# Supplementary material for: Young children integrate current observations, priors and agent information to predict others’ actions
Source: PLoS One. 2019 May 22;14(5):e0200976. doi: 10.1371/journal.pone.0200976 (PMC6530825; doi:10.1371/journal.pone.0200976)
Supplement: S1 Dataset — (ZIP) [file pone.0200976.s003.zip]

Archive with 49 entries (47 files):
- PONE-D-18-19791R1_Data/18-month-olds/
- PONE-D-18-19791R1_Data/18-month-olds/Anonymized_01_18-Combined-Data.tsv
- PONE-D-18-19791R1_Data/18-month-olds/Anonymized_02_18-Combined-Data.tsv
- PONE-D-18-19791R1_Data/18-month-olds/Anonymized_03_18-Combined-Data.tsv
- PONE-D-18-19791R1_Data/18-month-olds/Anonymized_04_18-Combined-Data.tsv
- PONE-D-18-19791R1_Data/18-month-olds/Anonymized_05_18-Combined-Data.tsv
- PONE-D-18-19791R1_Data/18-month-olds/Anonymized_06_18-Combined-Data.tsv
- PONE-D-18-19791R1_Data/18-month-olds/Anonymized_07_18-Combined-Data.tsv
- PONE-D-18-19791R1_Data/18-month-olds/Anonymized_08_18-Combined-Data.tsv
- PONE-D-18-19791R1_Data/18-month-olds/Anonymized_09_18-Combined-Data.tsv
- PONE-D-18-19791R1_Data/18-month-olds/Anonymized_10_18-Combined-Data.tsv
- PONE-D-18-19791R1_Data/18-month-olds/Anonymized_11_18-Combined-Data.tsv
- PONE-D-18-19791R1_Data/18-month-olds/Anonymized_12_18-Combined-Data.tsv
- PONE-D-18-19791R1_Data/18-month-olds/Anonymized_13_18-Combined-Data.tsv
- PONE-D-18-19791R1_Data/18-month-olds/Anonymized_14_18-Combined-Data.tsv
- PONE-D-18-19791R1_Data/18-month-olds/Anonymized_15_18-Combined-Data.tsv
- PONE-D-18-19791R1_Data/18-month-olds/Anonymized_16_18-Combined-Data.tsv
- PONE-D-18-19791R1_Data/18-month-olds/Anonymized_17_18-Combined-Data.tsv
- PONE-D-18-19791R1_Data/18-month-olds/Anonymized_18_18-Combined-Data.tsv
- PONE-D-18-19791R1_Data/18-month-olds/Anonymized_19_18-Combined-Data.tsv
- PONE-D-18-19791R1_Data/18-month-olds/Anonymized_20_18-Combined-Data.tsv
- PONE-D-18-19791R1_Data/18-month-olds/Anonymized_21_18-Combined-Data.tsv
- PONE-D-18-19791R1_Data/24-month-olds/
- PONE-D-18-19791R1_Data/24-month-olds/Anonymized_01_24-Combined-Data.tsv
- PONE-D-18-19791R1_Data/24-month-olds/Anonymized_02_24-Combined-Data.tsv
- PONE-D-18-19791R1_Data/24-month-olds/Anonymized_03_24-Combined-Data.tsv
- PONE-D-18-19791R1_Data/24-month-olds/Anonymized_04_24-Combined-Data.tsv
- PONE-D-18-19791R1_Data/24-month-olds/Anonymized_05_24-Combined-Data.tsv
- PONE-D-18-19791R1_Data/24-month-olds/Anonymized_06_24-Combined-Data.tsv
- PONE-D-18-19791R1_Data/24-month-olds/Anonymized_07_24-Combined-Data.tsv
- PONE-D-18-19791R1_Data/24-month-olds/Anonymized_08_24-Combined-Data.tsv
- PONE-D-18-19791R1_Data/24-month-olds/Anonymized_09_24-Combined-Data.tsv
- PONE-D-18-19791R1_Data/24-month-olds/Anonymized_10_24-Combined-Data.tsv
- PONE-D-18-19791R1_Data/24-month-olds/Anonymized_11_24-Combined-Data.tsv
- PONE-D-18-19791R1_Data/24-month-olds/Anonymized_12_24-Combined-Data.tsv
- PONE-D-18-19791R1_Data/24-month-olds/Anonymized_13_24-Combined-Data.tsv
- PONE-D-18-19791R1_Data/24-month-olds/Anonymized_14_24-Combined-Data.tsv
- PONE-D-18-19791R1_Data/24-month-olds/Anonymized_15_24-Combined-Data.tsv
- PONE-D-18-19791R1_Data/24-month-olds/Anonymized_16_24-Combined-Data.tsv
- PONE-D-18-19791R1_Data/24-month-olds/Anonymized_17_24-Combined-Data.tsv
- PONE-D-18-19791R1_Data/24-month-olds/Anonymized_18_24-Combined-Data.tsv
- PONE-D-18-19791R1_Data/24-month-olds/Anonymized_19_24-Combined-Data.tsv
- PONE-D-18-19791R1_Data/24-month-olds/Anonymized_20_24-Combined-Data.tsv
- PONE-D-18-19791R1_Data/24-month-olds/Anonymized_21_24-Combined-Data.tsv
- PONE-D-18-19791R1_Data/24-month-olds/Anonymized_22_24-Combined-Data.tsv
- PONE-D-18-19791R1_Data/24-month-olds/Anonymized_23_24-Combined-Data.tsv
- PONE-D-18-19791R1_Data/24-month-olds/Anonymized_24_24-Combined-Data.tsv
- PONE-D-18-19791R1_Data/24-month-olds/Anonymized_25_24-Combined-Data.tsv
- PONE-D-18-19791R1_Data/24-month-olds/Anonymized_26_24-Combined-Data.tsv
