# Supplementary material for: Young children integrate current observations, priors and agent information to predict others’ actions
Source: PLoS One. 2019 May 22;14(5):e0200976. doi: 10.1371/journal.pone.0200976 (PMC6530825; doi:10.1371/journal.pone.0200976)
Supplement: S1 Dataset — (ZIP) [file pone.0200976.s003.zip › PONE-D-18-19791R1_Data/18-month-olds/Anonymized_01_18-Combined-Data.tsv]

Recording name:	Anonymized_01_18
Recording resolution:	1280 x 1024
Fixation filter: Tobii fixation filter
Velocity threshold: 35
Distance threshold: 35
Timestamp	Number	GazePointXLeft	GazePointYLeft	CamXLeft	CamYLeft	DistanceLeft	PupilLeft	ValidityLeft	GazePointXRight	GazePointYRight	CamXRight	CamYRight	DistanceRight	PupilRight	ValidityRight	FixationIndex	GazePointX	GazePointY	Event	EventKey	Data1	Data2	Descriptor	StimuliName	StimuliID
1	0	644.9187	453.3892	0.6252795	0.4970452	544.1521	3.163794	0	610.5145	453.722	0.4958748	0.4272793	544.1472	3.087372	0	0	628	454						No media	0
17	1	-1280	-1024	-1	-1	-1	-1	4	621.1729	441.8426	0.4954374	0.4269808	544.1803	3.046477	0	0	621	442						No media	0
34	2	633.7579	436.6158	0.6262461	0.4967802	552.1935	3.196994	0	615.7267	440.3727	0.4947879	0.4272376	543.9222	3.085131	0	0	625	438						No media	0
51	3	635.8798	432.3694	0.6258625	0.496778	552.1935	3.207018	0	611.3953	441.3937	0.4943919	0.4273681	543.9493	3.045094	0	0	624	437						No media	0
67	4	640.6669	431.5506	0.6256268	0.496848	552.1935	3.204456	0	613.8134	434.8669	0.49412	0.4274805	544.0276	3.04995	0	0	627	433						No media	0
84	5	641.8206	427.7509	0.6254705	0.4968441	552.1935	3.187705	0	610.9684	440.1134	0.4938961	0.4274952	543.8293	3.050411	0	0	626	434						No media	0
101	6	636.3967	431.8155	0.6253966	0.4967229	552.1935	3.189492	0	611.2648	440.5031	0.4938418	0.427384	543.6905	3.046997	0	0	624	436						No media	0
117	7	644.6786	437.913	0.6255165	0.4965388	552.1935	3.1929	0	612.3068	444.9362	0.4939221	0.4271487	543.6644	3.035883	0	0	628	441						No media	0
134	8	635.0922	432.788	0.6256044	0.4960756	552.1935	3.162577	0	613.498	443.0826	0.4939904	0.4267462	543.5699	3.026095	0	0	624	438						No media	0
151	9	631.2763	443.3978	0.6234713	0.4960099	551.9805	3.257304	0	607.1901	435.3197	0.4940436	0.4265657	543.4938	2.992559	0	0	619	439						No media	0
167	10	635.3128	442.9866	0.6244048	0.4953053	546.6334	3.12644	0	610.6196	446.8134	0.4941581	0.4256561	543.5209	2.999312	0	0	623	445						No media	0
184	11	486.1679	382.5612	0.6252707	0.4944676	546.8617	3.147055	0	495.2983	362.5138	0.4950691	0.4248156	543.7214	3.008862	0	0	491	373						No media	0
201	12	311.4614	295.2635	0.6264144	0.493746	547.188	3.081001	0	325.2765	281.9692	0.4965187	0.4239778	543.6177	2.994056	0	1	318	289						No media	0
217	13	121.2084	211.3889	0.6272361	0.4937724	547.8959	3.111019	0	146.1902	213.2167	0.4976282	0.423843	543.813	3.01834	0	1	134	212						No media	0
234	14	47.03109	188.2576	0.6275074	0.4939302	547.622	3.071196	0	51.32204	200.5421	0.4980929	0.424098	543.7283	3.002497	0	1	49	194						No media	0
250	15	42.58674	181.8843	0.6274689	0.494341	547.5968	3.103723	0	58.47863	201.5553	0.4978832	0.4243135	543.5558	3.014185	0	1	51	192						No media	0
267	16	48.65733	190.8536	0.6273934	0.4946057	547.6191	3.074898	0	65.12497	200.6684	0.4977486	0.4245904	543.5205	2.993761	0	1	57	196						No media	0
284	17	43.30605	190.2813	0.6272891	0.4948628	547.5552	3.064706	0	59.09045	200.2588	0.4975317	0.424837	543.5174	2.974528	0	1	51	195						No media	0
300	18	42.27965	190.5565	0.6271857	0.4951036	547.5504	3.032965	0	57.61665	204.4727	0.4974182	0.4249483	543.3102	2.974711	0	1	50	198						No media	0
317	19	43.42291	185.3236	0.627145	0.4952377	547.4092	3.037829	0	57.58644	205.5617	0.4973377	0.4250469	543.1882	2.956272	0	1	51	195						No media	0
334	20	39.93922	190.1602	0.6271112	0.4952411	547.3069	3.024969	0	64.94645	213.9428	0.4972649	0.424996	543.0797	2.948472	0	1	52	202						No media	0
350	21	43.42377	191.8354	0.6270758	0.4951812	547.2297	3.02566	0	59.63328	210.3867	0.4971706	0.4249592	543.0057	2.924981	0	1	52	201						No media	0
367	22	43.23095	193.7781	0.6270615	0.4950567	547.2214	2.999723	0	57.22802	205.8017	0.4970799	0.4249331	542.9256	2.930035	0	1	50	200						No media	0
384	23	46.44367	197.531	0.6270095	0.4948979	547.1818	2.983106	0	52.95542	203.1901	0.4969355	0.4248719	542.9677	2.926349	0	1	50	200						No media	0
400	24	45.42783	199.9265	0.6269001	0.4947431	547.0615	2.980555	0	56.82233	200.3249	0.4967612	0.4248205	542.8306	2.918491	0	1	51	200						No media	0
417	25	47.3817	195.1374	0.6266709	0.4946793	546.8638	2.962378	0	51.90726	200.6567	0.496529	0.4248058	542.7341	2.907453	0	1	50	198						No media	0
434	26	46.34516	197.8283	0.6264952	0.4946644	546.9907	2.951178	0	56.544	202.0238	0.4962913	0.4248218	542.7907	2.899154	0	1	51	200						No media	0
450	27	49.1713	193.1133	0.6262302	0.49469	546.7754	2.944417	0	54.15908	204.2403	0.4960196	0.4248611	542.6768	2.906273	0	1	52	199						No media	0
467	28	50.88985	196.2111	0.6259899	0.4946359	546.9734	2.932573	0	53.97589	206.5866	0.4957364	0.4248582	542.6438	2.885271	0	1	52	201						No media	0
484	29	47.06805	196.5994	0.6257378	0.494646	546.7618	2.927026	0	52.20613	204.5501	0.495499	0.4248998	542.6588	2.885789	0	1	50	201						No media	0
500	30	42.01693	198.8523	0.6255592	0.4946539	546.9164	2.918874	0	53.52375	205.7603	0.495323	0.4249182	542.6651	2.871952	0	1	48	202						No media	0
517	31	56.66863	195.965	0.625495	0.4946554	546.9213	2.908806	0	53.19297	207.0889	0.4952052	0.424926	542.5359	2.861918	0	1	55	202						No media	0
534	32	51.78988	195.6305	0.6253991	0.4946682	546.805	2.899091	0	53.71018	205.9469	0.4951193	0.4249452	542.5333	2.868161	0	1	53	201						No media	0
550	33	54.30289	195.9256	0.6253552	0.4946762	546.7292	2.896394	0	54.81961	209.1667	0.4950769	0.4249679	542.5172	2.866596	0	1	55	203						No media	0
567	34	53.36061	197.2818	0.6253267	0.4946525	546.6528	2.897913	0	50.77145	203.6113	0.4950401	0.4249826	542.5326	2.856095	0	1	52	200						No media	0
584	35	53.42458	193.7576	0.625228	0.4945887	546.5858	2.888937	0	57.03577	204.5598	0.4949689	0.4249673	542.5676	2.850749	0	1	55	199						No media	0
600	36	51.52145	192.1793	0.6251469	0.4944761	546.6795	2.889417	0	51.82404	202.4951	0.4948577	0.4249029	542.6088	2.866217	0	1	52	197						No media	0
617	37	51.86349	191.9103	0.6250498	0.4943262	546.9504	2.884339	0	49.66955	197.2356	0.4947436	0.4248247	542.5338	2.869914	0	1	51	195						No media	0
634	38	51.76704	193.5014	0.624907	0.4941102	546.8175	2.88061	0	51.63154	200.4286	0.4945753	0.4246852	542.4954	2.868464	0	1	52	197						No media	0
650	39	55.27951	193.3676	0.6247898	0.4939327	546.7173	2.893741	0	50.58173	198.5057	0.4944812	0.4245309	542.676	2.874426	0	1	53	196						No media	0
667	40	46.97941	196.8219	0.6247323	0.4938304	546.7476	2.905066	0	54.6378	201.488	0.4944332	0.4244061	542.8215	2.866235	0	1	51	199						No media	0
684	41	47.90978	192.1331	0.6247281	0.4937765	546.7866	2.898525	0	49.02039	201.9115	0.4944441	0.4242939	542.7924	2.86943	0	1	48	197						No media	0
700	42	48.05739	192.2653	0.6247742	0.4937935	546.8444	2.898656	0	52.01849	203.9067	0.4944878	0.4242452	542.7629	2.879216	0	1	50	198						No media	0
717	43	53.42226	199.0487	0.6248899	0.4937635	546.923	2.887547	0	49.38924	200.6605	0.4946152	0.4241201	542.6505	2.876126	0	1	51	200						No media	0
734	44	45.4584	190.5551	0.6249982	0.4937201	547.0408	2.890759	0	57.15101	195.3949	0.4947703	0.4240235	542.6804	2.874377	0	1	51	193						No media	0
750	45	45.21814	194.9775	0.6250619	0.4936237	547.1137	2.912669	0	56.58345	195.2935	0.4949084	0.4237869	542.8666	2.88933	0	1	51	195						No media	0
767	46	47.45563	196.5085	0.6252007	0.49353	546.9494	2.911445	0	52.81064	206.5291	0.4950702	0.4234773	542.6727	2.898301	0	1	50	202						No media	0
784	47	54.53814	191.9377	0.6254125	0.4933954	546.9861	2.924142	0	54.82446	198.247	0.4952922	0.4232721	542.7331	2.907305	0	1	55	195						No media	0
800	48	53.05655	192.5232	0.6255525	0.4932438	547.1154	2.946717	0	52.9302	194.4501	0.4954709	0.423018	542.7337	2.906082	0	1	53	193						No media	0
817	49	49.44432	188.6253	0.625733	0.4930896	546.9481	2.941954	0	59.99199	199.0959	0.4956959	0.4226108	542.7046	2.931566	0	1	55	194						No media	0
833	50	53.32863	186.4633	0.6259766	0.4929824	547.0129	2.958614	0	54.80182	188.5751	0.4959162	0.4224602	542.8116	2.932951	0	1	54	188						No media	0
850	51	36.2101	187.7008	0.6261344	0.4929242	547.0293	2.951702	0	56.73656	190.239	0.4961872	0.4223351	542.637	2.925141	0	1	46	189						No media	0
867	52	52.92908	189.5765	0.6264032	0.4928202	547.0002	2.973971	0	54.45363	194.9073	0.4963966	0.4220523	542.8575	2.931465	0	1	54	192						No media	0
883	53	46.68173	178.9559	0.6265427	0.4925143	547.1101	2.977308	0	55.20232	185.0074	0.4966262	0.4216974	542.7817	2.944811	0	1	51	182						No media	0
900	54	19.94327	20.58772	0.6264471	0.4917001	547.2906	3.007672	0	45.82088	15.83382	0.4967663	0.4210022	543.0676	2.973617	0	2	33	18						No media	0
917	55	-9.969849	-108.094	0.6261671	0.4911398	547.6515	3.03521	0	51.50028	-93.11728	0.4967771	0.4204911	543.2938	2.992009	0	2	21	-101						No media	0
933	56	-29.5176	-234.6045	0.6260089	0.490827	548.2839	3.088933	0	61.36332	-185.6976	0.4967517	0.4200332	543.3998	2.993241	0	2	16	-210						No media	0
950	57	-18.40051	-208.9424	0.6262363	0.4905473	548.303	3.09665	0	62.24045	-158.8266	0.4968364	0.4196912	543.3244	3.030941	0	2	22	-184						No media	0
967	58	-33.07304	-234.4669	0.6263596	0.4903597	548.3328	3.099983	0	53.45447	-167.6153	0.4969474	0.4193507	543.4036	3.016407	0	2	10	-201						No media	0
983	59	-31.75119	-232.7564	0.6265522	0.4900712	548.366	3.111756	0	58.26316	-165.5935	0.4971095	0.4190871	543.4003	3.020076	0	2	13	-199						No media	0
1000	60	-26.36047	-225.7163	0.626762	0.4897777	548.4637	3.119204	0	56.39326	-163.6975	0.4972673	0.4188263	543.5187	3.036828	0	2	15	-195						No media	0
1017	61	-34.1898	-230.6565	0.6269382	0.4897193	548.4247	3.127631	0	59.11379	-153.6337	0.4974642	0.4186352	543.5544	3.028543	0	2	12	-192						No media	0
1033	62	-26.87076	-219.279	0.6272108	0.4895981	548.5528	3.13464	0	61.06458	-159.2005	0.4977153	0.4185289	543.6645	3.041788	0	2	17	-189						No media	0
1050	63	-25.29073	-223.6132	0.6274042	0.4896337	548.4973	3.124065	0	55.08828	-160.2549	0.49795	0.4184514	543.7134	3.040205	0	2	15	-192						No media	0
1067	64	-20.9684	-223.4549	0.6276624	0.4895891	548.7184	3.133457	0	65.38411	-161.5523	0.4981916	0.4183961	543.8262	3.046309	0	2	22	-193						No media	0
1075																			MovieStart	128	0	0	Frog_fixed.avi
1083	65	-22.79155	-222.1555	0.6278429	0.4895892	548.5707	3.145207	0	59.3903	-162.2784	0.4983931	0.4183558	543.9112	3.058826	0	2	18	-192						Frog_fixed.avi	0
1100	66	-16.93193	-214.1158	0.6280802	0.4896488	548.8707	3.140942	0	58.89045	-161.4993	0.4986442	0.418327	543.9744	3.043974	0	2	21	-188						Frog_fixed.avi	0
1117	67	-11.87117	-206.2628	0.6282598	0.4896728	548.7588	3.160028	0	57.69663	-158.6105	0.4988424	0.4183702	544.1136	3.070858	0	2	23	-182						Frog_fixed.avi	0
1133	68	-12.76557	-208.8854	0.628436	0.4898513	548.7853	3.147507	0	55.87614	-160.2042	0.4990564	0.4184424	544.2395	3.070389	0	2	22	-185						Frog_fixed.avi	0
1150	69	-14.07681	-209.3472	0.6286144	0.4900715	548.9834	3.180408	0	56.63173	-160.3605	0.4992445	0.4185356	544.263	3.081224	0	2	21	-185						Frog_fixed.avi	0
1166	70	-15.05415	-205.6833	0.6287366	0.4902289	548.9324	3.175438	0	57.61742	-159.6243	0.4994207	0.4186532	544.4863	3.092049	0	2	21	-183						Frog_fixed.avi	0
1183	71	-17.02641	-210.143	0.628826	0.490363	549.0238	3.190318	0	56.34792	-161.8484	0.499543	0.4187771	544.5436	3.08972	0	2	20	-186						Frog_fixed.avi	0
1200	72	0.6727729	-177.4772	0.6290269	0.49031	549.0007	3.16274	0	59.48945	-156.5936	0.4996879	0.4188224	544.6873	3.099097	0	2	30	-167						Frog_fixed.avi	0
1216	73	-10.01387	-199.5846	0.6291559	0.4905063	549.2719	3.194495	0	59.7905	-159.8781	0.4999107	0.4188764	544.8629	3.101309	0	2	25	-180						Frog_fixed.avi	0
1233	74	7.537584	-175.9148	0.6293805	0.4903601	549.0359	3.18552	0	58.22427	-163.09	0.5001209	0.4187635	544.9052	3.113017	0	2	33	-170						Frog_fixed.avi	0
1250	75	7.975905	-171.8381	0.6296108	0.4902799	549.2573	3.185093	0	57.47197	-164.4408	0.5003894	0.4187203	545.0477	3.127755	0	2	33	-168						Frog_fixed.avi	0
1266	76	8.650249	-171.7184	0.6298756	0.4902395	549.2463	3.20757	0	55.9357	-158.8366	0.5006697	0.4186167	545.1624	3.128979	0	2	32	-165						Frog_fixed.avi	0
1283	77	3.287993	-176.5677	0.6301367	0.4902477	549.3964	3.203208	0	58.66758	-156.9069	0.5009829	0.4185543	545.1732	3.130815	0	2	31	-167						Frog_fixed.avi	0
1300	78	151.7937	-28.75071	0.6299161	0.4900742	549.0408	3.17748	0	172.5907	-28.24809	0.5008741	0.4186926	545.3416	3.090349	0	2	162	-28						Frog_fixed.avi	0
1316	79	429.2069	203.0556	0.6283185	0.4906952	549.0406	3.209665	0	420.6441	187.6038	0.4999909	0.4193591	545.0405	3.103965	0	3	425	195						Frog_fixed.avi	0
1333	80	604.2181	344.862	0.6272495	0.4912384	548.4808	3.194197	0	598.2784	321.0579	0.4990247	0.4204547	545.1906	3.087447	0	3	601	333						Frog_fixed.avi	0
1350	81	710.418	497.9982	0.6264381	0.4923685	548.3477	3.181891	0	687.5988	490.1477	0.4984939	0.4214417	545.3788	3.075941	0	3	699	494						Frog_fixed.avi	0
1366	82	717.9935	508.9094	0.6264979	0.4928489	548.4106	3.211754	0	697.9965	502.4611	0.4982055	0.4217857	545.2659	3.08965	0	3	708	506						Frog_fixed.avi	0
1383	83	730.8587	548.3524	0.6265331	0.493007	548.4489	3.202732	0	707.0193	539.7429	0.4979955	0.422022	545.3228	3.092837	0	3	719	544						Frog_fixed.avi	0
1400	84	724.4807	531.4854	0.6265611	0.4933058	548.4361	3.20593	0	703.4308	524.0374	0.497862	0.4221965	545.4332	3.091503	0	3	714	528						Frog_fixed.avi	0
1416	85	723.3594	533.5914	0.6265792	0.4935488	548.4506	3.203647	0	707.3936	532.4456	0.4977995	0.4223409	545.4084	3.093445	0	3	715	533						Frog_fixed.avi	0
1433	86	724.5295	530.4957	0.6266375	0.4936298	548.4902	3.217846	0	707.0179	533.7169	0.4977802	0.4223857	545.4348	3.102893	0	3	716	532						Frog_fixed.avi	0
1450	87	722.8124	533.3849	0.6267804	0.4936146	548.4575	3.221139	0	705.3409	532.2148	0.4978283	0.4223667	545.4086	3.115391	0	3	714	533						Frog_fixed.avi	0
1466	88	722.6987	527.8399	0.6269842	0.4935817	548.326	3.219257	0	709.8981	529.3429	0.4980072	0.4222971	545.3738	3.10507	0	3	716	529						Frog_fixed.avi	0
1483	89	723.1424	534.9505	0.6272802	0.4934184	548.3491	3.238424	0	708.6721	527.3789	0.498244	0.4221368	545.3052	3.11421	0	3	716	531						Frog_fixed.avi	0
1500	90	725.6702	539.7024	0.6275863	0.493221	548.299	3.246932	0	709.2272	530.3124	0.4984969	0.4219035	545.2154	3.137186	0	3	717	535						Frog_fixed.avi	0
1516	91	718.8253	534.4423	0.6278629	0.4932295	548.0769	3.263576	0	711.7351	529.7249	0.4987818	0.4217625	545.2979	3.128504	0	3	715	532						Frog_fixed.avi	0
1533	92	724.1008	538.0104	0.6280951	0.4931322	548.1929	3.257654	0	711.4087	531.2291	0.4989521	0.4216259	545.0734	3.124975	0	3	718	535						Frog_fixed.avi	0
1550	93	728.7509	537.1207	0.62825	0.4932759	548.2718	3.279605	0	710.7134	535.1078	0.4990785	0.4216543	545.1296	3.141917	0	3	720	536						Frog_fixed.avi	0
1566	94	727.0057	529.8868	0.6282993	0.493522	548.2068	3.2826	0	710.4803	532.679	0.4991419	0.4218565	545.0381	3.156326	0	3	719	531						Frog_fixed.avi	0
1583	95	726.1686	537.5678	0.6283475	0.4938269	547.9792	3.297619	0	712.7306	530.636	0.4991719	0.422201	544.973	3.169245	0	3	719	534						Frog_fixed.avi	0
1600	96	731.4991	542.5771	0.6282016	0.494489	547.8666	3.283977	0	720.5232	549.8243	0.4991183	0.4228225	544.8432	3.167457	0	3	726	546						Frog_fixed.avi	0
1616	97	847.2483	712.7112	0.6272033	0.4960948	548.0773	3.333541	0	833.8217	692.7636	0.4988017	0.4246069	544.8965	3.174168	0	4	841	703						Frog_fixed.avi	0
1633	98	860.0044	743.8716	0.6269214	0.4966542	547.9333	3.323241	0	854.2103	731.8386	0.498637	0.4252754	544.6971	3.164279	0	4	857	738						Frog_fixed.avi	0
1650	99	866.5476	751.2453	0.6271003	0.4966255	547.7108	3.333694	0	864.3766	739.9052	0.4985445	0.4251346	544.4931	3.184889	0	4	865	746						Frog_fixed.avi	0
1666	100	866.1826	747.9479	0.6272681	0.4966205	547.6267	3.332519	0	860.1679	732.8768	0.4985594	0.4251192	544.3736	3.180713	0	4	863	740						Frog_fixed.avi	0
1683	101	868.3024	744.2163	0.6274303	0.4966134	547.5161	3.342758	0	859.118	736.6658	0.4986101	0.4250996	544.2886	3.196263	0	4	864	740						Frog_fixed.avi	0
1700	102	863.2728	748.6096	0.6275591	0.4965668	547.3556	3.339708	0	860.3525	735.8309	0.498681	0.4250315	544.2465	3.195972	0	4	862	742						Frog_fixed.avi	0
1716	103	868.663	742.4843	0.6276397	0.4964616	547.1295	3.328429	0	859.4408	737.9655	0.4986475	0.4249285	544.1308	3.197087	0	4	864	740						Frog_fixed.avi	0
1733	104	865.2534	748.0833	0.6276118	0.4964394	547.047	3.333349	0	860.8632	733.3712	0.4985698	0.4249907	544.0764	3.207189	0	4	863	741						Frog_fixed.avi	0
1749	105	867.9454	743.8124	0.6275535	0.4965049	546.9125	3.32725	0	864.1737	735.1921	0.4984396	0.4250467	543.9511	3.2001	0	4	866	740						Frog_fixed.avi	0
1766	106	868.5782	746.5888	0.6274395	0.4965785	547.0004	3.338051	0	858.6974	737.8759	0.4982316	0.4251347	543.6729	3.213538	0	4	864	742						Frog_fixed.avi	0
1783	107	865.6131	741.0935	0.6272163	0.4966448	546.735	3.341304	0	866.4011	731.5258	0.4979865	0.4252694	543.7803	3.199061	0	4	866	736						Frog_fixed.avi	0
1799	108	872.3681	743.743	0.6270386	0.4966711	546.7364	3.332747	0	862.9328	743.7244	0.4977324	0.4252875	543.5741	3.221164	0	4	868	744						Frog_fixed.avi	0
1816	109	864.095	743.7562	0.626749	0.4966078	546.5582	3.343174	0	863.9636	731.1722	0.4974167	0.4252697	543.5005	3.19303	0	4	864	737						Frog_fixed.avi	0
1833	110	869.5305	747.2788	0.6265655	0.4964836	546.5546	3.332417	0	867.015	741.3447	0.4971737	0.4251872	543.4106	3.225483	0	4	868	744						Frog_fixed.avi	0
1849	111	865.7168	747.3892	0.6263736	0.4962779	546.5151	3.343967	0	866.297	734.0797	0.4969459	0.4250727	543.389	3.208962	0	4	866	741						Frog_fixed.avi	0
1866	112	866.3302	746.8014	0.6263087	0.4961733	546.3737	3.343489	0	861.2597	733.4463	0.4968431	0.424995	543.252	3.226296	0	4	864	740						Frog_fixed.avi	0
1883	113	867.2693	743.2611	0.6262647	0.4960085	546.2164	3.339836	0	868.0214	735.5643	0.4967956	0.4248665	543.1651	3.214438	0	4	868	739						Frog_fixed.avi	0
1899	114	870.3152	745.235	0.6261984	0.4957685	546.1356	3.326609	0	863.0874	734.5495	0.4967006	0.4247192	543.1226	3.226186	0	4	867	740						Frog_fixed.avi	0
1916	115	875.4042	747.9831	0.6261185	0.4955158	546.1892	3.332488	0	859.7047	737.2958	0.4965167	0.4245555	543.2172	3.22276	0	4	868	743						Frog_fixed.avi	0
1933	116	870.761	747.9347	0.6259331	0.4954338	546.1001	3.329386	0	865.8975	737.2671	0.4963439	0.4245156	543.0953	3.236695	0	4	868	743						Frog_fixed.avi	0
1949	117	869.1405	749.3105	0.6256672	0.4954946	546.0644	3.340801	0	862.8418	732.8412	0.4960159	0.4246514	543.1694	3.231338	0	4	866	741						Frog_fixed.avi	0
1966	118	867.8335	751.1954	0.6252537	0.4956084	546.0292	3.33179	0	863.156	734.0007	0.4956426	0.4248335	543.0175	3.225217	0	4	865	743						Frog_fixed.avi	0
1983	119	869.9348	750.7999	0.6247695	0.4957842	546.0208	3.336797	0	859.4365	743.6287	0.495121	0.4250449	542.9291	3.230861	0	4	865	747						Frog_fixed.avi	0
1999	120	912.2385	598.3931	0.6237323	0.4946245	546.1391	3.354923	0	919.1425	590.3347	0.4942852	0.4242176	543.5104	3.252308	0	5	916	594						Frog_fixed.avi	0
2016	121	976.7529	536.2359	0.6224996	0.4935871	546.3031	3.352369	0	998.002	525.2992	0.4932512	0.4235567	543.9934	3.205217	0	5	987	531						Frog_fixed.avi	0
2033	122	1011.633	508.8608	0.621725	0.4934574	546.4268	3.327512	0	1007.457	504.8813	0.4924258	0.4236203	544.0712	3.203103	0	5	1010	507						Frog_fixed.avi	0
2049	123	1009.69	506.2858	0.6213067	0.4934467	546.182	3.338535	0	1024.047	497.2119	0.49192	0.423806	544.009	3.21608	0	5	1017	502						Frog_fixed.avi	0
2066	124	1018.696	508.7423	0.6210636	0.493217	546.2361	3.330802	0	1014.524	505.2618	0.4915202	0.4237437	544.0054	3.224284	0	5	1017	507						Frog_fixed.avi	0
2082	125	1011.588	509.2566	0.6207787	0.4928651	546.2699	3.343862	0	1014.857	506.3529	0.4911683	0.4235019	544.1766	3.227103	0	5	1013	508						Frog_fixed.avi	0
2099	126	1019.722	509.467	0.6205736	0.4924729	546.2529	3.331082	0	1013.532	507.0241	0.490844	0.4232244	544.05	3.218358	0	5	1017	508						Frog_fixed.avi	0
2116	127	1019.346	513.3747	0.620362	0.4920733	546.3157	3.346504	0	1021.005	500.1981	0.4905957	0.4230016	544.1273	3.217515	0	5	1020	507						Frog_fixed.avi	0
2133	128	1020.312	506.1054	0.6201556	0.4917756	546.3495	3.331885	0	1010.746	508.9646	0.4902818	0.4227303	544.2628	3.223454	0	5	1016	508						Frog_fixed.avi	0
2149	129	1013.958	510.7641	0.6198167	0.4915578	546.2505	3.325579	0	1017.021	510.616	0.4899868	0.4226343	544.2053	3.233931	0	5	1015	511						Frog_fixed.avi	0
2166	130	1013.953	515.2897	0.6194874	0.4913629	546.3879	3.31612	0	1021.313	507.3518	0.4896114	0.4226186	544.3603	3.22533	0	5	1018	511						Frog_fixed.avi	0
2182	131	1023.979	517.8448	0.6191559	0.4913687	546.3073	3.318094	0	1019.523	504.3436	0.4891976	0.4226892	544.4737	3.225934	0	5	1022	511						Frog_fixed.avi	0
2199	132	1016.819	508.935	0.6187721	0.4914989	546.3343	3.31751	0	1015.38	501.0788	0.4887732	0.4228466	544.4069	3.218936	0	5	1016	505						Frog_fixed.avi	0
2216	133	1012.004	512.8472	0.6183848	0.4916027	546.179	3.312246	0	1018.154	502.1965	0.4884028	0.4229438	544.3231	3.209674	0	5	1015	508						Frog_fixed.avi	0
2232	134	1021.412	510.3459	0.6181582	0.4916364	546.2546	3.312467	0	1018.442	500.2237	0.4881063	0.4229841	544.2921	3.208623	0	5	1020	505						Frog_fixed.avi	0
2249	135	1009.993	516.3517	0.6178913	0.4915956	546.1348	3.319712	0	1009.105	502.0642	0.4878337	0.4229348	544.3929	3.196382	0	5	1010	509						Frog_fixed.avi	0
2266	136	1015.461	508.6651	0.6178159	0.4915297	546.1766	3.296471	0	1015.618	499.6982	0.4877466	0.4228629	544.3389	3.205976	0	5	1016	504						Frog_fixed.avi	0
2282	137	1016.204	514.0505	0.6178029	0.4913299	546.1853	3.282683	0	1013.462	501.9341	0.4877236	0.422685	544.3896	3.197263	0	5	1015	508						Frog_fixed.avi	0
2299	138	1013.904	511.7196	0.6178732	0.4912056	546.1106	3.302063	0	1018.631	501.1484	0.4877617	0.4225317	544.3341	3.190645	0	5	1016	506						Frog_fixed.avi	0
2316	139	1014.027	512.9098	0.6179658	0.491098	546.1093	3.292559	0	1014.179	502.2602	0.4878276	0.4223662	544.2807	3.183326	0	5	1014	508						Frog_fixed.avi	0
2332	140	1018.748	507.8376	0.618058	0.4909539	545.9778	3.276124	0	1013.687	498.7868	0.4878994	0.4222275	544.1032	3.180101	0	5	1016	503						Frog_fixed.avi	0
2349	141	1020.444	511.1669	0.618057	0.4908084	545.8985	3.274868	0	1013.778	503.6898	0.4878794	0.4220915	544.0575	3.174428	0	5	1017	507						Frog_fixed.avi	0
2366	142	1019.723	511.5953	0.6179482	0.4907767	545.6841	3.272645	0	1012.449	504.861	0.4877788	0.4220515	544.1513	3.173867	0	5	1016	508						Frog_fixed.avi	0
2382	143	1015.983	509.159	0.6178331	0.4908149	545.888	3.260529	0	1010.746	500.2417	0.4876132	0.422098	543.9033	3.181338	0	5	1013	505						Frog_fixed.avi	0
2399	144	1017.134	515.1838	0.617599	0.4908935	545.687	3.262813	0	1012.566	503.7511	0.4873682	0.4221396	543.8722	3.16092	0	5	1015	509						Frog_fixed.avi	0
2416	145	1020.773	511.0107	0.6173821	0.4909756	545.7383	3.25064	0	1015.334	501.6646	0.4871241	0.4222376	543.7331	3.163402	0	5	1018	506						Frog_fixed.avi	0
2432	146	1015.33	505.3797	0.6171952	0.4910943	545.6047	3.252531	0	1015.927	497.8018	0.4869006	0.4223332	543.7206	3.148937	0	5	1016	502						Frog_fixed.avi	0
2449	147	1014.017	509.3221	0.6170771	0.4911184	545.4022	3.257536	0	1013.266	500.6487	0.486733	0.4223458	543.7477	3.145723	0	5	1014	505						Frog_fixed.avi	0
2466	148	1013.731	508.8667	0.617047	0.491078	545.2043	3.229069	0	1008.882	502.7414	0.4866951	0.4223515	543.588	3.14467	0	5	1011	506						Frog_fixed.avi	0
2482	149	1013.424	507.7062	0.6171707	0.4909821	545.1394	3.237835	0	1011.426	501.7128	0.4867876	0.4222977	543.3751	3.155895	0	5	1012	505						Frog_fixed.avi	0
2499	150	1021.17	511.0814	0.6173844	0.4908214	545.0717	3.245965	0	1015.273	500.1968	0.4869664	0.4221479	543.2111	3.1484	0	5	1018	506						Frog_fixed.avi	0
2516	151	1015.477	514.9739	0.6175424	0.4906367	544.8401	3.232878	0	1008.527	505.9242	0.4870921	0.4219032	543.0796	3.13918	0	5	1012	510						Frog_fixed.avi	0
2532	152	1017.02	515.1948	0.617762	0.4904601	544.6713	3.228276	0	1011.802	494.4518	0.4872884	0.421716	542.8552	3.126597	0	5	1014	505						Frog_fixed.avi	0
2549	153	1019.244	514.1745	0.6179058	0.4904055	544.6442	3.243037	0	1013.398	501.5012	0.4874124	0.4215834	542.725	3.135947	0	5	1016	508						Frog_fixed.avi	0
2566	154	1016.563	510.4013	0.6179718	0.4903902	544.4586	3.239313	0	1017.924	498.1385	0.4874455	0.4215742	542.6276	3.123217	0	5	1017	504						Frog_fixed.avi	0
2582	155	1017.921	515.0036	0.6179552	0.4904335	544.3248	3.22673	0	1013.856	501.3714	0.4873738	0.4216778	542.4485	3.114527	0	5	1016	508						Frog_fixed.avi	0
2599	156	1021.288	517.4186	0.6178672	0.490478	544.0755	3.222958	0	1015.07	499.5739	0.4872571	0.4217943	542.204	3.115696	0	5	1018	508						Frog_fixed.avi	0
2616	157	1014.439	516.0182	0.617731	0.4905611	543.8888	3.223666	0	1014.909	506.6364	0.4871475	0.4218975	542.1342	3.118267	0	5	1015	511						Frog_fixed.avi	0
2632	158	1012.02	514.2652	0.6176807	0.4907184	543.7528	3.213522	0	1012.908	499.7644	0.4870156	0.4220085	541.9576	3.099837	0	5	1012	507						Frog_fixed.avi	0
2649	159	1015.077	514.1133	0.6176839	0.4907679	543.6628	3.226955	0	1018.342	500.5419	0.4869791	0.4220879	541.7476	3.110615	0	5	1017	507						Frog_fixed.avi	0
2665	160	1015.379	514.0655	0.6177347	0.4907659	543.4117	3.209697	0	1013.473	501.2673	0.4870234	0.4220626	541.5563	3.101617	0	5	1014	508						Frog_fixed.avi	0
2682	161	1014.987	516.0754	0.6178727	0.490656	543.1009	3.203612	0	1011.236	507.2457	0.4871605	0.4219465	541.527	3.095505	0	5	1013	512						Frog_fixed.avi	0
2699	162	1022.399	518.1671	0.6181369	0.4905455	543.1793	3.196827	0	1014.269	499.3105	0.4873762	0.4218132	541.3716	3.098054	0	5	1018	509						Frog_fixed.avi	0
2715	163	1019.229	510.2444	0.61836	0.490472	542.9009	3.188626	0	1012.18	507.2504	0.4875831	0.4216415	541.161	3.091345	0	5	1016	509						Frog_fixed.avi	0
2732	164	1013.493	513.8627	0.6186236	0.4904322	542.9189	3.19965	0	1017.071	500.7016	0.4878357	0.4215674	541.1192	3.084025	0	5	1015	507						Frog_fixed.avi	0
2749	165	1019.109	512.6157	0.6188219	0.4904447	542.6843	3.181476	0	1009.367	502.5291	0.4880311	0.4215137	540.8743	3.089144	0	5	1014	508						Frog_fixed.avi	0
2765	166	1016.079	517.9706	0.6189642	0.4904788	542.6138	3.17166	0	1006.357	505.6875	0.4881296	0.4215273	540.941	3.091444	0	5	1011	512						Frog_fixed.avi	0
2782	167	1018.148	520.1436	0.6190066	0.4905507	542.5464	3.168524	0	1010.947	509.2184	0.4881639	0.4216037	540.8521	3.08231	0	5	1015	515						Frog_fixed.avi	0
2799	168	1009.642	511.2027	0.6189889	0.4907672	542.4431	3.168028	0	1005.321	507.5392	0.4881386	0.4217312	540.7441	3.077971	0	5	1007	509						Frog_fixed.avi	0
2815	169	1011.363	510.8304	0.6189407	0.4909388	542.3098	3.171423	0	1007.984	507.4732	0.4880868	0.4218909	540.6502	3.064764	0	5	1010	509						Frog_fixed.avi	0
2832	170	1012.701	511.0911	0.618924	0.4910699	542.283	3.174864	0	1013.276	503.6158	0.4880565	0.4220498	540.6709	3.066045	0	5	1013	507						Frog_fixed.avi	0
2849	171	1014.603	511.1579	0.6189263	0.4911345	542.2969	3.163106	0	1008.255	504.644	0.4880487	0.4221275	540.6535	3.073365	0	5	1011	508						Frog_fixed.avi	0
2865	172	1011.557	507.488	0.6189772	0.4911335	542.2476	3.171107	0	1007.49	503.2432	0.4880846	0.4221188	540.6821	3.063197	0	5	1010	505						Frog_fixed.avi	0
2882	173	1023.264	504.8068	0.6191641	0.4910341	542.2897	3.167579	0	1013.021	504.2889	0.4882323	0.4219526	540.58	3.059999	0	5	1018	505						Frog_fixed.avi	0
2899	174	1017.881	510.5155	0.6193569	0.4908564	542.3103	3.158062	0	1010.895	504.3211	0.4884523	0.4217656	540.7271	3.045002	0	5	1014	507						Frog_fixed.avi	0
2915	175	1020.968	513.8148	0.6196209	0.4906043	542.2284	3.169561	0	1009.178	501.9456	0.4886584	0.4215775	540.7505	3.057056	0	5	1015	508						Frog_fixed.avi	0
2932	176	1016.658	514.6857	0.6198779	0.4905166	542.2518	3.171165	0	1015.053	500.7413	0.4889776	0.4214182	540.601	3.056527	0	5	1016	508						Frog_fixed.avi	0
2949	177	1018.251	509.1391	0.620156	0.4904801	542.2501	3.162346	0	1009.623	499.0005	0.4892318	0.421362	540.6871	3.050604	0	5	1014	504						Frog_fixed.avi	0
2965	178	1015.154	515.2358	0.6203598	0.490529	542.2581	3.157254	0	1013.425	503.9611	0.4894725	0.4213414	540.6605	3.055729	0	5	1014	510						Frog_fixed.avi	0
2982	179	1013.092	510.9334	0.6205246	0.4905992	542.3696	3.17462	0	1006.41	502.4589	0.4896145	0.421418	540.8463	3.058989	0	5	1010	507						Frog_fixed.avi	0
2999	180	1024.23	503.9755	0.6207112	0.4908269	542.3772	3.169572	0	1014.448	501.1864	0.4897803	0.4215261	540.7493	3.064266	0	5	1019	503						Frog_fixed.avi	0
3015	181	1021.565	504.0067	0.6208012	0.4909247	542.4054	3.179627	0	1011.851	505.7662	0.4898888	0.4216243	540.821	3.058228	0	5	1017	505						Frog_fixed.avi	0
3032	182	1019.278	500.4535	0.6208408	0.4909523	542.3613	3.191106	0	1010.104	503.9806	0.4899362	0.4216865	540.8528	3.071149	0	5	1015	502						Frog_fixed.avi	0
3049	183	1009.044	507.9924	0.6208773	0.4908939	542.2971	3.180716	0	1002.802	509.9598	0.4899699	0.4216443	540.8718	3.075804	0	5	1006	509						Frog_fixed.avi	0
3065	184	1012.22	512.7857	0.6209632	0.4907895	542.3908	3.195182	0	1005.05	507.584	0.4900261	0.4215291	540.8958	3.077143	0	5	1009	510						Frog_fixed.avi	0
3082	185	1018.695	513.7651	0.621118	0.4905904	542.3801	3.174753	0	999.8319	503.598	0.4901246	0.4214421	541.1179	3.068335	0	5	1009	509						Frog_fixed.avi	0
3099	186	1013.701	513.1149	0.6212614	0.4905345	542.4092	3.191134	0	1009.899	504.9477	0.4903118	0.4213275	541.0964	3.08053	0	5	1012	509						Frog_fixed.avi	0
3115	187	1014.193	504.937	0.6214441	0.4904429	542.4271	3.18582	0	1004.446	507.5369	0.4904811	0.4211611	541.0176	3.072884	0	5	1009	506						Frog_fixed.avi	0
3132	188	1016.69	503.9212	0.6216971	0.4903444	542.41	3.197832	0	1007.012	509.6197	0.4907014	0.4210284	541.2061	3.078024	0	5	1012	507						Frog_fixed.avi	0
3149	189	1008.393	507.9492	0.6218641	0.4902152	542.2189	3.207637	0	1008.706	502.9589	0.4909112	0.4209221	541.0165	3.092481	0	5	1009	505						Frog_fixed.avi	0
3165	190	1017.172	509.7509	0.6220897	0.4901239	542.2505	3.224837	0	1007.215	508.3213	0.4910766	0.4207664	541.0718	3.093663	0	5	1012	509						Frog_fixed.avi	0
3182	191	1025.187	507.2658	0.6222534	0.4900625	542.3445	3.219039	0	1004.861	507.1042	0.4912313	0.4207429	541.0346	3.111358	0	5	1015	507						Frog_fixed.avi	0
3199	192	1013.151	508.2941	0.6223118	0.4900518	542.1985	3.226471	0	1007.537	503.0357	0.4913044	0.4207383	540.9622	3.117637	0	5	1010	506						Frog_fixed.avi	0
3215	193	1013.799	509.0139	0.6223261	0.4900425	542.153	3.232056	0	1010.767	504.3092	0.4913145	0.4207703	540.9334	3.116208	0	5	1012	507						Frog_fixed.avi	0
3232	194	1017.306	510.9966	0.6223053	0.4900209	542.1399	3.261491	0	1009.609	503.9683	0.4912379	0.4208405	540.9025	3.125339	0	5	1013	507						Frog_fixed.avi	0
3248	195	1019.326	505.656	0.6222273	0.4899279	542.119	3.27071	0	1007.862	504.2433	0.4910779	0.4209367	540.9362	3.111237	0	5	1014	505						Frog_fixed.avi	0
3265	196	1016.109	511.6334	0.622122	0.4898732	541.9568	3.27152	0	1005.874	504.7832	0.4909548	0.4210353	540.8608	3.125282	0	5	1011	508						Frog_fixed.avi	0
3282	197	1013.488	515.9079	0.6220353	0.4897748	541.8411	3.290641	0	1009.631	507.7574	0.4908779	0.4210865	540.8942	3.146745	0	5	1012	512						Frog_fixed.avi	0
3298	198	1020.572	508.8977	0.6219647	0.4896871	541.7516	3.298836	0	1005.416	510.4735	0.4907624	0.4210914	540.8101	3.156258	0	5	1013	510						Frog_fixed.avi	0
3315	199	1019.551	504.0977	0.6219223	0.4896013	541.692	3.290172	0	1008.978	506.4234	0.4906554	0.4210924	540.715	3.133768	0	5	1014	505						Frog_fixed.avi	0
3332	200	1019.822	507.8662	0.6218903	0.489504	541.6974	3.30981	0	1006.504	504.4322	0.4905338	0.4210808	540.7122	3.148772	0	5	1013	506						Frog_fixed.avi	0
3348	201	1015.324	505.3039	0.6218186	0.4894605	541.8358	3.310039	0	1007.213	510.1365	0.4904711	0.4210928	540.7421	3.164644	0	5	1011	508						Frog_fixed.avi	0
3365	202	1015.487	501.9544	0.6217312	0.4894994	541.7023	3.31966	0	1013.653	503.9112	0.4904	0.4211459	540.6964	3.159133	0	5	1015	503						Frog_fixed.avi	0
3382	203	1008.997	508.1483	0.6216047	0.4895829	541.5865	3.331787	0	1015.002	503.9279	0.4902626	0.421304	540.6259	3.182589	0	5	1012	506						Frog_fixed.avi	0
3398	204	1013.226	509.8936	0.621455	0.4896573	541.5001	3.334749	0	1008.064	499.6402	0.4900568	0.421444	540.6983	3.170003	0	5	1011	505						Frog_fixed.avi	0
3415	205	1011.712	520.8376	0.6212476	0.4897485	541.5726	3.351826	0	1012.885	501.3633	0.4898789	0.4216113	540.5701	3.178051	0	5	1012	511						Frog_fixed.avi	0
3432	206	1012.003	508.5953	0.62099	0.4899958	541.411	3.352062	0	1013.107	503.977	0.4895935	0.4218234	540.4136	3.197759	0	5	1013	506						Frog_fixed.avi	0
3448	207	1011.132	506.0073	0.6206738	0.4901804	541.4024	3.361516	0	1013.159	503.1272	0.4892693	0.4220468	540.4711	3.210668	0	5	1012	505						Frog_fixed.avi	0
3465	208	1013.708	511.1447	0.6203848	0.4903053	541.3879	3.378042	0	1016.593	498.953	0.4889325	0.4222815	540.4761	3.201048	0	5	1015	505						Frog_fixed.avi	0
3482	209	1012.245	513.9603	0.6200359	0.490336	541.3469	3.38985	0	1014.219	498.5186	0.4885545	0.4224223	540.6245	3.200776	0	5	1013	506						Frog_fixed.avi	0
3498	210	1014.21	505.5649	0.6197294	0.4903423	541.3677	3.398062	0	1014.109	503.2686	0.4882215	0.4224519	540.3128	3.215735	0	5	1014	504						Frog_fixed.avi	0
3515	211	1011.965	512.4612	0.6194577	0.4902429	541.3504	3.412241	0	1015.9	504.0561	0.4878903	0.4224393	540.4243	3.218823	0	5	1014	508						Frog_fixed.avi	0
3532	212	1012.523	508.8867	0.6191053	0.4901077	541.1574	3.40161	0	1015.777	500.9797	0.4875348	0.4224174	540.5365	3.215711	0	5	1014	505						Frog_fixed.avi	0
3548	213	1013.943	513.0314	0.618807	0.4898795	541.0986	3.425916	0	1016.559	501.7688	0.4871892	0.4223844	540.3055	3.238544	0	5	1015	507						Frog_fixed.avi	0
3565	214	1014.131	518.9226	0.6184932	0.4897445	541.2041	3.423115	0	1015.267	498.3278	0.4868302	0.4223822	540.2722	3.229233	0	5	1015	509						Frog_fixed.avi	0
3582	215	1007.838	515.2244	0.6181239	0.489736	541.1043	3.42922	0	1018.415	501.7028	0.4864349	0.4223999	540.3264	3.22855	0	5	1013	508						Frog_fixed.avi	0
3598	216	1013.078	515.3941	0.6177592	0.4897377	540.8427	3.431546	0	1018.147	498.9187	0.4860409	0.4225761	540.3506	3.244862	0	5	1016	507						Frog_fixed.avi	0
3615	217	1013.903	518.9092	0.6174158	0.4898143	540.9166	3.43908	0	1020.213	496.2795	0.4856519	0.4227723	540.2214	3.250307	0	5	1017	508						Frog_fixed.avi	0
3632	218	1016.206	509.2461	0.6170653	0.4900367	541.0202	3.46611	0	1018.204	496.7161	0.4852222	0.4230225	540.0944	3.253193	0	5	1017	503						Frog_fixed.avi	0
3648	219	1008.562	503.4763	0.6166718	0.4901462	540.9005	3.457756	0	1014.819	499.5681	0.484812	0.4232001	539.938	3.267722	0	5	1012	502						Frog_fixed.avi	0
3665	220	1007.585	505.6135	0.6162895	0.490234	540.6047	3.470041	0	1010.316	504.3632	0.4843969	0.4233194	539.9436	3.272307	0	5	1009	505						Frog_fixed.avi	0
3682	221	1012.267	503.6071	0.6159809	0.4903158	540.5964	3.479999	0	1012.986	499.8078	0.4840202	0.4234603	539.9372	3.273051	0	5	1013	502						Frog_fixed.avi	0
3698	222	1011.885	504.9396	0.6156603	0.490328	540.6773	3.471175	0	1018.477	499.2849	0.4836932	0.4235746	539.8171	3.27862	0	5	1015	502						Frog_fixed.avi	0
3715	223	1010.037	506.5904	0.6153372	0.4903621	540.3846	3.467198	0	1013.942	495.1431	0.4833456	0.4237385	539.6591	3.295125	0	5	1012	501						Frog_fixed.avi	0
3732	224	1013.269	509.0821	0.6150641	0.4904244	540.3846	3.48293	0	1011.21	493.1769	0.4829851	0.4238824	539.6946	3.300087	0	5	1012	501						Frog_fixed.avi	0
3748	225	1010.642	509.2728	0.6148096	0.4904499	540.2181	3.51276	0	1014.904	501.6197	0.4827278	0.423999	539.4374	3.311215	0	5	1013	505						Frog_fixed.avi	0
3765	226	1009.225	511.4693	0.6145572	0.490457	540.1715	3.524995	0	1010.658	503.7073	0.4824128	0.4241118	539.4373	3.312745	0	5	1010	508						Frog_fixed.avi	0
3781	227	1011.497	510.0944	0.6143268	0.4904546	540.0174	3.519552	0	1013.776	503.5591	0.4821431	0.424183	539.1523	3.310107	0	5	1013	507						Frog_fixed.avi	0
3798	228	1010.193	512.5551	0.6141008	0.4904435	539.7777	3.5287	0	1015.753	500.0582	0.4818628	0.424252	539.2394	3.315426	0	5	1013	506						Frog_fixed.avi	0
3815	229	1011.661	506.3859	0.613876	0.4904006	539.7197	3.526782	0	1011.697	497.7227	0.4815915	0.4242532	538.8666	3.323353	0	5	1012	502						Frog_fixed.avi	0
3831	230	1009.875	505.6949	0.6136662	0.4904017	539.5422	3.541746	0	1012.576	498.3781	0.4813486	0.4243175	538.9764	3.322366	0	5	1011	502						Frog_fixed.avi	0
3848	231	1012.791	509.554	0.6134894	0.4903633	539.3825	3.542326	0	1010.91	503.1671	0.4811339	0.4243622	538.658	3.333845	0	5	1012	506						Frog_fixed.avi	0
3865	232	1012.552	509.8979	0.6133427	0.4903881	539.3761	3.557801	0	1014.346	498.5932	0.4809508	0.4245429	538.6161	3.346092	0	5	1013	504						Frog_fixed.avi	0
3881	233	1008.63	505.7569	0.6131771	0.4904225	539.213	3.555638	0	1007.394	499.8737	0.4807331	0.4246488	538.4864	3.361211	0	5	1008	503						Frog_fixed.avi	0
3898	234	1008.711	508.1133	0.6130294	0.4904544	539.0602	3.566515	0	1012.459	495.8063	0.4805761	0.4247823	538.3347	3.363805	0	5	1011	502						Frog_fixed.avi	0
3915	235	1010.894	511.0548	0.6129088	0.4904782	538.9108	3.569781	0	1011.789	500.9863	0.4803875	0.4248739	538.1299	3.367661	0	5	1011	506						Frog_fixed.avi	0
3931	236	1007.887	509.168	0.6127632	0.490493	538.8788	3.569504	0	1012.715	498.5532	0.4802284	0.4249917	538.1594	3.36832	0	5	1010	504						Frog_fixed.avi	0
3948	237	1006.622	508.2974	0.6126624	0.4904938	538.658	3.578114	0	1010.049	497.793	0.4801244	0.4250658	538.0927	3.381267	0	5	1008	503						Frog_fixed.avi	0
3965	238	1008.818	510.1585	0.6126235	0.4905168	538.5438	3.590337	0	1011.312	499.2658	0.4800327	0.4251174	537.8484	3.382514	0	5	1010	505						Frog_fixed.avi	0
3981	239	1008.063	511.68	0.6126035	0.490508	538.5089	3.590703	0	1010.683	499.7543	0.4799702	0.4251894	537.6929	3.387441	0	5	1009	506						Frog_fixed.avi	0
3998	240	1006.845	510.6308	0.6126043	0.4905117	538.4044	3.582807	0	1008.211	505.4702	0.4799345	0.4252341	537.585	3.395656	0	5	1008	508						Frog_fixed.avi	0
4015	241	1010.704	506.6421	0.6126139	0.4905354	538.3076	3.601121	0	1011.465	499.8569	0.4799242	0.4253241	537.4603	3.392634	0	5	1011	503						Frog_fixed.avi	0
4031	242	1007.275	511.9071	0.6126449	0.4905702	538.2575	3.616126	0	1011.83	502.2249	0.4799518	0.4253965	537.3907	3.395659	0	5	1010	507						Frog_fixed.avi	0
4048	243	1007.632	508.186	0.6127087	0.4906629	538.0051	3.607145	0	1012.773	497.149	0.4800012	0.4254623	537.3546	3.410422	0	5	1010	503						Frog_fixed.avi	0
4065	244	1001.174	504.8559	0.6127465	0.4907338	537.8732	3.613349	0	1005.912	498.8498	0.4800175	0.425512	537.3373	3.402278	0	5	1004	502						Frog_fixed.avi	0
4081	245	1002.796	508.5054	0.612784	0.4907848	537.7646	3.615804	0	1003.851	501.8987	0.480043	0.4255584	537.3231	3.397301	0	5	1003	505						Frog_fixed.avi	0
4098	246	999.5133	506.1008	0.6128297	0.4908868	537.6479	3.620537	0	1004.307	501.6364	0.4800939	0.4256365	537.2759	3.40969	0	5	1002	504						Frog_fixed.avi	0
4115	247	1002.781	501.9264	0.612942	0.491033	537.7107	3.648142	0	1007.411	502.3706	0.4801987	0.4257534	537.1022	3.421416	0	5	1005	502						Frog_fixed.avi	0
4131	248	1002.355	503.4648	0.6130322	0.491164	537.7792	3.635945	0	1009.351	502.503	0.4802871	0.4258552	537.11	3.432375	0	5	1006	503						Frog_fixed.avi	0
4148	249	1001.587	510.5808	0.6131684	0.4912759	537.5868	3.632641	0	1010.565	499.9239	0.4804046	0.4259505	537.0353	3.413355	0	5	1006	505						Frog_fixed.avi	0
4165	250	1001.406	511.8117	0.6133147	0.4913304	537.4536	3.638264	0	1002.072	497.8647	0.4804971	0.4260694	536.9315	3.419615	0	5	1002	505						Frog_fixed.avi	0
4181	251	1007.19	514.4988	0.6135267	0.491369	537.3946	3.65221	0	1007.971	498.633	0.480712	0.4260392	536.7516	3.444999	0	5	1008	507						Frog_fixed.avi	0
4198	252	1007.149	512.322	0.6137186	0.491394	537.4377	3.634034	0	1009.735	495.902	0.4808911	0.4260688	536.7898	3.433983	0	5	1008	504						Frog_fixed.avi	0
4215	253	1010.402	470.1017	0.6138005	0.491221	537.3458	3.660561	0	1016.374	474.0092	0.4810688	0.4257572	536.5473	3.426778	0	5	1013	472						Frog_fixed.avi	0
4231	254	1011.395	485.6082	0.6139421	0.4912398	537.3713	3.647549	0	1020.169	486.6552	0.4812255	0.4257658	536.5701	3.426932	0	5	1016	486						Frog_fixed.avi	0
4248	255	1011.525	488.6397	0.6141324	0.4912831	537.2563	3.650993	0	1019.678	477.7951	0.4813434	0.4258601	536.6037	3.430326	0	5	1016	483						Frog_fixed.avi	0
4265	256	1012.966	496.4048	0.614255	0.4913255	537.1713	3.644682	0	1017.274	479.3853	0.481424	0.4259462	536.621	3.427652	0	5	1015	488						Frog_fixed.avi	0
4281	257	1009.996	486.0528	0.6143175	0.491531	537.0774	3.662796	0	1018.844	475.4479	0.4814999	0.4261263	536.4233	3.434459	0	5	1014	481						Frog_fixed.avi	0
4298	258	1008.107	489.1805	0.6143942	0.4916541	536.7961	3.650667	0	1015.02	484.2691	0.4815311	0.4262333	536.3406	3.446656	0	5	1012	487						Frog_fixed.avi	0
4315	259	1006.162	484.447	0.6144531	0.4917702	536.6547	3.655529	0	1013.266	481.6714	0.481578	0.4263157	536.2136	3.434933	0	5	1010	483						Frog_fixed.avi	0
4331	260	1008.057	480.7318	0.6145543	0.4918519	536.6736	3.642512	0	1014.26	478.9342	0.4816233	0.4263588	536.1313	3.434525	0	5	1011	480						Frog_fixed.avi	0
4348	261	1006.939	480.3498	0.614655	0.4919184	536.7282	3.658722	0	1013.641	481.6071	0.4816822	0.4264263	536.0662	3.432933	0	5	1010	481						Frog_fixed.avi	0
4364	262	1013.81	481.287	0.6147838	0.491961	536.5969	3.657087	0	1009.112	486.0498	0.4817412	0.4264227	535.9409	3.437884	0	5	1011	484						Frog_fixed.avi	0
4381	263	1009.776	482.7444	0.6148829	0.4920071	536.497	3.656848	0	1011.948	482.5542	0.4818876	0.4265069	535.8055	3.438727	0	5	1011	483						Frog_fixed.avi	0
4398	264	1005.915	491.284	0.6149949	0.4920734	536.319	3.658834	0	1015.112	477.3799	0.4820174	0.4265959	535.8868	3.439684	0	5	1011	484						Frog_fixed.avi	0
4414	265	1013.676	484.3035	0.6152154	0.492141	536.2727	3.652167	0	1018.098	479.8484	0.4821592	0.4266481	535.8097	3.424131	0	5	1016	482						Frog_fixed.avi	0
4431	266	1010.885	489.8108	0.6153764	0.4921677	536.2618	3.653185	0	1014.065	478.5165	0.4822986	0.4266912	535.4407	3.431146	0	5	1012	484						Frog_fixed.avi	0
4448	267	1008.919	490.7989	0.6155009	0.4922021	536.0932	3.644876	0	1013.221	480.0503	0.4824442	0.4267243	535.4786	3.443444	0	5	1011	485						Frog_fixed.avi	0
4464	268	1009.649	494.284	0.6156899	0.4922836	535.9287	3.656901	0	1018.614	479.8086	0.4825938	0.4267783	535.4302	3.433473	0	5	1014	487						Frog_fixed.avi	0
4481	269	1014.717	482.3393	0.6158477	0.4925116	535.9012	3.647666	0	1018.912	476.5413	0.4827122	0.4269407	535.2261	3.446002	0	5	1017	479						Frog_fixed.avi	0
4498	270	1019.781	471.1945	0.6158642	0.4926922	535.873	3.652915	0	1025.559	473.0937	0.4827404	0.4270908	535.1494	3.44317	0	5	1023	472						Frog_fixed.avi	0
4514	271	1014.176	480.1313	0.615905	0.4928543	535.7474	3.673281	0	1022.057	475.8166	0.4827958	0.4272848	535.046	3.450286	0	5	1018	478						Frog_fixed.avi	0
4531	272	1015.656	487.9907	0.6159421	0.4930159	535.7064	3.663435	0	1026.394	479.0308	0.4828014	0.4274962	534.9525	3.45205	0	5	1021	484						Frog_fixed.avi	0
4548	273	1022.695	474.1597	0.6159949	0.4932963	535.4181	3.666203	0	1026.376	471.963	0.4828045	0.4277249	534.804	3.448736	0	5	1025	473						Frog_fixed.avi	0
4564	274	1020.2	474.4662	0.6160237	0.4934224	535.3162	3.676718	0	1022.957	474.4607	0.4828046	0.427817	534.6343	3.463235	0	5	1022	474						Frog_fixed.avi	0
4581	275	1014.045	473.0872	0.6160718	0.4934482	535.133	3.656904	0	1021.083	478.307	0.4828401	0.427849	534.5045	3.470542	0	5	1018	476						Frog_fixed.avi	0
4598	276	1010.079	479.9309	0.6161458	0.4933913	534.8904	3.672947	0	1022.016	473.7797	0.4829057	0.4278176	534.4193	3.453452	0	5	1016	477						Frog_fixed.avi	0
4614	277	1012.167	480.0792	0.6162622	0.4932818	534.6391	3.664589	0	1023.167	473.344	0.4830116	0.4277407	534.2112	3.451704	0	5	1018	477						Frog_fixed.avi	0
4631	278	1015.822	488.4582	0.6164425	0.4931138	534.7291	3.6882	0	1019.342	483.3552	0.4830979	0.4275984	534.0128	3.469917	0	5	1018	486						Frog_fixed.avi	0
4648	279	1016.759	484.332	0.6165867	0.4930384	534.6894	3.690359	0	1023.017	476.2566	0.4832272	0.4275308	533.9139	3.458015	0	5	1020	480						Frog_fixed.avi	0
4664	280	1013.859	481.7339	0.6167001	0.4931026	534.335	3.697399	0	1025.296	476.5118	0.4833501	0.4274981	533.946	3.463712	0	5	1020	479						Frog_fixed.avi	0
4681	281	1012.705	477.8245	0.6167998	0.4931642	534.1347	3.683648	0	1025.468	477.3671	0.4834757	0.4275179	533.7417	3.465631	0	5	1019	478						Frog_fixed.avi	0
4698	282	1018.419	473.3301	0.6169527	0.4932943	534.1642	3.692091	0	1028.439	477.9482	0.4835654	0.4275751	533.6465	3.470998	0	5	1023	476						Frog_fixed.avi	0
4714	283	1016.626	476.9362	0.6171193	0.4934793	534.0621	3.687994	0	1024.513	478.2872	0.4836565	0.4277471	533.4089	3.477322	0	5	1021	478						Frog_fixed.avi	0
4731	284	1018.521	482.1925	0.6172186	0.4936783	533.9016	3.683613	0	1020.93	479.3111	0.4837335	0.4279043	533.3192	3.482089	0	5	1020	481						Frog_fixed.avi	0
4747	285	1006.419	481.5522	0.6173025	0.4940059	533.6597	3.679765	0	1024.708	479.1592	0.4838552	0.4281512	532.975	3.484677	0	5	1016	480						Frog_fixed.avi	0
4764	286	1011.477	477.68	0.6174081	0.4943091	533.3907	3.681553	0	1024.207	477.3056	0.4839489	0.4283317	532.9279	3.469036	0	5	1018	477						Frog_fixed.avi	0
4781	287	1012.11	482.4184	0.6175399	0.4944841	533.4056	3.676851	0	1024.789	475.5358	0.4840578	0.428552	532.8176	3.476656	0	5	1018	479						Frog_fixed.avi	0
4797	288	1016.542	482.4522	0.6176696	0.4945819	533.3361	3.694488	0	1019.922	479.6493	0.4841305	0.4286327	532.8225	3.491332	0	5	1018	481						Frog_fixed.avi	0
4814	289	1011.865	489.5143	0.6177876	0.4946412	533.311	3.687278	0	1025.641	479.4068	0.4842597	0.4286789	532.5669	3.487408	0	5	1019	484						Frog_fixed.avi	0
4831	290	1010.087	483.7662	0.6179077	0.4947858	532.9438	3.671177	0	1025.501	480.1764	0.4843718	0.4287149	532.4081	3.488251	0	5	1018	482						Frog_fixed.avi	0
4847	291	1005.29	488.6515	0.6180259	0.4947836	532.7374	3.667831	0	1020.437	480.1699	0.484477	0.4287372	532.3848	3.484938	0	5	1013	484						Frog_fixed.avi	0
4864	292	1016.405	482.1126	0.6182569	0.4948606	532.802	3.670972	0	1025.855	481.5588	0.4846373	0.4287561	532.2084	3.508713	0	5	1021	482						Frog_fixed.avi	0
4881	293	1014.679	484.7664	0.6183766	0.4948909	532.7086	3.677714	0	1026.649	476.5711	0.4847523	0.4287775	532.1182	3.492414	0	5	1021	481						Frog_fixed.avi	0
4897	294	1006.006	483.025	0.6184523	0.495015	532.5017	3.665262	0	1026.269	479.2656	0.484836	0.4288283	532.0809	3.488061	0	5	1016	481						Frog_fixed.avi	0
4914	295	1008.717	484.8832	0.6185048	0.4951308	532.4529	3.676614	0	1023.609	478.0488	0.4848859	0.4289186	532.0571	3.484111	0	5	1016	481						Frog_fixed.avi	0
4931	296	1014.813	483.4622	0.6185676	0.4952647	532.2162	3.688012	0	1025.819	477.0178	0.4849108	0.4290318	531.9944	3.500265	0	5	1020	480						Frog_fixed.avi	0
4947	297	1013.852	491.1124	0.6185856	0.4953898	532.1471	3.675809	0	1022.737	477.1625	0.4849136	0.4291984	531.925	3.503445	0	5	1018	484						Frog_fixed.avi	0
4964	298	1013.201	481.2326	0.6185898	0.4956552	532.0611	3.68078	0	1024.605	475.321	0.4849428	0.4294183	531.6932	3.490628	0	5	1019	478						Frog_fixed.avi	0
4981	299	1011.125	485.4197	0.6186204	0.4958774	532.0046	3.669349	0	1024.353	479.162	0.4849566	0.4295588	531.6301	3.489768	0	5	1018	482						Frog_fixed.avi	0
4997	300	1014.914	482.5605	0.6186963	0.4960161	532.1053	3.679182	0	1025.766	481.1122	0.484991	0.4296928	531.603	3.50519	0	5	1020	482						Frog_fixed.avi	0
5014	301	1018.156	482.8698	0.6187472	0.4960546	532.1279	3.683083	0	1026.72	478.8323	0.4850193	0.4297168	531.5289	3.500977	0	5	1022	481						Frog_fixed.avi	0
5031	302	1022.141	480.3197	0.6187941	0.496029	532.0892	3.67609	0	1025.792	478.2265	0.4850346	0.4296936	531.4732	3.494986	0	5	1024	479						Frog_fixed.avi	0
5047	303	1019.306	486.9169	0.6187942	0.4959826	532.0183	3.670733	0	1027.759	480.604	0.4850319	0.4295999	531.4034	3.501816	0	5	1024	484						Frog_fixed.avi	0
5064	304	1022.064	481.9059	0.6187493	0.4959089	531.9215	3.6764	0	1026.738	482.1462	0.4849795	0.4295458	531.4314	3.500369	0	5	1024	482						Frog_fixed.avi	0
5081	305	1010.615	490.1436	0.6186227	0.495892	531.7946	3.667792	0	1023.709	481.0763	0.4848388	0.4295638	531.5458	3.50268	0	5	1017	486						Frog_fixed.avi	0
5097	306	1021.614	486.261	0.6185289	0.4959642	531.8575	3.672942	0	1025.124	481.5225	0.4846864	0.4296543	531.2892	3.498662	0	5	1023	484						Frog_fixed.avi	0
5114	307	1016.33	491.7958	0.6183403	0.4960882	531.9286	3.688354	0	1030.746	478.0407	0.4845307	0.4299212	531.3935	3.499963	0	5	1024	485						Frog_fixed.avi	0
5131	308	1016.204	495.5857	0.6181081	0.4962486	531.7836	3.676455	0	1028.034	479.2561	0.4842504	0.4302412	531.3823	3.492563	0	5	1022	487						Frog_fixed.avi	0
5147	309	1018.125	490.224	0.6179034	0.4965467	531.938	3.676631	0	1029.347	482.6066	0.4840423	0.4304814	531.3262	3.500368	0	5	1024	486						Frog_fixed.avi	0
5164	310	1013.852	488.958	0.6176646	0.4967589	531.6458	3.659854	0	1023.971	479.9729	0.483769	0.4307133	531.2857	3.500261	0	5	1019	484						Frog_fixed.avi	0
5181	311	1020.576	492.18	0.6175284	0.4968813	531.7599	3.673129	0	1030.913	482.7519	0.4836127	0.4308788	531.2928	3.491803	0	5	1026	487						Frog_fixed.avi	0
5197	312	1013.76	492.1187	0.6173466	0.4969667	531.8115	3.66365	0	1027.373	479.5185	0.4834471	0.4310711	531.2578	3.496578	0	5	1021	486						Frog_fixed.avi	0
5214	313	1008.243	500.5452	0.6172072	0.4970181	531.5958	3.659045	0	1023.667	480.7203	0.4832778	0.4311436	531.3151	3.484538	0	5	1016	491						Frog_fixed.avi	0
5231	314	1011.329	499.3414	0.6171227	0.4970476	531.6216	3.663719	0	1026.55	483.3848	0.4831935	0.4312096	531.1307	3.479817	0	5	1019	491						Frog_fixed.avi	0
5247	315	1021.797	495.7122	0.6170679	0.4970371	531.6422	3.672665	0	1030.609	479.0094	0.4831074	0.4312912	531.1275	3.490677	0	5	1026	487						Frog_fixed.avi	0
5264	316	1019.131	498.7287	0.6169592	0.4970346	531.5479	3.679321	0	1026.124	485.3614	0.4829638	0.4313211	531.0771	3.488554	0	5	1023	492						Frog_fixed.avi	0
5280	317	1008.593	498.0279	0.6167647	0.4970168	531.4718	3.660943	0	1024.34	480.9797	0.4827757	0.4313586	531.0515	3.487148	0	5	1016	490						Frog_fixed.avi	0
5297	318	1014.933	498.2131	0.6166494	0.4970038	531.4412	3.662816	0	1033.276	481.2705	0.4826435	0.4313908	531.0701	3.477383	0	5	1024	490						Frog_fixed.avi	0
5314	319	1014.325	494.5841	0.6164433	0.4969872	531.3464	3.65209	0	1029.234	481.7011	0.4823991	0.431408	530.8336	3.472314	0	5	1022	488						Frog_fixed.avi	0
5330	320	1015.427	501.278	0.6161998	0.4969913	531.3546	3.662264	0	1030.395	479.6319	0.48217	0.431452	530.962	3.485051	0	5	1023	490						Frog_fixed.avi	0
5347	321	1015.973	501.4875	0.6159644	0.4970263	531.2237	3.661982	0	1028.931	482.4221	0.4818741	0.431526	530.6842	3.47652	0	5	1022	492						Frog_fixed.avi	0
5364	322	1016.096	494.0004	0.6157208	0.4971924	531.2025	3.659936	0	1033.906	480.2108	0.4816497	0.4317468	530.7463	3.482516	0	5	1025	487						Frog_fixed.avi	0
5380	323	1024.176	490.562	0.6155137	0.4973947	531.0541	3.673531	0	1029.413	485.1543	0.4813965	0.4318584	530.5603	3.491626	0	5	1027	488						Frog_fixed.avi	0
5397	324	1019.012	497.9102	0.6153128	0.4976082	530.9301	3.655038	0	1028.169	487.8821	0.4811934	0.4320596	530.6549	3.476116	0	5	1024	493						Frog_fixed.avi	0
5414	325	956.5806	628.0565	0.61535	0.4989652	530.7908	3.642882	0	971.1274	610.6105	0.4814738	0.4334279	530.0389	3.46959	0	6	964	619						Frog_fixed.avi	0
5430	326	948.1702	709.7206	0.6153687	0.5002468	530.7141	3.644101	0	950.6914	696.8665	0.4817907	0.4347439	529.931	3.490057	0	6	949	703						Frog_fixed.avi	0
5447	327	935.5759	712.8952	0.6153953	0.5003391	530.6143	3.6401	0	930.1392	704.863	0.4815109	0.4348058	529.9792	3.475293	0	6	933	709						Frog_fixed.avi	0
5464	328	945.1157	734.0985	0.6153581	0.5004236	530.5552	3.630777	0	940.672	721.1705	0.4814178	0.4348745	529.9174	3.468332	0	6	943	728						Frog_fixed.avi	0
5480	329	943.2404	728.0873	0.6153	0.5004286	530.4888	3.617013	0	935.5404	713.5653	0.4812074	0.4349039	529.9037	3.466807	0	6	939	721						Frog_fixed.avi	0
5497	330	939.1965	732.0015	0.6151499	0.5003984	530.2368	3.632804	0	936.267	717.1761	0.4810015	0.4349073	529.7532	3.473609	0	6	938	725						Frog_fixed.avi	0
5514	331	939.6444	731.6512	0.6149783	0.5003842	530.17	3.622563	0	930.564	717.4951	0.4807827	0.4349416	529.5253	3.472102	0	6	935	725						Frog_fixed.avi	0
5530	332	944.3477	730.6198	0.6148252	0.5003239	530.0142	3.62278	0	933.26	715.2226	0.48053	0.4349285	529.5323	3.473397	0	6	939	723						Frog_fixed.avi	0
5547	333	938.5095	731.0508	0.6146197	0.5002799	529.8109	3.628129	0	934.5053	713.087	0.4802962	0.4349668	529.1789	3.461484	0	6	937	722						Frog_fixed.avi	0
5564	334	936.8222	728.8473	0.6144717	0.5002776	529.8549	3.624947	0	930.0872	718.2678	0.4800702	0.4349862	529.2958	3.487818	0	6	933	724						Frog_fixed.avi	0
5580	335	942.5446	727.2343	0.6143678	0.5002538	529.7241	3.639148	0	933.8702	713.51	0.4799118	0.4350575	529.1343	3.472922	0	6	938	720						Frog_fixed.avi	0
5597	336	943.9561	728.532	0.6142982	0.5002783	529.6069	3.631577	0	927.9023	715.411	0.4798047	0.4350309	528.8142	3.461433	0	6	936	722						Frog_fixed.avi	0
5614	337	941.6266	734.6216	0.6142508	0.5003377	529.4958	3.633371	0	928.182	717.6821	0.4797677	0.4350256	528.7539	3.461351	0	6	935	726						Frog_fixed.avi	0
5630	338	939.4944	732.0775	0.6142108	0.5004121	529.3206	3.629901	0	930.6426	715.243	0.4797479	0.4350036	528.7201	3.461084	0	6	935	724						Frog_fixed.avi	0
5647	339	942.2556	734.302	0.614206	0.500423	529.209	3.628663	0	934.1979	714.602	0.4797326	0.4349652	528.6959	3.457877	0	6	938	724						Frog_fixed.avi	0
5664	340	943.7456	734.2605	0.6142024	0.5003332	529.1925	3.626325	0	935.4489	716.1617	0.479715	0.4348874	528.6726	3.47105	0	6	940	725						Frog_fixed.avi	0
5680	341	945.9149	726.4863	0.6142082	0.5002345	529.1489	3.637055	0	935.655	714.9549	0.4796775	0.4347853	528.615	3.46052	0	6	941	721						Frog_fixed.avi	0
5697	342	942.9464	727.4177	0.6141965	0.5000815	529.0732	3.635089	0	931.29	714.1035	0.4795974	0.434729	528.7355	3.453661	0	6	937	721						Frog_fixed.avi	0
5714	343	942.9748	728.2589	0.6141809	0.4999949	529.0555	3.625969	0	927.8136	715.663	0.4795432	0.4347601	528.6739	3.459404	0	6	935	722						Frog_fixed.avi	0
5730	344	942.4261	729.7753	0.6141734	0.4999776	529.0421	3.619999	0	926.2277	713.7234	0.4794879	0.4349003	528.6326	3.475251	0	6	934	722						Frog_fixed.avi	0
5747	345	942.5952	728.2103	0.6141701	0.5000538	529.0587	3.618127	0	929.4318	713.4216	0.4794596	0.4351196	528.4966	3.466762	0	6	936	721						Frog_fixed.avi	0
5764	346	943.7667	728.5628	0.6141503	0.5001842	529.06	3.619306	0	925.4205	714.9647	0.4793789	0.4352881	528.4899	3.478335	0	6	935	722						Frog_fixed.avi	0
5780	347	946.9501	735.5939	0.614154	0.5003219	529.0574	3.612693	0	919.8638	711.8139	0.4793478	0.4355006	528.4851	3.458941	0	6	933	724						Frog_fixed.avi	0
5797	348	947.4659	730.9444	0.6141679	0.5004849	529.0302	3.621562	0	919.0193	712.9421	0.4793547	0.4356156	528.4694	3.44512	0	6	933	722						Frog_fixed.avi	0
5814	349	941.4588	735.0401	0.6141865	0.5005642	528.9857	3.616031	0	919.2805	715.3751	0.4794005	0.435667	528.472	3.450752	0	6	930	725						Frog_fixed.avi	0
5830	350	938.2068	738.0082	0.6142153	0.5005952	528.975	3.620359	0	924.6591	715.2621	0.4794935	0.4356837	528.5775	3.44899	0	6	931	727						Frog_fixed.avi	0
5847	351	952.6804	668.7561	0.6141548	0.4998016	529.0172	3.619863	0	950.5475	643.8739	0.4796	0.4350359	528.4894	3.462297	0	7	952	656						Frog_fixed.avi	0
5863	352	965.8627	566.8491	0.6137424	0.4983201	529.2098	3.619095	0	983.8992	546.6276	0.4795856	0.4337066	528.7128	3.428818	0	7	975	557						Frog_fixed.avi	0
5880	353	1003.881	505.2599	0.6136035	0.4977589	529.2837	3.625285	0	1010.357	486.1421	0.4794364	0.4333667	529.0314	3.426991	0	7	1007	496						Frog_fixed.avi	0
5897	354	1003.579	523.428	0.6136527	0.4978707	529.1061	3.631685	0	1005.931	500.9367	0.4793676	0.433506	528.9044	3.442739	0	7	1005	512						Frog_fixed.avi	0
5913	355	1004.479	515.9803	0.6136722	0.4979618	529.0202	3.623156	0	1006.812	497.7603	0.4793145	0.4335721	528.775	3.426673	0	7	1006	507						Frog_fixed.avi	0
5930	356	1005.917	513.3022	0.6136492	0.4980811	528.9781	3.628341	0	1005.7	499.0806	0.4792273	0.4336345	528.7553	3.426265	0	7	1006	506						Frog_fixed.avi	0
5947	357	1009.28	518.6316	0.6136066	0.4981332	528.9435	3.610919	0	1003.651	502.3531	0.4790789	0.4336828	528.6012	3.43259	0	7	1006	510						Frog_fixed.avi	0
5963	358	1013.421	510.6007	0.6134505	0.4982148	528.8417	3.60979	0	1005.766	497.2663	0.4788563	0.4337958	528.5856	3.417159	0	7	1010	504						Frog_fixed.avi	0
5980	359	1003.853	512.9511	0.6132373	0.4982825	528.8007	3.603036	0	1007.331	499.9128	0.4786593	0.4339149	528.5313	3.406004	0	7	1006	506						Frog_fixed.avi	0
5997	360	1018.329	511.2799	0.613117	0.4983457	528.7568	3.609899	0	999.1662	501.6735	0.4783834	0.4340399	528.5206	3.395671	0	7	1009	506						Frog_fixed.avi	0
6013	361	1007.571	510.2257	0.6128514	0.4984156	528.4651	3.60556	0	1004.824	501.9592	0.478153	0.4342484	528.2905	3.413584	0	7	1006	506						Frog_fixed.avi	0
6030	362	1009.963	513.5884	0.6126529	0.4985048	528.6191	3.607162	0	998.8297	502.2917	0.4778547	0.4343821	528.4042	3.398186	0	7	1004	508						Frog_fixed.avi	0
6047	363	1006.629	515.418	0.6123744	0.4985616	528.3809	3.586291	0	1004.256	501.6974	0.4775685	0.4345198	528.0391	3.383492	0	7	1005	509						Frog_fixed.avi	0
6063	364	1008.394	523.7416	0.6121337	0.4986135	528.4225	3.579479	0	1006.93	504.9191	0.4772697	0.4346646	528.0687	3.382328	0	7	1008	514						Frog_fixed.avi	0
6080	365	1004.581	521.5215	0.6118357	0.4986141	528.2451	3.580545	0	1007.173	505.5007	0.4769692	0.4347487	528.0215	3.375492	0	7	1006	514						Frog_fixed.avi	0
6097	366	1003.713	522.9006	0.6114794	0.4985996	528.0579	3.573018	0	1004.075	510.1618	0.4765757	0.434782	527.8891	3.368062	0	7	1004	517						Frog_fixed.avi	0
6113	367	1013.371	515.61	0.6111736	0.4985639	527.9866	3.577958	0	1003.889	505.2961	0.4761604	0.4347751	527.7166	3.349687	0	7	1009	510						Frog_fixed.avi	0
6130	368	1009.108	514.435	0.6108122	0.4984735	528.004	3.571887	0	999.6272	505.8158	0.4757296	0.4347194	527.6359	3.353136	0	7	1004	510						Frog_fixed.avi	0
6147	369	1006.698	515.1894	0.6104186	0.4983036	527.899	3.56877	0	1005.045	509.0543	0.4753393	0.434641	527.4659	3.353913	0	7	1006	512						Frog_fixed.avi	0
6163	370	1001.825	512.1911	0.6100039	0.4980438	527.7827	3.55636	0	1005.66	506.0825	0.4749255	0.4345323	527.4102	3.359317	0	7	1004	509						Frog_fixed.avi	0
6180	371	1008.836	523.5822	0.6096758	0.4977662	527.6257	3.544915	0	1004.765	511.2274	0.4745173	0.4344427	527.3517	3.356824	0	7	1007	517						Frog_fixed.avi	0
6197	372	1010.876	517.4211	0.6093195	0.4976346	527.5364	3.532132	0	1006.459	508.5455	0.4741056	0.4343667	527.2709	3.356693	0	7	1009	513						Frog_fixed.avi	0
6213	373	1009.431	514.1486	0.6089587	0.4974346	527.6193	3.529355	0	1000.307	505.8519	0.4736796	0.4343087	527.2456	3.366524	0	7	1005	510						Frog_fixed.avi	0
6230	374	1007.311	523.3896	0.6085783	0.4972294	527.3127	3.534386	0	1003.466	503.107	0.4732873	0.4342609	527.0274	3.352564	0	7	1005	513						Frog_fixed.avi	0
6247	375	1006.475	524.0777	0.6081636	0.4970188	527.132	3.547963	0	1004.076	501.082	0.4728456	0.4342332	526.9252	3.351707	0	7	1005	513						Frog_fixed.avi	0
6263	376	1003.537	522.553	0.607747	0.4969204	526.9824	3.541275	0	1005.884	502.5227	0.4723947	0.4342078	526.7875	3.354327	0	7	1005	513						Frog_fixed.avi	0
6280	377	1008.73	516.9526	0.6073126	0.4968166	526.8475	3.541354	0	1007.969	500.9052	0.4719161	0.4341991	526.6772	3.350995	0	7	1008	509						Frog_fixed.avi	0
6297	378	1002.899	513.7366	0.6068582	0.4967028	526.7871	3.54106	0	1006.15	507.8419	0.471436	0.4341777	526.5712	3.365084	0	7	1005	511						Frog_fixed.avi	0
6313	379	1009.007	521.0737	0.6065059	0.4965346	526.6317	3.535744	0	1006.557	503.6734	0.4709613	0.4341694	526.4294	3.347647	0	7	1008	512						Frog_fixed.avi	0
6330	380	1010.837	522.3691	0.6061532	0.4963744	526.569	3.536651	0	1007.411	501.5105	0.4705124	0.4341908	526.2941	3.345624	0	7	1009	512						Frog_fixed.avi	0
6347	381	1012.653	516.5189	0.6057575	0.4964376	526.4653	3.548226	0	1006.659	500.7282	0.4700666	0.4342362	526.218	3.358977	0	7	1010	509						Frog_fixed.avi	0
6363	382	1005.359	524.8167	0.6053878	0.4964703	526.1407	3.560118	0	1006.894	504.6368	0.4696863	0.4342965	525.9164	3.351162	0	7	1006	515						Frog_fixed.avi	0
6380	383	1006.816	522.1784	0.6050345	0.4965643	525.8648	3.551294	0	1004.256	513.9307	0.4693026	0.4343859	525.6973	3.357988	0	7	1006	518						Frog_fixed.avi	0
6397	384	1009.194	514.799	0.6047303	0.4966949	526.0758	3.550094	0	1005.143	517.0617	0.4689156	0.4345332	525.5781	3.349471	0	7	1007	516						Frog_fixed.avi	0
6413	385	1011.114	523.2672	0.6044297	0.4967841	525.8151	3.549481	0	1009.271	510.3604	0.4685766	0.4347522	525.408	3.353493	0	7	1010	517						Frog_fixed.avi	0
6430	386	1014.5	507.2106	0.6040368	0.4967477	525.6148	3.580324	0	1019.686	492.761	0.4682394	0.434876	525.3816	3.368212	0	7	1017	500						Frog_fixed.avi	0
6446	387	1008.744	507.6612	0.6037056	0.496807	525.3505	3.585147	0	1016.296	494.5186	0.4678724	0.4350828	525.1676	3.35829	0	7	1013	501						Frog_fixed.avi	0
6463	388	1013.473	512.7131	0.6034646	0.4968597	525.3925	3.57505	0	1014.261	494.9614	0.4675057	0.4353082	524.8647	3.37838	0	7	1014	504						Frog_fixed.avi	0
6480	389	1009.24	510.6902	0.6031693	0.4968879	525.0933	3.58418	0	1012.185	499.0891	0.4671358	0.435418	524.7224	3.362317	0	7	1011	505						Frog_fixed.avi	0
6496	390	1012.301	511.2318	0.6029401	0.4968952	525.0547	3.578458	0	1014.98	501.7213	0.466844	0.4356169	524.6865	3.375776	0	7	1014	506						Frog_fixed.avi	0
6513	391	1006.527	514.8661	0.6027048	0.4969172	524.8052	3.587943	0	1013.486	497.8374	0.4665598	0.4358403	524.4591	3.385278	0	7	1010	506						Frog_fixed.avi	0
6530	392	1016.595	511.4914	0.6025411	0.4969297	524.6075	3.595389	0	1016.404	498.7909	0.4662604	0.4359818	524.3092	3.382326	0	7	1016	505						Frog_fixed.avi	0
6546	393	1004.917	516.3385	0.60229	0.4969368	524.4471	3.586817	0	1016.901	501.741	0.466022	0.4361328	524.1353	3.385879	0	7	1011	509						Frog_fixed.avi	0
6563	394	1010.496	508.9522	0.6021398	0.4969398	524.3215	3.591347	0	1014.398	500.1092	0.4657465	0.436303	523.9412	3.374231	0	7	1012	505						Frog_fixed.avi	0
6580	395	1006.933	513.7861	0.6019257	0.4968976	523.9619	3.599216	0	1014.728	499.6112	0.465485	0.4364312	523.7443	3.381201	0	7	1011	507						Frog_fixed.avi	0
6596	396	1009.905	510.3411	0.6017649	0.4968419	524.0317	3.605958	0	1018.352	493.8244	0.4652687	0.4365733	523.5789	3.387642	0	7	1014	502						Frog_fixed.avi	0
6613	397	1006.858	508.2934	0.6015434	0.4968319	523.6203	3.607177	0	1015.678	497.3539	0.4649867	0.4366855	523.3975	3.378432	0	7	1011	503						Frog_fixed.avi	0
6630	398	1012.8	511.0853	0.6014074	0.4968478	523.561	3.617659	0	1023.415	500.787	0.4647858	0.4368351	523.3383	3.396447	0	7	1018	506						Frog_fixed.avi	0
6646	399	1016.775	510.2007	0.601272	0.496875	523.4261	3.601491	0	1011.491	501.9923	0.4645272	0.4370192	523.1607	3.393135	0	7	1014	506						Frog_fixed.avi	0
6663	400	1004.217	516.0466	0.6010992	0.4969466	523.3115	3.608569	0	1017.938	497.4081	0.4644044	0.4372823	523.2003	3.389175	0	7	1011	507						Frog_fixed.avi	0
6680	401	1004.53	512.8598	0.6010519	0.4971138	523.1887	3.607753	0	1019.678	499.5466	0.4643169	0.4375888	523.1465	3.389549	0	7	1012	506						Frog_fixed.avi	0
6696	402	1004.003	514.1997	0.6010664	0.4974076	523.171	3.604211	0	1020.082	503.2528	0.4643219	0.4378482	523.1071	3.400503	0	7	1012	509						Frog_fixed.avi	0
6713	403	1009.18	512.2684	0.6012222	0.4976579	523.0688	3.620665	0	1015.767	501.2938	0.4644012	0.4381257	523.1271	3.384761	0	7	1012	507						Frog_fixed.avi	0
6730	404	1013.318	519.1741	0.601436	0.4977979	523.0969	3.613985	0	1014.458	500.4294	0.4645749	0.438362	523.0925	3.397187	0	7	1014	510						Frog_fixed.avi	0
6746	405	1007.666	508.9503	0.6017156	0.4981048	523.032	3.615337	0	1015.371	498.7012	0.4649065	0.4385271	523.0916	3.400572	0	7	1012	504						Frog_fixed.avi	0
6763	406	1002.33	512.9319	0.6020634	0.4983266	523.0874	3.63245	0	1017.01	504.3877	0.4653325	0.438597	523.1486	3.410778	0	7	1010	509						Frog_fixed.avi	0
6780	407	1005.384	513.0312	0.6025876	0.498482	523.188	3.623132	0	1019.959	501.5035	0.4658367	0.4386838	523.176	3.401274	0	7	1013	507						Frog_fixed.avi	0
6796	408	1011.208	517.7678	0.6031855	0.4985976	523.1558	3.627547	0	1011.243	501.9031	0.4664052	0.4387453	523.1095	3.39506	0	7	1011	510						Frog_fixed.avi	0
6813	409	1016.963	512.0635	0.6037753	0.4986774	523.2656	3.626914	0	1022.219	490.7199	0.4670749	0.4387883	523.2128	3.408415	0	7	1020	501						Frog_fixed.avi	0
6830	410	1016.378	497.8517	0.60435	0.4989195	523.2859	3.631094	0	1022.663	487.4601	0.4677789	0.4388106	523.2549	3.400978	0	7	1020	493						Frog_fixed.avi	0
6846	411	1017.331	500.5559	0.6050496	0.4992323	523.3958	3.624756	0	1027.711	483.5396	0.4684858	0.4390326	523.2441	3.408299	0	7	1023	492						Frog_fixed.avi	0
6863	412	1014.783	507.5169	0.6057581	0.4994158	523.4012	3.637203	0	1026.748	477.3107	0.4692281	0.4391167	523.2609	3.397143	0	7	1021	492						Frog_fixed.avi	0
6880	413	1011.99	496.0943	0.6064202	0.4997942	523.2928	3.633995	0	1025.096	485.4853	0.469935	0.4392087	523.3153	3.404735	0	7	1019	491						Frog_fixed.avi	0
6896	414	1020.63	496.7743	0.6071421	0.500048	523.4623	3.6454	0	1025.26	482.6702	0.4706698	0.4392698	523.2426	3.404749	0	7	1023	490						Frog_fixed.avi	0
6913	415	1013.315	500.1245	0.6077524	0.5001903	523.4365	3.632744	0	1024.726	485.4574	0.4713224	0.4392791	523.27	3.406556	0	7	1019	493						Frog_fixed.avi	0
6930	416	1013.569	503.5288	0.6084015	0.5003659	523.4093	3.648776	0	1025.903	483.1413	0.4719805	0.4392673	523.3353	3.420659	0	7	1020	493						Frog_fixed.avi	0
6946	417	1016.373	493.9227	0.6090518	0.5005687	523.6248	3.644874	0	1028.062	481.7283	0.4726359	0.4392557	523.204	3.404739	0	7	1022	488						Frog_fixed.avi	0
6963	418	1019.59	491.6702	0.6096648	0.5006872	523.3298	3.647622	0	1021.82	483.047	0.4732449	0.4391913	523.1205	3.41519	0	7	1021	487						Frog_fixed.avi	0
6979	419	1013.698	498.0764	0.610245	0.5007923	523.142	3.635568	0	1023.925	476.8167	0.473845	0.4391416	523.0785	3.399523	0	7	1019	487						Frog_fixed.avi	0
6996	420	1011.209	499.8992	0.6108333	0.500909	523.2407	3.635059	0	1029.106	472.8092	0.4744615	0.4390912	522.95	3.410453	0	7	1020	486						Frog_fixed.avi	0
7013	421	1021.395	499.2663	0.6114072	0.5010275	523.013	3.64017	0	1028.697	478.0015	0.4750146	0.439095	522.9038	3.416216	0	7	1025	489						Frog_fixed.avi	0
7029	422	1016.518	497.4477	0.611922	0.5013488	522.9097	3.634784	0	1024.126	481.2831	0.4755174	0.4391882	522.8019	3.421645	0	7	1020	489						Frog_fixed.avi	0
7046	423	1014.979	500.632	0.6123782	0.5017582	522.7911	3.642737	0	1028.281	485.9774	0.4759701	0.4393769	522.6361	3.410672	0	7	1022	493						Frog_fixed.avi	0
7063	424	1009.232	499.0421	0.6127698	0.5022792	522.5748	3.63398	0	1021.986	482.2482	0.4763631	0.4397209	522.4175	3.425167	0	7	1016	491						Frog_fixed.avi	0
7079	425	1019.681	504.64	0.6131852	0.5027282	522.5348	3.633318	0	1025.623	484.6042	0.4767565	0.4401028	522.326	3.424317	0	7	1023	495						Frog_fixed.avi	0
7096	426	1017.445	503.1401	0.6134792	0.503337	522.5045	3.633216	0	1023.906	479.6873	0.477056	0.4404766	522.3256	3.431756	0	7	1021	491						Frog_fixed.avi	0
7113	427	1017.392	495.7879	0.6137514	0.5038356	522.3244	3.640687	0	1022.528	479.0405	0.4773281	0.4408245	522.1508	3.424522	0	7	1020	487						Frog_fixed.avi	0
7129	428	1009.689	505.3244	0.6139734	0.5042136	522.4089	3.625959	0	1020.497	489.7973	0.4775341	0.4410519	522.118	3.429829	0	7	1015	498						Frog_fixed.avi	0
7146	429	1020.047	498.5987	0.6141708	0.504602	522.3262	3.629212	0	1027.086	479.2294	0.4777369	0.4413577	522.059	3.433842	0	7	1024	489						Frog_fixed.avi	0
7163	430	1024.663	494.6565	0.6142582	0.5048901	522.1665	3.644949	0	1022.445	478.5889	0.4778143	0.4416024	521.9684	3.43563	0	7	1024	487						Frog_fixed.avi	0
7179	431	1015.234	501.3795	0.6142831	0.505039	522.1583	3.625785	0	1021.958	483.5658	0.4778384	0.4417493	521.8926	3.434887	0	7	1019	492						Frog_fixed.avi	0
7196	432	1019.795	501.0395	0.6142654	0.5051525	522.1627	3.634705	0	1024	484.6125	0.4778157	0.441903	521.9664	3.427793	0	7	1022	493						Frog_fixed.avi	0
7213	433	1019.488	506.7824	0.6141999	0.5051864	522.2564	3.617627	0	1026.719	483.1012	0.4777346	0.4419926	521.9236	3.432286	0	7	1023	495						Frog_fixed.avi	0
7229	434	1019.072	504.8982	0.6140436	0.5051579	522.1957	3.625124	0	1020.611	482.7058	0.4775167	0.4420323	521.9318	3.43484	0	7	1020	494						Frog_fixed.avi	0
7246	435	1018.793	503.3096	0.6138051	0.5051108	522.2148	3.640877	0	1024.803	485.1864	0.4773358	0.4420048	522.0215	3.436498	0	7	1022	494						Frog_fixed.avi	0
7263	436	1019.846	503.6038	0.6135796	0.5050496	522.1965	3.632088	0	1021.743	484.1702	0.4770326	0.4419684	521.9828	3.425108	0	7	1021	494						Frog_fixed.avi	0
7279	437	1015.846	501.075	0.6132584	0.5049788	522.3277	3.631051	0	1029.838	484.7322	0.4767786	0.4419094	522.0859	3.442372	0	7	1023	493						Frog_fixed.avi	0
7296	438	1011.552	500.0536	0.6128986	0.5049002	522.2229	3.624667	0	1022.976	482.5232	0.4763975	0.4419195	522.0944	3.438267	0	7	1017	491						Frog_fixed.avi	0
7313	439	1016.757	493.1545	0.6126152	0.5048859	522.3286	3.631473	0	1022.604	481.5739	0.4760383	0.4419481	522.0795	3.433238	0	7	1020	487						Frog_fixed.avi	0
7329	440	1018.123	497.2429	0.6122611	0.5048598	522.3983	3.629941	0	1032.709	479.1738	0.4757386	0.4420322	522.1124	3.433306	0	7	1025	488						Frog_fixed.avi	0
7346	441	1018.281	500.6103	0.6118778	0.5048367	522.2875	3.627494	0	1025.73	480.2386	0.4753532	0.4420796	522.2239	3.445101	0	7	1022	490						Frog_fixed.avi	0
7362	442	1005.662	502.4235	0.6114743	0.5048269	522.3694	3.620234	0	1024.995	480.1345	0.4749473	0.4421247	522.165	3.439408	0	8	1015	491						Frog_fixed.avi	0
7379	443	1009.108	514.9901	0.6111907	0.5049605	522.6793	3.624377	0	1022.361	495.073	0.4746487	0.4423334	522.3635	3.435722	0	8	1016	505						Frog_fixed.avi	0
7396	444	918.262	616.9058	0.6113599	0.5056633	522.476	3.627742	0	935.8273	596.7838	0.4749425	0.4428651	521.8212	3.453904	0	8	927	607						Frog_fixed.avi	0
7412	445	909.3536	630.6083	0.6113738	0.5053308	522.5059	3.606898	0	928.7178	602.3453	0.4748853	0.4425746	521.8885	3.460475	0	8	919	616						Frog_fixed.avi	0
7429	446	896.7109	641.3884	0.6112449	0.5048845	522.8497	3.61445	0	912.2159	636.7213	0.474523	0.441968	522.0059	3.426216	0	8	904	639						Frog_fixed.avi	0
7446	447	907.5449	620.2277	0.6111183	0.5040124	522.8773	3.651853	0	-1280	-1024	-1	-1	-1	-1	4	8	908	620						Frog_fixed.avi	0
7462	448	-1280	-1024	-1	-1	-1	-1	4	-1280	-1024	-1	-1	-1	-1	4		0	0						Frog_fixed.avi	0
7479	449	-1280	-1024	-1	-1	-1	-1	4	-1280	-1024	-1	-1	-1	-1	4		0	0						Frog_fixed.avi	0
7496	450	-1280	-1024	-1	-1	-1	-1	4	-1280	-1024	-1	-1	-1	-1	4		0	0						Frog_fixed.avi	0
7512	451	-1280	-1024	-1	-1	-1	-1	4	-1280	-1024	-1	-1	-1	-1	4		0	0						Frog_fixed.avi	0
7529	452	-1280	-1024	-1	-1	-1	-1	4	-1280	-1024	-1	-1	-1	-1	4		0	0						Frog_fixed.avi	0
7546	453	-1280	-1024	-1	-1	-1	-1	4	-1280	-1024	-1	-1	-1	-1	4		0	0						Frog_fixed.avi	0
7562	454	-1280	-1024	-1	-1	-1	-1	4	-1280	-1024	-1	-1	-1	-1	4		0	0						Frog_fixed.avi	0
7579	455	-1280	-1024	-1	-1	-1	-1	4	-1280	-1024	-1	-1	-1	-1	4		0	0						Frog_fixed.avi	0
7596	456	-1280	-1024	-1	-1	-1	-1	4	-1280	-1024	-1	-1	-1	-1	4		0	0						Frog_fixed.avi	0
7612	457	-1280	-1024	-1	-1	-1	-1	4	-1280	-1024	-1	-1	-1	-1	4		0	0						Frog_fixed.avi	0
7629	458	-1280	-1024	-1	-1	-1	-1	4	-1280	-1024	-1	-1	-1	-1	4		0	0						Frog_fixed.avi	0
7646	459	977.7123	891.8657	0.6076112	0.5062641	521.9636	3.591674	0	969.3586	877.6991	0.4708103	0.4440895	521.7581	3.490596	0	9	974	885						Frog_fixed.avi	0
7662	460	972.2064	907.9811	0.6075394	0.5064943	521.9296	3.599475	0	968.3906	888.4197	0.4706333	0.4443642	521.7609	3.473523	0	9	970	898						Frog_fixed.avi	0
7679	461	966.8012	908.4674	0.6075155	0.5065855	521.8759	3.595574	0	967.6013	890.0479	0.470592	0.4444226	521.3411	3.465074	0	9	967	899						Frog_fixed.avi	0
7696	462	967.5638	909.2421	0.6075062	0.5066519	521.8317	3.595819	0	969.3101	883.0714	0.4705643	0.4445579	521.2541	3.45269	0	9	968	896						Frog_fixed.avi	0
7712	463	966.5095	908.0325	0.6075085	0.5067554	521.7435	3.587523	0	966.9709	880.8694	0.4705499	0.4447004	521.1594	3.457416	0	9	967	894						Frog_fixed.avi	0
7729	464	969.7114	902.3845	0.6075279	0.5069426	521.7401	3.59579	0	967.7296	880.5612	0.4705667	0.4448272	521.0695	3.469648	0	9	969	891						Frog_fixed.avi	0
7746	465	970.2133	900.712	0.6075752	0.5071807	521.5034	3.597341	0	965.3622	880.9891	0.4705729	0.4449823	520.9789	3.442755	0	9	968	891						Frog_fixed.avi	0
7762	466	971.4118	898.061	0.6076123	0.5073804	521.3557	3.589814	0	963.4537	883.6155	0.4706254	0.4450786	521.0045	3.448725	0	9	967	891						Frog_fixed.avi	0
7779	467	971.0816	900.5838	0.6076604	0.5075107	521.2922	3.595533	0	965.8055	884.421	0.4707158	0.4451704	520.8453	3.443195	0	9	968	893						Frog_fixed.avi	0
7796	468	969.2562	901.8041	0.6077343	0.5076004	521.1744	3.575185	0	965.0005	884.9175	0.4708054	0.4452888	520.67	3.431328	0	9	967	893						Frog_fixed.avi	0
7812	469	963.5504	900.4051	0.6078084	0.5077059	521.1155	3.574032	0	966.9953	880.0601	0.4708748	0.4453366	520.5728	3.425943	0	9	965	890						Frog_fixed.avi	0
7829	470	971.9317	904.1229	0.6079686	0.5077779	521.109	3.578147	0	958.777	882.3846	0.4709583	0.4453391	520.5693	3.427728	0	9	965	893						Frog_fixed.avi	0
7846	471	973.0921	896.9048	0.6080998	0.5078852	521.1266	3.579177	0	958.74	881.9136	0.4710972	0.4453464	520.6858	3.438722	0	9	966	889						Frog_fixed.avi	0
7862	472	973.3762	897.4293	0.6081902	0.5079516	520.9829	3.570444	0	968.2623	882.9582	0.4712646	0.4453723	520.5525	3.419654	0	9	971	890						Frog_fixed.avi	0
7879	473	969.2629	900.287	0.6082542	0.5079923	520.9841	3.562999	0	964.152	878.9604	0.4713465	0.4454272	520.51	3.417953	0	9	967	890						Frog_fixed.avi	0
7896	474	968.653	896.5543	0.6083527	0.5080186	521.0711	3.556836	0	959.0668	878.3932	0.4714054	0.4454302	520.5166	3.410769	0	9	964	887						Frog_fixed.avi	0
7912	475	977.3557	893.7023	0.6085194	0.5079668	521.035	3.554553	0	958.0933	878.4492	0.4714963	0.4453449	520.5432	3.401883	0	9	968	886						Frog_fixed.avi	0
7929	476	975.7209	900.7732	0.6086109	0.5078516	521.0107	3.546405	0	970.4217	884.9685	0.4716761	0.4451947	520.6351	3.402624	0	9	973	893						Frog_fixed.avi	0
7945	477	971.5337	896.2433	0.6086749	0.5077783	520.9788	3.546341	0	963.1334	884.2175	0.4717603	0.4451151	520.6486	3.402067	0	9	967	890						Frog_fixed.avi	0
7962	478	967.2943	904.8013	0.6087453	0.507607	521.0328	3.529041	0	964.7708	880.7449	0.4718536	0.4450065	520.5776	3.385574	0	9	966	893						Frog_fixed.avi	0
7979	479	974.9338	901.0105	0.6088796	0.5075175	520.9653	3.531535	0	962.75	879.3569	0.4719681	0.4448701	520.7356	3.38624	0	9	969	890						Frog_fixed.avi	0
7995	480	969.3218	885.0565	0.6089348	0.5069393	521.1137	3.540421	0	970.8231	861.9149	0.472159	0.4442446	520.7933	3.39049	0	9	970	873						Frog_fixed.avi	0
8012	481	950.5645	660.0473	0.6087564	0.5043344	521.3389	3.547392	0	972.608	629.6507	0.472439	0.4420228	521.0998	3.365309	0	10	962	645						Frog_fixed.avi	0
8029	482	963.24	573.0797	0.6086178	0.5025902	521.4539	3.546036	0	988.603	533.6627	0.4725729	0.440475	521.5615	3.364143	0	10	976	553						Frog_fixed.avi	0
8045	483	965.7614	509.5094	0.608748	0.5018237	521.6826	3.545639	0	981.9235	482.8298	0.4726476	0.4397413	521.679	3.351079	0	10	974	496						Frog_fixed.avi	0
8062	484	975.5657	509.9368	0.6089702	0.50178	521.7538	3.549924	0	992.4995	488.2747	0.4727696	0.4395988	521.6713	3.370358	0	10	984	499						Frog_fixed.avi	0
8079	485	974.3162	510.4673	0.609216	0.5015255	521.6857	3.547289	0	990.4735	489.771	0.4729697	0.4391977	521.8135	3.335174	0	10	982	500						Frog_fixed.avi	0
8095	486	974.9923	524.7266	0.6094772	0.501098	521.814	3.524327	0	988.5969	495.9894	0.4732229	0.4387318	522.0066	3.345219	0	10	982	510						Frog_fixed.avi	0
8112	487	980.6213	521.4401	0.6098177	0.500928	521.9843	3.494438	0	989.8312	490.3822	0.4735278	0.4383239	522.0233	3.318193	0	10	985	506						Frog_fixed.avi	0
8129	488	972.7801	517.9482	0.610053	0.5008171	522.0479	3.487426	0	987.7771	499.528	0.4738857	0.4379636	522.1592	3.332108	0	10	980	509						Frog_fixed.avi	0
8145	489	977.3795	517.0924	0.6104147	0.5007974	522.0511	3.476516	0	986.2311	492.3691	0.4742367	0.4377194	522.4683	3.305924	0	10	982	505						Frog_fixed.avi	0
8162	490	982.608	523.5411	0.6107706	0.5008602	522.3234	3.478708	0	994.793	488.2406	0.4746246	0.4376302	522.6003	3.294117	0	10	989	506						Frog_fixed.avi	0
8179	491	980.5988	524.7424	0.6110952	0.5009589	522.5806	3.463143	0	986.3768	496.3277	0.4749915	0.4376272	522.6812	3.296489	0	10	983	511						Frog_fixed.avi	0
8195	492	977.4323	530.2313	0.611392	0.5010849	522.5513	3.450315	0	987.8716	497.591	0.4753396	0.4376657	522.9088	3.275868	0	10	983	514						Frog_fixed.avi	0
8212	493	977.557	518.7034	0.6117299	0.5014249	522.8578	3.443582	0	988.2177	495.1183	0.4757237	0.4378161	522.9802	3.28305	0	10	983	507						Frog_fixed.avi	0
8229	494	985.5443	524.1182	0.6121053	0.5016853	522.9809	3.433463	0	988.6733	496.8077	0.4761137	0.4380014	523.1633	3.261721	0	10	987	510						Frog_fixed.avi	0
8245	495	987.9204	532.5551	0.6124114	0.501896	523.1095	3.434624	0	987.5235	494.0587	0.4764526	0.4382744	523.5099	3.252589	0	10	988	513						Frog_fixed.avi	0
8262	496	980.1594	525.1423	0.6126662	0.5023034	523.2243	3.405304	0	990.3783	497.2698	0.4768125	0.4384331	523.6187	3.254818	0	10	985	511						Frog_fixed.avi	0
8279	497	988.8394	522.7419	0.6129828	0.5025544	523.4948	3.402729	0	988.6942	501.4898	0.4771175	0.4385974	523.655	3.233312	0	10	989	512						Frog_fixed.avi	0
8295	498	986.2833	525.1961	0.6132259	0.5026982	523.6491	3.4009	0	986.694	498.1693	0.4774246	0.4387972	523.9156	3.241928	0	10	986	512						Frog_fixed.avi	0
8312	499	984.5645	524.4392	0.6134676	0.5029804	523.9218	3.401469	0	991.91	501.5113	0.4777578	0.4389334	524.1747	3.241572	0	10	988	513						Frog_fixed.avi	0
8329	500	985.332	523.7697	0.6137448	0.5031898	524.0374	3.401869	0	985.4266	496.8924	0.4780201	0.4390807	524.3784	3.236667	0	10	985	510						Frog_fixed.avi	0
8345	501	981.8981	527.9072	0.6139597	0.5033042	524.1787	3.391434	0	988.8926	498.2946	0.4783199	0.439133	524.4505	3.231363	0	10	985	513						Frog_fixed.avi	0
8362	502	989.1309	524.8234	0.6142492	0.503432	524.3339	3.386815	0	990.8802	496.2701	0.4786091	0.4391924	524.7867	3.214159	0	10	990	511						Frog_fixed.avi	0
8379	503	982.5321	531.6506	0.6144598	0.5034516	524.377	3.392158	0	989.1421	503.8299	0.4789153	0.439208	524.8375	3.219574	0	10	986	518						Frog_fixed.avi	0
8395	504	992.4322	526.7999	0.614769	0.5034876	524.5796	3.377517	0	988.1411	499.1576	0.4791789	0.4391729	525.0448	3.211998	0	10	990	513						Frog_fixed.avi	0
8412	505	1016.964	491.6093	0.614768	0.5033078	524.8642	3.398975	0	1028.999	465.0255	0.4793945	0.4389841	525.3329	3.21546	0	10	1023	478						Frog_fixed.avi	0
8429	506	1005.884	510.1395	0.6149706	0.5032933	525.0032	3.376728	0	1015.977	481.1503	0.4796129	0.4389307	525.3848	3.199492	0	10	1011	496						Frog_fixed.avi	0
8445	507	1007.99	508.442	0.615188	0.5032666	525.2228	3.378967	0	1021.554	477.2928	0.479903	0.4388682	525.6682	3.21335	0	10	1015	493						Frog_fixed.avi	0
8462	508	1009.597	510.4839	0.6154048	0.5032944	525.2562	3.381386	0	1016.083	479.1107	0.480078	0.4388256	525.7887	3.210638	0	10	1013	495						Frog_fixed.avi	0
8478	509	1014.694	506.8112	0.6155897	0.5033117	525.4937	3.396091	0	1016.954	481.9733	0.480313	0.4388083	526.0554	3.208007	0	10	1016	494						Frog_fixed.avi	0
8495	510	1007.465	510.4225	0.6157189	0.5033513	525.5554	3.39492	0	1018.786	479.338	0.4805076	0.4388162	526.0525	3.213495	0	10	1013	495						Frog_fixed.avi	0
8512	511	1013.225	511.683	0.6159257	0.5034236	525.6838	3.417708	0	1016.151	480.2558	0.4807181	0.4388342	526.4131	3.220741	0	10	1015	496						Frog_fixed.avi	0
8528	512	1013.485	516.6602	0.616064	0.5034908	525.8833	3.413672	0	1014.07	481.7679	0.4808736	0.4388482	526.4836	3.218034	0	10	1014	499						Frog_fixed.avi	0
8545	513	1010.323	514.9927	0.6161822	0.5035184	525.9971	3.407065	0	1021.797	478.3084	0.4811257	0.438837	526.7335	3.220573	0	10	1016	497						Frog_fixed.avi	0
8562	514	1014.973	518.2023	0.616387	0.5036404	526.3563	3.433245	0	1015.794	482.5176	0.4812768	0.43885	526.8511	3.225521	0	10	1015	500						Frog_fixed.avi	0
8578	515	1004.549	507.9912	0.6164883	0.5038154	526.5269	3.430711	0	1020.953	480.0186	0.48152	0.4389034	527.209	3.227971	0	10	1013	494						Frog_fixed.avi	0
8595	516	1015.394	507.8243	0.6167259	0.5040008	526.7363	3.448779	0	1015.86	482.9222	0.4817381	0.4389772	527.3638	3.24671	0	10	1016	495						Frog_fixed.avi	0
8612	517	1012.154	511.2076	0.6169262	0.5041545	526.8969	3.439918	0	1020.013	483.5051	0.4820222	0.4391361	527.5458	3.243938	0	10	1016	497						Frog_fixed.avi	0
8628	518	1014.223	517.7664	0.6172068	0.5042916	527.2828	3.448084	0	1022.171	481.4691	0.4823571	0.4393269	527.807	3.249202	0	10	1018	500						Frog_fixed.avi	0
8645	519	1016.027	511.6453	0.6174654	0.5046674	527.3781	3.4536	0	1025.965	476.8398	0.4826666	0.4395775	528.1418	3.226746	0	10	1021	494						Frog_fixed.avi	0
8662	520	1015.247	513.424	0.6177111	0.5049403	527.67	3.451051	0	1019.045	486.2945	0.4829547	0.4398536	528.258	3.247786	0	10	1017	500						Frog_fixed.avi	0
8678	521	1017.807	519.6166	0.6179371	0.5051541	527.8826	3.458457	0	1020.899	486.1408	0.4832166	0.4401558	528.5729	3.245371	0	10	1019	503						Frog_fixed.avi	0
8695	522	1017.839	511.9238	0.6180958	0.5054088	528.2452	3.455912	0	1027.836	485.7923	0.4834621	0.4403375	528.8713	3.23501	0	10	1023	499						Frog_fixed.avi	0
8712	523	1014.28	515.8065	0.6181799	0.5054252	528.3966	3.450883	0	1018.186	490.9878	0.4836162	0.4404064	529.1605	3.241552	0	10	1016	503						Frog_fixed.avi	0
8728	524	1019.579	520.6006	0.6183105	0.5051928	528.9103	3.482479	0	1025.133	491.1097	0.483788	0.4403541	529.6539	3.23724	0	10	1022	506						Frog_fixed.avi	0
8745	525	1018.543	515.3928	0.6183684	0.5050715	529.2686	3.477847	0	1018.1	489.0615	0.4838839	0.4402753	530.0164	3.224595	0	10	1018	502						Frog_fixed.avi	0
8762	526	1017.273	512.3842	0.6183539	0.5049705	529.5782	3.462867	0	1019.229	489.563	0.4839241	0.4401889	530.4126	3.227105	0	10	1018	501						Frog_fixed.avi	0
8778	527	1016.855	508.002	0.6182474	0.5050036	529.9979	3.454452	0	1015.133	486.7401	0.4839152	0.4402933	530.8798	3.237543	0	10	1016	497						Frog_fixed.avi	0
8795	528	1008.949	520.756	0.6180407	0.50522	530.518	3.460501	0	1011.56	490.3459	0.4838079	0.4406408	531.5123	3.253442	0	10	1010	506						Frog_fixed.avi	0
8812	529	1012.288	516.2264	0.6177883	0.5057503	530.7848	3.473344	0	1013.156	489.1172	0.4836589	0.4411605	532.0551	3.239511	0	10	1013	503						Frog_fixed.avi	0
8828	530	1009.52	515.0327	0.6174078	0.506452	531.3905	3.468803	0	1012.946	488.1692	0.4833792	0.4419235	532.7199	3.244108	0	10	1011	502						Frog_fixed.avi	0
8845	531	1009.959	515.5245	0.6168243	0.5073717	532.0943	3.47024	0	1013.218	490.5252	0.4829579	0.4430745	533.6654	3.262319	0	10	1012	503						Frog_fixed.avi	0
8861	532	1014.999	516.028	0.6159785	0.5088753	532.788	3.476463	0	1014.761	485.9325	0.4822371	0.4448262	534.6036	3.24425	0	10	1015	501						Frog_fixed.avi	0
8878	533	1009.486	520.2944	0.6148314	0.510703	533.7556	3.480306	0	1018.908	483.3517	0.4812507	0.4472316	535.6487	3.247865	0	10	1014	502						Frog_fixed.avi	0
8895	534	1006.359	517.3602	0.6134337	0.5128946	534.3677	3.477097	0	1018.538	488.1895	0.480022	0.4500216	536.8671	3.263408	0	10	1012	503						Frog_fixed.avi	0
8911	535	998.1171	516.4467	0.6118352	0.5152298	535.3447	3.47976	0	1009.88	489.3471	0.4785733	0.4530247	538.0399	3.275467	0	10	1004	503						Frog_fixed.avi	0
8928	536	1009.32	525.2509	0.6101633	0.5177032	536.2222	3.500113	0	1019.103	484.9521	0.4770538	0.4562343	539.3491	3.280767	0	10	1014	505						Frog_fixed.avi	0
8945	537	1006.554	520.5126	0.6083674	0.5202708	537.4025	3.497252	0	1017.26	489.2479	0.475419	0.459487	540.5337	3.272719	0	10	1012	505						Frog_fixed.avi	0
8961	538	1003.925	529.6519	0.6065567	0.5227919	538.1036	3.499522	0	1015.506	488.8251	0.4738425	0.4626764	541.7761	3.278011	0	10	1010	509						Frog_fixed.avi	0
8978	539	1002.473	528.1947	0.6048962	0.525165	539.0754	3.514242	0	1016.765	486.4628	0.4724135	0.4655972	543.0072	3.285518	0	10	1010	507						Frog_fixed.avi	0
8995	540	1012.17	514.4912	0.6034918	0.5273083	540.0275	3.51292	0	1018.358	486.098	0.4711642	0.4680862	544.2151	3.283835	0	10	1015	500						Frog_fixed.avi	0
9011	541	1007.785	519.1292	0.6022747	0.5290483	540.8752	3.524562	0	1018.655	485.1335	0.4701817	0.4701955	545.46	3.299688	0	10	1013	502						Frog_fixed.avi	0
9028	542	1014.609	510.8014	0.6013629	0.5305314	541.7713	3.510226	0	1019.874	482.7961	0.4694728	0.4719157	546.6039	3.305429	0	10	1017	497						Frog_fixed.avi	0
9045	543	1009.876	522.8372	0.6006702	0.5317783	542.6053	3.531519	0	1014.348	483.2834	0.4690167	0.473403	547.4734	3.313433	0	10	1012	503						Frog_fixed.avi	0
9061	544	1009.498	516.5823	0.6001974	0.5330939	543.2416	3.531664	0	1019.679	482.9491	0.4687776	0.4748666	548.4776	3.334316	0	10	1015	500						Frog_fixed.avi	0
9078	545	1013.18	517.2471	0.5999604	0.5343595	544.1094	3.540228	0	1016.753	480.0796	0.4686667	0.4763681	549.3209	3.326704	0	10	1015	499						Frog_fixed.avi	0
9095	546	1008.772	517.0727	0.5998223	0.5356743	544.7657	3.551857	0	1011.042	486.7901	0.4687084	0.4780452	550.3519	3.335263	0	10	1010	502						Frog_fixed.avi	0
9111	547	1006.591	518.2283	0.5998108	0.5370124	545.4249	3.556984	0	1010.246	480.0365	0.4688222	0.4797505	551.0908	3.336838	0	10	1008	499						Frog_fixed.avi	0
9128	548	1004.474	523.5054	0.5998766	0.5382314	545.9837	3.558153	0	1012.182	476.81	0.4690283	0.4814235	551.9614	3.338264	0	10	1008	500						Frog_fixed.avi	0
9145	549	998.6895	515.8835	0.5999978	0.5396125	546.8054	3.56829	0	1013.541	473.9959	0.4693458	0.483099	552.7347	3.348872	0	10	1006	495						Frog_fixed.avi	0
9161	550	1003.356	511.6199	0.6002026	0.5410997	547.3133	3.564154	0	1008.88	471.4926	0.4696791	0.4848028	553.5404	3.357798	0	10	1006	492						Frog_fixed.avi	0
9178	551	1001.6	522.0165	0.6004124	0.5428955	547.9901	3.570616	0	1012.924	476.3629	0.4700761	0.4867002	554.2482	3.358388	0	10	1007	499						Frog_fixed.avi	0
9195	552	995.2581	518.7573	0.6006855	0.5452614	548.6401	3.57387	0	1008.824	474.1821	0.4705326	0.4890526	555.1086	3.367268	0	10	1002	496						Frog_fixed.avi	0
9211	553	996.2979	514.5095	0.6010913	0.5481078	549.4043	3.583315	0	1006.296	482.6321	0.4711053	0.4916076	555.7532	3.386656	0	10	1001	499						Frog_fixed.avi	0
9228	554	996.4468	516.1409	0.601591	0.5511991	549.6396	3.59697	0	1009.087	470.4144	0.4717774	0.4944881	556.2881	3.378553	0	10	1003	493						Frog_fixed.avi	0
9245	555	998.4785	518.7412	0.602248	0.554467	549.8538	3.592843	0	1009.466	485.5616	0.4725632	0.4972687	556.465	3.380075	0	10	1004	502						Frog_fixed.avi	0
9261	556	1000.484	515.1496	0.602968	0.5577081	550.1135	3.60083	0	1008.27	474.8358	0.4733849	0.5002383	556.8491	3.401166	0	10	1004	495						Frog_fixed.avi	0
9278	557	997.9916	519.6763	0.6037032	0.5606952	550.2563	3.608596	0	1006.527	480.0056	0.4742247	0.5028857	556.9198	3.40254	0	10	1002	500						Frog_fixed.avi	0
9295	558	991.8502	515.8033	0.6044591	0.5634093	550.1568	3.60921	0	1011.423	480.0121	0.4750718	0.5052962	556.9692	3.396494	0	10	1002	498						Frog_fixed.avi	0
9311	559	996.6603	519.1541	0.6052726	0.5655168	550.2028	3.613962	0	1006.548	470.1178	0.4758665	0.507343	557.0492	3.402493	0	10	1002	495						Frog_fixed.avi	0
9328	560	995.416	516.698	0.6060735	0.5669069	550.2154	3.615674	0	1008.065	478.9638	0.4767364	0.508659	557.0596	3.413806	0	10	1002	498						Frog_fixed.avi	0
9345	561	992.5109	516.4437	0.6069341	0.5674947	550.1447	3.61593	0	1006.442	484.3175	0.4776299	0.5093198	557.1159	3.428429	0	10	999	500						Frog_fixed.avi	0
9361	562	996.2186	520.4432	0.6078749	0.5673062	550.1328	3.63633	0	1005.239	480.7321	0.4785415	0.5093532	557.1088	3.431891	0	10	1001	501						Frog_fixed.avi	0
9378	563	992.5711	519.8408	0.6088457	0.5665666	550.1754	3.628822	0	1007.755	474.4768	0.4794929	0.5088575	557.1355	3.428938	0	10	1000	497						Frog_fixed.avi	0
9395	564	992.8599	516.9007	0.6098582	0.5655018	550.1451	3.653604	0	1002.065	473.3322	0.4804977	0.5079764	557.1904	3.440982	0	10	997	495						Frog_fixed.avi	0
9411	565	990.3585	524.4788	0.6109028	0.5642547	550.0207	3.652037	0	1008.906	479.6247	0.4815468	0.5069018	557.2329	3.449554	0	10	1000	502						Frog_fixed.avi	0
9428	566	991.7307	509.4969	0.6120452	0.5631854	550.2177	3.648786	0	1011.07	477.5158	0.4826363	0.5058485	557.3095	3.455696	0	10	1001	494						Frog_fixed.avi	0
9444	567	997.8669	519.2343	0.6132501	0.5620042	550.1356	3.666189	0	1005.641	477.6769	0.48375	0.5047791	557.1929	3.463003	0	10	1002	498						Frog_fixed.avi	0
9461	568	992.2732	520.8525	0.6144567	0.5609629	550.2193	3.658256	0	1005.754	481.8284	0.4849575	0.5039364	557.1672	3.478505	0	10	999	501						Frog_fixed.avi	0
9478	569	992.5628	516.5471	0.615703	0.5603542	550.1545	3.667352	0	1006.212	480.4035	0.4861179	0.5035313	557.183	3.47741	0	10	999	498						Frog_fixed.avi	0
9494	570	993.2885	522.0733	0.6169642	0.5602138	550.3424	3.670787	0	1007.748	483.8909	0.4872616	0.5037617	557.2122	3.489276	0	10	1001	503						Frog_fixed.avi	0
9511	571	995.7923	514.4018	0.6183008	0.5607099	550.3991	3.685472	0	1013.692	480.8161	0.4884792	0.5047166	557.131	3.494404	0	10	1005	498						Frog_fixed.avi	0
9528	572	997.2012	514.8917	0.6197493	0.5615103	550.5729	3.693145	0	1008.387	485.513	0.4897288	0.5061947	557.2794	3.502395	0	10	1003	500						Frog_fixed.avi	0
9544	573	1001.273	514.0105	0.6213019	0.5624223	550.7567	3.697751	0	1005.338	482.5129	0.4910946	0.508005	557.2181	3.501745	0	10	1003	498						Frog_fixed.avi	0
9561	574	993.5623	515.6633	0.6229216	0.5634068	550.979	3.682371	0	1010.548	485.5545	0.4925273	0.5097932	557.2434	3.511069	0	10	1002	501						Frog_fixed.avi	0
9578	575	996.0461	525.4055	0.6245872	0.5641356	551.1913	3.699585	0	1011.323	482.6595	0.4939974	0.5114814	557.2751	3.510864	0	10	1004	504						Frog_fixed.avi	0
9594	576	998.8821	518.9746	0.6262064	0.5648303	551.3259	3.71433	0	1015.971	486.5119	0.4954471	0.512971	557.3361	3.522038	0	10	1007	503						Frog_fixed.avi	0
9611	577	1000.534	519.0732	0.6277335	0.5653254	551.5915	3.704368	0	1011.331	490.6154	0.4967923	0.5142266	557.3105	3.543366	0	10	1006	505						Frog_fixed.avi	0
9628	578	993.5027	523.8747	0.6290677	0.5656841	551.7584	3.724712	0	1003.169	495.7672	0.4979694	0.5152547	557.3802	3.539783	0	10	998	510						Frog_fixed.avi	0
9644	579	996.1741	519.2357	0.6303009	0.5657984	551.9005	3.712344	0	1004.963	497.1133	0.499104	0.5159654	557.5461	3.548897	0	10	1001	508						Frog_fixed.avi	0
9661	580	994.6539	519.8038	0.6314269	0.5657128	552.0784	3.738621	0	1007.753	486.4005	0.5001498	0.5163983	557.6799	3.570707	0	10	1001	503						Frog_fixed.avi	0
9678	581	998.6512	518.4665	0.6324655	0.565225	552.2167	3.742486	0	1008.262	492.6402	0.5011157	0.5162534	557.7684	3.569198	0	10	1003	506						Frog_fixed.avi	0
9694	582	997.4932	519.9171	0.6334166	0.564471	552.2877	3.738304	0	1011.182	487.4918	0.5020217	0.5157325	557.7158	3.559488	0	10	1004	504						Frog_fixed.avi	0
9711	583	997.0661	518.6296	0.634286	0.5634326	552.2214	3.741009	0	1004.867	492.7488	0.5028546	0.5148828	557.634	3.58595	0	10	1001	506						Frog_fixed.avi	0
9728	584	993.2701	517.1085	0.6351109	0.5623842	552.1268	3.745908	0	1011.754	492.2893	0.5037159	0.5138748	557.69	3.580245	0	10	1003	505						Frog_fixed.avi	0
9744	585	1001.294	514.9364	0.6359541	0.5613847	552.2951	3.765336	0	1005.999	498.2808	0.5044838	0.5129136	557.6501	3.57961	0	10	1004	507						Frog_fixed.avi	0
9761	586	993.8708	516.261	0.636745	0.5606285	552.0732	3.758581	0	1010.588	489.7361	0.5052975	0.5122879	557.6121	3.594163	0	10	1002	503						Frog_fixed.avi	0
9778	587	991.114	522.2653	0.6375927	0.5601369	551.9269	3.759093	0	1016.158	494.9667	0.5061533	0.5118827	557.479	3.581289	0	10	1004	509						Frog_fixed.avi	0
9794	588	992.793	518.0502	0.6385321	0.5600666	551.7728	3.764984	0	1005.585	495.4411	0.5070518	0.511864	557.5334	3.600203	0	10	999	507						Frog_fixed.avi	0
9811	589	993.1965	511.249	0.6395465	0.5603622	551.6433	3.777463	0	1014.013	496.7675	0.5080834	0.5121145	557.2275	3.589601	0	10	1004	504						Frog_fixed.avi	0
9828	590	989.3726	520.6796	0.6405905	0.5610041	551.4611	3.759974	0	1007.672	498.0979	0.5091669	0.5126861	557.1413	3.61579	0	10	999	509						Frog_fixed.avi	0
9844	591	989.1021	513.7008	0.641718	0.5621093	551.4223	3.770807	0	1007.173	496.3516	0.5102859	0.5135108	556.9774	3.614094	0	10	998	505						Frog_fixed.avi	0
9861	592	988.4418	520.3168	0.6429083	0.5633499	551.2397	3.789767	0	1011.493	496.7232	0.5114656	0.5144746	556.6153	3.611343	0	10	1000	509						Frog_fixed.avi	0
9878	593	991.476	519.9455	0.6441838	0.5647908	551.0398	3.787838	0	1011.931	498.2128	0.5127601	0.5156291	556.7025	3.615004	0	10	1002	509						Frog_fixed.avi	0
9894	594	985.1315	516.8311	0.6455234	0.5662076	550.9598	3.784703	0	1015.242	497.4621	0.5141165	0.5167367	556.476	3.624302	0	10	1000	507						Frog_fixed.avi	0
9911	595	985.1929	521.5439	0.6470067	0.5676322	550.788	3.77441	0	1010.285	498.1789	0.5155575	0.5179099	556.3233	3.628541	0	10	998	510						Frog_fixed.avi	0
9928	596	988.7055	522.5916	0.6486062	0.5689538	550.6908	3.78639	0	1016.153	497.6138	0.5171099	0.5189711	556.1392	3.626954	0	10	1002	510						Frog_fixed.avi	0
9944	597	992.0135	517.9318	0.6502393	0.5701297	550.7432	3.78268	0	1016.959	497.2408	0.5187273	0.5198795	555.9207	3.630883	0	10	1004	508						Frog_fixed.avi	0
9961	598	988.0769	519.2511	0.6518787	0.571125	550.717	3.794264	0	1015.684	496.9828	0.5203234	0.5205954	555.8073	3.637271	0	10	1002	508						Frog_fixed.avi	0
9977	599	981.6117	517.7384	0.6534486	0.5718976	550.4285	3.791912	0	1012.596	496.2221	0.5218946	0.5210893	555.6643	3.63742	0	10	997	507						Frog_fixed.avi	0
9994	600	983.9497	522.6959	0.6549569	0.5724143	550.3987	3.7881	0	1012.771	499.0286	0.523386	0.5213812	555.5578	3.643384	0	10	998	511						Frog_fixed.avi	0
10011	601	987.3805	514.4908	0.6564501	0.5730129	550.5085	3.78643	0	1012.323	498.8391	0.524847	0.5215734	555.4603	3.647413	0	10	1000	507						Frog_fixed.avi	0
10027	602	985.3494	517.6514	0.6578457	0.573491	550.3706	3.80347	0	1011.775	496.1507	0.5262706	0.5216668	555.3675	3.640597	0	10	999	507						Frog_fixed.avi	0
10044	603	987.868	522.4626	0.6592712	0.5738708	550.3367	3.805134	0	1012.389	498.4222	0.5276835	0.5217199	555.2327	3.63707	0	10	1000	510						Frog_fixed.avi	0
10061	604	989.6324	519.6337	0.6607323	0.5742407	550.3756	3.797066	0	1015.285	498.2835	0.5291022	0.5217445	555.106	3.656288	0	10	1002	509						Frog_fixed.avi	0
10077	605	985.5096	514.3707	0.6621099	0.5745802	550.2296	3.800172	0	1012.384	498.0633	0.5304784	0.5216942	554.9244	3.653988	0	10	999	506						Frog_fixed.avi	0
10094	606	983.6602	519.8082	0.6634824	0.5746978	550.17	3.803005	0	1009.5	495.9518	0.5318857	0.5215177	554.7778	3.659553	0	10	997	508						Frog_fixed.avi	0
10111	607	981.1703	516.3814	0.6648033	0.5747766	549.9489	3.80858	0	1018.333	492.8287	0.5332391	0.5212294	554.6917	3.652443	0	10	1000	505						Frog_fixed.avi	0
10127	608	985.0931	520.3679	0.666105	0.5748026	549.8826	3.803415	0	1010.264	499.1671	0.534457	0.5209282	554.5016	3.654521	0	10	998	510						Frog_fixed.avi	0
10144	609	982.2905	513.3908	0.667256	0.5749092	549.6628	3.803542	0	1011.882	493.5398	0.5356185	0.5208178	554.2586	3.665907	0	10	997	503						Frog_fixed.avi	0
10161	610	983.6271	516.669	0.6682845	0.5749623	549.3871	3.803226	0	1009.039	493.4629	0.5366151	0.5205941	554.0694	3.663746	0	10	996	505						Frog_fixed.avi	0
10177	611	984.5242	516.4863	0.6692356	0.5750843	549.3127	3.812832	0	1010.601	494.9144	0.5375042	0.5204394	553.826	3.676382	0	10	998	506						Frog_fixed.avi	0
10194	612	979.3051	515.6345	0.6699664	0.5753245	549.1426	3.811455	0	1010.151	501.292	0.5382529	0.5203236	553.6934	3.658644	0	10	995	508						Frog_fixed.avi	0
10211	613	979.733	518.4995	0.6706195	0.5755717	548.8853	3.821749	0	1006.268	499.4552	0.5388897	0.5203438	553.47	3.675686	0	10	993	509						Frog_fixed.avi	0
10227	614	980.1633	514.7987	0.6711415	0.5758802	548.7276	3.815446	0	1009.819	494.9076	0.5393921	0.5205114	553.2919	3.691352	0	10	995	505						Frog_fixed.avi	0
10244	615	978.859	511.8748	0.6715391	0.5762455	548.437	3.816772	0	1006.428	491.3058	0.5397406	0.5207062	552.8993	3.664842	0	10	993	502						Frog_fixed.avi	0
10261	616	976.9937	521.5582	0.6718471	0.5764322	548.2147	3.804626	0	1003.053	494.6956	0.5400189	0.5208979	552.92	3.67212	0	10	990	508						Frog_fixed.avi	0
10277	617	977.2208	515.4503	0.6719956	0.5766668	548.0333	3.813239	0	1009.119	496.294	0.5401885	0.5211617	552.6915	3.677622	0	10	993	506						Frog_fixed.avi	0
10294	618	975.8059	511.7844	0.6721266	0.5768888	547.9662	3.815094	0	1006.452	491.8802	0.5402326	0.5214648	552.5021	3.668821	0	10	991	502						Frog_fixed.avi	0
10311	619	975.0204	518.4141	0.6721731	0.5770497	547.7933	3.831808	0	1005.312	491.6254	0.5401919	0.5217246	552.3793	3.675155	0	10	990	505						Frog_fixed.avi	0
10327	620	983.8683	511.7488	0.6721324	0.577102	547.6363	3.831153	0	1007.25	495.0977	0.5400897	0.5220128	552.2248	3.687277	0	10	996	503						Frog_fixed.avi	0
10344	621	977.8706	516.5363	0.6720223	0.5771234	547.6334	3.82167	0	1005.703	485.7087	0.5398974	0.5223954	551.899	3.666976	0	10	992	501						Frog_fixed.avi	0
10361	622	981.8983	515.8023	0.6718968	0.5771698	547.5728	3.831899	0	1003.81	499.6185	0.5396901	0.5226576	551.9449	3.681673	0	10	993	508						Frog_fixed.avi	0
10377	623	977.9847	520.7694	0.6717235	0.5771707	547.4536	3.837747	0	1005.945	492.8898	0.5394128	0.5231651	551.7249	3.684463	0	10	992	507						Frog_fixed.avi	0
10394	624	981.6692	514.5388	0.671486	0.5770996	547.4902	3.83323	0	1006.466	493.3214	0.5390937	0.5234041	551.6777	3.667489	0	10	994	504						Frog_fixed.avi	0
10411	625	981.7097	513.8881	0.6712415	0.5769478	547.4519	3.834369	0	1010.864	487.2593	0.5387735	0.5236752	551.7872	3.671904	0	10	996	501						Frog_fixed.avi	0
10427	626	981.9591	516.7321	0.6710043	0.5766714	547.5773	3.841593	0	1007.529	485.014	0.5384566	0.5237775	551.5748	3.686193	0	10	995	501						Frog_fixed.avi	0
10444	627	978.7385	520.0001	0.6707279	0.5763642	547.518	3.842999	0	1005.403	487.6798	0.538134	0.5237247	551.5146	3.678869	0	10	992	504						Frog_fixed.avi	0
10461	628	980.4666	515.7697	0.6704873	0.5761234	547.6517	3.846094	0	1009.031	486.2875	0.53788	0.5236736	551.5829	3.680616	0	10	995	501						Frog_fixed.avi	0
10477	629	983.1285	517.7128	0.6702075	0.5759122	547.5377	3.840408	0	1002.57	490.1156	0.5375378	0.5236741	551.4576	3.695565	0	10	993	504						Frog_fixed.avi	0
10494	630	981.0735	517.0003	0.6699317	0.575788	547.8331	3.848161	0	1002.34	491.1492	0.5372366	0.5237378	551.6514	3.685223	0	10	992	504						Frog_fixed.avi	0
10511	631	978.5394	517.0129	0.669534	0.5756616	547.8127	3.843783	0	1008.669	483.0129	0.5369009	0.5238395	551.7088	3.675299	0	10	994	500						Frog_fixed.avi	0
10527	632	983.1849	515.1182	0.6691467	0.5755596	547.9498	3.836438	0	1002.774	483.7725	0.5364676	0.5239361	551.764	3.683573	0	10	993	499						Frog_fixed.avi	0
10544	633	983.187	513.1306	0.6686873	0.5755251	548.0668	3.848464	0	1003.849	484.7	0.5360128	0.524035	551.8312	3.684318	0	10	994	499						Frog_fixed.avi	0
10560	634	979.9955	511.7517	0.668171	0.5754902	548.2557	3.84451	0	1003.54	487.6607	0.5355178	0.5240669	551.9993	3.687363	0	10	992	500						Frog_fixed.avi	0
10577	635	977.3459	517.3849	0.6675843	0.5754606	548.2916	3.84491	0	1003.181	490.8612	0.5350054	0.5240974	552.1268	3.681015	0	10	990	504						Frog_fixed.avi	0
10594	636	982.1921	517.7316	0.667107	0.5754695	548.579	3.83827	0	1004.215	492.221	0.5345299	0.5241766	552.6616	3.676507	0	10	993	505						Frog_fixed.avi	0
10610	637	978.3246	515.6443	0.6667109	0.575489	548.8346	3.851867	0	1010.186	492.0704	0.5341916	0.5243446	552.8938	3.672219	0	10	994	504						Frog_fixed.avi	0
10627	638	975.9041	515.7937	0.6664057	0.5754386	549.137	3.85295	0	1002.551	492.9145	0.5339178	0.5245373	553.1451	3.69591	0	10	989	504						Frog_fixed.avi	0
10644	639	981.8655	512.5228	0.666204	0.5753869	549.3572	3.851287	0	998.6293	494.6881	0.5337151	0.524526	553.5147	3.670716	0	10	990	504						Frog_fixed.avi	0
10660	640	978.6274	512.5972	0.665979	0.5751888	549.6725	3.8585	0	1002.202	494.5571	0.5336294	0.5244164	553.8589	3.687563	0	10	990	504						Frog_fixed.avi	0
10677	641	981.8629	517.5552	0.6658224	0.5749818	550.0115	3.852147	0	1006.117	498.811	0.5335707	0.5241708	554.2697	3.682764	0	10	994	508						Frog_fixed.avi	0
10694	642	979.8195	519.0499	0.6657174	0.5747902	550.446	3.852653	0	1001.669	487.6925	0.533511	0.5240338	554.78	3.687444	0	10	991	503						Frog_fixed.avi	0
10710	643	980.9368	518.2327	0.6656669	0.5746825	550.8405	3.844636	0	1007.024	491.3214	0.5335773	0.5238262	555.2898	3.68967	0	10	994	505						Frog_fixed.avi	0
10727	644	979.8087	515.7957	0.665653	0.5746115	551.2688	3.856903	0	1003.67	491.567	0.5336952	0.5235491	555.802	3.680161	0	10	992	504						Frog_fixed.avi	0
10744	645	975.4162	517.7472	0.6657222	0.5745068	551.7535	3.853776	0	1007.062	487.4123	0.533902	0.5232776	556.0985	3.68468	0	10	991	503						Frog_fixed.avi	0
10760	646	982.6393	514.8408	0.6658555	0.5743045	552.2712	3.856156	0	1000.468	492.1582	0.5341114	0.5227888	556.6049	3.690096	0	10	992	503						Frog_fixed.avi	0
10777	647	978.7849	521.2811	0.6659752	0.5739968	552.6486	3.845436	0	1007.061	488.6342	0.5344059	0.5222574	557.2748	3.672414	0	10	993	505						Frog_fixed.avi	0
10794	648	976.4191	517.5079	0.6661661	0.5736805	553.2209	3.859859	0	1008.187	490.4834	0.5347425	0.5216548	557.6411	3.684539	0	10	992	504						Frog_fixed.avi	0
10810	649	976.6335	525.4722	0.6663505	0.5732333	553.5392	3.844825	0	1001.952	491.5023	0.5350403	0.5209963	558.2039	3.682452	0	10	989	508						Frog_fixed.avi	0
10827	650	978.5503	518.9957	0.6665438	0.5727465	554.1174	3.845874	0	1005.691	491.8902	0.5353788	0.5202282	558.652	3.688214	0	10	992	505						Frog_fixed.avi	0
10844	651	972.5784	520.4561	0.6667177	0.572152	554.5144	3.845201	0	1000.805	489.0493	0.5357308	0.519381	559.2563	3.681736	0	10	987	505						Frog_fixed.avi	0
10860	652	971.2796	517.4957	0.6669328	0.571453	555.0464	3.846715	0	1000.369	492.3784	0.5360959	0.518454	559.6196	3.684795	0	10	986	505						Frog_fixed.avi	0
10877	653	967.8969	524.9086	0.6671147	0.570645	555.4222	3.857634	0	999.3658	493.3789	0.5364393	0.5176139	560.2985	3.671318	0	10	984	509						Frog_fixed.avi	0
10893	654	967.6041	530.0269	0.6672793	0.5694683	555.995	3.847686	0	1002.079	492.0392	0.5367368	0.5167752	561.0046	3.67668	0	10	985	511						Frog_fixed.avi	0
10910	655	973.6072	536.0937	0.6673099	0.5676101	556.4724	3.863101	0	1003.707	491.816	0.5369428	0.5157418	561.6036	3.672094	0	10	989	514						Frog_fixed.avi	0
10927	656	963.475	547.0026	0.6672118	0.5649502	557.0176	3.840073	0	999.924	496.3033	0.5369617	0.5143003	562.5042	3.658523	0	10	982	522						Frog_fixed.avi	0
10943	657	-1280	-1024	-1	-1	-1	-1	4	-1280	-1024	-1	-1	-1	-1	4		0	0						Frog_fixed.avi	0
10960	658	-1280	-1024	-1	-1	-1	-1	4	-1280	-1024	-1	-1	-1	-1	4		0	0						Frog_fixed.avi	0
10977	659	-1280	-1024	-1	-1	-1	-1	4	-1280	-1024	-1	-1	-1	-1	4		0	0						Frog_fixed.avi	0
10993	660	-1280	-1024	-1	-1	-1	-1	4	-1280	-1024	-1	-1	-1	-1	4		0	0						Frog_fixed.avi	0
11010	661	-1280	-1024	-1	-1	-1	-1	4	-1280	-1024	-1	-1	-1	-1	4		0	0						Frog_fixed.avi	0
11027	662	-1280	-1024	-1	-1	-1	-1	4	-1280	-1024	-1	-1	-1	-1	4		0	0						Frog_fixed.avi	0
11043	663	-1280	-1024	-1	-1	-1	-1	4	-1280	-1024	-1	-1	-1	-1	4		0	0						Frog_fixed.avi	0
11060	664	-1280	-1024	-1	-1	-1	-1	4	-1280	-1024	-1	-1	-1	-1	4		0	0						Frog_fixed.avi	0
11077	665	-1280	-1024	-1	-1	-1	-1	4	-1280	-1024	-1	-1	-1	-1	4		0	0						Frog_fixed.avi	0
11093	666	-1280	-1024	-1	-1	-1	-1	4	-1280	-1024	-1	-1	-1	-1	4		0	0						Frog_fixed.avi	0
11110	667	967.4452	509.2159	0.6583849	0.5422838	560.5927	3.875987	0	999.6188	499.2808	0.528864	0.5063636	569.2017	3.699707	0	11	984	504						Frog_fixed.avi	0
11127	668	959.3318	519.5267	0.6575487	0.5410018	560.7874	3.948196	0	1002.102	483.4511	0.5280836	0.5063779	569.4528	3.716526	0	11	981	501						Frog_fixed.avi	0
11143	669	972.0507	522.5794	0.6568764	0.5393735	561.1299	3.903358	0	997.5717	495.2657	0.5273866	0.5055358	569.8489	3.723266	0	11	985	509						Frog_fixed.avi	0
11160	670	961.3722	515.444	0.6560158	0.5377693	561.595	3.908013	0	1001.159	492.671	0.5265965	0.5048561	570.2513	3.733305	0	11	981	504						Frog_fixed.avi	0
11177	671	969.56	521.5198	0.6551682	0.5359412	561.9969	3.898608	0	1003.099	491.2268	0.5257226	0.5038958	570.6534	3.74977	0	11	986	506						Frog_fixed.avi	0
11193	672	963.6111	519.1525	0.65407	0.5340182	562.5425	3.878805	0	1003.711	495.8757	0.5247287	0.5027512	570.958	3.738278	0	11	984	508						Frog_fixed.avi	0
11210	673	965.7638	517.4946	0.6528563	0.5318601	562.7218	3.892562	0	1003.323	495.1247	0.5235925	0.5013239	571.3891	3.736568	0	11	985	506						Frog_fixed.avi	0
11227	674	963.4407	521.9089	0.6514454	0.5295012	562.9578	3.914756	0	1000.18	496.1816	0.5222891	0.4996037	571.7881	3.745482	0	11	982	509						Frog_fixed.avi	0
11243	675	957.8021	523.8179	0.649847	0.5269882	563.405	3.914129	0	1006.122	493.4888	0.5208695	0.4976108	572.2721	3.740799	0	11	982	509						Frog_fixed.avi	0
11260	676	959.3584	520.2798	0.6480385	0.5245101	563.8377	3.927936	0	999.6163	499.2455	0.5192404	0.4956478	572.904	3.748891	0	11	979	510						Frog_fixed.avi	0
11277	677	966.9731	518.4457	0.6461043	0.5220495	563.8659	3.918812	0	999.9493	488.1618	0.5174937	0.4938286	573.1532	3.737015	0	11	983	503						Frog_fixed.avi	0
11293	678	973.5532	518.054	0.6440543	0.519735	563.7707	3.913334	0	1006.77	496.0226	0.5156711	0.4922255	573.8926	3.750134	0	11	990	507						Frog_fixed.avi	0
11310	679	969.5271	525.9529	0.6419289	0.5176564	564.2087	3.91796	0	1000.757	503.0011	0.513761	0.4908031	574.4498	3.758838	0	11	985	514						Frog_fixed.avi	0
11327	680	966.2939	528.4168	0.6398525	0.5158194	564.925	3.899874	0	1010.184	491.057	0.5119373	0.4898549	575.151	3.764408	0	11	988	510						Frog_fixed.avi	0
11343	681	964.1432	518.8721	0.6379245	0.5145009	565.2507	3.901483	0	1010.747	489.6232	0.5101963	0.4890809	575.8138	3.748686	0	11	987	504						Frog_fixed.avi	0
11360	682	969.2968	521.1896	0.6363043	0.513418	565.6793	3.898765	0	1006.955	498.973	0.5086529	0.4884612	576.2488	3.756253	0	11	988	510						Frog_fixed.avi	0
11377	683	917.59	488.1249	0.6349946	0.5125363	565.8797	3.924733	0	955.0536	453.8268	0.5075455	0.488115	576.509	3.755536	0	12	936	471						Frog_fixed.avi	0
11393	684	923.9477	485.8423	0.6337177	0.5120792	566.2946	3.923773	0	964.9978	454.6174	0.5063276	0.4880003	576.8185	3.761153	0	12	944	470						Frog_fixed.avi	0
11410	685	923.959	491.1323	0.6326258	0.5116781	566.6259	3.920452	0	961.4894	455.6795	0.5052494	0.4879548	577.1511	3.761461	0	12	943	473						Frog_fixed.avi	0
11427	686	927.4286	483.4375	0.6317392	0.511403	566.8961	3.923436	0	965.276	452.7311	0.5043567	0.4879288	577.5938	3.76536	0	12	946	468						Frog_fixed.avi	0
11443	687	924.8629	483.566	0.6309336	0.5111479	567.2872	3.909531	0	958.6301	466.6075	0.5035431	0.4879097	577.8564	3.761043	0	12	942	475						Frog_fixed.avi	0
11460	688	923.4351	493.1536	0.6302644	0.5108443	567.7945	3.920121	0	962.1148	463.9362	0.5028723	0.4878896	578.2634	3.752072	0	12	943	479						Frog_fixed.avi	0
11476	689	926.0255	489.0815	0.6296974	0.5106846	568.0604	3.909454	0	956.5009	470.5878	0.5022957	0.4878118	578.5556	3.745486	0	12	941	480						Frog_fixed.avi	0
11493	690	924.1724	485.9148	0.6291919	0.5105397	568.3334	3.909721	0	959.6157	470.2138	0.5017987	0.4878055	578.775	3.746898	0	12	942	478						Frog_fixed.avi	0
11510	691	927.6447	487.8025	0.6287904	0.5105171	568.7036	3.898159	0	957.2534	462.7543	0.5013809	0.4879493	579.0319	3.739488	0	12	942	475						Frog_fixed.avi	0
11526	692	922.236	489.9805	0.6284628	0.5105615	569.0746	3.8855	0	953.0126	468.004	0.5010608	0.4881479	579.4702	3.736861	0	12	938	479						Frog_fixed.avi	0
11543	693	921.3566	497.2175	0.6282022	0.5106561	569.4906	3.878271	0	956.7396	472.7055	0.5008219	0.4883873	579.518	3.743082	0	12	939	485						Frog_fixed.avi	0
11560	694	922.6665	496.7432	0.628032	0.5108845	569.6492	3.87431	0	953.063	474.5218	0.500668	0.4888081	579.8229	3.739535	0	12	938	486						Frog_fixed.avi	0
11576	695	919.1647	499.8629	0.6280175	0.5111241	570.0016	3.895755	0	949.2831	473.7609	0.5006715	0.4891288	580.063	3.729493	0	12	934	487						Frog_fixed.avi	0
11593	696	892.5434	487.0737	0.6284113	0.5112916	570.206	3.87594	0	931.9813	458.2354	0.5010719	0.4893506	580.5186	3.714427	0	12	912	473						Frog_fixed.avi	0
11610	697	896.0565	482.1332	0.6289542	0.511338	570.4969	3.852775	0	927.8107	460.3983	0.5016696	0.4895242	580.8337	3.708224	0	12	912	471						Frog_fixed.avi	0
11626	698	894.9573	477.597	0.6297742	0.5113696	570.5582	3.855247	0	923.5383	458.7127	0.5023831	0.4895748	580.97	3.706094	0	12	909	468						Frog_fixed.avi	0
11643	699	893.7621	478.4491	0.630817	0.5112262	570.6163	3.850093	0	924.3037	465.5496	0.5033629	0.4892912	580.9709	3.715924	0	12	909	472						Frog_fixed.avi	0
11660	700	897.3242	473.4558	0.6319916	0.5109229	570.5416	3.851327	0	922.0657	458.6726	0.5044262	0.4888806	581.0267	3.703341	0	12	910	466						Frog_fixed.avi	0
11676	701	894.4575	474.4773	0.6331739	0.5105599	570.6986	3.859288	0	920.6118	458.8412	0.5054932	0.4883304	580.9698	3.70249	0	12	908	467						Frog_fixed.avi	0
11693	702	904.6897	460.3015	0.6343486	0.5103018	570.6497	3.846384	0	917.2714	456.0653	0.5065387	0.4879525	580.7303	3.696598	0	12	911	458						Frog_fixed.avi	0
11710	703	900.0017	473.2794	0.6353017	0.510123	570.6485	3.836047	0	918.6577	469.817	0.5074066	0.487664	580.7562	3.699481	0	12	909	472						Frog_fixed.avi	0
11726	704	894.3162	473.1609	0.6360106	0.5103964	570.8257	3.839136	0	921.1211	460.9989	0.5080999	0.4879025	580.4422	3.700773	0	12	908	467						Frog_fixed.avi	0
11743	705	887.6105	471.2799	0.6364707	0.5110517	570.9283	3.82122	0	915.2675	465.4074	0.5084984	0.4883924	580.34	3.685277	0	12	901	468						Frog_fixed.avi	0
11760	706	888.8226	465.8064	0.6366342	0.5121257	571.1172	3.841974	0	921.1494	468.1343	0.5085757	0.489348	580.2582	3.700613	0	12	905	467						Frog_fixed.avi	0
11776	707	889.2242	471.094	0.6364928	0.5134017	571.0119	3.831969	0	926.3527	455.8888	0.5083969	0.4908049	580.2551	3.713743	0	12	908	463						Frog_fixed.avi	0
11793	708	888.6483	473.4296	0.6360683	0.5149326	570.9103	3.834753	0	921.3259	457.6387	0.5079541	0.4923596	580.2254	3.70587	0	12	905	466						Frog_fixed.avi	0
11810	709	894.1617	473.251	0.635478	0.5165737	571.0382	3.840173	0	915.1886	461.9348	0.5072675	0.4939584	580.3538	3.711802	0	12	905	468						Frog_fixed.avi	0
11826	710	893.5494	466.7351	0.6347777	0.5182679	571.0009	3.838801	0	919.3798	461.6889	0.5066047	0.4955451	580.2303	3.701647	0	12	906	464						Frog_fixed.avi	0
11843	711	895.6362	468.5776	0.6340132	0.5197405	571.244	3.856839	0	917.5359	463.0167	0.5058025	0.4968773	580.5485	3.712862	0	12	907	466						Frog_fixed.avi	0
11860	712	892.1401	471.9112	0.6332405	0.5209766	571.2072	3.857961	0	919.4786	458.6639	0.5050288	0.4979273	580.4342	3.713361	0	12	906	465						Frog_fixed.avi	0
11876	713	894.4964	469.2154	0.6324525	0.5219107	571.5175	3.852167	0	923.6368	463.4131	0.5041919	0.4985965	580.4666	3.711199	0	12	909	466						Frog_fixed.avi	0
11893	714	890.0175	464.7445	0.6315804	0.5227103	571.5777	3.854619	0	915.2524	476.4698	0.5032709	0.4989505	580.5817	3.727122	0	12	903	471						Frog_fixed.avi	0
11910	715	889.2854	464.8025	0.6306434	0.5234094	571.7732	3.853577	0	925.1086	461.2816	0.502283	0.4993317	580.7698	3.735319	0	12	907	463						Frog_fixed.avi	0
11926	716	891.2571	472.6615	0.6295151	0.5241249	571.928	3.86672	0	919.7188	462.0432	0.5010847	0.4996441	580.6611	3.729363	0	12	905	467						Frog_fixed.avi	0
11943	717	890.0286	466.4971	0.6281092	0.5249074	572.0516	3.869002	0	923.5007	468.2123	0.4996637	0.4999585	580.5569	3.725611	0	12	907	467						Frog_fixed.avi	0
11960	718	893.9813	470.9553	0.626542	0.5257647	572.1627	3.868322	0	920.415	467.4873	0.4980335	0.5003967	580.6567	3.74018	0	12	907	469						Frog_fixed.avi	0
11976	719	893.4988	468.3909	0.6247693	0.5267802	572.3889	3.867242	0	923.619	466.7443	0.4962071	0.5009247	580.55	3.737806	0	12	909	468						Frog_fixed.avi	0
11993	720	892.2994	466.3583	0.6228269	0.5280567	572.4274	3.880948	0	921.5155	464.2983	0.4942191	0.5016061	580.486	3.731101	0	12	907	465						Frog_fixed.avi	0
12010	721	891.4321	469.1232	0.6207518	0.5295829	572.2919	3.889933	0	923.1208	470.6347	0.4921475	0.502386	580.2392	3.736248	0	12	907	470						Frog_fixed.avi	0
12026	722	896.3508	464.5578	0.6186343	0.5311838	572.2141	3.901883	0	922.0199	470.1775	0.4899663	0.5031934	579.8954	3.748294	0	12	909	467						Frog_fixed.avi	0
12043	723	894.3822	468.4128	0.6164955	0.5326319	571.998	3.90994	0	923.673	474.9353	0.4877789	0.5039179	579.6494	3.752074	0	12	909	472						Frog_fixed.avi	0
12059	724	890.5161	468.2482	0.6143965	0.5339506	571.8734	3.898237	0	914.7325	481.0992	0.4856072	0.5045739	579.3644	3.748823	0	12	903	475						Frog_fixed.avi	0
12076	725	888.9434	465.672	0.6123935	0.5347622	571.5459	3.898719	0	921.246	472.8545	0.4835613	0.5050454	578.9597	3.735115	0	12	905	469						Frog_fixed.avi	0
12093	726	885.7679	478.1636	0.6105878	0.534973	571.4291	3.901053	0	924.2104	471.5905	0.4816457	0.5050949	578.4982	3.747798	0	12	905	475						Frog_fixed.avi	0
12109	727	892.5172	475.5529	0.6089205	0.5347896	571.0683	3.908047	0	921.2397	477.3787	0.47986	0.5046768	578.0272	3.73747	0	12	907	476						Frog_fixed.avi	0
12126	728	892.729	471.3264	0.6074765	0.5340922	570.8279	3.909404	0	918.696	482.4068	0.4782821	0.5039952	577.6021	3.757122	0	12	906	477						Frog_fixed.avi	0
12143	729	888.4378	470.1408	0.6062665	0.5329909	570.6064	3.904729	0	920.7923	475.9785	0.4769053	0.5030566	577.1821	3.761248	0	12	905	473						Frog_fixed.avi	0
12159	730	895.6614	469.6662	0.6052859	0.5316066	570.1733	3.922117	0	922.0314	477.4627	0.475769	0.5019286	576.8396	3.762282	0	12	909	474						Frog_fixed.avi	0
12176	731	889.9382	471.8776	0.6045242	0.5300074	569.9555	3.928071	0	925.8431	479.2483	0.4748531	0.5006713	576.3145	3.743231	0	12	908	476						Frog_fixed.avi	0
12193	732	888.6456	469.2785	0.6039775	0.5284914	569.5743	3.912389	0	919.0807	475.1736	0.4741255	0.4994429	575.792	3.749223	0	12	904	472						Frog_fixed.avi	0
12209	733	893.0258	470.8675	0.6036347	0.527185	569.1445	3.919175	0	921.6991	479.1325	0.4736043	0.4983108	575.3362	3.755729	0	12	907	475						Frog_fixed.avi	0
12226	734	888.6271	480.989	0.6033806	0.5261837	568.6642	3.927826	0	921.8674	480.6315	0.473277	0.4974947	574.6196	3.754304	0	12	905	481						Frog_fixed.avi	0
12243	735	886.5411	467.6104	0.603295	0.5257856	568.2906	3.919072	0	919.0487	477.5239	0.4730654	0.4970747	574.092	3.744859	0	12	903	473						Frog_fixed.avi	0
12259	736	890.6379	471.0329	0.6033594	0.5257669	567.7554	3.919037	0	919.6874	476.7783	0.4730161	0.4970594	573.6503	3.745897	0	13	905	474						Frog_fixed.avi	0
12276	737	838.1275	473.8595	0.6036917	0.5260803	567.3438	3.911098	0	874.3345	483.8766	0.4733334	0.497234	572.7876	3.761651	0	13	856	479						Frog_fixed.avi	0
12293	738	855.8397	476.1134	0.603901	0.5268305	566.9597	3.922267	0	888.6649	471.221	0.4734971	0.4978719	572.3995	3.755241	0	13	872	474						Frog_fixed.avi	0
12309	739	846.1851	472.985	0.6041577	0.5278446	566.5106	3.938844	0	888.8928	469.7286	0.4737007	0.4986733	572.0416	3.746407	0	13	868	471						Frog_fixed.avi	0
12326	740	853.8737	468.8088	0.6044894	0.5290003	566.2307	3.92855	0	885.5112	475.8971	0.473966	0.4994719	571.7466	3.767077	0	13	870	472						Frog_fixed.avi	0
12343	741	847.4515	476.6444	0.6048152	0.529988	565.9457	3.919586	0	884.8956	469.4212	0.4743177	0.5001986	571.3651	3.758836	0	13	866	473						Frog_fixed.avi	0
12359	742	848.2817	468.166	0.6052146	0.5307569	565.6324	3.938395	0	885.2532	478.6886	0.4747478	0.5005924	571.1579	3.769608	0	13	867	473						Frog_fixed.avi	0
12376	743	842.5945	475.1152	0.6057379	0.5311989	565.4901	3.92281	0	882.7236	474.6601	0.475265	0.5008587	570.9681	3.788146	0	13	863	475						Frog_fixed.avi	0
12393	744	852.0252	468.0663	0.6064095	0.5314324	565.3885	3.911809	0	878.2257	476.5161	0.4758794	0.5007459	571.1234	3.767751	0	13	865	472						Frog_fixed.avi	0
12409	745	846.0718	472.7806	0.6071531	0.5314345	565.277	3.927568	0	882.0483	481.2645	0.4766807	0.5005111	570.8145	3.770595	0	13	864	477						Frog_fixed.avi	0
12426	746	851.449	469.2486	0.6080752	0.5313706	565.4386	3.917777	0	881.395	470.0366	0.4775801	0.5002686	570.9039	3.774729	0	13	866	470						Frog_fixed.avi	0
12443	747	850.2313	471.135	0.6090552	0.531337	565.428	3.912135	0	882.4155	476.014	0.4785825	0.4999313	570.8851	3.775478	0	13	866	474						Frog_fixed.avi	0
12459	748	851.0387	470.6135	0.6100615	0.5313459	565.3919	3.921586	0	880.9451	482.9455	0.4796236	0.499637	570.87	3.77219	0	13	866	477						Frog_fixed.avi	0
12476	749	845.7856	475.7949	0.6110727	0.5315049	565.4711	3.909964	0	881.458	469.3221	0.4806364	0.49951	570.9492	3.760043	0	13	864	473						Frog_fixed.avi	0
12493	750	848.1479	479.3392	0.612053	0.5318156	565.5879	3.917415	0	885.0509	463.9405	0.4816592	0.4994994	571.1072	3.772856	0	13	867	472						Frog_fixed.avi	0
12509	751	843.9845	472.0276	0.6130238	0.5324249	565.7781	3.907698	0	884.8312	478.6998	0.4826612	0.4996191	571.2459	3.774022	0	13	864	475						Frog_fixed.avi	0
12526	752	849.0882	467.1335	0.6139646	0.5332134	565.9466	3.900271	0	885.2441	465.2666	0.4836116	0.5000661	571.324	3.776196	0	13	867	466						Frog_fixed.avi	0
12543	753	852.5374	475.7066	0.6148583	0.5341612	566.105	3.915051	0	882.3148	475.4738	0.4845	0.5005993	571.4163	3.76506	0	13	867	476						Frog_fixed.avi	0
12559	754	854.0234	474.6118	0.6156818	0.5352355	566.4823	3.924923	0	882.0886	477.8996	0.4853673	0.5013285	571.6716	3.780892	0	13	868	476						Frog_fixed.avi	0
12576	755	844.6534	473.2293	0.616434	0.5362981	566.5538	3.900911	0	882.0261	474.8131	0.4861787	0.5020994	571.8956	3.772111	0	13	863	474						Frog_fixed.avi	0
12593	756	851.8871	474.5136	0.6171175	0.5371445	566.9352	3.912491	0	881.5328	468.6139	0.4868947	0.502786	572.0172	3.753295	0	13	867	472						Frog_fixed.avi	0
12609	757	849.8211	479.3197	0.6176978	0.5377297	567.2096	3.908212	0	881.4767	474.6434	0.4875297	0.5031108	572.5538	3.772477	0	13	866	477						Frog_fixed.avi	0
12626	758	847.5665	478.2168	0.6181403	0.5381023	567.4641	3.897811	0	883.1855	468.1165	0.4880713	0.5033353	572.8752	3.768627	0	13	865	473						Frog_fixed.avi	0
12642	759	849.5629	481.3021	0.6185085	0.5383011	567.8347	3.906306	0	887.6478	463.8718	0.4885491	0.5033187	573.0959	3.781407	0	13	869	473						Frog_fixed.avi	0
12659	760	850.5328	474.5591	0.6188486	0.538543	568.1152	3.92408	0	880.4366	469.5363	0.4889268	0.5032348	573.4863	3.770205	0	13	865	472						Frog_fixed.avi	0
12676	761	845.8666	475.2931	0.6191835	0.5388387	568.5538	3.91869	0	881.4465	466.6102	0.4893481	0.5033	573.857	3.780546	0	13	864	471						Frog_fixed.avi	0
12692	762	847.5764	487.1923	0.6196123	0.5391414	568.8936	3.910976	0	881.8607	458.8676	0.4898199	0.5034468	574.2455	3.777636	0	13	865	473						Frog_fixed.avi	0
12709	763	850.9014	470.1276	0.6201645	0.5396587	569.2427	3.904031	0	878.8993	468.7176	0.4903805	0.5036452	574.3691	3.772845	0	13	865	469						Frog_fixed.avi	0
12726	764	851.2209	482.0396	0.62081	0.5399171	569.5936	3.920871	0	882.779	470.4393	0.4910908	0.5038146	574.5433	3.773974	0	13	867	476						Frog_fixed.avi	0
12742	765	847.058	480.4514	0.621535	0.5401977	569.9313	3.896163	0	882.212	470.186	0.4918061	0.5039263	574.6199	3.782027	0	13	865	475						Frog_fixed.avi	0
12759	766	846.9208	480.028	0.6222743	0.540366	570.0775	3.906131	0	882.044	470.6389	0.4925419	0.5039811	574.9	3.754987	0	13	864	475						Frog_fixed.avi	0
12776	767	850.8861	478.5398	0.623004	0.5403194	570.4111	3.919017	0	879.464	474.6759	0.4932536	0.5038778	574.8292	3.771913	0	13	865	477						Frog_fixed.avi	0
12792	768	849.3719	483.1124	0.6236327	0.5399967	570.6135	3.91374	0	882.3945	466.319	0.4938763	0.503668	575.0752	3.780042	0	13	866	475						Frog_fixed.avi	0
12809	769	850.5707	482.7314	0.6241296	0.5395114	570.7421	3.910499	0	883.4862	465.6139	0.4943763	0.5033341	575.1176	3.780192	0	13	867	474						Frog_fixed.avi	0
12826	770	849.442	479.6198	0.6244052	0.5387958	570.8431	3.903182	0	883.647	470.0074	0.4946384	0.502916	575.3658	3.768987	0	13	867	475						Frog_fixed.avi	0
12842	771	850.1627	475.2186	0.6244882	0.5379685	571.0052	3.900362	0	878.813	462.6034	0.4947067	0.5027483	575.492	3.752567	0	13	864	469						Frog_fixed.avi	0
12859	772	852.6333	477.9865	0.6243944	0.5372518	571.0678	3.925316	0	881.9953	470.916	0.4946371	0.5028735	575.7731	3.759075	0	13	867	474						Frog_fixed.avi	0
12876	773	852.0701	478.9449	0.624147	0.53679	571.1715	3.920172	0	888.6022	465.4086	0.4944648	0.503548	576.2737	3.757886	0	13	870	472						Frog_fixed.avi	0
12892	774	847.6956	489.0377	0.623776	0.5367226	571.3506	3.906594	0	886.189	472.2648	0.4941874	0.5046617	576.8869	3.763317	0	13	867	481						Frog_fixed.avi	0
12909	775	849.7029	482.1942	0.6232538	0.5371518	571.4655	3.934042	0	884.2996	469.9833	0.4938432	0.506186	577.4743	3.765687	0	13	867	476						Frog_fixed.avi	0
12926	776	850.255	483.7945	0.6225877	0.5377572	571.6553	3.914795	0	884.4257	473.5612	0.4934495	0.5078498	578.2802	3.749466	0	13	867	479						Frog_fixed.avi	0
12942	777	851.3202	487.1336	0.6217189	0.5384074	571.8336	3.922792	0	891.1718	467.6411	0.4929967	0.5097588	579.0417	3.764352	0	13	871	477						Frog_fixed.avi	0
12959	778	851.2652	487.2535	0.6205826	0.538814	571.9562	3.887998	0	883.0236	459.8985	0.4923567	0.5116153	580.119	3.761227	0	13	867	474						Frog_fixed.avi	0
12975	779	-1280	-1024	-1	-1	-1	-1	4	-1280	-1024	-1	-1	-1	-1	4		0	0						Frog_fixed.avi	0
12992	780	-1280	-1024	-1	-1	-1	-1	4	-1280	-1024	-1	-1	-1	-1	4		0	0						Frog_fixed.avi	0
13009	781	-1280	-1024	-1	-1	-1	-1	4	-1280	-1024	-1	-1	-1	-1	4		0	0						Frog_fixed.avi	0
13025	782	-1280	-1024	-1	-1	-1	-1	4	-1280	-1024	-1	-1	-1	-1	4		0	0						Frog_fixed.avi	0
13042	783	-1280	-1024	-1	-1	-1	-1	4	-1280	-1024	-1	-1	-1	-1	4		0	0						Frog_fixed.avi	0
13059	784	-1280	-1024	-1	-1	-1	-1	4	-1280	-1024	-1	-1	-1	-1	4		0	0						Frog_fixed.avi	0
13075	785	-1280	-1024	-1	-1	-1	-1	4	-1280	-1024	-1	-1	-1	-1	4		0	0						Frog_fixed.avi	0
13092	786	-1280	-1024	-1	-1	-1	-1	4	-1280	-1024	-1	-1	-1	-1	4		0	0						Frog_fixed.avi	0
13109	787	-1280	-1024	-1	-1	-1	-1	4	-1280	-1024	-1	-1	-1	-1	4		0	0						Frog_fixed.avi	0
13125	788	-1280	-1024	-1	-1	-1	-1	4	-1280	-1024	-1	-1	-1	-1	4		0	0						Frog_fixed.avi	0
13142	789	-1280	-1024	-1	-1	-1	-1	4	-1280	-1024	-1	-1	-1	-1	4		0	0						Frog_fixed.avi	0
13160	790	-1280	-1024	-1	-1	-1	-1	4	-1280	-1024	-1	-1	-1	-1	4		0	0						Frog_fixed.avi	0
13177	791	-1280	-1024	-1	-1	-1	-1	4	-1280	-1024	-1	-1	-1	-1	4		0	0						Frog_fixed.avi	0
13192	792	-1280	-1024	-1	-1	-1	-1	4	-1280	-1024	-1	-1	-1	-1	4		0	0						Frog_fixed.avi	0
13209	793	-1280	-1024	-1	-1	-1	-1	4	-1280	-1024	-1	-1	-1	-1	4		0	0						Frog_fixed.avi	0
13225	794	-1280	-1024	-1	-1	-1	-1	4	-1280	-1024	-1	-1	-1	-1	4		0	0						Frog_fixed.avi	0
13242	795	-1280	-1024	-1	-1	-1	-1	4	-1280	-1024	-1	-1	-1	-1	4		0	0						Frog_fixed.avi	0
13259	796	-1280	-1024	-1	-1	-1	-1	4	-1280	-1024	-1	-1	-1	-1	4		0	0						Frog_fixed.avi	0
13276	797	-1280	-1024	-1	-1	-1	-1	4	-1280	-1024	-1	-1	-1	-1	4		0	0						Frog_fixed.avi	0
13292	798	-1280	-1024	-1	-1	-1	-1	4	-1280	-1024	-1	-1	-1	-1	4		0	0						Frog_fixed.avi	0
13309	799	-1280	-1024	-1	-1	-1	-1	4	-1280	-1024	-1	-1	-1	-1	4		0	0						Frog_fixed.avi	0
13325	800	-1280	-1024	-1	-1	-1	-1	4	1060.222	693.4151	0.4252254	0.6289759	607.6819	4.019788	0	14	1060	693						Frog_fixed.avi	0
13342	801	-1280	-1024	-1	-1	-1	-1	4	1131.767	565.3807	0.4240001	0.6301081	607.7817	3.860951	0	14	1132	565						Frog_fixed.avi	0
13359	802	-1280	-1024	-1	-1	-1	-1	4	1114.047	485.1522	0.4226237	0.6323529	607.7815	3.558629	0	14	1114	485						Frog_fixed.avi	0
13375	803	-1280	-1024	-1	-1	-1	-1	4	899.4385	614.2274	0.4221481	0.6354707	607.7889	3.629888	0	14	899	614						Frog_fixed.avi	0
13392	804	-1280	-1024	-1	-1	-1	-1	4	1049.424	449.7992	0.4201009	0.6381804	607.7808	3.62762	0	14	1049	450						Frog_fixed.avi	0
13409	805	-1280	-1024	-1	-1	-1	-1	4	1112.472	418.7932	0.4189014	0.6412289	607.7805	3.541533	0	14	1112	419						Frog_fixed.avi	0
13425	806	-1280	-1024	-1	-1	-1	-1	4	1001.343	445.8857	0.4184406	0.6443077	607.7845	3.434874	0	14	1001	446						Frog_fixed.avi	0
13442	807	-1280	-1024	-1	-1	-1	-1	4	1228.121	348.6088	0.4171813	0.6465923	613.3171	3.391938	0	14	1228	349						Frog_fixed.avi	0
13459	808	-1280	-1024	-1	-1	-1	-1	4	-1280	-1024	-1	-1	-1	-1	4		0	0						Frog_fixed.avi	0
13476	809	-1280	-1024	-1	-1	-1	-1	4	-1280	-1024	-1	-1	-1	-1	4		0	0						Frog_fixed.avi	0
13492	810	-1280	-1024	-1	-1	-1	-1	4	-1280	-1024	-1	-1	-1	-1	4		0	0						Frog_fixed.avi	0
13509	811	-1280	-1024	-1	-1	-1	-1	4	-1280	-1024	-1	-1	-1	-1	4		0	0						Frog_fixed.avi	0
13525	812	-1280	-1024	-1	-1	-1	-1	4	-1280	-1024	-1	-1	-1	-1	4		0	0						Frog_fixed.avi	0
13542	813	-1280	-1024	-1	-1	-1	-1	4	-1280	-1024	-1	-1	-1	-1	4		0	0						Frog_fixed.avi	0
13559	814	-1280	-1024	-1	-1	-1	-1	4	-1280	-1024	-1	-1	-1	-1	4		0	0						Frog_fixed.avi	0
13575	815	-1280	-1024	-1	-1	-1	-1	4	-1280	-1024	-1	-1	-1	-1	4		0	0						Frog_fixed.avi	0
13592	816	-1369.642	-276.0211	0.4124096	0.656525	613.3261	3.654222	3	-1653.644	-318.5135	0.4124096	0.6565256	613.3261	3.593883	1	15	-1654	-319						Frog_fixed.avi	0
13609	817	-1280	-1024	-1	-1	-1	-1	4	-1280	-1024	-1	-1	-1	-1	4		0	0						Frog_fixed.avi	0
13625	818	-1280	-1024	-1	-1	-1	-1	4	-1280	-1024	-1	-1	-1	-1	4		0	0						Frog_fixed.avi	0
13642	819	-1280	-1024	-1	-1	-1	-1	4	-1280	-1024	-1	-1	-1	-1	4		0	0						Frog_fixed.avi	0
13658	820	-1280	-1024	-1	-1	-1	-1	4	-1280	-1024	-1	-1	-1	-1	4		0	0						Frog_fixed.avi	0
13676	821	-1280	-1024	-1	-1	-1	-1	4	-1280	-1024	-1	-1	-1	-1	4		0	0						Frog_fixed.avi	0
13692	822	-1280	-1024	-1	-1	-1	-1	4	-1280	-1024	-1	-1	-1	-1	4		0	0						Frog_fixed.avi	0
13709	823	-1280	-1024	-1	-1	-1	-1	4	-1280	-1024	-1	-1	-1	-1	4		0	0						Frog_fixed.avi	0
13725	824	-1280	-1024	-1	-1	-1	-1	4	-1280	-1024	-1	-1	-1	-1	4		0	0						Frog_fixed.avi	0
13742	825	-1280	-1024	-1	-1	-1	-1	4	-1280	-1024	-1	-1	-1	-1	4		0	0						Frog_fixed.avi	0
13758	826	-1280	-1024	-1	-1	-1	-1	4	-1280	-1024	-1	-1	-1	-1	4		0	0						Frog_fixed.avi	0
13775	827	-1280	-1024	-1	-1	-1	-1	4	-1280	-1024	-1	-1	-1	-1	4		0	0						Frog_fixed.avi	0
13792	828	-1280	-1024	-1	-1	-1	-1	4	-1280	-1024	-1	-1	-1	-1	4		0	0						Frog_fixed.avi	0
13809	829	-1280	-1024	-1	-1	-1	-1	4	-1280	-1024	-1	-1	-1	-1	4		0	0						Frog_fixed.avi	0
13825	830	-1280	-1024	-1	-1	-1	-1	4	-1280	-1024	-1	-1	-1	-1	4		0	0						Frog_fixed.avi	0
13842	831	-1280	-1024	-1	-1	-1	-1	4	-1280	-1024	-1	-1	-1	-1	4		0	0						Frog_fixed.avi	0
13859	832	-1280	-1024	-1	-1	-1	-1	4	-1280	-1024	-1	-1	-1	-1	4		0	0						Frog_fixed.avi	0
13875	833	-1280	-1024	-1	-1	-1	-1	4	-1280	-1024	-1	-1	-1	-1	4		0	0						Frog_fixed.avi	0
13892	834	-1280	-1024	-1	-1	-1	-1	4	-1280	-1024	-1	-1	-1	-1	4		0	0						Frog_fixed.avi	0
13909	835	-1280	-1024	-1	-1	-1	-1	4	-1280	-1024	-1	-1	-1	-1	4		0	0						Frog_fixed.avi	0
13925	836	-1280	-1024	-1	-1	-1	-1	4	-1280	-1024	-1	-1	-1	-1	4		0	0						Frog_fixed.avi	0
13942	837	-1280	-1024	-1	-1	-1	-1	4	-1280	-1024	-1	-1	-1	-1	4		0	0						Frog_fixed.avi	0
13959	838	-1280	-1024	-1	-1	-1	-1	4	-1280	-1024	-1	-1	-1	-1	4		0	0						Frog_fixed.avi	0
13975	839	-1280	-1024	-1	-1	-1	-1	4	-1280	-1024	-1	-1	-1	-1	4		0	0						Frog_fixed.avi	0
13992	840	-1280	-1024	-1	-1	-1	-1	4	-1280	-1024	-1	-1	-1	-1	4		0	0						Frog_fixed.avi	0
14009	841	-1280	-1024	-1	-1	-1	-1	4	-1280	-1024	-1	-1	-1	-1	4		0	0						Frog_fixed.avi	0
14025	842	-1280	-1024	-1	-1	-1	-1	4	-1280	-1024	-1	-1	-1	-1	4		0	0						Frog_fixed.avi	0
14042	843	-1280	-1024	-1	-1	-1	-1	4	-1280	-1024	-1	-1	-1	-1	4		0	0						Frog_fixed.avi	0
14059	844	-1280	-1024	-1	-1	-1	-1	4	-1280	-1024	-1	-1	-1	-1	4		0	0						Frog_fixed.avi	0
14075	845	-1280	-1024	-1	-1	-1	-1	4	-1280	-1024	-1	-1	-1	-1	4		0	0						Frog_fixed.avi	0
14092	846	-1280	-1024	-1	-1	-1	-1	4	-1280	-1024	-1	-1	-1	-1	4		0	0						Frog_fixed.avi	0
14109	847	-1280	-1024	-1	-1	-1	-1	4	-1280	-1024	-1	-1	-1	-1	4		0	0						Frog_fixed.avi	0
14126	848	-1280	-1024	-1	-1	-1	-1	4	-1280	-1024	-1	-1	-1	-1	4		0	0						Frog_fixed.avi	0
14142	849	-1280	-1024	-1	-1	-1	-1	4	-1280	-1024	-1	-1	-1	-1	4		0	0						Frog_fixed.avi	0
14159	850	-1280	-1024	-1	-1	-1	-1	4	-1280	-1024	-1	-1	-1	-1	4		0	0						Frog_fixed.avi	0
14176	851	-1280	-1024	-1	-1	-1	-1	4	-1280	-1024	-1	-1	-1	-1	4		0	0						Frog_fixed.avi	0
14192	852	-1280	-1024	-1	-1	-1	-1	4	-1280	-1024	-1	-1	-1	-1	4		0	0						Frog_fixed.avi	0
14209	853	-1280	-1024	-1	-1	-1	-1	4	-1280	-1024	-1	-1	-1	-1	4		0	0						Frog_fixed.avi	0
14225	854	-1280	-1024	-1	-1	-1	-1	4	-1280	-1024	-1	-1	-1	-1	4		0	0						Frog_fixed.avi	0
14242	855	-1280	-1024	-1	-1	-1	-1	4	-1280	-1024	-1	-1	-1	-1	4		0	0						Frog_fixed.avi	0
14259	856	-1280	-1024	-1	-1	-1	-1	4	-1280	-1024	-1	-1	-1	-1	4		0	0						Frog_fixed.avi	0
14275	857	-1280	-1024	-1	-1	-1	-1	4	-1280	-1024	-1	-1	-1	-1	4		0	0						Frog_fixed.avi	0
14292	858	-1280	-1024	-1	-1	-1	-1	4	-1280	-1024	-1	-1	-1	-1	4		0	0						Frog_fixed.avi	0
14309	859	-1280	-1024	-1	-1	-1	-1	4	-1280	-1024	-1	-1	-1	-1	4		0	0						Frog_fixed.avi	0
14326	860	-1280	-1024	-1	-1	-1	-1	4	-1280	-1024	-1	-1	-1	-1	4		0	0						Frog_fixed.avi	0
14342	861	-1280	-1024	-1	-1	-1	-1	4	-1280	-1024	-1	-1	-1	-1	4		0	0						Frog_fixed.avi	0
14359	862	-1280	-1024	-1	-1	-1	-1	4	-1280	-1024	-1	-1	-1	-1	4		0	0						Frog_fixed.avi	0
14375	863	-1280	-1024	-1	-1	-1	-1	4	-1280	-1024	-1	-1	-1	-1	4		0	0						Frog_fixed.avi	0
14392	864	-1280	-1024	-1	-1	-1	-1	4	-1280	-1024	-1	-1	-1	-1	4		0	0						Frog_fixed.avi	0
14408	865	-1280	-1024	-1	-1	-1	-1	4	-1280	-1024	-1	-1	-1	-1	4		0	0						Frog_fixed.avi	0
14425	866	-1280	-1024	-1	-1	-1	-1	4	-1280	-1024	-1	-1	-1	-1	4		0	0						Frog_fixed.avi	0
14441	867	-1280	-1024	-1	-1	-1	-1	4	-1280	-1024	-1	-1	-1	-1	4		0	0						Frog_fixed.avi	0
14458	868	-1280	-1024	-1	-1	-1	-1	4	-1280	-1024	-1	-1	-1	-1	4		0	0						Frog_fixed.avi	0
14475	869	-1280	-1024	-1	-1	-1	-1	4	-1280	-1024	-1	-1	-1	-1	4		0	0						Frog_fixed.avi	0
14491	870	919.1465	666.6022	0.6057209	0.5845317	595.369	3.458327	0	943.6913	668.3225	0.4811005	0.550238	602.78	3.387994	0	16	931	667						Frog_fixed.avi	0
14508	871	922.1663	667.2458	0.6078207	0.5843967	595.3564	3.443397	0	941.5963	655.7555	0.4833843	0.5499521	602.7899	3.399257	0	16	932	662						Frog_fixed.avi	0
14524	872	-1280	-1024	-1	-1	-1	-1	4	910.6756	494.6038	0.4857801	0.5488684	602.7142	3.376491	0	16	911	495						Frog_fixed.avi	0
14541	873	866.1512	482.1172	0.6120471	0.5851715	595.3547	3.475423	0	895.4192	491.0389	0.4878739	0.549211	602.6475	3.417274	0	16	881	487						Frog_fixed.avi	0
14558	874	872.1404	483.6153	0.6138645	0.5868897	595.1974	3.504154	0	891.0005	483.5625	0.4896442	0.5503756	602.6504	3.440635	0	16	882	484						Frog_fixed.avi	0
14574	875	868.8205	485.9513	0.6155713	0.5886486	594.9337	3.509804	0	903.6538	495.1697	0.491391	0.5505393	601.9316	3.424739	0	16	886	491						Frog_fixed.avi	0
14591	876	868.8889	493.5047	0.6171347	0.5904393	594.5823	3.522361	0	898.6853	503.8352	0.4930358	0.5512232	601.4611	3.43384	0	16	884	499						Frog_fixed.avi	0
14608	877	867.5815	488.4131	0.6185362	0.5920897	594.151	3.51478	0	900.5267	497.5794	0.4945274	0.5518189	601.1622	3.453276	0	16	884	493						Frog_fixed.avi	0
14624	878	867.6196	499.856	0.6197787	0.5935322	593.8143	3.541223	0	898.2049	496.5611	0.4958391	0.5520437	601.0475	3.440511	0	16	883	498						Frog_fixed.avi	0
14641	879	867.8409	496.0354	0.6208835	0.5946301	593.3565	3.539327	0	899.4898	512.3559	0.497018	0.5520495	600.5804	3.468544	0	16	884	504						Frog_fixed.avi	0
14658	880	871.2882	496.9342	0.6219094	0.5953138	592.9709	3.555097	0	892.7038	497.7568	0.4980872	0.551895	600.2007	3.454874	0	16	882	497						Frog_fixed.avi	0
14674	881	869.4345	492.8841	0.6229215	0.5955806	592.4876	3.556604	0	900.9567	507.6422	0.4991338	0.551295	599.717	3.475347	0	16	885	500						Frog_fixed.avi	0
14691	882	871.3096	496.1478	0.6239742	0.5954726	591.9153	3.580538	0	898.8287	511.6015	0.50014	0.5505323	599.0815	3.476936	0	16	885	504						Frog_fixed.avi	0
14708	883	867.6678	496.9486	0.6249	0.5954615	591.2972	3.578645	0	890.5946	505.3069	0.5009621	0.5500371	598.4982	3.471309	0	16	879	501						Frog_fixed.avi	0
14724	884	866.2971	498.3267	0.6254905	0.5961964	590.6513	3.598993	0	897.9108	499.9183	0.5014716	0.5502177	597.6553	3.49176	0	16	882	499						Frog_fixed.avi	0
14741	885	863.7813	492.926	0.6257715	0.59679	590.1525	3.603663	0	891.1202	505.893	0.501628	0.549803	597.0582	3.497252	0	16	877	499						Frog_fixed.avi	0
14758	886	866.0587	499.2367	0.6259866	0.5964659	589.5888	3.606017	0	898.1342	513.2936	0.5017928	0.5488233	596.3413	3.482358	0	16	882	506						Frog_fixed.avi	0
14774	887	862.8358	491.9539	0.6263598	0.5960385	589.2067	3.613509	0	896.6177	506.0422	0.5020072	0.5482591	595.8951	3.482437	0	16	880	499						Frog_fixed.avi	0
14791	888	864.7819	495.278	0.6269695	0.5955276	588.9475	3.624058	0	900.0511	505.3028	0.5023881	0.5482011	595.3395	3.492615	0	16	882	500						Frog_fixed.avi	0
14808	889	872.0429	490.4225	0.6277272	0.5947059	588.496	3.611617	0	898.418	514.7518	0.502895	0.5479771	594.7004	3.519941	0	16	885	503						Frog_fixed.avi	0
14824	890	867.6504	484.3412	0.6282793	0.5935215	588.169	3.627061	0	896.3988	501.7773	0.5032833	0.5469805	594.0353	3.515357	0	16	882	493						Frog_fixed.avi	0
14841	891	872.3676	480.3239	0.6284987	0.5921209	587.6846	3.634862	0	894.8179	503.4629	0.5033907	0.5451055	593.6691	3.533889	0	16	884	492						Frog_fixed.avi	0
14858	892	867.5876	490.3007	0.6283858	0.5906131	587.2669	3.642877	0	892.408	505.945	0.5032654	0.5429525	593.23	3.539337	0	16	880	498						Frog_fixed.avi	0
14874	893	863.0212	498.6942	0.6280809	0.5891386	586.9033	3.647182	0	896.3451	507.1589	0.5029941	0.5408669	592.6234	3.509256	0	16	880	503						Frog_fixed.avi	0
14891	894	876.0517	488.7568	0.6277335	0.5878996	586.548	3.661731	0	896.6944	511.5973	0.5025834	0.539292	592.3415	3.529386	0	16	886	500						Frog_fixed.avi	0
14908	895	873.2433	495.4079	0.6272618	0.5869793	586.2825	3.674585	0	895.4244	505.7524	0.5020504	0.5383231	592.0674	3.552721	0	16	884	501						Frog_fixed.avi	0
14924	896	874.6331	486.4001	0.6267177	0.5863909	586.0977	3.668586	0	897.5282	509.4869	0.5014504	0.5378155	591.768	3.540597	0	16	886	498						Frog_fixed.avi	0
14941	897	872.9562	489.5487	0.6261039	0.5861021	585.8094	3.688107	0	895.4485	508.9155	0.5007635	0.537648	591.4185	3.562638	0	16	884	499						Frog_fixed.avi	0
14958	898	871.206	493.2967	0.6254876	0.5860471	585.46	3.687747	0	893.9222	509.6734	0.5000439	0.5378884	591.233	3.561638	0	16	883	501						Frog_fixed.avi	0
14974	899	872.0238	497.2233	0.624869	0.5861974	585.2964	3.701005	0	895.9608	509.5838	0.4992992	0.5383241	590.8988	3.569158	0	16	884	503						Frog_fixed.avi	0
14991	900	876.36	496.9064	0.6242372	0.5866961	585.1504	3.690131	0	896.7051	515.1111	0.4985879	0.539174	590.452	3.577749	0	16	887	506						Frog_fixed.avi	0
15008	901	856.3904	447.5602	0.623635	0.5874681	584.9982	3.713208	0	887.2381	477.282	0.4979625	0.5402242	590.4292	3.580026	0	16	872	462						Frog_fixed.avi	0
15024	902	866.4688	457.1461	0.6230625	0.5887122	584.9134	3.713078	0	897.8162	488.6452	0.4972842	0.5418089	590.2495	3.60259	0	16	882	473						Frog_fixed.avi	0
15041	903	863.0285	466.4869	0.6225129	0.5898758	584.8347	3.731491	0	894.4857	487.2602	0.4965936	0.5433357	589.9411	3.593842	0	16	879	477						Frog_fixed.avi	0
15058	904	862.1228	459.5579	0.621981	0.5909936	584.7548	3.727996	0	896.7057	481.2084	0.495965	0.5446955	589.6473	3.592737	0	16	879	470						Frog_fixed.avi	0
15074	905	866.8832	458.0459	0.6214742	0.5918162	584.661	3.729976	0	899.6836	475.0881	0.49535	0.5457001	589.6069	3.634005	0	16	883	467						Frog_fixed.avi	0
15091	906	866.9548	457.7141	0.6210085	0.5923047	584.6423	3.743625	0	897.435	481.2523	0.4947613	0.5463223	589.2165	3.601467	0	16	882	469						Frog_fixed.avi	0
15107	907	869.6589	458.2652	0.620567	0.5924556	584.4916	3.75688	0	894.4084	487.0039	0.49422	0.5465844	589.067	3.620473	0	16	882	473						Frog_fixed.avi	0
15124	908	873.3109	465.5312	0.6201787	0.5924003	584.148	3.770243	0	896.9723	485.0579	0.4937311	0.5466914	588.7931	3.614759	0	16	885	475						Frog_fixed.avi	0
15141	909	865.208	459.3031	0.6197947	0.5921583	584.0754	3.748887	0	901.3219	477.1915	0.4932651	0.5465589	588.4032	3.616604	0	16	883	468						Frog_fixed.avi	0
15157	910	868.594	461.5073	0.6194183	0.5916537	584.0518	3.753875	0	900.6213	475.4124	0.4927757	0.5463066	588.1472	3.630941	0	16	885	468						Frog_fixed.avi	0
15174	911	869.1271	462.0789	0.6189797	0.59105	583.7881	3.76788	0	901.1498	479.8772	0.4922494	0.5457672	587.8693	3.607024	0	16	885	471						Frog_fixed.avi	0
15191	912	871.5561	455.0692	0.6184715	0.5902685	583.6393	3.766319	0	901.4895	477.1375	0.4916271	0.5451279	587.4877	3.61902	0	16	887	466						Frog_fixed.avi	0
15207	913	866.8851	458.3003	0.6178782	0.5893561	583.3733	3.759238	0	896.4575	479.7141	0.4909617	0.5444157	587.3213	3.648175	0	16	882	469						Frog_fixed.avi	0
15224	914	865.4611	467.0305	0.6172735	0.5883698	583.2107	3.766653	0	904.0295	469.5469	0.4902725	0.5437168	587.1559	3.66323	0	16	885	468						Frog_fixed.avi	0
15241	915	868.0807	455.1197	0.6166452	0.5873793	582.9106	3.756795	0	898.9716	472.8743	0.4895451	0.5428966	586.7463	3.650048	0	16	884	464						Frog_fixed.avi	0
15257	916	865.3415	456.7576	0.6160182	0.5864533	582.5638	3.783741	0	898.973	473.0273	0.4888541	0.542136	586.5945	3.676337	0	16	882	465						Frog_fixed.avi	0
15274	917	867.9586	457.3756	0.6154636	0.5857587	582.3318	3.770377	0	895.7502	479.3903	0.4882007	0.5415508	586.186	3.653771	0	16	882	468						Frog_fixed.avi	0
15291	918	864.4831	462.5191	0.6149806	0.5853298	582.0506	3.782745	0	898.1143	468.8408	0.4876424	0.541229	585.9614	3.648233	0	16	881	466						Frog_fixed.avi	0
15307	919	864.1373	468.6831	0.6145782	0.5851219	581.7079	3.766877	0	902.0629	479.761	0.4871785	0.5410559	585.668	3.666066	0	16	883	474						Frog_fixed.avi	0
15324	920	871.2879	464.5755	0.6142868	0.5851913	581.4237	3.768709	0	898.475	479.1781	0.4868105	0.5410952	585.2399	3.656785	0	16	885	472						Frog_fixed.avi	0
15341	921	867.1998	462.4669	0.6140302	0.5854828	581.0891	3.792141	0	894.0295	473.3874	0.4864846	0.5413422	584.9176	3.659227	0	16	881	468						Frog_fixed.avi	0
15357	922	866.151	458.6989	0.6137846	0.5857902	580.7368	3.771247	0	898.3697	479.5838	0.4862176	0.5416073	584.6637	3.665699	0	16	882	469						Frog_fixed.avi	0
15374	923	865.4822	468.9905	0.613613	0.5862572	580.4769	3.778212	0	895.5255	472.7682	0.4859532	0.5420185	584.3177	3.656437	0	16	881	471						Frog_fixed.avi	0
15391	924	869.5175	472.0567	0.6134766	0.5867478	580.174	3.776647	0	896.0447	482.3039	0.4857775	0.5424138	584.1497	3.661992	0	16	883	477						Frog_fixed.avi	0
15407	925	861.8286	465.6736	0.6133893	0.5873809	579.7887	3.777881	0	892.674	478.838	0.4856639	0.5429108	583.7762	3.669157	0	16	877	472						Frog_fixed.avi	0
15424	926	866.3726	466.4849	0.6133932	0.5879718	579.6189	3.768531	0	893.4724	483.1462	0.4856203	0.5433211	583.533	3.68422	0	16	880	475						Frog_fixed.avi	0
15441	927	863.7585	472.2152	0.6134461	0.5884033	579.4722	3.784797	0	897.7859	469.7245	0.485642	0.5437146	583.3405	3.662761	0	16	881	471						Frog_fixed.avi	0
15457	928	866.7533	479.1233	0.6135849	0.5888274	579.3107	3.77925	0	891.6866	478.5336	0.4857416	0.5439892	583.0912	3.663142	0	16	879	479						Frog_fixed.avi	0
15474	929	866.9732	478.1894	0.6138113	0.5891487	579.1345	3.77492	0	891.0779	479.9344	0.4859367	0.5441452	582.8477	3.666735	0	16	879	479						Frog_fixed.avi	0
15491	930	865.6671	469.3616	0.6140592	0.5893202	579.0213	3.777904	0	893.3969	483.0352	0.4861886	0.5442207	582.8152	3.674021	0	16	880	476						Frog_fixed.avi	0
15507	931	864.3027	477.2581	0.6143597	0.5893235	578.8848	3.773943	0	898.237	476.1945	0.4864837	0.5441059	582.7765	3.669411	0	16	881	477						Frog_fixed.avi	0
15524	932	865.3082	483.7047	0.6146873	0.5891692	578.6959	3.774367	0	897.3536	472.5775	0.4868143	0.5438548	582.5673	3.686689	0	16	881	478						Frog_fixed.avi	0
15541	933	867.9086	477.8258	0.6150668	0.5890345	578.6889	3.776917	0	894.9238	478.6771	0.4871689	0.5434653	582.6406	3.679225	0	16	881	478						Frog_fixed.avi	0
15557	934	861.666	480.9372	0.6154537	0.588927	578.7043	3.781677	0	894.852	480.6877	0.4876055	0.5431763	582.6746	3.696511	0	16	878	481						Frog_fixed.avi	0
15574	935	862.0871	483.6766	0.6159058	0.5889252	578.7271	3.793433	0	897.1168	481.6912	0.4880798	0.5429613	582.6714	3.688985	0	16	880	483						Frog_fixed.avi	0
15590	936	859.5423	484.1875	0.6163753	0.5890682	578.7534	3.790177	0	896.4246	482.3779	0.4885743	0.5428802	582.6655	3.692394	0	16	878	483						Frog_fixed.avi	0
15607	937	864.3671	482.9975	0.6168729	0.5893556	578.7717	3.793768	0	892.2644	484.2254	0.4891034	0.5429063	582.6578	3.69821	0	16	878	484						Frog_fixed.avi	0
15624	938	861.4947	487.9289	0.6174057	0.589584	578.8474	3.801804	0	893.7533	482.9633	0.4896747	0.5429547	582.6872	3.698124	0	16	878	485						Frog_fixed.avi	0
15640	939	859.5775	480.9935	0.6179459	0.5897059	578.9423	3.795733	0	889.2035	479.9274	0.4902616	0.5429214	582.7872	3.697646	0	16	874	480						Frog_fixed.avi	0
15657	940	861.7954	483.6806	0.6185187	0.5895965	579.1593	3.813732	0	889.808	487.362	0.4908531	0.5426474	582.7673	3.703408	0	16	876	486						Frog_fixed.avi	0
15674	941	858.5449	477.4598	0.6190597	0.5894324	579.2446	3.81886	0	891.0991	480.482	0.4914559	0.5422711	583.0541	3.695109	0	16	875	479						Frog_fixed.avi	0
15690	942	863.0352	483.5618	0.6195306	0.5891574	579.4763	3.811885	0	891.1643	489.3472	0.4919937	0.54181	583.2	3.716007	0	16	877	486						Frog_fixed.avi	0
15707	943	858.9051	481.9431	0.6199666	0.5890392	579.7331	3.827512	0	892.2338	480.5023	0.4924716	0.5414611	583.4296	3.702324	0	16	876	481						Frog_fixed.avi	0
15724	944	862.5839	480.9595	0.6203856	0.5891231	579.972	3.818398	0	892.9592	479.0617	0.4929277	0.541353	583.7162	3.710561	0	16	878	480						Frog_fixed.avi	0
15740	945	855.8583	484.2327	0.6207488	0.5894964	580.2634	3.827784	0	891.7959	484.9196	0.4933809	0.5415038	583.9385	3.709587	0	16	874	485						Frog_fixed.avi	0
15757	946	860.3541	485.6004	0.6211087	0.5899348	580.5015	3.838648	0	890.4683	489.4735	0.4937898	0.5418039	584.2241	3.721348	0	16	875	488						Frog_fixed.avi	0
15774	947	862.8717	484.6075	0.6214282	0.5904062	580.8403	3.850755	0	885.9998	484.077	0.4941557	0.5422305	584.4235	3.710364	0	16	874	484						Frog_fixed.avi	0
15790	948	862.541	485.7714	0.6216904	0.590786	581.0796	3.840607	0	891.1242	482.4296	0.4944561	0.5425058	584.6414	3.719392	0	16	877	484						Frog_fixed.avi	0
15807	949	860.2094	483.4622	0.6218945	0.5910711	581.3534	3.844164	0	894.4789	485.5331	0.4947095	0.5427102	584.8475	3.718759	0	16	877	484						Frog_fixed.avi	0
15824	950	855.3055	489.558	0.6219683	0.5912402	581.6353	3.841384	0	890.5353	488.3221	0.4948422	0.5429579	585.249	3.714467	0	16	873	489						Frog_fixed.avi	0
15840	951	902.2283	691.7117	0.6216233	0.5927987	581.9852	3.836854	0	920.1181	685.0172	0.4950974	0.5444207	585.5536	3.722731	0	17	911	688						Frog_fixed.avi	0
15857	952	911.7588	781.4648	0.6214423	0.5937442	582.4413	3.822491	0	936.1019	782.6213	0.4952492	0.5454424	585.9408	3.738559	0	17	924	782						Frog_fixed.avi	0
15874	953	902.6686	784.7751	0.6215758	0.5936647	582.5942	3.823281	0	931.2521	779.7384	0.495144	0.5453391	586.2589	3.736693	0	17	917	782						Frog_fixed.avi	0
15890	954	907.6578	794.1588	0.6215681	0.5938932	582.8804	3.817798	0	934.5999	799.7188	0.4950954	0.5455363	586.4921	3.726381	0	17	921	797						Frog_fixed.avi	0
15907	955	905.5541	790.8685	0.6215801	0.5941744	583.0264	3.818212	0	936.8329	795.1594	0.4950925	0.5458565	586.7357	3.741639	0	17	921	793						Frog_fixed.avi	0
15924	956	910.5999	794.3374	0.6215999	0.5944306	583.1666	3.82599	0	933.7714	794.5798	0.4950789	0.5461801	586.986	3.742962	0	17	922	794						Frog_fixed.avi	0
15940	957	908.6205	786.5947	0.6215705	0.5946088	583.2871	3.820859	0	937.3912	789.5575	0.4950411	0.5463125	587.1409	3.737764	0	17	923	788						Frog_fixed.avi	0
15957	958	905.8867	788.0861	0.6214696	0.5946866	583.5273	3.821624	0	935.4014	794.1155	0.4949159	0.5463116	587.319	3.734738	0	17	921	791						Frog_fixed.avi	0
15974	959	909.2999	791.3506	0.621282	0.5947744	583.652	3.824888	0	936.6482	784.8058	0.4947685	0.5462487	587.4721	3.755422	0	17	923	788						Frog_fixed.avi	0
15990	960	918.1195	791.5035	0.6211179	0.5948604	583.6424	3.828552	0	935.9348	787.0565	0.4945966	0.5461707	587.4603	3.751959	0	17	927	789						Frog_fixed.avi	0
16007	961	910.7806	791.3572	0.6209535	0.5949244	583.7605	3.825757	0	937.693	793.1492	0.494466	0.5460289	587.6124	3.753688	0	17	924	792						Frog_fixed.avi	0
16024	962	913.7562	791.9578	0.6208592	0.5948635	583.8123	3.836583	0	928.0299	801.0593	0.4943727	0.5458489	587.5299	3.74618	0	17	921	797						Frog_fixed.avi	0
16040	963	910.9555	785.579	0.620786	0.5947263	583.6943	3.842997	0	933.569	792.0516	0.4943018	0.5456001	587.5052	3.763357	0	17	922	789						Frog_fixed.avi	0
16057	964	915.1167	789.0099	0.6207515	0.5944089	583.5466	3.84971	0	936.0452	788.7231	0.4942463	0.5453299	587.3992	3.748549	0	17	926	789						Frog_fixed.avi	0
16074	965	919.147	789.2209	0.6207221	0.5940067	583.3874	3.855196	0	936.9492	785.8268	0.4941636	0.5449712	587.2022	3.763074	0	17	928	788						Frog_fixed.avi	0
16090	966	910.314	790.2402	0.6206594	0.5936033	583.1341	3.845818	0	938.3022	789.8515	0.4940786	0.5446444	587.0375	3.749598	0	17	924	790						Frog_fixed.avi	0
16107	967	915.3262	787.1967	0.6205789	0.5931174	582.9219	3.861362	0	931.0922	794.4144	0.4939175	0.5441988	586.9207	3.754015	0	17	923	791						Frog_fixed.avi	0
16124	968	914.5203	789.5493	0.6204665	0.5924883	582.6131	3.872694	0	936.0156	793.2457	0.4937578	0.5436508	586.5279	3.748239	0	17	925	791						Frog_fixed.avi	0
16140	969	914.7875	788.051	0.6203431	0.5918989	582.3004	3.867371	0	928.9641	794.0081	0.4935662	0.5430813	586.2229	3.745664	0	17	922	791						Frog_fixed.avi	0
16157	970	913.6862	789.1133	0.6202185	0.5913587	581.9039	3.862321	0	934.7114	785.6152	0.4933841	0.542558	585.8304	3.75909	0	17	924	787						Frog_fixed.avi	0
16173	971	914.5798	792.2153	0.6201224	0.5908935	581.5274	3.874408	0	935.4382	787.0486	0.4932312	0.542155	585.4346	3.760523	0	17	925	790						Frog_fixed.avi	0
16190	972	916.5565	783.3215	0.6200359	0.590646	581.1174	3.876903	0	931.4133	791.982	0.4930483	0.541811	585.0552	3.757924	0	17	924	788						Frog_fixed.avi	0
16207	973	910.1531	789.2938	0.6199033	0.5904071	580.7606	3.877633	0	933.0723	792.9036	0.4928844	0.541555	584.5941	3.744069	0	17	922	791						Frog_fixed.avi	0
16223	974	909.2951	790.8245	0.6197842	0.590257	580.3177	3.892991	0	937.6404	791.2408	0.4926751	0.5413619	584.0693	3.753204	0	17	923	791						Frog_fixed.avi	0
16240	975	914.4751	789.1019	0.6195847	0.5899869	579.7012	3.886863	0	936.9733	794.6258	0.4924307	0.5410554	583.6252	3.753869	0	17	926	792						Frog_fixed.avi	0
16257	976	915.205	786.7702	0.619351	0.5897248	579.239	3.887348	0	940.057	792.1667	0.4921108	0.5406899	583.0992	3.764596	0	17	928	789						Frog_fixed.avi	0
16273	977	913.1835	791.2306	0.6190493	0.5893627	578.6992	3.898073	0	937.9835	788.4327	0.491706	0.5402707	582.6584	3.762744	0	17	926	790						Frog_fixed.avi	0
16290	978	915.5606	785.8427	0.6186993	0.5889095	578.2896	3.908582	0	939.248	788.7856	0.4913063	0.539773	582.1375	3.749417	0	17	927	787						Frog_fixed.avi	0
16307	979	916.3475	791.9815	0.6183209	0.5883408	577.7214	3.921415	0	940.0715	789.672	0.4908701	0.5392239	581.612	3.759542	0	17	928	791						Frog_fixed.avi	0
16323	980	914.6162	794.4929	0.6179371	0.587669	577.2424	3.921092	0	937.3249	792.4921	0.4904012	0.5386269	581.256	3.749278	0	17	926	793						Frog_fixed.avi	0
16340	981	913.4073	790.6877	0.6176088	0.5870786	576.7086	3.930211	0	945.0412	787.4876	0.4899665	0.5380664	580.7164	3.763117	0	17	929	789						Frog_fixed.avi	0
16357	982	914.2182	793.6013	0.6172942	0.5865502	576.3339	3.929916	0	938.4901	791.7943	0.4895508	0.5376064	580.2432	3.754221	0	17	926	793						Frog_fixed.avi	0
16373	983	913.4391	790.2735	0.6169787	0.5861182	575.8818	3.941538	0	941.9775	791.1962	0.4891411	0.5372714	579.7831	3.761349	0	17	928	791						Frog_fixed.avi	0
16390	984	911.9821	792.7354	0.6166579	0.5857344	575.4401	3.943982	0	944.432	793.0022	0.4887407	0.5369937	579.3939	3.751662	0	17	928	793						Frog_fixed.avi	0
16407	985	909.5792	794.5767	0.6163689	0.5853926	575.0464	3.944376	0	942.2638	793.2283	0.4883452	0.5367227	578.9807	3.766507	0	17	926	794						Frog_fixed.avi	0
16423	986	914.4606	798.6737	0.6161005	0.5850615	574.6273	3.95632	0	942.897	791.7006	0.4879761	0.5364886	578.6807	3.767602	0	17	929	795						Frog_fixed.avi	0
16440	987	910.2955	794.5507	0.6158311	0.5847356	574.2977	3.953472	0	946.4974	789.9289	0.4876557	0.5362737	578.3104	3.779515	0	17	928	792						Frog_fixed.avi	0
16457	988	911.394	797.1561	0.6156607	0.5844958	574.102	3.9498	0	943.5249	791.5862	0.4873551	0.5361232	577.9361	3.776403	0	17	927	794						Frog_fixed.avi	0
16473	989	911.3562	794.4828	0.6155365	0.5842499	573.817	3.961891	0	948.8593	787.952	0.4871595	0.5359965	577.5876	3.76669	0	17	930	791						Frog_fixed.avi	0
16490	990	910.5295	791.5198	0.6154518	0.5839841	573.4352	3.968255	0	942.5656	791.1758	0.4869872	0.5358375	577.1862	3.778322	0	17	927	791						Frog_fixed.avi	0
16507	991	909.0155	795.9304	0.6154561	0.5835882	573.2659	3.958845	0	948.5502	786.8403	0.4869061	0.5356237	576.9929	3.774534	0	17	929	791						Frog_fixed.avi	0
16523	992	910.5262	792.963	0.6154811	0.5831451	573.0551	3.970665	0	944.8147	787.7046	0.4868506	0.5352876	576.6292	3.773548	0	17	928	790						Frog_fixed.avi	0
16540	993	912.6901	800.0894	0.6155125	0.5825303	572.8857	3.959322	0	941.5289	790.3371	0.4867996	0.5348341	576.3793	3.788815	0	17	927	795						Frog_fixed.avi	0
16557	994	914.9758	795.9678	0.6155179	0.5817535	572.7586	3.962708	0	947.1545	787.0854	0.4867123	0.534215	576.0082	3.787944	0	17	931	792						Frog_fixed.avi	0
16573	995	914.0632	796.6793	0.6154543	0.5807241	572.7568	3.963073	0	948.7574	788.1429	0.4865572	0.5333794	575.901	3.785197	0	17	931	792						Frog_fixed.avi	0
16590	996	909.2652	798.718	0.6153129	0.5793952	572.5543	3.979251	0	952.2045	789.7032	0.4863864	0.5322601	575.7274	3.786613	0	17	931	794						Frog_fixed.avi	0
16607	997	911.7154	801.9851	0.6151671	0.5778076	572.3668	3.960383	0	954.0529	786.6196	0.4861776	0.5309995	575.6263	3.787189	0	17	933	794						Frog_fixed.avi	0
16623	998	910.5627	802.2147	0.6150389	0.5760666	572.4006	3.9529	0	948.7117	790.8287	0.4859522	0.5295365	575.4193	3.777227	0	17	930	797						Frog_fixed.avi	0
16640	999	910.3223	793.6027	0.6148796	0.5743474	572.3727	3.95659	0	949.9512	787.7621	0.4857611	0.5280698	575.2703	3.785259	0	17	930	791						Frog_fixed.avi	0
16657	1000	909.0612	801.8092	0.6146517	0.5728832	572.2625	3.962298	0	948.194	788.105	0.4855082	0.5267123	575.1719	3.79568	0	17	929	795						Frog_fixed.avi	0
16673	1001	909.2682	803.3168	0.6144106	0.5715361	572.3541	3.957104	0	954.8855	783.2772	0.4852409	0.5255407	575.1177	3.786138	0	17	932	793						Frog_fixed.avi	0
16690	1002	913.2074	798.8022	0.6141493	0.5705194	572.2713	3.967889	0	950.5759	782.268	0.48496	0.524523	575.2001	3.784372	0	17	932	791						Frog_fixed.avi	0
16707	1003	906.9604	794.4682	0.6138828	0.5697376	572.2781	3.986258	0	953.5676	783.387	0.4847521	0.5236468	575.2753	3.801678	0	17	930	789						Frog_fixed.avi	0
16723	1004	902.1689	768.1133	0.6135504	0.5689694	572.3465	3.972785	0	952.4293	757.1072	0.4845389	0.5227508	575.2833	3.782855	0	17	927	763						Frog_fixed.avi	0
16740	1005	904.1278	775.4429	0.6131915	0.5686305	572.2512	3.969184	0	953.5211	762.2661	0.4842339	0.5222041	575.3879	3.795584	0	17	929	769						Frog_fixed.avi	0
16756	1006	907.9764	775.203	0.6128345	0.5682077	572.4296	3.976912	0	958.011	763.8634	0.4838653	0.5217187	575.4351	3.780278	0	17	933	770						Frog_fixed.avi	0
16773	1007	908.9747	765.2723	0.6124247	0.5678781	572.4993	3.97304	0	954.2041	761.1205	0.4834777	0.5213585	575.6339	3.786329	0	17	932	763						Frog_fixed.avi	0
16790	1008	901.4539	776.6618	0.6119663	0.5674462	572.6355	3.973846	0	952.5378	759.905	0.4830492	0.5210863	575.8097	3.78884	0	17	927	768						Frog_fixed.avi	0
16806	1009	905.8022	773.0684	0.6115057	0.5671793	572.7833	3.970178	0	950.6813	761.8035	0.4826021	0.5209184	576.1022	3.793699	0	17	928	767						Frog_fixed.avi	0
16823	1010	905.8021	767.7836	0.6110308	0.5669463	573.0096	3.979119	0	952.14	761.9213	0.4821501	0.5208535	576.2981	3.79834	0	17	929	765						Frog_fixed.avi	0
16840	1011	904.5137	774.6125	0.6105419	0.5667153	573.1209	3.975862	0	956.8998	760.1158	0.481713	0.5208423	576.5825	3.794795	0	17	931	767						Frog_fixed.avi	0
16856	1012	908.4833	765.7103	0.6100887	0.5663841	573.3275	3.990018	0	951.2301	762.3854	0.481272	0.5206984	576.8454	3.790163	0	17	930	764						Frog_fixed.avi	0
16873	1013	907.3499	768.6069	0.6096757	0.5657242	573.6826	3.983686	0	955.4016	761.1261	0.4808674	0.5204129	577.0088	3.799942	0	17	931	765						Frog_fixed.avi	0
16890	1014	908.3842	770.3785	0.6093186	0.5648159	574.0712	3.982462	0	951.3742	758.4922	0.4804712	0.5200138	577.2646	3.790308	0	17	930	764						Frog_fixed.avi	0
16906	1015	903.7922	770.9334	0.609004	0.5637233	574.3912	3.975945	0	948.9401	759.682	0.4801509	0.5195913	577.7009	3.796704	0	17	926	765						Frog_fixed.avi	0
16923	1016	906.2991	772.5583	0.6087522	0.5626135	574.8795	3.978832	0	952.2635	764.2195	0.4798318	0.5192996	578.0556	3.787002	0	17	929	768						Frog_fixed.avi	0
16940	1017	901.7689	771.78	0.6084956	0.5616442	575.2585	3.976892	0	949.9849	757.9782	0.4795199	0.5191664	578.4927	3.77371	0	17	926	765						Frog_fixed.avi	0
16956	1018	901.7968	768.838	0.6081991	0.5608153	575.7775	3.965657	0	944.0841	762.4564	0.4791875	0.5191151	578.9786	3.782626	0	17	923	766						Frog_fixed.avi	0
16973	1019	899.8059	775.4172	0.6078303	0.5601235	576.3407	3.965891	0	944.6919	764.0846	0.4788363	0.5192114	579.3365	3.787386	0	17	922	770						Frog_fixed.avi	0
16990	1020	903.2365	768.8861	0.6073847	0.5596849	576.8433	3.951197	0	947.7336	756.5929	0.478369	0.5194187	579.7566	3.77923	0	17	925	763						Frog_fixed.avi	0
17006	1021	901.7966	774.0204	0.6068196	0.5593041	577.4343	3.968897	0	948.5941	753.2324	0.4778152	0.5196423	580.3756	3.770481	0	17	925	764						Frog_fixed.avi	0
17023	1022	903.8716	771.059	0.6061962	0.5591438	577.979	3.954778	0	948.6879	760.2094	0.4772278	0.5199617	580.9568	3.778325	0	17	926	766						Frog_fixed.avi	0
17040	1023	900.6055	775.7741	0.6055173	0.5590936	578.6314	3.956412	0	946.5867	752.8189	0.4765845	0.5202749	581.4709	3.777375	0	17	924	764						Frog_fixed.avi	0
17056	1024	866.8511	624.1821	0.6049089	0.5577099	579.3083	3.994932	0	925.4089	592.11	0.4762924	0.5195067	582.1016	3.77798	0	18	896	608						Frog_fixed.avi	0
17073	1025	855.886	547.0981	0.6042817	0.55652	580.1469	3.972817	0	912.4373	521.6155	0.4759742	0.518652	582.612	3.756561	0	18	884	534						Frog_fixed.avi	0
17090	1026	849.7354	489.8305	0.6037424	0.5561963	580.6485	3.964306	0	906.1338	465.3123	0.4754146	0.5186309	583.4904	3.750593	0	18	878	478						Frog_fixed.avi	0
17106	1027	855.9051	501.6088	0.6032619	0.5562884	581.1156	3.968706	0	899.6101	475.9586	0.4748517	0.5189562	584.0741	3.749223	0	18	878	489						Frog_fixed.avi	0
17123	1028	853.027	500.0007	0.6027671	0.5563253	581.7309	3.962172	0	902.3615	480.9702	0.4743912	0.519127	584.4976	3.753796	0	18	878	490						Frog_fixed.avi	0
17140	1029	851.6514	502.3791	0.6023357	0.5564666	582.2303	3.946347	0	901.3644	475.54	0.4739754	0.5193736	585.0204	3.751432	0	18	877	489						Frog_fixed.avi	0
17156	1030	852.326	494.7975	0.6019344	0.5566326	582.8355	3.941578	0	893.3857	473.5767	0.4736129	0.5195642	585.6594	3.73825	0	18	873	484						Frog_fixed.avi	0
17173	1031	856.1677	509.8088	0.6015429	0.5567889	583.191	3.928252	0	894.2161	476.4816	0.4732626	0.5197195	586.0502	3.745534	0	18	875	493						Frog_fixed.avi	0
17190	1032	855.8544	507.932	0.6011912	0.5570216	583.7089	3.933212	0	893.0286	478.4063	0.4729729	0.519899	586.6092	3.723001	0	18	874	493						Frog_fixed.avi	0
17206	1033	858.8151	501.7427	0.600844	0.5573282	583.9691	3.926082	0	896.5382	470.6057	0.4726804	0.5202165	586.9119	3.721155	0	18	878	486						Frog_fixed.avi	0
17223	1034	857.356	498.3573	0.6005191	0.5577408	584.3865	3.9186	0	894.1924	477.0155	0.4724131	0.5205151	587.4155	3.735088	0	18	876	488						Frog_fixed.avi	0
17240	1035	849.939	510.9824	0.6002546	0.5582091	584.7836	3.910089	0	896.5414	473.5236	0.4722591	0.5209621	587.6995	3.74495	0	18	873	492						Frog_fixed.avi	0
17256	1036	856.5606	505.7654	0.6001233	0.558875	585.0048	3.907304	0	895.2637	478.4306	0.4721474	0.5213866	588.17	3.727362	0	18	876	492						Frog_fixed.avi	0
17273	1037	854.1906	512.3198	0.6000504	0.559564	585.3681	3.900166	0	900.6467	468.2121	0.4721485	0.5220008	588.3198	3.737197	0	18	877	490						Frog_fixed.avi	0
17290	1038	853.1942	508.8499	0.6000863	0.5603178	585.5782	3.898547	0	892.7597	469.7766	0.4722261	0.5226019	588.478	3.714506	0	18	873	489						Frog_fixed.avi	0
17306	1039	854.5704	504.3321	0.600228	0.5610653	585.6383	3.8903	0	898.7362	480.0091	0.4724305	0.523145	588.5483	3.709242	0	18	877	492						Frog_fixed.avi	0
17323	1040	858.6151	507.8662	0.6004447	0.5617798	585.9326	3.874317	0	894.874	473.7592	0.4726474	0.5237529	588.8503	3.72381	0	18	877	491						Frog_fixed.avi	0
17339	1041	857.5713	504.2282	0.6007014	0.5625089	586.0123	3.884776	0	899.3344	471.5553	0.4729774	0.5243558	588.8742	3.710917	0	18	878	488						Frog_fixed.avi	0
17356	1042	854.033	508.1463	0.6009868	0.5633748	586.072	3.870857	0	892.7054	476.6474	0.473259	0.5250133	588.9414	3.720467	0	18	873	492						Frog_fixed.avi	0
17373	1043	858.7531	501.9168	0.6013334	0.5644063	586.0535	3.874657	0	897.0474	479.8848	0.473618	0.5258098	588.8884	3.700289	0	18	878	491						Frog_fixed.avi	0
17389	1044	853.5776	508.1889	0.6016887	0.5655707	586.055	3.872854	0	894.376	480.3113	0.4740175	0.5267397	588.8433	3.708864	0	18	874	494						Frog_fixed.avi	0
17406	1045	855.6807	511.9305	0.6020744	0.5668042	585.9188	3.87353	0	897.4729	480.4695	0.4744057	0.527751	588.8669	3.694247	0	18	877	496						Frog_fixed.avi	0
17423	1046	849.0422	506.8508	0.6024551	0.5680197	585.8273	3.862645	0	894.2114	491.1985	0.4747758	0.5287097	588.64	3.711742	0	18	872	499						Frog_fixed.avi	0
17439	1047	860.0848	508.6976	0.6028578	0.5691506	585.7018	3.865564	0	895.8612	479.3177	0.4751335	0.5296848	588.4646	3.686216	0	18	878	494						Frog_fixed.avi	0
17456	1048	855.8814	508.6102	0.6031924	0.5700831	585.3322	3.846807	0	895.5305	487.2114	0.475461	0.5304586	588.1274	3.697423	0	18	876	498						Frog_fixed.avi	0
17473	1049	853.2826	506.7416	0.603539	0.5708146	585.317	3.852246	0	893.4501	482.1314	0.4757841	0.5310314	587.8724	3.68014	0	18	873	494						Frog_fixed.avi	0
17489	1050	852.7988	510.9159	0.6038499	0.5712106	585.1088	3.862101	0	889.1541	484.7743	0.4760431	0.5312967	587.7432	3.696583	0	18	871	498						Frog_fixed.avi	0
17506	1051	857.012	510.541	0.6041259	0.5713448	584.741	3.850872	0	900.4979	483.0309	0.4763201	0.5313356	587.4935	3.695332	0	18	879	497						Frog_fixed.avi	0
17523	1052	856.114	504.7613	0.6043458	0.5713537	584.5659	3.867659	0	895.6478	486.9109	0.4765003	0.5312396	587.3539	3.673137	0	18	876	496						Frog_fixed.avi	0
17539	1053	856.8564	505.3105	0.6045005	0.5713212	584.2433	3.842152	0	901.8674	480.4555	0.4766603	0.5311098	587.0068	3.683179	0	18	879	493						Frog_fixed.avi	0
17556	1054	853.1141	509.1515	0.604637	0.5713004	584.0452	3.856694	0	900.4375	482.3517	0.4767785	0.5310338	587.0186	3.681262	0	18	877	496						Frog_fixed.avi	0
17573	1055	858.574	507.147	0.6047503	0.5712972	583.7209	3.857625	0	898.8225	481.3223	0.4768332	0.5310166	586.84	3.673438	0	18	879	494						Frog_fixed.avi	0
17589	1056	856.073	511.0807	0.6047753	0.5713024	583.5122	3.86716	0	898.1812	481.7457	0.4768753	0.5309885	586.6334	3.682216	0	18	877	496						Frog_fixed.avi	0
17606	1057	859.9785	499.8141	0.6046956	0.5712675	583.2478	3.861196	0	905.3822	478.8241	0.476858	0.5309466	586.4835	3.670852	0	18	883	489						Frog_fixed.avi	0
17623	1058	864.9402	505.6198	0.6046407	0.5713138	583.0609	3.855489	0	902.5891	480.591	0.4767106	0.5310451	586.2432	3.682066	0	18	884	493						Frog_fixed.avi	0
17639	1059	858.3149	496.1501	0.6045184	0.5714484	582.9367	3.869453	0	903.5068	478.1878	0.4765891	0.5312185	586.1584	3.695681	0	18	881	487						Frog_fixed.avi	0
17656	1060	855.4753	501.2763	0.6044269	0.5716493	582.8175	3.867281	0	908.8831	471.939	0.4764775	0.5315744	586.0856	3.691947	0	18	882	487						Frog_fixed.avi	0
17673	1061	855.8895	502.5634	0.6043496	0.5720308	582.7847	3.880193	0	904.8431	482.9711	0.4763348	0.5319602	586.0115	3.695166	0	18	880	493						Frog_fixed.avi	0
17689	1062	857.1991	509.2921	0.6043288	0.5724972	582.6595	3.880574	0	906.0102	470.2204	0.476289	0.5325837	585.9227	3.719798	0	18	882	490						Frog_fixed.avi	0
17706	1063	863.331	502.527	0.6043591	0.5730726	582.6509	3.883217	0	905.3235	472.6561	0.4762994	0.5332442	585.8477	3.699968	0	18	884	488						Frog_fixed.avi	0
17723	1064	859.6124	503.5542	0.6044803	0.5736023	582.4481	3.876338	0	900.2126	474.1969	0.4763938	0.5339207	585.7235	3.703102	0	18	880	489						Frog_fixed.avi	0
17739	1065	858.3033	496.2197	0.6045916	0.5740857	582.5127	3.877487	0	906.6976	475.997	0.4765214	0.5344729	585.8481	3.720502	0	18	883	486						Frog_fixed.avi	0
17756	1066	860.8954	494.3846	0.6047371	0.5744974	582.6248	3.880728	0	904.5187	476.6933	0.4766426	0.534972	585.8688	3.713048	0	18	883	486						Frog_fixed.avi	0
17772	1067	858.5696	493.2235	0.6049125	0.5748878	582.6862	3.886495	0	898.8126	481.0449	0.4768076	0.5353689	585.9073	3.716644	0	18	879	487						Frog_fixed.avi	0
17789	1068	863.8635	494.4169	0.6051002	0.5752524	582.7233	3.893785	0	907.1656	469.7013	0.4770139	0.5357543	586.0256	3.716229	0	18	886	482						Frog_fixed.avi	0
17806	1069	859.0691	498.1394	0.6052257	0.5755824	582.834	3.885147	0	901.2334	471.5048	0.4771563	0.5360762	586.0654	3.702657	0	18	880	485						Frog_fixed.avi	0
17822	1070	856.5591	499.0663	0.6053686	0.5759168	583.026	3.880598	0	898.277	471.4255	0.4773167	0.5363996	586.2161	3.706354	0	18	877	485						Frog_fixed.avi	0
17839	1071	851.9134	502.5723	0.6055147	0.5761811	583.0903	3.881152	0	898.7682	476.7554	0.4775217	0.5366563	586.275	3.716528	0	18	875	490						Frog_fixed.avi	0
17856	1072	856.0392	500.9238	0.6057057	0.5764773	583.2524	3.882405	0	898.2797	477.9497	0.4776891	0.5368896	586.4581	3.7301	0	18	877	489						Frog_fixed.avi	0
17872	1073	853.4967	500.5513	0.6058851	0.5766937	583.4077	3.875786	0	898.5201	477.2003	0.4779093	0.5371212	586.6405	3.720532	0	18	876	489						Frog_fixed.avi	0
17889	1074	852.7979	496.2766	0.6060849	0.5768783	583.5323	3.876101	0	898.0368	471.1024	0.4781348	0.5372432	586.6586	3.719966	0	18	875	484						Frog_fixed.avi	0
17906	1075	855.4476	500.8688	0.6063072	0.5770052	583.6243	3.890726	0	900.1921	472.644	0.4783692	0.537369	586.9338	3.729843	0	18	878	487						Frog_fixed.avi	0
17922	1076	851.0059	501.1317	0.6065089	0.5771497	583.8859	3.870803	0	894.8096	476.5809	0.4785943	0.5374365	587.095	3.698384	0	18	873	489						Frog_fixed.avi	0
17939	1077	854.5857	493.4478	0.6067279	0.5772647	584.0295	3.870007	0	900.5508	471.6942	0.478857	0.5375056	587.2128	3.716303	0	18	878	483						Frog_fixed.avi	0
17956	1078	860.0318	500.1663	0.6069443	0.5773703	584.1031	3.884816	0	893.5963	486.4708	0.4790817	0.5375613	587.3996	3.721353	0	18	877	493						Frog_fixed.avi	0
17972	1079	853.7229	500.4221	0.6071572	0.5774969	584.3086	3.881692	0	896.1412	476.4313	0.4793472	0.5376824	587.4818	3.707871	0	18	875	488						Frog_fixed.avi	0
17989	1080	861.8345	498.6979	0.6073956	0.5776886	584.3041	3.885226	0	896.4056	482.0292	0.4795616	0.5378265	587.5573	3.696593	0	18	879	490						Frog_fixed.avi	0
18006	1081	859.3402	504.3712	0.6075838	0.5779175	584.5194	3.884729	0	899.4793	482.5092	0.4798	0.538065	587.6469	3.704294	0	18	879	493						Frog_fixed.avi	0
18022	1082	852.55	494.7811	0.6077663	0.5781501	584.5081	3.865778	0	896.839	484.2709	0.479997	0.5382044	587.7672	3.699134	0	18	875	490						Frog_fixed.avi	0
18039	1083	859.0608	493.5663	0.6079555	0.5784457	584.4333	3.875021	0	897.6932	481.9486	0.4801984	0.5383654	587.9183	3.703838	0	18	878	488						Frog_fixed.avi	0
18056	1084	853.2911	497.7914	0.6081448	0.5787678	584.5936	3.87534	0	901.4321	482.3955	0.4804043	0.5385494	587.8119	3.698108	0	18	877	490						Frog_fixed.avi	0
18072	1085	854.3698	501.3823	0.6083285	0.5791376	584.4875	3.87131	0	899.0112	476.4555	0.4806247	0.5387993	587.9151	3.698442	0	18	877	489						Frog_fixed.avi	0
18089	1086	859.2275	499.7438	0.6085528	0.5794626	584.5706	3.866844	0	895.7986	481.4009	0.4808266	0.53896	587.735	3.69145	0	18	878	491						Frog_fixed.avi	0
18106	1087	853.5555	495.575	0.6087672	0.5797793	584.478	3.865936	0	894.1693	480.3872	0.4810414	0.5391186	587.675	3.690759	0	18	874	488						Frog_fixed.avi	0
18122	1088	858.2319	497.7128	0.6089944	0.5800255	584.4285	3.867742	0	900.3555	481.4207	0.4812872	0.5392341	587.6357	3.67391	0	18	879	490						Frog_fixed.avi	0
18139	1089	850.3965	504.0045	0.6092047	0.5801606	584.3721	3.872754	0	895.5834	487.4149	0.4814741	0.5392585	587.5323	3.679993	0	18	873	496						Frog_fixed.avi	0
18156	1090	857.9047	497.5544	0.6094134	0.5801745	584.2772	3.868968	0	897.3828	482.8904	0.4816533	0.539201	587.6135	3.678248	0	18	878	490						Frog_fixed.avi	0
18172	1091	853.4326	499.7945	0.6095703	0.5800363	584.2869	3.873183	0	896.0226	484.5545	0.4818098	0.5390389	587.3715	3.676796	0	18	875	492						Frog_fixed.avi	0
18189	1092	852.4353	501.6263	0.6096925	0.5797787	584.0657	3.865816	0	891.9049	477.9637	0.4818978	0.5387815	587.2779	3.69291	0	18	872	490						Frog_fixed.avi	0
18206	1093	855.8981	500.8172	0.6097755	0.579472	583.8025	3.866359	0	890.2072	488.0117	0.4819558	0.5383712	587.1181	3.66423	0	18	873	494						Frog_fixed.avi	0
18222	1094	852.4913	500.3763	0.6098143	0.5792124	583.7537	3.856164	0	895.1702	473.4346	0.481979	0.5381029	586.9605	3.673109	0	18	874	487						Frog_fixed.avi	0
18239	1095	853.4933	503.9923	0.6098188	0.5790169	583.6147	3.882979	0	895.9113	487.8282	0.4819763	0.5377817	586.8698	3.66615	0	18	875	496						Frog_fixed.avi	0
18255	1096	851.5258	508.3828	0.6098089	0.5788974	583.4985	3.878527	0	897.7157	490.2103	0.4819424	0.5375808	586.8216	3.66532	0	18	875	499						Frog_fixed.avi	0
18272	1097	856.0269	500.6204	0.6097927	0.5788536	583.3533	3.883251	0	897.121	480.3839	0.4819122	0.537472	586.6661	3.660058	0	18	877	491						Frog_fixed.avi	0
18289	1098	858.4516	502.4127	0.6097878	0.5788068	583.2506	3.880763	0	898.184	485.2269	0.4819027	0.537341	586.5319	3.659151	0	18	878	494						Frog_fixed.avi	0
18305	1099	857.3899	500.481	0.6097873	0.578822	583.1133	3.874667	0	899.4297	480.9335	0.4818865	0.537204	586.3387	3.656101	0	18	878	491						Frog_fixed.avi	0
18322	1100	853.3398	506.5777	0.6098004	0.578882	582.9813	3.87759	0	896.2731	489.1797	0.4818898	0.5369939	585.934	3.659294	0	18	875	498						Frog_fixed.avi	0
18339	1101	857.9404	508.5554	0.6098277	0.5789781	582.8464	3.889453	0	906.1044	491.6055	0.4819372	0.5368387	585.9213	3.662356	0	18	882	500						Frog_fixed.avi	0
18355	1102	856.0085	512.8124	0.6098813	0.5791753	582.6813	3.889532	0	902.6645	489.1394	0.4819957	0.5367149	585.8054	3.659483	0	18	879	501						Frog_fixed.avi	0
18372	1103	857.9281	503.9653	0.6099825	0.5794197	582.5233	3.883708	0	905.8703	489.7397	0.4820806	0.5365886	585.6226	3.651845	0	18	882	497						Frog_fixed.avi	0
18389	1104	856.3164	504.617	0.6100925	0.5797127	582.4326	3.894655	0	900.9296	485.524	0.4822107	0.5365184	585.4227	3.657016	0	18	879	495						Frog_fixed.avi	0
18405	1105	857.8427	507.2845	0.6102913	0.5799706	582.4709	3.892654	0	896.9305	487.6126	0.4823985	0.5364407	585.2005	3.663404	0	18	877	497						Frog_fixed.avi	0
18422	1106	860.7622	507.2821	0.6104886	0.5801214	582.305	3.88288	0	903.4373	482.5963	0.4826207	0.5363535	585.1309	3.655907	0	18	882	495						Frog_fixed.avi	0
18439	1107	855.7147	508.4148	0.6106987	0.5802468	582.2795	3.884609	0	899.4167	495.1582	0.482839	0.5361673	584.9603	3.659024	0	18	878	502						Frog_fixed.avi	0
18455	1108	864.8156	503.776	0.6109425	0.5803744	582.2009	3.890453	0	898.656	494.6403	0.4830561	0.5359735	584.8078	3.652958	0	18	882	499						Frog_fixed.avi	0
18472	1109	853.8379	519.3994	0.6111714	0.5806259	582.2747	3.898358	0	894.6476	504.5324	0.483381	0.535935	584.7179	3.643866	0	19	874	512						Frog_fixed.avi	0
18489	1110	858.3332	552.0587	0.6114378	0.5810078	582.1865	3.912313	0	900.882	526.4345	0.4837482	0.5359901	584.5592	3.656742	0	19	880	539						Frog_fixed.avi	0
18505	1111	849.4183	550.5516	0.6116616	0.5811259	582.3702	3.880645	0	897.7825	533.3177	0.4839563	0.5358316	584.5341	3.64657	0	19	874	542						Frog_fixed.avi	0
18522	1112	854.5048	549.5567	0.6119094	0.5813262	582.2484	3.886328	0	899.5961	534.485	0.4842455	0.5356856	584.5065	3.658592	0	19	877	542						Frog_fixed.avi	0
18539	1113	850.2878	550.8682	0.6121629	0.581551	582.3845	3.889388	0	895.0273	531.2906	0.4845138	0.5355434	584.509	3.65385	0	19	873	541						Frog_fixed.avi	0
18555	1114	853.9725	546.588	0.6124797	0.581681	582.3066	3.906272	0	896.3953	531.188	0.4848482	0.5353116	584.4404	3.648218	0	19	875	539						Frog_fixed.avi	0
18572	1115	857.9443	550.107	0.6128195	0.581745	582.4662	3.914639	0	897.7453	532.0869	0.4852283	0.5350401	584.4291	3.661943	0	19	878	541						Frog_fixed.avi	0
18589	1116	849.4745	549.5947	0.6131866	0.5818147	582.5303	3.893764	0	896.4077	530.1145	0.4856392	0.5348192	584.2747	3.645048	0	19	873	540						Frog_fixed.avi	0
18605	1117	853.4358	555.6506	0.6136377	0.581927	582.5767	3.90197	0	891.7167	529.0677	0.4861	0.5345457	584.2726	3.644398	0	19	873	542						Frog_fixed.avi	0
18622	1118	852.3846	550.4055	0.6141155	0.582193	582.6487	3.904803	0	891.6051	537.7255	0.4866013	0.5342941	584.3955	3.640692	0	19	872	544						Frog_fixed.avi	0
18639	1119	850.7913	550.376	0.6146446	0.5824725	582.7263	3.909124	0	895.6969	529.2412	0.4872324	0.5340915	584.4106	3.645952	0	19	873	540						Frog_fixed.avi	0
18655	1120	850.8301	549.3591	0.6152839	0.5827496	582.886	3.897517	0	890.4543	527.3747	0.48791	0.5339299	584.4126	3.636198	0	19	871	538						Frog_fixed.avi	0
18672	1121	859.2732	545.5894	0.6160489	0.583115	582.9042	3.902751	0	895.6445	533.9455	0.4887533	0.5336083	584.3658	3.644787	0	19	877	540						Frog_fixed.avi	0
18689	1122	850.6827	553.3922	0.6169034	0.583445	583.0699	3.899405	0	896.3935	533.3253	0.4897171	0.5333095	584.3494	3.641188	0	19	874	543						Frog_fixed.avi	0
18705	1123	852.6233	549.0086	0.6179493	0.5838093	583.2429	3.89724	0	894.5822	532.3145	0.490835	0.5329699	584.2983	3.646613	0	19	874	541						Frog_fixed.avi	0
18722	1124	858.8215	545.7521	0.6191942	0.5841913	583.3254	3.914155	0	896.7883	534.4075	0.4921949	0.5325304	584.2234	3.650531	0	19	878	540						Frog_fixed.avi	0
18739	1125	856.1938	551.3269	0.6206473	0.5845428	583.4257	3.907952	0	897.6061	530.8715	0.4937748	0.5320659	584.1118	3.649697	0	19	877	541						Frog_fixed.avi	0
18755	1126	857.7565	540.0742	0.6223258	0.5849852	583.7249	3.916491	0	899.9718	522.8834	0.4956198	0.5315884	583.9719	3.637391	0	19	879	531						Frog_fixed.avi	0
18772	1127	862.0245	548.3431	0.6242776	0.5853208	583.8812	3.921349	0	896.208	532.1977	0.4977322	0.530952	583.798	3.662835	0	19	879	540						Frog_fixed.avi	0
18789	1128	856.7283	546.9525	0.6265568	0.5856038	584.2995	3.930077	0	894.9806	529.9733	0.500248	0.53014	583.6897	3.64906	0	19	876	538						Frog_fixed.avi	0
18805	1129	857.8036	542.6147	0.6293741	0.5857155	584.533	3.927264	0	894.3707	527.2306	0.5033567	0.5290198	583.5296	3.657608	0	19	876	535						Frog_fixed.avi	0
18822	1130	852.3117	543.7842	0.6328718	0.5858277	585.231	3.926589	0	892.9486	526.0632	0.5071871	0.5276028	583.3578	3.652088	0	19	873	535						Frog_fixed.avi	0
18838	1131	857.3855	575.1328	0.6368339	0.5856378	585.0529	3.857557	0	-1280	-1024	-1	-1	-1	-1	4	19	857	575						Frog_fixed.avi	0
18855	1132	-1280	-1024	-1	-1	-1	-1	4	-1280	-1024	-1	-1	-1	-1	4		0	0						Frog_fixed.avi	0
18872	1133	-1280	-1024	-1	-1	-1	-1	4	-1280	-1024	-1	-1	-1	-1	4		0	0						Frog_fixed.avi	0
18888	1134	-1280	-1024	-1	-1	-1	-1	4	-1280	-1024	-1	-1	-1	-1	4		0	0						Frog_fixed.avi	0
18905	1135	-1280	-1024	-1	-1	-1	-1	4	-1280	-1024	-1	-1	-1	-1	4		0	0						Frog_fixed.avi	0
18922	1136	-1280	-1024	-1	-1	-1	-1	4	-1280	-1024	-1	-1	-1	-1	4		0	0						Frog_fixed.avi	0
18938	1137	-1280	-1024	-1	-1	-1	-1	4	-1280	-1024	-1	-1	-1	-1	4		0	0						Frog_fixed.avi	0
18955	1138	-1280	-1024	-1	-1	-1	-1	4	-1280	-1024	-1	-1	-1	-1	4		0	0						Frog_fixed.avi	0
18972	1139	-1280	-1024	-1	-1	-1	-1	4	-1280	-1024	-1	-1	-1	-1	4		0	0						Frog_fixed.avi	0
18988	1140	-1280	-1024	-1	-1	-1	-1	4	-1280	-1024	-1	-1	-1	-1	4		0	0						Frog_fixed.avi	0
19005	1141	-1280	-1024	-1	-1	-1	-1	4	-1280	-1024	-1	-1	-1	-1	4		0	0						Frog_fixed.avi	0
19022	1142	-1280	-1024	-1	-1	-1	-1	4	-1280	-1024	-1	-1	-1	-1	4		0	0						Frog_fixed.avi	0
19040	1143	-1280	-1024	-1	-1	-1	-1	4	-1280	-1024	-1	-1	-1	-1	4		0	0						Frog_fixed.avi	0
19055	1144	-1280	-1024	-1	-1	-1	-1	4	-1280	-1024	-1	-1	-1	-1	4		0	0						Frog_fixed.avi	0
19072	1145	-1280	-1024	-1	-1	-1	-1	4	-1280	-1024	-1	-1	-1	-1	4		0	0						Frog_fixed.avi	0
19088	1146	-1280	-1024	-1	-1	-1	-1	4	-1280	-1024	-1	-1	-1	-1	4		0	0						Frog_fixed.avi	0
19105	1147	-1280	-1024	-1	-1	-1	-1	4	-1280	-1024	-1	-1	-1	-1	4		0	0						Frog_fixed.avi	0
19122	1148	-1280	-1024	-1	-1	-1	-1	4	-1280	-1024	-1	-1	-1	-1	4		0	0						Frog_fixed.avi	0
19138	1149	-1280	-1024	-1	-1	-1	-1	4	-1280	-1024	-1	-1	-1	-1	4		0	0						Frog_fixed.avi	0
19155	1150	-1280	-1024	-1	-1	-1	-1	4	-1280	-1024	-1	-1	-1	-1	4		0	0						Frog_fixed.avi	0
19172	1151	-1280	-1024	-1	-1	-1	-1	4	-1280	-1024	-1	-1	-1	-1	4		0	0						Frog_fixed.avi	0
19188	1152	-1280	-1024	-1	-1	-1	-1	4	-1280	-1024	-1	-1	-1	-1	4		0	0						Frog_fixed.avi	0
19205	1153	-1280	-1024	-1	-1	-1	-1	4	-1280	-1024	-1	-1	-1	-1	4		0	0						Frog_fixed.avi	0
19222	1154	-1280	-1024	-1	-1	-1	-1	4	-1280	-1024	-1	-1	-1	-1	4		0	0						Frog_fixed.avi	0
19238	1155	-1280	-1024	-1	-1	-1	-1	4	-1280	-1024	-1	-1	-1	-1	4		0	0						Frog_fixed.avi	0
19255	1156	-1280	-1024	-1	-1	-1	-1	4	-1280	-1024	-1	-1	-1	-1	4		0	0						Frog_fixed.avi	0
19272	1157	-1280	-1024	-1	-1	-1	-1	4	-1280	-1024	-1	-1	-1	-1	4		0	0						Frog_fixed.avi	0
19288	1158	-1280	-1024	-1	-1	-1	-1	4	-1280	-1024	-1	-1	-1	-1	4		0	0						Frog_fixed.avi	0
19305	1159	-1280	-1024	-1	-1	-1	-1	4	-1280	-1024	-1	-1	-1	-1	4		0	0						Frog_fixed.avi	0
19322	1160	-1280	-1024	-1	-1	-1	-1	4	-1280	-1024	-1	-1	-1	-1	4		0	0						Frog_fixed.avi	0
19338	1161	-1280	-1024	-1	-1	-1	-1	4	-1280	-1024	-1	-1	-1	-1	4		0	0						Frog_fixed.avi	0
19355	1162	-1280	-1024	-1	-1	-1	-1	4	-1280	-1024	-1	-1	-1	-1	4		0	0						Frog_fixed.avi	0
19371	1163	-1280	-1024	-1	-1	-1	-1	4	-1280	-1024	-1	-1	-1	-1	4		0	0						Frog_fixed.avi	0
19388	1164	-1280	-1024	-1	-1	-1	-1	4	-1280	-1024	-1	-1	-1	-1	4		0	0						Frog_fixed.avi	0
19405	1165	-1280	-1024	-1	-1	-1	-1	4	-1280	-1024	-1	-1	-1	-1	4		0	0						Frog_fixed.avi	0
19421	1166	-1280	-1024	-1	-1	-1	-1	4	-1280	-1024	-1	-1	-1	-1	4		0	0						Frog_fixed.avi	0
19438	1167	-1280	-1024	-1	-1	-1	-1	4	-1280	-1024	-1	-1	-1	-1	4		0	0						Frog_fixed.avi	0
19455	1168	-1280	-1024	-1	-1	-1	-1	4	-1280	-1024	-1	-1	-1	-1	4		0	0						Frog_fixed.avi	0
19471	1169	-1280	-1024	-1	-1	-1	-1	4	-1280	-1024	-1	-1	-1	-1	4		0	0						Frog_fixed.avi	0
19488	1170	-1280	-1024	-1	-1	-1	-1	4	-1280	-1024	-1	-1	-1	-1	4		0	0						Frog_fixed.avi	0
19505	1171	-1280	-1024	-1	-1	-1	-1	4	-1280	-1024	-1	-1	-1	-1	4		0	0						Frog_fixed.avi	0
19521	1172	-1280	-1024	-1	-1	-1	-1	4	-1280	-1024	-1	-1	-1	-1	4		0	0						Frog_fixed.avi	0
19538	1173	-1280	-1024	-1	-1	-1	-1	4	-1280	-1024	-1	-1	-1	-1	4		0	0						Frog_fixed.avi	0
19555	1174	-1280	-1024	-1	-1	-1	-1	4	-1280	-1024	-1	-1	-1	-1	4		0	0						Frog_fixed.avi	0
19571	1175	-1280	-1024	-1	-1	-1	-1	4	-1280	-1024	-1	-1	-1	-1	4		0	0						Frog_fixed.avi	0
19588	1176	-1280	-1024	-1	-1	-1	-1	4	-1280	-1024	-1	-1	-1	-1	4		0	0						Frog_fixed.avi	0
19605	1177	-1280	-1024	-1	-1	-1	-1	4	-1280	-1024	-1	-1	-1	-1	4		0	0						Frog_fixed.avi	0
19621	1178	-1280	-1024	-1	-1	-1	-1	4	-1280	-1024	-1	-1	-1	-1	4		0	0						Frog_fixed.avi	0
19638	1179	-1280	-1024	-1	-1	-1	-1	4	-1280	-1024	-1	-1	-1	-1	4		0	0						Frog_fixed.avi	0
19655	1180	-1280	-1024	-1	-1	-1	-1	4	-1280	-1024	-1	-1	-1	-1	4		0	0						Frog_fixed.avi	0
19672	1181	-1280	-1024	-1	-1	-1	-1	4	-1280	-1024	-1	-1	-1	-1	4		0	0						Frog_fixed.avi	0
19689	1182	-1280	-1024	-1	-1	-1	-1	4	-1280	-1024	-1	-1	-1	-1	4		0	0						Frog_fixed.avi	0
19706	1183	-1280	-1024	-1	-1	-1	-1	4	-1280	-1024	-1	-1	-1	-1	4		0	0						Frog_fixed.avi	0
19722	1184	-1280	-1024	-1	-1	-1	-1	4	-1280	-1024	-1	-1	-1	-1	4		0	0						Frog_fixed.avi	0
19738	1185	-1280	-1024	-1	-1	-1	-1	4	-1280	-1024	-1	-1	-1	-1	4		0	0						Frog_fixed.avi	0
19755	1186	-1280	-1024	-1	-1	-1	-1	4	-1280	-1024	-1	-1	-1	-1	4		0	0						Frog_fixed.avi	0
19772	1187	-1280	-1024	-1	-1	-1	-1	4	-1280	-1024	-1	-1	-1	-1	4		0	0						Frog_fixed.avi	0
19788	1188	-1280	-1024	-1	-1	-1	-1	4	-1280	-1024	-1	-1	-1	-1	4		0	0						Frog_fixed.avi	0
19805	1189	-1280	-1024	-1	-1	-1	-1	4	-1280	-1024	-1	-1	-1	-1	4		0	0						Frog_fixed.avi	0
19821	1190	-1280	-1024	-1	-1	-1	-1	4	-1280	-1024	-1	-1	-1	-1	4		0	0						Frog_fixed.avi	0
19838	1191	-1280	-1024	-1	-1	-1	-1	4	-1280	-1024	-1	-1	-1	-1	4		0	0						Frog_fixed.avi	0
19855	1192	-1280	-1024	-1	-1	-1	-1	4	-1280	-1024	-1	-1	-1	-1	4		0	0						Frog_fixed.avi	0
19871	1193	-1280	-1024	-1	-1	-1	-1	4	-1280	-1024	-1	-1	-1	-1	4		0	0						Frog_fixed.avi	0
19888	1194	-1280	-1024	-1	-1	-1	-1	4	-1280	-1024	-1	-1	-1	-1	4		0	0						Frog_fixed.avi	0
19905	1195	-1280	-1024	-1	-1	-1	-1	4	-1280	-1024	-1	-1	-1	-1	4		0	0						Frog_fixed.avi	0
19922	1196	-1280	-1024	-1	-1	-1	-1	4	-1280	-1024	-1	-1	-1	-1	4		0	0						Frog_fixed.avi	0
19939	1197	-1280	-1024	-1	-1	-1	-1	4	-1280	-1024	-1	-1	-1	-1	4		0	0						Frog_fixed.avi	0
19955	1198	-1280	-1024	-1	-1	-1	-1	4	-1280	-1024	-1	-1	-1	-1	4		0	0						Frog_fixed.avi	0
19972	1199	-1280	-1024	-1	-1	-1	-1	4	-1280	-1024	-1	-1	-1	-1	4		0	0						Frog_fixed.avi	0
19988	1200	-1280	-1024	-1	-1	-1	-1	4	-1280	-1024	-1	-1	-1	-1	4		0	0						Frog_fixed.avi	0
20005	1201	-1280	-1024	-1	-1	-1	-1	4	-1280	-1024	-1	-1	-1	-1	4		0	0						Frog_fixed.avi	0
20021	1202	-1280	-1024	-1	-1	-1	-1	4	-1280	-1024	-1	-1	-1	-1	4		0	0						Frog_fixed.avi	0
20038	1203	-1280	-1024	-1	-1	-1	-1	4	-1280	-1024	-1	-1	-1	-1	4		0	0						Frog_fixed.avi	0
20055	1204	-1280	-1024	-1	-1	-1	-1	4	-1280	-1024	-1	-1	-1	-1	4		0	0						Frog_fixed.avi	0
20071	1205	-1280	-1024	-1	-1	-1	-1	4	-1280	-1024	-1	-1	-1	-1	4		0	0						Frog_fixed.avi	0
20088	1206	-1280	-1024	-1	-1	-1	-1	4	-1280	-1024	-1	-1	-1	-1	4		0	0						Frog_fixed.avi	0
20105	1207	-1280	-1024	-1	-1	-1	-1	4	-1280	-1024	-1	-1	-1	-1	4		0	0						Frog_fixed.avi	0
20121	1208	-1280	-1024	-1	-1	-1	-1	4	-1280	-1024	-1	-1	-1	-1	4		0	0						Frog_fixed.avi	0
20138	1209	-1280	-1024	-1	-1	-1	-1	4	-1280	-1024	-1	-1	-1	-1	4		0	0						Frog_fixed.avi	0
20154	1210	-1280	-1024	-1	-1	-1	-1	4	-1280	-1024	-1	-1	-1	-1	4		0	0						Frog_fixed.avi	0
20171	1211	-1280	-1024	-1	-1	-1	-1	4	-1280	-1024	-1	-1	-1	-1	4		0	0						Frog_fixed.avi	0
20188	1212	-1280	-1024	-1	-1	-1	-1	4	-1280	-1024	-1	-1	-1	-1	4		0	0						Frog_fixed.avi	0
20205	1213	-1280	-1024	-1	-1	-1	-1	4	-1280	-1024	-1	-1	-1	-1	4		0	0						Frog_fixed.avi	0
20222	1214	-1280	-1024	-1	-1	-1	-1	4	-1280	-1024	-1	-1	-1	-1	4		0	0						Frog_fixed.avi	0
20238	1215	-1280	-1024	-1	-1	-1	-1	4	-1280	-1024	-1	-1	-1	-1	4		0	0						Frog_fixed.avi	0
20255	1216	-1280	-1024	-1	-1	-1	-1	4	-1280	-1024	-1	-1	-1	-1	4		0	0						Frog_fixed.avi	0
20272	1217	-1280	-1024	-1	-1	-1	-1	4	-1280	-1024	-1	-1	-1	-1	4		0	0						Frog_fixed.avi	0
20289	1218	-1280	-1024	-1	-1	-1	-1	4	-1280	-1024	-1	-1	-1	-1	4		0	0						Frog_fixed.avi	0
20305	1219	-1280	-1024	-1	-1	-1	-1	4	-1280	-1024	-1	-1	-1	-1	4		0	0						Frog_fixed.avi	0
20322	1220	-1280	-1024	-1	-1	-1	-1	4	-1280	-1024	-1	-1	-1	-1	4		0	0						Frog_fixed.avi	0
20338	1221	-1280	-1024	-1	-1	-1	-1	4	-1280	-1024	-1	-1	-1	-1	4		0	0						Frog_fixed.avi	0
20355	1222	-1280	-1024	-1	-1	-1	-1	4	-1280	-1024	-1	-1	-1	-1	4		0	0						Frog_fixed.avi	0
20371	1223	-1280	-1024	-1	-1	-1	-1	4	-1280	-1024	-1	-1	-1	-1	4		0	0						Frog_fixed.avi	0
20388	1224	-1280	-1024	-1	-1	-1	-1	4	-1280	-1024	-1	-1	-1	-1	4		0	0						Frog_fixed.avi	0
20404	1225	-1280	-1024	-1	-1	-1	-1	4	-1280	-1024	-1	-1	-1	-1	4		0	0						Frog_fixed.avi	0
20421	1226	-1280	-1024	-1	-1	-1	-1	4	-1280	-1024	-1	-1	-1	-1	4		0	0						Frog_fixed.avi	0
20438	1227	-1280	-1024	-1	-1	-1	-1	4	-1280	-1024	-1	-1	-1	-1	4		0	0						Frog_fixed.avi	0
20454	1228	-1280	-1024	-1	-1	-1	-1	4	-1280	-1024	-1	-1	-1	-1	4		0	0						Frog_fixed.avi	0
20471	1229	-1280	-1024	-1	-1	-1	-1	4	-1280	-1024	-1	-1	-1	-1	4		0	0						Frog_fixed.avi	0
20488	1230	-1280	-1024	-1	-1	-1	-1	4	-1280	-1024	-1	-1	-1	-1	4		0	0						Frog_fixed.avi	0
20504	1231	-1280	-1024	-1	-1	-1	-1	4	-1280	-1024	-1	-1	-1	-1	4		0	0						Frog_fixed.avi	0
20521	1232	-1280	-1024	-1	-1	-1	-1	4	-1280	-1024	-1	-1	-1	-1	4		0	0						Frog_fixed.avi	0
20537	1233	-1280	-1024	-1	-1	-1	-1	4	-1280	-1024	-1	-1	-1	-1	4		0	0						Frog_fixed.avi	0
20555	1234	-1280	-1024	-1	-1	-1	-1	4	-1280	-1024	-1	-1	-1	-1	4		0	0						Frog_fixed.avi	0
20571	1235	-1280	-1024	-1	-1	-1	-1	4	-1280	-1024	-1	-1	-1	-1	4		0	0						Frog_fixed.avi	0
20588	1236	-1280	-1024	-1	-1	-1	-1	4	-1280	-1024	-1	-1	-1	-1	4		0	0						Frog_fixed.avi	0
20604	1237	-1280	-1024	-1	-1	-1	-1	4	-1280	-1024	-1	-1	-1	-1	4		0	0						Frog_fixed.avi	0
20621	1238	-1280	-1024	-1	-1	-1	-1	4	-1280	-1024	-1	-1	-1	-1	4		0	0						Frog_fixed.avi	0
20637	1239	-1280	-1024	-1	-1	-1	-1	4	-1280	-1024	-1	-1	-1	-1	4		0	0						Frog_fixed.avi	0
20654	1240	-1280	-1024	-1	-1	-1	-1	4	-1280	-1024	-1	-1	-1	-1	4		0	0						Frog_fixed.avi	0
20671	1241	-1280	-1024	-1	-1	-1	-1	4	-1280	-1024	-1	-1	-1	-1	4		0	0						Frog_fixed.avi	0
20687	1242	-1280	-1024	-1	-1	-1	-1	4	-1280	-1024	-1	-1	-1	-1	4		0	0						Frog_fixed.avi	0
20704	1243	-1280	-1024	-1	-1	-1	-1	4	-1280	-1024	-1	-1	-1	-1	4		0	0						Frog_fixed.avi	0
20721	1244	-1280	-1024	-1	-1	-1	-1	4	-1280	-1024	-1	-1	-1	-1	4		0	0						Frog_fixed.avi	0
20737	1245	-1280	-1024	-1	-1	-1	-1	4	-1280	-1024	-1	-1	-1	-1	4		0	0						Frog_fixed.avi	0
20754	1246	-1280	-1024	-1	-1	-1	-1	4	-1280	-1024	-1	-1	-1	-1	4		0	0						Frog_fixed.avi	0
20771	1247	-1280	-1024	-1	-1	-1	-1	4	-1280	-1024	-1	-1	-1	-1	4		0	0						Frog_fixed.avi	0
20787	1248	-1280	-1024	-1	-1	-1	-1	4	-1280	-1024	-1	-1	-1	-1	4		0	0						Frog_fixed.avi	0
20804	1249	-1280	-1024	-1	-1	-1	-1	4	-1280	-1024	-1	-1	-1	-1	4		0	0						Frog_fixed.avi	0
20821	1250	-1280	-1024	-1	-1	-1	-1	4	-1280	-1024	-1	-1	-1	-1	4		0	0						Frog_fixed.avi	0
20837	1251	-1280	-1024	-1	-1	-1	-1	4	-1280	-1024	-1	-1	-1	-1	4		0	0						Frog_fixed.avi	0
20854	1252	-1280	-1024	-1	-1	-1	-1	4	-1280	-1024	-1	-1	-1	-1	4		0	0						Frog_fixed.avi	0
20871	1253	-1280	-1024	-1	-1	-1	-1	4	-1280	-1024	-1	-1	-1	-1	4		0	0						Frog_fixed.avi	0
20887	1254	-1280	-1024	-1	-1	-1	-1	4	-1280	-1024	-1	-1	-1	-1	4		0	0						Frog_fixed.avi	0
20904	1255	-1280	-1024	-1	-1	-1	-1	4	-1280	-1024	-1	-1	-1	-1	4		0	0						Frog_fixed.avi	0
20921	1256	-1280	-1024	-1	-1	-1	-1	4	-1280	-1024	-1	-1	-1	-1	4		0	0						Frog_fixed.avi	0
20937	1257	-1280	-1024	-1	-1	-1	-1	4	-1280	-1024	-1	-1	-1	-1	4		0	0						Frog_fixed.avi	0
20954	1258	-1280	-1024	-1	-1	-1	-1	4	-1280	-1024	-1	-1	-1	-1	4		0	0						Frog_fixed.avi	0
20970	1259	-1280	-1024	-1	-1	-1	-1	4	-1280	-1024	-1	-1	-1	-1	4		0	0						Frog_fixed.avi	0
20987	1260	-1280	-1024	-1	-1	-1	-1	4	-1280	-1024	-1	-1	-1	-1	4		0	0						Frog_fixed.avi	0
21004	1261	-1280	-1024	-1	-1	-1	-1	4	-1280	-1024	-1	-1	-1	-1	4		0	0						Frog_fixed.avi	0
21020	1262	-1280	-1024	-1	-1	-1	-1	4	-1280	-1024	-1	-1	-1	-1	4		0	0						Frog_fixed.avi	0
21037	1263	-1280	-1024	-1	-1	-1	-1	4	-1280	-1024	-1	-1	-1	-1	4		0	0						Frog_fixed.avi	0
21054	1264	-1280	-1024	-1	-1	-1	-1	4	-1280	-1024	-1	-1	-1	-1	4		0	0						Frog_fixed.avi	0
21070	1265	-1280	-1024	-1	-1	-1	-1	4	-1280	-1024	-1	-1	-1	-1	4		0	0						Frog_fixed.avi	0
21087	1266	-1280	-1024	-1	-1	-1	-1	4	-1280	-1024	-1	-1	-1	-1	4		0	0						Frog_fixed.avi	0
21104	1267	-1280	-1024	-1	-1	-1	-1	4	-1280	-1024	-1	-1	-1	-1	4		0	0						Frog_fixed.avi	0
21120	1268	-1280	-1024	-1	-1	-1	-1	4	-1280	-1024	-1	-1	-1	-1	4		0	0						Frog_fixed.avi	0
21137	1269	-1280	-1024	-1	-1	-1	-1	4	-1280	-1024	-1	-1	-1	-1	4		0	0						Frog_fixed.avi	0
21154	1270	-1280	-1024	-1	-1	-1	-1	4	-1280	-1024	-1	-1	-1	-1	4		0	0						Frog_fixed.avi	0
21170	1271	-1280	-1024	-1	-1	-1	-1	4	-1280	-1024	-1	-1	-1	-1	4		0	0						Frog_fixed.avi	0
21187	1272	-1280	-1024	-1	-1	-1	-1	4	-1280	-1024	-1	-1	-1	-1	4		0	0						Frog_fixed.avi	0
21204	1273	-1280	-1024	-1	-1	-1	-1	4	-1280	-1024	-1	-1	-1	-1	4		0	0						Frog_fixed.avi	0
21220	1274	-1280	-1024	-1	-1	-1	-1	4	-1280	-1024	-1	-1	-1	-1	4		0	0						Frog_fixed.avi	0
21237	1275	-1280	-1024	-1	-1	-1	-1	4	-1280	-1024	-1	-1	-1	-1	4		0	0						Frog_fixed.avi	0
21254	1276	-1280	-1024	-1	-1	-1	-1	4	-1280	-1024	-1	-1	-1	-1	4		0	0						Frog_fixed.avi	0
21270	1277	-1280	-1024	-1	-1	-1	-1	4	-1280	-1024	-1	-1	-1	-1	4		0	0						Frog_fixed.avi	0
21287	1278	-1280	-1024	-1	-1	-1	-1	4	-1280	-1024	-1	-1	-1	-1	4		0	0						Frog_fixed.avi	0
21304	1279	-1280	-1024	-1	-1	-1	-1	4	-1280	-1024	-1	-1	-1	-1	4		0	0						Frog_fixed.avi	0
21320	1280	-1280	-1024	-1	-1	-1	-1	4	-1280	-1024	-1	-1	-1	-1	4		0	0						Frog_fixed.avi	0
21337	1281	-1280	-1024	-1	-1	-1	-1	4	-1280	-1024	-1	-1	-1	-1	4		0	0						Frog_fixed.avi	0
21354	1282	-1280	-1024	-1	-1	-1	-1	4	-1280	-1024	-1	-1	-1	-1	4		0	0						Frog_fixed.avi	0
21370	1283	-1280	-1024	-1	-1	-1	-1	4	-1280	-1024	-1	-1	-1	-1	4		0	0						Frog_fixed.avi	0
21387	1284	-1280	-1024	-1	-1	-1	-1	4	-1280	-1024	-1	-1	-1	-1	4		0	0						Frog_fixed.avi	0
21404	1285	-1280	-1024	-1	-1	-1	-1	4	-1280	-1024	-1	-1	-1	-1	4		0	0						Frog_fixed.avi	0
21420	1286	-1280	-1024	-1	-1	-1	-1	4	-1280	-1024	-1	-1	-1	-1	4		0	0						Frog_fixed.avi	0
21437	1287	-1280	-1024	-1	-1	-1	-1	4	-1280	-1024	-1	-1	-1	-1	4		0	0						Frog_fixed.avi	0
21453	1288	-1280	-1024	-1	-1	-1	-1	4	-1280	-1024	-1	-1	-1	-1	4		0	0						Frog_fixed.avi	0
21470	1289	-1280	-1024	-1	-1	-1	-1	4	-1280	-1024	-1	-1	-1	-1	4		0	0						Frog_fixed.avi	0
21487	1290	-1280	-1024	-1	-1	-1	-1	4	-1280	-1024	-1	-1	-1	-1	4		0	0						Frog_fixed.avi	0
21503	1291	-1280	-1024	-1	-1	-1	-1	4	-1280	-1024	-1	-1	-1	-1	4		0	0						Frog_fixed.avi	0
21520	1292	-1280	-1024	-1	-1	-1	-1	4	-1280	-1024	-1	-1	-1	-1	4		0	0						Frog_fixed.avi	0
21537	1293	-1280	-1024	-1	-1	-1	-1	4	-1280	-1024	-1	-1	-1	-1	4		0	0						Frog_fixed.avi	0
21553	1294	-1280	-1024	-1	-1	-1	-1	4	-1280	-1024	-1	-1	-1	-1	4		0	0						Frog_fixed.avi	0
21570	1295	-1280	-1024	-1	-1	-1	-1	4	-1280	-1024	-1	-1	-1	-1	4		0	0						Frog_fixed.avi	0
21587	1296	-1280	-1024	-1	-1	-1	-1	4	-1280	-1024	-1	-1	-1	-1	4		0	0						Frog_fixed.avi	0
21603	1297	-1280	-1024	-1	-1	-1	-1	4	-1280	-1024	-1	-1	-1	-1	4		0	0						Frog_fixed.avi	0
21620	1298	-1280	-1024	-1	-1	-1	-1	4	-1280	-1024	-1	-1	-1	-1	4		0	0						Frog_fixed.avi	0
21637	1299	-1280	-1024	-1	-1	-1	-1	4	-1280	-1024	-1	-1	-1	-1	4		0	0						Frog_fixed.avi	0
21653	1300	-1280	-1024	-1	-1	-1	-1	4	-1280	-1024	-1	-1	-1	-1	4		0	0						Frog_fixed.avi	0
21670	1301	-1280	-1024	-1	-1	-1	-1	4	-1280	-1024	-1	-1	-1	-1	4		0	0						Frog_fixed.avi	0
21687	1302	-1280	-1024	-1	-1	-1	-1	4	-1280	-1024	-1	-1	-1	-1	4		0	0						Frog_fixed.avi	0
21703	1303	-1280	-1024	-1	-1	-1	-1	4	-1280	-1024	-1	-1	-1	-1	4		0	0						Frog_fixed.avi	0
21720	1304	-1280	-1024	-1	-1	-1	-1	4	-1280	-1024	-1	-1	-1	-1	4		0	0						Frog_fixed.avi	0
21737	1305	-1280	-1024	-1	-1	-1	-1	4	-1280	-1024	-1	-1	-1	-1	4		0	0						Frog_fixed.avi	0
21753	1306	-1280	-1024	-1	-1	-1	-1	4	-1280	-1024	-1	-1	-1	-1	4		0	0						Frog_fixed.avi	0
21770	1307	-1280	-1024	-1	-1	-1	-1	4	-1280	-1024	-1	-1	-1	-1	4		0	0						Frog_fixed.avi	0
21787	1308	-1280	-1024	-1	-1	-1	-1	4	-1280	-1024	-1	-1	-1	-1	4		0	0						Frog_fixed.avi	0
21803	1309	-1280	-1024	-1	-1	-1	-1	4	-1280	-1024	-1	-1	-1	-1	4		0	0						Frog_fixed.avi	0
21820	1310	-1280	-1024	-1	-1	-1	-1	4	-1280	-1024	-1	-1	-1	-1	4		0	0						Frog_fixed.avi	0
21837	1311	-1280	-1024	-1	-1	-1	-1	4	-1280	-1024	-1	-1	-1	-1	4		0	0						Frog_fixed.avi	0
21853	1312	-1280	-1024	-1	-1	-1	-1	4	-1280	-1024	-1	-1	-1	-1	4		0	0						Frog_fixed.avi	0
21870	1313	-1280	-1024	-1	-1	-1	-1	4	-1280	-1024	-1	-1	-1	-1	4		0	0						Frog_fixed.avi	0
21887	1314	-1280	-1024	-1	-1	-1	-1	4	-1280	-1024	-1	-1	-1	-1	4		0	0						Frog_fixed.avi	0
21903	1315	-1280	-1024	-1	-1	-1	-1	4	-1280	-1024	-1	-1	-1	-1	4		0	0						Frog_fixed.avi	0
21920	1316	-1280	-1024	-1	-1	-1	-1	4	-1280	-1024	-1	-1	-1	-1	4		0	0						Frog_fixed.avi	0
21937	1317	-1280	-1024	-1	-1	-1	-1	4	-1280	-1024	-1	-1	-1	-1	4		0	0						Frog_fixed.avi	0
21953	1318	-1280	-1024	-1	-1	-1	-1	4	-1280	-1024	-1	-1	-1	-1	4		0	0						Frog_fixed.avi	0
21970	1319	-1280	-1024	-1	-1	-1	-1	4	-1280	-1024	-1	-1	-1	-1	4		0	0						Frog_fixed.avi	0
21986	1320	-1280	-1024	-1	-1	-1	-1	4	-1280	-1024	-1	-1	-1	-1	4		0	0						Frog_fixed.avi	0
22003	1321	-1280	-1024	-1	-1	-1	-1	4	-1280	-1024	-1	-1	-1	-1	4		0	0						Frog_fixed.avi	0
22020	1322	-1280	-1024	-1	-1	-1	-1	4	-1280	-1024	-1	-1	-1	-1	4		0	0						Frog_fixed.avi	0
22036	1323	-1280	-1024	-1	-1	-1	-1	4	-1280	-1024	-1	-1	-1	-1	4		0	0						Frog_fixed.avi	0
22053	1324	-1280	-1024	-1	-1	-1	-1	4	-1280	-1024	-1	-1	-1	-1	4		0	0						Frog_fixed.avi	0
22070	1325	-1280	-1024	-1	-1	-1	-1	4	-1280	-1024	-1	-1	-1	-1	4		0	0						Frog_fixed.avi	0
22086	1326	-1280	-1024	-1	-1	-1	-1	4	-1280	-1024	-1	-1	-1	-1	4		0	0						Frog_fixed.avi	0
22103	1327	-1280	-1024	-1	-1	-1	-1	4	-1280	-1024	-1	-1	-1	-1	4		0	0						Frog_fixed.avi	0
22120	1328	-1280	-1024	-1	-1	-1	-1	4	-1280	-1024	-1	-1	-1	-1	4		0	0						Frog_fixed.avi	0
22137	1329	-1280	-1024	-1	-1	-1	-1	4	-1280	-1024	-1	-1	-1	-1	4		0	0						Frog_fixed.avi	0
22153	1330	-1280	-1024	-1	-1	-1	-1	4	-1280	-1024	-1	-1	-1	-1	4		0	0						Frog_fixed.avi	0
22170	1331	-1280	-1024	-1	-1	-1	-1	4	-1280	-1024	-1	-1	-1	-1	4		0	0						Frog_fixed.avi	0
22187	1332	-1280	-1024	-1	-1	-1	-1	4	-1280	-1024	-1	-1	-1	-1	4		0	0						Frog_fixed.avi	0
22204	1333	-1280	-1024	-1	-1	-1	-1	4	-1280	-1024	-1	-1	-1	-1	4		0	0						Frog_fixed.avi	0
22221	1334	-1280	-1024	-1	-1	-1	-1	4	-1280	-1024	-1	-1	-1	-1	4		0	0						Frog_fixed.avi	0
22237	1335	-1280	-1024	-1	-1	-1	-1	4	-1280	-1024	-1	-1	-1	-1	4		0	0						Frog_fixed.avi	0
22254	1336	-1280	-1024	-1	-1	-1	-1	4	-1280	-1024	-1	-1	-1	-1	4		0	0						Frog_fixed.avi	0
22270	1337	-1280	-1024	-1	-1	-1	-1	4	-1280	-1024	-1	-1	-1	-1	4		0	0						Frog_fixed.avi	0
22287	1338	-1280	-1024	-1	-1	-1	-1	4	-1280	-1024	-1	-1	-1	-1	4		0	0						Frog_fixed.avi	0
22303	1339	-1280	-1024	-1	-1	-1	-1	4	-1280	-1024	-1	-1	-1	-1	4		0	0						Frog_fixed.avi	0
22320	1340	-1280	-1024	-1	-1	-1	-1	4	-1280	-1024	-1	-1	-1	-1	4		0	0						Frog_fixed.avi	0
22336	1341	-1280	-1024	-1	-1	-1	-1	4	-1280	-1024	-1	-1	-1	-1	4		0	0						Frog_fixed.avi	0
22353	1342	-1280	-1024	-1	-1	-1	-1	4	-1280	-1024	-1	-1	-1	-1	4		0	0						Frog_fixed.avi	0
22370	1343	-1280	-1024	-1	-1	-1	-1	4	-1280	-1024	-1	-1	-1	-1	4		0	0						Frog_fixed.avi	0
22386	1344	-1280	-1024	-1	-1	-1	-1	4	-1280	-1024	-1	-1	-1	-1	4		0	0						Frog_fixed.avi	0
22403	1345	-1280	-1024	-1	-1	-1	-1	4	-1280	-1024	-1	-1	-1	-1	4		0	0						Frog_fixed.avi	0
22420	1346	-1280	-1024	-1	-1	-1	-1	4	-1280	-1024	-1	-1	-1	-1	4		0	0						Frog_fixed.avi	0
22436	1347	-1280	-1024	-1	-1	-1	-1	4	-1280	-1024	-1	-1	-1	-1	4		0	0						Frog_fixed.avi	0
22453	1348	-1280	-1024	-1	-1	-1	-1	4	-1280	-1024	-1	-1	-1	-1	4		0	0						Frog_fixed.avi	0
22470	1349	-1280	-1024	-1	-1	-1	-1	4	-1280	-1024	-1	-1	-1	-1	4		0	0						Frog_fixed.avi	0
22487	1350	-1280	-1024	-1	-1	-1	-1	4	-1280	-1024	-1	-1	-1	-1	4		0	0						Frog_fixed.avi	0
22504	1351	-1280	-1024	-1	-1	-1	-1	4	-1280	-1024	-1	-1	-1	-1	4		0	0						Frog_fixed.avi	0
22520	1352	-1280	-1024	-1	-1	-1	-1	4	-1280	-1024	-1	-1	-1	-1	4		0	0						Frog_fixed.avi	0
22537	1353	-1280	-1024	-1	-1	-1	-1	4	-1280	-1024	-1	-1	-1	-1	4		0	0						Frog_fixed.avi	0
22553	1354	-1280	-1024	-1	-1	-1	-1	4	-1280	-1024	-1	-1	-1	-1	4		0	0						Frog_fixed.avi	0
22570	1355	-1280	-1024	-1	-1	-1	-1	4	-1280	-1024	-1	-1	-1	-1	4		0	0						Frog_fixed.avi	0
22586	1356	-1280	-1024	-1	-1	-1	-1	4	-1280	-1024	-1	-1	-1	-1	4		0	0						Frog_fixed.avi	0
22603	1357	-1280	-1024	-1	-1	-1	-1	4	-1280	-1024	-1	-1	-1	-1	4		0	0						Frog_fixed.avi	0
22620	1358	-1280	-1024	-1	-1	-1	-1	4	-1280	-1024	-1	-1	-1	-1	4		0	0						Frog_fixed.avi	0
22636	1359	-1280	-1024	-1	-1	-1	-1	4	-1280	-1024	-1	-1	-1	-1	4		0	0						Frog_fixed.avi	0
22653	1360	-1280	-1024	-1	-1	-1	-1	4	-1280	-1024	-1	-1	-1	-1	4		0	0						Frog_fixed.avi	0
22670	1361	-1280	-1024	-1	-1	-1	-1	4	-1280	-1024	-1	-1	-1	-1	4		0	0						Frog_fixed.avi	0
22686	1362	-1280	-1024	-1	-1	-1	-1	4	-1280	-1024	-1	-1	-1	-1	4		0	0						Frog_fixed.avi	0
22703	1363	-1280	-1024	-1	-1	-1	-1	4	-1280	-1024	-1	-1	-1	-1	4		0	0						Frog_fixed.avi	0
22719	1364	-1280	-1024	-1	-1	-1	-1	4	-1280	-1024	-1	-1	-1	-1	4		0	0						Frog_fixed.avi	0
22737	1365	-1280	-1024	-1	-1	-1	-1	4	-1280	-1024	-1	-1	-1	-1	4		0	0						Frog_fixed.avi	0
22754	1366	-1280	-1024	-1	-1	-1	-1	4	-1280	-1024	-1	-1	-1	-1	4		0	0						Frog_fixed.avi	0
22770	1367	-1280	-1024	-1	-1	-1	-1	4	-1280	-1024	-1	-1	-1	-1	4		0	0						Frog_fixed.avi	0
22787	1368	-1280	-1024	-1	-1	-1	-1	4	-1280	-1024	-1	-1	-1	-1	4		0	0						Frog_fixed.avi	0
22803	1369	-1280	-1024	-1	-1	-1	-1	4	-1280	-1024	-1	-1	-1	-1	4		0	0						Frog_fixed.avi	0
22820	1370	-1280	-1024	-1	-1	-1	-1	4	-1280	-1024	-1	-1	-1	-1	4		0	0						Frog_fixed.avi	0
22836	1371	-1280	-1024	-1	-1	-1	-1	4	-1280	-1024	-1	-1	-1	-1	4		0	0						Frog_fixed.avi	0
22853	1372	-1280	-1024	-1	-1	-1	-1	4	-1280	-1024	-1	-1	-1	-1	4		0	0						Frog_fixed.avi	0
22870	1373	-1280	-1024	-1	-1	-1	-1	4	-1280	-1024	-1	-1	-1	-1	4		0	0						Frog_fixed.avi	0
22886	1374	-1280	-1024	-1	-1	-1	-1	4	-1280	-1024	-1	-1	-1	-1	4		0	0						Frog_fixed.avi	0
22903	1375	-1280	-1024	-1	-1	-1	-1	4	-1280	-1024	-1	-1	-1	-1	4		0	0						Frog_fixed.avi	0
22919	1376	-1280	-1024	-1	-1	-1	-1	4	-1280	-1024	-1	-1	-1	-1	4		0	0						Frog_fixed.avi	0
22936	1377	-1280	-1024	-1	-1	-1	-1	4	-1280	-1024	-1	-1	-1	-1	4		0	0						Frog_fixed.avi	0
22953	1378	-1280	-1024	-1	-1	-1	-1	4	-1280	-1024	-1	-1	-1	-1	4		0	0						Frog_fixed.avi	0
22969	1379	-1280	-1024	-1	-1	-1	-1	4	-1280	-1024	-1	-1	-1	-1	4		0	0						Frog_fixed.avi	0
22986	1380	-1280	-1024	-1	-1	-1	-1	4	-1280	-1024	-1	-1	-1	-1	4		0	0						Frog_fixed.avi	0
23003	1381	-1280	-1024	-1	-1	-1	-1	4	-1280	-1024	-1	-1	-1	-1	4		0	0						Frog_fixed.avi	0
23019	1382	-1280	-1024	-1	-1	-1	-1	4	-1280	-1024	-1	-1	-1	-1	4		0	0						Frog_fixed.avi	0
23036	1383	-1280	-1024	-1	-1	-1	-1	4	-1280	-1024	-1	-1	-1	-1	4		0	0						Frog_fixed.avi	0
23053	1384	-1280	-1024	-1	-1	-1	-1	4	-1280	-1024	-1	-1	-1	-1	4		0	0						Frog_fixed.avi	0
23069	1385	-1280	-1024	-1	-1	-1	-1	4	-1280	-1024	-1	-1	-1	-1	4		0	0						Frog_fixed.avi	0
23086	1386	-1280	-1024	-1	-1	-1	-1	4	-1280	-1024	-1	-1	-1	-1	4		0	0						Frog_fixed.avi	0
23103	1387	-1280	-1024	-1	-1	-1	-1	4	-1280	-1024	-1	-1	-1	-1	4		0	0						Frog_fixed.avi	0
23119	1388	-1280	-1024	-1	-1	-1	-1	4	-1280	-1024	-1	-1	-1	-1	4		0	0						Frog_fixed.avi	0
23136	1389	-1280	-1024	-1	-1	-1	-1	4	-1280	-1024	-1	-1	-1	-1	4		0	0						Frog_fixed.avi	0
23152	1390	-1280	-1024	-1	-1	-1	-1	4	-1280	-1024	-1	-1	-1	-1	4		0	0						Frog_fixed.avi	0
23169	1391	-1280	-1024	-1	-1	-1	-1	4	-1280	-1024	-1	-1	-1	-1	4		0	0						Frog_fixed.avi	0
23186	1392	-1280	-1024	-1	-1	-1	-1	4	-1280	-1024	-1	-1	-1	-1	4		0	0						Frog_fixed.avi	0
23202	1393	-1280	-1024	-1	-1	-1	-1	4	-1280	-1024	-1	-1	-1	-1	4		0	0						Frog_fixed.avi	0
23219	1394	-1280	-1024	-1	-1	-1	-1	4	-1280	-1024	-1	-1	-1	-1	4		0	0						Frog_fixed.avi	0
23236	1395	-1280	-1024	-1	-1	-1	-1	4	-1280	-1024	-1	-1	-1	-1	4		0	0						Frog_fixed.avi	0
23252	1396	-1280	-1024	-1	-1	-1	-1	4	-1280	-1024	-1	-1	-1	-1	4		0	0						Frog_fixed.avi	0
23269	1397	-1280	-1024	-1	-1	-1	-1	4	-1280	-1024	-1	-1	-1	-1	4		0	0						Frog_fixed.avi	0
23286	1398	-1280	-1024	-1	-1	-1	-1	4	-1280	-1024	-1	-1	-1	-1	4		0	0						Frog_fixed.avi	0
23302	1399	-1280	-1024	-1	-1	-1	-1	4	-1280	-1024	-1	-1	-1	-1	4		0	0						Frog_fixed.avi	0
23319	1400	-1280	-1024	-1	-1	-1	-1	4	-1280	-1024	-1	-1	-1	-1	4		0	0						Frog_fixed.avi	0
23336	1401	-1280	-1024	-1	-1	-1	-1	4	-1280	-1024	-1	-1	-1	-1	4		0	0						Frog_fixed.avi	0
23352	1402	-1280	-1024	-1	-1	-1	-1	4	-1280	-1024	-1	-1	-1	-1	4		0	0						Frog_fixed.avi	0
23369	1403	-1280	-1024	-1	-1	-1	-1	4	-1280	-1024	-1	-1	-1	-1	4		0	0						Frog_fixed.avi	0
23386	1404	-1280	-1024	-1	-1	-1	-1	4	-1280	-1024	-1	-1	-1	-1	4		0	0						Frog_fixed.avi	0
23403	1405	-1280	-1024	-1	-1	-1	-1	4	-1280	-1024	-1	-1	-1	-1	4		0	0						Frog_fixed.avi	0
23419	1406	-1280	-1024	-1	-1	-1	-1	4	-1280	-1024	-1	-1	-1	-1	4		0	0						Frog_fixed.avi	0
23436	1407	-1280	-1024	-1	-1	-1	-1	4	-1280	-1024	-1	-1	-1	-1	4		0	0						Frog_fixed.avi	0
23452	1408	-1280	-1024	-1	-1	-1	-1	4	-1280	-1024	-1	-1	-1	-1	4		0	0						Frog_fixed.avi	0
23469	1409	-1280	-1024	-1	-1	-1	-1	4	-1280	-1024	-1	-1	-1	-1	4		0	0						Frog_fixed.avi	0
23486	1410	-1280	-1024	-1	-1	-1	-1	4	-1280	-1024	-1	-1	-1	-1	4		0	0						Frog_fixed.avi	0
23502	1411	-1280	-1024	-1	-1	-1	-1	4	-1280	-1024	-1	-1	-1	-1	4		0	0						Frog_fixed.avi	0
23519	1412	-1280	-1024	-1	-1	-1	-1	4	-1280	-1024	-1	-1	-1	-1	4		0	0						Frog_fixed.avi	0
23536	1413	-1280	-1024	-1	-1	-1	-1	4	-1280	-1024	-1	-1	-1	-1	4		0	0						Frog_fixed.avi	0
23552	1414	-1280	-1024	-1	-1	-1	-1	4	-1280	-1024	-1	-1	-1	-1	4		0	0						Frog_fixed.avi	0
23569	1415	-1280	-1024	-1	-1	-1	-1	4	-1280	-1024	-1	-1	-1	-1	4		0	0						Frog_fixed.avi	0
23586	1416	-1280	-1024	-1	-1	-1	-1	4	-1280	-1024	-1	-1	-1	-1	4		0	0						Frog_fixed.avi	0
23602	1417	-1280	-1024	-1	-1	-1	-1	4	-1280	-1024	-1	-1	-1	-1	4		0	0						Frog_fixed.avi	0
23619	1418	-1280	-1024	-1	-1	-1	-1	4	-1280	-1024	-1	-1	-1	-1	4		0	0						Frog_fixed.avi	0
23636	1419	-1280	-1024	-1	-1	-1	-1	4	-1280	-1024	-1	-1	-1	-1	4		0	0						Frog_fixed.avi	0
23652	1420	-1280	-1024	-1	-1	-1	-1	4	-1280	-1024	-1	-1	-1	-1	4		0	0						Frog_fixed.avi	0
23669	1421	-1280	-1024	-1	-1	-1	-1	4	-1280	-1024	-1	-1	-1	-1	4		0	0						Frog_fixed.avi	0
23686	1422	-1280	-1024	-1	-1	-1	-1	4	-1280	-1024	-1	-1	-1	-1	4		0	0						Frog_fixed.avi	0
23702	1423	-1280	-1024	-1	-1	-1	-1	4	-1280	-1024	-1	-1	-1	-1	4		0	0						Frog_fixed.avi	0
23719	1424	-1280	-1024	-1	-1	-1	-1	4	-1280	-1024	-1	-1	-1	-1	4		0	0						Frog_fixed.avi	0
23736	1425	-1280	-1024	-1	-1	-1	-1	4	-1280	-1024	-1	-1	-1	-1	4		0	0						Frog_fixed.avi	0
23753	1426	-1280	-1024	-1	-1	-1	-1	4	-1280	-1024	-1	-1	-1	-1	4		0	0						Frog_fixed.avi	0
23770	1427	-1280	-1024	-1	-1	-1	-1	4	-1280	-1024	-1	-1	-1	-1	4		0	0						Frog_fixed.avi	0
23787	1428	-1280	-1024	-1	-1	-1	-1	4	-1280	-1024	-1	-1	-1	-1	4		0	0						Frog_fixed.avi	0
23803	1429	-1280	-1024	-1	-1	-1	-1	4	-1280	-1024	-1	-1	-1	-1	4		0	0						Frog_fixed.avi	0
23820	1430	-1280	-1024	-1	-1	-1	-1	4	-1280	-1024	-1	-1	-1	-1	4		0	0						Frog_fixed.avi	0
23836	1431	-1280	-1024	-1	-1	-1	-1	4	-1280	-1024	-1	-1	-1	-1	4		0	0						Frog_fixed.avi	0
23852	1432	-1280	-1024	-1	-1	-1	-1	4	-1280	-1024	-1	-1	-1	-1	4		0	0						Frog_fixed.avi	0
23869	1433	-1280	-1024	-1	-1	-1	-1	4	-1280	-1024	-1	-1	-1	-1	4		0	0						Frog_fixed.avi	0
23885	1434	1124.768	452.6201	0.4689787	0.5185025	595.1907	3.449798	1	894.0412	491.3993	0.468978	0.5185026	595.1907	3.450369	3	20	1125	453						Frog_fixed.avi	0
23902	1435	-1280	-1024	-1	-1	-1	-1	4	-1280	-1024	-1	-1	-1	-1	4		0	0						Frog_fixed.avi	0
23919	1436	-1280	-1024	-1	-1	-1	-1	4	-1280	-1024	-1	-1	-1	-1	4		0	0						Frog_fixed.avi	0
23935	1437	-1280	-1024	-1	-1	-1	-1	4	-1280	-1024	-1	-1	-1	-1	4		0	0						Frog_fixed.avi	0
23952	1438	-1280	-1024	-1	-1	-1	-1	4	-1280	-1024	-1	-1	-1	-1	4		0	0						Frog_fixed.avi	0
23969	1439	-1280	-1024	-1	-1	-1	-1	4	-1280	-1024	-1	-1	-1	-1	4		0	0						Frog_fixed.avi	0
23985	1440	-1280	-1024	-1	-1	-1	-1	4	-1280	-1024	-1	-1	-1	-1	4		0	0						Frog_fixed.avi	0
24002	1441	-1280	-1024	-1	-1	-1	-1	4	-1280	-1024	-1	-1	-1	-1	4		0	0						Frog_fixed.avi	0
24019	1442	-1280	-1024	-1	-1	-1	-1	4	-1280	-1024	-1	-1	-1	-1	4		0	0						Frog_fixed.avi	0
24035	1443	-1280	-1024	-1	-1	-1	-1	4	-1280	-1024	-1	-1	-1	-1	4		0	0						Frog_fixed.avi	0
24052	1444	-1280	-1024	-1	-1	-1	-1	4	-1280	-1024	-1	-1	-1	-1	4		0	0						Frog_fixed.avi	0
24069	1445	-1280	-1024	-1	-1	-1	-1	4	-1280	-1024	-1	-1	-1	-1	4		0	0						Frog_fixed.avi	0
24085	1446	-1280	-1024	-1	-1	-1	-1	4	-1280	-1024	-1	-1	-1	-1	4		0	0						Frog_fixed.avi	0
24102	1447	1128.905	433.3064	0.4601209	0.519309	594.2433	3.492279	1	902.1149	472.7095	0.4601206	0.5193092	594.2433	3.49329	3	21	1129	433						Frog_fixed.avi	0
24118	1448	1127.136	447.1666	0.4597027	0.5189911	593.8429	3.490437	1	900.5474	485.8948	0.4597024	0.5189912	593.8429	3.491578	3	21	1127	447						Frog_fixed.avi	0
24135	1449	-1280	-1024	-1	-1	-1	-1	4	-1280	-1024	-1	-1	-1	-1	4		0	0						Frog_fixed.avi	0
24152	1450	-1280	-1024	-1	-1	-1	-1	4	-1280	-1024	-1	-1	-1	-1	4		0	0						Frog_fixed.avi	0
24168	1451	-1280	-1024	-1	-1	-1	-1	4	-1280	-1024	-1	-1	-1	-1	4		0	0						Frog_fixed.avi	0
24185	1452	-1280	-1024	-1	-1	-1	-1	4	-1280	-1024	-1	-1	-1	-1	4		0	0						Frog_fixed.avi	0
24202	1453	-1280	-1024	-1	-1	-1	-1	4	-1280	-1024	-1	-1	-1	-1	4		0	0						Frog_fixed.avi	0
24218	1454	-1280	-1024	-1	-1	-1	-1	4	-1280	-1024	-1	-1	-1	-1	4		0	0						Frog_fixed.avi	0
24235	1455	-1280	-1024	-1	-1	-1	-1	4	-1280	-1024	-1	-1	-1	-1	4		0	0						Frog_fixed.avi	0
24252	1456	-1280	-1024	-1	-1	-1	-1	4	-1280	-1024	-1	-1	-1	-1	4		0	0						Frog_fixed.avi	0
24268	1457	-1280	-1024	-1	-1	-1	-1	4	-1280	-1024	-1	-1	-1	-1	4		0	0						Frog_fixed.avi	0
24285	1458	-1280	-1024	-1	-1	-1	-1	4	-1280	-1024	-1	-1	-1	-1	4		0	0						Frog_fixed.avi	0
24302	1459	-1280	-1024	-1	-1	-1	-1	4	-1280	-1024	-1	-1	-1	-1	4		0	0						Frog_fixed.avi	0
24318	1460	-1280	-1024	-1	-1	-1	-1	4	-1280	-1024	-1	-1	-1	-1	4		0	0						Frog_fixed.avi	0
24335	1461	-1280	-1024	-1	-1	-1	-1	4	-1280	-1024	-1	-1	-1	-1	4		0	0						Frog_fixed.avi	0
24352	1462	-1280	-1024	-1	-1	-1	-1	4	-1280	-1024	-1	-1	-1	-1	4		0	0						Frog_fixed.avi	0
24368	1463	-1280	-1024	-1	-1	-1	-1	4	-1280	-1024	-1	-1	-1	-1	4		0	0						Frog_fixed.avi	0
24385	1464	-1280	-1024	-1	-1	-1	-1	4	-1280	-1024	-1	-1	-1	-1	4		0	0						Frog_fixed.avi	0
24402	1465	-1280	-1024	-1	-1	-1	-1	4	-1280	-1024	-1	-1	-1	-1	4		0	0						Frog_fixed.avi	0
24418	1466	-1280	-1024	-1	-1	-1	-1	4	-1280	-1024	-1	-1	-1	-1	4		0	0						Frog_fixed.avi	0
24435	1467	-1280	-1024	-1	-1	-1	-1	4	-1280	-1024	-1	-1	-1	-1	4		0	0						Frog_fixed.avi	0
24452	1468	-1280	-1024	-1	-1	-1	-1	4	-1280	-1024	-1	-1	-1	-1	4		0	0						Frog_fixed.avi	0
24468	1469	-1280	-1024	-1	-1	-1	-1	4	-1280	-1024	-1	-1	-1	-1	4		0	0						Frog_fixed.avi	0
24485	1470	-1280	-1024	-1	-1	-1	-1	4	-1280	-1024	-1	-1	-1	-1	4		0	0						Frog_fixed.avi	0
24502	1471	-1280	-1024	-1	-1	-1	-1	4	-1280	-1024	-1	-1	-1	-1	4		0	0						Frog_fixed.avi	0
24518	1472	-1280	-1024	-1	-1	-1	-1	4	-1280	-1024	-1	-1	-1	-1	4		0	0						Frog_fixed.avi	0
24535	1473	-1280	-1024	-1	-1	-1	-1	4	-1280	-1024	-1	-1	-1	-1	4		0	0						Frog_fixed.avi	0
24552	1474	-1280	-1024	-1	-1	-1	-1	4	-1280	-1024	-1	-1	-1	-1	4		0	0						Frog_fixed.avi	0
24568	1475	-1280	-1024	-1	-1	-1	-1	4	-1280	-1024	-1	-1	-1	-1	4		0	0						Frog_fixed.avi	0
24585	1476	-1280	-1024	-1	-1	-1	-1	4	-1280	-1024	-1	-1	-1	-1	4		0	0						Frog_fixed.avi	0
24602	1477	-1280	-1024	-1	-1	-1	-1	4	-1280	-1024	-1	-1	-1	-1	4		0	0						Frog_fixed.avi	0
24618	1478	-1280	-1024	-1	-1	-1	-1	4	-1280	-1024	-1	-1	-1	-1	4		0	0						Frog_fixed.avi	0
24635	1479	-1280	-1024	-1	-1	-1	-1	4	-1280	-1024	-1	-1	-1	-1	4		0	0						Frog_fixed.avi	0
24652	1480	-1280	-1024	-1	-1	-1	-1	4	-1280	-1024	-1	-1	-1	-1	4		0	0						Frog_fixed.avi	0
24668	1481	-1280	-1024	-1	-1	-1	-1	4	-1280	-1024	-1	-1	-1	-1	4		0	0						Frog_fixed.avi	0
24685	1482	-1280	-1024	-1	-1	-1	-1	4	-1280	-1024	-1	-1	-1	-1	4		0	0						Frog_fixed.avi	0
24701	1483	-1280	-1024	-1	-1	-1	-1	4	-1280	-1024	-1	-1	-1	-1	4		0	0						Frog_fixed.avi	0
24718	1484	-1280	-1024	-1	-1	-1	-1	4	-1280	-1024	-1	-1	-1	-1	4		0	0						Frog_fixed.avi	0
24735	1485	-1280	-1024	-1	-1	-1	-1	4	-1280	-1024	-1	-1	-1	-1	4		0	0						Frog_fixed.avi	0
24751	1486	-1280	-1024	-1	-1	-1	-1	4	-1280	-1024	-1	-1	-1	-1	4		0	0						Frog_fixed.avi	0
24768	1487	851.1556	473.5647	0.5961481	0.5620118	585.7529	3.718028	0	871.1179	471.3372	0.4686613	0.520217	585.6492	3.643371	0	22	861	472						Frog_fixed.avi	0
24785	1488	839.0777	473.2023	0.5969037	0.5630327	585.7498	3.722853	0	869.8596	480.6781	0.4691302	0.5204998	585.6434	3.646561	0	22	854	477						Frog_fixed.avi	0
24801	1489	-1280	-1024	-1	-1	-1	-1	4	870.4042	470.4197	0.4696181	0.5210131	585.3774	3.661751	0	22	870	470						Frog_fixed.avi	0
24818	1490	846.0294	477.2506	0.5975648	0.5635206	585.7514	3.734243	0	868.7587	467.7144	0.4699793	0.5209478	585.5353	3.633425	0	22	857	472						Frog_fixed.avi	0
24835	1491	835.6747	478.1212	0.5980283	0.5638112	586.4559	3.71359	0	867.4285	468.1116	0.4704372	0.5210564	585.5706	3.635025	0	22	852	473						Frog_fixed.avi	0
24851	1492	827.6501	491.3086	0.5984551	0.5640326	586.3862	3.723212	0	856.8015	481.3196	0.4709117	0.5210969	585.4528	3.640669	0	22	842	486						Frog_fixed.avi	0
24868	1493	820.8713	498.4443	0.5987783	0.5640998	586.483	3.738044	0	849.1311	484.7953	0.471222	0.5210345	585.6264	3.656772	0	22	835	492						Frog_fixed.avi	0
24885	1494	822.7292	483.4501	0.5990759	0.5641389	586.4017	3.707828	0	854.0496	484.4585	0.4715597	0.5208477	585.6589	3.675279	0	22	838	484						Frog_fixed.avi	0
24901	1495	826.7855	498.3943	0.5993883	0.5640643	586.3671	3.729699	0	849.0693	484.1348	0.4718199	0.5206754	585.6602	3.643987	0	22	838	491						Frog_fixed.avi	0
24918	1496	820.6574	492.93	0.5996215	0.5639888	586.4822	3.723582	0	849.8905	487.0388	0.4720985	0.5204563	585.5916	3.642648	0	22	835	490						Frog_fixed.avi	0
24935	1497	827.0463	489.3568	0.5998872	0.5639188	586.262	3.729131	0	848.178	489.1862	0.4723114	0.5202652	585.519	3.651695	0	22	838	489						Frog_fixed.avi	0
24951	1498	818.8568	490.2957	0.600081	0.563833	586.2763	3.732776	0	848.7122	488.4885	0.4725788	0.5199928	585.4547	3.652322	0	22	834	489						Frog_fixed.avi	0
24968	1499	834.265	496.0869	0.6003546	0.5637533	586.1472	3.746938	0	845.6896	492.9668	0.472784	0.5197663	585.3798	3.639549	0	22	840	495						Frog_fixed.avi	0
24985	1500	820.5704	485.8263	0.6005598	0.5637149	586.1493	3.759858	0	852.8504	483.5793	0.4730672	0.5195733	585.359	3.645545	0	22	837	485						Frog_fixed.avi	0
25001	1501	830.6108	482.2952	0.600822	0.5636938	585.9786	3.74535	0	849.708	485.537	0.4733067	0.5194071	585.0959	3.63886	0	22	840	484						Frog_fixed.avi	0
25018	1502	819.6152	484.3876	0.6010481	0.5636914	586.0081	3.733165	0	846.1857	491.7184	0.4735322	0.51919	585.0566	3.649884	0	22	833	488						Frog_fixed.avi	0
25035	1503	828.0024	488.0263	0.6013066	0.5636945	585.7857	3.761497	0	852.715	480.4024	0.4738049	0.5191067	584.8738	3.642538	0	22	840	484						Frog_fixed.avi	0
25051	1504	821.351	488.6818	0.6015151	0.5636935	585.8178	3.760232	0	845.7797	487.9963	0.4740083	0.5190184	584.8389	3.65055	0	22	834	488						Frog_fixed.avi	0
25068	1505	824.1007	491.4252	0.6017247	0.5636801	585.5418	3.753001	0	851.1542	489.5487	0.4742033	0.5189213	584.8317	3.665344	0	22	838	490						Frog_fixed.avi	0
25085	1506	822.8107	494.7063	0.6019013	0.56365	585.6392	3.769621	0	848.3583	490.8805	0.4743624	0.5188725	584.606	3.650151	0	22	836	493						Frog_fixed.avi	0
25101	1507	822.9111	491.8564	0.6020402	0.5635723	585.4706	3.749234	0	850.2274	488.7624	0.4744912	0.518854	584.4257	3.650444	0	22	837	490						Frog_fixed.avi	0
25118	1508	821.6772	499.1874	0.6021522	0.5635743	585.2626	3.75788	0	846.9478	488.9048	0.4745562	0.5188252	584.3263	3.656154	0	22	834	494						Frog_fixed.avi	0
25135	1509	823.9147	496.247	0.602224	0.5636361	585.1307	3.757384	0	848.2358	491.952	0.4746209	0.5188247	584.3322	3.647508	0	22	836	494						Frog_fixed.avi	0
25151	1510	822.0884	493.9326	0.6022686	0.5636662	585.0705	3.761907	0	851.7248	494.3867	0.4746808	0.5188369	584.1057	3.649915	0	22	837	494						Frog_fixed.avi	0
25168	1511	820.2503	491.0254	0.602303	0.5637132	584.9555	3.751594	0	850.1849	490.8773	0.4747015	0.5188926	583.9604	3.649587	0	22	835	491						Frog_fixed.avi	0
25185	1512	822.7363	496.4286	0.6023498	0.5637766	584.9157	3.773765	0	850.4391	491.2877	0.4747181	0.5189362	583.8311	3.657416	0	22	837	494						Frog_fixed.avi	0
25201	1513	822.8356	495.2396	0.6024075	0.5638038	584.796	3.763616	0	852.3508	491.4727	0.4747431	0.5189413	583.7697	3.647368	0	22	838	493						Frog_fixed.avi	0
25218	1514	823.9851	497.3646	0.6024787	0.5638223	584.522	3.76212	0	847.4958	493.8163	0.4747922	0.5189189	583.6749	3.665351	0	22	836	496						Frog_fixed.avi	0
25234	1515	825.3901	492.3191	0.6025565	0.5638322	584.4855	3.774044	0	856.0621	493.3867	0.4748826	0.5189012	583.6342	3.673805	0	22	841	493						Frog_fixed.avi	0
25251	1516	822.8099	485.7434	0.6026304	0.5638826	584.4682	3.763853	0	851.0491	492.5585	0.4749388	0.5188855	583.5895	3.648915	0	22	837	489						Frog_fixed.avi	0
25268	1517	820.4218	492.7217	0.6027094	0.5639424	584.3824	3.779836	0	850.3767	492.6065	0.4749989	0.5189148	583.5107	3.65421	0	22	835	493						Frog_fixed.avi	0
25284	1518	828.1769	497.9501	0.6027985	0.5640326	584.1566	3.769886	0	851.0946	500.5109	0.4750907	0.5189503	583.2623	3.669016	0	22	840	499						Frog_fixed.avi	0
25301	1519	827.4238	494.5908	0.6028677	0.5641736	583.9659	3.770314	0	854.4489	497.573	0.4751386	0.5190202	583.2274	3.647812	0	22	841	496						Frog_fixed.avi	0
25318	1520	826.4777	497.95	0.602901	0.5642805	583.9105	3.765193	0	853.049	501.0862	0.4751716	0.51911	583.1001	3.660789	0	22	840	500						Frog_fixed.avi	0
25334	1521	830.36	497.4566	0.6029362	0.56438	583.8478	3.772754	0	852.0502	497.3784	0.4751897	0.5191511	583.0369	3.651555	0	22	841	497						Frog_fixed.avi	0
25351	1522	830.1678	490.8093	0.602954	0.5645065	583.7532	3.779527	0	851.8592	497.5579	0.4751917	0.5192072	582.9567	3.652446	0	22	841	494						Frog_fixed.avi	0
25368	1523	828.6195	490.6733	0.60295	0.5645612	583.7003	3.773024	0	854.6461	502.3767	0.4751843	0.5192592	582.9262	3.650587	0	22	842	497						Frog_fixed.avi	0
25384	1524	827.7474	485.3157	0.6029407	0.5646281	583.6109	3.774511	0	853.7799	494.287	0.4751598	0.5193635	582.8181	3.65382	0	22	841	490						Frog_fixed.avi	0
25401	1525	831.9226	487.8492	0.6029375	0.5646555	583.5228	3.779707	0	856.2197	493.8994	0.4751417	0.5194212	582.718	3.645708	0	22	844	491						Frog_fixed.avi	0
25418	1526	829.4955	484.9503	0.6029269	0.564699	583.4063	3.776129	0	856.6326	499.3242	0.4751155	0.5194799	582.6426	3.654891	0	22	843	492						Frog_fixed.avi	0
25434	1527	833.8765	482.3131	0.6029003	0.5647488	583.3498	3.777399	0	861.412	501.5308	0.4750811	0.519536	582.6138	3.64738	0	22	848	492						Frog_fixed.avi	0
25451	1528	834.5834	488.2863	0.6028883	0.5647765	583.2827	3.77589	0	857.1213	497.3209	0.4750301	0.5195683	582.4562	3.646731	0	22	846	493						Frog_fixed.avi	0
25468	1529	837.261	492.2945	0.6028851	0.5647793	583.196	3.783592	0	860.5171	501.5604	0.4749943	0.5195859	582.3705	3.632712	0	22	849	497						Frog_fixed.avi	0
25484	1530	835.0967	492.4391	0.6028651	0.5647396	583.1321	3.786234	0	859.873	500.1558	0.4749378	0.5195869	582.2667	3.624305	0	22	847	496						Frog_fixed.avi	0
25501	1531	836.9537	493.3366	0.6028523	0.5646315	583.0474	3.774682	0	863.735	507.5165	0.4749004	0.5195227	582.1868	3.633486	0	22	850	500						Frog_fixed.avi	0
25518	1532	834.552	491.1208	0.6028109	0.5645418	582.9236	3.784119	0	865.6076	503.1613	0.4748307	0.5194966	582.1249	3.637772	0	22	850	497						Frog_fixed.avi	0
25534	1533	874.9202	472.1738	0.6024621	0.564264	582.8968	3.791473	0	902.6633	481.3038	0.4745488	0.5194094	582.1337	3.650167	0	23	889	477						Frog_fixed.avi	0
25551	1534	867.0712	486.2544	0.6022688	0.5640959	582.7746	3.782299	0	903.6744	484.2359	0.4743626	0.5194401	582.0777	3.624521	0	23	885	485						Frog_fixed.avi	0
25568	1535	880.937	477.4959	0.6021342	0.5642273	582.5941	3.800033	0	907.5245	486.2763	0.4741562	0.5196265	582.1353	3.63713	0	23	894	482						Frog_fixed.avi	0
25584	1536	879.0751	482.5824	0.6019578	0.5643042	582.6144	3.805355	0	909.0148	482.8428	0.4739048	0.519827	581.9367	3.609298	0	23	894	483						Frog_fixed.avi	0
25601	1537	877.9727	470.7009	0.6017305	0.5644664	582.5219	3.790332	0	899.5957	481.9958	0.4736121	0.5201626	581.8574	3.626853	0	23	889	476						Frog_fixed.avi	0
25618	1538	882.8042	480.5703	0.6015041	0.5646057	582.2958	3.79989	0	909.3033	485.1464	0.4733307	0.5204623	581.7686	3.614002	0	23	896	483						Frog_fixed.avi	0
25634	1539	875.0754	480.4982	0.6012018	0.5647488	582.381	3.798985	0	901.9193	492.0018	0.4729774	0.5207621	581.69	3.622931	0	23	888	486						Frog_fixed.avi	0
25651	1540	877.2324	483.0595	0.6009158	0.5648847	582.0325	3.796989	0	897.4152	486.3593	0.4726198	0.5210842	581.5916	3.617261	0	23	887	485						Frog_fixed.avi	0
25668	1541	874.6215	478.44	0.6006311	0.5650411	582.0635	3.788795	0	910.2118	478.2852	0.4723211	0.5213191	581.5164	3.617316	0	23	892	478						Frog_fixed.avi	0
25684	1542	879.2512	481.4248	0.6003593	0.5651589	581.9544	3.805351	0	909.4479	482.791	0.4719973	0.5215155	581.3574	3.603769	0	23	894	482						Frog_fixed.avi	0
25701	1543	876.7056	475.6931	0.6000844	0.5652625	581.8409	3.800266	0	905.7986	487.5852	0.4716706	0.5216559	581.209	3.600851	0	23	891	482						Frog_fixed.avi	0
25718	1544	880.2064	481.0118	0.5998041	0.5652921	581.5181	3.807705	0	908.5146	484.1982	0.4713546	0.5218246	581.1746	3.616023	0	23	894	483						Frog_fixed.avi	0
25734	1545	879.3383	466.7718	0.5995195	0.5652667	581.5319	3.779039	0	907.8919	479.961	0.4710162	0.5218815	581.0603	3.616611	0	23	894	473						Frog_fixed.avi	0
25751	1546	876.939	480.9563	0.5992621	0.5651621	581.3223	3.801919	0	909.7531	482.2878	0.4707331	0.5219216	580.7687	3.62303	0	23	893	482						Frog_fixed.avi	0
25768	1547	874.7549	482.2549	0.5990226	0.5650445	581.1227	3.789984	0	906.8734	482.4878	0.4704624	0.5218533	580.7545	3.605618	0	23	891	482						Frog_fixed.avi	0
25784	1548	875.4028	485.1659	0.5988018	0.5648223	580.9235	3.794784	0	913.0297	481.1826	0.4701965	0.5216954	580.4775	3.585844	0	23	894	483						Frog_fixed.avi	0
25801	1549	878.5328	483.3099	0.5985728	0.5646351	580.7854	3.794683	0	907.1698	481.8799	0.4699237	0.5215177	580.3422	3.602025	0	23	893	483						Frog_fixed.avi	0
25817	1550	879.5891	473.4287	0.5983578	0.5644303	580.6518	3.792595	0	911.0642	483.8827	0.4696841	0.5213022	580.17	3.607731	0	23	895	479						Frog_fixed.avi	0
25834	1551	884.2081	483.401	0.5981387	0.5641389	580.3801	3.810834	0	911.2466	480.8176	0.4694346	0.5211177	579.8901	3.60525	0	23	898	482						Frog_fixed.avi	0
25851	1552	881.7628	480.6065	0.5979056	0.5639774	580.1874	3.798391	0	913.4988	478.0677	0.4691804	0.5209755	579.8138	3.600313	0	23	898	479						Frog_fixed.avi	0
25867	1553	882.4819	482.8695	0.5976951	0.5638199	580.0411	3.809418	0	914.2465	484.7466	0.4689197	0.520799	579.5643	3.595274	0	23	898	484						Frog_fixed.avi	0
25884	1554	883.9279	479.2629	0.5975038	0.563727	579.7159	3.792785	0	910.9688	480.8006	0.4686577	0.5207507	579.2896	3.589417	0	23	897	480						Frog_fixed.avi	0
25901	1555	877.8653	477.0626	0.5972795	0.5636235	579.6116	3.795824	0	915.9694	489.1377	0.4684318	0.5207164	579.167	3.585337	0	23	897	483						Frog_fixed.avi	0
25917	1556	878.0515	483.3907	0.5970901	0.5635319	579.4025	3.803092	0	905.8263	486.1438	0.4681792	0.5207207	578.9507	3.595682	0	23	892	485						Frog_fixed.avi	0
25934	1557	881.921	481.8542	0.5969324	0.5634496	579.1487	3.818985	0	910.8951	477.9104	0.4679805	0.520694	578.7917	3.599965	0	23	896	480						Frog_fixed.avi	0
25951	1558	881.6012	483.6344	0.5967621	0.5633901	578.9808	3.814591	0	911.0295	486.4125	0.4677678	0.520665	578.514	3.600171	0	23	896	485						Frog_fixed.avi	0
25967	1559	882.584	486.7728	0.5966179	0.5632686	578.7633	3.81709	0	907.2972	487.7664	0.4675868	0.5206345	578.4319	3.591229	0	23	895	487						Frog_fixed.avi	0
25984	1560	882.2216	491.9259	0.5964947	0.5631498	578.6606	3.800827	0	903.233	487.875	0.4674279	0.5205596	578.2672	3.595713	0	23	893	490						Frog_fixed.avi	0
26001	1561	883.3628	488.6167	0.5963831	0.5630971	578.3865	3.800317	0	908.7011	488.8915	0.4672764	0.5205247	577.9927	3.591891	0	23	896	489						Frog_fixed.avi	0
26017	1562	884.0803	485.6291	0.5962868	0.5630273	578.0908	3.809525	0	907.8275	486.3026	0.4671606	0.520512	577.7853	3.594914	0	23	896	486						Frog_fixed.avi	0
26034	1563	885.8737	480.1231	0.5961951	0.5629351	577.9033	3.804784	0	901.6572	490.7763	0.4670137	0.5204763	577.7733	3.615045	0	23	894	485						Frog_fixed.avi	0
26051	1564	887.1272	479.7467	0.5961114	0.5628132	577.6808	3.812672	0	903.4147	493.9617	0.4668929	0.5204205	577.461	3.601197	0	23	895	487						Frog_fixed.avi	0
26067	1565	889.4158	486.6583	0.5960368	0.5626279	577.5192	3.823485	0	908.8514	487.5619	0.4667825	0.520334	577.3091	3.600202	0	23	899	487						Frog_fixed.avi	0
26084	1566	887.992	490.1945	0.5959781	0.5624032	577.3461	3.8205	0	907.6525	488.0402	0.4666927	0.5202283	577.2027	3.606241	0	23	898	489						Frog_fixed.avi	0
26101	1567	896.6259	484.1102	0.5959249	0.5622485	577.1434	3.825124	0	905.843	491.5848	0.4665958	0.5200357	576.9813	3.596489	0	23	901	488						Frog_fixed.avi	0
26117	1568	894.9729	480.3914	0.5959128	0.5620838	577.0506	3.825249	0	905.7347	491.7841	0.4665663	0.5199206	576.8557	3.602551	0	23	900	486						Frog_fixed.avi	0
26134	1569	889.9448	484.3596	0.5959303	0.5619576	576.9249	3.823657	0	906.377	497.718	0.4665661	0.5197677	576.7691	3.624135	0	23	898	491						Frog_fixed.avi	0
26151	1570	888.1696	490.662	0.5959837	0.5618235	576.8963	3.825652	0	904.1638	489.2677	0.4666002	0.5196584	576.6642	3.619168	0	23	896	490						Frog_fixed.avi	0
26167	1571	891.3093	488.6742	0.5960806	0.5616871	576.8665	3.824299	0	904.7321	480.5253	0.4666985	0.5195315	576.6865	3.619609	0	23	898	485						Frog_fixed.avi	0
26184	1572	881.2614	485.9001	0.5961844	0.5616546	576.7639	3.822574	0	905.1573	487.5697	0.4667989	0.519402	576.6281	3.627523	0	23	893	487						Frog_fixed.avi	0
26201	1573	890.8131	495.1082	0.5963513	0.561621	576.6203	3.833011	0	905.3655	488.1051	0.4669399	0.5192558	576.4766	3.611846	0	23	898	492						Frog_fixed.avi	0
26217	1574	889.906	490.2394	0.5964836	0.5616254	576.6602	3.830504	0	902.8259	491.2651	0.4670879	0.5191888	576.4451	3.627808	0	23	896	491						Frog_fixed.avi	0
26234	1575	884.9517	487.6225	0.5966401	0.5616823	576.6752	3.828069	0	904.3094	490.5034	0.4672355	0.5191468	576.3852	3.61666	0	23	895	489						Frog_fixed.avi	0
26251	1576	883.712	491.1371	0.5968049	0.5616674	576.6997	3.842769	0	902.2098	489.0895	0.4674236	0.5190917	576.4376	3.620589	0	23	893	490						Frog_fixed.avi	0
26267	1577	890.6805	494.3512	0.5969632	0.5616294	576.6486	3.83616	0	900.6876	485.7212	0.4675802	0.5189906	576.4325	3.618301	0	23	896	490						Frog_fixed.avi	0
26284	1578	884.9059	492.1331	0.5971374	0.5615445	576.7404	3.827713	0	903.2071	488.448	0.4677849	0.518782	576.5052	3.631398	0	23	894	490						Frog_fixed.avi	0
26301	1579	890.4799	488.8302	0.5973516	0.5613869	576.6645	3.854063	0	901.9628	489.7408	0.4679859	0.5185205	576.5427	3.631937	0	23	896	489						Frog_fixed.avi	0
26317	1580	892.4921	484.3953	0.5975638	0.5611649	576.8624	3.85723	0	907.1323	489.1119	0.4682393	0.5181119	576.5666	3.627284	0	23	900	487						Frog_fixed.avi	0
26334	1581	889.4244	492.7732	0.5977963	0.5607817	576.9027	3.851073	0	906.8048	480.3799	0.4684761	0.5177383	576.627	3.642948	0	23	898	487						Frog_fixed.avi	0
26350	1582	885.9263	488.8897	0.598061	0.560465	576.9437	3.837434	0	904.7433	489.1345	0.4687702	0.5172218	576.7238	3.6326	0	23	895	489						Frog_fixed.avi	0
26367	1583	884.9354	495.7455	0.5983451	0.560053	576.9644	3.843108	0	905.4404	491.5758	0.4690682	0.5167072	576.7827	3.620823	0	23	895	494						Frog_fixed.avi	0
26384	1584	886.2702	489.3787	0.5986677	0.5596647	577.0396	3.856504	0	910.2823	483.0035	0.4694037	0.5162178	576.9258	3.64896	0	23	898	486						Frog_fixed.avi	0
26400	1585	886.2802	495.7557	0.599017	0.5591683	577.0474	3.846598	0	906.7062	490.7414	0.4697955	0.5155853	576.911	3.631727	0	23	896	493						Frog_fixed.avi	0
26417	1586	883.8799	492.0546	0.5993446	0.5586358	577.1509	3.856343	0	908.3551	489.2022	0.4701578	0.5149393	577.0266	3.642347	0	23	896	491						Frog_fixed.avi	0
26434	1587	886.2891	489.7798	0.5996854	0.558018	577.2021	3.861244	0	907.5803	481.0526	0.4705116	0.5141397	576.9905	3.648006	0	23	897	485						Frog_fixed.avi	0
26450	1588	883.7957	488.9433	0.6000398	0.557116	577.1032	3.853277	0	902.3721	484.6044	0.470874	0.513055	577.0955	3.654054	0	23	893	487						Frog_fixed.avi	0
26467	1589	881.3776	492.686	0.6003677	0.5560001	577.0969	3.857805	0	903.9612	487.5219	0.4712581	0.5117269	577.131	3.644489	0	23	893	490						Frog_fixed.avi	0
26484	1590	885.3918	489.234	0.6007096	0.5548931	577.1664	3.859352	0	906.0503	493.5219	0.4716407	0.5103188	577.1531	3.65516	0	23	896	491						Frog_fixed.avi	0
26500	1591	883.5198	485.8749	0.6010419	0.5538383	577.0903	3.870962	0	901.7737	488.0258	0.4719612	0.5090291	577.2201	3.65438	0	23	893	487						Frog_fixed.avi	0
26517	1592	879.103	494.7307	0.6013696	0.5527548	577.1188	3.856055	0	905.167	491.8991	0.4723578	0.5077544	577.1536	3.672084	0	23	892	493						Frog_fixed.avi	0
26534	1593	885.9167	485.906	0.6017671	0.5517104	577.1151	3.864204	0	907.4039	481.5495	0.4727705	0.5065115	577.2484	3.663023	0	23	897	484						Frog_fixed.avi	0
26550	1594	881.5911	489.3561	0.6021861	0.5506381	577.1617	3.866856	0	901.5634	486.5027	0.4732297	0.5052466	577.2676	3.670053	0	23	892	488						Frog_fixed.avi	0
26567	1595	882.6777	493.4264	0.6026782	0.54952	577.1874	3.875435	0	903.3047	490.1621	0.4737394	0.5039354	577.2585	3.658045	0	23	893	492						Frog_fixed.avi	0
26584	1596	876.4307	489.4652	0.6031889	0.5484148	577.1461	3.870854	0	905.1364	483.1111	0.474283	0.5026858	577.3629	3.663868	0	23	891	486						Frog_fixed.avi	0
26600	1597	877.525	489.9352	0.6037612	0.5473004	577.1003	3.883287	0	904.822	487.0323	0.4748662	0.5014396	577.3262	3.664144	0	23	891	488						Frog_fixed.avi	0
26617	1598	877.9685	492.516	0.604304	0.546343	577.1035	3.879064	0	906.0432	481.5636	0.4754224	0.5003924	577.3333	3.668914	0	23	892	487						Frog_fixed.avi	0
26634	1599	883.8809	490.3411	0.6048713	0.5455351	577.1075	3.865536	0	907.9166	480.1379	0.475996	0.499442	577.4892	3.67812	0	23	896	485						Frog_fixed.avi	0
26650	1600	881.8472	487.6703	0.6054045	0.5449015	577.0232	3.873075	0	906.1581	483.2685	0.4765299	0.4986807	577.4835	3.670386	0	23	894	485						Frog_fixed.avi	0
26667	1601	881.8289	490.0718	0.6059243	0.5444305	576.9814	3.8799	0	909.9559	483.9809	0.4770797	0.4981121	577.3497	3.667136	0	23	896	487						Frog_fixed.avi	0
26684	1602	881.5701	489.959	0.6064409	0.5440909	576.9846	3.88115	0	907.8553	481.2144	0.4776081	0.4977694	577.2631	3.681137	0	23	895	486						Frog_fixed.avi	0
26700	1603	876.5455	496.5536	0.6069568	0.5438506	576.9407	3.880692	0	909.2211	484.2539	0.4781185	0.4975763	577.2775	3.682521	0	23	893	490						Frog_fixed.avi	0
26717	1604	877.1951	492.5429	0.6074865	0.5437816	576.9108	3.901198	0	905.5396	490.3465	0.4786499	0.4974354	577.1688	3.690926	0	23	891	491						Frog_fixed.avi	0
26733	1605	878.0609	491.3705	0.6080056	0.5437515	576.8849	3.907953	0	907.6836	492.9082	0.4791569	0.4973956	577.1343	3.687649	0	23	893	492						Frog_fixed.avi	0
26750	1606	883.4668	489.9867	0.6085078	0.5437716	576.8188	3.911389	0	909.3704	488.188	0.4796441	0.4973859	577.08	3.693637	0	23	896	489						Frog_fixed.avi	0
26767	1607	880.0486	500.7056	0.608993	0.5438386	576.7861	3.903042	0	909.2878	486.1113	0.4801206	0.497433	577.0468	3.688377	0	23	895	493						Frog_fixed.avi	0
26783	1608	878.3912	494.1938	0.6094559	0.5440765	576.739	3.900939	0	909.1628	480.474	0.4805716	0.4975826	576.9871	3.692223	0	23	894	487						Frog_fixed.avi	0
26800	1609	880.7272	491.9047	0.609895	0.5443209	576.7419	3.922709	0	907.9677	483.3164	0.4809864	0.4976747	576.8629	3.701561	0	23	894	488						Frog_fixed.avi	0
26817	1610	876.9202	488.1412	0.6102875	0.5445843	576.5776	3.911751	0	905.6677	478.2808	0.4813827	0.4978248	576.9432	3.707511	0	23	891	483						Frog_fixed.avi	0
26833	1611	874.0863	498.2073	0.6106481	0.5449525	576.6379	3.923826	0	906.1356	484.0755	0.4817858	0.4979756	576.8707	3.712637	0	23	890	491						Frog_fixed.avi	0
26850	1612	871.6992	492.679	0.6109868	0.5453796	576.6199	3.932857	0	904.5727	484.6558	0.4821524	0.4982043	576.8679	3.72219	0	23	888	489						Frog_fixed.avi	0
26867	1613	870.2715	492.6121	0.6113101	0.5458726	576.5521	3.938997	0	905.3936	481.8399	0.4824722	0.4985176	576.767	3.714725	0	23	888	487						Frog_fixed.avi	0
26883	1614	869.7809	499.6378	0.6115532	0.5462906	576.504	3.933768	0	905.2686	485.5038	0.4827585	0.4987688	576.755	3.728029	0	23	888	493						Frog_fixed.avi	0
26900	1615	869.3072	490.9202	0.6117989	0.5468314	576.4938	3.936166	0	904.9775	492.8885	0.4829954	0.4990327	576.7167	3.719054	0	23	887	492						Frog_fixed.avi	0
26917	1616	871.6088	498.6291	0.6119822	0.5472887	576.5283	3.928292	0	908.5605	483.4802	0.4832209	0.4993736	576.7509	3.720057	0	23	890	491						Frog_fixed.avi	0
26933	1617	874.3713	490.0052	0.612147	0.547719	576.4195	3.948924	0	903.8	487.728	0.4833645	0.4996422	576.8265	3.735152	0	23	889	489						Frog_fixed.avi	0
26950	1618	867.6319	501.6241	0.6122673	0.5480472	576.5175	3.956266	0	907.6748	482.4439	0.4835098	0.4999903	576.6934	3.739069	0	23	888	492						Frog_fixed.avi	0
26967	1619	871.8243	491.741	0.6123438	0.5484452	576.6015	3.957163	0	908.6389	484.9797	0.4836314	0.5002556	576.8106	3.724528	0	23	890	488						Frog_fixed.avi	0
26983	1620	871.0977	497.5899	0.6124127	0.5487078	576.6414	3.951662	0	911.5418	482.842	0.4837122	0.5005464	576.831	3.749086	0	23	891	490						Frog_fixed.avi	0
27000	1621	870.8312	496.508	0.6124732	0.5489933	576.6419	3.953994	0	906.9794	481.2036	0.4837492	0.5008391	576.8768	3.733922	0	23	889	489						Frog_fixed.avi	0
27017	1622	871.5427	494.6211	0.612498	0.5492188	576.6407	3.959134	0	907.1786	482.0068	0.4837837	0.5010962	576.9208	3.737595	0	23	889	488						Frog_fixed.avi	0
27033	1623	867.5219	499.7135	0.6125145	0.5494313	576.6349	3.969227	0	906.9113	488.4644	0.483804	0.5013388	576.8954	3.766469	0	23	887	494						Frog_fixed.avi	0
27050	1624	871.0621	496.1535	0.6125129	0.5497351	576.6505	3.958032	0	907.5355	482.5823	0.4838023	0.5016294	576.9587	3.740978	0	23	889	489						Frog_fixed.avi	0
27067	1625	871.0961	495.5741	0.6125056	0.5500389	576.6504	3.975181	0	906.2302	485.2645	0.483794	0.5019084	576.962	3.748937	0	23	889	490						Frog_fixed.avi	0
27083	1626	868.1576	500.2629	0.6124884	0.5503548	576.6263	3.974279	0	907.0157	482.9286	0.4837833	0.5022189	576.9182	3.751713	0	23	888	492						Frog_fixed.avi	0
27100	1627	869.9784	496.5897	0.6124783	0.5507706	576.6487	3.978983	0	903.0121	483.8196	0.4837743	0.5025806	576.9216	3.763178	0	23	886	490						Frog_fixed.avi	0
27117	1628	869.7899	495.4812	0.6124791	0.5511147	576.6403	3.993445	0	906.4127	486.5628	0.4837746	0.5029513	576.9195	3.767272	0	23	888	491						Frog_fixed.avi	0
27133	1629	868.5349	497.5679	0.6124922	0.5515198	576.6142	3.981236	0	905.4053	485.9495	0.4837936	0.5033096	576.8895	3.748527	0	23	887	492						Frog_fixed.avi	0
27150	1630	867.0782	498.3867	0.6125293	0.5519131	576.5174	3.985221	0	903.667	487.6163	0.483826	0.5036358	576.9299	3.775575	0	23	885	493						Frog_fixed.avi	0
27167	1631	861.1117	498.3092	0.6126045	0.5523013	576.5017	3.982404	0	907.6221	487.1649	0.4839261	0.5039082	576.7844	3.769678	0	23	884	493						Frog_fixed.avi	0
27183	1632	868.6081	497.7644	0.6127171	0.5526813	576.3938	3.988906	0	905.9102	486.6255	0.4840095	0.5042278	576.6636	3.766929	0	23	887	492						Frog_fixed.avi	0
27200	1633	870.6342	499.3146	0.6128199	0.553106	576.4252	3.985845	0	908.6401	486.1636	0.4841507	0.5045034	576.7511	3.769088	0	23	890	493						Frog_fixed.avi	0
27217	1634	868.886	496.588	0.6129388	0.5536053	576.3879	3.992038	0	906.6851	480.5686	0.4842601	0.5049431	576.6942	3.768502	0	23	888	489						Frog_fixed.avi	0
27233	1635	870.8678	497.9579	0.6130932	0.5541838	576.1603	3.989201	0	904.114	487.5696	0.484413	0.5053388	576.5391	3.773168	0	23	887	493						Frog_fixed.avi	0
27250	1636	873.6176	494.4695	0.6132719	0.5547043	576.1769	3.986205	0	906.0261	479.8709	0.4845877	0.5057833	576.4238	3.770269	0	23	890	487						Frog_fixed.avi	0
27266	1637	867.7333	500.0517	0.6134613	0.5551496	576.1087	3.979667	0	908.875	479.9508	0.4847847	0.5060945	576.4975	3.76284	0	23	888	490						Frog_fixed.avi	0
27283	1638	871.0096	502.2283	0.6136138	0.5557541	575.8552	3.991737	0	908.5901	485.4367	0.4850178	0.5065671	576.2803	3.760152	0	23	890	494						Frog_fixed.avi	0
27300	1639	914.1558	704.8286	0.6133391	0.5576618	576.0042	3.983259	0	944.9055	679.4391	0.4853941	0.5084401	576.3405	3.794333	0	24	930	692						Frog_fixed.avi	0
27316	1640	928.4527	798.9134	0.6132869	0.559109	576.068	3.970559	0	962.588	783.1451	0.4856741	0.5096518	576.2766	3.787147	0	24	946	791						Frog_fixed.avi	0
27333	1641	929.1037	797.8666	0.6137062	0.5592585	575.8177	3.952962	0	971.1304	777.5641	0.485772	0.5096654	576.2125	3.780627	0	24	950	788						Frog_fixed.avi	0
27350	1642	928.9739	806.8669	0.6140011	0.5595665	575.6311	3.941943	0	968.1265	786.9886	0.4859151	0.5098421	576.0413	3.776888	0	24	949	797						Frog_fixed.avi	0
27366	1643	928.0696	800.6582	0.6142929	0.5597687	575.4905	3.952015	0	969.1196	783.1138	0.4860977	0.5098777	575.9991	3.796785	0	24	949	792						Frog_fixed.avi	0
27383	1644	930.7003	806.9568	0.6145973	0.5599121	575.3746	3.958133	0	972.9419	784.0666	0.4863316	0.5099279	575.7886	3.783996	0	24	952	796						Frog_fixed.avi	0
27400	1645	930.4631	806.7612	0.6148984	0.5600672	575.1292	3.965901	0	962.9504	776.61	0.4865392	0.5100319	575.6967	3.786088	0	24	947	792						Frog_fixed.avi	0
27416	1646	929.5748	804.2563	0.615162	0.5603671	575.0787	3.947829	0	966.6572	784.8002	0.4867806	0.5101542	575.4719	3.786303	0	24	948	795						Frog_fixed.avi	0
27433	1647	931.2307	803.8536	0.6154182	0.5606579	574.8881	3.958505	0	969.8	783.3044	0.4869834	0.5103403	575.4349	3.777018	0	24	951	794						Frog_fixed.avi	0
27450	1648	937.2905	806.6925	0.6156397	0.5607967	574.745	3.963107	0	975.4558	782.5946	0.4871913	0.5104291	575.2703	3.801627	0	24	956	795						Frog_fixed.avi	0
27466	1649	937.3311	800.0615	0.6158404	0.5608191	574.6719	3.965221	0	968.2627	782.0566	0.487348	0.5103648	575.1429	3.791824	0	24	953	791						Frog_fixed.avi	0
27483	1650	932.1671	802.8023	0.6160175	0.5607365	574.6635	3.953305	0	969.1356	781.5566	0.4875275	0.5101661	575.1843	3.789342	0	24	951	792						Frog_fixed.avi	0
27500	1651	938.3503	797.8391	0.6162221	0.5604804	574.5122	3.950525	0	969.3375	778.4747	0.4877248	0.5098074	575.1183	3.786356	0	24	954	788						Frog_fixed.avi	0
27516	1652	933.9531	807.2545	0.6164082	0.560065	574.5708	3.959605	0	970.5651	779.8965	0.4879152	0.5093262	575.1811	3.794671	0	24	952	794						Frog_fixed.avi	0
27533	1653	936.3968	803.2977	0.6165984	0.5597905	574.5549	3.951796	0	967.0541	780.1223	0.4881256	0.5088678	575.0925	3.787436	0	24	952	792						Frog_fixed.avi	0
27550	1654	932.8076	807.8308	0.6168245	0.5594367	574.5344	3.956441	0	970.7693	775.9467	0.4883853	0.5084025	575.1944	3.779039	0	24	952	792						Frog_fixed.avi	0
27566	1655	933.1146	810.8705	0.6170999	0.5591049	574.6074	3.962875	0	967.5196	781.4795	0.4887076	0.5078735	575.2287	3.78954	0	24	950	796						Frog_fixed.avi	0
27583	1656	935.603	809.5356	0.6174098	0.5587415	574.6837	3.961137	0	969.1934	780.5009	0.4890499	0.5073143	575.2441	3.778957	0	24	952	795						Frog_fixed.avi	0
27600	1657	934.9374	806.9984	0.6177884	0.5583632	574.7114	3.953252	0	965.6034	779.358	0.489454	0.506824	575.4324	3.777795	0	24	950	793						Frog_fixed.avi	0
27616	1658	933.3459	806.7286	0.6182099	0.5580438	574.7195	3.957027	0	966.7377	784.0503	0.4899205	0.5063294	575.4973	3.783645	0	24	950	795						Frog_fixed.avi	0
27633	1659	933.9817	812.9944	0.6187185	0.5576826	574.8096	3.966336	0	963.3813	781.2466	0.4904639	0.5059502	575.5383	3.772044	0	24	949	797						Frog_fixed.avi	0
27650	1660	937.9721	805.6668	0.6192991	0.5575351	574.9535	3.961244	0	970.1227	785.5766	0.4910633	0.5056158	575.7043	3.769686	0	24	954	796						Frog_fixed.avi	0
27666	1661	937.1801	808.2347	0.619885	0.5574927	575.0358	3.959905	0	961.8817	783.866	0.4916772	0.5055467	575.5912	3.776078	0	24	950	796						Frog_fixed.avi	0
27683	1662	936.1671	810.7567	0.620505	0.5575106	575.1694	3.966578	0	966.7573	783.0903	0.4923066	0.5056188	575.659	3.773697	0	24	951	797						Frog_fixed.avi	0
27700	1663	931.366	810.632	0.6210563	0.5575275	575.2564	3.960602	0	962.66	780.759	0.4928819	0.5057676	575.7363	3.770607	0	24	947	796						Frog_fixed.avi	0
27716	1664	934.0289	808.6987	0.621592	0.5574548	575.27	3.959588	0	966.2977	779.9963	0.493416	0.5058262	575.7751	3.761731	0	24	950	794						Frog_fixed.avi	0
27733	1665	933.4733	808.0532	0.6220729	0.5571485	575.2215	3.957451	0	962.0056	783.4018	0.4938875	0.5057388	575.8338	3.765751	0	24	948	796						Frog_fixed.avi	0
27750	1666	934.0587	811.8995	0.6224342	0.5567281	575.275	3.967336	0	964.0244	786.2737	0.4942442	0.5054747	575.9324	3.75663	0	24	949	799						Frog_fixed.avi	0
27766	1667	931.3976	807.7754	0.6226333	0.5562559	575.2188	3.953604	0	960.0721	780.8561	0.4944191	0.5052272	575.9763	3.752617	0	24	946	794						Frog_fixed.avi	0
27783	1668	934.8675	816.7778	0.6227627	0.5560552	575.1315	3.959843	0	965.9899	782.2965	0.4945147	0.5052253	576.0268	3.763778	0	24	950	800						Frog_fixed.avi	0
27800	1669	934.1165	809.3724	0.6227444	0.5564079	575.0817	3.956977	0	963.7421	782.7139	0.4944872	0.505575	576.1368	3.766456	0	24	949	796						Frog_fixed.avi	0
27816	1670	932.1401	809.3195	0.6225984	0.5571651	575.0746	3.951537	0	964.3179	782.973	0.4943256	0.5063519	576.1039	3.748798	0	24	948	796						Frog_fixed.avi	0
27833	1671	931.5599	815.1873	0.6222903	0.5585297	574.914	3.953992	0	959.4056	782.2634	0.494036	0.5075955	576.1687	3.771566	0	24	945	799						Frog_fixed.avi	0
27849	1672	934.2897	808.6297	0.6218913	0.5606672	574.7336	3.957203	0	961.3776	782.8237	0.4936719	0.5093873	576.0574	3.766992	0	24	948	796						Frog_fixed.avi	0
27866	1673	933.6693	812.9835	0.6214796	0.5635341	574.4501	3.948645	0	957.3294	783.9473	0.4933217	0.5118186	576.0247	3.75984	0	24	945	798						Frog_fixed.avi	0
27883	1674	931.9446	813.9	0.6210962	0.5671208	574.0626	3.950656	0	956.3287	785.1929	0.4929832	0.5147914	575.8337	3.740785	0	24	944	800						Frog_fixed.avi	0
27899	1675	930.1885	815.8466	0.6208104	0.5710868	573.7211	3.936947	0	960.5071	781.4042	0.4927479	0.5180653	575.4028	3.75043	0	24	945	799						Frog_fixed.avi	0
27916	1676	933.5998	812.6004	0.6205843	0.5751907	573.1323	3.935765	0	957.5659	786.3823	0.4925613	0.5214416	574.9768	3.749613	0	24	946	799						Frog_fixed.avi	0
27933	1677	936.6705	812.6976	0.6203185	0.5794961	572.5064	3.933439	0	959.179	794.5085	0.4923664	0.5248515	574.4743	3.745168	0	24	948	804						Frog_fixed.avi	0
27949	1678	937.2979	815.0033	0.6200341	0.5838024	571.8615	3.924765	0	959.8715	789.136	0.4921133	0.5283239	574.0123	3.734224	0	24	949	802						Frog_fixed.avi	0
27966	1679	930.6882	817.4348	0.6197435	0.5878111	571.2319	3.91397	0	958.2586	787.2867	0.4919201	0.5315236	573.5576	3.733423	0	24	944	802						Frog_fixed.avi	0
27983	1680	935.2562	816.8979	0.619648	0.5911486	570.7974	3.925378	0	959.1313	788.6049	0.4918518	0.5342087	573.1159	3.748459	0	24	947	803						Frog_fixed.avi	0
27999	1681	934.4028	814.661	0.6197765	0.5936503	570.3152	3.91313	0	956.3489	788.3448	0.4919732	0.536179	572.842	3.727089	0	24	945	802						Frog_fixed.avi	0
28016	1682	934.7891	815.2112	0.6201853	0.5952737	569.9049	3.90091	0	954.4016	794.5894	0.4923976	0.5374388	572.4303	3.731873	0	24	945	805						Frog_fixed.avi	0
28033	1683	934.1609	809.7889	0.6208039	0.5962828	569.6476	3.897846	0	949.8255	786.7827	0.4930214	0.5381606	572.0646	3.726709	0	24	942	798						Frog_fixed.avi	0
28049	1684	933.5017	810.0187	0.6215233	0.5969331	569.2364	3.895263	0	956.408	786.1549	0.4937401	0.5384947	571.7553	3.735517	0	24	945	798						Frog_fixed.avi	0
28066	1685	937.2051	817.9911	0.622263	0.5974097	568.9079	3.879518	0	953.0227	788.4874	0.4944422	0.5386493	571.3192	3.727761	0	24	945	803						Frog_fixed.avi	0
28083	1686	934.0656	810.2943	0.6228414	0.5979204	568.6895	3.890085	0	949.8287	791.8317	0.4950299	0.5387252	571.0219	3.729739	0	24	942	801						Frog_fixed.avi	0
28099	1687	933.767	815.0657	0.6232346	0.5980875	568.3943	3.899096	0	947.3859	793.8715	0.4954263	0.5385114	570.7787	3.742563	0	24	941	804						Frog_fixed.avi	0
28116	1688	932.4128	813.0897	0.6233634	0.5980464	568.1866	3.886346	0	951.8126	790.2068	0.4956093	0.5380493	570.5474	3.729735	0	24	942	802						Frog_fixed.avi	0
28133	1689	934.1549	813.0374	0.6233522	0.5977349	567.9097	3.888252	0	953.912	788.2673	0.4956047	0.53747	570.3787	3.743682	0	24	944	801						Frog_fixed.avi	0
28149	1690	930.7252	817.4768	0.6231096	0.5972396	567.6968	3.878919	0	949.9797	786.9388	0.4953638	0.5367203	570.2233	3.754122	0	24	940	802						Frog_fixed.avi	0
28166	1691	931.4243	816.7529	0.6226324	0.5965947	567.5229	3.892785	0	952.9391	780.4617	0.4948871	0.5358694	570.113	3.751401	0	24	942	799						Frog_fixed.avi	0
28183	1692	929.4	810.6232	0.6218527	0.5960729	567.1899	3.89188	0	955.1276	780.146	0.4941845	0.5349743	569.952	3.736659	0	24	942	795						Frog_fixed.avi	0
28199	1693	931.8861	815.5149	0.6208447	0.5957402	566.9656	3.896155	0	951.2385	781.4541	0.4931946	0.5344241	569.8452	3.74835	0	24	942	798						Frog_fixed.avi	0
28216	1694	935.9207	811.2128	0.619661	0.5959204	566.9664	3.895869	0	952.785	790.1844	0.4920305	0.5344583	569.738	3.752797	0	24	944	801						Frog_fixed.avi	0
28233	1695	934.7211	809.0675	0.6184207	0.5963193	566.8935	3.902746	0	950.8133	787.1083	0.4907575	0.5350252	569.7045	3.743241	0	24	943	798						Frog_fixed.avi	0
28249	1696	933.6835	814.4061	0.6171811	0.5968674	566.9212	3.885038	0	951.1431	789.8569	0.48944	0.5359734	569.909	3.767543	0	24	942	802						Frog_fixed.avi	0
28266	1697	930.9359	812.2944	0.6159713	0.5973904	566.9125	3.908402	0	951.142	786.2141	0.4881802	0.537046	569.8913	3.75406	0	24	941	799						Frog_fixed.avi	0
28283	1698	935.15	809.3796	0.614884	0.5978447	567.0671	3.901024	0	954.23	783.6665	0.486961	0.5381705	570.1396	3.780876	0	24	945	797						Frog_fixed.avi	0
28299	1699	933.3511	815.4267	0.6139367	0.5980188	567.2725	3.904713	0	954.711	784.3348	0.4859508	0.5390733	570.3245	3.789048	0	24	944	800						Frog_fixed.avi	0
28316	1700	936.1777	810.6889	0.6132393	0.5979949	567.7151	3.924931	0	953.4039	780.7715	0.4851876	0.5397389	570.626	3.777298	0	24	945	796						Frog_fixed.avi	0
28333	1701	931.3967	809.3948	0.6128172	0.5978284	568.033	3.914696	0	948.5284	783.6034	0.484691	0.5400981	570.9143	3.788619	0	24	940	796						Frog_fixed.avi	0
28349	1702	934.5781	807.9366	0.6127101	0.5975155	568.5099	3.918934	0	953.4767	783.3514	0.484579	0.5403268	571.2328	3.794765	0	24	944	796						Frog_fixed.avi	0
28366	1703	935.4595	812.2545	0.6129943	0.5971897	569.031	3.928544	0	952.441	779.6472	0.4847899	0.5404926	571.6746	3.786532	0	24	944	796						Frog_fixed.avi	0
28383	1704	927.8909	806.5718	0.6135834	0.5968261	569.5329	3.919447	0	957.405	778.953	0.485381	0.5404785	572.0837	3.797098	0	24	943	793						Frog_fixed.avi	0
28399	1705	887.099	642.772	0.6145201	0.5949529	570.3173	3.968838	0	928.6821	603.5681	0.4865654	0.5390323	572.6353	3.808569	0	25	908	623						Frog_fixed.avi	0
28416	1706	884.0516	569.7517	0.6155897	0.5934353	571.0213	3.971302	0	927.5025	531.4553	0.4879203	0.5374386	572.9683	3.788455	0	25	906	551						Frog_fixed.avi	0
28432	1707	866.1154	521.1841	0.6168058	0.5928044	571.6147	3.983358	0	912.8508	483.164	0.4891966	0.5364069	573.3628	3.783182	0	25	889	502						Frog_fixed.avi	0
28449	1708	870.9539	518.4896	0.6180668	0.5927733	572.0715	3.984799	0	914.0636	489.9608	0.4904908	0.5358195	573.5053	3.785826	0	25	893	504						Frog_fixed.avi	0
28466	1709	874.6672	524.3163	0.6193425	0.5926064	572.6008	3.980459	0	913.3875	492.0609	0.4918779	0.5350121	573.852	3.781972	0	25	894	508						Frog_fixed.avi	0
28482	1710	878.7231	525.7969	0.6204492	0.5923854	573.1262	3.993119	0	918.7993	490.2013	0.4931381	0.5340632	574.2888	3.822269	0	25	899	508						Frog_fixed.avi	0
28499	1711	875.7663	520.3691	0.6213651	0.5919471	573.4532	3.980593	0	910.5709	494.9816	0.4942199	0.5328925	574.5815	3.793684	0	25	893	508						Frog_fixed.avi	0
28516	1712	873.5178	515.0804	0.622134	0.5913185	574.0276	3.98609	0	914.4244	495.857	0.4951265	0.5315071	574.9304	3.802603	0	25	894	505						Frog_fixed.avi	0
28532	1713	874.0919	518.8973	0.6227479	0.5905457	574.4534	4.000387	0	911.2845	497.067	0.495887	0.5301936	575.3006	3.796822	0	25	893	508						Frog_fixed.avi	0
28549	1714	873.0218	518.1895	0.6233239	0.5897587	574.7968	4.003098	0	912.0905	492.9833	0.4965826	0.5289143	575.4885	3.794429	0	25	893	506						Frog_fixed.avi	0
28566	1715	873.8037	521.024	0.6238893	0.5890407	575.1762	4.001021	0	910.9662	492.5743	0.4972773	0.5277868	575.8077	3.799415	0	25	892	507						Frog_fixed.avi	0
28582	1716	876.6067	527.0641	0.6244869	0.58843	575.507	4.00086	0	912.6071	494.59	0.4979716	0.526889	575.9599	3.788051	0	25	895	511						Frog_fixed.avi	0
28599	1717	876.301	519.0444	0.6251158	0.588065	575.7892	4.009733	0	910.7769	493.0414	0.4986867	0.526228	576.118	3.800462	0	25	894	506						Frog_fixed.avi	0
28616	1718	875.7901	524.8716	0.6257588	0.5878779	576.0136	3.98526	0	909.7814	498.8692	0.4993843	0.5258318	576.2236	3.796193	0	25	893	512						Frog_fixed.avi	0
28632	1719	872.1216	522.17	0.6263942	0.5878981	576.2574	3.991738	0	906.5959	498.4461	0.500065	0.5257517	576.3939	3.790578	0	25	889	510						Frog_fixed.avi	0
28649	1720	874.5063	523.1644	0.6270275	0.5880788	576.4404	3.99206	0	907.7771	497.8356	0.5007315	0.5258958	576.4407	3.789755	0	25	891	510						Frog_fixed.avi	0
28666	1721	867.9883	528.6064	0.6276339	0.5883437	576.657	3.990767	0	904.5222	493.7783	0.5013891	0.5260371	576.3978	3.805982	0	25	886	511						Frog_fixed.avi	0
28682	1722	870.1102	527.8294	0.6282724	0.5885634	576.8582	3.992568	0	901.7903	492.4936	0.5020798	0.5260307	576.4794	3.791978	0	25	886	510						Frog_fixed.avi	0
28699	1723	868.0769	528.761	0.6289114	0.5887899	576.8405	3.979244	0	903.0118	492.5699	0.5028011	0.5259317	576.2974	3.776026	0	25	886	511						Frog_fixed.avi	0
28716	1724	867.2217	529.5596	0.6294853	0.5891908	576.6383	3.990166	0	895.1747	498.5746	0.5034193	0.5257668	576.0026	3.770574	0	25	881	514						Frog_fixed.avi	0
28732	1725	856.9086	532.5554	0.6298265	0.589752	576.4622	3.969778	0	891.301	500.4602	0.5038973	0.5255951	575.7283	3.777888	0	25	874	517						Frog_fixed.avi	0
28749	1726	858.9489	538.3702	0.6299747	0.5902418	576.1423	3.975248	0	888.6963	505.8982	0.5041428	0.5252647	575.2032	3.77945	0	25	874	522						Frog_fixed.avi	0
28766	1727	854.9672	525.0425	0.6299305	0.5903727	575.8422	3.971213	0	883.2361	496.5027	0.5042004	0.5246025	574.8564	3.754776	0	26	869	511						Frog_fixed.avi	0
28782	1728	823.8044	486.6293	0.6297357	0.5897658	575.2981	3.960717	0	854.4657	466.2042	0.5041479	0.5233973	574.368	3.751579	0	26	839	476						Frog_fixed.avi	0
28799	1729	828.7098	489.4545	0.6292236	0.5890691	574.922	3.955504	0	863.3069	466.6366	0.5036586	0.5224664	573.8663	3.754591	0	26	846	478						Frog_fixed.avi	0
28816	1730	825.5519	483.6422	0.6286314	0.5885997	574.4157	3.931616	0	855.0588	461.9466	0.5029101	0.5220157	573.3511	3.742914	0	26	840	473						Frog_fixed.avi	0
28832	1731	825.5364	488.629	0.6277527	0.5882588	573.7142	3.941274	0	857.5953	462.8613	0.5019161	0.5215953	572.8051	3.74443	0	26	842	476						Frog_fixed.avi	0
28849	1732	824.3566	481.7175	0.6263991	0.5878722	573.2552	3.954243	0	861.2261	468.9582	0.5005211	0.5211663	572.1349	3.75222	0	26	843	475						Frog_fixed.avi	0
28866	1733	829.1364	493.0718	0.6247739	0.5875264	572.8633	3.936359	0	856.8542	468.8456	0.4987175	0.5212926	571.6703	3.738807	0	26	843	481						Frog_fixed.avi	0
28882	1734	830.6625	483.548	0.6229761	0.5871843	572.6177	3.932965	0	855.9459	461.5455	0.4965556	0.5222049	571.3574	3.738539	0	26	843	473						Frog_fixed.avi	0
28899	1735	826.4452	486.5493	0.6210172	0.5865533	572.2615	3.931519	0	859.2357	463.0913	0.4942098	0.5234797	571.2682	3.758349	0	26	843	475						Frog_fixed.avi	0
28915	1736	828.6833	487.5479	0.6189827	0.5855079	572.1086	3.921657	0	862.8422	466.6085	0.4917784	0.5243992	571.3231	3.73711	0	26	846	477						Frog_fixed.avi	0
28932	1737	827.0454	486.398	0.617051	0.5839775	572.0543	3.931211	0	865.7666	462.8103	0.4895647	0.5243253	571.3892	3.754363	0	26	846	475						Frog_fixed.avi	0
28949	1738	828.8208	487.5806	0.6154016	0.581992	572.0258	3.934573	0	860.1006	461.2023	0.4877504	0.5230716	571.6231	3.751232	0	26	844	474						Frog_fixed.avi	0
28966	1739	828.5132	488.83	0.6141873	0.5799317	571.8977	3.926972	0	860.8682	466.2094	0.4865185	0.5209602	571.46	3.761331	0	26	845	478						Frog_fixed.avi	0
28982	1740	823.1656	489.8861	0.6134297	0.5779927	571.8467	3.933403	0	864.2948	467.9778	0.4858633	0.5185904	571.3893	3.754238	0	26	844	479						Frog_fixed.avi	0
28999	1741	825.1238	485.1941	0.6131446	0.5764911	571.7708	3.938295	0	858.2213	462.8074	0.4856974	0.5163457	571.2884	3.775028	0	26	842	474						Frog_fixed.avi	0
29015	1742	822.6467	485.6849	0.6131586	0.5753732	571.7382	3.933731	0	860.4255	466.8665	0.4859062	0.5142998	571.0633	3.768669	0	26	842	476						Frog_fixed.avi	0
29032	1743	825.1348	488.0296	0.6133788	0.5746395	571.7942	3.953024	0	862.5463	464.9008	0.4863217	0.5126036	570.8594	3.758415	0	26	844	476						Frog_fixed.avi	0
29049	1744	819.3514	487.4418	0.613746	0.5740473	571.7678	3.946733	0	860.1526	473.4506	0.4868589	0.511174	570.6971	3.760757	0	26	840	480						Frog_fixed.avi	0
29065	1745	826.5759	488.0152	0.6142588	0.5732717	571.898	3.954261	0	859.2764	471.7006	0.4874698	0.5100818	570.6221	3.772576	0	26	843	480						Frog_fixed.avi	0
29082	1746	822.1141	492.3939	0.6148236	0.5722597	572.0587	3.94134	0	866.2534	463.0792	0.4880736	0.5091941	570.5199	3.773684	0	26	844	478						Frog_fixed.avi	0
29099	1747	822.6644	491.0778	0.615371	0.5711752	572.3156	3.93536	0	864.7384	469.156	0.4885888	0.5084126	570.5582	3.76845	0	26	844	480						Frog_fixed.avi	0
29115	1748	827.6374	490.5534	0.6158182	0.5698465	572.5086	3.946297	0	864.8224	462.8217	0.4890112	0.5076401	570.8558	3.765969	0	26	846	477						Frog_fixed.avi	0
29132	1749	822.0676	489.0425	0.6161388	0.5685977	572.9895	3.943226	0	867.2401	466.3513	0.4892988	0.5068291	571.2779	3.774192	0	26	845	478						Frog_fixed.avi	0
29149	1750	827.0934	489.8982	0.6163569	0.5674473	573.4011	3.96116	0	865.162	469.5247	0.4895101	0.5060955	571.654	3.786948	0	26	846	480						Frog_fixed.avi	0
29165	1751	832.1493	489.5151	0.6165569	0.5665879	573.7024	3.953263	0	867.7828	472.7426	0.4896999	0.5055404	572.1996	3.781703	0	26	850	481						Frog_fixed.avi	0
29182	1752	824.6398	483.3296	0.6167447	0.5664357	574.1848	3.941948	0	868.2596	467.1977	0.4899269	0.5054669	572.8018	3.786338	0	26	846	475						Frog_fixed.avi	0
29199	1753	827.1409	484.013	0.6169817	0.5668494	574.7014	3.95088	0	875.1058	457.018	0.4902337	0.5059047	573.3839	3.784602	0	26	851	471						Frog_fixed.avi	0
29215	1754	829.8925	479.1019	0.6172773	0.5678983	575.0812	3.945389	0	877.5184	456.7726	0.4906096	0.5067989	574.0593	3.790529	0	26	854	468						Frog_fixed.avi	0
29232	1755	837.1644	485.6463	0.6175233	0.5690761	575.1223	3.957958	0	876.222	454.3857	0.4911034	0.5081521	574.7314	3.792864	0	26	857	470						Frog_fixed.avi	0
29249	1756	832.5953	483.8065	0.6180933	0.5714505	575.1211	3.942267	0	877.735	459.6974	0.4917508	0.5098792	575.4019	3.792093	0	26	855	472						Frog_fixed.avi	0
29265	1757	834.9203	480.0809	0.6187831	0.5737285	576.7694	3.966465	0	879.4168	461.3143	0.4925315	0.5118249	575.9559	3.801179	0	26	857	471						Frog_fixed.avi	0
29282	1758	830.0971	487.2687	0.6195634	0.5761601	577.4523	3.956456	0	876.4404	458.1984	0.4934748	0.5140603	576.5096	3.789828	0	26	853	473						Frog_fixed.avi	0
29299	1759	830.7749	479.7559	0.6205654	0.5787054	577.9421	3.955467	0	878.8453	461.4868	0.4946147	0.5164318	577.1893	3.80704	0	26	855	471						Frog_fixed.avi	0
29315	1760	834.454	479.9608	0.6216785	0.5811214	578.5257	3.957913	0	880.7453	454.7206	0.4958465	0.5187756	577.7128	3.804586	0	26	858	467						Frog_fixed.avi	0
29332	1761	836.4471	481.1308	0.6228319	0.5833739	579.0275	3.965802	0	886.0085	452.5623	0.4970932	0.5210311	578.1295	3.80514	0	26	861	467						Frog_fixed.avi	0
29348	1762	830.0947	483.2368	0.6239592	0.5853941	579.5348	3.958165	0	882.162	458.0179	0.4982913	0.5230907	578.6219	3.809225	0	26	856	471						Frog_fixed.avi	0
29365	1763	838.1875	488.2634	0.6250167	0.5872845	579.9377	3.966232	0	880.4717	463.0329	0.4993816	0.5251526	579.0402	3.802174	0	26	859	476						Frog_fixed.avi	0
29382	1764	841.0824	483.6815	0.6259581	0.5890526	580.2637	3.979566	0	882.9504	460.7185	0.5003406	0.5270308	579.3964	3.809851	0	26	862	472						Frog_fixed.avi	0
29398	1765	838.0479	486.0992	0.626761	0.5907091	580.6338	3.973368	0	881.6156	465.3747	0.5011749	0.5288215	579.7844	3.816031	0	26	860	476						Frog_fixed.avi	0
29415	1766	844.1628	481.9005	0.627518	0.5922524	580.8306	3.978571	0	882.9153	467.1176	0.5019493	0.5304925	580.1294	3.825995	0	26	864	475						Frog_fixed.avi	0
29432	1767	840.9993	487.8799	0.6281809	0.5935349	581.1139	3.973542	0	881.2067	466.9783	0.5026228	0.531913	580.4653	3.819056	0	26	861	477						Frog_fixed.avi	0
29448	1768	838.6478	485.2459	0.6287879	0.5946746	581.3055	3.989007	0	880.8077	469.05	0.5032685	0.5329922	580.8348	3.826865	0	26	860	477						Frog_fixed.avi	0
29465	1769	840.8625	495.5408	0.629383	0.5953736	581.5095	3.988955	0	880.5136	465.397	0.5038761	0.5337026	581.135	3.83225	0	26	861	480						Frog_fixed.avi	0
29482	1770	839.339	494.1176	0.6299714	0.5957114	581.6829	3.994432	0	884.7345	458.7388	0.5045518	0.5339953	581.3423	3.818527	0	26	862	476						Frog_fixed.avi	0
29498	1771	837.9022	490.3115	0.6306541	0.5956292	581.8615	4.008529	0	879.0758	470.7959	0.505291	0.5336905	581.8306	3.832783	0	26	858	481						Frog_fixed.avi	0
29515	1772	836.2692	491.4067	0.6314065	0.5950775	582.2944	4.009046	0	877.0228	470.3288	0.5061437	0.5329239	582.3268	3.827199	0	26	857	481						Frog_fixed.avi	0
29532	1773	838.4769	492.7101	0.6322738	0.5942429	582.5483	3.999058	0	879.2506	465.2614	0.5071157	0.5318124	582.6703	3.839401	0	26	859	479						Frog_fixed.avi	0
29548	1774	838.3127	484.3661	0.633189	0.5932544	582.9703	4.033395	0	878.403	469.4233	0.5082012	0.5304487	582.9501	3.846137	0	27	858	477						Frog_fixed.avi	0
29565	1775	870.9823	453.0958	0.6340038	0.5920983	583.3409	4.016277	0	917.5636	438.9547	0.5092537	0.5289385	583.403	3.86009	0	27	894	446						Frog_fixed.avi	0
29582	1776	867.0348	464.9287	0.6350161	0.5914607	583.5181	4.024914	0	904.9268	450.3177	0.5103551	0.5279723	583.6624	3.865888	0	27	886	458						Frog_fixed.avi	0
29598	1777	869.8641	464.2365	0.6359785	0.5911102	583.798	4.039013	0	907.0246	452.9969	0.5113942	0.5272958	583.7988	3.863727	0	27	888	459						Frog_fixed.avi	0
29615	1778	864.3687	468.0631	0.6368719	0.591193	584.0096	4.022179	0	906.3329	443.9491	0.5123723	0.5271224	583.953	3.869255	0	27	885	456						Frog_fixed.avi	0
29632	1779	868.2015	463.4539	0.6376974	0.5916273	584.0485	4.033484	0	910.7453	450.5977	0.5132423	0.527289	584.0547	3.860713	0	27	889	457						Frog_fixed.avi	0
29648	1780	869.0974	473.9541	0.6384378	0.5924115	584.1616	4.029789	0	910.373	446.0151	0.514024	0.5279257	583.9412	3.858645	0	27	890	460						Frog_fixed.avi	0
29665	1781	868.7689	469.9857	0.6391988	0.5934386	584.0976	4.036752	0	906.892	443.2988	0.5147989	0.5288431	584.0819	3.864918	0	27	888	457						Frog_fixed.avi	0
29682	1782	865.9753	473.1342	0.6399893	0.5946293	584.2276	4.038093	0	913.1487	439.2109	0.5156136	0.530097	584.1469	3.86657	0	27	890	456						Frog_fixed.avi	0
29698	1783	868.5293	463.6162	0.6408501	0.5959709	584.3277	4.051996	0	910.7495	440.3858	0.5164326	0.5315266	584.1938	3.885441	0	27	890	452						Frog_fixed.avi	0
29715	1784	867.7715	460.2454	0.6417671	0.5974054	584.3674	4.059503	0	915.5838	444.8729	0.5173265	0.5330278	584.1873	3.889847	0	27	892	453						Frog_fixed.avi	0
29732	1785	870.811	462.8994	0.6427009	0.5988168	584.358	4.064652	0	909.3594	443.6969	0.5182288	0.5347351	584.2274	3.89359	0	27	890	453						Frog_fixed.avi	0
29748	1786	874	471.3805	0.6436759	0.6001433	584.483	4.064203	0	914.4717	444.1979	0.5191627	0.5362496	584.2329	3.885002	0	27	894	458						Frog_fixed.avi	0
29765	1787	876.9143	460.877	0.6446165	0.6014439	584.5083	4.059013	0	915.0897	445.8046	0.5200998	0.537668	584.2518	3.899232	0	27	896	453						Frog_fixed.avi	0
29782	1788	874.6052	464.6298	0.6455221	0.6024702	584.7744	4.05968	0	913.836	446.2304	0.520997	0.5387028	584.162	3.896983	0	27	894	455						Frog_fixed.avi	0
29798	1789	871.7164	464.5884	0.6463839	0.6031723	584.9246	4.074711	0	909.837	448.6011	0.5218744	0.5394036	584.3889	3.892892	0	27	891	457						Frog_fixed.avi	0
29815	1790	881.8851	464.6117	0.6472167	0.6031663	584.9373	4.082142	0	910.0685	450.5114	0.5227419	0.5395538	584.5766	3.881353	0	27	896	458						Frog_fixed.avi	0
29832	1791	872.38	465.3753	0.6479931	0.6032265	584.9351	4.093941	0	919.2023	441.7175	0.5235897	0.5392543	584.5592	3.891523	0	27	896	454						Frog_fixed.avi	0
29848	1792	878.1677	468.8422	0.6487564	0.6026657	585.0736	4.092931	0	913.9084	440.3055	0.524334	0.5385241	584.6457	3.897822	0	27	896	455						Frog_fixed.avi	0
29865	1793	873.7838	468.5142	0.6493847	0.6020639	585.1116	4.083691	0	916.9078	447.2155	0.5250522	0.53766	584.6693	3.897216	0	27	895	458						Frog_fixed.avi	0
29882	1794	879.5209	470.6191	0.6499553	0.6014914	585.2015	4.092875	0	916.7658	442.6897	0.5256335	0.536881	584.7087	3.909421	0	27	898	457						Frog_fixed.avi	0
29898	1795	874.2307	469.2197	0.6503972	0.6012301	585.0331	4.105404	0	912.0385	447.0797	0.5261093	0.5362906	584.6776	3.918327	0	27	893	458						Frog_fixed.avi	0
29915	1796	874.813	463.1837	0.6507816	0.6012547	584.8723	4.112031	0	914.154	442.6437	0.5265093	0.5361189	584.6226	3.897902	0	27	894	453						Frog_fixed.avi	0
29931	1797	881.5717	470.4792	0.6511025	0.6015629	584.6454	4.122078	0	912.4739	449.1317	0.5268081	0.5362487	584.4948	3.908114	0	27	897	460						Frog_fixed.avi	0
29948	1798	872.3021	466.7613	0.6513184	0.6021807	584.7073	4.120742	0	916.3294	441.6307	0.5270548	0.5367829	584.4623	3.914441	0	27	894	454						Frog_fixed.avi	0
29965	1799	877.265	474.2367	0.6515238	0.6030354	584.4701	4.132685	0	912.5223	439.2785	0.5272142	0.5375352	584.4432	3.924497	0	27	895	457						Frog_fixed.avi	0
29981	1800	877.3188	472.6354	0.6516814	0.6037154	584.485	4.093319	0	916.9424	440.0993	0.5273852	0.5384922	584.1593	3.915664	0	27	897	456						Frog_fixed.avi	0
29998	1801	869.1404	471.1448	0.6517469	0.605167	584.4827	4.136678	0	908.4825	454.106	0.5274557	0.5395331	584.0899	3.933668	0	27	889	463						Frog_fixed.avi	0
30015	1802	871.6526	468.4918	0.6518157	0.6061374	584.5115	4.140568	0	908.022	443.3729	0.5274926	0.5406395	584.0726	3.929374	0	27	890	456						Frog_fixed.avi	0
30031	1803	872.3718	469.4922	0.6518669	0.6066232	584.5274	4.159643	0	906.9861	447.838	0.5275044	0.5414608	584.0615	3.934378	0	27	890	459						Frog_fixed.avi	0
30048	1804	866.4927	482.1794	0.6518536	0.6073866	584.525	4.132375	0	912.8408	446.2289	0.5275233	0.541874	584.028	3.936634	0	27	890	464						Frog_fixed.avi	0
30065	1805	864.5548	479.2777	0.6518478	0.6073434	584.7516	4.15201	0	909.6885	441.8679	0.5275223	0.5417767	584.0501	3.945068	0	27	887	461						Frog_fixed.avi	0
30081	1806	850.9614	483.8963	0.6518061	0.6068621	584.892	4.158833	0	911.9377	462.2074	0.527461	0.5409195	584.0826	3.920315	0	27	881	473						Frog_fixed.avi	0
30098	1807	848.0573	462.0793	0.651701	0.6058939	584.9332	4.152923	0	-1280	-1024	-1	-1	-1	-1	4	27	848	462						Frog_fixed.avi	0
30115	1808	-1280	-1024	-1	-1	-1	-1	4	-1280	-1024	-1	-1	-1	-1	4	28	0	0						Frog_fixed.avi	0
30131	1809	-1280	-1024	-1	-1	-1	-1	4	-1280	-1024	-1	-1	-1	-1	4	28	0	0						Frog_fixed.avi	0
30148	1810	-1280	-1024	-1	-1	-1	-1	4	-1280	-1024	-1	-1	-1	-1	4	28	0	0						Frog_fixed.avi	0
30165	1811	-1280	-1024	-1	-1	-1	-1	4	-1280	-1024	-1	-1	-1	-1	4	28	0	0						Frog_fixed.avi	0
30181	1812	-1280	-1024	-1	-1	-1	-1	4	-1280	-1024	-1	-1	-1	-1	4	28	0	0						Frog_fixed.avi	0
30198	1813	519.687	1003.893	0.651235	0.608422	584.9307	4.057568	0	-1280	-1024	-1	-1	-1	-1	4	28	520	1004						Frog_fixed.avi	0
30215	1814	519.3269	1007.733	0.6506122	0.608892	585.5198	4.05092	0	-1280	-1024	-1	-1	-1	-1	4	28	519	1008						Frog_fixed.avi	0
30231	1815	513.4515	988.9292	0.6498439	0.6089497	586.8942	4.097761	0	555.2282	953.1649	0.5256128	0.5457405	584.0826	3.927782	0	28	534	971						Frog_fixed.avi	0
30248	1816	518.5262	984.1912	0.6493018	0.6093833	585.4973	4.093132	0	547.4417	935.9558	0.5244715	0.5472866	584.0826	3.955888	0	28	533	960						Frog_fixed.avi	0
30265	1817	512.3382	983.8279	0.6485615	0.6097384	585.4829	4.083598	0	-1280	-1024	-1	-1	-1	-1	4	28	512	984						Frog_fixed.avi	0
30281	1818	510.2174	994.1497	0.6477547	0.6103133	585.2617	4.082387	0	550.9076	940.5193	0.5216671	0.5488585	590.0093	3.994884	0	28	531	967						Frog_fixed.avi	0
30298	1819	518.9275	982.9628	0.6470958	0.6102901	585.3254	4.109973	0	549.1432	938.7222	0.5207866	0.5495626	590.0093	3.994394	0	28	534	961						Frog_fixed.avi	0
30315	1820	512.1058	989.9731	0.646364	0.6103394	585.1967	4.096831	0	557.3785	936.7357	0.5212028	0.5499724	582.9	3.961116	0	28	535	963						Frog_fixed.avi	0
30331	1821	512.5042	988.2715	0.6456726	0.6103157	584.9699	4.091913	0	552.0461	932.7897	0.520376	0.5502931	582.5134	3.95759	0	28	532	961						Frog_fixed.avi	0
30348	1822	512.6128	988.3149	0.6449954	0.6101436	584.8596	4.085225	0	552.0002	935.0072	0.5196168	0.5504592	582.4796	3.951272	0	28	532	962						Frog_fixed.avi	0
30365	1823	517.4671	986.9802	0.6443716	0.6097639	584.648	4.094895	0	550.9576	931.818	0.5188906	0.5504311	582.2575	3.964641	0	28	534	959						Frog_fixed.avi	0
30381	1824	513.7821	983.0703	0.6437578	0.6093128	584.4594	4.094006	0	549.0125	940.6833	0.5181724	0.5502344	581.9056	3.961396	0	28	531	962						Frog_fixed.avi	0
30398	1825	518.2276	991.3905	0.6431009	0.6087281	584.1704	4.089863	0	547.3069	945.7634	0.5174111	0.5500315	581.8218	3.965182	0	28	533	969						Frog_fixed.avi	0
30415	1826	517.0054	986.7136	0.6424396	0.6082389	583.8826	4.0827	0	549.5532	940.9781	0.5166413	0.5499215	581.319	3.958452	0	28	533	964						Frog_fixed.avi	0
30431	1827	516.009	986.5318	0.6417355	0.6077938	583.6262	4.088515	0	551.2162	938.4112	0.5158455	0.5498789	581.0991	3.962587	0	28	534	962						Frog_fixed.avi	0
30448	1828	514.4224	987.4213	0.6410633	0.6073855	583.4494	4.081402	0	550.4248	942.2705	0.5150806	0.5499305	580.9001	3.955259	0	28	532	965						Frog_fixed.avi	0
30464	1829	517.3857	988.1984	0.6404297	0.6069987	583.1935	4.071697	0	551.7773	947.597	0.5143065	0.5500177	580.5621	3.950675	0	28	535	968						Frog_fixed.avi	0
30481	1830	517.7398	984.8386	0.6398535	0.6066731	582.9285	4.075995	0	548.7322	938.0378	0.5135996	0.5502847	580.3887	3.952152	0	28	533	961						Frog_fixed.avi	0
30498	1831	516.4622	992.3044	0.6393411	0.6064208	582.7678	4.069099	0	551.3824	942.1638	0.5129864	0.5505655	580.0651	3.949363	0	28	534	967						Frog_fixed.avi	0
30514	1832	521.3853	989.9521	0.6389054	0.6062316	582.6024	4.068257	0	549.8239	945.3057	0.5124083	0.550853	579.7965	3.949397	0	28	536	968						Frog_fixed.avi	0
30531	1833	518.8937	985.5256	0.638485	0.6060839	582.3751	4.068697	0	551.4559	936.3801	0.5119063	0.5511639	579.5641	3.934824	0	28	535	961						Frog_fixed.avi	0
30548	1834	521.4786	984.5961	0.6380887	0.6058762	582.1873	4.061465	0	547.2131	943.466	0.5114104	0.5513586	579.4324	3.949236	0	28	534	964						Frog_fixed.avi	0
30564	1835	518.9885	1003.981	0.6377093	0.6057506	582.1724	4.05242	0	546.0743	956.9394	0.5109848	0.5516444	579.4382	3.946534	0	28	533	980						Frog_fixed.avi	0
30581	1836	453.7067	1189.534	0.6374025	0.6067302	582.1297	4.043064	0	486.8245	1124.843	0.5111911	0.5532282	579.2261	3.93983	0	29	470	1157						Frog_fixed.avi	0
30598	1837	457.4918	1205.63	0.6371624	0.6069462	582.224	4.025777	0	487.9142	1154.652	0.5109687	0.5538946	579.1993	3.928619	0	29	473	1180						Frog_fixed.avi	0
30614	1838	440.9854	1230.561	0.6369022	0.6069209	582.2013	4.028311	0	480.5249	1182.826	0.5105153	0.5540708	579.2442	3.931919	0	29	461	1207						Frog_fixed.avi	0
30631	1839	452.2926	1215.706	0.6366607	0.6070259	582.228	4.027262	0	485.7175	1168.06	0.5101898	0.5543932	579.2051	3.919616	0	29	469	1192						Frog_fixed.avi	0
30648	1840	445.9025	1218.009	0.6363767	0.6071646	582.3807	4.023562	0	482.7009	1171.16	0.5098868	0.5547106	579.2849	3.925721	0	29	464	1195						Frog_fixed.avi	0
30664	1841	448.1556	1215.835	0.6362099	0.6072037	582.3483	4.023544	0	487.2454	1172.998	0.5096251	0.5549566	579.2983	3.935343	0	29	468	1194						Frog_fixed.avi	0
30681	1842	451.022	1216.61	0.6360934	0.6072254	582.5292	4.017336	0	479.7205	1166.995	0.5094649	0.5552579	579.3342	3.920887	0	29	465	1192						Frog_fixed.avi	0
30698	1843	443.3403	1214.65	0.636073	0.6071886	582.6613	4.019788	0	481.3283	1167.226	0.5094368	0.5554582	579.4124	3.915808	0	29	462	1191						Frog_fixed.avi	0
30714	1844	450.4044	1215.056	0.6361985	0.6069674	582.6339	4.013031	0	482.297	1161.14	0.5095308	0.5553986	579.6093	3.918795	0	29	466	1188						Frog_fixed.avi	0
30731	1845	443.912	1220.974	0.6364256	0.6064658	582.8738	4.005629	0	478.2097	1177.317	0.5097975	0.5549988	579.6702	3.911664	0	29	461	1199						Frog_fixed.avi	0
30748	1846	444.1317	1209.954	0.6368253	0.6056576	582.9163	4.01188	0	480.8801	1174.71	0.5102544	0.5542061	579.7962	3.915586	0	29	463	1192						Frog_fixed.avi	0
30764	1847	451.7876	1210.263	0.6374074	0.6043965	583.1738	4.006899	0	481.0381	1166.296	0.5108564	0.5529654	579.8004	3.914784	0	29	466	1188						Frog_fixed.avi	0
30781	1848	443.8329	1205.845	0.6380697	0.6023073	583.3839	4.00127	0	476.8268	1158.773	0.5116163	0.5509285	580.0416	3.90821	0	29	460	1182						Frog_fixed.avi	0
30798	1849	382.3732	877.7356	0.6387857	0.5974581	583.7293	4.053255	0	428.5067	838.1827	0.5129009	0.5462517	580.1199	3.956452	0	29	405	858						Frog_fixed.avi	0
30814	1850	363.3311	632.2818	0.6394623	0.5918745	584.0934	4.060577	0	433.5464	597.21	0.5138831	0.5407501	580.2523	3.97366	0	30	398	615						Frog_fixed.avi	0
30831	1851	357.1909	366.87	0.6400003	0.5863419	584.3932	4.06948	0	437.4354	328.6219	0.5144904	0.535352	580.6031	3.961369	0	30	397	348						Frog_fixed.avi	0
30848	1852	369.4276	191.5964	0.6404106	0.5810335	584.7825	4.075317	0	454.2928	157.5912	0.5149433	0.5299017	580.8604	3.972477	0	30	412	175						Frog_fixed.avi	0
30864	1853	386.1734	136.9016	0.6408627	0.5766603	584.9274	4.066641	0	446.7226	95.72577	0.5152662	0.5254657	581.0061	3.981255	0	30	416	116						Frog_fixed.avi	0
30881	1854	383.3142	119.1891	0.6412814	0.5727345	584.8089	4.099115	0	454.2892	96.50411	0.5155717	0.5211806	580.9243	4.016122	0	30	419	108						Frog_fixed.avi	0
30898	1855	385.3545	133.9485	0.6415315	0.5684474	585.0369	4.064687	0	454.6959	98.54887	0.5157626	0.5167525	580.8224	3.990465	0	30	420	116						Frog_fixed.avi	0
30914	1856	390.8331	141.8402	0.6416063	0.564246	584.9205	4.071114	0	457.3418	112.9004	0.5157825	0.5122135	580.9384	3.990545	0	30	424	127						Frog_fixed.avi	0
30931	1857	396.1915	141.2513	0.6415485	0.5603506	584.9246	4.07714	0	449.6306	107.8075	0.5156565	0.5080085	580.827	3.953671	0	30	423	125						Frog_fixed.avi	0
30948	1858	387.4097	140.0597	0.6413263	0.5568187	584.6299	4.0619	0	448.6853	110.5513	0.5153964	0.5040984	580.8862	3.942292	0	30	418	125						Frog_fixed.avi	0
30964	1859	385.5323	146.4714	0.6409363	0.5537149	584.53	4.050807	0	451.2144	111.4349	0.5149476	0.5007294	580.8923	3.93296	0	30	418	129						Frog_fixed.avi	0
30981	1860	387.8372	128.6648	0.6403845	0.5511771	584.3516	4.071259	0	451.9398	121.0516	0.5143296	0.4978573	580.8243	3.935831	0	30	420	125						Frog_fixed.avi	0
30998	1861	392.4637	127.538	0.6397264	0.5491408	584.1968	4.077447	0	458.0233	124.7277	0.5136043	0.4955903	580.7885	3.935611	0	30	425	126						Frog_fixed.avi	0
31014	1862	391.1137	149.832	0.6389914	0.547291	583.8979	4.061997	0	449.6952	117.1375	0.5127938	0.4938	580.6204	3.925698	0	30	420	133						Frog_fixed.avi	0
31031	1863	383.7062	126.8321	0.6383601	0.545931	583.8719	4.040291	0	454.7348	123.3919	0.5120097	0.4922698	580.5687	3.933658	0	30	419	125						Frog_fixed.avi	0
31047	1864	382.251	127.5556	0.637751	0.5446221	583.8719	4.025153	0	453.4784	123.6155	0.5112669	0.4909556	580.449	3.926321	0	30	418	126						Frog_fixed.avi	0
31064	1865	313.7107	71.17233	0.637319	0.5433049	583.8715	4.095029	0	411.6162	35.29508	0.5110452	0.4894959	580.5641	3.969133	0	30	363	53						Frog_fixed.avi	0
31081	1866	38.30474	-183.0236	0.6376873	0.541963	584.2955	4.063811	0	206.6424	-178.5944	0.5118287	0.4877602	580.6987	3.925141	0	31	122	-181						Frog_fixed.avi	0
31097	1867	-179.9811	-379.6755	0.6379479	0.5409886	584.9099	4.162587	0	38.30656	-292.9142	0.5125159	0.4863424	580.6949	3.987906	0	31	-71	-336						Frog_fixed.avi	0
31114	1868	-158.883	-366.0162	0.6381032	0.5395841	584.6138	4.156877	0	37.44534	-264.6042	0.5125822	0.4848478	580.3102	3.995416	0	31	-61	-315						Frog_fixed.avi	0
31131	1869	-196.0113	-403.0963	0.638341	0.5381828	584.5982	4.187892	0	14.54129	-287.7303	0.5127867	0.4833283	580.0686	3.997225	0	31	-91	-345						Frog_fixed.avi	0
31147	1870	-192.8561	-391.2816	0.6386792	0.5367367	584.6108	4.178043	0	25.63165	-274.2636	0.5131698	0.4816641	579.9901	3.973128	0	31	-84	-333						Frog_fixed.avi	0
31164	1871	-180.9128	-385.9491	0.6390585	0.5352473	584.5361	4.168094	0	21.77955	-276.9041	0.5135516	0.4799986	579.7007	3.981613	0	31	-80	-331						Frog_fixed.avi	0
31180	1872	-189.5173	-396.3496	0.6393145	0.5337807	584.746	4.175001	0	22.85829	-278.9473	0.5138702	0.4783728	579.5438	3.982722	0	31	-83	-338						Frog_fixed.avi	0
31197	1873	-179.1289	-391.3105	0.6394554	0.5322936	584.7088	4.179081	0	23.46017	-277.1025	0.5140447	0.4767849	579.4033	3.968861	0	31	-78	-334						Frog_fixed.avi	0
31214	1874	-178.8065	-390.0549	0.6394002	0.530937	584.7594	4.165761	0	24.59718	-267.9092	0.5140628	0.4752301	579.3104	3.964607	0	31	-77	-329						Frog_fixed.avi	0
31230	1875	-193.7484	-403.5942	0.6391807	0.5297547	584.7433	4.179007	0	17.58735	-271.9229	0.5139207	0.4739274	579.052	3.949443	0	31	-88	-338						Frog_fixed.avi	0
31247	1876	-183.3325	-392.6068	0.6388118	0.5286547	584.8834	4.144037	0	20.48952	-265.0511	0.5136015	0.4727457	578.9388	3.938368	0	31	-81	-329						Frog_fixed.avi	0
31264	1877	-197.7104	-406.4636	0.6382715	0.5274627	584.7687	4.165727	0	20.62999	-271.1607	0.5130544	0.4717301	578.7813	3.961183	0	31	-89	-339						Frog_fixed.avi	0
31280	1878	-187.4465	-398.8441	0.6375784	0.5262098	584.5461	4.143892	0	21.18543	-268.7965	0.5123116	0.4707427	578.5756	3.948878	0	31	-83	-334						Frog_fixed.avi	0
31297	1879	-192.1799	-402.7151	0.6367259	0.5249041	584.5799	4.142015	0	17.97356	-264.8276	0.5113696	0.469743	578.4701	3.930912	0	31	-87	-334						Frog_fixed.avi	0
31314	1880	-195.1522	-406.3106	0.6357333	0.5235251	584.3135	4.142524	0	23.28675	-271.2402	0.5102932	0.4687914	578.3394	3.935967	0	31	-86	-339						Frog_fixed.avi	0
31330	1881	-189.0719	-400.6233	0.6347365	0.5221028	584.0907	4.13724	0	19.60969	-265.6166	0.5091524	0.4677822	578.291	3.927261	0	31	-85	-333						Frog_fixed.avi	0
31347	1882	-190.5343	-406.8317	0.6337686	0.5206861	583.942	4.14233	0	12.30925	-263.3662	0.5080343	0.4666772	578.2445	3.926187	0	31	-89	-335						Frog_fixed.avi	0
31364	1883	-182.5882	-395.6126	0.632881	0.519253	583.7741	4.134145	0	9.831149	-271.7792	0.5070265	0.4655212	578.1349	3.937948	0	31	-86	-334						Frog_fixed.avi	0
31380	1884	-188.5732	-397.9891	0.6320205	0.5179194	583.8118	4.152553	0	19.34489	-269.2611	0.5061081	0.4644294	578.0441	3.929446	0	31	-85	-334						Frog_fixed.avi	0
31397	1885	-186.2584	-398.2037	0.6312322	0.5166932	583.5666	4.133459	0	18.06312	-266.7829	0.5052641	0.4632708	577.8426	3.934838	0	31	-84	-332						Frog_fixed.avi	0
31414	1886	-180.4045	-392.7362	0.6305335	0.5155194	583.5616	4.140101	0	15.44314	-268.5541	0.5045282	0.4621365	577.7578	3.935612	0	31	-82	-331						Frog_fixed.avi	0
31430	1887	-188.5025	-391.8467	0.6299188	0.5144154	583.3802	4.136696	0	15.81625	-257.7711	0.5039071	0.4609438	577.6678	3.915701	0	31	-86	-325						Frog_fixed.avi	0
31447	1888	-184.9558	-391.0009	0.6293763	0.5133851	583.1888	4.126873	0	20.9229	-265.9027	0.503404	0.4597493	577.5442	3.92731	0	31	-82	-328						Frog_fixed.avi	0
31464	1889	-189.4472	-397.4669	0.6289231	0.51236	583.205	4.154187	0	17.10557	-253.128	0.5029854	0.4585197	577.4384	3.902285	0	31	-86	-325						Frog_fixed.avi	0
31480	1890	-188.1368	-406.7848	0.6286192	0.5113561	583.2954	4.153018	0	20.25823	-267.9263	0.5027258	0.4573054	577.3712	3.938006	0	31	-84	-337						Frog_fixed.avi	0
31497	1891	-192.0565	-398.6167	0.6284313	0.5103354	583.181	4.158707	0	21.73769	-257.4629	0.5025761	0.4561433	577.1193	3.926044	0	31	-85	-328						Frog_fixed.avi	0
31514	1892	-189.8675	-394.0269	0.6283337	0.5093814	583.0486	4.140057	0	21.19343	-262.9376	0.5025285	0.4549524	577.0643	3.930467	0	31	-84	-328						Frog_fixed.avi	0
31530	1893	-184.8585	-396.0326	0.6282958	0.508533	583.039	4.139821	0	22.93122	-259.6118	0.5025398	0.4540111	576.8879	3.922395	0	31	-81	-328						Frog_fixed.avi	0
31547	1894	-183.1035	-389.7267	0.6282547	0.5078385	582.9902	4.127112	0	23.54981	-261.2246	0.502542	0.4531821	576.7552	3.930943	0	31	-80	-325						Frog_fixed.avi	0
31564	1895	-183.5014	-404.6993	0.6281804	0.5074	583.0466	4.175043	0	22.23624	-264.8759	0.5025138	0.4525529	576.6567	3.935918	0	31	-81	-335						Frog_fixed.avi	0
31580	1896	-189.4982	-390.3314	0.6280422	0.5071356	583.1183	4.1608	0	25.93014	-266.7395	0.5024453	0.4523028	576.5767	3.959054	0	31	-82	-329						Frog_fixed.avi	0
31597	1897	-190.9763	-383.3635	0.6278923	0.5071544	583.0505	4.152631	0	18.94201	-266.5226	0.5022952	0.4523024	576.4717	3.940341	0	31	-86	-325						Frog_fixed.avi	0
31613	1898	-181.2465	-382.2992	0.6277274	0.5074639	582.9333	4.172637	0	21.38893	-264.7702	0.5021338	0.4525219	576.4191	3.935349	0	31	-80	-324						Frog_fixed.avi	0
31630	1899	-187.7284	-381.7526	0.6275304	0.5079178	583.0095	4.163699	0	25.81091	-263.6818	0.5019912	0.4530438	576.2595	3.942894	0	31	-81	-323						Frog_fixed.avi	0
31647	1900	-193.37	-384.7973	0.6273614	0.508507	582.882	4.17556	0	24.45692	-266.1345	0.5018188	0.4536033	576.1358	3.945411	0	31	-84	-325						Frog_fixed.avi	0
31663	1901	-195.4872	-392.2972	0.6272504	0.5091761	582.7373	4.186218	0	19.57367	-267.8273	0.5017186	0.4542288	576.0547	3.956349	0	31	-88	-330						Frog_fixed.avi	0
31680	1902	-185.7369	-384.6603	0.6272225	0.5097926	582.7176	4.175575	0	22.82395	-266.8748	0.5016901	0.4548045	576.0305	3.94956	0	31	-81	-326						Frog_fixed.avi	0
31697	1903	-180.5588	-373.8637	0.6272627	0.510377	582.7072	4.16294	0	19.87846	-262.9554	0.5017529	0.455331	575.9448	3.953635	0	31	-80	-318						Frog_fixed.avi	0
31713	1904	-188.9891	-387.2881	0.6273676	0.5109779	582.7391	4.171421	0	26.38979	-263.9508	0.5019293	0.455749	576.0084	3.951528	0	31	-81	-326						Frog_fixed.avi	0
31730	1905	-186.1653	-397.902	0.627604	0.5115471	582.7806	4.196691	0	18.76586	-270.1991	0.5021788	0.4561966	575.9178	3.961187	0	31	-84	-334						Frog_fixed.avi	0
31747	1906	-192.185	-385.6478	0.6278855	0.5120673	582.8187	4.17872	0	24.10244	-274.1659	0.5025404	0.4565777	575.8872	3.953749	0	31	-84	-330						Frog_fixed.avi	0
31763	1907	-184.0162	-386.4846	0.6282453	0.5125681	582.814	4.183765	0	20.51379	-268.4621	0.5029846	0.45689	575.8867	3.957997	0	31	-82	-327						Frog_fixed.avi	0
31780	1908	-177.4023	-384.5906	0.6286381	0.513107	582.967	4.181983	0	25.01532	-261.8288	0.5034688	0.4571908	575.9009	3.94839	0	31	-76	-323						Frog_fixed.avi	0
31797	1909	-159.6556	-96.72169	0.6292728	0.5139979	582.9362	4.073467	0	-5.680222	-49.64025	0.5044561	0.4581455	575.8882	3.909122	0	32	-83	-73						Frog_fixed.avi	0
31813	1910	-118.5765	48.06527	0.629845	0.5148167	583.0328	4.067649	0	14.81844	80.53265	0.5053436	0.4589483	575.8076	3.949388	0	32	-52	64						Frog_fixed.avi	0
31830	1911	-135.0788	52.5293	0.6304228	0.5152727	583.0932	4.047618	0	20.42771	91.10378	0.5058289	0.4591142	575.9357	3.915201	0	32	-57	72						Frog_fixed.avi	0
31847	1912	-119.9414	78.62885	0.6309764	0.5157708	583.3428	4.040885	0	21.14403	93.83113	0.5064648	0.459491	575.9706	3.91234	0	32	-49	86						Frog_fixed.avi	0
31863	1913	-118.5306	67.85893	0.6315406	0.5164895	583.4914	4.048993	0	13.97421	94.90636	0.5070232	0.4600013	576.0078	3.898279	0	32	-52	81						Frog_fixed.avi	0
31880	1914	-112.9655	69.90526	0.6321018	0.5172781	583.6248	4.036734	0	12.72877	99.29862	0.5076162	0.4606778	576.131	3.907085	0	32	-50	85						Frog_fixed.avi	0
31897	1915	-111.2242	74.67521	0.6326638	0.5181134	583.6506	4.030272	0	16.59783	96.62828	0.508226	0.4615012	576.1398	3.90968	0	32	-47	86						Frog_fixed.avi	0
31913	1916	-108.2781	78.25125	0.6332512	0.5190559	583.885	4.019667	0	16.58529	102.314	0.5088117	0.462453	576.1941	3.906488	0	32	-46	90						Frog_fixed.avi	0
31930	1917	-110.4579	69.28337	0.6337785	0.5201424	583.9257	4.022552	0	17.48251	102.3962	0.5094023	0.4635634	576.1892	3.885678	0	32	-46	86						Frog_fixed.avi	0
31947	1918	-109.5192	78.64748	0.634303	0.5213113	584.0006	4.015167	0	17.51731	105.1677	0.5099184	0.4648999	576.1667	3.89075	0	32	-46	92						Frog_fixed.avi	0
31963	1919	-106.4201	73.23974	0.6347806	0.5226994	583.969	4.019206	0	18.80303	102.0918	0.510403	0.4663731	576.1805	3.896242	0	32	-44	88						Frog_fixed.avi	0
31980	1920	-103.8944	70.52071	0.6352193	0.5242013	583.9796	4.014927	0	16.54912	94.7327	0.510826	0.4679811	576.025	3.887377	0	32	-44	83						Frog_fixed.avi	0
31997	1921	-106.7355	82.45384	0.6355477	0.5258523	583.8907	4.014498	0	15.04675	100.7806	0.5111819	0.4696753	575.8317	3.886665	0	32	-46	92						Frog_fixed.avi	0
32013	1922	-100.9548	81.99306	0.6358561	0.527492	583.695	3.993073	0	14.11464	106.5713	0.5114853	0.4713474	575.7939	3.881392	0	32	-43	94						Frog_fixed.avi	0
32030	1923	-136.6097	46.49681	0.6361977	0.5288318	583.6791	4.036088	0	12.80076	106.7793	0.5117742	0.4728072	575.4852	3.877767	0	32	-62	77						Frog_fixed.avi	0
32047	1924	-105.8435	70.39672	0.6364329	0.5300629	583.679	4.012831	0	19.95231	109.5749	0.5120582	0.4738601	575.2836	3.900072	0	32	-43	90						Frog_fixed.avi	0
32063	1925	-139.4346	49.93885	0.6367394	0.5307383	583.3416	4.003671	0	13.18904	101.9034	0.512302	0.4745885	574.9858	3.899364	0	32	-63	76						Frog_fixed.avi	0
32080	1926	-105.395	72.54541	0.6369639	0.531231	583.3414	4.019599	0	18.82347	102.4894	0.5125684	0.4748524	574.6181	3.885002	0	32	-43	88						Frog_fixed.avi	0
32097	1927	-100.2905	80.39905	0.6371607	0.5312814	582.7512	3.997615	0	13.00033	103.3326	0.5127701	0.4747256	574.3983	3.879464	0	32	-44	92						Frog_fixed.avi	0
32113	1928	-101.8	71.7318	0.6373594	0.5310856	582.4628	4.032956	0	12.13519	101.6307	0.5129892	0.4742586	574.1702	3.886855	0	32	-45	87						Frog_fixed.avi	0
32130	1929	-139.5341	53.40332	0.6375936	0.5306106	582.4447	4.005502	0	12.04353	110.6352	0.5131274	0.4735519	574.0332	3.883674	0	32	-64	82						Frog_fixed.avi	0
32146	1930	-104.9971	62.53059	0.6376705	0.5300031	582.4445	4.032137	0	16.57704	113.2439	0.5132585	0.472743	573.826	3.891386	0	32	-44	88						Frog_fixed.avi	0
32163	1931	-108.2999	68.07617	0.6377211	0.5293599	581.7379	4.032094	0	16.75667	108.3857	0.5132848	0.4720375	573.5313	3.892159	0	32	-46	88						Frog_fixed.avi	0
32180	1932	-106.8091	72.05804	0.6377656	0.5287411	581.5404	4.013902	0	11.42174	104.7035	0.5132725	0.471457	573.2487	3.874048	0	32	-48	88						Frog_fixed.avi	0
32196	1933	-106.1023	74.0361	0.6377144	0.528321	581.2929	4.026959	0	10.54356	107.8396	0.5131647	0.4710487	573.1014	3.885818	0	32	-48	91						Frog_fixed.avi	0
32213	1934	-103.3216	75.89883	0.6376591	0.5280429	581.1777	4.030867	0	6.45892	98.4215	0.5129924	0.470938	573.0803	3.876031	0	32	-48	87						Frog_fixed.avi	0
32230	1935	-104.3127	74.68525	0.637527	0.5280116	580.9785	4.045263	0	5.252049	101.3383	0.5128024	0.4709964	572.7802	3.894171	0	32	-50	88						Frog_fixed.avi	0
32246	1936	-106.9402	81.68922	0.6373817	0.5282111	580.751	4.043804	0	6.12119	107.9309	0.5125934	0.4713385	572.5834	3.894847	0	32	-50	95						Frog_fixed.avi	0
32263	1937	-111.4991	77.40647	0.6372631	0.5285248	580.6472	4.05303	0	4.438813	99.75426	0.5123925	0.4718175	572.6476	3.89454	0	32	-54	89						Frog_fixed.avi	0
32280	1938	-107.0305	78.27128	0.6371999	0.5288383	580.6447	4.048205	0	7.003622	96.54575	0.5122559	0.4723454	572.3906	3.903506	0	32	-50	87						Frog_fixed.avi	0
32296	1939	-105.2804	67.48574	0.6371081	0.5292306	580.5276	4.044132	0	6.801367	98.33927	0.5121366	0.4728124	572.3129	3.92692	0	32	-49	83						Frog_fixed.avi	0
32313	1940	-106.0524	79.95822	0.6370625	0.5295247	580.4596	4.069427	0	11.2422	96.91158	0.5120651	0.4732919	572.3338	3.901794	0	32	-47	88						Frog_fixed.avi	0
32330	1941	-107.1112	71.04292	0.6370168	0.5298758	580.4121	4.074177	0	8.284391	99.87574	0.5119856	0.4737713	572.4001	3.918303	0	32	-49	85						Frog_fixed.avi	0
32346	1942	-107.9289	78.32285	0.6369764	0.5301734	580.4265	4.077048	0	2.003561	94.43644	0.5118884	0.4742049	572.5613	3.925718	0	32	-53	86						Frog_fixed.avi	0
32363	1943	-109.6772	73.58596	0.6369205	0.5304135	580.5038	4.077876	0	3.023477	96.71664	0.5118133	0.4745806	572.5015	3.922165	0	32	-53	85						Frog_fixed.avi	0
32380	1944	-120.3613	71.78944	0.6367819	0.5307142	580.5837	4.065708	0	11.97003	94.09255	0.5117108	0.4748946	572.5314	3.932085	0	32	-54	83						Frog_fixed.avi	0
32396	1945	-110.2944	75.22726	0.6366791	0.5308547	580.8047	4.08517	0	9.443454	100.9154	0.5115535	0.4751059	572.8168	3.955091	0	32	-50	88						Frog_fixed.avi	0
32413	1946	-107.4989	77.66133	0.6364959	0.5309387	580.874	4.095109	0	12.69138	102.0707	0.5114091	0.4751458	573.1359	3.936819	0	32	-47	90						Frog_fixed.avi	0
32430	1947	-114.1358	70.10011	0.6363183	0.5309209	580.9681	4.117978	0	7.306359	101.2304	0.5112254	0.4751726	573.2014	3.950994	0	32	-53	86						Frog_fixed.avi	0
32446	1948	-108.7981	73.58764	0.6361759	0.5308122	581.2237	4.105444	0	8.242457	95.35429	0.5110551	0.4751361	573.503	3.94934	0	32	-50	84						Frog_fixed.avi	0
32463	1949	-153.4048	-80.74947	0.6357962	0.5302281	581.5546	4.179059	0	-5.531886	-58.7044	0.5109202	0.4746995	573.7142	3.986087	0	33	-79	-70						Frog_fixed.avi	0
32480	1950	-171.9808	-180.1694	0.6354344	0.5295746	581.8652	4.146805	0	-6.674758	-137.8248	0.5108284	0.4739844	574.144	3.947716	0	33	-89	-159						Frog_fixed.avi	0
32496	1951	-215.0812	-319.9803	0.6352347	0.5296406	582.7509	4.237783	0	-14.89769	-205.6124	0.5107048	0.4737132	574.623	3.981864	0	33	-115	-263						Frog_fixed.avi	0
32513	1952	-213.2527	-311.8814	0.6352707	0.5294887	582.9272	4.259867	0	-10.74376	-195.1974	0.5106684	0.4735574	574.7928	3.989671	0	33	-112	-254						Frog_fixed.avi	0
32530	1953	-215.7786	-306.505	0.6352938	0.5292655	583.1828	4.24378	0	-13.60595	-207.3874	0.5106472	0.4734007	575.0138	3.999975	0	33	-115	-257						Frog_fixed.avi	0
32546	1954	-204.4619	-289.9907	0.6352866	0.5291506	583.2932	4.232421	0	-13.54467	-197.8959	0.5106148	0.4732266	575.2646	4.001481	0	33	-109	-244						Frog_fixed.avi	0
32563	1955	-198.6872	-283.084	0.6352116	0.5291184	583.4059	4.234565	0	-15.46486	-193.2925	0.5105471	0.47312	575.5522	4.007957	0	33	-107	-238						Frog_fixed.avi	0
32580	1956	-205.0999	-289.9448	0.6350859	0.5291875	583.6579	4.256286	0	-15.65269	-197.6838	0.5104496	0.473134	575.9474	4.002657	0	33	-110	-244						Frog_fixed.avi	0
32596	1957	-193.2605	-275.6725	0.6349542	0.5293214	583.7034	4.23067	0	-11.80495	-195.4269	0.5103351	0.4732172	576.0226	4.005499	0	33	-103	-236						Frog_fixed.avi	0
32613	1958	-193.9493	-286.4797	0.6348253	0.5294271	583.8278	4.245108	0	-17.386	-199.0643	0.5101864	0.4733145	576.3135	4.021893	0	33	-106	-243						Frog_fixed.avi	0
32630	1959	-190.6601	-277.1308	0.6347247	0.5295058	584.0496	4.237795	0	-17.32181	-196.3472	0.5100471	0.473342	576.5856	4.013319	0	33	-104	-237						Frog_fixed.avi	0
32646	1960	-186.4958	-278.2027	0.6345815	0.5295218	584.2508	4.239808	0	-14.18374	-198.2091	0.5099174	0.4733817	576.696	4.013557	0	33	-100	-238						Frog_fixed.avi	0
32663	1961	-184.8667	-275.0876	0.6344481	0.5294846	584.2803	4.232799	0	-13.85881	-195.6783	0.5097739	0.4733263	576.9883	4.012822	0	33	-99	-235						Frog_fixed.avi	0
32679	1962	-192.8581	-273.7975	0.6342995	0.5293943	584.292	4.240671	0	-13.6282	-196.7912	0.5096179	0.47326	577.0824	4.018327	0	33	-103	-235						Frog_fixed.avi	0
32696	1963	-173.7192	-259.2508	0.6342156	0.5292289	584.3624	4.236614	0	-17.84937	-192.8916	0.5094608	0.4731184	577.2097	4.013614	0	33	-96	-226						Frog_fixed.avi	0
32713	1964	-173.7738	-261.0573	0.6340598	0.5291129	584.5445	4.235492	0	-17.47617	-195.4386	0.5092915	0.4730343	577.3445	4.024727	0	33	-96	-228						Frog_fixed.avi	0
32729	1965	-181.1727	-251.0839	0.6339085	0.5289965	584.5514	4.223856	0	-10.90226	-185.6079	0.5091082	0.4729443	577.4977	4.01825	0	33	-96	-218						Frog_fixed.avi	0
32746	1966	-175.6038	-255.5469	0.6337417	0.5288808	584.5327	4.228839	0	-14.09259	-190.0589	0.5088729	0.4728962	577.6008	4.014542	0	33	-95	-223						Frog_fixed.avi	0
32763	1967	-162.6908	-238.2551	0.6333699	0.528577	584.3544	4.216364	0	5.083423	-185.448	0.5084749	0.4728395	577.607	4.028754	0	33	-79	-212						Frog_fixed.avi	0
32779	1968	166.4816	-24.1257	0.6321564	0.5280086	584.6582	4.191206	0	314.1912	26.39134	0.5070661	0.4729918	577.4312	3.97865	0	34	240	1						Frog_fixed.avi	0
32796	1969	461.2083	193.1456	0.6300467	0.5274513	584.6582	4.167054	0	552.0009	197.0412	0.5049918	0.4733173	577.4825	3.956104	0	34	507	195						Frog_fixed.avi	0
32813	1970	684.4103	353.4681	0.6275558	0.5279362	584.658	4.136775	0	757.4087	333.2531	0.502959	0.4739883	577.7754	3.928226	0	34	721	343						Frog_fixed.avi	0
32829	1971	-1280	-1024	-1	-1	-1	-1	4	-1280	-1024	-1	-1	-1	-1	4	34	0	0						Frog_fixed.avi	0
32846	1972	762.6635	439.8777	0.6260567	0.5271748	584.6582	4.123885	0	826.7635	435.972	0.5001951	0.4743739	577.6326	3.89847	0	34	795	438						Frog_fixed.avi	0
32863	1973	766.4277	459.9054	0.6251636	0.5264103	584.6582	4.180841	0	815.0131	440.54	0.498907	0.4742529	577.7656	3.920081	0	34	791	450						Frog_fixed.avi	0
32879	1974	765.4166	458.3189	0.6237411	0.5259191	584.658	4.175686	0	818.6162	436.9237	0.4975815	0.4740808	577.7717	3.928679	0	34	792	448						Frog_fixed.avi	0
32896	1975	769.4783	464.1696	0.622807	0.5249996	582.199	4.137824	0	816.9607	444.6626	0.4962987	0.4739656	577.7568	3.922687	0	34	793	454						Frog_fixed.avi	0
32913	1976	767.5313	477.1035	0.621972	0.5243014	582.199	4.127382	0	817.5322	439.0598	0.4951332	0.4737872	577.7372	3.920113	0	34	793	458						Frog_fixed.avi	0
32929	1977	773.0051	468.5229	0.6211926	0.5236523	582.199	4.142371	0	815.5009	441.3398	0.4940827	0.4735798	577.6996	3.921861	0	34	794	455						Frog_fixed.avi	0
32946	1978	766.3971	464.7	0.6205369	0.5231144	582.199	4.142067	0	814.2213	439.0823	0.493172	0.4732707	577.5844	3.926991	0	34	790	452						Frog_fixed.avi	0
32963	1979	770.694	468.9708	0.6196688	0.5228072	582.1987	4.174215	0	813.6277	439.9167	0.4923976	0.4730966	577.4561	3.937334	0	34	792	454						Frog_fixed.avi	0
32979	1980	772.5021	461.8966	0.6191127	0.5224677	580.5575	4.174994	0	822.4332	438.8475	0.4917747	0.4729761	577.4882	3.944491	0	34	797	450						Frog_fixed.avi	0
32996	1981	773.0076	477.4846	0.6187599	0.5218325	580.5184	4.128034	0	822.5521	442.2241	0.4912666	0.4729645	577.3992	3.943178	0	34	798	460						Frog_fixed.avi	0
33013	1982	775.5732	464.5025	0.6184772	0.521616	580.5184	4.134033	0	821.4855	437.6053	0.4908249	0.472969	577.3113	3.948258	0	34	799	451						Frog_fixed.avi	0
33029	1983	794.0321	470.7975	0.6181122	0.52136	580.5184	4.144153	0	839.0975	443.8278	0.4903037	0.4729717	577.0099	3.963245	0	35	817	457						Frog_fixed.avi	0
33046	1984	874.4202	490.5723	0.6172494	0.5209824	580.5184	4.149892	0	910.3924	450.157	0.4896534	0.4730492	577.1101	3.942782	0	35	892	470						Frog_fixed.avi	0
33063	1985	876.4172	471.6152	0.6170941	0.5207885	580.5184	4.15687	0	917.7173	441.5213	0.4893311	0.4730343	576.8754	3.972435	0	35	897	457						Frog_fixed.avi	0
33079	1986	872.2407	473.5831	0.6166757	0.5208629	580.5181	4.177354	0	910.6573	450.432	0.4889962	0.4730284	576.7242	3.959912	0	35	891	462						Frog_fixed.avi	0
33096	1987	869.1851	478.3416	0.6164147	0.5207552	579.5371	4.152383	0	919.1339	447.308	0.4886985	0.4730789	576.6847	3.981074	0	35	894	463						Frog_fixed.avi	0
33113	1988	863.7578	479.1896	0.6160654	0.5209181	579.2896	4.169671	0	918.4741	439.3407	0.4882999	0.4734322	576.3282	3.973137	0	35	891	459						Frog_fixed.avi	0
33129	1989	869.913	483.9219	0.6157703	0.5206209	579.193	4.156311	0	916.043	456.9962	0.4879099	0.4732427	576.4031	3.962447	0	35	893	470						Frog_fixed.avi	0
33146	1990	872.4854	482.0368	0.6154148	0.5205897	579.091	4.134758	0	915.3671	447.4465	0.4874761	0.4734295	576.2942	3.959613	0	35	894	465						Frog_fixed.avi	0
33163	1991	869.8644	483.8232	0.6150382	0.5205969	578.943	4.138804	0	918.0797	447.3183	0.4870429	0.4735675	576.1857	3.953364	0	35	894	466						Frog_fixed.avi	0
33179	1992	872.6464	483.6221	0.6146843	0.5205659	578.6913	4.127623	0	918.6508	450.1903	0.4865837	0.4736526	576.0851	3.952818	0	35	896	467						Frog_fixed.avi	0
[truncated: 22,827 more rows]
