# Supplementary material for: Young children integrate current observations, priors and agent information to predict others’ actions
Source: PLoS One. 2019 May 22;14(5):e0200976. doi: 10.1371/journal.pone.0200976 (PMC6530825; doi:10.1371/journal.pone.0200976)
Supplement: S1 Dataset — (ZIP) [file pone.0200976.s003.zip › PONE-D-18-19791R1_Data/18-month-olds/Anonymized_02_18-Combined-Data.tsv]

Recording name:	Anonymized_02_18
Recording resolution:	1280 x 1024
Fixation filter: Tobii fixation filter
Velocity threshold: 35
Distance threshold: 35
Timestamp	Number	GazePointXLeft	GazePointYLeft	CamXLeft	CamYLeft	DistanceLeft	PupilLeft	ValidityLeft	GazePointXRight	GazePointYRight	CamXRight	CamYRight	DistanceRight	PupilRight	ValidityRight	FixationIndex	GazePointX	GazePointY	Event	EventKey	Data1	Data2	Descriptor	StimuliName	StimuliID
7	0	-1280	-1024	-1	-1	-1	-1	4	-1280	-1024	-1	-1	-1	-1	4		0	0						No media	0
23	1	-1280	-1024	-1	-1	-1	-1	4	-1280	-1024	-1	-1	-1	-1	4		0	0						No media	0
40	2	-1280	-1024	-1	-1	-1	-1	4	-1280	-1024	-1	-1	-1	-1	4		0	0						No media	0
57	3	-1280	-1024	-1	-1	-1	-1	4	-1280	-1024	-1	-1	-1	-1	4		0	0						No media	0
73	4	-1280	-1024	-1	-1	-1	-1	4	-1280	-1024	-1	-1	-1	-1	4		0	0						No media	0
90	5	-1280	-1024	-1	-1	-1	-1	4	-1280	-1024	-1	-1	-1	-1	4		0	0						No media	0
107	6	-1280	-1024	-1	-1	-1	-1	4	-1280	-1024	-1	-1	-1	-1	4		0	0						No media	0
123	7	-1280	-1024	-1	-1	-1	-1	4	-1280	-1024	-1	-1	-1	-1	4		0	0						No media	0
140	8	-1280	-1024	-1	-1	-1	-1	4	-1280	-1024	-1	-1	-1	-1	4		0	0						No media	0
157	9	-1280	-1024	-1	-1	-1	-1	4	-1280	-1024	-1	-1	-1	-1	4		0	0						No media	0
174	10	-1280	-1024	-1	-1	-1	-1	4	-1280	-1024	-1	-1	-1	-1	4		0	0						No media	0
190	11	-1280	-1024	-1	-1	-1	-1	4	-1280	-1024	-1	-1	-1	-1	4		0	0						No media	0
207	12	-1280	-1024	-1	-1	-1	-1	4	-1280	-1024	-1	-1	-1	-1	4		0	0						No media	0
224	13	-1280	-1024	-1	-1	-1	-1	4	-1280	-1024	-1	-1	-1	-1	4		0	0						No media	0
241	14	-1280	-1024	-1	-1	-1	-1	4	-1280	-1024	-1	-1	-1	-1	4		0	0						No media	0
257	15	-1280	-1024	-1	-1	-1	-1	4	-1280	-1024	-1	-1	-1	-1	4		0	0						No media	0
274	16	-1280	-1024	-1	-1	-1	-1	4	-1280	-1024	-1	-1	-1	-1	4		0	0						No media	0
290	17	-1280	-1024	-1	-1	-1	-1	4	-1280	-1024	-1	-1	-1	-1	4		0	0						No media	0
307	18	-1280	-1024	-1	-1	-1	-1	4	-1280	-1024	-1	-1	-1	-1	4		0	0						No media	0
324	19	-1280	-1024	-1	-1	-1	-1	4	-1280	-1024	-1	-1	-1	-1	4		0	0						No media	0
340	20	-1280	-1024	-1	-1	-1	-1	4	-1280	-1024	-1	-1	-1	-1	4		0	0						No media	0
357	21	-1280	-1024	-1	-1	-1	-1	4	-1280	-1024	-1	-1	-1	-1	4		0	0						No media	0
373	22	-1280	-1024	-1	-1	-1	-1	4	-1280	-1024	-1	-1	-1	-1	4		0	0						No media	0
390	23	-1280	-1024	-1	-1	-1	-1	4	-1280	-1024	-1	-1	-1	-1	4		0	0						No media	0
406	24	-1280	-1024	-1	-1	-1	-1	4	-1280	-1024	-1	-1	-1	-1	4		0	0						No media	0
423	25	-1280	-1024	-1	-1	-1	-1	4	-1280	-1024	-1	-1	-1	-1	4		0	0						No media	0
440	26	-1280	-1024	-1	-1	-1	-1	4	-1280	-1024	-1	-1	-1	-1	4		0	0						No media	0
456	27	-1280	-1024	-1	-1	-1	-1	4	-1280	-1024	-1	-1	-1	-1	4		0	0						No media	0
473	28	-1280	-1024	-1	-1	-1	-1	4	-1280	-1024	-1	-1	-1	-1	4		0	0						No media	0
490	29	-1280	-1024	-1	-1	-1	-1	4	-1280	-1024	-1	-1	-1	-1	4		0	0						No media	0
506	30	-1280	-1024	-1	-1	-1	-1	4	-1280	-1024	-1	-1	-1	-1	4		0	0						No media	0
523	31	-1280	-1024	-1	-1	-1	-1	4	-1280	-1024	-1	-1	-1	-1	4		0	0						No media	0
540	32	-1280	-1024	-1	-1	-1	-1	4	-1280	-1024	-1	-1	-1	-1	4		0	0						No media	0
556	33	-1280	-1024	-1	-1	-1	-1	4	-1280	-1024	-1	-1	-1	-1	4		0	0						No media	0
573	34	-1280	-1024	-1	-1	-1	-1	4	-1280	-1024	-1	-1	-1	-1	4		0	0						No media	0
590	35	-1280	-1024	-1	-1	-1	-1	4	-1280	-1024	-1	-1	-1	-1	4		0	0						No media	0
606	36	-1280	-1024	-1	-1	-1	-1	4	-1280	-1024	-1	-1	-1	-1	4		0	0						No media	0
623	37	-1280	-1024	-1	-1	-1	-1	4	-1280	-1024	-1	-1	-1	-1	4		0	0						No media	0
640	38	-1280	-1024	-1	-1	-1	-1	4	-1280	-1024	-1	-1	-1	-1	4		0	0						No media	0
656	39	-1280	-1024	-1	-1	-1	-1	4	-1280	-1024	-1	-1	-1	-1	4		0	0						No media	0
673	40	-1280	-1024	-1	-1	-1	-1	4	-1280	-1024	-1	-1	-1	-1	4		0	0						No media	0
690	41	-1280	-1024	-1	-1	-1	-1	4	-1280	-1024	-1	-1	-1	-1	4		0	0						No media	0
706	42	-1280	-1024	-1	-1	-1	-1	4	-1280	-1024	-1	-1	-1	-1	4		0	0						No media	0
723	43	-1280	-1024	-1	-1	-1	-1	4	-1280	-1024	-1	-1	-1	-1	4		0	0						No media	0
740	44	-1280	-1024	-1	-1	-1	-1	4	-1280	-1024	-1	-1	-1	-1	4		0	0						No media	0
756	45	-1280	-1024	-1	-1	-1	-1	4	-1280	-1024	-1	-1	-1	-1	4		0	0						No media	0
773	46	712.5759	495.0215	0.4043737	0.6326993	682.1238	4.033679	0	709.1161	484.5916	0.2773257	0.63344	672.6185	3.906975	0	0	711	490						No media	0
788																			MovieStart	128	0	0	Frog_fixed.avi
789	47	715.2515	504.1061	0.4045376	0.6324788	682.2578	4.043115	0	691.8103	489.5418	0.2773964	0.6331472	672.6074	3.927782	0	0	704	497						Frog_fixed.avi	0
806	48	711.1912	499.8304	0.4046534	0.6323246	682.222	4.031908	0	711.9498	489.3307	0.277574	0.6327085	672.5536	3.900497	0	0	712	495						Frog_fixed.avi	0
823	49	710.1442	494.5736	0.4048469	0.6321704	682.1771	4.064879	0	708.5581	473.2626	0.2777251	0.6324312	672.5536	3.897068	0	0	709	484						Frog_fixed.avi	0
839	50	709.6603	499.1418	0.4050157	0.6320428	682.451	4.053896	0	708.9955	474.899	0.2778827	0.6321046	672.5536	3.942888	0	0	709	487						Frog_fixed.avi	0
856	51	714.5665	494.0413	0.4052174	0.6318736	682.5108	4.085234	0	703.064	484.4235	0.2780976	0.631816	672.5536	3.929023	0	0	709	489						Frog_fixed.avi	0
873	52	711.3574	498.0461	0.4054666	0.6316183	682.5608	4.10192	0	716.6708	489.2346	0.2783446	0.6314871	672.5536	3.926708	0	0	714	494						Frog_fixed.avi	0
889	53	717.1606	504.0024	0.4056978	0.6314709	682.5763	4.073778	0	710.0072	478.409	0.2785898	0.631207	672.5536	3.942823	0	0	714	491						Frog_fixed.avi	0
906	54	705.6052	496.8008	0.405894	0.6313688	682.2994	4.09024	0	703.889	501.4965	0.2787845	0.631013	672.5536	3.973325	0	0	705	499						Frog_fixed.avi	0
923	55	695.7198	503.9099	0.4060858	0.6315036	682.3698	4.138397	0	709.0953	502.6184	0.2793559	0.6307981	677.2889	3.979888	0	0	702	503						Frog_fixed.avi	0
939	56	708.0199	484.9206	0.4062156	0.6313758	682.7247	4.139574	0	714.9116	474.2623	0.2794992	0.6308779	677.2889	3.998978	0	0	711	480						Frog_fixed.avi	0
956	57	-1280	-1024	-1	-1	-1	-1	4	-1280	-1024	-1	-1	-1	-1	4	0	0	0						Frog_fixed.avi	0
973	58	717.3599	487.7112	0.4064448	0.6314796	682.7058	4.204199	0	716.2112	494.0569	0.2793538	0.6306669	673.0401	3.988234	0	0	717	491						Frog_fixed.avi	0
990	59	706.1316	496.7996	0.4064791	0.6317439	682.7399	4.26895	0	714.3727	503.7597	0.279737	0.6305539	676.89	3.98412	0	0	710	500						Frog_fixed.avi	0
1006	60	719.6625	498.227	0.4065146	0.6314541	682.7811	4.158633	0	707.7614	471.4571	0.2797189	0.6304876	676.89	4.023449	0	0	714	485						Frog_fixed.avi	0
1023	61	711.114	487.3671	0.4065063	0.6313495	682.7988	4.162084	0	710.4316	480.4983	0.2797381	0.6303224	676.89	4.031989	0	0	711	484						Frog_fixed.avi	0
1039	62	715.4388	497.5172	0.4065056	0.6312788	682.9106	4.174784	0	708.4252	488.4219	0.2797474	0.6301902	676.89	4.034016	0	0	712	493						Frog_fixed.avi	0
1056	63	741.3287	535.9406	0.4062472	0.6315967	682.8521	4.129697	0	735.3033	514.1214	0.2796305	0.6303293	676.89	4.043625	0	1	738	525						Frog_fixed.avi	0
1072	64	890.3219	728.9611	0.4051806	0.6327868	682.9659	4.136661	0	892.619	737.4228	0.2792409	0.6312678	676.89	4.043314	0	1	891	733						Frog_fixed.avi	0
1089	65	924.3574	759.2077	0.4046992	0.6332458	683.1872	4.200593	0	913.5175	769.2199	0.2787108	0.6316097	674.7034	4.043002	0	1	919	764						Frog_fixed.avi	0
1106	66	918.2971	751.587	0.4047694	0.6330821	683.0274	4.112111	0	936.0834	760.3622	0.2785751	0.6316064	674.7034	4.001897	0	1	927	756						Frog_fixed.avi	0
1120																			KeyPress	4	121	0	F10
1121																			MovieEnd	256	0	0	Frog_fixed.avi
1123	67	934.8535	761.7687	0.4047734	0.6329718	683.0715	4.131166	0	949.9271	794.2587	0.2785165	0.6314347	674.7034	4.001654	0	1	942	778						No media	0
1139	68	933.6962	750.7316	0.4048004	0.6327417	683.283	4.139346	0	931.0861	777.3178	0.2784598	0.6313119	674.7034	4.015078	0	1	932	764						No media	0
1156	69	-1280	-1024	-1	-1	-1	-1	4	-1280	-1024	-1	-1	-1	-1	4		0	0						No media	0
1173	70	-1280	-1024	-1	-1	-1	-1	4	-1280	-1024	-1	-1	-1	-1	4		0	0						No media	0
1189	71	-1280	-1024	-1	-1	-1	-1	4	-1280	-1024	-1	-1	-1	-1	4		0	0						No media	0
1206	72	-1280	-1024	-1	-1	-1	-1	4	-1280	-1024	-1	-1	-1	-1	4		0	0						No media	0
1223	73	-1280	-1024	-1	-1	-1	-1	4	-1280	-1024	-1	-1	-1	-1	4		0	0						No media	0
1239	74	-1280	-1024	-1	-1	-1	-1	4	-1280	-1024	-1	-1	-1	-1	4		0	0						No media	0
1256	75	-1280	-1024	-1	-1	-1	-1	4	-1280	-1024	-1	-1	-1	-1	4		0	0						No media	0
1272	76	-1280	-1024	-1	-1	-1	-1	4	-1280	-1024	-1	-1	-1	-1	4		0	0						No media	0
1289	77	-1280	-1024	-1	-1	-1	-1	4	-1280	-1024	-1	-1	-1	-1	4		0	0						No media	0
1306	78	-1280	-1024	-1	-1	-1	-1	4	-1280	-1024	-1	-1	-1	-1	4		0	0						No media	0
1323	79	-1280	-1024	-1	-1	-1	-1	4	-1280	-1024	-1	-1	-1	-1	4		0	0						No media	0
1339	80	-1280	-1024	-1	-1	-1	-1	4	-1280	-1024	-1	-1	-1	-1	4		0	0						No media	0
1356	81	-1280	-1024	-1	-1	-1	-1	4	-1280	-1024	-1	-1	-1	-1	4		0	0						No media	0
1373	82	-1280	-1024	-1	-1	-1	-1	4	-1280	-1024	-1	-1	-1	-1	4		0	0						No media	0
1389	83	-1280	-1024	-1	-1	-1	-1	4	-1280	-1024	-1	-1	-1	-1	4		0	0						No media	0
1406	84	-1280	-1024	-1	-1	-1	-1	4	-1280	-1024	-1	-1	-1	-1	4		0	0						No media	0
1422	85	-1280	-1024	-1	-1	-1	-1	4	-1280	-1024	-1	-1	-1	-1	4		0	0						No media	0
1439	86	-1280	-1024	-1	-1	-1	-1	4	-1280	-1024	-1	-1	-1	-1	4		0	0						No media	0
1456	87	-1280	-1024	-1	-1	-1	-1	4	-1280	-1024	-1	-1	-1	-1	4		0	0						No media	0
1472	88	-1280	-1024	-1	-1	-1	-1	4	-1280	-1024	-1	-1	-1	-1	4		0	0						No media	0
1489	89	-1280	-1024	-1	-1	-1	-1	4	-1280	-1024	-1	-1	-1	-1	4		0	0						No media	0
1506	90	-1280	-1024	-1	-1	-1	-1	4	-1280	-1024	-1	-1	-1	-1	4		0	0						No media	0
1522	91	-1280	-1024	-1	-1	-1	-1	4	-1280	-1024	-1	-1	-1	-1	4		0	0						No media	0
1539	92	-1280	-1024	-1	-1	-1	-1	4	-1280	-1024	-1	-1	-1	-1	4		0	0						No media	0
1556	93	-1280	-1024	-1	-1	-1	-1	4	-1280	-1024	-1	-1	-1	-1	4		0	0						No media	0
1572	94	-1280	-1024	-1	-1	-1	-1	4	-1280	-1024	-1	-1	-1	-1	4		0	0						No media	0
1589	95	-1280	-1024	-1	-1	-1	-1	4	-1280	-1024	-1	-1	-1	-1	4		0	0						No media	0
1606	96	-1280	-1024	-1	-1	-1	-1	4	-1280	-1024	-1	-1	-1	-1	4		0	0						No media	0
1622	97	-1280	-1024	-1	-1	-1	-1	4	-1280	-1024	-1	-1	-1	-1	4		0	0						No media	0
1639	98	-1280	-1024	-1	-1	-1	-1	4	-1280	-1024	-1	-1	-1	-1	4		0	0						No media	0
1656	99	-1280	-1024	-1	-1	-1	-1	4	-1280	-1024	-1	-1	-1	-1	4		0	0						No media	0
1672	100	-1280	-1024	-1	-1	-1	-1	4	-1280	-1024	-1	-1	-1	-1	4		0	0						No media	0
1689	101	-1280	-1024	-1	-1	-1	-1	4	-1280	-1024	-1	-1	-1	-1	4		0	0						No media	0
1706	102	-1280	-1024	-1	-1	-1	-1	4	-1280	-1024	-1	-1	-1	-1	4		0	0						No media	0
1722	103	-1280	-1024	-1	-1	-1	-1	4	-1280	-1024	-1	-1	-1	-1	4		0	0						No media	0
1739	104	-1280	-1024	-1	-1	-1	-1	4	-1280	-1024	-1	-1	-1	-1	4		0	0						No media	0
1755	105	-1280	-1024	-1	-1	-1	-1	4	-1280	-1024	-1	-1	-1	-1	4		0	0						No media	0
1772	106	-1280	-1024	-1	-1	-1	-1	4	-1280	-1024	-1	-1	-1	-1	4		0	0						No media	0
1789	107	-1280	-1024	-1	-1	-1	-1	4	-1280	-1024	-1	-1	-1	-1	4		0	0						No media	0
1805	108	-1280	-1024	-1	-1	-1	-1	4	-1280	-1024	-1	-1	-1	-1	4		0	0						No media	0
1822	109	-1280	-1024	-1	-1	-1	-1	4	-1280	-1024	-1	-1	-1	-1	4		0	0						No media	0
1839	110	-1280	-1024	-1	-1	-1	-1	4	-1280	-1024	-1	-1	-1	-1	4		0	0						No media	0
1856	111	-1280	-1024	-1	-1	-1	-1	4	-1280	-1024	-1	-1	-1	-1	4		0	0						No media	0
1872	112	-1280	-1024	-1	-1	-1	-1	4	-1280	-1024	-1	-1	-1	-1	4		0	0						No media	0
1889	113	-1280	-1024	-1	-1	-1	-1	4	-1280	-1024	-1	-1	-1	-1	4		0	0						No media	0
1905	114	-1280	-1024	-1	-1	-1	-1	4	-1280	-1024	-1	-1	-1	-1	4		0	0						No media	0
1922	115	-1280	-1024	-1	-1	-1	-1	4	-1280	-1024	-1	-1	-1	-1	4		0	0						No media	0
1939	116	937.638	605.5324	0.4110554	0.6270522	682.2979	3.986275	0	938.167	628.3702	0.2842578	0.6229727	672.2581	3.819726	0	2	938	617						No media	0
1955	117	943.1262	601.7082	0.4111166	0.6266443	682.2486	3.943342	0	936.402	634.0026	0.284285	0.6225279	672.2581	3.847322	0	2	940	618						No media	0
1972	118	938.025	606.1942	0.4111145	0.6261362	682.0818	3.924509	0	933.7642	631.7798	0.2842843	0.6220897	672.2581	3.843033	0	2	936	619						No media	0
1988	119	925.937	622.3567	0.4111295	0.6255922	681.9904	3.943432	0	924.7632	642.6302	0.2842728	0.6217353	672.2581	3.894267	0	2	925	632						No media	0
2005	120	934.5643	598.8859	0.4111672	0.6252024	681.876	3.942994	0	938.4445	616.1199	0.2843367	0.6211035	672.1627	3.820929	0	2	937	608						No media	0
2022	121	940.2308	614.7217	0.4112214	0.6247157	682.0878	3.950931	0	938.4006	631.6344	0.2843485	0.6207201	672.1627	3.816248	0	2	939	623						No media	0
2038	122	942.4056	587.8365	0.4112962	0.6244334	682.2111	3.952186	0	927.7249	635.6373	0.2843933	0.6203244	672.1627	3.852577	0	2	935	612						No media	0
2055	123	933.8608	599.7197	0.4113516	0.6241606	681.9705	3.969893	0	933.9505	624.0641	0.2844188	0.6202137	672.1627	3.905454	0	2	934	612						No media	0
2072	124	939.2664	617.6846	0.4115303	0.6239519	681.8151	3.971121	0	935.5515	635.6219	0.2845858	0.6198421	671.7569	3.847818	0	2	937	627						No media	0
2088	125	931.3016	603.5236	0.4116967	0.623796	681.6703	3.973388	0	928.7166	625.1906	0.284766	0.6198205	671.7569	3.916955	0	2	930	614						No media	0
2105	126	935.4575	598.1479	0.411978	0.6235878	681.6076	4.006063	0	933.4082	624.6012	0.2849868	0.619344	671.5437	3.860437	0	2	934	611						No media	0
2117																			MovieStart	128	0	0	2014-04-06 FOX GREEN YELLOW.avi
2122	127	934.0467	601.6723	0.4121314	0.6232961	681.5977	4.013879	0	935.2053	630.7328	0.2852035	0.6190246	671.5437	3.891382	0	2	935	616						2014-04-06 FOX GREEN YELLOW.avi	0
2138	128	945.2599	596.6029	0.4123158	0.6230537	681.6221	4.007228	0	933.6334	624.7195	0.2853573	0.6187565	671.5437	3.877151	0	2	939	611						2014-04-06 FOX GREEN YELLOW.avi	0
2155	129	943.2932	596.0989	0.4125104	0.6228628	681.3768	4.044079	0	933.2848	628.2704	0.2854928	0.6185933	671.5437	3.960533	0	2	938	612						2014-04-06 FOX GREEN YELLOW.avi	0
2172	130	940.3494	605.041	0.4126123	0.6225949	681.4597	4.039549	0	937.7789	623.3605	0.2856352	0.6181329	671.4805	3.907263	0	2	939	614						2014-04-06 FOX GREEN YELLOW.avi	0
2188	131	937.2788	594.8115	0.4126991	0.622473	681.1863	4.045225	0	942.4667	613.0646	0.2857017	0.6181191	671.4805	3.969131	0	2	940	604						2014-04-06 FOX GREEN YELLOW.avi	0
2205	132	933.8043	593.3859	0.4128208	0.6224329	680.9486	4.053186	0	938.1068	630.0664	0.2858173	0.6178924	671.1711	3.968515	0	2	936	612						2014-04-06 FOX GREEN YELLOW.avi	0
2222	133	938.6096	598.4777	0.4130116	0.6224517	681.0977	4.075499	0	949.4176	602.2657	0.2859602	0.6180017	671.095	3.96374	0	2	944	600						2014-04-06 FOX GREEN YELLOW.avi	0
2238	134	937.9254	586.8759	0.4131218	0.6224668	680.9875	4.096953	0	936.329	624.8192	0.2861066	0.6176151	671.0947	3.916088	0	2	937	606						2014-04-06 FOX GREEN YELLOW.avi	0
2255	135	931.072	590.2488	0.4132721	0.6223917	680.8857	4.115534	0	939.614	620.3594	0.2862816	0.6174515	671.0947	3.953487	0	2	935	605						2014-04-06 FOX GREEN YELLOW.avi	0
2272	136	929.5812	589.9097	0.4134443	0.6221508	680.5286	4.129948	0	937.1741	618.1864	0.2864537	0.617076	671.0947	3.951227	0	2	933	604						2014-04-06 FOX GREEN YELLOW.avi	0
2288	137	940.266	583.5024	0.4135987	0.621691	680.8742	4.138902	0	935.4716	620.2905	0.2865995	0.6165659	671.0947	3.969582	0	2	938	602						2014-04-06 FOX GREEN YELLOW.avi	0
2305	138	938.8317	575.749	0.4137125	0.6211717	680.833	4.14948	0	939.0449	618.9487	0.286727	0.6158705	671.0947	4.003523	0	2	939	597						2014-04-06 FOX GREEN YELLOW.avi	0
2322	139	929.5641	590.5659	0.4138122	0.6205835	680.741	4.148306	0	937.4828	619.27	0.286823	0.6151826	671.0947	3.994119	0	2	934	605						2014-04-06 FOX GREEN YELLOW.avi	0
2338	140	933.2315	587.9027	0.4139206	0.6200579	680.4719	4.166546	0	941.8268	614.6733	0.2868472	0.6147524	671.0947	4.042316	0	2	938	601						2014-04-06 FOX GREEN YELLOW.avi	0
2355	141	914.0803	573.7198	0.4139632	0.6200023	680.2811	4.286332	0	936.5101	612.3879	0.2869878	0.6140277	671.2443	4.00263	0	2	925	593						2014-04-06 FOX GREEN YELLOW.avi	0
2372	142	941.5017	589.9077	0.4140357	0.619351	680.5895	4.196905	0	944.6911	605.9453	0.286985	0.6137943	671.2443	3.99559	0	2	943	598						2014-04-06 FOX GREEN YELLOW.avi	0
2388	143	932.0302	639.3195	0.4139168	0.6196882	680.1445	4.177952	0	939.3793	658.7345	0.2870787	0.6140115	671.2443	4.028407	0	3	936	649						2014-04-06 FOX GREEN YELLOW.avi	0
2405	144	935.7779	757.7112	0.4135868	0.6202076	680.6639	4.147421	0	935.3153	792.1174	0.2871524	0.6144661	671.2443	4.032578	0	3	936	775						2014-04-06 FOX GREEN YELLOW.avi	0
2422	145	931.2993	728.7493	0.4134503	0.6200276	680.2689	4.140363	0	949.2004	767.4429	0.286934	0.6143509	671.2443	4.039506	0	3	940	748						2014-04-06 FOX GREEN YELLOW.avi	0
2438	146	931.6943	759.273	0.4133649	0.6198169	680.178	4.125982	0	956.412	784.9091	0.2867472	0.6141443	671.2443	4.004246	0	3	944	772						2014-04-06 FOX GREEN YELLOW.avi	0
2455	147	938.6072	742.6428	0.4132052	0.6196568	680.4377	4.108852	0	958.1625	777.5439	0.286516	0.614001	671.2443	3.988895	0	3	948	760						2014-04-06 FOX GREEN YELLOW.avi	0
2472	148	-1280	-1024	-1	-1	-1	-1	4	-1280	-1024	-1	-1	-1	-1	4	3	0	0						2014-04-06 FOX GREEN YELLOW.avi	0
2488	149	931.7604	753.6375	0.4128173	0.6194513	679.9346	4.067132	0	947.188	786.4236	0.2859855	0.6139895	670.3585	3.943442	0	3	939	770						2014-04-06 FOX GREEN YELLOW.avi	0
2505	150	929.6009	757.9714	0.4126106	0.6195323	680.1736	4.069934	0	942.3096	782.6573	0.2857203	0.614181	670.3585	3.90112	0	3	936	770						2014-04-06 FOX GREEN YELLOW.avi	0
2522	151	935.5743	750.0749	0.4123648	0.6198075	680.038	4.014418	0	939.8087	792.4016	0.2854366	0.6145415	670.3585	3.902085	0	3	938	771						2014-04-06 FOX GREEN YELLOW.avi	0
2538	152	933.1121	762.2546	0.4120365	0.6200746	679.7773	3.997049	0	943.5807	785.414	0.2851327	0.6150116	670.3585	3.903358	0	3	938	774						2014-04-06 FOX GREEN YELLOW.avi	0
2555	153	936.375	753.9301	0.4117351	0.6203995	679.9229	3.960296	0	937.1746	789.6162	0.2847417	0.6154566	670.3585	3.863563	0	3	937	772						2014-04-06 FOX GREEN YELLOW.avi	0
2571	154	943.771	753.374	0.4113013	0.6206	679.8254	3.938864	0	943.0621	792.1156	0.2842941	0.6158652	670.3585	3.834055	0	3	943	773						2014-04-06 FOX GREEN YELLOW.avi	0
2588	155	935.214	759.618	0.4108624	0.6207125	679.8547	3.908686	0	934.2523	803.3989	0.2838244	0.6161996	670.3585	3.793153	0	3	935	782						2014-04-06 FOX GREEN YELLOW.avi	0
2605	156	930.1226	750.3021	0.4103613	0.6210094	679.5971	3.962354	0	935.2407	807.6237	0.2833085	0.6164135	669.9291	3.759848	0	3	933	779						2014-04-06 FOX GREEN YELLOW.avi	0
2621	157	928.3097	759.3931	0.4098871	0.6207479	679.7245	3.874768	0	931.2369	794.8402	0.2827941	0.6166635	669.9291	3.782268	0	3	930	777						2014-04-06 FOX GREEN YELLOW.avi	0
2638	158	929.9985	753.7032	0.4094178	0.6208103	679.7321	3.871293	0	927.8051	792.5487	0.2823029	0.616937	669.9291	3.761333	0	3	929	773						2014-04-06 FOX GREEN YELLOW.avi	0
2655	159	929.0815	764.2126	0.409001	0.6208351	679.807	3.851421	0	931.2115	795.5368	0.2818676	0.6172642	669.9291	3.743279	0	3	930	780						2014-04-06 FOX GREEN YELLOW.avi	0
2672	160	-1280	-1024	-1	-1	-1	-1	4	-1280	-1024	-1	-1	-1	-1	4	3	0	0						2014-04-06 FOX GREEN YELLOW.avi	0
2688	161	-1280	-1024	-1	-1	-1	-1	4	-1280	-1024	-1	-1	-1	-1	4	3	0	0						2014-04-06 FOX GREEN YELLOW.avi	0
2705	162	-1280	-1024	-1	-1	-1	-1	4	-1280	-1024	-1	-1	-1	-1	4	3	0	0						2014-04-06 FOX GREEN YELLOW.avi	0
2722	163	931.1132	755.5056	0.4073821	0.6208651	679.7267	3.788231	0	923.0392	787.8235	0.2802947	0.6181849	670.9871	3.690501	0	3	927	772						2014-04-06 FOX GREEN YELLOW.avi	0
2738	164	926.0354	765.2919	0.406928	0.6208187	679.6088	3.773668	0	927.6258	789.2524	0.2798848	0.6183017	670.9871	3.669918	0	3	927	777						2014-04-06 FOX GREEN YELLOW.avi	0
2755	165	942.325	755.2589	0.4066073	0.6207944	679.8712	3.777149	0	924.9637	787.1557	0.2794659	0.6184657	670.9871	3.655287	0	3	934	771						2014-04-06 FOX GREEN YELLOW.avi	0
2771	166	937.8007	757.6778	0.4062155	0.6207559	679.9059	3.771003	0	935.2429	776.4316	0.2791152	0.6185843	670.9871	3.649132	0	3	937	767						2014-04-06 FOX GREEN YELLOW.avi	0
2788	167	932.2415	759.8204	0.4058824	0.6207309	680.0505	3.766061	0	932.6776	775.64	0.2787644	0.6187473	670.9871	3.66171	0	3	932	768						2014-04-06 FOX GREEN YELLOW.avi	0
2805	168	936.2965	770.8336	0.4056049	0.6206974	679.9661	3.735572	0	944.1165	766.3817	0.2784727	0.6188376	670.9871	3.615751	0	3	940	769						2014-04-06 FOX GREEN YELLOW.avi	0
2821	169	915.6546	760.6119	0.4053199	0.6208809	679.6848	3.763329	0	946.2192	762.7679	0.2782021	0.6188507	671.317	3.612524	0	3	931	762						2014-04-06 FOX GREEN YELLOW.avi	0
2838	170	938.0675	759.9178	0.4050923	0.6206573	680.2759	3.744293	0	931.4597	784.0055	0.2779975	0.6190624	671.317	3.633085	0	3	935	772						2014-04-06 FOX GREEN YELLOW.avi	0
2855	171	935.9242	765.9971	0.404864	0.6207572	680.3369	3.710673	0	920.7258	785.7358	0.2777277	0.619306	671.317	3.643986	0	3	928	776						2014-04-06 FOX GREEN YELLOW.avi	0
2871	172	-1280	-1024	-1	-1	-1	-1	4	-1280	-1024	-1	-1	-1	-1	4	4	0	0						2014-04-06 FOX GREEN YELLOW.avi	0
2888	173	-1280	-1024	-1	-1	-1	-1	4	-1280	-1024	-1	-1	-1	-1	4	4	0	0						2014-04-06 FOX GREEN YELLOW.avi	0
2905	174	-1280	-1024	-1	-1	-1	-1	4	-1280	-1024	-1	-1	-1	-1	4	4	0	0						2014-04-06 FOX GREEN YELLOW.avi	0
2921	175	-1280	-1024	-1	-1	-1	-1	4	-1280	-1024	-1	-1	-1	-1	4	4	0	0						2014-04-06 FOX GREEN YELLOW.avi	0
2938	176	-1280	-1024	-1	-1	-1	-1	4	-1280	-1024	-1	-1	-1	-1	4	4	0	0						2014-04-06 FOX GREEN YELLOW.avi	0
2955	177	977.1625	593.8594	0.4037533	0.6208736	680.8223	3.68127	0	962.2732	614.2087	0.2765515	0.6202286	671.3233	3.566487	0	4	970	604						2014-04-06 FOX GREEN YELLOW.avi	0
2971	178	978.9432	608.8974	0.4037326	0.6210576	680.9045	3.708542	0	954.816	621.1564	0.2764907	0.6204774	671.3779	3.563083	0	4	967	615						2014-04-06 FOX GREEN YELLOW.avi	0
2988	179	976.8751	598.5704	0.4037041	0.6213438	680.8812	3.689763	0	953.1986	616.072	0.2764051	0.6206987	671.1128	3.566578	0	4	965	607						2014-04-06 FOX GREEN YELLOW.avi	0
3004	180	983.2903	590.5112	0.4036796	0.6215813	680.8958	3.667355	0	953.4195	614.8209	0.2763739	0.620895	671.0777	3.53724	0	4	968	603						2014-04-06 FOX GREEN YELLOW.avi	0
3021	181	978.0837	607.5803	0.4036623	0.6218382	680.985	3.679053	0	964.4016	604.7135	0.2763383	0.6213342	671.0777	3.518289	0	4	971	606						2014-04-06 FOX GREEN YELLOW.avi	0
3038	182	965.0943	607.0441	0.40362	0.6221366	681.1642	3.684738	0	951.5875	625.3154	0.2763184	0.6215125	671.2793	3.542181	0	4	958	616						2014-04-06 FOX GREEN YELLOW.avi	0
3054	183	957.7244	601.2692	0.403567	0.6222553	680.9048	3.644502	0	963.4345	608.2952	0.276298	0.6215746	671.3024	3.499717	0	4	961	605						2014-04-06 FOX GREEN YELLOW.avi	0
3071	184	968.5019	611.281	0.4035577	0.6224058	680.9537	3.654094	0	951.0901	620.8054	0.2762573	0.6219153	671.3024	3.531302	0	4	960	616						2014-04-06 FOX GREEN YELLOW.avi	0
3088	185	979.1071	611.5359	0.4035799	0.6225702	681.2077	3.679487	0	952.3373	611.3356	0.276249	0.6219823	671.3676	3.511491	0	4	966	611						2014-04-06 FOX GREEN YELLOW.avi	0
3104	186	962.1667	595.8051	0.4035601	0.6228516	681.1344	3.659952	0	954.9126	603.9769	0.2762666	0.6222617	671.4751	3.513375	0	4	959	600						2014-04-06 FOX GREEN YELLOW.avi	0
3121	187	964.687	603.4749	0.4035904	0.6230698	681.1704	3.65389	0	958.7975	595.5457	0.2762714	0.6226605	671.4895	3.495566	0	4	962	600						2014-04-06 FOX GREEN YELLOW.avi	0
3138	188	973.5317	608.4668	0.4035982	0.6233569	681.1951	3.631638	0	955.7878	618.3083	0.2762653	0.6227537	671.5629	3.494485	0	4	965	613						2014-04-06 FOX GREEN YELLOW.avi	0
3154	189	961.4818	599.8683	0.4036122	0.6236134	680.8103	3.629515	0	950.871	604.1923	0.2763108	0.6228561	671.556	3.481707	0	4	956	602						2014-04-06 FOX GREEN YELLOW.avi	0
3171	190	965.0729	604.5974	0.4036089	0.6237848	681.3613	3.63376	0	942.4039	614.7274	0.2763063	0.6230406	671.556	3.497889	0	4	954	610						2014-04-06 FOX GREEN YELLOW.avi	0
3188	191	954.139	601.0894	0.4035491	0.6239528	681.1831	3.626511	0	944.6485	599.5065	0.2763053	0.6232008	671.556	3.477338	0	4	949	600						2014-04-06 FOX GREEN YELLOW.avi	0
3204	192	961.9197	612.0157	0.403547	0.6240185	681.1637	3.622613	0	955.2221	619.874	0.2762881	0.6233149	671.556	3.478263	0	4	959	616						2014-04-06 FOX GREEN YELLOW.avi	0
3221	193	893.0408	608.3229	0.4037917	0.6242074	681.4736	3.614814	0	891.5433	608.2257	0.2765574	0.6234626	671.556	3.47349	0	5	892	608						2014-04-06 FOX GREEN YELLOW.avi	0
3238	194	829.8668	583.325	0.4042201	0.6242431	681.4019	3.586228	0	821.0636	578.5511	0.2771337	0.6237679	671.556	3.456861	0	5	825	581						2014-04-06 FOX GREEN YELLOW.avi	0
3254	195	818.9924	609.8932	0.4042945	0.6243834	681.5482	3.584517	0	796.0388	602.7711	0.2771772	0.6236855	672.1735	3.520808	0	5	808	606						2014-04-06 FOX GREEN YELLOW.avi	0
3271	196	806.0027	593.9537	0.4043367	0.624873	681.8625	3.612079	0	780.0604	626.4058	0.2766902	0.6239938	674.8134	3.56013	0	5	793	610						2014-04-06 FOX GREEN YELLOW.avi	0
3288	197	817.3809	600.0545	0.4044056	0.6246956	681.9909	3.584057	0	814.6119	587.6266	0.2772915	0.624046	672.8067	3.49267	0	5	816	594						2014-04-06 FOX GREEN YELLOW.avi	0
3304	198	817.3804	620.629	0.404456	0.6248422	682.0074	3.61529	0	796.8784	603.438	0.2773285	0.6241214	672.9551	3.52813	0	5	807	612						2014-04-06 FOX GREEN YELLOW.avi	0
3321	199	821.4509	606.1041	0.4045556	0.6249027	682.248	3.575366	0	795.2827	591.2023	0.2773927	0.6242536	672.9268	3.502724	0	5	808	599						2014-04-06 FOX GREEN YELLOW.avi	0
3338	200	812.9237	585.1466	0.4045924	0.6249554	682.2593	3.582178	0	796.7005	592.4672	0.2774271	0.6240239	672.9454	3.451097	0	5	805	589						2014-04-06 FOX GREEN YELLOW.avi	0
3354	201	807.1955	601.515	0.4045743	0.6250176	682.3651	3.61745	0	798.389	611.584	0.2774213	0.6242597	672.9454	3.503995	0	5	803	607						2014-04-06 FOX GREEN YELLOW.avi	0
3371	202	821.6678	606.3674	0.4045551	0.6251282	682.4167	3.628262	0	803.4325	592.0867	0.2773654	0.6244943	673.1612	3.467117	0	5	813	599						2014-04-06 FOX GREEN YELLOW.avi	0
3388	203	826.6014	594.7673	0.4045019	0.6253195	682.5146	3.596986	0	790.6406	623.5399	0.2772855	0.6246569	673.2403	3.528978	0	5	809	609						2014-04-06 FOX GREEN YELLOW.avi	0
3404	204	818.8832	614.9287	0.4044341	0.6255473	682.5294	3.618457	0	803.0728	609.6644	0.2771837	0.6248822	673.1432	3.517254	0	5	811	612						2014-04-06 FOX GREEN YELLOW.avi	0
3421	205	824.5676	613.1381	0.4043525	0.6258819	682.6087	3.663615	0	779.3983	615.9731	0.2770849	0.6250464	673.1445	3.559266	0	5	802	615						2014-04-06 FOX GREEN YELLOW.avi	0
3438	206	820.5817	587.5984	0.4042158	0.626156	682.4808	3.620399	0	799.6302	596.0928	0.2769503	0.6254909	673.1445	3.522047	0	5	810	592						2014-04-06 FOX GREEN YELLOW.avi	0
3454	207	819.0338	594.7505	0.4041238	0.6263621	682.5427	3.649808	0	778.9384	610.5336	0.2768529	0.6255314	673.0469	3.554406	0	5	799	603						2014-04-06 FOX GREEN YELLOW.avi	0
3471	208	811.7241	596.5772	0.4040104	0.6265088	682.4716	3.670213	0	795.0756	601.1221	0.2767268	0.625955	673.0469	3.5415	0	5	803	599						2014-04-06 FOX GREEN YELLOW.avi	0
3487	209	809.8597	602.2759	0.4039077	0.6265383	682.0909	3.633262	0	794.2638	618.3546	0.2766682	0.6258913	673.0983	3.558117	0	5	802	610						2014-04-06 FOX GREEN YELLOW.avi	0
3504	210	824.1126	602.6902	0.4038579	0.6266217	682.5189	3.641816	0	788.1533	597.3611	0.2765191	0.626204	673.0983	3.561687	0	5	806	600						2014-04-06 FOX GREEN YELLOW.avi	0
3521	211	817.5976	599.3054	0.4037026	0.6266586	682.539	3.65871	0	794.1192	600.1592	0.2763878	0.6262648	673.1535	3.560868	0	5	806	600						2014-04-06 FOX GREEN YELLOW.avi	0
3537	212	817.0094	607.6625	0.4035662	0.6266767	682.4584	3.668994	0	801.0396	586.8804	0.2762784	0.6261693	673.1702	3.549295	0	5	809	597						2014-04-06 FOX GREEN YELLOW.avi	0
3554	213	807.7451	607.5292	0.4034518	0.626682	682.4783	3.680022	0	800.8695	595.7465	0.2761335	0.6263273	673.1702	3.551	0	5	804	602						2014-04-06 FOX GREEN YELLOW.avi	0
3571	214	817.9893	598.7977	0.4033556	0.6267374	682.5522	3.659766	0	789.9554	622.3093	0.2760045	0.6264057	673.004	3.565613	0	5	804	611						2014-04-06 FOX GREEN YELLOW.avi	0
3587	215	814.267	592.7373	0.4031841	0.626856	682.6337	3.661737	0	792.8204	610.6598	0.2758688	0.6266247	673.2715	3.548654	0	5	804	602						2014-04-06 FOX GREEN YELLOW.avi	0
3604	216	819.6937	597.6753	0.4030815	0.626927	682.7011	3.70105	0	811.6418	591.5276	0.2757487	0.6267597	673.4478	3.532325	0	5	816	595						2014-04-06 FOX GREEN YELLOW.avi	0
3621	217	823.5693	579.9093	0.4029747	0.6270105	682.9315	3.672862	0	779.3741	618.785	0.2756225	0.626968	673.3559	3.591817	0	5	801	599						2014-04-06 FOX GREEN YELLOW.avi	0
3637	218	819.348	600.3081	0.4028275	0.6270393	683.0423	3.69125	0	798.1786	591.9979	0.2755216	0.6270264	673.2842	3.500861	0	5	809	596						2014-04-06 FOX GREEN YELLOW.avi	0
3654	219	820.0349	594.5918	0.4027126	0.6270496	682.985	3.654955	0	779.8182	613.692	0.2754259	0.6270921	673.6018	3.567644	0	5	800	604						2014-04-06 FOX GREEN YELLOW.avi	0
3671	220	818.087	596.7378	0.4026299	0.6270611	683.0603	3.679497	0	774.7119	613.826	0.2753344	0.6271654	673.7668	3.571744	0	5	796	605						2014-04-06 FOX GREEN YELLOW.avi	0
3687	221	817.8027	599.0651	0.4025702	0.6270629	683.1182	3.719323	0	787.1439	606.4556	0.2752935	0.6271565	673.8799	3.534857	0	5	802	603						2014-04-06 FOX GREEN YELLOW.avi	0
3704	222	814.3054	608.7396	0.4025138	0.6270455	683.3458	3.683432	0	793.5123	598.5468	0.2752686	0.6270389	673.8933	3.523541	0	5	804	604						2014-04-06 FOX GREEN YELLOW.avi	0
3721	223	815.1631	591.551	0.4025064	0.6270711	683.4883	3.673166	0	788.0544	606.2097	0.2752552	0.6270829	673.8933	3.528396	0	5	802	599						2014-04-06 FOX GREEN YELLOW.avi	0
3737	224	816.0933	605.0286	0.40249	0.6272196	683.4254	3.695372	0	785.3118	604.3638	0.2752696	0.6274313	673.8933	3.53151	0	5	801	605						2014-04-06 FOX GREEN YELLOW.avi	0
3754	225	827.1945	607.0681	0.4025319	0.6274787	683.8357	3.707047	0	793.6561	602.6637	0.2753097	0.6277568	674.5764	3.573847	0	5	810	605						2014-04-06 FOX GREEN YELLOW.avi	0
3771	226	820.152	603.1694	0.4025208	0.6277218	683.7513	3.694118	0	788.8094	611.9858	0.2753166	0.6279901	674.5676	3.559464	0	5	804	608						2014-04-06 FOX GREEN YELLOW.avi	0
3787	227	817.0201	595.4723	0.4025239	0.6281657	683.7115	3.682481	0	795.4175	604.7422	0.2753522	0.6283908	674.8245	3.587563	0	5	806	600						2014-04-06 FOX GREEN YELLOW.avi	0
3804	228	812.0881	587.0228	0.4025355	0.6284757	683.6664	3.70606	0	795.2371	583.6415	0.2753686	0.6286713	674.6846	3.554783	0	5	804	585						2014-04-06 FOX GREEN YELLOW.avi	0
3821	229	811.6577	596.2212	0.4025764	0.628693	683.688	3.750478	0	785.9393	596.6182	0.2754125	0.6286895	674.668	3.56587	0	5	799	596						2014-04-06 FOX GREEN YELLOW.avi	0
3837	230	808.8235	586.2249	0.4026203	0.6288152	683.6314	3.727016	0	781.329	586.253	0.2754617	0.6291365	674.668	3.632589	0	5	795	586						2014-04-06 FOX GREEN YELLOW.avi	0
3854	231	840.5182	530.5533	0.4025107	0.6286898	683.6586	3.776383	0	823.4138	572.9296	0.2753858	0.6287102	674.8387	3.623678	0	6	832	552						2014-04-06 FOX GREEN YELLOW.avi	0
3871	232	883.2745	466.9844	0.402209	0.6287631	683.9413	3.837878	0	882.8028	493.926	0.2752512	0.6287757	674.8387	3.586996	0	6	883	480						2014-04-06 FOX GREEN YELLOW.avi	0
3887	233	888.758	475.7955	0.4022458	0.6289799	683.8806	3.793484	0	869.8663	497.2185	0.2752694	0.6289401	674.6193	3.617567	0	6	879	487						2014-04-06 FOX GREEN YELLOW.avi	0
3904	234	905.8462	455.8776	0.4024165	0.6292784	683.6258	3.827882	0	894.9493	466.572	0.2752774	0.6292468	674.6193	3.591068	0	6	900	461						2014-04-06 FOX GREEN YELLOW.avi	0
3921	235	890.7222	471.6093	0.402453	0.629512	683.5931	3.840122	0	877.1044	488.4565	0.2753245	0.6294447	674.6193	3.63999	0	6	884	480						2014-04-06 FOX GREEN YELLOW.avi	0
3937	236	901.8759	466.6008	0.4025655	0.6297411	683.811	3.839899	0	886.583	482.5041	0.2753905	0.6296434	674.6193	3.649819	0	6	894	475						2014-04-06 FOX GREEN YELLOW.avi	0
3954	237	894.8776	466.725	0.4026199	0.629855	683.8467	3.880223	0	877.522	483.6702	0.2754221	0.6297423	674.6193	3.651137	0	6	886	475						2014-04-06 FOX GREEN YELLOW.avi	0
3971	238	894.885	471.3559	0.4026674	0.6298925	683.7523	3.924461	0	875.1295	490.1769	0.2754366	0.6298135	674.6193	3.686283	0	6	885	481						2014-04-06 FOX GREEN YELLOW.avi	0
3987	239	894.7681	467.0533	0.4027193	0.629905	683.689	3.894163	0	885.7641	492.9488	0.2754719	0.6299458	674.6193	3.706363	0	6	890	480						2014-04-06 FOX GREEN YELLOW.avi	0
4004	240	879.4526	491.835	0.4027476	0.6301835	683.6449	3.966462	0	864.5026	502.7067	0.2754127	0.6297696	672.9608	3.709483	0	6	872	497						2014-04-06 FOX GREEN YELLOW.avi	0
4021	241	888.2361	481.2874	0.4027757	0.6299726	683.7272	3.944156	0	874.6167	487.8144	0.2754316	0.6298403	672.9608	3.709864	0	6	881	485						2014-04-06 FOX GREEN YELLOW.avi	0
4037	242	888.5834	479.5268	0.4028099	0.6300158	683.8447	3.947881	0	879.8673	497.3597	0.275466	0.6298403	672.9608	3.716142	0	6	884	488						2014-04-06 FOX GREEN YELLOW.avi	0
4054	243	892.8516	479.0544	0.4028181	0.6300566	683.9384	3.915996	0	875.6591	501.6554	0.2757084	0.6300195	672.9608	3.763134	0	6	884	490						2014-04-06 FOX GREEN YELLOW.avi	0
4070	244	890.0925	475.9395	0.4028178	0.6300845	683.9624	3.952003	0	880.9961	495.2516	0.2756175	0.6301444	674.7422	3.761734	0	6	886	486						2014-04-06 FOX GREEN YELLOW.avi	0
4087	245	894.069	464.007	0.4028544	0.6301615	684.1255	3.965375	0	891.0357	482.8611	0.275627	0.6298643	674.7576	3.712749	0	6	893	473						2014-04-06 FOX GREEN YELLOW.avi	0
4104	246	880.7463	476.3149	0.4028271	0.6300396	683.9799	3.966336	0	879.9905	479.0058	0.2756378	0.6298465	674.7576	3.749014	0	6	880	478						2014-04-06 FOX GREEN YELLOW.avi	0
4120	247	892.92	468.495	0.402855	0.63009	684.1902	3.949987	0	871.3709	493.7292	0.2756683	0.629897	674.7576	3.798709	0	6	882	481						2014-04-06 FOX GREEN YELLOW.avi	0
4137	248	895.7472	459.5934	0.4028812	0.6300727	684.3843	3.972178	0	874.5958	489.8051	0.2757171	0.629761	674.8969	3.789919	0	6	885	475						2014-04-06 FOX GREEN YELLOW.avi	0
4154	249	904.9885	473.3262	0.4029941	0.6299568	684.428	3.9824	0	880.145	477.4488	0.2757971	0.6297168	674.8969	3.786485	0	6	893	475						2014-04-06 FOX GREEN YELLOW.avi	0
4170	250	898.3948	471.4731	0.4030438	0.6299468	684.4792	4.009815	0	881.4379	478.5982	0.2758572	0.6296927	674.8969	3.783709	0	6	890	475						2014-04-06 FOX GREEN YELLOW.avi	0
4187	251	896.4872	468.1168	0.4030831	0.6299288	684.5203	4.009533	0	883.8494	481.7498	0.2759432	0.6296149	674.8969	3.824968	0	6	890	475						2014-04-06 FOX GREEN YELLOW.avi	0
4204	252	892.9666	464.4933	0.4031305	0.6299282	684.5505	4.011932	0	890.507	477.2603	0.2759968	0.6295746	674.8969	3.814732	0	6	892	471						2014-04-06 FOX GREEN YELLOW.avi	0
4220	253	894.2051	470.3968	0.4031742	0.6299243	684.5648	4.014317	0	882.0262	482.837	0.2760603	0.6295311	674.8969	3.809839	0	6	888	477						2014-04-06 FOX GREEN YELLOW.avi	0
4237	254	906.9437	482.9708	0.4032354	0.629646	684.5618	3.929509	0	892.6302	488.9391	0.2762155	0.6296701	674.8969	3.846101	0	6	900	486						2014-04-06 FOX GREEN YELLOW.avi	0
4254	255	890.4865	448.3543	0.4025642	0.6301706	689.3427	4.332184	0	883.9326	490.031	0.2761474	0.6294573	674.1218	3.818309	0	6	887	469						2014-04-06 FOX GREEN YELLOW.avi	0
4270	256	892.2886	488.9199	0.4033849	0.6299159	684.8626	4.129236	0	887.3201	489.1365	0.2764292	0.6296024	674.1218	3.880488	0	6	890	489						2014-04-06 FOX GREEN YELLOW.avi	0
4287	257	901.2869	479.9534	0.403506	0.6300821	684.8857	4.101825	0	891.827	467.6196	0.2764639	0.6295304	675.625	3.864917	0	6	897	474						2014-04-06 FOX GREEN YELLOW.avi	0
4304	258	899.3694	467.1435	0.403611	0.6302766	684.7383	4.06286	0	889.0854	486.8967	0.2765745	0.6295514	675.625	3.86564	0	6	894	477						2014-04-06 FOX GREEN YELLOW.avi	0
4320	259	907.2967	464.7362	0.403713	0.6304224	684.9498	4.054819	0	900.2954	481.2563	0.276698	0.6296434	675.625	3.856732	0	6	904	473						2014-04-06 FOX GREEN YELLOW.avi	0
4337	260	895.2584	465.8115	0.4038029	0.6305372	684.951	4.066856	0	894.5164	490.5917	0.2768495	0.6297026	675.625	3.864992	0	6	895	478						2014-04-06 FOX GREEN YELLOW.avi	0
4354	261	889.4308	470.7885	0.4039115	0.6305774	684.8356	4.10697	0	887.8287	493.0633	0.2769603	0.6296755	675.625	3.917548	0	6	889	482						2014-04-06 FOX GREEN YELLOW.avi	0
4370	262	896.3528	463.6414	0.404038	0.6305977	684.7738	4.161245	0	896.2258	477.2899	0.2770407	0.6296364	675.625	3.90537	0	6	896	470						2014-04-06 FOX GREEN YELLOW.avi	0
4387	263	901.795	468.6454	0.4040971	0.6305274	684.7186	4.104296	0	893.1867	489.3617	0.2771124	0.6295563	675.625	3.903239	0	6	897	479						2014-04-06 FOX GREEN YELLOW.avi	0
4403	264	882.6023	471.8086	0.4040775	0.6308284	684.8602	4.167123	0	883.3795	544.9396	0.2778071	0.6297419	672.0795	3.986883	0	6	883	508						2014-04-06 FOX GREEN YELLOW.avi	0
4420	265	890.5914	474.2888	0.404103	0.6306344	684.7491	4.130281	0	897.2251	481.7107	0.2768561	0.6296735	672.0795	3.890576	0	6	894	478						2014-04-06 FOX GREEN YELLOW.avi	0
4437	266	893.8284	496.0589	0.4040676	0.6306818	684.7441	4.11663	0	881.4464	502.2625	0.2767956	0.6297879	672.0795	3.91098	0	6	888	499						2014-04-06 FOX GREEN YELLOW.avi	0
4453	267	886.4318	475.7335	0.4039407	0.6309163	684.7023	4.140077	0	893.225	485.3783	0.2767161	0.6299527	672.0795	3.90789	0	6	890	481						2014-04-06 FOX GREEN YELLOW.avi	0
4470	268	898.4931	449.76	0.4038219	0.6309657	684.8828	4.160417	0	905.3153	473.3504	0.2766068	0.6300741	672.0795	3.923625	0	6	902	462						2014-04-06 FOX GREEN YELLOW.avi	0
4487	269	901.3668	467.6944	0.4036674	0.6310227	684.8126	4.111043	0	893.7386	477.7122	0.2765203	0.6302159	672.0795	3.934059	0	6	898	473						2014-04-06 FOX GREEN YELLOW.avi	0
4503	270	901.5011	465.6671	0.4035962	0.6310234	684.6638	4.116547	0	895.8825	474.659	0.2763655	0.6302906	672.0795	3.938046	0	6	899	470						2014-04-06 FOX GREEN YELLOW.avi	0
4520	271	900.5267	446.6733	0.4034381	0.6309357	684.642	4.172057	0	902.3027	464.9821	0.2762202	0.6302742	672.0795	3.943607	0	6	901	456						2014-04-06 FOX GREEN YELLOW.avi	0
4537	272	907.6801	451.9482	0.403339	0.6309374	684.9064	4.239424	0	896.7993	465.7024	0.276243	0.6301372	673.8769	3.948118	0	6	902	459						2014-04-06 FOX GREEN YELLOW.avi	0
4553	273	912.7921	446.9117	0.4028418	0.6305366	687.1402	4.194837	0	907.2527	466.0691	0.2762693	0.6302027	673.8769	3.998551	0	6	910	456						2014-04-06 FOX GREEN YELLOW.avi	0
4570	274	903.2482	457.05	0.4030185	0.6303179	684.8862	4.151452	0	903.9762	466.1615	0.2759094	0.6299939	673.8769	3.93775	0	6	904	462						2014-04-06 FOX GREEN YELLOW.avi	0
4587	275	898.5436	457.9222	0.402859	0.630258	684.799	4.171622	0	897.6095	479.7257	0.2757554	0.6298593	673.8769	3.950059	0	6	898	469						2014-04-06 FOX GREEN YELLOW.avi	0
4603	276	905.4996	466.7455	0.4027117	0.6301241	684.5694	4.130317	0	901.0718	485.1027	0.2755992	0.6298667	673.8769	3.982049	0	6	903	476						2014-04-06 FOX GREEN YELLOW.avi	0
4620	277	908.1951	475.2371	0.4025695	0.6299939	684.4708	4.165366	0	907.1937	471.4198	0.2754813	0.6298567	673.8769	3.921601	0	6	908	473						2014-04-06 FOX GREEN YELLOW.avi	0
4637	278	910.9086	469.2181	0.4025042	0.6299307	684.5468	4.184632	0	907.1796	472.4964	0.2753547	0.6297392	673.8769	3.919125	0	6	909	471						2014-04-06 FOX GREEN YELLOW.avi	0
4653	279	917.4802	459.6801	0.4024038	0.6298103	684.7943	4.180753	0	904.7993	487.3416	0.2754392	0.6297966	673.8769	3.976337	0	6	911	474						2014-04-06 FOX GREEN YELLOW.avi	0
4670	280	907.6116	455.6283	0.4022907	0.6296579	684.5897	4.160358	0	910.6327	483.7327	0.2752991	0.6295245	675.4203	3.949178	0	6	909	470						2014-04-06 FOX GREEN YELLOW.avi	0
4687	281	904.8989	450.9718	0.4022258	0.6297624	684.4785	4.205968	0	909.6813	482.7557	0.2751661	0.6293467	674.1432	3.9618	0	6	907	467						2014-04-06 FOX GREEN YELLOW.avi	0
4703	282	915.4873	474.6192	0.4022249	0.6291659	684.5593	4.109899	0	911.3771	474.9171	0.2751231	0.6291941	674.1432	3.938196	0	6	913	475						2014-04-06 FOX GREEN YELLOW.avi	0
4720	283	907.0389	461.8372	0.4021562	0.629041	684.3521	4.110662	0	896.7258	476.5751	0.2750513	0.6288694	674.1432	3.909091	0	6	902	469						2014-04-06 FOX GREEN YELLOW.avi	0
4737	284	906.9756	463.7942	0.4020975	0.6288542	684.0594	4.120348	0	884.7266	502.0204	0.2750327	0.6286539	674.1432	3.919656	0	6	896	483						2014-04-06 FOX GREEN YELLOW.avi	0
4753	285	920.6843	475.2277	0.4021002	0.6286299	684.3239	4.145467	0	905.3817	479.057	0.2750389	0.6284342	674.1432	3.906227	0	6	913	477						2014-04-06 FOX GREEN YELLOW.avi	0
4770	286	916.0986	482.0289	0.4020998	0.62831	684.1968	4.167178	0	907.1434	484.4094	0.2749976	0.6280541	674.1432	3.896489	0	6	912	483						2014-04-06 FOX GREEN YELLOW.avi	0
4787	287	909.8203	467.4225	0.4020874	0.6282296	684.1586	4.18458	0	908.9052	492.0441	0.2748856	0.6276988	672.532	3.897364	0	6	909	480						2014-04-06 FOX GREEN YELLOW.avi	0
4803	288	920.4042	478.6551	0.4020066	0.6276287	684.9145	4.176129	0	903.8598	500.7437	0.2752003	0.6274626	672.532	3.920239	0	6	912	490						2014-04-06 FOX GREEN YELLOW.avi	0
4820	289	919.046	473.2411	0.4021748	0.6272873	683.9995	4.127579	0	909.4009	479.5777	0.2751652	0.6269807	674.826	3.910699	0	6	914	476						2014-04-06 FOX GREEN YELLOW.avi	0
4837	290	920.5859	469.8604	0.4022154	0.6269224	683.9379	4.098072	0	903.4699	476.7505	0.2751048	0.6266522	674.826	3.916297	0	6	912	473						2014-04-06 FOX GREEN YELLOW.avi	0
4853	291	917.3483	463.7916	0.4022549	0.6264519	683.8326	4.120395	0	907.3098	488.5193	0.275164	0.6262414	674.5065	3.940627	0	6	912	476						2014-04-06 FOX GREEN YELLOW.avi	0
4870	292	918.0479	471.3899	0.4022809	0.6260142	683.7705	4.135828	0	906.3744	491.8478	0.2752224	0.6256117	674.501	3.915683	0	6	912	482						2014-04-06 FOX GREEN YELLOW.avi	0
4887	293	916.7255	470.6435	0.4023346	0.6254526	683.8468	4.117315	0	904.5442	488.7301	0.2752459	0.6250263	674.501	3.90532	0	6	911	480						2014-04-06 FOX GREEN YELLOW.avi	0
4903	294	928.8279	461.4483	0.4023965	0.6248505	683.6021	4.115112	0	911.2136	471.2254	0.2752642	0.6244827	674.501	3.881767	0	6	920	466						2014-04-06 FOX GREEN YELLOW.avi	0
4920	295	911.3297	477.2573	0.4024142	0.6242405	683.3515	4.136142	0	906.7056	485.7141	0.2752704	0.6238477	674.501	3.885489	0	6	909	481						2014-04-06 FOX GREEN YELLOW.avi	0
4937	296	917.2009	456.27	0.4024794	0.6237108	683.2755	4.095514	0	900.8536	486.5627	0.2753215	0.6233273	674.501	3.912021	0	6	909	471						2014-04-06 FOX GREEN YELLOW.avi	0
4953	297	926.9468	458.6947	0.402553	0.6232893	683.4769	4.099228	0	898.7341	475.7704	0.2753333	0.6229398	674.501	3.895082	0	6	913	467						2014-04-06 FOX GREEN YELLOW.avi	0
4970	298	910.5024	459.1269	0.4025267	0.6229284	683.2018	4.136748	0	902.2482	494.3279	0.2753395	0.6225761	674.501	3.887186	0	6	906	477						2014-04-06 FOX GREEN YELLOW.avi	0
4986	299	921.0383	459.1975	0.402565	0.6228671	683.1434	4.173497	0	902.0065	492.7719	0.2753409	0.6222891	674.4528	3.896358	0	6	912	476						2014-04-06 FOX GREEN YELLOW.avi	0
5003	300	911.1288	466.7118	0.4025103	0.6223618	682.9449	4.079087	0	891.4324	477.8527	0.2752773	0.6220977	674.4528	3.888574	0	6	901	472						2014-04-06 FOX GREEN YELLOW.avi	0
5020	301	905.1471	458.9907	0.402461	0.6221094	682.7145	4.067296	0	907.2678	492.4405	0.2750928	0.6218994	674.4528	3.920953	0	6	906	476						2014-04-06 FOX GREEN YELLOW.avi	0
5036	302	910.515	467.7547	0.4024317	0.6217804	682.5369	4.047982	0	897.8176	493.4319	0.2751248	0.6215419	673.53	3.916117	0	6	904	481						2014-04-06 FOX GREEN YELLOW.avi	0
5053	303	884.5576	455.9015	0.4023241	0.6217594	682.186	4.134383	0	891.4304	553.4321	0.2751547	0.6213036	671.9668	3.871539	0	6	888	505						2014-04-06 FOX GREEN YELLOW.avi	0
5070	304	902.0039	464.4415	0.4023055	0.6212372	682.1066	4.07191	0	902.4289	491.6709	0.2748347	0.6209298	671.9668	3.879562	0	6	902	478						2014-04-06 FOX GREEN YELLOW.avi	0
5086	305	911.5525	453.1511	0.4022491	0.6208215	682.0718	4.074295	0	893.2711	492.5818	0.2747388	0.6206095	671.9668	3.882469	0	6	902	473						2014-04-06 FOX GREEN YELLOW.avi	0
5103	306	908.3672	456.0238	0.4021553	0.6205045	682.1487	4.12944	0	895.9634	491.4957	0.2746643	0.6202455	671.9668	3.882741	0	6	902	474						2014-04-06 FOX GREEN YELLOW.avi	0
5120	307	913.9818	451.8506	0.4020492	0.6201003	681.9772	4.120291	0	906.4847	480.5657	0.2745725	0.619839	671.9668	3.865427	0	6	910	466						2014-04-06 FOX GREEN YELLOW.avi	0
5136	308	907.9041	443.7045	0.4019358	0.6197956	681.7104	4.06842	0	901.9688	462.5011	0.274481	0.6195555	671.9668	3.836632	0	6	905	453						2014-04-06 FOX GREEN YELLOW.avi	0
5153	309	913.064	461.7857	0.4018907	0.6194229	681.9849	4.095992	0	897.1381	476.1133	0.2743551	0.6191966	671.9668	3.856978	0	6	905	469						2014-04-06 FOX GREEN YELLOW.avi	0
5170	310	913.1261	448.163	0.4017797	0.6190931	681.7419	4.095588	0	892.0731	490.5986	0.2743089	0.618993	671.9668	3.917542	0	6	903	469						2014-04-06 FOX GREEN YELLOW.avi	0
5186	311	915.3689	437.9936	0.4016665	0.6188908	681.8011	4.102906	0	900.1313	473.1724	0.2740427	0.6184837	670.4993	3.874769	0	6	908	456						2014-04-06 FOX GREEN YELLOW.avi	0
5203	312	910.3582	457.8652	0.4016014	0.6183209	681.8958	4.089874	0	902.1563	465.1724	0.2739227	0.6181305	670.4993	3.85049	0	6	906	462						2014-04-06 FOX GREEN YELLOW.avi	0
5220	313	906.8049	441.0112	0.4014569	0.6180179	681.6064	4.105355	0	893.444	495.3257	0.2738068	0.617762	670.4993	3.892367	0	6	900	468						2014-04-06 FOX GREEN YELLOW.avi	0
5236	314	902.9515	464.5723	0.4014051	0.617573	681.567	4.101314	0	900.0562	482.5552	0.273739	0.6174047	670.4993	3.884861	0	6	902	474						2014-04-06 FOX GREEN YELLOW.avi	0
5253	315	907.0897	438.1658	0.4013881	0.6172591	681.606	4.071873	0	891.9207	489.1598	0.2736914	0.6171551	670.4993	3.862775	0	6	900	464						2014-04-06 FOX GREEN YELLOW.avi	0
5270	316	901.5797	456.3297	0.4013832	0.6168117	681.5738	4.104192	0	894.9573	477.7675	0.2736867	0.6167883	670.4993	3.864069	0	6	898	467						2014-04-06 FOX GREEN YELLOW.avi	0
5286	317	909.0308	460.2081	0.4014239	0.6165132	681.4761	4.100742	0	906.157	482.9673	0.2737145	0.6164988	670.4993	3.869293	0	6	908	472						2014-04-06 FOX GREEN YELLOW.avi	0
5303	318	905.1101	449.0051	0.4014975	0.6164465	681.5897	4.132788	0	903.3569	483.4558	0.2737919	0.6162317	670.9315	3.871897	0	6	904	466						2014-04-06 FOX GREEN YELLOW.avi	0
5320	319	909.2737	452.5581	0.4015539	0.6159133	681.6008	4.092857	0	897.8356	487.912	0.2738319	0.6159359	670.9315	3.867552	0	6	904	470						2014-04-06 FOX GREEN YELLOW.avi	0
5336	320	911.5145	449.2344	0.4016466	0.6156823	681.7143	4.107232	0	896.5426	467.8663	0.2739188	0.6156924	670.9315	3.879319	0	6	904	459						2014-04-06 FOX GREEN YELLOW.avi	0
5353	321	912.6495	441.5102	0.4017387	0.6154986	681.3351	4.079085	0	892.2632	477.9352	0.2739863	0.6154817	670.9315	3.871825	0	6	902	460						2014-04-06 FOX GREEN YELLOW.avi	0
5370	322	-1280	-1024	-1	-1	-1	-1	4	-1280	-1024	-1	-1	-1	-1	4	6	0	0						2014-04-06 FOX GREEN YELLOW.avi	0
5386	323	-1280	-1024	-1	-1	-1	-1	4	-1280	-1024	-1	-1	-1	-1	4	6	0	0						2014-04-06 FOX GREEN YELLOW.avi	0
5403	324	-1280	-1024	-1	-1	-1	-1	4	-1280	-1024	-1	-1	-1	-1	4	6	0	0						2014-04-06 FOX GREEN YELLOW.avi	0
5420	325	891.9183	460.062	0.4022413	0.6153196	680.8931	4.114121	0	891.8695	483.2067	0.274538	0.6152607	671.881	3.905447	0	6	892	472						2014-04-06 FOX GREEN YELLOW.avi	0
5436	326	903.2152	448.6674	0.4024234	0.6154069	680.9329	4.101171	0	897.7002	464.6552	0.274717	0.6150628	671.8742	3.838437	0	6	900	457						2014-04-06 FOX GREEN YELLOW.avi	0
5453	327	901.9416	433.0547	0.4026194	0.6154808	680.5698	4.089675	0	887.0038	482.8117	0.2748857	0.6150029	671.8742	3.850672	0	6	894	458						2014-04-06 FOX GREEN YELLOW.avi	0
5470	328	895.8574	454.8841	0.4027945	0.6153749	680.6827	4.101624	0	897.0782	468.7914	0.2750695	0.6149544	671.8742	3.838246	0	6	896	462						2014-04-06 FOX GREEN YELLOW.avi	0
5486	329	902.1947	434.3679	0.403015	0.6154766	680.5983	4.096713	0	884.3684	488.1723	0.2752023	0.6150314	671.8742	3.89827	0	6	893	461						2014-04-06 FOX GREEN YELLOW.avi	0
5503	330	899.2163	446.8168	0.4032427	0.6155028	680.6252	4.072868	0	894.6334	482.6635	0.2754631	0.6149507	671.6241	3.861648	0	6	897	465						2014-04-06 FOX GREEN YELLOW.avi	0
5520	331	902.2723	446.3944	0.403474	0.615655	680.6841	4.100442	0	885.3884	467.1109	0.275674	0.6150945	671.6241	3.841931	0	6	894	457						2014-04-06 FOX GREEN YELLOW.avi	0
5536	332	892.9737	453.8603	0.4036863	0.6159538	680.2887	4.117669	0	895.9364	465.5366	0.2758957	0.6153488	671.6241	3.825677	0	6	894	460						2014-04-06 FOX GREEN YELLOW.avi	0
5553	333	901.8588	439.545	0.4039437	0.6164137	680.6398	4.122539	0	893.4319	480.0927	0.2761636	0.6157335	671.6241	3.836702	0	6	898	460						2014-04-06 FOX GREEN YELLOW.avi	0
5569	334	899.2408	447.753	0.4041767	0.6167974	680.2656	4.075259	0	889.665	473.9795	0.276403	0.6161312	671.6241	3.824217	0	6	894	461						2014-04-06 FOX GREEN YELLOW.avi	0
5586	335	905.014	436.1708	0.404413	0.6172267	680.5834	4.102234	0	892.3612	475.6268	0.2766177	0.6164899	671.6241	3.832433	0	6	899	456						2014-04-06 FOX GREEN YELLOW.avi	0
5603	336	894.7139	443.5125	0.4046263	0.6175001	680.2563	4.093691	0	891.1132	478.6025	0.2767749	0.6168942	671.6241	3.854317	0	6	893	461						2014-04-06 FOX GREEN YELLOW.avi	0
5619	337	897.2613	449.2801	0.4048021	0.617946	680.4255	4.242041	0	885.3817	481.9756	0.2769229	0.6168408	670.0917	3.834325	0	6	891	466						2014-04-06 FOX GREEN YELLOW.avi	0
5636	338	899.3317	449.7079	0.4049628	0.6177564	680.5795	4.110615	0	892.9818	484.3756	0.2770652	0.616869	670.0917	3.829028	0	6	896	467						2014-04-06 FOX GREEN YELLOW.avi	0
5653	339	908.2272	438.5279	0.4051157	0.6178808	680.2731	4.090813	0	891.4696	480.9963	0.2772108	0.6168281	670.0917	3.819621	0	6	900	460						2014-04-06 FOX GREEN YELLOW.avi	0
5669	340	906.2952	444.684	0.4052374	0.6177902	680.6315	4.067583	0	904.6521	471.3486	0.2773316	0.6167736	670.0917	3.796277	0	6	905	458						2014-04-06 FOX GREEN YELLOW.avi	0
5686	341	903.4043	457.7771	0.4052885	0.6177914	680.6684	4.107132	0	903.7921	485.3978	0.277436	0.6167099	670.0917	3.81768	0	6	904	472						2014-04-06 FOX GREEN YELLOW.avi	0
5703	342	907.4285	457.1653	0.4053485	0.6179091	680.9137	4.077968	0	891.2444	480.5697	0.2776797	0.616875	670.0917	3.859034	0	6	899	469						2014-04-06 FOX GREEN YELLOW.avi	0
5719	343	911.5564	428.6548	0.4053385	0.6179426	680.9613	4.09474	0	897.3834	455.8437	0.277605	0.6167414	671.7097	3.819909	0	6	904	442						2014-04-06 FOX GREEN YELLOW.avi	0
5736	344	890.8547	451.4236	0.405263	0.6181337	680.7849	4.134582	0	902.7496	466.2785	0.2776072	0.6173598	671.7097	3.885291	0	6	897	459						2014-04-06 FOX GREEN YELLOW.avi	0
5753	345	899.0199	426.607	0.4052182	0.6180478	680.5452	4.06713	0	889.4538	477.028	0.2775006	0.6170655	671.7825	3.8785	0	6	894	452						2014-04-06 FOX GREEN YELLOW.avi	0
5769	346	903.8584	450.7455	0.4051894	0.6181191	680.6087	4.060224	0	892.1689	469.3748	0.2775029	0.6171249	671.7416	3.836209	0	6	898	460						2014-04-06 FOX GREEN YELLOW.avi	0
5786	347	895.3795	459.7234	0.4050982	0.6182244	680.8508	4.074796	0	893.564	469.4939	0.27742	0.6173857	671.7416	3.860245	0	6	894	465						2014-04-06 FOX GREEN YELLOW.avi	0
5803	348	900.9827	448.5992	0.4050285	0.6183436	680.9334	4.091673	0	901.5825	471.7842	0.2773605	0.617382	671.9359	3.816347	0	6	901	460						2014-04-06 FOX GREEN YELLOW.avi	0
5819	349	901.7267	448.9781	0.4049516	0.6184158	680.9573	4.04731	0	891.9077	476.8069	0.2772478	0.6177297	671.9359	3.863992	0	6	897	463						2014-04-06 FOX GREEN YELLOW.avi	0
5836	350	904.5028	435.8779	0.4048441	0.6184898	680.8568	4.049977	0	892.2818	485.3303	0.2771932	0.6177025	671.8564	3.833951	0	6	898	461						2014-04-06 FOX GREEN YELLOW.avi	0
5853	351	907.8655	448.2113	0.4047385	0.6185278	680.9006	4.013199	0	895.6287	470.8094	0.2770725	0.6178974	671.8564	3.80669	0	6	902	460						2014-04-06 FOX GREEN YELLOW.avi	0
5869	352	899.2528	427.8887	0.4045252	0.618718	680.9564	4.058319	0	893.1619	476.7178	0.276896	0.6180567	671.8564	3.825051	0	6	896	452						2014-04-06 FOX GREEN YELLOW.avi	0
5886	353	903.4027	448.9736	0.4043438	0.6188473	681.1263	4.044158	0	888.8993	485.0674	0.2766856	0.6182283	671.8564	3.827501	0	6	896	467						2014-04-06 FOX GREEN YELLOW.avi	0
5902	354	899.5092	444.9445	0.4041163	0.6191024	680.7001	4.027764	0	896.1377	478.7279	0.2764732	0.6185098	671.8564	3.804754	0	6	898	462						2014-04-06 FOX GREEN YELLOW.avi	0
5919	355	903.7969	455.1786	0.4038583	0.6193925	680.9519	4.030439	0	890.4953	491.3219	0.2762235	0.619046	671.8564	3.81647	0	6	897	473						2014-04-06 FOX GREEN YELLOW.avi	0
5936	356	911.7599	444.5043	0.4037016	0.6198124	681.0185	4.02913	0	896.459	479.2031	0.2760417	0.619608	671.9858	3.847059	0	6	904	462						2014-04-06 FOX GREEN YELLOW.avi	0
5952	357	920.8145	450.5838	0.4034549	0.6204218	681.181	4.069988	0	901.1227	457.0116	0.2763496	0.6196531	678.9114	3.757276	0	6	911	454						2014-04-06 FOX GREEN YELLOW.avi	0
5969	358	907.9023	439.9416	0.4031881	0.6204124	681.0616	4.006699	0	900.1962	476.4649	0.2755899	0.6200876	671.9858	3.801342	0	6	904	458						2014-04-06 FOX GREEN YELLOW.avi	0
5986	359	903.6398	452.2543	0.4028712	0.6205418	681.1241	4.012281	0	895.9335	482.9673	0.2752846	0.6204207	671.9858	3.805937	0	6	900	468						2014-04-06 FOX GREEN YELLOW.avi	0
6002	360	895.354	452.7103	0.4024946	0.6205872	681.1265	4.008987	0	904.4258	474.789	0.2749434	0.6205859	671.9858	3.774048	0	6	900	464						2014-04-06 FOX GREEN YELLOW.avi	0
6019	361	905.0811	447.9366	0.4021014	0.6205608	681.2981	4.021716	0	898.7873	469.6603	0.274506	0.6207155	671.9858	3.780322	0	6	902	459						2014-04-06 FOX GREEN YELLOW.avi	0
6036	362	903.651	452.9049	0.4016791	0.6205304	681.0933	4.029781	0	894.9757	472.0249	0.2740837	0.6208722	671.9858	3.76497	0	6	899	462						2014-04-06 FOX GREEN YELLOW.avi	0
6052	363	908.886	436.9805	0.40123	0.6205589	681.283	4.028056	0	899.0234	470.4716	0.2736183	0.6211273	671.9858	3.803488	0	6	904	454						2014-04-06 FOX GREEN YELLOW.avi	0
6069	364	897.2833	437.0121	0.4007344	0.6208871	681.1837	4.044746	0	897.8315	471.5303	0.2730697	0.6213533	670.4979	3.80524	0	6	898	454						2014-04-06 FOX GREEN YELLOW.avi	0
6086	365	908.6133	452.0066	0.4003408	0.6205994	681.204	4.029717	0	886.37	497.6349	0.2727624	0.6218004	670.4979	3.80441	0	6	897	475						2014-04-06 FOX GREEN YELLOW.avi	0
6102	366	908.9969	453.6664	0.3999976	0.6206909	680.7798	4.028635	0	892.5006	481.6093	0.2722776	0.6221389	672.1359	3.786213	0	6	901	468						2014-04-06 FOX GREEN YELLOW.avi	0
6119	367	906.6485	457.3095	0.3996423	0.6207516	680.9952	4.05032	0	900.0652	477.0793	0.2719647	0.6222991	672.1317	3.780188	0	6	903	467						2014-04-06 FOX GREEN YELLOW.avi	0
6136	368	914.0429	447.672	0.3993024	0.6208625	681.1241	4.025218	0	905.351	464.1036	0.2716278	0.6225818	672.1317	3.766119	0	6	910	456						2014-04-06 FOX GREEN YELLOW.avi	0
6152	369	905.8951	454.4023	0.3990262	0.6209204	680.9684	4.031932	0	894.9103	470.9861	0.2713	0.62293	672.1317	3.785999	0	6	900	463						2014-04-06 FOX GREEN YELLOW.avi	0
6169	370	903.754	461.5204	0.3986948	0.6209806	681.0073	4.034184	0	900.1456	469.2101	0.2710003	0.6231608	672.1317	3.752354	0	6	902	465						2014-04-06 FOX GREEN YELLOW.avi	0
6186	371	912.3872	462.5626	0.3984973	0.6209907	681.0414	4.013611	0	897.0493	478.3557	0.2707481	0.6236106	672.1317	3.79445	0	6	905	470						2014-04-06 FOX GREEN YELLOW.avi	0
6202	372	900.1697	463.403	0.3981996	0.6210082	681.0881	4.021697	0	896.2776	476.5114	0.2705198	0.6235607	672.5914	3.762668	0	6	898	470						2014-04-06 FOX GREEN YELLOW.avi	0
6219	373	906.4255	461.9214	0.3980704	0.6210555	681.0517	4.033202	0	894.3011	492.5997	0.2702977	0.6238738	672.5914	3.814956	0	6	900	477						2014-04-06 FOX GREEN YELLOW.avi	0
6236	374	898.7774	459.5646	0.3978784	0.6212236	681.1588	4.037031	0	886.3886	503.6743	0.2701227	0.6240315	672.4592	3.796635	0	6	893	482						2014-04-06 FOX GREEN YELLOW.avi	0
6252	375	901.1008	452.3141	0.3977457	0.6213035	681.382	4.019548	0	901.785	467.5136	0.2700204	0.62444	672.9187	3.763319	0	6	901	460						2014-04-06 FOX GREEN YELLOW.avi	0
6269	376	906.1949	451.8496	0.3976249	0.6214393	681.4858	4.02431	0	909.1004	460.4392	0.26992	0.6244313	672.9722	3.720104	0	6	908	456						2014-04-06 FOX GREEN YELLOW.avi	0
6286	377	903.5273	450.905	0.3975071	0.6215506	681.4022	4.026921	0	883.4811	488.9027	0.2697679	0.6245914	672.9722	3.764181	0	6	894	470						2014-04-06 FOX GREEN YELLOW.avi	0
6302	378	903.2311	455.685	0.3973565	0.6215835	681.5043	4.00877	0	888.7137	485.6389	0.2696779	0.6247385	672.9722	3.762197	0	6	896	471						2014-04-06 FOX GREEN YELLOW.avi	0
6319	379	900.9365	452.5779	0.3972952	0.6216218	681.7413	3.983252	0	886.219	489.5982	0.269622	0.6247698	672.9722	3.765519	0	6	894	471						2014-04-06 FOX GREEN YELLOW.avi	0
6336	380	896.3404	460.0459	0.3972677	0.6216471	681.8276	4.012047	0	888.7082	489.6302	0.2696684	0.6249368	672.9722	3.772371	0	6	893	475						2014-04-06 FOX GREEN YELLOW.avi	0
6352	381	911.871	451.2082	0.3973243	0.6217253	682.1844	3.981378	0	889.5314	483.622	0.26967	0.624836	673.5	3.743129	0	6	901	467						2014-04-06 FOX GREEN YELLOW.avi	0
6369	382	905.4947	463.2525	0.3973459	0.6217945	682.3552	4.015788	0	883.8809	490.9629	0.2697318	0.6248842	673.5	3.79977	0	6	895	477						2014-04-06 FOX GREEN YELLOW.avi	0
6386	383	906.8415	453.4939	0.3974099	0.6220573	682.5901	4.001206	0	875.9419	491.0736	0.2697622	0.6249693	673.5	3.772814	0	6	891	472						2014-04-06 FOX GREEN YELLOW.avi	0
6402	384	898.4708	472.2882	0.397401	0.6221434	682.392	3.967283	0	885.9667	481.1449	0.2698267	0.6251687	673.5	3.754905	0	6	892	477						2014-04-06 FOX GREEN YELLOW.avi	0
6419	385	903.1412	462.2849	0.3974073	0.6225033	682.4335	3.994773	0	884.6687	481.4589	0.2698362	0.6253372	673.5	3.754698	0	6	894	472						2014-04-06 FOX GREEN YELLOW.avi	0
6436	386	902.6368	475.5906	0.3973363	0.622772	682.7465	3.984646	0	899.3761	506.4106	0.2699152	0.6257251	673.5	3.756464	0	6	901	491						2014-04-06 FOX GREEN YELLOW.avi	0
6452	387	907.4531	479.4379	0.3973038	0.6229352	682.7546	3.993495	0	890.4554	490.9167	0.2698343	0.6257402	674.3377	3.746843	0	6	899	485						2014-04-06 FOX GREEN YELLOW.avi	0
6469	388	905.4972	493.3775	0.3972151	0.6233649	682.8993	4.023667	0	892.462	497.6498	0.2695782	0.6259454	671.7543	3.745549	0	6	899	496						2014-04-06 FOX GREEN YELLOW.avi	0
6486	389	907.5367	497.1783	0.3971484	0.623334	682.7022	4.014709	0	884.8544	526.697	0.2694964	0.6261328	671.7543	3.767231	0	6	896	512						2014-04-06 FOX GREEN YELLOW.avi	0
6502	390	906.908	471.4842	0.3970376	0.6236503	683.0571	4.004406	0	895.4913	500.6806	0.2694038	0.6263371	671.7543	3.721104	0	6	901	486						2014-04-06 FOX GREEN YELLOW.avi	0
6519	391	910.7623	474.8802	0.39695	0.6237642	683.2141	3.983696	0	892.0016	507.29	0.2692865	0.6265478	671.7543	3.763211	0	6	901	491						2014-04-06 FOX GREEN YELLOW.avi	0
6535	392	912.0355	479.3473	0.3968394	0.6239393	683.4073	4.000826	0	889.8181	503.1877	0.2695824	0.626983	671.7543	3.809348	0	6	901	491						2014-04-06 FOX GREEN YELLOW.avi	0
6552	393	917.2025	477.9411	0.3967688	0.6240309	683.597	3.990436	0	892.3927	499.5252	0.2693024	0.6269906	674.8958	3.774329	0	6	905	489						2014-04-06 FOX GREEN YELLOW.avi	0
6569	394	913.6828	469.528	0.396562	0.6244925	683.587	4.023023	0	892.5524	498.4676	0.2688962	0.6272459	671.2817	3.778675	0	6	903	484						2014-04-06 FOX GREEN YELLOW.avi	0
6585	395	915.4775	462.3733	0.3964036	0.6244361	683.7059	3.998799	0	904.396	490.041	0.2687828	0.6275731	671.2817	3.700171	0	6	910	476						2014-04-06 FOX GREEN YELLOW.avi	0
6602	396	915.1246	462.1982	0.3962873	0.6245821	683.6766	4.014861	0	891.0742	501.4229	0.2686164	0.6277731	671.2817	3.74357	0	6	903	482						2014-04-06 FOX GREEN YELLOW.avi	0
6619	397	916.4517	474.9124	0.3961034	0.6246296	683.8178	4.031046	0	884.7653	510.1505	0.2684389	0.6280289	671.2817	3.763556	0	6	901	493						2014-04-06 FOX GREEN YELLOW.avi	0
6635	398	905.5298	474.5465	0.3959135	0.6248297	683.7599	4.012462	0	894.7607	484.9244	0.2682915	0.6283584	671.2817	3.755189	0	6	900	480						2014-04-06 FOX GREEN YELLOW.avi	0
6652	399	922.4072	466.7209	0.3958059	0.6250015	684.2335	3.964729	0	887.4498	519.1505	0.268651	0.6286879	671.2817	3.754014	0	6	905	493						2014-04-06 FOX GREEN YELLOW.avi	0
6669	400	897.7133	482.5441	0.395535	0.62537	683.9177	4.053288	0	890.7665	504.0377	0.2682619	0.6288637	675.9947	3.736789	0	6	894	493						2014-04-06 FOX GREEN YELLOW.avi	0
6685	401	906.5994	466.7152	0.3953551	0.6253645	683.9835	3.986866	0	897.4934	488.8636	0.2680099	0.6293749	675.9947	3.779521	0	6	902	478						2014-04-06 FOX GREEN YELLOW.avi	0
6702	402	912.3558	476.3796	0.395128	0.6254593	684.0599	3.993707	0	884.9791	499.649	0.2678135	0.6293961	675.882	3.758704	0	6	899	488						2014-04-06 FOX GREEN YELLOW.avi	0
6719	403	905.9434	480.3007	0.3949356	0.6256328	684.2728	4.001388	0	892.3717	478.5978	0.2676288	0.6296229	675.882	3.736597	0	6	899	479						2014-04-06 FOX GREEN YELLOW.avi	0
6735	404	921.3575	460.2854	0.3947882	0.6257263	684.3883	3.992285	0	887.5306	489.4194	0.2674115	0.6297835	675.882	3.73593	0	6	904	475						2014-04-06 FOX GREEN YELLOW.avi	0
6752	405	912.9505	483.7555	0.3945666	0.6256624	684.4588	3.993016	0	871.3723	501.6808	0.2671609	0.6300731	675.882	3.787139	0	6	892	493						2014-04-06 FOX GREEN YELLOW.avi	0
6769	406	908.6122	462.9532	0.3943928	0.6257512	684.3469	3.995916	0	893.6602	475.3083	0.2670238	0.6300633	675.7786	3.737932	0	6	901	469						2014-04-06 FOX GREEN YELLOW.avi	0
6785	407	922.941	468.7221	0.3942454	0.6257749	684.5063	3.971925	0	887.3966	493.2063	0.2667886	0.6301863	675.7786	3.784974	0	6	905	481						2014-04-06 FOX GREEN YELLOW.avi	0
6802	408	913.2198	473.9892	0.3939853	0.6258441	684.314	4.006627	0	890.4734	485.083	0.2665832	0.6303964	675.7786	3.734371	0	6	902	480						2014-04-06 FOX GREEN YELLOW.avi	0
6819	409	902.4063	451.3076	0.3937728	0.6260605	684.1552	3.976462	0	884.2639	481.8422	0.2663631	0.6306232	675.7786	3.743144	0	6	893	467						2014-04-06 FOX GREEN YELLOW.avi	0
6835	410	908.0315	465.9198	0.3935309	0.6261386	684.4984	3.956769	0	891.6556	482.8946	0.2661241	0.6309859	675.7786	3.718324	0	6	900	474						2014-04-06 FOX GREEN YELLOW.avi	0
6852	411	905.2548	454.0847	0.3932744	0.6263789	684.1045	3.937289	0	893.0875	486.9889	0.2658519	0.6312581	675.7786	3.720998	0	6	899	471						2014-04-06 FOX GREEN YELLOW.avi	0
6869	412	904.6826	462.4022	0.3930414	0.6265027	684.4952	3.961031	0	888.3309	470.7766	0.2656033	0.6316158	675.7786	3.704719	0	6	897	467						2014-04-06 FOX GREEN YELLOW.avi	0
6885	413	896.9296	462.8223	0.3927907	0.6269497	684.4905	3.998075	0	892.7238	471.4043	0.2653835	0.6318356	676.1252	3.701075	0	6	895	467						2014-04-06 FOX GREEN YELLOW.avi	0
6902	414	904.8298	452.057	0.3925985	0.6268191	684.4814	3.944802	0	879.0461	488.2874	0.2651459	0.6321122	676.1252	3.75281	0	6	892	470						2014-04-06 FOX GREEN YELLOW.avi	0
6919	415	900.4217	458.4579	0.3924232	0.6269274	684.4169	3.970337	0	886.7145	482.8113	0.264953	0.6324325	676.1252	3.724975	0	6	894	471						2014-04-06 FOX GREEN YELLOW.avi	0
6935	416	905.248	451.6033	0.3922266	0.6271445	684.2404	3.937797	0	878.4407	487.3281	0.264745	0.6326174	676.1252	3.743674	0	6	892	469						2014-04-06 FOX GREEN YELLOW.avi	0
6952	417	-1280	-1024	-1	-1	-1	-1	4	-1280	-1024	-1	-1	-1	-1	4		0	0						2014-04-06 FOX GREEN YELLOW.avi	0
6969	418	-1280	-1024	-1	-1	-1	-1	4	-1280	-1024	-1	-1	-1	-1	4		0	0						2014-04-06 FOX GREEN YELLOW.avi	0
6985	419	-1280	-1024	-1	-1	-1	-1	4	-1280	-1024	-1	-1	-1	-1	4		0	0						2014-04-06 FOX GREEN YELLOW.avi	0
7002	420	-1280	-1024	-1	-1	-1	-1	4	-1280	-1024	-1	-1	-1	-1	4		0	0						2014-04-06 FOX GREEN YELLOW.avi	0
7019	421	-1280	-1024	-1	-1	-1	-1	4	-1280	-1024	-1	-1	-1	-1	4		0	0						2014-04-06 FOX GREEN YELLOW.avi	0
7035	422	-1280	-1024	-1	-1	-1	-1	4	-1280	-1024	-1	-1	-1	-1	4		0	0						2014-04-06 FOX GREEN YELLOW.avi	0
7052	423	-1280	-1024	-1	-1	-1	-1	4	-1280	-1024	-1	-1	-1	-1	4		0	0						2014-04-06 FOX GREEN YELLOW.avi	0
7069	424	-1280	-1024	-1	-1	-1	-1	4	-1280	-1024	-1	-1	-1	-1	4		0	0						2014-04-06 FOX GREEN YELLOW.avi	0
7085	425	-1280	-1024	-1	-1	-1	-1	4	-1280	-1024	-1	-1	-1	-1	4		0	0						2014-04-06 FOX GREEN YELLOW.avi	0
7102	426	-1280	-1024	-1	-1	-1	-1	4	-1280	-1024	-1	-1	-1	-1	4		0	0						2014-04-06 FOX GREEN YELLOW.avi	0
7119	427	-1280	-1024	-1	-1	-1	-1	4	-1280	-1024	-1	-1	-1	-1	4		0	0						2014-04-06 FOX GREEN YELLOW.avi	0
7135	428	-1280	-1024	-1	-1	-1	-1	4	-1280	-1024	-1	-1	-1	-1	4		0	0						2014-04-06 FOX GREEN YELLOW.avi	0
7152	429	-1280	-1024	-1	-1	-1	-1	4	-1280	-1024	-1	-1	-1	-1	4		0	0						2014-04-06 FOX GREEN YELLOW.avi	0
7169	430	-1280	-1024	-1	-1	-1	-1	4	-1280	-1024	-1	-1	-1	-1	4		0	0						2014-04-06 FOX GREEN YELLOW.avi	0
7185	431	-1280	-1024	-1	-1	-1	-1	4	-1280	-1024	-1	-1	-1	-1	4		0	0						2014-04-06 FOX GREEN YELLOW.avi	0
7202	432	-1280	-1024	-1	-1	-1	-1	4	-1280	-1024	-1	-1	-1	-1	4		0	0						2014-04-06 FOX GREEN YELLOW.avi	0
7219	433	-1280	-1024	-1	-1	-1	-1	4	-1280	-1024	-1	-1	-1	-1	4		0	0						2014-04-06 FOX GREEN YELLOW.avi	0
7235	434	-1280	-1024	-1	-1	-1	-1	4	-1280	-1024	-1	-1	-1	-1	4		0	0						2014-04-06 FOX GREEN YELLOW.avi	0
7252	435	-1280	-1024	-1	-1	-1	-1	4	-1280	-1024	-1	-1	-1	-1	4		0	0						2014-04-06 FOX GREEN YELLOW.avi	0
7268	436	907.8633	445.7991	0.3906672	0.6289383	685.0307	3.923439	0	-1280	-1024	-1	-1	-1	-1	4	7	908	446						2014-04-06 FOX GREEN YELLOW.avi	0
7285	437	919.3419	455.0423	0.3906286	0.6287221	685.1806	3.918916	0	888.3955	487.8035	0.2630287	0.6350361	674.6605	3.776209	0	7	904	471						2014-04-06 FOX GREEN YELLOW.avi	0
7302	438	905.1595	454.3502	0.3905379	0.6287373	684.9424	3.890963	0	899.8837	479.7228	0.2629633	0.6350746	674.6605	3.732201	0	7	903	467						2014-04-06 FOX GREEN YELLOW.avi	0
7318	439	910.4696	450.4448	0.3904805	0.6287181	684.9822	3.924257	0	895.7242	483.8202	0.262895	0.6350598	674.6605	3.813229	0	7	903	467						2014-04-06 FOX GREEN YELLOW.avi	0
7335	440	904.5621	471.4891	0.3904225	0.6285124	684.9801	3.957739	0	897.0167	470.0414	0.2628322	0.6350064	674.6605	3.770701	0	7	901	471						2014-04-06 FOX GREEN YELLOW.avi	0
7352	441	915.5682	471.1284	0.3903804	0.6283112	685.1589	3.957793	0	887.5291	478.9145	0.2627418	0.6349451	674.6605	3.779952	0	7	902	475						2014-04-06 FOX GREEN YELLOW.avi	0
7368	442	905.2941	449.9973	0.3902818	0.628556	684.9222	3.985289	0	885.2283	477.4511	0.2632161	0.6348347	682.1033	3.789202	0	7	895	464						2014-04-06 FOX GREEN YELLOW.avi	0
7385	443	915.6272	452.6103	0.3902311	0.6282647	684.9213	3.952778	0	894.7684	457.384	0.2630852	0.6349095	682.1033	3.816447	0	7	905	455						2014-04-06 FOX GREEN YELLOW.avi	0
7402	444	936.0751	468.8594	0.3899757	0.6284674	685.1004	3.981881	0	920.4534	518.0964	0.2621456	0.6351116	682.1033	3.894059	0	7	928	493						2014-04-06 FOX GREEN YELLOW.avi	0
7419	445	930.26	460.9232	0.3898878	0.6284102	685.0454	4.015697	0	910.6492	512.1341	0.2623937	0.6350942	676.5502	3.797756	0	7	920	487						2014-04-06 FOX GREEN YELLOW.avi	0
7435	446	921.9312	488.6106	0.3897326	0.6286858	685.0523	4.034317	0	928.269	524.4483	0.2620947	0.6352706	674.491	3.801178	0	7	925	507						2014-04-06 FOX GREEN YELLOW.avi	0
7452	447	935.6459	494.2556	0.3896215	0.6283923	685.0828	4.000744	0	910.6376	510.2016	0.2619567	0.6353535	674.491	3.801411	0	7	923	502						2014-04-06 FOX GREEN YELLOW.avi	0
7468	448	928.9043	470.9638	0.389472	0.6285571	685.0361	4.046299	0	910.7006	497.7236	0.2618049	0.635432	674.491	3.780804	0	7	920	484						2014-04-06 FOX GREEN YELLOW.avi	0
7485	449	927.7005	478.0866	0.3893357	0.6285675	685.0809	4.017757	0	914.7633	493.0103	0.2616689	0.6355873	674.491	3.788476	0	7	921	486						2014-04-06 FOX GREEN YELLOW.avi	0
7502	450	924.5991	494.546	0.3892134	0.6284798	684.887	4.030369	0	906.8328	500.074	0.2615033	0.6356233	674.491	3.814322	0	7	916	497						2014-04-06 FOX GREEN YELLOW.avi	0
7518	451	929.6666	471.9239	0.3890867	0.6285789	685.0362	4.014643	0	915.8115	480.991	0.2614032	0.6356779	674.491	3.779165	0	7	923	476						2014-04-06 FOX GREEN YELLOW.avi	0
7535	452	919.1193	487.3345	0.3889091	0.6286836	684.9423	4.077301	0	913.5175	479.0058	0.2613071	0.6356577	675.363	3.789325	0	7	916	483						2014-04-06 FOX GREEN YELLOW.avi	0
7552	453	921.2116	493.5401	0.3887876	0.6284112	684.8705	4.054493	0	911.4459	486.0941	0.2611752	0.6356892	675.363	3.803652	0	7	916	490						2014-04-06 FOX GREEN YELLOW.avi	0
7568	454	944.7278	497.5772	0.3887019	0.6281283	684.846	3.97318	0	916.5977	493.8274	0.2610148	0.6356701	675.363	3.842289	0	7	931	496						2014-04-06 FOX GREEN YELLOW.avi	0
7585	455	935.4053	487.87	0.3885398	0.6282645	684.8504	4.039025	0	914.403	493.9511	0.2608959	0.6356324	675.363	3.792022	0	7	925	491						2014-04-06 FOX GREEN YELLOW.avi	0
7601	456	-1280	-1024	-1	-1	-1	-1	4	-1280	-1024	-1	-1	-1	-1	4		0	0						2014-04-06 FOX GREEN YELLOW.avi	0
7618	457	-1280	-1024	-1	-1	-1	-1	4	-1280	-1024	-1	-1	-1	-1	4		0	0						2014-04-06 FOX GREEN YELLOW.avi	0
7635	458	-1280	-1024	-1	-1	-1	-1	4	-1280	-1024	-1	-1	-1	-1	4		0	0						2014-04-06 FOX GREEN YELLOW.avi	0
7652	459	-1280	-1024	-1	-1	-1	-1	4	-1280	-1024	-1	-1	-1	-1	4		0	0						2014-04-06 FOX GREEN YELLOW.avi	0
7668	460	-1280	-1024	-1	-1	-1	-1	4	-1280	-1024	-1	-1	-1	-1	4		0	0						2014-04-06 FOX GREEN YELLOW.avi	0
7685	461	-1280	-1024	-1	-1	-1	-1	4	-1280	-1024	-1	-1	-1	-1	4		0	0						2014-04-06 FOX GREEN YELLOW.avi	0
7702	462	-1280	-1024	-1	-1	-1	-1	4	-1280	-1024	-1	-1	-1	-1	4		0	0						2014-04-06 FOX GREEN YELLOW.avi	0
7718	463	-1280	-1024	-1	-1	-1	-1	4	-1280	-1024	-1	-1	-1	-1	4		0	0						2014-04-06 FOX GREEN YELLOW.avi	0
7735	464	-1280	-1024	-1	-1	-1	-1	4	-1280	-1024	-1	-1	-1	-1	4		0	0						2014-04-06 FOX GREEN YELLOW.avi	0
7752	465	-1280	-1024	-1	-1	-1	-1	4	-1280	-1024	-1	-1	-1	-1	4		0	0						2014-04-06 FOX GREEN YELLOW.avi	0
7768	466	-1280	-1024	-1	-1	-1	-1	4	-1280	-1024	-1	-1	-1	-1	4		0	0						2014-04-06 FOX GREEN YELLOW.avi	0
7785	467	-1280	-1024	-1	-1	-1	-1	4	-1280	-1024	-1	-1	-1	-1	4		0	0						2014-04-06 FOX GREEN YELLOW.avi	0
7802	468	-1280	-1024	-1	-1	-1	-1	4	-1280	-1024	-1	-1	-1	-1	4		0	0						2014-04-06 FOX GREEN YELLOW.avi	0
7818	469	-1280	-1024	-1	-1	-1	-1	4	-1280	-1024	-1	-1	-1	-1	4		0	0						2014-04-06 FOX GREEN YELLOW.avi	0
7835	470	-1280	-1024	-1	-1	-1	-1	4	-1280	-1024	-1	-1	-1	-1	4		0	0						2014-04-06 FOX GREEN YELLOW.avi	0
7852	471	-1280	-1024	-1	-1	-1	-1	4	-1280	-1024	-1	-1	-1	-1	4		0	0						2014-04-06 FOX GREEN YELLOW.avi	0
7868	472	-1280	-1024	-1	-1	-1	-1	4	-1280	-1024	-1	-1	-1	-1	4		0	0						2014-04-06 FOX GREEN YELLOW.avi	0
7885	473	-1280	-1024	-1	-1	-1	-1	4	-1280	-1024	-1	-1	-1	-1	4		0	0						2014-04-06 FOX GREEN YELLOW.avi	0
7901	474	-1280	-1024	-1	-1	-1	-1	4	-1280	-1024	-1	-1	-1	-1	4		0	0						2014-04-06 FOX GREEN YELLOW.avi	0
7918	475	-1280	-1024	-1	-1	-1	-1	4	-1280	-1024	-1	-1	-1	-1	4		0	0						2014-04-06 FOX GREEN YELLOW.avi	0
7935	476	-1280	-1024	-1	-1	-1	-1	4	-1280	-1024	-1	-1	-1	-1	4		0	0						2014-04-06 FOX GREEN YELLOW.avi	0
7951	477	-1280	-1024	-1	-1	-1	-1	4	-1280	-1024	-1	-1	-1	-1	4		0	0						2014-04-06 FOX GREEN YELLOW.avi	0
7968	478	-1280	-1024	-1	-1	-1	-1	4	-1280	-1024	-1	-1	-1	-1	4		0	0						2014-04-06 FOX GREEN YELLOW.avi	0
7985	479	-1280	-1024	-1	-1	-1	-1	4	-1280	-1024	-1	-1	-1	-1	4		0	0						2014-04-06 FOX GREEN YELLOW.avi	0
8002	480	-1280	-1024	-1	-1	-1	-1	4	-1280	-1024	-1	-1	-1	-1	4		0	0						2014-04-06 FOX GREEN YELLOW.avi	0
8018	481	-1280	-1024	-1	-1	-1	-1	4	-1280	-1024	-1	-1	-1	-1	4		0	0						2014-04-06 FOX GREEN YELLOW.avi	0
8035	482	-1280	-1024	-1	-1	-1	-1	4	-1280	-1024	-1	-1	-1	-1	4		0	0						2014-04-06 FOX GREEN YELLOW.avi	0
8051	483	-1280	-1024	-1	-1	-1	-1	4	-1280	-1024	-1	-1	-1	-1	4		0	0						2014-04-06 FOX GREEN YELLOW.avi	0
8068	484	-1280	-1024	-1	-1	-1	-1	4	-1280	-1024	-1	-1	-1	-1	4		0	0						2014-04-06 FOX GREEN YELLOW.avi	0
8085	485	-1280	-1024	-1	-1	-1	-1	4	-1280	-1024	-1	-1	-1	-1	4		0	0						2014-04-06 FOX GREEN YELLOW.avi	0
8101	486	-1280	-1024	-1	-1	-1	-1	4	-1280	-1024	-1	-1	-1	-1	4		0	0						2014-04-06 FOX GREEN YELLOW.avi	0
8118	487	-1280	-1024	-1	-1	-1	-1	4	-1280	-1024	-1	-1	-1	-1	4		0	0						2014-04-06 FOX GREEN YELLOW.avi	0
8135	488	-1280	-1024	-1	-1	-1	-1	4	-1280	-1024	-1	-1	-1	-1	4		0	0						2014-04-06 FOX GREEN YELLOW.avi	0
8151	489	-1280	-1024	-1	-1	-1	-1	4	-1280	-1024	-1	-1	-1	-1	4		0	0						2014-04-06 FOX GREEN YELLOW.avi	0
8168	490	-1280	-1024	-1	-1	-1	-1	4	-1280	-1024	-1	-1	-1	-1	4		0	0						2014-04-06 FOX GREEN YELLOW.avi	0
8185	491	-1280	-1024	-1	-1	-1	-1	4	-1280	-1024	-1	-1	-1	-1	4		0	0						2014-04-06 FOX GREEN YELLOW.avi	0
8201	492	-1280	-1024	-1	-1	-1	-1	4	-1280	-1024	-1	-1	-1	-1	4		0	0						2014-04-06 FOX GREEN YELLOW.avi	0
8218	493	-1280	-1024	-1	-1	-1	-1	4	-1280	-1024	-1	-1	-1	-1	4		0	0						2014-04-06 FOX GREEN YELLOW.avi	0
8235	494	-1280	-1024	-1	-1	-1	-1	4	-1280	-1024	-1	-1	-1	-1	4		0	0						2014-04-06 FOX GREEN YELLOW.avi	0
8251	495	-1280	-1024	-1	-1	-1	-1	4	-1280	-1024	-1	-1	-1	-1	4		0	0						2014-04-06 FOX GREEN YELLOW.avi	0
8268	496	-1280	-1024	-1	-1	-1	-1	4	-1280	-1024	-1	-1	-1	-1	4		0	0						2014-04-06 FOX GREEN YELLOW.avi	0
8285	497	-1280	-1024	-1	-1	-1	-1	4	-1280	-1024	-1	-1	-1	-1	4		0	0						2014-04-06 FOX GREEN YELLOW.avi	0
8301	498	-1280	-1024	-1	-1	-1	-1	4	-1280	-1024	-1	-1	-1	-1	4		0	0						2014-04-06 FOX GREEN YELLOW.avi	0
8318	499	-1280	-1024	-1	-1	-1	-1	4	-1280	-1024	-1	-1	-1	-1	4		0	0						2014-04-06 FOX GREEN YELLOW.avi	0
8335	500	-1280	-1024	-1	-1	-1	-1	4	-1280	-1024	-1	-1	-1	-1	4		0	0						2014-04-06 FOX GREEN YELLOW.avi	0
8351	501	-1280	-1024	-1	-1	-1	-1	4	-1280	-1024	-1	-1	-1	-1	4		0	0						2014-04-06 FOX GREEN YELLOW.avi	0
8368	502	-1280	-1024	-1	-1	-1	-1	4	-1280	-1024	-1	-1	-1	-1	4		0	0						2014-04-06 FOX GREEN YELLOW.avi	0
8384	503	-1280	-1024	-1	-1	-1	-1	4	-1280	-1024	-1	-1	-1	-1	4		0	0						2014-04-06 FOX GREEN YELLOW.avi	0
8401	504	-1280	-1024	-1	-1	-1	-1	4	-1280	-1024	-1	-1	-1	-1	4		0	0						2014-04-06 FOX GREEN YELLOW.avi	0
8418	505	-1280	-1024	-1	-1	-1	-1	4	-1280	-1024	-1	-1	-1	-1	4		0	0						2014-04-06 FOX GREEN YELLOW.avi	0
8434	506	-1280	-1024	-1	-1	-1	-1	4	-1280	-1024	-1	-1	-1	-1	4		0	0						2014-04-06 FOX GREEN YELLOW.avi	0
8451	507	-1280	-1024	-1	-1	-1	-1	4	-1280	-1024	-1	-1	-1	-1	4		0	0						2014-04-06 FOX GREEN YELLOW.avi	0
8468	508	-1280	-1024	-1	-1	-1	-1	4	-1280	-1024	-1	-1	-1	-1	4		0	0						2014-04-06 FOX GREEN YELLOW.avi	0
8484	509	-1280	-1024	-1	-1	-1	-1	4	-1280	-1024	-1	-1	-1	-1	4		0	0						2014-04-06 FOX GREEN YELLOW.avi	0
8501	510	-1280	-1024	-1	-1	-1	-1	4	-1280	-1024	-1	-1	-1	-1	4		0	0						2014-04-06 FOX GREEN YELLOW.avi	0
8518	511	-1280	-1024	-1	-1	-1	-1	4	-1280	-1024	-1	-1	-1	-1	4		0	0						2014-04-06 FOX GREEN YELLOW.avi	0
8534	512	-1280	-1024	-1	-1	-1	-1	4	-1280	-1024	-1	-1	-1	-1	4		0	0						2014-04-06 FOX GREEN YELLOW.avi	0
8551	513	-1280	-1024	-1	-1	-1	-1	4	-1280	-1024	-1	-1	-1	-1	4		0	0						2014-04-06 FOX GREEN YELLOW.avi	0
8568	514	-1280	-1024	-1	-1	-1	-1	4	-1280	-1024	-1	-1	-1	-1	4		0	0						2014-04-06 FOX GREEN YELLOW.avi	0
8584	515	-1280	-1024	-1	-1	-1	-1	4	-1280	-1024	-1	-1	-1	-1	4		0	0						2014-04-06 FOX GREEN YELLOW.avi	0
8601	516	-1280	-1024	-1	-1	-1	-1	4	-1280	-1024	-1	-1	-1	-1	4		0	0						2014-04-06 FOX GREEN YELLOW.avi	0
8618	517	-1280	-1024	-1	-1	-1	-1	4	-1280	-1024	-1	-1	-1	-1	4		0	0						2014-04-06 FOX GREEN YELLOW.avi	0
8634	518	-1280	-1024	-1	-1	-1	-1	4	-1280	-1024	-1	-1	-1	-1	4		0	0						2014-04-06 FOX GREEN YELLOW.avi	0
8651	519	-1280	-1024	-1	-1	-1	-1	4	-1280	-1024	-1	-1	-1	-1	4		0	0						2014-04-06 FOX GREEN YELLOW.avi	0
8668	520	-1280	-1024	-1	-1	-1	-1	4	-1280	-1024	-1	-1	-1	-1	4		0	0						2014-04-06 FOX GREEN YELLOW.avi	0
8684	521	936.7134	467.9983	0.3796438	0.6105102	679.3821	4.198715	0	902.1395	493.6424	0.2513171	0.6231463	671.7385	3.925933	0	8	919	481						2014-04-06 FOX GREEN YELLOW.avi	0
8701	522	936.8885	466.6818	0.3794322	0.6106825	679.4322	4.199966	0	910.6357	477.0962	0.2510785	0.6234805	671.7385	3.882762	0	8	924	472						2014-04-06 FOX GREEN YELLOW.avi	0
8718	523	932.7477	475.9828	0.3791598	0.6109464	679.3627	4.148664	0	912.8904	488.248	0.2508734	0.6238589	671.7385	3.912247	0	8	923	482						2014-04-06 FOX GREEN YELLOW.avi	0
8734	524	944.9784	481.2773	0.3789978	0.611171	679.7678	4.162931	0	905.9344	491.6097	0.2506473	0.6242617	671.7385	3.900454	0	8	925	486						2014-04-06 FOX GREEN YELLOW.avi	0
8751	525	939.8448	470.6559	0.3787897	0.6114432	679.6051	4.142167	0	901.2623	496.1396	0.2504536	0.6245247	671.7385	3.952113	0	8	921	483						2014-04-06 FOX GREEN YELLOW.avi	0
8767	526	935.8635	483.046	0.3786102	0.6115665	679.4614	4.146079	0	906.1908	503.9323	0.2502908	0.6248171	671.7385	3.920544	0	8	921	493						2014-04-06 FOX GREEN YELLOW.avi	0
8784	527	934.6213	465.841	0.3784423	0.6119871	679.5342	4.167333	0	904.7189	508.0526	0.2499305	0.6250222	668.293	3.928254	0	8	920	487						2014-04-06 FOX GREEN YELLOW.avi	0
8801	528	943.9186	473.8392	0.3782433	0.611803	680.5005	4.14357	0	910.2277	496.2329	0.2498304	0.6252145	668.293	3.913611	0	8	927	485						2014-04-06 FOX GREEN YELLOW.avi	0
8818	529	944.3041	481.3177	0.378346	0.6118274	679.6891	4.12742	0	903.1904	495.9212	0.2497756	0.6253768	668.293	3.872553	0	8	924	489						2014-04-06 FOX GREEN YELLOW.avi	0
8834	530	-1280	-1024	-1	-1	-1	-1	4	-1280	-1024	-1	-1	-1	-1	4		0	0						2014-04-06 FOX GREEN YELLOW.avi	0
8851	531	-1280	-1024	-1	-1	-1	-1	4	-1280	-1024	-1	-1	-1	-1	4		0	0						2014-04-06 FOX GREEN YELLOW.avi	0
8867	532	-1280	-1024	-1	-1	-1	-1	4	-1280	-1024	-1	-1	-1	-1	4		0	0						2014-04-06 FOX GREEN YELLOW.avi	0
8884	533	-1280	-1024	-1	-1	-1	-1	4	-1280	-1024	-1	-1	-1	-1	4		0	0						2014-04-06 FOX GREEN YELLOW.avi	0
8901	534	-1280	-1024	-1	-1	-1	-1	4	-1280	-1024	-1	-1	-1	-1	4		0	0						2014-04-06 FOX GREEN YELLOW.avi	0
8917	535	-1280	-1024	-1	-1	-1	-1	4	-1280	-1024	-1	-1	-1	-1	4		0	0						2014-04-06 FOX GREEN YELLOW.avi	0
8934	536	-1280	-1024	-1	-1	-1	-1	4	-1280	-1024	-1	-1	-1	-1	4		0	0						2014-04-06 FOX GREEN YELLOW.avi	0
8951	537	-1280	-1024	-1	-1	-1	-1	4	-1280	-1024	-1	-1	-1	-1	4		0	0						2014-04-06 FOX GREEN YELLOW.avi	0
8967	538	-1280	-1024	-1	-1	-1	-1	4	-1280	-1024	-1	-1	-1	-1	4		0	0						2014-04-06 FOX GREEN YELLOW.avi	0
8984	539	-1280	-1024	-1	-1	-1	-1	4	-1280	-1024	-1	-1	-1	-1	4		0	0						2014-04-06 FOX GREEN YELLOW.avi	0
9001	540	-1280	-1024	-1	-1	-1	-1	4	-1280	-1024	-1	-1	-1	-1	4		0	0						2014-04-06 FOX GREEN YELLOW.avi	0
9017	541	-1280	-1024	-1	-1	-1	-1	4	-1280	-1024	-1	-1	-1	-1	4		0	0						2014-04-06 FOX GREEN YELLOW.avi	0
9034	542	-1280	-1024	-1	-1	-1	-1	4	-1280	-1024	-1	-1	-1	-1	4		0	0						2014-04-06 FOX GREEN YELLOW.avi	0
9051	543	-1280	-1024	-1	-1	-1	-1	4	-1280	-1024	-1	-1	-1	-1	4		0	0						2014-04-06 FOX GREEN YELLOW.avi	0
9067	544	-1280	-1024	-1	-1	-1	-1	4	-1280	-1024	-1	-1	-1	-1	4		0	0						2014-04-06 FOX GREEN YELLOW.avi	0
9084	545	-1280	-1024	-1	-1	-1	-1	4	-1280	-1024	-1	-1	-1	-1	4		0	0						2014-04-06 FOX GREEN YELLOW.avi	0
9101	546	-1280	-1024	-1	-1	-1	-1	4	-1280	-1024	-1	-1	-1	-1	4		0	0						2014-04-06 FOX GREEN YELLOW.avi	0
9117	547	-1280	-1024	-1	-1	-1	-1	4	-1280	-1024	-1	-1	-1	-1	4		0	0						2014-04-06 FOX GREEN YELLOW.avi	0
9134	548	-1280	-1024	-1	-1	-1	-1	4	-1280	-1024	-1	-1	-1	-1	4		0	0						2014-04-06 FOX GREEN YELLOW.avi	0
9151	549	-1280	-1024	-1	-1	-1	-1	4	-1280	-1024	-1	-1	-1	-1	4		0	0						2014-04-06 FOX GREEN YELLOW.avi	0
9167	550	-1280	-1024	-1	-1	-1	-1	4	-1280	-1024	-1	-1	-1	-1	4		0	0						2014-04-06 FOX GREEN YELLOW.avi	0
9184	551	-1280	-1024	-1	-1	-1	-1	4	-1280	-1024	-1	-1	-1	-1	4		0	0						2014-04-06 FOX GREEN YELLOW.avi	0
9201	552	-1280	-1024	-1	-1	-1	-1	4	-1280	-1024	-1	-1	-1	-1	4		0	0						2014-04-06 FOX GREEN YELLOW.avi	0
9217	553	-1280	-1024	-1	-1	-1	-1	4	-1280	-1024	-1	-1	-1	-1	4		0	0						2014-04-06 FOX GREEN YELLOW.avi	0
9234	554	-1280	-1024	-1	-1	-1	-1	4	-1280	-1024	-1	-1	-1	-1	4		0	0						2014-04-06 FOX GREEN YELLOW.avi	0
9251	555	-1280	-1024	-1	-1	-1	-1	4	-1280	-1024	-1	-1	-1	-1	4		0	0						2014-04-06 FOX GREEN YELLOW.avi	0
9267	556	-1280	-1024	-1	-1	-1	-1	4	-1280	-1024	-1	-1	-1	-1	4		0	0						2014-04-06 FOX GREEN YELLOW.avi	0
9284	557	-1280	-1024	-1	-1	-1	-1	4	-1280	-1024	-1	-1	-1	-1	4		0	0						2014-04-06 FOX GREEN YELLOW.avi	0
9301	558	-1280	-1024	-1	-1	-1	-1	4	-1280	-1024	-1	-1	-1	-1	4		0	0						2014-04-06 FOX GREEN YELLOW.avi	0
9317	559	-1280	-1024	-1	-1	-1	-1	4	-1280	-1024	-1	-1	-1	-1	4		0	0						2014-04-06 FOX GREEN YELLOW.avi	0
9334	560	-1280	-1024	-1	-1	-1	-1	4	-1280	-1024	-1	-1	-1	-1	4		0	0						2014-04-06 FOX GREEN YELLOW.avi	0
9351	561	-1280	-1024	-1	-1	-1	-1	4	-1280	-1024	-1	-1	-1	-1	4		0	0						2014-04-06 FOX GREEN YELLOW.avi	0
9367	562	-1280	-1024	-1	-1	-1	-1	4	-1280	-1024	-1	-1	-1	-1	4		0	0						2014-04-06 FOX GREEN YELLOW.avi	0
9384	563	-1280	-1024	-1	-1	-1	-1	4	-1280	-1024	-1	-1	-1	-1	4		0	0						2014-04-06 FOX GREEN YELLOW.avi	0
9400	564	-1280	-1024	-1	-1	-1	-1	4	-1280	-1024	-1	-1	-1	-1	4		0	0						2014-04-06 FOX GREEN YELLOW.avi	0
9417	565	-1280	-1024	-1	-1	-1	-1	4	-1280	-1024	-1	-1	-1	-1	4		0	0						2014-04-06 FOX GREEN YELLOW.avi	0
9434	566	-1280	-1024	-1	-1	-1	-1	4	-1280	-1024	-1	-1	-1	-1	4		0	0						2014-04-06 FOX GREEN YELLOW.avi	0
9450	567	-1280	-1024	-1	-1	-1	-1	4	-1280	-1024	-1	-1	-1	-1	4		0	0						2014-04-06 FOX GREEN YELLOW.avi	0
9467	568	-1280	-1024	-1	-1	-1	-1	4	-1280	-1024	-1	-1	-1	-1	4		0	0						2014-04-06 FOX GREEN YELLOW.avi	0
9484	569	-1280	-1024	-1	-1	-1	-1	4	-1280	-1024	-1	-1	-1	-1	4		0	0						2014-04-06 FOX GREEN YELLOW.avi	0
9500	570	-1280	-1024	-1	-1	-1	-1	4	-1280	-1024	-1	-1	-1	-1	4		0	0						2014-04-06 FOX GREEN YELLOW.avi	0
9517	571	-1280	-1024	-1	-1	-1	-1	4	-1280	-1024	-1	-1	-1	-1	4		0	0						2014-04-06 FOX GREEN YELLOW.avi	0
9534	572	-1280	-1024	-1	-1	-1	-1	4	-1280	-1024	-1	-1	-1	-1	4		0	0						2014-04-06 FOX GREEN YELLOW.avi	0
9550	573	-1280	-1024	-1	-1	-1	-1	4	-1280	-1024	-1	-1	-1	-1	4		0	0						2014-04-06 FOX GREEN YELLOW.avi	0
9567	574	-1280	-1024	-1	-1	-1	-1	4	-1280	-1024	-1	-1	-1	-1	4		0	0						2014-04-06 FOX GREEN YELLOW.avi	0
9584	575	-1280	-1024	-1	-1	-1	-1	4	-1280	-1024	-1	-1	-1	-1	4		0	0						2014-04-06 FOX GREEN YELLOW.avi	0
9600	576	-1280	-1024	-1	-1	-1	-1	4	-1280	-1024	-1	-1	-1	-1	4		0	0						2014-04-06 FOX GREEN YELLOW.avi	0
9617	577	-1280	-1024	-1	-1	-1	-1	4	-1280	-1024	-1	-1	-1	-1	4		0	0						2014-04-06 FOX GREEN YELLOW.avi	0
9634	578	-1280	-1024	-1	-1	-1	-1	4	-1280	-1024	-1	-1	-1	-1	4		0	0						2014-04-06 FOX GREEN YELLOW.avi	0
9650	579	-1280	-1024	-1	-1	-1	-1	4	-1280	-1024	-1	-1	-1	-1	4		0	0						2014-04-06 FOX GREEN YELLOW.avi	0
9667	580	-1280	-1024	-1	-1	-1	-1	4	-1280	-1024	-1	-1	-1	-1	4		0	0						2014-04-06 FOX GREEN YELLOW.avi	0
9684	581	-1280	-1024	-1	-1	-1	-1	4	-1280	-1024	-1	-1	-1	-1	4		0	0						2014-04-06 FOX GREEN YELLOW.avi	0
9700	582	-1280	-1024	-1	-1	-1	-1	4	-1280	-1024	-1	-1	-1	-1	4		0	0						2014-04-06 FOX GREEN YELLOW.avi	0
9717	583	-1280	-1024	-1	-1	-1	-1	4	-1280	-1024	-1	-1	-1	-1	4		0	0						2014-04-06 FOX GREEN YELLOW.avi	0
9734	584	-1280	-1024	-1	-1	-1	-1	4	-1280	-1024	-1	-1	-1	-1	4		0	0						2014-04-06 FOX GREEN YELLOW.avi	0
9750	585	-1280	-1024	-1	-1	-1	-1	4	-1280	-1024	-1	-1	-1	-1	4		0	0						2014-04-06 FOX GREEN YELLOW.avi	0
9767	586	-1280	-1024	-1	-1	-1	-1	4	-1280	-1024	-1	-1	-1	-1	4		0	0						2014-04-06 FOX GREEN YELLOW.avi	0
9784	587	-1280	-1024	-1	-1	-1	-1	4	-1280	-1024	-1	-1	-1	-1	4		0	0						2014-04-06 FOX GREEN YELLOW.avi	0
9800	588	-1280	-1024	-1	-1	-1	-1	4	-1280	-1024	-1	-1	-1	-1	4		0	0						2014-04-06 FOX GREEN YELLOW.avi	0
9817	589	-1280	-1024	-1	-1	-1	-1	4	-1280	-1024	-1	-1	-1	-1	4		0	0						2014-04-06 FOX GREEN YELLOW.avi	0
9834	590	-1280	-1024	-1	-1	-1	-1	4	-1280	-1024	-1	-1	-1	-1	4		0	0						2014-04-06 FOX GREEN YELLOW.avi	0
9850	591	-1280	-1024	-1	-1	-1	-1	4	-1280	-1024	-1	-1	-1	-1	4		0	0						2014-04-06 FOX GREEN YELLOW.avi	0
9867	592	-1280	-1024	-1	-1	-1	-1	4	-1280	-1024	-1	-1	-1	-1	4		0	0						2014-04-06 FOX GREEN YELLOW.avi	0
9884	593	-1280	-1024	-1	-1	-1	-1	4	-1280	-1024	-1	-1	-1	-1	4		0	0						2014-04-06 FOX GREEN YELLOW.avi	0
9900	594	-1280	-1024	-1	-1	-1	-1	4	-1280	-1024	-1	-1	-1	-1	4		0	0						2014-04-06 FOX GREEN YELLOW.avi	0
9917	595	-1280	-1024	-1	-1	-1	-1	4	-1280	-1024	-1	-1	-1	-1	4		0	0						2014-04-06 FOX GREEN YELLOW.avi	0
9933	596	-1280	-1024	-1	-1	-1	-1	4	-1280	-1024	-1	-1	-1	-1	4		0	0						2014-04-06 FOX GREEN YELLOW.avi	0
9950	597	-1280	-1024	-1	-1	-1	-1	4	-1280	-1024	-1	-1	-1	-1	4		0	0						2014-04-06 FOX GREEN YELLOW.avi	0
9967	598	-1280	-1024	-1	-1	-1	-1	4	-1280	-1024	-1	-1	-1	-1	4		0	0						2014-04-06 FOX GREEN YELLOW.avi	0
9983	599	-1280	-1024	-1	-1	-1	-1	4	-1280	-1024	-1	-1	-1	-1	4		0	0						2014-04-06 FOX GREEN YELLOW.avi	0
10000	600	-1280	-1024	-1	-1	-1	-1	4	-1280	-1024	-1	-1	-1	-1	4		0	0						2014-04-06 FOX GREEN YELLOW.avi	0
10017	601	-1280	-1024	-1	-1	-1	-1	4	-1280	-1024	-1	-1	-1	-1	4		0	0						2014-04-06 FOX GREEN YELLOW.avi	0
10034	602	-1280	-1024	-1	-1	-1	-1	4	-1280	-1024	-1	-1	-1	-1	4		0	0						2014-04-06 FOX GREEN YELLOW.avi	0
10050	603	-1280	-1024	-1	-1	-1	-1	4	-1280	-1024	-1	-1	-1	-1	4		0	0						2014-04-06 FOX GREEN YELLOW.avi	0
10067	604	-1280	-1024	-1	-1	-1	-1	4	-1280	-1024	-1	-1	-1	-1	4		0	0						2014-04-06 FOX GREEN YELLOW.avi	0
10083	605	-1280	-1024	-1	-1	-1	-1	4	-1280	-1024	-1	-1	-1	-1	4		0	0						2014-04-06 FOX GREEN YELLOW.avi	0
10100	606	-1280	-1024	-1	-1	-1	-1	4	-1280	-1024	-1	-1	-1	-1	4		0	0						2014-04-06 FOX GREEN YELLOW.avi	0
10117	607	-1280	-1024	-1	-1	-1	-1	4	-1280	-1024	-1	-1	-1	-1	4		0	0						2014-04-06 FOX GREEN YELLOW.avi	0
10133	608	-1280	-1024	-1	-1	-1	-1	4	-1280	-1024	-1	-1	-1	-1	4		0	0						2014-04-06 FOX GREEN YELLOW.avi	0
10150	609	-1280	-1024	-1	-1	-1	-1	4	-1280	-1024	-1	-1	-1	-1	4		0	0						2014-04-06 FOX GREEN YELLOW.avi	0
10167	610	-1280	-1024	-1	-1	-1	-1	4	-1280	-1024	-1	-1	-1	-1	4		0	0						2014-04-06 FOX GREEN YELLOW.avi	0
10183	611	-1280	-1024	-1	-1	-1	-1	4	-1280	-1024	-1	-1	-1	-1	4		0	0						2014-04-06 FOX GREEN YELLOW.avi	0
10200	612	-1280	-1024	-1	-1	-1	-1	4	-1280	-1024	-1	-1	-1	-1	4		0	0						2014-04-06 FOX GREEN YELLOW.avi	0
10217	613	-1280	-1024	-1	-1	-1	-1	4	-1280	-1024	-1	-1	-1	-1	4		0	0						2014-04-06 FOX GREEN YELLOW.avi	0
10233	614	-1280	-1024	-1	-1	-1	-1	4	-1280	-1024	-1	-1	-1	-1	4		0	0						2014-04-06 FOX GREEN YELLOW.avi	0
10250	615	-1280	-1024	-1	-1	-1	-1	4	-1280	-1024	-1	-1	-1	-1	4		0	0						2014-04-06 FOX GREEN YELLOW.avi	0
10267	616	-1280	-1024	-1	-1	-1	-1	4	-1280	-1024	-1	-1	-1	-1	4		0	0						2014-04-06 FOX GREEN YELLOW.avi	0
10283	617	-1280	-1024	-1	-1	-1	-1	4	-1280	-1024	-1	-1	-1	-1	4		0	0						2014-04-06 FOX GREEN YELLOW.avi	0
10300	618	-1280	-1024	-1	-1	-1	-1	4	-1280	-1024	-1	-1	-1	-1	4		0	0						2014-04-06 FOX GREEN YELLOW.avi	0
10317	619	-1280	-1024	-1	-1	-1	-1	4	-1280	-1024	-1	-1	-1	-1	4		0	0						2014-04-06 FOX GREEN YELLOW.avi	0
10333	620	-1280	-1024	-1	-1	-1	-1	4	-1280	-1024	-1	-1	-1	-1	4		0	0						2014-04-06 FOX GREEN YELLOW.avi	0
10350	621	-1280	-1024	-1	-1	-1	-1	4	-1280	-1024	-1	-1	-1	-1	4		0	0						2014-04-06 FOX GREEN YELLOW.avi	0
10366	622	-1280	-1024	-1	-1	-1	-1	4	-1280	-1024	-1	-1	-1	-1	4		0	0						2014-04-06 FOX GREEN YELLOW.avi	0
10383	623	-1280	-1024	-1	-1	-1	-1	4	-1280	-1024	-1	-1	-1	-1	4		0	0						2014-04-06 FOX GREEN YELLOW.avi	0
10400	624	-1280	-1024	-1	-1	-1	-1	4	-1280	-1024	-1	-1	-1	-1	4		0	0						2014-04-06 FOX GREEN YELLOW.avi	0
10417	625	-1280	-1024	-1	-1	-1	-1	4	-1280	-1024	-1	-1	-1	-1	4		0	0						2014-04-06 FOX GREEN YELLOW.avi	0
10433	626	-1280	-1024	-1	-1	-1	-1	4	-1280	-1024	-1	-1	-1	-1	4		0	0						2014-04-06 FOX GREEN YELLOW.avi	0
10450	627	-1280	-1024	-1	-1	-1	-1	4	-1280	-1024	-1	-1	-1	-1	4		0	0						2014-04-06 FOX GREEN YELLOW.avi	0
10467	628	-1280	-1024	-1	-1	-1	-1	4	-1280	-1024	-1	-1	-1	-1	4		0	0						2014-04-06 FOX GREEN YELLOW.avi	0
10483	629	-1280	-1024	-1	-1	-1	-1	4	-1280	-1024	-1	-1	-1	-1	4		0	0						2014-04-06 FOX GREEN YELLOW.avi	0
10500	630	-1280	-1024	-1	-1	-1	-1	4	-1280	-1024	-1	-1	-1	-1	4		0	0						2014-04-06 FOX GREEN YELLOW.avi	0
10516	631	-1280	-1024	-1	-1	-1	-1	4	-1280	-1024	-1	-1	-1	-1	4		0	0						2014-04-06 FOX GREEN YELLOW.avi	0
10533	632	-1280	-1024	-1	-1	-1	-1	4	-1280	-1024	-1	-1	-1	-1	4		0	0						2014-04-06 FOX GREEN YELLOW.avi	0
10550	633	-1280	-1024	-1	-1	-1	-1	4	-1280	-1024	-1	-1	-1	-1	4		0	0						2014-04-06 FOX GREEN YELLOW.avi	0
10566	634	-1280	-1024	-1	-1	-1	-1	4	-1280	-1024	-1	-1	-1	-1	4		0	0						2014-04-06 FOX GREEN YELLOW.avi	0
10583	635	-1280	-1024	-1	-1	-1	-1	4	-1280	-1024	-1	-1	-1	-1	4		0	0						2014-04-06 FOX GREEN YELLOW.avi	0
10600	636	-1280	-1024	-1	-1	-1	-1	4	-1280	-1024	-1	-1	-1	-1	4		0	0						2014-04-06 FOX GREEN YELLOW.avi	0
10616	637	-1280	-1024	-1	-1	-1	-1	4	-1280	-1024	-1	-1	-1	-1	4		0	0						2014-04-06 FOX GREEN YELLOW.avi	0
10633	638	-1280	-1024	-1	-1	-1	-1	4	-1280	-1024	-1	-1	-1	-1	4		0	0						2014-04-06 FOX GREEN YELLOW.avi	0
10650	639	-1280	-1024	-1	-1	-1	-1	4	-1280	-1024	-1	-1	-1	-1	4		0	0						2014-04-06 FOX GREEN YELLOW.avi	0
10666	640	-1280	-1024	-1	-1	-1	-1	4	-1280	-1024	-1	-1	-1	-1	4		0	0						2014-04-06 FOX GREEN YELLOW.avi	0
10683	641	-1280	-1024	-1	-1	-1	-1	4	-1280	-1024	-1	-1	-1	-1	4		0	0						2014-04-06 FOX GREEN YELLOW.avi	0
10700	642	-1280	-1024	-1	-1	-1	-1	4	-1280	-1024	-1	-1	-1	-1	4		0	0						2014-04-06 FOX GREEN YELLOW.avi	0
10716	643	-1280	-1024	-1	-1	-1	-1	4	-1280	-1024	-1	-1	-1	-1	4		0	0						2014-04-06 FOX GREEN YELLOW.avi	0
10733	644	-1280	-1024	-1	-1	-1	-1	4	-1280	-1024	-1	-1	-1	-1	4		0	0						2014-04-06 FOX GREEN YELLOW.avi	0
10750	645	-1280	-1024	-1	-1	-1	-1	4	-1280	-1024	-1	-1	-1	-1	4		0	0						2014-04-06 FOX GREEN YELLOW.avi	0
10766	646	-1280	-1024	-1	-1	-1	-1	4	-1280	-1024	-1	-1	-1	-1	4		0	0						2014-04-06 FOX GREEN YELLOW.avi	0
10783	647	-1280	-1024	-1	-1	-1	-1	4	-1280	-1024	-1	-1	-1	-1	4		0	0						2014-04-06 FOX GREEN YELLOW.avi	0
10800	648	-1280	-1024	-1	-1	-1	-1	4	-1280	-1024	-1	-1	-1	-1	4		0	0						2014-04-06 FOX GREEN YELLOW.avi	0
10816	649	-1280	-1024	-1	-1	-1	-1	4	-1280	-1024	-1	-1	-1	-1	4		0	0						2014-04-06 FOX GREEN YELLOW.avi	0
10833	650	-1280	-1024	-1	-1	-1	-1	4	-1280	-1024	-1	-1	-1	-1	4		0	0						2014-04-06 FOX GREEN YELLOW.avi	0
10850	651	-1280	-1024	-1	-1	-1	-1	4	-1280	-1024	-1	-1	-1	-1	4		0	0						2014-04-06 FOX GREEN YELLOW.avi	0
10866	652	-1280	-1024	-1	-1	-1	-1	4	-1280	-1024	-1	-1	-1	-1	4		0	0						2014-04-06 FOX GREEN YELLOW.avi	0
10883	653	-1280	-1024	-1	-1	-1	-1	4	-1280	-1024	-1	-1	-1	-1	4		0	0						2014-04-06 FOX GREEN YELLOW.avi	0
10900	654	-1280	-1024	-1	-1	-1	-1	4	-1280	-1024	-1	-1	-1	-1	4		0	0						2014-04-06 FOX GREEN YELLOW.avi	0
10916	655	-1280	-1024	-1	-1	-1	-1	4	-1280	-1024	-1	-1	-1	-1	4		0	0						2014-04-06 FOX GREEN YELLOW.avi	0
10933	656	-1280	-1024	-1	-1	-1	-1	4	-1280	-1024	-1	-1	-1	-1	4		0	0						2014-04-06 FOX GREEN YELLOW.avi	0
10950	657	-1280	-1024	-1	-1	-1	-1	4	-1280	-1024	-1	-1	-1	-1	4		0	0						2014-04-06 FOX GREEN YELLOW.avi	0
10966	658	-1280	-1024	-1	-1	-1	-1	4	-1280	-1024	-1	-1	-1	-1	4		0	0						2014-04-06 FOX GREEN YELLOW.avi	0
10983	659	-1280	-1024	-1	-1	-1	-1	4	-1280	-1024	-1	-1	-1	-1	4		0	0						2014-04-06 FOX GREEN YELLOW.avi	0
10999	660	-1280	-1024	-1	-1	-1	-1	4	-1280	-1024	-1	-1	-1	-1	4		0	0						2014-04-06 FOX GREEN YELLOW.avi	0
11016	661	-1280	-1024	-1	-1	-1	-1	4	-1280	-1024	-1	-1	-1	-1	4		0	0						2014-04-06 FOX GREEN YELLOW.avi	0
11033	662	-1280	-1024	-1	-1	-1	-1	4	-1280	-1024	-1	-1	-1	-1	4		0	0						2014-04-06 FOX GREEN YELLOW.avi	0
11050	663	-1280	-1024	-1	-1	-1	-1	4	-1280	-1024	-1	-1	-1	-1	4		0	0						2014-04-06 FOX GREEN YELLOW.avi	0
11066	664	-1280	-1024	-1	-1	-1	-1	4	-1280	-1024	-1	-1	-1	-1	4		0	0						2014-04-06 FOX GREEN YELLOW.avi	0
11083	665	-1280	-1024	-1	-1	-1	-1	4	-1280	-1024	-1	-1	-1	-1	4		0	0						2014-04-06 FOX GREEN YELLOW.avi	0
11099	666	924.8352	489.8918	0.361887	0.6262711	683.5786	3.950184	0	911.4219	495.8456	0.234832	0.6497629	682.6204	3.856538	0	9	918	493						2014-04-06 FOX GREEN YELLOW.avi	0
11116	667	926.21	492.3958	0.3617212	0.6265688	683.6194	4.033473	0	908.4476	506.7664	0.2341701	0.650016	674.4224	3.857724	0	9	917	500						2014-04-06 FOX GREEN YELLOW.avi	0
11133	668	931.3412	474.3917	0.3616738	0.6263252	683.6194	3.895249	0	896.9187	507.0586	0.2340867	0.6503506	674.4224	3.823152	0	9	914	491						2014-04-06 FOX GREEN YELLOW.avi	0
11150	669	-1280	-1024	-1	-1	-1	-1	4	-1280	-1024	-1	-1	-1	-1	4		0	0						2014-04-06 FOX GREEN YELLOW.avi	0
11166	670	-1280	-1024	-1	-1	-1	-1	4	-1280	-1024	-1	-1	-1	-1	4		0	0						2014-04-06 FOX GREEN YELLOW.avi	0
11183	671	-1280	-1024	-1	-1	-1	-1	4	-1280	-1024	-1	-1	-1	-1	4		0	0						2014-04-06 FOX GREEN YELLOW.avi	0
11199	672	-1280	-1024	-1	-1	-1	-1	4	-1280	-1024	-1	-1	-1	-1	4		0	0						2014-04-06 FOX GREEN YELLOW.avi	0
11216	673	-1280	-1024	-1	-1	-1	-1	4	-1280	-1024	-1	-1	-1	-1	4		0	0						2014-04-06 FOX GREEN YELLOW.avi	0
11233	674	-1280	-1024	-1	-1	-1	-1	4	-1280	-1024	-1	-1	-1	-1	4		0	0						2014-04-06 FOX GREEN YELLOW.avi	0
11249	675	-1280	-1024	-1	-1	-1	-1	4	-1280	-1024	-1	-1	-1	-1	4		0	0						2014-04-06 FOX GREEN YELLOW.avi	0
11266	676	-1280	-1024	-1	-1	-1	-1	4	-1280	-1024	-1	-1	-1	-1	4		0	0						2014-04-06 FOX GREEN YELLOW.avi	0
11283	677	-1280	-1024	-1	-1	-1	-1	4	-1280	-1024	-1	-1	-1	-1	4		0	0						2014-04-06 FOX GREEN YELLOW.avi	0
11299	678	-1280	-1024	-1	-1	-1	-1	4	-1280	-1024	-1	-1	-1	-1	4		0	0						2014-04-06 FOX GREEN YELLOW.avi	0
11316	679	-1280	-1024	-1	-1	-1	-1	4	-1280	-1024	-1	-1	-1	-1	4		0	0						2014-04-06 FOX GREEN YELLOW.avi	0
11333	680	-1280	-1024	-1	-1	-1	-1	4	-1280	-1024	-1	-1	-1	-1	4		0	0						2014-04-06 FOX GREEN YELLOW.avi	0
11349	681	-1280	-1024	-1	-1	-1	-1	4	-1280	-1024	-1	-1	-1	-1	4		0	0						2014-04-06 FOX GREEN YELLOW.avi	0
11366	682	-1280	-1024	-1	-1	-1	-1	4	-1280	-1024	-1	-1	-1	-1	4		0	0						2014-04-06 FOX GREEN YELLOW.avi	0
11383	683	-1280	-1024	-1	-1	-1	-1	4	-1280	-1024	-1	-1	-1	-1	4		0	0						2014-04-06 FOX GREEN YELLOW.avi	0
11399	684	-1280	-1024	-1	-1	-1	-1	4	-1280	-1024	-1	-1	-1	-1	4		0	0						2014-04-06 FOX GREEN YELLOW.avi	0
11416	685	-1280	-1024	-1	-1	-1	-1	4	-1280	-1024	-1	-1	-1	-1	4		0	0						2014-04-06 FOX GREEN YELLOW.avi	0
11432	686	-1280	-1024	-1	-1	-1	-1	4	-1280	-1024	-1	-1	-1	-1	4		0	0						2014-04-06 FOX GREEN YELLOW.avi	0
11449	687	-1280	-1024	-1	-1	-1	-1	4	-1280	-1024	-1	-1	-1	-1	4		0	0						2014-04-06 FOX GREEN YELLOW.avi	0
11466	688	-1280	-1024	-1	-1	-1	-1	4	-1280	-1024	-1	-1	-1	-1	4		0	0						2014-04-06 FOX GREEN YELLOW.avi	0
11483	689	-1280	-1024	-1	-1	-1	-1	4	-1280	-1024	-1	-1	-1	-1	4		0	0						2014-04-06 FOX GREEN YELLOW.avi	0
11499	690	-1280	-1024	-1	-1	-1	-1	4	-1280	-1024	-1	-1	-1	-1	4		0	0						2014-04-06 FOX GREEN YELLOW.avi	0
11516	691	-1280	-1024	-1	-1	-1	-1	4	-1280	-1024	-1	-1	-1	-1	4		0	0						2014-04-06 FOX GREEN YELLOW.avi	0
11533	692	-1280	-1024	-1	-1	-1	-1	4	-1280	-1024	-1	-1	-1	-1	4		0	0						2014-04-06 FOX GREEN YELLOW.avi	0
11549	693	-1280	-1024	-1	-1	-1	-1	4	-1280	-1024	-1	-1	-1	-1	4		0	0						2014-04-06 FOX GREEN YELLOW.avi	0
11566	694	-1280	-1024	-1	-1	-1	-1	4	-1280	-1024	-1	-1	-1	-1	4		0	0						2014-04-06 FOX GREEN YELLOW.avi	0
11582	695	-1280	-1024	-1	-1	-1	-1	4	-1280	-1024	-1	-1	-1	-1	4		0	0						2014-04-06 FOX GREEN YELLOW.avi	0
11599	696	-1280	-1024	-1	-1	-1	-1	4	-1280	-1024	-1	-1	-1	-1	4		0	0						2014-04-06 FOX GREEN YELLOW.avi	0
11616	697	-1280	-1024	-1	-1	-1	-1	4	-1280	-1024	-1	-1	-1	-1	4		0	0						2014-04-06 FOX GREEN YELLOW.avi	0
11632	698	919.4252	494.6514	0.3652644	0.6221671	681.4321	4.019284	0	902.4146	509.1794	0.2373479	0.6448616	673.3479	3.863594	0	10	911	502						2014-04-06 FOX GREEN YELLOW.avi	0
11649	699	911.8031	491.9402	0.3652495	0.6218752	681.4321	3.99924	0	902.1738	483.5168	0.2373227	0.6445419	673.3479	3.837582	0	10	907	488						2014-04-06 FOX GREEN YELLOW.avi	0
11666	700	-1280	-1024	-1	-1	-1	-1	4	-1280	-1024	-1	-1	-1	-1	4		0	0						2014-04-06 FOX GREEN YELLOW.avi	0
11682	701	-1280	-1024	-1	-1	-1	-1	4	-1280	-1024	-1	-1	-1	-1	4		0	0						2014-04-06 FOX GREEN YELLOW.avi	0
11699	702	-1280	-1024	-1	-1	-1	-1	4	-1280	-1024	-1	-1	-1	-1	4		0	0						2014-04-06 FOX GREEN YELLOW.avi	0
11716	703	-1280	-1024	-1	-1	-1	-1	4	-1280	-1024	-1	-1	-1	-1	4		0	0						2014-04-06 FOX GREEN YELLOW.avi	0
11732	704	-1280	-1024	-1	-1	-1	-1	4	-1280	-1024	-1	-1	-1	-1	4		0	0						2014-04-06 FOX GREEN YELLOW.avi	0
11749	705	-1280	-1024	-1	-1	-1	-1	4	-1280	-1024	-1	-1	-1	-1	4		0	0						2014-04-06 FOX GREEN YELLOW.avi	0
11766	706	-1280	-1024	-1	-1	-1	-1	4	-1280	-1024	-1	-1	-1	-1	4		0	0						2014-04-06 FOX GREEN YELLOW.avi	0
11782	707	-1280	-1024	-1	-1	-1	-1	4	-1280	-1024	-1	-1	-1	-1	4		0	0						2014-04-06 FOX GREEN YELLOW.avi	0
11799	708	-1280	-1024	-1	-1	-1	-1	4	-1280	-1024	-1	-1	-1	-1	4		0	0						2014-04-06 FOX GREEN YELLOW.avi	0
11816	709	-1280	-1024	-1	-1	-1	-1	4	-1280	-1024	-1	-1	-1	-1	4		0	0						2014-04-06 FOX GREEN YELLOW.avi	0
11832	710	-1280	-1024	-1	-1	-1	-1	4	-1280	-1024	-1	-1	-1	-1	4		0	0						2014-04-06 FOX GREEN YELLOW.avi	0
11849	711	-1280	-1024	-1	-1	-1	-1	4	-1280	-1024	-1	-1	-1	-1	4		0	0						2014-04-06 FOX GREEN YELLOW.avi	0
11866	712	-1280	-1024	-1	-1	-1	-1	4	-1280	-1024	-1	-1	-1	-1	4		0	0						2014-04-06 FOX GREEN YELLOW.avi	0
11882	713	-1280	-1024	-1	-1	-1	-1	4	-1280	-1024	-1	-1	-1	-1	4		0	0						2014-04-06 FOX GREEN YELLOW.avi	0
11899	714	-1280	-1024	-1	-1	-1	-1	4	-1280	-1024	-1	-1	-1	-1	4		0	0						2014-04-06 FOX GREEN YELLOW.avi	0
11916	715	-1280	-1024	-1	-1	-1	-1	4	-1280	-1024	-1	-1	-1	-1	4		0	0						2014-04-06 FOX GREEN YELLOW.avi	0
11932	716	-1280	-1024	-1	-1	-1	-1	4	-1280	-1024	-1	-1	-1	-1	4		0	0						2014-04-06 FOX GREEN YELLOW.avi	0
11949	717	-1280	-1024	-1	-1	-1	-1	4	-1280	-1024	-1	-1	-1	-1	4		0	0						2014-04-06 FOX GREEN YELLOW.avi	0
11966	718	-1280	-1024	-1	-1	-1	-1	4	-1280	-1024	-1	-1	-1	-1	4		0	0						2014-04-06 FOX GREEN YELLOW.avi	0
11982	719	-1280	-1024	-1	-1	-1	-1	4	-1280	-1024	-1	-1	-1	-1	4		0	0						2014-04-06 FOX GREEN YELLOW.avi	0
11999	720	912.9589	484.6558	0.3746384	0.6183748	679.6301	4.182001	0	-1280	-1024	-1	-1	-1	-1	4	11	913	485						2014-04-06 FOX GREEN YELLOW.avi	0
12015	721	920.702	505.0164	0.3751738	0.6177877	679.5641	4.099885	0	895.525	507.1483	0.246675	0.634437	668.8763	3.856053	0	11	908	506						2014-04-06 FOX GREEN YELLOW.avi	0
12032	722	914.7103	502.291	0.3756143	0.6175156	679.3103	4.089803	0	908.3411	508.067	0.2471567	0.633993	668.8763	3.888199	0	11	912	505						2014-04-06 FOX GREEN YELLOW.avi	0
12049	723	915.3441	490.5613	0.3760059	0.6173547	679.4703	4.097738	0	896.1117	507.6219	0.2475289	0.6335558	668.8763	3.856343	0	11	906	499						2014-04-06 FOX GREEN YELLOW.avi	0
12065	724	918.4932	493.6176	0.3763137	0.6170848	679.2832	4.084167	0	898.7957	502.3579	0.2477907	0.6332265	668.8763	3.846468	0	11	909	498						2014-04-06 FOX GREEN YELLOW.avi	0
12082	725	912.8818	507.821	0.3764728	0.6168689	679.4507	4.090352	0	913.8807	492.1127	0.2479958	0.6329026	668.8763	3.8416	0	11	913	500						2014-04-06 FOX GREEN YELLOW.avi	0
12099	726	895.9028	486.9172	0.3765391	0.6169028	679.2855	4.15566	0	908.8986	489.2446	0.2478807	0.632656	666.1501	3.836732	0	11	902	488						2014-04-06 FOX GREEN YELLOW.avi	0
12115	727	912.3488	497.5378	0.3765543	0.6164114	679.1814	4.076658	0	894.1448	509.8835	0.2478966	0.6324584	666.1501	3.841088	0	11	903	504						2014-04-06 FOX GREEN YELLOW.avi	0
12132	728	918.6313	507.1945	0.3764966	0.6161559	679.1874	4.069477	0	896.1517	506.8429	0.2478107	0.63231	666.1501	3.841192	0	11	907	507						2014-04-06 FOX GREEN YELLOW.avi	0
12149	729	-1280	-1024	-1	-1	-1	-1	4	-1280	-1024	-1	-1	-1	-1	4		0	0						2014-04-06 FOX GREEN YELLOW.avi	0
12165	730	-1280	-1024	-1	-1	-1	-1	4	-1280	-1024	-1	-1	-1	-1	4		0	0						2014-04-06 FOX GREEN YELLOW.avi	0
12182	731	-1280	-1024	-1	-1	-1	-1	4	-1280	-1024	-1	-1	-1	-1	4		0	0						2014-04-06 FOX GREEN YELLOW.avi	0
12199	732	-1280	-1024	-1	-1	-1	-1	4	-1280	-1024	-1	-1	-1	-1	4		0	0						2014-04-06 FOX GREEN YELLOW.avi	0
12215	733	-1280	-1024	-1	-1	-1	-1	4	-1280	-1024	-1	-1	-1	-1	4		0	0						2014-04-06 FOX GREEN YELLOW.avi	0
12232	734	-1280	-1024	-1	-1	-1	-1	4	-1280	-1024	-1	-1	-1	-1	4		0	0						2014-04-06 FOX GREEN YELLOW.avi	0
12249	735	-1280	-1024	-1	-1	-1	-1	4	-1280	-1024	-1	-1	-1	-1	4		0	0						2014-04-06 FOX GREEN YELLOW.avi	0
12265	736	897.1366	503.8346	0.3744896	0.6138753	678.3488	4.152155	0	-1280	-1024	-1	-1	-1	-1	4	12	897	504						2014-04-06 FOX GREEN YELLOW.avi	0
12282	737	912.1168	494.7137	0.3741747	0.6133551	678.3631	4.12983	0	891.4683	502.6794	0.2454008	0.6307342	665.2411	3.863546	0	12	902	499						2014-04-06 FOX GREEN YELLOW.avi	0
12299	738	906.8179	493.0918	0.3737396	0.6131304	678.3743	4.14152	0	895.3376	498.7001	0.2449955	0.630726	665.2411	3.838933	0	12	901	496						2014-04-06 FOX GREEN YELLOW.avi	0
12315	739	-1280	-1024	-1	-1	-1	-1	4	-1280	-1024	-1	-1	-1	-1	4	12	0	0						2014-04-06 FOX GREEN YELLOW.avi	0
12332	740	-1280	-1024	-1	-1	-1	-1	4	-1280	-1024	-1	-1	-1	-1	4	12	0	0						2014-04-06 FOX GREEN YELLOW.avi	0
12349	741	-1280	-1024	-1	-1	-1	-1	4	-1280	-1024	-1	-1	-1	-1	4	12	0	0						2014-04-06 FOX GREEN YELLOW.avi	0
12365	742	912.6417	489.6489	0.3721636	0.6133091	678.4561	4.103843	0	898.0466	483.1833	0.2438583	0.6316844	671.384	3.872837	0	12	905	486						2014-04-06 FOX GREEN YELLOW.avi	0
12382	743	917.6913	489.5609	0.3717965	0.6135372	678.485	4.135546	0	908.0606	465.7518	0.243515	0.6321848	671.384	3.88052	0	12	913	478						2014-04-06 FOX GREEN YELLOW.avi	0
12398	744	912.7743	490.8716	0.3714502	0.613887	678.5121	4.106369	0	897.1725	501.4058	0.2431915	0.6325532	671.384	3.894491	0	12	905	496						2014-04-06 FOX GREEN YELLOW.avi	0
12415	745	909.7443	496.0866	0.3711256	0.6141854	678.397	4.114704	0	903.7377	487.4343	0.242875	0.6329069	671.384	3.853104	0	12	907	492						2014-04-06 FOX GREEN YELLOW.avi	0
12432	746	912.1697	508.4268	0.3708352	0.614405	678.6471	4.1131	0	905.6434	483.2918	0.2426283	0.6334235	671.384	3.902892	0	12	909	496						2014-04-06 FOX GREEN YELLOW.avi	0
12448	747	916.6935	507.4563	0.3706584	0.6145324	678.8389	4.109249	0	901.9104	470.9335	0.2423592	0.6332887	671.8708	3.858849	0	12	909	489						2014-04-06 FOX GREEN YELLOW.avi	0
12465	748	911.5732	497.1001	0.3704309	0.6148862	678.7546	4.10317	0	898.9878	464.9771	0.2419847	0.6333797	668.4589	3.869549	0	12	905	481						2014-04-06 FOX GREEN YELLOW.avi	0
12482	749	922.4659	486.997	0.370352	0.6148232	678.8384	4.091055	0	891.4342	512.4307	0.2418429	0.6334817	668.4589	3.890025	0	12	907	500						2014-04-06 FOX GREEN YELLOW.avi	0
12498	750	921.1904	500.0451	0.3702754	0.6149741	679.0115	4.093596	0	898.8329	490.6285	0.2417578	0.6336424	668.4589	3.841347	0	12	910	495						2014-04-06 FOX GREEN YELLOW.avi	0
12515	751	924.1472	514.3589	0.3702388	0.6151383	679.1768	4.09214	0	900.4716	486.206	0.2417045	0.6339018	668.4589	3.857282	0	12	912	500						2014-04-06 FOX GREEN YELLOW.avi	0
12532	752	920.8158	490.8749	0.3702038	0.6155615	679.134	4.069628	0	883.1367	514.2754	0.2416827	0.6340908	668.4589	3.842527	0	12	902	503						2014-04-06 FOX GREEN YELLOW.avi	0
12548	753	914.3784	509.6063	0.3701885	0.6157001	678.9292	4.099313	0	892.6154	490.1089	0.2416495	0.6343317	668.4589	3.839355	0	12	903	500						2014-04-06 FOX GREEN YELLOW.avi	0
12565	754	910.5472	500.0407	0.3701759	0.6162896	678.9283	4.118252	0	881.7843	550.0132	0.2426842	0.6347829	668.3017	3.899677	0	12	896	525						2014-04-06 FOX GREEN YELLOW.avi	0
12582	755	917.597	505.9414	0.3701791	0.6161077	678.9943	4.086261	0	897.7502	494.5805	0.241657	0.6346841	668.3017	3.857701	0	12	908	500						2014-04-06 FOX GREEN YELLOW.avi	0
12599	756	917.277	516.3484	0.3701887	0.6161234	679.0986	4.078246	0	900.2097	492.9091	0.2416537	0.6347234	668.3017	3.834636	0	12	909	505						2014-04-06 FOX GREEN YELLOW.avi	0
12615	757	927.8149	507.6951	0.3702175	0.6162648	679.264	4.091596	0	899.2002	491.1099	0.2416592	0.634729	668.3017	3.849885	0	12	914	499						2014-04-06 FOX GREEN YELLOW.avi	0
12632	758	925.5665	499.7127	0.3702306	0.6164064	679.3159	4.077005	0	904.1014	490.185	0.2416925	0.6347525	668.3017	3.865335	0	12	915	495						2014-04-06 FOX GREEN YELLOW.avi	0
12648	759	925.7358	488.5609	0.3702841	0.6165363	679.3187	4.079357	0	903.11	495.2622	0.2417564	0.6347658	668.3017	3.837679	0	12	914	492						2014-04-06 FOX GREEN YELLOW.avi	0
12665	760	930.3229	493.7279	0.3704478	0.6167301	679.519	4.073836	0	897.4878	497.8805	0.2418882	0.6347917	668.3017	3.857341	0	12	914	496						2014-04-06 FOX GREEN YELLOW.avi	0
12682	761	927.86	506.667	0.3706757	0.616909	679.4721	4.079517	0	896.7117	487.5002	0.2420824	0.6347779	668.3017	3.835942	0	12	912	497						2014-04-06 FOX GREEN YELLOW.avi	0
12698	762	915.5748	514.4356	0.3709921	0.6173499	679.5487	4.131542	0	895.9357	490.4696	0.2425116	0.634694	669.4499	3.841917	0	12	906	502						2014-04-06 FOX GREEN YELLOW.avi	0
12715	763	924.6534	499.9279	0.3714379	0.6175317	679.882	4.099574	0	888.1024	506.6932	0.242961	0.6346702	669.4499	3.877413	0	12	906	503						2014-04-06 FOX GREEN YELLOW.avi	0
12732	764	921.8128	510.2621	0.3720424	0.6178511	679.8818	4.108792	0	907.5941	488.9858	0.2435557	0.634459	669.4499	3.818284	0	12	915	500						2014-04-06 FOX GREEN YELLOW.avi	0
12748	765	934.1226	504.1402	0.3728542	0.6184278	680.1268	4.090483	0	-1280	-1024	-1	-1	-1	-1	4	12	934	504						2014-04-06 FOX GREEN YELLOW.avi	0
12765	766	-1280	-1024	-1	-1	-1	-1	4	-1280	-1024	-1	-1	-1	-1	4		0	0						2014-04-06 FOX GREEN YELLOW.avi	0
12782	767	-1280	-1024	-1	-1	-1	-1	4	-1280	-1024	-1	-1	-1	-1	4		0	0						2014-04-06 FOX GREEN YELLOW.avi	0
12798	768	-1280	-1024	-1	-1	-1	-1	4	-1280	-1024	-1	-1	-1	-1	4		0	0						2014-04-06 FOX GREEN YELLOW.avi	0
12815	769	-1280	-1024	-1	-1	-1	-1	4	-1280	-1024	-1	-1	-1	-1	4		0	0						2014-04-06 FOX GREEN YELLOW.avi	0
12832	770	-1280	-1024	-1	-1	-1	-1	4	-1280	-1024	-1	-1	-1	-1	4		0	0						2014-04-06 FOX GREEN YELLOW.avi	0
12848	771	-1280	-1024	-1	-1	-1	-1	4	-1280	-1024	-1	-1	-1	-1	4		0	0						2014-04-06 FOX GREEN YELLOW.avi	0
12865	772	-1280	-1024	-1	-1	-1	-1	4	-1280	-1024	-1	-1	-1	-1	4		0	0						2014-04-06 FOX GREEN YELLOW.avi	0
12882	773	-1280	-1024	-1	-1	-1	-1	4	-1280	-1024	-1	-1	-1	-1	4		0	0						2014-04-06 FOX GREEN YELLOW.avi	0
12898	774	-1280	-1024	-1	-1	-1	-1	4	-1280	-1024	-1	-1	-1	-1	4		0	0						2014-04-06 FOX GREEN YELLOW.avi	0
12915	775	-1280	-1024	-1	-1	-1	-1	4	-1280	-1024	-1	-1	-1	-1	4		0	0						2014-04-06 FOX GREEN YELLOW.avi	0
12932	776	-1280	-1024	-1	-1	-1	-1	4	-1280	-1024	-1	-1	-1	-1	4		0	0						2014-04-06 FOX GREEN YELLOW.avi	0
12948	777	-1280	-1024	-1	-1	-1	-1	4	-1280	-1024	-1	-1	-1	-1	4		0	0						2014-04-06 FOX GREEN YELLOW.avi	0
12965	778	-1280	-1024	-1	-1	-1	-1	4	-1280	-1024	-1	-1	-1	-1	4		0	0						2014-04-06 FOX GREEN YELLOW.avi	0
12982	779	-1280	-1024	-1	-1	-1	-1	4	-1280	-1024	-1	-1	-1	-1	4		0	0						2014-04-06 FOX GREEN YELLOW.avi	0
12998	780	-1280	-1024	-1	-1	-1	-1	4	-1280	-1024	-1	-1	-1	-1	4		0	0						2014-04-06 FOX GREEN YELLOW.avi	0
13015	781	-1280	-1024	-1	-1	-1	-1	4	-1280	-1024	-1	-1	-1	-1	4		0	0						2014-04-06 FOX GREEN YELLOW.avi	0
13032	782	-1280	-1024	-1	-1	-1	-1	4	-1280	-1024	-1	-1	-1	-1	4		0	0						2014-04-06 FOX GREEN YELLOW.avi	0
13048	783	915.4945	494.828	0.3946942	0.6256115	681.8712	4.100455	0	897.9593	495.3094	0.2666411	0.6306854	674.3668	3.866814	0	13	907	495						2014-04-06 FOX GREEN YELLOW.avi	0
13065	784	919.6085	496.3098	0.3949218	0.6257025	681.9754	4.059559	0	904.9439	495.3764	0.266906	0.6308164	674.3668	3.845103	0	13	912	496						2014-04-06 FOX GREEN YELLOW.avi	0
13081	785	916.2716	507.4025	0.3949155	0.6257712	681.9671	4.085777	0	908.2422	494.2252	0.2669184	0.6309388	674.3668	3.869565	0	13	912	501						2014-04-06 FOX GREEN YELLOW.avi	0
13098	786	930.5865	498.7567	0.3947527	0.6258432	682.3006	4.094582	0	896.4093	497.3239	0.2666965	0.6311682	674.3668	3.900731	0	13	913	498						2014-04-06 FOX GREEN YELLOW.avi	0
13115	787	929.9163	509.8922	0.3944081	0.6259017	682.3076	4.077256	0	919.3989	492.9026	0.2663947	0.6315423	674.3668	3.834482	0	13	925	501						2014-04-06 FOX GREEN YELLOW.avi	0
13131	788	920.7205	501.1302	0.3938871	0.6260203	682.1683	4.068906	0	916.6934	489.9284	0.2658837	0.6318908	674.3668	3.853246	0	13	919	496						2014-04-06 FOX GREEN YELLOW.avi	0
13148	789	907.9496	509.8268	0.3932566	0.6262787	682.1307	4.151529	0	913.9878	490.0144	0.2649316	0.6323124	670.0009	3.850907	0	13	911	500						2014-04-06 FOX GREEN YELLOW.avi	0
13165	790	917.7509	496.4519	0.3925909	0.6261466	682.1058	4.100219	0	886.4979	521.9214	0.2642325	0.6326736	670.0009	3.855647	0	13	902	509						2014-04-06 FOX GREEN YELLOW.avi	0
13181	791	928.9798	496.3383	0.3918754	0.6260552	682.2232	4.080443	0	894.0879	520.3893	0.263503	0.6330171	670.0009	3.839282	0	13	912	508						2014-04-06 FOX GREEN YELLOW.avi	0
13198	792	-1280	-1024	-1	-1	-1	-1	4	-1280	-1024	-1	-1	-1	-1	4		0	0						2014-04-06 FOX GREEN YELLOW.avi	0
13215	793	-1280	-1024	-1	-1	-1	-1	4	-1280	-1024	-1	-1	-1	-1	4		0	0						2014-04-06 FOX GREEN YELLOW.avi	0
13231	794	-1280	-1024	-1	-1	-1	-1	4	-1280	-1024	-1	-1	-1	-1	4		0	0						2014-04-06 FOX GREEN YELLOW.avi	0
13248	795	-1280	-1024	-1	-1	-1	-1	4	-1280	-1024	-1	-1	-1	-1	4		0	0						2014-04-06 FOX GREEN YELLOW.avi	0
13265	796	-1280	-1024	-1	-1	-1	-1	4	-1280	-1024	-1	-1	-1	-1	4		0	0						2014-04-06 FOX GREEN YELLOW.avi	0
13282	797	-1280	-1024	-1	-1	-1	-1	4	-1280	-1024	-1	-1	-1	-1	4		0	0						2014-04-06 FOX GREEN YELLOW.avi	0
13298	798	-1280	-1024	-1	-1	-1	-1	4	-1280	-1024	-1	-1	-1	-1	4		0	0						2014-04-06 FOX GREEN YELLOW.avi	0
13315	799	910.9368	516.5562	0.38567	0.6236718	682.4605	4.108082	0	-1280	-1024	-1	-1	-1	-1	4	14	911	517						2014-04-06 FOX GREEN YELLOW.avi	0
13331	800	922.327	497.8261	0.3850345	0.6233452	682.5904	4.07351	0	894.2561	493.0754	0.2570301	0.6343475	675.1632	3.848859	0	14	908	495						2014-04-06 FOX GREEN YELLOW.avi	0
13348	801	932.9217	487.8604	0.3843914	0.6230957	682.7563	4.092387	0	901.5612	498.6854	0.2563744	0.6344242	675.1632	3.866201	0	14	917	493						2014-04-06 FOX GREEN YELLOW.avi	0
13365	802	933.2856	502.2492	0.3838183	0.6227136	682.884	4.09	0	899.4086	499.5568	0.2557911	0.6343961	675.1632	3.870169	0	14	916	501						2014-04-06 FOX GREEN YELLOW.avi	0
13381	803	936.5563	491.9905	0.3832717	0.6224762	682.9486	4.113711	0	899.5295	495.9287	0.2552629	0.6343842	675.1632	3.860953	0	14	918	494						2014-04-06 FOX GREEN YELLOW.avi	0
13398	804	922.2311	489.0587	0.3827276	0.6222541	682.7685	4.084577	0	887.3129	504.9946	0.25477	0.6343557	675.1632	3.843248	0	14	905	497						2014-04-06 FOX GREEN YELLOW.avi	0
13415	805	919.2261	483.9546	0.382298	0.6221805	682.6943	4.098867	0	887.008	502.9772	0.2543561	0.6343897	675.1632	3.834886	0	14	903	493						2014-04-06 FOX GREEN YELLOW.avi	0
13431	806	918.5797	522.1221	0.3819055	0.6221548	683.0674	4.215169	0	886.703	503.7146	0.2538639	0.6345178	673.2227	3.826524	0	14	903	513						2014-04-06 FOX GREEN YELLOW.avi	0
13448	807	926.8295	483.1176	0.3815868	0.6223336	683.1141	4.127309	0	909.7216	492.6686	0.253552	0.6348145	673.2227	3.835586	0	14	918	488						2014-04-06 FOX GREEN YELLOW.avi	0
13464	808	923.8979	510.0936	0.3813073	0.6224582	683.0878	4.110012	0	903.8601	508.0607	0.253247	0.635087	673.2227	3.839705	0	14	914	509						2014-04-06 FOX GREEN YELLOW.avi	0
13481	809	927.0989	490.0973	0.3809926	0.6228538	683.2991	4.107343	0	906.3931	505.0066	0.2529616	0.6355214	673.2227	3.824794	0	14	917	498						2014-04-06 FOX GREEN YELLOW.avi	0
13498	810	-1280	-1024	-1	-1	-1	-1	4	-1280	-1024	-1	-1	-1	-1	4		0	0						2014-04-06 FOX GREEN YELLOW.avi	0
13514	811	-1280	-1024	-1	-1	-1	-1	4	-1280	-1024	-1	-1	-1	-1	4		0	0						2014-04-06 FOX GREEN YELLOW.avi	0
13531	812	-1280	-1024	-1	-1	-1	-1	4	-1280	-1024	-1	-1	-1	-1	4		0	0						2014-04-06 FOX GREEN YELLOW.avi	0
13548	813	-1280	-1024	-1	-1	-1	-1	4	-1280	-1024	-1	-1	-1	-1	4		0	0						2014-04-06 FOX GREEN YELLOW.avi	0
13565	814	-1280	-1024	-1	-1	-1	-1	4	-1280	-1024	-1	-1	-1	-1	4		0	0						2014-04-06 FOX GREEN YELLOW.avi	0
13581	815	-1280	-1024	-1	-1	-1	-1	4	-1280	-1024	-1	-1	-1	-1	4		0	0						2014-04-06 FOX GREEN YELLOW.avi	0
13598	816	-1280	-1024	-1	-1	-1	-1	4	-1280	-1024	-1	-1	-1	-1	4		0	0						2014-04-06 FOX GREEN YELLOW.avi	0
13615	817	-1280	-1024	-1	-1	-1	-1	4	-1280	-1024	-1	-1	-1	-1	4		0	0						2014-04-06 FOX GREEN YELLOW.avi	0
13631	818	-1280	-1024	-1	-1	-1	-1	4	-1280	-1024	-1	-1	-1	-1	4		0	0						2014-04-06 FOX GREEN YELLOW.avi	0
13648	819	-1280	-1024	-1	-1	-1	-1	4	-1280	-1024	-1	-1	-1	-1	4		0	0						2014-04-06 FOX GREEN YELLOW.avi	0
13664	820	-1280	-1024	-1	-1	-1	-1	4	-1280	-1024	-1	-1	-1	-1	4		0	0						2014-04-06 FOX GREEN YELLOW.avi	0
13681	821	-1280	-1024	-1	-1	-1	-1	4	-1280	-1024	-1	-1	-1	-1	4		0	0						2014-04-06 FOX GREEN YELLOW.avi	0
13698	822	-1280	-1024	-1	-1	-1	-1	4	-1280	-1024	-1	-1	-1	-1	4		0	0						2014-04-06 FOX GREEN YELLOW.avi	0
13714	823	-1280	-1024	-1	-1	-1	-1	4	-1280	-1024	-1	-1	-1	-1	4		0	0						2014-04-06 FOX GREEN YELLOW.avi	0
13731	824	-1280	-1024	-1	-1	-1	-1	4	-1280	-1024	-1	-1	-1	-1	4		0	0						2014-04-06 FOX GREEN YELLOW.avi	0
13748	825	-1280	-1024	-1	-1	-1	-1	4	-1280	-1024	-1	-1	-1	-1	4		0	0						2014-04-06 FOX GREEN YELLOW.avi	0
13764	826	-1280	-1024	-1	-1	-1	-1	4	-1280	-1024	-1	-1	-1	-1	4		0	0						2014-04-06 FOX GREEN YELLOW.avi	0
13781	827	-1280	-1024	-1	-1	-1	-1	4	-1280	-1024	-1	-1	-1	-1	4		0	0						2014-04-06 FOX GREEN YELLOW.avi	0
13798	828	-1280	-1024	-1	-1	-1	-1	4	-1280	-1024	-1	-1	-1	-1	4		0	0						2014-04-06 FOX GREEN YELLOW.avi	0
13814	829	-1280	-1024	-1	-1	-1	-1	4	-1280	-1024	-1	-1	-1	-1	4		0	0						2014-04-06 FOX GREEN YELLOW.avi	0
13831	830	-1280	-1024	-1	-1	-1	-1	4	-1280	-1024	-1	-1	-1	-1	4		0	0						2014-04-06 FOX GREEN YELLOW.avi	0
13848	831	-1280	-1024	-1	-1	-1	-1	4	-1280	-1024	-1	-1	-1	-1	4		0	0						2014-04-06 FOX GREEN YELLOW.avi	0
13864	832	-1280	-1024	-1	-1	-1	-1	4	-1280	-1024	-1	-1	-1	-1	4		0	0						2014-04-06 FOX GREEN YELLOW.avi	0
13881	833	-1280	-1024	-1	-1	-1	-1	4	-1280	-1024	-1	-1	-1	-1	4		0	0						2014-04-06 FOX GREEN YELLOW.avi	0
13898	834	-1280	-1024	-1	-1	-1	-1	4	-1280	-1024	-1	-1	-1	-1	4		0	0						2014-04-06 FOX GREEN YELLOW.avi	0
13914	835	-1280	-1024	-1	-1	-1	-1	4	-1280	-1024	-1	-1	-1	-1	4		0	0						2014-04-06 FOX GREEN YELLOW.avi	0
13931	836	914.7106	515.1537	0.3795113	0.6262329	684.408	4.095187	0	905.6622	526.0845	0.2514645	0.6390385	673.0963	3.860288	0	15	910	521						2014-04-06 FOX GREEN YELLOW.avi	0
13948	837	916.7374	516.0251	0.3795471	0.6265194	684.336	4.110791	0	894.3152	529.0836	0.2514539	0.6393073	673.0963	3.881388	0	15	906	523						2014-04-06 FOX GREEN YELLOW.avi	0
13964	838	917.3156	514.6581	0.3795744	0.6267102	684.2746	4.11357	0	899.819	525.147	0.2515062	0.639572	673.0963	3.890577	0	15	909	520						2014-04-06 FOX GREEN YELLOW.avi	0
13981	839	923.756	518.4178	0.3796263	0.6266418	684.2631	4.042008	0	904.4167	524.6042	0.2521149	0.6399959	673.0963	3.91377	0	15	914	522						2014-04-06 FOX GREEN YELLOW.avi	0
13998	840	929.1836	519.4639	0.3796622	0.6268913	684.263	4.007159	0	912.1854	516.5031	0.251874	0.6398404	677.5012	3.887906	0	15	921	518						2014-04-06 FOX GREEN YELLOW.avi	0
14014	841	931.4442	507.959	0.3798893	0.6274093	683.729	4.227098	0	914.1977	512.8423	0.2517057	0.6399277	674.394	3.88236	0	15	923	510						2014-04-06 FOX GREEN YELLOW.avi	0
14031	842	-1280	-1024	-1	-1	-1	-1	4	-1280	-1024	-1	-1	-1	-1	4	15	0	0						2014-04-06 FOX GREEN YELLOW.avi	0
14048	843	928.6785	513.9899	0.3797968	0.627337	684.6195	4.10779	0	896.6747	518.0341	0.2519451	0.6399352	677.3475	3.88086	0	15	913	516						2014-04-06 FOX GREEN YELLOW.avi	0
14064	844	929.6854	508.7766	0.3797836	0.627379	684.6295	4.099682	0	894.6752	534.2254	0.2519192	0.6399006	677.3475	3.887947	0	15	912	522						2014-04-06 FOX GREEN YELLOW.avi	0
14081	845	927.7661	514.9967	0.3797526	0.6274138	684.7316	4.082438	0	904.3627	514.8044	0.2518801	0.6400772	677.3475	3.918902	0	15	916	515						2014-04-06 FOX GREEN YELLOW.avi	0
14098	846	922.2449	509.644	0.3796844	0.6273871	684.4987	4.078123	0	900.1041	523.3759	0.2518518	0.6398625	677.5149	3.885702	0	15	911	517						2014-04-06 FOX GREEN YELLOW.avi	0
14114	847	917.8378	516.7788	0.3796288	0.6272679	684.4506	4.077578	0	904.8895	505.4991	0.2517529	0.6400197	677.5149	3.909747	0	15	911	511						2014-04-06 FOX GREEN YELLOW.avi	0
14131	848	921.8612	507.4247	0.3795836	0.6271784	684.5839	4.078971	0	895.7596	520.9245	0.2517164	0.6396864	677.3472	3.881039	0	15	909	514						2014-04-06 FOX GREEN YELLOW.avi	0
14147	849	909.2941	499.1087	0.3794902	0.626964	684.4976	4.047479	0	896.5355	510.8786	0.2516428	0.6395519	677.3472	3.814906	0	15	903	505						2014-04-06 FOX GREEN YELLOW.avi	0
14164	850	919.9468	492.6841	0.3794474	0.6269416	684.5392	4.048969	0	891.3122	516.8585	0.2515646	0.6393581	677.3472	3.832617	0	15	906	505						2014-04-06 FOX GREEN YELLOW.avi	0
14181	851	920.438	498.8265	0.3794	0.6267839	684.492	4.036056	0	897.361	508.8789	0.2515155	0.6392865	677.3472	3.85235	0	15	909	504						2014-04-06 FOX GREEN YELLOW.avi	0
14197	852	916.431	513.9464	0.3793128	0.6266968	684.5277	4.036854	0	888.4492	518.3899	0.2514674	0.6392249	677.3472	3.832668	0	15	902	516						2014-04-06 FOX GREEN YELLOW.avi	0
14214	853	919.5606	494.7495	0.3792644	0.6268733	684.4604	4.032528	0	901.2711	505.6004	0.2514172	0.639221	677.3472	3.827064	0	15	910	500						2014-04-06 FOX GREEN YELLOW.avi	0
14231	854	915.234	505.3228	0.3792053	0.6268629	684.5741	4.023364	0	902.7894	518.876	0.2513829	0.6392522	677.3472	3.85428	0	15	909	512						2014-04-06 FOX GREEN YELLOW.avi	0
14247	855	909.1564	484.1757	0.3791444	0.6273344	684.6653	4.050215	0	904.3079	514.7748	0.2511185	0.6393219	673.8898	3.843199	0	15	907	499						2014-04-06 FOX GREEN YELLOW.avi	0
14264	856	920.4608	496.858	0.3786655	0.6270686	687.5861	4.043049	0	904.487	516.5137	0.2515604	0.6396653	673.8898	3.817794	0	15	912	507						2014-04-06 FOX GREEN YELLOW.avi	0
14281	857	909.2053	539.6382	0.3791246	0.62729	684.7938	4.036866	0	888.528	530.4795	0.2513772	0.6396359	677.4355	3.835464	0	15	899	535						2014-04-06 FOX GREEN YELLOW.avi	0
14297	858	914.6512	527.7191	0.3790729	0.6273312	684.8013	4.036136	0	890.6548	527.8079	0.2513158	0.6397431	677.4355	3.812944	0	15	903	528						2014-04-06 FOX GREEN YELLOW.avi	0
14314	859	910.2058	524.8338	0.3789971	0.6274701	684.6842	3.989371	0	882.4083	555.2218	0.2512605	0.6400689	677.4355	3.836942	0	15	896	540						2014-04-06 FOX GREEN YELLOW.avi	0
14331	860	913.8746	530.4966	0.3789196	0.6275521	684.6167	4.003317	0	890.1315	528.7606	0.2511834	0.6400292	677.6028	3.804423	0	15	902	530						2014-04-06 FOX GREEN YELLOW.avi	0
14347	861	904.2505	514.0115	0.3787535	0.6276867	684.6462	3.954236	0	894.1102	527.3319	0.2510524	0.6401708	677.6028	3.817388	0	15	899	521						2014-04-06 FOX GREEN YELLOW.avi	0
14364	862	913.3685	520.2531	0.3786127	0.6277213	684.6789	3.997026	0	887.1718	537.403	0.2509048	0.6403178	677.6028	3.792614	0	15	900	529						2014-04-06 FOX GREEN YELLOW.avi	0
14381	863	908.9483	512.0236	0.3784714	0.627806	684.6813	3.974463	0	903.8503	517.162	0.2507757	0.6405099	677.6028	3.773936	0	15	906	515						2014-04-06 FOX GREEN YELLOW.avi	0
14397	864	916.1033	524.6166	0.3783294	0.6277851	684.5942	3.956833	0	896.2158	526.5404	0.2506259	0.6407034	677.6028	3.755758	0	15	906	526						2014-04-06 FOX GREEN YELLOW.avi	0
14414	865	908.7666	526.1252	0.3781511	0.6279561	684.6637	3.984021	0	881.7068	538.5909	0.2504346	0.6411117	677.6028	3.806915	0	15	895	532						2014-04-06 FOX GREEN YELLOW.avi	0
14431	866	905.0442	531.3434	0.3780048	0.6280786	684.7032	4.014962	0	888.5261	524.8691	0.2503396	0.6411722	677.502	3.79789	0	15	897	528						2014-04-06 FOX GREEN YELLOW.avi	0
14447	867	920.4641	537.2903	0.3780544	0.6278473	686.4367	3.920982	0	881.5725	527.5873	0.2501279	0.641261	675.8201	3.795013	0	15	901	532						2014-04-06 FOX GREEN YELLOW.avi	0
14464	868	917.25	521.3488	0.3777736	0.6282202	686.4318	3.971657	0	895.9875	539.4609	0.2500046	0.6414132	675.8201	3.773256	0	15	907	530						2014-04-06 FOX GREEN YELLOW.avi	0
14481	869	922.7331	536.6443	0.3777388	0.628	684.7976	3.905484	0	889.3346	536.6074	0.2501713	0.6416842	675.8201	3.776823	0	15	906	537						2014-04-06 FOX GREEN YELLOW.avi	0
14497	870	909.2299	513.9418	0.3776776	0.6281792	684.8026	4.073127	0	885.7062	544.7419	0.2500016	0.6414415	677.7146	3.771267	0	15	897	529						2014-04-06 FOX GREEN YELLOW.avi	0
14514	871	909.7303	522.7959	0.3775836	0.6280979	684.9988	4.014044	0	878.9843	542.5607	0.2499296	0.6412976	677.7146	3.787423	0	15	894	533						2014-04-06 FOX GREEN YELLOW.avi	0
14531	872	915.6274	520.9634	0.37758	0.6276789	684.9597	3.937626	0	882.7106	542.489	0.2499161	0.6410619	677.7146	3.782474	0	15	899	532						2014-04-06 FOX GREEN YELLOW.avi	0
14547	873	905.5752	528.3455	0.3773344	0.6279171	686.2355	3.979547	0	879.4714	542.4173	0.2496982	0.6408921	674.6262	3.777526	0	15	893	535						2014-04-06 FOX GREEN YELLOW.avi	0
14564	874	909.4317	531.0689	0.3774274	0.6275127	685.6711	3.971398	0	887.7472	525.7255	0.249647	0.6407666	674.6262	3.784209	0	15	899	528						2014-04-06 FOX GREEN YELLOW.avi	0
14581	875	902.7888	531.3026	0.3774821	0.627516	684.9182	3.964367	0	874.1085	552.4442	0.2496313	0.6406153	674.6262	3.779803	0	15	888	542						2014-04-06 FOX GREEN YELLOW.avi	0
14597	876	902.5872	510.2721	0.3775124	0.6274763	685.1806	3.952728	0	888.848	531.2958	0.2496464	0.6405188	674.6262	3.79278	0	15	896	521						2014-04-06 FOX GREEN YELLOW.avi	0
14614	877	-1280	-1024	-1	-1	-1	-1	4	-1280	-1024	-1	-1	-1	-1	4		0	0						2014-04-06 FOX GREEN YELLOW.avi	0
14631	878	-1280	-1024	-1	-1	-1	-1	4	-1280	-1024	-1	-1	-1	-1	4		0	0						2014-04-06 FOX GREEN YELLOW.avi	0
14647	879	-1280	-1024	-1	-1	-1	-1	4	-1280	-1024	-1	-1	-1	-1	4		0	0						2014-04-06 FOX GREEN YELLOW.avi	0
14664	880	-1280	-1024	-1	-1	-1	-1	4	-1280	-1024	-1	-1	-1	-1	4		0	0						2014-04-06 FOX GREEN YELLOW.avi	0
14680	881	-1280	-1024	-1	-1	-1	-1	4	-1280	-1024	-1	-1	-1	-1	4		0	0						2014-04-06 FOX GREEN YELLOW.avi	0
14697	882	-1280	-1024	-1	-1	-1	-1	4	-1280	-1024	-1	-1	-1	-1	4		0	0						2014-04-06 FOX GREEN YELLOW.avi	0
14714	883	-1280	-1024	-1	-1	-1	-1	4	-1280	-1024	-1	-1	-1	-1	4		0	0						2014-04-06 FOX GREEN YELLOW.avi	0
14730	884	-1280	-1024	-1	-1	-1	-1	4	-1280	-1024	-1	-1	-1	-1	4		0	0						2014-04-06 FOX GREEN YELLOW.avi	0
14747	885	-1280	-1024	-1	-1	-1	-1	4	-1280	-1024	-1	-1	-1	-1	4		0	0						2014-04-06 FOX GREEN YELLOW.avi	0
14764	886	-1280	-1024	-1	-1	-1	-1	4	-1280	-1024	-1	-1	-1	-1	4		0	0						2014-04-06 FOX GREEN YELLOW.avi	0
14781	887	-1280	-1024	-1	-1	-1	-1	4	-1280	-1024	-1	-1	-1	-1	4		0	0						2014-04-06 FOX GREEN YELLOW.avi	0
14797	888	-1280	-1024	-1	-1	-1	-1	4	-1280	-1024	-1	-1	-1	-1	4		0	0						2014-04-06 FOX GREEN YELLOW.avi	0
14814	889	-1280	-1024	-1	-1	-1	-1	4	-1280	-1024	-1	-1	-1	-1	4		0	0						2014-04-06 FOX GREEN YELLOW.avi	0
14830	890	-1280	-1024	-1	-1	-1	-1	4	-1280	-1024	-1	-1	-1	-1	4		0	0						2014-04-06 FOX GREEN YELLOW.avi	0
14847	891	-1280	-1024	-1	-1	-1	-1	4	-1280	-1024	-1	-1	-1	-1	4		0	0						2014-04-06 FOX GREEN YELLOW.avi	0
14864	892	-1280	-1024	-1	-1	-1	-1	4	-1280	-1024	-1	-1	-1	-1	4		0	0						2014-04-06 FOX GREEN YELLOW.avi	0
14880	893	-1280	-1024	-1	-1	-1	-1	4	-1280	-1024	-1	-1	-1	-1	4		0	0						2014-04-06 FOX GREEN YELLOW.avi	0
14897	894	-1280	-1024	-1	-1	-1	-1	4	-1280	-1024	-1	-1	-1	-1	4		0	0						2014-04-06 FOX GREEN YELLOW.avi	0
14914	895	-1280	-1024	-1	-1	-1	-1	4	-1280	-1024	-1	-1	-1	-1	4		0	0						2014-04-06 FOX GREEN YELLOW.avi	0
14930	896	-1280	-1024	-1	-1	-1	-1	4	-1280	-1024	-1	-1	-1	-1	4		0	0						2014-04-06 FOX GREEN YELLOW.avi	0
14947	897	-1280	-1024	-1	-1	-1	-1	4	-1280	-1024	-1	-1	-1	-1	4		0	0						2014-04-06 FOX GREEN YELLOW.avi	0
14964	898	-1280	-1024	-1	-1	-1	-1	4	-1280	-1024	-1	-1	-1	-1	4		0	0						2014-04-06 FOX GREEN YELLOW.avi	0
14980	899	-1280	-1024	-1	-1	-1	-1	4	-1280	-1024	-1	-1	-1	-1	4		0	0						2014-04-06 FOX GREEN YELLOW.avi	0
14997	900	-1280	-1024	-1	-1	-1	-1	4	-1280	-1024	-1	-1	-1	-1	4		0	0						2014-04-06 FOX GREEN YELLOW.avi	0
15014	901	-1280	-1024	-1	-1	-1	-1	4	-1280	-1024	-1	-1	-1	-1	4		0	0						2014-04-06 FOX GREEN YELLOW.avi	0
15030	902	-1280	-1024	-1	-1	-1	-1	4	-1280	-1024	-1	-1	-1	-1	4		0	0						2014-04-06 FOX GREEN YELLOW.avi	0
15047	903	-1280	-1024	-1	-1	-1	-1	4	-1280	-1024	-1	-1	-1	-1	4		0	0						2014-04-06 FOX GREEN YELLOW.avi	0
15063	904	-1280	-1024	-1	-1	-1	-1	4	-1280	-1024	-1	-1	-1	-1	4		0	0						2014-04-06 FOX GREEN YELLOW.avi	0
15080	905	-1280	-1024	-1	-1	-1	-1	4	-1280	-1024	-1	-1	-1	-1	4		0	0						2014-04-06 FOX GREEN YELLOW.avi	0
15097	906	-1280	-1024	-1	-1	-1	-1	4	-1280	-1024	-1	-1	-1	-1	4		0	0						2014-04-06 FOX GREEN YELLOW.avi	0
15114	907	-1280	-1024	-1	-1	-1	-1	4	-1280	-1024	-1	-1	-1	-1	4		0	0						2014-04-06 FOX GREEN YELLOW.avi	0
15130	908	-1280	-1024	-1	-1	-1	-1	4	-1280	-1024	-1	-1	-1	-1	4		0	0						2014-04-06 FOX GREEN YELLOW.avi	0
15147	909	-1280	-1024	-1	-1	-1	-1	4	-1280	-1024	-1	-1	-1	-1	4		0	0						2014-04-06 FOX GREEN YELLOW.avi	0
15163	910	909.9899	494.0375	0.3753162	0.6200927	681.3353	3.878797	0	877.7783	492.985	0.2468961	0.6339135	670.8157	3.705137	0	16	894	494						2014-04-06 FOX GREEN YELLOW.avi	0
15180	911	913.1305	468.2059	0.3752457	0.6199203	681.1174	3.858742	0	883.9948	499.8451	0.2468223	0.6336151	670.8157	3.717633	0	16	899	484						2014-04-06 FOX GREEN YELLOW.avi	0
15197	912	922.4796	462.365	0.3751797	0.6197339	681.1978	3.869979	0	897.7333	491.4247	0.2467258	0.6333861	670.8157	3.687366	0	16	910	477						2014-04-06 FOX GREEN YELLOW.avi	0
15213	913	923.0547	478.0994	0.3751264	0.6193894	681.1849	3.906027	0	890.0094	502.6376	0.2466678	0.6332328	670.8157	3.74123	0	16	907	490						2014-04-06 FOX GREEN YELLOW.avi	0
15230	914	923.6358	482.4482	0.375036	0.6191829	680.9217	3.903755	0	893.0959	488.4706	0.2465768	0.6331036	670.8157	3.766292	0	16	908	485						2014-04-06 FOX GREEN YELLOW.avi	0
15247	915	923.2765	477.573	0.3749838	0.618916	680.7689	3.890172	0	895.9888	492.3743	0.2465056	0.6328524	670.8157	3.741205	0	16	910	485						2014-04-06 FOX GREEN YELLOW.avi	0
15263	916	908.8934	503.1067	0.3749139	0.6188735	680.7287	3.924489	0	892.7531	494.5182	0.2464	0.6326711	669.849	3.74955	0	16	901	499						2014-04-06 FOX GREEN YELLOW.avi	0
15280	917	930.7825	478.3023	0.3748988	0.6184559	680.6534	3.915831	0	885.8271	513.7999	0.2463306	0.632447	669.849	3.727974	0	16	908	496						2014-04-06 FOX GREEN YELLOW.avi	0
15296	918	-1280	-1024	-1	-1	-1	-1	4	-1280	-1024	-1	-1	-1	-1	4	16	0	0						2014-04-06 FOX GREEN YELLOW.avi	0
15314	919	927.9727	471.0092	0.3748512	0.6179608	680.318	3.954737	0	899.4082	485.5692	0.2465303	0.6319348	673.2809	3.766524	0	16	914	478						2014-04-06 FOX GREEN YELLOW.avi	0
15330	920	923.2906	467.2682	0.3748802	0.6178887	680.4323	4.023218	0	904.3029	479.0184	0.246463	0.6316232	671.9641	3.761771	0	16	914	473						2014-04-06 FOX GREEN YELLOW.avi	0
15347	921	922.2021	469.0114	0.3749125	0.6173806	680.1536	3.9033	0	887.5162	499.743	0.2465276	0.6314254	671.9641	3.75678	0	16	905	484						2014-04-06 FOX GREEN YELLOW.avi	0
15363	922	913.3823	472.2936	0.3749692	0.6171713	680.025	3.930853	0	891.9016	494.1942	0.2466069	0.6310758	671.9641	3.742883	0	16	903	483						2014-04-06 FOX GREEN YELLOW.avi	0
15380	923	919.5156	481.5396	0.375105	0.6169	680.1264	3.960095	0	895.6968	489.7438	0.2467296	0.6308649	671.9641	3.752514	0	16	908	486						2014-04-06 FOX GREEN YELLOW.avi	0
15396	924	914.45	478.4237	0.3751982	0.616763	679.941	3.942324	0	-1280	-1024	-1	-1	-1	-1	4	16	914	478						2014-04-06 FOX GREEN YELLOW.avi	0
15413	925	924.3695	472.4166	0.3753137	0.6166357	679.848	3.950053	0	891.3391	496.1181	0.2469066	0.6304434	671.9641	3.80043	0	16	908	484						2014-04-06 FOX GREEN YELLOW.avi	0
15430	926	909.3893	490.2031	0.3753742	0.61663	679.8379	3.993052	0	891.3391	496.1181	0.2467527	0.6302397	668.4836	3.80043	0	16	900	493						2014-04-06 FOX GREEN YELLOW.avi	0
15447	927	919.0592	457.5857	0.3754545	0.6163817	679.8478	3.924487	0	889.3729	502.497	0.2468478	0.6300147	668.4836	3.776227	0	16	904	480						2014-04-06 FOX GREEN YELLOW.avi	0
15463	928	920.0756	490.6898	0.3755972	0.6161637	679.7842	3.958739	0	905.3114	497.4807	0.246989	0.6298575	668.4836	3.762671	0	16	913	494						2014-04-06 FOX GREEN YELLOW.avi	0
15480	929	929.882	510.0175	0.3757077	0.6162077	679.7081	3.945253	0	892.6268	519.3388	0.2471478	0.629787	668.4836	3.781783	0	16	911	515						2014-04-06 FOX GREEN YELLOW.avi	0
15496	930	-1280	-1024	-1	-1	-1	-1	4	-1280	-1024	-1	-1	-1	-1	4		0	0						2014-04-06 FOX GREEN YELLOW.avi	0
15513	931	-1280	-1024	-1	-1	-1	-1	4	-1280	-1024	-1	-1	-1	-1	4		0	0						2014-04-06 FOX GREEN YELLOW.avi	0
15530	932	-1280	-1024	-1	-1	-1	-1	4	-1280	-1024	-1	-1	-1	-1	4		0	0						2014-04-06 FOX GREEN YELLOW.avi	0
15546	933	-1280	-1024	-1	-1	-1	-1	4	-1280	-1024	-1	-1	-1	-1	4		0	0						2014-04-06 FOX GREEN YELLOW.avi	0
15563	934	-1280	-1024	-1	-1	-1	-1	4	-1280	-1024	-1	-1	-1	-1	4		0	0						2014-04-06 FOX GREEN YELLOW.avi	0
15580	935	-1280	-1024	-1	-1	-1	-1	4	-1280	-1024	-1	-1	-1	-1	4		0	0						2014-04-06 FOX GREEN YELLOW.avi	0
15596	936	-1280	-1024	-1	-1	-1	-1	4	-1280	-1024	-1	-1	-1	-1	4		0	0						2014-04-06 FOX GREEN YELLOW.avi	0
15613	937	-1280	-1024	-1	-1	-1	-1	4	-1280	-1024	-1	-1	-1	-1	4		0	0						2014-04-06 FOX GREEN YELLOW.avi	0
15630	938	-1280	-1024	-1	-1	-1	-1	4	-1280	-1024	-1	-1	-1	-1	4		0	0						2014-04-06 FOX GREEN YELLOW.avi	0
15646	939	-1280	-1024	-1	-1	-1	-1	4	-1280	-1024	-1	-1	-1	-1	4		0	0						2014-04-06 FOX GREEN YELLOW.avi	0
15663	940	-1280	-1024	-1	-1	-1	-1	4	-1280	-1024	-1	-1	-1	-1	4		0	0						2014-04-06 FOX GREEN YELLOW.avi	0
15680	941	-1280	-1024	-1	-1	-1	-1	4	-1280	-1024	-1	-1	-1	-1	4		0	0						2014-04-06 FOX GREEN YELLOW.avi	0
15696	942	-1280	-1024	-1	-1	-1	-1	4	-1280	-1024	-1	-1	-1	-1	4		0	0						2014-04-06 FOX GREEN YELLOW.avi	0
15713	943	-1280	-1024	-1	-1	-1	-1	4	-1280	-1024	-1	-1	-1	-1	4		0	0						2014-04-06 FOX GREEN YELLOW.avi	0
15730	944	-1280	-1024	-1	-1	-1	-1	4	-1280	-1024	-1	-1	-1	-1	4		0	0						2014-04-06 FOX GREEN YELLOW.avi	0
15746	945	-1280	-1024	-1	-1	-1	-1	4	-1280	-1024	-1	-1	-1	-1	4		0	0						2014-04-06 FOX GREEN YELLOW.avi	0
15763	946	-1280	-1024	-1	-1	-1	-1	4	-1280	-1024	-1	-1	-1	-1	4		0	0						2014-04-06 FOX GREEN YELLOW.avi	0
15780	947	-1280	-1024	-1	-1	-1	-1	4	-1280	-1024	-1	-1	-1	-1	4		0	0						2014-04-06 FOX GREEN YELLOW.avi	0
15796	948	-1280	-1024	-1	-1	-1	-1	4	-1280	-1024	-1	-1	-1	-1	4		0	0						2014-04-06 FOX GREEN YELLOW.avi	0
15813	949	-1280	-1024	-1	-1	-1	-1	4	-1280	-1024	-1	-1	-1	-1	4		0	0						2014-04-06 FOX GREEN YELLOW.avi	0
15830	950	-1280	-1024	-1	-1	-1	-1	4	-1280	-1024	-1	-1	-1	-1	4		0	0						2014-04-06 FOX GREEN YELLOW.avi	0
15846	951	-1280	-1024	-1	-1	-1	-1	4	-1280	-1024	-1	-1	-1	-1	4		0	0						2014-04-06 FOX GREEN YELLOW.avi	0
15863	952	-1280	-1024	-1	-1	-1	-1	4	-1280	-1024	-1	-1	-1	-1	4		0	0						2014-04-06 FOX GREEN YELLOW.avi	0
15879	953	-1280	-1024	-1	-1	-1	-1	4	-1280	-1024	-1	-1	-1	-1	4		0	0						2014-04-06 FOX GREEN YELLOW.avi	0
15896	954	-1280	-1024	-1	-1	-1	-1	4	-1280	-1024	-1	-1	-1	-1	4		0	0						2014-04-06 FOX GREEN YELLOW.avi	0
15913	955	-1280	-1024	-1	-1	-1	-1	4	-1280	-1024	-1	-1	-1	-1	4		0	0						2014-04-06 FOX GREEN YELLOW.avi	0
15930	956	-1280	-1024	-1	-1	-1	-1	4	-1280	-1024	-1	-1	-1	-1	4		0	0						2014-04-06 FOX GREEN YELLOW.avi	0
15946	957	-1280	-1024	-1	-1	-1	-1	4	-1280	-1024	-1	-1	-1	-1	4		0	0						2014-04-06 FOX GREEN YELLOW.avi	0
15963	958	-1280	-1024	-1	-1	-1	-1	4	-1280	-1024	-1	-1	-1	-1	4		0	0						2014-04-06 FOX GREEN YELLOW.avi	0
15980	959	-1280	-1024	-1	-1	-1	-1	4	-1280	-1024	-1	-1	-1	-1	4		0	0						2014-04-06 FOX GREEN YELLOW.avi	0
15996	960	898.0048	469.8803	0.3710517	0.6166457	678.3139	4.121053	0	-1280	-1024	-1	-1	-1	-1	4	17	898	470						2014-04-06 FOX GREEN YELLOW.avi	0
16013	961	913.8651	477.5614	0.3708238	0.6166674	678.3603	4.088112	0	890.0458	528.4271	0.2421779	0.632485	668.0689	3.888257	0	17	902	503						2014-04-06 FOX GREEN YELLOW.avi	0
16029	962	908.0569	481.9259	0.3706079	0.617016	678.2962	4.072202	0	892.0717	526.4927	0.2419643	0.632983	668.0689	3.898877	0	17	900	504						2014-04-06 FOX GREEN YELLOW.avi	0
16046	963	911.104	493.3053	0.3704012	0.6170869	678.5296	4.072689	0	885.8157	524.2057	0.2417379	0.6332507	668.0689	3.839413	0	17	898	509						2014-04-06 FOX GREEN YELLOW.avi	0
16063	964	910.5559	477.3065	0.3702081	0.6173002	678.6483	4.075319	0	888.0353	507.0444	0.2415193	0.6334638	668.0689	3.876432	0	17	899	492						2014-04-06 FOX GREEN YELLOW.avi	0
16079	965	916.2716	480.3653	0.3700742	0.617324	678.4046	4.043068	0	896.9946	514.8431	0.2413806	0.6335795	668.0689	3.862544	0	17	907	498						2014-04-06 FOX GREEN YELLOW.avi	0
16096	966	903.6986	478.1262	0.3698883	0.6175637	678.6154	4.092035	0	894.8316	508.4385	0.2412167	0.6337049	668.028	3.882593	0	17	899	493						2014-04-06 FOX GREEN YELLOW.avi	0
16113	967	918.4156	479.9149	0.3697584	0.6173387	678.9673	4.070698	0	887.3957	510.3603	0.2410491	0.6338415	668.028	3.867755	0	17	903	495						2014-04-06 FOX GREEN YELLOW.avi	0
16129	968	903.8756	482.8655	0.3695923	0.6174078	678.5039	4.071075	0	890.2896	519.3607	0.2409337	0.6339627	668.028	3.910641	0	17	897	501						2014-04-06 FOX GREEN YELLOW.avi	0
16146	969	-1280	-1024	-1	-1	-1	-1	4	-1280	-1024	-1	-1	-1	-1	4		0	0						2014-04-06 FOX GREEN YELLOW.avi	0
16163	970	-1280	-1024	-1	-1	-1	-1	4	-1280	-1024	-1	-1	-1	-1	4		0	0						2014-04-06 FOX GREEN YELLOW.avi	0
16179	971	-1280	-1024	-1	-1	-1	-1	4	-1280	-1024	-1	-1	-1	-1	4		0	0						2014-04-06 FOX GREEN YELLOW.avi	0
16196	972	-1280	-1024	-1	-1	-1	-1	4	-1280	-1024	-1	-1	-1	-1	4		0	0						2014-04-06 FOX GREEN YELLOW.avi	0
16213	973	-1280	-1024	-1	-1	-1	-1	4	-1280	-1024	-1	-1	-1	-1	4		0	0						2014-04-06 FOX GREEN YELLOW.avi	0
16229	974	-1280	-1024	-1	-1	-1	-1	4	-1280	-1024	-1	-1	-1	-1	4		0	0						2014-04-06 FOX GREEN YELLOW.avi	0
16246	975	-1280	-1024	-1	-1	-1	-1	4	-1280	-1024	-1	-1	-1	-1	4		0	0						2014-04-06 FOX GREEN YELLOW.avi	0
16263	976	-1280	-1024	-1	-1	-1	-1	4	-1280	-1024	-1	-1	-1	-1	4		0	0						2014-04-06 FOX GREEN YELLOW.avi	0
16279	977	-1280	-1024	-1	-1	-1	-1	4	-1280	-1024	-1	-1	-1	-1	4		0	0						2014-04-06 FOX GREEN YELLOW.avi	0
16296	978	-1280	-1024	-1	-1	-1	-1	4	-1280	-1024	-1	-1	-1	-1	4		0	0						2014-04-06 FOX GREEN YELLOW.avi	0
16313	979	-1280	-1024	-1	-1	-1	-1	4	-1280	-1024	-1	-1	-1	-1	4		0	0						2014-04-06 FOX GREEN YELLOW.avi	0
16329	980	-1280	-1024	-1	-1	-1	-1	4	-1280	-1024	-1	-1	-1	-1	4		0	0						2014-04-06 FOX GREEN YELLOW.avi	0
16346	981	-1280	-1024	-1	-1	-1	-1	4	-1280	-1024	-1	-1	-1	-1	4		0	0						2014-04-06 FOX GREEN YELLOW.avi	0
16363	982	-1280	-1024	-1	-1	-1	-1	4	-1280	-1024	-1	-1	-1	-1	4		0	0						2014-04-06 FOX GREEN YELLOW.avi	0
16379	983	-1280	-1024	-1	-1	-1	-1	4	-1280	-1024	-1	-1	-1	-1	4		0	0						2014-04-06 FOX GREEN YELLOW.avi	0
16396	984	-1280	-1024	-1	-1	-1	-1	4	-1280	-1024	-1	-1	-1	-1	4		0	0						2014-04-06 FOX GREEN YELLOW.avi	0
16413	985	-1280	-1024	-1	-1	-1	-1	4	-1280	-1024	-1	-1	-1	-1	4		0	0						2014-04-06 FOX GREEN YELLOW.avi	0
16429	986	-1280	-1024	-1	-1	-1	-1	4	-1280	-1024	-1	-1	-1	-1	4		0	0						2014-04-06 FOX GREEN YELLOW.avi	0
16446	987	-1280	-1024	-1	-1	-1	-1	4	-1280	-1024	-1	-1	-1	-1	4		0	0						2014-04-06 FOX GREEN YELLOW.avi	0
16463	988	-1280	-1024	-1	-1	-1	-1	4	-1280	-1024	-1	-1	-1	-1	4		0	0						2014-04-06 FOX GREEN YELLOW.avi	0
16479	989	-1280	-1024	-1	-1	-1	-1	4	-1280	-1024	-1	-1	-1	-1	4		0	0						2014-04-06 FOX GREEN YELLOW.avi	0
16496	990	926.3766	506.5179	0.3705217	0.6215155	680.7462	4.05196	0	908.3501	545.151	0.2420827	0.6379659	669.3541	3.826977	0	18	917	526						2014-04-06 FOX GREEN YELLOW.avi	0
16512	991	936.2865	524.4037	0.3707155	0.6215087	680.6495	4.054254	0	904.1938	548.4123	0.242254	0.6379861	669.3541	3.836046	0	18	920	536						2014-04-06 FOX GREEN YELLOW.avi	0
16529	992	920.5294	518.011	0.3708918	0.6216068	680.9896	4.062899	0	913.9265	529.3586	0.2424681	0.6380237	669.3541	3.814524	0	18	917	524						2014-04-06 FOX GREEN YELLOW.avi	0
16546	993	923.2312	525.6503	0.3710552	0.6216226	681.0992	4.058459	0	914.2628	536.0939	0.2426432	0.6380156	669.3541	3.847351	0	18	919	531						2014-04-06 FOX GREEN YELLOW.avi	0
16562	994	920.524	522.6943	0.3712127	0.6217038	681.0964	4.057728	0	907.2594	535.2523	0.2428276	0.6379939	669.3541	3.829479	0	18	914	529						2014-04-06 FOX GREEN YELLOW.avi	0
16579	995	920.65	522.0837	0.371375	0.621793	681.1169	4.068203	0	897.7444	560.1572	0.2436492	0.6380417	669.3542	3.886145	0	18	909	541						2014-04-06 FOX GREEN YELLOW.avi	0
16596	996	931.0711	533.2322	0.3718315	0.6215458	684.5192	4.025939	0	917.0533	526.7543	0.2433217	0.6378835	672.1246	3.827986	0	18	924	530						2014-04-06 FOX GREEN YELLOW.avi	0
16612	997	935.0325	515.8894	0.3715788	0.6217586	684.5142	4.107534	0	910.7345	529.9441	0.2434821	0.6378859	672.1246	3.85739	0	18	923	523						2014-04-06 FOX GREEN YELLOW.avi	0
16629	998	925.9533	494.8348	0.3718008	0.621873	681.515	4.058396	0	923.8264	516.1417	0.2436337	0.6378419	672.1246	3.843925	0	18	925	505						2014-04-06 FOX GREEN YELLOW.avi	0
16646	999	931.7097	518.4243	0.3719389	0.6218063	681.5967	4.060913	0	924.1991	519.9584	0.2437609	0.6377219	672.1246	3.842985	0	18	928	519						2014-04-06 FOX GREEN YELLOW.avi	0
16662	1000	930.296	500.6853	0.3720214	0.6219181	681.7372	4.074395	0	915.3903	523.6142	0.2438345	0.6376713	672.1246	3.867821	0	18	923	512						2014-04-06 FOX GREEN YELLOW.avi	0
16679	1001	933.8564	505.2354	0.3721165	0.6221365	681.9507	4.085956	0	920.3326	524.5208	0.2438861	0.6377595	672.1246	3.846475	0	18	927	515						2014-04-06 FOX GREEN YELLOW.avi	0
16696	1002	928.0541	493.8733	0.372149	0.6223538	682.0545	4.080641	0	922.0502	501.1733	0.2439272	0.6379933	672.1246	3.834482	0	18	925	498						2014-04-06 FOX GREEN YELLOW.avi	0
16712	1003	930.8182	498.0724	0.3721292	0.6228486	682.0181	4.084656	0	918.7024	501.6625	0.2438916	0.6382366	671.491	3.840855	0	18	925	500						2014-04-06 FOX GREEN YELLOW.avi	0
16729	1004	936.0043	486.5129	0.3720877	0.6228459	682.1578	4.058882	0	927.4958	514.667	0.243851	0.6384439	671.491	3.853384	0	18	932	501						2014-04-06 FOX GREEN YELLOW.avi	0
16746	1005	930.8975	491.3511	0.3720074	0.6230068	681.998	4.088689	0	922.0547	526.9052	0.2437672	0.6387249	671.491	3.859371	0	18	926	509						2014-04-06 FOX GREEN YELLOW.avi	0
16763	1006	950.1393	482.9576	0.371952	0.6231679	682.2001	4.083844	0	928.6293	516.4157	0.2436711	0.6389085	671.491	3.828946	0	18	939	500						2014-04-06 FOX GREEN YELLOW.avi	0
16779	1007	-1280	-1024	-1	-1	-1	-1	4	-1280	-1024	-1	-1	-1	-1	4	18	0	0						2014-04-06 FOX GREEN YELLOW.avi	0
16796	1008	-1280	-1024	-1	-1	-1	-1	4	-1280	-1024	-1	-1	-1	-1	4	18	0	0						2014-04-06 FOX GREEN YELLOW.avi	0
16812	1009	-1280	-1024	-1	-1	-1	-1	4	-1280	-1024	-1	-1	-1	-1	4	18	0	0						2014-04-06 FOX GREEN YELLOW.avi	0
16829	1010	-1280	-1024	-1	-1	-1	-1	4	-1280	-1024	-1	-1	-1	-1	4	18	0	0						2014-04-06 FOX GREEN YELLOW.avi	0
16846	1011	-1280	-1024	-1	-1	-1	-1	4	-1280	-1024	-1	-1	-1	-1	4	18	0	0						2014-04-06 FOX GREEN YELLOW.avi	0
16863	1012	944.3948	471.9084	0.370959	0.6245972	682.1957	4.047252	0	932.2449	530.0375	0.2427132	0.6409495	671.2652	3.840471	0	18	938	501						2014-04-06 FOX GREEN YELLOW.avi	0
16879	1013	945.1643	503.8027	0.3707841	0.6247057	682.6329	4.086431	0	936.1451	516.8818	0.2425601	0.6412805	671.2652	3.820462	0	18	941	510						2014-04-06 FOX GREEN YELLOW.avi	0
16896	1014	940.2235	498.1403	0.3706076	0.6249145	682.6541	4.075717	0	926.4305	533.3137	0.2423797	0.6415272	671.2652	3.843866	0	18	933	516						2014-04-06 FOX GREEN YELLOW.avi	0
16912	1015	948.2683	497.1927	0.3705066	0.6249909	682.7299	4.070691	0	944.6918	510.059	0.242264	0.641781	671.2652	3.805714	0	18	946	504						2014-04-06 FOX GREEN YELLOW.avi	0
16929	1016	943.5587	494.2901	0.3704045	0.6250648	682.9628	4.050475	0	933.1332	523.8271	0.2421984	0.6419989	671.2652	3.808889	0	18	938	509						2014-04-06 FOX GREEN YELLOW.avi	0
16946	1017	950.5639	486.8601	0.370327	0.6252497	682.8884	4.07689	0	935.614	521.5873	0.2421401	0.6421563	671.2652	3.802973	0	18	943	504						2014-04-06 FOX GREEN YELLOW.avi	0
16962	1018	953.9135	496.7781	0.3704454	0.6250771	684.2137	4.014677	0	938.0945	519.3475	0.2420769	0.6423479	670.7883	3.803118	0	18	946	508						2014-04-06 FOX GREEN YELLOW.avi	0
16979	1019	954.4263	495.3277	0.3702883	0.6256167	684.2137	4.061472	0	933.3456	538.9985	0.242105	0.6425679	670.7883	3.845857	0	18	944	517						2014-04-06 FOX GREEN YELLOW.avi	0
16996	1020	951.485	503.666	0.3703364	0.6257712	683.358	4.152289	0	933.3575	538.8527	0.2421241	0.6428264	670.7883	3.822622	0	18	942	521						2014-04-06 FOX GREEN YELLOW.avi	0
17012	1021	-1280	-1024	-1	-1	-1	-1	4	-1280	-1024	-1	-1	-1	-1	4	18	0	0						2014-04-06 FOX GREEN YELLOW.avi	0
17029	1022	-1280	-1024	-1	-1	-1	-1	4	-1280	-1024	-1	-1	-1	-1	4	18	0	0						2014-04-06 FOX GREEN YELLOW.avi	0
17045	1023	-1280	-1024	-1	-1	-1	-1	4	-1280	-1024	-1	-1	-1	-1	4	18	0	0						2014-04-06 FOX GREEN YELLOW.avi	0
17062	1024	983.8318	481.0092	0.3703678	0.6262957	683.3953	4.15245	0	959.8638	519.2161	0.2425694	0.6433448	676.3141	3.862734	0	18	972	500						2014-04-06 FOX GREEN YELLOW.avi	0
17079	1025	975.4455	489.606	0.3704022	0.6264702	683.529	4.082864	0	965.0317	519.6329	0.2426215	0.6432359	676.6085	3.863708	0	18	970	505						2014-04-06 FOX GREEN YELLOW.avi	0
17096	1026	962.8519	488.9198	0.3704667	0.626959	683.3602	4.138241	0	970.9159	522.7228	0.2427664	0.643475	677.6492	3.860733	0	18	967	506						2014-04-06 FOX GREEN YELLOW.avi	0
17112	1027	975.6659	480.9653	0.370509	0.6269756	683.34	4.092508	0	962.8091	520.8828	0.2427898	0.6437053	677.6492	3.876007	0	18	969	501						2014-04-06 FOX GREEN YELLOW.avi	0
17129	1028	982.3225	493.1123	0.3705298	0.627328	683.5262	4.126112	0	963.6054	535.3459	0.2426409	0.6440833	677.6492	3.902247	0	18	973	514						2014-04-06 FOX GREEN YELLOW.avi	0
17145	1029	994.9342	495.8207	0.3705524	0.6273041	683.5485	4.054321	0	-1280	-1024	-1	-1	-1	-1	4	18	995	496						2014-04-06 FOX GREEN YELLOW.avi	0
17162	1030	983.8557	468.3647	0.3704869	0.6278495	683.5485	4.092018	0	952.5583	527.7178	0.2427209	0.6444262	677.6492	3.899738	0	18	968	498						2014-04-06 FOX GREEN YELLOW.avi	0
17179	1031	975.4513	469.123	0.3703558	0.6279386	683.6489	4.067333	0	951.8975	519.9891	0.2426307	0.6445689	677.6492	3.879737	0	18	964	495						2014-04-06 FOX GREEN YELLOW.avi	0
17195	1032	982.482	475.0416	0.3702655	0.6280557	683.7357	4.10131	0	974.3389	505.7285	0.2425185	0.6447294	677.6492	3.86402	0	18	978	490						2014-04-06 FOX GREEN YELLOW.avi	0
17212	1033	978.313	491.7071	0.3701052	0.6281043	683.5876	4.099687	0	956.3325	528.725	0.2423418	0.644945	677.6492	3.923492	0	18	967	510						2014-04-06 FOX GREEN YELLOW.avi	0
17229	1034	978.8677	486.322	0.3699534	0.6282313	683.8494	4.091551	0	960.2499	513.8354	0.2421677	0.6452408	677.6492	3.904395	0	18	970	500						2014-04-06 FOX GREEN YELLOW.avi	0
17245	1035	983.4794	458.5952	0.369773	0.6286145	683.6992	4.108693	0	976.9477	504.7894	0.2419989	0.6454809	677.6492	3.84489	0	18	980	482						2014-04-06 FOX GREEN YELLOW.avi	0
17262	1036	974.6787	464.6441	0.3695672	0.6289997	683.6455	4.145665	0	969.1413	512.487	0.2417448	0.6458381	676.4466	3.868258	0	18	972	489						2014-04-06 FOX GREEN YELLOW.avi	0
17279	1037	979.2959	482.0394	0.3693739	0.6287899	683.7066	4.137519	0	954.2539	522.8665	0.24153	0.646031	676.4466	3.907165	0	18	967	502						2014-04-06 FOX GREEN YELLOW.avi	0
17295	1038	995.6021	481.8336	0.3692078	0.6288424	683.9352	4.153123	0	976.4319	524.7985	0.2413644	0.6461705	676.4466	3.882472	0	18	986	503						2014-04-06 FOX GREEN YELLOW.avi	0
17312	1039	1001.034	501.1736	0.3690817	0.6286415	683.9475	4.06335	0	966.9168	519.0984	0.2411587	0.6462219	676.4466	3.885023	0	18	984	510						2014-04-06 FOX GREEN YELLOW.avi	0
17328	1040	-1280	-1024	-1	-1	-1	-1	4	-1280	-1024	-1	-1	-1	-1	4		0	0						2014-04-06 FOX GREEN YELLOW.avi	0
17345	1041	-1280	-1024	-1	-1	-1	-1	4	-1280	-1024	-1	-1	-1	-1	4		0	0						2014-04-06 FOX GREEN YELLOW.avi	0
17362	1042	-1280	-1024	-1	-1	-1	-1	4	-1280	-1024	-1	-1	-1	-1	4		0	0						2014-04-06 FOX GREEN YELLOW.avi	0
17379	1043	-1280	-1024	-1	-1	-1	-1	4	-1280	-1024	-1	-1	-1	-1	4		0	0						2014-04-06 FOX GREEN YELLOW.avi	0
17395	1044	-1280	-1024	-1	-1	-1	-1	4	-1280	-1024	-1	-1	-1	-1	4		0	0						2014-04-06 FOX GREEN YELLOW.avi	0
17412	1045	-1280	-1024	-1	-1	-1	-1	4	-1280	-1024	-1	-1	-1	-1	4		0	0						2014-04-06 FOX GREEN YELLOW.avi	0
17429	1046	-1280	-1024	-1	-1	-1	-1	4	-1280	-1024	-1	-1	-1	-1	4		0	0						2014-04-06 FOX GREEN YELLOW.avi	0
17445	1047	-1280	-1024	-1	-1	-1	-1	4	-1280	-1024	-1	-1	-1	-1	4		0	0						2014-04-06 FOX GREEN YELLOW.avi	0
17462	1048	-1280	-1024	-1	-1	-1	-1	4	-1280	-1024	-1	-1	-1	-1	4		0	0						2014-04-06 FOX GREEN YELLOW.avi	0
17479	1049	-1280	-1024	-1	-1	-1	-1	4	-1280	-1024	-1	-1	-1	-1	4		0	0						2014-04-06 FOX GREEN YELLOW.avi	0
17495	1050	-1280	-1024	-1	-1	-1	-1	4	-1280	-1024	-1	-1	-1	-1	4		0	0						2014-04-06 FOX GREEN YELLOW.avi	0
17512	1051	-1280	-1024	-1	-1	-1	-1	4	-1280	-1024	-1	-1	-1	-1	4		0	0						2014-04-06 FOX GREEN YELLOW.avi	0
17529	1052	-1280	-1024	-1	-1	-1	-1	4	-1280	-1024	-1	-1	-1	-1	4		0	0						2014-04-06 FOX GREEN YELLOW.avi	0
17545	1053	-1280	-1024	-1	-1	-1	-1	4	-1280	-1024	-1	-1	-1	-1	4		0	0						2014-04-06 FOX GREEN YELLOW.avi	0
17562	1054	-1280	-1024	-1	-1	-1	-1	4	-1280	-1024	-1	-1	-1	-1	4		0	0						2014-04-06 FOX GREEN YELLOW.avi	0
17579	1055	-1280	-1024	-1	-1	-1	-1	4	-1280	-1024	-1	-1	-1	-1	4		0	0						2014-04-06 FOX GREEN YELLOW.avi	0
17595	1056	1027.863	465.3621	0.3674389	0.6293755	683.7991	4.034471	0	977.4936	507.1172	0.2394208	0.6477836	673.8423	3.888244	0	19	1003	486						2014-04-06 FOX GREEN YELLOW.avi	0
17612	1057	-1280	-1024	-1	-1	-1	-1	4	-1280	-1024	-1	-1	-1	-1	4		0	0						2014-04-06 FOX GREEN YELLOW.avi	0
17629	1058	-1280	-1024	-1	-1	-1	-1	4	-1280	-1024	-1	-1	-1	-1	4		0	0						2014-04-06 FOX GREEN YELLOW.avi	0
17645	1059	-1280	-1024	-1	-1	-1	-1	4	-1280	-1024	-1	-1	-1	-1	4		0	0						2014-04-06 FOX GREEN YELLOW.avi	0
17662	1060	-1280	-1024	-1	-1	-1	-1	4	-1280	-1024	-1	-1	-1	-1	4		0	0						2014-04-06 FOX GREEN YELLOW.avi	0
17679	1061	-1280	-1024	-1	-1	-1	-1	4	-1280	-1024	-1	-1	-1	-1	4		0	0						2014-04-06 FOX GREEN YELLOW.avi	0
17695	1062	-1280	-1024	-1	-1	-1	-1	4	-1280	-1024	-1	-1	-1	-1	4		0	0						2014-04-06 FOX GREEN YELLOW.avi	0
17712	1063	-1280	-1024	-1	-1	-1	-1	4	-1280	-1024	-1	-1	-1	-1	4		0	0						2014-04-06 FOX GREEN YELLOW.avi	0
17728	1064	-1280	-1024	-1	-1	-1	-1	4	-1280	-1024	-1	-1	-1	-1	4		0	0						2014-04-06 FOX GREEN YELLOW.avi	0
17745	1065	-1280	-1024	-1	-1	-1	-1	4	-1280	-1024	-1	-1	-1	-1	4		0	0						2014-04-06 FOX GREEN YELLOW.avi	0
17762	1066	-1280	-1024	-1	-1	-1	-1	4	-1280	-1024	-1	-1	-1	-1	4		0	0						2014-04-06 FOX GREEN YELLOW.avi	0
17778	1067	-1280	-1024	-1	-1	-1	-1	4	-1280	-1024	-1	-1	-1	-1	4		0	0						2014-04-06 FOX GREEN YELLOW.avi	0
17795	1068	-1280	-1024	-1	-1	-1	-1	4	-1280	-1024	-1	-1	-1	-1	4		0	0						2014-04-06 FOX GREEN YELLOW.avi	0
17812	1069	1058.434	465.1553	0.3677396	0.6304289	689.7341	4.065722	0	1026.058	508.5724	0.239215	0.6489422	673.7507	3.846701	0	20	1042	487						2014-04-06 FOX GREEN YELLOW.avi	0
17828	1070	1053.262	468.9452	0.3677969	0.6305386	689.7341	4.068323	0	1023.14	500.6078	0.239284	0.6489988	673.7507	3.799742	0	20	1038	485						2014-04-06 FOX GREEN YELLOW.avi	0
17845	1071	1062.406	463.977	0.3678944	0.6306927	689.7341	4.050184	0	1030.478	512.4446	0.2393854	0.6490009	673.7507	3.849414	0	20	1046	488						2014-04-06 FOX GREEN YELLOW.avi	0
17862	1072	-1280	-1024	-1	-1	-1	-1	4	-1280	-1024	-1	-1	-1	-1	4	20	0	0						2014-04-06 FOX GREEN YELLOW.avi	0
17878	1073	-1280	-1024	-1	-1	-1	-1	4	-1280	-1024	-1	-1	-1	-1	4	20	0	0						2014-04-06 FOX GREEN YELLOW.avi	0
17895	1074	-1280	-1024	-1	-1	-1	-1	4	-1280	-1024	-1	-1	-1	-1	4	20	0	0						2014-04-06 FOX GREEN YELLOW.avi	0
17912	1075	1048.075	459.4709	0.3676811	0.6309229	684.4139	4.112175	0	1022.799	504.6691	0.2396682	0.6487631	673.7507	3.844236	0	20	1035	482						2014-04-06 FOX GREEN YELLOW.avi	0
17928	1076	1053.622	458.0501	0.3683425	0.6306973	690.2864	3.998317	0	1021.327	498.2983	0.2397232	0.6486934	673.3491	3.836534	0	20	1037	478						2014-04-06 FOX GREEN YELLOW.avi	0
17945	1077	1067.031	452.9485	0.3675772	0.6308826	690.2864	4.136841	0	1033.747	509.4342	0.2397518	0.6485922	673.3491	3.858661	0	20	1050	481						2014-04-06 FOX GREEN YELLOW.avi	0
17961	1078	-1280	-1024	-1	-1	-1	-1	4	-1280	-1024	-1	-1	-1	-1	4	20	0	0						2014-04-06 FOX GREEN YELLOW.avi	0
17978	1079	-1280	-1024	-1	-1	-1	-1	4	-1280	-1024	-1	-1	-1	-1	4	20	0	0						2014-04-06 FOX GREEN YELLOW.avi	0
17995	1080	-1280	-1024	-1	-1	-1	-1	4	-1280	-1024	-1	-1	-1	-1	4	20	0	0						2014-04-06 FOX GREEN YELLOW.avi	0
18011	1081	-1280	-1024	-1	-1	-1	-1	4	-1280	-1024	-1	-1	-1	-1	4	20	0	0						2014-04-06 FOX GREEN YELLOW.avi	0
18028	1082	-1280	-1024	-1	-1	-1	-1	4	-1280	-1024	-1	-1	-1	-1	4	20	0	0						2014-04-06 FOX GREEN YELLOW.avi	0
18045	1083	-1280	-1024	-1	-1	-1	-1	4	-1280	-1024	-1	-1	-1	-1	4	20	0	0						2014-04-06 FOX GREEN YELLOW.avi	0
18061	1084	1053.537	479.2666	0.3678508	0.630336	689.1835	4.034488	0	1040.945	499.0583	0.2392073	0.6486369	672.2762	3.827957	0	20	1047	489						2014-04-06 FOX GREEN YELLOW.avi	0
18078	1085	1050.198	457.5017	0.366971	0.6304381	689.1835	4.236356	0	1035.483	509.1462	0.2390822	0.6486141	672.2762	3.840523	0	20	1043	483						2014-04-06 FOX GREEN YELLOW.avi	0
18095	1086	1048.767	464.5681	0.3672085	0.6300921	684.9968	4.057935	0	1036.827	503.9107	0.2388509	0.6485023	670.7632	3.844691	0	20	1043	484						2014-04-06 FOX GREEN YELLOW.avi	0
18112	1087	-1280	-1024	-1	-1	-1	-1	4	-1280	-1024	-1	-1	-1	-1	4		0	0						2014-04-06 FOX GREEN YELLOW.avi	0
18128	1088	-1280	-1024	-1	-1	-1	-1	4	-1280	-1024	-1	-1	-1	-1	4		0	0						2014-04-06 FOX GREEN YELLOW.avi	0
18145	1089	-1280	-1024	-1	-1	-1	-1	4	-1280	-1024	-1	-1	-1	-1	4		0	0						2014-04-06 FOX GREEN YELLOW.avi	0
18161	1090	-1280	-1024	-1	-1	-1	-1	4	-1280	-1024	-1	-1	-1	-1	4		0	0						2014-04-06 FOX GREEN YELLOW.avi	0
18178	1091	-1280	-1024	-1	-1	-1	-1	4	-1280	-1024	-1	-1	-1	-1	4		0	0						2014-04-06 FOX GREEN YELLOW.avi	0
18195	1092	-1280	-1024	-1	-1	-1	-1	4	-1280	-1024	-1	-1	-1	-1	4		0	0						2014-04-06 FOX GREEN YELLOW.avi	0
18211	1093	-1280	-1024	-1	-1	-1	-1	4	-1280	-1024	-1	-1	-1	-1	4		0	0						2014-04-06 FOX GREEN YELLOW.avi	0
18228	1094	-1280	-1024	-1	-1	-1	-1	4	-1280	-1024	-1	-1	-1	-1	4		0	0						2014-04-06 FOX GREEN YELLOW.avi	0
18245	1095	1069.956	519.0564	0.3656353	0.6270496	682.7607	4.027395	0	1050.36	543.7492	0.2375272	0.6460385	672.1853	3.828119	0	21	1060	531						2014-04-06 FOX GREEN YELLOW.avi	0
18262	1096	-1280	-1024	-1	-1	-1	-1	4	-1280	-1024	-1	-1	-1	-1	4		0	0						2014-04-06 FOX GREEN YELLOW.avi	0
18278	1097	-1280	-1024	-1	-1	-1	-1	4	-1280	-1024	-1	-1	-1	-1	4		0	0						2014-04-06 FOX GREEN YELLOW.avi	0
18295	1098	-1280	-1024	-1	-1	-1	-1	4	-1280	-1024	-1	-1	-1	-1	4		0	0						2014-04-06 FOX GREEN YELLOW.avi	0
18311	1099	-1280	-1024	-1	-1	-1	-1	4	-1280	-1024	-1	-1	-1	-1	4		0	0						2014-04-06 FOX GREEN YELLOW.avi	0
18328	1100	-1280	-1024	-1	-1	-1	-1	4	-1280	-1024	-1	-1	-1	-1	4		0	0						2014-04-06 FOX GREEN YELLOW.avi	0
18345	1101	-1280	-1024	-1	-1	-1	-1	4	-1280	-1024	-1	-1	-1	-1	4		0	0						2014-04-06 FOX GREEN YELLOW.avi	0
18361	1102	-1280	-1024	-1	-1	-1	-1	4	-1280	-1024	-1	-1	-1	-1	4		0	0						2014-04-06 FOX GREEN YELLOW.avi	0
18378	1103	-1280	-1024	-1	-1	-1	-1	4	-1280	-1024	-1	-1	-1	-1	4		0	0						2014-04-06 FOX GREEN YELLOW.avi	0
18395	1104	-1280	-1024	-1	-1	-1	-1	4	-1280	-1024	-1	-1	-1	-1	4		0	0						2014-04-06 FOX GREEN YELLOW.avi	0
18411	1105	-1280	-1024	-1	-1	-1	-1	4	-1280	-1024	-1	-1	-1	-1	4		0	0						2014-04-06 FOX GREEN YELLOW.avi	0
18428	1106	-1280	-1024	-1	-1	-1	-1	4	-1280	-1024	-1	-1	-1	-1	4		0	0						2014-04-06 FOX GREEN YELLOW.avi	0
18445	1107	-1280	-1024	-1	-1	-1	-1	4	-1280	-1024	-1	-1	-1	-1	4		0	0						2014-04-06 FOX GREEN YELLOW.avi	0
18461	1108	-1280	-1024	-1	-1	-1	-1	4	-1280	-1024	-1	-1	-1	-1	4		0	0						2014-04-06 FOX GREEN YELLOW.avi	0
18478	1109	-1280	-1024	-1	-1	-1	-1	4	-1280	-1024	-1	-1	-1	-1	4		0	0						2014-04-06 FOX GREEN YELLOW.avi	0
18495	1110	-1280	-1024	-1	-1	-1	-1	4	-1280	-1024	-1	-1	-1	-1	4		0	0						2014-04-06 FOX GREEN YELLOW.avi	0
18511	1111	-1280	-1024	-1	-1	-1	-1	4	-1280	-1024	-1	-1	-1	-1	4		0	0						2014-04-06 FOX GREEN YELLOW.avi	0
18528	1112	1084.705	509.9901	0.3651537	0.6223766	680.8165	4.060353	0	1064.694	533.7524	0.2370588	0.6415073	674.4431	3.864099	0	22	1075	522						2014-04-06 FOX GREEN YELLOW.avi	0
18545	1113	1079.699	491.9049	0.3651233	0.6220924	680.4111	4.063915	0	1070.936	538.0062	0.2370764	0.6411914	674.4431	3.850521	0	22	1075	515						2014-04-06 FOX GREEN YELLOW.avi	0
18561	1114	1093.447	519.7428	0.3651897	0.6216351	680.5873	4.061368	0	1059.203	542.3533	0.237089	0.6408234	674.4431	3.872053	0	22	1076	531						2014-04-06 FOX GREEN YELLOW.avi	0
18578	1115	1084.076	507.7724	0.3652233	0.6213887	680.6525	4.097908	0	1078.522	535.0465	0.2371581	0.6404576	674.4431	3.86891	0	22	1081	521						2014-04-06 FOX GREEN YELLOW.avi	0
18595	1116	1091.487	504.4747	0.3652865	0.6210324	680.7598	4.059051	0	1059.523	541.5821	0.2372203	0.6401172	674.4431	3.903547	0	22	1076	523						2014-04-06 FOX GREEN YELLOW.avi	0
18611	1117	1077.138	510.0466	0.3653828	0.6207356	680.5977	4.08791	0	1063.189	547.1757	0.237317	0.639755	674.4431	3.896427	0	22	1070	529						2014-04-06 FOX GREEN YELLOW.avi	0
18628	1118	1061.002	532.0356	0.3658544	0.620071	683.7642	4.024871	0	1068.431	545.558	0.2370043	0.6393595	667.5414	3.889307	0	22	1065	539						2014-04-06 FOX GREEN YELLOW.avi	0
18645	1119	1095.944	510.3262	0.365486	0.6200674	683.7642	4.109279	0	1082.259	529.9008	0.2370691	0.6390656	667.5414	3.827891	0	22	1089	520						2014-04-06 FOX GREEN YELLOW.avi	0
18661	1120	1074.318	513.0569	0.3656682	0.6197912	680.1599	4.095184	0	1072.999	547.767	0.2371858	0.6387324	667.5414	3.854741	0	22	1074	530						2014-04-06 FOX GREEN YELLOW.avi	0
18678	1121	-1280	-1024	-1	-1	-1	-1	4	-1280	-1024	-1	-1	-1	-1	4	22	0	0						2014-04-06 FOX GREEN YELLOW.avi	0
18695	1122	-1280	-1024	-1	-1	-1	-1	4	-1280	-1024	-1	-1	-1	-1	4	22	0	0						2014-04-06 FOX GREEN YELLOW.avi	0
18711	1123	-1280	-1024	-1	-1	-1	-1	4	-1280	-1024	-1	-1	-1	-1	4	22	0	0						2014-04-06 FOX GREEN YELLOW.avi	0
18728	1124	-1280	-1024	-1	-1	-1	-1	4	-1280	-1024	-1	-1	-1	-1	4	22	0	0						2014-04-06 FOX GREEN YELLOW.avi	0
18744	1125	-1280	-1024	-1	-1	-1	-1	4	-1280	-1024	-1	-1	-1	-1	4	22	0	0						2014-04-06 FOX GREEN YELLOW.avi	0
18761	1126	1091.759	531.9978	0.3665394	0.6179826	679.9744	4.051394	0	1079.777	539.5203	0.2383258	0.6367145	673.2281	3.901085	0	22	1086	536						2014-04-06 FOX GREEN YELLOW.avi	0
18778	1127	1092.106	499.5414	0.3665928	0.6181109	679.9744	4.112225	0	1081.371	547.0172	0.2384078	0.6364533	673.2281	3.877244	0	22	1087	523						2014-04-06 FOX GREEN YELLOW.avi	0
18794	1128	1092.682	529.5917	0.3666537	0.6177425	679.8066	4.116158	0	1079.247	540.4683	0.2384758	0.6362498	673.2281	3.912599	0	22	1086	535						2014-04-06 FOX GREEN YELLOW.avi	0
18811	1129	1092.888	512.2518	0.3666933	0.6176146	679.8696	4.106028	0	1054.671	555.0227	0.2383414	0.6362582	673.2281	4.015025	0	22	1074	534						2014-04-06 FOX GREEN YELLOW.avi	0
18828	1130	1090.767	520.2567	0.3666618	0.6172691	679.6394	4.094304	0	1080.629	540.8207	0.2384775	0.6355826	673.2281	3.924587	0	22	1086	531						2014-04-06 FOX GREEN YELLOW.avi	0
18844	1131	1096.786	510.1596	0.3666658	0.6170532	679.5696	4.10078	0	1073.45	555.4759	0.2384419	0.6352486	673.2281	3.910438	0	22	1085	533						2014-04-06 FOX GREEN YELLOW.avi	0
18861	1132	1087.011	519.1256	0.3666168	0.6167184	679.353	4.113681	0	1093.232	544.1878	0.2384127	0.6350265	673.2281	3.893699	0	22	1090	532						2014-04-06 FOX GREEN YELLOW.avi	0
18878	1133	1089.669	533.8047	0.3665841	0.6164421	679.1904	4.094518	0	1086.543	543.7777	0.2383257	0.634867	673.2281	3.895869	0	22	1088	539						2014-04-06 FOX GREEN YELLOW.avi	0
18894	1134	1086.802	519.004	0.3664907	0.6163674	678.7846	4.090394	0	1096.363	536.8178	0.2382513	0.6347916	673.2281	3.90422	0	22	1092	528						2014-04-06 FOX GREEN YELLOW.avi	0
18911	1135	1091.411	526.2071	0.3664005	0.6161748	679.2074	4.11081	0	1108.273	527.7078	0.2385358	0.6347472	679.2123	3.918466	0	22	1100	527						2014-04-06 FOX GREEN YELLOW.avi	0
18928	1136	1096.946	515.9282	0.3662409	0.6160625	679.0212	4.106245	0	1092.566	542.5038	0.2383673	0.6346846	679.0261	3.928716	0	22	1095	529						2014-04-06 FOX GREEN YELLOW.avi	0
18944	1137	1094.821	495.0304	0.3661001	0.6162185	678.6346	4.168672	0	1095.27	536.6403	0.2375904	0.6345674	669.2728	3.938966	0	22	1095	516						2014-04-06 FOX GREEN YELLOW.avi	0
18961	1138	1095.3	524.7141	0.365401	0.6156986	681.6411	4.138948	0	1095.087	555.0956	0.237397	0.6344847	669.2728	3.89803	0	22	1095	540						2014-04-06 FOX GREEN YELLOW.avi	0
18978	1139	-1280	-1024	-1	-1	-1	-1	4	-1280	-1024	-1	-1	-1	-1	4	22	0	0						2014-04-06 FOX GREEN YELLOW.avi	0
18994	1140	1093.364	521.9142	0.3655436	0.6152641	678.7361	4.10916	0	1083.337	557.3122	0.2371834	0.6342538	672.1321	3.923755	0	22	1088	540						2014-04-06 FOX GREEN YELLOW.avi	0
19011	1141	1084.206	515.067	0.3653764	0.615403	678.5341	4.189284	0	1082.868	558.7617	0.2368828	0.6346037	672.1321	3.907976	0	22	1084	537						2014-04-06 FOX GREEN YELLOW.avi	0
19028	1142	1099.714	529.2934	0.3651649	0.6148281	678.7442	4.1503	0	1100.555	551.0363	0.2368156	0.6341519	672.1321	3.909728	0	22	1100	540						2014-04-06 FOX GREEN YELLOW.avi	0
19044	1143	1094.62	518.1935	0.3649725	0.6147987	678.314	4.157962	0	1085.801	555.7535	0.2365577	0.634324	672.1321	3.935808	0	22	1090	537						2014-04-06 FOX GREEN YELLOW.avi	0
19061	1144	1095.227	554.1265	0.3648306	0.6147761	678.2773	4.103104	0	1084.111	574.2379	0.2364391	0.634203	671.8407	3.930298	0	23	1090	564						2014-04-06 FOX GREEN YELLOW.avi	0
19078	1145	1082.505	560.0363	0.3646312	0.614781	678.3699	4.122453	0	1074.46	596.5208	0.2363156	0.6343359	671.8407	3.913696	0	23	1078	578						2014-04-06 FOX GREEN YELLOW.avi	0
19094	1146	1089.923	564.4617	0.3645126	0.6148306	678.4424	4.116499	0	1086.263	578.6712	0.2361607	0.6344872	671.8407	3.93549	0	23	1088	572						2014-04-06 FOX GREEN YELLOW.avi	0
19111	1147	1090.369	568.8329	0.3644286	0.614942	678.4227	4.116286	0	1076.922	595.4295	0.2360539	0.6347244	671.8407	3.92083	0	23	1084	582						2014-04-06 FOX GREEN YELLOW.avi	0
19127	1148	1080.148	564.6573	0.3643106	0.6151072	678.1955	4.118715	0	1083.864	587.29	0.2359383	0.6349095	671.8407	3.938868	0	23	1082	576						2014-04-06 FOX GREEN YELLOW.avi	0
19144	1149	1087.04	557.9458	0.364171	0.6152432	678.1721	4.147345	0	1087.039	590.5145	0.2358163	0.6351349	671.8407	3.908659	0	23	1087	574						2014-04-06 FOX GREEN YELLOW.avi	0
19161	1150	1087.604	559.5769	0.3640856	0.6153895	678.1403	4.147199	0	1065.679	606.214	0.2357079	0.6353123	671.8407	3.942852	0	23	1077	583						2014-04-06 FOX GREEN YELLOW.avi	0
19178	1151	1080.737	564.2667	0.363995	0.6157362	678.0513	4.233571	0	1069.007	603.8491	0.2360896	0.6353996	678.7961	3.934111	0	23	1075	584						2014-04-06 FOX GREEN YELLOW.avi	0
19194	1152	1082.432	554.7056	0.3638915	0.6157219	678.1497	4.127993	0	1080.1	588.9586	0.2355347	0.6357894	671.8407	3.929439	0	23	1081	572						2014-04-06 FOX GREEN YELLOW.avi	0
19211	1153	1093.698	555.6688	0.3638034	0.6158023	678.1038	4.139167	0	1072.646	595.0296	0.2354043	0.6359607	671.8407	3.947602	0	23	1083	575						2014-04-06 FOX GREEN YELLOW.avi	0
19227	1154	1076.49	570.7038	0.3636371	0.6158242	678.213	4.161435	0	1104.129	558.5519	0.2357548	0.6362025	678.7961	3.977003	0	23	1090	565						2014-04-06 FOX GREEN YELLOW.avi	0
19244	1155	-1280	-1024	-1	-1	-1	-1	4	-1280	-1024	-1	-1	-1	-1	4		0	0						2014-04-06 FOX GREEN YELLOW.avi	0
19261	1156	-1280	-1024	-1	-1	-1	-1	4	-1280	-1024	-1	-1	-1	-1	4		0	0						2014-04-06 FOX GREEN YELLOW.avi	0
19277	1157	-1280	-1024	-1	-1	-1	-1	4	-1280	-1024	-1	-1	-1	-1	4		0	0						2014-04-06 FOX GREEN YELLOW.avi	0
19294	1158	-1280	-1024	-1	-1	-1	-1	4	-1280	-1024	-1	-1	-1	-1	4		0	0						2014-04-06 FOX GREEN YELLOW.avi	0
19311	1159	-1280	-1024	-1	-1	-1	-1	4	-1280	-1024	-1	-1	-1	-1	4		0	0						2014-04-06 FOX GREEN YELLOW.avi	0
19327	1160	-1280	-1024	-1	-1	-1	-1	4	-1280	-1024	-1	-1	-1	-1	4		0	0						2014-04-06 FOX GREEN YELLOW.avi	0
19344	1161	-1280	-1024	-1	-1	-1	-1	4	-1280	-1024	-1	-1	-1	-1	4		0	0						2014-04-06 FOX GREEN YELLOW.avi	0
19361	1162	-1280	-1024	-1	-1	-1	-1	4	-1280	-1024	-1	-1	-1	-1	4		0	0						2014-04-06 FOX GREEN YELLOW.avi	0
19378	1163	1075.418	564.3731	0.3635186	0.6172826	678.6957	4.169744	0	1063.629	593.3619	0.2350815	0.6379742	670.2346	3.997866	0	24	1070	579						2014-04-06 FOX GREEN YELLOW.avi	0
19394	1164	-1280	-1024	-1	-1	-1	-1	4	-1280	-1024	-1	-1	-1	-1	4	24	0	0						2014-04-06 FOX GREEN YELLOW.avi	0
19411	1165	1088.337	574.2712	0.3638035	0.6177791	678.6993	4.21352	0	1065.681	604.3339	0.2359593	0.6381628	678.9691	3.989245	0	24	1077	589						2014-04-06 FOX GREEN YELLOW.avi	0
19427	1166	-1280	-1024	-1	-1	-1	-1	4	-1280	-1024	-1	-1	-1	-1	4		0	0						2014-04-06 FOX GREEN YELLOW.avi	0
19444	1167	-1280	-1024	-1	-1	-1	-1	4	-1280	-1024	-1	-1	-1	-1	4		0	0						2014-04-06 FOX GREEN YELLOW.avi	0
19461	1168	-1280	-1024	-1	-1	-1	-1	4	-1280	-1024	-1	-1	-1	-1	4		0	0						2014-04-06 FOX GREEN YELLOW.avi	0
19477	1169	-1280	-1024	-1	-1	-1	-1	4	-1280	-1024	-1	-1	-1	-1	4		0	0						2014-04-06 FOX GREEN YELLOW.avi	0
19494	1170	-1280	-1024	-1	-1	-1	-1	4	-1280	-1024	-1	-1	-1	-1	4		0	0						2014-04-06 FOX GREEN YELLOW.avi	0
19511	1171	-1280	-1024	-1	-1	-1	-1	4	-1280	-1024	-1	-1	-1	-1	4		0	0						2014-04-06 FOX GREEN YELLOW.avi	0
19527	1172	-1280	-1024	-1	-1	-1	-1	4	-1280	-1024	-1	-1	-1	-1	4		0	0						2014-04-06 FOX GREEN YELLOW.avi	0
19544	1173	-1280	-1024	-1	-1	-1	-1	4	-1280	-1024	-1	-1	-1	-1	4		0	0						2014-04-06 FOX GREEN YELLOW.avi	0
19561	1174	-1280	-1024	-1	-1	-1	-1	4	-1280	-1024	-1	-1	-1	-1	4		0	0						2014-04-06 FOX GREEN YELLOW.avi	0
19577	1175	-1280	-1024	-1	-1	-1	-1	4	-1280	-1024	-1	-1	-1	-1	4		0	0						2014-04-06 FOX GREEN YELLOW.avi	0
19594	1176	-1280	-1024	-1	-1	-1	-1	4	-1280	-1024	-1	-1	-1	-1	4		0	0						2014-04-06 FOX GREEN YELLOW.avi	0
19611	1177	-1280	-1024	-1	-1	-1	-1	4	-1280	-1024	-1	-1	-1	-1	4		0	0						2014-04-06 FOX GREEN YELLOW.avi	0
19627	1178	-1280	-1024	-1	-1	-1	-1	4	-1280	-1024	-1	-1	-1	-1	4		0	0						2014-04-06 FOX GREEN YELLOW.avi	0
19644	1179	-1280	-1024	-1	-1	-1	-1	4	-1280	-1024	-1	-1	-1	-1	4		0	0						2014-04-06 FOX GREEN YELLOW.avi	0
19661	1180	-1280	-1024	-1	-1	-1	-1	4	-1280	-1024	-1	-1	-1	-1	4		0	0						2014-04-06 FOX GREEN YELLOW.avi	0
19677	1181	-1280	-1024	-1	-1	-1	-1	4	-1280	-1024	-1	-1	-1	-1	4		0	0						2014-04-06 FOX GREEN YELLOW.avi	0
19694	1182	-1280	-1024	-1	-1	-1	-1	4	-1280	-1024	-1	-1	-1	-1	4		0	0						2014-04-06 FOX GREEN YELLOW.avi	0
19711	1183	-1280	-1024	-1	-1	-1	-1	4	-1280	-1024	-1	-1	-1	-1	4		0	0						2014-04-06 FOX GREEN YELLOW.avi	0
19727	1184	-1280	-1024	-1	-1	-1	-1	4	-1280	-1024	-1	-1	-1	-1	4		0	0						2014-04-06 FOX GREEN YELLOW.avi	0
19744	1185	-1280	-1024	-1	-1	-1	-1	4	-1280	-1024	-1	-1	-1	-1	4		0	0						2014-04-06 FOX GREEN YELLOW.avi	0
19761	1186	-1280	-1024	-1	-1	-1	-1	4	-1280	-1024	-1	-1	-1	-1	4		0	0						2014-04-06 FOX GREEN YELLOW.avi	0
19777	1187	-1280	-1024	-1	-1	-1	-1	4	-1280	-1024	-1	-1	-1	-1	4		0	0						2014-04-06 FOX GREEN YELLOW.avi	0
19794	1188	-1280	-1024	-1	-1	-1	-1	4	-1280	-1024	-1	-1	-1	-1	4		0	0						2014-04-06 FOX GREEN YELLOW.avi	0
19810	1189	-1280	-1024	-1	-1	-1	-1	4	-1280	-1024	-1	-1	-1	-1	4		0	0						2014-04-06 FOX GREEN YELLOW.avi	0
19827	1190	-1280	-1024	-1	-1	-1	-1	4	-1280	-1024	-1	-1	-1	-1	4		0	0						2014-04-06 FOX GREEN YELLOW.avi	0
19844	1191	-1280	-1024	-1	-1	-1	-1	4	-1280	-1024	-1	-1	-1	-1	4		0	0						2014-04-06 FOX GREEN YELLOW.avi	0
19860	1192	1084.805	543.238	0.3658478	0.6218919	680.2462	4.161506	0	1079.654	563.665	0.2376421	0.6419878	671.5204	3.999505	0	25	1082	553						2014-04-06 FOX GREEN YELLOW.avi	0
19877	1193	-1280	-1024	-1	-1	-1	-1	4	-1280	-1024	-1	-1	-1	-1	4		0	0						2014-04-06 FOX GREEN YELLOW.avi	0
19894	1194	-1280	-1024	-1	-1	-1	-1	4	-1280	-1024	-1	-1	-1	-1	4		0	0						2014-04-06 FOX GREEN YELLOW.avi	0
19910	1195	-1280	-1024	-1	-1	-1	-1	4	-1280	-1024	-1	-1	-1	-1	4		0	0						2014-04-06 FOX GREEN YELLOW.avi	0
19927	1196	-1280	-1024	-1	-1	-1	-1	4	-1280	-1024	-1	-1	-1	-1	4		0	0						2014-04-06 FOX GREEN YELLOW.avi	0
19944	1197	-1280	-1024	-1	-1	-1	-1	4	-1280	-1024	-1	-1	-1	-1	4		0	0						2014-04-06 FOX GREEN YELLOW.avi	0
19960	1198	-1280	-1024	-1	-1	-1	-1	4	-1280	-1024	-1	-1	-1	-1	4		0	0						2014-04-06 FOX GREEN YELLOW.avi	0
19977	1199	-1280	-1024	-1	-1	-1	-1	4	-1280	-1024	-1	-1	-1	-1	4		0	0						2014-04-06 FOX GREEN YELLOW.avi	0
19993	1200	-1280	-1024	-1	-1	-1	-1	4	-1280	-1024	-1	-1	-1	-1	4		0	0						2014-04-06 FOX GREEN YELLOW.avi	0
20010	1201	-1280	-1024	-1	-1	-1	-1	4	-1280	-1024	-1	-1	-1	-1	4		0	0						2014-04-06 FOX GREEN YELLOW.avi	0
20027	1202	-1280	-1024	-1	-1	-1	-1	4	-1280	-1024	-1	-1	-1	-1	4		0	0						2014-04-06 FOX GREEN YELLOW.avi	0
20044	1203	-1280	-1024	-1	-1	-1	-1	4	-1280	-1024	-1	-1	-1	-1	4		0	0						2014-04-06 FOX GREEN YELLOW.avi	0
20060	1204	-1280	-1024	-1	-1	-1	-1	4	-1280	-1024	-1	-1	-1	-1	4		0	0						2014-04-06 FOX GREEN YELLOW.avi	0
20077	1205	-1280	-1024	-1	-1	-1	-1	4	-1280	-1024	-1	-1	-1	-1	4		0	0						2014-04-06 FOX GREEN YELLOW.avi	0
20093	1206	-1280	-1024	-1	-1	-1	-1	4	-1280	-1024	-1	-1	-1	-1	4		0	0						2014-04-06 FOX GREEN YELLOW.avi	0
20110	1207	-1280	-1024	-1	-1	-1	-1	4	-1280	-1024	-1	-1	-1	-1	4		0	0						2014-04-06 FOX GREEN YELLOW.avi	0
20127	1208	-1280	-1024	-1	-1	-1	-1	4	-1280	-1024	-1	-1	-1	-1	4		0	0						2014-04-06 FOX GREEN YELLOW.avi	0
20144	1209	-1280	-1024	-1	-1	-1	-1	4	-1280	-1024	-1	-1	-1	-1	4		0	0						2014-04-06 FOX GREEN YELLOW.avi	0
20160	1210	-1280	-1024	-1	-1	-1	-1	4	-1280	-1024	-1	-1	-1	-1	4		0	0						2014-04-06 FOX GREEN YELLOW.avi	0
20177	1211	-1280	-1024	-1	-1	-1	-1	4	-1280	-1024	-1	-1	-1	-1	4		0	0						2014-04-06 FOX GREEN YELLOW.avi	0
20193	1212	-1280	-1024	-1	-1	-1	-1	4	-1280	-1024	-1	-1	-1	-1	4		0	0						2014-04-06 FOX GREEN YELLOW.avi	0
20210	1213	-1280	-1024	-1	-1	-1	-1	4	-1280	-1024	-1	-1	-1	-1	4		0	0						2014-04-06 FOX GREEN YELLOW.avi	0
20227	1214	-1280	-1024	-1	-1	-1	-1	4	-1280	-1024	-1	-1	-1	-1	4		0	0						2014-04-06 FOX GREEN YELLOW.avi	0
20244	1215	-1280	-1024	-1	-1	-1	-1	4	-1280	-1024	-1	-1	-1	-1	4		0	0						2014-04-06 FOX GREEN YELLOW.avi	0
20260	1216	-1280	-1024	-1	-1	-1	-1	4	-1280	-1024	-1	-1	-1	-1	4		0	0						2014-04-06 FOX GREEN YELLOW.avi	0
20277	1217	-1280	-1024	-1	-1	-1	-1	4	-1280	-1024	-1	-1	-1	-1	4		0	0						2014-04-06 FOX GREEN YELLOW.avi	0
20293	1218	-1280	-1024	-1	-1	-1	-1	4	-1280	-1024	-1	-1	-1	-1	4		0	0						2014-04-06 FOX GREEN YELLOW.avi	0
20310	1219	-1280	-1024	-1	-1	-1	-1	4	-1280	-1024	-1	-1	-1	-1	4		0	0						2014-04-06 FOX GREEN YELLOW.avi	0
20327	1220	-1280	-1024	-1	-1	-1	-1	4	-1280	-1024	-1	-1	-1	-1	4		0	0						2014-04-06 FOX GREEN YELLOW.avi	0
20343	1221	-1280	-1024	-1	-1	-1	-1	4	-1280	-1024	-1	-1	-1	-1	4		0	0						2014-04-06 FOX GREEN YELLOW.avi	0
20360	1222	-1280	-1024	-1	-1	-1	-1	4	-1280	-1024	-1	-1	-1	-1	4		0	0						2014-04-06 FOX GREEN YELLOW.avi	0
20377	1223	-1280	-1024	-1	-1	-1	-1	4	-1280	-1024	-1	-1	-1	-1	4		0	0						2014-04-06 FOX GREEN YELLOW.avi	0
20393	1224	-1280	-1024	-1	-1	-1	-1	4	-1280	-1024	-1	-1	-1	-1	4		0	0						2014-04-06 FOX GREEN YELLOW.avi	0
20410	1225	-1280	-1024	-1	-1	-1	-1	4	-1280	-1024	-1	-1	-1	-1	4		0	0						2014-04-06 FOX GREEN YELLOW.avi	0
20427	1226	-1280	-1024	-1	-1	-1	-1	4	-1280	-1024	-1	-1	-1	-1	4		0	0						2014-04-06 FOX GREEN YELLOW.avi	0
20443	1227	-1280	-1024	-1	-1	-1	-1	4	-1280	-1024	-1	-1	-1	-1	4		0	0						2014-04-06 FOX GREEN YELLOW.avi	0
20460	1228	-1280	-1024	-1	-1	-1	-1	4	-1280	-1024	-1	-1	-1	-1	4		0	0						2014-04-06 FOX GREEN YELLOW.avi	0
20477	1229	-1280	-1024	-1	-1	-1	-1	4	-1280	-1024	-1	-1	-1	-1	4		0	0						2014-04-06 FOX GREEN YELLOW.avi	0
20493	1230	-1280	-1024	-1	-1	-1	-1	4	-1280	-1024	-1	-1	-1	-1	4		0	0						2014-04-06 FOX GREEN YELLOW.avi	0
20510	1231	-1280	-1024	-1	-1	-1	-1	4	-1280	-1024	-1	-1	-1	-1	4		0	0						2014-04-06 FOX GREEN YELLOW.avi	0
20526	1232	-1280	-1024	-1	-1	-1	-1	4	-1280	-1024	-1	-1	-1	-1	4		0	0						2014-04-06 FOX GREEN YELLOW.avi	0
20543	1233	-1280	-1024	-1	-1	-1	-1	4	-1280	-1024	-1	-1	-1	-1	4		0	0						2014-04-06 FOX GREEN YELLOW.avi	0
20560	1234	-1280	-1024	-1	-1	-1	-1	4	-1280	-1024	-1	-1	-1	-1	4		0	0						2014-04-06 FOX GREEN YELLOW.avi	0
20577	1235	1095.386	532.6542	0.3639101	0.6256506	682.6381	4.223805	0	1080.239	576.3013	0.2359146	0.6468561	673.3932	4.067448	0	26	1088	554						2014-04-06 FOX GREEN YELLOW.avi	0
20593	1236	-1280	-1024	-1	-1	-1	-1	4	-1280	-1024	-1	-1	-1	-1	4		0	0						2014-04-06 FOX GREEN YELLOW.avi	0
20610	1237	-1280	-1024	-1	-1	-1	-1	4	-1280	-1024	-1	-1	-1	-1	4		0	0						2014-04-06 FOX GREEN YELLOW.avi	0
20626	1238	-1280	-1024	-1	-1	-1	-1	4	-1280	-1024	-1	-1	-1	-1	4		0	0						2014-04-06 FOX GREEN YELLOW.avi	0
20643	1239	-1280	-1024	-1	-1	-1	-1	4	-1280	-1024	-1	-1	-1	-1	4		0	0						2014-04-06 FOX GREEN YELLOW.avi	0
20660	1240	-1280	-1024	-1	-1	-1	-1	4	-1280	-1024	-1	-1	-1	-1	4		0	0						2014-04-06 FOX GREEN YELLOW.avi	0
20677	1241	-1280	-1024	-1	-1	-1	-1	4	-1280	-1024	-1	-1	-1	-1	4		0	0						2014-04-06 FOX GREEN YELLOW.avi	0
20693	1242	-1280	-1024	-1	-1	-1	-1	4	-1280	-1024	-1	-1	-1	-1	4		0	0						2014-04-06 FOX GREEN YELLOW.avi	0
20710	1243	-1280	-1024	-1	-1	-1	-1	4	-1280	-1024	-1	-1	-1	-1	4		0	0						2014-04-06 FOX GREEN YELLOW.avi	0
20726	1244	1100.197	521.9705	0.3630089	0.625507	682.5747	4.219083	0	1083.567	569.847	0.2347933	0.6472199	670.3337	4.059245	0	27	1092	546						2014-04-06 FOX GREEN YELLOW.avi	0
20743	1245	-1280	-1024	-1	-1	-1	-1	4	-1280	-1024	-1	-1	-1	-1	4	27	0	0						2014-04-06 FOX GREEN YELLOW.avi	0
20760	1246	-1280	-1024	-1	-1	-1	-1	4	-1280	-1024	-1	-1	-1	-1	4	27	0	0						2014-04-06 FOX GREEN YELLOW.avi	0
20776	1247	-1280	-1024	-1	-1	-1	-1	4	-1280	-1024	-1	-1	-1	-1	4	27	0	0						2014-04-06 FOX GREEN YELLOW.avi	0
20793	1248	1113.558	532.8496	0.3628644	0.625663	682.7164	4.275475	0	1084.39	563.7776	0.2346362	0.6472709	670.3337	4.04855	0	27	1099	548						2014-04-06 FOX GREEN YELLOW.avi	0
20810	1249	-1280	-1024	-1	-1	-1	-1	4	-1280	-1024	-1	-1	-1	-1	4	27	0	0						2014-04-06 FOX GREEN YELLOW.avi	0
20826	1250	-1280	-1024	-1	-1	-1	-1	4	-1280	-1024	-1	-1	-1	-1	4	27	0	0						2014-04-06 FOX GREEN YELLOW.avi	0
20843	1251	-1280	-1024	-1	-1	-1	-1	4	-1280	-1024	-1	-1	-1	-1	4	27	0	0						2014-04-06 FOX GREEN YELLOW.avi	0
20860	1252	-1280	-1024	-1	-1	-1	-1	4	-1280	-1024	-1	-1	-1	-1	4	27	0	0						2014-04-06 FOX GREEN YELLOW.avi	0
20876	1253	1107.324	523.5519	0.3625914	0.6264314	684.9324	4.343872	0	1109.65	532.8612	0.2352867	0.6478963	681.9213	4.127438	0	27	1108	528						2014-04-06 FOX GREEN YELLOW.avi	0
20893	1254	1115.073	530.5616	0.3626497	0.6263787	682.4802	4.284375	0	1108.996	547.2792	0.2352771	0.6480995	681.9213	4.123104	0	27	1112	539						2014-04-06 FOX GREEN YELLOW.avi	0
20910	1255	1113.379	531.0202	0.3629696	0.6265153	686.1848	4.278806	0	1108.341	548.1379	0.2346946	0.648286	673.141	4.129492	0	27	1111	540						2014-04-06 FOX GREEN YELLOW.avi	0
20927	1256	-1280	-1024	-1	-1	-1	-1	4	-1280	-1024	-1	-1	-1	-1	4		0	0						2014-04-06 FOX GREEN YELLOW.avi	0
20943	1257	-1280	-1024	-1	-1	-1	-1	4	-1280	-1024	-1	-1	-1	-1	4		0	0						2014-04-06 FOX GREEN YELLOW.avi	0
20960	1258	-1280	-1024	-1	-1	-1	-1	4	-1280	-1024	-1	-1	-1	-1	4		0	0						2014-04-06 FOX GREEN YELLOW.avi	0
20976	1259	-1280	-1024	-1	-1	-1	-1	4	-1280	-1024	-1	-1	-1	-1	4		0	0						2014-04-06 FOX GREEN YELLOW.avi	0
20993	1260	-1280	-1024	-1	-1	-1	-1	4	-1280	-1024	-1	-1	-1	-1	4		0	0						2014-04-06 FOX GREEN YELLOW.avi	0
21010	1261	-1280	-1024	-1	-1	-1	-1	4	-1280	-1024	-1	-1	-1	-1	4		0	0						2014-04-06 FOX GREEN YELLOW.avi	0
21026	1262	-1280	-1024	-1	-1	-1	-1	4	-1280	-1024	-1	-1	-1	-1	4		0	0						2014-04-06 FOX GREEN YELLOW.avi	0
21043	1263	-1280	-1024	-1	-1	-1	-1	4	-1280	-1024	-1	-1	-1	-1	4		0	0						2014-04-06 FOX GREEN YELLOW.avi	0
21060	1264	-1280	-1024	-1	-1	-1	-1	4	-1280	-1024	-1	-1	-1	-1	4		0	0						2014-04-06 FOX GREEN YELLOW.avi	0
21076	1265	-1280	-1024	-1	-1	-1	-1	4	-1280	-1024	-1	-1	-1	-1	4		0	0						2014-04-06 FOX GREEN YELLOW.avi	0
21093	1266	-1280	-1024	-1	-1	-1	-1	4	-1280	-1024	-1	-1	-1	-1	4		0	0						2014-04-06 FOX GREEN YELLOW.avi	0
21109	1267	-1280	-1024	-1	-1	-1	-1	4	-1280	-1024	-1	-1	-1	-1	4		0	0						2014-04-06 FOX GREEN YELLOW.avi	0
21126	1268	1111.532	519.6768	0.3627386	0.6279094	687.6243	4.396224	0	1080.362	566.5148	0.2349689	0.6492365	673.6356	4.067769	0	28	1096	543						2014-04-06 FOX GREEN YELLOW.avi	0
21143	1269	1100.322	543.5578	0.363015	0.6276737	683.2065	4.256186	0	1094.903	551.9926	0.2351151	0.6491691	673.6356	4.079741	0	28	1098	548						2014-04-06 FOX GREEN YELLOW.avi	0
21159	1270	1099.054	546.1891	0.3633364	0.6276826	684.8112	4.243653	0	1088.34	552.9583	0.2351371	0.6490368	671.963	4.0898	0	28	1094	550						2014-04-06 FOX GREEN YELLOW.avi	0
21176	1271	-1280	-1024	-1	-1	-1	-1	4	-1280	-1024	-1	-1	-1	-1	4	28	0	0						2014-04-06 FOX GREEN YELLOW.avi	0
21193	1272	-1280	-1024	-1	-1	-1	-1	4	-1280	-1024	-1	-1	-1	-1	4	28	0	0						2014-04-06 FOX GREEN YELLOW.avi	0
21210	1273	-1280	-1024	-1	-1	-1	-1	4	-1280	-1024	-1	-1	-1	-1	4	28	0	0						2014-04-06 FOX GREEN YELLOW.avi	0
21226	1274	1103.9	516.3372	0.3638659	0.627691	684.8112	4.284307	0	1084.878	556.3156	0.2356188	0.6486937	671.963	4.040359	0	28	1094	536						2014-04-06 FOX GREEN YELLOW.avi	0
21243	1275	1104.026	505.6209	0.3643041	0.6275835	687.8992	4.296628	0	1072.867	572.4257	0.2358969	0.6485886	673.7652	4.02813	0	28	1088	539						2014-04-06 FOX GREEN YELLOW.avi	0
21259	1276	1103.585	529.5093	0.3644087	0.627642	687.8992	4.299521	0	1075.018	571.011	0.235957	0.6485519	673.7652	4.043479	0	28	1089	550						2014-04-06 FOX GREEN YELLOW.avi	0
21276	1277	-1280	-1024	-1	-1	-1	-1	4	-1280	-1024	-1	-1	-1	-1	4	28	0	0						2014-04-06 FOX GREEN YELLOW.avi	0
21293	1278	-1280	-1024	-1	-1	-1	-1	4	-1280	-1024	-1	-1	-1	-1	4	28	0	0						2014-04-06 FOX GREEN YELLOW.avi	0
21309	1279	-1280	-1024	-1	-1	-1	-1	4	-1280	-1024	-1	-1	-1	-1	4	28	0	0						2014-04-06 FOX GREEN YELLOW.avi	0
21326	1280	-1280	-1024	-1	-1	-1	-1	4	-1280	-1024	-1	-1	-1	-1	4	28	0	0						2014-04-06 FOX GREEN YELLOW.avi	0
21343	1281	-1280	-1024	-1	-1	-1	-1	4	-1280	-1024	-1	-1	-1	-1	4	28	0	0						2014-04-06 FOX GREEN YELLOW.avi	0
21359	1282	1104.119	534.2418	0.364452	0.6281584	682.8743	4.266222	0	1093.61	547.3358	0.2365747	0.6492248	674.0983	4.042979	0	28	1099	541						2014-04-06 FOX GREEN YELLOW.avi	0
21376	1283	1103.071	533.8279	0.3644791	0.6282066	682.8743	4.276768	0	1087.984	556.0356	0.2366076	0.6492736	674.0983	4.088714	0	28	1096	545						2014-04-06 FOX GREEN YELLOW.avi	0
21393	1284	-1280	-1024	-1	-1	-1	-1	4	-1280	-1024	-1	-1	-1	-1	4	28	0	0						2014-04-06 FOX GREEN YELLOW.avi	0
21409	1285	1112.871	512.8319	0.364323	0.6285565	689.6395	4.331254	0	1094.026	565.4327	0.2365101	0.6493692	671.7032	3.999305	0	28	1103	539						2014-04-06 FOX GREEN YELLOW.avi	0
21426	1286	1112.645	526.7005	0.3646141	0.6283843	683.1048	4.246608	0	1084.862	558.2194	0.2365462	0.6493901	671.7032	4.050745	0	28	1099	542						2014-04-06 FOX GREEN YELLOW.avi	0
21443	1287	1104.547	523.7233	0.3646189	0.6283728	683.1048	4.238121	0	1101.272	548.1537	0.2365762	0.6493383	671.7032	4.060903	0	28	1103	536						2014-04-06 FOX GREEN YELLOW.avi	0
21459	1288	-1280	-1024	-1	-1	-1	-1	4	-1280	-1024	-1	-1	-1	-1	4	28	0	0						2014-04-06 FOX GREEN YELLOW.avi	0
21476	1289	-1280	-1024	-1	-1	-1	-1	4	-1280	-1024	-1	-1	-1	-1	4	28	0	0						2014-04-06 FOX GREEN YELLOW.avi	0
21493	1290	-1280	-1024	-1	-1	-1	-1	4	-1280	-1024	-1	-1	-1	-1	4	28	0	0						2014-04-06 FOX GREEN YELLOW.avi	0
21509	1291	-1280	-1024	-1	-1	-1	-1	4	-1280	-1024	-1	-1	-1	-1	4	28	0	0						2014-04-06 FOX GREEN YELLOW.avi	0
21526	1292	1102.595	539.0461	0.3647958	0.6279874	683.2889	4.25465	0	1107.663	550.2456	0.2367739	0.648786	671.1865	4.060036	0	28	1105	545						2014-04-06 FOX GREEN YELLOW.avi	0
21542	1293	1098.103	542.6685	0.3652924	0.6279092	687.228	4.252965	0	1117.698	545.3676	0.237753	0.6487136	684.2398	4.067532	0	28	1108	544						2014-04-06 FOX GREEN YELLOW.avi	0
21559	1294	-1280	-1024	-1	-1	-1	-1	4	-1280	-1024	-1	-1	-1	-1	4		0	0						2014-04-06 FOX GREEN YELLOW.avi	0
21576	1295	-1280	-1024	-1	-1	-1	-1	4	-1280	-1024	-1	-1	-1	-1	4		0	0						2014-04-06 FOX GREEN YELLOW.avi	0
21592	1296	-1280	-1024	-1	-1	-1	-1	4	-1280	-1024	-1	-1	-1	-1	4		0	0						2014-04-06 FOX GREEN YELLOW.avi	0
21609	1297	-1280	-1024	-1	-1	-1	-1	4	-1280	-1024	-1	-1	-1	-1	4		0	0						2014-04-06 FOX GREEN YELLOW.avi	0
21626	1298	-1280	-1024	-1	-1	-1	-1	4	-1280	-1024	-1	-1	-1	-1	4		0	0						2014-04-06 FOX GREEN YELLOW.avi	0
21643	1299	-1280	-1024	-1	-1	-1	-1	4	-1280	-1024	-1	-1	-1	-1	4		0	0						2014-04-06 FOX GREEN YELLOW.avi	0
21659	1300	-1280	-1024	-1	-1	-1	-1	4	-1280	-1024	-1	-1	-1	-1	4		0	0						2014-04-06 FOX GREEN YELLOW.avi	0
21676	1301	-1280	-1024	-1	-1	-1	-1	4	-1280	-1024	-1	-1	-1	-1	4		0	0						2014-04-06 FOX GREEN YELLOW.avi	0
21692	1302	1101.517	537.7851	0.3662403	0.6264398	683.2023	4.243949	0	1094.361	559.9435	0.2382352	0.646505	672.2876	4.059435	0	29	1098	549						2014-04-06 FOX GREEN YELLOW.avi	0
21709	1303	-1280	-1024	-1	-1	-1	-1	4	-1280	-1024	-1	-1	-1	-1	4	29	0	0						2014-04-06 FOX GREEN YELLOW.avi	0
21726	1304	-1280	-1024	-1	-1	-1	-1	4	-1280	-1024	-1	-1	-1	-1	4	29	0	0						2014-04-06 FOX GREEN YELLOW.avi	0
21742	1305	-1280	-1024	-1	-1	-1	-1	4	-1280	-1024	-1	-1	-1	-1	4	29	0	0						2014-04-06 FOX GREEN YELLOW.avi	0
21759	1306	-1280	-1024	-1	-1	-1	-1	4	-1280	-1024	-1	-1	-1	-1	4	29	0	0						2014-04-06 FOX GREEN YELLOW.avi	0
21776	1307	1099.311	694.6526	0.3665815	0.6268607	682.5864	4.341154	0	-1280	-1024	-1	-1	-1	-1	4	29	1099	695						2014-04-06 FOX GREEN YELLOW.avi	0
21792	1308	1116.392	660.9147	0.366663	0.6264137	682.5864	4.214852	0	1112.368	692.3596	0.2397213	0.6460949	685.9873	4.136263	0	29	1114	677						2014-04-06 FOX GREEN YELLOW.avi	0
21809	1309	-1280	-1024	-1	-1	-1	-1	4	-1280	-1024	-1	-1	-1	-1	4		0	0						2014-04-06 FOX GREEN YELLOW.avi	0
21826	1310	-1280	-1024	-1	-1	-1	-1	4	-1280	-1024	-1	-1	-1	-1	4		0	0						2014-04-06 FOX GREEN YELLOW.avi	0
21843	1311	-1280	-1024	-1	-1	-1	-1	4	-1280	-1024	-1	-1	-1	-1	4		0	0						2014-04-06 FOX GREEN YELLOW.avi	0
21859	1312	-1280	-1024	-1	-1	-1	-1	4	-1280	-1024	-1	-1	-1	-1	4		0	0						2014-04-06 FOX GREEN YELLOW.avi	0
21876	1313	-1280	-1024	-1	-1	-1	-1	4	-1280	-1024	-1	-1	-1	-1	4		0	0						2014-04-06 FOX GREEN YELLOW.avi	0
21892	1314	-1280	-1024	-1	-1	-1	-1	4	-1280	-1024	-1	-1	-1	-1	4		0	0						2014-04-06 FOX GREEN YELLOW.avi	0
21909	1315	-1280	-1024	-1	-1	-1	-1	4	-1280	-1024	-1	-1	-1	-1	4		0	0						2014-04-06 FOX GREEN YELLOW.avi	0
21926	1316	-1280	-1024	-1	-1	-1	-1	4	-1280	-1024	-1	-1	-1	-1	4		0	0						2014-04-06 FOX GREEN YELLOW.avi	0
21942	1317	-1280	-1024	-1	-1	-1	-1	4	-1280	-1024	-1	-1	-1	-1	4		0	0						2014-04-06 FOX GREEN YELLOW.avi	0
21959	1318	-1280	-1024	-1	-1	-1	-1	4	-1280	-1024	-1	-1	-1	-1	4		0	0						2014-04-06 FOX GREEN YELLOW.avi	0
21976	1319	-1280	-1024	-1	-1	-1	-1	4	-1280	-1024	-1	-1	-1	-1	4		0	0						2014-04-06 FOX GREEN YELLOW.avi	0
21993	1320	-1280	-1024	-1	-1	-1	-1	4	-1280	-1024	-1	-1	-1	-1	4		0	0						2014-04-06 FOX GREEN YELLOW.avi	0
22009	1321	-1280	-1024	-1	-1	-1	-1	4	-1280	-1024	-1	-1	-1	-1	4		0	0						2014-04-06 FOX GREEN YELLOW.avi	0
22026	1322	-1280	-1024	-1	-1	-1	-1	4	-1280	-1024	-1	-1	-1	-1	4		0	0						2014-04-06 FOX GREEN YELLOW.avi	0
22042	1323	-1280	-1024	-1	-1	-1	-1	4	-1280	-1024	-1	-1	-1	-1	4		0	0						2014-04-06 FOX GREEN YELLOW.avi	0
22059	1324	-1280	-1024	-1	-1	-1	-1	4	-1280	-1024	-1	-1	-1	-1	4		0	0						2014-04-06 FOX GREEN YELLOW.avi	0
22076	1325	-1280	-1024	-1	-1	-1	-1	4	-1280	-1024	-1	-1	-1	-1	4		0	0						2014-04-06 FOX GREEN YELLOW.avi	0
22092	1326	-1280	-1024	-1	-1	-1	-1	4	-1280	-1024	-1	-1	-1	-1	4		0	0						2014-04-06 FOX GREEN YELLOW.avi	0
22109	1327	-1280	-1024	-1	-1	-1	-1	4	-1280	-1024	-1	-1	-1	-1	4		0	0						2014-04-06 FOX GREEN YELLOW.avi	0
22126	1328	-1280	-1024	-1	-1	-1	-1	4	-1280	-1024	-1	-1	-1	-1	4		0	0						2014-04-06 FOX GREEN YELLOW.avi	0
22142	1329	-1280	-1024	-1	-1	-1	-1	4	-1280	-1024	-1	-1	-1	-1	4		0	0						2014-04-06 FOX GREEN YELLOW.avi	0
22159	1330	-1280	-1024	-1	-1	-1	-1	4	-1280	-1024	-1	-1	-1	-1	4		0	0						2014-04-06 FOX GREEN YELLOW.avi	0
22175	1331	-1280	-1024	-1	-1	-1	-1	4	-1280	-1024	-1	-1	-1	-1	4		0	0						2014-04-06 FOX GREEN YELLOW.avi	0
22192	1332	-1280	-1024	-1	-1	-1	-1	4	-1280	-1024	-1	-1	-1	-1	4		0	0						2014-04-06 FOX GREEN YELLOW.avi	0
22209	1333	-1280	-1024	-1	-1	-1	-1	4	-1280	-1024	-1	-1	-1	-1	4		0	0						2014-04-06 FOX GREEN YELLOW.avi	0
22226	1334	-1280	-1024	-1	-1	-1	-1	4	-1280	-1024	-1	-1	-1	-1	4		0	0						2014-04-06 FOX GREEN YELLOW.avi	0
22242	1335	-1280	-1024	-1	-1	-1	-1	4	-1280	-1024	-1	-1	-1	-1	4		0	0						2014-04-06 FOX GREEN YELLOW.avi	0
22259	1336	-1280	-1024	-1	-1	-1	-1	4	-1280	-1024	-1	-1	-1	-1	4		0	0						2014-04-06 FOX GREEN YELLOW.avi	0
22275	1337	-1280	-1024	-1	-1	-1	-1	4	-1280	-1024	-1	-1	-1	-1	4		0	0						2014-04-06 FOX GREEN YELLOW.avi	0
22292	1338	-1280	-1024	-1	-1	-1	-1	4	-1280	-1024	-1	-1	-1	-1	4		0	0						2014-04-06 FOX GREEN YELLOW.avi	0
22309	1339	-1280	-1024	-1	-1	-1	-1	4	-1280	-1024	-1	-1	-1	-1	4		0	0						2014-04-06 FOX GREEN YELLOW.avi	0
22325	1340	-1280	-1024	-1	-1	-1	-1	4	-1280	-1024	-1	-1	-1	-1	4		0	0						2014-04-06 FOX GREEN YELLOW.avi	0
22342	1341	-1280	-1024	-1	-1	-1	-1	4	-1280	-1024	-1	-1	-1	-1	4		0	0						2014-04-06 FOX GREEN YELLOW.avi	0
22359	1342	-1280	-1024	-1	-1	-1	-1	4	-1280	-1024	-1	-1	-1	-1	4		0	0						2014-04-06 FOX GREEN YELLOW.avi	0
22375	1343	-1280	-1024	-1	-1	-1	-1	4	-1280	-1024	-1	-1	-1	-1	4		0	0						2014-04-06 FOX GREEN YELLOW.avi	0
22392	1344	-1280	-1024	-1	-1	-1	-1	4	-1280	-1024	-1	-1	-1	-1	4		0	0						2014-04-06 FOX GREEN YELLOW.avi	0
22409	1345	-1280	-1024	-1	-1	-1	-1	4	-1280	-1024	-1	-1	-1	-1	4		0	0						2014-04-06 FOX GREEN YELLOW.avi	0
22425	1346	-1280	-1024	-1	-1	-1	-1	4	-1280	-1024	-1	-1	-1	-1	4		0	0						2014-04-06 FOX GREEN YELLOW.avi	0
22442	1347	-1280	-1024	-1	-1	-1	-1	4	-1280	-1024	-1	-1	-1	-1	4		0	0						2014-04-06 FOX GREEN YELLOW.avi	0
22459	1348	-1280	-1024	-1	-1	-1	-1	4	-1280	-1024	-1	-1	-1	-1	4		0	0						2014-04-06 FOX GREEN YELLOW.avi	0
22475	1349	-1280	-1024	-1	-1	-1	-1	4	-1280	-1024	-1	-1	-1	-1	4		0	0						2014-04-06 FOX GREEN YELLOW.avi	0
22492	1350	-1280	-1024	-1	-1	-1	-1	4	-1280	-1024	-1	-1	-1	-1	4		0	0						2014-04-06 FOX GREEN YELLOW.avi	0
22509	1351	-1280	-1024	-1	-1	-1	-1	4	-1280	-1024	-1	-1	-1	-1	4		0	0						2014-04-06 FOX GREEN YELLOW.avi	0
22525	1352	-1280	-1024	-1	-1	-1	-1	4	-1280	-1024	-1	-1	-1	-1	4		0	0						2014-04-06 FOX GREEN YELLOW.avi	0
22542	1353	-1280	-1024	-1	-1	-1	-1	4	-1280	-1024	-1	-1	-1	-1	4		0	0						2014-04-06 FOX GREEN YELLOW.avi	0
22559	1354	-1280	-1024	-1	-1	-1	-1	4	-1280	-1024	-1	-1	-1	-1	4		0	0						2014-04-06 FOX GREEN YELLOW.avi	0
22575	1355	-1280	-1024	-1	-1	-1	-1	4	-1280	-1024	-1	-1	-1	-1	4		0	0						2014-04-06 FOX GREEN YELLOW.avi	0
22592	1356	-1280	-1024	-1	-1	-1	-1	4	-1280	-1024	-1	-1	-1	-1	4		0	0						2014-04-06 FOX GREEN YELLOW.avi	0
22609	1357	-1280	-1024	-1	-1	-1	-1	4	-1280	-1024	-1	-1	-1	-1	4		0	0						2014-04-06 FOX GREEN YELLOW.avi	0
22625	1358	-1280	-1024	-1	-1	-1	-1	4	-1280	-1024	-1	-1	-1	-1	4		0	0						2014-04-06 FOX GREEN YELLOW.avi	0
22642	1359	-1280	-1024	-1	-1	-1	-1	4	-1280	-1024	-1	-1	-1	-1	4		0	0						2014-04-06 FOX GREEN YELLOW.avi	0
22658	1360	-1280	-1024	-1	-1	-1	-1	4	-1280	-1024	-1	-1	-1	-1	4		0	0						2014-04-06 FOX GREEN YELLOW.avi	0
22675	1361	-1280	-1024	-1	-1	-1	-1	4	-1280	-1024	-1	-1	-1	-1	4		0	0						2014-04-06 FOX GREEN YELLOW.avi	0
22692	1362	-1280	-1024	-1	-1	-1	-1	4	-1280	-1024	-1	-1	-1	-1	4		0	0						2014-04-06 FOX GREEN YELLOW.avi	0
22708	1363	-1280	-1024	-1	-1	-1	-1	4	-1280	-1024	-1	-1	-1	-1	4		0	0						2014-04-06 FOX GREEN YELLOW.avi	0
22725	1364	-1280	-1024	-1	-1	-1	-1	4	-1280	-1024	-1	-1	-1	-1	4		0	0						2014-04-06 FOX GREEN YELLOW.avi	0
22742	1365	-1280	-1024	-1	-1	-1	-1	4	-1280	-1024	-1	-1	-1	-1	4		0	0						2014-04-06 FOX GREEN YELLOW.avi	0
22759	1366	-1280	-1024	-1	-1	-1	-1	4	-1280	-1024	-1	-1	-1	-1	4		0	0						2014-04-06 FOX GREEN YELLOW.avi	0
22775	1367	-1280	-1024	-1	-1	-1	-1	4	-1280	-1024	-1	-1	-1	-1	4		0	0						2014-04-06 FOX GREEN YELLOW.avi	0
22792	1368	-1280	-1024	-1	-1	-1	-1	4	-1280	-1024	-1	-1	-1	-1	4		0	0						2014-04-06 FOX GREEN YELLOW.avi	0
22809	1369	-1280	-1024	-1	-1	-1	-1	4	-1280	-1024	-1	-1	-1	-1	4		0	0						2014-04-06 FOX GREEN YELLOW.avi	0
22825	1370	-1280	-1024	-1	-1	-1	-1	4	-1280	-1024	-1	-1	-1	-1	4		0	0						2014-04-06 FOX GREEN YELLOW.avi	0
22842	1371	-1280	-1024	-1	-1	-1	-1	4	-1280	-1024	-1	-1	-1	-1	4		0	0						2014-04-06 FOX GREEN YELLOW.avi	0
22858	1372	-1280	-1024	-1	-1	-1	-1	4	-1280	-1024	-1	-1	-1	-1	4		0	0						2014-04-06 FOX GREEN YELLOW.avi	0
22875	1373	-1280	-1024	-1	-1	-1	-1	4	-1280	-1024	-1	-1	-1	-1	4		0	0						2014-04-06 FOX GREEN YELLOW.avi	0
22892	1374	1094.526	468.6362	0.3645839	0.6148426	680.9156	4.080547	0	1078.882	499.9764	0.2356807	0.636232	672.2786	3.890594	0	30	1087	484						2014-04-06 FOX GREEN YELLOW.avi	0
22908	1375	1078.551	487.2762	0.3645684	0.6150355	680.9156	4.050406	0	1067.633	505.6712	0.2357296	0.6363676	672.2786	3.885731	0	30	1073	496						2014-04-06 FOX GREEN YELLOW.avi	0
22925	1376	-1280	-1024	-1	-1	-1	-1	4	-1280	-1024	-1	-1	-1	-1	4	30	0	0						2014-04-06 FOX GREEN YELLOW.avi	0
22942	1377	-1280	-1024	-1	-1	-1	-1	4	-1280	-1024	-1	-1	-1	-1	4	30	0	0						2014-04-06 FOX GREEN YELLOW.avi	0
22958	1378	-1280	-1024	-1	-1	-1	-1	4	-1280	-1024	-1	-1	-1	-1	4	30	0	0						2014-04-06 FOX GREEN YELLOW.avi	0
22975	1379	-1280	-1024	-1	-1	-1	-1	4	-1280	-1024	-1	-1	-1	-1	4	30	0	0						2014-04-06 FOX GREEN YELLOW.avi	0
22992	1380	-1280	-1024	-1	-1	-1	-1	4	-1280	-1024	-1	-1	-1	-1	4	30	0	0						2014-04-06 FOX GREEN YELLOW.avi	0
23008	1381	1079.794	450.0582	0.3646258	0.6161662	679.329	4.091972	0	1048.92	504.996	0.236111	0.6376306	672.7112	3.924963	0	30	1064	478						2014-04-06 FOX GREEN YELLOW.avi	0
23025	1382	1064.636	466.5768	0.3646479	0.6163377	679.329	4.060802	0	1061.663	492.9818	0.2361317	0.6375996	672.9829	3.875894	0	30	1063	480						2014-04-06 FOX GREEN YELLOW.avi	0
23041	1383	1063.338	448.9339	0.3646229	0.6166806	679.329	4.238544	0	1061.06	478.094	0.2361438	0.6378597	672.9829	3.894855	0	30	1062	464						2014-04-06 FOX GREEN YELLOW.avi	0
23058	1384	1063.118	469.3091	0.3646486	0.6165919	679.2898	4.071318	0	1043.988	501.0171	0.236115	0.638132	672.9829	3.887981	0	30	1054	485						2014-04-06 FOX GREEN YELLOW.avi	0
23075	1385	1061.711	447.8257	0.3645675	0.6169257	679.2898	4.250764	0	1054.211	474.5146	0.2361157	0.638115	672.899	3.843267	0	30	1058	461						2014-04-06 FOX GREEN YELLOW.avi	0
23091	1386	1076.163	453.6984	0.3645411	0.6168391	679.3448	4.160982	0	1049.882	472.7637	0.2360809	0.6383368	672.899	3.883872	0	30	1063	463						2014-04-06 FOX GREEN YELLOW.avi	0
23108	1387	1055.124	402.0649	0.3635113	0.61753	684.4166	4.377389	0	1054.97	471.0129	0.2356123	0.638432	666.9675	3.874053	0	30	1055	437						2014-04-06 FOX GREEN YELLOW.avi	0
23125	1388	1050.185	431.0286	0.3643261	0.6173236	679.1396	4.195206	0	1024.93	488.0259	0.2355309	0.6386315	666.9675	3.855113	0	30	1038	460						2014-04-06 FOX GREEN YELLOW.avi	0
23141	1389	1047.046	439.8046	0.3642324	0.6173902	679.136	4.129919	0	-1280	-1024	-1	-1	-1	-1	4	30	1047	440						2014-04-06 FOX GREEN YELLOW.avi	0
23158	1390	-1280	-1024	-1	-1	-1	-1	4	-1280	-1024	-1	-1	-1	-1	4		0	0						2014-04-06 FOX GREEN YELLOW.avi	0
23175	1391	-1280	-1024	-1	-1	-1	-1	4	-1280	-1024	-1	-1	-1	-1	4		0	0						2014-04-06 FOX GREEN YELLOW.avi	0
23192	1392	-1280	-1024	-1	-1	-1	-1	4	-1280	-1024	-1	-1	-1	-1	4		0	0						2014-04-06 FOX GREEN YELLOW.avi	0
23208	1393	-1280	-1024	-1	-1	-1	-1	4	-1280	-1024	-1	-1	-1	-1	4		0	0						2014-04-06 FOX GREEN YELLOW.avi	0
23225	1394	-1280	-1024	-1	-1	-1	-1	4	-1280	-1024	-1	-1	-1	-1	4		0	0						2014-04-06 FOX GREEN YELLOW.avi	0
23242	1395	-1280	-1024	-1	-1	-1	-1	4	-1280	-1024	-1	-1	-1	-1	4		0	0						2014-04-06 FOX GREEN YELLOW.avi	0
23258	1396	-1280	-1024	-1	-1	-1	-1	4	-1280	-1024	-1	-1	-1	-1	4		0	0						2014-04-06 FOX GREEN YELLOW.avi	0
23275	1397	-1280	-1024	-1	-1	-1	-1	4	-1280	-1024	-1	-1	-1	-1	4		0	0						2014-04-06 FOX GREEN YELLOW.avi	0
23291	1398	-1280	-1024	-1	-1	-1	-1	4	-1280	-1024	-1	-1	-1	-1	4		0	0						2014-04-06 FOX GREEN YELLOW.avi	0
23308	1399	-1280	-1024	-1	-1	-1	-1	4	-1280	-1024	-1	-1	-1	-1	4		0	0						2014-04-06 FOX GREEN YELLOW.avi	0
23325	1400	-1280	-1024	-1	-1	-1	-1	4	-1280	-1024	-1	-1	-1	-1	4		0	0						2014-04-06 FOX GREEN YELLOW.avi	0
23341	1401	-1280	-1024	-1	-1	-1	-1	4	-1280	-1024	-1	-1	-1	-1	4		0	0						2014-04-06 FOX GREEN YELLOW.avi	0
23358	1402	-1280	-1024	-1	-1	-1	-1	4	-1280	-1024	-1	-1	-1	-1	4		0	0						2014-04-06 FOX GREEN YELLOW.avi	0
23375	1403	-1280	-1024	-1	-1	-1	-1	4	-1280	-1024	-1	-1	-1	-1	4		0	0						2014-04-06 FOX GREEN YELLOW.avi	0
23391	1404	-1280	-1024	-1	-1	-1	-1	4	-1280	-1024	-1	-1	-1	-1	4		0	0						2014-04-06 FOX GREEN YELLOW.avi	0
23408	1405	1037.682	505.2977	0.3613009	0.6193005	679.7692	4.111444	0	1030.97	525.9891	0.2328683	0.6419907	669.512	3.859437	0	31	1034	516						2014-04-06 FOX GREEN YELLOW.avi	0
23425	1406	1055.446	515.2661	0.3614892	0.6190735	682.6555	4.062491	0	1031.443	521.4265	0.2329506	0.6421132	672.4971	3.865954	0	31	1043	518						2014-04-06 FOX GREEN YELLOW.avi	0
23441	1407	-1280	-1024	-1	-1	-1	-1	4	-1280	-1024	-1	-1	-1	-1	4		0	0						2014-04-06 FOX GREEN YELLOW.avi	0
23458	1408	-1280	-1024	-1	-1	-1	-1	4	-1280	-1024	-1	-1	-1	-1	4		0	0						2014-04-06 FOX GREEN YELLOW.avi	0
23475	1409	-1280	-1024	-1	-1	-1	-1	4	-1280	-1024	-1	-1	-1	-1	4		0	0						2014-04-06 FOX GREEN YELLOW.avi	0
23491	1410	-1280	-1024	-1	-1	-1	-1	4	-1280	-1024	-1	-1	-1	-1	4		0	0						2014-04-06 FOX GREEN YELLOW.avi	0
23508	1411	-1280	-1024	-1	-1	-1	-1	4	-1280	-1024	-1	-1	-1	-1	4		0	0						2014-04-06 FOX GREEN YELLOW.avi	0
23524	1412	-1280	-1024	-1	-1	-1	-1	4	-1280	-1024	-1	-1	-1	-1	4		0	0						2014-04-06 FOX GREEN YELLOW.avi	0
23541	1413	1047.478	501.9737	0.3616348	0.6205632	687.2798	4.058337	0	1017.353	526.6026	0.2326926	0.6439028	672.027	3.865596	0	32	1032	514						2014-04-06 FOX GREEN YELLOW.avi	0
23558	1414	-1280	-1024	-1	-1	-1	-1	4	-1280	-1024	-1	-1	-1	-1	4		0	0						2014-04-06 FOX GREEN YELLOW.avi	0
23575	1415	-1280	-1024	-1	-1	-1	-1	4	-1280	-1024	-1	-1	-1	-1	4		0	0						2014-04-06 FOX GREEN YELLOW.avi	0
23591	1416	-1280	-1024	-1	-1	-1	-1	4	-1280	-1024	-1	-1	-1	-1	4		0	0						2014-04-06 FOX GREEN YELLOW.avi	0
23608	1417	-1280	-1024	-1	-1	-1	-1	4	-1280	-1024	-1	-1	-1	-1	4		0	0						2014-04-06 FOX GREEN YELLOW.avi	0
23625	1418	-1280	-1024	-1	-1	-1	-1	4	-1280	-1024	-1	-1	-1	-1	4		0	0						2014-04-06 FOX GREEN YELLOW.avi	0
23641	1419	-1280	-1024	-1	-1	-1	-1	4	-1280	-1024	-1	-1	-1	-1	4		0	0						2014-04-06 FOX GREEN YELLOW.avi	0
23658	1420	-1280	-1024	-1	-1	-1	-1	4	-1280	-1024	-1	-1	-1	-1	4		0	0						2014-04-06 FOX GREEN YELLOW.avi	0
23675	1421	-1280	-1024	-1	-1	-1	-1	4	-1280	-1024	-1	-1	-1	-1	4		0	0						2014-04-06 FOX GREEN YELLOW.avi	0
23691	1422	-1280	-1024	-1	-1	-1	-1	4	-1280	-1024	-1	-1	-1	-1	4		0	0						2014-04-06 FOX GREEN YELLOW.avi	0
23708	1423	1013.209	485.3813	0.3607465	0.6220388	680.8137	4.050619	0	989.327	531.3195	0.2324434	0.6449613	669.3094	3.812836	0	33	1001	508						2014-04-06 FOX GREEN YELLOW.avi	0
23724	1424	1016.478	491.7537	0.360706	0.6219329	680.9716	4.028291	0	977.5356	534.0978	0.2323802	0.6451001	669.3094	3.785907	0	33	997	513						2014-04-06 FOX GREEN YELLOW.avi	0
23741	1425	1003.773	486.7849	0.3606184	0.6219882	680.9767	4.00461	0	976.0761	542.5058	0.2323512	0.6451873	669.3094	3.780757	0	33	990	515						2014-04-06 FOX GREEN YELLOW.avi	0
23758	1426	1003.988	493.4261	0.36055	0.6220272	681.0013	3.992971	0	972.7097	533.4427	0.2322914	0.645275	669.3094	3.801313	0	33	988	513						2014-04-06 FOX GREEN YELLOW.avi	0
23774	1427	1014.267	486.7878	0.3604845	0.6221176	681.0989	3.995093	0	988.4751	524.3574	0.2322193	0.6453409	669.3094	3.746292	0	33	1001	506						2014-04-06 FOX GREEN YELLOW.avi	0
23791	1428	994.0942	482.8695	0.3603381	0.6221381	681.1885	3.979517	0	978.4572	530.4673	0.2321081	0.6453746	669.3094	3.782507	0	33	986	507						2014-04-06 FOX GREEN YELLOW.avi	0
23808	1429	989.8853	489.0116	0.3602299	0.6222572	681.2355	4.087943	0	980.9137	526.4471	0.2322605	0.6454684	672.3655	3.779175	0	33	985	508						2014-04-06 FOX GREEN YELLOW.avi	0
23824	1430	-1280	-1024	-1	-1	-1	-1	4	-1280	-1024	-1	-1	-1	-1	4	33	0	0						2014-04-06 FOX GREEN YELLOW.avi	0
23841	1431	993.5353	489.3511	0.3600209	0.6218765	681.4562	3.98553	0	975.7432	530.7122	0.2321986	0.6454899	675.3861	3.812868	0	33	985	510						2014-04-06 FOX GREEN YELLOW.avi	0
23858	1432	993.572	498.3151	0.3599573	0.6217846	681.53	3.985529	0	997.3417	502.3322	0.2321336	0.6453248	675.3969	3.751228	0	33	995	500						2014-04-06 FOX GREEN YELLOW.avi	0
23874	1433	1000.988	508.8699	0.3598721	0.6216916	681.6442	3.997476	0	983.9143	516.5359	0.2320439	0.6453779	675.3969	3.765369	0	33	992	513						2014-04-06 FOX GREEN YELLOW.avi	0
23891	1434	999.7382	491.8593	0.3597691	0.6218594	681.6744	3.969981	0	980.9718	526.1533	0.2319044	0.6455457	675.3969	3.799549	0	33	990	509						2014-04-06 FOX GREEN YELLOW.avi	0
23908	1435	1010.941	493.9861	0.3596757	0.621829	681.6832	3.872482	0	973.3329	527.1373	0.2318151	0.6457444	675.3969	3.8218	0	33	992	511						2014-04-06 FOX GREEN YELLOW.avi	0
23924	1436	1009.932	505.5426	0.359579	0.6220009	681.6832	3.892028	0	976.3992	521.0155	0.2316872	0.6460666	675.3969	3.778762	0	33	993	513						2014-04-06 FOX GREEN YELLOW.avi	0
23941	1437	1017.971	483.1125	0.3594331	0.6222191	681.6832	3.882213	0	981.6027	523.2362	0.231588	0.6463592	675.3969	3.787724	0	33	1000	503						2014-04-06 FOX GREEN YELLOW.avi	0
23958	1438	988.5615	496.1994	0.3592588	0.6225872	681.6832	3.931243	0	974.0775	501.9668	0.2314533	0.646679	675.3969	3.764167	0	33	981	499						2014-04-06 FOX GREEN YELLOW.avi	0
23974	1439	979.345	477.8876	0.3591909	0.6232391	681.4182	4.014957	0	976.9736	497.3636	0.2310577	0.6469221	670.3152	3.762289	0	33	978	488						2014-04-06 FOX GREEN YELLOW.avi	0
23991	1440	1005.169	466.8429	0.3591405	0.623129	681.6835	3.912012	0	976.7687	526.9268	0.2309296	0.6470674	670.3152	3.728421	0	33	991	497						2014-04-06 FOX GREEN YELLOW.avi	0
24008	1441	995.0144	493.3086	0.3590597	0.6232124	681.6091	3.932432	0	-1280	-1024	-1	-1	-1	-1	4	33	995	493						2014-04-06 FOX GREEN YELLOW.avi	0
24024	1442	996.045	475.6072	0.3589703	0.6233654	681.6078	3.912977	0	966.7854	526.4882	0.2308016	0.6474374	670.3152	3.742589	0	33	981	501						2014-04-06 FOX GREEN YELLOW.avi	0
24041	1443	1001.237	476.3158	0.3593375	0.6231561	685.0019	3.853265	0	966.7854	526.4882	0.2308535	0.6474664	670.3887	3.742589	0	33	984	501						2014-04-06 FOX GREEN YELLOW.avi	0
24058	1444	-1280	-1024	-1	-1	-1	-1	4	-1280	-1024	-1	-1	-1	-1	4	33	0	0						2014-04-06 FOX GREEN YELLOW.avi	0
24074	1445	966.2616	474.992	0.3590159	0.6232769	681.8189	3.844582	0	942.7939	489.1069	0.2308502	0.6475544	670.3887	3.694681	0	34	955	482						2014-04-06 FOX GREEN YELLOW.avi	0
24091	1446	-1280	-1024	-1	-1	-1	-1	4	-1280	-1024	-1	-1	-1	-1	4	34	0	0						2014-04-06 FOX GREEN YELLOW.avi	0
24108	1447	957.8462	451.4226	0.3589924	0.623834	681.7872	4.160415	0	941.5518	493.366	0.2309981	0.6476685	672.4891	3.70173	0	34	950	472						2014-04-06 FOX GREEN YELLOW.avi	0
24124	1448	970.4113	453.5274	0.3590422	0.6234639	681.7872	3.814741	0	948.1774	492.2521	0.2309887	0.6477208	672.4891	3.709591	0	34	959	473						2014-04-06 FOX GREEN YELLOW.avi	0
24141	1449	-1280	-1024	-1	-1	-1	-1	4	-1280	-1024	-1	-1	-1	-1	4	34	0	0						2014-04-06 FOX GREEN YELLOW.avi	0
24157	1450	-1280	-1024	-1	-1	-1	-1	4	-1280	-1024	-1	-1	-1	-1	4	34	0	0						2014-04-06 FOX GREEN YELLOW.avi	0
24174	1451	-1280	-1024	-1	-1	-1	-1	4	-1280	-1024	-1	-1	-1	-1	4	34	0	0						2014-04-06 FOX GREEN YELLOW.avi	0
24191	1452	-1280	-1024	-1	-1	-1	-1	4	-1280	-1024	-1	-1	-1	-1	4	34	0	0						2014-04-06 FOX GREEN YELLOW.avi	0
24208	1453	-1280	-1024	-1	-1	-1	-1	4	-1280	-1024	-1	-1	-1	-1	4	34	0	0						2014-04-06 FOX GREEN YELLOW.avi	0
24224	1454	985.2637	466.6817	0.3595562	0.6242105	682.1012	3.83542	0	927.4803	504.6152	0.2315246	0.6484382	672.4047	3.681531	0	34	956	486						2014-04-06 FOX GREEN YELLOW.avi	0
24241	1455	-1280	-1024	-1	-1	-1	-1	4	-1280	-1024	-1	-1	-1	-1	4	34	0	0						2014-04-06 FOX GREEN YELLOW.avi	0
24257	1456	948.7165	488.7752	0.3598757	0.6249301	682.4554	4.096807	0	936.6299	511.4397	0.2319801	0.6487046	673.9124	3.704566	0	34	943	500						2014-04-06 FOX GREEN YELLOW.avi	0
24274	1457	-1280	-1024	-1	-1	-1	-1	4	-1280	-1024	-1	-1	-1	-1	4	34	0	0						2014-04-06 FOX GREEN YELLOW.avi	0
24291	1458	961.6796	479.0499	0.3602802	0.6254475	682.3553	3.916937	0	934.9114	502.5521	0.2323506	0.6492004	673.9124	3.711892	0	34	948	491						2014-04-06 FOX GREEN YELLOW.avi	0
24307	1459	963.6227	467.7696	0.360477	0.6258885	682.5176	3.893448	0	943.172	509.976	0.2325806	0.6495175	673.9124	3.69482	0	34	953	489						2014-04-06 FOX GREEN YELLOW.avi	0
24324	1460	-1280	-1024	-1	-1	-1	-1	4	-1280	-1024	-1	-1	-1	-1	4	34	0	0						2014-04-06 FOX GREEN YELLOW.avi	0
24341	1461	-1280	-1024	-1	-1	-1	-1	4	-1280	-1024	-1	-1	-1	-1	4	34	0	0						2014-04-06 FOX GREEN YELLOW.avi	0
24358	1462	965.3691	469.4633	0.3610437	0.6268684	682.4041	3.899257	0	939.6534	498.2309	0.2330889	0.6501452	673.2404	3.737709	0	34	953	484						2014-04-06 FOX GREEN YELLOW.avi	0
24374	1463	959.4095	464.3853	0.3612549	0.6270917	682.407	3.939522	0	932.9301	493.6645	0.2332611	0.6502668	673.2404	3.748151	0	34	946	479						2014-04-06 FOX GREEN YELLOW.avi	0
24391	1464	-1280	-1024	-1	-1	-1	-1	4	-1280	-1024	-1	-1	-1	-1	4	34	0	0						2014-04-06 FOX GREEN YELLOW.avi	0
24407	1465	-1280	-1024	-1	-1	-1	-1	4	-1280	-1024	-1	-1	-1	-1	4	34	0	0						2014-04-06 FOX GREEN YELLOW.avi	0
24424	1466	961.8447	472.3617	0.3617714	0.6272108	682.5272	3.950963	0	938.2357	504.7245	0.2337763	0.6502908	673.4753	3.740236	0	34	950	489						2014-04-06 FOX GREEN YELLOW.avi	0
24441	1467	-1280	-1024	-1	-1	-1	-1	4	-1280	-1024	-1	-1	-1	-1	4	34	0	0						2014-04-06 FOX GREEN YELLOW.avi	0
24458	1468	-1280	-1024	-1	-1	-1	-1	4	-1280	-1024	-1	-1	-1	-1	4	34	0	0						2014-04-06 FOX GREEN YELLOW.avi	0
24474	1469	-1280	-1024	-1	-1	-1	-1	4	-1280	-1024	-1	-1	-1	-1	4	34	0	0						2014-04-06 FOX GREEN YELLOW.avi	0
24491	1470	-1280	-1024	-1	-1	-1	-1	4	-1280	-1024	-1	-1	-1	-1	4	34	0	0						2014-04-06 FOX GREEN YELLOW.avi	0
24508	1471	-1280	-1024	-1	-1	-1	-1	4	-1280	-1024	-1	-1	-1	-1	4	34	0	0						2014-04-06 FOX GREEN YELLOW.avi	0
24524	1472	972.6698	476.5457	0.3622933	0.627044	682.6619	3.901461	0	924.0162	507.8193	0.2342925	0.6501894	673.9482	3.782483	0	34	948	492						2014-04-06 FOX GREEN YELLOW.avi	0
24541	1473	941.3911	485.082	0.3615093	0.627402	687.3721	4.108803	0	921.1426	511.5509	0.2343766	0.6502852	673.6385	3.77495	0	34	931	498						2014-04-06 FOX GREEN YELLOW.avi	0
24557	1474	972.3278	455.2502	0.3628572	0.6270164	687.3721	3.901893	0	933.9371	523.3718	0.2344118	0.6501803	673.6385	3.807909	0	34	953	489						2014-04-06 FOX GREEN YELLOW.avi	0
24574	1475	-1280	-1024	-1	-1	-1	-1	4	-1280	-1024	-1	-1	-1	-1	4		0	0						2014-04-06 FOX GREEN YELLOW.avi	0
24591	1476	-1280	-1024	-1	-1	-1	-1	4	-1280	-1024	-1	-1	-1	-1	4		0	0						2014-04-06 FOX GREEN YELLOW.avi	0
24607	1477	-1280	-1024	-1	-1	-1	-1	4	-1280	-1024	-1	-1	-1	-1	4		0	0						2014-04-06 FOX GREEN YELLOW.avi	0
24624	1478	-1280	-1024	-1	-1	-1	-1	4	-1280	-1024	-1	-1	-1	-1	4		0	0						2014-04-06 FOX GREEN YELLOW.avi	0
24641	1479	-1280	-1024	-1	-1	-1	-1	4	-1280	-1024	-1	-1	-1	-1	4		0	0						2014-04-06 FOX GREEN YELLOW.avi	0
24657	1480	-1280	-1024	-1	-1	-1	-1	4	-1280	-1024	-1	-1	-1	-1	4		0	0						2014-04-06 FOX GREEN YELLOW.avi	0
24674	1481	-1280	-1024	-1	-1	-1	-1	4	-1280	-1024	-1	-1	-1	-1	4		0	0						2014-04-06 FOX GREEN YELLOW.avi	0
24691	1482	-1280	-1024	-1	-1	-1	-1	4	-1280	-1024	-1	-1	-1	-1	4		0	0						2014-04-06 FOX GREEN YELLOW.avi	0
24707	1483	960.4353	461.8286	0.3628749	0.6275889	682.9366	3.957096	0	934.5065	473.8648	0.2354095	0.6507336	681.0995	3.894368	0	35	947	468						2014-04-06 FOX GREEN YELLOW.avi	0
24724	1484	-1280	-1024	-1	-1	-1	-1	4	-1280	-1024	-1	-1	-1	-1	4		0	0						2014-04-06 FOX GREEN YELLOW.avi	0
24741	1485	-1280	-1024	-1	-1	-1	-1	4	-1280	-1024	-1	-1	-1	-1	4		0	0						2014-04-06 FOX GREEN YELLOW.avi	0
24757	1486	-1280	-1024	-1	-1	-1	-1	4	-1280	-1024	-1	-1	-1	-1	4		0	0						2014-04-06 FOX GREEN YELLOW.avi	0
24774	1487	-1280	-1024	-1	-1	-1	-1	4	-1280	-1024	-1	-1	-1	-1	4		0	0						2014-04-06 FOX GREEN YELLOW.avi	0
24790	1488	-1280	-1024	-1	-1	-1	-1	4	-1280	-1024	-1	-1	-1	-1	4		0	0						2014-04-06 FOX GREEN YELLOW.avi	0
24807	1489	-1280	-1024	-1	-1	-1	-1	4	-1280	-1024	-1	-1	-1	-1	4		0	0						2014-04-06 FOX GREEN YELLOW.avi	0
24824	1490	-1280	-1024	-1	-1	-1	-1	4	-1280	-1024	-1	-1	-1	-1	4		0	0						2014-04-06 FOX GREEN YELLOW.avi	0
24840	1491	-1280	-1024	-1	-1	-1	-1	4	-1280	-1024	-1	-1	-1	-1	4		0	0						2014-04-06 FOX GREEN YELLOW.avi	0
24857	1492	-1280	-1024	-1	-1	-1	-1	4	-1280	-1024	-1	-1	-1	-1	4		0	0						2014-04-06 FOX GREEN YELLOW.avi	0
24874	1493	-1280	-1024	-1	-1	-1	-1	4	-1280	-1024	-1	-1	-1	-1	4		0	0						2014-04-06 FOX GREEN YELLOW.avi	0
24891	1494	-1280	-1024	-1	-1	-1	-1	4	-1280	-1024	-1	-1	-1	-1	4		0	0						2014-04-06 FOX GREEN YELLOW.avi	0
24907	1495	-1280	-1024	-1	-1	-1	-1	4	-1280	-1024	-1	-1	-1	-1	4		0	0						2014-04-06 FOX GREEN YELLOW.avi	0
24924	1496	-1280	-1024	-1	-1	-1	-1	4	-1280	-1024	-1	-1	-1	-1	4		0	0						2014-04-06 FOX GREEN YELLOW.avi	0
24941	1497	-1280	-1024	-1	-1	-1	-1	4	-1280	-1024	-1	-1	-1	-1	4		0	0						2014-04-06 FOX GREEN YELLOW.avi	0
24957	1498	-1280	-1024	-1	-1	-1	-1	4	-1280	-1024	-1	-1	-1	-1	4		0	0						2014-04-06 FOX GREEN YELLOW.avi	0
24974	1499	-1280	-1024	-1	-1	-1	-1	4	-1280	-1024	-1	-1	-1	-1	4		0	0						2014-04-06 FOX GREEN YELLOW.avi	0
24990	1500	-1280	-1024	-1	-1	-1	-1	4	-1280	-1024	-1	-1	-1	-1	4		0	0						2014-04-06 FOX GREEN YELLOW.avi	0
25007	1501	-1280	-1024	-1	-1	-1	-1	4	-1280	-1024	-1	-1	-1	-1	4		0	0						2014-04-06 FOX GREEN YELLOW.avi	0
25024	1502	-1280	-1024	-1	-1	-1	-1	4	-1280	-1024	-1	-1	-1	-1	4		0	0						2014-04-06 FOX GREEN YELLOW.avi	0
25040	1503	-1280	-1024	-1	-1	-1	-1	4	-1280	-1024	-1	-1	-1	-1	4		0	0						2014-04-06 FOX GREEN YELLOW.avi	0
25057	1504	-1280	-1024	-1	-1	-1	-1	4	-1280	-1024	-1	-1	-1	-1	4		0	0						2014-04-06 FOX GREEN YELLOW.avi	0
25074	1505	-1280	-1024	-1	-1	-1	-1	4	-1280	-1024	-1	-1	-1	-1	4		0	0						2014-04-06 FOX GREEN YELLOW.avi	0
25090	1506	-1280	-1024	-1	-1	-1	-1	4	-1280	-1024	-1	-1	-1	-1	4		0	0						2014-04-06 FOX GREEN YELLOW.avi	0
25107	1507	-1280	-1024	-1	-1	-1	-1	4	-1280	-1024	-1	-1	-1	-1	4		0	0						2014-04-06 FOX GREEN YELLOW.avi	0
25124	1508	-1280	-1024	-1	-1	-1	-1	4	-1280	-1024	-1	-1	-1	-1	4		0	0						2014-04-06 FOX GREEN YELLOW.avi	0
25141	1509	-1280	-1024	-1	-1	-1	-1	4	-1280	-1024	-1	-1	-1	-1	4		0	0						2014-04-06 FOX GREEN YELLOW.avi	0
25157	1510	-1280	-1024	-1	-1	-1	-1	4	-1280	-1024	-1	-1	-1	-1	4		0	0						2014-04-06 FOX GREEN YELLOW.avi	0
25174	1511	-1280	-1024	-1	-1	-1	-1	4	-1280	-1024	-1	-1	-1	-1	4		0	0						2014-04-06 FOX GREEN YELLOW.avi	0
25190	1512	-1280	-1024	-1	-1	-1	-1	4	-1280	-1024	-1	-1	-1	-1	4		0	0						2014-04-06 FOX GREEN YELLOW.avi	0
25207	1513	-1280	-1024	-1	-1	-1	-1	4	-1280	-1024	-1	-1	-1	-1	4		0	0						2014-04-06 FOX GREEN YELLOW.avi	0
25224	1514	-1280	-1024	-1	-1	-1	-1	4	-1280	-1024	-1	-1	-1	-1	4		0	0						2014-04-06 FOX GREEN YELLOW.avi	0
25240	1515	-1280	-1024	-1	-1	-1	-1	4	-1280	-1024	-1	-1	-1	-1	4		0	0						2014-04-06 FOX GREEN YELLOW.avi	0
25257	1516	-1280	-1024	-1	-1	-1	-1	4	-1280	-1024	-1	-1	-1	-1	4		0	0						2014-04-06 FOX GREEN YELLOW.avi	0
25273	1517	-1280	-1024	-1	-1	-1	-1	4	-1280	-1024	-1	-1	-1	-1	4		0	0						2014-04-06 FOX GREEN YELLOW.avi	0
25290	1518	-1280	-1024	-1	-1	-1	-1	4	-1280	-1024	-1	-1	-1	-1	4		0	0						2014-04-06 FOX GREEN YELLOW.avi	0
25307	1519	-1280	-1024	-1	-1	-1	-1	4	-1280	-1024	-1	-1	-1	-1	4		0	0						2014-04-06 FOX GREEN YELLOW.avi	0
25323	1520	-1280	-1024	-1	-1	-1	-1	4	-1280	-1024	-1	-1	-1	-1	4		0	0						2014-04-06 FOX GREEN YELLOW.avi	0
25340	1521	-1280	-1024	-1	-1	-1	-1	4	-1280	-1024	-1	-1	-1	-1	4		0	0						2014-04-06 FOX GREEN YELLOW.avi	0
25357	1522	-1280	-1024	-1	-1	-1	-1	4	-1280	-1024	-1	-1	-1	-1	4		0	0						2014-04-06 FOX GREEN YELLOW.avi	0
25374	1523	-1280	-1024	-1	-1	-1	-1	4	-1280	-1024	-1	-1	-1	-1	4		0	0						2014-04-06 FOX GREEN YELLOW.avi	0
25390	1524	-1280	-1024	-1	-1	-1	-1	4	-1280	-1024	-1	-1	-1	-1	4		0	0						2014-04-06 FOX GREEN YELLOW.avi	0
25407	1525	-1280	-1024	-1	-1	-1	-1	4	-1280	-1024	-1	-1	-1	-1	4		0	0						2014-04-06 FOX GREEN YELLOW.avi	0
25423	1526	-1280	-1024	-1	-1	-1	-1	4	-1280	-1024	-1	-1	-1	-1	4		0	0						2014-04-06 FOX GREEN YELLOW.avi	0
25440	1527	-1280	-1024	-1	-1	-1	-1	4	-1280	-1024	-1	-1	-1	-1	4		0	0						2014-04-06 FOX GREEN YELLOW.avi	0
25457	1528	-1280	-1024	-1	-1	-1	-1	4	-1280	-1024	-1	-1	-1	-1	4		0	0						2014-04-06 FOX GREEN YELLOW.avi	0
25473	1529	-1280	-1024	-1	-1	-1	-1	4	-1280	-1024	-1	-1	-1	-1	4		0	0						2014-04-06 FOX GREEN YELLOW.avi	0
25490	1530	-1280	-1024	-1	-1	-1	-1	4	-1280	-1024	-1	-1	-1	-1	4		0	0						2014-04-06 FOX GREEN YELLOW.avi	0
25507	1531	-1280	-1024	-1	-1	-1	-1	4	-1280	-1024	-1	-1	-1	-1	4		0	0						2014-04-06 FOX GREEN YELLOW.avi	0
25523	1532	-1280	-1024	-1	-1	-1	-1	4	-1280	-1024	-1	-1	-1	-1	4		0	0						2014-04-06 FOX GREEN YELLOW.avi	0
25540	1533	-1280	-1024	-1	-1	-1	-1	4	-1280	-1024	-1	-1	-1	-1	4		0	0						2014-04-06 FOX GREEN YELLOW.avi	0
25557	1534	-1280	-1024	-1	-1	-1	-1	4	-1280	-1024	-1	-1	-1	-1	4		0	0						2014-04-06 FOX GREEN YELLOW.avi	0
25573	1535	-1280	-1024	-1	-1	-1	-1	4	-1280	-1024	-1	-1	-1	-1	4		0	0						2014-04-06 FOX GREEN YELLOW.avi	0
25590	1536	-1280	-1024	-1	-1	-1	-1	4	-1280	-1024	-1	-1	-1	-1	4		0	0						2014-04-06 FOX GREEN YELLOW.avi	0
25607	1537	-1280	-1024	-1	-1	-1	-1	4	-1280	-1024	-1	-1	-1	-1	4		0	0						2014-04-06 FOX GREEN YELLOW.avi	0
25623	1538	-1280	-1024	-1	-1	-1	-1	4	-1280	-1024	-1	-1	-1	-1	4		0	0						2014-04-06 FOX GREEN YELLOW.avi	0
25640	1539	-1280	-1024	-1	-1	-1	-1	4	-1280	-1024	-1	-1	-1	-1	4		0	0						2014-04-06 FOX GREEN YELLOW.avi	0
25657	1540	-1280	-1024	-1	-1	-1	-1	4	-1280	-1024	-1	-1	-1	-1	4		0	0						2014-04-06 FOX GREEN YELLOW.avi	0
25673	1541	-1280	-1024	-1	-1	-1	-1	4	-1280	-1024	-1	-1	-1	-1	4		0	0						2014-04-06 FOX GREEN YELLOW.avi	0
25690	1542	-1280	-1024	-1	-1	-1	-1	4	-1280	-1024	-1	-1	-1	-1	4		0	0						2014-04-06 FOX GREEN YELLOW.avi	0
25706	1543	-1280	-1024	-1	-1	-1	-1	4	-1280	-1024	-1	-1	-1	-1	4		0	0						2014-04-06 FOX GREEN YELLOW.avi	0
25723	1544	-1280	-1024	-1	-1	-1	-1	4	-1280	-1024	-1	-1	-1	-1	4		0	0						2014-04-06 FOX GREEN YELLOW.avi	0
25740	1545	788.1158	476.9559	0.3617853	0.6186988	679.6371	4.018395	0	787.49	470.9966	0.2337167	0.6416173	673.0062	3.782544	0	36	788	474						2014-04-06 FOX GREEN YELLOW.avi	0
25757	1546	796.2736	485.5421	0.3616379	0.6181255	679.7227	3.944393	0	776.6816	487.3814	0.2335339	0.6414331	673.0062	3.798429	0	36	786	486						2014-04-06 FOX GREEN YELLOW.avi	0
25773	1547	-1280	-1024	-1	-1	-1	-1	4	-1280	-1024	-1	-1	-1	-1	4	36	0	0						2014-04-06 FOX GREEN YELLOW.avi	0
25790	1548	802.5662	488.438	0.3614285	0.6177452	679.3898	3.958926	0	775.1421	478.6494	0.2333123	0.6412379	673.0062	3.777979	0	36	789	484						2014-04-06 FOX GREEN YELLOW.avi	0
25806	1549	-1280	-1024	-1	-1	-1	-1	4	-1280	-1024	-1	-1	-1	-1	4	36	0	0						2014-04-06 FOX GREEN YELLOW.avi	0
25823	1550	-1280	-1024	-1	-1	-1	-1	4	-1280	-1024	-1	-1	-1	-1	4	36	0	0						2014-04-06 FOX GREEN YELLOW.avi	0
25840	1551	-1280	-1024	-1	-1	-1	-1	4	-1280	-1024	-1	-1	-1	-1	4	36	0	0						2014-04-06 FOX GREEN YELLOW.avi	0
25857	1552	-1280	-1024	-1	-1	-1	-1	4	-1280	-1024	-1	-1	-1	-1	4	36	0	0						2014-04-06 FOX GREEN YELLOW.avi	0
25873	1553	803.8728	475.5179	0.3612872	0.6171154	678.7079	3.977543	0	769.504	508.2617	0.2332033	0.64076	673.3878	3.815098	0	36	787	492						2014-04-06 FOX GREEN YELLOW.avi	0
25890	1554	804.8303	485.7394	0.3613764	0.6168154	678.6839	3.978508	0	772.9058	492.3217	0.2332421	0.6404649	673.3878	3.777183	0	36	789	489						2014-04-06 FOX GREEN YELLOW.avi	0
25906	1555	802.717	472.5254	0.3614431	0.6166023	678.6211	3.97979	0	772.9688	482.7301	0.2333419	0.6402361	673.3878	3.799415	0	36	788	478						2014-04-06 FOX GREEN YELLOW.avi	0
25923	1556	796.7501	485.061	0.3615453	0.616376	678.3875	3.998502	0	778.7975	471.6044	0.2334366	0.6399869	673.3878	3.798237	0	36	788	478						2014-04-06 FOX GREEN YELLOW.avi	0
25940	1557	803.2067	483.0634	0.3617041	0.6162081	678.2007	3.991909	0	778.3153	515.3027	0.2334175	0.6398253	673.3878	3.849957	0	36	791	499						2014-04-06 FOX GREEN YELLOW.avi	0
25956	1558	797.1621	480.004	0.361845	0.6160215	677.9574	3.991984	0	771.3476	480.6221	0.2336242	0.6394922	672.3325	3.813165	0	36	784	480						2014-04-06 FOX GREEN YELLOW.avi	0
25973	1559	784.9609	463.4409	0.3619926	0.6160174	677.6942	4.076133	0	764.6593	498.2862	0.2340296	0.6394841	670.6671	3.818369	0	36	775	481						2014-04-06 FOX GREEN YELLOW.avi	0
25990	1560	802.8835	481.0113	0.3621888	0.615321	677.9443	3.984513	0	780.0986	484.6436	0.2338418	0.6387751	670.6671	3.819411	0	36	791	483						2014-04-06 FOX GREEN YELLOW.avi	0
26006	1561	805.3577	481.1183	0.3623564	0.6149848	677.7165	4.007312	0	766.1323	497.1442	0.2339767	0.6383145	670.6671	3.81053	0	36	786	489						2014-04-06 FOX GREEN YELLOW.avi	0
26023	1562	790.1679	485.364	0.3624713	0.6144834	677.5006	3.99789	0	779.9014	471.8348	0.2341171	0.6378822	670.6671	3.812497	0	36	785	479						2014-04-06 FOX GREEN YELLOW.avi	0
26040	1563	806.3354	469.8579	0.3626319	0.614257	677.6249	4.029892	0	771.7095	498.2165	0.2342128	0.6374038	670.6671	3.84471	0	36	789	484						2014-04-06 FOX GREEN YELLOW.avi	0
26056	1564	797.2081	479.4643	0.3627059	0.6138055	677.6194	4.014604	0	776.5292	487.256	0.2343118	0.6369707	670.6671	3.846104	0	36	787	483						2014-04-06 FOX GREEN YELLOW.avi	0
26073	1565	805.8404	472.125	0.3627785	0.6134645	677.431	4.006004	0	776.4822	501.3464	0.2344961	0.6365685	670.6671	3.844663	0	36	791	487						2014-04-06 FOX GREEN YELLOW.avi	0
26090	1566	803.7983	480.662	0.3628251	0.6129405	677.6104	4.002622	0	780.9364	491.2231	0.2344744	0.6358987	671.7568	3.858091	0	36	792	486						2014-04-06 FOX GREEN YELLOW.avi	0
26106	1567	805.5077	476.5297	0.3628287	0.6126628	677.4387	4.127746	0	782.5686	490.3	0.2345471	0.6353484	672.3582	3.849288	0	36	794	483						2014-04-06 FOX GREEN YELLOW.avi	0
26123	1568	806.0037	475.185	0.3628163	0.6120685	677.6312	4.042611	0	777.5789	491.9379	0.2343843	0.6351716	672.3582	3.895324	0	36	792	484						2014-04-06 FOX GREEN YELLOW.avi	0
26140	1569	810.4431	475.3747	0.362793	0.6117708	677.558	4.032786	0	782.4906	463.9804	0.2344117	0.6346971	671.7746	3.854048	0	36	796	470						2014-04-06 FOX GREEN YELLOW.avi	0
26156	1570	812.736	470.2241	0.3627482	0.6116338	677.4152	4.030154	0	778.014	477.8253	0.234383	0.6345926	671.7746	3.869169	0	36	795	474						2014-04-06 FOX GREEN YELLOW.avi	0
26173	1571	809.7321	470.0995	0.3626948	0.6116139	677.3822	4.049524	0	775.158	481.3406	0.2343228	0.6345922	671.7746	3.876873	0	36	792	476						2014-04-06 FOX GREEN YELLOW.avi	0
26189	1572	813.1569	475.4553	0.3626439	0.6117309	677.1535	4.052451	0	770.848	478.1689	0.2342315	0.6347001	671.7746	3.833931	0	36	792	477						2014-04-06 FOX GREEN YELLOW.avi	0
26206	1573	811.8808	488.8438	0.3625481	0.6119614	677.5218	4.049872	0	775.6409	489.3759	0.2341858	0.6350266	671.7746	3.861487	0	36	794	489						2014-04-06 FOX GREEN YELLOW.avi	0
26223	1574	806.2735	482.6804	0.3624617	0.6123241	677.3641	4.051072	0	775.7756	457.9122	0.2340914	0.635439	671.7746	3.834531	0	36	791	470						2014-04-06 FOX GREEN YELLOW.avi	0
26239	1575	813.25	475.7619	0.3623649	0.6126223	677.4384	4.018086	0	776.0019	487.4812	0.2340148	0.6357905	671.7746	3.863713	0	36	795	482						2014-04-06 FOX GREEN YELLOW.avi	0
26256	1576	806.3803	490.4035	0.3622537	0.6131786	677.1804	4.165546	0	776.1671	476.3617	0.2338206	0.6361212	669.5093	3.855469	0	36	791	483						2014-04-06 FOX GREEN YELLOW.avi	0
26273	1577	809.9484	481.7643	0.3621446	0.6132451	677.0084	4.055915	0	781.4573	499.8124	0.2336495	0.6365228	669.5093	3.875789	0	36	796	491						2014-04-06 FOX GREEN YELLOW.avi	0
26289	1578	791.6082	520.725	0.3619918	0.6136039	677.2165	4.046067	0	765.4306	521.0306	0.233588	0.6369949	669.5093	3.853609	0	36	779	521						2014-04-06 FOX GREEN YELLOW.avi	0
26306	1579	796.672	514.6611	0.3618523	0.6139077	677.2748	4.085726	0	770.559	504.6646	0.2334761	0.6373307	669.5093	3.886508	0	36	784	510						2014-04-06 FOX GREEN YELLOW.avi	0
26323	1580	-1280	-1024	-1	-1	-1	-1	4	-1280	-1024	-1	-1	-1	-1	4	36	0	0						2014-04-06 FOX GREEN YELLOW.avi	0
26339	1581	-1280	-1024	-1	-1	-1	-1	4	-1280	-1024	-1	-1	-1	-1	4	36	0	0						2014-04-06 FOX GREEN YELLOW.avi	0
26356	1582	-1280	-1024	-1	-1	-1	-1	4	-1280	-1024	-1	-1	-1	-1	4	36	0	0						2014-04-06 FOX GREEN YELLOW.avi	0
26373	1583	804.6719	504.2729	0.3612823	0.6147709	677.4688	4.066907	0	777.804	527.6881	0.2330593	0.6383542	671.9896	3.899032	0	36	791	516						2014-04-06 FOX GREEN YELLOW.avi	0
26390	1584	803.2068	509.7063	0.3611303	0.6148177	677.1097	4.084928	0	773.366	526.0912	0.232947	0.6384213	671.9896	3.902154	0	36	788	518						2014-04-06 FOX GREEN YELLOW.avi	0
26406	1585	-1280	-1024	-1	-1	-1	-1	4	-1280	-1024	-1	-1	-1	-1	4		0	0						2014-04-06 FOX GREEN YELLOW.avi	0
26423	1586	-1280	-1024	-1	-1	-1	-1	4	-1280	-1024	-1	-1	-1	-1	4		0	0						2014-04-06 FOX GREEN YELLOW.avi	0
26439	1587	-1280	-1024	-1	-1	-1	-1	4	-1280	-1024	-1	-1	-1	-1	4		0	0						2014-04-06 FOX GREEN YELLOW.avi	0
26456	1588	-1280	-1024	-1	-1	-1	-1	4	-1280	-1024	-1	-1	-1	-1	4		0	0						2014-04-06 FOX GREEN YELLOW.avi	0
26473	1589	-1280	-1024	-1	-1	-1	-1	4	-1280	-1024	-1	-1	-1	-1	4		0	0						2014-04-06 FOX GREEN YELLOW.avi	0
26490	1590	-1280	-1024	-1	-1	-1	-1	4	-1280	-1024	-1	-1	-1	-1	4		0	0						2014-04-06 FOX GREEN YELLOW.avi	0
26506	1591	-1280	-1024	-1	-1	-1	-1	4	-1280	-1024	-1	-1	-1	-1	4		0	0						2014-04-06 FOX GREEN YELLOW.avi	0
26523	1592	-1280	-1024	-1	-1	-1	-1	4	-1280	-1024	-1	-1	-1	-1	4		0	0						2014-04-06 FOX GREEN YELLOW.avi	0
26539	1593	818.3463	520.0822	0.3618098	0.6150764	678.45	4.100342	0	790.3966	515.058	0.2335519	0.6378914	671.2471	3.939176	0	37	804	518						2014-04-06 FOX GREEN YELLOW.avi	0
26556	1594	805.6112	526.1673	0.3620074	0.6151484	678.6302	4.135381	0	795.6027	515.8093	0.2338203	0.6378902	671.2471	3.964146	0	37	801	521						2014-04-06 FOX GREEN YELLOW.avi	0
26573	1595	-1280	-1024	-1	-1	-1	-1	4	-1280	-1024	-1	-1	-1	-1	4		0	0						2014-04-06 FOX GREEN YELLOW.avi	0
26589	1596	-1280	-1024	-1	-1	-1	-1	4	-1280	-1024	-1	-1	-1	-1	4		0	0						2014-04-06 FOX GREEN YELLOW.avi	0
26606	1597	-1280	-1024	-1	-1	-1	-1	4	-1280	-1024	-1	-1	-1	-1	4		0	0						2014-04-06 FOX GREEN YELLOW.avi	0
26623	1598	-1280	-1024	-1	-1	-1	-1	4	-1280	-1024	-1	-1	-1	-1	4		0	0						2014-04-06 FOX GREEN YELLOW.avi	0
26639	1599	-1280	-1024	-1	-1	-1	-1	4	-1280	-1024	-1	-1	-1	-1	4		0	0						2014-04-06 FOX GREEN YELLOW.avi	0
26656	1600	-1280	-1024	-1	-1	-1	-1	4	-1280	-1024	-1	-1	-1	-1	4		0	0						2014-04-06 FOX GREEN YELLOW.avi	0
26673	1601	-1280	-1024	-1	-1	-1	-1	4	-1280	-1024	-1	-1	-1	-1	4		0	0						2014-04-06 FOX GREEN YELLOW.avi	0
26689	1602	-1280	-1024	-1	-1	-1	-1	4	-1280	-1024	-1	-1	-1	-1	4		0	0						2014-04-06 FOX GREEN YELLOW.avi	0
26706	1603	-1280	-1024	-1	-1	-1	-1	4	-1280	-1024	-1	-1	-1	-1	4		0	0						2014-04-06 FOX GREEN YELLOW.avi	0
26723	1604	-1280	-1024	-1	-1	-1	-1	4	-1280	-1024	-1	-1	-1	-1	4		0	0						2014-04-06 FOX GREEN YELLOW.avi	0
26739	1605	-1280	-1024	-1	-1	-1	-1	4	-1280	-1024	-1	-1	-1	-1	4		0	0						2014-04-06 FOX GREEN YELLOW.avi	0
26756	1606	-1280	-1024	-1	-1	-1	-1	4	-1280	-1024	-1	-1	-1	-1	4		0	0						2014-04-06 FOX GREEN YELLOW.avi	0
26773	1607	-1280	-1024	-1	-1	-1	-1	4	-1280	-1024	-1	-1	-1	-1	4		0	0						2014-04-06 FOX GREEN YELLOW.avi	0
26789	1608	-1280	-1024	-1	-1	-1	-1	4	-1280	-1024	-1	-1	-1	-1	4		0	0						2014-04-06 FOX GREEN YELLOW.avi	0
26806	1609	-1280	-1024	-1	-1	-1	-1	4	-1280	-1024	-1	-1	-1	-1	4		0	0						2014-04-06 FOX GREEN YELLOW.avi	0
26823	1610	-1280	-1024	-1	-1	-1	-1	4	-1280	-1024	-1	-1	-1	-1	4		0	0						2014-04-06 FOX GREEN YELLOW.avi	0
26839	1611	-1280	-1024	-1	-1	-1	-1	4	-1280	-1024	-1	-1	-1	-1	4		0	0						2014-04-06 FOX GREEN YELLOW.avi	0
26856	1612	-1280	-1024	-1	-1	-1	-1	4	-1280	-1024	-1	-1	-1	-1	4		0	0						2014-04-06 FOX GREEN YELLOW.avi	0
26873	1613	-1280	-1024	-1	-1	-1	-1	4	-1280	-1024	-1	-1	-1	-1	4		0	0						2014-04-06 FOX GREEN YELLOW.avi	0
26889	1614	-1280	-1024	-1	-1	-1	-1	4	-1280	-1024	-1	-1	-1	-1	4		0	0						2014-04-06 FOX GREEN YELLOW.avi	0
26906	1615	-1280	-1024	-1	-1	-1	-1	4	-1280	-1024	-1	-1	-1	-1	4		0	0						2014-04-06 FOX GREEN YELLOW.avi	0
26923	1616	-1280	-1024	-1	-1	-1	-1	4	-1280	-1024	-1	-1	-1	-1	4		0	0						2014-04-06 FOX GREEN YELLOW.avi	0
26939	1617	-1280	-1024	-1	-1	-1	-1	4	-1280	-1024	-1	-1	-1	-1	4		0	0						2014-04-06 FOX GREEN YELLOW.avi	0
26956	1618	-1280	-1024	-1	-1	-1	-1	4	-1280	-1024	-1	-1	-1	-1	4		0	0						2014-04-06 FOX GREEN YELLOW.avi	0
26972	1619	-1280	-1024	-1	-1	-1	-1	4	-1280	-1024	-1	-1	-1	-1	4		0	0						2014-04-06 FOX GREEN YELLOW.avi	0
26989	1620	-1280	-1024	-1	-1	-1	-1	4	-1280	-1024	-1	-1	-1	-1	4		0	0						2014-04-06 FOX GREEN YELLOW.avi	0
27006	1621	-1280	-1024	-1	-1	-1	-1	4	-1280	-1024	-1	-1	-1	-1	4		0	0						2014-04-06 FOX GREEN YELLOW.avi	0
27022	1622	-1280	-1024	-1	-1	-1	-1	4	-1280	-1024	-1	-1	-1	-1	4		0	0						2014-04-06 FOX GREEN YELLOW.avi	0
27039	1623	-1280	-1024	-1	-1	-1	-1	4	-1280	-1024	-1	-1	-1	-1	4		0	0						2014-04-06 FOX GREEN YELLOW.avi	0
27056	1624	-1280	-1024	-1	-1	-1	-1	4	-1280	-1024	-1	-1	-1	-1	4		0	0						2014-04-06 FOX GREEN YELLOW.avi	0
27072	1625	-1280	-1024	-1	-1	-1	-1	4	-1280	-1024	-1	-1	-1	-1	4		0	0						2014-04-06 FOX GREEN YELLOW.avi	0
27089	1626	-1280	-1024	-1	-1	-1	-1	4	-1280	-1024	-1	-1	-1	-1	4		0	0						2014-04-06 FOX GREEN YELLOW.avi	0
27106	1627	-1280	-1024	-1	-1	-1	-1	4	-1280	-1024	-1	-1	-1	-1	4		0	0						2014-04-06 FOX GREEN YELLOW.avi	0
27122	1628	-1280	-1024	-1	-1	-1	-1	4	-1280	-1024	-1	-1	-1	-1	4		0	0						2014-04-06 FOX GREEN YELLOW.avi	0
27139	1629	-1280	-1024	-1	-1	-1	-1	4	-1280	-1024	-1	-1	-1	-1	4		0	0						2014-04-06 FOX GREEN YELLOW.avi	0
27156	1630	-1280	-1024	-1	-1	-1	-1	4	-1280	-1024	-1	-1	-1	-1	4		0	0						2014-04-06 FOX GREEN YELLOW.avi	0
27172	1631	-1280	-1024	-1	-1	-1	-1	4	-1280	-1024	-1	-1	-1	-1	4		0	0						2014-04-06 FOX GREEN YELLOW.avi	0
27189	1632	-1280	-1024	-1	-1	-1	-1	4	-1280	-1024	-1	-1	-1	-1	4		0	0						2014-04-06 FOX GREEN YELLOW.avi	0
27206	1633	-1280	-1024	-1	-1	-1	-1	4	-1280	-1024	-1	-1	-1	-1	4		0	0						2014-04-06 FOX GREEN YELLOW.avi	0
27222	1634	-1280	-1024	-1	-1	-1	-1	4	-1280	-1024	-1	-1	-1	-1	4		0	0						2014-04-06 FOX GREEN YELLOW.avi	0
27239	1635	-1280	-1024	-1	-1	-1	-1	4	-1280	-1024	-1	-1	-1	-1	4		0	0						2014-04-06 FOX GREEN YELLOW.avi	0
27256	1636	-1280	-1024	-1	-1	-1	-1	4	-1280	-1024	-1	-1	-1	-1	4		0	0						2014-04-06 FOX GREEN YELLOW.avi	0
27272	1637	-1280	-1024	-1	-1	-1	-1	4	-1280	-1024	-1	-1	-1	-1	4		0	0						2014-04-06 FOX GREEN YELLOW.avi	0
27289	1638	-1280	-1024	-1	-1	-1	-1	4	-1280	-1024	-1	-1	-1	-1	4		0	0						2014-04-06 FOX GREEN YELLOW.avi	0
27306	1639	-1280	-1024	-1	-1	-1	-1	4	-1280	-1024	-1	-1	-1	-1	4		0	0						2014-04-06 FOX GREEN YELLOW.avi	0
27322	1640	-1280	-1024	-1	-1	-1	-1	4	-1280	-1024	-1	-1	-1	-1	4		0	0						2014-04-06 FOX GREEN YELLOW.avi	0
27339	1641	-1280	-1024	-1	-1	-1	-1	4	-1280	-1024	-1	-1	-1	-1	4		0	0						2014-04-06 FOX GREEN YELLOW.avi	0
27355	1642	-1280	-1024	-1	-1	-1	-1	4	-1280	-1024	-1	-1	-1	-1	4		0	0						2014-04-06 FOX GREEN YELLOW.avi	0
27372	1643	-1280	-1024	-1	-1	-1	-1	4	-1280	-1024	-1	-1	-1	-1	4		0	0						2014-04-06 FOX GREEN YELLOW.avi	0
27389	1644	-1280	-1024	-1	-1	-1	-1	4	-1280	-1024	-1	-1	-1	-1	4		0	0						2014-04-06 FOX GREEN YELLOW.avi	0
27406	1645	-1280	-1024	-1	-1	-1	-1	4	-1280	-1024	-1	-1	-1	-1	4		0	0						2014-04-06 FOX GREEN YELLOW.avi	0
27422	1646	-1280	-1024	-1	-1	-1	-1	4	-1280	-1024	-1	-1	-1	-1	4		0	0						2014-04-06 FOX GREEN YELLOW.avi	0
27439	1647	-1280	-1024	-1	-1	-1	-1	4	-1280	-1024	-1	-1	-1	-1	4		0	0						2014-04-06 FOX GREEN YELLOW.avi	0
27456	1648	-1280	-1024	-1	-1	-1	-1	4	-1280	-1024	-1	-1	-1	-1	4		0	0						2014-04-06 FOX GREEN YELLOW.avi	0
27472	1649	-1280	-1024	-1	-1	-1	-1	4	-1280	-1024	-1	-1	-1	-1	4		0	0						2014-04-06 FOX GREEN YELLOW.avi	0
27489	1650	-1280	-1024	-1	-1	-1	-1	4	-1280	-1024	-1	-1	-1	-1	4		0	0						2014-04-06 FOX GREEN YELLOW.avi	0
27506	1651	-1280	-1024	-1	-1	-1	-1	4	-1280	-1024	-1	-1	-1	-1	4		0	0						2014-04-06 FOX GREEN YELLOW.avi	0
27522	1652	-1280	-1024	-1	-1	-1	-1	4	-1280	-1024	-1	-1	-1	-1	4		0	0						2014-04-06 FOX GREEN YELLOW.avi	0
27539	1653	-1280	-1024	-1	-1	-1	-1	4	-1280	-1024	-1	-1	-1	-1	4		0	0						2014-04-06 FOX GREEN YELLOW.avi	0
27555	1654	-1280	-1024	-1	-1	-1	-1	4	-1280	-1024	-1	-1	-1	-1	4		0	0						2014-04-06 FOX GREEN YELLOW.avi	0
27572	1655	-1280	-1024	-1	-1	-1	-1	4	-1280	-1024	-1	-1	-1	-1	4		0	0						2014-04-06 FOX GREEN YELLOW.avi	0
27589	1656	-1280	-1024	-1	-1	-1	-1	4	-1280	-1024	-1	-1	-1	-1	4		0	0						2014-04-06 FOX GREEN YELLOW.avi	0
27605	1657	-1280	-1024	-1	-1	-1	-1	4	-1280	-1024	-1	-1	-1	-1	4		0	0						2014-04-06 FOX GREEN YELLOW.avi	0
27622	1658	-1280	-1024	-1	-1	-1	-1	4	-1280	-1024	-1	-1	-1	-1	4		0	0						2014-04-06 FOX GREEN YELLOW.avi	0
27639	1659	-1280	-1024	-1	-1	-1	-1	4	-1280	-1024	-1	-1	-1	-1	4		0	0						2014-04-06 FOX GREEN YELLOW.avi	0
27655	1660	-1280	-1024	-1	-1	-1	-1	4	-1280	-1024	-1	-1	-1	-1	4		0	0						2014-04-06 FOX GREEN YELLOW.avi	0
27672	1661	-1280	-1024	-1	-1	-1	-1	4	-1280	-1024	-1	-1	-1	-1	4		0	0						2014-04-06 FOX GREEN YELLOW.avi	0
27689	1662	-1280	-1024	-1	-1	-1	-1	4	-1280	-1024	-1	-1	-1	-1	4		0	0						2014-04-06 FOX GREEN YELLOW.avi	0
27705	1663	-1280	-1024	-1	-1	-1	-1	4	-1280	-1024	-1	-1	-1	-1	4		0	0						2014-04-06 FOX GREEN YELLOW.avi	0
27722	1664	-1280	-1024	-1	-1	-1	-1	4	-1280	-1024	-1	-1	-1	-1	4		0	0						2014-04-06 FOX GREEN YELLOW.avi	0
27739	1665	-1280	-1024	-1	-1	-1	-1	4	-1280	-1024	-1	-1	-1	-1	4		0	0						2014-04-06 FOX GREEN YELLOW.avi	0
27755	1666	-1280	-1024	-1	-1	-1	-1	4	-1280	-1024	-1	-1	-1	-1	4		0	0						2014-04-06 FOX GREEN YELLOW.avi	0
27772	1667	-1280	-1024	-1	-1	-1	-1	4	-1280	-1024	-1	-1	-1	-1	4		0	0						2014-04-06 FOX GREEN YELLOW.avi	0
27789	1668	-1280	-1024	-1	-1	-1	-1	4	-1280	-1024	-1	-1	-1	-1	4		0	0						2014-04-06 FOX GREEN YELLOW.avi	0
27805	1669	-1280	-1024	-1	-1	-1	-1	4	-1280	-1024	-1	-1	-1	-1	4		0	0						2014-04-06 FOX GREEN YELLOW.avi	0
27822	1670	-1280	-1024	-1	-1	-1	-1	4	-1280	-1024	-1	-1	-1	-1	4		0	0						2014-04-06 FOX GREEN YELLOW.avi	0
27839	1671	-1280	-1024	-1	-1	-1	-1	4	-1280	-1024	-1	-1	-1	-1	4		0	0						2014-04-06 FOX GREEN YELLOW.avi	0
27855	1672	-1280	-1024	-1	-1	-1	-1	4	-1280	-1024	-1	-1	-1	-1	4		0	0						2014-04-06 FOX GREEN YELLOW.avi	0
27872	1673	-1280	-1024	-1	-1	-1	-1	4	-1280	-1024	-1	-1	-1	-1	4		0	0						2014-04-06 FOX GREEN YELLOW.avi	0
27888	1674	-1280	-1024	-1	-1	-1	-1	4	-1280	-1024	-1	-1	-1	-1	4		0	0						2014-04-06 FOX GREEN YELLOW.avi	0
27905	1675	-1280	-1024	-1	-1	-1	-1	4	-1280	-1024	-1	-1	-1	-1	4		0	0						2014-04-06 FOX GREEN YELLOW.avi	0
27922	1676	-1280	-1024	-1	-1	-1	-1	4	-1280	-1024	-1	-1	-1	-1	4		0	0						2014-04-06 FOX GREEN YELLOW.avi	0
27938	1677	-1280	-1024	-1	-1	-1	-1	4	-1280	-1024	-1	-1	-1	-1	4		0	0						2014-04-06 FOX GREEN YELLOW.avi	0
27955	1678	-1280	-1024	-1	-1	-1	-1	4	-1280	-1024	-1	-1	-1	-1	4		0	0						2014-04-06 FOX GREEN YELLOW.avi	0
27972	1679	-1280	-1024	-1	-1	-1	-1	4	-1280	-1024	-1	-1	-1	-1	4		0	0						2014-04-06 FOX GREEN YELLOW.avi	0
27989	1680	-1280	-1024	-1	-1	-1	-1	4	-1280	-1024	-1	-1	-1	-1	4		0	0						2014-04-06 FOX GREEN YELLOW.avi	0
28005	1681	515.6136	781.3171	0.3788322	0.6322197	683.9684	4.134235	0	-1280	-1024	-1	-1	-1	-1	4	38	516	781						2014-04-06 FOX GREEN YELLOW.avi	0
28022	1682	528.3051	799.1511	0.3788885	0.6318619	683.9495	4.122624	0	509.7719	788.8344	0.2513893	0.6444517	677.6516	3.969905	0	38	519	794						2014-04-06 FOX GREEN YELLOW.avi	0
28038	1683	529.6125	797.6767	0.3789038	0.6318262	683.9896	4.123532	0	516.3505	799.4435	0.2513914	0.644653	677.6516	4.033946	0	38	523	799						2014-04-06 FOX GREEN YELLOW.avi	0
28055	1684	525.0139	796.3945	0.3789236	0.6317843	684.0471	4.103025	0	509.2263	791.7159	0.2514617	0.6442071	677.6516	3.945422	0	38	517	794						2014-04-06 FOX GREEN YELLOW.avi	0
28072	1685	528.4464	796.9888	0.3789437	0.6317375	684.149	4.088862	0	502.9756	818.2391	0.2514366	0.6445451	677.6516	3.972953	0	38	516	808						2014-04-06 FOX GREEN YELLOW.avi	0
28088	1686	527.5241	795.0132	0.3789852	0.6316904	684.2408	4.09575	0	510.5818	798.3372	0.2514797	0.6442425	677.6802	3.944078	0	38	519	797						2014-04-06 FOX GREEN YELLOW.avi	0
28105	1687	526.7311	800.8085	0.3789948	0.6315631	684.4127	4.075019	0	505.2831	816.5734	0.2515227	0.6442298	677.6802	3.965941	0	38	516	809						2014-04-06 FOX GREEN YELLOW.avi	0
28122	1688	523.7725	802.1422	0.3790379	0.6313268	684.3896	4.074854	0	511.2351	784.606	0.2515273	0.6438493	677.9124	3.944889	0	38	518	793						2014-04-06 FOX GREEN YELLOW.avi	0
28138	1689	510.5738	829.1365	0.3790723	0.6310873	684.3232	4.057813	0	-1280	-1024	-1	-1	-1	-1	4	39	511	829						2014-04-06 FOX GREEN YELLOW.avi	0
28155	1690	490.2254	835.9934	0.3791832	0.631177	684.388	4.065523	0	466.2372	807.8383	0.2518181	0.6434982	677.9124	3.946487	0	39	478	822						2014-04-06 FOX GREEN YELLOW.avi	0
28172	1691	504.0391	837.006	0.3792175	0.6312416	684.4722	4.06239	0	-1280	-1024	-1	-1	-1	-1	4	39	504	837						2014-04-06 FOX GREEN YELLOW.avi	0
28188	1692	501.0576	838.8846	0.3792667	0.6313804	684.6908	4.067953	0	475.843	809.2011	0.2518446	0.643905	677.9124	3.912888	0	39	488	824						2014-04-06 FOX GREEN YELLOW.avi	0
28205	1693	503.9188	838.0638	0.3792842	0.6315615	684.8087	4.044052	0	476.8703	807.092	0.2518732	0.6438669	677.8051	3.900428	0	39	490	823						2014-04-06 FOX GREEN YELLOW.avi	0
28222	1694	496.7794	832.5898	0.3792917	0.6317723	684.5681	4.044996	0	470.4214	811.7178	0.251919	0.6440685	677.8051	3.88123	0	39	484	822						2014-04-06 FOX GREEN YELLOW.avi	0
28238	1695	489.5306	847.9987	0.3793896	0.6318491	684.5092	4.018149	0	470.2118	803.8895	0.2519906	0.6442165	677.8051	3.849309	0	39	480	826						2014-04-06 FOX GREEN YELLOW.avi	0
28255	1696	490.212	829.5628	0.3794667	0.6321232	684.5846	4.025652	0	470.2901	799.3638	0.252063	0.6444347	677.8051	3.833658	0	39	480	814						2014-04-06 FOX GREEN YELLOW.avi	0
28272	1697	494.5264	842.1998	0.3795357	0.6323348	684.4518	3.99968	0	465.6797	804.3547	0.2521365	0.6446125	677.8051	3.863712	0	39	480	823						2014-04-06 FOX GREEN YELLOW.avi	0
28288	1698	497.8871	856.4075	0.3796296	0.6324536	684.7	3.997929	0	466.1126	807.6968	0.2522233	0.6448225	677.8051	3.821737	0	39	482	832						2014-04-06 FOX GREEN YELLOW.avi	0
28305	1699	496.3922	836.3275	0.3797009	0.6328256	684.5817	3.996054	0	463.9183	806.1256	0.2522946	0.6449853	677.8051	3.840119	0	39	480	821						2014-04-06 FOX GREEN YELLOW.avi	0
28322	1700	498.946	842.8174	0.3798311	0.6332286	684.537	3.958594	0	463.4754	807.83	0.2526485	0.6451784	680.8989	3.845191	0	39	481	825						2014-04-06 FOX GREEN YELLOW.avi	0
28338	1701	493.295	830.384	0.3798795	0.6333561	684.288	3.984711	0	471.2253	803.5923	0.2526936	0.6454208	680.8989	3.80981	0	39	482	817						2014-04-06 FOX GREEN YELLOW.avi	0
28355	1702	496.5631	828.5403	0.3799825	0.6335777	684.3776	3.967113	0	467.6965	793.6757	0.2527876	0.6456143	680.8989	3.838729	0	39	482	811						2014-04-06 FOX GREEN YELLOW.avi	0
28372	1703	505.2389	846.2865	0.3800614	0.6336331	684.43	3.962041	0	464.5906	811.1993	0.2528749	0.6457104	680.8989	3.82756	0	39	485	829						2014-04-06 FOX GREEN YELLOW.avi	0
28388	1704	-1280	-1024	-1	-1	-1	-1	4	-1280	-1024	-1	-1	-1	-1	4		0	0						2014-04-06 FOX GREEN YELLOW.avi	0
28405	1705	-1280	-1024	-1	-1	-1	-1	4	-1280	-1024	-1	-1	-1	-1	4		0	0						2014-04-06 FOX GREEN YELLOW.avi	0
28421	1706	-1280	-1024	-1	-1	-1	-1	4	-1280	-1024	-1	-1	-1	-1	4		0	0						2014-04-06 FOX GREEN YELLOW.avi	0
28438	1707	-1280	-1024	-1	-1	-1	-1	4	-1280	-1024	-1	-1	-1	-1	4		0	0						2014-04-06 FOX GREEN YELLOW.avi	0
28455	1708	-1280	-1024	-1	-1	-1	-1	4	-1280	-1024	-1	-1	-1	-1	4		0	0						2014-04-06 FOX GREEN YELLOW.avi	0
28471	1709	-1280	-1024	-1	-1	-1	-1	4	-1280	-1024	-1	-1	-1	-1	4		0	0						2014-04-06 FOX GREEN YELLOW.avi	0
28488	1710	-1280	-1024	-1	-1	-1	-1	4	-1280	-1024	-1	-1	-1	-1	4		0	0						2014-04-06 FOX GREEN YELLOW.avi	0
28505	1711	-1280	-1024	-1	-1	-1	-1	4	-1280	-1024	-1	-1	-1	-1	4		0	0						2014-04-06 FOX GREEN YELLOW.avi	0
28522	1712	-1280	-1024	-1	-1	-1	-1	4	-1280	-1024	-1	-1	-1	-1	4		0	0						2014-04-06 FOX GREEN YELLOW.avi	0
28538	1713	-1280	-1024	-1	-1	-1	-1	4	-1280	-1024	-1	-1	-1	-1	4		0	0						2014-04-06 FOX GREEN YELLOW.avi	0
28555	1714	-1280	-1024	-1	-1	-1	-1	4	-1280	-1024	-1	-1	-1	-1	4		0	0						2014-04-06 FOX GREEN YELLOW.avi	0
28572	1715	-1280	-1024	-1	-1	-1	-1	4	-1280	-1024	-1	-1	-1	-1	4		0	0						2014-04-06 FOX GREEN YELLOW.avi	0
28588	1716	-1280	-1024	-1	-1	-1	-1	4	-1280	-1024	-1	-1	-1	-1	4		0	0						2014-04-06 FOX GREEN YELLOW.avi	0
28605	1717	-1280	-1024	-1	-1	-1	-1	4	-1280	-1024	-1	-1	-1	-1	4		0	0						2014-04-06 FOX GREEN YELLOW.avi	0
28621	1718	-1280	-1024	-1	-1	-1	-1	4	-1280	-1024	-1	-1	-1	-1	4		0	0						2014-04-06 FOX GREEN YELLOW.avi	0
28638	1719	-1280	-1024	-1	-1	-1	-1	4	-1280	-1024	-1	-1	-1	-1	4		0	0						2014-04-06 FOX GREEN YELLOW.avi	0
28655	1720	-1280	-1024	-1	-1	-1	-1	4	-1280	-1024	-1	-1	-1	-1	4		0	0						2014-04-06 FOX GREEN YELLOW.avi	0
28671	1721	-1280	-1024	-1	-1	-1	-1	4	-1280	-1024	-1	-1	-1	-1	4		0	0						2014-04-06 FOX GREEN YELLOW.avi	0
28688	1722	-1280	-1024	-1	-1	-1	-1	4	-1280	-1024	-1	-1	-1	-1	4		0	0						2014-04-06 FOX GREEN YELLOW.avi	0
28705	1723	-1280	-1024	-1	-1	-1	-1	4	-1280	-1024	-1	-1	-1	-1	4		0	0						2014-04-06 FOX GREEN YELLOW.avi	0
28721	1724	-1280	-1024	-1	-1	-1	-1	4	-1280	-1024	-1	-1	-1	-1	4		0	0						2014-04-06 FOX GREEN YELLOW.avi	0
28738	1725	-1280	-1024	-1	-1	-1	-1	4	-1280	-1024	-1	-1	-1	-1	4		0	0						2014-04-06 FOX GREEN YELLOW.avi	0
28755	1726	-1280	-1024	-1	-1	-1	-1	4	-1280	-1024	-1	-1	-1	-1	4		0	0						2014-04-06 FOX GREEN YELLOW.avi	0
28771	1727	-1280	-1024	-1	-1	-1	-1	4	-1280	-1024	-1	-1	-1	-1	4		0	0						2014-04-06 FOX GREEN YELLOW.avi	0
28788	1728	-1280	-1024	-1	-1	-1	-1	4	-1280	-1024	-1	-1	-1	-1	4		0	0						2014-04-06 FOX GREEN YELLOW.avi	0
28805	1729	-1280	-1024	-1	-1	-1	-1	4	-1280	-1024	-1	-1	-1	-1	4		0	0						2014-04-06 FOX GREEN YELLOW.avi	0
28821	1730	-1280	-1024	-1	-1	-1	-1	4	-1280	-1024	-1	-1	-1	-1	4		0	0						2014-04-06 FOX GREEN YELLOW.avi	0
28838	1731	-1280	-1024	-1	-1	-1	-1	4	-1280	-1024	-1	-1	-1	-1	4		0	0						2014-04-06 FOX GREEN YELLOW.avi	0
28855	1732	-1280	-1024	-1	-1	-1	-1	4	-1280	-1024	-1	-1	-1	-1	4		0	0						2014-04-06 FOX GREEN YELLOW.avi	0
28871	1733	-1280	-1024	-1	-1	-1	-1	4	-1280	-1024	-1	-1	-1	-1	4		0	0						2014-04-06 FOX GREEN YELLOW.avi	0
28888	1734	-1280	-1024	-1	-1	-1	-1	4	-1280	-1024	-1	-1	-1	-1	4		0	0						2014-04-06 FOX GREEN YELLOW.avi	0
28905	1735	-1280	-1024	-1	-1	-1	-1	4	-1280	-1024	-1	-1	-1	-1	4		0	0						2014-04-06 FOX GREEN YELLOW.avi	0
28921	1736	-1280	-1024	-1	-1	-1	-1	4	-1280	-1024	-1	-1	-1	-1	4		0	0						2014-04-06 FOX GREEN YELLOW.avi	0
28938	1737	-1280	-1024	-1	-1	-1	-1	4	-1280	-1024	-1	-1	-1	-1	4		0	0						2014-04-06 FOX GREEN YELLOW.avi	0
28954	1738	-1280	-1024	-1	-1	-1	-1	4	-1280	-1024	-1	-1	-1	-1	4		0	0						2014-04-06 FOX GREEN YELLOW.avi	0
28971	1739	-1280	-1024	-1	-1	-1	-1	4	-1280	-1024	-1	-1	-1	-1	4		0	0						2014-04-06 FOX GREEN YELLOW.avi	0
28988	1740	-1280	-1024	-1	-1	-1	-1	4	-1280	-1024	-1	-1	-1	-1	4		0	0						2014-04-06 FOX GREEN YELLOW.avi	0
29004	1741	-1280	-1024	-1	-1	-1	-1	4	-1280	-1024	-1	-1	-1	-1	4		0	0						2014-04-06 FOX GREEN YELLOW.avi	0
29021	1742	-1280	-1024	-1	-1	-1	-1	4	-1280	-1024	-1	-1	-1	-1	4		0	0						2014-04-06 FOX GREEN YELLOW.avi	0
29038	1743	-1280	-1024	-1	-1	-1	-1	4	-1280	-1024	-1	-1	-1	-1	4		0	0						2014-04-06 FOX GREEN YELLOW.avi	0
29054	1744	-1280	-1024	-1	-1	-1	-1	4	-1280	-1024	-1	-1	-1	-1	4		0	0						2014-04-06 FOX GREEN YELLOW.avi	0
29071	1745	-1280	-1024	-1	-1	-1	-1	4	-1280	-1024	-1	-1	-1	-1	4		0	0						2014-04-06 FOX GREEN YELLOW.avi	0
29088	1746	-1280	-1024	-1	-1	-1	-1	4	-1280	-1024	-1	-1	-1	-1	4		0	0						2014-04-06 FOX GREEN YELLOW.avi	0
29104	1747	-1280	-1024	-1	-1	-1	-1	4	-1280	-1024	-1	-1	-1	-1	4		0	0						2014-04-06 FOX GREEN YELLOW.avi	0
29121	1748	-1280	-1024	-1	-1	-1	-1	4	-1280	-1024	-1	-1	-1	-1	4		0	0						2014-04-06 FOX GREEN YELLOW.avi	0
29138	1749	-1280	-1024	-1	-1	-1	-1	4	-1280	-1024	-1	-1	-1	-1	4		0	0						2014-04-06 FOX GREEN YELLOW.avi	0
29154	1750	-1280	-1024	-1	-1	-1	-1	4	-1280	-1024	-1	-1	-1	-1	4		0	0						2014-04-06 FOX GREEN YELLOW.avi	0
29171	1751	877.8018	514.5154	0.3766734	0.6203587	681.1067	3.972079	0	853.5296	521.0072	0.2483683	0.6330925	674.7277	3.841981	0	40	866	518						2014-04-06 FOX GREEN YELLOW.avi	0
29188	1752	868.5895	530.6321	0.3766891	0.6202899	681.1113	4.04026	0	848.411	502.6431	0.2483904	0.632836	674.7277	3.862283	0	40	859	517						2014-04-06 FOX GREEN YELLOW.avi	0
29204	1753	860.963	520.0955	0.3767857	0.6200474	680.8883	4.062447	0	850.2896	488.091	0.2483953	0.632643	674.7277	3.880604	0	40	856	504						2014-04-06 FOX GREEN YELLOW.avi	0
29221	1754	859.5251	472.793	0.3768057	0.619859	680.7192	4.075136	0	835.0803	475.5444	0.2485599	0.6321104	674.2141	3.866777	0	40	847	474						2014-04-06 FOX GREEN YELLOW.avi	0
29238	1755	864.8931	488.4087	0.3769572	0.6194074	680.6124	4.079844	0	843.7208	478.4312	0.2486079	0.631687	674.2141	3.871252	0	40	854	483						2014-04-06 FOX GREEN YELLOW.avi	0
29254	1756	873.0593	473.0432	0.3770287	0.6189952	680.5647	4.074259	0	836.4249	490.3607	0.2486558	0.6311948	674.2141	3.923984	0	40	855	482						2014-04-06 FOX GREEN YELLOW.avi	0
29271	1757	851.0117	495.2026	0.377077	0.6184838	680.5347	4.089158	0	837.591	475.1043	0.2487078	0.6307169	674.2141	3.882117	0	40	844	485						2014-04-06 FOX GREEN YELLOW.avi	0
29288	1758	855.1456	490.2694	0.377121	0.6180488	680.3441	4.102281	0	838.909	486.4318	0.2487618	0.6302568	674.2141	3.915779	0	40	847	488						2014-04-06 FOX GREEN YELLOW.avi	0
29304	1759	859.1924	500.0261	0.377188	0.6176531	680.4236	4.07236	0	845.5648	478.8394	0.2488006	0.6298659	674.2141	3.950112	0	40	852	489						2014-04-06 FOX GREEN YELLOW.avi	0
29321	1760	865.3256	472.8049	0.3772247	0.6174124	680.4151	4.098212	0	842.295	475.8323	0.2488068	0.6294397	674.2141	3.92989	0	40	854	474						2014-04-06 FOX GREEN YELLOW.avi	0
29337	1761	845.8755	520.8396	0.377242	0.6171182	680.238	4.15353	0	845.01	479.6586	0.2491438	0.6290221	678.555	3.946038	0	40	845	500						2014-04-06 FOX GREEN YELLOW.avi	0
29354	1762	863.2701	475.9308	0.377295	0.6167062	680.2201	4.089501	0	849.7484	474.2097	0.2488658	0.6287506	674.2141	3.93924	0	40	857	475						2014-04-06 FOX GREEN YELLOW.avi	0
29371	1763	864.7556	484.4555	0.3773335	0.6163819	680.2385	4.109125	0	857.2949	468.9396	0.2489457	0.6283888	674.2141	3.926652	0	40	861	477						2014-04-06 FOX GREEN YELLOW.avi	0
29388	1764	880.5426	473.17	0.3774544	0.6159956	680.268	4.12972	0	850.3586	467.6633	0.2492952	0.6279976	678.555	3.969641	0	40	865	470						2014-04-06 FOX GREEN YELLOW.avi	0
29404	1765	-1280	-1024	-1	-1	-1	-1	4	-1280	-1024	-1	-1	-1	-1	4		0	0						2014-04-06 FOX GREEN YELLOW.avi	0
29421	1766	-1280	-1024	-1	-1	-1	-1	4	-1280	-1024	-1	-1	-1	-1	4		0	0						2014-04-06 FOX GREEN YELLOW.avi	0
29437	1767	-1280	-1024	-1	-1	-1	-1	4	-1280	-1024	-1	-1	-1	-1	4		0	0						2014-04-06 FOX GREEN YELLOW.avi	0
29454	1768	-1280	-1024	-1	-1	-1	-1	4	-1280	-1024	-1	-1	-1	-1	4		0	0						2014-04-06 FOX GREEN YELLOW.avi	0
29471	1769	-1280	-1024	-1	-1	-1	-1	4	-1280	-1024	-1	-1	-1	-1	4		0	0						2014-04-06 FOX GREEN YELLOW.avi	0
29487	1770	-1280	-1024	-1	-1	-1	-1	4	-1280	-1024	-1	-1	-1	-1	4		0	0						2014-04-06 FOX GREEN YELLOW.avi	0
29504	1771	-1280	-1024	-1	-1	-1	-1	4	-1280	-1024	-1	-1	-1	-1	4		0	0						2014-04-06 FOX GREEN YELLOW.avi	0
29521	1772	-1280	-1024	-1	-1	-1	-1	4	-1280	-1024	-1	-1	-1	-1	4		0	0						2014-04-06 FOX GREEN YELLOW.avi	0
29537	1773	-1280	-1024	-1	-1	-1	-1	4	-1280	-1024	-1	-1	-1	-1	4		0	0						2014-04-06 FOX GREEN YELLOW.avi	0
29554	1774	-1280	-1024	-1	-1	-1	-1	4	-1280	-1024	-1	-1	-1	-1	4		0	0						2014-04-06 FOX GREEN YELLOW.avi	0
29571	1775	-1280	-1024	-1	-1	-1	-1	4	-1280	-1024	-1	-1	-1	-1	4		0	0						2014-04-06 FOX GREEN YELLOW.avi	0
29587	1776	-1280	-1024	-1	-1	-1	-1	4	-1280	-1024	-1	-1	-1	-1	4		0	0						2014-04-06 FOX GREEN YELLOW.avi	0
29604	1777	-1280	-1024	-1	-1	-1	-1	4	-1280	-1024	-1	-1	-1	-1	4		0	0						2014-04-06 FOX GREEN YELLOW.avi	0
29621	1778	862.9971	484.7043	0.3776887	0.6164782	679.4416	4.143353	0	-1280	-1024	-1	-1	-1	-1	4	41	863	485						2014-04-06 FOX GREEN YELLOW.avi	0
29637	1779	860.6408	478.664	0.3776053	0.6165157	679.4074	4.086322	0	849.6675	462.0631	0.2493563	0.6284488	676.6606	3.917654	0	41	855	470						2014-04-06 FOX GREEN YELLOW.avi	0
29654	1780	865.9088	473.6061	0.3775302	0.6166451	679.5001	4.085251	0	854.624	452.2356	0.2492821	0.6286832	676.6606	3.904767	0	41	860	463						2014-04-06 FOX GREEN YELLOW.avi	0
29671	1781	873.0628	457.6605	0.377489	0.6167859	679.825	4.092785	0	854.9498	463.4123	0.2492263	0.6288254	676.6606	3.911528	0	41	864	461						2014-04-06 FOX GREEN YELLOW.avi	0
29687	1782	871.5598	472.0685	0.3773704	0.6168121	679.3668	4.075721	0	857.4817	446.8903	0.2491497	0.6290017	676.6606	3.91719	0	41	865	459						2014-04-06 FOX GREEN YELLOW.avi	0
29704	1783	867.2436	476.1512	0.3773111	0.6168301	679.4054	4.06988	0	862.3632	454.5161	0.2490862	0.629039	676.6606	3.935869	0	41	865	465						2014-04-06 FOX GREEN YELLOW.avi	0
29721	1784	866.9742	470.3441	0.3771847	0.617119	679.6883	4.189734	0	863.804	456.1639	0.2490023	0.6290412	677.5814	3.943258	0	41	865	463						2014-04-06 FOX GREEN YELLOW.avi	0
29737	1785	869.4703	483.9157	0.3771114	0.6168346	679.8477	4.102758	0	854.7867	450.3302	0.2489451	0.6291317	677.5814	3.922735	0	41	862	467						2014-04-06 FOX GREEN YELLOW.avi	0
29754	1786	872.0964	477.5932	0.3770188	0.6168547	680.1238	4.107934	0	852.6584	455.3429	0.248882	0.6291643	677.5814	3.903336	0	41	862	466						2014-04-06 FOX GREEN YELLOW.avi	0
29770	1787	-1280	-1024	-1	-1	-1	-1	4	-1280	-1024	-1	-1	-1	-1	4	41	0	0						2014-04-06 FOX GREEN YELLOW.avi	0
29787	1788	-1280	-1024	-1	-1	-1	-1	4	-1280	-1024	-1	-1	-1	-1	4	41	0	0						2014-04-06 FOX GREEN YELLOW.avi	0
29804	1789	-1280	-1024	-1	-1	-1	-1	4	-1280	-1024	-1	-1	-1	-1	4	41	0	0						2014-04-06 FOX GREEN YELLOW.avi	0
29821	1790	-1280	-1024	-1	-1	-1	-1	4	-1280	-1024	-1	-1	-1	-1	4	41	0	0						2014-04-06 FOX GREEN YELLOW.avi	0
29837	1791	-1280	-1024	-1	-1	-1	-1	4	-1280	-1024	-1	-1	-1	-1	4	41	0	0						2014-04-06 FOX GREEN YELLOW.avi	0
29854	1792	866.7371	459.5588	0.3767868	0.6172994	680.4201	4.081432	0	853.5946	466.2871	0.2482598	0.6297657	673.5848	3.887957	0	41	860	463						2014-04-06 FOX GREEN YELLOW.avi	0
29870	1793	867.8442	469.8994	0.3769022	0.6174632	680.4276	4.09146	0	851.1575	478.7649	0.2480332	0.6299227	673.5848	3.885902	0	41	860	474						2014-04-06 FOX GREEN YELLOW.avi	0
29887	1794	-1280	-1024	-1	-1	-1	-1	4	-1280	-1024	-1	-1	-1	-1	4		0	0						2014-04-06 FOX GREEN YELLOW.avi	0
29904	1795	-1280	-1024	-1	-1	-1	-1	4	-1280	-1024	-1	-1	-1	-1	4		0	0						2014-04-06 FOX GREEN YELLOW.avi	0
29920	1796	-1280	-1024	-1	-1	-1	-1	4	-1280	-1024	-1	-1	-1	-1	4		0	0						2014-04-06 FOX GREEN YELLOW.avi	0
29937	1797	-1280	-1024	-1	-1	-1	-1	4	-1280	-1024	-1	-1	-1	-1	4		0	0						2014-04-06 FOX GREEN YELLOW.avi	0
29954	1798	-1280	-1024	-1	-1	-1	-1	4	-1280	-1024	-1	-1	-1	-1	4		0	0						2014-04-06 FOX GREEN YELLOW.avi	0
29970	1799	-1280	-1024	-1	-1	-1	-1	4	-1280	-1024	-1	-1	-1	-1	4		0	0						2014-04-06 FOX GREEN YELLOW.avi	0
29987	1800	-1280	-1024	-1	-1	-1	-1	4	-1280	-1024	-1	-1	-1	-1	4		0	0						2014-04-06 FOX GREEN YELLOW.avi	0
30004	1801	-1280	-1024	-1	-1	-1	-1	4	-1280	-1024	-1	-1	-1	-1	4		0	0						2014-04-06 FOX GREEN YELLOW.avi	0
30020	1802	-1280	-1024	-1	-1	-1	-1	4	-1280	-1024	-1	-1	-1	-1	4		0	0						2014-04-06 FOX GREEN YELLOW.avi	0
30037	1803	-1280	-1024	-1	-1	-1	-1	4	-1280	-1024	-1	-1	-1	-1	4		0	0						2014-04-06 FOX GREEN YELLOW.avi	0
30054	1804	-1280	-1024	-1	-1	-1	-1	4	-1280	-1024	-1	-1	-1	-1	4		0	0						2014-04-06 FOX GREEN YELLOW.avi	0
30071	1805	-1280	-1024	-1	-1	-1	-1	4	-1280	-1024	-1	-1	-1	-1	4		0	0						2014-04-06 FOX GREEN YELLOW.avi	0
30088	1806	-1280	-1024	-1	-1	-1	-1	4	-1280	-1024	-1	-1	-1	-1	4		0	0						2014-04-06 FOX GREEN YELLOW.avi	0
30104	1807	-1280	-1024	-1	-1	-1	-1	4	-1280	-1024	-1	-1	-1	-1	4		0	0						2014-04-06 FOX GREEN YELLOW.avi	0
30120	1808	-1280	-1024	-1	-1	-1	-1	4	-1280	-1024	-1	-1	-1	-1	4		0	0						2014-04-06 FOX GREEN YELLOW.avi	0
30137	1809	-1280	-1024	-1	-1	-1	-1	4	-1280	-1024	-1	-1	-1	-1	4		0	0						2014-04-06 FOX GREEN YELLOW.avi	0
30154	1810	-1280	-1024	-1	-1	-1	-1	4	-1280	-1024	-1	-1	-1	-1	4		0	0						2014-04-06 FOX GREEN YELLOW.avi	0
30171	1811	-1280	-1024	-1	-1	-1	-1	4	-1280	-1024	-1	-1	-1	-1	4		0	0						2014-04-06 FOX GREEN YELLOW.avi	0
30187	1812	-1280	-1024	-1	-1	-1	-1	4	-1280	-1024	-1	-1	-1	-1	4		0	0						2014-04-06 FOX GREEN YELLOW.avi	0
30204	1813	-1280	-1024	-1	-1	-1	-1	4	-1280	-1024	-1	-1	-1	-1	4		0	0						2014-04-06 FOX GREEN YELLOW.avi	0
30220	1814	-1280	-1024	-1	-1	-1	-1	4	-1280	-1024	-1	-1	-1	-1	4		0	0						2014-04-06 FOX GREEN YELLOW.avi	0
30237	1815	-1280	-1024	-1	-1	-1	-1	4	-1280	-1024	-1	-1	-1	-1	4		0	0						2014-04-06 FOX GREEN YELLOW.avi	0
30254	1816	-1280	-1024	-1	-1	-1	-1	4	-1280	-1024	-1	-1	-1	-1	4		0	0						2014-04-06 FOX GREEN YELLOW.avi	0
30270	1817	-1280	-1024	-1	-1	-1	-1	4	-1280	-1024	-1	-1	-1	-1	4		0	0						2014-04-06 FOX GREEN YELLOW.avi	0
30287	1818	-1280	-1024	-1	-1	-1	-1	4	-1280	-1024	-1	-1	-1	-1	4		0	0						2014-04-06 FOX GREEN YELLOW.avi	0
30304	1819	-1280	-1024	-1	-1	-1	-1	4	-1280	-1024	-1	-1	-1	-1	4		0	0						2014-04-06 FOX GREEN YELLOW.avi	0
30320	1820	-1280	-1024	-1	-1	-1	-1	4	-1280	-1024	-1	-1	-1	-1	4		0	0						2014-04-06 FOX GREEN YELLOW.avi	0
30337	1821	-1280	-1024	-1	-1	-1	-1	4	-1280	-1024	-1	-1	-1	-1	4		0	0						2014-04-06 FOX GREEN YELLOW.avi	0
30353	1822	-1280	-1024	-1	-1	-1	-1	4	-1280	-1024	-1	-1	-1	-1	4		0	0						2014-04-06 FOX GREEN YELLOW.avi	0
30370	1823	-1280	-1024	-1	-1	-1	-1	4	-1280	-1024	-1	-1	-1	-1	4		0	0						2014-04-06 FOX GREEN YELLOW.avi	0
30387	1824	-1280	-1024	-1	-1	-1	-1	4	-1280	-1024	-1	-1	-1	-1	4		0	0						2014-04-06 FOX GREEN YELLOW.avi	0
30404	1825	-1280	-1024	-1	-1	-1	-1	4	-1280	-1024	-1	-1	-1	-1	4		0	0						2014-04-06 FOX GREEN YELLOW.avi	0
30420	1826	-1280	-1024	-1	-1	-1	-1	4	-1280	-1024	-1	-1	-1	-1	4		0	0						2014-04-06 FOX GREEN YELLOW.avi	0
30437	1827	872.15	474.2291	0.3808779	0.6243508	682.7932	4.169342	0	-1280	-1024	-1	-1	-1	-1	4	42	872	474						2014-04-06 FOX GREEN YELLOW.avi	0
30453	1828	909.9291	453.2825	0.3809497	0.6244143	683.3294	4.103948	0	877.3766	447.1907	0.252337	0.6334903	676.5699	3.91693	0	42	894	450						2014-04-06 FOX GREEN YELLOW.avi	0
30470	1829	-1280	-1024	-1	-1	-1	-1	4	-1280	-1024	-1	-1	-1	-1	4	42	0	0						2014-04-06 FOX GREEN YELLOW.avi	0
30487	1830	-1280	-1024	-1	-1	-1	-1	4	-1280	-1024	-1	-1	-1	-1	4	42	0	0						2014-04-06 FOX GREEN YELLOW.avi	0
30503	1831	-1280	-1024	-1	-1	-1	-1	4	-1280	-1024	-1	-1	-1	-1	4	42	0	0						2014-04-06 FOX GREEN YELLOW.avi	0
30520	1832	891.5643	447.5262	0.3809684	0.6255805	683.0016	4.171331	0	-1280	-1024	-1	-1	-1	-1	4	42	892	448						2014-04-06 FOX GREEN YELLOW.avi	0
30537	1833	892.1997	455.8356	0.3808886	0.6254559	683.2897	4.114716	0	866.8864	463.0191	0.2525727	0.6341282	678.8309	3.924406	0	42	880	459						2014-04-06 FOX GREEN YELLOW.avi	0
30553	1834	-1280	-1024	-1	-1	-1	-1	4	-1280	-1024	-1	-1	-1	-1	4	42	0	0						2014-04-06 FOX GREEN YELLOW.avi	0
30570	1835	905.4363	458.9402	0.3807802	0.6258293	683.2698	4.134961	0	871.8578	456.1734	0.2523452	0.6345295	676.5059	3.909344	0	42	889	458						2014-04-06 FOX GREEN YELLOW.avi	0
30587	1836	896.2997	473.1183	0.3806856	0.6258966	682.9022	4.116251	0	883.0601	432.6471	0.2523073	0.634721	676.5059	3.912445	0	42	890	453						2014-04-06 FOX GREEN YELLOW.avi	0
30603	1837	894.9406	467.3852	0.3805856	0.6260016	683.1323	4.100739	0	877.5417	450.9615	0.2522466	0.6348445	676.5059	3.930302	0	42	886	459						2014-04-06 FOX GREEN YELLOW.avi	0
30620	1838	899.8541	472.5933	0.3805113	0.6260943	683.1746	4.080386	0	878.0607	446.1633	0.252166	0.6351805	676.5059	3.959848	0	42	889	459						2014-04-06 FOX GREEN YELLOW.avi	0
30637	1839	901.3032	460.9721	0.3804418	0.6262513	683.3837	4.081202	0	870.3304	452.2931	0.2521156	0.6352947	676.588	3.955465	0	42	886	457						2014-04-06 FOX GREEN YELLOW.avi	0
30653	1840	900.6855	462.052	0.380401	0.6263368	683.378	4.065091	0	876.2081	462.4176	0.2520729	0.635392	676.6298	3.925423	0	42	888	462						2014-04-06 FOX GREEN YELLOW.avi	0
30670	1841	902.1411	458.864	0.3803594	0.6264305	683.2627	4.034921	0	875.8568	448.7754	0.2520961	0.6353127	676.6151	3.832759	0	42	889	454						2014-04-06 FOX GREEN YELLOW.avi	0
30687	1842	898.0044	463.05	0.3803397	0.6264706	683.3137	4.035989	0	874.4149	446.6936	0.2520909	0.6354614	676.6151	3.879703	0	42	886	455						2014-04-06 FOX GREEN YELLOW.avi	0
30703	1843	906.7584	448.9221	0.3803675	0.6264928	683.546	3.972008	0	871.2039	445.5874	0.252131	0.6354857	676.6151	3.865814	0	42	889	447						2014-04-06 FOX GREEN YELLOW.avi	0
30720	1844	899.2078	458.3559	0.3803736	0.6265477	683.6036	4.009891	0	871.9379	454.215	0.252185	0.635484	676.6151	3.843545	0	42	886	456						2014-04-06 FOX GREEN YELLOW.avi	0
30737	1845	895.7252	470.608	0.380437	0.6265641	683.6959	4.014516	0	866.7124	465.0649	0.2522495	0.6354928	676.6151	3.849837	0	42	881	468						2014-04-06 FOX GREEN YELLOW.avi	0
30753	1846	887.4197	453.802	0.3804986	0.6268921	683.8153	3.979358	0	857.8274	460.7452	0.2523389	0.635547	676.6151	3.8258	0	42	873	457						2014-04-06 FOX GREEN YELLOW.avi	0
30770	1847	897.3422	477.7832	0.3806492	0.6270025	683.9307	4.020744	0	854.54	467.5499	0.2524616	0.6356639	676.6151	3.834842	0	42	876	473						2014-04-06 FOX GREEN YELLOW.avi	0
30787	1848	895.1226	467.7963	0.3808234	0.6276258	683.8534	4.033581	0	872.7762	466.8953	0.2528553	0.6361365	676.6151	3.793816	0	42	884	467						2014-04-06 FOX GREEN YELLOW.avi	0
30803	1849	888.6654	456.5866	0.3809764	0.6276888	683.8851	3.956461	0	857.9478	469.4379	0.2528515	0.6359756	676.6151	3.849235	0	42	873	463						2014-04-06 FOX GREEN YELLOW.avi	0
30820	1850	894.3969	451.9576	0.3812103	0.6278989	684.1592	3.952602	0	860.5939	444.1559	0.2530678	0.636097	676.6151	3.821736	0	42	877	448						2014-04-06 FOX GREEN YELLOW.avi	0
30837	1851	894.7681	463.3867	0.3814434	0.6280078	684.0067	3.955012	0	876.7633	439.8954	0.2528532	0.6363897	685.4669	3.901756	0	42	886	452						2014-04-06 FOX GREEN YELLOW.avi	0
30853	1852	892.4252	463.779	0.3816742	0.6282076	684.1381	3.95399	0	861.0309	460.9976	0.2536253	0.6361727	677.4948	3.769081	0	42	877	462						2014-04-06 FOX GREEN YELLOW.avi	0
30870	1853	900.4123	444.8794	0.381936	0.6285915	684.0566	3.973969	0	857.2446	457.005	0.2538891	0.6363668	677.4948	3.811585	0	42	879	451						2014-04-06 FOX GREEN YELLOW.avi	0
30887	1854	897.7929	451.0876	0.3821174	0.6289491	684.3333	4.008025	0	868.6828	467.8313	0.2541021	0.6366626	677.4948	3.802984	0	42	883	459						2014-04-06 FOX GREEN YELLOW.avi	0
30903	1855	897.3912	449.4129	0.3823282	0.6293771	684.3403	3.970654	0	854.4489	476.0352	0.2543408	0.6368011	677.6692	3.807571	0	42	876	463						2014-04-06 FOX GREEN YELLOW.avi	0
30920	1856	882.3597	454.1862	0.3824988	0.6296549	684.1387	3.950189	0	865.0005	459.9027	0.2544988	0.636961	677.6692	3.818185	0	42	874	457						2014-04-06 FOX GREEN YELLOW.avi	0
30936	1857	897.8991	483.0443	0.3827063	0.629813	684.4871	3.957367	0	866.3101	449.4946	0.2546836	0.6371455	677.6692	3.774155	0	42	882	466						2014-04-06 FOX GREEN YELLOW.avi	0
30953	1858	888.6093	460.0281	0.3828393	0.6301597	684.3855	3.935345	0	865.1021	448.0358	0.2548633	0.6372331	677.6692	3.794645	0	42	877	454						2014-04-06 FOX GREEN YELLOW.avi	0
30970	1859	895.1275	448.004	0.3829882	0.6303446	684.1984	3.944697	0	855.228	476.7318	0.2549669	0.6373134	677.6692	3.795681	0	42	875	462						2014-04-06 FOX GREEN YELLOW.avi	0
30986	1860	876.7175	466.1877	0.383053	0.6304642	684.0925	3.935541	0	863.8981	460.8221	0.255081	0.6373118	677.5268	3.755273	0	42	870	464						2014-04-06 FOX GREEN YELLOW.avi	0
31003	1861	888.2594	471.48	0.3832092	0.630628	684.3924	3.961807	0	871.6963	473.0248	0.2552461	0.6376176	677.5268	3.808381	0	42	880	472						2014-04-06 FOX GREEN YELLOW.avi	0
31020	1862	871.4619	485.9245	0.3833596	0.6309359	684.3854	3.970092	0	844.5511	496.7308	0.2554473	0.6375782	677.7111	3.795717	0	42	858	491						2014-04-06 FOX GREEN YELLOW.avi	0
31036	1863	882.2108	474.4683	0.383444	0.6311015	684.2327	3.956007	0	857.3802	472.5879	0.2554729	0.6376833	677.7111	3.742487	0	42	870	474						2014-04-06 FOX GREEN YELLOW.avi	0
31053	1864	877.4884	481.7022	0.3834687	0.6311896	684.2047	3.956904	0	835.2618	484.6729	0.255506	0.6378167	677.7111	3.775268	0	42	856	483						2014-04-06 FOX GREEN YELLOW.avi	0
31070	1865	871.0635	483.3062	0.3834969	0.6312487	684.1354	3.958905	0	846.1352	481.7994	0.2555437	0.6379396	677.7111	3.77702	0	42	859	483						2014-04-06 FOX GREEN YELLOW.avi	0
31086	1866	871.8694	482.062	0.3835196	0.6312812	684.1932	3.962514	0	850.6489	479.7679	0.2555469	0.6381293	677.7111	3.798633	0	42	861	481						2014-04-06 FOX GREEN YELLOW.avi	0
31103	1867	869.9355	497.8432	0.3835511	0.6312699	684.4282	3.968632	0	851.6909	466.233	0.2555911	0.6380262	677.7454	3.751005	0	42	861	482						2014-04-06 FOX GREEN YELLOW.avi	0
31120	1868	872.9703	479.9569	0.38357	0.631358	684.6039	3.979213	0	845.8097	469.7023	0.2555956	0.6380382	677.7454	3.775081	0	42	859	475						2014-04-06 FOX GREEN YELLOW.avi	0
31136	1869	884.0008	484.6728	0.3835752	0.6313805	684.5421	4.005903	0	856.3113	464.227	0.2555919	0.6380194	677.7454	3.787222	0	42	870	474						2014-04-06 FOX GREEN YELLOW.avi	0
31153	1870	878.5208	470.9751	0.3835777	0.6313828	684.5963	3.984126	0	856.5146	463.7617	0.2556044	0.6380108	677.7454	3.777243	0	42	868	467						2014-04-06 FOX GREEN YELLOW.avi	0
31170	1871	878.2523	477.8785	0.3835964	0.6313502	684.5836	3.987177	0	854.5923	458.951	0.2556109	0.637972	677.7454	3.775396	0	42	866	468						2014-04-06 FOX GREEN YELLOW.avi	0
31186	1872	877.5015	473.8004	0.3836101	0.6312642	684.5952	4.014226	0	860.6133	452.8986	0.2556598	0.6379514	677.7454	3.794948	0	42	869	463						2014-04-06 FOX GREEN YELLOW.avi	0
31203	1873	874.7159	487.8187	0.383639	0.6312127	684.5817	4.043546	0	864.8115	439.8503	0.2557071	0.6379021	677.7454	3.798669	0	42	870	464						2014-04-06 FOX GREEN YELLOW.avi	0
31220	1874	858.921	477.1208	0.3836659	0.6315892	684.5602	4.097275	0	866.047	433.9392	0.2559323	0.6377324	680.2648	3.80239	0	42	862	456						2014-04-06 FOX GREEN YELLOW.avi	0
31236	1875	874.5385	480.2718	0.3837387	0.6313116	684.461	4.041237	0	859.5714	454.7061	0.2559609	0.6377545	680.2648	3.792422	0	42	867	467						2014-04-06 FOX GREEN YELLOW.avi	0
31253	1876	878.4	483.5549	0.3838246	0.6313187	684.6036	4.057563	0	855.3628	463.1471	0.2560272	0.6377287	680.2648	3.84877	0	42	867	473						2014-04-06 FOX GREEN YELLOW.avi	0
31270	1877	881.6046	492.0014	0.383954	0.6314123	684.6507	4.080008	0	862.4777	462.3195	0.2561291	0.6377299	680.2648	3.836146	0	42	872	477						2014-04-06 FOX GREEN YELLOW.avi	0
31287	1878	-1280	-1024	-1	-1	-1	-1	4	-1280	-1024	-1	-1	-1	-1	4		0	0						2014-04-06 FOX GREEN YELLOW.avi	0
31303	1879	-1280	-1024	-1	-1	-1	-1	4	-1280	-1024	-1	-1	-1	-1	4		0	0						2014-04-06 FOX GREEN YELLOW.avi	0
31320	1880	-1280	-1024	-1	-1	-1	-1	4	-1280	-1024	-1	-1	-1	-1	4		0	0						2014-04-06 FOX GREEN YELLOW.avi	0
31336	1881	-1280	-1024	-1	-1	-1	-1	4	-1280	-1024	-1	-1	-1	-1	4		0	0						2014-04-06 FOX GREEN YELLOW.avi	0
31353	1882	-1280	-1024	-1	-1	-1	-1	4	-1280	-1024	-1	-1	-1	-1	4		0	0						2014-04-06 FOX GREEN YELLOW.avi	0
31370	1883	-1280	-1024	-1	-1	-1	-1	4	-1280	-1024	-1	-1	-1	-1	4		0	0						2014-04-06 FOX GREEN YELLOW.avi	0
31386	1884	-1280	-1024	-1	-1	-1	-1	4	-1280	-1024	-1	-1	-1	-1	4		0	0						2014-04-06 FOX GREEN YELLOW.avi	0
31403	1885	-1280	-1024	-1	-1	-1	-1	4	-1280	-1024	-1	-1	-1	-1	4		0	0						2014-04-06 FOX GREEN YELLOW.avi	0
31420	1886	-1280	-1024	-1	-1	-1	-1	4	-1280	-1024	-1	-1	-1	-1	4		0	0						2014-04-06 FOX GREEN YELLOW.avi	0
31436	1887	-1280	-1024	-1	-1	-1	-1	4	-1280	-1024	-1	-1	-1	-1	4		0	0						2014-04-06 FOX GREEN YELLOW.avi	0
31453	1888	-1280	-1024	-1	-1	-1	-1	4	-1280	-1024	-1	-1	-1	-1	4		0	0						2014-04-06 FOX GREEN YELLOW.avi	0
31470	1889	-1280	-1024	-1	-1	-1	-1	4	-1280	-1024	-1	-1	-1	-1	4		0	0						2014-04-06 FOX GREEN YELLOW.avi	0
31486	1890	-1280	-1024	-1	-1	-1	-1	4	-1280	-1024	-1	-1	-1	-1	4		0	0						2014-04-06 FOX GREEN YELLOW.avi	0
31503	1891	-1280	-1024	-1	-1	-1	-1	4	-1280	-1024	-1	-1	-1	-1	4		0	0						2014-04-06 FOX GREEN YELLOW.avi	0
31520	1892	-1280	-1024	-1	-1	-1	-1	4	-1280	-1024	-1	-1	-1	-1	4		0	0						2014-04-06 FOX GREEN YELLOW.avi	0
31536	1893	-1280	-1024	-1	-1	-1	-1	4	-1280	-1024	-1	-1	-1	-1	4		0	0						2014-04-06 FOX GREEN YELLOW.avi	0
31553	1894	-1280	-1024	-1	-1	-1	-1	4	-1280	-1024	-1	-1	-1	-1	4		0	0						2014-04-06 FOX GREEN YELLOW.avi	0
31570	1895	-1280	-1024	-1	-1	-1	-1	4	-1280	-1024	-1	-1	-1	-1	4		0	0						2014-04-06 FOX GREEN YELLOW.avi	0
31586	1896	-1280	-1024	-1	-1	-1	-1	4	-1280	-1024	-1	-1	-1	-1	4		0	0						2014-04-06 FOX GREEN YELLOW.avi	0
31603	1897	-1280	-1024	-1	-1	-1	-1	4	-1280	-1024	-1	-1	-1	-1	4		0	0						2014-04-06 FOX GREEN YELLOW.avi	0
31619	1898	-1280	-1024	-1	-1	-1	-1	4	-1280	-1024	-1	-1	-1	-1	4		0	0						2014-04-06 FOX GREEN YELLOW.avi	0
31636	1899	-1280	-1024	-1	-1	-1	-1	4	-1280	-1024	-1	-1	-1	-1	4		0	0						2014-04-06 FOX GREEN YELLOW.avi	0
31653	1900	-1280	-1024	-1	-1	-1	-1	4	-1280	-1024	-1	-1	-1	-1	4		0	0						2014-04-06 FOX GREEN YELLOW.avi	0
31669	1901	-1280	-1024	-1	-1	-1	-1	4	-1280	-1024	-1	-1	-1	-1	4		0	0						2014-04-06 FOX GREEN YELLOW.avi	0
31686	1902	-1280	-1024	-1	-1	-1	-1	4	-1280	-1024	-1	-1	-1	-1	4		0	0						2014-04-06 FOX GREEN YELLOW.avi	0
31703	1903	-1280	-1024	-1	-1	-1	-1	4	-1280	-1024	-1	-1	-1	-1	4		0	0						2014-04-06 FOX GREEN YELLOW.avi	0
31719	1904	-1280	-1024	-1	-1	-1	-1	4	-1280	-1024	-1	-1	-1	-1	4		0	0						2014-04-06 FOX GREEN YELLOW.avi	0
31736	1905	-1280	-1024	-1	-1	-1	-1	4	-1280	-1024	-1	-1	-1	-1	4		0	0						2014-04-06 FOX GREEN YELLOW.avi	0
31753	1906	-1280	-1024	-1	-1	-1	-1	4	-1280	-1024	-1	-1	-1	-1	4		0	0						2014-04-06 FOX GREEN YELLOW.avi	0
31769	1907	-1280	-1024	-1	-1	-1	-1	4	-1280	-1024	-1	-1	-1	-1	4		0	0						2014-04-06 FOX GREEN YELLOW.avi	0
31786	1908	-1280	-1024	-1	-1	-1	-1	4	-1280	-1024	-1	-1	-1	-1	4		0	0						2014-04-06 FOX GREEN YELLOW.avi	0
31803	1909	-1280	-1024	-1	-1	-1	-1	4	-1280	-1024	-1	-1	-1	-1	4		0	0						2014-04-06 FOX GREEN YELLOW.avi	0
31819	1910	-1280	-1024	-1	-1	-1	-1	4	-1280	-1024	-1	-1	-1	-1	4		0	0						2014-04-06 FOX GREEN YELLOW.avi	0
31836	1911	-1280	-1024	-1	-1	-1	-1	4	-1280	-1024	-1	-1	-1	-1	4		0	0						2014-04-06 FOX GREEN YELLOW.avi	0
31853	1912	-1280	-1024	-1	-1	-1	-1	4	-1280	-1024	-1	-1	-1	-1	4		0	0						2014-04-06 FOX GREEN YELLOW.avi	0
31869	1913	-1280	-1024	-1	-1	-1	-1	4	-1280	-1024	-1	-1	-1	-1	4		0	0						2014-04-06 FOX GREEN YELLOW.avi	0
31886	1914	-1280	-1024	-1	-1	-1	-1	4	-1280	-1024	-1	-1	-1	-1	4		0	0						2014-04-06 FOX GREEN YELLOW.avi	0
31903	1915	-1280	-1024	-1	-1	-1	-1	4	-1280	-1024	-1	-1	-1	-1	4		0	0						2014-04-06 FOX GREEN YELLOW.avi	0
31919	1916	-1280	-1024	-1	-1	-1	-1	4	-1280	-1024	-1	-1	-1	-1	4		0	0						2014-04-06 FOX GREEN YELLOW.avi	0
31936	1917	-1280	-1024	-1	-1	-1	-1	4	-1280	-1024	-1	-1	-1	-1	4		0	0						2014-04-06 FOX GREEN YELLOW.avi	0
31953	1918	-1280	-1024	-1	-1	-1	-1	4	-1280	-1024	-1	-1	-1	-1	4		0	0						2014-04-06 FOX GREEN YELLOW.avi	0
31969	1919	-1280	-1024	-1	-1	-1	-1	4	-1280	-1024	-1	-1	-1	-1	4		0	0						2014-04-06 FOX GREEN YELLOW.avi	0
31986	1920	-1280	-1024	-1	-1	-1	-1	4	-1280	-1024	-1	-1	-1	-1	4		0	0						2014-04-06 FOX GREEN YELLOW.avi	0
32003	1921	-1280	-1024	-1	-1	-1	-1	4	-1280	-1024	-1	-1	-1	-1	4		0	0						2014-04-06 FOX GREEN YELLOW.avi	0
32019	1922	-1280	-1024	-1	-1	-1	-1	4	-1280	-1024	-1	-1	-1	-1	4		0	0						2014-04-06 FOX GREEN YELLOW.avi	0
32036	1923	878.1568	467.7198	0.3873234	0.632033	683.8331	4.306029	0	875.2971	453.5799	0.2591666	0.6362153	678.6297	4.078245	0	43	877	461						2014-04-06 FOX GREEN YELLOW.avi	0
32052	1924	881.9153	464.9677	0.3873978	0.631746	683.8643	4.318124	0	870.4691	474.6032	0.2592239	0.6357803	678.6297	4.080602	0	43	876	470						2014-04-06 FOX GREEN YELLOW.avi	0
32069	1925	886.8574	471.161	0.3875122	0.6313933	683.6974	4.330282	0	877.767	462.6588	0.2593149	0.6354602	678.6297	4.085566	0	43	882	467						2014-04-06 FOX GREEN YELLOW.avi	0
32086	1926	877.8336	452.1536	0.3875726	0.6311184	683.5477	4.327141	0	872.186	466.6397	0.259411	0.6349711	678.6297	4.073402	0	43	875	459						2014-04-06 FOX GREEN YELLOW.avi	0
32102	1927	877.8852	459.6692	0.387666	0.6307704	683.602	4.337333	0	880.7022	462.8978	0.2595602	0.6345657	678.6297	4.12882	0	43	879	461						2014-04-06 FOX GREEN YELLOW.avi	0
32119	1928	879.3851	474.8232	0.3878582	0.6301563	683.5664	4.194658	0	875.5135	467.0129	0.2596691	0.6341217	678.6297	4.083259	0	43	877	471						2014-04-06 FOX GREEN YELLOW.avi	0
32136	1929	876.8292	434.7311	0.3870643	0.630344	689.36	4.380238	0	874.6643	465.89	0.2599487	0.6337337	679.6545	4.090839	0	43	876	450						2014-04-06 FOX GREEN YELLOW.avi	0
32152	1930	-1280	-1024	-1	-1	-1	-1	4	-1280	-1024	-1	-1	-1	-1	4	43	0	0						2014-04-06 FOX GREEN YELLOW.avi	0
32169	1931	879.1613	452.1912	0.3884985	0.62954	683.0729	4.358216	0	871.8885	452.387	0.260385	0.6329274	679.6545	4.13592	0	43	876	452						2014-04-06 FOX GREEN YELLOW.avi	0
32186	1932	-1280	-1024	-1	-1	-1	-1	4	-1280	-1024	-1	-1	-1	-1	4		0	0						2014-04-06 FOX GREEN YELLOW.avi	0
32203	1933	-1280	-1024	-1	-1	-1	-1	4	-1280	-1024	-1	-1	-1	-1	4		0	0						2014-04-06 FOX GREEN YELLOW.avi	0
32219	1934	-1280	-1024	-1	-1	-1	-1	4	-1280	-1024	-1	-1	-1	-1	4		0	0						2014-04-06 FOX GREEN YELLOW.avi	0
32236	1935	-1280	-1024	-1	-1	-1	-1	4	-1280	-1024	-1	-1	-1	-1	4		0	0						2014-04-06 FOX GREEN YELLOW.avi	0
32252	1936	-1280	-1024	-1	-1	-1	-1	4	-1280	-1024	-1	-1	-1	-1	4		0	0						2014-04-06 FOX GREEN YELLOW.avi	0
32269	1937	-1280	-1024	-1	-1	-1	-1	4	-1280	-1024	-1	-1	-1	-1	4		0	0						2014-04-06 FOX GREEN YELLOW.avi	0
32286	1938	-1280	-1024	-1	-1	-1	-1	4	-1280	-1024	-1	-1	-1	-1	4		0	0						2014-04-06 FOX GREEN YELLOW.avi	0
32302	1939	-1280	-1024	-1	-1	-1	-1	4	-1280	-1024	-1	-1	-1	-1	4		0	0						2014-04-06 FOX GREEN YELLOW.avi	0
32319	1940	-1280	-1024	-1	-1	-1	-1	4	-1280	-1024	-1	-1	-1	-1	4		0	0						2014-04-06 FOX GREEN YELLOW.avi	0
32336	1941	-1280	-1024	-1	-1	-1	-1	4	-1280	-1024	-1	-1	-1	-1	4		0	0						2014-04-06 FOX GREEN YELLOW.avi	0
32352	1942	-1280	-1024	-1	-1	-1	-1	4	-1280	-1024	-1	-1	-1	-1	4		0	0						2014-04-06 FOX GREEN YELLOW.avi	0
32369	1943	-1280	-1024	-1	-1	-1	-1	4	-1280	-1024	-1	-1	-1	-1	4		0	0						2014-04-06 FOX GREEN YELLOW.avi	0
32386	1944	-1280	-1024	-1	-1	-1	-1	4	-1280	-1024	-1	-1	-1	-1	4		0	0						2014-04-06 FOX GREEN YELLOW.avi	0
32402	1945	-1280	-1024	-1	-1	-1	-1	4	-1280	-1024	-1	-1	-1	-1	4		0	0						2014-04-06 FOX GREEN YELLOW.avi	0
32419	1946	-1280	-1024	-1	-1	-1	-1	4	-1280	-1024	-1	-1	-1	-1	4		0	0						2014-04-06 FOX GREEN YELLOW.avi	0
32436	1947	-1280	-1024	-1	-1	-1	-1	4	-1280	-1024	-1	-1	-1	-1	4		0	0						2014-04-06 FOX GREEN YELLOW.avi	0
32452	1948	-1280	-1024	-1	-1	-1	-1	4	-1280	-1024	-1	-1	-1	-1	4		0	0						2014-04-06 FOX GREEN YELLOW.avi	0
32469	1949	-1280	-1024	-1	-1	-1	-1	4	-1280	-1024	-1	-1	-1	-1	4		0	0						2014-04-06 FOX GREEN YELLOW.avi	0
32486	1950	-1280	-1024	-1	-1	-1	-1	4	-1280	-1024	-1	-1	-1	-1	4		0	0						2014-04-06 FOX GREEN YELLOW.avi	0
32502	1951	-1280	-1024	-1	-1	-1	-1	4	-1280	-1024	-1	-1	-1	-1	4		0	0						2014-04-06 FOX GREEN YELLOW.avi	0
32519	1952	-1280	-1024	-1	-1	-1	-1	4	-1280	-1024	-1	-1	-1	-1	4		0	0						2014-04-06 FOX GREEN YELLOW.avi	0
32536	1953	-1280	-1024	-1	-1	-1	-1	4	-1280	-1024	-1	-1	-1	-1	4		0	0						2014-04-06 FOX GREEN YELLOW.avi	0
32552	1954	-1280	-1024	-1	-1	-1	-1	4	-1280	-1024	-1	-1	-1	-1	4		0	0						2014-04-06 FOX GREEN YELLOW.avi	0
32569	1955	-1280	-1024	-1	-1	-1	-1	4	-1280	-1024	-1	-1	-1	-1	4		0	0						2014-04-06 FOX GREEN YELLOW.avi	0
32585	1956	-1280	-1024	-1	-1	-1	-1	4	-1280	-1024	-1	-1	-1	-1	4		0	0						2014-04-06 FOX GREEN YELLOW.avi	0
32602	1957	-1280	-1024	-1	-1	-1	-1	4	-1280	-1024	-1	-1	-1	-1	4		0	0						2014-04-06 FOX GREEN YELLOW.avi	0
32619	1958	-1280	-1024	-1	-1	-1	-1	4	-1280	-1024	-1	-1	-1	-1	4		0	0						2014-04-06 FOX GREEN YELLOW.avi	0
32635	1959	-1280	-1024	-1	-1	-1	-1	4	-1280	-1024	-1	-1	-1	-1	4		0	0						2014-04-06 FOX GREEN YELLOW.avi	0
32652	1960	-1280	-1024	-1	-1	-1	-1	4	-1280	-1024	-1	-1	-1	-1	4		0	0						2014-04-06 FOX GREEN YELLOW.avi	0
32669	1961	-1280	-1024	-1	-1	-1	-1	4	-1280	-1024	-1	-1	-1	-1	4		0	0						2014-04-06 FOX GREEN YELLOW.avi	0
32686	1962	-1280	-1024	-1	-1	-1	-1	4	-1280	-1024	-1	-1	-1	-1	4		0	0						2014-04-06 FOX GREEN YELLOW.avi	0
32702	1963	-1280	-1024	-1	-1	-1	-1	4	-1280	-1024	-1	-1	-1	-1	4		0	0						2014-04-06 FOX GREEN YELLOW.avi	0
32719	1964	-1280	-1024	-1	-1	-1	-1	4	-1280	-1024	-1	-1	-1	-1	4		0	0						2014-04-06 FOX GREEN YELLOW.avi	0
32735	1965	-1280	-1024	-1	-1	-1	-1	4	-1280	-1024	-1	-1	-1	-1	4		0	0						2014-04-06 FOX GREEN YELLOW.avi	0
32752	1966	-1280	-1024	-1	-1	-1	-1	4	-1280	-1024	-1	-1	-1	-1	4		0	0						2014-04-06 FOX GREEN YELLOW.avi	0
32769	1967	857.7155	452.5485	0.3943583	0.6210945	680.6936	4.311653	0	855.8806	456.7721	0.2658833	0.6212247	674.0204	4.075483	0	44	857	455						2014-04-06 FOX GREEN YELLOW.avi	0
32785	1968	855.8048	445.7202	0.3944413	0.6209645	680.7245	4.305439	0	855.1383	434.8249	0.2659742	0.6210315	674.0204	4.119606	0	44	855	440						2014-04-06 FOX GREEN YELLOW.avi	0
32802	1969	855.3222	458.8552	0.3944992	0.6207687	680.6069	4.340192	0	852.6262	451.5358	0.266032	0.6207295	674.0204	4.087289	0	44	854	455						2014-04-06 FOX GREEN YELLOW.avi	0
32819	1970	856.918	450.3452	0.3945659	0.6206774	680.7437	4.310725	0	848.692	455.2446	0.2660797	0.6205056	674.0204	4.073432	0	44	853	453						2014-04-06 FOX GREEN YELLOW.avi	0
32835	1971	860.6725	449.7528	0.3946027	0.6205482	680.9241	4.306072	0	846.5934	453.2376	0.2661111	0.6203673	674.0204	4.084332	0	44	854	451						2014-04-06 FOX GREEN YELLOW.avi	0
32852	1972	857.8148	448.554	0.3946396	0.620526	680.7652	4.27555	0	852.66	434.2402	0.2661338	0.6203105	674.0204	4.061335	0	44	855	441						2014-04-06 FOX GREEN YELLOW.avi	0
32869	1973	850.2805	428.8351	0.3946103	0.6208774	680.5842	4.394482	0	850.171	434.1516	0.2663036	0.6203076	675.7196	4.060935	0	44	850	431						2014-04-06 FOX GREEN YELLOW.avi	0
32885	1974	-1280	-1024	-1	-1	-1	-1	4	-1280	-1024	-1	-1	-1	-1	4	44	0	0						2014-04-06 FOX GREEN YELLOW.avi	0
32902	1975	849.3439	458.8829	0.394509	0.6207508	680.4755	4.287947	0	850.7545	464.629	0.266034	0.6204681	673.5518	4.084473	0	44	850	462						2014-04-06 FOX GREEN YELLOW.avi	0
32918	1976	856.2513	456.3701	0.3944561	0.6209512	680.4049	4.253361	0	863.1605	442.6779	0.2659528	0.6208673	673.5518	4.120177	0	44	860	450						2014-04-06 FOX GREEN YELLOW.avi	0
32935	1977	855.0619	451.766	0.394393	0.6210983	680.4145	4.256853	0	860.5423	451.3618	0.2659136	0.6208598	673.6226	4.0615	0	44	858	452						2014-04-06 FOX GREEN YELLOW.avi	0
32952	1978	852.9465	451.9716	0.3942555	0.6212105	680.5754	4.264194	0	849.2917	449.6608	0.2657716	0.6210967	673.6226	4.106735	0	44	851	451						2014-04-06 FOX GREEN YELLOW.avi	0
32968	1979	859.4802	447.1131	0.3941311	0.6212647	680.6475	4.284987	0	845.2083	456.7957	0.2656193	0.6211443	673.6226	4.071731	0	44	852	452						2014-04-06 FOX GREEN YELLOW.avi	0
32985	1980	855.5822	452.4754	0.393956	0.6212766	680.4678	4.262908	0	847.1473	456.1124	0.2654709	0.6212084	673.6226	4.055902	0	44	851	454						2014-04-06 FOX GREEN YELLOW.avi	0
33002	1981	847.4197	452.6066	0.3937796	0.6212716	680.5636	4.268654	0	849.1403	466.8947	0.2653064	0.62129	673.6226	4.058634	0	44	848	460						2014-04-06 FOX GREEN YELLOW.avi	0
33018	1982	850.0914	459.1799	0.3935728	0.6213647	680.7377	4.277872	0	852.5493	456.4383	0.2650479	0.6214756	673.6226	4.062957	0	44	851	458						2014-04-06 FOX GREEN YELLOW.avi	0
33035	1983	855.0032	462.3578	0.393343	0.621502	680.4496	4.256187	0	844.8297	469.3111	0.2647668	0.621829	673.6226	4.097386	0	44	850	466						2014-04-06 FOX GREEN YELLOW.avi	0
33052	1984	839.7313	464.23	0.3930292	0.6218633	680.5352	4.320736	0	848.3641	460.4158	0.2649061	0.621914	678.4756	4.041213	0	44	844	462						2014-04-06 FOX GREEN YELLOW.avi	0
33068	1985	842.1936	491.2311	0.392822	0.6221008	680.4847	4.261251	0	835.7502	499.7225	0.264738	0.6223449	678.4756	4.073918	0	45	839	495						2014-04-06 FOX GREEN YELLOW.avi	0
33085	1986	837.3148	506.5645	0.3925742	0.6223317	680.6826	4.274666	0	826.88	505.3769	0.2638327	0.6229358	678.4756	4.137716	0	45	832	506						2014-04-06 FOX GREEN YELLOW.avi	0
33102	1987	840.373	510.2386	0.3923451	0.6224442	680.4365	4.254855	0	833.0317	518.0618	0.2639211	0.622926	673.6118	4.033362	0	45	837	514						2014-04-06 FOX GREEN YELLOW.avi	0
33118	1988	838.1495	499.7556	0.3921076	0.6226148	680.8599	4.249225	0	821.9568	526.584	0.2636521	0.6232013	673.6118	4.033229	0	45	830	513						2014-04-06 FOX GREEN YELLOW.avi	0
33135	1989	844.4015	509.6747	0.3919115	0.6227393	680.863	4.293933	0	822.2566	512.7007	0.2634368	0.6235017	673.6118	4.037154	0	45	833	511						2014-04-06 FOX GREEN YELLOW.avi	0
[truncated: 22,242 more rows]
