# Supplementary material for: Young children integrate current observations, priors and agent information to predict others’ actions
Source: PLoS One. 2019 May 22;14(5):e0200976. doi: 10.1371/journal.pone.0200976 (PMC6530825; doi:10.1371/journal.pone.0200976)
Supplement: S1 Dataset — (ZIP) [file pone.0200976.s003.zip › PONE-D-18-19791R1_Data/18-month-olds/Anonymized_03_18-Combined-Data.tsv]

Recording name:	Anonymized_03_18
Recording resolution:	1280 x 1024
Fixation filter: Tobii fixation filter
Velocity threshold: 35
Distance threshold: 35
Timestamp	Number	GazePointXLeft	GazePointYLeft	CamXLeft	CamYLeft	DistanceLeft	PupilLeft	ValidityLeft	GazePointXRight	GazePointYRight	CamXRight	CamYRight	DistanceRight	PupilRight	ValidityRight	FixationIndex	GazePointX	GazePointY	Event	EventKey	Data1	Data2	Descriptor	StimuliName	StimuliID
12	0	479.1643	117.7849	0.552609	0.4278859	546.423	3.264784	0	490.222	139.2447	0.4097887	0.4220984	537.9642	3.237589	0	0	485	129						No media	0
29	1	571.5205	227.4711	0.5515541	0.4289013	546.1105	3.268693	0	576.5323	253.0067	0.4089663	0.423261	537.9514	3.210542	0	1	574	240						No media	0
45	2	660.9299	375.834	0.5503122	0.4298388	546.1323	3.289295	0	652.4543	377.1136	0.4080594	0.4245788	538.1547	3.204117	0	1	657	376						No media	0
62	3	655.2958	384.7707	0.5499596	0.4300542	545.9386	3.29177	0	654.4135	387.4517	0.4075133	0.4251832	538.146	3.209399	0	1	655	386						No media	0
79	4	669.3671	400.0583	0.5496965	0.4300277	546.121	3.271182	0	653.7756	406.3371	0.4070193	0.4253216	538.2722	3.193338	0	1	662	403						No media	0
95	5	665.7762	391.5837	0.5493305	0.4299527	546.0627	3.278156	0	658.3588	409.7263	0.4065787	0.425432	538.3956	3.201181	0	1	662	401						No media	0
112	6	669.1685	399.3188	0.5491053	0.4298433	546.1197	3.296224	0	660.5143	403.0623	0.4062013	0.4256431	538.3865	3.219284	0	1	665	401						No media	0
129	7	666.0294	396.4404	0.5488285	0.429956	546.1788	3.273163	0	655.9234	405.4061	0.4058654	0.4258292	538.6846	3.214727	0	1	661	401						No media	0
145	8	670.5035	400.7991	0.5486799	0.430176	546.2874	3.30472	0	657.7735	408.7295	0.4056154	0.4260864	538.6831	3.223154	0	1	664	405						No media	0
162	9	667.2131	398.6133	0.5484785	0.4304654	546.2777	3.291233	0	658.4525	406.6568	0.405391	0.4264888	538.8931	3.253628	0	1	663	403						No media	0
179	10	667.7886	394.152	0.5483273	0.4309275	546.2958	3.289954	0	661.5235	408.4167	0.4052252	0.4269075	538.913	3.246375	0	1	665	401						No media	0
195	11	666.955	396.4477	0.5482334	0.4312857	546.3896	3.298172	0	657.0643	406.1761	0.4050742	0.4273913	538.9203	3.262341	0	1	662	401						No media	0
212	12	668.075	400.9931	0.548122	0.4315686	546.5789	3.314728	0	659.7695	406.1177	0.4049672	0.4276647	539.1114	3.253445	0	1	664	404						No media	0
229	13	660.3071	396.5255	0.5480093	0.4318109	546.6608	3.31329	0	659.8033	413.6291	0.4048917	0.4277597	539.1769	3.275273	0	1	660	405						No media	0
245	14	664.3049	397.0536	0.547963	0.4318707	546.7283	3.347526	0	660.8811	410.5568	0.4048868	0.4277682	539.2783	3.289182	0	1	663	404						No media	0
262	15	660.7178	394.2788	0.5480033	0.4319577	546.7962	3.34316	0	659.8873	413.2791	0.4049582	0.4277309	539.3962	3.297178	0	1	660	404						No media	0
279	16	659.4418	408.4443	0.5481508	0.4319345	546.8533	3.359268	0	662.681	410.9156	0.4051445	0.4277327	539.4631	3.304509	0	1	661	410						No media	0
295	17	663.6284	400.5833	0.5483524	0.4321239	546.8906	3.357153	0	659.5406	414.1991	0.4053545	0.4277697	539.5716	3.318897	0	1	662	407						No media	0
312	18	658.5363	406.1233	0.5485566	0.432322	546.9899	3.385702	0	657.2222	416.6071	0.4055836	0.4279501	539.666	3.342155	0	1	658	411						No media	0
329	19	652.8458	404.4179	0.5487048	0.4326759	547.0275	3.367175	0	659.5783	399.3554	0.4057995	0.4283584	539.6473	3.331201	0	1	656	402						No media	0
345	20	655.8971	408.5798	0.5487772	0.4330834	547.0247	3.381888	0	658.9764	413.1303	0.4058659	0.4287086	539.6514	3.350225	0	1	657	411						No media	0
362	21	654.3096	411.4845	0.5487082	0.4335255	547.1582	3.383186	0	659.0981	403.8588	0.4058165	0.4292319	539.6832	3.361128	0	1	657	408						No media	0
379	22	654.5532	400.5093	0.5485392	0.4339984	547.1047	3.379217	0	657.8295	408.4303	0.4056604	0.429594	539.7493	3.35699	0	1	656	404						No media	0
395	23	651.845	404.7763	0.5483571	0.434311	547.1216	3.391911	0	657.0438	410.9679	0.4054344	0.430047	539.6974	3.381704	0	1	654	408						No media	0
412	24	655.4895	408.0154	0.5481459	0.434603	547.1259	3.396621	0	656.2653	410.9139	0.4052467	0.4303686	539.7687	3.376733	0	1	656	409						No media	0
429	25	653.6465	400.0706	0.5480095	0.4349282	547.1904	3.402285	0	657.7797	400.936	0.4050685	0.4307494	539.8361	3.385883	0	1	656	401						No media	0
445	26	651.8585	413.5448	0.5479255	0.4351575	547.1667	3.437866	0	656.8184	410.268	0.4049751	0.4310021	539.813	3.38308	0	1	654	412						No media	0
462	27	653.8702	404.3811	0.5478798	0.4354473	547.1879	3.424385	0	654.2966	405.381	0.4049035	0.4314266	539.726	3.391819	0	1	654	405						No media	0
478	28	656.6998	405.3489	0.5478362	0.4357612	547.1552	3.42375	0	652.9019	406.4001	0.4048479	0.4316999	539.8652	3.406855	0	1	655	406						No media	0
495	29	654.1763	411.7985	0.5477425	0.4359281	547.2537	3.43137	0	656.3256	411.61	0.4047757	0.4318655	539.9526	3.402864	0	1	655	412						No media	0
512	30	652.6483	414.2827	0.5476324	0.4359643	547.2063	3.451583	0	653.6877	410.6075	0.4046372	0.4320524	540.1063	3.405827	0	1	653	412						No media	0
528	31	653.1627	414.01	0.5474916	0.4360096	547.1812	3.446431	0	655.848	407.5277	0.4045197	0.432228	539.9261	3.417881	0	1	655	411						No media	0
545	32	655.5509	408.2083	0.5473566	0.4361027	547.2551	3.472462	0	651.9827	400.2857	0.4043424	0.4323854	539.9691	3.417272	0	1	654	404						No media	0
562	33	654.3698	415.4999	0.5472037	0.4363059	547.3027	3.469359	0	655.3637	407.9672	0.4042025	0.432588	539.9971	3.438439	0	1	655	412						No media	0
578	34	652.4971	412.8942	0.5471004	0.4367381	547.3344	3.475423	0	652.749	401.1811	0.4040841	0.4331127	540.0862	3.437693	0	1	653	407						No media	0
595	35	650.0732	410.4504	0.5470763	0.4373435	547.2883	3.475667	0	656.7511	412.3425	0.4040459	0.4334848	540.0911	3.441552	0	1	653	411						No media	0
612	36	650.6704	416.3177	0.5471425	0.4378538	547.2762	3.491412	0	653.7587	400.399	0.4040974	0.4341058	540.2005	3.450729	0	1	652	408						No media	0
628	37	651.5504	409.4206	0.5473396	0.4383732	547.3824	3.492149	0	656.908	400.3317	0.4042805	0.4344715	540.1832	3.454256	0	1	654	405						No media	0
645	38	652.0488	414.3148	0.5476443	0.4386638	547.4166	3.494697	0	654.3463	403.6696	0.4046008	0.4346061	540.2405	3.472834	0	1	653	409						No media	0
662	39	648.6616	415.5954	0.5480155	0.4389203	547.4076	3.515082	0	658.1696	403.6145	0.4049821	0.4345984	540.3364	3.495161	0	1	653	410						No media	0
678	40	651.2491	413.0615	0.5484785	0.4391081	547.4634	3.497705	0	655.1252	408.5662	0.4054478	0.4344967	540.4321	3.502876	0	1	653	411						No media	0
695	41	649.353	413.0442	0.5489792	0.4393512	547.5535	3.511687	0	653.7534	406.1021	0.405965	0.4344796	540.5494	3.510325	0	1	652	410						No media	0
712	42	647.6291	408.4124	0.54951	0.4397502	547.551	3.518781	0	658.4863	403.0957	0.4065291	0.4345765	540.6431	3.530054	0	1	653	406						No media	0
728	43	647.7587	411.9152	0.5501157	0.4402047	547.7013	3.533282	0	655.0255	398.8575	0.4071027	0.4347933	540.5837	3.51198	0	1	651	405						No media	0
745	44	648.2371	422.8061	0.5507262	0.4408734	547.6303	3.537363	0	655.7881	404.0017	0.4077101	0.4350913	540.7768	3.528547	0	1	652	413						No media	0
762	45	648.3866	421.3184	0.5513572	0.4417034	547.7243	3.556237	0	656.9884	403.1344	0.408361	0.4357352	540.7755	3.533282	0	1	653	412						No media	0
778	46	646.032	420.8504	0.5520179	0.4426614	547.7349	3.545639	0	656.2556	399.5921	0.4089956	0.4363128	540.8186	3.544974	0	1	651	410						No media	0
795	47	645.9673	415.8003	0.5526608	0.4435586	547.7672	3.537521	0	653.9742	398.6908	0.4096577	0.4367918	540.8567	3.546414	0	1	650	407						No media	0
811	48	642.929	417.3137	0.5533169	0.4443048	547.7806	3.573981	0	657.0856	394.4267	0.4103432	0.4372583	540.9106	3.555456	0	1	650	406						No media	0
828	49	646.6354	419.5801	0.5540348	0.4448795	547.8298	3.572643	0	653.1422	398.1576	0.4110353	0.4373728	540.9576	3.559279	0	1	650	409						No media	0
845	50	643.4948	411.3156	0.5547667	0.4454767	547.8204	3.565256	0	656.153	399.9567	0.411815	0.4374446	540.8695	3.566442	0	1	650	406						No media	0
861	51	644.8944	414.7803	0.5555221	0.4459458	547.8107	3.562408	0	654.1906	403.2749	0.4125747	0.4374831	540.9477	3.583497	0	1	650	409						No media	0
878	52	647.236	417.0142	0.5562319	0.4464617	547.7985	3.585914	0	656.6721	402.7923	0.4133233	0.4375443	540.9713	3.573552	0	1	652	410						No media	0
895	53	647.3947	405.4378	0.5568814	0.4470267	547.8163	3.5892	0	654.0298	402.9381	0.4139781	0.4375767	540.7856	3.576369	0	1	651	404						No media	0
911	54	642.615	418.1013	0.5574162	0.4473634	547.8667	3.593068	0	655.3943	395.4941	0.4145306	0.4377746	540.8297	3.591771	0	1	649	407						No media	0
928	55	644.5322	412.1137	0.5577415	0.4479268	547.8698	3.59093	0	653.2985	395.0183	0.4149006	0.4378595	540.8471	3.614362	0	1	649	404						No media	0
943																			MovieStart	128	0	0	Frog_fixed.avi
945	56	645.4813	417.5062	0.5579516	0.4482799	547.8757	3.601172	0	650.3597	391.1493	0.4150833	0.4379271	540.9907	3.620174	0	1	648	404						Frog_fixed.avi	0
961	57	643.0547	407.7211	0.5579848	0.448795	547.8903	3.616164	0	654.8157	390.9104	0.4151717	0.438053	540.9666	3.609685	0	1	649	399						Frog_fixed.avi	0
978	58	648.9621	412.2165	0.5579624	0.4491076	547.9063	3.616201	0	651.6514	392.1987	0.415129	0.4381736	541.0405	3.619362	0	1	650	402						Frog_fixed.avi	0
995	59	649.323	406.6504	0.557878	0.4495685	547.8688	3.629464	0	650.9863	401.1315	0.4150767	0.438261	541.0186	3.622689	0	1	650	404						Frog_fixed.avi	0
1011	60	649.4284	410.4434	0.5578102	0.44971	547.8416	3.616341	0	653.6651	395.8959	0.4150137	0.4382956	540.9841	3.617676	0	1	652	403						Frog_fixed.avi	0
1028	61	651.3182	411.0754	0.5577224	0.4496914	548.0259	3.630651	0	651.5071	395.998	0.4149294	0.438197	541.0475	3.626905	0	1	651	404						Frog_fixed.avi	0
1045	62	648.668	401.8956	0.5575902	0.4496993	548.0493	3.620483	0	653.3367	387.9101	0.4148361	0.4381565	541.0769	3.646728	0	1	651	395						Frog_fixed.avi	0
1061	63	649.4996	411.9137	0.5574172	0.4497809	547.9825	3.633275	0	654.1835	395.1079	0.414622	0.43826	541.1599	3.61748	0	1	652	404						Frog_fixed.avi	0
1078	64	648.2215	404.702	0.5571182	0.4500542	548.0792	3.622854	0	655.873	389.5144	0.4143513	0.4386426	541.1672	3.634105	0	1	652	397						Frog_fixed.avi	0
1095	65	653.3645	399.7784	0.5567465	0.4503077	548.1364	3.648905	0	653.9122	392.2126	0.4139286	0.4389557	541.1772	3.653254	0	1	654	396						Frog_fixed.avi	0
1111	66	654.4557	403.7401	0.556263	0.4504267	548.1902	3.642507	0	658.3179	394.6693	0.4134313	0.4391706	541.2493	3.629586	0	1	656	399						Frog_fixed.avi	0
1128	67	655.3684	403.4174	0.5556917	0.4505125	548.2057	3.646976	0	655.6055	388.0426	0.4128579	0.4395638	541.3607	3.661634	0	1	655	396						Frog_fixed.avi	0
1145	68	655.0145	407.7197	0.5550488	0.4506051	548.2101	3.646074	0	650.9329	396.7753	0.412203	0.4398535	541.4687	3.670593	0	1	653	402						Frog_fixed.avi	0
1161	69	653.8233	405.0875	0.554413	0.4508977	548.1235	3.657877	0	657.7102	387.7888	0.4115947	0.4403819	541.4245	3.671002	0	1	656	396						Frog_fixed.avi	0
1178	70	656.3354	398.5876	0.5538429	0.4512036	548.3412	3.666201	0	656.5305	398.6376	0.4109758	0.4407246	541.5921	3.673976	0	1	656	399						Frog_fixed.avi	0
1195	71	657.2174	406.2865	0.5532966	0.4513246	548.435	3.663797	0	653.848	386.5803	0.4104163	0.4412374	541.562	3.677198	0	1	656	396						Frog_fixed.avi	0
1211	72	656.5204	408.7336	0.5527982	0.4513767	548.4515	3.664798	0	654.6461	393.2236	0.4099557	0.4414577	541.7261	3.670002	0	1	656	401						Frog_fixed.avi	0
1228	73	658.4127	408.9553	0.5523502	0.4513357	548.5122	3.664147	0	656.065	399.4939	0.4094974	0.4415409	541.8289	3.66245	0	1	657	404						Frog_fixed.avi	0
1244	74	715.7419	490.2869	0.5513268	0.4521041	548.4291	3.662894	0	714.4769	477.549	0.4087693	0.4427061	541.9445	3.680199	0	2	715	484						Frog_fixed.avi	0
1261	75	836.6055	670.0757	0.5496113	0.4538285	548.8037	3.679747	0	821.1944	663.5119	0.4077634	0.4444919	542.108	3.661413	0	2	829	667						Frog_fixed.avi	0
1278	76	849.0109	774.6282	0.5491051	0.4541404	548.7157	3.652062	0	837.1677	766.325	0.4072331	0.4452419	542.106	3.630229	0	2	843	770						Frog_fixed.avi	0
1295	77	853.4893	771.2727	0.5489332	0.4540865	548.6935	3.618851	0	836.1454	767.4747	0.4067683	0.4454513	542.1741	3.620426	0	2	845	769						Frog_fixed.avi	0
1311	78	856.7383	768.6407	0.5487466	0.4544093	548.7278	3.593403	0	831.5416	758.5036	0.4063771	0.4460128	542.1974	3.573321	0	2	844	764						Frog_fixed.avi	0
1328	79	849.1302	774.6138	0.5485032	0.4548833	548.6704	3.574506	0	838.1985	761.6351	0.4060751	0.4467659	542.1154	3.558709	0	2	844	768						Frog_fixed.avi	0
1344	80	852.2809	768.0873	0.5482257	0.4554219	548.6671	3.548279	0	836.4373	764.6342	0.4057054	0.4474258	542.1085	3.523809	0	2	844	766						Frog_fixed.avi	0
1361	81	853.097	775.9119	0.5478264	0.4557237	548.6568	3.521147	0	834.1537	765.2103	0.4052062	0.4480121	542.0341	3.505252	0	2	844	771						Frog_fixed.avi	0
1378	82	853.3553	772.6649	0.5473518	0.4559555	548.6172	3.498329	0	834.2025	761.8381	0.4046496	0.4485242	541.9497	3.492438	0	2	844	767						Frog_fixed.avi	0
1394	83	852.3499	761.0145	0.5468165	0.4561011	548.4804	3.460342	0	831.306	770.7247	0.4040463	0.4488607	541.8447	3.467675	0	2	842	766						Frog_fixed.avi	0
1411	84	850.3476	767.7845	0.5463208	0.4560767	548.3533	3.454614	0	828.9031	763.1721	0.4034735	0.449192	541.7014	3.465876	0	2	840	765						Frog_fixed.avi	0
1428	85	849.8578	770.9539	0.5459381	0.4558998	548.2457	3.449138	0	831.2403	760.7711	0.4030317	0.4493367	541.5305	3.440513	0	2	841	766						Frog_fixed.avi	0
1444	86	849.6219	766.1097	0.5456707	0.4556609	548.0074	3.406609	0	832.0488	763.7942	0.402747	0.4493496	541.3756	3.431053	0	2	841	765						Frog_fixed.avi	0
1461	87	850.7252	769.1165	0.5455346	0.4553619	547.8372	3.399063	0	836.0156	767.2633	0.4025776	0.4492646	541.2088	3.426868	0	2	843	768						Frog_fixed.avi	0
1478	88	851.0205	771.2417	0.545486	0.4548937	547.693	3.388196	0	833.7679	765.1119	0.4024939	0.4490672	541.0414	3.40852	0	2	842	768						Frog_fixed.avi	0
1494	89	848.6848	772.0446	0.5454428	0.4542591	547.554	3.372771	0	830.9335	769.8663	0.4024229	0.4487782	540.8091	3.407326	0	2	840	771						Frog_fixed.avi	0
1511	90	897.538	810.6473	0.5449281	0.454014	547.2912	3.354396	0	874.5824	815.9508	0.4020885	0.448852	540.6077	3.39457	0	3	886	813						Frog_fixed.avi	0
1528	91	887.5432	819.1014	0.5446936	0.4535058	547.2324	3.338122	0	870.0042	816.7147	0.4018426	0.4486852	540.4131	3.377907	0	3	879	818						Frog_fixed.avi	0
1544	92	899.8187	823.506	0.5445675	0.4528812	547.088	3.303545	0	879.3896	821.8936	0.4016306	0.4483372	540.2989	3.363457	0	3	890	823						Frog_fixed.avi	0
1561	93	895.08	819.8051	0.5443636	0.4523845	546.8878	3.313374	0	875.3944	823.0212	0.4013623	0.4480616	540.081	3.347384	0	3	885	821						Frog_fixed.avi	0
1578	94	899.436	817.7471	0.5441164	0.451991	546.7128	3.291176	0	878.0343	819.0522	0.4010421	0.4479719	539.8743	3.3346	0	3	889	818						Frog_fixed.avi	0
1594	95	893.9346	819.0975	0.5438507	0.4516501	546.4587	3.278691	0	879.0507	814.9727	0.40073	0.4479274	539.6667	3.313568	0	3	886	817						Frog_fixed.avi	0
1611	96	893.0562	819.2958	0.5435687	0.4513432	546.2572	3.28084	0	876.4545	817.9338	0.4003886	0.4478435	539.5003	3.307604	0	3	885	819						Frog_fixed.avi	0
1628	97	897.1738	820.9545	0.5433192	0.4510103	546.0374	3.261631	0	879.327	817.7919	0.4000366	0.4476885	539.4154	3.286929	0	3	888	819						Frog_fixed.avi	0
1644	98	888.809	818.0771	0.5430219	0.4506638	545.7691	3.275979	0	876.1602	817.5407	0.3996957	0.4475134	539.0688	3.295475	0	3	882	818						Frog_fixed.avi	0
1661	99	893.6899	822.0837	0.5427843	0.4502502	545.5497	3.27059	0	878.9233	823.2975	0.3993705	0.4472802	538.9018	3.288597	0	3	886	823						Frog_fixed.avi	0
1678	100	898.4823	820.2817	0.5425522	0.4499285	545.3193	3.254407	0	878.5111	812.2241	0.3990288	0.4471981	538.8381	3.276708	0	3	888	816						Frog_fixed.avi	0
1694	101	891.0975	822.5103	0.5423105	0.4495881	545.1246	3.268554	0	881.5479	813.9084	0.3987446	0.4471022	538.6367	3.279261	0	3	886	818						Frog_fixed.avi	0
1711	102	891.6873	822.9944	0.5420973	0.4493452	544.9298	3.264004	0	879.9527	812.7804	0.398427	0.4470659	538.4709	3.284884	0	3	886	818						Frog_fixed.avi	0
1727	103	897.5319	827.6783	0.5418534	0.4492139	544.6329	3.263038	0	876.3074	815.4152	0.3981341	0.4471388	538.2908	3.311942	0	3	887	822						Frog_fixed.avi	0
1744	104	890.1068	825.4292	0.5415657	0.4492262	544.4958	3.26528	0	878.8549	820.6753	0.3977872	0.4472359	538.1497	3.294029	0	3	884	823						Frog_fixed.avi	0
1761	105	899.3335	817.2115	0.5412691	0.4493605	544.238	3.257453	0	881.3	813.012	0.3974084	0.4475123	538.1768	3.293585	0	3	890	815						Frog_fixed.avi	0
1777	106	894.4467	822.3909	0.5408894	0.4495199	544.0892	3.245262	0	881.4484	812.416	0.3970111	0.4478229	537.9235	3.286113	0	3	888	817						Frog_fixed.avi	0
1794	107	898.8281	821.3138	0.540523	0.4496624	544.0326	3.243777	0	884.5804	819.4989	0.3965935	0.4480214	537.8029	3.288938	0	3	892	820						Frog_fixed.avi	0
1811	108	891.696	827.4387	0.540134	0.4498135	543.9543	3.256758	0	880.9724	814.637	0.3961686	0.4482464	537.7006	3.294864	0	3	886	821						Frog_fixed.avi	0
1827	109	896.528	820.6315	0.5397624	0.449782	543.8447	3.24145	0	880.5151	815.5002	0.3957629	0.4483021	537.6468	3.295295	0	3	889	818						Frog_fixed.avi	0
1844	110	917.9795	804.1439	0.5390817	0.4492272	543.7756	3.263112	0	915.2603	790.9913	0.3951491	0.4479439	537.7066	3.294671	0	3	917	798						Frog_fixed.avi	0
1861	111	995.9296	595.035	0.5377166	0.4479334	544.2888	3.236991	0	1021.313	589.6155	0.394302	0.4466242	538.3271	3.272295	0	4	1009	592						Frog_fixed.avi	0
1877	112	1022.104	544.2654	0.5370997	0.4470739	544.2412	3.23852	0	1045.653	525.4578	0.3937565	0.4459841	538.4477	3.279426	0	4	1034	535						Frog_fixed.avi	0
1894	113	1025.648	536.6948	0.5367045	0.4465863	544.1567	3.236468	0	1042.718	522.5634	0.3932367	0.4455866	538.4368	3.282939	0	4	1034	530						Frog_fixed.avi	0
1911	114	1028.158	538.0435	0.5362386	0.4459755	544.1709	3.226637	0	1039.255	524.6589	0.3926724	0.4452792	538.5045	3.266121	0	4	1034	531						Frog_fixed.avi	0
1927	115	1031.234	538.1944	0.5357293	0.4453658	544.1977	3.227341	0	1034.568	519.894	0.3920293	0.444843	538.6707	3.274064	0	4	1033	529						Frog_fixed.avi	0
1944	116	1027.195	541.8046	0.5351523	0.4448337	544.2834	3.231947	0	1039.076	516.8011	0.3913999	0.4445381	538.723	3.273665	0	4	1033	529						Frog_fixed.avi	0
1961	117	1028.538	538.9139	0.5345477	0.4444923	544.3121	3.230021	0	1037.82	520.7498	0.3907529	0.4443751	538.9056	3.279695	0	4	1033	530						Frog_fixed.avi	0
1977	118	1026.302	542.408	0.533883	0.4441313	544.4082	3.218326	0	1037.602	525.3969	0.3900827	0.4442665	538.9902	3.265293	0	4	1032	534						Frog_fixed.avi	0
1994	119	1031.76	549.6492	0.5332904	0.4438735	544.4971	3.229497	0	1036.486	521.5699	0.3894509	0.444263	539.0854	3.259795	0	4	1034	536						Frog_fixed.avi	0
2011	120	1029.931	538.7913	0.5327184	0.4437671	544.6613	3.223469	0	1033.77	520.995	0.3888623	0.4443322	539.2224	3.256196	0	4	1032	530						Frog_fixed.avi	0
2027	121	1031.738	543.5728	0.5321967	0.4436977	544.736	3.214045	0	1033.216	519.9138	0.3883025	0.4444236	539.4769	3.25176	0	4	1032	532						Frog_fixed.avi	0
2044	122	1030.208	534.665	0.5317106	0.4436292	544.8215	3.215112	0	1034.693	516.9041	0.3878221	0.4445139	539.5961	3.248235	0	4	1032	526						Frog_fixed.avi	0
2061	123	1036.305	532.1553	0.5312883	0.4435434	544.9443	3.198971	0	1038.135	518.3672	0.3874372	0.444627	539.5737	3.242596	0	4	1037	525						Frog_fixed.avi	0
2077	124	1029.208	540.2582	0.5308886	0.4434195	544.9328	3.206914	0	1038.167	518.429	0.3870611	0.4446952	539.708	3.234475	0	4	1034	529						Frog_fixed.avi	0
2094	125	1031.499	538.4868	0.5305851	0.4433361	545.113	3.20398	0	1034.802	519.8373	0.3867387	0.4447432	539.7667	3.238095	0	4	1033	529						Frog_fixed.avi	0
2111	126	1031.189	536.4712	0.5303246	0.4431601	545.0106	3.200748	0	1033.346	522.9042	0.3864458	0.4446933	539.9897	3.240222	0	4	1032	530						Frog_fixed.avi	0
2127	127	1031.775	536.2131	0.5301105	0.4429154	545.2207	3.202661	0	1034.987	518.9133	0.3862469	0.444555	539.9551	3.249456	0	4	1033	528						Frog_fixed.avi	0
2144	128	1027.344	539.7068	0.5299452	0.4426056	545.1542	3.200528	0	1036.57	515.4201	0.3860896	0.4443659	540.0383	3.248585	0	4	1032	528						Frog_fixed.avi	0
2161	129	1029.714	535.7911	0.5298398	0.4423486	545.025	3.197254	0	1033.776	514.2606	0.3859442	0.4441384	540.1309	3.248015	0	4	1032	525						Frog_fixed.avi	0
2177	130	1033.296	533.7607	0.5297837	0.442122	545.0311	3.17792	0	1034.082	520.0103	0.3858726	0.4439337	540.0287	3.251588	0	4	1034	527						Frog_fixed.avi	0
2194	131	1033.419	534.3961	0.5297686	0.4418913	545.0042	3.199962	0	1033.465	514.2338	0.385835	0.4438095	539.991	3.270149	0	4	1033	524						Frog_fixed.avi	0
2211	132	1034.774	531.6579	0.5297881	0.4416162	544.9441	3.187344	0	1035.047	511.9492	0.3858336	0.4435679	539.9127	3.258828	0	4	1035	522						Frog_fixed.avi	0
2227	133	1035.033	533.2784	0.5298343	0.4413435	544.8831	3.199593	0	1036.409	513.0395	0.3858638	0.4432539	539.9212	3.250552	0	4	1036	523						Frog_fixed.avi	0
2244	134	1022.953	536.9896	0.5299186	0.4410708	544.7976	3.214182	0	1032.683	516.125	0.385952	0.4429835	539.9355	3.281382	0	4	1028	527						Frog_fixed.avi	0
2261	135	1036.659	535.1321	0.5301499	0.4409422	544.7133	3.219224	0	1037.029	509.624	0.3861353	0.4428017	539.7919	3.279341	0	4	1037	522						Frog_fixed.avi	0
2277	136	1032.592	531.6067	0.5303506	0.4409629	544.66	3.210127	0	1034.58	510.2602	0.3863305	0.442728	539.7163	3.297342	0	4	1034	521						Frog_fixed.avi	0
2294	137	1032.397	529.345	0.5306351	0.4410611	544.5004	3.229039	0	1033.609	511.2823	0.3865697	0.4427372	539.6349	3.296649	0	4	1033	520						Frog_fixed.avi	0
2310	138	1026.96	528.77	0.5309213	0.4412367	544.3723	3.225708	0	1029.827	510.1336	0.3868245	0.4427994	539.529	3.320182	0	4	1028	519						Frog_fixed.avi	0
2327	139	1028.9	533.8854	0.5312908	0.4414042	544.1757	3.245353	0	1032.767	513.1919	0.3871583	0.44295	539.3056	3.308243	0	4	1031	524						Frog_fixed.avi	0
2344	140	1027.408	536.599	0.5316784	0.4416188	543.9789	3.260847	0	1035.56	507.8935	0.3875058	0.44306	539.1261	3.322163	0	4	1031	522						Frog_fixed.avi	0
2360	141	1024.615	537.1821	0.5320666	0.441734	543.6516	3.275721	0	1035.381	509.9673	0.3878639	0.4431019	538.8958	3.33239	0	4	1030	524						Frog_fixed.avi	0
2377	142	1029.847	532.5563	0.532508	0.4417799	543.4359	3.288578	0	1030.518	508.8468	0.3882325	0.4430375	538.7684	3.333865	0	4	1030	521						Frog_fixed.avi	0
2394	143	1024.169	533.2608	0.5329995	0.4417478	543.2325	3.289366	0	1030.125	509.7282	0.3886557	0.4428274	538.5508	3.348625	0	4	1027	521						Frog_fixed.avi	0
2410	144	1027.973	528.9916	0.5335044	0.441661	542.9995	3.296474	0	1031.452	499.8312	0.3890969	0.4425015	538.3258	3.345027	0	4	1030	514						Frog_fixed.avi	0
2427	145	1023.487	527.8099	0.5340533	0.441579	542.7363	3.304129	0	1034.963	501.7871	0.3896002	0.4420906	538.0625	3.361917	0	4	1029	515						Frog_fixed.avi	0
2444	146	1025.725	531.1657	0.5347084	0.4415078	542.2736	3.343255	0	1029.719	510.6035	0.3901757	0.4415738	537.7163	3.364468	0	4	1028	521						Frog_fixed.avi	0
2460	147	1025.519	531.6649	0.5353995	0.441385	542.1329	3.35045	0	1034.116	502.9023	0.390837	0.4412178	537.3976	3.378812	0	4	1030	517						Frog_fixed.avi	0
2477	148	1023.762	525.5476	0.536168	0.4413624	541.7625	3.3436	0	1027.677	507.4657	0.3914847	0.4407275	537.2891	3.385314	0	4	1026	517						Frog_fixed.avi	0
2494	149	1031.335	527.1296	0.536984	0.4413914	541.3632	3.363621	0	1028.546	502.5383	0.3922474	0.4405092	536.8909	3.388367	0	4	1030	515						Frog_fixed.avi	0
2510	150	1026.434	529.137	0.5378196	0.4414798	540.9521	3.350894	0	1029.904	501.7868	0.3930404	0.4403119	536.5279	3.405176	0	4	1028	515						Frog_fixed.avi	0
2527	151	1024.574	523.8374	0.5387133	0.4416692	540.6296	3.360333	0	1027.67	506.0891	0.3938568	0.44013	536.2469	3.405212	0	4	1026	515						Frog_fixed.avi	0
2544	152	1019.603	524.017	0.5396187	0.4418469	540.2563	3.372603	0	1028.109	507.4024	0.3946844	0.4399419	536.0081	3.413249	0	4	1024	516						Frog_fixed.avi	0
2560	153	1020.266	528.4632	0.5405324	0.442082	539.8832	3.386338	0	1026.273	505.943	0.3955671	0.4398929	535.5769	3.414209	0	4	1023	517						Frog_fixed.avi	0
2577	154	1020.482	528.194	0.5414829	0.4422469	539.6123	3.388901	0	1025.527	502.0634	0.3964539	0.4398522	535.274	3.427529	0	4	1023	515						Frog_fixed.avi	0
2594	155	1021.405	526.9313	0.5424199	0.4424262	539.3656	3.393289	0	1032.014	495.9553	0.3973502	0.439826	534.9874	3.410644	0	4	1027	511						Frog_fixed.avi	0
2610	156	1021.12	528.7634	0.5433219	0.4425675	539.0867	3.401158	0	1027.476	494.8389	0.3982113	0.4397669	534.6985	3.421086	0	4	1024	512						Frog_fixed.avi	0
2627	157	1018.231	524.6413	0.5441885	0.4427105	538.733	3.400294	0	1026.001	497.6631	0.3990844	0.4397303	534.4924	3.440943	0	4	1022	511						Frog_fixed.avi	0
2644	158	1021.404	524.0146	0.5450957	0.4429615	538.5856	3.411587	0	1028.063	495.7276	0.3999267	0.4397147	534.2475	3.434439	0	4	1025	510						Frog_fixed.avi	0
2660	159	1018.948	531.1447	0.5459454	0.4430927	538.6093	3.425783	0	1022.161	497.789	0.4007378	0.4396914	534.1523	3.441432	0	4	1021	514						Frog_fixed.avi	0
2677	160	1020.163	527.0236	0.5467926	0.4431927	538.3906	3.421097	0	1023.603	499.6064	0.401583	0.4396775	533.9751	3.454569	0	4	1022	513						Frog_fixed.avi	0
2694	161	1014.886	528.3635	0.5476258	0.4433726	538.2112	3.438663	0	1024.073	497.2239	0.4024023	0.4397054	533.8087	3.458329	0	4	1019	513						Frog_fixed.avi	0
2710	162	1023.033	524.9761	0.5484685	0.4435844	538.1456	3.425303	0	1024.028	495.4286	0.4031838	0.4397244	533.8803	3.437649	0	4	1024	510						Frog_fixed.avi	0
2727	163	1018.881	522.4655	0.5492455	0.4438652	538.1823	3.430027	0	1021.987	495.2007	0.4040034	0.4397619	533.7292	3.445007	0	4	1020	509						Frog_fixed.avi	0
2744	164	1014.357	531.7124	0.5500638	0.4441175	538.1093	3.451241	0	1022.545	503.386	0.4048139	0.4397924	533.663	3.468917	0	4	1018	518						Frog_fixed.avi	0
2760	165	1017.371	532.4974	0.5508872	0.4443429	538.122	3.449984	0	1021.682	498.268	0.4056278	0.4397638	533.8468	3.463506	0	4	1020	515						Frog_fixed.avi	0
2777	166	1015.808	526.8059	0.5516586	0.4445392	538.2173	3.458894	0	1021.731	496.3336	0.4064645	0.4396521	533.7724	3.461318	0	4	1019	512						Frog_fixed.avi	0
2794	167	1021.681	524.0682	0.5524327	0.4445815	538.3066	3.457972	0	1018.624	503.8034	0.4072301	0.4394585	533.8357	3.464067	0	4	1020	514						Frog_fixed.avi	0
2810	168	1009.923	525.1146	0.553063	0.4444991	538.3745	3.451287	0	1019.234	508.8824	0.4079503	0.439129	534.0022	3.474126	0	4	1015	517						Frog_fixed.avi	0
2827	169	1011.859	531.743	0.5536634	0.4442871	538.5684	3.464211	0	1017.923	499.4906	0.4085441	0.4388518	534.2285	3.475915	0	4	1015	516						Frog_fixed.avi	0
2844	170	1014.118	524.2925	0.5541003	0.444074	538.7853	3.454981	0	1017.831	501.3451	0.4090312	0.4385193	534.3796	3.475558	0	4	1016	513						Frog_fixed.avi	0
2877	171	1011.119	531.9295	0.5545289	0.4433342	539.0843	3.467987	0	1017.929	501.0661	0.4095341	0.4377396	534.7548	3.491021	0	4	1015	516						Frog_fixed.avi	0
2893	172	1014.467	528.7044	0.5544844	0.4428236	539.3041	3.468353	0	1017.419	501.2455	0.4095371	0.437346	534.9926	3.490455	0	4	1016	515						Frog_fixed.avi	0
2910	173	1010.261	524.8531	0.5542483	0.4422596	539.6261	3.473918	0	1016.509	501.2354	0.4093536	0.4369383	535.283	3.485232	0	4	1013	513						Frog_fixed.avi	0
2927	174	1008.261	533.1709	0.5538234	0.4415335	539.7679	3.484646	0	1018.979	501.7874	0.4089815	0.436539	535.5301	3.506308	0	4	1014	517						Frog_fixed.avi	0
2943	175	1009.439	526.4518	0.5532219	0.440801	540.0429	3.484311	0	1014.891	506.9875	0.4083523	0.4359778	535.9753	3.503815	0	4	1012	517						Frog_fixed.avi	0
2960	176	1012.394	526.0311	0.552384	0.4399856	540.4072	3.488321	0	1021.562	498.3738	0.4076096	0.4356351	536.1663	3.484505	0	4	1017	512						Frog_fixed.avi	0
2977	177	1012.63	528.1011	0.5513731	0.439103	540.6315	3.498829	0	1020.234	505.7675	0.4066175	0.4350843	536.4469	3.49866	0	4	1016	517						Frog_fixed.avi	0
2993	178	1011.811	525.4693	0.5501658	0.4382483	540.9207	3.492632	0	1019.537	500.1759	0.4054394	0.4347457	536.8508	3.489335	0	4	1016	513						Frog_fixed.avi	0
3010	179	1009.148	527.2853	0.5488051	0.437495	541.2512	3.506003	0	1016.323	502.0288	0.4040933	0.4344376	537.1524	3.508092	0	4	1013	515						Frog_fixed.avi	0
3027	180	1005.478	526.0822	0.5472994	0.4368521	541.5053	3.494469	0	1014.32	504.0551	0.4026381	0.4341978	537.3848	3.515859	0	4	1010	515						Frog_fixed.avi	0
3043	181	1012.15	526.102	0.5456501	0.4362342	541.6042	3.508432	0	1019.14	502.203	0.4010244	0.4340249	537.5302	3.511852	0	4	1016	514						Frog_fixed.avi	0
3060	182	1008.291	527.0494	0.5438262	0.435638	541.8877	3.518457	0	1019.674	499.7523	0.3992119	0.4338632	537.9216	3.51208	0	4	1014	513						Frog_fixed.avi	0
3077	183	1013.168	524.4574	0.5418649	0.4349937	542.0938	3.523397	0	1018.847	499.317	0.3972707	0.4337296	538.1641	3.507199	0	4	1016	512						Frog_fixed.avi	0
3093	184	1005.573	527.9008	0.5397522	0.4343638	542.3487	3.520071	0	1017.87	499.4678	0.3952216	0.4336236	538.3648	3.512771	0	4	1012	514						Frog_fixed.avi	0
3110	185	1007.979	531.1792	0.5376139	0.4337005	542.5847	3.545219	0	1010.677	511.5522	0.3930283	0.4334276	538.6765	3.521757	0	4	1009	521						Frog_fixed.avi	0
3127	186	1007.936	529.9008	0.5353744	0.4330067	542.8047	3.541667	0	1016.996	503.7757	0.3908592	0.4333216	538.8229	3.529831	0	4	1012	517						Frog_fixed.avi	0
3143	187	1015.656	522.6633	0.5331416	0.4323115	542.9421	3.539256	0	1013.933	500.7187	0.3886064	0.4331255	539.0787	3.536589	0	4	1015	512						Frog_fixed.avi	0
3160	188	1003.003	531.4286	0.5307907	0.431518	543.0817	3.559128	0	1017.363	504.8404	0.3863281	0.4328524	539.2215	3.532164	0	4	1010	518						Frog_fixed.avi	0
3177	189	1006.138	527.4641	0.5284769	0.4307376	543.3622	3.561746	0	1014.846	507.1941	0.3839983	0.4325431	539.2856	3.528962	0	4	1010	517						Frog_fixed.avi	0
3193	190	1006.789	530.7819	0.5260917	0.4299979	543.5577	3.566997	0	1013.179	502.1692	0.3816278	0.4324142	539.5339	3.55055	0	4	1010	516						Frog_fixed.avi	0
3210	191	1004.469	523.3994	0.5236462	0.429322	543.702	3.561325	0	1013.472	502.9547	0.3792091	0.4322938	539.6727	3.5618	0	4	1009	513						Frog_fixed.avi	0
3227	192	1010.679	525.106	0.5211563	0.4286213	543.7725	3.589457	0	1015.577	504.4912	0.3767273	0.432136	539.7838	3.553461	0	4	1013	515						Frog_fixed.avi	0
3243	193	1010.004	530.6176	0.5186455	0.427923	543.8435	3.574861	0	1014.379	501.9404	0.3742152	0.431968	539.942	3.557755	0	4	1012	516						Frog_fixed.avi	0
3260	194	1012.192	527.8975	0.5161609	0.4272152	543.932	3.591267	0	1015.513	508.8022	0.3717346	0.4317437	540.051	3.563755	0	4	1014	518						Frog_fixed.avi	0
3277	195	1003.754	529.8397	0.5137038	0.426509	544.1855	3.578969	0	1014.423	504.5198	0.369325	0.4316097	540.1431	3.574069	0	4	1009	517						Frog_fixed.avi	0
3293	196	1009.347	523.3112	0.5113804	0.4258532	544.1265	3.593888	0	1012.502	505.3835	0.3669879	0.4314943	540.2454	3.59382	0	4	1011	514						Frog_fixed.avi	0
3310	197	1002.383	519.571	0.5091206	0.4251724	544.252	3.602556	0	1014.818	504.0377	0.364736	0.4313377	540.3956	3.583148	0	4	1009	512						Frog_fixed.avi	0
3327	198	1005.305	526.1535	0.5069745	0.4244247	544.2341	3.612709	0	1018.351	504.8241	0.3626164	0.4311804	540.395	3.604027	0	4	1012	515						Frog_fixed.avi	0
3343	199	1010.694	521.607	0.5049601	0.4237369	544.2231	3.613562	0	1012.126	505.905	0.3605908	0.4309846	540.4267	3.589129	0	4	1011	514						Frog_fixed.avi	0
3360	200	1010.79	522.5849	0.5030402	0.4231079	544.2944	3.638195	0	1016.729	503.6405	0.3586948	0.4308541	540.5701	3.612995	0	4	1014	513						Frog_fixed.avi	0
3377	201	1006.361	521.9042	0.501232	0.4225939	544.4333	3.63816	0	1014.688	502.311	0.3569041	0.430809	540.6669	3.630198	0	4	1011	512						Frog_fixed.avi	0
3393	202	1009.787	519.3716	0.4995937	0.4221312	544.3294	3.656062	0	1014.489	504.6087	0.3552727	0.4307766	540.7717	3.632559	0	4	1012	512						Frog_fixed.avi	0
3410	203	1002.324	518.077	0.4980739	0.4218139	544.5864	3.642228	0	1013.086	503.0814	0.3538176	0.430865	540.8439	3.644153	0	4	1008	511						Frog_fixed.avi	0
3426	204	1006.079	526.1991	0.4968422	0.4215587	544.5397	3.665597	0	1015.306	496.7408	0.3525492	0.4311051	540.8852	3.649451	0	4	1011	511						Frog_fixed.avi	0
3443	205	1006.275	517.0351	0.4957409	0.4214697	544.4808	3.67605	0	1017.878	499.1099	0.3515029	0.4313048	540.8773	3.64567	0	4	1012	508						Frog_fixed.avi	0
3460	206	1005.871	515.5169	0.4948577	0.4214625	544.6486	3.680563	0	1015.46	499.3976	0.3506086	0.4315029	541.1411	3.663195	0	4	1011	507						Frog_fixed.avi	0
3476	207	1006.854	516.0389	0.4940974	0.4215143	544.7383	3.700855	0	1016.042	497.3904	0.3499086	0.4317852	541.1245	3.670372	0	4	1011	507						Frog_fixed.avi	0
3493	208	1009.49	516.2509	0.4935229	0.421597	544.8018	3.716922	0	1015.959	495.3086	0.3493066	0.4321252	541.3108	3.67775	0	4	1013	506						Frog_fixed.avi	0
3510	209	1007.818	514.1076	0.4930434	0.421801	544.8351	3.717648	0	1020.685	495.5972	0.3488924	0.4323645	541.2368	3.684184	0	4	1014	505						Frog_fixed.avi	0
3526	210	1007.48	513.6344	0.4927019	0.4219904	545.0388	3.707165	0	1020.945	492.4439	0.348561	0.4327081	541.3641	3.700926	0	4	1014	503						Frog_fixed.avi	0
3543	211	1003.22	514.1408	0.4924978	0.422143	544.9916	3.74055	0	1017.494	492.9702	0.3483409	0.4329183	541.488	3.700407	0	4	1010	504						Frog_fixed.avi	0
3560	212	1002.656	517.0303	0.4924129	0.4222638	545.158	3.744031	0	1017.499	500.4692	0.348292	0.4330512	541.5526	3.707924	0	4	1010	509						Frog_fixed.avi	0
3576	213	1009.788	512.0276	0.4924714	0.4223494	545.1082	3.769224	0	1018.064	498.1908	0.3483546	0.4331387	541.6403	3.717548	0	4	1014	505						Frog_fixed.avi	0
3593	214	1005.713	516.3235	0.4926354	0.4224178	545.3314	3.762637	0	1022.965	501.0551	0.348571	0.4331209	541.7164	3.723994	0	4	1014	509						Frog_fixed.avi	0
3610	215	1003.581	514.1537	0.4928668	0.4225149	545.3858	3.772706	0	1018.863	500.7838	0.3488317	0.4331215	541.7988	3.725957	0	4	1011	507						Frog_fixed.avi	0
3626	216	1005.18	512.675	0.4932058	0.4225451	545.4922	3.771687	0	1020.791	498.1645	0.3491551	0.4330913	541.9186	3.72571	0	4	1013	505						Frog_fixed.avi	0
3643	217	1006.303	511.6789	0.4935446	0.4225666	545.6626	3.792626	0	1025.438	499.7841	0.3495406	0.4330507	541.9729	3.743255	0	4	1016	506						Frog_fixed.avi	0
3660	218	1001.811	512.1422	0.4939064	0.4226002	545.5629	3.798588	0	1025.896	497.1815	0.3499045	0.4330023	542.1621	3.756048	0	4	1014	505						Frog_fixed.avi	0
3676	219	1001.655	507.3977	0.4942877	0.4226875	545.601	3.799873	0	1027.67	494.6387	0.3503149	0.43296	542.1782	3.756755	0	4	1015	501						Frog_fixed.avi	0
3693	220	1006.199	513.8742	0.4946904	0.4227299	545.7018	3.799339	0	1027.358	492.6577	0.3506841	0.4329568	542.3352	3.760945	0	4	1017	503						Frog_fixed.avi	0
3710	221	1001.318	516.6256	0.4950185	0.4228633	545.8993	3.799044	0	1022.239	502.4852	0.3510018	0.4330009	542.5145	3.759693	0	4	1012	510						Frog_fixed.avi	0
3726	222	1002.063	516.6493	0.4953277	0.4230448	545.813	3.805225	0	1026.768	500.7528	0.3513614	0.4331399	542.5568	3.768008	0	4	1014	509						Frog_fixed.avi	0
3743	223	1002.545	511.5838	0.4956651	0.4233712	545.8936	3.823905	0	1028.216	502.0702	0.3517004	0.4333483	542.6335	3.766568	0	4	1015	507						Frog_fixed.avi	0
3760	224	1004.828	509.7829	0.4959832	0.4236992	546.0543	3.812731	0	1023.968	496.8008	0.3519911	0.4336858	542.7954	3.771656	0	4	1014	503						Frog_fixed.avi	0
3776	225	1000.238	517.0994	0.4963208	0.4239365	546.0085	3.818698	0	1025.922	500.871	0.3523974	0.4338765	542.8423	3.7725	0	4	1013	509						Frog_fixed.avi	0
3793	226	997.9399	513.8504	0.4967502	0.4242331	546.093	3.82884	0	1020.882	506.0564	0.3528253	0.4339774	543.0214	3.776819	0	4	1009	510						Frog_fixed.avi	0
3810	227	1004.099	512.0104	0.4972492	0.4244325	546.2787	3.828719	0	1020.757	502.9557	0.3533158	0.4340069	543.1313	3.777042	0	4	1012	507						Frog_fixed.avi	0
3826	228	1006.991	513.2249	0.4977508	0.4245497	546.4274	3.815693	0	1021.69	498.3388	0.3538286	0.4339756	543.2324	3.779955	0	4	1014	506						Frog_fixed.avi	0
3843	229	1001.444	520.4153	0.4982189	0.4246738	546.4124	3.819501	0	1022.802	499.054	0.354366	0.4339219	543.4388	3.781469	0	4	1012	510						Frog_fixed.avi	0
3860	230	1001.748	520.3601	0.4987312	0.4248279	546.7161	3.83459	0	1024.796	502.1535	0.3548831	0.433852	543.5918	3.783983	0	4	1013	511						Frog_fixed.avi	0
3876	231	1002.709	513.3275	0.4991862	0.4251256	547.0024	3.834282	0	1025.922	499.6575	0.3553853	0.4338155	543.7035	3.788081	0	4	1014	506						Frog_fixed.avi	0
3893	232	1007.303	514.9984	0.4996651	0.425442	547.0502	3.845468	0	1027.212	501.3486	0.355871	0.4338563	543.8392	3.783375	0	4	1017	508						Frog_fixed.avi	0
3910	233	1004.936	509.88	0.5001288	0.4258287	547.2257	3.841249	0	1024.624	504.2942	0.3563579	0.4339256	543.9673	3.785434	0	4	1015	507						Frog_fixed.avi	0
3926	234	1005.587	508.5304	0.5005926	0.4261714	547.348	3.835349	0	1025.431	507.8169	0.3568521	0.4339983	544.0559	3.78771	0	4	1016	508						Frog_fixed.avi	0
3943	235	1002.433	517.612	0.5010697	0.4264138	547.4457	3.848133	0	1031.446	505.388	0.3573651	0.4340653	544.1306	3.775592	0	4	1017	512						Frog_fixed.avi	0
3960	236	1003.252	509.3439	0.5015628	0.426795	547.5593	3.862933	0	1023.428	508.718	0.3578702	0.4341467	544.2227	3.780218	0	4	1013	509						Frog_fixed.avi	0
3976	237	1003.059	516.8071	0.5020498	0.4270537	547.6622	3.843578	0	1024.466	503.1168	0.3583941	0.4342985	544.2955	3.766871	0	4	1014	510						Frog_fixed.avi	0
3993	238	1003.94	513.0586	0.502556	0.4273389	547.8199	3.838309	0	1024.932	502.2093	0.3589164	0.4343528	544.3483	3.774002	0	4	1014	508						Frog_fixed.avi	0
4009	239	1010.492	514.082	0.5029963	0.4277416	547.8947	3.854265	0	1025.216	507.4146	0.3594071	0.4344901	544.3956	3.765347	0	4	1018	511						Frog_fixed.avi	0
4026	240	1008.509	551.4133	0.5033079	0.4282935	548.2285	3.843412	0	1025.284	551.1376	0.3598948	0.4347471	544.4516	3.755034	0	4	1017	551						Frog_fixed.avi	0
4043	241	1010.819	548.4612	0.5037095	0.4283629	548.1567	3.833709	0	1027.355	546.3347	0.3602774	0.4347052	544.5646	3.743976	0	4	1019	547						Frog_fixed.avi	0
4059	242	1000.258	550.0342	0.5040163	0.4284392	548.3093	3.821244	0	1024.084	545.7547	0.3605667	0.4346476	544.6848	3.740117	0	4	1012	548						Frog_fixed.avi	0
4076	243	1008.04	541.9128	0.5042573	0.4285233	548.4185	3.815249	0	1025.504	545.0545	0.3608034	0.4346266	544.7119	3.743977	0	4	1017	543						Frog_fixed.avi	0
4093	244	1001.536	547.8677	0.5043867	0.4285797	548.5958	3.798443	0	1027.742	545.5277	0.3609788	0.4345981	544.7619	3.736068	0	4	1015	547						Frog_fixed.avi	0
4109	245	1003.204	551.9987	0.5045103	0.4286536	548.5838	3.817533	0	1022.985	544.0347	0.3610821	0.4345909	544.9193	3.732103	0	4	1013	548						Frog_fixed.avi	0
4126	246	1003.642	554.3997	0.5045952	0.4287611	548.6292	3.784074	0	1021.984	544.2751	0.3611561	0.4346901	545.0225	3.734037	0	4	1013	549						Frog_fixed.avi	0
4143	247	997.0405	555.0977	0.504658	0.4288397	548.5956	3.789772	0	1025.878	545.1804	0.3612497	0.4347773	544.9327	3.717017	0	4	1011	550						Frog_fixed.avi	0
4159	248	1003.475	544.7551	0.5047611	0.4289764	548.784	3.791483	0	1020.127	550.4107	0.361309	0.4348122	544.9385	3.727164	0	4	1012	548						Frog_fixed.avi	0
4176	249	995.6241	542.7964	0.5048632	0.4290543	548.8649	3.790975	0	1021.379	546.7703	0.3614091	0.4348379	545.12	3.72859	0	4	1009	545						Frog_fixed.avi	0
4193	250	996.4358	544.5556	0.5049918	0.429097	548.9993	3.788707	0	1023	548.8478	0.3615578	0.43487	545.15	3.711602	0	4	1010	547						Frog_fixed.avi	0
4209	251	1004.423	543.8653	0.5052028	0.4291419	548.9699	3.793758	0	1017.731	548.9908	0.3617073	0.4348499	545.2123	3.71676	0	4	1011	546						Frog_fixed.avi	0
4226	252	995.825	544.8393	0.5054018	0.4292181	549.0024	3.785878	0	1018.979	544.7609	0.3619616	0.4348486	545.2501	3.714627	0	4	1007	545						Frog_fixed.avi	0
4243	253	1000.892	542.319	0.505678	0.4293159	549.0624	3.794988	0	1017.247	545.5869	0.3621858	0.4348214	545.2701	3.701879	0	4	1009	544						Frog_fixed.avi	0
4259	254	999.249	546.2913	0.5059389	0.4294239	549.0934	3.798687	0	1021.542	540.8013	0.3624818	0.4348209	545.3005	3.709324	0	4	1010	544						Frog_fixed.avi	0
4276	255	998.1379	549.6282	0.5062165	0.4295569	549.1343	3.776874	0	1017.709	544.6284	0.3627602	0.4348262	545.1537	3.708991	0	4	1008	547						Frog_fixed.avi	0
4293	256	993.6392	546.7393	0.5064628	0.4297675	549.1359	3.764475	0	1019.087	548.0898	0.3630175	0.4348909	545.3292	3.695884	0	4	1006	547						Frog_fixed.avi	0
4309	257	999.9447	546.8486	0.5067222	0.4299513	549.2337	3.777658	0	1011.863	551.2985	0.3632381	0.4349536	545.4351	3.708243	0	4	1006	549						Frog_fixed.avi	0
4326	258	997.321	543.0715	0.5069141	0.4301534	549.2806	3.797451	0	1021.711	548.9426	0.3634893	0.435115	545.3188	3.698801	0	4	1010	546						Frog_fixed.avi	0
4343	259	1000.472	544.2734	0.5070859	0.4303336	549.3004	3.78934	0	1019.344	543.8094	0.3636259	0.4352968	545.3724	3.699763	0	4	1010	544						Frog_fixed.avi	0
4359	260	999.2026	547.7688	0.5072097	0.4305495	549.3745	3.759275	0	1023.97	538.0175	0.3637851	0.4354793	545.3235	3.69621	0	4	1012	543						Frog_fixed.avi	0
4376	261	998.4381	542.8613	0.5073104	0.4304973	549.3626	3.754001	0	1025.535	534.2544	0.3639197	0.4354931	545.4445	3.687731	0	5	1012	539						Frog_fixed.avi	0
4392	262	1002.121	475.7025	0.5073164	0.4304218	549.3839	3.747062	0	1038.523	467.4074	0.3640955	0.4353771	545.556	3.682522	0	5	1020	472						Frog_fixed.avi	0
4409	263	1017.318	482.3978	0.5075057	0.4304187	549.4658	3.761248	0	1037.421	478.7806	0.364218	0.4354401	545.7031	3.681189	0	5	1027	481						Frog_fixed.avi	0
4426	264	1006.963	484.1432	0.5076559	0.4303729	549.4137	3.748345	0	1040.564	470.5138	0.3643888	0.4354095	545.6632	3.682	0	5	1024	477						Frog_fixed.avi	0
4442	265	1008.113	485.8328	0.5077884	0.4302942	549.4506	3.750074	0	1037.972	471.9781	0.3645131	0.435324	545.6732	3.694142	0	5	1023	479						Frog_fixed.avi	0
4459	266	1018.816	478.9057	0.5079368	0.4302599	549.5268	3.765512	0	1032.562	477.956	0.3646094	0.4352051	545.64	3.685742	0	5	1026	478						Frog_fixed.avi	0
4476	267	1010.192	479.1627	0.5080686	0.4302363	549.4781	3.742549	0	1031.397	481.314	0.3647156	0.435063	545.7792	3.682253	0	5	1021	480						Frog_fixed.avi	0
4492	268	1011.73	481.4752	0.5081809	0.4302497	549.5251	3.747428	0	1035.584	480.5924	0.3648724	0.4349485	545.6848	3.666508	0	5	1024	481						Frog_fixed.avi	0
4509	269	1013.386	479.6516	0.5083059	0.4302446	549.4921	3.752691	0	1030.427	482.6764	0.3650008	0.4349248	545.7093	3.685648	0	5	1022	481						Frog_fixed.avi	0
4526	270	1015.467	474.2215	0.5084625	0.4302982	549.601	3.743747	0	1032.206	479.1877	0.3651258	0.4349006	545.6531	3.671684	0	5	1024	477						Frog_fixed.avi	0
4542	271	1015.913	479.7143	0.5086032	0.4303279	549.5405	3.743387	0	1039.657	475.6064	0.3653065	0.434859	545.5711	3.669482	0	5	1028	478						Frog_fixed.avi	0
4559	272	1012.51	476.9036	0.5087274	0.4303078	549.5515	3.727759	0	1033.726	474.0138	0.3654357	0.4347922	545.6157	3.659353	0	5	1023	475						Frog_fixed.avi	0
4576	273	1010.646	484.1911	0.5088658	0.4302545	549.4791	3.727517	0	1031.832	473.9665	0.3655678	0.4346363	545.5364	3.659808	0	5	1021	479						Frog_fixed.avi	0
4592	274	1007.247	480.3805	0.508993	0.430178	549.6516	3.703567	0	1031.276	479.2407	0.3656737	0.43442	545.5891	3.662798	0	5	1019	480						Frog_fixed.avi	0
4609	275	996.937	467.9576	0.5091712	0.4298786	549.6285	3.712491	0	1029.544	462.5599	0.3659483	0.4340162	545.6609	3.646716	0	5	1013	465						Frog_fixed.avi	0
4626	276	884.2462	168.2842	0.5098534	0.4292157	550.0089	3.734353	0	954.9726	183.9441	0.3671659	0.4329633	545.6484	3.672859	0	6	920	176						Frog_fixed.avi	0
4642	277	837.6422	5.434091	0.5103852	0.4285312	550.115	3.716013	0	917.3504	36.6972	0.3681253	0.4319892	545.6388	3.657222	0	6	877	21						Frog_fixed.avi	0
4659	278	836.0262	-52.48096	0.510636	0.4282907	550.2766	3.705965	0	905.1721	-43.80333	0.3683925	0.4319188	545.3173	3.640093	0	6	871	-48						Frog_fixed.avi	0
4676	279	830.035	-56.94176	0.5109035	0.4281565	550.1323	3.706749	0	886.4271	-62.85481	0.3683764	0.4318796	545.5103	3.640357	0	6	858	-60						Frog_fixed.avi	0
4692	280	835.6409	-40.66718	0.5111599	0.4279833	550.0099	3.689968	0	902.8079	-63.64942	0.3684879	0.4320335	545.5123	3.607876	0	6	869	-52						Frog_fixed.avi	0
4709	281	837.033	-40.98304	0.5113634	0.4278958	550.0358	3.673906	0	895.091	-68.52956	0.3685889	0.4315974	545.4852	3.641398	0	6	866	-55						Frog_fixed.avi	0
4726	282	836.9491	-43.14133	0.5115092	0.4279169	549.853	3.659678	0	890.6125	-70.20055	0.3686404	0.4315832	545.3951	3.622056	0	6	864	-57						Frog_fixed.avi	0
4742	283	837.7307	-46.14361	0.5116306	0.4280082	549.6643	3.634042	0	892.3432	-70.17521	0.3686723	0.431651	545.2609	3.612803	0	6	865	-58						Frog_fixed.avi	0
4759	284	842.2326	-46.0771	0.5117002	0.4280625	549.5397	3.637931	0	888.6489	-63.81082	0.368677	0.4317849	545.0284	3.589336	0	6	865	-55						Frog_fixed.avi	0
4776	285	843.4857	-46.27302	0.5117386	0.4280943	549.4709	3.607475	0	886.2849	-68.53501	0.3686621	0.4319706	544.9186	3.564877	0	6	865	-57						Frog_fixed.avi	0
4792	286	841.2928	-43.55112	0.5117215	0.4280599	549.3661	3.615947	0	884.065	-70.1265	0.3685948	0.4320871	544.7075	3.547824	0	6	863	-57						Frog_fixed.avi	0
4809	287	842.9105	-42.45834	0.5116981	0.428038	549.2839	3.59353	0	885.1854	-71.88388	0.3685181	0.4321653	544.6396	3.554942	0	6	864	-57						Frog_fixed.avi	0
4826	288	840.4094	-45.46121	0.5116755	0.427941	549.1303	3.589118	0	884.7971	-65.58604	0.3684574	0.4321374	544.5272	3.543667	0	6	863	-56						Frog_fixed.avi	0
4842	289	841.4636	-46.65042	0.5116761	0.4278189	548.9475	3.580667	0	882.8834	-64.27844	0.3684022	0.4320394	544.4006	3.535711	0	6	862	-55						Frog_fixed.avi	0
4859	290	830.0587	-65.82884	0.5117823	0.4277105	549.1063	3.581795	0	881.1291	-78.02081	0.3685591	0.4318664	544.2944	3.522901	0	6	856	-72						Frog_fixed.avi	0
4876	291	717.6615	-187.4952	0.5125287	0.4272186	549.1063	3.56985	0	781.2849	-228.1936	0.3696716	0.4314438	544.6466	3.54393	0	7	749	-208						Frog_fixed.avi	0
4892	292	653.1745	-215.881	0.5128224	0.4267223	549.4067	3.560393	0	700.7372	-216.8373	0.3700245	0.4308409	544.4223	3.517858	0	7	677	-216						Frog_fixed.avi	0
4909	293	656.0861	-215.6933	0.5130799	0.426303	549.0707	3.564508	0	693.5479	-224.6323	0.3700946	0.4304432	544.1472	3.52569	0	7	675	-220						Frog_fixed.avi	0
4926	294	662.3528	-213.604	0.5132717	0.4260234	548.8784	3.548216	0	704.1946	-213.5804	0.3702381	0.4300486	543.9423	3.511069	0	7	683	-214						Frog_fixed.avi	0
4942	295	659.4556	-217.582	0.5134876	0.4257664	548.646	3.536195	0	704.3711	-215.2937	0.3703466	0.4297583	543.8161	3.514442	0	7	682	-216						Frog_fixed.avi	0
4959	296	661.5438	-215.6897	0.5136665	0.4255709	548.6292	3.544645	0	702.8599	-218.4676	0.3704934	0.4296063	543.7016	3.511956	0	7	682	-217						Frog_fixed.avi	0
4975	297	661.5782	-220.6084	0.5138397	0.4254139	548.3816	3.5498	0	693.9233	-220.7844	0.3706499	0.4292078	543.6981	3.500394	0	7	678	-221						Frog_fixed.avi	0
4992	298	673.6547	-223.1616	0.5139695	0.4254871	548.3816	3.554405	0	707.876	-221.1941	0.3707139	0.4293207	543.6999	3.503826	0	7	691	-222						Frog_fixed.avi	0
5009	299	658.5358	-234.442	0.5141672	0.4251123	548.2971	3.544545	0	705.0433	-220.0731	0.3708181	0.4291232	543.3881	3.508994	0	7	682	-227						Frog_fixed.avi	0
5025	300	657.5211	-233.7222	0.514329	0.4247952	547.9653	3.564713	0	703.9789	-228.0029	0.3709359	0.4288571	543.2407	3.509824	0	7	681	-231						Frog_fixed.avi	0
5042	301	658.039	-235.3738	0.5145009	0.4244713	547.7809	3.562408	0	704.0358	-226.5601	0.371061	0.4284645	543.1326	3.523443	0	7	681	-231						Frog_fixed.avi	0
5059	302	656.502	-241.35	0.5146894	0.4240758	547.6303	3.559545	0	705.6754	-234.5346	0.3711753	0.4280349	543.0964	3.523621	0	7	681	-238						Frog_fixed.avi	0
5075	303	653.6579	-243.0701	0.5148771	0.4236057	547.546	3.564738	0	696.1395	-228.2323	0.3713725	0.4272881	543.076	3.52433	0	7	675	-236						Frog_fixed.avi	0
5092	304	657.0905	-240.9887	0.5150456	0.4229341	547.5305	3.573266	0	716.5896	-226.5506	0.3714915	0.4267789	543.0779	3.51685	0	7	687	-234						Frog_fixed.avi	0
5109	305	-1280	-1024	-1	-1	-1	-1	4	934.8381	-365.3615	0.371135	0.4262919	543.0798	3.569007	0	7	935	-365						Frog_fixed.avi	0
5125	306	-1280	-1024	-1	-1	-1	-1	4	-1280	-1024	-1	-1	-1	-1	4		0	0						Frog_fixed.avi	0
5142	307	-1280	-1024	-1	-1	-1	-1	4	-1280	-1024	-1	-1	-1	-1	4		0	0						Frog_fixed.avi	0
5159	308	-1280	-1024	-1	-1	-1	-1	4	-1280	-1024	-1	-1	-1	-1	4		0	0						Frog_fixed.avi	0
5175	309	-1280	-1024	-1	-1	-1	-1	4	-1280	-1024	-1	-1	-1	-1	4		0	0						Frog_fixed.avi	0
5192	310	-1280	-1024	-1	-1	-1	-1	4	-1280	-1024	-1	-1	-1	-1	4		0	0						Frog_fixed.avi	0
5209	311	-1280	-1024	-1	-1	-1	-1	4	-1280	-1024	-1	-1	-1	-1	4		0	0						Frog_fixed.avi	0
5225	312	-1280	-1024	-1	-1	-1	-1	4	-1280	-1024	-1	-1	-1	-1	4		0	0						Frog_fixed.avi	0
5242	313	-1280	-1024	-1	-1	-1	-1	4	-1280	-1024	-1	-1	-1	-1	4		0	0						Frog_fixed.avi	0
5259	314	-1280	-1024	-1	-1	-1	-1	4	-1280	-1024	-1	-1	-1	-1	4		0	0						Frog_fixed.avi	0
5275	315	-1280	-1024	-1	-1	-1	-1	4	-1280	-1024	-1	-1	-1	-1	4		0	0						Frog_fixed.avi	0
5292	316	-1280	-1024	-1	-1	-1	-1	4	-1280	-1024	-1	-1	-1	-1	4		0	0						Frog_fixed.avi	0
5309	317	-1280	-1024	-1	-1	-1	-1	4	-1280	-1024	-1	-1	-1	-1	4		0	0						Frog_fixed.avi	0
5325	318	-1280	-1024	-1	-1	-1	-1	4	-1280	-1024	-1	-1	-1	-1	4		0	0						Frog_fixed.avi	0
5342	319	-1280	-1024	-1	-1	-1	-1	4	-1280	-1024	-1	-1	-1	-1	4		0	0						Frog_fixed.avi	0
5359	320	-1280	-1024	-1	-1	-1	-1	4	-1280	-1024	-1	-1	-1	-1	4		0	0						Frog_fixed.avi	0
5375	321	-1280	-1024	-1	-1	-1	-1	4	-1280	-1024	-1	-1	-1	-1	4		0	0						Frog_fixed.avi	0
5392	322	-1280	-1024	-1	-1	-1	-1	4	-1280	-1024	-1	-1	-1	-1	4		0	0						Frog_fixed.avi	0
5409	323	-1280	-1024	-1	-1	-1	-1	4	-1280	-1024	-1	-1	-1	-1	4		0	0						Frog_fixed.avi	0
5427	324	-1280	-1024	-1	-1	-1	-1	4	-1280	-1024	-1	-1	-1	-1	4		0	0						Frog_fixed.avi	0
5443	325	-1280	-1024	-1	-1	-1	-1	4	-1280	-1024	-1	-1	-1	-1	4		0	0						Frog_fixed.avi	0
5459	326	-1280	-1024	-1	-1	-1	-1	4	-1280	-1024	-1	-1	-1	-1	4		0	0						Frog_fixed.avi	0
5476	327	-1280	-1024	-1	-1	-1	-1	4	-1280	-1024	-1	-1	-1	-1	4		0	0						Frog_fixed.avi	0
5492	328	-1280	-1024	-1	-1	-1	-1	4	-1280	-1024	-1	-1	-1	-1	4		0	0						Frog_fixed.avi	0
5509	329	-1280	-1024	-1	-1	-1	-1	4	-1280	-1024	-1	-1	-1	-1	4		0	0						Frog_fixed.avi	0
5525	330	-1280	-1024	-1	-1	-1	-1	4	-1280	-1024	-1	-1	-1	-1	4		0	0						Frog_fixed.avi	0
5542	331	-1280	-1024	-1	-1	-1	-1	4	-1280	-1024	-1	-1	-1	-1	4		0	0						Frog_fixed.avi	0
5559	332	-1280	-1024	-1	-1	-1	-1	4	-1280	-1024	-1	-1	-1	-1	4		0	0						Frog_fixed.avi	0
5575	333	-1280	-1024	-1	-1	-1	-1	4	-1280	-1024	-1	-1	-1	-1	4		0	0						Frog_fixed.avi	0
5592	334	-1280	-1024	-1	-1	-1	-1	4	-1280	-1024	-1	-1	-1	-1	4		0	0						Frog_fixed.avi	0
5609	335	-1280	-1024	-1	-1	-1	-1	4	-1280	-1024	-1	-1	-1	-1	4		0	0						Frog_fixed.avi	0
5626	336	-1280	-1024	-1	-1	-1	-1	4	-1280	-1024	-1	-1	-1	-1	4		0	0						Frog_fixed.avi	0
5644	337	-1280	-1024	-1	-1	-1	-1	4	-1280	-1024	-1	-1	-1	-1	4		0	0						Frog_fixed.avi	0
5659	338	-1280	-1024	-1	-1	-1	-1	4	-1280	-1024	-1	-1	-1	-1	4		0	0						Frog_fixed.avi	0
5676	339	-1280	-1024	-1	-1	-1	-1	4	-1280	-1024	-1	-1	-1	-1	4		0	0						Frog_fixed.avi	0
5692	340	-1280	-1024	-1	-1	-1	-1	4	-1280	-1024	-1	-1	-1	-1	4		0	0						Frog_fixed.avi	0
5709	341	-1280	-1024	-1	-1	-1	-1	4	-1280	-1024	-1	-1	-1	-1	4		0	0						Frog_fixed.avi	0
5725	342	-1280	-1024	-1	-1	-1	-1	4	-1280	-1024	-1	-1	-1	-1	4		0	0						Frog_fixed.avi	0
5742	343	-1280	-1024	-1	-1	-1	-1	4	-1280	-1024	-1	-1	-1	-1	4		0	0						Frog_fixed.avi	0
5758	344	-1280	-1024	-1	-1	-1	-1	4	-1280	-1024	-1	-1	-1	-1	4		0	0						Frog_fixed.avi	0
5775	345	-1280	-1024	-1	-1	-1	-1	4	-1280	-1024	-1	-1	-1	-1	4		0	0						Frog_fixed.avi	0
5792	346	-1280	-1024	-1	-1	-1	-1	4	-1280	-1024	-1	-1	-1	-1	4		0	0						Frog_fixed.avi	0
5808	347	-1280	-1024	-1	-1	-1	-1	4	-1280	-1024	-1	-1	-1	-1	4		0	0						Frog_fixed.avi	0
5825	348	-1280	-1024	-1	-1	-1	-1	4	-1280	-1024	-1	-1	-1	-1	4		0	0						Frog_fixed.avi	0
5842	349	962.1658	497.1799	0.5239789	0.4184427	549.1525	3.742597	0	975.8099	505.1622	0.3809669	0.4171266	544.7471	3.677602	0	8	969	501						Frog_fixed.avi	0
5858	350	965.3417	499.5608	0.524446	0.4187473	549.7009	3.7638	0	975.8715	497.0977	0.3813486	0.4173682	544.9541	3.683146	0	8	971	498						Frog_fixed.avi	0
5875	351	968.7043	501.4757	0.5247802	0.4190213	549.8364	3.74367	0	981.7347	498.1308	0.3817148	0.4175067	544.8086	3.697064	0	8	975	500						Frog_fixed.avi	0
5892	352	955.0997	500.6655	0.5250621	0.419179	549.7513	3.737592	0	975.9227	501.2225	0.3819547	0.4176311	544.8686	3.689867	0	8	966	501						Frog_fixed.avi	0
5908	353	959.8291	503.8577	0.5252866	0.4192723	549.8431	3.74803	0	978.7482	497.5721	0.3821581	0.4177477	544.8657	3.699925	0	8	969	501						Frog_fixed.avi	0
5925	354	959.1718	502.8328	0.5254455	0.4193802	549.8011	3.746235	0	979.153	501.7255	0.3822444	0.4178256	545.0034	3.709848	0	8	969	502						Frog_fixed.avi	0
5942	355	982.5284	500.6465	0.5252061	0.4191468	549.7672	3.757072	0	1012.631	492.5621	0.3821226	0.4179386	545.0829	3.731797	0	9	998	497						Frog_fixed.avi	0
5958	356	987.3138	485.8785	0.5251139	0.419092	549.5321	3.739458	0	1018.46	461.1238	0.3820186	0.4179747	545.2028	3.699383	0	9	1003	474						Frog_fixed.avi	0
5975	357	998.1385	473.2984	0.5250604	0.4190592	549.5263	3.739601	0	1025.039	459.9636	0.3818855	0.4181365	545.3337	3.707316	0	9	1012	467						Frog_fixed.avi	0
5991	358	999.1782	486.2732	0.5249907	0.4190576	549.4562	3.719733	0	1027.292	457.0506	0.3818068	0.4184287	545.3409	3.704239	0	9	1013	472						Frog_fixed.avi	0
6008	359	999.8936	482.7813	0.5248914	0.4191369	549.3574	3.68772	0	1026.298	457.3782	0.3816709	0.4186758	545.3085	3.689955	0	9	1013	470						Frog_fixed.avi	0
6025	360	1004.08	486.6569	0.5247529	0.4192557	549.2908	3.667716	0	1026.871	467.0964	0.3814603	0.4189092	545.2063	3.679314	0	9	1015	477						Frog_fixed.avi	0
6042	361	998.8819	487.755	0.5245159	0.4195146	549.3279	3.649105	0	1024.685	464.1509	0.3812395	0.4193378	545.2611	3.673084	0	9	1012	476						Frog_fixed.avi	0
6058	362	1002.463	484.7894	0.5242789	0.4198616	549.2889	3.645499	0	1026.848	464.8157	0.3809412	0.4196804	545.2144	3.634418	0	9	1015	475						Frog_fixed.avi	0
6075	363	999.1831	496.5143	0.5239662	0.4200633	549.2991	3.617627	0	1026.058	460.2159	0.3806482	0.4201292	545.3261	3.637012	0	9	1013	478						Frog_fixed.avi	0
6091	364	999.213	493.0822	0.5236641	0.4203905	549.2031	3.583934	0	1026.561	468.9153	0.3803254	0.4204845	545.4088	3.62876	0	9	1013	481						Frog_fixed.avi	0
6108	365	1001.295	488.5062	0.5234081	0.4206656	549.2299	3.575856	0	1025.024	462.2739	0.3800212	0.4209338	545.2823	3.608101	0	9	1013	475						Frog_fixed.avi	0
6125	366	1002.596	492.188	0.5231387	0.4208296	549.2052	3.556823	0	1029.386	466.2491	0.3797694	0.4212402	545.3884	3.6017	0	9	1016	479						Frog_fixed.avi	0
6141	367	1001.204	498.5345	0.5228687	0.4209671	549.2363	3.547541	0	1022.779	461.7178	0.379436	0.4215976	545.5023	3.604087	0	9	1012	480						Frog_fixed.avi	0
6158	368	1004.611	496.0913	0.5225525	0.421099	549.2933	3.546821	0	1027.294	461.3553	0.3791662	0.4218567	545.4932	3.599365	0	9	1016	479						Frog_fixed.avi	0
6175	369	1004.604	494.8867	0.5221701	0.4211899	549.3185	3.547242	0	1027.435	471.252	0.3788165	0.4220538	545.6354	3.59863	0	9	1016	483						Frog_fixed.avi	0
6191	370	1007.421	489.6062	0.5218087	0.4213558	549.3674	3.548201	0	1023.074	463.6503	0.3783929	0.4223994	545.7073	3.583965	0	9	1015	477						Frog_fixed.avi	0
6208	371	1004.745	493.2304	0.5213249	0.4214727	549.4623	3.529806	0	1023.032	468.8429	0.3779207	0.4227087	545.7918	3.58736	0	9	1014	481						Frog_fixed.avi	0
6225	372	1008.255	498.8778	0.5207558	0.421638	549.6722	3.534974	0	1026.38	462.1201	0.3773983	0.4231767	545.8462	3.58006	0	9	1017	480						Frog_fixed.avi	0
6241	373	1004.729	493.1304	0.5201243	0.4219567	549.7166	3.531848	0	1026.269	470.1248	0.3768102	0.4236686	546.0806	3.591007	0	9	1015	482						Frog_fixed.avi	0
6258	374	1004.603	501.0133	0.5194913	0.4223381	549.8245	3.553263	0	1027.987	466.8886	0.3761975	0.4243331	546.2949	3.601194	0	9	1016	484						Frog_fixed.avi	0
6275	375	1008.246	498.3636	0.5188022	0.4227507	550.0347	3.55746	0	1033.154	463.3315	0.3755062	0.4249858	546.4401	3.598777	0	9	1021	481						Frog_fixed.avi	0
6291	376	1007.279	499.7272	0.5180959	0.4231552	550.1212	3.562219	0	1026.958	464.1438	0.3748026	0.4256355	546.5803	3.586752	0	9	1017	482						Frog_fixed.avi	0
6308	377	1009.965	497.0512	0.5174118	0.4236067	550.3459	3.582995	0	1028.704	466.975	0.374146	0.4262612	546.8623	3.605703	0	9	1019	482						Frog_fixed.avi	0
6325	378	1011.202	497.387	0.5167538	0.4239844	550.5563	3.573742	0	1027.233	469.9627	0.3735206	0.4268331	547.0295	3.616481	0	9	1019	484						Frog_fixed.avi	0
6341	379	1011.578	497.2826	0.5161551	0.4244351	550.5909	3.591567	0	1024.057	467.3133	0.3729371	0.4274605	547.27	3.624273	0	9	1018	482						Frog_fixed.avi	0
6358	380	1011.32	501.5175	0.5155968	0.4248227	550.8974	3.597628	0	1029.905	464.5815	0.3724204	0.4280603	547.4676	3.621905	0	9	1021	483						Frog_fixed.avi	0
6375	381	1006.473	492.9797	0.5151203	0.425384	551.0893	3.616547	0	1027.206	467.2952	0.3719764	0.4286443	547.6608	3.635207	0	9	1017	480						Frog_fixed.avi	0
6391	382	1005.836	502.108	0.5146745	0.4258715	551.3065	3.626259	0	1029.922	467.7709	0.371577	0.4292759	547.8979	3.636881	0	9	1018	485						Frog_fixed.avi	0
6408	383	1004.146	497.804	0.51424	0.4263505	551.4303	3.627267	0	1025.022	467.4547	0.3712085	0.4299442	548.1244	3.659544	0	9	1015	483						Frog_fixed.avi	0
6424	384	1002.559	499.7672	0.5138168	0.4268614	551.6937	3.637234	0	1028.927	468.6279	0.3708271	0.4305806	548.3217	3.665628	0	9	1016	484						Frog_fixed.avi	0
6441	385	1009.943	497.5422	0.5134395	0.4274094	551.8461	3.639038	0	1024.371	463.8552	0.3704276	0.4312588	548.6169	3.673467	0	9	1017	481						Frog_fixed.avi	0
6458	386	1007.067	493.912	0.5130208	0.4279031	552.0903	3.640729	0	1027.802	477.4264	0.3700496	0.4318049	548.9369	3.70051	0	9	1017	486						Frog_fixed.avi	0
6474	387	1006.439	499.2578	0.5126134	0.4283493	552.2806	3.645206	0	1027.389	469.8491	0.3697152	0.4324707	548.9808	3.688194	0	9	1017	485						Frog_fixed.avi	0
6491	388	1008.089	501.0049	0.5122283	0.4287463	552.5458	3.665832	0	1030.045	468.1241	0.3694176	0.4330993	549.3229	3.694352	0	9	1019	485						Frog_fixed.avi	0
6508	389	1003.346	497.4582	0.5119231	0.4291946	552.8713	3.669976	0	1026.018	474.8512	0.369124	0.4335808	549.5583	3.705794	0	9	1015	486						Frog_fixed.avi	0
6525	390	1006.136	498.659	0.5116742	0.4295172	552.9227	3.678224	0	1028.104	473.1517	0.3689438	0.4341154	549.8334	3.703396	0	9	1017	486						Frog_fixed.avi	0
6541	391	1001.795	500.0277	0.5114658	0.4298641	553.2463	3.685504	0	1030.538	468.0244	0.368775	0.4346243	550.2396	3.703716	0	9	1016	484						Frog_fixed.avi	0
6558	392	1002.293	495.8213	0.511343	0.4302787	553.3995	3.673453	0	1030.334	474.8801	0.3687112	0.435056	550.3507	3.719955	0	9	1016	485						Frog_fixed.avi	0
6574	393	999.606	503.9149	0.5112502	0.4305264	553.7526	3.697354	0	1031.74	472.0866	0.3686973	0.4356327	550.5058	3.712145	0	9	1016	488						Frog_fixed.avi	0
6591	394	1000.001	497.0728	0.511236	0.431048	553.8981	3.679372	0	1028.288	470.4967	0.3687035	0.4361881	550.7963	3.725783	0	9	1014	484						Frog_fixed.avi	0
6608	395	996.7547	504.5136	0.5112693	0.4314781	554.0954	3.688963	0	1028.57	480.8734	0.3687659	0.4366677	550.8808	3.721206	0	9	1013	493						Frog_fixed.avi	0
6624	396	994.8058	512.3768	0.5113454	0.4320135	554.2463	3.710392	0	1029.062	477.659	0.3688943	0.4373529	551.174	3.726834	0	9	1012	495						Frog_fixed.avi	0
6641	397	997.9382	507.3339	0.5114635	0.4327285	554.566	3.707815	0	1031.17	475.6737	0.3690611	0.4381305	551.2164	3.727779	0	9	1015	492						Frog_fixed.avi	0
6658	398	995.7678	500.0031	0.5115936	0.4334979	554.5709	3.706369	0	1031.713	477.2561	0.3692096	0.4388659	551.4023	3.732729	0	9	1014	489						Frog_fixed.avi	0
6674	399	994.8654	507.136	0.5117103	0.4341582	554.6866	3.706957	0	1033.493	468.8247	0.3693711	0.4395712	551.4822	3.729033	0	9	1014	488						Frog_fixed.avi	0
6691	400	995.199	508.3096	0.5118622	0.434804	554.9468	3.712903	0	1029.919	471.3187	0.3695145	0.4401543	551.7743	3.716509	0	9	1013	490						Frog_fixed.avi	0
6708	401	990.2097	507.5808	0.512015	0.435363	555.1644	3.708707	0	1027.611	477.9556	0.3697332	0.4406329	551.7985	3.725122	0	9	1009	493						Frog_fixed.avi	0
6724	402	990.5461	509.4076	0.512234	0.4357875	555.1422	3.698502	0	1029.476	475.9758	0.36996	0.4410264	551.8911	3.713845	0	9	1010	493						Frog_fixed.avi	0
6741	403	993.393	507.3575	0.5124881	0.4360655	555.2237	3.711205	0	1026.558	469.755	0.3702405	0.4412978	551.9589	3.716932	0	9	1010	489						Frog_fixed.avi	0
6758	404	996.2411	509.7235	0.5127743	0.4363091	555.3871	3.704233	0	1025.832	476.7509	0.3705411	0.4413757	552.1666	3.712844	0	9	1011	493						Frog_fixed.avi	0
6774	405	987.1802	508.7581	0.5130456	0.4364377	555.5168	3.717443	0	1026.418	477.6118	0.3709002	0.4413897	552.1229	3.728878	0	9	1007	493						Frog_fixed.avi	0
6791	406	992.981	507.023	0.5134203	0.4365197	555.5884	3.718602	0	1025.835	476.4727	0.3712659	0.4413843	552.2148	3.722986	0	9	1009	492						Frog_fixed.avi	0
6808	407	991.7803	504.7136	0.5137324	0.4365744	555.8825	3.716238	0	1032.374	467.8853	0.3716431	0.441364	552.2578	3.703529	0	9	1012	486						Frog_fixed.avi	0
6824	408	992.0017	506.9202	0.5140551	0.4366173	555.7563	3.721761	0	1027.628	475.334	0.3719673	0.4413225	552.4288	3.707617	0	9	1010	491						Frog_fixed.avi	0
6841	409	990.3387	503.4766	0.5143469	0.4367341	555.8228	3.718677	0	1029.118	470.7667	0.3722641	0.441378	552.3887	3.706927	0	9	1010	487						Frog_fixed.avi	0
6858	410	993.6512	507.6954	0.5145468	0.4368696	555.8305	3.717979	0	1028.744	474.838	0.3724778	0.4414853	552.4838	3.714603	0	9	1011	491						Frog_fixed.avi	0
6874	411	992.2747	508.5643	0.5146848	0.4371508	556.0637	3.725399	0	1029.977	470.0437	0.372627	0.4417484	552.4662	3.712524	0	9	1011	489						Frog_fixed.avi	0
6891	412	984.8623	508.0434	0.5147671	0.437456	556.091	3.729725	0	1026.07	470.716	0.3727245	0.4420183	552.4306	3.707171	0	9	1005	489						Frog_fixed.avi	0
6908	413	999.1462	514.8399	0.5147994	0.438082	555.8195	3.717022	0	1026.927	514.5013	0.3727557	0.442259	552.3163	3.714888	0	10	1013	515						Frog_fixed.avi	0
6924	414	999.6497	535.6448	0.5147681	0.4384778	555.9239	3.71595	0	1024.965	524.4058	0.3728002	0.442728	552.183	3.722533	0	10	1012	530						Frog_fixed.avi	0
6941	415	995.4276	540.9947	0.5148151	0.4386532	555.8777	3.729817	0	1027.575	530.5394	0.3727895	0.4428321	552.2059	3.708546	0	10	1012	536						Frog_fixed.avi	0
6958	416	993.9764	540.5865	0.5148632	0.4386909	555.8171	3.718279	0	1023.42	529.1962	0.3728005	0.4428489	552.1733	3.71624	0	10	1009	535						Frog_fixed.avi	0
6974	417	996.0131	540.8857	0.5149295	0.4386691	555.8141	3.724243	0	1029.503	530.7844	0.372866	0.4427972	552.0613	3.710667	0	10	1013	536						Frog_fixed.avi	0
6991	418	992.0515	544.0032	0.5150319	0.4385604	555.7616	3.724078	0	1029.093	526.2472	0.3729435	0.4427087	552.1412	3.718973	0	10	1011	535						Frog_fixed.avi	0
7007	419	998.0075	543.2391	0.5151976	0.4385436	555.6481	3.705882	0	1029.339	528.3215	0.3730803	0.4426358	552.0967	3.726785	0	10	1014	536						Frog_fixed.avi	0
7024	420	997.0806	544.7116	0.5153347	0.438554	555.6639	3.718719	0	1025.252	530.8732	0.373216	0.4425799	552.0509	3.731545	0	10	1011	538						Frog_fixed.avi	0
7041	421	994.5814	534.7573	0.5154966	0.4386633	555.6633	3.708301	0	1027.038	528.2076	0.3733728	0.4425642	551.9196	3.730182	0	10	1011	531						Frog_fixed.avi	0
7057	422	999.4031	535.4727	0.5157065	0.4387795	555.5874	3.726458	0	1026.81	525.5403	0.3735009	0.4426236	552.0523	3.733932	0	10	1013	531						Frog_fixed.avi	0
7074	423	994.6366	540.7975	0.5158545	0.4388995	555.5652	3.708236	0	1030.648	527.593	0.3736765	0.4426827	551.9213	3.742362	0	10	1013	534						Frog_fixed.avi	0
7091	424	993.4894	542.6592	0.5159872	0.439094	555.427	3.724997	0	1030.07	525.9469	0.37381	0.4427896	551.7992	3.752825	0	10	1012	534						Frog_fixed.avi	0
7107	425	995.9644	536.7395	0.5161224	0.439311	555.3082	3.719059	0	1025.84	531.293	0.3738806	0.4428935	551.7516	3.749604	0	10	1011	534						Frog_fixed.avi	0
7124	426	994.1334	540.7694	0.5162464	0.4396402	555.3857	3.722666	0	1024.469	534.4551	0.3739452	0.4430738	551.7186	3.756485	0	10	1009	538						Frog_fixed.avi	0
7141	427	997.4216	537.2756	0.5163397	0.4399779	555.3743	3.721251	0	1028.674	524.9546	0.3740652	0.4434055	551.5888	3.756279	0	10	1013	531						Frog_fixed.avi	0
7157	428	993.0181	534.3733	0.5164453	0.4403335	555.233	3.713678	0	1027.625	527.8104	0.3741587	0.4436582	551.5383	3.770144	0	10	1010	531						Frog_fixed.avi	0
7174	429	994.473	541.3118	0.5165817	0.4406199	555.019	3.726445	0	1027.739	531.8879	0.3742775	0.4438336	551.4375	3.756041	0	10	1011	537						Frog_fixed.avi	0
7191	430	987.3547	543.8897	0.5167063	0.44088	554.9882	3.731887	0	1023.515	527.8656	0.3743691	0.444086	551.4599	3.776855	0	10	1005	536						Frog_fixed.avi	0
7207	431	992.5721	538.3315	0.5168506	0.4410924	555.0095	3.730961	0	1024.438	521.4486	0.3744876	0.4441832	551.261	3.76902	0	10	1009	530						Frog_fixed.avi	0
7224	432	990.38	537.9018	0.5169366	0.4411	554.9274	3.735712	0	1024.703	528.1569	0.374553	0.4441171	551.2027	3.773776	0	10	1008	533						Frog_fixed.avi	0
7241	433	994.3777	537.4858	0.5169801	0.4409077	554.7518	3.728698	0	1026.965	535.1296	0.3745472	0.4438076	551.1967	3.769319	0	10	1011	536						Frog_fixed.avi	0
7257	434	993.38	539.0449	0.5169302	0.4407017	554.7047	3.744254	0	1029.944	528.442	0.3744904	0.4435768	551.1611	3.775811	0	10	1012	534						Frog_fixed.avi	0
7274	435	989.6728	537.0875	0.5167825	0.4404011	554.6414	3.727726	0	1030.498	532.2818	0.3743385	0.4431317	551.2623	3.779693	0	10	1010	535						Frog_fixed.avi	0
7291	436	987.9543	546.8212	0.5166159	0.4400119	554.5957	3.738498	0	1027.292	529.3132	0.3741787	0.4427756	551.0855	3.778019	0	10	1008	538						Frog_fixed.avi	0
7307	437	993.6677	539.3109	0.5164239	0.4397226	554.485	3.760485	0	1028.622	529.9975	0.3739237	0.4423502	551.1541	3.776141	0	10	1011	535						Frog_fixed.avi	0
7324	438	989.9757	538.232	0.5161498	0.4395056	554.4732	3.762089	0	1025.136	534.6182	0.3736401	0.4420789	551.0137	3.786583	0	10	1008	536						Frog_fixed.avi	0
7341	439	991.973	544.998	0.5159062	0.4392646	554.1938	3.749159	0	1028.604	525.4542	0.3733591	0.4418459	551.1504	3.783702	0	10	1010	535						Frog_fixed.avi	0
7357	440	989.3564	538.1666	0.5156372	0.4391141	554.2562	3.748732	0	1029.623	527.125	0.3730884	0.4416367	550.9439	3.789989	0	10	1009	533						Frog_fixed.avi	0
7374	441	993.9033	540.1074	0.5153919	0.4389416	554.0283	3.759261	0	1027.866	533.3348	0.3727933	0.4413544	550.912	3.798102	0	10	1011	537						Frog_fixed.avi	0
7391	442	992.8571	542.7668	0.5151384	0.4387542	553.9833	3.761448	0	1033.474	528.8746	0.3725282	0.4411476	550.7778	3.802783	0	10	1013	536						Frog_fixed.avi	0
7407	443	990.2465	546.0153	0.5148898	0.4385168	553.8492	3.761212	0	1028.399	528.643	0.3722232	0.4408367	550.6677	3.789994	0	10	1009	537						Frog_fixed.avi	0
7424	444	993.4528	536.3488	0.5146627	0.4383263	553.7853	3.772133	0	1030.895	532.2425	0.3719951	0.4404984	550.522	3.794239	0	10	1012	534						Frog_fixed.avi	0
7441	445	989.7525	539.9756	0.5144624	0.4381439	553.5874	3.766335	0	1027.352	528.5872	0.3717413	0.4403219	550.4352	3.79581	0	10	1009	534						Frog_fixed.avi	0
7457	446	993.1396	537.1653	0.514305	0.4381001	553.4233	3.770423	0	1031.935	528.3573	0.3715614	0.4401952	550.2079	3.79252	0	10	1013	533						Frog_fixed.avi	0
7474	447	990.079	541.4308	0.5141565	0.4381546	553.41	3.773986	0	1032	529.5481	0.3713701	0.4402622	549.9924	3.790639	0	10	1011	535						Frog_fixed.avi	0
7491	448	986.177	543.9753	0.5140352	0.4384008	553.1128	3.761736	0	1028.432	532.0284	0.3711798	0.4404831	549.9261	3.79304	0	10	1007	538						Frog_fixed.avi	0
7507	449	994.1322	537.133	0.5139024	0.4388075	552.8799	3.781791	0	1033.428	532.1786	0.3710287	0.4408803	549.5088	3.795592	0	10	1014	535						Frog_fixed.avi	0
7524	450	989.281	542.599	0.5137638	0.4391928	552.735	3.786626	0	1030.893	529.6663	0.3708304	0.4412786	549.3815	3.804326	0	10	1010	536						Frog_fixed.avi	0
7541	451	989.7677	541.3184	0.513602	0.4396129	552.4127	3.787329	0	1026.03	524.6517	0.3705875	0.4416447	549.2108	3.80029	0	10	1008	533						Frog_fixed.avi	0
7557	452	992.3554	542.1	0.5134475	0.4398062	552.3143	3.778621	0	1032.65	525.5983	0.3704216	0.4418955	548.8222	3.799385	0	10	1013	534						Frog_fixed.avi	0
7574	453	987.1458	545.7953	0.513315	0.4399557	551.9843	3.783708	0	1031.299	525.9916	0.3702201	0.4420285	548.5385	3.805212	0	10	1009	536						Frog_fixed.avi	0
7590	454	989.743	543.9602	0.5132031	0.4400237	551.8015	3.808751	0	1029.978	525.4194	0.3700631	0.442056	548.3085	3.798361	0	10	1010	535						Frog_fixed.avi	0
7607	455	990.6775	542.308	0.5131221	0.4400663	551.535	3.796585	0	1026.965	522.8478	0.3698889	0.442089	548.1078	3.801866	0	10	1009	533						Frog_fixed.avi	0
7624	456	989.7267	542.976	0.5130687	0.4400954	551.3162	3.794656	0	1025.609	528.1151	0.3697996	0.4421063	547.89	3.801208	0	10	1008	536						Frog_fixed.avi	0
7640	457	985.3592	543.7418	0.5130092	0.4401017	551.0089	3.780214	0	1028.585	524.7983	0.3697043	0.4421079	547.7231	3.795107	0	10	1007	534						Frog_fixed.avi	0
7657	458	985.6973	545.6547	0.5129929	0.4400927	550.8758	3.783531	0	1030.081	524.3024	0.3696379	0.4421046	547.5403	3.792344	0	10	1008	535						Frog_fixed.avi	0
7674	459	984.3649	547.7594	0.5130116	0.4401025	550.6663	3.775249	0	1025.734	526.7937	0.3695882	0.4421136	547.289	3.801548	0	10	1005	537						Frog_fixed.avi	0
7690	460	985.6989	550.0353	0.5130476	0.440143	550.4841	3.765424	0	1027.432	527.3295	0.3695877	0.4421468	547.1185	3.788606	0	10	1007	539						Frog_fixed.avi	0
7707	461	986.9305	551.6626	0.5131184	0.4402312	550.2379	3.764678	0	1024.896	526.1645	0.3696056	0.4422151	546.9607	3.79068	0	10	1006	539						Frog_fixed.avi	0
7724	462	988.3428	543.1661	0.5131707	0.4403863	550.0397	3.763607	0	1032.661	519.2206	0.3696508	0.4424319	546.74	3.778433	0	10	1011	531						Frog_fixed.avi	0
7740	463	982.2133	543.446	0.5132432	0.4405474	549.8872	3.756869	0	1026.45	521.546	0.3696817	0.4425758	546.6441	3.766741	0	10	1004	532						Frog_fixed.avi	0
7757	464	988.3577	539.7448	0.51335	0.4407069	549.8547	3.785366	0	1026.299	519.5059	0.3697235	0.4427314	546.5869	3.77629	0	10	1007	530						Frog_fixed.avi	0
7774	465	991.7536	543.6624	0.5134787	0.4408261	549.6334	3.762129	0	1026.348	520.8513	0.369844	0.442892	546.27	3.775935	0	10	1009	532						Frog_fixed.avi	0
7790	466	991.597	540.1724	0.5135868	0.4408662	549.5624	3.770563	0	1027.287	518.1533	0.3699524	0.4429389	546.2857	3.767121	0	10	1009	529						Frog_fixed.avi	0
7807	467	991.3843	538.7016	0.5137493	0.4408173	549.5192	3.772923	0	1025.212	519.2325	0.3700863	0.4429136	546.1483	3.761647	0	10	1008	529						Frog_fixed.avi	0
7824	468	994.3799	536.1419	0.513954	0.4406719	549.3386	3.756649	0	1027.435	515.6584	0.370262	0.4427967	545.986	3.755019	0	10	1011	526						Frog_fixed.avi	0
7840	469	988.6569	537.3533	0.5141342	0.4404472	549.2857	3.747333	0	1025.489	517.665	0.3704347	0.4425325	545.8073	3.746813	0	10	1007	528						Frog_fixed.avi	0
7857	470	989.735	540.637	0.5143455	0.440125	549.0333	3.743613	0	1025.436	518.4987	0.3706146	0.4421923	545.8593	3.745651	0	10	1008	530						Frog_fixed.avi	0
7874	471	986.7059	539.2983	0.514547	0.4398692	549.067	3.739516	0	1031.003	513.741	0.370818	0.4419329	545.6821	3.755546	0	10	1009	527						Frog_fixed.avi	0
7890	472	986.0696	541.9437	0.5147485	0.4396217	548.9727	3.749257	0	1025.19	519.1829	0.3709979	0.4416545	545.5282	3.760863	0	10	1006	531						Frog_fixed.avi	0
7907	473	987.2819	540.8452	0.5149499	0.4393857	548.7069	3.756322	0	1025.189	526.0745	0.3712076	0.441409	545.4521	3.753736	0	10	1006	533						Frog_fixed.avi	0
7923	474	992.6583	540.0939	0.515178	0.4392909	548.7272	3.772166	0	1026.659	519.6734	0.3713875	0.441377	545.2788	3.739818	0	10	1010	530						Frog_fixed.avi	0
7940	475	989.043	539.7944	0.5153643	0.439238	548.569	3.746228	0	1021.666	523.0799	0.3715326	0.4413607	545.2128	3.758542	0	10	1005	531						Frog_fixed.avi	0
7957	476	986.4181	538.2108	0.5155142	0.4392267	548.5628	3.73537	0	1020.946	522.3528	0.3716753	0.4413592	544.9549	3.762206	0	10	1004	530						Frog_fixed.avi	0
7973	477	987.5585	541.1165	0.5156357	0.4391952	548.403	3.730458	0	1022.759	517.7662	0.3717892	0.4414002	544.8983	3.75136	0	10	1005	529						Frog_fixed.avi	0
7990	478	995.3987	535.5549	0.5157493	0.4391283	548.2231	3.749996	0	1022.96	522.9776	0.3718727	0.4414003	544.7592	3.75584	0	10	1009	529						Frog_fixed.avi	0
8007	479	989.437	533.8495	0.5158096	0.4390445	548.0752	3.742566	0	1022.766	522.361	0.3719115	0.441392	544.6263	3.743657	0	10	1006	528						Frog_fixed.avi	0
8023	480	991.3132	533.6503	0.5158697	0.4389034	547.9609	3.731667	0	1025.386	524.6074	0.3719721	0.4413577	544.326	3.752122	0	10	1008	529						Frog_fixed.avi	0
8040	481	985.7073	540.4814	0.5159214	0.438741	547.7272	3.734792	0	1024.646	519.8577	0.3719908	0.4413114	544.0932	3.750844	0	10	1005	530						Frog_fixed.avi	0
8057	482	989.1183	535.8576	0.5159512	0.4385283	547.5714	3.745177	0	1020.923	517.5237	0.3719799	0.4412577	543.899	3.742465	0	10	1005	527						Frog_fixed.avi	0
8073	483	990.5775	537.2021	0.5159791	0.4383741	547.3024	3.747232	0	1021.771	518.3593	0.3719431	0.4411803	543.6486	3.74979	0	10	1006	528						Frog_fixed.avi	0
8090	484	987.8491	538.7227	0.5159196	0.4381781	547.1738	3.744855	0	1023.213	516.4087	0.3718754	0.4411113	543.4866	3.74996	0	10	1006	528						Frog_fixed.avi	0
8107	485	984.6105	537.6268	0.515839	0.4380364	546.9641	3.735904	0	1019.041	516.7944	0.3717285	0.441045	543.3611	3.742972	0	10	1002	527						Frog_fixed.avi	0
8123	486	984.0789	537.9933	0.5157276	0.4378902	546.6802	3.720824	0	1020.614	520.4048	0.3715933	0.4410059	542.9957	3.751696	0	10	1002	529						Frog_fixed.avi	0
8140	487	984.9202	534.1015	0.5155544	0.4377142	546.4819	3.728104	0	1022.098	516.4106	0.3713881	0.4409829	542.7554	3.74236	0	10	1004	525						Frog_fixed.avi	0
8157	488	983.3536	536.609	0.5153573	0.4375795	546.1552	3.720393	0	1019.645	520.505	0.3711135	0.4409586	542.6555	3.73559	0	10	1001	529						Frog_fixed.avi	0
8173	489	984.9124	533.7621	0.5150917	0.4373751	546.0291	3.715626	0	1022.014	518.7457	0.3708373	0.4409175	542.2424	3.735732	0	10	1003	526						Frog_fixed.avi	0
8190	490	988.1215	535.3044	0.5148165	0.4371333	545.706	3.707828	0	1017.857	519.006	0.3704804	0.4407608	542.04	3.725278	0	10	1003	527						Frog_fixed.avi	0
8207	491	985.2157	533.7708	0.5144914	0.4368212	545.4778	3.720018	0	1020.181	523.488	0.3701581	0.4405912	541.7864	3.724269	0	10	1003	529						Frog_fixed.avi	0
8223	492	979.8311	541.3547	0.5141529	0.4364782	545.1224	3.682553	0	1018.967	520.0286	0.3697511	0.4404585	541.6207	3.734067	0	10	999	531						Frog_fixed.avi	0
8240	493	983.3497	532.6645	0.5138063	0.436073	545.047	3.699087	0	1017.768	522.1602	0.3693719	0.4402098	541.3472	3.729928	0	10	1001	527						Frog_fixed.avi	0
8257	494	982.5602	537.8911	0.5134472	0.4356406	544.83	3.689012	0	1012.578	526.4796	0.3689527	0.4399131	541.227	3.714747	0	10	998	532						Frog_fixed.avi	0
8273	495	981.8555	533.6857	0.5131196	0.4351724	544.4924	3.693321	0	1016.728	519.6623	0.3685957	0.4396619	540.8875	3.706573	0	10	999	527						Frog_fixed.avi	0
8290	496	976.6777	537.9185	0.5127851	0.4346974	544.2584	3.670498	0	1019.102	522.397	0.3682324	0.4393619	540.6088	3.710193	0	10	998	530						Frog_fixed.avi	0
8307	497	977.576	534.9941	0.5124734	0.434214	543.9857	3.679848	0	1013.374	521.3763	0.367826	0.4390095	540.4913	3.706856	0	10	995	528						Frog_fixed.avi	0
8323	498	983.9326	536.8798	0.5121323	0.4336744	543.8212	3.685596	0	1011.941	519.6855	0.3674766	0.4387949	540.1097	3.708043	0	10	998	528						Frog_fixed.avi	0
8340	499	980.4123	535.9139	0.5117905	0.433248	543.4599	3.685109	0	1017.262	518.6267	0.3670854	0.438519	539.9484	3.712382	0	10	999	527						Frog_fixed.avi	0
8357	500	977.836	534.2467	0.5114002	0.4328476	543.2576	3.679081	0	1013.626	517.1542	0.3666635	0.4382652	539.7756	3.708495	0	10	996	526						Frog_fixed.avi	0
8373	501	981.443	532.3412	0.5109975	0.4324933	543.0446	3.698766	0	1011.928	522.4497	0.3662075	0.4380642	539.6352	3.723664	0	10	997	527						Frog_fixed.avi	0
8390	502	981.2866	529.1598	0.510604	0.4322154	542.7023	3.69948	0	1011.765	513.3974	0.3657502	0.4379421	539.4651	3.717881	0	10	997	521						Frog_fixed.avi	0
8407	503	980.5527	526.8351	0.5101877	0.4319257	542.5507	3.698246	0	1016.358	513.143	0.3653237	0.4378196	539.1766	3.711597	0	10	998	520						Frog_fixed.avi	0
8423	504	976.0599	530.5259	0.509766	0.4316487	542.372	3.688493	0	1017.328	512.6791	0.3648887	0.4376921	538.9836	3.723882	0	10	997	522						Frog_fixed.avi	0
8440	505	975.1484	534.536	0.5093819	0.4313298	542.1207	3.702286	0	1017.991	516.7916	0.3644761	0.4375129	538.8068	3.723	0	10	997	526						Frog_fixed.avi	0
8457	506	979.6789	529.7858	0.5090545	0.4311224	541.946	3.696075	0	1013.4	519.5958	0.3640783	0.43736	538.7011	3.735311	0	10	997	525						Frog_fixed.avi	0
8473	507	977.0666	530.8015	0.5087339	0.4308302	541.8596	3.696542	0	1015.142	514.8176	0.3637556	0.4372309	538.4776	3.732979	0	10	996	523						Frog_fixed.avi	0
8490	508	977.2934	533.137	0.5084759	0.4304618	541.5198	3.715613	0	1014.197	514.9288	0.3634638	0.4370629	538.2731	3.741589	0	10	996	524						Frog_fixed.avi	0
8506	509	977.2943	531.8491	0.5082771	0.4301811	541.4983	3.71073	0	1014.38	515.0625	0.3632102	0.4368462	538.1428	3.733274	0	10	996	523						Frog_fixed.avi	0
8523	510	981.3453	526.4178	0.5080894	0.4298373	541.3597	3.703854	0	1011.581	514.4646	0.3629792	0.4366452	537.9619	3.725292	0	10	996	520						Frog_fixed.avi	0
8540	511	979.834	524.5013	0.5079014	0.4295379	541.1234	3.712053	0	1014.9	516.4797	0.3627665	0.4364728	537.8024	3.738202	0	10	997	520						Frog_fixed.avi	0
8556	512	976.9703	528.8978	0.507712	0.4292998	541.0639	3.717139	0	1011.991	513.6806	0.3625356	0.4363997	537.7112	3.7356	0	10	994	521						Frog_fixed.avi	0
8573	513	974.9462	529.1206	0.5075079	0.4291165	540.8795	3.704746	0	1010.184	516.6913	0.3623001	0.4364009	537.3965	3.734607	0	10	993	523						Frog_fixed.avi	0
8590	514	981.4349	527.6202	0.5073062	0.4289624	540.7134	3.7165	0	1016.398	517.5784	0.3620873	0.4364712	537.1902	3.724053	0	10	999	523						Frog_fixed.avi	0
8606	515	976.2232	530.0613	0.5070186	0.4288388	540.6069	3.696216	0	1012.542	519.6939	0.3618036	0.4365474	536.9903	3.71568	0	10	994	525						Frog_fixed.avi	0
8623	516	976.3357	531.0812	0.506725	0.428708	540.3151	3.691781	0	1007.501	518.8268	0.3614368	0.4366849	536.9232	3.718762	0	10	992	525						Frog_fixed.avi	0
8640	517	973.608	530.9723	0.5063956	0.4284812	540.3064	3.715197	0	1013.798	515.9208	0.3611273	0.4368063	536.6664	3.713703	0	10	994	523						Frog_fixed.avi	0
8656	518	975.3112	530.8107	0.5060552	0.4280232	540.2603	3.704777	0	1015.009	515.1259	0.3607893	0.4368092	536.5488	3.712777	0	10	995	523						Frog_fixed.avi	0
8673	519	975.052	536.4696	0.5057408	0.4273238	540.0616	3.696512	0	1007.057	525.0901	0.3604147	0.4365491	536.59	3.703846	0	10	991	531						Frog_fixed.avi	0
8690	520	974.703	530.3658	0.5054772	0.426441	540.0592	3.684126	0	1013.856	512.8978	0.3601794	0.4361939	536.3474	3.697129	0	10	994	522						Frog_fixed.avi	0
8706	521	975.7141	530.9533	0.5052712	0.4253784	539.9412	3.669061	0	1014.659	514.3902	0.3600043	0.4355825	536.2769	3.699143	0	10	995	523						Frog_fixed.avi	0
8723	522	972.0067	534.0054	0.5051371	0.4241966	540.0952	3.68743	0	1010.186	515.2297	0.3598671	0.4349084	536.3635	3.692969	0	10	991	525						Frog_fixed.avi	0
8740	523	973.2731	530.913	0.5051119	0.4230264	540.0628	3.679941	0	1009.889	515.9081	0.3598577	0.4342162	536.3448	3.687994	0	10	992	523						Frog_fixed.avi	0
8756	524	970.8267	536.3677	0.5051823	0.4218079	540.1297	3.679664	0	1008.782	512.6195	0.359947	0.433508	536.4271	3.697194	0	10	990	524						Frog_fixed.avi	0
8773	525	972.569	531.5568	0.5054075	0.4206577	540.1103	3.674596	0	1009.938	516.3677	0.3602026	0.4328252	536.3541	3.686772	0	10	991	524						Frog_fixed.avi	0
8790	526	971.4386	531.0124	0.505684	0.4196386	540.2303	3.680702	0	1012.442	511.1559	0.3605247	0.4320785	536.4093	3.689049	0	10	992	521						Frog_fixed.avi	0
8806	527	976.571	530.6204	0.5060928	0.4186764	540.3067	3.66393	0	1009.39	512.1932	0.360941	0.4312834	536.6205	3.689638	0	10	993	521						Frog_fixed.avi	0
8823	528	900.7521	561.3741	0.5071068	0.4183594	540.6309	3.691536	0	935.8057	549.1511	0.3620957	0.4308953	537.0221	3.703991	0	11	918	555						Frog_fixed.avi	0
8840	529	755.7661	619.9966	0.508603	0.4187242	540.3907	3.677199	0	773.7796	632.8989	0.3642104	0.4312145	536.6239	3.705841	0	11	765	626						Frog_fixed.avi	0
8856	530	694.5584	681.3948	0.5096468	0.4186057	540.7871	3.679329	0	718.6909	676.1444	0.3653759	0.4310066	536.7795	3.700063	0	11	707	679						Frog_fixed.avi	0
8873	531	698.691	674.9117	0.5105218	0.4184915	541.0301	3.665707	0	723.2138	673.8755	0.3661227	0.430673	537.243	3.690552	0	11	711	674						Frog_fixed.avi	0
8890	532	700.2131	673.074	0.5115016	0.4185714	541.2969	3.657367	0	721.7805	675.5464	0.3670277	0.4304821	537.6079	3.690539	0	11	711	674						Frog_fixed.avi	0
8906	533	699.9598	673.1016	0.5126022	0.4188959	541.6658	3.664698	0	721.7847	674.1462	0.3680806	0.4304494	537.7996	3.68819	0	11	711	674						Frog_fixed.avi	0
8923	534	699.222	675.2768	0.5137544	0.4192974	541.8663	3.666126	0	726.5853	676.6735	0.3692819	0.4305508	538.0276	3.691168	0	11	713	676						Frog_fixed.avi	0
8940	535	701.6729	667.0563	0.5149816	0.4198562	542.4109	3.666672	0	727.399	671.7062	0.370505	0.4307003	538.3378	3.682301	0	11	715	669						Frog_fixed.avi	0
8956	536	700.383	670.7887	0.5162281	0.4203995	542.6088	3.676613	0	724.0651	671.0735	0.3717985	0.4308734	538.6245	3.678294	0	11	712	671						Frog_fixed.avi	0
8973	537	697.8292	675.7582	0.5174918	0.4210088	542.9444	3.658648	0	723.5405	674.7456	0.3731047	0.4310979	539.0279	3.680697	0	11	711	675						Frog_fixed.avi	0
8990	538	699.5395	672.5698	0.5188171	0.4217143	543.3203	3.659709	0	722.9601	674.198	0.3744586	0.4314453	539.3136	3.689094	0	11	711	673						Frog_fixed.avi	0
9006	539	700.747	675.954	0.520121	0.4224128	543.7393	3.662431	0	722.9033	674.0275	0.3758044	0.4317801	539.6796	3.674741	0	11	712	675						Frog_fixed.avi	0
9023	540	698.6064	677.7849	0.521394	0.4231697	544.024	3.65869	0	725.7669	674.3896	0.3771165	0.4322255	540.0103	3.6771	0	11	712	676						Frog_fixed.avi	0
9040	541	698.6229	672.3905	0.5226141	0.4239525	544.3101	3.650524	0	723.5107	679.0546	0.3783782	0.4326222	540.3496	3.658739	0	11	711	676						Frog_fixed.avi	0
9056	542	699.5621	673.3062	0.5237777	0.4247602	544.7142	3.646623	0	724.63	671.1313	0.3796082	0.4332097	540.5323	3.660232	0	11	712	672						Frog_fixed.avi	0
9073	543	697.2408	675.3759	0.5249124	0.4255616	544.9517	3.622578	0	721.4271	675.8092	0.380761	0.4337409	540.9976	3.655041	0	11	709	676						Frog_fixed.avi	0
9089	544	699.4716	671.2623	0.5260025	0.4264202	545.2112	3.608855	0	719.5899	677.9914	0.3818726	0.4342531	541.2842	3.61404	0	11	710	675						Frog_fixed.avi	0
9106	545	696.6323	678.2686	0.5270373	0.4272754	545.4373	3.573909	0	721.3892	671.5662	0.3829792	0.4349203	541.3732	3.600046	0	11	709	675						Frog_fixed.avi	0
9123	546	695.1292	677.9655	0.5280301	0.4281414	545.6377	3.535258	0	721.0676	674.982	0.3840002	0.4354761	541.5818	3.57219	0	11	708	676						Frog_fixed.avi	0
9139	547	696.5289	676.4905	0.5289373	0.4289423	545.9011	3.508112	0	720.2781	679.4858	0.3849627	0.4359275	541.7513	3.556521	0	11	708	678						Frog_fixed.avi	0
9156	548	699.0212	677.4873	0.5298353	0.4296979	545.9409	3.502092	0	717.8979	668.067	0.3858438	0.4364449	541.9824	3.527788	0	11	708	673						Frog_fixed.avi	0
9173	549	697.7004	677.8127	0.5306252	0.4303047	546.0616	3.479687	0	719.9969	676.7554	0.38668	0.4366838	541.9301	3.509404	0	11	709	677						Frog_fixed.avi	0
9189	550	696.2542	680.9838	0.531335	0.4307626	546.2014	3.454053	0	716.7031	686.6055	0.387403	0.4368713	542.0845	3.502399	0	11	706	684						Frog_fixed.avi	0
9206	551	698.816	680.1467	0.5319526	0.4310932	546.4087	3.441106	0	716.9265	678.5842	0.3880386	0.4368798	542.1254	3.472191	0	11	708	679						Frog_fixed.avi	0
9223	552	699.4403	680.9989	0.532479	0.431311	546.463	3.41953	0	720.7132	678.856	0.3885831	0.4367233	542.1878	3.446186	0	11	710	680						Frog_fixed.avi	0
9239	553	699.4097	683.4758	0.5329447	0.4314663	546.5062	3.420091	0	716.7065	677.4487	0.3890617	0.4366139	542.2457	3.444443	0	11	708	680						Frog_fixed.avi	0
9256	554	701.4636	680.7184	0.5333846	0.431641	546.617	3.414086	0	714.3644	677.0598	0.3895021	0.4365021	542.3077	3.46109	0	11	708	679						Frog_fixed.avi	0
9273	555	588.5688	780.5417	0.5341877	0.4325347	546.4816	3.397669	0	604.1693	783.3716	0.3907852	0.4372186	542.3177	3.452991	0	12	596	782						Frog_fixed.avi	0
9289	556	552.095	850.7883	0.5347679	0.4332272	546.4106	3.394161	0	558.0292	847.2324	0.3916647	0.4376634	542.0394	3.443826	0	12	555	849						Frog_fixed.avi	0
9306	557	546.0872	849.9075	0.5350593	0.4330822	546.4335	3.380709	0	549.0381	844.0067	0.3917561	0.4373555	542.2598	3.438286	0	12	548	847						Frog_fixed.avi	0
9323	558	541.2983	852.2476	0.5352862	0.4330551	546.3844	3.38159	0	547.6922	847.1228	0.3918957	0.4371591	542.1117	3.439805	0	12	544	850						Frog_fixed.avi	0
9339	559	540.2046	847.8817	0.5355103	0.4331808	546.3059	3.388972	0	552.4956	842.8708	0.3920209	0.4370874	542.0163	3.439078	0	12	546	845						Frog_fixed.avi	0
9356	560	540.8441	848.7028	0.5356978	0.433282	546.199	3.381203	0	544.9273	844.2104	0.3921024	0.4370295	541.9202	3.423412	0	12	543	846						Frog_fixed.avi	0
9373	561	543.0082	849.0134	0.5358269	0.4334086	546.2785	3.399473	0	548.3472	844.419	0.3921728	0.4370402	541.8701	3.443961	0	12	546	847						Frog_fixed.avi	0
9389	562	543.814	853.9409	0.5359367	0.4335454	546.1863	3.395386	0	552.1877	845.1176	0.3922181	0.4370358	541.7333	3.449708	0	12	548	850						Frog_fixed.avi	0
9406	563	549.3101	851.2988	0.5359458	0.4336536	546.1506	3.393596	0	553.5427	843.4019	0.3921911	0.4369847	541.6722	3.459069	0	12	551	847						Frog_fixed.avi	0
9423	564	544.377	852.2599	0.5358893	0.4337394	546.075	3.395139	0	550.0845	847.1092	0.3921186	0.4368829	541.7418	3.452522	0	12	547	850						Frog_fixed.avi	0
9439	565	542.5486	851.3971	0.5358249	0.4338059	546.0466	3.399849	0	554.67	846.8195	0.3920328	0.436739	541.6326	3.474609	0	12	549	849						Frog_fixed.avi	0
9456	566	539.8798	854.7868	0.5357636	0.433838	546.1579	3.40925	0	552.3372	841.8157	0.3919585	0.4365301	541.6822	3.471971	0	12	546	848						Frog_fixed.avi	0
9473	567	542.0347	854.6786	0.5357975	0.4339525	546.2275	3.411642	0	554.1218	846.0744	0.3920058	0.4363016	541.6215	3.48261	0	12	548	850						Frog_fixed.avi	0
9489	568	543.3481	852.7153	0.5360029	0.4342881	546.2067	3.422872	0	554.2634	845.7237	0.3922124	0.436161	541.6143	3.485589	0	12	549	849						Frog_fixed.avi	0
9506	569	540.1181	851.1999	0.5364881	0.4346482	546.4073	3.42656	0	554.8884	848.174	0.3927394	0.4360704	541.6454	3.494618	0	12	548	850						Frog_fixed.avi	0
9523	570	544.0626	856.0736	0.5373196	0.4350783	546.7153	3.425699	0	552.3073	842.9764	0.3936141	0.4360405	541.6893	3.481348	0	12	548	850						Frog_fixed.avi	0
9539	571	536.9573	853.4867	0.5384649	0.4356228	547.058	3.42096	0	555.8312	848.2258	0.3949253	0.4360301	541.6581	3.486474	0	12	546	851						Frog_fixed.avi	0
9556	572	543.1055	858.5139	0.5400031	0.4363255	547.5256	3.434947	0	550.4687	846.9024	0.3965889	0.4361621	541.6816	3.477616	0	12	547	853						Frog_fixed.avi	0
9573	573	541.2028	854.6997	0.5418938	0.4372351	548.033	3.421254	0	553.5402	844.7728	0.3987522	0.4363902	541.6597	3.475261	0	12	547	850						Frog_fixed.avi	0
9589	574	543.6759	857.0259	0.5440882	0.4383166	548.6402	3.429097	0	555.2574	847.2271	0.4013085	0.4366974	541.6576	3.469589	0	12	549	852						Frog_fixed.avi	0
9606	575	543.0931	854.1813	0.5465314	0.439481	549.309	3.416942	0	558.6089	845.0618	0.4041703	0.437188	541.696	3.455746	0	12	551	850						Frog_fixed.avi	0
9622	576	535.4594	854.4278	0.5489829	0.4406729	550.0291	3.416945	0	553.9448	848.3533	0.4071525	0.4375922	541.695	3.447666	0	12	545	851						Frog_fixed.avi	0
9639	577	542.1235	852.4337	0.5514135	0.4417927	550.7838	3.439273	0	556.7814	847.1732	0.4100916	0.4380743	541.7518	3.447721	0	12	549	850						Frog_fixed.avi	0
9656	578	542.3951	859.204	0.5535657	0.4427377	551.5366	3.436051	0	550.547	847.6276	0.4127564	0.4383416	541.7704	3.455464	0	12	546	853						Frog_fixed.avi	0
9672	579	540.1636	856.7502	0.5553247	0.4435841	552.2433	3.431504	0	552.8541	849.9174	0.4150457	0.4384826	541.8736	3.452729	0	12	547	853						Frog_fixed.avi	0
9689	580	540.3193	861.2283	0.5567015	0.4444289	552.8827	3.439261	0	550.2239	842.6655	0.4168655	0.4387213	542.1866	3.441437	0	12	545	852						Frog_fixed.avi	0
9706	581	542.0684	854.2072	0.5577145	0.4452944	553.4785	3.433251	0	551.7837	846.5662	0.4182974	0.4389903	542.3264	3.446457	0	12	547	850						Frog_fixed.avi	0
9722	582	539.5038	858.6143	0.5584131	0.4461386	554.1172	3.431684	0	552.8625	843.3542	0.419351	0.4393916	542.5983	3.450738	0	12	546	851						Frog_fixed.avi	0
9739	583	540.014	853.73	0.5588803	0.446942	554.6207	3.434388	0	547.0774	843.2507	0.4201458	0.4399254	542.7233	3.460052	0	12	544	848						Frog_fixed.avi	0
9756	584	538.9153	858.6892	0.5591464	0.4475446	555.145	3.459919	0	556.1954	841.9579	0.4207205	0.4402958	542.9988	3.457616	0	12	548	850						Frog_fixed.avi	0
9772	585	540.395	850.8135	0.5592753	0.4479854	555.6224	3.44505	0	553.2551	837.408	0.4210492	0.4407257	543.2621	3.468627	0	12	547	844						Frog_fixed.avi	0
9789	586	543.0809	860.0874	0.5592687	0.4484353	556.0613	3.466111	0	547.6653	839.916	0.4212245	0.4411271	543.4474	3.464681	0	12	545	850						Frog_fixed.avi	0
9806	587	543.8757	851.8009	0.5592319	0.4490938	556.4611	3.465513	0	547.8749	846.8306	0.4213787	0.4416609	543.8302	3.478503	0	12	546	849						Frog_fixed.avi	0
9822	588	541.9166	858.4724	0.5592752	0.4500167	556.8648	3.47467	0	551.3389	844.3649	0.4216745	0.4423866	544.0919	3.49024	0	12	547	851						Frog_fixed.avi	0
9839	589	537.8137	849.4473	0.5595644	0.4512042	557.546	3.474144	0	553.0033	840.503	0.4222858	0.4430821	544.4231	3.497165	0	12	545	845						Frog_fixed.avi	0
9856	590	497.8689	882.9601	0.5605114	0.451911	558.9575	3.46083	0	517.5196	826.9306	0.4236235	0.443174	545.2127	3.524754	0	12	508	855						Frog_fixed.avi	0
9872	591	-1280	-1024	-1	-1	-1	-1	4	-1280	-1024	-1	-1	-1	-1	4		0	0						Frog_fixed.avi	0
9889	592	-1280	-1024	-1	-1	-1	-1	4	-1280	-1024	-1	-1	-1	-1	4		0	0						Frog_fixed.avi	0
9906	593	-1280	-1024	-1	-1	-1	-1	4	-1280	-1024	-1	-1	-1	-1	4		0	0						Frog_fixed.avi	0
9922	594	-1280	-1024	-1	-1	-1	-1	4	-1280	-1024	-1	-1	-1	-1	4		0	0						Frog_fixed.avi	0
9939	595	-1280	-1024	-1	-1	-1	-1	4	-1280	-1024	-1	-1	-1	-1	4		0	0						Frog_fixed.avi	0
9956	596	-1280	-1024	-1	-1	-1	-1	4	-1280	-1024	-1	-1	-1	-1	4		0	0						Frog_fixed.avi	0
9972	597	-1280	-1024	-1	-1	-1	-1	4	-1280	-1024	-1	-1	-1	-1	4		0	0						Frog_fixed.avi	0
9989	598	-1280	-1024	-1	-1	-1	-1	4	-1280	-1024	-1	-1	-1	-1	4		0	0						Frog_fixed.avi	0
10005	599	-1280	-1024	-1	-1	-1	-1	4	-1280	-1024	-1	-1	-1	-1	4		0	0						Frog_fixed.avi	0
10022	600	-1280	-1024	-1	-1	-1	-1	4	-1280	-1024	-1	-1	-1	-1	4		0	0						Frog_fixed.avi	0
10039	601	-1280	-1024	-1	-1	-1	-1	4	-1280	-1024	-1	-1	-1	-1	4		0	0						Frog_fixed.avi	0
10055	602	-1280	-1024	-1	-1	-1	-1	4	-1280	-1024	-1	-1	-1	-1	4		0	0						Frog_fixed.avi	0
10073	603	-1280	-1024	-1	-1	-1	-1	4	-1280	-1024	-1	-1	-1	-1	4		0	0						Frog_fixed.avi	0
10089	604	-1280	-1024	-1	-1	-1	-1	4	-1280	-1024	-1	-1	-1	-1	4		0	0						Frog_fixed.avi	0
10105	605	-1280	-1024	-1	-1	-1	-1	4	-1280	-1024	-1	-1	-1	-1	4		0	0						Frog_fixed.avi	0
10122	606	-1280	-1024	-1	-1	-1	-1	4	-1280	-1024	-1	-1	-1	-1	4		0	0						Frog_fixed.avi	0
10139	607	-1280	-1024	-1	-1	-1	-1	4	-1280	-1024	-1	-1	-1	-1	4		0	0						Frog_fixed.avi	0
10155	608	-1280	-1024	-1	-1	-1	-1	4	-1280	-1024	-1	-1	-1	-1	4		0	0						Frog_fixed.avi	0
10172	609	-1280	-1024	-1	-1	-1	-1	4	-1280	-1024	-1	-1	-1	-1	4		0	0						Frog_fixed.avi	0
10189	610	-1280	-1024	-1	-1	-1	-1	4	-1280	-1024	-1	-1	-1	-1	4		0	0						Frog_fixed.avi	0
10205	611	-1280	-1024	-1	-1	-1	-1	4	-1280	-1024	-1	-1	-1	-1	4		0	0						Frog_fixed.avi	0
10222	612	-1280	-1024	-1	-1	-1	-1	4	-1280	-1024	-1	-1	-1	-1	4		0	0						Frog_fixed.avi	0
10239	613	-1280	-1024	-1	-1	-1	-1	4	-1280	-1024	-1	-1	-1	-1	4		0	0						Frog_fixed.avi	0
10255	614	-1280	-1024	-1	-1	-1	-1	4	-1280	-1024	-1	-1	-1	-1	4		0	0						Frog_fixed.avi	0
10272	615	-1280	-1024	-1	-1	-1	-1	4	-1280	-1024	-1	-1	-1	-1	4		0	0						Frog_fixed.avi	0
10289	616	-1280	-1024	-1	-1	-1	-1	4	-1280	-1024	-1	-1	-1	-1	4		0	0						Frog_fixed.avi	0
10306	617	-1280	-1024	-1	-1	-1	-1	4	-1280	-1024	-1	-1	-1	-1	4		0	0						Frog_fixed.avi	0
10322	618	-1280	-1024	-1	-1	-1	-1	4	-1280	-1024	-1	-1	-1	-1	4		0	0						Frog_fixed.avi	0
10339	619	-1280	-1024	-1	-1	-1	-1	4	-1280	-1024	-1	-1	-1	-1	4		0	0						Frog_fixed.avi	0
10356	620	-1280	-1024	-1	-1	-1	-1	4	-1280	-1024	-1	-1	-1	-1	4		0	0						Frog_fixed.avi	0
10373	621	-1280	-1024	-1	-1	-1	-1	4	-1280	-1024	-1	-1	-1	-1	4		0	0						Frog_fixed.avi	0
10389	622	-1280	-1024	-1	-1	-1	-1	4	-1280	-1024	-1	-1	-1	-1	4		0	0						Frog_fixed.avi	0
10407	623	-1280	-1024	-1	-1	-1	-1	4	-1280	-1024	-1	-1	-1	-1	4		0	0						Frog_fixed.avi	0
10424	624	-1280	-1024	-1	-1	-1	-1	4	-1280	-1024	-1	-1	-1	-1	4		0	0						Frog_fixed.avi	0
10440	625	-1280	-1024	-1	-1	-1	-1	4	-1280	-1024	-1	-1	-1	-1	4		0	0						Frog_fixed.avi	0
10456	626	-1280	-1024	-1	-1	-1	-1	4	-1280	-1024	-1	-1	-1	-1	4		0	0						Frog_fixed.avi	0
10472	627	-1280	-1024	-1	-1	-1	-1	4	-1280	-1024	-1	-1	-1	-1	4		0	0						Frog_fixed.avi	0
10489	628	-1280	-1024	-1	-1	-1	-1	4	-1280	-1024	-1	-1	-1	-1	4		0	0						Frog_fixed.avi	0
10506	629	-1280	-1024	-1	-1	-1	-1	4	-1280	-1024	-1	-1	-1	-1	4		0	0						Frog_fixed.avi	0
10522	630	-1280	-1024	-1	-1	-1	-1	4	-1280	-1024	-1	-1	-1	-1	4		0	0						Frog_fixed.avi	0
10539	631	-1280	-1024	-1	-1	-1	-1	4	-1280	-1024	-1	-1	-1	-1	4		0	0						Frog_fixed.avi	0
10555	632	-1280	-1024	-1	-1	-1	-1	4	-1280	-1024	-1	-1	-1	-1	4		0	0						Frog_fixed.avi	0
10572	633	-1280	-1024	-1	-1	-1	-1	4	-1280	-1024	-1	-1	-1	-1	4		0	0						Frog_fixed.avi	0
10589	634	-1280	-1024	-1	-1	-1	-1	4	-1280	-1024	-1	-1	-1	-1	4		0	0						Frog_fixed.avi	0
10605	635	-1280	-1024	-1	-1	-1	-1	4	-1280	-1024	-1	-1	-1	-1	4		0	0						Frog_fixed.avi	0
10622	636	-1280	-1024	-1	-1	-1	-1	4	-1280	-1024	-1	-1	-1	-1	4		0	0						Frog_fixed.avi	0
10639	637	-1280	-1024	-1	-1	-1	-1	4	-1280	-1024	-1	-1	-1	-1	4		0	0						Frog_fixed.avi	0
10656	638	-1280	-1024	-1	-1	-1	-1	4	-1280	-1024	-1	-1	-1	-1	4		0	0						Frog_fixed.avi	0
10673	639	-1280	-1024	-1	-1	-1	-1	4	-1280	-1024	-1	-1	-1	-1	4		0	0						Frog_fixed.avi	0
10690	640	-1280	-1024	-1	-1	-1	-1	4	-1280	-1024	-1	-1	-1	-1	4		0	0						Frog_fixed.avi	0
10705	641	-1280	-1024	-1	-1	-1	-1	4	-1280	-1024	-1	-1	-1	-1	4		0	0						Frog_fixed.avi	0
10722	642	-1280	-1024	-1	-1	-1	-1	4	-1280	-1024	-1	-1	-1	-1	4		0	0						Frog_fixed.avi	0
10738	643	-1280	-1024	-1	-1	-1	-1	4	-1280	-1024	-1	-1	-1	-1	4		0	0						Frog_fixed.avi	0
10755	644	-1280	-1024	-1	-1	-1	-1	4	-1280	-1024	-1	-1	-1	-1	4		0	0						Frog_fixed.avi	0
10772	645	-1280	-1024	-1	-1	-1	-1	4	-1280	-1024	-1	-1	-1	-1	4		0	0						Frog_fixed.avi	0
10788	646	-1280	-1024	-1	-1	-1	-1	4	-1280	-1024	-1	-1	-1	-1	4		0	0						Frog_fixed.avi	0
10805	647	-1280	-1024	-1	-1	-1	-1	4	-1280	-1024	-1	-1	-1	-1	4		0	0						Frog_fixed.avi	0
10822	648	-1280	-1024	-1	-1	-1	-1	4	-1280	-1024	-1	-1	-1	-1	4		0	0						Frog_fixed.avi	0
10838	649	-1280	-1024	-1	-1	-1	-1	4	-1280	-1024	-1	-1	-1	-1	4		0	0						Frog_fixed.avi	0
10855	650	-1280	-1024	-1	-1	-1	-1	4	-1280	-1024	-1	-1	-1	-1	4		0	0						Frog_fixed.avi	0
10872	651	-1280	-1024	-1	-1	-1	-1	4	-1280	-1024	-1	-1	-1	-1	4		0	0						Frog_fixed.avi	0
10889	652	-1280	-1024	-1	-1	-1	-1	4	-1280	-1024	-1	-1	-1	-1	4		0	0						Frog_fixed.avi	0
10905	653	-1280	-1024	-1	-1	-1	-1	4	-1280	-1024	-1	-1	-1	-1	4		0	0						Frog_fixed.avi	0
10922	654	-1280	-1024	-1	-1	-1	-1	4	-1280	-1024	-1	-1	-1	-1	4		0	0						Frog_fixed.avi	0
10939	655	-1280	-1024	-1	-1	-1	-1	4	-1280	-1024	-1	-1	-1	-1	4		0	0						Frog_fixed.avi	0
10955	656	-1280	-1024	-1	-1	-1	-1	4	-1280	-1024	-1	-1	-1	-1	4		0	0						Frog_fixed.avi	0
10972	657	-1280	-1024	-1	-1	-1	-1	4	-1280	-1024	-1	-1	-1	-1	4		0	0						Frog_fixed.avi	0
10989	658	-1280	-1024	-1	-1	-1	-1	4	-1280	-1024	-1	-1	-1	-1	4		0	0						Frog_fixed.avi	0
11006	659	-1280	-1024	-1	-1	-1	-1	4	-1280	-1024	-1	-1	-1	-1	4		0	0						Frog_fixed.avi	0
11023	660	-1280	-1024	-1	-1	-1	-1	4	-1280	-1024	-1	-1	-1	-1	4		0	0						Frog_fixed.avi	0
11038	661	-1280	-1024	-1	-1	-1	-1	4	-1280	-1024	-1	-1	-1	-1	4		0	0						Frog_fixed.avi	0
11055	662	-1280	-1024	-1	-1	-1	-1	4	-1280	-1024	-1	-1	-1	-1	4		0	0						Frog_fixed.avi	0
11072	663	-1280	-1024	-1	-1	-1	-1	4	-1280	-1024	-1	-1	-1	-1	4		0	0						Frog_fixed.avi	0
11088	664	-1280	-1024	-1	-1	-1	-1	4	-1280	-1024	-1	-1	-1	-1	4		0	0						Frog_fixed.avi	0
11105	665	-1280	-1024	-1	-1	-1	-1	4	-1280	-1024	-1	-1	-1	-1	4		0	0						Frog_fixed.avi	0
11122	666	-1280	-1024	-1	-1	-1	-1	4	-1280	-1024	-1	-1	-1	-1	4		0	0						Frog_fixed.avi	0
11138	667	-1280	-1024	-1	-1	-1	-1	4	-1280	-1024	-1	-1	-1	-1	4		0	0						Frog_fixed.avi	0
11155	668	-1280	-1024	-1	-1	-1	-1	4	-1280	-1024	-1	-1	-1	-1	4		0	0						Frog_fixed.avi	0
11172	669	-1280	-1024	-1	-1	-1	-1	4	-1280	-1024	-1	-1	-1	-1	4		0	0						Frog_fixed.avi	0
11188	670	-1280	-1024	-1	-1	-1	-1	4	-1280	-1024	-1	-1	-1	-1	4		0	0						Frog_fixed.avi	0
11205	671	-1280	-1024	-1	-1	-1	-1	4	-1280	-1024	-1	-1	-1	-1	4		0	0						Frog_fixed.avi	0
11222	672	-1280	-1024	-1	-1	-1	-1	4	-1280	-1024	-1	-1	-1	-1	4		0	0						Frog_fixed.avi	0
11238	673	-1280	-1024	-1	-1	-1	-1	4	-1280	-1024	-1	-1	-1	-1	4		0	0						Frog_fixed.avi	0
11255	674	-1280	-1024	-1	-1	-1	-1	4	-1280	-1024	-1	-1	-1	-1	4		0	0						Frog_fixed.avi	0
11272	675	-1280	-1024	-1	-1	-1	-1	4	-1280	-1024	-1	-1	-1	-1	4		0	0						Frog_fixed.avi	0
11288	676	-1280	-1024	-1	-1	-1	-1	4	-1280	-1024	-1	-1	-1	-1	4		0	0						Frog_fixed.avi	0
11305	677	-1280	-1024	-1	-1	-1	-1	4	-1280	-1024	-1	-1	-1	-1	4		0	0						Frog_fixed.avi	0
11322	678	-1280	-1024	-1	-1	-1	-1	4	-1280	-1024	-1	-1	-1	-1	4		0	0						Frog_fixed.avi	0
11339	679	-1280	-1024	-1	-1	-1	-1	4	-1280	-1024	-1	-1	-1	-1	4		0	0						Frog_fixed.avi	0
11356	680	-1280	-1024	-1	-1	-1	-1	4	-1280	-1024	-1	-1	-1	-1	4		0	0						Frog_fixed.avi	0
11373	681	-1280	-1024	-1	-1	-1	-1	4	-1280	-1024	-1	-1	-1	-1	4		0	0						Frog_fixed.avi	0
11388	682	-1280	-1024	-1	-1	-1	-1	4	-1280	-1024	-1	-1	-1	-1	4		0	0						Frog_fixed.avi	0
11405	683	-1280	-1024	-1	-1	-1	-1	4	-1280	-1024	-1	-1	-1	-1	4		0	0						Frog_fixed.avi	0
11421	684	-1280	-1024	-1	-1	-1	-1	4	-1280	-1024	-1	-1	-1	-1	4		0	0						Frog_fixed.avi	0
11438	685	-1280	-1024	-1	-1	-1	-1	4	-1280	-1024	-1	-1	-1	-1	4		0	0						Frog_fixed.avi	0
11455	686	-1280	-1024	-1	-1	-1	-1	4	-1280	-1024	-1	-1	-1	-1	4		0	0						Frog_fixed.avi	0
11471	687	-1280	-1024	-1	-1	-1	-1	4	-1280	-1024	-1	-1	-1	-1	4		0	0						Frog_fixed.avi	0
11488	688	-1280	-1024	-1	-1	-1	-1	4	-1280	-1024	-1	-1	-1	-1	4		0	0						Frog_fixed.avi	0
11505	689	-1280	-1024	-1	-1	-1	-1	4	-1280	-1024	-1	-1	-1	-1	4		0	0						Frog_fixed.avi	0
11521	690	-1280	-1024	-1	-1	-1	-1	4	-1280	-1024	-1	-1	-1	-1	4		0	0						Frog_fixed.avi	0
11538	691	-1280	-1024	-1	-1	-1	-1	4	-1280	-1024	-1	-1	-1	-1	4		0	0						Frog_fixed.avi	0
11555	692	-1280	-1024	-1	-1	-1	-1	4	-1280	-1024	-1	-1	-1	-1	4		0	0						Frog_fixed.avi	0
11571	693	-1280	-1024	-1	-1	-1	-1	4	-1280	-1024	-1	-1	-1	-1	4		0	0						Frog_fixed.avi	0
11588	694	-1280	-1024	-1	-1	-1	-1	4	-1280	-1024	-1	-1	-1	-1	4		0	0						Frog_fixed.avi	0
11605	695	-1280	-1024	-1	-1	-1	-1	4	-1280	-1024	-1	-1	-1	-1	4		0	0						Frog_fixed.avi	0
11621	696	-1280	-1024	-1	-1	-1	-1	4	-1280	-1024	-1	-1	-1	-1	4		0	0						Frog_fixed.avi	0
11638	697	-1280	-1024	-1	-1	-1	-1	4	-1280	-1024	-1	-1	-1	-1	4		0	0						Frog_fixed.avi	0
11655	698	-1280	-1024	-1	-1	-1	-1	4	-1280	-1024	-1	-1	-1	-1	4		0	0						Frog_fixed.avi	0
11671	699	584.7493	633.8345	0.6059319	0.479856	567.9536	3.125633	0	591.446	627.3007	0.4803888	0.4504749	548.7051	3.174222	0	13	588	631						Frog_fixed.avi	0
11688	700	591.7512	637.861	0.6034561	0.4785563	567.9528	3.130175	0	610.2347	657.6737	0.4767413	0.449174	548.8353	3.187501	0	13	601	648						Frog_fixed.avi	0
11704	701	593.5405	624.3123	0.6007318	0.4765525	567.9526	3.097069	0	603.5551	644.2272	0.4727472	0.4475521	548.8743	3.193181	0	13	599	634						Frog_fixed.avi	0
11721	702	605.5803	638.7645	0.5980897	0.4742505	565.7811	3.158034	0	603.3537	639.1496	0.468379	0.4457485	548.8561	3.193868	0	13	604	639						Frog_fixed.avi	0
11738	703	596.8148	631.704	0.5946454	0.4716347	565.0566	3.144258	0	603.5414	631.6455	0.463669	0.443715	548.7246	3.183422	0	13	600	632						Frog_fixed.avi	0
11754	704	598.1958	640.8806	0.5909284	0.4688194	564.4575	3.162076	0	609.6519	636.3448	0.4587082	0.4416545	548.8126	3.199241	0	13	604	639						Frog_fixed.avi	0
11771	705	604.7748	628.4859	0.5869096	0.4658671	563.8162	3.165635	0	605.2357	647.074	0.4535492	0.4394563	549.2284	3.228215	0	13	605	638						Frog_fixed.avi	0
11788	706	605.2845	635.4385	0.5827163	0.4628171	563.2791	3.173161	0	601.3622	641.0302	0.448302	0.4376084	549.3432	3.240651	0	13	603	638						Frog_fixed.avi	0
11804	707	608.2803	627.1335	0.5784926	0.4597927	562.8269	3.166331	0	609.5535	640.236	0.4431703	0.4359857	549.6001	3.24724	0	13	609	634						Frog_fixed.avi	0
11821	708	607.0907	640.4376	0.5742962	0.4568911	562.4097	3.196126	0	608.6183	633.1763	0.4381357	0.4347718	549.8438	3.242088	0	13	608	637						Frog_fixed.avi	0
11838	709	611.7385	638.7284	0.570174	0.4543463	561.9869	3.210262	0	606.967	630.7167	0.4332528	0.4340753	550.0401	3.250722	0	13	609	635						Frog_fixed.avi	0
11854	710	622.2579	638.5776	0.5659027	0.45205	561.3734	3.218395	0	619.813	649.2669	0.4282382	0.4335809	550.1943	3.27388	0	13	621	644						Frog_fixed.avi	0
11871	711	857.1343	508.7112	0.5599439	0.4493791	561.4496	3.276578	0	872.1497	528.0245	0.4221639	0.4328196	550.9877	3.302206	0	14	865	518						Frog_fixed.avi	0
11888	712	886.6558	507.7386	0.5555385	0.4477895	561.1914	3.282226	0	873.3943	521.0356	0.4171159	0.4327725	551.6729	3.304266	0	14	880	514						Frog_fixed.avi	0
11904	713	901.6985	504.4383	0.5516648	0.4469629	561.0424	3.288793	0	898.5964	501.2831	0.4126648	0.4334491	551.8126	3.282313	0	14	900	503						Frog_fixed.avi	0
11921	714	894.5706	515.4536	0.547868	0.4464234	560.9043	3.289754	0	888.6533	511.3565	0.4083852	0.4343902	552.3854	3.29704	0	14	892	513						Frog_fixed.avi	0
11938	715	894.5685	509.2439	0.5442393	0.4466326	560.9149	3.282437	0	893.6848	515.4799	0.4043905	0.4358425	552.8913	3.314956	0	14	894	512						Frog_fixed.avi	0
11954	716	893.2892	517.6325	0.5408561	0.4474298	561.077	3.292906	0	886.3828	517.0164	0.4006918	0.4376929	553.5452	3.329374	0	14	890	517						Frog_fixed.avi	0
11971	717	891.1595	515.8638	0.5377176	0.4487918	561.3939	3.283507	0	891.0034	510.9102	0.3973495	0.4397586	554.204	3.307865	0	14	891	513						Frog_fixed.avi	0
11988	718	889.6241	520.0922	0.5348547	0.450473	561.775	3.294101	0	890.7905	510.2913	0.3944101	0.4419013	554.8826	3.309312	0	14	890	515						Frog_fixed.avi	0
12004	719	887.4673	517.9955	0.532307	0.4526702	562.1595	3.302325	0	894.7357	511.7763	0.3918062	0.4441289	555.6768	3.321122	0	14	891	515						Frog_fixed.avi	0
12021	720	888.6543	519.6434	0.5300663	0.4552857	562.7178	3.289829	0	885.9748	515.0992	0.3895292	0.4467766	556.4262	3.327539	0	14	887	517						Frog_fixed.avi	0
12038	721	891.715	525.7256	0.528088	0.4584725	563.3515	3.309255	0	887.9211	519.1375	0.387564	0.4497688	557.2417	3.316558	0	14	890	522						Frog_fixed.avi	0
12054	722	888.1313	513.1053	0.5263304	0.4623581	564.0804	3.30501	0	888.2171	516.0084	0.3858937	0.4533369	558.1509	3.322032	0	14	888	515						Frog_fixed.avi	0
12071	723	890.2985	522.8502	0.5248014	0.4666513	564.7826	3.294059	0	887.1572	522.5815	0.3844145	0.4573459	559.2328	3.341327	0	14	889	523						Frog_fixed.avi	0
12088	724	887.5251	515.035	0.5234515	0.4712589	565.5942	3.282526	0	885.2674	514.9919	0.383199	0.4615764	560.2149	3.326893	0	14	886	515						Frog_fixed.avi	0
12104	725	887.8319	526.8418	0.5222999	0.4756694	566.5508	3.306233	0	878.2614	513.2261	0.3821461	0.4657764	561.3122	3.322908	0	14	883	520						Frog_fixed.avi	0
12121	726	886.8347	511.1206	0.5213332	0.4798647	567.4145	3.282367	0	877.493	509.3823	0.3813558	0.4697265	562.4788	3.324934	0	14	882	510						Frog_fixed.avi	0
12137	727	882.3799	524.0275	0.5205724	0.4837565	568.4721	3.292742	0	880.972	511.4556	0.3808001	0.4733371	563.5447	3.330209	0	14	882	518						Frog_fixed.avi	0
12154	728	880.9879	521.4487	0.5199597	0.48754	569.6811	3.293496	0	881.9208	517.7487	0.3804036	0.47688	564.7307	3.351816	0	14	881	520						Frog_fixed.avi	0
12171	729	880.1861	517.7147	0.5195752	0.4914218	570.7732	3.279016	0	880.5262	514.9249	0.380195	0.4804777	565.9974	3.341055	0	14	880	516						Frog_fixed.avi	0
12187	730	884.4642	512.0429	0.5193698	0.4954305	571.928	3.272175	0	878.4307	514.7961	0.3802061	0.4842781	567.1466	3.334737	0	14	881	513						Frog_fixed.avi	0
12204	731	883.103	527.7824	0.5193389	0.4996647	573.0352	3.303288	0	877.0364	519.2893	0.380382	0.4881489	568.3659	3.342205	0	14	880	524						Frog_fixed.avi	0
12221	732	876.7313	521.0584	0.519492	0.5040727	574.1509	3.287815	0	876.7788	517.2996	0.3807854	0.4922206	569.4759	3.336461	0	14	877	519						Frog_fixed.avi	0
12237	733	883.6639	512.52	0.5198725	0.5085467	575.1298	3.299733	0	873.1384	514.6271	0.3813462	0.4963975	570.6498	3.356715	0	14	878	514						Frog_fixed.avi	0
12254	734	880.657	528.9834	0.5204483	0.5129665	576.4088	3.324006	0	876.14	507.7341	0.38213	0.5004448	571.7564	3.358101	0	14	878	518						Frog_fixed.avi	0
12271	735	882.8238	517.3652	0.5212303	0.5173497	577.294	3.325305	0	873.8221	519.6801	0.3830715	0.504351	572.91	3.3591	0	14	878	519						Frog_fixed.avi	0
12287	736	881.098	512.352	0.5220658	0.5214526	578.4327	3.300397	0	871.5317	518.9728	0.3841186	0.5080911	573.8962	3.36743	0	14	876	516						Frog_fixed.avi	0
12304	737	877.7175	518.6928	0.522967	0.5251584	579.2955	3.337324	0	867.0614	520.2286	0.3851689	0.5113791	575.0472	3.377954	0	14	872	519						Frog_fixed.avi	0
12321	738	876.5963	518.4951	0.5239103	0.5281531	580.123	3.348603	0	869.9775	509.1697	0.3863296	0.5142421	575.8667	3.375101	0	14	873	514						Frog_fixed.avi	0
12337	739	874.7329	523.4288	0.5249186	0.5305641	580.9849	3.349957	0	867.4246	521.1784	0.3874779	0.5163675	576.7579	3.392102	0	14	871	522						Frog_fixed.avi	0
12354	740	881.9086	513.1082	0.5259962	0.5325785	581.6822	3.35011	0	870.4197	516.432	0.3887173	0.5180274	577.5404	3.39523	0	14	876	515						Frog_fixed.avi	0
12371	741	876.6213	511.8192	0.5271286	0.5341021	582.3823	3.371693	0	866.5607	517.7159	0.3899952	0.5192488	578.3023	3.420975	0	14	872	515						Frog_fixed.avi	0
12387	742	876.5344	516.9859	0.5283046	0.5351613	583.0665	3.383434	0	864.818	513.024	0.3913375	0.5200365	578.9063	3.421407	0	14	871	515						Frog_fixed.avi	0
12404	743	873.3271	516.9091	0.5294615	0.5358293	583.674	3.391233	0	869.0685	518.3474	0.3926498	0.52038	579.4514	3.429302	0	14	871	518						Frog_fixed.avi	0
12421	744	872.8204	518.4604	0.530565	0.5360063	584.2302	3.407055	0	863.3814	513.2816	0.3938268	0.5203313	580.126	3.448234	0	14	868	516						Frog_fixed.avi	0
12437	745	874.5721	513.7503	0.5315468	0.5359068	584.5269	3.414534	0	867.5068	518.7935	0.3949346	0.5199094	580.3026	3.455906	0	14	871	516						Frog_fixed.avi	0
12454	746	864.9405	517.6285	0.5323205	0.5354437	584.9843	3.416897	0	860.2774	513.335	0.395822	0.5192991	580.7142	3.455451	0	14	863	515						Frog_fixed.avi	0
12471	747	868.571	512.1441	0.5330052	0.5349991	585.1836	3.435087	0	861.0433	515.7135	0.3965564	0.5185782	580.944	3.472268	0	14	865	514						Frog_fixed.avi	0
12487	748	873.1113	513.8407	0.5335742	0.5344437	585.2344	3.45534	0	866.3199	515.8375	0.3971747	0.5178221	581.1426	3.480625	0	14	870	515						Frog_fixed.avi	0
12504	749	871.6731	520.2372	0.534006	0.5338948	585.4981	3.460641	0	865.3851	515.8033	0.3976658	0.5170718	581.2748	3.485997	0	14	869	518						Frog_fixed.avi	0
12521	750	866.5344	503.9938	0.5343503	0.5333266	585.6912	3.455004	0	864.1926	511.1535	0.398018	0.5163141	581.2842	3.492587	0	14	865	508						Frog_fixed.avi	0
12537	751	862.981	514.049	0.5345532	0.5327242	585.5332	3.469848	0	861.2404	508.6963	0.3982586	0.5155978	581.2718	3.494437	0	14	862	511						Frog_fixed.avi	0
12554	752	868.2086	512.3853	0.534668	0.5321289	585.5522	3.476477	0	860.7781	515.023	0.3983442	0.5149084	581.3057	3.522404	0	14	864	514						Frog_fixed.avi	0
12571	753	869.3517	514.3367	0.5346868	0.5315696	585.5101	3.499968	0	860.3893	519.7145	0.3983487	0.5142393	581.2966	3.524194	0	14	865	517						Frog_fixed.avi	0
12587	754	872.1375	510.2121	0.534629	0.5310036	585.3335	3.493203	0	857.7343	512.3148	0.3983114	0.5137145	581.2209	3.51643	0	14	865	511						Frog_fixed.avi	0
12604	755	863.92	508.4287	0.5345284	0.5304068	585.4304	3.500973	0	865.2426	508.8141	0.3982234	0.5131967	581.1144	3.535556	0	14	865	509						Frog_fixed.avi	0
12620	756	867.9474	511.5737	0.5343991	0.5298294	585.5412	3.506451	0	867.3019	514.5571	0.3980631	0.5127681	580.9911	3.521792	0	14	868	513						Frog_fixed.avi	0
12637	757	868.8022	508.9335	0.5342332	0.5293861	585.3776	3.520908	0	858.0854	513.3841	0.3978621	0.5124899	580.9892	3.519852	0	14	863	511						Frog_fixed.avi	0
12654	758	867.0413	517.4274	0.5340219	0.5289717	585.3196	3.528928	0	863.7689	507.7108	0.3976508	0.5123538	580.7437	3.539033	0	14	865	513						Frog_fixed.avi	0
12670	759	861.5812	513.744	0.5337736	0.5287768	585.2895	3.54068	0	863.0859	514.8903	0.3973866	0.5123251	580.7259	3.547901	0	14	862	514						Frog_fixed.avi	0
12687	760	868.7322	514.3922	0.5335505	0.5286748	585.0712	3.551275	0	863.679	513.0762	0.3971219	0.5123993	580.5574	3.567756	0	14	866	514						Frog_fixed.avi	0
12704	761	863.9625	511.5155	0.5332571	0.5286107	585.1675	3.546022	0	860.6569	516.7656	0.3968053	0.5125085	580.614	3.550636	0	14	862	514						Frog_fixed.avi	0
12720	762	867.1094	514.4825	0.5330203	0.5285336	584.9435	3.556408	0	865.0903	512.7988	0.3965209	0.5125994	580.3671	3.557959	0	14	866	514						Frog_fixed.avi	0
12737	763	868.9326	516.9754	0.53271	0.5283809	585.0446	3.564234	0	862.7277	521.563	0.396194	0.5126481	580.2789	3.562566	0	14	866	519						Frog_fixed.avi	0
12754	764	864.9265	512.2747	0.5324076	0.5282902	584.7896	3.554414	0	868.6974	517.2979	0.3958938	0.5127696	580.1664	3.551789	0	14	867	515						Frog_fixed.avi	0
12770	765	868.9332	511.2874	0.5321319	0.5282652	584.7753	3.564067	0	870.9592	513.338	0.3955565	0.5128459	580.0764	3.557906	0	14	870	512						Frog_fixed.avi	0
12787	766	865.3892	514.3971	0.5318666	0.5282667	584.7422	3.578379	0	861.3748	522.4446	0.3952608	0.5130059	579.9064	3.578405	0	14	863	518						Frog_fixed.avi	0
12804	767	865.4003	512.6298	0.5316259	0.5283417	584.6801	3.583301	0	869.6937	514.3195	0.3950244	0.5131574	579.839	3.579499	0	14	868	513						Frog_fixed.avi	0
12820	768	870.0225	518.3909	0.531406	0.5283337	584.4427	3.595301	0	864.2416	513.8946	0.3947426	0.5133007	579.7391	3.583602	0	14	867	516						Frog_fixed.avi	0
12837	769	865.8023	511.2728	0.5311434	0.5283124	584.5309	3.590135	0	868.1269	512.1437	0.3945074	0.5133954	579.7106	3.567931	0	14	867	512						Frog_fixed.avi	0
12854	770	867.7581	514.2532	0.5308764	0.5281546	584.498	3.599394	0	863.1422	517.6991	0.3941923	0.5134052	579.6505	3.570575	0	14	865	516						Frog_fixed.avi	0
12870	771	868.5049	522.2936	0.5305938	0.527941	584.4575	3.604505	0	867.2659	517.6899	0.3939044	0.5133761	579.492	3.58008	0	14	868	520						Frog_fixed.avi	0
12887	772	863.192	514.4255	0.5302426	0.5277627	584.3778	3.61053	0	868.9819	521.8282	0.3935679	0.5133373	579.5026	3.599441	0	14	866	518						Frog_fixed.avi	0
12904	773	866.3947	521.2949	0.5299182	0.5274976	584.2714	3.626297	0	864.848	516.563	0.393176	0.5133502	579.4936	3.57601	0	14	866	519						Frog_fixed.avi	0
12920	774	866.7397	522.8994	0.5295178	0.5273422	584.4403	3.620421	0	865.3826	523.8937	0.3927854	0.5133956	579.3112	3.593814	0	14	866	523						Frog_fixed.avi	0
12937	775	869.3501	513.0717	0.5290603	0.5272866	584.4119	3.617143	0	864.9208	522.4885	0.3923153	0.5135295	579.3114	3.602507	0	14	867	518						Frog_fixed.avi	0
12954	776	868.8326	516.8469	0.5285621	0.5272666	584.3961	3.634985	0	869.9515	524.2031	0.3918199	0.5135889	579.2424	3.612276	0	14	869	521						Frog_fixed.avi	0
12970	777	871.3359	514.1388	0.5280147	0.5272396	584.3839	3.638884	0	867.6093	525.1524	0.3912768	0.5136695	579.2613	3.604598	0	14	869	520						Frog_fixed.avi	0
12987	778	868.9929	513.46	0.527433	0.5271516	584.3548	3.641121	0	873.0561	520.3257	0.3906935	0.5137523	579.3647	3.604029	0	14	871	517						Frog_fixed.avi	0
13004	779	868.569	515.8145	0.5267943	0.5271105	584.4169	3.641885	0	869.827	521.6754	0.3900734	0.5138533	579.3969	3.617073	0	14	869	519						Frog_fixed.avi	0
13020	780	868.7735	519.2015	0.5261498	0.5270811	584.5353	3.641426	0	870.3228	519.1163	0.3894284	0.514003	579.3367	3.623477	0	14	870	519						Frog_fixed.avi	0
13037	781	866.9269	518.1313	0.5254903	0.5271304	584.457	3.647548	0	872.0964	521.791	0.3887633	0.5142305	579.3629	3.624767	0	14	870	520						Frog_fixed.avi	0
13054	782	866.8477	516.1592	0.5247786	0.5272837	584.6473	3.655801	0	872.5618	519.9112	0.3880797	0.5145452	579.5117	3.622658	0	14	870	518						Frog_fixed.avi	0
13070	783	875.4846	518.6533	0.5240964	0.5276561	584.6044	3.650986	0	875.0273	526.1428	0.3873929	0.5149734	579.404	3.622303	0	14	875	522						Frog_fixed.avi	0
13087	784	881.7075	546.9448	0.5233108	0.5280027	584.7142	3.645598	0	885.2026	554.1525	0.3867178	0.5154683	579.5373	3.633701	0	14	883	551						Frog_fixed.avi	0
13104	785	884.4911	540.4598	0.5227031	0.5282531	584.7525	3.654446	0	886.9748	551.1365	0.3860954	0.5158006	579.5889	3.633677	0	14	886	546						Frog_fixed.avi	0
13120	786	881.6784	539.9601	0.5221288	0.5284857	584.8438	3.662549	0	887.9797	545.026	0.3855126	0.5161741	579.5062	3.627671	0	14	885	542						Frog_fixed.avi	0
13137	787	888.2604	543.4912	0.5215816	0.5286177	584.8857	3.664123	0	888.3649	554.9437	0.3849582	0.5164825	579.5186	3.637898	0	14	888	549						Frog_fixed.avi	0
13154	788	883.1544	543.6289	0.5210292	0.5287859	585.0844	3.67311	0	884.5895	549.2075	0.3844045	0.5167769	579.5045	3.627078	0	14	884	546						Frog_fixed.avi	0
13170	789	881.3016	548.0458	0.5205401	0.5289522	585.1324	3.676926	0	886.1062	551.2047	0.3839264	0.5170439	579.4618	3.653229	0	14	884	550						Frog_fixed.avi	0
13187	790	887.5109	546.4665	0.520122	0.5290819	585.0031	3.68207	0	886.3896	554.1451	0.3835101	0.5172726	579.4662	3.647722	0	14	887	550						Frog_fixed.avi	0
13203	791	877.1473	541.468	0.5197392	0.5291536	585.0766	3.67675	0	886.4276	553.0961	0.3831545	0.5173972	579.567	3.663543	0	14	882	547						Frog_fixed.avi	0
13220	792	884.2864	544.9218	0.5194613	0.5291544	585.2554	3.687831	0	883.9506	550.488	0.3828647	0.5174631	579.434	3.646119	0	14	884	548						Frog_fixed.avi	0
13237	793	884.327	542.5645	0.5192062	0.5291397	585.1409	3.683607	0	884.9987	559.0239	0.3826317	0.5174853	579.5007	3.655239	0	14	885	551						Frog_fixed.avi	0
13253	794	885.9343	542.8618	0.5189587	0.5291328	585.3125	3.709291	0	883.697	551.8133	0.3823712	0.5175589	579.3373	3.652376	0	14	885	547						Frog_fixed.avi	0
13270	795	889.5112	539.9982	0.5186951	0.5292526	585.1282	3.688808	0	888.3115	550.9415	0.3821279	0.5176426	579.3596	3.656039	0	14	889	545						Frog_fixed.avi	0
13287	796	886.7578	540.372	0.5184389	0.529333	585.2646	3.688914	0	884.7424	552.5095	0.3818491	0.5177904	579.2417	3.671064	0	14	886	546						Frog_fixed.avi	0
13303	797	889.5118	544.1126	0.5181811	0.5293785	585.0435	3.698158	0	885.3651	554.914	0.3815832	0.5179492	579.1331	3.656844	0	14	887	550						Frog_fixed.avi	0
13320	798	880.6562	545.4051	0.5179299	0.5294287	584.9886	3.686874	0	885.2594	549.2313	0.381315	0.5181457	578.981	3.654723	0	14	883	547						Frog_fixed.avi	0
13337	799	886.6773	548.662	0.5176774	0.5294188	584.8609	3.690268	0	885.09	555.019	0.3810172	0.5182451	578.8106	3.648527	0	14	886	552						Frog_fixed.avi	0
13353	800	880.5621	541.2039	0.5173871	0.5293845	584.7559	3.687783	0	888.5513	549.0625	0.3807268	0.5183647	578.7065	3.637214	0	14	885	545						Frog_fixed.avi	0
13370	801	887.458	541.8562	0.5171276	0.5292656	584.6672	3.705432	0	886.1148	551.1061	0.3804008	0.5183793	578.621	3.665025	0	14	887	546						Frog_fixed.avi	0
13387	802	878.3874	549.9156	0.5168083	0.5290192	584.5143	3.691675	0	887.9639	553.4943	0.3800617	0.5182392	578.4687	3.672666	0	14	883	552						Frog_fixed.avi	0
13403	803	887.2612	545.397	0.5165789	0.5287026	584.419	3.686258	0	891.845	545.3837	0.3797771	0.5181307	578.2553	3.647569	0	14	890	545						Frog_fixed.avi	0
13420	804	882.1351	548.4393	0.5162987	0.5283736	584.2585	3.694581	0	884.8786	555.2497	0.3794785	0.5178953	578.2944	3.652594	0	14	884	552						Frog_fixed.avi	0
13437	805	885.1833	545.0466	0.5161009	0.5280335	584.0434	3.702797	0	887.5443	549.885	0.3792433	0.5177101	577.9176	3.648987	0	14	886	547						Frog_fixed.avi	0
13453	806	878.0674	541.4309	0.5159461	0.5277039	583.8239	3.684608	0	886.3386	548.7263	0.3790692	0.5173962	577.902	3.642601	0	14	882	545						Frog_fixed.avi	0
13470	807	853.4235	480.2684	0.5158113	0.5271447	583.8476	3.673487	0	872.6289	483.8195	0.379049	0.5169001	577.8138	3.640692	0	14	863	482						Frog_fixed.avi	0
13487	808	861.5295	489.5261	0.5156779	0.5269728	583.7746	3.6776	0	873.5922	496.2326	0.3788365	0.5167499	577.5822	3.653936	0	14	868	493						Frog_fixed.avi	0
13503	809	854.0651	497.5899	0.5155517	0.5267263	583.5164	3.686657	0	868.9398	503.0758	0.3786785	0.516538	577.4486	3.651778	0	14	862	500						Frog_fixed.avi	0
13520	810	856.2902	493.4711	0.5154826	0.5265259	583.2521	3.676882	0	870.7287	498.0273	0.3785567	0.5163296	577.3171	3.653498	0	14	864	496						Frog_fixed.avi	0
13537	811	858.0236	493.8523	0.5154322	0.5261613	583.0934	3.675914	0	866.4146	497.6675	0.3784515	0.5160469	577.0541	3.651315	0	14	862	496						Frog_fixed.avi	0
13553	812	858.7194	496.1427	0.5154208	0.5257313	582.9382	3.688726	0	862.4751	500.2188	0.3783759	0.515636	576.9959	3.6411	0	14	861	498						Frog_fixed.avi	0
13570	813	863.6655	492.7681	0.5153894	0.5252896	582.834	3.679233	0	868.5318	493.2136	0.3783257	0.5152991	576.8261	3.648033	0	14	866	493						Frog_fixed.avi	0
13587	814	857.9865	495.3374	0.5153139	0.5249206	582.5619	3.690222	0	866.7508	502.0159	0.3782387	0.5149268	576.7015	3.639997	0	14	862	499						Frog_fixed.avi	0
13603	815	859.5071	497.8304	0.5152038	0.5246709	582.3239	3.682322	0	866.9687	498.7313	0.3780929	0.5147982	576.4908	3.651531	0	14	863	498						Frog_fixed.avi	0
13620	816	863.276	496.2846	0.5151128	0.5245289	582.1292	3.699934	0	864.8746	497.5287	0.3779382	0.5147209	576.3535	3.643627	0	14	864	497						Frog_fixed.avi	0
13637	817	863.4845	495.4835	0.5149927	0.5243967	582.1141	3.693809	0	864.1417	502.4337	0.3777603	0.5146667	576.2314	3.655877	0	14	864	499						Frog_fixed.avi	0
13653	818	858.2469	499.003	0.5148996	0.5242022	581.9068	3.690762	0	866.7515	498.5114	0.3776411	0.5146137	575.9268	3.651813	0	14	862	499						Frog_fixed.avi	0
13670	819	854.5654	500.0392	0.5148409	0.52401	581.6007	3.690176	0	867.7245	497.6677	0.3775477	0.5144555	575.8353	3.661153	0	14	861	499						Frog_fixed.avi	0
13687	820	857.3095	499.5619	0.5147942	0.5238245	581.4849	3.684045	0	866.0309	502.3047	0.3774533	0.5142097	575.7063	3.648678	0	14	862	501						Frog_fixed.avi	0
13703	821	861.1927	498.4555	0.5147808	0.5236678	581.312	3.684955	0	864.7411	498.3607	0.3773945	0.5140723	575.3772	3.655925	0	14	863	498						Frog_fixed.avi	0
13720	822	855.4224	497.8665	0.5147674	0.5234782	581.095	3.68702	0	868.8732	494.4959	0.3773431	0.5139177	575.1345	3.668222	0	14	862	496						Frog_fixed.avi	0
13737	823	862.9189	486.6259	0.5147734	0.5233556	580.9322	3.684239	0	867.5123	494.3913	0.3773121	0.5137966	575.0043	3.661242	0	14	865	491						Frog_fixed.avi	0
13753	824	856.6456	495.8641	0.5147757	0.5232037	580.7689	3.673108	0	869.7903	494.4516	0.3772685	0.5136692	574.863	3.651779	0	14	863	495						Frog_fixed.avi	0
13770	825	861.1848	490.1553	0.5147755	0.5230532	580.6081	3.662688	0	868.5797	496.6	0.3772396	0.5135153	574.6995	3.661292	0	14	865	493						Frog_fixed.avi	0
13786	826	865.5366	497.1887	0.5147958	0.5228495	580.3094	3.678677	0	872.5115	494.4311	0.3772863	0.5131049	574.6736	3.654025	0	14	869	496						Frog_fixed.avi	0
13803	827	859.2878	498.8486	0.514786	0.5226073	580.0205	3.669322	0	869.6563	494.6749	0.3771788	0.5131678	574.6744	3.661474	0	14	864	497						Frog_fixed.avi	0
13820	828	858.6563	497.4088	0.5148088	0.5224844	579.8722	3.680338	0	871.455	495.322	0.3771958	0.513039	574.0446	3.671304	0	14	865	496						Frog_fixed.avi	0
13836	829	860.7635	495.3138	0.5148256	0.5223954	579.7825	3.675431	0	867.7988	493.1478	0.3771667	0.5129742	573.8365	3.660777	0	14	864	494						Frog_fixed.avi	0
13853	830	860.8071	501.3521	0.5148401	0.522409	579.5524	3.693834	0	870.4938	495.6351	0.3771655	0.5129728	573.5929	3.666549	0	14	866	498						Frog_fixed.avi	0
13870	831	861.7657	496.0196	0.5148449	0.5223951	579.3594	3.674898	0	869.5498	497.1385	0.3771428	0.5129828	573.4441	3.67923	0	14	866	497						Frog_fixed.avi	0
13886	832	860.3448	499.0243	0.5148627	0.522404	579.1105	3.675067	0	873.5026	489.512	0.3771131	0.5130177	573.2379	3.667822	0	14	867	494						Frog_fixed.avi	0
13903	833	861.4673	497.5496	0.5148674	0.522388	578.9061	3.66806	0	871.3486	494.8333	0.3770775	0.5130544	572.9932	3.675698	0	14	866	496						Frog_fixed.avi	0
13920	834	859.7378	493.9848	0.5148486	0.5223557	578.5938	3.662868	0	870.6353	495.4691	0.3770229	0.5130577	572.704	3.689942	0	14	865	495						Frog_fixed.avi	0
13936	835	857.0824	496.0047	0.5148482	0.5223083	578.3685	3.657799	0	868.5413	495.7334	0.3769682	0.5130672	572.4291	3.701564	0	14	863	496						Frog_fixed.avi	0
13953	836	861.3014	499.2585	0.5148762	0.522198	578.0291	3.67216	0	869.3555	492.3609	0.3769348	0.5130108	572.2366	3.681045	0	14	865	496						Frog_fixed.avi	0
13970	837	859.0106	496.2518	0.5148994	0.5220668	577.7867	3.666132	0	871.817	494.0993	0.3769164	0.512887	572.0276	3.677177	0	14	865	495						Frog_fixed.avi	0
13986	838	858.8038	491.802	0.5149343	0.5218373	577.5819	3.660887	0	871.1661	490.8864	0.3769054	0.5126842	571.7844	3.680114	0	14	865	491						Frog_fixed.avi	0
14003	839	861.5709	498.8202	0.5149803	0.5215796	577.3896	3.67162	0	873.5266	490.2127	0.3769148	0.5124767	571.5878	3.68426	0	14	868	495						Frog_fixed.avi	0
14020	840	860.52	493.3072	0.5150459	0.5212975	577.0651	3.676416	0	873.8669	488.9577	0.3769239	0.5122235	571.2797	3.67863	0	14	867	491						Frog_fixed.avi	0
14036	841	858.2896	498.1511	0.5151256	0.5209453	576.6927	3.69225	0	875.3264	489.6224	0.3769483	0.5118873	571.0398	3.68514	0	14	867	494						Frog_fixed.avi	0
14053	842	858.7925	497.8409	0.5151961	0.5205691	576.4753	3.685557	0	873.3119	491.7314	0.3769608	0.5115086	570.8295	3.693745	0	14	866	495						Frog_fixed.avi	0
14070	843	861.4022	495.1056	0.5152945	0.5201659	576.3458	3.68561	0	869.9037	487.3837	0.3769947	0.5111011	570.6022	3.703354	0	14	866	491						Frog_fixed.avi	0
14086	844	860.2689	491.9946	0.515407	0.5197657	576.0212	3.685722	0	872.8214	484.1357	0.3770834	0.5106664	570.2567	3.692709	0	14	867	488						Frog_fixed.avi	0
14103	845	862.1579	484.9861	0.5155578	0.519293	575.6371	3.672041	0	872.1013	488.0983	0.3771909	0.5101219	570.106	3.686162	0	14	867	487						Frog_fixed.avi	0
14120	846	859.8169	501.0757	0.5157571	0.5187069	575.4466	3.70297	0	869.1442	486.9052	0.3773373	0.5096315	569.8424	3.677777	0	14	864	494						Frog_fixed.avi	0
14136	847	857.9463	494.2905	0.5159658	0.5181029	575.0974	3.681707	0	865.559	489.9951	0.3774917	0.5089952	569.58	3.685458	0	14	862	492						Frog_fixed.avi	0
14153	848	857.7417	488.1454	0.5162048	0.5174036	574.977	3.671825	0	868.2366	485.3899	0.3776682	0.508269	569.2553	3.690468	0	14	863	487						Frog_fixed.avi	0
14170	849	859.0887	495.4533	0.5164401	0.5166743	574.65	3.676832	0	867.7108	484.876	0.3778598	0.5075187	568.9791	3.682141	0	14	863	490						Frog_fixed.avi	0
14186	850	857.901	490.2058	0.5166868	0.5159277	574.3013	3.680186	0	869.6387	486.5096	0.3780445	0.5067781	568.7781	3.684712	0	14	864	488						Frog_fixed.avi	0
14203	851	860.7517	489.6077	0.516879	0.515216	574.1407	3.674721	0	866.2045	485.6829	0.378184	0.5060541	568.5286	3.669964	0	14	863	488						Frog_fixed.avi	0
14220	852	863.4177	490.0608	0.5170663	0.5144697	573.696	3.686412	0	863.4985	490.1476	0.3783067	0.5053424	568.1193	3.679022	0	14	863	490						Frog_fixed.avi	0
14236	853	857.3571	491.5119	0.5171663	0.5137328	573.4143	3.688058	0	867.4798	485.4629	0.3783708	0.5047719	567.8528	3.67005	0	14	862	488						Frog_fixed.avi	0
14253	854	852.2712	496.715	0.5172356	0.512976	573.1929	3.68041	0	865.7692	483.3612	0.3784059	0.5041196	567.5453	3.658455	0	14	859	490						Frog_fixed.avi	0
14270	855	862.0331	494.7893	0.517327	0.5122205	572.6811	3.68132	0	866.6818	484.6601	0.3783899	0.5034728	567.2961	3.675784	0	14	864	490						Frog_fixed.avi	0
14286	856	863.9761	492.4433	0.5173451	0.5115402	572.4553	3.692575	0	863.0456	486.3062	0.3783283	0.5028105	566.9877	3.666543	0	14	864	489						Frog_fixed.avi	0
14303	857	863.8553	492.8826	0.5173407	0.5108353	572.1703	3.688506	0	863.7117	482.9898	0.3782613	0.5022203	566.6219	3.693604	0	14	864	488						Frog_fixed.avi	0
14319	858	864.8635	486.5158	0.517309	0.5101411	571.8612	3.681161	0	865.3506	482.5943	0.378176	0.5016624	566.3318	3.67767	0	14	865	485						Frog_fixed.avi	0
14336	859	858.7835	486.408	0.5172404	0.5094969	571.4941	3.670439	0	872.0222	481.954	0.3780434	0.5011224	565.9587	3.676261	0	14	865	484						Frog_fixed.avi	0
14353	860	858.3923	486.2647	0.5171425	0.5088605	571.15	3.68508	0	870.8347	483.0079	0.3778892	0.5006578	565.6453	3.688964	0	14	865	485						Frog_fixed.avi	0
14369	861	865.062	489.8345	0.5170395	0.5082803	570.7831	3.680434	0	871.2334	483.4052	0.3776937	0.5001652	565.2952	3.677685	0	14	868	487						Frog_fixed.avi	0
14386	862	856.128	487.5569	0.5168585	0.5076818	570.5751	3.684484	0	868.6981	490.0775	0.3774581	0.4996181	565.0162	3.685346	0	14	862	489						Frog_fixed.avi	0
14403	863	862.5314	490.5837	0.5166945	0.507043	570.137	3.677892	0	871.0397	479.3834	0.3771763	0.49916	564.767	3.677222	0	14	867	485						Frog_fixed.avi	0
14419	864	859.7183	492.5563	0.5164768	0.5065047	569.7977	3.682651	0	869.8685	485.6987	0.3769183	0.4986943	564.312	3.680817	0	14	865	489						Frog_fixed.avi	0
14436	865	863.6113	487.4926	0.5162643	0.5060285	569.3476	3.678076	0	872.2443	479.9519	0.3765931	0.4982482	564.0746	3.687804	0	14	868	484						Frog_fixed.avi	0
14453	866	862.2657	487.402	0.51601	0.5055375	569.0131	3.674416	0	871.8213	482.6247	0.3763008	0.4977897	563.6395	3.66306	0	14	867	485						Frog_fixed.avi	0
14469	867	859.1556	489.3581	0.5157564	0.5049789	568.6132	3.670811	0	868.0718	489.704	0.3759577	0.4972646	563.3781	3.682741	0	14	864	490						Frog_fixed.avi	0
14486	868	863.9442	487.2739	0.5155233	0.5044724	568.2157	3.669116	0	870.1248	481.3251	0.3756398	0.496848	562.9788	3.676179	0	14	867	484						Frog_fixed.avi	0
14503	869	862.1308	497.1687	0.515256	0.5037506	567.8759	3.683203	0	870.6185	486.8952	0.3753194	0.4961607	562.6806	3.674899	0	14	866	492						Frog_fixed.avi	0
14519	870	867.4511	490.5033	0.5150383	0.502919	567.6047	3.674601	0	873.8708	482.7535	0.3750079	0.4953441	562.4223	3.673944	0	14	871	487						Frog_fixed.avi	0
14536	871	863.334	485.5905	0.514784	0.501982	567.3049	3.668197	0	871.9968	480.3801	0.374723	0.4944055	562.0613	3.658422	0	14	868	483						Frog_fixed.avi	0
14553	872	861.7388	487.223	0.5145533	0.5010716	566.9852	3.673558	0	873.0743	479.5525	0.3744187	0.4935043	561.8367	3.676749	0	14	867	483						Frog_fixed.avi	0
14569	873	867.8292	496.0984	0.5143347	0.5001479	566.6715	3.684706	0	871.9244	479.9708	0.3741159	0.4926288	561.5982	3.674505	0	14	870	488						Frog_fixed.avi	0
14586	874	864.8624	488.4485	0.5141025	0.4992258	566.4569	3.669215	0	868.0615	487.721	0.3738151	0.4916028	561.5164	3.684066	0	14	866	488						Frog_fixed.avi	0
14603	875	865.2831	484.2538	0.5139007	0.4981993	566.2459	3.67809	0	876.5403	478.9178	0.3735933	0.4906593	561.1069	3.659204	0	14	871	482						Frog_fixed.avi	0
14619	876	867.459	496.7398	0.5137353	0.4969224	565.8973	3.702203	0	874.382	483.0569	0.373366	0.4896743	560.8936	3.679176	0	14	871	490						Frog_fixed.avi	0
14636	877	870.1935	491.2664	0.5136156	0.4956793	565.689	3.674366	0	868.9615	483.0804	0.3731481	0.4885554	560.818	3.682958	0	14	870	487						Frog_fixed.avi	0
14653	878	868.7924	491.7637	0.5135493	0.4943298	565.5338	3.683432	0	872.9054	486.8714	0.3730546	0.4873931	560.6092	3.680004	0	14	871	489						Frog_fixed.avi	0
14669	879	872.4615	486.5508	0.5135656	0.4930701	565.395	3.672352	0	871.4578	483.2234	0.3730473	0.4863403	560.5091	3.682015	0	14	872	485						Frog_fixed.avi	0
14686	880	869.5137	489.7507	0.5136545	0.4918758	565.3502	3.674605	0	872.211	488.2745	0.3731288	0.4851789	560.4594	3.690865	0	14	871	489						Frog_fixed.avi	0
14702	881	868.5352	494.6813	0.5138286	0.4907128	565.3318	3.68935	0	874.9353	478.7875	0.3732986	0.4841049	560.2976	3.688082	0	14	872	487						Frog_fixed.avi	0
14719	882	871.1107	492.8427	0.5140716	0.4895712	565.2953	3.6865	0	873.381	478.9384	0.3735433	0.4829996	560.2519	3.695057	0	14	872	486						Frog_fixed.avi	0
14736	883	869.0103	487.811	0.5143036	0.4885494	565.4078	3.687714	0	874.1	486.1852	0.3738012	0.4818143	560.306	3.691828	0	14	872	487						Frog_fixed.avi	0
14752	884	869.9231	489.7562	0.5145816	0.487478	565.3526	3.667735	0	876.9342	475.6626	0.3740507	0.4807771	560.3176	3.680667	0	14	873	483						Frog_fixed.avi	0
14769	885	869.0939	495.2362	0.5147714	0.4864116	565.4965	3.685248	0	873.321	476.8903	0.3742721	0.4796616	560.3369	3.684011	0	14	871	486						Frog_fixed.avi	0
14786	886	870.6595	489.8151	0.5149609	0.4853911	565.5582	3.678612	0	875.2685	477.0149	0.3744478	0.4784333	560.4954	3.680788	0	14	873	483						Frog_fixed.avi	0
14802	887	874.9987	488.5535	0.515069	0.4843639	565.58	3.691146	0	872.3723	485.1865	0.3745888	0.4771315	560.5266	3.694213	0	14	874	487						Frog_fixed.avi	0
14819	888	869.6701	486.927	0.5150688	0.4833268	565.8398	3.685647	0	876.0804	478.0446	0.3746163	0.4759415	560.7215	3.695351	0	14	873	482						Frog_fixed.avi	0
14836	889	868.8199	490.8288	0.5150179	0.4823399	565.8558	3.694184	0	877.1575	478.7006	0.3745873	0.4747232	560.7865	3.691272	0	14	873	485						Frog_fixed.avi	0
14852	890	871.7347	490.8889	0.5149242	0.4814357	566.0815	3.676798	0	875.2856	480.0079	0.3744861	0.4736593	561.0105	3.704045	0	14	874	485						Frog_fixed.avi	0
14869	891	876.0318	485.0846	0.5148443	0.4805016	566.1772	3.675735	0	874.6481	475.7063	0.3744075	0.4726079	561.1763	3.697472	0	14	875	480						Frog_fixed.avi	0
14886	892	875.7678	482.9028	0.5147962	0.4795249	566.308	3.682288	0	873.8095	484.2766	0.3743749	0.471423	561.3768	3.708333	0	14	875	484						Frog_fixed.avi	0
14902	893	875.1796	482.1254	0.5148203	0.4784507	566.4668	3.68172	0	878.2357	475.4104	0.374443	0.4703023	561.5339	3.704638	0	14	877	479						Frog_fixed.avi	0
14919	894	873.8318	490.0655	0.5148829	0.4774064	566.6315	3.697051	0	875.1522	479.9092	0.3745397	0.4690259	561.7637	3.691337	0	14	874	485						Frog_fixed.avi	0
14936	895	873.7974	488.9127	0.5149643	0.4764481	566.934	3.695977	0	876.9432	475.357	0.374658	0.4678829	562.0186	3.71493	0	14	875	482						Frog_fixed.avi	0
14952	896	874.9645	484.2163	0.5150015	0.4755007	567.1215	3.690133	0	874.0693	478.5085	0.374761	0.466635	562.2144	3.709835	0	14	875	481						Frog_fixed.avi	0
14969	897	875.6549	482.7667	0.5149806	0.474533	567.368	3.702951	0	876.8218	477.4569	0.3748089	0.4654984	562.4587	3.71231	0	14	876	480						Frog_fixed.avi	0
14986	898	878.1483	487.1444	0.5148663	0.4736851	567.7373	3.716024	0	874.8748	471.3849	0.3747558	0.4644433	562.7341	3.700453	0	14	877	479						Frog_fixed.avi	0
15002	899	874.2908	485.5224	0.5146435	0.4729415	567.9861	3.709204	0	875.393	475.4032	0.3745878	0.4634838	562.949	3.713247	0	14	875	480						Frog_fixed.avi	0
15019	900	875.6943	483.6672	0.5142544	0.472293	568.3566	3.693241	0	873.5657	480.9581	0.3742541	0.4625813	563.1965	3.707793	0	14	875	482						Frog_fixed.avi	0
15036	901	881.0754	484.0588	0.513731	0.4716514	568.6425	3.713856	0	878.4042	475.0996	0.3737836	0.461928	563.4849	3.706066	0	14	880	480						Frog_fixed.avi	0
15052	902	877.0618	480.6525	0.5130478	0.4709878	568.8599	3.728916	0	876.7524	476.0979	0.3731572	0.4613664	563.6195	3.723849	0	14	877	478						Frog_fixed.avi	0
15069	903	879.4256	482.4583	0.5123252	0.4702919	569.0693	3.72924	0	875.4174	476.667	0.3724506	0.4610605	563.8376	3.723425	0	14	877	480						Frog_fixed.avi	0
15086	904	886.1693	547.3028	0.5114608	0.4700164	569.2403	3.74179	0	882.9203	545.0084	0.3718309	0.4612712	563.8887	3.730146	0	14	885	546						Frog_fixed.avi	0
15102	905	884.9844	537.6868	0.5109144	0.4692313	569.1429	3.745445	0	878.058	531.6707	0.3711688	0.4611791	564.0671	3.729263	0	14	882	535						Frog_fixed.avi	0
15119	906	883.6375	536.397	0.5105455	0.4689817	569.0776	3.737351	0	879.2402	534.2556	0.3707596	0.4615085	563.9023	3.740425	0	14	881	535						Frog_fixed.avi	0
15136	907	879.9039	538.3965	0.510444	0.469319	568.984	3.760469	0	876.7659	535.4324	0.3705923	0.4621567	563.8243	3.741247	0	14	878	537						Frog_fixed.avi	0
15152	908	881.9776	536.0602	0.5106009	0.4703208	568.8595	3.762679	0	877.562	533.3771	0.3706854	0.4630474	563.8792	3.754133	0	14	880	535						Frog_fixed.avi	0
15169	909	882.0393	537.559	0.5110334	0.4716766	568.843	3.77413	0	875.6497	533.5545	0.3711179	0.4637222	563.7029	3.742894	0	14	879	536						Frog_fixed.avi	0
15186	910	881.162	544.3622	0.5117546	0.4727483	568.6869	3.779721	0	874.3427	529.1431	0.3718266	0.4635723	563.7518	3.74821	0	14	878	537						Frog_fixed.avi	0
15202	911	880.98	537.1481	0.5126768	0.4729483	568.7974	3.782134	0	877.6802	523.1896	0.3727998	0.4621785	563.7681	3.749213	0	14	879	530						Frog_fixed.avi	0
15219	912	884.8987	538.7556	0.5138405	0.4723401	568.7877	3.795349	0	875.9542	527.3469	0.3740223	0.4597782	563.821	3.763893	0	14	880	533						Frog_fixed.avi	0
15235	913	886.2876	538.7376	0.5151961	0.4710269	568.9842	3.802338	0	873.6882	533.9854	0.3754963	0.4567164	563.8255	3.754965	0	14	880	536						Frog_fixed.avi	0
15252	914	886.1117	532.1293	0.5166425	0.4690747	569.1902	3.799802	0	874.8573	527.3707	0.3770886	0.4531323	563.9137	3.776982	0	14	880	530						Frog_fixed.avi	0
15269	915	882.1396	536.1346	0.5180662	0.4662388	569.1667	3.788835	0	878.6238	523.2374	0.3786355	0.4488642	563.9454	3.76707	0	14	880	530						Frog_fixed.avi	0
15285	916	888.0063	535.4039	0.5193105	0.4626728	569.2411	3.820583	0	876.3559	524.9788	0.3799941	0.4439538	563.9924	3.793393	0	14	882	530						Frog_fixed.avi	0
15302	917	883.7104	542.1768	0.5202174	0.4584889	569.3998	3.83811	0	875.2789	523.3375	0.3810085	0.4386398	564.132	3.798212	0	14	879	533						Frog_fixed.avi	0
15319	918	886.6309	531.8893	0.5207896	0.4540112	569.4556	3.836335	0	877.3419	515.1397	0.3816457	0.4332379	564.0375	3.802402	0	14	882	524						Frog_fixed.avi	0
15335	919	882.6523	538.6094	0.5210198	0.4494685	569.3375	3.830281	0	879.168	520.1972	0.3819222	0.4278702	563.8743	3.793289	0	14	881	529						Frog_fixed.avi	0
15352	920	885.7333	536.6755	0.5208825	0.4451858	569.1104	3.8381	0	878.5284	515.7955	0.3817908	0.4226744	563.7754	3.829335	0	14	882	526						Frog_fixed.avi	0
15369	921	885.8857	534.0922	0.5204055	0.4413034	568.8318	3.843406	0	880.8489	518.5676	0.3813079	0.4179778	563.5941	3.839792	0	14	883	526						Frog_fixed.avi	0
15385	922	884.4338	534.7578	0.5196003	0.437916	568.4542	3.849223	0	880.1544	517.7687	0.380459	0.4137955	563.3478	3.844185	0	14	882	526						Frog_fixed.avi	0
15402	923	887.9937	532.1848	0.5185291	0.4348817	568.1182	3.863487	0	881.5686	522.7751	0.3793162	0.4101942	563.0032	3.831035	0	14	885	527						Frog_fixed.avi	0
15419	924	885.0756	537.548	0.5172432	0.43202	567.8428	3.867693	0	883.0903	521.8717	0.3779528	0.4071372	562.8947	3.854238	0	14	884	530						Frog_fixed.avi	0
15435	925	887.9071	534.4276	0.5159178	0.4292456	567.3035	3.884526	0	883.236	527.0337	0.376523	0.4043393	562.6518	3.853791	0	14	886	531						Frog_fixed.avi	0
15452	926	887.3284	538.4031	0.5145469	0.4263553	567.1352	3.872984	0	879.6057	532.2585	0.3750585	0.4016778	562.3442	3.850346	0	14	883	535						Frog_fixed.avi	0
15469	927	883.6572	535.6929	0.5131874	0.4233564	566.8257	3.883128	0	880.4894	527.0566	0.3736179	0.3991433	562.1058	3.853354	0	14	882	531						Frog_fixed.avi	0
15485	928	890.9748	536.9615	0.5118838	0.4201479	566.5928	3.894379	0	887.0242	522.315	0.3722279	0.3964867	561.8951	3.880956	0	14	889	530						Frog_fixed.avi	0
15502	929	883.212	538.6389	0.510548	0.4165619	566.4552	3.900529	0	884.3225	529.1893	0.370808	0.3936372	561.8129	3.876812	0	14	884	534						Frog_fixed.avi	0
15519	930	885.6801	537.444	0.5091526	0.4129048	566.3041	3.905912	0	883.741	524.5661	0.3693344	0.390914	561.7556	3.883054	0	14	885	531						Frog_fixed.avi	0
15535	931	885.9841	537.147	0.5076747	0.4095847	566.2464	3.908418	0	887.0968	530.5887	0.3677762	0.3886431	561.6938	3.90987	0	14	887	534						Frog_fixed.avi	0
15552	932	884.942	540.374	0.5060814	0.4068614	566.1212	3.918824	0	883.4595	529.5159	0.3660706	0.3869781	561.6422	3.886166	0	14	884	535						Frog_fixed.avi	0
15569	933	889.2471	537.7838	0.5043687	0.4047615	565.9161	3.930294	0	884.6765	529.2208	0.3642426	0.3858441	561.6417	3.90542	0	14	887	534						Frog_fixed.avi	0
15585	934	886.2897	536.8563	0.5024901	0.4035509	565.7383	3.938829	0	882.9512	529.2122	0.362247	0.3853808	561.6938	3.905803	0	14	885	533						Frog_fixed.avi	0
15602	935	883.0001	537.9644	0.5005279	0.4031925	565.4772	3.92544	0	878.2195	532.5765	0.3601749	0.3854809	561.6984	3.908368	0	14	881	535						Frog_fixed.avi	0
15619	936	883.5767	530.0188	0.4985805	0.403611	565.3024	3.930022	0	885.1322	528.2391	0.3581332	0.3861867	561.726	3.903632	0	14	884	529						Frog_fixed.avi	0
15635	937	881.4072	540.2444	0.4967366	0.4045534	564.9401	3.921937	0	887.0464	529.043	0.356235	0.3872114	561.7558	3.916705	0	14	884	535						Frog_fixed.avi	0
15652	938	878.7197	532.6772	0.4950843	0.4060141	564.5657	3.92386	0	884.7763	531.1534	0.3545393	0.388628	561.8449	3.915953	0	14	882	532						Frog_fixed.avi	0
15669	939	876.9892	536.6043	0.4936489	0.4077284	564.2684	3.944681	0	885.8552	527.8031	0.3531066	0.3901009	561.8057	3.91187	0	14	881	532						Frog_fixed.avi	0
15685	940	870.6848	533.3684	0.4924171	0.4095442	564.0591	3.924519	0	884.4802	526.8754	0.3518891	0.3914425	561.7413	3.937279	0	14	878	530						Frog_fixed.avi	0
15702	941	867.7855	538.4255	0.4912804	0.4111782	563.7847	3.923343	0	885.3042	525.7459	0.35079	0.3924944	561.697	3.944058	0	14	877	532						Frog_fixed.avi	0
15719	942	887.7127	534.649	0.4903221	0.4121863	563.7424	3.950047	0	886.067	523.7625	0.3497268	0.3932049	561.6433	3.946188	0	14	887	529						Frog_fixed.avi	0
15735	943	887.7555	537.9739	0.4892367	0.4131787	563.7427	3.934981	0	884.0231	530.3007	0.348597	0.3936381	561.6984	3.964452	0	14	886	534						Frog_fixed.avi	0
15752	944	886.3074	533.7886	0.4880075	0.4138449	563.7429	3.935594	0	887.0597	525.8076	0.3473847	0.3940932	561.5491	3.9654	0	14	887	530						Frog_fixed.avi	0
15769	945	882.6692	534.3299	0.4866903	0.4142781	563.7432	3.947072	0	881.5976	525.775	0.3459796	0.3945088	561.5564	3.958341	0	14	882	530						Frog_fixed.avi	0
15785	946	883.0588	528.1423	0.4852309	0.4146058	563.7434	3.989351	0	885.6119	529.0239	0.3444608	0.3950734	561.4444	3.969109	0	14	884	529						Frog_fixed.avi	0
15802	947	886.8832	528.7579	0.483674	0.4147037	563.7437	4.005721	0	884.4492	527.1388	0.3428092	0.3956517	561.3054	3.945733	0	14	886	528						Frog_fixed.avi	0
15818	948	880.9932	534.9082	0.482023	0.4144792	563.7439	3.96403	0	882.8359	530.2056	0.3410336	0.3959669	561.2454	3.985211	0	14	882	533						Frog_fixed.avi	0
15835	949	-1280	-1024	-1	-1	-1	-1	4	883.5107	532.7888	0.3390598	0.3962648	561.2504	3.969171	0	14	884	533						Frog_fixed.avi	0
15852	950	877.2269	528.9278	0.4786475	0.4128394	563.7443	3.975917	0	887.5015	530.6054	0.3374553	0.3956168	560.909	3.967033	0	14	882	530						Frog_fixed.avi	0
15868	951	882.7009	529.3251	0.4771191	0.4115249	563.7444	3.995615	0	889.4175	525.2023	0.3358232	0.3949053	560.8845	3.970291	0	14	886	527						Frog_fixed.avi	0
15885	952	-1280	-1024	-1	-1	-1	-1	4	884.593	531.6652	0.3343663	0.3936967	560.8845	3.971924	0	14	885	532						Frog_fixed.avi	0
15902	953	877.2733	539.5876	0.4744177	0.4077409	560.9154	3.955259	0	888.302	523.9079	0.3336535	0.3909138	560.9226	3.980161	0	14	883	532						Frog_fixed.avi	0
15918	954	877.493	538.6123	0.4740565	0.4045972	561.0347	3.959699	0	884.9753	532.7401	0.333473	0.3870765	561.0421	3.974861	0	14	881	536						Frog_fixed.avi	0
15935	955	-1280	-1024	-1	-1	-1	-1	4	878.6671	529.7835	0.3339249	0.3823635	561.0421	3.960271	0	14	879	530						Frog_fixed.avi	0
15952	956	878.9231	539.203	0.4747172	0.3965408	561.7401	3.969197	0	893.0871	529.035	0.334626	0.3773182	561.7481	3.97429	0	14	886	534						Frog_fixed.avi	0
15968	957	880.9005	534.3925	0.4754074	0.3925019	562.1547	3.947139	0	887.1225	527.6915	0.3355513	0.3725178	562.1631	3.962726	0	14	884	531						Frog_fixed.avi	0
15985	958	-1280	-1024	-1	-1	-1	-1	4	887.5848	529.6913	0.3366497	0.368185	562.1631	3.970996	0	14	888	530						Frog_fixed.avi	0
16002	959	879.8477	529.716	0.4767872	0.3856372	562.869	3.959512	0	895.3875	520.0056	0.3373293	0.3643601	562.8783	3.986065	0	14	888	525						Frog_fixed.avi	0
16018	960	878.486	532.9665	0.4772415	0.3829617	563.2326	3.997947	0	893.8328	527.1296	0.3379105	0.3610295	563.2421	3.976415	0	14	886	530						Frog_fixed.avi	0
16035	961	-1280	-1024	-1	-1	-1	-1	4	890.827	536.2017	0.3382741	0.3582341	563.2421	3.964969	0	14	891	536						Frog_fixed.avi	0
16052	962	884.9579	535.7512	0.4774534	0.3789763	563.864	4.002173	0	897.4243	520.9886	0.3382454	0.3558574	563.874	3.970896	0	14	891	528						Frog_fixed.avi	0
16068	963	875.0978	548.4725	0.4773036	0.3776121	564.0583	3.985579	0	894.5157	522.4916	0.338142	0.3539253	564.0583	3.964546	0	14	885	535						Frog_fixed.avi	0
16085	964	-1280	-1024	-1	-1	-1	-1	4	891.7839	527.3538	0.3380846	0.3526048	564.0583	3.963865	0	14	892	527						Frog_fixed.avi	0
16102	965	886.3973	538.9754	0.4772108	0.3755667	564.5026	3.983247	0	893.1865	526.2894	0.3380434	0.3512844	564.5026	3.976225	0	14	890	533						Frog_fixed.avi	0
16118	966	881.7901	545.81	0.4773119	0.3744613	564.7033	3.992453	0	896.449	529.2773	0.3381523	0.3502041	564.7033	3.963073	0	14	889	538						Frog_fixed.avi	0
16135	967	-1280	-1024	-1	-1	-1	-1	4	889.8373	521.614	0.3384537	0.3494485	564.7033	3.955535	0	14	890	522						Frog_fixed.avi	0
16152	968	877.2577	547.0342	0.4779589	0.3719223	564.8823	3.982744	0	889.3672	527.6177	0.3388786	0.3480679	564.8823	3.961704	0	14	883	537						Frog_fixed.avi	0
16168	969	879.1724	537.5959	0.4786654	0.3706372	565.1155	3.99962	0	894.4706	522.3409	0.3396276	0.3467622	565.1155	3.96671	0	14	887	530						Frog_fixed.avi	0
16185	970	-1280	-1024	-1	-1	-1	-1	4	891.1799	518.9592	0.3406226	0.3456302	565.1155	3.93923	0	14	891	519						Frog_fixed.avi	0
16201	971	881.6108	548.6136	0.4805903	0.3682156	565.3323	4.015391	0	890.2792	512.9583	0.341669	0.3439881	565.3323	3.949376	0	15	886	531						Frog_fixed.avi	0
16218	972	876.0794	504.0188	0.481667	0.3669099	565.649	4.002163	0	894.0015	457.8288	0.3428742	0.3422897	565.649	3.974524	0	15	885	481						Frog_fixed.avi	0
16235	973	-1280	-1024	-1	-1	-1	-1	4	883.384	458.9089	0.3442273	0.3413253	565.649	3.933681	0	15	883	459						Frog_fixed.avi	0
16251	974	879.2028	497.301	0.4840822	0.3663629	565.7668	4.011197	0	898.4812	454.7912	0.34553	0.3398494	565.7668	3.953058	0	15	889	476						Frog_fixed.avi	0
16268	975	881.3521	498.856	0.4854505	0.3669178	565.877	3.99621	0	894.9622	455.3089	0.3469557	0.3386398	565.877	3.963659	0	15	888	477						Frog_fixed.avi	0
16285	976	-1280	-1024	-1	-1	-1	-1	4	893.403	444.0981	0.3484261	0.337997	565.877	3.926414	0	15	893	444						Frog_fixed.avi	0
16301	977	888.1046	494.0108	0.4880958	0.3697047	565.7147	3.982909	0	892.8237	460.8484	0.3498487	0.3368835	565.7147	3.974806	0	15	890	477						Frog_fixed.avi	0
16318	978	884.1741	484.5045	0.489411	0.3720608	565.4966	3.966564	0	893.5946	466.2728	0.3514223	0.3365502	565.4966	3.971787	0	15	889	475						Frog_fixed.avi	0
16335	979	-1280	-1024	-1	-1	-1	-1	4	891.9568	459.8416	0.3531024	0.3369718	565.4966	3.944173	0	15	892	460						Frog_fixed.avi	0
16351	980	888.9558	479.5938	0.4924918	0.3781325	565.0508	3.960484	0	899.818	468.5833	0.3549325	0.3368927	565.0508	3.959526	0	15	894	474						Frog_fixed.avi	0
16368	981	890.9974	497.0985	0.4941478	0.3815495	564.6459	3.983035	0	901.6235	465.9273	0.3568521	0.3376391	564.6459	3.947931	0	15	896	482						Frog_fixed.avi	0
16385	982	-1280	-1024	-1	-1	-1	-1	4	896.1999	476.9945	0.35882	0.33901	564.6459	3.939713	0	15	896	477						Frog_fixed.avi	0
16401	983	890.3533	492.2139	0.4976823	0.3888571	563.5807	3.965209	0	895.086	469.0977	0.3609226	0.3400688	563.5807	3.940395	0	15	893	481						Frog_fixed.avi	0
16418	984	888.0074	493.2518	0.4994046	0.3926269	563.0171	3.956382	0	896.1303	472.8446	0.3629558	0.3417912	563.0171	3.938843	0	15	892	483						Frog_fixed.avi	0
16435	985	-1280	-1024	-1	-1	-1	-1	4	891.8657	469.9425	0.3647586	0.3444942	563.0171	3.924608	0	15	892	470						Frog_fixed.avi	0
16451	986	900.1754	483.6685	0.5024468	0.4002405	562.0632	3.946627	0	898.6432	467.5548	0.3664232	0.3465236	562.0632	3.931406	0	15	899	476						Frog_fixed.avi	0
16468	987	902.6541	498.7519	0.5035626	0.4034046	561.6666	3.956826	0	899.4149	467.3681	0.3677904	0.3490799	561.6666	3.92106	0	15	901	483						Frog_fixed.avi	0
16485	988	-1280	-1024	-1	-1	-1	-1	4	892.2039	465.0038	0.3690426	0.3518736	561.6666	3.918131	0	15	892	465						Frog_fixed.avi	0
16501	989	889.4537	500.4232	0.5056482	0.4090076	561.2299	3.918221	0	888.2437	466.8393	0.370478	0.3535399	561.2299	3.922872	0	15	889	484						Frog_fixed.avi	0
16518	990	880.3421	501.2736	0.5069166	0.4115405	561.0297	3.90626	0	895.5883	461.1524	0.3722685	0.355565	561.0297	3.923685	0	15	888	481						Frog_fixed.avi	0
16535	991	-1280	-1024	-1	-1	-1	-1	4	896.7828	471.4044	0.3745322	0.3577467	561.0297	3.898118	0	15	897	471						Frog_fixed.avi	0
16551	992	882.8384	509.2944	0.5102631	0.4165588	560.9642	3.907082	0	890.0776	476.2531	0.3771518	0.3589739	560.9596	3.918777	0	15	886	493						Frog_fixed.avi	0
16568	993	886.9949	507.4694	0.5123624	0.4190033	560.8597	3.89045	0	889.694	474.1995	0.3803255	0.3605585	560.8553	3.906696	0	15	888	491						Frog_fixed.avi	0
16585	994	869.3893	497.8408	0.5173588	0.422447	566.3726	3.956275	0	884.6204	475.6744	0.3839282	0.3626423	560.5583	3.907275	0	15	877	487						Frog_fixed.avi	0
16601	995	-1280	-1024	-1	-1	-1	-1	4	894.295	466.4371	0.3869467	0.3641534	560.7159	3.923657	0	15	894	466						Frog_fixed.avi	0
16618	996	870.4955	477.5877	0.5202248	0.4274368	566.3726	3.850131	0	894.0754	466.2363	0.3897679	0.3664823	560.6913	3.911402	0	15	882	472						Frog_fixed.avi	0
16635	997	894.4388	488.026	0.5213174	0.4307477	574.4725	3.959893	0	898.6228	462.7997	0.3919326	0.3696246	560.4949	3.912095	0	15	897	475						Frog_fixed.avi	0
16651	998	867.8578	490.7806	0.521436	0.434846	574.4774	3.911297	0	897.6774	474.3056	0.3932796	0.3736818	560.2317	3.939637	0	15	883	483						Frog_fixed.avi	0
16668	999	806.4446	481.3074	0.5219205	0.4397745	575.1659	3.946642	0	833.3593	468.65	0.3944964	0.3783097	560.0461	3.942176	0	15	820	475						Frog_fixed.avi	0
16685	1000	-1280	-1024	-1	-1	-1	-1	4	-1280	-1024	-1	-1	-1	-1	4		0	0						Frog_fixed.avi	0
16701	1001	-1280	-1024	-1	-1	-1	-1	4	-1280	-1024	-1	-1	-1	-1	4		0	0						Frog_fixed.avi	0
16718	1002	-1280	-1024	-1	-1	-1	-1	4	-1280	-1024	-1	-1	-1	-1	4		0	0						Frog_fixed.avi	0
16734	1003	-1280	-1024	-1	-1	-1	-1	4	-1280	-1024	-1	-1	-1	-1	4		0	0						Frog_fixed.avi	0
16751	1004	-1280	-1024	-1	-1	-1	-1	4	-1280	-1024	-1	-1	-1	-1	4		0	0						Frog_fixed.avi	0
16768	1005	-1280	-1024	-1	-1	-1	-1	4	-1280	-1024	-1	-1	-1	-1	4		0	0						Frog_fixed.avi	0
16784	1006	-1280	-1024	-1	-1	-1	-1	4	-1280	-1024	-1	-1	-1	-1	4		0	0						Frog_fixed.avi	0
16801	1007	-1280	-1024	-1	-1	-1	-1	4	-1280	-1024	-1	-1	-1	-1	4		0	0						Frog_fixed.avi	0
16818	1008	-1280	-1024	-1	-1	-1	-1	4	-1280	-1024	-1	-1	-1	-1	4		0	0						Frog_fixed.avi	0
16834	1009	-1280	-1024	-1	-1	-1	-1	4	-1280	-1024	-1	-1	-1	-1	4		0	0						Frog_fixed.avi	0
16851	1010	-1280	-1024	-1	-1	-1	-1	4	-1280	-1024	-1	-1	-1	-1	4		0	0						Frog_fixed.avi	0
16868	1011	-1280	-1024	-1	-1	-1	-1	4	-1280	-1024	-1	-1	-1	-1	4		0	0						Frog_fixed.avi	0
16885	1012	-1280	-1024	-1	-1	-1	-1	4	-1280	-1024	-1	-1	-1	-1	4		0	0						Frog_fixed.avi	0
16901	1013	-1280	-1024	-1	-1	-1	-1	4	-1280	-1024	-1	-1	-1	-1	4		0	0						Frog_fixed.avi	0
16918	1014	-1280	-1024	-1	-1	-1	-1	4	-1280	-1024	-1	-1	-1	-1	4		0	0						Frog_fixed.avi	0
16934	1015	-1280	-1024	-1	-1	-1	-1	4	-1280	-1024	-1	-1	-1	-1	4		0	0						Frog_fixed.avi	0
16951	1016	-1280	-1024	-1	-1	-1	-1	4	-1280	-1024	-1	-1	-1	-1	4		0	0						Frog_fixed.avi	0
16968	1017	-1280	-1024	-1	-1	-1	-1	4	-1280	-1024	-1	-1	-1	-1	4		0	0						Frog_fixed.avi	0
16985	1018	-1280	-1024	-1	-1	-1	-1	4	-1280	-1024	-1	-1	-1	-1	4		0	0						Frog_fixed.avi	0
17002	1019	-1280	-1024	-1	-1	-1	-1	4	-1280	-1024	-1	-1	-1	-1	4		0	0						Frog_fixed.avi	0
17018	1020	-1280	-1024	-1	-1	-1	-1	4	-1280	-1024	-1	-1	-1	-1	4		0	0						Frog_fixed.avi	0
17035	1021	-1280	-1024	-1	-1	-1	-1	4	-1280	-1024	-1	-1	-1	-1	4		0	0						Frog_fixed.avi	0
17051	1022	-1280	-1024	-1	-1	-1	-1	4	-1280	-1024	-1	-1	-1	-1	4		0	0						Frog_fixed.avi	0
17068	1023	-1280	-1024	-1	-1	-1	-1	4	-1280	-1024	-1	-1	-1	-1	4		0	0						Frog_fixed.avi	0
17084	1024	-1280	-1024	-1	-1	-1	-1	4	-1280	-1024	-1	-1	-1	-1	4		0	0						Frog_fixed.avi	0
17101	1025	-1280	-1024	-1	-1	-1	-1	4	-1280	-1024	-1	-1	-1	-1	4		0	0						Frog_fixed.avi	0
17118	1026	-1280	-1024	-1	-1	-1	-1	4	-1280	-1024	-1	-1	-1	-1	4		0	0						Frog_fixed.avi	0
17134	1027	-1280	-1024	-1	-1	-1	-1	4	-1280	-1024	-1	-1	-1	-1	4		0	0						Frog_fixed.avi	0
17151	1028	-1280	-1024	-1	-1	-1	-1	4	-1280	-1024	-1	-1	-1	-1	4		0	0						Frog_fixed.avi	0
17168	1029	-1280	-1024	-1	-1	-1	-1	4	-1280	-1024	-1	-1	-1	-1	4		0	0						Frog_fixed.avi	0
17184	1030	-1280	-1024	-1	-1	-1	-1	4	-1280	-1024	-1	-1	-1	-1	4		0	0						Frog_fixed.avi	0
17201	1031	-1280	-1024	-1	-1	-1	-1	4	-1280	-1024	-1	-1	-1	-1	4		0	0						Frog_fixed.avi	0
17218	1032	-1280	-1024	-1	-1	-1	-1	4	-1280	-1024	-1	-1	-1	-1	4		0	0						Frog_fixed.avi	0
17234	1033	-1280	-1024	-1	-1	-1	-1	4	-1280	-1024	-1	-1	-1	-1	4		0	0						Frog_fixed.avi	0
17251	1034	-1280	-1024	-1	-1	-1	-1	4	-1280	-1024	-1	-1	-1	-1	4		0	0						Frog_fixed.avi	0
17268	1035	-1280	-1024	-1	-1	-1	-1	4	-1280	-1024	-1	-1	-1	-1	4		0	0						Frog_fixed.avi	0
17285	1036	-1280	-1024	-1	-1	-1	-1	4	-1280	-1024	-1	-1	-1	-1	4		0	0						Frog_fixed.avi	0
17302	1037	-1280	-1024	-1	-1	-1	-1	4	-1280	-1024	-1	-1	-1	-1	4		0	0						Frog_fixed.avi	0
17319	1038	-1280	-1024	-1	-1	-1	-1	4	-1280	-1024	-1	-1	-1	-1	4		0	0						Frog_fixed.avi	0
17335	1039	-1280	-1024	-1	-1	-1	-1	4	-1280	-1024	-1	-1	-1	-1	4		0	0						Frog_fixed.avi	0
17353	1040	-1280	-1024	-1	-1	-1	-1	4	-1280	-1024	-1	-1	-1	-1	4		0	0						Frog_fixed.avi	0
17367	1041	-1280	-1024	-1	-1	-1	-1	4	-1280	-1024	-1	-1	-1	-1	4		0	0						Frog_fixed.avi	0
17384	1042	-1280	-1024	-1	-1	-1	-1	4	-1280	-1024	-1	-1	-1	-1	4		0	0						Frog_fixed.avi	0
17401	1043	-1280	-1024	-1	-1	-1	-1	4	-1280	-1024	-1	-1	-1	-1	4		0	0						Frog_fixed.avi	0
17417	1044	-1280	-1024	-1	-1	-1	-1	4	-1280	-1024	-1	-1	-1	-1	4		0	0						Frog_fixed.avi	0
17434	1045	-1280	-1024	-1	-1	-1	-1	4	-1280	-1024	-1	-1	-1	-1	4		0	0						Frog_fixed.avi	0
17451	1046	-1280	-1024	-1	-1	-1	-1	4	-1280	-1024	-1	-1	-1	-1	4		0	0						Frog_fixed.avi	0
17467	1047	-1280	-1024	-1	-1	-1	-1	4	-1280	-1024	-1	-1	-1	-1	4		0	0						Frog_fixed.avi	0
17484	1048	-1280	-1024	-1	-1	-1	-1	4	-1280	-1024	-1	-1	-1	-1	4		0	0						Frog_fixed.avi	0
17501	1049	-1280	-1024	-1	-1	-1	-1	4	-1280	-1024	-1	-1	-1	-1	4		0	0						Frog_fixed.avi	0
17517	1050	-1280	-1024	-1	-1	-1	-1	4	-1280	-1024	-1	-1	-1	-1	4		0	0						Frog_fixed.avi	0
17534	1051	-1280	-1024	-1	-1	-1	-1	4	-1280	-1024	-1	-1	-1	-1	4		0	0						Frog_fixed.avi	0
17551	1052	-1280	-1024	-1	-1	-1	-1	4	-1280	-1024	-1	-1	-1	-1	4		0	0						Frog_fixed.avi	0
17568	1053	-1280	-1024	-1	-1	-1	-1	4	-1280	-1024	-1	-1	-1	-1	4		0	0						Frog_fixed.avi	0
17584	1054	-1280	-1024	-1	-1	-1	-1	4	-1280	-1024	-1	-1	-1	-1	4		0	0						Frog_fixed.avi	0
17601	1055	-1280	-1024	-1	-1	-1	-1	4	-1280	-1024	-1	-1	-1	-1	4		0	0						Frog_fixed.avi	0
17618	1056	-1280	-1024	-1	-1	-1	-1	4	-1280	-1024	-1	-1	-1	-1	4		0	0						Frog_fixed.avi	0
17634	1057	-1280	-1024	-1	-1	-1	-1	4	-1280	-1024	-1	-1	-1	-1	4		0	0						Frog_fixed.avi	0
17651	1058	-1280	-1024	-1	-1	-1	-1	4	-1280	-1024	-1	-1	-1	-1	4		0	0						Frog_fixed.avi	0
17668	1059	-1280	-1024	-1	-1	-1	-1	4	-1280	-1024	-1	-1	-1	-1	4		0	0						Frog_fixed.avi	0
17685	1060	-1280	-1024	-1	-1	-1	-1	4	-1280	-1024	-1	-1	-1	-1	4		0	0						Frog_fixed.avi	0
17701	1061	-1280	-1024	-1	-1	-1	-1	4	-1280	-1024	-1	-1	-1	-1	4		0	0						Frog_fixed.avi	0
17718	1062	-1280	-1024	-1	-1	-1	-1	4	-1280	-1024	-1	-1	-1	-1	4		0	0						Frog_fixed.avi	0
17734	1063	-1280	-1024	-1	-1	-1	-1	4	-1280	-1024	-1	-1	-1	-1	4		0	0						Frog_fixed.avi	0
17751	1064	-1280	-1024	-1	-1	-1	-1	4	-1280	-1024	-1	-1	-1	-1	4		0	0						Frog_fixed.avi	0
17767	1065	-1280	-1024	-1	-1	-1	-1	4	-1280	-1024	-1	-1	-1	-1	4		0	0						Frog_fixed.avi	0
17784	1066	-1280	-1024	-1	-1	-1	-1	4	-1280	-1024	-1	-1	-1	-1	4		0	0						Frog_fixed.avi	0
17801	1067	-1280	-1024	-1	-1	-1	-1	4	-1280	-1024	-1	-1	-1	-1	4		0	0						Frog_fixed.avi	0
17817	1068	-1280	-1024	-1	-1	-1	-1	4	-1280	-1024	-1	-1	-1	-1	4		0	0						Frog_fixed.avi	0
17834	1069	-1280	-1024	-1	-1	-1	-1	4	-1280	-1024	-1	-1	-1	-1	4		0	0						Frog_fixed.avi	0
17850	1070	-1280	-1024	-1	-1	-1	-1	4	-1280	-1024	-1	-1	-1	-1	4		0	0						Frog_fixed.avi	0
17867	1071	-1280	-1024	-1	-1	-1	-1	4	-1280	-1024	-1	-1	-1	-1	4		0	0						Frog_fixed.avi	0
17884	1072	-1280	-1024	-1	-1	-1	-1	4	-1280	-1024	-1	-1	-1	-1	4		0	0						Frog_fixed.avi	0
17901	1073	-1280	-1024	-1	-1	-1	-1	4	-1280	-1024	-1	-1	-1	-1	4		0	0						Frog_fixed.avi	0
17917	1074	-1280	-1024	-1	-1	-1	-1	4	-1280	-1024	-1	-1	-1	-1	4		0	0						Frog_fixed.avi	0
17934	1075	-1280	-1024	-1	-1	-1	-1	4	-1280	-1024	-1	-1	-1	-1	4		0	0						Frog_fixed.avi	0
17952	1076	-1280	-1024	-1	-1	-1	-1	4	-1280	-1024	-1	-1	-1	-1	4		0	0						Frog_fixed.avi	0
17969	1077	-1280	-1024	-1	-1	-1	-1	4	-1280	-1024	-1	-1	-1	-1	4		0	0						Frog_fixed.avi	0
17985	1078	-1280	-1024	-1	-1	-1	-1	4	-1280	-1024	-1	-1	-1	-1	4		0	0						Frog_fixed.avi	0
18001	1079	-1280	-1024	-1	-1	-1	-1	4	-1280	-1024	-1	-1	-1	-1	4		0	0						Frog_fixed.avi	0
18018	1080	-1280	-1024	-1	-1	-1	-1	4	-1280	-1024	-1	-1	-1	-1	4		0	0						Frog_fixed.avi	0
18034	1081	-1280	-1024	-1	-1	-1	-1	4	-1280	-1024	-1	-1	-1	-1	4		0	0						Frog_fixed.avi	0
18051	1082	-1280	-1024	-1	-1	-1	-1	4	-1280	-1024	-1	-1	-1	-1	4		0	0						Frog_fixed.avi	0
18067	1083	-1280	-1024	-1	-1	-1	-1	4	-1280	-1024	-1	-1	-1	-1	4		0	0						Frog_fixed.avi	0
18084	1084	-1280	-1024	-1	-1	-1	-1	4	-1280	-1024	-1	-1	-1	-1	4		0	0						Frog_fixed.avi	0
18100	1085	-1280	-1024	-1	-1	-1	-1	4	-1280	-1024	-1	-1	-1	-1	4		0	0						Frog_fixed.avi	0
18117	1086	-1280	-1024	-1	-1	-1	-1	4	-1280	-1024	-1	-1	-1	-1	4		0	0						Frog_fixed.avi	0
18134	1087	-1280	-1024	-1	-1	-1	-1	4	-1280	-1024	-1	-1	-1	-1	4		0	0						Frog_fixed.avi	0
18151	1088	-1280	-1024	-1	-1	-1	-1	4	-1280	-1024	-1	-1	-1	-1	4		0	0						Frog_fixed.avi	0
18167	1089	-1280	-1024	-1	-1	-1	-1	4	-1280	-1024	-1	-1	-1	-1	4		0	0						Frog_fixed.avi	0
18184	1090	-1280	-1024	-1	-1	-1	-1	4	-1280	-1024	-1	-1	-1	-1	4		0	0						Frog_fixed.avi	0
18200	1091	-1280	-1024	-1	-1	-1	-1	4	-1280	-1024	-1	-1	-1	-1	4		0	0						Frog_fixed.avi	0
18217	1092	-1280	-1024	-1	-1	-1	-1	4	-1280	-1024	-1	-1	-1	-1	4		0	0						Frog_fixed.avi	0
18234	1093	856.8234	711.3172	0.5313759	0.4616941	566.9566	3.442755	0	860.8354	698.3931	0.3946071	0.466017	556.6306	3.483188	0	16	859	705						Frog_fixed.avi	0
18250	1094	868.6011	699.7234	0.5248129	0.4613039	565.6906	3.447261	0	866.9787	700.1318	0.386769	0.4680154	556.8602	3.5132	0	16	868	700						Frog_fixed.avi	0
18267	1095	859.186	693.9186	0.5178666	0.4612469	564.9351	3.453715	0	870.6689	687.9162	0.3789381	0.470367	557.4194	3.496927	0	16	865	691						Frog_fixed.avi	0
18284	1096	856.2591	702.6829	0.5109843	0.4615389	564.3314	3.451011	0	874.168	694.4075	0.3713602	0.4728409	558.0375	3.516026	0	16	865	699						Frog_fixed.avi	0
18300	1097	855.7141	699.3807	0.5044361	0.4621151	563.7608	3.456666	0	871.7872	685.2941	0.3643666	0.4753948	558.7448	3.52451	0	16	864	692						Frog_fixed.avi	0
18317	1098	855.5846	702.5011	0.4984985	0.4630366	563.4734	3.464227	0	871.8114	684.4663	0.3581671	0.4778536	559.4918	3.542133	0	16	864	693						Frog_fixed.avi	0
18334	1099	857.1913	705.8956	0.4933015	0.464291	563.3069	3.487826	0	871.2595	695.9913	0.3528892	0.4801323	560.333	3.556444	0	16	864	701						Frog_fixed.avi	0
18350	1100	856.83	706.0001	0.488959	0.4657903	563.3972	3.514144	0	880.3287	690.0441	0.3485244	0.4821419	561.094	3.548885	0	16	869	698						Frog_fixed.avi	0
18367	1101	863.5047	698.6205	0.485449	0.4673377	563.6307	3.515189	0	875.4032	685.8011	0.3450378	0.4837336	561.9993	3.560429	0	16	869	692						Frog_fixed.avi	0
18383	1102	864.95	698.0768	0.4827423	0.4688503	564.0571	3.518293	0	875.902	684.6592	0.3424039	0.4849143	562.7125	3.567927	0	16	870	691						Frog_fixed.avi	0
18400	1103	864.1863	699.4395	0.4808004	0.4703436	564.5688	3.530525	0	875.8428	692.5806	0.3405304	0.4857908	563.3975	3.569259	0	16	870	696						Frog_fixed.avi	0
18417	1104	867.1692	697.4348	0.4794976	0.4716915	565.1731	3.544805	0	877.8916	686.0132	0.3393288	0.4866529	564.0683	3.577987	0	17	873	692						Frog_fixed.avi	0
18433	1105	869.7549	555.1956	0.4784769	0.4727568	566.1692	3.561879	0	908.0769	538.9059	0.3387847	0.4869385	564.8693	3.576367	0	17	889	547						Frog_fixed.avi	0
18450	1106	878.0848	579.4695	0.4780546	0.4747159	566.9444	3.596034	0	896.1655	566.2773	0.3383556	0.4880539	565.4435	3.595917	0	17	887	573						Frog_fixed.avi	0
18467	1107	877.4033	557.2585	0.4776648	0.4769685	567.6763	3.575208	0	898.1603	542.9608	0.3379556	0.4893224	566.1851	3.593905	0	17	888	550						Frog_fixed.avi	0
18483	1108	877.7505	562.2637	0.4771827	0.4797127	568.5444	3.589483	0	896.2249	557.9188	0.3374999	0.4907789	566.8478	3.601832	0	17	887	560						Frog_fixed.avi	0
18500	1109	874.2261	567.5955	0.4765108	0.4828254	569.4021	3.590842	0	891.5311	553.3631	0.3368526	0.4926502	567.6495	3.627056	0	17	883	560						Frog_fixed.avi	0
18517	1110	876.692	563.655	0.4756156	0.4861391	570.2802	3.611466	0	895.9974	555.7256	0.3360506	0.4945244	568.358	3.631869	0	17	886	560						Frog_fixed.avi	0
18533	1111	880.563	558.1433	0.4745252	0.489229	571.0726	3.600794	0	896.3201	555.3987	0.3350108	0.4962567	569.1327	3.625933	0	17	888	557						Frog_fixed.avi	0
18550	1112	879.0504	558.2786	0.4732815	0.4922087	571.9676	3.609313	0	894.2351	555.1127	0.3338728	0.498055	569.812	3.618842	0	17	887	557						Frog_fixed.avi	0
18567	1113	874.3757	561.6907	0.471942	0.4951278	572.8052	3.61613	0	896.0032	555.8914	0.3326571	0.4999846	570.5309	3.628373	0	17	885	559						Frog_fixed.avi	0
18583	1114	874.7244	565.6715	0.4705815	0.4979064	573.6006	3.624177	0	894.5049	560.0201	0.3313713	0.502057	571.4653	3.642308	0	17	885	563						Frog_fixed.avi	0
18600	1115	881.7975	556.7084	0.4692512	0.5007685	574.5748	3.608337	0	901.0086	551.7988	0.3301727	0.5042993	572.1406	3.652223	0	17	891	554						Frog_fixed.avi	0
18617	1116	883.009	566.3017	0.4679718	0.5036391	575.3131	3.643102	0	895.4182	560.7173	0.3289878	0.5067031	572.8819	3.660507	0	17	889	564						Frog_fixed.avi	0
18633	1117	879.7112	565.3599	0.466735	0.5065164	575.9183	3.633407	0	895.4877	556.0746	0.3278727	0.5092435	573.5154	3.64771	0	17	888	561						Frog_fixed.avi	0
18650	1118	881.5909	560.2946	0.4655652	0.5091503	576.7493	3.644971	0	896.7325	553.0263	0.326822	0.511677	574.0554	3.653587	0	17	889	557						Frog_fixed.avi	0
18667	1119	879.1229	561.8671	0.4644304	0.5115282	577.4883	3.650196	0	896.824	556.43	0.3257987	0.5139397	574.7599	3.648738	0	17	888	559						Frog_fixed.avi	0
18683	1120	880.3943	554.1405	0.463332	0.5136646	578.2136	3.655563	0	893.5062	557.2364	0.3248173	0.5160723	575.4611	3.667529	0	17	887	556						Frog_fixed.avi	0
18700	1121	887.3741	559.3694	0.4623061	0.5155858	578.8809	3.641092	0	892.2025	553.241	0.3238635	0.5181081	575.9771	3.674359	0	17	890	556						Frog_fixed.avi	0
18717	1122	878.7994	566.6213	0.4613495	0.5174413	579.6223	3.657115	0	899.9671	551.875	0.3230146	0.519927	576.7209	3.677439	0	17	889	559						Frog_fixed.avi	0
18733	1123	882.5284	556.7974	0.4605261	0.5191718	580.0418	3.649983	0	897.2914	555.7608	0.3222878	0.5216469	577.2457	3.701455	0	17	890	556						Frog_fixed.avi	0
18750	1124	878.5204	560.7203	0.4598059	0.5207489	580.7231	3.642279	0	898.9174	556.1134	0.3216732	0.5231396	577.8522	3.692632	0	17	889	558						Frog_fixed.avi	0
18767	1125	883.8596	557.2285	0.4592455	0.5221562	581.1464	3.666395	0	895.1121	554.3159	0.3211793	0.5244223	578.3115	3.685341	0	17	889	556						Frog_fixed.avi	0
18783	1126	884.1041	555.8945	0.4588225	0.5235062	581.6319	3.670489	0	895.7217	550.8424	0.3207837	0.5256509	578.7467	3.690904	0	17	890	553						Frog_fixed.avi	0
18800	1127	884.5909	555.4625	0.4584392	0.5248332	582.0814	3.670125	0	891.8892	552.602	0.3205011	0.5268237	579.1326	3.684038	0	17	888	554						Frog_fixed.avi	0
18816	1128	884.0107	558.4714	0.4581276	0.526193	582.5205	3.683711	0	896.3953	556.6307	0.3202533	0.5280038	579.5837	3.696566	0	17	890	558						Frog_fixed.avi	0
18833	1129	885.2324	556.6393	0.4578678	0.5277094	582.7781	3.686991	0	899.4439	549.2766	0.3200417	0.5292706	579.8395	3.694635	0	17	892	553						Frog_fixed.avi	0
18850	1130	888.0509	555.7729	0.4576803	0.5292277	583.1428	3.703584	0	895.2173	552.7537	0.3198657	0.5305623	580.0815	3.704197	0	17	892	554						Frog_fixed.avi	0
18866	1131	890.9806	553.7831	0.4575559	0.5307918	583.3521	3.703992	0	895.6348	551.8876	0.3197391	0.5318838	580.4182	3.710299	0	17	893	553						Frog_fixed.avi	0
18883	1132	884.8957	551.0817	0.4573988	0.5323169	583.5942	3.692923	0	895.1969	550.0901	0.3196483	0.5331669	580.572	3.722993	0	17	890	551						Frog_fixed.avi	0
18900	1133	886.0858	555.3965	0.4573236	0.533665	583.6448	3.703503	0	899.8655	548.439	0.3195782	0.5343797	580.7412	3.711328	0	17	893	552						Frog_fixed.avi	0
18916	1134	888.452	558.3691	0.4572197	0.5348874	583.6172	3.705969	0	899.1932	552.0712	0.3194774	0.5353806	580.8885	3.719726	0	17	894	555						Frog_fixed.avi	0
18933	1135	890.926	554.576	0.4571157	0.5359555	583.6973	3.724451	0	903.133	554.5676	0.3193757	0.5359167	580.9119	3.727031	0	17	897	555						Frog_fixed.avi	0
18950	1136	888.3817	560.7352	0.4569417	0.5367916	583.8897	3.716669	0	894.342	553.2068	0.3191603	0.5369023	580.9119	3.718022	0	17	891	557						Frog_fixed.avi	0
18966	1137	882.5687	560.2263	0.4567094	0.5374019	583.6979	3.726373	0	899.3557	551.5455	0.3189559	0.5373317	581.0757	3.722031	0	17	891	556						Frog_fixed.avi	0
18983	1138	888.8846	556.4943	0.4564623	0.5377762	583.891	3.718757	0	896.8497	548.4155	0.318676	0.5376735	580.9718	3.719833	0	17	893	552						Frog_fixed.avi	0
19000	1139	939.1479	624.5065	0.4556576	0.5387605	583.4211	3.72942	0	943.7446	623.3528	0.318205	0.538619	580.9371	3.721185	0	18	941	624						Frog_fixed.avi	0
19016	1140	1014.709	834.8865	0.4543094	0.5402846	583.7817	3.747488	0	1032.604	811.9875	0.3175919	0.5401343	581.0611	3.730336	0	18	1024	823						Frog_fixed.avi	0
19033	1141	1014.363	847.985	0.4541001	0.5401614	583.4227	3.759774	0	1024.901	826.6608	0.3171032	0.5402023	580.947	3.730539	0	18	1020	837						Frog_fixed.avi	0
19050	1142	1016.2	855.1095	0.453799	0.5403003	583.3511	3.747021	0	1020.505	848.18	0.3166422	0.5404176	580.8543	3.721187	0	18	1018	852						Frog_fixed.avi	0
19066	1143	1021.497	854.6746	0.4535693	0.5407071	583.1895	3.745041	0	1028.456	833.6688	0.316215	0.5409982	580.6876	3.71878	0	18	1025	844						Frog_fixed.avi	0
19083	1144	1020.517	847.3481	0.4533068	0.5412936	582.9623	3.739606	0	1024.867	834.7506	0.3158276	0.5416666	580.4972	3.703691	0	18	1023	841						Frog_fixed.avi	0
19100	1145	1017.037	853.9769	0.4531212	0.5418539	582.788	3.747179	0	1024.518	837.1519	0.3155404	0.5421806	580.3099	3.709781	0	18	1021	846						Frog_fixed.avi	0
19116	1146	1013.672	846.9012	0.4529887	0.5422928	582.4543	3.727399	0	1023.502	832.7251	0.3153095	0.5425506	580.0674	3.703284	0	18	1019	840						Frog_fixed.avi	0
19133	1147	1013.917	853.3478	0.4529724	0.5424762	582.2784	3.745313	0	1023.962	833.8539	0.3152076	0.5426052	579.8543	3.709183	0	18	1019	844						Frog_fixed.avi	0
19150	1148	1009.567	853.2532	0.4530298	0.5424955	582.0645	3.729088	0	1021.37	829.7885	0.3151816	0.5424973	579.5092	3.699557	0	18	1015	842						Frog_fixed.avi	0
19166	1149	1012.522	851.1425	0.4531339	0.5424306	581.8014	3.738687	0	1020.619	845.2858	0.3152895	0.5419306	579.4501	3.712331	0	18	1017	848						Frog_fixed.avi	0
19183	1150	1010.875	847.0566	0.4532649	0.5422692	581.6313	3.738398	0	1024.814	844.0056	0.3153661	0.5416299	579.4501	3.700866	0	18	1018	846						Frog_fixed.avi	0
19200	1151	1016.384	847.6974	0.4534109	0.5421094	581.3711	3.723866	0	1023.545	835.6379	0.3152961	0.5415825	579.4501	3.710056	0	18	1020	842						Frog_fixed.avi	0
19216	1152	1012.807	845.2318	0.4534916	0.5418686	581.1841	3.742845	0	1016.477	838.2967	0.3153738	0.5412333	578.172	3.717252	0	18	1015	842						Frog_fixed.avi	0
19233	1153	1015.684	845.4459	0.4535588	0.5415926	580.8306	3.731618	0	1020.048	829.9008	0.3153525	0.5409093	577.9323	3.700332	0	18	1018	838						Frog_fixed.avi	0
19250	1154	1011.102	841.5044	0.4535707	0.5413767	580.5479	3.727591	0	1019.554	836.0533	0.3153225	0.5405438	577.6332	3.703514	0	18	1015	839						Frog_fixed.avi	0
19266	1155	1016.265	846.4687	0.4535515	0.5412009	580.1063	3.727183	0	1010.498	843.3732	0.3152229	0.5403383	577.2936	3.710171	0	18	1013	845						Frog_fixed.avi	0
19283	1156	1013.716	847.5542	0.4534616	0.5411046	579.6714	3.734497	0	1014.411	841.3661	0.3150502	0.5402743	577.0237	3.697721	0	18	1014	844						Frog_fixed.avi	0
19300	1157	1012.663	844.0215	0.4532879	0.5411106	579.482	3.720264	0	1015.148	836.5801	0.3148363	0.5403402	576.6821	3.695795	0	18	1014	840						Frog_fixed.avi	0
19316	1158	1011.119	843.1233	0.4530691	0.5412169	579.1505	3.701589	0	1015.522	837.6232	0.3145303	0.5405415	576.5013	3.703332	0	18	1013	840						Frog_fixed.avi	0
19333	1159	1010.714	845.3187	0.4528297	0.5413711	578.766	3.690485	0	1017.609	830.6017	0.3142394	0.5408705	576.1048	3.687784	0	18	1014	838						Frog_fixed.avi	0
19350	1160	1012.337	847.4206	0.4525788	0.5415608	578.5536	3.689757	0	1013.653	836.1932	0.3139008	0.5412104	575.8502	3.695477	0	18	1013	842						Frog_fixed.avi	0
19366	1161	1009.122	850.3127	0.4523257	0.5417442	578.1596	3.689034	0	1017.279	827.5994	0.3136243	0.5416207	575.5253	3.689901	0	18	1013	839						Frog_fixed.avi	0
19383	1162	1010.232	845.2359	0.452132	0.5419817	578.0019	3.676478	0	1019.213	831.8534	0.3133697	0.5418944	575.374	3.69848	0	18	1015	839						Frog_fixed.avi	0
19399	1163	1004.188	846.3201	0.4519081	0.5421651	577.6796	3.664058	0	1014.525	833.7726	0.3131284	0.5421638	575.0876	3.700617	0	18	1009	840						Frog_fixed.avi	0
19416	1164	1011.494	845.6455	0.4517532	0.5423598	577.54	3.666378	0	1019.951	825.8062	0.3129214	0.542459	574.9047	3.700593	0	18	1016	836						Frog_fixed.avi	0
19433	1165	1007.061	850.0522	0.4515815	0.5426193	577.3448	3.680123	0	1012.045	832.8381	0.3127045	0.5426877	574.693	3.710321	0	19	1010	841						Frog_fixed.avi	0
19449	1166	923.6564	821.4601	0.451824	0.5428863	577.2707	3.676004	0	934.2119	811.127	0.3130263	0.5429071	574.4761	3.710697	0	19	929	816						Frog_fixed.avi	0
19466	1167	933.5873	835.0972	0.4516585	0.543337	577.0936	3.676193	0	949.4973	817.7444	0.3128711	0.5432963	574.2515	3.709241	0	19	942	826						Frog_fixed.avi	0
19483	1168	934.6744	827.3791	0.4514622	0.5438966	577.0746	3.65659	0	937.1522	812.941	0.3126409	0.5437366	574.2861	3.695644	0	19	936	820						Frog_fixed.avi	0
19499	1169	933.7381	827.681	0.4512663	0.5444921	576.977	3.671456	0	941.8995	810.0363	0.3124133	0.5442613	574.0479	3.703657	0	19	938	819						Frog_fixed.avi	0
19516	1170	934.6215	830.3477	0.4510799	0.5450916	576.821	3.677525	0	939.806	819.8974	0.3122189	0.5447618	574.03	3.720121	0	19	937	825						Frog_fixed.avi	0
19533	1171	938.3126	826.7633	0.4508944	0.5456355	576.9343	3.667918	0	939.8595	815.1309	0.3120123	0.5452278	573.9333	3.691675	0	19	939	821						Frog_fixed.avi	0
19549	1172	934.7169	828.1439	0.450718	0.5461913	576.8883	3.670382	0	938.7903	810.8264	0.3118429	0.5457524	573.8602	3.719475	0	19	937	819						Frog_fixed.avi	0
19566	1173	934.8408	830.2642	0.4505752	0.546831	576.8652	3.676531	0	938.5369	824.7028	0.3117047	0.5462716	573.9136	3.713555	0	19	937	827						Frog_fixed.avi	0
19583	1174	937.3578	822.394	0.450419	0.5476099	577.037	3.66582	0	942.5248	814.0609	0.3115758	0.5469806	573.9006	3.699529	0	19	940	818						Frog_fixed.avi	0
19599	1175	933.4078	829.4178	0.4502459	0.5484287	577.1848	3.666712	0	939.5162	817.1605	0.3114044	0.5476937	573.798	3.704624	0	19	936	823						Frog_fixed.avi	0
19616	1176	938.8428	821.6914	0.4499811	0.5492338	577.1802	3.661028	0	944.7411	814.8065	0.3111696	0.5483828	573.9077	3.702133	0	19	942	818						Frog_fixed.avi	0
19633	1177	933.1006	829.3665	0.449683	0.5499055	577.2708	3.65821	0	939.1403	810.403	0.3108629	0.5490577	573.8826	3.707244	0	19	936	820						Frog_fixed.avi	0
19649	1178	935.5109	819.759	0.4493079	0.5505233	577.399	3.653045	0	936.7987	810.1758	0.3105025	0.5497357	573.9126	3.70368	0	19	936	815						Frog_fixed.avi	0
19666	1179	937.8605	828.5362	0.4489013	0.5511065	577.3822	3.633284	0	939.5543	817.572	0.3101088	0.5503998	573.9962	3.697461	0	19	939	823						Frog_fixed.avi	0
19683	1180	930.6028	832.0723	0.44845	0.5515763	577.4929	3.632803	0	948.4228	819.2371	0.3097472	0.5507438	574.0088	3.69648	0	19	940	826						Frog_fixed.avi	0
19699	1181	931.9486	825.8428	0.4480011	0.5520854	577.4792	3.626296	0	935.7434	820.634	0.3092286	0.5517868	574.0088	3.693615	0	19	934	823						Frog_fixed.avi	0
19716	1182	930.2704	825.9671	0.4475388	0.552675	577.5223	3.616429	0	938.428	821.3237	0.3087751	0.5525103	574.0223	3.686837	0	19	934	824						Frog_fixed.avi	0
19733	1183	934.6787	831.1425	0.4471144	0.5532795	577.5925	3.608259	0	938.5224	813.9289	0.3083478	0.5532787	573.9079	3.676555	0	19	937	823						Frog_fixed.avi	0
19749	1184	937.5489	830.1296	0.4466737	0.5537818	577.6245	3.595966	0	940.1654	812.7175	0.3079067	0.5539646	573.8679	3.664454	0	19	939	821						Frog_fixed.avi	0
19766	1185	938.7129	824.4401	0.4462585	0.5541379	577.7101	3.599315	0	938.0422	818.5914	0.3074901	0.554467	573.8423	3.673667	0	19	938	822						Frog_fixed.avi	0
19783	1186	937.7878	832.5832	0.4458318	0.5542755	577.7579	3.587145	0	939.849	817.7609	0.3070891	0.554783	573.8965	3.646686	0	19	939	825						Frog_fixed.avi	0
19799	1187	934.5713	834.5852	0.4454549	0.554298	577.6692	3.592187	0	939.7854	814.9124	0.3067367	0.5550081	573.9077	3.633162	0	19	937	825						Frog_fixed.avi	0
19816	1188	932.2003	833.8256	0.445165	0.5542136	577.7076	3.577046	0	938.5676	813.7944	0.3064236	0.5551115	573.7369	3.646011	0	19	935	824						Frog_fixed.avi	0
19833	1189	928.414	830.9226	0.4448801	0.5540432	577.728	3.582892	0	935.7543	814.6686	0.3061639	0.5551659	573.7221	3.636972	0	19	932	823						Frog_fixed.avi	0
19849	1190	939.6713	826.4313	0.4447088	0.5538653	577.6226	3.571181	0	939.7381	813.2228	0.3059494	0.5552395	573.6118	3.626366	0	19	940	820						Frog_fixed.avi	0
19866	1191	933.0625	824.6777	0.4445028	0.5536175	577.5204	3.566276	0	943.8828	810.454	0.3057939	0.5552498	573.4936	3.619196	0	19	938	818						Frog_fixed.avi	0
19883	1192	931.5099	829.4566	0.4443862	0.5532222	577.5378	3.574813	0	937.3347	812.8668	0.305648	0.5551332	573.4022	3.617363	0	19	934	821						Frog_fixed.avi	0
19899	1193	938.4498	825.7362	0.4443103	0.5528045	577.4769	3.580666	0	934.2712	812.9199	0.3055248	0.5549575	573.2855	3.631201	0	19	936	819						Frog_fixed.avi	0
19916	1194	935.7642	823.6495	0.4442515	0.552237	577.373	3.571602	0	933.2028	808.4658	0.3054752	0.5547183	573.1348	3.631915	0	19	934	816						Frog_fixed.avi	0
19932	1195	936.1544	826.6135	0.4442937	0.551665	577.3187	3.591751	0	941.084	809.0715	0.3055018	0.5543355	573.0606	3.614234	0	19	939	818						Frog_fixed.avi	0
19949	1196	931.8145	829.8448	0.4444296	0.5511117	577.1968	3.586996	0	934.1476	808.2681	0.3056288	0.5539678	572.8629	3.621274	0	19	933	819						Frog_fixed.avi	0
19966	1197	935.2487	824.9288	0.4446952	0.5505856	577.0374	3.584862	0	939.4583	803.7908	0.3058826	0.5535585	572.7646	3.603845	0	19	937	814						Frog_fixed.avi	0
19982	1198	926.9274	825.6523	0.4450703	0.5501609	576.8837	3.583003	0	931.5683	804.5085	0.3062552	0.5532174	572.5611	3.618507	0	19	929	815						Frog_fixed.avi	0
19999	1199	931.5626	822.9316	0.4455801	0.5497751	576.796	3.572466	0	938.0981	807.5675	0.3067408	0.5528631	572.4685	3.626196	0	19	935	815						Frog_fixed.avi	0
20016	1200	926.9928	826.9097	0.446136	0.5494328	576.7666	3.592178	0	934.2006	808.4634	0.3073011	0.5525039	572.3086	3.635609	0	19	931	818						Frog_fixed.avi	0
20032	1201	928.0123	823.8395	0.4467877	0.5490295	576.8442	3.604873	0	933.8925	807.314	0.3079323	0.5520425	572.3171	3.648541	0	19	931	816						Frog_fixed.avi	0
20049	1202	925.8581	823.9995	0.4474981	0.5486488	576.7492	3.608031	0	930.6893	803.8718	0.3086394	0.551514	572.2991	3.64799	0	19	928	814						Frog_fixed.avi	0
20066	1203	930.6296	818.7703	0.4482998	0.5481895	576.7509	3.593723	0	937.9297	804.7225	0.3094294	0.5508606	572.2316	3.639904	0	19	934	812						Frog_fixed.avi	0
20082	1204	928.2169	821.7085	0.4491664	0.54784	576.5101	3.623448	0	928.8505	807.5083	0.3102859	0.5501568	572.1014	3.65037	0	19	929	815						Frog_fixed.avi	0
20099	1205	926.3647	826.4849	0.4501384	0.5475984	576.4832	3.627889	0	931.0566	800.9698	0.311248	0.5495429	572.0994	3.652506	0	19	929	814						Frog_fixed.avi	0
20116	1206	925.809	822.2354	0.451209	0.5475744	576.4838	3.615263	0	923.2229	804.3458	0.3122948	0.5490333	572.033	3.653821	0	19	925	813						Frog_fixed.avi	0
20132	1207	926.9014	822.593	0.4523886	0.547754	576.4493	3.634909	0	929.8394	804.9088	0.3134419	0.5485705	572.0917	3.635527	0	19	928	814						Frog_fixed.avi	0
20149	1208	923.8351	819.9918	0.4536291	0.5479727	576.2758	3.623502	0	927.8518	805.0064	0.3146798	0.548225	571.9996	3.66021	0	19	926	812						Frog_fixed.avi	0
20166	1209	928.0499	824.1075	0.4549923	0.5481871	576.1324	3.625544	0	931.8909	799.5017	0.3160027	0.5478092	571.9521	3.641132	0	19	930	812						Frog_fixed.avi	0
20182	1210	924.1139	821.5494	0.456416	0.5484697	576.0247	3.634849	0	926.2308	799.4482	0.3173881	0.5474654	571.754	3.650757	0	19	925	810						Frog_fixed.avi	0
20199	1211	926.0904	821.7828	0.4578727	0.548681	576.0653	3.638371	0	925.1586	802.2529	0.3188296	0.5470617	571.6616	3.647963	0	19	926	812						Frog_fixed.avi	0
20216	1212	924.8037	821.1498	0.4593796	0.5488818	575.8604	3.63819	0	925.358	800.6687	0.3203185	0.546703	571.5118	3.657871	0	19	925	811						Frog_fixed.avi	0
20232	1213	929.2017	817.7231	0.4608419	0.5489646	575.7062	3.627267	0	921.8884	801.403	0.3217741	0.5462223	571.4907	3.66001	0	19	926	810						Frog_fixed.avi	0
20249	1214	923.7222	812.753	0.4622536	0.5489008	575.7031	3.647125	0	922.4055	799.6685	0.3232228	0.54559	571.4672	3.668417	0	19	923	806						Frog_fixed.avi	0
20266	1215	861.4438	595.7664	0.46365	0.5477298	575.725	3.656149	0	895.304	593.7771	0.3250602	0.5438623	571.5486	3.700976	0	20	878	595						Frog_fixed.avi	0
20282	1216	827.4769	492.937	0.4649906	0.5471937	575.7282	3.662275	0	859.8259	488.8081	0.3266347	0.5427997	571.4644	3.680837	0	20	844	491						Frog_fixed.avi	0
20299	1217	836.6511	474.911	0.466113	0.5474352	575.6248	3.661116	0	852.7709	467.8475	0.3276617	0.5425026	571.3588	3.679258	0	20	845	471						Frog_fixed.avi	0
20316	1218	834.5764	480.1914	0.4671787	0.5477318	575.4396	3.657066	0	849.1388	463.5757	0.3285935	0.5421647	571.1539	3.691197	0	20	842	472						Frog_fixed.avi	0
20332	1219	833.8015	477.853	0.4681393	0.5479366	575.3366	3.657646	0	847.2057	462.2263	0.329409	0.5418708	571.1211	3.681364	0	20	841	470						Frog_fixed.avi	0
20349	1220	839.063	472.2088	0.4690275	0.5481851	575.2559	3.656002	0	847.0508	463.874	0.3301919	0.5414817	571.0248	3.688081	0	20	843	468						Frog_fixed.avi	0
20366	1221	837.4478	476.7213	0.4697998	0.5483842	574.9403	3.671004	0	846.7516	465.5615	0.3309002	0.541258	570.9515	3.713105	0	20	842	471						Frog_fixed.avi	0
20382	1222	839.4584	472.08	0.4705054	0.5485681	575.0048	3.660597	0	844.408	463.8526	0.3315373	0.5410028	570.7043	3.707569	0	20	842	468						Frog_fixed.avi	0
20399	1223	840.7469	468.3702	0.4711033	0.5486355	574.8204	3.662358	0	847.6854	470.1105	0.332077	0.540636	570.6558	3.710173	0	20	844	469						Frog_fixed.avi	0
20416	1224	839.0121	467.6337	0.4716177	0.5486428	574.6544	3.6731	0	844.4943	455.8137	0.3325562	0.5404176	570.5048	3.713948	0	20	842	462						Frog_fixed.avi	0
20432	1225	837.8848	467.9943	0.4720286	0.5485702	574.4628	3.678685	0	846.4828	462.4944	0.3329439	0.5401449	570.4525	3.729062	0	20	842	465						Frog_fixed.avi	0
20449	1226	834.5178	473.6947	0.4723446	0.5483679	574.353	3.687518	0	848.4128	463.6324	0.3332059	0.5397561	570.3325	3.711011	0	20	841	469						Frog_fixed.avi	0
20466	1227	836.2787	475.9613	0.4725825	0.5480251	574.2141	3.689365	0	847.9869	463.5671	0.3334191	0.5393462	570.1916	3.73657	0	20	842	470						Frog_fixed.avi	0
20482	1228	833.9778	470.8844	0.4726759	0.5474853	574.0964	3.67757	0	844.5675	465.3348	0.3334813	0.5387836	570.1049	3.737479	0	20	839	468						Frog_fixed.avi	0
20499	1229	835.1591	474.9519	0.472677	0.5467681	573.9811	3.680738	0	850.9775	468.0985	0.3334355	0.5381292	569.936	3.72974	0	20	843	472						Frog_fixed.avi	0
20515	1230	839.1348	478.1649	0.4725707	0.5460001	573.921	3.710992	0	852.8466	467.8372	0.3332878	0.5374368	569.7614	3.731166	0	20	846	473						Frog_fixed.avi	0
20532	1231	836.8909	471.9255	0.4723616	0.5452539	573.7896	3.69539	0	851.2388	464.9922	0.3330366	0.5369112	569.6547	3.727349	0	20	844	468						Frog_fixed.avi	0
20549	1232	834.9894	475.2197	0.4720074	0.5445645	573.6541	3.707582	0	851.2231	469.5845	0.3326896	0.5363616	569.5802	3.732665	0	20	843	472						Frog_fixed.avi	0
20565	1233	835.7256	474.6169	0.4715742	0.5438449	573.5344	3.694015	0	850.9702	475.3551	0.3322244	0.5358101	569.4796	3.721326	0	20	843	475						Frog_fixed.avi	0
20582	1234	836.1719	475.5708	0.4710881	0.5430616	573.3333	3.687241	0	852.2163	468.0667	0.3316855	0.5353513	569.3615	3.734408	0	20	844	472						Frog_fixed.avi	0
20599	1235	836.4297	475.2231	0.4705066	0.5422134	573.2825	3.698217	0	850.9479	464.8679	0.3310332	0.5347651	569.1791	3.710332	0	20	844	470						Frog_fixed.avi	0
20615	1236	839.3442	470.1651	0.4698562	0.5413222	573.0073	3.696837	0	852.2413	464.564	0.3303451	0.5340874	569.1116	3.721356	0	20	846	467						Frog_fixed.avi	0
20632	1237	831.1912	479.2582	0.4691402	0.5403989	572.9453	3.706369	0	849.1022	466.2442	0.3295832	0.5333986	568.9449	3.702757	0	20	840	473						Frog_fixed.avi	0
20649	1238	835.1296	478.6966	0.4684338	0.5395362	572.725	3.692919	0	855.5421	466.946	0.3288672	0.5328901	568.7747	3.7212	0	20	845	473						Frog_fixed.avi	0
20665	1239	839.8667	496.6456	0.4676747	0.5390243	572.4954	3.693293	0	851.5604	491.4117	0.3281334	0.5325531	568.4854	3.687809	0	21	846	494						Frog_fixed.avi	0
20682	1240	842.1768	530.1642	0.4668391	0.5385177	572.2818	3.697217	0	858.5107	520.0101	0.3273771	0.5323482	568.3284	3.710726	0	21	850	525						Frog_fixed.avi	0
20699	1241	842.778	536.0507	0.4662028	0.5378618	572.0732	3.69786	0	859.9102	531.3837	0.3265995	0.5317889	568.2272	3.691788	0	21	851	534						Frog_fixed.avi	0
20715	1242	838.2779	528.2336	0.465504	0.5373565	571.809	3.700882	0	858.3002	523.7761	0.3258554	0.5314384	567.9423	3.698362	0	21	848	526						Frog_fixed.avi	0
20732	1243	842.2731	534.2886	0.4648605	0.5368818	571.6763	3.693478	0	857.5134	528.8535	0.3251526	0.5310372	567.8555	3.685187	0	21	850	532						Frog_fixed.avi	0
20749	1244	844.7365	530.8621	0.4642417	0.5365928	571.3639	3.702016	0	859.6223	522.8928	0.3244395	0.530845	567.6205	3.693667	0	21	852	527						Frog_fixed.avi	0
20765	1245	844.6545	532.0931	0.463623	0.5363773	571.1321	3.711205	0	857.7715	522.4286	0.3237941	0.5307013	567.4349	3.70705	0	21	851	527						Frog_fixed.avi	0
20782	1246	843.3047	534.1788	0.4630325	0.5361663	570.9067	3.705295	0	852.1832	520.4329	0.3231239	0.5305775	567.0862	3.692799	0	21	848	527						Frog_fixed.avi	0
20799	1247	846.0936	530.7621	0.4624599	0.5360559	570.7511	3.710971	0	855.9244	522.3857	0.3225036	0.5304533	566.9615	3.713208	0	21	851	527						Frog_fixed.avi	0
20815	1248	847.6551	526.1695	0.4619271	0.5359386	570.4417	3.719502	0	861.2819	518.0623	0.3219391	0.5302767	566.7769	3.701802	0	21	854	522						Frog_fixed.avi	0
20832	1249	841.7114	531.6365	0.4614438	0.5357916	570.2625	3.729958	0	859.1162	528.8799	0.3214072	0.5301353	566.6062	3.727353	0	21	850	530						Frog_fixed.avi	0
20849	1250	843.2769	525.5765	0.461035	0.5356646	570.144	3.735595	0	857.9459	520.7278	0.3209932	0.5300049	566.373	3.716116	0	21	851	523						Frog_fixed.avi	0
20865	1251	841.0148	525.5073	0.4607098	0.535561	569.9934	3.724356	0	857.8119	520.1379	0.3206277	0.5298781	566.1964	3.729111	0	21	849	523						Frog_fixed.avi	0
20882	1252	840.7779	527.3212	0.4604412	0.5354205	569.736	3.741676	0	854.9853	517.4578	0.3203028	0.5297425	566.0809	3.718162	0	21	848	522						Frog_fixed.avi	0
20898	1253	846.1361	525.4762	0.4602788	0.5352884	569.5905	3.728921	0	858.5446	515.7697	0.3201017	0.5295747	565.8668	3.733045	0	21	852	521						Frog_fixed.avi	0
20915	1254	843.8584	526.4589	0.4601055	0.5351107	569.4191	3.735012	0	854.085	525.6331	0.3199186	0.5292448	565.6494	3.736022	0	21	849	526						Frog_fixed.avi	0
20932	1255	842.2554	530.1773	0.4600028	0.5348993	569.2195	3.735095	0	862.7802	516.996	0.3197891	0.5290075	565.6214	3.741736	0	21	853	524						Frog_fixed.avi	0
20948	1256	844.897	532.6867	0.4599517	0.5346881	569.1765	3.747602	0	861.0479	517.8268	0.3197169	0.5288156	565.5106	3.730612	0	21	853	525						Frog_fixed.avi	0
20965	1257	843.4475	529.7335	0.4599232	0.5346138	569.0939	3.73576	0	860.2831	517.5349	0.3196825	0.5286598	565.2723	3.737452	0	21	852	524						Frog_fixed.avi	0
20982	1258	846.845	526.8495	0.4599067	0.5345439	568.9839	3.730992	0	858.3153	520.7239	0.3196453	0.5285276	565.1685	3.710473	0	21	853	524						Frog_fixed.avi	0
20998	1259	850.3126	524.9316	0.4598891	0.5343862	568.8939	3.716556	0	857.3321	522.2532	0.3196041	0.52837	565.0521	3.723233	0	21	854	524						Frog_fixed.avi	0
21015	1260	849.805	521.5245	0.4598659	0.5344179	568.7972	3.716002	0	863.1847	515.7723	0.3195728	0.5283469	564.9419	3.707236	0	21	856	519						Frog_fixed.avi	0
21032	1261	852.1949	520.3115	0.4598846	0.5344889	568.7228	3.715371	0	860.8679	518.991	0.3195609	0.5284404	564.8702	3.715797	0	21	857	520						Frog_fixed.avi	0
21048	1262	850.0172	525.2365	0.4599428	0.5345201	568.6165	3.718319	0	865.1685	516.408	0.3195961	0.5285178	564.8101	3.711241	0	21	858	521						Frog_fixed.avi	0
21065	1263	852.7787	527.2883	0.4600975	0.5344552	568.3935	3.732427	0	862.2213	519.6271	0.3197013	0.5285105	564.8081	3.7228	0	21	858	523						Frog_fixed.avi	0
21082	1264	852.6825	518.6068	0.4602816	0.5344306	568.3937	3.710787	0	865.7025	520.6842	0.3199011	0.5284705	564.7741	3.722842	0	21	859	520						Frog_fixed.avi	0
21098	1265	856.3433	525.3963	0.4605439	0.5344557	568.2405	3.723428	0	865.1678	519.6994	0.3201138	0.5284473	564.699	3.71508	0	21	861	523						Frog_fixed.avi	0
21115	1266	854.3411	524.1161	0.4607968	0.5346186	568.2792	3.710348	0	865.0799	522.3103	0.3204096	0.5284678	564.6819	3.73682	0	21	860	523						Frog_fixed.avi	0
21132	1267	857.587	521.6554	0.461141	0.5348447	568.1899	3.701146	0	862.0848	522.5176	0.3207007	0.5285371	564.7462	3.713531	0	21	860	522						Frog_fixed.avi	0
21148	1268	858.1824	528.5068	0.461508	0.5350268	568.2979	3.72386	0	866.8715	511.8218	0.3210996	0.5286398	564.6379	3.715507	0	21	863	520						Frog_fixed.avi	0
21165	1269	859.8579	523.3453	0.4619322	0.5351577	568.3049	3.718525	0	864.6848	514.399	0.3215037	0.5286328	564.7266	3.712834	0	21	862	519						Frog_fixed.avi	0
21182	1270	856.0517	520.0173	0.4623775	0.5352175	568.382	3.704956	0	867.9529	517.4353	0.3219644	0.5285743	564.7675	3.742964	0	21	862	519						Frog_fixed.avi	0
21198	1271	857.1078	514.1411	0.4628409	0.5353098	568.3445	3.70174	0	866.8168	514.4866	0.3224761	0.5285197	564.8186	3.712027	0	21	862	514						Frog_fixed.avi	0
21215	1272	857.7471	518.8777	0.4633773	0.5354152	568.4669	3.708349	0	867.4274	510.5274	0.3229884	0.5285047	564.8835	3.726123	0	21	863	515						Frog_fixed.avi	0
21232	1273	858.2834	518.666	0.4638641	0.5355805	568.5983	3.716859	0	866.1077	515.5137	0.3235015	0.5285105	564.9749	3.725454	0	21	862	517						Frog_fixed.avi	0
21248	1274	861.9529	515.9508	0.4643388	0.535722	568.68	3.709414	0	872.2576	510.0239	0.3240087	0.5285469	565.0411	3.718644	0	21	867	513						Frog_fixed.avi	0
21265	1275	865.5544	516.7385	0.4647985	0.5357448	568.7702	3.703732	0	871.8115	503.5614	0.3244785	0.528586	565.1571	3.718683	0	21	869	510						Frog_fixed.avi	0
21282	1276	863.8104	515.0739	0.4651643	0.5357533	568.7482	3.71385	0	872.575	509.8951	0.3248948	0.5286291	565.3028	3.736358	0	21	868	512						Frog_fixed.avi	0
21298	1277	871.172	498.499	0.4653516	0.5355143	569.0294	3.73187	0	892.366	482.4132	0.3251964	0.5285097	565.6053	3.743219	0	22	882	490						Frog_fixed.avi	0
21315	1278	879.7673	474.528	0.4655029	0.5354838	569.2994	3.700258	0	892.5002	462.4156	0.3254872	0.528473	565.8137	3.732352	0	22	886	468						Frog_fixed.avi	0
21332	1279	884.8123	466.3069	0.4658501	0.5357625	569.289	3.726699	0	894.5239	449.1972	0.3257881	0.5287688	566.0095	3.749415	0	22	890	458						Frog_fixed.avi	0
21348	1280	886.6912	464.8111	0.4662074	0.5359994	569.4473	3.726509	0	903.8098	452.5572	0.326152	0.5289312	566.1853	3.760108	0	22	895	459						Frog_fixed.avi	0
21365	1281	880.7129	472.5267	0.4665227	0.5362804	569.6943	3.711234	0	897.3328	450.6019	0.3265448	0.5291826	566.3608	3.758456	0	22	889	462						Frog_fixed.avi	0
21382	1282	882.3401	470.1313	0.4668749	0.5367206	569.7184	3.72067	0	901.6036	449.1566	0.3269211	0.5295434	566.5525	3.743116	0	22	892	460						Frog_fixed.avi	0
21398	1283	885.8655	468.799	0.4672066	0.5370925	569.9435	3.711776	0	902.434	460.7198	0.3272739	0.5298405	566.7701	3.763179	0	22	894	465						Frog_fixed.avi	0
21415	1284	890.5048	465.8572	0.4675325	0.5374486	570.2058	3.741097	0	898.124	458.9421	0.3275997	0.5300725	566.9664	3.755637	0	22	894	462						Frog_fixed.avi	0
21431	1285	888.0628	472.0567	0.467854	0.5377523	570.247	3.729949	0	902.3845	452.5744	0.327961	0.5303589	567.1018	3.747479	0	22	895	462						Frog_fixed.avi	0
21448	1286	888.3604	465.6322	0.4681385	0.5381264	570.5293	3.733473	0	905.2047	455.5716	0.3283066	0.5305555	567.447	3.759169	0	22	897	461						Frog_fixed.avi	0
21465	1287	890.1792	464.839	0.4685185	0.5384629	570.7165	3.728961	0	900.2432	463.8374	0.3287032	0.530731	567.6779	3.753786	0	22	895	464						Frog_fixed.avi	0
21481	1288	890.6854	471.9601	0.4688749	0.538749	571.0392	3.724824	0	902.7911	461.9897	0.3291225	0.5309134	567.8334	3.758542	0	22	897	467						Frog_fixed.avi	0
21498	1289	889.1563	471.1477	0.4692592	0.5390608	571.3231	3.74474	0	902.6882	448.8773	0.3295587	0.5311438	568.0481	3.752585	0	22	896	460						Frog_fixed.avi	0
21515	1290	883.6743	465.2444	0.4696629	0.5392227	571.3719	3.750211	0	901.4285	451.7453	0.3299764	0.5311993	568.369	3.760919	0	22	893	458						Frog_fixed.avi	0
21531	1291	888.2301	468.6473	0.4700874	0.5392483	571.5289	3.751822	0	898.8906	457.2716	0.3304088	0.5310445	568.6008	3.759282	0	22	894	463						Frog_fixed.avi	0
21548	1292	882.4794	467.4675	0.4704784	0.5391188	571.8856	3.767601	0	897.7874	456.9626	0.3308629	0.5308285	568.8069	3.78054	0	22	890	462						Frog_fixed.avi	0
21565	1293	881.3455	469.4724	0.4708977	0.5390524	572.0385	3.776796	0	902.3365	448.1252	0.3313482	0.5305833	568.972	3.80237	0	22	892	459						Frog_fixed.avi	0
21581	1294	883.3577	466.6346	0.4713435	0.5389601	572.2023	3.76813	0	898.8129	455.2404	0.3318138	0.53035	569.1667	3.776729	0	22	891	461						Frog_fixed.avi	0
21598	1295	880.1242	466.4539	0.4717793	0.5388961	572.4221	3.775645	0	901.4443	456.3564	0.3323015	0.5300247	569.3109	3.795471	0	22	891	461						Frog_fixed.avi	0
21615	1296	881.3027	470.5878	0.472205	0.5387761	572.5827	3.761599	0	897.005	456.7373	0.3327417	0.5297672	569.559	3.79877	0	22	889	464						Frog_fixed.avi	0
21631	1297	881.501	465.1357	0.4725424	0.5387694	573.0239	3.767301	0	899.9293	449.7924	0.3331435	0.5296019	569.7768	3.78241	0	22	891	457						Frog_fixed.avi	0
21648	1298	883.8788	466.2064	0.4728669	0.5388753	573.1984	3.78702	0	897.7838	462.7828	0.333488	0.5294394	570.0013	3.793009	0	22	891	464						Frog_fixed.avi	0
21665	1299	877.698	465.2457	0.4730575	0.5391065	573.366	3.780964	0	894.8187	454.2496	0.3337279	0.5296514	570.1269	3.812742	0	22	886	460						Frog_fixed.avi	0
21681	1300	877.2595	472.7733	0.4731998	0.5394806	573.5804	3.785282	0	899.6838	452.8194	0.3339243	0.5296234	570.1503	3.821391	0	22	888	463						Frog_fixed.avi	0
21698	1301	884.9503	468.2483	0.4732872	0.5400227	573.8099	3.807858	0	898.4958	453.6355	0.3340355	0.5304456	570.1542	3.810791	0	22	892	461						Frog_fixed.avi	0
21715	1302	883.6476	460.8566	0.4733104	0.5406953	573.9963	3.796834	0	895.5016	453.5508	0.3340564	0.5309886	570.6016	3.830993	0	22	890	457						Frog_fixed.avi	0
21731	1303	880.7927	461.9154	0.4733099	0.541315	574.0607	3.797955	0	898.3876	455.5422	0.3340822	0.5316007	570.6641	3.838561	0	22	890	459						Frog_fixed.avi	0
21748	1304	879.223	463.0051	0.4732467	0.5417826	574.2261	3.817276	0	895.597	453.3509	0.3340411	0.5321413	570.7639	3.830573	0	22	887	458						Frog_fixed.avi	0
21765	1305	885.1686	461.6158	0.4731674	0.5422652	574.306	3.813486	0	901.0756	455.7593	0.333975	0.5326068	570.8616	3.838	0	22	893	459						Frog_fixed.avi	0
21781	1306	881.5378	467.9576	0.4730418	0.5426111	574.2314	3.842511	0	898.2963	456.9108	0.3338721	0.5330629	570.9733	3.837708	0	22	890	462						Frog_fixed.avi	0
21798	1307	876.9822	463.8591	0.4728784	0.5429056	574.2941	3.827192	0	900.3531	453.0815	0.3337109	0.5333738	571.0309	3.84236	0	22	889	458						Frog_fixed.avi	0
21815	1308	885.0245	462.3952	0.4727138	0.5430921	574.4517	3.831805	0	897.2365	450.274	0.3335417	0.533768	571.0552	3.84616	0	22	891	456						Frog_fixed.avi	0
21831	1309	877.9236	466.02	0.4724778	0.5431651	574.2671	3.845563	0	900.0614	453.1965	0.3333136	0.5339837	571.232	3.866826	0	22	889	460						Frog_fixed.avi	0
21848	1310	886.6725	459.0175	0.4722007	0.5431132	574.5001	3.838269	0	903.7235	452.5966	0.3330337	0.5341397	571.186	3.867286	0	22	895	456						Frog_fixed.avi	0
21865	1311	883.1937	461.8114	0.4718549	0.543136	574.4662	3.862318	0	902.8101	452.1288	0.3326863	0.5344453	571.3386	3.85897	0	22	893	457						Frog_fixed.avi	0
21881	1312	878.9069	463.6955	0.471494	0.5431671	574.3743	3.85712	0	900.8868	451.5697	0.3323142	0.534726	571.3999	3.868805	0	22	890	458						Frog_fixed.avi	0
21898	1313	882.1331	466.627	0.4711626	0.5432106	574.5585	3.860023	0	907.7131	449.8409	0.3319789	0.5349973	571.2496	3.847052	0	22	895	458						Frog_fixed.avi	0
21915	1314	881.3293	466.8649	0.4707954	0.5433189	574.6046	3.853158	0	902.553	453.6979	0.3316148	0.5352816	571.3767	3.864754	0	22	892	460						Frog_fixed.avi	0
21931	1315	884.1208	468.632	0.4704992	0.5435362	574.4727	3.855929	0	899.7659	454.1349	0.3312853	0.5355549	571.4414	3.874304	0	22	892	461						Frog_fixed.avi	0
21948	1316	880.1498	468.1052	0.4702221	0.5438644	574.6296	3.864732	0	903.3656	457.5654	0.3310273	0.5358593	571.3945	3.866446	0	22	892	463						Frog_fixed.avi	0
21965	1317	879.7706	470.2408	0.4700458	0.544336	574.5048	3.847788	0	901.0239	455.9968	0.3308339	0.536375	571.4299	3.876933	0	22	890	463						Frog_fixed.avi	0
21981	1318	876.5632	469.6132	0.4699158	0.5452662	574.5205	3.867738	0	903.2828	456.565	0.3307222	0.5372185	571.4683	3.880412	0	22	890	463						Frog_fixed.avi	0
21998	1319	878.8829	467.2737	0.4698673	0.5464711	574.5304	3.887757	0	899.4448	462.0584	0.3306473	0.5382746	571.4159	3.878026	0	22	889	465						Frog_fixed.avi	0
22014	1320	872.3019	474.9372	0.4698464	0.5481383	574.5552	3.863955	0	900.5163	460.7524	0.330646	0.5396725	571.3307	3.8874	0	22	886	468						Frog_fixed.avi	0
22031	1321	875.2753	465.486	0.4699072	0.5501966	574.4627	3.869297	0	901.455	461.8941	0.330693	0.5413152	571.3024	3.878678	0	22	888	464						Frog_fixed.avi	0
22048	1322	875.4791	477.9177	0.4700476	0.5523342	574.2832	3.869483	0	905.3518	461.0959	0.3308116	0.5431856	571.1513	3.879601	0	23	890	470						Frog_fixed.avi	0
22064	1323	915.2462	533.8683	0.4699582	0.5548079	574.1818	3.882381	0	938.1024	525.6188	0.3308767	0.5452343	570.9562	3.896112	0	23	927	530						Frog_fixed.avi	0
22081	1324	905.6248	520.3176	0.4702113	0.5564868	574.0726	3.876407	0	928.8221	511.8181	0.3310553	0.5467794	570.6825	3.887864	0	23	917	516						Frog_fixed.avi	0
22098	1325	909.7312	522.769	0.4704391	0.5578801	573.884	3.855427	0	929.3597	521.15	0.3312134	0.5480028	570.5415	3.882312	0	23	920	522						Frog_fixed.avi	0
22114	1326	906.6265	525.934	0.4705969	0.5589409	573.8385	3.862179	0	934.0286	513.4298	0.3313533	0.5490295	570.3846	3.886822	0	23	920	520						Frog_fixed.avi	0
22131	1327	906.7676	528.333	0.4706695	0.5598611	573.7353	3.865166	0	935.2745	515.561	0.3314022	0.5497645	570.2612	3.893915	0	23	921	522						Frog_fixed.avi	0
22148	1328	907.4905	528.3938	0.4706437	0.5605342	573.6462	3.859143	0	935.7153	517.076	0.3313452	0.5503714	570.0801	3.890565	0	23	922	523						Frog_fixed.avi	0
22164	1329	906.4896	523.4374	0.4704845	0.5611256	573.4879	3.862973	0	932.7507	518.3935	0.331142	0.5508463	570.0917	3.898462	0	23	920	521						Frog_fixed.avi	0
22181	1330	906.5404	528.9918	0.4701806	0.5615389	573.2787	3.871379	0	938.7753	517.4634	0.3308311	0.5512149	569.8753	3.886008	0	23	923	523						Frog_fixed.avi	0
22198	1331	909.8571	523.8546	0.4697625	0.5619236	573.1021	3.867002	0	933.3108	513.6512	0.3303885	0.5515908	569.8287	3.893301	0	23	922	519						Frog_fixed.avi	0
22214	1332	908.5635	529.1646	0.4692559	0.5622813	573.0168	3.868818	0	937.0463	510.8145	0.3298637	0.5519503	569.7607	3.892674	0	23	923	520						Frog_fixed.avi	0
22231	1333	910.2341	522.8817	0.4686671	0.5628504	572.8555	3.865597	0	938.7714	519.2024	0.3292335	0.5524244	569.773	3.903481	0	23	925	521						Frog_fixed.avi	0
22248	1334	908.6389	521.8694	0.4679776	0.5636247	572.7941	3.868116	0	937.8835	513.08	0.3285348	0.5530543	569.5741	3.909457	0	23	923	517						Frog_fixed.avi	0
22264	1335	909.0649	523.1304	0.4673185	0.5642853	572.5273	3.871675	0	934.114	516.2658	0.327833	0.5535665	569.4459	3.910105	0	23	922	520						Frog_fixed.avi	0
22281	1336	911.1066	524.5213	0.466695	0.5645549	572.3807	3.870167	0	937.7605	513.9796	0.3271602	0.5538461	569.2158	3.898736	0	23	924	519						Frog_fixed.avi	0
22298	1337	911.7799	524.9987	0.4660782	0.5645064	572.1205	3.876275	0	936.5167	512.1174	0.3265106	0.5538059	568.9741	3.900508	0	23	924	519						Frog_fixed.avi	0
22314	1338	905.9955	531.216	0.4654622	0.5641075	571.9273	3.882989	0	942.0234	516.0208	0.3258967	0.5534099	568.6501	3.891591	0	23	924	524						Frog_fixed.avi	0
22331	1339	916.9445	520.8304	0.4647892	0.5634694	571.7894	3.908334	0	935.3278	524.8877	0.325147	0.5528035	568.2681	3.910015	0	23	926	523						Frog_fixed.avi	0
22348	1340	913.7643	522.0675	0.4639389	0.5626165	571.3674	3.891701	0	941.8139	519.7633	0.3242385	0.5520958	567.8333	3.913271	0	23	928	521						Frog_fixed.avi	0
22364	1341	911.9052	522.6074	0.4628194	0.5615575	570.9822	3.897168	0	937.4668	519.8137	0.3230496	0.5512069	567.3249	3.915452	0	23	925	521						Frog_fixed.avi	0
22381	1342	916.0712	523.373	0.461454	0.5604568	570.4891	3.911232	0	937.7159	522.0708	0.3215932	0.5503496	566.8034	3.913643	0	23	927	523						Frog_fixed.avi	0
22398	1343	914.729	518.4651	0.4598216	0.5594462	569.9503	3.885211	0	941.8582	513.2216	0.3198372	0.5495397	566.2507	3.929312	0	23	928	516						Frog_fixed.avi	0
22414	1344	913.6828	521.9951	0.4579656	0.5584391	569.298	3.901952	0	942.309	516.2023	0.3178546	0.5487253	565.6809	3.933387	0	23	928	519						Frog_fixed.avi	0
22431	1345	912.5192	522.3113	0.4560077	0.5575032	568.5526	3.91206	0	943.3578	516.9357	0.3157457	0.5478944	564.9524	3.934997	0	23	928	520						Frog_fixed.avi	0
22448	1346	915.4453	527.2122	0.4540777	0.5565937	567.733	3.914012	0	944.7764	515.0369	0.3136547	0.5470174	564.2144	3.933784	0	23	930	521						Frog_fixed.avi	0
22464	1347	915.9814	525.3414	0.452338	0.5558923	566.8748	3.921421	0	942.8395	510.1413	0.3117384	0.5460123	563.4266	3.939952	0	23	929	518						Frog_fixed.avi	0
22481	1348	916.1946	525.1772	0.4510458	0.5554652	566.1147	3.926403	0	939.7922	524.8932	0.3103022	0.5446128	562.6352	3.953115	0	23	928	525						Frog_fixed.avi	0
22498	1349	913.0159	522.222	0.4504401	0.5553575	565.2644	3.933817	0	943.3896	514.9986	0.3096038	0.542848	561.739	3.943404	0	23	928	519						Frog_fixed.avi	0
22514	1350	919.7256	520.7104	0.4508741	0.5552471	564.5657	3.937361	0	945.4696	513.9045	0.3099988	0.5404385	560.8398	3.97024	0	23	933	517						Frog_fixed.avi	0
22531	1351	918.4561	524.0662	0.452421	0.5548875	563.8663	3.951849	0	943.8681	516.2281	0.3115658	0.537489	559.7277	3.950659	0	23	931	520						Frog_fixed.avi	0
22548	1352	914.8821	520.2385	0.4550302	0.5541322	563.451	3.951377	0	946.6346	501.3927	0.3143358	0.5338921	558.8032	3.967142	0	23	931	511						Frog_fixed.avi	0
22564	1353	863.474	452.2813	0.4585752	0.5525892	563.0898	3.938498	0	911.0073	430.9334	0.3182978	0.5295217	557.5616	3.976988	0	24	887	442						Frog_fixed.avi	0
22581	1354	885.0387	444.7914	0.4624214	0.5511847	562.8038	3.950022	0	903.9583	431.5506	0.3225119	0.5254262	556.4743	3.976244	0	24	894	438						Frog_fixed.avi	0
22597	1355	878.9756	439.5829	0.4662377	0.5490193	562.5054	3.963878	0	906.3189	422.5829	0.3266273	0.5211665	555.4647	3.995816	0	24	893	431						Frog_fixed.avi	0
22614	1356	872.3996	444.4625	0.4695126	0.545232	562.3654	3.979091	0	907.6919	420.1252	0.3301548	0.5165721	554.5276	3.985825	0	24	890	432						Frog_fixed.avi	0
22631	1357	882.1692	433.0409	0.4718958	0.5393701	562.2846	3.999217	0	907.4191	417.2387	0.3327223	0.5117736	553.6156	3.990731	0	24	895	425						Frog_fixed.avi	0
22647	1358	877.5292	441.2029	0.473101	0.5312355	562.213	4.012185	0	904.8319	416.6965	0.3340702	0.5069104	552.8748	4.000507	0	24	891	429						Frog_fixed.avi	0
22664	1359	874.2827	436.8625	0.4729586	0.5215878	562.049	4.000577	0	903.9209	421.8879	0.3341132	0.5023137	552.0483	3.995745	0	24	889	429						Frog_fixed.avi	0
22681	1360	873.8349	440.9799	0.4713133	0.5114698	561.8535	4.013866	0	901.6409	416.3508	0.3326731	0.4986244	551.0739	4.004424	0	24	888	429						Frog_fixed.avi	0
22697	1361	874.2661	437.4418	0.4679303	0.5019597	561.3336	4.02889	0	899.9279	427.2544	0.3295001	0.4961622	550.0002	4.009992	0	24	887	432						Frog_fixed.avi	0
22714	1362	878.2523	441.1255	0.4627026	0.493875	560.5126	4.0395	0	903.3629	421.3428	0.3243109	0.495298	548.6771	4.023656	0	24	891	431						Frog_fixed.avi	0
22731	1363	875.3015	437.1467	0.4555428	0.4875409	559.1207	4.040144	0	904.0599	422.5723	0.3169894	0.4958579	547.3163	4.038917	0	24	890	430						Frog_fixed.avi	0
22747	1364	878.9717	440.9854	0.4466242	0.4828856	557.2785	4.060324	0	896.7977	424.4365	0.3075159	0.4975837	546.2449	4.044152	0	24	888	433						Frog_fixed.avi	0
22764	1365	876.4294	437.7549	0.43621	0.4801567	555.3583	4.06317	0	891.5427	426.3671	0.2963777	0.5004879	545.0483	4.05065	0	24	884	432						Frog_fixed.avi	0
22781	1366	873.2514	439.793	0.4247383	0.4790171	553.2405	4.062408	0	890.4485	421.5298	0.2840438	0.504011	544.199	4.070005	0	24	882	431						Frog_fixed.avi	0
22797	1367	877.939	442.7696	0.4127568	0.4791104	551.1168	4.0619	0	895.1549	425.248	0.2712223	0.5072724	543.7844	4.074995	0	24	887	434						Frog_fixed.avi	0
22814	1368	874.0731	444.6976	0.4009809	0.4799224	549.1981	4.051002	0	896.1044	422.9403	0.2587864	0.509676	543.2217	4.060494	0	24	885	434						Frog_fixed.avi	0
22831	1369	877.0022	445.3725	0.3903562	0.4804306	547.4872	4.029364	0	897.5477	421.7576	0.247672	0.5103099	543.2804	4.080505	0	24	887	434						Frog_fixed.avi	0
22847	1370	876.0342	441.2155	0.3818173	0.4800149	546.0554	4.050042	0	903.3574	425.8589	0.23883	0.5088923	543.2751	4.072649	0	24	890	434						Frog_fixed.avi	0
22864	1371	878.2826	444.1277	0.3762274	0.478209	545.0149	4.045455	0	906.4189	419.7484	0.2330329	0.5054823	543.1494	4.071338	0	24	892	432						Frog_fixed.avi	0
22881	1372	875.9063	443.8066	0.3742041	0.4751285	544.4359	4.035475	0	907.9141	423.3099	0.2307807	0.5001205	542.9776	4.063884	0	24	892	434						Frog_fixed.avi	0
22897	1373	878.3801	446.2485	0.3759991	0.4710656	544.1194	4.039236	0	914.5477	421.2081	0.2322566	0.4933752	542.5424	4.064125	0	24	896	434						Frog_fixed.avi	0
22914	1374	880.5408	445.9671	0.3813548	0.4666925	544.4375	4.038367	0	914.2601	422.5484	0.2373843	0.4859733	541.8079	4.065507	0	24	897	434						Frog_fixed.avi	0
22930	1375	878.5952	444.4749	0.3896499	0.4625967	545.0646	4.042902	0	911.0547	411.9043	0.2450803	0.4790105	540.9672	4.129508	0	24	895	428						Frog_fixed.avi	0
22947	1376	879.4574	444.7177	0.3997142	0.4587878	546.2507	4.061349	0	893.8024	431.7917	0.2557704	0.4724698	540.9672	4.079471	0	24	887	438						Frog_fixed.avi	0
22964	1377	879.6072	441.8898	0.4099628	0.4553555	547.6465	4.060666	0	915.3088	417.6279	0.2668753	0.4676425	539.8015	4.086084	0	24	897	430						Frog_fixed.avi	0
22981	1378	876.4323	450.5541	0.4191646	0.4523823	548.9525	4.046111	0	896.9827	393.4045	0.2769237	0.4643081	539.6831	4.070114	0	24	887	422						Frog_fixed.avi	0
22997	1379	875.4996	445.1678	0.4264905	0.4505862	550.0837	4.048595	0	886.9953	407.7185	0.2851495	0.4621393	539.6658	4.041684	0	24	881	426						Frog_fixed.avi	0
23014	1380	872.3505	451.0026	0.4313611	0.4497553	550.8713	4.014237	0	887.4787	400.7103	0.2906262	0.4622093	540.0892	4.064913	0	24	880	426						Frog_fixed.avi	0
23031	1381	877.0737	455.1825	0.4333141	0.4501144	551.1259	4.035529	0	896.9575	405.1636	0.2929049	0.4643417	539.7782	4.032306	0	24	887	430						Frog_fixed.avi	0
23047	1382	874.6387	447.6985	0.4318472	0.4515153	550.8304	4.030586	0	886.6906	411.9303	0.2910471	0.4688555	540.2692	4.044323	0	24	881	430						Frog_fixed.avi	0
23064	1383	889.6766	455.0495	0.4269181	0.4540365	549.8438	4.063331	0	903.354	442.2319	0.2858703	0.4745284	541.2734	4.112858	0	24	897	449						Frog_fixed.avi	0
23080	1384	894.6176	451.1051	0.4182562	0.4582568	548.2132	4.073579	0	905.3373	433.1066	0.2762713	0.4846809	541.2734	4.102722	0	24	900	442						Frog_fixed.avi	0
23097	1385	916.7773	458.8628	0.4064255	0.4644727	546.3529	4.112075	0	924.7887	438.6377	0.2644532	0.4964183	542.4498	4.116275	0	25	921	449						Frog_fixed.avi	0
23114	1386	924.7613	457.3483	0.3921559	0.4734284	544.0471	4.114076	0	937.5903	435.465	0.2511416	0.5108842	543.8228	4.167754	0	25	931	446						Frog_fixed.avi	0
23130	1387	942.0263	462.8617	0.3765978	0.4849066	542.1857	4.145561	0	950.7215	415.1639	0.2376703	0.5273013	546.0372	4.192727	0	25	946	439						Frog_fixed.avi	0
23147	1388	950.349	452.5878	0.3614238	0.4981783	540.9312	4.137304	0	963.2531	445.4966	0.2259677	0.5434239	547.8349	4.144752	0	25	957	449						Frog_fixed.avi	0
23164	1389	953.6274	455.9012	0.3485428	0.5110266	539.6089	4.108476	0	954.3101	456.0738	0.2167654	0.5575956	550.4269	4.111167	0	25	954	456						Frog_fixed.avi	0
23180	1390	957.6985	463.8739	0.3400239	0.5208946	538.774	4.102834	0	931.587	463.4294	0.2113679	0.5673938	552.027	4.153099	0	25	945	464						Frog_fixed.avi	0
23197	1391	953.6854	467.9365	0.3374515	0.5261949	538.1464	4.067448	0	947.6757	471.5743	0.210347	0.5710785	551.0001	4.13513	0	25	951	470						Frog_fixed.avi	0
23214	1392	944.6902	464.466	0.3417865	0.5269992	537.2036	4.082203	0	946.1813	461.689	0.2142512	0.5711563	551.0001	4.105005	0	25	945	463						Frog_fixed.avi	0
23230	1393	936.0111	469.2792	0.3525833	0.524213	536.7186	4.112009	0	951.1827	435.9021	0.2227179	0.5672559	550.3757	4.156248	0	25	944	453						Frog_fixed.avi	0
23247	1394	928.4847	464.0182	0.3676148	0.5195867	535.3669	4.156548	0	953.6689	444.2131	0.2356662	0.560506	547.9094	4.191993	0	25	941	454						Frog_fixed.avi	0
23264	1395	1000.558	478.1461	0.2500236	0.5528166	535.3691	4.196258	2	943.4644	433.9149	0.2511671	0.5528293	546.8214	4.26598	2	25	0	0						Frog_fixed.avi	0
23280	1396	-1280	-1024	-1	-1	-1	-1	4	-1280	-1024	-1	-1	-1	-1	4	25	0	0						Frog_fixed.avi	0
23297	1397	-1280	-1024	-1	-1	-1	-1	4	-1280	-1024	-1	-1	-1	-1	4	25	0	0						Frog_fixed.avi	0
23314	1398	-1280	-1024	-1	-1	-1	-1	4	-1280	-1024	-1	-1	-1	-1	4	25	0	0						Frog_fixed.avi	0
23330	1399	-1280	-1024	-1	-1	-1	-1	4	-1280	-1024	-1	-1	-1	-1	4	25	0	0						Frog_fixed.avi	0
23347	1400	975.5671	456.7233	0.3307482	0.5164526	535.3691	4.08727	0	-1280	-1024	-1	-1	-1	-1	4	25	976	457						Frog_fixed.avi	0
23364	1401	-1280	-1024	-1	-1	-1	-1	4	-1280	-1024	-1	-1	-1	-1	4	25	0	0						Frog_fixed.avi	0
23380	1402	914.6881	476.2614	0.4812694	0.4898479	535.1927	4.054496	0	940.8109	417.571	0.3372904	0.509814	546.8184	4.190354	0	25	928	447						Frog_fixed.avi	0
23397	1403	-1280	-1024	-1	-1	-1	-1	4	933.0455	443.2014	0.3374319	0.507966	535.7226	4.122658	0	26	933	443						Frog_fixed.avi	0
23414	1404	898.2881	476.047	0.4796799	0.4899915	535.1984	4.095565	0	932.0411	460.754	0.3348508	0.5069507	535.8309	4.070687	0	26	915	468						Frog_fixed.avi	0
23430	1405	902.1308	483.0672	0.476362	0.4904085	535.1984	4.072253	0	933.6311	482.2383	0.3320602	0.5062678	536.8015	4.067348	0	26	918	483						Frog_fixed.avi	0
23447	1406	898.7444	469.6337	0.4734011	0.4905242	535.2061	4.075877	0	923.1672	459.9151	0.3286386	0.5063276	535.8341	4.050749	0	26	911	465						Frog_fixed.avi	0
23464	1407	894.2411	477.5562	0.4715675	0.4904046	534.3466	4.072144	0	934.4481	453.1515	0.3271497	0.5053719	535.8384	4.066891	0	26	914	465						Frog_fixed.avi	0
23480	1408	893.2663	479.9886	0.4714575	0.4897772	533.869	4.061069	0	927.3452	457.263	0.3270112	0.5041645	535.835	4.080149	0	26	910	469						Frog_fixed.avi	0
23497	1409	895.364	478.6316	0.4733435	0.4885755	533.1075	4.06146	0	930.3903	451.4615	0.3288365	0.5024995	535.4763	4.072832	0	26	913	465						Frog_fixed.avi	0
23513	1410	895.9478	478.7375	0.477112	0.4870447	533.2225	4.060549	0	932.8846	453.967	0.3324246	0.5005271	535.0977	4.06239	0	26	914	466						Frog_fixed.avi	0
23530	1411	894.9737	479.2794	0.4823325	0.4855126	533.4539	4.059464	0	935.6741	447.2789	0.3374124	0.4985239	534.5498	4.081216	0	26	915	463						Frog_fixed.avi	0
23547	1412	891.1974	482.5957	0.4881815	0.4841447	533.7103	4.081035	0	917.6594	431.5192	0.3429015	0.4965148	534.9104	4.086349	0	26	904	457						Frog_fixed.avi	0
23563	1413	888.709	483.3954	0.4940239	0.4831641	534.5197	4.078967	0	920.7605	452.4098	0.3486326	0.4941905	534.4493	4.087528	0	26	905	468						Frog_fixed.avi	0
23580	1414	893.0498	476.2652	0.4992604	0.4826871	535.3423	4.081325	0	923.6547	452.887	0.3538509	0.4921933	534.21	4.071602	0	26	908	465						Frog_fixed.avi	0
23597	1415	878.1873	478.3586	0.5034346	0.4826947	535.9603	4.081569	0	923.465	434.4535	0.3581105	0.4908362	534.8378	4.094995	0	26	901	456						Frog_fixed.avi	0
23613	1416	884.1539	477.8215	0.5066192	0.4833496	536.8905	4.091209	0	919.9673	450.6451	0.3613589	0.4896712	534.2747	4.102378	0	26	902	464						Frog_fixed.avi	0
23630	1417	890.292	468.8849	0.5086651	0.4845972	537.2856	4.098999	0	912.9987	452.5242	0.363378	0.4893461	534.6117	4.090283	0	26	902	461						Frog_fixed.avi	0
23647	1418	884.976	471.6591	0.5094984	0.4861794	538.1708	4.103462	0	919.7836	441.4542	0.3643187	0.4897982	535.4879	4.109908	0	26	902	457						Frog_fixed.avi	0
23663	1419	885.4805	475.87	0.5093246	0.4878797	538.6613	4.102721	0	916.3355	436.6063	0.3641759	0.490615	536.3482	4.099049	0	26	901	456						Frog_fixed.avi	0
23680	1420	888.8751	474.6087	0.5083402	0.489543	539.0873	4.092985	0	914.5212	437.7316	0.3631831	0.4916699	536.9075	4.100638	0	26	902	456						Frog_fixed.avi	0
23697	1421	881.5921	475.8221	0.5066602	0.4910119	539.6616	4.103267	0	915.6002	439.0642	0.3616078	0.4929031	537.3314	4.116068	0	26	899	457						Frog_fixed.avi	0
23713	1422	884.2487	472.9778	0.5045599	0.491964	539.9707	4.1102	0	914.3743	438.545	0.3596052	0.493944	537.6606	4.095828	0	26	899	456						Frog_fixed.avi	0
23730	1423	884.6461	476.3085	0.5022584	0.4922607	540.5549	4.123787	0	917.7876	448.7036	0.3574052	0.4947509	537.9556	4.122855	0	26	901	463						Frog_fixed.avi	0
23747	1424	876.3574	486.5773	0.4998823	0.4918808	540.9354	4.10444	0	914.5551	444.1776	0.3551397	0.4951527	538.3911	4.12552	0	26	895	465						Frog_fixed.avi	0
23763	1425	883.7232	475.7953	0.4976999	0.4911839	541.6158	4.124228	0	915.3898	456.1505	0.3530798	0.494901	538.8224	4.103316	0	26	900	466						Frog_fixed.avi	0
23780	1426	889.5701	472.5349	0.4957268	0.4901724	542.1458	4.117008	0	922.6592	447.545	0.3511663	0.4944951	539.625	4.098456	0	26	906	460						Frog_fixed.avi	0
23797	1427	881.9526	474.7878	0.493899	0.4888135	542.461	4.112892	0	921.0257	454.8626	0.3494605	0.4938076	540.2982	4.11649	0	26	901	465						Frog_fixed.avi	0
23813	1428	885.1328	477.4651	0.4923232	0.4874048	542.5914	4.125517	0	923.4219	445.6655	0.3480012	0.4930272	540.7776	4.095305	0	26	904	462						Frog_fixed.avi	0
23830	1429	875.7635	467.4004	0.4908988	0.4859495	543.3002	4.109266	0	924.6096	447.692	0.3467036	0.4920427	541.3611	4.109512	0	26	900	458						Frog_fixed.avi	0
23847	1430	883.8089	471.0753	0.4897527	0.4846075	543.8473	4.099397	0	924.4949	452.0275	0.3455437	0.4909814	542.0409	4.115607	0	26	904	462						Frog_fixed.avi	0
23863	1431	881.1018	472.8902	0.4886064	0.4833351	544.3408	4.081014	0	928.6621	435.9266	0.3445138	0.4899462	542.5107	4.094805	0	26	905	454						Frog_fixed.avi	0
23880	1432	880.8951	471.4493	0.4875008	0.4822175	544.7421	4.071027	0	928.0217	442.9138	0.3434997	0.4889919	542.9023	4.126296	0	26	904	457						Frog_fixed.avi	0
23897	1433	875.5164	474.7088	0.4864187	0.4813063	545.2186	4.070039	0	932.7899	435.1039	0.3425231	0.4882276	543.3611	4.144125	0	26	904	455						Frog_fixed.avi	0
23913	1434	883.8727	464.6076	0.4853787	0.4807786	545.4578	4.080569	0	928.4056	426.1176	0.3414838	0.4876268	543.8609	4.116427	0	26	906	445						Frog_fixed.avi	0
23930	1435	882.2397	478.7827	0.4843217	0.480253	545.8077	4.094326	0	919.4351	395.5872	0.3403814	0.4874221	544.4438	4.131973	0	26	901	437						Frog_fixed.avi	0
23947	1436	880.476	473.0467	0.4832479	0.4800809	546.0804	4.049633	0	925.6623	442.1719	0.3393924	0.4863879	545.1071	4.118784	0	26	903	458						Frog_fixed.avi	0
23963	1437	878.6164	478.7777	0.4821655	0.4800941	546.489	4.060353	0	929.7637	441.7288	0.3383632	0.4860218	545.8113	4.127129	0	26	904	460						Frog_fixed.avi	0
23980	1438	883.3533	481.1973	0.4811039	0.4803608	546.6549	4.062548	0	927.9221	437.149	0.337354	0.4858125	546.203	4.113787	0	26	906	459						Frog_fixed.avi	0
23997	1439	878.0309	489.2285	0.4800761	0.4809123	546.8832	4.058704	0	929.1499	451.7168	0.3363994	0.4857391	546.5494	4.124711	0	26	904	470						Frog_fixed.avi	0
24013	1440	873.9623	497.0811	0.4791068	0.4818219	547.0055	4.047649	0	934.1924	456.2361	0.3355386	0.4859558	546.638	4.138179	0	26	904	477						Frog_fixed.avi	0
24030	1441	873.227	495.6764	0.4782353	0.4829505	547.282	4.045333	0	933.0136	464.7557	0.3347602	0.4863034	546.4312	4.11521	0	26	903	480						Frog_fixed.avi	0
24047	1442	873.9557	491.6611	0.4775226	0.4842833	547.3988	4.045179	0	929.526	463.3538	0.3340549	0.4870241	546.8489	4.101566	0	26	902	478						Frog_fixed.avi	0
24063	1443	879.2633	490.5166	0.4769355	0.4855769	547.5047	4.049648	0	928.325	459.9533	0.3334697	0.4878244	547.1252	4.12049	0	26	904	475						Frog_fixed.avi	0
24080	1444	885.8085	478.2789	0.4764351	0.4869647	547.9199	4.061562	0	926.7968	456.8542	0.3329948	0.4886395	547.3864	4.10987	0	26	906	468						Frog_fixed.avi	0
24096	1445	886.084	481.5051	0.4759703	0.48816	548.3231	4.062021	0	924.7604	463.3878	0.332569	0.4894703	547.7786	4.104736	0	26	905	472						Frog_fixed.avi	0
24113	1446	889.2584	480.8853	0.4755318	0.4891917	548.7556	4.051692	0	922.397	459.1499	0.3321628	0.4902891	548.2091	4.127006	0	26	906	470						Frog_fixed.avi	0
24130	1447	891.9794	478.5525	0.4750983	0.4902297	549.1366	4.072945	0	912.4759	455.2169	0.3317785	0.4910299	548.5651	4.101902	0	26	902	467						Frog_fixed.avi	0
24146	1448	898.473	481.7081	0.4746478	0.4912354	549.7181	4.058356	0	915.6207	454.1029	0.3313861	0.491686	549.157	4.102711	0	26	907	468						Frog_fixed.avi	0
24163	1449	891.9249	484.7481	0.4740929	0.4923145	550.5396	4.066312	0	915.7119	459.5372	0.3309719	0.4922398	549.803	4.095134	0	26	904	472						Frog_fixed.avi	0
24180	1450	887.1622	479.4787	0.4735526	0.4933477	551.0228	4.069825	0	911.8393	454.7867	0.3305839	0.4927962	550.4538	4.112448	0	26	900	467						Frog_fixed.avi	0
24196	1451	886.3575	486.5962	0.4730538	0.4943024	551.6104	4.079105	0	914.2432	452.491	0.3302716	0.4932575	551.1492	4.118796	0	26	900	470						Frog_fixed.avi	0
24213	1452	887.2371	489.3305	0.4726432	0.4953579	552.2278	4.074073	0	911.7333	458.4396	0.330002	0.4936987	552.0593	4.098889	0	26	899	474						Frog_fixed.avi	0
24230	1453	879.1393	490.5615	0.4722643	0.4965383	552.8073	4.067616	0	914.5639	458.11	0.3298791	0.4943496	552.9556	4.110833	0	26	897	474						Frog_fixed.avi	0
24246	1454	873.8882	488.4733	0.4720199	0.4978966	553.5212	4.067201	0	918.0184	457.7031	0.3298166	0.4951475	553.8737	4.119796	0	26	896	473						Frog_fixed.avi	0
24263	1455	877.9074	487.2497	0.471914	0.4991983	554.306	4.061235	0	915.053	455.9521	0.3298623	0.4961059	554.6851	4.09352	0	26	896	472						Frog_fixed.avi	0
24280	1456	872.2518	489.4944	0.4718657	0.5005693	555.0599	4.066683	0	914.2592	457.5923	0.3299643	0.4972815	555.5488	4.11941	0	26	893	474						Frog_fixed.avi	0
24296	1457	879.0496	485.6914	0.4719282	0.5020642	555.9048	4.072323	0	916.1072	465.4158	0.330212	0.4986176	556.4244	4.107298	0	26	898	476						Frog_fixed.avi	0
24313	1458	881.3082	478.8878	0.4720818	0.5036296	556.8027	4.073675	0	915.0408	457.2221	0.3305015	0.5002036	557.3693	4.09358	0	26	898	468						Frog_fixed.avi	0
24330	1459	876.4768	482.5217	0.4723395	0.5051866	557.7473	4.057939	0	913.3466	459.3515	0.3309382	0.5017052	558.2042	4.096287	0	26	895	471						Frog_fixed.avi	0
24346	1460	878.8793	470.5715	0.4726978	0.5067739	558.6672	4.038021	0	909.0079	457.2553	0.331407	0.5030751	559.1519	4.093088	0	26	894	464						Frog_fixed.avi	0
24363	1461	880.7946	469.9003	0.473104	0.5081029	559.4178	4.052323	0	912.2314	465.7558	0.3320072	0.5040865	560.0284	4.096291	0	26	897	468						Frog_fixed.avi	0
24380	1462	871.8249	472.4994	0.4735867	0.5093434	560.1748	4.044195	0	905.8857	455.7066	0.3326415	0.5048791	560.8335	4.070223	0	26	889	464						Frog_fixed.avi	0
24396	1463	863.7489	471.9871	0.4741241	0.5103281	560.9836	4.028449	0	902.822	455.9663	0.3334059	0.5053931	561.6683	4.075162	0	26	883	464						Frog_fixed.avi	0
24413	1464	860.6652	477.9321	0.474854	0.5110238	561.9116	4.019656	0	899.0258	445.3595	0.3343307	0.5055386	562.6779	4.057417	0	26	880	462						Frog_fixed.avi	0
24430	1465	859.7086	482.5617	0.4757911	0.5115734	563.0558	4.013821	0	899.1614	457.7102	0.3354434	0.5052575	563.3448	4.0469	0	26	879	470						Frog_fixed.avi	0
24446	1466	858.4147	477.8481	0.4768723	0.5121246	563.9655	4.011581	0	910.3546	460.1439	0.3367405	0.5047874	564.3275	4.058891	0	26	884	469						Frog_fixed.avi	0
24463	1467	857.9648	483.5603	0.4780474	0.5124516	565.0527	4.00783	0	916.7106	460.1473	0.3381087	0.5040838	564.9866	4.063996	0	26	887	472						Frog_fixed.avi	0
24480	1468	858.1459	479.0771	0.479169	0.5126653	565.9556	3.993218	0	921.0159	480.8559	0.3393957	0.5033231	565.6652	4.07558	0	26	890	480						Frog_fixed.avi	0
24496	1469	865.2264	485.5558	0.4802422	0.5126516	566.9303	4.022941	0	911.2991	467.696	0.3404507	0.5027797	566.3286	4.069968	0	26	888	477						Frog_fixed.avi	0
24513	1470	870.1757	470.0766	0.4810799	0.5124335	567.6669	4.005541	0	905.2014	453.7337	0.3412949	0.5021567	567.0879	4.046217	0	26	888	462						Frog_fixed.avi	0
24530	1471	863.2315	470.5295	0.4816476	0.5120657	568.0845	4.015806	0	897.849	454.0854	0.3419591	0.5014235	567.1887	4.071006	0	26	881	462						Frog_fixed.avi	0
24546	1472	864.4646	475.1709	0.4819973	0.5115802	568.2655	4.004992	0	895.3459	445.4526	0.3423415	0.5009579	567.1888	4.056156	0	26	880	460						Frog_fixed.avi	0
24563	1473	872.149	468.6275	0.482129	0.5112881	568.8058	4.001694	0	883.0923	479.4052	0.3424567	0.5005113	567.1917	4.067512	0	26	878	474						Frog_fixed.avi	0
24580	1474	868.9475	465.1965	0.4819542	0.5111023	568.8464	4.018403	0	890.3878	471.6636	0.3423387	0.5003513	567.7202	4.085238	0	26	880	468						Frog_fixed.avi	0
24596	1475	870.8281	464.9699	0.4815993	0.5109717	569.0229	4.022452	0	892.3239	457.5068	0.3420238	0.5000591	567.8232	4.085034	0	26	882	461						Frog_fixed.avi	0
24613	1476	872.4148	464.6386	0.4811561	0.5107493	569.3559	4.046255	0	897.1625	449.4891	0.3415969	0.4999819	567.8232	4.111114	0	26	885	457						Frog_fixed.avi	0
24629	1477	871.8849	470.7955	0.480661	0.5104678	569.3834	4.04296	0	883.1599	467.8764	0.3410119	0.4998819	567.8261	4.087556	0	26	878	469						Frog_fixed.avi	0
24646	1478	870.0391	471.7755	0.4802217	0.5100644	569.4474	4.020558	0	890.6265	453.0792	0.3406363	0.4997441	567.6136	4.0723	0	26	880	462						Frog_fixed.avi	0
24663	1479	859.8878	490.7179	0.479847	0.5098879	569.3077	4.070933	0	890.2811	446.6862	0.3402823	0.4996792	567.6136	4.08296	0	27	875	469						Frog_fixed.avi	0
24679	1480	809.8676	490.3848	0.4797718	0.5097732	569.0494	4.027223	0	849.2864	464.7674	0.3402674	0.4996	567.6136	4.09459	0	27	830	478						Frog_fixed.avi	0
24696	1481	822.5265	510.8707	0.4796408	0.5094786	568.8975	4.053006	0	875.7518	480.2958	0.3402573	0.4992884	567.6166	4.037167	0	27	849	496						Frog_fixed.avi	0
24713	1482	817.2733	503.537	0.4796157	0.5094283	568.6349	4.026024	0	857.635	451.7242	0.3402052	0.4993634	568.2955	4.087049	0	27	837	478						Frog_fixed.avi	0
24729	1483	818.8335	498.238	0.4796056	0.5093392	568.3658	4.022746	0	861.8906	442.3397	0.3401955	0.4991501	568.2955	4.1122	0	27	840	470						Frog_fixed.avi	0
24746	1484	815.7385	509.4913	0.4795413	0.5091091	567.9886	4.044972	0	858.8809	460.7373	0.3401103	0.4987748	568.2955	4.106578	0	27	837	485						Frog_fixed.avi	0
24763	1485	812.7019	514.2469	0.4793659	0.5086746	567.5637	4.033188	0	860.5643	449.5019	0.3399513	0.4983447	568.2955	4.088017	0	27	837	482						Frog_fixed.avi	0
24779	1486	811.4003	514.4694	0.479001	0.5081021	567.284	4.007652	0	861.3785	453.5959	0.3396228	0.4977495	568.2954	4.105182	0	27	836	484						Frog_fixed.avi	0
24796	1487	780.8357	582.5902	0.4781226	0.5071985	567.2863	4.114644	0	867.4726	433.4445	0.3386249	0.4972482	568.2985	4.088298	0	27	824	508						Frog_fixed.avi	0
24813	1488	-1280	-1024	-1	-1	-1	-1	4	871.4544	461.1791	0.3379959	0.495932	565.3971	4.055653	0	27	871	461						Frog_fixed.avi	0
24829	1489	-1280	-1024	-1	-1	-1	-1	4	880.4556	502.02	0.3369538	0.4946199	565.4003	3.996706	0	27	880	502						Frog_fixed.avi	0
24846	1490	-1280	-1024	-1	-1	-1	-1	4	-1280	-1024	-1	-1	-1	-1	4		0	0						Frog_fixed.avi	0
24863	1491	-1280	-1024	-1	-1	-1	-1	4	-1280	-1024	-1	-1	-1	-1	4		0	0						Frog_fixed.avi	0
24879	1492	-1280	-1024	-1	-1	-1	-1	4	-1280	-1024	-1	-1	-1	-1	4		0	0						Frog_fixed.avi	0
24896	1493	-1280	-1024	-1	-1	-1	-1	4	-1280	-1024	-1	-1	-1	-1	4		0	0						Frog_fixed.avi	0
24913	1494	-1280	-1024	-1	-1	-1	-1	4	-1280	-1024	-1	-1	-1	-1	4		0	0						Frog_fixed.avi	0
24929	1495	-1280	-1024	-1	-1	-1	-1	4	-1280	-1024	-1	-1	-1	-1	4		0	0						Frog_fixed.avi	0
24946	1496	-1280	-1024	-1	-1	-1	-1	4	-1280	-1024	-1	-1	-1	-1	4		0	0						Frog_fixed.avi	0
24963	1497	-1280	-1024	-1	-1	-1	-1	4	-1280	-1024	-1	-1	-1	-1	4		0	0						Frog_fixed.avi	0
24979	1498	-1280	-1024	-1	-1	-1	-1	4	-1280	-1024	-1	-1	-1	-1	4		0	0						Frog_fixed.avi	0
24996	1499	-1280	-1024	-1	-1	-1	-1	4	-1280	-1024	-1	-1	-1	-1	4		0	0						Frog_fixed.avi	0
25012	1500	-1280	-1024	-1	-1	-1	-1	4	-1280	-1024	-1	-1	-1	-1	4		0	0						Frog_fixed.avi	0
25029	1501	-1280	-1024	-1	-1	-1	-1	4	-1280	-1024	-1	-1	-1	-1	4		0	0						Frog_fixed.avi	0
25046	1502	-1280	-1024	-1	-1	-1	-1	4	-1280	-1024	-1	-1	-1	-1	4		0	0						Frog_fixed.avi	0
25062	1503	-1280	-1024	-1	-1	-1	-1	4	-1280	-1024	-1	-1	-1	-1	4		0	0						Frog_fixed.avi	0
25079	1504	-1280	-1024	-1	-1	-1	-1	4	-1280	-1024	-1	-1	-1	-1	4		0	0						Frog_fixed.avi	0
25096	1505	-1280	-1024	-1	-1	-1	-1	4	-1280	-1024	-1	-1	-1	-1	4		0	0						Frog_fixed.avi	0
25112	1506	-1280	-1024	-1	-1	-1	-1	4	-1280	-1024	-1	-1	-1	-1	4		0	0						Frog_fixed.avi	0
25129	1507	-1280	-1024	-1	-1	-1	-1	4	-1280	-1024	-1	-1	-1	-1	4		0	0						Frog_fixed.avi	0
25148	1508	-1280	-1024	-1	-1	-1	-1	4	-1280	-1024	-1	-1	-1	-1	4		0	0						Frog_fixed.avi	0
25163	1509	-1280	-1024	-1	-1	-1	-1	4	-1280	-1024	-1	-1	-1	-1	4		0	0						Frog_fixed.avi	0
25180	1510	-1280	-1024	-1	-1	-1	-1	4	-1280	-1024	-1	-1	-1	-1	4		0	0						Frog_fixed.avi	0
25196	1511	-1280	-1024	-1	-1	-1	-1	4	-1280	-1024	-1	-1	-1	-1	4		0	0						Frog_fixed.avi	0
25213	1512	-1280	-1024	-1	-1	-1	-1	4	-1280	-1024	-1	-1	-1	-1	4		0	0						Frog_fixed.avi	0
25230	1513	-1280	-1024	-1	-1	-1	-1	4	-1280	-1024	-1	-1	-1	-1	4		0	0						Frog_fixed.avi	0
25246	1514	-1280	-1024	-1	-1	-1	-1	4	-1280	-1024	-1	-1	-1	-1	4		0	0						Frog_fixed.avi	0
25263	1515	-1280	-1024	-1	-1	-1	-1	4	-1280	-1024	-1	-1	-1	-1	4		0	0						Frog_fixed.avi	0
25279	1516	-1280	-1024	-1	-1	-1	-1	4	-1280	-1024	-1	-1	-1	-1	4		0	0						Frog_fixed.avi	0
25296	1517	-1280	-1024	-1	-1	-1	-1	4	-1280	-1024	-1	-1	-1	-1	4		0	0						Frog_fixed.avi	0
25313	1518	-1280	-1024	-1	-1	-1	-1	4	-1280	-1024	-1	-1	-1	-1	4		0	0						Frog_fixed.avi	0
25329	1519	-1280	-1024	-1	-1	-1	-1	4	-1280	-1024	-1	-1	-1	-1	4		0	0						Frog_fixed.avi	0
25346	1520	-1280	-1024	-1	-1	-1	-1	4	-1280	-1024	-1	-1	-1	-1	4		0	0						Frog_fixed.avi	0
25362	1521	866.2006	427.7741	0.4785926	0.5473611	576.839	4.186907	3	792.7161	416.1155	0.4785927	0.5473611	576.839	4.169099	1	28	793	416						Frog_fixed.avi	0
25379	1522	868.6656	456.2608	0.477991	0.5488535	569.606	4.126616	3	799.1658	445.3528	0.477991	0.5488535	569.606	4.109177	1	28	799	445						Frog_fixed.avi	0
25396	1523	-1280	-1024	-1	-1	-1	-1	4	-1280	-1024	-1	-1	-1	-1	4		0	0						Frog_fixed.avi	0
25412	1524	-1280	-1024	-1	-1	-1	-1	4	-1280	-1024	-1	-1	-1	-1	4		0	0						Frog_fixed.avi	0
25429	1525	-1280	-1024	-1	-1	-1	-1	4	-1280	-1024	-1	-1	-1	-1	4		0	0						Frog_fixed.avi	0
25446	1526	-1280	-1024	-1	-1	-1	-1	4	-1280	-1024	-1	-1	-1	-1	4		0	0						Frog_fixed.avi	0
25462	1527	-1280	-1024	-1	-1	-1	-1	4	-1280	-1024	-1	-1	-1	-1	4		0	0						Frog_fixed.avi	0
25479	1528	-1280	-1024	-1	-1	-1	-1	4	-1280	-1024	-1	-1	-1	-1	4		0	0						Frog_fixed.avi	0
25496	1529	-1280	-1024	-1	-1	-1	-1	4	-1280	-1024	-1	-1	-1	-1	4		0	0						Frog_fixed.avi	0
25512	1530	-1280	-1024	-1	-1	-1	-1	4	-1280	-1024	-1	-1	-1	-1	4		0	0						Frog_fixed.avi	0
25529	1531	-1280	-1024	-1	-1	-1	-1	4	-1280	-1024	-1	-1	-1	-1	4		0	0						Frog_fixed.avi	0
25546	1532	-1280	-1024	-1	-1	-1	-1	4	-1280	-1024	-1	-1	-1	-1	4		0	0						Frog_fixed.avi	0
25562	1533	-1280	-1024	-1	-1	-1	-1	4	-1280	-1024	-1	-1	-1	-1	4		0	0						Frog_fixed.avi	0
25579	1534	-1280	-1024	-1	-1	-1	-1	4	-1280	-1024	-1	-1	-1	-1	4		0	0						Frog_fixed.avi	0
25595	1535	-1280	-1024	-1	-1	-1	-1	4	-1280	-1024	-1	-1	-1	-1	4		0	0						Frog_fixed.avi	0
25612	1536	-1280	-1024	-1	-1	-1	-1	4	-1280	-1024	-1	-1	-1	-1	4		0	0						Frog_fixed.avi	0
25629	1537	-1280	-1024	-1	-1	-1	-1	4	-1280	-1024	-1	-1	-1	-1	4		0	0						Frog_fixed.avi	0
25645	1538	-1280	-1024	-1	-1	-1	-1	4	-1280	-1024	-1	-1	-1	-1	4		0	0						Frog_fixed.avi	0
25662	1539	-1280	-1024	-1	-1	-1	-1	4	-1280	-1024	-1	-1	-1	-1	4		0	0						Frog_fixed.avi	0
25679	1540	-1280	-1024	-1	-1	-1	-1	4	-1280	-1024	-1	-1	-1	-1	4		0	0						Frog_fixed.avi	0
25695	1541	-1280	-1024	-1	-1	-1	-1	4	-1280	-1024	-1	-1	-1	-1	4		0	0						Frog_fixed.avi	0
25712	1542	-1280	-1024	-1	-1	-1	-1	4	-1280	-1024	-1	-1	-1	-1	4		0	0						Frog_fixed.avi	0
25729	1543	-1280	-1024	-1	-1	-1	-1	4	-1280	-1024	-1	-1	-1	-1	4		0	0						Frog_fixed.avi	0
25745	1544	-1280	-1024	-1	-1	-1	-1	4	-1280	-1024	-1	-1	-1	-1	4		0	0						Frog_fixed.avi	0
25762	1545	-1280	-1024	-1	-1	-1	-1	4	-1280	-1024	-1	-1	-1	-1	4		0	0						Frog_fixed.avi	0
25779	1546	-1280	-1024	-1	-1	-1	-1	4	-1280	-1024	-1	-1	-1	-1	4		0	0						Frog_fixed.avi	0
25795	1547	-1280	-1024	-1	-1	-1	-1	4	-1280	-1024	-1	-1	-1	-1	4		0	0						Frog_fixed.avi	0
25812	1548	-1280	-1024	-1	-1	-1	-1	4	-1280	-1024	-1	-1	-1	-1	4		0	0						Frog_fixed.avi	0
25829	1549	-1280	-1024	-1	-1	-1	-1	4	-1280	-1024	-1	-1	-1	-1	4		0	0						Frog_fixed.avi	0
25845	1550	-1280	-1024	-1	-1	-1	-1	4	-1280	-1024	-1	-1	-1	-1	4		0	0						Frog_fixed.avi	0
25862	1551	-1280	-1024	-1	-1	-1	-1	4	-1280	-1024	-1	-1	-1	-1	4		0	0						Frog_fixed.avi	0
25879	1552	-1280	-1024	-1	-1	-1	-1	4	-1280	-1024	-1	-1	-1	-1	4		0	0						Frog_fixed.avi	0
25895	1553	-1280	-1024	-1	-1	-1	-1	4	-1280	-1024	-1	-1	-1	-1	4		0	0						Frog_fixed.avi	0
25912	1554	-1280	-1024	-1	-1	-1	-1	4	-1280	-1024	-1	-1	-1	-1	4		0	0						Frog_fixed.avi	0
25929	1555	-1280	-1024	-1	-1	-1	-1	4	-1280	-1024	-1	-1	-1	-1	4		0	0						Frog_fixed.avi	0
25945	1556	-1280	-1024	-1	-1	-1	-1	4	-1280	-1024	-1	-1	-1	-1	4		0	0						Frog_fixed.avi	0
25962	1557	-1280	-1024	-1	-1	-1	-1	4	-1280	-1024	-1	-1	-1	-1	4		0	0						Frog_fixed.avi	0
25979	1558	-1280	-1024	-1	-1	-1	-1	4	-1280	-1024	-1	-1	-1	-1	4		0	0						Frog_fixed.avi	0
25995	1559	-1280	-1024	-1	-1	-1	-1	4	-1280	-1024	-1	-1	-1	-1	4		0	0						Frog_fixed.avi	0
26012	1560	-1280	-1024	-1	-1	-1	-1	4	-1280	-1024	-1	-1	-1	-1	4		0	0						Frog_fixed.avi	0
26029	1561	-1280	-1024	-1	-1	-1	-1	4	-1280	-1024	-1	-1	-1	-1	4		0	0						Frog_fixed.avi	0
26045	1562	-1280	-1024	-1	-1	-1	-1	4	-1280	-1024	-1	-1	-1	-1	4		0	0						Frog_fixed.avi	0
26062	1563	-1280	-1024	-1	-1	-1	-1	4	-1280	-1024	-1	-1	-1	-1	4		0	0						Frog_fixed.avi	0
26078	1564	-1280	-1024	-1	-1	-1	-1	4	-1280	-1024	-1	-1	-1	-1	4		0	0						Frog_fixed.avi	0
26095	1565	-1280	-1024	-1	-1	-1	-1	4	-1280	-1024	-1	-1	-1	-1	4		0	0						Frog_fixed.avi	0
26112	1566	-1280	-1024	-1	-1	-1	-1	4	-1280	-1024	-1	-1	-1	-1	4		0	0						Frog_fixed.avi	0
26128	1567	-1280	-1024	-1	-1	-1	-1	4	-1280	-1024	-1	-1	-1	-1	4		0	0						Frog_fixed.avi	0
26145	1568	-1280	-1024	-1	-1	-1	-1	4	-1280	-1024	-1	-1	-1	-1	4		0	0						Frog_fixed.avi	0
26162	1569	-1280	-1024	-1	-1	-1	-1	4	-1280	-1024	-1	-1	-1	-1	4		0	0						Frog_fixed.avi	0
26178	1570	-1280	-1024	-1	-1	-1	-1	4	-1280	-1024	-1	-1	-1	-1	4		0	0						Frog_fixed.avi	0
26195	1571	-1280	-1024	-1	-1	-1	-1	4	-1280	-1024	-1	-1	-1	-1	4		0	0						Frog_fixed.avi	0
26212	1572	-1280	-1024	-1	-1	-1	-1	4	-1280	-1024	-1	-1	-1	-1	4		0	0						Frog_fixed.avi	0
26228	1573	-1280	-1024	-1	-1	-1	-1	4	-1280	-1024	-1	-1	-1	-1	4		0	0						Frog_fixed.avi	0
26245	1574	-1280	-1024	-1	-1	-1	-1	4	-1280	-1024	-1	-1	-1	-1	4		0	0						Frog_fixed.avi	0
26262	1575	-1280	-1024	-1	-1	-1	-1	4	-1280	-1024	-1	-1	-1	-1	4		0	0						Frog_fixed.avi	0
26278	1576	-1280	-1024	-1	-1	-1	-1	4	-1280	-1024	-1	-1	-1	-1	4		0	0						Frog_fixed.avi	0
26295	1577	-1280	-1024	-1	-1	-1	-1	4	-1280	-1024	-1	-1	-1	-1	4		0	0						Frog_fixed.avi	0
26312	1578	-1280	-1024	-1	-1	-1	-1	4	-1280	-1024	-1	-1	-1	-1	4		0	0						Frog_fixed.avi	0
26328	1579	-1280	-1024	-1	-1	-1	-1	4	-1280	-1024	-1	-1	-1	-1	4		0	0						Frog_fixed.avi	0
26345	1580	-1280	-1024	-1	-1	-1	-1	4	-1280	-1024	-1	-1	-1	-1	4		0	0						Frog_fixed.avi	0
26362	1581	-1280	-1024	-1	-1	-1	-1	4	-1280	-1024	-1	-1	-1	-1	4		0	0						Frog_fixed.avi	0
26378	1582	-1280	-1024	-1	-1	-1	-1	4	-1280	-1024	-1	-1	-1	-1	4		0	0						Frog_fixed.avi	0
26395	1583	-1280	-1024	-1	-1	-1	-1	4	-1280	-1024	-1	-1	-1	-1	4		0	0						Frog_fixed.avi	0
26412	1584	-1280	-1024	-1	-1	-1	-1	4	-1280	-1024	-1	-1	-1	-1	4		0	0						Frog_fixed.avi	0
26428	1585	-1280	-1024	-1	-1	-1	-1	4	-1280	-1024	-1	-1	-1	-1	4		0	0						Frog_fixed.avi	0
26445	1586	-1280	-1024	-1	-1	-1	-1	4	-1280	-1024	-1	-1	-1	-1	4		0	0						Frog_fixed.avi	0
26462	1587	-1280	-1024	-1	-1	-1	-1	4	-1280	-1024	-1	-1	-1	-1	4		0	0						Frog_fixed.avi	0
26478	1588	-1280	-1024	-1	-1	-1	-1	4	-1280	-1024	-1	-1	-1	-1	4		0	0						Frog_fixed.avi	0
26495	1589	-1280	-1024	-1	-1	-1	-1	4	-1280	-1024	-1	-1	-1	-1	4		0	0						Frog_fixed.avi	0
26512	1590	-1280	-1024	-1	-1	-1	-1	4	-1280	-1024	-1	-1	-1	-1	4		0	0						Frog_fixed.avi	0
26528	1591	-1280	-1024	-1	-1	-1	-1	4	-1280	-1024	-1	-1	-1	-1	4		0	0						Frog_fixed.avi	0
26545	1592	-1280	-1024	-1	-1	-1	-1	4	-1280	-1024	-1	-1	-1	-1	4		0	0						Frog_fixed.avi	0
26562	1593	-1280	-1024	-1	-1	-1	-1	4	-1280	-1024	-1	-1	-1	-1	4		0	0						Frog_fixed.avi	0
26578	1594	-1280	-1024	-1	-1	-1	-1	4	-1280	-1024	-1	-1	-1	-1	4		0	0						Frog_fixed.avi	0
26595	1595	-1280	-1024	-1	-1	-1	-1	4	-1280	-1024	-1	-1	-1	-1	4		0	0						Frog_fixed.avi	0
26612	1596	-1280	-1024	-1	-1	-1	-1	4	-1280	-1024	-1	-1	-1	-1	4		0	0						Frog_fixed.avi	0
26628	1597	-1280	-1024	-1	-1	-1	-1	4	-1280	-1024	-1	-1	-1	-1	4		0	0						Frog_fixed.avi	0
26645	1598	-1280	-1024	-1	-1	-1	-1	4	-1280	-1024	-1	-1	-1	-1	4		0	0						Frog_fixed.avi	0
26661	1599	-1280	-1024	-1	-1	-1	-1	4	-1280	-1024	-1	-1	-1	-1	4		0	0						Frog_fixed.avi	0
26678	1600	-1280	-1024	-1	-1	-1	-1	4	-1280	-1024	-1	-1	-1	-1	4		0	0						Frog_fixed.avi	0
26695	1601	-1280	-1024	-1	-1	-1	-1	4	-1280	-1024	-1	-1	-1	-1	4		0	0						Frog_fixed.avi	0
26711	1602	-1280	-1024	-1	-1	-1	-1	4	-1280	-1024	-1	-1	-1	-1	4		0	0						Frog_fixed.avi	0
26728	1603	-1280	-1024	-1	-1	-1	-1	4	-1280	-1024	-1	-1	-1	-1	4		0	0						Frog_fixed.avi	0
26745	1604	-1280	-1024	-1	-1	-1	-1	4	-1280	-1024	-1	-1	-1	-1	4		0	0						Frog_fixed.avi	0
26761	1605	-1280	-1024	-1	-1	-1	-1	4	-1280	-1024	-1	-1	-1	-1	4		0	0						Frog_fixed.avi	0
26778	1606	-1280	-1024	-1	-1	-1	-1	4	-1280	-1024	-1	-1	-1	-1	4		0	0						Frog_fixed.avi	0
26795	1607	-1280	-1024	-1	-1	-1	-1	4	-1280	-1024	-1	-1	-1	-1	4		0	0						Frog_fixed.avi	0
26811	1608	-1280	-1024	-1	-1	-1	-1	4	-1280	-1024	-1	-1	-1	-1	4		0	0						Frog_fixed.avi	0
26828	1609	-1280	-1024	-1	-1	-1	-1	4	-1280	-1024	-1	-1	-1	-1	4		0	0						Frog_fixed.avi	0
26845	1610	-1280	-1024	-1	-1	-1	-1	4	-1280	-1024	-1	-1	-1	-1	4		0	0						Frog_fixed.avi	0
26861	1611	-1280	-1024	-1	-1	-1	-1	4	-1280	-1024	-1	-1	-1	-1	4		0	0						Frog_fixed.avi	0
26878	1612	-1280	-1024	-1	-1	-1	-1	4	-1280	-1024	-1	-1	-1	-1	4		0	0						Frog_fixed.avi	0
26895	1613	-1280	-1024	-1	-1	-1	-1	4	-1280	-1024	-1	-1	-1	-1	4		0	0						Frog_fixed.avi	0
26911	1614	-1280	-1024	-1	-1	-1	-1	4	-1280	-1024	-1	-1	-1	-1	4		0	0						Frog_fixed.avi	0
26928	1615	-1280	-1024	-1	-1	-1	-1	4	-1280	-1024	-1	-1	-1	-1	4		0	0						Frog_fixed.avi	0
26945	1616	-1280	-1024	-1	-1	-1	-1	4	-1280	-1024	-1	-1	-1	-1	4		0	0						Frog_fixed.avi	0
26961	1617	-1280	-1024	-1	-1	-1	-1	4	-1280	-1024	-1	-1	-1	-1	4		0	0						Frog_fixed.avi	0
26978	1618	-1280	-1024	-1	-1	-1	-1	4	-1280	-1024	-1	-1	-1	-1	4		0	0						Frog_fixed.avi	0
26995	1619	-1280	-1024	-1	-1	-1	-1	4	-1280	-1024	-1	-1	-1	-1	4		0	0						Frog_fixed.avi	0
27011	1620	-1280	-1024	-1	-1	-1	-1	4	-1280	-1024	-1	-1	-1	-1	4		0	0						Frog_fixed.avi	0
27028	1621	-1280	-1024	-1	-1	-1	-1	4	-1280	-1024	-1	-1	-1	-1	4		0	0						Frog_fixed.avi	0
27044	1622	-1280	-1024	-1	-1	-1	-1	4	-1280	-1024	-1	-1	-1	-1	4		0	0						Frog_fixed.avi	0
27061	1623	-1280	-1024	-1	-1	-1	-1	4	-1280	-1024	-1	-1	-1	-1	4		0	0						Frog_fixed.avi	0
27078	1624	-1280	-1024	-1	-1	-1	-1	4	-1280	-1024	-1	-1	-1	-1	4		0	0						Frog_fixed.avi	0
27095	1625	-1280	-1024	-1	-1	-1	-1	4	-1280	-1024	-1	-1	-1	-1	4		0	0						Frog_fixed.avi	0
27111	1626	-1280	-1024	-1	-1	-1	-1	4	-1280	-1024	-1	-1	-1	-1	4		0	0						Frog_fixed.avi	0
27128	1627	-1280	-1024	-1	-1	-1	-1	4	-1280	-1024	-1	-1	-1	-1	4		0	0						Frog_fixed.avi	0
27145	1628	-1280	-1024	-1	-1	-1	-1	4	-1280	-1024	-1	-1	-1	-1	4		0	0						Frog_fixed.avi	0
27161	1629	-1280	-1024	-1	-1	-1	-1	4	-1280	-1024	-1	-1	-1	-1	4		0	0						Frog_fixed.avi	0
27178	1630	-1280	-1024	-1	-1	-1	-1	4	-1280	-1024	-1	-1	-1	-1	4		0	0						Frog_fixed.avi	0
27195	1631	-1280	-1024	-1	-1	-1	-1	4	-1280	-1024	-1	-1	-1	-1	4		0	0						Frog_fixed.avi	0
27211	1632	-1280	-1024	-1	-1	-1	-1	4	-1280	-1024	-1	-1	-1	-1	4		0	0						Frog_fixed.avi	0
27228	1633	-1280	-1024	-1	-1	-1	-1	4	-1280	-1024	-1	-1	-1	-1	4		0	0						Frog_fixed.avi	0
27246	1634	-1280	-1024	-1	-1	-1	-1	4	-1280	-1024	-1	-1	-1	-1	4		0	0						Frog_fixed.avi	0
27263	1635	-1280	-1024	-1	-1	-1	-1	4	-1280	-1024	-1	-1	-1	-1	4		0	0						Frog_fixed.avi	0
27279	1636	-1280	-1024	-1	-1	-1	-1	4	-1280	-1024	-1	-1	-1	-1	4		0	0						Frog_fixed.avi	0
27295	1637	-1280	-1024	-1	-1	-1	-1	4	-1280	-1024	-1	-1	-1	-1	4		0	0						Frog_fixed.avi	0
27312	1638	-1280	-1024	-1	-1	-1	-1	4	-1280	-1024	-1	-1	-1	-1	4		0	0						Frog_fixed.avi	0
27328	1639	-1280	-1024	-1	-1	-1	-1	4	-1280	-1024	-1	-1	-1	-1	4		0	0						Frog_fixed.avi	0
27345	1640	-1280	-1024	-1	-1	-1	-1	4	-1280	-1024	-1	-1	-1	-1	4		0	0						Frog_fixed.avi	0
27361	1641	-1280	-1024	-1	-1	-1	-1	4	-1280	-1024	-1	-1	-1	-1	4		0	0						Frog_fixed.avi	0
27378	1642	-1280	-1024	-1	-1	-1	-1	4	-1280	-1024	-1	-1	-1	-1	4		0	0						Frog_fixed.avi	0
27395	1643	-1280	-1024	-1	-1	-1	-1	4	-1280	-1024	-1	-1	-1	-1	4		0	0						Frog_fixed.avi	0
27411	1644	-1280	-1024	-1	-1	-1	-1	4	-1280	-1024	-1	-1	-1	-1	4		0	0						Frog_fixed.avi	0
27428	1645	-1280	-1024	-1	-1	-1	-1	4	-1280	-1024	-1	-1	-1	-1	4		0	0						Frog_fixed.avi	0
27444	1646	-1280	-1024	-1	-1	-1	-1	4	-1280	-1024	-1	-1	-1	-1	4		0	0						Frog_fixed.avi	0
27461	1647	-1280	-1024	-1	-1	-1	-1	4	-1280	-1024	-1	-1	-1	-1	4		0	0						Frog_fixed.avi	0
27478	1648	-1280	-1024	-1	-1	-1	-1	4	-1280	-1024	-1	-1	-1	-1	4		0	0						Frog_fixed.avi	0
27495	1649	-1280	-1024	-1	-1	-1	-1	4	-1280	-1024	-1	-1	-1	-1	4		0	0						Frog_fixed.avi	0
27511	1650	-1280	-1024	-1	-1	-1	-1	4	-1280	-1024	-1	-1	-1	-1	4		0	0						Frog_fixed.avi	0
27529	1651	-1280	-1024	-1	-1	-1	-1	4	-1280	-1024	-1	-1	-1	-1	4		0	0						Frog_fixed.avi	0
27546	1652	-1280	-1024	-1	-1	-1	-1	4	-1280	-1024	-1	-1	-1	-1	4		0	0						Frog_fixed.avi	0
27562	1653	-1280	-1024	-1	-1	-1	-1	4	-1280	-1024	-1	-1	-1	-1	4		0	0						Frog_fixed.avi	0
27578	1654	-1280	-1024	-1	-1	-1	-1	4	-1280	-1024	-1	-1	-1	-1	4		0	0						Frog_fixed.avi	0
27595	1655	-1280	-1024	-1	-1	-1	-1	4	-1280	-1024	-1	-1	-1	-1	4		0	0						Frog_fixed.avi	0
27611	1656	-1280	-1024	-1	-1	-1	-1	4	-1280	-1024	-1	-1	-1	-1	4		0	0						Frog_fixed.avi	0
27628	1657	-1280	-1024	-1	-1	-1	-1	4	-1280	-1024	-1	-1	-1	-1	4		0	0						Frog_fixed.avi	0
27644	1658	-1280	-1024	-1	-1	-1	-1	4	-1280	-1024	-1	-1	-1	-1	4		0	0						Frog_fixed.avi	0
27661	1659	-1280	-1024	-1	-1	-1	-1	4	-1280	-1024	-1	-1	-1	-1	4		0	0						Frog_fixed.avi	0
27678	1660	-1280	-1024	-1	-1	-1	-1	4	-1280	-1024	-1	-1	-1	-1	4		0	0						Frog_fixed.avi	0
27694	1661	-1280	-1024	-1	-1	-1	-1	4	-1280	-1024	-1	-1	-1	-1	4		0	0						Frog_fixed.avi	0
27711	1662	-1280	-1024	-1	-1	-1	-1	4	-1280	-1024	-1	-1	-1	-1	4		0	0						Frog_fixed.avi	0
27728	1663	-1280	-1024	-1	-1	-1	-1	4	-1280	-1024	-1	-1	-1	-1	4		0	0						Frog_fixed.avi	0
27744	1664	-1280	-1024	-1	-1	-1	-1	4	-1280	-1024	-1	-1	-1	-1	4		0	0						Frog_fixed.avi	0
27761	1665	-1280	-1024	-1	-1	-1	-1	4	-1280	-1024	-1	-1	-1	-1	4		0	0						Frog_fixed.avi	0
27778	1666	-1280	-1024	-1	-1	-1	-1	4	-1280	-1024	-1	-1	-1	-1	4		0	0						Frog_fixed.avi	0
27795	1667	-1280	-1024	-1	-1	-1	-1	4	-1280	-1024	-1	-1	-1	-1	4		0	0						Frog_fixed.avi	0
27813	1668	-1280	-1024	-1	-1	-1	-1	4	-1280	-1024	-1	-1	-1	-1	4		0	0						Frog_fixed.avi	0
27828	1669	-1280	-1024	-1	-1	-1	-1	4	-1280	-1024	-1	-1	-1	-1	4		0	0						Frog_fixed.avi	0
27845	1670	-1280	-1024	-1	-1	-1	-1	4	-1280	-1024	-1	-1	-1	-1	4		0	0						Frog_fixed.avi	0
27861	1671	-1280	-1024	-1	-1	-1	-1	4	-1280	-1024	-1	-1	-1	-1	4		0	0						Frog_fixed.avi	0
27878	1672	-1280	-1024	-1	-1	-1	-1	4	-1280	-1024	-1	-1	-1	-1	4		0	0						Frog_fixed.avi	0
27894	1673	-1280	-1024	-1	-1	-1	-1	4	-1280	-1024	-1	-1	-1	-1	4		0	0						Frog_fixed.avi	0
27911	1674	-1280	-1024	-1	-1	-1	-1	4	-1280	-1024	-1	-1	-1	-1	4		0	0						Frog_fixed.avi	0
27927	1675	-1280	-1024	-1	-1	-1	-1	4	-1280	-1024	-1	-1	-1	-1	4		0	0						Frog_fixed.avi	0
27944	1676	-1280	-1024	-1	-1	-1	-1	4	-1280	-1024	-1	-1	-1	-1	4		0	0						Frog_fixed.avi	0
27961	1677	-1280	-1024	-1	-1	-1	-1	4	-1280	-1024	-1	-1	-1	-1	4		0	0						Frog_fixed.avi	0
27978	1678	-1280	-1024	-1	-1	-1	-1	4	-1280	-1024	-1	-1	-1	-1	4		0	0						Frog_fixed.avi	0
27994	1679	-1280	-1024	-1	-1	-1	-1	4	-1280	-1024	-1	-1	-1	-1	4		0	0						Frog_fixed.avi	0
28011	1680	-1280	-1024	-1	-1	-1	-1	4	-1280	-1024	-1	-1	-1	-1	4		0	0						Frog_fixed.avi	0
28028	1681	-1280	-1024	-1	-1	-1	-1	4	-1280	-1024	-1	-1	-1	-1	4		0	0						Frog_fixed.avi	0
28044	1682	-1280	-1024	-1	-1	-1	-1	4	-1280	-1024	-1	-1	-1	-1	4		0	0						Frog_fixed.avi	0
28061	1683	-1280	-1024	-1	-1	-1	-1	4	-1280	-1024	-1	-1	-1	-1	4		0	0						Frog_fixed.avi	0
28078	1684	-1280	-1024	-1	-1	-1	-1	4	-1280	-1024	-1	-1	-1	-1	4		0	0						Frog_fixed.avi	0
28094	1685	-1280	-1024	-1	-1	-1	-1	4	-1280	-1024	-1	-1	-1	-1	4		0	0						Frog_fixed.avi	0
28111	1686	-1280	-1024	-1	-1	-1	-1	4	-1280	-1024	-1	-1	-1	-1	4		0	0						Frog_fixed.avi	0
28127	1687	-1280	-1024	-1	-1	-1	-1	4	-1280	-1024	-1	-1	-1	-1	4		0	0						Frog_fixed.avi	0
28144	1688	-1280	-1024	-1	-1	-1	-1	4	-1280	-1024	-1	-1	-1	-1	4		0	0						Frog_fixed.avi	0
28161	1689	-1280	-1024	-1	-1	-1	-1	4	-1280	-1024	-1	-1	-1	-1	4		0	0						Frog_fixed.avi	0
28177	1690	-1280	-1024	-1	-1	-1	-1	4	-1280	-1024	-1	-1	-1	-1	4		0	0						Frog_fixed.avi	0
28194	1691	-1280	-1024	-1	-1	-1	-1	4	-1280	-1024	-1	-1	-1	-1	4		0	0						Frog_fixed.avi	0
28211	1692	-1280	-1024	-1	-1	-1	-1	4	-1280	-1024	-1	-1	-1	-1	4		0	0						Frog_fixed.avi	0
28227	1693	-1280	-1024	-1	-1	-1	-1	4	-1280	-1024	-1	-1	-1	-1	4		0	0						Frog_fixed.avi	0
28244	1694	-1280	-1024	-1	-1	-1	-1	4	-1280	-1024	-1	-1	-1	-1	4		0	0						Frog_fixed.avi	0
28262	1695	-1280	-1024	-1	-1	-1	-1	4	-1280	-1024	-1	-1	-1	-1	4		0	0						Frog_fixed.avi	0
28278	1696	-1280	-1024	-1	-1	-1	-1	4	-1280	-1024	-1	-1	-1	-1	4		0	0						Frog_fixed.avi	0
28294	1697	-1280	-1024	-1	-1	-1	-1	4	-1280	-1024	-1	-1	-1	-1	4		0	0						Frog_fixed.avi	0
28310	1698	-1280	-1024	-1	-1	-1	-1	4	-1280	-1024	-1	-1	-1	-1	4		0	0						Frog_fixed.avi	0
28327	1699	-1280	-1024	-1	-1	-1	-1	4	-1280	-1024	-1	-1	-1	-1	4		0	0						Frog_fixed.avi	0
28344	1700	-1280	-1024	-1	-1	-1	-1	4	-1280	-1024	-1	-1	-1	-1	4		0	0						Frog_fixed.avi	0
28360	1701	-1280	-1024	-1	-1	-1	-1	4	-1280	-1024	-1	-1	-1	-1	4		0	0						Frog_fixed.avi	0
28377	1702	-1280	-1024	-1	-1	-1	-1	4	-1280	-1024	-1	-1	-1	-1	4		0	0						Frog_fixed.avi	0
28394	1703	-1280	-1024	-1	-1	-1	-1	4	-1280	-1024	-1	-1	-1	-1	4		0	0						Frog_fixed.avi	0
28410	1704	995.73	542.0386	0.3354102	0.4340555	546.044	4.288427	3	932.977	532.3627	0.3354101	0.4340555	546.044	4.270098	1	29	933	532						Frog_fixed.avi	0
28427	1705	905.8359	875.3281	0.4106929	0.6285698	547.4402	4.22937	1	840.8493	873.5096	0.4106927	0.6285699	547.4402	4.209001	3	29	906	875						Frog_fixed.avi	0
28444	1706	973.8265	843.189	0.4090194	0.6317399	547.4402	4.196361	1	910.3734	841.1339	0.4090192	0.63174	547.4402	4.176521	3	29	974	843						Frog_fixed.avi	0
28460	1707	690.7545	677.4413	0.4099188	0.6369777	535.9069	3.988557	1	618.037	645.7545	0.4095068	0.6369709	547.4361	4.052635	3	29	691	677						Frog_fixed.avi	0
28477	1708	984.1217	559.9193	0.3281879	0.4455793	535.9025	4.244197	3	926.4647	522.3	0.329695	0.445595	547.4316	4.313452	1	29	926	522						Frog_fixed.avi	0
28494	1709	75.60091	926.3289	0.4188208	0.6399645	535.9111	4.527975	1	-38.87271	910.3718	0.4164741	0.6399326	546.048	4.586153	3	29	76	926						Frog_fixed.avi	0
28510	1710	-1280	-1024	-1	-1	-1	-1	4	-1280	-1024	-1	-1	-1	-1	4	29	0	0						Frog_fixed.avi	0
28527	1711	968.6048	479.6844	0.3210207	0.4583652	535.9016	4.210112	3	909.2567	439.9701	0.3223194	0.4583789	546.0386	4.269952	1	30	909	440						Frog_fixed.avi	0
28544	1712	-1280	-1024	-1	-1	-1	-1	4	-1280	-1024	-1	-1	-1	-1	4	30	0	0						Frog_fixed.avi	0
28561	1713	-1280	-1024	-1	-1	-1	-1	4	-1280	-1024	-1	-1	-1	-1	4	30	0	0						Frog_fixed.avi	0
28577	1714	-1280	-1024	-1	-1	-1	-1	4	-1280	-1024	-1	-1	-1	-1	4	30	0	0						Frog_fixed.avi	0
28594	1715	-1280	-1024	-1	-1	-1	-1	4	-1280	-1024	-1	-1	-1	-1	4	30	0	0						Frog_fixed.avi	0
28610	1716	845.3486	483.7886	0.4486908	0.4476755	535.9084	4.055925	0	908.3268	438.3092	0.3083264	0.4818657	547.4627	4.209427	0	30	877	461						Frog_fixed.avi	0
28627	1717	845.3486	483.7886	0.4481297	0.4513072	546.8018	4.055925	0	908.3268	438.3092	0.3060381	0.4860007	548.6366	4.209427	0	30	877	461						Frog_fixed.avi	0
28644	1718	-1280	-1024	-1	-1	-1	-1	4	-1280	-1024	-1	-1	-1	-1	4	30	0	0						Frog_fixed.avi	0
28660	1719	841.8741	456.8692	0.4446338	0.4573214	546.7999	4.133794	0	908.4496	448.0789	0.302667	0.492474	548.6366	4.169634	0	30	875	452						Frog_fixed.avi	0
28677	1720	837.2719	461.642	0.4438479	0.4593295	546.8	4.122095	0	903.1034	453.3393	0.3019557	0.4944261	548.6366	4.151098	0	30	870	457						Frog_fixed.avi	0
28694	1721	838.0247	466.4147	0.4446518	0.4608535	550.8031	4.120489	0	902.2756	458.5997	0.3022611	0.4952787	550.7244	4.132562	0	30	870	463						Frog_fixed.avi	0
28710	1722	832.1759	447.7642	0.4454502	0.4614322	550.8014	4.119164	0	907.5497	450.1463	0.3031317	0.4953083	550.7244	4.160322	0	30	870	449						Frog_fixed.avi	0
28727	1723	833.3031	452.8152	0.4471592	0.4617882	550.8013	4.115207	0	897.1261	449.2502	0.3047057	0.494653	550.7244	4.13356	0	30	865	451						Frog_fixed.avi	0
28744	1724	833.0885	458.5454	0.449588	0.4620609	550.8011	4.10954	0	900.5911	453.3007	0.3069921	0.4936742	550.7244	4.151483	0	30	867	456						Frog_fixed.avi	0
28761	1725	832.8741	463.8228	0.452537	0.4625195	550.7973	4.105013	0	904.0561	454.0534	0.3096087	0.4925863	549.9848	4.139615	0	30	868	459						Frog_fixed.avi	0
28777	1726	827.7528	457.4474	0.4555833	0.4628485	550.7948	4.114646	0	892.1578	458.7787	0.312543	0.4918317	549.9848	4.142473	0	30	860	458						Frog_fixed.avi	0
28794	1727	829.8729	462.5577	0.4586753	0.4635964	550.7945	4.09509	0	892.5543	455.6829	0.3154446	0.4917344	549.9848	4.145826	0	30	861	459						Frog_fixed.avi	0
28810	1728	829.7039	455.7516	0.4612906	0.4647635	550.7943	4.109536	0	891.1554	459.7325	0.3179184	0.4924881	549.975	4.148613	0	30	860	458						Frog_fixed.avi	0
28827	1729	829.5349	456.8898	0.4625865	0.4660346	547.0641	4.101314	0	889.1782	453.5005	0.3179834	0.4952604	549.6547	4.144465	0	30	859	455						Frog_fixed.avi	0
28843	1730	825.9781	468.1154	0.4626522	0.4679486	547.0625	4.095495	0	886.8993	463.7262	0.3201157	0.4982993	544.3023	4.114223	0	30	856	466						Frog_fixed.avi	0
28860	1731	824.6646	477.7514	0.4625246	0.4703146	542.3135	4.070654	0	884.2455	461.0472	0.320023	0.5036626	543.8516	4.12531	0	30	854	469						Frog_fixed.avi	0
28877	1732	-1280	-1024	-1	-1	-1	-1	4	-1280	-1024	-1	-1	-1	-1	4	30	0	0						Frog_fixed.avi	0
28893	1733	820.45	480.0731	0.4580746	0.4781168	541.2049	4.072235	0	882.2562	466.0091	0.3166274	0.5192686	543.3758	4.150685	0	30	851	473						Frog_fixed.avi	0
28910	1734	819.5331	477.1523	0.4539877	0.483856	540.153	4.067517	0	881.8931	460.5428	0.3126863	0.5307117	543.3758	4.155306	0	30	851	469						Frog_fixed.avi	0
28927	1735	825.1016	482.8173	0.4489267	0.4905981	539.1625	4.097444	0	877.3525	462.8461	0.3083785	0.5421255	541.2238	4.144324	0	30	851	473						Frog_fixed.avi	0
28943	1736	824.887	479.1109	0.44304	0.4981002	537.9673	4.103244	0	881.6298	468.4337	0.3032403	0.5539133	540.6891	4.164042	0	30	853	474						Frog_fixed.avi	0
28960	1737	830.4383	484.8919	0.436697	0.5059002	536.8763	4.094406	0	886.0574	463.3508	0.2977128	0.5653942	540.3398	4.168517	0	30	858	474						Frog_fixed.avi	0
28977	1738	829.6938	482.4843	0.4302941	0.5136548	535.7498	4.103001	0	885.6074	468.1754	0.2921801	0.5759463	540.0128	4.146322	0	30	858	475						Frog_fixed.avi	0
28993	1739	829.8593	481.0757	0.4243084	0.5208611	534.7953	4.105896	0	885.7896	469.9584	0.2869492	0.5850393	540.0089	4.143293	0	30	858	476						Frog_fixed.avi	0
29010	1740	834.8704	482.564	0.4190895	0.5269294	533.9927	4.088341	0	891.1984	470.1147	0.2823872	0.5918819	539.8749	4.149297	0	30	863	476						Frog_fixed.avi	0
29027	1741	835.9494	481.9229	0.4148719	0.5315995	533.3992	4.102803	0	895.49	466.1001	0.2786581	0.5963503	539.8277	4.16882	0	30	866	474						Frog_fixed.avi	0
29043	1742	835.083	482.0638	0.4118039	0.5347832	532.8232	4.091318	0	897.3903	470.2994	0.2758624	0.5984382	539.8862	4.175887	0	30	866	476						Frog_fixed.avi	0
29060	1743	835.669	484.1759	0.4099885	0.5365039	532.4045	4.100191	0	896.2992	466.6555	0.2741057	0.5983349	539.8796	4.164678	0	30	866	475						Frog_fixed.avi	0
29077	1744	839.8947	482.5072	0.409442	0.5368903	531.9016	4.097993	0	895.8292	469.034	0.2733755	0.5962698	539.897	4.176539	0	30	868	476						Frog_fixed.avi	0
29093	1745	840.8035	483.0693	0.4101426	0.536164	531.4121	4.095382	0	901.1229	465.687	0.2737294	0.5927742	539.5237	4.174592	0	30	871	474						Frog_fixed.avi	0
29110	1746	835.976	479.7855	0.4119411	0.5347589	531.1252	4.111871	0	910.515	463.3553	0.2749696	0.5882829	539.2534	4.200385	0	30	873	472						Frog_fixed.avi	0
29127	1747	842.0037	482.1367	0.4147447	0.5329794	530.5716	4.099488	0	902.1183	458.5146	0.2769834	0.583483	539.2534	4.190697	0	30	872	470						Frog_fixed.avi	0
29143	1748	839.7524	476.7971	0.41826	0.530987	530.1981	4.100402	0	903.2172	467.8369	0.2798162	0.5787924	537.855	4.178164	0	30	871	472						Frog_fixed.avi	0
29160	1749	844.701	474.2833	0.4224738	0.5288978	529.7039	4.102047	0	900.7218	468.6934	0.2831415	0.5744864	537.1301	4.177477	0	30	873	471						Frog_fixed.avi	0
29177	1750	852.6481	480.6181	0.4271785	0.5268329	529.3875	4.095098	0	916.6545	458.6454	0.2870367	0.5707908	536.12	4.179833	0	30	885	470						Frog_fixed.avi	0
29193	1751	854.082	478.0451	0.4322112	0.5246919	529.0858	4.109742	0	913.7064	459.3601	0.2912057	0.5675445	535.2079	4.174854	0	30	884	469						Frog_fixed.avi	0
29210	1752	855.3829	472.0271	0.4373231	0.5221645	528.7662	4.104683	0	914.7165	462.2569	0.2955592	0.5646719	534.1349	4.158321	0	30	885	467						Frog_fixed.avi	0
29226	1753	856.6808	474.7561	0.4422791	0.5192076	528.3373	4.103666	0	911.9385	459.8723	0.2998615	0.5622229	532.9882	4.159941	0	30	884	467						Frog_fixed.avi	0
29243	1754	856.951	474.1337	0.4467695	0.5160564	528.0597	4.097099	0	916.2906	459.1711	0.3039261	0.5602229	531.7433	4.160044	0	30	887	467						Frog_fixed.avi	0
29260	1755	851.225	479.0576	0.4506133	0.5131221	527.6959	4.090097	0	916.9153	459.9812	0.3074839	0.5589374	530.6461	4.17277	0	30	884	470						Frog_fixed.avi	0
29277	1756	851.8212	479.4919	0.4537349	0.5107621	527.1173	4.088305	0	910.563	458.4884	0.3103612	0.5581879	529.5002	4.165417	0	30	881	469						Frog_fixed.avi	0
29293	1757	853.7103	479.2881	0.4559752	0.5089514	526.5759	4.09626	0	907.9877	463.6264	0.3124102	0.5577243	528.6763	4.161519	0	30	881	471						Frog_fixed.avi	0
29310	1758	854.7228	473.3371	0.4573075	0.507583	526.0203	4.09516	0	909.3704	457.274	0.3136705	0.5575503	527.8224	4.16905	0	30	882	465						Frog_fixed.avi	0
29326	1759	853.0081	474.1043	0.4579145	0.5063015	525.4241	4.106884	0	908.1427	464.4405	0.3142618	0.5570828	527.1024	4.157691	0	30	881	469						Frog_fixed.avi	0
29343	1760	851.408	477.8003	0.4580055	0.5048281	524.8212	4.106627	0	907.0129	459.8276	0.3143386	0.5562552	526.5731	4.176956	0	30	879	469						Frog_fixed.avi	0
29360	1761	855.2369	474.6301	0.4578643	0.5030291	524.21	4.108663	0	909.277	461.1625	0.3141989	0.5547428	526.2657	4.159677	0	30	882	468						Frog_fixed.avi	0
29376	1762	850.6277	476.024	0.4576147	0.5007381	523.5865	4.106704	0	908.5015	459.0252	0.3139666	0.5524204	525.9866	4.173057	0	30	880	468						Frog_fixed.avi	0
29393	1763	854.9595	466.8955	0.457546	0.4980518	523.0931	4.12606	0	904.4155	460.1515	0.313822	0.5491191	525.8551	4.174746	0	30	880	464						Frog_fixed.avi	0
29410	1764	855.1841	469.0654	0.457671	0.4950918	522.6321	4.105403	0	907.45	457.5783	0.3138759	0.5451794	525.7283	4.165276	0	30	881	463						Frog_fixed.avi	0
29426	1765	855.2739	474.1541	0.458045	0.4920857	522.1155	4.115237	0	909.6866	451.8024	0.3142035	0.5408035	525.5209	4.176291	0	30	882	463						Frog_fixed.avi	0
29443	1766	856.0611	466.7432	0.4588259	0.4893544	521.7753	4.116668	0	909.9973	451.3598	0.3148011	0.5359908	525.53	4.172895	0	30	883	459						Frog_fixed.avi	0
29460	1767	855.526	464.3593	0.460114	0.4867309	521.2997	4.13037	0	910.1401	451.4789	0.3159088	0.530811	525.509	4.173722	0	30	883	458						Frog_fixed.avi	0
29476	1768	853.2376	466.9366	0.4621492	0.4842021	521.0397	4.12702	0	913.6059	445.9531	0.317665	0.5256234	525.2852	4.18273	0	30	883	456						Frog_fixed.avi	0
29493	1769	853.3298	463.9066	0.4649918	0.4817934	520.8401	4.124099	0	911.6068	444.5164	0.320171	0.5206142	525.0981	4.17712	0	30	882	454						Frog_fixed.avi	0
29510	1770	854.9573	462.4598	0.4686519	0.4794755	520.7522	4.128018	0	912.3901	439.8444	0.3234442	0.5158743	524.6133	4.176217	0	30	884	451						Frog_fixed.avi	0
29526	1771	854.5446	460.6013	0.4729807	0.4771682	520.644	4.122705	0	913.668	449.0569	0.3273278	0.5114281	524.3306	4.176371	0	30	884	455						Frog_fixed.avi	0
29543	1772	853.6909	462.5551	0.477777	0.4745511	520.6989	4.125799	0	912.4977	444.5864	0.3316787	0.5071727	523.7532	4.183978	0	30	883	454						Frog_fixed.avi	0
29560	1773	849.5845	461.5164	0.4829604	0.4720037	520.7429	4.119517	0	910.983	450.3427	0.3364611	0.5034381	523.1156	4.169885	0	30	880	456						Frog_fixed.avi	0
29576	1774	855.0117	457.791	0.4884846	0.4698656	520.6873	4.130143	0	909.2628	444.659	0.3415335	0.500546	522.52	4.182174	0	30	882	451						Frog_fixed.avi	0
29593	1775	853.3071	460.5709	0.493936	0.4680881	520.652	4.13012	0	911.4423	441.9869	0.3467229	0.4986789	521.7809	4.177187	0	30	882	451						Frog_fixed.avi	0
29610	1776	854.2453	462.5148	0.4989501	0.4668636	520.8571	4.131256	0	913.8203	440.7011	0.3515535	0.4978074	521.1222	4.171275	0	30	884	452						Frog_fixed.avi	0
29626	1777	850.5895	464.8652	0.5031893	0.4660909	520.885	4.10712	0	915.5463	439.868	0.3556984	0.4977129	520.4129	4.161432	0	30	883	452						Frog_fixed.avi	0
29643	1778	855.3686	465.4254	0.5064903	0.4656839	521.0351	4.129094	0	912.739	450.8221	0.3589304	0.4981603	519.7573	4.16383	0	30	884	458						Frog_fixed.avi	0
29660	1779	850.403	466.138	0.5086548	0.4655665	520.8106	4.113245	0	914.1074	450.0505	0.3611632	0.4990925	519.1229	4.152277	0	30	882	458						Frog_fixed.avi	0
29676	1780	847.9576	472.6925	0.5097784	0.4654851	520.8306	4.107324	0	913.0805	443.8699	0.3623259	0.5002639	518.7404	4.155002	0	30	881	458						Frog_fixed.avi	0
29693	1781	849.8435	470.8871	0.5098896	0.465435	520.8255	4.108151	0	912.7833	450.3397	0.3625052	0.5012649	518.5882	4.1604	0	30	881	461						Frog_fixed.avi	0
29709	1782	853.4555	469.9155	0.5092743	0.4654238	520.6237	4.106774	0	917.3004	447.4789	0.3619334	0.5025919	518.4138	4.148346	0	30	885	459						Frog_fixed.avi	0
29726	1783	853.4797	467.2169	0.5081254	0.4656219	520.3462	4.105579	0	917.136	449.6771	0.3608567	0.5039379	518.1925	4.151819	0	30	885	458						Frog_fixed.avi	0
29743	1784	856.7012	465.8098	0.5065955	0.4659327	520.0523	4.108211	0	923.72	454.2008	0.3593669	0.505318	518.0487	4.150942	0	30	890	460						Frog_fixed.avi	0
29759	1785	860.8468	470.5574	0.504871	0.4661839	519.8588	4.103374	0	923.6443	449.7099	0.357674	0.5066553	517.9835	4.144493	0	30	892	460						Frog_fixed.avi	0
29776	1786	860.7338	468.5143	0.5030472	0.4664201	519.6033	4.114666	0	924.0074	451.9718	0.3558561	0.5075279	517.7822	4.142598	0	30	892	460						Frog_fixed.avi	0
29793	1787	857.7234	464.9814	0.501199	0.4666268	519.5569	4.114004	0	919.798	448.3544	0.3539815	0.5081817	517.6822	4.133003	0	30	889	457						Frog_fixed.avi	0
29809	1788	859.9647	466.7161	0.4994591	0.466756	519.214	4.11395	0	922.4891	455.3062	0.3522598	0.5084513	517.6761	4.144096	0	30	891	461						Frog_fixed.avi	0
29826	1789	862.279	467.228	0.4979232	0.4669104	519.1086	4.102357	0	919.9445	460.4539	0.35063	0.5085325	517.6992	4.143455	0	30	891	464						Frog_fixed.avi	0
29843	1790	859.3202	469.9955	0.496581	0.4669985	518.8524	4.083191	0	918.675	450.8674	0.3492253	0.5083909	517.6205	4.143176	0	30	889	460						Frog_fixed.avi	0
29859	1791	859.2581	474.9488	0.4954588	0.4669883	518.7715	4.091055	0	922.6035	457.7524	0.3480614	0.5077705	517.4302	4.136378	0	30	891	466						Frog_fixed.avi	0
29876	1792	863.3206	467.6999	0.4945481	0.4668519	518.7679	4.086293	0	921.7631	457.2326	0.3470454	0.506879	517.2791	4.137684	0	30	893	462						Frog_fixed.avi	0
29893	1793	858.244	475.8617	0.4937529	0.4663935	518.6042	4.091622	0	923.2838	455.2454	0.3461753	0.5057297	517.2439	4.139006	0	30	891	466						Frog_fixed.avi	0
29909	1794	861.8103	470.4461	0.4931227	0.4658709	518.6989	4.088389	0	921.8817	452.3742	0.3453791	0.5042996	517.0097	4.136123	0	30	892	461						Frog_fixed.avi	0
29926	1795	861.4514	472.0416	0.4924039	0.4652229	518.796	4.0705	0	925.8008	454.6497	0.344637	0.5027809	517.0109	4.129655	0	30	894	463						Frog_fixed.avi	0
29943	1796	864.997	473.3796	0.4916268	0.4644387	518.7485	4.085196	0	924.7618	455.2259	0.3437223	0.5012526	517.0456	4.132413	0	30	895	464						Frog_fixed.avi	0
29959	1797	866.1539	472.3085	0.4905597	0.4636322	518.6868	4.075072	0	927.6946	453.5319	0.3426221	0.4999879	516.7939	4.120733	0	30	897	463						Frog_fixed.avi	0
29976	1798	865.392	471.2617	0.4892444	0.4627986	518.7286	4.058611	0	927.8	454.596	0.3412271	0.498711	516.8994	4.124262	0	30	897	463						Frog_fixed.avi	0
29993	1799	864.621	466.679	0.487543	0.461957	518.8681	4.060966	0	928.5284	450.1426	0.3395694	0.4976909	516.8609	4.123716	0	30	897	458						Frog_fixed.avi	0
30009	1800	867.1134	468.7302	0.4856893	0.4611953	518.7751	4.06809	0	929.512	451.4974	0.337687	0.4968568	516.8726	4.116638	0	30	898	460						Frog_fixed.avi	0
30026	1801	861.5599	477.0266	0.4836043	0.460585	518.772	4.060642	0	927.2914	451.1836	0.3356532	0.4962727	517.1057	4.107681	0	30	894	464						Frog_fixed.avi	0
30043	1802	864.3342	472.583	0.4815685	0.4604829	518.9033	4.055326	0	924.0718	448.5781	0.333585	0.4961773	517.451	4.103755	0	30	894	461						Frog_fixed.avi	0
30059	1803	858.0865	467.7032	0.4796785	0.4607338	518.9889	4.053676	0	919.8828	449.8862	0.331745	0.4963078	517.8505	4.106455	0	30	889	459						Frog_fixed.avi	0
30076	1804	864.2292	469.775	0.4782903	0.4612574	519.3594	4.052931	0	921.9424	444.5285	0.3303508	0.4966948	518.2264	4.116528	0	30	893	457						Frog_fixed.avi	0
30093	1805	861.8173	468.1167	0.4774988	0.4618843	519.8644	4.054603	0	926.916	444.2168	0.32965	0.4967643	518.6125	4.104148	0	30	894	456						Frog_fixed.avi	0
30109	1806	864.4163	468.7351	0.4774212	0.4621433	520.2982	4.045443	0	922.647	451.7309	0.3295499	0.4962973	519.088	4.104079	0	30	894	460						Frog_fixed.avi	0
30126	1807	863.308	468.1616	0.47804	0.4621154	520.9072	4.053506	0	922.1156	444.7567	0.3302024	0.4954063	519.6452	4.093041	0	30	893	456						Frog_fixed.avi	0
30143	1808	865.893	463.8707	0.4792505	0.4616844	521.7	4.050339	0	927.2205	449.4243	0.3314977	0.4938972	520.0121	4.093317	0	30	897	457						Frog_fixed.avi	0
30159	1809	862.7372	460.8986	0.4808516	0.4610461	522.4426	4.043801	0	928.1252	446.799	0.3331561	0.4921644	520.7051	4.092417	0	30	895	454						Frog_fixed.avi	0
30176	1810	867.6716	463.9948	0.4827517	0.4603447	523.3702	4.045223	0	927.7843	446.3252	0.3351064	0.4902804	521.4081	4.095294	0	30	898	455						Frog_fixed.avi	0
30193	1811	863.3535	471.6979	0.4847923	0.4598141	524.1714	4.031811	0	931.1273	443.4923	0.3372431	0.4883771	522.1671	4.08738	0	30	897	458						Frog_fixed.avi	0
30209	1812	860.3324	463.9038	0.4868116	0.4596601	525.0674	4.057265	0	927.7996	450.4247	0.3393519	0.486725	522.9372	4.091435	0	30	894	457						Frog_fixed.avi	0
30226	1813	858.7471	464.0001	0.4887652	0.4596504	526.0259	4.048723	0	925.3375	447.3506	0.3413797	0.4851826	523.6855	4.084982	0	30	892	456						Frog_fixed.avi	0
30243	1814	861.7505	462.2643	0.4907226	0.4597567	526.8792	4.045776	0	924.1495	440.8417	0.3433794	0.4838402	524.7855	4.096762	0	30	893	452						Frog_fixed.avi	0
30259	1815	856.8832	465.0097	0.4925717	0.4600981	527.6283	4.060343	0	922.1023	443.1897	0.3452966	0.482505	525.7518	4.078916	0	30	889	454						Frog_fixed.avi	0
30276	1816	855.9476	463.7184	0.494401	0.4604597	528.3926	4.045802	0	922.9398	442.2457	0.3472642	0.4814224	526.6648	4.091017	0	30	889	453						Frog_fixed.avi	0
30292	1817	850.5816	468.812	0.496177	0.4608125	529.2756	4.046524	0	921.114	445.8774	0.3491742	0.4803221	527.5408	4.08394	0	30	886	457						Frog_fixed.avi	0
30309	1818	853.4309	463.2464	0.497959	0.4610956	530.1634	4.055909	0	917.3195	445.3427	0.3510554	0.4794003	528.6672	4.081472	0	30	885	454						Frog_fixed.avi	0
30326	1819	854.4232	463.9337	0.4997232	0.4613019	531.0448	4.058658	0	921.1609	447.7579	0.3529914	0.4785711	529.4787	4.079592	0	30	888	456						Frog_fixed.avi	0
30342	1820	852.2501	467.8512	0.501505	0.4615001	531.9216	4.052356	0	923.6816	447.6034	0.3549405	0.4778363	530.5466	4.076582	0	30	888	458						Frog_fixed.avi	0
30359	1821	849.9797	462.7272	0.5033259	0.4618214	533.1155	4.055602	0	919.6487	443.2938	0.3568931	0.477434	531.668	4.081018	0	30	885	453						Frog_fixed.avi	0
30376	1822	854.649	463.0663	0.5052332	0.4622002	534.0232	4.050135	0	917.1436	438.9355	0.3589478	0.477172	532.6111	4.072161	0	30	886	451						Frog_fixed.avi	0
30392	1823	848.4094	461.646	0.5070978	0.4627228	535.0992	4.0557	0	920.0503	444.5279	0.3610123	0.4770499	533.5703	4.065062	0	30	884	453						Frog_fixed.avi	0
30409	1824	850.4194	461.8398	0.5088757	0.4632103	536.1824	4.064715	0	918.8625	446.3871	0.3629907	0.4771535	534.2547	4.076101	0	30	885	454						Frog_fixed.avi	0
30426	1825	849.4577	462.8997	0.510496	0.4637215	537.1124	4.057456	0	916.6254	437.0436	0.3647475	0.4773884	535.3627	4.078449	0	30	883	450						Frog_fixed.avi	0
30442	1826	853.2529	461.2486	0.5119939	0.4643171	537.8575	4.06531	0	917.3153	439.486	0.3663716	0.4776656	536.2281	4.097702	0	30	885	450						Frog_fixed.avi	0
30459	1827	852.9044	465.1028	0.5132527	0.4649787	538.886	4.066097	0	918.7007	442.8462	0.3678286	0.4781694	536.9358	4.078761	0	30	886	454						Frog_fixed.avi	0
30476	1828	848.6957	459.885	0.5142459	0.4657001	539.4731	4.05708	0	916.9636	443.007	0.3689789	0.478801	537.7462	4.074057	0	30	883	451						Frog_fixed.avi	0
30492	1829	854.5599	460.6953	0.5149852	0.4664126	540.3978	4.067696	0	919.0239	448.0163	0.3698851	0.4796711	538.2371	4.076331	0	30	887	454						Frog_fixed.avi	0
30509	1830	857.1823	456.0946	0.5153658	0.4671616	541.0963	4.057531	0	923.5186	442.2664	0.3703899	0.4807112	539.0399	4.075748	0	30	890	449						Frog_fixed.avi	0
30526	1831	851.9532	461.0791	0.5153323	0.4679359	541.5834	4.06878	0	923.0463	444.4554	0.3704744	0.4817281	539.7417	4.064232	0	30	887	453						Frog_fixed.avi	0
30542	1832	854.3585	461.7032	0.5150168	0.4687705	542.1887	4.067022	0	924.1205	450.1224	0.3702456	0.4827188	540.4895	4.065944	0	30	889	456						Frog_fixed.avi	0
30559	1833	852.8358	462.3758	0.5144143	0.4696111	542.7797	4.068357	0	924.538	442.2734	0.3697602	0.483859	540.8901	4.083219	0	30	889	452						Frog_fixed.avi	0
30576	1834	854.8759	459.5097	0.5136456	0.4704569	543.0291	4.061284	0	922.8921	440.7561	0.3691055	0.4848842	541.4553	4.077862	0	30	889	450						Frog_fixed.avi	0
30592	1835	856.9268	461.8298	0.5128366	0.471227	543.6207	4.063967	0	923.8736	442.6679	0.3683609	0.4858028	541.9742	4.064073	0	30	890	452						Frog_fixed.avi	0
30609	1836	856.6284	465.7184	0.5119599	0.471822	543.9816	4.056472	0	921.9423	441.8251	0.3675573	0.4865505	542.5229	4.064306	0	30	889	454						Frog_fixed.avi	0
30626	1837	854.6467	467.2848	0.5111392	0.4724374	544.3104	4.064373	0	919.8789	444.2421	0.3667973	0.4872706	542.8586	4.068667	0	30	887	456						Frog_fixed.avi	0
30642	1838	852.9035	466.5294	0.5103285	0.4729693	544.7257	4.05059	0	919.8951	448.2248	0.3660883	0.4877079	543.1522	4.074164	0	30	886	457						Frog_fixed.avi	0
30659	1839	853.9106	463.8786	0.5096012	0.4732504	545.0591	4.056823	0	919.2626	443.909	0.3653964	0.4880956	543.4182	4.066961	0	30	887	454						Frog_fixed.avi	0
30676	1840	852.2022	467.6369	0.5089397	0.4733122	545.2347	4.037013	0	916.3324	443.0029	0.3647595	0.4881398	543.7097	4.056479	0	30	884	455						Frog_fixed.avi	0
30692	1841	853.2112	462.6272	0.5082631	0.4732013	545.4617	4.03925	0	916.1104	443.7304	0.3641705	0.4880851	543.7153	4.055107	0	30	885	453						Frog_fixed.avi	0
30709	1842	857.4827	466.352	0.507621	0.4729696	545.8582	4.042159	0	919.6248	441.3247	0.3635437	0.4879234	544.0484	4.052673	0	30	889	454						Frog_fixed.avi	0
30726	1843	856.112	468.321	0.5068876	0.4726702	545.9924	4.030353	0	917.5952	449.1317	0.3628597	0.4877453	544.3217	4.056868	0	30	887	459						Frog_fixed.avi	0
30742	1844	856.5106	465.1592	0.5060985	0.4724263	546.1241	4.039913	0	920.1049	446.1982	0.3621152	0.4875176	544.3883	4.05583	0	30	888	456						Frog_fixed.avi	0
30759	1845	856.2393	463.953	0.5051879	0.4722007	546.1536	4.02495	0	918.7544	446.7675	0.3612458	0.487455	544.5755	4.035698	0	30	887	455						Frog_fixed.avi	0
30776	1846	856.3124	461.5809	0.5041749	0.4719616	546.3046	4.020075	0	918.8793	444.6927	0.3602647	0.4874413	544.7123	4.033208	0	30	888	453						Frog_fixed.avi	0
30792	1847	857.8104	458.942	0.5030743	0.4716688	546.4938	4.028296	0	915.3632	446.8739	0.3591901	0.487445	544.8588	4.042865	0	30	887	453						Frog_fixed.avi	0
30809	1848	856.8624	463.258	0.5018781	0.4714194	546.5768	4.031999	0	914.1295	448.5367	0.3580122	0.4874783	544.9254	4.03289	0	30	885	456						Frog_fixed.avi	0
30825	1849	854.4917	462.3143	0.5006688	0.4711529	546.6	4.017518	0	914.3848	446.5993	0.3568539	0.4874703	545.13	4.03593	0	30	884	454						Frog_fixed.avi	0
30842	1850	854.7439	459.4287	0.4994786	0.4709869	546.7388	4.019069	0	911.409	449.8834	0.3556844	0.4875313	545.3708	4.043892	0	30	883	455						Frog_fixed.avi	0
30859	1851	852.4005	468.179	0.498428	0.4709749	546.704	3.998655	0	910.4516	445.2491	0.3546475	0.4877093	545.4545	4.024243	0	30	881	457						Frog_fixed.avi	0
30875	1852	852.1908	463.3797	0.4974756	0.4710333	546.7572	3.993191	0	908.374	445.2867	0.353713	0.4878098	545.6051	4.034242	0	30	880	454						Frog_fixed.avi	0
30892	1853	854.437	460.3478	0.4966714	0.4711195	546.7305	3.994942	0	909.8813	443.908	0.3529283	0.4878657	545.6113	4.034934	0	30	882	452						Frog_fixed.avi	0
30909	1854	854.7684	464.5937	0.4959656	0.471064	546.7411	3.987807	0	914.5624	438.3442	0.3522517	0.4878345	545.7659	4.035141	0	30	885	451						Frog_fixed.avi	0
30925	1855	857.1364	462.978	0.4953747	0.4710612	546.7406	3.993964	0	914.6548	440.7968	0.3516972	0.4877842	545.7542	4.019933	0	30	886	452						Frog_fixed.avi	0
30942	1856	853.5173	460.8618	0.4948999	0.4711163	546.7474	3.98773	0	918.9211	439.7751	0.3512427	0.4877665	545.8597	4.026368	0	30	886	450						Frog_fixed.avi	0
30959	1857	858.1436	455.3923	0.4945326	0.471254	546.8027	3.985745	0	912.6787	442.3003	0.350835	0.4878683	546.0224	4.025626	0	30	885	449						Frog_fixed.avi	0
30975	1858	864.7356	447.0683	0.4940867	0.4714611	546.6974	3.987016	0	924.7184	439.5353	0.3504397	0.4881135	546.1479	4.027896	0	31	895	443						Frog_fixed.avi	0
30992	1859	885.5394	436.6188	0.493572	0.4716159	547.1676	3.995414	0	946.7036	422.6146	0.3499842	0.4882237	546.4059	4.024737	0	31	916	430						Frog_fixed.avi	0
31009	1860	894.0685	430.4512	0.4932946	0.4720153	546.9819	3.987211	0	952.6349	417.5488	0.3497116	0.4887458	546.2878	4.036976	0	31	923	424						Frog_fixed.avi	0
31025	1861	887.702	432.2515	0.4929799	0.4724303	547.1087	3.985721	0	945.7062	419.1	0.3494194	0.4891426	546.5367	4.023686	0	31	917	426						Frog_fixed.avi	0
31042	1862	888.6199	432.4123	0.4927379	0.4728394	547.2443	3.988297	0	949.3251	414.7036	0.3492143	0.4895232	546.6456	4.023382	0	31	919	424						Frog_fixed.avi	0
31059	1863	885.4516	433.304	0.4926249	0.4732018	547.3284	3.996938	0	944.2198	420.3586	0.3490707	0.4897034	546.8734	4.015977	0	31	915	427						Frog_fixed.avi	0
31075	1864	883.4461	429.2273	0.4926161	0.4735802	547.4153	3.987099	0	946.3699	419.6744	0.3491122	0.4898063	547.1542	4.026632	0	31	915	424						Frog_fixed.avi	0
31092	1865	886.6558	427.2133	0.4927669	0.4739305	547.6199	4.002745	0	948.4102	423.9295	0.3492852	0.4898464	547.2198	4.023393	0	31	918	426						Frog_fixed.avi	0
31109	1866	887.8195	427.4269	0.4930032	0.4742104	547.7023	3.994026	0	949.5373	417.8574	0.3495439	0.4898579	547.4454	4.030757	0	31	919	423						Frog_fixed.avi	0
31125	1867	889.9963	430.974	0.4933544	0.4743717	548.0784	3.991028	0	949.6862	417.0787	0.34991	0.4898092	547.6563	4.021737	0	31	920	424						Frog_fixed.avi	0
31142	1868	893.1751	425.9903	0.4937791	0.4745975	548.289	3.990535	0	948.5948	412.2587	0.3503698	0.4897541	547.838	4.029547	0	31	921	419						Frog_fixed.avi	0
31159	1869	887.9542	431.3831	0.4942473	0.4748196	548.4603	3.98537	0	949.4243	417.5707	0.3508745	0.4897249	548.0439	4.029689	0	31	919	424						Frog_fixed.avi	0
31175	1870	889.7124	430.7769	0.4947424	0.4751508	548.6683	3.994414	0	950.1497	418.6241	0.3513983	0.4897325	548.2672	4.029684	0	31	920	425						Frog_fixed.avi	0
31192	1871	887.5035	429.9699	0.495242	0.475523	548.8037	3.992128	0	948.691	415.41	0.351923	0.4897737	548.4343	4.02651	0	31	918	423						Frog_fixed.avi	0
31209	1872	891.5657	427.9693	0.4957213	0.4759038	548.9916	3.999279	0	949.1138	423.5089	0.3524356	0.4898435	548.6589	4.028409	0	31	920	426						Frog_fixed.avi	0
31225	1873	888.1193	433.263	0.4961529	0.47618	549.2701	3.980354	0	943.8803	423.8284	0.352863	0.4899018	548.9922	4.036572	0	31	916	429						Frog_fixed.avi	0
31242	1874	889.2089	436.6087	0.4965588	0.4764234	549.4576	4.004252	0	947.7281	413.437	0.3532908	0.4900606	549.1111	4.039542	0	31	918	425						Frog_fixed.avi	0
31259	1875	889.2515	437.2242	0.4969026	0.4766173	549.6365	4.003369	0	947.6968	415.7363	0.3537062	0.4901288	549.1912	4.033159	0	31	918	426						Frog_fixed.avi	0
31275	1876	888.3879	433.1486	0.497231	0.4769116	549.8719	3.986459	0	946.6749	424.1933	0.3540433	0.4902348	549.377	4.030627	0	31	918	429						Frog_fixed.avi	0
31292	1877	895.2056	437.8552	0.4975376	0.4771051	549.8354	3.99689	0	942.3807	418.9814	0.3543296	0.490371	549.6118	4.027033	0	31	919	428						Frog_fixed.avi	0
31308	1878	888.7082	442.1476	0.4977482	0.4773891	550.179	3.997183	0	942.7035	421.3536	0.3546065	0.4905305	549.7268	4.0227	0	31	916	432						Frog_fixed.avi	0
31325	1879	888.9572	439.8089	0.4979421	0.477727	550.2299	3.99456	0	946.2976	422.3567	0.3548191	0.490667	549.8517	4.029948	0	31	918	431						Frog_fixed.avi	0
31342	1880	895.4632	439.9528	0.4981146	0.4779159	550.2922	3.998488	0	943.7432	420.205	0.3549493	0.4909814	550.097	4.016776	0	31	920	430						Frog_fixed.avi	0
31358	1881	888.4315	442.7364	0.4981402	0.4780658	550.5002	3.995291	0	947.2693	412.3439	0.3550718	0.4912555	550.0703	4.024261	0	31	918	428						Frog_fixed.avi	0
31375	1882	889.2659	447.9718	0.4981436	0.4781607	550.6021	3.984184	0	943.5889	420.8322	0.355082	0.4914064	550.1426	4.007064	0	31	916	434						Frog_fixed.avi	0
31392	1883	890.4821	445.7845	0.4980619	0.478173	550.7359	3.991813	0	942.955	422.5303	0.3549968	0.4916028	550.3937	4.014859	0	31	917	434						Frog_fixed.avi	0
31408	1884	896.2375	440.7151	0.4979391	0.4780698	550.7876	3.990946	0	942.4271	424.756	0.3548846	0.4917563	550.4055	4.025315	0	31	919	433						Frog_fixed.avi	0
31425	1885	886.861	437.734	0.4976201	0.4778145	550.8314	3.982503	0	942.978	426.2841	0.3546395	0.4918311	550.4564	4.008305	0	31	915	432						Frog_fixed.avi	0
31442	1886	884.8604	444.8798	0.4972081	0.4773861	550.7848	3.97613	0	940.1641	423.7408	0.3542719	0.4918518	550.5179	4.002905	0	31	913	434						Frog_fixed.avi	0
31458	1887	890.2994	443.2109	0.4967142	0.4769401	550.755	3.975781	0	940.0906	424.3466	0.3537595	0.4917629	550.5991	4.00003	0	31	915	434						Frog_fixed.avi	0
31475	1888	887.7019	444.3839	0.496096	0.4764889	550.9299	3.984986	0	939.1317	428.8964	0.3531512	0.4915729	550.7187	4.025375	0	31	913	437						Frog_fixed.avi	0
31492	1889	887.764	442.8894	0.4954005	0.4761333	550.9291	3.982055	0	939.6902	429.9727	0.3524832	0.4915208	550.8115	4.018714	0	31	914	436						Frog_fixed.avi	0
31508	1890	886.0812	443.9189	0.4947015	0.4758382	550.9189	3.983584	0	938.4828	430.5142	0.3518004	0.4914626	550.8004	4.006441	0	31	912	437						Frog_fixed.avi	0
31525	1891	894.2577	438.3186	0.4940536	0.475619	550.9349	3.984783	0	938.1837	432.381	0.3511151	0.4914266	550.6829	4.015933	0	31	916	435						Frog_fixed.avi	0
31542	1892	889.9958	441.2591	0.493327	0.4753964	550.8035	3.97421	0	941.6674	425.3226	0.350419	0.4913928	550.7196	4.01419	0	31	916	433						Frog_fixed.avi	0
31558	1893	893.2358	439.8532	0.4926287	0.4751696	550.8489	3.977687	0	940.9911	425.6633	0.3497153	0.491365	550.7018	4.014112	0	31	917	433						Frog_fixed.avi	0
31575	1894	887.6978	445.8794	0.4918688	0.4749021	550.81	3.971542	0	940.2624	423.7438	0.3489453	0.4912964	550.658	4.012241	0	31	914	435						Frog_fixed.avi	0
31592	1895	895.9934	439.5114	0.4911027	0.4746853	550.7814	3.979863	0	939.3405	423.5541	0.348155	0.4912344	550.5443	4.026127	0	31	918	432						Frog_fixed.avi	0
31608	1896	895.0376	438.8177	0.4902549	0.4744982	550.6583	3.976708	0	944.6627	421.6862	0.3473186	0.4911352	550.5165	4.042019	0	31	920	430						Frog_fixed.avi	0
31625	1897	890.1065	443.0256	0.4893881	0.4743162	550.5743	3.98402	0	942.5967	422.0414	0.3464637	0.4910473	550.4469	4.031297	0	31	916	433						Frog_fixed.avi	0
31642	1898	895.0179	443.355	0.4885426	0.4740887	550.468	3.985816	0	939.5096	420.2578	0.3455508	0.4909268	550.5025	4.034349	0	31	917	432						Frog_fixed.avi	0
31658	1899	894.0854	437.9882	0.4876644	0.4738514	550.3844	3.98288	0	941.0631	432.101	0.3446972	0.4907111	550.3007	4.026973	0	31	918	435						Frog_fixed.avi	0
31675	1900	896.2772	435.5785	0.4868016	0.4735716	550.3335	3.972936	0	939.3875	427.75	0.3437993	0.4906127	550.1685	4.0201	0	31	918	432						Frog_fixed.avi	0
31692	1901	891.0669	445.3376	0.4858966	0.4732148	550.3019	3.971634	0	939.0413	426.4142	0.3428989	0.490516	550.0143	4.029454	0	31	915	436						Frog_fixed.avi	0
31708	1902	891.4952	442.6346	0.4850268	0.4729044	550.11	3.971861	0	942.0745	420.4111	0.3419928	0.4904225	550.0042	4.03543	0	31	917	432						Frog_fixed.avi	0
31725	1903	895.4953	438.5479	0.4841262	0.4726519	550.0611	3.982075	0	941.1346	418.6335	0.3411205	0.4903452	549.8256	4.036303	0	31	918	429						Frog_fixed.avi	0
31741	1904	892.1855	438.6414	0.4832661	0.4722876	549.9545	3.972687	0	943.0988	422.7863	0.3402306	0.4902147	549.7363	4.033016	0	31	918	431						Frog_fixed.avi	0
31758	1905	894.3936	441.4969	0.4823773	0.4719275	549.9768	3.962459	0	940.6626	422.7442	0.3393061	0.4900694	549.6239	4.039411	0	31	918	432						Frog_fixed.avi	0
31775	1906	887.7947	441.2696	0.4813755	0.4715169	549.8431	3.979281	0	940.4453	430.0407	0.3383474	0.4898556	549.4517	4.037025	0	31	914	436						Frog_fixed.avi	0
31791	1907	890.4803	445.1242	0.4803497	0.471147	549.6966	3.972393	0	937.1819	429.6327	0.3372968	0.4898302	549.4321	4.043105	0	31	914	437						Frog_fixed.avi	0
31808	1908	888.6455	444.8662	0.4792507	0.4708197	549.4387	3.964422	0	938.4216	432.536	0.3361841	0.4898946	549.2791	4.043849	0	31	914	439						Frog_fixed.avi	0
31825	1909	885.9019	445.2558	0.4780536	0.4705908	549.3149	3.96651	0	938.2248	420.1983	0.3349888	0.490172	549.3514	4.038945	0	31	912	433						Frog_fixed.avi	0
31841	1910	885.4554	442.6119	0.4767878	0.4705112	549.1661	3.971033	0	933.4808	427.7948	0.3337331	0.4904382	549.1279	4.034854	0	31	909	435						Frog_fixed.avi	0
31858	1911	888.9969	456.0162	0.4754481	0.4705924	549.0338	3.974226	0	939.0649	431.2908	0.3324179	0.4908581	549.0012	4.037763	0	32	914	444						Frog_fixed.avi	0
31875	1912	901.8644	525.7855	0.4739643	0.4711868	548.8478	3.981	0	935.5573	507.0984	0.3310782	0.4916833	549.0344	4.039653	0	32	919	516						Frog_fixed.avi	0
31891	1913	896.4806	509.5381	0.4726809	0.4713655	548.6043	3.964455	0	941.8145	494.6162	0.3297453	0.4920469	548.8469	4.033321	0	32	919	502						Frog_fixed.avi	0
31908	1914	901.116	515.0196	0.4715237	0.4716606	548.3945	3.971647	0	938.3721	498.9718	0.3285048	0.4924541	548.787	4.03643	0	32	920	507						Frog_fixed.avi	0
31925	1915	900.863	515.9861	0.4706357	0.4721956	548.2041	3.994049	0	942.4213	502.7185	0.3275592	0.4929852	548.6279	4.049655	0	32	922	509						Frog_fixed.avi	0
31941	1916	899.5893	519.8624	0.4702344	0.4730161	547.9764	3.991223	0	937.4224	507.8439	0.3270743	0.4938587	548.449	4.049306	0	32	919	514						Frog_fixed.avi	0
31958	1917	900.6878	518.6142	0.4705337	0.4741721	547.806	3.996337	0	939.2236	499.7574	0.3272651	0.495223	547.9815	4.039875	0	32	920	509						Frog_fixed.avi	0
31975	1918	902.6265	512.6842	0.4715545	0.4754968	547.5619	3.99647	0	942.5432	502.4044	0.3281636	0.4966896	547.3825	4.041494	0	32	923	508						Frog_fixed.avi	0
31991	1919	898.3652	520.3638	0.4731695	0.4767773	547.2067	3.993048	0	938.1115	504.218	0.3296458	0.4982229	546.7133	4.042917	0	32	918	512						Frog_fixed.avi	0
32008	1920	901.1121	516.2091	0.4751138	0.4778684	546.919	4.000402	0	938.6205	512.0988	0.3314601	0.4995037	545.9353	4.050823	0	32	920	514						Frog_fixed.avi	0
32025	1921	899.6577	516.7114	0.4771583	0.478802	546.5771	3.997472	0	939.6141	506.1675	0.333398	0.5007536	545.1553	4.040334	0	32	920	511						Frog_fixed.avi	0
32041	1922	897.9414	525.1291	0.4790578	0.4797424	546.25	3.996546	0	939.0417	510.7149	0.3352242	0.5018841	544.422	4.059219	0	32	918	518						Frog_fixed.avi	0
32058	1923	899.0472	519.1543	0.4807388	0.4809302	546.0309	4.007138	0	941.1749	506.7997	0.3368169	0.5031906	543.7328	4.056598	0	32	920	513						Frog_fixed.avi	0
32075	1924	898.8073	517.7341	0.4821513	0.4823913	545.7125	4.002388	0	939.8533	505.2045	0.3381465	0.5046735	542.9777	4.065798	0	32	919	511						Frog_fixed.avi	0
32091	1925	898.6653	520.6892	0.483333	0.4843186	545.2015	4.012305	0	937.4895	508.2477	0.3391796	0.5064508	542.4583	4.063489	0	32	918	514						Frog_fixed.avi	0
32108	1926	899.3442	516.741	0.4843482	0.4866551	544.7157	4.01245	0	937.6088	516.4962	0.3400874	0.508446	541.6151	4.053899	0	32	918	517						Frog_fixed.avi	0
32125	1927	896.5756	516.7083	0.4852456	0.4892253	544.1395	4.013515	0	934.6442	510.9831	0.3408484	0.5106522	541.0282	4.070108	0	32	916	514						Frog_fixed.avi	0
32141	1928	898.4867	524.1805	0.4860761	0.4918748	543.4951	4.014555	0	934.8178	519.5286	0.3415488	0.5125251	540.2924	4.056312	0	32	917	522						Frog_fixed.avi	0
32158	1929	898.8071	525.1225	0.4869541	0.4943486	543.0571	4.010765	0	932.9938	514.7339	0.3422376	0.5141512	539.7396	4.056271	0	32	916	520						Frog_fixed.avi	0
32175	1930	896.3978	519.6249	0.4879163	0.4967502	542.4212	4.015197	0	937.9864	511.3162	0.3430859	0.5156079	539.0488	4.068587	0	32	917	515						Frog_fixed.avi	0
32191	1931	894.7277	518.1073	0.4890405	0.4994001	541.9553	4.012671	0	936.7786	511.85	0.3440901	0.5169433	538.3403	4.072571	0	32	916	515						Frog_fixed.avi	0
32208	1932	897.6318	520.5566	0.4902239	0.501933	541.7096	4.018459	0	942.5079	509.1922	0.3451965	0.5179224	537.659	4.073308	0	32	920	515						Frog_fixed.avi	0
32225	1933	898.0834	521.6461	0.4913341	0.5028978	541.5357	3.999889	0	935.8452	512.061	0.3462621	0.5177301	537.2082	4.06163	0	32	917	517						Frog_fixed.avi	0
32241	1934	897.571	509.8386	0.4921955	0.5010394	541.7345	4.019378	0	939.9482	512.5082	0.3473253	0.5160097	536.6536	4.058275	0	32	919	511						Frog_fixed.avi	0
32258	1935	898.4885	509.3627	0.4927195	0.4960518	542.1812	4.023854	0	940.2644	512.1016	0.3482291	0.5131485	536.3583	4.055381	0	32	919	511						Frog_fixed.avi	0
32275	1936	896.5032	506.9962	0.4927055	0.4892349	542.6311	4.010188	0	940.9442	511.2606	0.3488152	0.5099948	536.0501	4.043398	0	32	919	509						Frog_fixed.avi	0
32291	1937	888.8579	507.0096	0.4919162	0.4822921	543.1381	4.021666	0	937.0322	512.8372	0.3488253	0.5072584	535.747	4.048248	0	32	913	510						Frog_fixed.avi	0
32308	1938	882.5834	502.8955	0.4905105	0.4764448	543.6135	4.02952	0	938.3977	509.9541	0.3481241	0.5051964	535.5211	4.046291	0	32	910	506						Frog_fixed.avi	0
32324	1939	887.2129	506.9173	0.4885324	0.4720568	543.9894	4.014902	0	936.4605	509.6107	0.3467529	0.5038546	535.3218	4.045525	0	32	912	508						Frog_fixed.avi	0
32341	1940	891.7449	502.6028	0.4860298	0.4694201	544.1047	4.018878	0	939.0046	499.0468	0.3446264	0.5034869	535.3617	4.048765	0	32	915	501						Frog_fixed.avi	0
32358	1941	893.8394	502.1305	0.4830102	0.4684874	544.2236	4.017362	0	939.5997	499.4245	0.3417771	0.5041822	535.2889	4.055336	0	32	917	501						Frog_fixed.avi	0
32374	1942	895.5316	498.2054	0.4795194	0.4690815	544.0908	4.016326	0	942.4738	501.7493	0.3382843	0.5059705	535.3359	4.052286	0	32	919	500						Frog_fixed.avi	0
32391	1943	899.3868	500.0143	0.4756898	0.4709377	544.0679	4.009648	0	947.6337	495.8667	0.3343208	0.5088944	535.3412	4.051551	0	32	924	498						Frog_fixed.avi	0
32408	1944	894.9961	500.5333	0.4716623	0.474028	543.6322	4.009813	0	943.9175	494.7178	0.3300392	0.5125276	535.5958	4.06237	0	32	919	498						Frog_fixed.avi	0
32424	1945	893.6221	502.693	0.4676707	0.4780647	543.2942	4.010284	0	944.2632	498.5055	0.3257029	0.5166255	535.7648	4.054475	0	32	919	501						Frog_fixed.avi	0
32441	1946	897.5495	498.6034	0.4639625	0.482377	543.0722	4.00842	0	945.9299	499.4255	0.3216628	0.5204294	536.0004	4.061794	0	32	922	499						Frog_fixed.avi	0
32458	1947	896.2598	505.3813	0.4608617	0.4858045	543.079	3.992338	0	949.0609	506.2533	0.3183109	0.5229473	536.3771	4.051298	0	32	923	506						Frog_fixed.avi	0
32474	1948	895.5926	506.2078	0.4587616	0.4872011	543.244	3.970924	0	947.4429	496.8095	0.316036	0.5234169	536.9708	4.032471	0	32	922	502						Frog_fixed.avi	0
32491	1949	897.1012	497.6149	0.457959	0.48596	543.9626	3.969364	0	947.6548	496.8668	0.3152206	0.5209856	537.7008	4.033446	0	33	922	497						Frog_fixed.avi	0
32508	1950	892.7915	496.5813	0.4587176	0.4818559	544.9848	3.976682	0	946.5923	494.2754	0.3161666	0.5157239	538.6255	4.054451	0	33	920	495						Frog_fixed.avi	0
32524	1951	726.4418	398.8423	0.4624615	0.4752068	547.008	4.040531	0	821.6754	386.1981	0.3202368	0.5072603	540.0472	4.1204	0	33	774	393						Frog_fixed.avi	0
32541	1952	433.4966	149.7983	0.4689789	0.467183	549.8775	4.004131	0	571.8789	168.0773	0.3277329	0.4958035	541.4088	4.13119	0	33	503	159						Frog_fixed.avi	0
32558	1953	46.86218	-97.50067	0.4773562	0.4601081	552.4434	3.978774	0	205.5508	-91.83041	0.3371907	0.4836795	543.2626	4.211861	0	33	126	-95						Frog_fixed.avi	0
32574	1954	-183.7006	-49.16555	0.4867684	0.4524997	552.1595	3.820097	0	-1280	-1024	-1	-1	-1	-1	4	33	-184	-49						Frog_fixed.avi	0
32591	1955	-1280	-1024	-1	-1	-1	-1	4	-1280	-1024	-1	-1	-1	-1	4		0	0						Frog_fixed.avi	0
32608	1956	-1280	-1024	-1	-1	-1	-1	4	-1280	-1024	-1	-1	-1	-1	4		0	0						Frog_fixed.avi	0
32624	1957	-1280	-1024	-1	-1	-1	-1	4	-1280	-1024	-1	-1	-1	-1	4		0	0						Frog_fixed.avi	0
32641	1958	-1280	-1024	-1	-1	-1	-1	4	-1280	-1024	-1	-1	-1	-1	4		0	0						Frog_fixed.avi	0
32658	1959	-1280	-1024	-1	-1	-1	-1	4	-1280	-1024	-1	-1	-1	-1	4		0	0						Frog_fixed.avi	0
32674	1960	-1280	-1024	-1	-1	-1	-1	4	-1280	-1024	-1	-1	-1	-1	4		0	0						Frog_fixed.avi	0
32691	1961	-1280	-1024	-1	-1	-1	-1	4	-1280	-1024	-1	-1	-1	-1	4		0	0						Frog_fixed.avi	0
32708	1962	-1280	-1024	-1	-1	-1	-1	4	-1280	-1024	-1	-1	-1	-1	4		0	0						Frog_fixed.avi	0
32724	1963	-1280	-1024	-1	-1	-1	-1	4	-1280	-1024	-1	-1	-1	-1	4		0	0						Frog_fixed.avi	0
32741	1964	-1280	-1024	-1	-1	-1	-1	4	-1280	-1024	-1	-1	-1	-1	4		0	0						Frog_fixed.avi	0
32758	1965	-1280	-1024	-1	-1	-1	-1	4	-1280	-1024	-1	-1	-1	-1	4		0	0						Frog_fixed.avi	0
32774	1966	-1280	-1024	-1	-1	-1	-1	4	-1280	-1024	-1	-1	-1	-1	4		0	0						Frog_fixed.avi	0
32791	1967	-1280	-1024	-1	-1	-1	-1	4	-1280	-1024	-1	-1	-1	-1	4		0	0						Frog_fixed.avi	0
32808	1968	-1280	-1024	-1	-1	-1	-1	4	-1280	-1024	-1	-1	-1	-1	4		0	0						Frog_fixed.avi	0
32824	1969	-1280	-1024	-1	-1	-1	-1	4	-1280	-1024	-1	-1	-1	-1	4		0	0						Frog_fixed.avi	0
32841	1970	-1280	-1024	-1	-1	-1	-1	4	-1280	-1024	-1	-1	-1	-1	4		0	0						Frog_fixed.avi	0
32858	1971	-1280	-1024	-1	-1	-1	-1	4	-1280	-1024	-1	-1	-1	-1	4		0	0						Frog_fixed.avi	0
32874	1972	-1280	-1024	-1	-1	-1	-1	4	-1280	-1024	-1	-1	-1	-1	4		0	0						Frog_fixed.avi	0
32893	1973	-1280	-1024	-1	-1	-1	-1	4	-1280	-1024	-1	-1	-1	-1	4		0	0						Frog_fixed.avi	0
32908	1974	-1280	-1024	-1	-1	-1	-1	4	-1280	-1024	-1	-1	-1	-1	4		0	0						Frog_fixed.avi	0
32925	1975	-1280	-1024	-1	-1	-1	-1	4	-1280	-1024	-1	-1	-1	-1	4		0	0						Frog_fixed.avi	0
32941	1976	-1280	-1024	-1	-1	-1	-1	4	-1280	-1024	-1	-1	-1	-1	4		0	0						Frog_fixed.avi	0
32958	1977	-1280	-1024	-1	-1	-1	-1	4	-1280	-1024	-1	-1	-1	-1	4		0	0						Frog_fixed.avi	0
32974	1978	-1280	-1024	-1	-1	-1	-1	4	-1280	-1024	-1	-1	-1	-1	4		0	0						Frog_fixed.avi	0
32991	1979	-1280	-1024	-1	-1	-1	-1	4	-1280	-1024	-1	-1	-1	-1	4		0	0						Frog_fixed.avi	0
33007	1980	-1280	-1024	-1	-1	-1	-1	4	-1280	-1024	-1	-1	-1	-1	4		0	0						Frog_fixed.avi	0
33024	1981	-1280	-1024	-1	-1	-1	-1	4	-1280	-1024	-1	-1	-1	-1	4		0	0						Frog_fixed.avi	0
33041	1982	-1280	-1024	-1	-1	-1	-1	4	-1280	-1024	-1	-1	-1	-1	4		0	0						Frog_fixed.avi	0
33058	1983	-1280	-1024	-1	-1	-1	-1	4	-1280	-1024	-1	-1	-1	-1	4		0	0						Frog_fixed.avi	0
33075	1984	-1280	-1024	-1	-1	-1	-1	4	-1280	-1024	-1	-1	-1	-1	4		0	0						Frog_fixed.avi	0
33092	1985	-1280	-1024	-1	-1	-1	-1	4	-1280	-1024	-1	-1	-1	-1	4		0	0						Frog_fixed.avi	0
33108	1986	-1280	-1024	-1	-1	-1	-1	4	-1280	-1024	-1	-1	-1	-1	4		0	0						Frog_fixed.avi	0
33125	1987	-1280	-1024	-1	-1	-1	-1	4	-1280	-1024	-1	-1	-1	-1	4		0	0						Frog_fixed.avi	0
33141	1988	-1280	-1024	-1	-1	-1	-1	4	-1280	-1024	-1	-1	-1	-1	4		0	0						Frog_fixed.avi	0
33158	1989	-1280	-1024	-1	-1	-1	-1	4	-1280	-1024	-1	-1	-1	-1	4		0	0						Frog_fixed.avi	0
33174	1990	-1280	-1024	-1	-1	-1	-1	4	-1280	-1024	-1	-1	-1	-1	4		0	0						Frog_fixed.avi	0
33191	1991	-1280	-1024	-1	-1	-1	-1	4	-1280	-1024	-1	-1	-1	-1	4		0	0						Frog_fixed.avi	0
33207	1992	-1280	-1024	-1	-1	-1	-1	4	-1280	-1024	-1	-1	-1	-1	4		0	0						Frog_fixed.avi	0
[truncated: 29,343 more rows]
