# Supplementary material for: Young children integrate current observations, priors and agent information to predict others’ actions
Source: PLoS One. 2019 May 22;14(5):e0200976. doi: 10.1371/journal.pone.0200976 (PMC6530825; doi:10.1371/journal.pone.0200976)
Supplement: S1 Dataset — (ZIP) [file pone.0200976.s003.zip › PONE-D-18-19791R1_Data/18-month-olds/Anonymized_04_18-Combined-Data.tsv]

Recording name:	Anonymized_04_18
Recording resolution:	1280 x 1024
Fixation filter: Tobii fixation filter
Velocity threshold: 35
Distance threshold: 35
Timestamp	Number	GazePointXLeft	GazePointYLeft	CamXLeft	CamYLeft	DistanceLeft	PupilLeft	ValidityLeft	GazePointXRight	GazePointYRight	CamXRight	CamYRight	DistanceRight	PupilRight	ValidityRight	FixationIndex	GazePointX	GazePointY	Event	EventKey	Data1	Data2	Descriptor	StimuliName	StimuliID
6	0	-1280	-1024	-1	-1	-1	-1	4	-1280	-1024	-1	-1	-1	-1	4		0	0						No media	0
23	1	-1280	-1024	-1	-1	-1	-1	4	-1280	-1024	-1	-1	-1	-1	4		0	0						No media	0
39	2	-1280	-1024	-1	-1	-1	-1	4	-1280	-1024	-1	-1	-1	-1	4		0	0						No media	0
56	3	-1280	-1024	-1	-1	-1	-1	4	-1280	-1024	-1	-1	-1	-1	4		0	0						No media	0
73	4	-1280	-1024	-1	-1	-1	-1	4	-1280	-1024	-1	-1	-1	-1	4		0	0						No media	0
89	5	-1280	-1024	-1	-1	-1	-1	4	-1280	-1024	-1	-1	-1	-1	4		0	0						No media	0
106	6	-1280	-1024	-1	-1	-1	-1	4	-1280	-1024	-1	-1	-1	-1	4		0	0						No media	0
123	7	-1280	-1024	-1	-1	-1	-1	4	-1280	-1024	-1	-1	-1	-1	4		0	0						No media	0
139	8	-1280	-1024	-1	-1	-1	-1	4	-1280	-1024	-1	-1	-1	-1	4		0	0						No media	0
156	9	-1280	-1024	-1	-1	-1	-1	4	-1280	-1024	-1	-1	-1	-1	4		0	0						No media	0
173	10	-1280	-1024	-1	-1	-1	-1	4	-1280	-1024	-1	-1	-1	-1	4		0	0						No media	0
190	11	-1280	-1024	-1	-1	-1	-1	4	-1280	-1024	-1	-1	-1	-1	4		0	0						No media	0
206	12	-1280	-1024	-1	-1	-1	-1	4	-1280	-1024	-1	-1	-1	-1	4		0	0						No media	0
223	13	-1280	-1024	-1	-1	-1	-1	4	-1280	-1024	-1	-1	-1	-1	4		0	0						No media	0
240	14	-1280	-1024	-1	-1	-1	-1	4	-1280	-1024	-1	-1	-1	-1	4		0	0						No media	0
257	15	-1280	-1024	-1	-1	-1	-1	4	-1280	-1024	-1	-1	-1	-1	4		0	0						No media	0
273	16	-1280	-1024	-1	-1	-1	-1	4	-1280	-1024	-1	-1	-1	-1	4		0	0						No media	0
290	17	-1280	-1024	-1	-1	-1	-1	4	-1280	-1024	-1	-1	-1	-1	4		0	0						No media	0
306	18	-1280	-1024	-1	-1	-1	-1	4	-1280	-1024	-1	-1	-1	-1	4		0	0						No media	0
323	19	-1280	-1024	-1	-1	-1	-1	4	-1280	-1024	-1	-1	-1	-1	4		0	0						No media	0
339	20	-1280	-1024	-1	-1	-1	-1	4	-1280	-1024	-1	-1	-1	-1	4		0	0						No media	0
356	21	-1280	-1024	-1	-1	-1	-1	4	-1280	-1024	-1	-1	-1	-1	4		0	0						No media	0
373	22	-1280	-1024	-1	-1	-1	-1	4	-1280	-1024	-1	-1	-1	-1	4		0	0						No media	0
389	23	-1280	-1024	-1	-1	-1	-1	4	-1280	-1024	-1	-1	-1	-1	4		0	0						No media	0
406	24	-1280	-1024	-1	-1	-1	-1	4	-1280	-1024	-1	-1	-1	-1	4		0	0						No media	0
423	25	-1280	-1024	-1	-1	-1	-1	4	-1280	-1024	-1	-1	-1	-1	4		0	0						No media	0
439	26	-1280	-1024	-1	-1	-1	-1	4	-1280	-1024	-1	-1	-1	-1	4		0	0						No media	0
456	27	-1280	-1024	-1	-1	-1	-1	4	-1280	-1024	-1	-1	-1	-1	4		0	0						No media	0
472	28	-1280	-1024	-1	-1	-1	-1	4	-1280	-1024	-1	-1	-1	-1	4		0	0						No media	0
489	29	-1280	-1024	-1	-1	-1	-1	4	-1280	-1024	-1	-1	-1	-1	4		0	0						No media	0
506	30	547.8184	431.6922	0.5136008	0.4616857	602.6407	3.593419	3	288.2593	367.4611	0.5136006	0.4616858	602.6408	3.583159	1	0	288	367						No media	0
522	31	-1280	-1024	-1	-1	-1	-1	4	-1280	-1024	-1	-1	-1	-1	4		0	0						No media	0
539	32	-1280	-1024	-1	-1	-1	-1	4	-1280	-1024	-1	-1	-1	-1	4		0	0						No media	0
556	33	-1280	-1024	-1	-1	-1	-1	4	-1280	-1024	-1	-1	-1	-1	4		0	0						No media	0
572	34	-1280	-1024	-1	-1	-1	-1	4	-1280	-1024	-1	-1	-1	-1	4		0	0						No media	0
589	35	-1280	-1024	-1	-1	-1	-1	4	-1280	-1024	-1	-1	-1	-1	4		0	0						No media	0
606	36	-1280	-1024	-1	-1	-1	-1	4	-1280	-1024	-1	-1	-1	-1	4		0	0						No media	0
622	37	-1280	-1024	-1	-1	-1	-1	4	-1280	-1024	-1	-1	-1	-1	4		0	0						No media	0
639	38	-1280	-1024	-1	-1	-1	-1	4	-1280	-1024	-1	-1	-1	-1	4		0	0						No media	0
656	39	-1280	-1024	-1	-1	-1	-1	4	-1280	-1024	-1	-1	-1	-1	4		0	0						No media	0
672	40	-1280	-1024	-1	-1	-1	-1	4	-1280	-1024	-1	-1	-1	-1	4		0	0						No media	0
689	41	-1280	-1024	-1	-1	-1	-1	4	-1280	-1024	-1	-1	-1	-1	4		0	0						No media	0
706	42	-1280	-1024	-1	-1	-1	-1	4	-1280	-1024	-1	-1	-1	-1	4		0	0						No media	0
722	43	-1280	-1024	-1	-1	-1	-1	4	-1280	-1024	-1	-1	-1	-1	4		0	0						No media	0
739	44	-1280	-1024	-1	-1	-1	-1	4	-1280	-1024	-1	-1	-1	-1	4		0	0						No media	0
756	45	-1280	-1024	-1	-1	-1	-1	4	-1280	-1024	-1	-1	-1	-1	4		0	0						No media	0
772	46	-1280	-1024	-1	-1	-1	-1	4	-1280	-1024	-1	-1	-1	-1	4		0	0						No media	0
782																			MovieStart	128	0	0	Frog_fixed.avi
789	47	-1280	-1024	-1	-1	-1	-1	4	-1280	-1024	-1	-1	-1	-1	4		0	0						Frog_fixed.avi	0
805	48	-1280	-1024	-1	-1	-1	-1	4	-1280	-1024	-1	-1	-1	-1	4		0	0						Frog_fixed.avi	0
822	49	-1280	-1024	-1	-1	-1	-1	4	-1280	-1024	-1	-1	-1	-1	4		0	0						Frog_fixed.avi	0
839	50	-1280	-1024	-1	-1	-1	-1	4	-1280	-1024	-1	-1	-1	-1	4		0	0						Frog_fixed.avi	0
855	51	-1280	-1024	-1	-1	-1	-1	4	-1280	-1024	-1	-1	-1	-1	4		0	0						Frog_fixed.avi	0
872	52	-1280	-1024	-1	-1	-1	-1	4	-1280	-1024	-1	-1	-1	-1	4		0	0						Frog_fixed.avi	0
889	53	-1280	-1024	-1	-1	-1	-1	4	-1280	-1024	-1	-1	-1	-1	4		0	0						Frog_fixed.avi	0
905	54	-1280	-1024	-1	-1	-1	-1	4	-1280	-1024	-1	-1	-1	-1	4		0	0						Frog_fixed.avi	0
922	55	-1280	-1024	-1	-1	-1	-1	4	-1280	-1024	-1	-1	-1	-1	4		0	0						Frog_fixed.avi	0
939	56	-1280	-1024	-1	-1	-1	-1	4	-1280	-1024	-1	-1	-1	-1	4		0	0						Frog_fixed.avi	0
955	57	-1280	-1024	-1	-1	-1	-1	4	-1280	-1024	-1	-1	-1	-1	4		0	0						Frog_fixed.avi	0
972	58	343.5291	1167.138	0.5636233	0.5005809	604.8047	3.723871	0	324.6873	1129.382	0.4306407	0.4763255	591.4899	3.560414	0	1	334	1148						Frog_fixed.avi	0
989	59	350.4072	1160.154	0.5630012	0.5003431	603.1168	3.712671	0	320.5834	1131.104	0.4299201	0.4764727	591.4479	3.555726	0	1	335	1146						Frog_fixed.avi	0
1005	60	350.8084	1167.862	0.5624558	0.4999706	602.9305	3.718731	0	319.4298	1122.317	0.4292344	0.47663	591.3923	3.557631	0	1	335	1145						Frog_fixed.avi	0
1022	61	355.5192	1155.188	0.5618296	0.4995718	602.592	3.715927	0	337.1543	1126.729	0.4285151	0.4766805	591.2548	3.560618	0	1	346	1141						Frog_fixed.avi	0
1039	62	549.6243	918.8346	0.5599731	0.4977891	602.8807	3.76917	0	554.4031	899.5922	0.4269869	0.4752682	591.6046	3.591253	0	1	552	909						Frog_fixed.avi	0
1055	63	701.295	766.1235	0.5583157	0.4963053	602.8624	3.78442	0	678.6527	761.8049	0.425467	0.4743641	591.7424	3.60078	0	2	690	764						Frog_fixed.avi	0
1072	64	745.7385	733.6182	0.5575253	0.4959581	602.8226	3.812797	0	716.4957	734.3058	0.4245075	0.4745189	591.6315	3.609103	0	2	731	734						Frog_fixed.avi	0
1089	65	748.8422	730.7781	0.557012	0.4957651	602.5974	3.817669	0	721.8021	726.8705	0.4236976	0.4750172	591.5255	3.616447	0	2	735	729						Frog_fixed.avi	0
1105	66	752.723	731.6206	0.5562907	0.4954517	602.4517	3.817541	0	718.5032	727.1609	0.4227144	0.475258	591.5867	3.602664	0	2	736	729						Frog_fixed.avi	0
1122	67	744.0681	740.5376	0.5553551	0.4949307	602.429	3.790487	0	721.9843	727.7051	0.4216067	0.4756097	591.5927	3.602149	0	2	733	734						Frog_fixed.avi	0
1139	68	743.8451	728.3466	0.5543117	0.494587	602.3041	3.783875	0	723.0428	731.8268	0.4203347	0.4759542	591.401	3.590582	0	2	733	730						Frog_fixed.avi	0
1155	69	741.5425	741.2842	0.5531472	0.4940604	602.1072	3.768362	0	723.0646	721.9322	0.4189291	0.4763758	591.5706	3.594406	0	2	732	732						Frog_fixed.avi	0
1172	70	739.7419	734.8873	0.5518559	0.493718	602.1299	3.748064	0	728.798	726.1063	0.4174578	0.4768129	591.6108	3.583738	0	2	734	730						Frog_fixed.avi	0
1188	71	743.3842	745.1946	0.5505381	0.4932842	601.7452	3.739633	0	725.5661	727.6566	0.4159212	0.477421	591.6678	3.58071	0	2	734	736						Frog_fixed.avi	0
1205	72	744.4174	736.5867	0.5492009	0.493093	601.7195	3.722605	0	719.5716	727.4409	0.4143649	0.4780268	591.6007	3.568748	0	2	732	732						Frog_fixed.avi	0
1222	73	739.9244	739.221	0.5478355	0.4929445	601.7179	3.706971	0	718.4532	733.6079	0.4128012	0.4787145	591.7259	3.554036	0	2	729	736						Frog_fixed.avi	0
1238	74	744.1503	731.1037	0.5464581	0.4928614	601.5056	3.715928	0	718.1058	729.143	0.4112509	0.4794494	591.7661	3.541702	0	2	731	730						Frog_fixed.avi	0
1255	75	735.5725	743.757	0.5450957	0.4926539	601.3526	3.667215	0	725.4095	719.6461	0.4097188	0.4801071	591.8421	3.526384	0	2	730	732						Frog_fixed.avi	0
1272	76	744.4049	745.9036	0.5437477	0.4924331	601.3877	3.658644	0	720.4916	723.1138	0.4082219	0.4806794	591.8535	3.531004	0	2	732	735						Frog_fixed.avi	0
1288	77	741.5943	737.9476	0.5424564	0.4921528	601.1395	3.651516	0	728.3313	716.0834	0.4067519	0.4810331	591.9498	3.516932	0	2	735	727						Frog_fixed.avi	0
1305	78	736.7593	742.6699	0.5411061	0.4916963	601.1138	3.629674	0	725.1547	723.3849	0.405349	0.4814061	592.051	3.52301	0	2	731	733						Frog_fixed.avi	0
1322	79	737.981	734.2042	0.5398488	0.4912783	601.1252	3.624803	0	730.9504	722.022	0.4039969	0.4815997	592.0512	3.501901	0	2	734	728						Frog_fixed.avi	0
1338	80	737.5083	739.2158	0.5385988	0.4907214	600.9573	3.601144	0	720.9711	727.9502	0.4026245	0.4817772	592.1382	3.499499	0	2	729	734						Frog_fixed.avi	0
1355	81	732.5553	736.0392	0.537404	0.490195	600.9799	3.584625	0	724.168	720.4855	0.4013555	0.4820167	592.1574	3.472443	0	2	728	728						Frog_fixed.avi	0
1372	82	735.5798	739.6739	0.5362114	0.4895913	600.8212	3.59948	0	727.5522	714.4927	0.4001004	0.482109	592.1126	3.475007	0	2	732	727						Frog_fixed.avi	0
1388	83	734.7564	734.5823	0.5350893	0.4889694	600.7607	3.580026	0	732.7335	718.361	0.398932	0.4821833	592.0524	3.469076	0	2	734	726						Frog_fixed.avi	0
1405	84	742.5234	747.1685	0.5339913	0.4882691	600.6601	3.565072	0	722.1283	720.1268	0.3976932	0.4822086	592.0466	3.476943	0	2	732	734						Frog_fixed.avi	0
1422	85	735.7466	740.334	0.5328523	0.4875884	600.4462	3.538795	0	729.4489	711.3532	0.3965458	0.4821953	591.9741	3.454597	0	2	733	726						Frog_fixed.avi	0
1438	86	733.8798	735.7598	0.5317174	0.4868528	600.4172	3.543361	0	731.827	716.0978	0.3953739	0.4820654	591.9132	3.45462	0	2	733	726						Frog_fixed.avi	0
1455	87	732.8146	737.7743	0.530614	0.486084	600.3788	3.51324	0	728.1995	721.0262	0.394178	0.4818689	591.8947	3.447814	0	2	731	729						Frog_fixed.avi	0
1472	88	734.2258	734.4146	0.5294892	0.4853822	600.2706	3.513243	0	733.9993	733.8315	0.3930396	0.4816633	591.8024	3.445134	0	2	734	734						Frog_fixed.avi	0
1488	89	737.5062	726.8375	0.5283637	0.4845684	600.0508	3.513715	0	728.9227	725.2918	0.3918432	0.4815492	591.5052	3.456766	0	2	733	726						Frog_fixed.avi	0
1505	90	740.2018	736.938	0.5271797	0.4836385	599.9807	3.518054	0	733.2257	713.1453	0.390577	0.4813855	591.6327	3.434501	0	2	737	725						Frog_fixed.avi	0
1522	91	729.04	737.9214	0.5259177	0.4827628	599.6824	3.508352	0	735.9724	715.7076	0.3892682	0.4812086	591.4063	3.434472	0	2	733	727						Frog_fixed.avi	0
1538	92	743.6608	745.1226	0.5246671	0.4818227	599.5972	3.510287	0	726.748	726.3884	0.3878846	0.4809726	591.2555	3.455469	0	2	735	736						Frog_fixed.avi	0
1555	93	747.166	735.0167	0.5232056	0.4808265	599.2673	3.497974	0	736.4717	732.7414	0.3863613	0.4807938	590.9862	3.44093	0	2	742	734						Frog_fixed.avi	0
1571	94	895.5288	586.798	0.5206401	0.4791489	599.15	3.524612	0	911.4197	603.0214	0.3840183	0.4799084	591.2614	3.454965	0	3	903	595						Frog_fixed.avi	0
1588	95	983.0251	495.9566	0.5182856	0.4775852	599.2613	3.514766	0	998.1177	512.248	0.3818931	0.4792565	591.1437	3.430472	0	3	991	504						Frog_fixed.avi	0
1605	96	1010.267	478.2248	0.5166413	0.4767439	598.8005	3.524558	0	1001.326	500.0738	0.380209	0.4790678	591.0424	3.41681	0	3	1006	489						Frog_fixed.avi	0
1621	97	1013.344	490.4482	0.5149304	0.4759627	598.3704	3.559041	0	1011.315	499.3133	0.3780877	0.479674	591.0432	3.445743	0	3	1012	495						Frog_fixed.avi	0
1638	98	1006.582	497.4015	0.5129701	0.475083	598.0879	3.523303	0	1006.786	501.8706	0.3759217	0.4798081	590.6999	3.428835	0	3	1007	500						Frog_fixed.avi	0
1655	99	1008.595	492.9388	0.5108234	0.4741118	597.592	3.509085	0	1015.451	503.6651	0.3738433	0.4796235	590.7036	3.436442	0	3	1012	498						Frog_fixed.avi	0
1671	100	1005.067	499.0435	0.5085416	0.4731911	597.4933	3.513309	0	1013.79	508.9656	0.3711425	0.4800865	590.7046	3.412953	0	3	1009	504						Frog_fixed.avi	0
1688	101	1012.736	492.1137	0.5061781	0.4722787	596.9461	3.496407	0	1009.915	505.0707	0.3685743	0.4802435	590.3522	3.431659	0	3	1011	499						Frog_fixed.avi	0
1705	102	1008.7	495.5934	0.5037495	0.4714372	596.6029	3.509236	0	1017.401	490.0177	0.3660105	0.4804688	590.2324	3.416513	0	3	1013	493						Frog_fixed.avi	0
1721	103	1007.303	494.6891	0.5013298	0.4706646	596.1868	3.50111	0	1017.001	504.9249	0.3634623	0.4806509	590.1207	3.428883	0	3	1012	500						Frog_fixed.avi	0
1738	104	1010.524	496.8685	0.4989918	0.4699772	595.6379	3.512156	0	1015.267	504.2324	0.360962	0.480902	590.0356	3.420552	0	3	1013	501						Frog_fixed.avi	0
1755	105	1003.909	496.9619	0.4967153	0.4693508	595.366	3.511864	0	1019.176	489.5858	0.358608	0.4812281	589.7625	3.410874	0	3	1012	493						Frog_fixed.avi	0
1771	106	1009.065	495.9171	0.4946187	0.4686808	594.9239	3.50569	0	1008.291	501.3396	0.3563949	0.4813871	589.8587	3.410463	0	3	1009	499						Frog_fixed.avi	0
1788	107	1006.505	499.5074	0.4926993	0.4679928	594.6139	3.494906	0	1010.445	506.9682	0.3543938	0.4814524	589.621	3.424498	0	3	1008	503						Frog_fixed.avi	0
1805	108	1008.989	498.2454	0.4909583	0.4673327	594.3417	3.49423	0	1017.399	500.7099	0.3525972	0.4814538	589.5087	3.394668	0	3	1013	499						Frog_fixed.avi	0
1821	109	1007.648	501.6369	0.4893694	0.4666208	594.0679	3.498119	0	1013.003	500.1814	0.3509196	0.4813443	589.4744	3.39677	0	3	1010	501						Frog_fixed.avi	0
1838	110	1008.291	500.8255	0.487932	0.4659647	593.8832	3.491696	0	1016.719	489.0237	0.3494456	0.4812028	589.5037	3.395323	0	3	1013	495						Frog_fixed.avi	0
1855	111	1014.566	491.2733	0.4866769	0.4654563	593.7481	3.465601	0	1015.854	497.6123	0.3481454	0.4809356	589.315	3.391699	0	3	1015	494						Frog_fixed.avi	0
1871	112	1007.24	488.6363	0.4856016	0.4649741	593.4307	3.466339	0	1015.229	501.7947	0.347059	0.4807395	589.1845	3.397957	0	3	1011	495						Frog_fixed.avi	0
1888	113	1011.52	504.143	0.4847636	0.4645879	593.2974	3.492432	0	1013.873	498.4208	0.3461536	0.4805915	589.1055	3.389218	0	3	1013	501						Frog_fixed.avi	0
1905	114	1030.354	492.4252	0.4838903	0.4642265	593.0916	3.479584	0	1041.414	485.644	0.3453001	0.480469	589.2034	3.37351	0	4	1036	489						Frog_fixed.avi	0
1921	115	1049.761	485.3347	0.4832669	0.4639066	593.0828	3.462286	0	1058.874	478.3977	0.3447129	0.4803219	589.2085	3.36592	0	4	1054	482						Frog_fixed.avi	0
1938	116	1046.819	492.0167	0.4828674	0.4636718	592.9305	3.483068	0	1052.123	495.7013	0.3442981	0.4800615	589.111	3.376127	0	4	1049	494						Frog_fixed.avi	0
1955	117	1047.627	491.1488	0.4825732	0.4633142	592.7416	3.470638	0	1052.331	493.9777	0.3439825	0.4798186	589.1402	3.394699	0	4	1050	493						Frog_fixed.avi	0
1971	118	1045.853	490.4152	0.4823138	0.462996	592.8448	3.468485	0	1054.295	488.6728	0.3437159	0.4796518	589.099	3.373024	0	4	1050	490						Frog_fixed.avi	0
1988	119	1045.383	489.2874	0.4821463	0.4626901	592.7637	3.47497	0	1057.239	487.454	0.3435692	0.4794773	589.0003	3.382591	0	4	1051	488						Frog_fixed.avi	0
2005	120	1042.756	493.897	0.4820409	0.4625393	592.8668	3.471869	0	1053.324	486.4392	0.343466	0.4792945	589.1881	3.374815	0	4	1048	490						Frog_fixed.avi	0
2021	121	1044.091	488.7128	0.4820376	0.4624554	592.9436	3.469476	0	1050.021	496.4992	0.3434588	0.4792778	589.2458	3.396338	0	4	1047	493						Frog_fixed.avi	0
2038	122	1049.652	490.8994	0.4821221	0.4624507	592.8292	3.476024	0	1046.939	493.8319	0.343514	0.4794714	589.2463	3.38332	0	4	1048	492						Frog_fixed.avi	0
2055	123	1052.833	487.0141	0.4822103	0.4625658	592.951	3.472692	0	1048.948	489.725	0.3436154	0.4796471	589.1582	3.384969	0	4	1051	488						Frog_fixed.avi	0
2071	124	1048.352	480.7261	0.4822715	0.462816	593.0076	3.478888	0	1043.225	494.4974	0.3436745	0.4798648	589.2296	3.369847	0	4	1046	488						Frog_fixed.avi	0
2088	125	1045.728	486.3543	0.4823198	0.4630684	593.024	3.475327	0	1051.632	489.0669	0.3437424	0.4802877	589.376	3.389122	0	4	1049	488						Frog_fixed.avi	0
2104	126	1042.141	489.176	0.4823547	0.463413	593.1102	3.493748	0	1042.762	496.8518	0.3437798	0.4805497	589.5204	3.382193	0	4	1042	493						Frog_fixed.avi	0
2121	127	1047.219	479.6302	0.4823855	0.4638229	593.121	3.50219	0	1045.999	489.3713	0.3438289	0.4810028	589.7076	3.390008	0	4	1047	485						Frog_fixed.avi	0
2138	128	1039.39	493.2794	0.482433	0.4642999	593.3557	3.511707	0	1045.423	491.0488	0.3438541	0.4814007	589.8797	3.364276	0	4	1042	492						Frog_fixed.avi	0
2154	129	1042.926	483.6299	0.4824874	0.4649633	593.4332	3.520974	0	1044.859	489.2	0.3439129	0.4820138	590.0145	3.367857	0	4	1044	486						Frog_fixed.avi	0
2171	130	1044.348	489.3027	0.4825998	0.4656557	593.5623	3.509489	0	1035.81	504.6879	0.344009	0.4824994	590.1368	3.378751	0	4	1040	497						Frog_fixed.avi	0
2188	131	1045.682	483.2054	0.4827415	0.466491	593.4698	3.495099	0	1027.941	496.6883	0.3441553	0.4827669	590.1347	3.374523	0	4	1037	490						Frog_fixed.avi	0
2204	132	1042.463	486.7753	0.482906	0.4673093	593.5691	3.49369	0	1034.952	501.9491	0.3443586	0.4837374	590.1376	3.364106	0	4	1039	494						Frog_fixed.avi	0
2221	133	1041.553	489.2499	0.4831142	0.4680874	593.7491	3.490544	0	1037.145	492.363	0.3445262	0.4843211	590.7083	3.361662	0	4	1039	491						Frog_fixed.avi	0
2238	134	1042.311	486.0576	0.4833359	0.4688911	593.7672	3.485654	0	1041.002	495.9159	0.344791	0.4846941	590.7187	3.345982	0	4	1042	491						Frog_fixed.avi	0
2254	135	1045.358	482.8569	0.4835696	0.4695838	594.0199	3.456577	0	1042.08	495.2092	0.344996	0.4851287	591.1369	3.337982	0	4	1044	489						Frog_fixed.avi	0
2271	136	1047.427	477.7815	0.4838122	0.4702386	593.9675	3.44682	0	1044.969	489.854	0.345225	0.4852991	591.3043	3.311734	0	4	1046	484						Frog_fixed.avi	0
2288	137	1044.874	479.2103	0.484044	0.4708688	594.2414	3.444613	0	1042.719	498.7383	0.3454832	0.4854356	591.4705	3.323128	0	4	1044	489						Frog_fixed.avi	0
2304	138	1050.779	473.8135	0.4842365	0.4714443	594.3588	3.424612	0	1035.763	496.0725	0.3456617	0.4856052	591.7489	3.30673	0	4	1043	485						Frog_fixed.avi	0
2321	139	1051.615	477.5095	0.4844428	0.472166	594.4119	3.402791	0	1050.97	479.9319	0.3458396	0.4859493	591.9836	3.284859	0	4	1051	479						Frog_fixed.avi	0
2338	140	1043.731	485.2411	0.4845647	0.4728948	594.5336	3.417284	0	1044.954	492.647	0.3460099	0.4862645	591.9684	3.295703	0	4	1044	489						Frog_fixed.avi	0
2354	141	1039.903	478.5493	0.4846743	0.4736692	594.5533	3.394011	0	1039.489	492.5104	0.3461209	0.4869158	592.2355	3.287717	0	4	1040	486						Frog_fixed.avi	0
2371	142	1046.594	477.0363	0.4847731	0.4744193	594.6631	3.386093	0	1037.307	489.7699	0.346213	0.4876599	592.486	3.282999	0	4	1042	483						Frog_fixed.avi	0
2388	143	1046.167	480.3539	0.4847664	0.4751241	594.775	3.38628	0	1036.115	485.5222	0.3462198	0.4884509	592.5861	3.264808	0	4	1041	483						Frog_fixed.avi	0
2404	144	1040.543	479.7933	0.4846438	0.4758268	594.8014	3.378636	0	1037.993	485.2569	0.3461351	0.4892455	592.6215	3.274111	0	4	1039	483						Frog_fixed.avi	0
2421	145	1050.514	474.3951	0.4844791	0.4765914	594.8067	3.366851	0	1048.8	487.601	0.3459713	0.4900297	592.6042	3.2537	0	4	1050	481						Frog_fixed.avi	0
2438	146	1042.788	476.6599	0.4841256	0.4773567	594.9076	3.384917	0	1044.655	474.6237	0.3456533	0.4908074	592.9615	3.241597	0	4	1044	476						Frog_fixed.avi	0
2454	147	1046.378	477.4088	0.4837284	0.4779789	595.1142	3.370557	0	1031.969	489.3534	0.3452419	0.4913284	593.1241	3.258897	0	4	1039	483						Frog_fixed.avi	0
2471	148	1053.255	470.8953	0.4833055	0.4783909	595.2523	3.353	0	1033.86	491.7934	0.3447903	0.4917118	593.3215	3.2709	0	4	1044	481						Frog_fixed.avi	0
2488	149	1055.714	474.4801	0.4828157	0.478465	595.3551	3.367585	0	1035.705	483.8117	0.3443236	0.491672	593.4861	3.266533	0	4	1046	479						Frog_fixed.avi	0
2504	150	1046.763	481.1416	0.4823124	0.478246	595.4732	3.38877	0	1030.38	486.7321	0.3438267	0.4911246	593.6597	3.257792	0	4	1039	484						Frog_fixed.avi	0
2521	151	1046.609	472.5675	0.4818076	0.4777688	595.571	3.37893	0	1036.499	492.6983	0.3433385	0.4903439	593.7723	3.265258	0	4	1042	483						Frog_fixed.avi	0
2538	152	1048.953	470.2733	0.481319	0.4771116	595.5794	3.385437	0	1040.809	487.3895	0.3428391	0.4893762	593.9995	3.268479	0	4	1045	479						Frog_fixed.avi	0
2554	153	1043.56	478.8615	0.4808356	0.4763598	595.5871	3.396047	0	1042.389	484.004	0.3423454	0.4882145	594.0485	3.272145	0	4	1043	481						Frog_fixed.avi	0
2571	154	1050.693	474.8946	0.480388	0.4756127	595.4849	3.399096	0	1039.539	487.8311	0.3418549	0.4870282	594.2125	3.285391	0	4	1045	481						Frog_fixed.avi	0
2587	155	1047.394	473.4815	0.4799703	0.4750098	595.2314	3.409696	0	1033.748	486.443	0.3413746	0.4860394	594.2648	3.285285	0	4	1041	480						Frog_fixed.avi	0
2604	156	1052.665	467.7073	0.479583	0.474571	595.2206	3.402922	0	1038.166	484.2281	0.3409798	0.4852183	594.1865	3.286587	0	4	1045	476						Frog_fixed.avi	0
2621	157	1053.119	474.1914	0.4793012	0.474254	595.4357	3.419505	0	1038.645	487.0899	0.3407053	0.4845307	594.0496	3.296402	0	4	1046	481						Frog_fixed.avi	0
2637	158	1052.336	469.9776	0.4790632	0.474108	595.1002	3.46018	0	1038.365	487.1401	0.3404179	0.4840461	594.2929	3.305023	0	4	1045	479						Frog_fixed.avi	0
2654	159	1047.359	484.5517	0.4789254	0.4739389	595.1667	3.464619	0	1035.083	490.724	0.340298	0.4837053	594.2571	3.308738	0	4	1041	488						Frog_fixed.avi	0
2671	160	1050.578	480.0858	0.4788254	0.4738256	595.297	3.462754	0	1038.999	490.3954	0.3401826	0.4833899	594.2087	3.29751	0	4	1045	485						Frog_fixed.avi	0
2687	161	1050.224	478.2897	0.4787712	0.4736466	595.3134	3.457378	0	1036.806	493.6506	0.3401011	0.4830496	594.408	3.324566	0	4	1044	486						Frog_fixed.avi	0
2704	162	1050.179	480.63	0.478732	0.4734281	595.1207	3.472796	0	1036.027	486.5559	0.3400745	0.482773	594.5765	3.319391	0	4	1043	484						Frog_fixed.avi	0
2721	163	1065.318	458.8234	0.4786595	0.473026	595.176	3.485033	0	1052.635	479.6953	0.3400663	0.4822134	594.7696	3.340708	0	4	1059	469						Frog_fixed.avi	0
2737	164	1070.233	449.6178	0.4787388	0.4727333	595.3365	3.485622	0	1059.97	456.1956	0.3402414	0.4818592	594.7713	3.31566	0	4	1065	453						Frog_fixed.avi	0
2754	165	1062.087	459.8895	0.4789114	0.4725671	595.2831	3.502209	0	1051.342	474.3255	0.3403967	0.4814901	594.9272	3.353141	0	4	1057	467						Frog_fixed.avi	0
2771	166	1067.006	458.7331	0.479156	0.4722853	595.2075	3.487042	0	1058.421	463.786	0.3406244	0.4812502	595.1524	3.329805	0	4	1063	461						Frog_fixed.avi	0
2787	167	1056.763	464.3718	0.4794114	0.4721366	595.3606	3.504205	0	1059.282	452.6912	0.3409117	0.4810617	595.2245	3.34885	0	4	1058	459						Frog_fixed.avi	0
2804	168	1065.107	451.7714	0.4797211	0.4719606	595.549	3.511962	0	1052.638	468.0438	0.3411968	0.4807309	595.4102	3.347688	0	4	1059	460						Frog_fixed.avi	0
2821	169	1063.187	452.9487	0.4799595	0.4717705	595.4997	3.519242	0	1049.361	478.382	0.341506	0.4805384	595.5792	3.379321	0	4	1056	466						Frog_fixed.avi	0
2837	170	1069.661	455.1947	0.4802273	0.471522	595.6776	3.536047	0	1048.216	470.8645	0.3417391	0.4804387	595.7217	3.373067	0	4	1059	463						Frog_fixed.avi	0
2854	171	1061.347	458.757	0.4803862	0.4713573	595.7305	3.543552	0	1038.516	467.1568	0.341984	0.4800631	595.7278	3.362263	0	4	1050	463						Frog_fixed.avi	0
2871	172	1061.715	458.9183	0.4805477	0.471214	595.7934	3.543455	0	1048.239	467.5581	0.3421331	0.4804649	595.731	3.389248	0	4	1055	463						Frog_fixed.avi	0
2887	173	1066.501	461.4889	0.4807145	0.4711828	595.9442	3.550836	0	1048.182	474.3062	0.3422891	0.4806623	596.2534	3.390417	0	4	1057	468						Frog_fixed.avi	0
2904	174	1066.307	454.1681	0.4808226	0.4711702	595.9791	3.538138	0	1048.398	466.3075	0.3425108	0.4811707	596.3142	3.400367	0	4	1057	460						Frog_fixed.avi	0
2921	175	1062.826	456.8068	0.4809839	0.4712055	596.0898	3.556303	0	1048.721	474.7153	0.3426794	0.4816605	596.6207	3.397805	0	4	1056	466						Frog_fixed.avi	0
2937	176	1064.89	459.0594	0.4811836	0.4713206	596.233	3.561666	0	1048.588	478.7081	0.3429301	0.4823423	596.8354	3.407795	0	4	1057	469						Frog_fixed.avi	0
2954	177	1061.319	461.5164	0.4813622	0.4714016	596.4441	3.560581	0	1052.943	476.1829	0.3432001	0.4830693	597.1418	3.4138	0	4	1057	469						Frog_fixed.avi	0
2971	178	1061.955	459.9647	0.4815891	0.4715071	596.7306	3.570751	0	1042.4	477.0887	0.3434802	0.4837835	597.319	3.413343	0	4	1052	469						Frog_fixed.avi	0
2987	179	1057.712	453.8823	0.4818853	0.4716731	596.7483	3.568715	0	1045.584	463.0445	0.3438032	0.4844579	597.6276	3.416355	0	4	1052	458						Frog_fixed.avi	0
3004	180	1057.189	458.5798	0.4822117	0.471855	596.9398	3.570931	0	1039.629	479.2016	0.3442249	0.4849525	597.6967	3.435323	0	4	1048	469						Frog_fixed.avi	0
3021	181	1060.001	452.1568	0.4826482	0.4720831	597.1334	3.608303	0	1049.133	482.4569	0.3447047	0.4854525	597.7818	3.421945	0	4	1055	467						Frog_fixed.avi	0
3037	182	1055.293	459.2002	0.4831458	0.4725052	597.3312	3.585004	0	1043.45	467.9174	0.3452384	0.4859982	597.9772	3.423806	0	4	1049	464						Frog_fixed.avi	0
3054	183	1059.519	461.4747	0.4837516	0.4728631	597.5329	3.584612	0	1039.439	486.8188	0.34579	0.4859593	597.9832	3.418916	0	4	1049	474						Frog_fixed.avi	0
3071	184	1065.308	449.1357	0.4843772	0.4733551	597.7545	3.596343	0	1040.808	471.1041	0.3464734	0.4867733	597.986	3.441211	0	4	1053	460						Frog_fixed.avi	0
3087	185	1064.463	462.6233	0.4850051	0.4736714	597.8109	3.606006	0	1043.719	477.4354	0.3470966	0.486958	598.522	3.423269	0	4	1054	470						Frog_fixed.avi	0
3104	186	1064.437	462.3326	0.4856552	0.4739349	598.0511	3.59579	0	1046.585	476.8018	0.3477728	0.4870659	598.4838	3.433617	0	4	1056	470						Frog_fixed.avi	0
3121	187	1065.305	457.6763	0.4862951	0.474154	598.3373	3.602246	0	1045.021	473.7801	0.3483884	0.4871276	598.7262	3.443496	0	4	1055	466						Frog_fixed.avi	0
3137	188	1063.005	455.2717	0.4868695	0.4743187	598.4042	3.615221	0	1042.458	482.6779	0.3489652	0.4871811	598.7607	3.470587	0	4	1053	469						Frog_fixed.avi	0
3154	189	1065.644	452.6513	0.48742	0.4744931	598.4534	3.612632	0	1037.539	483.3295	0.3495092	0.4872446	598.8442	3.470237	0	4	1052	468						Frog_fixed.avi	0
3171	190	1065.476	460.2322	0.4879206	0.4748099	598.7305	3.624354	0	1038.444	478.7968	0.3499997	0.4873988	598.9224	3.47983	0	4	1052	470						Frog_fixed.avi	0
3187	191	1063.005	456.457	0.4883576	0.475236	598.7375	3.627069	0	1042.376	468.6143	0.350454	0.4877078	598.9911	3.469505	0	4	1053	463						Frog_fixed.avi	0
3204	192	1061.667	453.4538	0.4887851	0.4757635	598.8461	3.635958	0	1044.147	485.3197	0.3508856	0.4879389	598.9819	3.480615	0	4	1053	469						Frog_fixed.avi	0
3221	193	1067.184	456.7208	0.489173	0.4762816	598.9431	3.629224	0	1042.243	472.8632	0.3512146	0.4883888	599.1672	3.495727	0	4	1055	465						Frog_fixed.avi	0
3237	194	1067.431	453.0433	0.4894152	0.476882	599.0833	3.632215	0	1038.111	480.2857	0.3514726	0.4886901	599.137	3.491243	0	4	1053	467						Frog_fixed.avi	0
3254	195	1067.495	462.2555	0.489656	0.4774539	599.0968	3.650113	0	1035.998	472.5512	0.3516569	0.4890978	599.2005	3.506747	0	4	1052	467						Frog_fixed.avi	0
3270	196	1072.102	452.3	0.4897371	0.4779884	599.1721	3.656947	0	1046.563	473.9431	0.3518023	0.489408	599.073	3.499323	0	4	1059	463						Frog_fixed.avi	0
3287	197	1063.827	463.1042	0.4897502	0.4785048	599.2101	3.656172	0	1045.687	480.4351	0.3518004	0.4896707	599.1874	3.50458	0	4	1055	472						Frog_fixed.avi	0
3304	198	1066.103	454.2782	0.4897264	0.4790874	599.2222	3.691028	0	1045.797	471.2134	0.3517717	0.4901073	599.169	3.512508	0	4	1056	463						Frog_fixed.avi	0
3320	199	1066.476	460.1531	0.4896827	0.479592	599.2166	3.674325	0	1037.65	486.1255	0.3516608	0.4903942	599.2216	3.535376	0	4	1052	473						Frog_fixed.avi	0
3337	200	1066.908	458.3806	0.4895671	0.480001	599.4286	3.674373	0	1032.846	466.6301	0.3515315	0.4907419	599.2173	3.521508	0	4	1050	463						Frog_fixed.avi	0
3354	201	1064.629	456.7401	0.4893758	0.4801952	599.2314	3.694445	0	1035.531	468.9211	0.3513955	0.4908721	599.1339	3.551191	0	4	1050	463						Frog_fixed.avi	0
3370	202	1064.562	454.4239	0.4892087	0.4802135	599.2465	3.700008	0	1037.006	475.9957	0.3511621	0.4907469	599.1442	3.549994	0	4	1051	465						Frog_fixed.avi	0
3387	203	1058.495	459.7236	0.4889137	0.480082	599.1537	3.720417	0	1036.488	483.9288	0.3509034	0.4904185	599.0735	3.541706	0	4	1047	472						Frog_fixed.avi	0
3404	204	1067.984	456.2033	0.4886687	0.4798534	599.1877	3.740437	0	1032.157	476.1524	0.3505695	0.490147	599.0339	3.560602	0	4	1050	466						Frog_fixed.avi	0
3420	205	1062.143	450.1349	0.488308	0.479535	599.1536	3.732363	0	1037.044	480.6227	0.3502645	0.4897501	598.7945	3.562837	0	4	1050	465						Frog_fixed.avi	0
3437	206	1065.103	452.674	0.4880249	0.4792196	599.0821	3.739504	0	1031.247	478.5349	0.3499318	0.4894893	598.832	3.574065	0	4	1048	466						Frog_fixed.avi	0
3454	207	1060.388	457.4933	0.487764	0.4788618	599.035	3.758054	0	1035.06	480.6377	0.3496842	0.4893148	598.4723	3.582598	0	4	1048	469						Frog_fixed.avi	0
3470	208	1058.033	454.5043	0.4875061	0.478399	598.9256	3.76992	0	1030.217	485.7303	0.3493904	0.489013	598.4357	3.589404	0	4	1044	470						Frog_fixed.avi	0
3487	209	1057.22	464.584	0.4873069	0.4777458	598.816	3.771039	0	1036.6	478.6172	0.3491902	0.4886605	598.1101	3.58798	0	4	1047	472						Frog_fixed.avi	0
3504	210	1061.927	458.4234	0.4871005	0.4769972	598.5981	3.770905	0	1031.45	486.8012	0.3489265	0.488174	597.9794	3.603086	0	4	1047	473						Frog_fixed.avi	0
3520	211	1064.593	459.1548	0.486858	0.4761087	598.5373	3.787327	0	1027.902	479.7363	0.348679	0.4876922	597.752	3.621837	0	4	1046	469						Frog_fixed.avi	0
3537	212	1056.963	460.1848	0.4865513	0.4752094	598.1547	3.795793	0	1031.281	484.8099	0.3483372	0.4870435	597.6173	3.612973	0	4	1044	472						Frog_fixed.avi	0
3554	213	1060.486	450.5623	0.4862093	0.4742885	598.1167	3.786739	0	1028.321	484.1762	0.3479686	0.4864165	597.3375	3.609758	0	4	1044	467						Frog_fixed.avi	0
3570	214	1058.935	444.8687	0.4857966	0.4733947	597.8705	3.806621	0	1027.452	483.9963	0.3475279	0.4858196	596.9636	3.624355	0	4	1043	464						Frog_fixed.avi	0
3587	215	1060.104	451.5611	0.4852826	0.4725505	597.5189	3.826073	0	1038.002	481.7985	0.3470109	0.4852459	596.7057	3.627366	0	4	1049	467						Frog_fixed.avi	0
3604	216	1056.022	451.9762	0.4846931	0.4718307	597.1757	3.836937	0	1040.226	479.6417	0.3463967	0.4846815	596.4551	3.622529	0	4	1048	466						Frog_fixed.avi	0
3620	217	1064.044	454.5987	0.484035	0.4712949	597.0045	3.831551	0	1028.984	478.7232	0.3456278	0.4844326	596.3219	3.623361	0	4	1047	467						Frog_fixed.avi	0
3637	218	1058.429	454.1916	0.4832768	0.4710324	596.4796	3.845133	0	1036.74	476.4987	0.3448717	0.4843741	595.8267	3.658864	0	4	1048	465						Frog_fixed.avi	0
3654	219	1054.577	454.3779	0.4824114	0.4708954	596.1926	3.843262	0	1031.139	478.6446	0.3439536	0.4844254	595.6394	3.638191	0	4	1043	467						Frog_fixed.avi	0
3670	220	1057.082	460.0004	0.4815256	0.4707726	595.6364	3.852402	0	1028.74	485.751	0.3429875	0.4846104	595.3802	3.644476	0	4	1043	473						Frog_fixed.avi	0
3687	221	1060.045	460.2884	0.4805976	0.4707652	595.4813	3.853602	0	1028.628	486.4961	0.3420105	0.4849747	595.0906	3.648904	0	4	1044	473						Frog_fixed.avi	0
3704	222	1053.718	456.3141	0.4796325	0.4708969	595.1258	3.853643	0	1033.509	480.2555	0.341056	0.4854987	594.8494	3.638753	0	4	1044	468						Frog_fixed.avi	0
3720	223	1053.44	454.553	0.4787965	0.4710153	594.9237	3.853966	0	1038.271	477.8741	0.3402129	0.4860885	594.4807	3.637936	0	4	1046	466						Frog_fixed.avi	0
3737	224	1054.13	460.9531	0.4780675	0.4711719	594.6709	3.863153	0	1034.76	475.6248	0.339435	0.4866599	594.3983	3.639728	0	4	1044	468						Frog_fixed.avi	0
3754	225	1054.092	452.986	0.4775181	0.4713386	594.4841	3.866213	0	1034.313	485.5004	0.3388573	0.4871427	594.2305	3.650107	0	4	1044	469						Frog_fixed.avi	0
3770	226	1051.247	457.9218	0.4770985	0.4714976	594.2711	3.863729	0	1022.526	487.3386	0.3384198	0.4877104	594.0811	3.66605	0	4	1037	473						Frog_fixed.avi	0
3787	227	1048.475	454.194	0.4768809	0.471688	594.0065	3.848762	0	1030.371	481.7343	0.3381894	0.4881325	593.7255	3.676493	0	4	1039	468						Frog_fixed.avi	0
3804	228	1052.949	455.2089	0.4767959	0.4717794	593.7423	3.849769	0	1039.157	478.1203	0.3381248	0.4885573	593.4529	3.653861	0	4	1046	467						Frog_fixed.avi	0
3820	229	1051.528	457.7646	0.4768444	0.4717867	593.6528	3.867584	0	1029.689	485.1494	0.3381515	0.4887642	593.4045	3.663387	0	4	1041	471						Frog_fixed.avi	0
3837	230	1052.475	455.4086	0.4770106	0.4716878	593.8995	3.857923	0	1029.06	481.0674	0.3382849	0.4889099	593.3464	3.685673	0	4	1041	468						Frog_fixed.avi	0
3853	231	1044.724	461.6757	0.4772606	0.4715306	593.6688	3.865864	0	1034.958	476.1931	0.3385273	0.4889253	593.4075	3.678	0	4	1040	469						Frog_fixed.avi	0
3870	232	1051.446	453.2154	0.4775774	0.4713779	593.8882	3.878782	0	1026.053	482.7354	0.3388541	0.48886	593.2911	3.676795	0	4	1039	468						Frog_fixed.avi	0
3887	233	1049.628	457.112	0.4780008	0.4712253	593.9276	3.889389	0	1037.359	479.6005	0.339258	0.4886856	593.214	3.647009	0	4	1043	468						Frog_fixed.avi	0
3903	234	1046.768	459.937	0.4784957	0.4711192	593.9206	3.871967	0	1035.647	476.2734	0.3397451	0.4885536	593.1376	3.673247	0	4	1041	468						Frog_fixed.avi	0
3920	235	1046.735	456.136	0.4790456	0.4711186	593.91	3.87646	0	1033.334	469.7209	0.3402818	0.4884589	593.0978	3.687806	0	4	1040	463						Frog_fixed.avi	0
3937	236	1045.681	456.7463	0.479668	0.4712301	593.8055	3.885087	0	1033.358	470.5375	0.3409054	0.4884278	593.0486	3.67843	0	4	1040	464						Frog_fixed.avi	0
3953	237	1043.135	453.9368	0.4803744	0.4714947	593.7177	3.8709	0	1037.895	475.8045	0.341631	0.4885013	592.9144	3.684508	0	4	1041	465						Frog_fixed.avi	0
3970	238	1042.468	452.1375	0.4811245	0.4717939	593.8124	3.871952	0	1031.689	477.0264	0.342352	0.4886665	592.9758	3.693923	0	4	1037	465						Frog_fixed.avi	0
3987	239	1044.651	458.14	0.4819512	0.472104	593.7804	3.887884	0	1033.62	475.5278	0.3431842	0.4888877	592.9059	3.680271	0	4	1039	467						Frog_fixed.avi	0
4003	240	1046.377	460.3906	0.4828216	0.4724004	593.6835	3.872139	0	1040.912	471.2309	0.3440597	0.4892306	592.862	3.688948	0	4	1044	466						Frog_fixed.avi	0
4020	241	1039.138	455.0923	0.4836585	0.4726974	593.7833	3.899128	0	1030.851	469.7605	0.3448712	0.4893667	592.9883	3.69024	0	4	1035	462						Frog_fixed.avi	0
4037	242	1034.583	466.6635	0.4845734	0.473286	593.9969	3.899434	0	1018.31	492.3899	0.345869	0.4897259	593.0343	3.687805	0	4	1026	480						Frog_fixed.avi	0
4053	243	927.1616	747.1503	0.4855909	0.4756872	593.7805	3.89819	0	921.7435	760.5565	0.3475757	0.4920908	592.7123	3.711386	0	5	924	754						Frog_fixed.avi	0
4070	244	906.7052	943.1988	0.4862409	0.4777399	593.8087	3.8654	0	900.468	939.1369	0.348755	0.4941203	592.8425	3.676233	0	5	904	941						Frog_fixed.avi	0
4087	245	908.142	1012.7	0.4870633	0.4783021	593.8752	3.855039	0	880.3339	1008.056	0.3494868	0.4944091	592.8997	3.671982	0	5	894	1010						Frog_fixed.avi	0
4103	246	903.5556	1025.231	0.4878869	0.4786663	593.7363	3.858396	0	893.2012	1019.128	0.3500616	0.4943923	592.834	3.666878	0	5	898	1022						Frog_fixed.avi	0
4120	247	899.8439	1012.054	0.4885667	0.4790731	593.8462	3.863577	0	886.491	1013.024	0.3506107	0.4944831	592.8102	3.664051	0	5	893	1013						Frog_fixed.avi	0
4137	248	900.7152	1016.764	0.4891752	0.4794905	593.7154	3.875596	0	888.46	1013.1	0.3511005	0.4945365	592.8179	3.673317	0	5	895	1015						Frog_fixed.avi	0
4153	249	900.8894	1009.847	0.489741	0.4798411	593.4995	3.876458	0	894.4385	1010.029	0.351568	0.494507	592.8681	3.682763	0	5	898	1010						Frog_fixed.avi	0
4170	250	900.1195	1016.54	0.4902488	0.4800124	593.5488	3.878618	0	884.876	1014.546	0.3519837	0.4943777	592.8386	3.693755	0	5	892	1016						Frog_fixed.avi	0
4187	251	901.5527	1011.646	0.4907562	0.4800766	593.4835	3.883023	0	885.0706	1014.975	0.3524017	0.4941811	592.7315	3.683948	0	5	893	1013						Frog_fixed.avi	0
4203	252	903.4028	1018.293	0.4912567	0.480016	593.4587	3.881706	0	887.1656	1009.143	0.3528386	0.4938929	592.616	3.689973	0	5	895	1014						Frog_fixed.avi	0
4220	253	900.5793	1019.43	0.4917341	0.4799092	593.3475	3.898333	0	892.7026	1017.385	0.3532267	0.4936008	592.625	3.697438	0	5	897	1018						Frog_fixed.avi	0
4237	254	908.1238	1015.011	0.4921822	0.4798144	593.2931	3.895311	0	885.5294	1006.613	0.3536049	0.4934018	592.5134	3.692572	0	5	897	1011						Frog_fixed.avi	0
4253	255	902.0616	1018.814	0.4925283	0.4796964	593.4141	3.908244	0	884.6013	1016.548	0.3539171	0.4931608	592.4326	3.710193	0	5	893	1018						Frog_fixed.avi	0
4270	256	903.1665	1018.328	0.4928485	0.479631	593.1877	3.905242	0	887.9958	1011.471	0.3542089	0.4930015	592.3154	3.704266	0	5	896	1015						Frog_fixed.avi	0
4287	257	907.9391	1018.893	0.4931139	0.4795276	593.2028	3.919901	0	891.9305	1011.164	0.3544239	0.4928349	592.0809	3.720174	0	5	900	1015						Frog_fixed.avi	0
4303	258	904.2383	1013.771	0.4932986	0.4794617	593.0283	3.914543	0	888.1071	1016.874	0.3545487	0.4927042	591.95	3.713005	0	5	896	1015						Frog_fixed.avi	0
4320	259	903.1402	1019.029	0.4933893	0.4793324	592.9245	3.918089	0	889.2215	1007.514	0.354625	0.4926097	591.8194	3.713951	0	5	896	1013						Frog_fixed.avi	0
4337	260	903.2665	1018.184	0.4934336	0.4792692	592.7922	3.923853	0	888.9277	1009.02	0.3546209	0.4925816	591.7392	3.721886	0	5	896	1014						Frog_fixed.avi	0
4353	261	904.766	1015.267	0.4934184	0.4792481	592.6746	3.93381	0	883.2111	1000.029	0.3545604	0.492692	591.6007	3.740922	0	5	894	1008						Frog_fixed.avi	0
4370	262	905.4489	1014.96	0.4933484	0.4793281	592.652	3.927822	0	890.8658	1010.937	0.3544572	0.4929546	591.4791	3.732478	0	5	898	1013						Frog_fixed.avi	0
4386	263	907.8329	1014.898	0.4932251	0.4794811	592.5386	3.929281	0	883.5907	1011.555	0.3542819	0.493356	591.3977	3.729166	0	5	896	1013						Frog_fixed.avi	0
4403	264	906.1767	1016.345	0.4930608	0.4795889	592.2872	3.933246	0	885.8461	1007.87	0.354129	0.4937262	591.277	3.732424	0	5	896	1012						Frog_fixed.avi	0
4420	265	907.4941	1016.964	0.4929107	0.4796671	592.263	3.931657	0	885.1917	998.9857	0.3539515	0.4941184	591.1106	3.745532	0	5	896	1008						Frog_fixed.avi	0
4436	266	908.0623	1021.487	0.4927764	0.4796817	592.2936	3.932242	0	884.7104	1012.275	0.3538036	0.4943262	590.9802	3.737777	0	5	896	1017						Frog_fixed.avi	0
4453	267	906.1889	1013.144	0.4926949	0.4796362	592.2106	3.934276	0	878.1475	1008.217	0.3537026	0.4944321	590.9673	3.746978	0	5	892	1011						Frog_fixed.avi	0
4470	268	904.2096	1012.613	0.4926472	0.4794619	591.9558	3.922727	0	889.4401	1010.808	0.3536599	0.4944327	590.866	3.745697	0	5	897	1012						Frog_fixed.avi	0
4486	269	901.8853	1019.721	0.4926285	0.4791334	591.8835	3.929587	0	882.6075	1003.025	0.353638	0.49432	590.704	3.744106	0	5	892	1011						Frog_fixed.avi	0
4503	270	903.7671	1016.187	0.4926428	0.4787717	591.8144	3.92382	0	879.2694	1003.405	0.3536265	0.4941037	590.6469	3.75284	0	5	892	1010						Frog_fixed.avi	0
4520	271	906.4108	1018.39	0.4926512	0.4783357	591.7019	3.9179	0	887.4971	1005.618	0.3536175	0.4937221	590.5699	3.745991	0	5	897	1012						Frog_fixed.avi	0
4536	272	905.9894	1018.635	0.492568	0.4780487	591.5849	3.926228	0	882.8397	1011.446	0.3535244	0.4935335	590.2739	3.743507	0	5	894	1015						Frog_fixed.avi	0
4553	273	996.0403	1120.605	0.4919669	0.4786157	591.7335	3.913205	0	970.639	1101.912	0.353254	0.4941345	590.3746	3.725872	0	6	983	1111						Frog_fixed.avi	0
4570	274	976.1911	1139.905	0.4917664	0.4786559	591.3482	3.911287	0	950.8691	1121.271	0.3531104	0.4942278	590.2739	3.743966	0	6	964	1131						Frog_fixed.avi	0
4586	275	980.6851	1143.449	0.4916348	0.4785122	591.2289	3.915065	0	950.2676	1121.771	0.3528505	0.4941546	590.1382	3.755776	0	6	965	1133						Frog_fixed.avi	0
4603	276	983.8737	1142.186	0.4913894	0.4784241	591.0264	3.905136	0	948.734	1128.282	0.352516	0.4941357	589.9625	3.730448	0	6	966	1135						Frog_fixed.avi	0
4620	277	978.1292	1134.9	0.491086	0.4784335	591.0291	3.912757	0	952.4539	1123.272	0.3521725	0.4942068	589.6757	3.742181	0	6	965	1129						Frog_fixed.avi	0
4636	278	976.058	1138.003	0.4907206	0.4784125	590.7185	3.907213	0	950.7622	1130.905	0.351759	0.4942814	589.6625	3.740148	0	6	963	1134						Frog_fixed.avi	0
4653	279	974.3749	1140.998	0.4903217	0.4784207	590.4915	3.910569	0	949.4272	1133.544	0.3513175	0.4943869	589.6501	3.74502	0	6	962	1137						Frog_fixed.avi	0
4670	280	974.6992	1139.58	0.4899115	0.4784944	590.2837	3.919829	0	950.2352	1134.932	0.3508793	0.4945806	589.5096	3.751256	0	6	962	1137						Frog_fixed.avi	0
4686	281	974.4691	1136.858	0.4895301	0.4785956	590.229	3.913166	0	945.7622	1123.682	0.3504567	0.4948494	589.3385	3.747416	0	6	960	1130						Frog_fixed.avi	0
4703	282	980.9286	1137.669	0.489188	0.4787612	590.0151	3.915723	0	954.0482	1128.654	0.3500859	0.4950506	589.0942	3.754938	0	6	967	1133						Frog_fixed.avi	0
4720	283	978.2136	1133.493	0.4888436	0.4789985	589.9506	3.928257	0	939.5743	1133.459	0.3497063	0.4952804	589.0633	3.767793	0	6	959	1133						Frog_fixed.avi	0
4736	284	977.9197	1139.974	0.4886122	0.4792191	589.746	3.918175	0	948.8873	1122.531	0.3494249	0.4956633	589.0242	3.742543	0	6	963	1131						Frog_fixed.avi	0
4753	285	975.9376	1141.992	0.4884144	0.4794279	589.6917	3.923809	0	948.8723	1124.349	0.3491944	0.495849	588.9143	3.755767	0	6	962	1133						Frog_fixed.avi	0
4769	286	975.3295	1141.612	0.4883112	0.479568	589.6509	3.939281	0	959.2886	1133.377	0.3490785	0.4959336	588.793	3.756608	0	6	967	1137						Frog_fixed.avi	0
4786	287	973.3978	1141.542	0.4882405	0.4795541	589.5848	3.941009	0	949.943	1129.541	0.3489351	0.4958666	588.8627	3.745023	0	6	962	1136						Frog_fixed.avi	0
4803	288	970.6136	1136.378	0.4881932	0.4794506	589.4858	3.939067	0	952.9714	1124.95	0.3488433	0.4956295	588.8046	3.759752	0	6	962	1131						Frog_fixed.avi	0
4819	289	973.2844	1134.774	0.4881483	0.4792966	589.4587	3.935858	0	945.9531	1127.714	0.348791	0.4953351	588.7754	3.770915	0	6	960	1131						Frog_fixed.avi	0
4836	290	967.9727	1133.683	0.488073	0.4792835	589.3182	3.944449	0	951.2493	1128.55	0.3487244	0.4951737	588.7638	3.752841	0	6	960	1131						Frog_fixed.avi	0
4853	291	970.2496	1138.877	0.4880118	0.4794416	589.3369	3.952538	0	955.7118	1131.641	0.3486589	0.4951991	588.7486	3.758325	0	6	963	1135						Frog_fixed.avi	0
4869	292	973.1122	1134.634	0.4879067	0.479881	589.517	3.958241	0	958.1145	1124.854	0.3485388	0.4956296	588.8282	3.761622	0	6	966	1130						Frog_fixed.avi	0
4886	293	962.7045	1104.514	0.4877192	0.4800702	589.5272	3.962144	0	956.3919	1090.429	0.3484046	0.4957913	588.9355	3.765441	0	6	960	1097						Frog_fixed.avi	0
4903	294	947.1777	838.0903	0.4873014	0.4789396	589.8055	4.008608	0	940.2922	838.0909	0.3485429	0.4946795	589.0431	3.814406	0	7	944	838						Frog_fixed.avi	0
4919	295	948.9904	695.3245	0.4869446	0.4784513	589.7746	4.02179	0	938.1415	709.8876	0.3483842	0.494279	589.3657	3.822856	0	7	944	703						Frog_fixed.avi	0
4936	296	960.7001	682.8104	0.4867966	0.4790643	589.8847	4.024764	0	939.0579	684.0789	0.3480921	0.4950157	589.258	3.809938	0	7	950	683						Frog_fixed.avi	0
4953	297	958.7069	681.1083	0.4866309	0.4796058	589.8568	4.022474	0	940.5099	682.3748	0.3477621	0.4956837	589.4417	3.819782	0	7	950	682						Frog_fixed.avi	0
4969	298	947.3495	685.4246	0.4863784	0.4799009	590.0281	4.022889	0	937.7054	692.0267	0.3474609	0.4959776	589.65	3.812413	0	7	943	689						Frog_fixed.avi	0
4986	299	958.7592	680.6009	0.4861791	0.4801103	590.2036	4.035505	0	927.2921	697.6618	0.3471983	0.4962549	589.7731	3.824115	0	7	943	689						Frog_fixed.avi	0
5003	300	945.6119	688.0792	0.4859188	0.4801906	590.3331	4.038268	0	938.9648	680.2225	0.3469526	0.4965156	589.9651	3.820551	0	7	942	684						Frog_fixed.avi	0
5019	301	953.1097	687.5827	0.4857472	0.4802741	590.4703	4.034765	0	941.1637	684.9378	0.3467768	0.4966528	590.1276	3.817836	0	7	947	686						Frog_fixed.avi	0
5036	302	953.1248	684.6114	0.4855616	0.4803508	590.7079	4.036486	0	932.3011	690.5443	0.3466032	0.4967623	590.4294	3.831651	0	7	943	688						Frog_fixed.avi	0
5053	303	948.342	689.9417	0.4854321	0.4804399	590.9091	4.024463	0	930.8157	689.0789	0.3464665	0.4969189	590.6135	3.828425	0	7	940	690						Frog_fixed.avi	0
5069	304	944.4124	689.723	0.4853364	0.480596	590.9797	4.028348	0	932.493	689.4455	0.3464054	0.4971375	590.7791	3.837985	0	7	938	690						Frog_fixed.avi	0
5086	305	947.0136	689.9491	0.4852798	0.4807814	591.2158	4.048666	0	932.7902	683.613	0.3463973	0.4974208	590.9496	3.821706	0	7	940	687						Frog_fixed.avi	0
5103	306	948.3033	695.111	0.4852948	0.4810009	591.4874	4.045945	0	935.5791	685.4332	0.3464275	0.4976513	591.1605	3.832297	0	7	942	690						Frog_fixed.avi	0
5119	307	950.881	688.5437	0.4853256	0.4812789	591.7342	4.050559	0	939.6619	679.6471	0.3464637	0.4979305	591.3497	3.841036	0	7	945	684						Frog_fixed.avi	0
5136	308	949.0405	690.4419	0.4853835	0.4815121	591.955	4.037469	0	934.3884	672.585	0.3465211	0.4981879	591.5536	3.836521	0	7	942	682						Frog_fixed.avi	0
5153	309	958.0265	704.0217	0.4853156	0.4818957	592.075	4.036765	0	943.8342	705.8212	0.3465629	0.4985137	591.6969	3.834008	0	8	951	705						Frog_fixed.avi	0
5169	310	988.1479	785.9489	0.4850511	0.4827788	592.2398	4.043328	0	975.5463	784.4185	0.3465525	0.4993234	591.8878	3.828373	0	8	982	785						Frog_fixed.avi	0
5186	311	979.1454	779.659	0.4851549	0.4829287	592.3932	4.038721	0	980.2897	770.0688	0.3466378	0.4994234	592.0312	3.832239	0	8	980	775						Frog_fixed.avi	0
5203	312	985.5883	789.7974	0.4852646	0.4831536	592.6501	4.038515	0	975.0422	780.7886	0.3467026	0.4995167	592.2399	3.831829	0	8	980	785						Frog_fixed.avi	0
5219	313	981.8774	788.5989	0.4853776	0.4833989	592.7231	4.028898	0	972.066	776.0711	0.3468277	0.4996334	592.3997	3.831037	0	8	977	782						Frog_fixed.avi	0
5236	314	980.8037	790.4628	0.4855414	0.4836916	592.8409	4.034472	0	976.2689	773.5423	0.3469949	0.4997841	592.3323	3.830193	0	8	979	782						Frog_fixed.avi	0
5253	315	983.7588	789.0435	0.4857486	0.4839372	592.9911	4.032818	0	975.6947	776.1066	0.3471748	0.4998485	592.6436	3.819877	0	8	980	783						Frog_fixed.avi	0
5269	316	973.5323	786.5357	0.4859287	0.484151	593.0505	4.017354	0	969.3142	779.616	0.3473833	0.4995833	592.6618	3.819831	0	8	971	783						Frog_fixed.avi	0
5286	317	979.5106	790.9734	0.4861763	0.4842748	593.3389	4.019175	0	978.0761	775.9235	0.3476456	0.4999106	592.6645	3.824926	0	8	979	783						Frog_fixed.avi	0
5302	318	979.5502	788.2053	0.486444	0.4843095	593.4082	4.019267	0	970.5585	773.8904	0.347848	0.4998856	592.9138	3.815508	0	8	975	781						Frog_fixed.avi	0
5319	319	983.687	784.8576	0.4867493	0.4842991	593.4503	4.023066	0	975.4255	775.9838	0.3481649	0.4998674	592.9139	3.828559	0	8	980	780						Frog_fixed.avi	0
5336	320	984.5977	788.1575	0.4870937	0.4843045	593.6321	4.03821	0	975.5417	773.5469	0.348494	0.4998486	593.0798	3.816754	0	8	980	781						Frog_fixed.avi	0
5352	321	977.619	789.9106	0.4874772	0.4843998	593.7301	4.027325	0	967.4989	770.2529	0.3488803	0.4998744	593.1844	3.816495	0	8	973	780						Frog_fixed.avi	0
5369	322	975.599	789.0327	0.4879732	0.4845615	593.8707	4.029717	0	959.8043	782.7354	0.3493344	0.4996298	593.1691	3.805117	0	8	968	786						Frog_fixed.avi	0
5386	323	982.1937	788.8844	0.4885422	0.4847998	594.0425	4.017682	0	971.0602	777.1479	0.3499348	0.5000535	593.1716	3.808232	0	8	977	783						Frog_fixed.avi	0
5402	324	974.454	791.548	0.4891597	0.4850645	594.0424	4.013918	0	969.0273	780.8282	0.3505824	0.5001441	593.256	3.813193	0	8	972	786						Frog_fixed.avi	0
5419	325	976.7864	790.6486	0.4899051	0.4853503	594.1055	4.019594	0	968.2867	782.9779	0.3512665	0.5001646	593.3243	3.82672	0	8	973	787						Frog_fixed.avi	0
5436	326	968.4201	789.6068	0.4906487	0.4856043	594.2898	4.016099	0	970.8578	781.187	0.3520501	0.5001736	593.4178	3.819781	0	8	970	785						Frog_fixed.avi	0
5452	327	974.1796	785.079	0.4915272	0.4857821	594.3984	4.01146	0	962.3127	783.4652	0.3528645	0.4998105	593.4059	3.798615	0	8	968	784						Frog_fixed.avi	0
5469	328	978.536	786.3625	0.4924454	0.4859806	594.5139	4.020517	0	966.3001	784.9261	0.3537813	0.5000364	593.4082	3.819041	0	8	972	786						Frog_fixed.avi	0
5486	329	980.3497	788.2659	0.4934226	0.4861827	594.5797	4.011686	0	971.1973	777.0593	0.3547446	0.4999883	593.2974	3.817622	0	8	976	783						Frog_fixed.avi	0
5502	330	972.485	783.4644	0.4944052	0.4864358	594.8173	4.011876	0	966.524	777.2131	0.3557367	0.4999887	593.2454	3.808388	0	8	970	780						Frog_fixed.avi	0
5519	331	971.2393	787.7125	0.4954151	0.4867236	594.9195	4.011018	0	966.1523	774.8892	0.356749	0.4999987	593.2436	3.810938	0	8	969	781						Frog_fixed.avi	0
5536	332	975.2065	782.671	0.4964843	0.4871351	594.8251	4.018502	0	970.7203	773.1584	0.3577933	0.500015	593.2534	3.802787	0	8	973	778						Frog_fixed.avi	0
5552	333	968.4284	786.1087	0.4975598	0.487472	594.919	4.009138	0	971.2069	777.6545	0.358889	0.4999911	593.2773	3.796006	0	8	970	782						Frog_fixed.avi	0
5569	334	972.5105	779.146	0.4987668	0.4879266	595.238	4.017656	0	970.3179	771.0115	0.360109	0.4999251	593.0937	3.816238	0	8	971	775						Frog_fixed.avi	0
5586	335	971.941	781.781	0.5001252	0.4882862	595.3186	4.023009	0	971.4267	766.8865	0.3614194	0.4998051	593.1795	3.80995	0	8	972	774						Frog_fixed.avi	0
5602	336	971.2975	779.947	0.5017293	0.4887428	595.5336	4.027217	0	967.2264	777.0853	0.3630122	0.4994293	593.1107	3.810122	0	8	969	779						Frog_fixed.avi	0
5619	337	960.7429	784.0755	0.5038188	0.4889575	595.8324	4.024892	0	970.6003	770.2501	0.3650936	0.4986194	593.0654	3.820673	0	8	966	777						Frog_fixed.avi	0
5636	338	689.9414	735.4922	0.5081482	0.4885477	596.6802	4.063719	0	767.4811	718.0494	0.3690902	0.4966067	593.1916	3.840508	0	8	729	727						Frog_fixed.avi	0
5652	339	-1280	-1024	-1	-1	-1	-1	4	465.5452	778.0295	0.3747602	0.4929244	592.5734	3.507101	0	8	466	778						Frog_fixed.avi	0
5669	340	-1280	-1024	-1	-1	-1	-1	4	-1280	-1024	-1	-1	-1	-1	4		0	0						Frog_fixed.avi	0
5686	341	-1280	-1024	-1	-1	-1	-1	4	-1280	-1024	-1	-1	-1	-1	4		0	0						Frog_fixed.avi	0
5702	342	-1280	-1024	-1	-1	-1	-1	4	-1280	-1024	-1	-1	-1	-1	4		0	0						Frog_fixed.avi	0
5719	343	-1280	-1024	-1	-1	-1	-1	4	-1280	-1024	-1	-1	-1	-1	4		0	0						Frog_fixed.avi	0
5736	344	-1280	-1024	-1	-1	-1	-1	4	-1280	-1024	-1	-1	-1	-1	4		0	0						Frog_fixed.avi	0
5752	345	-1280	-1024	-1	-1	-1	-1	4	-1280	-1024	-1	-1	-1	-1	4		0	0						Frog_fixed.avi	0
5769	346	-1280	-1024	-1	-1	-1	-1	4	-1280	-1024	-1	-1	-1	-1	4		0	0						Frog_fixed.avi	0
5786	347	-1280	-1024	-1	-1	-1	-1	4	-1280	-1024	-1	-1	-1	-1	4		0	0						Frog_fixed.avi	0
5802	348	-1280	-1024	-1	-1	-1	-1	4	-1280	-1024	-1	-1	-1	-1	4		0	0						Frog_fixed.avi	0
5819	349	-1280	-1024	-1	-1	-1	-1	4	-1280	-1024	-1	-1	-1	-1	4		0	0						Frog_fixed.avi	0
5836	350	1000.318	751.3209	0.4608107	0.4864843	589.9239	4.286396	0	-1280	-1024	-1	-1	-1	-1	4	9	1000	751						Frog_fixed.avi	0
5852	351	-1280	-1024	-1	-1	-1	-1	4	-1280	-1024	-1	-1	-1	-1	4		0	0						Frog_fixed.avi	0
5869	352	-1280	-1024	-1	-1	-1	-1	4	-1280	-1024	-1	-1	-1	-1	4		0	0						Frog_fixed.avi	0
5886	353	-1280	-1024	-1	-1	-1	-1	4	-1280	-1024	-1	-1	-1	-1	4		0	0						Frog_fixed.avi	0
5902	354	-1280	-1024	-1	-1	-1	-1	4	-1280	-1024	-1	-1	-1	-1	4		0	0						Frog_fixed.avi	0
5919	355	-1280	-1024	-1	-1	-1	-1	4	-1280	-1024	-1	-1	-1	-1	4		0	0						Frog_fixed.avi	0
5935	356	-1280	-1024	-1	-1	-1	-1	4	-1280	-1024	-1	-1	-1	-1	4		0	0						Frog_fixed.avi	0
5952	357	-1280	-1024	-1	-1	-1	-1	4	-1280	-1024	-1	-1	-1	-1	4		0	0						Frog_fixed.avi	0
5969	358	-1280	-1024	-1	-1	-1	-1	4	-1280	-1024	-1	-1	-1	-1	4		0	0						Frog_fixed.avi	0
5985	359	-1280	-1024	-1	-1	-1	-1	4	-1280	-1024	-1	-1	-1	-1	4		0	0						Frog_fixed.avi	0
6002	360	-1280	-1024	-1	-1	-1	-1	4	-1280	-1024	-1	-1	-1	-1	4		0	0						Frog_fixed.avi	0
6019	361	-1280	-1024	-1	-1	-1	-1	4	-1280	-1024	-1	-1	-1	-1	4		0	0						Frog_fixed.avi	0
6035	362	-1280	-1024	-1	-1	-1	-1	4	-1280	-1024	-1	-1	-1	-1	4		0	0						Frog_fixed.avi	0
6052	363	-1280	-1024	-1	-1	-1	-1	4	-1280	-1024	-1	-1	-1	-1	4		0	0						Frog_fixed.avi	0
6069	364	-1280	-1024	-1	-1	-1	-1	4	-1280	-1024	-1	-1	-1	-1	4		0	0						Frog_fixed.avi	0
6085	365	-1280	-1024	-1	-1	-1	-1	4	-1280	-1024	-1	-1	-1	-1	4		0	0						Frog_fixed.avi	0
6102	366	-1280	-1024	-1	-1	-1	-1	4	-1280	-1024	-1	-1	-1	-1	4		0	0						Frog_fixed.avi	0
6119	367	-1280	-1024	-1	-1	-1	-1	4	-1280	-1024	-1	-1	-1	-1	4		0	0						Frog_fixed.avi	0
6135	368	-1280	-1024	-1	-1	-1	-1	4	-1280	-1024	-1	-1	-1	-1	4		0	0						Frog_fixed.avi	0
6152	369	-1280	-1024	-1	-1	-1	-1	4	-1280	-1024	-1	-1	-1	-1	4		0	0						Frog_fixed.avi	0
6169	370	-1280	-1024	-1	-1	-1	-1	4	-1280	-1024	-1	-1	-1	-1	4		0	0						Frog_fixed.avi	0
6185	371	-1280	-1024	-1	-1	-1	-1	4	-1280	-1024	-1	-1	-1	-1	4		0	0						Frog_fixed.avi	0
6202	372	239.4222	798.9103	0.512571	0.4786191	602.2305	3.70387	0	-1280	-1024	-1	-1	-1	-1	4	10	239	799						Frog_fixed.avi	0
6219	373	-1280	-1024	-1	-1	-1	-1	4	-1280	-1024	-1	-1	-1	-1	4		0	0						Frog_fixed.avi	0
6235	374	-1280	-1024	-1	-1	-1	-1	4	-1280	-1024	-1	-1	-1	-1	4		0	0						Frog_fixed.avi	0
6252	375	-1280	-1024	-1	-1	-1	-1	4	-1280	-1024	-1	-1	-1	-1	4		0	0						Frog_fixed.avi	0
6269	376	-1280	-1024	-1	-1	-1	-1	4	-1280	-1024	-1	-1	-1	-1	4		0	0						Frog_fixed.avi	0
6285	377	-1280	-1024	-1	-1	-1	-1	4	-1280	-1024	-1	-1	-1	-1	4		0	0						Frog_fixed.avi	0
6302	378	-1280	-1024	-1	-1	-1	-1	4	-1280	-1024	-1	-1	-1	-1	4		0	0						Frog_fixed.avi	0
6319	379	-1280	-1024	-1	-1	-1	-1	4	-1280	-1024	-1	-1	-1	-1	4		0	0						Frog_fixed.avi	0
6335	380	-1280	-1024	-1	-1	-1	-1	4	-1280	-1024	-1	-1	-1	-1	4		0	0						Frog_fixed.avi	0
6352	381	-1280	-1024	-1	-1	-1	-1	4	-1280	-1024	-1	-1	-1	-1	4		0	0						Frog_fixed.avi	0
6369	382	-1280	-1024	-1	-1	-1	-1	4	-1280	-1024	-1	-1	-1	-1	4		0	0						Frog_fixed.avi	0
6385	383	-1280	-1024	-1	-1	-1	-1	4	-1280	-1024	-1	-1	-1	-1	4		0	0						Frog_fixed.avi	0
6402	384	-1280	-1024	-1	-1	-1	-1	4	-1280	-1024	-1	-1	-1	-1	4		0	0						Frog_fixed.avi	0
6419	385	-1280	-1024	-1	-1	-1	-1	4	-1280	-1024	-1	-1	-1	-1	4		0	0						Frog_fixed.avi	0
6435	386	-1280	-1024	-1	-1	-1	-1	4	-1280	-1024	-1	-1	-1	-1	4		0	0						Frog_fixed.avi	0
6452	387	-1280	-1024	-1	-1	-1	-1	4	-1280	-1024	-1	-1	-1	-1	4		0	0						Frog_fixed.avi	0
6469	388	-1280	-1024	-1	-1	-1	-1	4	-1280	-1024	-1	-1	-1	-1	4		0	0						Frog_fixed.avi	0
6485	389	-1280	-1024	-1	-1	-1	-1	4	-1280	-1024	-1	-1	-1	-1	4		0	0						Frog_fixed.avi	0
6502	390	-1280	-1024	-1	-1	-1	-1	4	-1280	-1024	-1	-1	-1	-1	4		0	0						Frog_fixed.avi	0
6518	391	-1280	-1024	-1	-1	-1	-1	4	-1280	-1024	-1	-1	-1	-1	4		0	0						Frog_fixed.avi	0
6535	392	-1280	-1024	-1	-1	-1	-1	4	-1280	-1024	-1	-1	-1	-1	4		0	0						Frog_fixed.avi	0
6552	393	-1280	-1024	-1	-1	-1	-1	4	-1280	-1024	-1	-1	-1	-1	4		0	0						Frog_fixed.avi	0
6568	394	-1280	-1024	-1	-1	-1	-1	4	-1280	-1024	-1	-1	-1	-1	4		0	0						Frog_fixed.avi	0
6585	395	-1280	-1024	-1	-1	-1	-1	4	-1280	-1024	-1	-1	-1	-1	4		0	0						Frog_fixed.avi	0
6602	396	-1280	-1024	-1	-1	-1	-1	4	-1280	-1024	-1	-1	-1	-1	4		0	0						Frog_fixed.avi	0
6618	397	-1280	-1024	-1	-1	-1	-1	4	-1280	-1024	-1	-1	-1	-1	4		0	0						Frog_fixed.avi	0
6635	398	-1280	-1024	-1	-1	-1	-1	4	-1280	-1024	-1	-1	-1	-1	4		0	0						Frog_fixed.avi	0
6652	399	-1280	-1024	-1	-1	-1	-1	4	-1280	-1024	-1	-1	-1	-1	4		0	0						Frog_fixed.avi	0
6668	400	-1280	-1024	-1	-1	-1	-1	4	-1280	-1024	-1	-1	-1	-1	4		0	0						Frog_fixed.avi	0
6685	401	-1280	-1024	-1	-1	-1	-1	4	-1280	-1024	-1	-1	-1	-1	4		0	0						Frog_fixed.avi	0
6702	402	-1280	-1024	-1	-1	-1	-1	4	-1280	-1024	-1	-1	-1	-1	4		0	0						Frog_fixed.avi	0
6718	403	-1280	-1024	-1	-1	-1	-1	4	-1280	-1024	-1	-1	-1	-1	4		0	0						Frog_fixed.avi	0
6735	404	-1280	-1024	-1	-1	-1	-1	4	-1280	-1024	-1	-1	-1	-1	4		0	0						Frog_fixed.avi	0
6752	405	-1280	-1024	-1	-1	-1	-1	4	-1280	-1024	-1	-1	-1	-1	4		0	0						Frog_fixed.avi	0
6768	406	-1280	-1024	-1	-1	-1	-1	4	-1280	-1024	-1	-1	-1	-1	4		0	0						Frog_fixed.avi	0
6785	407	-1280	-1024	-1	-1	-1	-1	4	-1280	-1024	-1	-1	-1	-1	4		0	0						Frog_fixed.avi	0
6802	408	-1280	-1024	-1	-1	-1	-1	4	-1280	-1024	-1	-1	-1	-1	4		0	0						Frog_fixed.avi	0
6818	409	-1280	-1024	-1	-1	-1	-1	4	-1280	-1024	-1	-1	-1	-1	4		0	0						Frog_fixed.avi	0
6835	410	-1280	-1024	-1	-1	-1	-1	4	-1280	-1024	-1	-1	-1	-1	4		0	0						Frog_fixed.avi	0
6852	411	-1280	-1024	-1	-1	-1	-1	4	-1280	-1024	-1	-1	-1	-1	4		0	0						Frog_fixed.avi	0
6868	412	-1280	-1024	-1	-1	-1	-1	4	-1280	-1024	-1	-1	-1	-1	4		0	0						Frog_fixed.avi	0
6885	413	-1280	-1024	-1	-1	-1	-1	4	-1280	-1024	-1	-1	-1	-1	4		0	0						Frog_fixed.avi	0
6902	414	-1280	-1024	-1	-1	-1	-1	4	-1280	-1024	-1	-1	-1	-1	4		0	0						Frog_fixed.avi	0
6918	415	-1280	-1024	-1	-1	-1	-1	4	-1280	-1024	-1	-1	-1	-1	4		0	0						Frog_fixed.avi	0
6935	416	-1280	-1024	-1	-1	-1	-1	4	-1280	-1024	-1	-1	-1	-1	4		0	0						Frog_fixed.avi	0
6952	417	-1280	-1024	-1	-1	-1	-1	4	-1280	-1024	-1	-1	-1	-1	4		0	0						Frog_fixed.avi	0
6968	418	-1280	-1024	-1	-1	-1	-1	4	-1280	-1024	-1	-1	-1	-1	4		0	0						Frog_fixed.avi	0
6985	419	-1280	-1024	-1	-1	-1	-1	4	-1280	-1024	-1	-1	-1	-1	4		0	0						Frog_fixed.avi	0
7002	420	-1280	-1024	-1	-1	-1	-1	4	-1280	-1024	-1	-1	-1	-1	4		0	0						Frog_fixed.avi	0
7018	421	-1280	-1024	-1	-1	-1	-1	4	-1280	-1024	-1	-1	-1	-1	4		0	0						Frog_fixed.avi	0
7035	422	-1280	-1024	-1	-1	-1	-1	4	-1280	-1024	-1	-1	-1	-1	4		0	0						Frog_fixed.avi	0
7051	423	-1280	-1024	-1	-1	-1	-1	4	-1280	-1024	-1	-1	-1	-1	4		0	0						Frog_fixed.avi	0
7068	424	-1280	-1024	-1	-1	-1	-1	4	-1280	-1024	-1	-1	-1	-1	4		0	0						Frog_fixed.avi	0
7085	425	1051.379	509.2921	0.5251697	0.486572	593.1859	4.030478	0	1052.753	493.7293	0.3861184	0.4895089	590.3949	3.858279	0	11	1052	502						Frog_fixed.avi	0
7101	426	1047.736	512.6833	0.5247027	0.4868137	593.2953	4.023315	0	1047.299	502.2215	0.3856837	0.4898766	590.655	3.862095	0	11	1048	507						Frog_fixed.avi	0
7118	427	1039.065	512.2375	0.5243285	0.4868908	593.2891	4.018773	0	1038.82	503.9379	0.3853631	0.490027	590.6534	3.849485	0	11	1039	508						Frog_fixed.avi	0
7135	428	1045.323	507.9417	0.5239375	0.4875807	593.3115	4.038929	0	1042.186	505.7743	0.3849476	0.4908002	590.6592	3.852066	0	11	1044	507						Frog_fixed.avi	0
7151	429	1045.508	511.0232	0.523645	0.4880925	593.592	4.028779	0	1045.675	497.3062	0.3846381	0.4912666	591.062	3.833145	0	11	1046	504						Frog_fixed.avi	0
7168	430	1037.455	523.7163	0.5233387	0.4886625	593.8715	4.035414	0	1041.775	494.377	0.3843965	0.4918806	590.9488	3.844542	0	11	1040	509						Frog_fixed.avi	0
7185	431	1044.021	514.9542	0.5230854	0.489263	594.0201	4.029253	0	1042.942	498.6843	0.384163	0.4924937	591.1925	3.845626	0	11	1043	507						Frog_fixed.avi	0
7201	432	1042.562	511.3007	0.522857	0.4898738	594.1061	4.043876	0	1047.729	507.2652	0.3839548	0.493009	591.254	3.841484	0	11	1045	509						Frog_fixed.avi	0
7218	433	1041.528	506.111	0.5226092	0.4904843	594.3281	4.035192	0	1045.723	496.3059	0.3837298	0.493606	591.4877	3.840904	0	11	1044	501						Frog_fixed.avi	0
7235	434	1044.727	520.7208	0.5224159	0.4909783	594.5197	4.048019	0	1041.604	499.3589	0.3835566	0.4941492	591.6694	3.852687	0	11	1043	510						Frog_fixed.avi	0
7251	435	1035.411	512.91	0.5221503	0.4914352	594.6503	4.046804	0	1046.383	504.9171	0.3833751	0.4944963	591.9108	3.841393	0	11	1041	509						Frog_fixed.avi	0
7268	436	1038.089	517.9676	0.5219782	0.4917983	594.8461	4.050281	0	1037.056	500.8978	0.3831715	0.4949215	591.9976	3.863086	0	11	1038	509						Frog_fixed.avi	0
7285	437	1044.913	511.1781	0.5218038	0.4921306	595.2443	4.050113	0	1044.347	497.2877	0.3830579	0.4952144	592.1028	3.872217	0	11	1045	504						Frog_fixed.avi	0
7301	438	964.1123	597.5288	0.5218933	0.4931075	595.3503	4.050768	0	975.4854	587.5015	0.3833772	0.4963421	592.4597	3.851068	0	12	970	593						Frog_fixed.avi	0
7318	439	931.2017	792.6254	0.5217565	0.4949184	595.5555	4.043418	0	931.3787	774.4737	0.3837783	0.4983877	592.6161	3.849922	0	12	931	784						Frog_fixed.avi	0
7335	440	928.6118	837.1143	0.5215791	0.4955539	595.7045	4.041394	0	926.4819	815.7248	0.3836922	0.4991863	592.8088	3.842453	0	12	928	826						Frog_fixed.avi	0
7351	441	918.7269	843.1179	0.5215056	0.4957949	595.9067	4.035185	0	918.3371	821.0684	0.3834306	0.4994687	592.9653	3.846438	0	12	919	832						Frog_fixed.avi	0
7368	442	917.6122	834.3088	0.5213215	0.4961635	596.1052	4.041667	0	924.123	809.7934	0.3832142	0.500003	593.1812	3.86351	0	12	921	822						Frog_fixed.avi	0
7385	443	926.2108	836.4498	0.5211207	0.4965156	596.343	4.046899	0	915.9697	823.6259	0.3829347	0.5005713	593.4712	3.845169	0	12	921	830						Frog_fixed.avi	0
7401	444	915.6556	834.0559	0.520846	0.4969635	596.3752	4.04006	0	920.2886	817.3537	0.3826746	0.5011899	593.5686	3.858171	0	12	918	826						Frog_fixed.avi	0
7418	445	923.7103	833.1934	0.5205911	0.4973717	596.4927	4.050737	0	917.1049	823.4741	0.3823515	0.5019196	593.7905	3.849373	0	12	920	828						Frog_fixed.avi	0
7435	446	922.8248	835.3267	0.5202907	0.497843	596.4995	4.04741	0	915.5569	813.2905	0.3820443	0.5027251	594.0278	3.859373	0	12	919	824						Frog_fixed.avi	0
7451	447	921.1954	835.4518	0.520057	0.4983525	596.8229	4.055017	0	920.178	817.6439	0.3818024	0.5036256	594.0546	3.846679	0	12	921	827						Frog_fixed.avi	0
7468	448	923.4647	838.7949	0.519859	0.4987959	596.8451	4.055359	0	913.4107	817.1444	0.3815751	0.5046114	594.2837	3.849133	0	12	918	828						Frog_fixed.avi	0
7485	449	925.6174	836.4011	0.5197323	0.499262	596.8229	4.050326	0	909.625	818.675	0.3814327	0.5054674	594.3994	3.85094	0	12	918	828						Frog_fixed.avi	0
7501	450	919.0222	832.7225	0.5196101	0.4995227	597.1275	4.05873	0	911.6377	813.8626	0.3813488	0.5062489	594.485	3.857891	0	12	915	823						Frog_fixed.avi	0
7518	451	919.5525	839.2817	0.5195822	0.4997182	597.2086	4.066452	0	919.9063	813.9809	0.381313	0.5068524	594.5967	3.868324	0	12	920	827						Frog_fixed.avi	0
7535	452	916.4603	835.1494	0.5196332	0.4998945	597.291	4.068235	0	913.5174	817.72	0.3813705	0.5073815	594.6294	3.866424	0	12	915	826						Frog_fixed.avi	0
7551	453	919.5078	836.4532	0.5197664	0.4999313	597.3705	4.061944	0	907.6566	816.9817	0.3814627	0.5077241	594.7299	3.860856	0	12	914	827						Frog_fixed.avi	0
7568	454	924.6917	834.253	0.5199358	0.4999294	597.3896	4.067578	0	906.0366	816.3918	0.3816189	0.5080487	594.8972	3.858657	0	12	915	825						Frog_fixed.avi	0
7584	455	916.6379	840.0709	0.5201054	0.4998575	597.511	4.063393	0	913.7216	814.9158	0.3818675	0.5082189	594.7918	3.869738	0	12	915	827						Frog_fixed.avi	0
7601	456	920.6213	834.3431	0.5203636	0.4998795	597.5761	4.072843	0	910.2992	813.5254	0.3820792	0.5084234	594.9401	3.872865	0	12	915	824						Frog_fixed.avi	0
7618	457	914.5847	837.9407	0.520612	0.5000004	597.6191	4.064046	0	908.0824	815.2028	0.3823748	0.5087539	594.8745	3.85976	0	12	911	827						Frog_fixed.avi	0
7634	458	925.3004	835.8518	0.5209462	0.5001953	597.6112	4.059763	0	907.6693	812.5295	0.3826265	0.509027	595.0421	3.871273	0	12	916	824						Frog_fixed.avi	0
7651	459	919.9374	833.3461	0.5212383	0.5004179	597.7906	4.059628	0	906.243	819.55	0.3829721	0.5093597	594.8466	3.86479	0	12	913	826						Frog_fixed.avi	0
7668	460	918.6608	831.5558	0.5216433	0.5007628	597.7087	4.062763	0	908.3622	820.5447	0.3833891	0.5097656	594.7614	3.859383	0	12	914	826						Frog_fixed.avi	0
7684	461	919.473	832.8146	0.5220695	0.5010759	597.6534	4.059571	0	907.8572	814.3212	0.3838322	0.5100585	594.772	3.86164	0	12	914	824						Frog_fixed.avi	0
7701	462	920.9158	837.7014	0.5225368	0.501248	597.6136	4.057029	0	907.366	815.8337	0.3842673	0.5102696	594.8263	3.862185	0	12	914	827						Frog_fixed.avi	0
7718	463	921.1212	836.3371	0.5230024	0.5013939	597.5794	4.064534	0	908.8738	817.3374	0.3847055	0.5102146	594.6929	3.858394	0	12	915	827						Frog_fixed.avi	0
7734	464	921.4275	833.9802	0.5234956	0.5015119	597.5166	4.061961	0	905.5195	818.0248	0.3851689	0.5100864	594.6634	3.869512	0	12	913	826						Frog_fixed.avi	0
7751	465	920.8959	828.4619	0.5240331	0.5016222	597.4946	4.064997	0	907.2606	815.9022	0.3857155	0.5099744	594.5352	3.874199	0	12	914	822						Frog_fixed.avi	0
7768	466	917.8295	832.4089	0.5245638	0.5016749	597.4832	4.062963	0	909.3207	817.4222	0.386271	0.5097969	594.367	3.870529	0	12	914	825						Frog_fixed.avi	0
7784	467	918.4641	828.576	0.5250484	0.5016376	597.397	4.064527	0	906.7327	816.6702	0.386696	0.5095646	594.4501	3.875339	0	12	913	823						Frog_fixed.avi	0
7801	468	925.17	826.5953	0.5254588	0.5015743	597.3036	4.061481	0	903.7681	815.6163	0.387051	0.509229	594.4158	3.872648	0	12	914	821						Frog_fixed.avi	0
7818	469	916.4377	830.3247	0.5257407	0.5015317	597.2608	4.060488	0	915.1553	817.5131	0.3873587	0.5089904	594.2477	3.867169	0	12	916	824						Frog_fixed.avi	0
7834	470	920.774	829.7089	0.5259174	0.5016158	597.0715	4.054896	0	903.9853	812.7898	0.3874885	0.5088869	594.2641	3.887214	0	12	912	821						Frog_fixed.avi	0
7851	471	914.2405	823.1085	0.5259879	0.501714	597.0702	4.059874	0	904.9131	814.4681	0.3875533	0.5087806	594.1182	3.888004	0	12	910	819						Frog_fixed.avi	0
7868	472	919.3607	827.4407	0.526041	0.5017808	597.0129	4.063303	0	904.7001	812.2535	0.387575	0.5087044	593.9421	3.887171	0	12	912	820						Frog_fixed.avi	0
7884	473	917.1906	828.4479	0.5261078	0.5018381	596.7938	4.054809	0	909.4653	807.2727	0.387608	0.5086598	593.796	3.894098	0	12	913	818						Frog_fixed.avi	0
7901	474	920.0347	828.4256	0.5261825	0.5018559	596.439	4.050062	0	901.4506	819.0925	0.3876589	0.5085304	593.6234	3.886577	0	12	911	824						Frog_fixed.avi	0
7918	475	913.2158	824.0899	0.5262523	0.5017849	596.3636	4.053514	0	903.8672	815.1564	0.3877082	0.5083819	593.4377	3.888898	0	12	909	820						Frog_fixed.avi	0
7934	476	918.5781	827.2345	0.5263292	0.501546	596.2457	4.054677	0	899.3262	813.3986	0.3877552	0.508158	593.2964	3.888606	0	12	909	820						Frog_fixed.avi	0
7951	477	906.8091	830.3223	0.5263882	0.5012047	596.0533	4.054055	0	904.6338	807.4438	0.3878078	0.507858	593.1783	3.889485	0	12	906	819						Frog_fixed.avi	0
7967	478	980.559	640.8704	0.5258554	0.4997384	596.105	4.095422	0	1011.92	638.0961	0.3875547	0.5062582	593.3487	3.911546	0	13	996	639						Frog_fixed.avi	0
7984	479	1032.214	500.1884	0.5254647	0.4983092	596.2405	4.088293	0	1045.454	492.5129	0.3874671	0.5048685	593.3358	3.926844	0	13	1039	496						Frog_fixed.avi	0
8001	480	1047.453	490.6364	0.5255397	0.4979794	595.9581	4.074382	0	1037.962	490.3291	0.3874255	0.5045037	593.0845	3.924192	0	13	1043	490						Frog_fixed.avi	0
8017	481	1050.238	487.9106	0.5255517	0.4976986	595.6317	4.096914	0	1030.258	492.6368	0.3873232	0.503911	593.0986	3.936457	0	13	1040	490						Frog_fixed.avi	0
8034	482	1040.895	496.5943	0.5253621	0.4972242	595.603	4.074976	0	1035.674	488.2602	0.3869421	0.5038996	593.0992	3.92809	0	13	1038	492						Frog_fixed.avi	0
8051	483	1046.468	494.1794	0.5250828	0.4969133	595.3534	4.089997	0	1039.619	495.1181	0.3865959	0.5035917	592.4861	3.921954	0	13	1043	495						Frog_fixed.avi	0
8067	484	1042.347	498.2066	0.5247639	0.4966253	595.1625	4.076473	0	1035.657	496.5268	0.3861886	0.5035045	592.4055	3.91903	0	13	1039	497						Frog_fixed.avi	0
8084	485	1047.758	497.8568	0.5244882	0.4963961	594.9514	4.074107	0	1036.218	491.6986	0.3858268	0.5034424	592.2011	3.932315	0	13	1042	495						Frog_fixed.avi	0
8101	486	1039.294	498.7943	0.5241652	0.4962038	594.9302	4.079467	0	1039.806	489.6907	0.3855104	0.5033823	592.0656	3.915198	0	13	1040	494						Frog_fixed.avi	0
8117	487	1047.712	495.08	0.5239236	0.4959715	594.613	4.090233	0	1033.103	495.5912	0.3851258	0.5033172	592.0091	3.922279	0	13	1040	495						Frog_fixed.avi	0
8134	488	1038.428	497.9253	0.5236228	0.4956767	594.475	4.07719	0	1035.562	493.4449	0.3848314	0.5032285	591.7076	3.915667	0	13	1037	496						Frog_fixed.avi	0
8151	489	1044.161	493.106	0.5234108	0.4954157	594.3984	4.085376	0	1041.086	494.7935	0.3845406	0.5031	591.684	3.924675	0	13	1043	494						Frog_fixed.avi	0
8167	490	1040.502	498.1706	0.5231763	0.4950947	594.144	4.096787	0	1027.624	504.8346	0.3842738	0.5028759	591.4106	3.919105	0	13	1034	502						Frog_fixed.avi	0
8184	491	1039.789	500.6232	0.5230395	0.4948134	594.043	4.078236	0	1037.76	498.0373	0.3841012	0.5027444	591.3787	3.936984	0	13	1039	499						Frog_fixed.avi	0
8201	492	1042.088	497.384	0.5229231	0.4946175	593.8475	4.093474	0	1036.57	495.3104	0.3839577	0.5026518	591.0774	3.926597	0	13	1039	496						Frog_fixed.avi	0
8217	493	1035.288	497.62	0.5228047	0.4945177	593.5331	4.091231	0	1035.105	493.9523	0.3838246	0.5026358	590.8062	3.932693	0	13	1035	496						Frog_fixed.avi	0
8234	494	1042.929	496.6645	0.5227008	0.4945007	593.3246	4.09164	0	1035.679	492.852	0.3836488	0.5026801	590.9279	3.936902	0	13	1039	495						Frog_fixed.avi	0
8251	495	1042.655	493.5403	0.5225705	0.4945097	593.1313	4.096644	0	1029.832	501.9509	0.3834519	0.5026972	590.6579	3.921624	0	13	1036	498						Frog_fixed.avi	0
8267	496	1028.438	502.0182	0.5223463	0.4944364	593.0831	4.102298	0	1034.666	496.8208	0.3832877	0.5026685	590.4265	3.930318	0	13	1032	499						Frog_fixed.avi	0
8284	497	1039.009	498.2585	0.5221955	0.4942731	592.952	4.100722	0	1028.179	490.2558	0.3830098	0.5025364	590.4016	3.905767	0	13	1034	494						Frog_fixed.avi	0
8301	498	1034.061	504.5064	0.5219501	0.4940539	592.7556	4.10556	0	1036.006	493.276	0.3828056	0.5023347	590.2434	3.921837	0	13	1035	499						Frog_fixed.avi	0
8317	499	1039.03	500.7618	0.5217314	0.4938392	592.7416	4.103233	0	1026.444	501.9124	0.3825126	0.5019762	590.0623	3.927464	0	13	1033	501						Frog_fixed.avi	0
8334	500	1036.382	501.6514	0.5215064	0.493646	592.4178	4.100985	0	1036.56	497.0333	0.3822739	0.5017149	589.8987	3.94055	0	13	1036	499						Frog_fixed.avi	0
8351	501	1036.648	507.1781	0.5213116	0.4933894	592.4063	4.110034	0	1028.215	495.2128	0.3820379	0.5015364	589.7304	3.929558	0	13	1032	501						Frog_fixed.avi	0
8367	502	1041.193	502.5275	0.5211903	0.4932534	592.2445	4.120086	0	1036.965	494.8369	0.381897	0.5013962	589.73	3.92291	0	13	1039	499						Frog_fixed.avi	0
8384	503	1038.41	505.1946	0.5211292	0.493092	592.0929	4.117539	0	1035.15	496.9888	0.3818126	0.5011823	589.4769	3.936816	0	13	1037	501						Frog_fixed.avi	0
8401	504	1035.149	498.6829	0.5211025	0.49291	591.8901	4.105596	0	1032.599	497.2764	0.3817724	0.5010389	589.3268	3.929842	0	13	1034	498						Frog_fixed.avi	0
8417	505	1034.137	504.2841	0.5210528	0.4925748	591.7698	4.108962	0	1034.896	493.2794	0.3817022	0.5008416	589.1757	3.924702	0	13	1035	499						Frog_fixed.avi	0
8434	506	1041.58	495.9286	0.5209322	0.4921465	591.7115	4.113976	0	1035.838	495.9738	0.3815805	0.5005216	589.1354	3.924868	0	13	1039	496						Frog_fixed.avi	0
8451	507	1033.748	505.7502	0.5206678	0.4915859	591.5715	4.111152	0	1027.006	493.3185	0.3812979	0.500064	589.0887	3.930925	0	13	1030	500						Frog_fixed.avi	0
8467	508	1039.983	499.9042	0.5203499	0.4910362	591.4424	4.121531	0	1029.144	501.4155	0.3809701	0.4996054	588.9995	3.925108	0	13	1035	501						Frog_fixed.avi	0
8484	509	1039.77	495.4892	0.5199377	0.4905262	591.5599	4.122791	0	1039.802	494.9803	0.3805733	0.4992512	589.0093	3.934114	0	13	1040	495						Frog_fixed.avi	0
8500	510	1036.128	504.6214	0.5194693	0.4902031	591.5086	4.130043	0	1037.76	493.4851	0.3800944	0.4990937	589.0137	3.937704	0	13	1037	499						Frog_fixed.avi	0
8517	511	1021.945	469.4579	0.5189996	0.4898863	591.5156	4.138838	0	1026.854	467.7124	0.3796642	0.498795	589.006	3.948323	0	14	1024	469						Frog_fixed.avi	0
8534	512	1027.578	454.5506	0.5184676	0.4898436	591.534	4.149443	0	1028.764	444.8202	0.3792163	0.4988838	588.9693	3.954796	0	14	1028	450						Frog_fixed.avi	0
8550	513	1021.806	469.6342	0.5180284	0.4900346	591.4507	4.144083	0	1024.389	457.2549	0.3787338	0.4991203	588.9477	3.966739	0	14	1023	463						Frog_fixed.avi	0
8567	514	1021.61	459.4082	0.5176719	0.4901943	591.3011	4.129121	0	1024.764	449.0046	0.3783383	0.4992557	588.8787	3.96362	0	14	1023	454						Frog_fixed.avi	0
8584	515	1025.565	461.4989	0.5174251	0.4902619	591.3018	4.13996	0	1036.148	457.1655	0.3781097	0.4993102	588.813	3.967881	0	14	1031	459						Frog_fixed.avi	0
8600	516	1028.109	458.5901	0.5172651	0.490234	591.2083	4.137821	0	1023.149	463.8675	0.3778638	0.4992994	588.7017	3.965994	0	14	1026	461						Frog_fixed.avi	0
8617	517	1026.623	461.3445	0.5171015	0.4900732	591.2438	4.145316	0	1027.278	461.9759	0.3777131	0.4992199	588.7704	3.968314	0	14	1027	462						Frog_fixed.avi	0
8634	518	1026.015	456.3014	0.5170075	0.4900138	591.282	4.142297	0	1035.367	450.9419	0.3776294	0.4991412	588.7251	3.968313	0	14	1031	454						Frog_fixed.avi	0
8650	519	1028.287	460.8729	0.5169004	0.4900505	591.2823	4.144761	0	1036.172	451.5815	0.3775327	0.4991411	588.5594	3.980623	0	14	1032	456						Frog_fixed.avi	0
8667	520	1028.37	455.2273	0.5168003	0.490237	591.1876	4.131341	0	1034.046	450.6379	0.3773826	0.4992504	588.6151	3.982066	0	14	1031	453						Frog_fixed.avi	0
8684	521	1023.213	459.5588	0.5166054	0.4905849	591.3256	4.173652	0	1029.89	459.1989	0.3772162	0.4995307	588.6479	4.000035	0	14	1027	459						Frog_fixed.avi	0
8700	522	1030.277	458.0052	0.5163615	0.491067	591.2557	4.15854	0	1034.161	451.1136	0.3769789	0.5000244	588.454	3.987365	0	14	1032	455						Frog_fixed.avi	0
8717	523	1032.193	463.1353	0.5159762	0.4915396	591.3532	4.156368	0	1034.825	448.6757	0.3765982	0.5005988	588.6407	3.977758	0	14	1034	456						Frog_fixed.avi	0
8734	524	1026.996	459.68	0.5154709	0.4919248	591.4686	4.173692	0	1035.448	451.9103	0.3760884	0.5009701	588.5645	4.002826	0	14	1031	456						Frog_fixed.avi	0
8750	525	1026.264	458.506	0.5148916	0.4920446	591.4863	4.17234	0	1033.472	456.0867	0.3755278	0.5011852	588.6997	4.001872	0	14	1030	457						Frog_fixed.avi	0
8767	526	1036.303	463.7358	0.5143238	0.4918824	591.5274	4.179951	0	1034.299	440.2395	0.3749465	0.5013012	588.9072	4.005072	0	14	1035	452						Frog_fixed.avi	0
8784	527	1024.262	462.0582	0.5137482	0.4915791	591.8221	4.163336	0	1033.989	449.9115	0.3744537	0.5010848	589.006	3.99912	0	14	1029	456						Frog_fixed.avi	0
8800	528	1030.162	466.1591	0.5133266	0.4912133	592.0885	4.183055	0	1038.654	443.201	0.3740852	0.5009006	589.2432	4.028869	0	14	1034	455						Frog_fixed.avi	0
8817	529	1029.864	455.0456	0.5129798	0.4908489	592.2158	4.179573	0	1031.673	449.3061	0.3737565	0.5007554	589.611	4.008146	0	14	1031	452						Frog_fixed.avi	0
8834	530	1027.455	457.4654	0.5127847	0.4906194	592.6331	4.18479	0	1030.664	446.072	0.373608	0.5006726	589.8489	4.015939	0	14	1029	452						Frog_fixed.avi	0
8850	531	1031.975	460.0515	0.5127116	0.4906058	592.8304	4.195209	0	1032.524	451.5681	0.3735574	0.5007	590.1105	4.011677	0	14	1032	456						Frog_fixed.avi	0
8867	532	1027.702	463.4186	0.5127088	0.4908632	593.0453	4.194459	0	1033.988	445.018	0.3736011	0.500851	590.3895	4.01928	0	14	1031	454						Frog_fixed.avi	0
8884	533	1029.06	463.5517	0.5127855	0.491372	593.2103	4.191895	0	1033.713	443.9212	0.3737617	0.5012599	590.5278	4.0351	0	14	1031	454						Frog_fixed.avi	0
8900	534	1017.337	464.4309	0.5129794	0.4921287	593.5727	4.195544	0	1032.271	445.7873	0.3739713	0.5016783	590.7597	4.015059	0	14	1025	455						Frog_fixed.avi	0
8917	535	1027.578	465.6961	0.5132427	0.4930536	593.5775	4.190291	0	1030.341	448.3331	0.3742725	0.502287	590.8864	4.015446	0	14	1029	457						Frog_fixed.avi	0
8934	536	1015.453	475.6604	0.51355	0.4940791	594.009	4.195004	0	1025.095	443.288	0.3746436	0.5028832	591.1311	4.0282	0	14	1020	459						Frog_fixed.avi	0
8950	537	1019.951	465.8985	0.5139646	0.4951881	594.2471	4.208791	0	1024.31	453.6859	0.3750912	0.5033626	591.3816	4.042463	0	14	1022	460						Frog_fixed.avi	0
8967	538	1026.905	470.2209	0.5144656	0.4960833	594.488	4.198487	0	1028.259	447.378	0.3756399	0.503777	591.5106	4.026967	0	14	1028	459						Frog_fixed.avi	0
8984	539	1023.268	464.1199	0.5150106	0.4968532	594.806	4.198582	0	1028.287	444.6221	0.3762603	0.5039654	591.7993	4.031065	0	14	1026	454						Frog_fixed.avi	0
9000	540	1021.499	473.8009	0.515643	0.4973971	595.2299	4.205523	0	1032.277	444.0583	0.3769986	0.5039888	591.8453	4.025147	0	14	1027	459						Frog_fixed.avi	0
9017	541	1023.604	462.9111	0.5162819	0.497808	595.6306	4.195113	0	1027.658	441.7997	0.3777106	0.5039141	592.1996	4.03154	0	14	1026	452						Frog_fixed.avi	0
9034	542	1018.087	472.4842	0.5168863	0.4979904	595.9816	4.18969	0	1023.438	457.9667	0.3783906	0.5036377	592.447	4.015877	0	14	1021	465						Frog_fixed.avi	0
9050	543	1020.553	469.7021	0.51746	0.4980662	596.4114	4.192597	0	1028.614	444.9743	0.3790564	0.5033517	592.5847	4.020085	0	14	1025	457						Frog_fixed.avi	0
9067	544	1023.875	474.5485	0.5179679	0.498028	596.786	4.217222	0	1029.966	440.4411	0.3796372	0.5031064	592.9733	4.02322	0	14	1027	457						Frog_fixed.avi	0
9083	545	1027.936	470.3578	0.5183932	0.4979686	597.0885	4.208426	0	1032.042	451.2882	0.3801316	0.5027609	593.26	4.025848	0	14	1030	461						Frog_fixed.avi	0
9100	546	1016.605	466.1592	0.5186777	0.4979227	597.4478	4.196837	0	1025.619	449.3595	0.380495	0.5025777	593.7365	4.035211	0	14	1021	458						Frog_fixed.avi	0
9117	547	1028.239	465.242	0.5189694	0.4978685	597.7543	4.208025	0	1029.885	448.3808	0.3808284	0.5025187	593.8067	4.025205	0	14	1029	457						Frog_fixed.avi	0
9133	548	1017.054	469.4874	0.5190956	0.4978878	598.0071	4.200129	0	1025.38	443.1202	0.3810287	0.5025921	594.228	4.037873	0	14	1021	456						Frog_fixed.avi	0
9150	549	1020.583	467.0545	0.5192207	0.4979379	598.4829	4.213053	0	1028.344	458.9625	0.3811621	0.5027511	594.3069	4.009265	0	14	1024	463						Frog_fixed.avi	0
9167	550	1019.243	479.3504	0.5192314	0.4980418	598.6396	4.224686	0	1030.395	438.4529	0.3812033	0.5030973	594.5315	4.021156	0	14	1025	459						Frog_fixed.avi	0
9183	551	1020.226	470.3157	0.5192066	0.4983701	598.7635	4.21516	0	1023.978	457.303	0.3812068	0.5034975	594.6602	4.003869	0	14	1022	464						Frog_fixed.avi	0
9200	552	1028.424	471.5088	0.5191979	0.498757	598.946	4.208607	0	1033.813	443.7309	0.3811965	0.5041021	594.9216	4.029492	0	14	1031	458						Frog_fixed.avi	0
9217	553	1028.397	462.5192	0.519178	0.4993774	599.0644	4.206227	0	1034.581	442.1491	0.3812113	0.5048552	595.1964	4.018089	0	14	1031	452						Frog_fixed.avi	0
9233	554	1027.546	462.4572	0.5191989	0.5001149	599.1993	4.202747	0	1024.555	445.8865	0.3812389	0.5056654	595.4048	4.032741	0	14	1026	454						Frog_fixed.avi	0
9250	555	1024.535	466.3256	0.519262	0.5008966	599.3181	4.197437	0	1021.819	444.1938	0.3813311	0.5064844	595.4826	4.020985	0	14	1023	455						Frog_fixed.avi	0
9267	556	1023.779	471.4417	0.5193829	0.5016472	599.5698	4.202006	0	1030.023	439.8992	0.3815005	0.5072351	595.6522	4.016878	0	14	1027	456						Frog_fixed.avi	0
9283	557	1018.515	467.8242	0.5195929	0.5023215	599.7726	4.216356	0	1017.383	447.9579	0.3817172	0.5078028	595.9102	4.024007	0	14	1018	458						Frog_fixed.avi	0
9300	558	1024.458	468.1473	0.519861	0.5028713	599.8297	4.200178	0	1027.63	451.0559	0.3820425	0.5081571	596.1023	3.998153	0	14	1026	460						Frog_fixed.avi	0
9317	559	1015.55	463.9941	0.5201243	0.5033451	600.1265	4.191706	0	1018.922	456.0135	0.3823082	0.5083465	596.5095	4.01264	0	14	1017	460						Frog_fixed.avi	0
9333	560	1024.794	469.3317	0.5204629	0.503604	600.3542	4.205265	0	1023.153	454.0526	0.3826541	0.5083815	596.6627	4.005906	0	14	1024	462						Frog_fixed.avi	0
9350	561	1018.6	467.9522	0.5207152	0.5038239	600.6241	4.196721	0	1013.266	456.8734	0.3829389	0.508324	597.095	4.007909	0	14	1016	462						Frog_fixed.avi	0
9367	562	1020.087	463.4778	0.5209823	0.5040821	600.8021	4.196314	0	1029.637	445.2055	0.3832731	0.5081757	597.3984	4.014722	0	14	1025	454						Frog_fixed.avi	0
9383	563	1019.063	469.4384	0.5212202	0.5041951	601.1881	4.204296	0	1019.913	442.4723	0.3835301	0.507977	597.7353	4.013563	0	14	1019	456						Frog_fixed.avi	0
9400	564	1015.73	463.926	0.5214663	0.5042837	601.3822	4.199872	0	1018.681	453.8328	0.3838356	0.5076903	597.9241	4.019373	0	14	1017	459						Frog_fixed.avi	0
9417	565	1017.661	470.7971	0.5217885	0.5043647	601.7432	4.196058	0	1016.97	447.9857	0.3841683	0.5074367	598.4051	4.021403	0	14	1017	459						Frog_fixed.avi	0
9433	566	1023.627	468.9818	0.5221322	0.5044295	601.9492	4.193006	0	1023.619	434.9845	0.3845455	0.5071947	598.7503	4.020727	0	14	1024	452						Frog_fixed.avi	0
9450	567	1013.384	471.2407	0.5224646	0.5044603	602.3109	4.21144	0	1022.219	448.2758	0.3849672	0.5067984	599.0426	4.023708	0	14	1018	460						Frog_fixed.avi	0
9467	568	1016.115	476.3546	0.5228373	0.5044231	602.3449	4.218199	0	1028.083	434.7818	0.3854095	0.5064934	599.2734	4.029076	0	14	1022	456						Frog_fixed.avi	0
9483	569	1043.365	456.66	0.5231062	0.5043919	602.9219	4.213411	0	1053.294	437.8449	0.3857202	0.5060154	599.6921	4.024696	0	14	1048	447						Frog_fixed.avi	0
9500	570	1038.407	459.8939	0.5236	0.504299	603.1411	4.230667	0	1040.584	439.2242	0.3862628	0.5056393	600.075	4.035018	0	14	1039	450						Frog_fixed.avi	0
9517	571	1037.941	451.6514	0.5240784	0.5041515	603.3273	4.230206	0	1045.584	435.6123	0.3867727	0.5050796	600.3272	4.050523	0	14	1042	444						Frog_fixed.avi	0
9533	572	1039.922	466.0583	0.524585	0.503957	603.5668	4.237432	0	1048.385	425.3655	0.3873092	0.5046538	600.5052	4.049249	0	14	1044	446						Frog_fixed.avi	0
9550	573	1039.1	464.9846	0.5250788	0.5037863	603.7438	4.247346	0	1043.519	430.7394	0.387843	0.5041656	600.8157	4.082083	0	14	1041	448						Frog_fixed.avi	0
9567	574	1043.743	465.1336	0.5256138	0.5036768	603.9149	4.245631	0	1050.056	425.8342	0.3884181	0.5038446	600.9968	4.061934	0	14	1047	445						Frog_fixed.avi	0
9583	575	1043.211	465.9329	0.5262073	0.5036772	604.2042	4.24694	0	1043.37	440.5818	0.389037	0.5035365	601.2294	4.066278	0	14	1043	453						Frog_fixed.avi	0
9600	576	1044.877	466.3682	0.526839	0.5038148	604.4114	4.266713	0	1047.416	442.5876	0.3897204	0.5034738	601.0508	4.063604	0	14	1046	454						Frog_fixed.avi	0
9617	577	1039.989	461.0354	0.5274745	0.5039992	604.4769	4.263971	0	1050.179	429.377	0.3903803	0.5034453	601.2864	4.089345	0	14	1045	445						Frog_fixed.avi	0
9633	578	1045.269	457.7289	0.5281787	0.5042202	604.4608	4.272183	0	1045.464	437.5285	0.3910772	0.5034326	601.3866	4.073745	0	14	1045	448						Frog_fixed.avi	0
9650	579	1049.545	460.3292	0.5288385	0.5043518	604.6983	4.26028	0	1049.132	443.2607	0.3918055	0.5033926	601.3309	4.056798	0	14	1049	452						Frog_fixed.avi	0
9666	580	1047.396	466.1845	0.5295715	0.5045262	604.7368	4.274513	0	1047.063	440.2578	0.3925115	0.5033954	601.5734	4.081861	0	14	1047	453						Frog_fixed.avi	0
9683	581	1044.737	467.7508	0.5303301	0.5047612	604.7266	4.279742	0	1051.28	443.8326	0.3933159	0.5034111	601.2672	4.075548	0	14	1048	456						Frog_fixed.avi	0
9700	582	1043.611	460.909	0.5310701	0.5051125	604.7562	4.283828	0	1040.764	446.037	0.3940139	0.5035805	601.4883	4.08508	0	14	1042	453						Frog_fixed.avi	0
9716	583	1047.733	469.7607	0.531803	0.5055665	604.7519	4.291235	0	1049.817	436.7292	0.3947492	0.5039245	601.1392	4.072767	0	14	1049	453						Frog_fixed.avi	0
9733	584	1040.709	466.2663	0.5325038	0.5062488	604.8232	4.271619	0	1041.87	453.3044	0.395429	0.5043634	601.182	4.083478	0	14	1041	460						Frog_fixed.avi	0
9750	585	1046.128	468.496	0.5331869	0.5070515	604.6159	4.292925	0	1047.97	438.4296	0.3961132	0.505007	601.1581	4.100842	0	14	1047	453						Frog_fixed.avi	0
9766	586	1043.759	472.0929	0.5337498	0.5078607	604.5559	4.302703	0	1054.354	435.4082	0.3967029	0.5056604	600.9461	4.088703	0	14	1049	454						Frog_fixed.avi	0
9783	587	1044.354	472.7755	0.534232	0.5086953	604.4798	4.292245	0	1043.13	436.0859	0.3971788	0.5062488	600.9104	4.070975	0	14	1044	454						Frog_fixed.avi	0
9800	588	1046.754	467.4626	0.5346453	0.5095516	604.4689	4.287862	0	1045.978	449.2017	0.3975627	0.5067751	601.004	4.087017	0	14	1046	458						Frog_fixed.avi	0
9816	589	1041.838	465.9136	0.53492	0.5103538	604.5349	4.302251	0	1044.126	436.6295	0.3978523	0.5073483	600.8297	4.074418	0	14	1043	451						Frog_fixed.avi	0
9833	590	1043.475	476.1297	0.5351868	0.511054	604.4186	4.295327	0	1046.795	438.7768	0.3981349	0.5078224	600.7424	4.084048	0	14	1045	457						Frog_fixed.avi	0
9850	591	1042.361	470.1092	0.5354177	0.5117282	604.5207	4.293427	0	1042.289	439.2762	0.3983375	0.5082233	600.7642	4.06957	0	14	1042	455						Frog_fixed.avi	0
9866	592	1044.479	463.9102	0.5356827	0.5123609	604.3342	4.30288	0	1050.303	440.5335	0.3986344	0.5086106	600.6754	4.076736	0	14	1047	452						Frog_fixed.avi	0
9883	593	1026.716	476.2801	0.5359364	0.512513	604.3384	4.278461	0	1040.281	436.6908	0.39886	0.508916	600.6776	4.076043	0	14	1033	456						Frog_fixed.avi	0
9900	594	1040.139	467.7782	0.5361896	0.5132622	604.3336	4.343362	0	1038.941	444.7036	0.3991344	0.5091008	600.4222	4.067896	0	14	1040	456						Frog_fixed.avi	0
9916	595	1038.892	475.6042	0.5364311	0.5135586	604.4045	4.307953	0	1034.611	453.1427	0.3993443	0.5092182	600.5953	4.086702	0	14	1037	464						Frog_fixed.avi	0
9933	596	1041.228	466.1833	0.5366852	0.5137933	604.2516	4.305395	0	1037.062	448.6594	0.3996255	0.5092509	600.3348	4.084878	0	14	1039	457						Frog_fixed.avi	0
9950	597	1039.847	458.5085	0.536882	0.5138996	604.4017	4.305439	0	1035.669	443.0443	0.3998141	0.5091995	600.5187	4.101104	0	14	1038	451						Frog_fixed.avi	0
9966	598	1039.705	463.019	0.5370507	0.5139204	604.1458	4.301594	0	1034.329	451.4601	0.3999868	0.5090741	600.504	4.080119	0	14	1037	457						Frog_fixed.avi	0
9983	599	1035.933	460.3907	0.5371388	0.5139188	604.1443	4.297505	0	1041.191	443.4349	0.4001263	0.5090121	600.3762	4.087627	0	14	1039	452						Frog_fixed.avi	0
10000	600	1034.236	462.163	0.5371709	0.5139102	604.2105	4.303379	0	1039.912	438.8622	0.4001332	0.5089759	600.3755	4.096368	0	14	1037	451						Frog_fixed.avi	0
10016	601	1035.317	457.196	0.5371144	0.5139335	604.1068	4.329452	0	1036.206	442.1574	0.4000838	0.5089982	600.3061	4.081408	0	14	1036	450						Frog_fixed.avi	0
10033	602	1040.406	461.933	0.5370252	0.51394	604.0995	4.325756	0	1033.071	445.5865	0.3999374	0.5090567	600.3538	4.088935	0	14	1037	454						Frog_fixed.avi	0
10050	603	1036.588	460.1623	0.5368826	0.5138937	604.2611	4.310956	0	1031	446.8052	0.3998032	0.5090951	600.412	4.111335	0	14	1034	453						Frog_fixed.avi	0
10066	604	1034.58	462.0228	0.5367664	0.5137285	604.14	4.330449	0	1037.698	445.952	0.3997028	0.5090749	600.3619	4.097222	0	14	1036	454						Frog_fixed.avi	0
10083	605	1030.554	470.2179	0.5366659	0.5134864	603.9689	4.321307	0	1040.769	441.177	0.3996042	0.5089827	600.0988	4.105888	0	14	1036	456						Frog_fixed.avi	0
10100	606	1031.568	460.7888	0.5366134	0.5132093	603.8724	4.342861	0	1029.036	436.7499	0.3994983	0.5087951	600.0777	4.098573	0	14	1030	449						Frog_fixed.avi	0
10116	607	1033.196	462.0804	0.5366182	0.5127443	603.7863	4.350105	0	1028.678	453.521	0.3995169	0.5084627	599.812	4.092516	0	14	1031	458						Frog_fixed.avi	0
10133	608	1028.288	463.437	0.5366772	0.5123848	603.6887	4.329567	0	1027.755	443.7964	0.3995718	0.5082272	599.7431	4.097149	0	14	1028	454						Frog_fixed.avi	0
10150	609	1029.098	465.8003	0.5368158	0.5119512	603.5386	4.322975	0	1023.3	443.6151	0.3996502	0.5079497	599.8313	4.099024	0	14	1026	455						Frog_fixed.avi	0
10166	610	1037.48	460.1873	0.5369818	0.5116251	603.4181	4.343948	0	1025.999	447.2506	0.3997488	0.5076169	599.7707	4.105522	0	14	1032	454						Frog_fixed.avi	0
10183	611	1034.867	458.0029	0.5371177	0.5112994	603.3748	4.340098	0	1031.241	440.4878	0.399931	0.5074151	599.6346	4.103631	0	14	1033	449						Frog_fixed.avi	0
10200	612	1028.967	458.315	0.5372849	0.5111856	603.2746	4.34016	0	1032.098	436.7033	0.4000574	0.50733	599.3984	4.113577	0	14	1031	448						Frog_fixed.avi	0
10216	613	1029.71	467.5613	0.5374219	0.5111153	603.0212	4.338019	0	1025.628	437.337	0.4001377	0.5072527	599.3613	4.117704	0	14	1028	452						Frog_fixed.avi	0
10233	614	1025.014	463.1846	0.5375243	0.5111789	602.944	4.32689	0	1021.93	440.7589	0.4002233	0.5072427	599.1179	4.112682	0	14	1023	452						Frog_fixed.avi	0
10249	615	1023.759	456.6971	0.5376662	0.5114576	602.8547	4.318552	0	1024.3	443.3777	0.4003276	0.5073758	599.0318	4.107418	0	14	1024	450						Frog_fixed.avi	0
10266	616	1018.124	464.4812	0.537861	0.5118161	602.5621	4.344781	0	1024.649	447.3067	0.4005354	0.5076312	598.9368	4.10957	0	15	1021	456						Frog_fixed.avi	0
10283	617	969.5217	452.9549	0.5383096	0.5119898	602.4641	4.29331	0	986.2684	426.8131	0.4009673	0.5079065	598.6766	4.122069	0	15	978	440						Frog_fixed.avi	0
10299	618	987.0144	450.782	0.5385805	0.5127748	602.4595	4.346206	0	981.4727	430.0788	0.4012389	0.5081594	598.6257	4.118659	0	15	984	440						Frog_fixed.avi	0
10316	619	981.6259	442.2967	0.5390024	0.5132141	602.5805	4.33743	0	979.8834	433.617	0.4016477	0.5082809	598.6724	4.142901	0	15	981	438						Frog_fixed.avi	0
10333	620	981.0676	453.9797	0.5395297	0.5135376	602.5963	4.341783	0	976.4662	433.7451	0.4021666	0.5083036	598.6607	4.134678	0	15	979	444						Frog_fixed.avi	0
10349	621	977.7556	451.817	0.5401126	0.5138381	602.6923	4.317175	0	981.1187	425.383	0.4027782	0.508234	598.5088	4.130801	0	15	979	439						Frog_fixed.avi	0
10366	622	982.8936	447.6277	0.5407584	0.5140827	602.5093	4.322555	0	987.426	429.2856	0.4034603	0.5081608	598.5418	4.131474	0	15	985	438						Frog_fixed.avi	0
10383	623	983.7351	451.6545	0.5413966	0.5143511	602.6736	4.346187	0	984.0991	433.6366	0.4041166	0.5081261	598.6422	4.135606	0	15	984	443						Frog_fixed.avi	0
10399	624	982.7361	452.2115	0.5420191	0.5148279	602.9302	4.324855	0	981.162	424.1348	0.4047445	0.5081674	598.5345	4.132056	0	15	982	438						Frog_fixed.avi	0
10416	625	975.9834	458.2486	0.5425989	0.5153331	602.9484	4.313509	0	986.4263	434.4275	0.4054183	0.5083303	598.461	4.138147	0	15	981	446						Frog_fixed.avi	0
10433	626	977.5577	459.6751	0.5431851	0.5160148	603.0886	4.332499	0	986.524	427.0447	0.4060584	0.5086351	598.6451	4.144554	0	15	982	443						Frog_fixed.avi	0
10449	627	985.4601	453.657	0.5438613	0.5167944	603.0691	4.339352	0	980.5474	430.105	0.4067351	0.5089895	598.6146	4.14338	0	15	983	442						Frog_fixed.avi	0
10466	628	979.2885	462.4403	0.5446098	0.5175681	603.3528	4.325875	0	987.871	425.4464	0.4075883	0.5093198	598.649	4.154478	0	15	984	444						Frog_fixed.avi	0
10483	629	970.0732	458.2229	0.5456181	0.5182852	603.5966	4.334357	0	974.6616	415.0161	0.4086694	0.5095993	598.6397	4.141547	0	15	972	437						Frog_fixed.avi	0
10499	630	672.6637	450.1642	0.5480559	0.5185966	603.0821	4.323764	0	728.75	413.9645	0.4114773	0.5095745	598.6008	4.194002	0	15	701	432						Frog_fixed.avi	0
10516	631	341.5793	429.03	0.5515465	0.5188046	603.0821	4.281615	0	398.265	376.2625	0.4156263	0.508928	598.2465	4.16764	0	16	370	403						Frog_fixed.avi	0
10533	632	-57.86036	384.0974	0.5560042	0.5190988	603.079	4.266963	0	48.84029	333.3309	0.4203761	0.5076526	598.3783	4.183679	0	16	-5	359						Frog_fixed.avi	0
10549	633	-576.0007	259.7595	0.5597264	0.519194	605.8022	4.301545	0	-307.9548	273.6902	0.4257703	0.5059043	598.5747	4.159716	0	16	-442	267						Frog_fixed.avi	0
10566	634	-1486.903	403.7186	0.5644389	0.5196953	605.7998	3.872823	0	-784.1929	270.525	0.4312358	0.5036575	598.4752	4.113753	0	16	-1136	337						Frog_fixed.avi	0
10583	635	27.51594	1010.585	0.5606603	0.5260765	605.7966	1.924174	0	-1280	-1024	-1	-1	-1	-1	4	16	28	1011						Frog_fixed.avi	0
10599	636	-1280	-1024	-1	-1	-1	-1	4	-1280	-1024	-1	-1	-1	-1	4	16	0	0						Frog_fixed.avi	0
10616	637	-1280	-1024	-1	-1	-1	-1	4	-1280	-1024	-1	-1	-1	-1	4	16	0	0						Frog_fixed.avi	0
10633	638	-1280	-1024	-1	-1	-1	-1	4	274.8792	662.0446	0.4522697	0.5026418	598.4749	3.778234	0	16	275	662						Frog_fixed.avi	0
10649	639	-1280	-1024	-1	-1	-1	-1	4	162.8784	359.6788	0.4608533	0.5022891	602.5402	4.147002	0	16	163	360						Frog_fixed.avi	0
10666	640	-1280	-1024	-1	-1	-1	-1	4	137.9872	570.8804	0.4706345	0.4986594	604.4789	4.398298	0	16	138	571						Frog_fixed.avi	0
10683	641	-1280	-1024	-1	-1	-1	-1	4	-374.89	597.6458	0.4791178	0.4976981	604.4789	3.491863	0	16	-375	598						Frog_fixed.avi	0
10699	642	-1280	-1024	-1	-1	-1	-1	4	-1280	-1024	-1	-1	-1	-1	4		0	0						Frog_fixed.avi	0
10716	643	-1280	-1024	-1	-1	-1	-1	4	-1280	-1024	-1	-1	-1	-1	4		0	0						Frog_fixed.avi	0
10733	644	-1280	-1024	-1	-1	-1	-1	4	-1280	-1024	-1	-1	-1	-1	4		0	0						Frog_fixed.avi	0
10749	645	-1280	-1024	-1	-1	-1	-1	4	-1280	-1024	-1	-1	-1	-1	4		0	0						Frog_fixed.avi	0
10766	646	-1280	-1024	-1	-1	-1	-1	4	-1280	-1024	-1	-1	-1	-1	4		0	0						Frog_fixed.avi	0
10782	647	-1280	-1024	-1	-1	-1	-1	4	-1280	-1024	-1	-1	-1	-1	4		0	0						Frog_fixed.avi	0
10799	648	-1280	-1024	-1	-1	-1	-1	4	-1280	-1024	-1	-1	-1	-1	4		0	0						Frog_fixed.avi	0
10816	649	-1280	-1024	-1	-1	-1	-1	4	-1280	-1024	-1	-1	-1	-1	4		0	0						Frog_fixed.avi	0
10832	650	-1280	-1024	-1	-1	-1	-1	4	-1280	-1024	-1	-1	-1	-1	4		0	0						Frog_fixed.avi	0
10849	651	-1280	-1024	-1	-1	-1	-1	4	-1280	-1024	-1	-1	-1	-1	4		0	0						Frog_fixed.avi	0
10866	652	-1280	-1024	-1	-1	-1	-1	4	-1280	-1024	-1	-1	-1	-1	4		0	0						Frog_fixed.avi	0
10882	653	-1280	-1024	-1	-1	-1	-1	4	-1280	-1024	-1	-1	-1	-1	4		0	0						Frog_fixed.avi	0
10899	654	-1280	-1024	-1	-1	-1	-1	4	-1280	-1024	-1	-1	-1	-1	4		0	0						Frog_fixed.avi	0
10916	655	-1280	-1024	-1	-1	-1	-1	4	-1280	-1024	-1	-1	-1	-1	4		0	0						Frog_fixed.avi	0
10932	656	-1280	-1024	-1	-1	-1	-1	4	-1280	-1024	-1	-1	-1	-1	4		0	0						Frog_fixed.avi	0
10949	657	-1280	-1024	-1	-1	-1	-1	4	-1280	-1024	-1	-1	-1	-1	4		0	0						Frog_fixed.avi	0
10966	658	-1280	-1024	-1	-1	-1	-1	4	-1280	-1024	-1	-1	-1	-1	4		0	0						Frog_fixed.avi	0
10982	659	-1280	-1024	-1	-1	-1	-1	4	-1280	-1024	-1	-1	-1	-1	4		0	0						Frog_fixed.avi	0
10999	660	-1280	-1024	-1	-1	-1	-1	4	-1280	-1024	-1	-1	-1	-1	4		0	0						Frog_fixed.avi	0
11016	661	-1280	-1024	-1	-1	-1	-1	4	-1280	-1024	-1	-1	-1	-1	4		0	0						Frog_fixed.avi	0
11032	662	-1280	-1024	-1	-1	-1	-1	4	-1280	-1024	-1	-1	-1	-1	4		0	0						Frog_fixed.avi	0
11049	663	-1280	-1024	-1	-1	-1	-1	4	-1280	-1024	-1	-1	-1	-1	4		0	0						Frog_fixed.avi	0
11066	664	-1280	-1024	-1	-1	-1	-1	4	-1280	-1024	-1	-1	-1	-1	4		0	0						Frog_fixed.avi	0
11082	665	-1280	-1024	-1	-1	-1	-1	4	-1280	-1024	-1	-1	-1	-1	4		0	0						Frog_fixed.avi	0
11099	666	-1280	-1024	-1	-1	-1	-1	4	-1280	-1024	-1	-1	-1	-1	4		0	0						Frog_fixed.avi	0
11116	667	-1280	-1024	-1	-1	-1	-1	4	-1280	-1024	-1	-1	-1	-1	4		0	0						Frog_fixed.avi	0
11132	668	-1280	-1024	-1	-1	-1	-1	4	-1280	-1024	-1	-1	-1	-1	4		0	0						Frog_fixed.avi	0
11149	669	-1280	-1024	-1	-1	-1	-1	4	-1280	-1024	-1	-1	-1	-1	4		0	0						Frog_fixed.avi	0
11166	670	-1280	-1024	-1	-1	-1	-1	4	-1280	-1024	-1	-1	-1	-1	4		0	0						Frog_fixed.avi	0
11182	671	-1280	-1024	-1	-1	-1	-1	4	-1280	-1024	-1	-1	-1	-1	4		0	0						Frog_fixed.avi	0
11199	672	-1280	-1024	-1	-1	-1	-1	4	-1280	-1024	-1	-1	-1	-1	4		0	0						Frog_fixed.avi	0
11216	673	-1280	-1024	-1	-1	-1	-1	4	-1280	-1024	-1	-1	-1	-1	4		0	0						Frog_fixed.avi	0
11232	674	-1280	-1024	-1	-1	-1	-1	4	-1280	-1024	-1	-1	-1	-1	4		0	0						Frog_fixed.avi	0
11249	675	-1280	-1024	-1	-1	-1	-1	4	-1280	-1024	-1	-1	-1	-1	4		0	0						Frog_fixed.avi	0
11266	676	-1280	-1024	-1	-1	-1	-1	4	-1280	-1024	-1	-1	-1	-1	4		0	0						Frog_fixed.avi	0
11282	677	-1280	-1024	-1	-1	-1	-1	4	-1280	-1024	-1	-1	-1	-1	4		0	0						Frog_fixed.avi	0
11299	678	-1280	-1024	-1	-1	-1	-1	4	-1280	-1024	-1	-1	-1	-1	4		0	0						Frog_fixed.avi	0
11316	679	-1280	-1024	-1	-1	-1	-1	4	-1280	-1024	-1	-1	-1	-1	4		0	0						Frog_fixed.avi	0
11333	680	-1280	-1024	-1	-1	-1	-1	4	-1280	-1024	-1	-1	-1	-1	4		0	0						Frog_fixed.avi	0
11350	681	-1280	-1024	-1	-1	-1	-1	4	-1280	-1024	-1	-1	-1	-1	4		0	0						Frog_fixed.avi	0
11366	682	-1280	-1024	-1	-1	-1	-1	4	-1280	-1024	-1	-1	-1	-1	4		0	0						Frog_fixed.avi	0
11383	683	-1280	-1024	-1	-1	-1	-1	4	-1280	-1024	-1	-1	-1	-1	4		0	0						Frog_fixed.avi	0
11399	684	-1280	-1024	-1	-1	-1	-1	4	-1280	-1024	-1	-1	-1	-1	4		0	0						Frog_fixed.avi	0
11416	685	-1280	-1024	-1	-1	-1	-1	4	-1280	-1024	-1	-1	-1	-1	4		0	0						Frog_fixed.avi	0
11432	686	-1280	-1024	-1	-1	-1	-1	4	-1280	-1024	-1	-1	-1	-1	4		0	0						Frog_fixed.avi	0
11449	687	-1280	-1024	-1	-1	-1	-1	4	-1280	-1024	-1	-1	-1	-1	4		0	0						Frog_fixed.avi	0
11466	688	-1280	-1024	-1	-1	-1	-1	4	-1280	-1024	-1	-1	-1	-1	4		0	0						Frog_fixed.avi	0
11482	689	-1280	-1024	-1	-1	-1	-1	4	-1280	-1024	-1	-1	-1	-1	4		0	0						Frog_fixed.avi	0
11499	690	-1280	-1024	-1	-1	-1	-1	4	-1280	-1024	-1	-1	-1	-1	4		0	0						Frog_fixed.avi	0
11515	691	-1280	-1024	-1	-1	-1	-1	4	-1280	-1024	-1	-1	-1	-1	4		0	0						Frog_fixed.avi	0
11532	692	-1280	-1024	-1	-1	-1	-1	4	-1280	-1024	-1	-1	-1	-1	4		0	0						Frog_fixed.avi	0
11549	693	-1280	-1024	-1	-1	-1	-1	4	-1280	-1024	-1	-1	-1	-1	4		0	0						Frog_fixed.avi	0
11565	694	-1280	-1024	-1	-1	-1	-1	4	-1280	-1024	-1	-1	-1	-1	4		0	0						Frog_fixed.avi	0
11582	695	-1280	-1024	-1	-1	-1	-1	4	-1280	-1024	-1	-1	-1	-1	4		0	0						Frog_fixed.avi	0
11599	696	-1280	-1024	-1	-1	-1	-1	4	-1280	-1024	-1	-1	-1	-1	4		0	0						Frog_fixed.avi	0
11615	697	-1280	-1024	-1	-1	-1	-1	4	-1280	-1024	-1	-1	-1	-1	4		0	0						Frog_fixed.avi	0
11632	698	-1280	-1024	-1	-1	-1	-1	4	-1280	-1024	-1	-1	-1	-1	4		0	0						Frog_fixed.avi	0
11649	699	-1280	-1024	-1	-1	-1	-1	4	-1280	-1024	-1	-1	-1	-1	4		0	0						Frog_fixed.avi	0
11666	700	-1280	-1024	-1	-1	-1	-1	4	-1280	-1024	-1	-1	-1	-1	4		0	0						Frog_fixed.avi	0
11682	701	-1280	-1024	-1	-1	-1	-1	4	-1280	-1024	-1	-1	-1	-1	4		0	0						Frog_fixed.avi	0
11699	702	-1280	-1024	-1	-1	-1	-1	4	-1280	-1024	-1	-1	-1	-1	4		0	0						Frog_fixed.avi	0
11716	703	-1280	-1024	-1	-1	-1	-1	4	-1280	-1024	-1	-1	-1	-1	4		0	0						Frog_fixed.avi	0
11732	704	-1280	-1024	-1	-1	-1	-1	4	-1280	-1024	-1	-1	-1	-1	4		0	0						Frog_fixed.avi	0
11749	705	-1280	-1024	-1	-1	-1	-1	4	-1280	-1024	-1	-1	-1	-1	4		0	0						Frog_fixed.avi	0
11766	706	-1280	-1024	-1	-1	-1	-1	4	-1280	-1024	-1	-1	-1	-1	4		0	0						Frog_fixed.avi	0
11783	707	-1280	-1024	-1	-1	-1	-1	4	-1280	-1024	-1	-1	-1	-1	4		0	0						Frog_fixed.avi	0
11800	708	-1280	-1024	-1	-1	-1	-1	4	-1280	-1024	-1	-1	-1	-1	4		0	0						Frog_fixed.avi	0
11816	709	-1280	-1024	-1	-1	-1	-1	4	-1280	-1024	-1	-1	-1	-1	4		0	0						Frog_fixed.avi	0
11832	710	-1280	-1024	-1	-1	-1	-1	4	-1280	-1024	-1	-1	-1	-1	4		0	0						Frog_fixed.avi	0
11849	711	-1280	-1024	-1	-1	-1	-1	4	-1280	-1024	-1	-1	-1	-1	4		0	0						Frog_fixed.avi	0
11865	712	-1280	-1024	-1	-1	-1	-1	4	-1280	-1024	-1	-1	-1	-1	4		0	0						Frog_fixed.avi	0
11882	713	-1280	-1024	-1	-1	-1	-1	4	-1280	-1024	-1	-1	-1	-1	4		0	0						Frog_fixed.avi	0
11899	714	-1280	-1024	-1	-1	-1	-1	4	-1280	-1024	-1	-1	-1	-1	4		0	0						Frog_fixed.avi	0
11915	715	-1280	-1024	-1	-1	-1	-1	4	-1280	-1024	-1	-1	-1	-1	4		0	0						Frog_fixed.avi	0
11932	716	-1280	-1024	-1	-1	-1	-1	4	-1280	-1024	-1	-1	-1	-1	4		0	0						Frog_fixed.avi	0
11949	717	-1280	-1024	-1	-1	-1	-1	4	-1280	-1024	-1	-1	-1	-1	4		0	0						Frog_fixed.avi	0
11965	718	-1280	-1024	-1	-1	-1	-1	4	-1280	-1024	-1	-1	-1	-1	4		0	0						Frog_fixed.avi	0
11982	719	-1280	-1024	-1	-1	-1	-1	4	-1280	-1024	-1	-1	-1	-1	4		0	0						Frog_fixed.avi	0
11999	720	-1280	-1024	-1	-1	-1	-1	4	-1280	-1024	-1	-1	-1	-1	4		0	0						Frog_fixed.avi	0
12015	721	-1280	-1024	-1	-1	-1	-1	4	-1280	-1024	-1	-1	-1	-1	4		0	0						Frog_fixed.avi	0
12032	722	-1280	-1024	-1	-1	-1	-1	4	-1280	-1024	-1	-1	-1	-1	4		0	0						Frog_fixed.avi	0
12049	723	-1280	-1024	-1	-1	-1	-1	4	-1280	-1024	-1	-1	-1	-1	4		0	0						Frog_fixed.avi	0
12065	724	-1280	-1024	-1	-1	-1	-1	4	-1280	-1024	-1	-1	-1	-1	4		0	0						Frog_fixed.avi	0
12082	725	-1280	-1024	-1	-1	-1	-1	4	-1280	-1024	-1	-1	-1	-1	4		0	0						Frog_fixed.avi	0
12099	726	-1280	-1024	-1	-1	-1	-1	4	-1280	-1024	-1	-1	-1	-1	4		0	0						Frog_fixed.avi	0
12116	727	-1280	-1024	-1	-1	-1	-1	4	-1280	-1024	-1	-1	-1	-1	4		0	0						Frog_fixed.avi	0
12132	728	-1280	-1024	-1	-1	-1	-1	4	-1280	-1024	-1	-1	-1	-1	4		0	0						Frog_fixed.avi	0
12149	729	-1280	-1024	-1	-1	-1	-1	4	-1280	-1024	-1	-1	-1	-1	4		0	0						Frog_fixed.avi	0
12166	730	-1280	-1024	-1	-1	-1	-1	4	-1280	-1024	-1	-1	-1	-1	4		0	0						Frog_fixed.avi	0
12183	731	-1280	-1024	-1	-1	-1	-1	4	-1280	-1024	-1	-1	-1	-1	4		0	0						Frog_fixed.avi	0
12199	732	-1280	-1024	-1	-1	-1	-1	4	-1280	-1024	-1	-1	-1	-1	4		0	0						Frog_fixed.avi	0
12215	733	-1280	-1024	-1	-1	-1	-1	4	-1280	-1024	-1	-1	-1	-1	4		0	0						Frog_fixed.avi	0
12232	734	-1280	-1024	-1	-1	-1	-1	4	-1280	-1024	-1	-1	-1	-1	4		0	0						Frog_fixed.avi	0
12249	735	-1280	-1024	-1	-1	-1	-1	4	-1280	-1024	-1	-1	-1	-1	4		0	0						Frog_fixed.avi	0
12265	736	-1280	-1024	-1	-1	-1	-1	4	-1280	-1024	-1	-1	-1	-1	4		0	0						Frog_fixed.avi	0
12282	737	-1280	-1024	-1	-1	-1	-1	4	-1280	-1024	-1	-1	-1	-1	4		0	0						Frog_fixed.avi	0
12298	738	-1280	-1024	-1	-1	-1	-1	4	-1280	-1024	-1	-1	-1	-1	4		0	0						Frog_fixed.avi	0
12315	739	-1280	-1024	-1	-1	-1	-1	4	-1280	-1024	-1	-1	-1	-1	4		0	0						Frog_fixed.avi	0
12332	740	-1280	-1024	-1	-1	-1	-1	4	-1280	-1024	-1	-1	-1	-1	4		0	0						Frog_fixed.avi	0
12348	741	-1280	-1024	-1	-1	-1	-1	4	-1280	-1024	-1	-1	-1	-1	4		0	0						Frog_fixed.avi	0
12365	742	-1280	-1024	-1	-1	-1	-1	4	-1280	-1024	-1	-1	-1	-1	4		0	0						Frog_fixed.avi	0
12382	743	-1280	-1024	-1	-1	-1	-1	4	-1280	-1024	-1	-1	-1	-1	4		0	0						Frog_fixed.avi	0
12398	744	-1280	-1024	-1	-1	-1	-1	4	-1280	-1024	-1	-1	-1	-1	4		0	0						Frog_fixed.avi	0
12415	745	-1280	-1024	-1	-1	-1	-1	4	-1280	-1024	-1	-1	-1	-1	4		0	0						Frog_fixed.avi	0
12432	746	-1280	-1024	-1	-1	-1	-1	4	-1280	-1024	-1	-1	-1	-1	4		0	0						Frog_fixed.avi	0
12448	747	-1280	-1024	-1	-1	-1	-1	4	-1280	-1024	-1	-1	-1	-1	4		0	0						Frog_fixed.avi	0
12465	748	-1280	-1024	-1	-1	-1	-1	4	-1280	-1024	-1	-1	-1	-1	4		0	0						Frog_fixed.avi	0
12482	749	-1280	-1024	-1	-1	-1	-1	4	-1280	-1024	-1	-1	-1	-1	4		0	0						Frog_fixed.avi	0
12498	750	-1280	-1024	-1	-1	-1	-1	4	-1280	-1024	-1	-1	-1	-1	4		0	0						Frog_fixed.avi	0
12515	751	-1280	-1024	-1	-1	-1	-1	4	-1280	-1024	-1	-1	-1	-1	4		0	0						Frog_fixed.avi	0
12532	752	-1280	-1024	-1	-1	-1	-1	4	-1280	-1024	-1	-1	-1	-1	4		0	0						Frog_fixed.avi	0
12549	753	-1280	-1024	-1	-1	-1	-1	4	-1280	-1024	-1	-1	-1	-1	4		0	0						Frog_fixed.avi	0
12566	754	-1280	-1024	-1	-1	-1	-1	4	-1280	-1024	-1	-1	-1	-1	4		0	0						Frog_fixed.avi	0
12582	755	-1280	-1024	-1	-1	-1	-1	4	-1280	-1024	-1	-1	-1	-1	4		0	0						Frog_fixed.avi	0
12599	756	-1280	-1024	-1	-1	-1	-1	4	-1280	-1024	-1	-1	-1	-1	4		0	0						Frog_fixed.avi	0
12615	757	-1280	-1024	-1	-1	-1	-1	4	-1280	-1024	-1	-1	-1	-1	4		0	0						Frog_fixed.avi	0
12632	758	-1280	-1024	-1	-1	-1	-1	4	-1280	-1024	-1	-1	-1	-1	4		0	0						Frog_fixed.avi	0
12648	759	-1280	-1024	-1	-1	-1	-1	4	-1280	-1024	-1	-1	-1	-1	4		0	0						Frog_fixed.avi	0
12665	760	-1280	-1024	-1	-1	-1	-1	4	-1280	-1024	-1	-1	-1	-1	4		0	0						Frog_fixed.avi	0
12681	761	-1280	-1024	-1	-1	-1	-1	4	-1280	-1024	-1	-1	-1	-1	4		0	0						Frog_fixed.avi	0
12698	762	-1280	-1024	-1	-1	-1	-1	4	-1280	-1024	-1	-1	-1	-1	4		0	0						Frog_fixed.avi	0
12715	763	-1280	-1024	-1	-1	-1	-1	4	-1280	-1024	-1	-1	-1	-1	4		0	0						Frog_fixed.avi	0
12731	764	-1280	-1024	-1	-1	-1	-1	4	-1280	-1024	-1	-1	-1	-1	4		0	0						Frog_fixed.avi	0
12748	765	-1280	-1024	-1	-1	-1	-1	4	-1280	-1024	-1	-1	-1	-1	4		0	0						Frog_fixed.avi	0
12765	766	-1280	-1024	-1	-1	-1	-1	4	-1280	-1024	-1	-1	-1	-1	4		0	0						Frog_fixed.avi	0
12781	767	-1280	-1024	-1	-1	-1	-1	4	-1280	-1024	-1	-1	-1	-1	4		0	0						Frog_fixed.avi	0
12798	768	-1280	-1024	-1	-1	-1	-1	4	-1280	-1024	-1	-1	-1	-1	4		0	0						Frog_fixed.avi	0
12815	769	-1280	-1024	-1	-1	-1	-1	4	-1280	-1024	-1	-1	-1	-1	4		0	0						Frog_fixed.avi	0
12831	770	-1280	-1024	-1	-1	-1	-1	4	-1280	-1024	-1	-1	-1	-1	4		0	0						Frog_fixed.avi	0
12848	771	-1280	-1024	-1	-1	-1	-1	4	-1280	-1024	-1	-1	-1	-1	4		0	0						Frog_fixed.avi	0
12865	772	-1280	-1024	-1	-1	-1	-1	4	-1280	-1024	-1	-1	-1	-1	4		0	0						Frog_fixed.avi	0
12881	773	-1280	-1024	-1	-1	-1	-1	4	-1280	-1024	-1	-1	-1	-1	4		0	0						Frog_fixed.avi	0
12898	774	-1280	-1024	-1	-1	-1	-1	4	-1280	-1024	-1	-1	-1	-1	4		0	0						Frog_fixed.avi	0
12914	775	-1280	-1024	-1	-1	-1	-1	4	-1280	-1024	-1	-1	-1	-1	4		0	0						Frog_fixed.avi	0
12931	776	-1280	-1024	-1	-1	-1	-1	4	-1280	-1024	-1	-1	-1	-1	4		0	0						Frog_fixed.avi	0
12948	777	-1280	-1024	-1	-1	-1	-1	4	-1280	-1024	-1	-1	-1	-1	4		0	0						Frog_fixed.avi	0
12964	778	-1280	-1024	-1	-1	-1	-1	4	-1280	-1024	-1	-1	-1	-1	4		0	0						Frog_fixed.avi	0
12981	779	-1280	-1024	-1	-1	-1	-1	4	-1280	-1024	-1	-1	-1	-1	4		0	0						Frog_fixed.avi	0
12998	780	-1280	-1024	-1	-1	-1	-1	4	-1280	-1024	-1	-1	-1	-1	4		0	0						Frog_fixed.avi	0
13014	781	-1280	-1024	-1	-1	-1	-1	4	-1280	-1024	-1	-1	-1	-1	4		0	0						Frog_fixed.avi	0
13031	782	-1280	-1024	-1	-1	-1	-1	4	-1280	-1024	-1	-1	-1	-1	4		0	0						Frog_fixed.avi	0
13048	783	-1280	-1024	-1	-1	-1	-1	4	-1280	-1024	-1	-1	-1	-1	4		0	0						Frog_fixed.avi	0
13064	784	-1280	-1024	-1	-1	-1	-1	4	-1280	-1024	-1	-1	-1	-1	4		0	0						Frog_fixed.avi	0
13081	785	-1280	-1024	-1	-1	-1	-1	4	-1280	-1024	-1	-1	-1	-1	4		0	0						Frog_fixed.avi	0
13098	786	-1280	-1024	-1	-1	-1	-1	4	-1280	-1024	-1	-1	-1	-1	4		0	0						Frog_fixed.avi	0
13114	787	-1280	-1024	-1	-1	-1	-1	4	-1280	-1024	-1	-1	-1	-1	4		0	0						Frog_fixed.avi	0
13131	788	-1280	-1024	-1	-1	-1	-1	4	-1280	-1024	-1	-1	-1	-1	4		0	0						Frog_fixed.avi	0
13148	789	1075.73	598.123	0.468528	0.4745405	604.1993	4.104777	3	829.4415	553.5847	0.4685279	0.4745405	604.1993	4.090007	1	17	829	554						Frog_fixed.avi	0
13164	790	832.7911	577.3659	0.5923485	0.5133408	604.2001	4.279604	0	836.6657	551.9879	0.4622926	0.4738591	604.2018	4.198867	0	17	835	565						Frog_fixed.avi	0
13181	791	-1280	-1024	-1	-1	-1	-1	4	829.8663	557.8072	0.4570009	0.4728003	604.2003	4.090528	0	17	830	558						Frog_fixed.avi	0
13198	792	-1280	-1024	-1	-1	-1	-1	4	836.1459	539.6115	0.4518831	0.4728112	604.2018	4.115117	0	17	836	540						Frog_fixed.avi	0
13214	793	836.9406	528.8854	0.5807257	0.5037795	619.9208	4.238664	0	836.5864	539.676	0.4485171	0.4719208	608.3697	4.123595	0	17	837	534						Frog_fixed.avi	0
13231	794	828.9712	536.603	0.5769034	0.5015405	614.2863	4.242501	0	841.8993	543.5782	0.4444464	0.4721791	605.1786	4.105281	0	17	835	540						Frog_fixed.avi	0
13248	795	830.1139	541.7321	0.5746486	0.4995947	614.2863	4.210079	0	832.3624	535.2021	0.4416251	0.4723918	605.9329	4.109958	0	17	831	538						Frog_fixed.avi	0
13264	796	838.072	557.0739	0.5723255	0.4984444	614.2827	4.290724	0	844.2496	532.784	0.4394405	0.4726934	606.0011	4.103977	0	17	841	545						Frog_fixed.avi	0
13281	797	827.0776	554.8835	0.5710198	0.4971188	613.5752	4.236203	0	842.876	541.6022	0.4376597	0.4730129	606.0717	4.100087	0	17	835	548						Frog_fixed.avi	0
13298	798	837.6552	549.0501	0.5698147	0.4961546	613.3695	4.251951	0	843.6278	531.3341	0.4362131	0.4733918	605.9679	4.106846	0	18	841	540						Frog_fixed.avi	0
13314	799	870.0957	478.5594	0.5683886	0.4948589	613.3281	4.258117	0	891.6656	452.224	0.4348446	0.4733046	606.1953	4.125357	0	18	881	465						Frog_fixed.avi	0
13331	800	864.4695	486.9055	0.5674187	0.4940255	613.1392	4.247678	0	880.8255	462.2426	0.4338041	0.4734078	606.0918	4.103859	0	18	873	475						Frog_fixed.avi	0
13348	801	879.7535	486.5499	0.5667025	0.4933312	612.9661	4.266232	0	883.9115	460.9809	0.432791	0.4735234	606.0769	4.095567	0	18	882	474						Frog_fixed.avi	0
13364	802	862.103	490.089	0.5658665	0.4926156	612.8774	4.217982	0	882.0509	467.9241	0.4318434	0.4734836	606.0157	4.084832	0	18	872	479						Frog_fixed.avi	0
13381	803	874.8044	483.5591	0.5650936	0.4919388	612.671	4.230566	0	882.0828	471.4716	0.4308975	0.4734071	605.9274	4.092259	0	18	878	478						Frog_fixed.avi	0
13398	804	873.223	479.0561	0.5642948	0.4912937	612.567	4.213696	0	880.9486	469.4698	0.4299265	0.473254	605.9003	4.078608	0	18	877	474						Frog_fixed.avi	0
13414	805	865.7991	480.9398	0.5634658	0.4906283	612.2415	4.192955	0	877.0254	468.5143	0.4289719	0.4730214	605.7572	4.063905	0	18	871	475						Frog_fixed.avi	0
13431	806	871.9412	473.4178	0.5626942	0.4899131	612.1338	4.176502	0	880.8	466.4933	0.4280475	0.4728109	605.7292	4.047544	0	18	876	470						Frog_fixed.avi	0
13447	807	866.9882	475.8641	0.5619767	0.4891513	611.7088	4.158838	0	879.7413	468.9197	0.4271794	0.4724775	605.8389	4.036118	0	18	873	472						Frog_fixed.avi	0
13464	808	869.9323	483.5131	0.561344	0.4883183	611.8091	4.152526	0	882.3439	469.3371	0.4264653	0.4719742	605.7098	4.031768	0	18	876	476						Frog_fixed.avi	0
13481	809	867.0086	483.1709	0.5608336	0.4874651	611.7395	4.13969	0	881.9833	467.1468	0.4258578	0.4714052	605.918	4.012025	0	18	874	475						Frog_fixed.avi	0
13497	810	864.5714	482.2059	0.5604626	0.4865933	611.3506	4.099521	0	874.1776	463.5057	0.4254014	0.4708568	605.8873	4.0093	0	18	869	473						Frog_fixed.avi	0
13514	811	858.3405	473.2742	0.5601448	0.4857198	611.3171	4.107178	0	879.6642	462.5962	0.4250999	0.4702297	605.8636	3.994003	0	18	869	468						Frog_fixed.avi	0
13531	812	862.8496	483.0395	0.5600169	0.4849211	611.2372	4.078744	0	875.3433	473.924	0.4249037	0.4695773	605.8373	3.984119	0	18	869	478						Frog_fixed.avi	0
13547	813	871.6647	483.9443	0.5599802	0.4841933	611.1203	4.070065	0	876.5549	467.2054	0.4248256	0.4690073	605.8623	3.969678	0	18	874	476						Frog_fixed.avi	0
13564	814	872.8851	485.0094	0.5599822	0.4835275	611.1066	4.05133	0	872.8852	466.6388	0.424811	0.4685939	605.842	3.978321	0	18	873	476						Frog_fixed.avi	0
13581	815	868.7701	469.4132	0.5599974	0.4832195	611.0378	4.063756	0	878.0901	465.9337	0.4248457	0.4681552	605.7446	3.970393	0	18	873	468						Frog_fixed.avi	0
13597	816	861.1816	488.0114	0.5600418	0.4828247	611.0202	4.037096	0	880.2375	463.7014	0.4249263	0.4678893	605.5061	3.966826	0	18	871	476						Frog_fixed.avi	0
13614	817	862.7729	482.6395	0.5600875	0.4827009	610.9771	4.037891	0	875.3576	458.9052	0.4249631	0.467723	605.4566	3.945441	0	18	869	471						Frog_fixed.avi	0
13631	818	862.9701	483.6131	0.5601442	0.4826621	610.8408	4.026415	0	873.0367	467.2465	0.4250203	0.4675346	605.3975	3.936614	0	18	868	475						Frog_fixed.avi	0
13647	819	858.0316	482.1973	0.5601893	0.4826388	610.6908	4.006292	0	870.0259	475.9471	0.4250617	0.4673829	605.3099	3.930896	0	18	864	479						Frog_fixed.avi	0
13664	820	861.8682	480.2038	0.560212	0.4826191	610.5633	3.993709	0	866.9866	466.0575	0.4250512	0.4672941	605.2538	3.930135	0	18	864	473						Frog_fixed.avi	0
13681	821	861.6149	475.9575	0.5602086	0.4825468	610.5441	3.998974	0	867.5734	465.7821	0.4250268	0.4672081	605.1603	3.91678	0	18	865	471						Frog_fixed.avi	0
13697	822	855.9387	476.5154	0.560168	0.4824757	610.4572	3.968962	0	877.6765	465.3183	0.4249592	0.4671452	605.2092	3.901412	0	18	867	471						Frog_fixed.avi	0
13714	823	863.9623	469.1609	0.560075	0.482403	610.4742	3.995258	0	872.1472	467.0582	0.424801	0.4671397	605.1807	3.918069	0	18	868	468						Frog_fixed.avi	0
13731	824	864.2459	470.7108	0.5599793	0.4824138	610.4503	3.998859	0	868.5957	468.3602	0.4246302	0.4672298	605.2525	3.903102	0	18	866	470						Frog_fixed.avi	0
13747	825	857	482.7857	0.559851	0.4825593	610.2261	3.955947	0	871.8644	463.9923	0.4244879	0.4674926	605.1321	3.890941	0	18	864	473						Frog_fixed.avi	0
13764	826	859.6827	482.4189	0.5597711	0.4828306	610.0201	3.960974	0	874.9066	469.8039	0.4243935	0.4679488	605.0151	3.8915	0	18	867	476						Frog_fixed.avi	0
13781	827	856.6934	487.2084	0.5597457	0.4834561	609.7999	3.970859	0	870.1435	461.2645	0.4242912	0.4686524	605.0577	3.894734	0	18	863	474						Frog_fixed.avi	0
13797	828	856.9758	474.9904	0.5597842	0.4841784	609.7559	4.009995	0	874.6929	467.7698	0.4243219	0.4695016	604.8563	3.877445	0	18	866	471						Frog_fixed.avi	0
13814	829	859.2029	480.9497	0.5599421	0.4849602	609.7542	3.96603	0	875.5585	466.8924	0.4244352	0.470515	604.8878	3.885856	0	18	867	474						Frog_fixed.avi	0
13831	830	859.8086	478.5211	0.5602013	0.4857934	609.5495	3.941797	0	870.0413	455.595	0.4245762	0.4716747	604.798	3.870466	0	18	865	467						Frog_fixed.avi	0
13847	831	859.8181	476.7097	0.5604774	0.4865628	609.3761	3.95713	0	877.0948	461.1975	0.4248787	0.4728454	604.5807	3.859151	0	18	868	469						Frog_fixed.avi	0
13864	832	860.2952	479.2583	0.5608166	0.4874004	609.2399	3.942555	0	870.3209	455.509	0.4251613	0.4741244	604.5525	3.856057	0	18	865	467						Frog_fixed.avi	0
13881	833	858.2753	478.4422	0.5612429	0.4882845	609.1433	3.944695	0	867.8332	461.9391	0.4255259	0.4755138	604.5563	3.860828	0	18	863	470						Frog_fixed.avi	0
13897	834	859.8224	487.0026	0.5616717	0.4892418	608.9527	3.944773	0	872.4857	466.7861	0.4259179	0.4769918	604.2221	3.859857	0	18	866	477						Frog_fixed.avi	0
13914	835	858.4496	485.2245	0.5621154	0.4903443	608.6556	3.942845	0	870.0634	466.643	0.4263163	0.4785793	603.8674	3.861277	0	18	864	476						Frog_fixed.avi	0
13931	836	856.5361	483.3409	0.5625544	0.4914781	608.2557	3.934089	0	874.4119	463.1467	0.4267475	0.4801879	603.6218	3.84281	0	18	865	473						Frog_fixed.avi	0
13947	837	846.2728	459.8877	0.562989	0.4923991	608.0447	3.921213	0	866.8101	441.9264	0.4272083	0.4816513	603.4244	3.854414	0	18	857	451						Frog_fixed.avi	0
13964	838	849.9042	469.1172	0.563439	0.4933212	607.8049	3.927609	0	861.8631	444.099	0.4275881	0.4831307	603.1808	3.850208	0	18	856	457						Frog_fixed.avi	0
13980	839	850.5906	472.1256	0.5638589	0.4942219	607.4615	3.928302	0	861.9895	443.1953	0.4279105	0.4845193	602.9738	3.835316	0	18	856	458						Frog_fixed.avi	0
13997	840	845.8087	467.1952	0.5642336	0.4949438	607.0094	3.900877	0	861.7127	441.2264	0.4282251	0.4856516	602.6481	3.835694	0	18	854	454						Frog_fixed.avi	0
14014	841	847.4192	462.8298	0.5646142	0.4955996	606.8425	3.899739	0	866.3906	442.0478	0.4285224	0.4866293	602.3116	3.836944	0	18	857	452						Frog_fixed.avi	0
14030	842	844.5344	458.1013	0.5649284	0.4961178	606.7202	3.918701	0	859.851	441.2883	0.4287692	0.4874376	602.2479	3.826308	0	18	852	450						Frog_fixed.avi	0
14047	843	845.9418	461.1508	0.5652455	0.4964325	606.5029	3.919284	0	861.5246	441.643	0.4290734	0.4881338	601.9768	3.837875	0	18	854	451						Frog_fixed.avi	0
14064	844	854.5812	466.417	0.5656125	0.4966216	606.2223	3.933533	0	859.9487	436.3657	0.4293411	0.4886621	601.7787	3.827799	0	18	857	451						Frog_fixed.avi	0
14080	845	845.4413	466.2075	0.5659655	0.4967942	605.8887	3.931834	0	862.0155	439.4439	0.4296283	0.4890526	601.6292	3.813576	0	18	854	453						Frog_fixed.avi	0
14097	846	845.3752	459.6029	0.5662923	0.4968053	605.8453	3.932435	0	865.4396	439.4798	0.4299484	0.4893238	601.2827	3.840619	0	18	855	450						Frog_fixed.avi	0
14114	847	845.3305	464.7162	0.5666428	0.4965919	605.7546	3.941338	0	862.8435	437.1575	0.4302272	0.4894027	601.1252	3.814731	0	18	854	451						Frog_fixed.avi	0
14130	848	845.5189	457.313	0.5669385	0.4962707	605.3436	3.927072	0	855.748	445.6448	0.4304982	0.4891672	601.005	3.797798	0	18	851	451						Frog_fixed.avi	0
14147	849	848.4128	456.3319	0.5672352	0.4956147	605.4198	3.930496	0	860.0205	436.7162	0.4307745	0.4888583	600.7948	3.812169	0	18	854	447						Frog_fixed.avi	0
14164	850	845.5231	467.0787	0.5674605	0.4948382	605.1317	3.936485	0	852.4323	442.0235	0.4309537	0.4882768	600.6379	3.811871	0	18	849	455						Frog_fixed.avi	0
14180	851	858.0154	460.3314	0.5677537	0.4940171	604.955	3.948725	0	861.1621	449.3863	0.4312018	0.4875994	600.3491	3.795644	0	18	860	455						Frog_fixed.avi	0
14197	852	841.7813	460.097	0.56791	0.4931474	604.9261	3.94281	0	862.9812	445.0801	0.4313688	0.4869353	600.3265	3.79994	0	18	852	453						Frog_fixed.avi	0
14214	853	845.9717	455.0906	0.5680686	0.4922917	604.6702	3.946832	0	862.5121	435.5349	0.431497	0.4862947	600.1554	3.805333	0	18	854	445						Frog_fixed.avi	0
14230	854	846.963	454.2766	0.5682427	0.4914694	604.4689	3.955703	0	859.0619	436.0356	0.4316152	0.4856482	599.8076	3.800407	0	18	853	445						Frog_fixed.avi	0
14247	855	845.4346	457.5675	0.5683269	0.4906508	604.5126	3.946677	0	855.5417	443.5332	0.4316612	0.4850273	599.5881	3.816673	0	18	850	451						Frog_fixed.avi	0
14264	856	847.8533	458.8623	0.5683581	0.4898441	604.4056	3.969604	0	856.384	449.6505	0.4316424	0.4844502	599.4689	3.795937	0	18	852	454						Frog_fixed.avi	0
14280	857	845.8596	457.2272	0.5683137	0.4891023	604.1325	3.964054	0	856.4444	434.8741	0.4315977	0.4840272	599.2717	3.810147	0	18	851	446						Frog_fixed.avi	0
14297	858	842.9934	457.9897	0.5682293	0.488425	603.7711	3.9634	0	851.1693	449.3	0.4314565	0.483531	598.995	3.803012	0	18	847	454						Frog_fixed.avi	0
14314	859	857.2609	463.8768	0.5680775	0.4880922	603.4716	3.954935	0	858.787	459.0833	0.4312778	0.4834222	598.8649	3.798058	0	19	858	461						Frog_fixed.avi	0
14330	860	869.1815	519.9451	0.5678593	0.4878229	603.438	3.966959	0	866.8136	511.0901	0.4311439	0.483495	598.7021	3.802411	0	19	868	516						Frog_fixed.avi	0
14347	861	862.8448	513.0389	0.567786	0.4873841	602.9917	3.947378	0	870.8283	495.7593	0.4309867	0.4832661	598.1846	3.790756	0	19	867	504						Frog_fixed.avi	0
14364	862	867.827	518.2465	0.5676805	0.4869646	602.923	3.975505	0	869.4978	503.5827	0.430821	0.483095	598.1151	3.794865	0	19	869	511						Frog_fixed.avi	0
14380	863	860.9552	516.0353	0.5675331	0.4866965	602.702	3.955645	0	863.3229	494.3381	0.4305931	0.4829591	597.6962	3.805548	0	19	862	505						Frog_fixed.avi	0
14397	864	869.2441	512.6815	0.567367	0.4865301	602.2509	3.963529	0	871.9102	500.5721	0.4303798	0.4827882	597.5322	3.800159	0	19	871	507						Frog_fixed.avi	0
14414	865	864.2127	519.7126	0.5671476	0.4863666	602.0324	3.960196	0	867.608	496.9231	0.4300766	0.4827385	597.2425	3.797692	0	19	866	508						Frog_fixed.avi	0
14430	866	861.4692	512.3211	0.5669128	0.486456	601.7142	3.951895	0	869.4755	500.0789	0.4298055	0.4827504	596.8271	3.810096	0	19	865	506						Frog_fixed.avi	0
14447	867	869.3134	515.1511	0.5666958	0.4866162	601.3815	3.977733	0	869.4362	501.299	0.4294955	0.4828027	596.5887	3.813987	0	19	869	508						Frog_fixed.avi	0
14464	868	873.1306	514.9158	0.5664573	0.4867975	601.0866	3.980149	0	871.387	491.5737	0.4291959	0.4828884	596.2609	3.80499	0	19	872	503						Frog_fixed.avi	0
14480	869	871.4994	516.9748	0.5662154	0.4870371	600.8361	3.994806	0	863.2838	498.2868	0.4288763	0.4828978	595.9402	3.815168	0	19	867	508						Frog_fixed.avi	0
14497	870	873.4982	509.5759	0.5660113	0.4872983	600.4515	3.97404	0	873.4323	499.2525	0.4286169	0.4827774	595.6021	3.823039	0	19	873	504						Frog_fixed.avi	0
14514	871	872.0194	518.6132	0.5657678	0.4874403	599.92	3.967808	0	875.5569	496.4182	0.4283442	0.4827219	595.3839	3.824438	0	19	874	508						Frog_fixed.avi	0
14530	872	875.2933	515.6628	0.5655306	0.4876137	599.9334	4.000162	0	866.1127	499.3353	0.4280343	0.4827068	595.0102	3.834404	0	19	871	507						Frog_fixed.avi	0
14547	873	876.4578	519.8344	0.5652984	0.4878681	599.4846	3.99537	0	869.7141	495.0444	0.4277423	0.4828703	594.7898	3.830111	0	19	873	507						Frog_fixed.avi	0
14563	874	873.7554	527.6965	0.5650394	0.4882091	599.253	3.997382	0	873.1921	490.5032	0.4274521	0.4830946	594.5369	3.843797	0	19	873	509						Frog_fixed.avi	0
14580	875	876.0712	531.4446	0.5647619	0.4885064	599.0051	4.006955	0	864.8346	506.7851	0.4271039	0.4834397	594.3204	3.841339	0	19	870	519						Frog_fixed.avi	0
14597	876	875.484	518.1873	0.5644391	0.4889155	598.6851	4.002371	0	866.7455	496.7922	0.426753	0.4838815	593.9525	3.836803	0	19	871	507						Frog_fixed.avi	0
14613	877	876.8508	522.788	0.5641397	0.4891351	598.4955	4.021003	0	866.2184	509.8089	0.4263995	0.4842183	593.8226	3.850019	0	19	872	516						Frog_fixed.avi	0
14630	878	876.9684	525.0499	0.5637913	0.4892488	598.3908	4.007619	0	866.905	496.9778	0.4260255	0.48455	593.6573	3.861006	0	19	872	511						Frog_fixed.avi	0
14647	879	878.4773	522.8042	0.5634489	0.4892332	598.022	4.006966	0	874.0014	498.842	0.4256468	0.4846653	593.5807	3.86455	0	19	876	511						Frog_fixed.avi	0
14663	880	877.4902	526.2421	0.5630506	0.4891589	597.9549	4.0251	0	872.2672	505.9258	0.4252573	0.4847323	593.3925	3.880463	0	19	875	516						Frog_fixed.avi	0
14680	881	876.6829	514.8187	0.5626813	0.4890931	597.9206	4.011357	0	873.9976	496.2686	0.4248303	0.4847567	593.2878	3.86673	0	19	875	506						Frog_fixed.avi	0
14697	882	883.6834	523.5428	0.5623572	0.4890486	597.6934	4.026464	0	866.6422	502.3379	0.4244286	0.4847833	593.176	3.861232	0	19	875	513						Frog_fixed.avi	0
14713	883	873.2211	531.2458	0.561976	0.4890595	597.6669	4.034106	0	872.7191	507.6078	0.4241084	0.4848751	593.0082	3.875807	0	19	873	519						Frog_fixed.avi	0
14730	884	969.4891	667.6311	0.5609872	0.4901945	597.5703	4.048472	0	959.7633	642.5822	0.423412	0.4862581	593.0757	3.893356	0	20	965	655						Frog_fixed.avi	0
14747	885	1033.825	796.8859	0.5599759	0.4916015	597.7686	4.036397	0	1020.702	771.8383	0.422843	0.4878379	593.2531	3.868914	0	20	1027	784						Frog_fixed.avi	0
14763	886	1037.556	799.5666	0.5597414	0.4917004	597.5057	4.03652	0	1019.638	766.7621	0.4224629	0.4880264	593.1052	3.871801	0	20	1029	783						Frog_fixed.avi	0
14780	887	1037.221	812.2686	0.5595686	0.4918155	597.454	4.039425	0	1023.534	782.2914	0.4221974	0.4881704	593.1086	3.894785	0	20	1030	797						Frog_fixed.avi	0
14797	888	1033.956	809.3815	0.5594207	0.4919306	597.4041	4.045884	0	1020.225	779.5079	0.4218939	0.488349	593.1365	3.86192	0	20	1027	794						Frog_fixed.avi	0
14813	889	1029.208	801.0359	0.5592436	0.4921252	597.3867	4.034949	0	1027.521	768.4452	0.4216743	0.4886118	593.1482	3.888843	0	20	1028	785						Frog_fixed.avi	0
14830	890	1029.777	808.0732	0.5590796	0.4922861	597.4612	4.032057	0	1014.791	775.7983	0.4214312	0.4888496	593.0946	3.871036	0	20	1022	792						Frog_fixed.avi	0
14847	891	1032.742	813.3801	0.55897	0.4924683	597.3962	4.038878	0	1025.953	775.9219	0.4212809	0.4891423	593.1419	3.885488	0	20	1029	795						Frog_fixed.avi	0
14863	892	1030.054	811.6192	0.5588535	0.4928163	597.3752	4.045943	0	1027.24	778.3165	0.4211053	0.4895571	593.2393	3.89983	0	20	1029	795						Frog_fixed.avi	0
14880	893	1033.888	812.8422	0.5587115	0.4932234	597.4224	4.048373	0	1018.302	785.5131	0.4209438	0.4900056	593.282	3.886374	0	20	1026	799						Frog_fixed.avi	0
14897	894	1030.783	805.0996	0.5586033	0.4937812	597.4296	4.056778	0	1021.441	778.9391	0.4208221	0.4905988	593.2578	3.886792	0	20	1026	792						Frog_fixed.avi	0
14913	895	1036.114	812.2005	0.5585309	0.4943047	597.4528	4.060268	0	1026.149	777.5747	0.4207312	0.4912409	593.3048	3.890851	0	20	1031	795						Frog_fixed.avi	0
14930	896	1033.457	813.1527	0.5584675	0.4948632	597.5184	4.050798	0	1020.546	783.4626	0.420627	0.4918421	593.4856	3.896203	0	20	1027	798						Frog_fixed.avi	0
14947	897	1034.482	801.6652	0.5584267	0.4954573	597.5297	4.062559	0	1022.258	780.0565	0.420556	0.4923469	593.4959	3.889225	0	20	1028	791						Frog_fixed.avi	0
14963	898	1032.98	816.399	0.5583829	0.4958259	597.5977	4.056808	0	1020.214	781.7678	0.4205239	0.4928014	593.5269	3.896351	0	20	1027	799						Frog_fixed.avi	0
14980	899	1030.676	805.1089	0.5583752	0.4962639	597.6709	4.065383	0	1013.846	784.5852	0.420495	0.493125	593.6731	3.898208	0	20	1022	795						Frog_fixed.avi	0
14996	900	1034.233	815.3365	0.5583766	0.4965087	597.7604	4.060935	0	1016.725	783.5785	0.4205035	0.4933955	593.8012	3.904254	0	20	1025	799						Frog_fixed.avi	0
15013	901	1027.173	810.9604	0.5583752	0.4967974	597.9609	4.066011	0	1021.761	780.9203	0.4205419	0.4936032	593.9381	3.896035	0	20	1024	796						Frog_fixed.avi	0
15030	902	1029.21	811.0236	0.558435	0.4970647	597.931	4.051177	0	1019.482	789.0745	0.420591	0.4937559	594.0732	3.884708	0	20	1024	800						Frog_fixed.avi	0
15046	903	1030.407	810.2511	0.5584971	0.4972303	597.9926	4.05845	0	1024.313	783.4536	0.4206765	0.4938922	594.0298	3.887586	0	20	1027	797						Frog_fixed.avi	0
15063	904	1027.047	816.4161	0.5585583	0.4973925	598.1226	4.067011	0	1022.211	786.2246	0.4207905	0.4940068	594.0392	3.901748	0	20	1025	801						Frog_fixed.avi	0
15080	905	1026.474	807.3284	0.5586394	0.4976357	598.2712	4.07854	0	1021.423	783.7596	0.4208603	0.4941821	594.2114	3.903847	0	20	1024	796						Frog_fixed.avi	0
15096	906	1021.985	805.5735	0.558699	0.4978884	598.4686	4.073578	0	1021.282	783.6184	0.4209281	0.4943158	594.3691	3.912898	0	20	1022	795						Frog_fixed.avi	0
15113	907	1024.265	809.4949	0.5587269	0.4980472	598.5707	4.081033	0	1022.57	780.9496	0.4209644	0.4944671	594.4741	3.903407	0	20	1023	795						Frog_fixed.avi	0
15130	908	1022.33	815.2395	0.5587356	0.4982105	598.5321	4.069942	0	1021.272	782.4246	0.4209745	0.4945731	594.5131	3.9096	0	20	1022	799						Frog_fixed.avi	0
15146	909	1025.126	812.2249	0.5587025	0.4983985	598.5471	4.072766	0	1020.916	787.4415	0.420972	0.4946337	594.6075	3.916398	0	20	1023	800						Frog_fixed.avi	0
15163	910	1023.677	803.6768	0.5586894	0.4985749	598.6159	4.072944	0	1017.713	790.1214	0.4209392	0.4946828	594.6165	3.911318	0	20	1021	797						Frog_fixed.avi	0
15179	911	1023.81	802.8368	0.5586671	0.4986487	598.5844	4.072527	0	1021.165	791.3931	0.420926	0.4946787	594.6489	3.919832	0	20	1022	797						Frog_fixed.avi	0
15196	912	1023.647	806.5768	0.5586673	0.498652	598.5546	4.086114	0	1015.129	793.4509	0.42092	0.4946576	594.6583	3.91937	0	20	1019	800						Frog_fixed.avi	0
15213	913	1027.621	802.317	0.55867	0.4986407	598.5705	4.086308	0	1014.447	790.8978	0.4209117	0.4946252	594.666	3.920476	0	20	1021	797						Frog_fixed.avi	0
15229	914	1023.648	802.6069	0.5586702	0.4986163	598.514	4.094355	0	1022.786	786.7897	0.42092	0.4945846	594.6855	3.921856	0	20	1023	795						Frog_fixed.avi	0
15246	915	1025.852	804.8531	0.5586684	0.4985586	598.454	4.097543	0	1019.13	784.8424	0.4208979	0.4945609	594.6611	3.937021	0	20	1022	795						Frog_fixed.avi	0
15263	916	1018.781	810.0642	0.5586568	0.4984736	598.418	4.087389	0	1020.885	783.126	0.420877	0.4944845	594.5931	3.933718	0	20	1020	797						Frog_fixed.avi	0
15279	917	1020.481	814.6436	0.5586348	0.4983552	598.3227	4.092714	0	1017.76	781.9583	0.420802	0.4943133	594.5935	3.937573	0	20	1019	798						Frog_fixed.avi	0
15296	918	1022.829	814.4411	0.5585971	0.4982205	598.1772	4.098595	0	1019.599	784.3367	0.4207385	0.4941073	594.5056	3.931368	0	20	1021	799						Frog_fixed.avi	0
15313	919	1023.676	815.8209	0.5585347	0.4980845	597.9779	4.102289	0	1009.383	789.2436	0.4206465	0.4938913	594.4072	3.929885	0	20	1017	803						Frog_fixed.avi	0
15329	920	947.1539	784.7192	0.5588682	0.4978451	597.9827	4.117627	0	943.3035	760.8214	0.4209688	0.4936107	594.3115	3.942617	0	21	945	773						Frog_fixed.avi	0
15346	921	956.9543	794.7853	0.558929	0.497486	597.7264	4.117681	0	934.3245	771.2136	0.4210054	0.4932918	594.1902	3.948021	0	21	946	783						Frog_fixed.avi	0
15363	922	941.7643	793.2752	0.5588965	0.4972393	597.5617	4.107871	0	933.2071	763.6002	0.4208837	0.4930143	593.9845	3.938826	0	21	937	778						Frog_fixed.avi	0
15379	923	945.1368	788.7003	0.5588208	0.4969006	597.3035	4.11026	0	930.5322	765.0479	0.4207589	0.492718	593.7165	3.943733	0	21	938	777						Frog_fixed.avi	0
15396	924	943.0817	796.9781	0.5587375	0.4965252	597.0067	4.111825	0	936.183	753.6771	0.4206282	0.4923276	593.7179	3.953692	0	21	940	775						Frog_fixed.avi	0
15413	925	936.8979	789.7077	0.5586383	0.4962921	596.8953	4.110564	0	929.979	755.6284	0.420467	0.4920469	593.486	3.933264	0	21	933	773						Frog_fixed.avi	0
15429	926	944.3546	794.5765	0.5585497	0.4960345	596.7721	4.134115	0	929.799	759.1904	0.4203187	0.4918135	593.2333	3.935502	0	21	937	777						Frog_fixed.avi	0
15446	927	940.7986	789.4483	0.5584415	0.4958701	596.5878	4.139117	0	931.0425	763.3508	0.4201831	0.4915448	592.9523	3.960017	0	21	936	776						Frog_fixed.avi	0
15463	928	936.7903	788.7404	0.5583181	0.4956912	596.3106	4.137002	0	931.4418	761.3423	0.4200028	0.4913808	592.799	3.937933	0	21	934	775						Frog_fixed.avi	0
15479	929	940.0635	786.9069	0.558234	0.4955609	596.0901	4.140183	0	933.9383	755.9702	0.4198651	0.491239	592.7476	3.952327	0	21	937	771						Frog_fixed.avi	0
15496	930	941.2475	787.9841	0.5581642	0.4954407	595.8655	4.131619	0	935.0973	756.5472	0.4197145	0.4910649	592.4399	3.951417	0	21	938	772						Frog_fixed.avi	0
15513	931	945.4058	793.8532	0.5580422	0.495292	595.6011	4.128246	0	934.7856	761.5609	0.4195631	0.4908573	592.1763	3.949553	0	21	940	778						Frog_fixed.avi	0
15529	932	940.475	792.178	0.5578894	0.4952227	595.4155	4.140456	0	934.4787	758.921	0.4193875	0.4907812	592.0699	3.945615	0	21	937	776						Frog_fixed.avi	0
15546	933	937.185	795.121	0.5577253	0.4952017	595.3563	4.14081	0	930.4425	760.4449	0.4191585	0.4907047	591.8404	3.950431	0	21	934	778						Frog_fixed.avi	0
15563	934	937.1852	794.1758	0.5575515	0.4951962	595.1749	4.148891	0	933.4379	761.7388	0.4189714	0.4906811	591.5552	3.946755	0	21	935	778						Frog_fixed.avi	0
15579	935	941.0887	792.3569	0.5573207	0.4951852	595.0182	4.151736	0	931.0897	761.7555	0.4186824	0.4906357	591.5573	3.948986	0	21	936	777						Frog_fixed.avi	0
15596	936	945.9991	795.0956	0.5571023	0.4951637	594.8901	4.162932	0	930.9821	758.7967	0.4184424	0.4906151	591.1693	3.957982	0	21	938	777						Frog_fixed.avi	0
15613	937	945.0394	791.9944	0.5568624	0.4951298	594.6345	4.152823	0	929.2274	761.5073	0.4181367	0.4905833	591.1356	3.954685	0	21	937	777						Frog_fixed.avi	0
15629	938	936.3363	793.3207	0.5565769	0.4950994	594.4094	4.163113	0	931.0385	765.8539	0.417869	0.4905561	590.7388	3.957115	0	21	934	780						Frog_fixed.avi	0
15646	939	942.5201	795.5136	0.5563337	0.4949989	594.1983	4.155361	0	932.0606	759.6958	0.41755	0.4905224	590.6872	3.964926	0	21	937	778						Frog_fixed.avi	0
15662	940	942.8335	794.0024	0.5560381	0.4948723	594.08	4.171048	0	929.5727	760.6978	0.4172646	0.4904601	590.394	3.963488	0	21	936	777						Frog_fixed.avi	0
15679	941	938.705	793.4483	0.555728	0.4946743	593.7294	4.152858	0	932.1016	761.7465	0.4169043	0.4903082	590.2281	3.962718	0	21	935	778						Frog_fixed.avi	0
15696	942	938.9729	791.6428	0.5554184	0.4943166	593.6644	4.165418	0	928.9863	757.9824	0.4165236	0.4901203	589.9863	3.957846	0	21	934	775						Frog_fixed.avi	0
15712	943	948.9703	793.6227	0.5550934	0.4939268	593.3369	4.180139	0	939.0232	758.2386	0.4161618	0.4898219	589.6093	3.980682	0	21	944	776						Frog_fixed.avi	0
15729	944	938.9684	792.9056	0.5546895	0.4934227	593.2162	4.172067	0	931.8159	759.8198	0.4157162	0.4895935	589.4219	3.968843	0	21	935	776						Frog_fixed.avi	0
15746	945	936.976	793.3561	0.5542612	0.4929997	593.0528	4.169138	0	934.3978	763.3896	0.4152809	0.4892035	589.3358	3.983212	0	21	936	778						Frog_fixed.avi	0
15762	946	938.8099	794.0301	0.5538499	0.4924318	592.7019	4.184318	0	932.6053	762.4776	0.4147859	0.4889257	589.1454	3.987548	0	21	936	778						Frog_fixed.avi	0
15779	947	942.5828	789.3507	0.5534363	0.4919335	592.5121	4.19046	0	924.3586	766.9922	0.4143046	0.4886799	588.8361	3.97997	0	21	933	778						Frog_fixed.avi	0
15796	948	941.1014	789.2975	0.5529457	0.4914927	592.1675	4.187953	0	938.4867	758.2163	0.4138067	0.4884046	588.6335	3.991189	0	21	940	774						Frog_fixed.avi	0
15812	949	938.8386	790.8783	0.5524608	0.4910951	592.0042	4.193363	0	936.1487	758.6432	0.4132632	0.4882586	588.5015	3.996688	0	21	937	775						Frog_fixed.avi	0
15829	950	936.9827	797.0767	0.5519551	0.490795	591.8077	4.197972	0	934.7954	764.8852	0.4127299	0.4881454	588.2994	4.006419	0	21	936	781						Frog_fixed.avi	0
15846	951	931.8173	782.7031	0.551468	0.4905197	591.5991	4.198898	0	934.5483	753.3397	0.4122265	0.4880098	588.0589	3.997497	0	21	933	768						Frog_fixed.avi	0
15862	952	892.6002	590.5035	0.5509238	0.4890735	591.4434	4.235681	0	920.232	581.2955	0.4119936	0.4866009	587.827	4.041291	0	22	906	586						Frog_fixed.avi	0
15879	953	890.907	478.4861	0.5504032	0.4881607	591.4219	4.227791	0	901.7032	479.7737	0.4116854	0.4858027	587.6408	4.027484	0	22	896	479						Frog_fixed.avi	0
15896	954	899.6548	484.3401	0.5501083	0.488202	590.8405	4.249045	0	901.999	483.9021	0.4111924	0.4858372	587.372	4.052855	0	22	901	484						Frog_fixed.avi	0
15912	955	892.6287	482.3997	0.5498013	0.4881757	590.7676	4.249446	0	904.3448	475.6288	0.4107484	0.4858288	587.0315	4.03045	0	22	898	479						Frog_fixed.avi	0
15929	956	901.8765	485.2052	0.5495356	0.4881577	590.4135	4.246132	0	900.1302	480.9094	0.4103286	0.4858217	586.8058	4.042873	0	22	901	483						Frog_fixed.avi	0
15946	957	895.3711	484.1402	0.5491793	0.4881561	590.2994	4.241501	0	895.6882	482.0091	0.4099034	0.4858781	586.6902	4.042426	0	22	896	483						Frog_fixed.avi	0
15962	958	893.6307	490.4863	0.5488245	0.4882283	590.0278	4.254766	0	899.6346	483.0499	0.4094879	0.4859583	586.5262	4.054337	0	22	897	487						Frog_fixed.avi	0
15979	959	892.2399	493.877	0.548493	0.4883212	589.8767	4.249249	0	902.6063	475.6149	0.4090781	0.4860608	586.4098	4.045443	0	22	897	485						Frog_fixed.avi	0
15996	960	889.8488	498.9854	0.5481013	0.4884209	589.8695	4.268808	0	901.7582	473.2616	0.4086498	0.4862098	586.251	4.066055	0	22	896	486						Frog_fixed.avi	0
16012	961	890.4346	494.2174	0.5477208	0.4885782	589.7994	4.251512	0	902.9058	473.1736	0.4082527	0.4863084	586.074	4.059479	0	22	897	484						Frog_fixed.avi	0
16029	962	894.9124	493.7528	0.5474138	0.4887553	589.6602	4.246572	0	900.1963	479.5779	0.407874	0.4864169	585.9915	4.068696	0	22	898	487						Frog_fixed.avi	0
16046	963	891.0909	488.784	0.5471143	0.4889442	589.8185	4.257748	0	906.3243	478.9329	0.4076058	0.4865309	585.7833	4.051125	0	22	899	484						Frog_fixed.avi	0
16062	964	891.1985	498.5804	0.5468641	0.4890879	589.5817	4.256464	0	898.9105	480.582	0.4073127	0.4866413	585.845	4.055054	0	22	895	490						Frog_fixed.avi	0
16079	965	889.0571	498.1931	0.5466465	0.4891697	589.8599	4.268806	0	900.8011	485.6288	0.4071463	0.4866965	585.7309	4.04603	0	22	895	492						Frog_fixed.avi	0
16096	966	891.9709	498.1017	0.5464935	0.4892268	589.837	4.258513	0	904.5303	477.9872	0.4069952	0.4866776	585.7833	4.057233	0	22	898	488						Frog_fixed.avi	0
16112	967	885.0274	496.3131	0.5463481	0.4892445	589.9701	4.26676	0	905.2875	475.747	0.4068882	0.4865486	585.7684	4.058829	0	22	895	486						Frog_fixed.avi	0
16129	968	883.476	500.8841	0.5462567	0.4892005	590.1352	4.263264	0	901.8204	478.2469	0.4068477	0.4864013	585.7999	4.05654	0	22	893	490						Frog_fixed.avi	0
16146	969	881.0273	503.3334	0.5462129	0.4890956	590.3203	4.258564	0	899.0189	475.2076	0.4068654	0.4861666	585.7299	4.051736	0	22	890	489						Frog_fixed.avi	0
16162	970	882.8602	496.6601	0.5461844	0.4889807	590.479	4.25577	0	897.5714	477.3527	0.406885	0.485816	585.833	4.051737	0	22	890	487						Frog_fixed.avi	0
16179	971	891.2347	496.51	0.5462261	0.4888214	590.7286	4.244727	0	896.7521	472.0442	0.4069535	0.4855261	585.7806	4.063614	0	22	894	484						Frog_fixed.avi	0
16195	972	887.9873	491.6061	0.5462452	0.4887076	590.9366	4.264308	0	900.1798	479.9694	0.4070782	0.4851235	585.8604	4.05441	0	22	894	486						Frog_fixed.avi	0
16212	973	888.1971	501.6565	0.5463153	0.4885919	591.1958	4.265364	0	904.991	468.8186	0.4072538	0.4847241	585.92	4.066509	0	22	897	485						Frog_fixed.avi	0
16229	974	887.5367	501.0107	0.5465245	0.4885704	591.6199	4.250337	0	906.7267	474.3048	0.4075861	0.4840374	586.1013	4.063142	0	22	897	488						Frog_fixed.avi	0
16245	975	887.6636	500.04	0.547037	0.4885701	592.0043	4.262322	0	901.337	466.0984	0.4082544	0.4829806	586.1119	4.039311	0	22	895	483						Frog_fixed.avi	0
16262	976	878.6414	504.0775	0.5481862	0.4885206	592.7905	4.256054	0	897.2507	474.553	0.4096478	0.4811423	586.3775	4.060839	0	22	888	489						Frog_fixed.avi	0
16279	977	511.691	442.6246	0.551828	0.4880166	593.9684	4.30149	0	625.3042	393.2103	0.413628	0.4784116	586.7167	4.10448	0	22	568	418						Frog_fixed.avi	0
16295	978	-1280	-1024	-1	-1	-1	-1	4	-1280	-1024	-1	-1	-1	-1	4		0	0						Frog_fixed.avi	0
16312	979	-1280	-1024	-1	-1	-1	-1	4	-1280	-1024	-1	-1	-1	-1	4		0	0						Frog_fixed.avi	0
16329	980	-1280	-1024	-1	-1	-1	-1	4	-1280	-1024	-1	-1	-1	-1	4		0	0						Frog_fixed.avi	0
16345	981	-1280	-1024	-1	-1	-1	-1	4	-1280	-1024	-1	-1	-1	-1	4		0	0						Frog_fixed.avi	0
16362	982	-1280	-1024	-1	-1	-1	-1	4	-1280	-1024	-1	-1	-1	-1	4		0	0						Frog_fixed.avi	0
16379	983	-1280	-1024	-1	-1	-1	-1	4	-1280	-1024	-1	-1	-1	-1	4		0	0						Frog_fixed.avi	0
16395	984	-1280	-1024	-1	-1	-1	-1	4	-1280	-1024	-1	-1	-1	-1	4		0	0						Frog_fixed.avi	0
16412	985	-1280	-1024	-1	-1	-1	-1	4	-1280	-1024	-1	-1	-1	-1	4		0	0						Frog_fixed.avi	0
16429	986	-1280	-1024	-1	-1	-1	-1	4	-1280	-1024	-1	-1	-1	-1	4		0	0						Frog_fixed.avi	0
16445	987	-1280	-1024	-1	-1	-1	-1	4	-250.286	653.697	0.4938941	0.4784851	583.1906	3.17366	0	23	-250	654						Frog_fixed.avi	0
16462	988	-1280	-1024	-1	-1	-1	-1	4	-1280	-1024	-1	-1	-1	-1	4		0	0						Frog_fixed.avi	0
16479	989	-1280	-1024	-1	-1	-1	-1	4	-1280	-1024	-1	-1	-1	-1	4		0	0						Frog_fixed.avi	0
16495	990	-1280	-1024	-1	-1	-1	-1	4	-1280	-1024	-1	-1	-1	-1	4		0	0						Frog_fixed.avi	0
16512	991	-1280	-1024	-1	-1	-1	-1	4	-1280	-1024	-1	-1	-1	-1	4		0	0						Frog_fixed.avi	0
16529	992	-1280	-1024	-1	-1	-1	-1	4	-1280	-1024	-1	-1	-1	-1	4		0	0						Frog_fixed.avi	0
16545	993	-1280	-1024	-1	-1	-1	-1	4	-1280	-1024	-1	-1	-1	-1	4		0	0						Frog_fixed.avi	0
16562	994	-1280	-1024	-1	-1	-1	-1	4	-1280	-1024	-1	-1	-1	-1	4		0	0						Frog_fixed.avi	0
16579	995	-1280	-1024	-1	-1	-1	-1	4	-1280	-1024	-1	-1	-1	-1	4		0	0						Frog_fixed.avi	0
16595	996	-1280	-1024	-1	-1	-1	-1	4	-1280	-1024	-1	-1	-1	-1	4		0	0						Frog_fixed.avi	0
16612	997	-1280	-1024	-1	-1	-1	-1	4	-1280	-1024	-1	-1	-1	-1	4		0	0						Frog_fixed.avi	0
16629	998	-1280	-1024	-1	-1	-1	-1	4	-1280	-1024	-1	-1	-1	-1	4		0	0						Frog_fixed.avi	0
16645	999	-1280	-1024	-1	-1	-1	-1	4	-1280	-1024	-1	-1	-1	-1	4		0	0						Frog_fixed.avi	0
16662	1000	-1280	-1024	-1	-1	-1	-1	4	-1280	-1024	-1	-1	-1	-1	4		0	0						Frog_fixed.avi	0
16678	1001	-1280	-1024	-1	-1	-1	-1	4	-1280	-1024	-1	-1	-1	-1	4		0	0						Frog_fixed.avi	0
16695	1002	-1280	-1024	-1	-1	-1	-1	4	-1280	-1024	-1	-1	-1	-1	4		0	0						Frog_fixed.avi	0
16712	1003	-1280	-1024	-1	-1	-1	-1	4	-1280	-1024	-1	-1	-1	-1	4		0	0						Frog_fixed.avi	0
16729	1004	-1280	-1024	-1	-1	-1	-1	4	-1280	-1024	-1	-1	-1	-1	4		0	0						Frog_fixed.avi	0
16745	1005	-1280	-1024	-1	-1	-1	-1	4	-1280	-1024	-1	-1	-1	-1	4		0	0						Frog_fixed.avi	0
16762	1006	-1280	-1024	-1	-1	-1	-1	4	-1280	-1024	-1	-1	-1	-1	4		0	0						Frog_fixed.avi	0
16778	1007	-1280	-1024	-1	-1	-1	-1	4	-1280	-1024	-1	-1	-1	-1	4		0	0						Frog_fixed.avi	0
16797	1008	-1280	-1024	-1	-1	-1	-1	4	-1280	-1024	-1	-1	-1	-1	4		0	0						Frog_fixed.avi	0
16813	1009	-1280	-1024	-1	-1	-1	-1	4	-1280	-1024	-1	-1	-1	-1	4		0	0						Frog_fixed.avi	0
16829	1010	-1280	-1024	-1	-1	-1	-1	4	-1280	-1024	-1	-1	-1	-1	4		0	0						Frog_fixed.avi	0
16846	1011	-1280	-1024	-1	-1	-1	-1	4	-1280	-1024	-1	-1	-1	-1	4		0	0						Frog_fixed.avi	0
16862	1012	-1280	-1024	-1	-1	-1	-1	4	-1280	-1024	-1	-1	-1	-1	4		0	0						Frog_fixed.avi	0
16879	1013	-1280	-1024	-1	-1	-1	-1	4	-1280	-1024	-1	-1	-1	-1	4		0	0						Frog_fixed.avi	0
16895	1014	-1280	-1024	-1	-1	-1	-1	4	-1280	-1024	-1	-1	-1	-1	4		0	0						Frog_fixed.avi	0
16912	1015	-1280	-1024	-1	-1	-1	-1	4	-1280	-1024	-1	-1	-1	-1	4		0	0						Frog_fixed.avi	0
16928	1016	-1280	-1024	-1	-1	-1	-1	4	-1280	-1024	-1	-1	-1	-1	4		0	0						Frog_fixed.avi	0
16945	1017	-1280	-1024	-1	-1	-1	-1	4	-1280	-1024	-1	-1	-1	-1	4		0	0						Frog_fixed.avi	0
16962	1018	-1280	-1024	-1	-1	-1	-1	4	-1280	-1024	-1	-1	-1	-1	4		0	0						Frog_fixed.avi	0
16978	1019	-1280	-1024	-1	-1	-1	-1	4	-1280	-1024	-1	-1	-1	-1	4		0	0						Frog_fixed.avi	0
16995	1020	-1280	-1024	-1	-1	-1	-1	4	-1280	-1024	-1	-1	-1	-1	4		0	0						Frog_fixed.avi	0
17012	1021	-1280	-1024	-1	-1	-1	-1	4	-1280	-1024	-1	-1	-1	-1	4		0	0						Frog_fixed.avi	0
17028	1022	-1280	-1024	-1	-1	-1	-1	4	-1280	-1024	-1	-1	-1	-1	4		0	0						Frog_fixed.avi	0
17045	1023	-1280	-1024	-1	-1	-1	-1	4	-1280	-1024	-1	-1	-1	-1	4		0	0						Frog_fixed.avi	0
17062	1024	-1280	-1024	-1	-1	-1	-1	4	-1280	-1024	-1	-1	-1	-1	4		0	0						Frog_fixed.avi	0
17078	1025	-1280	-1024	-1	-1	-1	-1	4	-1280	-1024	-1	-1	-1	-1	4		0	0						Frog_fixed.avi	0
17095	1026	-1280	-1024	-1	-1	-1	-1	4	-1280	-1024	-1	-1	-1	-1	4		0	0						Frog_fixed.avi	0
17111	1027	-1280	-1024	-1	-1	-1	-1	4	-1280	-1024	-1	-1	-1	-1	4		0	0						Frog_fixed.avi	0
17128	1028	-1280	-1024	-1	-1	-1	-1	4	-1280	-1024	-1	-1	-1	-1	4		0	0						Frog_fixed.avi	0
17145	1029	-1280	-1024	-1	-1	-1	-1	4	-1280	-1024	-1	-1	-1	-1	4		0	0						Frog_fixed.avi	0
17161	1030	-1280	-1024	-1	-1	-1	-1	4	-1280	-1024	-1	-1	-1	-1	4		0	0						Frog_fixed.avi	0
17178	1031	-1280	-1024	-1	-1	-1	-1	4	-1280	-1024	-1	-1	-1	-1	4		0	0						Frog_fixed.avi	0
17195	1032	-1280	-1024	-1	-1	-1	-1	4	-1280	-1024	-1	-1	-1	-1	4		0	0						Frog_fixed.avi	0
17211	1033	-1280	-1024	-1	-1	-1	-1	4	-1280	-1024	-1	-1	-1	-1	4		0	0						Frog_fixed.avi	0
17228	1034	-1280	-1024	-1	-1	-1	-1	4	-1280	-1024	-1	-1	-1	-1	4		0	0						Frog_fixed.avi	0
17247	1035	-1280	-1024	-1	-1	-1	-1	4	-1280	-1024	-1	-1	-1	-1	4		0	0						Frog_fixed.avi	0
17262	1036	-1280	-1024	-1	-1	-1	-1	4	-1280	-1024	-1	-1	-1	-1	4		0	0						Frog_fixed.avi	0
17279	1037	-1280	-1024	-1	-1	-1	-1	4	-1280	-1024	-1	-1	-1	-1	4		0	0						Frog_fixed.avi	0
17295	1038	-1280	-1024	-1	-1	-1	-1	4	-1280	-1024	-1	-1	-1	-1	4		0	0						Frog_fixed.avi	0
17312	1039	-1280	-1024	-1	-1	-1	-1	4	-1280	-1024	-1	-1	-1	-1	4		0	0						Frog_fixed.avi	0
17328	1040	-1280	-1024	-1	-1	-1	-1	4	-1280	-1024	-1	-1	-1	-1	4		0	0						Frog_fixed.avi	0
17345	1041	-1280	-1024	-1	-1	-1	-1	4	-1280	-1024	-1	-1	-1	-1	4		0	0						Frog_fixed.avi	0
17362	1042	-1280	-1024	-1	-1	-1	-1	4	-1280	-1024	-1	-1	-1	-1	4		0	0						Frog_fixed.avi	0
17378	1043	-1280	-1024	-1	-1	-1	-1	4	-1280	-1024	-1	-1	-1	-1	4		0	0						Frog_fixed.avi	0
17395	1044	-1280	-1024	-1	-1	-1	-1	4	-1280	-1024	-1	-1	-1	-1	4		0	0						Frog_fixed.avi	0
17411	1045	-1280	-1024	-1	-1	-1	-1	4	-1280	-1024	-1	-1	-1	-1	4		0	0						Frog_fixed.avi	0
17428	1046	-1280	-1024	-1	-1	-1	-1	4	-1280	-1024	-1	-1	-1	-1	4		0	0						Frog_fixed.avi	0
17445	1047	-1280	-1024	-1	-1	-1	-1	4	-1280	-1024	-1	-1	-1	-1	4		0	0						Frog_fixed.avi	0
17462	1048	-1280	-1024	-1	-1	-1	-1	4	-1280	-1024	-1	-1	-1	-1	4		0	0						Frog_fixed.avi	0
17478	1049	-1280	-1024	-1	-1	-1	-1	4	-1280	-1024	-1	-1	-1	-1	4		0	0						Frog_fixed.avi	0
17495	1050	-1280	-1024	-1	-1	-1	-1	4	-1280	-1024	-1	-1	-1	-1	4		0	0						Frog_fixed.avi	0
17512	1051	-1280	-1024	-1	-1	-1	-1	4	-1280	-1024	-1	-1	-1	-1	4		0	0						Frog_fixed.avi	0
17529	1052	-1280	-1024	-1	-1	-1	-1	4	-1280	-1024	-1	-1	-1	-1	4		0	0						Frog_fixed.avi	0
17546	1053	-1280	-1024	-1	-1	-1	-1	4	-1280	-1024	-1	-1	-1	-1	4		0	0						Frog_fixed.avi	0
17562	1054	-1280	-1024	-1	-1	-1	-1	4	-1280	-1024	-1	-1	-1	-1	4		0	0						Frog_fixed.avi	0
17579	1055	-1280	-1024	-1	-1	-1	-1	4	-1280	-1024	-1	-1	-1	-1	4		0	0						Frog_fixed.avi	0
17595	1056	-1280	-1024	-1	-1	-1	-1	4	-1280	-1024	-1	-1	-1	-1	4		0	0						Frog_fixed.avi	0
17612	1057	-1280	-1024	-1	-1	-1	-1	4	-1280	-1024	-1	-1	-1	-1	4		0	0						Frog_fixed.avi	0
17628	1058	-1280	-1024	-1	-1	-1	-1	4	-1280	-1024	-1	-1	-1	-1	4		0	0						Frog_fixed.avi	0
17645	1059	-1280	-1024	-1	-1	-1	-1	4	-1280	-1024	-1	-1	-1	-1	4		0	0						Frog_fixed.avi	0
17661	1060	-1280	-1024	-1	-1	-1	-1	4	-1280	-1024	-1	-1	-1	-1	4		0	0						Frog_fixed.avi	0
17678	1061	-1280	-1024	-1	-1	-1	-1	4	-1280	-1024	-1	-1	-1	-1	4		0	0						Frog_fixed.avi	0
17695	1062	-1280	-1024	-1	-1	-1	-1	4	-1280	-1024	-1	-1	-1	-1	4		0	0						Frog_fixed.avi	0
17711	1063	-1280	-1024	-1	-1	-1	-1	4	-1280	-1024	-1	-1	-1	-1	4		0	0						Frog_fixed.avi	0
17728	1064	-1280	-1024	-1	-1	-1	-1	4	-1280	-1024	-1	-1	-1	-1	4		0	0						Frog_fixed.avi	0
17745	1065	-1280	-1024	-1	-1	-1	-1	4	-1280	-1024	-1	-1	-1	-1	4		0	0						Frog_fixed.avi	0
17761	1066	-1280	-1024	-1	-1	-1	-1	4	-1280	-1024	-1	-1	-1	-1	4		0	0						Frog_fixed.avi	0
17778	1067	-1280	-1024	-1	-1	-1	-1	4	-1280	-1024	-1	-1	-1	-1	4		0	0						Frog_fixed.avi	0
17795	1068	-1280	-1024	-1	-1	-1	-1	4	-1280	-1024	-1	-1	-1	-1	4		0	0						Frog_fixed.avi	0
17811	1069	-1280	-1024	-1	-1	-1	-1	4	-1280	-1024	-1	-1	-1	-1	4		0	0						Frog_fixed.avi	0
17828	1070	-1280	-1024	-1	-1	-1	-1	4	-1280	-1024	-1	-1	-1	-1	4		0	0						Frog_fixed.avi	0
17845	1071	-1280	-1024	-1	-1	-1	-1	4	-1280	-1024	-1	-1	-1	-1	4		0	0						Frog_fixed.avi	0
17862	1072	-1280	-1024	-1	-1	-1	-1	4	-1280	-1024	-1	-1	-1	-1	4		0	0						Frog_fixed.avi	0
17878	1073	-1280	-1024	-1	-1	-1	-1	4	-1280	-1024	-1	-1	-1	-1	4		0	0						Frog_fixed.avi	0
17895	1074	-1280	-1024	-1	-1	-1	-1	4	-1280	-1024	-1	-1	-1	-1	4		0	0						Frog_fixed.avi	0
17912	1075	-1280	-1024	-1	-1	-1	-1	4	-1280	-1024	-1	-1	-1	-1	4		0	0						Frog_fixed.avi	0
17929	1076	-1280	-1024	-1	-1	-1	-1	4	-1280	-1024	-1	-1	-1	-1	4		0	0						Frog_fixed.avi	0
17945	1077	-1280	-1024	-1	-1	-1	-1	4	-1280	-1024	-1	-1	-1	-1	4		0	0						Frog_fixed.avi	0
17962	1078	-1280	-1024	-1	-1	-1	-1	4	-1280	-1024	-1	-1	-1	-1	4		0	0						Frog_fixed.avi	0
17978	1079	-1280	-1024	-1	-1	-1	-1	4	-1280	-1024	-1	-1	-1	-1	4		0	0						Frog_fixed.avi	0
17995	1080	-1280	-1024	-1	-1	-1	-1	4	-1280	-1024	-1	-1	-1	-1	4		0	0						Frog_fixed.avi	0
18011	1081	-1280	-1024	-1	-1	-1	-1	4	-1280	-1024	-1	-1	-1	-1	4		0	0						Frog_fixed.avi	0
18028	1082	-1280	-1024	-1	-1	-1	-1	4	-1280	-1024	-1	-1	-1	-1	4		0	0						Frog_fixed.avi	0
18044	1083	-1280	-1024	-1	-1	-1	-1	4	-1280	-1024	-1	-1	-1	-1	4		0	0						Frog_fixed.avi	0
18061	1084	-1280	-1024	-1	-1	-1	-1	4	-1280	-1024	-1	-1	-1	-1	4		0	0						Frog_fixed.avi	0
18078	1085	-1280	-1024	-1	-1	-1	-1	4	-1280	-1024	-1	-1	-1	-1	4		0	0						Frog_fixed.avi	0
18094	1086	-1280	-1024	-1	-1	-1	-1	4	-1280	-1024	-1	-1	-1	-1	4		0	0						Frog_fixed.avi	0
18111	1087	-1280	-1024	-1	-1	-1	-1	4	-1280	-1024	-1	-1	-1	-1	4		0	0						Frog_fixed.avi	0
18128	1088	-1280	-1024	-1	-1	-1	-1	4	-1280	-1024	-1	-1	-1	-1	4		0	0						Frog_fixed.avi	0
18144	1089	-1280	-1024	-1	-1	-1	-1	4	-1280	-1024	-1	-1	-1	-1	4		0	0						Frog_fixed.avi	0
18161	1090	-1280	-1024	-1	-1	-1	-1	4	-1280	-1024	-1	-1	-1	-1	4		0	0						Frog_fixed.avi	0
18178	1091	-1280	-1024	-1	-1	-1	-1	4	-1280	-1024	-1	-1	-1	-1	4		0	0						Frog_fixed.avi	0
18194	1092	-1280	-1024	-1	-1	-1	-1	4	-1280	-1024	-1	-1	-1	-1	4		0	0						Frog_fixed.avi	0
18211	1093	-1280	-1024	-1	-1	-1	-1	4	-1280	-1024	-1	-1	-1	-1	4		0	0						Frog_fixed.avi	0
18228	1094	-1280	-1024	-1	-1	-1	-1	4	-1280	-1024	-1	-1	-1	-1	4		0	0						Frog_fixed.avi	0
18244	1095	-1280	-1024	-1	-1	-1	-1	4	-1280	-1024	-1	-1	-1	-1	4		0	0						Frog_fixed.avi	0
18262	1096	-1280	-1024	-1	-1	-1	-1	4	-1280	-1024	-1	-1	-1	-1	4		0	0						Frog_fixed.avi	0
18278	1097	-1280	-1024	-1	-1	-1	-1	4	-1280	-1024	-1	-1	-1	-1	4		0	0						Frog_fixed.avi	0
18295	1098	-1280	-1024	-1	-1	-1	-1	4	-1280	-1024	-1	-1	-1	-1	4		0	0						Frog_fixed.avi	0
18312	1099	-1280	-1024	-1	-1	-1	-1	4	-1280	-1024	-1	-1	-1	-1	4		0	0						Frog_fixed.avi	0
18329	1100	-1280	-1024	-1	-1	-1	-1	4	-1280	-1024	-1	-1	-1	-1	4		0	0						Frog_fixed.avi	0
18345	1101	-1280	-1024	-1	-1	-1	-1	4	-1280	-1024	-1	-1	-1	-1	4		0	0						Frog_fixed.avi	0
18361	1102	-1280	-1024	-1	-1	-1	-1	4	-1280	-1024	-1	-1	-1	-1	4		0	0						Frog_fixed.avi	0
18378	1103	-1280	-1024	-1	-1	-1	-1	4	-1280	-1024	-1	-1	-1	-1	4		0	0						Frog_fixed.avi	0
18394	1104	-1280	-1024	-1	-1	-1	-1	4	-1280	-1024	-1	-1	-1	-1	4		0	0						Frog_fixed.avi	0
18411	1105	834.711	650.6492	0.5054805	0.4786594	604.7585	4.235859	0	849.0205	617.7137	0.3695717	0.4629875	597.0897	4.047721	0	24	842	634						Frog_fixed.avi	0
18427	1106	838.0211	644.075	0.5036297	0.4781937	604.6479	4.244392	0	849.5328	623.5093	0.3675188	0.4638949	597.168	4.044905	0	24	844	634						Frog_fixed.avi	0
18444	1107	839.0125	641.0317	0.5018868	0.4776652	604.6653	4.251038	0	845.9573	622.041	0.3655879	0.4648608	597.2626	4.048087	0	24	842	632						Frog_fixed.avi	0
18461	1108	836.173	641.0627	0.5002931	0.4771443	604.4312	4.237235	0	850.2389	616.9698	0.3638432	0.465918	597.561	4.036181	0	24	843	629						Frog_fixed.avi	0
18477	1109	834.1553	638.9528	0.4988546	0.4767312	604.398	4.241301	0	849.6665	616.8033	0.3622499	0.4670199	597.6577	4.04684	0	24	842	628						Frog_fixed.avi	0
18494	1110	839.6879	633.2468	0.497531	0.4763657	604.1183	4.247867	0	848.8823	612.8558	0.3608103	0.4683112	597.636	4.049374	0	24	844	623						Frog_fixed.avi	0
18511	1111	839.5729	638.3851	0.4963461	0.476066	604.1284	4.258556	0	844.2225	621.2505	0.3595092	0.4695336	597.668	4.046818	0	24	842	630						Frog_fixed.avi	0
18527	1112	839.9787	636.6094	0.4952435	0.4758368	603.8511	4.239853	0	852.33	612.7612	0.3582919	0.4707822	597.7269	4.049824	0	24	846	625						Frog_fixed.avi	0
18544	1113	841.1834	639.1168	0.4942525	0.4755695	603.644	4.251182	0	852.9007	618.7224	0.3572087	0.4718727	597.7482	4.044807	0	24	847	629						Frog_fixed.avi	0
18561	1114	837.7207	636.5946	0.4932813	0.4752775	603.489	4.253074	0	852.6667	618.1299	0.3561475	0.4729083	597.7659	4.043949	0	24	845	627						Frog_fixed.avi	0
18577	1115	841.095	641.342	0.4923458	0.4748935	603.1369	4.243062	0	855.4036	612.7534	0.3550945	0.4737582	597.8775	4.047456	0	24	848	627						Frog_fixed.avi	0
18594	1116	893.7737	490.2412	0.4908984	0.4738234	603.2272	4.271942	0	929.1958	476.6227	0.3538857	0.4736925	598.0899	4.055172	0	25	911	483						Frog_fixed.avi	0
18610	1117	890.0384	404.4143	0.4899067	0.4728442	603.0083	4.263927	0	921.9241	397.5901	0.3530848	0.4736985	598.0696	4.067322	0	25	906	401						Frog_fixed.avi	0
18627	1118	892.9916	407.0225	0.4891327	0.4725304	602.7811	4.251494	0	919.4374	405.6104	0.3521047	0.474189	598.0076	4.065851	0	25	906	406						Frog_fixed.avi	0
18644	1119	893.1293	411.7826	0.4883087	0.4720483	602.4186	4.251837	0	917.5769	399.0001	0.3510858	0.4744448	598.1299	4.063182	0	25	905	405						Frog_fixed.avi	0
18660	1120	889.7029	412.9646	0.4874874	0.471576	602.2315	4.253964	0	913.891	402.0174	0.3501603	0.4744905	598.0761	4.065709	0	25	902	407						Frog_fixed.avi	0
18677	1121	888.5852	416.118	0.4867273	0.4711006	601.9183	4.250713	0	910.6249	403.1849	0.3492474	0.474358	598.0886	4.062165	0	25	900	410						Frog_fixed.avi	0
18694	1122	896.1183	414.3893	0.4860114	0.4706578	601.5054	4.242713	0	916.4523	400.6369	0.3484237	0.4741122	598.2046	4.044957	0	25	906	408						Frog_fixed.avi	0
18710	1123	889.7622	406.8275	0.4853131	0.4701304	601.3795	4.246811	0	914.9604	404.6608	0.347681	0.4737135	598.021	4.077245	0	25	902	406						Frog_fixed.avi	0
18727	1124	892.3163	412.1196	0.4846775	0.4695634	600.9919	4.227247	0	916.5321	402.5212	0.3469363	0.4732274	598.0822	4.066344	0	25	904	407						Frog_fixed.avi	0
18744	1125	891.0601	408.1675	0.4840899	0.4690805	600.6635	4.234619	0	909.8115	405.3329	0.3462773	0.4727091	597.8334	4.067357	0	25	900	407						Frog_fixed.avi	0
18760	1126	895.0339	418.061	0.4835618	0.468733	600.3187	4.247651	0	922.8421	397.9875	0.3456895	0.4723152	597.7321	4.080813	0	25	909	408						Frog_fixed.avi	0
18777	1127	892.6974	410.6482	0.4830938	0.4685856	600.077	4.242785	0	913.8176	408.8319	0.3451389	0.4719184	597.4992	4.073202	0	25	903	410						Frog_fixed.avi	0
18794	1128	895.1127	412.0919	0.4827049	0.468588	599.5638	4.259751	0	921.7499	408.585	0.3446838	0.4717107	597.4352	4.066783	0	25	908	410						Frog_fixed.avi	0
18810	1129	895.9313	415.3011	0.4823313	0.4687151	599.2585	4.250818	0	920.7675	402.7254	0.3442422	0.4716757	597.2925	4.086126	0	25	908	409						Frog_fixed.avi	0
18827	1130	893.6704	421.2283	0.4820272	0.4689336	598.947	4.253678	0	918.4824	408.5685	0.3438761	0.4717901	596.9224	4.07651	0	25	906	415						Frog_fixed.avi	0
18844	1131	896.9805	417.2786	0.4817276	0.4691493	598.636	4.262938	0	916.066	412.1996	0.3435161	0.4719962	596.5492	4.083769	0	25	907	415						Frog_fixed.avi	0
18860	1132	895.2073	411.6333	0.4814405	0.4693373	598.2482	4.252779	0	919.8765	399.4295	0.3431576	0.4722916	596.4894	4.088328	0	25	908	406						Frog_fixed.avi	0
18877	1133	896.6302	417.9947	0.4811647	0.4694255	597.9955	4.264462	0	923.0939	411.289	0.3428795	0.4725096	596.0661	4.07942	0	25	910	415						Frog_fixed.avi	0
18894	1134	896.614	414.7757	0.4809583	0.469468	597.6966	4.272596	0	922.3201	413.7899	0.3425677	0.4727645	595.9027	4.08802	0	25	909	414						Frog_fixed.avi	0
18910	1135	893.977	414.3002	0.480716	0.4694294	597.3058	4.255565	0	920.1583	413.7139	0.3423195	0.4729908	595.4835	4.085299	0	25	907	414						Frog_fixed.avi	0
18927	1136	897.8351	415.4832	0.4805422	0.4693345	597.2367	4.266275	0	922.7239	407.5158	0.3420632	0.473206	595.5452	4.084578	0	25	910	411						Frog_fixed.avi	0
18944	1137	896.7488	423.1624	0.4804091	0.4691535	596.9719	4.267199	0	922.8747	410.1333	0.3418863	0.4733661	595.1154	4.096881	0	25	910	417						Frog_fixed.avi	0
18960	1138	899.9672	420.8958	0.4802988	0.468953	596.5814	4.271845	0	924.1467	411.0581	0.3417403	0.4735248	594.9897	4.091123	0	25	912	416						Frog_fixed.avi	0
18977	1139	889.5952	423.4223	0.4801894	0.4687324	596.5567	4.256497	0	923.5574	412.246	0.3416084	0.4735968	594.809	4.082901	0	25	907	418						Frog_fixed.avi	0
18994	1140	899.1227	419.9618	0.480146	0.4685222	596.3825	4.269258	0	921.6932	415.5177	0.3415042	0.4736426	594.655	4.085311	0	25	910	418						Frog_fixed.avi	0
19010	1141	901.3905	422.0937	0.4800692	0.4682678	596.207	4.272693	0	917.2001	411.1557	0.3414193	0.4736982	594.4988	4.095707	0	25	909	417						Frog_fixed.avi	0
19027	1142	867.4435	476.9362	0.4800839	0.4683715	595.9721	4.267708	0	885.2815	471.2497	0.3415205	0.4741019	594.3237	4.067195	0	26	876	474						Frog_fixed.avi	0
19044	1143	868.7688	479.5121	0.4799668	0.4682212	596.014	4.286805	0	893.9403	471.3232	0.3414411	0.4741277	594.2247	4.067525	0	26	881	475						Frog_fixed.avi	0
19060	1144	871.2734	488.8408	0.4799112	0.4679257	595.7651	4.269432	0	889.6071	476.5781	0.3413337	0.4740162	594.1702	4.072468	0	26	880	483						Frog_fixed.avi	0
19077	1145	871.447	489.5511	0.4798362	0.4677134	595.7352	4.286794	0	896.0642	479.0792	0.3412281	0.4739368	593.9622	4.076459	0	26	884	484						Frog_fixed.avi	0
19094	1146	874.4333	488.268	0.4797461	0.4675556	595.6505	4.275837	0	897.9785	481.5974	0.3411111	0.4738994	593.8007	4.060823	0	26	886	485						Frog_fixed.avi	0
19110	1147	872.3999	492.6972	0.4796252	0.4674946	595.4296	4.289349	0	889.5917	477.8874	0.3409261	0.4739469	593.9761	4.070109	0	26	881	485						Frog_fixed.avi	0
19127	1148	870.4727	490.8511	0.4794548	0.4674986	595.3856	4.280303	0	891.9219	477.839	0.3407605	0.474046	593.8003	4.070244	0	26	881	484						Frog_fixed.avi	0
19144	1149	870.9703	489.8061	0.4792408	0.4675614	595.3651	4.274676	0	895.8508	478.8016	0.340537	0.4743169	593.8163	4.060524	0	26	883	484						Frog_fixed.avi	0
19160	1150	873.5526	488.041	0.4790117	0.4676788	595.1409	4.297653	0	897.0252	475.0979	0.3402831	0.4747037	593.752	4.07003	0	26	885	482						Frog_fixed.avi	0
19177	1151	877.9376	480.2029	0.4787234	0.4677671	595.1736	4.295318	0	895.7059	476.4226	0.3399932	0.4750585	593.7432	4.078298	0	26	887	478						Frog_fixed.avi	0
19193	1152	872.9613	486.2019	0.4784171	0.4678678	595.14	4.29877	0	891.1677	471.3361	0.3396825	0.4754995	593.5815	4.06816	0	26	882	479						Frog_fixed.avi	0
19210	1153	870.8892	489.6175	0.4780799	0.4679174	595.0029	4.301586	0	891.5182	474.8831	0.3393455	0.4758623	593.7409	4.068475	0	26	881	482						Frog_fixed.avi	0
19227	1154	873.222	494.3719	0.4777863	0.467998	595.0099	4.292596	0	893.2136	475.9868	0.3390403	0.4763744	593.6564	4.075312	0	26	883	485						Frog_fixed.avi	0
19243	1155	878.2947	484.4647	0.4774997	0.4681016	594.9251	4.300179	0	893.228	478.548	0.3387473	0.4768397	593.7064	4.069839	0	26	886	482						Frog_fixed.avi	0
19260	1156	876.4524	482.685	0.4772196	0.4682083	595.039	4.322505	0	892.8907	478.317	0.3384459	0.4773717	593.8216	4.069406	0	26	885	481						Frog_fixed.avi	0
19277	1157	878.9935	482.381	0.4769845	0.4682781	594.8669	4.320268	0	894.1755	472.9475	0.3381899	0.47798	593.6583	4.070789	0	26	887	478						Frog_fixed.avi	0
19293	1158	873.9399	486.7963	0.4767124	0.4684542	594.912	4.3013	0	891.3522	473.2262	0.3379517	0.4786269	593.7853	4.077229	0	26	883	480						Frog_fixed.avi	0
19310	1159	877.2056	488.3127	0.4765092	0.4686649	594.8075	4.315029	0	894.5016	473.7759	0.3377382	0.4792311	593.7479	4.081888	0	26	886	481						Frog_fixed.avi	0
19327	1160	880.1877	480.0403	0.4762914	0.4689654	594.8708	4.328779	0	894.0754	478.6475	0.3375308	0.4799191	593.8204	4.076273	0	26	887	479						Frog_fixed.avi	0
19343	1161	870.9667	484.4127	0.476082	0.4692882	594.7673	4.316784	0	891.3885	479.1182	0.3373429	0.4806072	593.8887	4.085667	0	26	881	482						Frog_fixed.avi	0
19360	1162	872.2883	489.2427	0.4759206	0.469611	594.9385	4.326976	0	895.6488	479.3764	0.337201	0.4813332	593.7864	4.070992	0	26	884	484						Frog_fixed.avi	0
19377	1163	870.2502	487.3205	0.4758126	0.4700014	594.9194	4.330748	0	897.4606	473.6123	0.3371088	0.4820167	593.8164	4.081408	0	26	884	480						Frog_fixed.avi	0
19393	1164	876.7526	484.6494	0.4757608	0.4703561	594.9869	4.332034	0	889.5892	480.8573	0.3370453	0.4825381	594.0078	4.080071	0	26	883	483						Frog_fixed.avi	0
19410	1165	874.9084	490.6085	0.4757536	0.4706812	594.9959	4.327291	0	890.517	484.1538	0.3370541	0.4830325	594.0707	4.085401	0	26	883	487						Frog_fixed.avi	0
19427	1166	877.7122	487.2539	0.4758042	0.4710179	595.1009	4.35018	0	894.1226	483.6577	0.3371044	0.4834562	594.1457	4.088274	0	26	886	485						Frog_fixed.avi	0
19443	1167	878.0979	490.952	0.4758762	0.4712728	595.1402	4.333471	0	894.1848	485.8629	0.337206	0.4837912	594.2792	4.092823	0	26	886	488						Frog_fixed.avi	0
19460	1168	877.7672	489.4661	0.4759788	0.4715863	595.0147	4.344816	0	895.6003	480.2483	0.3373074	0.484109	594.4137	4.078567	0	26	887	485						Frog_fixed.avi	0
19477	1169	872.6689	493.9776	0.4760556	0.4718436	595.0419	4.33259	0	892.0569	481.547	0.3374065	0.4844198	594.5002	4.09994	0	26	882	488						Frog_fixed.avi	0
19493	1170	876.0888	489.3343	0.4761731	0.4721222	595.2157	4.334594	0	889.3203	484.3618	0.3375104	0.4846022	594.5689	4.097775	0	26	883	487						Frog_fixed.avi	0
19510	1171	874.2805	487.2528	0.4762919	0.472348	595.4651	4.347415	0	891.9418	484.9416	0.3376662	0.4848346	594.686	4.097569	0	26	883	486						Frog_fixed.avi	0
19527	1172	881.0327	491.2823	0.4764185	0.472627	595.4019	4.343905	0	897.8715	484.1582	0.3378135	0.4850205	594.6827	4.094129	0	26	889	488						Frog_fixed.avi	0
19543	1173	871.6674	490.7835	0.4765041	0.4728633	595.418	4.333219	0	889.7554	480.985	0.3379181	0.4852359	594.8193	4.110796	0	26	881	486						Frog_fixed.avi	0
19560	1174	882.293	490.2413	0.4766372	0.4731552	595.492	4.35556	0	896.6157	484.9011	0.3380143	0.4854135	595.0192	4.11402	0	26	889	488						Frog_fixed.avi	0
19577	1175	877.7634	492.3889	0.476725	0.4734553	595.6904	4.335374	0	896.9264	474.6534	0.3381304	0.4856459	594.9926	4.134722	0	26	887	484						Frog_fixed.avi	0
19593	1176	875.9827	482.9987	0.4767526	0.4737814	595.7342	4.348913	0	902.5001	476.4443	0.3381793	0.485963	595.1104	4.128784	0	26	889	480						Frog_fixed.avi	0
19610	1177	874.8684	488.2196	0.4767776	0.4738157	595.7438	4.323918	0	892.8783	487.6056	0.3382001	0.4862062	595.1594	4.110553	0	26	884	488						Frog_fixed.avi	0
19627	1178	880.0676	491.1409	0.4767379	0.4744605	595.7457	4.348552	0	898.1937	485.6425	0.3381827	0.4865456	595.2676	4.11285	0	26	889	488						Frog_fixed.avi	0
19643	1179	881.7769	487.1063	0.4766768	0.4747826	595.8685	4.361229	0	896.7231	484.6773	0.3381253	0.4869083	595.4147	4.118681	0	26	889	486						Frog_fixed.avi	0
19660	1180	881.3442	484.6518	0.4766207	0.4750804	595.9673	4.350172	0	900.8063	487.6378	0.3380957	0.4872266	595.4286	4.121066	0	26	891	486						Frog_fixed.avi	0
19677	1181	882.5212	491.9314	0.4765449	0.4752806	596.1177	4.347678	0	897.8347	483.8833	0.3380292	0.4876112	595.5187	4.116708	0	26	890	488						Frog_fixed.avi	0
19693	1182	876.5084	487.3026	0.4764665	0.4754731	596.2331	4.350367	0	900.4072	480.7118	0.3379989	0.4878297	595.5376	4.118803	0	26	888	484						Frog_fixed.avi	0
19710	1183	876.9832	488.9951	0.4764229	0.4755999	596.2847	4.368426	0	897.6306	485.5208	0.3379671	0.488106	595.5555	4.125813	0	26	887	487						Frog_fixed.avi	0
19727	1184	877.439	491.6115	0.4763799	0.4756574	596.3766	4.360066	0	896.1816	480.1976	0.3379538	0.4883906	595.5891	4.132353	0	26	887	486						Frog_fixed.avi	0
19743	1185	875.6215	487.3395	0.4763338	0.4757196	596.33	4.350809	0	897.6001	485.5706	0.3379286	0.4885076	595.6336	4.119185	0	26	887	486						Frog_fixed.avi	0
19760	1186	877.4427	493.3887	0.4762973	0.4756695	596.3607	4.348107	0	897.8846	491.8743	0.3379264	0.4885928	595.7361	4.126572	0	26	888	493						Frog_fixed.avi	0
19776	1187	876.7853	493.0919	0.4762737	0.4756564	596.4694	4.348551	0	898.5667	491.9511	0.3379135	0.4886582	595.7317	4.11862	0	26	888	493						Frog_fixed.avi	0
19793	1188	876.3025	489.1236	0.4762606	0.4756511	596.53	4.369649	0	899.4825	486.8528	0.3379093	0.4887459	595.8108	4.136152	0	26	888	488						Frog_fixed.avi	0
19810	1189	871.9485	493.1428	0.47628	0.475639	596.5775	4.358336	0	894.9586	485.9982	0.3379079	0.4888165	595.894	4.132118	0	26	883	490						Frog_fixed.avi	0
19826	1190	877.5005	491.3963	0.4763203	0.4756865	596.7247	4.354983	0	896.7639	488.788	0.337921	0.4889271	595.9182	4.128331	0	26	887	490						Frog_fixed.avi	0
19843	1191	867.7274	490.1471	0.4763241	0.47579	596.678	4.351135	0	895.7914	489.5924	0.3379622	0.4891026	595.9241	4.125369	0	26	882	490						Frog_fixed.avi	0
19860	1192	872.0447	490.0793	0.4763693	0.4759448	596.8273	4.348252	0	896.4617	483.8156	0.3379872	0.4893076	595.9321	4.118569	0	26	884	487						Frog_fixed.avi	0
19876	1193	874.7449	482.2306	0.4764133	0.4761638	596.8384	4.357826	0	899.6689	489.2021	0.3380214	0.4894736	595.9771	4.116904	0	26	887	486						Frog_fixed.avi	0
19893	1194	873.2809	491.0423	0.4764348	0.4764385	596.9876	4.353463	0	895.0031	486.811	0.338049	0.4898012	595.9661	4.116156	0	26	884	489						Frog_fixed.avi	0
19910	1195	872.093	496.2956	0.4764768	0.4767704	596.9731	4.338937	0	893.674	482.3483	0.3380674	0.4901526	596.0077	4.118528	0	26	883	489						Frog_fixed.avi	0
19926	1196	868.8794	486.5032	0.4765067	0.4772176	597.0484	4.357975	0	889.5776	493.7911	0.3381096	0.4904946	595.91	4.114758	0	26	879	490						Frog_fixed.avi	0
19943	1197	873.3151	491.7598	0.4765626	0.4776373	597.0258	4.348479	0	885.0906	486.6112	0.3381404	0.4909472	595.9326	4.114778	0	26	879	489						Frog_fixed.avi	0
19960	1198	871.3798	490.8076	0.476633	0.4781421	596.9413	4.36329	0	893.3637	489.5583	0.3382382	0.4913088	595.983	4.125903	0	26	882	490						Frog_fixed.avi	0
19976	1199	868.8717	494.6776	0.4767039	0.4785342	596.8547	4.360047	0	892.7094	489.1742	0.3383308	0.4917281	595.8156	4.115272	0	26	881	492						Frog_fixed.avi	0
19993	1200	867.6006	493.8697	0.4768102	0.4789992	596.7412	4.356686	0	892.1503	488.5838	0.3384015	0.492071	595.8676	4.102262	0	26	880	491						Frog_fixed.avi	0
20010	1201	871.6257	489.7115	0.4769109	0.4794028	596.9417	4.350738	0	887.5743	485.6024	0.3384853	0.4924982	595.8235	4.11198	0	26	880	488						Frog_fixed.avi	0
20026	1202	867.157	492.1843	0.4769815	0.4797975	597.0229	4.356244	0	891.7289	487.1853	0.3385575	0.4927614	595.832	4.103461	0	26	879	490						Frog_fixed.avi	0
20043	1203	870.2791	490.4676	0.4770666	0.4801325	596.9617	4.362808	0	885.0341	489.6088	0.3386401	0.4930346	595.7084	4.120731	0	26	878	490						Frog_fixed.avi	0
20060	1204	865.3069	491.2969	0.4771345	0.4804425	596.8929	4.354331	0	886.2839	482.7966	0.3387126	0.493275	595.6931	4.102721	0	26	876	487						Frog_fixed.avi	0
20076	1205	863.7688	493.6299	0.4772379	0.4806999	596.7335	4.348282	0	894.4567	485.1338	0.3388292	0.4933764	595.5844	4.111928	0	26	879	489						Frog_fixed.avi	0
20093	1206	865.5879	493.1508	0.4773419	0.4808754	596.8452	4.364183	0	889.2382	486.3426	0.3389339	0.4934435	595.6181	4.107396	0	26	877	490						Frog_fixed.avi	0
20110	1207	861.9595	485.9775	0.4774702	0.4810871	596.954	4.376331	0	884.2938	488.1525	0.33904	0.4934988	595.6768	4.102874	0	26	873	487						Frog_fixed.avi	0
20126	1208	862.9957	489.7729	0.477639	0.4812101	596.8956	4.370256	0	886.4955	484.1206	0.3391976	0.4935312	595.5508	4.106587	0	26	875	487						Frog_fixed.avi	0
20143	1209	867.3671	487.7175	0.4778548	0.4813836	596.8036	4.36386	0	889.1572	486.4668	0.3394114	0.4935152	595.4962	4.10835	0	26	878	487						Frog_fixed.avi	0
20160	1210	864.2216	488.9134	0.478042	0.4815096	597.0309	4.379295	0	881.3064	487.159	0.3395923	0.4935228	595.5648	4.104686	0	26	873	488						Frog_fixed.avi	0
20176	1211	855.8746	490.5927	0.4782357	0.4816339	596.8265	4.358762	0	880.9083	488.5581	0.3398141	0.493546	595.2663	4.098042	0	26	868	490						Frog_fixed.avi	0
20193	1212	866.9686	489.399	0.4784697	0.481718	596.9636	4.369903	0	880.9992	487.3295	0.3400002	0.4934995	595.3596	4.108083	0	26	874	488						Frog_fixed.avi	0
20210	1213	859.8413	497.792	0.4786389	0.4817394	596.8736	4.368593	0	885.8078	486.0537	0.3401715	0.4934671	595.3641	4.100983	0	26	873	492						Frog_fixed.avi	0
20226	1214	858.5746	489.5763	0.4788057	0.4817879	596.7212	4.371954	0	877.8051	485.6416	0.3403547	0.4934324	595.1951	4.112626	0	26	868	488						Frog_fixed.avi	0
20243	1215	859.6991	489.0963	0.4789929	0.4818338	596.904	4.37196	0	877.6641	480.6106	0.3404995	0.493396	595.2661	4.102209	0	26	869	485						Frog_fixed.avi	0
20260	1216	852.3942	495.4213	0.4791353	0.4818004	596.8441	4.364189	0	878.5422	479.7843	0.3406626	0.4933464	595.1718	4.120989	0	26	865	488						Frog_fixed.avi	0
20276	1217	855.5425	495.493	0.4792805	0.4818166	596.5735	4.357918	0	875.4423	476.2392	0.3408181	0.4933035	594.9671	4.12061	0	26	865	486						Frog_fixed.avi	0
20293	1218	856.1022	490.8379	0.4794083	0.4818259	596.67	4.358047	0	876.6736	476.8401	0.3409271	0.4932488	594.9342	4.121745	0	26	866	484						Frog_fixed.avi	0
20310	1219	857.5801	499.323	0.4795387	0.4817754	596.7405	4.365047	0	875.6957	488.5408	0.3410452	0.4930967	594.9708	4.121935	0	26	867	494						Frog_fixed.avi	0
20326	1220	854.5407	492.7003	0.4796565	0.4817187	596.5384	4.359562	0	875.996	480.5802	0.3411563	0.4929711	594.851	4.120476	0	26	865	487						Frog_fixed.avi	0
20343	1221	855.739	500.2665	0.4797809	0.4816447	596.3494	4.338649	0	879.5588	481.0661	0.3412863	0.4927855	594.7676	4.113229	0	26	868	491						Frog_fixed.avi	0
20359	1222	848.8826	496.8766	0.4798862	0.4814893	596.298	4.336511	0	872.3367	474.4514	0.3413842	0.4925969	594.6534	4.121186	0	26	861	486						Frog_fixed.avi	0
20376	1223	851.8862	499.3092	0.4800654	0.4812475	596.2185	4.327634	0	874.1035	478.572	0.3415127	0.4922931	594.6145	4.115817	0	26	863	489						Frog_fixed.avi	0
20393	1224	854.7236	498.1587	0.480231	0.480911	596.1393	4.336868	0	872.97	480.66	0.3416499	0.4919242	594.5136	4.098873	0	26	864	489						Frog_fixed.avi	0
20409	1225	851.6381	497.0527	0.4803766	0.480595	596.066	4.340209	0	875.9465	474.3018	0.3418048	0.4915662	594.4012	4.10622	0	26	864	486						Frog_fixed.avi	0
20426	1226	861.6741	494.3629	0.4806085	0.4802801	595.8635	4.329075	0	872.7247	474.7443	0.341962	0.491172	594.316	4.089015	0	26	867	485						Frog_fixed.avi	0
20443	1227	845.6082	483.6049	0.4808052	0.4799495	595.8417	4.302177	0	871.0809	460.1564	0.3422224	0.4908473	594.126	4.096924	0	26	858	472						Frog_fixed.avi	0
20459	1228	848.3851	468.4834	0.481019	0.4797944	595.7462	4.315674	0	872.0054	454.1848	0.3424667	0.4905072	594.085	4.095994	0	26	860	461						Frog_fixed.avi	0
20476	1229	848.0411	488.0617	0.4812871	0.4797987	595.7129	4.293753	0	868.8787	461.7741	0.3427165	0.4904187	593.8922	4.087309	0	26	858	475						Frog_fixed.avi	0
20493	1230	850.425	479.931	0.4815954	0.4798791	595.4263	4.297374	0	866.7685	462.1469	0.3429447	0.4903916	593.9117	4.07718	0	26	859	471						Frog_fixed.avi	0
20509	1231	844.6915	488.43	0.4818964	0.480095	595.4288	4.292831	0	869.6599	461.8137	0.3432445	0.4905213	593.6899	4.078093	0	26	857	475						Frog_fixed.avi	0
20526	1232	844.2975	480.4879	0.4822429	0.4804284	595.3453	4.300996	0	870.4007	454.8593	0.343566	0.4908315	593.5861	4.068739	0	26	857	468						Frog_fixed.avi	0
20543	1233	841.9423	490.1138	0.4826016	0.4808173	594.9937	4.280742	0	871.5125	464.7542	0.3439048	0.4910764	593.5807	4.081772	0	26	857	477						Frog_fixed.avi	0
20559	1234	850.0686	482.8568	0.4830388	0.4812241	594.9434	4.28115	0	871.291	460.69	0.3442957	0.4913561	593.3954	4.066876	0	26	861	472						Frog_fixed.avi	0
20576	1235	847.9657	483.4264	0.4834647	0.4815965	594.8875	4.27993	0	870.2301	451.188	0.3446994	0.4916538	593.2426	4.06664	0	26	859	467						Frog_fixed.avi	0
20593	1236	848.11	487.7719	0.4838726	0.4819207	594.9974	4.263422	0	874.6116	455.9954	0.3451259	0.4917994	593.1864	4.062817	0	26	861	472						Frog_fixed.avi	0
20609	1237	848.7571	480.3539	0.4843004	0.4822322	595.0339	4.260724	0	871.3415	463.9129	0.345561	0.4919049	593.1721	4.06047	0	26	860	472						Frog_fixed.avi	0
20626	1238	850.3542	490.1667	0.4847637	0.4824778	594.8995	4.261467	0	868.3901	463.754	0.3459703	0.4920193	593.238	4.062194	0	26	859	477						Frog_fixed.avi	0
20643	1239	844.6186	483.6885	0.4852143	0.4827648	594.8591	4.254797	0	873.3676	466.6039	0.3464414	0.4920967	593.1666	4.049883	0	26	859	475						Frog_fixed.avi	0
20659	1240	845.8955	487.7126	0.4856807	0.4830239	594.8243	4.250488	0	872.2253	462.1491	0.3468986	0.4921868	593.1501	4.04666	0	26	859	475						Frog_fixed.avi	0
20676	1241	843.0041	462.994	0.4861902	0.4831385	594.7766	4.23735	0	865.1414	442.9898	0.3474455	0.4921343	593.1364	4.053504	0	26	854	453						Frog_fixed.avi	0
20693	1242	849.9995	479.5354	0.4867072	0.4833454	594.7712	4.228271	0	866.8347	454.3818	0.3479806	0.4921403	593.1735	4.040308	0	26	858	467						Frog_fixed.avi	0
20709	1243	848.8303	471.948	0.4872617	0.4834911	594.761	4.226339	0	868.8594	453.8037	0.3485069	0.4921345	593.2412	4.038623	0	26	859	463						Frog_fixed.avi	0
20726	1244	845.1472	473.0538	0.4878488	0.4835148	594.7854	4.215367	0	875.2131	448.4774	0.3491061	0.4919676	593.1437	4.024266	0	26	860	461						Frog_fixed.avi	0
20742	1245	849.9564	469.6238	0.4884493	0.4834927	594.6807	4.21346	0	871.3233	444.0917	0.3496577	0.4917912	593.1558	4.032791	0	26	861	457						Frog_fixed.avi	0
20759	1246	845.1627	474.0746	0.4890147	0.4833952	594.733	4.207714	0	866.829	452.4488	0.3502388	0.4914666	593.1411	4.018475	0	26	856	463						Frog_fixed.avi	0
20776	1247	843.0923	476.1894	0.4896232	0.4833036	594.6474	4.202699	0	865.2213	450.513	0.3508337	0.4911256	593.1611	4.019701	0	26	854	463						Frog_fixed.avi	0
20792	1248	847.6434	476.4053	0.4902717	0.4831726	594.8334	4.190916	0	864.2645	443.5093	0.3514797	0.4908291	593.2416	4.012562	0	26	856	460						Frog_fixed.avi	0
20809	1249	850.0086	471.8462	0.4909648	0.4830318	594.7238	4.177885	0	866.2922	453.9967	0.3521574	0.4903728	593.1942	3.999188	0	26	858	463						Frog_fixed.avi	0
20826	1250	848.2346	480.7603	0.4916324	0.4828144	594.8216	4.19117	0	865.5457	448.7753	0.352809	0.4899906	593.2189	4.015067	0	26	857	465						Frog_fixed.avi	0
20842	1251	845.5565	477.6686	0.4923331	0.482617	594.8969	4.165904	0	865.7883	446.782	0.3535177	0.4895429	593.3331	4.004244	0	26	856	462						Frog_fixed.avi	0
20859	1252	846.98	477.4956	0.4930392	0.4824886	594.6686	4.180091	0	864.9221	452.2561	0.3542178	0.4891571	593.1832	4.007843	0	26	856	465						Frog_fixed.avi	0
20876	1253	849.6632	475.7774	0.4937702	0.4824135	594.8223	4.1694	0	861.4727	450.2008	0.3549287	0.488736	593.2556	3.997832	0	26	856	463						Frog_fixed.avi	0
20892	1254	849.2828	478.9956	0.4945256	0.4823483	594.6362	4.163875	0	867.8204	440.9575	0.3556815	0.4884534	593.1582	4.007183	0	26	859	460						Frog_fixed.avi	0
20909	1255	856.5833	476.3447	0.4953083	0.482304	594.7847	4.18363	0	865.7258	444.9483	0.3564277	0.4879952	593.2096	3.994321	0	26	861	461						Frog_fixed.avi	0
20926	1256	848.3428	474.6799	0.4960948	0.4822433	594.619	4.172855	0	864.8701	439.8497	0.3572168	0.4876771	593.0607	3.994354	0	26	857	457						Frog_fixed.avi	0
20942	1257	859.6555	474.7396	0.4969656	0.4821534	594.4899	4.18932	0	870.343	454.6465	0.3580487	0.4871937	593.093	3.993761	0	26	865	465						Frog_fixed.avi	0
20959	1258	851.754	474.7191	0.4978102	0.4820483	594.5507	4.175583	0	869.5887	446.9432	0.3588679	0.486879	592.95	4.002759	0	26	861	461						Frog_fixed.avi	0
20976	1259	855.903	474.668	0.4986846	0.4819105	594.4902	4.1726	0	869.8877	455.0009	0.3597325	0.4864278	592.8993	4.006049	0	26	863	465						Frog_fixed.avi	0
20992	1260	856.0212	474.9507	0.4995599	0.4818267	594.353	4.172848	0	867.2006	442.3968	0.3605843	0.4861212	592.7925	4.002701	0	26	862	459						Frog_fixed.avi	0
21009	1261	863.8684	469.394	0.5004422	0.4818134	594.3189	4.1733	0	864.2854	452.9523	0.3613787	0.4857512	592.6805	4.004547	0	26	864	461						Frog_fixed.avi	0
21026	1262	858.9036	470.2126	0.5012806	0.4818279	594.2863	4.173468	0	865.3673	451.6236	0.3622259	0.4854917	592.6714	3.994627	0	26	862	461						Frog_fixed.avi	0
21042	1263	851.8463	474.3506	0.5021338	0.4818725	594.1849	4.168607	0	870.7615	445.8052	0.3630819	0.4853418	592.5019	4.012065	0	26	861	460						Frog_fixed.avi	0
21059	1264	858.3851	473.8319	0.5030349	0.4819806	594.1033	4.172839	0	866.8954	449.0221	0.3639181	0.4851214	592.4385	3.995149	0	26	863	461						Frog_fixed.avi	0
21076	1265	859.0884	475.9656	0.503939	0.4820917	593.9546	4.181089	0	863.5821	449.2714	0.3647986	0.48497	592.4209	3.985497	0	26	861	463						Frog_fixed.avi	0
21092	1266	874.3337	470.8993	0.5047083	0.4823143	593.7773	4.194929	0	878.0921	462.3656	0.3655882	0.4848973	592.2158	3.997551	0	27	876	467						Frog_fixed.avi	0
21109	1267	917.2437	491.5552	0.5053375	0.4825583	593.7988	4.190576	0	918.6989	470.202	0.3662539	0.4848919	592.4173	3.997658	0	27	918	481						Frog_fixed.avi	0
21126	1268	904.0416	490.544	0.5062363	0.4827366	593.7371	4.192146	0	910.6821	466.3026	0.3671352	0.4847533	592.1534	4.001779	0	27	907	478						Frog_fixed.avi	0
21142	1269	912.3835	489.6971	0.5071133	0.4829675	593.747	4.194344	0	913.6986	465.2126	0.3679985	0.4846789	591.9744	4.009369	0	27	913	477						Frog_fixed.avi	0
21159	1270	918.3171	486.4166	0.5079433	0.4831399	593.7322	4.194708	0	910.5099	459.6959	0.3687731	0.4845147	592.2234	4.003107	0	27	914	473						Frog_fixed.avi	0
21176	1271	911.1663	483.6445	0.508655	0.4831004	593.7115	4.191202	0	914.145	466.1643	0.3694994	0.4839795	592.0438	4.014748	0	27	913	475						Frog_fixed.avi	0
21192	1272	911.6851	482.3117	0.5092079	0.482531	593.7404	4.201144	0	916.5276	460.3973	0.3700678	0.4830528	592.064	4.014826	0	27	914	471						Frog_fixed.avi	0
21209	1273	915.7817	485.4415	0.509679	0.4811783	593.7589	4.216249	0	914.3658	461.8363	0.3705167	0.4814467	592.1432	4.000095	0	27	915	474						Frog_fixed.avi	0
21226	1274	916.4196	479.7005	0.5100296	0.4787698	594.0081	4.20532	0	917.3181	456.4408	0.3708442	0.4789223	592.5425	3.991092	0	27	917	468						Frog_fixed.avi	0
21242	1275	918.8772	490.1322	0.5102558	0.4751833	594.0743	4.200369	0	920.5816	457.6725	0.3711348	0.4753027	592.588	4.030085	0	27	920	474						Frog_fixed.avi	0
21259	1276	924.3995	477.9852	0.5103291	0.4704416	594.1106	4.212696	0	917.4005	460.7756	0.3712672	0.470562	592.8541	4.015585	0	27	921	469						Frog_fixed.avi	0
21275	1277	920.4243	480.3103	0.5102757	0.4647279	594.4388	4.213661	0	911.6	456.3705	0.37132	0.4649643	593.0521	4.029815	0	27	916	468						Frog_fixed.avi	0
21292	1278	917.6259	471.1978	0.5102018	0.4587798	594.6877	4.198073	0	918.3636	458.4368	0.3714115	0.459154	593.5202	4.00702	0	27	918	465						Frog_fixed.avi	0
21309	1279	918.9374	479.8245	0.5101926	0.4533316	595.1033	4.216724	0	919.4818	457.3368	0.3715511	0.4537889	593.9494	4.006819	0	27	919	469						Frog_fixed.avi	0
21325	1280	913.6919	470.8855	0.5103014	0.4485997	595.6755	4.213458	0	921.6821	461.1346	0.3718726	0.4489898	594.3891	4.020432	0	27	918	466						Frog_fixed.avi	0
21342	1281	916.4202	473.3655	0.5106447	0.4447554	596.2836	4.216023	0	920.9345	452.3987	0.3723123	0.4450333	595.0275	4.010005	0	27	919	463						Frog_fixed.avi	0
21359	1282	914.2504	477.4068	0.511165	0.4421519	596.8856	4.22144	0	917.8909	464.4533	0.3729671	0.4419937	595.6727	4.004321	0	27	916	471						Frog_fixed.avi	0
21375	1283	914.6639	477.7675	0.511915	0.4407228	597.5475	4.224377	0	915.9081	461.6773	0.3738091	0.4399442	596.2328	4.000568	0	27	915	470						Frog_fixed.avi	0
21392	1284	913.5536	480.4128	0.5127982	0.4402872	598.2375	4.210848	0	921.546	463.9959	0.374809	0.4386352	596.7404	4.00475	0	27	918	472						Frog_fixed.avi	0
21409	1285	916.6083	481.9989	0.5137708	0.4405527	598.6921	4.226648	0	914.9075	471.727	0.3758572	0.4379131	597.1326	4.014909	0	27	916	477						Frog_fixed.avi	0
21425	1286	909.229	485.2133	0.5147257	0.4414958	599.2603	4.236313	0	913.3997	464.8735	0.3768823	0.4378252	597.5147	4.003594	0	27	911	475						Frog_fixed.avi	0
21442	1287	912.9861	484.0672	0.5156587	0.4429029	599.764	4.247297	0	917.3281	463.3004	0.3778864	0.4383087	597.9428	4.011553	0	27	915	474						Frog_fixed.avi	0
21459	1288	919.4617	488.0628	0.5165113	0.4446216	600.1009	4.223921	0	910.8648	463.9626	0.378731	0.4392205	598.2755	4.0119	0	27	915	476						Frog_fixed.avi	0
21475	1289	917.0271	486.8047	0.5171339	0.4465541	600.4785	4.230848	0	919.6218	469.3867	0.3794589	0.4404189	598.6376	4.028729	0	27	918	478						Frog_fixed.avi	0
21492	1290	929.8582	494.2354	0.5175007	0.4484916	600.7186	4.224973	0	925.2411	477.92	0.3798919	0.4420076	598.8574	4.023117	0	27	928	486						Frog_fixed.avi	0
21509	1291	916.6951	506.7183	0.5175946	0.4502175	600.9683	4.241771	0	910.6749	478.5296	0.3800721	0.4435968	599.1912	4.027942	0	27	914	493						Frog_fixed.avi	0
21525	1292	920.4106	501.3956	0.5174824	0.4517493	601.2979	4.24053	0	919.4205	482.2104	0.3799873	0.4451951	599.4141	4.021218	0	27	920	492						Frog_fixed.avi	0
21542	1293	919.4813	497.4712	0.5171654	0.4530562	601.508	4.243619	0	923.6813	482.2024	0.3796417	0.44677	599.9604	4.034713	0	27	922	490						Frog_fixed.avi	0
21559	1294	928.5711	500.1097	0.5166343	0.4541421	601.6531	4.254724	0	923.2507	481.8564	0.3791085	0.4483142	600.3098	4.03453	0	27	926	491						Frog_fixed.avi	0
21575	1295	915.4763	502.3229	0.5158972	0.4550107	601.9544	4.257484	0	918.4628	478.3867	0.3784162	0.4497543	600.7721	4.039071	0	27	917	490						Frog_fixed.avi	0
21592	1296	924.9258	500.2042	0.5151575	0.4557343	602.0419	4.249299	0	921.4918	480.4906	0.3776578	0.4509698	601.098	4.037207	0	27	923	490						Frog_fixed.avi	0
21609	1297	920.0857	491.6668	0.5143068	0.4563727	602.2772	4.253677	0	921.7946	482.3018	0.3768611	0.4522493	601.7036	4.04702	0	27	921	487						Frog_fixed.avi	0
21625	1298	922.7488	490.0402	0.5135168	0.456958	602.5519	4.261523	0	922.8776	483.7761	0.3761059	0.4534888	602.0368	4.033526	0	27	923	487						Frog_fixed.avi	0
21642	1299	918.1781	494.9471	0.512765	0.4577239	602.7228	4.263503	0	915.9595	486.7478	0.3754151	0.4549119	602.3814	4.040312	0	27	917	491						Frog_fixed.avi	0
21659	1300	924.6812	497.7539	0.5121902	0.4585626	602.9109	4.268621	0	917.011	485.1868	0.3748802	0.4564308	602.6945	4.05104	0	27	921	491						Frog_fixed.avi	0
21675	1301	921.4508	498.1971	0.5117134	0.4595065	603.0768	4.259023	0	920.1678	482.7169	0.3744718	0.4579106	603.1751	4.044952	0	27	921	490						Frog_fixed.avi	0
21692	1302	929.8727	489.7818	0.5114304	0.4604556	603.2667	4.282025	0	920.3877	482.2678	0.3741742	0.4593405	603.5264	4.043381	0	27	925	486						Frog_fixed.avi	0
21709	1303	920.5006	500.6796	0.5112064	0.4613998	603.5412	4.290415	0	922.0765	488.6413	0.3740706	0.4605909	603.7823	4.031142	0	27	921	495						Frog_fixed.avi	0
21725	1304	925.4859	500.0154	0.5111958	0.4623655	603.7882	4.288259	0	924.4604	482.1857	0.3740847	0.4619013	604.017	4.045617	0	27	925	491						Frog_fixed.avi	0
21742	1305	926.3635	493.3604	0.5112665	0.463547	604.0474	4.295502	0	922.8968	488.6149	0.3741969	0.4630464	604.4303	4.046166	0	27	925	491						Frog_fixed.avi	0
21759	1306	918.9591	503.2886	0.511407	0.4644356	604.0423	4.273171	0	917.9399	483.507	0.3743814	0.464323	604.7036	4.056479	0	27	918	493						Frog_fixed.avi	0
21775	1307	928.316	500.2819	0.5117091	0.4662365	604.0468	4.321285	0	927.2324	494.3757	0.3747065	0.4655108	604.9014	4.059536	0	27	928	497						Frog_fixed.avi	0
21792	1308	921.3956	499.2492	0.5119838	0.4677206	604.6809	4.315554	0	924.464	481.7596	0.3750395	0.4668198	605.179	4.058713	0	27	923	491						Frog_fixed.avi	0
21808	1309	925.2754	497.7458	0.5123513	0.4691856	604.9109	4.30777	0	921.2467	496.3416	0.3753973	0.4679893	605.4219	4.058815	0	27	923	497						Frog_fixed.avi	0
21825	1310	932.6566	506.0527	0.512709	0.4704905	605.1622	4.323981	0	917.2913	482.102	0.3757758	0.4692009	605.4545	4.069104	0	27	925	494						Frog_fixed.avi	0
21842	1311	926.7279	497.356	0.5129747	0.4717701	605.4517	4.32322	0	914.8643	489.279	0.3761015	0.4701387	605.807	4.073296	0	27	921	493						Frog_fixed.avi	0
21858	1312	924.2328	499.1203	0.5132262	0.4727887	605.6698	4.327663	0	916.5705	498.7661	0.3764085	0.4709968	606.0809	4.055849	0	27	920	499						Frog_fixed.avi	0
21875	1313	932.9746	504.6368	0.5134497	0.4736736	605.9557	4.332791	0	914.7452	484.2807	0.3766198	0.4718351	606.2701	4.081598	0	27	924	494						Frog_fixed.avi	0
21892	1314	911.3508	507.6297	0.5135617	0.4741327	606.0134	4.296237	0	923.9792	489.115	0.3768603	0.4725619	606.4191	4.088358	0	27	918	498						Frog_fixed.avi	0
21908	1315	908.9587	516.0808	0.513629	0.4748272	606.0134	4.303344	0	917.4412	485.8827	0.3769776	0.4732583	606.7322	4.102503	0	27	913	501						Frog_fixed.avi	0
21925	1316	918.2995	504.817	0.5137485	0.4756727	606.018	4.371119	0	923.8113	487.3501	0.377085	0.4737286	607.061	4.087918	0	27	921	496						Frog_fixed.avi	0
21942	1317	907.9608	507.8698	0.5137852	0.4756693	606.6315	4.32188	0	921.2203	483.441	0.3771507	0.4741214	607.3093	4.085268	0	27	915	496						Frog_fixed.avi	0
21958	1318	923.9163	503.0763	0.5138314	0.4760402	606.6361	4.364569	0	910.8582	490.2959	0.3771793	0.4743002	607.4653	4.104795	0	27	917	497						Frog_fixed.avi	0
21975	1319	925.0104	497.7272	0.5138195	0.4759289	607.2845	4.37345	0	916.9135	488.307	0.3771993	0.4742606	607.6907	4.117216	0	27	921	493						Frog_fixed.avi	0
21992	1320	918.8544	500.4467	0.5137876	0.4756246	607.3594	4.354038	0	916.0027	487.4172	0.3771847	0.47409	607.7311	4.109056	0	27	917	494						Frog_fixed.avi	0
22008	1321	920.4922	501.4111	0.5137222	0.4750579	607.3471	4.361027	0	919.0732	490.9777	0.377153	0.473469	607.793	4.101611	0	27	920	496						Frog_fixed.avi	0
22025	1322	920.8989	511.1465	0.5136988	0.4739758	607.337	4.34081	0	926.8485	486.3409	0.3770955	0.472625	607.7914	4.134007	0	27	924	499						Frog_fixed.avi	0
22042	1323	913.863	500.8905	0.5135329	0.4729262	607.337	4.332765	0	922.7252	484.7882	0.376956	0.4715669	607.6748	4.137039	0	27	918	493						Frog_fixed.avi	0
22058	1324	907.3534	510.1888	0.5133336	0.4715638	607.337	4.338483	0	916.9748	486.1089	0.3767197	0.4701829	607.8034	4.13938	0	27	912	498						Frog_fixed.avi	0
22075	1325	921.5073	507.5771	0.51317	0.4701087	607.337	4.344939	0	927.8743	481.6702	0.3765066	0.4687843	607.5488	4.14585	0	27	925	495						Frog_fixed.avi	0
22092	1326	910.5295	511.1742	0.5129095	0.4687197	607.337	4.368218	0	920.2778	486.8951	0.3761843	0.4673741	607.4299	4.161853	0	27	915	499						Frog_fixed.avi	0
22108	1327	920.4426	506.9855	0.5125687	0.467584	607.3416	4.372087	0	924.3464	482.0338	0.375885	0.4660579	606.9669	4.150202	0	27	922	495						Frog_fixed.avi	0
22125	1328	911.9302	501.3171	0.5122081	0.4664245	606.5285	4.380252	0	921.7404	497.4829	0.3754691	0.4648894	606.8129	4.156041	0	27	917	499						Frog_fixed.avi	0
22142	1329	922.2077	503.1544	0.5118374	0.4655128	606.0518	4.394452	0	924.7039	492.0657	0.3750985	0.4640232	605.8662	4.171652	0	27	923	498						Frog_fixed.avi	0
22158	1330	924.5385	490.8426	0.5106978	0.4642647	610.6443	4.422661	0	920.8007	483.3911	0.3745363	0.4627937	606.1982	4.166425	0	27	923	487						Frog_fixed.avi	0
22175	1331	914.8242	505.1764	0.5110347	0.4633135	605.505	4.392071	0	920.8135	486.0334	0.3740485	0.4618823	605.7275	4.168252	0	27	918	496						Frog_fixed.avi	0
22192	1332	918.2761	503.9365	0.5106452	0.4624685	605.0657	4.389403	0	920.5716	486.6689	0.3735784	0.4610449	605.0634	4.150438	0	27	919	495						Frog_fixed.avi	0
22208	1333	917.074	500.9188	0.5103202	0.4616522	604.6533	4.405516	0	925.5472	485.5463	0.3731382	0.4602379	604.5802	4.182675	0	27	921	493						Frog_fixed.avi	0
22225	1334	910.3632	506.5446	0.5102181	0.4607633	604.5633	4.36868	0	925.6255	476.9841	0.3727652	0.4594531	604.1424	4.184013	0	27	918	492						Frog_fixed.avi	0
22242	1335	921.8646	500.999	0.5099916	0.4604574	604.5677	4.403236	0	924.6918	484.4849	0.3725495	0.4586688	603.4352	4.185151	0	27	923	493						Frog_fixed.avi	0
22258	1336	911.927	505.2768	0.5100865	0.4600435	603.2789	4.404714	0	926.2395	481.8028	0.372547	0.4578272	602.8779	4.183036	0	27	919	494						Frog_fixed.avi	0
22275	1337	904.0325	513.5449	0.510687	0.4596306	603.0869	4.379621	0	924.4129	498.3049	0.3729738	0.4565757	602.1052	4.191109	0	27	914	506						Frog_fixed.avi	0
22292	1338	900.5981	508.7858	0.51215	0.4597429	603.0866	4.397851	0	920.3007	509.2494	0.3742661	0.4548685	601.6971	4.141987	0	27	910	509						Frog_fixed.avi	0
22308	1339	561.5267	1157.331	0.5166902	0.4604913	603.0959	2.575861	0	-1280	-1024	-1	-1	-1	-1	4	27	562	1157						Frog_fixed.avi	0
22325	1340	-1280	-1024	-1	-1	-1	-1	4	-1280	-1024	-1	-1	-1	-1	4		0	0						Frog_fixed.avi	0
22342	1341	-1280	-1024	-1	-1	-1	-1	4	-1280	-1024	-1	-1	-1	-1	4		0	0						Frog_fixed.avi	0
22358	1342	-1280	-1024	-1	-1	-1	-1	4	-1280	-1024	-1	-1	-1	-1	4		0	0						Frog_fixed.avi	0
22375	1343	-1280	-1024	-1	-1	-1	-1	4	-1280	-1024	-1	-1	-1	-1	4		0	0						Frog_fixed.avi	0
22391	1344	-1280	-1024	-1	-1	-1	-1	4	-1280	-1024	-1	-1	-1	-1	4		0	0						Frog_fixed.avi	0
22408	1345	-1280	-1024	-1	-1	-1	-1	4	-1280	-1024	-1	-1	-1	-1	4		0	0						Frog_fixed.avi	0
22425	1346	-1280	-1024	-1	-1	-1	-1	4	-1280	-1024	-1	-1	-1	-1	4		0	0						Frog_fixed.avi	0
22441	1347	-1280	-1024	-1	-1	-1	-1	4	-1280	-1024	-1	-1	-1	-1	4		0	0						Frog_fixed.avi	0
22458	1348	-1280	-1024	-1	-1	-1	-1	4	-1280	-1024	-1	-1	-1	-1	4		0	0						Frog_fixed.avi	0
22475	1349	-1280	-1024	-1	-1	-1	-1	4	-1280	-1024	-1	-1	-1	-1	4		0	0						Frog_fixed.avi	0
22491	1350	-1280	-1024	-1	-1	-1	-1	4	-1280	-1024	-1	-1	-1	-1	4		0	0						Frog_fixed.avi	0
22508	1351	-1280	-1024	-1	-1	-1	-1	4	-1280	-1024	-1	-1	-1	-1	4		0	0						Frog_fixed.avi	0
22525	1352	-1280	-1024	-1	-1	-1	-1	4	-1280	-1024	-1	-1	-1	-1	4		0	0						Frog_fixed.avi	0
22541	1353	-1280	-1024	-1	-1	-1	-1	4	-1280	-1024	-1	-1	-1	-1	4		0	0						Frog_fixed.avi	0
22558	1354	-1280	-1024	-1	-1	-1	-1	4	-1280	-1024	-1	-1	-1	-1	4		0	0						Frog_fixed.avi	0
22575	1355	-1280	-1024	-1	-1	-1	-1	4	-1280	-1024	-1	-1	-1	-1	4		0	0						Frog_fixed.avi	0
22591	1356	-1280	-1024	-1	-1	-1	-1	4	-1280	-1024	-1	-1	-1	-1	4		0	0						Frog_fixed.avi	0
22608	1357	-1280	-1024	-1	-1	-1	-1	4	-1280	-1024	-1	-1	-1	-1	4		0	0						Frog_fixed.avi	0
22625	1358	-1280	-1024	-1	-1	-1	-1	4	-1280	-1024	-1	-1	-1	-1	4		0	0						Frog_fixed.avi	0
22641	1359	-1280	-1024	-1	-1	-1	-1	4	-1280	-1024	-1	-1	-1	-1	4		0	0						Frog_fixed.avi	0
22658	1360	-1280	-1024	-1	-1	-1	-1	4	-1280	-1024	-1	-1	-1	-1	4		0	0						Frog_fixed.avi	0
22675	1361	-1280	-1024	-1	-1	-1	-1	4	-1280	-1024	-1	-1	-1	-1	4		0	0						Frog_fixed.avi	0
22691	1362	-1280	-1024	-1	-1	-1	-1	4	-1280	-1024	-1	-1	-1	-1	4		0	0						Frog_fixed.avi	0
22708	1363	-1280	-1024	-1	-1	-1	-1	4	-1280	-1024	-1	-1	-1	-1	4		0	0						Frog_fixed.avi	0
22725	1364	-1280	-1024	-1	-1	-1	-1	4	-1280	-1024	-1	-1	-1	-1	4		0	0						Frog_fixed.avi	0
22741	1365	-1280	-1024	-1	-1	-1	-1	4	-1280	-1024	-1	-1	-1	-1	4		0	0						Frog_fixed.avi	0
22758	1366	-1280	-1024	-1	-1	-1	-1	4	-1280	-1024	-1	-1	-1	-1	4		0	0						Frog_fixed.avi	0
22775	1367	-1280	-1024	-1	-1	-1	-1	4	-1280	-1024	-1	-1	-1	-1	4		0	0						Frog_fixed.avi	0
22791	1368	-1280	-1024	-1	-1	-1	-1	4	-1280	-1024	-1	-1	-1	-1	4		0	0						Frog_fixed.avi	0
22808	1369	-1280	-1024	-1	-1	-1	-1	4	-1280	-1024	-1	-1	-1	-1	4		0	0						Frog_fixed.avi	0
22825	1370	-1280	-1024	-1	-1	-1	-1	4	-1280	-1024	-1	-1	-1	-1	4		0	0						Frog_fixed.avi	0
22841	1371	-1280	-1024	-1	-1	-1	-1	4	-1280	-1024	-1	-1	-1	-1	4		0	0						Frog_fixed.avi	0
22858	1372	-1280	-1024	-1	-1	-1	-1	4	-1280	-1024	-1	-1	-1	-1	4		0	0						Frog_fixed.avi	0
22875	1373	-1280	-1024	-1	-1	-1	-1	4	-1280	-1024	-1	-1	-1	-1	4		0	0						Frog_fixed.avi	0
22891	1374	-1280	-1024	-1	-1	-1	-1	4	-1280	-1024	-1	-1	-1	-1	4		0	0						Frog_fixed.avi	0
22908	1375	-1280	-1024	-1	-1	-1	-1	4	-1280	-1024	-1	-1	-1	-1	4		0	0						Frog_fixed.avi	0
22925	1376	-1280	-1024	-1	-1	-1	-1	4	-1280	-1024	-1	-1	-1	-1	4		0	0						Frog_fixed.avi	0
22942	1377	-1280	-1024	-1	-1	-1	-1	4	-1280	-1024	-1	-1	-1	-1	4		0	0						Frog_fixed.avi	0
22958	1378	-1280	-1024	-1	-1	-1	-1	4	-1280	-1024	-1	-1	-1	-1	4		0	0						Frog_fixed.avi	0
22975	1379	-1280	-1024	-1	-1	-1	-1	4	-1280	-1024	-1	-1	-1	-1	4		0	0						Frog_fixed.avi	0
22992	1380	-1280	-1024	-1	-1	-1	-1	4	-1280	-1024	-1	-1	-1	-1	4		0	0						Frog_fixed.avi	0
23009	1381	-1280	-1024	-1	-1	-1	-1	4	-1280	-1024	-1	-1	-1	-1	4		0	0						Frog_fixed.avi	0
23025	1382	-1280	-1024	-1	-1	-1	-1	4	-1280	-1024	-1	-1	-1	-1	4		0	0						Frog_fixed.avi	0
23042	1383	-1280	-1024	-1	-1	-1	-1	4	-1280	-1024	-1	-1	-1	-1	4		0	0						Frog_fixed.avi	0
23058	1384	-1280	-1024	-1	-1	-1	-1	4	-1280	-1024	-1	-1	-1	-1	4		0	0						Frog_fixed.avi	0
23075	1385	-1280	-1024	-1	-1	-1	-1	4	-1280	-1024	-1	-1	-1	-1	4		0	0						Frog_fixed.avi	0
23091	1386	-1280	-1024	-1	-1	-1	-1	4	-1280	-1024	-1	-1	-1	-1	4		0	0						Frog_fixed.avi	0
23108	1387	-1280	-1024	-1	-1	-1	-1	4	-1280	-1024	-1	-1	-1	-1	4		0	0						Frog_fixed.avi	0
23124	1388	-1280	-1024	-1	-1	-1	-1	4	-1280	-1024	-1	-1	-1	-1	4		0	0						Frog_fixed.avi	0
23141	1389	-1280	-1024	-1	-1	-1	-1	4	-1280	-1024	-1	-1	-1	-1	4		0	0						Frog_fixed.avi	0
23158	1390	-1280	-1024	-1	-1	-1	-1	4	-1280	-1024	-1	-1	-1	-1	4		0	0						Frog_fixed.avi	0
23174	1391	-1280	-1024	-1	-1	-1	-1	4	-1280	-1024	-1	-1	-1	-1	4		0	0						Frog_fixed.avi	0
23191	1392	-1280	-1024	-1	-1	-1	-1	4	-1280	-1024	-1	-1	-1	-1	4		0	0						Frog_fixed.avi	0
23208	1393	-1280	-1024	-1	-1	-1	-1	4	-1280	-1024	-1	-1	-1	-1	4		0	0						Frog_fixed.avi	0
23224	1394	-1280	-1024	-1	-1	-1	-1	4	-1280	-1024	-1	-1	-1	-1	4		0	0						Frog_fixed.avi	0
23241	1395	-1280	-1024	-1	-1	-1	-1	4	-1280	-1024	-1	-1	-1	-1	4		0	0						Frog_fixed.avi	0
23258	1396	-1280	-1024	-1	-1	-1	-1	4	-1280	-1024	-1	-1	-1	-1	4		0	0						Frog_fixed.avi	0
23274	1397	-1280	-1024	-1	-1	-1	-1	4	-1280	-1024	-1	-1	-1	-1	4		0	0						Frog_fixed.avi	0
23291	1398	-1280	-1024	-1	-1	-1	-1	4	-1280	-1024	-1	-1	-1	-1	4		0	0						Frog_fixed.avi	0
23308	1399	-1280	-1024	-1	-1	-1	-1	4	-1280	-1024	-1	-1	-1	-1	4		0	0						Frog_fixed.avi	0
23324	1400	-1280	-1024	-1	-1	-1	-1	4	-1280	-1024	-1	-1	-1	-1	4		0	0						Frog_fixed.avi	0
23341	1401	-1280	-1024	-1	-1	-1	-1	4	-1280	-1024	-1	-1	-1	-1	4		0	0						Frog_fixed.avi	0
23358	1402	-1280	-1024	-1	-1	-1	-1	4	-1280	-1024	-1	-1	-1	-1	4		0	0						Frog_fixed.avi	0
23374	1403	-1280	-1024	-1	-1	-1	-1	4	-1280	-1024	-1	-1	-1	-1	4		0	0						Frog_fixed.avi	0
23391	1404	-1280	-1024	-1	-1	-1	-1	4	-1280	-1024	-1	-1	-1	-1	4		0	0						Frog_fixed.avi	0
23408	1405	-1280	-1024	-1	-1	-1	-1	4	-1280	-1024	-1	-1	-1	-1	4		0	0						Frog_fixed.avi	0
23425	1406	-1280	-1024	-1	-1	-1	-1	4	-1280	-1024	-1	-1	-1	-1	4		0	0						Frog_fixed.avi	0
23442	1407	-1280	-1024	-1	-1	-1	-1	4	-1280	-1024	-1	-1	-1	-1	4		0	0						Frog_fixed.avi	0
23458	1408	-1280	-1024	-1	-1	-1	-1	4	-1280	-1024	-1	-1	-1	-1	4		0	0						Frog_fixed.avi	0
23475	1409	-1280	-1024	-1	-1	-1	-1	4	-1280	-1024	-1	-1	-1	-1	4		0	0						Frog_fixed.avi	0
23491	1410	-1280	-1024	-1	-1	-1	-1	4	-1280	-1024	-1	-1	-1	-1	4		0	0						Frog_fixed.avi	0
23508	1411	-1280	-1024	-1	-1	-1	-1	4	-1280	-1024	-1	-1	-1	-1	4		0	0						Frog_fixed.avi	0
23524	1412	-1280	-1024	-1	-1	-1	-1	4	-1280	-1024	-1	-1	-1	-1	4		0	0						Frog_fixed.avi	0
23541	1413	-1280	-1024	-1	-1	-1	-1	4	-1280	-1024	-1	-1	-1	-1	4		0	0						Frog_fixed.avi	0
23558	1414	-1280	-1024	-1	-1	-1	-1	4	-1280	-1024	-1	-1	-1	-1	4		0	0						Frog_fixed.avi	0
23574	1415	-1280	-1024	-1	-1	-1	-1	4	-1280	-1024	-1	-1	-1	-1	4		0	0						Frog_fixed.avi	0
23591	1416	-1280	-1024	-1	-1	-1	-1	4	-1280	-1024	-1	-1	-1	-1	4		0	0						Frog_fixed.avi	0
23607	1417	-1280	-1024	-1	-1	-1	-1	4	-1280	-1024	-1	-1	-1	-1	4		0	0						Frog_fixed.avi	0
23624	1418	-1280	-1024	-1	-1	-1	-1	4	-1280	-1024	-1	-1	-1	-1	4		0	0						Frog_fixed.avi	0
23641	1419	-1280	-1024	-1	-1	-1	-1	4	-1280	-1024	-1	-1	-1	-1	4		0	0						Frog_fixed.avi	0
23657	1420	-1280	-1024	-1	-1	-1	-1	4	-1280	-1024	-1	-1	-1	-1	4		0	0						Frog_fixed.avi	0
23674	1421	-1280	-1024	-1	-1	-1	-1	4	-1280	-1024	-1	-1	-1	-1	4		0	0						Frog_fixed.avi	0
23691	1422	-1280	-1024	-1	-1	-1	-1	4	-1280	-1024	-1	-1	-1	-1	4		0	0						Frog_fixed.avi	0
23707	1423	-1280	-1024	-1	-1	-1	-1	4	-1280	-1024	-1	-1	-1	-1	4		0	0						Frog_fixed.avi	0
23724	1424	-1280	-1024	-1	-1	-1	-1	4	-1280	-1024	-1	-1	-1	-1	4		0	0						Frog_fixed.avi	0
23741	1425	-1280	-1024	-1	-1	-1	-1	4	-1280	-1024	-1	-1	-1	-1	4		0	0						Frog_fixed.avi	0
23758	1426	-1280	-1024	-1	-1	-1	-1	4	-1280	-1024	-1	-1	-1	-1	4		0	0						Frog_fixed.avi	0
23774	1427	-1280	-1024	-1	-1	-1	-1	4	-1280	-1024	-1	-1	-1	-1	4		0	0						Frog_fixed.avi	0
23791	1428	-1280	-1024	-1	-1	-1	-1	4	-1280	-1024	-1	-1	-1	-1	4		0	0						Frog_fixed.avi	0
23808	1429	-1280	-1024	-1	-1	-1	-1	4	-1280	-1024	-1	-1	-1	-1	4		0	0						Frog_fixed.avi	0
23824	1430	-1280	-1024	-1	-1	-1	-1	4	-1280	-1024	-1	-1	-1	-1	4		0	0						Frog_fixed.avi	0
23842	1431	-1280	-1024	-1	-1	-1	-1	4	-1280	-1024	-1	-1	-1	-1	4		0	0						Frog_fixed.avi	0
23858	1432	-1280	-1024	-1	-1	-1	-1	4	-1280	-1024	-1	-1	-1	-1	4		0	0						Frog_fixed.avi	0
23875	1433	-1280	-1024	-1	-1	-1	-1	4	-1280	-1024	-1	-1	-1	-1	4		0	0						Frog_fixed.avi	0
23891	1434	-1280	-1024	-1	-1	-1	-1	4	-1280	-1024	-1	-1	-1	-1	4		0	0						Frog_fixed.avi	0
23908	1435	-1280	-1024	-1	-1	-1	-1	4	-1280	-1024	-1	-1	-1	-1	4		0	0						Frog_fixed.avi	0
23924	1436	-1280	-1024	-1	-1	-1	-1	4	-1280	-1024	-1	-1	-1	-1	4		0	0						Frog_fixed.avi	0
23941	1437	-1280	-1024	-1	-1	-1	-1	4	-1280	-1024	-1	-1	-1	-1	4		0	0						Frog_fixed.avi	0
23957	1438	-1280	-1024	-1	-1	-1	-1	4	-1280	-1024	-1	-1	-1	-1	4		0	0						Frog_fixed.avi	0
23974	1439	-1280	-1024	-1	-1	-1	-1	4	-1280	-1024	-1	-1	-1	-1	4		0	0						Frog_fixed.avi	0
23991	1440	-1280	-1024	-1	-1	-1	-1	4	-1280	-1024	-1	-1	-1	-1	4		0	0						Frog_fixed.avi	0
24007	1441	-1280	-1024	-1	-1	-1	-1	4	-1280	-1024	-1	-1	-1	-1	4		0	0						Frog_fixed.avi	0
24024	1442	-1280	-1024	-1	-1	-1	-1	4	-1280	-1024	-1	-1	-1	-1	4		0	0						Frog_fixed.avi	0
24041	1443	-1280	-1024	-1	-1	-1	-1	4	-1280	-1024	-1	-1	-1	-1	4		0	0						Frog_fixed.avi	0
24057	1444	-1280	-1024	-1	-1	-1	-1	4	-1280	-1024	-1	-1	-1	-1	4		0	0						Frog_fixed.avi	0
24074	1445	-1280	-1024	-1	-1	-1	-1	4	-1280	-1024	-1	-1	-1	-1	4		0	0						Frog_fixed.avi	0
24090	1446	-1280	-1024	-1	-1	-1	-1	4	-1280	-1024	-1	-1	-1	-1	4		0	0						Frog_fixed.avi	0
24107	1447	-1280	-1024	-1	-1	-1	-1	4	-1280	-1024	-1	-1	-1	-1	4		0	0						Frog_fixed.avi	0
24124	1448	-1280	-1024	-1	-1	-1	-1	4	-1280	-1024	-1	-1	-1	-1	4		0	0						Frog_fixed.avi	0
24140	1449	-1280	-1024	-1	-1	-1	-1	4	-1280	-1024	-1	-1	-1	-1	4		0	0						Frog_fixed.avi	0
24157	1450	-1280	-1024	-1	-1	-1	-1	4	-1280	-1024	-1	-1	-1	-1	4		0	0						Frog_fixed.avi	0
24174	1451	-1280	-1024	-1	-1	-1	-1	4	-1280	-1024	-1	-1	-1	-1	4		0	0						Frog_fixed.avi	0
24190	1452	-1280	-1024	-1	-1	-1	-1	4	-1280	-1024	-1	-1	-1	-1	4		0	0						Frog_fixed.avi	0
24207	1453	-1280	-1024	-1	-1	-1	-1	4	-1280	-1024	-1	-1	-1	-1	4		0	0						Frog_fixed.avi	0
24224	1454	-1280	-1024	-1	-1	-1	-1	4	-1280	-1024	-1	-1	-1	-1	4		0	0						Frog_fixed.avi	0
24240	1455	-1280	-1024	-1	-1	-1	-1	4	-1280	-1024	-1	-1	-1	-1	4		0	0						Frog_fixed.avi	0
24257	1456	-1280	-1024	-1	-1	-1	-1	4	-1280	-1024	-1	-1	-1	-1	4		0	0						Frog_fixed.avi	0
24274	1457	-1280	-1024	-1	-1	-1	-1	4	-1280	-1024	-1	-1	-1	-1	4		0	0						Frog_fixed.avi	0
24290	1458	-1280	-1024	-1	-1	-1	-1	4	-1280	-1024	-1	-1	-1	-1	4		0	0						Frog_fixed.avi	0
24307	1459	-1280	-1024	-1	-1	-1	-1	4	-1280	-1024	-1	-1	-1	-1	4		0	0						Frog_fixed.avi	0
24324	1460	-1280	-1024	-1	-1	-1	-1	4	-1280	-1024	-1	-1	-1	-1	4		0	0						Frog_fixed.avi	0
24340	1461	-1280	-1024	-1	-1	-1	-1	4	-1280	-1024	-1	-1	-1	-1	4		0	0						Frog_fixed.avi	0
24357	1462	-1280	-1024	-1	-1	-1	-1	4	-1280	-1024	-1	-1	-1	-1	4		0	0						Frog_fixed.avi	0
24374	1463	-1280	-1024	-1	-1	-1	-1	4	-1280	-1024	-1	-1	-1	-1	4		0	0						Frog_fixed.avi	0
24390	1464	829.3906	622.9247	0.4765378	0.4701447	585.8298	4.209583	0	820.2745	610.4162	0.3365441	0.4675921	576.0914	3.995418	0	28	825	617						Frog_fixed.avi	0
24407	1465	827.3764	620.4193	0.4741283	0.4674859	585.8298	4.207155	0	826.1166	610.1019	0.3339871	0.4675018	576.0914	3.981647	0	28	827	615						Frog_fixed.avi	0
24424	1466	828.4814	618.7498	0.4718406	0.4650699	585.8298	4.204803	0	817.4096	613.9431	0.3315997	0.467536	576.0914	3.986258	0	28	823	616						Frog_fixed.avi	0
24440	1467	823.4204	609.0547	0.4719419	0.4626225	583.3195	4.19848	0	818.402	615.0139	0.3296963	0.4676156	575.1779	3.986621	0	28	821	612						Frog_fixed.avi	0
24457	1468	823.0298	622.9657	0.4692015	0.4607082	578.9526	4.186591	0	818.545	621.9357	0.327851	0.4674841	575.1736	3.967438	0	28	821	622						Frog_fixed.avi	0
24473	1469	825.8233	626.5208	0.4674713	0.4590197	578.3039	4.179676	0	813.2393	626.0972	0.3260578	0.467698	575.0301	3.975957	0	28	820	626						Frog_fixed.avi	0
24490	1470	823.0803	624.3254	0.4659219	0.4576556	577.7877	4.18052	0	815.9754	617.2615	0.3244939	0.4681363	575.0392	3.977774	0	28	820	621						Frog_fixed.avi	0
24507	1471	824.9189	631.7211	0.464578	0.4566565	577.4286	4.17874	0	809.6789	626.0267	0.3230886	0.4685074	574.9743	3.966893	0	28	817	629						Frog_fixed.avi	0
24523	1472	824.9785	628.3597	0.4634175	0.4558955	577.0633	4.187724	0	807.4004	620.7569	0.3219469	0.4689801	574.9353	3.969181	0	28	816	625						Frog_fixed.avi	0
24540	1473	843.0163	515.5567	0.4622056	0.454528	576.7585	4.203753	0	852.2307	502.8195	0.3210225	0.4684635	574.98	3.986566	0	29	848	509						Frog_fixed.avi	0
24557	1474	849.9536	484.8091	0.4613054	0.4534596	576.4832	4.167635	0	846.5958	476.1251	0.3203308	0.4681497	574.8942	3.973368	0	29	848	480						Frog_fixed.avi	0
24573	1475	853.1245	480.7755	0.4607685	0.4527377	576.1248	4.169626	0	838.7727	478.5669	0.319655	0.4679678	574.6802	3.976757	0	29	846	480						Frog_fixed.avi	0
24590	1476	842.7285	479.1389	0.4602454	0.4517418	575.899	4.147702	0	851.3055	470.9292	0.3190349	0.4674433	574.6013	3.967743	0	29	847	475						Frog_fixed.avi	0
24607	1477	848.3616	476.3543	0.4597161	0.4505699	575.594	4.149748	0	850.6727	472.5852	0.3184526	0.4666232	574.4461	3.958272	0	29	850	474						Frog_fixed.avi	0
24623	1478	846.3972	480.283	0.4591928	0.4493202	575.405	4.155229	0	848.748	478.5339	0.3178761	0.4656344	574.2867	3.974439	0	29	848	479						Frog_fixed.avi	0
24640	1479	847.915	483.2753	0.458672	0.4480196	575.1724	4.139647	0	845.8801	479.4588	0.3172837	0.4645644	574.2193	3.957616	0	29	847	481						Frog_fixed.avi	0
24657	1480	847.5289	485.95	0.4581467	0.4467279	574.9977	4.132647	0	849.8505	474.3053	0.316735	0.4634619	574.0598	3.950617	0	29	849	480						Frog_fixed.avi	0
24673	1481	850.844	480.1268	0.4576406	0.4455896	574.7875	4.125771	0	850.0548	476.0605	0.3161977	0.4622674	573.999	3.960283	0	29	850	478						Frog_fixed.avi	0
24690	1482	847.0699	485.2762	0.4571921	0.4445384	574.5347	4.100493	0	848.2283	472.6557	0.3156986	0.4610541	573.8618	3.932508	0	29	848	479						Frog_fixed.avi	0
24707	1483	851.281	487.8067	0.4567776	0.4436669	574.3642	4.099257	0	850.8318	477.1198	0.3152418	0.4597434	573.7825	3.949395	0	29	851	482						Frog_fixed.avi	0
24723	1484	852.6859	491.2861	0.4564024	0.4429198	574.181	4.085927	0	851.3146	480.3046	0.3148314	0.4585589	573.6089	3.935274	0	29	852	486						Frog_fixed.avi	0
24740	1485	851.01	489.2105	0.4560384	0.4423397	574.051	4.099333	0	847.4841	481.1979	0.3144346	0.4573674	573.4384	3.92325	0	29	849	485						Frog_fixed.avi	0
24757	1486	853.7875	492.8822	0.455742	0.4419161	573.8694	4.084978	0	847.828	478.5877	0.3140523	0.4563307	573.335	3.922352	0	29	851	486						Frog_fixed.avi	0
24773	1487	855.3865	493.2129	0.4554834	0.4415548	573.7659	4.082895	0	846.774	480.4665	0.3137372	0.4553609	573.2256	3.898546	0	29	851	487						Frog_fixed.avi	0
24790	1488	854.7227	489.5125	0.4552975	0.4412961	573.6427	4.070693	0	847.5459	472.8521	0.3134801	0.4544503	573.0945	3.88141	0	29	851	481						Frog_fixed.avi	0
24807	1489	852.5778	493.976	0.4551856	0.441227	573.455	4.063438	0	847.5897	476.2707	0.3133081	0.4536378	572.9313	3.890555	0	29	850	485						Frog_fixed.avi	0
24823	1490	854.0166	489.6089	0.4551478	0.4413445	573.34	4.04652	0	842.1533	481.6379	0.3131852	0.4529805	572.8011	3.871828	0	29	848	486						Frog_fixed.avi	0
24840	1491	852.7064	499.3331	0.4552111	0.4416798	573.2388	4.035614	0	840.2435	485.9433	0.3132062	0.4525215	572.6111	3.863168	0	29	846	493						Frog_fixed.avi	0
24857	1492	853.4326	490.5529	0.4553754	0.4423252	573.202	4.050212	0	843.6298	483.0485	0.313319	0.4523331	572.4883	3.864649	0	29	849	487						Frog_fixed.avi	0
24873	1493	854.9709	495.1588	0.4556235	0.4431521	573.0758	4.028028	0	846.4802	483.5402	0.3135029	0.4523684	572.4136	3.862159	0	29	851	489						Frog_fixed.avi	0
24890	1494	853.1189	497.1328	0.4559439	0.4440832	573.0438	4.026904	0	846.4064	485.468	0.3137773	0.4526825	572.1713	3.834218	0	29	850	491						Frog_fixed.avi	0
24907	1495	856.4678	494.2519	0.4563162	0.4451442	572.92	4.027414	0	845.3456	480.2121	0.3141011	0.4531113	572.1397	3.830227	0	29	851	487						Frog_fixed.avi	0
24923	1496	858.67	490.153	0.4567281	0.4462096	572.9066	4.032372	0	842.2033	480.9784	0.3144598	0.4536766	571.9521	3.844108	0	29	850	486						Frog_fixed.avi	0
24940	1497	857.7206	493.7007	0.4571975	0.4472504	572.8596	4.016706	0	847.978	482.0525	0.3149008	0.4542886	571.8591	3.821282	0	29	853	488						Frog_fixed.avi	0
24957	1498	857.8245	494.8299	0.4577342	0.4482713	572.86	4.003008	0	849.014	484.4215	0.3153992	0.4550068	571.7813	3.831375	0	29	853	490						Frog_fixed.avi	0
24973	1499	855.3865	499.0175	0.4582979	0.4492109	572.8394	4.010578	0	850.5929	485.2326	0.3159366	0.4557311	571.6914	3.833727	0	29	853	492						Frog_fixed.avi	0
24990	1500	860.4092	492.3075	0.4588823	0.4500116	572.9797	4.016662	0	850.8445	483.7113	0.316514	0.4564044	571.6462	3.818061	0	29	856	488						Frog_fixed.avi	0
25006	1501	862.1989	491.5993	0.4595366	0.4506845	572.9457	4.014614	0	849.9692	483.2574	0.3171507	0.4570119	571.6302	3.831674	0	29	856	487						Frog_fixed.avi	0
25023	1502	862.6121	491.4587	0.4601679	0.4512116	573.009	4.02071	0	848.9468	484.0604	0.3177793	0.4574735	571.6324	3.820032	0	29	856	488						Frog_fixed.avi	0
25040	1503	863.8309	495.8229	0.4608581	0.4516589	573.1362	4.010798	0	857.8406	483.1099	0.3184321	0.457491	571.6216	3.814029	0	29	861	489						Frog_fixed.avi	0
25056	1504	867.3848	484.5923	0.4615511	0.4520619	573.2699	4.015225	0	845.1495	483.5825	0.3191682	0.4580467	571.6216	3.819906	0	29	856	484						Frog_fixed.avi	0
25073	1505	867.0154	489.0346	0.4622635	0.4524262	573.3959	4.003718	0	853.7827	482.9943	0.3198881	0.4582331	571.9331	3.82492	0	29	860	486						Frog_fixed.avi	0
25090	1506	864.9601	489.1005	0.4629928	0.4527333	573.5574	4.008013	0	849.9954	484.3201	0.3206381	0.4583307	572.0988	3.829658	0	29	857	487						Frog_fixed.avi	0
25106	1507	865.311	491.6577	0.4637571	0.4529968	573.7081	4.008462	0	856.2064	478.7007	0.321428	0.4584519	572.2385	3.82397	0	29	861	485						Frog_fixed.avi	0
25123	1508	864.2026	488.7592	0.464513	0.4533115	573.8708	4.013724	0	852.6669	481.7336	0.3222242	0.4584643	572.2616	3.826182	0	29	858	485						Frog_fixed.avi	0
25140	1509	923.1891	485.3312	0.4649979	0.4536785	574.0105	4.021113	0	916.4145	481.174	0.3227798	0.458481	572.553	3.830494	0	30	920	483						Frog_fixed.avi	0
25156	1510	914.525	498.3934	0.4657991	0.4540897	574.2226	4.022568	0	900.2178	482.2322	0.3235758	0.4584915	572.7764	3.811783	0	30	907	490						Frog_fixed.avi	0
25173	1511	927.4066	491.8862	0.4667032	0.454502	574.3229	4.030752	0	907.4311	484.2533	0.324496	0.4584606	572.898	3.817246	0	30	917	488						Frog_fixed.avi	0
25190	1512	920.6733	494.6244	0.4676332	0.4549564	574.5745	4.035228	0	906.9725	493.2639	0.3254789	0.4583535	573.1122	3.811309	0	30	914	494						Frog_fixed.avi	0
25206	1513	923.8178	496.3036	0.4686537	0.4554399	574.7016	4.023237	0	908.8654	492.9506	0.3265098	0.458335	573.2747	3.823815	0	30	916	495						Frog_fixed.avi	0
25223	1514	918.7546	497.3904	0.4697238	0.4560325	574.7803	4.011658	0	910.7273	490.2004	0.3275833	0.4583149	573.5463	3.830728	0	30	915	494						Frog_fixed.avi	0
25240	1515	924.097	494.8512	0.4708335	0.4566781	575.0349	4.014131	0	908.5859	490.9996	0.3287105	0.4583001	573.6354	3.816722	0	30	916	493						Frog_fixed.avi	0
25256	1516	925.7697	500.1263	0.4719837	0.4574652	575.2513	4.021871	0	915.5187	490.2953	0.3299074	0.458333	573.6644	3.834322	0	30	921	495						Frog_fixed.avi	0
25273	1517	926.8476	497.7601	0.4731452	0.458383	575.4457	4.022687	0	915.1801	487.9907	0.3310927	0.4585376	573.9258	3.814366	0	30	921	493						Frog_fixed.avi	0
25290	1518	928.3896	498.5626	0.4743613	0.4594696	575.663	4.021205	0	914.6311	486.4538	0.3323008	0.4588204	574.1298	3.805126	0	30	922	493						Frog_fixed.avi	0
25306	1519	920.0602	497.437	0.4755337	0.4606775	575.9106	4.013849	0	913.0867	484.3734	0.3335344	0.4593619	574.1849	3.820955	0	30	917	491						Frog_fixed.avi	0
25323	1520	931.6141	499.3087	0.4767302	0.4618893	576.287	4.021022	0	908.9609	489.0259	0.3347398	0.4599127	574.326	3.809461	0	30	920	494						Frog_fixed.avi	0
25340	1521	924.6188	496.8304	0.4778965	0.4631013	576.5101	4.032295	0	910.679	487.3047	0.3359489	0.4606328	574.4648	3.815521	0	30	918	492						Frog_fixed.avi	0
25356	1522	924.0164	500.5555	0.4790789	0.4642723	576.7355	4.023652	0	911.2637	494.0768	0.3371425	0.4613119	574.6985	3.812616	0	30	918	497						Frog_fixed.avi	0
25373	1523	742.2411	603.9349	0.4810544	0.4662231	577.2583	4.033844	0	756.9336	570.7667	0.3393559	0.4629738	575.0126	3.826188	0	31	750	587						Frog_fixed.avi	0
25389	1524	639.6984	721.1505	0.4828734	0.46863	577.4915	3.999471	0	629.3987	686.7103	0.3417443	0.4650139	574.7714	3.815004	0	31	635	704						Frog_fixed.avi	0
25406	1525	628.26	718.4011	0.4840982	0.4699212	577.9086	4.00203	0	608.2487	684.9015	0.3429412	0.4658007	575.0423	3.79387	0	31	618	702						Frog_fixed.avi	0
25423	1526	624.3104	740.4213	0.485336	0.471324	578.2397	3.997745	0	612.7878	698.2617	0.3440841	0.4665834	575.3186	3.786495	0	31	619	719						Frog_fixed.avi	0
25439	1527	631.2227	735.931	0.4865554	0.4728746	578.637	4.011566	0	607.338	700.3843	0.3452588	0.4674594	575.634	3.789218	0	31	619	718						Frog_fixed.avi	0
25456	1528	623.2197	735.5318	0.487753	0.4744289	579.1254	3.991105	0	609.0876	705.4745	0.3465325	0.4683881	575.7702	3.788781	0	31	616	721						Frog_fixed.avi	0
25473	1529	629.1698	735.8586	0.4889674	0.4759308	579.471	3.998472	0	610.894	710.5368	0.3477174	0.4693865	576.0785	3.787526	0	31	620	723						Frog_fixed.avi	0
25489	1530	624.8233	733.8771	0.4900742	0.4774143	579.8997	3.99324	0	613.1477	707.7471	0.3488807	0.4704048	576.426	3.794827	0	31	619	721						Frog_fixed.avi	0
25506	1531	627.1082	737.0825	0.4911206	0.4788201	580.2918	3.99222	0	606.4417	702.3069	0.3499484	0.4714395	576.6531	3.774673	0	31	617	720						Frog_fixed.avi	0
25523	1532	622.5007	739.885	0.4920323	0.4801551	580.8235	3.98719	0	605.6827	701.3106	0.3509452	0.4723705	577.0275	3.783002	0	31	614	721						Frog_fixed.avi	0
25539	1533	627.9567	734.0406	0.4928876	0.4814317	581.2147	3.998202	0	605.275	705.4041	0.3518639	0.4732236	577.2876	3.788835	0	31	617	720						Frog_fixed.avi	0
25556	1534	630.5468	735.9744	0.49363	0.4825703	581.7678	4.014318	0	605.6228	700.9633	0.3526957	0.4740278	577.6219	3.785033	0	31	618	718						Frog_fixed.avi	0
25573	1535	623.9092	737.8228	0.4942473	0.4836128	582.1666	3.990675	0	609.1257	702.5806	0.3533777	0.4747793	578.1329	3.786476	0	31	617	720						Frog_fixed.avi	0
25589	1536	628.7141	733.1184	0.4947781	0.4845797	582.6136	3.997399	0	604.1981	697.9218	0.3539469	0.475482	578.5274	3.784737	0	31	616	716						Frog_fixed.avi	0
25606	1537	626.1582	735.4259	0.4951742	0.485501	582.9542	3.999607	0	604.5182	707.4525	0.354433	0.4761102	578.9192	3.786349	0	31	615	721						Frog_fixed.avi	0
25623	1538	627.3302	735.0906	0.4955249	0.4863004	583.3127	3.999975	0	605.3044	700.1628	0.3548202	0.4767316	579.3588	3.78334	0	31	616	718						Frog_fixed.avi	0
25639	1539	629.6134	733.7659	0.4958119	0.4870064	583.7734	4.010567	0	602.9289	705.5473	0.3551644	0.4773148	579.7584	3.779361	0	31	616	720						Frog_fixed.avi	0
25656	1540	623.0652	738.2894	0.4960496	0.4876968	584.1901	3.999936	0	608.7128	701.8477	0.3554725	0.4779375	580.0237	3.774187	0	31	616	720						Frog_fixed.avi	0
25673	1541	626.2466	737.7599	0.496256	0.4882898	584.4493	4.008331	0	603.1214	707.9694	0.3556983	0.4783912	580.3849	3.783516	0	31	615	723						Frog_fixed.avi	0
25689	1542	626.0363	741.9391	0.496401	0.488888	584.6971	3.989068	0	604.838	705.3047	0.3559181	0.47891	580.8032	3.787458	0	31	615	724						Frog_fixed.avi	0
25706	1543	624.0851	739.523	0.4965654	0.4894358	585.0969	3.978246	0	605.1895	712.299	0.3561209	0.4793576	581.0377	3.771414	0	31	615	726						Frog_fixed.avi	0
25723	1544	621.221	738.0232	0.496702	0.4899199	585.3337	4.000209	0	607.1892	709.6447	0.3563209	0.4797833	581.425	3.775533	0	31	614	724						Frog_fixed.avi	0
25739	1545	625.0544	737.0624	0.4969153	0.490407	585.4897	3.983991	0	606.3547	699.2446	0.3565329	0.4801537	581.6464	3.785249	0	31	616	718						Frog_fixed.avi	0
25756	1546	626.4076	737.17	0.4970968	0.4908431	585.7247	3.984098	0	605.6401	706.2094	0.3567714	0.4805211	581.7706	3.764159	0	31	616	722						Frog_fixed.avi	0
25773	1547	627.8936	735.0507	0.497308	0.4913031	585.9255	3.977025	0	605.4139	707.0014	0.3569979	0.4808041	582.1312	3.769393	0	31	617	721						Frog_fixed.avi	0
25789	1548	628.0642	738.3495	0.4975124	0.4917371	585.9918	3.974495	0	607.0198	700.9859	0.3572411	0.4811735	582.0732	3.766316	0	31	618	720						Frog_fixed.avi	0
25806	1549	628.2744	736.2806	0.4976946	0.4921841	586.0923	3.9707	0	604.381	703.1435	0.3574397	0.4813772	582.3398	3.767878	0	31	616	720						Frog_fixed.avi	0
25823	1550	623.2424	739.842	0.4978817	0.4925594	586.1981	3.95562	0	604.313	701.818	0.3576303	0.4815807	582.4467	3.771376	0	31	614	721						Frog_fixed.avi	0
25839	1551	627.6967	734.3181	0.4980892	0.4928474	586.1735	3.952185	0	611.2703	700.2344	0.3578698	0.4816422	582.4554	3.776718	0	31	619	717						Frog_fixed.avi	0
25856	1552	627.5867	733.0302	0.498327	0.4929378	586.2523	3.956052	0	604.7925	703.7194	0.3580705	0.4815639	582.5619	3.766936	0	31	616	718						Frog_fixed.avi	0
25873	1553	627.8027	739.8105	0.4985461	0.4928588	586.1834	3.943445	0	608.489	701.6691	0.358309	0.4813765	582.4575	3.757911	0	31	618	721						Frog_fixed.avi	0
25889	1554	626.0458	739.045	0.4987462	0.4926748	586.2538	3.944561	0	608.4509	703.0714	0.3584966	0.4810704	582.5428	3.766647	0	31	617	721						Frog_fixed.avi	0
25906	1555	627.8618	741.3987	0.4989481	0.4924037	586.2677	3.965873	0	604.8228	700.4545	0.3586668	0.4806915	582.4271	3.751775	0	31	616	721						Frog_fixed.avi	0
25923	1556	736.3929	659.3803	0.4984035	0.4914998	586.0017	3.993052	0	739.8936	630.171	0.3582465	0.4797438	582.3237	3.790213	0	32	738	645						Frog_fixed.avi	0
25939	1557	875.2427	528.2701	0.4972462	0.4900326	586.2816	3.969791	0	880.2216	504.2738	0.3574579	0.4782469	582.7791	3.788568	0	32	878	516						Frog_fixed.avi	0
25956	1558	953.4785	498.3763	0.4968488	0.4891264	586.3749	3.970933	0	941.9496	470.1624	0.3571243	0.4774082	582.7748	3.782789	0	32	948	484						Frog_fixed.avi	0
25972	1559	949.5679	496.7766	0.4970475	0.4885378	585.9495	3.984057	0	936.1377	474.8838	0.3571261	0.4769113	582.5186	3.791421	0	32	943	486						Frog_fixed.avi	0
25989	1560	948.9143	492.8665	0.4970939	0.4877857	585.8333	3.996156	0	933.5885	470.2043	0.357058	0.4763742	582.4807	3.795259	0	32	941	482						Frog_fixed.avi	0
26006	1561	951.9194	492.0223	0.4971143	0.4870169	585.6509	4.002225	0	934.941	478.6703	0.3569783	0.4757125	582.3784	3.804287	0	32	943	485						Frog_fixed.avi	0
26022	1562	949.6393	495.0414	0.4971027	0.4862466	585.5255	4.01319	0	936.4233	479.5063	0.3568721	0.4750408	582.1436	3.80038	0	32	943	487						Frog_fixed.avi	0
26039	1563	950.3586	494.9675	0.4970734	0.4854955	585.3502	4.007526	0	932.7884	476.9138	0.3567702	0.4744594	581.985	3.802716	0	32	942	486						Frog_fixed.avi	0
26056	1564	952.4785	491.1075	0.4970461	0.4848573	585.1893	4.018564	0	940.2999	466.5876	0.3566941	0.4739648	581.8188	3.801512	0	32	946	479						Frog_fixed.avi	0
26072	1565	951.6419	495.2554	0.4970133	0.4843325	584.9658	4.009302	0	937.2983	476.233	0.3565927	0.4734432	581.8748	3.813357	0	32	944	486						Frog_fixed.avi	0
26089	1566	952.829	490.8658	0.4970313	0.4839484	584.8685	4.015493	0	934.4427	471.2065	0.3565218	0.4731448	581.7098	3.802992	0	32	944	481						Frog_fixed.avi	0
26106	1567	945.8932	499.1336	0.4970831	0.4836546	584.6807	4.010206	0	934.3924	473.0438	0.3565457	0.4727958	581.5899	3.819646	0	32	940	486						Frog_fixed.avi	0
26122	1568	944.6884	494.2062	0.4972144	0.4834253	584.5239	4.021087	0	938.5707	480.3958	0.3566576	0.4725582	581.4752	3.812625	0	32	942	487						Frog_fixed.avi	0
26139	1569	945.4044	491.1817	0.4973859	0.4832293	584.4645	4.024938	0	932.4606	474.6829	0.356788	0.4723754	581.4171	3.817695	0	32	939	483						Frog_fixed.avi	0
26156	1570	954.9767	495.5329	0.4976664	0.4830311	584.2748	4.03221	0	932.1611	477.9404	0.3570119	0.4720602	581.2442	3.811105	0	32	944	487						Frog_fixed.avi	0
26172	1571	948.12	495.4953	0.4980068	0.4828698	584.2794	4.032971	0	929.4399	473.7333	0.3573532	0.4717582	581.239	3.832333	0	32	939	485						Frog_fixed.avi	0
26189	1572	943.6216	497.076	0.4984443	0.4827314	584.2009	4.039836	0	933.626	469.7712	0.3578007	0.4714957	581.2025	3.83238	0	32	939	483						Frog_fixed.avi	0
26206	1573	947.0472	499.8229	0.4990137	0.4826589	584.2626	4.039741	0	928.6404	475.4242	0.358355	0.4711203	581.15	3.822875	0	32	938	488						Frog_fixed.avi	0
26222	1574	949.6376	498.6557	0.4996575	0.4826334	584.2711	4.034999	0	927.7615	475.0087	0.3589937	0.47085	581.0818	3.822097	0	32	939	487						Frog_fixed.avi	0
26239	1575	942.618	501.7456	0.5003161	0.4826052	584.3206	4.046788	0	934.403	467.9736	0.35972	0.4706425	581.1049	3.830811	0	32	939	485						Frog_fixed.avi	0
26256	1576	943.5349	492.6103	0.501006	0.4826287	584.4016	4.043011	0	926.1505	477.6558	0.3604159	0.4703292	581.1275	3.825661	0	32	935	485						Frog_fixed.avi	0
26272	1577	947.6923	492.6167	0.5016972	0.4826882	584.4724	4.050881	0	934.1879	474.2518	0.3611436	0.4701439	581.1021	3.837723	0	32	941	483						Frog_fixed.avi	0
26289	1578	943.8571	490.5485	0.5023381	0.4828644	584.5736	4.052554	0	926.0285	477.4269	0.361801	0.4700845	581.2779	3.840685	0	32	935	484						Frog_fixed.avi	0
26306	1579	943.8496	500.5034	0.5029563	0.4831065	584.7767	4.039282	0	923.793	476.5303	0.3624198	0.4701143	581.3811	3.833601	0	32	934	489						Frog_fixed.avi	0
26322	1580	943.0676	502.4128	0.5035175	0.4833532	584.8868	4.048615	0	928.629	473.9731	0.3630185	0.4701889	581.5107	3.832928	0	32	936	488						Frog_fixed.avi	0
26339	1581	944.9307	497.5041	0.5040108	0.4836567	585.0525	4.05583	0	929.6664	480.2885	0.3635458	0.4703392	581.6116	3.837214	0	32	937	489						Frog_fixed.avi	0
26356	1582	942.3086	495.9334	0.5044657	0.4839512	585.1516	4.059412	0	932.3179	467.0114	0.3640354	0.4705937	581.8524	3.846385	0	32	937	481						Frog_fixed.avi	0
26372	1583	948.8932	493.3103	0.5048705	0.4842096	585.2302	4.07206	0	926.8222	471.6254	0.3644274	0.4707995	582.001	3.841939	0	32	938	482						Frog_fixed.avi	0
26389	1584	944.1395	496.2298	0.5052313	0.4843991	585.4257	4.057888	0	926.7556	480.4829	0.3648114	0.4709628	582.0529	3.846849	0	32	935	488						Frog_fixed.avi	0
26406	1585	942.0031	490.7172	0.5055658	0.4845743	585.5522	4.064259	0	927.3508	473.2041	0.3651346	0.4711871	582.3832	3.859153	0	32	935	482						Frog_fixed.avi	0
26422	1586	946.8141	490.8107	0.5059068	0.4847668	585.673	4.087522	0	931.7891	469.0294	0.3654816	0.4715108	582.6031	3.865302	0	32	939	480						Frog_fixed.avi	0
26439	1587	940.4999	495.3519	0.5061926	0.4849418	585.8211	4.071124	0	938.5261	474.8481	0.3658126	0.4717089	582.7129	3.862345	0	32	940	485						Frog_fixed.avi	0
26456	1588	942.0676	497.2978	0.5064893	0.4851142	585.9588	4.066226	0	929.7281	475.1102	0.3660864	0.4719463	583.0433	3.851568	0	32	936	486						Frog_fixed.avi	0
26472	1589	947.2916	493.5666	0.5067715	0.4853213	586.0975	4.088995	0	932.5981	469.7173	0.3664078	0.4723249	583.2003	3.851822	0	32	940	482						Frog_fixed.avi	0
26489	1590	943.933	489.6945	0.5070444	0.4856098	586.1422	4.09396	0	928.9698	477.5184	0.3666755	0.4725885	583.6141	3.877122	0	32	936	484						Frog_fixed.avi	0
26505	1591	938.9716	492.4845	0.5072955	0.485959	586.4391	4.091485	0	929.9568	474.954	0.3669347	0.4731246	583.5942	3.883112	0	32	934	484						Frog_fixed.avi	0
26522	1592	941.7533	488.3131	0.5074928	0.4863889	586.4538	4.093975	0	929.7823	479.231	0.367148	0.4735555	584.017	3.883647	0	32	936	484						Frog_fixed.avi	0
26539	1593	938.8901	490.8533	0.5076517	0.4868004	586.6609	4.106332	0	921.6631	480.8856	0.3672905	0.4741009	584.2433	3.864696	0	32	930	486						Frog_fixed.avi	0
26555	1594	933.4633	498.7608	0.5077768	0.4872148	586.9112	4.101572	0	923.9509	477.0035	0.3674712	0.4745501	584.4175	3.899758	0	32	929	488						Frog_fixed.avi	0
26572	1595	935.5522	494.7203	0.5079102	0.4875737	586.9478	4.11331	0	925.8627	479.7984	0.3676326	0.4749752	584.6398	3.886392	0	32	931	487						Frog_fixed.avi	0
26589	1596	938.0801	491.6876	0.508076	0.4879606	587.0197	4.131133	0	920.8676	479.0228	0.3677895	0.4752933	584.9371	3.905895	0	32	929	485						Frog_fixed.avi	0
26605	1597	940.1237	496.4025	0.5082277	0.4882615	587.2499	4.112022	0	926.9555	468.118	0.3679652	0.4756297	585.1848	3.909189	0	32	934	482						Frog_fixed.avi	0
26622	1598	934.5316	489.8002	0.5084287	0.4885724	587.4724	4.129708	0	925.4352	478.2839	0.3682163	0.4758052	585.3185	3.895684	0	32	930	484						Frog_fixed.avi	0
26639	1599	938.8167	487.6903	0.5087224	0.4889155	587.5464	4.134351	0	918.5265	481.3731	0.368501	0.4760206	585.4865	3.886289	0	32	929	485						Frog_fixed.avi	0
26655	1600	932.9308	493.6629	0.5090707	0.4893345	587.7687	4.14399	0	927.2573	467.7107	0.3688976	0.4763453	585.6807	3.916454	0	32	930	481						Frog_fixed.avi	0
26672	1601	929.5895	495.7834	0.5094914	0.4898136	587.9005	4.123749	0	924.9286	481.1985	0.3693451	0.4765668	585.8332	3.896005	0	32	927	488						Frog_fixed.avi	0
26689	1602	933.54	491.3989	0.5099686	0.4903735	588.0059	4.137222	0	926.6141	476.1916	0.3698476	0.4768512	585.8777	3.920035	0	32	930	484						Frog_fixed.avi	0
26705	1603	929.6266	493.7657	0.5104684	0.4909196	588.0716	4.14542	0	927.1087	471.2961	0.3703637	0.4772725	585.9365	3.925915	0	32	928	483						Frog_fixed.avi	0
26722	1604	930.4653	493.1878	0.5109528	0.4914837	588.0753	4.145349	0	933.0109	472.8228	0.3708637	0.4775926	585.9553	3.930205	0	32	932	483						Frog_fixed.avi	0
26739	1605	931.662	491.616	0.511425	0.4921821	588.1166	4.156288	0	927.868	468.637	0.3713469	0.4781351	585.9077	3.921104	0	32	930	480						Frog_fixed.avi	0
26755	1606	928.887	494.9194	0.5118375	0.4929363	587.9962	4.156909	0	930.475	470.8383	0.3717851	0.4787522	585.9233	3.933713	0	32	930	483						Frog_fixed.avi	0
26772	1607	932.4642	485.4523	0.5122138	0.4937214	587.8367	4.162278	0	921.3363	477.6664	0.3721349	0.479365	585.8795	3.936212	0	32	927	482						Frog_fixed.avi	0
26789	1608	926.7136	489.2312	0.5124967	0.4944193	587.9372	4.167851	0	925.6107	476.3159	0.3724012	0.4799873	585.8069	3.934701	0	32	926	483						Frog_fixed.avi	0
26805	1609	929.0667	498.3174	0.5126997	0.494941	587.7046	4.176442	0	925.4807	475.9917	0.3726401	0.480562	585.6125	3.95192	0	32	927	487						Frog_fixed.avi	0
26822	1610	928.6124	495.6591	0.5128112	0.49535	587.5782	4.173508	0	926.4271	483.4846	0.3727446	0.4809529	585.7051	3.964498	0	32	928	490						Frog_fixed.avi	0
26839	1611	951.8304	463.6053	0.5127118	0.4954279	587.4891	4.198343	0	953.7698	444.6598	0.3726663	0.4811301	585.639	3.94434	0	33	953	454						Frog_fixed.avi	0
26855	1612	935.3861	440.7286	0.5126742	0.4953753	587.4565	4.177747	0	935.937	430.0716	0.3727019	0.4810358	585.5546	3.961319	0	33	936	435						Frog_fixed.avi	0
26872	1613	941.7921	447.0837	0.5126511	0.4953393	587.3207	4.195468	0	939.213	426.1017	0.3726437	0.4811494	585.4841	3.970398	0	33	941	437						Frog_fixed.avi	0
26889	1614	932.9954	442.0711	0.5126097	0.4950877	587.1136	4.186203	0	937.0441	433.261	0.3725483	0.4809549	585.5122	3.969345	0	33	935	438						Frog_fixed.avi	0
26905	1615	936.717	443.7026	0.5125933	0.4947383	586.9901	4.194963	0	938.3169	429.0294	0.3724672	0.4807216	585.5466	3.973698	0	33	938	436						Frog_fixed.avi	0
26922	1616	935.4206	444.7536	0.5125828	0.4942793	586.8947	4.201306	0	939.5997	426.4424	0.3724051	0.4804688	585.5626	3.968341	0	33	938	436						Frog_fixed.avi	0
26939	1617	940.7324	445.2108	0.5126042	0.4937992	586.7621	4.215457	0	945.1016	430.0181	0.3723997	0.4800506	585.5011	3.975698	0	33	943	438						Frog_fixed.avi	0
26955	1618	931.7367	448.1517	0.5126499	0.4933552	586.6005	4.20776	0	936.7441	429.2478	0.3724242	0.4797286	585.4335	3.968811	0	33	934	439						Frog_fixed.avi	0
26972	1619	935.751	444.6763	0.5127665	0.4929218	586.5388	4.218507	0	935.7333	428.1111	0.3725118	0.4793484	585.3029	3.976711	0	33	936	436						Frog_fixed.avi	0
26989	1620	935.0323	444.4958	0.5129609	0.4925835	586.2271	4.202675	0	936.2214	437.8547	0.3726777	0.4790584	585.1795	4.000649	0	33	936	441						Frog_fixed.avi	0
27005	1621	933.8331	448.0681	0.5132059	0.4923556	586.1602	4.208431	0	938.2758	429.244	0.3728753	0.4789326	585.2567	4.006398	0	33	936	439						Frog_fixed.avi	0
27022	1622	937.3181	445.0385	0.5135254	0.4922732	585.9672	4.236495	0	934.0809	429.7316	0.3731747	0.4788971	584.8687	4.006881	0	33	936	437						Frog_fixed.avi	0
27039	1623	936.4194	445.5869	0.5139377	0.4923262	585.7299	4.244713	0	939.1656	435.653	0.373573	0.4789387	584.6587	3.991029	0	33	938	441						Frog_fixed.avi	0
27055	1624	935.5894	447.6424	0.5144221	0.4924754	585.5499	4.224107	0	938.8357	430.3185	0.3740277	0.4789959	584.5099	4.00978	0	33	937	439						Frog_fixed.avi	0
27072	1625	933.0145	442.6367	0.5149779	0.4926342	585.2994	4.227071	0	939.3029	433.0781	0.3745431	0.4789968	584.3234	4.002892	0	33	936	438						Frog_fixed.avi	0
27088	1626	932.1332	448.5585	0.5155873	0.4927664	585.0022	4.225199	0	935.8975	436.6419	0.3751155	0.4789132	584.1234	4.003941	0	33	934	443						Frog_fixed.avi	0
27105	1627	933.5815	448.4001	0.5162253	0.4929674	584.7299	4.232078	0	939.5554	439.1277	0.3756987	0.4786625	583.918	4.012394	0	33	937	444						Frog_fixed.avi	0
27122	1628	938.4167	446.0105	0.5168672	0.4932575	584.5338	4.231273	0	936.301	446.0552	0.3763142	0.4784032	583.5659	4.003228	0	33	937	446						Frog_fixed.avi	0
27138	1629	933.2114	445.8805	0.5174465	0.493706	584.2258	4.240308	0	938.0787	440.9226	0.3769019	0.4782088	583.1473	4.01034	0	33	936	443						Frog_fixed.avi	0
27155	1630	933.2803	450.2487	0.5180034	0.4942243	583.8511	4.233105	0	930.4054	441.0201	0.3774152	0.4780529	582.8907	4.005738	0	33	932	446						Frog_fixed.avi	0
27172	1631	933.3207	449.9965	0.5184599	0.4947926	583.5151	4.23105	0	937.4518	444.5715	0.3778816	0.4777797	582.6673	4.011029	0	33	935	447						Frog_fixed.avi	0
27188	1632	931.0131	445.8371	0.5188661	0.4953572	583.1752	4.243408	0	934.7971	439.9293	0.3782692	0.4775667	582.1042	4.011227	0	33	933	443						Frog_fixed.avi	0
27205	1633	932.1024	445.0758	0.5191717	0.4958195	582.9919	4.255433	0	936.1395	441.3294	0.378554	0.4773987	582.008	4.010075	0	33	934	443						Frog_fixed.avi	0
27222	1634	923.5004	452.7725	0.5193689	0.4962397	582.67	4.261135	0	933.169	443.4474	0.3787324	0.4772978	581.6085	4.004377	0	33	928	448						Frog_fixed.avi	0
27238	1635	933.0347	445.0779	0.5194574	0.496576	582.3575	4.280529	0	931.6499	441.2357	0.3787672	0.4772641	581.3497	4.012752	0	33	932	443						Frog_fixed.avi	0
27255	1636	925.0547	450.3958	0.5194117	0.4967708	582.0231	4.271713	0	939.5322	437.0159	0.3786868	0.4772073	580.9556	4.006449	0	33	932	444						Frog_fixed.avi	0
27272	1637	922.0566	450.129	0.5192278	0.4968072	581.7474	4.261284	0	934.7557	444.6795	0.3785132	0.477048	580.6091	3.998728	0	33	928	447						Frog_fixed.avi	0
27288	1638	925.4431	447.3677	0.5190028	0.4966969	581.4744	4.264952	0	930.0363	444.5292	0.3782002	0.4768393	580.4003	4.01477	0	33	928	446						Frog_fixed.avi	0
27305	1639	925.5806	453.3384	0.5186538	0.4963077	581.4084	4.267085	0	938.7527	439.0306	0.3778756	0.4765506	580.0865	4.022598	0	33	932	446						Frog_fixed.avi	0
27322	1640	927.1938	444.6107	0.5182658	0.495722	581.1548	4.274084	0	938.1992	444.2516	0.3774324	0.4760405	579.898	4.021429	0	33	933	444						Frog_fixed.avi	0
27338	1641	922.764	444.1629	0.5178003	0.4950072	581.1066	4.274653	0	939.6829	433.4489	0.3769407	0.4755656	579.7501	4.031807	0	33	931	439						Frog_fixed.avi	0
27355	1642	921.3312	450.9262	0.517298	0.4942625	580.9752	4.268909	0	935.5567	444.3597	0.3763935	0.4749676	579.5145	4.017502	0	33	928	448						Frog_fixed.avi	0
27372	1643	924.3895	451.354	0.5167164	0.4935046	580.8224	4.290871	0	934.8693	439.1745	0.3757814	0.4744422	579.4555	4.030005	0	33	930	445						Frog_fixed.avi	0
27388	1644	923.6415	450.7607	0.5161025	0.4927751	580.7838	4.285491	0	937.8361	439.0222	0.3751372	0.4740805	579.3654	4.021247	0	33	931	445						Frog_fixed.avi	0
27405	1645	923.0099	452.0984	0.5154206	0.4921492	580.572	4.282735	0	935.5333	442.8667	0.3744087	0.4737649	579.0722	4.012557	0	33	929	447						Frog_fixed.avi	0
27422	1646	921.2652	447.3338	0.514712	0.4915855	580.5208	4.27663	0	933.202	435.5242	0.3736506	0.4736039	578.9387	4.030997	0	33	927	441						Frog_fixed.avi	0
27438	1647	919.9943	442.5549	0.5140013	0.4910412	580.3342	4.276548	0	932.8254	444.6818	0.3728987	0.4735052	578.7921	4.023574	0	33	926	444						Frog_fixed.avi	0
27455	1648	921.8625	450.5733	0.5133144	0.4905095	580.1505	4.296826	0	932.8939	444.3249	0.3721586	0.4735366	578.4337	4.029756	0	33	927	447						Frog_fixed.avi	0
27471	1649	921.7196	449.9542	0.5126311	0.48997	580.0994	4.291368	0	931.3257	442.3079	0.3714198	0.4735402	578.4711	4.01389	0	33	927	446						Frog_fixed.avi	0
27488	1650	921.6822	446.8272	0.5120123	0.4894027	579.9527	4.294583	0	936.2395	435.1451	0.3707253	0.4735086	578.1399	4.018475	0	33	929	441						Frog_fixed.avi	0
27505	1651	922.1835	447.6778	0.5113998	0.4888211	579.8796	4.295081	0	934.444	441.1942	0.3700639	0.4734543	578.0759	4.035776	0	33	928	444						Frog_fixed.avi	0
27521	1652	918.6567	452.8682	0.5108291	0.4881977	579.726	4.280155	0	932.837	439.6267	0.3694374	0.4733946	578.0711	4.01688	0	33	926	446						Frog_fixed.avi	0
27538	1653	920.6686	449.9114	0.5103025	0.4876131	579.641	4.294528	0	929.4006	433.8844	0.3688518	0.4733641	577.8701	4.025225	0	33	925	442						Frog_fixed.avi	0
27555	1654	920.4257	453.2305	0.5098243	0.4870868	579.5845	4.315584	0	923.5529	435.2102	0.3683372	0.4733974	577.6438	4.013986	0	33	922	444						Frog_fixed.avi	0
27571	1655	922.0413	445.726	0.5093773	0.4866417	579.4456	4.302211	0	927.1284	438.1111	0.3678628	0.4734946	577.5325	4.021167	0	33	925	442						Frog_fixed.avi	0
27588	1656	923.4971	445.8558	0.5089736	0.486204	579.4247	4.305498	0	932.338	433.1407	0.3674525	0.4736251	577.3904	4.023258	0	33	928	439						Frog_fixed.avi	0
27605	1657	920.7807	442.4344	0.5086013	0.4858691	579.4198	4.312959	0	939.2081	431.7547	0.3670723	0.4738516	577.2291	4.031665	0	33	930	437						Frog_fixed.avi	0
27621	1658	922.8506	446.3644	0.5082512	0.4855595	579.3145	4.304979	0	932.2402	429.004	0.3666919	0.4740288	577.3087	4.031198	0	33	928	438						Frog_fixed.avi	0
27638	1659	921.9808	449.4843	0.5078863	0.4852884	579.3684	4.296838	0	926.6986	433.6531	0.3662745	0.4741854	577.3144	4.029421	0	33	924	442						Frog_fixed.avi	0
27655	1660	919.299	443.1661	0.5074429	0.484992	579.3835	4.307525	0	929.6167	435.1933	0.3658223	0.474387	577.2697	4.039098	0	33	924	439						Frog_fixed.avi	0
27671	1661	984.1114	453.1758	0.5063948	0.4848413	579.0686	4.316257	0	1022.111	447.0573	0.3647578	0.4749225	577.252	4.056625	0	33	1003	450						Frog_fixed.avi	0
27688	1662	1275.971	499.4581	0.5037003	0.4850307	579.4512	4.346272	0	1319.068	490.7201	0.3624664	0.4760335	578.0457	4.041392	0	34	1298	495						Frog_fixed.avi	0
27705	1663	1533.923	544.512	0.5008334	0.4850368	579.6912	4.363689	0	1656.791	509.6866	0.3600726	0.4772249	579.1919	4.072201	0	34	1595	527						Frog_fixed.avi	0
27721	1664	1703.344	580.2776	0.4983788	0.4848821	579.8245	4.363648	0	1870.067	534.1882	0.3578644	0.4780723	579.7545	4.082781	0	34	1787	557						Frog_fixed.avi	0
27738	1665	1672.877	585.3086	0.4964138	0.4842736	579.4032	4.372373	0	1874.597	534.9249	0.3556695	0.4784621	579.9152	4.112103	0	34	1774	560						Frog_fixed.avi	0
27755	1666	1678.62	576.7177	0.4939252	0.4837179	579.2728	4.373601	0	1876.131	530.636	0.3531255	0.4789379	580.1866	4.112153	0	34	1777	554						Frog_fixed.avi	0
27771	1667	1671.348	583.2249	0.4911319	0.4832848	579.008	4.387984	0	1875.412	532.9436	0.3502799	0.4795195	580.6058	4.115653	0	34	1773	558						Frog_fixed.avi	0
27788	1668	1678.203	582.8067	0.4881737	0.4828604	578.7924	4.399005	0	1881.608	529.4017	0.3473629	0.4802119	580.9359	4.123225	0	34	1780	556						Frog_fixed.avi	0
27805	1669	1676.901	582.8452	0.4851801	0.4825527	578.6188	4.397125	0	1880.61	534.4696	0.3444498	0.4809439	581.1446	4.113577	0	34	1779	559						Frog_fixed.avi	0
27821	1670	1667.289	588.9772	0.4822132	0.482276	578.4587	4.379129	0	1884.817	542.0567	0.3415833	0.4816284	581.4244	4.116333	0	34	1776	566						Frog_fixed.avi	0
27838	1671	1669.782	586.7336	0.479349	0.4820269	578.208	4.393161	0	1887.675	541.3964	0.3388386	0.4823724	581.814	4.120134	0	34	1779	564						Frog_fixed.avi	0
27855	1672	1674.18	584.3655	0.4766891	0.4818724	578.1569	4.396132	0	1886.164	546.13	0.3362818	0.4831764	582.0838	4.136008	0	34	1780	565						Frog_fixed.avi	0
27871	1673	1665.508	587.8276	0.4742218	0.4817593	578.0748	4.385403	0	1888.194	545.6912	0.3339218	0.4839926	582.321	4.119725	0	34	1777	567						Frog_fixed.avi	0
27888	1674	1661.118	592.1618	0.4719684	0.4816878	577.9324	4.394352	0	1899.263	552.4673	0.3318258	0.4848365	582.4903	4.137841	0	34	1780	572						Frog_fixed.avi	0
27905	1675	1672.214	590.1183	0.4700348	0.4816594	578.043	4.402999	0	1902.557	549.5353	0.329947	0.4856574	582.6858	4.137452	0	34	1787	570						Frog_fixed.avi	0
27921	1676	1660.409	590.968	0.4683071	0.4816398	577.8135	4.405463	0	1902.289	547.6213	0.3282933	0.4864786	582.7094	4.142053	0	34	1781	569						Frog_fixed.avi	0
27938	1677	1660.444	590.8492	0.4667788	0.4816064	577.7782	4.407345	0	1910.041	553.6323	0.3268262	0.4872222	582.8633	4.143236	0	34	1785	572						Frog_fixed.avi	0
27955	1678	1657.559	592.1626	0.4653979	0.4815993	577.637	4.39769	0	1912.828	547.8242	0.3254833	0.4879668	582.8679	4.162117	0	34	1785	570						Frog_fixed.avi	0
27971	1679	1662.692	590.8226	0.4641482	0.4815876	577.6605	4.412549	0	1908.885	549.8276	0.3242127	0.4887024	582.9066	4.167324	0	34	1786	570						Frog_fixed.avi	0
27988	1680	1660.599	583.5371	0.4629039	0.4815146	577.5912	4.412827	0	1914.932	549.2484	0.3230154	0.4893924	582.8174	4.183155	0	34	1788	566						Frog_fixed.avi	0
28004	1681	1664.968	589.0197	0.4616811	0.4813993	577.572	4.415915	0	1917.511	547.4249	0.3217983	0.4901263	582.6957	4.179318	0	34	1791	568						Frog_fixed.avi	0
28021	1682	1653.32	593.8879	0.4603569	0.4812423	577.488	4.407906	0	1810.053	580.6189	0.3206194	0.4903779	582.6982	4.108476	0	34	1732	587						Frog_fixed.avi	0
28038	1683	1655.573	593.3971	0.4589739	0.4811424	577.379	4.409538	0	1805.419	588.1918	0.3192671	0.4911001	582.708	4.107264	0	34	1730	591						Frog_fixed.avi	0
28054	1684	1651.117	590.3936	0.4575231	0.4810317	577.1808	4.409218	0	1815.363	585.5493	0.3179038	0.4918586	582.708	4.104156	0	34	1733	588						Frog_fixed.avi	0
28071	1685	-1280	-1024	-1	-1	-1	-1	4	-1280	-1024	-1	-1	-1	-1	4		0	0						Frog_fixed.avi	0
28088	1686	-1280	-1024	-1	-1	-1	-1	4	-1280	-1024	-1	-1	-1	-1	4		0	0						Frog_fixed.avi	0
28104	1687	-1280	-1024	-1	-1	-1	-1	4	-1280	-1024	-1	-1	-1	-1	4		0	0						Frog_fixed.avi	0
28121	1688	-1280	-1024	-1	-1	-1	-1	4	-1280	-1024	-1	-1	-1	-1	4		0	0						Frog_fixed.avi	0
28138	1689	-1280	-1024	-1	-1	-1	-1	4	-1280	-1024	-1	-1	-1	-1	4		0	0						Frog_fixed.avi	0
28154	1690	-1280	-1024	-1	-1	-1	-1	4	-1280	-1024	-1	-1	-1	-1	4		0	0						Frog_fixed.avi	0
28171	1691	-1280	-1024	-1	-1	-1	-1	4	-1280	-1024	-1	-1	-1	-1	4		0	0						Frog_fixed.avi	0
28188	1692	-1280	-1024	-1	-1	-1	-1	4	-1280	-1024	-1	-1	-1	-1	4		0	0						Frog_fixed.avi	0
28204	1693	1718.117	784.0168	0.4477826	0.4828849	576.5126	4.384861	0	1990.802	760.7969	0.3090153	0.4990048	583.0601	4.14632	0	35	1854	772						Frog_fixed.avi	0
28221	1694	1725.608	780.0502	0.4479534	0.4828117	576.571	4.383277	0	1987.396	753.9404	0.3091471	0.498856	583.0423	4.147007	0	35	1857	767						Frog_fixed.avi	0
28238	1695	1714.934	781.3464	0.4482623	0.482757	576.3782	4.377239	0	1996.353	757.4295	0.3094673	0.4985664	583.0673	4.159405	0	35	1856	769						Frog_fixed.avi	0
28254	1696	1716.892	785.5236	0.4487522	0.4827507	576.282	4.38352	0	1981.594	761.7156	0.30994	0.4983141	582.9752	4.132851	0	35	1849	774						Frog_fixed.avi	0
28271	1697	1720.414	780.7781	0.4494065	0.4829699	576.3021	4.392687	0	1979.197	758.8223	0.3105254	0.4982466	582.8982	4.133017	0	35	1850	770						Frog_fixed.avi	0
28288	1698	1715.189	785.215	0.4501249	0.4833194	576.1548	4.388352	0	1977.57	760.7913	0.3112168	0.4982485	582.7983	4.133659	0	35	1846	773						Frog_fixed.avi	0
28304	1699	1719.351	779.4256	0.4509433	0.4838277	576.0893	4.384089	0	1977.556	760.6489	0.3120208	0.4983257	582.678	4.143888	0	35	1848	770						Frog_fixed.avi	0
28321	1700	1709.527	788.45	0.451788	0.4843591	575.7647	4.374806	0	1986.048	765.3136	0.3128623	0.4984511	582.6096	4.134247	0	35	1848	777						Frog_fixed.avi	0
28338	1701	1713.384	785.4225	0.4526605	0.484902	575.705	4.377638	0	1975.317	765.102	0.3136739	0.4984668	582.5351	4.121481	0	35	1844	775						Frog_fixed.avi	0
28354	1702	1720.934	786.6415	0.4535332	0.4852793	575.6133	4.383202	0	1971.782	766.7738	0.3145126	0.4983636	582.4286	4.123833	0	35	1846	777						Frog_fixed.avi	0
28371	1703	1708.14	783.8362	0.4543521	0.4856077	575.5246	4.380709	0	1970.689	760.2639	0.3153472	0.498212	582.2394	4.143837	0	35	1839	772						Frog_fixed.avi	0
28388	1704	1720.375	785.5649	0.4552377	0.4857376	575.3882	4.38188	0	1975.76	765.033	0.316181	0.4979143	582.2523	4.13032	0	35	1848	775						Frog_fixed.avi	0
28404	1705	1716.432	783.526	0.4561337	0.4857651	575.3011	4.390865	0	1975.124	763.3849	0.3170368	0.4975425	582.2434	4.128731	0	35	1846	773						Frog_fixed.avi	0
28421	1706	1708.233	786.6035	0.4570504	0.4857163	575.2773	4.383734	0	1975.514	758.9623	0.3179298	0.4972325	582.1287	4.122222	0	35	1842	773						Frog_fixed.avi	0
28438	1707	1718.41	785.925	0.4579642	0.4856175	575.2895	4.381126	0	1971.909	765.8445	0.318812	0.4968019	582.0325	4.116527	0	35	1845	776						Frog_fixed.avi	0
28454	1708	1710.375	781.5488	0.4588352	0.4854586	575.0687	4.382877	0	1965.457	758.2773	0.3196407	0.4964758	582.1174	4.132274	0	35	1838	770						Frog_fixed.avi	0
28471	1709	1715.842	784.757	0.4596503	0.4852708	575.1352	4.397995	0	1972.408	762.6854	0.3204643	0.4961045	582.0304	4.132006	0	35	1844	774						Frog_fixed.avi	0
28488	1710	1708.078	785.4058	0.4603926	0.4851644	574.9889	4.375568	0	1965.489	759.0317	0.3211821	0.4958184	582.0599	4.132918	0	35	1837	772						Frog_fixed.avi	0
28504	1711	1712.151	786.1595	0.4611253	0.4850573	575.1364	4.389307	0	1962.451	759.7454	0.3218933	0.4956105	581.9265	4.122901	0	35	1837	773						Frog_fixed.avi	0
28521	1712	1709.61	787.1249	0.4618114	0.4848886	575.0913	4.374281	0	1970.38	769.3365	0.3225425	0.4952866	582.0021	4.118713	0	35	1840	778						Frog_fixed.avi	0
28538	1713	1711.784	781.9626	0.4624572	0.4847603	575.2576	4.386285	0	1967.501	759.1169	0.323136	0.4950248	582.0194	4.141601	0	35	1840	771						Frog_fixed.avi	0
28554	1714	1681.863	857.1547	0.4630837	0.4852187	575.2551	4.358804	0	1918.894	862.3005	0.323851	0.4953561	581.874	4.096347	0	35	1800	860						Frog_fixed.avi	0
28571	1715	1676.66	1055.416	0.4635508	0.4867725	575.2418	4.354184	0	1918.584	1071.167	0.3248041	0.4967207	581.6099	4.107905	0	36	1798	1063						Frog_fixed.avi	0
28587	1716	1693.112	1189.887	0.4638097	0.4875664	575.3509	4.326306	0	1947.282	1224.891	0.3253958	0.4974875	581.7935	4.070034	0	36	1820	1207						Frog_fixed.avi	0
28604	1717	1699.543	1214.005	0.4641896	0.4875523	575.4674	4.314749	0	1951.387	1245.063	0.3256996	0.4974423	581.7835	4.083593	0	36	1825	1230						Frog_fixed.avi	0
28621	1718	1695.635	1215.166	0.4645332	0.4875386	575.5259	4.316761	0	1951.397	1239.367	0.3258191	0.4973938	581.8854	4.077121	0	36	1824	1227						Frog_fixed.avi	0
28637	1719	1691.939	1207.395	0.4647126	0.487716	575.5022	4.314893	0	1956.647	1241.77	0.3258848	0.4975557	581.907	4.075252	0	36	1824	1225						Frog_fixed.avi	0
28654	1720	1683.719	1204.205	0.4647438	0.4879935	575.5999	4.323135	0	1954.529	1235.8	0.3258642	0.4979156	581.991	4.069893	0	36	1819	1220						Frog_fixed.avi	0
28671	1721	1690.302	1206.128	0.4647105	0.4882316	575.5937	4.310694	0	1958.062	1240.524	0.3257668	0.4983026	581.9935	4.063779	0	36	1824	1223						Frog_fixed.avi	0
28687	1722	1689.928	1210.775	0.4645576	0.4884953	575.6146	4.314699	0	1945.775	1245.431	0.3255316	0.4987783	582.1791	4.067609	0	36	1818	1228						Frog_fixed.avi	0
28704	1723	1683.749	1204.251	0.4642687	0.4887927	575.6265	4.313401	0	1948.573	1236.278	0.3252581	0.4992546	582.107	4.082321	0	36	1816	1220						Frog_fixed.avi	0
28721	1724	1682.044	1211.715	0.4639218	0.489079	575.5965	4.31588	0	1949.849	1240.028	0.3248791	0.4998264	582.1915	4.059354	0	36	1816	1226						Frog_fixed.avi	0
28737	1725	1687.939	1209.944	0.4635109	0.4894226	575.6847	4.314572	0	1950.707	1237.671	0.3244526	0.5003883	582.3503	4.06888	0	36	1819	1224						Frog_fixed.avi	0
28754	1726	1691.755	1213.989	0.4630319	0.4898299	575.7432	4.303216	0	1960.336	1244.369	0.3239708	0.5009305	582.434	4.076327	0	36	1826	1229						Frog_fixed.avi	0
28771	1727	1683.641	1207.692	0.4625238	0.4901575	575.7886	4.321472	0	1962.429	1239.758	0.323483	0.50147	582.4979	4.062675	0	36	1823	1224						Frog_fixed.avi	0
28787	1728	1685.601	1206.636	0.4620178	0.4904683	575.8348	4.322135	0	1960.517	1232.49	0.322982	0.5019254	582.5869	4.064766	0	36	1823	1220						Frog_fixed.avi	0
28804	1729	1692.959	1204.521	0.4614891	0.4906792	575.9144	4.331061	0	1964.956	1244.679	0.3224587	0.5022683	582.6367	4.043719	0	36	1829	1225						Frog_fixed.avi	0
28821	1730	1678.759	1210.094	0.4609327	0.4908567	575.8063	4.321003	0	1966.292	1243.654	0.3219369	0.5025339	582.7159	4.070406	0	36	1823	1227						Frog_fixed.avi	0
28837	1731	1674.25	1206.258	0.4603972	0.4909566	575.8703	4.313671	0	1968.084	1237.126	0.3214131	0.5027926	582.7912	4.059761	0	36	1821	1222						Frog_fixed.avi	0
28854	1732	1678.696	1211.766	0.4598666	0.4910321	575.9344	4.312447	0	1972.742	1240.784	0.3208843	0.5030016	582.8526	4.055834	0	36	1826	1226						Frog_fixed.avi	0
28871	1733	1676.18	1205.652	0.4593105	0.4911192	576.0763	4.300344	0	1977.5	1236.601	0.3203564	0.5031328	582.9179	4.059997	0	36	1827	1221						Frog_fixed.avi	0
28887	1734	1673.862	1210.77	0.4587626	0.491138	576.1826	4.307056	0	1970.103	1237.711	0.3197482	0.503251	583.1896	4.033625	0	36	1822	1224						Frog_fixed.avi	0
28904	1735	1672.626	1202.885	0.4582117	0.4911236	576.215	4.302064	0	1974.294	1237.964	0.3191899	0.5033448	583.1837	4.056615	0	36	1823	1220						Frog_fixed.avi	0
28921	1736	1676.163	1207.143	0.4576553	0.4911275	576.2948	4.307833	0	1970.141	1231.143	0.3186506	0.5035091	583.1255	4.046057	0	36	1823	1219						Frog_fixed.avi	0
28937	1737	1675.04	1202.766	0.4570835	0.4911266	576.36	4.303584	0	1981.432	1236.837	0.3180823	0.5036441	583.1838	4.046937	0	36	1828	1220						Frog_fixed.avi	0
28954	1738	1680.407	1203.603	0.4565063	0.4911382	576.4696	4.300312	0	1987	1234.595	0.3175051	0.5038244	583.1873	4.052771	0	36	1834	1219						Frog_fixed.avi	0
28971	1739	1676.508	1199.828	0.4559057	0.4911691	576.5892	4.307136	0	1983.217	1238.442	0.3169195	0.5039527	583.1775	4.060669	0	36	1830	1219						Frog_fixed.avi	0
28987	1740	1669.901	1203.912	0.4553033	0.4911779	576.5143	4.306802	0	1976.124	1237.641	0.3162682	0.5041106	583.4291	4.048193	0	36	1823	1221						Frog_fixed.avi	0
29004	1741	1669.423	1205.13	0.4547203	0.4910943	576.5657	4.292635	0	1979.868	1232.676	0.3157071	0.5042583	583.3216	4.049726	0	36	1825	1219						Frog_fixed.avi	0
29021	1742	1671.579	1207.87	0.4541633	0.4909548	576.555	4.299209	0	1980.894	1234.558	0.3151425	0.5043041	583.2599	4.042196	0	36	1826	1221						Frog_fixed.avi	0
29037	1743	1668.33	1205.52	0.4536391	0.4908008	576.6278	4.301974	0	1978.309	1226.575	0.3146039	0.5043797	583.2786	4.046354	0	36	1823	1216						Frog_fixed.avi	0
29054	1744	1670.516	1206.036	0.4531452	0.490648	576.5899	4.314465	0	1987.665	1234.345	0.3140981	0.504432	583.2198	4.047217	0	36	1829	1220						Frog_fixed.avi	0
29071	1745	1671.591	1202.596	0.4526694	0.490463	576.5585	4.308346	0	1989.498	1222.262	0.3135941	0.5045209	583.1556	4.064155	0	36	1831	1212						Frog_fixed.avi	0
29087	1746	1667.687	1202.76	0.4521971	0.4902688	576.5085	4.311816	0	1989.23	1223.899	0.3130969	0.5045596	583.0923	4.060194	0	36	1828	1213						Frog_fixed.avi	0
29104	1747	1671.89	1210.123	0.4517172	0.4900744	576.5099	4.287745	0	1995.623	1225.479	0.3125981	0.5045877	583.028	4.067901	0	36	1834	1218						Frog_fixed.avi	0
29121	1748	1672.38	1200.244	0.451265	0.4899157	576.4477	4.31474	0	1980.376	1223.677	0.3121297	0.5046241	582.9493	4.057612	0	36	1826	1212						Frog_fixed.avi	0
29137	1749	1667.831	1204.047	0.4508527	0.4898288	576.3784	4.299116	0	1984.276	1228.115	0.3116978	0.5047349	582.8666	4.070142	0	36	1826	1216						Frog_fixed.avi	0
29154	1750	1675.154	1204.757	0.4504899	0.4898378	576.2536	4.31907	0	1997.164	1224.389	0.3113241	0.505007	582.606	4.056196	0	36	1836	1215						Frog_fixed.avi	0
29170	1751	1678.382	1206.293	0.4501292	0.4898967	576.1609	4.3136	0	1991.772	1224.776	0.3109463	0.5053594	582.5667	4.074051	0	36	1835	1216						Frog_fixed.avi	0
29187	1752	1664.219	1200.666	0.4498076	0.49008	575.9924	4.327698	0	1994.904	1229.311	0.3105985	0.5057445	582.4917	4.077375	0	36	1830	1215						Frog_fixed.avi	0
29204	1753	1677.425	1201.812	0.4495702	0.490324	575.8875	4.327762	0	1990.529	1221.676	0.3103409	0.5062411	582.1847	4.079814	0	36	1834	1212						Frog_fixed.avi	0
29220	1754	1674.265	1201.613	0.4493881	0.4906039	575.6167	4.327005	0	1991.713	1224.864	0.3101149	0.5066905	582.1754	4.078506	0	36	1833	1213						Frog_fixed.avi	0
29237	1755	1675.232	1206.201	0.4492933	0.490979	575.5631	4.327477	0	1994.187	1229.202	0.3100037	0.5071348	581.8911	4.070601	0	36	1835	1218						Frog_fixed.avi	0
29254	1756	1674.442	1201.955	0.4493308	0.4914786	575.3075	4.320874	0	1996.874	1227.433	0.3099716	0.5076507	581.7463	4.073646	0	36	1836	1215						Frog_fixed.avi	0
29270	1757	1675.442	1202.768	0.4494295	0.4921328	575.1786	4.340363	0	1891.547	1208.298	0.3100882	0.508035	581.6981	4.044605	0	36	1783	1206						Frog_fixed.avi	0
29287	1758	1682.832	1196.23	0.4496444	0.4928916	575.0745	4.334006	0	1993.668	1229.494	0.3101215	0.5088713	581.6981	4.075059	0	36	1838	1213						Frog_fixed.avi	0
29304	1759	1672.019	1203.115	0.4498859	0.4937296	574.7982	4.342009	0	2002.457	1220.509	0.3103623	0.5095685	581.0693	4.075545	0	36	1837	1212						Frog_fixed.avi	0
29320	1760	1680.392	1203.231	0.4501973	0.4945838	574.7643	4.347749	0	1900.236	1211.893	0.3106828	0.5099967	581.011	4.058255	0	36	1790	1208						Frog_fixed.avi	0
29337	1761	1678.868	1198.283	0.4505866	0.4954914	574.4452	4.349774	0	1992.814	1219.036	0.3109044	0.5108948	581.011	4.080186	0	36	1836	1209						Frog_fixed.avi	0
29354	1762	1671.116	1200.263	0.4510456	0.4963539	574.2644	4.341741	0	1993.546	1215.314	0.3113286	0.5115459	580.3586	4.083797	0	36	1832	1208						Frog_fixed.avi	0
29370	1763	1669.868	1199.53	0.4515635	0.4971554	574.1151	4.348355	0	1997.68	1217.003	0.3117719	0.5120475	580.1368	4.076013	0	36	1834	1208						Frog_fixed.avi	0
29387	1764	1673.11	1196.93	0.4521228	0.4979112	573.9081	4.352067	0	1993.271	1214.356	0.3122409	0.5125992	579.9834	4.079725	0	36	1833	1206						Frog_fixed.avi	0
29404	1765	1677.701	1198.806	0.4526799	0.4986257	573.7305	4.351177	0	1993.933	1220.423	0.3127316	0.51299	579.855	4.076735	0	36	1836	1210						Frog_fixed.avi	0
29420	1766	1682.578	1201.01	0.4532648	0.4993325	573.6857	4.341094	0	1990.044	1212.015	0.313248	0.5134266	579.6726	4.080689	0	36	1836	1207						Frog_fixed.avi	0
29437	1767	1679.58	1204.052	0.4538938	0.5000013	573.6511	4.342386	0	1991.854	1223.768	0.313795	0.5137919	579.5403	4.093592	0	36	1836	1214						Frog_fixed.avi	0
29454	1768	1692.928	1201.73	0.4545414	0.5006639	573.4907	4.349843	0	1987.899	1216.077	0.3143643	0.5142753	579.3865	4.087582	0	36	1840	1209						Frog_fixed.avi	0
29470	1769	1678.26	1201.014	0.455201	0.5013704	573.387	4.354651	0	1990.543	1220.176	0.315006	0.5147639	579.1438	4.086423	0	36	1834	1211						Frog_fixed.avi	0
29487	1770	1676.565	1199.797	0.4559056	0.5021533	573.2809	4.34771	0	1994.834	1223.267	0.3156567	0.5152812	578.9957	4.081459	0	36	1836	1212						Frog_fixed.avi	0
29503	1771	1672.408	1198.144	0.4567199	0.5029549	573.2831	4.360448	0	1991.923	1217.382	0.316413	0.5158673	578.8349	4.096253	0	36	1832	1208						Frog_fixed.avi	0
29520	1772	1689.445	1204.987	0.4576497	0.5037776	573.2465	4.359605	0	1985.173	1220.256	0.3172357	0.5163667	578.832	4.095192	0	36	1837	1213						Frog_fixed.avi	0
29537	1773	1674.097	1199.945	0.4587462	0.5046712	573.2787	4.36345	0	1988.686	1215.531	0.3182424	0.5168084	578.7074	4.101697	0	36	1831	1208						Frog_fixed.avi	0
29553	1774	1677.072	1203.744	0.4600963	0.5056372	573.2557	4.364223	0	1989.652	1213.218	0.3194826	0.5172328	578.5191	4.09988	0	36	1833	1208						Frog_fixed.avi	0
29570	1775	1685.716	1204.792	0.4617	0.5066273	573.3207	4.358388	0	1988.079	1220.713	0.3209568	0.5175745	578.2989	4.104711	0	36	1837	1213						Frog_fixed.avi	0
29587	1776	1675.235	1208.769	0.4637682	0.5077524	573.6047	4.341836	0	1962.67	1217.483	0.3227195	0.5177871	578.2364	4.10002	0	36	1819	1213						Frog_fixed.avi	0
29603	1777	1272.007	1150.971	0.4678791	0.5085732	573.6567	4.359665	0	1549.848	1140.618	0.3260087	0.5176716	576.9087	4.073777	0	36	1411	1146						Frog_fixed.avi	0
29620	1778	922.4213	1032.835	0.4734569	0.5087823	573.9958	4.373635	0	1133.871	1012.442	0.3310624	0.516438	576.0297	4.081227	0	36	1028	1023						Frog_fixed.avi	0
29637	1779	-1280	-1024	-1	-1	-1	-1	4	-1280	-1024	-1	-1	-1	-1	4		0	0						Frog_fixed.avi	0
29653	1780	-1280	-1024	-1	-1	-1	-1	4	-1280	-1024	-1	-1	-1	-1	4		0	0						Frog_fixed.avi	0
29670	1781	-1280	-1024	-1	-1	-1	-1	4	-1280	-1024	-1	-1	-1	-1	4		0	0						Frog_fixed.avi	0
29687	1782	-1280	-1024	-1	-1	-1	-1	4	-1280	-1024	-1	-1	-1	-1	4		0	0						Frog_fixed.avi	0
29703	1783	-1280	-1024	-1	-1	-1	-1	4	-1280	-1024	-1	-1	-1	-1	4		0	0						Frog_fixed.avi	0
29720	1784	-1280	-1024	-1	-1	-1	-1	4	-1280	-1024	-1	-1	-1	-1	4		0	0						Frog_fixed.avi	0
29737	1785	-1280	-1024	-1	-1	-1	-1	4	-1280	-1024	-1	-1	-1	-1	4		0	0						Frog_fixed.avi	0
29753	1786	-1280	-1024	-1	-1	-1	-1	4	-1280	-1024	-1	-1	-1	-1	4		0	0						Frog_fixed.avi	0
29770	1787	-1280	-1024	-1	-1	-1	-1	4	-1280	-1024	-1	-1	-1	-1	4		0	0						Frog_fixed.avi	0
29787	1788	-1280	-1024	-1	-1	-1	-1	4	-1280	-1024	-1	-1	-1	-1	4		0	0						Frog_fixed.avi	0
29803	1789	-1280	-1024	-1	-1	-1	-1	4	-1280	-1024	-1	-1	-1	-1	4		0	0						Frog_fixed.avi	0
29820	1790	-1280	-1024	-1	-1	-1	-1	4	-1280	-1024	-1	-1	-1	-1	4		0	0						Frog_fixed.avi	0
29837	1791	-1280	-1024	-1	-1	-1	-1	4	-1280	-1024	-1	-1	-1	-1	4		0	0						Frog_fixed.avi	0
29853	1792	-1280	-1024	-1	-1	-1	-1	4	-1280	-1024	-1	-1	-1	-1	4		0	0						Frog_fixed.avi	0
29870	1793	-1280	-1024	-1	-1	-1	-1	4	-1280	-1024	-1	-1	-1	-1	4		0	0						Frog_fixed.avi	0
29887	1794	-1280	-1024	-1	-1	-1	-1	4	-1280	-1024	-1	-1	-1	-1	4		0	0						Frog_fixed.avi	0
29903	1795	-1280	-1024	-1	-1	-1	-1	4	-1280	-1024	-1	-1	-1	-1	4		0	0						Frog_fixed.avi	0
29920	1796	-1280	-1024	-1	-1	-1	-1	4	-1280	-1024	-1	-1	-1	-1	4		0	0						Frog_fixed.avi	0
29937	1797	-1280	-1024	-1	-1	-1	-1	4	-1280	-1024	-1	-1	-1	-1	4		0	0						Frog_fixed.avi	0
29953	1798	-1280	-1024	-1	-1	-1	-1	4	-1280	-1024	-1	-1	-1	-1	4		0	0						Frog_fixed.avi	0
29970	1799	-1280	-1024	-1	-1	-1	-1	4	-1280	-1024	-1	-1	-1	-1	4		0	0						Frog_fixed.avi	0
29987	1800	-1280	-1024	-1	-1	-1	-1	4	-1280	-1024	-1	-1	-1	-1	4		0	0						Frog_fixed.avi	0
30003	1801	-1280	-1024	-1	-1	-1	-1	4	-1280	-1024	-1	-1	-1	-1	4		0	0						Frog_fixed.avi	0
30020	1802	-1280	-1024	-1	-1	-1	-1	4	-1280	-1024	-1	-1	-1	-1	4		0	0						Frog_fixed.avi	0
30037	1803	-1280	-1024	-1	-1	-1	-1	4	-1280	-1024	-1	-1	-1	-1	4		0	0						Frog_fixed.avi	0
30053	1804	-1280	-1024	-1	-1	-1	-1	4	-1280	-1024	-1	-1	-1	-1	4		0	0						Frog_fixed.avi	0
30070	1805	-1280	-1024	-1	-1	-1	-1	4	-1280	-1024	-1	-1	-1	-1	4		0	0						Frog_fixed.avi	0
30087	1806	-1280	-1024	-1	-1	-1	-1	4	-1280	-1024	-1	-1	-1	-1	4		0	0						Frog_fixed.avi	0
30103	1807	-1280	-1024	-1	-1	-1	-1	4	-1280	-1024	-1	-1	-1	-1	4		0	0						Frog_fixed.avi	0
30120	1808	-1280	-1024	-1	-1	-1	-1	4	-1280	-1024	-1	-1	-1	-1	4		0	0						Frog_fixed.avi	0
30136	1809	-1280	-1024	-1	-1	-1	-1	4	-1280	-1024	-1	-1	-1	-1	4		0	0						Frog_fixed.avi	0
30153	1810	-1280	-1024	-1	-1	-1	-1	4	-1280	-1024	-1	-1	-1	-1	4		0	0						Frog_fixed.avi	0
30170	1811	-1280	-1024	-1	-1	-1	-1	4	-1280	-1024	-1	-1	-1	-1	4		0	0						Frog_fixed.avi	0
30186	1812	-1280	-1024	-1	-1	-1	-1	4	-1280	-1024	-1	-1	-1	-1	4		0	0						Frog_fixed.avi	0
30203	1813	-1280	-1024	-1	-1	-1	-1	4	-1280	-1024	-1	-1	-1	-1	4		0	0						Frog_fixed.avi	0
30220	1814	-1280	-1024	-1	-1	-1	-1	4	-1280	-1024	-1	-1	-1	-1	4		0	0						Frog_fixed.avi	0
30236	1815	-1280	-1024	-1	-1	-1	-1	4	-1280	-1024	-1	-1	-1	-1	4		0	0						Frog_fixed.avi	0
30253	1816	-1280	-1024	-1	-1	-1	-1	4	-1280	-1024	-1	-1	-1	-1	4		0	0						Frog_fixed.avi	0
30270	1817	-1280	-1024	-1	-1	-1	-1	4	-1280	-1024	-1	-1	-1	-1	4		0	0						Frog_fixed.avi	0
30286	1818	-1280	-1024	-1	-1	-1	-1	4	-1280	-1024	-1	-1	-1	-1	4		0	0						Frog_fixed.avi	0
30303	1819	-1280	-1024	-1	-1	-1	-1	4	-1280	-1024	-1	-1	-1	-1	4		0	0						Frog_fixed.avi	0
30320	1820	813.6267	903.6997	0.4609852	0.5272078	451.949	2.078207	3	620.1678	871.4655	0.4609849	0.5272077	451.9491	2.070954	1	37	620	871						Frog_fixed.avi	0
30336	1821	-1280	-1024	-1	-1	-1	-1	4	-1280	-1024	-1	-1	-1	-1	4	37	0	0						Frog_fixed.avi	0
30353	1822	-1280	-1024	-1	-1	-1	-1	4	-1280	-1024	-1	-1	-1	-1	4	37	0	0						Frog_fixed.avi	0
30370	1823	-1280	-1024	-1	-1	-1	-1	4	-1280	-1024	-1	-1	-1	-1	4	37	0	0						Frog_fixed.avi	0
30386	1824	-1280	-1024	-1	-1	-1	-1	4	-1280	-1024	-1	-1	-1	-1	4	37	0	0						Frog_fixed.avi	0
30403	1825	-1280	-1024	-1	-1	-1	-1	4	-1280	-1024	-1	-1	-1	-1	4	37	0	0						Frog_fixed.avi	0
30420	1826	-1280	-1024	-1	-1	-1	-1	4	-1280	-1024	-1	-1	-1	-1	4	37	0	0						Frog_fixed.avi	0
30436	1827	455.1942	1088.166	0.517479	0.5250285	451.9547	1.899743	3	244.3867	1057.327	0.517479	0.5250283	451.9547	1.893132	1	37	244	1057						Frog_fixed.avi	0
30453	1828	477.0227	1052.068	0.5227976	0.5258862	451.9547	1.751253	3	40.47691	923.3428	0.5243455	0.5259002	609.3793	2.317617	1	37	40	923						Frog_fixed.avi	0
30470	1829	-1280	-1024	-1	-1	-1	-1	4	-1280	-1024	-1	-1	-1	-1	4		0	0						Frog_fixed.avi	0
30486	1830	-1280	-1024	-1	-1	-1	-1	4	-1280	-1024	-1	-1	-1	-1	4		0	0						Frog_fixed.avi	0
30503	1831	-1280	-1024	-1	-1	-1	-1	4	-1280	-1024	-1	-1	-1	-1	4		0	0						Frog_fixed.avi	0
30520	1832	-1280	-1024	-1	-1	-1	-1	4	-1280	-1024	-1	-1	-1	-1	4		0	0						Frog_fixed.avi	0
30536	1833	-1280	-1024	-1	-1	-1	-1	4	-1280	-1024	-1	-1	-1	-1	4		0	0						Frog_fixed.avi	0
30553	1834	-1280	-1024	-1	-1	-1	-1	4	-1280	-1024	-1	-1	-1	-1	4		0	0						Frog_fixed.avi	0
30570	1835	-1280	-1024	-1	-1	-1	-1	4	-1280	-1024	-1	-1	-1	-1	4		0	0						Frog_fixed.avi	0
30586	1836	-1280	-1024	-1	-1	-1	-1	4	-1280	-1024	-1	-1	-1	-1	4		0	0						Frog_fixed.avi	0
30603	1837	-1280	-1024	-1	-1	-1	-1	4	-1280	-1024	-1	-1	-1	-1	4		0	0						Frog_fixed.avi	0
30620	1838	-1280	-1024	-1	-1	-1	-1	4	-1280	-1024	-1	-1	-1	-1	4		0	0						Frog_fixed.avi	0
30636	1839	-1280	-1024	-1	-1	-1	-1	4	-1280	-1024	-1	-1	-1	-1	4		0	0						Frog_fixed.avi	0
30653	1840	-1280	-1024	-1	-1	-1	-1	4	-1280	-1024	-1	-1	-1	-1	4		0	0						Frog_fixed.avi	0
30669	1841	-1280	-1024	-1	-1	-1	-1	4	-1280	-1024	-1	-1	-1	-1	4		0	0						Frog_fixed.avi	0
30686	1842	-1280	-1024	-1	-1	-1	-1	4	-1280	-1024	-1	-1	-1	-1	4		0	0						Frog_fixed.avi	0
30703	1843	-1280	-1024	-1	-1	-1	-1	4	-1280	-1024	-1	-1	-1	-1	4		0	0						Frog_fixed.avi	0
30719	1844	-1280	-1024	-1	-1	-1	-1	4	-1280	-1024	-1	-1	-1	-1	4		0	0						Frog_fixed.avi	0
30736	1845	-1280	-1024	-1	-1	-1	-1	4	-1280	-1024	-1	-1	-1	-1	4		0	0						Frog_fixed.avi	0
30753	1846	-1280	-1024	-1	-1	-1	-1	4	-1280	-1024	-1	-1	-1	-1	4		0	0						Frog_fixed.avi	0
30769	1847	-1280	-1024	-1	-1	-1	-1	4	-1280	-1024	-1	-1	-1	-1	4		0	0						Frog_fixed.avi	0
30786	1848	-1280	-1024	-1	-1	-1	-1	4	-1280	-1024	-1	-1	-1	-1	4		0	0						Frog_fixed.avi	0
30803	1849	-1280	-1024	-1	-1	-1	-1	4	-1280	-1024	-1	-1	-1	-1	4		0	0						Frog_fixed.avi	0
30819	1850	-1280	-1024	-1	-1	-1	-1	4	-1280	-1024	-1	-1	-1	-1	4		0	0						Frog_fixed.avi	0
30836	1851	-1280	-1024	-1	-1	-1	-1	4	-1280	-1024	-1	-1	-1	-1	4		0	0						Frog_fixed.avi	0
30853	1852	-1280	-1024	-1	-1	-1	-1	4	-1280	-1024	-1	-1	-1	-1	4		0	0						Frog_fixed.avi	0
30869	1853	-1280	-1024	-1	-1	-1	-1	4	-1280	-1024	-1	-1	-1	-1	4		0	0						Frog_fixed.avi	0
30886	1854	-1280	-1024	-1	-1	-1	-1	4	-1280	-1024	-1	-1	-1	-1	4		0	0						Frog_fixed.avi	0
30903	1855	-1280	-1024	-1	-1	-1	-1	4	-1280	-1024	-1	-1	-1	-1	4		0	0						Frog_fixed.avi	0
30919	1856	-1280	-1024	-1	-1	-1	-1	4	-1280	-1024	-1	-1	-1	-1	4		0	0						Frog_fixed.avi	0
30936	1857	-1280	-1024	-1	-1	-1	-1	4	-1280	-1024	-1	-1	-1	-1	4		0	0						Frog_fixed.avi	0
30953	1858	-1280	-1024	-1	-1	-1	-1	4	-1280	-1024	-1	-1	-1	-1	4		0	0						Frog_fixed.avi	0
30969	1859	-1280	-1024	-1	-1	-1	-1	4	-1280	-1024	-1	-1	-1	-1	4		0	0						Frog_fixed.avi	0
30986	1860	-1280	-1024	-1	-1	-1	-1	4	-1280	-1024	-1	-1	-1	-1	4		0	0						Frog_fixed.avi	0
31003	1861	-1280	-1024	-1	-1	-1	-1	4	-1280	-1024	-1	-1	-1	-1	4		0	0						Frog_fixed.avi	0
31019	1862	-1280	-1024	-1	-1	-1	-1	4	-1280	-1024	-1	-1	-1	-1	4		0	0						Frog_fixed.avi	0
31036	1863	-1280	-1024	-1	-1	-1	-1	4	-1280	-1024	-1	-1	-1	-1	4		0	0						Frog_fixed.avi	0
31053	1864	-1280	-1024	-1	-1	-1	-1	4	-1280	-1024	-1	-1	-1	-1	4		0	0						Frog_fixed.avi	0
31070	1865	-1280	-1024	-1	-1	-1	-1	4	-1280	-1024	-1	-1	-1	-1	4		0	0						Frog_fixed.avi	0
31086	1866	-1280	-1024	-1	-1	-1	-1	4	-1280	-1024	-1	-1	-1	-1	4		0	0						Frog_fixed.avi	0
31103	1867	-1280	-1024	-1	-1	-1	-1	4	-1280	-1024	-1	-1	-1	-1	4		0	0						Frog_fixed.avi	0
31120	1868	-1280	-1024	-1	-1	-1	-1	4	-1280	-1024	-1	-1	-1	-1	4		0	0						Frog_fixed.avi	0
31137	1869	-1280	-1024	-1	-1	-1	-1	4	-1280	-1024	-1	-1	-1	-1	4		0	0						Frog_fixed.avi	0
31153	1870	-1280	-1024	-1	-1	-1	-1	4	-1280	-1024	-1	-1	-1	-1	4		0	0						Frog_fixed.avi	0
31170	1871	-1280	-1024	-1	-1	-1	-1	4	-1280	-1024	-1	-1	-1	-1	4		0	0						Frog_fixed.avi	0
31186	1872	-1280	-1024	-1	-1	-1	-1	4	-1280	-1024	-1	-1	-1	-1	4		0	0						Frog_fixed.avi	0
31203	1873	-1280	-1024	-1	-1	-1	-1	4	-1280	-1024	-1	-1	-1	-1	4		0	0						Frog_fixed.avi	0
31219	1874	-1280	-1024	-1	-1	-1	-1	4	-1280	-1024	-1	-1	-1	-1	4		0	0						Frog_fixed.avi	0
31236	1875	-1280	-1024	-1	-1	-1	-1	4	-1280	-1024	-1	-1	-1	-1	4		0	0						Frog_fixed.avi	0
31252	1876	-1280	-1024	-1	-1	-1	-1	4	-1280	-1024	-1	-1	-1	-1	4		0	0						Frog_fixed.avi	0
31269	1877	-1280	-1024	-1	-1	-1	-1	4	-1280	-1024	-1	-1	-1	-1	4		0	0						Frog_fixed.avi	0
31286	1878	-1280	-1024	-1	-1	-1	-1	4	-1280	-1024	-1	-1	-1	-1	4		0	0						Frog_fixed.avi	0
31302	1879	-1280	-1024	-1	-1	-1	-1	4	-1280	-1024	-1	-1	-1	-1	4		0	0						Frog_fixed.avi	0
31319	1880	-1280	-1024	-1	-1	-1	-1	4	-1280	-1024	-1	-1	-1	-1	4		0	0						Frog_fixed.avi	0
31336	1881	-1280	-1024	-1	-1	-1	-1	4	-1280	-1024	-1	-1	-1	-1	4		0	0						Frog_fixed.avi	0
31352	1882	-1280	-1024	-1	-1	-1	-1	4	-1280	-1024	-1	-1	-1	-1	4		0	0						Frog_fixed.avi	0
31369	1883	-1280	-1024	-1	-1	-1	-1	4	-1280	-1024	-1	-1	-1	-1	4		0	0						Frog_fixed.avi	0
31386	1884	-1280	-1024	-1	-1	-1	-1	4	-1280	-1024	-1	-1	-1	-1	4		0	0						Frog_fixed.avi	0
31403	1885	-1280	-1024	-1	-1	-1	-1	4	-1280	-1024	-1	-1	-1	-1	4		0	0						Frog_fixed.avi	0
31419	1886	-1280	-1024	-1	-1	-1	-1	4	-1280	-1024	-1	-1	-1	-1	4		0	0						Frog_fixed.avi	0
31436	1887	-1280	-1024	-1	-1	-1	-1	4	-1280	-1024	-1	-1	-1	-1	4		0	0						Frog_fixed.avi	0
31453	1888	-1280	-1024	-1	-1	-1	-1	4	-1280	-1024	-1	-1	-1	-1	4		0	0						Frog_fixed.avi	0
31470	1889	-1280	-1024	-1	-1	-1	-1	4	-1280	-1024	-1	-1	-1	-1	4		0	0						Frog_fixed.avi	0
31486	1890	-1280	-1024	-1	-1	-1	-1	4	-1280	-1024	-1	-1	-1	-1	4		0	0						Frog_fixed.avi	0
31503	1891	-1280	-1024	-1	-1	-1	-1	4	-1280	-1024	-1	-1	-1	-1	4		0	0						Frog_fixed.avi	0
31520	1892	-1280	-1024	-1	-1	-1	-1	4	-1280	-1024	-1	-1	-1	-1	4		0	0						Frog_fixed.avi	0
31537	1893	-1280	-1024	-1	-1	-1	-1	4	-1280	-1024	-1	-1	-1	-1	4		0	0						Frog_fixed.avi	0
31553	1894	-1280	-1024	-1	-1	-1	-1	4	-1280	-1024	-1	-1	-1	-1	4		0	0						Frog_fixed.avi	0
31569	1895	-1280	-1024	-1	-1	-1	-1	4	-1280	-1024	-1	-1	-1	-1	4		0	0						Frog_fixed.avi	0
31586	1896	-1280	-1024	-1	-1	-1	-1	4	-1280	-1024	-1	-1	-1	-1	4		0	0						Frog_fixed.avi	0
31602	1897	-1280	-1024	-1	-1	-1	-1	4	-1280	-1024	-1	-1	-1	-1	4		0	0						Frog_fixed.avi	0
31619	1898	-1280	-1024	-1	-1	-1	-1	4	-1280	-1024	-1	-1	-1	-1	4		0	0						Frog_fixed.avi	0
31636	1899	-1280	-1024	-1	-1	-1	-1	4	-1280	-1024	-1	-1	-1	-1	4		0	0						Frog_fixed.avi	0
31652	1900	-1280	-1024	-1	-1	-1	-1	4	-1280	-1024	-1	-1	-1	-1	4		0	0						Frog_fixed.avi	0
31669	1901	-1280	-1024	-1	-1	-1	-1	4	-1280	-1024	-1	-1	-1	-1	4		0	0						Frog_fixed.avi	0
31686	1902	-1280	-1024	-1	-1	-1	-1	4	-1280	-1024	-1	-1	-1	-1	4		0	0						Frog_fixed.avi	0
31702	1903	-1280	-1024	-1	-1	-1	-1	4	-1280	-1024	-1	-1	-1	-1	4		0	0						Frog_fixed.avi	0
31719	1904	-1280	-1024	-1	-1	-1	-1	4	-1280	-1024	-1	-1	-1	-1	4		0	0						Frog_fixed.avi	0
31735	1905	-1280	-1024	-1	-1	-1	-1	4	-1280	-1024	-1	-1	-1	-1	4		0	0						Frog_fixed.avi	0
31752	1906	-1280	-1024	-1	-1	-1	-1	4	-1280	-1024	-1	-1	-1	-1	4		0	0						Frog_fixed.avi	0
31769	1907	-1280	-1024	-1	-1	-1	-1	4	-1280	-1024	-1	-1	-1	-1	4		0	0						Frog_fixed.avi	0
31785	1908	-1280	-1024	-1	-1	-1	-1	4	-1280	-1024	-1	-1	-1	-1	4		0	0						Frog_fixed.avi	0
31802	1909	-1280	-1024	-1	-1	-1	-1	4	-1280	-1024	-1	-1	-1	-1	4		0	0						Frog_fixed.avi	0
31819	1910	-1280	-1024	-1	-1	-1	-1	4	-1280	-1024	-1	-1	-1	-1	4		0	0						Frog_fixed.avi	0
31836	1911	-1280	-1024	-1	-1	-1	-1	4	-1280	-1024	-1	-1	-1	-1	4		0	0						Frog_fixed.avi	0
31853	1912	-1280	-1024	-1	-1	-1	-1	4	-1280	-1024	-1	-1	-1	-1	4		0	0						Frog_fixed.avi	0
31869	1913	-1280	-1024	-1	-1	-1	-1	4	-1280	-1024	-1	-1	-1	-1	4		0	0						Frog_fixed.avi	0
31886	1914	-1280	-1024	-1	-1	-1	-1	4	-1280	-1024	-1	-1	-1	-1	4		0	0						Frog_fixed.avi	0
31903	1915	-1280	-1024	-1	-1	-1	-1	4	-1280	-1024	-1	-1	-1	-1	4		0	0						Frog_fixed.avi	0
31920	1916	-1280	-1024	-1	-1	-1	-1	4	-1280	-1024	-1	-1	-1	-1	4		0	0						Frog_fixed.avi	0
31936	1917	-1280	-1024	-1	-1	-1	-1	4	-1280	-1024	-1	-1	-1	-1	4		0	0						Frog_fixed.avi	0
31952	1918	-1280	-1024	-1	-1	-1	-1	4	-1280	-1024	-1	-1	-1	-1	4		0	0						Frog_fixed.avi	0
31969	1919	-1280	-1024	-1	-1	-1	-1	4	-1280	-1024	-1	-1	-1	-1	4		0	0						Frog_fixed.avi	0
31986	1920	-1280	-1024	-1	-1	-1	-1	4	-1280	-1024	-1	-1	-1	-1	4		0	0						Frog_fixed.avi	0
32002	1921	-1280	-1024	-1	-1	-1	-1	4	-1280	-1024	-1	-1	-1	-1	4		0	0						Frog_fixed.avi	0
32019	1922	-1280	-1024	-1	-1	-1	-1	4	-1280	-1024	-1	-1	-1	-1	4		0	0						Frog_fixed.avi	0
32035	1923	-1280	-1024	-1	-1	-1	-1	4	-1280	-1024	-1	-1	-1	-1	4		0	0						Frog_fixed.avi	0
32052	1924	-1280	-1024	-1	-1	-1	-1	4	-1280	-1024	-1	-1	-1	-1	4		0	0						Frog_fixed.avi	0
32069	1925	-1280	-1024	-1	-1	-1	-1	4	-1280	-1024	-1	-1	-1	-1	4		0	0						Frog_fixed.avi	0
32085	1926	-1280	-1024	-1	-1	-1	-1	4	-1280	-1024	-1	-1	-1	-1	4		0	0						Frog_fixed.avi	0
32102	1927	-1280	-1024	-1	-1	-1	-1	4	-1280	-1024	-1	-1	-1	-1	4		0	0						Frog_fixed.avi	0
32119	1928	-1280	-1024	-1	-1	-1	-1	4	-1280	-1024	-1	-1	-1	-1	4		0	0						Frog_fixed.avi	0
32135	1929	-1280	-1024	-1	-1	-1	-1	4	-1280	-1024	-1	-1	-1	-1	4		0	0						Frog_fixed.avi	0
32152	1930	-1280	-1024	-1	-1	-1	-1	4	-1280	-1024	-1	-1	-1	-1	4		0	0						Frog_fixed.avi	0
32169	1931	-1280	-1024	-1	-1	-1	-1	4	-1280	-1024	-1	-1	-1	-1	4		0	0						Frog_fixed.avi	0
32185	1932	-1280	-1024	-1	-1	-1	-1	4	-1280	-1024	-1	-1	-1	-1	4		0	0						Frog_fixed.avi	0
32202	1933	-1280	-1024	-1	-1	-1	-1	4	-1280	-1024	-1	-1	-1	-1	4		0	0						Frog_fixed.avi	0
32219	1934	-1280	-1024	-1	-1	-1	-1	4	-1280	-1024	-1	-1	-1	-1	4		0	0						Frog_fixed.avi	0
32236	1935	-1280	-1024	-1	-1	-1	-1	4	-1280	-1024	-1	-1	-1	-1	4		0	0						Frog_fixed.avi	0
32252	1936	-1280	-1024	-1	-1	-1	-1	4	-1280	-1024	-1	-1	-1	-1	4		0	0						Frog_fixed.avi	0
32269	1937	-1280	-1024	-1	-1	-1	-1	4	-1280	-1024	-1	-1	-1	-1	4		0	0						Frog_fixed.avi	0
32286	1938	-1280	-1024	-1	-1	-1	-1	4	-1280	-1024	-1	-1	-1	-1	4		0	0						Frog_fixed.avi	0
32303	1939	-1280	-1024	-1	-1	-1	-1	4	-1280	-1024	-1	-1	-1	-1	4		0	0						Frog_fixed.avi	0
32319	1940	-1280	-1024	-1	-1	-1	-1	4	-1280	-1024	-1	-1	-1	-1	4		0	0						Frog_fixed.avi	0
32336	1941	-1280	-1024	-1	-1	-1	-1	4	-1280	-1024	-1	-1	-1	-1	4		0	0						Frog_fixed.avi	0
32352	1942	-1280	-1024	-1	-1	-1	-1	4	-1280	-1024	-1	-1	-1	-1	4		0	0						Frog_fixed.avi	0
32369	1943	-1280	-1024	-1	-1	-1	-1	4	-1280	-1024	-1	-1	-1	-1	4		0	0						Frog_fixed.avi	0
32385	1944	-1280	-1024	-1	-1	-1	-1	4	-1280	-1024	-1	-1	-1	-1	4		0	0						Frog_fixed.avi	0
32402	1945	-1280	-1024	-1	-1	-1	-1	4	-1280	-1024	-1	-1	-1	-1	4		0	0						Frog_fixed.avi	0
32418	1946	-1280	-1024	-1	-1	-1	-1	4	-1280	-1024	-1	-1	-1	-1	4		0	0						Frog_fixed.avi	0
32435	1947	-1280	-1024	-1	-1	-1	-1	4	-1280	-1024	-1	-1	-1	-1	4		0	0						Frog_fixed.avi	0
32452	1948	-1280	-1024	-1	-1	-1	-1	4	-1280	-1024	-1	-1	-1	-1	4		0	0						Frog_fixed.avi	0
32468	1949	-1280	-1024	-1	-1	-1	-1	4	-1280	-1024	-1	-1	-1	-1	4		0	0						Frog_fixed.avi	0
32485	1950	-1280	-1024	-1	-1	-1	-1	4	-1280	-1024	-1	-1	-1	-1	4		0	0						Frog_fixed.avi	0
32502	1951	-1280	-1024	-1	-1	-1	-1	4	-1280	-1024	-1	-1	-1	-1	4		0	0						Frog_fixed.avi	0
32518	1952	-1280	-1024	-1	-1	-1	-1	4	-1280	-1024	-1	-1	-1	-1	4		0	0						Frog_fixed.avi	0
32535	1953	-1280	-1024	-1	-1	-1	-1	4	-1280	-1024	-1	-1	-1	-1	4		0	0						Frog_fixed.avi	0
32552	1954	-1280	-1024	-1	-1	-1	-1	4	-1280	-1024	-1	-1	-1	-1	4		0	0						Frog_fixed.avi	0
32568	1955	-1280	-1024	-1	-1	-1	-1	4	-1280	-1024	-1	-1	-1	-1	4		0	0						Frog_fixed.avi	0
32585	1956	-1280	-1024	-1	-1	-1	-1	4	-1280	-1024	-1	-1	-1	-1	4		0	0						Frog_fixed.avi	0
32602	1957	-1280	-1024	-1	-1	-1	-1	4	-1280	-1024	-1	-1	-1	-1	4		0	0						Frog_fixed.avi	0
32619	1958	-1280	-1024	-1	-1	-1	-1	4	-1280	-1024	-1	-1	-1	-1	4		0	0						Frog_fixed.avi	0
32636	1959	-1280	-1024	-1	-1	-1	-1	4	-1280	-1024	-1	-1	-1	-1	4		0	0						Frog_fixed.avi	0
32653	1960	-1280	-1024	-1	-1	-1	-1	4	-1280	-1024	-1	-1	-1	-1	4		0	0						Frog_fixed.avi	0
32668	1961	-1280	-1024	-1	-1	-1	-1	4	-1280	-1024	-1	-1	-1	-1	4		0	0						Frog_fixed.avi	0
32685	1962	-1280	-1024	-1	-1	-1	-1	4	-1280	-1024	-1	-1	-1	-1	4		0	0						Frog_fixed.avi	0
32702	1963	-1280	-1024	-1	-1	-1	-1	4	-1280	-1024	-1	-1	-1	-1	4		0	0						Frog_fixed.avi	0
32718	1964	-1280	-1024	-1	-1	-1	-1	4	-1280	-1024	-1	-1	-1	-1	4		0	0						Frog_fixed.avi	0
32735	1965	-1280	-1024	-1	-1	-1	-1	4	-1280	-1024	-1	-1	-1	-1	4		0	0						Frog_fixed.avi	0
32751	1966	-1280	-1024	-1	-1	-1	-1	4	-1280	-1024	-1	-1	-1	-1	4		0	0						Frog_fixed.avi	0
32768	1967	-1280	-1024	-1	-1	-1	-1	4	-1280	-1024	-1	-1	-1	-1	4		0	0						Frog_fixed.avi	0
32785	1968	-1280	-1024	-1	-1	-1	-1	4	-1280	-1024	-1	-1	-1	-1	4		0	0						Frog_fixed.avi	0
32801	1969	-1280	-1024	-1	-1	-1	-1	4	-1280	-1024	-1	-1	-1	-1	4		0	0						Frog_fixed.avi	0
32818	1970	-1280	-1024	-1	-1	-1	-1	4	-1280	-1024	-1	-1	-1	-1	4		0	0						Frog_fixed.avi	0
32835	1971	-1280	-1024	-1	-1	-1	-1	4	-1280	-1024	-1	-1	-1	-1	4		0	0						Frog_fixed.avi	0
32851	1972	-1280	-1024	-1	-1	-1	-1	4	-1280	-1024	-1	-1	-1	-1	4		0	0						Frog_fixed.avi	0
32868	1973	-1280	-1024	-1	-1	-1	-1	4	-1280	-1024	-1	-1	-1	-1	4		0	0						Frog_fixed.avi	0
32885	1974	272.7272	860.4595	0.5980335	0.5419776	574.4512	4.621155	0	366.2001	792.7479	0.469056	0.5003604	574.4483	4.22437	0	38	319	827						Frog_fixed.avi	0
32901	1975	611.6589	829.0043	0.594042	0.5388159	577.9163	4.428968	0	670.7697	752.1243	0.4608749	0.4999248	577.9187	4.21532	0	38	641	791						Frog_fixed.avi	0
32918	1976	-1280	-1024	-1	-1	-1	-1	4	-1280	-1024	-1	-1	-1	-1	4	38	0	0						Frog_fixed.avi	0
32935	1977	700.2563	801.1165	0.5868525	0.5331072	592.4734	4.528365	0	710.2131	767.4989	0.4523742	0.49883	573.6365	4.157001	0	38	705	784						Frog_fixed.avi	0
32951	1978	654.7555	799.2479	0.5822371	0.5305191	592.4693	4.602643	0	682.36	779.969	0.4477263	0.498659	573.6379	4.253881	0	38	669	790						Frog_fixed.avi	0
32968	1979	682.8991	808.9875	0.5798363	0.5279512	592.4734	4.51235	0	724.4022	771.6948	0.4431318	0.4981607	573.6375	4.403864	0	39	704	790						Frog_fixed.avi	0
32985	1980	674.7617	810.8805	0.5746512	0.5258927	592.4684	4.563095	0	720.1254	762.9066	0.4384182	0.4978363	573.6379	4.280744	0	39	697	787						Frog_fixed.avi	0
33001	1981	684.9146	800.7617	0.5722272	0.5238652	592.4734	4.51703	0	726.1746	758.1645	0.4338026	0.4976348	573.6377	4.40874	0	39	706	779						Frog_fixed.avi	0
33018	1982	-1280	-1024	-1	-1	-1	-1	4	-1280	-1024	-1	-1	-1	-1	4	39	0	0						Frog_fixed.avi	0
33035	1983	-1280	-1024	-1	-1	-1	-1	4	-1280	-1024	-1	-1	-1	-1	4	39	0	0						Frog_fixed.avi	0
33051	1984	-1280	-1024	-1	-1	-1	-1	4	-1280	-1024	-1	-1	-1	-1	4	39	0	0						Frog_fixed.avi	0
33068	1985	698.1672	803.8113	0.5556793	0.5184198	584.1547	4.476326	0	707.3469	762.188	0.4169217	0.4990181	576.8776	4.140574	0	39	703	783						Frog_fixed.avi	0
33084	1986	693.963	798.2446	0.5524999	0.5175298	584.1497	4.462536	0	703.9222	756.3546	0.4134626	0.4996165	577.3085	4.155584	0	39	699	777						Frog_fixed.avi	0
33101	1987	702.4834	801.2165	0.5496269	0.5165939	584.1003	4.452519	0	705.2865	756.1622	0.4103543	0.5000769	577.6034	4.145286	0	39	704	779						Frog_fixed.avi	0
33118	1988	693.0172	796.5333	0.5470064	0.5155337	584.337	4.451196	0	706.4752	758.6033	0.4075916	0.5002265	578.1318	4.152475	0	39	700	778						Frog_fixed.avi	0
33134	1989	695.2703	800.986	0.5446401	0.5142971	584.5281	4.44652	0	707.8683	753.2253	0.405104	0.5001934	578.5033	4.146796	0	39	702	777						Frog_fixed.avi	0
33151	1990	711.0874	791.7181	0.5422777	0.5128016	584.5908	4.448021	0	735.2924	749.9445	0.402721	0.49992	578.9365	4.148646	0	40	723	771						Frog_fixed.avi	0
33168	1991	869.5955	704.3038	0.5391216	0.5108548	585.2722	4.453007	0	898.7513	673.7457	0.399766	0.4992131	579.7725	4.136153	0	40	884	689						Frog_fixed.avi	0
33184	1992	883.2739	693.2677	0.5369598	0.5093089	585.5063	4.447272	0	907.3978	669.3983	0.3975815	0.4988834	580.1864	4.151203	0	40	895	681						Frog_fixed.avi	0
[truncated: 29,488 more rows]
