# Supplementary material for: Young children integrate current observations, priors and agent information to predict others’ actions
Source: PLoS One. 2019 May 22;14(5):e0200976. doi: 10.1371/journal.pone.0200976 (PMC6530825; doi:10.1371/journal.pone.0200976)
Supplement: S1 Dataset — (ZIP) [file pone.0200976.s003.zip › PONE-D-18-19791R1_Data/18-month-olds/Anonymized_05_18-Combined-Data.tsv]

Recording name:	Anonymized_05_18
Recording resolution:	1280 x 1024
Fixation filter: Tobii fixation filter
Velocity threshold: 35
Distance threshold: 35
Timestamp	Number	GazePointXLeft	GazePointYLeft	CamXLeft	CamYLeft	DistanceLeft	PupilLeft	ValidityLeft	GazePointXRight	GazePointYRight	CamXRight	CamYRight	DistanceRight	PupilRight	ValidityRight	FixationIndex	GazePointX	GazePointY	Event	EventKey	Data1	Data2	Descriptor	StimuliName	StimuliID
15	0	-1280	-1024	-1	-1	-1	-1	4	-1280	-1024	-1	-1	-1	-1	4		0	0						No media	0
32	1	-1280	-1024	-1	-1	-1	-1	4	-1280	-1024	-1	-1	-1	-1	4		0	0						No media	0
49	2	-1280	-1024	-1	-1	-1	-1	4	-1280	-1024	-1	-1	-1	-1	4		0	0						No media	0
65	3	-1280	-1024	-1	-1	-1	-1	4	-1280	-1024	-1	-1	-1	-1	4		0	0						No media	0
82	4	-1280	-1024	-1	-1	-1	-1	4	-1280	-1024	-1	-1	-1	-1	4		0	0						No media	0
99	5	-1280	-1024	-1	-1	-1	-1	4	-1280	-1024	-1	-1	-1	-1	4		0	0						No media	0
116	6	-1280	-1024	-1	-1	-1	-1	4	-1280	-1024	-1	-1	-1	-1	4		0	0						No media	0
133	7	-1280	-1024	-1	-1	-1	-1	4	-1280	-1024	-1	-1	-1	-1	4		0	0						No media	0
149	8	-1280	-1024	-1	-1	-1	-1	4	-1280	-1024	-1	-1	-1	-1	4		0	0						No media	0
165	9	-1280	-1024	-1	-1	-1	-1	4	-1280	-1024	-1	-1	-1	-1	4		0	0						No media	0
182	10	-1280	-1024	-1	-1	-1	-1	4	-1280	-1024	-1	-1	-1	-1	4		0	0						No media	0
199	11	-1280	-1024	-1	-1	-1	-1	4	-1280	-1024	-1	-1	-1	-1	4		0	0						No media	0
215	12	-1280	-1024	-1	-1	-1	-1	4	-1280	-1024	-1	-1	-1	-1	4		0	0						No media	0
232	13	-1280	-1024	-1	-1	-1	-1	4	-1280	-1024	-1	-1	-1	-1	4		0	0						No media	0
249	14	-1280	-1024	-1	-1	-1	-1	4	-1280	-1024	-1	-1	-1	-1	4		0	0						No media	0
265	15	-1280	-1024	-1	-1	-1	-1	4	-1280	-1024	-1	-1	-1	-1	4		0	0						No media	0
282	16	-1280	-1024	-1	-1	-1	-1	4	-1280	-1024	-1	-1	-1	-1	4		0	0						No media	0
298	17	-1280	-1024	-1	-1	-1	-1	4	-1280	-1024	-1	-1	-1	-1	4		0	0						No media	0
315	18	-1280	-1024	-1	-1	-1	-1	4	-1280	-1024	-1	-1	-1	-1	4		0	0						No media	0
332	19	-1280	-1024	-1	-1	-1	-1	4	-1280	-1024	-1	-1	-1	-1	4		0	0						No media	0
348	20	-1280	-1024	-1	-1	-1	-1	4	-1280	-1024	-1	-1	-1	-1	4		0	0						No media	0
365	21	-1280	-1024	-1	-1	-1	-1	4	-1280	-1024	-1	-1	-1	-1	4		0	0						No media	0
382	22	-1280	-1024	-1	-1	-1	-1	4	-1280	-1024	-1	-1	-1	-1	4		0	0						No media	0
398	23	-1280	-1024	-1	-1	-1	-1	4	-1280	-1024	-1	-1	-1	-1	4		0	0						No media	0
415	24	-1280	-1024	-1	-1	-1	-1	4	-1280	-1024	-1	-1	-1	-1	4		0	0						No media	0
431	25	-1280	-1024	-1	-1	-1	-1	4	-1280	-1024	-1	-1	-1	-1	4		0	0						No media	0
448	26	-1280	-1024	-1	-1	-1	-1	4	-1280	-1024	-1	-1	-1	-1	4		0	0						No media	0
465	27	-1280	-1024	-1	-1	-1	-1	4	-1280	-1024	-1	-1	-1	-1	4		0	0						No media	0
481	28	-1280	-1024	-1	-1	-1	-1	4	-1280	-1024	-1	-1	-1	-1	4		0	0						No media	0
498	29	-1280	-1024	-1	-1	-1	-1	4	-1280	-1024	-1	-1	-1	-1	4		0	0						No media	0
515	30	-1280	-1024	-1	-1	-1	-1	4	-1280	-1024	-1	-1	-1	-1	4		0	0						No media	0
532	31	-1280	-1024	-1	-1	-1	-1	4	-1280	-1024	-1	-1	-1	-1	4		0	0						No media	0
548	32	-1280	-1024	-1	-1	-1	-1	4	-1280	-1024	-1	-1	-1	-1	4		0	0						No media	0
565	33	-1280	-1024	-1	-1	-1	-1	4	-1280	-1024	-1	-1	-1	-1	4		0	0						No media	0
581	34	-1280	-1024	-1	-1	-1	-1	4	-1280	-1024	-1	-1	-1	-1	4		0	0						No media	0
598	35	-1280	-1024	-1	-1	-1	-1	4	-1280	-1024	-1	-1	-1	-1	4		0	0						No media	0
615	36	-1280	-1024	-1	-1	-1	-1	4	-1280	-1024	-1	-1	-1	-1	4		0	0						No media	0
631	37	-1280	-1024	-1	-1	-1	-1	4	-1280	-1024	-1	-1	-1	-1	4		0	0						No media	0
648	38	-1280	-1024	-1	-1	-1	-1	4	-1280	-1024	-1	-1	-1	-1	4		0	0						No media	0
664	39	-1280	-1024	-1	-1	-1	-1	4	-1280	-1024	-1	-1	-1	-1	4		0	0						No media	0
681	40	-1280	-1024	-1	-1	-1	-1	4	-1280	-1024	-1	-1	-1	-1	4		0	0						No media	0
698	41	-1280	-1024	-1	-1	-1	-1	4	-1280	-1024	-1	-1	-1	-1	4		0	0						No media	0
714	42	-1280	-1024	-1	-1	-1	-1	4	-1280	-1024	-1	-1	-1	-1	4		0	0						No media	0
731	43	-1280	-1024	-1	-1	-1	-1	4	-1280	-1024	-1	-1	-1	-1	4		0	0						No media	0
748	44	-1280	-1024	-1	-1	-1	-1	4	-1280	-1024	-1	-1	-1	-1	4		0	0						No media	0
764	45	-1280	-1024	-1	-1	-1	-1	4	-1280	-1024	-1	-1	-1	-1	4		0	0						No media	0
781	46	-1280	-1024	-1	-1	-1	-1	4	-1280	-1024	-1	-1	-1	-1	4		0	0						No media	0
798	47	-1280	-1024	-1	-1	-1	-1	4	-1280	-1024	-1	-1	-1	-1	4		0	0						No media	0
814	48	-1280	-1024	-1	-1	-1	-1	4	-1280	-1024	-1	-1	-1	-1	4		0	0						No media	0
831	49	-1280	-1024	-1	-1	-1	-1	4	-1280	-1024	-1	-1	-1	-1	4		0	0						No media	0
848	50	-1280	-1024	-1	-1	-1	-1	4	-1280	-1024	-1	-1	-1	-1	4		0	0						No media	0
864	51	-1280	-1024	-1	-1	-1	-1	4	-1280	-1024	-1	-1	-1	-1	4		0	0						No media	0
881	52	-1280	-1024	-1	-1	-1	-1	4	-1280	-1024	-1	-1	-1	-1	4		0	0						No media	0
898	53	-1280	-1024	-1	-1	-1	-1	4	-1280	-1024	-1	-1	-1	-1	4		0	0						No media	0
914	54	-1280	-1024	-1	-1	-1	-1	4	-1280	-1024	-1	-1	-1	-1	4		0	0						No media	0
931	55	-1280	-1024	-1	-1	-1	-1	4	-1280	-1024	-1	-1	-1	-1	4		0	0						No media	0
948	56	-1280	-1024	-1	-1	-1	-1	4	-1280	-1024	-1	-1	-1	-1	4		0	0						No media	0
964	57	-1280	-1024	-1	-1	-1	-1	4	-1280	-1024	-1	-1	-1	-1	4		0	0						No media	0
981	58	-1280	-1024	-1	-1	-1	-1	4	-1280	-1024	-1	-1	-1	-1	4		0	0						No media	0
997	59	-1280	-1024	-1	-1	-1	-1	4	-1280	-1024	-1	-1	-1	-1	4		0	0						No media	0
1015	60	-1280	-1024	-1	-1	-1	-1	4	-1280	-1024	-1	-1	-1	-1	4		0	0						No media	0
1031	61	-1280	-1024	-1	-1	-1	-1	4	-1280	-1024	-1	-1	-1	-1	4		0	0						No media	0
1033																			MovieStart	128	0	0	Frog_fixed.avi
1049	62	-1280	-1024	-1	-1	-1	-1	4	-1280	-1024	-1	-1	-1	-1	4		0	0						Frog_fixed.avi	0
1064	63	-1280	-1024	-1	-1	-1	-1	4	-1280	-1024	-1	-1	-1	-1	4		0	0						Frog_fixed.avi	0
1081	64	-1280	-1024	-1	-1	-1	-1	4	-1280	-1024	-1	-1	-1	-1	4		0	0						Frog_fixed.avi	0
1097	65	-1280	-1024	-1	-1	-1	-1	4	-1280	-1024	-1	-1	-1	-1	4		0	0						Frog_fixed.avi	0
1114	66	-1280	-1024	-1	-1	-1	-1	4	-1280	-1024	-1	-1	-1	-1	4		0	0						Frog_fixed.avi	0
1131	67	-1280	-1024	-1	-1	-1	-1	4	-1280	-1024	-1	-1	-1	-1	4		0	0						Frog_fixed.avi	0
1147	68	-1280	-1024	-1	-1	-1	-1	4	-1280	-1024	-1	-1	-1	-1	4		0	0						Frog_fixed.avi	0
1164	69	-1280	-1024	-1	-1	-1	-1	4	-1280	-1024	-1	-1	-1	-1	4		0	0						Frog_fixed.avi	0
1181	70	-1280	-1024	-1	-1	-1	-1	4	-1280	-1024	-1	-1	-1	-1	4		0	0						Frog_fixed.avi	0
1197	71	-1280	-1024	-1	-1	-1	-1	4	-1280	-1024	-1	-1	-1	-1	4		0	0						Frog_fixed.avi	0
1214	72	-1280	-1024	-1	-1	-1	-1	4	-1280	-1024	-1	-1	-1	-1	4		0	0						Frog_fixed.avi	0
1231	73	-1280	-1024	-1	-1	-1	-1	4	-1280	-1024	-1	-1	-1	-1	4		0	0						Frog_fixed.avi	0
1247	74	-1280	-1024	-1	-1	-1	-1	4	-1280	-1024	-1	-1	-1	-1	4		0	0						Frog_fixed.avi	0
1264	75	-1280	-1024	-1	-1	-1	-1	4	-1280	-1024	-1	-1	-1	-1	4		0	0						Frog_fixed.avi	0
1281	76	-1280	-1024	-1	-1	-1	-1	4	-1280	-1024	-1	-1	-1	-1	4		0	0						Frog_fixed.avi	0
1297	77	-1280	-1024	-1	-1	-1	-1	4	-1280	-1024	-1	-1	-1	-1	4		0	0						Frog_fixed.avi	0
1314	78	-1280	-1024	-1	-1	-1	-1	4	-1280	-1024	-1	-1	-1	-1	4		0	0						Frog_fixed.avi	0
1331	79	-1280	-1024	-1	-1	-1	-1	4	-1280	-1024	-1	-1	-1	-1	4		0	0						Frog_fixed.avi	0
1347	80	-1280	-1024	-1	-1	-1	-1	4	-1280	-1024	-1	-1	-1	-1	4		0	0						Frog_fixed.avi	0
1364	81	-1280	-1024	-1	-1	-1	-1	4	-1280	-1024	-1	-1	-1	-1	4		0	0						Frog_fixed.avi	0
1381	82	-1280	-1024	-1	-1	-1	-1	4	-1280	-1024	-1	-1	-1	-1	4		0	0						Frog_fixed.avi	0
1397	83	-1280	-1024	-1	-1	-1	-1	4	-1280	-1024	-1	-1	-1	-1	4		0	0						Frog_fixed.avi	0
1414	84	-1280	-1024	-1	-1	-1	-1	4	-1280	-1024	-1	-1	-1	-1	4		0	0						Frog_fixed.avi	0
1431	85	-1280	-1024	-1	-1	-1	-1	4	-1280	-1024	-1	-1	-1	-1	4		0	0						Frog_fixed.avi	0
1448	86	-1280	-1024	-1	-1	-1	-1	4	-1280	-1024	-1	-1	-1	-1	4		0	0						Frog_fixed.avi	0
1464	87	-1280	-1024	-1	-1	-1	-1	4	-1280	-1024	-1	-1	-1	-1	4		0	0						Frog_fixed.avi	0
1481	88	-1280	-1024	-1	-1	-1	-1	4	-1280	-1024	-1	-1	-1	-1	4		0	0						Frog_fixed.avi	0
1498	89	-1280	-1024	-1	-1	-1	-1	4	-1280	-1024	-1	-1	-1	-1	4		0	0						Frog_fixed.avi	0
1515	90	-1280	-1024	-1	-1	-1	-1	4	-1280	-1024	-1	-1	-1	-1	4		0	0						Frog_fixed.avi	0
1531	91	-1280	-1024	-1	-1	-1	-1	4	-1280	-1024	-1	-1	-1	-1	4		0	0						Frog_fixed.avi	0
1548	92	-1280	-1024	-1	-1	-1	-1	4	-1280	-1024	-1	-1	-1	-1	4		0	0						Frog_fixed.avi	0
1565	93	-1280	-1024	-1	-1	-1	-1	4	-1280	-1024	-1	-1	-1	-1	4		0	0						Frog_fixed.avi	0
1581	94	-1280	-1024	-1	-1	-1	-1	4	-1280	-1024	-1	-1	-1	-1	4		0	0						Frog_fixed.avi	0
1598	95	-1280	-1024	-1	-1	-1	-1	4	-1280	-1024	-1	-1	-1	-1	4		0	0						Frog_fixed.avi	0
1614	96	-1280	-1024	-1	-1	-1	-1	4	-1280	-1024	-1	-1	-1	-1	4		0	0						Frog_fixed.avi	0
1631	97	-1280	-1024	-1	-1	-1	-1	4	-1280	-1024	-1	-1	-1	-1	4		0	0						Frog_fixed.avi	0
1647	98	-1280	-1024	-1	-1	-1	-1	4	-1280	-1024	-1	-1	-1	-1	4		0	0						Frog_fixed.avi	0
1664	99	-1280	-1024	-1	-1	-1	-1	4	-1280	-1024	-1	-1	-1	-1	4		0	0						Frog_fixed.avi	0
1681	100	-1280	-1024	-1	-1	-1	-1	4	-1280	-1024	-1	-1	-1	-1	4		0	0						Frog_fixed.avi	0
1697	101	-1280	-1024	-1	-1	-1	-1	4	-1280	-1024	-1	-1	-1	-1	4		0	0						Frog_fixed.avi	0
1714	102	-1280	-1024	-1	-1	-1	-1	4	-1280	-1024	-1	-1	-1	-1	4		0	0						Frog_fixed.avi	0
1731	103	-1280	-1024	-1	-1	-1	-1	4	-1280	-1024	-1	-1	-1	-1	4		0	0						Frog_fixed.avi	0
1747	104	-1280	-1024	-1	-1	-1	-1	4	-1280	-1024	-1	-1	-1	-1	4		0	0						Frog_fixed.avi	0
1764	105	-1280	-1024	-1	-1	-1	-1	4	-1280	-1024	-1	-1	-1	-1	4		0	0						Frog_fixed.avi	0
1781	106	-1280	-1024	-1	-1	-1	-1	4	-1280	-1024	-1	-1	-1	-1	4		0	0						Frog_fixed.avi	0
1797	107	-1280	-1024	-1	-1	-1	-1	4	-1280	-1024	-1	-1	-1	-1	4		0	0						Frog_fixed.avi	0
1814	108	-1280	-1024	-1	-1	-1	-1	4	-1280	-1024	-1	-1	-1	-1	4		0	0						Frog_fixed.avi	0
1830	109	-1280	-1024	-1	-1	-1	-1	4	-1280	-1024	-1	-1	-1	-1	4		0	0						Frog_fixed.avi	0
1847	110	-1280	-1024	-1	-1	-1	-1	4	-1280	-1024	-1	-1	-1	-1	4		0	0						Frog_fixed.avi	0
1864	111	-1280	-1024	-1	-1	-1	-1	4	-1280	-1024	-1	-1	-1	-1	4		0	0						Frog_fixed.avi	0
1880	112	-1280	-1024	-1	-1	-1	-1	4	-1280	-1024	-1	-1	-1	-1	4		0	0						Frog_fixed.avi	0
1897	113	-1280	-1024	-1	-1	-1	-1	4	-1280	-1024	-1	-1	-1	-1	4		0	0						Frog_fixed.avi	0
1914	114	-1280	-1024	-1	-1	-1	-1	4	-1280	-1024	-1	-1	-1	-1	4		0	0						Frog_fixed.avi	0
1930	115	-1280	-1024	-1	-1	-1	-1	4	-1280	-1024	-1	-1	-1	-1	4		0	0						Frog_fixed.avi	0
1947	116	-1280	-1024	-1	-1	-1	-1	4	-1280	-1024	-1	-1	-1	-1	4		0	0						Frog_fixed.avi	0
1964	117	-1280	-1024	-1	-1	-1	-1	4	-1280	-1024	-1	-1	-1	-1	4		0	0						Frog_fixed.avi	0
1981	118	-1280	-1024	-1	-1	-1	-1	4	-1280	-1024	-1	-1	-1	-1	4		0	0						Frog_fixed.avi	0
1997	119	-1280	-1024	-1	-1	-1	-1	4	-1280	-1024	-1	-1	-1	-1	4		0	0						Frog_fixed.avi	0
2014	120	-1280	-1024	-1	-1	-1	-1	4	-1280	-1024	-1	-1	-1	-1	4		0	0						Frog_fixed.avi	0
2031	121	-1280	-1024	-1	-1	-1	-1	4	-1280	-1024	-1	-1	-1	-1	4		0	0						Frog_fixed.avi	0
2048	122	-1280	-1024	-1	-1	-1	-1	4	-1280	-1024	-1	-1	-1	-1	4		0	0						Frog_fixed.avi	0
2065	123	-1280	-1024	-1	-1	-1	-1	4	-1280	-1024	-1	-1	-1	-1	4		0	0						Frog_fixed.avi	0
2082	124	-1280	-1024	-1	-1	-1	-1	4	-1280	-1024	-1	-1	-1	-1	4		0	0						Frog_fixed.avi	0
2097	125	-1280	-1024	-1	-1	-1	-1	4	-1280	-1024	-1	-1	-1	-1	4		0	0						Frog_fixed.avi	0
2113	126	1401.059	385.6886	0.4565583	0.5371152	675.4522	4.592333	1	1046.886	460.8379	0.4565581	0.5371152	675.4522	4.588632	3	0	1401	386						Frog_fixed.avi	0
2130	127	-1280	-1024	-1	-1	-1	-1	4	-1280	-1024	-1	-1	-1	-1	4		0	0						Frog_fixed.avi	0
2147	128	-1280	-1024	-1	-1	-1	-1	4	-1280	-1024	-1	-1	-1	-1	4		0	0						Frog_fixed.avi	0
2163	129	-1280	-1024	-1	-1	-1	-1	4	-1280	-1024	-1	-1	-1	-1	4		0	0						Frog_fixed.avi	0
2180	130	-1280	-1024	-1	-1	-1	-1	4	-1280	-1024	-1	-1	-1	-1	4		0	0						Frog_fixed.avi	0
2197	131	-1280	-1024	-1	-1	-1	-1	4	-1280	-1024	-1	-1	-1	-1	4		0	0						Frog_fixed.avi	0
2213	132	-1280	-1024	-1	-1	-1	-1	4	-1280	-1024	-1	-1	-1	-1	4		0	0						Frog_fixed.avi	0
2230	133	-1280	-1024	-1	-1	-1	-1	4	-1280	-1024	-1	-1	-1	-1	4		0	0						Frog_fixed.avi	0
2247	134	1060.186	484.3745	0.5863348	0.5460308	679.8491	4.442162	0	1043.756	494.4062	0.4546711	0.535185	680.816	4.396877	0	1	1052	489						Frog_fixed.avi	0
2263	135	1052.61	492.9583	0.5860299	0.545835	679.8491	4.4334	0	1058.028	489.3338	0.4544115	0.5351577	680.816	4.426782	0	1	1055	491						Frog_fixed.avi	0
2280	136	1052.61	492.9583	0.5858744	0.5457466	680.4642	4.4334	0	1063.845	484.2615	0.4540876	0.5350694	680.0409	4.451042	0	1	1058	489						Frog_fixed.avi	0
2297	137	-1280	-1024	-1	-1	-1	-1	4	-1280	-1024	-1	-1	-1	-1	4	1	0	0						Frog_fixed.avi	0
2313	138	1047.88	465.2971	0.5851284	0.5452943	680.4642	4.445957	0	1036.584	474.4381	0.4534979	0.5351118	680.0397	4.381313	0	1	1042	470						Frog_fixed.avi	0
2330	139	-1280	-1024	-1	-1	-1	-1	4	1040.321	456.5951	0.4531209	0.5351487	680.0397	4.393072	0	1	1040	457						Frog_fixed.avi	0
2347	140	-1280	-1024	-1	-1	-1	-1	4	1044.057	448.4122	0.4529273	0.5352873	681.3367	4.384694	0	1	1044	448						Frog_fixed.avi	0
2363	141	1053.059	463.7431	0.5840542	0.5451375	680.4642	4.461533	0	1034.307	465.7413	0.4524886	0.5354192	681.3356	4.412633	0	1	1044	465						Frog_fixed.avi	0
2380	142	1051.317	461.034	0.5836639	0.5452039	680.4642	4.454722	0	1041.375	466.7106	0.4521011	0.535647	681.3356	4.403693	0	1	1046	464						Frog_fixed.avi	0
2397	143	1042.992	460.7777	0.5833365	0.545167	680.4642	4.457459	0	1041.819	459.98	0.4517709	0.5359786	681.3356	4.436994	0	1	1042	460						Frog_fixed.avi	0
2413	144	1039.056	460.5213	0.5826243	0.5450325	677.7177	4.453831	0	1042.262	458.3827	0.4518416	0.5362096	683.826	4.442134	0	1	1041	459						Frog_fixed.avi	0
2430	145	-1280	-1024	-1	-1	-1	-1	4	1052.343	460.0396	0.451603	0.5363919	683.8249	4.427893	0	1	1052	460						Frog_fixed.avi	0
2446	146	1058.626	464.8667	0.5822011	0.5446905	677.7177	4.462062	0	1042.869	458.9303	0.4514035	0.5365139	683.8249	4.417077	0	1	1051	462						Frog_fixed.avi	0
2463	147	-1280	-1024	-1	-1	-1	-1	4	1040.98	432.1524	0.4510137	0.5368775	683.8254	4.634293	0	1	1041	432						Frog_fixed.avi	0
2480	148	-1280	-1024	-1	-1	-1	-1	4	-1280	-1024	-1	-1	-1	-1	4		0	0						Frog_fixed.avi	0
2496	149	-1280	-1024	-1	-1	-1	-1	4	-1280	-1024	-1	-1	-1	-1	4		0	0						Frog_fixed.avi	0
2513	150	-1280	-1024	-1	-1	-1	-1	4	-1280	-1024	-1	-1	-1	-1	4		0	0						Frog_fixed.avi	0
2530	151	-1280	-1024	-1	-1	-1	-1	4	-1280	-1024	-1	-1	-1	-1	4		0	0						Frog_fixed.avi	0
2546	152	-1280	-1024	-1	-1	-1	-1	4	-1280	-1024	-1	-1	-1	-1	4		0	0						Frog_fixed.avi	0
2563	153	-1280	-1024	-1	-1	-1	-1	4	-1280	-1024	-1	-1	-1	-1	4		0	0						Frog_fixed.avi	0
2580	154	-1280	-1024	-1	-1	-1	-1	4	-1280	-1024	-1	-1	-1	-1	4		0	0						Frog_fixed.avi	0
2596	155	-1280	-1024	-1	-1	-1	-1	4	-1280	-1024	-1	-1	-1	-1	4		0	0						Frog_fixed.avi	0
2613	156	-1280	-1024	-1	-1	-1	-1	4	-1280	-1024	-1	-1	-1	-1	4		0	0						Frog_fixed.avi	0
2630	157	1054.859	443.2176	0.5785732	0.5417617	685.1675	4.5019	0	1046.847	454.4207	0.4467785	0.5350764	684.6876	4.432461	0	2	1051	449						Frog_fixed.avi	0
2646	158	1057.64	467.2962	0.5778672	0.5414798	685.1675	4.499668	0	1050.043	462.8725	0.4461535	0.5347788	684.6876	4.41977	0	2	1054	465						Frog_fixed.avi	0
2663	159	1057.64	467.2962	0.5777363	0.5413582	688.4511	4.499668	0	1045.459	406.6265	0.4444456	0.5350374	687.9534	4.718792	0	2	1052	437						Frog_fixed.avi	0
2680	160	-1280	-1024	-1	-1	-1	-1	4	-1280	-1024	-1	-1	-1	-1	4		0	0						Frog_fixed.avi	0
2696	161	-1280	-1024	-1	-1	-1	-1	4	-1280	-1024	-1	-1	-1	-1	4		0	0						Frog_fixed.avi	0
2713	162	-1280	-1024	-1	-1	-1	-1	4	-1280	-1024	-1	-1	-1	-1	4		0	0						Frog_fixed.avi	0
2730	163	-1280	-1024	-1	-1	-1	-1	4	-1280	-1024	-1	-1	-1	-1	4		0	0						Frog_fixed.avi	0
2746	164	-1280	-1024	-1	-1	-1	-1	4	-1280	-1024	-1	-1	-1	-1	4		0	0						Frog_fixed.avi	0
2763	165	-1280	-1024	-1	-1	-1	-1	4	-1280	-1024	-1	-1	-1	-1	4		0	0						Frog_fixed.avi	0
2780	166	-1280	-1024	-1	-1	-1	-1	4	-1280	-1024	-1	-1	-1	-1	4		0	0						Frog_fixed.avi	0
2796	167	-1280	-1024	-1	-1	-1	-1	4	-1280	-1024	-1	-1	-1	-1	4		0	0						Frog_fixed.avi	0
2813	168	-1280	-1024	-1	-1	-1	-1	4	-1280	-1024	-1	-1	-1	-1	4		0	0						Frog_fixed.avi	0
2830	169	-1280	-1024	-1	-1	-1	-1	4	-1280	-1024	-1	-1	-1	-1	4		0	0						Frog_fixed.avi	0
2846	170	-1280	-1024	-1	-1	-1	-1	4	-1280	-1024	-1	-1	-1	-1	4		0	0						Frog_fixed.avi	0
2863	171	-1280	-1024	-1	-1	-1	-1	4	-1280	-1024	-1	-1	-1	-1	4		0	0						Frog_fixed.avi	0
2880	172	-1280	-1024	-1	-1	-1	-1	4	-1280	-1024	-1	-1	-1	-1	4		0	0						Frog_fixed.avi	0
2896	173	-1280	-1024	-1	-1	-1	-1	4	1030.178	473.5141	0.444989	0.5361716	683.7263	4.362473	0	3	1030	474						Frog_fixed.avi	0
2913	174	-1280	-1024	-1	-1	-1	-1	4	1024.073	428.2448	0.4453683	0.5369744	683.9249	4.525137	0	3	1024	428						Frog_fixed.avi	0
2930	175	-1280	-1024	-1	-1	-1	-1	4	-1280	-1024	-1	-1	-1	-1	4	3	0	0						Frog_fixed.avi	0
2946	176	1031.313	462.6289	0.5768234	0.5446295	681.1255	4.537214	0	1016.936	458.8577	0.446159	0.536966	683.6229	4.451193	0	3	1024	461						Frog_fixed.avi	0
2963	177	1030.614	472.8544	0.5770653	0.5445827	677.1413	4.480773	0	1030.611	465.4927	0.4465198	0.5367957	683.6201	4.413083	0	3	1031	469						Frog_fixed.avi	0
2980	178	1029.559	458.8894	0.5772592	0.5452707	678.7303	4.573499	0	1020.228	470.3119	0.446981	0.5368786	684.2952	4.423793	0	3	1025	465						Frog_fixed.avi	0
2996	179	1038.036	457.173	0.5780374	0.5450906	678.7334	4.497552	0	1027.988	455.801	0.4472041	0.5371159	684.2947	4.478303	0	3	1033	456						Frog_fixed.avi	0
3013	180	1029.992	468.344	0.5782999	0.5452849	678.7334	4.495868	0	1032.513	470.3457	0.4475188	0.5370286	683.7696	4.390376	0	3	1031	469						Frog_fixed.avi	0
3030	181	1026.252	468.2348	0.57857	0.54553	678.7334	4.482973	0	1027.353	471.7669	0.4477848	0.5371219	683.7696	4.385316	0	3	1027	470						Frog_fixed.avi	0
3046	182	1021.674	469.0244	0.5788372	0.5459027	678.7334	4.479298	0	1039.879	470.8488	0.4480958	0.5373061	683.7695	4.442487	0	3	1031	470						Frog_fixed.avi	0
3063	183	-1280	-1024	-1	-1	-1	-1	4	-1280	-1024	-1	-1	-1	-1	4	3	0	0						Frog_fixed.avi	0
3080	184	-1280	-1024	-1	-1	-1	-1	4	1031.488	459.6222	0.448158	0.5378035	679.9709	4.444142	0	3	1031	460						Frog_fixed.avi	0
3096	185	-1280	-1024	-1	-1	-1	-1	4	1019.152	483.8538	0.4483344	0.5378916	679.9698	4.38895	0	3	1019	484						Frog_fixed.avi	0
3113	186	1037.958	472.6529	0.5798016	0.5470235	678.8555	4.507184	0	1026.007	463.4524	0.4491128	0.5382754	679.9703	4.49256	0	3	1032	468						Frog_fixed.avi	0
3130	187	1020.622	475.5338	0.579942	0.547064	678.8555	4.5118	0	1045.152	464.9951	0.4492583	0.5380203	683.8573	4.459019	0	3	1033	470						Frog_fixed.avi	0
3146	188	-1280	-1024	-1	-1	-1	-1	4	-1280	-1024	-1	-1	-1	-1	4	3	0	0						Frog_fixed.avi	0
3163	189	1029.372	439.8977	0.5798976	0.5475614	678.8526	4.669821	0	1037.739	464.2033	0.4495735	0.537923	683.8573	4.443292	0	3	1034	452						Frog_fixed.avi	0
3180	190	1026.06	472.884	0.5803572	0.5470611	678.8555	4.536952	0	1034.577	449.174	0.4496928	0.5382188	683.8578	4.549171	0	3	1030	461						Frog_fixed.avi	0
3196	191	1026.06	472.884	0.5807944	0.5471192	681.1296	4.536952	0	1042.176	462.9797	0.4497555	0.5379411	683.6971	4.48589	0	3	1034	468						Frog_fixed.avi	0
3213	192	-1280	-1024	-1	-1	-1	-1	4	1047.84	463.0802	0.4497479	0.5379227	683.6961	4.480504	0	3	1048	463						Frog_fixed.avi	0
3229	193	1039.353	483.797	0.5807047	0.5471711	681.1296	4.558903	0	1034.558	474.9666	0.4496862	0.5379961	683.6961	4.479125	0	3	1037	479						Frog_fixed.avi	0
3246	194	1030.896	461.1296	0.5806174	0.5474049	681.1296	4.5739	0	1034.466	453.0276	0.4496916	0.5383894	683.6967	4.571971	0	3	1033	457						Frog_fixed.avi	0
3263	195	1034.864	449.6039	0.5797342	0.5479721	680.0319	4.66645	0	1041.896	466.72	0.4501303	0.5382925	688.4565	4.515156	0	3	1038	458						Frog_fixed.avi	0
3279	196	-1280	-1024	-1	-1	-1	-1	4	1044.691	454.9936	0.4500214	0.5384588	688.4554	4.528508	0	3	1045	455						Frog_fixed.avi	0
3296	197	-1280	-1024	-1	-1	-1	-1	4	1042.488	441.6158	0.4498644	0.5386704	688.4554	4.538075	0	3	1042	442						Frog_fixed.avi	0
3313	198	-1280	-1024	-1	-1	-1	-1	4	1040.349	468.4893	0.4497147	0.5387985	688.4554	4.549057	0	3	1040	468						Frog_fixed.avi	0
3329	199	-1280	-1024	-1	-1	-1	-1	4	1038.21	468.5286	0.4495102	0.5390341	688.0389	4.559096	0	3	1038	469						Frog_fixed.avi	0
3346	200	-1280	-1024	-1	-1	-1	-1	4	-1280	-1024	-1	-1	-1	-1	4	3	0	0						Frog_fixed.avi	0
3363	201	1031.005	462.0704	0.5793276	0.5482456	680.0349	4.576367	0	1052.206	450.8243	0.449055	0.539414	688.0378	4.586745	0	3	1042	456						Frog_fixed.avi	0
3379	202	-1280	-1024	-1	-1	-1	-1	4	1041.871	448.4759	0.4487358	0.539542	688.0378	4.551969	0	3	1042	448						Frog_fixed.avi	0
3396	203	-1280	-1024	-1	-1	-1	-1	4	-1280	-1024	-1	-1	-1	-1	4	3	0	0						Frog_fixed.avi	0
3413	204	-1280	-1024	-1	-1	-1	-1	4	1046.492	463.8201	0.4482075	0.5397667	688.0378	4.573295	0	3	1046	464						Frog_fixed.avi	0
3429	205	-1280	-1024	-1	-1	-1	-1	4	1052.444	453.277	0.4479383	0.5399084	688.0378	4.559253	0	3	1052	453						Frog_fixed.avi	0
3446	206	-1280	-1024	-1	-1	-1	-1	4	1057.216	450.4338	0.447672	0.5399418	688.0378	4.57033	0	3	1057	450						Frog_fixed.avi	0
3463	207	-1280	-1024	-1	-1	-1	-1	4	1034.955	431.6495	0.44649	0.5404998	688.0389	4.655815	0	3	1035	432						Frog_fixed.avi	0
3479	208	-1280	-1024	-1	-1	-1	-1	4	1056.253	458.5717	0.4472971	0.5400701	688.0378	4.576249	0	3	1056	459						Frog_fixed.avi	0
3496	209	-1280	-1024	-1	-1	-1	-1	4	1037.854	481.8799	0.4458449	0.540225	677.4394	4.543674	0	3	1038	482						Frog_fixed.avi	0
3513	210	-1280	-1024	-1	-1	-1	-1	4	1042.219	474.432	0.4460635	0.5403665	680.4153	4.549035	0	3	1042	474						Frog_fixed.avi	0
3529	211	-1280	-1024	-1	-1	-1	-1	4	1035.375	482.8388	0.4458842	0.5405346	680.4153	4.556707	0	3	1035	483						Frog_fixed.avi	0
3546	212	-1280	-1024	-1	-1	-1	-1	4	1052.391	469.5591	0.4457906	0.5407643	680.4153	4.569005	0	3	1052	470						Frog_fixed.avi	0
3562	213	-1280	-1024	-1	-1	-1	-1	4	1054.074	470.7371	0.4463058	0.5409812	685.6578	4.575715	0	3	1054	471						Frog_fixed.avi	0
3579	214	1025.876	455.0677	0.5767324	0.5485743	681.3395	4.704566	0	1047.663	467.0592	0.446184	0.5411631	685.6567	4.613122	0	3	1037	461						Frog_fixed.avi	0
3596	215	-1280	-1024	-1	-1	-1	-1	4	1037.367	486.6886	0.4448701	0.5413404	675.3704	4.528634	0	3	1037	487						Frog_fixed.avi	0
3612	216	-1280	-1024	-1	-1	-1	-1	4	1053.541	460.2185	0.4459055	0.5415217	684.7202	4.6475	0	3	1054	460						Frog_fixed.avi	0
3629	217	-1280	-1024	-1	-1	-1	-1	4	1052.068	464.4814	0.4458601	0.5415674	684.9886	4.630796	0	3	1052	464						Frog_fixed.avi	0
3646	218	-1280	-1024	-1	-1	-1	-1	4	1040.527	463.126	0.4457738	0.54158	684.9876	4.631954	0	3	1041	463						Frog_fixed.avi	0
3662	219	-1280	-1024	-1	-1	-1	-1	4	1046.809	472.4756	0.4457543	0.5415492	684.9876	4.630833	0	3	1047	472						Frog_fixed.avi	0
3679	220	-1280	-1024	-1	-1	-1	-1	4	1041.878	473.2243	0.4457454	0.5415589	684.9876	4.626238	0	3	1042	473						Frog_fixed.avi	0
3696	221	-1280	-1024	-1	-1	-1	-1	4	1043.657	470.0394	0.4457257	0.5416384	684.9876	4.658084	0	3	1044	470						Frog_fixed.avi	0
3712	222	-1280	-1024	-1	-1	-1	-1	4	-1280	-1024	-1	-1	-1	-1	4		0	0						Frog_fixed.avi	0
3729	223	-1280	-1024	-1	-1	-1	-1	4	-1280	-1024	-1	-1	-1	-1	4		0	0						Frog_fixed.avi	0
3746	224	-1280	-1024	-1	-1	-1	-1	4	-1280	-1024	-1	-1	-1	-1	4		0	0						Frog_fixed.avi	0
3762	225	-1280	-1024	-1	-1	-1	-1	4	-1280	-1024	-1	-1	-1	-1	4		0	0						Frog_fixed.avi	0
3779	226	-1280	-1024	-1	-1	-1	-1	4	-1280	-1024	-1	-1	-1	-1	4		0	0						Frog_fixed.avi	0
3796	227	-1280	-1024	-1	-1	-1	-1	4	-1280	-1024	-1	-1	-1	-1	4		0	0						Frog_fixed.avi	0
3812	228	-1280	-1024	-1	-1	-1	-1	4	-1280	-1024	-1	-1	-1	-1	4		0	0						Frog_fixed.avi	0
3829	229	-1280	-1024	-1	-1	-1	-1	4	-1280	-1024	-1	-1	-1	-1	4		0	0						Frog_fixed.avi	0
3846	230	-1280	-1024	-1	-1	-1	-1	4	-1280	-1024	-1	-1	-1	-1	4		0	0						Frog_fixed.avi	0
3862	231	-1280	-1024	-1	-1	-1	-1	4	1048.738	481.679	0.4455302	0.5426943	680.8511	4.714067	0	4	1049	482						Frog_fixed.avi	0
3879	232	-1280	-1024	-1	-1	-1	-1	4	-1280	-1024	-1	-1	-1	-1	4		0	0						Frog_fixed.avi	0
3896	233	-1280	-1024	-1	-1	-1	-1	4	-1280	-1024	-1	-1	-1	-1	4		0	0						Frog_fixed.avi	0
3912	234	-1280	-1024	-1	-1	-1	-1	4	-1280	-1024	-1	-1	-1	-1	4		0	0						Frog_fixed.avi	0
3929	235	-1280	-1024	-1	-1	-1	-1	4	-1280	-1024	-1	-1	-1	-1	4		0	0						Frog_fixed.avi	0
3946	236	-1280	-1024	-1	-1	-1	-1	4	-1280	-1024	-1	-1	-1	-1	4		0	0						Frog_fixed.avi	0
3962	237	-1280	-1024	-1	-1	-1	-1	4	-1280	-1024	-1	-1	-1	-1	4		0	0						Frog_fixed.avi	0
3979	238	-1280	-1024	-1	-1	-1	-1	4	-1280	-1024	-1	-1	-1	-1	4		0	0						Frog_fixed.avi	0
3996	239	-1280	-1024	-1	-1	-1	-1	4	-1280	-1024	-1	-1	-1	-1	4		0	0						Frog_fixed.avi	0
4012	240	-1280	-1024	-1	-1	-1	-1	4	-1280	-1024	-1	-1	-1	-1	4		0	0						Frog_fixed.avi	0
4029	241	-1280	-1024	-1	-1	-1	-1	4	-1280	-1024	-1	-1	-1	-1	4		0	0						Frog_fixed.avi	0
4046	242	-1280	-1024	-1	-1	-1	-1	4	-1280	-1024	-1	-1	-1	-1	4		0	0						Frog_fixed.avi	0
4062	243	-1280	-1024	-1	-1	-1	-1	4	1054.864	472.6305	0.448233	0.5414736	688.8829	4.840481	0	5	1055	473						Frog_fixed.avi	0
4079	244	-1280	-1024	-1	-1	-1	-1	4	-1280	-1024	-1	-1	-1	-1	4	5	0	0						Frog_fixed.avi	0
4096	245	-1280	-1024	-1	-1	-1	-1	4	-1280	-1024	-1	-1	-1	-1	4	5	0	0						Frog_fixed.avi	0
4112	246	-1280	-1024	-1	-1	-1	-1	4	-1280	-1024	-1	-1	-1	-1	4	5	0	0						Frog_fixed.avi	0
4129	247	-1280	-1024	-1	-1	-1	-1	4	1055.094	486.7726	0.4483246	0.5416445	686.144	4.824065	0	5	1055	487						Frog_fixed.avi	0
4145	248	-1280	-1024	-1	-1	-1	-1	4	-1280	-1024	-1	-1	-1	-1	4	5	0	0						Frog_fixed.avi	0
4162	249	-1280	-1024	-1	-1	-1	-1	4	1089.559	514.2892	0.4483222	0.5416412	686.144	4.820745	0	5	1090	514						Frog_fixed.avi	0
4179	250	-1280	-1024	-1	-1	-1	-1	4	1089.559	514.2892	0.4471717	0.5416614	676.5374	4.820745	0	5	1090	514						Frog_fixed.avi	0
4195	251	-1280	-1024	-1	-1	-1	-1	4	1072.224	521.4648	0.4470975	0.5416386	676.5363	4.745367	0	5	1072	521						Frog_fixed.avi	0
4212	252	-1280	-1024	-1	-1	-1	-1	4	-1280	-1024	-1	-1	-1	-1	4	5	0	0						Frog_fixed.avi	0
4229	253	-1280	-1024	-1	-1	-1	-1	4	-1280	-1024	-1	-1	-1	-1	4	5	0	0						Frog_fixed.avi	0
4245	254	-1280	-1024	-1	-1	-1	-1	4	-1280	-1024	-1	-1	-1	-1	4	5	0	0						Frog_fixed.avi	0
4262	255	-1280	-1024	-1	-1	-1	-1	4	-1280	-1024	-1	-1	-1	-1	4	5	0	0						Frog_fixed.avi	0
4279	256	-1280	-1024	-1	-1	-1	-1	4	-1280	-1024	-1	-1	-1	-1	4	5	0	0						Frog_fixed.avi	0
4295	257	-1280	-1024	-1	-1	-1	-1	4	1070.109	519.8669	0.4466605	0.5413419	679.7378	4.766303	0	5	1070	520						Frog_fixed.avi	0
4312	258	-1280	-1024	-1	-1	-1	-1	4	1070.109	519.8669	0.4473298	0.5413257	686.5617	4.766303	0	5	1070	520						Frog_fixed.avi	0
4329	259	-1280	-1024	-1	-1	-1	-1	4	-1280	-1024	-1	-1	-1	-1	4	5	0	0						Frog_fixed.avi	0
4345	260	-1280	-1024	-1	-1	-1	-1	4	1056.437	516.0679	0.4470277	0.5409208	686.5607	4.778354	0	5	1056	516						Frog_fixed.avi	0
4362	261	-1280	-1024	-1	-1	-1	-1	4	-1280	-1024	-1	-1	-1	-1	4	5	0	0						Frog_fixed.avi	0
4379	262	-1280	-1024	-1	-1	-1	-1	4	-1280	-1024	-1	-1	-1	-1	4	5	0	0						Frog_fixed.avi	0
4395	263	-1280	-1024	-1	-1	-1	-1	4	-1280	-1024	-1	-1	-1	-1	4	5	0	0						Frog_fixed.avi	0
4412	264	-1280	-1024	-1	-1	-1	-1	4	-1280	-1024	-1	-1	-1	-1	4	5	0	0						Frog_fixed.avi	0
4429	265	-1280	-1024	-1	-1	-1	-1	4	1075.499	495.7887	0.4468305	0.5399771	686.5607	4.766183	0	5	1075	496						Frog_fixed.avi	0
4445	266	-1280	-1024	-1	-1	-1	-1	4	-1280	-1024	-1	-1	-1	-1	4	5	0	0						Frog_fixed.avi	0
4462	267	-1280	-1024	-1	-1	-1	-1	4	1069.434	502.2496	0.4468729	0.5393279	686.5607	4.725296	0	5	1069	502						Frog_fixed.avi	0
4479	268	-1280	-1024	-1	-1	-1	-1	4	1076.326	509.3654	0.4468839	0.539059	686.5607	4.733226	0	5	1076	509						Frog_fixed.avi	0
4495	269	-1280	-1024	-1	-1	-1	-1	4	1074.397	513.0275	0.4466438	0.5388412	684.4179	4.741156	0	5	1074	513						Frog_fixed.avi	0
4512	270	-1280	-1024	-1	-1	-1	-1	4	-1280	-1024	-1	-1	-1	-1	4	5	0	0						Frog_fixed.avi	0
4529	271	-1280	-1024	-1	-1	-1	-1	4	-1280	-1024	-1	-1	-1	-1	4	5	0	0						Frog_fixed.avi	0
4545	272	-1280	-1024	-1	-1	-1	-1	4	-1280	-1024	-1	-1	-1	-1	4	5	0	0						Frog_fixed.avi	0
4562	273	-1280	-1024	-1	-1	-1	-1	4	1066.008	514.0435	0.4464364	0.5379986	684.4169	4.675797	0	5	1066	514						Frog_fixed.avi	0
4579	274	-1280	-1024	-1	-1	-1	-1	4	1065.167	514.5958	0.4468535	0.537879	688.6852	4.677241	0	5	1065	515						Frog_fixed.avi	0
4595	275	-1280	-1024	-1	-1	-1	-1	4	-1280	-1024	-1	-1	-1	-1	4	5	0	0						Frog_fixed.avi	0
4612	276	-1280	-1024	-1	-1	-1	-1	4	1054.548	505.0158	0.4466065	0.5374185	688.6843	4.658401	0	6	1055	505						Frog_fixed.avi	0
4629	277	-1280	-1024	-1	-1	-1	-1	4	1059.217	477.6737	0.4466515	0.5368962	688.6844	4.614945	0	6	1059	478						Frog_fixed.avi	0
4645	278	-1280	-1024	-1	-1	-1	-1	4	1053.639	473.9731	0.4460473	0.5366165	684.5456	4.604301	0	6	1054	474						Frog_fixed.avi	0
4662	279	1036.494	475.318	0.5759998	0.5422121	678.5584	4.738962	0	1048.91	474.2069	0.4459239	0.5363271	684.5447	4.641282	0	6	1043	475						Frog_fixed.avi	0
4679	280	-1280	-1024	-1	-1	-1	-1	4	1061.481	474.7269	0.4458244	0.5359997	684.5447	4.629129	0	6	1061	475						Frog_fixed.avi	0
4695	281	-1280	-1024	-1	-1	-1	-1	4	1051.539	481.2798	0.4456897	0.5356166	684.5447	4.587798	0	6	1052	481						Frog_fixed.avi	0
4712	282	-1280	-1024	-1	-1	-1	-1	4	1056.605	483.8107	0.4454611	0.5352902	683.1437	4.565918	0	6	1057	484						Frog_fixed.avi	0
4728	283	-1280	-1024	-1	-1	-1	-1	4	1048.386	481.8778	0.4453644	0.53501	683.1428	4.595579	0	6	1048	482						Frog_fixed.avi	0
4745	284	-1280	-1024	-1	-1	-1	-1	4	1064.745	484.3903	0.4452917	0.5346905	683.1429	4.587444	0	6	1065	484						Frog_fixed.avi	0
4762	285	-1280	-1024	-1	-1	-1	-1	4	1059.762	489.1645	0.4452265	0.5343927	683.1429	4.605789	0	6	1060	489						Frog_fixed.avi	0
4778	286	-1280	-1024	-1	-1	-1	-1	4	1054.779	492.431	0.4452642	0.5341645	683.7105	4.606481	0	6	1055	492						Frog_fixed.avi	0
4795	287	-1280	-1024	-1	-1	-1	-1	4	-1280	-1024	-1	-1	-1	-1	4	6	0	0						Frog_fixed.avi	0
4812	288	-1280	-1024	-1	-1	-1	-1	4	1057.717	482.1383	0.4452652	0.5335971	683.7097	4.595002	0	6	1058	482						Frog_fixed.avi	0
4828	289	-1280	-1024	-1	-1	-1	-1	4	1051.451	490.8333	0.4452234	0.5332898	683.7097	4.56278	0	6	1051	491						Frog_fixed.avi	0
4845	290	-1280	-1024	-1	-1	-1	-1	4	1051.451	490.8333	0.4455347	0.5331669	686.2083	4.56278	0	6	1051	491						Frog_fixed.avi	0
4862	291	-1280	-1024	-1	-1	-1	-1	4	-1280	-1024	-1	-1	-1	-1	4	6	0	0						Frog_fixed.avi	0
4878	292	-1280	-1024	-1	-1	-1	-1	4	1060.385	475.6596	0.4454065	0.5327585	686.2076	4.582914	0	6	1060	476						Frog_fixed.avi	0
4895	293	-1280	-1024	-1	-1	-1	-1	4	-1280	-1024	-1	-1	-1	-1	4	6	0	0						Frog_fixed.avi	0
4912	294	-1280	-1024	-1	-1	-1	-1	4	1046.517	470.7758	0.4455556	0.5322841	689.7411	4.555292	0	6	1047	471						Frog_fixed.avi	0
4928	295	-1280	-1024	-1	-1	-1	-1	4	1058.602	468.468	0.4453099	0.531966	689.7404	4.572143	0	6	1059	468						Frog_fixed.avi	0
4945	296	-1280	-1024	-1	-1	-1	-1	4	1046.174	475.2084	0.4450607	0.5316782	689.7404	4.56392	0	6	1046	475						Frog_fixed.avi	0
4962	297	-1280	-1024	-1	-1	-1	-1	4	1057.552	466.7323	0.4448134	0.5314871	689.7404	4.574678	0	6	1058	467						Frog_fixed.avi	0
4978	298	-1280	-1024	-1	-1	-1	-1	4	1053.059	468.4006	0.4441062	0.5313124	685.7358	4.572782	0	6	1053	468						Frog_fixed.avi	0
4995	299	-1280	-1024	-1	-1	-1	-1	4	-1280	-1024	-1	-1	-1	-1	4	6	0	0						Frog_fixed.avi	0
5012	300	-1280	-1024	-1	-1	-1	-1	4	1049.247	466.2539	0.4435931	0.5310487	685.7351	4.507317	0	6	1049	466						Frog_fixed.avi	0
5028	301	-1280	-1024	-1	-1	-1	-1	4	1042.793	468.8499	0.4433363	0.5309403	685.7352	4.480498	0	6	1043	469						Frog_fixed.avi	0
5045	302	-1280	-1024	-1	-1	-1	-1	4	1036.339	471.4458	0.4427795	0.5308299	682.4955	4.469034	0	6	1036	471						Frog_fixed.avi	0
5062	303	-1280	-1024	-1	-1	-1	-1	4	-1280	-1024	-1	-1	-1	-1	4	6	0	0						Frog_fixed.avi	0
5078	304	-1280	-1024	-1	-1	-1	-1	4	1039.116	499.0622	0.4423744	0.5306003	682.4949	4.464303	0	6	1039	499						Frog_fixed.avi	0
5095	305	-1280	-1024	-1	-1	-1	-1	4	1047.512	502.2703	0.4422341	0.5304975	682.4949	4.438959	0	6	1048	502						Frog_fixed.avi	0
5112	306	-1280	-1024	-1	-1	-1	-1	4	1048.386	505.0523	0.4426719	0.5304451	686.9783	4.434008	0	6	1048	505						Frog_fixed.avi	0
5128	307	1042.163	470.4765	0.5725365	0.5346819	677.8294	4.570251	0	1048.109	472.1798	0.442593	0.5302734	686.9777	4.458652	0	6	1045	471						Frog_fixed.avi	0
5145	308	1036.36	472.0263	0.572464	0.5343971	677.8294	4.537869	0	1042.322	472.6306	0.4425306	0.5301154	686.9777	4.448871	0	6	1039	472						Frog_fixed.avi	0
5162	309	1033.387	483.3508	0.572449	0.534134	677.8294	4.526614	0	1025.588	489.3816	0.4424652	0.529898	686.9777	4.447855	0	6	1029	486						Frog_fixed.avi	0
5178	310	-1280	-1024	-1	-1	-1	-1	4	-1280	-1024	-1	-1	-1	-1	4	6	0	0						Frog_fixed.avi	0
5195	311	-1280	-1024	-1	-1	-1	-1	4	-1280	-1024	-1	-1	-1	-1	4	6	0	0						Frog_fixed.avi	0
5212	312	1032.425	486.6401	0.5725282	0.5332798	677.8294	4.518593	0	1030.498	487.2916	0.4425265	0.529196	686.9778	4.438582	0	6	1031	487						Frog_fixed.avi	0
5228	313	1032.425	486.6401	0.5724989	0.5330583	677.0723	4.518593	0	1039.439	485.0657	0.4413971	0.528964	676.5228	4.435579	0	6	1036	486						Frog_fixed.avi	0
5245	314	1037.492	463.2589	0.572524	0.5329003	677.0723	4.541531	0	1028.557	498.3395	0.4414378	0.5286896	676.5223	4.355659	0	6	1033	481						Frog_fixed.avi	0
5261	315	-1280	-1024	-1	-1	-1	-1	4	1024.627	493.4911	0.4415373	0.5285163	676.5223	4.402679	0	6	1025	493						Frog_fixed.avi	0
5278	316	-1280	-1024	-1	-1	-1	-1	4	1023.247	506.4088	0.4416434	0.5283266	676.5223	4.400272	0	6	1023	506						Frog_fixed.avi	0
5295	317	-1280	-1024	-1	-1	-1	-1	4	1021.866	507.4824	0.4430575	0.5283	687.0237	4.397864	0	6	1022	507						Frog_fixed.avi	0
5311	318	-1280	-1024	-1	-1	-1	-1	4	1049.099	480.1389	0.4431959	0.5282751	687.0231	4.454788	0	6	1049	480						Frog_fixed.avi	0
5328	319	-1280	-1024	-1	-1	-1	-1	4	1041.642	486.9753	0.443302	0.5283385	687.0231	4.454944	0	6	1042	487						Frog_fixed.avi	0
5345	320	-1280	-1024	-1	-1	-1	-1	4	1031.697	477.7635	0.4434469	0.5285226	687.0231	4.447677	0	6	1032	478						Frog_fixed.avi	0
5361	321	-1280	-1024	-1	-1	-1	-1	4	-1280	-1024	-1	-1	-1	-1	4	6	0	0						Frog_fixed.avi	0
5378	322	-1280	-1024	-1	-1	-1	-1	4	1042.269	494.361	0.4433852	0.5288695	683.0935	4.455763	0	6	1042	494						Frog_fixed.avi	0
5395	323	-1280	-1024	-1	-1	-1	-1	4	1023.932	490.8842	0.4435807	0.5290539	683.0935	4.460562	0	6	1024	491						Frog_fixed.avi	0
5411	324	-1280	-1024	-1	-1	-1	-1	4	1042.67	488.5313	0.4438874	0.5291879	683.0935	4.467159	0	6	1043	489						Frog_fixed.avi	0
5428	325	-1280	-1024	-1	-1	-1	-1	4	-1280	-1024	-1	-1	-1	-1	4	6	0	0						Frog_fixed.avi	0
5445	326	-1280	-1024	-1	-1	-1	-1	4	1113.022	758.6757	0.444396	0.530158	683.0934	4.468744	0	7	1113	759						Frog_fixed.avi	0
5461	327	1104.04	792.9464	0.5747371	0.5349032	678.7648	4.549059	0	1102.609	801.9841	0.4448004	0.5303765	683.0934	4.574018	0	7	1103	797						Frog_fixed.avi	0
5478	328	1128.798	843.0168	0.575158	0.5349783	678.7648	4.57247	0	-1280	-1024	-1	-1	-1	-1	4	7	1129	843						Frog_fixed.avi	0
5495	329	1089.165	812.3094	0.5757831	0.5355597	674.8642	4.548676	0	-1280	-1024	-1	-1	-1	-1	4	7	1089	812						Frog_fixed.avi	0
5511	330	1097.037	818.7405	0.5761143	0.535571	674.8642	4.507543	0	-1280	-1024	-1	-1	-1	-1	4	7	1097	819						Frog_fixed.avi	0
5528	331	1109.905	827.5779	0.5759767	0.5353701	678.3698	4.532053	0	1128.015	830.9185	0.44631	0.5303587	687.8083	4.509175	0	7	1119	829						Frog_fixed.avi	0
5545	332	1094.472	844.9256	0.5761783	0.5356842	678.3684	4.496613	0	1109.187	830.4156	0.4465007	0.5303859	687.8083	4.468305	0	7	1102	838						Frog_fixed.avi	0
5561	333	1098.348	841.8203	0.5764422	0.5358141	678.4318	4.533034	0	1109.187	830.4156	0.4466643	0.5304976	687.5148	4.468305	0	7	1104	836						Frog_fixed.avi	0
5578	334	1097.598	841.9939	0.576591	0.5358475	678.27	4.526535	0	-1280	-1024	-1	-1	-1	-1	4	7	1098	842						Frog_fixed.avi	0
5595	335	1101.146	838.0002	0.5768385	0.5364944	678.2686	4.550323	0	-1280	-1024	-1	-1	-1	-1	4	7	1101	838						Frog_fixed.avi	0
5611	336	1095.423	844.9492	0.5769945	0.5366241	678.5443	4.545823	0	1111.632	828.7255	0.4471327	0.5311633	687.514	4.519721	0	7	1104	837						Frog_fixed.avi	0
5628	337	1092.107	838.1325	0.5771984	0.537394	678.4578	4.53241	0	1111.632	828.7255	0.4464644	0.5315876	680.1462	4.519721	0	7	1102	833						Frog_fixed.avi	0
5645	338	1093.893	838.9587	0.5773666	0.5378278	678.4578	4.522236	0	-1280	-1024	-1	-1	-1	-1	4	7	1094	839						Frog_fixed.avi	0
5661	339	1088.302	827.4261	0.5775311	0.5382074	678.4578	4.547266	0	-1280	-1024	-1	-1	-1	-1	4	7	1088	827						Frog_fixed.avi	0
5678	340	1092.623	838.9406	0.577605	0.538363	678.7957	4.533759	0	1089.018	848.3321	0.4468015	0.532495	680.1454	4.435123	0	7	1091	844						Frog_fixed.avi	0
5695	341	1086.642	827.9401	0.5776941	0.5388935	678.8032	4.511156	0	1089.018	848.3321	0.4468183	0.5328075	679.5587	4.435123	0	7	1088	838						Frog_fixed.avi	0
5711	342	1083.818	837.6989	0.577722	0.5389975	678.8032	4.534696	0	1103.891	846.5759	0.4468794	0.5328423	679.5579	4.424849	0	7	1094	842						Frog_fixed.avi	0
5728	343	1098.349	829.8688	0.5776782	0.5387909	679.2703	4.548171	0	1105.376	846.7552	0.4468538	0.5328171	679.5579	4.41763	0	7	1102	838						Frog_fixed.avi	0
5745	344	1097.296	819.1664	0.5775986	0.538698	679.2791	4.517396	0	1105.333	839.7656	0.4467927	0.5327752	679.5579	4.427902	0	7	1101	829						Frog_fixed.avi	0
5761	345	1078.086	814.1865	0.5774564	0.5387446	679.2026	4.490302	0	1105.29	837.5552	0.4474565	0.5326058	686.3148	4.426513	0	7	1092	826						Frog_fixed.avi	0
5778	346	-1280	-1024	-1	-1	-1	-1	4	1052.95	622.7775	0.4478042	0.5316526	686.3144	4.510648	0	8	1053	623						Frog_fixed.avi	0
5795	347	1035.369	525.3841	0.5771765	0.5362735	679.2054	4.504792	0	1045.711	532.0414	0.4480029	0.5307557	686.7198	4.439086	0	8	1041	529						Frog_fixed.avi	0
5811	348	-1280	-1024	-1	-1	-1	-1	4	1030.661	511.8607	0.4477606	0.5310503	686.7198	4.406211	0	8	1031	512						Frog_fixed.avi	0
5828	349	-1280	-1024	-1	-1	-1	-1	4	1018.678	491.68	0.4472601	0.531342	684.758	4.375805	0	8	1019	492						Frog_fixed.avi	0
5844	350	1027.255	486.9194	0.5768208	0.5367523	679.2054	4.49483	0	1023.286	512.9124	0.4470528	0.5314699	684.7573	4.416302	0	8	1025	500						Frog_fixed.avi	0
5861	351	1026.345	493.5991	0.5766859	0.5369703	679.2054	4.45815	0	1022.134	499.0726	0.4468739	0.5318398	684.7573	4.402833	0	8	1024	496						Frog_fixed.avi	0
5878	352	-1280	-1024	-1	-1	-1	-1	4	1025.705	513.2729	0.4466596	0.5320213	684.7573	4.379969	0	8	1026	513						Frog_fixed.avi	0
5894	353	1011.092	466.0359	0.5761172	0.5379049	681.9532	4.57218	0	1026.127	508.7798	0.4469674	0.5323722	688.5814	4.363369	0	8	1019	487						Frog_fixed.avi	0
5911	354	1010.097	484.9565	0.5766851	0.537475	681.9561	4.478715	0	1027.643	505.8405	0.4467746	0.5324395	688.5807	4.427952	0	8	1019	495						Frog_fixed.avi	0
5928	355	1022.23	477.3634	0.5766103	0.5376818	681.9561	4.497272	0	1026.26	489.5181	0.4466517	0.5326495	688.5806	4.418977	0	8	1024	483						Frog_fixed.avi	0
5944	356	-1280	-1024	-1	-1	-1	-1	4	1026.04	492.3434	0.4465342	0.5327334	688.5807	4.409989	0	8	1026	492						Frog_fixed.avi	0
5961	357	-1280	-1024	-1	-1	-1	-1	4	-1280	-1024	-1	-1	-1	-1	4	8	0	0						Frog_fixed.avi	0
5978	358	1013.139	472.2615	0.5760355	0.5381491	681.8319	4.53874	0	1040.064	488.3589	0.4463956	0.5330351	688.5806	4.41824	0	8	1027	480						Frog_fixed.avi	0
5994	359	1018.193	491.3549	0.5759791	0.5379693	679.2728	4.463132	0	1020.103	494.1359	0.4463216	0.5331815	688.5806	4.445274	0	8	1019	493						Frog_fixed.avi	0
6011	360	-1280	-1024	-1	-1	-1	-1	4	1037.52	496.0337	0.4463769	0.5334944	688.5806	4.409032	0	8	1038	496						Frog_fixed.avi	0
6028	361	-1280	-1024	-1	-1	-1	-1	4	1030.018	497.9315	0.4457813	0.5337307	683.871	4.414975	0	8	1030	498						Frog_fixed.avi	0
6044	362	997.3923	474.3875	0.575886	0.5389196	679.9811	4.563709	0	1025.466	505.9351	0.4457937	0.533856	683.8702	4.400024	0	8	1011	490						Frog_fixed.avi	0
6061	363	-1280	-1024	-1	-1	-1	-1	4	1021.397	503.4177	0.4457741	0.5339369	683.8702	4.404868	0	8	1021	503						Frog_fixed.avi	0
6078	364	-1280	-1024	-1	-1	-1	-1	4	-1280	-1024	-1	-1	-1	-1	4	8	0	0						Frog_fixed.avi	0
6094	365	-1280	-1024	-1	-1	-1	-1	4	-1280	-1024	-1	-1	-1	-1	4	8	0	0						Frog_fixed.avi	0
6111	366	-1280	-1024	-1	-1	-1	-1	4	-1280	-1024	-1	-1	-1	-1	4	8	0	0						Frog_fixed.avi	0
6128	367	-1280	-1024	-1	-1	-1	-1	4	-1280	-1024	-1	-1	-1	-1	4	8	0	0						Frog_fixed.avi	0
6144	368	-1280	-1024	-1	-1	-1	-1	4	1021.014	508.1501	0.4462213	0.5340393	683.8702	4.414161	0	8	1021	508						Frog_fixed.avi	0
6161	369	1006.292	487.449	0.5766245	0.5392812	679.9811	4.547769	1	664.1501	533.1498	0.5755894	0.5392692	689.1216	4.602771	3	8	1006	487						Frog_fixed.avi	0
6177	370	-1280	-1024	-1	-1	-1	-1	4	1033.247	495.48	0.447185	0.5342449	689.1237	4.450641	0	8	1033	495						Frog_fixed.avi	0
6194	371	-1280	-1024	-1	-1	-1	-1	4	1033.699	490.3125	0.4473293	0.5343695	689.1237	4.439952	0	8	1034	490						Frog_fixed.avi	0
6211	372	-1280	-1024	-1	-1	-1	-1	4	1047.068	497.4124	0.4474963	0.5344584	689.1237	4.431112	0	8	1047	497						Frog_fixed.avi	0
6228	373	-1280	-1024	-1	-1	-1	-1	4	-1280	-1024	-1	-1	-1	-1	4	8	0	0						Frog_fixed.avi	0
6244	374	-1280	-1024	-1	-1	-1	-1	4	-1280	-1024	-1	-1	-1	-1	4	8	0	0						Frog_fixed.avi	0
6261	375	1018.144	474.0696	0.5773759	0.5397141	679.5327	4.502609	0	1027.071	498.6571	0.4474017	0.5345742	686.2836	4.438513	0	8	1023	486						Frog_fixed.avi	0
6278	376	1007.471	490.4467	0.5774314	0.5397365	679.5327	4.485471	0	1024.974	501.6275	0.4474982	0.5345706	686.2836	4.431588	0	8	1016	496						Frog_fixed.avi	0
6294	377	-1280	-1024	-1	-1	-1	-1	4	1032.958	512.4725	0.447567	0.5345877	686.2836	4.446994	0	8	1033	512						Frog_fixed.avi	0
6311	378	-1280	-1024	-1	-1	-1	-1	4	1051.503	495.7545	0.447654	0.5346676	686.2836	4.447447	0	8	1052	496						Frog_fixed.avi	0
6328	379	-1280	-1024	-1	-1	-1	-1	4	1049.32	504.0255	0.4476667	0.534725	686.2836	4.446933	0	8	1049	504						Frog_fixed.avi	0
6344	380	-1280	-1024	-1	-1	-1	-1	4	1057.11	499.4155	0.4477046	0.5348182	686.2836	4.458913	0	8	1057	499						Frog_fixed.avi	0
6361	381	1030.355	490.854	0.5776992	0.5395616	679.5327	4.482902	0	1038.743	496.4465	0.4476869	0.5348023	686.2836	4.464609	0	8	1035	494						Frog_fixed.avi	0
6377	382	1006.594	478.5495	0.5777274	0.5393013	680.7797	4.619406	0	1038.536	499.4872	0.4476314	0.5346276	684.5345	4.470305	0	8	1023	489						Frog_fixed.avi	0
6394	383	-1280	-1024	-1	-1	-1	-1	4	1037.356	490.9849	0.4478197	0.5342993	684.5337	4.452263	0	8	1037	491						Frog_fixed.avi	0
6411	384	1023.757	492.8035	0.5786191	0.5372379	680.7824	4.521217	0	1033.13	507.4834	0.4481447	0.5339304	684.5337	4.454563	0	8	1028	500						Frog_fixed.avi	0
6427	385	1023.425	484.7251	0.5789629	0.5364535	680.7824	4.507256	0	1056.246	490.6888	0.4485075	0.5335545	684.5337	4.534608	0	8	1040	488						Frog_fixed.avi	0
6444	386	1023.425	484.7251	0.5790464	0.5358372	679.1879	4.507256	0	1061.134	496.0895	0.4488355	0.5331947	684.6626	4.562823	0	8	1042	490						Frog_fixed.avi	0
6461	387	1021.818	498.6073	0.5793458	0.5353162	679.1879	4.492367	0	1042.024	500.9436	0.4491083	0.5329413	684.6617	4.470268	0	8	1032	500						Frog_fixed.avi	0
6477	388	-1280	-1024	-1	-1	-1	-1	4	1035.692	499.9247	0.4492621	0.5327436	684.6617	4.467054	0	8	1036	500						Frog_fixed.avi	0
6494	389	-1280	-1024	-1	-1	-1	-1	4	-1280	-1024	-1	-1	-1	-1	4	8	0	0						Frog_fixed.avi	0
6511	390	1023.628	494.3147	0.5803322	0.5351046	684.3691	4.503495	0	1034.458	494.0036	0.4493802	0.5327476	685.3341	4.435975	0	8	1029	494						Frog_fixed.avi	0
6527	391	-1280	-1024	-1	-1	-1	-1	4	-1280	-1024	-1	-1	-1	-1	4	8	0	0						Frog_fixed.avi	0
6544	392	-1280	-1024	-1	-1	-1	-1	4	1046.516	500.3977	0.4490606	0.5332367	686.4854	4.492023	0	8	1047	500						Frog_fixed.avi	0
6561	393	1028.493	476.9635	0.5795459	0.53607	684.3691	4.508977	0	1054.711	490.9391	0.4487493	0.5336092	686.4854	4.438794	0	8	1042	484						Frog_fixed.avi	0
6577	394	1028.493	476.9635	0.5788609	0.5366271	682.4372	4.508977	0	1053.261	494.4887	0.4478434	0.534165	681.9476	4.453712	0	8	1041	486						Frog_fixed.avi	0
6594	395	-1280	-1024	-1	-1	-1	-1	4	-1280	-1024	-1	-1	-1	-1	4		0	0						Frog_fixed.avi	0
6611	396	-1280	-1024	-1	-1	-1	-1	4	-1280	-1024	-1	-1	-1	-1	4		0	0						Frog_fixed.avi	0
6627	397	-1280	-1024	-1	-1	-1	-1	4	-1280	-1024	-1	-1	-1	-1	4		0	0						Frog_fixed.avi	0
6644	398	-1280	-1024	-1	-1	-1	-1	4	-1280	-1024	-1	-1	-1	-1	4		0	0						Frog_fixed.avi	0
6661	399	-1280	-1024	-1	-1	-1	-1	4	-1280	-1024	-1	-1	-1	-1	4		0	0						Frog_fixed.avi	0
6677	400	-1280	-1024	-1	-1	-1	-1	4	-1280	-1024	-1	-1	-1	-1	4		0	0						Frog_fixed.avi	0
6694	401	-1280	-1024	-1	-1	-1	-1	4	-1280	-1024	-1	-1	-1	-1	4		0	0						Frog_fixed.avi	0
6711	402	-1280	-1024	-1	-1	-1	-1	4	-1280	-1024	-1	-1	-1	-1	4		0	0						Frog_fixed.avi	0
6727	403	-1280	-1024	-1	-1	-1	-1	4	-1280	-1024	-1	-1	-1	-1	4		0	0						Frog_fixed.avi	0
6744	404	-1280	-1024	-1	-1	-1	-1	4	-1280	-1024	-1	-1	-1	-1	4		0	0						Frog_fixed.avi	0
6761	405	-1280	-1024	-1	-1	-1	-1	4	-1280	-1024	-1	-1	-1	-1	4		0	0						Frog_fixed.avi	0
6777	406	-1280	-1024	-1	-1	-1	-1	4	-1280	-1024	-1	-1	-1	-1	4		0	0						Frog_fixed.avi	0
6794	407	-1280	-1024	-1	-1	-1	-1	4	-1280	-1024	-1	-1	-1	-1	4		0	0						Frog_fixed.avi	0
6810	408	-1280	-1024	-1	-1	-1	-1	4	-1280	-1024	-1	-1	-1	-1	4		0	0						Frog_fixed.avi	0
6827	409	-1280	-1024	-1	-1	-1	-1	4	-1280	-1024	-1	-1	-1	-1	4		0	0						Frog_fixed.avi	0
6844	410	-1280	-1024	-1	-1	-1	-1	4	-1280	-1024	-1	-1	-1	-1	4		0	0						Frog_fixed.avi	0
6860	411	-1280	-1024	-1	-1	-1	-1	4	1058.084	553.8691	0.4441282	0.5366814	679.8286	4.341903	0	9	1058	554						Frog_fixed.avi	0
6877	412	-1280	-1024	-1	-1	-1	-1	4	1047.784	530.1666	0.4440942	0.5371205	679.8286	4.42377	0	9	1048	530						Frog_fixed.avi	0
6894	413	1038.954	537.8871	0.57511	0.5394839	679.8294	4.446639	0	1059.737	515.5088	0.4441203	0.5376095	679.8286	4.390864	0	9	1049	527						Frog_fixed.avi	0
6910	414	1031.488	472.6996	0.5744823	0.5404125	686.4547	4.681717	0	1056.855	500.851	0.4445179	0.5380144	682.9244	4.434474	0	9	1044	487						Frog_fixed.avi	0
6927	415	-1280	-1024	-1	-1	-1	-1	4	1055.588	505.9749	0.4445645	0.5382692	682.9235	4.432053	0	9	1056	506						Frog_fixed.avi	0
6944	416	-1280	-1024	-1	-1	-1	-1	4	-1280	-1024	-1	-1	-1	-1	4	9	0	0						Frog_fixed.avi	0
6960	417	1044.705	492.4995	0.5763183	0.5406779	686.4577	4.540627	0	1062.428	522.8516	0.4447452	0.5385993	682.9235	4.425487	0	9	1054	508						Frog_fixed.avi	0
6977	418	-1280	-1024	-1	-1	-1	-1	4	-1280	-1024	-1	-1	-1	-1	4	9	0	0						Frog_fixed.avi	0
6994	419	-1280	-1024	-1	-1	-1	-1	4	-1280	-1024	-1	-1	-1	-1	4	9	0	0						Frog_fixed.avi	0
7010	420	-1280	-1024	-1	-1	-1	-1	4	1046.732	493.5053	0.4454135	0.5390571	686.8484	4.528602	0	9	1047	494						Frog_fixed.avi	0
7027	421	-1280	-1024	-1	-1	-1	-1	4	-1280	-1024	-1	-1	-1	-1	4	9	0	0						Frog_fixed.avi	0
7044	422	-1280	-1024	-1	-1	-1	-1	4	990.1773	480.8051	0.4455794	0.5394406	685.8683	4.590328	0	9	990	481						Frog_fixed.avi	0
7060	423	-1280	-1024	-1	-1	-1	-1	4	1045.524	487.6431	0.4457019	0.539144	686.432	4.553768	0	9	1046	488						Frog_fixed.avi	0
7077	424	-1280	-1024	-1	-1	-1	-1	4	1046.345	502.8193	0.4458275	0.539144	686.5361	4.569045	0	9	1046	503						Frog_fixed.avi	0
7094	425	-1280	-1024	-1	-1	-1	-1	4	-1280	-1024	-1	-1	-1	-1	4		0	0						Frog_fixed.avi	0
7110	426	-1280	-1024	-1	-1	-1	-1	4	-1280	-1024	-1	-1	-1	-1	4		0	0						Frog_fixed.avi	0
7127	427	-1280	-1024	-1	-1	-1	-1	4	-1280	-1024	-1	-1	-1	-1	4		0	0						Frog_fixed.avi	0
7144	428	-1280	-1024	-1	-1	-1	-1	4	-1280	-1024	-1	-1	-1	-1	4		0	0						Frog_fixed.avi	0
7160	429	-1280	-1024	-1	-1	-1	-1	4	-1280	-1024	-1	-1	-1	-1	4		0	0						Frog_fixed.avi	0
7177	430	-1280	-1024	-1	-1	-1	-1	4	-1280	-1024	-1	-1	-1	-1	4		0	0						Frog_fixed.avi	0
7194	431	-1280	-1024	-1	-1	-1	-1	4	-1280	-1024	-1	-1	-1	-1	4		0	0						Frog_fixed.avi	0
7210	432	-1280	-1024	-1	-1	-1	-1	4	-1280	-1024	-1	-1	-1	-1	4		0	0						Frog_fixed.avi	0
7227	433	-1280	-1024	-1	-1	-1	-1	4	1063.82	506.7456	0.4460864	0.5399539	685.7671	4.499726	0	10	1064	507						Frog_fixed.avi	0
7244	434	1036.051	488.0054	0.576506	0.5421951	681.4955	4.558727	0	1060.496	514.7043	0.4461111	0.5399323	685.7671	4.488731	0	10	1048	501						Frog_fixed.avi	0
7260	435	1036.647	491.63	0.5765682	0.542205	681.4955	4.538421	0	1078.386	489.9024	0.4461651	0.5398866	685.7671	4.494576	0	10	1058	491						Frog_fixed.avi	0
7277	436	1035.792	479.403	0.575901	0.5425795	685.7834	4.653511	0	1082.134	486.9409	0.4459757	0.5398363	683.668	4.489194	0	10	1059	483						Frog_fixed.avi	0
7294	437	-1280	-1024	-1	-1	-1	-1	4	1075.08	502.1481	0.4460192	0.5398734	683.667	4.46839	0	10	1075	502						Frog_fixed.avi	0
7310	438	-1280	-1024	-1	-1	-1	-1	4	-1280	-1024	-1	-1	-1	-1	4	10	0	0						Frog_fixed.avi	0
7327	439	792.6403	653.1268	0.5784407	0.5430044	685.7865	4.484738	0	833.4135	673.6937	0.447397	0.5407671	683.6669	4.442284	0	11	813	663						Frog_fixed.avi	0
7343	440	-1280	-1024	-1	-1	-1	-1	4	-1280	-1024	-1	-1	-1	-1	4	11	0	0						Frog_fixed.avi	0
7360	441	715.5406	703.5181	0.5790676	0.5432964	685.7865	4.489966	0	739.6714	723.9497	0.4480281	0.5409712	683.6669	4.40406	0	11	728	714						Frog_fixed.avi	0
7377	442	714.2356	708.2465	0.5790769	0.5432013	685.7865	4.474048	0	734.4275	713.576	0.4480053	0.54103	683.6669	4.401461	0	11	724	711						Frog_fixed.avi	0
7393	443	712.9306	712.9749	0.5783305	0.5430983	681.2338	4.474603	0	729.1837	703.2023	0.4492452	0.5407854	694.5287	4.398862	0	11	721	708						Frog_fixed.avi	0
7410	444	729.1462	719.3316	0.5783704	0.5429111	681.2338	4.430573	0	742.15	710.564	0.449181	0.5406848	694.5276	4.430605	0	11	736	715						Frog_fixed.avi	0
7427	445	723.277	718.9891	0.5783135	0.5426645	681.2338	4.411162	0	739.5045	711.4272	0.4491067	0.5403603	694.5276	4.420867	0	11	731	715						Frog_fixed.avi	0
7443	446	712.708	729.6747	0.5782019	0.5423394	681.2338	4.384312	0	754.8766	707.527	0.4490628	0.5400886	694.5276	4.42029	0	11	734	719						Frog_fixed.avi	0
7460	447	705.2721	733.0082	0.5789549	0.5421563	686.1031	4.362421	0	758.2369	706.8025	0.4480354	0.5398868	685.6405	4.419712	0	11	732	720						Frog_fixed.avi	0
7477	448	717.4763	720.4144	0.5789006	0.5418455	686.1031	4.413487	0	737.3685	716.5296	0.4478038	0.5395327	685.6395	4.329906	0	11	727	718						Frog_fixed.avi	0
7493	449	715.2583	733.0563	0.5788947	0.5415332	686.1031	4.385885	0	733.7708	735.6801	0.447774	0.5392958	685.6395	4.304501	0	11	725	734						Frog_fixed.avi	0
7510	450	719.7617	727.2593	0.5789002	0.5413458	686.1031	4.372264	0	735.6816	731.8901	0.4477397	0.5391094	685.6395	4.303568	0	11	728	730						Frog_fixed.avi	0
7527	451	719.7841	733.7549	0.5790173	0.541171	686.7075	4.358643	0	733.9202	728.1	0.447859	0.5389363	686.2347	4.302635	0	11	727	731						Frog_fixed.avi	0
7543	452	705.2985	739.624	0.5781675	0.5411509	686.7061	4.439445	0	739.948	722.9816	0.4478142	0.5386449	686.2336	4.295977	0	11	723	731						Frog_fixed.avi	0
7560	453	711.6095	723.2564	0.5790061	0.5406765	686.7075	4.344672	0	728.4551	739.5181	0.447783	0.5384143	686.2336	4.267889	0	11	720	731						Frog_fixed.avi	0
7577	454	706.7717	717.238	0.5789796	0.5404446	686.7075	4.363381	0	741.7917	727.1313	0.4477677	0.5381215	686.2337	4.271115	0	11	724	722						Frog_fixed.avi	0
7593	455	710.153	723.6255	0.5791925	0.5402316	687.8555	4.343575	0	738.5754	734.0268	0.4479653	0.53791	687.3837	4.27434	0	11	724	729						Frog_fixed.avi	0
7610	456	707.1526	723.793	0.5790952	0.5399385	687.8555	4.353856	0	732.6903	726.0629	0.4478217	0.537557	687.3828	4.269561	0	11	720	725						Frog_fixed.avi	0
7627	457	712.3035	717.964	0.5790253	0.5397341	687.8555	4.331728	0	710.949	741.3756	0.4476998	0.5372948	687.3828	4.249362	0	11	712	730						Frog_fixed.avi	0
7643	458	720.8943	717.3277	0.5789793	0.5395758	687.8555	4.317575	0	726.7903	738.6749	0.4476553	0.5371301	687.3828	4.23522	0	11	724	728						Frog_fixed.avi	0
7660	459	727.1919	716.6915	0.5801755	0.5394372	696.0778	4.303422	0	717.5765	735.9741	0.4485932	0.5369899	695.6086	4.221078	0	11	722	726						Frog_fixed.avi	0
7676	460	724.1941	712.5192	0.5777653	0.5393412	680.8171	4.271626	0	732.243	712.558	0.4484941	0.5368496	695.6077	4.266588	0	11	728	713						Frog_fixed.avi	0
7693	461	741.8939	728.7081	0.5777227	0.5390581	680.8171	4.2671	0	723.3304	717.8786	0.4484181	0.5367162	695.6077	4.235776	0	11	733	723						Frog_fixed.avi	0
7710	462	714.8754	728.4132	0.5775808	0.5388914	680.8171	4.263742	0	726.6111	710.8662	0.4471546	0.5367507	695.6082	4.316344	0	11	721	720						Frog_fixed.avi	0
7726	463	717.669	728.1183	0.5780753	0.5386488	684.6281	4.260385	0	719.0239	719.5509	0.4471678	0.5367783	686.7696	4.304976	0	11	718	724						Frog_fixed.avi	0
7743	464	732.4038	701.593	0.5766734	0.5387607	684.6252	4.377656	0	718.287	730.01	0.4470377	0.5360482	686.7687	4.198696	0	11	725	716						Frog_fixed.avi	0
7760	465	729.4764	723.9506	0.577786	0.5380763	684.6281	4.308084	0	725.0997	718.3036	0.4468842	0.5358506	686.7687	4.194662	0	11	727	721						Frog_fixed.avi	0
7776	466	721.0413	713.7162	0.5762941	0.538194	684.6252	4.347652	0	724.0585	734.9948	0.4467363	0.5355982	686.7687	4.204976	0	11	723	724						Frog_fixed.avi	0
7793	467	-1280	-1024	-1	-1	-1	-1	4	717.1506	707.6083	0.44551	0.5358034	693.4359	4.300445	0	11	717	708						Frog_fixed.avi	0
7810	468	740.0778	723.3649	0.5773705	0.5371354	684.6281	4.279987	0	714.1693	713.4122	0.4471891	0.5350841	693.4351	4.23939	0	11	727	718						Frog_fixed.avi	0
7826	469	726.6655	719.2464	0.5772085	0.5368376	684.6281	4.276992	0	720.8359	724.5679	0.4470798	0.5347715	693.4351	4.232129	0	11	724	722						Frog_fixed.avi	0
7843	470	720.5378	710.433	0.5771006	0.5364656	684.6281	4.277637	0	725.4308	719.5125	0.4469611	0.5344469	693.4351	4.228301	0	11	723	715						Frog_fixed.avi	0
7860	471	714.4102	704.7495	0.578543	0.5362381	695.0135	4.278282	0	730.0257	725.2645	0.446973	0.5342047	694.5354	4.224472	0	11	722	715						Frog_fixed.avi	0
7876	472	724.3914	696.7109	0.5783919	0.5357919	695.0135	4.353951	0	716.1909	713.0047	0.4457068	0.5341981	694.535	4.304937	0	11	720	705						Frog_fixed.avi	0
7893	473	-1280	-1024	-1	-1	-1	-1	4	-1280	-1024	-1	-1	-1	-1	4	11	0	0						Frog_fixed.avi	0
7910	474	-1280	-1024	-1	-1	-1	-1	4	-1280	-1024	-1	-1	-1	-1	4	11	0	0						Frog_fixed.avi	0
7926	475	711.845	711.0738	0.5765761	0.5354471	684.7879	4.366404	0	718.5444	714.4965	0.445334	0.5337446	684.2878	4.215533	0	11	715	713						Frog_fixed.avi	0
7943	476	595.3148	872.128	0.5767049	0.5356523	684.7879	4.314258	0	575.9971	883.4453	0.4461861	0.5343937	686.528	4.224117	0	12	586	878						Frog_fixed.avi	0
7960	477	538.5052	905.6461	0.5767537	0.5355317	684.7879	4.304152	0	515.1833	916.038	0.446191	0.5343139	685.9818	4.249444	0	12	527	911						Frog_fixed.avi	0
7976	478	535.2773	898.5155	0.5758467	0.5355527	684.7864	4.313563	0	511.9985	925.6328	0.4458676	0.5341006	686.0706	4.216903	0	12	524	912						Frog_fixed.avi	0
7993	479	-1280	-1024	-1	-1	-1	-1	4	-1280	-1024	-1	-1	-1	-1	4	12	0	0						Frog_fixed.avi	0
8010	480	540.5085	903.7258	0.575285	0.5346938	679.3199	4.277376	0	521.7381	911.8094	0.445314	0.5336282	686.0201	4.236814	0	12	531	908						Frog_fixed.avi	0
8026	481	544.0693	912.7405	0.5750448	0.5341569	679.3199	4.284164	0	536.683	906.3936	0.4450767	0.5330858	686.0113	4.236127	0	12	540	910						Frog_fixed.avi	0
8043	482	550.7974	873.2805	0.5747633	0.5337244	679.3199	4.309982	0	536.877	904.2977	0.4447361	0.5326934	686.0113	4.235793	0	12	544	889						Frog_fixed.avi	0
8060	483	543.3568	897.967	0.5744429	0.5330644	679.3199	4.292965	0	526.2826	910.9913	0.4443924	0.5322064	686.0113	4.232948	0	12	535	904						Frog_fixed.avi	0
8076	484	541.8763	897.5312	0.5741204	0.5325589	679.3199	4.311539	0	519.9739	903.459	0.4440272	0.5320302	686.0117	4.282025	0	12	531	900						Frog_fixed.avi	0
8093	485	546.0265	885.2125	0.5738221	0.5320939	679.3199	4.321875	0	539.0511	924.933	0.4437291	0.531441	685.9872	4.236032	0	12	543	905						Frog_fixed.avi	0
8110	486	581.2742	881.8272	0.5732286	0.5314441	679.3199	4.304482	0	573.22	901.7235	0.4431901	0.5309556	685.9872	4.243641	0	12	577	892						Frog_fixed.avi	0
8126	487	584.7314	878.442	0.5731077	0.5301465	689.7249	4.305575	0	829.673	619.3064	0.4410647	0.5299702	691.7435	4.442027	0	12	707	749						Frog_fixed.avi	0
8143	488	-1280	-1024	-1	-1	-1	-1	4	-1280	-1024	-1	-1	-1	-1	4	13	0	0						Frog_fixed.avi	0
8160	489	-1280	-1024	-1	-1	-1	-1	4	-1280	-1024	-1	-1	-1	-1	4	13	0	0						Frog_fixed.avi	0
8176	490	-1280	-1024	-1	-1	-1	-1	4	-1280	-1024	-1	-1	-1	-1	4	13	0	0						Frog_fixed.avi	0
8193	491	-1280	-1024	-1	-1	-1	-1	4	-1280	-1024	-1	-1	-1	-1	4	13	0	0						Frog_fixed.avi	0
8210	492	-1280	-1024	-1	-1	-1	-1	4	1037.498	500.1816	0.4389791	0.5292587	686.1198	4.375165	0	13	1037	500						Frog_fixed.avi	0
8226	493	1052.883	472.2874	0.569963	0.5282832	689.7249	4.458066	0	1034.515	507.7123	0.4386524	0.5289218	686.1759	4.372919	0	13	1044	490						Frog_fixed.avi	0
8243	494	1052.646	469.9131	0.5697481	0.5279539	689.7249	4.443009	0	1044.833	505.4373	0.4384233	0.5287582	686.3497	4.378985	0	13	1049	488						Frog_fixed.avi	0
8259	495	1037.604	453.2281	0.5680879	0.5278431	689.7231	4.528783	0	1040.676	499.5373	0.4381407	0.5285453	686.4047	4.37577	0	13	1039	476						Frog_fixed.avi	0
8276	496	1038.505	470.2733	0.5679619	0.5273012	680.4631	4.435203	0	1052.074	511.0849	0.4383038	0.5280631	688.9673	4.27887	0	13	1045	491						Frog_fixed.avi	0
8293	497	-1280	-1024	-1	-1	-1	-1	4	1044.999	505.9904	0.4375991	0.5280156	688.967	4.370004	0	13	1045	506						Frog_fixed.avi	0
8309	498	1047.816	483.0814	0.5675944	0.5265911	680.4631	4.364015	0	1043.932	510.4675	0.4374536	0.5277913	686.0519	4.350721	0	13	1046	497						Frog_fixed.avi	0
8326	499	1050.243	486.1424	0.5674235	0.526194	680.4631	4.359888	0	1048.867	503.3342	0.4372189	0.5274809	686.0853	4.350214	0	13	1050	495						Frog_fixed.avi	0
8343	500	1039.049	484.6386	0.5671917	0.5258216	680.4631	4.36628	0	1042.171	503.2924	0.4369816	0.527227	686.0358	4.350667	0	13	1041	494						Frog_fixed.avi	0
8359	501	1046.262	488.3027	0.5670332	0.5254985	680.4631	4.358078	0	1040.541	504.7319	0.4367862	0.5270528	685.832	4.328034	0	13	1043	497						Frog_fixed.avi	0
8376	502	1031.17	493.2818	0.5668088	0.5251119	680.4631	4.35814	0	1043.605	508.8554	0.436565	0.5267424	685.893	4.31672	0	13	1037	501						Frog_fixed.avi	0
8393	503	1030.948	494.0408	0.5672832	0.5248786	684.2061	4.358202	0	1019.292	497.8605	0.436365	0.5268215	685.391	4.342258	0	13	1025	496						Frog_fixed.avi	0
8409	504	1040.18	470.5852	0.566321	0.5248478	684.2043	4.41714	0	1042.717	505.8239	0.4362158	0.5264677	685.5027	4.317463	0	13	1041	488						Frog_fixed.avi	0
8426	505	1030.856	500.6441	0.566072	0.524336	678.7211	4.322841	0	1034.866	508.9645	0.4360662	0.5263194	685.8608	4.323153	0	13	1033	505						Frog_fixed.avi	0
8443	506	-1280	-1024	-1	-1	-1	-1	4	1039.641	520.5307	0.4359717	0.5257775	685.8737	4.245128	0	13	1040	521						Frog_fixed.avi	0
8459	507	1040.345	497.3072	0.5658525	0.5235444	678.7211	4.286913	0	1048.202	494.7519	0.4358182	0.5256875	685.8739	4.286369	0	13	1044	496						Frog_fixed.avi	0
8476	508	-1280	-1024	-1	-1	-1	-1	4	1049.324	497.9622	0.4356842	0.5252951	685.9242	4.268019	0	13	1049	498						Frog_fixed.avi	0
8493	509	1038.828	490.0413	0.5656798	0.5225904	678.7211	4.284622	0	1051.649	506.7114	0.4356295	0.5248377	685.5183	4.273835	0	13	1045	498						Frog_fixed.avi	0
8509	510	1044.644	483.5369	0.5656278	0.5221899	678.7211	4.291502	0	1042.58	493.6932	0.4355314	0.5245162	685.7443	4.264577	0	13	1044	489						Frog_fixed.avi	0
8526	511	1030.548	494.1604	0.5655031	0.5216916	678.7211	4.309956	0	1025.633	516.3087	0.4354495	0.5240937	685.5648	4.29491	0	13	1028	505						Frog_fixed.avi	0
8543	512	1029.727	493.3653	0.5657565	0.5212805	680.6774	4.320694	0	1029.494	493.2677	0.4354	0.5240149	685.2899	4.257293	0	13	1030	493						Frog_fixed.avi	0
8559	513	1036.904	479.9544	0.5656701	0.520913	680.6774	4.324954	0	1027.842	517.3432	0.4357457	0.5234067	682.6854	4.261992	0	13	1032	499						Frog_fixed.avi	0
8576	514	1034.468	484.496	0.5656157	0.5205531	680.6774	4.320037	0	1048.606	505.2857	0.4352745	0.5231549	685.6389	4.282223	0	13	1042	495						Frog_fixed.avi	0
8593	515	1045.651	493.367	0.5655616	0.5203798	680.6774	4.312364	0	1052.394	492.4897	0.4352305	0.5230914	685.6589	4.273244	0	13	1049	493						Frog_fixed.avi	0
8609	516	-1280	-1024	-1	-1	-1	-1	4	-1280	-1024	-1	-1	-1	-1	4	13	0	0						Frog_fixed.avi	0
8626	517	-1280	-1024	-1	-1	-1	-1	4	-1280	-1024	-1	-1	-1	-1	4	13	0	0						Frog_fixed.avi	0
8643	518	-1280	-1024	-1	-1	-1	-1	4	-1280	-1024	-1	-1	-1	-1	4	13	0	0						Frog_fixed.avi	0
8659	519	-1280	-1024	-1	-1	-1	-1	4	-1280	-1024	-1	-1	-1	-1	4	13	0	0						Frog_fixed.avi	0
8676	520	1059.597	490.9543	0.5665527	0.5211805	688.0599	4.380669	0	1047.816	492.8565	0.4351222	0.5239124	685.8126	4.341844	0	13	1054	492						Frog_fixed.avi	0
8693	521	1053.715	494.8252	0.5654783	0.5215073	681.0499	4.388657	0	1052.217	491.4151	0.4351511	0.5243492	685.7491	4.349693	0	13	1053	493						Frog_fixed.avi	0
8709	522	-1280	-1024	-1	-1	-1	-1	4	-1280	-1024	-1	-1	-1	-1	4	13	0	0						Frog_fixed.avi	0
8726	523	-1280	-1024	-1	-1	-1	-1	4	-1280	-1024	-1	-1	-1	-1	4	13	0	0						Frog_fixed.avi	0
8743	524	-1280	-1024	-1	-1	-1	-1	4	-1280	-1024	-1	-1	-1	-1	4	13	0	0						Frog_fixed.avi	0
8759	525	1044.344	484.8578	0.5652409	0.522173	681.0499	4.391129	0	1045.316	498.7789	0.435004	0.5248974	686.2531	4.348491	0	13	1045	492						Frog_fixed.avi	0
8776	526	1045.116	488.7122	0.5652767	0.5223097	681.4954	4.398705	0	1042.961	512.593	0.4345602	0.5248548	682.5711	4.31448	0	13	1044	501						Frog_fixed.avi	0
8793	527	-1280	-1024	-1	-1	-1	-1	4	-1280	-1024	-1	-1	-1	-1	4	13	0	0						Frog_fixed.avi	0
8809	528	-1280	-1024	-1	-1	-1	-1	4	-1280	-1024	-1	-1	-1	-1	4	13	0	0						Frog_fixed.avi	0
8826	529	-1280	-1024	-1	-1	-1	-1	4	-1280	-1024	-1	-1	-1	-1	4	13	0	0						Frog_fixed.avi	0
8842	530	-1280	-1024	-1	-1	-1	-1	4	1060.177	505.8782	0.4347563	0.5255942	686.2548	4.340513	0	14	1060	506						Frog_fixed.avi	0
8859	531	-1280	-1024	-1	-1	-1	-1	4	1022.696	534.0084	0.4348125	0.5266141	686.9265	4.448783	0	14	1023	534						Frog_fixed.avi	0
8876	532	1023.075	516.6041	0.5650196	0.5237037	681.4954	4.456273	0	1036.999	532.9118	0.4348911	0.526664	686.442	4.4228	0	14	1030	525						Frog_fixed.avi	0
8892	533	-1280	-1024	-1	-1	-1	-1	4	-1280	-1024	-1	-1	-1	-1	4	14	0	0						Frog_fixed.avi	0
8909	534	-1280	-1024	-1	-1	-1	-1	4	1031.411	541.7296	0.4348279	0.527594	686.5843	4.431675	0	14	1031	542						Frog_fixed.avi	0
8926	535	-1280	-1024	-1	-1	-1	-1	4	1019.237	557.0375	0.4348083	0.5283414	686.5497	4.498732	0	14	1019	557						Frog_fixed.avi	0
8942	536	-1280	-1024	-1	-1	-1	-1	4	-1280	-1024	-1	-1	-1	-1	4		0	0						Frog_fixed.avi	0
8959	537	-1280	-1024	-1	-1	-1	-1	4	-1280	-1024	-1	-1	-1	-1	4		0	0						Frog_fixed.avi	0
8976	538	-1280	-1024	-1	-1	-1	-1	4	-1280	-1024	-1	-1	-1	-1	4		0	0						Frog_fixed.avi	0
8992	539	-1280	-1024	-1	-1	-1	-1	4	-1280	-1024	-1	-1	-1	-1	4		0	0						Frog_fixed.avi	0
9009	540	-1280	-1024	-1	-1	-1	-1	4	-1280	-1024	-1	-1	-1	-1	4		0	0						Frog_fixed.avi	0
9026	541	-1280	-1024	-1	-1	-1	-1	4	-1280	-1024	-1	-1	-1	-1	4		0	0						Frog_fixed.avi	0
9042	542	-1280	-1024	-1	-1	-1	-1	4	-1280	-1024	-1	-1	-1	-1	4		0	0						Frog_fixed.avi	0
9059	543	-1280	-1024	-1	-1	-1	-1	4	1020.818	534.7566	0.4350997	0.531437	686.774	4.519454	0	15	1021	535						Frog_fixed.avi	0
9076	544	-1280	-1024	-1	-1	-1	-1	4	1010.713	530.7786	0.4351283	0.5315934	686.774	4.540192	0	15	1011	531						Frog_fixed.avi	0
9092	545	-1280	-1024	-1	-1	-1	-1	4	1005.898	530.2265	0.4351522	0.5316694	686.774	4.58727	0	15	1006	530						Frog_fixed.avi	0
9109	546	-1280	-1024	-1	-1	-1	-1	4	1020.249	544.3752	0.4351504	0.5315106	686.7645	4.513806	0	15	1020	544						Frog_fixed.avi	0
9126	547	-1280	-1024	-1	-1	-1	-1	4	1024.753	552.2339	0.4351154	0.5314484	686.7784	4.486007	0	15	1025	552						Frog_fixed.avi	0
9142	548	-1280	-1024	-1	-1	-1	-1	4	1023.315	537.86	0.4350901	0.5319026	686.7787	4.546692	0	15	1023	538						Frog_fixed.avi	0
9159	549	-1280	-1024	-1	-1	-1	-1	4	1022.692	549.5521	0.4349885	0.5319785	686.8832	4.503524	0	15	1023	550						Frog_fixed.avi	0
9176	550	-1280	-1024	-1	-1	-1	-1	4	1029.893	546.1025	0.4349156	0.5320541	686.9554	4.508818	0	15	1030	546						Frog_fixed.avi	0
9192	551	-1280	-1024	-1	-1	-1	-1	4	1027.443	543.7806	0.4348173	0.5321409	686.9666	4.516394	0	15	1027	544						Frog_fixed.avi	0
9209	552	1011.087	518.1823	0.5656598	0.5294402	687.2618	4.585766	0	1025.288	537.6515	0.4347232	0.5321621	687.2615	4.520514	0	15	1018	528						Frog_fixed.avi	0
9226	553	-1280	-1024	-1	-1	-1	-1	4	1025.944	533.2244	0.4345238	0.5324821	687.2618	4.554778	0	15	1026	533						Frog_fixed.avi	0
9242	554	-1280	-1024	-1	-1	-1	-1	4	-1280	-1024	-1	-1	-1	-1	4	15	0	0						Frog_fixed.avi	0
9259	555	-1280	-1024	-1	-1	-1	-1	4	-1280	-1024	-1	-1	-1	-1	4	15	0	0						Frog_fixed.avi	0
9275	556	-1280	-1024	-1	-1	-1	-1	4	-1280	-1024	-1	-1	-1	-1	4	15	0	0						Frog_fixed.avi	0
9292	557	-1280	-1024	-1	-1	-1	-1	4	1030.48	553.9836	0.4340396	0.5322822	686.8327	4.479739	0	15	1030	554						Frog_fixed.avi	0
9309	558	-1280	-1024	-1	-1	-1	-1	4	-1280	-1024	-1	-1	-1	-1	4	15	0	0						Frog_fixed.avi	0
9326	559	-1280	-1024	-1	-1	-1	-1	4	-1280	-1024	-1	-1	-1	-1	4	15	0	0						Frog_fixed.avi	0
9342	560	-1280	-1024	-1	-1	-1	-1	4	-1280	-1024	-1	-1	-1	-1	4	15	0	0						Frog_fixed.avi	0
9359	561	1017.301	514.4437	0.5646677	0.5296571	687.4209	4.580973	0	1025.994	545.3178	0.4336714	0.5328823	687.4207	4.495586	0	15	1022	530						Frog_fixed.avi	0
9376	562	-1280	-1024	-1	-1	-1	-1	4	-1280	-1024	-1	-1	-1	-1	4	15	0	0						Frog_fixed.avi	0
9392	563	-1280	-1024	-1	-1	-1	-1	4	1025.404	552.1873	0.4334546	0.5329189	685.8448	4.435111	0	15	1025	552						Frog_fixed.avi	0
9409	564	-1280	-1024	-1	-1	-1	-1	4	-1280	-1024	-1	-1	-1	-1	4	15	0	0						Frog_fixed.avi	0
9425	565	-1280	-1024	-1	-1	-1	-1	4	-1280	-1024	-1	-1	-1	-1	4	15	0	0						Frog_fixed.avi	0
9442	566	-1280	-1024	-1	-1	-1	-1	4	-1280	-1024	-1	-1	-1	-1	4	15	0	0						Frog_fixed.avi	0
9459	567	-1280	-1024	-1	-1	-1	-1	4	1019.682	545.8759	0.4337263	0.5340459	687.218	4.486922	0	15	1020	546						Frog_fixed.avi	0
9475	568	-1280	-1024	-1	-1	-1	-1	4	1021.868	586.5432	0.4334639	0.533899	683.843	4.383152	0	15	1022	587						Frog_fixed.avi	0
9492	569	-1280	-1024	-1	-1	-1	-1	4	1039.871	564.7459	0.4335513	0.5339079	683.8424	4.356104	0	15	1040	565						Frog_fixed.avi	0
9509	570	-1280	-1024	-1	-1	-1	-1	4	1041.676	513.0178	0.4340179	0.5339817	683.8427	4.438575	0	15	1042	513						Frog_fixed.avi	0
9525	571	-1280	-1024	-1	-1	-1	-1	4	1030.856	525.3489	0.4340821	0.5338004	687.0717	4.387036	0	15	1031	525						Frog_fixed.avi	0
9542	572	-1280	-1024	-1	-1	-1	-1	4	-1280	-1024	-1	-1	-1	-1	4	15	0	0						Frog_fixed.avi	0
9559	573	-1280	-1024	-1	-1	-1	-1	4	1037.821	526.3467	0.4341881	0.5338761	687.0717	4.403965	0	15	1038	526						Frog_fixed.avi	0
9575	574	-1280	-1024	-1	-1	-1	-1	4	1027.281	523.5609	0.4341825	0.533885	687.0717	4.397182	0	15	1027	524						Frog_fixed.avi	0
9592	575	-1280	-1024	-1	-1	-1	-1	4	1028.629	524.9642	0.4342303	0.5339926	687.0717	4.40508	0	15	1029	525						Frog_fixed.avi	0
9609	576	-1280	-1024	-1	-1	-1	-1	4	-1280	-1024	-1	-1	-1	-1	4	15	0	0						Frog_fixed.avi	0
9625	577	-1280	-1024	-1	-1	-1	-1	4	1041.58	519.6612	0.434373	0.5342895	686.9966	4.381733	0	15	1042	520						Frog_fixed.avi	0
9642	578	-1280	-1024	-1	-1	-1	-1	4	1045.091	518.317	0.4346211	0.5344353	688.4437	4.378474	0	15	1045	518						Frog_fixed.avi	0
9659	579	-1280	-1024	-1	-1	-1	-1	4	1042.99	506.9019	0.434687	0.534567	688.4431	4.374136	0	15	1043	507						Frog_fixed.avi	0
9675	580	-1280	-1024	-1	-1	-1	-1	4	1037.222	523.7764	0.4347225	0.5347241	688.4431	4.424626	0	15	1037	524						Frog_fixed.avi	0
9692	581	-1280	-1024	-1	-1	-1	-1	4	1092.458	672.8492	0.4347554	0.5355871	688.4431	4.397863	0	16	1092	673						Frog_fixed.avi	0
9709	582	-1280	-1024	-1	-1	-1	-1	4	1107.026	733.7899	0.4350148	0.536503	689.3233	4.422602	0	16	1107	734						Frog_fixed.avi	0
9725	583	-1280	-1024	-1	-1	-1	-1	4	1083.897	795.7997	0.4348858	0.536552	689.3227	4.397053	0	16	1084	796						Frog_fixed.avi	0
9742	584	-1280	-1024	-1	-1	-1	-1	4	1080.095	813.0831	0.4348286	0.5368168	689.3227	4.404413	0	16	1080	813						Frog_fixed.avi	0
9758	585	-1280	-1024	-1	-1	-1	-1	4	1072.862	831.0813	0.4345816	0.5371153	689.3226	4.372283	0	16	1073	831						Frog_fixed.avi	0
9775	586	-1280	-1024	-1	-1	-1	-1	4	1067.917	848.6029	0.434259	0.5375965	688.2682	4.36648	0	16	1068	849						Frog_fixed.avi	0
9792	587	1085.646	789.2959	0.5643261	0.5341113	686.4656	4.513985	0	1063.65	820.5353	0.4339243	0.537885	688.2675	4.380206	0	16	1075	805						Frog_fixed.avi	0
9808	588	-1280	-1024	-1	-1	-1	-1	4	1074.973	833.1581	0.433516	0.5380248	688.2675	4.407525	0	16	1075	833						Frog_fixed.avi	0
9825	589	1089.364	771.0189	0.5635493	0.5342784	686.4656	4.490531	0	1082.859	824.925	0.4331272	0.5384435	688.2675	4.406893	0	16	1086	798						Frog_fixed.avi	0
9842	590	1089.364	771.0189	0.5624332	0.5343992	681.1189	4.490531	0	1090.744	830.5958	0.431938	0.5385644	680.4645	4.406261	0	16	1090	801						Frog_fixed.avi	0
9858	591	-1280	-1024	-1	-1	-1	-1	4	-1280	-1024	-1	-1	-1	-1	4	16	0	0						Frog_fixed.avi	0
9875	592	-1280	-1024	-1	-1	-1	-1	4	-1280	-1024	-1	-1	-1	-1	4	16	0	0						Frog_fixed.avi	0
9892	593	-1280	-1024	-1	-1	-1	-1	4	-1280	-1024	-1	-1	-1	-1	4	16	0	0						Frog_fixed.avi	0
9908	594	-1280	-1024	-1	-1	-1	-1	4	-1280	-1024	-1	-1	-1	-1	4	16	0	0						Frog_fixed.avi	0
9925	595	-1280	-1024	-1	-1	-1	-1	4	-1280	-1024	-1	-1	-1	-1	4	16	0	0						Frog_fixed.avi	0
9942	596	1055.579	765.9545	0.5626602	0.5339571	688.376	4.576783	1	696.5579	825.8611	0.562418	0.5339544	690.4731	4.586615	3	16	1056	766						Frog_fixed.avi	0
9958	597	1088.27	766.3068	0.5653647	0.5336513	688.3802	4.53222	0	1082.017	842.7272	0.4348806	0.5367725	690.4766	4.401675	0	16	1085	805						Frog_fixed.avi	0
9975	598	1081.667	784.6055	0.5661957	0.5339018	688.3802	4.511347	0	1064.042	826.4453	0.4356587	0.5365918	690.4766	4.38915	0	16	1073	806						Frog_fixed.avi	0
9992	599	1098.89	771.8766	0.5670763	0.5343717	688.3802	4.511763	0	1079.858	817.5526	0.4364875	0.5364058	690.4766	4.407217	0	16	1089	795						Frog_fixed.avi	0
10008	600	1068.772	755.5657	0.5660724	0.5354618	688.6142	4.524754	0	1073.146	808.66	0.4375455	0.5364758	691.5059	4.404889	0	16	1071	782						Frog_fixed.avi	0
10025	601	1080.578	792.2723	0.5689971	0.5354626	688.618	4.463043	0	1086.312	813.2955	0.4385025	0.5366693	691.5052	4.404813	0	16	1083	803						Frog_fixed.avi	0
10042	602	1084.011	777.5832	0.5699255	0.5360134	688.618	4.458506	0	1069.394	820.724	0.4393693	0.5367209	691.5052	4.365847	0	16	1077	799						Frog_fixed.avi	0
10058	603	1090.375	775.0961	0.5708175	0.5362307	688.618	4.429913	0	1085.381	803.2818	0.4402359	0.5365708	691.5052	4.374637	0	16	1088	789						Frog_fixed.avi	0
10075	604	-1280	-1024	-1	-1	-1	-1	4	-1280	-1024	-1	-1	-1	-1	4	16	0	0						Frog_fixed.avi	0
10092	605	-1280	-1024	-1	-1	-1	-1	4	-1280	-1024	-1	-1	-1	-1	4	16	0	0						Frog_fixed.avi	0
10108	606	-1280	-1024	-1	-1	-1	-1	4	-1280	-1024	-1	-1	-1	-1	4	16	0	0						Frog_fixed.avi	0
10125	607	1084.455	781.7874	0.5723286	0.5364875	681.2358	4.357963	0	1071.934	828.2626	0.442416	0.5356626	687.6832	4.313244	0	16	1078	805						Frog_fixed.avi	0
10142	608	1070.691	779.5275	0.5725933	0.5368734	681.2342	4.385258	0	1058.732	818.6746	0.4426989	0.5357409	687.6832	4.346828	0	16	1065	799						Frog_fixed.avi	0
10158	609	1083.63	790.8591	0.5726973	0.5367689	680.9036	4.334006	0	1063.703	813.694	0.4428638	0.535884	687.6832	4.336243	0	16	1074	802						Frog_fixed.avi	0
10175	610	1074.208	781.235	0.5726075	0.5369281	680.9036	4.344503	0	1070.009	834.29	0.4428197	0.5359748	687.6832	4.315763	0	16	1072	808						Frog_fixed.avi	0
10192	611	1077.237	780.0426	0.5724078	0.5369558	680.9036	4.365863	0	1072.566	824.8722	0.4426235	0.5361307	687.6832	4.318902	0	16	1075	802						Frog_fixed.avi	0
10208	612	1093.633	780.4919	0.5722022	0.5369235	680.9036	4.351928	0	1067.694	823.0429	0.4423978	0.5363273	687.6832	4.305044	0	16	1081	802						Frog_fixed.avi	0
10225	613	1087.289	780.9219	0.5718324	0.5369921	680.9036	4.357488	0	1066.16	815.2886	0.4420514	0.5365224	687.6832	4.324722	0	16	1077	798						Frog_fixed.avi	0
10242	614	1069.653	777.3613	0.571492	0.5373636	680.9002	4.378175	0	1065.9	811.4843	0.4423141	0.5367015	692.3868	4.322043	0	16	1068	794						Frog_fixed.avi	0
10258	615	1081.125	777.13	0.571165	0.5368943	680.9036	4.354092	0	1072.735	808.724	0.4413827	0.5371019	692.3864	4.416355	0	16	1077	793						Frog_fixed.avi	0
10275	616	1079.686	784.137	0.5708615	0.5371628	680.9019	4.409791	0	1081.704	827.3558	0.4412366	0.537126	687.8068	4.339189	0	16	1081	806						Frog_fixed.avi	0
10292	617	1079.69	784.3831	0.5706249	0.5369762	681.1199	4.355991	0	1063.833	809.6069	0.4409055	0.537618	687.8072	4.416165	0	16	1072	797						Frog_fixed.avi	0
10308	618	1069.448	772.2263	0.5703845	0.53738	681.1165	4.405637	0	1056.768	807.5236	0.4409423	0.5374976	689.4976	4.337997	0	16	1063	790						Frog_fixed.avi	0
10325	619	1090.648	762.6647	0.5702711	0.5369646	681.1199	4.373436	0	1090.844	821.2564	0.4407955	0.5376198	689.4968	4.349619	0	16	1091	792						Frog_fixed.avi	0
10341	620	1075.261	778.3614	0.5700806	0.5370899	681.1182	4.408542	0	1064.258	825.9754	0.4405942	0.5377395	689.4968	4.317255	0	16	1070	802						Frog_fixed.avi	0
10358	621	1078.274	765.1097	0.5699513	0.536842	681.1407	4.413981	0	1081.446	819.3077	0.4404726	0.5377702	689.4968	4.35827	0	16	1080	792						Frog_fixed.avi	0
10375	622	1073.525	770.4622	0.5710183	0.5368415	689.4449	4.431856	0	1069.451	820.2311	0.4402294	0.537756	688.8908	4.350366	0	16	1071	795						Frog_fixed.avi	0
10391	623	1085.018	781.3876	0.5696202	0.5365964	681.1407	4.422567	0	1067.594	816.0039	0.4401011	0.5376294	688.8901	4.341288	0	16	1076	799						Frog_fixed.avi	0
10408	624	983.193	592.6681	0.5695999	0.5357615	681.1407	4.423998	0	1011.682	633.5629	0.4405196	0.5367766	688.8901	4.379773	0	17	997	613						Frog_fixed.avi	0
10425	625	-1280	-1024	-1	-1	-1	-1	4	1023.243	533.4492	0.4407561	0.5362441	688.8901	4.366456	0	17	1023	533						Frog_fixed.avi	0
10441	626	-1280	-1024	-1	-1	-1	-1	4	1007.61	489.8585	0.4404073	0.5370153	689.2242	4.481722	0	17	1008	490						Frog_fixed.avi	0
10458	627	-1280	-1024	-1	-1	-1	-1	4	-1280	-1024	-1	-1	-1	-1	4	17	0	0						Frog_fixed.avi	0
10475	628	-1280	-1024	-1	-1	-1	-1	4	-1280	-1024	-1	-1	-1	-1	4	17	0	0						Frog_fixed.avi	0
10491	629	-1280	-1024	-1	-1	-1	-1	4	-1280	-1024	-1	-1	-1	-1	4	17	0	0						Frog_fixed.avi	0
10508	630	-1280	-1024	-1	-1	-1	-1	4	1009.715	521.1157	0.4412293	0.5364565	688.2917	4.371298	0	17	1010	521						Frog_fixed.avi	0
10525	631	-1280	-1024	-1	-1	-1	-1	4	-1280	-1024	-1	-1	-1	-1	4	17	0	0						Frog_fixed.avi	0
10541	632	-1280	-1024	-1	-1	-1	-1	4	1020.75	508.874	0.4418088	0.5362164	688.2917	4.392559	0	17	1021	509						Frog_fixed.avi	0
10558	633	-1280	-1024	-1	-1	-1	-1	4	1001.6	529.2465	0.4420434	0.5361536	688.2917	4.431547	0	17	1002	529						Frog_fixed.avi	0
10575	634	-1280	-1024	-1	-1	-1	-1	4	1014.706	516.4974	0.4422724	0.5362438	688.2917	4.401004	0	17	1015	516						Frog_fixed.avi	0
10591	635	-1280	-1024	-1	-1	-1	-1	4	-1280	-1024	-1	-1	-1	-1	4	17	0	0						Frog_fixed.avi	0
10608	636	-1280	-1024	-1	-1	-1	-1	4	-1280	-1024	-1	-1	-1	-1	4	17	0	0						Frog_fixed.avi	0
10625	637	-1280	-1024	-1	-1	-1	-1	4	1004.96	507.0656	0.4429303	0.5375001	688.2917	4.419858	0	17	1005	507						Frog_fixed.avi	0
10641	638	-1280	-1024	-1	-1	-1	-1	4	1001.737	511.1263	0.4431616	0.5378446	688.2916	4.416708	0	17	1002	511						Frog_fixed.avi	0
10658	639	-1280	-1024	-1	-1	-1	-1	4	998.5134	512.6241	0.4436695	0.5380112	689.7159	4.413559	0	17	999	513						Frog_fixed.avi	0
10675	640	984.4246	475.5173	0.5736324	0.5386894	683.5497	4.514705	0	1008.79	520.2177	0.4440117	0.5378442	689.7151	4.431385	0	17	997	498						Frog_fixed.avi	0
10691	641	-1280	-1024	-1	-1	-1	-1	4	-1280	-1024	-1	-1	-1	-1	4	17	0	0						Frog_fixed.avi	0
10708	642	-1280	-1024	-1	-1	-1	-1	4	-1280	-1024	-1	-1	-1	-1	4	17	0	0						Frog_fixed.avi	0
10725	643	-1280	-1024	-1	-1	-1	-1	4	-1280	-1024	-1	-1	-1	-1	4	17	0	0						Frog_fixed.avi	0
10741	644	982.2388	477.9131	0.5747511	0.5371518	682.507	4.523058	0	994.7501	521.9665	0.4451112	0.5360042	688.7723	4.40183	0	17	988	500						Frog_fixed.avi	0
10758	645	-1280	-1024	-1	-1	-1	-1	4	990.3438	507.774	0.4453081	0.5356541	688.7723	4.426548	0	17	990	508						Frog_fixed.avi	0
10775	646	-1280	-1024	-1	-1	-1	-1	4	991.7859	519.3524	0.4455286	0.5354931	688.7723	4.437311	0	17	992	519						Frog_fixed.avi	0
10791	647	-1280	-1024	-1	-1	-1	-1	4	993.2279	513.7502	0.4456503	0.5353382	688.5788	4.448073	0	17	993	514						Frog_fixed.avi	0
10808	648	-1280	-1024	-1	-1	-1	-1	4	991.6257	514.7085	0.4456314	0.5350497	688.578	4.408887	0	17	992	515						Frog_fixed.avi	0
10825	649	-1280	-1024	-1	-1	-1	-1	4	987.6263	513.676	0.445653	0.5346617	688.578	4.437586	0	17	988	514						Frog_fixed.avi	0
10841	650	993.9467	476.863	0.5761806	0.5359481	686.4648	4.551264	0	996.319	520.6293	0.4457026	0.5342972	688.578	4.421221	0	17	995	499						Frog_fixed.avi	0
10858	651	993.9467	476.863	0.5758528	0.5356789	683.8456	4.551264	0	996.5504	522.2588	0.4451808	0.5340274	683.344	4.434898	0	17	995	500						Frog_fixed.avi	0
10875	652	-1280	-1024	-1	-1	-1	-1	4	986.3384	524.7137	0.4452374	0.5336374	683.3433	4.402318	0	17	986	525						Frog_fixed.avi	0
10891	653	-1280	-1024	-1	-1	-1	-1	4	975.936	527.4119	0.4453252	0.5334632	683.3433	4.393474	0	17	976	527						Frog_fixed.avi	0
10908	654	-1280	-1024	-1	-1	-1	-1	4	985.3126	528.4798	0.4454736	0.5333512	683.3433	4.389089	0	17	985	528						Frog_fixed.avi	0
10924	655	-1280	-1024	-1	-1	-1	-1	4	-1280	-1024	-1	-1	-1	-1	4	17	0	0						Frog_fixed.avi	0
10941	656	-1280	-1024	-1	-1	-1	-1	4	982.0164	536.7573	0.4458383	0.5330232	683.3433	4.425907	0	17	982	537						Frog_fixed.avi	0
10958	657	-1280	-1024	-1	-1	-1	-1	4	983.0695	532.2273	0.4460453	0.532735	683.3433	4.396599	0	17	983	532						Frog_fixed.avi	0
10974	658	-1280	-1024	-1	-1	-1	-1	4	-1280	-1024	-1	-1	-1	-1	4	17	0	0						Frog_fixed.avi	0
10991	659	-1280	-1024	-1	-1	-1	-1	4	983.6309	531.797	0.4464059	0.5316222	683.3433	4.420907	0	17	984	532						Frog_fixed.avi	0
11008	660	-1280	-1024	-1	-1	-1	-1	4	984.6613	527.5483	0.4465037	0.5310071	683.3433	4.411706	0	17	985	528						Frog_fixed.avi	0
11024	661	981.7556	472.0012	0.5772165	0.5324676	683.1515	4.531587	0	970.6886	533.6496	0.4464891	0.5303923	683.1508	4.430658	0	17	976	503						Frog_fixed.avi	0
11041	662	981.7556	472.0012	0.5778696	0.5319965	687.5698	4.531587	0	966.718	532.8509	0.4469551	0.5299208	687.0877	4.430842	0	17	974	502						Frog_fixed.avi	0
11058	663	982.8431	471.2797	0.577825	0.5316501	687.5698	4.560849	0	972.9902	511.3249	0.4468734	0.5296756	687.087	4.427007	0	17	978	491						Frog_fixed.avi	0
11074	664	-1280	-1024	-1	-1	-1	-1	4	983.9468	512.5558	0.4468078	0.5294785	687.087	4.44892	0	18	984	513						Frog_fixed.avi	0
11091	665	-1280	-1024	-1	-1	-1	-1	4	916.5844	500.7649	0.4469824	0.5291982	687.087	4.464601	0	18	917	501						Frog_fixed.avi	0
11108	666	-1280	-1024	-1	-1	-1	-1	4	901.4347	497.6551	0.4472049	0.528967	688.9093	4.480281	0	18	901	498						Frog_fixed.avi	0
11124	667	-1280	-1024	-1	-1	-1	-1	4	931.5255	486.8264	0.4471725	0.528662	688.9086	4.482714	0	18	932	487						Frog_fixed.avi	0
11141	668	-1280	-1024	-1	-1	-1	-1	4	940.2899	493.8833	0.447281	0.5282116	688.9086	4.488661	0	18	940	494						Frog_fixed.avi	0
11158	669	-1280	-1024	-1	-1	-1	-1	4	942.2441	485.0354	0.4474699	0.5277626	688.9086	4.473742	0	18	942	485						Frog_fixed.avi	0
11174	670	-1280	-1024	-1	-1	-1	-1	4	-1280	-1024	-1	-1	-1	-1	4	18	0	0						Frog_fixed.avi	0
11191	671	-1280	-1024	-1	-1	-1	-1	4	939.1744	485.0128	0.448062	0.5267687	688.9086	4.472748	0	18	939	485						Frog_fixed.avi	0
11208	672	922.8735	459.3209	0.5777037	0.5290162	679.4295	4.521397	0	930.9988	495.3796	0.4482597	0.5263443	688.9086	4.488102	0	18	927	477						Frog_fixed.avi	0
11224	673	925.6456	469.6487	0.5778269	0.528689	679.4295	4.545299	0	915.7858	495.6732	0.4483477	0.5259261	688.9086	4.45973	0	18	921	483						Frog_fixed.avi	0
11241	674	925.6456	469.6487	0.5786741	0.5283592	684.9778	4.545299	0	905.2644	495.9669	0.4484527	0.5256132	689.894	4.460508	0	18	915	483						Frog_fixed.avi	0
11257	675	-1280	-1024	-1	-1	-1	-1	4	943.9794	473.091	0.4482305	0.5253292	689.8934	4.508964	0	18	944	473						Frog_fixed.avi	0
11274	676	-1280	-1024	-1	-1	-1	-1	4	928.7097	487.7888	0.4478994	0.5250142	689.8934	4.525825	0	18	929	488						Frog_fixed.avi	0
11291	677	-1280	-1024	-1	-1	-1	-1	4	-1280	-1024	-1	-1	-1	-1	4	18	0	0						Frog_fixed.avi	0
11307	678	-1280	-1024	-1	-1	-1	-1	4	-1280	-1024	-1	-1	-1	-1	4	18	0	0						Frog_fixed.avi	0
11324	679	-1280	-1024	-1	-1	-1	-1	4	939.2785	481.3994	0.4467797	0.5241327	689.677	4.518271	0	18	939	481						Frog_fixed.avi	0
11341	680	-1280	-1024	-1	-1	-1	-1	4	930.0238	482.0493	0.4466248	0.5238748	689.6771	4.51546	0	18	930	482						Frog_fixed.avi	0
11357	681	-1280	-1024	-1	-1	-1	-1	4	920.1874	484.0122	0.4465001	0.5235864	689.6771	4.495216	0	18	920	484						Frog_fixed.avi	0
11374	682	-1280	-1024	-1	-1	-1	-1	4	910.7388	485.0998	0.446109	0.5232729	686.1041	4.486594	0	18	911	485						Frog_fixed.avi	0
11391	683	-1280	-1024	-1	-1	-1	-1	4	-1280	-1024	-1	-1	-1	-1	4	18	0	0						Frog_fixed.avi	0
11407	684	-1280	-1024	-1	-1	-1	-1	4	930.6916	494.2405	0.4461108	0.5225274	686.1036	4.492089	0	18	931	494						Frog_fixed.avi	0
11424	685	-1280	-1024	-1	-1	-1	-1	4	947.5408	479.6523	0.4459281	0.522232	686.1036	4.55923	0	18	948	480						Frog_fixed.avi	0
11441	686	-1280	-1024	-1	-1	-1	-1	4	958.9489	481.7251	0.4454359	0.5220628	684.4276	4.572724	0	18	959	482						Frog_fixed.avi	0
11457	687	-1280	-1024	-1	-1	-1	-1	4	-1280	-1024	-1	-1	-1	-1	4		0	0						Frog_fixed.avi	0
11474	688	-1280	-1024	-1	-1	-1	-1	4	-1280	-1024	-1	-1	-1	-1	4		0	0						Frog_fixed.avi	0
11491	689	-1280	-1024	-1	-1	-1	-1	4	-1280	-1024	-1	-1	-1	-1	4		0	0						Frog_fixed.avi	0
11507	690	-1280	-1024	-1	-1	-1	-1	4	-1280	-1024	-1	-1	-1	-1	4		0	0						Frog_fixed.avi	0
11524	691	-1280	-1024	-1	-1	-1	-1	4	-1280	-1024	-1	-1	-1	-1	4		0	0						Frog_fixed.avi	0
11541	692	-1280	-1024	-1	-1	-1	-1	4	-1280	-1024	-1	-1	-1	-1	4		0	0						Frog_fixed.avi	0
11557	693	-1280	-1024	-1	-1	-1	-1	4	-1280	-1024	-1	-1	-1	-1	4		0	0						Frog_fixed.avi	0
11574	694	-1280	-1024	-1	-1	-1	-1	4	-1280	-1024	-1	-1	-1	-1	4		0	0						Frog_fixed.avi	0
11591	695	-1280	-1024	-1	-1	-1	-1	4	-1280	-1024	-1	-1	-1	-1	4		0	0						Frog_fixed.avi	0
11607	696	-1280	-1024	-1	-1	-1	-1	4	-1280	-1024	-1	-1	-1	-1	4		0	0						Frog_fixed.avi	0
11624	697	-1280	-1024	-1	-1	-1	-1	4	-1280	-1024	-1	-1	-1	-1	4		0	0						Frog_fixed.avi	0
11641	698	-1280	-1024	-1	-1	-1	-1	4	-1280	-1024	-1	-1	-1	-1	4		0	0						Frog_fixed.avi	0
11657	699	-1280	-1024	-1	-1	-1	-1	4	-1280	-1024	-1	-1	-1	-1	4		0	0						Frog_fixed.avi	0
11674	700	-1280	-1024	-1	-1	-1	-1	4	-1280	-1024	-1	-1	-1	-1	4		0	0						Frog_fixed.avi	0
11691	701	-1280	-1024	-1	-1	-1	-1	4	915.6311	475.3705	0.4416707	0.5176283	688.6028	4.6162	0	19	916	475						Frog_fixed.avi	0
11707	702	-1280	-1024	-1	-1	-1	-1	4	-1280	-1024	-1	-1	-1	-1	4		0	0						Frog_fixed.avi	0
11724	703	-1280	-1024	-1	-1	-1	-1	4	-1280	-1024	-1	-1	-1	-1	4		0	0						Frog_fixed.avi	0
11741	704	-1280	-1024	-1	-1	-1	-1	4	-1280	-1024	-1	-1	-1	-1	4		0	0						Frog_fixed.avi	0
11757	705	-1280	-1024	-1	-1	-1	-1	4	-1280	-1024	-1	-1	-1	-1	4		0	0						Frog_fixed.avi	0
11774	706	-1280	-1024	-1	-1	-1	-1	4	-1280	-1024	-1	-1	-1	-1	4		0	0						Frog_fixed.avi	0
11791	707	-1280	-1024	-1	-1	-1	-1	4	-1280	-1024	-1	-1	-1	-1	4		0	0						Frog_fixed.avi	0
11807	708	-1280	-1024	-1	-1	-1	-1	4	-1280	-1024	-1	-1	-1	-1	4		0	0						Frog_fixed.avi	0
11824	709	-1280	-1024	-1	-1	-1	-1	4	-1280	-1024	-1	-1	-1	-1	4		0	0						Frog_fixed.avi	0
11841	710	-1280	-1024	-1	-1	-1	-1	4	-1280	-1024	-1	-1	-1	-1	4		0	0						Frog_fixed.avi	0
11857	711	-1280	-1024	-1	-1	-1	-1	4	-1280	-1024	-1	-1	-1	-1	4		0	0						Frog_fixed.avi	0
11874	712	-1280	-1024	-1	-1	-1	-1	4	-1280	-1024	-1	-1	-1	-1	4		0	0						Frog_fixed.avi	0
11890	713	-1280	-1024	-1	-1	-1	-1	4	-1280	-1024	-1	-1	-1	-1	4		0	0						Frog_fixed.avi	0
11907	714	-1280	-1024	-1	-1	-1	-1	4	-1280	-1024	-1	-1	-1	-1	4		0	0						Frog_fixed.avi	0
11924	715	-1280	-1024	-1	-1	-1	-1	4	-1280	-1024	-1	-1	-1	-1	4		0	0						Frog_fixed.avi	0
11940	716	-1280	-1024	-1	-1	-1	-1	4	-1280	-1024	-1	-1	-1	-1	4		0	0						Frog_fixed.avi	0
11957	717	-1280	-1024	-1	-1	-1	-1	4	-1280	-1024	-1	-1	-1	-1	4		0	0						Frog_fixed.avi	0
11974	718	-1280	-1024	-1	-1	-1	-1	4	-1280	-1024	-1	-1	-1	-1	4		0	0						Frog_fixed.avi	0
11990	719	-1280	-1024	-1	-1	-1	-1	4	-1280	-1024	-1	-1	-1	-1	4		0	0						Frog_fixed.avi	0
12007	720	-1280	-1024	-1	-1	-1	-1	4	-1280	-1024	-1	-1	-1	-1	4		0	0						Frog_fixed.avi	0
12024	721	-1280	-1024	-1	-1	-1	-1	4	-1280	-1024	-1	-1	-1	-1	4		0	0						Frog_fixed.avi	0
12040	722	-1280	-1024	-1	-1	-1	-1	4	-1280	-1024	-1	-1	-1	-1	4		0	0						Frog_fixed.avi	0
12057	723	-1280	-1024	-1	-1	-1	-1	4	-1280	-1024	-1	-1	-1	-1	4		0	0						Frog_fixed.avi	0
12074	724	-1280	-1024	-1	-1	-1	-1	4	-1280	-1024	-1	-1	-1	-1	4		0	0						Frog_fixed.avi	0
12090	725	-1280	-1024	-1	-1	-1	-1	4	-1280	-1024	-1	-1	-1	-1	4		0	0						Frog_fixed.avi	0
12107	726	-1280	-1024	-1	-1	-1	-1	4	-1280	-1024	-1	-1	-1	-1	4		0	0						Frog_fixed.avi	0
12124	727	-1280	-1024	-1	-1	-1	-1	4	-1280	-1024	-1	-1	-1	-1	4		0	0						Frog_fixed.avi	0
12140	728	-1280	-1024	-1	-1	-1	-1	4	-1280	-1024	-1	-1	-1	-1	4		0	0						Frog_fixed.avi	0
12157	729	-1280	-1024	-1	-1	-1	-1	4	-1280	-1024	-1	-1	-1	-1	4		0	0						Frog_fixed.avi	0
12174	730	-1280	-1024	-1	-1	-1	-1	4	-1280	-1024	-1	-1	-1	-1	4		0	0						Frog_fixed.avi	0
12190	731	-1280	-1024	-1	-1	-1	-1	4	-1280	-1024	-1	-1	-1	-1	4		0	0						Frog_fixed.avi	0
12207	732	-1280	-1024	-1	-1	-1	-1	4	-1280	-1024	-1	-1	-1	-1	4		0	0						Frog_fixed.avi	0
12224	733	-1280	-1024	-1	-1	-1	-1	4	-1280	-1024	-1	-1	-1	-1	4		0	0						Frog_fixed.avi	0
12240	734	-1280	-1024	-1	-1	-1	-1	4	-1280	-1024	-1	-1	-1	-1	4		0	0						Frog_fixed.avi	0
12257	735	-1280	-1024	-1	-1	-1	-1	4	-1280	-1024	-1	-1	-1	-1	4		0	0						Frog_fixed.avi	0
12274	736	-1280	-1024	-1	-1	-1	-1	4	-1280	-1024	-1	-1	-1	-1	4		0	0						Frog_fixed.avi	0
12290	737	-1280	-1024	-1	-1	-1	-1	4	-1280	-1024	-1	-1	-1	-1	4		0	0						Frog_fixed.avi	0
12307	738	-1280	-1024	-1	-1	-1	-1	4	-1280	-1024	-1	-1	-1	-1	4		0	0						Frog_fixed.avi	0
12324	739	-1280	-1024	-1	-1	-1	-1	4	-1280	-1024	-1	-1	-1	-1	4		0	0						Frog_fixed.avi	0
12340	740	-1280	-1024	-1	-1	-1	-1	4	-1280	-1024	-1	-1	-1	-1	4		0	0						Frog_fixed.avi	0
12357	741	-1280	-1024	-1	-1	-1	-1	4	-1280	-1024	-1	-1	-1	-1	4		0	0						Frog_fixed.avi	0
12373	742	-1280	-1024	-1	-1	-1	-1	4	-1280	-1024	-1	-1	-1	-1	4		0	0						Frog_fixed.avi	0
12390	743	-1280	-1024	-1	-1	-1	-1	4	-1280	-1024	-1	-1	-1	-1	4		0	0						Frog_fixed.avi	0
12407	744	-1280	-1024	-1	-1	-1	-1	4	-1280	-1024	-1	-1	-1	-1	4		0	0						Frog_fixed.avi	0
12423	745	-1280	-1024	-1	-1	-1	-1	4	-1280	-1024	-1	-1	-1	-1	4		0	0						Frog_fixed.avi	0
12440	746	-1280	-1024	-1	-1	-1	-1	4	-1280	-1024	-1	-1	-1	-1	4		0	0						Frog_fixed.avi	0
12457	747	-1280	-1024	-1	-1	-1	-1	4	-1280	-1024	-1	-1	-1	-1	4		0	0						Frog_fixed.avi	0
12473	748	-1280	-1024	-1	-1	-1	-1	4	-1280	-1024	-1	-1	-1	-1	4		0	0						Frog_fixed.avi	0
12490	749	-1280	-1024	-1	-1	-1	-1	4	-1280	-1024	-1	-1	-1	-1	4		0	0						Frog_fixed.avi	0
12507	750	-1280	-1024	-1	-1	-1	-1	4	-1280	-1024	-1	-1	-1	-1	4		0	0						Frog_fixed.avi	0
12523	751	-1280	-1024	-1	-1	-1	-1	4	-1280	-1024	-1	-1	-1	-1	4		0	0						Frog_fixed.avi	0
12540	752	-1280	-1024	-1	-1	-1	-1	4	-1280	-1024	-1	-1	-1	-1	4		0	0						Frog_fixed.avi	0
12557	753	-1280	-1024	-1	-1	-1	-1	4	-1280	-1024	-1	-1	-1	-1	4		0	0						Frog_fixed.avi	0
12573	754	-1280	-1024	-1	-1	-1	-1	4	-1280	-1024	-1	-1	-1	-1	4		0	0						Frog_fixed.avi	0
12590	755	-1280	-1024	-1	-1	-1	-1	4	-1280	-1024	-1	-1	-1	-1	4		0	0						Frog_fixed.avi	0
12607	756	-1280	-1024	-1	-1	-1	-1	4	-1280	-1024	-1	-1	-1	-1	4		0	0						Frog_fixed.avi	0
12623	757	-1280	-1024	-1	-1	-1	-1	4	-1280	-1024	-1	-1	-1	-1	4		0	0						Frog_fixed.avi	0
12640	758	-1280	-1024	-1	-1	-1	-1	4	-1280	-1024	-1	-1	-1	-1	4		0	0						Frog_fixed.avi	0
12657	759	-1280	-1024	-1	-1	-1	-1	4	-1280	-1024	-1	-1	-1	-1	4		0	0						Frog_fixed.avi	0
12674	760	-1280	-1024	-1	-1	-1	-1	4	-1280	-1024	-1	-1	-1	-1	4		0	0						Frog_fixed.avi	0
12691	761	-1280	-1024	-1	-1	-1	-1	4	-1280	-1024	-1	-1	-1	-1	4		0	0						Frog_fixed.avi	0
12707	762	-1280	-1024	-1	-1	-1	-1	4	-1280	-1024	-1	-1	-1	-1	4		0	0						Frog_fixed.avi	0
12723	763	-1280	-1024	-1	-1	-1	-1	4	-1280	-1024	-1	-1	-1	-1	4		0	0						Frog_fixed.avi	0
12740	764	-1280	-1024	-1	-1	-1	-1	4	-1280	-1024	-1	-1	-1	-1	4		0	0						Frog_fixed.avi	0
12757	765	-1280	-1024	-1	-1	-1	-1	4	-1280	-1024	-1	-1	-1	-1	4		0	0						Frog_fixed.avi	0
12773	766	-1280	-1024	-1	-1	-1	-1	4	-1280	-1024	-1	-1	-1	-1	4		0	0						Frog_fixed.avi	0
12790	767	-1280	-1024	-1	-1	-1	-1	4	-1280	-1024	-1	-1	-1	-1	4		0	0						Frog_fixed.avi	0
12807	768	-1280	-1024	-1	-1	-1	-1	4	-1280	-1024	-1	-1	-1	-1	4		0	0						Frog_fixed.avi	0
12823	769	-1280	-1024	-1	-1	-1	-1	4	-1280	-1024	-1	-1	-1	-1	4		0	0						Frog_fixed.avi	0
12840	770	839.0765	484.358	0.578305	0.5275695	690.4119	4.699433	0	-1280	-1024	-1	-1	-1	-1	4	20	839	484						Frog_fixed.avi	0
12857	771	-1280	-1024	-1	-1	-1	-1	4	861.175	512.5414	0.4473701	0.5257785	692.2607	4.668685	0	20	861	513						Frog_fixed.avi	0
12873	772	-1280	-1024	-1	-1	-1	-1	4	-1280	-1024	-1	-1	-1	-1	4	20	0	0						Frog_fixed.avi	0
12890	773	-1280	-1024	-1	-1	-1	-1	4	-1280	-1024	-1	-1	-1	-1	4	20	0	0						Frog_fixed.avi	0
12906	774	-1280	-1024	-1	-1	-1	-1	4	-1280	-1024	-1	-1	-1	-1	4	20	0	0						Frog_fixed.avi	0
12923	775	829.8313	503.8629	0.5769423	0.5279435	683.6702	4.667183	0	-1280	-1024	-1	-1	-1	-1	4	20	830	504						Frog_fixed.avi	0
12940	776	-1280	-1024	-1	-1	-1	-1	4	-1280	-1024	-1	-1	-1	-1	4	20	0	0						Frog_fixed.avi	0
12956	777	-1280	-1024	-1	-1	-1	-1	4	-1280	-1024	-1	-1	-1	-1	4	20	0	0						Frog_fixed.avi	0
12973	778	829.607	483.5221	0.5763929	0.5288079	683.6702	4.689857	0	859.1553	513.2226	0.4464476	0.5271449	691.5129	4.679118	0	20	844	498						Frog_fixed.avi	0
12990	779	855.7052	487.502	0.5762345	0.5290018	683.6702	4.676791	0	-1280	-1024	-1	-1	-1	-1	4	20	856	488						Frog_fixed.avi	0
13006	780	855.7052	487.502	0.5763595	0.5291899	685.5703	4.676791	0	-1280	-1024	-1	-1	-1	-1	4	20	856	488						Frog_fixed.avi	0
13023	781	850.1538	514.6746	0.5763275	0.5293081	685.5703	4.681065	0	873.9026	503.7595	0.4461922	0.5278089	691.4399	4.675519	0	20	862	509						Frog_fixed.avi	0
13040	782	-1280	-1024	-1	-1	-1	-1	4	-1280	-1024	-1	-1	-1	-1	4	20	0	0						Frog_fixed.avi	0
13056	783	835.2886	483.2211	0.5763466	0.5296663	685.5703	4.663591	0	870.9788	505.997	0.4462102	0.528073	691.4399	4.683052	0	20	853	495						Frog_fixed.avi	0
13073	784	835.2886	483.2211	0.5764053	0.5296863	685.588	4.663591	0	870.9788	505.997	0.4456792	0.5281066	686.9144	4.683052	0	20	853	495						Frog_fixed.avi	0
13090	785	838.2534	487.0565	0.5763385	0.5297338	685.588	4.674258	0	-1280	-1024	-1	-1	-1	-1	4	20	838	487						Frog_fixed.avi	0
13106	786	849.1983	475.6646	0.5762879	0.5298092	685.588	4.695661	0	-1280	-1024	-1	-1	-1	-1	4	20	849	476						Frog_fixed.avi	0
13123	787	-1280	-1024	-1	-1	-1	-1	4	-1280	-1024	-1	-1	-1	-1	4	20	0	0						Frog_fixed.avi	0
13140	788	-1280	-1024	-1	-1	-1	-1	4	-1280	-1024	-1	-1	-1	-1	4	20	0	0						Frog_fixed.avi	0
13156	789	-1280	-1024	-1	-1	-1	-1	4	884.3029	517.6233	0.4451241	0.5287565	686.9138	4.644427	0	20	884	518						Frog_fixed.avi	0
13173	790	-1280	-1024	-1	-1	-1	-1	4	-1280	-1024	-1	-1	-1	-1	4	20	0	0						Frog_fixed.avi	0
13190	791	-1280	-1024	-1	-1	-1	-1	4	-1280	-1024	-1	-1	-1	-1	4	20	0	0						Frog_fixed.avi	0
13206	792	-1280	-1024	-1	-1	-1	-1	4	-1280	-1024	-1	-1	-1	-1	4	20	0	0						Frog_fixed.avi	0
13223	793	-1280	-1024	-1	-1	-1	-1	4	859.6496	509.0957	0.4443502	0.5295005	686.9138	4.628851	0	20	860	509						Frog_fixed.avi	0
13240	794	857.5262	490.3021	0.5755547	0.5308683	689.4424	4.676087	0	881.2424	499.0009	0.4445465	0.5296873	689.4418	4.657187	0	20	869	495						Frog_fixed.avi	0
13256	795	-1280	-1024	-1	-1	-1	-1	4	-1280	-1024	-1	-1	-1	-1	4	21	0	0						Frog_fixed.avi	0
13273	796	-1280	-1024	-1	-1	-1	-1	4	-1280	-1024	-1	-1	-1	-1	4	21	0	0						Frog_fixed.avi	0
13290	797	-1280	-1024	-1	-1	-1	-1	4	924.7638	537.1383	0.4439434	0.5302741	688.343	4.619017	0	21	925	537						Frog_fixed.avi	0
13306	798	-1280	-1024	-1	-1	-1	-1	4	910.2081	520.2967	0.4438419	0.5304691	688.343	4.653822	0	21	910	520						Frog_fixed.avi	0
13323	799	-1280	-1024	-1	-1	-1	-1	4	-1280	-1024	-1	-1	-1	-1	4	21	0	0						Frog_fixed.avi	0
13339	800	-1280	-1024	-1	-1	-1	-1	4	-1280	-1024	-1	-1	-1	-1	4	21	0	0						Frog_fixed.avi	0
13356	801	-1280	-1024	-1	-1	-1	-1	4	-1280	-1024	-1	-1	-1	-1	4	21	0	0						Frog_fixed.avi	0
13373	802	-1280	-1024	-1	-1	-1	-1	4	-1280	-1024	-1	-1	-1	-1	4	21	0	0						Frog_fixed.avi	0
13389	803	-1280	-1024	-1	-1	-1	-1	4	906.6149	536.599	0.442107	0.5309673	684.2843	4.607111	0	21	907	537						Frog_fixed.avi	0
13406	804	-1280	-1024	-1	-1	-1	-1	4	906.6149	536.599	0.4430741	0.5311894	694.0407	4.607111	0	21	907	537						Frog_fixed.avi	0
13423	805	-1280	-1024	-1	-1	-1	-1	4	-1280	-1024	-1	-1	-1	-1	4	21	0	0						Frog_fixed.avi	0
13439	806	892.1258	519.2799	0.5725098	0.5320991	685.0154	4.654598	0	911.0592	515.4578	0.4427458	0.5317751	694.0401	4.66017	0	21	902	517						Frog_fixed.avi	0
13456	807	-1280	-1024	-1	-1	-1	-1	4	921.9522	523.8278	0.4426914	0.5320045	694.0401	4.63403	0	21	922	524						Frog_fixed.avi	0
13473	808	-1280	-1024	-1	-1	-1	-1	4	921.9522	523.8278	0.4424587	0.5322624	692.3299	4.63403	0	21	922	524						Frog_fixed.avi	0
13489	809	-1280	-1024	-1	-1	-1	-1	4	926.2069	529.5864	0.4423947	0.5323582	692.3293	4.637562	0	21	926	530						Frog_fixed.avi	0
13506	810	885.5226	525.656	0.5724248	0.5325916	685.8099	4.653992	0	922.5095	524.9695	0.4423696	0.5325242	692.3293	4.621102	0	21	904	525						Frog_fixed.avi	0
13523	811	898.168	521.3698	0.5724046	0.5326561	685.8099	4.666495	0	-1280	-1024	-1	-1	-1	-1	4	21	898	521						Frog_fixed.avi	0
13539	812	898.168	521.3698	0.5723361	0.5326951	685.7596	4.666495	0	-1280	-1024	-1	-1	-1	-1	4	21	898	521						Frog_fixed.avi	0
13556	813	901.8487	525.5016	0.5723354	0.5327935	685.7596	4.647476	0	913.3505	520.2598	0.4423798	0.5327133	693.4359	4.598408	0	21	908	523						Frog_fixed.avi	0
13573	814	893.2004	527.2056	0.5722416	0.5328991	685.7596	4.648017	0	918.9136	533.2753	0.4423453	0.532703	693.4359	4.594384	0	21	906	530						Frog_fixed.avi	0
13589	815	-1280	-1024	-1	-1	-1	-1	4	-1280	-1024	-1	-1	-1	-1	4	21	0	0						Frog_fixed.avi	0
13606	816	-1280	-1024	-1	-1	-1	-1	4	-1280	-1024	-1	-1	-1	-1	4	21	0	0						Frog_fixed.avi	0
13623	817	-1280	-1024	-1	-1	-1	-1	4	-1280	-1024	-1	-1	-1	-1	4	21	0	0						Frog_fixed.avi	0
13639	818	-1280	-1024	-1	-1	-1	-1	4	920.3278	542.3226	0.4419284	0.5327965	688.4573	4.546607	0	21	920	542						Frog_fixed.avi	0
13656	819	-1280	-1024	-1	-1	-1	-1	4	897.6041	537.9511	0.4420584	0.532774	688.4573	4.522067	0	21	898	538						Frog_fixed.avi	0
13673	820	-1280	-1024	-1	-1	-1	-1	4	897.6041	537.9511	0.4423599	0.5328223	689.4802	4.522067	0	21	898	538						Frog_fixed.avi	0
13689	821	-1280	-1024	-1	-1	-1	-1	4	907.7375	543.7645	0.4425586	0.5327574	689.4795	4.528753	0	21	908	544						Frog_fixed.avi	0
13706	822	-1280	-1024	-1	-1	-1	-1	4	903.1851	543.5114	0.442715	0.5328087	689.4795	4.508917	0	21	903	544						Frog_fixed.avi	0
13723	823	-1280	-1024	-1	-1	-1	-1	4	-1280	-1024	-1	-1	-1	-1	4	21	0	0						Frog_fixed.avi	0
13739	824	-1280	-1024	-1	-1	-1	-1	4	-1280	-1024	-1	-1	-1	-1	4	21	0	0						Frog_fixed.avi	0
13756	825	887.5458	527.1094	0.5737049	0.5337314	687.5519	4.559088	0	904.6414	537.0515	0.4434518	0.5331315	692.8078	4.50063	0	21	896	532						Frog_fixed.avi	0
13773	826	898.4919	514.5845	0.573771	0.5339212	687.5519	4.576565	0	916.0319	530.7753	0.4434987	0.5332105	692.8078	4.51261	0	21	907	523						Frog_fixed.avi	0
13789	827	888.2567	521.5785	0.5737656	0.5340063	687.5519	4.546669	0	-1280	-1024	-1	-1	-1	-1	4	21	888	522						Frog_fixed.avi	0
13806	828	892.1423	515.5599	0.5739943	0.5340884	688.7449	4.548355	0	-1280	-1024	-1	-1	-1	-1	4	21	892	516						Frog_fixed.avi	0
13823	829	886.5491	522.6134	0.5740743	0.5340342	688.7449	4.549835	0	915.6324	537.0256	0.4434074	0.5332856	690.8022	4.457877	0	21	901	530						Frog_fixed.avi	0
13839	830	874.7509	528.1139	0.5741571	0.5340319	688.7449	4.538181	0	-1280	-1024	-1	-1	-1	-1	4	21	875	528						Frog_fixed.avi	0
13856	831	-1280	-1024	-1	-1	-1	-1	4	-1280	-1024	-1	-1	-1	-1	4	21	0	0						Frog_fixed.avi	0
13872	832	-1280	-1024	-1	-1	-1	-1	4	-1280	-1024	-1	-1	-1	-1	4	21	0	0						Frog_fixed.avi	0
13889	833	-1280	-1024	-1	-1	-1	-1	4	-1280	-1024	-1	-1	-1	-1	4	21	0	0						Frog_fixed.avi	0
13906	834	-1280	-1024	-1	-1	-1	-1	4	-1280	-1024	-1	-1	-1	-1	4	21	0	0						Frog_fixed.avi	0
13922	835	-1280	-1024	-1	-1	-1	-1	4	-1280	-1024	-1	-1	-1	-1	4	21	0	0						Frog_fixed.avi	0
13939	836	-1280	-1024	-1	-1	-1	-1	4	897.8936	532.7711	0.444615	0.5327822	692.3537	4.481524	0	21	898	533						Frog_fixed.avi	0
13956	837	-1280	-1024	-1	-1	-1	-1	4	897.8936	532.7711	0.4445932	0.5326241	691.3082	4.481524	0	21	898	533						Frog_fixed.avi	0
13972	838	874.5554	534.0673	0.5750349	0.5334429	686.7537	4.494274	0	916.8652	533.14	0.444723	0.5324253	691.3075	4.507776	0	21	896	534						Frog_fixed.avi	0
13989	839	875.2072	533.4697	0.5751022	0.5333566	686.7537	4.495788	0	911.5411	529.9518	0.4447548	0.5322359	691.3075	4.509275	0	22	893	532						Frog_fixed.avi	0
14006	840	-1280	-1024	-1	-1	-1	-1	4	881.1569	489.8947	0.4449446	0.5319411	691.3075	4.521207	0	22	881	490						Frog_fixed.avi	0
14022	841	-1280	-1024	-1	-1	-1	-1	4	867.4795	474.4169	0.4451522	0.5317984	692.0003	4.526183	0	22	867	474						Frog_fixed.avi	0
14039	842	-1280	-1024	-1	-1	-1	-1	4	895.7228	486.4563	0.445279	0.5317532	691.9996	4.540606	0	22	896	486						Frog_fixed.avi	0
14056	843	-1280	-1024	-1	-1	-1	-1	4	894.3633	498.8615	0.4454112	0.5315312	691.9996	4.537969	0	22	894	499						Frog_fixed.avi	0
14072	844	-1280	-1024	-1	-1	-1	-1	4	878.3558	500.2581	0.4455127	0.5312907	691.9996	4.51255	0	22	878	500						Frog_fixed.avi	0
14089	845	-1280	-1024	-1	-1	-1	-1	4	872.1137	501.6547	0.4455842	0.5310111	690.9636	4.502319	0	22	872	502						Frog_fixed.avi	0
14106	846	874.3981	490.8987	0.5761386	0.5321555	686.7537	4.55207	0	893.6603	503.2134	0.4457309	0.5306946	690.963	4.540677	0	22	884	497						Frog_fixed.avi	0
14122	847	870.8127	478.473	0.5768733	0.5319149	690.9636	4.592626	0	892.7596	504.2729	0.4457814	0.5304257	690.963	4.547569	0	22	882	491						Frog_fixed.avi	0
14139	848	871.2712	490.7856	0.576951	0.5317367	690.9636	4.598168	0	882.5232	507.8172	0.445861	0.5302345	690.963	4.542935	0	22	877	499						Frog_fixed.avi	0
14156	849	871.7297	486.606	0.5761144	0.5317072	685.0619	4.603711	0	878.5106	509.7049	0.4461546	0.5301257	692.9761	4.545985	0	22	875	498						Frog_fixed.avi	0
14172	850	-1280	-1024	-1	-1	-1	-1	4	-1280	-1024	-1	-1	-1	-1	4		0	0						Frog_fixed.avi	0
14189	851	-1280	-1024	-1	-1	-1	-1	4	-1280	-1024	-1	-1	-1	-1	4		0	0						Frog_fixed.avi	0
14206	852	-1280	-1024	-1	-1	-1	-1	4	-1280	-1024	-1	-1	-1	-1	4		0	0						Frog_fixed.avi	0
14222	853	-1280	-1024	-1	-1	-1	-1	4	-1280	-1024	-1	-1	-1	-1	4		0	0						Frog_fixed.avi	0
14239	854	-1280	-1024	-1	-1	-1	-1	4	-1280	-1024	-1	-1	-1	-1	4		0	0						Frog_fixed.avi	0
14256	855	-1280	-1024	-1	-1	-1	-1	4	-1280	-1024	-1	-1	-1	-1	4		0	0						Frog_fixed.avi	0
14272	856	-1280	-1024	-1	-1	-1	-1	4	-1280	-1024	-1	-1	-1	-1	4		0	0						Frog_fixed.avi	0
14289	857	-1280	-1024	-1	-1	-1	-1	4	-1280	-1024	-1	-1	-1	-1	4		0	0						Frog_fixed.avi	0
14306	858	-1280	-1024	-1	-1	-1	-1	4	903.8258	491.4427	0.44591	0.527603	687.2912	4.557512	0	23	904	491						Frog_fixed.avi	0
14322	859	-1280	-1024	-1	-1	-1	-1	4	901.6257	487.5193	0.4459926	0.527283	687.2912	4.577078	0	23	902	488						Frog_fixed.avi	0
14339	860	-1280	-1024	-1	-1	-1	-1	4	901.6257	487.5193	0.4466819	0.5269606	692.516	4.577078	0	23	902	488						Frog_fixed.avi	0
14356	861	864.1165	481.6788	0.5773738	0.5282832	688.9274	4.616266	0	-1280	-1024	-1	-1	-1	-1	4	23	864	482						Frog_fixed.avi	0
14372	862	-1280	-1024	-1	-1	-1	-1	4	892.3132	468.0609	0.4466911	0.5262883	692.5154	4.577218	0	23	892	468						Frog_fixed.avi	0
14389	863	-1280	-1024	-1	-1	-1	-1	4	903.1436	476.7502	0.4466382	0.5259486	692.5154	4.587068	0	23	903	477						Frog_fixed.avi	0
14406	864	-1280	-1024	-1	-1	-1	-1	4	903.1436	476.7502	0.44608	0.5255908	688.179	4.587068	0	23	903	477						Frog_fixed.avi	0
14422	865	-1280	-1024	-1	-1	-1	-1	4	898.8655	479.2665	0.4460136	0.5252833	688.1784	4.531312	0	23	899	479						Frog_fixed.avi	0
14439	866	876.7996	476.8843	0.5767648	0.5265601	685.8489	4.572125	0	-1280	-1024	-1	-1	-1	-1	4	23	877	477						Frog_fixed.avi	0
14455	867	-1280	-1024	-1	-1	-1	-1	4	-1280	-1024	-1	-1	-1	-1	4		0	0						Frog_fixed.avi	0
14472	868	-1280	-1024	-1	-1	-1	-1	4	-1280	-1024	-1	-1	-1	-1	4		0	0						Frog_fixed.avi	0
14489	869	-1280	-1024	-1	-1	-1	-1	4	-1280	-1024	-1	-1	-1	-1	4		0	0						Frog_fixed.avi	0
14505	870	-1280	-1024	-1	-1	-1	-1	4	-1280	-1024	-1	-1	-1	-1	4		0	0						Frog_fixed.avi	0
14522	871	-1280	-1024	-1	-1	-1	-1	4	-1280	-1024	-1	-1	-1	-1	4		0	0						Frog_fixed.avi	0
14539	872	-1280	-1024	-1	-1	-1	-1	4	-1280	-1024	-1	-1	-1	-1	4		0	0						Frog_fixed.avi	0
14555	873	878.8766	462.6618	0.5771457	0.5233104	689.105	4.569623	0	904.3311	480.2449	0.4458458	0.521892	688.1785	4.46434	0	24	892	471						Frog_fixed.avi	0
14572	874	888.963	467.5989	0.5770055	0.5229973	689.105	4.547878	0	887.4328	484.9242	0.4456647	0.521684	688.1785	4.446798	0	24	888	476						Frog_fixed.avi	0
14589	875	-1280	-1024	-1	-1	-1	-1	4	903.764	482.8203	0.4455833	0.5215557	689.1046	4.466645	0	24	904	483						Frog_fixed.avi	0
14605	876	-1280	-1024	-1	-1	-1	-1	4	897.942	485.2384	0.4454232	0.5213966	689.8253	4.461565	0	24	898	485						Frog_fixed.avi	0
14622	877	868.1396	460.5026	0.5763747	0.5224763	689.8303	4.535304	0	889.2748	478.4941	0.4451893	0.521307	689.8248	4.464361	0	24	879	469						Frog_fixed.avi	0
14639	878	-1280	-1024	-1	-1	-1	-1	4	888.9517	489.6499	0.4449287	0.52106	689.8248	4.44948	0	24	889	490						Frog_fixed.avi	0
14655	879	-1280	-1024	-1	-1	-1	-1	4	895.4709	494.5074	0.4448156	0.5208777	689.8248	4.438075	0	24	895	495						Frog_fixed.avi	0
14672	880	-1280	-1024	-1	-1	-1	-1	4	897.4285	499.3649	0.444282	0.5206676	686.1279	4.426671	0	24	897	499						Frog_fixed.avi	0
14689	881	-1280	-1024	-1	-1	-1	-1	4	-1280	-1024	-1	-1	-1	-1	4	24	0	0						Frog_fixed.avi	0
14705	882	894.9832	461.1595	0.5753809	0.5210916	687.4631	4.507155	0	895.4675	486.4879	0.4441522	0.5201013	686.1275	4.428044	0	24	895	474						Frog_fixed.avi	0
14722	883	-1280	-1024	-1	-1	-1	-1	4	899.1469	474.9375	0.4441263	0.5199506	686.1275	4.398582	0	24	899	475						Frog_fixed.avi	0
14739	884	-1280	-1024	-1	-1	-1	-1	4	899.9789	482.7869	0.4439567	0.5196481	685.2153	4.412148	0	24	900	483						Frog_fixed.avi	0
14755	885	-1280	-1024	-1	-1	-1	-1	4	900.9767	477.7458	0.4439377	0.51933	685.215	4.392655	0	24	901	478						Frog_fixed.avi	0
14772	886	-1280	-1024	-1	-1	-1	-1	4	892.5164	492.7337	0.4439287	0.5189441	685.215	4.379669	0	24	893	493						Frog_fixed.avi	0
14788	887	899.1918	438.8043	0.5757113	0.5197981	689.6942	4.538683	0	899.065	487.1931	0.4439321	0.5184907	685.215	4.385558	0	24	899	463						Frog_fixed.avi	0
14805	888	899.1918	438.8043	0.5754697	0.5194264	687.5707	4.538683	0	895.6077	495.3382	0.444123	0.5179576	686.5845	4.378863	0	24	897	467						Frog_fixed.avi	0
14822	889	-1280	-1024	-1	-1	-1	-1	4	888.2415	492.1477	0.4442433	0.5174186	686.5842	4.395553	0	24	888	492						Frog_fixed.avi	0
14838	890	892.6136	447.6892	0.5758188	0.5186173	687.5707	4.531503	0	874.8652	482.1007	0.444416	0.5169062	686.5842	4.392465	0	24	884	465						Frog_fixed.avi	0
14855	891	-1280	-1024	-1	-1	-1	-1	4	893.2187	472.7509	0.4446853	0.5164519	686.5842	4.407122	0	24	893	473						Frog_fixed.avi	0
14872	892	-1280	-1024	-1	-1	-1	-1	4	890.4191	463.4011	0.445381	0.5159997	690.058	4.409948	0	24	890	463						Frog_fixed.avi	0
14888	893	874.0546	442.1466	0.5766758	0.5174969	687.709	4.534112	0	896.8708	467.2253	0.4456584	0.5156093	690.0576	4.457223	0	24	885	455						Frog_fixed.avi	0
14905	894	884.0689	455.0417	0.5769271	0.5170946	687.709	4.524267	0	896.1969	467.5392	0.4458538	0.515267	690.0576	4.410059	0	24	890	461						Frog_fixed.avi	0
14922	895	865.6207	455.8289	0.5770881	0.5168052	687.709	4.52235	0	-1280	-1024	-1	-1	-1	-1	4	24	866	456						Frog_fixed.avi	0
14938	896	866.1475	456.616	0.5769482	0.5164496	686.137	4.520432	0	-1280	-1024	-1	-1	-1	-1	4	24	866	457						Frog_fixed.avi	0
14955	897	-1280	-1024	-1	-1	-1	-1	4	900.2264	471.5784	0.4460743	0.5144839	690.0444	4.431742	0	24	900	472						Frog_fixed.avi	0
14972	898	-1280	-1024	-1	-1	-1	-1	4	894.61	476.3356	0.4460087	0.5143284	690.0444	4.446033	0	24	895	476						Frog_fixed.avi	0
14988	899	874.0906	459.498	0.5767763	0.5160025	686.137	4.50872	0	899.0872	478.7708	0.4459304	0.5142982	690.0444	4.442715	0	24	887	469						Frog_fixed.avi	0
15005	900	874.0906	459.498	0.5771034	0.5161055	688.79	4.50872	0	896.8354	481.206	0.4456677	0.5143961	688.2803	4.439398	0	24	885	470						Frog_fixed.avi	0
15022	901	-1280	-1024	-1	-1	-1	-1	4	892.1054	476.4435	0.4455931	0.5145753	688.2799	4.456441	0	24	892	476						Frog_fixed.avi	0
15038	902	-1280	-1024	-1	-1	-1	-1	4	900.145	466.5469	0.4455809	0.5148608	688.2799	4.460772	0	24	900	467						Frog_fixed.avi	0
15055	903	-1280	-1024	-1	-1	-1	-1	4	-1280	-1024	-1	-1	-1	-1	4	24	0	0						Frog_fixed.avi	0
15072	904	-1280	-1024	-1	-1	-1	-1	4	-1280	-1024	-1	-1	-1	-1	4	24	0	0						Frog_fixed.avi	0
15088	905	-1280	-1024	-1	-1	-1	-1	4	899.7302	478.1752	0.4455511	0.5153924	689.5131	4.493711	0	24	900	478						Frog_fixed.avi	0
15105	906	-1280	-1024	-1	-1	-1	-1	4	917.966	482.7986	0.4455802	0.5154766	689.5131	4.494234	0	24	918	483						Frog_fixed.avi	0
15122	907	886.9211	453.8278	0.5760509	0.5173454	683.6423	4.523023	0	902.2092	472.7927	0.4455257	0.5156208	689.5131	4.516371	0	24	895	463						Frog_fixed.avi	0
15138	908	886.9211	453.8278	0.5762748	0.5174561	685.4023	4.523023	0	909.1143	472.5396	0.4449553	0.5157241	684.879	4.524099	0	24	898	463						Frog_fixed.avi	0
15155	909	-1280	-1024	-1	-1	-1	-1	4	893.3255	475.1187	0.4449273	0.5159045	684.8787	4.50235	0	24	893	475						Frog_fixed.avi	0
15172	910	888.5114	463.949	0.576239	0.5176191	685.4023	4.572608	0	-1280	-1024	-1	-1	-1	-1	4	24	889	464						Frog_fixed.avi	0
15188	911	-1280	-1024	-1	-1	-1	-1	4	-1280	-1024	-1	-1	-1	-1	4	24	0	0						Frog_fixed.avi	0
15205	912	-1280	-1024	-1	-1	-1	-1	4	-1280	-1024	-1	-1	-1	-1	4	24	0	0						Frog_fixed.avi	0
15222	913	-1280	-1024	-1	-1	-1	-1	4	-1280	-1024	-1	-1	-1	-1	4	24	0	0						Frog_fixed.avi	0
15238	914	-1280	-1024	-1	-1	-1	-1	4	-1280	-1024	-1	-1	-1	-1	4	24	0	0						Frog_fixed.avi	0
15255	915	-1280	-1024	-1	-1	-1	-1	4	-1280	-1024	-1	-1	-1	-1	4	24	0	0						Frog_fixed.avi	0
15272	916	-1280	-1024	-1	-1	-1	-1	4	907.4789	487.85	0.4444595	0.5167251	688.6603	4.559771	0	24	907	488						Frog_fixed.avi	0
15288	917	-1280	-1024	-1	-1	-1	-1	4	908.3696	496.7589	0.4440533	0.5169824	686.4393	4.553153	0	24	908	497						Frog_fixed.avi	0
15305	918	-1280	-1024	-1	-1	-1	-1	4	-1280	-1024	-1	-1	-1	-1	4	24	0	0						Frog_fixed.avi	0
15322	919	-1280	-1024	-1	-1	-1	-1	4	901.7223	485.3642	0.4438386	0.5173547	686.439	4.550038	0	24	902	485						Frog_fixed.avi	0
15338	920	-1280	-1024	-1	-1	-1	-1	4	-1280	-1024	-1	-1	-1	-1	4	24	0	0						Frog_fixed.avi	0
15355	921	-1280	-1024	-1	-1	-1	-1	4	-1280	-1024	-1	-1	-1	-1	4	24	0	0						Frog_fixed.avi	0
15371	922	-1280	-1024	-1	-1	-1	-1	4	-1280	-1024	-1	-1	-1	-1	4	24	0	0						Frog_fixed.avi	0
15388	923	-1280	-1024	-1	-1	-1	-1	4	899.8224	476.3765	0.4440178	0.518358	691.8039	4.646676	0	24	900	476						Frog_fixed.avi	0
15405	924	-1280	-1024	-1	-1	-1	-1	4	-1280	-1024	-1	-1	-1	-1	4		0	0						Frog_fixed.avi	0
15421	925	-1280	-1024	-1	-1	-1	-1	4	-1280	-1024	-1	-1	-1	-1	4		0	0						Frog_fixed.avi	0
15438	926	-1280	-1024	-1	-1	-1	-1	4	-1280	-1024	-1	-1	-1	-1	4		0	0						Frog_fixed.avi	0
15455	927	-1280	-1024	-1	-1	-1	-1	4	-1280	-1024	-1	-1	-1	-1	4		0	0						Frog_fixed.avi	0
15471	928	-1280	-1024	-1	-1	-1	-1	4	-1280	-1024	-1	-1	-1	-1	4		0	0						Frog_fixed.avi	0
15488	929	-1280	-1024	-1	-1	-1	-1	4	-1280	-1024	-1	-1	-1	-1	4		0	0						Frog_fixed.avi	0
15505	930	-1280	-1024	-1	-1	-1	-1	4	-1280	-1024	-1	-1	-1	-1	4		0	0						Frog_fixed.avi	0
15521	931	-1280	-1024	-1	-1	-1	-1	4	-1280	-1024	-1	-1	-1	-1	4		0	0						Frog_fixed.avi	0
15538	932	-1280	-1024	-1	-1	-1	-1	4	-1280	-1024	-1	-1	-1	-1	4		0	0						Frog_fixed.avi	0
15555	933	-1280	-1024	-1	-1	-1	-1	4	-1280	-1024	-1	-1	-1	-1	4		0	0						Frog_fixed.avi	0
15571	934	-1280	-1024	-1	-1	-1	-1	4	-1280	-1024	-1	-1	-1	-1	4		0	0						Frog_fixed.avi	0
15588	935	-1280	-1024	-1	-1	-1	-1	4	-1280	-1024	-1	-1	-1	-1	4		0	0						Frog_fixed.avi	0
15605	936	-1280	-1024	-1	-1	-1	-1	4	-1280	-1024	-1	-1	-1	-1	4		0	0						Frog_fixed.avi	0
15621	937	-1280	-1024	-1	-1	-1	-1	4	-1280	-1024	-1	-1	-1	-1	4		0	0						Frog_fixed.avi	0
15638	938	-1280	-1024	-1	-1	-1	-1	4	-1280	-1024	-1	-1	-1	-1	4		0	0						Frog_fixed.avi	0
15655	939	-1280	-1024	-1	-1	-1	-1	4	-1280	-1024	-1	-1	-1	-1	4		0	0						Frog_fixed.avi	0
15671	940	-1280	-1024	-1	-1	-1	-1	4	-1280	-1024	-1	-1	-1	-1	4		0	0						Frog_fixed.avi	0
15688	941	-1280	-1024	-1	-1	-1	-1	4	-1280	-1024	-1	-1	-1	-1	4		0	0						Frog_fixed.avi	0
15706	942	-1280	-1024	-1	-1	-1	-1	4	-1280	-1024	-1	-1	-1	-1	4		0	0						Frog_fixed.avi	0
15723	943	-1280	-1024	-1	-1	-1	-1	4	-1280	-1024	-1	-1	-1	-1	4		0	0						Frog_fixed.avi	0
15738	944	-1280	-1024	-1	-1	-1	-1	4	-1280	-1024	-1	-1	-1	-1	4		0	0						Frog_fixed.avi	0
15755	945	-1280	-1024	-1	-1	-1	-1	4	-1280	-1024	-1	-1	-1	-1	4		0	0						Frog_fixed.avi	0
15771	946	-1280	-1024	-1	-1	-1	-1	4	-1280	-1024	-1	-1	-1	-1	4		0	0						Frog_fixed.avi	0
15788	947	-1280	-1024	-1	-1	-1	-1	4	-1280	-1024	-1	-1	-1	-1	4		0	0						Frog_fixed.avi	0
15805	948	-1280	-1024	-1	-1	-1	-1	4	-1280	-1024	-1	-1	-1	-1	4		0	0						Frog_fixed.avi	0
15821	949	-1280	-1024	-1	-1	-1	-1	4	-1280	-1024	-1	-1	-1	-1	4		0	0						Frog_fixed.avi	0
15838	950	-1280	-1024	-1	-1	-1	-1	4	-1280	-1024	-1	-1	-1	-1	4		0	0						Frog_fixed.avi	0
15855	951	-1280	-1024	-1	-1	-1	-1	4	-1280	-1024	-1	-1	-1	-1	4		0	0						Frog_fixed.avi	0
15871	952	-1280	-1024	-1	-1	-1	-1	4	-1280	-1024	-1	-1	-1	-1	4		0	0						Frog_fixed.avi	0
15888	953	-1280	-1024	-1	-1	-1	-1	4	-1280	-1024	-1	-1	-1	-1	4		0	0						Frog_fixed.avi	0
15905	954	-1280	-1024	-1	-1	-1	-1	4	-1280	-1024	-1	-1	-1	-1	4		0	0						Frog_fixed.avi	0
15921	955	-1280	-1024	-1	-1	-1	-1	4	-1280	-1024	-1	-1	-1	-1	4		0	0						Frog_fixed.avi	0
15938	956	-1280	-1024	-1	-1	-1	-1	4	-1280	-1024	-1	-1	-1	-1	4		0	0						Frog_fixed.avi	0
15954	957	-1280	-1024	-1	-1	-1	-1	4	-1280	-1024	-1	-1	-1	-1	4		0	0						Frog_fixed.avi	0
15971	958	-1280	-1024	-1	-1	-1	-1	4	-1280	-1024	-1	-1	-1	-1	4		0	0						Frog_fixed.avi	0
15988	959	-1280	-1024	-1	-1	-1	-1	4	-1280	-1024	-1	-1	-1	-1	4		0	0						Frog_fixed.avi	0
16004	960	-1280	-1024	-1	-1	-1	-1	4	-1280	-1024	-1	-1	-1	-1	4		0	0						Frog_fixed.avi	0
16021	961	-1280	-1024	-1	-1	-1	-1	4	-1280	-1024	-1	-1	-1	-1	4		0	0						Frog_fixed.avi	0
16038	962	-1280	-1024	-1	-1	-1	-1	4	-1280	-1024	-1	-1	-1	-1	4		0	0						Frog_fixed.avi	0
16054	963	-1280	-1024	-1	-1	-1	-1	4	-1280	-1024	-1	-1	-1	-1	4		0	0						Frog_fixed.avi	0
16071	964	-1280	-1024	-1	-1	-1	-1	4	-1280	-1024	-1	-1	-1	-1	4		0	0						Frog_fixed.avi	0
16088	965	-1280	-1024	-1	-1	-1	-1	4	-1280	-1024	-1	-1	-1	-1	4		0	0						Frog_fixed.avi	0
16104	966	-1280	-1024	-1	-1	-1	-1	4	-1280	-1024	-1	-1	-1	-1	4		0	0						Frog_fixed.avi	0
16121	967	-1280	-1024	-1	-1	-1	-1	4	-1280	-1024	-1	-1	-1	-1	4		0	0						Frog_fixed.avi	0
16138	968	-1280	-1024	-1	-1	-1	-1	4	-1280	-1024	-1	-1	-1	-1	4		0	0						Frog_fixed.avi	0
16154	969	-1280	-1024	-1	-1	-1	-1	4	-1280	-1024	-1	-1	-1	-1	4		0	0						Frog_fixed.avi	0
16171	970	-1280	-1024	-1	-1	-1	-1	4	-1280	-1024	-1	-1	-1	-1	4		0	0						Frog_fixed.avi	0
16188	971	-1280	-1024	-1	-1	-1	-1	4	-1280	-1024	-1	-1	-1	-1	4		0	0						Frog_fixed.avi	0
16204	972	-1280	-1024	-1	-1	-1	-1	4	-1280	-1024	-1	-1	-1	-1	4		0	0						Frog_fixed.avi	0
16221	973	-1280	-1024	-1	-1	-1	-1	4	-1280	-1024	-1	-1	-1	-1	4		0	0						Frog_fixed.avi	0
16238	974	-1280	-1024	-1	-1	-1	-1	4	-1280	-1024	-1	-1	-1	-1	4		0	0						Frog_fixed.avi	0
16254	975	-1280	-1024	-1	-1	-1	-1	4	-1280	-1024	-1	-1	-1	-1	4		0	0						Frog_fixed.avi	0
16271	976	-1280	-1024	-1	-1	-1	-1	4	-1280	-1024	-1	-1	-1	-1	4		0	0						Frog_fixed.avi	0
16288	977	-1280	-1024	-1	-1	-1	-1	4	-1280	-1024	-1	-1	-1	-1	4		0	0						Frog_fixed.avi	0
16304	978	-1280	-1024	-1	-1	-1	-1	4	-1280	-1024	-1	-1	-1	-1	4		0	0						Frog_fixed.avi	0
16321	979	-1280	-1024	-1	-1	-1	-1	4	-1280	-1024	-1	-1	-1	-1	4		0	0						Frog_fixed.avi	0
16337	980	-1280	-1024	-1	-1	-1	-1	4	-1280	-1024	-1	-1	-1	-1	4		0	0						Frog_fixed.avi	0
16354	981	-1280	-1024	-1	-1	-1	-1	4	-1280	-1024	-1	-1	-1	-1	4		0	0						Frog_fixed.avi	0
16371	982	-1280	-1024	-1	-1	-1	-1	4	-1280	-1024	-1	-1	-1	-1	4		0	0						Frog_fixed.avi	0
16387	983	-1280	-1024	-1	-1	-1	-1	4	-1280	-1024	-1	-1	-1	-1	4		0	0						Frog_fixed.avi	0
16404	984	-1280	-1024	-1	-1	-1	-1	4	-1280	-1024	-1	-1	-1	-1	4		0	0						Frog_fixed.avi	0
16421	985	-1280	-1024	-1	-1	-1	-1	4	-1280	-1024	-1	-1	-1	-1	4		0	0						Frog_fixed.avi	0
16437	986	-1280	-1024	-1	-1	-1	-1	4	-1280	-1024	-1	-1	-1	-1	4		0	0						Frog_fixed.avi	0
16454	987	-1280	-1024	-1	-1	-1	-1	4	-1280	-1024	-1	-1	-1	-1	4		0	0						Frog_fixed.avi	0
16471	988	-1280	-1024	-1	-1	-1	-1	4	-1280	-1024	-1	-1	-1	-1	4		0	0						Frog_fixed.avi	0
16487	989	-1280	-1024	-1	-1	-1	-1	4	-1280	-1024	-1	-1	-1	-1	4		0	0						Frog_fixed.avi	0
16504	990	-1280	-1024	-1	-1	-1	-1	4	-1280	-1024	-1	-1	-1	-1	4		0	0						Frog_fixed.avi	0
16521	991	-1280	-1024	-1	-1	-1	-1	4	-1280	-1024	-1	-1	-1	-1	4		0	0						Frog_fixed.avi	0
16537	992	-1280	-1024	-1	-1	-1	-1	4	-1280	-1024	-1	-1	-1	-1	4		0	0						Frog_fixed.avi	0
16554	993	-1280	-1024	-1	-1	-1	-1	4	-1280	-1024	-1	-1	-1	-1	4		0	0						Frog_fixed.avi	0
16571	994	-1280	-1024	-1	-1	-1	-1	4	-1280	-1024	-1	-1	-1	-1	4		0	0						Frog_fixed.avi	0
16587	995	-1280	-1024	-1	-1	-1	-1	4	-1280	-1024	-1	-1	-1	-1	4		0	0						Frog_fixed.avi	0
16604	996	-1280	-1024	-1	-1	-1	-1	4	-1280	-1024	-1	-1	-1	-1	4		0	0						Frog_fixed.avi	0
16621	997	-1280	-1024	-1	-1	-1	-1	4	-1280	-1024	-1	-1	-1	-1	4		0	0						Frog_fixed.avi	0
16637	998	-1280	-1024	-1	-1	-1	-1	4	-1280	-1024	-1	-1	-1	-1	4		0	0						Frog_fixed.avi	0
16654	999	-1280	-1024	-1	-1	-1	-1	4	-1280	-1024	-1	-1	-1	-1	4		0	0						Frog_fixed.avi	0
16671	1000	-1280	-1024	-1	-1	-1	-1	4	-1280	-1024	-1	-1	-1	-1	4		0	0						Frog_fixed.avi	0
16687	1001	-1280	-1024	-1	-1	-1	-1	4	-1280	-1024	-1	-1	-1	-1	4		0	0						Frog_fixed.avi	0
16704	1002	-1280	-1024	-1	-1	-1	-1	4	-1280	-1024	-1	-1	-1	-1	4		0	0						Frog_fixed.avi	0
16721	1003	-1280	-1024	-1	-1	-1	-1	4	-1280	-1024	-1	-1	-1	-1	4		0	0						Frog_fixed.avi	0
16737	1004	-1280	-1024	-1	-1	-1	-1	4	-1280	-1024	-1	-1	-1	-1	4		0	0						Frog_fixed.avi	0
16754	1005	-1280	-1024	-1	-1	-1	-1	4	-1280	-1024	-1	-1	-1	-1	4		0	0						Frog_fixed.avi	0
16771	1006	-1280	-1024	-1	-1	-1	-1	4	-1280	-1024	-1	-1	-1	-1	4		0	0						Frog_fixed.avi	0
16787	1007	-1280	-1024	-1	-1	-1	-1	4	-1280	-1024	-1	-1	-1	-1	4		0	0						Frog_fixed.avi	0
16804	1008	-1280	-1024	-1	-1	-1	-1	4	-1280	-1024	-1	-1	-1	-1	4		0	0						Frog_fixed.avi	0
16821	1009	-1280	-1024	-1	-1	-1	-1	4	-1280	-1024	-1	-1	-1	-1	4		0	0						Frog_fixed.avi	0
16837	1010	-1280	-1024	-1	-1	-1	-1	4	-1280	-1024	-1	-1	-1	-1	4		0	0						Frog_fixed.avi	0
16854	1011	-1280	-1024	-1	-1	-1	-1	4	-1280	-1024	-1	-1	-1	-1	4		0	0						Frog_fixed.avi	0
16871	1012	-1280	-1024	-1	-1	-1	-1	4	-1280	-1024	-1	-1	-1	-1	4		0	0						Frog_fixed.avi	0
16887	1013	-1280	-1024	-1	-1	-1	-1	4	-1280	-1024	-1	-1	-1	-1	4		0	0						Frog_fixed.avi	0
16904	1014	-1280	-1024	-1	-1	-1	-1	4	-1280	-1024	-1	-1	-1	-1	4		0	0						Frog_fixed.avi	0
16920	1015	-1280	-1024	-1	-1	-1	-1	4	-1280	-1024	-1	-1	-1	-1	4		0	0						Frog_fixed.avi	0
16937	1016	-1280	-1024	-1	-1	-1	-1	4	-1280	-1024	-1	-1	-1	-1	4		0	0						Frog_fixed.avi	0
16954	1017	-1280	-1024	-1	-1	-1	-1	4	-1280	-1024	-1	-1	-1	-1	4		0	0						Frog_fixed.avi	0
16970	1018	-1280	-1024	-1	-1	-1	-1	4	-1280	-1024	-1	-1	-1	-1	4		0	0						Frog_fixed.avi	0
16987	1019	-1280	-1024	-1	-1	-1	-1	4	-1280	-1024	-1	-1	-1	-1	4		0	0						Frog_fixed.avi	0
17004	1020	-1280	-1024	-1	-1	-1	-1	4	-1280	-1024	-1	-1	-1	-1	4		0	0						Frog_fixed.avi	0
17020	1021	-1280	-1024	-1	-1	-1	-1	4	-1280	-1024	-1	-1	-1	-1	4		0	0						Frog_fixed.avi	0
17037	1022	-1280	-1024	-1	-1	-1	-1	4	-1280	-1024	-1	-1	-1	-1	4		0	0						Frog_fixed.avi	0
17054	1023	-1280	-1024	-1	-1	-1	-1	4	-1280	-1024	-1	-1	-1	-1	4		0	0						Frog_fixed.avi	0
17070	1024	-1280	-1024	-1	-1	-1	-1	4	-1280	-1024	-1	-1	-1	-1	4		0	0						Frog_fixed.avi	0
17087	1025	-1280	-1024	-1	-1	-1	-1	4	-1280	-1024	-1	-1	-1	-1	4		0	0						Frog_fixed.avi	0
17104	1026	-1280	-1024	-1	-1	-1	-1	4	-1280	-1024	-1	-1	-1	-1	4		0	0						Frog_fixed.avi	0
17120	1027	-1280	-1024	-1	-1	-1	-1	4	-1280	-1024	-1	-1	-1	-1	4		0	0						Frog_fixed.avi	0
17137	1028	-1280	-1024	-1	-1	-1	-1	4	-1280	-1024	-1	-1	-1	-1	4		0	0						Frog_fixed.avi	0
17154	1029	-1280	-1024	-1	-1	-1	-1	4	-1280	-1024	-1	-1	-1	-1	4		0	0						Frog_fixed.avi	0
17170	1030	-1280	-1024	-1	-1	-1	-1	4	-1280	-1024	-1	-1	-1	-1	4		0	0						Frog_fixed.avi	0
17187	1031	-1280	-1024	-1	-1	-1	-1	4	-1280	-1024	-1	-1	-1	-1	4		0	0						Frog_fixed.avi	0
17204	1032	-1280	-1024	-1	-1	-1	-1	4	-1280	-1024	-1	-1	-1	-1	4		0	0						Frog_fixed.avi	0
17220	1033	-1280	-1024	-1	-1	-1	-1	4	-1280	-1024	-1	-1	-1	-1	4		0	0						Frog_fixed.avi	0
17237	1034	-1280	-1024	-1	-1	-1	-1	4	-1280	-1024	-1	-1	-1	-1	4		0	0						Frog_fixed.avi	0
17254	1035	-1280	-1024	-1	-1	-1	-1	4	-1280	-1024	-1	-1	-1	-1	4		0	0						Frog_fixed.avi	0
17270	1036	-1280	-1024	-1	-1	-1	-1	4	-1280	-1024	-1	-1	-1	-1	4		0	0						Frog_fixed.avi	0
17287	1037	-1280	-1024	-1	-1	-1	-1	4	-1280	-1024	-1	-1	-1	-1	4		0	0						Frog_fixed.avi	0
17304	1038	-1280	-1024	-1	-1	-1	-1	4	-1280	-1024	-1	-1	-1	-1	4		0	0						Frog_fixed.avi	0
17320	1039	-1280	-1024	-1	-1	-1	-1	4	-1280	-1024	-1	-1	-1	-1	4		0	0						Frog_fixed.avi	0
17337	1040	-1280	-1024	-1	-1	-1	-1	4	-1280	-1024	-1	-1	-1	-1	4		0	0						Frog_fixed.avi	0
17354	1041	-1280	-1024	-1	-1	-1	-1	4	-1280	-1024	-1	-1	-1	-1	4		0	0						Frog_fixed.avi	0
17370	1042	-1280	-1024	-1	-1	-1	-1	4	-1280	-1024	-1	-1	-1	-1	4		0	0						Frog_fixed.avi	0
17387	1043	-1280	-1024	-1	-1	-1	-1	4	-1280	-1024	-1	-1	-1	-1	4		0	0						Frog_fixed.avi	0
17404	1044	-1280	-1024	-1	-1	-1	-1	4	-1280	-1024	-1	-1	-1	-1	4		0	0						Frog_fixed.avi	0
17420	1045	-1280	-1024	-1	-1	-1	-1	4	-1280	-1024	-1	-1	-1	-1	4		0	0						Frog_fixed.avi	0
17437	1046	-1280	-1024	-1	-1	-1	-1	4	-1280	-1024	-1	-1	-1	-1	4		0	0						Frog_fixed.avi	0
17453	1047	-1280	-1024	-1	-1	-1	-1	4	-1280	-1024	-1	-1	-1	-1	4		0	0						Frog_fixed.avi	0
17470	1048	-1280	-1024	-1	-1	-1	-1	4	-1280	-1024	-1	-1	-1	-1	4		0	0						Frog_fixed.avi	0
17488	1049	-1280	-1024	-1	-1	-1	-1	4	-1280	-1024	-1	-1	-1	-1	4		0	0						Frog_fixed.avi	0
17503	1050	-1280	-1024	-1	-1	-1	-1	4	-1280	-1024	-1	-1	-1	-1	4		0	0						Frog_fixed.avi	0
17520	1051	-1280	-1024	-1	-1	-1	-1	4	-1280	-1024	-1	-1	-1	-1	4		0	0						Frog_fixed.avi	0
17537	1052	-1280	-1024	-1	-1	-1	-1	4	-1280	-1024	-1	-1	-1	-1	4		0	0						Frog_fixed.avi	0
17553	1053	-1280	-1024	-1	-1	-1	-1	4	-1280	-1024	-1	-1	-1	-1	4		0	0						Frog_fixed.avi	0
17570	1054	-1280	-1024	-1	-1	-1	-1	4	-1280	-1024	-1	-1	-1	-1	4		0	0						Frog_fixed.avi	0
17587	1055	-1280	-1024	-1	-1	-1	-1	4	-1280	-1024	-1	-1	-1	-1	4		0	0						Frog_fixed.avi	0
17603	1056	-1280	-1024	-1	-1	-1	-1	4	-1280	-1024	-1	-1	-1	-1	4		0	0						Frog_fixed.avi	0
17620	1057	-1280	-1024	-1	-1	-1	-1	4	-1280	-1024	-1	-1	-1	-1	4		0	0						Frog_fixed.avi	0
17637	1058	-1280	-1024	-1	-1	-1	-1	4	-1280	-1024	-1	-1	-1	-1	4		0	0						Frog_fixed.avi	0
17653	1059	-1280	-1024	-1	-1	-1	-1	4	-1280	-1024	-1	-1	-1	-1	4		0	0						Frog_fixed.avi	0
17670	1060	-1280	-1024	-1	-1	-1	-1	4	-1280	-1024	-1	-1	-1	-1	4		0	0						Frog_fixed.avi	0
17687	1061	-1280	-1024	-1	-1	-1	-1	4	-1280	-1024	-1	-1	-1	-1	4		0	0						Frog_fixed.avi	0
17703	1062	-1280	-1024	-1	-1	-1	-1	4	-1280	-1024	-1	-1	-1	-1	4		0	0						Frog_fixed.avi	0
17720	1063	-1280	-1024	-1	-1	-1	-1	4	-1280	-1024	-1	-1	-1	-1	4		0	0						Frog_fixed.avi	0
17737	1064	-1280	-1024	-1	-1	-1	-1	4	-1280	-1024	-1	-1	-1	-1	4		0	0						Frog_fixed.avi	0
17754	1065	-1280	-1024	-1	-1	-1	-1	4	-1280	-1024	-1	-1	-1	-1	4		0	0						Frog_fixed.avi	0
17771	1066	-1280	-1024	-1	-1	-1	-1	4	-1280	-1024	-1	-1	-1	-1	4		0	0						Frog_fixed.avi	0
17787	1067	-1280	-1024	-1	-1	-1	-1	4	-1280	-1024	-1	-1	-1	-1	4		0	0						Frog_fixed.avi	0
17803	1068	-1280	-1024	-1	-1	-1	-1	4	-1280	-1024	-1	-1	-1	-1	4		0	0						Frog_fixed.avi	0
17820	1069	-1280	-1024	-1	-1	-1	-1	4	-1280	-1024	-1	-1	-1	-1	4		0	0						Frog_fixed.avi	0
17837	1070	-1280	-1024	-1	-1	-1	-1	4	-1280	-1024	-1	-1	-1	-1	4		0	0						Frog_fixed.avi	0
17853	1071	-1280	-1024	-1	-1	-1	-1	4	-1280	-1024	-1	-1	-1	-1	4		0	0						Frog_fixed.avi	0
17870	1072	-1280	-1024	-1	-1	-1	-1	4	-1280	-1024	-1	-1	-1	-1	4		0	0						Frog_fixed.avi	0
17887	1073	-1280	-1024	-1	-1	-1	-1	4	-1280	-1024	-1	-1	-1	-1	4		0	0						Frog_fixed.avi	0
17903	1074	-1280	-1024	-1	-1	-1	-1	4	-1280	-1024	-1	-1	-1	-1	4		0	0						Frog_fixed.avi	0
17920	1075	-1280	-1024	-1	-1	-1	-1	4	-1280	-1024	-1	-1	-1	-1	4		0	0						Frog_fixed.avi	0
17936	1076	-1280	-1024	-1	-1	-1	-1	4	-1280	-1024	-1	-1	-1	-1	4		0	0						Frog_fixed.avi	0
17953	1077	-1280	-1024	-1	-1	-1	-1	4	-1280	-1024	-1	-1	-1	-1	4		0	0						Frog_fixed.avi	0
17970	1078	-1280	-1024	-1	-1	-1	-1	4	-1280	-1024	-1	-1	-1	-1	4		0	0						Frog_fixed.avi	0
17986	1079	-1280	-1024	-1	-1	-1	-1	4	-1280	-1024	-1	-1	-1	-1	4		0	0						Frog_fixed.avi	0
18003	1080	-1280	-1024	-1	-1	-1	-1	4	-1280	-1024	-1	-1	-1	-1	4		0	0						Frog_fixed.avi	0
18020	1081	-1280	-1024	-1	-1	-1	-1	4	-1280	-1024	-1	-1	-1	-1	4		0	0						Frog_fixed.avi	0
18036	1082	-1280	-1024	-1	-1	-1	-1	4	-1280	-1024	-1	-1	-1	-1	4		0	0						Frog_fixed.avi	0
18053	1083	-1280	-1024	-1	-1	-1	-1	4	-1280	-1024	-1	-1	-1	-1	4		0	0						Frog_fixed.avi	0
18070	1084	-1280	-1024	-1	-1	-1	-1	4	-1280	-1024	-1	-1	-1	-1	4		0	0						Frog_fixed.avi	0
18086	1085	-1280	-1024	-1	-1	-1	-1	4	-1280	-1024	-1	-1	-1	-1	4		0	0						Frog_fixed.avi	0
18103	1086	-1280	-1024	-1	-1	-1	-1	4	-1280	-1024	-1	-1	-1	-1	4		0	0						Frog_fixed.avi	0
18120	1087	-1280	-1024	-1	-1	-1	-1	4	-1280	-1024	-1	-1	-1	-1	4		0	0						Frog_fixed.avi	0
18136	1088	-1280	-1024	-1	-1	-1	-1	4	-1280	-1024	-1	-1	-1	-1	4		0	0						Frog_fixed.avi	0
18153	1089	-1280	-1024	-1	-1	-1	-1	4	-1280	-1024	-1	-1	-1	-1	4		0	0						Frog_fixed.avi	0
18170	1090	-1280	-1024	-1	-1	-1	-1	4	-1280	-1024	-1	-1	-1	-1	4		0	0						Frog_fixed.avi	0
18186	1091	-1280	-1024	-1	-1	-1	-1	4	-1280	-1024	-1	-1	-1	-1	4		0	0						Frog_fixed.avi	0
18203	1092	-1280	-1024	-1	-1	-1	-1	4	-1280	-1024	-1	-1	-1	-1	4		0	0						Frog_fixed.avi	0
18220	1093	-1280	-1024	-1	-1	-1	-1	4	-1280	-1024	-1	-1	-1	-1	4		0	0						Frog_fixed.avi	0
18236	1094	-1280	-1024	-1	-1	-1	-1	4	-1280	-1024	-1	-1	-1	-1	4		0	0						Frog_fixed.avi	0
18253	1095	-1280	-1024	-1	-1	-1	-1	4	-1280	-1024	-1	-1	-1	-1	4		0	0						Frog_fixed.avi	0
18270	1096	-1280	-1024	-1	-1	-1	-1	4	-1280	-1024	-1	-1	-1	-1	4		0	0						Frog_fixed.avi	0
18286	1097	-1280	-1024	-1	-1	-1	-1	4	-1280	-1024	-1	-1	-1	-1	4		0	0						Frog_fixed.avi	0
18303	1098	-1280	-1024	-1	-1	-1	-1	4	-1280	-1024	-1	-1	-1	-1	4		0	0						Frog_fixed.avi	0
18320	1099	-1280	-1024	-1	-1	-1	-1	4	-1280	-1024	-1	-1	-1	-1	4		0	0						Frog_fixed.avi	0
18337	1100	-1280	-1024	-1	-1	-1	-1	4	-1280	-1024	-1	-1	-1	-1	4		0	0						Frog_fixed.avi	0
18354	1101	-1280	-1024	-1	-1	-1	-1	4	-1280	-1024	-1	-1	-1	-1	4		0	0						Frog_fixed.avi	0
18370	1102	-1280	-1024	-1	-1	-1	-1	4	-1280	-1024	-1	-1	-1	-1	4		0	0						Frog_fixed.avi	0
18387	1103	-1280	-1024	-1	-1	-1	-1	4	-1280	-1024	-1	-1	-1	-1	4		0	0						Frog_fixed.avi	0
18405	1104	-1280	-1024	-1	-1	-1	-1	4	-1280	-1024	-1	-1	-1	-1	4		0	0						Frog_fixed.avi	0
18420	1105	-1280	-1024	-1	-1	-1	-1	4	-1280	-1024	-1	-1	-1	-1	4		0	0						Frog_fixed.avi	0
18437	1106	-1280	-1024	-1	-1	-1	-1	4	-1280	-1024	-1	-1	-1	-1	4		0	0						Frog_fixed.avi	0
18453	1107	-1280	-1024	-1	-1	-1	-1	4	-1280	-1024	-1	-1	-1	-1	4		0	0						Frog_fixed.avi	0
18470	1108	-1280	-1024	-1	-1	-1	-1	4	-1280	-1024	-1	-1	-1	-1	4		0	0						Frog_fixed.avi	0
18486	1109	-1280	-1024	-1	-1	-1	-1	4	-1280	-1024	-1	-1	-1	-1	4		0	0						Frog_fixed.avi	0
18503	1110	-1280	-1024	-1	-1	-1	-1	4	-1280	-1024	-1	-1	-1	-1	4		0	0						Frog_fixed.avi	0
18520	1111	-1280	-1024	-1	-1	-1	-1	4	-1280	-1024	-1	-1	-1	-1	4		0	0						Frog_fixed.avi	0
18536	1112	-1280	-1024	-1	-1	-1	-1	4	-1280	-1024	-1	-1	-1	-1	4		0	0						Frog_fixed.avi	0
18553	1113	-1280	-1024	-1	-1	-1	-1	4	-1280	-1024	-1	-1	-1	-1	4		0	0						Frog_fixed.avi	0
18570	1114	-1280	-1024	-1	-1	-1	-1	4	-1280	-1024	-1	-1	-1	-1	4		0	0						Frog_fixed.avi	0
18586	1115	-1280	-1024	-1	-1	-1	-1	4	-1280	-1024	-1	-1	-1	-1	4		0	0						Frog_fixed.avi	0
18603	1116	-1280	-1024	-1	-1	-1	-1	4	-1280	-1024	-1	-1	-1	-1	4		0	0						Frog_fixed.avi	0
18620	1117	-1280	-1024	-1	-1	-1	-1	4	-1280	-1024	-1	-1	-1	-1	4		0	0						Frog_fixed.avi	0
18637	1118	-1280	-1024	-1	-1	-1	-1	4	-1280	-1024	-1	-1	-1	-1	4		0	0						Frog_fixed.avi	0
18654	1119	-1280	-1024	-1	-1	-1	-1	4	-1280	-1024	-1	-1	-1	-1	4		0	0						Frog_fixed.avi	0
18670	1120	-1280	-1024	-1	-1	-1	-1	4	-1280	-1024	-1	-1	-1	-1	4		0	0						Frog_fixed.avi	0
18687	1121	-1280	-1024	-1	-1	-1	-1	4	-1280	-1024	-1	-1	-1	-1	4		0	0						Frog_fixed.avi	0
18703	1122	-1280	-1024	-1	-1	-1	-1	4	-1280	-1024	-1	-1	-1	-1	4		0	0						Frog_fixed.avi	0
18720	1123	-1280	-1024	-1	-1	-1	-1	4	-1280	-1024	-1	-1	-1	-1	4		0	0						Frog_fixed.avi	0
18736	1124	-1280	-1024	-1	-1	-1	-1	4	-1280	-1024	-1	-1	-1	-1	4		0	0						Frog_fixed.avi	0
18753	1125	-1280	-1024	-1	-1	-1	-1	4	-1280	-1024	-1	-1	-1	-1	4		0	0						Frog_fixed.avi	0
18770	1126	-1280	-1024	-1	-1	-1	-1	4	-1280	-1024	-1	-1	-1	-1	4		0	0						Frog_fixed.avi	0
18786	1127	-1280	-1024	-1	-1	-1	-1	4	-1280	-1024	-1	-1	-1	-1	4		0	0						Frog_fixed.avi	0
18803	1128	-1280	-1024	-1	-1	-1	-1	4	-1280	-1024	-1	-1	-1	-1	4		0	0						Frog_fixed.avi	0
18819	1129	-1280	-1024	-1	-1	-1	-1	4	-1280	-1024	-1	-1	-1	-1	4		0	0						Frog_fixed.avi	0
18836	1130	-1280	-1024	-1	-1	-1	-1	4	-1280	-1024	-1	-1	-1	-1	4		0	0						Frog_fixed.avi	0
18853	1131	-1280	-1024	-1	-1	-1	-1	4	-1280	-1024	-1	-1	-1	-1	4		0	0						Frog_fixed.avi	0
18870	1132	-1280	-1024	-1	-1	-1	-1	4	-1280	-1024	-1	-1	-1	-1	4		0	0						Frog_fixed.avi	0
18887	1133	-1280	-1024	-1	-1	-1	-1	4	-1280	-1024	-1	-1	-1	-1	4		0	0						Frog_fixed.avi	0
18903	1134	-1280	-1024	-1	-1	-1	-1	4	-1280	-1024	-1	-1	-1	-1	4		0	0						Frog_fixed.avi	0
18920	1135	-1280	-1024	-1	-1	-1	-1	4	-1280	-1024	-1	-1	-1	-1	4		0	0						Frog_fixed.avi	0
18937	1136	-1280	-1024	-1	-1	-1	-1	4	-1280	-1024	-1	-1	-1	-1	4		0	0						Frog_fixed.avi	0
18954	1137	-1280	-1024	-1	-1	-1	-1	4	-1280	-1024	-1	-1	-1	-1	4		0	0						Frog_fixed.avi	0
18970	1138	-1280	-1024	-1	-1	-1	-1	4	-1280	-1024	-1	-1	-1	-1	4		0	0						Frog_fixed.avi	0
18986	1139	-1280	-1024	-1	-1	-1	-1	4	-1280	-1024	-1	-1	-1	-1	4		0	0						Frog_fixed.avi	0
19003	1140	-1280	-1024	-1	-1	-1	-1	4	-1280	-1024	-1	-1	-1	-1	4		0	0						Frog_fixed.avi	0
19020	1141	-1280	-1024	-1	-1	-1	-1	4	-1280	-1024	-1	-1	-1	-1	4		0	0						Frog_fixed.avi	0
19036	1142	-1280	-1024	-1	-1	-1	-1	4	-1280	-1024	-1	-1	-1	-1	4		0	0						Frog_fixed.avi	0
19053	1143	-1280	-1024	-1	-1	-1	-1	4	-1280	-1024	-1	-1	-1	-1	4		0	0						Frog_fixed.avi	0
19069	1144	-1280	-1024	-1	-1	-1	-1	4	-1280	-1024	-1	-1	-1	-1	4		0	0						Frog_fixed.avi	0
19086	1145	-1280	-1024	-1	-1	-1	-1	4	-1280	-1024	-1	-1	-1	-1	4		0	0						Frog_fixed.avi	0
19103	1146	-1280	-1024	-1	-1	-1	-1	4	-1280	-1024	-1	-1	-1	-1	4		0	0						Frog_fixed.avi	0
19119	1147	-1280	-1024	-1	-1	-1	-1	4	-1280	-1024	-1	-1	-1	-1	4		0	0						Frog_fixed.avi	0
19136	1148	-1280	-1024	-1	-1	-1	-1	4	-1280	-1024	-1	-1	-1	-1	4		0	0						Frog_fixed.avi	0
19152	1149	-1280	-1024	-1	-1	-1	-1	4	-1280	-1024	-1	-1	-1	-1	4		0	0						Frog_fixed.avi	0
19169	1150	-1280	-1024	-1	-1	-1	-1	4	-1280	-1024	-1	-1	-1	-1	4		0	0						Frog_fixed.avi	0
19186	1151	-1280	-1024	-1	-1	-1	-1	4	-1280	-1024	-1	-1	-1	-1	4		0	0						Frog_fixed.avi	0
19203	1152	-1280	-1024	-1	-1	-1	-1	4	-1280	-1024	-1	-1	-1	-1	4		0	0						Frog_fixed.avi	0
19220	1153	-1280	-1024	-1	-1	-1	-1	4	-1280	-1024	-1	-1	-1	-1	4		0	0						Frog_fixed.avi	0
19237	1154	-1280	-1024	-1	-1	-1	-1	4	-1280	-1024	-1	-1	-1	-1	4		0	0						Frog_fixed.avi	0
19253	1155	-1280	-1024	-1	-1	-1	-1	4	-1280	-1024	-1	-1	-1	-1	4		0	0						Frog_fixed.avi	0
19270	1156	-1280	-1024	-1	-1	-1	-1	4	-1280	-1024	-1	-1	-1	-1	4		0	0						Frog_fixed.avi	0
19286	1157	-1280	-1024	-1	-1	-1	-1	4	-1280	-1024	-1	-1	-1	-1	4		0	0						Frog_fixed.avi	0
19303	1158	-1280	-1024	-1	-1	-1	-1	4	-1280	-1024	-1	-1	-1	-1	4		0	0						Frog_fixed.avi	0
19320	1159	-1280	-1024	-1	-1	-1	-1	4	-1280	-1024	-1	-1	-1	-1	4		0	0						Frog_fixed.avi	0
19336	1160	-1280	-1024	-1	-1	-1	-1	4	-1280	-1024	-1	-1	-1	-1	4		0	0						Frog_fixed.avi	0
19353	1161	-1280	-1024	-1	-1	-1	-1	4	-1280	-1024	-1	-1	-1	-1	4		0	0						Frog_fixed.avi	0
19369	1162	-1280	-1024	-1	-1	-1	-1	4	-1280	-1024	-1	-1	-1	-1	4		0	0						Frog_fixed.avi	0
19386	1163	-1280	-1024	-1	-1	-1	-1	4	-1280	-1024	-1	-1	-1	-1	4		0	0						Frog_fixed.avi	0
19402	1164	-1280	-1024	-1	-1	-1	-1	4	-1280	-1024	-1	-1	-1	-1	4		0	0						Frog_fixed.avi	0
19419	1165	-1280	-1024	-1	-1	-1	-1	4	-1280	-1024	-1	-1	-1	-1	4		0	0						Frog_fixed.avi	0
19436	1166	-1280	-1024	-1	-1	-1	-1	4	-1280	-1024	-1	-1	-1	-1	4		0	0						Frog_fixed.avi	0
19452	1167	-1280	-1024	-1	-1	-1	-1	4	-1280	-1024	-1	-1	-1	-1	4		0	0						Frog_fixed.avi	0
19469	1168	-1280	-1024	-1	-1	-1	-1	4	-1280	-1024	-1	-1	-1	-1	4		0	0						Frog_fixed.avi	0
19486	1169	-1280	-1024	-1	-1	-1	-1	4	-1280	-1024	-1	-1	-1	-1	4		0	0						Frog_fixed.avi	0
19502	1170	-1280	-1024	-1	-1	-1	-1	4	-1280	-1024	-1	-1	-1	-1	4		0	0						Frog_fixed.avi	0
19519	1171	-1280	-1024	-1	-1	-1	-1	4	-1280	-1024	-1	-1	-1	-1	4		0	0						Frog_fixed.avi	0
19535	1172	-1280	-1024	-1	-1	-1	-1	4	-1280	-1024	-1	-1	-1	-1	4		0	0						Frog_fixed.avi	0
19552	1173	-1280	-1024	-1	-1	-1	-1	4	-1280	-1024	-1	-1	-1	-1	4		0	0						Frog_fixed.avi	0
19569	1174	-1280	-1024	-1	-1	-1	-1	4	-1280	-1024	-1	-1	-1	-1	4		0	0						Frog_fixed.avi	0
19585	1175	-1280	-1024	-1	-1	-1	-1	4	-1280	-1024	-1	-1	-1	-1	4		0	0						Frog_fixed.avi	0
19602	1176	-1280	-1024	-1	-1	-1	-1	4	-1280	-1024	-1	-1	-1	-1	4		0	0						Frog_fixed.avi	0
19619	1177	-1280	-1024	-1	-1	-1	-1	4	-1280	-1024	-1	-1	-1	-1	4		0	0						Frog_fixed.avi	0
19635	1178	-1280	-1024	-1	-1	-1	-1	4	-1280	-1024	-1	-1	-1	-1	4		0	0						Frog_fixed.avi	0
19652	1179	-1280	-1024	-1	-1	-1	-1	4	-1280	-1024	-1	-1	-1	-1	4		0	0						Frog_fixed.avi	0
19669	1180	-1280	-1024	-1	-1	-1	-1	4	-1280	-1024	-1	-1	-1	-1	4		0	0						Frog_fixed.avi	0
19685	1181	-1280	-1024	-1	-1	-1	-1	4	-1280	-1024	-1	-1	-1	-1	4		0	0						Frog_fixed.avi	0
19702	1182	-1280	-1024	-1	-1	-1	-1	4	-1280	-1024	-1	-1	-1	-1	4		0	0						Frog_fixed.avi	0
19719	1183	-1280	-1024	-1	-1	-1	-1	4	-1280	-1024	-1	-1	-1	-1	4		0	0						Frog_fixed.avi	0
19735	1184	-1280	-1024	-1	-1	-1	-1	4	-1280	-1024	-1	-1	-1	-1	4		0	0						Frog_fixed.avi	0
19752	1185	-1280	-1024	-1	-1	-1	-1	4	-1280	-1024	-1	-1	-1	-1	4		0	0						Frog_fixed.avi	0
19769	1186	-1280	-1024	-1	-1	-1	-1	4	-1280	-1024	-1	-1	-1	-1	4		0	0						Frog_fixed.avi	0
19785	1187	-1280	-1024	-1	-1	-1	-1	4	-1280	-1024	-1	-1	-1	-1	4		0	0						Frog_fixed.avi	0
19802	1188	-1280	-1024	-1	-1	-1	-1	4	-1280	-1024	-1	-1	-1	-1	4		0	0						Frog_fixed.avi	0
19819	1189	-1280	-1024	-1	-1	-1	-1	4	-1280	-1024	-1	-1	-1	-1	4		0	0						Frog_fixed.avi	0
19835	1190	-1280	-1024	-1	-1	-1	-1	4	-1280	-1024	-1	-1	-1	-1	4		0	0						Frog_fixed.avi	0
19852	1191	-1280	-1024	-1	-1	-1	-1	4	-1280	-1024	-1	-1	-1	-1	4		0	0						Frog_fixed.avi	0
19869	1192	-1280	-1024	-1	-1	-1	-1	4	-1280	-1024	-1	-1	-1	-1	4		0	0						Frog_fixed.avi	0
19885	1193	-1280	-1024	-1	-1	-1	-1	4	-1280	-1024	-1	-1	-1	-1	4		0	0						Frog_fixed.avi	0
19902	1194	-1280	-1024	-1	-1	-1	-1	4	-1280	-1024	-1	-1	-1	-1	4		0	0						Frog_fixed.avi	0
19919	1195	-1280	-1024	-1	-1	-1	-1	4	-1280	-1024	-1	-1	-1	-1	4		0	0						Frog_fixed.avi	0
19935	1196	-1280	-1024	-1	-1	-1	-1	4	-1280	-1024	-1	-1	-1	-1	4		0	0						Frog_fixed.avi	0
19952	1197	-1280	-1024	-1	-1	-1	-1	4	-1280	-1024	-1	-1	-1	-1	4		0	0						Frog_fixed.avi	0
19969	1198	-1280	-1024	-1	-1	-1	-1	4	-1280	-1024	-1	-1	-1	-1	4		0	0						Frog_fixed.avi	0
19985	1199	-1280	-1024	-1	-1	-1	-1	4	-1280	-1024	-1	-1	-1	-1	4		0	0						Frog_fixed.avi	0
20002	1200	-1280	-1024	-1	-1	-1	-1	4	-1280	-1024	-1	-1	-1	-1	4		0	0						Frog_fixed.avi	0
20019	1201	-1280	-1024	-1	-1	-1	-1	4	-1280	-1024	-1	-1	-1	-1	4		0	0						Frog_fixed.avi	0
20035	1202	-1280	-1024	-1	-1	-1	-1	4	-1280	-1024	-1	-1	-1	-1	4		0	0						Frog_fixed.avi	0
20052	1203	-1280	-1024	-1	-1	-1	-1	4	-1280	-1024	-1	-1	-1	-1	4		0	0						Frog_fixed.avi	0
20068	1204	-1280	-1024	-1	-1	-1	-1	4	-1280	-1024	-1	-1	-1	-1	4		0	0						Frog_fixed.avi	0
20085	1205	-1280	-1024	-1	-1	-1	-1	4	-1280	-1024	-1	-1	-1	-1	4		0	0						Frog_fixed.avi	0
20102	1206	-1280	-1024	-1	-1	-1	-1	4	-1280	-1024	-1	-1	-1	-1	4		0	0						Frog_fixed.avi	0
20118	1207	-1280	-1024	-1	-1	-1	-1	4	-1280	-1024	-1	-1	-1	-1	4		0	0						Frog_fixed.avi	0
20135	1208	-1280	-1024	-1	-1	-1	-1	4	-1280	-1024	-1	-1	-1	-1	4		0	0						Frog_fixed.avi	0
20152	1209	-1280	-1024	-1	-1	-1	-1	4	-1280	-1024	-1	-1	-1	-1	4		0	0						Frog_fixed.avi	0
20168	1210	-1280	-1024	-1	-1	-1	-1	4	-1280	-1024	-1	-1	-1	-1	4		0	0						Frog_fixed.avi	0
20185	1211	-1280	-1024	-1	-1	-1	-1	4	-1280	-1024	-1	-1	-1	-1	4		0	0						Frog_fixed.avi	0
20202	1212	-1280	-1024	-1	-1	-1	-1	4	-1280	-1024	-1	-1	-1	-1	4		0	0						Frog_fixed.avi	0
20218	1213	-1280	-1024	-1	-1	-1	-1	4	-1280	-1024	-1	-1	-1	-1	4		0	0						Frog_fixed.avi	0
20235	1214	-1280	-1024	-1	-1	-1	-1	4	-1280	-1024	-1	-1	-1	-1	4		0	0						Frog_fixed.avi	0
20252	1215	-1280	-1024	-1	-1	-1	-1	4	-1280	-1024	-1	-1	-1	-1	4		0	0						Frog_fixed.avi	0
20268	1216	-1280	-1024	-1	-1	-1	-1	4	-1280	-1024	-1	-1	-1	-1	4		0	0						Frog_fixed.avi	0
20285	1217	-1280	-1024	-1	-1	-1	-1	4	-1280	-1024	-1	-1	-1	-1	4		0	0						Frog_fixed.avi	0
20302	1218	-1280	-1024	-1	-1	-1	-1	4	-1280	-1024	-1	-1	-1	-1	4		0	0						Frog_fixed.avi	0
20318	1219	-1280	-1024	-1	-1	-1	-1	4	-1280	-1024	-1	-1	-1	-1	4		0	0						Frog_fixed.avi	0
20335	1220	-1280	-1024	-1	-1	-1	-1	4	-1280	-1024	-1	-1	-1	-1	4		0	0						Frog_fixed.avi	0
20352	1221	-1280	-1024	-1	-1	-1	-1	4	-1280	-1024	-1	-1	-1	-1	4		0	0						Frog_fixed.avi	0
20368	1222	-1280	-1024	-1	-1	-1	-1	4	-1280	-1024	-1	-1	-1	-1	4		0	0						Frog_fixed.avi	0
20385	1223	-1280	-1024	-1	-1	-1	-1	4	-1280	-1024	-1	-1	-1	-1	4		0	0						Frog_fixed.avi	0
20402	1224	-1280	-1024	-1	-1	-1	-1	4	-1280	-1024	-1	-1	-1	-1	4		0	0						Frog_fixed.avi	0
20418	1225	-1280	-1024	-1	-1	-1	-1	4	-1280	-1024	-1	-1	-1	-1	4		0	0						Frog_fixed.avi	0
20435	1226	-1280	-1024	-1	-1	-1	-1	4	-1280	-1024	-1	-1	-1	-1	4		0	0						Frog_fixed.avi	0
20452	1227	-1280	-1024	-1	-1	-1	-1	4	-1280	-1024	-1	-1	-1	-1	4		0	0						Frog_fixed.avi	0
20468	1228	862.4024	474.5925	0.5732068	0.5266942	689.534	4.578449	3	637.9651	953.937	0.5076727	0.5259641	397.3801	2.726411	1	25	638	954						Frog_fixed.avi	0
20485	1229	-1280	-1024	-1	-1	-1	-1	4	-1280	-1024	-1	-1	-1	-1	4	25	0	0						Frog_fixed.avi	0
20502	1230	-1280	-1024	-1	-1	-1	-1	4	-1280	-1024	-1	-1	-1	-1	4	25	0	0						Frog_fixed.avi	0
20518	1231	861.1395	477.3698	0.5735853	0.5265915	689.534	4.583594	3	637.5183	954.6947	0.5080079	0.525861	397.3801	2.72984	1	25	638	955						Frog_fixed.avi	0
20535	1232	854.3602	474.8363	0.5736362	0.526607	689.534	4.577341	3	635.3148	953.6699	0.5080531	0.5258764	397.3801	2.725887	1	25	635	954						Frog_fixed.avi	0
20552	1233	-1280	-1024	-1	-1	-1	-1	4	-1280	-1024	-1	-1	-1	-1	4	25	0	0						Frog_fixed.avi	0
20568	1234	-1280	-1024	-1	-1	-1	-1	4	-1280	-1024	-1	-1	-1	-1	4	25	0	0						Frog_fixed.avi	0
20585	1235	-1280	-1024	-1	-1	-1	-1	4	-1280	-1024	-1	-1	-1	-1	4	25	0	0						Frog_fixed.avi	0
20602	1236	849.2578	475.287	0.5735579	0.5262104	686.9228	4.580481	3	633.6807	954.0071	0.5735579	0.5262104	686.9228	2.727614	1	25	634	954						Frog_fixed.avi	0
20618	1237	864.005	491.4191	0.5736679	0.5260121	686.9228	4.586953	3	513.841	550.0179	0.573668	0.5260121	686.9228	4.583613	1	26	514	550						Frog_fixed.avi	0
20635	1238	805.8267	501.5976	0.5738229	0.525809	686.9228	4.557041	3	455.6898	558.1052	0.573823	0.525809	686.9228	4.55372	1	26	456	558						Frog_fixed.avi	0
20651	1239	-1280	-1024	-1	-1	-1	-1	4	-1280	-1024	-1	-1	-1	-1	4	26	0	0						Frog_fixed.avi	0
20668	1240	-1280	-1024	-1	-1	-1	-1	4	-1280	-1024	-1	-1	-1	-1	4	26	0	0						Frog_fixed.avi	0
20685	1241	-1280	-1024	-1	-1	-1	-1	4	-1280	-1024	-1	-1	-1	-1	4	26	0	0						Frog_fixed.avi	0
20701	1242	-1280	-1024	-1	-1	-1	-1	4	-1280	-1024	-1	-1	-1	-1	4	26	0	0						Frog_fixed.avi	0
20718	1243	-1280	-1024	-1	-1	-1	-1	4	-1280	-1024	-1	-1	-1	-1	4	26	0	0						Frog_fixed.avi	0
20735	1244	-1280	-1024	-1	-1	-1	-1	4	-1280	-1024	-1	-1	-1	-1	4	26	0	0						Frog_fixed.avi	0
20751	1245	820.1776	514.3656	0.5733886	0.524372	686.9228	4.58328	3	469.8454	571.3386	0.5733888	0.524372	686.9228	4.57995	1	26	470	571						Frog_fixed.avi	0
20768	1246	-1280	-1024	-1	-1	-1	-1	4	-1280	-1024	-1	-1	-1	-1	4	26	0	0						Frog_fixed.avi	0
20785	1247	815.5591	509.7676	0.5730813	0.5239108	685.6046	4.576042	3	465.3218	566.5805	0.5730813	0.5239108	685.6046	4.572714	1	26	465	567						Frog_fixed.avi	0
20801	1248	-1280	-1024	-1	-1	-1	-1	4	-1280	-1024	-1	-1	-1	-1	4		0	0						Frog_fixed.avi	0
20818	1249	-1280	-1024	-1	-1	-1	-1	4	-1280	-1024	-1	-1	-1	-1	4		0	0						Frog_fixed.avi	0
20835	1250	-1280	-1024	-1	-1	-1	-1	4	-1280	-1024	-1	-1	-1	-1	4		0	0						Frog_fixed.avi	0
20851	1251	-1280	-1024	-1	-1	-1	-1	4	-1280	-1024	-1	-1	-1	-1	4		0	0						Frog_fixed.avi	0
20868	1252	-1280	-1024	-1	-1	-1	-1	4	-1280	-1024	-1	-1	-1	-1	4		0	0						Frog_fixed.avi	0
20885	1253	-1280	-1024	-1	-1	-1	-1	4	-1280	-1024	-1	-1	-1	-1	4		0	0						Frog_fixed.avi	0
20901	1254	-1280	-1024	-1	-1	-1	-1	4	-1280	-1024	-1	-1	-1	-1	4		0	0						Frog_fixed.avi	0
20918	1255	-1280	-1024	-1	-1	-1	-1	4	-1280	-1024	-1	-1	-1	-1	4		0	0						Frog_fixed.avi	0
20935	1256	814.965	475.3371	0.5750059	0.5226817	698.5494	4.64473	3	467.7383	558.1033	0.5730584	0.52266	685.6046	4.559737	1	27	468	558						Frog_fixed.avi	0
20951	1257	814.6057	483.5508	0.5750316	0.5224253	698.5494	4.636049	3	467.2555	565.9064	0.573084	0.5224036	685.6046	4.551273	1	27	467	566						Frog_fixed.avi	0
20968	1258	824.9396	516.1301	0.5729687	0.521973	684.1635	4.567155	3	476.0529	573.0358	0.5729689	0.521973	684.1635	4.563835	1	27	476	573						Frog_fixed.avi	0
20984	1259	828.1448	532.4657	0.4442534	0.5214208	684.1635	4.538404	3	478.6635	580.1652	0.5741304	0.521674	691.2216	4.56238	1	27	479	580						Frog_fixed.avi	0
21001	1260	-1280	-1024	-1	-1	-1	-1	4	-1280	-1024	-1	-1	-1	-1	4	27	0	0						Frog_fixed.avi	0
21018	1261	-1280	-1024	-1	-1	-1	-1	4	-1280	-1024	-1	-1	-1	-1	4	27	0	0						Frog_fixed.avi	0
21034	1262	816.4899	507.3051	0.5733216	0.5208469	684.1635	4.540594	3	463.2685	550.5096	0.5743951	0.5208589	691.2216	4.581659	1	27	463	551						Frog_fixed.avi	0
21051	1263	-1280	-1024	-1	-1	-1	-1	4	-1280	-1024	-1	-1	-1	-1	4	27	0	0						Frog_fixed.avi	0
21068	1264	-1280	-1024	-1	-1	-1	-1	4	-1280	-1024	-1	-1	-1	-1	4	27	0	0						Frog_fixed.avi	0
21084	1265	836.4765	510.1376	0.57388	0.5202374	684.9199	4.556324	3	483.6731	555.6534	0.5748384	0.5202481	691.2216	4.592682	1	27	484	556						Frog_fixed.avi	0
21101	1266	-1280	-1024	-1	-1	-1	-1	4	-1280	-1024	-1	-1	-1	-1	4	27	0	0						Frog_fixed.avi	0
21118	1267	823.8022	506.6529	0.5742023	0.5199381	684.9199	4.535038	3	470.858	551.6942	0.5751612	0.5199488	691.2216	4.571246	1	27	471	552						Frog_fixed.avi	0
21134	1268	813.0414	497.9801	0.5744204	0.5197465	684.9199	4.522993	3	460.0558	542.471	0.5753797	0.5197572	691.2216	4.559147	1	27	460	542						Frog_fixed.avi	0
21151	1269	-1280	-1024	-1	-1	-1	-1	4	-1280	-1024	-1	-1	-1	-1	4	27	0	0						Frog_fixed.avi	0
21168	1270	828.9124	491.9231	0.5754293	0.5193905	689.2723	4.567282	3	477.8902	549.47	0.5754294	0.5193905	689.2723	4.563951	1	27	478	549						Frog_fixed.avi	0
21184	1271	-1280	-1024	-1	-1	-1	-1	4	-1280	-1024	-1	-1	-1	-1	4	27	0	0						Frog_fixed.avi	0
21201	1272	-1280	-1024	-1	-1	-1	-1	4	-1280	-1024	-1	-1	-1	-1	4	27	0	0						Frog_fixed.avi	0
21218	1273	836.6676	493.8661	0.57595	0.5186263	689.2723	4.566098	3	485.6088	551.7032	0.5759502	0.5186263	689.2723	4.562769	1	27	486	552						Frog_fixed.avi	0
21234	1274	-1280	-1024	-1	-1	-1	-1	4	-1280	-1024	-1	-1	-1	-1	4	27	0	0						Frog_fixed.avi	0
21251	1275	-1280	-1024	-1	-1	-1	-1	4	-1280	-1024	-1	-1	-1	-1	4	27	0	0						Frog_fixed.avi	0
21268	1276	840.3163	480.478	0.576214	0.5181676	688.3231	4.5503	3	490.0513	538.7235	0.5761911	0.5181674	688.1719	4.546023	1	27	490	539						Frog_fixed.avi	0
21284	1277	841.0947	501.347	0.576237	0.5179373	688.3231	4.576941	3	490.4804	559.5515	0.5762141	0.5179371	688.1719	4.572659	1	27	490	560						Frog_fixed.avi	0
21301	1278	839.0791	495.517	0.5762322	0.5177706	688.3231	4.556346	3	488.5793	553.6628	0.5762093	0.5177703	688.1719	4.552076	1	27	489	554						Frog_fixed.avi	0
21318	1279	838.9261	489.687	0.4458433	0.5171968	688.3231	4.567243	3	488.2316	547.7741	0.5767994	0.5176339	692.5593	4.562973	1	27	488	548						Frog_fixed.avi	0
21334	1280	-1280	-1024	-1	-1	-1	-1	4	-1280	-1024	-1	-1	-1	-1	4	28	0	0						Frog_fixed.avi	0
21351	1281	-1280	-1024	-1	-1	-1	-1	4	-1280	-1024	-1	-1	-1	-1	4	28	0	0						Frog_fixed.avi	0
21368	1282	-1280	-1024	-1	-1	-1	-1	4	-1280	-1024	-1	-1	-1	-1	4	28	0	0						Frog_fixed.avi	0
21384	1283	-1280	-1024	-1	-1	-1	-1	4	-1280	-1024	-1	-1	-1	-1	4	28	0	0						Frog_fixed.avi	0
21401	1284	-1280	-1024	-1	-1	-1	-1	4	-1280	-1024	-1	-1	-1	-1	4	28	0	0						Frog_fixed.avi	0
21418	1285	-1280	-1024	-1	-1	-1	-1	4	-1280	-1024	-1	-1	-1	-1	4	28	0	0						Frog_fixed.avi	0
21434	1286	909.792	459.1382	0.57482	0.5149438	687.551	4.548662	3	558.0035	509.4329	0.5755791	0.5149522	692.5593	4.576797	1	28	558	509						Frog_fixed.avi	0
21451	1287	909.792	459.1382	0.4454396	0.5163404	687.551	4.548662	3	558.0035	509.4329	0.5743954	0.5143828	685.5037	4.576797	1	28	558	509						Frog_fixed.avi	0
21468	1288	-1280	-1024	-1	-1	-1	-1	4	-1280	-1024	-1	-1	-1	-1	4	28	0	0						Frog_fixed.avi	0
21484	1289	-1280	-1024	-1	-1	-1	-1	4	-1280	-1024	-1	-1	-1	-1	4	28	0	0						Frog_fixed.avi	0
21501	1290	-1280	-1024	-1	-1	-1	-1	4	-1280	-1024	-1	-1	-1	-1	4	28	0	0						Frog_fixed.avi	0
21518	1291	-1280	-1024	-1	-1	-1	-1	4	-1280	-1024	-1	-1	-1	-1	4	28	0	0						Frog_fixed.avi	0
21534	1292	-1280	-1024	-1	-1	-1	-1	4	-1280	-1024	-1	-1	-1	-1	4	28	0	0						Frog_fixed.avi	0
21551	1293	903.3226	477.4174	0.5736964	0.5113398	685.3051	4.551589	3	554.4477	537.9395	0.5736441	0.5113392	684.9625	4.546107	1	28	554	538						Frog_fixed.avi	0
21567	1294	912.1676	472.8446	0.5730539	0.5108989	681.5522	4.508498	3	563.9276	525.9722	0.5735779	0.5109047	684.9625	4.526611	1	28	564	526						Frog_fixed.avi	0
21584	1295	-1280	-1024	-1	-1	-1	-1	4	-1280	-1024	-1	-1	-1	-1	4	28	0	0						Frog_fixed.avi	0
21601	1296	-1280	-1024	-1	-1	-1	-1	4	-1280	-1024	-1	-1	-1	-1	4	28	0	0						Frog_fixed.avi	0
21617	1297	-1280	-1024	-1	-1	-1	-1	4	-1280	-1024	-1	-1	-1	-1	4	28	0	0						Frog_fixed.avi	0
21634	1298	908.0634	487.9307	0.5726781	0.5096233	681.5522	4.494406	3	559.6206	540.9498	0.5732019	0.5096291	684.9625	4.512444	1	28	560	541						Frog_fixed.avi	0
21651	1299	-1280	-1024	-1	-1	-1	-1	4	-1280	-1024	-1	-1	-1	-1	4		0	0						Frog_fixed.avi	0
21667	1300	-1280	-1024	-1	-1	-1	-1	4	-1280	-1024	-1	-1	-1	-1	4		0	0						Frog_fixed.avi	0
21684	1301	-1280	-1024	-1	-1	-1	-1	4	-1280	-1024	-1	-1	-1	-1	4		0	0						Frog_fixed.avi	0
21701	1302	-1280	-1024	-1	-1	-1	-1	4	-1280	-1024	-1	-1	-1	-1	4		0	0						Frog_fixed.avi	0
21717	1303	-1280	-1024	-1	-1	-1	-1	4	-1280	-1024	-1	-1	-1	-1	4		0	0						Frog_fixed.avi	0
21734	1304	-1280	-1024	-1	-1	-1	-1	4	-1280	-1024	-1	-1	-1	-1	4		0	0						Frog_fixed.avi	0
21751	1305	-1280	-1024	-1	-1	-1	-1	4	-1280	-1024	-1	-1	-1	-1	4		0	0						Frog_fixed.avi	0
21767	1306	913.8742	483.3555	0.5709441	0.5118278	681.6591	4.511755	3	563.7822	526.8306	0.5722073	0.5118417	689.9589	4.560555	1	29	564	527						Frog_fixed.avi	0
21784	1307	-1280	-1024	-1	-1	-1	-1	4	-1280	-1024	-1	-1	-1	-1	4		0	0						Frog_fixed.avi	0
21801	1308	-1280	-1024	-1	-1	-1	-1	4	-1280	-1024	-1	-1	-1	-1	4		0	0						Frog_fixed.avi	0
21817	1309	-1280	-1024	-1	-1	-1	-1	4	-1280	-1024	-1	-1	-1	-1	4		0	0						Frog_fixed.avi	0
21834	1310	-1280	-1024	-1	-1	-1	-1	4	-1280	-1024	-1	-1	-1	-1	4		0	0						Frog_fixed.avi	0
21851	1311	-1280	-1024	-1	-1	-1	-1	4	-1280	-1024	-1	-1	-1	-1	4		0	0						Frog_fixed.avi	0
21867	1312	-1280	-1024	-1	-1	-1	-1	4	-1280	-1024	-1	-1	-1	-1	4		0	0						Frog_fixed.avi	0
21884	1313	-1280	-1024	-1	-1	-1	-1	4	-1280	-1024	-1	-1	-1	-1	4		0	0						Frog_fixed.avi	0
21901	1314	-1280	-1024	-1	-1	-1	-1	4	-1280	-1024	-1	-1	-1	-1	4		0	0						Frog_fixed.avi	0
21917	1315	912.1846	483.0607	0.5701018	0.5129335	682.9501	4.554699	3	562.6885	534.1593	0.570778	0.5129409	687.3943	4.579463	1	30	563	534						Frog_fixed.avi	0
21934	1316	-1280	-1024	-1	-1	-1	-1	4	-1280	-1024	-1	-1	-1	-1	4		0	0						Frog_fixed.avi	0
21951	1317	-1280	-1024	-1	-1	-1	-1	4	-1280	-1024	-1	-1	-1	-1	4		0	0						Frog_fixed.avi	0
21967	1318	-1280	-1024	-1	-1	-1	-1	4	-1280	-1024	-1	-1	-1	-1	4		0	0						Frog_fixed.avi	0
21984	1319	-1280	-1024	-1	-1	-1	-1	4	-1280	-1024	-1	-1	-1	-1	4		0	0						Frog_fixed.avi	0
22001	1320	-1280	-1024	-1	-1	-1	-1	4	-1280	-1024	-1	-1	-1	-1	4		0	0						Frog_fixed.avi	0
22017	1321	-1280	-1024	-1	-1	-1	-1	4	-1280	-1024	-1	-1	-1	-1	4		0	0						Frog_fixed.avi	0
22034	1322	-1280	-1024	-1	-1	-1	-1	4	-1280	-1024	-1	-1	-1	-1	4		0	0						Frog_fixed.avi	0
22051	1323	-1280	-1024	-1	-1	-1	-1	4	-1280	-1024	-1	-1	-1	-1	4		0	0						Frog_fixed.avi	0
22067	1324	-1280	-1024	-1	-1	-1	-1	4	-1280	-1024	-1	-1	-1	-1	4		0	0						Frog_fixed.avi	0
22084	1325	-1280	-1024	-1	-1	-1	-1	4	-1280	-1024	-1	-1	-1	-1	4		0	0						Frog_fixed.avi	0
22100	1326	-1280	-1024	-1	-1	-1	-1	4	-1280	-1024	-1	-1	-1	-1	4		0	0						Frog_fixed.avi	0
22117	1327	-1280	-1024	-1	-1	-1	-1	4	-1280	-1024	-1	-1	-1	-1	4		0	0						Frog_fixed.avi	0
22134	1328	-1280	-1024	-1	-1	-1	-1	4	-1280	-1024	-1	-1	-1	-1	4		0	0						Frog_fixed.avi	0
22150	1329	915.7795	468.7959	0.5742011	0.5172967	682.9185	4.615041	3	566.2922	519.7628	0.5749108	0.5173047	687.5501	4.641339	1	31	566	520						Frog_fixed.avi	0
22167	1330	-1280	-1024	-1	-1	-1	-1	4	-1280	-1024	-1	-1	-1	-1	4	31	0	0						Frog_fixed.avi	0
22184	1331	-1280	-1024	-1	-1	-1	-1	4	-1280	-1024	-1	-1	-1	-1	4	31	0	0						Frog_fixed.avi	0
22200	1332	-1280	-1024	-1	-1	-1	-1	4	-1280	-1024	-1	-1	-1	-1	4	31	0	0						Frog_fixed.avi	0
22217	1333	895.6686	476.0247	0.5744506	0.5182992	684.4828	4.648554	3	545.3801	527.5684	0.5750711	0.5183061	688.5443	4.671285	1	31	545	528						Frog_fixed.avi	0
22234	1334	-1280	-1024	-1	-1	-1	-1	4	-1280	-1024	-1	-1	-1	-1	4		0	0						Frog_fixed.avi	0
22250	1335	-1280	-1024	-1	-1	-1	-1	4	-1280	-1024	-1	-1	-1	-1	4		0	0						Frog_fixed.avi	0
22267	1336	-1280	-1024	-1	-1	-1	-1	4	-1280	-1024	-1	-1	-1	-1	4		0	0						Frog_fixed.avi	0
22284	1337	-1280	-1024	-1	-1	-1	-1	4	-1280	-1024	-1	-1	-1	-1	4		0	0						Frog_fixed.avi	0
22300	1338	-1280	-1024	-1	-1	-1	-1	4	-1280	-1024	-1	-1	-1	-1	4		0	0						Frog_fixed.avi	0
22317	1339	-1280	-1024	-1	-1	-1	-1	4	-1280	-1024	-1	-1	-1	-1	4		0	0						Frog_fixed.avi	0
22334	1340	-1280	-1024	-1	-1	-1	-1	4	-1280	-1024	-1	-1	-1	-1	4		0	0						Frog_fixed.avi	0
22350	1341	-1280	-1024	-1	-1	-1	-1	4	-1280	-1024	-1	-1	-1	-1	4		0	0						Frog_fixed.avi	0
22367	1342	-1280	-1024	-1	-1	-1	-1	4	-1280	-1024	-1	-1	-1	-1	4		0	0						Frog_fixed.avi	0
22384	1343	-1280	-1024	-1	-1	-1	-1	4	-1280	-1024	-1	-1	-1	-1	4		0	0						Frog_fixed.avi	0
22400	1344	-1280	-1024	-1	-1	-1	-1	4	-1280	-1024	-1	-1	-1	-1	4		0	0						Frog_fixed.avi	0
22417	1345	898.5047	491.7653	0.5727285	0.5203938	685.2575	4.705897	3	548.1818	546.8434	0.5730862	0.5203978	687.6055	4.717721	1	32	548	547						Frog_fixed.avi	0
22434	1346	-1280	-1024	-1	-1	-1	-1	4	-1280	-1024	-1	-1	-1	-1	4		0	0						Frog_fixed.avi	0
22450	1347	-1280	-1024	-1	-1	-1	-1	4	-1280	-1024	-1	-1	-1	-1	4		0	0						Frog_fixed.avi	0
22467	1348	-1280	-1024	-1	-1	-1	-1	4	-1280	-1024	-1	-1	-1	-1	4		0	0						Frog_fixed.avi	0
22484	1349	-1280	-1024	-1	-1	-1	-1	4	-1280	-1024	-1	-1	-1	-1	4		0	0						Frog_fixed.avi	0
22500	1350	-1280	-1024	-1	-1	-1	-1	4	-1280	-1024	-1	-1	-1	-1	4		0	0						Frog_fixed.avi	0
22517	1351	-1280	-1024	-1	-1	-1	-1	4	-1280	-1024	-1	-1	-1	-1	4		0	0						Frog_fixed.avi	0
22533	1352	-1280	-1024	-1	-1	-1	-1	4	-1280	-1024	-1	-1	-1	-1	4		0	0						Frog_fixed.avi	0
22550	1353	-1280	-1024	-1	-1	-1	-1	4	-1280	-1024	-1	-1	-1	-1	4		0	0						Frog_fixed.avi	0
22567	1354	-1280	-1024	-1	-1	-1	-1	4	-1280	-1024	-1	-1	-1	-1	4		0	0						Frog_fixed.avi	0
22583	1355	-1280	-1024	-1	-1	-1	-1	4	-1280	-1024	-1	-1	-1	-1	4		0	0						Frog_fixed.avi	0
22600	1356	-1280	-1024	-1	-1	-1	-1	4	-1280	-1024	-1	-1	-1	-1	4		0	0						Frog_fixed.avi	0
22617	1357	-1280	-1024	-1	-1	-1	-1	4	-1280	-1024	-1	-1	-1	-1	4		0	0						Frog_fixed.avi	0
22633	1358	-1280	-1024	-1	-1	-1	-1	4	-1280	-1024	-1	-1	-1	-1	4		0	0						Frog_fixed.avi	0
22650	1359	-1280	-1024	-1	-1	-1	-1	4	-1280	-1024	-1	-1	-1	-1	4		0	0						Frog_fixed.avi	0
22667	1360	-1280	-1024	-1	-1	-1	-1	4	-1280	-1024	-1	-1	-1	-1	4		0	0						Frog_fixed.avi	0
22683	1361	-1280	-1024	-1	-1	-1	-1	4	-1280	-1024	-1	-1	-1	-1	4		0	0						Frog_fixed.avi	0
22700	1362	-1280	-1024	-1	-1	-1	-1	4	-1280	-1024	-1	-1	-1	-1	4		0	0						Frog_fixed.avi	0
22717	1363	-1280	-1024	-1	-1	-1	-1	4	-1280	-1024	-1	-1	-1	-1	4		0	0						Frog_fixed.avi	0
22733	1364	-1280	-1024	-1	-1	-1	-1	4	-1280	-1024	-1	-1	-1	-1	4		0	0						Frog_fixed.avi	0
22750	1365	-1280	-1024	-1	-1	-1	-1	4	-1280	-1024	-1	-1	-1	-1	4		0	0						Frog_fixed.avi	0
22767	1366	-1280	-1024	-1	-1	-1	-1	4	-1280	-1024	-1	-1	-1	-1	4		0	0						Frog_fixed.avi	0
22783	1367	-1280	-1024	-1	-1	-1	-1	4	-1280	-1024	-1	-1	-1	-1	4		0	0						Frog_fixed.avi	0
22800	1368	-1280	-1024	-1	-1	-1	-1	4	-1280	-1024	-1	-1	-1	-1	4		0	0						Frog_fixed.avi	0
22817	1369	-1280	-1024	-1	-1	-1	-1	4	-1280	-1024	-1	-1	-1	-1	4		0	0						Frog_fixed.avi	0
22833	1370	-1280	-1024	-1	-1	-1	-1	4	-1280	-1024	-1	-1	-1	-1	4		0	0						Frog_fixed.avi	0
22850	1371	-1280	-1024	-1	-1	-1	-1	4	-1280	-1024	-1	-1	-1	-1	4		0	0						Frog_fixed.avi	0
22867	1372	-1280	-1024	-1	-1	-1	-1	4	-1280	-1024	-1	-1	-1	-1	4		0	0						Frog_fixed.avi	0
22883	1373	-1280	-1024	-1	-1	-1	-1	4	-1280	-1024	-1	-1	-1	-1	4		0	0						Frog_fixed.avi	0
22900	1374	-1280	-1024	-1	-1	-1	-1	4	-1280	-1024	-1	-1	-1	-1	4		0	0						Frog_fixed.avi	0
22917	1375	-1280	-1024	-1	-1	-1	-1	4	-1280	-1024	-1	-1	-1	-1	4		0	0						Frog_fixed.avi	0
22933	1376	-1280	-1024	-1	-1	-1	-1	4	-1280	-1024	-1	-1	-1	-1	4		0	0						Frog_fixed.avi	0
22950	1377	-1280	-1024	-1	-1	-1	-1	4	-1280	-1024	-1	-1	-1	-1	4		0	0						Frog_fixed.avi	0
22967	1378	-1280	-1024	-1	-1	-1	-1	4	-1280	-1024	-1	-1	-1	-1	4		0	0						Frog_fixed.avi	0
22983	1379	-1280	-1024	-1	-1	-1	-1	4	-1280	-1024	-1	-1	-1	-1	4		0	0						Frog_fixed.avi	0
23000	1380	-1280	-1024	-1	-1	-1	-1	4	-1280	-1024	-1	-1	-1	-1	4		0	0						Frog_fixed.avi	0
23017	1381	-1280	-1024	-1	-1	-1	-1	4	-1280	-1024	-1	-1	-1	-1	4		0	0						Frog_fixed.avi	0
23033	1382	-1280	-1024	-1	-1	-1	-1	4	-1280	-1024	-1	-1	-1	-1	4		0	0						Frog_fixed.avi	0
23050	1383	-1280	-1024	-1	-1	-1	-1	4	-1280	-1024	-1	-1	-1	-1	4		0	0						Frog_fixed.avi	0
23066	1384	-1280	-1024	-1	-1	-1	-1	4	-1280	-1024	-1	-1	-1	-1	4		0	0						Frog_fixed.avi	0
23083	1385	-1280	-1024	-1	-1	-1	-1	4	-1280	-1024	-1	-1	-1	-1	4		0	0						Frog_fixed.avi	0
23100	1386	-1280	-1024	-1	-1	-1	-1	4	-1280	-1024	-1	-1	-1	-1	4		0	0						Frog_fixed.avi	0
23116	1387	-1280	-1024	-1	-1	-1	-1	4	-1280	-1024	-1	-1	-1	-1	4		0	0						Frog_fixed.avi	0
23133	1388	-1280	-1024	-1	-1	-1	-1	4	-1280	-1024	-1	-1	-1	-1	4		0	0						Frog_fixed.avi	0
23150	1389	-1280	-1024	-1	-1	-1	-1	4	-1280	-1024	-1	-1	-1	-1	4		0	0						Frog_fixed.avi	0
23166	1390	-1280	-1024	-1	-1	-1	-1	4	-1280	-1024	-1	-1	-1	-1	4		0	0						Frog_fixed.avi	0
23183	1391	-1280	-1024	-1	-1	-1	-1	4	-1280	-1024	-1	-1	-1	-1	4		0	0						Frog_fixed.avi	0
23200	1392	-1280	-1024	-1	-1	-1	-1	4	-1280	-1024	-1	-1	-1	-1	4		0	0						Frog_fixed.avi	0
23216	1393	-1280	-1024	-1	-1	-1	-1	4	-1280	-1024	-1	-1	-1	-1	4		0	0						Frog_fixed.avi	0
23233	1394	-1280	-1024	-1	-1	-1	-1	4	-1280	-1024	-1	-1	-1	-1	4		0	0						Frog_fixed.avi	0
23250	1395	-1280	-1024	-1	-1	-1	-1	4	-1280	-1024	-1	-1	-1	-1	4		0	0						Frog_fixed.avi	0
23266	1396	-1280	-1024	-1	-1	-1	-1	4	-1280	-1024	-1	-1	-1	-1	4		0	0						Frog_fixed.avi	0
23283	1397	-1280	-1024	-1	-1	-1	-1	4	-1280	-1024	-1	-1	-1	-1	4		0	0						Frog_fixed.avi	0
23300	1398	-1280	-1024	-1	-1	-1	-1	4	-1280	-1024	-1	-1	-1	-1	4		0	0						Frog_fixed.avi	0
23316	1399	-1280	-1024	-1	-1	-1	-1	4	-1280	-1024	-1	-1	-1	-1	4		0	0						Frog_fixed.avi	0
23333	1400	-1280	-1024	-1	-1	-1	-1	4	-1280	-1024	-1	-1	-1	-1	4		0	0						Frog_fixed.avi	0
23350	1401	-1280	-1024	-1	-1	-1	-1	4	-1280	-1024	-1	-1	-1	-1	4		0	0						Frog_fixed.avi	0
23366	1402	-1280	-1024	-1	-1	-1	-1	4	-1280	-1024	-1	-1	-1	-1	4		0	0						Frog_fixed.avi	0
23383	1403	-1280	-1024	-1	-1	-1	-1	4	-1280	-1024	-1	-1	-1	-1	4		0	0						Frog_fixed.avi	0
23400	1404	-1280	-1024	-1	-1	-1	-1	4	-1280	-1024	-1	-1	-1	-1	4		0	0						Frog_fixed.avi	0
23416	1405	-1280	-1024	-1	-1	-1	-1	4	-1280	-1024	-1	-1	-1	-1	4		0	0						Frog_fixed.avi	0
23433	1406	-1280	-1024	-1	-1	-1	-1	4	-1280	-1024	-1	-1	-1	-1	4		0	0						Frog_fixed.avi	0
23450	1407	-1280	-1024	-1	-1	-1	-1	4	-1280	-1024	-1	-1	-1	-1	4		0	0						Frog_fixed.avi	0
23466	1408	-1280	-1024	-1	-1	-1	-1	4	-1280	-1024	-1	-1	-1	-1	4		0	0						Frog_fixed.avi	0
23483	1409	-1280	-1024	-1	-1	-1	-1	4	-1280	-1024	-1	-1	-1	-1	4		0	0						Frog_fixed.avi	0
23500	1410	-1280	-1024	-1	-1	-1	-1	4	-1280	-1024	-1	-1	-1	-1	4		0	0						Frog_fixed.avi	0
23516	1411	-1280	-1024	-1	-1	-1	-1	4	-1280	-1024	-1	-1	-1	-1	4		0	0						Frog_fixed.avi	0
23533	1412	-1280	-1024	-1	-1	-1	-1	4	-1280	-1024	-1	-1	-1	-1	4		0	0						Frog_fixed.avi	0
23550	1413	-1280	-1024	-1	-1	-1	-1	4	-1280	-1024	-1	-1	-1	-1	4		0	0						Frog_fixed.avi	0
23566	1414	-1280	-1024	-1	-1	-1	-1	4	-1280	-1024	-1	-1	-1	-1	4		0	0						Frog_fixed.avi	0
23583	1415	-1280	-1024	-1	-1	-1	-1	4	-1280	-1024	-1	-1	-1	-1	4		0	0						Frog_fixed.avi	0
23600	1416	-1280	-1024	-1	-1	-1	-1	4	-1280	-1024	-1	-1	-1	-1	4		0	0						Frog_fixed.avi	0
23616	1417	-1280	-1024	-1	-1	-1	-1	4	-1280	-1024	-1	-1	-1	-1	4		0	0						Frog_fixed.avi	0
23633	1418	-1280	-1024	-1	-1	-1	-1	4	-1280	-1024	-1	-1	-1	-1	4		0	0						Frog_fixed.avi	0
23649	1419	-1280	-1024	-1	-1	-1	-1	4	-1280	-1024	-1	-1	-1	-1	4		0	0						Frog_fixed.avi	0
23666	1420	-1280	-1024	-1	-1	-1	-1	4	-1280	-1024	-1	-1	-1	-1	4		0	0						Frog_fixed.avi	0
23683	1421	-1280	-1024	-1	-1	-1	-1	4	-1280	-1024	-1	-1	-1	-1	4		0	0						Frog_fixed.avi	0
23699	1422	-1280	-1024	-1	-1	-1	-1	4	-1280	-1024	-1	-1	-1	-1	4		0	0						Frog_fixed.avi	0
23716	1423	-1280	-1024	-1	-1	-1	-1	4	-1280	-1024	-1	-1	-1	-1	4		0	0						Frog_fixed.avi	0
23733	1424	904.8656	445.4802	0.571484	0.5288552	692.3344	4.462135	0	891.3858	468.2783	0.4400935	0.5294121	686.2098	4.324812	0	33	898	457						Frog_fixed.avi	0
23749	1425	906.4401	439.7758	0.5714511	0.5289526	692.3344	4.449108	0	886.983	474.9612	0.4400438	0.5294918	686.2098	4.310107	0	33	897	457						Frog_fixed.avi	0
23766	1426	906.3214	437.0637	0.5714312	0.5289719	692.3344	4.436366	0	891.327	474.8984	0.4400108	0.5294797	686.2098	4.304397	0	33	899	456						Frog_fixed.avi	0
23783	1427	906.2028	434.3516	0.5710795	0.5289549	690.3488	4.423625	0	889.8398	474.8355	0.440399	0.5294722	689.7976	4.298686	0	33	898	455						Frog_fixed.avi	0
23799	1428	913.1434	441.9875	0.5710965	0.5289174	690.3488	4.449913	0	892.0022	463.467	0.4403959	0.529449	689.7971	4.310387	0	33	903	453						Frog_fixed.avi	0
23816	1429	908.0627	449.3375	0.5711334	0.5289347	690.3488	4.414169	0	883.9352	467.2459	0.4404106	0.5294728	689.7971	4.3214	0	33	896	458						Frog_fixed.avi	0
23833	1430	-1280	-1024	-1	-1	-1	-1	4	893.9642	468.5121	0.4404962	0.5295297	689.7971	4.336572	0	33	894	469						Frog_fixed.avi	0
23849	1431	-1280	-1024	-1	-1	-1	-1	4	891.9293	469.7783	0.4409266	0.5296457	693.2867	4.348972	0	33	892	470						Frog_fixed.avi	0
23866	1432	889.0683	449.326	0.5708786	0.5290129	687.9865	4.402484	0	896.2695	458.4147	0.4409798	0.5297371	693.2863	4.355721	0	33	893	454						Frog_fixed.avi	0
23883	1433	-1280	-1024	-1	-1	-1	-1	4	897.5159	456.5526	0.4410006	0.5297895	693.2863	4.378778	0	33	898	457						Frog_fixed.avi	0
23899	1434	-1280	-1024	-1	-1	-1	-1	4	890.8369	456.1323	0.4409509	0.5297946	693.2863	4.370403	0	33	891	456						Frog_fixed.avi	0
23916	1435	-1280	-1024	-1	-1	-1	-1	4	889.4415	455.7119	0.4405685	0.5298891	689.6798	4.382983	0	33	889	456						Frog_fixed.avi	0
23933	1436	-1280	-1024	-1	-1	-1	-1	4	887.3446	461.1384	0.4405235	0.5299739	689.6793	4.343829	0	33	887	461						Frog_fixed.avi	0
23949	1437	-1280	-1024	-1	-1	-1	-1	4	892.0487	446.4115	0.4404835	0.5301391	689.6793	4.353583	0	33	892	446						Frog_fixed.avi	0
23966	1438	-1280	-1024	-1	-1	-1	-1	4	889.7367	448.2927	0.4404771	0.5302031	689.6793	4.353429	0	33	890	448						Frog_fixed.avi	0
23982	1439	-1280	-1024	-1	-1	-1	-1	4	892.1022	450.1739	0.4408639	0.5301898	693.2757	4.353275	0	33	892	450						Frog_fixed.avi	0
23999	1440	-1280	-1024	-1	-1	-1	-1	4	894.2691	447.783	0.4408217	0.5302846	693.2751	4.425535	0	33	894	448						Frog_fixed.avi	0
24016	1441	-1280	-1024	-1	-1	-1	-1	4	912.0364	450.0574	0.4407859	0.530266	693.2751	4.422896	0	33	912	450						Frog_fixed.avi	0
24032	1442	-1280	-1024	-1	-1	-1	-1	4	906.3004	449.6248	0.4407336	0.5302796	693.2751	4.419785	0	33	906	450						Frog_fixed.avi	0
24049	1443	-1280	-1024	-1	-1	-1	-1	4	900.5643	449.1921	0.4404756	0.5303587	691.3549	4.416989	0	33	901	449						Frog_fixed.avi	0
24066	1444	890.4889	452.682	0.5698134	0.5297363	682.8965	4.445765	0	892.5752	461.5919	0.4403617	0.5304442	691.3543	4.414798	0	33	892	457						Frog_fixed.avi	0
24082	1445	883.9728	459.3298	0.5697278	0.5297025	682.8965	4.462165	0	899.2364	461.8254	0.4403166	0.5305043	691.3543	4.408829	0	33	892	461						Frog_fixed.avi	0
24099	1446	-1280	-1024	-1	-1	-1	-1	4	890.6567	456.6223	0.4401972	0.5305192	691.3543	4.444402	0	33	891	457						Frog_fixed.avi	0
24116	1447	-1280	-1024	-1	-1	-1	-1	4	-1280	-1024	-1	-1	-1	-1	4	33	0	0						Frog_fixed.avi	0
24132	1448	-1280	-1024	-1	-1	-1	-1	4	900.4536	447.6137	0.4399208	0.5304652	691.3543	4.451709	0	33	900	448						Frog_fixed.avi	0
24149	1449	-1280	-1024	-1	-1	-1	-1	4	896.7821	463.4462	0.4397846	0.5303159	691.3543	4.44855	0	33	897	463						Frog_fixed.avi	0
24166	1450	-1280	-1024	-1	-1	-1	-1	4	900.3256	457.9101	0.4396466	0.5302583	691.3543	4.481541	0	33	900	458						Frog_fixed.avi	0
24182	1451	-1280	-1024	-1	-1	-1	-1	4	899.0591	466.6197	0.4391513	0.5301085	688.1764	4.490432	0	33	899	467						Frog_fixed.avi	0
24199	1452	895.4538	425.4799	0.57013	0.5287744	690.7961	4.529484	0	891.9528	466.6171	0.4390952	0.5299521	688.1759	4.435389	0	33	894	446						Frog_fixed.avi	0
24216	1453	-1280	-1024	-1	-1	-1	-1	4	883.0792	459.3597	0.4390098	0.5297836	688.1759	4.450453	0	33	883	459						Frog_fixed.avi	0
24232	1454	-1280	-1024	-1	-1	-1	-1	4	884.7925	444.819	0.4389897	0.5296305	688.1759	4.464228	0	33	885	445						Frog_fixed.avi	0
24249	1455	-1280	-1024	-1	-1	-1	-1	4	886.5058	435.1339	0.4396069	0.529362	693.2244	4.478002	0	33	887	435						Frog_fixed.avi	0
24266	1456	-1280	-1024	-1	-1	-1	-1	4	-1280	-1024	-1	-1	-1	-1	4	33	0	0						Frog_fixed.avi	0
24282	1457	-1280	-1024	-1	-1	-1	-1	4	898.546	452.9098	0.4397052	0.5289697	693.2239	4.499944	0	34	899	453						Frog_fixed.avi	0
24299	1458	842.2126	496.0921	0.5701852	0.5277935	689.9755	4.526389	0	859.4345	503.0076	0.439903	0.5290141	693.2239	4.520148	0	34	851	500						Frog_fixed.avi	0
24316	1459	842.2126	496.0921	0.5709543	0.5277354	694.6016	4.526389	0	859.4345	503.0076	0.4400999	0.5289508	694.0551	4.520148	0	34	851	500						Frog_fixed.avi	0
24332	1460	862.6768	480.2292	0.5710797	0.5277074	694.6016	4.583819	0	864.9708	495.5857	0.4401841	0.5289848	694.0546	4.525328	0	34	864	488						Frog_fixed.avi	0
24349	1461	867.6727	463.6583	0.5712413	0.527675	694.6016	4.595857	0	-1280	-1024	-1	-1	-1	-1	4	34	868	464						Frog_fixed.avi	0
24366	1462	-1280	-1024	-1	-1	-1	-1	4	879.0872	488.7101	0.4404074	0.5288213	694.0546	4.528384	0	34	879	489						Frog_fixed.avi	0
24382	1463	-1280	-1024	-1	-1	-1	-1	4	-1280	-1024	-1	-1	-1	-1	4	34	0	0						Frog_fixed.avi	0
24399	1464	857.3065	479.2375	0.5707996	0.5270935	690.0859	4.549557	0	872.7628	476.2279	0.4404879	0.5285975	694.0546	4.541235	0	34	865	478						Frog_fixed.avi	0
24416	1465	-1280	-1024	-1	-1	-1	-1	4	-1280	-1024	-1	-1	-1	-1	4	34	0	0						Frog_fixed.avi	0
24432	1466	-1280	-1024	-1	-1	-1	-1	4	890.7626	481.7861	0.4404745	0.5283499	694.0546	4.559992	0	34	891	482						Frog_fixed.avi	0
24449	1467	-1280	-1024	-1	-1	-1	-1	4	-1280	-1024	-1	-1	-1	-1	4	34	0	0						Frog_fixed.avi	0
24466	1468	-1280	-1024	-1	-1	-1	-1	4	873.7572	497.3436	0.4403282	0.5283419	694.0546	4.547547	0	34	874	497						Frog_fixed.avi	0
24482	1469	857.6694	474.4082	0.5705656	0.5265324	690.0859	4.574086	0	862.2855	485.2138	0.4397729	0.528344	690.0854	4.533273	0	34	860	480						Frog_fixed.avi	0
24499	1470	857.6694	474.4082	0.5709212	0.5264695	692.4814	4.574086	0	853.4529	490.7805	0.4400055	0.5282809	691.9229	4.526156	0	34	856	483						Frog_fixed.avi	0
24516	1471	-1280	-1024	-1	-1	-1	-1	4	863.0376	490.2405	0.4399431	0.5280252	691.9224	4.563208	0	34	863	490						Frog_fixed.avi	0
24532	1472	866.4532	453.7509	0.5708478	0.5254714	692.4814	4.619408	0	866.434	483.532	0.4399128	0.5276955	691.9224	4.554721	0	34	866	469						Frog_fixed.avi	0
24549	1473	-1280	-1024	-1	-1	-1	-1	4	-1280	-1024	-1	-1	-1	-1	4	34	0	0						Frog_fixed.avi	0
24565	1474	-1280	-1024	-1	-1	-1	-1	4	-1280	-1024	-1	-1	-1	-1	4	34	0	0						Frog_fixed.avi	0
24582	1475	-1280	-1024	-1	-1	-1	-1	4	859.1645	501.7298	0.4393691	0.5264899	688.1342	4.542056	0	34	859	502						Frog_fixed.avi	0
24599	1476	-1280	-1024	-1	-1	-1	-1	4	862.6999	500.2859	0.4393187	0.5262223	688.1342	4.555047	0	34	863	500						Frog_fixed.avi	0
24615	1477	-1280	-1024	-1	-1	-1	-1	4	862.0609	487.8601	0.4393412	0.5260578	688.1342	4.52723	0	34	862	488						Frog_fixed.avi	0
24632	1478	-1280	-1024	-1	-1	-1	-1	4	861.4218	482.7556	0.4400868	0.5259174	693.9615	4.526618	0	34	861	483						Frog_fixed.avi	0
24649	1479	-1280	-1024	-1	-1	-1	-1	4	859.082	509.1018	0.4401841	0.5257341	693.9611	4.557109	0	34	859	509						Frog_fixed.avi	0
24665	1480	-1280	-1024	-1	-1	-1	-1	4	877.9534	497.7911	0.4404219	0.5256137	693.9611	4.579583	0	34	878	498						Frog_fixed.avi	0
24682	1481	856.8827	471.2954	0.571578	0.5228442	693.9615	4.642379	0	854.016	495.7657	0.4406543	0.5254082	693.9611	4.574505	0	34	855	484						Frog_fixed.avi	0
24699	1482	856.8827	471.2954	0.570827	0.5227749	687.1627	4.642379	0	858.6178	493.7403	0.4410522	0.525143	694.525	4.569427	0	34	858	483						Frog_fixed.avi	0
24715	1483	-1280	-1024	-1	-1	-1	-1	4	830.1334	523.5052	0.4413427	0.5247829	694.5246	4.472056	0	35	830	524						Frog_fixed.avi	0
24732	1484	822.6437	482.5449	0.5716183	0.5223303	687.1627	4.5948	0	-1280	-1024	-1	-1	-1	-1	4	35	823	483						Frog_fixed.avi	0
24749	1485	-1280	-1024	-1	-1	-1	-1	4	830.0757	504.6904	0.4422728	0.5239763	694.5246	4.573354	0	35	830	505						Frog_fixed.avi	0
24765	1486	-1280	-1024	-1	-1	-1	-1	4	-1280	-1024	-1	-1	-1	-1	4	35	0	0						Frog_fixed.avi	0
24782	1487	-1280	-1024	-1	-1	-1	-1	4	837.348	493.9334	0.4429393	0.5229962	694.5246	4.587376	0	35	837	494						Frog_fixed.avi	0
24799	1488	803.6795	496.1761	0.5729454	0.5208267	687.1627	4.583641	0	-1280	-1024	-1	-1	-1	-1	4	35	804	496						Frog_fixed.avi	0
24815	1489	803.6795	496.1761	0.5729974	0.5203574	686.2018	4.583641	0	-1280	-1024	-1	-1	-1	-1	4	35	804	496						Frog_fixed.avi	0
24832	1490	809.0737	492.0886	0.5731997	0.5198619	686.2018	4.58309	0	-1280	-1024	-1	-1	-1	-1	4	35	809	492						Frog_fixed.avi	0
24849	1491	807.0338	489.6563	0.5733384	0.5194206	686.2018	4.595745	0	-1280	-1024	-1	-1	-1	-1	4	35	807	490						Frog_fixed.avi	0
24865	1492	-1280	-1024	-1	-1	-1	-1	4	843.0216	510.7623	0.4437376	0.5202528	693.6901	4.596349	0	35	843	511						Frog_fixed.avi	0
24882	1493	-1280	-1024	-1	-1	-1	-1	4	-1280	-1024	-1	-1	-1	-1	4	35	0	0						Frog_fixed.avi	0
24899	1494	806.1004	479.2421	0.5737382	0.5180972	686.0176	4.600803	0	-1280	-1024	-1	-1	-1	-1	4	35	806	479						Frog_fixed.avi	0
24915	1495	803.0939	490.7454	0.5738277	0.5176623	686.0176	4.595816	0	-1280	-1024	-1	-1	-1	-1	4	35	803	491						Frog_fixed.avi	0
24932	1496	816.7349	491.1028	0.5739558	0.5173961	686.0176	4.605185	0	-1280	-1024	-1	-1	-1	-1	4	35	817	491						Frog_fixed.avi	0
24949	1497	819.2775	491.4601	0.5739042	0.517117	685.631	4.604983	0	-1280	-1024	-1	-1	-1	-1	4	35	819	491						Frog_fixed.avi	0
24965	1498	-1280	-1024	-1	-1	-1	-1	4	-1280	-1024	-1	-1	-1	-1	4	35	0	0						Frog_fixed.avi	0
24982	1499	-1280	-1024	-1	-1	-1	-1	4	-1280	-1024	-1	-1	-1	-1	4	35	0	0						Frog_fixed.avi	0
24999	1500	810.089	498.9396	0.5738776	0.5161844	685.631	4.629022	0	-1280	-1024	-1	-1	-1	-1	4	35	810	499						Frog_fixed.avi	0
25015	1501	810.089	498.9396	0.5738789	0.5158992	685.7661	4.629022	0	-1280	-1024	-1	-1	-1	-1	4	35	810	499						Frog_fixed.avi	0
25032	1502	805.6958	505.3531	0.573748	0.5154808	685.7661	4.630148	0	-1280	-1024	-1	-1	-1	-1	4	35	806	505						Frog_fixed.avi	0
25049	1503	-1280	-1024	-1	-1	-1	-1	4	838.1117	490.9771	0.4437043	0.5164311	693.0689	4.679358	0	35	838	491						Frog_fixed.avi	0
25065	1504	-1280	-1024	-1	-1	-1	-1	4	-1280	-1024	-1	-1	-1	-1	4	35	0	0						Frog_fixed.avi	0
25082	1505	-1280	-1024	-1	-1	-1	-1	4	-1280	-1024	-1	-1	-1	-1	4	35	0	0						Frog_fixed.avi	0
25099	1506	-1280	-1024	-1	-1	-1	-1	4	-1280	-1024	-1	-1	-1	-1	4	35	0	0						Frog_fixed.avi	0
25115	1507	-1280	-1024	-1	-1	-1	-1	4	844.255	506.9323	0.4421957	0.5155749	687.7004	4.665055	0	35	844	507						Frog_fixed.avi	0
25132	1508	-1280	-1024	-1	-1	-1	-1	4	-1280	-1024	-1	-1	-1	-1	4	35	0	0						Frog_fixed.avi	0
25148	1509	-1280	-1024	-1	-1	-1	-1	4	-1280	-1024	-1	-1	-1	-1	4	35	0	0						Frog_fixed.avi	0
25165	1510	-1280	-1024	-1	-1	-1	-1	4	-1280	-1024	-1	-1	-1	-1	4	35	0	0						Frog_fixed.avi	0
25182	1511	-1280	-1024	-1	-1	-1	-1	4	-1280	-1024	-1	-1	-1	-1	4	35	0	0						Frog_fixed.avi	0
25198	1512	-1280	-1024	-1	-1	-1	-1	4	-1280	-1024	-1	-1	-1	-1	4	35	0	0						Frog_fixed.avi	0
25215	1513	-1280	-1024	-1	-1	-1	-1	4	-1280	-1024	-1	-1	-1	-1	4	35	0	0						Frog_fixed.avi	0
25232	1514	-1280	-1024	-1	-1	-1	-1	4	849.9491	468.3464	0.4394649	0.5143588	691.3993	4.978029	0	35	850	468						Frog_fixed.avi	0
25248	1515	-1280	-1024	-1	-1	-1	-1	4	-1280	-1024	-1	-1	-1	-1	4		0	0						Frog_fixed.avi	0
25265	1516	-1280	-1024	-1	-1	-1	-1	4	-1280	-1024	-1	-1	-1	-1	4		0	0						Frog_fixed.avi	0
25282	1517	-1280	-1024	-1	-1	-1	-1	4	-1280	-1024	-1	-1	-1	-1	4		0	0						Frog_fixed.avi	0
25298	1518	-1280	-1024	-1	-1	-1	-1	4	-1280	-1024	-1	-1	-1	-1	4		0	0						Frog_fixed.avi	0
25315	1519	-1280	-1024	-1	-1	-1	-1	4	-1280	-1024	-1	-1	-1	-1	4		0	0						Frog_fixed.avi	0
25332	1520	-1280	-1024	-1	-1	-1	-1	4	-1280	-1024	-1	-1	-1	-1	4		0	0						Frog_fixed.avi	0
25348	1521	-1280	-1024	-1	-1	-1	-1	4	-1280	-1024	-1	-1	-1	-1	4		0	0						Frog_fixed.avi	0
25365	1522	-1280	-1024	-1	-1	-1	-1	4	-1280	-1024	-1	-1	-1	-1	4		0	0						Frog_fixed.avi	0
25382	1523	-1280	-1024	-1	-1	-1	-1	4	-1280	-1024	-1	-1	-1	-1	4		0	0						Frog_fixed.avi	0
25398	1524	-1280	-1024	-1	-1	-1	-1	4	-1280	-1024	-1	-1	-1	-1	4		0	0						Frog_fixed.avi	0
25415	1525	-1280	-1024	-1	-1	-1	-1	4	-1280	-1024	-1	-1	-1	-1	4		0	0						Frog_fixed.avi	0
25432	1526	-1280	-1024	-1	-1	-1	-1	4	-1280	-1024	-1	-1	-1	-1	4		0	0						Frog_fixed.avi	0
25448	1527	-1280	-1024	-1	-1	-1	-1	4	-1280	-1024	-1	-1	-1	-1	4		0	0						Frog_fixed.avi	0
25465	1528	-1280	-1024	-1	-1	-1	-1	4	-1280	-1024	-1	-1	-1	-1	4		0	0						Frog_fixed.avi	0
25482	1529	-1280	-1024	-1	-1	-1	-1	4	-1280	-1024	-1	-1	-1	-1	4		0	0						Frog_fixed.avi	0
25498	1530	-1280	-1024	-1	-1	-1	-1	4	929.6866	471.6732	0.4363087	0.5102144	687.1752	4.667827	0	36	930	472						Frog_fixed.avi	0
25515	1531	-1280	-1024	-1	-1	-1	-1	4	-1280	-1024	-1	-1	-1	-1	4	36	0	0						Frog_fixed.avi	0
25531	1532	-1280	-1024	-1	-1	-1	-1	4	-1280	-1024	-1	-1	-1	-1	4	36	0	0						Frog_fixed.avi	0
25548	1533	-1280	-1024	-1	-1	-1	-1	4	-1280	-1024	-1	-1	-1	-1	4	36	0	0						Frog_fixed.avi	0
25565	1534	-1280	-1024	-1	-1	-1	-1	4	929.8517	478.2249	0.4358408	0.5089527	687.1752	4.675169	0	36	930	478						Frog_fixed.avi	0
25581	1535	-1280	-1024	-1	-1	-1	-1	4	935.9394	452.6085	0.4353649	0.5088879	687.1753	4.869591	0	36	936	453						Frog_fixed.avi	0
25598	1536	-1280	-1024	-1	-1	-1	-1	4	-1280	-1024	-1	-1	-1	-1	4	36	0	0						Frog_fixed.avi	0
25615	1537	-1280	-1024	-1	-1	-1	-1	4	932.6733	461.0888	0.435405	0.5080566	687.1752	4.691763	0	36	933	461						Frog_fixed.avi	0
25631	1538	-1280	-1024	-1	-1	-1	-1	4	-1280	-1024	-1	-1	-1	-1	4		0	0						Frog_fixed.avi	0
25648	1539	-1280	-1024	-1	-1	-1	-1	4	-1280	-1024	-1	-1	-1	-1	4		0	0						Frog_fixed.avi	0
25665	1540	-1280	-1024	-1	-1	-1	-1	4	-1280	-1024	-1	-1	-1	-1	4		0	0						Frog_fixed.avi	0
25681	1541	-1280	-1024	-1	-1	-1	-1	4	-1280	-1024	-1	-1	-1	-1	4		0	0						Frog_fixed.avi	0
25698	1542	-1280	-1024	-1	-1	-1	-1	4	-1280	-1024	-1	-1	-1	-1	4		0	0						Frog_fixed.avi	0
25715	1543	-1280	-1024	-1	-1	-1	-1	4	-1280	-1024	-1	-1	-1	-1	4		0	0						Frog_fixed.avi	0
25731	1544	-1280	-1024	-1	-1	-1	-1	4	-1280	-1024	-1	-1	-1	-1	4		0	0						Frog_fixed.avi	0
25748	1545	-1280	-1024	-1	-1	-1	-1	4	-1280	-1024	-1	-1	-1	-1	4		0	0						Frog_fixed.avi	0
25765	1546	-1280	-1024	-1	-1	-1	-1	4	-1280	-1024	-1	-1	-1	-1	4		0	0						Frog_fixed.avi	0
25781	1547	-1280	-1024	-1	-1	-1	-1	4	-1280	-1024	-1	-1	-1	-1	4		0	0						Frog_fixed.avi	0
25798	1548	-1280	-1024	-1	-1	-1	-1	4	-1280	-1024	-1	-1	-1	-1	4		0	0						Frog_fixed.avi	0
25815	1549	-1280	-1024	-1	-1	-1	-1	4	-1280	-1024	-1	-1	-1	-1	4		0	0						Frog_fixed.avi	0
25831	1550	-1280	-1024	-1	-1	-1	-1	4	-1280	-1024	-1	-1	-1	-1	4		0	0						Frog_fixed.avi	0
25848	1551	-1280	-1024	-1	-1	-1	-1	4	-1280	-1024	-1	-1	-1	-1	4		0	0						Frog_fixed.avi	0
25865	1552	-1280	-1024	-1	-1	-1	-1	4	-1280	-1024	-1	-1	-1	-1	4		0	0						Frog_fixed.avi	0
25881	1553	-1280	-1024	-1	-1	-1	-1	4	-1280	-1024	-1	-1	-1	-1	4		0	0						Frog_fixed.avi	0
25898	1554	-1280	-1024	-1	-1	-1	-1	4	-1280	-1024	-1	-1	-1	-1	4		0	0						Frog_fixed.avi	0
25915	1555	-1280	-1024	-1	-1	-1	-1	4	942.6128	469.8891	0.4326711	0.5097168	683.9573	4.726246	0	37	943	470						Frog_fixed.avi	0
25931	1556	-1280	-1024	-1	-1	-1	-1	4	-1280	-1024	-1	-1	-1	-1	4		0	0						Frog_fixed.avi	0
25948	1557	-1280	-1024	-1	-1	-1	-1	4	-1280	-1024	-1	-1	-1	-1	4		0	0						Frog_fixed.avi	0
25965	1558	-1280	-1024	-1	-1	-1	-1	4	-1280	-1024	-1	-1	-1	-1	4		0	0						Frog_fixed.avi	0
25981	1559	-1280	-1024	-1	-1	-1	-1	4	-1280	-1024	-1	-1	-1	-1	4		0	0						Frog_fixed.avi	0
25998	1560	-1280	-1024	-1	-1	-1	-1	4	-1280	-1024	-1	-1	-1	-1	4		0	0						Frog_fixed.avi	0
26015	1561	-1280	-1024	-1	-1	-1	-1	4	-1280	-1024	-1	-1	-1	-1	4		0	0						Frog_fixed.avi	0
26031	1562	-1280	-1024	-1	-1	-1	-1	4	-1280	-1024	-1	-1	-1	-1	4		0	0						Frog_fixed.avi	0
26048	1563	-1280	-1024	-1	-1	-1	-1	4	-1280	-1024	-1	-1	-1	-1	4		0	0						Frog_fixed.avi	0
26064	1564	-1280	-1024	-1	-1	-1	-1	4	-1280	-1024	-1	-1	-1	-1	4		0	0						Frog_fixed.avi	0
26081	1565	-1280	-1024	-1	-1	-1	-1	4	-1280	-1024	-1	-1	-1	-1	4		0	0						Frog_fixed.avi	0
26098	1566	-1280	-1024	-1	-1	-1	-1	4	-1280	-1024	-1	-1	-1	-1	4		0	0						Frog_fixed.avi	0
26114	1567	-1280	-1024	-1	-1	-1	-1	4	-1280	-1024	-1	-1	-1	-1	4		0	0						Frog_fixed.avi	0
26131	1568	-1280	-1024	-1	-1	-1	-1	4	-1280	-1024	-1	-1	-1	-1	4		0	0						Frog_fixed.avi	0
26148	1569	-1280	-1024	-1	-1	-1	-1	4	-1280	-1024	-1	-1	-1	-1	4		0	0						Frog_fixed.avi	0
26164	1570	-1280	-1024	-1	-1	-1	-1	4	-1280	-1024	-1	-1	-1	-1	4		0	0						Frog_fixed.avi	0
26181	1571	-1280	-1024	-1	-1	-1	-1	4	-1280	-1024	-1	-1	-1	-1	4		0	0						Frog_fixed.avi	0
26198	1572	-1280	-1024	-1	-1	-1	-1	4	-1280	-1024	-1	-1	-1	-1	4		0	0						Frog_fixed.avi	0
26214	1573	-1280	-1024	-1	-1	-1	-1	4	-1280	-1024	-1	-1	-1	-1	4		0	0						Frog_fixed.avi	0
26231	1574	-1280	-1024	-1	-1	-1	-1	4	-1280	-1024	-1	-1	-1	-1	4		0	0						Frog_fixed.avi	0
26248	1575	-1280	-1024	-1	-1	-1	-1	4	-1280	-1024	-1	-1	-1	-1	4		0	0						Frog_fixed.avi	0
26264	1576	-1280	-1024	-1	-1	-1	-1	4	915.6808	463.0446	0.4269553	0.5168016	685.1938	4.800771	0	38	916	463						Frog_fixed.avi	0
26281	1577	-1280	-1024	-1	-1	-1	-1	4	919.3253	492.7629	0.4269251	0.5167804	685.1975	4.658394	0	38	919	493						Frog_fixed.avi	0
26298	1578	-1280	-1024	-1	-1	-1	-1	4	922.3205	497.5788	0.4270581	0.5170101	686.9004	4.658333	0	38	922	498						Frog_fixed.avi	0
26314	1579	-1280	-1024	-1	-1	-1	-1	4	-1280	-1024	-1	-1	-1	-1	4	38	0	0						Frog_fixed.avi	0
26331	1580	-1280	-1024	-1	-1	-1	-1	4	-1280	-1024	-1	-1	-1	-1	4	38	0	0						Frog_fixed.avi	0
26348	1581	-1280	-1024	-1	-1	-1	-1	4	-1280	-1024	-1	-1	-1	-1	4	38	0	0						Frog_fixed.avi	0
26364	1582	-1280	-1024	-1	-1	-1	-1	4	928.9283	456.8457	0.4271668	0.5162051	686.9003	4.70558	0	38	929	457						Frog_fixed.avi	0
26381	1583	-1280	-1024	-1	-1	-1	-1	4	928.9283	456.8457	0.4274313	0.5159052	688.761	4.70558	0	38	929	457						Frog_fixed.avi	0
26398	1584	-1280	-1024	-1	-1	-1	-1	4	-1280	-1024	-1	-1	-1	-1	4	38	0	0						Frog_fixed.avi	0
26414	1585	-1280	-1024	-1	-1	-1	-1	4	-1280	-1024	-1	-1	-1	-1	4	38	0	0						Frog_fixed.avi	0
26431	1586	-1280	-1024	-1	-1	-1	-1	4	-1280	-1024	-1	-1	-1	-1	4	38	0	0						Frog_fixed.avi	0
26448	1587	-1280	-1024	-1	-1	-1	-1	4	923.7165	460.7802	0.4272652	0.516374	686.5768	4.755929	0	38	924	461						Frog_fixed.avi	0
26464	1588	-1280	-1024	-1	-1	-1	-1	4	-1280	-1024	-1	-1	-1	-1	4	38	0	0						Frog_fixed.avi	0
26481	1589	-1280	-1024	-1	-1	-1	-1	4	-1280	-1024	-1	-1	-1	-1	4	38	0	0						Frog_fixed.avi	0
26498	1590	-1280	-1024	-1	-1	-1	-1	4	-1280	-1024	-1	-1	-1	-1	4	38	0	0						Frog_fixed.avi	0
26514	1591	-1280	-1024	-1	-1	-1	-1	4	-1280	-1024	-1	-1	-1	-1	4	38	0	0						Frog_fixed.avi	0
26531	1592	-1280	-1024	-1	-1	-1	-1	4	-1280	-1024	-1	-1	-1	-1	4	38	0	0						Frog_fixed.avi	0
26548	1593	-1280	-1024	-1	-1	-1	-1	4	920.3651	451.1785	0.4263709	0.5208462	688.6423	4.751961	0	38	920	451						Frog_fixed.avi	0
26564	1594	-1280	-1024	-1	-1	-1	-1	4	-1280	-1024	-1	-1	-1	-1	4		0	0						Frog_fixed.avi	0
26581	1595	-1280	-1024	-1	-1	-1	-1	4	-1280	-1024	-1	-1	-1	-1	4		0	0						Frog_fixed.avi	0
26598	1596	-1280	-1024	-1	-1	-1	-1	4	-1280	-1024	-1	-1	-1	-1	4		0	0						Frog_fixed.avi	0
26614	1597	-1280	-1024	-1	-1	-1	-1	4	-1280	-1024	-1	-1	-1	-1	4		0	0						Frog_fixed.avi	0
26631	1598	-1280	-1024	-1	-1	-1	-1	4	-1280	-1024	-1	-1	-1	-1	4		0	0						Frog_fixed.avi	0
26647	1599	-1280	-1024	-1	-1	-1	-1	4	-1280	-1024	-1	-1	-1	-1	4		0	0						Frog_fixed.avi	0
26664	1600	-1280	-1024	-1	-1	-1	-1	4	-1280	-1024	-1	-1	-1	-1	4		0	0						Frog_fixed.avi	0
26681	1601	-1280	-1024	-1	-1	-1	-1	4	-1280	-1024	-1	-1	-1	-1	4		0	0						Frog_fixed.avi	0
26697	1602	-1280	-1024	-1	-1	-1	-1	4	-1280	-1024	-1	-1	-1	-1	4		0	0						Frog_fixed.avi	0
26714	1603	-1280	-1024	-1	-1	-1	-1	4	-1280	-1024	-1	-1	-1	-1	4		0	0						Frog_fixed.avi	0
26731	1604	-1280	-1024	-1	-1	-1	-1	4	935.8469	475.5579	0.4214673	0.5192764	685.254	4.735363	0	39	936	476						Frog_fixed.avi	0
26747	1605	-1280	-1024	-1	-1	-1	-1	4	-1280	-1024	-1	-1	-1	-1	4	39	0	0						Frog_fixed.avi	0
26764	1606	-1280	-1024	-1	-1	-1	-1	4	-1280	-1024	-1	-1	-1	-1	4	39	0	0						Frog_fixed.avi	0
26781	1607	-1280	-1024	-1	-1	-1	-1	4	-1280	-1024	-1	-1	-1	-1	4	39	0	0						Frog_fixed.avi	0
26797	1608	-1280	-1024	-1	-1	-1	-1	4	-1280	-1024	-1	-1	-1	-1	4	39	0	0						Frog_fixed.avi	0
26814	1609	-1280	-1024	-1	-1	-1	-1	4	-1280	-1024	-1	-1	-1	-1	4	39	0	0						Frog_fixed.avi	0
26831	1610	-1280	-1024	-1	-1	-1	-1	4	-1280	-1024	-1	-1	-1	-1	4	39	0	0						Frog_fixed.avi	0
26847	1611	-1280	-1024	-1	-1	-1	-1	4	957.9138	467.2196	0.4232078	0.5219409	685.254	4.717175	0	39	958	467						Frog_fixed.avi	0
26864	1612	-1280	-1024	-1	-1	-1	-1	4	-1280	-1024	-1	-1	-1	-1	4	39	0	0						Frog_fixed.avi	0
26881	1613	-1280	-1024	-1	-1	-1	-1	4	-1280	-1024	-1	-1	-1	-1	4	39	0	0						Frog_fixed.avi	0
26897	1614	-1280	-1024	-1	-1	-1	-1	4	956.9822	458.3124	0.423628	0.5227447	685.8152	4.69938	0	39	957	458						Frog_fixed.avi	0
26914	1615	1286.03	362.1879	0.4237924	0.5235838	685.8156	5.029678	1	933.17	431.0042	0.4237921	0.5235839	685.8156	5.025773	3	39	1286	362						Frog_fixed.avi	0
26931	1616	-1280	-1024	-1	-1	-1	-1	4	-1280	-1024	-1	-1	-1	-1	4	39	0	0						Frog_fixed.avi	0
26947	1617	-1280	-1024	-1	-1	-1	-1	4	-1280	-1024	-1	-1	-1	-1	4	39	0	0						Frog_fixed.avi	0
26964	1618	-1280	-1024	-1	-1	-1	-1	4	-1280	-1024	-1	-1	-1	-1	4	39	0	0						Frog_fixed.avi	0
26981	1619	-1280	-1024	-1	-1	-1	-1	4	947.3507	474.8963	0.4227773	0.524121	685.8152	4.704084	0	39	947	475						Frog_fixed.avi	0
26997	1620	-1280	-1024	-1	-1	-1	-1	4	956.5277	466.7278	0.4226268	0.5244135	685.8152	4.663304	0	39	957	467						Frog_fixed.avi	0
27014	1621	1294.8	377.2498	0.4233027	0.5251957	682.925	4.811488	1	942.9678	445.9806	0.4233024	0.5251957	682.925	4.807724	3	39	1295	377						Frog_fixed.avi	0
27031	1622	-1280	-1024	-1	-1	-1	-1	4	959.3274	465.402	0.422066	0.524798	682.9246	4.662508	0	39	959	465						Frog_fixed.avi	0
27047	1623	-1280	-1024	-1	-1	-1	-1	4	943.0872	466.5258	0.4219618	0.5249434	682.9246	4.699108	0	39	943	467						Frog_fixed.avi	0
27064	1624	-1280	-1024	-1	-1	-1	-1	4	-1280	-1024	-1	-1	-1	-1	4		0	0						Frog_fixed.avi	0
27081	1625	-1280	-1024	-1	-1	-1	-1	4	-1280	-1024	-1	-1	-1	-1	4		0	0						Frog_fixed.avi	0
27097	1626	-1280	-1024	-1	-1	-1	-1	4	-1280	-1024	-1	-1	-1	-1	4		0	0						Frog_fixed.avi	0
27114	1627	-1280	-1024	-1	-1	-1	-1	4	-1280	-1024	-1	-1	-1	-1	4		0	0						Frog_fixed.avi	0
27131	1628	-1280	-1024	-1	-1	-1	-1	4	-1280	-1024	-1	-1	-1	-1	4		0	0						Frog_fixed.avi	0
27147	1629	-1280	-1024	-1	-1	-1	-1	4	-1280	-1024	-1	-1	-1	-1	4		0	0						Frog_fixed.avi	0
27164	1630	-1280	-1024	-1	-1	-1	-1	4	-1280	-1024	-1	-1	-1	-1	4		0	0						Frog_fixed.avi	0
27180	1631	-1280	-1024	-1	-1	-1	-1	4	-1280	-1024	-1	-1	-1	-1	4		0	0						Frog_fixed.avi	0
27197	1632	-1280	-1024	-1	-1	-1	-1	4	-1280	-1024	-1	-1	-1	-1	4		0	0						Frog_fixed.avi	0
27214	1633	-1280	-1024	-1	-1	-1	-1	4	943.3822	470.8472	0.4219924	0.5251322	684.1068	4.665412	0	40	943	471						Frog_fixed.avi	0
27230	1634	-1280	-1024	-1	-1	-1	-1	4	-1280	-1024	-1	-1	-1	-1	4		0	0						Frog_fixed.avi	0
27247	1635	-1280	-1024	-1	-1	-1	-1	4	-1280	-1024	-1	-1	-1	-1	4		0	0						Frog_fixed.avi	0
27264	1636	-1280	-1024	-1	-1	-1	-1	4	-1280	-1024	-1	-1	-1	-1	4		0	0						Frog_fixed.avi	0
27280	1637	-1280	-1024	-1	-1	-1	-1	4	-1280	-1024	-1	-1	-1	-1	4		0	0						Frog_fixed.avi	0
27297	1638	-1280	-1024	-1	-1	-1	-1	4	-1280	-1024	-1	-1	-1	-1	4		0	0						Frog_fixed.avi	0
27314	1639	-1280	-1024	-1	-1	-1	-1	4	-1280	-1024	-1	-1	-1	-1	4		0	0						Frog_fixed.avi	0
27330	1640	-1280	-1024	-1	-1	-1	-1	4	-1280	-1024	-1	-1	-1	-1	4		0	0						Frog_fixed.avi	0
27347	1641	-1280	-1024	-1	-1	-1	-1	4	-1280	-1024	-1	-1	-1	-1	4		0	0						Frog_fixed.avi	0
27364	1642	-1280	-1024	-1	-1	-1	-1	4	-1280	-1024	-1	-1	-1	-1	4		0	0						Frog_fixed.avi	0
27380	1643	-1280	-1024	-1	-1	-1	-1	4	957.0362	477.7334	0.423077	0.5251944	683.1709	4.664451	0	41	957	478						Frog_fixed.avi	0
27397	1644	-1280	-1024	-1	-1	-1	-1	4	-1280	-1024	-1	-1	-1	-1	4		0	0						Frog_fixed.avi	0
27414	1645	-1280	-1024	-1	-1	-1	-1	4	-1280	-1024	-1	-1	-1	-1	4		0	0						Frog_fixed.avi	0
27430	1646	-1280	-1024	-1	-1	-1	-1	4	-1280	-1024	-1	-1	-1	-1	4		0	0						Frog_fixed.avi	0
27447	1647	-1280	-1024	-1	-1	-1	-1	4	-1280	-1024	-1	-1	-1	-1	4		0	0						Frog_fixed.avi	0
27464	1648	-1280	-1024	-1	-1	-1	-1	4	-1280	-1024	-1	-1	-1	-1	4		0	0						Frog_fixed.avi	0
27480	1649	-1280	-1024	-1	-1	-1	-1	4	-1280	-1024	-1	-1	-1	-1	4		0	0						Frog_fixed.avi	0
27497	1650	-1280	-1024	-1	-1	-1	-1	4	-1280	-1024	-1	-1	-1	-1	4		0	0						Frog_fixed.avi	0
27514	1651	-1280	-1024	-1	-1	-1	-1	4	-1280	-1024	-1	-1	-1	-1	4		0	0						Frog_fixed.avi	0
27530	1652	-1280	-1024	-1	-1	-1	-1	4	-1280	-1024	-1	-1	-1	-1	4		0	0						Frog_fixed.avi	0
27547	1653	-1280	-1024	-1	-1	-1	-1	4	-1280	-1024	-1	-1	-1	-1	4		0	0						Frog_fixed.avi	0
27564	1654	-1280	-1024	-1	-1	-1	-1	4	-1280	-1024	-1	-1	-1	-1	4		0	0						Frog_fixed.avi	0
27580	1655	-1280	-1024	-1	-1	-1	-1	4	-1280	-1024	-1	-1	-1	-1	4		0	0						Frog_fixed.avi	0
27597	1656	-1280	-1024	-1	-1	-1	-1	4	-1280	-1024	-1	-1	-1	-1	4		0	0						Frog_fixed.avi	0
27613	1657	-1280	-1024	-1	-1	-1	-1	4	-1280	-1024	-1	-1	-1	-1	4		0	0						Frog_fixed.avi	0
27630	1658	-1280	-1024	-1	-1	-1	-1	4	-1280	-1024	-1	-1	-1	-1	4		0	0						Frog_fixed.avi	0
27647	1659	-1280	-1024	-1	-1	-1	-1	4	-1280	-1024	-1	-1	-1	-1	4		0	0						Frog_fixed.avi	0
27663	1660	-1280	-1024	-1	-1	-1	-1	4	-1280	-1024	-1	-1	-1	-1	4		0	0						Frog_fixed.avi	0
27680	1661	-1280	-1024	-1	-1	-1	-1	4	-1280	-1024	-1	-1	-1	-1	4		0	0						Frog_fixed.avi	0
27697	1662	-1280	-1024	-1	-1	-1	-1	4	-1280	-1024	-1	-1	-1	-1	4		0	0						Frog_fixed.avi	0
27713	1663	-1280	-1024	-1	-1	-1	-1	4	-1280	-1024	-1	-1	-1	-1	4		0	0						Frog_fixed.avi	0
27730	1664	-1280	-1024	-1	-1	-1	-1	4	-1280	-1024	-1	-1	-1	-1	4		0	0						Frog_fixed.avi	0
27747	1665	-1280	-1024	-1	-1	-1	-1	4	-1280	-1024	-1	-1	-1	-1	4		0	0						Frog_fixed.avi	0
27763	1666	-1280	-1024	-1	-1	-1	-1	4	-1280	-1024	-1	-1	-1	-1	4		0	0						Frog_fixed.avi	0
27780	1667	-1280	-1024	-1	-1	-1	-1	4	-1280	-1024	-1	-1	-1	-1	4		0	0						Frog_fixed.avi	0
27797	1668	-1280	-1024	-1	-1	-1	-1	4	974.6973	513.335	0.4236719	0.5286675	691.2951	4.844494	0	42	975	513						Frog_fixed.avi	0
27813	1669	-1280	-1024	-1	-1	-1	-1	4	974.6973	513.335	0.4241729	0.5286249	696.0325	4.844494	0	42	975	513						Frog_fixed.avi	0
27830	1670	-1280	-1024	-1	-1	-1	-1	4	-1280	-1024	-1	-1	-1	-1	4		0	0						Frog_fixed.avi	0
27847	1671	-1280	-1024	-1	-1	-1	-1	4	-1280	-1024	-1	-1	-1	-1	4		0	0						Frog_fixed.avi	0
27863	1672	-1280	-1024	-1	-1	-1	-1	4	-1280	-1024	-1	-1	-1	-1	4		0	0						Frog_fixed.avi	0
27880	1673	-1280	-1024	-1	-1	-1	-1	4	-1280	-1024	-1	-1	-1	-1	4		0	0						Frog_fixed.avi	0
27897	1674	-1280	-1024	-1	-1	-1	-1	4	-1280	-1024	-1	-1	-1	-1	4		0	0						Frog_fixed.avi	0
27913	1675	-1280	-1024	-1	-1	-1	-1	4	-1280	-1024	-1	-1	-1	-1	4		0	0						Frog_fixed.avi	0
27930	1676	-1280	-1024	-1	-1	-1	-1	4	-1280	-1024	-1	-1	-1	-1	4		0	0						Frog_fixed.avi	0
27947	1677	-1280	-1024	-1	-1	-1	-1	4	-1280	-1024	-1	-1	-1	-1	4		0	0						Frog_fixed.avi	0
27963	1678	-1280	-1024	-1	-1	-1	-1	4	-1280	-1024	-1	-1	-1	-1	4		0	0						Frog_fixed.avi	0
27980	1679	-1280	-1024	-1	-1	-1	-1	4	-1280	-1024	-1	-1	-1	-1	4		0	0						Frog_fixed.avi	0
27997	1680	-1280	-1024	-1	-1	-1	-1	4	-1280	-1024	-1	-1	-1	-1	4		0	0						Frog_fixed.avi	0
28013	1681	-1280	-1024	-1	-1	-1	-1	4	-1280	-1024	-1	-1	-1	-1	4		0	0						Frog_fixed.avi	0
28030	1682	-1280	-1024	-1	-1	-1	-1	4	-1280	-1024	-1	-1	-1	-1	4		0	0						Frog_fixed.avi	0
28047	1683	-1280	-1024	-1	-1	-1	-1	4	-1280	-1024	-1	-1	-1	-1	4		0	0						Frog_fixed.avi	0
28063	1684	-1280	-1024	-1	-1	-1	-1	4	-1280	-1024	-1	-1	-1	-1	4		0	0						Frog_fixed.avi	0
28080	1685	-1280	-1024	-1	-1	-1	-1	4	-1280	-1024	-1	-1	-1	-1	4		0	0						Frog_fixed.avi	0
28097	1686	-1280	-1024	-1	-1	-1	-1	4	-1280	-1024	-1	-1	-1	-1	4		0	0						Frog_fixed.avi	0
28113	1687	-1280	-1024	-1	-1	-1	-1	4	-1280	-1024	-1	-1	-1	-1	4		0	0						Frog_fixed.avi	0
28130	1688	-1280	-1024	-1	-1	-1	-1	4	-1280	-1024	-1	-1	-1	-1	4		0	0						Frog_fixed.avi	0
28146	1689	-1280	-1024	-1	-1	-1	-1	4	972.6087	474.0615	0.4268558	0.5304226	692.6915	4.787826	0	43	973	474						Frog_fixed.avi	0
28163	1690	-1280	-1024	-1	-1	-1	-1	4	-1280	-1024	-1	-1	-1	-1	4		0	0						Frog_fixed.avi	0
28180	1691	-1280	-1024	-1	-1	-1	-1	4	-1280	-1024	-1	-1	-1	-1	4		0	0						Frog_fixed.avi	0
28196	1692	-1280	-1024	-1	-1	-1	-1	4	-1280	-1024	-1	-1	-1	-1	4		0	0						Frog_fixed.avi	0
28213	1693	-1280	-1024	-1	-1	-1	-1	4	-1280	-1024	-1	-1	-1	-1	4		0	0						Frog_fixed.avi	0
28230	1694	-1280	-1024	-1	-1	-1	-1	4	-1280	-1024	-1	-1	-1	-1	4		0	0						Frog_fixed.avi	0
28246	1695	-1280	-1024	-1	-1	-1	-1	4	-1280	-1024	-1	-1	-1	-1	4		0	0						Frog_fixed.avi	0
28263	1696	-1280	-1024	-1	-1	-1	-1	4	-1280	-1024	-1	-1	-1	-1	4		0	0						Frog_fixed.avi	0
28280	1697	-1280	-1024	-1	-1	-1	-1	4	947.9352	468.6763	0.4276704	0.5312422	689.1912	4.639466	0	44	948	469						Frog_fixed.avi	0
28296	1698	-1280	-1024	-1	-1	-1	-1	4	953.9199	467.8641	0.4277808	0.5313357	689.1912	4.648032	0	44	954	468						Frog_fixed.avi	0
28313	1699	-1280	-1024	-1	-1	-1	-1	4	953.9199	467.8641	0.4279792	0.5314046	689.8669	4.648032	0	44	954	468						Frog_fixed.avi	0
28330	1700	-1280	-1024	-1	-1	-1	-1	4	-1280	-1024	-1	-1	-1	-1	4	44	0	0						Frog_fixed.avi	0
28346	1701	-1280	-1024	-1	-1	-1	-1	4	-1280	-1024	-1	-1	-1	-1	4	44	0	0						Frog_fixed.avi	0
28363	1702	-1280	-1024	-1	-1	-1	-1	4	943.4264	462.6294	0.4283578	0.5315011	689.8664	4.579346	0	44	943	463						Frog_fixed.avi	0
28380	1703	-1280	-1024	-1	-1	-1	-1	4	-1280	-1024	-1	-1	-1	-1	4	44	0	0						Frog_fixed.avi	0
28396	1704	-1280	-1024	-1	-1	-1	-1	4	944.8154	468.3508	0.4287479	0.531806	689.8664	4.562523	0	44	945	468						Frog_fixed.avi	0
28413	1705	-1280	-1024	-1	-1	-1	-1	4	949.396	466.4829	0.4289369	0.5319816	689.8663	4.551589	0	44	949	466						Frog_fixed.avi	0
28430	1706	-1280	-1024	-1	-1	-1	-1	4	943.0466	466.0547	0.4291236	0.5321337	689.8663	4.55322	0	44	943	466						Frog_fixed.avi	0
28446	1707	-1280	-1024	-1	-1	-1	-1	4	943.9838	465.6265	0.4292032	0.5322146	689.0975	4.554852	0	44	944	466						Frog_fixed.avi	0
28463	1708	-1280	-1024	-1	-1	-1	-1	4	950.1014	481.8777	0.4293259	0.5322313	689.097	4.543278	0	44	950	482						Frog_fixed.avi	0
28480	1709	-1280	-1024	-1	-1	-1	-1	4	951.1455	485.5075	0.429461	0.5322378	689.097	4.525681	0	44	951	486						Frog_fixed.avi	0
28496	1710	-1280	-1024	-1	-1	-1	-1	4	948.2178	476.471	0.429575	0.5321706	689.097	4.531204	0	44	948	476						Frog_fixed.avi	0
28513	1711	-1280	-1024	-1	-1	-1	-1	4	-1280	-1024	-1	-1	-1	-1	4	44	0	0						Frog_fixed.avi	0
28530	1712	-1280	-1024	-1	-1	-1	-1	4	916.7331	468.7395	0.4299707	0.5318989	689.097	4.51958	0	44	917	469						Frog_fixed.avi	0
28546	1713	-1280	-1024	-1	-1	-1	-1	4	919.0721	477.0854	0.4300968	0.5318196	689.097	4.559582	0	44	919	477						Frog_fixed.avi	0
28563	1714	-1280	-1024	-1	-1	-1	-1	4	-1280	-1024	-1	-1	-1	-1	4	44	0	0						Frog_fixed.avi	0
28580	1715	-1280	-1024	-1	-1	-1	-1	4	-1280	-1024	-1	-1	-1	-1	4	44	0	0						Frog_fixed.avi	0
28596	1716	-1280	-1024	-1	-1	-1	-1	4	930.4083	469.9662	0.430859	0.5315548	693.3979	4.565262	0	44	930	470						Frog_fixed.avi	0
28613	1717	-1280	-1024	-1	-1	-1	-1	4	902.6172	476.8808	0.4309159	0.5314615	693.3979	4.579233	0	44	903	477						Frog_fixed.avi	0
28630	1718	-1280	-1024	-1	-1	-1	-1	4	917.0139	475.8876	0.4310608	0.5314072	693.3979	4.570187	0	44	917	476						Frog_fixed.avi	0
28646	1719	-1280	-1024	-1	-1	-1	-1	4	903.2855	474.8944	0.4311222	0.5313501	693.4481	4.576486	0	44	903	475						Frog_fixed.avi	0
28663	1720	-1280	-1024	-1	-1	-1	-1	4	-1280	-1024	-1	-1	-1	-1	4	44	0	0						Frog_fixed.avi	0
28679	1721	-1280	-1024	-1	-1	-1	-1	4	928.8271	469.2121	0.4313244	0.5313605	693.4476	4.593007	0	44	929	469						Frog_fixed.avi	0
28696	1722	-1280	-1024	-1	-1	-1	-1	4	-1280	-1024	-1	-1	-1	-1	4	44	0	0						Frog_fixed.avi	0
28713	1723	-1280	-1024	-1	-1	-1	-1	4	-1280	-1024	-1	-1	-1	-1	4	44	0	0						Frog_fixed.avi	0
28729	1724	-1280	-1024	-1	-1	-1	-1	4	910.9796	466.1841	0.4317389	0.5313153	694.3087	4.616136	0	44	911	466						Frog_fixed.avi	0
28746	1725	-1280	-1024	-1	-1	-1	-1	4	-1280	-1024	-1	-1	-1	-1	4	44	0	0						Frog_fixed.avi	0
28763	1726	-1280	-1024	-1	-1	-1	-1	4	905.0607	473.671	0.4319901	0.5312203	694.3087	4.631998	0	44	905	474						Frog_fixed.avi	0
28779	1727	-1280	-1024	-1	-1	-1	-1	4	-1280	-1024	-1	-1	-1	-1	4	44	0	0						Frog_fixed.avi	0
28796	1728	-1280	-1024	-1	-1	-1	-1	4	916.6797	476.9663	0.4323702	0.531022	694.3087	4.659015	0	44	917	477						Frog_fixed.avi	0
28813	1729	-1280	-1024	-1	-1	-1	-1	4	-1280	-1024	-1	-1	-1	-1	4	44	0	0						Frog_fixed.avi	0
28829	1730	-1280	-1024	-1	-1	-1	-1	4	-1280	-1024	-1	-1	-1	-1	4	44	0	0						Frog_fixed.avi	0
28846	1731	-1280	-1024	-1	-1	-1	-1	4	-1280	-1024	-1	-1	-1	-1	4	44	0	0						Frog_fixed.avi	0
28863	1732	-1280	-1024	-1	-1	-1	-1	4	893.0865	471.1949	0.4332048	0.5302477	694.3087	4.632333	0	44	893	471						Frog_fixed.avi	0
28879	1733	-1280	-1024	-1	-1	-1	-1	4	888.2322	488.9603	0.4321804	0.5301737	684.072	4.615076	0	44	888	489						Frog_fixed.avi	0
28896	1734	-1280	-1024	-1	-1	-1	-1	4	-1280	-1024	-1	-1	-1	-1	4	44	0	0						Frog_fixed.avi	0
28913	1735	-1280	-1024	-1	-1	-1	-1	4	-1280	-1024	-1	-1	-1	-1	4	44	0	0						Frog_fixed.avi	0
28929	1736	-1280	-1024	-1	-1	-1	-1	4	-1280	-1024	-1	-1	-1	-1	4	44	0	0						Frog_fixed.avi	0
28946	1737	-1280	-1024	-1	-1	-1	-1	4	-1280	-1024	-1	-1	-1	-1	4	44	0	0						Frog_fixed.avi	0
28963	1738	-1280	-1024	-1	-1	-1	-1	4	-1280	-1024	-1	-1	-1	-1	4	44	0	0						Frog_fixed.avi	0
28979	1739	-1280	-1024	-1	-1	-1	-1	4	887.1318	483.3732	0.4334366	0.5307065	691.9018	4.595275	0	44	887	483						Frog_fixed.avi	0
28996	1740	-1280	-1024	-1	-1	-1	-1	4	-1280	-1024	-1	-1	-1	-1	4	44	0	0						Frog_fixed.avi	0
29013	1741	-1280	-1024	-1	-1	-1	-1	4	-1280	-1024	-1	-1	-1	-1	4	44	0	0						Frog_fixed.avi	0
29029	1742	-1280	-1024	-1	-1	-1	-1	4	891.9053	468.4001	0.433391	0.5311	691.9018	4.585262	0	44	892	468						Frog_fixed.avi	0
29046	1743	-1280	-1024	-1	-1	-1	-1	4	886.9326	473.7079	0.4333808	0.5310982	691.9018	4.590941	0	44	887	474						Frog_fixed.avi	0
29063	1744	-1280	-1024	-1	-1	-1	-1	4	886.9326	473.7079	0.4330969	0.5310392	689.4506	4.590941	0	44	887	474						Frog_fixed.avi	0
29079	1745	-1280	-1024	-1	-1	-1	-1	4	883.9819	471.4931	0.4331093	0.5309579	689.4501	4.545533	0	44	884	471						Frog_fixed.avi	0
29096	1746	-1280	-1024	-1	-1	-1	-1	4	-1280	-1024	-1	-1	-1	-1	4	44	0	0						Frog_fixed.avi	0
29113	1747	-1280	-1024	-1	-1	-1	-1	4	-1280	-1024	-1	-1	-1	-1	4	44	0	0						Frog_fixed.avi	0
29129	1748	-1280	-1024	-1	-1	-1	-1	4	-1280	-1024	-1	-1	-1	-1	4	44	0	0						Frog_fixed.avi	0
29146	1749	-1280	-1024	-1	-1	-1	-1	4	-1280	-1024	-1	-1	-1	-1	4	44	0	0						Frog_fixed.avi	0
29162	1750	-1280	-1024	-1	-1	-1	-1	4	-1280	-1024	-1	-1	-1	-1	4	44	0	0						Frog_fixed.avi	0
29179	1751	-1280	-1024	-1	-1	-1	-1	4	890.7751	483.536	0.4333735	0.5302157	693.8063	4.608133	0	44	891	484						Frog_fixed.avi	0
29196	1752	-1280	-1024	-1	-1	-1	-1	4	882.1627	470.6131	0.4333008	0.5302923	693.8063	4.606067	0	44	882	471						Frog_fixed.avi	0
29212	1753	-1280	-1024	-1	-1	-1	-1	4	882.1627	470.6131	0.433543	0.5302934	696.1164	4.606067	0	44	882	471						Frog_fixed.avi	0
29229	1754	-1280	-1024	-1	-1	-1	-1	4	894.5582	454.3909	0.433483	0.5301787	696.1159	4.620821	0	44	895	454						Frog_fixed.avi	0
29246	1755	-1280	-1024	-1	-1	-1	-1	4	901.4298	460.1306	0.4334817	0.5300646	696.1159	4.628347	0	44	901	460						Frog_fixed.avi	0
29262	1756	-1280	-1024	-1	-1	-1	-1	4	898.0539	471.6743	0.4334951	0.5299253	696.1159	4.607496	0	44	898	472						Frog_fixed.avi	0
29279	1757	-1280	-1024	-1	-1	-1	-1	4	901.5096	479.3487	0.4331715	0.5298654	693.5176	4.605564	0	44	902	479						Frog_fixed.avi	0
29296	1758	-1280	-1024	-1	-1	-1	-1	4	-1280	-1024	-1	-1	-1	-1	4	44	0	0						Frog_fixed.avi	0
29312	1759	-1280	-1024	-1	-1	-1	-1	4	-1280	-1024	-1	-1	-1	-1	4	44	0	0						Frog_fixed.avi	0
29329	1760	-1280	-1024	-1	-1	-1	-1	4	-1280	-1024	-1	-1	-1	-1	4	44	0	0						Frog_fixed.avi	0
29346	1761	-1280	-1024	-1	-1	-1	-1	4	-1280	-1024	-1	-1	-1	-1	4	44	0	0						Frog_fixed.avi	0
29362	1762	-1280	-1024	-1	-1	-1	-1	4	-1280	-1024	-1	-1	-1	-1	4	44	0	0						Frog_fixed.avi	0
29379	1763	-1280	-1024	-1	-1	-1	-1	4	-1280	-1024	-1	-1	-1	-1	4	44	0	0						Frog_fixed.avi	0
29396	1764	-1280	-1024	-1	-1	-1	-1	4	914.4778	465.5894	0.4331259	0.5296558	693.5172	4.622569	0	44	914	466						Frog_fixed.avi	0
29412	1765	-1280	-1024	-1	-1	-1	-1	4	-1280	-1024	-1	-1	-1	-1	4	44	0	0						Frog_fixed.avi	0
29429	1766	-1280	-1024	-1	-1	-1	-1	4	-1280	-1024	-1	-1	-1	-1	4	44	0	0						Frog_fixed.avi	0
29446	1767	-1280	-1024	-1	-1	-1	-1	4	919.6097	479.0652	0.4326886	0.5294697	689.1733	4.616857	0	44	920	479						Frog_fixed.avi	0
29462	1768	-1280	-1024	-1	-1	-1	-1	4	911.3156	480.8836	0.4327539	0.5293562	689.1733	4.610229	0	44	911	481						Frog_fixed.avi	0
29479	1769	-1280	-1024	-1	-1	-1	-1	4	911.3156	480.8836	0.4329481	0.5291986	690.1406	4.610229	0	44	911	481						Frog_fixed.avi	0
29496	1770	-1280	-1024	-1	-1	-1	-1	4	905.8536	478.28	0.4330429	0.528917	690.1402	4.644674	0	44	906	478						Frog_fixed.avi	0
29512	1771	-1280	-1024	-1	-1	-1	-1	4	922.9461	474.3417	0.4332002	0.5286752	690.1402	4.631693	0	44	923	474						Frog_fixed.avi	0
29529	1772	-1280	-1024	-1	-1	-1	-1	4	925.9081	464.1675	0.4333205	0.5285137	690.1402	4.649769	0	44	926	464						Frog_fixed.avi	0
29546	1773	-1280	-1024	-1	-1	-1	-1	4	928.87	458.1505	0.434426	0.5282368	699.3564	4.64714	0	44	929	458						Frog_fixed.avi	0
29562	1774	-1280	-1024	-1	-1	-1	-1	4	916.4425	453.9556	0.4345104	0.5279754	699.356	4.731366	0	44	916	454						Frog_fixed.avi	0
29579	1775	-1280	-1024	-1	-1	-1	-1	4	-1280	-1024	-1	-1	-1	-1	4	44	0	0						Frog_fixed.avi	0
29595	1776	-1280	-1024	-1	-1	-1	-1	4	919.7395	450.0609	0.4346633	0.5274256	699.356	4.740588	0	44	920	450						Frog_fixed.avi	0
29612	1777	-1280	-1024	-1	-1	-1	-1	4	-1280	-1024	-1	-1	-1	-1	4	44	0	0						Frog_fixed.avi	0
29629	1778	-1280	-1024	-1	-1	-1	-1	4	-1280	-1024	-1	-1	-1	-1	4	44	0	0						Frog_fixed.avi	0
29645	1779	-1280	-1024	-1	-1	-1	-1	4	934.9467	450.9991	0.4348868	0.5266621	699.356	4.724514	0	44	935	451						Frog_fixed.avi	0
29662	1780	-1280	-1024	-1	-1	-1	-1	4	919.6942	446.5268	0.4349834	0.5264354	699.356	4.740627	0	44	920	447						Frog_fixed.avi	0
29679	1781	-1280	-1024	-1	-1	-1	-1	4	919.6942	446.5268	0.4343698	0.5261112	693.0012	4.740627	0	44	920	447						Frog_fixed.avi	0
29695	1782	-1280	-1024	-1	-1	-1	-1	4	876.6528	490.1071	0.434757	0.5260574	693.0009	4.699725	0	44	877	490						Frog_fixed.avi	0
29712	1783	-1280	-1024	-1	-1	-1	-1	4	-1280	-1024	-1	-1	-1	-1	4	45	0	0						Frog_fixed.avi	0
29729	1784	-1280	-1024	-1	-1	-1	-1	4	-1280	-1024	-1	-1	-1	-1	4	45	0	0						Frog_fixed.avi	0
29745	1785	-1280	-1024	-1	-1	-1	-1	4	-1280	-1024	-1	-1	-1	-1	4	45	0	0						Frog_fixed.avi	0
29762	1786	-1280	-1024	-1	-1	-1	-1	4	-1280	-1024	-1	-1	-1	-1	4	45	0	0						Frog_fixed.avi	0
29779	1787	622.5511	699.1567	0.5659807	0.5191635	690.6921	4.725916	0	659.2718	703.3442	0.4361115	0.5248857	693.0009	4.68543	0	45	641	701						Frog_fixed.avi	0
29795	1788	-1280	-1024	-1	-1	-1	-1	4	-1280	-1024	-1	-1	-1	-1	4	45	0	0						Frog_fixed.avi	0
29812	1789	-1280	-1024	-1	-1	-1	-1	4	-1280	-1024	-1	-1	-1	-1	4	45	0	0						Frog_fixed.avi	0
29829	1790	-1280	-1024	-1	-1	-1	-1	4	-1280	-1024	-1	-1	-1	-1	4	45	0	0						Frog_fixed.avi	0
29845	1791	-1280	-1024	-1	-1	-1	-1	4	-1280	-1024	-1	-1	-1	-1	4	45	0	0						Frog_fixed.avi	0
29862	1792	-1280	-1024	-1	-1	-1	-1	4	-1280	-1024	-1	-1	-1	-1	4	45	0	0						Frog_fixed.avi	0
29879	1793	602.7559	705.8879	0.5657281	0.5169809	689.6511	4.71348	0	-1280	-1024	-1	-1	-1	-1	4	45	603	706						Frog_fixed.avi	0
29895	1794	-1280	-1024	-1	-1	-1	-1	4	-1280	-1024	-1	-1	-1	-1	4	45	0	0						Frog_fixed.avi	0
29912	1795	-1280	-1024	-1	-1	-1	-1	4	-1280	-1024	-1	-1	-1	-1	4	45	0	0						Frog_fixed.avi	0
29929	1796	-1280	-1024	-1	-1	-1	-1	4	-1280	-1024	-1	-1	-1	-1	4	45	0	0						Frog_fixed.avi	0
29945	1797	-1280	-1024	-1	-1	-1	-1	4	-1280	-1024	-1	-1	-1	-1	4	45	0	0						Frog_fixed.avi	0
29962	1798	-1280	-1024	-1	-1	-1	-1	4	-1280	-1024	-1	-1	-1	-1	4	45	0	0						Frog_fixed.avi	0
29979	1799	619.726	694.2379	0.5656672	0.5167332	689.0598	4.699769	0	665.7224	704.7106	0.4361838	0.5234979	696.8494	4.666901	0	45	643	699						Frog_fixed.avi	0
29995	1800	612.8283	692.9094	0.5656223	0.516658	689.0598	4.676206	0	665.0768	693.0637	0.4360871	0.523414	696.8494	4.643421	0	45	639	693						Frog_fixed.avi	0
30012	1801	-1280	-1024	-1	-1	-1	-1	4	663.39	704.6706	0.4360332	0.5233224	696.8494	4.604337	0	45	663	705						Frog_fixed.avi	0
30029	1802	-1280	-1024	-1	-1	-1	-1	4	662.3973	700.775	0.4355635	0.5231223	692.9752	4.575655	0	45	662	701						Frog_fixed.avi	0
30045	1803	622.0497	708.236	0.5653848	0.5160234	688.2446	4.604753	0	670.7955	705.4684	0.435578	0.5228935	692.975	4.558676	0	45	646	707						Frog_fixed.avi	0
30062	1804	619.6331	711.962	0.5654063	0.5157089	688.2446	4.595429	0	658.1195	722.5906	0.4355423	0.5225502	692.975	4.527412	0	45	639	717						Frog_fixed.avi	0
30079	1805	617.0065	713.4489	0.5654358	0.5154172	688.2446	4.579484	0	673.8091	717.2984	0.4356232	0.5222546	692.975	4.518657	0	45	645	715						Frog_fixed.avi	0
30095	1806	614.5199	714.9359	0.5652382	0.5151886	686.5117	4.567953	0	670.5883	712.0062	0.4359065	0.5219727	694.9877	4.509902	0	45	643	713						Frog_fixed.avi	0
30112	1807	559.0895	770.8839	0.5654706	0.5152686	686.5117	4.523625	0	620.9929	762.7813	0.4363011	0.5220928	694.9875	4.492507	0	46	590	767						Frog_fixed.avi	0
30129	1808	506.6352	838.6062	0.5658119	0.5154817	686.5117	4.521821	0	541.5931	846.0781	0.4368134	0.5223193	694.9875	4.451169	0	46	524	842						Frog_fixed.avi	0
30145	1809	506.6837	858.5736	0.5659713	0.5153614	686.5117	4.48505	0	542.3022	835.8081	0.4361387	0.5223067	694.9876	4.522487	0	46	524	847						Frog_fixed.avi	0
30162	1810	-1280	-1024	-1	-1	-1	-1	4	536.8741	843.8473	0.4354335	0.5222238	694.9877	4.506866	0	46	537	844						Frog_fixed.avi	0
30178	1811	508.456	837.5469	0.5660382	0.5151739	686.5117	4.498106	0	543.9991	858.7397	0.4362773	0.5218888	689.2031	4.41966	0	46	526	848						Frog_fixed.avi	0
30195	1812	504.5912	847.6571	0.5660572	0.5149288	686.5117	4.498053	0	541.7862	847.7463	0.4362638	0.5216955	689.2999	4.425508	0	46	523	848						Frog_fixed.avi	0
30212	1813	504.9495	839.4352	0.5676097	0.5146728	697.3309	4.498	0	548.0769	852.6629	0.4371032	0.5212176	696.7571	4.397206	0	46	527	846						Frog_fixed.avi	0
30228	1814	490.3807	836.9542	0.5676263	0.5145308	697.3309	4.579859	0	554.5419	824.9923	0.4370993	0.5209907	696.7568	4.454706	0	46	522	831						Frog_fixed.avi	0
30245	1815	492.3968	830.6039	0.5676016	0.5143504	697.3309	4.560172	0	529.2645	844.9501	0.4369994	0.5207993	696.7569	4.436995	0	46	511	838						Frog_fixed.avi	0
30262	1816	491.0524	831.9556	0.5675678	0.514206	697.3309	4.562954	0	541.9315	851.636	0.4360338	0.5207366	696.757	4.460606	0	46	516	842						Frog_fixed.avi	0
30278	1817	491.9483	833.3071	0.5653239	0.5139766	682.7838	4.565736	0	529.4504	858.1865	0.4372299	0.5204285	699.3554	4.411325	0	46	511	846						Frog_fixed.avi	0
30295	1818	507.0133	845.6404	0.5652601	0.5138134	682.7838	4.460175	0	535.5295	817.0712	0.4371491	0.5203778	699.3552	4.451492	0	46	521	831						Frog_fixed.avi	0
30312	1819	-1280	-1024	-1	-1	-1	-1	4	-1280	-1024	-1	-1	-1	-1	4	46	0	0						Frog_fixed.avi	0
30328	1820	525.8197	845.6533	0.5652213	0.5136257	682.7838	4.486074	0	532.7565	858.4442	0.4359398	0.5200915	689.4516	4.364536	0	46	529	852						Frog_fixed.avi	0
30345	1821	-1280	-1024	-1	-1	-1	-1	4	-1280	-1024	-1	-1	-1	-1	4	46	0	0						Frog_fixed.avi	0
30362	1822	-1280	-1024	-1	-1	-1	-1	4	-1280	-1024	-1	-1	-1	-1	4	46	0	0						Frog_fixed.avi	0
30378	1823	-1280	-1024	-1	-1	-1	-1	4	-1280	-1024	-1	-1	-1	-1	4	46	0	0						Frog_fixed.avi	0
30395	1824	515.6196	845.4773	0.5653831	0.5126002	683.8237	4.463328	0	537.9031	845.0774	0.4370553	0.5191476	699.4855	4.411371	0	46	527	845						Frog_fixed.avi	0
30412	1825	509.1069	852.9868	0.5653817	0.5121781	683.8237	4.456714	0	536.0798	832.8291	0.4370569	0.5188434	699.4855	4.404843	0	46	523	843						Frog_fixed.avi	0
30428	1826	515.0986	860.4962	0.5675513	0.5117592	698.8621	4.45105	0	523.3707	819.4857	0.4344492	0.5187873	698.2858	4.462002	0	46	519	840						Frog_fixed.avi	0
30445	1827	504.2228	813.4626	0.5675732	0.5115975	698.8621	4.56931	0	544.8588	839.2006	0.436835	0.5181596	698.2856	4.416213	0	46	525	826						Frog_fixed.avi	0
30462	1828	487.4893	821.9863	0.5674803	0.5113536	698.8621	4.568166	0	535.5598	854.4562	0.4367745	0.5179608	698.2856	4.372666	0	46	512	838						Frog_fixed.avi	0
30478	1829	500.9613	830.9505	0.5674556	0.5112241	698.8621	4.558625	0	535.6995	859.063	0.4366918	0.5178267	698.2856	4.382532	0	46	518	845						Frog_fixed.avi	0
30495	1830	494.2962	839.621	0.5669056	0.5111923	695.4786	4.554683	0	535.8393	863.6698	0.4362778	0.5177973	694.8937	4.392397	0	46	515	852						Frog_fixed.avi	0
30512	1831	-1280	-1024	-1	-1	-1	-1	4	-1280	-1024	-1	-1	-1	-1	4	46	0	0						Frog_fixed.avi	0
30528	1832	509.9454	820.9332	0.5670238	0.5113298	695.4786	4.555244	0	526.9042	858.9081	0.4356703	0.51806	689.002	4.349805	0	46	518	840						Frog_fixed.avi	0
30545	1833	-1280	-1024	-1	-1	-1	-1	4	546.1123	855.9426	0.4357668	0.5180616	689.0698	4.362662	0	46	546	856						Frog_fixed.avi	0
30562	1834	-1280	-1024	-1	-1	-1	-1	4	545.6138	872.4291	0.4364682	0.5170472	698.6097	4.336188	0	46	546	872						Frog_fixed.avi	0
30578	1835	781.3777	540.5766	0.564283	0.5100818	688.1282	4.524933	0	860.0328	549.8688	0.4358942	0.5162019	698.6096	4.432361	0	47	821	545						Frog_fixed.avi	0
30595	1836	-1280	-1024	-1	-1	-1	-1	4	909.9578	490.1021	0.4356445	0.516331	698.6096	4.416633	0	47	910	490						Frog_fixed.avi	0
30612	1837	-1280	-1024	-1	-1	-1	-1	4	909.2755	479.364	0.4354752	0.5166844	698.6096	4.439466	0	47	909	479						Frog_fixed.avi	0
30628	1838	-1280	-1024	-1	-1	-1	-1	4	-1280	-1024	-1	-1	-1	-1	4	47	0	0						Frog_fixed.avi	0
30645	1839	857.2516	477.6094	0.5631298	0.5104614	683.0308	4.483361	0	920.0012	477.1396	0.4352078	0.5168214	698.6096	4.471777	0	47	889	477						Frog_fixed.avi	0
30662	1840	-1280	-1024	-1	-1	-1	-1	4	903.209	486.0543	0.4350092	0.5168032	698.6096	4.460443	0	47	903	486						Frog_fixed.avi	0
30678	1841	867.6479	480.0865	0.5629101	0.5103019	683.0308	4.507543	0	902.5704	483.7726	0.434831	0.5167642	698.6096	4.432088	0	47	885	482						Frog_fixed.avi	0
30695	1842	-1280	-1024	-1	-1	-1	-1	4	-1280	-1024	-1	-1	-1	-1	4	47	0	0						Frog_fixed.avi	0
30712	1843	-1280	-1024	-1	-1	-1	-1	4	-1280	-1024	-1	-1	-1	-1	4	47	0	0						Frog_fixed.avi	0
30728	1844	-1280	-1024	-1	-1	-1	-1	4	902.3873	493.3258	0.4331702	0.5170169	690.113	4.433404	0	47	902	493						Frog_fixed.avi	0
30745	1845	878.2794	480.4741	0.5621907	0.5102894	682.5059	4.475391	0	903.8663	499.6201	0.4329836	0.516961	689.3759	4.385144	0	47	891	490						Frog_fixed.avi	0
30761	1846	-1280	-1024	-1	-1	-1	-1	4	-1280	-1024	-1	-1	-1	-1	4	47	0	0						Frog_fixed.avi	0
30778	1847	872.304	463.0416	0.5617803	0.5106863	682.5059	4.512789	0	910.3627	502.1883	0.4325335	0.5174516	689.3759	4.371416	0	47	891	483						Frog_fixed.avi	0
30795	1848	881.7803	467.2562	0.561583	0.5108608	682.5059	4.488731	0	901.1166	497.1684	0.4322963	0.5176931	689.3759	4.372565	0	47	891	482						Frog_fixed.avi	0
30811	1849	880.1776	471.4709	0.5615164	0.5110803	683.824	4.502679	0	902.9764	497.752	0.4325731	0.5179355	693.9123	4.373714	0	47	892	485						Frog_fixed.avi	0
30828	1850	-1280	-1024	-1	-1	-1	-1	4	907.5688	492.6129	0.4322562	0.5182344	693.9121	4.380515	0	47	908	493						Frog_fixed.avi	0
30845	1851	883.4195	473.0589	0.5609462	0.5112397	683.824	4.483831	0	910.7952	481.4639	0.4319345	0.5184531	693.9121	4.37161	0	47	897	477						Frog_fixed.avi	0
30861	1852	-1280	-1024	-1	-1	-1	-1	4	919.3318	488.0249	0.431657	0.5185975	693.9121	4.36269	0	47	919	488						Frog_fixed.avi	0
30878	1853	-1280	-1024	-1	-1	-1	-1	4	924.3282	482.7792	0.4309722	0.5187441	690.786	4.35378	0	47	924	483						Frog_fixed.avi	0
30895	1854	865.7057	451.4125	0.5605229	0.5114874	687.0782	4.494527	0	915.4639	492.8433	0.4306741	0.5189184	690.7858	4.359122	0	47	891	472						Frog_fixed.avi	0
30911	1855	-1280	-1024	-1	-1	-1	-1	4	939.1528	480.8098	0.4303019	0.5190722	690.7858	4.350329	0	48	939	481						Frog_fixed.avi	0
30928	1856	890.6921	440.9825	0.5595874	0.511355	687.0782	4.458309	0	947.7006	463.8154	0.4299306	0.5191218	690.7858	4.289812	0	48	919	452						Frog_fixed.avi	0
30945	1857	890.6921	440.9825	0.5600633	0.5116783	691.5834	4.458309	0	956.2483	450.1283	0.4297808	0.5194388	690.9338	4.263777	0	48	923	446						Frog_fixed.avi	0
30961	1858	-1280	-1024	-1	-1	-1	-1	4	-1280	-1024	-1	-1	-1	-1	4	48	0	0						Frog_fixed.avi	0
30978	1859	-1280	-1024	-1	-1	-1	-1	4	944.6082	465.6759	0.4293987	0.5198864	690.9336	4.324032	0	48	945	466						Frog_fixed.avi	0
30995	1860	-1280	-1024	-1	-1	-1	-1	4	-1280	-1024	-1	-1	-1	-1	4	48	0	0						Frog_fixed.avi	0
31011	1861	-1280	-1024	-1	-1	-1	-1	4	-1280	-1024	-1	-1	-1	-1	4	48	0	0						Frog_fixed.avi	0
31028	1862	-1280	-1024	-1	-1	-1	-1	4	-1280	-1024	-1	-1	-1	-1	4	48	0	0						Frog_fixed.avi	0
31045	1863	908.5963	428.6855	0.5594728	0.5121392	691.5834	4.494724	0	956.0186	458.1442	0.4290883	0.520365	690.9336	4.314659	0	48	932	443						Frog_fixed.avi	0
31061	1864	-1280	-1024	-1	-1	-1	-1	4	929.5786	450.3783	0.4288387	0.5207518	690.9337	4.41261	0	48	930	450						Frog_fixed.avi	0
31078	1865	-1280	-1024	-1	-1	-1	-1	4	947.4912	469.1848	0.4288875	0.5206971	689.7039	4.330061	0	48	947	469						Frog_fixed.avi	0
31095	1866	917.4383	425.8879	0.5594836	0.5127833	691.5834	4.509335	0	934.2514	471.113	0.4288893	0.520902	689.7036	4.323208	0	48	926	449						Frog_fixed.avi	0
31111	1867	911.1655	416.3737	0.5595341	0.5130743	691.5834	4.52734	0	951.7938	460.493	0.428968	0.5211955	689.7036	4.338603	0	48	931	438						Frog_fixed.avi	0
31128	1868	912.0651	418.1664	0.559288	0.5133276	689.7039	4.505159	0	936.8206	481.4232	0.4290296	0.5213762	689.7036	4.339773	0	48	924	450						Frog_fixed.avi	0
31145	1869	912.9646	419.9592	0.5589331	0.5135394	686.7119	4.509768	0	943.5243	481.3199	0.4287267	0.5215893	686.0506	4.340944	0	48	928	451						Frog_fixed.avi	0
31161	1870	-1280	-1024	-1	-1	-1	-1	4	943.4608	462.1402	0.4287892	0.5216731	686.0503	4.334067	0	48	943	462						Frog_fixed.avi	0
31178	1871	-1280	-1024	-1	-1	-1	-1	4	936.0656	468.3463	0.4288786	0.5217887	686.0503	4.319853	0	48	936	468						Frog_fixed.avi	0
31195	1872	-1280	-1024	-1	-1	-1	-1	4	928.7311	468.6539	0.428982	0.5219198	686.0503	4.362067	0	48	929	469						Frog_fixed.avi	0
31211	1873	900.3796	401.9755	0.5582006	0.514703	686.7076	4.640998	1	552.669	454.4475	0.5578285	0.5146989	689.8876	4.658099	3	48	900	402						Frog_fixed.avi	0
31228	1874	-1280	-1024	-1	-1	-1	-1	4	942.6956	469.9134	0.4296859	0.5220998	689.8917	4.366944	0	48	943	470						Frog_fixed.avi	0
31245	1875	-1280	-1024	-1	-1	-1	-1	4	946.9294	480.8346	0.4297823	0.5221894	689.8917	4.370008	0	48	947	481						Frog_fixed.avi	0
31261	1876	-1280	-1024	-1	-1	-1	-1	4	938.1251	489.0476	0.4291947	0.5221788	684.0934	4.355739	0	48	938	489						Frog_fixed.avi	0
31278	1877	-1280	-1024	-1	-1	-1	-1	4	938.0128	497.2606	0.4299136	0.5222671	689.6122	4.353025	0	48	938	497						Frog_fixed.avi	0
31295	1878	-1280	-1024	-1	-1	-1	-1	4	942.9884	471.1248	0.4299855	0.5222152	689.6119	4.387435	0	48	943	471						Frog_fixed.avi	0
31311	1879	-1280	-1024	-1	-1	-1	-1	4	946.8549	467.7957	0.4300576	0.5222064	689.6119	4.408158	0	48	947	468						Frog_fixed.avi	0
31328	1880	-1280	-1024	-1	-1	-1	-1	4	938.1125	472.6131	0.4300952	0.5222055	689.6119	4.390921	0	48	938	473						Frog_fixed.avi	0
31345	1881	-1280	-1024	-1	-1	-1	-1	4	942.1252	467.1372	0.430181	0.5222531	689.6119	4.402389	0	48	942	467						Frog_fixed.avi	0
31361	1882	918.3303	428.4357	0.5598432	0.5148575	685.3052	4.551417	0	938.8508	466.6537	0.4302583	0.5223678	689.6119	4.426186	0	48	929	448						Frog_fixed.avi	0
31378	1883	-1280	-1024	-1	-1	-1	-1	4	945.3038	462.5871	0.4303503	0.5225407	689.6119	4.436439	0	48	945	463						Frog_fixed.avi	0
31394	1884	-1280	-1024	-1	-1	-1	-1	4	945.2719	460.9092	0.4304543	0.522788	689.4553	4.446692	0	48	945	461						Frog_fixed.avi	0
31411	1885	891.1676	409.416	0.5594455	0.5161235	685.3011	4.654738	0	944.2811	473.77	0.4305815	0.5229815	689.4551	4.420937	0	48	918	442						Frog_fixed.avi	0
31428	1886	912.0737	422.3993	0.560285	0.5158094	685.3052	4.568386	0	943.937	468.5767	0.43067	0.523229	689.4551	4.413171	0	48	928	445						Frog_fixed.avi	0
31444	1887	913.9771	422.4984	0.5609872	0.5159234	689.4553	4.589296	0	942.3707	464.2932	0.43077	0.5233415	689.4551	4.429431	0	48	928	443						Frog_fixed.avi	0
31461	1888	913.9771	422.4984	0.5603887	0.5160115	684.8344	4.589296	0	941.6191	460.0096	0.4307835	0.5234775	689.0865	4.429674	0	48	928	441						Frog_fixed.avi	0
31478	1889	-1280	-1024	-1	-1	-1	-1	4	-1280	-1024	-1	-1	-1	-1	4	48	0	0						Frog_fixed.avi	0
31494	1890	-1280	-1024	-1	-1	-1	-1	4	-1280	-1024	-1	-1	-1	-1	4	48	0	0						Frog_fixed.avi	0
31511	1891	-1280	-1024	-1	-1	-1	-1	4	-1280	-1024	-1	-1	-1	-1	4	48	0	0						Frog_fixed.avi	0
31528	1892	-1280	-1024	-1	-1	-1	-1	4	939.0681	468.2363	0.4311736	0.5236395	690.3216	4.445281	0	48	939	468						Frog_fixed.avi	0
31544	1893	-1280	-1024	-1	-1	-1	-1	4	-1280	-1024	-1	-1	-1	-1	4	48	0	0						Frog_fixed.avi	0
31561	1894	-1280	-1024	-1	-1	-1	-1	4	939.4211	471.9375	0.4313623	0.5237986	690.3216	4.459434	0	48	939	472						Frog_fixed.avi	0
31578	1895	-1280	-1024	-1	-1	-1	-1	4	934.3799	468.1089	0.43151	0.5239443	690.3216	4.442332	0	48	934	468						Frog_fixed.avi	0
31594	1896	-1280	-1024	-1	-1	-1	-1	4	920.1157	457.2087	0.4320577	0.5244946	687.8048	4.526855	0	48	920	457						Frog_fixed.avi	0
31611	1897	-1280	-1024	-1	-1	-1	-1	4	930.996	478.3034	0.4315302	0.5241092	687.8045	4.450259	0	49	931	478						Frog_fixed.avi	0
31628	1898	907.6032	489.2223	0.5616744	0.5174966	686.5078	4.562084	0	914.7162	535.41	0.4317557	0.5244944	687.8045	4.447762	0	49	911	512						Frog_fixed.avi	0
31644	1899	917.2161	515.8868	0.56185	0.5177947	686.5078	4.593421	0	929.788	551.5506	0.4319989	0.5247057	687.8045	4.477962	0	49	924	534						Frog_fixed.avi	0
31661	1900	917.2161	515.8868	0.5618718	0.5179188	685.7421	4.593421	0	923.9587	567.6912	0.4324884	0.5247675	690.9204	4.486363	0	49	921	542						Frog_fixed.avi	0
31678	1901	-1280	-1024	-1	-1	-1	-1	4	920.854	546.8306	0.4326021	0.5248436	690.92	4.511806	0	49	921	547						Frog_fixed.avi	0
31694	1902	924.3475	519.1794	0.5622247	0.5182241	685.7421	4.558115	0	927.3749	559.5182	0.432769	0.52488	690.92	4.495411	0	49	926	539						Frog_fixed.avi	0
31711	1903	906.7634	518.7137	0.5623102	0.5183535	685.7421	4.573735	0	-1280	-1024	-1	-1	-1	-1	4	49	907	519						Frog_fixed.avi	0
31728	1904	906.7634	518.7137	0.5625798	0.5184672	686.3112	4.573735	0	-1280	-1024	-1	-1	-1	-1	4	49	907	519						Frog_fixed.avi	0
31744	1905	-1280	-1024	-1	-1	-1	-1	4	929.4387	569.1742	0.4330218	0.5250813	690.2603	4.524461	0	49	929	569						Frog_fixed.avi	0
31761	1906	-1280	-1024	-1	-1	-1	-1	4	-1280	-1024	-1	-1	-1	-1	4	49	0	0						Frog_fixed.avi	0
31778	1907	-1280	-1024	-1	-1	-1	-1	4	-1280	-1024	-1	-1	-1	-1	4	49	0	0						Frog_fixed.avi	0
31794	1908	-1280	-1024	-1	-1	-1	-1	4	-1280	-1024	-1	-1	-1	-1	4	49	0	0						Frog_fixed.avi	0
31811	1909	924.569	518.988	0.5631917	0.5189011	686.3112	4.610369	0	938.3348	561.2458	0.4340725	0.5250952	695.7773	4.567265	0	49	931	540						Frog_fixed.avi	0
31828	1910	-1280	-1024	-1	-1	-1	-1	4	938.4644	547.686	0.4341311	0.5252617	695.7773	4.565136	0	49	938	548						Frog_fixed.avi	0
31844	1911	-1280	-1024	-1	-1	-1	-1	4	-1280	-1024	-1	-1	-1	-1	4	49	0	0						Frog_fixed.avi	0
31861	1912	-1280	-1024	-1	-1	-1	-1	4	-1280	-1024	-1	-1	-1	-1	4	49	0	0						Frog_fixed.avi	0
31878	1913	-1280	-1024	-1	-1	-1	-1	4	-1280	-1024	-1	-1	-1	-1	4	49	0	0						Frog_fixed.avi	0
31894	1914	-1280	-1024	-1	-1	-1	-1	4	-1280	-1024	-1	-1	-1	-1	4	49	0	0						Frog_fixed.avi	0
31911	1915	-1280	-1024	-1	-1	-1	-1	4	-1280	-1024	-1	-1	-1	-1	4	49	0	0						Frog_fixed.avi	0
31927	1916	907.3328	511.2407	0.5643429	0.5200632	695.7776	4.653026	0	933.5793	553.275	0.4338438	0.5264613	695.7773	4.566198	0	49	920	532						Frog_fixed.avi	0
31944	1917	907.3328	511.2407	0.5637069	0.5202316	692.0687	4.653026	0	934.6078	553.9135	0.4332661	0.5266892	691.4933	4.570135	0	49	921	533						Frog_fixed.avi	0
31961	1918	-1280	-1024	-1	-1	-1	-1	4	922.3025	560.6265	0.4331986	0.5268595	691.4929	4.513392	0	49	922	561						Frog_fixed.avi	0
31977	1919	-1280	-1024	-1	-1	-1	-1	4	920.9968	568.705	0.4332039	0.526913	691.4929	4.487973	0	49	921	569						Frog_fixed.avi	0
31994	1920	-1280	-1024	-1	-1	-1	-1	4	917.3982	576.3734	0.4332058	0.5269511	691.4929	4.476254	0	49	917	576						Frog_fixed.avi	0
32011	1921	-1280	-1024	-1	-1	-1	-1	4	-1280	-1024	-1	-1	-1	-1	4	49	0	0						Frog_fixed.avi	0
32027	1922	914.7027	522.6921	0.5638223	0.5205069	692.608	4.554904	0	929.4613	572.4885	0.4333364	0.5270141	691.4929	4.450252	0	49	922	548						Frog_fixed.avi	0
32044	1923	921.272	510.9028	0.5638673	0.5205629	692.608	4.542094	0	924.0037	569.1358	0.4333679	0.5270451	691.4929	4.463407	0	49	923	540						Frog_fixed.avi	0
32061	1924	922.6665	519.6091	0.563913	0.5205595	692.608	4.540727	0	922.2948	562.4019	0.4334128	0.5270393	691.4929	4.449706	0	49	922	541						Frog_fixed.avi	0
32077	1925	924.0608	514.6516	0.5630752	0.5205274	686.7126	4.539361	0	920.5859	557.9222	0.4328564	0.5270113	686.0897	4.453909	0	49	922	536						Frog_fixed.avi	0
32094	1926	909.8395	527.6396	0.5631019	0.5207026	686.7126	4.486348	0	914.3236	575.5134	0.4328822	0.5271739	686.0894	4.415722	0	49	912	552						Frog_fixed.avi	0
32111	1927	-1280	-1024	-1	-1	-1	-1	4	907.0934	582.1688	0.4329056	0.5272027	686.0894	4.391198	0	49	907	582						Frog_fixed.avi	0
32127	1928	-1280	-1024	-1	-1	-1	-1	4	913.7195	578.2507	0.43295	0.5272748	686.0894	4.408686	0	49	914	578						Frog_fixed.avi	0
32144	1929	-1280	-1024	-1	-1	-1	-1	4	911.1082	581.3817	0.4333893	0.5272658	689.6315	4.398166	0	49	911	581						Frog_fixed.avi	0
32161	1930	907.4963	536.5827	0.5630092	0.5208848	685.0491	4.475226	0	914.4963	575.0568	0.4334496	0.5272079	689.6312	4.412735	0	49	911	556						Frog_fixed.avi	0
32177	1931	-1280	-1024	-1	-1	-1	-1	4	927.5269	562.2678	0.4336273	0.5269778	689.6312	4.395644	0	49	928	562						Frog_fixed.avi	0
32194	1932	-1280	-1024	-1	-1	-1	-1	4	912.8574	573.4169	0.4337921	0.5267037	689.6312	4.419304	0	49	913	573						Frog_fixed.avi	0
32211	1933	-1280	-1024	-1	-1	-1	-1	4	916.6546	568.6072	0.4344514	0.5265017	692.9089	4.415797	0	49	917	569						Frog_fixed.avi	0
32227	1934	901.6946	535.6796	0.5640365	0.5199555	685.2489	4.471513	0	918.0167	571.3389	0.4347108	0.5263746	692.9085	4.420491	0	49	910	554						Frog_fixed.avi	0
32244	1935	-1280	-1024	-1	-1	-1	-1	4	927.602	562.5709	0.4349822	0.526245	692.9085	4.440696	0	49	928	563						Frog_fixed.avi	0
32261	1936	-1280	-1024	-1	-1	-1	-1	4	923.8395	555.6145	0.4351235	0.5261804	692.9085	4.44501	0	49	924	556						Frog_fixed.avi	0
32277	1937	-1280	-1024	-1	-1	-1	-1	4	928.9755	548.6581	0.4353087	0.5261249	694.0349	4.449324	0	49	929	549						Frog_fixed.avi	0
32294	1938	910.6234	531.0017	0.5649537	0.5200478	687.5703	4.505225	0	920.5875	559.2003	0.4352974	0.5261769	694.0345	4.457885	0	49	916	545						Frog_fixed.avi	0
32311	1939	-1280	-1024	-1	-1	-1	-1	4	933.4432	540.1904	0.435274	0.5263376	694.0345	4.462865	0	49	933	540						Frog_fixed.avi	0
32327	1940	-1280	-1024	-1	-1	-1	-1	4	918.457	561.0744	0.4351237	0.5264413	694.0345	4.413188	0	49	918	561						Frog_fixed.avi	0
32344	1941	-1280	-1024	-1	-1	-1	-1	4	922.0321	555.3625	0.4349621	0.5265658	692.9675	4.399948	0	49	922	555						Frog_fixed.avi	0
32361	1942	-1280	-1024	-1	-1	-1	-1	4	910.9994	552.2184	0.4348912	0.5266637	692.9671	4.421506	0	49	911	552						Frog_fixed.avi	0
32377	1943	930.5188	519.2318	0.564547	0.5207134	686.4487	4.528108	0	912.0788	564.3543	0.4348776	0.5267252	692.9671	4.448329	0	49	921	542						Frog_fixed.avi	0
32394	1944	-1280	-1024	-1	-1	-1	-1	4	917.2169	552.1478	0.4349032	0.526841	692.9671	4.423532	0	49	917	552						Frog_fixed.avi	0
32411	1945	-1280	-1024	-1	-1	-1	-1	4	919.6491	556.1696	0.4351854	0.5268769	695.0349	4.433149	0	49	920	556						Frog_fixed.avi	0
32427	1946	909.5431	537.2629	0.5646242	0.5210871	686.4487	4.491949	0	930.121	545.0928	0.4352603	0.5269524	695.0345	4.444278	0	49	920	541						Frog_fixed.avi	0
32444	1947	-1280	-1024	-1	-1	-1	-1	4	923.225	545.3292	0.435308	0.5270188	695.0345	4.460581	0	49	923	545						Frog_fixed.avi	0
32460	1948	920.3846	527.8455	0.5648227	0.5214438	686.4487	4.508442	0	932.5186	551.046	0.4353793	0.5270844	695.0345	4.459507	0	49	926	539						Frog_fixed.avi	0
32477	1949	920.3846	527.8455	0.5650389	0.5215277	687.6866	4.508442	0	931.019	553.1091	0.4345242	0.5271572	687.0771	4.458433	0	49	926	540						Frog_fixed.avi	0
32494	1950	921.2849	527.4404	0.5650672	0.5216708	687.6866	4.513198	0	922.1266	566.8607	0.434536	0.5272186	687.0767	4.362657	0	49	922	547						Frog_fixed.avi	0
32510	1951	-1280	-1024	-1	-1	-1	-1	4	923.7217	559.509	0.4345608	0.5273502	687.0767	4.357437	0	49	924	560						Frog_fixed.avi	0
32527	1952	-1280	-1024	-1	-1	-1	-1	4	922.225	576.0615	0.4345226	0.5273802	687.0767	4.349107	0	49	922	576						Frog_fixed.avi	0
32544	1953	-1280	-1024	-1	-1	-1	-1	4	922.7894	576.6779	0.4353037	0.5274929	694.1934	4.342851	0	49	923	577						Frog_fixed.avi	0
32560	1954	922.2501	541.3419	0.5649332	0.5218284	687.0887	4.476244	0	926.2943	552.4927	0.4352453	0.5275675	694.193	4.409705	0	49	924	547						Frog_fixed.avi	0
32577	1955	-1280	-1024	-1	-1	-1	-1	4	939.0574	542.8162	0.4352409	0.527675	694.193	4.403602	0	49	939	543						Frog_fixed.avi	0
32594	1956	914.5393	544.3857	0.5648183	0.5219194	687.0887	4.465644	0	932.8638	551.7746	0.435216	0.5275574	694.193	4.385096	0	49	924	548						Frog_fixed.avi	0
32610	1957	-1280	-1024	-1	-1	-1	-1	4	-1280	-1024	-1	-1	-1	-1	4	49	0	0						Frog_fixed.avi	0
32627	1958	912.7622	535.9034	0.5648196	0.5218006	687.0887	4.449649	0	914.7559	569.6078	0.4352472	0.5272412	694.193	4.368619	0	49	914	553						Frog_fixed.avi	0
32644	1959	914.7671	536.1	0.5648738	0.5217968	687.0887	4.445177	0	922.8943	558.7694	0.4352469	0.5271469	694.193	4.372112	0	49	919	547						Frog_fixed.avi	0
32660	1960	914.2001	536.2964	0.5661505	0.521655	695.3419	4.440705	0	915.7507	565.491	0.435383	0.5269935	694.7383	4.375606	0	49	915	551						Frog_fixed.avi	0
32677	1961	928.0494	517.014	0.5662682	0.5218669	695.3419	4.489183	0	922.0926	543.8467	0.4354263	0.5269609	694.7379	4.397239	0	49	925	530						Frog_fixed.avi	0
32694	1962	918.3868	521.8387	0.5663204	0.521965	695.3419	4.482632	0	921.2546	544.1802	0.4355095	0.5270091	694.7379	4.371874	0	49	920	533						Frog_fixed.avi	0
32710	1963	916.9592	510.4658	0.5663832	0.5221306	695.3419	4.464636	0	922.6178	544.3579	0.4355619	0.5270797	694.7379	4.365089	0	49	920	527						Frog_fixed.avi	0
32727	1964	915.5315	509.8912	0.5662307	0.5222098	693.9325	4.454269	0	922.5135	544.5356	0.4354811	0.5271606	693.3312	4.358305	0	49	919	527						Frog_fixed.avi	0
32744	1965	920.1202	517.7123	0.566238	0.5221825	693.9325	4.449562	0	912.2797	560.6161	0.4354874	0.527219	693.3308	4.360215	0	49	916	539						Frog_fixed.avi	0
32760	1966	907.0349	507.2502	0.566242	0.5222398	693.9325	4.438105	0	911.4041	558.7153	0.4355035	0.527263	693.3308	4.362716	0	49	909	533						Frog_fixed.avi	0
32777	1967	-1280	-1024	-1	-1	-1	-1	4	912.8632	555.7783	0.4355145	0.5272837	693.3308	4.364809	0	49	913	556						Frog_fixed.avi	0
32794	1968	-1280	-1024	-1	-1	-1	-1	4	912.7658	553.5322	0.4357558	0.5273106	695.1323	4.366901	0	49	913	554						Frog_fixed.avi	0
32810	1969	985.028	655.3329	0.5651175	0.5228135	688.3923	4.403289	0	994.0393	669.3709	0.4356411	0.5279354	695.1318	4.347208	0	50	990	662						Frog_fixed.avi	0
32827	1970	980.6922	683.6941	0.5650155	0.5232036	688.3923	4.405284	0	980.5157	710.2507	0.4356883	0.5282871	695.1318	4.347159	0	50	981	697						Frog_fixed.avi	0
32844	1971	984.5764	701.8513	0.5651753	0.523283	688.3923	4.391544	0	994.4614	714.1993	0.4357011	0.5285024	695.1318	4.340155	0	50	990	708						Frog_fixed.avi	0
32860	1972	982.9806	720.0085	0.5656863	0.5234644	691.4626	4.388295	0	990.0941	718.1478	0.435542	0.528684	693.0867	4.337788	0	50	987	719						Frog_fixed.avi	0
32877	1973	988.2169	679.5093	0.5657781	0.523629	691.4626	4.414995	0	984.3979	708.4948	0.435577	0.5288068	693.0862	4.317519	0	50	986	694						Frog_fixed.avi	0
32893	1974	982.6714	681.3762	0.5658403	0.5237074	691.4626	4.395195	0	990.8507	719.7378	0.4356929	0.5288504	693.0862	4.312765	0	50	987	701						Frog_fixed.avi	0
32910	1975	986.5706	697.663	0.5659085	0.5236003	691.4626	4.430824	0	986.1555	720.5618	0.4357461	0.5287668	693.0862	4.324784	0	50	986	709						Frog_fixed.avi	0
32927	1976	984.1733	704.3365	0.5653167	0.523588	686.9608	4.429501	0	988.8923	721.3859	0.4360447	0.5286351	695.614	4.325621	0	50	987	713						Frog_fixed.avi	0
32943	1977	980.6107	693.5273	0.5653363	0.5235388	686.9608	4.404605	0	998.1273	713.5705	0.4361178	0.5285091	695.6136	4.323487	0	50	989	704						Frog_fixed.avi	0
32960	1978	970.5078	696.0919	0.5653796	0.5234103	686.9608	4.393886	0	994.1601	722.0091	0.4361989	0.5283397	695.6136	4.346589	0	50	982	709						Frog_fixed.avi	0
32977	1979	983.6016	706.9669	0.5654978	0.5233938	686.9608	4.378422	0	978.8149	716.3582	0.4361878	0.528235	695.6136	4.343286	0	50	981	712						Frog_fixed.avi	0
32993	1980	981.231	712.3016	0.5659233	0.5238143	690.6288	4.366121	0	971.0551	720.1002	0.4356175	0.5286829	689.6105	4.339983	0	50	976	716						Frog_fixed.avi	0
33010	1981	998.1965	752.8177	0.5658985	0.5240139	690.6288	4.417727	0	1005.304	800.1152	0.435681	0.5287634	689.61	4.285263	0	51	1002	776						Frog_fixed.avi	0
33027	1982	998.6194	805.6484	0.5660027	0.5240068	690.6288	4.385298	0	995.196	818.3947	0.4356546	0.5288427	689.61	4.283081	0	51	997	812						Frog_fixed.avi	0
33043	1983	-1280	-1024	-1	-1	-1	-1	4	1010.161	813.0878	0.4357458	0.5289343	689.61	4.294446	0	51	1010	813						Frog_fixed.avi	0
33060	1984	-1280	-1024	-1	-1	-1	-1	4	1008.411	807.781	0.4365022	0.5289822	695.7537	4.29678	0	51	1008	808						Frog_fixed.avi	0
33077	1985	-1280	-1024	-1	-1	-1	-1	4	1011.972	803.251	0.4365726	0.5290092	695.7533	4.344729	0	51	1012	803						Frog_fixed.avi	0
33093	1986	1007.652	787.3639	0.5667494	0.5241181	693.473	4.430969	0	1007.082	812.7886	0.4366787	0.5289634	695.7533	4.319139	0	51	1007	800						Frog_fixed.avi	0
33110	1987	1009.031	773.2461	0.5669238	0.5240027	693.473	4.417558	0	994.442	827.4878	0.4367645	0.5288018	695.7533	4.3002	0	51	1002	800						Frog_fixed.avi	0
33127	1988	1009.031	773.2461	0.5661107	0.5237471	686.9554	4.417558	0	986.9683	838.746	0.4359705	0.5285429	687.3654	4.28126	0	51	998	806						Frog_fixed.avi	0
33143	1989	1009.571	783.6367	0.5662249	0.5235144	686.9554	4.37285	0	995.942	822.7384	0.4361112	0.528336	687.3649	4.2865	0	51	1003	803						Frog_fixed.avi	0
33160	1990	1011.183	784.2516	0.5663283	0.5234326	686.9554	4.358211	0	992.0446	819.5613	0.4362153	0.5282378	687.3649	4.275065	0	51	1002	802						Frog_fixed.avi	0
33177	1991	1004.917	784.9711	0.566499	0.5233498	686.9554	4.356751	0	994.6165	816.6697	0.436312	0.5281224	687.3649	4.269279	0	51	1000	801						Frog_fixed.avi	0
33193	1992	1003.903	785.6208	0.5666882	0.5232025	687.6834	4.355292	0	992.8754	813.7782	0.4371564	0.5279841	693.6066	4.263494	0	51	998	800						Frog_fixed.avi	0
[truncated: 21,977 more rows]
