# Supplementary material for: Young children integrate current observations, priors and agent information to predict others’ actions
Source: PLoS One. 2019 May 22;14(5):e0200976. doi: 10.1371/journal.pone.0200976 (PMC6530825; doi:10.1371/journal.pone.0200976)
Supplement: S1 Dataset — (ZIP) [file pone.0200976.s003.zip › PONE-D-18-19791R1_Data/18-month-olds/Anonymized_06_18-Combined-Data.tsv]

Recording name:	Anonymized_06_18
Recording resolution:	1280 x 1024
Fixation filter: Tobii fixation filter
Velocity threshold: 35
Distance threshold: 35
Timestamp	Number	GazePointXLeft	GazePointYLeft	CamXLeft	CamYLeft	DistanceLeft	PupilLeft	ValidityLeft	GazePointXRight	GazePointYRight	CamXRight	CamYRight	DistanceRight	PupilRight	ValidityRight	FixationIndex	GazePointX	GazePointY	Event	EventKey	Data1	Data2	Descriptor	StimuliName	StimuliID
8	0	666.6024	429.6813	0.5520061	0.4963235	610.3386	3.770762	0	647.0885	446.4752	0.4088497	0.4925964	605.1877	3.842235	0	0	657	438						No media	0
24	1	659.054	433.8645	0.5520123	0.4959853	609.9286	3.759043	0	645.9912	461.0727	0.4088583	0.4922573	605.0222	3.839865	0	0	653	447						No media	0
41	2	565.9053	384.9157	0.5524881	0.4956307	610.2014	3.793469	0	570.3743	406.2493	0.4093616	0.4917915	605.1996	3.877862	0	0	568	396						No media	0
57	3	304.7122	295.7347	0.5536268	0.4950719	610.2636	3.729574	0	331.0725	285.451	0.4109634	0.4908835	604.8252	3.821882	0	0	318	291						No media	0
74	4	133.7752	204.0224	0.5543059	0.4948687	610.4284	3.738205	0	153.1139	220.0172	0.4120016	0.4902616	604.6588	3.838591	0	0	143	212						No media	0
91	5	143.533	196.4261	0.5542499	0.4942353	610.3491	3.746349	0	163.1589	212.2213	0.4118055	0.4895668	604.5692	3.838958	0	1	153	204						No media	0
107	6	143.3603	198.0995	0.5541506	0.4936224	610.2026	3.735578	0	159.6191	212.5592	0.4115993	0.4888302	604.4976	3.82896	0	1	151	205						No media	0
124	7	149.6692	210.2179	0.5540596	0.4930357	610.133	3.733396	0	157.9761	224.3742	0.4114089	0.4882078	604.4189	3.827261	0	1	154	217						No media	0
141	8	141.9492	201.6867	0.5539753	0.4927288	610.0213	3.7269	0	156.2989	209.6149	0.4112495	0.487893	604.065	3.79649	0	1	149	206						No media	0
157	9	144.5313	202.4383	0.5538714	0.4925469	609.9973	3.722661	0	157.4731	213.6993	0.4110942	0.4876678	604.0881	3.801293	0	1	151	208						No media	0
174	10	144.6732	199.2334	0.5537084	0.4924697	609.7294	3.693011	0	162.6883	220.3199	0.4108917	0.4874959	604.0198	3.800632	0	1	154	210						No media	0
191	11	138.713	200.2592	0.5535163	0.4923667	609.678	3.690198	0	164.4125	227.6691	0.4106972	0.4873937	603.7003	3.76744	0	1	152	214						No media	0
207	12	139.8688	209.3696	0.5532933	0.4921535	609.4508	3.670855	0	152.9642	224.0583	0.4103827	0.4873026	603.6395	3.768706	0	1	146	217						No media	0
224	13	144.8185	207.6245	0.5530273	0.4919817	609.4233	3.670098	0	168.0761	219.7485	0.4101403	0.4871915	603.5018	3.729375	0	1	156	214						No media	0
241	14	145.5939	201.897	0.5526918	0.4917992	609.2974	3.655355	0	155.2895	224.3184	0.4097655	0.4871269	603.5046	3.752891	0	1	150	213						No media	0
257	15	141.8275	200.1559	0.5523378	0.4916686	609.2501	3.636613	0	157.0479	216.9243	0.4094032	0.4870877	603.2092	3.742805	0	1	149	209						No media	0
274	16	148.6913	206.5626	0.5520118	0.4914933	609.2685	3.629485	0	155.1434	215.8249	0.4090354	0.4871004	602.9643	3.701883	0	1	152	211						No media	0
291	17	142.2447	196.1569	0.5516262	0.4914332	609.1308	3.620339	0	163.6711	219.3442	0.408673	0.487123	603.1591	3.703385	0	1	153	208						No media	0
307	18	145.7401	206.2144	0.5512717	0.4912986	609.0266	3.615426	0	161.5064	212.6188	0.4082855	0.4871459	603.238	3.68681	0	1	154	209						No media	0
324	19	144.9682	200.1495	0.5509041	0.4911895	608.9254	3.597598	0	162.7643	219.0165	0.4079339	0.4871146	602.8831	3.68799	0	1	154	210						No media	0
341	20	148.7038	202.7532	0.5505648	0.4909604	608.9941	3.605142	0	161.9699	211.9463	0.4075572	0.4870396	602.8292	3.679296	0	1	155	207						No media	0
357	21	145.4169	197.1042	0.5501723	0.4907789	608.9052	3.613267	0	162.1374	210.8778	0.4072131	0.4869407	603.1108	3.667863	0	1	154	204						No media	0
374	22	148.463	204.5167	0.5498273	0.4905057	609.009	3.594993	0	162.9669	231.8234	0.4068612	0.486672	602.9877	3.668997	0	1	156	218						No media	0
391	23	146.9405	209.6381	0.549525	0.4902964	609.0747	3.593911	0	169.2324	228.8969	0.4065508	0.4865519	603.0309	3.657048	0	1	158	219						No media	0
407	24	147.0775	202.9364	0.549204	0.4901375	609.0037	3.604082	0	161.9818	217.9441	0.4062369	0.4864745	603.2126	3.641156	0	1	155	210						No media	0
424	25	151.195	196.7056	0.5489486	0.4900145	609.0047	3.601373	0	161.687	216.1662	0.4059863	0.4864486	602.9263	3.650236	0	1	156	206						No media	0
441	26	149.8053	200.1082	0.5487097	0.4899467	609.114	3.609252	0	162.9787	223.0902	0.405755	0.4864372	603.283	3.634466	0	1	156	212						No media	0
457	27	151.0043	201.2613	0.548528	0.4899475	609.1829	3.59803	0	161.733	220.2316	0.405598	0.4864792	603.2042	3.633522	0	1	156	211						No media	0
474	28	148.398	202.6519	0.5483268	0.4899558	609.1962	3.60958	0	163.1902	228.3606	0.4053896	0.4865637	603.196	3.647644	0	1	156	216						No media	0
491	29	154.1257	200.9701	0.5481457	0.4900174	609.2292	3.611828	0	161.3359	225.3589	0.4052165	0.4866516	603.4086	3.621112	0	1	158	213						No media	0
507	30	152.5063	206.3492	0.5479774	0.4900441	609.4365	3.627244	0	161.8787	222.1865	0.4050546	0.486731	603.4053	3.63457	0	1	157	214						No media	0
524	31	154.4427	206.1293	0.5478069	0.4901167	609.3635	3.636528	0	160.0627	221.3091	0.4048859	0.4868855	603.3342	3.644972	0	1	157	214						No media	0
541	32	152.4727	206.2868	0.5476782	0.4901826	609.4247	3.633413	0	163.9536	222.0938	0.404761	0.4870721	603.5438	3.645012	0	1	158	214						No media	0
557	33	154.9646	209.8269	0.5475762	0.490331	609.5251	3.661	0	165.2027	219.2469	0.4046946	0.4872125	603.6284	3.643023	0	1	160	215						No media	0
574	34	154.6017	203.1477	0.5475338	0.4905095	609.6334	3.657609	0	163.2288	226.7326	0.4046408	0.4874724	603.7181	3.668528	0	1	159	215						No media	0
591	35	262.5376	212.9088	0.5469637	0.4904813	609.4323	3.674734	0	286.6647	223.3049	0.4040096	0.4878389	603.5078	3.655865	0	1	275	218						No media	0
607	36	554.4734	180.1434	0.5451445	0.4903314	609.2081	3.730808	0	601.4086	206.711	0.4021694	0.4880979	604.1176	3.668994	0	2	578	193						No media	0
624	37	751.1257	194.152	0.5438518	0.4902824	609.5329	3.746424	0	749.7049	202.5202	0.4010459	0.4884534	604.5027	3.678145	0	2	750	198						No media	0
640	38	746.0468	195.4089	0.5438966	0.490426	609.3701	3.746982	0	758.8449	206.613	0.4010134	0.4887051	604.3403	3.696008	0	2	752	201						No media	0
657	39	752.9876	188.6419	0.5438843	0.4907354	609.4349	3.775628	0	753.4225	207.9622	0.4009624	0.489066	604.4857	3.667123	0	2	753	198						No media	0
674	40	749.4099	197.8006	0.543893	0.4910004	609.5095	3.769945	0	751.5714	207.6981	0.4009217	0.4894929	604.5607	3.699622	0	2	750	203						No media	0
690	41	755.3223	190.6984	0.5439072	0.4914623	609.6377	3.810961	0	752.3347	213.0049	0.4008893	0.4898917	604.6763	3.735332	0	2	754	202						No media	0
707	42	754.4576	193.5719	0.5439076	0.4917459	609.6803	3.791196	0	752.6586	202.5002	0.4008904	0.4903017	604.7404	3.730938	0	2	754	198						No media	0
724	43	754.2755	190.2754	0.5439422	0.4922033	609.6999	3.832724	0	747.8228	211.6112	0.4009121	0.4906245	604.8187	3.753565	0	2	751	201						No media	0
740	44	752.3973	188.0653	0.543984	0.4924661	609.8513	3.841392	0	746.2753	210.8027	0.4009607	0.4909414	604.9073	3.753801	0	2	749	199						No media	0
757	45	750.6642	194.7426	0.5440774	0.4927531	610.1082	3.851719	0	746.6328	205.5361	0.4010428	0.4912055	605.0305	3.749226	0	2	749	200						No media	0
774	46	748.7322	188.3633	0.5441797	0.4931133	610.1261	3.861826	0	757.3278	209.4286	0.401182	0.4913818	605.1836	3.765492	0	2	753	199						No media	0
790	47	757.3046	187.8629	0.5442844	0.4932915	610.3561	3.86812	0	758.7925	200.7851	0.4013184	0.4916657	605.3145	3.791787	0	2	758	194						No media	0
807	48	756.3212	207.6033	0.544363	0.4934458	610.4943	3.906369	0	752.4787	210.0209	0.4014314	0.4917849	605.4474	3.783916	0	2	754	209						No media	0
824	49	755.5944	186.8293	0.5444875	0.4937468	610.7233	3.901294	0	751.8831	209.1593	0.4015915	0.4919613	605.871	3.805158	0	2	754	198						No media	0
840	50	749.4913	190.3713	0.544599	0.4939245	610.9244	3.915749	0	750.5945	207.4018	0.4017408	0.4920866	605.9827	3.81485	0	2	750	199						No media	0
857	51	752.9584	181.2684	0.5447294	0.4940545	611.2123	3.914426	0	756.2234	206.8812	0.4019352	0.4922511	606.0781	3.835092	0	2	755	194						No media	0
874	52	758.6716	194.5506	0.5448616	0.4942197	611.5126	3.950235	0	754.7656	200.6407	0.4020862	0.4925042	606.4399	3.856029	0	2	757	198						No media	0
890	53	757.3109	189.6386	0.5449722	0.4944698	611.5594	3.949994	0	750.8348	197.4012	0.4022061	0.4926918	606.6092	3.854978	0	2	754	194						No media	0
907	54	755.4788	185.0894	0.5450916	0.4947657	611.8692	3.984682	0	755.0573	205.399	0.40239	0.4928834	606.9377	3.873324	0	2	755	195						No media	0
924	55	752.3712	187.8673	0.5451692	0.4949477	612.0472	3.985892	0	758.113	207.1953	0.4025446	0.4931217	606.9636	3.873269	0	2	755	198						No media	0
932																			MovieStart	128	0	0	Frog_fixed.avi
940	56	754.7609	190.8768	0.54529	0.4952025	612.2855	3.996569	0	752.4487	201.523	0.4026796	0.4933973	607.2198	3.897289	0	2	754	196						Frog_fixed.avi	0
957	57	756.1344	177.73	0.5454239	0.4955401	612.5624	3.999794	0	754.1259	202.0695	0.4028196	0.4936832	607.6512	3.896295	0	2	755	190						Frog_fixed.avi	0
973	58	749.8645	188.9261	0.5455102	0.495732	612.7607	4.018156	0	750.6715	201.8051	0.4029649	0.493944	607.7026	3.922431	0	2	750	195						Frog_fixed.avi	0
990	59	748.7412	194.079	0.5456352	0.4959243	612.995	4.017017	0	752.0535	201.7319	0.4031516	0.4942076	607.8129	3.921298	0	2	750	198						Frog_fixed.avi	0
1007	60	756.2328	180.2746	0.5457528	0.4963563	613.0533	4.047772	0	758.1577	203.8673	0.403285	0.4944735	608.127	3.934242	0	2	757	192						Frog_fixed.avi	0
1023	61	754.7957	179.8727	0.54587	0.4965661	613.2795	4.037322	0	745.0253	207.2939	0.4033976	0.4947581	608.2377	3.926898	0	2	750	194						Frog_fixed.avi	0
1040	62	752.1686	183.7051	0.5459494	0.4969796	613.3248	4.070423	0	755.5182	200.9398	0.4035474	0.4950519	608.439	3.97087	0	2	754	192						Frog_fixed.avi	0
1057	63	753.9861	182.7504	0.5460781	0.4973014	613.5042	4.084972	0	760.2468	195.3067	0.4037108	0.4953675	608.5323	3.990352	0	2	757	189						Frog_fixed.avi	0
1073	64	747.0208	180.0155	0.5461609	0.4976142	613.6307	4.068638	0	754.1476	192.5592	0.4038	0.495733	608.6133	3.997274	0	2	751	186						Frog_fixed.avi	0
1090	65	751.875	185.0889	0.5462969	0.4980286	613.7996	4.080382	0	756.8459	197.4933	0.4039189	0.4960448	608.8699	4.002753	0	2	754	191						Frog_fixed.avi	0
1107	66	752.1619	184.0848	0.546393	0.4982625	613.7892	4.09562	0	750.7044	202.7963	0.4040521	0.4963827	609.1213	4.022638	0	2	751	193						Frog_fixed.avi	0
1123	67	749.9718	181.715	0.5465187	0.4985165	613.9627	4.099656	0	750.3054	199.1824	0.4041555	0.4966385	609.0957	4.018447	0	2	750	190						Frog_fixed.avi	0
1140	68	750.1313	167.9882	0.5466225	0.4987754	614.023	4.120457	0	757.1005	193.1855	0.4042993	0.4968423	608.9655	4.049931	0	2	754	181						Frog_fixed.avi	0
1157	69	750.7626	179.4482	0.5467675	0.4988999	614.1271	4.123964	0	752.7744	194.521	0.4044239	0.4969763	609.1742	4.0419	0	2	752	187						Frog_fixed.avi	0
1173	70	753.9175	177.0044	0.5469334	0.4990728	614.1693	4.131973	0	750.8384	192.4953	0.4045623	0.4971949	609.3655	4.095297	0	2	752	185						Frog_fixed.avi	0
1190	71	745.2334	178.4598	0.5470408	0.4994673	614.2035	4.160263	0	752.2449	202.7529	0.4047324	0.4971457	609.3735	4.023989	0	2	749	191						Frog_fixed.avi	0
1207	72	751.2289	187.0586	0.5472246	0.4998883	614.2822	4.15733	0	749.3156	197.4317	0.4049624	0.4979185	609.3737	4.075759	0	2	750	192						Frog_fixed.avi	0
1223	73	669.4362	440.5532	0.5473853	0.5021498	614.1312	4.16762	0	675.8472	443.5706	0.4058038	0.4995314	609.2458	4.063835	0	3	673	442						Frog_fixed.avi	0
1240	74	679.7227	623.4778	0.5474859	0.5042079	614.1551	4.154128	0	666.248	623.7991	0.406425	0.5019608	609.246	4.098261	0	3	673	624						Frog_fixed.avi	0
1257	75	668.3984	710.1543	0.5477672	0.504779	614.2241	4.157996	0	661.2428	705.7056	0.4065803	0.502398	609.0721	4.107198	0	3	665	708						Frog_fixed.avi	0
1273	76	672.0374	712.263	0.5481265	0.5047688	613.966	4.128982	0	658.5461	713.2372	0.4066334	0.5023125	609.0375	4.082647	0	3	665	713						Frog_fixed.avi	0
1290	77	679.4354	714.4221	0.5484603	0.504609	613.9686	4.117075	0	656.5231	706.2427	0.406804	0.5023186	608.7877	4.083324	0	3	668	710						Frog_fixed.avi	0
1307	78	673.3857	717.0804	0.5487862	0.5046766	613.9686	4.101944	0	658.8428	706.4988	0.4070353	0.5023208	608.9088	4.089304	0	3	666	712						Frog_fixed.avi	0
1323	79	679.1705	712.33	0.5491332	0.5048087	613.9686	4.106524	0	656.1516	704.7991	0.4072209	0.5023314	608.8057	4.067611	0	3	668	709						Frog_fixed.avi	0
1340	80	-1280	-1024	-1	-1	-1	-1	4	-1280	-1024	-1	-1	-1	-1	4		0	0						Frog_fixed.avi	0
1357	81	-1280	-1024	-1	-1	-1	-1	4	-1280	-1024	-1	-1	-1	-1	4		0	0						Frog_fixed.avi	0
1373	82	-1280	-1024	-1	-1	-1	-1	4	-1280	-1024	-1	-1	-1	-1	4		0	0						Frog_fixed.avi	0
1390	83	-1280	-1024	-1	-1	-1	-1	4	-1280	-1024	-1	-1	-1	-1	4		0	0						Frog_fixed.avi	0
1407	84	-1280	-1024	-1	-1	-1	-1	4	-1280	-1024	-1	-1	-1	-1	4		0	0						Frog_fixed.avi	0
1423	85	-1280	-1024	-1	-1	-1	-1	4	-1280	-1024	-1	-1	-1	-1	4		0	0						Frog_fixed.avi	0
1440	86	-1280	-1024	-1	-1	-1	-1	4	-1280	-1024	-1	-1	-1	-1	4		0	0						Frog_fixed.avi	0
1457	87	-1280	-1024	-1	-1	-1	-1	4	-1280	-1024	-1	-1	-1	-1	4		0	0						Frog_fixed.avi	0
1473	88	-1280	-1024	-1	-1	-1	-1	4	-1280	-1024	-1	-1	-1	-1	4		0	0						Frog_fixed.avi	0
1490	89	-1280	-1024	-1	-1	-1	-1	4	-1280	-1024	-1	-1	-1	-1	4		0	0						Frog_fixed.avi	0
1507	90	-1280	-1024	-1	-1	-1	-1	4	-1280	-1024	-1	-1	-1	-1	4		0	0						Frog_fixed.avi	0
1523	91	-1280	-1024	-1	-1	-1	-1	4	-1280	-1024	-1	-1	-1	-1	4		0	0						Frog_fixed.avi	0
1540	92	875.2691	744.2379	0.5488499	0.5066715	618.6785	4.024528	0	866.2122	755.429	0.4075612	0.5030078	607.7579	3.998132	0	4	871	750						Frog_fixed.avi	0
1556	93	883.1012	759.5363	0.5498769	0.5065931	612.4702	3.939053	0	887.6423	769.7858	0.4076466	0.5027176	607.6754	3.969901	0	4	885	765						Frog_fixed.avi	0
1573	94	884.2138	745.6265	0.5499239	0.5068114	612.4418	3.926731	0	879.4115	763.2043	0.4076426	0.502825	607.6721	3.967039	0	4	882	754						Frog_fixed.avi	0
1590	95	884.8459	748.2158	0.5500594	0.5070564	612.3023	3.917269	0	883.9275	762.6187	0.4076956	0.5030401	607.6104	3.961862	0	4	884	755						Frog_fixed.avi	0
1606	96	884.5604	752.0742	0.5501563	0.5073907	612.2306	3.901726	0	886.9522	769.3793	0.4077834	0.502934	607.6036	3.94766	0	4	886	761						Frog_fixed.avi	0
1623	97	881.3884	750.6069	0.5502357	0.5076691	612.2974	3.896072	0	878.1661	770.6339	0.4077989	0.5034136	607.6037	3.936738	0	4	880	761						Frog_fixed.avi	0
1640	98	883.5322	750.1233	0.5503115	0.507854	612.2027	3.90229	0	883.1017	765.6034	0.4078473	0.5035262	607.4506	3.936202	0	4	883	758						Frog_fixed.avi	0
1656	99	882.3569	749.0397	0.550405	0.5079719	612.0908	3.891281	0	880.6763	767.6053	0.4079323	0.5035117	607.3605	3.908262	0	4	882	758						Frog_fixed.avi	0
1673	100	890.6501	754.7213	0.5505429	0.5079919	612.0369	3.873904	0	882.9951	766.8644	0.4080386	0.5033943	607.1758	3.936187	0	4	887	761						Frog_fixed.avi	0
1690	101	880.2476	746.5497	0.5506593	0.5078084	612.0079	3.867175	0	877.2545	764.1682	0.408125	0.503207	607.116	3.924363	0	4	879	755						Frog_fixed.avi	0
1706	102	880.438	751.3717	0.5508115	0.5076848	612.053	3.875902	0	873.8315	773.8987	0.4082639	0.5029494	607.2037	3.899303	0	4	877	763						Frog_fixed.avi	0
1723	103	881.4196	748.8926	0.5509815	0.5076419	611.8132	3.846112	0	882.8562	769.2369	0.4084347	0.5028229	607.2606	3.896838	0	4	882	759						Frog_fixed.avi	0
1740	104	886.4292	740.5096	0.5511416	0.5076775	611.9605	3.844286	0	882	769.378	0.4085942	0.5027424	607.0621	3.903013	0	4	884	755						Frog_fixed.avi	0
1756	105	885.2695	751.2269	0.5512637	0.5077208	612.0334	3.844284	0	882.7758	764.819	0.4087152	0.5027102	607.2041	3.88381	0	4	884	758						Frog_fixed.avi	0
1773	106	880.2224	752.5606	0.551376	0.5078182	611.9335	3.837208	0	879.6341	763.9676	0.4088207	0.5026846	607.2691	3.90658	0	4	880	758						Frog_fixed.avi	0
1790	107	876.0889	749.6	0.5514423	0.5079381	611.937	3.834142	0	886.2244	766.5501	0.4089166	0.5026633	607.2612	3.876423	0	4	881	758						Frog_fixed.avi	0
1806	108	884.7619	753.9924	0.5515282	0.5080032	611.9827	3.819743	0	878.8734	770.8303	0.4089659	0.5026172	607.2762	3.868805	0	4	882	762						Frog_fixed.avi	0
1823	109	887.321	749.5582	0.5515569	0.5079941	612.0309	3.820255	0	884.8145	764.5908	0.4089983	0.5025365	607.3195	3.856359	0	4	886	757						Frog_fixed.avi	0
1840	110	888.8342	749.0861	0.5515864	0.507942	612.0504	3.816366	0	878.5608	767.1453	0.4090395	0.5024286	607.3288	3.86442	0	4	884	758						Frog_fixed.avi	0
1856	111	945.4014	635.062	0.5510949	0.5072331	612.1694	3.821666	0	969.7303	647.661	0.4088559	0.5017467	607.655	3.890968	0	5	958	641						Frog_fixed.avi	0
1873	112	993.3624	479.6402	0.5505043	0.5064167	612.6613	3.817882	0	1016.317	508.7682	0.4087201	0.5007725	607.7874	3.840849	0	5	1005	494						Frog_fixed.avi	0
1890	113	1013.397	457.3292	0.5505258	0.5063697	612.6277	3.824122	0	1020.812	492.4897	0.4086816	0.5007392	607.6985	3.865429	0	5	1017	475						Frog_fixed.avi	0
1906	114	1006.746	452.2399	0.5506352	0.5064017	612.4154	3.773745	0	1021.211	476.4378	0.4086502	0.5007993	607.644	3.863876	0	5	1014	464						Frog_fixed.avi	0
1923	115	1012.134	456.5989	0.5506594	0.5062846	612.5604	3.802315	0	1010.43	487.9455	0.4085823	0.5007501	607.8105	3.869848	0	5	1011	472						Frog_fixed.avi	0
1940	116	1006.082	453.1031	0.5506234	0.5061979	612.5076	3.79119	0	1018.047	482.0744	0.4085055	0.5007582	607.7908	3.846602	0	5	1012	468						Frog_fixed.avi	0
1956	117	1007.08	465.877	0.5505853	0.5061463	612.5413	3.783446	0	1032.853	475.0617	0.4084495	0.5007798	607.8219	3.8259	0	5	1020	470						Frog_fixed.avi	0
1973	118	1016.623	443.0318	0.5505056	0.5061124	612.7183	3.76936	0	1033.36	468.554	0.4083469	0.5008482	607.9708	3.842477	0	5	1025	456						Frog_fixed.avi	0
1990	119	1007.226	446.659	0.5503854	0.5060815	612.7489	3.757992	0	1026.804	474.4801	0.4082521	0.5008942	608.0542	3.848667	0	5	1017	461						Frog_fixed.avi	0
2006	120	1010.858	450.7917	0.5503071	0.5060654	612.8214	3.756593	0	1023.134	482.2018	0.4081299	0.5008985	607.9829	3.839004	0	5	1017	466						Frog_fixed.avi	0
2023	121	1011.412	460.1826	0.5502263	0.5060756	612.8926	3.768457	0	1019.579	480.1446	0.40803	0.5009493	608.112	3.843896	0	5	1015	470						Frog_fixed.avi	0
2040	122	1015.181	459.3673	0.5501658	0.5061105	612.836	3.747718	0	1016.954	480.3159	0.4079379	0.5010188	608.1985	3.809762	0	5	1016	470						Frog_fixed.avi	0
2056	123	1009.053	451.7605	0.5500523	0.5061262	612.9305	3.728794	0	1018.625	478.9937	0.4078556	0.5010454	608.2786	3.833289	0	5	1014	465						Frog_fixed.avi	0
2073	124	1013.805	447.9537	0.5499654	0.506112	613.0372	3.714869	0	1026.077	479.211	0.4077874	0.5010566	608.3105	3.845132	0	5	1020	464						Frog_fixed.avi	0
2090	125	1012.922	458.1586	0.5499077	0.5060867	613.1343	3.710185	0	1029.333	474.0488	0.407735	0.5010433	608.3479	3.810689	0	5	1021	466						Frog_fixed.avi	0
2106	126	1009.662	453.6393	0.5498298	0.506075	613.0643	3.697363	0	1027.875	480.281	0.4076728	0.5010278	608.4351	3.809573	0	5	1019	467						Frog_fixed.avi	0
2123	127	1013.069	454.1231	0.549795	0.5060545	613.0582	3.695763	0	1021.458	475.0101	0.4075942	0.5010403	608.3735	3.808925	0	5	1017	465						Frog_fixed.avi	0
2139	128	1006.641	457.2412	0.5497791	0.506099	613.0686	3.674228	0	1020.404	474.7219	0.4075621	0.5010841	608.4677	3.803434	0	5	1014	466						Frog_fixed.avi	0
2156	129	1010.748	464.1736	0.5497426	0.50613	613.0352	3.672666	0	1023.368	468.5781	0.4075069	0.5011379	608.4371	3.801559	0	5	1017	466						Frog_fixed.avi	0
2173	130	1017.171	454.2743	0.5496985	0.5060964	613.0417	3.651772	0	1020.765	485.2994	0.4074422	0.5011452	608.3937	3.784963	0	5	1019	470						Frog_fixed.avi	0
2189	131	1019.419	455.3635	0.5496199	0.5060107	612.968	3.639188	0	1026.089	470.6176	0.4073333	0.5010953	608.4427	3.783107	0	5	1023	463						Frog_fixed.avi	0
2206	132	1010.011	461.5054	0.5494567	0.5059052	613.0788	3.637626	0	1026.153	474.6404	0.4072158	0.5010387	608.4094	3.774038	0	5	1018	468						Frog_fixed.avi	0
2223	133	1008.849	456.8145	0.5492976	0.5058895	612.95	3.654576	0	1024.738	473.877	0.4070055	0.5010558	608.3768	3.780037	0	5	1017	465						Frog_fixed.avi	0
2239	134	1016.468	452.1857	0.5491693	0.5059423	612.9109	3.655913	0	1029.507	468.6611	0.4068494	0.5011355	608.2988	3.790264	0	5	1023	460						Frog_fixed.avi	0
2256	135	1009.474	460.7644	0.549004	0.5060453	612.8578	3.656923	0	1032.477	465.9863	0.406727	0.5013427	608.2698	3.799278	0	5	1021	463						Frog_fixed.avi	0
2273	136	1007.485	459.2294	0.5488521	0.5061716	612.8897	3.650974	0	1022.012	471.2008	0.4065311	0.5015048	608.1976	3.777231	0	5	1015	465						Frog_fixed.avi	0
2289	137	1013.414	457.9747	0.5487565	0.5062743	612.7742	3.658181	0	1029.923	469.4629	0.4064057	0.501612	608.0909	3.784895	0	5	1022	464						Frog_fixed.avi	0
2306	138	1011.679	469.9729	0.5486327	0.5063486	612.5548	3.671304	0	1020.272	477.5508	0.4062971	0.5017038	608.0715	3.796168	0	5	1016	474						Frog_fixed.avi	0
2323	139	1010.026	470.741	0.5484986	0.5062988	612.6502	3.672833	0	1019.432	474.7229	0.4061453	0.5016708	607.851	3.783313	0	5	1015	473						Frog_fixed.avi	0
2339	140	1006.18	462.5399	0.5483349	0.5061769	612.5079	3.687565	0	1024.58	472.0959	0.4059483	0.5015415	607.7985	3.785115	0	5	1015	467						Frog_fixed.avi	0
2356	141	1015.535	454.1674	0.5481384	0.5060421	612.3403	3.675541	0	1027.757	469.6167	0.4057635	0.5014051	607.8331	3.824081	0	5	1022	462						Frog_fixed.avi	0
2373	142	1008.199	465.3444	0.5479079	0.5059457	612.2168	3.715345	0	1017.774	473.509	0.4054857	0.5012423	607.6865	3.805882	0	5	1013	469						Frog_fixed.avi	0
2389	143	1008.639	456.7385	0.5476649	0.5058677	612.1594	3.70336	0	1017.687	472.9536	0.4052383	0.501206	607.5023	3.838176	0	5	1013	465						Frog_fixed.avi	0
2406	144	1009.934	462.0911	0.5474517	0.5057507	611.914	3.707379	0	1026.652	469.5572	0.4050238	0.5011851	607.3098	3.8222	0	5	1018	466						Frog_fixed.avi	0
2423	145	1006.172	474.339	0.5472203	0.5056354	611.8778	3.724971	0	1012.507	478.9536	0.4047546	0.5011788	607.2683	3.824106	0	5	1009	477						Frog_fixed.avi	0
2439	146	1010.628	460.0916	0.5469841	0.5055406	611.7031	3.720608	0	1025.314	476.6	0.4045259	0.501133	607.1052	3.838832	0	5	1018	468						Frog_fixed.avi	0
2456	147	1009.124	461.7506	0.5467201	0.5053514	611.7172	3.731138	0	1020.45	467.6352	0.4042096	0.5010589	607.0345	3.843226	0	5	1015	465						Frog_fixed.avi	0
2473	148	1009.246	473.9051	0.5464568	0.50517	611.5668	3.757432	0	1030.343	469.1254	0.4039528	0.5009644	606.9249	3.853076	0	5	1020	472						Frog_fixed.avi	0
2489	149	1018.824	473.2403	0.5461894	0.5048802	611.5016	3.749681	0	1024.762	469.0512	0.403631	0.5008649	606.8202	3.864961	0	5	1022	471						Frog_fixed.avi	0
2506	150	1012.492	462.7174	0.5459422	0.5047017	611.298	3.742545	0	1022.075	473.4376	0.4033257	0.5007411	606.712	3.869279	0	5	1017	468						Frog_fixed.avi	0
2523	151	1018.172	465.7855	0.5457032	0.5045054	611.2226	3.714736	0	1028.452	468.8624	0.4030932	0.5006809	606.577	3.861362	0	5	1023	467						Frog_fixed.avi	0
2539	152	1015.695	458.9033	0.545491	0.5043614	611.0862	3.749604	0	1019.924	471.4197	0.4028272	0.5006415	606.4219	3.865616	0	5	1018	465						Frog_fixed.avi	0
2556	153	1017.243	467.7987	0.5453113	0.5042579	610.8329	3.758266	0	1033.404	464.733	0.4026529	0.5006307	606.181	3.846205	0	5	1025	466						Frog_fixed.avi	0
2573	154	1015.712	471.0679	0.5451151	0.5040598	610.5894	3.747699	0	1014.007	478.1966	0.4024081	0.5005941	605.8655	3.860807	0	5	1015	475						Frog_fixed.avi	0
2589	155	1011.436	466.3065	0.5449553	0.5039668	610.5629	3.730058	0	1025.85	465.4544	0.4022064	0.5005515	605.8834	3.854587	0	5	1019	466						Frog_fixed.avi	0
2606	156	1014.805	464.5825	0.5447547	0.503763	610.2175	3.734126	0	1016.006	476.032	0.4019711	0.5003542	605.6819	3.871601	0	5	1015	470						Frog_fixed.avi	0
2622	157	1012.777	464.4526	0.5445879	0.5035368	610.0853	3.742088	0	1029.861	473.4136	0.4017681	0.5001743	605.5457	3.87254	0	5	1021	469						Frog_fixed.avi	0
2639	158	1016.225	466.9553	0.5443739	0.5032324	610.0212	3.726576	0	1018.987	465.727	0.4015127	0.5000225	605.3226	3.879947	0	5	1018	466						Frog_fixed.avi	0
2656	159	1005.713	469.9487	0.5442033	0.5030389	609.745	3.753841	0	1023.076	462.2719	0.4013368	0.4998426	605.2257	3.873876	0	5	1014	466						Frog_fixed.avi	0
2672	160	1007.653	469.423	0.5441084	0.5028226	609.5566	3.744163	0	1018.869	478.1207	0.4011452	0.4995821	604.9764	3.877769	0	5	1013	474						Frog_fixed.avi	0
2689	161	1015.771	470.1815	0.5440379	0.5025715	609.2718	3.736139	0	1020.548	475.9824	0.4010284	0.4994462	604.7737	3.871793	0	5	1018	473						Frog_fixed.avi	0
2706	162	1012.966	470.0953	0.5440068	0.5024062	609.0845	3.753868	0	1029.302	466.9355	0.4009528	0.4993493	604.6453	3.866875	0	5	1021	469						Frog_fixed.avi	0
2722	163	1022.47	459.4769	0.5439948	0.5023121	608.952	3.732786	0	1029.542	470.7254	0.4009032	0.4993116	604.4736	3.879374	0	5	1026	465						Frog_fixed.avi	0
2739	164	1020.013	455.1735	0.5439636	0.5022675	608.7765	3.748828	0	1024.673	465.409	0.4008207	0.4992982	604.1627	3.906444	0	5	1022	460						Frog_fixed.avi	0
2756	165	1016.427	469.6638	0.5439075	0.5022494	608.4794	3.758332	0	1021.873	471.6563	0.4007319	0.4993061	603.9034	3.891326	0	5	1019	471						Frog_fixed.avi	0
2772	166	1014.67	459.8386	0.5438637	0.5022256	608.3003	3.757777	0	1021.448	467.8082	0.4006487	0.4993067	603.7667	3.908389	0	5	1018	464						Frog_fixed.avi	0
2789	167	1012.279	468.6471	0.5438309	0.5022918	608.1572	3.794593	0	1033.381	471.0916	0.4005887	0.4993639	603.5842	3.907015	0	5	1023	470						Frog_fixed.avi	0
2806	168	1005.173	473.8045	0.5437877	0.5023398	607.8292	3.782789	0	1023.804	476.1995	0.400497	0.4994358	603.2629	3.912803	0	5	1014	475						Frog_fixed.avi	0
2822	169	1013.438	471.758	0.5437808	0.5024484	607.6701	3.802462	0	1026.327	473.7469	0.4004512	0.4995449	603.0069	3.939593	0	5	1020	473						Frog_fixed.avi	0
2839	170	1011.072	466.2947	0.5437818	0.5026402	607.5045	3.812373	0	1022.122	463.8681	0.4003733	0.4997563	602.9078	3.946774	0	5	1017	465						Frog_fixed.avi	0
2856	171	1015.147	462.9085	0.5437856	0.502776	607.3308	3.826133	0	1026.38	473.0736	0.4003496	0.4998582	602.7592	3.948523	0	5	1021	468						Frog_fixed.avi	0
2873	172	1012.973	466.2933	0.5437807	0.5028766	607.1534	3.855922	0	1029.052	465.3937	0.4003205	0.499937	602.614	3.954029	0	5	1021	466						Frog_fixed.avi	0
2889	173	1012.428	463.1941	0.5437711	0.5028985	606.9797	3.853893	0	1030.331	469.5753	0.4002798	0.4999573	602.4308	3.954633	0	5	1021	466						Frog_fixed.avi	0
2906	174	1008.71	468.9737	0.543751	0.5028264	606.722	3.879752	0	1026.134	471.5402	0.4002188	0.4998967	602.0675	3.943348	0	5	1017	470						Frog_fixed.avi	0
2922	175	1011.655	459.5661	0.5437334	0.502659	606.5114	3.888921	0	1026.673	476.9614	0.4001761	0.4996763	601.8741	3.963007	0	5	1019	468						Frog_fixed.avi	0
2939	176	1016.813	469.8553	0.5437388	0.5023864	606.2684	3.893552	0	1020.021	475.8379	0.40015	0.4994355	601.6838	3.974169	0	5	1018	473						Frog_fixed.avi	0
2956	177	1016.031	467.4333	0.5437722	0.5022089	606.1226	3.896142	0	1023.975	474.2543	0.4001472	0.4992147	601.5329	3.990657	0	5	1020	471						Frog_fixed.avi	0
2972	178	1011.927	470.0602	0.5437972	0.5019817	605.9337	3.912549	0	1022.11	476.1874	0.4001329	0.4990198	601.4061	3.989614	0	5	1017	473						Frog_fixed.avi	0
2989	179	1019.177	466.1128	0.543825	0.5017431	605.6436	3.91411	0	1027.314	473.4453	0.4001348	0.4987378	601.2142	4.014971	0	5	1023	470						Frog_fixed.avi	0
3006	180	1017.451	466.079	0.5438268	0.5015718	605.4542	3.945937	0	1026.972	480.2111	0.4001151	0.4985641	601.0181	4.02141	0	5	1022	473						Frog_fixed.avi	0
3022	181	1016.466	461.6346	0.5438043	0.5013854	605.3473	3.946251	0	1027.99	470.0416	0.4000687	0.4983979	600.9699	4.035516	0	5	1022	466						Frog_fixed.avi	0
3039	182	1022.236	458.4479	0.5436598	0.5011442	605.2023	3.952827	0	1036.901	468.1808	0.3999341	0.4982097	600.579	4.024472	0	5	1030	463						Frog_fixed.avi	0
3056	183	1023.97	463.2251	0.543619	0.5009058	605.1204	3.981271	0	1038.224	469.3538	0.3998597	0.4979618	600.5137	4.023368	0	5	1031	466						Frog_fixed.avi	0
3072	184	1026.103	463.122	0.5435902	0.5007371	605.0354	3.988793	0	1039.973	467.0899	0.3997925	0.4977961	600.419	4.050167	0	5	1033	465						Frog_fixed.avi	0
3089	185	1026.969	448.4568	0.5435666	0.5006398	604.9305	4.015209	0	1036.856	469.7757	0.3997578	0.4976709	600.3093	4.050941	0	5	1032	459						Frog_fixed.avi	0
3106	186	1022.899	455.4716	0.5435375	0.5005087	604.7231	4.032017	0	1037.267	466.1791	0.3997267	0.4975849	600.2417	4.061624	0	5	1030	461						Frog_fixed.avi	0
3122	187	1024.973	458.4593	0.5435276	0.5004333	604.6299	4.03832	0	1043.249	457.3702	0.3996788	0.4974879	600.043	4.064367	0	5	1034	458						Frog_fixed.avi	0
3139	188	1028.388	458.5925	0.5435109	0.5003915	604.524	4.048325	0	1044.659	460.9833	0.3996405	0.4974478	599.9067	4.061144	0	5	1037	460						Frog_fixed.avi	0
3156	189	1021.574	461.4479	0.5434697	0.5004095	604.4244	4.04001	0	1041.138	463.0518	0.3995785	0.4974253	599.7457	4.05693	0	5	1031	462						Frog_fixed.avi	0
3172	190	1016.671	465.5413	0.5434104	0.5004482	604.3683	4.051541	0	1039.027	463.8469	0.3994805	0.4974418	599.7869	4.072001	0	5	1028	465						Frog_fixed.avi	0
3189	191	1019.316	457.7919	0.5433285	0.5004602	604.2441	4.047341	0	1040.829	466.2736	0.3993959	0.4974445	599.824	4.101228	0	5	1030	462						Frog_fixed.avi	0
3206	192	1025.671	455.1647	0.5432739	0.5004482	604.2175	4.068622	0	1046.481	467.6019	0.3993155	0.4974318	599.755	4.090307	0	5	1036	461						Frog_fixed.avi	0
3222	193	1027.211	459.0457	0.5432225	0.5004628	604.1981	4.076435	0	1038.749	468.3167	0.3992094	0.4974274	599.5941	4.103845	0	5	1033	464						Frog_fixed.avi	0
3239	194	1019.548	463.1525	0.5431449	0.5005455	604.0657	4.087863	0	1041.835	469.3638	0.3991282	0.4974857	599.538	4.099919	0	5	1031	466						Frog_fixed.avi	0
3256	195	1018.756	464.4886	0.5430813	0.500701	604.007	4.07613	0	1040.119	464.4199	0.399068	0.4976189	599.5328	4.096418	0	5	1029	464						Frog_fixed.avi	0
3272	196	1020.063	471.6704	0.5430229	0.5008891	604.0187	4.082745	0	1038.997	476.2422	0.399009	0.4978182	599.5712	4.093686	0	5	1030	474						Frog_fixed.avi	0
3289	197	1022.149	464.8696	0.5429453	0.5011534	604.1133	4.100921	0	1036.937	471.7421	0.3989237	0.4981069	599.6778	4.110027	0	5	1030	468						Frog_fixed.avi	0
3306	198	1017.583	465.0909	0.5428848	0.5013916	604.1464	4.09733	0	1035.313	489.3551	0.3989048	0.4979379	599.6729	4.099751	0	5	1026	477						Frog_fixed.avi	0
3322	199	1016.833	462.9669	0.5428147	0.5015937	604.2301	4.116659	0	1036.854	475.7152	0.3988273	0.4985133	599.6732	4.13471	0	5	1027	469						Frog_fixed.avi	0
3339	200	1017.057	459.5992	0.5427632	0.5019064	604.2521	4.098744	0	1034.913	478.9806	0.3987665	0.4987578	599.7198	4.137694	0	5	1026	469						Frog_fixed.avi	0
3356	201	1021.956	465.4982	0.5427254	0.5021924	604.3097	4.11135	0	1042.111	475.9509	0.398761	0.4990833	599.8931	4.135976	0	5	1032	471						Frog_fixed.avi	0
3372	202	1026.942	457.1362	0.5426955	0.5024754	604.4156	4.112702	0	1036.546	478.5397	0.3987199	0.4993629	599.874	4.141565	0	5	1032	468						Frog_fixed.avi	0
3389	203	1021.969	460.8498	0.542668	0.5028506	604.5411	4.13609	0	1041.521	471.9599	0.3987254	0.4997311	600.0933	4.135696	0	5	1032	466						Frog_fixed.avi	0
3406	204	1016.796	468.31	0.5426153	0.5031524	604.7418	4.131742	0	1041.552	480.186	0.398716	0.5000322	600.2086	4.173294	0	5	1029	474						Frog_fixed.avi	0
3422	205	1022.092	465.6339	0.5425956	0.5033711	604.8828	4.159661	0	1036.235	478.6659	0.3986829	0.5002309	600.2104	4.162523	0	5	1029	472						Frog_fixed.avi	0
3439	206	1020.79	458.2071	0.5425674	0.5035956	605.041	4.159301	0	1047.622	479.0204	0.3987034	0.500376	600.466	4.168779	0	5	1034	469						Frog_fixed.avi	0
3456	207	1017.909	461.5143	0.5425394	0.5037539	605.1577	4.163855	0	1047.174	468.6198	0.398718	0.5005883	600.58	4.203277	0	5	1033	465						Frog_fixed.avi	0
3472	208	1022.614	456.6584	0.5425311	0.5039335	605.3065	4.180941	0	1045.453	468.4151	0.3987362	0.5007188	600.7372	4.203415	0	5	1034	463						Frog_fixed.avi	0
3489	209	1020.549	459.4831	0.5425541	0.5041745	605.4502	4.180794	0	1042.024	474.8503	0.3987916	0.500901	600.8477	4.217166	0	5	1031	467						Frog_fixed.avi	0
3505	210	1017.029	457.4673	0.5425906	0.504501	605.5723	4.18864	0	1041.872	479.0089	0.3988808	0.5011689	600.9913	4.229317	0	5	1029	468						Frog_fixed.avi	0
3522	211	1012.919	459.5854	0.5426874	0.5048358	605.7645	4.197236	0	1043.694	476.2215	0.3990187	0.5015437	601.2959	4.225276	0	5	1028	468						Frog_fixed.avi	0
3539	212	1012.66	461.1508	0.5427707	0.5052373	605.8663	4.212075	0	1044.52	469.4481	0.3991325	0.5018885	601.3353	4.241598	0	5	1029	465						Frog_fixed.avi	0
3555	213	1013.656	456.4808	0.5428604	0.5055904	606.1099	4.228292	0	1040.959	471.2987	0.3992485	0.5022749	601.387	4.258506	0	5	1027	464						Frog_fixed.avi	0
3572	214	1017.96	462.7659	0.5429587	0.5059343	606.1706	4.229084	0	1055.289	467.4043	0.3993891	0.5025118	601.7761	4.258814	0	5	1037	465						Frog_fixed.avi	0
3589	215	1020.314	460.9359	0.5430204	0.5061822	606.3151	4.210499	0	1041.094	486.1421	0.3994966	0.5024168	601.8237	4.230658	0	5	1031	474						Frog_fixed.avi	0
3605	216	1016.795	465.9478	0.5431109	0.5064308	606.5763	4.242773	0	1038.554	478.7199	0.3995979	0.5029993	601.8239	4.281961	0	5	1028	472						Frog_fixed.avi	0
3622	217	1016.569	463.4869	0.5431948	0.5067427	606.7778	4.248719	0	1040.759	492.0638	0.399718	0.5028104	602.0824	4.263754	0	5	1029	478						Frog_fixed.avi	0
3639	218	1018.474	463.8432	0.5433075	0.5069826	607.0207	4.248457	0	1045.075	477.8557	0.3999094	0.5033737	602.0826	4.281676	0	5	1032	471						Frog_fixed.avi	0
3655	219	1018.63	462.8594	0.5434501	0.507265	607.1866	4.26874	0	1042.247	487.2666	0.4000376	0.503253	602.4513	4.259563	0	5	1030	475						Frog_fixed.avi	0
3672	220	1018.942	458.5963	0.5436057	0.5075481	607.2863	4.271371	0	1037.643	501.05	0.4002028	0.5033776	602.4513	4.281866	0	5	1028	480						Frog_fixed.avi	0
3689	221	1011.896	469.1784	0.5437602	0.5077372	607.4745	4.254856	0	1040.589	475.0967	0.4004388	0.5038654	602.4515	4.314263	0	5	1026	472						Frog_fixed.avi	0
3705	222	1016.67	461.9764	0.5439121	0.5079736	607.7162	4.304393	0	1045.062	492.6111	0.400618	0.5036079	603.067	4.29263	0	5	1031	477						Frog_fixed.avi	0
3722	223	1018.545	461.4372	0.5440856	0.5081024	607.9459	4.28548	0	1042.121	475.9799	0.4008282	0.5039853	603.0671	4.321413	0	5	1030	469						Frog_fixed.avi	0
3739	224	1010.445	466.9259	0.5442637	0.5081908	607.907	4.278295	0	1040.408	490.071	0.4009953	0.50365	603.3566	4.28792	0	5	1025	478						Frog_fixed.avi	0
3755	225	1011.614	473.1826	0.5444314	0.5081763	608.1622	4.288411	0	1044.007	474.6172	0.4012204	0.5039237	603.3568	4.32519	0	5	1028	474						Frog_fixed.avi	0
3772	226	1012.561	462.8157	0.5446352	0.5082928	608.4006	4.288352	0	1043.088	485.9551	0.401421	0.5035923	603.706	4.300359	0	5	1028	474						Frog_fixed.avi	0
3789	227	1013.169	464.9505	0.5448499	0.5084979	608.4379	4.29014	0	1049.07	475.1429	0.4016659	0.5040241	603.7062	4.340462	0	5	1031	470						Frog_fixed.avi	0
3805	228	1017.342	463.3812	0.545032	0.5088741	608.6415	4.385397	0	1045.018	476.6078	0.4018544	0.5043465	604.0707	4.339131	0	5	1031	470						Frog_fixed.avi	0
3822	229	-1280	-1024	-1	-1	-1	-1	4	-1280	-1024	-1	-1	-1	-1	4	5	0	0						Frog_fixed.avi	0
3839	230	-1280	-1024	-1	-1	-1	-1	4	-1280	-1024	-1	-1	-1	-1	4	5	0	0						Frog_fixed.avi	0
3855	231	-1280	-1024	-1	-1	-1	-1	4	-1280	-1024	-1	-1	-1	-1	4	5	0	0						Frog_fixed.avi	0
3872	232	1029.444	508.9436	0.5454933	0.5110817	608.6665	4.31093	0	1050.777	521.5367	0.4025154	0.5064927	604.1711	4.34872	0	5	1040	515						Frog_fixed.avi	0
3889	233	-1280	-1024	-1	-1	-1	-1	4	-1280	-1024	-1	-1	-1	-1	4		0	0						Frog_fixed.avi	0
3905	234	-1280	-1024	-1	-1	-1	-1	4	-1280	-1024	-1	-1	-1	-1	4		0	0						Frog_fixed.avi	0
3922	235	-1280	-1024	-1	-1	-1	-1	4	-1280	-1024	-1	-1	-1	-1	4		0	0						Frog_fixed.avi	0
3939	236	-1280	-1024	-1	-1	-1	-1	4	-1280	-1024	-1	-1	-1	-1	4		0	0						Frog_fixed.avi	0
3955	237	-1280	-1024	-1	-1	-1	-1	4	-1280	-1024	-1	-1	-1	-1	4		0	0						Frog_fixed.avi	0
3972	238	-1280	-1024	-1	-1	-1	-1	4	-1280	-1024	-1	-1	-1	-1	4		0	0						Frog_fixed.avi	0
3988	239	-1280	-1024	-1	-1	-1	-1	4	-1280	-1024	-1	-1	-1	-1	4		0	0						Frog_fixed.avi	0
4005	240	-1280	-1024	-1	-1	-1	-1	4	-1280	-1024	-1	-1	-1	-1	4		0	0						Frog_fixed.avi	0
4022	241	-1280	-1024	-1	-1	-1	-1	4	-1280	-1024	-1	-1	-1	-1	4		0	0						Frog_fixed.avi	0
4038	242	-1280	-1024	-1	-1	-1	-1	4	-1280	-1024	-1	-1	-1	-1	4		0	0						Frog_fixed.avi	0
4055	243	-1280	-1024	-1	-1	-1	-1	4	-1280	-1024	-1	-1	-1	-1	4		0	0						Frog_fixed.avi	0
4072	244	-1280	-1024	-1	-1	-1	-1	4	-1280	-1024	-1	-1	-1	-1	4		0	0						Frog_fixed.avi	0
4088	245	-1280	-1024	-1	-1	-1	-1	4	-1280	-1024	-1	-1	-1	-1	4		0	0						Frog_fixed.avi	0
4105	246	-1280	-1024	-1	-1	-1	-1	4	-1280	-1024	-1	-1	-1	-1	4		0	0						Frog_fixed.avi	0
4122	247	-1280	-1024	-1	-1	-1	-1	4	-1280	-1024	-1	-1	-1	-1	4		0	0						Frog_fixed.avi	0
4138	248	-1280	-1024	-1	-1	-1	-1	4	-1280	-1024	-1	-1	-1	-1	4		0	0						Frog_fixed.avi	0
4155	249	-1280	-1024	-1	-1	-1	-1	4	-1280	-1024	-1	-1	-1	-1	4		0	0						Frog_fixed.avi	0
4172	250	-1280	-1024	-1	-1	-1	-1	4	-1280	-1024	-1	-1	-1	-1	4		0	0						Frog_fixed.avi	0
4188	251	-1280	-1024	-1	-1	-1	-1	4	-1280	-1024	-1	-1	-1	-1	4		0	0						Frog_fixed.avi	0
4205	252	-1280	-1024	-1	-1	-1	-1	4	-1280	-1024	-1	-1	-1	-1	4		0	0						Frog_fixed.avi	0
4222	253	-1280	-1024	-1	-1	-1	-1	4	-1280	-1024	-1	-1	-1	-1	4		0	0						Frog_fixed.avi	0
4238	254	-1280	-1024	-1	-1	-1	-1	4	-1280	-1024	-1	-1	-1	-1	4		0	0						Frog_fixed.avi	0
4255	255	-1280	-1024	-1	-1	-1	-1	4	-1280	-1024	-1	-1	-1	-1	4		0	0						Frog_fixed.avi	0
4272	256	-1280	-1024	-1	-1	-1	-1	4	-1280	-1024	-1	-1	-1	-1	4		0	0						Frog_fixed.avi	0
4288	257	-1280	-1024	-1	-1	-1	-1	4	-1280	-1024	-1	-1	-1	-1	4		0	0						Frog_fixed.avi	0
4305	258	1028.921	497.2428	0.5475118	0.5130844	613.3525	4.389523	0	1053.758	530.1667	0.4041479	0.5073784	603.3353	4.310175	0	6	1041	514						Frog_fixed.avi	0
4322	259	1026.812	513.5484	0.5474867	0.5129424	607.311	4.277158	0	1049.785	532.6556	0.4041948	0.5072207	602.9193	4.304973	0	6	1038	523						Frog_fixed.avi	0
4338	260	1020.585	497.5446	0.5475309	0.5131297	607.0477	4.294742	0	1052.369	509.148	0.4042038	0.5074628	602.5768	4.335174	0	6	1036	503						Frog_fixed.avi	0
4355	261	1019.433	513.1982	0.5475525	0.5128698	607.2075	4.277993	0	1047.65	530.4572	0.404241	0.5071168	602.7307	4.335853	0	6	1034	522						Frog_fixed.avi	0
4372	262	1023.047	513.8456	0.5475931	0.5129243	607.0043	4.276371	0	1050.428	524.4042	0.40425	0.5071797	602.7077	4.323629	0	6	1037	519						Frog_fixed.avi	0
4388	263	1009.068	481.1974	0.5475907	0.5129578	607.0016	4.281867	0	1042.815	496.0264	0.404293	0.5071637	602.6865	4.326233	0	6	1026	489						Frog_fixed.avi	0
4405	264	1014.357	481.6835	0.5475873	0.5132382	606.9363	4.289917	0	1043.617	507.1273	0.4043195	0.5073159	602.6055	4.323191	0	6	1029	494						Frog_fixed.avi	0
4422	265	1013.353	474.1155	0.547614	0.5134339	606.8938	4.287887	0	1043.767	498.6085	0.4042768	0.5075202	602.4307	4.332014	0	6	1029	486						Frog_fixed.avi	0
4438	266	1017.742	478.8642	0.5476289	0.5135968	606.8654	4.273789	0	1042.154	516.5589	0.4043063	0.5072811	602.4023	4.296139	0	6	1030	498						Frog_fixed.avi	0
4455	267	1013.497	479.3876	0.5476331	0.5136927	606.8578	4.284973	0	1042.484	509.0602	0.4042697	0.5076878	602.4025	4.33461	0	6	1028	494						Frog_fixed.avi	0
4472	268	1013.734	481.1422	0.5476524	0.5137386	606.8518	4.284365	0	1037.23	520.9289	0.4043098	0.5074158	602.4432	4.301062	0	6	1025	501						Frog_fixed.avi	0
4488	269	-1280	-1024	-1	-1	-1	-1	4	-1280	-1024	-1	-1	-1	-1	4	6	0	0						Frog_fixed.avi	0
4505	270	1013.267	480.6523	0.5477028	0.5138919	606.851	4.2752	0	1044.095	519.5803	0.4043474	0.5075021	602.4432	4.311764	0	6	1029	500						Frog_fixed.avi	0
4522	271	1015.772	478.8228	0.547752	0.5138935	607.0173	4.267732	0	1046.051	516.1807	0.4043953	0.5074745	602.4433	4.307039	0	6	1031	498						Frog_fixed.avi	0
4538	272	1014.409	478.81	0.5477711	0.5138586	606.9728	4.261276	0	1043.809	526.1011	0.4044274	0.5073861	602.4433	4.312521	0	6	1029	502						Frog_fixed.avi	0
4555	273	1017.665	479.6409	0.5478151	0.5137666	607.0168	4.282292	0	1044.712	508.1035	0.4044337	0.5075711	602.4434	4.350971	0	6	1031	494						Frog_fixed.avi	0
4572	274	1013.577	476.4713	0.5478663	0.5134636	607.0304	4.279913	0	1048.187	508.722	0.4044794	0.5074141	602.46	4.355714	0	6	1031	493						Frog_fixed.avi	0
4588	275	-1280	-1024	-1	-1	-1	-1	4	-1280	-1024	-1	-1	-1	-1	4		0	0						Frog_fixed.avi	0
4605	276	-1280	-1024	-1	-1	-1	-1	4	-1280	-1024	-1	-1	-1	-1	4		0	0						Frog_fixed.avi	0
4621	277	-1280	-1024	-1	-1	-1	-1	4	-1280	-1024	-1	-1	-1	-1	4		0	0						Frog_fixed.avi	0
4638	278	-1280	-1024	-1	-1	-1	-1	4	-1280	-1024	-1	-1	-1	-1	4		0	0						Frog_fixed.avi	0
4655	279	-1280	-1024	-1	-1	-1	-1	4	-1280	-1024	-1	-1	-1	-1	4		0	0						Frog_fixed.avi	0
4671	280	-1280	-1024	-1	-1	-1	-1	4	-1280	-1024	-1	-1	-1	-1	4		0	0						Frog_fixed.avi	0
4688	281	-1280	-1024	-1	-1	-1	-1	4	-1280	-1024	-1	-1	-1	-1	4		0	0						Frog_fixed.avi	0
4705	282	1012.667	475.3351	0.5482708	0.5143878	607.0229	4.311302	0	1043.135	488.5251	0.4049616	0.5078735	602.566	4.367393	0	7	1028	482						Frog_fixed.avi	0
4721	283	1010.259	481.8297	0.548317	0.5142716	607.3892	4.302413	0	1042.698	526.2602	0.4050299	0.5073452	602.5657	4.329492	0	7	1026	504						Frog_fixed.avi	0
4738	284	1019.303	475.1005	0.5484172	0.5144848	607.5045	4.302759	0	1042.274	512.248	0.4051613	0.5077906	602.5659	4.358807	0	7	1031	494						Frog_fixed.avi	0
4755	285	1018.128	497.7602	0.5485277	0.5143731	607.5192	4.312582	0	1042.564	506.2498	0.405266	0.5079923	603.025	4.382929	0	7	1030	502						Frog_fixed.avi	0
4771	286	-1280	-1024	-1	-1	-1	-1	4	-1280	-1024	-1	-1	-1	-1	4		0	0						Frog_fixed.avi	0
4788	287	-1280	-1024	-1	-1	-1	-1	4	-1280	-1024	-1	-1	-1	-1	4		0	0						Frog_fixed.avi	0
4805	288	-1280	-1024	-1	-1	-1	-1	4	-1280	-1024	-1	-1	-1	-1	4		0	0						Frog_fixed.avi	0
4821	289	-1280	-1024	-1	-1	-1	-1	4	-1280	-1024	-1	-1	-1	-1	4		0	0						Frog_fixed.avi	0
4838	290	-1280	-1024	-1	-1	-1	-1	4	-1280	-1024	-1	-1	-1	-1	4		0	0						Frog_fixed.avi	0
4855	291	-1280	-1024	-1	-1	-1	-1	4	-1280	-1024	-1	-1	-1	-1	4		0	0						Frog_fixed.avi	0
4871	292	-1280	-1024	-1	-1	-1	-1	4	-1280	-1024	-1	-1	-1	-1	4		0	0						Frog_fixed.avi	0
4888	293	-1280	-1024	-1	-1	-1	-1	4	-1280	-1024	-1	-1	-1	-1	4		0	0						Frog_fixed.avi	0
4905	294	-1280	-1024	-1	-1	-1	-1	4	-1280	-1024	-1	-1	-1	-1	4		0	0						Frog_fixed.avi	0
4921	295	-1280	-1024	-1	-1	-1	-1	4	-1280	-1024	-1	-1	-1	-1	4		0	0						Frog_fixed.avi	0
4938	296	-1280	-1024	-1	-1	-1	-1	4	-1280	-1024	-1	-1	-1	-1	4		0	0						Frog_fixed.avi	0
4955	297	-1280	-1024	-1	-1	-1	-1	4	-1280	-1024	-1	-1	-1	-1	4		0	0						Frog_fixed.avi	0
4971	298	-1280	-1024	-1	-1	-1	-1	4	-1280	-1024	-1	-1	-1	-1	4		0	0						Frog_fixed.avi	0
4988	299	-1280	-1024	-1	-1	-1	-1	4	-1280	-1024	-1	-1	-1	-1	4		0	0						Frog_fixed.avi	0
5005	300	-1280	-1024	-1	-1	-1	-1	4	-1280	-1024	-1	-1	-1	-1	4		0	0						Frog_fixed.avi	0
5021	301	-1280	-1024	-1	-1	-1	-1	4	-1280	-1024	-1	-1	-1	-1	4		0	0						Frog_fixed.avi	0
5038	302	-1280	-1024	-1	-1	-1	-1	4	-1280	-1024	-1	-1	-1	-1	4		0	0						Frog_fixed.avi	0
5055	303	-1280	-1024	-1	-1	-1	-1	4	-1280	-1024	-1	-1	-1	-1	4		0	0						Frog_fixed.avi	0
5071	304	-1280	-1024	-1	-1	-1	-1	4	-1280	-1024	-1	-1	-1	-1	4		0	0						Frog_fixed.avi	0
5088	305	-1280	-1024	-1	-1	-1	-1	4	-1280	-1024	-1	-1	-1	-1	4		0	0						Frog_fixed.avi	0
5105	306	-1280	-1024	-1	-1	-1	-1	4	-1280	-1024	-1	-1	-1	-1	4		0	0						Frog_fixed.avi	0
5121	307	-1280	-1024	-1	-1	-1	-1	4	-1280	-1024	-1	-1	-1	-1	4		0	0						Frog_fixed.avi	0
5138	308	-1280	-1024	-1	-1	-1	-1	4	-1280	-1024	-1	-1	-1	-1	4		0	0						Frog_fixed.avi	0
5155	309	-1280	-1024	-1	-1	-1	-1	4	-1280	-1024	-1	-1	-1	-1	4		0	0						Frog_fixed.avi	0
5171	310	-1280	-1024	-1	-1	-1	-1	4	-1280	-1024	-1	-1	-1	-1	4		0	0						Frog_fixed.avi	0
5188	311	-1280	-1024	-1	-1	-1	-1	4	-1280	-1024	-1	-1	-1	-1	4		0	0						Frog_fixed.avi	0
5205	312	-1280	-1024	-1	-1	-1	-1	4	-1280	-1024	-1	-1	-1	-1	4		0	0						Frog_fixed.avi	0
5221	313	-1280	-1024	-1	-1	-1	-1	4	-1280	-1024	-1	-1	-1	-1	4		0	0						Frog_fixed.avi	0
5238	314	-1280	-1024	-1	-1	-1	-1	4	-1280	-1024	-1	-1	-1	-1	4		0	0						Frog_fixed.avi	0
5254	315	-1280	-1024	-1	-1	-1	-1	4	-1280	-1024	-1	-1	-1	-1	4		0	0						Frog_fixed.avi	0
5271	316	-1280	-1024	-1	-1	-1	-1	4	-1280	-1024	-1	-1	-1	-1	4		0	0						Frog_fixed.avi	0
5288	317	-1280	-1024	-1	-1	-1	-1	4	-1280	-1024	-1	-1	-1	-1	4		0	0						Frog_fixed.avi	0
5304	318	-1280	-1024	-1	-1	-1	-1	4	-1280	-1024	-1	-1	-1	-1	4		0	0						Frog_fixed.avi	0
5321	319	-1280	-1024	-1	-1	-1	-1	4	-1280	-1024	-1	-1	-1	-1	4		0	0						Frog_fixed.avi	0
5338	320	-1280	-1024	-1	-1	-1	-1	4	-1280	-1024	-1	-1	-1	-1	4		0	0						Frog_fixed.avi	0
5354	321	-1280	-1024	-1	-1	-1	-1	4	-1280	-1024	-1	-1	-1	-1	4		0	0						Frog_fixed.avi	0
5371	322	-1280	-1024	-1	-1	-1	-1	4	-1280	-1024	-1	-1	-1	-1	4		0	0						Frog_fixed.avi	0
5388	323	-1280	-1024	-1	-1	-1	-1	4	-1280	-1024	-1	-1	-1	-1	4		0	0						Frog_fixed.avi	0
5404	324	-1280	-1024	-1	-1	-1	-1	4	-1280	-1024	-1	-1	-1	-1	4		0	0						Frog_fixed.avi	0
5421	325	-1280	-1024	-1	-1	-1	-1	4	-1280	-1024	-1	-1	-1	-1	4		0	0						Frog_fixed.avi	0
5438	326	-1280	-1024	-1	-1	-1	-1	4	-1280	-1024	-1	-1	-1	-1	4		0	0						Frog_fixed.avi	0
5454	327	-1280	-1024	-1	-1	-1	-1	4	-1280	-1024	-1	-1	-1	-1	4		0	0						Frog_fixed.avi	0
5471	328	-1280	-1024	-1	-1	-1	-1	4	-1280	-1024	-1	-1	-1	-1	4		0	0						Frog_fixed.avi	0
5488	329	-1280	-1024	-1	-1	-1	-1	4	-1280	-1024	-1	-1	-1	-1	4		0	0						Frog_fixed.avi	0
5504	330	-1280	-1024	-1	-1	-1	-1	4	-1280	-1024	-1	-1	-1	-1	4		0	0						Frog_fixed.avi	0
5521	331	-1280	-1024	-1	-1	-1	-1	4	-1280	-1024	-1	-1	-1	-1	4		0	0						Frog_fixed.avi	0
5538	332	-1280	-1024	-1	-1	-1	-1	4	-1280	-1024	-1	-1	-1	-1	4		0	0						Frog_fixed.avi	0
5554	333	-1280	-1024	-1	-1	-1	-1	4	-1280	-1024	-1	-1	-1	-1	4		0	0						Frog_fixed.avi	0
5571	334	-1280	-1024	-1	-1	-1	-1	4	-1280	-1024	-1	-1	-1	-1	4		0	0						Frog_fixed.avi	0
5588	335	1021.09	465.5463	0.5598518	0.5152905	608.8318	4.216354	0	1036.582	515.863	0.4148389	0.5025809	597.9747	4.27958	0	8	1029	491						Frog_fixed.avi	0
5604	336	-1280	-1024	-1	-1	-1	-1	4	-1280	-1024	-1	-1	-1	-1	4		0	0						Frog_fixed.avi	0
5621	337	-1280	-1024	-1	-1	-1	-1	4	-1280	-1024	-1	-1	-1	-1	4		0	0						Frog_fixed.avi	0
5638	338	-1280	-1024	-1	-1	-1	-1	4	-1280	-1024	-1	-1	-1	-1	4		0	0						Frog_fixed.avi	0
5654	339	-1280	-1024	-1	-1	-1	-1	4	-1280	-1024	-1	-1	-1	-1	4		0	0						Frog_fixed.avi	0
5671	340	-1280	-1024	-1	-1	-1	-1	4	-1280	-1024	-1	-1	-1	-1	4		0	0						Frog_fixed.avi	0
5688	341	-1280	-1024	-1	-1	-1	-1	4	-1280	-1024	-1	-1	-1	-1	4		0	0						Frog_fixed.avi	0
5704	342	-1280	-1024	-1	-1	-1	-1	4	-1280	-1024	-1	-1	-1	-1	4		0	0						Frog_fixed.avi	0
5721	343	-1280	-1024	-1	-1	-1	-1	4	-1280	-1024	-1	-1	-1	-1	4		0	0						Frog_fixed.avi	0
5738	344	-1280	-1024	-1	-1	-1	-1	4	-1280	-1024	-1	-1	-1	-1	4		0	0						Frog_fixed.avi	0
5754	345	-1280	-1024	-1	-1	-1	-1	4	-1280	-1024	-1	-1	-1	-1	4		0	0						Frog_fixed.avi	0
5771	346	-1280	-1024	-1	-1	-1	-1	4	-1280	-1024	-1	-1	-1	-1	4		0	0						Frog_fixed.avi	0
5787	347	-1280	-1024	-1	-1	-1	-1	4	-1280	-1024	-1	-1	-1	-1	4		0	0						Frog_fixed.avi	0
5804	348	-1280	-1024	-1	-1	-1	-1	4	-1280	-1024	-1	-1	-1	-1	4		0	0						Frog_fixed.avi	0
5821	349	-1280	-1024	-1	-1	-1	-1	4	-1280	-1024	-1	-1	-1	-1	4		0	0						Frog_fixed.avi	0
5837	350	-1280	-1024	-1	-1	-1	-1	4	-1280	-1024	-1	-1	-1	-1	4		0	0						Frog_fixed.avi	0
5854	351	-1280	-1024	-1	-1	-1	-1	4	-1280	-1024	-1	-1	-1	-1	4		0	0						Frog_fixed.avi	0
5871	352	-1280	-1024	-1	-1	-1	-1	4	-1280	-1024	-1	-1	-1	-1	4		0	0						Frog_fixed.avi	0
5887	353	-1280	-1024	-1	-1	-1	-1	4	-1280	-1024	-1	-1	-1	-1	4		0	0						Frog_fixed.avi	0
5904	354	-1280	-1024	-1	-1	-1	-1	4	-1280	-1024	-1	-1	-1	-1	4		0	0						Frog_fixed.avi	0
5921	355	922.5805	809.4998	0.5647814	0.5221341	609.9309	4.272589	0	929.124	825.3886	0.42016	0.5041836	598.1592	4.337936	0	9	926	817						Frog_fixed.avi	0
5937	356	930.2632	828.7246	0.5633451	0.5227547	609.9283	4.306862	0	926.1926	837.5143	0.4198956	0.5046864	598.3713	4.353637	0	9	928	833						Frog_fixed.avi	0
5954	357	918.5541	830.4861	0.5630753	0.5235372	602.3008	4.262731	0	933.9399	821.9208	0.4197452	0.5056155	598.4002	4.360159	0	9	926	826						Frog_fixed.avi	0
5971	358	924.6239	826.2329	0.5630202	0.5238684	602.6177	4.252839	0	937.5865	832.7419	0.4195964	0.5060233	598.9844	4.367559	0	9	931	829						Frog_fixed.avi	0
5987	359	925.1954	826.2818	0.5629497	0.5245126	602.9139	4.26143	0	936.3824	830.6471	0.4194654	0.5068083	599.2181	4.361271	0	9	931	828						Frog_fixed.avi	0
6004	360	919.1801	831.1773	0.5627601	0.5251705	603.136	4.275454	0	940.3345	828.0419	0.4192469	0.5076123	599.5403	4.365079	0	9	930	830						Frog_fixed.avi	0
6021	361	920.7795	826.8346	0.5625005	0.525941	603.2995	4.288173	0	941.8547	839.2947	0.4189704	0.5080478	599.5961	4.342243	0	9	931	833						Frog_fixed.avi	0
6037	362	921.276	832.0114	0.5621742	0.5267153	603.6231	4.287625	0	941.8982	829.169	0.4186688	0.5091649	599.5962	4.370463	0	9	932	831						Frog_fixed.avi	0
6054	363	922.7612	828.4521	0.5618329	0.5275108	603.9641	4.287479	0	937.3921	829.7147	0.418294	0.5098751	600.5961	4.364612	0	9	930	829						Frog_fixed.avi	0
6071	364	923.2404	834.3695	0.5614655	0.5282247	604.2794	4.297212	0	935.7986	828.5535	0.4179534	0.5105197	600.798	4.379673	0	9	930	831						Frog_fixed.avi	0
6087	365	924.2303	826.8864	0.5611666	0.5288044	604.5303	4.30786	0	942.6694	825.0575	0.4176854	0.5110116	601.27	4.389436	0	9	933	826						Frog_fixed.avi	0
6104	366	925.8521	829.8538	0.5608939	0.5291261	604.9183	4.307666	0	942.9856	824.0814	0.4174627	0.5113296	601.6166	4.403099	0	9	934	827						Frog_fixed.avi	0
6121	367	924.0286	832.0106	0.560649	0.5292254	605.2735	4.304803	0	935.5856	825.6393	0.4172439	0.5115008	601.9384	4.396884	0	9	930	829						Frog_fixed.avi	0
6137	368	925.8857	829.8932	0.5604185	0.5292282	605.4864	4.319335	0	943.049	835.8174	0.4170619	0.5112812	601.9605	4.373782	0	9	934	833						Frog_fixed.avi	0
6154	369	921.8022	831.42	0.5602049	0.5292006	605.9	4.301448	0	942.8335	831.2714	0.4169499	0.5115607	601.9606	4.398257	0	9	932	831						Frog_fixed.avi	0
6171	370	-1280	-1024	-1	-1	-1	-1	4	-1280	-1024	-1	-1	-1	-1	4	9	0	0						Frog_fixed.avi	0
6187	371	924.2374	826.8958	0.559801	0.5290911	606.3768	4.307962	0	944.1492	823.973	0.4166228	0.5115458	603.4044	4.400949	0	9	934	825						Frog_fixed.avi	0
6204	372	927.6593	830.5065	0.5596506	0.5290108	606.7008	4.311749	0	935.8399	825.3185	0.4164842	0.5115157	603.7595	4.398378	0	9	932	828						Frog_fixed.avi	0
6221	373	927.8658	829.9818	0.5595149	0.5289989	606.9016	4.289732	0	936.2969	825.7397	0.4163875	0.511488	604.0183	4.390364	0	9	932	828						Frog_fixed.avi	0
6237	374	930.9559	834.1259	0.559387	0.5289531	607.2857	4.286051	0	933.1285	825.8084	0.4163115	0.5114902	604.161	4.388202	0	9	932	830						Frog_fixed.avi	0
6254	375	931.4044	832.7048	0.5592979	0.5290253	607.5148	4.280434	0	935.6316	823.2587	0.4162728	0.5115225	604.3707	4.383418	0	9	934	828						Frog_fixed.avi	0
6271	376	930.3851	827.679	0.5592273	0.5291692	607.7509	4.277532	0	937.8403	822.7261	0.4162707	0.5116381	604.7254	4.379191	0	9	934	825						Frog_fixed.avi	0
6287	377	930.5796	828.6289	0.5591523	0.5294117	608.0181	4.26177	0	940.2537	827.0394	0.4162485	0.5117795	604.8786	4.371742	0	9	935	828						Frog_fixed.avi	0
6304	378	927.063	829.8423	0.5590586	0.5295667	608.1586	4.259655	0	941.7832	840.6215	0.4162003	0.5116749	604.9076	4.32954	0	9	934	835						Frog_fixed.avi	0
6320	379	979.0927	673.2324	0.5584943	0.5287771	608.4952	4.271196	0	1017.438	663.7187	0.4159987	0.5113367	604.9077	4.353879	0	10	998	668						Frog_fixed.avi	0
6337	380	-1280	-1024	-1	-1	-1	-1	4	-1280	-1024	-1	-1	-1	-1	4	10	0	0						Frog_fixed.avi	0
6354	381	-1280	-1024	-1	-1	-1	-1	4	-1280	-1024	-1	-1	-1	-1	4	10	0	0						Frog_fixed.avi	0
6370	382	-1280	-1024	-1	-1	-1	-1	4	-1280	-1024	-1	-1	-1	-1	4	10	0	0						Frog_fixed.avi	0
6387	383	1022.696	504.3928	0.5575875	0.5279518	609.1154	4.23446	0	1036.961	513.4496	0.415278	0.5105879	606.1844	4.298573	0	10	1030	509						Frog_fixed.avi	0
6404	384	1020.634	503.318	0.5573997	0.5275209	609.1304	4.203827	0	1045.997	500.247	0.4149905	0.5104496	606.1981	4.271255	0	10	1033	502						Frog_fixed.avi	0
6420	385	1027.748	501.0612	0.5571409	0.5272298	609.1304	4.164632	0	1041.799	505.8832	0.4146723	0.5101917	606.3726	4.271385	0	10	1035	503						Frog_fixed.avi	0
6437	386	1023.054	508.9994	0.5568241	0.5269496	609.1304	4.134218	0	1037.194	506.6378	0.4142986	0.5099647	606.3154	4.240156	0	10	1030	508						Frog_fixed.avi	0
6454	387	1026.701	509.692	0.5564841	0.5267868	609.1273	4.136326	0	1033.872	500.8813	0.4138793	0.5096963	606.293	4.214514	0	10	1030	505						Frog_fixed.avi	0
6470	388	1025.214	499.396	0.5561119	0.5263931	609.0765	4.113506	0	1036.052	509.133	0.413493	0.5092815	606.2563	4.180834	0	10	1031	504						Frog_fixed.avi	0
6487	389	1022.633	501.972	0.5557489	0.525877	609.0876	4.099963	0	1034.549	521.5845	0.4131204	0.5085424	606.2689	4.149556	0	10	1029	512						Frog_fixed.avi	0
6504	390	1019.947	506.9038	0.5553854	0.5253727	608.7859	4.074779	0	1035.159	513.6215	0.4126538	0.5083103	606.2689	4.138106	0	10	1028	510						Frog_fixed.avi	0
6520	391	1020.219	507.7106	0.5550032	0.5248545	608.7519	4.051276	0	1040.614	500.3735	0.4122341	0.5079842	606.1545	4.129632	0	10	1030	504						Frog_fixed.avi	0
6537	392	1023.896	502.9235	0.5546641	0.5245214	608.6473	4.037913	0	1038.493	510.2965	0.4118424	0.5076364	605.9232	4.104893	0	10	1031	507						Frog_fixed.avi	0
6554	393	1018.306	504.5966	0.5543814	0.5241997	608.3571	4.004068	0	1036.036	504.5714	0.4114769	0.5075095	605.8103	4.06963	0	10	1027	505						Frog_fixed.avi	0
6570	394	1023.984	509.6066	0.5541297	0.524003	608.2679	4.009233	0	1027.578	510.7019	0.4111634	0.5074958	605.5863	4.075046	0	10	1026	510						Frog_fixed.avi	0
6587	395	1022.623	501.222	0.5539088	0.5238402	608.0071	3.995636	0	1033.61	510.7965	0.4109004	0.5074722	605.4536	4.063068	0	10	1028	506						Frog_fixed.avi	0
6604	396	1020.308	515.1407	0.5537268	0.5235287	607.7155	3.952648	0	1029.58	503.556	0.4106387	0.5073857	605.1752	4.055595	0	10	1025	509						Frog_fixed.avi	0
6620	397	1022.543	507.5991	0.5535114	0.523107	607.5826	3.976474	0	1036.222	502.1175	0.4104037	0.5071457	605.0854	4.02324	0	10	1029	505						Frog_fixed.avi	0
6637	398	1015.616	509.93	0.5533202	0.5224307	607.4219	3.944036	0	1032.17	504.968	0.4101344	0.5066257	604.8195	4.03063	0	10	1024	507						Frog_fixed.avi	0
6654	399	1021.158	504.7422	0.5531484	0.5216147	607.1605	3.959617	0	1032.078	511.2824	0.4099413	0.5059643	604.7422	4.008355	0	10	1027	508						Frog_fixed.avi	0
6670	400	1019.724	510.8069	0.5529848	0.5207163	607.0456	3.935253	0	1030.433	515.02	0.4097418	0.5052184	604.4476	4.002033	0	10	1025	513						Frog_fixed.avi	0
6687	401	1018.799	507.6559	0.5528533	0.519788	606.9664	3.938722	0	1021.435	512.575	0.4095654	0.504457	604.4111	3.982968	0	10	1020	510						Frog_fixed.avi	0
6704	402	1024.232	498.851	0.5527297	0.518903	606.7285	3.955491	0	1031.07	508.4114	0.409404	0.5037228	604.2241	3.99387	0	10	1028	504						Frog_fixed.avi	0
6720	403	1025.955	504.8893	0.5526227	0.5180392	606.5756	3.9366	0	1029.245	504.7901	0.40925	0.5031343	603.9688	3.980251	0	10	1028	505						Frog_fixed.avi	0
6737	404	1022.044	507.1789	0.5524736	0.5173841	606.3922	3.941615	0	1033.459	507.3539	0.4091075	0.5025612	603.9017	3.982639	0	10	1028	507						Frog_fixed.avi	0
6754	405	1021.832	504.6837	0.5522826	0.5168448	606.3566	3.924119	0	1017.357	522.825	0.4089438	0.5018296	603.9191	3.946087	0	10	1020	514						Frog_fixed.avi	0
6770	406	1026.641	499.2242	0.5521033	0.5164321	606.3063	3.929444	0	1021.326	517.06	0.4086801	0.501809	603.9191	3.973803	0	10	1024	508						Frog_fixed.avi	0
6787	407	1022.832	506.1197	0.5519124	0.516143	606.2101	3.943426	0	1024.462	507.6791	0.4084508	0.5016364	603.6687	3.983844	0	10	1024	507						Frog_fixed.avi	0
6804	408	1021.618	505.9793	0.5516803	0.5160918	606.2086	3.945746	0	1024.112	508.0451	0.4082426	0.5016677	603.6379	3.975609	0	10	1023	507						Frog_fixed.avi	0
6820	409	1018.411	510.1883	0.5514695	0.5161287	606.1447	3.934179	0	1026.279	511.3207	0.4080397	0.5017859	603.4442	3.971111	0	10	1022	511						Frog_fixed.avi	0
6837	410	1020.2	511.8566	0.5512301	0.5162987	606.1493	3.94475	0	1016.301	504.5926	0.4077872	0.5021454	603.4902	3.964323	0	10	1018	508						Frog_fixed.avi	0
6854	411	1022.705	509.6219	0.5510062	0.516634	606.1072	3.968585	0	1029.264	506.8796	0.4075695	0.5024678	603.6637	3.990958	0	10	1026	508						Frog_fixed.avi	0
6870	412	1016.985	514.4907	0.5507554	0.5169954	606.2028	3.942796	0	1015.75	515.6794	0.4073217	0.5028903	603.5418	3.989873	0	10	1016	515						Frog_fixed.avi	0
6887	413	1016.527	504.8548	0.5505183	0.5174268	606.2167	3.975018	0	1028.214	508.3047	0.4071166	0.5034142	603.5646	3.987144	0	10	1022	507						Frog_fixed.avi	0
6903	414	1019.292	504.3676	0.5502617	0.5178067	606.3516	3.970965	0	1022.458	504.532	0.4068542	0.5039265	603.5295	3.982225	0	10	1021	504						Frog_fixed.avi	0
6920	415	1024.868	504.115	0.5500202	0.518183	606.3661	3.983489	0	1026.381	517.7692	0.4066426	0.5042896	603.7097	3.995922	0	10	1026	511						Frog_fixed.avi	0
6937	416	1018.216	504.9441	0.5497347	0.5184663	606.609	3.990476	0	1024.136	505.0796	0.4063816	0.5046889	603.7645	3.980136	0	10	1021	505						Frog_fixed.avi	0
6953	417	1022.957	510.2678	0.5495058	0.5186254	606.6585	3.965002	0	1027.306	514.2826	0.4061764	0.5049456	603.9066	3.983385	0	10	1025	512						Frog_fixed.avi	0
6970	418	1023.435	506.843	0.5492835	0.5187538	607.0193	3.987198	0	1020.081	514.9739	0.4059447	0.5051256	604.1258	3.993731	0	10	1022	511						Frog_fixed.avi	0
6986	419	1018.62	512.0116	0.5490777	0.5187396	607.0529	3.969568	0	1024.573	513.6356	0.4057674	0.5052139	604.2347	3.988748	0	10	1022	513						Frog_fixed.avi	0
7003	420	1016.213	506.752	0.5488851	0.5186149	607.2812	3.953865	0	1021.452	518.0916	0.4056207	0.5052158	604.3259	3.985676	0	10	1019	512						Frog_fixed.avi	0
7020	421	1017.336	515.355	0.548755	0.5184038	607.4187	3.977527	0	1016.803	515.11	0.4054751	0.5051296	604.6393	4.006135	0	10	1017	515						Frog_fixed.avi	0
7036	422	1019.16	505.8522	0.5486361	0.5181627	607.5064	3.974941	0	1021.764	509.764	0.4053951	0.5049666	604.8529	4.008463	0	10	1020	508						Frog_fixed.avi	0
7053	423	1016.59	509.7194	0.5485214	0.5179006	607.7723	3.97609	0	1026.934	513.6556	0.4053285	0.5048333	605.0026	4.004425	0	10	1022	512						Frog_fixed.avi	0
7070	424	1025.273	491.985	0.5484365	0.5177634	608.0103	3.996475	0	1024.978	510.7129	0.4052557	0.5047936	605.2633	4.00973	0	10	1025	501						Frog_fixed.avi	0
7086	425	1018.173	503.3261	0.5483986	0.5177112	608.1245	3.988922	0	1022.388	507.6293	0.4052315	0.5048214	605.4144	4.017373	0	10	1020	505						Frog_fixed.avi	0
7103	426	1019.354	502.1317	0.5483867	0.51771	608.3505	3.992312	0	1028.89	509.7757	0.4052687	0.5049487	605.3925	4.019295	0	10	1024	506						Frog_fixed.avi	0
7120	427	1017.454	504.063	0.5484078	0.5177574	608.4678	3.960964	0	1024.595	516.1954	0.405292	0.5051388	605.5303	4.015289	0	10	1021	510						Frog_fixed.avi	0
7136	428	1022.443	502.3371	0.5484478	0.5178334	608.6058	3.982383	0	1023.913	509.3207	0.4053575	0.5054344	605.6212	4.008016	0	10	1023	506						Frog_fixed.avi	0
7153	429	1018.188	495.2158	0.5485237	0.5180156	608.8623	3.987986	0	1019.567	510.7369	0.4054295	0.5056846	605.7388	4.019837	0	10	1019	503						Frog_fixed.avi	0
7169	430	1014.762	540.3165	0.5485387	0.5183742	608.994	3.971784	0	1018.481	544.3232	0.4056056	0.5062656	606.121	4.034023	0	10	1017	542						Frog_fixed.avi	0
7186	431	1015.418	543.1052	0.5486141	0.5186146	609.069	4.007028	0	1016.896	545.9022	0.4056696	0.5066041	606.1852	4.028452	0	10	1016	545						Frog_fixed.avi	0
7203	432	1017.019	540.0574	0.5486627	0.5189029	609.2675	4.010578	0	1012.65	546.0714	0.4057076	0.5070279	606.2544	4.035374	0	10	1015	543						Frog_fixed.avi	0
7219	433	1014.618	537.2198	0.5487235	0.5191925	609.3607	4.025501	0	1022.083	543.612	0.4057683	0.5074083	606.2721	4.025142	0	10	1018	540						Frog_fixed.avi	0
7236	434	1015.64	545.5531	0.5487614	0.5194492	609.42	4.029534	0	1016.47	547.0732	0.405793	0.5078761	606.3314	4.038052	0	10	1016	546						Frog_fixed.avi	0
7253	435	1013.987	537.6959	0.5487807	0.5197712	609.5128	4.035124	0	1014.216	542.8287	0.4058107	0.5082248	606.3998	4.040915	0	10	1014	540						Frog_fixed.avi	0
7269	436	1016.547	538.5979	0.5487809	0.5199667	609.5746	4.011984	0	1015.529	554.6373	0.4058268	0.5084968	606.5886	4.061213	0	10	1016	547						Frog_fixed.avi	0
7286	437	1012.812	534.6017	0.5487707	0.5201138	609.6304	4.042457	0	1016.268	543.6553	0.4058234	0.508745	606.6826	4.074801	0	10	1015	539						Frog_fixed.avi	0
7303	438	1014.861	535.8964	0.5487461	0.5201524	609.662	4.064157	0	1020.076	540.2297	0.4057948	0.5088245	606.721	4.063903	0	10	1017	538						Frog_fixed.avi	0
7319	439	1015.368	536.3318	0.5487247	0.5201375	609.7513	4.055326	0	1023.088	542.6494	0.4057668	0.5088293	606.665	4.086775	0	10	1019	539						Frog_fixed.avi	0
7336	440	1010.088	543.6324	0.5487032	0.5200657	609.7531	4.083213	0	1023.418	540.8699	0.4057761	0.5088056	606.8531	4.086243	0	10	1017	542						Frog_fixed.avi	0
7353	441	1013.128	541.796	0.5487232	0.519952	609.8207	4.080899	0	1019.644	535.2985	0.4057781	0.5087559	606.9526	4.097557	0	10	1016	539						Frog_fixed.avi	0
7369	442	1015.545	535.857	0.5487306	0.5198117	609.8857	4.08042	0	1028.869	544.2195	0.4058016	0.5085807	607.0575	4.116366	0	10	1022	540						Frog_fixed.avi	0
7386	443	1015.578	528.6275	0.5487781	0.519651	609.9284	4.088665	0	1019.976	548.798	0.4058518	0.508462	607.0195	4.123349	0	10	1018	539						Frog_fixed.avi	0
7403	444	1016.398	541.2388	0.5488542	0.5191906	609.9336	4.068438	0	1028.637	543.1845	0.4059424	0.5083324	607.2003	4.108296	0	10	1023	542						Frog_fixed.avi	0
7419	445	1022.023	539.8367	0.5489141	0.5191185	609.9336	4.092284	0	1030.859	544.9141	0.4060078	0.5082084	607.1336	4.110703	0	10	1026	542						Frog_fixed.avi	0
7436	446	1015.631	543.046	0.548979	0.5189323	609.9336	4.094815	0	1039.087	535.9205	0.4060688	0.5080705	607.0966	4.137201	0	10	1027	539						Frog_fixed.avi	0
7453	447	1018.11	542.1996	0.5490358	0.5187694	609.9336	4.114554	0	1027.567	540.9675	0.4061261	0.5079324	607.0971	4.130583	0	10	1023	542						Frog_fixed.avi	0
7469	448	1020.823	539.8336	0.5491171	0.5186032	609.9336	4.09659	0	1025.071	548.6765	0.4061908	0.5077042	607.1897	4.14558	0	10	1023	544						Frog_fixed.avi	0
7486	449	1013.294	540.9331	0.5491424	0.5183918	609.9336	4.101748	0	1021.267	554.6858	0.4062426	0.5075796	607.2007	4.155067	0	10	1017	548						Frog_fixed.avi	0
7503	450	1017.178	533.4485	0.5491798	0.5183087	609.9336	4.114122	0	1028.013	551.1889	0.4062768	0.5074498	607.2449	4.169895	0	10	1023	542						Frog_fixed.avi	0
7519	451	-1280	-1024	-1	-1	-1	-1	4	-1280	-1024	-1	-1	-1	-1	4	10	0	0						Frog_fixed.avi	0
7536	452	1014.573	532.0319	0.550098	0.5179271	614.6454	4.151599	0	1031.075	543.7938	0.4063753	0.5071992	607.2758	4.162727	0	10	1023	538						Frog_fixed.avi	0
7553	453	-1280	-1024	-1	-1	-1	-1	4	-1280	-1024	-1	-1	-1	-1	4		0	0						Frog_fixed.avi	0
7569	454	-1280	-1024	-1	-1	-1	-1	4	-1280	-1024	-1	-1	-1	-1	4		0	0						Frog_fixed.avi	0
7586	455	-1280	-1024	-1	-1	-1	-1	4	-1280	-1024	-1	-1	-1	-1	4		0	0						Frog_fixed.avi	0
7603	456	-1280	-1024	-1	-1	-1	-1	4	-1280	-1024	-1	-1	-1	-1	4		0	0						Frog_fixed.avi	0
7619	457	-1280	-1024	-1	-1	-1	-1	4	-1280	-1024	-1	-1	-1	-1	4		0	0						Frog_fixed.avi	0
7636	458	-1280	-1024	-1	-1	-1	-1	4	-1280	-1024	-1	-1	-1	-1	4		0	0						Frog_fixed.avi	0
7653	459	-1280	-1024	-1	-1	-1	-1	4	-1280	-1024	-1	-1	-1	-1	4		0	0						Frog_fixed.avi	0
7669	460	-1280	-1024	-1	-1	-1	-1	4	-1280	-1024	-1	-1	-1	-1	4		0	0						Frog_fixed.avi	0
7686	461	-1280	-1024	-1	-1	-1	-1	4	-1280	-1024	-1	-1	-1	-1	4		0	0						Frog_fixed.avi	0
7703	462	1018.896	531.7046	0.549477	0.5183195	612.7796	4.165046	0	1029.446	549.7413	0.4059921	0.5082838	607.0213	4.216964	0	11	1024	541						Frog_fixed.avi	0
7719	463	-1280	-1024	-1	-1	-1	-1	4	-1280	-1024	-1	-1	-1	-1	4	11	0	0						Frog_fixed.avi	0
7736	464	-1280	-1024	-1	-1	-1	-1	4	-1280	-1024	-1	-1	-1	-1	4	11	0	0						Frog_fixed.avi	0
7752	465	-1280	-1024	-1	-1	-1	-1	4	-1280	-1024	-1	-1	-1	-1	4	11	0	0						Frog_fixed.avi	0
7769	466	-1280	-1024	-1	-1	-1	-1	4	-1280	-1024	-1	-1	-1	-1	4	11	0	0						Frog_fixed.avi	0
7786	467	-1280	-1024	-1	-1	-1	-1	4	-1280	-1024	-1	-1	-1	-1	4	11	0	0						Frog_fixed.avi	0
7802	468	-1280	-1024	-1	-1	-1	-1	4	-1280	-1024	-1	-1	-1	-1	4	11	0	0						Frog_fixed.avi	0
7819	469	998.5374	461.924	0.5478306	0.5176359	609.8724	4.176451	0	1017.939	496.1207	0.4048359	0.5081978	606.6202	4.220358	0	11	1008	479						Frog_fixed.avi	0
7836	470	996.3221	469.2301	0.5475716	0.5175933	609.7119	4.180137	0	1014.877	477.4974	0.4045906	0.508434	606.4642	4.278331	0	11	1006	473						Frog_fixed.avi	0
7852	471	995.4536	479.3311	0.5473486	0.5170337	609.7855	4.160669	0	1021.847	490.8051	0.4042918	0.5080156	606.4932	4.238175	0	11	1009	485						Frog_fixed.avi	0
7869	472	994.7061	469.4569	0.5470759	0.5167521	609.5465	4.145409	0	1012.551	506.3523	0.4040856	0.5076019	606.4614	4.216076	0	11	1004	488						Frog_fixed.avi	0
7886	473	991.5177	467.1969	0.5467809	0.5164915	609.5342	4.171718	0	1018.936	484.6269	0.4037083	0.5078489	606.4615	4.262705	0	11	1005	476						Frog_fixed.avi	0
7902	474	998.4652	464.8767	0.5465261	0.516158	609.3888	4.170174	0	1012.071	507.0125	0.403482	0.5073834	606.261	4.224859	0	11	1005	486						Frog_fixed.avi	0
7919	475	989.9525	471.3331	0.5462169	0.5158998	609.3956	4.181782	0	1015.635	487.4036	0.4031276	0.5076187	606.2612	4.264349	0	11	1003	479						Frog_fixed.avi	0
7936	476	996.689	470.5115	0.5459226	0.5156825	609.0567	4.188009	0	1009.06	504.8685	0.4028392	0.5072588	606.1862	4.216076	0	11	1003	488						Frog_fixed.avi	0
7952	477	990.2082	480.4405	0.5455961	0.515444	609.1045	4.162169	0	1020.26	491.8137	0.4024308	0.5075012	606.1863	4.241257	0	11	1005	486						Frog_fixed.avi	0
7969	478	989.5671	483.1236	0.545249	0.5152355	609.0159	4.198052	0	1015.719	491.2178	0.402073	0.5074056	605.7599	4.253688	0	11	1003	487						Frog_fixed.avi	0
7986	479	988.9316	477.7747	0.5449069	0.5150111	608.7554	4.173852	0	1015.258	496.7004	0.4017085	0.5073367	605.7414	4.242435	0	11	1002	487						Frog_fixed.avi	0
8002	480	992.5991	474.1269	0.5445492	0.5148646	608.8228	4.170829	0	1018.817	491.842	0.4013247	0.50726	605.4909	4.27073	0	11	1006	483						Frog_fixed.avi	0
8019	481	994.8572	482.0711	0.5441623	0.5147119	608.5773	4.175921	0	1018.48	489.8436	0.4008972	0.5072459	605.3444	4.262503	0	11	1007	486						Frog_fixed.avi	0
8036	482	1004.659	467.7168	0.5437946	0.5145152	608.3798	4.189828	0	1019.692	505.4716	0.4005381	0.5068465	605.327	4.245272	0	11	1012	487						Frog_fixed.avi	0
8052	483	997.3458	476.6793	0.5433758	0.5142394	608.2472	4.18693	0	1021.035	485.4429	0.4000109	0.5071253	605.3272	4.264056	0	11	1009	481						Frog_fixed.avi	0
8069	484	994.6082	475.1999	0.5429432	0.5139034	608.1103	4.174205	0	1019.639	493.2048	0.3995416	0.5069268	604.8154	4.267478	0	11	1007	484						Frog_fixed.avi	0
8086	485	996.9364	467.6924	0.5425187	0.5136272	607.88	4.178789	0	1021.08	491.1307	0.3990962	0.5068601	604.5691	4.270299	0	11	1009	479						Frog_fixed.avi	0
8102	486	999.7888	475.949	0.5421059	0.51335	607.5798	4.175686	0	1012.893	509.9241	0.3987055	0.5065086	604.5533	4.247746	0	11	1006	493						Frog_fixed.avi	0
8119	487	1001.226	471.9255	0.5416562	0.513158	607.4465	4.194979	0	1022.651	501.3489	0.3982264	0.5065585	604.5533	4.269864	0	11	1012	487						Frog_fixed.avi	0
8136	488	1007.165	468.4326	0.5412341	0.5129188	607.4033	4.175684	0	1024.997	486.1885	0.3976551	0.5069146	604.5536	4.285529	0	11	1016	477						Frog_fixed.avi	0
8152	489	1001.834	467.093	0.5407925	0.5127571	607.2396	4.183151	0	1016.144	486.4272	0.3971976	0.5070504	603.9128	4.278771	0	11	1009	477						Frog_fixed.avi	0
8169	490	1005.929	465.4242	0.5403626	0.5125723	607.0633	4.19365	0	1014.983	503.1372	0.3967949	0.5067508	603.8976	4.240848	0	11	1010	484						Frog_fixed.avi	0
8186	491	1008.437	469.4662	0.5399514	0.5124254	606.7379	4.187637	0	1022.222	485.4946	0.3962681	0.5071734	603.8979	4.262164	0	11	1015	477						Frog_fixed.avi	0
8202	492	1007.719	476.828	0.5395359	0.5122243	606.6025	4.203726	0	1021.896	487.0858	0.3958173	0.5072097	603.4904	4.264293	0	11	1015	482						Frog_fixed.avi	0
8219	493	1011.656	474.5612	0.5391408	0.5120797	606.5811	4.200803	0	1031.336	488.9225	0.3954095	0.5073243	603.1989	4.26624	0	11	1021	482						Frog_fixed.avi	0
8236	494	1007.213	467.9987	0.5387353	0.511981	606.3456	4.196977	0	1028.156	505.9285	0.3950498	0.5070635	603.1816	4.236946	0	11	1018	487						Frog_fixed.avi	0
8252	495	1004.833	473.8563	0.5383187	0.511825	606.2505	4.197914	0	1028.724	505.5979	0.3946252	0.5071263	603.1816	4.222977	0	11	1017	490						Frog_fixed.avi	0
8269	496	1011.666	472.0081	0.5379399	0.5117013	606.1158	4.200661	0	1031.534	493.6352	0.3940875	0.5074846	603.1819	4.259237	0	11	1022	483						Frog_fixed.avi	0
8285	497	1011.63	475.6148	0.5375042	0.5115634	605.9692	4.207836	0	1025.935	493.5776	0.393658	0.5075358	602.7117	4.260335	0	11	1019	485						Frog_fixed.avi	0
8302	498	1011.034	472.7845	0.5370947	0.5113986	605.7767	4.21389	0	1028.017	497.1512	0.3932463	0.5076043	602.7208	4.27864	0	11	1020	485						Frog_fixed.avi	0
8319	499	1009.776	475.1032	0.5367211	0.5112634	605.7492	4.216835	0	1023.346	493.8401	0.3928491	0.5077116	602.4698	4.276301	0	11	1017	484						Frog_fixed.avi	0
8335	500	1011.934	470.458	0.5363548	0.5112285	605.5048	4.202329	0	1020.799	492.6639	0.3924404	0.5079157	602.3405	4.258842	0	11	1016	482						Frog_fixed.avi	0
8352	501	1007.426	467.08	0.5359911	0.5112056	605.5287	4.208474	0	1020.636	492.7385	0.3920394	0.5080576	602.212	4.265129	0	11	1014	480						Frog_fixed.avi	0
8369	502	1009.284	470.6732	0.5356082	0.5111989	605.4213	4.217506	0	1023.374	489.2755	0.3916686	0.5082743	602.1253	4.250608	0	11	1016	480						Frog_fixed.avi	0
8385	503	1013.66	473.3006	0.5352845	0.5112264	605.2404	4.208209	0	1025.849	495.9633	0.3913206	0.5084974	602.0078	4.278307	0	11	1020	485						Frog_fixed.avi	0
8402	504	1008.539	470.6101	0.5349253	0.5113311	605.139	4.220572	0	1023.124	490.8527	0.3909574	0.5088189	602.0564	4.264294	0	11	1016	481						Frog_fixed.avi	0
8419	505	1010.046	472.7744	0.5346149	0.5114187	605.1355	4.220182	0	1022.816	491.4471	0.3906126	0.5091456	601.8789	4.267802	0	11	1016	482						Frog_fixed.avi	0
8435	506	1011.004	468.9555	0.5343109	0.511561	605.0186	4.22841	0	1029.482	486.8913	0.3903181	0.5095003	601.827	4.280457	0	11	1020	478						Frog_fixed.avi	0
8452	507	1006.139	468.0643	0.5339895	0.5117062	605.024	4.217371	0	1019.441	492.79	0.3900066	0.5098053	601.8553	4.271395	0	11	1013	480						Frog_fixed.avi	0
8469	508	1014.587	464.0899	0.5337117	0.5118487	604.8856	4.223311	0	1028.341	493.8022	0.3897163	0.5101002	601.7455	4.268643	0	11	1021	479						Frog_fixed.avi	0
8485	509	1004.123	463.3089	0.5334131	0.511981	604.9494	4.220168	0	1030.022	486.5295	0.3894272	0.5103978	601.8854	4.301418	0	11	1017	475						Frog_fixed.avi	0
8502	510	1013.157	472.3555	0.5331513	0.5120235	604.8989	4.233986	0	1024.375	486.0008	0.3891285	0.5105812	601.7637	4.273958	0	11	1019	479						Frog_fixed.avi	0
8519	511	1008.467	471.9763	0.5328653	0.5120322	605.0436	4.240198	0	1026.553	493.9649	0.3888889	0.5106952	601.9163	4.300832	0	11	1018	483						Frog_fixed.avi	0
8535	512	1009.097	462.1723	0.5326056	0.5120084	605.0867	4.212679	0	1024.609	491.539	0.3885963	0.5107598	601.8373	4.297625	0	11	1017	477						Frog_fixed.avi	0
8552	513	1014.1	465.8557	0.5323647	0.5119259	605.0636	4.249184	0	1026.189	488.806	0.3883827	0.5107793	601.9492	4.310032	0	11	1020	477						Frog_fixed.avi	0
8569	514	1016.815	469.8109	0.5321633	0.5117354	604.9526	4.221222	0	1030.676	489.9376	0.3881365	0.5106958	601.95	4.29409	0	11	1024	480						Frog_fixed.avi	0
8585	515	1009.413	470.2522	0.531958	0.5115402	605.1343	4.223137	0	1028.178	490.4691	0.3879538	0.5106053	602.0381	4.303692	0	11	1019	480						Frog_fixed.avi	0
8602	516	1013.24	472.0586	0.5317904	0.5113456	605.1993	4.22614	0	1029.995	488.8953	0.387785	0.5105672	602.163	4.299776	0	11	1022	480						Frog_fixed.avi	0
8619	517	1006.581	476.081	0.531613	0.5112733	605.3653	4.210474	0	1024.628	494.76	0.3876004	0.5106093	602.0966	4.304515	0	11	1016	485						Frog_fixed.avi	0
8635	518	1012.576	468.1699	0.5314867	0.5113537	605.4726	4.229556	0	1026.16	495.6566	0.3874823	0.5107609	602.2048	4.308485	0	11	1019	482						Frog_fixed.avi	0
8652	519	1011.97	467.7568	0.5313949	0.511275	605.4797	4.214698	0	1028.51	488.7685	0.3873942	0.5110776	602.3298	4.305912	0	11	1020	478						Frog_fixed.avi	0
8668	520	-1280	-1024	-1	-1	-1	-1	4	-1280	-1024	-1	-1	-1	-1	4	11	0	0						Frog_fixed.avi	0
8685	521	1006.843	465.3611	0.5311862	0.5117158	605.4797	4.198153	0	1024.504	497.5327	0.3872691	0.5116131	602.6078	4.300118	0	11	1016	481						Frog_fixed.avi	0
8702	522	1008.517	472.4482	0.5311368	0.5119258	605.4797	4.173246	0	1023.031	485.9289	0.387253	0.51196	602.7371	4.302955	0	11	1016	479						Frog_fixed.avi	0
8718	523	1004.932	467.384	0.5310839	0.5121279	605.4797	4.176971	0	1025.352	490.8499	0.3872589	0.5121784	602.8085	4.293603	0	11	1015	479						Frog_fixed.avi	0
8735	524	-1280	-1024	-1	-1	-1	-1	4	-1280	-1024	-1	-1	-1	-1	4		0	0						Frog_fixed.avi	0
8752	525	-1280	-1024	-1	-1	-1	-1	4	-1280	-1024	-1	-1	-1	-1	4		0	0						Frog_fixed.avi	0
8768	526	-1280	-1024	-1	-1	-1	-1	4	-1280	-1024	-1	-1	-1	-1	4		0	0						Frog_fixed.avi	0
8785	527	-1280	-1024	-1	-1	-1	-1	4	-1280	-1024	-1	-1	-1	-1	4		0	0						Frog_fixed.avi	0
8802	528	-1280	-1024	-1	-1	-1	-1	4	-1280	-1024	-1	-1	-1	-1	4		0	0						Frog_fixed.avi	0
8818	529	-1280	-1024	-1	-1	-1	-1	4	-1280	-1024	-1	-1	-1	-1	4		0	0						Frog_fixed.avi	0
8835	530	-1280	-1024	-1	-1	-1	-1	4	-1280	-1024	-1	-1	-1	-1	4		0	0						Frog_fixed.avi	0
8852	531	-1280	-1024	-1	-1	-1	-1	4	-1280	-1024	-1	-1	-1	-1	4		0	0						Frog_fixed.avi	0
8868	532	369.0668	436.1604	0.535683	0.5147961	606.4752	4.25324	0	387.3654	457.5999	0.3926764	0.5139123	603.5276	4.313429	0	12	378	447						Frog_fixed.avi	0
8885	533	337.765	454.9625	0.5358378	0.5146807	607.9073	4.11456	0	366.219	450.5085	0.3928036	0.5139806	604.3507	4.291938	0	12	352	453						Frog_fixed.avi	0
8902	534	335.2342	436.0089	0.5361509	0.5152904	607.8976	4.104848	0	369.691	449.4995	0.3930135	0.5141816	604.3098	4.322251	0	12	352	443						Frog_fixed.avi	0
8918	535	344.4329	443.575	0.5363501	0.5151491	608.4584	4.165705	0	373.808	445.949	0.3932421	0.5139591	604.6274	4.279195	0	12	359	445						Frog_fixed.avi	0
8935	536	345.1266	452.7421	0.5365394	0.514976	608.4988	4.140831	0	367.9023	453.2537	0.3934497	0.5139467	604.8933	4.292311	0	12	357	453						Frog_fixed.avi	0
8952	537	340.139	457.3179	0.5367402	0.5150274	608.4988	4.103641	0	380.627	454.6992	0.3937444	0.5139744	605.0375	4.288218	0	12	360	456						Frog_fixed.avi	0
8968	538	342.0944	456.6682	0.5370488	0.5153927	608.494	4.163494	0	370.9018	448.6048	0.393977	0.5139906	605.3128	4.298949	0	12	356	453						Frog_fixed.avi	0
8985	539	329.0198	435.5715	0.5372666	0.5155561	609.3365	4.172835	0	381.3766	468.1927	0.3942535	0.5137404	605.3199	4.24141	0	12	355	452						Frog_fixed.avi	0
9002	540	339.4328	449.3763	0.5374894	0.515687	609.4607	4.171371	0	373.844	459.9359	0.3944311	0.5138175	605.3199	4.235981	0	12	357	455						Frog_fixed.avi	0
9018	541	339.351	453.5949	0.5376645	0.5157816	609.6885	4.178786	0	371.141	455.0435	0.3946715	0.5141824	605.3203	4.283545	0	12	355	454						Frog_fixed.avi	0
9035	542	328.1902	456.9369	0.537824	0.5158971	609.9202	4.135371	0	377.1372	457.8807	0.3948463	0.5140046	605.822	4.236253	0	12	353	457						Frog_fixed.avi	0
9052	543	337.5548	454.6075	0.5379522	0.5160695	609.9844	4.158206	0	366.7279	449.6869	0.39499	0.5144685	605.8224	4.290756	0	12	352	452						Frog_fixed.avi	0
9068	544	340.3044	444.2997	0.5380796	0.5162454	610.0457	4.155931	0	371.1389	452.6244	0.3950896	0.5143304	606.145	4.222834	0	12	356	448						Frog_fixed.avi	0
9085	545	336.6383	447.1758	0.5381703	0.5164005	610.1605	4.146132	0	370.0887	458.6945	0.3951729	0.5144489	606.145	4.215712	0	12	353	453						Frog_fixed.avi	0
9102	546	333.9056	441.2402	0.5382627	0.5165033	610.3732	4.137696	0	373.1566	456.3124	0.3952622	0.5146038	606.145	4.214696	0	12	354	449						Frog_fixed.avi	0
9118	547	333.8255	451.6082	0.5383287	0.5166227	610.4404	4.142661	0	361.5211	453.4413	0.3953092	0.5148117	606.145	4.202477	0	12	348	453						Frog_fixed.avi	0
9135	548	340.4854	449.1073	0.5383835	0.5168476	610.5438	4.128373	0	373.0544	456.3469	0.3954217	0.5150993	606.145	4.184758	0	12	357	453						Frog_fixed.avi	0
9152	549	331.5753	449.2328	0.53844	0.5169451	610.5618	4.069173	0	366.694	459.8409	0.3955455	0.5156955	606.1453	4.219631	0	12	349	455						Frog_fixed.avi	0
9168	550	-1280	-1024	-1	-1	-1	-1	4	-1280	-1024	-1	-1	-1	-1	4	12	0	0						Frog_fixed.avi	0
9185	551	-1280	-1024	-1	-1	-1	-1	4	-1280	-1024	-1	-1	-1	-1	4	12	0	0						Frog_fixed.avi	0
9202	552	-1280	-1024	-1	-1	-1	-1	4	-1280	-1024	-1	-1	-1	-1	4	12	0	0						Frog_fixed.avi	0
9218	553	955.0184	503.3266	0.5344674	0.5187947	610.5618	4.097034	0	987.9224	527.08	0.3918339	0.5183337	607.8312	4.129611	0	13	971	515						Frog_fixed.avi	0
9235	554	953.5361	492.7642	0.5344039	0.5192106	610.5618	4.075616	0	982.2188	527.7864	0.3917587	0.5185056	607.6158	4.134359	0	13	968	510						Frog_fixed.avi	0
9251	555	954.9853	482.8848	0.5344033	0.5195389	610.5883	4.139336	0	983.2028	510.3793	0.3917185	0.5189542	607.2318	4.147463	0	13	969	497						Frog_fixed.avi	0
9268	556	954.2958	483.4041	0.5343729	0.5193475	610.6262	4.057399	0	981.5833	527.9322	0.3916157	0.5188319	607.4344	4.079082	0	13	968	506						Frog_fixed.avi	0
9285	557	956.3358	493.9329	0.5343314	0.5193889	610.6392	4.038958	0	981.0447	528.7958	0.3915156	0.5189232	607.2876	4.069515	0	13	969	511						Frog_fixed.avi	0
9301	558	958.913	500.9775	0.5342804	0.5193949	610.6588	4.022552	0	972.9413	532.9124	0.391438	0.5189802	607.3408	4.061979	0	13	966	517						Frog_fixed.avi	0
9318	559	965.3513	487.6406	0.5342397	0.5193403	610.6588	4.026394	0	968.7509	536.4009	0.3913389	0.5189873	607.5204	4.050219	0	13	967	512						Frog_fixed.avi	0
9335	560	966.1101	485.5415	0.5342078	0.5192669	610.5903	4.004151	0	984.8096	528.3521	0.3912927	0.5189409	607.5673	4.06015	0	13	975	507						Frog_fixed.avi	0
9351	561	962.4501	494.256	0.5341644	0.5191007	610.5154	4.016402	0	979.9677	534.2131	0.3912498	0.5188708	607.5961	4.059844	0	13	971	514						Frog_fixed.avi	0
9368	562	966.1031	487.5429	0.5341498	0.5189529	610.513	3.989814	0	972.3135	529.2163	0.391217	0.5187947	607.462	4.021849	0	13	969	508						Frog_fixed.avi	0
9385	563	967.3838	489.558	0.5341604	0.5188183	610.5063	3.985638	0	982.1353	532.8081	0.3912499	0.5186883	607.5537	4.007409	0	13	975	511						Frog_fixed.avi	0
9401	564	971.0597	490.2233	0.5342144	0.5186911	610.5587	3.988315	0	982.345	532.3499	0.3912804	0.5186633	607.5251	3.990835	0	13	977	511						Frog_fixed.avi	0
9418	565	970.3486	486.9108	0.5342711	0.5186676	610.5884	3.96925	0	979.209	535.6622	0.3913453	0.518696	607.4301	3.98011	0	13	975	511						Frog_fixed.avi	0
9435	566	979.6575	486.8263	0.5342862	0.5187172	610.5226	3.965519	0	985.2228	536.1913	0.3914084	0.5188587	607.2117	3.961241	0	13	982	512						Frog_fixed.avi	0
9451	567	1004.913	486.9007	0.5341982	0.5188307	610.6212	3.940213	0	1006.321	536.9714	0.3913328	0.5190862	607.4063	3.949609	0	13	1006	512						Frog_fixed.avi	0
9468	568	1001.226	495.3203	0.5343104	0.5188696	610.5606	3.943943	0	1006.449	534.8278	0.3914187	0.5192072	607.3698	3.95193	0	13	1004	515						Frog_fixed.avi	0
9485	569	999.5179	494.4774	0.5343957	0.5189244	610.6077	3.942811	0	1001.365	545.3821	0.3915068	0.5193074	607.1228	3.924843	0	13	1000	520						Frog_fixed.avi	0
9501	570	1002.231	487.4334	0.5344872	0.519054	610.5165	3.948849	0	1004.101	539.983	0.3915783	0.5194498	607.1151	3.918802	0	13	1003	514						Frog_fixed.avi	0
9518	571	996.3749	495.0314	0.5345769	0.5191839	610.4562	3.943304	0	1005.791	539.0653	0.3916719	0.5195688	607.1903	3.91699	0	13	1001	517						Frog_fixed.avi	0
9535	572	998.6857	490.0134	0.5347007	0.5193024	610.4544	3.938226	0	1002.374	545.9051	0.3917821	0.5196594	607.3428	3.913632	0	13	1001	518						Frog_fixed.avi	0
9551	573	1004.022	489.6738	0.5348038	0.5194528	610.4674	3.913664	0	998.7177	546.612	0.3918884	0.519771	607.2365	3.903833	0	13	1001	518						Frog_fixed.avi	0
9568	574	1000.184	489.2207	0.5349146	0.5196752	610.5342	3.940023	0	999.6732	545.2437	0.3920155	0.5199487	607.0593	3.931374	0	13	1000	517						Frog_fixed.avi	0
9585	575	999.5684	491.9514	0.5350544	0.5198373	610.459	3.93074	0	1007.124	540.5421	0.3921407	0.5200585	607.1464	3.919246	0	13	1003	516						Frog_fixed.avi	0
9601	576	999.532	494.9838	0.5352083	0.5199177	610.2673	3.951477	0	1004.867	536.4528	0.3923057	0.5200932	607.2094	3.910939	0	13	1002	516						Frog_fixed.avi	0
9618	577	997.2547	491.5917	0.5353816	0.5199363	610.3908	3.960054	0	1001.386	544.5318	0.392465	0.520064	607.0448	3.929553	0	13	999	518						Frog_fixed.avi	0
9634	578	998.2592	486.9258	0.5355484	0.519947	610.5023	3.954602	0	1005.777	536.9523	0.3926123	0.519987	607.0701	3.914606	0	13	1002	512						Frog_fixed.avi	0
9651	579	999.8517	496.9092	0.5357408	0.5199722	610.4172	3.975206	0	1007.379	538.1177	0.3928114	0.5199983	607.2183	3.94181	0	13	1004	518						Frog_fixed.avi	0
9668	580	992.2985	499.4582	0.5358898	0.5200796	610.484	3.944284	0	999.4784	547.1431	0.3929754	0.520036	607.1459	3.918673	0	13	996	523						Frog_fixed.avi	0
9684	581	994.2849	497.7042	0.53606	0.5202161	610.5065	3.961735	0	998.8505	546.6541	0.3931393	0.5200997	607.2087	3.924595	0	13	997	522						Frog_fixed.avi	0
9701	582	1002.945	489.6494	0.5362456	0.5204769	610.5786	3.962893	0	1004.102	541.8626	0.393321	0.5202447	607.3544	3.960941	0	13	1004	516						Frog_fixed.avi	0
9718	583	1027.55	518.7452	0.5362903	0.5205081	610.6467	3.951528	0	1011.963	571.8024	0.3934053	0.5205063	607.3683	3.966385	0	13	1020	545						Frog_fixed.avi	0
9734	584	1023.713	512.9841	0.5364057	0.5206898	610.6467	3.959256	0	1016.019	560.4774	0.3935411	0.520643	607.2606	3.963536	0	13	1020	537						Frog_fixed.avi	0
9751	585	1014.989	518.9207	0.5365534	0.5210272	610.6418	3.983575	0	1024.897	560.5081	0.3937245	0.520779	607.5561	3.954862	0	13	1020	540						Frog_fixed.avi	0
9768	586	1018.947	506.0338	0.5367488	0.5211918	610.7781	3.959082	0	1015.846	560.1578	0.3938639	0.520844	607.5752	3.97742	0	13	1017	533						Frog_fixed.avi	0
9784	587	1021.599	511.9854	0.5369173	0.5212731	610.9276	3.990826	0	1026.33	551.143	0.3940495	0.5208934	607.4401	3.974279	0	13	1024	532						Frog_fixed.avi	0
9801	588	1012.53	512.1624	0.537089	0.5213635	610.994	3.995794	0	1024.2	553.5951	0.3942632	0.5209029	607.7794	3.988033	0	13	1018	533						Frog_fixed.avi	0
9818	589	1024.271	502.3972	0.5373135	0.5214218	611.0502	3.996674	0	1021.454	558.3275	0.3944432	0.520923	607.7535	3.995835	0	13	1023	530						Frog_fixed.avi	0
9834	590	1015.692	510.1042	0.5374988	0.5214733	611.1802	4.003795	0	1030.514	556.6476	0.3946929	0.5209162	607.9255	4.016376	0	13	1023	533						Frog_fixed.avi	0
9851	591	1018.151	516.1669	0.5377001	0.5214787	611.2759	4.000386	0	1023.323	557.0776	0.3948905	0.5208876	607.8832	4.003704	0	13	1021	537						Frog_fixed.avi	0
9868	592	1016.345	513.2795	0.5379014	0.5215016	611.3298	4.033339	0	1032.492	554.8431	0.3951364	0.5208607	608.0501	4.028253	0	13	1024	534						Frog_fixed.avi	0
9884	593	1019.681	509.1732	0.5380726	0.5215258	611.5665	4.037879	0	1018.907	552.9327	0.3952946	0.5208361	608.1483	4.032613	0	13	1019	531						Frog_fixed.avi	0
9901	594	1017.116	509.3394	0.538231	0.5214047	611.5948	4.009036	0	1021.228	558.3226	0.3954684	0.5208428	608.2245	4.025306	0	13	1019	534						Frog_fixed.avi	0
9918	595	1024.775	512.3434	0.5383999	0.521496	611.5948	4.003706	0	1028.362	551.3772	0.3956653	0.52089	608.376	4.050544	0	13	1027	532						Frog_fixed.avi	0
9934	596	1022.148	519.0609	0.5385062	0.5216919	611.5948	4.038319	0	1018.299	559.8569	0.3957942	0.5209944	608.4028	4.05745	0	13	1020	539						Frog_fixed.avi	0
9951	597	1027.936	504.8273	0.5386197	0.5218465	611.5948	4.054852	0	1021.265	556.8568	0.3959689	0.5211314	608.4769	4.086077	0	13	1025	531						Frog_fixed.avi	0
9968	598	1026.435	512.539	0.5387501	0.5220184	611.5948	4.051466	0	1028.973	554.158	0.3961393	0.5212705	608.5724	4.089184	0	13	1028	533						Frog_fixed.avi	0
9984	599	1020.962	519.1544	0.5388989	0.5221004	611.5948	4.066924	0	1022.277	556.7953	0.3962729	0.5213721	608.6052	4.098861	0	13	1022	538						Frog_fixed.avi	0
10001	600	1017.125	516.8668	0.5390714	0.5224712	611.5903	4.130177	0	1018.119	562.1091	0.3964252	0.5214478	608.8062	4.093491	0	13	1018	539						Frog_fixed.avi	0
10018	601	1017.249	498.9542	0.5392032	0.5227539	612.1822	4.170075	0	1024.668	530.1959	0.396594	0.521915	608.6849	4.097108	0	13	1021	515						Frog_fixed.avi	0
10034	602	1021.976	506.942	0.539311	0.5225271	612.3062	4.126031	0	1029.698	544.4105	0.3967037	0.5215457	608.77	4.101686	0	13	1026	526						Frog_fixed.avi	0
10051	603	1022.665	509.0248	0.5394216	0.5225133	612.5253	4.111166	0	1022.742	559.8548	0.3968225	0.5214086	608.9811	4.117795	0	13	1023	534						Frog_fixed.avi	0
10068	604	1022.772	511.6757	0.5395282	0.5224496	612.4465	4.142039	0	1019.893	556.2433	0.3969113	0.5213082	609.0503	4.138762	0	13	1021	534						Frog_fixed.avi	0
10084	605	1020.689	510.8799	0.5396053	0.5223557	612.5537	4.160935	0	1026.862	559.7916	0.3970019	0.5211761	609.2588	4.135832	0	13	1024	535						Frog_fixed.avi	0
10101	606	1011.815	501.6071	0.5396741	0.5222033	612.6285	4.161112	0	1024.969	552.8386	0.3970816	0.520988	609.1877	4.150509	0	13	1018	527						Frog_fixed.avi	0
10118	607	1015.233	510.5992	0.5397393	0.5219267	612.5881	4.13286	0	1026.861	545.0383	0.3971354	0.5207057	609.1926	4.16412	0	13	1021	528						Frog_fixed.avi	0
10134	608	1013.008	505.8578	0.5397921	0.5216309	612.637	4.175024	0	1022.338	554.5826	0.3972088	0.5203809	609.0591	4.162642	0	13	1018	530						Frog_fixed.avi	0
10151	609	1012.158	511.2351	0.5398337	0.5213567	612.6118	4.156798	0	1013.396	559.7749	0.3971981	0.5201057	609.2232	4.174236	0	13	1013	536						Frog_fixed.avi	0
10167	610	1014.252	513.5511	0.5398833	0.5211428	612.6152	4.161014	0	1020.949	552.7039	0.3972569	0.5198285	609.1541	4.173591	0	13	1018	533						Frog_fixed.avi	0
10184	611	1011.051	513.8329	0.5398999	0.5210022	612.6511	4.197639	0	1020.718	556.7912	0.3972789	0.5196779	609.1143	4.17347	0	13	1016	535						Frog_fixed.avi	0
10201	612	1012.678	514.0408	0.5399584	0.5207192	612.6507	4.177474	0	1019.421	559.7901	0.3972811	0.5196016	609.0862	4.179094	0	13	1016	537						Frog_fixed.avi	0
10217	613	1016.507	505.6017	0.5399879	0.5206659	612.6507	4.180932	0	1019.852	556.7966	0.3972661	0.5195355	608.9214	4.191611	0	13	1018	531						Frog_fixed.avi	0
10234	614	1010.479	517.7321	0.5400028	0.5206106	612.6507	4.181576	0	1018.397	556.0618	0.397267	0.5194669	608.806	4.20394	0	13	1014	537						Frog_fixed.avi	0
10251	615	-1280	-1024	-1	-1	-1	-1	4	-1280	-1024	-1	-1	-1	-1	4	13	0	0						Frog_fixed.avi	0
10267	616	1015.563	520.6617	0.5400479	0.5204136	612.6507	4.197296	0	1023.478	553.5883	0.3971835	0.5193081	608.6555	4.22429	0	13	1020	537						Frog_fixed.avi	0
10284	617	-1280	-1024	-1	-1	-1	-1	4	-1280	-1024	-1	-1	-1	-1	4	13	0	0						Frog_fixed.avi	0
10301	618	1008.362	514.3596	0.5398536	0.5202199	612.6507	4.20466	0	1024.38	556.4289	0.3969153	0.5190451	608.4741	4.224425	0	13	1016	535						Frog_fixed.avi	0
10317	619	-1280	-1024	-1	-1	-1	-1	4	-1280	-1024	-1	-1	-1	-1	4		0	0						Frog_fixed.avi	0
10334	620	-1280	-1024	-1	-1	-1	-1	4	-1280	-1024	-1	-1	-1	-1	4		0	0						Frog_fixed.avi	0
10351	621	-1280	-1024	-1	-1	-1	-1	4	-1280	-1024	-1	-1	-1	-1	4		0	0						Frog_fixed.avi	0
10367	622	-1280	-1024	-1	-1	-1	-1	4	-1280	-1024	-1	-1	-1	-1	4		0	0						Frog_fixed.avi	0
10384	623	-1280	-1024	-1	-1	-1	-1	4	-1280	-1024	-1	-1	-1	-1	4		0	0						Frog_fixed.avi	0
10401	624	-1280	-1024	-1	-1	-1	-1	4	-1280	-1024	-1	-1	-1	-1	4		0	0						Frog_fixed.avi	0
10417	625	-1280	-1024	-1	-1	-1	-1	4	-1280	-1024	-1	-1	-1	-1	4		0	0						Frog_fixed.avi	0
10434	626	-1280	-1024	-1	-1	-1	-1	4	-1280	-1024	-1	-1	-1	-1	4		0	0						Frog_fixed.avi	0
10451	627	-1280	-1024	-1	-1	-1	-1	4	-1280	-1024	-1	-1	-1	-1	4		0	0						Frog_fixed.avi	0
10467	628	-1280	-1024	-1	-1	-1	-1	4	-1280	-1024	-1	-1	-1	-1	4		0	0						Frog_fixed.avi	0
10484	629	-1280	-1024	-1	-1	-1	-1	4	-1280	-1024	-1	-1	-1	-1	4		0	0						Frog_fixed.avi	0
10501	630	-1280	-1024	-1	-1	-1	-1	4	-1280	-1024	-1	-1	-1	-1	4		0	0						Frog_fixed.avi	0
10517	631	-1280	-1024	-1	-1	-1	-1	4	-1280	-1024	-1	-1	-1	-1	4		0	0						Frog_fixed.avi	0
10534	632	-1280	-1024	-1	-1	-1	-1	4	-1280	-1024	-1	-1	-1	-1	4		0	0						Frog_fixed.avi	0
10551	633	-1280	-1024	-1	-1	-1	-1	4	-1280	-1024	-1	-1	-1	-1	4		0	0						Frog_fixed.avi	0
10567	634	-1280	-1024	-1	-1	-1	-1	4	-1280	-1024	-1	-1	-1	-1	4		0	0						Frog_fixed.avi	0
10584	635	-1280	-1024	-1	-1	-1	-1	4	-1280	-1024	-1	-1	-1	-1	4		0	0						Frog_fixed.avi	0
10601	636	-1280	-1024	-1	-1	-1	-1	4	-1280	-1024	-1	-1	-1	-1	4		0	0						Frog_fixed.avi	0
10617	637	-1280	-1024	-1	-1	-1	-1	4	-1280	-1024	-1	-1	-1	-1	4		0	0						Frog_fixed.avi	0
10634	638	-1280	-1024	-1	-1	-1	-1	4	-1280	-1024	-1	-1	-1	-1	4		0	0						Frog_fixed.avi	0
10651	639	-1280	-1024	-1	-1	-1	-1	4	-1280	-1024	-1	-1	-1	-1	4		0	0						Frog_fixed.avi	0
10667	640	-1280	-1024	-1	-1	-1	-1	4	-1280	-1024	-1	-1	-1	-1	4		0	0						Frog_fixed.avi	0
10684	641	-1280	-1024	-1	-1	-1	-1	4	-1280	-1024	-1	-1	-1	-1	4		0	0						Frog_fixed.avi	0
10701	642	-1280	-1024	-1	-1	-1	-1	4	-1280	-1024	-1	-1	-1	-1	4		0	0						Frog_fixed.avi	0
10717	643	978.1702	491.3799	0.5338663	0.5152494	617.8815	4.365248	0	967.6934	541.2638	0.3918908	0.5152878	605.0955	4.325944	0	14	973	516						Frog_fixed.avi	0
10734	644	967.0217	513.02	0.535092	0.5149966	608.7905	4.301536	0	982.6069	551.1575	0.3917511	0.515004	605.2503	4.326687	0	14	975	532						Frog_fixed.avi	0
10750	645	968.2126	513.4204	0.5349501	0.5149653	608.6174	4.295105	0	970.0924	554.7271	0.3915505	0.5150201	605.2032	4.325482	0	14	969	534						Frog_fixed.avi	0
10767	646	976.7136	524.643	0.534861	0.5146739	608.6066	4.295821	0	973.8364	549.7429	0.3913888	0.515031	605.0746	4.333394	0	14	975	537						Frog_fixed.avi	0
10784	647	-1280	-1024	-1	-1	-1	-1	4	-1280	-1024	-1	-1	-1	-1	4	14	0	0						Frog_fixed.avi	0
10800	648	-1280	-1024	-1	-1	-1	-1	4	-1280	-1024	-1	-1	-1	-1	4	14	0	0						Frog_fixed.avi	0
10817	649	-1280	-1024	-1	-1	-1	-1	4	-1280	-1024	-1	-1	-1	-1	4	14	0	0						Frog_fixed.avi	0
10834	650	-1280	-1024	-1	-1	-1	-1	4	-1280	-1024	-1	-1	-1	-1	4	14	0	0						Frog_fixed.avi	0
10850	651	968.6965	522.1635	0.5341696	0.5145652	608.3865	4.308122	0	971.1558	543.2089	0.3906601	0.5152314	604.7065	4.313945	0	14	970	533						Frog_fixed.avi	0
10867	652	962.198	530.0406	0.5340464	0.5144934	608.3865	4.29902	0	963.6888	547.6569	0.3905108	0.5152225	604.7035	4.335539	0	14	963	539						Frog_fixed.avi	0
10884	653	-1280	-1024	-1	-1	-1	-1	4	-1280	-1024	-1	-1	-1	-1	4		0	0						Frog_fixed.avi	0
10900	654	-1280	-1024	-1	-1	-1	-1	4	-1280	-1024	-1	-1	-1	-1	4		0	0						Frog_fixed.avi	0
10917	655	-1280	-1024	-1	-1	-1	-1	4	-1280	-1024	-1	-1	-1	-1	4		0	0						Frog_fixed.avi	0
10934	656	-1280	-1024	-1	-1	-1	-1	4	-1280	-1024	-1	-1	-1	-1	4		0	0						Frog_fixed.avi	0
10950	657	-1280	-1024	-1	-1	-1	-1	4	-1280	-1024	-1	-1	-1	-1	4		0	0						Frog_fixed.avi	0
10967	658	-1280	-1024	-1	-1	-1	-1	4	-1280	-1024	-1	-1	-1	-1	4		0	0						Frog_fixed.avi	0
10984	659	-1280	-1024	-1	-1	-1	-1	4	-1280	-1024	-1	-1	-1	-1	4		0	0						Frog_fixed.avi	0
11000	660	-1280	-1024	-1	-1	-1	-1	4	-1280	-1024	-1	-1	-1	-1	4		0	0						Frog_fixed.avi	0
11017	661	-1280	-1024	-1	-1	-1	-1	4	-1280	-1024	-1	-1	-1	-1	4		0	0						Frog_fixed.avi	0
11034	662	-1280	-1024	-1	-1	-1	-1	4	-1280	-1024	-1	-1	-1	-1	4		0	0						Frog_fixed.avi	0
11050	663	-1280	-1024	-1	-1	-1	-1	4	-1280	-1024	-1	-1	-1	-1	4		0	0						Frog_fixed.avi	0
11067	664	-1280	-1024	-1	-1	-1	-1	4	-1280	-1024	-1	-1	-1	-1	4		0	0						Frog_fixed.avi	0
11084	665	-1280	-1024	-1	-1	-1	-1	4	-1280	-1024	-1	-1	-1	-1	4		0	0						Frog_fixed.avi	0
11100	666	-1280	-1024	-1	-1	-1	-1	4	-1280	-1024	-1	-1	-1	-1	4		0	0						Frog_fixed.avi	0
11117	667	-1280	-1024	-1	-1	-1	-1	4	-1280	-1024	-1	-1	-1	-1	4		0	0						Frog_fixed.avi	0
11134	668	-1280	-1024	-1	-1	-1	-1	4	-1280	-1024	-1	-1	-1	-1	4		0	0						Frog_fixed.avi	0
11150	669	-1280	-1024	-1	-1	-1	-1	4	-1280	-1024	-1	-1	-1	-1	4		0	0						Frog_fixed.avi	0
11167	670	-1280	-1024	-1	-1	-1	-1	4	-1280	-1024	-1	-1	-1	-1	4		0	0						Frog_fixed.avi	0
11184	671	-1280	-1024	-1	-1	-1	-1	4	-1280	-1024	-1	-1	-1	-1	4		0	0						Frog_fixed.avi	0
11200	672	-1280	-1024	-1	-1	-1	-1	4	-1280	-1024	-1	-1	-1	-1	4		0	0						Frog_fixed.avi	0
11217	673	-1280	-1024	-1	-1	-1	-1	4	-1280	-1024	-1	-1	-1	-1	4		0	0						Frog_fixed.avi	0
11233	674	-1280	-1024	-1	-1	-1	-1	4	-1280	-1024	-1	-1	-1	-1	4		0	0						Frog_fixed.avi	0
11250	675	-1280	-1024	-1	-1	-1	-1	4	-1280	-1024	-1	-1	-1	-1	4		0	0						Frog_fixed.avi	0
11267	676	-1280	-1024	-1	-1	-1	-1	4	-1280	-1024	-1	-1	-1	-1	4		0	0						Frog_fixed.avi	0
11283	677	-1280	-1024	-1	-1	-1	-1	4	-1280	-1024	-1	-1	-1	-1	4		0	0						Frog_fixed.avi	0
11300	678	-1280	-1024	-1	-1	-1	-1	4	-1280	-1024	-1	-1	-1	-1	4		0	0						Frog_fixed.avi	0
11317	679	-1280	-1024	-1	-1	-1	-1	4	-1280	-1024	-1	-1	-1	-1	4		0	0						Frog_fixed.avi	0
11333	680	-1280	-1024	-1	-1	-1	-1	4	-1280	-1024	-1	-1	-1	-1	4		0	0						Frog_fixed.avi	0
11350	681	-1280	-1024	-1	-1	-1	-1	4	-1280	-1024	-1	-1	-1	-1	4		0	0						Frog_fixed.avi	0
11367	682	-1280	-1024	-1	-1	-1	-1	4	-1280	-1024	-1	-1	-1	-1	4		0	0						Frog_fixed.avi	0
11383	683	-1280	-1024	-1	-1	-1	-1	4	-1280	-1024	-1	-1	-1	-1	4		0	0						Frog_fixed.avi	0
11400	684	-1280	-1024	-1	-1	-1	-1	4	-1280	-1024	-1	-1	-1	-1	4		0	0						Frog_fixed.avi	0
11417	685	-1280	-1024	-1	-1	-1	-1	4	-1280	-1024	-1	-1	-1	-1	4		0	0						Frog_fixed.avi	0
11433	686	-1280	-1024	-1	-1	-1	-1	4	-1280	-1024	-1	-1	-1	-1	4		0	0						Frog_fixed.avi	0
11450	687	-1280	-1024	-1	-1	-1	-1	4	-1280	-1024	-1	-1	-1	-1	4		0	0						Frog_fixed.avi	0
11467	688	-1280	-1024	-1	-1	-1	-1	4	-1280	-1024	-1	-1	-1	-1	4		0	0						Frog_fixed.avi	0
11483	689	-1280	-1024	-1	-1	-1	-1	4	-1280	-1024	-1	-1	-1	-1	4		0	0						Frog_fixed.avi	0
11500	690	-1280	-1024	-1	-1	-1	-1	4	-1280	-1024	-1	-1	-1	-1	4		0	0						Frog_fixed.avi	0
11517	691	-1280	-1024	-1	-1	-1	-1	4	-1280	-1024	-1	-1	-1	-1	4		0	0						Frog_fixed.avi	0
11533	692	-1280	-1024	-1	-1	-1	-1	4	-1280	-1024	-1	-1	-1	-1	4		0	0						Frog_fixed.avi	0
11550	693	-1280	-1024	-1	-1	-1	-1	4	-1280	-1024	-1	-1	-1	-1	4		0	0						Frog_fixed.avi	0
11567	694	-1280	-1024	-1	-1	-1	-1	4	-1280	-1024	-1	-1	-1	-1	4		0	0						Frog_fixed.avi	0
11583	695	-1280	-1024	-1	-1	-1	-1	4	-1280	-1024	-1	-1	-1	-1	4		0	0						Frog_fixed.avi	0
11600	696	-1280	-1024	-1	-1	-1	-1	4	-1280	-1024	-1	-1	-1	-1	4		0	0						Frog_fixed.avi	0
11617	697	-1280	-1024	-1	-1	-1	-1	4	-1280	-1024	-1	-1	-1	-1	4		0	0						Frog_fixed.avi	0
11633	698	-1280	-1024	-1	-1	-1	-1	4	-1280	-1024	-1	-1	-1	-1	4		0	0						Frog_fixed.avi	0
11650	699	-1280	-1024	-1	-1	-1	-1	4	-1280	-1024	-1	-1	-1	-1	4		0	0						Frog_fixed.avi	0
11667	700	-1280	-1024	-1	-1	-1	-1	4	-1280	-1024	-1	-1	-1	-1	4		0	0						Frog_fixed.avi	0
11683	701	-1280	-1024	-1	-1	-1	-1	4	-1280	-1024	-1	-1	-1	-1	4		0	0						Frog_fixed.avi	0
11700	702	-1280	-1024	-1	-1	-1	-1	4	-1280	-1024	-1	-1	-1	-1	4		0	0						Frog_fixed.avi	0
11716	703	-1280	-1024	-1	-1	-1	-1	4	-1280	-1024	-1	-1	-1	-1	4		0	0						Frog_fixed.avi	0
11733	704	-1280	-1024	-1	-1	-1	-1	4	-1280	-1024	-1	-1	-1	-1	4		0	0						Frog_fixed.avi	0
11750	705	-1280	-1024	-1	-1	-1	-1	4	-1280	-1024	-1	-1	-1	-1	4		0	0						Frog_fixed.avi	0
11766	706	-1280	-1024	-1	-1	-1	-1	4	-1280	-1024	-1	-1	-1	-1	4		0	0						Frog_fixed.avi	0
11783	707	-1280	-1024	-1	-1	-1	-1	4	-1280	-1024	-1	-1	-1	-1	4		0	0						Frog_fixed.avi	0
11800	708	-1280	-1024	-1	-1	-1	-1	4	-1280	-1024	-1	-1	-1	-1	4		0	0						Frog_fixed.avi	0
11816	709	-1280	-1024	-1	-1	-1	-1	4	-1280	-1024	-1	-1	-1	-1	4		0	0						Frog_fixed.avi	0
11833	710	-1280	-1024	-1	-1	-1	-1	4	-1280	-1024	-1	-1	-1	-1	4		0	0						Frog_fixed.avi	0
11850	711	-1280	-1024	-1	-1	-1	-1	4	-1280	-1024	-1	-1	-1	-1	4		0	0						Frog_fixed.avi	0
11866	712	-1280	-1024	-1	-1	-1	-1	4	-1280	-1024	-1	-1	-1	-1	4		0	0						Frog_fixed.avi	0
11883	713	-1280	-1024	-1	-1	-1	-1	4	-1280	-1024	-1	-1	-1	-1	4		0	0						Frog_fixed.avi	0
11900	714	-1280	-1024	-1	-1	-1	-1	4	-1280	-1024	-1	-1	-1	-1	4		0	0						Frog_fixed.avi	0
11916	715	-1280	-1024	-1	-1	-1	-1	4	-1280	-1024	-1	-1	-1	-1	4		0	0						Frog_fixed.avi	0
11933	716	-1280	-1024	-1	-1	-1	-1	4	-1280	-1024	-1	-1	-1	-1	4		0	0						Frog_fixed.avi	0
11950	717	-1280	-1024	-1	-1	-1	-1	4	-1280	-1024	-1	-1	-1	-1	4		0	0						Frog_fixed.avi	0
11966	718	-1280	-1024	-1	-1	-1	-1	4	-1280	-1024	-1	-1	-1	-1	4		0	0						Frog_fixed.avi	0
11983	719	-1280	-1024	-1	-1	-1	-1	4	-1280	-1024	-1	-1	-1	-1	4		0	0						Frog_fixed.avi	0
12000	720	-1280	-1024	-1	-1	-1	-1	4	-1280	-1024	-1	-1	-1	-1	4		0	0						Frog_fixed.avi	0
12016	721	-1280	-1024	-1	-1	-1	-1	4	-1280	-1024	-1	-1	-1	-1	4		0	0						Frog_fixed.avi	0
12033	722	-1280	-1024	-1	-1	-1	-1	4	-1280	-1024	-1	-1	-1	-1	4		0	0						Frog_fixed.avi	0
12050	723	-1280	-1024	-1	-1	-1	-1	4	-1280	-1024	-1	-1	-1	-1	4		0	0						Frog_fixed.avi	0
12066	724	-1280	-1024	-1	-1	-1	-1	4	-1280	-1024	-1	-1	-1	-1	4		0	0						Frog_fixed.avi	0
12083	725	-1280	-1024	-1	-1	-1	-1	4	-1280	-1024	-1	-1	-1	-1	4		0	0						Frog_fixed.avi	0
12100	726	-1280	-1024	-1	-1	-1	-1	4	-1280	-1024	-1	-1	-1	-1	4		0	0						Frog_fixed.avi	0
12116	727	-1280	-1024	-1	-1	-1	-1	4	-1280	-1024	-1	-1	-1	-1	4		0	0						Frog_fixed.avi	0
12133	728	-1280	-1024	-1	-1	-1	-1	4	-1280	-1024	-1	-1	-1	-1	4		0	0						Frog_fixed.avi	0
12150	729	-1280	-1024	-1	-1	-1	-1	4	-1280	-1024	-1	-1	-1	-1	4		0	0						Frog_fixed.avi	0
12166	730	-1280	-1024	-1	-1	-1	-1	4	-1280	-1024	-1	-1	-1	-1	4		0	0						Frog_fixed.avi	0
12183	731	-1280	-1024	-1	-1	-1	-1	4	-1280	-1024	-1	-1	-1	-1	4		0	0						Frog_fixed.avi	0
12200	732	-1280	-1024	-1	-1	-1	-1	4	-1280	-1024	-1	-1	-1	-1	4		0	0						Frog_fixed.avi	0
12216	733	-1280	-1024	-1	-1	-1	-1	4	-1280	-1024	-1	-1	-1	-1	4		0	0						Frog_fixed.avi	0
12233	734	-1280	-1024	-1	-1	-1	-1	4	-1280	-1024	-1	-1	-1	-1	4		0	0						Frog_fixed.avi	0
12249	735	-1280	-1024	-1	-1	-1	-1	4	-1280	-1024	-1	-1	-1	-1	4		0	0						Frog_fixed.avi	0
12266	736	-1280	-1024	-1	-1	-1	-1	4	-1280	-1024	-1	-1	-1	-1	4		0	0						Frog_fixed.avi	0
12283	737	-1280	-1024	-1	-1	-1	-1	4	-1280	-1024	-1	-1	-1	-1	4		0	0						Frog_fixed.avi	0
12299	738	-1280	-1024	-1	-1	-1	-1	4	-1280	-1024	-1	-1	-1	-1	4		0	0						Frog_fixed.avi	0
12316	739	-1280	-1024	-1	-1	-1	-1	4	-1280	-1024	-1	-1	-1	-1	4		0	0						Frog_fixed.avi	0
12333	740	-1280	-1024	-1	-1	-1	-1	4	-1280	-1024	-1	-1	-1	-1	4		0	0						Frog_fixed.avi	0
12349	741	-1280	-1024	-1	-1	-1	-1	4	-1280	-1024	-1	-1	-1	-1	4		0	0						Frog_fixed.avi	0
12366	742	-1280	-1024	-1	-1	-1	-1	4	-1280	-1024	-1	-1	-1	-1	4		0	0						Frog_fixed.avi	0
12383	743	-1280	-1024	-1	-1	-1	-1	4	-1280	-1024	-1	-1	-1	-1	4		0	0						Frog_fixed.avi	0
12399	744	-1280	-1024	-1	-1	-1	-1	4	-1280	-1024	-1	-1	-1	-1	4		0	0						Frog_fixed.avi	0
12416	745	-1280	-1024	-1	-1	-1	-1	4	-1280	-1024	-1	-1	-1	-1	4		0	0						Frog_fixed.avi	0
12433	746	-1280	-1024	-1	-1	-1	-1	4	-1280	-1024	-1	-1	-1	-1	4		0	0						Frog_fixed.avi	0
12449	747	-1280	-1024	-1	-1	-1	-1	4	-1280	-1024	-1	-1	-1	-1	4		0	0						Frog_fixed.avi	0
12466	748	-1280	-1024	-1	-1	-1	-1	4	-1280	-1024	-1	-1	-1	-1	4		0	0						Frog_fixed.avi	0
12483	749	-1280	-1024	-1	-1	-1	-1	4	-1280	-1024	-1	-1	-1	-1	4		0	0						Frog_fixed.avi	0
12499	750	-1280	-1024	-1	-1	-1	-1	4	-1280	-1024	-1	-1	-1	-1	4		0	0						Frog_fixed.avi	0
12516	751	-1280	-1024	-1	-1	-1	-1	4	-1280	-1024	-1	-1	-1	-1	4		0	0						Frog_fixed.avi	0
12533	752	-1280	-1024	-1	-1	-1	-1	4	-1280	-1024	-1	-1	-1	-1	4		0	0						Frog_fixed.avi	0
12549	753	-1280	-1024	-1	-1	-1	-1	4	-1280	-1024	-1	-1	-1	-1	4		0	0						Frog_fixed.avi	0
12566	754	-1280	-1024	-1	-1	-1	-1	4	-1280	-1024	-1	-1	-1	-1	4		0	0						Frog_fixed.avi	0
12583	755	-1280	-1024	-1	-1	-1	-1	4	-1280	-1024	-1	-1	-1	-1	4		0	0						Frog_fixed.avi	0
12599	756	-1280	-1024	-1	-1	-1	-1	4	-1280	-1024	-1	-1	-1	-1	4		0	0						Frog_fixed.avi	0
12616	757	-1280	-1024	-1	-1	-1	-1	4	-1280	-1024	-1	-1	-1	-1	4		0	0						Frog_fixed.avi	0
12632	758	-1280	-1024	-1	-1	-1	-1	4	-1280	-1024	-1	-1	-1	-1	4		0	0						Frog_fixed.avi	0
12649	759	-1280	-1024	-1	-1	-1	-1	4	-1280	-1024	-1	-1	-1	-1	4		0	0						Frog_fixed.avi	0
12666	760	-1280	-1024	-1	-1	-1	-1	4	-1280	-1024	-1	-1	-1	-1	4		0	0						Frog_fixed.avi	0
12682	761	-1280	-1024	-1	-1	-1	-1	4	-1280	-1024	-1	-1	-1	-1	4		0	0						Frog_fixed.avi	0
12699	762	-1280	-1024	-1	-1	-1	-1	4	-1280	-1024	-1	-1	-1	-1	4		0	0						Frog_fixed.avi	0
12716	763	-1280	-1024	-1	-1	-1	-1	4	-1280	-1024	-1	-1	-1	-1	4		0	0						Frog_fixed.avi	0
12732	764	839.3628	496.4796	0.5433488	0.5242234	618.65	4.241313	0	849.0568	541.6617	0.400321	0.5223896	607.5856	4.170282	0	15	844	519						Frog_fixed.avi	0
12749	765	-1280	-1024	-1	-1	-1	-1	4	-1280	-1024	-1	-1	-1	-1	4	15	0	0						Frog_fixed.avi	0
12766	766	-1280	-1024	-1	-1	-1	-1	4	-1280	-1024	-1	-1	-1	-1	4	15	0	0						Frog_fixed.avi	0
12782	767	836.0804	509.171	0.5447217	0.5245423	615.6442	4.161481	0	850.4213	546.0651	0.401017	0.5225849	607.5122	4.168249	0	15	843	528						Frog_fixed.avi	0
12799	768	-1280	-1024	-1	-1	-1	-1	4	-1280	-1024	-1	-1	-1	-1	4	15	0	0						Frog_fixed.avi	0
12816	769	840.1983	511.8448	0.5452284	0.5245467	615.6442	4.151981	0	845.7562	540.7094	0.4014839	0.5225567	607.5397	4.155931	0	15	843	526						Frog_fixed.avi	0
12832	770	843.0049	511.0942	0.5454677	0.5245261	615.6442	4.154901	0	857.2485	537.4363	0.4017452	0.5224727	607.4479	4.155831	0	15	850	524						Frog_fixed.avi	0
12849	771	837.9529	504.512	0.5457103	0.5245168	615.6442	4.137392	0	848.6947	541.6501	0.4019434	0.5224116	607.4458	4.140668	0	15	843	523						Frog_fixed.avi	0
12866	772	-1280	-1024	-1	-1	-1	-1	4	-1280	-1024	-1	-1	-1	-1	4	15	0	0						Frog_fixed.avi	0
12882	773	-1280	-1024	-1	-1	-1	-1	4	-1280	-1024	-1	-1	-1	-1	4	15	0	0						Frog_fixed.avi	0
12899	774	-1280	-1024	-1	-1	-1	-1	4	-1280	-1024	-1	-1	-1	-1	4	15	0	0						Frog_fixed.avi	0
12916	775	846.9158	513.5762	0.5463556	0.5246164	615.146	4.129134	0	859.4143	551.5188	0.4026164	0.5218912	607.1003	4.115534	0	15	853	533						Frog_fixed.avi	0
12932	776	-1280	-1024	-1	-1	-1	-1	4	-1280	-1024	-1	-1	-1	-1	4		0	0						Frog_fixed.avi	0
12949	777	-1280	-1024	-1	-1	-1	-1	4	-1280	-1024	-1	-1	-1	-1	4		0	0						Frog_fixed.avi	0
12966	778	-1280	-1024	-1	-1	-1	-1	4	-1280	-1024	-1	-1	-1	-1	4		0	0						Frog_fixed.avi	0
12982	779	-1280	-1024	-1	-1	-1	-1	4	-1280	-1024	-1	-1	-1	-1	4		0	0						Frog_fixed.avi	0
12999	780	-1280	-1024	-1	-1	-1	-1	4	-1280	-1024	-1	-1	-1	-1	4		0	0						Frog_fixed.avi	0
13016	781	-1280	-1024	-1	-1	-1	-1	4	-1280	-1024	-1	-1	-1	-1	4		0	0						Frog_fixed.avi	0
13032	782	-1280	-1024	-1	-1	-1	-1	4	-1280	-1024	-1	-1	-1	-1	4		0	0						Frog_fixed.avi	0
13049	783	-1280	-1024	-1	-1	-1	-1	4	-1280	-1024	-1	-1	-1	-1	4		0	0						Frog_fixed.avi	0
13066	784	-1280	-1024	-1	-1	-1	-1	4	-1280	-1024	-1	-1	-1	-1	4		0	0						Frog_fixed.avi	0
13082	785	-1280	-1024	-1	-1	-1	-1	4	-1280	-1024	-1	-1	-1	-1	4		0	0						Frog_fixed.avi	0
13099	786	-1280	-1024	-1	-1	-1	-1	4	-1280	-1024	-1	-1	-1	-1	4		0	0						Frog_fixed.avi	0
13116	787	-1280	-1024	-1	-1	-1	-1	4	-1280	-1024	-1	-1	-1	-1	4		0	0						Frog_fixed.avi	0
13132	788	-1280	-1024	-1	-1	-1	-1	4	-1280	-1024	-1	-1	-1	-1	4		0	0						Frog_fixed.avi	0
13149	789	-1280	-1024	-1	-1	-1	-1	4	-1280	-1024	-1	-1	-1	-1	4		0	0						Frog_fixed.avi	0
13165	790	-1280	-1024	-1	-1	-1	-1	4	-1280	-1024	-1	-1	-1	-1	4		0	0						Frog_fixed.avi	0
13182	791	-1280	-1024	-1	-1	-1	-1	4	-1280	-1024	-1	-1	-1	-1	4		0	0						Frog_fixed.avi	0
13199	792	864.842	519.585	0.5450329	0.5229439	613.4371	4.173993	0	881.1941	532.241	0.402419	0.5205514	605.4262	4.160173	0	16	873	526						Frog_fixed.avi	0
13215	793	865.8263	524.7285	0.5455171	0.522571	609.3725	4.128367	0	883.5049	546.4775	0.4022743	0.5201513	605.6218	4.142457	0	16	875	536						Frog_fixed.avi	0
13232	794	861.5609	528.3002	0.5453287	0.5223573	609.2914	4.140863	0	881.3896	541.5123	0.40209	0.5200407	605.4357	4.159852	0	16	871	535						Frog_fixed.avi	0
13249	795	867.5936	528.5844	0.5452105	0.5219569	609.2777	4.114897	0	886.7107	547.5012	0.4019048	0.5198385	605.3469	4.157875	0	16	877	538						Frog_fixed.avi	0
13265	796	869.602	532.5518	0.545081	0.5217447	609.2777	4.112815	0	884.6978	546.2347	0.4017253	0.5196863	605.2731	4.170194	0	16	877	539						Frog_fixed.avi	0
13282	797	866.8517	535.1709	0.5448872	0.5215158	609.2777	4.110527	0	880.4565	554.0514	0.4015174	0.5195332	605.1567	4.174956	0	16	874	545						Frog_fixed.avi	0
13299	798	871.6599	533.0096	0.5447539	0.521355	609.2777	4.142901	0	890.1797	544.668	0.4013591	0.519447	605.1469	4.164991	0	16	881	539						Frog_fixed.avi	0
13315	799	-1280	-1024	-1	-1	-1	-1	4	-1280	-1024	-1	-1	-1	-1	4	16	0	0						Frog_fixed.avi	0
13332	800	-1280	-1024	-1	-1	-1	-1	4	-1280	-1024	-1	-1	-1	-1	4	16	0	0						Frog_fixed.avi	0
13349	801	-1280	-1024	-1	-1	-1	-1	4	-1280	-1024	-1	-1	-1	-1	4	16	0	0						Frog_fixed.avi	0
13365	802	-1280	-1024	-1	-1	-1	-1	4	-1280	-1024	-1	-1	-1	-1	4	16	0	0						Frog_fixed.avi	0
13382	803	-1280	-1024	-1	-1	-1	-1	4	-1280	-1024	-1	-1	-1	-1	4	16	0	0						Frog_fixed.avi	0
13399	804	869.8835	515.4644	0.5433261	0.5206604	609.2693	4.252687	0	893.6682	539.1157	0.400035	0.5189434	604.3472	4.220106	0	16	882	527						Frog_fixed.avi	0
13415	805	874.2227	531.3882	0.5433463	0.5202553	608.1479	4.185362	0	889.6283	552.5035	0.3998153	0.5186248	604.4799	4.214644	0	16	882	542						Frog_fixed.avi	0
13432	806	879.9392	540.618	0.5431628	0.5199794	608.1653	4.151708	0	889.5441	552.9128	0.3995615	0.51859	604.3357	4.217724	0	16	885	547						Frog_fixed.avi	0
13449	807	-1280	-1024	-1	-1	-1	-1	4	-1280	-1024	-1	-1	-1	-1	4		0	0						Frog_fixed.avi	0
13465	808	-1280	-1024	-1	-1	-1	-1	4	-1280	-1024	-1	-1	-1	-1	4		0	0						Frog_fixed.avi	0
13482	809	-1280	-1024	-1	-1	-1	-1	4	-1280	-1024	-1	-1	-1	-1	4		0	0						Frog_fixed.avi	0
13499	810	-1280	-1024	-1	-1	-1	-1	4	-1280	-1024	-1	-1	-1	-1	4		0	0						Frog_fixed.avi	0
13515	811	-1280	-1024	-1	-1	-1	-1	4	-1280	-1024	-1	-1	-1	-1	4		0	0						Frog_fixed.avi	0
13532	812	-1280	-1024	-1	-1	-1	-1	4	-1280	-1024	-1	-1	-1	-1	4		0	0						Frog_fixed.avi	0
13548	813	-1280	-1024	-1	-1	-1	-1	4	-1280	-1024	-1	-1	-1	-1	4		0	0						Frog_fixed.avi	0
13565	814	-1280	-1024	-1	-1	-1	-1	4	-1280	-1024	-1	-1	-1	-1	4		0	0						Frog_fixed.avi	0
13582	815	-1280	-1024	-1	-1	-1	-1	4	-1280	-1024	-1	-1	-1	-1	4		0	0						Frog_fixed.avi	0
13598	816	-1280	-1024	-1	-1	-1	-1	4	-1280	-1024	-1	-1	-1	-1	4		0	0						Frog_fixed.avi	0
13615	817	-1280	-1024	-1	-1	-1	-1	4	-1280	-1024	-1	-1	-1	-1	4		0	0						Frog_fixed.avi	0
13632	818	-1280	-1024	-1	-1	-1	-1	4	-1280	-1024	-1	-1	-1	-1	4		0	0						Frog_fixed.avi	0
13648	819	-1280	-1024	-1	-1	-1	-1	4	-1280	-1024	-1	-1	-1	-1	4		0	0						Frog_fixed.avi	0
13665	820	-1280	-1024	-1	-1	-1	-1	4	-1280	-1024	-1	-1	-1	-1	4		0	0						Frog_fixed.avi	0
13682	821	-1280	-1024	-1	-1	-1	-1	4	-1280	-1024	-1	-1	-1	-1	4		0	0						Frog_fixed.avi	0
13698	822	-1280	-1024	-1	-1	-1	-1	4	-1280	-1024	-1	-1	-1	-1	4		0	0						Frog_fixed.avi	0
13715	823	-1280	-1024	-1	-1	-1	-1	4	-1280	-1024	-1	-1	-1	-1	4		0	0						Frog_fixed.avi	0
13732	824	-1280	-1024	-1	-1	-1	-1	4	-1280	-1024	-1	-1	-1	-1	4		0	0						Frog_fixed.avi	0
13748	825	-1280	-1024	-1	-1	-1	-1	4	-1280	-1024	-1	-1	-1	-1	4		0	0						Frog_fixed.avi	0
13765	826	-1280	-1024	-1	-1	-1	-1	4	-1280	-1024	-1	-1	-1	-1	4		0	0						Frog_fixed.avi	0
13782	827	-1280	-1024	-1	-1	-1	-1	4	-1280	-1024	-1	-1	-1	-1	4		0	0						Frog_fixed.avi	0
13798	828	-1280	-1024	-1	-1	-1	-1	4	-1280	-1024	-1	-1	-1	-1	4		0	0						Frog_fixed.avi	0
13815	829	-1280	-1024	-1	-1	-1	-1	4	-1280	-1024	-1	-1	-1	-1	4		0	0						Frog_fixed.avi	0
13832	830	-1280	-1024	-1	-1	-1	-1	4	-1280	-1024	-1	-1	-1	-1	4		0	0						Frog_fixed.avi	0
13848	831	-1280	-1024	-1	-1	-1	-1	4	-1280	-1024	-1	-1	-1	-1	4		0	0						Frog_fixed.avi	0
13865	832	-1280	-1024	-1	-1	-1	-1	4	-1280	-1024	-1	-1	-1	-1	4		0	0						Frog_fixed.avi	0
13882	833	-1280	-1024	-1	-1	-1	-1	4	-1280	-1024	-1	-1	-1	-1	4		0	0						Frog_fixed.avi	0
13898	834	-1280	-1024	-1	-1	-1	-1	4	-1280	-1024	-1	-1	-1	-1	4		0	0						Frog_fixed.avi	0
13915	835	-1280	-1024	-1	-1	-1	-1	4	-1280	-1024	-1	-1	-1	-1	4		0	0						Frog_fixed.avi	0
13932	836	-1280	-1024	-1	-1	-1	-1	4	-1280	-1024	-1	-1	-1	-1	4		0	0						Frog_fixed.avi	0
13948	837	-1280	-1024	-1	-1	-1	-1	4	-1280	-1024	-1	-1	-1	-1	4		0	0						Frog_fixed.avi	0
13965	838	-1280	-1024	-1	-1	-1	-1	4	-1280	-1024	-1	-1	-1	-1	4		0	0						Frog_fixed.avi	0
13982	839	-1280	-1024	-1	-1	-1	-1	4	-1280	-1024	-1	-1	-1	-1	4		0	0						Frog_fixed.avi	0
13998	840	-1280	-1024	-1	-1	-1	-1	4	-1280	-1024	-1	-1	-1	-1	4		0	0						Frog_fixed.avi	0
14015	841	-1280	-1024	-1	-1	-1	-1	4	-1280	-1024	-1	-1	-1	-1	4		0	0						Frog_fixed.avi	0
14032	842	-1280	-1024	-1	-1	-1	-1	4	-1280	-1024	-1	-1	-1	-1	4		0	0						Frog_fixed.avi	0
14048	843	-1280	-1024	-1	-1	-1	-1	4	-1280	-1024	-1	-1	-1	-1	4		0	0						Frog_fixed.avi	0
14065	844	-1280	-1024	-1	-1	-1	-1	4	-1280	-1024	-1	-1	-1	-1	4		0	0						Frog_fixed.avi	0
14082	845	-1280	-1024	-1	-1	-1	-1	4	-1280	-1024	-1	-1	-1	-1	4		0	0						Frog_fixed.avi	0
14098	846	-1280	-1024	-1	-1	-1	-1	4	-1280	-1024	-1	-1	-1	-1	4		0	0						Frog_fixed.avi	0
14115	847	-1280	-1024	-1	-1	-1	-1	4	-1280	-1024	-1	-1	-1	-1	4		0	0						Frog_fixed.avi	0
14131	848	-1280	-1024	-1	-1	-1	-1	4	-1280	-1024	-1	-1	-1	-1	4		0	0						Frog_fixed.avi	0
14148	849	-1280	-1024	-1	-1	-1	-1	4	-1280	-1024	-1	-1	-1	-1	4		0	0						Frog_fixed.avi	0
14165	850	-1280	-1024	-1	-1	-1	-1	4	-1280	-1024	-1	-1	-1	-1	4		0	0						Frog_fixed.avi	0
14181	851	-1280	-1024	-1	-1	-1	-1	4	-1280	-1024	-1	-1	-1	-1	4		0	0						Frog_fixed.avi	0
14198	852	-1280	-1024	-1	-1	-1	-1	4	-1280	-1024	-1	-1	-1	-1	4		0	0						Frog_fixed.avi	0
14215	853	-1280	-1024	-1	-1	-1	-1	4	-1280	-1024	-1	-1	-1	-1	4		0	0						Frog_fixed.avi	0
14231	854	-1280	-1024	-1	-1	-1	-1	4	-1280	-1024	-1	-1	-1	-1	4		0	0						Frog_fixed.avi	0
14248	855	-1280	-1024	-1	-1	-1	-1	4	-1280	-1024	-1	-1	-1	-1	4		0	0						Frog_fixed.avi	0
14265	856	-1280	-1024	-1	-1	-1	-1	4	-1280	-1024	-1	-1	-1	-1	4		0	0						Frog_fixed.avi	0
14281	857	-1280	-1024	-1	-1	-1	-1	4	-1280	-1024	-1	-1	-1	-1	4		0	0						Frog_fixed.avi	0
14298	858	-1280	-1024	-1	-1	-1	-1	4	-1280	-1024	-1	-1	-1	-1	4		0	0						Frog_fixed.avi	0
14315	859	-1280	-1024	-1	-1	-1	-1	4	-1280	-1024	-1	-1	-1	-1	4		0	0						Frog_fixed.avi	0
14331	860	-1280	-1024	-1	-1	-1	-1	4	-1280	-1024	-1	-1	-1	-1	4		0	0						Frog_fixed.avi	0
14348	861	-1280	-1024	-1	-1	-1	-1	4	-1280	-1024	-1	-1	-1	-1	4		0	0						Frog_fixed.avi	0
14365	862	-1280	-1024	-1	-1	-1	-1	4	-1280	-1024	-1	-1	-1	-1	4		0	0						Frog_fixed.avi	0
14381	863	-1280	-1024	-1	-1	-1	-1	4	-1280	-1024	-1	-1	-1	-1	4		0	0						Frog_fixed.avi	0
14398	864	-1280	-1024	-1	-1	-1	-1	4	-1280	-1024	-1	-1	-1	-1	4		0	0						Frog_fixed.avi	0
14415	865	-1280	-1024	-1	-1	-1	-1	4	-1280	-1024	-1	-1	-1	-1	4		0	0						Frog_fixed.avi	0
14431	866	-1280	-1024	-1	-1	-1	-1	4	-1280	-1024	-1	-1	-1	-1	4		0	0						Frog_fixed.avi	0
14448	867	-1280	-1024	-1	-1	-1	-1	4	-1280	-1024	-1	-1	-1	-1	4		0	0						Frog_fixed.avi	0
14465	868	-1280	-1024	-1	-1	-1	-1	4	-1280	-1024	-1	-1	-1	-1	4		0	0						Frog_fixed.avi	0
14481	869	-1280	-1024	-1	-1	-1	-1	4	-1280	-1024	-1	-1	-1	-1	4		0	0						Frog_fixed.avi	0
14498	870	-1280	-1024	-1	-1	-1	-1	4	-1280	-1024	-1	-1	-1	-1	4		0	0						Frog_fixed.avi	0
14514	871	-1280	-1024	-1	-1	-1	-1	4	-1280	-1024	-1	-1	-1	-1	4		0	0						Frog_fixed.avi	0
14531	872	-1280	-1024	-1	-1	-1	-1	4	-1280	-1024	-1	-1	-1	-1	4		0	0						Frog_fixed.avi	0
14548	873	-1280	-1024	-1	-1	-1	-1	4	-1280	-1024	-1	-1	-1	-1	4		0	0						Frog_fixed.avi	0
14564	874	-1280	-1024	-1	-1	-1	-1	4	-1280	-1024	-1	-1	-1	-1	4		0	0						Frog_fixed.avi	0
14581	875	-1280	-1024	-1	-1	-1	-1	4	-1280	-1024	-1	-1	-1	-1	4		0	0						Frog_fixed.avi	0
14598	876	-1280	-1024	-1	-1	-1	-1	4	-1280	-1024	-1	-1	-1	-1	4		0	0						Frog_fixed.avi	0
14614	877	-1280	-1024	-1	-1	-1	-1	4	-1280	-1024	-1	-1	-1	-1	4		0	0						Frog_fixed.avi	0
14631	878	-1280	-1024	-1	-1	-1	-1	4	-1280	-1024	-1	-1	-1	-1	4		0	0						Frog_fixed.avi	0
14648	879	-1280	-1024	-1	-1	-1	-1	4	-1280	-1024	-1	-1	-1	-1	4		0	0						Frog_fixed.avi	0
14664	880	-1280	-1024	-1	-1	-1	-1	4	-1280	-1024	-1	-1	-1	-1	4		0	0						Frog_fixed.avi	0
14681	881	-1280	-1024	-1	-1	-1	-1	4	-1280	-1024	-1	-1	-1	-1	4		0	0						Frog_fixed.avi	0
14698	882	-1280	-1024	-1	-1	-1	-1	4	-1280	-1024	-1	-1	-1	-1	4		0	0						Frog_fixed.avi	0
14714	883	-1280	-1024	-1	-1	-1	-1	4	-1280	-1024	-1	-1	-1	-1	4		0	0						Frog_fixed.avi	0
14731	884	-1280	-1024	-1	-1	-1	-1	4	-1280	-1024	-1	-1	-1	-1	4		0	0						Frog_fixed.avi	0
14748	885	-1280	-1024	-1	-1	-1	-1	4	-1280	-1024	-1	-1	-1	-1	4		0	0						Frog_fixed.avi	0
14764	886	-1280	-1024	-1	-1	-1	-1	4	-1280	-1024	-1	-1	-1	-1	4		0	0						Frog_fixed.avi	0
14781	887	-1280	-1024	-1	-1	-1	-1	4	-1280	-1024	-1	-1	-1	-1	4		0	0						Frog_fixed.avi	0
14798	888	-1280	-1024	-1	-1	-1	-1	4	-1280	-1024	-1	-1	-1	-1	4		0	0						Frog_fixed.avi	0
14814	889	-1280	-1024	-1	-1	-1	-1	4	-1280	-1024	-1	-1	-1	-1	4		0	0						Frog_fixed.avi	0
14831	890	-1280	-1024	-1	-1	-1	-1	4	-1280	-1024	-1	-1	-1	-1	4		0	0						Frog_fixed.avi	0
14848	891	-1280	-1024	-1	-1	-1	-1	4	-1280	-1024	-1	-1	-1	-1	4		0	0						Frog_fixed.avi	0
14864	892	-1280	-1024	-1	-1	-1	-1	4	-1280	-1024	-1	-1	-1	-1	4		0	0						Frog_fixed.avi	0
14881	893	-1280	-1024	-1	-1	-1	-1	4	-1280	-1024	-1	-1	-1	-1	4		0	0						Frog_fixed.avi	0
14898	894	-1280	-1024	-1	-1	-1	-1	4	-1280	-1024	-1	-1	-1	-1	4		0	0						Frog_fixed.avi	0
14914	895	-1280	-1024	-1	-1	-1	-1	4	-1280	-1024	-1	-1	-1	-1	4		0	0						Frog_fixed.avi	0
14931	896	-1280	-1024	-1	-1	-1	-1	4	-1280	-1024	-1	-1	-1	-1	4		0	0						Frog_fixed.avi	0
14948	897	-1280	-1024	-1	-1	-1	-1	4	-1280	-1024	-1	-1	-1	-1	4		0	0						Frog_fixed.avi	0
14964	898	-1280	-1024	-1	-1	-1	-1	4	-1280	-1024	-1	-1	-1	-1	4		0	0						Frog_fixed.avi	0
14981	899	-1280	-1024	-1	-1	-1	-1	4	-1280	-1024	-1	-1	-1	-1	4		0	0						Frog_fixed.avi	0
14998	900	-1280	-1024	-1	-1	-1	-1	4	-1280	-1024	-1	-1	-1	-1	4		0	0						Frog_fixed.avi	0
15015	901	-1280	-1024	-1	-1	-1	-1	4	-1280	-1024	-1	-1	-1	-1	4		0	0						Frog_fixed.avi	0
15031	902	-1280	-1024	-1	-1	-1	-1	4	-1280	-1024	-1	-1	-1	-1	4		0	0						Frog_fixed.avi	0
15048	903	-1280	-1024	-1	-1	-1	-1	4	-1280	-1024	-1	-1	-1	-1	4		0	0						Frog_fixed.avi	0
15064	904	-1280	-1024	-1	-1	-1	-1	4	-1280	-1024	-1	-1	-1	-1	4		0	0						Frog_fixed.avi	0
15081	905	-1280	-1024	-1	-1	-1	-1	4	-1280	-1024	-1	-1	-1	-1	4		0	0						Frog_fixed.avi	0
15098	906	-1280	-1024	-1	-1	-1	-1	4	-1280	-1024	-1	-1	-1	-1	4		0	0						Frog_fixed.avi	0
15114	907	-1280	-1024	-1	-1	-1	-1	4	-1280	-1024	-1	-1	-1	-1	4		0	0						Frog_fixed.avi	0
15131	908	-1280	-1024	-1	-1	-1	-1	4	-1280	-1024	-1	-1	-1	-1	4		0	0						Frog_fixed.avi	0
15148	909	-1280	-1024	-1	-1	-1	-1	4	-1280	-1024	-1	-1	-1	-1	4		0	0						Frog_fixed.avi	0
15164	910	-1280	-1024	-1	-1	-1	-1	4	-1280	-1024	-1	-1	-1	-1	4		0	0						Frog_fixed.avi	0
15181	911	-1280	-1024	-1	-1	-1	-1	4	-1280	-1024	-1	-1	-1	-1	4		0	0						Frog_fixed.avi	0
15198	912	-1280	-1024	-1	-1	-1	-1	4	-1280	-1024	-1	-1	-1	-1	4		0	0						Frog_fixed.avi	0
15214	913	-1280	-1024	-1	-1	-1	-1	4	-1280	-1024	-1	-1	-1	-1	4		0	0						Frog_fixed.avi	0
15231	914	-1280	-1024	-1	-1	-1	-1	4	-1280	-1024	-1	-1	-1	-1	4		0	0						Frog_fixed.avi	0
15248	915	-1280	-1024	-1	-1	-1	-1	4	-1280	-1024	-1	-1	-1	-1	4		0	0						Frog_fixed.avi	0
15264	916	-1280	-1024	-1	-1	-1	-1	4	-1280	-1024	-1	-1	-1	-1	4		0	0						Frog_fixed.avi	0
15281	917	-1280	-1024	-1	-1	-1	-1	4	-1280	-1024	-1	-1	-1	-1	4		0	0						Frog_fixed.avi	0
15298	918	-1280	-1024	-1	-1	-1	-1	4	-1280	-1024	-1	-1	-1	-1	4		0	0						Frog_fixed.avi	0
15314	919	-1280	-1024	-1	-1	-1	-1	4	-1280	-1024	-1	-1	-1	-1	4		0	0						Frog_fixed.avi	0
15331	920	-1280	-1024	-1	-1	-1	-1	4	-1280	-1024	-1	-1	-1	-1	4		0	0						Frog_fixed.avi	0
15348	921	-1280	-1024	-1	-1	-1	-1	4	-1280	-1024	-1	-1	-1	-1	4		0	0						Frog_fixed.avi	0
15364	922	-1280	-1024	-1	-1	-1	-1	4	-1280	-1024	-1	-1	-1	-1	4		0	0						Frog_fixed.avi	0
15381	923	-1280	-1024	-1	-1	-1	-1	4	-1280	-1024	-1	-1	-1	-1	4		0	0						Frog_fixed.avi	0
15398	924	-1280	-1024	-1	-1	-1	-1	4	-1280	-1024	-1	-1	-1	-1	4		0	0						Frog_fixed.avi	0
15414	925	-1280	-1024	-1	-1	-1	-1	4	-1280	-1024	-1	-1	-1	-1	4		0	0						Frog_fixed.avi	0
15431	926	-1280	-1024	-1	-1	-1	-1	4	-1280	-1024	-1	-1	-1	-1	4		0	0						Frog_fixed.avi	0
15448	927	-1280	-1024	-1	-1	-1	-1	4	-1280	-1024	-1	-1	-1	-1	4		0	0						Frog_fixed.avi	0
15464	928	-1280	-1024	-1	-1	-1	-1	4	-1280	-1024	-1	-1	-1	-1	4		0	0						Frog_fixed.avi	0
15481	929	-1280	-1024	-1	-1	-1	-1	4	-1280	-1024	-1	-1	-1	-1	4		0	0						Frog_fixed.avi	0
15497	930	-1280	-1024	-1	-1	-1	-1	4	-1280	-1024	-1	-1	-1	-1	4		0	0						Frog_fixed.avi	0
15514	931	-1280	-1024	-1	-1	-1	-1	4	-1280	-1024	-1	-1	-1	-1	4		0	0						Frog_fixed.avi	0
15531	932	-1280	-1024	-1	-1	-1	-1	4	-1280	-1024	-1	-1	-1	-1	4		0	0						Frog_fixed.avi	0
15547	933	-1280	-1024	-1	-1	-1	-1	4	-1280	-1024	-1	-1	-1	-1	4		0	0						Frog_fixed.avi	0
15564	934	-1280	-1024	-1	-1	-1	-1	4	-1280	-1024	-1	-1	-1	-1	4		0	0						Frog_fixed.avi	0
15581	935	-1280	-1024	-1	-1	-1	-1	4	-1280	-1024	-1	-1	-1	-1	4		0	0						Frog_fixed.avi	0
15597	936	-1280	-1024	-1	-1	-1	-1	4	-1280	-1024	-1	-1	-1	-1	4		0	0						Frog_fixed.avi	0
15614	937	-1280	-1024	-1	-1	-1	-1	4	-1280	-1024	-1	-1	-1	-1	4		0	0						Frog_fixed.avi	0
15631	938	880.3668	454.8956	0.5476881	0.5259904	613.2278	4.508426	0	887.2388	510.5519	0.402962	0.5227544	601.9201	4.427963	0	17	884	483						Frog_fixed.avi	0
15647	939	-1280	-1024	-1	-1	-1	-1	4	-1280	-1024	-1	-1	-1	-1	4	17	0	0						Frog_fixed.avi	0
15664	940	-1280	-1024	-1	-1	-1	-1	4	-1280	-1024	-1	-1	-1	-1	4	17	0	0						Frog_fixed.avi	0
15681	941	-1280	-1024	-1	-1	-1	-1	4	-1280	-1024	-1	-1	-1	-1	4	17	0	0						Frog_fixed.avi	0
15697	942	883.5969	444.8509	0.5479437	0.5263799	613.2278	4.513956	0	887.6825	514.6486	0.4032328	0.5230318	601.9201	4.426592	0	17	886	480						Frog_fixed.avi	0
15714	943	-1280	-1024	-1	-1	-1	-1	4	887.6974	515.2966	0.4032491	0.5231495	601.9201	4.414748	0	17	888	515						Frog_fixed.avi	0
15731	944	-1280	-1024	-1	-1	-1	-1	4	911.1703	477.0302	0.4023652	0.5238594	610.1418	4.511769	0	17	911	477						Frog_fixed.avi	0
15747	945	-1280	-1024	-1	-1	-1	-1	4	-1280	-1024	-1	-1	-1	-1	4		0	0						Frog_fixed.avi	0
15764	946	-1280	-1024	-1	-1	-1	-1	4	-1280	-1024	-1	-1	-1	-1	4		0	0						Frog_fixed.avi	0
15781	947	-1280	-1024	-1	-1	-1	-1	4	-1280	-1024	-1	-1	-1	-1	4		0	0						Frog_fixed.avi	0
15797	948	-1280	-1024	-1	-1	-1	-1	4	-1280	-1024	-1	-1	-1	-1	4		0	0						Frog_fixed.avi	0
15814	949	-1280	-1024	-1	-1	-1	-1	4	-1280	-1024	-1	-1	-1	-1	4		0	0						Frog_fixed.avi	0
15831	950	-1280	-1024	-1	-1	-1	-1	4	-1280	-1024	-1	-1	-1	-1	4		0	0						Frog_fixed.avi	0
15847	951	-1280	-1024	-1	-1	-1	-1	4	-1280	-1024	-1	-1	-1	-1	4		0	0						Frog_fixed.avi	0
15864	952	-1280	-1024	-1	-1	-1	-1	4	-1280	-1024	-1	-1	-1	-1	4		0	0						Frog_fixed.avi	0
15881	953	-1280	-1024	-1	-1	-1	-1	4	-1280	-1024	-1	-1	-1	-1	4		0	0						Frog_fixed.avi	0
15897	954	-1280	-1024	-1	-1	-1	-1	4	-1280	-1024	-1	-1	-1	-1	4		0	0						Frog_fixed.avi	0
15914	955	-1280	-1024	-1	-1	-1	-1	4	-1280	-1024	-1	-1	-1	-1	4		0	0						Frog_fixed.avi	0
15931	956	-1280	-1024	-1	-1	-1	-1	4	-1280	-1024	-1	-1	-1	-1	4		0	0						Frog_fixed.avi	0
15947	957	-1280	-1024	-1	-1	-1	-1	4	-1280	-1024	-1	-1	-1	-1	4		0	0						Frog_fixed.avi	0
15964	958	-1280	-1024	-1	-1	-1	-1	4	-1280	-1024	-1	-1	-1	-1	4		0	0						Frog_fixed.avi	0
15980	959	-1280	-1024	-1	-1	-1	-1	4	-1280	-1024	-1	-1	-1	-1	4		0	0						Frog_fixed.avi	0
15997	960	-1280	-1024	-1	-1	-1	-1	4	-1280	-1024	-1	-1	-1	-1	4		0	0						Frog_fixed.avi	0
16014	961	-1280	-1024	-1	-1	-1	-1	4	-1280	-1024	-1	-1	-1	-1	4		0	0						Frog_fixed.avi	0
16031	962	-1280	-1024	-1	-1	-1	-1	4	-1280	-1024	-1	-1	-1	-1	4		0	0						Frog_fixed.avi	0
16047	963	-1280	-1024	-1	-1	-1	-1	4	-1280	-1024	-1	-1	-1	-1	4		0	0						Frog_fixed.avi	0
16064	964	-1280	-1024	-1	-1	-1	-1	4	-1280	-1024	-1	-1	-1	-1	4		0	0						Frog_fixed.avi	0
16080	965	-1280	-1024	-1	-1	-1	-1	4	-1280	-1024	-1	-1	-1	-1	4		0	0						Frog_fixed.avi	0
16097	966	-1280	-1024	-1	-1	-1	-1	4	-1280	-1024	-1	-1	-1	-1	4		0	0						Frog_fixed.avi	0
16114	967	-1280	-1024	-1	-1	-1	-1	4	-1280	-1024	-1	-1	-1	-1	4		0	0						Frog_fixed.avi	0
16130	968	-1280	-1024	-1	-1	-1	-1	4	-1280	-1024	-1	-1	-1	-1	4		0	0						Frog_fixed.avi	0
16147	969	-1280	-1024	-1	-1	-1	-1	4	-1280	-1024	-1	-1	-1	-1	4		0	0						Frog_fixed.avi	0
16164	970	-1280	-1024	-1	-1	-1	-1	4	-1280	-1024	-1	-1	-1	-1	4		0	0						Frog_fixed.avi	0
16180	971	-1280	-1024	-1	-1	-1	-1	4	-1280	-1024	-1	-1	-1	-1	4		0	0						Frog_fixed.avi	0
16197	972	-1280	-1024	-1	-1	-1	-1	4	-1280	-1024	-1	-1	-1	-1	4		0	0						Frog_fixed.avi	0
16214	973	-1280	-1024	-1	-1	-1	-1	4	-1280	-1024	-1	-1	-1	-1	4		0	0						Frog_fixed.avi	0
16230	974	-1280	-1024	-1	-1	-1	-1	4	-1280	-1024	-1	-1	-1	-1	4		0	0						Frog_fixed.avi	0
16247	975	-1280	-1024	-1	-1	-1	-1	4	-1280	-1024	-1	-1	-1	-1	4		0	0						Frog_fixed.avi	0
16264	976	-1280	-1024	-1	-1	-1	-1	4	-1280	-1024	-1	-1	-1	-1	4		0	0						Frog_fixed.avi	0
16280	977	-1280	-1024	-1	-1	-1	-1	4	-1280	-1024	-1	-1	-1	-1	4		0	0						Frog_fixed.avi	0
16297	978	-1280	-1024	-1	-1	-1	-1	4	-1280	-1024	-1	-1	-1	-1	4		0	0						Frog_fixed.avi	0
16314	979	-1280	-1024	-1	-1	-1	-1	4	-1280	-1024	-1	-1	-1	-1	4		0	0						Frog_fixed.avi	0
16330	980	-1280	-1024	-1	-1	-1	-1	4	-1280	-1024	-1	-1	-1	-1	4		0	0						Frog_fixed.avi	0
16347	981	-1280	-1024	-1	-1	-1	-1	4	-1280	-1024	-1	-1	-1	-1	4		0	0						Frog_fixed.avi	0
16364	982	-1280	-1024	-1	-1	-1	-1	4	-1280	-1024	-1	-1	-1	-1	4		0	0						Frog_fixed.avi	0
16380	983	-1280	-1024	-1	-1	-1	-1	4	-1280	-1024	-1	-1	-1	-1	4		0	0						Frog_fixed.avi	0
16397	984	-1280	-1024	-1	-1	-1	-1	4	-1280	-1024	-1	-1	-1	-1	4		0	0						Frog_fixed.avi	0
16414	985	-1280	-1024	-1	-1	-1	-1	4	-1280	-1024	-1	-1	-1	-1	4		0	0						Frog_fixed.avi	0
16430	986	-1280	-1024	-1	-1	-1	-1	4	-1280	-1024	-1	-1	-1	-1	4		0	0						Frog_fixed.avi	0
16447	987	-1280	-1024	-1	-1	-1	-1	4	-1280	-1024	-1	-1	-1	-1	4		0	0						Frog_fixed.avi	0
16464	988	-1280	-1024	-1	-1	-1	-1	4	-1280	-1024	-1	-1	-1	-1	4		0	0						Frog_fixed.avi	0
16480	989	-1280	-1024	-1	-1	-1	-1	4	-1280	-1024	-1	-1	-1	-1	4		0	0						Frog_fixed.avi	0
16497	990	-1280	-1024	-1	-1	-1	-1	4	-1280	-1024	-1	-1	-1	-1	4		0	0						Frog_fixed.avi	0
16514	991	-1280	-1024	-1	-1	-1	-1	4	-1280	-1024	-1	-1	-1	-1	4		0	0						Frog_fixed.avi	0
16530	992	-1280	-1024	-1	-1	-1	-1	4	-1280	-1024	-1	-1	-1	-1	4		0	0						Frog_fixed.avi	0
16547	993	-1280	-1024	-1	-1	-1	-1	4	-1280	-1024	-1	-1	-1	-1	4		0	0						Frog_fixed.avi	0
16563	994	-1280	-1024	-1	-1	-1	-1	4	-1280	-1024	-1	-1	-1	-1	4		0	0						Frog_fixed.avi	0
16580	995	-1280	-1024	-1	-1	-1	-1	4	-1280	-1024	-1	-1	-1	-1	4		0	0						Frog_fixed.avi	0
16597	996	-1280	-1024	-1	-1	-1	-1	4	-1280	-1024	-1	-1	-1	-1	4		0	0						Frog_fixed.avi	0
16613	997	-1280	-1024	-1	-1	-1	-1	4	-1280	-1024	-1	-1	-1	-1	4		0	0						Frog_fixed.avi	0
16630	998	-1280	-1024	-1	-1	-1	-1	4	-1280	-1024	-1	-1	-1	-1	4		0	0						Frog_fixed.avi	0
16647	999	-1280	-1024	-1	-1	-1	-1	4	-1280	-1024	-1	-1	-1	-1	4		0	0						Frog_fixed.avi	0
16663	1000	-1280	-1024	-1	-1	-1	-1	4	-1280	-1024	-1	-1	-1	-1	4		0	0						Frog_fixed.avi	0
16680	1001	-1280	-1024	-1	-1	-1	-1	4	-1280	-1024	-1	-1	-1	-1	4		0	0						Frog_fixed.avi	0
16697	1002	-1280	-1024	-1	-1	-1	-1	4	-1280	-1024	-1	-1	-1	-1	4		0	0						Frog_fixed.avi	0
16713	1003	-1280	-1024	-1	-1	-1	-1	4	-1280	-1024	-1	-1	-1	-1	4		0	0						Frog_fixed.avi	0
16730	1004	-1280	-1024	-1	-1	-1	-1	4	-1280	-1024	-1	-1	-1	-1	4		0	0						Frog_fixed.avi	0
16747	1005	-1280	-1024	-1	-1	-1	-1	4	-1280	-1024	-1	-1	-1	-1	4		0	0						Frog_fixed.avi	0
16763	1006	-1280	-1024	-1	-1	-1	-1	4	-1280	-1024	-1	-1	-1	-1	4		0	0						Frog_fixed.avi	0
16780	1007	-1280	-1024	-1	-1	-1	-1	4	-1280	-1024	-1	-1	-1	-1	4		0	0						Frog_fixed.avi	0
16797	1008	-1280	-1024	-1	-1	-1	-1	4	-1280	-1024	-1	-1	-1	-1	4		0	0						Frog_fixed.avi	0
16813	1009	-1280	-1024	-1	-1	-1	-1	4	-1280	-1024	-1	-1	-1	-1	4		0	0						Frog_fixed.avi	0
16830	1010	-1280	-1024	-1	-1	-1	-1	4	-1280	-1024	-1	-1	-1	-1	4		0	0						Frog_fixed.avi	0
16847	1011	-1280	-1024	-1	-1	-1	-1	4	-1280	-1024	-1	-1	-1	-1	4		0	0						Frog_fixed.avi	0
16863	1012	-1280	-1024	-1	-1	-1	-1	4	-1280	-1024	-1	-1	-1	-1	4		0	0						Frog_fixed.avi	0
16880	1013	-1280	-1024	-1	-1	-1	-1	4	-1280	-1024	-1	-1	-1	-1	4		0	0						Frog_fixed.avi	0
16897	1014	-1280	-1024	-1	-1	-1	-1	4	-1280	-1024	-1	-1	-1	-1	4		0	0						Frog_fixed.avi	0
16913	1015	-1280	-1024	-1	-1	-1	-1	4	-1280	-1024	-1	-1	-1	-1	4		0	0						Frog_fixed.avi	0
16930	1016	-1280	-1024	-1	-1	-1	-1	4	-1280	-1024	-1	-1	-1	-1	4		0	0						Frog_fixed.avi	0
16947	1017	-1280	-1024	-1	-1	-1	-1	4	-1280	-1024	-1	-1	-1	-1	4		0	0						Frog_fixed.avi	0
16963	1018	-1280	-1024	-1	-1	-1	-1	4	-1280	-1024	-1	-1	-1	-1	4		0	0						Frog_fixed.avi	0
16980	1019	-1280	-1024	-1	-1	-1	-1	4	-1280	-1024	-1	-1	-1	-1	4		0	0						Frog_fixed.avi	0
16997	1020	-1280	-1024	-1	-1	-1	-1	4	-1280	-1024	-1	-1	-1	-1	4		0	0						Frog_fixed.avi	0
17013	1021	-1280	-1024	-1	-1	-1	-1	4	-1280	-1024	-1	-1	-1	-1	4		0	0						Frog_fixed.avi	0
17030	1022	-1280	-1024	-1	-1	-1	-1	4	-1280	-1024	-1	-1	-1	-1	4		0	0						Frog_fixed.avi	0
17047	1023	-1280	-1024	-1	-1	-1	-1	4	-1280	-1024	-1	-1	-1	-1	4		0	0						Frog_fixed.avi	0
17063	1024	-1280	-1024	-1	-1	-1	-1	4	-1280	-1024	-1	-1	-1	-1	4		0	0						Frog_fixed.avi	0
17080	1025	-1280	-1024	-1	-1	-1	-1	4	-1280	-1024	-1	-1	-1	-1	4		0	0						Frog_fixed.avi	0
17096	1026	-1280	-1024	-1	-1	-1	-1	4	-1280	-1024	-1	-1	-1	-1	4		0	0						Frog_fixed.avi	0
17113	1027	-1280	-1024	-1	-1	-1	-1	4	-1280	-1024	-1	-1	-1	-1	4		0	0						Frog_fixed.avi	0
17130	1028	-1280	-1024	-1	-1	-1	-1	4	-1280	-1024	-1	-1	-1	-1	4		0	0						Frog_fixed.avi	0
17146	1029	-1280	-1024	-1	-1	-1	-1	4	-1280	-1024	-1	-1	-1	-1	4		0	0						Frog_fixed.avi	0
17163	1030	-1280	-1024	-1	-1	-1	-1	4	-1280	-1024	-1	-1	-1	-1	4		0	0						Frog_fixed.avi	0
17180	1031	-1280	-1024	-1	-1	-1	-1	4	-1280	-1024	-1	-1	-1	-1	4		0	0						Frog_fixed.avi	0
17196	1032	-1280	-1024	-1	-1	-1	-1	4	-1280	-1024	-1	-1	-1	-1	4		0	0						Frog_fixed.avi	0
17213	1033	-1280	-1024	-1	-1	-1	-1	4	-1280	-1024	-1	-1	-1	-1	4		0	0						Frog_fixed.avi	0
17230	1034	-1280	-1024	-1	-1	-1	-1	4	-1280	-1024	-1	-1	-1	-1	4		0	0						Frog_fixed.avi	0
17246	1035	845.5081	752.9316	0.5510416	0.5296781	605.6147	4.330711	0	856.921	795.3771	0.4071884	0.5225639	600.7608	4.321141	0	18	851	774						Frog_fixed.avi	0
17263	1036	-1280	-1024	-1	-1	-1	-1	4	-1280	-1024	-1	-1	-1	-1	4	18	0	0						Frog_fixed.avi	0
17280	1037	-1280	-1024	-1	-1	-1	-1	4	-1280	-1024	-1	-1	-1	-1	4	18	0	0						Frog_fixed.avi	0
17296	1038	-1280	-1024	-1	-1	-1	-1	4	-1280	-1024	-1	-1	-1	-1	4	18	0	0						Frog_fixed.avi	0
17313	1039	867.7396	523.6182	0.5520898	0.5289779	606.0681	4.281233	0	885.8975	583.9492	0.4088414	0.5213006	601.4297	4.269356	0	18	877	554						Frog_fixed.avi	0
17330	1040	871.7767	523.559	0.5524954	0.5289554	606.052	4.265938	0	878.2644	562.0657	0.4091004	0.5217623	601.4299	4.296129	0	18	875	543						Frog_fixed.avi	0
17346	1041	-1280	-1024	-1	-1	-1	-1	4	-1280	-1024	-1	-1	-1	-1	4	18	0	0						Frog_fixed.avi	0
17363	1042	-1280	-1024	-1	-1	-1	-1	4	-1280	-1024	-1	-1	-1	-1	4	18	0	0						Frog_fixed.avi	0
17380	1043	-1280	-1024	-1	-1	-1	-1	4	-1280	-1024	-1	-1	-1	-1	4	18	0	0						Frog_fixed.avi	0
17396	1044	868.1027	522.0107	0.5537367	0.5293823	606.052	4.213116	0	875.5779	563.178	0.4102631	0.5218107	601.9022	4.253445	0	18	872	543						Frog_fixed.avi	0
17413	1045	-1280	-1024	-1	-1	-1	-1	4	-1280	-1024	-1	-1	-1	-1	4	18	0	0						Frog_fixed.avi	0
17430	1046	-1280	-1024	-1	-1	-1	-1	4	-1280	-1024	-1	-1	-1	-1	4	18	0	0						Frog_fixed.avi	0
17446	1047	-1280	-1024	-1	-1	-1	-1	4	-1280	-1024	-1	-1	-1	-1	4	18	0	0						Frog_fixed.avi	0
17463	1048	-1280	-1024	-1	-1	-1	-1	4	-1280	-1024	-1	-1	-1	-1	4	18	0	0						Frog_fixed.avi	0
17479	1049	865.5087	516.0002	0.5556924	0.5306676	606.0488	4.206913	0	872.6989	572.7747	0.4121852	0.5223112	602.2872	4.218589	0	18	869	544						Frog_fixed.avi	0
17496	1050	868.0272	517.3871	0.5561234	0.5308371	606.6907	4.19417	0	867.6691	567.3853	0.4125931	0.5223759	602.2115	4.225832	0	18	868	542						Frog_fixed.avi	0
17513	1051	859.6044	521.2202	0.5565305	0.5313562	606.7281	4.206051	0	868.3751	551.5989	0.4130644	0.5228065	602.1052	4.239301	0	18	864	536						Frog_fixed.avi	0
17529	1052	868.4471	529.4266	0.556913	0.5310815	606.7345	4.164454	0	876.6792	558.0942	0.4134638	0.5224897	602.3696	4.221414	0	18	873	544						Frog_fixed.avi	0
17546	1053	874.0762	515.197	0.5573203	0.5312805	606.7345	4.155422	0	871.4747	567.693	0.4138693	0.5223793	602.5735	4.233143	0	18	873	541						Frog_fixed.avi	0
17563	1054	-1280	-1024	-1	-1	-1	-1	4	-1280	-1024	-1	-1	-1	-1	4	18	0	0						Frog_fixed.avi	0
17579	1055	-1280	-1024	-1	-1	-1	-1	4	-1280	-1024	-1	-1	-1	-1	4	18	0	0						Frog_fixed.avi	0
17596	1056	-1280	-1024	-1	-1	-1	-1	4	-1280	-1024	-1	-1	-1	-1	4	18	0	0						Frog_fixed.avi	0
17613	1057	873.6313	525.7067	0.5590755	0.5317702	607.0143	4.131207	0	875.3695	566.3135	0.4156128	0.5221172	602.7261	4.207207	0	18	875	546						Frog_fixed.avi	0
17629	1058	864.1318	514.3835	0.5594676	0.5322674	607.0114	4.163859	0	876.2307	558.9857	0.4160182	0.5221769	602.6438	4.201652	0	18	870	537						Frog_fixed.avi	0
17646	1059	863.0316	527.3041	0.5598557	0.532249	607.2089	4.130891	0	870.1269	564.9827	0.4164247	0.5221996	602.7826	4.209051	0	18	867	546						Frog_fixed.avi	0
17663	1060	862.8348	513.1608	0.5602463	0.5327358	607.2059	4.149548	0	875.8324	558.9338	0.4168165	0.5222349	602.8848	4.213866	0	18	869	536						Frog_fixed.avi	0
17679	1061	-1280	-1024	-1	-1	-1	-1	4	-1280	-1024	-1	-1	-1	-1	4	18	0	0						Frog_fixed.avi	0
17696	1062	861.1673	520.6543	0.5609456	0.5330985	607.2524	4.136927	0	871.1386	567.165	0.4175508	0.5221992	602.8931	4.209253	0	18	866	544						Frog_fixed.avi	0
17713	1063	863.0668	527.3646	0.5612725	0.5332471	607.3885	4.143252	0	867.342	560.3369	0.4178756	0.5222183	602.9393	4.216197	0	18	865	544						Frog_fixed.avi	0
17729	1064	859.7339	513.2657	0.5615693	0.5335485	607.405	4.136312	0	868.7275	568.4398	0.4182213	0.5223066	602.9508	4.186171	0	18	864	541						Frog_fixed.avi	0
17746	1065	866.6656	517.3057	0.5618854	0.5335977	607.4059	4.085037	0	860.3406	568.4034	0.4185358	0.5225024	602.8359	4.198812	0	18	864	543						Frog_fixed.avi	0
17763	1066	873.1023	526.4789	0.5622085	0.5339074	607.4059	4.127208	0	866.3091	571.6684	0.4188734	0.5226703	602.935	4.197581	0	18	870	549						Frog_fixed.avi	0
17779	1067	865.3986	519.7043	0.5624837	0.5342064	607.4059	4.088839	0	869.152	571.6865	0.4191827	0.5228103	602.9375	4.173155	0	18	867	546						Frog_fixed.avi	0
17796	1068	868.3269	530.7133	0.5627774	0.5343854	607.4059	4.10604	0	865.8213	572.3471	0.4194723	0.5228799	602.7954	4.182468	0	18	867	552						Frog_fixed.avi	0
17813	1069	866.2964	521.3594	0.5630232	0.5345666	607.4059	4.116374	0	869.6661	559.2613	0.4197424	0.5229269	602.9359	4.176946	0	18	868	540						Frog_fixed.avi	0
17829	1070	864.9968	524.0249	0.5632636	0.5348654	607.4033	4.124498	0	869.7525	565.5505	0.4199928	0.5229321	602.8737	4.188118	0	18	867	545						Frog_fixed.avi	0
17846	1071	865.9492	524.9838	0.5634938	0.5349578	607.3793	4.12673	0	865.9867	568.4052	0.4202324	0.5229494	602.919	4.165912	0	18	866	547						Frog_fixed.avi	0
17863	1072	874.704	527.4136	0.5651242	0.5348278	615.1945	4.113622	0	861.7941	560.72	0.420467	0.5231749	602.657	4.203695	0	18	868	544						Frog_fixed.avi	0
17879	1073	866.0394	525.0537	0.5639208	0.5350041	607.382	4.108137	0	865.9443	570.0624	0.4206769	0.5229804	602.8343	4.17357	0	18	866	548						Frog_fixed.avi	0
17896	1074	867.6422	528.847	0.5641313	0.5353386	607.3793	4.126112	0	866.8177	564.7655	0.4208818	0.5229831	602.838	4.190273	0	18	867	547						Frog_fixed.avi	0
17913	1075	871.055	521.3303	0.5643278	0.5352076	607.2397	4.106358	0	870.2621	566.1125	0.4211017	0.5229836	602.8173	4.178464	0	18	871	544						Frog_fixed.avi	0
17929	1076	864.5803	516.8976	0.5644996	0.5353292	607.2397	4.127757	0	869.2473	564.1797	0.4212832	0.5229805	602.792	4.17038	0	18	867	541						Frog_fixed.avi	0
17946	1077	866.8428	517.8673	0.5646784	0.5355828	607.2371	4.143514	0	866.3224	565.9947	0.4214716	0.5229019	602.6723	4.187825	0	18	867	542						Frog_fixed.avi	0
17963	1078	870.5763	526.4191	0.5648568	0.5354026	607.1484	4.129754	0	864.0609	563.6719	0.42163	0.5228122	602.6061	4.194277	0	18	867	545						Frog_fixed.avi	0
17979	1079	865.1721	523.8669	0.5650358	0.535365	607.1484	4.14925	0	865.408	560.1985	0.4218433	0.5226699	602.7213	4.195612	0	18	865	542						Frog_fixed.avi	0
17996	1080	864.7464	519.3588	0.5652459	0.5355585	607.1458	4.167728	0	861.0308	566.4587	0.4220282	0.5225281	602.529	4.194191	0	18	863	543						Frog_fixed.avi	0
18013	1081	867.0266	527.0114	0.5654702	0.5353584	607.1666	4.169153	0	862.3083	565.4526	0.4222309	0.5223427	602.6002	4.180346	0	18	865	546						Frog_fixed.avi	0
18029	1082	869.4323	519.8937	0.5657218	0.5353434	607.1666	4.185276	0	863.3331	564.061	0.4224443	0.5222339	602.4852	4.198915	0	18	866	542						Frog_fixed.avi	0
18046	1083	868.6909	519.3927	0.5659654	0.535261	607.1666	4.186274	0	859.9696	564.8529	0.4226409	0.5220677	602.3156	4.204297	0	18	864	542						Frog_fixed.avi	0
18062	1084	859.9497	518.2957	0.5661383	0.5353948	607.164	4.226793	0	861.2333	565.5571	0.4228674	0.5219107	602.4852	4.226995	0	18	861	542						Frog_fixed.avi	0
18079	1085	863.8984	528.334	0.5663662	0.5351566	606.7676	4.205386	0	856.6095	563.3816	0.4230748	0.5218092	602.2159	4.219496	0	18	860	546						Frog_fixed.avi	0
18096	1086	865.8857	518.8428	0.5665964	0.535189	606.7676	4.221188	0	860.0226	560.2577	0.4232434	0.5217376	602.0262	4.22683	0	18	863	540						Frog_fixed.avi	0
18112	1087	867.6716	522.7374	0.566739	0.5352575	606.7676	4.248161	0	867.788	562.8569	0.4234161	0.521714	602.0933	4.237054	0	18	868	543						Frog_fixed.avi	0
18129	1088	861.1741	515.7325	0.5668138	0.5356198	606.7651	4.2588	0	865.5212	564.8889	0.4235422	0.5217468	602.0927	4.255366	0	18	863	540						Frog_fixed.avi	0
18146	1089	862.4021	521.9092	0.5669296	0.535722	606.4812	4.269006	0	861.0458	564.3923	0.423625	0.5218079	601.925	4.253458	0	18	862	543						Frog_fixed.avi	0
18162	1090	855.9551	516.0383	0.5670376	0.5359512	606.2733	4.274567	0	864.6879	561.032	0.4237211	0.5218709	601.7911	4.259052	0	18	860	539						Frog_fixed.avi	0
18179	1091	860.235	517.6821	0.5671427	0.5361484	606.2648	4.304133	0	865.6449	560.2347	0.4238007	0.5219599	601.7835	4.25805	0	18	863	539						Frog_fixed.avi	0
18196	1092	868.4196	512.5604	0.5672624	0.5361537	606.2704	4.314252	0	869.3187	559.6373	0.4239028	0.5220797	601.7197	4.27691	0	18	869	536						Frog_fixed.avi	0
18212	1093	870.8406	523.9661	0.5673352	0.5363103	606.2704	4.301581	0	868.9841	561.9213	0.4239488	0.5221745	601.6789	4.291672	0	18	870	543						Frog_fixed.avi	0
18229	1094	876.1874	522.2623	0.5674302	0.536588	606.2704	4.316008	0	867.5287	562.3813	0.4239881	0.522257	601.6212	4.296289	0	18	872	542						Frog_fixed.avi	0
18246	1095	-1280	-1024	-1	-1	-1	-1	4	-1280	-1024	-1	-1	-1	-1	4		0	0						Frog_fixed.avi	0
18262	1096	-1280	-1024	-1	-1	-1	-1	4	-1280	-1024	-1	-1	-1	-1	4		0	0						Frog_fixed.avi	0
18279	1097	-1280	-1024	-1	-1	-1	-1	4	-1280	-1024	-1	-1	-1	-1	4		0	0						Frog_fixed.avi	0
18296	1098	-1280	-1024	-1	-1	-1	-1	4	-1280	-1024	-1	-1	-1	-1	4		0	0						Frog_fixed.avi	0
18312	1099	-1280	-1024	-1	-1	-1	-1	4	-1280	-1024	-1	-1	-1	-1	4		0	0						Frog_fixed.avi	0
18329	1100	-1280	-1024	-1	-1	-1	-1	4	-1280	-1024	-1	-1	-1	-1	4		0	0						Frog_fixed.avi	0
18346	1101	-1280	-1024	-1	-1	-1	-1	4	-1280	-1024	-1	-1	-1	-1	4		0	0						Frog_fixed.avi	0
18362	1102	-1280	-1024	-1	-1	-1	-1	4	-1280	-1024	-1	-1	-1	-1	4		0	0						Frog_fixed.avi	0
18379	1103	-1280	-1024	-1	-1	-1	-1	4	-1280	-1024	-1	-1	-1	-1	4		0	0						Frog_fixed.avi	0
18396	1104	-1280	-1024	-1	-1	-1	-1	4	-1280	-1024	-1	-1	-1	-1	4		0	0						Frog_fixed.avi	0
18412	1105	-1280	-1024	-1	-1	-1	-1	4	-1280	-1024	-1	-1	-1	-1	4		0	0						Frog_fixed.avi	0
18429	1106	-1280	-1024	-1	-1	-1	-1	4	-1280	-1024	-1	-1	-1	-1	4		0	0						Frog_fixed.avi	0
18446	1107	-1280	-1024	-1	-1	-1	-1	4	-1280	-1024	-1	-1	-1	-1	4		0	0						Frog_fixed.avi	0
18462	1108	-1280	-1024	-1	-1	-1	-1	4	-1280	-1024	-1	-1	-1	-1	4		0	0						Frog_fixed.avi	0
18479	1109	-1280	-1024	-1	-1	-1	-1	4	-1280	-1024	-1	-1	-1	-1	4		0	0						Frog_fixed.avi	0
18496	1110	-1280	-1024	-1	-1	-1	-1	4	-1280	-1024	-1	-1	-1	-1	4		0	0						Frog_fixed.avi	0
18512	1111	-1280	-1024	-1	-1	-1	-1	4	-1280	-1024	-1	-1	-1	-1	4		0	0						Frog_fixed.avi	0
18529	1112	-1280	-1024	-1	-1	-1	-1	4	-1280	-1024	-1	-1	-1	-1	4		0	0						Frog_fixed.avi	0
18546	1113	-1280	-1024	-1	-1	-1	-1	4	-1280	-1024	-1	-1	-1	-1	4		0	0						Frog_fixed.avi	0
18562	1114	-1280	-1024	-1	-1	-1	-1	4	-1280	-1024	-1	-1	-1	-1	4		0	0						Frog_fixed.avi	0
18579	1115	-1280	-1024	-1	-1	-1	-1	4	-1280	-1024	-1	-1	-1	-1	4		0	0						Frog_fixed.avi	0
18596	1116	-1280	-1024	-1	-1	-1	-1	4	-1280	-1024	-1	-1	-1	-1	4		0	0						Frog_fixed.avi	0
18612	1117	-1280	-1024	-1	-1	-1	-1	4	-1280	-1024	-1	-1	-1	-1	4		0	0						Frog_fixed.avi	0
18629	1118	-1280	-1024	-1	-1	-1	-1	4	-1280	-1024	-1	-1	-1	-1	4		0	0						Frog_fixed.avi	0
18645	1119	-1280	-1024	-1	-1	-1	-1	4	-1280	-1024	-1	-1	-1	-1	4		0	0						Frog_fixed.avi	0
18662	1120	-1280	-1024	-1	-1	-1	-1	4	-1280	-1024	-1	-1	-1	-1	4		0	0						Frog_fixed.avi	0
18679	1121	-1280	-1024	-1	-1	-1	-1	4	-1280	-1024	-1	-1	-1	-1	4		0	0						Frog_fixed.avi	0
18695	1122	-1280	-1024	-1	-1	-1	-1	4	-1280	-1024	-1	-1	-1	-1	4		0	0						Frog_fixed.avi	0
18712	1123	-1280	-1024	-1	-1	-1	-1	4	-1280	-1024	-1	-1	-1	-1	4		0	0						Frog_fixed.avi	0
18729	1124	-1280	-1024	-1	-1	-1	-1	4	-1280	-1024	-1	-1	-1	-1	4		0	0						Frog_fixed.avi	0
18745	1125	-1280	-1024	-1	-1	-1	-1	4	-1280	-1024	-1	-1	-1	-1	4		0	0						Frog_fixed.avi	0
18762	1126	-1280	-1024	-1	-1	-1	-1	4	-1280	-1024	-1	-1	-1	-1	4		0	0						Frog_fixed.avi	0
18779	1127	-1280	-1024	-1	-1	-1	-1	4	-1280	-1024	-1	-1	-1	-1	4		0	0						Frog_fixed.avi	0
18795	1128	-1280	-1024	-1	-1	-1	-1	4	-1280	-1024	-1	-1	-1	-1	4		0	0						Frog_fixed.avi	0
18812	1129	-1280	-1024	-1	-1	-1	-1	4	-1280	-1024	-1	-1	-1	-1	4		0	0						Frog_fixed.avi	0
18829	1130	-1280	-1024	-1	-1	-1	-1	4	-1280	-1024	-1	-1	-1	-1	4		0	0						Frog_fixed.avi	0
18845	1131	-1280	-1024	-1	-1	-1	-1	4	-1280	-1024	-1	-1	-1	-1	4		0	0						Frog_fixed.avi	0
18862	1132	-1280	-1024	-1	-1	-1	-1	4	-1280	-1024	-1	-1	-1	-1	4		0	0						Frog_fixed.avi	0
18879	1133	-1280	-1024	-1	-1	-1	-1	4	-1280	-1024	-1	-1	-1	-1	4		0	0						Frog_fixed.avi	0
18895	1134	-1280	-1024	-1	-1	-1	-1	4	-1280	-1024	-1	-1	-1	-1	4		0	0						Frog_fixed.avi	0
18912	1135	-1280	-1024	-1	-1	-1	-1	4	-1280	-1024	-1	-1	-1	-1	4		0	0						Frog_fixed.avi	0
18929	1136	-1280	-1024	-1	-1	-1	-1	4	-1280	-1024	-1	-1	-1	-1	4		0	0						Frog_fixed.avi	0
18945	1137	-1280	-1024	-1	-1	-1	-1	4	-1280	-1024	-1	-1	-1	-1	4		0	0						Frog_fixed.avi	0
18962	1138	-1280	-1024	-1	-1	-1	-1	4	-1280	-1024	-1	-1	-1	-1	4		0	0						Frog_fixed.avi	0
18979	1139	-1280	-1024	-1	-1	-1	-1	4	-1280	-1024	-1	-1	-1	-1	4		0	0						Frog_fixed.avi	0
18995	1140	-1280	-1024	-1	-1	-1	-1	4	-1280	-1024	-1	-1	-1	-1	4		0	0						Frog_fixed.avi	0
19012	1141	-1280	-1024	-1	-1	-1	-1	4	-1280	-1024	-1	-1	-1	-1	4		0	0						Frog_fixed.avi	0
19029	1142	-1280	-1024	-1	-1	-1	-1	4	-1280	-1024	-1	-1	-1	-1	4		0	0						Frog_fixed.avi	0
19045	1143	-1280	-1024	-1	-1	-1	-1	4	-1280	-1024	-1	-1	-1	-1	4		0	0						Frog_fixed.avi	0
19062	1144	-1280	-1024	-1	-1	-1	-1	4	-1280	-1024	-1	-1	-1	-1	4		0	0						Frog_fixed.avi	0
19079	1145	-1280	-1024	-1	-1	-1	-1	4	-1280	-1024	-1	-1	-1	-1	4		0	0						Frog_fixed.avi	0
19095	1146	-1280	-1024	-1	-1	-1	-1	4	-1280	-1024	-1	-1	-1	-1	4		0	0						Frog_fixed.avi	0
19112	1147	875.1753	439.8101	0.5763981	0.5378258	613.9139	4.687108	0	899.4221	493.3822	0.4310741	0.5176365	597.506	4.62228	0	19	887	467						Frog_fixed.avi	0
19129	1148	869.7202	426.5017	0.5766001	0.5378771	613.9139	4.691961	0	892.3959	515.8851	0.4312032	0.517572	597.5057	4.584109	0	19	881	471						Frog_fixed.avi	0
19145	1149	868.2822	427.8747	0.5767705	0.5379099	613.9139	4.703156	0	893.4397	518.8638	0.4313985	0.5175334	597.5057	4.568197	0	19	881	473						Frog_fixed.avi	0
19162	1150	869.3566	431.0543	0.5770091	0.5379134	613.9139	4.684186	0	902.6797	515.2614	0.4315869	0.5174582	597.5057	4.593884	0	19	886	473						Frog_fixed.avi	0
19179	1151	868.756	433.0294	0.576547	0.537868	610.1927	4.685326	0	906.4556	516.0464	0.4326378	0.5173987	603.2317	4.591837	0	19	888	475						Frog_fixed.avi	0
19195	1152	869.6166	435.2753	0.5768326	0.5379082	610.1927	4.646221	0	898.5	507.1206	0.432853	0.5172183	603.2314	4.611162	0	19	884	471						Frog_fixed.avi	0
19212	1153	871.1358	432.6694	0.5770863	0.5378798	610.1927	4.661269	0	908.0096	502.3823	0.4330802	0.5170736	603.2314	4.648762	0	19	890	468						Frog_fixed.avi	0
19228	1154	865.8473	427.7581	0.577361	0.5377735	610.1927	4.636137	0	900.1488	505.1981	0.433328	0.5168416	603.2314	4.645571	0	19	883	466						Frog_fixed.avi	0
19245	1155	865.0972	424.3838	0.5786262	0.5376545	615.5688	4.637793	0	903.8682	502.9778	0.4331366	0.5166745	600.1945	4.642381	0	19	884	464						Frog_fixed.avi	0
19262	1156	870.1758	413.8342	0.5788726	0.5375332	615.5688	4.686439	0	893.691	515.8505	0.4333447	0.5163559	600.1942	4.580464	0	19	882	465						Frog_fixed.avi	0
19278	1157	-1280	-1024	-1	-1	-1	-1	4	900.509	513.9893	0.4335263	0.5160636	600.1942	4.62244	0	19	901	514						Frog_fixed.avi	0
19295	1158	873.0133	425.3491	0.5792953	0.5372196	615.5688	4.690307	0	901.9384	510.6764	0.43367	0.51582	600.1942	4.615239	0	19	887	468						Frog_fixed.avi	0
19312	1159	873.0133	425.3491	0.5778532	0.5371059	607.0693	4.690307	0	903.3678	508.3314	0.4332953	0.5155876	596.3099	4.608037	0	19	888	467						Frog_fixed.avi	0
19328	1160	-1280	-1024	-1	-1	-1	-1	4	-1280	-1024	-1	-1	-1	-1	4		0	0						Frog_fixed.avi	0
19345	1161	-1280	-1024	-1	-1	-1	-1	4	-1280	-1024	-1	-1	-1	-1	4		0	0						Frog_fixed.avi	0
19362	1162	-1280	-1024	-1	-1	-1	-1	4	-1280	-1024	-1	-1	-1	-1	4		0	0						Frog_fixed.avi	0
19378	1163	-1280	-1024	-1	-1	-1	-1	4	-1280	-1024	-1	-1	-1	-1	4		0	0						Frog_fixed.avi	0
19395	1164	-1280	-1024	-1	-1	-1	-1	4	-1280	-1024	-1	-1	-1	-1	4		0	0						Frog_fixed.avi	0
19412	1165	-1280	-1024	-1	-1	-1	-1	4	-1280	-1024	-1	-1	-1	-1	4		0	0						Frog_fixed.avi	0
19428	1166	-1280	-1024	-1	-1	-1	-1	4	-1280	-1024	-1	-1	-1	-1	4		0	0						Frog_fixed.avi	0
19445	1167	-1280	-1024	-1	-1	-1	-1	4	-1280	-1024	-1	-1	-1	-1	4		0	0						Frog_fixed.avi	0
19462	1168	-1280	-1024	-1	-1	-1	-1	4	-1280	-1024	-1	-1	-1	-1	4		0	0						Frog_fixed.avi	0
19478	1169	879.4071	424.8092	0.5812386	0.5366861	612.1017	4.657471	0	898.7953	515.7307	0.4351205	0.5141836	595.3483	4.59431	0	20	889	470						Frog_fixed.avi	0
19495	1170	-1280	-1024	-1	-1	-1	-1	4	-1280	-1024	-1	-1	-1	-1	4		0	0						Frog_fixed.avi	0
19512	1171	-1280	-1024	-1	-1	-1	-1	4	-1280	-1024	-1	-1	-1	-1	4		0	0						Frog_fixed.avi	0
19528	1172	-1280	-1024	-1	-1	-1	-1	4	-1280	-1024	-1	-1	-1	-1	4		0	0						Frog_fixed.avi	0
19545	1173	-1280	-1024	-1	-1	-1	-1	4	-1280	-1024	-1	-1	-1	-1	4		0	0						Frog_fixed.avi	0
19562	1174	-1280	-1024	-1	-1	-1	-1	4	-1280	-1024	-1	-1	-1	-1	4		0	0						Frog_fixed.avi	0
19578	1175	-1280	-1024	-1	-1	-1	-1	4	-1280	-1024	-1	-1	-1	-1	4		0	0						Frog_fixed.avi	0
19595	1176	-1280	-1024	-1	-1	-1	-1	4	-1280	-1024	-1	-1	-1	-1	4		0	0						Frog_fixed.avi	0
19611	1177	-1280	-1024	-1	-1	-1	-1	4	-1280	-1024	-1	-1	-1	-1	4		0	0						Frog_fixed.avi	0
19628	1178	-1280	-1024	-1	-1	-1	-1	4	-1280	-1024	-1	-1	-1	-1	4		0	0						Frog_fixed.avi	0
19645	1179	867.5025	491.796	0.582952	0.5385579	609.7499	4.651118	0	894.4506	570.2523	0.4367895	0.5151369	595.3414	4.596577	0	21	881	531						Frog_fixed.avi	0
19661	1180	-1280	-1024	-1	-1	-1	-1	4	-1280	-1024	-1	-1	-1	-1	4		0	0						Frog_fixed.avi	0
19678	1181	-1280	-1024	-1	-1	-1	-1	4	-1280	-1024	-1	-1	-1	-1	4		0	0						Frog_fixed.avi	0
19695	1182	-1280	-1024	-1	-1	-1	-1	4	-1280	-1024	-1	-1	-1	-1	4		0	0						Frog_fixed.avi	0
19711	1183	-1280	-1024	-1	-1	-1	-1	4	-1280	-1024	-1	-1	-1	-1	4		0	0						Frog_fixed.avi	0
19728	1184	-1280	-1024	-1	-1	-1	-1	4	-1280	-1024	-1	-1	-1	-1	4		0	0						Frog_fixed.avi	0
19745	1185	-1280	-1024	-1	-1	-1	-1	4	-1280	-1024	-1	-1	-1	-1	4		0	0						Frog_fixed.avi	0
19761	1186	-1280	-1024	-1	-1	-1	-1	4	-1280	-1024	-1	-1	-1	-1	4		0	0						Frog_fixed.avi	0
19778	1187	-1280	-1024	-1	-1	-1	-1	4	-1280	-1024	-1	-1	-1	-1	4		0	0						Frog_fixed.avi	0
19795	1188	-1280	-1024	-1	-1	-1	-1	4	-1280	-1024	-1	-1	-1	-1	4		0	0						Frog_fixed.avi	0
19811	1189	-1280	-1024	-1	-1	-1	-1	4	-1280	-1024	-1	-1	-1	-1	4		0	0						Frog_fixed.avi	0
19828	1190	-1280	-1024	-1	-1	-1	-1	4	-1280	-1024	-1	-1	-1	-1	4		0	0						Frog_fixed.avi	0
19845	1191	-1280	-1024	-1	-1	-1	-1	4	-1280	-1024	-1	-1	-1	-1	4		0	0						Frog_fixed.avi	0
19861	1192	-1280	-1024	-1	-1	-1	-1	4	-1280	-1024	-1	-1	-1	-1	4		0	0						Frog_fixed.avi	0
19878	1193	-1280	-1024	-1	-1	-1	-1	4	-1280	-1024	-1	-1	-1	-1	4		0	0						Frog_fixed.avi	0
19895	1194	-1280	-1024	-1	-1	-1	-1	4	-1280	-1024	-1	-1	-1	-1	4		0	0						Frog_fixed.avi	0
19911	1195	-1280	-1024	-1	-1	-1	-1	4	-1280	-1024	-1	-1	-1	-1	4		0	0						Frog_fixed.avi	0
19928	1196	-1280	-1024	-1	-1	-1	-1	4	-1280	-1024	-1	-1	-1	-1	4		0	0						Frog_fixed.avi	0
19945	1197	-1280	-1024	-1	-1	-1	-1	4	-1280	-1024	-1	-1	-1	-1	4		0	0						Frog_fixed.avi	0
19961	1198	-1280	-1024	-1	-1	-1	-1	4	-1280	-1024	-1	-1	-1	-1	4		0	0						Frog_fixed.avi	0
19978	1199	-1280	-1024	-1	-1	-1	-1	4	-1280	-1024	-1	-1	-1	-1	4		0	0						Frog_fixed.avi	0
19995	1200	-1280	-1024	-1	-1	-1	-1	4	-1280	-1024	-1	-1	-1	-1	4		0	0						Frog_fixed.avi	0
20011	1201	-1280	-1024	-1	-1	-1	-1	4	-1280	-1024	-1	-1	-1	-1	4		0	0						Frog_fixed.avi	0
20028	1202	-1280	-1024	-1	-1	-1	-1	4	-1280	-1024	-1	-1	-1	-1	4		0	0						Frog_fixed.avi	0
20045	1203	-1280	-1024	-1	-1	-1	-1	4	-1280	-1024	-1	-1	-1	-1	4		0	0						Frog_fixed.avi	0
20061	1204	-1280	-1024	-1	-1	-1	-1	4	-1280	-1024	-1	-1	-1	-1	4		0	0						Frog_fixed.avi	0
20078	1205	-1280	-1024	-1	-1	-1	-1	4	-1280	-1024	-1	-1	-1	-1	4		0	0						Frog_fixed.avi	0
20095	1206	-1280	-1024	-1	-1	-1	-1	4	-1280	-1024	-1	-1	-1	-1	4		0	0						Frog_fixed.avi	0
20111	1207	-1280	-1024	-1	-1	-1	-1	4	-1280	-1024	-1	-1	-1	-1	4		0	0						Frog_fixed.avi	0
20128	1208	-1280	-1024	-1	-1	-1	-1	4	-1280	-1024	-1	-1	-1	-1	4		0	0						Frog_fixed.avi	0
20144	1209	-1280	-1024	-1	-1	-1	-1	4	-1280	-1024	-1	-1	-1	-1	4		0	0						Frog_fixed.avi	0
20161	1210	-1280	-1024	-1	-1	-1	-1	4	-1280	-1024	-1	-1	-1	-1	4		0	0						Frog_fixed.avi	0
20178	1211	-1280	-1024	-1	-1	-1	-1	4	-1280	-1024	-1	-1	-1	-1	4		0	0						Frog_fixed.avi	0
20194	1212	-1280	-1024	-1	-1	-1	-1	4	-1280	-1024	-1	-1	-1	-1	4		0	0						Frog_fixed.avi	0
20211	1213	-1280	-1024	-1	-1	-1	-1	4	-1280	-1024	-1	-1	-1	-1	4		0	0						Frog_fixed.avi	0
20228	1214	-1280	-1024	-1	-1	-1	-1	4	-1280	-1024	-1	-1	-1	-1	4		0	0						Frog_fixed.avi	0
20244	1215	-1280	-1024	-1	-1	-1	-1	4	-1280	-1024	-1	-1	-1	-1	4		0	0						Frog_fixed.avi	0
20261	1216	-1280	-1024	-1	-1	-1	-1	4	-1280	-1024	-1	-1	-1	-1	4		0	0						Frog_fixed.avi	0
20278	1217	-1280	-1024	-1	-1	-1	-1	4	-1280	-1024	-1	-1	-1	-1	4		0	0						Frog_fixed.avi	0
20294	1218	-1280	-1024	-1	-1	-1	-1	4	-1280	-1024	-1	-1	-1	-1	4		0	0						Frog_fixed.avi	0
20311	1219	-1280	-1024	-1	-1	-1	-1	4	-1280	-1024	-1	-1	-1	-1	4		0	0						Frog_fixed.avi	0
20328	1220	-1280	-1024	-1	-1	-1	-1	4	-1280	-1024	-1	-1	-1	-1	4		0	0						Frog_fixed.avi	0
20344	1221	-1280	-1024	-1	-1	-1	-1	4	-1280	-1024	-1	-1	-1	-1	4		0	0						Frog_fixed.avi	0
20361	1222	-1280	-1024	-1	-1	-1	-1	4	-1280	-1024	-1	-1	-1	-1	4		0	0						Frog_fixed.avi	0
20378	1223	-1280	-1024	-1	-1	-1	-1	4	-1280	-1024	-1	-1	-1	-1	4		0	0						Frog_fixed.avi	0
20394	1224	-1280	-1024	-1	-1	-1	-1	4	-1280	-1024	-1	-1	-1	-1	4		0	0						Frog_fixed.avi	0
20411	1225	-1280	-1024	-1	-1	-1	-1	4	-1280	-1024	-1	-1	-1	-1	4		0	0						Frog_fixed.avi	0
20428	1226	-1280	-1024	-1	-1	-1	-1	4	-1280	-1024	-1	-1	-1	-1	4		0	0						Frog_fixed.avi	0
20444	1227	-1280	-1024	-1	-1	-1	-1	4	-1280	-1024	-1	-1	-1	-1	4		0	0						Frog_fixed.avi	0
20461	1228	-1280	-1024	-1	-1	-1	-1	4	-1280	-1024	-1	-1	-1	-1	4		0	0						Frog_fixed.avi	0
20478	1229	-1280	-1024	-1	-1	-1	-1	4	-1280	-1024	-1	-1	-1	-1	4		0	0						Frog_fixed.avi	0
20494	1230	-1280	-1024	-1	-1	-1	-1	4	-1280	-1024	-1	-1	-1	-1	4		0	0						Frog_fixed.avi	0
20511	1231	-1280	-1024	-1	-1	-1	-1	4	-1280	-1024	-1	-1	-1	-1	4		0	0						Frog_fixed.avi	0
20528	1232	-1280	-1024	-1	-1	-1	-1	4	-1280	-1024	-1	-1	-1	-1	4		0	0						Frog_fixed.avi	0
20544	1233	-1280	-1024	-1	-1	-1	-1	4	-1280	-1024	-1	-1	-1	-1	4		0	0						Frog_fixed.avi	0
20561	1234	-1280	-1024	-1	-1	-1	-1	4	-1280	-1024	-1	-1	-1	-1	4		0	0						Frog_fixed.avi	0
20578	1235	824.9028	478.8771	0.5985567	0.5531689	607.285	4.600566	0	844.405	539.5948	0.4538086	0.5217925	595.2646	4.56928	0	22	835	509						Frog_fixed.avi	0
20594	1236	-1280	-1024	-1	-1	-1	-1	4	-1280	-1024	-1	-1	-1	-1	4		0	0						Frog_fixed.avi	0
20611	1237	-1280	-1024	-1	-1	-1	-1	4	-1280	-1024	-1	-1	-1	-1	4		0	0						Frog_fixed.avi	0
20628	1238	-1280	-1024	-1	-1	-1	-1	4	-1280	-1024	-1	-1	-1	-1	4		0	0						Frog_fixed.avi	0
20644	1239	-1280	-1024	-1	-1	-1	-1	4	-1280	-1024	-1	-1	-1	-1	4		0	0						Frog_fixed.avi	0
20661	1240	-1280	-1024	-1	-1	-1	-1	4	-1280	-1024	-1	-1	-1	-1	4		0	0						Frog_fixed.avi	0
20677	1241	-1280	-1024	-1	-1	-1	-1	4	-1280	-1024	-1	-1	-1	-1	4		0	0						Frog_fixed.avi	0
20694	1242	-1280	-1024	-1	-1	-1	-1	4	-1280	-1024	-1	-1	-1	-1	4		0	0						Frog_fixed.avi	0
20711	1243	-1280	-1024	-1	-1	-1	-1	4	-1280	-1024	-1	-1	-1	-1	4		0	0						Frog_fixed.avi	0
20727	1244	826.1934	475.5437	0.6023725	0.5558306	610.3155	4.619145	0	838.0747	546.9399	0.4573128	0.5223829	594.0034	4.523227	0	23	832	511						Frog_fixed.avi	0
20744	1245	-1280	-1024	-1	-1	-1	-1	4	-1280	-1024	-1	-1	-1	-1	4		0	0						Frog_fixed.avi	0
20761	1246	-1280	-1024	-1	-1	-1	-1	4	-1280	-1024	-1	-1	-1	-1	4		0	0						Frog_fixed.avi	0
20777	1247	-1280	-1024	-1	-1	-1	-1	4	-1280	-1024	-1	-1	-1	-1	4		0	0						Frog_fixed.avi	0
20794	1248	-1280	-1024	-1	-1	-1	-1	4	-1280	-1024	-1	-1	-1	-1	4		0	0						Frog_fixed.avi	0
20811	1249	-1280	-1024	-1	-1	-1	-1	4	-1280	-1024	-1	-1	-1	-1	4		0	0						Frog_fixed.avi	0
20827	1250	-1280	-1024	-1	-1	-1	-1	4	-1280	-1024	-1	-1	-1	-1	4		0	0						Frog_fixed.avi	0
20844	1251	-1280	-1024	-1	-1	-1	-1	4	-1280	-1024	-1	-1	-1	-1	4		0	0						Frog_fixed.avi	0
20861	1252	-1280	-1024	-1	-1	-1	-1	4	-1280	-1024	-1	-1	-1	-1	4		0	0						Frog_fixed.avi	0
20877	1253	-1280	-1024	-1	-1	-1	-1	4	-1280	-1024	-1	-1	-1	-1	4		0	0						Frog_fixed.avi	0
20894	1254	-1280	-1024	-1	-1	-1	-1	4	-1280	-1024	-1	-1	-1	-1	4		0	0						Frog_fixed.avi	0
20911	1255	824.273	482.3722	0.6055399	0.5569094	611.2852	4.567852	0	840.5205	536.8037	0.4616735	0.5215776	598.9856	4.48603	0	24	832	510						Frog_fixed.avi	0
20927	1256	-1280	-1024	-1	-1	-1	-1	4	-1280	-1024	-1	-1	-1	-1	4		0	0						Frog_fixed.avi	0
20944	1257	-1280	-1024	-1	-1	-1	-1	4	-1280	-1024	-1	-1	-1	-1	4		0	0						Frog_fixed.avi	0
20961	1258	-1280	-1024	-1	-1	-1	-1	4	-1280	-1024	-1	-1	-1	-1	4		0	0						Frog_fixed.avi	0
20977	1259	-1280	-1024	-1	-1	-1	-1	4	-1280	-1024	-1	-1	-1	-1	4		0	0						Frog_fixed.avi	0
20994	1260	-1280	-1024	-1	-1	-1	-1	4	-1280	-1024	-1	-1	-1	-1	4		0	0						Frog_fixed.avi	0
21011	1261	-1280	-1024	-1	-1	-1	-1	4	-1280	-1024	-1	-1	-1	-1	4		0	0						Frog_fixed.avi	0
21027	1262	-1280	-1024	-1	-1	-1	-1	4	-1280	-1024	-1	-1	-1	-1	4		0	0						Frog_fixed.avi	0
21044	1263	824.6454	474.9949	0.6073465	0.5575539	614.7712	4.527404	0	843.6627	551.8701	0.4625613	0.5215154	595.5095	4.406565	0	25	834	513						Frog_fixed.avi	0
21061	1264	822.9596	472.7613	0.6074286	0.5578969	614.7712	4.51732	0	838.8975	549.9567	0.462679	0.5217663	595.5095	4.393321	0	25	831	511						Frog_fixed.avi	0
21077	1265	-1280	-1024	-1	-1	-1	-1	4	-1280	-1024	-1	-1	-1	-1	4	25	0	0						Frog_fixed.avi	0
21094	1266	-1280	-1024	-1	-1	-1	-1	4	-1280	-1024	-1	-1	-1	-1	4	25	0	0						Frog_fixed.avi	0
21111	1267	-1280	-1024	-1	-1	-1	-1	4	-1280	-1024	-1	-1	-1	-1	4	25	0	0						Frog_fixed.avi	0
21127	1268	836.9994	477.5294	0.6066033	0.5591613	610.514	4.464977	0	849.1143	553.5076	0.4626806	0.5228052	595.0114	4.395842	0	25	843	516						Frog_fixed.avi	0
21144	1269	840.1234	487.816	0.6065393	0.5593192	610.514	4.467087	0	853.2095	554.3694	0.4626283	0.5229796	595.0114	4.381968	0	25	847	521						Frog_fixed.avi	0
21161	1270	-1280	-1024	-1	-1	-1	-1	4	-1280	-1024	-1	-1	-1	-1	4	25	0	0						Frog_fixed.avi	0
21177	1271	845.7124	488.7087	0.6058468	0.5595783	608.0098	4.442345	0	858.3405	545.2572	0.4633097	0.5231682	600.6617	4.424785	0	25	852	517						Frog_fixed.avi	0
21194	1272	-1280	-1024	-1	-1	-1	-1	4	-1280	-1024	-1	-1	-1	-1	4	25	0	0						Frog_fixed.avi	0
21211	1273	838.8564	486.3533	0.6055344	0.5594828	608.0098	4.445396	0	856.001	544.6073	0.463001	0.523133	600.6617	4.416551	0	25	847	515						Frog_fixed.avi	0
21227	1274	-1280	-1024	-1	-1	-1	-1	4	-1280	-1024	-1	-1	-1	-1	4	25	0	0						Frog_fixed.avi	0
21244	1275	-1280	-1024	-1	-1	-1	-1	4	-1280	-1024	-1	-1	-1	-1	4	25	0	0						Frog_fixed.avi	0
21260	1276	-1280	-1024	-1	-1	-1	-1	4	-1280	-1024	-1	-1	-1	-1	4	25	0	0						Frog_fixed.avi	0
21277	1277	858.921	479.6277	0.605521	0.5585658	611.5543	4.499125	0	871.1053	529.7924	0.4628782	0.522564	605.292	4.44694	0	25	865	505						Frog_fixed.avi	0
21294	1278	-1280	-1024	-1	-1	-1	-1	4	-1280	-1024	-1	-1	-1	-1	4		0	0						Frog_fixed.avi	0
21310	1279	-1280	-1024	-1	-1	-1	-1	4	-1280	-1024	-1	-1	-1	-1	4		0	0						Frog_fixed.avi	0
21327	1280	-1280	-1024	-1	-1	-1	-1	4	-1280	-1024	-1	-1	-1	-1	4		0	0						Frog_fixed.avi	0
21344	1281	-1280	-1024	-1	-1	-1	-1	4	-1280	-1024	-1	-1	-1	-1	4		0	0						Frog_fixed.avi	0
21360	1282	-1280	-1024	-1	-1	-1	-1	4	-1280	-1024	-1	-1	-1	-1	4		0	0						Frog_fixed.avi	0
21377	1283	-1280	-1024	-1	-1	-1	-1	4	-1280	-1024	-1	-1	-1	-1	4		0	0						Frog_fixed.avi	0
21394	1284	-1280	-1024	-1	-1	-1	-1	4	-1280	-1024	-1	-1	-1	-1	4		0	0						Frog_fixed.avi	0
21410	1285	-1280	-1024	-1	-1	-1	-1	4	-1280	-1024	-1	-1	-1	-1	4		0	0						Frog_fixed.avi	0
21427	1286	-1280	-1024	-1	-1	-1	-1	4	-1280	-1024	-1	-1	-1	-1	4		0	0						Frog_fixed.avi	0
21444	1287	-1280	-1024	-1	-1	-1	-1	4	-1280	-1024	-1	-1	-1	-1	4		0	0						Frog_fixed.avi	0
21460	1288	-1280	-1024	-1	-1	-1	-1	4	-1280	-1024	-1	-1	-1	-1	4		0	0						Frog_fixed.avi	0
21477	1289	-1280	-1024	-1	-1	-1	-1	4	-1280	-1024	-1	-1	-1	-1	4		0	0						Frog_fixed.avi	0
21494	1290	-1280	-1024	-1	-1	-1	-1	4	-1280	-1024	-1	-1	-1	-1	4		0	0						Frog_fixed.avi	0
21510	1291	-1280	-1024	-1	-1	-1	-1	4	-1280	-1024	-1	-1	-1	-1	4		0	0						Frog_fixed.avi	0
21527	1292	-1280	-1024	-1	-1	-1	-1	4	-1280	-1024	-1	-1	-1	-1	4		0	0						Frog_fixed.avi	0
21544	1293	-1280	-1024	-1	-1	-1	-1	4	-1280	-1024	-1	-1	-1	-1	4		0	0						Frog_fixed.avi	0
21560	1294	-1280	-1024	-1	-1	-1	-1	4	-1280	-1024	-1	-1	-1	-1	4		0	0						Frog_fixed.avi	0
21577	1295	879.6998	464.336	0.598886	0.555501	604.3297	4.420972	0	911.3391	501.1151	0.4560508	0.5213491	597.7573	4.418009	0	26	896	483						Frog_fixed.avi	0
21594	1296	884.3963	437.559	0.5976461	0.5559865	608.801	4.517067	0	912.7574	500.0523	0.4562924	0.5215021	600.9523	4.435474	0	26	899	469						Frog_fixed.avi	0
21610	1297	880.1983	458.2808	0.5981838	0.5557083	603.1559	4.419461	0	914.0221	489.6424	0.4560381	0.5214753	600.9507	4.43331	0	26	897	474						Frog_fixed.avi	0
21627	1298	883.1286	459.4635	0.5980341	0.5553296	603.136	4.392671	0	915.3224	488.098	0.4558364	0.5213766	600.9507	4.427453	0	26	899	474						Frog_fixed.avi	0
21644	1299	-1280	-1024	-1	-1	-1	-1	4	-1280	-1024	-1	-1	-1	-1	4	26	0	0						Frog_fixed.avi	0
21660	1300	-1280	-1024	-1	-1	-1	-1	4	-1280	-1024	-1	-1	-1	-1	4	26	0	0						Frog_fixed.avi	0
21677	1301	-1280	-1024	-1	-1	-1	-1	4	-1280	-1024	-1	-1	-1	-1	4	26	0	0						Frog_fixed.avi	0
21694	1302	-1280	-1024	-1	-1	-1	-1	4	-1280	-1024	-1	-1	-1	-1	4	26	0	0						Frog_fixed.avi	0
21710	1303	885.0272	462.7532	0.5971793	0.5537921	602.9096	4.40794	0	906.928	495.5626	0.4548807	0.5201641	600.9025	4.41975	0	26	896	479						Frog_fixed.avi	0
21727	1304	-1280	-1024	-1	-1	-1	-1	4	-1280	-1024	-1	-1	-1	-1	4		0	0						Frog_fixed.avi	0
21743	1305	-1280	-1024	-1	-1	-1	-1	4	-1280	-1024	-1	-1	-1	-1	4		0	0						Frog_fixed.avi	0
21760	1306	-1280	-1024	-1	-1	-1	-1	4	-1280	-1024	-1	-1	-1	-1	4		0	0						Frog_fixed.avi	0
21777	1307	-1280	-1024	-1	-1	-1	-1	4	-1280	-1024	-1	-1	-1	-1	4		0	0						Frog_fixed.avi	0
21793	1308	-1280	-1024	-1	-1	-1	-1	4	-1280	-1024	-1	-1	-1	-1	4		0	0						Frog_fixed.avi	0
21810	1309	-1280	-1024	-1	-1	-1	-1	4	-1280	-1024	-1	-1	-1	-1	4		0	0						Frog_fixed.avi	0
21827	1310	-1280	-1024	-1	-1	-1	-1	4	-1280	-1024	-1	-1	-1	-1	4		0	0						Frog_fixed.avi	0
21843	1311	-1280	-1024	-1	-1	-1	-1	4	-1280	-1024	-1	-1	-1	-1	4		0	0						Frog_fixed.avi	0
21860	1312	-1280	-1024	-1	-1	-1	-1	4	-1280	-1024	-1	-1	-1	-1	4		0	0						Frog_fixed.avi	0
21877	1313	-1280	-1024	-1	-1	-1	-1	4	-1280	-1024	-1	-1	-1	-1	4		0	0						Frog_fixed.avi	0
21893	1314	-1280	-1024	-1	-1	-1	-1	4	-1280	-1024	-1	-1	-1	-1	4		0	0						Frog_fixed.avi	0
21910	1315	897.6248	450.3327	0.5954672	0.5516455	607.6196	4.47749	0	908.9472	489.1515	0.451428	0.5192595	597.4788	4.443319	0	27	903	470						Frog_fixed.avi	0
21927	1316	-1280	-1024	-1	-1	-1	-1	4	-1280	-1024	-1	-1	-1	-1	4	27	0	0						Frog_fixed.avi	0
21943	1317	-1280	-1024	-1	-1	-1	-1	4	-1280	-1024	-1	-1	-1	-1	4	27	0	0						Frog_fixed.avi	0
21960	1318	-1280	-1024	-1	-1	-1	-1	4	-1280	-1024	-1	-1	-1	-1	4	27	0	0						Frog_fixed.avi	0
21977	1319	891.0468	439.9351	0.5931717	0.5505104	610.2681	4.510457	0	910.8442	485.4509	0.449962	0.518338	597.4186	4.448728	0	27	901	463						Frog_fixed.avi	0
21993	1320	887.9245	457.8083	0.592693	0.5499209	601.6359	4.423769	0	906.8512	498.1463	0.4496273	0.5180465	597.3287	4.435512	0	27	897	478						Frog_fixed.avi	0
22010	1321	-1280	-1024	-1	-1	-1	-1	4	-1280	-1024	-1	-1	-1	-1	4		0	0						Frog_fixed.avi	0
22027	1322	-1280	-1024	-1	-1	-1	-1	4	-1280	-1024	-1	-1	-1	-1	4		0	0						Frog_fixed.avi	0
22043	1323	-1280	-1024	-1	-1	-1	-1	4	-1280	-1024	-1	-1	-1	-1	4		0	0						Frog_fixed.avi	0
22060	1324	-1280	-1024	-1	-1	-1	-1	4	-1280	-1024	-1	-1	-1	-1	4		0	0						Frog_fixed.avi	0
22077	1325	-1280	-1024	-1	-1	-1	-1	4	-1280	-1024	-1	-1	-1	-1	4		0	0						Frog_fixed.avi	0
22093	1326	-1280	-1024	-1	-1	-1	-1	4	-1280	-1024	-1	-1	-1	-1	4		0	0						Frog_fixed.avi	0
22110	1327	-1280	-1024	-1	-1	-1	-1	4	-1280	-1024	-1	-1	-1	-1	4		0	0						Frog_fixed.avi	0
22127	1328	-1280	-1024	-1	-1	-1	-1	4	-1280	-1024	-1	-1	-1	-1	4		0	0						Frog_fixed.avi	0
22143	1329	-1280	-1024	-1	-1	-1	-1	4	-1280	-1024	-1	-1	-1	-1	4		0	0						Frog_fixed.avi	0
22160	1330	-1280	-1024	-1	-1	-1	-1	4	-1280	-1024	-1	-1	-1	-1	4		0	0						Frog_fixed.avi	0
22177	1331	-1280	-1024	-1	-1	-1	-1	4	-1280	-1024	-1	-1	-1	-1	4		0	0						Frog_fixed.avi	0
22193	1332	-1280	-1024	-1	-1	-1	-1	4	-1280	-1024	-1	-1	-1	-1	4		0	0						Frog_fixed.avi	0
22210	1333	-1280	-1024	-1	-1	-1	-1	4	-1280	-1024	-1	-1	-1	-1	4		0	0						Frog_fixed.avi	0
22227	1334	-1280	-1024	-1	-1	-1	-1	4	-1280	-1024	-1	-1	-1	-1	4		0	0						Frog_fixed.avi	0
22243	1335	-1280	-1024	-1	-1	-1	-1	4	-1280	-1024	-1	-1	-1	-1	4		0	0						Frog_fixed.avi	0
22260	1336	453.1127	746.4019	0.5917301	0.5503392	604.2898	4.512465	0	484.4994	759.8863	0.4497226	0.5193973	596.4589	4.513718	0	28	469	753						Frog_fixed.avi	0
22276	1337	405.7721	786.465	0.5925992	0.5507116	601.6489	4.475004	0	398.6241	797.4362	0.4503147	0.5195601	596.3632	4.490762	0	28	402	792						Frog_fixed.avi	0
22293	1338	379.8115	809.7019	0.5927059	0.5510179	601.8779	4.461275	0	390.6317	823.7281	0.4502756	0.5193557	596.5815	4.463024	0	28	385	817						Frog_fixed.avi	0
22310	1339	-1280	-1024	-1	-1	-1	-1	4	-1280	-1024	-1	-1	-1	-1	4		0	0						Frog_fixed.avi	0
22326	1340	-1280	-1024	-1	-1	-1	-1	4	-1280	-1024	-1	-1	-1	-1	4		0	0						Frog_fixed.avi	0
22343	1341	-1280	-1024	-1	-1	-1	-1	4	-1280	-1024	-1	-1	-1	-1	4		0	0						Frog_fixed.avi	0
22360	1342	-1280	-1024	-1	-1	-1	-1	4	-1280	-1024	-1	-1	-1	-1	4		0	0						Frog_fixed.avi	0
22376	1343	-1280	-1024	-1	-1	-1	-1	4	-1280	-1024	-1	-1	-1	-1	4		0	0						Frog_fixed.avi	0
22393	1344	-1280	-1024	-1	-1	-1	-1	4	-1280	-1024	-1	-1	-1	-1	4		0	0						Frog_fixed.avi	0
22410	1345	-1280	-1024	-1	-1	-1	-1	4	-1280	-1024	-1	-1	-1	-1	4		0	0						Frog_fixed.avi	0
22426	1346	385.9069	800.3322	0.5939327	0.5534918	603.3532	4.487559	0	409.8539	813.7729	0.4514599	0.5208315	597.5502	4.452312	0	29	398	807						Frog_fixed.avi	0
22443	1347	388.1336	795.0748	0.5940326	0.5537356	603.6666	4.49218	0	405.5338	806.0286	0.4515893	0.5212006	597.5508	4.489931	0	29	397	801						Frog_fixed.avi	0
22460	1348	-1280	-1024	-1	-1	-1	-1	4	-1280	-1024	-1	-1	-1	-1	4		0	0						Frog_fixed.avi	0
22476	1349	-1280	-1024	-1	-1	-1	-1	4	-1280	-1024	-1	-1	-1	-1	4		0	0						Frog_fixed.avi	0
22493	1350	-1280	-1024	-1	-1	-1	-1	4	-1280	-1024	-1	-1	-1	-1	4		0	0						Frog_fixed.avi	0
22510	1351	-1280	-1024	-1	-1	-1	-1	4	-1280	-1024	-1	-1	-1	-1	4		0	0						Frog_fixed.avi	0
22526	1352	-1280	-1024	-1	-1	-1	-1	4	-1280	-1024	-1	-1	-1	-1	4		0	0						Frog_fixed.avi	0
22543	1353	-1280	-1024	-1	-1	-1	-1	4	-1280	-1024	-1	-1	-1	-1	4		0	0						Frog_fixed.avi	0
22560	1354	-1280	-1024	-1	-1	-1	-1	4	-1280	-1024	-1	-1	-1	-1	4		0	0						Frog_fixed.avi	0
22576	1355	438.6073	885.9672	0.592621	0.5545642	606.9318	4.487983	0	460.0621	895.0861	0.4511758	0.521172	601.4408	4.473477	0	30	449	891						Frog_fixed.avi	0
22593	1356	448.0284	915.0117	0.5921228	0.5544171	607.6683	4.474004	0	461.1071	930.0756	0.4507621	0.5206386	601.9968	4.451929	0	30	455	923						Frog_fixed.avi	0
22610	1357	441.3245	906.467	0.5915223	0.554219	608.3243	4.465373	0	462.5035	919.8741	0.4502729	0.5200467	602.6229	4.431605	0	30	452	913						Frog_fixed.avi	0
22626	1358	443.3192	907.5671	0.5908347	0.5540247	609.0564	4.453859	0	469.6753	920.741	0.449722	0.5195087	603.1917	4.424994	0	30	456	914						Frog_fixed.avi	0
22643	1359	448.7702	908.1535	0.5901058	0.5539836	609.7034	4.441706	0	468.1716	924.2067	0.4491237	0.5191814	603.9731	4.395932	0	30	458	916						Frog_fixed.avi	0
22660	1360	449.174	910.2714	0.5893563	0.5541537	610.7226	4.425486	0	469.454	918.7546	0.448523	0.519294	604.6957	4.389602	0	30	459	915						Frog_fixed.avi	0
22676	1361	443.8746	915.1815	0.5885807	0.5546131	611.582	4.40482	0	471.3752	917.5663	0.4479341	0.5197719	605.3356	4.377009	0	30	458	916						Frog_fixed.avi	0
22693	1362	452.2599	909.5009	0.5878668	0.5552745	612.4997	4.394832	0	471.7218	924.7166	0.4473477	0.5206373	606.2355	4.357007	0	30	462	917						Frog_fixed.avi	0
22710	1363	444.2601	915.5593	0.5870646	0.5557483	612.6034	4.360666	0	472.3679	919.4864	0.4468046	0.5217848	606.8497	4.346444	0	30	458	918						Frog_fixed.avi	0
22726	1364	456.6924	918.0767	0.5864252	0.556815	612.6016	4.353033	0	468.8968	923.2516	0.4462685	0.5229952	607.4871	4.323711	0	30	463	921						Frog_fixed.avi	0
22743	1365	449.6127	915.4144	0.585774	0.5574141	615.2552	4.360027	0	469.2379	921.3035	0.4457503	0.5240398	608.3548	4.310098	0	30	459	918						Frog_fixed.avi	0
22759	1366	446.9838	910.1245	0.5851631	0.5578091	616.1963	4.343382	0	469.2941	916.5662	0.445315	0.5249501	609.2875	4.3005	0	30	458	913						Frog_fixed.avi	0
22776	1367	448.6304	908.0255	0.5847299	0.5579106	617.2295	4.323125	0	469.4524	920.7302	0.445093	0.5255866	609.7744	4.273721	0	30	459	914						Frog_fixed.avi	0
22793	1368	445.2624	907.0865	0.5845199	0.5575849	618.1818	4.316807	0	466.1328	920.3171	0.4450582	0.5259582	610.6819	4.265336	0	30	456	914						Frog_fixed.avi	0
22809	1369	444.2142	909.5001	0.5846225	0.5564498	619.1591	4.302646	0	470.8777	920.3429	0.4454222	0.5255524	611.333	4.254613	0	30	458	915						Frog_fixed.avi	0
22826	1370	450.46	903.2472	0.5851065	0.5543206	620.073	4.293368	0	464.4156	920.8408	0.4461158	0.5242416	612.0695	4.234408	0	30	457	912						Frog_fixed.avi	0
22843	1371	455.0112	905.1729	0.5857378	0.5517319	621.0124	4.301209	0	465.6847	920.8906	0.4470117	0.5224749	612.7676	4.232225	0	30	460	913						Frog_fixed.avi	0
22859	1372	452.7975	904.0329	0.5864051	0.5490459	621.9744	4.256513	0	465.6907	916.7054	0.4479654	0.5204905	613.4609	4.203377	0	30	459	910						Frog_fixed.avi	0
22876	1373	447.3744	903.077	0.5869825	0.5461022	623.202	4.247751	0	469.0076	921.9511	0.4488893	0.5182508	614.0826	4.194548	0	30	458	913						Frog_fixed.avi	0
22893	1374	455.5285	900.5526	0.5875215	0.5430294	624.2787	4.247025	0	466.4488	923.9868	0.4496836	0.5161105	614.9243	4.182871	0	30	461	912						Frog_fixed.avi	0
22909	1375	449.4925	899.7937	0.5879357	0.5396054	625.4237	4.228496	0	461.845	916.41	0.4503064	0.5140168	615.7567	4.163103	0	30	456	908						Frog_fixed.avi	0
22926	1376	458.9402	894.9172	0.5883786	0.5357801	626.3255	4.231506	0	469.6515	921.0734	0.4509081	0.5119973	616.6348	4.175322	0	30	464	908						Frog_fixed.avi	0
22943	1377	449.8697	886.7364	0.5886018	0.5328549	627.2469	4.209168	0	470.7741	914.5013	0.4512734	0.5112745	617.2014	4.16124	0	30	460	901						Frog_fixed.avi	0
22959	1378	494.7166	880.3602	0.5881941	0.5303414	627.5412	4.179086	0	526.8564	943.8662	0.4506137	0.5109531	617.6198	4.061622	0	30	511	912						Frog_fixed.avi	0
22976	1379	-1280	-1024	-1	-1	-1	-1	4	775.9772	1061.625	0.4483879	0.5114649	617.6202	3.435934	0	30	776	1062						Frog_fixed.avi	0
22993	1380	886.4	766.3181	0.5835962	0.5270077	627.5412	3.819896	0	864.4735	938.1101	0.4465927	0.5129325	620.095	3.536396	0	31	875	852						Frog_fixed.avi	0
23009	1381	-1280	-1024	-1	-1	-1	-1	4	898.4449	775.1481	0.4455479	0.5148702	619.9335	3.821507	0	31	898	775						Frog_fixed.avi	0
23026	1382	901.9843	562.0493	0.581522	0.5246572	627.5412	4.193094	0	906.0196	631.2429	0.4440483	0.5168467	619.9338	4.086136	0	31	904	597						Frog_fixed.avi	0
23043	1383	-1280	-1024	-1	-1	-1	-1	4	-1280	-1024	-1	-1	-1	-1	4	31	0	0						Frog_fixed.avi	0
23059	1384	910.549	557.1902	0.5784152	0.5198482	627.5412	4.20093	0	908.0013	611.0245	0.4402167	0.5191717	621.1298	4.146944	0	31	909	584						Frog_fixed.avi	0
23076	1385	910.549	557.1902	0.5777228	0.5180995	635.2839	4.20093	0	913.3291	605.8264	0.4376905	0.5211948	620.9922	4.152152	0	31	912	582						Frog_fixed.avi	0
23093	1386	917.7518	542.4485	0.5753142	0.5169987	635.2839	4.230406	0	918.4575	612.3597	0.4351228	0.5225306	621.5748	4.154796	0	31	918	577						Frog_fixed.avi	0
23109	1387	913.0707	542.3171	0.5725936	0.5163526	635.2839	4.213247	0	914.8007	619.8578	0.4321115	0.5242484	621.9918	4.147535	0	31	914	581						Frog_fixed.avi	0
23126	1388	916.4124	547.0901	0.5697191	0.5157093	635.2839	4.232932	0	922.4459	612.0599	0.4289541	0.5257295	622.4398	4.165112	0	31	919	580						Frog_fixed.avi	0
23143	1389	-1280	-1024	-1	-1	-1	-1	4	-1280	-1024	-1	-1	-1	-1	4	31	0	0						Frog_fixed.avi	0
23159	1390	-1280	-1024	-1	-1	-1	-1	4	-1280	-1024	-1	-1	-1	-1	4	31	0	0						Frog_fixed.avi	0
23176	1391	-1280	-1024	-1	-1	-1	-1	4	-1280	-1024	-1	-1	-1	-1	4	31	0	0						Frog_fixed.avi	0
23193	1392	906.3215	452.2564	0.5568652	0.5156943	633.7426	4.258297	0	921.0217	525.4807	0.4172142	0.5306858	624.2742	4.135625	0	32	914	489						Frog_fixed.avi	0
23209	1393	899.7445	403.5474	0.5562127	0.5161542	637.0842	4.2341	0	911.3433	526.4647	0.4147449	0.5325475	624.6908	4.16539	0	32	906	465						Frog_fixed.avi	0
23226	1394	901.8802	435.2798	0.5542207	0.5174829	637.0842	4.221946	0	907.7128	532.044	0.4128172	0.5336288	625.1149	4.137683	0	32	905	484						Frog_fixed.avi	0
23243	1395	899.9227	442.8159	0.5525326	0.5189497	637.0842	4.199816	0	906.3599	531.4116	0.4110879	0.5349924	625.5025	4.158632	0	32	903	487						Frog_fixed.avi	0
23259	1396	905.1404	441.4179	0.5512559	0.5208724	637.0842	4.201355	0	908.8969	525.1173	0.409751	0.5365217	625.6584	4.121274	0	32	907	483						Frog_fixed.avi	0
23276	1397	-1280	-1024	-1	-1	-1	-1	4	-1280	-1024	-1	-1	-1	-1	4	32	0	0						Frog_fixed.avi	0
23293	1398	900.8265	464.6178	0.5478681	0.5252283	627.1088	4.128634	0	908.437	527.4021	0.4080766	0.5398124	625.9179	4.137562	0	32	905	496						Frog_fixed.avi	0
23309	1399	908.0638	465.9733	0.5473176	0.5274431	627.1088	4.136793	0	913.0344	529.5552	0.4075299	0.5413585	625.9543	4.127386	0	32	911	498						Frog_fixed.avi	0
23326	1400	903.3054	466.0128	0.5467948	0.5294581	627.1088	4.128607	0	907.4175	531.7241	0.4070322	0.5427737	626.0054	4.124848	0	32	905	499						Frog_fixed.avi	0
23342	1401	910.8749	476.0875	0.5462373	0.5313182	627.1088	4.13662	0	909.8392	525.6492	0.4064898	0.5441594	625.9976	4.145765	0	32	910	501						Frog_fixed.avi	0
23359	1402	902.98	458.6694	0.5456087	0.5332975	627.1049	4.197987	0	912.3582	524.16	0.4057831	0.5454	626.1738	4.128142	0	32	908	491						Frog_fixed.avi	0
23376	1403	906.9141	483.921	0.5448047	0.5343578	627.8505	4.11988	0	906.831	538.8922	0.4049407	0.5467184	626.1365	4.123285	0	32	907	511						Frog_fixed.avi	0
23392	1404	904.5149	472.9353	0.5437459	0.5357224	627.8505	4.14818	0	909.2773	524.8053	0.4038923	0.5481864	626.1493	4.129205	0	32	907	499						Frog_fixed.avi	0
23409	1405	901.9553	468.0566	0.542437	0.5368199	627.8505	4.119711	0	903.6085	529.8586	0.4025678	0.5496116	626.1679	4.121333	0	32	903	499						Frog_fixed.avi	0
23426	1406	900.1159	471.5056	0.5409475	0.5376855	627.8505	4.140691	0	905.5252	523.8135	0.4010859	0.551073	626.1663	4.145521	0	32	903	498						Frog_fixed.avi	0
23442	1407	904.6794	466.6725	0.5392646	0.5383348	627.8505	4.130375	0	907.9511	524.075	0.3994262	0.5525087	626.1951	4.134879	0	32	906	495						Frog_fixed.avi	0
23459	1408	905.652	474.8316	0.5374142	0.5389234	627.8505	4.134855	0	901.3384	525.9225	0.397543	0.5539013	626.2342	4.133435	0	32	903	500						Frog_fixed.avi	0
23476	1409	-1280	-1024	-1	-1	-1	-1	4	-1280	-1024	-1	-1	-1	-1	4	32	0	0						Frog_fixed.avi	0
23492	1410	-1280	-1024	-1	-1	-1	-1	4	-1280	-1024	-1	-1	-1	-1	4	32	0	0						Frog_fixed.avi	0
23509	1411	-1280	-1024	-1	-1	-1	-1	4	-1280	-1024	-1	-1	-1	-1	4	32	0	0						Frog_fixed.avi	0
23526	1412	899.1575	468.2353	0.5297505	0.539272	627.8505	4.168121	0	898.6844	528.363	0.3897218	0.5564593	626.0651	4.143179	0	32	899	498						Frog_fixed.avi	0
23542	1413	896.9992	435.0089	0.5280293	0.5390289	627.8505	4.166191	0	900.9223	498.2233	0.387946	0.5563191	625.931	4.156146	0	32	899	467						Frog_fixed.avi	0
23559	1414	-1280	-1024	-1	-1	-1	-1	4	-1280	-1024	-1	-1	-1	-1	4		0	0						Frog_fixed.avi	0
23576	1415	-1280	-1024	-1	-1	-1	-1	4	-1280	-1024	-1	-1	-1	-1	4		0	0						Frog_fixed.avi	0
23592	1416	-1280	-1024	-1	-1	-1	-1	4	-1280	-1024	-1	-1	-1	-1	4		0	0						Frog_fixed.avi	0
23609	1417	-1280	-1024	-1	-1	-1	-1	4	-1280	-1024	-1	-1	-1	-1	4		0	0						Frog_fixed.avi	0
23626	1418	-1280	-1024	-1	-1	-1	-1	4	-1280	-1024	-1	-1	-1	-1	4		0	0						Frog_fixed.avi	0
23642	1419	-1280	-1024	-1	-1	-1	-1	4	-1280	-1024	-1	-1	-1	-1	4		0	0						Frog_fixed.avi	0
23659	1420	-1280	-1024	-1	-1	-1	-1	4	-1280	-1024	-1	-1	-1	-1	4		0	0						Frog_fixed.avi	0
23676	1421	-1280	-1024	-1	-1	-1	-1	4	-1280	-1024	-1	-1	-1	-1	4		0	0						Frog_fixed.avi	0
23692	1422	-1280	-1024	-1	-1	-1	-1	4	-1280	-1024	-1	-1	-1	-1	4		0	0						Frog_fixed.avi	0
23709	1423	-1280	-1024	-1	-1	-1	-1	4	-1280	-1024	-1	-1	-1	-1	4		0	0						Frog_fixed.avi	0
23726	1424	-1280	-1024	-1	-1	-1	-1	4	-1280	-1024	-1	-1	-1	-1	4		0	0						Frog_fixed.avi	0
23742	1425	-1280	-1024	-1	-1	-1	-1	4	-1280	-1024	-1	-1	-1	-1	4		0	0						Frog_fixed.avi	0
23759	1426	-1280	-1024	-1	-1	-1	-1	4	-1280	-1024	-1	-1	-1	-1	4		0	0						Frog_fixed.avi	0
23776	1427	-1280	-1024	-1	-1	-1	-1	4	-1280	-1024	-1	-1	-1	-1	4		0	0						Frog_fixed.avi	0
23792	1428	-1280	-1024	-1	-1	-1	-1	4	-1280	-1024	-1	-1	-1	-1	4		0	0						Frog_fixed.avi	0
23809	1429	889.6241	429.421	0.5141484	0.5281342	618.9156	4.237069	0	907.3624	496.6532	0.3725227	0.5421301	617.0197	4.247211	0	33	898	463						Frog_fixed.avi	0
23826	1430	-1280	-1024	-1	-1	-1	-1	4	-1280	-1024	-1	-1	-1	-1	4	33	0	0						Frog_fixed.avi	0
23842	1431	-1280	-1024	-1	-1	-1	-1	4	-1280	-1024	-1	-1	-1	-1	4	33	0	0						Frog_fixed.avi	0
23859	1432	881.2159	419.9021	0.5143223	0.5255023	618.9156	4.282745	0	897.4697	497.2101	0.3719716	0.5400491	614.8469	4.240232	0	33	889	459						Frog_fixed.avi	0
23875	1433	885.3136	435.3713	0.5145442	0.5246256	618.9156	4.300365	0	895.8301	490.9859	0.3719301	0.5393262	614.0898	4.25449	0	33	891	463						Frog_fixed.avi	0
23892	1434	-1280	-1024	-1	-1	-1	-1	4	-1280	-1024	-1	-1	-1	-1	4		0	0						Frog_fixed.avi	0
23909	1435	-1280	-1024	-1	-1	-1	-1	4	-1280	-1024	-1	-1	-1	-1	4		0	0						Frog_fixed.avi	0
23925	1436	-1280	-1024	-1	-1	-1	-1	4	-1280	-1024	-1	-1	-1	-1	4		0	0						Frog_fixed.avi	0
23942	1437	-1280	-1024	-1	-1	-1	-1	4	-1280	-1024	-1	-1	-1	-1	4		0	0						Frog_fixed.avi	0
23959	1438	-1280	-1024	-1	-1	-1	-1	4	-1280	-1024	-1	-1	-1	-1	4		0	0						Frog_fixed.avi	0
23975	1439	-1280	-1024	-1	-1	-1	-1	4	-1280	-1024	-1	-1	-1	-1	4		0	0						Frog_fixed.avi	0
23992	1440	-1280	-1024	-1	-1	-1	-1	4	-1280	-1024	-1	-1	-1	-1	4		0	0						Frog_fixed.avi	0
24009	1441	-1280	-1024	-1	-1	-1	-1	4	-1280	-1024	-1	-1	-1	-1	4		0	0						Frog_fixed.avi	0
24025	1442	-1280	-1024	-1	-1	-1	-1	4	-1280	-1024	-1	-1	-1	-1	4		0	0						Frog_fixed.avi	0
24042	1443	-1280	-1024	-1	-1	-1	-1	4	-1280	-1024	-1	-1	-1	-1	4		0	0						Frog_fixed.avi	0
24059	1444	-1280	-1024	-1	-1	-1	-1	4	-1280	-1024	-1	-1	-1	-1	4		0	0						Frog_fixed.avi	0
24075	1445	-1280	-1024	-1	-1	-1	-1	4	-1280	-1024	-1	-1	-1	-1	4		0	0						Frog_fixed.avi	0
24092	1446	-1280	-1024	-1	-1	-1	-1	4	-1280	-1024	-1	-1	-1	-1	4		0	0						Frog_fixed.avi	0
24109	1447	-1280	-1024	-1	-1	-1	-1	4	-1280	-1024	-1	-1	-1	-1	4		0	0						Frog_fixed.avi	0
24125	1448	-1280	-1024	-1	-1	-1	-1	4	-1280	-1024	-1	-1	-1	-1	4		0	0						Frog_fixed.avi	0
24142	1449	-1280	-1024	-1	-1	-1	-1	4	-1280	-1024	-1	-1	-1	-1	4		0	0						Frog_fixed.avi	0
24159	1450	882.9833	407.7297	0.5193335	0.5222587	621.7759	4.452899	0	895.2174	499.718	0.3734971	0.5323288	607.454	4.305618	0	34	889	454						Frog_fixed.avi	0
24175	1451	879.5153	406.3168	0.5174788	0.5223618	609.0472	4.445397	0	889.6762	500.5615	0.3734977	0.5322104	605.423	4.306889	0	34	885	453						Frog_fixed.avi	0
24192	1452	-1280	-1024	-1	-1	-1	-1	4	-1280	-1024	-1	-1	-1	-1	4		0	0						Frog_fixed.avi	0
24209	1453	-1280	-1024	-1	-1	-1	-1	4	-1280	-1024	-1	-1	-1	-1	4		0	0						Frog_fixed.avi	0
24225	1454	-1280	-1024	-1	-1	-1	-1	4	-1280	-1024	-1	-1	-1	-1	4		0	0						Frog_fixed.avi	0
24242	1455	-1280	-1024	-1	-1	-1	-1	4	-1280	-1024	-1	-1	-1	-1	4		0	0						Frog_fixed.avi	0
24258	1456	-1280	-1024	-1	-1	-1	-1	4	-1280	-1024	-1	-1	-1	-1	4		0	0						Frog_fixed.avi	0
24275	1457	-1280	-1024	-1	-1	-1	-1	4	-1280	-1024	-1	-1	-1	-1	4		0	0						Frog_fixed.avi	0
24292	1458	-1280	-1024	-1	-1	-1	-1	4	-1280	-1024	-1	-1	-1	-1	4		0	0						Frog_fixed.avi	0
24308	1459	860.4776	442.1003	0.5225899	0.5257148	606.2218	4.38157	0	880.5991	499.2154	0.3793203	0.5323414	607.7183	4.354648	0	35	871	471						Frog_fixed.avi	0
24325	1460	-1280	-1024	-1	-1	-1	-1	4	-1280	-1024	-1	-1	-1	-1	4		0	0						Frog_fixed.avi	0
24342	1461	-1280	-1024	-1	-1	-1	-1	4	-1280	-1024	-1	-1	-1	-1	4		0	0						Frog_fixed.avi	0
24358	1462	-1280	-1024	-1	-1	-1	-1	4	-1280	-1024	-1	-1	-1	-1	4		0	0						Frog_fixed.avi	0
24375	1463	-1280	-1024	-1	-1	-1	-1	4	-1280	-1024	-1	-1	-1	-1	4		0	0						Frog_fixed.avi	0
24392	1464	-1280	-1024	-1	-1	-1	-1	4	-1280	-1024	-1	-1	-1	-1	4		0	0						Frog_fixed.avi	0
24408	1465	-1280	-1024	-1	-1	-1	-1	4	-1280	-1024	-1	-1	-1	-1	4		0	0						Frog_fixed.avi	0
24425	1466	-1280	-1024	-1	-1	-1	-1	4	-1280	-1024	-1	-1	-1	-1	4		0	0						Frog_fixed.avi	0
24442	1467	-1280	-1024	-1	-1	-1	-1	4	-1280	-1024	-1	-1	-1	-1	4		0	0						Frog_fixed.avi	0
24458	1468	-1280	-1024	-1	-1	-1	-1	4	-1280	-1024	-1	-1	-1	-1	4		0	0						Frog_fixed.avi	0
24475	1469	-1280	-1024	-1	-1	-1	-1	4	-1280	-1024	-1	-1	-1	-1	4		0	0						Frog_fixed.avi	0
24492	1470	-1280	-1024	-1	-1	-1	-1	4	-1280	-1024	-1	-1	-1	-1	4		0	0						Frog_fixed.avi	0
24508	1471	-1280	-1024	-1	-1	-1	-1	4	-1280	-1024	-1	-1	-1	-1	4		0	0						Frog_fixed.avi	0
24525	1472	-1280	-1024	-1	-1	-1	-1	4	-1280	-1024	-1	-1	-1	-1	4		0	0						Frog_fixed.avi	0
24542	1473	-1280	-1024	-1	-1	-1	-1	4	-1280	-1024	-1	-1	-1	-1	4		0	0						Frog_fixed.avi	0
24558	1474	-1280	-1024	-1	-1	-1	-1	4	-1280	-1024	-1	-1	-1	-1	4		0	0						Frog_fixed.avi	0
24575	1475	-1280	-1024	-1	-1	-1	-1	4	-1280	-1024	-1	-1	-1	-1	4		0	0						Frog_fixed.avi	0
24592	1476	-1280	-1024	-1	-1	-1	-1	4	-1280	-1024	-1	-1	-1	-1	4		0	0						Frog_fixed.avi	0
24608	1477	-1280	-1024	-1	-1	-1	-1	4	-1280	-1024	-1	-1	-1	-1	4		0	0						Frog_fixed.avi	0
24625	1478	-1280	-1024	-1	-1	-1	-1	4	-1280	-1024	-1	-1	-1	-1	4		0	0						Frog_fixed.avi	0
24642	1479	-1280	-1024	-1	-1	-1	-1	4	-1280	-1024	-1	-1	-1	-1	4		0	0						Frog_fixed.avi	0
24658	1480	-1280	-1024	-1	-1	-1	-1	4	-1280	-1024	-1	-1	-1	-1	4		0	0						Frog_fixed.avi	0
24675	1481	-1280	-1024	-1	-1	-1	-1	4	-1280	-1024	-1	-1	-1	-1	4		0	0						Frog_fixed.avi	0
24692	1482	-1280	-1024	-1	-1	-1	-1	4	-1280	-1024	-1	-1	-1	-1	4		0	0						Frog_fixed.avi	0
24708	1483	-1280	-1024	-1	-1	-1	-1	4	-1280	-1024	-1	-1	-1	-1	4		0	0						Frog_fixed.avi	0
24725	1484	-1280	-1024	-1	-1	-1	-1	4	-1280	-1024	-1	-1	-1	-1	4		0	0						Frog_fixed.avi	0
24742	1485	-1280	-1024	-1	-1	-1	-1	4	-1280	-1024	-1	-1	-1	-1	4		0	0						Frog_fixed.avi	0
24758	1486	-1280	-1024	-1	-1	-1	-1	4	-1280	-1024	-1	-1	-1	-1	4		0	0						Frog_fixed.avi	0
24775	1487	-1280	-1024	-1	-1	-1	-1	4	-1280	-1024	-1	-1	-1	-1	4		0	0						Frog_fixed.avi	0
24792	1488	-1280	-1024	-1	-1	-1	-1	4	-1280	-1024	-1	-1	-1	-1	4		0	0						Frog_fixed.avi	0
24808	1489	-1280	-1024	-1	-1	-1	-1	4	-1280	-1024	-1	-1	-1	-1	4		0	0						Frog_fixed.avi	0
24825	1490	-1280	-1024	-1	-1	-1	-1	4	-1280	-1024	-1	-1	-1	-1	4		0	0						Frog_fixed.avi	0
24841	1491	-1280	-1024	-1	-1	-1	-1	4	-1280	-1024	-1	-1	-1	-1	4		0	0						Frog_fixed.avi	0
24858	1492	-1280	-1024	-1	-1	-1	-1	4	-1280	-1024	-1	-1	-1	-1	4		0	0						Frog_fixed.avi	0
24875	1493	-1280	-1024	-1	-1	-1	-1	4	-1280	-1024	-1	-1	-1	-1	4		0	0						Frog_fixed.avi	0
24891	1494	-1280	-1024	-1	-1	-1	-1	4	-1280	-1024	-1	-1	-1	-1	4		0	0						Frog_fixed.avi	0
24908	1495	-1280	-1024	-1	-1	-1	-1	4	-1280	-1024	-1	-1	-1	-1	4		0	0						Frog_fixed.avi	0
24925	1496	-1280	-1024	-1	-1	-1	-1	4	-1280	-1024	-1	-1	-1	-1	4		0	0						Frog_fixed.avi	0
24941	1497	-1280	-1024	-1	-1	-1	-1	4	-1280	-1024	-1	-1	-1	-1	4		0	0						Frog_fixed.avi	0
24958	1498	-1280	-1024	-1	-1	-1	-1	4	-1280	-1024	-1	-1	-1	-1	4		0	0						Frog_fixed.avi	0
24975	1499	-1280	-1024	-1	-1	-1	-1	4	-1280	-1024	-1	-1	-1	-1	4		0	0						Frog_fixed.avi	0
24991	1500	-1280	-1024	-1	-1	-1	-1	4	-1280	-1024	-1	-1	-1	-1	4		0	0						Frog_fixed.avi	0
25008	1501	-1280	-1024	-1	-1	-1	-1	4	-1280	-1024	-1	-1	-1	-1	4		0	0						Frog_fixed.avi	0
25025	1502	-1280	-1024	-1	-1	-1	-1	4	-1280	-1024	-1	-1	-1	-1	4		0	0						Frog_fixed.avi	0
25041	1503	-1280	-1024	-1	-1	-1	-1	4	-1280	-1024	-1	-1	-1	-1	4		0	0						Frog_fixed.avi	0
25058	1504	-1280	-1024	-1	-1	-1	-1	4	-1280	-1024	-1	-1	-1	-1	4		0	0						Frog_fixed.avi	0
25075	1505	-1280	-1024	-1	-1	-1	-1	4	-1280	-1024	-1	-1	-1	-1	4		0	0						Frog_fixed.avi	0
25091	1506	-1280	-1024	-1	-1	-1	-1	4	-1280	-1024	-1	-1	-1	-1	4		0	0						Frog_fixed.avi	0
25108	1507	-1280	-1024	-1	-1	-1	-1	4	-1280	-1024	-1	-1	-1	-1	4		0	0						Frog_fixed.avi	0
25125	1508	-1280	-1024	-1	-1	-1	-1	4	-1280	-1024	-1	-1	-1	-1	4		0	0						Frog_fixed.avi	0
25141	1509	-1280	-1024	-1	-1	-1	-1	4	-1280	-1024	-1	-1	-1	-1	4		0	0						Frog_fixed.avi	0
25158	1510	-1280	-1024	-1	-1	-1	-1	4	-1280	-1024	-1	-1	-1	-1	4		0	0						Frog_fixed.avi	0
25175	1511	-1280	-1024	-1	-1	-1	-1	4	-1280	-1024	-1	-1	-1	-1	4		0	0						Frog_fixed.avi	0
25191	1512	-1280	-1024	-1	-1	-1	-1	4	-1280	-1024	-1	-1	-1	-1	4		0	0						Frog_fixed.avi	0
25208	1513	-1280	-1024	-1	-1	-1	-1	4	-1280	-1024	-1	-1	-1	-1	4		0	0						Frog_fixed.avi	0
25225	1514	-1280	-1024	-1	-1	-1	-1	4	853.7487	530.7089	0.4022466	0.5203214	644.9628	4.51423	0	36	854	531						Frog_fixed.avi	0
25241	1515	-1280	-1024	-1	-1	-1	-1	4	852.8148	526.5162	0.4016538	0.5204268	639.7889	4.512856	0	36	853	527						Frog_fixed.avi	0
25258	1516	822.303	443.3497	0.5407982	0.5185673	650.4799	4.65938	0	836.754	558.0434	0.4013101	0.5210819	639.7881	4.462123	0	36	830	501						Frog_fixed.avi	0
25275	1517	813.5369	439.7436	0.5400143	0.5177714	650.4799	4.682467	0	-1280	-1024	-1	-1	-1	-1	4	36	814	440						Frog_fixed.avi	0
25291	1518	821.9614	437.1665	0.5390956	0.5162856	650.4799	4.672678	0	850.6603	542.3286	0.399643	0.5209762	639.788	4.492295	0	36	836	490						Frog_fixed.avi	0
25308	1519	818.9255	434.5894	0.5374612	0.5140367	646.8433	4.684806	0	850.6603	542.3286	0.3985853	0.5202407	640.9514	4.492295	0	36	835	488						Frog_fixed.avi	0
25325	1520	829.7559	446.3786	0.5362132	0.5115944	646.8433	4.672423	0	845.0857	543.2329	0.3972097	0.519421	640.9504	4.510911	0	36	837	495						Frog_fixed.avi	0
25341	1521	816.472	440.8601	0.5347154	0.5096412	646.8433	4.676947	0	849.5164	542.88	0.3955708	0.5188664	640.9503	4.570441	0	36	833	492						Frog_fixed.avi	0
25358	1522	831.7347	444.3454	0.5331138	0.5081813	646.8433	4.703325	0	846.0401	537.0934	0.3938058	0.5188791	640.9502	4.53757	0	36	839	491						Frog_fixed.avi	0
25374	1523	827.9664	441.8282	0.5306125	0.5073593	642.8911	4.715134	0	847.8351	534.9293	0.3915786	0.5194055	638.3568	4.5663	0	36	838	488						Frog_fixed.avi	0
25391	1524	-1280	-1024	-1	-1	-1	-1	4	841.1912	548.5306	0.3895463	0.5205365	638.3552	4.539009	0	36	841	549						Frog_fixed.avi	0
25408	1525	-1280	-1024	-1	-1	-1	-1	4	-1280	-1024	-1	-1	-1	-1	4		0	0						Frog_fixed.avi	0
25424	1526	-1280	-1024	-1	-1	-1	-1	4	-1280	-1024	-1	-1	-1	-1	4		0	0						Frog_fixed.avi	0
25441	1527	-1280	-1024	-1	-1	-1	-1	4	-1280	-1024	-1	-1	-1	-1	4		0	0						Frog_fixed.avi	0
25458	1528	-1280	-1024	-1	-1	-1	-1	4	-1280	-1024	-1	-1	-1	-1	4		0	0						Frog_fixed.avi	0
25474	1529	-1280	-1024	-1	-1	-1	-1	4	-1280	-1024	-1	-1	-1	-1	4		0	0						Frog_fixed.avi	0
25491	1530	-1280	-1024	-1	-1	-1	-1	4	-1280	-1024	-1	-1	-1	-1	4		0	0						Frog_fixed.avi	0
25508	1531	-1280	-1024	-1	-1	-1	-1	4	-1280	-1024	-1	-1	-1	-1	4		0	0						Frog_fixed.avi	0
25524	1532	-1280	-1024	-1	-1	-1	-1	4	-1280	-1024	-1	-1	-1	-1	4		0	0						Frog_fixed.avi	0
25541	1533	-1280	-1024	-1	-1	-1	-1	4	-1280	-1024	-1	-1	-1	-1	4		0	0						Frog_fixed.avi	0
25558	1534	-1280	-1024	-1	-1	-1	-1	4	-1280	-1024	-1	-1	-1	-1	4		0	0						Frog_fixed.avi	0
25574	1535	-1280	-1024	-1	-1	-1	-1	4	-1280	-1024	-1	-1	-1	-1	4		0	0						Frog_fixed.avi	0
25591	1536	-1280	-1024	-1	-1	-1	-1	4	-1280	-1024	-1	-1	-1	-1	4		0	0						Frog_fixed.avi	0
25608	1537	-1280	-1024	-1	-1	-1	-1	4	-1280	-1024	-1	-1	-1	-1	4		0	0						Frog_fixed.avi	0
25624	1538	-1280	-1024	-1	-1	-1	-1	4	-1280	-1024	-1	-1	-1	-1	4		0	0						Frog_fixed.avi	0
25641	1539	-1280	-1024	-1	-1	-1	-1	4	-1280	-1024	-1	-1	-1	-1	4		0	0						Frog_fixed.avi	0
25658	1540	-1280	-1024	-1	-1	-1	-1	4	-1280	-1024	-1	-1	-1	-1	4		0	0						Frog_fixed.avi	0
25674	1541	-1280	-1024	-1	-1	-1	-1	4	-1280	-1024	-1	-1	-1	-1	4		0	0						Frog_fixed.avi	0
25691	1542	-1280	-1024	-1	-1	-1	-1	4	-1280	-1024	-1	-1	-1	-1	4		0	0						Frog_fixed.avi	0
25708	1543	-1280	-1024	-1	-1	-1	-1	4	-1280	-1024	-1	-1	-1	-1	4		0	0						Frog_fixed.avi	0
25724	1544	-1280	-1024	-1	-1	-1	-1	4	-1280	-1024	-1	-1	-1	-1	4		0	0						Frog_fixed.avi	0
25741	1545	-1280	-1024	-1	-1	-1	-1	4	-1280	-1024	-1	-1	-1	-1	4		0	0						Frog_fixed.avi	0
25758	1546	-1280	-1024	-1	-1	-1	-1	4	-1280	-1024	-1	-1	-1	-1	4		0	0						Frog_fixed.avi	0
25774	1547	-1280	-1024	-1	-1	-1	-1	4	-1280	-1024	-1	-1	-1	-1	4		0	0						Frog_fixed.avi	0
25791	1548	-1280	-1024	-1	-1	-1	-1	4	-1280	-1024	-1	-1	-1	-1	4		0	0						Frog_fixed.avi	0
25808	1549	-1280	-1024	-1	-1	-1	-1	4	-1280	-1024	-1	-1	-1	-1	4		0	0						Frog_fixed.avi	0
25824	1550	-1280	-1024	-1	-1	-1	-1	4	-1280	-1024	-1	-1	-1	-1	4		0	0						Frog_fixed.avi	0
25841	1551	-1280	-1024	-1	-1	-1	-1	4	-1280	-1024	-1	-1	-1	-1	4		0	0						Frog_fixed.avi	0
25858	1552	-1280	-1024	-1	-1	-1	-1	4	-1280	-1024	-1	-1	-1	-1	4		0	0						Frog_fixed.avi	0
25874	1553	-1280	-1024	-1	-1	-1	-1	4	-1280	-1024	-1	-1	-1	-1	4		0	0						Frog_fixed.avi	0
25891	1554	-1280	-1024	-1	-1	-1	-1	4	-1280	-1024	-1	-1	-1	-1	4		0	0						Frog_fixed.avi	0
25907	1555	-1280	-1024	-1	-1	-1	-1	4	-1280	-1024	-1	-1	-1	-1	4		0	0						Frog_fixed.avi	0
25924	1556	-1280	-1024	-1	-1	-1	-1	4	-1280	-1024	-1	-1	-1	-1	4		0	0						Frog_fixed.avi	0
25941	1557	-1280	-1024	-1	-1	-1	-1	4	-1280	-1024	-1	-1	-1	-1	4		0	0						Frog_fixed.avi	0
25957	1558	-1280	-1024	-1	-1	-1	-1	4	-1280	-1024	-1	-1	-1	-1	4		0	0						Frog_fixed.avi	0
25974	1559	-1280	-1024	-1	-1	-1	-1	4	-1280	-1024	-1	-1	-1	-1	4		0	0						Frog_fixed.avi	0
25991	1560	-1280	-1024	-1	-1	-1	-1	4	-1280	-1024	-1	-1	-1	-1	4		0	0						Frog_fixed.avi	0
26007	1561	-1280	-1024	-1	-1	-1	-1	4	-1280	-1024	-1	-1	-1	-1	4		0	0						Frog_fixed.avi	0
26024	1562	-1280	-1024	-1	-1	-1	-1	4	-1280	-1024	-1	-1	-1	-1	4		0	0						Frog_fixed.avi	0
26041	1563	-1280	-1024	-1	-1	-1	-1	4	-1280	-1024	-1	-1	-1	-1	4		0	0						Frog_fixed.avi	0
26057	1564	-1280	-1024	-1	-1	-1	-1	4	-1280	-1024	-1	-1	-1	-1	4		0	0						Frog_fixed.avi	0
26074	1565	-1280	-1024	-1	-1	-1	-1	4	-1280	-1024	-1	-1	-1	-1	4		0	0						Frog_fixed.avi	0
26091	1566	-1280	-1024	-1	-1	-1	-1	4	-1280	-1024	-1	-1	-1	-1	4		0	0						Frog_fixed.avi	0
26107	1567	-1280	-1024	-1	-1	-1	-1	4	-1280	-1024	-1	-1	-1	-1	4		0	0						Frog_fixed.avi	0
26124	1568	-1280	-1024	-1	-1	-1	-1	4	-1280	-1024	-1	-1	-1	-1	4		0	0						Frog_fixed.avi	0
26141	1569	-1280	-1024	-1	-1	-1	-1	4	-1280	-1024	-1	-1	-1	-1	4		0	0						Frog_fixed.avi	0
26157	1570	-1280	-1024	-1	-1	-1	-1	4	-1280	-1024	-1	-1	-1	-1	4		0	0						Frog_fixed.avi	0
26174	1571	-1280	-1024	-1	-1	-1	-1	4	-1280	-1024	-1	-1	-1	-1	4		0	0						Frog_fixed.avi	0
26191	1572	-1280	-1024	-1	-1	-1	-1	4	-1280	-1024	-1	-1	-1	-1	4		0	0						Frog_fixed.avi	0
26207	1573	-1280	-1024	-1	-1	-1	-1	4	-1280	-1024	-1	-1	-1	-1	4		0	0						Frog_fixed.avi	0
26224	1574	-1280	-1024	-1	-1	-1	-1	4	-1280	-1024	-1	-1	-1	-1	4		0	0						Frog_fixed.avi	0
26241	1575	-1280	-1024	-1	-1	-1	-1	4	-1280	-1024	-1	-1	-1	-1	4		0	0						Frog_fixed.avi	0
26257	1576	-1280	-1024	-1	-1	-1	-1	4	-1280	-1024	-1	-1	-1	-1	4		0	0						Frog_fixed.avi	0
26274	1577	-1280	-1024	-1	-1	-1	-1	4	-1280	-1024	-1	-1	-1	-1	4		0	0						Frog_fixed.avi	0
26291	1578	-1280	-1024	-1	-1	-1	-1	4	-1280	-1024	-1	-1	-1	-1	4		0	0						Frog_fixed.avi	0
26307	1579	877.7577	433.9864	0.5043919	0.5321814	634.1018	4.45007	0	893.9401	522.84	0.3666033	0.5574904	635.0854	4.463367	0	37	886	478						Frog_fixed.avi	0
26324	1580	-1280	-1024	-1	-1	-1	-1	4	-1280	-1024	-1	-1	-1	-1	4		0	0						Frog_fixed.avi	0
26341	1581	-1280	-1024	-1	-1	-1	-1	4	-1280	-1024	-1	-1	-1	-1	4		0	0						Frog_fixed.avi	0
26357	1582	-1280	-1024	-1	-1	-1	-1	4	-1280	-1024	-1	-1	-1	-1	4		0	0						Frog_fixed.avi	0
26374	1583	-1280	-1024	-1	-1	-1	-1	4	-1280	-1024	-1	-1	-1	-1	4		0	0						Frog_fixed.avi	0
26391	1584	-1280	-1024	-1	-1	-1	-1	4	-1280	-1024	-1	-1	-1	-1	4		0	0						Frog_fixed.avi	0
26407	1585	-1280	-1024	-1	-1	-1	-1	4	-1280	-1024	-1	-1	-1	-1	4		0	0						Frog_fixed.avi	0
26424	1586	-1280	-1024	-1	-1	-1	-1	4	-1280	-1024	-1	-1	-1	-1	4		0	0						Frog_fixed.avi	0
26440	1587	-1280	-1024	-1	-1	-1	-1	4	-1280	-1024	-1	-1	-1	-1	4		0	0						Frog_fixed.avi	0
26457	1588	-1280	-1024	-1	-1	-1	-1	4	-1280	-1024	-1	-1	-1	-1	4		0	0						Frog_fixed.avi	0
26474	1589	-1280	-1024	-1	-1	-1	-1	4	-1280	-1024	-1	-1	-1	-1	4		0	0						Frog_fixed.avi	0
26490	1590	-1280	-1024	-1	-1	-1	-1	4	-1280	-1024	-1	-1	-1	-1	4		0	0						Frog_fixed.avi	0
26507	1591	-1280	-1024	-1	-1	-1	-1	4	-1280	-1024	-1	-1	-1	-1	4		0	0						Frog_fixed.avi	0
26524	1592	-1280	-1024	-1	-1	-1	-1	4	-1280	-1024	-1	-1	-1	-1	4		0	0						Frog_fixed.avi	0
26540	1593	-1280	-1024	-1	-1	-1	-1	4	-1280	-1024	-1	-1	-1	-1	4		0	0						Frog_fixed.avi	0
26557	1594	-1280	-1024	-1	-1	-1	-1	4	-1280	-1024	-1	-1	-1	-1	4		0	0						Frog_fixed.avi	0
26574	1595	-1280	-1024	-1	-1	-1	-1	4	-1280	-1024	-1	-1	-1	-1	4		0	0						Frog_fixed.avi	0
26590	1596	-1280	-1024	-1	-1	-1	-1	4	-1280	-1024	-1	-1	-1	-1	4		0	0						Frog_fixed.avi	0
26607	1597	-1280	-1024	-1	-1	-1	-1	4	-1280	-1024	-1	-1	-1	-1	4		0	0						Frog_fixed.avi	0
26624	1598	880.4077	436.3899	0.5078089	0.5444625	636.2143	4.462559	0	894.3314	512.8524	0.3706036	0.5682678	639.7854	4.509266	0	38	887	475						Frog_fixed.avi	0
26640	1599	-1280	-1024	-1	-1	-1	-1	4	-1280	-1024	-1	-1	-1	-1	4		0	0						Frog_fixed.avi	0
26657	1600	-1280	-1024	-1	-1	-1	-1	4	-1280	-1024	-1	-1	-1	-1	4		0	0						Frog_fixed.avi	0
26674	1601	-1280	-1024	-1	-1	-1	-1	4	-1280	-1024	-1	-1	-1	-1	4		0	0						Frog_fixed.avi	0
26690	1602	-1280	-1024	-1	-1	-1	-1	4	-1280	-1024	-1	-1	-1	-1	4		0	0						Frog_fixed.avi	0
26707	1603	-1280	-1024	-1	-1	-1	-1	4	-1280	-1024	-1	-1	-1	-1	4		0	0						Frog_fixed.avi	0
26724	1604	-1280	-1024	-1	-1	-1	-1	4	-1280	-1024	-1	-1	-1	-1	4		0	0						Frog_fixed.avi	0
26740	1605	-1280	-1024	-1	-1	-1	-1	4	-1280	-1024	-1	-1	-1	-1	4		0	0						Frog_fixed.avi	0
26757	1606	-1280	-1024	-1	-1	-1	-1	4	-1280	-1024	-1	-1	-1	-1	4		0	0						Frog_fixed.avi	0
26774	1607	-1280	-1024	-1	-1	-1	-1	4	-1280	-1024	-1	-1	-1	-1	4		0	0						Frog_fixed.avi	0
26790	1608	-1280	-1024	-1	-1	-1	-1	4	-1280	-1024	-1	-1	-1	-1	4		0	0						Frog_fixed.avi	0
26807	1609	-1280	-1024	-1	-1	-1	-1	4	-1280	-1024	-1	-1	-1	-1	4		0	0						Frog_fixed.avi	0
26824	1610	-1280	-1024	-1	-1	-1	-1	4	-1280	-1024	-1	-1	-1	-1	4		0	0						Frog_fixed.avi	0
26840	1611	-1280	-1024	-1	-1	-1	-1	4	-1280	-1024	-1	-1	-1	-1	4		0	0						Frog_fixed.avi	0
26857	1612	-1280	-1024	-1	-1	-1	-1	4	-1280	-1024	-1	-1	-1	-1	4		0	0						Frog_fixed.avi	0
26874	1613	-1280	-1024	-1	-1	-1	-1	4	-1280	-1024	-1	-1	-1	-1	4		0	0						Frog_fixed.avi	0
26890	1614	-1280	-1024	-1	-1	-1	-1	4	-1280	-1024	-1	-1	-1	-1	4		0	0						Frog_fixed.avi	0
26907	1615	-1280	-1024	-1	-1	-1	-1	4	-1280	-1024	-1	-1	-1	-1	4		0	0						Frog_fixed.avi	0
26923	1616	-1280	-1024	-1	-1	-1	-1	4	-1280	-1024	-1	-1	-1	-1	4		0	0						Frog_fixed.avi	0
26940	1617	-1280	-1024	-1	-1	-1	-1	4	-1280	-1024	-1	-1	-1	-1	4		0	0						Frog_fixed.avi	0
26957	1618	-1280	-1024	-1	-1	-1	-1	4	-1280	-1024	-1	-1	-1	-1	4		0	0						Frog_fixed.avi	0
26973	1619	-1280	-1024	-1	-1	-1	-1	4	-1280	-1024	-1	-1	-1	-1	4		0	0						Frog_fixed.avi	0
26990	1620	-1280	-1024	-1	-1	-1	-1	4	-1280	-1024	-1	-1	-1	-1	4		0	0						Frog_fixed.avi	0
27007	1621	-1280	-1024	-1	-1	-1	-1	4	-1280	-1024	-1	-1	-1	-1	4		0	0						Frog_fixed.avi	0
27023	1622	-1280	-1024	-1	-1	-1	-1	4	-1280	-1024	-1	-1	-1	-1	4		0	0						Frog_fixed.avi	0
27040	1623	-1280	-1024	-1	-1	-1	-1	4	-1280	-1024	-1	-1	-1	-1	4		0	0						Frog_fixed.avi	0
27057	1624	-1280	-1024	-1	-1	-1	-1	4	-1280	-1024	-1	-1	-1	-1	4		0	0						Frog_fixed.avi	0
27073	1625	-1280	-1024	-1	-1	-1	-1	4	-1280	-1024	-1	-1	-1	-1	4		0	0						Frog_fixed.avi	0
27090	1626	-1280	-1024	-1	-1	-1	-1	4	-1280	-1024	-1	-1	-1	-1	4		0	0						Frog_fixed.avi	0
27107	1627	-1280	-1024	-1	-1	-1	-1	4	-1280	-1024	-1	-1	-1	-1	4		0	0						Frog_fixed.avi	0
27123	1628	-1280	-1024	-1	-1	-1	-1	4	-1280	-1024	-1	-1	-1	-1	4		0	0						Frog_fixed.avi	0
27140	1629	-1280	-1024	-1	-1	-1	-1	4	-1280	-1024	-1	-1	-1	-1	4		0	0						Frog_fixed.avi	0
27157	1630	-1280	-1024	-1	-1	-1	-1	4	-1280	-1024	-1	-1	-1	-1	4		0	0						Frog_fixed.avi	0
27173	1631	-1280	-1024	-1	-1	-1	-1	4	-1280	-1024	-1	-1	-1	-1	4		0	0						Frog_fixed.avi	0
27190	1632	-1280	-1024	-1	-1	-1	-1	4	-1280	-1024	-1	-1	-1	-1	4		0	0						Frog_fixed.avi	0
27207	1633	-1280	-1024	-1	-1	-1	-1	4	-1280	-1024	-1	-1	-1	-1	4		0	0						Frog_fixed.avi	0
27223	1634	-1280	-1024	-1	-1	-1	-1	4	-1280	-1024	-1	-1	-1	-1	4		0	0						Frog_fixed.avi	0
27240	1635	-1280	-1024	-1	-1	-1	-1	4	-1280	-1024	-1	-1	-1	-1	4		0	0						Frog_fixed.avi	0
27257	1636	-1280	-1024	-1	-1	-1	-1	4	-1280	-1024	-1	-1	-1	-1	4		0	0						Frog_fixed.avi	0
27273	1637	-1280	-1024	-1	-1	-1	-1	4	-1280	-1024	-1	-1	-1	-1	4		0	0						Frog_fixed.avi	0
27290	1638	-1280	-1024	-1	-1	-1	-1	4	-1280	-1024	-1	-1	-1	-1	4		0	0						Frog_fixed.avi	0
27307	1639	-1280	-1024	-1	-1	-1	-1	4	-1280	-1024	-1	-1	-1	-1	4		0	0						Frog_fixed.avi	0
27323	1640	-1280	-1024	-1	-1	-1	-1	4	-1280	-1024	-1	-1	-1	-1	4		0	0						Frog_fixed.avi	0
27340	1641	-1280	-1024	-1	-1	-1	-1	4	-1280	-1024	-1	-1	-1	-1	4		0	0						Frog_fixed.avi	0
27357	1642	-1280	-1024	-1	-1	-1	-1	4	-1280	-1024	-1	-1	-1	-1	4		0	0						Frog_fixed.avi	0
27373	1643	-1280	-1024	-1	-1	-1	-1	4	-1280	-1024	-1	-1	-1	-1	4		0	0						Frog_fixed.avi	0
27390	1644	-1280	-1024	-1	-1	-1	-1	4	-1280	-1024	-1	-1	-1	-1	4		0	0						Frog_fixed.avi	0
27406	1645	-1280	-1024	-1	-1	-1	-1	4	-1280	-1024	-1	-1	-1	-1	4		0	0						Frog_fixed.avi	0
27423	1646	-1280	-1024	-1	-1	-1	-1	4	-1280	-1024	-1	-1	-1	-1	4		0	0						Frog_fixed.avi	0
27440	1647	-1280	-1024	-1	-1	-1	-1	4	-1280	-1024	-1	-1	-1	-1	4		0	0						Frog_fixed.avi	0
27456	1648	-1280	-1024	-1	-1	-1	-1	4	-1280	-1024	-1	-1	-1	-1	4		0	0						Frog_fixed.avi	0
27473	1649	-1280	-1024	-1	-1	-1	-1	4	-1280	-1024	-1	-1	-1	-1	4		0	0						Frog_fixed.avi	0
27490	1650	-1280	-1024	-1	-1	-1	-1	4	-1280	-1024	-1	-1	-1	-1	4		0	0						Frog_fixed.avi	0
27506	1651	-1280	-1024	-1	-1	-1	-1	4	-1280	-1024	-1	-1	-1	-1	4		0	0						Frog_fixed.avi	0
27523	1652	-1280	-1024	-1	-1	-1	-1	4	-1280	-1024	-1	-1	-1	-1	4		0	0						Frog_fixed.avi	0
27540	1653	-1280	-1024	-1	-1	-1	-1	4	-1280	-1024	-1	-1	-1	-1	4		0	0						Frog_fixed.avi	0
27556	1654	-1280	-1024	-1	-1	-1	-1	4	-1280	-1024	-1	-1	-1	-1	4		0	0						Frog_fixed.avi	0
27573	1655	-1280	-1024	-1	-1	-1	-1	4	-1280	-1024	-1	-1	-1	-1	4		0	0						Frog_fixed.avi	0
27590	1656	-1280	-1024	-1	-1	-1	-1	4	-1280	-1024	-1	-1	-1	-1	4		0	0						Frog_fixed.avi	0
27606	1657	-1280	-1024	-1	-1	-1	-1	4	-1280	-1024	-1	-1	-1	-1	4		0	0						Frog_fixed.avi	0
27623	1658	-1280	-1024	-1	-1	-1	-1	4	-1280	-1024	-1	-1	-1	-1	4		0	0						Frog_fixed.avi	0
27640	1659	-1280	-1024	-1	-1	-1	-1	4	-1280	-1024	-1	-1	-1	-1	4		0	0						Frog_fixed.avi	0
27656	1660	-1280	-1024	-1	-1	-1	-1	4	-1280	-1024	-1	-1	-1	-1	4		0	0						Frog_fixed.avi	0
27673	1661	-1280	-1024	-1	-1	-1	-1	4	-1280	-1024	-1	-1	-1	-1	4		0	0						Frog_fixed.avi	0
27690	1662	-1280	-1024	-1	-1	-1	-1	4	-1280	-1024	-1	-1	-1	-1	4		0	0						Frog_fixed.avi	0
27706	1663	-1280	-1024	-1	-1	-1	-1	4	-1280	-1024	-1	-1	-1	-1	4		0	0						Frog_fixed.avi	0
27723	1664	-1280	-1024	-1	-1	-1	-1	4	-1280	-1024	-1	-1	-1	-1	4		0	0						Frog_fixed.avi	0
27740	1665	-1280	-1024	-1	-1	-1	-1	4	-1280	-1024	-1	-1	-1	-1	4		0	0						Frog_fixed.avi	0
27756	1666	-1280	-1024	-1	-1	-1	-1	4	-1280	-1024	-1	-1	-1	-1	4		0	0						Frog_fixed.avi	0
27773	1667	-1280	-1024	-1	-1	-1	-1	4	-1280	-1024	-1	-1	-1	-1	4		0	0						Frog_fixed.avi	0
27790	1668	-1280	-1024	-1	-1	-1	-1	4	-1280	-1024	-1	-1	-1	-1	4		0	0						Frog_fixed.avi	0
27806	1669	-1280	-1024	-1	-1	-1	-1	4	-1280	-1024	-1	-1	-1	-1	4		0	0						Frog_fixed.avi	0
27823	1670	-1280	-1024	-1	-1	-1	-1	4	-1280	-1024	-1	-1	-1	-1	4		0	0						Frog_fixed.avi	0
27840	1671	-1280	-1024	-1	-1	-1	-1	4	-1280	-1024	-1	-1	-1	-1	4		0	0						Frog_fixed.avi	0
27856	1672	-1280	-1024	-1	-1	-1	-1	4	-1280	-1024	-1	-1	-1	-1	4		0	0						Frog_fixed.avi	0
27873	1673	909.5714	426.59	0.4430457	0.5080118	611.5106	4.73852	0	917.2583	523.9977	0.3033422	0.5407661	608.5557	4.569795	0	39	913	475						Frog_fixed.avi	0
27889	1674	907.2773	428.6783	0.441367	0.514639	611.5106	4.754116	0	921.066	522.1119	0.3020504	0.5472611	608.5557	4.574088	0	39	914	475						Frog_fixed.avi	0
27906	1675	905.9262	430.7667	0.441859	0.5225275	622.5686	4.754785	0	922.3072	522.5432	0.3022638	0.5553597	618.6302	4.570168	0	39	914	477						Frog_fixed.avi	0
27923	1676	900.5088	413.1288	0.4412929	0.5314824	622.5677	4.82339	0	932.6392	517.5302	0.3021031	0.5645801	618.6302	4.652147	0	39	917	465						Frog_fixed.avi	0
27939	1677	904.7675	416.6092	0.4412598	0.5411281	622.5674	4.835176	0	922.9038	509.8158	0.3024041	0.5746644	618.6302	4.650672	0	39	914	463						Frog_fixed.avi	0
27956	1678	906.9251	418.0292	0.4415286	0.5508389	622.5671	4.819452	0	928.3668	511.7447	0.3030667	0.5849184	618.6302	4.643521	0	39	918	465						Frog_fixed.avi	0
27973	1679	909.0828	419.4493	0.4422443	0.5599035	624.4512	4.822069	0	923.6975	513.6735	0.3046569	0.594591	626.1642	4.640153	0	39	916	467						Frog_fixed.avi	0
27989	1680	898.7141	420.8915	0.4427919	0.5684087	624.4488	4.838545	0	928.037	505.3562	0.3056297	0.6035799	626.1642	4.695212	0	39	913	463						Frog_fixed.avi	0
28006	1681	905.0286	433.6883	0.443353	0.5760542	624.4483	4.833723	0	928.7194	515.3107	0.3066472	0.6116955	626.1642	4.685925	0	39	917	474						Frog_fixed.avi	0
28023	1682	-1280	-1024	-1	-1	-1	-1	4	923.1113	530.3958	0.3077291	0.6191962	626.1642	4.675704	0	39	923	530						Frog_fixed.avi	0
28039	1683	-1280	-1024	-1	-1	-1	-1	4	921.6968	542.0604	0.3093546	0.6262138	631.8868	4.666106	0	39	922	542						Frog_fixed.avi	0
28056	1684	-1280	-1024	-1	-1	-1	-1	4	-1280	-1024	-1	-1	-1	-1	4		0	0						Frog_fixed.avi	0
28073	1685	-1280	-1024	-1	-1	-1	-1	4	-1280	-1024	-1	-1	-1	-1	4		0	0						Frog_fixed.avi	0
28089	1686	-1280	-1024	-1	-1	-1	-1	4	-1280	-1024	-1	-1	-1	-1	4		0	0						Frog_fixed.avi	0
28106	1687	-1280	-1024	-1	-1	-1	-1	4	-1280	-1024	-1	-1	-1	-1	4		0	0						Frog_fixed.avi	0
28123	1688	-1280	-1024	-1	-1	-1	-1	4	-1280	-1024	-1	-1	-1	-1	4		0	0						Frog_fixed.avi	0
28139	1689	-1280	-1024	-1	-1	-1	-1	4	-1280	-1024	-1	-1	-1	-1	4		0	0						Frog_fixed.avi	0
28156	1690	-1280	-1024	-1	-1	-1	-1	4	-1280	-1024	-1	-1	-1	-1	4		0	0						Frog_fixed.avi	0
28173	1691	-1280	-1024	-1	-1	-1	-1	4	-1280	-1024	-1	-1	-1	-1	4		0	0						Frog_fixed.avi	0
28189	1692	-1280	-1024	-1	-1	-1	-1	4	-1280	-1024	-1	-1	-1	-1	4		0	0						Frog_fixed.avi	0
28206	1693	-1280	-1024	-1	-1	-1	-1	4	-1280	-1024	-1	-1	-1	-1	4		0	0						Frog_fixed.avi	0
28223	1694	-1280	-1024	-1	-1	-1	-1	4	-1280	-1024	-1	-1	-1	-1	4		0	0						Frog_fixed.avi	0
28239	1695	-1280	-1024	-1	-1	-1	-1	4	-1280	-1024	-1	-1	-1	-1	4		0	0						Frog_fixed.avi	0
28256	1696	-1280	-1024	-1	-1	-1	-1	4	-1280	-1024	-1	-1	-1	-1	4		0	0						Frog_fixed.avi	0
28273	1697	-1280	-1024	-1	-1	-1	-1	4	-1280	-1024	-1	-1	-1	-1	4		0	0						Frog_fixed.avi	0
28289	1698	-1280	-1024	-1	-1	-1	-1	4	-1280	-1024	-1	-1	-1	-1	4		0	0						Frog_fixed.avi	0
28306	1699	-1280	-1024	-1	-1	-1	-1	4	-1280	-1024	-1	-1	-1	-1	4		0	0						Frog_fixed.avi	0
28323	1700	-1280	-1024	-1	-1	-1	-1	4	916.0144	528.7774	0.3353693	0.6860014	639.647	4.720602	0	40	916	529						Frog_fixed.avi	0
28339	1701	-1280	-1024	-1	-1	-1	-1	4	927.8419	522.665	0.3328935	0.6813859	639.647	4.706133	0	40	928	523						Frog_fixed.avi	0
28356	1702	-1280	-1024	-1	-1	-1	-1	4	-1280	-1024	-1	-1	-1	-1	4	40	0	0						Frog_fixed.avi	0
28373	1703	-1280	-1024	-1	-1	-1	-1	4	-1280	-1024	-1	-1	-1	-1	4	40	0	0						Frog_fixed.avi	0
28389	1704	-1280	-1024	-1	-1	-1	-1	4	922.352	489.5168	0.3261589	0.6555784	651.4353	4.802368	0	40	922	490						Frog_fixed.avi	0
28406	1705	-1280	-1024	-1	-1	-1	-1	4	925.5579	488.5591	0.3250271	0.6466013	651.4353	4.77227	0	40	926	489						Frog_fixed.avi	0
28423	1706	-1280	-1024	-1	-1	-1	-1	4	924.4927	496.5725	0.3249494	0.6388808	651.4353	4.80856	0	40	924	497						Frog_fixed.avi	0
28439	1707	-1280	-1024	-1	-1	-1	-1	4	923.4274	498.6051	0.3252625	0.6328881	645.3403	4.800591	0	40	923	499						Frog_fixed.avi	0
28456	1708	-1280	-1024	-1	-1	-1	-1	4	920.6556	502.8575	0.3269509	0.6282144	645.3403	4.785433	0	40	921	503						Frog_fixed.avi	0
28473	1709	-1280	-1024	-1	-1	-1	-1	4	925.2368	486.617	0.3290701	0.6247489	645.3403	4.800387	0	40	925	487						Frog_fixed.avi	0
28489	1710	-1280	-1024	-1	-1	-1	-1	4	920.2943	484.846	0.3313438	0.6222128	645.3403	4.813345	0	40	920	485						Frog_fixed.avi	0
28506	1711	-1280	-1024	-1	-1	-1	-1	4	-1280	-1024	-1	-1	-1	-1	4		0	0						Frog_fixed.avi	0
28522	1712	-1280	-1024	-1	-1	-1	-1	4	-1280	-1024	-1	-1	-1	-1	4		0	0						Frog_fixed.avi	0
28539	1713	-1280	-1024	-1	-1	-1	-1	4	-1280	-1024	-1	-1	-1	-1	4		0	0						Frog_fixed.avi	0
28556	1714	-1280	-1024	-1	-1	-1	-1	4	-1280	-1024	-1	-1	-1	-1	4		0	0						Frog_fixed.avi	0
28572	1715	-1280	-1024	-1	-1	-1	-1	4	-1280	-1024	-1	-1	-1	-1	4		0	0						Frog_fixed.avi	0
28589	1716	-1280	-1024	-1	-1	-1	-1	4	-1280	-1024	-1	-1	-1	-1	4		0	0						Frog_fixed.avi	0
28606	1717	-1280	-1024	-1	-1	-1	-1	4	-1280	-1024	-1	-1	-1	-1	4		0	0						Frog_fixed.avi	0
28622	1718	-1280	-1024	-1	-1	-1	-1	4	-1280	-1024	-1	-1	-1	-1	4		0	0						Frog_fixed.avi	0
28639	1719	-1280	-1024	-1	-1	-1	-1	4	-1280	-1024	-1	-1	-1	-1	4		0	0						Frog_fixed.avi	0
28656	1720	-1280	-1024	-1	-1	-1	-1	4	-1280	-1024	-1	-1	-1	-1	4		0	0						Frog_fixed.avi	0
28672	1721	-1280	-1024	-1	-1	-1	-1	4	-1280	-1024	-1	-1	-1	-1	4		0	0						Frog_fixed.avi	0
28689	1722	-1280	-1024	-1	-1	-1	-1	4	-1280	-1024	-1	-1	-1	-1	4		0	0						Frog_fixed.avi	0
28706	1723	-1280	-1024	-1	-1	-1	-1	4	-1280	-1024	-1	-1	-1	-1	4		0	0						Frog_fixed.avi	0
28722	1724	-1280	-1024	-1	-1	-1	-1	4	-1280	-1024	-1	-1	-1	-1	4		0	0						Frog_fixed.avi	0
28739	1725	-1280	-1024	-1	-1	-1	-1	4	-1280	-1024	-1	-1	-1	-1	4		0	0						Frog_fixed.avi	0
28756	1726	-1280	-1024	-1	-1	-1	-1	4	-1280	-1024	-1	-1	-1	-1	4		0	0						Frog_fixed.avi	0
28772	1727	-1280	-1024	-1	-1	-1	-1	4	-1280	-1024	-1	-1	-1	-1	4		0	0						Frog_fixed.avi	0
28789	1728	-1280	-1024	-1	-1	-1	-1	4	-1280	-1024	-1	-1	-1	-1	4		0	0						Frog_fixed.avi	0
28806	1729	-1280	-1024	-1	-1	-1	-1	4	-1280	-1024	-1	-1	-1	-1	4		0	0						Frog_fixed.avi	0
28822	1730	-1280	-1024	-1	-1	-1	-1	4	-1280	-1024	-1	-1	-1	-1	4		0	0						Frog_fixed.avi	0
28839	1731	-1280	-1024	-1	-1	-1	-1	4	-1280	-1024	-1	-1	-1	-1	4		0	0						Frog_fixed.avi	0
28856	1732	-1280	-1024	-1	-1	-1	-1	4	-1280	-1024	-1	-1	-1	-1	4		0	0						Frog_fixed.avi	0
28872	1733	-1280	-1024	-1	-1	-1	-1	4	-1280	-1024	-1	-1	-1	-1	4		0	0						Frog_fixed.avi	0
28889	1734	-1280	-1024	-1	-1	-1	-1	4	-1280	-1024	-1	-1	-1	-1	4		0	0						Frog_fixed.avi	0
28906	1735	-1280	-1024	-1	-1	-1	-1	4	-1280	-1024	-1	-1	-1	-1	4		0	0						Frog_fixed.avi	0
28922	1736	-1280	-1024	-1	-1	-1	-1	4	-1280	-1024	-1	-1	-1	-1	4		0	0						Frog_fixed.avi	0
28939	1737	-1280	-1024	-1	-1	-1	-1	4	-1280	-1024	-1	-1	-1	-1	4		0	0						Frog_fixed.avi	0
28955	1738	-1280	-1024	-1	-1	-1	-1	4	-1280	-1024	-1	-1	-1	-1	4		0	0						Frog_fixed.avi	0
28972	1739	-1280	-1024	-1	-1	-1	-1	4	-1280	-1024	-1	-1	-1	-1	4		0	0						Frog_fixed.avi	0
28989	1740	-1280	-1024	-1	-1	-1	-1	4	-1280	-1024	-1	-1	-1	-1	4		0	0						Frog_fixed.avi	0
29005	1741	-1280	-1024	-1	-1	-1	-1	4	-1280	-1024	-1	-1	-1	-1	4		0	0						Frog_fixed.avi	0
29022	1742	-1280	-1024	-1	-1	-1	-1	4	-1280	-1024	-1	-1	-1	-1	4		0	0						Frog_fixed.avi	0
29039	1743	-1280	-1024	-1	-1	-1	-1	4	-1280	-1024	-1	-1	-1	-1	4		0	0						Frog_fixed.avi	0
29055	1744	-1280	-1024	-1	-1	-1	-1	4	-1280	-1024	-1	-1	-1	-1	4		0	0						Frog_fixed.avi	0
29072	1745	-1280	-1024	-1	-1	-1	-1	4	-1280	-1024	-1	-1	-1	-1	4		0	0						Frog_fixed.avi	0
29089	1746	-1280	-1024	-1	-1	-1	-1	4	-1280	-1024	-1	-1	-1	-1	4		0	0						Frog_fixed.avi	0
29105	1747	-1280	-1024	-1	-1	-1	-1	4	-1280	-1024	-1	-1	-1	-1	4		0	0						Frog_fixed.avi	0
29122	1748	-1280	-1024	-1	-1	-1	-1	4	-1280	-1024	-1	-1	-1	-1	4		0	0						Frog_fixed.avi	0
29139	1749	-1280	-1024	-1	-1	-1	-1	4	-1280	-1024	-1	-1	-1	-1	4		0	0						Frog_fixed.avi	0
29155	1750	-1280	-1024	-1	-1	-1	-1	4	-1280	-1024	-1	-1	-1	-1	4		0	0						Frog_fixed.avi	0
29172	1751	-1280	-1024	-1	-1	-1	-1	4	-1280	-1024	-1	-1	-1	-1	4		0	0						Frog_fixed.avi	0
29189	1752	830.6173	417.317	0.4969085	0.4872045	539.9065	4.913126	0	866.925	487.6252	0.3413895	0.5064313	538.2006	4.71568	0	41	849	452						Frog_fixed.avi	0
29205	1753	-1280	-1024	-1	-1	-1	-1	4	-1280	-1024	-1	-1	-1	-1	4	41	0	0						Frog_fixed.avi	0
29222	1754	-1280	-1024	-1	-1	-1	-1	4	-1280	-1024	-1	-1	-1	-1	4	41	0	0						Frog_fixed.avi	0
29239	1755	828.4181	422.4502	0.4970524	0.4847942	534.8544	4.887764	0	869.9541	488.3712	0.3403498	0.5024496	533.3663	4.718035	0	41	849	455						Frog_fixed.avi	0
29255	1756	829.8242	424.3831	0.4968958	0.4842591	533.2275	4.885845	0	875.3076	494.0411	0.3398801	0.5014304	531.4973	4.710021	0	41	853	459						Frog_fixed.avi	0
29272	1757	-1280	-1024	-1	-1	-1	-1	4	-1280	-1024	-1	-1	-1	-1	4	41	0	0						Frog_fixed.avi	0
29289	1758	837.4269	418.4245	0.496393	0.4831703	529.6703	4.888225	0	876.8734	494.0709	0.338648	0.499778	528.4965	4.712509	0	41	857	456						Frog_fixed.avi	0
29305	1759	840.0284	422.0148	0.4960842	0.4825248	528.1794	4.876306	0	877.6097	488.338	0.3379722	0.4992667	526.7974	4.705989	0	41	859	455						Frog_fixed.avi	0
29322	1760	-1280	-1024	-1	-1	-1	-1	4	-1280	-1024	-1	-1	-1	-1	4	42	0	0						Frog_fixed.avi	0
29339	1761	956.1121	702.1971	0.4940235	0.4843259	525.2638	4.851348	0	970.4727	765.6372	0.3359489	0.50128	523.9601	4.703269	0	42	963	734						Frog_fixed.avi	0
29355	1762	942.8382	760.7692	0.4935555	0.484846	523.9851	4.840012	0	962.8994	818.811	0.3351546	0.5022739	522.2393	4.71819	0	42	953	790						Frog_fixed.avi	0
29372	1763	945.2002	779.0208	0.4932211	0.484729	522.6633	4.81735	0	967.2278	830.2877	0.3341993	0.5026143	521.1518	4.694462	0	42	956	805						Frog_fixed.avi	0
29389	1764	939.719	778.4854	0.4927782	0.4849114	521.107	4.816173	0	965.3628	825.8098	0.3334128	0.5033202	519.6639	4.698877	0	42	953	802						Frog_fixed.avi	0
29405	1765	949.9304	778.3627	0.4924059	0.4853922	519.8677	4.814063	0	971.0818	831.5758	0.3326579	0.5041338	518.4504	4.698507	0	42	961	805						Frog_fixed.avi	0
29422	1766	-1280	-1024	-1	-1	-1	-1	4	-1280	-1024	-1	-1	-1	-1	4		0	0						Frog_fixed.avi	0
29438	1767	-1280	-1024	-1	-1	-1	-1	4	-1280	-1024	-1	-1	-1	-1	4		0	0						Frog_fixed.avi	0
29455	1768	-1280	-1024	-1	-1	-1	-1	4	-1280	-1024	-1	-1	-1	-1	4		0	0						Frog_fixed.avi	0
29472	1769	-1280	-1024	-1	-1	-1	-1	4	-1280	-1024	-1	-1	-1	-1	4		0	0						Frog_fixed.avi	0
29488	1770	-1280	-1024	-1	-1	-1	-1	4	-1280	-1024	-1	-1	-1	-1	4		0	0						Frog_fixed.avi	0
29505	1771	-1280	-1024	-1	-1	-1	-1	4	-1280	-1024	-1	-1	-1	-1	4		0	0						Frog_fixed.avi	0
29522	1772	-1280	-1024	-1	-1	-1	-1	4	-1280	-1024	-1	-1	-1	-1	4		0	0						Frog_fixed.avi	0
29538	1773	-1280	-1024	-1	-1	-1	-1	4	-1280	-1024	-1	-1	-1	-1	4		0	0						Frog_fixed.avi	0
29555	1774	-1280	-1024	-1	-1	-1	-1	4	-1280	-1024	-1	-1	-1	-1	4		0	0						Frog_fixed.avi	0
29572	1775	-1280	-1024	-1	-1	-1	-1	4	-1280	-1024	-1	-1	-1	-1	4		0	0						Frog_fixed.avi	0
29588	1776	-1280	-1024	-1	-1	-1	-1	4	-1280	-1024	-1	-1	-1	-1	4		0	0						Frog_fixed.avi	0
29605	1777	-1280	-1024	-1	-1	-1	-1	4	-1280	-1024	-1	-1	-1	-1	4		0	0						Frog_fixed.avi	0
29622	1778	-1280	-1024	-1	-1	-1	-1	4	-1280	-1024	-1	-1	-1	-1	4		0	0						Frog_fixed.avi	0
29638	1779	-1280	-1024	-1	-1	-1	-1	4	-1280	-1024	-1	-1	-1	-1	4		0	0						Frog_fixed.avi	0
29655	1780	-1280	-1024	-1	-1	-1	-1	4	-1280	-1024	-1	-1	-1	-1	4		0	0						Frog_fixed.avi	0
29672	1781	-1280	-1024	-1	-1	-1	-1	4	-1280	-1024	-1	-1	-1	-1	4		0	0						Frog_fixed.avi	0
29688	1782	-1280	-1024	-1	-1	-1	-1	4	-1280	-1024	-1	-1	-1	-1	4		0	0						Frog_fixed.avi	0
29705	1783	-1280	-1024	-1	-1	-1	-1	4	-1280	-1024	-1	-1	-1	-1	4		0	0						Frog_fixed.avi	0
29722	1784	-1280	-1024	-1	-1	-1	-1	4	-1280	-1024	-1	-1	-1	-1	4		0	0						Frog_fixed.avi	0
29738	1785	-1280	-1024	-1	-1	-1	-1	4	-1280	-1024	-1	-1	-1	-1	4		0	0						Frog_fixed.avi	0
29755	1786	-1280	-1024	-1	-1	-1	-1	4	-1280	-1024	-1	-1	-1	-1	4		0	0						Frog_fixed.avi	0
29772	1787	-1280	-1024	-1	-1	-1	-1	4	-1280	-1024	-1	-1	-1	-1	4		0	0						Frog_fixed.avi	0
29788	1788	-1280	-1024	-1	-1	-1	-1	4	-1280	-1024	-1	-1	-1	-1	4		0	0						Frog_fixed.avi	0
29805	1789	-1280	-1024	-1	-1	-1	-1	4	-1280	-1024	-1	-1	-1	-1	4		0	0						Frog_fixed.avi	0
29822	1790	-1280	-1024	-1	-1	-1	-1	4	-1280	-1024	-1	-1	-1	-1	4		0	0						Frog_fixed.avi	0
29838	1791	-1280	-1024	-1	-1	-1	-1	4	-1280	-1024	-1	-1	-1	-1	4		0	0						Frog_fixed.avi	0
29855	1792	-1280	-1024	-1	-1	-1	-1	4	-1280	-1024	-1	-1	-1	-1	4		0	0						Frog_fixed.avi	0
29872	1793	-1280	-1024	-1	-1	-1	-1	4	-1280	-1024	-1	-1	-1	-1	4		0	0						Frog_fixed.avi	0
29888	1794	-1280	-1024	-1	-1	-1	-1	4	-1280	-1024	-1	-1	-1	-1	4		0	0						Frog_fixed.avi	0
29905	1795	-1280	-1024	-1	-1	-1	-1	4	-1280	-1024	-1	-1	-1	-1	4		0	0						Frog_fixed.avi	0
29921	1796	-1280	-1024	-1	-1	-1	-1	4	-1280	-1024	-1	-1	-1	-1	4		0	0						Frog_fixed.avi	0
29938	1797	-1280	-1024	-1	-1	-1	-1	4	-1280	-1024	-1	-1	-1	-1	4		0	0						Frog_fixed.avi	0
29955	1798	-1280	-1024	-1	-1	-1	-1	4	-1280	-1024	-1	-1	-1	-1	4		0	0						Frog_fixed.avi	0
29971	1799	-1280	-1024	-1	-1	-1	-1	4	-1280	-1024	-1	-1	-1	-1	4		0	0						Frog_fixed.avi	0
29988	1800	-1280	-1024	-1	-1	-1	-1	4	-1280	-1024	-1	-1	-1	-1	4		0	0						Frog_fixed.avi	0
30005	1801	-1280	-1024	-1	-1	-1	-1	4	-1280	-1024	-1	-1	-1	-1	4		0	0						Frog_fixed.avi	0
30021	1802	-1280	-1024	-1	-1	-1	-1	4	-1280	-1024	-1	-1	-1	-1	4		0	0						Frog_fixed.avi	0
30038	1803	-1280	-1024	-1	-1	-1	-1	4	-1280	-1024	-1	-1	-1	-1	4		0	0						Frog_fixed.avi	0
30055	1804	-1280	-1024	-1	-1	-1	-1	4	-1280	-1024	-1	-1	-1	-1	4		0	0						Frog_fixed.avi	0
30071	1805	-1280	-1024	-1	-1	-1	-1	4	-1280	-1024	-1	-1	-1	-1	4		0	0						Frog_fixed.avi	0
30088	1806	-1280	-1024	-1	-1	-1	-1	4	-1280	-1024	-1	-1	-1	-1	4		0	0						Frog_fixed.avi	0
30105	1807	-1280	-1024	-1	-1	-1	-1	4	-1280	-1024	-1	-1	-1	-1	4		0	0						Frog_fixed.avi	0
30121	1808	-1280	-1024	-1	-1	-1	-1	4	-1280	-1024	-1	-1	-1	-1	4		0	0						Frog_fixed.avi	0
30138	1809	-1280	-1024	-1	-1	-1	-1	4	-1280	-1024	-1	-1	-1	-1	4		0	0						Frog_fixed.avi	0
30155	1810	-1280	-1024	-1	-1	-1	-1	4	-1280	-1024	-1	-1	-1	-1	4		0	0						Frog_fixed.avi	0
30171	1811	-1280	-1024	-1	-1	-1	-1	4	-1280	-1024	-1	-1	-1	-1	4		0	0						Frog_fixed.avi	0
30188	1812	-1280	-1024	-1	-1	-1	-1	4	-1280	-1024	-1	-1	-1	-1	4		0	0						Frog_fixed.avi	0
30205	1813	-1280	-1024	-1	-1	-1	-1	4	-1280	-1024	-1	-1	-1	-1	4		0	0						Frog_fixed.avi	0
30221	1814	-1280	-1024	-1	-1	-1	-1	4	-1280	-1024	-1	-1	-1	-1	4		0	0						Frog_fixed.avi	0
30238	1815	-1280	-1024	-1	-1	-1	-1	4	-1280	-1024	-1	-1	-1	-1	4		0	0						Frog_fixed.avi	0
30255	1816	-1280	-1024	-1	-1	-1	-1	4	-1280	-1024	-1	-1	-1	-1	4		0	0						Frog_fixed.avi	0
30271	1817	-1280	-1024	-1	-1	-1	-1	4	-1280	-1024	-1	-1	-1	-1	4		0	0						Frog_fixed.avi	0
30288	1818	-1280	-1024	-1	-1	-1	-1	4	-1280	-1024	-1	-1	-1	-1	4		0	0						Frog_fixed.avi	0
30305	1819	-1280	-1024	-1	-1	-1	-1	4	-1280	-1024	-1	-1	-1	-1	4		0	0						Frog_fixed.avi	0
30321	1820	-1280	-1024	-1	-1	-1	-1	4	-1280	-1024	-1	-1	-1	-1	4		0	0						Frog_fixed.avi	0
30338	1821	-1280	-1024	-1	-1	-1	-1	4	-1280	-1024	-1	-1	-1	-1	4		0	0						Frog_fixed.avi	0
30355	1822	-1280	-1024	-1	-1	-1	-1	4	-1280	-1024	-1	-1	-1	-1	4		0	0						Frog_fixed.avi	0
30371	1823	-1280	-1024	-1	-1	-1	-1	4	-1280	-1024	-1	-1	-1	-1	4		0	0						Frog_fixed.avi	0
30388	1824	-1280	-1024	-1	-1	-1	-1	4	-1280	-1024	-1	-1	-1	-1	4		0	0						Frog_fixed.avi	0
30405	1825	-1280	-1024	-1	-1	-1	-1	4	-1280	-1024	-1	-1	-1	-1	4		0	0						Frog_fixed.avi	0
30421	1826	-1280	-1024	-1	-1	-1	-1	4	-1280	-1024	-1	-1	-1	-1	4		0	0						Frog_fixed.avi	0
30438	1827	-1280	-1024	-1	-1	-1	-1	4	-1280	-1024	-1	-1	-1	-1	4		0	0						Frog_fixed.avi	0
30455	1828	-1280	-1024	-1	-1	-1	-1	4	-1280	-1024	-1	-1	-1	-1	4		0	0						Frog_fixed.avi	0
30471	1829	-1280	-1024	-1	-1	-1	-1	4	-1280	-1024	-1	-1	-1	-1	4		0	0						Frog_fixed.avi	0
30488	1830	-1280	-1024	-1	-1	-1	-1	4	-1280	-1024	-1	-1	-1	-1	4		0	0						Frog_fixed.avi	0
30504	1831	-1280	-1024	-1	-1	-1	-1	4	-1280	-1024	-1	-1	-1	-1	4		0	0						Frog_fixed.avi	0
30521	1832	-1280	-1024	-1	-1	-1	-1	4	-1280	-1024	-1	-1	-1	-1	4		0	0						Frog_fixed.avi	0
30538	1833	-1280	-1024	-1	-1	-1	-1	4	-1280	-1024	-1	-1	-1	-1	4		0	0						Frog_fixed.avi	0
30554	1834	-1280	-1024	-1	-1	-1	-1	4	-1280	-1024	-1	-1	-1	-1	4		0	0						Frog_fixed.avi	0
30571	1835	-1280	-1024	-1	-1	-1	-1	4	-1280	-1024	-1	-1	-1	-1	4		0	0						Frog_fixed.avi	0
30588	1836	-1280	-1024	-1	-1	-1	-1	4	-1280	-1024	-1	-1	-1	-1	4		0	0						Frog_fixed.avi	0
30604	1837	-1280	-1024	-1	-1	-1	-1	4	-1280	-1024	-1	-1	-1	-1	4		0	0						Frog_fixed.avi	0
30621	1838	-1280	-1024	-1	-1	-1	-1	4	-1280	-1024	-1	-1	-1	-1	4		0	0						Frog_fixed.avi	0
30638	1839	-1280	-1024	-1	-1	-1	-1	4	-1280	-1024	-1	-1	-1	-1	4		0	0						Frog_fixed.avi	0
30654	1840	-1280	-1024	-1	-1	-1	-1	4	-1280	-1024	-1	-1	-1	-1	4		0	0						Frog_fixed.avi	0
30671	1841	-1280	-1024	-1	-1	-1	-1	4	-1280	-1024	-1	-1	-1	-1	4		0	0						Frog_fixed.avi	0
30688	1842	-1280	-1024	-1	-1	-1	-1	4	-1280	-1024	-1	-1	-1	-1	4		0	0						Frog_fixed.avi	0
30704	1843	-1280	-1024	-1	-1	-1	-1	4	-1280	-1024	-1	-1	-1	-1	4		0	0						Frog_fixed.avi	0
30721	1844	-1280	-1024	-1	-1	-1	-1	4	-1280	-1024	-1	-1	-1	-1	4		0	0						Frog_fixed.avi	0
30738	1845	916.8477	459.9536	0.5409884	0.2882103	463.3884	4.320053	0	925.95	518.8168	0.3668779	0.3038074	461.7132	4.206673	0	43	921	489						Frog_fixed.avi	0
30754	1846	921.748	463.6413	0.5399204	0.2850215	462.9581	4.308435	0	932.0283	515.9376	0.3654584	0.3000412	461.7132	4.213188	0	43	927	490						Frog_fixed.avi	0
30771	1847	916.2076	459.5332	0.5387387	0.2815552	462.6139	4.316074	0	930.9609	517.6061	0.3640579	0.2960483	461.7132	4.194788	0	43	924	489						Frog_fixed.avi	0
30788	1848	911.8091	462.423	0.5375872	0.2779595	462.3206	4.306138	0	932.5897	517.7226	0.3627459	0.2919302	461.7132	4.199862	0	43	922	490						Frog_fixed.avi	0
30804	1849	915.5444	463.3898	0.5364824	0.2743352	462.0541	4.311324	0	931.9368	518.7124	0.3614241	0.2877606	461.7132	4.178852	0	43	924	491						Frog_fixed.avi	0
30821	1850	919.2419	461.4437	0.5354612	0.2705067	461.8916	4.31975	0	932.6771	508.7944	0.3602271	0.2835369	461.7132	4.175842	0	43	926	485						Frog_fixed.avi	0
30838	1851	917.6666	461.4996	0.5345071	0.2664744	461.7983	4.30736	0	931.7697	505.9446	0.3591669	0.2792897	461.7132	4.177714	0	43	925	484						Frog_fixed.avi	0
30854	1852	915.0886	462.7777	0.5337291	0.2624138	461.7791	4.349707	0	931.9607	503.0949	0.3628012	0.2751473	448.9403	4.176331	0	43	924	483						Frog_fixed.avi	0
30871	1853	-1280	-1024	-1	-1	-1	-1	4	-1280	-1024	-1	-1	-1	-1	4	43	0	0						Frog_fixed.avi	0
30888	1854	-1280	-1024	-1	-1	-1	-1	4	-1280	-1024	-1	-1	-1	-1	4	43	0	0						Frog_fixed.avi	0
30904	1855	902.5128	393.4055	0.5317132	0.2510187	461.7846	4.329301	0	926.9329	446.7422	0.3573191	0.2645816	459.225	4.15717	0	43	915	420						Frog_fixed.avi	0
30921	1856	-1280	-1024	-1	-1	-1	-1	4	-1280	-1024	-1	-1	-1	-1	4		0	0						Frog_fixed.avi	0
30938	1857	-1280	-1024	-1	-1	-1	-1	4	-1280	-1024	-1	-1	-1	-1	4		0	0						Frog_fixed.avi	0
30954	1858	-1280	-1024	-1	-1	-1	-1	4	-1280	-1024	-1	-1	-1	-1	4		0	0						Frog_fixed.avi	0
30971	1859	-1280	-1024	-1	-1	-1	-1	4	-1280	-1024	-1	-1	-1	-1	4		0	0						Frog_fixed.avi	0
30987	1860	-1280	-1024	-1	-1	-1	-1	4	-1280	-1024	-1	-1	-1	-1	4		0	0						Frog_fixed.avi	0
31004	1861	-1280	-1024	-1	-1	-1	-1	4	-1280	-1024	-1	-1	-1	-1	4		0	0						Frog_fixed.avi	0
31021	1862	935.9193	402.0756	0.5266206	0.2416249	460.7888	4.276642	0	928.1555	449.9904	0.3519575	0.2584347	458.7769	4.158633	0	44	932	426						Frog_fixed.avi	0
31037	1863	-1280	-1024	-1	-1	-1	-1	4	-1280	-1024	-1	-1	-1	-1	4	44	0	0						Frog_fixed.avi	0
31054	1864	-1280	-1024	-1	-1	-1	-1	4	-1280	-1024	-1	-1	-1	-1	4	44	0	0						Frog_fixed.avi	0
31071	1865	-1280	-1024	-1	-1	-1	-1	4	-1280	-1024	-1	-1	-1	-1	4	44	0	0						Frog_fixed.avi	0
31087	1866	907.8653	402.6237	0.5278456	0.2390047	459.7429	4.383169	0	924.6366	453.9868	0.3528854	0.2573911	458.1149	4.161149	0	44	916	428						Frog_fixed.avi	0
31104	1867	-1280	-1024	-1	-1	-1	-1	4	-1280	-1024	-1	-1	-1	-1	4		0	0						Frog_fixed.avi	0
31121	1868	-1280	-1024	-1	-1	-1	-1	4	-1280	-1024	-1	-1	-1	-1	4		0	0						Frog_fixed.avi	0
31137	1869	-1280	-1024	-1	-1	-1	-1	4	-1280	-1024	-1	-1	-1	-1	4		0	0						Frog_fixed.avi	0
31154	1870	-1280	-1024	-1	-1	-1	-1	4	-1280	-1024	-1	-1	-1	-1	4		0	0						Frog_fixed.avi	0
31171	1871	-1280	-1024	-1	-1	-1	-1	4	-1280	-1024	-1	-1	-1	-1	4		0	0						Frog_fixed.avi	0
31187	1872	-1280	-1024	-1	-1	-1	-1	4	-1280	-1024	-1	-1	-1	-1	4		0	0						Frog_fixed.avi	0
31204	1873	-1280	-1024	-1	-1	-1	-1	4	-1280	-1024	-1	-1	-1	-1	4		0	0						Frog_fixed.avi	0
31221	1874	-1280	-1024	-1	-1	-1	-1	4	-1280	-1024	-1	-1	-1	-1	4		0	0						Frog_fixed.avi	0
31237	1875	-1280	-1024	-1	-1	-1	-1	4	-1280	-1024	-1	-1	-1	-1	4		0	0						Frog_fixed.avi	0
31254	1876	964.9888	399.5799	0.5541007	0.2327001	455.0036	4.184532	0	924.451	459.5508	0.3778859	0.2421879	453.9427	4.303211	0	45	945	430						Frog_fixed.avi	0
31271	1877	-1280	-1024	-1	-1	-1	-1	4	-1280	-1024	-1	-1	-1	-1	4	45	0	0						Frog_fixed.avi	0
31287	1878	-1280	-1024	-1	-1	-1	-1	4	-1280	-1024	-1	-1	-1	-1	4	45	0	0						Frog_fixed.avi	0
31304	1879	-1280	-1024	-1	-1	-1	-1	4	-1280	-1024	-1	-1	-1	-1	4	45	0	0						Frog_fixed.avi	0
31321	1880	-1280	-1024	-1	-1	-1	-1	4	-1280	-1024	-1	-1	-1	-1	4	45	0	0						Frog_fixed.avi	0
31337	1881	-1280	-1024	-1	-1	-1	-1	4	-1280	-1024	-1	-1	-1	-1	4	45	0	0						Frog_fixed.avi	0
31354	1882	910.6382	413.9708	0.5689719	0.2431569	452.3297	4.346408	0	924.6912	449.7841	0.391879	0.2499482	451.6578	4.189923	0	45	918	432						Frog_fixed.avi	0
31371	1883	-1280	-1024	-1	-1	-1	-1	4	-1280	-1024	-1	-1	-1	-1	4	45	0	0						Frog_fixed.avi	0
31387	1884	-1280	-1024	-1	-1	-1	-1	4	-1280	-1024	-1	-1	-1	-1	4	45	0	0						Frog_fixed.avi	0
31404	1885	910.2416	408.9706	0.5713753	0.2467502	451.2972	4.367323	0	929.8394	448.0426	0.3939582	0.2538402	450.8959	4.20165	0	45	920	429						Frog_fixed.avi	0
31421	1886	-1280	-1024	-1	-1	-1	-1	4	-1280	-1024	-1	-1	-1	-1	4		0	0						Frog_fixed.avi	0
31437	1887	-1280	-1024	-1	-1	-1	-1	4	-1280	-1024	-1	-1	-1	-1	4		0	0						Frog_fixed.avi	0
31454	1888	-1280	-1024	-1	-1	-1	-1	4	-1280	-1024	-1	-1	-1	-1	4		0	0						Frog_fixed.avi	0
31471	1889	-1280	-1024	-1	-1	-1	-1	4	-1280	-1024	-1	-1	-1	-1	4		0	0						Frog_fixed.avi	0
31487	1890	-1280	-1024	-1	-1	-1	-1	4	-1280	-1024	-1	-1	-1	-1	4		0	0						Frog_fixed.avi	0
31504	1891	-1280	-1024	-1	-1	-1	-1	4	-1280	-1024	-1	-1	-1	-1	4		0	0						Frog_fixed.avi	0
31521	1892	-1280	-1024	-1	-1	-1	-1	4	-1280	-1024	-1	-1	-1	-1	4		0	0						Frog_fixed.avi	0
31537	1893	-1280	-1024	-1	-1	-1	-1	4	-1280	-1024	-1	-1	-1	-1	4		0	0						Frog_fixed.avi	0
31554	1894	-1280	-1024	-1	-1	-1	-1	4	-1280	-1024	-1	-1	-1	-1	4		0	0						Frog_fixed.avi	0
31571	1895	-1280	-1024	-1	-1	-1	-1	4	-1280	-1024	-1	-1	-1	-1	4		0	0						Frog_fixed.avi	0
31587	1896	-1280	-1024	-1	-1	-1	-1	4	-1280	-1024	-1	-1	-1	-1	4		0	0						Frog_fixed.avi	0
31604	1897	-1280	-1024	-1	-1	-1	-1	4	-1280	-1024	-1	-1	-1	-1	4		0	0						Frog_fixed.avi	0
31620	1898	-1280	-1024	-1	-1	-1	-1	4	-1280	-1024	-1	-1	-1	-1	4		0	0						Frog_fixed.avi	0
31637	1899	-1280	-1024	-1	-1	-1	-1	4	-1280	-1024	-1	-1	-1	-1	4		0	0						Frog_fixed.avi	0
31654	1900	-1280	-1024	-1	-1	-1	-1	4	-1280	-1024	-1	-1	-1	-1	4		0	0						Frog_fixed.avi	0
31670	1901	-1280	-1024	-1	-1	-1	-1	4	-1280	-1024	-1	-1	-1	-1	4		0	0						Frog_fixed.avi	0
31687	1902	-1280	-1024	-1	-1	-1	-1	4	-1280	-1024	-1	-1	-1	-1	4		0	0						Frog_fixed.avi	0
31704	1903	-1280	-1024	-1	-1	-1	-1	4	-1280	-1024	-1	-1	-1	-1	4		0	0						Frog_fixed.avi	0
31720	1904	-1280	-1024	-1	-1	-1	-1	4	-1280	-1024	-1	-1	-1	-1	4		0	0						Frog_fixed.avi	0
31737	1905	-1280	-1024	-1	-1	-1	-1	4	-1280	-1024	-1	-1	-1	-1	4		0	0						Frog_fixed.avi	0
31754	1906	-1280	-1024	-1	-1	-1	-1	4	-1280	-1024	-1	-1	-1	-1	4		0	0						Frog_fixed.avi	0
31770	1907	-1280	-1024	-1	-1	-1	-1	4	-1280	-1024	-1	-1	-1	-1	4		0	0						Frog_fixed.avi	0
31787	1908	-1280	-1024	-1	-1	-1	-1	4	-1280	-1024	-1	-1	-1	-1	4		0	0						Frog_fixed.avi	0
31804	1909	-1280	-1024	-1	-1	-1	-1	4	-1280	-1024	-1	-1	-1	-1	4		0	0						Frog_fixed.avi	0
31820	1910	697.4896	389.2228	0.537304	0.2611175	442.3828	4.430724	0	734.8066	437.1626	0.3578768	0.2691864	442.607	4.298678	0	46	716	413						Frog_fixed.avi	0
31837	1911	-1280	-1024	-1	-1	-1	-1	4	-1280	-1024	-1	-1	-1	-1	4		0	0						Frog_fixed.avi	0
31854	1912	-1280	-1024	-1	-1	-1	-1	4	-1280	-1024	-1	-1	-1	-1	4		0	0						Frog_fixed.avi	0
31870	1913	-1280	-1024	-1	-1	-1	-1	4	-1280	-1024	-1	-1	-1	-1	4		0	0						Frog_fixed.avi	0
31887	1914	-1280	-1024	-1	-1	-1	-1	4	-1280	-1024	-1	-1	-1	-1	4		0	0						Frog_fixed.avi	0
31904	1915	-1280	-1024	-1	-1	-1	-1	4	-1280	-1024	-1	-1	-1	-1	4		0	0						Frog_fixed.avi	0
31920	1916	-1280	-1024	-1	-1	-1	-1	4	-1280	-1024	-1	-1	-1	-1	4		0	0						Frog_fixed.avi	0
31937	1917	-1280	-1024	-1	-1	-1	-1	4	-1280	-1024	-1	-1	-1	-1	4		0	0						Frog_fixed.avi	0
31954	1918	-1280	-1024	-1	-1	-1	-1	4	-1280	-1024	-1	-1	-1	-1	4		0	0						Frog_fixed.avi	0
31970	1919	-1280	-1024	-1	-1	-1	-1	4	-1280	-1024	-1	-1	-1	-1	4		0	0						Frog_fixed.avi	0
31987	1920	-1280	-1024	-1	-1	-1	-1	4	-1280	-1024	-1	-1	-1	-1	4		0	0						Frog_fixed.avi	0
32004	1921	-1280	-1024	-1	-1	-1	-1	4	-1280	-1024	-1	-1	-1	-1	4		0	0						Frog_fixed.avi	0
32020	1922	-1280	-1024	-1	-1	-1	-1	4	-1280	-1024	-1	-1	-1	-1	4		0	0						Frog_fixed.avi	0
32037	1923	-1280	-1024	-1	-1	-1	-1	4	-1280	-1024	-1	-1	-1	-1	4		0	0						Frog_fixed.avi	0
32054	1924	-1280	-1024	-1	-1	-1	-1	4	-1280	-1024	-1	-1	-1	-1	4		0	0						Frog_fixed.avi	0
32070	1925	-1280	-1024	-1	-1	-1	-1	4	-1280	-1024	-1	-1	-1	-1	4		0	0						Frog_fixed.avi	0
32087	1926	-1280	-1024	-1	-1	-1	-1	4	-1280	-1024	-1	-1	-1	-1	4		0	0						Frog_fixed.avi	0
32104	1927	-1280	-1024	-1	-1	-1	-1	4	-1280	-1024	-1	-1	-1	-1	4		0	0						Frog_fixed.avi	0
32120	1928	-1280	-1024	-1	-1	-1	-1	4	-1280	-1024	-1	-1	-1	-1	4		0	0						Frog_fixed.avi	0
32137	1929	-1280	-1024	-1	-1	-1	-1	4	-1280	-1024	-1	-1	-1	-1	4		0	0						Frog_fixed.avi	0
32153	1930	-1280	-1024	-1	-1	-1	-1	4	-1280	-1024	-1	-1	-1	-1	4		0	0						Frog_fixed.avi	0
32170	1931	-1280	-1024	-1	-1	-1	-1	4	-1280	-1024	-1	-1	-1	-1	4		0	0						Frog_fixed.avi	0
32187	1932	-1280	-1024	-1	-1	-1	-1	4	-1280	-1024	-1	-1	-1	-1	4		0	0						Frog_fixed.avi	0
32203	1933	-1280	-1024	-1	-1	-1	-1	4	-1280	-1024	-1	-1	-1	-1	4		0	0						Frog_fixed.avi	0
32220	1934	-1280	-1024	-1	-1	-1	-1	4	-1280	-1024	-1	-1	-1	-1	4		0	0						Frog_fixed.avi	0
32237	1935	-1280	-1024	-1	-1	-1	-1	4	-1280	-1024	-1	-1	-1	-1	4		0	0						Frog_fixed.avi	0
32253	1936	-1280	-1024	-1	-1	-1	-1	4	-1280	-1024	-1	-1	-1	-1	4		0	0						Frog_fixed.avi	0
32270	1937	-1280	-1024	-1	-1	-1	-1	4	-1280	-1024	-1	-1	-1	-1	4		0	0						Frog_fixed.avi	0
32287	1938	-1280	-1024	-1	-1	-1	-1	4	-1280	-1024	-1	-1	-1	-1	4		0	0						Frog_fixed.avi	0
32303	1939	-1280	-1024	-1	-1	-1	-1	4	-1280	-1024	-1	-1	-1	-1	4		0	0						Frog_fixed.avi	0
32320	1940	-1280	-1024	-1	-1	-1	-1	4	-1280	-1024	-1	-1	-1	-1	4		0	0						Frog_fixed.avi	0
32337	1941	-1280	-1024	-1	-1	-1	-1	4	-1280	-1024	-1	-1	-1	-1	4		0	0						Frog_fixed.avi	0
32353	1942	-1280	-1024	-1	-1	-1	-1	4	-1280	-1024	-1	-1	-1	-1	4		0	0						Frog_fixed.avi	0
32370	1943	-1280	-1024	-1	-1	-1	-1	4	-1280	-1024	-1	-1	-1	-1	4		0	0						Frog_fixed.avi	0
32387	1944	-1280	-1024	-1	-1	-1	-1	4	-1280	-1024	-1	-1	-1	-1	4		0	0						Frog_fixed.avi	0
32403	1945	-1280	-1024	-1	-1	-1	-1	4	-1280	-1024	-1	-1	-1	-1	4		0	0						Frog_fixed.avi	0
32420	1946	-1280	-1024	-1	-1	-1	-1	4	-1280	-1024	-1	-1	-1	-1	4		0	0						Frog_fixed.avi	0
32437	1947	-1280	-1024	-1	-1	-1	-1	4	-1280	-1024	-1	-1	-1	-1	4		0	0						Frog_fixed.avi	0
32453	1948	-1280	-1024	-1	-1	-1	-1	4	-1280	-1024	-1	-1	-1	-1	4		0	0						Frog_fixed.avi	0
32470	1949	-1280	-1024	-1	-1	-1	-1	4	-1280	-1024	-1	-1	-1	-1	4		0	0						Frog_fixed.avi	0
32487	1950	-1280	-1024	-1	-1	-1	-1	4	-1280	-1024	-1	-1	-1	-1	4		0	0						Frog_fixed.avi	0
32503	1951	-1280	-1024	-1	-1	-1	-1	4	-1280	-1024	-1	-1	-1	-1	4		0	0						Frog_fixed.avi	0
32520	1952	-1280	-1024	-1	-1	-1	-1	4	-1280	-1024	-1	-1	-1	-1	4		0	0						Frog_fixed.avi	0
32537	1953	-1280	-1024	-1	-1	-1	-1	4	-1280	-1024	-1	-1	-1	-1	4		0	0						Frog_fixed.avi	0
32553	1954	-1280	-1024	-1	-1	-1	-1	4	-1280	-1024	-1	-1	-1	-1	4		0	0						Frog_fixed.avi	0
32570	1955	-1280	-1024	-1	-1	-1	-1	4	-1280	-1024	-1	-1	-1	-1	4		0	0						Frog_fixed.avi	0
32587	1956	-1280	-1024	-1	-1	-1	-1	4	-1280	-1024	-1	-1	-1	-1	4		0	0						Frog_fixed.avi	0
32603	1957	-1280	-1024	-1	-1	-1	-1	4	-1280	-1024	-1	-1	-1	-1	4		0	0						Frog_fixed.avi	0
32620	1958	-1280	-1024	-1	-1	-1	-1	4	-1280	-1024	-1	-1	-1	-1	4		0	0						Frog_fixed.avi	0
32637	1959	-1280	-1024	-1	-1	-1	-1	4	-1280	-1024	-1	-1	-1	-1	4		0	0						Frog_fixed.avi	0
32653	1960	-1280	-1024	-1	-1	-1	-1	4	-1280	-1024	-1	-1	-1	-1	4		0	0						Frog_fixed.avi	0
32670	1961	-1280	-1024	-1	-1	-1	-1	4	-1280	-1024	-1	-1	-1	-1	4		0	0						Frog_fixed.avi	0
32687	1962	-1280	-1024	-1	-1	-1	-1	4	-1280	-1024	-1	-1	-1	-1	4		0	0						Frog_fixed.avi	0
32703	1963	-1280	-1024	-1	-1	-1	-1	4	-1280	-1024	-1	-1	-1	-1	4		0	0						Frog_fixed.avi	0
32720	1964	-1280	-1024	-1	-1	-1	-1	4	-1280	-1024	-1	-1	-1	-1	4		0	0						Frog_fixed.avi	0
32736	1965	-1280	-1024	-1	-1	-1	-1	4	-1280	-1024	-1	-1	-1	-1	4		0	0						Frog_fixed.avi	0
32753	1966	-1280	-1024	-1	-1	-1	-1	4	-1280	-1024	-1	-1	-1	-1	4		0	0						Frog_fixed.avi	0
32770	1967	-1280	-1024	-1	-1	-1	-1	4	-1280	-1024	-1	-1	-1	-1	4		0	0						Frog_fixed.avi	0
32786	1968	-1280	-1024	-1	-1	-1	-1	4	-1280	-1024	-1	-1	-1	-1	4		0	0						Frog_fixed.avi	0
32803	1969	930.684	473.7783	0.5257683	0.2971422	427.7158	4.349447	0	944.058	481.1483	0.3426839	0.3194814	427.3707	4.113369	0	47	937	477						Frog_fixed.avi	0
32820	1970	-1280	-1024	-1	-1	-1	-1	4	-1280	-1024	-1	-1	-1	-1	4		0	0						Frog_fixed.avi	0
32836	1971	-1280	-1024	-1	-1	-1	-1	4	-1280	-1024	-1	-1	-1	-1	4		0	0						Frog_fixed.avi	0
32853	1972	-1280	-1024	-1	-1	-1	-1	4	-1280	-1024	-1	-1	-1	-1	4		0	0						Frog_fixed.avi	0
32870	1973	-1280	-1024	-1	-1	-1	-1	4	-1280	-1024	-1	-1	-1	-1	4		0	0						Frog_fixed.avi	0
32886	1974	-1280	-1024	-1	-1	-1	-1	4	-1280	-1024	-1	-1	-1	-1	4		0	0						Frog_fixed.avi	0
32903	1975	-1280	-1024	-1	-1	-1	-1	4	-1280	-1024	-1	-1	-1	-1	4		0	0						Frog_fixed.avi	0
32920	1976	-1280	-1024	-1	-1	-1	-1	4	-1280	-1024	-1	-1	-1	-1	4		0	0						Frog_fixed.avi	0
32936	1977	-1280	-1024	-1	-1	-1	-1	4	-1280	-1024	-1	-1	-1	-1	4		0	0						Frog_fixed.avi	0
32953	1978	907.4558	456.2607	0.5273535	0.3008226	429.103	4.302903	0	945.09	499.6714	0.3446027	0.3198474	429.762	4.256795	0	48	926	478						Frog_fixed.avi	0
32970	1979	909.6008	453.3771	0.5277016	0.3014591	429.103	4.302479	0	943.0011	499.5194	0.3448966	0.3201619	429.8866	4.266521	0	48	926	476						Frog_fixed.avi	0
32986	1980	-1280	-1024	-1	-1	-1	-1	4	-1280	-1024	-1	-1	-1	-1	4		0	0						Frog_fixed.avi	0
33003	1981	-1280	-1024	-1	-1	-1	-1	4	-1280	-1024	-1	-1	-1	-1	4		0	0						Frog_fixed.avi	0
33020	1982	-1280	-1024	-1	-1	-1	-1	4	-1280	-1024	-1	-1	-1	-1	4		0	0						Frog_fixed.avi	0
33036	1983	-1280	-1024	-1	-1	-1	-1	4	-1280	-1024	-1	-1	-1	-1	4		0	0						Frog_fixed.avi	0
33053	1984	-1280	-1024	-1	-1	-1	-1	4	-1280	-1024	-1	-1	-1	-1	4		0	0						Frog_fixed.avi	0
33070	1985	-1280	-1024	-1	-1	-1	-1	4	-1280	-1024	-1	-1	-1	-1	4		0	0						Frog_fixed.avi	0
33086	1986	-1280	-1024	-1	-1	-1	-1	4	-1280	-1024	-1	-1	-1	-1	4		0	0						Frog_fixed.avi	0
33103	1987	895.7697	466.1151	0.5307539	0.3039823	426.9042	4.341581	0	947.207	491.1107	0.3474102	0.3220072	431.2663	4.217773	0	49	921	479						Frog_fixed.avi	0
33120	1988	896.7532	462.4533	0.5311325	0.3045665	426.9042	4.329372	0	942.5095	505.5849	0.3476103	0.3216847	431.6576	4.323316	0	49	920	484						Frog_fixed.avi	0
33136	1989	-1280	-1024	-1	-1	-1	-1	4	-1280	-1024	-1	-1	-1	-1	4		0	0						Frog_fixed.avi	0
33153	1990	-1280	-1024	-1	-1	-1	-1	4	-1280	-1024	-1	-1	-1	-1	4		0	0						Frog_fixed.avi	0
33170	1991	-1280	-1024	-1	-1	-1	-1	4	-1280	-1024	-1	-1	-1	-1	4		0	0						Frog_fixed.avi	0
33186	1992	-1280	-1024	-1	-1	-1	-1	4	-1280	-1024	-1	-1	-1	-1	4		0	0						Frog_fixed.avi	0
[truncated: 19,190 more rows]
