# Supplementary material for: Young children integrate current observations, priors and agent information to predict others’ actions
Source: PLoS One. 2019 May 22;14(5):e0200976. doi: 10.1371/journal.pone.0200976 (PMC6530825; doi:10.1371/journal.pone.0200976)
Supplement: S1 Dataset — (ZIP) [file pone.0200976.s003.zip › PONE-D-18-19791R1_Data/18-month-olds/Anonymized_07_18-Combined-Data.tsv]

Recording name:	Anonymized_07_18
Recording resolution:	1280 x 1024
Fixation filter: Tobii fixation filter
Velocity threshold: 35
Distance threshold: 35
Timestamp	Number	GazePointXLeft	GazePointYLeft	CamXLeft	CamYLeft	DistanceLeft	PupilLeft	ValidityLeft	GazePointXRight	GazePointYRight	CamXRight	CamYRight	DistanceRight	PupilRight	ValidityRight	FixationIndex	GazePointX	GazePointY	Event	EventKey	Data1	Data2	Descriptor	StimuliName	StimuliID
11	0	-1280	-1024	-1	-1	-1	-1	4	-1280	-1024	-1	-1	-1	-1	4		0	0						No media	0
28	1	-1280	-1024	-1	-1	-1	-1	4	-1280	-1024	-1	-1	-1	-1	4		0	0						No media	0
45	2	-1280	-1024	-1	-1	-1	-1	4	-1280	-1024	-1	-1	-1	-1	4		0	0						No media	0
61	3	-1280	-1024	-1	-1	-1	-1	4	-1280	-1024	-1	-1	-1	-1	4		0	0						No media	0
78	4	-1280	-1024	-1	-1	-1	-1	4	-1280	-1024	-1	-1	-1	-1	4		0	0						No media	0
95	5	-1280	-1024	-1	-1	-1	-1	4	-1280	-1024	-1	-1	-1	-1	4		0	0						No media	0
111	6	-1280	-1024	-1	-1	-1	-1	4	-1280	-1024	-1	-1	-1	-1	4		0	0						No media	0
128	7	-1280	-1024	-1	-1	-1	-1	4	-1280	-1024	-1	-1	-1	-1	4		0	0						No media	0
145	8	639.8023	445.9528	0.5779659	0.4800616	635.0283	3.119264	0	608.2452	472.4724	0.4537416	0.5357385	638.4351	3.379579	0	0	624	459						No media	0
161	9	641.5229	445.5139	0.5778719	0.4801086	635.063	3.120317	0	610.207	472.1912	0.4535812	0.5358213	638.4419	3.366383	0	0	626	459						No media	0
178	10	654.2817	435.8265	0.577788	0.4801247	635.0619	3.093331	0	610.7185	474.7105	0.4535059	0.53592	638.533	3.385051	0	0	633	455						No media	0
194	11	640.6747	437.813	0.5776474	0.4801248	635.2072	3.096676	0	615.9534	460.6878	0.453419	0.535941	638.6703	3.365463	0	0	628	449						No media	0
211	12	617.788	437.804	0.5778036	0.4801224	635.2869	3.128864	0	602.1314	444.728	0.4535667	0.53592	638.9171	3.343688	0	0	610	441						No media	0
228	13	416.5821	436.9645	0.5785998	0.4798129	635.5253	3.132893	0	421.1838	454.7845	0.4546376	0.5357537	638.8262	3.378208	0	1	419	446						No media	0
244	14	262.7528	410.6788	0.5795034	0.4797774	635.6893	3.069859	0	287.0771	410.0142	0.4556571	0.5356825	638.9362	3.355744	0	1	275	410						No media	0
261	15	225.0217	395.3989	0.579805	0.4798064	635.8299	3.098943	0	207.1279	394.3398	0.4560213	0.5356898	638.8671	3.399839	0	1	216	395						No media	0
278	16	215.3571	398.6726	0.5798535	0.4800487	635.9457	3.154732	0	216.7658	404.8405	0.4560096	0.5357582	639.0988	3.43468	0	1	216	402						No media	0
294	17	225.7798	402.037	0.5799343	0.4801044	635.8708	3.145845	0	214.5287	419.5869	0.4561097	0.5357811	639.1729	3.404355	0	1	220	411						No media	0
311	18	230.7719	402.2249	0.5800585	0.4801384	636.0349	3.150926	0	221.8062	408.9668	0.4561447	0.5357958	639.24	3.412931	0	1	226	406						No media	0
328	19	224.2835	404.709	0.5801324	0.4801717	636.1669	3.172319	0	210.6169	392.5973	0.4561878	0.5357794	639.2818	3.391629	0	1	217	399						No media	0
344	20	231.2999	411.7986	0.5801968	0.4802007	636.3244	3.203205	0	208.3943	403.7957	0.4562278	0.5357955	639.4252	3.3985	0	1	220	408						No media	0
361	21	229.1754	402.5223	0.580241	0.480278	636.3437	3.179343	0	208.5568	405.959	0.4562516	0.5358981	639.4879	3.439496	0	1	219	404						No media	0
378	22	234.3699	403.9237	0.5802683	0.4803715	636.3701	3.218944	0	216.492	403.7688	0.4562709	0.5359838	639.5557	3.44023	0	1	225	404						No media	0
394	23	211.6402	400.0965	0.5803039	0.4805075	636.3763	3.168192	0	216.6085	400.0234	0.4563245	0.5360769	639.4064	3.419674	0	1	214	400						No media	0
411	24	218.3267	406.9628	0.5803611	0.4806395	636.3017	3.188705	0	217.4378	400.4065	0.4563515	0.5361644	639.5148	3.444672	0	1	218	404						No media	0
428	25	215.8868	394.6274	0.5804098	0.4808684	636.2732	3.201807	0	218.3738	399.9003	0.4563749	0.5363034	639.5201	3.471382	0	1	217	397						No media	0
444	26	227.8568	390.5208	0.5804932	0.4809666	636.4498	3.239241	0	214.1324	402.2991	0.4564114	0.5363487	639.4963	3.512431	0	1	221	396						No media	0
461	27	225.6133	400.3322	0.5805466	0.4810312	636.4555	3.21615	0	218.8803	411.1649	0.4564458	0.5363855	639.5261	3.522893	0	1	222	406						No media	0
478	28	235.6117	404.1518	0.5806204	0.4811079	636.6253	3.265259	0	224.8934	409.7928	0.4565137	0.5364349	639.7767	3.532331	0	1	230	407						No media	0
494	29	231.8626	415.3707	0.5806687	0.4811521	636.6816	3.28565	0	219.0222	405.0366	0.4565745	0.5364592	639.8891	3.531571	0	1	225	410						No media	0
511	30	232.0043	413.3507	0.5807235	0.4811441	636.7023	3.28474	0	230.2357	417.1923	0.4566484	0.5364428	640.0483	3.557852	0	1	231	415						No media	0
528	31	233.6489	419.0345	0.5807638	0.4811413	636.6936	3.30747	0	225.3875	409.2509	0.4566903	0.5363892	640.0775	3.556002	0	1	230	414						No media	0
544	32	228.8952	400.907	0.5807916	0.4811229	636.7501	3.286505	0	219.441	410.2217	0.4567026	0.5363269	640.1486	3.576829	0	1	224	406						No media	0
561	33	237.8637	423.6095	0.580802	0.4810987	636.7889	3.356811	0	223.7228	418.4225	0.4567097	0.5362002	640.1831	3.585581	0	1	231	421						No media	0
578	34	230.7096	412.9145	0.5807884	0.4811148	636.8084	3.34662	0	227.4127	420.684	0.4566953	0.5361922	640.1635	3.603618	0	1	229	417						No media	0
594	35	393.7327	597.5529	0.5797938	0.4824552	636.4547	3.374444	0	401.2139	629.1587	0.4560576	0.5373756	639.8265	3.622422	0	1	397	613						No media	0
611	36	564.0427	831.1463	0.5782661	0.4845279	636.7018	3.411087	0	540.5246	857.9962	0.4551077	0.5390917	639.8661	3.600096	0	2	552	845						No media	0
628	37	692.8624	1063.966	0.5773009	0.4862241	636.6851	3.389435	0	669.7582	1077.47	0.4543546	0.5406662	639.8359	3.596556	0	2	681	1071						No media	0
644	38	694.0391	1055.495	0.5772114	0.4865847	636.6607	3.409015	0	651.5938	1071.218	0.4540462	0.5409867	640.0803	3.598486	0	2	673	1063						No media	0
661	39	723.7726	1132.255	0.5772223	0.4867723	636.5917	3.413345	0	684.4732	1135.489	0.4539462	0.5413514	639.8522	3.613766	0	2	704	1134						No media	0
678	40	706.2921	1112.088	0.5772254	0.486944	636.52	3.423127	0	665.4135	1110.158	0.4538371	0.5417255	639.5866	3.623274	0	2	686	1111						No media	0
694	41	711.1156	1098.007	0.5772333	0.4872257	636.4731	3.430498	0	671.6306	1108.953	0.4537216	0.5420253	639.8359	3.623789	0	2	691	1103						No media	0
711	42	712.1686	1099.443	0.5772511	0.4875083	636.3365	3.449516	0	675.1602	1116.286	0.4536665	0.5422602	639.8554	3.63896	0	2	694	1108						No media	0
728	43	709.9209	1100.865	0.5773034	0.4876828	636.1863	3.460841	0	673.7037	1102.906	0.4536334	0.5425094	639.9107	3.658379	0	2	692	1102						No media	0
744	44	719.2419	1107.74	0.5774252	0.4878194	636.0807	3.45239	0	667.2834	1112.152	0.4536431	0.5426227	639.6785	3.676292	0	2	693	1110						No media	0
761	45	709.8025	1104.632	0.577496	0.4879066	636.0729	3.488224	0	671.3085	1108.342	0.4536979	0.5426945	639.5984	3.692634	0	2	691	1106						No media	0
777	46	713.4905	1105.918	0.5775913	0.4878707	636.0832	3.492483	0	681.6919	1106.802	0.4537916	0.5426467	639.3279	3.688715	0	2	698	1106						No media	0
781																			MovieStart	128	0	0	Frog_fixed.avi
794	47	710.3175	1109.173	0.5777057	0.4877849	636.0712	3.477545	0	677.3247	1108.18	0.4538537	0.5425702	639.2481	3.704245	0	2	694	1109						Frog_fixed.avi	0
811	48	710.952	1104.443	0.5778238	0.487694	635.9313	3.507113	0	676.388	1110.254	0.4539391	0.5424832	639.4125	3.720211	0	2	694	1107						Frog_fixed.avi	0
827	49	712.8287	1103.771	0.5779585	0.4876191	635.6099	3.524195	0	675.419	1104.161	0.4540311	0.5423113	639.3011	3.726567	0	2	694	1104						Frog_fixed.avi	0
844	50	708.5259	1093.261	0.5781093	0.4875706	635.8165	3.53286	0	676.0543	1102.548	0.4541617	0.5422193	639.2567	3.750106	0	2	692	1098						Frog_fixed.avi	0
861	51	714.7024	1093.473	0.5782745	0.4874953	635.708	3.547981	0	685.1864	1104.799	0.4543065	0.5420939	639.0219	3.75897	0	2	700	1099						Frog_fixed.avi	0
877	52	716.7726	1089.931	0.578401	0.4873959	635.5165	3.551438	0	677.6447	1112.575	0.4543845	0.5418931	638.9712	3.759006	0	2	697	1101						Frog_fixed.avi	0
894	53	712.5278	1100.93	0.5785147	0.4872091	635.5411	3.557395	0	672.6692	1104.631	0.4544467	0.5417429	638.9186	3.772861	0	2	693	1103						Frog_fixed.avi	0
911	54	718.7027	1112.406	0.5786315	0.4869781	635.3469	3.57436	0	678.2094	1111.901	0.4545207	0.5415056	638.6258	3.79284	0	2	698	1112						Frog_fixed.avi	0
927	55	723.9767	1105.523	0.578786	0.4868184	635.2114	3.590947	0	676.9177	1104.897	0.454585	0.5412425	638.4897	3.800524	0	2	700	1105						Frog_fixed.avi	0
944	56	716.8737	1103.535	0.578871	0.4866303	635.072	3.580867	0	686.7059	1107.939	0.4547104	0.540949	638.3974	3.800387	0	2	702	1106						Frog_fixed.avi	0
961	57	709.964	1103.95	0.5789643	0.4862849	635.0624	3.601166	0	681.3774	1105.771	0.4547774	0.5406275	638.408	3.823266	0	2	696	1105						Frog_fixed.avi	0
977	58	711.4003	1105.504	0.5791098	0.4860476	634.9673	3.595832	0	683.8915	1107.531	0.4548776	0.5403736	638.4325	3.819996	0	2	698	1107						Frog_fixed.avi	0
994	59	719.2504	1105.186	0.5792743	0.4858881	634.7144	3.62027	0	679.064	1111.413	0.4549879	0.5401059	638.301	3.82495	0	2	699	1108						Frog_fixed.avi	0
1011	60	715.6334	1096.926	0.5794086	0.485708	634.8265	3.617705	0	683.26	1109.57	0.4551167	0.5399169	637.9944	3.844863	0	2	699	1103						Frog_fixed.avi	0
1027	61	711.6095	1105.589	0.5795093	0.4854959	634.7513	3.629633	0	682.1463	1114.316	0.4552073	0.5396721	637.9101	3.858959	0	2	697	1110						Frog_fixed.avi	0
1044	62	732.854	1019.544	0.5794157	0.4845762	634.6453	3.643848	0	715.2441	1040.151	0.455222	0.5386427	638.067	3.886274	0	3	724	1030						Frog_fixed.avi	0
1061	63	862.4205	588.1498	0.5787791	0.4822669	635.0341	3.71423	0	839.1986	617.8085	0.4552187	0.5360205	638.2014	3.931386	0	3	851	603						Frog_fixed.avi	0
1077	64	833.8138	766.4808	0.5787762	0.4818055	634.8914	3.733798	0	801.5652	784.5928	0.4550577	0.5354146	638.2395	3.919704	0	3	818	776						Frog_fixed.avi	0
1094	65	859.9789	624.4279	0.578878	0.4817372	634.7772	3.757391	0	839.1567	653.5073	0.4549348	0.5353279	638.371	3.94035	0	3	850	639						Frog_fixed.avi	0
1110	66	848.8945	686.1613	0.5788977	0.4813578	634.7557	3.685276	0	823.4813	698.7786	0.4548908	0.5350701	638.2955	3.897601	0	3	836	692						Frog_fixed.avi	0
1127	67	843.262	687.2462	0.5789316	0.4810726	634.7374	3.692171	0	825.4717	701.4409	0.4548285	0.5347832	638.1348	3.914111	0	3	834	694						Frog_fixed.avi	0
1144	68	852.686	663.4987	0.578941	0.4809002	634.6315	3.686322	0	825.149	687.0358	0.4547641	0.5345306	637.9473	3.908226	0	3	839	675						Frog_fixed.avi	0
1160	69	847.8519	682.6635	0.5789731	0.4806371	634.5281	3.699273	0	819.1117	699.717	0.454707	0.5343513	637.7325	3.897633	0	3	833	691						Frog_fixed.avi	0
1177	70	850.0264	683.77	0.578994	0.4804176	634.3724	3.69437	0	820.9302	692.3171	0.4546731	0.5341523	637.6387	3.902634	0	3	835	688						Frog_fixed.avi	0
1194	71	847.3267	681.9057	0.5790183	0.4802732	634.1796	3.686487	0	830.9244	689.045	0.4546538	0.5339422	637.55	3.883563	0	3	839	685						Frog_fixed.avi	0
1210	72	848.2922	675.2662	0.5789989	0.4800613	634.0928	3.671326	0	831.7463	691.1173	0.4546051	0.5337268	637.4193	3.903202	0	3	840	683						Frog_fixed.avi	0
1227	73	843.5092	688.709	0.5789658	0.4796639	634.0601	3.652937	0	832.0413	692.7391	0.4545572	0.5335143	637.3398	3.881049	0	3	838	691						Frog_fixed.avi	0
1244	74	855.5956	677.3864	0.5788875	0.479401	633.8654	3.634723	0	821.3209	703.3315	0.4544406	0.5332748	637.3067	3.864592	0	3	838	690						Frog_fixed.avi	0
1260	75	851.2799	685.636	0.5787689	0.4789855	633.7635	3.612449	0	817.1909	703.7158	0.4542864	0.5330034	637.1521	3.874902	0	3	834	695						Frog_fixed.avi	0
1277	76	847.0546	690.9791	0.5786126	0.47862	633.558	3.599693	0	824.548	698.6078	0.4541579	0.5327515	637.0938	3.843945	0	3	836	695						Frog_fixed.avi	0
1294	77	853.9124	682.0882	0.5784091	0.4782017	633.5139	3.56785	0	815.5714	705.8823	0.4539469	0.5324739	637.1125	3.82815	0	3	835	694						Frog_fixed.avi	0
1310	78	861.16	710.2245	0.5780703	0.4780366	633.3085	3.558466	0	835.4189	712.8087	0.4536878	0.5324336	636.9721	3.790194	0	4	848	712						Frog_fixed.avi	0
1327	79	926.9553	799.4139	0.5773863	0.478469	633.4614	3.522783	0	900.5358	839.4032	0.4532955	0.5326439	636.8641	3.758771	0	4	914	819						Frog_fixed.avi	0
1344	80	907.3868	789.0863	0.5771553	0.4779857	633.2969	3.514412	0	877.0881	797.9396	0.4530328	0.5324697	636.7463	3.749659	0	4	892	794						Frog_fixed.avi	0
1360	81	928.9263	808.7023	0.5770131	0.4777892	633.1477	3.485214	0	894.9354	831.4448	0.4527877	0.532335	636.6236	3.711937	0	4	912	820						Frog_fixed.avi	0
1377	82	907.7847	807.2951	0.5768158	0.4774751	633.1683	3.485155	0	881.8434	821.3568	0.4525817	0.5321802	636.6176	3.697406	0	4	895	814						Frog_fixed.avi	0
1394	83	909.0614	820.6842	0.5766419	0.4772098	633.0771	3.453472	0	886.7092	831.866	0.4523923	0.5321165	636.2916	3.708192	0	4	898	826						Frog_fixed.avi	0
1410	84	915.3461	808.3387	0.576474	0.4770821	632.8473	3.458488	0	883.9296	829.954	0.4521767	0.5320718	636.5963	3.686903	0	4	900	819						Frog_fixed.avi	0
1427	85	913.9807	803.6996	0.5762143	0.476972	632.8664	3.45382	0	880.5481	824.8243	0.4519046	0.5320355	636.2182	3.684483	0	4	897	814						Frog_fixed.avi	0
1444	86	918.4193	807.9609	0.5759571	0.4766992	632.6951	3.464787	0	892.4629	829.2365	0.4516351	0.53191	636.398	3.669435	0	4	905	819						Frog_fixed.avi	0
1460	87	920.3443	803.452	0.5756872	0.4764878	632.6332	3.428337	0	886.7324	821.9928	0.4513568	0.5318195	636.0281	3.665893	0	4	904	813						Frog_fixed.avi	0
1477	88	915.3919	809.0899	0.5754232	0.4762852	632.5119	3.457946	0	880.2991	833.1699	0.4510602	0.5316858	636.1108	3.665216	0	4	898	821						Frog_fixed.avi	0
1494	89	920.2875	798.482	0.5751508	0.4761013	632.4843	3.453946	0	890.7749	822.9939	0.4507782	0.5315258	635.8834	3.668956	0	4	906	811						Frog_fixed.avi	0
1510	90	915.7157	809.5737	0.5748562	0.4755976	632.266	3.448482	0	882.5057	822.7613	0.4504356	0.5312021	635.8682	3.662336	0	4	899	816						Frog_fixed.avi	0
1527	91	925.7154	795.6744	0.5746459	0.4752834	632.3566	3.46321	0	884.8904	820.7766	0.4502116	0.5309002	635.92	3.662278	0	4	905	808						Frog_fixed.avi	0
1544	92	912.8076	809.055	0.5744183	0.4749677	632.2942	3.476311	0	882.0511	821.673	0.4499642	0.5307373	635.6841	3.673314	0	4	897	815						Frog_fixed.avi	0
1560	93	924.733	818.7814	0.574232	0.4747574	632.1092	3.473075	0	889.1776	822.7401	0.4497988	0.5306579	635.6639	3.688294	0	4	907	821						Frog_fixed.avi	0
1577	94	917.3636	809.8918	0.5739892	0.4746797	632.2607	3.486878	0	887.9692	820.7679	0.4495765	0.5306588	635.7975	3.687881	0	4	903	815						Frog_fixed.avi	0
1594	95	919.2125	813.7313	0.5737656	0.4747181	632.0818	3.480415	0	888.3872	823.1312	0.4493496	0.5307878	635.6623	3.68888	0	4	904	818						Frog_fixed.avi	0
1610	96	923.5485	806.9196	0.5734515	0.4749743	632.2896	3.517348	0	886.1292	824.1119	0.4490542	0.5311794	635.6813	3.71334	0	4	905	816						Frog_fixed.avi	0
1627	97	923.9251	789.0804	0.5731315	0.475267	632.239	3.501534	0	886.5787	818.5169	0.4487609	0.531541	635.6865	3.736202	0	4	905	804						Frog_fixed.avi	0
1644	98	922.0969	807.9639	0.572757	0.4754797	632.0784	3.516496	0	887.2163	825.6701	0.4483783	0.5319137	635.7391	3.739111	0	4	905	817						Frog_fixed.avi	0
1660	99	915.361	805.5757	0.5723983	0.4758647	632.2618	3.537439	0	883.37	823.0183	0.4480643	0.5323992	635.7832	3.748739	0	4	899	814						Frog_fixed.avi	0
1677	100	931.7325	787.951	0.5721511	0.4761865	632.3047	3.527995	0	892.3132	829.3135	0.4478085	0.5327917	635.811	3.759283	0	4	912	809						Frog_fixed.avi	0
1693	101	918.6343	808.5524	0.5719036	0.4763213	632.349	3.556946	0	892.102	815.272	0.4476172	0.5331045	635.9505	3.768898	0	4	905	812						Frog_fixed.avi	0
1710	102	923.2376	806.2042	0.5717598	0.4764487	632.223	3.559906	0	882.1571	825.6069	0.4474677	0.5333185	636.0061	3.808306	0	4	903	816						Frog_fixed.avi	0
1727	103	923.6243	800.5175	0.5716578	0.4766341	632.412	3.541928	0	891.983	824.2478	0.447405	0.5335463	636.0676	3.78694	0	4	908	812						Frog_fixed.avi	0
1743	104	936.4318	772.3001	0.5714366	0.4763899	632.5159	3.58642	0	913.1164	806.2676	0.4472455	0.5333155	636.2256	3.830392	0	5	925	789						Frog_fixed.avi	0
1760	105	1044.976	459.5379	0.5708555	0.4751402	632.9421	3.585273	0	1015.708	498.4543	0.4472328	0.53184	636.6715	3.804672	0	5	1030	479						Frog_fixed.avi	0
1777	106	1034.828	529.0715	0.5707835	0.4749701	633.3323	3.581616	0	994.9934	576.8057	0.447197	0.5316083	636.7926	3.809875	0	5	1015	553						Frog_fixed.avi	0
1793	107	1046.717	468.4573	0.5708202	0.4752429	633.2763	3.612932	0	1023.157	508.7016	0.4470856	0.5319246	637.0344	3.862607	0	5	1035	489						Frog_fixed.avi	0
1810	108	1032.765	490.4309	0.5706826	0.4753282	633.4556	3.603	0	1007.578	544.1684	0.4469888	0.5320638	637.1075	3.82952	0	5	1020	517						Frog_fixed.avi	0
1827	109	1049.372	493.3138	0.5705441	0.4754238	633.522	3.605306	0	1007.611	532.0384	0.4467509	0.5323021	637.3126	3.836826	0	5	1028	513						Frog_fixed.avi	0
1843	110	1040.676	500.1457	0.5703132	0.4756199	633.8064	3.593069	0	1015.17	530.0005	0.446537	0.5325316	637.4668	3.852009	0	5	1028	515						Frog_fixed.avi	0
1860	111	1042.265	492.2465	0.5701048	0.4759355	633.8064	3.62123	0	1010.154	541.5254	0.446321	0.5328121	637.6119	3.857901	0	5	1026	517						Frog_fixed.avi	0
1877	112	1046.18	496.5408	0.5699511	0.4762188	633.8949	3.60892	0	1001.072	534.9681	0.4460999	0.5331346	637.6876	3.851611	0	5	1024	516						Frog_fixed.avi	0
1893	113	1044.845	492.2264	0.5697825	0.4765077	634.1829	3.617783	0	1014.565	534.2847	0.445998	0.533382	637.7825	3.862968	0	5	1030	513						Frog_fixed.avi	0
1910	114	1047.641	494.2908	0.5697388	0.4768492	634.2844	3.640049	0	1016.969	533.5202	0.4459537	0.5336666	637.822	3.877134	0	5	1032	514						Frog_fixed.avi	0
1927	115	1045.313	490.369	0.5697202	0.4770156	634.3956	3.632076	0	1003.468	535.9332	0.4459013	0.5338895	638.126	3.901998	0	5	1024	513						Frog_fixed.avi	0
1943	116	1048.995	494.1965	0.5697284	0.4771015	634.4645	3.627908	0	1000.366	538.3237	0.4459117	0.5340084	638.1964	3.901541	0	5	1025	516						Frog_fixed.avi	0
1960	117	1043.606	499.6672	0.5697758	0.477125	634.6192	3.654711	0	1006.848	532.4315	0.4459514	0.5340503	638.2091	3.917292	0	5	1025	516						Frog_fixed.avi	0
1977	118	1046.674	506.792	0.5697821	0.4771419	634.7386	3.697509	0	1005.643	531.8306	0.445979	0.5341148	638.2396	3.914205	0	5	1026	519						Frog_fixed.avi	0
1993	119	1032.974	510.9227	0.5697246	0.4772307	634.6038	3.681357	0	1014.418	534.1558	0.4460037	0.5342883	638.2623	3.902175	0	5	1024	523						Frog_fixed.avi	0
2010	120	1051.602	492.3868	0.5696304	0.4773611	634.6409	3.678519	0	1007.406	541.6438	0.4458868	0.5344446	638.4108	3.919044	0	5	1030	517						Frog_fixed.avi	0
2027	121	1039.361	489.8911	0.5694339	0.4776109	634.6964	3.696075	0	1008.388	536.808	0.4457528	0.5347167	638.5752	3.907869	0	5	1024	513						Frog_fixed.avi	0
2043	122	1050.996	495.4856	0.5692527	0.4777819	634.8542	3.686136	0	1009.853	532.5201	0.4455353	0.534965	638.563	3.929092	0	5	1030	514						Frog_fixed.avi	0
2060	123	1041.4	500.248	0.5689842	0.4779424	634.6349	3.689592	0	1015.691	534.4401	0.4453139	0.5352563	638.5262	3.92684	0	5	1029	517						Frog_fixed.avi	0
2077	124	1042.439	501.0538	0.5688227	0.4780534	634.7891	3.722658	0	1009.797	533.4176	0.4451339	0.5354435	638.4596	3.923344	0	5	1026	517						Frog_fixed.avi	0
2093	125	1040.728	507.9408	0.5686958	0.4781044	634.6901	3.718306	0	1012.483	536.7026	0.4449883	0.5355112	638.2911	3.931501	0	5	1027	522						Frog_fixed.avi	0
2110	126	1038.105	505.1012	0.5686626	0.4781104	634.7061	3.73364	0	1010.085	530.3606	0.4449136	0.5355523	638.428	3.946614	0	5	1024	518						Frog_fixed.avi	0
2127	127	1037.753	507.3609	0.5686961	0.4781024	634.6641	3.744259	0	1009.111	531.3162	0.4449428	0.5355066	638.4598	3.937791	0	5	1023	519						Frog_fixed.avi	0
2143	128	1046.192	503.2006	0.5687851	0.4780811	634.856	3.745739	0	1015.005	529.1261	0.445056	0.5354933	638.4798	3.951413	0	5	1031	516						Frog_fixed.avi	0
2160	129	1045.248	487.9308	0.5688809	0.4781371	634.9463	3.728107	0	1015.005	531.3129	0.4451719	0.5355096	638.6249	3.951656	0	5	1030	510						Frog_fixed.avi	0
2177	130	1035.575	495.1925	0.5690255	0.4782405	634.9331	3.752669	0	1007.064	533.6285	0.445263	0.5355508	638.6924	3.971664	0	5	1021	514						Frog_fixed.avi	0
2193	131	1037.844	492.7194	0.5691602	0.4784529	634.8433	3.758078	0	1003.214	533.2296	0.4453434	0.5356441	638.6305	3.966701	0	5	1021	513						Frog_fixed.avi	0
2210	132	1043.276	496.6138	0.5692229	0.4785832	634.9531	3.786071	0	1008.21	532.3555	0.4453704	0.5357245	638.6058	3.966372	0	5	1026	514						Frog_fixed.avi	0
2227	133	1042.792	500.6128	0.5692033	0.4787345	635.0409	3.778007	0	1009.778	534.3277	0.4453336	0.5358639	638.6655	3.978007	0	5	1026	517						Frog_fixed.avi	0
2243	134	1040.855	489.3896	0.5690591	0.4789371	635.1453	3.783105	0	1008.973	531.4798	0.4452348	0.5360168	638.814	3.973789	0	5	1025	510						Frog_fixed.avi	0
2260	135	1038.563	485.8341	0.568901	0.4790719	635.115	3.748967	0	1017.875	529.3408	0.4451052	0.5361241	638.6876	3.968848	0	5	1028	508						Frog_fixed.avi	0
2276	136	1044.947	485.5608	0.5687825	0.479294	635.1122	3.771178	0	1005.936	525.9473	0.4448979	0.5362916	638.7898	3.975051	0	5	1025	506						Frog_fixed.avi	0
2293	137	1042.852	494.4498	0.5686968	0.4794057	635.1932	3.79258	0	1007.234	530.466	0.4447971	0.536415	638.8896	3.984443	0	5	1025	512						Frog_fixed.avi	0
2310	138	1037.989	506.9587	0.5686028	0.4795636	635.3177	3.786174	0	1014.479	539.0308	0.4447507	0.5365727	639.0162	3.987	0	5	1026	523						Frog_fixed.avi	0
2326	139	1029.619	496.4278	0.5685793	0.479763	635.334	3.793378	0	1007.66	529.8405	0.4447473	0.5367693	638.9956	3.982562	0	5	1019	513						Frog_fixed.avi	0
2343	140	1035.192	499.9038	0.5686213	0.4798671	635.3284	3.803282	0	1014.65	524.4617	0.4447846	0.5368658	639.02	3.990999	0	5	1025	512						Frog_fixed.avi	0
2360	141	1047.828	480.8294	0.5687295	0.4800557	635.2533	3.799303	0	1013.049	527.2837	0.444869	0.5369706	639.1665	4.032055	0	5	1030	504						Frog_fixed.avi	0
2376	142	1045.138	482.6367	0.5687898	0.4801719	635.2348	3.825325	0	1020.459	520.7296	0.4449305	0.5371548	639.205	4.009651	0	5	1033	502						Frog_fixed.avi	0
2393	143	1038.141	489.4682	0.5688061	0.4802753	635.292	3.802715	0	1018.033	519.4248	0.4449849	0.5373278	639.1544	3.991427	0	5	1028	504						Frog_fixed.avi	0
2410	144	1034.869	498.1485	0.56879	0.4803861	635.3766	3.819501	0	1016.834	525.6449	0.4449767	0.5375206	639.1163	3.979821	0	5	1026	512						Frog_fixed.avi	0
2426	145	1036.647	489.1771	0.5687086	0.480546	635.5239	3.81885	0	1013.65	524.5663	0.4449058	0.5377057	639.2606	4.002124	0	5	1025	507						Frog_fixed.avi	0
2443	146	1037.772	487.6732	0.5685529	0.4806963	635.6072	3.820686	0	1011.147	516.177	0.4447791	0.5379287	639.2677	4.023411	0	5	1024	502						Frog_fixed.avi	0
2460	147	1029.703	484.382	0.5683714	0.4808862	635.4561	3.811362	0	1023.183	517.6322	0.4446532	0.5380906	639.2775	3.993111	0	5	1026	501						Frog_fixed.avi	0
2476	148	1047.979	477.7738	0.5682325	0.4810061	635.5442	3.823875	0	1018.085	528.1735	0.4444593	0.5382139	639.4433	3.98763	0	5	1033	503						Frog_fixed.avi	0
2493	149	1037.559	487.2228	0.5680755	0.4811184	635.9734	3.837651	0	1017.727	522.5712	0.4443241	0.5384291	639.4843	4.010033	0	5	1028	505						Frog_fixed.avi	0
2510	150	1027.593	498.1534	0.5679563	0.4812636	635.855	3.819209	0	1021.776	517.813	0.4442338	0.5385728	639.3862	3.988875	0	5	1025	508						Frog_fixed.avi	0
2526	151	1034.353	490.7247	0.56792	0.4814186	635.8105	3.860305	0	1022.519	515.2797	0.444209	0.5387455	639.4203	3.994895	0	5	1028	503						Frog_fixed.avi	0
2543	152	1029.266	496.1298	0.5679363	0.481539	635.843	3.823344	0	1012.646	520.9919	0.4442264	0.5388327	639.467	4.007515	0	5	1021	509						Frog_fixed.avi	0
2560	153	1029.431	485.2443	0.567979	0.4816993	635.9897	3.834337	0	1015.932	522.3345	0.4442772	0.5389207	639.4918	3.994266	0	5	1023	504						Frog_fixed.avi	0
2576	154	1039.253	477.6306	0.5680549	0.4817767	636.121	3.827284	0	1018.961	524.3773	0.4443615	0.5389899	639.7067	3.982501	0	5	1029	501						Frog_fixed.avi	0
2593	155	1039.631	472.1725	0.5680987	0.4818507	636.1782	3.83003	0	1018.342	523.5989	0.4444196	0.5390538	639.7578	3.99782	0	5	1029	498						Frog_fixed.avi	0
2610	156	1035.945	472.0538	0.5681344	0.4819363	636.1404	3.866902	0	1018.164	519.3575	0.4444734	0.5392163	639.8927	3.996135	0	5	1027	496						Frog_fixed.avi	0
2626	157	1035.496	488.4479	0.5681194	0.4820597	636.1459	3.835197	0	1012.199	523.6049	0.4444502	0.5393685	639.8165	4.012366	0	5	1024	506						Frog_fixed.avi	0
2643	158	1040.373	485.5069	0.568084	0.4823034	636.2735	3.829379	0	1016.508	516.3395	0.4444264	0.5395523	639.8627	4.022568	0	5	1028	501						Frog_fixed.avi	0
2659	159	1035.191	477.6316	0.5680189	0.4825539	636.2833	3.863093	0	1022.268	513.8138	0.444343	0.5397176	639.8298	4.014518	0	5	1029	496						Frog_fixed.avi	0
2676	160	1027.884	472.8867	0.5679056	0.4825962	636.0432	3.862545	0	1018.892	511.4183	0.4442384	0.539739	639.7063	4.03569	0	5	1023	492						Frog_fixed.avi	0
2693	161	1042.313	444.2431	0.5677719	0.4826253	635.9429	3.857331	0	1016.391	478.3526	0.4442075	0.5397475	639.6401	4.028586	0	5	1029	461						Frog_fixed.avi	0
2709	162	1038.954	461.3689	0.5677139	0.4826621	636.1594	3.838046	0	1012.89	503.3271	0.4440864	0.5397493	639.8853	4.046249	0	5	1026	482						Frog_fixed.avi	0
2726	163	1039.732	447.0041	0.5676879	0.4826448	636.158	3.869723	0	1011.842	490.162	0.4440517	0.5397305	639.8798	4.053012	0	5	1026	469						Frog_fixed.avi	0
2743	164	1037.892	461.3536	0.5677113	0.4826398	636.1956	3.882019	0	1012.622	491.3315	0.4440511	0.5397065	639.8849	4.057067	0	5	1025	476						Frog_fixed.avi	0
2759	165	1029.834	457.0215	0.5677547	0.4826368	636.1088	3.867463	0	1013.706	493.0224	0.4440871	0.5397009	639.9077	4.060213	0	5	1022	475						Frog_fixed.avi	0
2776	166	1038.705	463.6216	0.5678698	0.4826705	636.1082	3.867761	0	1016.701	487.2834	0.4441305	0.5396918	639.8832	4.058993	0	5	1028	475						Frog_fixed.avi	0
2793	167	1037.641	466.5141	0.5679398	0.4827018	636.1872	3.878366	0	1017.641	485.8587	0.4442115	0.5397325	639.7102	4.065588	0	5	1028	476						Frog_fixed.avi	0
2809	168	1038.806	469.1898	0.5680019	0.482759	636.3828	3.866876	0	1019.315	483.1378	0.4442561	0.5397683	639.6521	4.058016	0	5	1029	476						Frog_fixed.avi	0
2826	169	1035.904	473.6066	0.5680096	0.4828247	636.4211	3.867647	0	1032.733	487.9122	0.4442728	0.5398222	639.8276	4.066794	0	5	1034	481						Frog_fixed.avi	0
2843	170	1033.492	465.0244	0.5679645	0.4829846	636.2255	3.869586	0	1023.749	490.1771	0.4442446	0.5399685	639.8627	4.075382	0	5	1029	478						Frog_fixed.avi	0
2859	171	1042.131	456.5532	0.5679044	0.4831401	636.2319	3.895384	0	1020.419	496.6681	0.4441628	0.5400793	639.7283	4.058391	0	5	1031	477						Frog_fixed.avi	0
2876	172	1030.198	469.2054	0.5678199	0.4833744	635.9938	3.877032	0	1020.417	489.8062	0.444074	0.5402843	639.9233	4.067853	0	5	1025	480						Frog_fixed.avi	0
2893	173	1035.033	465.3526	0.5677481	0.4835455	636.1938	3.893836	0	1014.034	491.8049	0.4440046	0.5404046	640.0432	4.084573	0	5	1025	479						Frog_fixed.avi	0
2909	174	1032.536	470.7376	0.5677244	0.4838152	636.2564	3.872921	0	1017.978	493.124	0.4439679	0.5405583	640.0711	4.087642	0	5	1025	482						Frog_fixed.avi	0
2926	175	1028.955	462.8328	0.5677401	0.4841295	636.1501	3.886142	0	1016.594	491.2086	0.4439605	0.5407634	640.0349	4.094927	0	5	1023	477						Frog_fixed.avi	0
2943	176	1042.202	458.7766	0.5678169	0.4842781	635.8705	3.891343	0	1017.844	491.4754	0.4439924	0.5408688	639.9171	4.077154	0	5	1030	475						Frog_fixed.avi	0
2959	177	1036.26	477.4427	0.5679126	0.4843398	636.0023	3.887278	0	1015.55	493.8676	0.4440471	0.5408952	639.8345	4.086667	0	5	1026	486						Frog_fixed.avi	0
2976	178	1036.589	471.1724	0.5679957	0.4843363	636.0724	3.897386	0	1018.779	496.4924	0.4441389	0.5408603	639.4967	4.09016	0	5	1028	484						Frog_fixed.avi	0
2993	179	1045.8	452.9458	0.5680926	0.4842964	636.1189	3.896755	0	1020.872	493.1029	0.4441935	0.5407524	639.4699	4.093591	0	5	1033	473						Frog_fixed.avi	0
3009	180	1043.465	456.9758	0.5681347	0.4841926	636.0452	3.888114	0	1019.255	497.4069	0.4442222	0.5406428	639.4008	4.108647	0	5	1031	477						Frog_fixed.avi	0
3026	181	1037.495	459.3667	0.5681192	0.4840748	635.9553	3.879785	0	1021.018	488.9271	0.444191	0.5405743	639.3995	4.106283	0	5	1029	474						Frog_fixed.avi	0
3043	182	1040.751	465.6357	0.5679958	0.4838801	635.8749	3.909684	0	1017.111	493.4562	0.4440663	0.5404842	639.6389	4.109076	0	5	1029	480						Frog_fixed.avi	0
3059	183	1035.688	475.4305	0.5678443	0.483719	635.7433	3.913032	0	1021.161	498.2047	0.4438862	0.5403721	639.4944	4.088359	0	5	1028	487						Frog_fixed.avi	0
3076	184	1043.969	471.2111	0.5676338	0.4835729	635.8549	3.889014	0	1018.26	492.7668	0.4436895	0.5402944	639.3202	4.106652	0	5	1031	482						Frog_fixed.avi	0
3093	185	1030.556	471.9299	0.5673603	0.4834373	635.6132	3.902117	0	1021.872	494.3091	0.4434385	0.5401442	639.4245	4.117165	0	5	1026	483						Frog_fixed.avi	0
3109	186	1052.769	460.4169	0.5672024	0.4832933	635.4365	3.903702	0	1021.531	500.9841	0.4432377	0.540056	639.2515	4.114614	0	5	1037	481						Frog_fixed.avi	0
3126	187	1038.043	474.374	0.5669965	0.4830041	635.6174	3.921182	0	1027.457	495.2236	0.4430945	0.539969	639.1966	4.10184	0	5	1033	485						Frog_fixed.avi	0
3143	188	1037.713	476.0311	0.5668496	0.48273	635.3438	3.901934	0	1021.165	501.9497	0.4429381	0.5397658	639.1816	4.110043	0	5	1029	489						Frog_fixed.avi	0
3159	189	1043.266	475.4677	0.5667773	0.4823882	635.3094	3.919865	0	1015.945	497.4831	0.4428241	0.539523	639.0077	4.103195	0	5	1030	486						Frog_fixed.avi	0
3176	190	1057.749	462.716	0.5667309	0.4819103	635.1675	3.90352	0	1018.024	499.5742	0.4427617	0.5391535	638.917	4.121021	0	5	1038	481						Frog_fixed.avi	0
3192	191	1049.906	473.4595	0.5666219	0.4814375	635.2176	3.906497	0	1021.106	497.7767	0.4427146	0.5388032	638.8476	4.114904	0	5	1036	486						Frog_fixed.avi	0
3209	192	1049.302	470.2392	0.5665563	0.4810438	635.0773	3.921448	0	1022.406	501.3561	0.4426467	0.5384607	638.7972	4.130236	0	5	1036	486						Frog_fixed.avi	0
3226	193	1044.573	468.4112	0.5664538	0.4806312	635.0813	3.942115	0	1014.963	500.6185	0.4425179	0.538162	638.8071	4.139211	0	5	1030	485						Frog_fixed.avi	0
3242	194	1037.264	476.4629	0.5663283	0.480295	634.9943	3.938982	0	1021.282	495.3297	0.4423926	0.5379384	638.5281	4.114403	0	5	1029	486						Frog_fixed.avi	0
3259	195	1052.285	461.7952	0.5662096	0.4800734	634.8229	3.956649	0	1026.015	498.4477	0.4422479	0.5376629	638.5611	4.142746	0	5	1039	480						Frog_fixed.avi	0
3276	196	1041.956	471.9127	0.5660104	0.4797096	634.7512	3.946678	0	1028.872	488.4395	0.442053	0.537441	638.3705	4.139635	0	5	1035	480						Frog_fixed.avi	0
3292	197	1046.943	466.4257	0.5658215	0.4793994	634.7336	3.951273	0	1020.325	490.829	0.4418288	0.5372064	638.3345	4.131017	0	5	1034	479						Frog_fixed.avi	0
3309	198	1046.78	476.1041	0.5656577	0.4790248	634.4352	3.94683	0	1022.432	493.2258	0.4416316	0.5368673	638.1724	4.173468	0	5	1035	485						Frog_fixed.avi	0
3326	199	1039.736	474.8831	0.5654956	0.4786503	634.1477	3.953899	0	1030.628	493.7245	0.4414609	0.5365846	637.8827	4.133611	0	5	1035	484						Frog_fixed.avi	0
3342	200	1047.477	459.8815	0.565367	0.4784084	634.1731	3.974557	0	1027.798	487.562	0.4413077	0.5363873	637.9887	4.148053	0	5	1038	474						Frog_fixed.avi	0
3359	201	1046.808	475.3907	0.5652689	0.4780383	634.2708	3.953575	0	1023.567	493.4398	0.4411848	0.5361123	637.8575	4.159841	0	5	1035	484						Frog_fixed.avi	0
3376	202	1044.664	470.4638	0.5651786	0.4778196	634.0926	3.988886	0	1027.13	494.4789	0.4411122	0.5359705	637.6651	4.173862	0	5	1036	482						Frog_fixed.avi	0
3392	203	1041.246	460.8624	0.5650709	0.4776708	633.7847	3.975597	0	1030.243	487.2779	0.4409905	0.5358284	637.519	4.160869	0	5	1036	474						Frog_fixed.avi	0
3409	204	1042.646	473.4607	0.5649993	0.4773703	633.7224	3.975087	0	1025.521	492.962	0.4408942	0.53567	637.4351	4.176527	0	5	1034	483						Frog_fixed.avi	0
3426	205	1050.722	471.2011	0.5648919	0.4770872	633.5844	4.01105	0	1023.987	490.1169	0.4407295	0.5354024	637.3343	4.183834	0	5	1037	481						Frog_fixed.avi	0
3442	206	1035.344	472.218	0.5646099	0.4769658	633.4423	4.019816	0	1032.205	491.1098	0.4405484	0.5354149	637.2158	4.186263	0	5	1034	482						Frog_fixed.avi	0
3459	207	1075.627	768.5674	0.5639508	0.4783771	633.48	4.023277	0	1037.626	796.8231	0.4405648	0.5364596	636.9366	4.208253	0	6	1057	783						Frog_fixed.avi	0
3476	208	1043.021	774.2711	0.5637017	0.4783745	633.3588	4.023385	0	1030.138	782.3893	0.4403128	0.5366412	636.6309	4.234326	0	6	1037	778						Frog_fixed.avi	0
3492	209	1046.723	830.9113	0.5635557	0.4779375	633.1613	3.995608	0	1028.708	843.7015	0.439967	0.5363871	636.8134	4.192229	0	6	1038	837						Frog_fixed.avi	0
3509	210	1048.616	803.8866	0.5634147	0.4776783	633.0809	4.016913	0	1029.995	826.6604	0.4397613	0.5361622	636.5146	4.222235	0	6	1039	815						Frog_fixed.avi	0
3526	211	1056.162	810.451	0.5632746	0.4773284	632.87	4.01483	0	1033.937	822.6965	0.4395146	0.5359792	636.5619	4.225865	0	6	1045	817						Frog_fixed.avi	0
3542	212	1043.409	824.9335	0.563153	0.4770602	632.5922	4.004106	0	1032.862	827.3369	0.4393533	0.5357963	636.3499	4.219325	0	6	1038	826						Frog_fixed.avi	0
3559	213	1041.81	805.9821	0.5630419	0.4768419	632.7511	4.027576	0	1033.068	829.3392	0.4391943	0.535575	636.1702	4.232646	0	6	1037	818						Frog_fixed.avi	0
3576	214	1044.77	816.7608	0.562945	0.4765123	632.7557	4.034971	0	1036.951	830.8187	0.4390619	0.535317	636.1938	4.233849	0	6	1041	824						Frog_fixed.avi	0
3592	215	1050.192	817.6334	0.5628678	0.4762592	632.6949	4.036627	0	1034.537	823.8787	0.4389264	0.535134	636.2723	4.236776	0	6	1042	821						Frog_fixed.avi	0
3609	216	1045.146	811.584	0.5627583	0.4760938	632.3588	4.03007	0	1030.977	822.1139	0.4388019	0.5349911	636.0222	4.234725	0	6	1038	817						Frog_fixed.avi	0
3626	217	1048.806	810.7407	0.5627264	0.475918	632.3779	4.054533	0	1032.376	828.4385	0.4387288	0.5348704	635.9639	4.233857	0	6	1041	820						Frog_fixed.avi	0
3642	218	1040.757	812.577	0.5626345	0.47575	632.4158	4.049205	0	1037.332	822.0165	0.4386698	0.5347534	635.8732	4.258843	0	6	1039	817						Frog_fixed.avi	0
3659	219	1043	818.7579	0.5626181	0.4755965	632.1913	4.055686	0	1042.069	818.2459	0.438637	0.5346832	635.8999	4.269066	0	6	1043	819						Frog_fixed.avi	0
3676	220	1051.714	815.0034	0.5626006	0.4754634	632.1018	4.07671	0	1038.273	828.3401	0.438597	0.5345389	635.8328	4.273535	0	6	1045	822						Frog_fixed.avi	0
3692	221	1049.96	810.4231	0.5626013	0.4753685	632.1036	4.083078	0	1042.594	829.3285	0.4385948	0.5344402	635.7668	4.2721	0	6	1046	820						Frog_fixed.avi	0
3709	222	1049.423	814.2515	0.5626268	0.4752698	632.0457	4.083778	0	1039.17	830.6524	0.4385986	0.5343179	635.6786	4.293289	0	6	1044	822						Frog_fixed.avi	0
3726	223	1045.776	811.9995	0.562677	0.47508	632.0359	4.088967	0	1039.004	827.8969	0.4386519	0.5341434	635.6749	4.270521	0	6	1042	820						Frog_fixed.avi	0
3742	224	1038.126	821.3583	0.5627543	0.4748164	631.9471	4.083451	0	1036.114	826.2225	0.4387329	0.533926	635.6185	4.263068	0	6	1037	824						Frog_fixed.avi	0
3759	225	1041.978	816.639	0.5628771	0.4746228	632.085	4.093912	0	1029.896	827.4526	0.4388382	0.5337157	635.7426	4.278396	0	6	1036	822						Frog_fixed.avi	0
3775	226	1045.135	813.5924	0.5630457	0.474459	632.1186	4.109831	0	1032.514	832.2065	0.4389702	0.5335169	635.6924	4.280676	0	6	1039	823						Frog_fixed.avi	0
3792	227	1043.654	812.1301	0.563164	0.4742566	631.912	4.10362	0	1034.009	824.9506	0.4391154	0.5332894	635.6296	4.27892	0	6	1039	819						Frog_fixed.avi	0
3809	228	1042.813	813.44	0.5632563	0.4740504	631.8881	4.111618	0	1040.322	824.2484	0.4392061	0.5331005	635.5985	4.288777	0	6	1042	819						Frog_fixed.avi	0
3825	229	1042.895	822.7572	0.5633546	0.4739189	632.0327	4.106509	0	1029.069	818.329	0.4392712	0.5329906	635.5153	4.296684	0	6	1036	821						Frog_fixed.avi	0
3842	230	1039.899	819.2803	0.5634561	0.4738999	631.9788	4.102872	0	1026.539	826.5643	0.4393323	0.5328878	635.5356	4.294419	0	6	1033	823						Frog_fixed.avi	0
3859	231	1049.078	815.2656	0.5635673	0.4739456	631.9014	4.120602	0	1033.072	823.668	0.4394438	0.5328811	635.5524	4.293608	0	6	1041	819						Frog_fixed.avi	0
3875	232	1047.972	817.8402	0.5636221	0.4740251	631.8968	4.114504	0	1031.439	825.178	0.4394975	0.5328876	635.5479	4.299026	0	6	1040	822						Frog_fixed.avi	0
3892	233	1038.427	813.1111	0.5636646	0.4741273	631.9235	4.107204	0	1036.113	824.3118	0.4395562	0.5329165	635.3681	4.300218	0	6	1037	819						Frog_fixed.avi	0
3909	234	1041.708	805.5788	0.5637143	0.474218	631.8636	4.119349	0	1034.787	819.0732	0.4395797	0.5329398	635.4534	4.301776	0	6	1038	812						Frog_fixed.avi	0
3925	235	1044.781	803.7948	0.5637526	0.4743955	631.9241	4.125705	0	1043.952	832.4993	0.4396137	0.5327865	635.4638	4.275668	0	6	1044	818						Frog_fixed.avi	0
3942	236	1040.975	811.6132	0.5637717	0.4745544	632.0065	4.125613	0	1035.427	816.4332	0.4396385	0.5331844	635.4642	4.315162	0	6	1038	814						Frog_fixed.avi	0
3959	237	1045.017	810.1333	0.5638216	0.4748115	632.1677	4.117638	0	1040.771	826.7529	0.4396635	0.5334132	635.722	4.29968	0	6	1043	818						Frog_fixed.avi	0
3975	238	1044.625	802.228	0.563843	0.4752239	632.3505	4.099408	0	1031.856	821.4832	0.4396844	0.5337069	635.8125	4.311516	0	6	1038	812						Frog_fixed.avi	0
3992	239	1043.073	811.4343	0.5638452	0.4754584	632.4484	4.100801	0	1041.034	825.1843	0.4397013	0.5337696	635.8288	4.260587	0	6	1042	818						Frog_fixed.avi	0
4009	240	1043.997	810.4191	0.5638268	0.4757664	632.5583	4.087182	0	1031.879	822.3326	0.4396991	0.5342757	635.8292	4.290486	0	6	1038	816						Frog_fixed.avi	0
4025	241	1044.554	806.4207	0.5637917	0.4760541	632.5906	4.072136	0	1028.481	814.2361	0.4396677	0.5345077	636.1254	4.309686	0	6	1037	810						Frog_fixed.avi	0
4042	242	1051.134	806.7128	0.5637148	0.4761966	632.5358	4.071516	0	1033.118	811.4677	0.4395977	0.5347354	636.4391	4.283007	0	6	1042	809						Frog_fixed.avi	0
4059	243	1047.953	805.1667	0.5635993	0.4762966	632.8903	4.080561	0	1038.225	811.7673	0.4395368	0.5348436	636.6398	4.264112	0	6	1043	808						Frog_fixed.avi	0
4075	244	1050.631	813.6182	0.5635076	0.476346	633.0876	4.08316	0	1031.188	818.8044	0.4394495	0.5349428	636.7804	4.253564	0	6	1041	816						Frog_fixed.avi	0
4092	245	1054.422	818.6487	0.5634217	0.4764934	633.2066	4.058162	0	1033.025	816.7263	0.4393657	0.5350671	636.8199	4.229833	0	6	1044	818						Frog_fixed.avi	0
4109	246	1050.244	805.4835	0.5633217	0.476684	633.2167	4.021465	0	1030.391	817.7342	0.4392821	0.5352429	636.8162	4.241738	0	6	1040	812						Frog_fixed.avi	0
4125	247	1043.922	808.967	0.5632095	0.4769208	633.4804	4.015853	0	1027.694	813.0905	0.4391968	0.5354987	637.1264	4.221349	0	6	1036	811						Frog_fixed.avi	0
4142	248	1046.343	816.4437	0.5630986	0.4771048	633.4969	4.016901	0	1027.112	819.1097	0.4391095	0.5357323	637.0598	4.212448	0	6	1037	818						Frog_fixed.avi	0
4159	249	1048.241	810.3872	0.5630252	0.4773196	633.6149	4.019612	0	1031.979	818.1131	0.4390615	0.5359734	637.3824	4.216798	0	6	1040	814						Frog_fixed.avi	0
4175	250	1050.016	809.7169	0.562937	0.4774897	633.6794	4.002078	0	1023.909	819.1215	0.4389635	0.5361305	637.3457	4.208744	0	6	1037	814						Frog_fixed.avi	0
4192	251	1060.312	805.0302	0.5628107	0.4776008	633.9293	4.006057	0	1027.418	814.7872	0.4388967	0.5363012	637.4139	4.220378	0	6	1044	810						Frog_fixed.avi	0
4209	252	1049.918	767.9585	0.5626433	0.4770736	633.9785	4.023466	0	1035.318	770.5348	0.4388681	0.5359206	637.6414	4.230357	0	7	1043	769						Frog_fixed.avi	0
4225	253	1077.784	384.0222	0.5622829	0.4753784	634.5226	3.991812	0	1082.788	410.865	0.4391342	0.5340663	638.209	4.194942	0	7	1080	397						Frog_fixed.avi	0
4242	254	1020.776	388.8182	0.5622704	0.4747171	634.7218	3.981815	0	1017.802	392.3407	0.439266	0.5335062	638.2678	4.173909	0	7	1019	391						Frog_fixed.avi	0
4259	255	1047.398	371.6692	0.5622687	0.4750346	634.733	4.01557	0	1027.007	362.494	0.4390964	0.5338858	638.3474	4.218549	0	7	1037	367						Frog_fixed.avi	0
4275	256	1041.077	361.1726	0.5621967	0.4752728	634.8044	3.99567	0	1020.065	369.195	0.438969	0.5340636	638.3664	4.201388	0	7	1031	365						Frog_fixed.avi	0
4292	257	1055.681	372.0718	0.5621614	0.4753887	634.7618	4.004801	0	1014.693	382.3018	0.4388199	0.5341898	638.4426	4.191434	0	7	1035	377						Frog_fixed.avi	0
4308	258	1041.558	375.9638	0.5621142	0.475528	634.7049	4.024436	0	1019.849	375.4839	0.4387582	0.534375	638.4751	4.189573	0	7	1031	376						Frog_fixed.avi	0
4325	259	1036.533	376.8612	0.5621083	0.4757498	634.6848	4.00581	0	1013.141	379.1866	0.4387278	0.5345653	638.5675	4.202503	0	7	1025	378						Frog_fixed.avi	0
4342	260	1048.745	361.9725	0.5621664	0.4760493	634.8523	4.046294	0	1020.136	371.4772	0.4387241	0.5348316	638.5477	4.205176	0	7	1034	367						Frog_fixed.avi	0
4358	261	1045.806	379.4831	0.5622132	0.4762266	634.8967	4.055115	0	1018.891	387.4071	0.4387528	0.535013	638.455	4.22502	0	7	1032	383						Frog_fixed.avi	0
4375	262	1039.111	377.8985	0.5622491	0.4765201	634.9538	4.029616	0	1012.745	385.6287	0.4387639	0.5352648	638.5431	4.223428	0	7	1026	382						Frog_fixed.avi	0
4392	263	1037.974	364.6636	0.5622983	0.476838	634.93	4.052259	0	1014.116	375.3257	0.4388081	0.535531	638.5599	4.245895	0	7	1026	370						Frog_fixed.avi	0
4408	264	1034.927	375.2545	0.5623299	0.4770141	635.018	4.048804	0	1016.181	386.6216	0.4388511	0.5357414	638.7144	4.24756	0	7	1026	381						Frog_fixed.avi	0
4425	265	1036.594	378.4694	0.5623695	0.4772027	634.9985	4.068943	0	1014.087	387.564	0.4388692	0.535906	638.7605	4.26065	0	7	1025	383						Frog_fixed.avi	0
4442	266	1040.824	381.3717	0.5624275	0.4771428	635.0015	4.044438	0	1018.13	389.708	0.4389085	0.5360266	638.7973	4.252958	0	7	1029	386						Frog_fixed.avi	0
4458	267	1039.416	365.2599	0.562454	0.4775131	634.9991	4.137412	0	1020.039	380.2256	0.4389319	0.5360957	638.8262	4.271026	0	8	1030	373						Frog_fixed.avi	0
4475	268	1000.281	491.9277	0.5624837	0.478222	635.143	4.091387	0	973.9752	515.4525	0.4392546	0.5363581	638.7166	4.239969	0	8	987	504						Frog_fixed.avi	0
4492	269	1025.556	422.2776	0.5625953	0.4783113	634.9691	4.10754	0	1003.639	441.6857	0.439217	0.5366955	638.7169	4.328869	0	8	1015	432						Frog_fixed.avi	0
4508	270	1012.345	475.3894	0.5626779	0.4784827	635.0919	4.110571	0	986.9655	498.1974	0.439233	0.5367661	638.8193	4.296093	0	8	1000	487						Frog_fixed.avi	0
4525	271	1021.383	457.3935	0.56271	0.4785047	635.1111	4.140903	0	991.0414	480.9503	0.4392239	0.5367866	638.8558	4.304855	0	8	1006	469						Frog_fixed.avi	0
4542	272	1012.49	458.9969	0.5627435	0.4785084	635.1502	4.141589	0	990.1954	483.5024	0.4392097	0.5367828	638.8369	4.305595	0	8	1001	471						Frog_fixed.avi	0
4558	273	1011.753	460.1413	0.5627643	0.4785414	635.2004	4.156128	0	992.3428	483.3578	0.4392017	0.5367947	638.8901	4.308712	0	8	1002	472						Frog_fixed.avi	0
4575	274	1006.821	461.692	0.5627869	0.4785984	635.2101	4.135892	0	993.5289	489.1258	0.4391893	0.5368332	638.9261	4.322706	0	8	1000	475						Frog_fixed.avi	0
4592	275	1011.994	467.5445	0.5628099	0.4787096	635.1902	4.165872	0	990.5541	492.8846	0.4391984	0.5369214	638.9485	4.345912	0	8	1001	480						Frog_fixed.avi	0
4608	276	1016.451	457.6458	0.5628729	0.4788741	635.4138	4.145817	0	990.8457	476.6633	0.4392078	0.5370876	638.987	4.345459	0	8	1004	467						Frog_fixed.avi	0
4625	277	1010.191	464.8373	0.5629132	0.4790368	635.4484	4.152324	0	990.4505	480.7144	0.4392373	0.5372042	639.0269	4.36008	0	8	1000	473						Frog_fixed.avi	0
4642	278	1007.797	463.1563	0.5629908	0.4790195	635.4454	4.1444	0	986.3748	479.3276	0.4392703	0.5373444	638.9946	4.374262	0	8	997	471						Frog_fixed.avi	0
4658	279	1010.437	465.0981	0.5630371	0.4791957	635.4454	4.154831	0	990.8488	475.8772	0.4393146	0.5375141	639.1878	4.385689	0	8	1001	470						Frog_fixed.avi	0
4675	280	1012.895	461.9836	0.5630615	0.479561	635.4432	4.262805	0	988.5291	481.5692	0.4393275	0.5376487	639.3461	4.404044	0	8	1001	472						Frog_fixed.avi	0
4692	281	1016.435	461.0873	0.5630739	0.479786	635.7341	4.216341	0	988.9137	487.3008	0.439344	0.5377738	639.3245	4.408191	0	8	1003	474						Frog_fixed.avi	0
4708	282	1006.111	463.6725	0.563047	0.4799601	635.6331	4.237714	0	992.2745	485.2473	0.4393312	0.5379539	639.4585	4.408647	0	8	999	474						Frog_fixed.avi	0
4725	283	1016.585	453.8267	0.5630431	0.4801193	635.8675	4.247131	0	994.0229	481.9239	0.4393232	0.5380851	639.4215	4.418241	0	8	1005	468						Frog_fixed.avi	0
4742	284	1012.674	456.3759	0.5629636	0.4802373	635.9044	4.267022	0	994.4623	484.7115	0.4392362	0.5381962	639.3818	4.425827	0	8	1004	471						Frog_fixed.avi	0
4758	285	1013.902	469.8772	0.5628711	0.4803877	635.8375	4.25051	0	994.3024	480.3054	0.4391693	0.5384262	639.4749	4.450479	0	8	1004	475						Frog_fixed.avi	0
4775	286	1014.107	473.4076	0.5627407	0.4804148	635.8629	4.226911	0	1004.277	483.4604	0.4390683	0.5387135	639.5494	4.444016	0	8	1009	478						Frog_fixed.avi	0
4792	287	1012.538	474.0181	0.5625929	0.4806761	635.8629	4.238046	0	1001.242	478.2947	0.4389478	0.5389665	639.6998	4.439433	0	8	1007	476						Frog_fixed.avi	0
4808	288	1017.458	467.6379	0.5624108	0.4811128	635.8605	4.286699	0	1003.69	481.227	0.4387792	0.5392683	639.743	4.485423	0	8	1011	474						Frog_fixed.avi	0
4825	289	1026.42	466.1276	0.5623024	0.4811362	635.9961	4.250718	0	1002.369	477.0688	0.4386262	0.5395711	639.5342	4.4709	0	8	1014	472						Frog_fixed.avi	0
4842	290	1014.022	463.2444	0.5620734	0.4813976	635.9961	4.263447	0	1001.122	481.1799	0.438467	0.5398031	639.795	4.490993	0	8	1008	472						Frog_fixed.avi	0
4858	291	1014.506	457.5135	0.5618563	0.4817771	635.9938	4.319097	0	997.72	479.4983	0.4383054	0.5400864	639.7994	4.483767	0	8	1006	469						Frog_fixed.avi	0
4875	292	1017.342	467.3038	0.5616367	0.4818773	635.984	4.318661	0	1002.05	477.3398	0.4381275	0.5403526	639.6016	4.487524	0	8	1010	472						Frog_fixed.avi	0
4891	293	1019.158	478.8751	0.5614207	0.4816864	636.003	4.264604	0	1002.894	477.4922	0.4379223	0.5405214	639.8364	4.469968	0	8	1011	478						Frog_fixed.avi	0
4908	294	1014.532	478.9818	0.561145	0.481743	636.003	4.274447	0	994.2515	491.493	0.4376727	0.540638	639.6826	4.484902	0	8	1004	485						Frog_fixed.avi	0
4925	295	1023.564	476.8618	0.5608703	0.4817613	636.003	4.290156	0	999.6601	489.9815	0.4374446	0.5407902	639.8344	4.498727	0	8	1012	483						Frog_fixed.avi	0
4941	296	1011.144	478.2191	0.5605316	0.4820303	636.0005	4.307089	0	1002.288	486.4674	0.4371822	0.5409014	639.9199	4.525919	0	8	1007	482						Frog_fixed.avi	0
4958	297	1024.783	461.2192	0.5602825	0.4820654	636.0303	4.304317	0	1003.993	478.7131	0.4369291	0.5410039	639.9394	4.499718	0	8	1014	470						Frog_fixed.avi	0
4975	298	1015.573	467.1925	0.5600094	0.4818899	636.0522	4.297781	0	1010.752	470.3098	0.4367076	0.5411457	639.8401	4.525087	0	8	1013	469						Frog_fixed.avi	0
4991	299	1025.526	455.4557	0.5597576	0.4822156	636.0497	4.322917	0	1001.583	479.805	0.4364631	0.5412848	639.9562	4.506538	0	8	1014	468						Frog_fixed.avi	0
5008	300	-1280	-1024	-1	-1	-1	-1	4	-1280	-1024	-1	-1	-1	-1	4	8	0	0						Frog_fixed.avi	0
5025	301	1024.847	460.3477	0.5593479	0.482486	635.988	4.357119	0	1007.3	484.039	0.4361563	0.5416423	639.9396	4.514512	0	8	1016	472						Frog_fixed.avi	0
5041	302	1027.801	464.4174	0.5591872	0.4826142	635.8439	4.332426	0	1009.029	483.1435	0.4360065	0.5418273	639.8612	4.494603	0	8	1018	474						Frog_fixed.avi	0
5058	303	1016.887	470.6205	0.5590241	0.4827115	636.1829	4.328121	0	1006.353	481.9067	0.4358874	0.5420658	640.0213	4.507655	0	8	1012	476						Frog_fixed.avi	0
5075	304	1022.808	481.869	0.5589136	0.4825778	636.1965	4.279739	0	1010.5	488.3471	0.4357487	0.5422318	640.0513	4.495995	0	8	1017	485						Frog_fixed.avi	0
5091	305	1029.773	449.5151	0.5587093	0.4829888	636.194	4.384417	0	1010.159	485.2789	0.4356297	0.5424299	640.0289	4.507841	0	8	1020	467						Frog_fixed.avi	0
5108	306	1020.278	475.1741	0.5585859	0.4828751	636.2137	4.262206	0	1010.872	484.4954	0.4354925	0.5425404	640.0136	4.487612	0	8	1016	480						Frog_fixed.avi	0
5125	307	1023.394	467.7675	0.5584371	0.4829982	636.2137	4.268802	0	1006.392	486.4474	0.4353673	0.5426361	640.1763	4.483324	0	8	1015	477						Frog_fixed.avi	0
5141	308	1035.317	450.8853	0.5582728	0.4832847	636.2111	4.300146	0	1010.431	481.7257	0.4352388	0.5427516	640.0981	4.481341	0	8	1023	466						Frog_fixed.avi	0
5158	309	1030.219	454.918	0.5581169	0.48329	636.1606	4.297533	0	1005.813	489.2336	0.4350865	0.5427775	639.9345	4.475869	0	8	1018	472						Frog_fixed.avi	0
5175	310	1026.188	451.8074	0.5580161	0.4832856	636.3203	4.265852	0	1007.636	485.9577	0.4349606	0.5428283	640.1455	4.44298	0	8	1017	469						Frog_fixed.avi	0
5191	311	1019.605	469.0592	0.5579046	0.4831753	636.276	4.234489	0	1007.712	486.9736	0.4348754	0.542802	640.2104	4.428305	0	8	1014	478						Frog_fixed.avi	0
5208	312	1037.352	464.6526	0.5578312	0.4831671	636.2252	4.24131	0	1010.931	487.5781	0.4348007	0.5427997	640.2629	4.416906	0	8	1024	476						Frog_fixed.avi	0
5225	313	1033.4	466.0653	0.5577547	0.4831994	636.2427	4.210593	0	1004.593	488.4509	0.4347199	0.5428823	640.2423	4.388961	0	8	1019	477						Frog_fixed.avi	0
5241	314	1027.231	476.3925	0.557647	0.4830956	636.2707	4.155798	0	1009.361	494.2562	0.4346507	0.5430005	640.226	4.374725	0	8	1018	485						Frog_fixed.avi	0
5258	315	1024.313	465.8155	0.5575268	0.4833863	636.268	4.227345	0	1012.124	491.5949	0.4345927	0.5431809	640.2186	4.351918	0	8	1018	479						Frog_fixed.avi	0
5274	316	1037.216	465.4536	0.5574751	0.4834368	636.5223	4.143631	0	1012.898	494.2049	0.4345175	0.543272	640.3611	4.319039	0	8	1025	480						Frog_fixed.avi	0
5291	317	1029.201	471.4815	0.5574101	0.4834657	636.5547	4.119851	0	1005.045	500.7892	0.4344273	0.5433425	640.392	4.310771	0	8	1017	486						Frog_fixed.avi	0
5308	318	1025.679	480.13	0.5573404	0.4834708	636.39	4.089993	0	1005.54	505.2659	0.4343866	0.5434067	640.4229	4.29645	0	8	1016	493						Frog_fixed.avi	0
5324	319	1030.294	473.7278	0.5572924	0.4834889	636.3718	4.06742	0	1004.995	502.9565	0.4343421	0.5434371	640.4946	4.281963	0	8	1018	488						Frog_fixed.avi	0
5341	320	1030.98	470.3123	0.5572476	0.4834812	636.3459	4.047745	0	1008.45	494.6383	0.4343114	0.5434945	640.4581	4.250973	0	8	1020	482						Frog_fixed.avi	0
5358	321	1012.377	479.3834	0.5571653	0.4834745	636.3644	4.051988	0	1010.42	510.1088	0.4342841	0.5434297	640.4876	4.243485	0	8	1011	495						Frog_fixed.avi	0
5374	322	1022.818	471.2391	0.5571318	0.4834934	636.4172	4.024821	0	1009.326	501.7396	0.4342613	0.5435315	640.4941	4.229289	0	8	1016	486						Frog_fixed.avi	0
5391	323	1023.261	485.8841	0.5571113	0.4835654	636.4911	4.001504	0	1010.397	505.3965	0.4342415	0.5435829	640.5121	4.198144	0	8	1017	496						Frog_fixed.avi	0
5408	324	1017.953	485.9894	0.5571193	0.4837103	636.6459	3.983725	0	1008.078	505.1408	0.4342302	0.5437035	640.4757	4.198723	0	8	1013	496						Frog_fixed.avi	0
5424	325	1019.816	484.9687	0.5570927	0.4838325	636.4986	3.981405	0	1008.422	509.8967	0.4342153	0.5437894	640.4673	4.197509	0	8	1014	497						Frog_fixed.avi	0
5441	326	1015.573	477.4062	0.5570632	0.483943	636.49	3.990396	0	1002.492	512.8325	0.4341499	0.5438445	640.5225	4.188285	0	8	1009	495						Frog_fixed.avi	0
5458	327	1018.533	478.8807	0.5570561	0.4840823	636.5281	3.979108	0	1007.757	502.625	0.4341679	0.5439593	640.3249	4.186203	0	8	1013	491						Frog_fixed.avi	0
5474	328	1011.971	476.4722	0.5570238	0.484091	636.5103	3.959196	0	1004	505.533	0.4341361	0.5439953	640.2784	4.170639	0	8	1008	491						Frog_fixed.avi	0
5491	329	1019.124	477.0711	0.5569926	0.4840503	636.4986	3.944489	0	1005.139	505.5979	0.4340962	0.5439976	640.2294	4.189769	0	8	1012	491						Frog_fixed.avi	0
5508	330	1022.033	483.6496	0.556928	0.4838771	636.5002	3.977508	0	1006.306	500.931	0.4340166	0.5439726	640.3777	4.176559	0	8	1014	492						Frog_fixed.avi	0
5524	331	1025.121	480.3846	0.5568433	0.4836225	636.3453	3.996107	0	1000.705	499.525	0.4339353	0.5438135	640.2155	4.167865	0	8	1013	490						Frog_fixed.avi	0
5541	332	1028.734	440.3289	0.556752	0.4831221	636.3538	3.938343	0	990.184	453.7332	0.4339196	0.5435515	640.2138	4.189531	0	8	1009	447						Frog_fixed.avi	0
5558	333	1010.281	453.4691	0.5565305	0.4832446	636.3511	3.989291	0	996.5467	484.2052	0.4337788	0.5434039	640.3719	4.182425	0	8	1003	469						Frog_fixed.avi	0
5574	334	1011.788	450.528	0.5563934	0.4829275	636.2083	3.953691	0	1002.426	469.0216	0.4336265	0.5432754	640.1119	4.1918	0	8	1007	460						Frog_fixed.avi	0
5591	335	1013.748	460.7379	0.5562818	0.482703	636.1271	3.992412	0	994.4099	478.6609	0.4334595	0.54309	640.0625	4.174883	0	8	1004	470						Frog_fixed.avi	0
5608	336	1022.578	437.797	0.5561342	0.4825098	635.8805	3.960546	0	1008.788	464.8264	0.4333204	0.5429423	640.11	4.191387	0	8	1016	451						Frog_fixed.avi	0
5624	337	1011.433	461.7643	0.5559855	0.4821607	636.084	3.980165	0	1000.625	469.948	0.4331753	0.5427782	639.8771	4.201002	0	8	1006	466						Frog_fixed.avi	0
5641	338	1015.627	454.3099	0.5558142	0.4818603	635.9484	3.989364	0	1000.183	472.6855	0.4330201	0.5425538	639.6759	4.193185	0	8	1008	463						Frog_fixed.avi	0
5658	339	1020.397	436.9926	0.5556516	0.4816121	635.5858	4.003056	0	999.2887	475.0566	0.4328515	0.5423817	639.8101	4.203797	0	8	1010	456						Frog_fixed.avi	0
5674	340	1019.583	450.8078	0.5554749	0.4811606	635.7283	4.007186	0	992.5664	475.6324	0.4326442	0.5421777	639.4384	4.207188	0	8	1006	463						Frog_fixed.avi	0
5691	341	1009.778	445.1858	0.5552393	0.480895	635.441	4.018155	0	996.2526	468.4161	0.4324995	0.5420186	639.3799	4.240039	0	8	1003	457						Frog_fixed.avi	0
5708	342	1022.717	445.4851	0.5550768	0.4805127	635.3019	4.015402	0	1003.49	466.4297	0.4322653	0.5417899	639.3667	4.225014	0	8	1013	456						Frog_fixed.avi	0
5724	343	1016.198	445.9309	0.5547845	0.4802287	635.2244	4.028204	0	1001.175	471.041	0.4320501	0.5416442	639.186	4.237173	0	8	1009	458						Frog_fixed.avi	0
5741	344	1023.104	440.8362	0.5545993	0.4799291	635.1347	4.050364	0	996.5411	478.0926	0.4318066	0.5414851	639.1726	4.232636	0	8	1010	459						Frog_fixed.avi	0
5758	345	1014.076	453.0804	0.5543166	0.4795505	634.8911	4.017057	0	994.6384	475.5681	0.4315829	0.5413192	638.9869	4.243486	0	8	1004	464						Frog_fixed.avi	0
5774	346	1020.37	431.8565	0.5541071	0.4793257	634.9583	4.111403	0	1000.35	459.432	0.4313488	0.5412117	638.9636	4.244603	0	8	1010	446						Frog_fixed.avi	0
5791	347	1015.888	442.8697	0.5538735	0.4789844	634.795	4.068049	0	1003.355	460.6428	0.4311153	0.5410612	638.7565	4.245315	0	8	1010	452						Frog_fixed.avi	0
5807	348	1018.923	444.9455	0.5536752	0.4786269	634.7254	4.071641	0	1006.21	466.7986	0.4309314	0.5408115	638.5212	4.250373	0	8	1013	456						Frog_fixed.avi	0
5824	349	1017.405	441.3915	0.5535154	0.4783216	634.4028	4.082085	0	990.5045	479.744	0.430715	0.5405682	638.4636	4.26393	0	8	1004	461						Frog_fixed.avi	0
5841	350	1014.833	455.1319	0.5533627	0.4779223	634.1393	4.080858	0	998.0421	464.9922	0.4305857	0.5404186	638.3984	4.26705	0	8	1006	460						Frog_fixed.avi	0
5857	351	1017.393	440.866	0.5532495	0.4777214	634.1896	4.108441	0	999.5389	470.9261	0.4304493	0.5401577	638.2665	4.250407	0	8	1008	456						Frog_fixed.avi	0
5874	352	1022.406	434.5053	0.5531681	0.477494	634.0082	4.09481	0	996.6417	468.9213	0.4303737	0.5400335	638.1122	4.262141	0	8	1010	452						Frog_fixed.avi	0
5891	353	1016.286	447.4274	0.5531275	0.4772634	633.9365	4.090732	0	993.5015	471.5761	0.4303078	0.539914	637.8195	4.275067	0	8	1005	460						Frog_fixed.avi	0
5907	354	1016.328	450.7026	0.5531195	0.4770657	633.8533	4.110774	0	993.6561	476.7509	0.4302505	0.5397397	637.8875	4.290389	0	8	1005	464						Frog_fixed.avi	0
5924	355	1008.748	443.0845	0.5531144	0.4768859	633.7161	4.150638	0	998.721	471.5152	0.4302613	0.5395936	637.6638	4.28999	0	8	1004	457						Frog_fixed.avi	0
5941	356	1012.157	442.1856	0.5531424	0.4766218	633.5792	4.096503	0	1000.872	477.1558	0.4302397	0.5393074	637.5797	4.298283	0	8	1007	460						Frog_fixed.avi	0
5957	357	1021.126	449.6696	0.5532051	0.4762742	633.2751	4.120364	0	998.7064	464.5474	0.4302534	0.5390154	637.4719	4.280752	0	8	1010	457						Frog_fixed.avi	0
5974	358	1020.47	436.2595	0.5532539	0.4759901	633.1617	4.114188	0	1002.909	464.7396	0.4302743	0.5386984	637.4046	4.321002	0	8	1012	450						Frog_fixed.avi	0
5991	359	1020.055	447.8784	0.5533221	0.4755683	633.2795	4.120277	0	997.506	469.8649	0.4303005	0.5382751	637.3185	4.3132	0	8	1009	459						Frog_fixed.avi	0
6007	360	1013.473	438.5493	0.5533631	0.4752907	633.253	4.116714	0	996.2204	475.7931	0.4303313	0.5379877	637.1901	4.326098	0	8	1005	457						Frog_fixed.avi	0
6024	361	1017.264	442.7757	0.5534147	0.4750028	633.1406	4.125459	0	996.8664	470.6503	0.4303537	0.5376511	637.0775	4.323141	0	8	1007	457						Frog_fixed.avi	0
6041	362	1015.043	450.504	0.5534555	0.4747711	632.9609	4.148637	0	998.7551	469.7902	0.4303761	0.5374228	637.0087	4.333797	0	8	1007	460						Frog_fixed.avi	0
6057	363	1010.508	444.5139	0.5534794	0.4745951	632.8147	4.166714	0	1000.395	471.6813	0.4303687	0.5372517	636.9786	4.33065	0	8	1005	458						Frog_fixed.avi	0
6074	364	1011.939	445.6062	0.5534854	0.47449	632.709	4.156127	0	1003.525	467.3393	0.4303741	0.5371308	636.8191	4.339767	0	8	1008	456						Frog_fixed.avi	0
6091	365	1019.079	440.0118	0.5534929	0.4743735	632.6546	4.177299	0	1004.098	477.8702	0.4303604	0.5369769	636.8223	4.342157	0	8	1012	459						Frog_fixed.avi	0
6107	366	1016.935	448.3377	0.5534958	0.4741944	632.5347	4.18114	0	1004.843	471.03	0.4303481	0.5368981	636.7491	4.34468	0	8	1011	460						Frog_fixed.avi	0
6124	367	1023.445	445.8179	0.5534839	0.4739942	632.5298	4.162966	0	1001.225	469.836	0.4303381	0.5368178	636.6462	4.345873	0	8	1012	458						Frog_fixed.avi	0
6141	368	1019.969	446.9444	0.5534814	0.4738224	632.4267	4.169148	0	999.3322	470.8943	0.4303148	0.5367634	636.4982	4.349186	0	8	1010	459						Frog_fixed.avi	0
6157	369	1021.767	445.6873	0.553443	0.473729	632.4498	4.163775	0	998.9297	469.7044	0.4302803	0.5367084	636.4255	4.353265	0	8	1010	458						Frog_fixed.avi	0
6174	370	1016.624	449.4529	0.5533827	0.4736587	632.5107	4.150515	0	1004.487	464.2507	0.4302171	0.5366756	636.403	4.341219	0	8	1011	457						Frog_fixed.avi	0
6191	371	1009.89	445.8208	0.5532569	0.4736152	632.3702	4.16362	0	1003.705	476.4687	0.4301195	0.5366395	636.1725	4.336473	0	8	1007	461						Frog_fixed.avi	0
6207	372	1015.909	446.809	0.5531493	0.4735774	632.1929	4.161502	0	1010.333	473.2144	0.430037	0.5366144	636.1447	4.349139	0	8	1013	460						Frog_fixed.avi	0
6224	373	1016.5	439.3086	0.5530586	0.4734506	632.0961	4.16325	0	1003.114	469.0322	0.429914	0.5365886	636.3466	4.356726	0	8	1010	454						Frog_fixed.avi	0
6241	374	1018.829	450.6545	0.5529295	0.4733004	632.3057	4.145608	0	1004.518	474.0548	0.4298027	0.536526	636.3102	4.349739	0	8	1012	462						Frog_fixed.avi	0
6257	375	1017.788	444.9223	0.5527974	0.4731752	632.2255	4.142371	0	1002.764	465.9108	0.4296643	0.5364797	636.1317	4.34453	0	8	1010	455						Frog_fixed.avi	0
6274	376	1018.612	451.4854	0.5526583	0.4730246	632.0979	4.158558	0	1003.32	472.2447	0.4295755	0.5364277	636.0974	4.34631	0	8	1011	462						Frog_fixed.avi	0
6291	377	1018.5	450.0355	0.5525501	0.4729345	632.0703	4.177629	0	999.5289	470.2347	0.4294473	0.5363722	636.3256	4.368858	0	8	1009	460						Frog_fixed.avi	0
6307	378	1025.207	449.2215	0.5524352	0.4728948	632.2478	4.164025	0	1004.184	476.0528	0.4293505	0.5363551	636.3044	4.356512	0	8	1015	463						Frog_fixed.avi	0
6324	379	1017.777	449.9711	0.5522843	0.4729308	632.2994	4.147823	0	1003.681	472.8982	0.4292161	0.5364049	636.2966	4.350974	0	8	1011	461						Frog_fixed.avi	0
6341	380	1017.55	452.9981	0.5521547	0.4730127	632.1293	4.17361	0	1000.487	465.5474	0.4291096	0.5365225	636.1682	4.349268	0	8	1009	459						Frog_fixed.avi	0
6357	381	1017.943	447.8847	0.5520606	0.4732028	632.0859	4.158912	0	1008.711	470.1009	0.429016	0.5367277	636.1848	4.36282	0	8	1013	459						Frog_fixed.avi	0
6374	382	1015.863	454.4453	0.5519117	0.4734591	632.1357	4.143754	0	1002.966	469.8299	0.4288957	0.5370317	636.3775	4.368999	0	8	1009	462						Frog_fixed.avi	0
6390	383	1017.922	448.1037	0.5517706	0.4737129	632.3596	4.153709	0	1007.728	472.0617	0.4288008	0.5372856	636.5265	4.354346	0	8	1013	460						Frog_fixed.avi	0
6407	384	1017.4	450.3304	0.551627	0.4739272	632.2349	4.161329	0	1009.966	471.6104	0.4286776	0.5375996	636.5215	4.353756	0	8	1014	461						Frog_fixed.avi	0
6424	385	1020.422	450.6873	0.5515105	0.4742139	632.2264	4.179495	0	1008.817	470.4601	0.428558	0.537918	636.3635	4.370662	0	8	1015	461						Frog_fixed.avi	0
6440	386	1018.515	446.368	0.551365	0.474371	632.5448	4.174523	0	1004.384	473.8312	0.4284267	0.5381117	636.6196	4.375779	0	8	1011	460						Frog_fixed.avi	0
6457	387	1012.993	447.5703	0.5512397	0.4744385	632.5706	4.170673	0	1004.932	466.3073	0.428334	0.5383235	636.7931	4.38177	0	8	1009	457						Frog_fixed.avi	0
6474	388	1019.401	465.4089	0.5512082	0.474253	632.5499	4.132378	0	999.1805	471.8592	0.4282636	0.5384728	636.757	4.402418	0	8	1009	469						Frog_fixed.avi	0
6490	389	1022.924	461.6297	0.5511563	0.4742917	632.5499	4.138529	0	1002.359	474.1376	0.4282444	0.5386525	636.849	4.3897	0	8	1013	468						Frog_fixed.avi	0
6507	390	1016.546	462.5814	0.5511196	0.4743958	632.5499	4.147567	0	1004.984	473.0253	0.4282467	0.5388128	636.9982	4.393675	0	8	1011	468						Frog_fixed.avi	0
6524	391	1011.797	451.4527	0.5510972	0.4748393	632.5467	4.183188	0	1003.724	471.5063	0.4282813	0.539006	637.041	4.383344	0	8	1008	461						Frog_fixed.avi	0
6540	392	1016.553	447.8063	0.5511743	0.4751652	632.8332	4.201024	0	1000.858	478.2003	0.4283321	0.5392432	637.1339	4.409005	0	8	1009	463						Frog_fixed.avi	0
6557	393	1017.704	452.1372	0.5512656	0.4753961	633.0444	4.207546	0	1006.904	467.9435	0.4284016	0.5395126	637.1495	4.405111	0	8	1012	460						Frog_fixed.avi	0
6574	394	1010.926	460.6357	0.5513414	0.4757033	633.1548	4.214643	0	1004.541	474.8874	0.4285165	0.5397073	637.34	4.402019	0	8	1008	468						Frog_fixed.avi	0
6590	395	1010.369	447.9237	0.5514587	0.4760684	633.1545	4.219283	0	1008.424	476.6523	0.4286782	0.5399351	637.3495	4.423383	0	8	1009	462						Frog_fixed.avi	0
6607	396	1019.11	449.6131	0.5516782	0.4763279	633.1094	4.233525	0	1003.274	474.1463	0.4288071	0.5401379	637.3831	4.423822	0	8	1011	462						Frog_fixed.avi	0
6624	397	1009.25	453.4145	0.5518745	0.4766698	633.3278	4.237394	0	1005.594	472.718	0.4290134	0.5403458	637.5051	4.431042	0	8	1007	463						Frog_fixed.avi	0
6640	398	1013.563	441.4669	0.5521197	0.4769264	633.4136	4.238275	0	1007.869	464.8482	0.4292469	0.5404812	637.5297	4.425195	0	8	1011	453						Frog_fixed.avi	0
6657	399	1009.242	455.1024	0.5523947	0.4771349	633.4401	4.257602	0	1003.296	479.7133	0.4295094	0.5405748	637.6381	4.42425	0	8	1006	467						Frog_fixed.avi	0
6674	400	1014.563	453.2115	0.5527207	0.4774676	633.4471	4.249412	0	1009.767	472.4313	0.4297922	0.5407171	637.6755	4.423369	0	8	1012	463						Frog_fixed.avi	0
6690	401	1006.964	449.8988	0.5530342	0.4777355	633.8132	4.227533	0	999.7692	478.4481	0.4301166	0.5408085	637.8947	4.446965	0	8	1003	464						Frog_fixed.avi	0
6707	402	1008.083	462.813	0.5534056	0.4779248	633.688	4.259554	0	1003.968	475.25	0.4304486	0.5408918	637.9277	4.462964	0	8	1006	469						Frog_fixed.avi	0
6724	403	1013.169	453.7878	0.5537612	0.4781955	633.9394	4.262689	0	1006.793	474.4042	0.4307798	0.5409903	637.8651	4.442566	0	8	1010	464						Frog_fixed.avi	0
6740	404	1009.308	446.1176	0.5540966	0.4784899	634.088	4.264981	0	1001.109	475.6279	0.4311031	0.5411421	638.1944	4.449378	0	8	1005	461						Frog_fixed.avi	0
6757	405	1009.865	453.7618	0.5544261	0.478656	633.8384	4.265048	0	1007.919	472.756	0.431439	0.5412464	638.1583	4.457014	0	8	1009	463						Frog_fixed.avi	0
6774	406	1006.088	461.0399	0.5547664	0.4788895	634.1271	4.273302	0	1005.316	478.8962	0.4317397	0.5413393	638.2594	4.439668	0	8	1006	470						Frog_fixed.avi	0
6790	407	1007.5	446.0829	0.5551234	0.4792024	634.3668	4.282128	0	1001.403	479.5459	0.4321046	0.5414842	638.3718	4.44981	0	8	1004	463						Frog_fixed.avi	0
6807	408	1009.063	451.2729	0.555486	0.479388	634.2568	4.269176	0	1003.698	478.6879	0.432463	0.5416381	638.4459	4.461883	0	8	1006	465						Frog_fixed.avi	0
6824	409	1008.073	459.5544	0.5558226	0.479607	634.3034	4.287502	0	1010.997	476.0552	0.4328524	0.5417093	638.3902	4.459674	0	9	1010	468						Frog_fixed.avi	0
6840	410	1006.289	531.3169	0.5561054	0.479929	634.3322	4.229327	0	987.9048	549.0582	0.4332542	0.5420431	638.5487	4.442097	0	9	997	540						Frog_fixed.avi	0
6857	411	1000.901	518.5974	0.5565239	0.4800856	634.3322	4.223646	0	997.129	511.7234	0.433644	0.5421068	638.6492	4.481057	0	9	999	515						Frog_fixed.avi	0
6874	412	1008.366	530.0753	0.5569987	0.4805284	634.3295	4.259098	0	993.0507	545.6133	0.4340564	0.5421187	638.7222	4.445104	0	9	1001	538						Frog_fixed.avi	0
6890	413	1011.025	516.6701	0.5574273	0.4807155	634.6434	4.273344	0	1002.702	538.7234	0.4344757	0.5421552	638.8546	4.450589	0	9	1007	528						Frog_fixed.avi	0
6907	414	995.0227	517.5956	0.5578166	0.4809113	634.7149	4.236813	0	999.6304	537.4374	0.4348348	0.5421815	638.9651	4.463042	0	9	997	528						Frog_fixed.avi	0
6924	415	1001.344	528.6473	0.5582353	0.4810812	634.8929	4.262993	0	986.649	545.0446	0.435183	0.5422068	638.9752	4.449416	0	9	994	537						Frog_fixed.avi	0
6940	416	1004.518	524.5027	0.5586388	0.4813339	634.9332	4.253882	0	1003.361	544.2918	0.43556	0.5423034	639.0174	4.436954	0	9	1004	534						Frog_fixed.avi	0
6957	417	1003.091	519.7908	0.5589561	0.4816438	635.1154	4.244512	0	992.957	548.1022	0.4358458	0.5423855	639.2517	4.456919	0	9	998	534						Frog_fixed.avi	0
6973	418	1003.681	540.2619	0.5592461	0.48158	635.1395	4.211935	0	999.3549	546.4209	0.4361285	0.5424461	639.1746	4.442739	0	9	1002	543						Frog_fixed.avi	0
6990	419	1005.588	525.998	0.5595315	0.4820446	635.137	4.264374	0	992.7307	551.0335	0.4363796	0.542549	639.4478	4.441494	0	9	999	539						Frog_fixed.avi	0
7007	420	1005.262	521.0047	0.5597572	0.4823031	635.3042	4.253553	0	1003.39	534.0034	0.4366114	0.5426956	639.3981	4.431929	0	9	1004	528						Frog_fixed.avi	0
7023	421	998.7772	525.7511	0.5600138	0.4825434	635.5615	4.244236	0	993.3625	540.2147	0.4368304	0.5427677	639.645	4.45855	0	9	996	533						Frog_fixed.avi	0
7040	422	1003.468	530.3372	0.5602041	0.4826803	635.3958	4.22521	0	995.5899	541.2077	0.4369961	0.5428105	639.7375	4.429366	0	9	1000	536						Frog_fixed.avi	0
7057	423	1006.024	526.6522	0.5603732	0.4827752	635.6033	4.24775	0	1002.995	535.4246	0.4371507	0.5428216	639.5227	4.425753	0	9	1005	531						Frog_fixed.avi	0
7073	424	1010.147	523.4877	0.56056	0.4828578	635.6965	4.244174	0	994.7678	546.5697	0.4372867	0.5427733	639.8159	4.454293	0	9	1002	535						Frog_fixed.avi	0
7090	425	1005.503	535.6168	0.5607368	0.4825976	635.7134	4.183653	0	999.2085	539.512	0.4373924	0.5427141	639.9166	4.444331	0	9	1002	538						Frog_fixed.avi	0
7107	426	1005.125	530.1099	0.5607615	0.4828018	635.711	4.227158	0	999.5665	545.4729	0.4374644	0.5425967	639.8542	4.450452	0	9	1002	538						Frog_fixed.avi	0
7123	427	1007.255	527.7373	0.5608432	0.4828139	635.7764	4.288429	0	999.8512	542.2942	0.4375226	0.5425683	639.9005	4.440456	0	9	1004	535						Frog_fixed.avi	0
7140	428	1001.383	534.1378	0.560882	0.4828961	635.8724	4.203428	0	1003.754	545.5108	0.4375761	0.5426175	639.7462	4.430047	0	9	1003	540						Frog_fixed.avi	0
7157	429	1004.562	532.0563	0.5608781	0.4829539	635.8745	4.222683	0	1004.673	545.1321	0.4375749	0.5427417	639.7697	4.446052	0	9	1005	539						Frog_fixed.avi	0
7173	430	1007.109	532.1227	0.5608296	0.4830179	635.8531	4.199463	0	1000.929	537.2856	0.4374993	0.5428452	639.9814	4.43915	0	9	1004	535						Frog_fixed.avi	0
7190	431	1006.982	535.7445	0.560791	0.4829601	635.8602	4.189311	0	1006.145	541.9479	0.4374512	0.5429618	640.0247	4.453572	0	9	1007	539						Frog_fixed.avi	0
7207	432	1010.041	528.0816	0.5606405	0.4830224	635.8602	4.198872	0	1003.443	546.2831	0.4373375	0.5431181	640.1608	4.425581	0	9	1007	537						Frog_fixed.avi	0
7223	433	1005.133	530.1017	0.5604596	0.4830693	635.8602	4.19982	0	1009.827	546.7985	0.4372029	0.5432571	640.0552	4.431582	0	9	1007	538						Frog_fixed.avi	0
7240	434	1003.73	525.1215	0.5602772	0.4833662	635.8578	4.212166	0	1007.801	545.3023	0.4370604	0.5433964	639.884	4.432625	0	9	1006	535						Frog_fixed.avi	0
7257	435	1008.404	532.1166	0.5601219	0.4834081	635.9813	4.207665	0	1000.468	541.9893	0.4368807	0.5435874	640.2068	4.443532	0	9	1004	537						Frog_fixed.avi	0
7273	436	1009.309	528.6685	0.5599233	0.4834459	636.0833	4.220276	0	1006.395	548.5344	0.4367324	0.543713	640.0974	4.437571	0	9	1008	539						Frog_fixed.avi	0
7290	437	1013.387	529.656	0.559713	0.4835354	635.826	4.21527	0	1006.37	542.8441	0.4365278	0.5438544	640.1532	4.426935	0	9	1010	536						Frog_fixed.avi	0
7306	438	1014.612	531.8994	0.5594981	0.4835971	636.1852	4.212915	0	1000.181	546.7654	0.43636	0.5440764	640.3205	4.420809	0	9	1007	539						Frog_fixed.avi	0
7323	439	1018.686	526.6459	0.5592839	0.4836676	636.0951	4.207638	0	1012.248	546.7013	0.436169	0.5441972	640.2239	4.429182	0	9	1015	537						Frog_fixed.avi	0
7340	440	1008.654	528.7659	0.5590454	0.4835572	636.1168	4.167409	0	1007.04	538.5017	0.4359099	0.5443714	640.403	4.43614	0	9	1008	534						Frog_fixed.avi	0
7356	441	1021.432	527.8607	0.5587643	0.4838441	636.1143	4.227108	0	1006.283	548.4529	0.4356972	0.5444982	640.3057	4.437329	0	9	1014	538						Frog_fixed.avi	0
7373	442	1009.483	532.7421	0.5584812	0.4836991	636.1476	4.172207	0	1009.249	564.2794	0.43547	0.5443945	640.3195	4.396288	0	9	1009	549						Frog_fixed.avi	0
7390	443	1011.936	528.1505	0.5582104	0.4840166	636.145	4.19097	0	1010.519	546.696	0.4352143	0.5448459	640.3199	4.438707	0	9	1011	537						Frog_fixed.avi	0
7406	444	1019.323	518.3819	0.5579534	0.4841284	636.3624	4.216029	0	1008.024	537.7788	0.4349618	0.5451066	640.3948	4.425621	0	9	1014	528						Frog_fixed.avi	0
7423	445	1017.408	524.3691	0.5576834	0.4841799	635.9937	4.220611	0	1005.75	548.5347	0.4347569	0.5452332	640.5271	4.436234	0	9	1012	536						Frog_fixed.avi	0
7440	446	1017.194	518.8849	0.5574371	0.4842144	636.4077	4.214613	0	1009.859	541.7764	0.4345027	0.5453842	640.4603	4.422873	0	9	1014	530						Frog_fixed.avi	0
7456	447	1026.516	540.0388	0.5573071	0.4840138	636.4028	4.174608	0	1007.917	537.9319	0.4343226	0.5455125	640.5162	4.405282	0	9	1017	539						Frog_fixed.avi	0
7473	448	1016.36	533.1143	0.5570367	0.483998	636.4028	4.178078	0	1014.802	539.8871	0.4341695	0.5456292	640.5538	4.412002	0	9	1016	537						Frog_fixed.avi	0
7490	449	1021.03	530.4482	0.5568451	0.4842192	636.4001	4.172597	0	1013.753	534.7188	0.4340091	0.5457015	640.6545	4.422053	0	9	1017	533						Frog_fixed.avi	0
7506	450	1009.869	526.4903	0.5566838	0.4842245	636.0578	4.180077	0	1006.056	546.1977	0.4338801	0.5457767	640.6443	4.401538	0	9	1008	536						Frog_fixed.avi	0
7523	451	1019.683	533.8916	0.5565365	0.4839734	636.0547	4.162783	0	1009.697	545.3231	0.4338044	0.5458021	640.6865	4.418974	0	9	1015	540						Frog_fixed.avi	0
7540	452	1016.103	521.071	0.5564888	0.4842091	636.0521	4.218653	0	1011.049	542.6873	0.4337662	0.5458941	640.6825	4.408577	0	9	1014	532						Frog_fixed.avi	0
7556	453	1015.731	521.7639	0.5564656	0.4842352	636.5491	4.206773	0	1015.634	542.2418	0.4337419	0.5459404	640.7207	4.431242	0	9	1016	532						Frog_fixed.avi	0
7573	454	1016.999	531.0284	0.5564584	0.4843149	636.5063	4.190665	0	1014.684	543.373	0.4337488	0.5460051	640.7234	4.413492	0	9	1016	537						Frog_fixed.avi	0
7590	455	1011.909	497.6321	0.5564697	0.4842367	636.4938	4.221337	0	1014.444	523.9559	0.4337927	0.5458496	640.8518	4.412636	0	10	1013	511						Frog_fixed.avi	0
7606	456	1025.763	434.3963	0.5564473	0.484103	636.6156	4.213638	0	1020.011	462.5547	0.4338959	0.5455779	640.9339	4.396318	0	10	1023	448						Frog_fixed.avi	0
7623	457	1010.186	468.4913	0.5564748	0.4841531	636.634	4.240858	0	1017.896	487.274	0.4338924	0.5455922	640.9796	4.410294	0	10	1014	478						Frog_fixed.avi	0
7640	458	1011.433	444.0841	0.5565373	0.4841314	636.5715	4.217299	0	1010.691	468.4117	0.4338725	0.5455226	640.8702	4.399888	0	10	1011	456						Frog_fixed.avi	0
7656	459	1004.891	463.4063	0.5566112	0.4840882	636.4911	4.195817	0	1007.34	487.6683	0.4338909	0.5454312	640.8062	4.406697	0	10	1006	476						Frog_fixed.avi	0
7673	460	1017.75	451.6249	0.5566921	0.4840826	636.5966	4.224028	0	1012.504	479.371	0.4339195	0.5453856	640.7779	4.408476	0	10	1015	465						Frog_fixed.avi	0
7690	461	1019.592	453.3695	0.556767	0.484104	636.5177	4.226803	0	1011.108	486.0281	0.4339816	0.5453715	640.9392	4.413191	0	10	1015	470						Frog_fixed.avi	0
7706	462	1022.684	451.8594	0.5568261	0.4841707	636.5629	4.232344	0	1021.417	480.5522	0.434021	0.5453932	641.014	4.403249	0	10	1022	466						Frog_fixed.avi	0
7723	463	1017.34	461.7625	0.5568773	0.4842408	636.6888	4.264178	0	1016.32	481.2969	0.4340479	0.5454547	641.1073	4.431252	0	10	1017	472						Frog_fixed.avi	0
7740	464	1018.188	470.1072	0.5568933	0.4843066	636.6969	4.270274	0	1013.872	477.2594	0.4340605	0.5455834	641.1147	4.44068	0	10	1016	474						Frog_fixed.avi	0
7756	465	1014.652	482.6082	0.5568967	0.4841623	636.7135	4.196798	0	1011.259	487.455	0.4340551	0.5456952	641.1848	4.439957	0	10	1013	485						Frog_fixed.avi	0
7773	466	1021.679	461.0346	0.5568364	0.4845486	636.7109	4.315032	0	1014.764	494.1591	0.4340341	0.545809	641.1829	4.431824	0	10	1018	478						Frog_fixed.avi	0
7790	467	1018.686	458.4969	0.5567821	0.4846918	636.8081	4.271848	0	1013.65	479.4041	0.4339822	0.5459856	641.2386	4.409962	0	10	1016	469						Frog_fixed.avi	0
7806	468	1014.355	456.9237	0.5567295	0.4848575	636.7481	4.247305	0	1014.551	482.3314	0.4339009	0.5461083	640.9888	4.423671	0	10	1014	470						Frog_fixed.avi	0
7823	469	1019.447	461.9079	0.5566607	0.4849237	636.7051	4.258026	0	1012.114	486.5113	0.4338543	0.5462099	640.9532	4.438046	0	10	1016	474						Frog_fixed.avi	0
7840	470	1013.035	460.0218	0.5565808	0.4850067	636.6849	4.262755	0	1014.927	490.93	0.4338143	0.5463315	640.9543	4.434817	0	10	1014	475						Frog_fixed.avi	0
7856	471	1011.03	475.737	0.5565372	0.4850651	636.6564	4.244543	0	1013.586	489.6431	0.4337905	0.5464364	640.944	4.449525	0	10	1012	483						Frog_fixed.avi	0
7873	472	1009.625	491.696	0.5565628	0.4848678	636.6415	4.222375	0	1018.456	495.8494	0.4337663	0.5465094	640.9635	4.447221	0	10	1014	494						Frog_fixed.avi	0
7889	473	1020.473	464.451	0.5565344	0.485068	636.6389	4.298537	0	1014.347	491.5989	0.4337712	0.5465199	640.8709	4.452958	0	10	1017	478						Frog_fixed.avi	0
7906	474	1017.345	459.1657	0.5565239	0.4849803	636.5036	4.256186	0	1014.736	491.0807	0.4337889	0.5464934	640.7991	4.451983	0	10	1016	475						Frog_fixed.avi	0
7923	475	1018.478	460.5911	0.5565447	0.4848498	636.3753	4.25513	0	1016.5	489.2112	0.4338049	0.5464371	640.7813	4.437837	0	10	1017	475						Frog_fixed.avi	0
7939	476	1017.875	489.4896	0.5565953	0.4843443	636.3692	4.205448	0	1011.074	496.9791	0.4338384	0.546288	640.7199	4.445751	0	10	1014	493						Frog_fixed.avi	0
7956	477	1018.005	478.9846	0.5565924	0.4843156	636.3665	4.250126	0	1014.892	495.8069	0.433872	0.5461469	640.598	4.449231	0	10	1016	487						Frog_fixed.avi	0
7973	478	1022.095	459.9348	0.5565944	0.4841501	636.131	4.239865	0	1019.971	495.2801	0.433902	0.5459941	640.5	4.423645	0	10	1021	478						Frog_fixed.avi	0
7989	479	1022.783	468.6447	0.5566	0.4838875	636.0778	4.233433	0	1010.81	496.9272	0.4338958	0.5458221	640.4936	4.428851	0	10	1017	483						Frog_fixed.avi	0
8006	480	1026.503	489.199	0.5566466	0.4834728	636.0712	4.187277	0	1018.065	495.6261	0.4339107	0.5456872	640.3531	4.440932	0	10	1022	492						Frog_fixed.avi	0
8023	481	1028.958	474.9102	0.5566288	0.4835333	636.0685	4.293679	0	1014.871	493.8183	0.4338997	0.5455576	640.2357	4.448564	0	10	1022	484						Frog_fixed.avi	0
8039	482	1029.731	453.4191	0.5566376	0.4834257	635.6412	4.21906	0	1019.851	493.5089	0.4339258	0.545416	640.1255	4.437119	0	10	1025	473						Frog_fixed.avi	0
8056	483	1032.893	459.5891	0.5566768	0.4832843	635.5466	4.226973	0	1017.557	485.4985	0.4339438	0.5453169	640.0814	4.406813	0	10	1025	473						Frog_fixed.avi	0
8073	484	1026.719	490.4872	0.5567797	0.4828019	635.5284	4.183562	0	1021.845	498.3261	0.4340545	0.5450695	639.7608	4.412791	0	10	1024	494						Frog_fixed.avi	0
8089	485	1023.445	468.6064	0.5568852	0.4827698	635.5257	4.249345	0	1019.122	497.688	0.4341683	0.5448586	639.7948	4.42457	0	10	1021	483						Frog_fixed.avi	0
8106	486	1035.262	467.0235	0.5570763	0.4825635	635.2841	4.265902	0	1016.851	501.0154	0.4343359	0.5445912	639.7402	4.41469	0	10	1026	484						Frog_fixed.avi	0
8123	487	1028.699	474.8313	0.5572125	0.4822522	635.1819	4.210522	0	1016.528	494.0891	0.4344597	0.5443441	639.6771	4.418497	0	10	1023	484						Frog_fixed.avi	0
8139	488	1029.914	473.9645	0.5573931	0.481933	635.1502	4.205255	0	1012.394	490.0783	0.4346168	0.5440158	639.3408	4.412881	0	10	1021	482						Frog_fixed.avi	0
8156	489	1031.311	458.7906	0.5575942	0.4816918	634.9298	4.244713	0	1015.186	495.7629	0.4347943	0.5437135	639.376	4.404301	0	10	1023	477						Frog_fixed.avi	0
8173	490	1024.296	483.8176	0.5577115	0.481293	634.8861	4.210758	0	1011.31	498.5801	0.4349186	0.5433672	639.335	4.418659	0	10	1018	491						Frog_fixed.avi	0
8189	491	1026.673	466.3159	0.5578237	0.4810051	634.7256	4.204463	0	1012.028	496.0632	0.4350571	0.5430668	639.1809	4.418807	0	10	1019	481						Frog_fixed.avi	0
8206	492	1019.708	476.8434	0.5579625	0.4806794	634.7264	4.168908	0	1015.06	486.1228	0.4351286	0.5427474	639.0573	4.40746	0	10	1017	481						Frog_fixed.avi	0
8223	493	1030.183	466.9904	0.5580742	0.4802749	634.6083	4.226232	0	1011.1	493.4724	0.4351788	0.5423377	638.945	4.401191	0	10	1021	480						Frog_fixed.avi	0
8239	494	1025.724	469.7485	0.5581396	0.479902	634.5384	4.157285	0	1009.192	487.0159	0.4352235	0.5419744	638.8596	4.396222	0	10	1017	478						Frog_fixed.avi	0
8256	495	1032.287	462.7588	0.5582078	0.4794789	634.577	4.136963	0	1011.685	490.4555	0.4352691	0.5415152	638.7295	4.388878	0	10	1022	477						Frog_fixed.avi	0
8273	496	1027.024	460.7682	0.558272	0.4791839	634.3748	4.143628	0	1007.237	484.8595	0.4352894	0.5412053	638.6514	4.381133	0	10	1017	473						Frog_fixed.avi	0
8289	497	1024.041	470.3407	0.5583419	0.4787802	634.2661	4.145535	0	1012.997	491.842	0.4354014	0.5408431	638.5891	4.381316	0	10	1019	481						Frog_fixed.avi	0
8306	498	1020.004	471.8385	0.5584339	0.4785265	633.9948	4.1084	0	1015.215	487.2436	0.4354505	0.5405397	638.5775	4.37009	0	10	1018	480						Frog_fixed.avi	0
8323	499	1020.44	472.3533	0.5585207	0.4782351	634.2158	4.125739	0	1004.264	501.0656	0.4355164	0.5402376	638.5414	4.370493	0	10	1012	487						Frog_fixed.avi	0
8339	500	1025.461	476.0869	0.5585958	0.4779523	634.1391	4.099582	0	1006.258	491.8063	0.4355865	0.5400327	638.5204	4.375968	0	10	1016	484						Frog_fixed.avi	0
8356	501	1022.502	477.9957	0.5586805	0.4775567	634.1411	4.098867	0	1007.782	495.6077	0.4356391	0.5397887	638.4972	4.357287	0	10	1015	487						Frog_fixed.avi	0
8373	502	1023.407	470.7863	0.5587665	0.4776124	634.1384	4.141446	0	1008.757	489.1667	0.4357004	0.5396127	638.3698	4.354348	0	10	1016	480						Frog_fixed.avi	0
8389	503	1028.421	468.2152	0.5588258	0.4773024	633.8932	4.095947	0	1009.308	496.5366	0.4357497	0.539334	638.2108	4.353635	0	10	1019	482						Frog_fixed.avi	0
8406	504	1030.896	470.1435	0.5588862	0.477021	633.6213	4.080665	0	1008.961	484.5224	0.4357727	0.5390816	638.1312	4.357864	0	10	1020	477						Frog_fixed.avi	0
8423	505	1029.748	465.2834	0.5589173	0.4768451	633.6016	4.090402	0	1009.626	491.2481	0.4357946	0.5388839	638.1229	4.333661	0	10	1020	478						Frog_fixed.avi	0
8439	506	1028.007	472.5251	0.5589339	0.4765703	633.5602	4.09275	0	1009.459	490.504	0.4358344	0.5386952	637.8012	4.337465	0	10	1019	482						Frog_fixed.avi	0
8456	507	1030.274	476.4626	0.5589407	0.476377	633.493	4.097139	0	1004.123	501.4396	0.4358393	0.5384885	637.7754	4.35874	0	10	1017	489						Frog_fixed.avi	0
8472	508	1029.438	474.1976	0.5589412	0.4762337	633.419	4.079159	0	1009.832	490.3774	0.4358267	0.5383528	637.7889	4.350691	0	10	1020	482						Frog_fixed.avi	0
8489	509	1022.862	472.9311	0.5589157	0.4761176	633.4201	4.098159	0	1010.503	496.9099	0.4357852	0.5381925	637.8604	4.354276	0	10	1017	485						Frog_fixed.avi	0
8506	510	1031.871	460.7826	0.5588908	0.4759826	633.3762	4.104885	0	1007.661	495.0181	0.4357558	0.5380809	637.8483	4.352629	0	10	1020	478						Frog_fixed.avi	0
8522	511	1029.53	475.9704	0.5588695	0.4757358	633.3076	4.109921	0	1013.308	488.8724	0.4357369	0.5379975	637.819	4.355419	0	10	1021	482						Frog_fixed.avi	0
8539	512	1034.293	473.4568	0.5588519	0.4755457	633.2673	4.087257	0	1012.753	497.2545	0.4357301	0.5378897	637.692	4.362645	0	10	1024	485						Frog_fixed.avi	0
8556	513	1037.606	470.9742	0.5588363	0.4754173	633.2295	4.085073	0	1010.91	501.5667	0.4357074	0.5377511	637.5756	4.373362	0	10	1024	486						Frog_fixed.avi	0
8572	514	1035.405	473.2525	0.558798	0.4752883	633.0712	4.101356	0	1013.845	497.2197	0.4357023	0.537686	637.4792	4.374555	0	10	1025	485						Frog_fixed.avi	0
8589	515	1031.568	469.3366	0.5587262	0.4751121	632.9579	4.122478	0	1012.808	499.5261	0.435627	0.5376303	637.4915	4.377581	0	10	1022	484						Frog_fixed.avi	0
8606	516	1034.794	470.2842	0.5585837	0.4749329	632.9678	4.123651	0	1013.953	493.8726	0.4355245	0.5375298	637.4952	4.386547	0	10	1024	482						Frog_fixed.avi	0
8622	517	1042.742	466.9904	0.5584698	0.4747249	633.1044	4.127657	0	1010.46	498.5295	0.4353866	0.5373445	637.3394	4.395438	0	10	1027	483						Frog_fixed.avi	0
8639	518	1034.52	469.0897	0.5583303	0.4745326	632.9285	4.129891	0	1015.813	492.2708	0.4352954	0.5372213	637.3489	4.404	0	10	1025	481						Frog_fixed.avi	0
8656	519	1038.071	465.5589	0.5582005	0.4743134	632.8151	4.157365	0	1017.973	495.7003	0.4351282	0.5369989	637.339	4.412632	0	10	1028	481						Frog_fixed.avi	0
8672	520	1038.393	475.903	0.5580496	0.4740486	632.8475	4.147027	0	1011.43	491.1574	0.4349964	0.5368498	637.2385	4.415613	0	10	1025	484						Frog_fixed.avi	0
8689	521	1032.318	469.5244	0.5579727	0.4738416	632.9009	4.170365	0	1011.817	489.7466	0.4349527	0.5367349	637.1818	4.432504	0	10	1022	480						Frog_fixed.avi	0
8706	522	1038.842	459.7815	0.5579461	0.4737418	632.9067	4.216115	0	1017.645	495.1544	0.4349447	0.5366405	637.205	4.441317	0	10	1028	477						Frog_fixed.avi	0
8722	523	1033.567	467.834	0.5579671	0.4737048	632.9331	4.190527	0	1015.42	497.9502	0.4349822	0.5366269	637.2004	4.458863	0	10	1024	483						Frog_fixed.avi	0
8739	524	1035.108	470.7956	0.558035	0.4737785	632.862	4.205606	0	1019.117	496.4318	0.4350744	0.5367438	637.3699	4.46724	0	10	1027	484						Frog_fixed.avi	0
8756	525	1039.703	467.1251	0.5581499	0.4739798	632.9608	4.220239	0	1023.647	490.6593	0.435181	0.5369099	637.3382	4.472859	0	10	1032	479						Frog_fixed.avi	0
8772	526	1042.592	469.361	0.5582874	0.4743109	632.8224	4.207885	0	1029.182	481.4372	0.4353207	0.5372531	637.3304	4.518026	0	10	1036	475						Frog_fixed.avi	0
8789	527	1033.03	481.9534	0.5584195	0.4746163	633.1321	4.188988	0	1022.507	496.9832	0.4354528	0.5375975	637.3093	4.496639	0	10	1028	489						Frog_fixed.avi	0
8806	528	1034.18	466.3831	0.5585831	0.4751379	633.0734	4.222989	0	1023.276	498.1698	0.4356413	0.5380124	637.5413	4.491199	0	10	1029	482						Frog_fixed.avi	0
8822	529	1038.74	469.4538	0.5588422	0.4755659	633.1307	4.224015	0	1024.828	498.2493	0.4358797	0.5384094	637.498	4.500112	0	10	1032	484						Frog_fixed.avi	0
8839	530	1040.259	465.2352	0.5591408	0.4761599	633.3264	4.250439	0	1027.023	493.7173	0.4361817	0.5388566	637.7643	4.513816	0	10	1034	479						Frog_fixed.avi	0
8855	531	1041.124	463.4483	0.5595292	0.4766417	633.6099	4.257674	0	1030.111	490.4044	0.436521	0.5391927	637.8498	4.507452	0	10	1036	477						Frog_fixed.avi	0
8872	532	1049.36	489.3129	0.5599737	0.4768133	633.6078	4.233822	0	1015.993	493.4987	0.4369305	0.5395055	637.7715	4.514961	0	10	1033	491						Frog_fixed.avi	0
8889	533	1044.735	475.5056	0.5604377	0.477381	633.6078	4.196201	0	1018.755	489.651	0.4373471	0.5396887	637.9917	4.531763	0	10	1032	483						Frog_fixed.avi	0
8905	534	1038.997	476.6168	0.5609683	0.4779111	633.6053	4.282551	0	1019.181	501.453	0.4378189	0.5397729	638.1251	4.517119	0	10	1029	489						Frog_fixed.avi	0
8922	535	1041.415	466.0691	0.5615344	0.4782488	634.033	4.261957	0	1019.592	515.2308	0.4383002	0.5395816	638.1294	4.501306	0	10	1031	491						Frog_fixed.avi	0
8939	536	1044.763	481.1342	0.5620497	0.4783276	634.0673	4.254347	0	1023.129	494.6222	0.4388069	0.5398949	638.1298	4.537692	0	10	1034	488						Frog_fixed.avi	0
8955	537	1048.946	472.788	0.5625321	0.4786075	634.0673	4.270055	0	1027.709	486.2676	0.4392636	0.539956	638.4829	4.549001	0	10	1038	480						Frog_fixed.avi	0
8972	538	1046.945	460.2665	0.5630626	0.47928	634.065	4.307835	0	1028.006	494.6024	0.4396825	0.5398382	638.5095	4.511447	0	10	1037	477						Frog_fixed.avi	0
8989	539	1045.762	483.838	0.5635186	0.479358	634.4052	4.261578	0	1029.988	493.038	0.4401449	0.5401669	638.5099	4.546109	0	10	1038	488						Frog_fixed.avi	0
9005	540	1039.032	477.9743	0.563906	0.4798569	634.4052	4.275357	0	1029.432	491.8597	0.4405699	0.5403756	638.9007	4.562197	0	10	1034	485						Frog_fixed.avi	0
9022	541	-1280	-1024	-1	-1	-1	-1	4	-1280	-1024	-1	-1	-1	-1	4	10	0	0						Frog_fixed.avi	0
9039	542	1043.915	454.3246	0.565066	0.4812903	634.4009	4.341779	0	1026.943	487.7775	0.4414973	0.5410821	638.9168	4.577737	0	10	1035	471						Frog_fixed.avi	0
9055	543	1043.545	473.4766	0.5653607	0.4812685	634.4052	4.277617	0	1027.359	490.1644	0.441942	0.5411274	639.2878	4.573764	0	10	1035	482						Frog_fixed.avi	0
9072	544	-1280	-1024	-1	-1	-1	-1	4	-1280	-1024	-1	-1	-1	-1	4	10	0	0						Frog_fixed.avi	0
9089	545	1047.658	468.3275	0.5665635	0.4822114	634.4031	4.338107	0	1032.61	486.7632	0.4429451	0.5414241	639.2991	4.586362	0	10	1040	478						Frog_fixed.avi	0
9105	546	1045.358	461.6717	0.567107	0.4825378	635.5174	4.344063	0	1031.257	486.6439	0.4434242	0.5415602	639.5487	4.585023	0	10	1038	474						Frog_fixed.avi	0
9122	547	1040.858	469.4465	0.5675609	0.4827158	635.6485	4.374529	0	1027.539	502.7816	0.4438559	0.5414243	639.5693	4.557554	0	10	1034	486						Frog_fixed.avi	0
9139	548	1045.579	456.9722	0.567965	0.4829595	635.6343	4.400104	0	1036.249	481.2794	0.4442647	0.5416995	639.5699	4.576312	0	10	1041	469						Frog_fixed.avi	0
9155	549	-1280	-1024	-1	-1	-1	-1	4	-1280	-1024	-1	-1	-1	-1	4	10	0	0						Frog_fixed.avi	0
9172	550	1046.771	461.6791	0.5685979	0.4834184	635.64	4.369786	0	1027.635	500.9171	0.4448424	0.5416393	639.6941	4.555155	0	10	1037	481						Frog_fixed.avi	0
9189	551	1053.378	486.4703	0.5689002	0.4833302	635.9344	4.294835	0	1041.28	485.4621	0.4450426	0.5420034	639.6947	4.605843	0	10	1047	486						Frog_fixed.avi	0
9205	552	1045.874	475.7791	0.5690105	0.4836089	635.9344	4.31811	0	1029.399	487.5529	0.4451908	0.5421578	639.8755	4.593833	0	10	1038	482						Frog_fixed.avi	0
9222	553	-1280	-1024	-1	-1	-1	-1	4	-1280	-1024	-1	-1	-1	-1	4		0	0						Frog_fixed.avi	0
9239	554	-1280	-1024	-1	-1	-1	-1	4	-1280	-1024	-1	-1	-1	-1	4		0	0						Frog_fixed.avi	0
9255	555	-1280	-1024	-1	-1	-1	-1	4	-1280	-1024	-1	-1	-1	-1	4		0	0						Frog_fixed.avi	0
9272	556	-1280	-1024	-1	-1	-1	-1	4	-1280	-1024	-1	-1	-1	-1	4		0	0						Frog_fixed.avi	0
9289	557	-1280	-1024	-1	-1	-1	-1	4	-1280	-1024	-1	-1	-1	-1	4		0	0						Frog_fixed.avi	0
9305	558	-1280	-1024	-1	-1	-1	-1	4	-1280	-1024	-1	-1	-1	-1	4		0	0						Frog_fixed.avi	0
9322	559	-1280	-1024	-1	-1	-1	-1	4	-1280	-1024	-1	-1	-1	-1	4		0	0						Frog_fixed.avi	0
9339	560	-1280	-1024	-1	-1	-1	-1	4	-1280	-1024	-1	-1	-1	-1	4		0	0						Frog_fixed.avi	0
9355	561	-1280	-1024	-1	-1	-1	-1	4	-1280	-1024	-1	-1	-1	-1	4		0	0						Frog_fixed.avi	0
9372	562	-1280	-1024	-1	-1	-1	-1	4	-1280	-1024	-1	-1	-1	-1	4		0	0						Frog_fixed.avi	0
9388	563	-1280	-1024	-1	-1	-1	-1	4	-1280	-1024	-1	-1	-1	-1	4		0	0						Frog_fixed.avi	0
9405	564	-1280	-1024	-1	-1	-1	-1	4	-1280	-1024	-1	-1	-1	-1	4		0	0						Frog_fixed.avi	0
9422	565	-1280	-1024	-1	-1	-1	-1	4	-1280	-1024	-1	-1	-1	-1	4		0	0						Frog_fixed.avi	0
9438	566	-1280	-1024	-1	-1	-1	-1	4	-1280	-1024	-1	-1	-1	-1	4		0	0						Frog_fixed.avi	0
9455	567	-1280	-1024	-1	-1	-1	-1	4	-1280	-1024	-1	-1	-1	-1	4		0	0						Frog_fixed.avi	0
9472	568	1054.574	473.4599	0.5706227	0.4856719	636.8799	4.307528	0	1037.63	492.6841	0.4467839	0.5434616	640.7628	4.601286	0	11	1046	483						Frog_fixed.avi	0
9488	569	1053.123	474.6903	0.57058	0.4855736	636.9406	4.302804	0	1031.027	501.4324	0.4466479	0.5431597	639.5934	4.581157	0	11	1042	488						Frog_fixed.avi	0
9505	570	-1280	-1024	-1	-1	-1	-1	4	-1280	-1024	-1	-1	-1	-1	4	11	0	0						Frog_fixed.avi	0
9522	571	-1280	-1024	-1	-1	-1	-1	4	-1280	-1024	-1	-1	-1	-1	4	11	0	0						Frog_fixed.avi	0
9538	572	-1280	-1024	-1	-1	-1	-1	4	-1280	-1024	-1	-1	-1	-1	4	11	0	0						Frog_fixed.avi	0
9555	573	-1280	-1024	-1	-1	-1	-1	4	-1280	-1024	-1	-1	-1	-1	4	11	0	0						Frog_fixed.avi	0
9572	574	-1280	-1024	-1	-1	-1	-1	4	-1280	-1024	-1	-1	-1	-1	4	11	0	0						Frog_fixed.avi	0
9588	575	-1280	-1024	-1	-1	-1	-1	4	-1280	-1024	-1	-1	-1	-1	4	11	0	0						Frog_fixed.avi	0
9605	576	1050.388	478.7267	0.5700517	0.4855925	636.9065	4.308917	0	1039.298	485.9103	0.4460936	0.5432963	640.7216	4.622765	0	11	1045	482						Frog_fixed.avi	0
9622	577	1036.837	473.5551	0.569725	0.4859073	636.9047	4.327056	0	1039.731	488.6893	0.4458694	0.5434214	640.7643	4.610462	0	11	1038	481						Frog_fixed.avi	0
9638	578	1042.193	456.8017	0.5694878	0.4862506	636.8397	4.386012	0	1036.961	464.6577	0.4455807	0.5438514	640.6194	4.669778	0	11	1040	461						Frog_fixed.avi	0
9655	579	1040.12	490.6696	0.5692204	0.4858418	636.8434	4.307733	0	1043.022	487.5267	0.4453676	0.5436695	640.9206	4.608862	0	11	1042	489						Frog_fixed.avi	0
9672	580	1050.672	464.7949	0.568966	0.4861299	636.8416	4.349471	0	1039.523	502.5107	0.4451168	0.5435123	640.9543	4.576337	0	11	1045	484						Frog_fixed.avi	0
9688	581	1039.282	471.515	0.5686497	0.4860855	636.9271	4.346595	0	1037.007	496.0892	0.4448237	0.5436198	640.9543	4.577174	0	11	1038	484						Frog_fixed.avi	0
9705	582	-1280	-1024	-1	-1	-1	-1	4	-1280	-1024	-1	-1	-1	-1	4	11	0	0						Frog_fixed.avi	0
9722	583	1049.761	478.025	0.5681381	0.4858661	636.8951	4.296042	0	1051.369	492.7705	0.4443428	0.5441031	640.955	4.610291	0	11	1051	485						Frog_fixed.avi	0
9738	584	1038.361	474.4292	0.5678299	0.4860063	636.8951	4.294843	0	1045.55	493.9047	0.4440562	0.5442507	641.1174	4.606797	0	11	1042	484						Frog_fixed.avi	0
9755	585	-1280	-1024	-1	-1	-1	-1	4	-1280	-1024	-1	-1	-1	-1	4	11	0	0						Frog_fixed.avi	0
9772	586	1044.895	446.672	0.5669116	0.4867416	638.5648	4.354071	0	1051.619	491.2423	0.4434028	0.5448934	641.119	4.601789	0	11	1048	469						Frog_fixed.avi	0
9788	587	1039.1	457.873	0.5668091	0.486564	637.012	4.349876	0	1036.5	498.5127	0.4431358	0.5449185	641.0988	4.597913	0	11	1038	478						Frog_fixed.avi	0
9805	588	1049.151	467.2603	0.5664697	0.4866615	636.9071	4.333866	0	1051.811	486.8872	0.4428309	0.5451941	641.0266	4.612895	0	11	1050	477						Frog_fixed.avi	0
9822	589	1039.65	471.6082	0.5660607	0.4867526	636.9791	4.32758	0	1039.235	513.5628	0.4425137	0.5452261	641.044	4.558554	0	11	1039	493						Frog_fixed.avi	0
9838	590	1028.081	490.0958	0.5657336	0.4865966	636.97	4.268725	0	1037.356	497.8965	0.44214	0.545707	641.0446	4.608015	0	11	1033	494						Frog_fixed.avi	0
9855	591	1049.71	479.4373	0.5654597	0.486636	636.97	4.284932	0	1048.838	489.8627	0.441887	0.5459714	640.9619	4.602709	0	11	1049	485						Frog_fixed.avi	0
9872	592	-1280	-1024	-1	-1	-1	-1	4	-1280	-1024	-1	-1	-1	-1	4	11	0	0						Frog_fixed.avi	0
9888	593	-1280	-1024	-1	-1	-1	-1	4	-1280	-1024	-1	-1	-1	-1	4	11	0	0						Frog_fixed.avi	0
9905	594	-1280	-1024	-1	-1	-1	-1	4	-1280	-1024	-1	-1	-1	-1	4	11	0	0						Frog_fixed.avi	0
9922	595	-1280	-1024	-1	-1	-1	-1	4	-1280	-1024	-1	-1	-1	-1	4	11	0	0						Frog_fixed.avi	0
9938	596	1040.636	467.7129	0.564086	0.487069	636.9734	4.30015	0	1037.941	506.4586	0.4407291	0.5463401	640.9686	4.577754	0	11	1039	487						Frog_fixed.avi	0
9955	597	1038.043	448.8378	0.5638515	0.4873147	636.8279	4.349935	0	1043.72	477.7176	0.4405295	0.5468071	640.9698	4.685086	0	11	1041	463						Frog_fixed.avi	0
9971	598	1040.1	467.6931	0.5636247	0.4871083	636.9929	4.312674	0	1039.322	507.3415	0.4403418	0.5464097	640.9686	4.578581	0	11	1040	488						Frog_fixed.avi	0
9988	599	1045.637	459.6375	0.5633797	0.4871502	636.9575	4.341746	0	1030.776	496.515	0.4400566	0.5466536	640.9692	4.628403	0	11	1038	478						Frog_fixed.avi	0
10005	600	1039.946	464.257	0.5630922	0.487168	637.058	4.309156	0	1043.221	487.5528	0.4398179	0.5467861	641.2338	4.635359	0	11	1042	476						Frog_fixed.avi	0
10021	601	1040.727	467.6018	0.5628301	0.4871527	637.1823	4.356558	0	1032.917	513.4294	0.4395629	0.5465941	641.2519	4.571088	0	11	1037	491						Frog_fixed.avi	0
10038	602	1039.767	456.4412	0.5625539	0.4873188	637.1387	4.320805	0	1049.439	482.5796	0.439291	0.546963	641.2525	4.620001	0	11	1045	470						Frog_fixed.avi	0
10055	603	-1280	-1024	-1	-1	-1	-1	4	-1280	-1024	-1	-1	-1	-1	4	11	0	0						Frog_fixed.avi	0
10071	604	1032.774	463.0952	0.5620614	0.4873424	637.1395	4.318392	0	1042.687	489.5045	0.4388076	0.5470909	641.4874	4.659195	0	11	1038	476						Frog_fixed.avi	0
10088	605	-1280	-1024	-1	-1	-1	-1	4	-1280	-1024	-1	-1	-1	-1	4	11	0	0						Frog_fixed.avi	0
10105	606	1045.051	459.8338	0.5616817	0.4873378	637.228	4.332746	0	1041.033	493.3029	0.4384676	0.5472767	641.4427	4.607898	0	11	1043	477						Frog_fixed.avi	0
10121	607	1040.177	460.8097	0.5615347	0.4873785	637.2359	4.366531	0	1045.654	500.3267	0.4383401	0.5473721	641.4285	4.621513	0	11	1043	481						Frog_fixed.avi	0
10138	608	1050.985	456.1113	0.5614493	0.4874321	637.2538	4.424781	0	1045.314	489.8208	0.4382281	0.5475693	641.6631	4.632553	0	11	1048	473						Frog_fixed.avi	0
10155	609	1035.901	466.5532	0.5613011	0.4874961	637.6882	4.376195	0	1042.733	497.3796	0.4381244	0.5476823	641.7745	4.612787	0	11	1039	482						Frog_fixed.avi	0
10171	610	-1280	-1024	-1	-1	-1	-1	4	-1280	-1024	-1	-1	-1	-1	4	11	0	0						Frog_fixed.avi	0
10188	611	1045.05	484.3693	0.5610898	0.4874091	637.7028	4.3113	0	1041.109	487.8249	0.4378725	0.5480221	641.7827	4.6013	0	11	1043	486						Frog_fixed.avi	0
10205	612	1040.009	463.2965	0.5608394	0.48773	637.7004	4.378923	0	1040.229	497.2788	0.4377013	0.5481207	641.7223	4.592426	0	11	1040	480						Frog_fixed.avi	0
10221	613	1038.213	461.6318	0.5606712	0.4877549	637.6575	4.345223	0	1037.167	500.8767	0.4375755	0.5480074	641.7186	4.55154	0	11	1038	481						Frog_fixed.avi	0
10238	614	1043.189	458.4818	0.5605533	0.4877024	637.6299	4.365773	0	1039.238	497.8159	0.4374546	0.5482569	641.7192	4.599224	0	11	1041	478						Frog_fixed.avi	0
10255	615	1040.684	469.2386	0.5604457	0.4876783	637.4909	4.367469	0	1038.987	489.6856	0.4373624	0.5482871	641.8168	4.592476	0	11	1040	479						Frog_fixed.avi	0
10271	616	1033.556	463.3778	0.5603368	0.4876616	637.7304	4.364851	0	1040.909	488.5283	0.4372505	0.548314	641.7402	4.586965	0	11	1037	476						Frog_fixed.avi	0
10288	617	1019.938	470.7232	0.5603045	0.4876533	637.7863	4.359308	0	1023.428	485.1905	0.4372633	0.548403	641.6848	4.578911	0	12	1022	478						Frog_fixed.avi	0
10305	618	983.4496	466.0806	0.560363	0.4876352	637.6096	4.380099	0	992.7792	491.1202	0.4374384	0.5484125	641.7744	4.591331	0	12	988	479						Frog_fixed.avi	0
10321	619	993.3752	459.895	0.5602725	0.4877154	637.6865	4.360151	0	995.3016	500.0031	0.4373277	0.5484798	641.6663	4.580725	0	12	994	480						Frog_fixed.avi	0
10338	620	-1280	-1024	-1	-1	-1	-1	4	-1280	-1024	-1	-1	-1	-1	4	12	0	0						Frog_fixed.avi	0
10355	621	983.1952	466.6368	0.5599973	0.4877647	637.6953	4.370698	0	991.5353	506.8785	0.4371088	0.5487006	641.6628	4.559599	0	12	987	487						Frog_fixed.avi	0
10371	622	987.233	469.8168	0.5598314	0.4878337	637.5474	4.321871	0	992.8692	495.3614	0.4369689	0.5489396	641.9048	4.565249	0	12	990	483						Frog_fixed.avi	0
10388	623	-1280	-1024	-1	-1	-1	-1	4	-1280	-1024	-1	-1	-1	-1	4	12	0	0						Frog_fixed.avi	0
10405	624	986.7333	461.0245	0.5594555	0.4881606	637.5618	4.335701	0	990.861	503.2549	0.4366088	0.5494764	641.8976	4.537322	0	12	989	482						Frog_fixed.avi	0
10421	625	983.1821	478.4712	0.5591822	0.4882524	637.4442	4.33381	0	1003.039	492.4682	0.436416	0.5497692	641.7115	4.566704	0	12	993	485						Frog_fixed.avi	0
10438	626	986.0217	468.4088	0.5589554	0.4883225	637.2555	4.368968	0	989.9985	500.7272	0.4361851	0.5500554	641.7464	4.547657	0	12	988	485						Frog_fixed.avi	0
10455	627	982.5234	477.2739	0.5586703	0.4883656	637.4056	4.324675	0	990.9174	524.5348	0.4360067	0.5499654	641.741	4.513286	0	12	987	501						Frog_fixed.avi	0
10471	628	-1280	-1024	-1	-1	-1	-1	4	-1280	-1024	-1	-1	-1	-1	4	12	0	0						Frog_fixed.avi	0
10488	629	-1280	-1024	-1	-1	-1	-1	4	-1280	-1024	-1	-1	-1	-1	4	12	0	0						Frog_fixed.avi	0
10504	630	-1280	-1024	-1	-1	-1	-1	4	-1280	-1024	-1	-1	-1	-1	4	12	0	0						Frog_fixed.avi	0
10521	631	-1280	-1024	-1	-1	-1	-1	4	-1280	-1024	-1	-1	-1	-1	4	12	0	0						Frog_fixed.avi	0
10538	632	986.126	485.0123	0.5579419	0.4875998	636.8298	4.286514	0	995.0803	498.9081	0.4353146	0.5500919	641.1331	4.534641	0	12	991	492						Frog_fixed.avi	0
10554	633	988.5989	478.566	0.5579098	0.487415	636.7131	4.300868	0	998.0764	493.9346	0.4352825	0.5499745	641.0844	4.528776	0	12	993	486						Frog_fixed.avi	0
10571	634	986.4034	471.075	0.5578444	0.4872026	636.4661	4.307765	0	998.1317	501.8649	0.4352546	0.5498042	640.9766	4.516603	0	12	992	486						Frog_fixed.avi	0
10588	635	984.7958	479.915	0.5578121	0.486941	636.4208	4.354108	0	999.7012	498.9019	0.435221	0.5496671	640.9357	4.519057	0	12	992	489						Frog_fixed.avi	0
10604	636	986.5923	477.5989	0.5577751	0.4867498	636.2673	4.317678	0	989.0111	502.8093	0.4351492	0.5495141	641.0314	4.511669	0	12	988	490						Frog_fixed.avi	0
10621	637	990.4301	487.0513	0.5577883	0.4864164	636.2521	4.241893	0	988.5994	510.2929	0.4351175	0.5494294	640.8087	4.516538	0	12	990	499						Frog_fixed.avi	0
10638	638	988.8231	488.9744	0.5578006	0.4862693	636.2521	4.253403	0	990.6876	505.0422	0.4350989	0.5493255	640.694	4.521983	0	12	990	497						Frog_fixed.avi	0
10654	639	982.2098	470.3867	0.5577291	0.4861931	636.2495	4.307662	0	991.1039	508.0252	0.4351019	0.5490843	640.4144	4.518993	0	12	987	489						Frog_fixed.avi	0
10671	640	977.0423	483.2059	0.5577246	0.4858831	635.7035	4.287252	0	996.5043	501.1413	0.4350933	0.5488427	640.2654	4.511533	0	12	987	492						Frog_fixed.avi	0
10688	641	984.5016	475.9056	0.5578012	0.4855469	635.7917	4.28934	0	982.0206	501.5449	0.4350714	0.5484731	640.0236	4.50852	0	12	983	489						Frog_fixed.avi	0
10704	642	974.2732	482.6139	0.5578592	0.4851017	635.7264	4.329795	0	987.918	497.126	0.4351428	0.5480706	640.031	4.492808	0	12	981	490						Frog_fixed.avi	0
10721	643	978.5794	479.4552	0.5579923	0.4847133	635.5352	4.267723	0	977.8522	528.5504	0.4352547	0.5473984	640.0258	4.464816	0	12	978	504						Frog_fixed.avi	0
10738	644	987.896	499.4998	0.5582139	0.4840916	635.5008	4.237947	0	980.9028	498.8148	0.4353163	0.5473011	640.0264	4.50122	0	12	984	499						Frog_fixed.avi	0
10754	645	975.6891	494.3254	0.558344	0.4838544	635.5008	4.217471	0	983.5863	504.4494	0.4354753	0.546984	639.7023	4.493158	0	12	980	499						Frog_fixed.avi	0
10771	646	973.4517	487.4825	0.5584798	0.4838152	635.4982	4.248873	0	982.1649	501.0859	0.4356177	0.5467829	639.4012	4.498805	0	12	978	494						Frog_fixed.avi	0
10788	647	981.2545	490.7958	0.558619	0.4836217	635.0847	4.261719	0	979.4009	499.8299	0.435715	0.5466076	639.5106	4.491875	0	12	980	495						Frog_fixed.avi	0
10804	648	979.054	491.8243	0.5586835	0.483557	635.0179	4.247858	0	982.0168	493.8494	0.4357573	0.5464956	639.4993	4.506113	0	12	981	493						Frog_fixed.avi	0
10821	649	975.7064	489.4296	0.5587022	0.4834557	635.0059	4.258724	0	980.0208	506.2317	0.4357508	0.5463396	639.4193	4.49867	0	12	978	498						Frog_fixed.avi	0
10838	650	977.5885	482.701	0.5586827	0.4833448	634.9576	4.265167	0	978.1124	504.7035	0.4356929	0.5461571	639.1877	4.493706	0	12	978	494						Frog_fixed.avi	0
10854	651	978.321	485.8967	0.5586434	0.4830767	634.9103	4.253254	0	975.0955	502.3567	0.4356458	0.545972	639.1682	4.508997	0	12	977	494						Frog_fixed.avi	0
10871	652	971.7817	497.8675	0.5585756	0.4827704	634.8604	4.243982	0	977.9348	503.3329	0.4355841	0.545669	639.1277	4.504941	0	12	975	501						Frog_fixed.avi	0
10888	653	973.3202	491.1436	0.5585065	0.4825428	634.6821	4.229396	0	980.6282	505.223	0.4355134	0.5454009	639.1307	4.504314	0	12	977	498						Frog_fixed.avi	0
10904	654	966.9586	488.576	0.558412	0.4822461	634.8258	4.242155	0	978.3515	526.7756	0.4354808	0.5448907	639.1264	4.469454	0	12	973	508						Frog_fixed.avi	0
10921	655	965.7094	493.1003	0.5583146	0.4819637	634.6301	4.264375	0	980.0762	502.6154	0.4353366	0.5449005	639.1269	4.512554	0	12	973	498						Frog_fixed.avi	0
10938	656	965.9199	495.5303	0.5582393	0.4817867	634.6654	4.268987	0	975.2038	514.6429	0.4352407	0.544664	638.776	4.516881	0	12	971	505						Frog_fixed.avi	0
10954	657	938.4994	512.0432	0.5582898	0.4814491	634.6324	4.229257	0	942.7632	518.199	0.4353138	0.5446067	638.8875	4.497978	0	13	941	515						Frog_fixed.avi	0
10971	658	883.8065	522.8235	0.558344	0.4815708	634.6298	4.27675	0	876.811	558.7045	0.4356044	0.5443688	638.8216	4.467516	0	13	880	541						Frog_fixed.avi	0
10988	659	883.6703	523.0204	0.5581619	0.4814328	634.3631	4.246483	0	890.234	537.1256	0.4352986	0.5445938	638.8221	4.509807	0	13	887	530						Frog_fixed.avi	0
11004	660	884.7319	532.8902	0.5579727	0.4813333	634.1908	4.239665	0	883.9517	547.3166	0.4351234	0.5446399	638.5861	4.527888	0	13	884	540						Frog_fixed.avi	0
11021	661	883.4307	536.8845	0.5577373	0.4809486	634.2168	4.207341	0	893.4307	536.6452	0.434864	0.5447146	638.4196	4.534288	0	13	888	537						Frog_fixed.avi	0
11038	662	888.2647	527.7346	0.5574023	0.4810069	634.2141	4.276329	0	882.9701	534.7017	0.4345675	0.5447432	638.3296	4.520907	0	13	886	531						Frog_fixed.avi	0
11054	663	887.0706	524.0933	0.5570652	0.4806312	633.9224	4.237117	0	892.0999	542.4305	0.4342419	0.5446736	638.2236	4.540781	0	13	890	533						Frog_fixed.avi	0
11071	664	-1280	-1024	-1	-1	-1	-1	4	-1280	-1024	-1	-1	-1	-1	4	13	0	0						Frog_fixed.avi	0
11087	665	-1280	-1024	-1	-1	-1	-1	4	-1280	-1024	-1	-1	-1	-1	4	13	0	0						Frog_fixed.avi	0
11104	666	884.0691	538.1538	0.5561494	0.4798937	633.9224	4.255417	0	892.5186	536.8817	0.4333213	0.5444877	638.204	4.550711	0	13	888	538						Frog_fixed.avi	0
11121	667	-1280	-1024	-1	-1	-1	-1	4	-1280	-1024	-1	-1	-1	-1	4		0	0						Frog_fixed.avi	0
11137	668	-1280	-1024	-1	-1	-1	-1	4	-1280	-1024	-1	-1	-1	-1	4		0	0						Frog_fixed.avi	0
11154	669	-1280	-1024	-1	-1	-1	-1	4	-1280	-1024	-1	-1	-1	-1	4		0	0						Frog_fixed.avi	0
11171	670	-1280	-1024	-1	-1	-1	-1	4	-1280	-1024	-1	-1	-1	-1	4		0	0						Frog_fixed.avi	0
11187	671	-1280	-1024	-1	-1	-1	-1	4	-1280	-1024	-1	-1	-1	-1	4		0	0						Frog_fixed.avi	0
11204	672	-1280	-1024	-1	-1	-1	-1	4	-1280	-1024	-1	-1	-1	-1	4		0	0						Frog_fixed.avi	0
11221	673	-1280	-1024	-1	-1	-1	-1	4	-1280	-1024	-1	-1	-1	-1	4		0	0						Frog_fixed.avi	0
11237	674	886.3737	524.983	0.5548294	0.4790016	633.0757	4.272518	0	894.1624	541.5547	0.4320867	0.5441774	637.3989	4.58062	0	14	890	533						Frog_fixed.avi	0
11254	675	887.4899	527.8851	0.5547898	0.478997	633.0757	4.283056	0	886.9365	545.1517	0.4320394	0.5441789	637.4166	4.580478	0	14	887	537						Frog_fixed.avi	0
11271	676	884.0008	529.1734	0.5547842	0.4789907	633.0757	4.292002	0	883.0546	543.4099	0.4320378	0.5441686	637.4106	4.601279	0	14	884	536						Frog_fixed.avi	0
11287	677	883.1178	529.3479	0.5548197	0.4790399	633.0757	4.289953	0	888.7335	538.685	0.4320943	0.5441946	637.4291	4.597703	0	14	886	534						Frog_fixed.avi	0
11304	678	-1280	-1024	-1	-1	-1	-1	4	-1280	-1024	-1	-1	-1	-1	4		0	0						Frog_fixed.avi	0
11321	679	-1280	-1024	-1	-1	-1	-1	4	-1280	-1024	-1	-1	-1	-1	4		0	0						Frog_fixed.avi	0
11337	680	-1280	-1024	-1	-1	-1	-1	4	-1280	-1024	-1	-1	-1	-1	4		0	0						Frog_fixed.avi	0
11354	681	-1280	-1024	-1	-1	-1	-1	4	-1280	-1024	-1	-1	-1	-1	4		0	0						Frog_fixed.avi	0
11371	682	-1280	-1024	-1	-1	-1	-1	4	-1280	-1024	-1	-1	-1	-1	4		0	0						Frog_fixed.avi	0
11387	683	-1280	-1024	-1	-1	-1	-1	4	-1280	-1024	-1	-1	-1	-1	4		0	0						Frog_fixed.avi	0
11404	684	-1280	-1024	-1	-1	-1	-1	4	-1280	-1024	-1	-1	-1	-1	4		0	0						Frog_fixed.avi	0
11421	685	-1280	-1024	-1	-1	-1	-1	4	-1280	-1024	-1	-1	-1	-1	4		0	0						Frog_fixed.avi	0
11437	686	-1280	-1024	-1	-1	-1	-1	4	-1280	-1024	-1	-1	-1	-1	4		0	0						Frog_fixed.avi	0
11454	687	-1280	-1024	-1	-1	-1	-1	4	-1280	-1024	-1	-1	-1	-1	4		0	0						Frog_fixed.avi	0
11471	688	-1280	-1024	-1	-1	-1	-1	4	-1280	-1024	-1	-1	-1	-1	4		0	0						Frog_fixed.avi	0
11487	689	-1280	-1024	-1	-1	-1	-1	4	-1280	-1024	-1	-1	-1	-1	4		0	0						Frog_fixed.avi	0
11504	690	-1280	-1024	-1	-1	-1	-1	4	-1280	-1024	-1	-1	-1	-1	4		0	0						Frog_fixed.avi	0
11521	691	-1280	-1024	-1	-1	-1	-1	4	-1280	-1024	-1	-1	-1	-1	4		0	0						Frog_fixed.avi	0
11537	692	-1280	-1024	-1	-1	-1	-1	4	-1280	-1024	-1	-1	-1	-1	4		0	0						Frog_fixed.avi	0
11554	693	-1280	-1024	-1	-1	-1	-1	4	-1280	-1024	-1	-1	-1	-1	4		0	0						Frog_fixed.avi	0
11570	694	-1280	-1024	-1	-1	-1	-1	4	-1280	-1024	-1	-1	-1	-1	4		0	0						Frog_fixed.avi	0
11587	695	-1280	-1024	-1	-1	-1	-1	4	-1280	-1024	-1	-1	-1	-1	4		0	0						Frog_fixed.avi	0
11604	696	-1280	-1024	-1	-1	-1	-1	4	-1280	-1024	-1	-1	-1	-1	4		0	0						Frog_fixed.avi	0
11620	697	-1280	-1024	-1	-1	-1	-1	4	-1280	-1024	-1	-1	-1	-1	4		0	0						Frog_fixed.avi	0
11637	698	873.4601	537.6754	0.5595073	0.4827904	635.1043	4.232418	0	889.9371	542.4008	0.4367028	0.5461498	638.6371	4.583715	0	15	882	540						Frog_fixed.avi	0
11654	699	879.4552	513.072	0.559701	0.4833196	635.1018	4.293736	0	884.7168	548.6132	0.4368927	0.54625	639.7839	4.575185	0	15	882	531						Frog_fixed.avi	0
11670	700	885.1805	545.3682	0.5598697	0.4837459	635.3707	4.235319	0	887.0428	530.718	0.4370609	0.5466647	639.6002	4.586205	0	15	886	538						Frog_fixed.avi	0
11687	701	881.9681	526.0749	0.559989	0.4837216	635.7698	4.298356	0	885.5358	563.9119	0.437166	0.5463581	639.5991	4.521619	0	15	884	545						Frog_fixed.avi	0
11704	702	877.5922	519.3711	0.5601299	0.483795	635.7843	4.238671	0	889.4152	547.009	0.4373335	0.5467835	639.5997	4.558644	0	15	884	533						Frog_fixed.avi	0
11720	703	890.8862	531.5799	0.5602877	0.4839833	635.7843	4.243217	0	885.0189	546.8263	0.4374323	0.5469486	640.2489	4.563101	0	15	888	539						Frog_fixed.avi	0
11737	704	-1280	-1024	-1	-1	-1	-1	4	-1280	-1024	-1	-1	-1	-1	4	15	0	0						Frog_fixed.avi	0
11754	705	876.9064	533.8959	0.5604169	0.4844527	635.7843	4.225315	0	893.8295	549.2466	0.4376885	0.547235	640.254	4.571097	0	15	885	542						Frog_fixed.avi	0
11770	706	878.5711	528.0362	0.5605135	0.4846807	635.7843	4.245128	0	891.5339	543.4726	0.4377692	0.5473039	640.4387	4.557326	0	15	885	536						Frog_fixed.avi	0
11787	707	-1280	-1024	-1	-1	-1	-1	4	-1280	-1024	-1	-1	-1	-1	4	15	0	0						Frog_fixed.avi	0
11804	708	-1280	-1024	-1	-1	-1	-1	4	-1280	-1024	-1	-1	-1	-1	4	15	0	0						Frog_fixed.avi	0
11820	709	-1280	-1024	-1	-1	-1	-1	4	-1280	-1024	-1	-1	-1	-1	4	15	0	0						Frog_fixed.avi	0
11837	710	-1280	-1024	-1	-1	-1	-1	4	-1280	-1024	-1	-1	-1	-1	4	15	0	0						Frog_fixed.avi	0
11854	711	-1280	-1024	-1	-1	-1	-1	4	-1280	-1024	-1	-1	-1	-1	4	15	0	0						Frog_fixed.avi	0
11870	712	878.3055	517.829	0.5614523	0.485083	635.782	4.267676	0	884.1686	549.4595	0.438608	0.5469725	640.9138	4.559445	0	15	881	534						Frog_fixed.avi	0
11887	713	-1280	-1024	-1	-1	-1	-1	4	-1280	-1024	-1	-1	-1	-1	4	15	0	0						Frog_fixed.avi	0
11904	714	-1280	-1024	-1	-1	-1	-1	4	-1280	-1024	-1	-1	-1	-1	4	15	0	0						Frog_fixed.avi	0
11920	715	-1280	-1024	-1	-1	-1	-1	4	-1280	-1024	-1	-1	-1	-1	4	15	0	0						Frog_fixed.avi	0
11937	716	872.662	508.743	0.5622842	0.4855143	641.1257	4.312285	0	890.9071	563.2298	0.4393824	0.546792	641.2851	4.532912	0	15	882	536						Frog_fixed.avi	0
11954	717	881.8256	527.6747	0.5624292	0.485479	636.8959	4.227968	0	880.6722	545.8527	0.4395063	0.5470899	641.2857	4.573673	0	15	881	537						Frog_fixed.avi	0
11970	718	874.1144	516.7684	0.5625514	0.4855975	636.8959	4.240914	0	880.2927	543.2619	0.4396786	0.5471362	641.3769	4.569811	0	16	877	530						Frog_fixed.avi	0
11987	719	847.4887	435.4833	0.5626612	0.4854921	636.8959	4.223558	0	879.5887	472.1332	0.4399694	0.546954	641.301	4.561698	0	16	864	454						Frog_fixed.avi	0
12003	720	-1280	-1024	-1	-1	-1	-1	4	-1280	-1024	-1	-1	-1	-1	4	16	0	0						Frog_fixed.avi	0
12020	721	857.0106	436.6943	0.5630168	0.4861247	636.8915	4.312923	0	875.7449	479.8594	0.4402464	0.5472764	641.35	4.57994	0	16	866	458						Frog_fixed.avi	0
12037	722	863.2617	462.297	0.5631625	0.4859333	637.2711	4.299598	0	866.246	513.3068	0.4404185	0.5468721	641.3488	4.5021	0	16	865	488						Frog_fixed.avi	0
12053	723	862.0596	460.4826	0.5633317	0.4859716	637.3729	4.302698	0	867.9074	488.6908	0.4405212	0.5471038	641.3494	4.565186	0	16	865	475						Frog_fixed.avi	0
12070	724	863.3978	460.2048	0.5634743	0.4859535	637.1089	4.29468	0	863.5418	501.3412	0.4406542	0.5468401	641.3745	4.536542	0	16	863	481						Frog_fixed.avi	0
12087	725	855.7062	461.7965	0.5635503	0.4858811	637.0856	4.270787	0	861.3003	498.9162	0.4407108	0.5467648	641.3745	4.521684	0	16	859	480						Frog_fixed.avi	0
12103	726	857.481	454.0367	0.5635958	0.4858318	637.1259	4.279446	0	861.8444	497.1437	0.4407496	0.5467115	641.3745	4.525315	0	16	860	476						Frog_fixed.avi	0
12120	727	-1280	-1024	-1	-1	-1	-1	4	-1280	-1024	-1	-1	-1	-1	4	16	0	0						Frog_fixed.avi	0
12137	728	856.194	461.677	0.5636015	0.4858598	637.1366	4.288211	0	864.7718	495.7614	0.4407622	0.5467466	641.3745	4.526469	0	16	860	479						Frog_fixed.avi	0
12153	729	854.3259	463.5695	0.5635769	0.4859644	637.2227	4.293769	0	862.5182	508.045	0.4407171	0.5468833	641.3745	4.5101	0	16	858	486						Frog_fixed.avi	0
12170	730	861.2388	485.6716	0.563535	0.4859241	637.2416	4.278496	0	863.0645	485.191	0.4406264	0.5473738	641.3751	4.566714	0	16	862	485						Frog_fixed.avi	0
12187	731	-1280	-1024	-1	-1	-1	-1	4	-1280	-1024	-1	-1	-1	-1	4	16	0	0						Frog_fixed.avi	0
12203	732	-1280	-1024	-1	-1	-1	-1	4	-1280	-1024	-1	-1	-1	-1	4	16	0	0						Frog_fixed.avi	0
12220	733	-1280	-1024	-1	-1	-1	-1	4	-1280	-1024	-1	-1	-1	-1	4	16	0	0						Frog_fixed.avi	0
12237	734	854.5802	468.3611	0.5630212	0.4869011	636.8986	4.291309	0	862.0947	503.6178	0.4402022	0.5480766	641.3482	4.510124	0	16	858	486						Frog_fixed.avi	0
12253	735	859.2429	460.3835	0.5629315	0.4870499	637.4011	4.30671	0	869.9395	480.994	0.4401393	0.5484706	641.3489	4.578846	0	16	865	471						Frog_fixed.avi	0
12270	736	859.2858	450.7483	0.562841	0.4872968	637.0643	4.312791	0	874.0762	458.8774	0.4400812	0.5487936	641.3149	4.631178	0	16	867	455						Frog_fixed.avi	0
12287	737	862.5544	463.5749	0.562787	0.4870706	637.3052	4.30458	0	864.5068	482.185	0.4400195	0.5485949	641.5843	4.566716	0	16	864	473						Frog_fixed.avi	0
12303	738	853.8486	459.6038	0.5626988	0.487116	637.3363	4.290902	0	865.2723	499.8159	0.4399879	0.5484748	641.5897	4.509428	0	16	860	480						Frog_fixed.avi	0
12320	739	856.4251	466.3256	0.5626171	0.4871421	637.332	4.263023	0	869.6736	499.9802	0.4399383	0.5485277	641.5897	4.516205	0	16	863	483						Frog_fixed.avi	0
12337	740	-1280	-1024	-1	-1	-1	-1	4	-1280	-1024	-1	-1	-1	-1	4	16	0	0						Frog_fixed.avi	0
12353	741	849.6881	466.5205	0.5623158	0.4871825	637.3367	4.260676	0	861.1594	491.775	0.4396447	0.5487155	641.5897	4.509501	0	16	855	479						Frog_fixed.avi	0
12370	742	849.9102	466.4745	0.5621458	0.4870501	637.2272	4.218154	0	872.1946	481.3401	0.4394412	0.5489647	641.5903	4.533337	0	16	861	474						Frog_fixed.avi	0
12387	743	-1280	-1024	-1	-1	-1	-1	4	-1280	-1024	-1	-1	-1	-1	4		0	0						Frog_fixed.avi	0
12403	744	-1280	-1024	-1	-1	-1	-1	4	-1280	-1024	-1	-1	-1	-1	4		0	0						Frog_fixed.avi	0
12420	745	-1280	-1024	-1	-1	-1	-1	4	-1280	-1024	-1	-1	-1	-1	4		0	0						Frog_fixed.avi	0
12437	746	-1280	-1024	-1	-1	-1	-1	4	-1280	-1024	-1	-1	-1	-1	4		0	0						Frog_fixed.avi	0
12453	747	-1280	-1024	-1	-1	-1	-1	4	-1280	-1024	-1	-1	-1	-1	4		0	0						Frog_fixed.avi	0
12470	748	-1280	-1024	-1	-1	-1	-1	4	-1280	-1024	-1	-1	-1	-1	4		0	0						Frog_fixed.avi	0
12487	749	-1280	-1024	-1	-1	-1	-1	4	-1280	-1024	-1	-1	-1	-1	4		0	0						Frog_fixed.avi	0
12503	750	-1280	-1024	-1	-1	-1	-1	4	-1280	-1024	-1	-1	-1	-1	4		0	0						Frog_fixed.avi	0
12520	751	-1280	-1024	-1	-1	-1	-1	4	-1280	-1024	-1	-1	-1	-1	4		0	0						Frog_fixed.avi	0
12537	752	-1280	-1024	-1	-1	-1	-1	4	-1280	-1024	-1	-1	-1	-1	4		0	0						Frog_fixed.avi	0
12553	753	864.7687	476.9579	0.5600728	0.487338	637.296	4.17465	0	879.3176	494.1689	0.4375879	0.5499404	641.5496	4.47643	0	17	872	486						Frog_fixed.avi	0
12570	754	856.7015	485.1461	0.5597786	0.4874177	637.296	4.177204	0	875.6801	487.8261	0.4373118	0.5503153	641.5503	4.50577	0	17	866	486						Frog_fixed.avi	0
12586	755	864.4785	449.1968	0.559211	0.4878807	638.8208	4.328239	0	881.5143	499.53	0.4378354	0.5502338	646.8553	4.467346	0	17	873	474						Frog_fixed.avi	0
12603	756	865.8808	468.408	0.5591855	0.4877248	637.2595	4.215486	0	875.01	487.9852	0.4368262	0.5506105	641.5503	4.497842	0	17	870	478						Frog_fixed.avi	0
12620	757	872.0157	484.2214	0.5590301	0.4874206	637.2314	4.1549	0	873.3774	485.1811	0.436617	0.5506908	641.418	4.503253	0	17	873	485						Frog_fixed.avi	0
12636	758	870.982	467.7999	0.558748	0.4877639	637.2289	4.210207	0	869.6697	506.9763	0.4364721	0.5505776	641.4142	4.473903	0	17	870	487						Frog_fixed.avi	0
12653	759	869.8334	463.5875	0.5585982	0.4877529	637.1451	4.1761	0	874.7084	510.3792	0.4363384	0.5506607	641.4142	4.457389	0	17	872	487						Frog_fixed.avi	0
12670	760	866.2354	478.8689	0.558492	0.4877019	636.9824	4.169439	0	872.6657	503.5342	0.4362003	0.5507865	641.4142	4.467628	0	17	869	491						Frog_fixed.avi	0
12686	761	868.0279	482.7688	0.5584682	0.4874124	636.9565	4.129768	0	878.3719	490.1887	0.4361099	0.5509972	641.4149	4.495419	0	17	873	486						Frog_fixed.avi	0
12703	762	-1280	-1024	-1	-1	-1	-1	4	-1280	-1024	-1	-1	-1	-1	4	17	0	0						Frog_fixed.avi	0
12720	763	875.4211	488.5834	0.5584317	0.4873746	636.9565	4.147887	0	880.4436	494.1742	0.4360589	0.5509958	641.4163	4.492229	0	17	878	491						Frog_fixed.avi	0
12736	764	873.7379	462.0792	0.5583786	0.4878698	636.9514	4.163063	0	885.3871	476.0181	0.4360859	0.5512583	641.1017	4.494694	0	17	880	469						Frog_fixed.avi	0
12753	765	872.0405	470.2485	0.5584138	0.4877152	636.9101	4.189246	0	885.4913	505.795	0.4360813	0.550845	641.1004	4.473113	0	17	879	488						Frog_fixed.avi	0
12770	766	876.2922	467.9551	0.5584152	0.4878156	636.9271	4.196805	0	875.7307	514.2614	0.4360679	0.550929	641.1004	4.469092	0	17	876	491						Frog_fixed.avi	0
12786	767	873.0195	469.545	0.5584232	0.4878642	636.9807	4.163527	0	883.8336	488.6301	0.4360844	0.5511557	641.1011	4.488998	0	17	878	479						Frog_fixed.avi	0
12803	768	869.6617	475.4976	0.5584406	0.4878833	636.9597	4.184783	0	876.6472	494.37	0.4361003	0.5511328	641.3792	4.514024	0	17	873	485						Frog_fixed.avi	0
12820	769	868.0768	483.2607	0.5584775	0.4876427	636.9628	4.16476	0	880.3914	493.6951	0.4361258	0.5510798	641.4093	4.513857	0	17	874	488						Frog_fixed.avi	0
12836	770	865.7412	473.9811	0.5585338	0.4875713	636.9628	4.14241	0	874.8726	496.35	0.4361773	0.5510187	641.4691	4.510809	0	17	870	485						Frog_fixed.avi	0
12853	771	870.9571	502.7857	0.5586002	0.4879459	636.9603	4.198693	0	869.3846	532.2415	0.4363623	0.5508214	641.4277	4.462831	0	17	870	518						Frog_fixed.avi	0
12870	772	865.7397	522.3879	0.5587152	0.4878824	637.1792	4.1744	0	870.3132	543.5665	0.43652	0.5511144	641.4283	4.536211	0	17	868	533						Frog_fixed.avi	0
12886	773	-1280	-1024	-1	-1	-1	-1	4	-1280	-1024	-1	-1	-1	-1	4		0	0						Frog_fixed.avi	0
12903	774	-1280	-1024	-1	-1	-1	-1	4	-1280	-1024	-1	-1	-1	-1	4		0	0						Frog_fixed.avi	0
12920	775	-1280	-1024	-1	-1	-1	-1	4	-1280	-1024	-1	-1	-1	-1	4		0	0						Frog_fixed.avi	0
12936	776	-1280	-1024	-1	-1	-1	-1	4	-1280	-1024	-1	-1	-1	-1	4		0	0						Frog_fixed.avi	0
12953	777	-1280	-1024	-1	-1	-1	-1	4	-1280	-1024	-1	-1	-1	-1	4		0	0						Frog_fixed.avi	0
12970	778	-1280	-1024	-1	-1	-1	-1	4	-1280	-1024	-1	-1	-1	-1	4		0	0						Frog_fixed.avi	0
12986	779	-1280	-1024	-1	-1	-1	-1	4	-1280	-1024	-1	-1	-1	-1	4		0	0						Frog_fixed.avi	0
13003	780	874.5928	521.4063	0.5597947	0.488058	637.1651	4.233805	0	873.8916	545.5975	0.4374928	0.5510068	641.5081	4.558326	0	18	874	534						Frog_fixed.avi	0
13020	781	873.5454	519.4656	0.5598329	0.4878809	637.1768	4.207212	0	874.7208	547.6091	0.4375221	0.5510445	641.5435	4.56082	0	18	874	534						Frog_fixed.avi	0
13036	782	876.9661	524.1542	0.5598739	0.4878907	637.1768	4.215146	0	873.4183	549.5596	0.4375591	0.5510886	641.5812	4.571155	0	18	875	537						Frog_fixed.avi	0
13053	783	877.0774	514.1587	0.5598727	0.4881994	637.1744	4.269657	0	877.0358	562.2704	0.4376019	0.550913	641.5898	4.531636	0	18	877	538						Frog_fixed.avi	0
13070	784	886.7811	532.5918	0.5599707	0.4880299	637.2541	4.255474	0	879.241	543.9388	0.4376364	0.551249	641.5905	4.576489	0	18	883	538						Frog_fixed.avi	0
13086	785	-1280	-1024	-1	-1	-1	-1	4	-1280	-1024	-1	-1	-1	-1	4	18	0	0						Frog_fixed.avi	0
13103	786	-1280	-1024	-1	-1	-1	-1	4	-1280	-1024	-1	-1	-1	-1	4	18	0	0						Frog_fixed.avi	0
13120	787	882.4006	527.0632	0.5600546	0.4880569	637.2541	4.243743	0	886.1375	543.2639	0.4377941	0.5512918	641.7045	4.589902	0	18	884	535						Frog_fixed.avi	0
13136	788	863.0609	510.0148	0.5599935	0.4885392	637.2493	4.303474	0	887.0118	536.5139	0.4378269	0.5515239	641.6503	4.610526	0	18	875	523						Frog_fixed.avi	0
13153	789	-1280	-1024	-1	-1	-1	-1	4	-1280	-1024	-1	-1	-1	-1	4	18	0	0						Frog_fixed.avi	0
13169	790	871.8883	527.3198	0.5599632	0.4883246	637.2516	4.286316	0	877.8547	557.1631	0.4377459	0.551166	641.6489	4.57268	0	18	875	542						Frog_fixed.avi	0
13186	791	869.5792	520.4175	0.5598618	0.4883758	637.5753	4.317623	0	876.4495	559.3332	0.4376361	0.5512311	641.6489	4.576817	0	18	873	540						Frog_fixed.avi	0
13203	792	877.7971	523.0771	0.5597433	0.4884595	637.5482	4.324341	0	875.4559	566.2349	0.4375466	0.5513428	641.6489	4.550995	0	18	877	545						Frog_fixed.avi	0
13219	793	880.9057	520.8282	0.5596356	0.4883578	637.5562	4.306245	0	888.2952	551.8593	0.4374236	0.5516762	641.6496	4.620014	0	18	885	536						Frog_fixed.avi	0
13236	794	-1280	-1024	-1	-1	-1	-1	4	-1280	-1024	-1	-1	-1	-1	4	18	0	0						Frog_fixed.avi	0
13253	795	874.1065	519.9388	0.559186	0.4883228	637.5562	4.321568	0	889.3633	551.6479	0.4370399	0.5517341	641.8387	4.625268	0	18	882	536						Frog_fixed.avi	0
13269	796	-1280	-1024	-1	-1	-1	-1	4	-1280	-1024	-1	-1	-1	-1	4		0	0						Frog_fixed.avi	0
13286	797	-1280	-1024	-1	-1	-1	-1	4	-1280	-1024	-1	-1	-1	-1	4		0	0						Frog_fixed.avi	0
13303	798	-1280	-1024	-1	-1	-1	-1	4	-1280	-1024	-1	-1	-1	-1	4		0	0						Frog_fixed.avi	0
13319	799	-1280	-1024	-1	-1	-1	-1	4	-1280	-1024	-1	-1	-1	-1	4		0	0						Frog_fixed.avi	0
13336	800	-1280	-1024	-1	-1	-1	-1	4	-1280	-1024	-1	-1	-1	-1	4		0	0						Frog_fixed.avi	0
13353	801	-1280	-1024	-1	-1	-1	-1	4	-1280	-1024	-1	-1	-1	-1	4		0	0						Frog_fixed.avi	0
13369	802	-1280	-1024	-1	-1	-1	-1	4	-1280	-1024	-1	-1	-1	-1	4		0	0						Frog_fixed.avi	0
13386	803	874.0426	517.6611	0.5575273	0.4882088	637.5505	4.374385	0	877.5988	543.6744	0.4354991	0.5520391	641.9128	4.640151	0	19	876	531						Frog_fixed.avi	0
13403	804	-1280	-1024	-1	-1	-1	-1	4	-1280	-1024	-1	-1	-1	-1	4	19	0	0						Frog_fixed.avi	0
13419	805	-1280	-1024	-1	-1	-1	-1	4	-1280	-1024	-1	-1	-1	-1	4	19	0	0						Frog_fixed.avi	0
13436	806	-1280	-1024	-1	-1	-1	-1	4	-1280	-1024	-1	-1	-1	-1	4	19	0	0						Frog_fixed.avi	0
13453	807	869.8896	532.1217	0.5568911	0.4885524	637.553	4.328908	0	886.1515	565.4477	0.4348627	0.5522315	641.9114	4.568348	0	19	878	549						Frog_fixed.avi	0
13469	808	-1280	-1024	-1	-1	-1	-1	4	-1280	-1024	-1	-1	-1	-1	4	19	0	0						Frog_fixed.avi	0
13486	809	-1280	-1024	-1	-1	-1	-1	4	-1280	-1024	-1	-1	-1	-1	4	19	0	0						Frog_fixed.avi	0
13503	810	878.4234	461.9808	0.5565907	0.4882902	637.6923	4.294124	0	878.9783	496.5381	0.4346353	0.5519818	641.9114	4.540284	0	19	879	479						Frog_fixed.avi	0
13519	811	-1280	-1024	-1	-1	-1	-1	4	-1280	-1024	-1	-1	-1	-1	4	19	0	0						Frog_fixed.avi	0
13536	812	-1280	-1024	-1	-1	-1	-1	4	-1280	-1024	-1	-1	-1	-1	4	19	0	0						Frog_fixed.avi	0
13553	813	-1280	-1024	-1	-1	-1	-1	4	-1280	-1024	-1	-1	-1	-1	4	19	0	0						Frog_fixed.avi	0
13569	814	-1280	-1024	-1	-1	-1	-1	4	-1280	-1024	-1	-1	-1	-1	4	19	0	0						Frog_fixed.avi	0
13586	815	-1280	-1024	-1	-1	-1	-1	4	-1280	-1024	-1	-1	-1	-1	4	19	0	0						Frog_fixed.avi	0
13603	816	-1280	-1024	-1	-1	-1	-1	4	-1280	-1024	-1	-1	-1	-1	4	19	0	0						Frog_fixed.avi	0
13619	817	877.755	474.2571	0.5565854	0.4889306	637.9799	4.26912	0	876.0568	519.3157	0.4344486	0.5524338	641.5245	4.523353	0	19	877	497						Frog_fixed.avi	0
13636	818	874.011	473.2983	0.5565723	0.4890566	637.9581	4.294315	0	879.9999	499.1581	0.4345376	0.5528474	641.5251	4.562401	0	19	877	486						Frog_fixed.avi	0
13652	819	-1280	-1024	-1	-1	-1	-1	4	-1280	-1024	-1	-1	-1	-1	4	19	0	0						Frog_fixed.avi	0
13669	820	879.3538	487.5168	0.5566021	0.4893347	638.011	4.316523	0	885.3205	502.1341	0.434567	0.5529319	642.3683	4.57591	0	19	882	495						Frog_fixed.avi	0
13686	821	875.4097	486.493	0.5566565	0.4895088	638.0583	4.27942	0	870.5573	515.0857	0.4346294	0.5530934	642.3683	4.539892	0	19	873	501						Frog_fixed.avi	0
13702	822	877.7708	471.7251	0.5567375	0.4897513	638.2378	4.299876	0	873.5733	521.712	0.4347247	0.5532759	642.3683	4.531912	0	19	876	497						Frog_fixed.avi	0
13719	823	870.2353	485.3999	0.5568199	0.4898925	638.1666	4.288734	0	879.0701	507.6195	0.4348098	0.5535122	642.3683	4.570876	0	19	875	497						Frog_fixed.avi	0
13736	824	871.496	502.3819	0.5569592	0.489798	638.1495	4.263177	0	886.2141	498.6096	0.4349632	0.5539305	642.369	4.613414	0	19	879	500						Frog_fixed.avi	0
13752	825	-1280	-1024	-1	-1	-1	-1	4	-1280	-1024	-1	-1	-1	-1	4	19	0	0						Frog_fixed.avi	0
13769	826	-1280	-1024	-1	-1	-1	-1	4	-1280	-1024	-1	-1	-1	-1	4	19	0	0						Frog_fixed.avi	0
13786	827	-1280	-1024	-1	-1	-1	-1	4	-1280	-1024	-1	-1	-1	-1	4	19	0	0						Frog_fixed.avi	0
13802	828	-1280	-1024	-1	-1	-1	-1	4	-1280	-1024	-1	-1	-1	-1	4	19	0	0						Frog_fixed.avi	0
13819	829	877.4758	493.8675	0.557542	0.4907295	638.1777	4.286791	0	881.7505	494.9536	0.4354936	0.5546833	642.5972	4.599735	0	19	880	494						Frog_fixed.avi	0
13836	830	-1280	-1024	-1	-1	-1	-1	4	-1280	-1024	-1	-1	-1	-1	4	19	0	0						Frog_fixed.avi	0
13852	831	881.9568	472.3438	0.5577212	0.4911649	638.1751	4.359482	0	880.3367	511.3093	0.4356499	0.5546205	642.5958	4.583605	0	19	881	492						Frog_fixed.avi	0
13869	832	-1280	-1024	-1	-1	-1	-1	4	-1280	-1024	-1	-1	-1	-1	4	19	0	0						Frog_fixed.avi	0
13886	833	880.5333	485.8029	0.5579462	0.4911874	638.3309	4.314195	0	881.3043	494.7929	0.4358487	0.5550089	642.5965	4.609766	0	19	881	490						Frog_fixed.avi	0
13902	834	-1280	-1024	-1	-1	-1	-1	4	-1280	-1024	-1	-1	-1	-1	4		0	0						Frog_fixed.avi	0
13919	835	-1280	-1024	-1	-1	-1	-1	4	-1280	-1024	-1	-1	-1	-1	4		0	0						Frog_fixed.avi	0
13936	836	-1280	-1024	-1	-1	-1	-1	4	-1280	-1024	-1	-1	-1	-1	4		0	0						Frog_fixed.avi	0
13952	837	-1280	-1024	-1	-1	-1	-1	4	-1280	-1024	-1	-1	-1	-1	4		0	0						Frog_fixed.avi	0
13969	838	-1280	-1024	-1	-1	-1	-1	4	-1280	-1024	-1	-1	-1	-1	4		0	0						Frog_fixed.avi	0
13986	839	-1280	-1024	-1	-1	-1	-1	4	-1280	-1024	-1	-1	-1	-1	4		0	0						Frog_fixed.avi	0
14002	840	-1280	-1024	-1	-1	-1	-1	4	-1280	-1024	-1	-1	-1	-1	4		0	0						Frog_fixed.avi	0
14019	841	-1280	-1024	-1	-1	-1	-1	4	-1280	-1024	-1	-1	-1	-1	4		0	0						Frog_fixed.avi	0
14036	842	-1280	-1024	-1	-1	-1	-1	4	-1280	-1024	-1	-1	-1	-1	4		0	0						Frog_fixed.avi	0
14052	843	-1280	-1024	-1	-1	-1	-1	4	-1280	-1024	-1	-1	-1	-1	4		0	0						Frog_fixed.avi	0
14069	844	-1280	-1024	-1	-1	-1	-1	4	-1280	-1024	-1	-1	-1	-1	4		0	0						Frog_fixed.avi	0
14086	845	-1280	-1024	-1	-1	-1	-1	4	-1280	-1024	-1	-1	-1	-1	4		0	0						Frog_fixed.avi	0
14102	846	-1280	-1024	-1	-1	-1	-1	4	-1280	-1024	-1	-1	-1	-1	4		0	0						Frog_fixed.avi	0
14119	847	-1280	-1024	-1	-1	-1	-1	4	-1280	-1024	-1	-1	-1	-1	4		0	0						Frog_fixed.avi	0
14135	848	-1280	-1024	-1	-1	-1	-1	4	-1280	-1024	-1	-1	-1	-1	4		0	0						Frog_fixed.avi	0
14152	849	-1280	-1024	-1	-1	-1	-1	4	-1280	-1024	-1	-1	-1	-1	4		0	0						Frog_fixed.avi	0
14169	850	-1280	-1024	-1	-1	-1	-1	4	-1280	-1024	-1	-1	-1	-1	4		0	0						Frog_fixed.avi	0
14185	851	-1280	-1024	-1	-1	-1	-1	4	-1280	-1024	-1	-1	-1	-1	4		0	0						Frog_fixed.avi	0
14202	852	-1280	-1024	-1	-1	-1	-1	4	-1280	-1024	-1	-1	-1	-1	4		0	0						Frog_fixed.avi	0
14219	853	-1280	-1024	-1	-1	-1	-1	4	-1280	-1024	-1	-1	-1	-1	4		0	0						Frog_fixed.avi	0
14235	854	-1280	-1024	-1	-1	-1	-1	4	-1280	-1024	-1	-1	-1	-1	4		0	0						Frog_fixed.avi	0
14252	855	-1280	-1024	-1	-1	-1	-1	4	-1280	-1024	-1	-1	-1	-1	4		0	0						Frog_fixed.avi	0
14269	856	-1280	-1024	-1	-1	-1	-1	4	-1280	-1024	-1	-1	-1	-1	4		0	0						Frog_fixed.avi	0
14285	857	-1280	-1024	-1	-1	-1	-1	4	-1280	-1024	-1	-1	-1	-1	4		0	0						Frog_fixed.avi	0
14302	858	-1280	-1024	-1	-1	-1	-1	4	-1280	-1024	-1	-1	-1	-1	4		0	0						Frog_fixed.avi	0
14319	859	-1280	-1024	-1	-1	-1	-1	4	-1280	-1024	-1	-1	-1	-1	4		0	0						Frog_fixed.avi	0
14335	860	-1280	-1024	-1	-1	-1	-1	4	-1280	-1024	-1	-1	-1	-1	4		0	0						Frog_fixed.avi	0
14352	861	-1280	-1024	-1	-1	-1	-1	4	-1280	-1024	-1	-1	-1	-1	4		0	0						Frog_fixed.avi	0
14369	862	-1280	-1024	-1	-1	-1	-1	4	-1280	-1024	-1	-1	-1	-1	4		0	0						Frog_fixed.avi	0
14385	863	-1280	-1024	-1	-1	-1	-1	4	-1280	-1024	-1	-1	-1	-1	4		0	0						Frog_fixed.avi	0
14402	864	-1280	-1024	-1	-1	-1	-1	4	-1280	-1024	-1	-1	-1	-1	4		0	0						Frog_fixed.avi	0
14419	865	878.0377	470.7988	0.5646781	0.4863572	639.5875	4.318551	0	877.7875	495.3311	0.4409443	0.5487154	639.7338	4.603111	0	20	878	483						Frog_fixed.avi	0
14435	866	890.2628	454.0503	0.563864	0.4867316	636.9796	4.338316	0	872.2498	499.9273	0.4410415	0.5483556	639.3803	4.564809	0	20	881	477						Frog_fixed.avi	0
14452	867	884.0906	483.9561	0.5644917	0.4861595	636.9839	4.275122	0	876.4537	490.3638	0.4410507	0.5485187	639.7338	4.57879	0	20	880	487						Frog_fixed.avi	0
14469	868	-1280	-1024	-1	-1	-1	-1	4	-1280	-1024	-1	-1	-1	-1	4	20	0	0						Frog_fixed.avi	0
14485	869	890.4092	478.5547	0.5641938	0.4860414	636.9818	4.271865	0	876.5364	493.9876	0.4410143	0.5481735	639.5479	4.566234	0	20	883	486						Frog_fixed.avi	0
14502	870	-1280	-1024	-1	-1	-1	-1	4	-1280	-1024	-1	-1	-1	-1	4	20	0	0						Frog_fixed.avi	0
14519	871	-1280	-1024	-1	-1	-1	-1	4	-1280	-1024	-1	-1	-1	-1	4	20	0	0						Frog_fixed.avi	0
14535	872	878.3837	479.8582	0.5638071	0.4853945	634.8594	4.251792	0	863.2825	508.1461	0.4407909	0.547361	639.5473	4.505295	0	20	871	494						Frog_fixed.avi	0
14552	873	885.8279	485.994	0.5636813	0.4851725	634.8132	4.20578	0	873.5815	495.8254	0.4405395	0.5473906	639.548	4.535254	0	20	880	491						Frog_fixed.avi	0
14569	874	-1280	-1024	-1	-1	-1	-1	4	-1280	-1024	-1	-1	-1	-1	4	20	0	0						Frog_fixed.avi	0
14585	875	880.6791	472.5566	0.5633104	0.4848832	634.7993	4.184739	0	871.3477	510.9443	0.4402309	0.5469172	638.9653	4.494757	0	20	876	492						Frog_fixed.avi	0
14602	876	873.355	497.5231	0.5631787	0.4844525	634.5955	4.172399	0	876.1097	487.9398	0.4399499	0.5469883	638.9659	4.539274	0	20	875	493						Frog_fixed.avi	0
14619	877	-1280	-1024	-1	-1	-1	-1	4	-1280	-1024	-1	-1	-1	-1	4		0	0						Frog_fixed.avi	0
14635	878	-1280	-1024	-1	-1	-1	-1	4	-1280	-1024	-1	-1	-1	-1	4		0	0						Frog_fixed.avi	0
14652	879	-1280	-1024	-1	-1	-1	-1	4	-1280	-1024	-1	-1	-1	-1	4		0	0						Frog_fixed.avi	0
14668	880	-1280	-1024	-1	-1	-1	-1	4	-1280	-1024	-1	-1	-1	-1	4		0	0						Frog_fixed.avi	0
14685	881	-1280	-1024	-1	-1	-1	-1	4	-1280	-1024	-1	-1	-1	-1	4		0	0						Frog_fixed.avi	0
14702	882	-1280	-1024	-1	-1	-1	-1	4	-1280	-1024	-1	-1	-1	-1	4		0	0						Frog_fixed.avi	0
14718	883	-1280	-1024	-1	-1	-1	-1	4	-1280	-1024	-1	-1	-1	-1	4		0	0						Frog_fixed.avi	0
14735	884	-1280	-1024	-1	-1	-1	-1	4	-1280	-1024	-1	-1	-1	-1	4		0	0						Frog_fixed.avi	0
14752	885	-1280	-1024	-1	-1	-1	-1	4	-1280	-1024	-1	-1	-1	-1	4		0	0						Frog_fixed.avi	0
14768	886	-1280	-1024	-1	-1	-1	-1	4	-1280	-1024	-1	-1	-1	-1	4		0	0						Frog_fixed.avi	0
14785	887	-1280	-1024	-1	-1	-1	-1	4	-1280	-1024	-1	-1	-1	-1	4		0	0						Frog_fixed.avi	0
14802	888	891.3099	455.9382	0.5599112	0.4828155	633.0148	4.226757	0	875.9091	489.8674	0.4368613	0.546692	637.3402	4.551749	0	21	884	473						Frog_fixed.avi	0
14818	889	886.7748	502.9419	0.5597921	0.4824038	632.8769	4.223283	0	881.7107	505.4646	0.436776	0.546215	637.3391	4.507265	0	21	884	504						Frog_fixed.avi	0
14835	890	888.5861	477.9813	0.5596802	0.4821839	632.9836	4.224894	0	877.0294	489.7576	0.4366154	0.5462424	637.3397	4.556758	0	21	883	484						Frog_fixed.avi	0
14852	891	890.3958	479.6433	0.5596137	0.4820462	632.8086	4.261283	0	873.9669	508.0488	0.4365932	0.5459369	637.3817	4.50111	0	21	882	494						Frog_fixed.avi	0
14868	892	-1280	-1024	-1	-1	-1	-1	4	-1280	-1024	-1	-1	-1	-1	4	21	0	0						Frog_fixed.avi	0
14885	893	896.1944	522.7141	0.5594863	0.4822321	632.7973	4.272474	0	869.7693	567.6223	0.4365399	0.5459574	637.3817	4.532737	0	22	883	545						Frog_fixed.avi	0
14902	894	896.5676	517.3102	0.5594955	0.4822285	632.9066	4.234379	0	882.266	533.907	0.4364687	0.5462219	637.3823	4.571739	0	22	889	526						Frog_fixed.avi	0
14918	895	894.4448	523.9407	0.559499	0.4822667	632.8513	4.253741	0	883.4442	561.149	0.4364739	0.5459821	637.2032	4.534685	0	22	889	543						Frog_fixed.avi	0
14935	896	895.9252	515.0663	0.5594975	0.4824284	632.8511	4.26369	0	883.0426	538.532	0.4364436	0.5463439	637.2038	4.579133	0	22	889	527						Frog_fixed.avi	0
14952	897	-1280	-1024	-1	-1	-1	-1	4	-1280	-1024	-1	-1	-1	-1	4	22	0	0						Frog_fixed.avi	0
14968	898	-1280	-1024	-1	-1	-1	-1	4	-1280	-1024	-1	-1	-1	-1	4	22	0	0						Frog_fixed.avi	0
14985	899	892.6181	517.7422	0.559475	0.4827869	632.8588	4.298881	0	883.2867	549.3533	0.4364502	0.546507	637.2269	4.57392	0	22	888	534						Frog_fixed.avi	0
15002	900	-1280	-1024	-1	-1	-1	-1	4	-1280	-1024	-1	-1	-1	-1	4	22	0	0						Frog_fixed.avi	0
15018	901	889.4207	505.8542	0.5595168	0.4834272	632.9978	4.332691	0	882.7794	548.2863	0.4364778	0.5471126	637.2269	4.575198	0	22	886	527						Frog_fixed.avi	0
15035	902	895.2087	512.0607	0.5596297	0.4837207	633.2501	4.35719	0	882.8317	555.4602	0.4365671	0.5473513	637.2269	4.574161	0	22	889	534						Frog_fixed.avi	0
15052	903	-1280	-1024	-1	-1	-1	-1	4	-1280	-1024	-1	-1	-1	-1	4	22	0	0						Frog_fixed.avi	0
15068	904	891.3458	504.0001	0.559601	0.4844643	635.5206	4.373325	0	884.3107	528.0277	0.4370001	0.5482818	637.228	4.639592	0	22	888	516						Frog_fixed.avi	0
15085	905	-1280	-1024	-1	-1	-1	-1	4	-1280	-1024	-1	-1	-1	-1	4		0	0						Frog_fixed.avi	0
15102	906	-1280	-1024	-1	-1	-1	-1	4	-1280	-1024	-1	-1	-1	-1	4		0	0						Frog_fixed.avi	0
15118	907	-1280	-1024	-1	-1	-1	-1	4	-1280	-1024	-1	-1	-1	-1	4		0	0						Frog_fixed.avi	0
15135	908	-1280	-1024	-1	-1	-1	-1	4	-1280	-1024	-1	-1	-1	-1	4		0	0						Frog_fixed.avi	0
15151	909	-1280	-1024	-1	-1	-1	-1	4	-1280	-1024	-1	-1	-1	-1	4		0	0						Frog_fixed.avi	0
15168	910	-1280	-1024	-1	-1	-1	-1	4	-1280	-1024	-1	-1	-1	-1	4		0	0						Frog_fixed.avi	0
15185	911	-1280	-1024	-1	-1	-1	-1	4	-1280	-1024	-1	-1	-1	-1	4		0	0						Frog_fixed.avi	0
15201	912	-1280	-1024	-1	-1	-1	-1	4	-1280	-1024	-1	-1	-1	-1	4		0	0						Frog_fixed.avi	0
15218	913	-1280	-1024	-1	-1	-1	-1	4	-1280	-1024	-1	-1	-1	-1	4		0	0						Frog_fixed.avi	0
15235	914	-1280	-1024	-1	-1	-1	-1	4	-1280	-1024	-1	-1	-1	-1	4		0	0						Frog_fixed.avi	0
15251	915	-1280	-1024	-1	-1	-1	-1	4	-1280	-1024	-1	-1	-1	-1	4		0	0						Frog_fixed.avi	0
15268	916	-1280	-1024	-1	-1	-1	-1	4	-1280	-1024	-1	-1	-1	-1	4		0	0						Frog_fixed.avi	0
15285	917	-1280	-1024	-1	-1	-1	-1	4	-1280	-1024	-1	-1	-1	-1	4		0	0						Frog_fixed.avi	0
15301	918	-1280	-1024	-1	-1	-1	-1	4	-1280	-1024	-1	-1	-1	-1	4		0	0						Frog_fixed.avi	0
15318	919	875.5605	498.2285	0.5615621	0.4862292	636.5725	4.411479	0	883.3634	547.4274	0.4382159	0.5489589	638.1274	4.654603	0	23	879	523						Frog_fixed.avi	0
15335	920	-1280	-1024	-1	-1	-1	-1	4	-1280	-1024	-1	-1	-1	-1	4	23	0	0						Frog_fixed.avi	0
15351	921	-1280	-1024	-1	-1	-1	-1	4	-1280	-1024	-1	-1	-1	-1	4	23	0	0						Frog_fixed.avi	0
15368	922	-1280	-1024	-1	-1	-1	-1	4	-1280	-1024	-1	-1	-1	-1	4	23	0	0						Frog_fixed.avi	0
15385	923	-1280	-1024	-1	-1	-1	-1	4	-1280	-1024	-1	-1	-1	-1	4	23	0	0						Frog_fixed.avi	0
15401	924	876.5052	517.5725	0.5616496	0.4867576	637.0819	4.405734	0	883.8622	541.5513	0.4388102	0.5497312	641.7952	4.671937	0	23	880	530						Frog_fixed.avi	0
15418	925	875.1739	511.2699	0.5616454	0.486944	637.0819	4.40185	0	877.5952	547.9089	0.438801	0.5499482	641.7951	4.656734	0	23	876	530						Frog_fixed.avi	0
15435	926	873.8424	504.9672	0.5619087	0.4871818	638.6946	4.406065	0	878.7772	542.7792	0.4387096	0.5501406	640.7657	4.673667	0	23	876	524						Frog_fixed.avi	0
15451	927	878.5432	520.6138	0.5618787	0.4873396	638.6946	4.403898	0	880.6249	542.0191	0.4386623	0.5503792	640.7644	4.644145	0	23	880	531						Frog_fixed.avi	0
15468	928	875.2653	506.6349	0.5618567	0.4875375	638.6946	4.403884	0	879.5594	545.4138	0.4386518	0.5505071	640.7644	4.655976	0	23	877	526						Frog_fixed.avi	0
15485	929	883.6349	504.3984	0.5618387	0.4877213	638.6946	4.414707	0	877.9286	546.0152	0.4386175	0.5506365	640.7644	4.649876	0	23	881	525						Frog_fixed.avi	0
15501	930	884.2396	502.162	0.5615507	0.4877971	637.1652	4.418305	0	876.6747	546.6166	0.4384706	0.5507694	639.4396	4.655729	0	23	880	524						Frog_fixed.avi	0
15518	931	889.1329	498.8422	0.5615503	0.4879706	637.1652	4.381552	0	873.8838	551.7783	0.4384303	0.5508386	639.4382	4.62846	0	23	882	525						Frog_fixed.avi	0
15535	932	887.9255	509.6932	0.5615607	0.4880624	637.1652	4.362234	0	877.8588	545.9045	0.4384497	0.5510261	639.4382	4.62657	0	23	883	528						Frog_fixed.avi	0
15551	933	887.9788	517.097	0.5615596	0.4881406	637.1652	4.381624	0	877.4146	550.0958	0.4384975	0.5511578	639.4382	4.62808	0	23	883	534						Frog_fixed.avi	0
15568	934	888.032	524.5008	0.5620103	0.4883235	639.7807	4.375209	0	878.1714	528.4727	0.4390989	0.5517375	638.4228	4.683183	0	23	883	526						Frog_fixed.avi	0
15585	935	-1280	-1024	-1	-1	-1	-1	4	-1280	-1024	-1	-1	-1	-1	4		0	0						Frog_fixed.avi	0
15601	936	-1280	-1024	-1	-1	-1	-1	4	-1280	-1024	-1	-1	-1	-1	4		0	0						Frog_fixed.avi	0
15618	937	-1280	-1024	-1	-1	-1	-1	4	-1280	-1024	-1	-1	-1	-1	4		0	0						Frog_fixed.avi	0
15634	938	-1280	-1024	-1	-1	-1	-1	4	-1280	-1024	-1	-1	-1	-1	4		0	0						Frog_fixed.avi	0
15651	939	-1280	-1024	-1	-1	-1	-1	4	-1280	-1024	-1	-1	-1	-1	4		0	0						Frog_fixed.avi	0
15668	940	-1280	-1024	-1	-1	-1	-1	4	-1280	-1024	-1	-1	-1	-1	4		0	0						Frog_fixed.avi	0
15684	941	-1280	-1024	-1	-1	-1	-1	4	-1280	-1024	-1	-1	-1	-1	4		0	0						Frog_fixed.avi	0
15701	942	-1280	-1024	-1	-1	-1	-1	4	-1280	-1024	-1	-1	-1	-1	4		0	0						Frog_fixed.avi	0
15718	943	-1280	-1024	-1	-1	-1	-1	4	-1280	-1024	-1	-1	-1	-1	4		0	0						Frog_fixed.avi	0
15734	944	-1280	-1024	-1	-1	-1	-1	4	-1280	-1024	-1	-1	-1	-1	4		0	0						Frog_fixed.avi	0
15751	945	-1280	-1024	-1	-1	-1	-1	4	-1280	-1024	-1	-1	-1	-1	4		0	0						Frog_fixed.avi	0
15768	946	-1280	-1024	-1	-1	-1	-1	4	-1280	-1024	-1	-1	-1	-1	4		0	0						Frog_fixed.avi	0
15784	947	-1280	-1024	-1	-1	-1	-1	4	-1280	-1024	-1	-1	-1	-1	4		0	0						Frog_fixed.avi	0
15801	948	-1280	-1024	-1	-1	-1	-1	4	-1280	-1024	-1	-1	-1	-1	4		0	0						Frog_fixed.avi	0
15818	949	890.2354	442.1442	0.5628154	0.4894835	639.3149	4.264235	0	883.6396	489.0238	0.4398435	0.5519077	640.9221	4.518715	0	24	887	466						Frog_fixed.avi	0
15834	950	883.8079	447.5216	0.5629214	0.4895412	639.3149	4.244238	0	869.7668	497.9244	0.4399484	0.5518908	640.9221	4.488843	0	24	877	473						Frog_fixed.avi	0
15851	951	-1280	-1024	-1	-1	-1	-1	4	-1280	-1024	-1	-1	-1	-1	4	24	0	0						Frog_fixed.avi	0
15868	952	881.1416	443.943	0.5630843	0.4895392	639.3395	4.252975	0	878.458	477.517	0.4402049	0.55196	641.9474	4.531386	0	24	880	461						Frog_fixed.avi	0
15884	953	884.3009	435.0293	0.5628901	0.4897853	639.3373	4.258491	0	876.0762	481.1884	0.4402865	0.5516993	641.9476	4.483721	0	24	880	458						Frog_fixed.avi	0
15901	954	886.9534	451.6196	0.562977	0.4896066	637.6616	4.173808	0	877.262	481.0508	0.4403478	0.5519248	641.9483	4.506506	0	24	882	466						Frog_fixed.avi	0
15918	955	-1280	-1024	-1	-1	-1	-1	4	-1280	-1024	-1	-1	-1	-1	4	24	0	0						Frog_fixed.avi	0
15934	956	885.4565	459.3239	0.5631481	0.4897857	637.6616	4.167384	0	877.4619	480.8859	0.4405424	0.5520095	641.9483	4.471781	0	24	881	470						Frog_fixed.avi	0
15951	957	882.9218	451.4713	0.5632101	0.4900757	637.6594	4.211495	0	874.7393	474.9861	0.4405981	0.5520822	642.31	4.488146	0	24	879	463						Frog_fixed.avi	0
15968	958	880.0592	442.6004	0.5633032	0.4901179	637.9539	4.260434	0	874.093	480.5945	0.4406678	0.552039	642.3027	4.483548	0	24	877	462						Frog_fixed.avi	0
15984	959	-1280	-1024	-1	-1	-1	-1	4	-1280	-1024	-1	-1	-1	-1	4	24	0	0						Frog_fixed.avi	0
16001	960	-1280	-1024	-1	-1	-1	-1	4	-1280	-1024	-1	-1	-1	-1	4	24	0	0						Frog_fixed.avi	0
16018	961	884.2402	453.4852	0.5636136	0.4901608	637.6832	4.194357	0	874.2841	476.9692	0.4409502	0.5519295	642.3027	4.48651	0	24	879	465						Frog_fixed.avi	0
16034	962	882.1268	452.0984	0.5636992	0.4902243	637.9911	4.210357	0	877.2535	475.6323	0.4410498	0.5519387	642.4843	4.474209	0	24	880	464						Frog_fixed.avi	0
16051	963	876.9766	439.9686	0.563768	0.4902837	637.9806	4.195604	0	877.0759	471.8082	0.4411105	0.5519475	642.5063	4.486655	0	24	877	456						Frog_fixed.avi	0
16068	964	876.5854	443.8317	0.5638229	0.4903234	638.1371	4.208725	0	871.9192	476.4998	0.4411554	0.5519958	642.4774	4.479877	0	24	874	460						Frog_fixed.avi	0
16084	965	875.4492	446.9785	0.5638609	0.4902041	638.1626	4.182157	0	871.3038	476.1202	0.4411775	0.5520648	642.5233	4.485445	0	24	873	462						Frog_fixed.avi	0
16101	966	872.3127	448.6273	0.5638379	0.490219	638.1626	4.169698	0	872.5428	472.5583	0.4411772	0.5521263	642.5197	4.500146	0	24	872	461						Frog_fixed.avi	0
16117	967	880.9049	436.2924	0.5638114	0.4905506	638.1605	4.247381	0	870.5059	477.7188	0.4411561	0.5521756	642.5716	4.498373	0	24	876	457						Frog_fixed.avi	0
16134	968	878.076	442.6052	0.5637889	0.4906083	638.2756	4.214695	0	872.4164	473.4829	0.4411387	0.5522419	642.5482	4.503497	0	24	875	458						Frog_fixed.avi	0
16151	969	880.9243	442.8513	0.5637839	0.4906825	638.2706	4.233965	0	873.408	480.0602	0.4411465	0.5521001	642.5458	4.497838	0	24	877	461						Frog_fixed.avi	0
16167	970	880.3925	438.8669	0.5637606	0.4907418	638.3182	4.256628	0	873.96	461.2706	0.441119	0.5524795	642.5465	4.530629	0	24	877	450						Frog_fixed.avi	0
16184	971	945.9448	547.1469	0.5633714	0.4912161	638.4796	4.18215	0	961.2877	577.9301	0.4408171	0.5532028	642.6292	4.544622	0	25	954	563						Frog_fixed.avi	0
16201	972	1010.359	717.1222	0.5624732	0.4929934	638.4774	4.255835	0	994.3762	768.3647	0.4406359	0.5540789	642.5909	4.484656	0	25	1002	743						Frog_fixed.avi	0
16217	973	1038.976	801.7407	0.5622423	0.4930828	638.0817	4.229537	0	1037.918	829.7644	0.4403916	0.5546468	642.5909	4.519053	0	25	1038	816						Frog_fixed.avi	0
16234	974	1029.01	817.3321	0.5622713	0.4931711	638.0794	4.241922	0	1031.953	853.2976	0.440228	0.5545989	642.5909	4.509297	0	25	1030	835						Frog_fixed.avi	0
16251	975	1030.693	802.5806	0.5622772	0.4932007	638.3958	4.27318	0	1033.349	845.5807	0.4401672	0.5546495	642.5909	4.5318	0	25	1032	824						Frog_fixed.avi	0
16267	976	1026.497	806.0476	0.5622984	0.4933066	638.3466	4.277135	0	1041.018	853.5013	0.4401392	0.5548572	642.5909	4.522006	0	25	1034	830						Frog_fixed.avi	0
16284	977	1028.202	805.5623	0.5623133	0.4934786	638.3262	4.279226	0	1041.698	835.5703	0.4401112	0.5550724	642.5909	4.52707	0	25	1035	821						Frog_fixed.avi	0
16301	978	1019.284	797.5517	0.5623384	0.4938266	638.1606	4.314621	0	1016.643	823.3253	0.4400408	0.5555697	642.5925	4.603465	0	25	1018	810						Frog_fixed.avi	0
16317	979	1019.375	802.5216	0.5623565	0.4937708	638.3193	4.287136	0	1032.294	831.4094	0.4400717	0.5554191	642.5195	4.594484	0	25	1026	817						Frog_fixed.avi	0
16334	980	1018.908	797.2648	0.5623929	0.4938351	638.3055	4.303063	0	1037.413	830.8564	0.4400867	0.5554711	642.578	4.606675	0	25	1028	814						Frog_fixed.avi	0
16351	981	1028.697	808.5289	0.5624628	0.4936247	638.303	4.274507	0	1031.029	837.6566	0.440095	0.5554807	642.5901	4.611864	0	25	1030	823						Frog_fixed.avi	0
16367	982	1029.801	800.8735	0.5625288	0.4938448	638.3008	4.32357	0	1030.367	838.3979	0.4401459	0.5554565	642.6122	4.626735	0	25	1030	820						Frog_fixed.avi	0
16384	983	1029.051	802.2259	0.5626426	0.4938883	638.2585	4.321438	0	1027.815	829.6254	0.4402209	0.5554343	642.8441	4.627977	0	25	1028	816						Frog_fixed.avi	0
16401	984	-1280	-1024	-1	-1	-1	-1	4	-1280	-1024	-1	-1	-1	-1	4	25	0	0						Frog_fixed.avi	0
16417	985	-1280	-1024	-1	-1	-1	-1	4	-1280	-1024	-1	-1	-1	-1	4	25	0	0						Frog_fixed.avi	0
16434	986	1026.046	810.9821	0.5629991	0.4941112	638.2687	4.351225	0	1027.659	837.4637	0.4405932	0.5555016	642.8542	4.651033	0	25	1027	824						Frog_fixed.avi	0
16451	987	1028.9	816.7029	0.5632028	0.4941985	638.5083	4.336853	0	1040.224	844.5393	0.4407279	0.5552993	642.7739	4.604561	0	25	1035	831						Frog_fixed.avi	0
16467	988	1018.794	810.5008	0.5633457	0.4943274	638.4866	4.339848	0	1032.333	837.3806	0.4409069	0.5554948	642.7747	4.651075	0	25	1026	824						Frog_fixed.avi	0
16484	989	1019.984	806.8887	0.5635657	0.4943687	638.5527	4.33382	0	1038.601	844.1006	0.4411223	0.5552675	642.9399	4.604348	0	25	1029	825						Frog_fixed.avi	0
16501	990	1025.04	805.528	0.5638034	0.4943283	638.5109	4.337878	0	1035.468	832.7701	0.4412657	0.5551554	642.9399	4.605848	0	25	1030	819						Frog_fixed.avi	0
16517	991	1026.613	814.0861	0.5640195	0.4942576	638.6544	4.343054	0	1039.896	852.2052	0.4414542	0.554949	642.9399	4.610106	0	25	1033	833						Frog_fixed.avi	0
16534	992	-1280	-1024	-1	-1	-1	-1	4	-1280	-1024	-1	-1	-1	-1	4		0	0						Frog_fixed.avi	0
16551	993	-1280	-1024	-1	-1	-1	-1	4	-1280	-1024	-1	-1	-1	-1	4		0	0						Frog_fixed.avi	0
16567	994	-1280	-1024	-1	-1	-1	-1	4	-1280	-1024	-1	-1	-1	-1	4		0	0						Frog_fixed.avi	0
16584	995	-1280	-1024	-1	-1	-1	-1	4	-1280	-1024	-1	-1	-1	-1	4		0	0						Frog_fixed.avi	0
16601	996	-1280	-1024	-1	-1	-1	-1	4	-1280	-1024	-1	-1	-1	-1	4		0	0						Frog_fixed.avi	0
16617	997	-1280	-1024	-1	-1	-1	-1	4	-1280	-1024	-1	-1	-1	-1	4		0	0						Frog_fixed.avi	0
16634	998	-1280	-1024	-1	-1	-1	-1	4	-1280	-1024	-1	-1	-1	-1	4		0	0						Frog_fixed.avi	0
16650	999	-1280	-1024	-1	-1	-1	-1	4	-1280	-1024	-1	-1	-1	-1	4		0	0						Frog_fixed.avi	0
16667	1000	-1280	-1024	-1	-1	-1	-1	4	-1280	-1024	-1	-1	-1	-1	4		0	0						Frog_fixed.avi	0
16684	1001	-1280	-1024	-1	-1	-1	-1	4	-1280	-1024	-1	-1	-1	-1	4		0	0						Frog_fixed.avi	0
16700	1002	-1280	-1024	-1	-1	-1	-1	4	-1280	-1024	-1	-1	-1	-1	4		0	0						Frog_fixed.avi	0
16717	1003	-1280	-1024	-1	-1	-1	-1	4	-1280	-1024	-1	-1	-1	-1	4		0	0						Frog_fixed.avi	0
16734	1004	-1280	-1024	-1	-1	-1	-1	4	-1280	-1024	-1	-1	-1	-1	4		0	0						Frog_fixed.avi	0
16750	1005	-1280	-1024	-1	-1	-1	-1	4	-1280	-1024	-1	-1	-1	-1	4		0	0						Frog_fixed.avi	0
16767	1006	1030.75	832.5329	0.5662755	0.49479	638.6409	4.167902	0	1035.61	852.5328	0.4434437	0.5545431	642.7757	4.47265	0	26	1033	843						Frog_fixed.avi	0
16784	1007	1038.541	818.4944	0.5673888	0.4947227	645.4089	4.212685	0	1032.515	857.584	0.4434096	0.5544689	642.7757	4.466715	0	26	1036	838						Frog_fixed.avi	0
16800	1008	-1280	-1024	-1	-1	-1	-1	4	-1280	-1024	-1	-1	-1	-1	4	26	0	0						Frog_fixed.avi	0
16817	1009	-1280	-1024	-1	-1	-1	-1	4	-1280	-1024	-1	-1	-1	-1	4	26	0	0						Frog_fixed.avi	0
16834	1010	-1280	-1024	-1	-1	-1	-1	4	-1280	-1024	-1	-1	-1	-1	4	26	0	0						Frog_fixed.avi	0
16850	1011	-1280	-1024	-1	-1	-1	-1	4	-1280	-1024	-1	-1	-1	-1	4	26	0	0						Frog_fixed.avi	0
16867	1012	1028.048	808.5894	0.5671802	0.4937674	648.2322	4.154375	0	1030.248	855.8535	0.4430787	0.5538597	644.7238	4.438061	0	26	1029	832						Frog_fixed.avi	0
16884	1013	1027.899	799.4207	0.5670293	0.4935779	648.2322	4.180331	0	1043.057	852.2135	0.4429605	0.5537103	644.7238	4.429183	0	26	1035	826						Frog_fixed.avi	0
16900	1014	1027.751	791.5575	0.5662764	0.4932411	644.3185	4.169124	0	1046.369	854.057	0.4423082	0.553501	640.7709	4.420305	0	26	1037	823						Frog_fixed.avi	0
16917	1015	1036.96	819.6882	0.5662319	0.4930038	644.3185	4.121747	0	1028.781	858.844	0.4421769	0.5533643	640.7693	4.391617	0	26	1033	839						Frog_fixed.avi	0
16934	1016	1034.724	805.0175	0.5661727	0.4928131	644.3185	4.111028	0	1028.473	859.3071	0.4421211	0.5532005	640.7693	4.382996	0	26	1032	832						Frog_fixed.avi	0
16950	1017	1024.727	817.1708	0.5660755	0.4925309	644.3185	4.105675	0	1024.334	864.0928	0.4420525	0.5530193	640.7693	4.364701	0	26	1025	841						Frog_fixed.avi	0
16967	1018	1019.904	811.4414	0.5658113	0.4922919	643.0344	4.100322	0	1022.749	865.9968	0.4423718	0.5528942	643.4793	4.352855	0	26	1021	839						Frog_fixed.avi	0
16984	1019	1018.065	820.3546	0.5656863	0.4920499	643.0344	4.091318	0	1040.14	849.5891	0.4422808	0.5527859	643.4778	4.395484	0	26	1029	835						Frog_fixed.avi	0
17000	1020	1017.82	821.9525	0.5656524	0.4916057	643.0344	4.083047	0	1038.029	846.7236	0.4422099	0.5524961	643.4778	4.383454	0	26	1028	834						Frog_fixed.avi	0
17017	1021	930.4144	589.3792	0.5656937	0.4900814	643.0344	4.112709	0	975.5034	645.2995	0.4424653	0.5511208	643.4778	4.384328	0	27	953	617						Frog_fixed.avi	0
17034	1022	901.1157	512.92	0.5648524	0.4887936	638.4509	4.117082	0	922.0923	543.5869	0.4434593	0.5500852	635.9121	4.397665	0	27	912	528						Frog_fixed.avi	0
17050	1023	-1280	-1024	-1	-1	-1	-1	4	-1280	-1024	-1	-1	-1	-1	4	27	0	0						Frog_fixed.avi	0
17067	1024	903.1469	467.9986	0.5645204	0.4882374	638.4488	4.085543	0	906.6219	499.8759	0.4421051	0.5493221	641.6839	4.395882	0	27	905	484						Frog_fixed.avi	0
17083	1025	889.9634	491.8209	0.564337	0.4878994	637.0609	4.082436	0	898.5847	511.9841	0.4418795	0.5490766	641.3056	4.397608	0	27	894	502						Frog_fixed.avi	0
17100	1026	902.0344	487.6719	0.5651081	0.4873589	641.8096	4.077458	0	897.3003	522.8036	0.4419513	0.5485448	642.9602	4.339656	0	27	900	505						Frog_fixed.avi	0
17117	1027	893.7432	472.7465	0.5642331	0.4872086	641.8074	4.115447	0	902.5277	496.2671	0.4415338	0.5485407	641.3056	4.381293	0	27	898	485						Frog_fixed.avi	0
17133	1028	892.4787	490.2554	0.5641695	0.4867173	636.8069	4.04316	0	895.5107	504.9625	0.4414538	0.5482869	640.9434	4.396725	0	27	894	498						Frog_fixed.avi	0
17150	1029	890.0042	483.7715	0.5641562	0.4866719	636.8048	4.102836	0	889.0522	514.986	0.4414586	0.5478665	640.9038	4.353856	0	27	890	499						Frog_fixed.avi	0
17167	1030	896.0215	476.6279	0.5642209	0.4864309	636.5345	4.104582	0	900.7617	497.2272	0.4414037	0.5478042	640.9045	4.384409	0	27	898	487						Frog_fixed.avi	0
17183	1031	900.2438	483.3528	0.5642661	0.4861689	636.3475	4.092142	0	900.4598	495.3751	0.4414041	0.5476082	640.6069	4.392564	0	27	900	489						Frog_fixed.avi	0
17200	1032	894.8599	485.8335	0.5642892	0.4859444	635.8943	4.095739	0	894.758	500.6297	0.4414082	0.5473595	640.4938	4.392998	0	27	895	493						Frog_fixed.avi	0
17217	1033	896.819	481.7263	0.5643478	0.4855447	635.8676	4.072661	0	895.8027	495.8555	0.4413885	0.5471053	640.4257	4.406991	0	27	896	489						Frog_fixed.avi	0
17233	1034	896.5474	488.8394	0.5643589	0.485436	635.8654	4.129107	0	899.9415	497.1423	0.4413877	0.5468974	640.3622	4.412178	0	27	898	493						Frog_fixed.avi	0
17250	1035	-1280	-1024	-1	-1	-1	-1	4	-1280	-1024	-1	-1	-1	-1	4	27	0	0						Frog_fixed.avi	0
17267	1036	-1280	-1024	-1	-1	-1	-1	4	-1280	-1024	-1	-1	-1	-1	4	27	0	0						Frog_fixed.avi	0
17283	1037	892.6478	492.8593	0.564526	0.4848532	635.7849	4.111976	0	898.066	493.7017	0.4413958	0.5464494	640.3539	4.444259	0	27	895	493						Frog_fixed.avi	0
17300	1038	-1280	-1024	-1	-1	-1	-1	4	-1280	-1024	-1	-1	-1	-1	4	27	0	0						Frog_fixed.avi	0
17317	1039	906.5503	488.3231	0.5648716	0.4847123	635.7849	4.115397	0	903.9954	491.8588	0.441579	0.5461388	639.8719	4.451429	0	27	905	490						Frog_fixed.avi	0
17333	1040	886.059	490.3008	0.5649158	0.4846654	635.7827	4.206612	0	890.1409	499.2558	0.4416949	0.5458443	639.3461	4.447377	0	27	888	495						Frog_fixed.avi	0
17350	1041	892.2859	489.0148	0.5650849	0.4844337	634.9449	4.172351	0	891.8307	492.863	0.4418342	0.5456119	639.4591	4.440897	0	27	892	491						Frog_fixed.avi	0
17367	1042	889.9244	475.9443	0.565239	0.4844958	634.9057	4.172855	0	894.8663	487.243	0.4419689	0.545552	639.0253	4.496012	0	27	892	482						Frog_fixed.avi	0
17383	1043	-1280	-1024	-1	-1	-1	-1	4	-1280	-1024	-1	-1	-1	-1	4	27	0	0						Frog_fixed.avi	0
17400	1044	891.5317	472.2855	0.5653669	0.4838455	634.9078	4.233128	0	899.6744	495.3857	0.4420932	0.5448729	639.0247	4.464693	0	27	896	484						Frog_fixed.avi	0
17417	1045	885.5433	487.9603	0.5653258	0.4836214	634.8656	4.200896	0	898.2245	497.5569	0.4419919	0.5446364	639.1605	4.454828	0	27	892	493						Frog_fixed.avi	0
17433	1046	891.9932	471.9711	0.5652282	0.483466	634.8552	4.168704	0	893.8954	509.6161	0.4419315	0.5442812	639.155	4.436783	0	27	893	491						Frog_fixed.avi	0
17450	1047	896.7792	473.8067	0.5650527	0.4832969	634.5479	4.176462	0	893.5449	501.761	0.4416879	0.544273	639.1556	4.453985	0	27	895	488						Frog_fixed.avi	0
17467	1048	893.4467	481.0804	0.5648072	0.4830004	634.6282	4.212626	0	899.2939	493.2318	0.4414927	0.5441394	638.7776	4.477893	0	27	896	487						Frog_fixed.avi	0
17483	1049	893.1808	482.5954	0.5645986	0.4827592	634.4127	4.197733	0	893.4048	495.4738	0.4412299	0.5439516	638.8102	4.485103	0	27	893	489						Frog_fixed.avi	0
17500	1050	890.8063	469.6622	0.5643446	0.4825573	634.4733	4.193549	0	903.118	492.7353	0.4410272	0.5437701	638.6747	4.506407	0	27	897	481						Frog_fixed.avi	0
17517	1051	891.6909	483.3195	0.5641264	0.482256	634.3633	4.23057	0	883.1135	518.5849	0.4408086	0.5433687	638.6879	4.453083	0	27	887	501						Frog_fixed.avi	0
17533	1052	890.0303	491.9734	0.5639892	0.4817963	634.3427	4.200958	0	897.3768	495.202	0.4405454	0.5434198	638.6884	4.485578	0	27	894	494						Frog_fixed.avi	0
17550	1053	-1280	-1024	-1	-1	-1	-1	4	-1280	-1024	-1	-1	-1	-1	4	27	0	0						Frog_fixed.avi	0
17567	1054	905.1432	484.1217	0.5634881	0.4814637	634.3427	4.202637	0	897.3133	495.2306	0.440037	0.5432683	638.4724	4.501873	0	27	901	490						Frog_fixed.avi	0
17583	1055	896.467	475.5982	0.5630744	0.4814651	634.3405	4.255477	0	892.6575	501.2217	0.4397561	0.5432314	638.3638	4.515171	0	27	895	488						Frog_fixed.avi	0
17600	1056	889.5103	482.8304	0.5627216	0.4812924	633.9825	4.241592	0	903.7753	496.099	0.4395367	0.5430064	638.3551	4.505125	0	27	897	489						Frog_fixed.avi	0
17616	1057	897.3594	479.132	0.5623816	0.4811013	633.7557	4.257943	0	895.0641	498.5387	0.4391162	0.5432221	638.3557	4.50672	0	27	896	489						Frog_fixed.avi	0
17633	1058	891.3589	473.3436	0.5619668	0.4809647	633.744	4.22764	0	893.5184	504.0215	0.4387622	0.5431948	638.1387	4.516451	0	27	892	489						Frog_fixed.avi	0
17650	1059	894.1633	469.4604	0.5615762	0.480719	633.8393	4.258257	0	895.7195	498.0752	0.4383917	0.5431535	637.9736	4.518178	0	27	895	484						Frog_fixed.avi	0
17666	1060	889.2298	479.1571	0.5611985	0.4805677	633.7314	4.236598	0	888.7628	513.4553	0.4380548	0.5429596	637.9666	4.471901	0	27	889	496						Frog_fixed.avi	0
17683	1061	899.3037	480.2571	0.5608567	0.4805109	633.6413	4.235741	0	897.8979	496.5421	0.4376837	0.5432709	637.9671	4.510494	0	27	899	488						Frog_fixed.avi	0
17700	1062	893.8091	476.1023	0.5605033	0.4806098	633.6501	4.249541	0	895.3837	503.2326	0.4373887	0.5434391	638.0089	4.519612	0	27	895	490						Frog_fixed.avi	0
17716	1063	894.3348	475.3429	0.560251	0.4808713	633.6866	4.233263	0	892.9296	519.2853	0.4371736	0.5435186	637.9924	4.452853	0	27	894	497						Frog_fixed.avi	0
17733	1064	892.9697	482.9308	0.5600001	0.4811237	633.7307	4.264734	0	907.1475	496.1433	0.4369733	0.5441821	637.9929	4.505845	0	27	900	490						Frog_fixed.avi	0
17750	1065	904.5297	460.0184	0.5598903	0.4816147	633.7191	4.259739	0	896.1166	504.565	0.4367917	0.5446143	638.2429	4.495474	0	27	900	482						Frog_fixed.avi	0
17766	1066	898.4166	478.749	0.5597787	0.4819005	633.9257	4.257281	0	895.7813	493.5432	0.43672	0.545111	638.3011	4.502934	0	27	897	486						Frog_fixed.avi	0
17783	1067	898.4907	475.4911	0.5597022	0.4823095	633.9476	4.250814	0	900.2413	504.9412	0.436696	0.5454348	638.3461	4.475754	0	27	899	490						Frog_fixed.avi	0
17800	1068	893.0474	479.5141	0.5596919	0.4826554	634.1509	4.261034	0	899.4286	502.5443	0.4366736	0.5458013	638.454	4.486034	0	27	896	491						Frog_fixed.avi	0
17816	1069	899.6633	486.9464	0.5597103	0.4826772	634.1645	4.217361	0	902.2436	499.3144	0.4366871	0.5461183	638.5281	4.47225	0	27	901	493						Frog_fixed.avi	0
17833	1070	897.9868	481.4514	0.5597086	0.4829517	634.1645	4.215518	0	898.5651	505.8201	0.4367191	0.5462707	638.565	4.478543	0	27	898	494						Frog_fixed.avi	0
17850	1071	893.8723	481.3898	0.5597451	0.4831742	634.1645	4.192628	0	890.2092	498.7207	0.4367516	0.5464445	638.6699	4.488652	0	27	892	490						Frog_fixed.avi	0
17866	1072	896.4541	477.0978	0.5598151	0.4835502	634.162	4.258511	0	897.2694	504.9495	0.4368365	0.5465365	638.9097	4.462822	0	27	897	491						Frog_fixed.avi	0
17883	1073	-1280	-1024	-1	-1	-1	-1	4	-1280	-1024	-1	-1	-1	-1	4	27	0	0						Frog_fixed.avi	0
17900	1074	-1280	-1024	-1	-1	-1	-1	4	-1280	-1024	-1	-1	-1	-1	4	27	0	0						Frog_fixed.avi	0
17916	1075	896.4025	465.9563	0.5600816	0.4841175	634.4835	4.247796	0	900.6237	500.0083	0.4370979	0.5468576	638.9355	4.474258	0	27	899	483						Frog_fixed.avi	0
17933	1076	897.1511	480.774	0.5601682	0.4840258	634.7263	4.203948	0	895.8102	519.942	0.4372055	0.5467209	639.1747	4.44691	0	27	896	500						Frog_fixed.avi	0
17950	1077	893.1812	472.0023	0.560306	0.4846706	634.7214	4.259253	0	896.6292	495.1376	0.4373803	0.5473234	639.1758	4.484919	0	27	895	484						Frog_fixed.avi	0
17966	1078	896.943	492.8654	0.5603716	0.4844924	634.7263	4.205857	0	900.764	510.6107	0.437507	0.5471165	639.1747	4.424864	0	27	899	502						Frog_fixed.avi	0
17983	1079	-1280	-1024	-1	-1	-1	-1	4	-1280	-1024	-1	-1	-1	-1	4	27	0	0						Frog_fixed.avi	0
18000	1080	-1280	-1024	-1	-1	-1	-1	4	-1280	-1024	-1	-1	-1	-1	4	27	0	0						Frog_fixed.avi	0
18016	1081	-1280	-1024	-1	-1	-1	-1	4	-1280	-1024	-1	-1	-1	-1	4	27	0	0						Frog_fixed.avi	0
18033	1082	864.1887	474.926	0.5608671	0.4856502	635.5735	4.538168	0	899.1552	495.6808	0.4380463	0.5481147	639.8066	4.821912	0	27	882	485						Frog_fixed.avi	0
18050	1083	893.2031	473.6751	0.5615624	0.4856629	639.6994	4.231508	0	901.0895	519.4512	0.4376615	0.5480959	636.4318	4.425441	0	27	897	497						Frog_fixed.avi	0
18066	1084	895.8467	473.44	0.5608754	0.4862754	636.7636	4.274326	0	887.9734	502.5658	0.4388172	0.5487485	636.3654	4.443679	0	27	892	488						Frog_fixed.avi	0
18083	1085	885.5973	493.4026	0.5614123	0.4859765	638.1388	4.217328	0	896.8848	515.7852	0.4378022	0.548351	636.5498	4.398827	0	27	891	505						Frog_fixed.avi	0
18100	1086	885.5228	457.6764	0.560989	0.4865997	637.3123	4.229532	0	897.9504	493.442	0.4389151	0.5488806	637.4262	4.438701	0	27	892	476						Frog_fixed.avi	0
18116	1087	896.067	474.1604	0.5619758	0.4863272	639.7645	4.216124	0	895.377	516.0887	0.4385065	0.5485035	639.934	4.424097	0	27	896	495						Frog_fixed.avi	0
18133	1088	885.2316	484.1955	0.5614815	0.4864521	636.1007	4.16593	0	899.8358	501.9413	0.438809	0.5489027	640.5737	4.451311	0	27	893	493						Frog_fixed.avi	0
18150	1089	887.3514	482.7595	0.5617484	0.4869125	636.0984	4.223887	0	903.5527	502.15	0.4390045	0.5490491	640.9125	4.432365	0	27	895	492						Frog_fixed.avi	0
18166	1090	893.7269	472.4766	0.5619937	0.48728	636.5916	4.20216	0	907.587	501.417	0.4392681	0.5492582	640.8954	4.435442	0	27	901	487						Frog_fixed.avi	0
18183	1091	883.967	486.5901	0.5621912	0.4872552	636.6223	4.15519	0	890.7922	499.2171	0.4394549	0.5494188	640.9279	4.42119	0	27	887	493						Frog_fixed.avi	0
18199	1092	896.6828	476.5965	0.5624467	0.4877458	636.6199	4.226194	0	898.1111	501.835	0.4397093	0.5495728	641.2485	4.426565	0	27	897	489						Frog_fixed.avi	0
18216	1093	885.6623	489.9078	0.5626256	0.4877625	636.7685	4.139491	0	900.1995	506.3361	0.4399389	0.5497631	641.3441	4.438773	0	27	893	498						Frog_fixed.avi	0
18233	1094	891.5453	489.4975	0.5628161	0.4879961	636.7685	4.134181	0	893.4626	506.5766	0.4401226	0.5498673	641.4376	4.402048	0	27	893	498						Frog_fixed.avi	0
18249	1095	891.5915	475.8194	0.5630296	0.4883715	636.7663	4.173727	0	901.4474	504.125	0.4403142	0.5499718	641.2788	4.402186	0	27	897	490						Frog_fixed.avi	0
18266	1096	888.756	482.5905	0.5632271	0.488459	637.2273	4.173738	0	897.9145	503.7278	0.4404769	0.5499836	641.4824	4.402121	0	27	893	493						Frog_fixed.avi	0
18283	1097	895.0924	476.3881	0.5634837	0.4886006	637.0765	4.170011	0	901.6757	498.5211	0.4406565	0.5500031	641.6888	4.412801	0	27	898	487						Frog_fixed.avi	0
18299	1098	886.1637	475.8674	0.5636972	0.4887177	637.3436	4.183033	0	897.0209	499.1523	0.4408645	0.5500102	641.491	4.392808	0	27	892	488						Frog_fixed.avi	0
18316	1099	890.8521	466.5631	0.5639701	0.4889359	637.2333	4.166442	0	894.4856	505.5114	0.4410949	0.5500233	641.8363	4.394075	0	27	893	486						Frog_fixed.avi	0
18333	1100	880.3564	499.738	0.5641666	0.4888231	637.2648	4.103382	0	892.6431	506.6205	0.4413154	0.5500608	641.7355	4.394937	0	27	886	503						Frog_fixed.avi	0
18349	1101	868.1326	492.0591	0.5645649	0.4892268	637.2626	4.156023	0	878.4791	510.8635	0.4417036	0.5501164	641.9678	4.392147	0	27	873	501						Frog_fixed.avi	0
18366	1102	871.1755	506.775	0.5649	0.4894129	637.6884	4.146423	0	880.5838	520.7	0.44209	0.5501695	641.9991	4.413344	0	27	876	514						Frog_fixed.avi	0
18383	1103	860.0275	517.1508	0.5652202	0.4893113	637.7179	4.117367	0	860.3649	521.2884	0.442304	0.5502034	641.9617	4.391129	0	27	860	519						Frog_fixed.avi	0
18399	1104	861.2274	512.6237	0.5654788	0.4894078	637.7179	4.113821	0	874.4042	524.8161	0.4426167	0.5501797	642.092	4.384142	0	27	868	519						Frog_fixed.avi	0
18416	1105	860.6183	490.2716	0.5657939	0.4897809	637.7159	4.142515	0	863.2687	518.4007	0.4428265	0.5501896	642.03	4.393967	0	27	862	504						Frog_fixed.avi	0
18433	1106	861.1366	500.3622	0.5660291	0.4898422	637.7553	4.145671	0	875.9881	522.9207	0.4431155	0.5501441	642.11	4.393283	0	27	869	512						Frog_fixed.avi	0
18449	1107	864.5153	511.2057	0.5662807	0.4897101	637.7432	4.110699	0	863.5278	521.8856	0.4433161	0.5501884	642.063	4.404119	0	27	864	517						Frog_fixed.avi	0
18466	1108	865.7302	520.0733	0.5665398	0.4898246	637.7432	4.116123	0	862.801	544.5923	0.4435695	0.5499945	642.0405	4.371236	0	27	864	532						Frog_fixed.avi	0
18483	1109	856.4817	516.0035	0.5667675	0.4900364	637.7432	4.121151	0	861.6169	528.9228	0.4437677	0.550323	642.0413	4.428885	0	27	859	522						Frog_fixed.avi	0
18499	1110	865.9606	486.1573	0.5670369	0.490596	637.7412	4.241226	0	874.0249	521.4226	0.4440243	0.5505255	642.1645	4.419804	0	27	870	504						Frog_fixed.avi	0
18516	1111	861.6299	495.4578	0.5673097	0.4907949	638.1456	4.169664	0	864.2347	518.8505	0.4442077	0.5506958	642.234	4.4237	0	27	863	507						Frog_fixed.avi	0
18533	1112	867.8737	492.949	0.5675247	0.491069	638.1685	4.18122	0	869.4022	518.0287	0.4444276	0.5508821	642.3098	4.433167	0	27	869	505						Frog_fixed.avi	0
18549	1113	861.1866	498.4213	0.5677783	0.4911335	638.1597	4.153846	0	869.0223	519.9509	0.4446475	0.5509917	642.338	4.444323	0	27	865	509						Frog_fixed.avi	0
18566	1114	857.0194	497.0775	0.5679141	0.4915188	638.1578	4.19658	0	863.0298	522.1242	0.4448013	0.5511287	642.2764	4.487626	0	27	860	510						Frog_fixed.avi	0
18583	1115	862.6718	502.2278	0.5681224	0.491626	638.2175	4.217031	0	859.4917	543.5201	0.4449766	0.5509612	642.2675	4.412405	0	27	861	523						Frog_fixed.avi	0
18599	1116	863.3069	501.6946	0.5683126	0.4917304	638.2585	4.222131	0	871.8576	519.2272	0.4451844	0.5513356	642.2683	4.459315	0	27	868	510						Frog_fixed.avi	0
18616	1117	857.9583	495.4583	0.5684458	0.491859	638.3465	4.193826	0	862.6541	535.3317	0.445333	0.5511997	642.4838	4.433127	0	27	860	515						Frog_fixed.avi	0
18633	1118	864.3159	494.3539	0.568607	0.4919534	638.3605	4.210778	0	872.7166	520.6145	0.4454961	0.5514665	642.4846	4.463236	0	27	869	507						Frog_fixed.avi	0
18649	1119	862.754	495.2372	0.5687398	0.4920485	638.2465	4.219244	0	878.5593	513.6985	0.4456266	0.5515886	642.5452	4.510217	0	27	871	504						Frog_fixed.avi	0
18666	1120	864.5874	481.6639	0.5688537	0.4922197	638.3676	4.244803	0	871.0736	519.6761	0.445709	0.5516244	642.5565	4.497515	0	27	868	501						Frog_fixed.avi	0
18683	1121	856.2686	500.6914	0.5689241	0.4920312	638.4004	4.194578	0	866.4154	540.4092	0.4458015	0.5513986	642.5589	4.453244	0	27	861	521						Frog_fixed.avi	0
18699	1122	854.1871	489.4044	0.5689839	0.4923432	638.3986	4.310772	0	867.2629	519.2233	0.4458955	0.5517105	642.5597	4.483897	0	27	861	504						Frog_fixed.avi	0
18716	1123	863.0186	496.192	0.5691236	0.4924336	638.564	4.235455	0	870.6484	522.5018	0.446016	0.5517692	642.9084	4.512459	0	27	867	509						Frog_fixed.avi	0
18733	1124	868.3501	497.1767	0.5692652	0.4925251	638.5682	4.278908	0	867.2363	525.8198	0.4461215	0.5518367	642.9291	4.515476	0	27	868	511						Frog_fixed.avi	0
18749	1125	859.892	495.6209	0.5693514	0.492625	638.6422	4.263164	0	873.1487	522.8614	0.4462363	0.5518988	642.8135	4.517878	0	27	867	509						Frog_fixed.avi	0
18766	1126	862.0899	493.9911	0.5694821	0.4927334	638.8538	4.253954	0	874.2239	522.9899	0.4463723	0.551968	643.0298	4.524027	0	27	868	508						Frog_fixed.avi	0
18782	1127	-1280	-1024	-1	-1	-1	-1	4	-1280	-1024	-1	-1	-1	-1	4	27	0	0						Frog_fixed.avi	0
18799	1128	871.0204	484.3839	0.5698217	0.4930888	638.8659	4.285224	0	880.4485	537.7885	0.4467278	0.551977	643.0374	4.496551	0	27	876	511						Frog_fixed.avi	0
18816	1129	860.0904	495.8154	0.5699493	0.4929698	638.7724	4.246922	0	877.041	520.5909	0.4468455	0.5522701	643.0382	4.52367	0	27	869	508						Frog_fixed.avi	0
18832	1130	863.0652	508.0902	0.5701215	0.4930659	638.7724	4.243602	0	872.1882	526.7646	0.4470154	0.552339	643.2204	4.543933	0	27	868	517						Frog_fixed.avi	0
18849	1131	-1280	-1024	-1	-1	-1	-1	4	-1280	-1024	-1	-1	-1	-1	4	27	0	0						Frog_fixed.avi	0
18866	1132	867.1129	491.5661	0.5705026	0.4934759	638.7707	4.292812	0	868.6219	534.1291	0.447355	0.5521371	643.2094	4.491078	0	27	868	513						Frog_fixed.avi	0
18882	1133	861.6465	489.6506	0.5706629	0.4935255	639.1334	4.316905	0	871.4415	528.1802	0.4475071	0.552321	643.2103	4.545367	0	27	867	509						Frog_fixed.avi	0
18899	1134	853.7151	475.1317	0.5708655	0.4937865	638.9089	4.305929	0	868.9492	518.4727	0.4476669	0.5524363	642.9702	4.546833	0	27	861	497						Frog_fixed.avi	0
18916	1135	861.6764	502.2094	0.5710014	0.493262	638.9122	4.247021	0	883.0721	513.9696	0.4478162	0.5521325	643.2316	4.558416	0	27	872	508						Frog_fixed.avi	0
18932	1136	863.1565	489.8241	0.5711448	0.4934219	638.9106	4.306163	0	875.6644	537.8973	0.4478955	0.5517215	643.2767	4.512696	0	27	869	514						Frog_fixed.avi	0
18949	1137	-1280	-1024	-1	-1	-1	-1	4	-1280	-1024	-1	-1	-1	-1	4	27	0	0						Frog_fixed.avi	0
18966	1138	-1280	-1024	-1	-1	-1	-1	4	-1280	-1024	-1	-1	-1	-1	4	27	0	0						Frog_fixed.avi	0
18982	1139	866.1061	514.0809	0.5713487	0.4931941	639.3062	4.223941	0	872.3303	523.4836	0.4480685	0.551786	643.2775	4.537502	0	27	869	519						Frog_fixed.avi	0
18999	1140	862.6614	496.4326	0.5713556	0.4935537	639.3046	4.273637	0	878.0054	538.2029	0.4481085	0.551534	643.5945	4.489157	0	27	870	517						Frog_fixed.avi	0
19016	1141	863.6389	495.4811	0.571358	0.4936626	639.4957	4.266299	0	878.5256	522.2503	0.4480842	0.5518685	643.5954	4.553478	0	27	871	509						Frog_fixed.avi	0
19032	1142	-1280	-1024	-1	-1	-1	-1	4	-1280	-1024	-1	-1	-1	-1	4	27	0	0						Frog_fixed.avi	0
19049	1143	-1280	-1024	-1	-1	-1	-1	4	-1280	-1024	-1	-1	-1	-1	4	27	0	0						Frog_fixed.avi	0
19066	1144	864.9234	482.581	0.5712968	0.4938194	639.7104	4.296274	0	875.8155	522.2167	0.4480118	0.551884	643.5018	4.538238	0	27	870	502						Frog_fixed.avi	0
19082	1145	867.2635	489.0909	0.571265	0.4937416	639.7974	4.245095	0	876.0394	546.2493	0.4479877	0.5515276	643.8883	4.478633	0	27	872	518						Frog_fixed.avi	0
19099	1146	908.0311	562.0031	0.5710739	0.4938076	639.8788	4.154558	0	923.9514	587.0718	0.4478129	0.5521856	643.8892	4.544058	0	27	916	575						Frog_fixed.avi	0
19116	1147	-1280	-1024	-1	-1	-1	-1	4	-1280	-1024	-1	-1	-1	-1	4	28	0	0						Frog_fixed.avi	0
19132	1148	-1280	-1024	-1	-1	-1	-1	4	-1280	-1024	-1	-1	-1	-1	4	28	0	0						Frog_fixed.avi	0
19149	1149	984.9805	780.7997	0.570061	0.494978	639.8788	4.165052	0	984.8225	809.4036	0.4472082	0.5531771	643.7621	4.523937	0	28	985	795						Frog_fixed.avi	0
19166	1150	-1280	-1024	-1	-1	-1	-1	4	-1280	-1024	-1	-1	-1	-1	4	28	0	0						Frog_fixed.avi	0
19182	1151	-1280	-1024	-1	-1	-1	-1	4	-1280	-1024	-1	-1	-1	-1	4	28	0	0						Frog_fixed.avi	0
19199	1152	-1280	-1024	-1	-1	-1	-1	4	-1280	-1024	-1	-1	-1	-1	4	28	0	0						Frog_fixed.avi	0
19216	1153	971.8071	769.7216	0.5691962	0.4950816	642.4946	4.215547	0	982.5549	796.294	0.4462215	0.5533515	643.7054	4.501401	0	28	977	783						Frog_fixed.avi	0
19232	1154	972.6974	766.3989	0.5688698	0.4951506	639.8436	4.210999	0	981.2303	792.9385	0.4459632	0.5538142	643.7062	4.539431	0	28	977	780						Frog_fixed.avi	0
19249	1155	-1280	-1024	-1	-1	-1	-1	4	-1280	-1024	-1	-1	-1	-1	4	28	0	0						Frog_fixed.avi	0
19266	1156	966.9861	773.6882	0.5682549	0.4955472	639.8354	4.237998	0	975.1898	777.1008	0.4454004	0.554507	643.9565	4.564514	0	28	971	775						Frog_fixed.avi	0
19282	1157	976.9144	764.875	0.5680659	0.4955035	639.7673	4.228903	0	994.5434	794.5271	0.4452983	0.5543165	643.9547	4.48898	0	28	986	780						Frog_fixed.avi	0
19299	1158	965.4086	774.6518	0.5678103	0.4955634	639.712	4.19984	0	976.7257	792.3939	0.4449804	0.5546869	643.9556	4.566862	0	28	971	784						Frog_fixed.avi	0
19315	1159	-1280	-1024	-1	-1	-1	-1	4	-1280	-1024	-1	-1	-1	-1	4	28	0	0						Frog_fixed.avi	0
19332	1160	-1280	-1024	-1	-1	-1	-1	4	-1280	-1024	-1	-1	-1	-1	4	28	0	0						Frog_fixed.avi	0
19349	1161	-1280	-1024	-1	-1	-1	-1	4	-1280	-1024	-1	-1	-1	-1	4	28	0	0						Frog_fixed.avi	0
19365	1162	-1280	-1024	-1	-1	-1	-1	4	-1280	-1024	-1	-1	-1	-1	4	28	0	0						Frog_fixed.avi	0
19382	1163	975.3828	779.5988	0.5670946	0.4957425	639.6962	4.217096	0	992.0806	792.5101	0.4443559	0.5551181	643.938	4.523645	0	28	984	786						Frog_fixed.avi	0
19399	1164	-1280	-1024	-1	-1	-1	-1	4	-1280	-1024	-1	-1	-1	-1	4	28	0	0						Frog_fixed.avi	0
19415	1165	975.2045	776.3926	0.5669321	0.4959679	639.8598	4.234427	0	990.0061	797.9125	0.444188	0.5555043	643.9388	4.574418	0	28	983	787						Frog_fixed.avi	0
19432	1166	-1280	-1024	-1	-1	-1	-1	4	-1280	-1024	-1	-1	-1	-1	4	28	0	0						Frog_fixed.avi	0
19449	1167	-1280	-1024	-1	-1	-1	-1	4	-1280	-1024	-1	-1	-1	-1	4	28	0	0						Frog_fixed.avi	0
19465	1168	-1280	-1024	-1	-1	-1	-1	4	-1280	-1024	-1	-1	-1	-1	4	28	0	0						Frog_fixed.avi	0
19482	1169	975.2017	776.4006	0.5668957	0.4964086	639.1764	4.216442	0	981.707	802.3901	0.4441655	0.5556848	643.9379	4.531662	0	28	978	789						Frog_fixed.avi	0
19499	1170	-1280	-1024	-1	-1	-1	-1	4	-1280	-1024	-1	-1	-1	-1	4	28	0	0						Frog_fixed.avi	0
19515	1171	965.438	777.0453	0.5670728	0.4962509	639.1658	4.185335	0	992.5496	786.5209	0.4441541	0.5557029	649.2521	4.635968	0	28	979	782						Frog_fixed.avi	0
19532	1172	971.072	785.1982	0.5671698	0.4960071	639.3612	4.194162	0	976.9683	796.8621	0.4443075	0.5555195	643.4819	4.558506	0	28	974	791						Frog_fixed.avi	0
19549	1173	974.6593	783.8174	0.5672857	0.4955611	639.3624	4.169543	0	980.8039	804.3488	0.4443952	0.5551798	643.4771	4.5021	0	28	978	794						Frog_fixed.avi	0
19565	1174	977.342	774.0099	0.5673338	0.4956321	639.3605	4.203356	0	986.7045	817.5499	0.4444806	0.554986	643.4771	4.499953	0	28	982	796						Frog_fixed.avi	0
19582	1175	973.5093	770.5121	0.5673684	0.4955196	638.9293	4.201392	0	989.9293	803.5316	0.4445459	0.5548706	643.4771	4.511423	0	28	982	787						Frog_fixed.avi	0
19599	1176	-1280	-1024	-1	-1	-1	-1	4	-1280	-1024	-1	-1	-1	-1	4	28	0	0						Frog_fixed.avi	0
19615	1177	972.2394	772.8574	0.567455	0.4952013	638.9248	4.199987	0	990.4373	799.7932	0.4446147	0.5545928	643.4771	4.506807	0	28	981	786						Frog_fixed.avi	0
19632	1178	967.0729	781.4982	0.567458	0.4949741	638.7923	4.181247	0	985.9971	794.8671	0.4445752	0.5545713	643.4779	4.529984	0	28	977	788						Frog_fixed.avi	0
19649	1179	958.76	782.4458	0.5675083	0.4945818	638.7704	4.143927	0	982.3459	800.7414	0.444562	0.5541225	642.9045	4.489122	0	28	971	792						Frog_fixed.avi	0
19665	1180	-1280	-1024	-1	-1	-1	-1	4	-1280	-1024	-1	-1	-1	-1	4	28	0	0						Frog_fixed.avi	0
19682	1181	-1280	-1024	-1	-1	-1	-1	4	-1280	-1024	-1	-1	-1	-1	4	28	0	0						Frog_fixed.avi	0
19699	1182	-1280	-1024	-1	-1	-1	-1	4	-1280	-1024	-1	-1	-1	-1	4	28	0	0						Frog_fixed.avi	0
19715	1183	-1280	-1024	-1	-1	-1	-1	4	-1280	-1024	-1	-1	-1	-1	4	28	0	0						Frog_fixed.avi	0
19732	1184	-1280	-1024	-1	-1	-1	-1	4	-1280	-1024	-1	-1	-1	-1	4	28	0	0						Frog_fixed.avi	0
19749	1185	-1280	-1024	-1	-1	-1	-1	4	-1280	-1024	-1	-1	-1	-1	4	28	0	0						Frog_fixed.avi	0
19765	1186	926.578	770.7369	0.5676344	0.4931605	637.9223	4.353125	0	982.3752	817.3579	0.4446007	0.5527179	642.0708	4.77139	0	28	954	794						Frog_fixed.avi	0
19782	1187	981.223	786.2101	0.5675237	0.4926639	637.927	4.097298	0	990.9916	816.8676	0.444511	0.5522804	642.0692	4.446576	0	28	986	802						Frog_fixed.avi	0
19798	1188	933.972	784.6074	0.5673508	0.4924518	637.9223	4.377069	0	944.9962	786.5861	0.4442915	0.5520957	642.0708	4.871951	0	28	939	786						Frog_fixed.avi	0
19815	1189	910.0683	610.2376	0.5673459	0.4910314	637.927	4.128983	0	948.9478	648.8145	0.4445533	0.5509258	642.0692	4.435902	0	29	930	630						Frog_fixed.avi	0
19832	1190	851.0888	546.8344	0.5672082	0.4900812	637.9222	4.352043	0	913.8178	542.4246	0.4446755	0.5500371	642.0708	4.63867	0	29	882	545						Frog_fixed.avi	0
19848	1191	878.6332	493.9187	0.5670852	0.4893954	637.927	4.11521	0	874.721	538.0027	0.4446092	0.5493807	642.0693	4.395087	0	29	877	516						Frog_fixed.avi	0
19865	1192	866.8278	487.4268	0.5668239	0.4895415	637.9231	4.170043	0	891.2537	505.0181	0.4442186	0.5496886	642.0707	4.467844	0	29	879	496						Frog_fixed.avi	0
19882	1193	878.1708	495.4655	0.5665989	0.4891023	637.5607	4.151115	0	872.0816	525.8525	0.4439577	0.5493658	642.127	4.445587	0	29	875	511						Frog_fixed.avi	0
19898	1194	875.6971	503.048	0.5663515	0.4888191	637.6969	4.134847	0	888.8134	517.5771	0.443682	0.5491961	642.0882	4.437957	0	29	882	510						Frog_fixed.avi	0
19915	1195	874.3058	507.7281	0.5661154	0.488462	637.4826	4.114465	0	885.0945	518.4617	0.4434398	0.5489799	641.8615	4.442739	0	29	880	513						Frog_fixed.avi	0
19932	1196	879.9969	492.3742	0.5658925	0.4881955	637.5809	4.120939	0	885.6155	527.2226	0.4431503	0.5487072	641.9007	4.42879	0	29	883	510						Frog_fixed.avi	0
19948	1197	879.0626	506.791	0.5656554	0.4877407	637.4103	4.114506	0	882.8158	518.8698	0.4428917	0.5484834	641.5256	4.444731	0	29	881	513						Frog_fixed.avi	0
19965	1198	877.7866	499.5313	0.5654146	0.4874511	637.3937	4.115889	0	876.1292	539.1368	0.4426324	0.5480555	641.5164	4.398355	0	29	877	519						Frog_fixed.avi	0
19982	1199	879.017	502.514	0.5651523	0.4871285	637.2942	4.176412	0	880.893	525.8831	0.442374	0.5480912	641.5172	4.430202	0	29	880	514						Frog_fixed.avi	0
19998	1200	882.9389	508.9848	0.5649257	0.4868648	637.0028	4.138259	0	882.5225	520.2045	0.4421056	0.5480208	641.4146	4.431561	0	29	883	515						Frog_fixed.avi	0
20015	1201	876.7933	492.4975	0.5646095	0.4867009	636.9717	4.127106	0	876.4208	534.1096	0.4418729	0.5479323	641.1534	4.442276	0	29	877	513						Frog_fixed.avi	0
20032	1202	883.7463	490.3933	0.5644344	0.4865267	636.791	4.131439	0	880.6993	524.2884	0.4416468	0.5479022	641.1936	4.430407	0	29	882	507						Frog_fixed.avi	0
20048	1203	874.4183	495.113	0.564164	0.4862581	636.7737	4.154005	0	875.9327	529.5462	0.4414413	0.5478858	640.9951	4.446836	0	29	875	512						Frog_fixed.avi	0
20065	1204	875.3716	505.583	0.5640173	0.4860215	636.6648	4.143967	0	877.7826	531.9558	0.4412583	0.5478339	641.165	4.439563	0	29	877	519						Frog_fixed.avi	0
20082	1205	886.0811	491.8934	0.5638925	0.4858193	636.4919	4.171093	0	877.8967	517.2947	0.4411179	0.5477446	640.9142	4.451261	0	29	882	505						Frog_fixed.avi	0
20098	1206	879.1755	494.9915	0.5637887	0.4854696	636.4654	4.11943	0	873.1699	532.3784	0.4409866	0.5475051	640.7516	4.449934	0	29	876	514						Frog_fixed.avi	0
20115	1207	878.559	500.3716	0.5637118	0.4851581	636.177	4.168859	0	881.3439	524.16	0.4409314	0.5473142	640.6415	4.451047	0	29	880	512						Frog_fixed.avi	0
20132	1208	881.3441	504.6653	0.5637414	0.484725	636.1336	4.128456	0	878.7527	529.6923	0.4409006	0.5470823	640.5643	4.455522	0	29	880	517						Frog_fixed.avi	0
20148	1209	876.7	494.5013	0.5637146	0.4847141	636.1314	4.175729	0	872.6637	548.1598	0.4409412	0.546665	640.5411	4.429358	0	29	875	521						Frog_fixed.avi	0
20165	1210	880.9079	495.2461	0.5638133	0.4845747	636.0326	4.151685	0	875.758	524.1725	0.4409357	0.5467948	640.5417	4.465431	0	29	878	510						Frog_fixed.avi	0
20182	1211	873.6665	498.7333	0.563872	0.484437	635.961	4.157753	0	876.9213	525.678	0.4409799	0.546642	640.3937	4.482894	0	29	875	512						Frog_fixed.avi	0
20198	1212	868.2496	496.2081	0.5639634	0.4843438	636.0172	4.176935	0	876.449	524.567	0.4410476	0.546527	640.2607	4.474479	0	29	872	510						Frog_fixed.avi	0
20215	1213	870.4182	493.2669	0.5640671	0.4842318	635.996	4.18462	0	873.0167	528.397	0.4411114	0.5463377	640.1263	4.475517	0	29	872	511						Frog_fixed.avi	0
20232	1214	878.0999	488.4913	0.5642138	0.4841233	635.6055	4.169466	0	881.918	526.4874	0.4412508	0.5461772	640.0489	4.483374	0	29	880	507						Frog_fixed.avi	0
20248	1215	870.3138	494.9737	0.5643646	0.4839217	635.726	4.188314	0	879.97	522.5633	0.4413776	0.5460041	640.1499	4.497252	0	29	875	509						Frog_fixed.avi	0
20265	1216	865.3775	497.9942	0.5645323	0.4837685	635.6938	4.192075	0	875.382	539.7892	0.4415558	0.5455552	640.1423	4.455599	0	29	870	519						Frog_fixed.avi	0
20281	1217	872.4303	501.0653	0.5647696	0.4835635	635.3859	4.218432	0	877.9337	530.7163	0.4417985	0.5453648	640.1423	4.468182	0	29	875	516						Frog_fixed.avi	0
20298	1218	851.8362	506.4319	0.5650792	0.4831896	635.3497	4.186292	0	865.1078	513.4725	0.442038	0.545302	640.1429	4.495999	0	30	858	510						Frog_fixed.avi	0
20315	1219	841.0992	475.9297	0.5655185	0.4832575	635.3477	4.269506	0	831.6069	528.6949	0.4424795	0.54476	639.886	4.47989	0	30	836	502						Frog_fixed.avi	0
20331	1220	835.1745	508.514	0.5658634	0.4829152	635.4996	4.192234	0	844.5488	508.6288	0.4427633	0.5448244	639.8867	4.525825	0	30	840	509						Frog_fixed.avi	0
20348	1221	833.013	479.6824	0.5661824	0.48307	635.4976	4.21818	0	839.6134	523.118	0.4430554	0.5444083	639.642	4.500337	0	30	836	501						Frog_fixed.avi	0
20365	1222	827.5359	488.5173	0.5665128	0.4830051	635.3559	4.248776	0	838.1072	513.1265	0.4433481	0.5444913	639.6426	4.518485	0	30	833	501						Frog_fixed.avi	0
20381	1223	828.1372	478.0334	0.5668502	0.4831072	635.0812	4.264385	0	842.0243	503.5085	0.4436831	0.5445137	639.2636	4.546582	0	30	835	491						Frog_fixed.avi	0
20398	1224	842.1044	503.2546	0.5672171	0.4825318	635.0852	4.240179	0	838.5989	511.34	0.4439587	0.5441189	639.6012	4.529369	0	30	840	507						Frog_fixed.avi	0
20415	1225	831.7012	483.177	0.5675348	0.4826075	635.0832	4.255809	0	835.994	512.624	0.4442853	0.5438676	639.2829	4.546643	0	30	834	498						Frog_fixed.avi	0
20431	1226	828.0201	481.6259	0.5678479	0.4824991	635.2234	4.247641	0	844.3933	520.1799	0.444585	0.5434735	639.275	4.503658	0	30	836	501						Frog_fixed.avi	0
20448	1227	-1280	-1024	-1	-1	-1	-1	4	-1280	-1024	-1	-1	-1	-1	4	30	0	0						Frog_fixed.avi	0
20465	1228	827.7532	486.448	0.5684699	0.4823564	635.2136	4.289986	0	843.1326	523.8914	0.4451968	0.5432172	639.275	4.52047	0	30	835	505						Frog_fixed.avi	0
20481	1229	833.071	480.0578	0.5687714	0.4825858	635.3381	4.286632	0	845.835	511.2679	0.445473	0.5434453	639.2756	4.546049	0	30	839	496						Frog_fixed.avi	0
20498	1230	823.4075	499.4854	0.5689663	0.4825423	635.379	4.262283	0	847.4053	521.8859	0.4457628	0.5433259	639.7744	4.540864	0	30	835	511						Frog_fixed.avi	0
20515	1231	829.1505	481.2308	0.5692588	0.483215	635.3771	4.311309	0	844.3379	509.355	0.4459945	0.5438276	639.775	4.555858	0	30	837	495						Frog_fixed.avi	0
20531	1232	-1280	-1024	-1	-1	-1	-1	4	-1280	-1024	-1	-1	-1	-1	4	30	0	0						Frog_fixed.avi	0
20548	1233	831.4619	474.8592	0.5697415	0.4841277	635.7249	4.319512	0	836.8247	522.9542	0.4464529	0.5441998	639.9914	4.527504	0	30	834	499						Frog_fixed.avi	0
20565	1234	835.3993	501.7516	0.5699475	0.484219	635.858	4.271642	0	850.0182	502.527	0.4466741	0.5448517	639.9921	4.569968	0	30	843	502						Frog_fixed.avi	0
20581	1235	-1280	-1024	-1	-1	-1	-1	4	-1280	-1024	-1	-1	-1	-1	4		0	0						Frog_fixed.avi	0
20598	1236	-1280	-1024	-1	-1	-1	-1	4	-1280	-1024	-1	-1	-1	-1	4		0	0						Frog_fixed.avi	0
20615	1237	-1280	-1024	-1	-1	-1	-1	4	-1280	-1024	-1	-1	-1	-1	4		0	0						Frog_fixed.avi	0
20631	1238	-1280	-1024	-1	-1	-1	-1	4	-1280	-1024	-1	-1	-1	-1	4		0	0						Frog_fixed.avi	0
20648	1239	-1280	-1024	-1	-1	-1	-1	4	-1280	-1024	-1	-1	-1	-1	4		0	0						Frog_fixed.avi	0
20665	1240	-1280	-1024	-1	-1	-1	-1	4	-1280	-1024	-1	-1	-1	-1	4		0	0						Frog_fixed.avi	0
20681	1241	-1280	-1024	-1	-1	-1	-1	4	-1280	-1024	-1	-1	-1	-1	4		0	0						Frog_fixed.avi	0
20698	1242	-1280	-1024	-1	-1	-1	-1	4	-1280	-1024	-1	-1	-1	-1	4		0	0						Frog_fixed.avi	0
20715	1243	-1280	-1024	-1	-1	-1	-1	4	-1280	-1024	-1	-1	-1	-1	4		0	0						Frog_fixed.avi	0
20731	1244	-1280	-1024	-1	-1	-1	-1	4	-1280	-1024	-1	-1	-1	-1	4		0	0						Frog_fixed.avi	0
20748	1245	-1280	-1024	-1	-1	-1	-1	4	-1280	-1024	-1	-1	-1	-1	4		0	0						Frog_fixed.avi	0
20765	1246	836.0754	481.4534	0.5711339	0.4874705	637.2626	4.309893	0	847.6543	516.9598	0.4478602	0.5468304	641.2903	4.554054	0	31	842	499						Frog_fixed.avi	0
20781	1247	833.1338	485.8747	0.5712017	0.4877235	637.5212	4.304594	0	853.8172	512.8021	0.4479618	0.5471476	641.2903	4.536871	0	31	843	499						Frog_fixed.avi	0
20798	1248	-1280	-1024	-1	-1	-1	-1	4	-1280	-1024	-1	-1	-1	-1	4	31	0	0						Frog_fixed.avi	0
20814	1249	-1280	-1024	-1	-1	-1	-1	4	-1280	-1024	-1	-1	-1	-1	4	31	0	0						Frog_fixed.avi	0
20831	1250	842.9553	490.4844	0.5715337	0.4885719	637.5464	4.259212	0	845.2477	506.7266	0.448322	0.548268	641.2911	4.568733	0	31	844	499						Frog_fixed.avi	0
20848	1251	-1280	-1024	-1	-1	-1	-1	4	-1280	-1024	-1	-1	-1	-1	4	31	0	0						Frog_fixed.avi	0
20864	1252	-1280	-1024	-1	-1	-1	-1	4	-1280	-1024	-1	-1	-1	-1	4	31	0	0						Frog_fixed.avi	0
20881	1253	839.3424	477.4713	0.5721675	0.4898154	637.637	4.284516	0	850.335	500.339	0.4488509	0.5489606	642.0386	4.561758	0	31	845	489						Frog_fixed.avi	0
20898	1254	847.8379	479.5318	0.5723757	0.4898403	637.9283	4.291456	0	837.7142	515.5738	0.4490023	0.5486768	642.0369	4.47571	0	31	843	498						Frog_fixed.avi	0
20914	1255	-1280	-1024	-1	-1	-1	-1	4	-1280	-1024	-1	-1	-1	-1	4	31	0	0						Frog_fixed.avi	0
20931	1256	839.2777	502.8799	0.5726508	0.4899323	638.2634	4.241608	0	855.8636	504.4893	0.4493414	0.5491281	642.0378	4.520231	0	31	848	504						Frog_fixed.avi	0
20948	1257	851.9276	480.9627	0.5728245	0.4905474	638.2618	4.26964	0	851.7461	523.1526	0.4494966	0.5490637	642.3972	4.481784	0	31	852	502						Frog_fixed.avi	0
20964	1258	-1280	-1024	-1	-1	-1	-1	4	-1280	-1024	-1	-1	-1	-1	4	31	0	0						Frog_fixed.avi	0
20981	1259	841.0803	493.9255	0.5730422	0.4909292	638.3937	4.247761	0	862.316	511.2972	0.4497783	0.5495843	642.398	4.514258	0	31	852	503						Frog_fixed.avi	0
20998	1260	850.3568	486.2708	0.5731964	0.4911226	638.5583	4.27712	0	862.4797	505.4272	0.4498973	0.5497205	642.7145	4.513435	0	31	856	496						Frog_fixed.avi	0
21014	1261	852.0425	472.1691	0.5733404	0.4915701	638.5096	4.262109	0	867.7761	501.0075	0.4500609	0.5499861	642.4427	4.495354	0	31	860	487						Frog_fixed.avi	0
21031	1262	852.6548	475.6305	0.5734386	0.4914153	638.6083	4.216742	0	864.9819	518.8909	0.4501669	0.5496365	642.441	4.465066	0	31	859	497						Frog_fixed.avi	0
21048	1263	852.2739	493.8997	0.5735406	0.4912102	638.6135	4.180857	0	864.9081	508.0713	0.4502845	0.549913	642.4419	4.487995	0	31	859	501						Frog_fixed.avi	0
21064	1264	858.2633	493.0909	0.573612	0.4912728	638.6135	4.194491	0	859.4384	530.6892	0.4503835	0.5497575	642.7137	4.461348	0	31	859	512						Frog_fixed.avi	0
21081	1265	867.0569	489.4089	0.5737396	0.491594	638.6119	4.248986	0	860.0233	525.1937	0.4504599	0.5498492	642.7137	4.470749	0	31	864	507						Frog_fixed.avi	0
21098	1266	866.6266	484.4239	0.5737821	0.4917004	638.9354	4.238378	0	869.9706	504.7675	0.4505786	0.5502456	642.7145	4.500494	0	31	868	495						Frog_fixed.avi	0
21114	1267	866.1643	484.0113	0.5737956	0.4918824	638.9786	4.250699	0	872.5892	510.9511	0.4505944	0.5503541	643.1792	4.50558	0	31	869	497						Frog_fixed.avi	0
21131	1268	861.7628	483.1015	0.573763	0.4920413	638.9278	4.225758	0	872.3514	511.2857	0.4506031	0.550531	643.2523	4.498898	0	31	867	497						Frog_fixed.avi	0
21148	1269	865.9091	490.4322	0.5737365	0.4919858	638.9336	4.171764	0	871.579	512.4451	0.4505938	0.5506333	643.3231	4.485037	0	31	869	501						Frog_fixed.avi	0
21164	1270	874.8579	477.3153	0.5737034	0.4922897	638.9321	4.214989	0	877.5571	513.1191	0.4505654	0.5507451	643.4617	4.489077	0	31	876	495						Frog_fixed.avi	0
21181	1271	865.8786	495.5486	0.5736694	0.4921582	639.2784	4.165198	0	885.0878	508.1695	0.450541	0.5509088	643.5178	4.459831	0	31	875	502						Frog_fixed.avi	0
21198	1272	868.8268	482.6752	0.5735762	0.4924859	639.2769	4.174167	0	878.8594	515.1401	0.4505272	0.5508382	643.5262	4.412275	0	31	874	499						Frog_fixed.avi	0
21214	1273	879.2429	490.243	0.5735325	0.4926161	639.2819	4.155309	0	891.2708	508.4789	0.450478	0.5511737	643.5272	4.476127	0	31	885	499						Frog_fixed.avi	0
21231	1274	879.3446	496.9523	0.5734863	0.4925753	639.2954	4.080556	0	885.2965	519.6942	0.450457	0.5511788	643.6774	4.379861	0	31	882	508						Frog_fixed.avi	0
21248	1275	885.8276	470.2349	0.5734151	0.4930267	639.2938	4.111577	0	897.9146	513.8328	0.450409	0.551519	643.6783	4.398774	0	31	892	492						Frog_fixed.avi	0
21264	1276	880.4042	481.361	0.5733401	0.49311	639.538	4.081404	0	892.5994	501.7657	0.4503709	0.5516984	643.706	4.388917	0	31	887	492						Frog_fixed.avi	0
21281	1277	883.7765	497.7473	0.5732641	0.4929828	639.5633	4.041224	0	897.1785	507.0155	0.4503068	0.5517882	643.712	4.356873	0	31	890	502						Frog_fixed.avi	0
21298	1278	884.4581	480.7164	0.5731694	0.4932482	639.5618	4.043499	0	886.5154	507.2988	0.4501655	0.5518877	643.7227	4.32168	0	31	885	494						Frog_fixed.avi	0
21314	1279	890.0234	477.3775	0.5730547	0.4932456	639.6213	4.082827	0	887.1756	513.2965	0.450043	0.5519036	643.8936	4.299178	0	31	889	495						Frog_fixed.avi	0
21331	1280	885.0471	480.1751	0.572869	0.493249	639.6455	4.022674	0	893.9658	510.8478	0.4499007	0.5519321	644.0247	4.302968	0	31	890	496						Frog_fixed.avi	0
21348	1281	895.2291	487.8038	0.5727088	0.493277	639.9373	3.99597	0	892.6423	516.2872	0.4497101	0.5519841	644.0033	4.264066	0	31	894	502						Frog_fixed.avi	0
21364	1282	887.2535	485.1163	0.5725414	0.4933614	639.7101	3.980456	0	894.6931	503.5217	0.4495344	0.5521325	644.057	4.26669	0	31	891	494						Frog_fixed.avi	0
21381	1283	883.0576	488.0638	0.572324	0.4934974	639.8448	3.94807	0	900.6318	505.6083	0.4493853	0.5522721	643.9709	4.234951	0	31	892	497						Frog_fixed.avi	0
21397	1284	889.2533	486.5256	0.5721664	0.4936245	639.9622	3.946811	0	892.3517	504.6788	0.4491922	0.5524723	644.187	4.222272	0	31	891	496						Frog_fixed.avi	0
21414	1285	884.1976	478.2439	0.5719844	0.4937529	640.0277	3.935931	0	885.7395	508.671	0.4490107	0.5525733	644.1744	4.227715	0	31	885	493						Frog_fixed.avi	0
21431	1286	883.8445	474.2144	0.5717949	0.4937741	639.9281	3.916294	0	897.5557	506.5636	0.4488797	0.5526538	644.1826	4.188244	0	31	891	490						Frog_fixed.avi	0
21447	1287	899.1714	480.9064	0.5716337	0.493739	640.0278	3.917668	0	891.6678	507.3676	0.448689	0.5527061	644.3354	4.191342	0	31	895	494						Frog_fixed.avi	0
21464	1288	889.0392	485.316	0.571452	0.4936217	640.105	3.884609	0	882.5195	509.634	0.448522	0.5527108	644.2152	4.17444	0	31	886	497						Frog_fixed.avi	0
21481	1289	883.2303	481.7405	0.571277	0.4935707	640.0596	3.864501	0	891.8408	510.0175	0.4484062	0.5527118	644.229	4.181215	0	31	888	496						Frog_fixed.avi	0
21497	1290	892.5095	477.5056	0.5711506	0.4935567	640.0859	3.878384	0	891.1353	505.6846	0.4482338	0.552726	644.3821	4.168961	0	31	892	492						Frog_fixed.avi	0
21514	1291	899.573	481.5266	0.5710001	0.4935726	639.9266	3.856587	0	881.2568	506.9449	0.4480532	0.5528103	644.2361	4.156498	0	31	890	494						Frog_fixed.avi	0
21531	1292	884.7033	483.6814	0.5707914	0.4936998	639.9811	3.810487	0	894.7338	500.385	0.4479366	0.553003	644.214	4.134315	0	31	890	492						Frog_fixed.avi	0
21547	1293	891.348	478.3961	0.5706337	0.4939235	640.0474	3.841711	0	891.5975	502.8376	0.4477925	0.5532528	644.1595	4.123701	0	31	891	491						Frog_fixed.avi	0
21564	1294	894.4464	483.3439	0.5704541	0.4940384	639.8555	3.836651	0	885.5698	504.5017	0.4475698	0.5534582	644.1223	4.138621	0	31	890	494						Frog_fixed.avi	0
21581	1295	879.527	494.6225	0.5702293	0.4941448	639.9807	3.817735	0	884.2524	504.7128	0.4474137	0.5536783	644.1841	4.114463	0	31	882	500						Frog_fixed.avi	0
21597	1296	891.6631	483.0063	0.5700624	0.4943267	639.8926	3.787676	0	888.2053	505.7467	0.4472291	0.5538744	644.2863	4.102793	0	31	890	494						Frog_fixed.avi	0
21614	1297	890.8374	487.3088	0.5698704	0.4944322	640.0221	3.816538	0	881.9525	496.7425	0.4470398	0.5540801	644.1859	4.100812	0	31	886	492						Frog_fixed.avi	0
21631	1298	884.0567	481.0266	0.5696921	0.4945617	640.0385	3.811686	0	892.4765	498.1273	0.4469017	0.5541748	644.2325	4.091107	0	31	888	490						Frog_fixed.avi	0
21647	1299	891.8979	472.886	0.5695406	0.4946188	639.8864	3.810855	0	888.4667	493.8705	0.4467447	0.5543134	644.3745	4.088547	0	31	890	483						Frog_fixed.avi	0
21664	1300	889.5433	480.9281	0.569344	0.4946246	639.8694	3.810448	0	884.4064	507.6009	0.4466234	0.5543572	644.3608	4.103054	0	31	887	494						Frog_fixed.avi	0
21681	1301	887.4311	477.497	0.5692054	0.4946388	640.0096	3.809022	0	890.7432	497.9622	0.4464675	0.5544324	644.2374	4.095263	0	31	889	488						Frog_fixed.avi	0
21697	1302	900.8506	479.0106	0.5690789	0.4946686	640.0431	3.834474	0	894.6423	493.4701	0.4463653	0.5545372	644.2853	4.091103	0	31	898	486						Frog_fixed.avi	0
21714	1303	893.4938	484.8882	0.5688788	0.4946907	640.0701	3.813516	0	891.1704	505.391	0.4461752	0.5545866	644.4184	4.11107	0	31	892	495						Frog_fixed.avi	0
21730	1304	882.2772	488.549	0.5686983	0.4947407	640.0986	3.819754	0	888.6462	503.1632	0.4460101	0.5547003	644.3353	4.105371	0	31	885	496						Frog_fixed.avi	0
21747	1305	901.2188	482.075	0.5685809	0.4947858	640.0919	3.810286	0	897.9337	490.7314	0.4458813	0.5548372	644.317	4.081978	0	31	900	486						Frog_fixed.avi	0
21764	1306	894.735	483.7578	0.5683886	0.4948234	640.1863	3.819945	0	893.1144	496.7339	0.4457546	0.5549268	644.4948	4.099576	0	31	894	490						Frog_fixed.avi	0
21780	1307	888.0911	487.9581	0.5682244	0.4948988	640.1445	3.841685	0	890.1927	496.637	0.4455987	0.5550684	644.3924	4.108388	0	31	889	492						Frog_fixed.avi	0
21797	1308	893.2196	489.2775	0.5681056	0.4949615	640.1232	3.836579	0	882.1666	503.343	0.4454501	0.5551929	644.3885	4.127836	0	31	888	496						Frog_fixed.avi	0
21814	1309	906.535	487.6091	0.5679803	0.4950041	640.0875	3.840833	0	893.6754	491.6778	0.4453644	0.5553324	644.3705	4.119801	0	31	900	490						Frog_fixed.avi	0
21830	1310	891.6415	483.472	0.567839	0.4951292	640.2195	3.851701	0	898.7013	504.1824	0.4452867	0.5554162	644.4368	4.124624	0	31	895	494						Frog_fixed.avi	0
21847	1311	891.5168	478.8493	0.5677247	0.4952055	640.1709	3.845655	0	887.4734	504.5447	0.4451697	0.5555186	644.5189	4.125566	0	31	889	492						Frog_fixed.avi	0
21864	1312	898.2785	472.1971	0.5676803	0.4952891	640.1877	3.87322	0	881.0681	504.7561	0.445101	0.5555612	644.6301	4.145962	0	31	890	488						Frog_fixed.avi	0
21880	1313	897.817	484.4527	0.5676379	0.4952675	640.2043	3.878242	0	887.1595	494.6825	0.4450573	0.5555611	644.6093	4.158371	0	31	892	490						Frog_fixed.avi	0
21897	1314	900.6733	484.1535	0.567601	0.4951916	640.2275	3.912055	0	891.1516	496.4079	0.445006	0.5555099	644.5597	4.159815	0	31	896	490						Frog_fixed.avi	0
21914	1315	899.212	489.0463	0.5675916	0.4950323	640.175	3.904684	0	885.4906	498.8003	0.4449421	0.5554212	644.4426	4.186195	0	31	892	494						Frog_fixed.avi	0
21930	1316	900.0361	487.3576	0.5675646	0.4949246	640.2275	3.934988	0	888.6819	494.0572	0.4449097	0.5552897	644.3945	4.179602	0	31	894	491						Frog_fixed.avi	0
21947	1317	898.8589	486.3812	0.5675423	0.4948911	640.1758	3.941141	0	891.5625	499.9366	0.4448637	0.555221	644.441	4.206698	0	31	895	493						Frog_fixed.avi	0
21964	1318	896.9001	484.437	0.5674917	0.4949084	640.1708	3.937383	0	902.6452	497.3319	0.4448381	0.5551801	644.4681	4.206348	0	31	900	491						Frog_fixed.avi	0
21980	1319	893.8939	484.0917	0.5674271	0.4949346	640.3458	3.952639	0	891.0864	497.9698	0.4447744	0.5552141	644.667	4.229159	0	31	892	491						Frog_fixed.avi	0
21997	1320	895.881	481.8812	0.5673851	0.4950201	640.4332	3.955134	0	899.0762	491.0916	0.4447497	0.5553225	644.6639	4.224734	0	31	897	486						Frog_fixed.avi	0
22014	1321	896.2472	479.5389	0.5673448	0.4951211	640.5057	3.964414	0	894.6506	485.2786	0.4446926	0.5553813	644.6378	4.226044	0	31	895	482						Frog_fixed.avi	0
22030	1322	900.2994	477.1023	0.5672884	0.4952031	640.4948	4.007705	0	899.6519	480.7804	0.4446275	0.5554638	644.8123	4.24065	0	31	900	479						Frog_fixed.avi	0
22047	1323	887.0782	475.6297	0.5672109	0.4952979	640.4194	3.99352	0	894.0714	495.6831	0.4445753	0.5555359	644.8618	4.268381	0	31	891	486						Frog_fixed.avi	0
22064	1324	893.7445	475.3814	0.567174	0.495366	640.428	4.014219	0	896.4822	497.9602	0.4445306	0.5555754	644.8276	4.268087	0	31	895	487						Frog_fixed.avi	0
22080	1325	895.3783	470.5317	0.5671214	0.4954361	640.4453	4.034526	0	902.3648	491.95	0.4444913	0.5556319	644.8544	4.279675	0	31	899	481						Frog_fixed.avi	0
22097	1326	899.7363	469.2515	0.5670778	0.4954726	640.4096	4.038677	0	895.3658	485.7895	0.4444147	0.5557315	644.6786	4.292614	0	31	898	478						Frog_fixed.avi	0
22114	1327	902.6071	471.571	0.5670342	0.4955209	640.4954	4.043315	0	900.851	488.0606	0.4443699	0.5557725	644.6228	4.299981	0	31	902	480						Frog_fixed.avi	0
22130	1328	894.5263	478.7591	0.5669402	0.4955879	640.7142	4.019302	0	892.0288	483.5599	0.4442795	0.5558431	644.8805	4.317984	0	31	893	481						Frog_fixed.avi	0
22147	1329	891.3467	478.6752	0.5668124	0.4956671	640.5853	4.049689	0	891.2003	494.7559	0.4441982	0.555958	644.8854	4.30741	0	31	891	487						Frog_fixed.avi	0
22164	1330	892.6805	478.801	0.5666902	0.4957438	640.4584	4.07059	0	902.1024	499.6444	0.4440903	0.5560967	644.8653	4.339172	0	31	897	489						Frog_fixed.avi	0
22180	1331	901.175	475.6684	0.56659	0.4957764	640.413	4.071655	0	903.7134	483.2032	0.4439819	0.5562327	644.8292	4.330287	0	31	902	479						Frog_fixed.avi	0
22197	1332	900.5939	454.3145	0.5664083	0.4956805	640.4625	4.085784	0	902.4182	469.7958	0.4438658	0.5561888	644.632	4.341307	0	32	902	462						Frog_fixed.avi	0
22214	1333	904.3537	428.9435	0.5661794	0.4955885	640.4338	4.092604	0	906.7545	452.3704	0.4437768	0.5560556	644.7678	4.344498	0	32	906	441						Frog_fixed.avi	0
22230	1334	905.757	447.5086	0.5660931	0.4956146	640.3183	4.10342	0	918.567	443.1682	0.4436292	0.5561857	644.7579	4.389353	0	32	912	445						Frog_fixed.avi	0
22247	1335	913.9029	422.4539	0.5659664	0.4955521	640.2057	4.114005	0	912.1392	438.6824	0.4434987	0.556221	644.7567	4.373614	0	32	913	431						Frog_fixed.avi	0
22264	1336	904.9178	429.7869	0.5658179	0.4954901	640.2868	4.097154	0	903.475	462.094	0.4433816	0.5562239	644.491	4.361113	0	32	904	446						Frog_fixed.avi	0
22280	1337	903.6202	424.4912	0.5656886	0.4954293	640.192	4.093745	0	911.3152	448.3925	0.4433035	0.5562113	644.4319	4.37306	0	32	907	436						Frog_fixed.avi	0
22297	1338	908.949	434.7124	0.5656087	0.4952664	640.1282	4.140569	0	914.5989	458.9793	0.4432309	0.5559763	644.4384	4.33226	0	32	912	447						Frog_fixed.avi	0
22313	1339	908.2313	431.5098	0.5655499	0.4951812	640.0669	4.106511	0	912.4899	450.3544	0.4431295	0.556149	644.4393	4.391747	0	32	910	441						Frog_fixed.avi	0
22330	1340	913.7478	433.5442	0.5654973	0.4950889	639.9053	4.138177	0	915.3099	452.5284	0.4430754	0.5560756	644.3423	4.3956	0	32	915	443						Frog_fixed.avi	0
22347	1341	910.5476	442.9552	0.5654536	0.4949678	639.7523	4.12781	0	908.4216	458.7978	0.4430154	0.556018	644.0955	4.38716	0	32	909	451						Frog_fixed.avi	0
22363	1342	910.0357	445.5952	0.5654495	0.4946485	639.7418	4.109968	0	910.257	451.1054	0.4429671	0.5559497	644.1049	4.409632	0	32	910	448						Frog_fixed.avi	0
22380	1343	906.8087	432.6693	0.5653529	0.4947845	639.7397	4.166046	0	910.4132	460.9426	0.4429425	0.5558519	643.9794	4.409461	0	32	909	447						Frog_fixed.avi	0
22397	1344	906.4265	430.1299	0.5653207	0.494687	639.3186	4.140651	0	906.8696	459.0552	0.4429061	0.5557687	643.9888	4.411112	0	32	907	445						Frog_fixed.avi	0
22413	1345	911.3713	445.1432	0.565329	0.4943951	639.3141	4.092535	0	910.4212	453.9345	0.4428886	0.5556996	643.9836	4.389227	0	32	911	450						Frog_fixed.avi	0
22430	1346	907.4077	436.6877	0.5652995	0.4944192	639.3121	4.201818	0	905.8223	476.6936	0.4429456	0.5553433	643.9628	4.363004	0	32	907	457						Frog_fixed.avi	0
22447	1347	908.9096	435.5024	0.5653365	0.4942747	639.1643	4.164423	0	909.9057	456.4405	0.4429066	0.5554528	643.9637	4.402385	0	32	909	446						Frog_fixed.avi	0
22463	1348	909.7535	455.0028	0.5654116	0.4938652	639.1539	4.094199	0	913.5503	453.4303	0.442934	0.5552995	643.5856	4.402356	0	32	912	454						Frog_fixed.avi	0
22480	1349	903.6023	440.0665	0.5654015	0.4939425	639.1519	4.147793	0	912.505	456.8442	0.4429884	0.5551091	643.4169	4.385973	0	32	908	448						Frog_fixed.avi	0
22497	1350	907.0285	435.237	0.5655	0.4936154	639.0027	4.108036	0	900.525	475.67	0.4430771	0.554626	643.4008	4.36705	0	32	904	455						Frog_fixed.avi	0
22513	1351	906.1453	448.5224	0.5655851	0.4933333	638.9101	4.09038	0	910.8884	456.0181	0.4431374	0.5546339	643.4016	4.388106	0	32	909	452						Frog_fixed.avi	0
22530	1352	916.0529	436.8468	0.5656937	0.4931229	638.8859	4.115332	0	902.3379	462.4331	0.4431971	0.5543758	642.9678	4.388663	0	32	909	450						Frog_fixed.avi	0
22547	1353	910.9081	439.7344	0.5657744	0.492822	638.6705	4.078286	0	910.7063	458.9386	0.4433007	0.5541478	643.1125	4.393066	0	32	911	449						Frog_fixed.avi	0
22563	1354	903.3548	453.3798	0.5658687	0.4922942	638.6631	4.049034	0	908.02	458.6924	0.4433744	0.5538953	643.1382	4.400981	0	32	906	456						Frog_fixed.avi	0
22580	1355	899.3226	453.2745	0.5659493	0.4921124	638.6631	4.056975	0	912.5413	458.5697	0.4434781	0.5536779	643.1106	4.399683	0	32	906	456						Frog_fixed.avi	0
22597	1356	905.6167	455.5824	0.56611	0.4919257	638.6631	4.072819	0	908.157	467.6903	0.4436546	0.5532653	643.0862	4.359795	0	32	907	462						Frog_fixed.avi	0
22613	1357	908.51	449.9124	0.5662915	0.4916095	638.6631	4.07101	0	910.4764	463.1871	0.4436626	0.5532988	643.087	4.39841	0	32	909	457						Frog_fixed.avi	0
22630	1358	904.5885	437.6098	0.5663248	0.4915725	638.6611	4.170727	0	908.7708	454.0272	0.4437499	0.5530174	642.7563	4.403651	0	32	907	446						Frog_fixed.avi	0
22647	1359	897.7831	446.7472	0.5664052	0.4912567	638.2928	4.111298	0	908.2115	460.5028	0.4438018	0.5527035	642.4885	4.437768	0	32	903	454						Frog_fixed.avi	0
22663	1360	902.2499	447.8406	0.5665345	0.4909183	638.0361	4.103685	0	903.4847	463.2361	0.4439251	0.5523278	642.5244	4.402492	0	32	903	456						Frog_fixed.avi	0
22680	1361	907.902	447.5601	0.5667449	0.4904769	637.9999	4.062425	0	904.899	458.2123	0.4440333	0.5519789	642.5854	4.387208	0	32	906	453						Frog_fixed.avi	0
22697	1362	895.2969	444.7194	0.5668997	0.4903469	637.998	4.116234	0	906.7303	457.0947	0.4442022	0.5516952	642.299	4.415655	0	32	901	451						Frog_fixed.avi	0
22713	1363	907.8873	442.3841	0.5671878	0.4901049	637.872	4.092766	0	907.1978	456.3885	0.4444161	0.5513752	642.2256	4.41224	0	32	908	449						Frog_fixed.avi	0
22730	1364	895.0162	458.2576	0.5674627	0.4897425	637.8734	4.081481	0	905.749	465.7018	0.4446798	0.5510502	642.1673	4.411191	0	32	900	462						Frog_fixed.avi	0
22747	1365	905.114	438.6087	0.5678275	0.4897646	637.8715	4.171177	0	907.5186	461.491	0.4449812	0.550722	641.929	4.403994	0	32	906	450						Frog_fixed.avi	0
22763	1366	912.5402	443.3204	0.5681919	0.4894447	637.7173	4.104463	0	906.4987	465.0948	0.4452799	0.5503897	641.9304	4.409977	0	32	910	454						Frog_fixed.avi	0
22780	1367	902.5393	440.4825	0.5685785	0.4892278	637.4316	4.087858	0	907.8423	467.2122	0.4456432	0.5501076	641.9587	4.388936	0	32	905	454						Frog_fixed.avi	0
22797	1368	900.9848	430.0001	0.5689358	0.4890195	637.6901	4.172437	0	910.1985	456.6703	0.4459657	0.5497665	641.78	4.400926	0	32	906	443						Frog_fixed.avi	0
22813	1369	906.5866	445.5266	0.5692772	0.4886962	637.5992	4.104561	0	903.5035	460.0023	0.44622	0.549422	641.897	4.41347	0	32	905	453						Frog_fixed.avi	0
22830	1370	896.3876	443.4855	0.5695835	0.4884589	637.3318	4.117383	0	909.1545	460.5946	0.446515	0.5490746	641.6795	4.409278	0	32	903	452						Frog_fixed.avi	0
22847	1371	906.4886	436.2751	0.5698704	0.4883181	637.6323	4.182561	0	905.7504	465.9298	0.4467375	0.5487635	641.7856	4.404895	0	32	906	451						Frog_fixed.avi	0
22863	1372	900.0648	436.9951	0.570125	0.488211	637.2208	4.135031	0	901.2399	466.9775	0.4469657	0.5485513	641.3608	4.403077	0	32	901	452						Frog_fixed.avi	0
22880	1373	895.2561	445.2186	0.5703916	0.487992	637.3931	4.134349	0	900.2259	475.2803	0.4471725	0.5480853	641.3447	4.384537	0	32	898	460						Frog_fixed.avi	0
22896	1374	904.3881	439.5778	0.570678	0.487868	637.319	4.124563	0	913.6762	463.3498	0.4474295	0.5480924	641.3455	4.415413	0	32	909	451						Frog_fixed.avi	0
22913	1375	898.4846	455.3771	0.5709311	0.4877091	637.3474	4.13788	0	897.4085	464.8447	0.4476443	0.5478781	641.4221	4.413999	0	32	898	460						Frog_fixed.avi	0
22930	1376	902.5687	451.649	0.571245	0.4873639	637.3286	4.102014	0	908.9633	461.6805	0.4479294	0.547682	641.077	4.421015	0	32	906	457						Frog_fixed.avi	0
22946	1377	905.0036	445.3299	0.5715399	0.4873688	637.3269	4.163394	0	897.8222	463.877	0.4481689	0.547412	641.3196	4.417488	0	32	901	455						Frog_fixed.avi	0
22963	1378	897.1182	448.4328	0.5717776	0.4868509	636.9788	4.106586	0	907.8851	460.9466	0.448432	0.5470862	641.2301	4.42521	0	32	903	455						Frog_fixed.avi	0
22980	1379	907.4009	447.4045	0.572094	0.4865035	636.9788	4.108716	0	902.4887	459.4929	0.4486799	0.5467188	641.1597	4.42376	0	32	905	453						Frog_fixed.avi	0
22996	1380	897.1722	440.8116	0.572278	0.4862948	636.9771	4.127404	0	900.473	484.0624	0.4489235	0.5460764	641.1596	4.391815	0	32	899	462						Frog_fixed.avi	0
23013	1381	906.0202	450.0121	0.5725635	0.4857645	636.9557	4.108005	0	902.4741	465.3772	0.4490845	0.5459183	641.1604	4.440276	0	32	904	458						Frog_fixed.avi	0
23030	1382	900.624	437.1306	0.5727214	0.4855404	636.9557	4.115598	0	903.7347	467.7119	0.4492978	0.5455931	640.8894	4.435918	0	32	902	452						Frog_fixed.avi	0
23046	1383	894.6101	450.9986	0.5729714	0.4852285	636.9557	4.101619	0	904.8875	461.4123	0.4495077	0.5453651	640.8079	4.418604	0	32	900	456						Frog_fixed.avi	0
23063	1384	902.9969	448.4381	0.5731413	0.4852608	636.954	4.162661	0	892.7997	461.0973	0.4496768	0.5451941	640.6271	4.436692	0	32	898	455						Frog_fixed.avi	0
23080	1385	899.7559	452.6238	0.5733684	0.4854055	636.2922	4.159797	0	909.7021	446.1796	0.4499566	0.545253	640.5705	4.443174	0	32	905	449						Frog_fixed.avi	0
23096	1386	901.5862	450.512	0.5736166	0.4851568	636.5124	4.168973	0	902.68	457.1633	0.4501445	0.5449384	640.5319	4.436562	0	32	902	454						Frog_fixed.avi	0
23113	1387	904.7552	458.2171	0.5739548	0.484934	636.49	4.146059	0	901.9431	480.9547	0.4504143	0.544566	640.4964	4.429785	0	32	903	470						Frog_fixed.avi	0
23130	1388	896.3928	444.2129	0.5741495	0.4851106	636.4884	4.187661	0	903.5758	468.1995	0.4506556	0.5446768	640.4972	4.461751	0	32	900	456						Frog_fixed.avi	0
23146	1389	904.8052	453.8654	0.5745037	0.4848354	636.442	4.127306	0	911.0115	472.6147	0.4509465	0.544309	640.2577	4.41923	0	32	908	463						Frog_fixed.avi	0
23163	1390	893.2222	447.9382	0.5747126	0.4849826	636.4405	4.190526	0	902.8224	461.2337	0.4511931	0.544407	640.2585	4.465387	0	32	898	455						Frog_fixed.avi	0
23180	1391	900.4683	445.4923	0.5750298	0.4848685	636.2043	4.193099	0	911.0688	457.7262	0.4515054	0.5442078	640.438	4.457626	0	32	906	452						Frog_fixed.avi	0
23196	1392	894.8593	453.2353	0.5752797	0.4847333	636.2217	4.175609	0	909.7297	461.8479	0.4517637	0.5440347	640.4295	4.456312	0	32	902	458						Frog_fixed.avi	0
23213	1393	897.6553	454.6124	0.5755573	0.4846297	636.2131	4.176516	0	909.3365	478.1626	0.45204	0.543615	640.4232	4.420465	0	32	903	466						Frog_fixed.avi	0
23230	1394	893.6749	445.4796	0.5757657	0.4846009	636.2629	4.181573	0	903.9282	463.7916	0.4522095	0.5437642	640.424	4.461228	0	32	899	455						Frog_fixed.avi	0
23246	1395	895.2802	447.7354	0.5759866	0.4846409	636.1747	4.166844	0	911.3564	463.2989	0.4524153	0.5437223	640.3364	4.477487	0	32	903	456						Frog_fixed.avi	0
23263	1396	896.9788	453.5866	0.5761531	0.4846957	636.3307	4.193676	0	913.9026	472.2149	0.4525531	0.5434824	640.3671	4.463493	0	32	905	463						Frog_fixed.avi	0
23280	1397	893.3776	459.8061	0.5763003	0.4846029	636.3533	4.123635	0	908.4368	466.6057	0.4526607	0.543843	640.368	4.450815	0	32	901	463						Frog_fixed.avi	0
23296	1398	894.1163	452.1002	0.576397	0.4851113	636.3519	4.192286	0	904.2367	490.317	0.4527696	0.5437436	640.4819	4.435266	0	32	899	471						Frog_fixed.avi	0
23313	1399	900.4901	454.6689	0.5765049	0.4853675	636.4152	4.184042	0	912.366	465.7904	0.4528762	0.5442664	640.4828	4.469088	0	32	906	460						Frog_fixed.avi	0
23330	1400	899.9432	441.2283	0.5765963	0.485769	636.5856	4.197363	0	915.2826	462.9928	0.4529792	0.5445508	640.7461	4.48527	0	32	908	452						Frog_fixed.avi	0
23346	1401	896.865	450.3862	0.5766597	0.4859851	636.7313	4.182844	0	914.0132	460.0474	0.4530442	0.5447939	640.7878	4.475646	0	32	905	455						Frog_fixed.avi	0
23363	1402	895.6146	448.6023	0.5767291	0.4862605	636.7927	4.159655	0	911.6071	476.0074	0.4531187	0.5447875	640.793	4.450096	0	32	904	462						Frog_fixed.avi	0
23380	1403	894.7212	535.1414	0.5767111	0.4869803	636.851	4.180398	0	910.828	549.0995	0.4533253	0.5456305	640.7938	4.454732	0	33	903	542						Frog_fixed.avi	0
23396	1404	884.0701	508.9327	0.5767934	0.4870118	636.8234	4.171684	0	902.2924	539.8153	0.4534414	0.5456167	641.2513	4.455587	0	33	893	524						Frog_fixed.avi	0
23413	1405	888.3924	533.752	0.5769483	0.4874579	636.822	4.166763	0	908.944	547.5375	0.4535217	0.5460184	641.2523	4.458946	0	33	899	541						Frog_fixed.avi	0
23430	1406	888.8768	528.053	0.5770754	0.4875139	637.3325	4.182268	0	909.9158	541.0261	0.4535979	0.5460656	641.2868	4.476561	0	33	899	535						Frog_fixed.avi	0
23446	1407	891.7203	523.3258	0.5771757	0.4875647	637.1793	4.18108	0	912.4183	535.7825	0.4536995	0.5460514	641.5792	4.482416	0	33	902	530						Frog_fixed.avi	0
23463	1408	889.05	533.332	0.5772399	0.4876082	637.2699	4.179959	0	911.4428	550.2518	0.4537643	0.5457823	641.6202	4.440948	0	33	900	542						Frog_fixed.avi	0
23479	1409	896.8506	540.1151	0.5772622	0.4874962	637.3011	4.157801	0	910.0665	547.1416	0.453806	0.5461356	641.6212	4.455999	0	33	903	544						Frog_fixed.avi	0
23496	1410	898.2374	539.5014	0.5772541	0.4877792	637.3011	4.15697	0	911.7748	549.0491	0.4538092	0.5462456	642.0065	4.445569	0	33	905	544						Frog_fixed.avi	0
23513	1411	892.007	522.7	0.57726	0.4882784	637.2998	4.20894	0	907.435	543.7883	0.4537584	0.5464979	642.0503	4.451569	0	33	900	533						Frog_fixed.avi	0
23529	1412	887.7447	533.0355	0.5771619	0.4885126	637.9167	4.179682	0	913.286	536.1995	0.4537028	0.5467768	642.1797	4.460045	0	33	901	535						Frog_fixed.avi	0
23546	1413	886.4603	524.3488	0.5770888	0.4888358	638.1701	4.193058	0	906.9477	559.2971	0.4536125	0.5467171	642.2124	4.43786	0	33	897	542						Frog_fixed.avi	0
23563	1414	888.8562	523.8264	0.5770087	0.4891214	638.3293	4.177989	0	905.9908	539.5756	0.453548	0.5473312	642.2133	4.458307	0	33	897	532						Frog_fixed.avi	0
23579	1415	897.6242	537.5596	0.5769392	0.4890967	638.3456	4.138972	0	898.1208	541.6065	0.4534208	0.547675	642.5571	4.473344	0	33	898	540						Frog_fixed.avi	0
23596	1416	892.7947	522.7485	0.5767586	0.4896323	638.3443	4.185705	0	908.5448	535.1529	0.4533354	0.5479884	642.6266	4.464241	0	33	901	529						Frog_fixed.avi	0
23613	1417	886.5498	529.6602	0.5765548	0.4898832	638.6067	4.152386	0	911.6141	541.6599	0.4532263	0.5483059	642.71	4.467931	0	33	899	536						Frog_fixed.avi	0
23629	1418	895.196	541.5768	0.5764193	0.4897961	638.594	4.134463	0	905.9521	541.2932	0.453011	0.5485531	642.9768	4.47472	0	33	901	541						Frog_fixed.avi	0
23646	1419	883.4797	548.2251	0.5761148	0.4899493	638.594	4.144324	0	915.8883	534.1227	0.4528245	0.5487984	643.0604	4.468595	0	33	900	541						Frog_fixed.avi	0
23663	1420	901.517	538.0485	0.5759121	0.4901643	638.594	4.160387	0	900.6368	556.3198	0.4526154	0.5487872	643.088	4.428594	0	33	901	547						Frog_fixed.avi	0
23679	1421	888.5629	536.7961	0.5755804	0.4903076	638.594	4.128181	0	904.0677	536.4308	0.4523448	0.549242	643.0889	4.470107	0	33	896	537						Frog_fixed.avi	0
23696	1422	-1280	-1024	-1	-1	-1	-1	4	-1280	-1024	-1	-1	-1	-1	4	33	0	0						Frog_fixed.avi	0
23713	1423	884.2598	541.3599	0.575076	0.4905362	638.594	4.120041	0	909.3224	532.6339	0.4519392	0.5496389	642.9929	4.460293	0	33	897	537						Frog_fixed.avi	0
23729	1424	892.4625	532.2553	0.574908	0.4908613	638.5925	4.178441	0	909.2144	541.8896	0.4517512	0.5498781	643.113	4.471529	0	33	901	537						Frog_fixed.avi	0
23746	1425	890.9259	524.6577	0.5746843	0.4911993	638.9122	4.157003	0	914.6843	517.1437	0.4515592	0.5504159	643.1882	4.481424	0	33	903	521						Frog_fixed.avi	0
23763	1426	902.5186	535.4935	0.5744856	0.4909517	638.9152	4.127157	0	906.6051	540.1973	0.4513463	0.5503194	643.3418	4.470491	0	33	905	538						Frog_fixed.avi	0
23779	1427	895.6528	516.308	0.5742583	0.4914057	638.9136	4.141671	0	907.2195	533.2066	0.4511472	0.5506044	643.4447	4.475631	0	33	901	525						Frog_fixed.avi	0
23796	1428	893.8386	522.6631	0.5740403	0.4915196	639.204	4.13882	0	907.7984	527.1314	0.4509756	0.5508469	643.6599	4.476461	0	33	901	525						Frog_fixed.avi	0
23812	1429	894.0398	520.5829	0.5738391	0.491611	639.2602	4.169002	0	905.3644	540.3402	0.4507745	0.5509692	643.2629	4.480477	0	33	900	530						Frog_fixed.avi	0
23829	1430	891.8418	526.0916	0.5736474	0.4916582	639.381	4.201842	0	911.4402	534.5703	0.4505679	0.55111	643.5546	4.473647	0	33	902	530						Frog_fixed.avi	0
23846	1431	905.3512	537.7717	0.5735537	0.4914356	639.364	4.113583	0	903.7684	550.9875	0.4504343	0.5509264	643.5601	4.43966	0	33	905	544						Frog_fixed.avi	0
23862	1432	-1280	-1024	-1	-1	-1	-1	4	-1280	-1024	-1	-1	-1	-1	4	33	0	0						Frog_fixed.avi	0
23879	1433	890.5873	545.2975	0.5732142	0.4916602	639.364	4.133343	0	903.5479	533.9099	0.4501025	0.5514768	643.561	4.475525	0	33	897	540						Frog_fixed.avi	0
23896	1434	891.5249	512.8079	0.5731041	0.4921455	639.3624	4.173461	0	918.0858	506.2776	0.4500321	0.5519962	643.5619	4.506015	0	33	905	510						Frog_fixed.avi	0
23912	1435	893.2889	521.2522	0.5730598	0.4923791	639.3435	4.131274	0	902.7628	535.4019	0.4500032	0.5519357	643.6525	4.488422	0	33	898	528						Frog_fixed.avi	0
23929	1436	897.6644	539.2652	0.5730622	0.4922936	639.334	4.106481	0	901.9891	540.8423	0.4499944	0.5519546	643.6494	4.452674	0	33	900	540						Frog_fixed.avi	0
23946	1437	898.2272	526.0184	0.5730292	0.4927657	639.3324	4.156336	0	900.5213	548.2108	0.4499832	0.5521073	643.6494	4.457075	0	33	899	537						Frog_fixed.avi	0
23962	1438	895.0022	516.7842	0.5730377	0.4929498	639.3698	4.165015	0	905.3629	549.6227	0.4499865	0.5521885	643.6494	4.456837	0	33	900	533						Frog_fixed.avi	0
23979	1439	898.4266	526.9466	0.5730761	0.4928458	639.3703	4.120601	0	910.7897	529.6484	0.4499711	0.5525258	643.6503	4.488011	0	33	905	528						Frog_fixed.avi	0
23996	1440	892.2379	527.7043	0.5730723	0.4929168	639.3703	4.119877	0	900.4032	536.2181	0.4499668	0.5525514	643.7639	4.496977	0	33	896	532						Frog_fixed.avi	0
24012	1441	894.3003	515.5173	0.5730832	0.4931529	639.3687	4.159379	0	912.6401	528.7587	0.4499759	0.5525749	643.8066	4.493109	0	33	903	522						Frog_fixed.avi	0
24029	1442	894.7253	517.0272	0.5730911	0.4931918	639.4349	4.182246	0	907.3282	528.2624	0.4499958	0.5526053	643.8282	4.49292	0	33	901	523						Frog_fixed.avi	0
24046	1443	880.5755	517.6778	0.573135	0.4935287	639.3655	4.170117	0	901.5947	523.3669	0.4500321	0.5529347	643.5361	4.486619	0	33	891	521						Frog_fixed.avi	0
24062	1444	886.5866	542.1595	0.5731391	0.4931918	639.3687	4.115154	0	904.6155	542.5787	0.45004	0.5527939	643.824	4.481484	0	33	896	542						Frog_fixed.avi	0
24079	1445	888.4286	532.3287	0.5731571	0.4934371	639.3687	4.130695	0	903.4442	538.0815	0.4500548	0.5529847	643.8867	4.481443	0	33	896	535						Frog_fixed.avi	0
24096	1446	886.6755	516.7517	0.5732007	0.4938906	639.3671	4.16111	0	898.1139	530.0782	0.4500676	0.5531195	643.9372	4.487126	0	33	892	523						Frog_fixed.avi	0
24112	1447	884.2026	534.5182	0.5732208	0.4937776	639.7386	4.122374	0	892.6425	535.967	0.4500736	0.5532674	643.9589	4.502121	0	33	888	535						Frog_fixed.avi	0
24129	1448	862.1519	517.6704	0.5733141	0.4940586	639.7371	4.18339	0	882.1271	521.6622	0.4502262	0.5533204	644.1265	4.470522	0	34	872	520						Frog_fixed.avi	0
24146	1449	850.7433	506.5322	0.5733888	0.4940257	639.6874	4.179039	0	860.7782	515.3862	0.4504304	0.5533071	643.9622	4.479117	0	34	856	511						Frog_fixed.avi	0
24162	1450	840.6132	508.6664	0.5733525	0.4940856	639.8285	4.169908	0	858.892	517.4277	0.4504118	0.5533884	644.0574	4.474075	0	34	850	513						Frog_fixed.avi	0
24179	1451	848.0369	515.061	0.5733268	0.4941348	639.9669	4.162047	0	849.6171	521.4047	0.450359	0.5534999	644.3041	4.46625	0	34	849	518						Frog_fixed.avi	0
24196	1452	849.6454	514.3209	0.5732757	0.4942495	639.9153	4.151258	0	853.9532	525.8396	0.4503004	0.5536498	644.2179	4.470619	0	34	852	520						Frog_fixed.avi	0
24212	1453	843.8075	507.7942	0.5732093	0.4944461	639.991	4.14823	0	853.6483	518.1792	0.4502438	0.5538216	644.2426	4.461984	0	34	849	513						Frog_fixed.avi	0
24229	1454	852.0774	506.4808	0.5731611	0.4946288	640.029	4.139933	0	857.4627	518.564	0.450179	0.5539442	644.2621	4.443229	0	34	855	513						Frog_fixed.avi	0
24246	1455	855.1658	506.5088	0.5731395	0.4947754	640.0114	4.120451	0	845.9362	514.6897	0.4501132	0.554134	644.1746	4.468787	0	34	851	511						Frog_fixed.avi	0
24262	1456	850.3433	516.7293	0.5731035	0.4948407	640.1201	4.117406	0	853.6102	518.988	0.4500876	0.5542377	644.1882	4.444433	0	34	852	518						Frog_fixed.avi	0
24279	1457	853.7527	531.1814	0.5730906	0.4947028	640.1282	4.09141	0	847.3803	519.7362	0.4500697	0.5543498	644.2023	4.434011	0	34	851	525						Frog_fixed.avi	0
24296	1458	843.9773	521.9906	0.5729775	0.4949542	640.1266	4.11835	0	848.0762	526.5391	0.4500368	0.5544221	644.2555	4.433376	0	34	846	524						Frog_fixed.avi	0
24312	1459	842.2029	519.9006	0.5729056	0.4950451	640.3283	4.122371	0	849.2358	520.67	0.4500119	0.5544975	644.3344	4.430053	0	34	846	520						Frog_fixed.avi	0
24329	1460	839.1068	524.8654	0.5728402	0.4950723	640.4122	4.125021	0	852.1408	523.0076	0.4499597	0.5545557	644.4327	4.429158	0	34	846	524						Frog_fixed.avi	0
24346	1461	841.1338	521.1862	0.5727459	0.4951294	640.3994	4.121565	0	854.1362	525.4194	0.4499021	0.5545923	644.5344	4.437146	0	34	848	523						Frog_fixed.avi	0
24362	1462	842.9074	523.9349	0.5726708	0.4951933	640.3886	4.099311	0	849.1606	522.4193	0.4498199	0.5546529	644.708	4.425625	0	34	846	523						Frog_fixed.avi	0
24379	1463	847.0957	523.8209	0.5725768	0.4952527	640.6207	4.115056	0	843.197	517.8828	0.4497057	0.5547233	644.859	4.422724	0	34	845	521						Frog_fixed.avi	0
24395	1464	838.2081	511.2649	0.5724323	0.4954149	640.6274	4.089855	0	850.348	516.9533	0.449613	0.5548587	644.8932	4.428467	0	34	844	514						Frog_fixed.avi	0
24412	1465	836.4465	519.9302	0.5722973	0.4954853	640.4877	4.10241	0	848.6603	517.9702	0.4494896	0.55492	644.6325	4.416492	0	34	843	519						Frog_fixed.avi	0
24429	1466	836.056	519.8616	0.5722197	0.4954997	640.4503	4.101752	0	853.7371	513.392	0.4493995	0.5549598	644.6598	4.437202	0	34	845	517						Frog_fixed.avi	0
24445	1467	846.213	514.3871	0.5721236	0.4955004	640.4502	4.107884	0	846.1385	518.954	0.4492379	0.5549889	644.9249	4.421243	0	34	846	517						Frog_fixed.avi	0
24462	1468	841.2863	533.4417	0.5719673	0.4952628	640.4882	4.06887	0	850.4089	523.5559	0.4490775	0.5549718	644.8401	4.418271	0	34	846	528						Frog_fixed.avi	0
24479	1469	834.274	519.7594	0.5717802	0.4954989	640.4865	4.110675	0	850.6282	522.6845	0.4489395	0.5549992	644.6661	4.421402	0	34	842	521						Frog_fixed.avi	0
24495	1470	840.2552	520.9459	0.5716662	0.4955347	640.5012	4.122261	0	846.4739	523.1625	0.4487929	0.5550562	644.9028	4.413371	0	34	843	522						Frog_fixed.avi	0
24512	1471	833.4091	529.9612	0.5715079	0.495341	640.535	4.055745	0	842.4332	525.5704	0.4486313	0.5551472	644.92	4.412999	0	34	838	528						Frog_fixed.avi	0
24529	1472	838.285	535.2991	0.5713316	0.4953375	640.535	4.0705	0	846.9095	529.025	0.4485071	0.5552725	644.8369	4.404997	0	34	843	532						Frog_fixed.avi	0
24545	1473	832.7405	516.5344	0.5711766	0.4955739	640.5334	4.134304	0	842.3276	528.1494	0.4483438	0.5553131	644.9537	4.420931	0	34	838	522						Frog_fixed.avi	0
24562	1474	841.2778	510.3637	0.5710422	0.4955499	640.6788	4.112733	0	837.3881	526.8701	0.4482192	0.5553908	644.9305	4.410467	0	34	839	519						Frog_fixed.avi	0
24579	1475	836.1915	515.5645	0.5708695	0.4955161	640.7566	4.09539	0	852.3158	514.957	0.4480939	0.5554072	644.9684	4.412602	0	34	844	515						Frog_fixed.avi	0
24595	1476	831.9325	515.0192	0.5707308	0.4954936	640.5227	4.107931	0	848.4362	522.1232	0.4479952	0.5554201	644.9522	4.412833	0	35	840	519						Frog_fixed.avi	0
24612	1477	824.7792	459.9726	0.5706687	0.4952015	640.5947	4.117894	0	838.8301	485.8115	0.4480242	0.5549905	644.9109	4.371175	0	35	832	473						Frog_fixed.avi	0
24629	1478	829.7161	506.4666	0.5705606	0.4952267	640.8286	4.113302	0	832.374	506.9091	0.4479021	0.5551986	644.9119	4.39219	0	35	831	507						Frog_fixed.avi	0
24645	1479	828.2219	477.2591	0.5704701	0.4952714	640.7483	4.098311	0	832.9324	484.9344	0.4478311	0.5553235	645.0562	4.384538	0	35	831	481						Frog_fixed.avi	0
24662	1480	831.1976	484.5568	0.5704184	0.4954205	640.908	4.08567	0	828.2491	491.1113	0.447778	0.555445	645.0806	4.37757	0	35	830	488						Frog_fixed.avi	0
24679	1481	832.6642	494.1886	0.5703804	0.495561	640.9149	4.103857	0	826.4385	496.4052	0.4477383	0.5555822	645.2891	4.391006	0	35	830	495						Frog_fixed.avi	0
24695	1482	829.4459	487.2784	0.5703601	0.4956675	640.9787	4.101213	0	834.7741	492.5894	0.44773	0.5557567	645.2537	4.383872	0	35	832	490						Frog_fixed.avi	0
24712	1483	830.6888	504.6505	0.5703773	0.4955316	640.9792	4.04507	0	829.2136	491.5371	0.4477275	0.5558477	645.2419	4.390896	0	35	830	498						Frog_fixed.avi	0
24729	1484	823.2356	507.514	0.5704005	0.4955947	640.9792	4.038313	0	829.7188	505.9229	0.4477731	0.5557554	645.2307	4.315788	0	35	826	507						Frog_fixed.avi	0
24745	1485	816.5679	503.6978	0.5704046	0.4957524	640.9792	4.045023	0	832.86	492.24	0.447766	0.5560089	645.2316	4.385135	0	35	825	498						Frog_fixed.avi	0
24762	1486	826.8588	489.0139	0.5703912	0.4960171	640.9775	4.067765	0	830.2005	500.4607	0.4477889	0.5560691	645.1722	4.350449	0	35	829	495						Frog_fixed.avi	0
24779	1487	824.7008	488.6916	0.5704021	0.4960563	640.9818	4.065294	0	834.85	493.8468	0.4478279	0.5561362	645.1089	4.339296	0	35	830	491						Frog_fixed.avi	0
24795	1488	825.7882	496.2996	0.570405	0.496053	641.0093	4.053199	0	831.8843	493.5538	0.4478338	0.5560938	645.1814	4.328717	0	35	829	495						Frog_fixed.avi	0
24812	1489	827.7418	492.0979	0.5703985	0.4960484	640.981	4.035871	0	840.2351	490.925	0.4478585	0.5560983	645.3621	4.324082	0	35	834	492						Frog_fixed.avi	0
24829	1490	824.069	493.5419	0.5703833	0.4960469	641.0272	4.015466	0	834.1143	500.4634	0.4478378	0.5560645	645.1914	4.326352	0	35	829	497						Frog_fixed.avi	0
24845	1491	830.1749	490.8447	0.5703673	0.4960656	640.9832	4.008892	0	839.8458	492.381	0.44787	0.5560985	645.3732	4.322502	0	35	835	492						Frog_fixed.avi	0
24862	1492	824.5511	499.8647	0.5703728	0.4961	641.0444	3.995961	0	833.9405	492.4562	0.4479015	0.5561693	645.3356	4.296312	0	35	829	496						Frog_fixed.avi	0
24879	1493	826.3087	496.0153	0.5703868	0.4961858	641.0768	3.990491	0	843.2352	490.8896	0.4479432	0.5562399	645.2256	4.28995	0	35	835	493						Frog_fixed.avi	0
24895	1494	827.5079	483.8605	0.5703993	0.4962726	641.1267	3.986463	0	841.5313	485.0862	0.4479767	0.5563159	645.2972	4.284059	0	35	835	484						Frog_fixed.avi	0
24912	1495	829.0874	491.1372	0.570401	0.4963425	641.1224	3.99282	0	843.7145	491.1017	0.4479936	0.5564008	645.2804	4.276527	0	35	836	491						Frog_fixed.avi	0
24929	1496	827.9064	495.4481	0.5703971	0.4964053	641.1998	3.984448	0	840.6154	493.6798	0.4480157	0.5565568	645.2781	4.271397	0	35	834	495						Frog_fixed.avi	0
24945	1497	827.2991	491.9586	0.5703896	0.4964958	641.2161	3.982667	0	840.4445	498.7694	0.4480273	0.5566381	645.2819	4.264397	0	35	834	495						Frog_fixed.avi	0
24962	1498	829.4283	503.7412	0.5703753	0.4965587	641.213	3.962981	0	843.6786	491.1561	0.4480294	0.5567589	645.3829	4.279456	0	35	837	497						Frog_fixed.avi	0
24978	1499	836.1649	495.7131	0.5703672	0.4966624	641.1943	3.957461	0	839.5519	493.3095	0.4480352	0.5568805	645.373	4.266071	0	35	838	495						Frog_fixed.avi	0
24995	1500	842.7755	486.0301	0.5703584	0.4968076	641.1926	3.962833	0	844.7162	484.2271	0.4480525	0.5570365	645.4427	4.264476	0	35	844	485						Frog_fixed.avi	0
25012	1501	844.7729	486.919	0.5703585	0.4969817	641.2415	3.954835	0	851.4226	486.6208	0.4480636	0.5571575	645.4457	4.255328	0	35	848	487						Frog_fixed.avi	0
25028	1502	845.3671	479.1706	0.5703661	0.4971151	641.2734	3.962101	0	850.0651	488.0792	0.4480741	0.5572975	645.483	4.268735	0	35	848	484						Frog_fixed.avi	0
25045	1503	844.1426	482.0681	0.5703768	0.4971818	641.3487	3.945546	0	852.1728	488.858	0.4480964	0.5573544	645.5085	4.265296	0	35	848	485						Frog_fixed.avi	0
25062	1504	844.9979	484.6427	0.5704246	0.4972011	641.3749	3.912308	0	860.459	486.6801	0.44813	0.5573683	645.6328	4.250585	0	35	853	486						Frog_fixed.avi	0
25078	1505	852.8919	486.4864	0.5704756	0.4971814	641.3307	3.961764	0	855.9281	510.5978	0.4481911	0.5570993	645.6379	4.232509	0	35	854	499						Frog_fixed.avi	0
25095	1506	849.7545	477.5146	0.5705498	0.4971146	641.1882	3.980599	0	864.5095	490.1011	0.4481908	0.5571991	645.6389	4.258688	0	35	857	484						Frog_fixed.avi	0
25112	1507	856.7963	476.8448	0.5706355	0.4970764	640.8412	3.936267	0	871.6722	480.1967	0.4482335	0.5571468	645.4885	4.244764	0	35	864	479						Frog_fixed.avi	0
25128	1508	860.0235	480.7114	0.5706742	0.4970479	640.8347	3.948148	0	861.3407	484.7032	0.4482515	0.5571009	645.5128	4.240049	0	35	861	483						Frog_fixed.avi	0
25145	1509	863.0871	472.8796	0.5707094	0.4970452	640.7874	3.988969	0	868.7375	483.7378	0.4482932	0.557067	645.3528	4.243655	0	35	866	478						Frog_fixed.avi	0
25162	1510	864.5651	475.4882	0.5707256	0.4970787	640.7421	3.958529	0	869.6437	488.9757	0.4483167	0.5570613	645.3813	4.255373	0	35	867	482						Frog_fixed.avi	0
25178	1511	858.3805	479.4776	0.5707318	0.4971124	640.7053	3.950145	0	877.0692	483.2969	0.4483229	0.5571094	645.335	4.250297	0	35	868	481						Frog_fixed.avi	0
25195	1512	873.0576	486.5305	0.5707403	0.4969461	640.7137	3.923196	0	872.9424	484.2743	0.4482909	0.5571437	645.3439	4.251831	0	35	873	485						Frog_fixed.avi	0
25212	1513	870.23	469.1457	0.5706712	0.4971484	640.712	4.013938	0	873.8681	484.1766	0.4482367	0.5571354	645.4333	4.250859	0	35	872	477						Frog_fixed.avi	0
25228	1514	874.5836	477.1044	0.5706213	0.4971249	640.6782	3.990719	0	877.1426	481.8982	0.4481477	0.5571041	645.3154	4.267267	0	35	876	480						Frog_fixed.avi	0
25245	1515	877.7637	464.5164	0.5705363	0.4970702	640.8918	3.962093	0	881.2963	481.6968	0.4480652	0.5570316	645.2206	4.275333	0	35	880	473						Frog_fixed.avi	0
25262	1516	870.478	471.3089	0.5704433	0.4968961	640.7548	3.975349	0	891.3005	477.5722	0.4479918	0.5569375	645.0966	4.260552	0	35	881	474						Frog_fixed.avi	0
25278	1517	875.1307	472.1507	0.5704017	0.4967508	640.6812	3.986535	0	883.9122	482.4408	0.4478787	0.5567649	645.0593	4.274335	0	35	880	477						Frog_fixed.avi	0
25295	1518	876.6253	490.6055	0.5704094	0.4964016	640.6714	3.982826	0	880.4923	478.9402	0.4478306	0.5566761	644.9813	4.285095	0	35	879	485						Frog_fixed.avi	0
25312	1519	870.7916	479.1838	0.5703374	0.4965228	640.6697	4.013301	0	887.3722	478.5042	0.4477984	0.5565724	644.8958	4.285677	0	35	879	479						Frog_fixed.avi	0
25328	1520	868.2358	478.8379	0.5702907	0.4964199	640.2405	4.021415	0	880.5584	477.3205	0.4477723	0.5564924	644.8218	4.296503	0	35	874	478						Frog_fixed.avi	0
25345	1521	877.709	470.1497	0.5702598	0.4962786	640.1664	4.027618	0	882.308	484.3656	0.4477231	0.556303	644.6576	4.287016	0	35	880	477						Frog_fixed.avi	0
25362	1522	877.7845	480.9651	0.5702012	0.4959387	640.1194	4.047067	0	881.6976	486.6519	0.4476507	0.5561399	644.5223	4.304897	0	35	880	484						Frog_fixed.avi	0
25378	1523	874.8029	475.975	0.5701187	0.4956792	639.9948	4.061596	0	876.2957	483.8476	0.4475272	0.5559339	644.3174	4.310173	0	35	876	480						Frog_fixed.avi	0
25395	1524	875.3403	483.0404	0.5700387	0.4952607	640.0001	4.016743	0	888.5843	478.4307	0.4474089	0.5557566	644.2626	4.309754	0	35	882	481						Frog_fixed.avi	0
25412	1525	877.2156	472.8969	0.5697294	0.4951073	639.9983	4.07364	0	886.1962	483.3855	0.4472021	0.555538	644.2126	4.318199	0	35	882	478						Frog_fixed.avi	0
25428	1526	874.2125	481.222	0.5695164	0.4948547	639.5566	4.08587	0	886.0436	481.4671	0.4469758	0.5554114	644.1361	4.306884	0	35	880	481						Frog_fixed.avi	0
25445	1527	879.7933	472.8957	0.5692877	0.494708	639.5618	4.087868	0	888.3704	485.6662	0.4467797	0.5552964	643.8926	4.342205	0	35	884	479						Frog_fixed.avi	0
25462	1528	874.3948	478.0688	0.5690698	0.4944602	639.4846	4.09596	0	883.4199	491.565	0.4465416	0.5551582	643.824	4.332375	0	35	879	485						Frog_fixed.avi	0
25478	1529	882.4728	479.4487	0.5688964	0.494263	639.3097	4.094427	0	895.7673	475.2762	0.4463725	0.5550754	643.7985	4.352888	0	35	889	477						Frog_fixed.avi	0
25495	1530	880.0768	482.4481	0.5687515	0.4940535	639.2786	4.095223	0	885.8898	482.2566	0.4462353	0.5549654	643.5812	4.362267	0	35	883	482						Frog_fixed.avi	0
25511	1531	871.0364	481.1569	0.5687099	0.4937064	639.2512	4.064297	0	887.3348	486.2795	0.446143	0.5548092	643.2751	4.356154	0	35	879	484						Frog_fixed.avi	0
25528	1532	870.0799	482.8803	0.5686123	0.493632	639.2494	4.127716	0	891.1046	484.3768	0.4461019	0.5546662	643.3293	4.349033	0	35	881	484						Frog_fixed.avi	0
25545	1533	872.9778	479.1465	0.5686193	0.4934478	638.9355	4.154416	0	885.3441	487.157	0.4461316	0.5543367	643.3165	4.316631	0	35	879	483						Frog_fixed.avi	0
25561	1534	877.7571	483.879	0.5686669	0.4932214	638.7585	4.138642	0	874.6793	494.4578	0.4461528	0.5541012	643.3165	4.331508	0	35	876	489						Frog_fixed.avi	0
25578	1535	875.9866	472.0765	0.5686903	0.493041	638.6742	4.104304	0	891.4068	481.7851	0.4461462	0.5540808	643.3174	4.395312	0	35	884	477						Frog_fixed.avi	0
25595	1536	882.6074	478.3756	0.5687267	0.4927318	638.398	4.147368	0	887.0173	486.1815	0.4461638	0.5538185	642.8563	4.373582	0	35	885	482						Frog_fixed.avi	0
25611	1537	890.116	478.4257	0.5687619	0.4924658	638.5074	4.146344	0	884.981	484.6784	0.4461601	0.553536	642.7678	4.378223	0	35	888	482						Frog_fixed.avi	0
25628	1538	891.3108	472.632	0.5687951	0.4923013	638.363	4.146541	0	890.8937	480.0113	0.4461722	0.553325	642.7013	4.395153	0	35	891	476						Frog_fixed.avi	0
25645	1539	883.5479	488.7349	0.5688405	0.4918729	638.3611	4.106605	0	891.4381	486.9914	0.4461754	0.5530655	642.6066	4.388743	0	35	887	488						Frog_fixed.avi	0
25661	1540	883.2729	478.4391	0.5688536	0.4918709	638.3593	4.15898	0	887.0397	485.8918	0.4462024	0.5528876	642.5257	4.392786	0	35	885	482						Frog_fixed.avi	0
25678	1541	874.0911	486.0365	0.5689148	0.4917248	638.1246	4.123996	0	887.7086	488.0504	0.4462505	0.5527005	642.3961	4.404341	0	35	881	487						Frog_fixed.avi	0
25695	1542	882.0136	478.7392	0.5690309	0.4916289	637.9178	4.153088	0	884.2718	487.8067	0.4463297	0.5525648	642.3011	4.406927	0	35	883	483						Frog_fixed.avi	0
25711	1543	887.0513	481.5288	0.5692137	0.4915197	637.765	4.170739	0	893.3081	493.9879	0.446529	0.5523676	642.1176	4.399006	0	35	890	488						Frog_fixed.avi	0
25728	1544	879.7241	476.8703	0.5693988	0.491396	637.8537	4.18871	0	883.169	508.9974	0.4466798	0.5520033	642.1318	4.366387	0	35	881	493						Frog_fixed.avi	0
25745	1545	884.5811	476.9135	0.5696297	0.4911394	637.6058	4.160775	0	889.5355	487.2463	0.4468615	0.5519496	642.1326	4.435796	0	35	887	482						Frog_fixed.avi	0
25761	1546	883.0403	487.5573	0.5698331	0.4908753	637.8179	4.211984	0	893.3505	490.2589	0.4470799	0.5517155	641.9446	4.415668	0	36	888	489						Frog_fixed.avi	0
25778	1547	884.304	516.9672	0.5699706	0.4905574	637.8632	4.120307	0	904.2924	519.5486	0.4472064	0.551486	642.0106	4.416955	0	36	894	518						Frog_fixed.avi	0
25795	1548	889.0283	511.7285	0.5700749	0.4904973	637.8614	4.185454	0	893.497	526.257	0.4473469	0.5511215	641.7899	4.431504	0	36	891	519						Frog_fixed.avi	0
25811	1549	890.9075	533.7247	0.57022	0.490131	637.3702	4.156752	0	910.3342	526.4891	0.4474674	0.5508317	641.5471	4.428394	0	36	901	530						Frog_fixed.avi	0
25828	1550	888.3453	521.2628	0.570388	0.4899592	637.4654	4.192838	0	904.1053	522.7408	0.4475885	0.5505508	641.6638	4.435248	0	36	896	522						Frog_fixed.avi	0
25845	1551	895.4106	511.6279	0.5705667	0.4898496	637.1132	4.187262	0	894.7067	543.2245	0.4477122	0.5500718	641.6779	4.392165	0	36	895	527						Frog_fixed.avi	0
25861	1552	887.7825	515.3846	0.5707527	0.489657	637.2537	4.182906	0	908.0713	518.2092	0.4478421	0.5501004	641.6788	4.428212	0	36	898	517						Frog_fixed.avi	0
25878	1553	893.8317	538.766	0.5710208	0.4893127	637.2366	4.160261	0	904.0773	524.5905	0.4480391	0.5498735	641.4454	4.443474	0	36	899	532						Frog_fixed.avi	0
25894	1554	883.6116	536.7382	0.5712634	0.4891465	637.2366	4.134679	0	907.5773	529.5546	0.4482294	0.5496272	641.4275	4.433948	0	36	896	533						Frog_fixed.avi	0
25911	1555	900.5045	521.0078	0.5715452	0.4892561	637.235	4.203719	0	910.3551	542.4758	0.4485135	0.5491042	641.3942	4.404856	0	36	905	532						Frog_fixed.avi	0
25928	1556	885.6296	533.3381	0.5717881	0.4891146	637.0145	4.164459	0	903.6292	526.3452	0.4487052	0.5490904	641.395	4.427098	0	36	895	530						Frog_fixed.avi	0
25944	1557	899.6405	509.596	0.5720953	0.4889807	636.8493	4.201043	0	899.3413	524.0931	0.4489406	0.5487965	641.3663	4.428865	0	36	899	517						Frog_fixed.avi	0
25961	1558	888.7269	523.3885	0.5723496	0.4887013	637.004	4.18715	0	896.7817	521.7771	0.4492075	0.5485079	641.3616	4.427663	0	36	893	523						Frog_fixed.avi	0
25978	1559	893.9243	525.1901	0.5726185	0.4884718	636.8954	4.186654	0	904.4681	527.7983	0.4494613	0.5482579	641.051	4.428351	0	36	899	526						Frog_fixed.avi	0
25994	1560	884.9566	520.3741	0.5728298	0.4883472	636.9559	4.18218	0	902.6425	523.058	0.449644	0.5480585	641.2757	4.435314	0	36	894	522						Frog_fixed.avi	0
26011	1561	898.2594	516.8472	0.5730717	0.4882432	636.8203	4.197028	0	904.7384	518.0197	0.4498388	0.5478246	641.283	4.425193	0	36	901	517						Frog_fixed.avi	0
26028	1562	890.2684	515.7519	0.5732083	0.4879426	636.8624	4.137872	0	908.5609	520.8464	0.4499929	0.5476391	641.0784	4.429129	0	36	899	518						Frog_fixed.avi	0
26044	1563	889.5389	518.7225	0.5733287	0.487974	636.8609	4.190182	0	898.0306	520.6378	0.4500784	0.5474615	641.0724	4.423703	0	36	894	520						Frog_fixed.avi	0
26061	1564	894.8738	525.6889	0.5734941	0.4876502	636.9175	4.144779	0	907.2755	519.1107	0.4501855	0.5473148	641.2324	4.434188	0	36	901	522						Frog_fixed.avi	0
26078	1565	-1280	-1024	-1	-1	-1	-1	4	-1280	-1024	-1	-1	-1	-1	4	36	0	0						Frog_fixed.avi	0
26094	1566	887.2336	521.9888	0.5736493	0.4876575	636.7812	4.179804	0	904.4565	515.3505	0.4503871	0.5470636	641.2442	4.43584	0	36	896	519						Frog_fixed.avi	0
26111	1567	882.4242	523.5484	0.5737255	0.4876375	636.83	4.18116	0	904.8474	521.4854	0.4504839	0.5469777	641.0309	4.434101	0	36	894	523						Frog_fixed.avi	0
26128	1568	884.663	527.779	0.5738558	0.4876205	636.8838	4.148574	0	901.3473	529.3744	0.4505767	0.5469505	641.0007	4.43889	0	36	893	529						Frog_fixed.avi	0
26144	1569	892.2767	520.7708	0.5739391	0.4876229	636.8929	4.159513	0	902.4144	520.7495	0.4506643	0.5469598	641.2233	4.431268	0	36	897	521						Frog_fixed.avi	0
26161	1570	896.7245	518.4016	0.5740359	0.4876455	636.8	4.178371	0	900.0413	525.7267	0.4507458	0.5470317	641.2034	4.422985	0	36	898	522						Frog_fixed.avi	0
26178	1571	898.0914	523.8556	0.574054	0.4876831	636.8644	4.168399	0	905.9395	522.4258	0.4507976	0.5470988	641.2744	4.416176	0	36	902	523						Frog_fixed.avi	0
26194	1572	897.8805	522.2268	0.5740592	0.4877863	636.9207	4.135561	0	904.3096	524.864	0.4508057	0.547247	641.3106	4.430381	0	36	901	524						Frog_fixed.avi	0
26211	1573	892.0222	516.9396	0.5739922	0.4880167	636.939	4.158336	0	892.4414	539.371	0.4507938	0.5472234	641.3286	4.381005	0	36	892	528						Frog_fixed.avi	0
26228	1574	893.8506	512.0635	0.5739789	0.4883187	637.1808	4.166932	0	901.3622	513.5597	0.4507715	0.5477531	641.3293	4.428078	0	36	898	513						Frog_fixed.avi	0
26244	1575	883.9324	538.4246	0.5739328	0.4882805	637.2198	4.110707	0	905.1378	522.5543	0.4507283	0.5480378	641.5756	4.423391	0	36	895	530						Frog_fixed.avi	0
26261	1576	892.2806	515.2949	0.5738309	0.4888387	637.2183	4.140369	0	899.5627	520.4481	0.450684	0.5483085	641.6244	4.417763	0	36	896	518						Frog_fixed.avi	0
26278	1577	893.3414	508.4666	0.5737744	0.4890851	637.3296	4.125759	0	903.804	514.3956	0.4506518	0.5485737	641.6062	4.420184	0	36	899	511						Frog_fixed.avi	0
26294	1578	891.5466	516.5151	0.5737188	0.4892393	637.223	4.124829	0	905.3534	518.9266	0.4506327	0.5487906	641.6934	4.416451	0	36	898	518						Frog_fixed.avi	0
26311	1579	902.5968	510.9135	0.5737153	0.489427	637.4808	4.11238	0	903.5964	511.4985	0.4505989	0.5489866	641.746	4.418855	0	36	903	511						Frog_fixed.avi	0
26328	1580	896.3083	509.7698	0.5736808	0.4896321	637.5501	4.107399	0	906.5171	509.4599	0.4505934	0.5491835	641.7931	4.403799	0	36	901	510						Frog_fixed.avi	0
26344	1581	900.0494	503.1477	0.5736563	0.4898514	637.4596	4.098756	0	912.9306	513.7215	0.4505959	0.5493575	641.9231	4.394807	0	36	906	508						Frog_fixed.avi	0
26361	1582	896.7574	511.5572	0.5736296	0.4900088	637.616	4.101695	0	902.9271	521.4477	0.4505662	0.5495431	642.1724	4.402158	0	36	900	517						Frog_fixed.avi	0
26378	1583	889.1023	525.4763	0.5735762	0.4901469	637.8709	4.099634	0	903.0201	525.0296	0.450555	0.5495555	642.1898	4.352702	0	36	896	525						Frog_fixed.avi	0
26394	1584	892.9196	516.5468	0.573508	0.490397	638.0643	4.072138	0	907.2753	516.209	0.4504835	0.5499313	642.1906	4.396455	0	36	900	516						Frog_fixed.avi	0
26411	1585	893.1213	505.92	0.5734323	0.4906219	638.1597	4.067364	0	904.9818	504.4214	0.4503635	0.5501168	642.3571	4.387359	0	36	899	505						Frog_fixed.avi	0
26428	1586	904.66	515.6434	0.5733526	0.490718	638.2457	4.048934	0	897.2743	537.3253	0.4502896	0.5499687	642.3458	4.323688	0	36	901	526						Frog_fixed.avi	0
26444	1587	902.2739	515.5862	0.5732166	0.4907822	638.0415	4.047286	0	911.4255	519.4338	0.4501739	0.5503821	642.3467	4.349349	0	36	907	518						Frog_fixed.avi	0
26461	1588	900.8502	518.8095	0.5730489	0.4908555	638.2669	4.03409	0	912.5461	514.7502	0.4500126	0.5505368	642.6381	4.354811	0	36	907	517						Frog_fixed.avi	0
26477	1589	900.962	528.6821	0.5729584	0.4909601	638.3384	4.020297	0	904.0985	515.7293	0.4498992	0.550705	642.8191	4.354399	0	36	903	522						Frog_fixed.avi	0
26494	1590	906.8646	514.5806	0.5728831	0.4912095	638.5057	4.022138	0	903.4252	520.0206	0.4498042	0.550948	642.6907	4.338062	0	36	905	517						Frog_fixed.avi	0
26511	1591	911.194	510.7974	0.5728302	0.4914786	638.5883	4.012958	0	901.8863	521.2709	0.4497544	0.5511866	642.7242	4.341762	0	36	907	516						Frog_fixed.avi	0
26527	1592	910.2569	524.4336	0.5727636	0.4916393	638.8361	4.038592	0	907.9767	517.7816	0.4497243	0.5514684	642.8367	4.347412	0	36	909	521						Frog_fixed.avi	0
26544	1593	901.1115	524.3525	0.5726973	0.4917876	638.7778	4.0192	0	927.3614	520.1485	0.4497069	0.5514014	642.8489	4.338316	0	36	914	522						Frog_fixed.avi	0
26561	1594	906.4054	518.1888	0.572656	0.4919418	638.9553	4.020636	0	914.4168	506.5373	0.449654	0.5518565	642.8499	4.361545	0	36	910	512						Frog_fixed.avi	0
26577	1595	906.6246	514.901	0.5726401	0.4920757	639.0117	4.028948	0	905.8259	514.6489	0.4496317	0.5519619	643.2051	4.361816	0	36	906	515						Frog_fixed.avi	0
26594	1596	912.1716	514.3149	0.5726205	0.4922655	639.0859	4.044915	0	908.3469	516.1608	0.4496153	0.5521203	643.3103	4.357262	0	36	910	515						Frog_fixed.avi	0
26611	1597	906.019	517.677	0.5726193	0.4923514	639.2182	4.03612	0	908.2031	511.8269	0.4496146	0.552219	643.3974	4.371852	0	36	907	515						Frog_fixed.avi	0
26627	1598	905.6383	519.2911	0.5726104	0.4924368	639.2371	4.037415	0	906.8595	512.0121	0.4496058	0.5522929	643.4581	4.370269	0	36	906	516						Frog_fixed.avi	0
26644	1599	907.58	514.3131	0.5726354	0.4925418	639.3359	4.033471	0	911.5581	499.885	0.4496261	0.5524454	643.4514	4.375996	0	36	910	507						Frog_fixed.avi	0
26661	1600	900.7192	520.9736	0.5726506	0.4927379	639.2977	4.032712	0	906.6389	504.3368	0.449641	0.5525546	643.4906	4.379006	0	36	904	513						Frog_fixed.avi	0
26677	1601	906.2938	518.918	0.5727055	0.4930188	639.4555	4.037934	0	906.2768	506.0949	0.4496609	0.5527231	643.5153	4.386722	0	36	906	513						Frog_fixed.avi	0
26694	1602	906.9589	530.1136	0.5727442	0.4929724	639.4818	4.004415	0	914.5613	503.4304	0.449718	0.5529262	643.6304	4.36568	0	36	911	517						Frog_fixed.avi	0
26711	1603	907.3152	524.811	0.572754	0.4933855	639.4803	4.05537	0	917.5771	513.715	0.4497699	0.5530774	643.6058	4.400777	0	36	912	519						Frog_fixed.avi	0
26727	1604	910.5572	517.2042	0.57277	0.4936157	639.6329	4.043524	0	913.5704	504.8141	0.4497827	0.5532861	643.67	4.391151	0	37	912	511						Frog_fixed.avi	0
26744	1605	904.0681	433.0043	0.5727151	0.4934894	639.9109	4.068202	0	930.4771	433.7532	0.4498554	0.5530913	644.0082	4.433958	0	37	917	433						Frog_fixed.avi	0
26761	1606	913.36	484.6645	0.572682	0.4935781	639.997	4.0762	0	917.2698	481.2906	0.4498884	0.5529214	644.055	4.38998	0	37	915	483						Frog_fixed.avi	0
26777	1607	917.7578	435.0567	0.5726481	0.4938099	639.9958	4.089292	0	922.0934	454.0023	0.449826	0.553329	644.0559	4.429968	0	37	920	445						Frog_fixed.avi	0
26794	1608	916.5371	457.0273	0.5725956	0.4938899	640.0333	4.096352	0	917.3373	478.3986	0.4497362	0.5531705	644.1616	4.373699	0	37	917	468						Frog_fixed.avi	0
26811	1609	908.489	469.1473	0.5724772	0.4937462	640.0745	4.038971	0	925.8179	456.7885	0.4496614	0.5535366	644.1625	4.420029	0	37	917	463						Frog_fixed.avi	0
26827	1610	912.4002	459.6674	0.572356	0.4938608	640.0745	4.071264	0	924.2953	453.3945	0.4495671	0.5537116	644.5309	4.425078	0	37	918	457						Frog_fixed.avi	0
26844	1611	905.4668	471.029	0.5722316	0.4941707	640.0729	4.110336	0	925.4778	457.6414	0.4494648	0.5538921	644.4682	4.426571	0	37	915	464						Frog_fixed.avi	0
26861	1612	913.8592	463.3615	0.5721408	0.4944119	640.2477	4.08942	0	930.0319	459.4281	0.4493877	0.5541163	644.4819	4.446399	0	37	922	461						Frog_fixed.avi	0
26877	1613	917.0583	449.1911	0.5719958	0.4946598	640.3328	4.096061	0	924.0247	457.3769	0.4492402	0.5543515	644.6337	4.449376	0	37	921	453						Frog_fixed.avi	0
26894	1614	904.5843	456.4044	0.5717884	0.4947824	640.3379	4.123412	0	927.5251	448.863	0.4491096	0.5545835	644.754	4.443043	0	37	916	453						Frog_fixed.avi	0
26911	1615	909.8343	464.7579	0.5716638	0.4948701	640.2855	4.1151	0	926.9013	456.3625	0.4489535	0.5547674	644.6275	4.490621	0	37	918	461						Frog_fixed.avi	0
26927	1616	910.3052	461.6035	0.5714554	0.4949564	640.4609	4.14956	0	923.3426	467.6659	0.4487991	0.5546889	644.6298	4.431852	0	37	917	465						Frog_fixed.avi	0
26944	1617	907.7802	458.8898	0.571246	0.4949759	640.4453	4.129311	0	925.629	463.9848	0.4486381	0.5550288	644.6307	4.45309	0	37	917	461						Frog_fixed.avi	0
26961	1618	919.6951	463.2347	0.5710924	0.4949917	640.377	4.150415	0	934.921	457.894	0.4484582	0.5551032	644.7579	4.464164	0	37	927	461						Frog_fixed.avi	0
26977	1619	904.0591	462.4208	0.5708514	0.4950175	640.5541	4.138913	0	922.677	461.4011	0.4482863	0.5551741	645.004	4.453707	0	37	913	462						Frog_fixed.avi	0
26994	1620	915.1547	461.641	0.5706764	0.4950442	640.4755	4.130967	0	931.5891	450.1912	0.4481263	0.5553108	645.0281	4.485217	0	37	923	456						Frog_fixed.avi	0
27010	1621	907.6489	453.0284	0.5704898	0.4951073	640.6026	4.144418	0	935.4947	456.6786	0.4479994	0.5554431	644.934	4.474483	0	37	922	455						Frog_fixed.avi	0
27027	1622	909.3029	475.5409	0.5703621	0.4949749	640.6006	4.112927	0	936.3428	466.9609	0.4479103	0.5553572	644.9244	4.444083	0	37	923	471						Frog_fixed.avi	0
27044	1623	912.5242	461.9846	0.5702038	0.4952424	640.5989	4.149842	0	929.3835	457.0512	0.447727	0.5557184	644.9254	4.4655	0	37	921	460						Frog_fixed.avi	0
27060	1624	915.7118	456.5955	0.5701253	0.4952607	640.4805	4.141999	0	931.0739	462.6095	0.4476295	0.5557395	645.1116	4.462152	0	37	923	460						Frog_fixed.avi	0
27077	1625	913.4384	454.8822	0.5700511	0.4952511	640.6224	4.152756	0	932.6538	456.5805	0.4475475	0.5557623	645.0618	4.467955	0	37	923	456						Frog_fixed.avi	0
27094	1626	908.4509	456.756	0.569977	0.4952067	640.5975	4.161474	0	926.124	458.7122	0.4474566	0.5557432	644.8615	4.459356	0	37	917	458						Frog_fixed.avi	0
27110	1627	906.4745	461.8972	0.5699397	0.4952403	640.6392	4.119039	0	936.1828	459.3426	0.4474276	0.5557369	644.8483	4.449545	0	37	921	461						Frog_fixed.avi	0
27127	1628	906.9946	462.4711	0.5699354	0.4952966	640.6633	4.145835	0	929.9529	460.2104	0.4474183	0.5557925	644.9009	4.464324	0	37	918	461						Frog_fixed.avi	0
27144	1629	913.1167	452.0527	0.5699891	0.4954887	640.7977	4.152667	0	933.0514	463.1551	0.4474387	0.5558766	644.9019	4.46044	0	37	923	458						Frog_fixed.avi	0
27160	1630	913.2521	459.581	0.5700887	0.4953514	640.7975	4.121502	0	936.1902	455.9115	0.4475113	0.5559507	645.1373	4.465239	0	37	925	458						Frog_fixed.avi	0
27177	1631	908.194	459.9756	0.57015	0.495665	640.7958	4.160434	0	931.4642	456.8102	0.4475949	0.5560505	645.189	4.473944	0	37	920	458						Frog_fixed.avi	0
27194	1632	911.4603	455.6374	0.5702263	0.4957413	640.56	4.175621	0	932.9851	457.22	0.4476815	0.5560662	645.2951	4.480938	0	37	922	456						Frog_fixed.avi	0
27210	1633	907.5837	459.4195	0.5703351	0.4957999	640.7858	4.1918	0	934.8337	454.8304	0.4477605	0.5561027	645.2268	4.489245	0	37	921	457						Frog_fixed.avi	0
27227	1634	911.6834	460.2904	0.5704325	0.4958518	640.7944	4.159264	0	934.0534	458.0237	0.447862	0.5561188	645.273	4.474849	0	37	923	459						Frog_fixed.avi	0
27244	1635	911.6354	461.0509	0.5705552	0.4958643	640.7767	4.179562	0	934.9612	461.927	0.4479644	0.5560967	645.306	4.49419	0	37	923	461						Frog_fixed.avi	0
27260	1636	909.8757	455.5886	0.5706722	0.4957749	640.6835	4.155053	0	933.8928	447.9968	0.4480969	0.556009	645.3539	4.504604	0	37	922	452						Frog_fixed.avi	0
27277	1637	911.1625	452.6914	0.5707798	0.4957862	640.877	4.159336	0	919.517	457.537	0.4482322	0.555763	645.3626	4.434924	0	37	915	455						Frog_fixed.avi	0
27294	1638	900.8746	445.265	0.570876	0.4959449	641.0275	4.182509	0	938.2755	437.1413	0.4483363	0.5560934	645.3635	4.479408	0	37	920	441						Frog_fixed.avi	0
27310	1639	907.0938	439.6644	0.5709963	0.4961852	641.1172	4.184631	0	926.8634	444.1509	0.4484271	0.5562712	645.5001	4.50789	0	37	917	442						Frog_fixed.avi	0
27327	1640	898.8824	443.8253	0.5710965	0.4963624	641.025	4.165324	0	937.8132	434.3345	0.4485586	0.556456	645.4685	4.505817	0	37	918	439						Frog_fixed.avi	0
27344	1641	910.4538	442.3601	0.5712059	0.496455	640.8046	4.154683	0	933.7208	440.6883	0.448671	0.556522	645.5729	4.501459	0	37	922	442						Frog_fixed.avi	0
27360	1642	909.2196	451.3673	0.5712957	0.496319	640.8104	4.117506	0	924.4874	469.1161	0.4487663	0.5563285	645.5922	4.46778	0	37	917	460						Frog_fixed.avi	0
27377	1643	913.5177	443.8925	0.5714527	0.4966668	640.8088	4.192163	0	925.1068	446.9898	0.4488719	0.556711	645.5932	4.494136	0	37	919	445						Frog_fixed.avi	0
27393	1644	898.4402	445.0325	0.5715728	0.4967618	641.1891	4.171241	0	933.2543	444.9128	0.4490407	0.5567687	645.5884	4.502449	0	37	916	445						Frog_fixed.avi	0
27410	1645	908.861	460.9725	0.5717217	0.496615	641.1781	4.107585	0	932.396	458.6555	0.4491782	0.5565711	645.6108	4.502294	0	37	921	460						Frog_fixed.avi	0
27427	1646	911.8203	449.7703	0.5718419	0.4969276	641.1765	4.160242	0	934.7229	441.1145	0.4492814	0.5568828	645.6118	4.499918	0	37	923	445						Frog_fixed.avi	0
27443	1647	913.1179	435.1018	0.57199	0.4970987	641.3972	4.180755	0	921.8855	454.8993	0.4494199	0.5569412	645.8381	4.487394	0	37	918	445						Frog_fixed.avi	0
27460	1648	901.7883	449.3362	0.5721176	0.4971878	641.2905	4.163301	0	928.3127	450.3946	0.4495693	0.5569891	645.7631	4.493901	0	37	915	450						Frog_fixed.avi	0
27477	1649	907.8285	441.2469	0.5723009	0.4973089	641.1995	4.181072	0	928.6395	444.7269	0.449724	0.5570951	645.7725	4.475229	0	37	918	443						Frog_fixed.avi	0
27493	1650	909.3222	451.345	0.5724667	0.4973985	641.4222	4.163186	0	925.087	452.6869	0.4498932	0.5571193	645.9282	4.473934	0	37	917	452						Frog_fixed.avi	0
27510	1651	904.9543	445.8031	0.5726649	0.497532	641.5272	4.137215	0	934.6154	448.2262	0.4501204	0.5571373	645.8672	4.467402	0	37	920	447						Frog_fixed.avi	0
27527	1652	912.5373	442.3146	0.5728492	0.4975733	641.4761	4.158175	0	926.9471	453.2937	0.4502576	0.5571284	645.9422	4.449999	0	37	920	448						Frog_fixed.avi	0
27543	1653	899.0919	441.5197	0.5730163	0.4976264	641.6114	4.102448	0	924.5376	448.5259	0.4504503	0.5570969	646.0968	4.457973	0	37	912	445						Frog_fixed.avi	0
27560	1654	911.0706	440.6193	0.5732129	0.4976914	641.6497	4.117093	0	933.6161	445.1963	0.4506665	0.557112	646.0322	4.458503	0	37	922	443						Frog_fixed.avi	0
27577	1655	911.8909	436.9773	0.5734212	0.4978125	641.6976	4.136323	0	931.4819	446.2326	0.4508376	0.5571306	646.2906	4.441451	0	37	922	442						Frog_fixed.avi	0
27593	1656	900.4147	441.0849	0.5735534	0.4979647	641.8116	4.120785	0	925.843	452.0002	0.4510034	0.5571697	646.2968	4.447302	0	37	913	447						Frog_fixed.avi	0
27610	1657	904.8047	454.9325	0.573738	0.497868	641.803	4.058996	0	930.6013	444.2918	0.4511815	0.5572941	646.2201	4.447388	0	37	918	450						Frog_fixed.avi	0
27627	1658	910.5246	460.6506	0.5739471	0.4979827	641.803	4.09296	0	927.4822	451.251	0.4513389	0.557354	646.3179	4.440412	0	37	919	456						Frog_fixed.avi	0
27643	1659	897.7863	446.9178	0.5740628	0.4984063	641.8015	4.112984	0	924.901	457.1712	0.4515038	0.5574471	646.5133	4.445424	0	37	911	452						Frog_fixed.avi	0
27660	1660	905.0751	447.0031	0.5742638	0.4985452	642.0069	4.128359	0	926.4582	457.1671	0.4516899	0.5575044	646.2144	4.442445	0	37	916	452						Frog_fixed.avi	0
27677	1661	903.0933	441.5506	0.5744861	0.4987215	641.8954	4.143833	0	924.144	457.0258	0.451855	0.5573149	646.2078	4.428826	0	37	914	449						Frog_fixed.avi	0
27693	1662	904.4688	435.9252	0.5746766	0.4987443	642.0088	4.14628	0	922.9197	460.9157	0.4520802	0.5575136	646.2089	4.447766	0	37	914	448						Frog_fixed.avi	0
27710	1663	902.1808	443.7173	0.5749369	0.4986924	641.9336	4.159488	0	925.4133	463.3076	0.4523147	0.5571392	646.5012	4.429206	0	37	914	454						Frog_fixed.avi	0
27727	1664	891.61	460.4545	0.5751493	0.4982632	641.9559	4.096217	0	916.7203	447.477	0.4524857	0.5571602	646.5023	4.464713	0	37	904	454						Frog_fixed.avi	0
27743	1665	907.3044	437.397	0.5754274	0.4982305	641.9545	4.14586	0	926.8112	462.584	0.4527181	0.556697	646.4857	4.455009	0	37	917	450						Frog_fixed.avi	0
27760	1666	898.2346	451.5616	0.5755711	0.4980833	642.012	4.16147	0	926.6907	447.5973	0.4528782	0.5566999	646.4868	4.481224	0	37	912	450						Frog_fixed.avi	0
27777	1667	-1280	-1024	-1	-1	-1	-1	4	-1280	-1024	-1	-1	-1	-1	4	37	0	0						Frog_fixed.avi	0
27793	1668	903.5515	441.2491	0.5759877	0.4980486	641.9916	4.174827	0	927.0682	462.3137	0.4532762	0.5562907	646.4766	4.454802	0	37	915	452						Frog_fixed.avi	0
27810	1669	896.1846	452.7588	0.576079	0.4981378	642.0603	4.185922	0	915.2635	448.2849	0.4533253	0.5565968	646.4777	4.502719	0	37	906	451						Frog_fixed.avi	0
27827	1670	898.198	436.6371	0.5762153	0.4983292	642.1561	4.196867	0	920.207	470.5112	0.4534643	0.5564366	646.2219	4.463653	0	37	909	454						Frog_fixed.avi	0
27843	1671	895.7361	450.1958	0.5763303	0.4984916	642.1221	4.204437	0	923.8246	453.2257	0.4535798	0.5567968	646.223	4.496662	0	37	910	452						Frog_fixed.avi	0
27860	1672	909.1113	438.7491	0.5764685	0.4987209	642.1121	4.215507	0	918.1721	462.8186	0.4536587	0.5568783	646.5192	4.50814	0	37	914	451						Frog_fixed.avi	0
27877	1673	913.8708	499.144	0.5765389	0.4988325	642.1483	4.150981	0	916.6487	491.6489	0.4538903	0.5570375	646.4618	4.470467	0	38	915	495						Frog_fixed.avi	0
27893	1674	898.9944	535.4395	0.5766297	0.4992176	642.1483	4.197115	0	914.6819	522.4017	0.454061	0.5574909	646.4629	4.535334	0	38	907	529						Frog_fixed.avi	0
27910	1675	895.5787	520.9442	0.5768229	0.4995526	642.1469	4.209421	0	917.0239	524.3856	0.4542084	0.5575109	646.3629	4.540705	0	38	906	523						Frog_fixed.avi	0
27926	1676	892.5499	539.6759	0.5770666	0.4994365	642.1821	4.170945	0	909.6006	554.1957	0.4543682	0.5572634	646.3513	4.476263	0	38	901	547						Frog_fixed.avi	0
27943	1677	896.4408	529.6094	0.5772486	0.4997371	642.1808	4.248538	0	912.3892	526.5491	0.4545758	0.5575907	646.3524	4.528448	0	38	904	528						Frog_fixed.avi	0
27960	1678	897.8757	538.3063	0.5774954	0.4998287	642.0973	4.232402	0	913.8669	537.2599	0.4547558	0.5576183	646.4194	4.5536	0	38	906	538						Frog_fixed.avi	0
27976	1679	898.9393	533.1728	0.5776615	0.4997777	642.1227	4.195415	0	911.4711	531.7811	0.454912	0.5576693	646.5067	4.56022	0	38	905	532						Frog_fixed.avi	0
27993	1680	888.4991	545.8441	0.577832	0.499853	642.1227	4.185277	0	913.1941	527.2842	0.4550489	0.5577288	646.5488	4.559987	0	38	901	537						Frog_fixed.avi	0
28010	1681	898.9791	546.2703	0.5779389	0.4999508	642.1227	4.198634	0	913.174	520.3762	0.4551418	0.5577612	646.5978	4.567431	0	38	906	533						Frog_fixed.avi	0
28026	1682	903.6561	537.3414	0.5780181	0.4999565	642.1227	4.200664	0	909.2883	527.1436	0.4551764	0.557749	646.64	4.564416	0	38	906	532						Frog_fixed.avi	0
28043	1683	-1280	-1024	-1	-1	-1	-1	4	-1280	-1024	-1	-1	-1	-1	4		0	0						Frog_fixed.avi	0
28060	1684	-1280	-1024	-1	-1	-1	-1	4	-1280	-1024	-1	-1	-1	-1	4		0	0						Frog_fixed.avi	0
28076	1685	-1280	-1024	-1	-1	-1	-1	4	-1280	-1024	-1	-1	-1	-1	4		0	0						Frog_fixed.avi	0
28093	1686	-1280	-1024	-1	-1	-1	-1	4	-1280	-1024	-1	-1	-1	-1	4		0	0						Frog_fixed.avi	0
28110	1687	-1280	-1024	-1	-1	-1	-1	4	-1280	-1024	-1	-1	-1	-1	4		0	0						Frog_fixed.avi	0
28126	1688	-1280	-1024	-1	-1	-1	-1	4	-1280	-1024	-1	-1	-1	-1	4		0	0						Frog_fixed.avi	0
28143	1689	-1280	-1024	-1	-1	-1	-1	4	-1280	-1024	-1	-1	-1	-1	4		0	0						Frog_fixed.avi	0
28160	1690	-1280	-1024	-1	-1	-1	-1	4	-1280	-1024	-1	-1	-1	-1	4		0	0						Frog_fixed.avi	0
28176	1691	-1280	-1024	-1	-1	-1	-1	4	-1280	-1024	-1	-1	-1	-1	4		0	0						Frog_fixed.avi	0
28193	1692	-1280	-1024	-1	-1	-1	-1	4	-1280	-1024	-1	-1	-1	-1	4		0	0						Frog_fixed.avi	0
28210	1693	-1280	-1024	-1	-1	-1	-1	4	-1280	-1024	-1	-1	-1	-1	4		0	0						Frog_fixed.avi	0
28226	1694	-1280	-1024	-1	-1	-1	-1	4	-1280	-1024	-1	-1	-1	-1	4		0	0						Frog_fixed.avi	0
28243	1695	-1280	-1024	-1	-1	-1	-1	4	-1280	-1024	-1	-1	-1	-1	4		0	0						Frog_fixed.avi	0
28260	1696	-1280	-1024	-1	-1	-1	-1	4	-1280	-1024	-1	-1	-1	-1	4		0	0						Frog_fixed.avi	0
28276	1697	-1280	-1024	-1	-1	-1	-1	4	-1280	-1024	-1	-1	-1	-1	4		0	0						Frog_fixed.avi	0
28293	1698	-1280	-1024	-1	-1	-1	-1	4	-1280	-1024	-1	-1	-1	-1	4		0	0						Frog_fixed.avi	0
28310	1699	-1280	-1024	-1	-1	-1	-1	4	-1280	-1024	-1	-1	-1	-1	4		0	0						Frog_fixed.avi	0
28326	1700	-1280	-1024	-1	-1	-1	-1	4	-1280	-1024	-1	-1	-1	-1	4		0	0						Frog_fixed.avi	0
28343	1701	-1280	-1024	-1	-1	-1	-1	4	-1280	-1024	-1	-1	-1	-1	4		0	0						Frog_fixed.avi	0
28360	1702	-1280	-1024	-1	-1	-1	-1	4	-1280	-1024	-1	-1	-1	-1	4		0	0						Frog_fixed.avi	0
28376	1703	-1280	-1024	-1	-1	-1	-1	4	-1280	-1024	-1	-1	-1	-1	4		0	0						Frog_fixed.avi	0
28393	1704	-1280	-1024	-1	-1	-1	-1	4	-1280	-1024	-1	-1	-1	-1	4		0	0						Frog_fixed.avi	0
28410	1705	877.8832	525.4296	0.5785365	0.4983943	642.3412	4.236341	0	886.5308	517.8419	0.4556257	0.5557533	646.0305	4.538191	0	39	882	522						Frog_fixed.avi	0
28426	1706	872.8864	501.4785	0.5785236	0.4984567	641.3766	4.290565	0	899.8016	501.7659	0.4554996	0.5561195	646.0328	4.591395	0	39	886	502						Frog_fixed.avi	0
28443	1707	864.5037	523.117	0.5785031	0.4979374	641.3792	4.211886	0	893.7194	513.0142	0.455546	0.5557767	645.6144	4.554682	0	39	879	518						Frog_fixed.avi	0
28460	1708	874.5712	515.927	0.57849	0.4978469	641.3792	4.22879	0	881.2939	509.3769	0.4554391	0.5556841	645.571	4.590862	0	39	878	513						Frog_fixed.avi	0
28476	1709	-1280	-1024	-1	-1	-1	-1	4	-1280	-1024	-1	-1	-1	-1	4	39	0	0						Frog_fixed.avi	0
28493	1710	882.8574	515.8412	0.5783967	0.4974187	641.3792	4.240714	0	886.1958	510.7953	0.4552847	0.5553388	645.5573	4.56614	0	39	885	513						Frog_fixed.avi	0
28509	1711	874.4586	521.0419	0.5783384	0.4971218	641.3792	4.238742	0	885.5378	517.5439	0.4551913	0.5550695	645.2991	4.568112	0	39	880	519						Frog_fixed.avi	0
28526	1712	-1280	-1024	-1	-1	-1	-1	4	-1280	-1024	-1	-1	-1	-1	4	39	0	0						Frog_fixed.avi	0
28543	1713	-1280	-1024	-1	-1	-1	-1	4	-1280	-1024	-1	-1	-1	-1	4	39	0	0						Frog_fixed.avi	0
28559	1714	-1280	-1024	-1	-1	-1	-1	4	-1280	-1024	-1	-1	-1	-1	4	39	0	0						Frog_fixed.avi	0
28576	1715	836.4802	501.3881	0.5781913	0.4960429	640.3068	4.299075	0	-1280	-1024	-1	-1	-1	-1	4	40	836	501						Frog_fixed.avi	0
28593	1716	825.5536	505.7622	0.5782165	0.4956053	640.355	4.257426	0	847.3386	533.2375	0.4552049	0.5533435	644.6329	4.540862	0	40	836	519						Frog_fixed.avi	0
28609	1717	824.733	512.917	0.5782236	0.4952239	640.2938	4.283258	0	834.4202	536.129	0.4552176	0.5530888	644.6329	4.530583	0	40	830	525						Frog_fixed.avi	0
28626	1718	825.1599	510.6345	0.5782266	0.4949208	640.1589	4.289305	0	840.1823	523.9583	0.4552171	0.5529355	644.6329	4.54232	0	40	833	517						Frog_fixed.avi	0
28643	1719	824.1235	504.9225	0.5782121	0.4947055	640.1006	4.264123	0	837.865	506.1961	0.4551589	0.5529482	644.634	4.58491	0	40	831	506						Frog_fixed.avi	0
28659	1720	827.7885	522.0613	0.5782086	0.4941224	640.1048	4.234962	0	836.0199	520.692	0.4550873	0.5527079	644.1932	4.57302	0	40	832	521						Frog_fixed.avi	0
28676	1721	833.0593	510.2798	0.5780736	0.4940614	640.1035	4.285015	0	831.6702	542.7024	0.4550378	0.5522667	644.18	4.514644	0	40	832	526						Frog_fixed.avi	0
28693	1722	-1280	-1024	-1	-1	-1	-1	4	-1280	-1024	-1	-1	-1	-1	4	40	0	0						Frog_fixed.avi	0
28709	1723	-1280	-1024	-1	-1	-1	-1	4	-1280	-1024	-1	-1	-1	-1	4	40	0	0						Frog_fixed.avi	0
28726	1724	823.6204	515.164	0.5777124	0.493284	639.7779	4.292225	0	837.7471	519.5354	0.4545955	0.5519499	644.1811	4.575744	0	40	831	517						Frog_fixed.avi	0
28743	1725	-1280	-1024	-1	-1	-1	-1	4	-1280	-1024	-1	-1	-1	-1	4	40	0	0						Frog_fixed.avi	0
28759	1726	820.7971	515.2593	0.577617	0.4927506	639.6639	4.268205	0	834.1454	532.3143	0.4545518	0.5513514	643.7615	4.538336	0	40	827	524						Frog_fixed.avi	0
28776	1727	819.7339	522.0319	0.5776426	0.492248	639.3553	4.249236	0	840.2664	516.9258	0.4545077	0.5513169	643.7626	4.578288	0	40	830	519						Frog_fixed.avi	0
28793	1728	-1280	-1024	-1	-1	-1	-1	4	-1280	-1024	-1	-1	-1	-1	4		0	0						Frog_fixed.avi	0
28809	1729	-1280	-1024	-1	-1	-1	-1	4	-1280	-1024	-1	-1	-1	-1	4		0	0						Frog_fixed.avi	0
28826	1730	-1280	-1024	-1	-1	-1	-1	4	-1280	-1024	-1	-1	-1	-1	4		0	0						Frog_fixed.avi	0
28843	1731	-1280	-1024	-1	-1	-1	-1	4	-1280	-1024	-1	-1	-1	-1	4		0	0						Frog_fixed.avi	0
28859	1732	-1280	-1024	-1	-1	-1	-1	4	-1280	-1024	-1	-1	-1	-1	4		0	0						Frog_fixed.avi	0
28876	1733	-1280	-1024	-1	-1	-1	-1	4	-1280	-1024	-1	-1	-1	-1	4		0	0						Frog_fixed.avi	0
28893	1734	-1280	-1024	-1	-1	-1	-1	4	-1280	-1024	-1	-1	-1	-1	4		0	0						Frog_fixed.avi	0
28909	1735	-1280	-1024	-1	-1	-1	-1	4	-1280	-1024	-1	-1	-1	-1	4		0	0						Frog_fixed.avi	0
28926	1736	832.0432	523.6975	0.5775008	0.489428	638.4687	4.211939	0	845.6464	530.3325	0.4542722	0.548817	642.6689	4.540042	0	41	839	527						Frog_fixed.avi	0
28943	1737	831.7493	526.4976	0.5774448	0.4892779	638.4673	4.219303	0	850.4333	538.3749	0.4542493	0.5483043	642.6616	4.500438	0	41	841	532						Frog_fixed.avi	0
28959	1738	-1280	-1024	-1	-1	-1	-1	4	-1280	-1024	-1	-1	-1	-1	4	41	0	0						Frog_fixed.avi	0
28976	1739	-1280	-1024	-1	-1	-1	-1	4	-1280	-1024	-1	-1	-1	-1	4	41	0	0						Frog_fixed.avi	0
28993	1740	838.1075	516.6561	0.577519	0.4882985	638.3781	4.201546	0	847.3555	524.166	0.4542035	0.5478727	642.5594	4.522855	0	41	843	520						Frog_fixed.avi	0
29009	1741	829.6388	504.1726	0.5775241	0.4883986	638.3768	4.234732	0	851.2067	528.0007	0.4542733	0.5477238	642.4457	4.499881	0	41	840	516						Frog_fixed.avi	0
29026	1742	842.0476	510.884	0.5776376	0.4879964	638.2914	4.202445	0	854.7894	522.9879	0.4543152	0.5474979	642.44	4.498368	0	41	848	517						Frog_fixed.avi	0
29043	1743	-1280	-1024	-1	-1	-1	-1	4	-1280	-1024	-1	-1	-1	-1	4	41	0	0						Frog_fixed.avi	0
29059	1744	845.9756	525.285	0.5778767	0.4873825	638.4218	4.207474	0	853.7755	525.6266	0.454406	0.5469658	642.44	4.510773	0	41	850	525						Frog_fixed.avi	0
29076	1745	858.0077	495.4147	0.5777521	0.4873345	638.4204	4.246723	0	871.3942	514.3317	0.4543889	0.5466978	642.3383	4.498693	0	42	865	505						Frog_fixed.avi	0
29092	1746	886.1927	469.015	0.577536	0.4870284	638.2272	4.220729	0	908.2312	493.6402	0.4543431	0.5463375	642.3467	4.471378	0	42	897	481						Frog_fixed.avi	0
29109	1747	881.5618	485.6407	0.5775639	0.4868889	638.1182	4.232063	0	906.4904	499.5769	0.4543466	0.5462177	642.312	4.486934	0	42	894	493						Frog_fixed.avi	0
29126	1748	884.6371	472.2491	0.577621	0.4868262	638.0328	4.224	0	912.7463	511.6435	0.4543988	0.5458658	642.2999	4.432046	0	42	899	492						Frog_fixed.avi	0
29142	1749	894.5819	477.3071	0.5777026	0.4867982	638.081	4.221019	0	904.513	495.4721	0.4544222	0.5460534	642.3008	4.480616	0	42	900	486						Frog_fixed.avi	0
29159	1750	905.5364	484.0039	0.577841	0.486546	638.0707	4.180914	0	903.5774	497.0046	0.4544704	0.5460185	642.2991	4.483486	0	42	905	491						Frog_fixed.avi	0
29176	1751	903.7827	491.6573	0.5779183	0.4865246	638.0707	4.177876	0	917.786	508.4412	0.4546069	0.5457062	642.2723	4.447962	0	42	911	500						Frog_fixed.avi	0
29192	1752	896.5421	477.7935	0.5779527	0.4866793	638.0693	4.191905	0	916.9343	502.2107	0.4546673	0.5458308	642.2732	4.464452	0	42	907	490						Frog_fixed.avi	0
29209	1753	887.55	487.4557	0.5780179	0.4864037	638.1974	4.165352	0	907.7184	502.6404	0.4547247	0.5457338	642.2658	4.490264	0	42	898	495						Frog_fixed.avi	0
29226	1754	883.437	488.7391	0.5780697	0.4863023	638.1974	4.159592	0	918.8809	494.8257	0.4547941	0.5457097	642.3685	4.498545	0	42	901	492						Frog_fixed.avi	0
29242	1755	887.5274	471.1213	0.578115	0.4866262	638.1961	4.212963	0	920.2176	494.7494	0.4548506	0.5457339	642.3594	4.510592	0	42	904	483						Frog_fixed.avi	0
29259	1756	889.6725	477.891	0.5781332	0.4866886	638.1681	4.216322	0	916.5486	508.4215	0.4548866	0.5456024	642.3737	4.456173	0	42	903	493						Frog_fixed.avi	0
29276	1757	882.8231	480.7203	0.5781265	0.4867944	638.1534	4.210685	0	914.2399	490.0575	0.4548695	0.5459704	642.3746	4.480311	0	42	899	485						Frog_fixed.avi	0
29292	1758	893.6378	487.8253	0.5781232	0.4869587	638.3117	4.216047	0	911.2104	497.6095	0.4548425	0.5460992	642.4526	4.47274	0	42	902	493						Frog_fixed.avi	0
29309	1759	888.4716	479.5827	0.5780605	0.4872055	638.3212	4.209468	0	915.4181	498.99	0.454817	0.5462797	642.4897	4.494452	0	42	902	489						Frog_fixed.avi	0
29326	1760	890.7555	478.4226	0.5780274	0.4874876	638.3256	4.248424	0	912.8809	496.7701	0.4547949	0.5465134	642.4946	4.502881	0	42	902	488						Frog_fixed.avi	0
29342	1761	893.2225	488.0135	0.577987	0.4876499	638.4206	4.19099	0	919.0115	517.11	0.4548006	0.546518	642.493	4.469154	0	42	906	503						Frog_fixed.avi	0
29359	1762	896.2735	483.035	0.5779862	0.4879123	638.4661	4.232499	0	914.7857	503.1437	0.4548003	0.5470041	642.4939	4.495413	0	42	906	493						Frog_fixed.avi	0
29376	1763	888.7535	482.1253	0.578	0.4882425	638.4919	4.190027	0	910.7645	500.4988	0.4548209	0.5472869	642.6437	4.504413	0	42	900	491						Frog_fixed.avi	0
29392	1764	892.2845	482.9079	0.5780325	0.4884396	638.5699	4.20211	0	909.1844	500.1706	0.454854	0.5475522	642.6569	4.499318	0	42	901	492						Frog_fixed.avi	0
29409	1765	888.2001	484.3967	0.5780904	0.4887254	638.817	4.233216	0	908.8887	503.7044	0.4549177	0.5478222	642.7184	4.497224	0	42	899	494						Frog_fixed.avi	0
29426	1766	887.8589	491.999	0.5781593	0.4888232	638.8356	4.194194	0	916.8839	498.2643	0.4549763	0.5479699	642.7324	4.460303	0	42	902	495						Frog_fixed.avi	0
29442	1767	889.0681	486.5566	0.5782183	0.4893522	638.8343	4.248783	0	909.3208	499.819	0.4550966	0.5484744	642.7334	4.498818	0	42	899	493						Frog_fixed.avi	0
29459	1768	891.8653	486.6026	0.5782828	0.4896254	639.0968	4.230821	0	912.0316	501.1568	0.4551686	0.5486955	643.2061	4.509151	0	42	902	494						Frog_fixed.avi	0
29476	1769	889.5584	481.9066	0.5783616	0.4899256	639.0866	4.250352	0	908.5977	498.8604	0.4552228	0.5489023	643.2468	4.51581	0	42	899	490						Frog_fixed.avi	0
29492	1770	897.8464	506.6192	0.5784709	0.4898492	639.0833	4.197536	0	918.1133	511.1838	0.4553483	0.5488561	643.2277	4.477235	0	42	908	509						Frog_fixed.avi	0
29509	1771	896.9824	504.7569	0.5785141	0.4899925	639.0833	4.203585	0	917.7965	501.8224	0.4553853	0.5491505	643.2288	4.506152	0	42	907	503						Frog_fixed.avi	0
29525	1772	891.9084	486.6094	0.5786094	0.4904592	639.082	4.246333	0	918.9324	520.0718	0.4554537	0.5490201	643.3744	4.477628	0	42	905	503						Frog_fixed.avi	0
29542	1773	898.8928	486.6722	0.5787414	0.4906838	639.6034	4.233343	0	918.1078	503.7763	0.4555402	0.5493391	643.3754	4.511475	0	42	909	495						Frog_fixed.avi	0
29559	1774	894.9908	487.2249	0.5788378	0.4908265	639.7001	4.260755	0	913.5214	513.3726	0.4556285	0.549166	643.6978	4.503763	0	42	904	500						Frog_fixed.avi	0
29575	1775	895.9279	487.3303	0.5789894	0.4910434	639.7508	4.235584	0	906.3927	508.8939	0.4557308	0.5495545	643.6988	4.523335	0	42	901	498						Frog_fixed.avi	0
29592	1776	-1280	-1024	-1	-1	-1	-1	4	-1280	-1024	-1	-1	-1	-1	4	42	0	0						Frog_fixed.avi	0
29609	1777	-1280	-1024	-1	-1	-1	-1	4	-1280	-1024	-1	-1	-1	-1	4	42	0	0						Frog_fixed.avi	0
29626	1778	894.9836	489.9709	0.5795102	0.4920147	639.7491	4.263198	0	908.3105	506.5134	0.4562216	0.5502602	643.7047	4.53235	0	42	902	498						Frog_fixed.avi	0
29642	1779	900.3543	485.1337	0.5797269	0.492358	640.032	4.243038	0	919.7643	502.2835	0.456413	0.5504549	644.1762	4.511045	0	42	910	494						Frog_fixed.avi	0
29659	1780	894.0143	487.1491	0.579857	0.4925079	640.0866	4.278649	0	918.5149	501.3781	0.4565798	0.5506051	644.1841	4.521501	0	42	906	494						Frog_fixed.avi	0
29675	1781	891.8683	512.4645	0.5800305	0.4924192	640.0782	4.206839	0	923.6061	506.507	0.456729	0.5507014	644.3682	4.510844	0	42	908	509						Frog_fixed.avi	0
29692	1782	-1280	-1024	-1	-1	-1	-1	4	-1280	-1024	-1	-1	-1	-1	4	42	0	0						Frog_fixed.avi	0
29709	1783	896.2908	487.0187	0.580366	0.4929205	640.0782	4.219802	0	910.152	512.0305	0.4570734	0.5509302	644.3737	4.525685	0	42	903	500						Frog_fixed.avi	0
29725	1784	892.8088	505.9124	0.5805433	0.4930633	640.0782	4.213822	0	913.2122	506.4854	0.4572439	0.5510292	644.5352	4.533844	0	42	903	506						Frog_fixed.avi	0
29742	1785	899.7419	492.0924	0.5807879	0.4934724	640.0771	4.272267	0	916.2409	505.5589	0.4574365	0.5511589	644.6529	4.511946	0	42	908	499						Frog_fixed.avi	0
29759	1786	897.3665	485.7616	0.5809997	0.4937718	640.627	4.279713	0	917.0382	502.2909	0.457655	0.5513068	644.6239	4.555977	0	42	907	494						Frog_fixed.avi	0
29775	1787	-1280	-1024	-1	-1	-1	-1	4	-1280	-1024	-1	-1	-1	-1	4	42	0	0						Frog_fixed.avi	0
29792	1788	895.4482	494.5865	0.5814257	0.4941552	640.6168	4.266063	0	913.5088	512.4846	0.4580378	0.5515603	644.6436	4.520231	0	42	904	504						Frog_fixed.avi	0
29809	1789	905.8137	487.2492	0.5816127	0.4943734	640.7074	4.280768	0	916.3949	503.0162	0.4582072	0.5516934	644.6964	4.526469	0	42	911	495						Frog_fixed.avi	0
29825	1790	881.2606	452.5144	0.5818237	0.4943799	640.6336	4.290466	0	911.4728	470.9832	0.4584815	0.551564	644.8954	4.540191	0	42	896	462						Frog_fixed.avi	0
29842	1791	889.6209	480.4395	0.5819959	0.4945076	640.9505	4.269044	0	913.3251	497.1926	0.458715	0.5513763	644.928	4.499869	0	42	901	489						Frog_fixed.avi	0
29859	1792	-1280	-1024	-1	-1	-1	-1	4	-1280	-1024	-1	-1	-1	-1	4	42	0	0						Frog_fixed.avi	0
29875	1793	886.3326	461.8292	0.5823733	0.4948906	640.9489	4.27473	0	902.1169	482.5942	0.4590192	0.5518492	644.9291	4.536842	0	42	894	472						Frog_fixed.avi	0
29892	1794	891.3748	463.8848	0.5825258	0.4950138	641.0531	4.260447	0	908.8423	485.7683	0.4591838	0.551969	645.03	4.532586	0	42	900	475						Frog_fixed.avi	0
29909	1795	892.5266	452.4798	0.582631	0.4952188	641.1544	4.28013	0	905.6561	495.9348	0.459285	0.5518597	645.0651	4.494151	0	42	899	474						Frog_fixed.avi	0
29925	1796	893.0255	460.0473	0.5827166	0.4954289	641.1769	4.250766	0	915.0166	474.5824	0.4593748	0.5521946	645.0662	4.539918	0	42	904	467						Frog_fixed.avi	0
29942	1797	896.1836	457.2048	0.582804	0.4955788	640.9551	4.268538	0	899.6625	482.8894	0.459434	0.552312	645.3834	4.529747	0	42	898	470						Frog_fixed.avi	0
29959	1798	-1280	-1024	-1	-1	-1	-1	4	-1280	-1024	-1	-1	-1	-1	4	42	0	0						Frog_fixed.avi	0
29975	1799	893.4989	471.3068	0.5829828	0.4957812	640.9526	4.244686	0	912.4033	499.7352	0.4596681	0.5522601	645.3759	4.486099	0	42	903	486						Frog_fixed.avi	0
29992	1800	-1280	-1024	-1	-1	-1	-1	4	-1280	-1024	-1	-1	-1	-1	4	42	0	0						Frog_fixed.avi	0
30008	1801	895.1804	475.0325	0.5831444	0.4960439	641.2582	4.242012	0	907.0346	482.3947	0.4598286	0.5526879	645.3771	4.501906	0	42	901	479						Frog_fixed.avi	0
30025	1802	891.6782	456.4189	0.5832335	0.4962385	641.5284	4.242298	0	904.1633	489.3939	0.4598942	0.5527405	645.6326	4.505483	0	42	898	473						Frog_fixed.avi	0
30042	1803	888.4335	458.6459	0.5832921	0.4963313	641.4589	4.230351	0	903.4214	483.1599	0.4599622	0.552802	645.6489	4.522305	0	42	896	471						Frog_fixed.avi	0
30058	1804	894.6646	468.1404	0.5833626	0.4962127	641.4595	4.178221	0	899.3737	501.9876	0.4600446	0.5526318	645.6509	4.452501	0	42	897	485						Frog_fixed.avi	0
30075	1805	898.6826	463.1729	0.5833511	0.496475	641.4585	4.220971	0	902.9602	476.5779	0.4600281	0.5529132	645.6522	4.504338	0	42	901	470						Frog_fixed.avi	0
30092	1806	892.027	457.2395	0.5833112	0.4965182	641.7431	4.199251	0	911.2054	482.538	0.4599949	0.5529122	645.8443	4.528973	0	42	902	470						Frog_fixed.avi	0
30108	1807	888.2076	462.815	0.5832568	0.4964984	641.644	4.212465	0	903.0083	497.3722	0.4599427	0.5526723	645.86	4.480904	0	42	896	480						Frog_fixed.avi	0
30125	1808	886.2833	455.5742	0.5831906	0.4964372	641.6931	4.210389	0	905.0416	484.5282	0.4598378	0.5528029	645.8613	4.510239	0	42	896	470						Frog_fixed.avi	0
30142	1809	893.6999	476.2122	0.5831476	0.4961631	641.6987	4.161206	0	914.535	483.6999	0.459746	0.5527164	646.0618	4.483443	0	42	904	480						Frog_fixed.avi	0
30158	1810	898.6971	463.3589	0.5830557	0.4962554	641.6976	4.193062	0	907.8268	506.9101	0.4597049	0.5523873	646.062	4.454621	0	42	903	485						Frog_fixed.avi	0
30175	1811	902.8793	484.0318	0.5830346	0.4960048	641.7971	4.140637	0	906.1685	484.3936	0.4595947	0.5526553	646.0632	4.478849	0	42	905	484						Frog_fixed.avi	0
30192	1812	904.3488	466.4314	0.5829623	0.4961152	641.7971	4.140305	0	899.1626	482.661	0.4595011	0.5527323	645.8514	4.477186	0	42	902	475						Frog_fixed.avi	0
30208	1813	896.621	472.7828	0.5828576	0.4963951	641.7961	4.168057	0	900.8462	484.0827	0.459464	0.552797	645.8884	4.466042	0	42	899	478						Frog_fixed.avi	0
30225	1814	894.9073	470.0923	0.5828177	0.4964847	641.9305	4.164995	0	910.5475	478.5999	0.4594471	0.5529441	646.1046	4.47445	0	42	903	474						Frog_fixed.avi	0
30242	1815	886.9358	469.7307	0.582739	0.4965682	641.837	4.153596	0	899.9871	503.0752	0.4594319	0.5528439	646.1271	4.423899	0	42	893	486						Frog_fixed.avi	0
30258	1816	-1280	-1024	-1	-1	-1	-1	4	-1280	-1024	-1	-1	-1	-1	4	42	0	0						Frog_fixed.avi	0
30275	1817	891.1187	480.2118	0.5826478	0.4966009	641.822	4.142854	0	910.0938	496.6476	0.4593256	0.552904	646.1271	4.422138	0	42	901	488						Frog_fixed.avi	0
30292	1818	898.7355	479.1286	0.5826076	0.4966083	641.9259	4.127131	0	905.8147	485.1523	0.4592256	0.5531397	646.1283	4.4306	0	42	902	482						Frog_fixed.avi	0
30308	1819	903.5794	477.5055	0.5825481	0.4966863	641.9502	4.143072	0	896.4929	500.5624	0.4591289	0.5529726	645.9822	4.40686	0	42	900	489						Frog_fixed.avi	0
30325	1820	906.7529	481.1351	0.5824699	0.4965858	641.9711	4.081579	0	906.084	479.1083	0.4590455	0.5533174	645.9834	4.444482	0	42	906	480						Frog_fixed.avi	0
30342	1821	893.3788	478.0909	0.5823483	0.4967197	641.9711	4.050056	0	896.3879	484.7079	0.4589459	0.5534258	646.0982	4.441233	0	42	895	481						Frog_fixed.avi	0
30358	1822	895.0292	466.2892	0.5822209	0.4971207	641.97	4.097994	0	896.6871	490.1914	0.4588713	0.5535141	646.0945	4.434277	0	42	896	478						Frog_fixed.avi	0
30375	1823	896.8036	471.8592	0.5821331	0.4972549	641.9245	4.103374	0	906.6871	504.1664	0.4588237	0.5534592	646.0947	4.395782	0	42	902	488						Frog_fixed.avi	0
30392	1824	906.9227	471.8473	0.5820603	0.4972966	641.949	4.096344	0	906.3477	495.817	0.4586965	0.5535305	646.0947	4.388908	0	42	907	484						Frog_fixed.avi	0
30408	1825	909.6755	475.4022	0.5819633	0.497349	642.0009	4.105856	0	896.0977	504.045	0.4585633	0.5537052	646.0947	4.386801	0	42	903	490						Frog_fixed.avi	0
30425	1826	901.6052	474.4493	0.581786	0.497415	642.0233	4.116137	0	907.4001	480.0936	0.4584884	0.5541261	646.0959	4.438746	0	42	905	477						Frog_fixed.avi	0
30442	1827	896.3886	480.5784	0.5816447	0.4974687	641.942	4.071211	0	902.9679	483.8464	0.458362	0.5542613	646.1138	4.448162	0	42	900	482						Frog_fixed.avi	0
30458	1828	905.045	482.8021	0.5815278	0.4975486	641.9296	4.102585	0	920.8239	495.0909	0.4582786	0.5542442	646.0956	4.412997	0	42	913	489						Frog_fixed.avi	0
30475	1829	898.4449	484.1774	0.5813302	0.4974533	641.9759	4.061662	0	902.3895	481.1019	0.4580809	0.5546829	646.0969	4.43718	0	42	900	483						Frog_fixed.avi	0
30492	1830	898.5455	479.6306	0.5811023	0.4977318	641.9748	4.109179	0	900.2421	484.6583	0.4578891	0.5549018	646.1265	4.453149	0	42	899	482						Frog_fixed.avi	0
30508	1831	905.8523	475.607	0.5809026	0.4977637	641.9583	4.114152	0	913.5536	478.4683	0.4577546	0.5550188	646.1733	4.450592	0	42	910	477						Frog_fixed.avi	0
30525	1832	897.7727	476.923	0.5807253	0.4976307	641.9644	4.057416	0	904.7903	479.2764	0.4575287	0.5551044	646.4025	4.462655	0	42	901	478						Frog_fixed.avi	0
30542	1833	906.5565	464.7865	0.5805408	0.4979393	641.9632	4.138843	0	900.5779	485.0602	0.4573619	0.5552037	646.1831	4.473017	0	42	904	475						Frog_fixed.avi	0
30558	1834	908.6063	475.4527	0.5803958	0.4977644	641.9272	4.095611	0	910.9741	482.8098	0.4572299	0.555341	646.3616	4.466329	0	42	910	479						Frog_fixed.avi	0
30575	1835	906.8704	473.853	0.580202	0.4977652	641.9272	4.098618	0	908.2166	485.2993	0.4570982	0.55537	646.3442	4.476854	0	42	908	480						Frog_fixed.avi	0
30591	1836	902.0923	468.2603	0.5800702	0.4979785	641.926	4.14231	0	907.0999	496.154	0.4569927	0.5552688	646.3431	4.44872	0	42	905	482						Frog_fixed.avi	0
30608	1837	912.329	467.2458	0.5799919	0.4980101	642.005	4.154575	0	914.737	486.231	0.4568903	0.5555527	646.3443	4.506158	0	42	914	477						Frog_fixed.avi	0
30625	1838	906.9545	467.1806	0.5798809	0.4980479	642.0964	4.135777	0	914.0152	479.1221	0.4568051	0.5556876	646.2808	4.500846	0	42	910	473						Frog_fixed.avi	0
30641	1839	901.397	477.5301	0.579838	0.4978589	642.0859	4.118444	0	917.1433	501.0997	0.4567916	0.5554191	646.2533	4.457806	0	42	909	489						Frog_fixed.avi	0
30658	1840	906.0702	465.5854	0.579793	0.498054	642.0847	4.168546	0	918.5931	497.0346	0.4567615	0.5554098	646.2533	4.473244	0	42	912	481						Frog_fixed.avi	0
30675	1841	906.7913	476.5047	0.5798315	0.4977526	642.1033	4.14714	0	918.7843	477.6238	0.4567332	0.5555335	646.2545	4.522218	0	42	913	477						Frog_fixed.avi	0
30691	1842	903.2491	460.9761	0.5798289	0.4978154	642.1021	4.190351	0	914.3833	485.256	0.4566982	0.5553551	646.437	4.521811	0	42	909	473						Frog_fixed.avi	0
30708	1843	-1280	-1024	-1	-1	-1	-1	4	-1280	-1024	-1	-1	-1	-1	4	42	0	0						Frog_fixed.avi	0
30725	1844	897.598	452.218	0.5798827	0.4976737	642.2291	4.20708	0	910.2295	466.554	0.4567502	0.5551621	646.434	4.531889	0	42	904	459						Frog_fixed.avi	0
30741	1845	908.9645	438.6717	0.579896	0.4977008	642.3222	4.201887	0	912.9278	461.3004	0.4568385	0.5551363	646.3565	4.524232	0	42	911	450						Frog_fixed.avi	0
30758	1846	912.598	437.3044	0.5799695	0.4979492	642.4041	4.228357	0	921.0541	456.7134	0.4568628	0.5552821	646.6241	4.544219	0	42	917	447						Frog_fixed.avi	0
30775	1847	910.786	442.3085	0.5800635	0.4978083	642.4105	4.155841	0	920.1464	459.0436	0.4569008	0.555321	646.6669	4.54063	0	42	915	451						Frog_fixed.avi	0
30791	1848	918.5355	437.4215	0.5800822	0.4980406	642.4094	4.232316	0	920.6497	472.7737	0.4569598	0.5550808	646.6681	4.531145	0	42	920	455						Frog_fixed.avi	0
30808	1849	918.4395	430.5267	0.5801228	0.4980413	642.3042	4.234637	0	915.401	470.1222	0.4569915	0.5550175	646.6681	4.510843	0	42	917	450						Frog_fixed.avi	0
30825	1850	908.3384	432.6232	0.5801949	0.4980043	642.5613	4.2211	0	912.8778	471.4352	0.457031	0.5549332	646.6681	4.518832	0	42	911	452						Frog_fixed.avi	0
30841	1851	905.0805	451.3685	0.5802541	0.4977964	642.5898	4.193149	0	906.5652	469.7325	0.4571091	0.5548362	646.6681	4.518364	0	42	906	461						Frog_fixed.avi	0
30858	1852	902.0723	445.5511	0.5803189	0.4978118	642.5898	4.204321	0	912.505	447.9391	0.4571889	0.5550847	646.6693	4.604224	0	42	907	447						Frog_fixed.avi	0
30875	1853	909.8914	433.4158	0.5803749	0.4980893	642.5886	4.249741	0	908.5857	455.9283	0.457211	0.555163	646.9691	4.566259	0	42	909	445						Frog_fixed.avi	0
30891	1854	-1280	-1024	-1	-1	-1	-1	4	-1280	-1024	-1	-1	-1	-1	4	42	0	0						Frog_fixed.avi	0
30908	1855	916.29	432.8693	0.5808204	0.4982759	645.2001	4.229459	0	905.2938	455.3087	0.4572396	0.5554982	646.9167	4.5684	0	42	911	444						Frog_fixed.avi	0
30925	1856	909.1906	427.1512	0.5804043	0.4986693	645.199	4.28538	0	912.6492	451.4894	0.4572067	0.5556874	646.9036	4.56584	0	42	911	439						Frog_fixed.avi	0
30941	1857	910.3125	431.123	0.5802668	0.4987605	642.8117	4.253916	0	915.7632	444.7274	0.4571462	0.5557626	647.0659	4.619262	0	42	913	438						Frog_fixed.avi	0
30958	1858	-1280	-1024	-1	-1	-1	-1	4	-1280	-1024	-1	-1	-1	-1	4	42	0	0						Frog_fixed.avi	0
30975	1859	-1280	-1024	-1	-1	-1	-1	4	-1280	-1024	-1	-1	-1	-1	4	42	0	0						Frog_fixed.avi	0
30991	1860	-1280	-1024	-1	-1	-1	-1	4	-1280	-1024	-1	-1	-1	-1	4	42	0	0						Frog_fixed.avi	0
31008	1861	-1280	-1024	-1	-1	-1	-1	4	-1280	-1024	-1	-1	-1	-1	4	42	0	0						Frog_fixed.avi	0
31025	1862	907.3192	454.3141	0.5797785	0.4979698	642.7996	4.174392	0	922.5573	453.3833	0.45676	0.5555659	647.08	4.565734	0	42	915	454						Frog_fixed.avi	0
31041	1863	908.541	443.6415	0.5796172	0.4981516	642.7983	4.225366	0	919.1543	449.6434	0.4566506	0.5556787	646.9969	4.57	0	42	914	447						Frog_fixed.avi	0
31058	1864	904.4236	452.4885	0.5794686	0.4982047	642.7321	4.218829	0	926.3541	441.3943	0.4565502	0.5557727	647.1087	4.566353	0	42	915	447						Frog_fixed.avi	0
31075	1865	908.7594	429.8246	0.5793343	0.4985209	642.5143	4.229406	0	920.7205	445.9495	0.4564466	0.556165	646.8069	4.539103	0	42	915	438						Frog_fixed.avi	0
31091	1866	907.188	446.6805	0.5791816	0.4984117	642.7247	4.161893	0	918.8422	461.5448	0.4563327	0.5560917	646.8928	4.513668	0	42	913	454						Frog_fixed.avi	0
31108	1867	910.0508	442.6846	0.5790423	0.4985083	642.5187	4.158777	0	911.3577	465.3495	0.4561857	0.5562769	646.981	4.515504	0	42	911	454						Frog_fixed.avi	0
31125	1868	902.2191	443.8685	0.5788589	0.4985638	642.6858	4.165466	0	912.9438	461.3247	0.4560603	0.5564076	647.1795	4.499825	0	42	908	453						Frog_fixed.avi	0
31141	1869	909.1879	438.7691	0.5787367	0.4986513	642.7374	4.138257	0	918.7384	469.7859	0.4559736	0.5565388	647.055	4.458208	0	42	914	454						Frog_fixed.avi	0
31158	1870	907.6366	431.4801	0.578612	0.4987691	642.5439	4.120069	0	919.8792	463.6793	0.4558789	0.5566511	646.9178	4.456935	0	42	914	448						Frog_fixed.avi	0
31174	1871	901.1134	450.4507	0.5785634	0.4988473	642.4893	4.116866	0	916.9681	458.4578	0.4558395	0.5567761	646.89	4.430562	0	42	909	454						Frog_fixed.avi	0
31191	1872	908.0329	452.3037	0.5785535	0.4989401	642.4622	4.079995	0	922.9199	454.4691	0.4558437	0.5569134	646.9125	4.432703	0	42	915	453						Frog_fixed.avi	0
31208	1873	906.3828	454.9314	0.5785874	0.4989933	642.4771	4.074355	0	917.3544	461.8826	0.4559062	0.5570179	646.9589	4.416862	0	42	912	458						Frog_fixed.avi	0
31224	1874	897.7826	467.8618	0.5786596	0.4987861	642.4736	3.98142	0	908.7913	463.3836	0.456002	0.5571059	646.9579	4.382463	0	42	903	466						Frog_fixed.avi	0
31241	1875	902.4896	450.0143	0.5787942	0.4990179	642.4724	4.023997	0	914.988	458.6782	0.4561155	0.5571408	647.069	4.364162	0	42	909	454						Frog_fixed.avi	0
31258	1876	903.4374	442.0674	0.5788985	0.4990022	642.8711	4.035136	0	915.122	455.7341	0.4562223	0.5571342	646.9933	4.35983	0	42	909	449						Frog_fixed.avi	0
31274	1877	904.3289	446.3803	0.5790156	0.4989529	642.5967	4.013403	0	912.585	466.5794	0.456337	0.5571053	646.8848	4.322951	0	42	908	456						Frog_fixed.avi	0
31291	1878	897.3249	444.5768	0.5790731	0.498939	642.4572	3.994542	0	913.7859	462.6147	0.4564016	0.5570933	646.8704	4.310628	0	42	906	454						Frog_fixed.avi	0
31308	1879	905.8865	444.8332	0.5791134	0.498971	642.4829	3.971402	0	908.7559	465.8012	0.4564151	0.5571179	646.9312	4.315958	0	42	907	455						Frog_fixed.avi	0
31324	1880	900.1832	453.9571	0.5791494	0.4990348	642.6906	3.979795	0	909.1702	466.314	0.4564173	0.5571681	646.9587	4.302432	0	42	905	460						Frog_fixed.avi	0
31341	1881	902.1237	450.5267	0.5791673	0.4991461	642.6959	3.956783	0	914.6713	448.8842	0.4564289	0.5573081	646.9791	4.299509	0	42	908	450						Frog_fixed.avi	0
31358	1882	896.4772	445.9749	0.579211	0.4993	642.7035	3.946425	0	914.5294	461.0697	0.4564697	0.5573722	646.9303	4.285993	0	42	906	454						Frog_fixed.avi	0
31374	1883	899.1516	442.8515	0.5793135	0.4994988	642.9021	3.925937	0	916.4716	462.9413	0.456554	0.5574504	647.1041	4.273225	0	42	908	453						Frog_fixed.avi	0
31391	1884	903.7728	430.9888	0.5794414	0.4996087	642.8488	3.913661	0	900.9569	473.8925	0.4566472	0.5575027	646.9808	4.285303	0	42	902	452						Frog_fixed.avi	0
31408	1885	902.798	435.0087	0.5795878	0.499648	642.5575	3.901516	0	911.3541	468.0919	0.4568374	0.5574978	646.9255	4.272245	0	42	907	452						Frog_fixed.avi	0
31424	1886	902.8439	442.6972	0.579771	0.4996324	642.8326	3.902169	0	922.3544	457.7767	0.4569935	0.5574419	647.1656	4.243583	0	42	913	450						Frog_fixed.avi	0
31441	1887	906.8293	436.2704	0.5799694	0.4996166	642.7963	3.899784	0	910.3936	461.4144	0.4571294	0.5573683	647.1057	4.258842	0	42	909	449						Frog_fixed.avi	0
31458	1888	904.5869	442.5418	0.5801624	0.4996233	642.7263	3.924471	0	914.6066	469.4188	0.4573415	0.5572483	646.9163	4.244236	0	42	910	456						Frog_fixed.avi	0
31474	1889	904.4693	437.3802	0.58034	0.4996381	642.9416	3.886588	0	913.2543	467.2514	0.4574712	0.5571991	646.9807	4.251379	0	42	909	452						Frog_fixed.avi	0
31491	1890	903.3934	440.7219	0.5804795	0.4997075	642.733	3.902062	0	910.4252	460.9235	0.4576024	0.5571809	647.0497	4.242627	0	42	907	451						Frog_fixed.avi	0
31507	1891	906.5921	444.5438	0.5806275	0.4997917	642.4965	3.882657	0	908.649	467.4173	0.457729	0.5572058	646.8563	4.234811	0	42	908	456						Frog_fixed.avi	0
31524	1892	907.684	449.4586	0.5807568	0.4999298	642.6867	3.894746	0	906.8588	459.9654	0.4578342	0.5573331	646.6086	4.246199	0	42	907	455						Frog_fixed.avi	0
31541	1893	894.9744	448.4937	0.5808644	0.5000604	642.6267	3.904755	0	916.6071	462.3507	0.4579504	0.5573728	646.7714	4.24218	0	42	906	455						Frog_fixed.avi	0
31557	1894	907.2169	443.2746	0.5810022	0.5002164	642.5663	3.925978	0	921.6752	463.9792	0.4580571	0.5574387	646.8842	4.233317	0	42	914	454						Frog_fixed.avi	0
31574	1895	906.4279	439.6642	0.581121	0.5002931	642.4348	3.893896	0	918.0541	464.0858	0.4581488	0.5574502	646.8864	4.220058	0	42	912	452						Frog_fixed.avi	0
31591	1896	904.7977	445.4577	0.5812302	0.500293	642.5671	3.89706	0	909.8806	463.267	0.4582283	0.5574261	646.7349	4.252274	0	42	907	454						Frog_fixed.avi	0
31607	1897	898.0873	450.9471	0.5813081	0.5001915	642.62	3.901666	0	910.9014	457.9067	0.4583254	0.5573729	646.4974	4.258211	0	42	904	454						Frog_fixed.avi	0
31624	1898	895.6635	446.962	0.5813786	0.500096	642.4579	3.904027	0	918.6692	465.2053	0.4584104	0.5572145	646.6659	4.258956	0	42	907	456						Frog_fixed.avi	0
31641	1899	901.4661	441.1847	0.5814661	0.4999518	642.5083	3.90224	0	914.1675	471.4908	0.4584589	0.5570939	646.584	4.255766	0	42	908	456						Frog_fixed.avi	0
31657	1900	905.4247	451.4018	0.5815271	0.4998052	642.2932	3.909755	0	912.7838	466.489	0.4584982	0.5569496	646.5824	4.254084	0	42	909	459						Frog_fixed.avi	0
31674	1901	907.8867	444.1845	0.5815623	0.4997239	642.2274	3.912813	0	917.131	470.1761	0.4585333	0.5568194	646.5448	4.25636	0	42	913	457						Frog_fixed.avi	0
31691	1902	908.819	440.4071	0.5815862	0.4996818	642.1224	3.927672	0	917.7664	466.6608	0.4585601	0.5567579	646.4349	4.258924	0	42	913	454						Frog_fixed.avi	0
31707	1903	911.9512	443.1919	0.5816016	0.4996138	642.075	3.930211	0	924.3926	462.2187	0.458569	0.5566665	646.4418	4.272355	0	42	918	453						Frog_fixed.avi	0
31724	1904	908.8434	437.6033	0.581618	0.4995595	641.9946	3.954736	0	921.3315	454.6949	0.4585768	0.5565751	646.3467	4.278518	0	42	915	446						Frog_fixed.avi	0
31741	1905	906.5859	442.4573	0.5816438	0.4994663	641.9594	3.96013	0	922.7074	453.5512	0.4585872	0.5564983	646.2091	4.287222	0	42	915	448						Frog_fixed.avi	0
31757	1906	910.5513	431.7786	0.5816544	0.4993653	641.9262	3.926671	0	921.2631	468.2505	0.4585934	0.5563629	646.1284	4.2859	0	42	916	450						Frog_fixed.avi	0
31774	1907	909.2889	431.5003	0.5816876	0.4992653	641.863	3.934536	0	920.5655	468.8906	0.4585997	0.5562553	646.0786	4.289412	0	42	915	450						Frog_fixed.avi	0
31791	1908	905.2021	445.8465	0.5817041	0.4990501	641.7057	3.976059	0	913.8611	480.514	0.4586127	0.5560831	646.0217	4.30816	0	42	910	463						Frog_fixed.avi	0
31807	1909	904.7578	441.6362	0.5817346	0.4988864	641.5526	3.973794	0	920.2204	466.8472	0.4586549	0.5559317	645.9133	4.323968	0	42	912	454						Frog_fixed.avi	0
31824	1910	903.1848	449.9594	0.5818102	0.4985651	641.6144	3.972062	0	922.467	460.1009	0.4587204	0.5557221	645.6622	4.316402	0	42	913	455						Frog_fixed.avi	0
31841	1911	910.3599	447.3009	0.5818646	0.4982211	641.3337	3.99448	0	914.8929	468.8849	0.4587322	0.5553839	645.568	4.319417	0	42	913	458						Frog_fixed.avi	0
31857	1912	908.2755	445.803	0.5819038	0.4979652	641.3187	3.994862	0	926.8247	464.5185	0.4587763	0.5550621	645.6307	4.351205	0	42	918	455						Frog_fixed.avi	0
31874	1913	903.582	447.4449	0.5819468	0.4975082	641.264	4.016553	0	921.155	464.5142	0.4587725	0.5547115	645.4162	4.329251	0	42	912	456						Frog_fixed.avi	0
31891	1914	903.6188	440.0079	0.5819908	0.4972417	641.1885	4.008183	0	928.9017	469.1274	0.4588017	0.5544115	645.4139	4.345622	0	42	916	455						Frog_fixed.avi	0
31907	1915	901.6669	446.5585	0.5820079	0.4969632	641.0657	4.014732	0	921.9363	469.5341	0.4587761	0.5542111	645.2865	4.36023	0	42	912	458						Frog_fixed.avi	0
31924	1916	908.865	444.1741	0.5820063	0.4968313	641.0376	4.024397	0	922.7766	464.4841	0.458775	0.5541023	645.1063	4.346308	0	42	916	454						Frog_fixed.avi	0
31941	1917	905.947	451.0461	0.5820127	0.4967167	640.8715	4.009701	0	917.7737	471.2163	0.4587432	0.5539883	645.0619	4.36719	0	42	912	461						Frog_fixed.avi	0
31957	1918	901.9933	459.545	0.5820393	0.4964194	640.8658	3.975408	0	919.0992	472.5428	0.4587305	0.5539377	644.9669	4.367822	0	42	911	466						Frog_fixed.avi	0
31974	1919	901.7432	440.4219	0.5820448	0.4963127	640.8658	3.995349	0	925.3777	467.7872	0.4587204	0.5538209	644.8143	4.39405	0	42	914	454						Frog_fixed.avi	0
31991	1920	904.3167	447.3477	0.5820922	0.4961675	640.8658	4.014826	0	925.582	467.7038	0.4587186	0.5536122	644.7916	4.39501	0	42	915	458						Frog_fixed.avi	0
32007	1921	904.7101	445.4451	0.5820881	0.4960279	640.8647	4.069476	0	922.2015	469.2101	0.4587332	0.5533757	644.7711	4.38949	0	42	913	457						Frog_fixed.avi	0
32024	1922	914.3301	441.302	0.5821794	0.4957047	640.5496	4.087507	0	919.8363	469.222	0.4587831	0.5530108	644.6899	4.39322	0	42	917	455						Frog_fixed.avi	0
32041	1923	910.1693	436.8697	0.582271	0.4954151	640.3098	4.079182	0	917.5097	472.8789	0.4588602	0.5526469	644.6926	4.404469	0	42	914	455						Frog_fixed.avi	0
32057	1924	909.6924	450.0789	0.5823582	0.4950049	640.3384	4.103884	0	923.627	461.6073	0.4589812	0.5523279	644.6013	4.429364	0	42	917	456						Frog_fixed.avi	0
32074	1925	906.0575	436.1804	0.5824903	0.4948035	640.3316	4.098976	0	940.4454	467.864	0.4591353	0.5518106	644.5886	4.384021	0	42	923	452						Frog_fixed.avi	0
32090	1926	911.1796	447.7278	0.5826472	0.4945193	640.1638	4.110386	0	922.2413	469.9739	0.4591647	0.5517813	644.5898	4.429007	0	42	917	459						Frog_fixed.avi	0
32107	1927	914.5432	441.8743	0.5827676	0.4943608	640.1179	4.091419	0	923.3252	474.206	0.4592714	0.5515674	644.3496	4.428628	0	42	919	458						Frog_fixed.avi	0
32124	1928	903.7485	451.1245	0.58285	0.4941911	640.0526	4.106006	0	923.4485	466.9393	0.4593676	0.5513662	644.1859	4.450613	0	42	914	459						Frog_fixed.avi	0
32140	1929	900.965	451.5559	0.5829253	0.4940607	639.9218	4.123034	0	917.9877	465.9088	0.4594063	0.551179	644.1258	4.445457	0	42	909	459						Frog_fixed.avi	0
32157	1930	902.5182	438.1178	0.5829728	0.4938957	639.7512	4.123162	0	930.4374	481.0343	0.4595355	0.5507636	644.0922	4.405789	0	42	916	460						Frog_fixed.avi	0
32174	1931	910.0922	443.6665	0.5830544	0.493613	639.7642	4.137016	0	924.6827	460.4489	0.4595194	0.5508352	644.0934	4.474561	0	42	917	452						Frog_fixed.avi	0
32190	1932	-1280	-1024	-1	-1	-1	-1	4	-1280	-1024	-1	-1	-1	-1	4	42	0	0						Frog_fixed.avi	0
32207	1933	914.9567	442.9174	0.5831877	0.4931985	639.4992	4.111722	0	926.7765	475.6151	0.4596584	0.5501941	643.7371	4.441911	0	42	921	459						Frog_fixed.avi	0
32224	1934	914.9197	446.5951	0.5832302	0.4929336	639.5031	4.140275	0	930.7724	460.7325	0.4596805	0.5502592	643.7383	4.460641	0	42	923	454						Frog_fixed.avi	0
32240	1935	908.9204	453.9796	0.5832447	0.4927604	639.5279	4.141143	0	927.8204	461.0191	0.4596771	0.5501185	643.651	4.485953	0	42	918	457						Frog_fixed.avi	0
32257	1936	915.361	449.807	0.5832375	0.4925283	639.4378	4.171938	0	932.8561	462.0665	0.4596722	0.5499002	643.5796	4.496123	0	42	924	456						Frog_fixed.avi	0
32274	1937	910.1676	444.7801	0.5832182	0.4923334	639.3774	4.179313	0	928.0448	467.6989	0.4596477	0.5496289	643.5322	4.497468	0	42	919	456						Frog_fixed.avi	0
32290	1938	-1280	-1024	-1	-1	-1	-1	4	-1280	-1024	-1	-1	-1	-1	4	42	0	0						Frog_fixed.avi	0
32307	1939	910.571	445.4866	0.5831147	0.4916975	638.9854	4.223176	0	929.2671	464.7982	0.459614	0.5489984	643.5236	4.475129	0	42	920	455						Frog_fixed.avi	0
32324	1940	911.3651	441.0731	0.5830557	0.491539	638.9136	4.185717	0	926.897	458.5168	0.4594879	0.5490438	643.5247	4.509228	0	42	919	450						Frog_fixed.avi	0
32340	1941	906.8209	448.4908	0.5829544	0.4912999	638.9655	4.186751	0	927.0201	458.3398	0.4593872	0.5488709	643.007	4.519859	0	42	917	453						Frog_fixed.avi	0
32357	1942	913.1156	442.9723	0.5828477	0.4910885	638.9067	4.199205	0	917.8182	468.854	0.4592792	0.5485279	643.0098	4.498736	0	42	915	456						Frog_fixed.avi	0
32374	1943	911.9425	451.3554	0.5827589	0.4908442	638.9737	4.177382	0	926.4272	465.3737	0.4592188	0.5483247	643.0098	4.502013	0	42	919	458						Frog_fixed.avi	0
32390	1944	913.2173	453.4312	0.5827217	0.490367	638.9702	4.147136	0	929.6223	455.9312	0.4591131	0.5483494	643.0109	4.545993	0	42	921	455						Frog_fixed.avi	0
32407	1945	916.3988	457.3342	0.5826713	0.4900978	638.9702	4.209102	0	933.3993	449.7502	0.459012	0.5481367	642.9333	4.546142	0	42	925	454						Frog_fixed.avi	0
32424	1946	-1280	-1024	-1	-1	-1	-1	4	-1280	-1024	-1	-1	-1	-1	4	42	0	0						Frog_fixed.avi	0
32440	1947	915.7869	443.0342	0.5824814	0.489833	638.9691	4.221746	0	935.9985	466.6062	0.4588808	0.5474298	642.9141	4.52247	0	42	926	455						Frog_fixed.avi	0
32457	1948	911.3906	451.1922	0.5823328	0.4895172	638.5599	4.233335	0	931.5239	473.1152	0.4587252	0.5472745	642.9141	4.521234	0	42	921	462						Frog_fixed.avi	0
32474	1949	902.6146	434.0396	0.5821606	0.4895157	638.2298	4.226592	0	926.7489	453.7266	0.4584831	0.5475705	642.9163	4.587568	0	42	915	444						Frog_fixed.avi	0
32490	1950	905.6817	464.3864	0.5820221	0.4889844	638.232	4.172465	0	929.0853	446.8663	0.4584113	0.5472258	642.6492	4.577654	0	42	917	456						Frog_fixed.avi	0
32507	1951	923.133	447.1075	0.5819526	0.4890934	638.2309	4.216631	0	932.5849	448.5916	0.4582682	0.5471603	642.8207	4.583196	0	42	928	448						Frog_fixed.avi	0
32524	1952	914.3154	466.9471	0.5818167	0.4887224	638.5311	4.181355	0	936.9664	467.2267	0.4581704	0.5468712	642.826	4.549781	0	42	926	467						Frog_fixed.avi	0
32540	1953	917.1308	442.3927	0.5816107	0.4888046	638.53	4.247907	0	934.0153	461.2287	0.4580253	0.54678	642.826	4.550734	0	42	926	452						Frog_fixed.avi	0
32557	1954	913.9185	450.5014	0.5814999	0.4886947	638.4949	4.220877	0	934.5284	457.9043	0.4579088	0.5467187	642.826	4.55099	0	42	924	454						Frog_fixed.avi	0
32574	1955	911.6113	458.7957	0.5813645	0.4886158	638.3701	4.238946	0	932.4152	439.7848	0.4576732	0.5469561	642.8271	4.585608	0	42	922	449						Frog_fixed.avi	0
32590	1956	925.8409	447.6389	0.5811997	0.4886018	638.5746	4.250835	0	927.7585	445.1476	0.4575388	0.5469759	642.6745	4.575157	0	42	927	446						Frog_fixed.avi	0
32607	1957	-1280	-1024	-1	-1	-1	-1	4	-1280	-1024	-1	-1	-1	-1	4	42	0	0						Frog_fixed.avi	0
32623	1958	915.5085	456.487	0.5808904	0.4887704	638.5798	4.24108	0	931.0147	453.6301	0.4572392	0.5471696	642.6714	4.599969	0	42	923	455						Frog_fixed.avi	0
32640	1959	923.6384	444.0563	0.5806772	0.4889984	638.735	4.24169	0	932.3627	458.2409	0.4570775	0.5472195	642.8438	4.550435	0	42	928	451						Frog_fixed.avi	0
32657	1960	929.8565	446.6742	0.5804943	0.4892282	638.6424	4.234983	0	932.4788	438.6872	0.4568608	0.5477555	642.8448	4.614808	0	42	931	443						Frog_fixed.avi	0
32673	1961	926.0558	448.5994	0.580228	0.4894454	638.8528	4.262496	0	934.2627	446.0308	0.4566422	0.5480701	642.9872	4.612491	0	42	930	447						Frog_fixed.avi	0
32690	1962	924.0958	447.0683	0.5799822	0.4897568	638.7485	4.245342	0	927.0657	443.4513	0.4564141	0.5484434	642.84	4.614067	0	42	926	445						Frog_fixed.avi	0
32707	1963	925.1236	442.0712	0.5797142	0.4899779	638.9856	4.252148	0	927.1552	452.4801	0.4561892	0.5484949	642.8414	4.567974	0	42	926	447						Frog_fixed.avi	0
32723	1964	-1280	-1024	-1	-1	-1	-1	4	-1280	-1024	-1	-1	-1	-1	4	42	0	0						Frog_fixed.avi	0
32740	1965	918.9081	455.8411	0.5792272	0.4903838	638.9785	4.236886	0	940.1617	463.6016	0.4558047	0.5491425	642.8414	4.563949	0	42	930	460						Frog_fixed.avi	0
32757	1966	927.4973	450.3457	0.5790099	0.4907085	638.9946	4.257426	0	937.2692	457.7613	0.4555747	0.5494483	642.8414	4.574235	0	42	932	454						Frog_fixed.avi	0
32773	1967	922.4124	451.6015	0.5788144	0.4908591	639.3466	4.284403	0	935.2538	444.1834	0.4554558	0.5500832	642.8424	4.613738	0	42	929	448						Frog_fixed.avi	0
32790	1968	-1280	-1024	-1	-1	-1	-1	4	-1280	-1024	-1	-1	-1	-1	4	42	0	0						Frog_fixed.avi	0
32807	1969	926.6678	460.4887	0.5784805	0.4909832	639.3599	4.22516	0	935.3254	448.7204	0.4551411	0.5504776	643.4594	4.643645	0	42	931	455						Frog_fixed.avi	0
32823	1970	-1280	-1024	-1	-1	-1	-1	4	-1280	-1024	-1	-1	-1	-1	4	42	0	0						Frog_fixed.avi	0
32840	1971	919.9839	464.2461	0.578175	0.4913373	639.3599	4.222855	0	940.4459	458.1168	0.4549482	0.5505919	643.5753	4.583639	0	42	930	461						Frog_fixed.avi	0
32857	1972	-1280	-1024	-1	-1	-1	-1	4	-1280	-1024	-1	-1	-1	-1	4	42	0	0						Frog_fixed.avi	0
32873	1973	934.0912	473.1932	0.578016	0.4915817	639.3599	4.244615	0	934.5312	450.327	0.4547232	0.551122	643.7994	4.643453	0	42	934	462						Frog_fixed.avi	0
32890	1974	930.5574	448.2215	0.5779341	0.492053	639.3586	4.290731	0	933.5881	470.9978	0.4546792	0.5510218	643.7819	4.587273	0	42	932	460						Frog_fixed.avi	0
32907	1975	-1280	-1024	-1	-1	-1	-1	4	-1280	-1024	-1	-1	-1	-1	4	42	0	0						Frog_fixed.avi	0
32923	1976	-1280	-1024	-1	-1	-1	-1	4	-1280	-1024	-1	-1	-1	-1	4	42	0	0						Frog_fixed.avi	0
32940	1977	-1280	-1024	-1	-1	-1	-1	4	-1280	-1024	-1	-1	-1	-1	4	42	0	0						Frog_fixed.avi	0
32957	1978	936.7845	453.3926	0.5783742	0.4925564	643.8641	4.305449	0	948.4393	442.7017	0.4544918	0.551938	644.2355	4.655957	0	42	943	448						Frog_fixed.avi	0
32973	1979	-1280	-1024	-1	-1	-1	-1	4	-1280	-1024	-1	-1	-1	-1	4	42	0	0						Frog_fixed.avi	0
32990	1980	938.1265	441.4605	0.5776845	0.4931681	643.8628	4.34639	0	951.7596	452.6486	0.4544455	0.5520682	644.2594	4.612858	0	42	945	447						Frog_fixed.avi	0
33007	1981	931.0997	454.0243	0.5775481	0.4933064	640.2758	4.329908	0	944.6254	440.4448	0.4543912	0.5524816	644.2604	4.654191	0	42	938	447						Frog_fixed.avi	0
33023	1982	-1280	-1024	-1	-1	-1	-1	4	-1280	-1024	-1	-1	-1	-1	4	42	0	0						Frog_fixed.avi	0
33040	1983	925.3276	442.8219	0.5774308	0.4935773	640.2912	4.328471	0	941.7708	455.2798	0.4542771	0.5524995	644.5867	4.610637	0	42	934	449						Frog_fixed.avi	0
33057	1984	919.9858	471.1538	0.5773937	0.4934846	640.4805	4.285949	0	944.1022	445.7519	0.4541815	0.5528614	644.5878	4.68661	0	42	932	458						Frog_fixed.avi	0
33073	1985	926.8494	439.9821	0.5773034	0.4939776	640.4792	4.345048	0	950.3964	462.4781	0.4541511	0.5528583	644.6838	4.626581	0	42	939	451						Frog_fixed.avi	0
33090	1986	931.5527	471.6607	0.5772976	0.4939077	640.4573	4.265285	0	940.208	446.5337	0.4540572	0.5533605	644.6848	4.649942	0	42	936	459						Frog_fixed.avi	0
33107	1987	937.0306	449.2712	0.5772216	0.494423	640.4559	4.408929	0	946.5882	454.5879	0.4540328	0.5535955	644.6501	4.654081	0	42	942	452						Frog_fixed.avi	0
33123	1988	-1280	-1024	-1	-1	-1	-1	4	-1280	-1024	-1	-1	-1	-1	4	42	0	0						Frog_fixed.avi	0
33140	1989	927.1249	440.8857	0.5770184	0.4950793	641.9276	4.377492	0	930.9753	440.3831	0.4540139	0.5543812	644.6474	4.668024	0	42	929	441						Frog_fixed.avi	0
33157	1990	942.3766	468.8652	0.5774866	0.4947531	641.9302	4.293252	0	945.2368	449.3808	0.4540144	0.554175	644.8323	4.657482	0	42	944	459						Frog_fixed.avi	0
33173	1991	940.3726	471.9635	0.5775102	0.4947189	641.9302	4.284277	0	940.0574	451.746	0.4540578	0.5541096	644.7833	4.650621	0	42	940	462						Frog_fixed.avi	0
33190	1992	-1280	-1024	-1	-1	-1	-1	4	-1280	-1024	-1	-1	-1	-1	4	42	0	0						Frog_fixed.avi	0
[truncated: 29,372 more rows]
