# Supplementary material for: Young children integrate current observations, priors and agent information to predict others’ actions
Source: PLoS One. 2019 May 22;14(5):e0200976. doi: 10.1371/journal.pone.0200976 (PMC6530825; doi:10.1371/journal.pone.0200976)
Supplement: S1 Dataset — (ZIP) [file pone.0200976.s003.zip › PONE-D-18-19791R1_Data/18-month-olds/Anonymized_08_18-Combined-Data.tsv]

Recording name:	Anonymized_08_18
Recording resolution:	1280 x 1024
Fixation filter: Tobii fixation filter
Velocity threshold: 35
Distance threshold: 35
Timestamp	Number	GazePointXLeft	GazePointYLeft	CamXLeft	CamYLeft	DistanceLeft	PupilLeft	ValidityLeft	GazePointXRight	GazePointYRight	CamXRight	CamYRight	DistanceRight	PupilRight	ValidityRight	FixationIndex	GazePointX	GazePointY	Event	EventKey	Data1	Data2	Descriptor	StimuliName	StimuliID
4	0	-1280	-1024	-1	-1	-1	-1	4	-1280	-1024	-1	-1	-1	-1	4		0	0						No media	0
21	1	-1280	-1024	-1	-1	-1	-1	4	-1280	-1024	-1	-1	-1	-1	4		0	0						No media	0
38	2	-1280	-1024	-1	-1	-1	-1	4	-1280	-1024	-1	-1	-1	-1	4		0	0						No media	0
55	3	-1280	-1024	-1	-1	-1	-1	4	-1280	-1024	-1	-1	-1	-1	4		0	0						No media	0
72	4	-1280	-1024	-1	-1	-1	-1	4	-1280	-1024	-1	-1	-1	-1	4		0	0						No media	0
87	5	-1280	-1024	-1	-1	-1	-1	4	-1280	-1024	-1	-1	-1	-1	4		0	0						No media	0
104	6	-1280	-1024	-1	-1	-1	-1	4	-1280	-1024	-1	-1	-1	-1	4		0	0						No media	0
121	7	-1280	-1024	-1	-1	-1	-1	4	-1280	-1024	-1	-1	-1	-1	4		0	0						No media	0
137	8	-1280	-1024	-1	-1	-1	-1	4	-1280	-1024	-1	-1	-1	-1	4		0	0						No media	0
154	9	-1280	-1024	-1	-1	-1	-1	4	-1280	-1024	-1	-1	-1	-1	4		0	0						No media	0
170	10	-1280	-1024	-1	-1	-1	-1	4	-1280	-1024	-1	-1	-1	-1	4		0	0						No media	0
187	11	-1280	-1024	-1	-1	-1	-1	4	-1280	-1024	-1	-1	-1	-1	4		0	0						No media	0
204	12	-1280	-1024	-1	-1	-1	-1	4	-1280	-1024	-1	-1	-1	-1	4		0	0						No media	0
222	13	-1280	-1024	-1	-1	-1	-1	4	-1280	-1024	-1	-1	-1	-1	4		0	0						No media	0
239	14	-1280	-1024	-1	-1	-1	-1	4	-1280	-1024	-1	-1	-1	-1	4		0	0						No media	0
254	15	-1280	-1024	-1	-1	-1	-1	4	-1280	-1024	-1	-1	-1	-1	4		0	0						No media	0
270	16	-1280	-1024	-1	-1	-1	-1	4	-1280	-1024	-1	-1	-1	-1	4		0	0						No media	0
287	17	-1280	-1024	-1	-1	-1	-1	4	-1280	-1024	-1	-1	-1	-1	4		0	0						No media	0
304	18	-1280	-1024	-1	-1	-1	-1	4	-1280	-1024	-1	-1	-1	-1	4		0	0						No media	0
320	19	-1280	-1024	-1	-1	-1	-1	4	-1280	-1024	-1	-1	-1	-1	4		0	0						No media	0
337	20	-1280	-1024	-1	-1	-1	-1	4	-1280	-1024	-1	-1	-1	-1	4		0	0						No media	0
354	21	-1280	-1024	-1	-1	-1	-1	4	-1280	-1024	-1	-1	-1	-1	4		0	0						No media	0
371	22	-1280	-1024	-1	-1	-1	-1	4	-1280	-1024	-1	-1	-1	-1	4		0	0						No media	0
388	23	-1280	-1024	-1	-1	-1	-1	4	-1280	-1024	-1	-1	-1	-1	4		0	0						No media	0
405	24	-1280	-1024	-1	-1	-1	-1	4	-1280	-1024	-1	-1	-1	-1	4		0	0						No media	0
422	25	-1280	-1024	-1	-1	-1	-1	4	-1280	-1024	-1	-1	-1	-1	4		0	0						No media	0
437	26	-1280	-1024	-1	-1	-1	-1	4	-1280	-1024	-1	-1	-1	-1	4		0	0						No media	0
454	27	-1280	-1024	-1	-1	-1	-1	4	-1280	-1024	-1	-1	-1	-1	4		0	0						No media	0
470	28	-1280	-1024	-1	-1	-1	-1	4	-1280	-1024	-1	-1	-1	-1	4		0	0						No media	0
487	29	-1280	-1024	-1	-1	-1	-1	4	-1280	-1024	-1	-1	-1	-1	4		0	0						No media	0
504	30	-1280	-1024	-1	-1	-1	-1	4	-1280	-1024	-1	-1	-1	-1	4		0	0						No media	0
520	31	-1280	-1024	-1	-1	-1	-1	4	-1280	-1024	-1	-1	-1	-1	4		0	0						No media	0
537	32	-1280	-1024	-1	-1	-1	-1	4	-1280	-1024	-1	-1	-1	-1	4		0	0						No media	0
554	33	-1280	-1024	-1	-1	-1	-1	4	-1280	-1024	-1	-1	-1	-1	4		0	0						No media	0
571	34	-1280	-1024	-1	-1	-1	-1	4	-1280	-1024	-1	-1	-1	-1	4		0	0						No media	0
588	35	-1280	-1024	-1	-1	-1	-1	4	-1280	-1024	-1	-1	-1	-1	4		0	0						No media	0
605	36	-1280	-1024	-1	-1	-1	-1	4	-1280	-1024	-1	-1	-1	-1	4		0	0						No media	0
620	37	-1280	-1024	-1	-1	-1	-1	4	-1280	-1024	-1	-1	-1	-1	4		0	0						No media	0
637	38	-1280	-1024	-1	-1	-1	-1	4	-1280	-1024	-1	-1	-1	-1	4		0	0						No media	0
654	39	-1280	-1024	-1	-1	-1	-1	4	-1280	-1024	-1	-1	-1	-1	4		0	0						No media	0
670	40	-1280	-1024	-1	-1	-1	-1	4	-1280	-1024	-1	-1	-1	-1	4		0	0						No media	0
687	41	-1280	-1024	-1	-1	-1	-1	4	-1280	-1024	-1	-1	-1	-1	4		0	0						No media	0
703	42	-1280	-1024	-1	-1	-1	-1	4	-1280	-1024	-1	-1	-1	-1	4		0	0						No media	0
720	43	-1280	-1024	-1	-1	-1	-1	4	-1280	-1024	-1	-1	-1	-1	4		0	0						No media	0
737	44	-1280	-1024	-1	-1	-1	-1	4	-1280	-1024	-1	-1	-1	-1	4		0	0						No media	0
754	45	-1280	-1024	-1	-1	-1	-1	4	-1280	-1024	-1	-1	-1	-1	4		0	0						No media	0
768																			MovieStart	128	0	0	Frog_fixed.avi
771	46	-1280	-1024	-1	-1	-1	-1	4	-1280	-1024	-1	-1	-1	-1	4		0	0						Frog_fixed.avi	0
789	47	-1280	-1024	-1	-1	-1	-1	4	-1280	-1024	-1	-1	-1	-1	4		0	0						Frog_fixed.avi	0
803	48	-1280	-1024	-1	-1	-1	-1	4	-1280	-1024	-1	-1	-1	-1	4		0	0						Frog_fixed.avi	0
820	49	-1280	-1024	-1	-1	-1	-1	4	-1280	-1024	-1	-1	-1	-1	4		0	0						Frog_fixed.avi	0
837	50	-1280	-1024	-1	-1	-1	-1	4	-1280	-1024	-1	-1	-1	-1	4		0	0						Frog_fixed.avi	0
853	51	-1280	-1024	-1	-1	-1	-1	4	-1280	-1024	-1	-1	-1	-1	4		0	0						Frog_fixed.avi	0
870	52	-1280	-1024	-1	-1	-1	-1	4	-1280	-1024	-1	-1	-1	-1	4		0	0						Frog_fixed.avi	0
887	53	-1280	-1024	-1	-1	-1	-1	4	-1280	-1024	-1	-1	-1	-1	4		0	0						Frog_fixed.avi	0
903	54	-1280	-1024	-1	-1	-1	-1	4	-1280	-1024	-1	-1	-1	-1	4		0	0						Frog_fixed.avi	0
920	55	-1280	-1024	-1	-1	-1	-1	4	-1280	-1024	-1	-1	-1	-1	4		0	0						Frog_fixed.avi	0
938	56	-1280	-1024	-1	-1	-1	-1	4	-1280	-1024	-1	-1	-1	-1	4		0	0						Frog_fixed.avi	0
955	57	-1280	-1024	-1	-1	-1	-1	4	-1280	-1024	-1	-1	-1	-1	4		0	0						Frog_fixed.avi	0
970	58	-1280	-1024	-1	-1	-1	-1	4	-1280	-1024	-1	-1	-1	-1	4		0	0						Frog_fixed.avi	0
986	59	-1280	-1024	-1	-1	-1	-1	4	-1280	-1024	-1	-1	-1	-1	4		0	0						Frog_fixed.avi	0
1003	60	-1280	-1024	-1	-1	-1	-1	4	-1280	-1024	-1	-1	-1	-1	4		0	0						Frog_fixed.avi	0
1020	61	-1280	-1024	-1	-1	-1	-1	4	-1280	-1024	-1	-1	-1	-1	4		0	0						Frog_fixed.avi	0
1036	62	-1280	-1024	-1	-1	-1	-1	4	-1280	-1024	-1	-1	-1	-1	4		0	0						Frog_fixed.avi	0
1053	63	-1280	-1024	-1	-1	-1	-1	4	-1280	-1024	-1	-1	-1	-1	4		0	0						Frog_fixed.avi	0
1070	64	-1280	-1024	-1	-1	-1	-1	4	-1280	-1024	-1	-1	-1	-1	4		0	0						Frog_fixed.avi	0
1086	65	-1280	-1024	-1	-1	-1	-1	4	-1280	-1024	-1	-1	-1	-1	4		0	0						Frog_fixed.avi	0
1103	66	-1280	-1024	-1	-1	-1	-1	4	-1280	-1024	-1	-1	-1	-1	4		0	0						Frog_fixed.avi	0
1120	67	-1280	-1024	-1	-1	-1	-1	4	-1280	-1024	-1	-1	-1	-1	4		0	0						Frog_fixed.avi	0
1137	68	-1280	-1024	-1	-1	-1	-1	4	-1280	-1024	-1	-1	-1	-1	4		0	0						Frog_fixed.avi	0
1154	69	-1280	-1024	-1	-1	-1	-1	4	-1280	-1024	-1	-1	-1	-1	4		0	0						Frog_fixed.avi	0
1172	70	-1280	-1024	-1	-1	-1	-1	4	-1280	-1024	-1	-1	-1	-1	4		0	0						Frog_fixed.avi	0
1186	71	-1280	-1024	-1	-1	-1	-1	4	-1280	-1024	-1	-1	-1	-1	4		0	0						Frog_fixed.avi	0
1203	72	-1280	-1024	-1	-1	-1	-1	4	-1280	-1024	-1	-1	-1	-1	4		0	0						Frog_fixed.avi	0
1220	73	-1280	-1024	-1	-1	-1	-1	4	-1280	-1024	-1	-1	-1	-1	4		0	0						Frog_fixed.avi	0
1236	74	-1280	-1024	-1	-1	-1	-1	4	-1280	-1024	-1	-1	-1	-1	4		0	0						Frog_fixed.avi	0
1253	75	-1280	-1024	-1	-1	-1	-1	4	-1280	-1024	-1	-1	-1	-1	4		0	0						Frog_fixed.avi	0
1270	76	-1280	-1024	-1	-1	-1	-1	4	-1280	-1024	-1	-1	-1	-1	4		0	0						Frog_fixed.avi	0
1286	77	-1280	-1024	-1	-1	-1	-1	4	-1280	-1024	-1	-1	-1	-1	4		0	0						Frog_fixed.avi	0
1304	78	-1280	-1024	-1	-1	-1	-1	4	-1280	-1024	-1	-1	-1	-1	4		0	0						Frog_fixed.avi	0
1320	79	-1280	-1024	-1	-1	-1	-1	4	-1280	-1024	-1	-1	-1	-1	4		0	0						Frog_fixed.avi	0
1338	80	-1280	-1024	-1	-1	-1	-1	4	-1280	-1024	-1	-1	-1	-1	4		0	0						Frog_fixed.avi	0
1355	81	-1280	-1024	-1	-1	-1	-1	4	-1280	-1024	-1	-1	-1	-1	4		0	0						Frog_fixed.avi	0
1370	82	-1280	-1024	-1	-1	-1	-1	4	-1280	-1024	-1	-1	-1	-1	4		0	0						Frog_fixed.avi	0
1386	83	-1280	-1024	-1	-1	-1	-1	4	-1280	-1024	-1	-1	-1	-1	4		0	0						Frog_fixed.avi	0
1403	84	-1280	-1024	-1	-1	-1	-1	4	-1280	-1024	-1	-1	-1	-1	4		0	0						Frog_fixed.avi	0
1420	85	-1280	-1024	-1	-1	-1	-1	4	-1280	-1024	-1	-1	-1	-1	4		0	0						Frog_fixed.avi	0
1436	86	-1280	-1024	-1	-1	-1	-1	4	-1280	-1024	-1	-1	-1	-1	4		0	0						Frog_fixed.avi	0
1453	87	-1280	-1024	-1	-1	-1	-1	4	-1280	-1024	-1	-1	-1	-1	4		0	0						Frog_fixed.avi	0
1470	88	-1280	-1024	-1	-1	-1	-1	4	-1280	-1024	-1	-1	-1	-1	4		0	0						Frog_fixed.avi	0
1486	89	-1280	-1024	-1	-1	-1	-1	4	-1280	-1024	-1	-1	-1	-1	4		0	0						Frog_fixed.avi	0
1503	90	-1280	-1024	-1	-1	-1	-1	4	-1280	-1024	-1	-1	-1	-1	4		0	0						Frog_fixed.avi	0
1520	91	-1280	-1024	-1	-1	-1	-1	4	-1280	-1024	-1	-1	-1	-1	4		0	0						Frog_fixed.avi	0
1537	92	-1280	-1024	-1	-1	-1	-1	4	-1280	-1024	-1	-1	-1	-1	4		0	0						Frog_fixed.avi	0
1554	93	-1280	-1024	-1	-1	-1	-1	4	-1280	-1024	-1	-1	-1	-1	4		0	0						Frog_fixed.avi	0
1571	94	-1280	-1024	-1	-1	-1	-1	4	-1280	-1024	-1	-1	-1	-1	4		0	0						Frog_fixed.avi	0
1586	95	-1280	-1024	-1	-1	-1	-1	4	-1280	-1024	-1	-1	-1	-1	4		0	0						Frog_fixed.avi	0
1603	96	-1280	-1024	-1	-1	-1	-1	4	-1280	-1024	-1	-1	-1	-1	4		0	0						Frog_fixed.avi	0
1620	97	-1280	-1024	-1	-1	-1	-1	4	-1280	-1024	-1	-1	-1	-1	4		0	0						Frog_fixed.avi	0
1636	98	-1280	-1024	-1	-1	-1	-1	4	-1280	-1024	-1	-1	-1	-1	4		0	0						Frog_fixed.avi	0
1653	99	-1280	-1024	-1	-1	-1	-1	4	-1280	-1024	-1	-1	-1	-1	4		0	0						Frog_fixed.avi	0
1669	100	-1280	-1024	-1	-1	-1	-1	4	-1280	-1024	-1	-1	-1	-1	4		0	0						Frog_fixed.avi	0
1687	101	-1280	-1024	-1	-1	-1	-1	4	-1280	-1024	-1	-1	-1	-1	4		0	0						Frog_fixed.avi	0
1704	102	-1280	-1024	-1	-1	-1	-1	4	-1280	-1024	-1	-1	-1	-1	4		0	0						Frog_fixed.avi	0
1721	103	-1280	-1024	-1	-1	-1	-1	4	-1280	-1024	-1	-1	-1	-1	4		0	0						Frog_fixed.avi	0
1736	104	-1280	-1024	-1	-1	-1	-1	4	-1280	-1024	-1	-1	-1	-1	4		0	0						Frog_fixed.avi	0
1753	105	-1280	-1024	-1	-1	-1	-1	4	-1280	-1024	-1	-1	-1	-1	4		0	0						Frog_fixed.avi	0
1769	106	-1280	-1024	-1	-1	-1	-1	4	-1280	-1024	-1	-1	-1	-1	4		0	0						Frog_fixed.avi	0
1786	107	-1280	-1024	-1	-1	-1	-1	4	-1280	-1024	-1	-1	-1	-1	4		0	0						Frog_fixed.avi	0
1803	108	-1280	-1024	-1	-1	-1	-1	4	-1280	-1024	-1	-1	-1	-1	4		0	0						Frog_fixed.avi	0
1819	109	-1280	-1024	-1	-1	-1	-1	4	-1280	-1024	-1	-1	-1	-1	4		0	0						Frog_fixed.avi	0
1836	110	-1280	-1024	-1	-1	-1	-1	4	-1280	-1024	-1	-1	-1	-1	4		0	0						Frog_fixed.avi	0
1853	111	-1280	-1024	-1	-1	-1	-1	4	-1280	-1024	-1	-1	-1	-1	4		0	0						Frog_fixed.avi	0
1869	112	-1280	-1024	-1	-1	-1	-1	4	-1280	-1024	-1	-1	-1	-1	4		0	0						Frog_fixed.avi	0
1886	113	-1280	-1024	-1	-1	-1	-1	4	-1280	-1024	-1	-1	-1	-1	4		0	0						Frog_fixed.avi	0
1903	114	-1280	-1024	-1	-1	-1	-1	4	-1280	-1024	-1	-1	-1	-1	4		0	0						Frog_fixed.avi	0
1921	115	-1280	-1024	-1	-1	-1	-1	4	-1280	-1024	-1	-1	-1	-1	4		0	0						Frog_fixed.avi	0
1938	116	-1280	-1024	-1	-1	-1	-1	4	-1280	-1024	-1	-1	-1	-1	4		0	0						Frog_fixed.avi	0
1953	117	-1280	-1024	-1	-1	-1	-1	4	-1280	-1024	-1	-1	-1	-1	4		0	0						Frog_fixed.avi	0
1969	118	-1280	-1024	-1	-1	-1	-1	4	-1280	-1024	-1	-1	-1	-1	4		0	0						Frog_fixed.avi	0
1986	119	-1280	-1024	-1	-1	-1	-1	4	-1280	-1024	-1	-1	-1	-1	4		0	0						Frog_fixed.avi	0
2003	120	-1280	-1024	-1	-1	-1	-1	4	-1280	-1024	-1	-1	-1	-1	4		0	0						Frog_fixed.avi	0
2019	121	-1280	-1024	-1	-1	-1	-1	4	-1280	-1024	-1	-1	-1	-1	4		0	0						Frog_fixed.avi	0
2036	122	-1280	-1024	-1	-1	-1	-1	4	-1280	-1024	-1	-1	-1	-1	4		0	0						Frog_fixed.avi	0
2053	123	-1280	-1024	-1	-1	-1	-1	4	-1280	-1024	-1	-1	-1	-1	4		0	0						Frog_fixed.avi	0
2070	124	-1280	-1024	-1	-1	-1	-1	4	-1280	-1024	-1	-1	-1	-1	4		0	0						Frog_fixed.avi	0
2086	125	-1280	-1024	-1	-1	-1	-1	4	-1280	-1024	-1	-1	-1	-1	4		0	0						Frog_fixed.avi	0
2103	126	-1280	-1024	-1	-1	-1	-1	4	-1280	-1024	-1	-1	-1	-1	4		0	0						Frog_fixed.avi	0
2120	127	-1280	-1024	-1	-1	-1	-1	4	-1280	-1024	-1	-1	-1	-1	4		0	0						Frog_fixed.avi	0
2138	128	-1280	-1024	-1	-1	-1	-1	4	-1280	-1024	-1	-1	-1	-1	4		0	0						Frog_fixed.avi	0
2152	129	-1280	-1024	-1	-1	-1	-1	4	-1280	-1024	-1	-1	-1	-1	4		0	0						Frog_fixed.avi	0
2169	130	-1280	-1024	-1	-1	-1	-1	4	-1280	-1024	-1	-1	-1	-1	4		0	0						Frog_fixed.avi	0
2186	131	-1280	-1024	-1	-1	-1	-1	4	-1280	-1024	-1	-1	-1	-1	4		0	0						Frog_fixed.avi	0
2202	132	-1280	-1024	-1	-1	-1	-1	4	-1280	-1024	-1	-1	-1	-1	4		0	0						Frog_fixed.avi	0
2219	133	-1280	-1024	-1	-1	-1	-1	4	-1280	-1024	-1	-1	-1	-1	4		0	0						Frog_fixed.avi	0
2236	134	-1280	-1024	-1	-1	-1	-1	4	-1280	-1024	-1	-1	-1	-1	4		0	0						Frog_fixed.avi	0
2252	135	-1280	-1024	-1	-1	-1	-1	4	-1280	-1024	-1	-1	-1	-1	4		0	0						Frog_fixed.avi	0
2269	136	-1280	-1024	-1	-1	-1	-1	4	-1280	-1024	-1	-1	-1	-1	4		0	0						Frog_fixed.avi	0
2286	137	-1280	-1024	-1	-1	-1	-1	4	-1280	-1024	-1	-1	-1	-1	4		0	0						Frog_fixed.avi	0
2302	138	-1280	-1024	-1	-1	-1	-1	4	-1280	-1024	-1	-1	-1	-1	4		0	0						Frog_fixed.avi	0
2319	139	-1280	-1024	-1	-1	-1	-1	4	-1280	-1024	-1	-1	-1	-1	4		0	0						Frog_fixed.avi	0
2337	140	-1280	-1024	-1	-1	-1	-1	4	-1280	-1024	-1	-1	-1	-1	4		0	0						Frog_fixed.avi	0
2354	141	-1280	-1024	-1	-1	-1	-1	4	-1280	-1024	-1	-1	-1	-1	4		0	0						Frog_fixed.avi	0
2369	142	-1280	-1024	-1	-1	-1	-1	4	-1280	-1024	-1	-1	-1	-1	4		0	0						Frog_fixed.avi	0
2386	143	-1280	-1024	-1	-1	-1	-1	4	-1280	-1024	-1	-1	-1	-1	4		0	0						Frog_fixed.avi	0
2402	144	-1280	-1024	-1	-1	-1	-1	4	-1280	-1024	-1	-1	-1	-1	4		0	0						Frog_fixed.avi	0
2419	145	-1280	-1024	-1	-1	-1	-1	4	-1280	-1024	-1	-1	-1	-1	4		0	0						Frog_fixed.avi	0
2436	146	-1280	-1024	-1	-1	-1	-1	4	-1280	-1024	-1	-1	-1	-1	4		0	0						Frog_fixed.avi	0
2452	147	-1280	-1024	-1	-1	-1	-1	4	-1280	-1024	-1	-1	-1	-1	4		0	0						Frog_fixed.avi	0
2469	148	-1280	-1024	-1	-1	-1	-1	4	-1280	-1024	-1	-1	-1	-1	4		0	0						Frog_fixed.avi	0
2486	149	-1280	-1024	-1	-1	-1	-1	4	-1280	-1024	-1	-1	-1	-1	4		0	0						Frog_fixed.avi	0
2503	150	-1280	-1024	-1	-1	-1	-1	4	-1280	-1024	-1	-1	-1	-1	4		0	0						Frog_fixed.avi	0
2521	151	-1280	-1024	-1	-1	-1	-1	4	-1280	-1024	-1	-1	-1	-1	4		0	0						Frog_fixed.avi	0
2535	152	-1280	-1024	-1	-1	-1	-1	4	-1280	-1024	-1	-1	-1	-1	4		0	0						Frog_fixed.avi	0
2552	153	-1280	-1024	-1	-1	-1	-1	4	-1280	-1024	-1	-1	-1	-1	4		0	0						Frog_fixed.avi	0
2569	154	-1280	-1024	-1	-1	-1	-1	4	-1280	-1024	-1	-1	-1	-1	4		0	0						Frog_fixed.avi	0
2586	155	-1280	-1024	-1	-1	-1	-1	4	-1280	-1024	-1	-1	-1	-1	4		0	0						Frog_fixed.avi	0
2602	156	-1280	-1024	-1	-1	-1	-1	4	-1280	-1024	-1	-1	-1	-1	4		0	0						Frog_fixed.avi	0
2619	157	-1280	-1024	-1	-1	-1	-1	4	-1280	-1024	-1	-1	-1	-1	4		0	0						Frog_fixed.avi	0
2636	158	-1280	-1024	-1	-1	-1	-1	4	-1280	-1024	-1	-1	-1	-1	4		0	0						Frog_fixed.avi	0
2652	159	-1280	-1024	-1	-1	-1	-1	4	-1280	-1024	-1	-1	-1	-1	4		0	0						Frog_fixed.avi	0
2669	160	-1280	-1024	-1	-1	-1	-1	4	-1280	-1024	-1	-1	-1	-1	4		0	0						Frog_fixed.avi	0
2687	161	-1280	-1024	-1	-1	-1	-1	4	-1280	-1024	-1	-1	-1	-1	4		0	0						Frog_fixed.avi	0
2704	162	-1280	-1024	-1	-1	-1	-1	4	-1280	-1024	-1	-1	-1	-1	4		0	0						Frog_fixed.avi	0
2719	163	-1280	-1024	-1	-1	-1	-1	4	-1280	-1024	-1	-1	-1	-1	4		0	0						Frog_fixed.avi	0
2735	164	-1280	-1024	-1	-1	-1	-1	4	-1280	-1024	-1	-1	-1	-1	4		0	0						Frog_fixed.avi	0
2752	165	-1280	-1024	-1	-1	-1	-1	4	-1280	-1024	-1	-1	-1	-1	4		0	0						Frog_fixed.avi	0
2769	166	-1280	-1024	-1	-1	-1	-1	4	-1280	-1024	-1	-1	-1	-1	4		0	0						Frog_fixed.avi	0
2785	167	-1280	-1024	-1	-1	-1	-1	4	-1280	-1024	-1	-1	-1	-1	4		0	0						Frog_fixed.avi	0
2802	168	-1280	-1024	-1	-1	-1	-1	4	-1280	-1024	-1	-1	-1	-1	4		0	0						Frog_fixed.avi	0
2819	169	-1280	-1024	-1	-1	-1	-1	4	-1280	-1024	-1	-1	-1	-1	4		0	0						Frog_fixed.avi	0
2837	170	-1280	-1024	-1	-1	-1	-1	4	-1280	-1024	-1	-1	-1	-1	4		0	0						Frog_fixed.avi	0
2854	171	-1280	-1024	-1	-1	-1	-1	4	-1280	-1024	-1	-1	-1	-1	4		0	0						Frog_fixed.avi	0
2869	172	-1280	-1024	-1	-1	-1	-1	4	-1280	-1024	-1	-1	-1	-1	4		0	0						Frog_fixed.avi	0
2885	173	-1280	-1024	-1	-1	-1	-1	4	-1280	-1024	-1	-1	-1	-1	4		0	0						Frog_fixed.avi	0
2902	174	-1280	-1024	-1	-1	-1	-1	4	-1280	-1024	-1	-1	-1	-1	4		0	0						Frog_fixed.avi	0
2919	175	-1280	-1024	-1	-1	-1	-1	4	-1280	-1024	-1	-1	-1	-1	4		0	0						Frog_fixed.avi	0
2935	176	-1280	-1024	-1	-1	-1	-1	4	-1280	-1024	-1	-1	-1	-1	4		0	0						Frog_fixed.avi	0
2952	177	-1280	-1024	-1	-1	-1	-1	4	-1280	-1024	-1	-1	-1	-1	4		0	0						Frog_fixed.avi	0
2969	178	-1280	-1024	-1	-1	-1	-1	4	-1280	-1024	-1	-1	-1	-1	4		0	0						Frog_fixed.avi	0
2986	179	-1280	-1024	-1	-1	-1	-1	4	-1280	-1024	-1	-1	-1	-1	4		0	0						Frog_fixed.avi	0
3003	180	-1280	-1024	-1	-1	-1	-1	4	-1280	-1024	-1	-1	-1	-1	4		0	0						Frog_fixed.avi	0
3021	181	-1280	-1024	-1	-1	-1	-1	4	-1280	-1024	-1	-1	-1	-1	4		0	0						Frog_fixed.avi	0
3035	182	-1280	-1024	-1	-1	-1	-1	4	-1280	-1024	-1	-1	-1	-1	4		0	0						Frog_fixed.avi	0
3052	183	-1280	-1024	-1	-1	-1	-1	4	-1280	-1024	-1	-1	-1	-1	4		0	0						Frog_fixed.avi	0
3069	184	-1280	-1024	-1	-1	-1	-1	4	-1280	-1024	-1	-1	-1	-1	4		0	0						Frog_fixed.avi	0
3085	185	-1280	-1024	-1	-1	-1	-1	4	-1280	-1024	-1	-1	-1	-1	4		0	0						Frog_fixed.avi	0
3102	186	-1280	-1024	-1	-1	-1	-1	4	-1280	-1024	-1	-1	-1	-1	4		0	0						Frog_fixed.avi	0
3119	187	-1280	-1024	-1	-1	-1	-1	4	-1280	-1024	-1	-1	-1	-1	4		0	0						Frog_fixed.avi	0
3136	188	-1280	-1024	-1	-1	-1	-1	4	-1280	-1024	-1	-1	-1	-1	4		0	0						Frog_fixed.avi	0
3153	189	-1280	-1024	-1	-1	-1	-1	4	-1280	-1024	-1	-1	-1	-1	4		0	0						Frog_fixed.avi	0
3170	190	-1280	-1024	-1	-1	-1	-1	4	-1280	-1024	-1	-1	-1	-1	4		0	0						Frog_fixed.avi	0
3185	191	-1280	-1024	-1	-1	-1	-1	4	-1280	-1024	-1	-1	-1	-1	4		0	0						Frog_fixed.avi	0
3202	192	-1280	-1024	-1	-1	-1	-1	4	-1280	-1024	-1	-1	-1	-1	4		0	0						Frog_fixed.avi	0
3219	193	-1280	-1024	-1	-1	-1	-1	4	-1280	-1024	-1	-1	-1	-1	4		0	0						Frog_fixed.avi	0
3235	194	-1280	-1024	-1	-1	-1	-1	4	-1280	-1024	-1	-1	-1	-1	4		0	0						Frog_fixed.avi	0
3252	195	-1280	-1024	-1	-1	-1	-1	4	-1280	-1024	-1	-1	-1	-1	4		0	0						Frog_fixed.avi	0
3268	196	-1280	-1024	-1	-1	-1	-1	4	-1280	-1024	-1	-1	-1	-1	4		0	0						Frog_fixed.avi	0
3285	197	-1280	-1024	-1	-1	-1	-1	4	-1280	-1024	-1	-1	-1	-1	4		0	0						Frog_fixed.avi	0
3302	198	-1280	-1024	-1	-1	-1	-1	4	-1280	-1024	-1	-1	-1	-1	4		0	0						Frog_fixed.avi	0
3320	199	-1280	-1024	-1	-1	-1	-1	4	-1280	-1024	-1	-1	-1	-1	4		0	0						Frog_fixed.avi	0
3337	200	-1280	-1024	-1	-1	-1	-1	4	-1280	-1024	-1	-1	-1	-1	4		0	0						Frog_fixed.avi	0
3352	201	-1280	-1024	-1	-1	-1	-1	4	-1280	-1024	-1	-1	-1	-1	4		0	0						Frog_fixed.avi	0
3368	202	-1280	-1024	-1	-1	-1	-1	4	-1280	-1024	-1	-1	-1	-1	4		0	0						Frog_fixed.avi	0
3385	203	-1280	-1024	-1	-1	-1	-1	4	-1280	-1024	-1	-1	-1	-1	4		0	0						Frog_fixed.avi	0
3402	204	-1280	-1024	-1	-1	-1	-1	4	-1280	-1024	-1	-1	-1	-1	4		0	0						Frog_fixed.avi	0
3418	205	-1280	-1024	-1	-1	-1	-1	4	-1280	-1024	-1	-1	-1	-1	4		0	0						Frog_fixed.avi	0
3435	206	-1280	-1024	-1	-1	-1	-1	4	-1280	-1024	-1	-1	-1	-1	4		0	0						Frog_fixed.avi	0
3452	207	-1280	-1024	-1	-1	-1	-1	4	-1280	-1024	-1	-1	-1	-1	4		0	0						Frog_fixed.avi	0
3469	208	-1280	-1024	-1	-1	-1	-1	4	-1280	-1024	-1	-1	-1	-1	4		0	0						Frog_fixed.avi	0
3486	209	-1280	-1024	-1	-1	-1	-1	4	-1280	-1024	-1	-1	-1	-1	4		0	0						Frog_fixed.avi	0
3504	210	-1280	-1024	-1	-1	-1	-1	4	-1280	-1024	-1	-1	-1	-1	4		0	0						Frog_fixed.avi	0
3518	211	-1280	-1024	-1	-1	-1	-1	4	-1280	-1024	-1	-1	-1	-1	4		0	0						Frog_fixed.avi	0
3535	212	-1280	-1024	-1	-1	-1	-1	4	-1280	-1024	-1	-1	-1	-1	4		0	0						Frog_fixed.avi	0
3552	213	-1280	-1024	-1	-1	-1	-1	4	-1280	-1024	-1	-1	-1	-1	4		0	0						Frog_fixed.avi	0
3568	214	-1280	-1024	-1	-1	-1	-1	4	-1280	-1024	-1	-1	-1	-1	4		0	0						Frog_fixed.avi	0
3585	215	-1280	-1024	-1	-1	-1	-1	4	-1280	-1024	-1	-1	-1	-1	4		0	0						Frog_fixed.avi	0
3602	216	-1280	-1024	-1	-1	-1	-1	4	-1280	-1024	-1	-1	-1	-1	4		0	0						Frog_fixed.avi	0
3619	217	-1280	-1024	-1	-1	-1	-1	4	-1280	-1024	-1	-1	-1	-1	4		0	0						Frog_fixed.avi	0
3635	218	-1280	-1024	-1	-1	-1	-1	4	-1280	-1024	-1	-1	-1	-1	4		0	0						Frog_fixed.avi	0
3652	219	-1280	-1024	-1	-1	-1	-1	4	-1280	-1024	-1	-1	-1	-1	4		0	0						Frog_fixed.avi	0
3669	220	-1280	-1024	-1	-1	-1	-1	4	-1280	-1024	-1	-1	-1	-1	4		0	0						Frog_fixed.avi	0
3687	221	-1280	-1024	-1	-1	-1	-1	4	-1280	-1024	-1	-1	-1	-1	4		0	0						Frog_fixed.avi	0
3702	222	-1280	-1024	-1	-1	-1	-1	4	-1280	-1024	-1	-1	-1	-1	4		0	0						Frog_fixed.avi	0
3718	223	-1280	-1024	-1	-1	-1	-1	4	-1280	-1024	-1	-1	-1	-1	4		0	0						Frog_fixed.avi	0
3735	224	-1280	-1024	-1	-1	-1	-1	4	-1280	-1024	-1	-1	-1	-1	4		0	0						Frog_fixed.avi	0
3752	225	-1280	-1024	-1	-1	-1	-1	4	-1280	-1024	-1	-1	-1	-1	4		0	0						Frog_fixed.avi	0
3768	226	-1280	-1024	-1	-1	-1	-1	4	-1280	-1024	-1	-1	-1	-1	4		0	0						Frog_fixed.avi	0
3785	227	-1280	-1024	-1	-1	-1	-1	4	-1280	-1024	-1	-1	-1	-1	4		0	0						Frog_fixed.avi	0
3802	228	-1280	-1024	-1	-1	-1	-1	4	-1280	-1024	-1	-1	-1	-1	4		0	0						Frog_fixed.avi	0
3818	229	-1280	-1024	-1	-1	-1	-1	4	-1280	-1024	-1	-1	-1	-1	4		0	0						Frog_fixed.avi	0
3835	230	-1280	-1024	-1	-1	-1	-1	4	-1280	-1024	-1	-1	-1	-1	4		0	0						Frog_fixed.avi	0
3851	231	-1280	-1024	-1	-1	-1	-1	4	-1280	-1024	-1	-1	-1	-1	4		0	0						Frog_fixed.avi	0
3868	232	-1280	-1024	-1	-1	-1	-1	4	-1280	-1024	-1	-1	-1	-1	4		0	0						Frog_fixed.avi	0
3885	233	-1280	-1024	-1	-1	-1	-1	4	-1280	-1024	-1	-1	-1	-1	4		0	0						Frog_fixed.avi	0
3901	234	-1280	-1024	-1	-1	-1	-1	4	-1280	-1024	-1	-1	-1	-1	4		0	0						Frog_fixed.avi	0
3918	235	-1280	-1024	-1	-1	-1	-1	4	-1280	-1024	-1	-1	-1	-1	4		0	0						Frog_fixed.avi	0
3935	236	11.05563	845.7993	0.6882045	0.2954024	568.8166	4.885185	3	-201.155	867.2025	0.6882012	0.2954024	568.8166	4.868111	1	0	-201	867						Frog_fixed.avi	0
3951	237	51.87588	845.5593	0.6867104	0.2933271	568.8166	4.814411	3	-158.0955	867.1542	0.6867039	0.293327	568.8166	4.7976	1	0	-158	867						Frog_fixed.avi	0
3968	238	34.23882	826.542	0.6849781	0.2911524	568.8166	4.859725	3	-176.0074	847.2657	0.6849748	0.2911524	568.8166	4.842686	1	0	-176	847						Frog_fixed.avi	0
3985	239	296.1754	718.7151	0.6846333	0.2881514	568.8166	4.806849	3	99.6931	737.2581	0.6846203	0.2881516	568.8166	4.789902	1	0	100	737						Frog_fixed.avi	0
4001	240	528.8994	630.2627	0.6781775	0.2850893	568.8166	4.766614	3	345.1352	649.4937	0.6781781	0.28509	568.8166	4.748861	1	0	345	649						Frog_fixed.avi	0
4018	241	-1280	-1024	-1	-1	-1	-1	4	-1280	-1024	-1	-1	-1	-1	4	0	0	0						Frog_fixed.avi	0
4035	242	763.4525	574.2612	0.6726403	0.2796908	568.8166	4.661395	3	583.5341	596.3864	0.6726428	0.2796914	568.8166	4.644228	1	0	584	596						Frog_fixed.avi	0
4051	243	899.3739	552.5845	0.67217	0.2768381	563.7318	4.594102	3	720.838	579.087	0.67217	0.2768381	563.7318	4.576955	1	0	721	579						Frog_fixed.avi	0
4068	244	788.9858	581.4413	0.6696997	0.2739188	563.4552	4.481985	3	608.7853	603.8943	0.6697	0.2739185	563.4552	4.465602	1	0	609	604						Frog_fixed.avi	0
4085	245	-1280	-1024	-1	-1	-1	-1	4	-1280	-1024	-1	-1	-1	-1	4		0	0						Frog_fixed.avi	0
4101	246	-1280	-1024	-1	-1	-1	-1	4	-1280	-1024	-1	-1	-1	-1	4		0	0						Frog_fixed.avi	0
4118	247	-1280	-1024	-1	-1	-1	-1	4	-1280	-1024	-1	-1	-1	-1	4		0	0						Frog_fixed.avi	0
4135	248	-1280	-1024	-1	-1	-1	-1	4	-1280	-1024	-1	-1	-1	-1	4		0	0						Frog_fixed.avi	0
4151	249	-1280	-1024	-1	-1	-1	-1	4	-1280	-1024	-1	-1	-1	-1	4		0	0						Frog_fixed.avi	0
4168	250	-1280	-1024	-1	-1	-1	-1	4	-1280	-1024	-1	-1	-1	-1	4		0	0						Frog_fixed.avi	0
4185	251	-1280	-1024	-1	-1	-1	-1	4	-1280	-1024	-1	-1	-1	-1	4		0	0						Frog_fixed.avi	0
4201	252	-1280	-1024	-1	-1	-1	-1	4	-1280	-1024	-1	-1	-1	-1	4		0	0						Frog_fixed.avi	0
4218	253	-1280	-1024	-1	-1	-1	-1	4	-1280	-1024	-1	-1	-1	-1	4		0	0						Frog_fixed.avi	0
4235	254	-1280	-1024	-1	-1	-1	-1	4	-1280	-1024	-1	-1	-1	-1	4		0	0						Frog_fixed.avi	0
4251	255	-1280	-1024	-1	-1	-1	-1	4	-1280	-1024	-1	-1	-1	-1	4		0	0						Frog_fixed.avi	0
4268	256	-1280	-1024	-1	-1	-1	-1	4	-1280	-1024	-1	-1	-1	-1	4		0	0						Frog_fixed.avi	0
4285	257	-1280	-1024	-1	-1	-1	-1	4	-1280	-1024	-1	-1	-1	-1	4		0	0						Frog_fixed.avi	0
4301	258	798.6899	605.4057	0.6465945	0.255156	551.1396	4.024587	0	794.3045	573.3641	0.5108219	0.2671979	551.7028	3.694228	0	1	796	589						Frog_fixed.avi	0
4318	259	797.0196	606.6227	0.6459242	0.2545647	551.1984	3.990801	0	787.0434	590.3372	0.510085	0.266611	549.5254	3.675193	0	1	792	598						Frog_fixed.avi	0
4335	260	836.4807	574.7457	0.6447399	0.2539792	550.8533	3.985019	0	866.6022	544.8278	0.508948	0.2661589	549.4801	3.641779	0	1	852	560						Frog_fixed.avi	0
4351	261	946.878	533.8872	0.6431383	0.2530864	551.1671	3.947018	0	962.7044	508.1804	0.5076881	0.2650464	550.1962	3.617253	0	1	955	521						Frog_fixed.avi	0
4368	262	1002.664	512.8989	0.6420543	0.2524307	551.3329	3.943246	0	1010.266	481.7466	0.5066804	0.2642688	550.4523	3.617801	0	1	1006	497						Frog_fixed.avi	0
4385	263	1000.106	514.2113	0.6414449	0.2518283	550.967	3.915995	0	1006.131	487.8905	0.5058832	0.2636652	550.1965	3.606035	0	2	1003	501						Frog_fixed.avi	0
4401	264	998.6255	514.7511	0.6407528	0.2510059	550.6913	3.892845	0	1007.489	484.4669	0.5051492	0.2629556	550.3454	3.573633	0	2	1003	500						Frog_fixed.avi	0
4418	265	1003.354	516.0005	0.6401607	0.2501622	550.6574	3.889119	0	998.7029	486.2297	0.5043629	0.2622453	550.4222	3.569435	0	2	1001	501						Frog_fixed.avi	0
4434	266	998.5424	518.3919	0.6394543	0.2493282	550.5435	3.880686	0	1005.37	496.5526	0.5036569	0.2615291	550.3823	3.563873	0	2	1002	507						Frog_fixed.avi	0
4451	267	999.9597	513.5911	0.6387746	0.2485802	550.4223	3.860479	0	1002.469	487.6163	0.502896	0.2609853	550.5366	3.546095	0	2	1001	501						Frog_fixed.avi	0
4468	268	1002.037	519.9084	0.6381072	0.2479675	550.3146	3.853453	0	1010.411	486.0535	0.5022133	0.2605713	550.5649	3.549373	0	2	1006	503						Frog_fixed.avi	0
4484	269	994.6105	523.8076	0.637399	0.2474237	550.1514	3.837537	0	1009.493	492.8121	0.5015513	0.2602673	550.6598	3.537634	0	2	1002	508						Frog_fixed.avi	0
4501	270	998.9502	517.6281	0.6368188	0.2471307	550.1659	3.828799	0	1005.936	490.9775	0.500904	0.2601198	550.6755	3.53019	0	2	1002	504						Frog_fixed.avi	0
4518	271	1003.936	514.2064	0.6362867	0.2469868	550.2134	3.820272	0	1002.846	490.9262	0.500334	0.2601776	550.6921	3.525485	0	2	1003	503						Frog_fixed.avi	0
4534	272	1003.148	514.2021	0.6357883	0.2468974	550.2343	3.815282	0	1005.63	487.5222	0.499829	0.2603464	550.6987	3.508056	0	2	1004	501						Frog_fixed.avi	0
4551	273	1004.612	516.659	0.6353281	0.2467882	550.178	3.786438	0	1006.078	488.8213	0.4993891	0.2605625	550.886	3.51205	0	2	1005	503						Frog_fixed.avi	0
4568	274	1002.065	519.155	0.6348692	0.2466976	550.1372	3.788192	0	1008.745	490.427	0.4989643	0.2606548	551.0125	3.497274	0	2	1005	505						Frog_fixed.avi	0
4584	275	1027.453	484.8596	0.6344627	0.2465397	550.1276	3.790684	0	1013.041	479.3154	0.4985604	0.2606937	551.019	3.551216	0	2	1020	482						Frog_fixed.avi	0
4601	276	993.4291	517.5593	0.6340003	0.2465668	550.1276	3.75883	0	1008.569	481.4288	0.4981559	0.2612676	551.019	3.462542	0	2	1001	499						Frog_fixed.avi	0
4618	277	1015.294	485.3381	0.633673	0.2462948	550.1276	3.755657	0	1025.681	476.2314	0.4977895	0.2609004	551.019	3.510376	0	2	1020	481						Frog_fixed.avi	0
4634	278	995.2864	513.522	0.633167	0.246485	550.1276	3.73895	0	1003.864	475.6587	0.4973493	0.2616808	551.019	3.451449	0	2	1000	495						Frog_fixed.avi	0
4651	279	1009.186	523.717	0.6327643	0.245972	550.1276	3.750673	0	1009.984	510.4073	0.4969769	0.261364	540.9232	3.475006	0	2	1010	517						Frog_fixed.avi	0
4668	280	996.1644	515.3307	0.6321988	0.2464476	550.1276	3.716214	0	1001.369	488.5092	0.4964547	0.2620613	551.019	3.454364	0	2	999	502						Frog_fixed.avi	0
4684	281	1003.261	498.6287	0.6316851	0.2463154	550.1276	3.819905	0	1026.349	474.9874	0.4959553	0.2621012	551.019	3.608516	0	2	1015	487						Frog_fixed.avi	0
4701	282	1001.107	512.5615	0.6309925	0.2463587	550.1276	3.841905	0	1000.104	476.1232	0.4952944	0.2624297	551.019	3.54638	0	2	1001	494						Frog_fixed.avi	0
4718	283	1007.652	514.9692	0.6304011	0.2461994	550.1276	3.694766	0	1006.344	502.6333	0.4946243	0.2623012	551.019	3.422016	0	2	1007	509						Frog_fixed.avi	0
4734	284	992.164	530.1528	0.6297673	0.2466416	550.1276	3.702078	0	1012.716	478.0487	0.4941475	0.2633865	551.019	3.420213	0	2	1002	504						Frog_fixed.avi	0
4751	285	1000.513	520.5744	0.629115	0.2465545	550.5369	3.684328	0	1005.982	486.1601	0.4934506	0.2633515	551.8305	3.411244	0	2	1003	503						Frog_fixed.avi	0
4768	286	1000.699	521.5615	0.6284597	0.2466724	550.5015	3.669287	0	1004.336	484.427	0.4927972	0.2637011	551.9113	3.407997	0	2	1003	503						Frog_fixed.avi	0
4784	287	1009.36	520.5214	0.6278735	0.2466925	550.6233	3.664529	0	1008.823	490.6802	0.4922014	0.2639125	551.94	3.393131	0	2	1009	506						Frog_fixed.avi	0
4801	288	1005.509	519.0071	0.6272095	0.2466924	550.666	3.660411	0	1013.263	487.7195	0.4916165	0.2641705	552.0649	3.385648	0	2	1009	503						Frog_fixed.avi	0
4818	289	1005.942	520.5335	0.62656	0.2466879	550.5147	3.637259	0	1014.927	479.0289	0.4910479	0.2644396	552.1522	3.401361	0	2	1010	500						Frog_fixed.avi	0
4834	290	1007.801	516.894	0.6259786	0.2467388	550.6038	3.637808	0	1006.276	490.5359	0.4904343	0.2646761	552.2454	3.403173	0	2	1007	504						Frog_fixed.avi	0
4851	291	1001.352	520.1385	0.625423	0.246849	550.6695	3.638774	0	1008.236	483.4266	0.4898841	0.2650194	552.2455	3.378777	0	2	1005	502						Frog_fixed.avi	0
4868	292	1006.53	508.8781	0.6247991	0.2470012	550.736	3.615962	0	1012.641	483.8833	0.4893113	0.2653797	552.252	3.375762	0	2	1010	496						Frog_fixed.avi	0
4884	293	1002.141	517.5906	0.6241709	0.2470946	550.7498	3.598312	0	1010.485	486.7339	0.488723	0.265639	552.2638	3.369756	0	2	1006	502						Frog_fixed.avi	0
4901	294	1004.561	520.1826	0.6235704	0.2471584	550.7141	3.598243	0	1011.51	481.4597	0.4881639	0.2659621	552.3484	3.342381	0	2	1008	501						Frog_fixed.avi	0
4918	295	1004.316	519.5082	0.6230016	0.2472218	550.6869	3.595009	0	1005.117	493.7924	0.4876339	0.2662096	552.4579	3.365727	0	2	1005	507						Frog_fixed.avi	0
4934	296	1001.57	522.6112	0.6224203	0.2472623	550.9096	3.600237	0	1006.183	488.088	0.4870787	0.2663756	552.6877	3.353297	0	2	1004	505						Frog_fixed.avi	0
4951	297	1004.731	518.0703	0.6218667	0.2472671	550.9343	3.571098	0	1010.414	484.8633	0.4865719	0.2665975	552.7711	3.361049	0	2	1008	501						Frog_fixed.avi	0
4968	298	1006.417	523.5316	0.6213325	0.2472678	550.9275	3.583531	0	1010.587	483.9657	0.4860655	0.2667948	552.8743	3.350301	0	2	1009	504						Frog_fixed.avi	0
4984	299	1004.911	518.2076	0.6208182	0.2472928	550.9573	3.560111	0	1011.398	487.9147	0.4855745	0.2669879	552.9576	3.345138	0	2	1008	503						Frog_fixed.avi	0
5001	300	1008.13	526.4534	0.6203294	0.2472967	550.9694	3.550723	0	1015.635	483.5065	0.4851029	0.2671227	553.0215	3.328998	0	2	1012	505						Frog_fixed.avi	0
5017	301	1007.324	525.0767	0.6198621	0.2472823	551.0159	3.566962	0	1012.492	484.5498	0.484652	0.2672582	553.0717	3.33107	0	2	1010	505						Frog_fixed.avi	0
5034	302	1008.245	518.3	0.6194134	0.2472464	551.0359	3.564688	0	1015.462	480.6181	0.4842339	0.2673946	553.2242	3.325403	0	2	1012	499						Frog_fixed.avi	0
5051	303	1007.752	522.3686	0.6189848	0.2471962	551.0347	3.559466	0	1018.762	484.2233	0.4838762	0.2675447	553.2875	3.337484	0	2	1013	503						Frog_fixed.avi	0
5067	304	1011.31	525.4138	0.6185836	0.2471855	550.9307	3.558342	0	1017.757	484.5343	0.4834864	0.2677092	553.3356	3.333095	0	2	1015	505						Frog_fixed.avi	0
5084	305	1015.341	522.326	0.6181995	0.2472291	551.0356	3.562138	0	1015.758	481.1008	0.4831137	0.2678775	553.4274	3.324203	0	2	1016	502						Frog_fixed.avi	0
5101	306	1013.187	521.7944	0.6178434	0.2472645	551.1164	3.550953	0	1014.817	481.6987	0.4827877	0.2680425	553.5273	3.325434	0	2	1014	502						Frog_fixed.avi	0
5117	307	1013.84	521.0342	0.6175061	0.2473759	551.1465	3.557531	0	1018.396	483.1602	0.4824775	0.2682624	553.514	3.322788	0	2	1016	502						Frog_fixed.avi	0
5134	308	1017.838	518.4002	0.6172144	0.247411	551.069	3.549184	0	1017.633	475.676	0.482212	0.2684215	553.6249	3.310447	0	2	1018	497						Frog_fixed.avi	0
5151	309	1015.749	517.8586	0.6169934	0.2474426	551.2556	3.547746	0	1017.378	483.1716	0.4819805	0.2684959	553.6134	3.317472	0	2	1017	501						Frog_fixed.avi	0
5167	310	1016.347	521.2396	0.6167954	0.247419	551.2075	3.548467	0	1019.178	480.4515	0.4818138	0.2685267	553.7853	3.323727	0	2	1018	501						Frog_fixed.avi	0
5184	311	1007.957	524.2701	0.6166048	0.2474068	551.1682	3.561753	0	1019.44	477.4328	0.4816855	0.2685169	553.7793	3.309049	0	2	1014	501						Frog_fixed.avi	0
5201	312	1018.113	523.3086	0.6165316	0.2474069	551.226	3.554985	0	1022.501	481.5806	0.4815896	0.2684898	553.7772	3.316481	0	2	1020	502						Frog_fixed.avi	0
5217	313	1019.463	519.9879	0.616483	0.2474411	551.3178	3.54712	0	1016.372	483.4547	0.4815174	0.2684948	553.7498	3.320435	0	2	1018	502						Frog_fixed.avi	0
5234	314	1018.645	522.4792	0.6164424	0.2475009	551.3113	3.540325	0	1018.242	484.4272	0.4814692	0.2685042	553.7303	3.311055	0	2	1018	503						Frog_fixed.avi	0
5251	315	1018.062	521.2233	0.6164026	0.2475649	551.3123	3.545915	0	1017.348	483.7642	0.4814467	0.268487	553.7339	3.319373	0	2	1018	502						Frog_fixed.avi	0
5267	316	1018.152	521.709	0.6163778	0.2475698	551.283	3.545316	0	1012.569	485.8048	0.4814064	0.2684313	553.8839	3.319601	0	2	1015	504						Frog_fixed.avi	0
5284	317	1017.86	520.7411	0.6163647	0.2475282	551.2922	3.540713	0	1013.112	486.0716	0.481396	0.268337	553.8705	3.332295	0	2	1015	503						Frog_fixed.avi	0
5301	318	1019.78	518.3558	0.6163625	0.2474966	551.26	3.54205	0	1016.35	484.5981	0.4814022	0.2682574	553.863	3.320688	0	2	1018	501						Frog_fixed.avi	0
5317	319	1016.77	520.4489	0.6163869	0.247508	551.2207	3.528841	0	1014.439	483.0151	0.4814167	0.2682284	553.8394	3.315951	0	2	1016	502						Frog_fixed.avi	0
5334	320	1021.622	521.8358	0.6164155	0.2475208	551.1607	3.531576	0	1014.179	484.071	0.4814543	0.2682055	553.6932	3.323581	0	2	1018	503						Frog_fixed.avi	0
5351	321	1020.333	521.3654	0.6164404	0.2475251	551.1673	3.551121	0	1013.779	486.992	0.4814686	0.2681476	553.682	3.312467	0	2	1017	504						Frog_fixed.avi	0
5367	322	1021.592	522.175	0.6164758	0.2474656	551.157	3.550747	0	1014.125	487.3814	0.4814998	0.2680346	553.6508	3.310381	0	2	1018	505						Frog_fixed.avi	0
5384	323	1019.197	524.3951	0.6165105	0.247317	551.053	3.547679	0	1019.542	483.8494	0.4815467	0.2678681	553.6247	3.305926	0	2	1019	504						Frog_fixed.avi	0
5401	324	1020.973	525.2944	0.6165754	0.2471493	550.8634	3.544092	0	1017.932	483.1468	0.4815935	0.2676393	553.5716	3.299979	0	2	1019	504						Frog_fixed.avi	0
5417	325	1016.596	521.9987	0.6166334	0.2470062	550.7778	3.546991	0	1021.054	484.5465	0.4816648	0.2673785	553.597	3.306353	0	2	1019	503						Frog_fixed.avi	0
5434	326	1017.566	522.4553	0.6167217	0.2468167	550.8217	3.554185	0	1021.344	487.0726	0.4817397	0.2671191	553.6114	3.312909	0	2	1019	505						Frog_fixed.avi	0
5451	327	1013.158	528.0867	0.6168175	0.2465525	550.8387	3.560923	0	1016.058	483.647	0.48182	0.2669451	553.6479	3.311555	0	2	1015	506						Frog_fixed.avi	0
5467	328	1017.402	523.0732	0.6169111	0.2464	550.8041	3.547201	0	1019.418	485.4013	0.4819279	0.2666638	553.5623	3.314316	0	2	1018	504						Frog_fixed.avi	0
5484	329	1019.014	520.4332	0.6170428	0.2461755	550.6614	3.555013	0	1019.755	489.2415	0.482004	0.2663535	553.4582	3.319065	0	2	1019	505						Frog_fixed.avi	0
5501	330	1018.78	524.7361	0.6171275	0.2459133	550.5591	3.571648	0	1015.901	480.7797	0.4820964	0.2660856	553.379	3.303448	0	2	1017	503						Frog_fixed.avi	0
5517	331	1011.489	523.0438	0.6172455	0.2456629	550.5887	3.571924	0	1018.693	487.6643	0.4822211	0.2657782	553.4083	3.312181	0	2	1015	505						Frog_fixed.avi	0
5534	332	1018.213	520.8901	0.6174105	0.2455097	550.5954	3.557611	0	1014.541	485.8884	0.4823498	0.2655129	553.3953	3.307935	0	2	1016	503						Frog_fixed.avi	0
5550	333	1015.106	524.1729	0.6175794	0.2453987	550.465	3.569902	0	1011.103	483.4533	0.4825089	0.2653684	553.2904	3.321296	0	2	1013	504						Frog_fixed.avi	0
5567	334	1014.415	521.3506	0.6177046	0.2453454	550.3278	3.577032	0	1014.397	486.4942	0.4826661	0.2652009	553.2408	3.317119	0	2	1014	504						Frog_fixed.avi	0
5584	335	1021.896	518.3936	0.6179576	0.2453337	550.2842	3.569717	0	1017.996	487.4612	0.4828703	0.2650844	553.2156	3.330423	0	2	1020	503						Frog_fixed.avi	0
5600	336	1017.196	521.879	0.6181253	0.2453208	550.2844	3.570444	0	1013.356	485.9788	0.4830302	0.2649995	553.1364	3.327422	0	2	1015	504						Frog_fixed.avi	0
5617	337	1015.909	518.7658	0.6183218	0.245332	550.204	3.595025	0	1013.639	489.8	0.4831989	0.2649118	553.0859	3.334019	0	2	1015	504						Frog_fixed.avi	0
5634	338	1021.733	524.4731	0.6185725	0.2452341	550.2155	3.594956	0	1012.706	489.5965	0.4833963	0.2647965	553.0103	3.344594	0	2	1017	507						Frog_fixed.avi	0
5650	339	1014.256	525.8459	0.6187201	0.2450746	549.972	3.594712	0	1014.284	483.7377	0.4835761	0.2646049	552.9906	3.326767	0	2	1014	505						Frog_fixed.avi	0
5667	340	1019.612	527.3455	0.6189888	0.2448718	550.0025	3.600494	0	1016.8	489.3546	0.483791	0.2644056	552.8977	3.353198	0	2	1018	508						Frog_fixed.avi	0
5684	341	1019.413	523.2945	0.6192024	0.2447333	549.9437	3.61139	0	1017.345	488.7836	0.4839978	0.2641656	552.9531	3.353496	0	2	1018	506						Frog_fixed.avi	0
5700	342	1018.493	522.6911	0.6194427	0.2446334	549.9123	3.624316	0	1017.796	491.8429	0.4841877	0.2639377	552.8909	3.357702	0	2	1018	507						Frog_fixed.avi	0
5717	343	1016.027	521.1577	0.6196557	0.2445111	549.9087	3.617206	0	1018.113	489.2588	0.4844094	0.2638203	552.8183	3.367059	0	2	1017	505						Frog_fixed.avi	0
5734	344	1019.076	520.7909	0.6198813	0.2444086	549.8193	3.621043	0	1015.25	486.2338	0.4845936	0.2636498	552.7488	3.355626	0	2	1017	504						Frog_fixed.avi	0
5750	345	1018.632	524.3935	0.6201189	0.2442404	549.8597	3.619191	0	1013.296	494.4077	0.4848021	0.2634126	552.7453	3.357479	0	2	1016	509						Frog_fixed.avi	0
5767	346	1021.007	527.7975	0.6203451	0.2440072	549.7558	3.626726	0	1010.811	493.63	0.4850098	0.2630982	552.7712	3.371346	0	2	1016	511						Frog_fixed.avi	0
5784	347	1018.902	522.5328	0.620581	0.2438178	549.8629	3.646899	0	1014.893	488.824	0.485247	0.2628478	552.6458	3.378913	0	2	1017	506						Frog_fixed.avi	0
5800	348	1022.673	519.8616	0.6208259	0.2436741	549.6785	3.648959	0	1016.349	488.3585	0.485488	0.2626121	552.795	3.370939	0	2	1020	504						Frog_fixed.avi	0
5817	349	1023.771	520.3057	0.6210722	0.2436852	549.8541	3.644224	0	1015.178	486.9557	0.4856894	0.2625304	552.5912	3.370535	0	2	1019	504						Frog_fixed.avi	0
5834	350	1017.514	520.9298	0.6212346	0.2438096	549.6052	3.639345	0	1018.14	488.8588	0.4858823	0.2626325	552.6683	3.374897	0	2	1018	505						Frog_fixed.avi	0
5850	351	1021.132	530.0142	0.621429	0.243952	549.6484	3.642853	0	1014.182	491.6346	0.4860322	0.2627511	552.6627	3.371169	0	2	1018	511						Frog_fixed.avi	0
5867	352	1015.072	523.8537	0.6215873	0.2440206	549.6361	3.642319	0	1015.412	486.9951	0.4861708	0.2627786	552.413	3.371162	0	2	1015	505						Frog_fixed.avi	0
5884	353	1016.1	525.8202	0.6217283	0.2439292	549.4071	3.631035	0	1017.168	486.2681	0.486305	0.2626675	552.438	3.351856	0	2	1017	506						Frog_fixed.avi	0
5900	354	1014.214	521.8195	0.621864	0.2438268	549.4345	3.641685	0	1013.749	488.1562	0.4864447	0.2625077	552.4907	3.364589	0	2	1014	505						Frog_fixed.avi	0
5917	355	1011.626	546.449	0.6219814	0.2438091	549.4128	3.642092	0	1006.204	518.6801	0.4866171	0.2624795	552.2487	3.351065	0	2	1009	533						Frog_fixed.avi	0
5934	356	1012.608	543.2646	0.6221135	0.2436862	549.2507	3.650002	0	1005.42	508.7852	0.4866744	0.2624306	552.1787	3.362104	0	2	1009	526						Frog_fixed.avi	0
5950	357	1009.353	544.4635	0.6221818	0.2436002	549.2382	3.631445	0	1004.076	512.8859	0.4867011	0.2623574	552.0993	3.349539	0	2	1007	529						Frog_fixed.avi	0
5967	358	1010.497	547.3361	0.6222011	0.2434277	549.1451	3.639877	0	1001.106	518.5714	0.4867104	0.2622344	552.0197	3.366312	0	2	1006	533						Frog_fixed.avi	0
5984	359	1008.155	547.1087	0.6221994	0.2431182	549.0046	3.638795	0	1002.091	517.3947	0.4867046	0.261965	551.9592	3.370062	0	2	1005	532						Frog_fixed.avi	0
6000	360	1008.74	543.9644	0.6222304	0.2427371	548.9865	3.656362	0	1005.066	517.4465	0.4867094	0.261572	551.9056	3.36925	0	2	1007	531						Frog_fixed.avi	0
6017	361	1007.835	544.8837	0.6222423	0.2423044	548.8278	3.636149	0	1006.56	515.6119	0.4867195	0.26121	551.8402	3.373301	0	2	1007	530						Frog_fixed.avi	0
6034	362	1008.519	545.4781	0.6222733	0.2420289	548.7966	3.647909	0	1003.664	520.0964	0.486731	0.2609216	551.7863	3.3896	0	2	1006	533						Frog_fixed.avi	0
6050	363	1010.591	547.7289	0.6222923	0.2418488	548.6954	3.652045	0	1005.792	512.41	0.4867231	0.2607765	551.7207	3.375488	0	2	1008	530						Frog_fixed.avi	0
6067	364	1012.045	552.5007	0.6222817	0.2417714	548.6396	3.676725	0	1007.949	519.7667	0.4866941	0.2606689	551.66	3.385784	0	2	1010	536						Frog_fixed.avi	0
6084	365	1010.687	548.3305	0.6222366	0.2415948	548.4904	3.663646	0	1004.302	518.7947	0.4866532	0.2605789	551.556	3.395339	0	2	1007	534						Frog_fixed.avi	0
6100	366	1009.129	538.6085	0.6222081	0.241349	548.5189	3.663865	0	1005.428	519.0402	0.4866145	0.2603312	551.4935	3.40973	0	2	1007	529						Frog_fixed.avi	0
6117	367	1011.487	552.5882	0.6221675	0.2409059	548.377	3.663714	0	1001.823	521.5371	0.4865538	0.2600027	551.4172	3.397027	0	2	1007	537						Frog_fixed.avi	0
6133	368	1009.137	549.1923	0.6221165	0.2406472	548.3201	3.674279	0	1007.397	517.8707	0.4865133	0.2598165	551.3182	3.416341	0	2	1008	534						Frog_fixed.avi	0
6150	369	1011.356	545.9687	0.6220434	0.2405122	548.2188	3.682721	0	1002.328	515.4689	0.4864255	0.2597887	551.4138	3.417104	0	2	1007	531						Frog_fixed.avi	0
6167	370	1008.36	548.0671	0.6219462	0.2404206	548.0749	3.675139	0	1003.886	514.4443	0.4863353	0.2598338	551.3509	3.396465	0	2	1006	531						Frog_fixed.avi	0
6183	371	1013.167	544.261	0.6218773	0.2403438	548.1312	3.667744	0	1004.874	512.3329	0.4862198	0.2598679	551.2458	3.398298	0	2	1009	528						Frog_fixed.avi	0
6200	372	1010.176	549.8453	0.6216845	0.2401693	548.1396	3.674569	0	1004.994	516.9527	0.4860719	0.2598589	551.2167	3.394111	0	2	1008	533						Frog_fixed.avi	0
6217	373	1005.078	544.9028	0.6214926	0.2399963	548.0109	3.664789	0	1003.909	515.4164	0.4858843	0.2598069	551.2487	3.398638	0	2	1004	530						Frog_fixed.avi	0
6233	374	1010.724	547.5475	0.621331	0.2398766	547.9386	3.665333	0	1005.918	512.9706	0.485711	0.2597843	551.2087	3.390094	0	2	1008	530						Frog_fixed.avi	0
6250	375	1011.027	543.291	0.6211368	0.239792	547.9863	3.656368	0	1008.773	508.1722	0.4855124	0.2597775	551.1065	3.376978	0	2	1010	526						Frog_fixed.avi	0
6267	376	1011.206	543.5667	0.6209425	0.2396421	547.9464	3.644241	0	1003.994	513.7605	0.4852946	0.2597467	551.2314	3.396646	0	2	1008	529						Frog_fixed.avi	0
6283	377	1009.778	547.9133	0.6206707	0.2394564	547.9304	3.656358	0	1002.243	512.7091	0.4850281	0.2596925	551.0626	3.389457	0	2	1006	530						Frog_fixed.avi	0
6300	378	1008.362	550.1938	0.6204182	0.2391923	547.9058	3.64866	0	1003.937	515.0677	0.4847579	0.2594757	551.2233	3.382175	0	2	1006	533						Frog_fixed.avi	0
6317	379	1009.244	539.7352	0.6200926	0.2389301	547.8054	3.623313	0	1006.173	513.5908	0.4844695	0.2591751	551.0815	3.361794	0	2	1008	527						Frog_fixed.avi	0
6333	380	1014.72	546.0433	0.6198581	0.2385631	547.9028	3.65019	0	1004.679	511.5178	0.4841807	0.2589499	551.2009	3.396343	0	2	1010	529						Frog_fixed.avi	0
6350	381	1007.891	547.2758	0.6195291	0.2382891	547.882	3.636533	0	1010.918	511.9156	0.4839177	0.2587191	551.1235	3.362128	0	2	1009	530						Frog_fixed.avi	0
6367	382	1010.649	546.1042	0.6192377	0.2381354	547.9159	3.640579	0	1006.445	510.7622	0.4835847	0.2585706	551.1562	3.3749	0	2	1009	528						Frog_fixed.avi	0
6383	383	1015.7	544.0043	0.6189482	0.2379587	547.9778	3.635529	0	1006.329	513.8588	0.4832697	0.2584628	551.2607	3.368252	0	2	1011	529						Frog_fixed.avi	0
6400	384	1010.442	546.851	0.6185609	0.237798	547.7933	3.623193	0	1013.391	509.8644	0.482947	0.2583903	551.1581	3.3642	0	2	1012	528						Frog_fixed.avi	0
6417	385	1011.468	548.3614	0.6182526	0.2375921	547.8948	3.626617	0	1000.153	521.9243	0.4826081	0.2581896	551.1543	3.378896	0	2	1006	535						Frog_fixed.avi	0
6433	386	1009.771	548.1024	0.617941	0.2374232	547.7913	3.626368	0	1006.7	508.8214	0.4822912	0.2580011	551.2078	3.371249	0	2	1008	528						Frog_fixed.avi	0
6450	387	1010.075	540.3212	0.6175922	0.237237	547.7809	3.618237	0	1012.183	509.2988	0.4819807	0.2576633	551.0902	3.339325	0	2	1011	525						Frog_fixed.avi	0
6467	388	1011.329	545.3973	0.6173517	0.2370511	547.7273	3.619787	0	1003.354	513.8431	0.4816681	0.2573417	551.1214	3.367835	0	2	1007	530						Frog_fixed.avi	0
6483	389	1007.341	546.3957	0.6170698	0.2368961	547.694	3.628134	0	1008.415	510.9137	0.4814118	0.2570209	551.2469	3.358826	0	2	1008	529						Frog_fixed.avi	0
6500	390	1010.494	546.2817	0.6168442	0.2367163	547.7639	3.620384	0	1007.077	510.4012	0.4811715	0.2567033	551.0621	3.36547	0	2	1009	528						Frog_fixed.avi	0
6517	391	1009.408	543.4503	0.6166009	0.2365498	547.6815	3.615451	0	1008.372	507.9462	0.4809324	0.2564259	551.116	3.368346	0	2	1009	526						Frog_fixed.avi	0
6533	392	1009.219	545.0837	0.6163901	0.2363095	547.5682	3.6229	0	1007.386	512.0768	0.4806806	0.2559893	550.944	3.349137	0	2	1008	529						Frog_fixed.avi	0
6550	393	1008.073	545.3661	0.6161124	0.2359397	547.454	3.609572	0	1010.98	508.4791	0.4804246	0.2556005	551.0691	3.359056	0	2	1010	527						Frog_fixed.avi	0
6567	394	1013.958	539.1757	0.6158578	0.2355845	547.3517	3.594368	0	1006.496	512.4964	0.4801353	0.2550775	550.8201	3.368845	0	2	1010	526						Frog_fixed.avi	0
6583	395	1010.985	547.3197	0.615601	0.2352025	547.3434	3.617539	0	1007.416	512.6685	0.4798722	0.2547093	550.8763	3.37751	0	2	1009	530						Frog_fixed.avi	0
6600	396	1012.481	544.8001	0.6153308	0.2349644	547.173	3.618144	0	1006.052	511.8606	0.4796125	0.254328	550.7163	3.360073	0	2	1009	528						Frog_fixed.avi	0
6617	397	1012.444	530.761	0.6150368	0.2346723	547.2065	3.609287	0	1008.167	498.7885	0.4793963	0.2540382	550.8083	3.367803	0	2	1010	515						Frog_fixed.avi	0
6633	398	1008.996	538.5742	0.6147605	0.2344171	546.925	3.599642	0	1006.881	508.0551	0.4791427	0.2536796	550.5835	3.36408	0	2	1008	523						Frog_fixed.avi	0
6650	399	1012.77	535.2065	0.6145293	0.2340695	546.9413	3.625142	0	1007.417	502.3936	0.4788595	0.2532689	550.6448	3.364845	0	2	1010	519						Frog_fixed.avi	0
6667	400	1010.437	542.2365	0.614264	0.2336059	546.7661	3.615352	0	1009.517	504.3369	0.4786106	0.2527398	550.5432	3.361385	0	2	1010	523						Frog_fixed.avi	0
6683	401	1009.426	532.8463	0.6139935	0.2332288	546.7216	3.612741	0	1003.855	510.4697	0.4783141	0.2522425	550.4793	3.380873	0	2	1007	522						Frog_fixed.avi	0
6700	402	1011.926	541.8137	0.6137654	0.2328605	546.6053	3.617289	0	1008.164	510.4473	0.478083	0.2518187	550.3952	3.376455	0	2	1010	526						Frog_fixed.avi	0
6716	403	1012.307	541.9307	0.6135172	0.2326648	546.5153	3.609628	0	1007.533	509.2087	0.4778247	0.2515702	550.3304	3.375037	0	2	1010	526						Frog_fixed.avi	0
6733	404	1009.986	540.4537	0.6132976	0.2325989	546.3856	3.610558	0	1012.676	511.8248	0.477633	0.2513593	550.3144	3.390584	0	2	1011	526						Frog_fixed.avi	0
6750	405	1012.811	540.5581	0.6131254	0.2325488	546.1976	3.611256	0	1012.754	504.9404	0.4774145	0.2511986	550.0585	3.362906	0	2	1013	523						Frog_fixed.avi	0
6766	406	1014.545	538.2715	0.6129513	0.232446	545.9272	3.612628	0	1007.726	512.8691	0.477227	0.2510352	550.0329	3.37603	0	2	1011	526						Frog_fixed.avi	0
6783	407	1013.666	538.4524	0.6128493	0.2322378	545.9988	3.629385	0	1005.14	510.8516	0.4770859	0.2507973	549.902	3.383885	0	2	1009	525						Frog_fixed.avi	0
6800	408	1014.528	549.9933	0.6127409	0.2318763	545.7497	3.62939	0	1008.312	514.8984	0.4769575	0.2504052	549.65	3.37747	0	2	1011	532						Frog_fixed.avi	0
6816	409	1010.867	540.1611	0.6126615	0.2315425	545.5614	3.625178	0	1006.734	516.291	0.4768839	0.2500212	549.4628	3.393718	0	2	1009	528						Frog_fixed.avi	0
6833	410	1014.723	545.4487	0.6126378	0.2310614	545.4106	3.62379	0	1011.35	512.6682	0.4768308	0.2495878	549.383	3.381622	0	2	1013	529						Frog_fixed.avi	0
6850	411	1006.946	538.9689	0.6125868	0.2306107	545.15	3.633383	0	1008.529	513.9335	0.4767741	0.249161	549.1888	3.40692	0	2	1008	526						Frog_fixed.avi	0
6866	412	1011.162	545.1071	0.6126055	0.2301008	545.0059	3.654039	0	1008.812	513.7156	0.4767072	0.2486141	548.9893	3.391817	0	2	1010	529						Frog_fixed.avi	0
6883	413	1009.237	547.1921	0.6125892	0.2296576	544.8507	3.653083	0	1006.676	511.8501	0.4766431	0.2482303	548.7573	3.412129	0	2	1008	530						Frog_fixed.avi	0
6900	414	1007.424	543.3062	0.6125706	0.2293846	544.7405	3.663497	0	1009.193	517.8318	0.4765888	0.2479061	548.5893	3.40614	0	2	1008	531						Frog_fixed.avi	0
6916	415	1015.377	537.572	0.6125534	0.2292383	544.5959	3.66463	0	1007.51	514.7343	0.4764947	0.2476989	548.5674	3.407892	0	2	1011	526						Frog_fixed.avi	0
6933	416	1009.303	538.3397	0.6124899	0.2291881	544.392	3.664085	0	1007.777	515.7172	0.4764042	0.2476274	548.3561	3.414028	0	2	1009	527						Frog_fixed.avi	0
6950	417	1009.645	537.0729	0.612416	0.2291118	544.1762	3.664374	0	1004.096	510.1662	0.4763036	0.2475264	548.1568	3.418983	0	2	1007	524						Frog_fixed.avi	0
6966	418	1007.538	539.6682	0.6123428	0.2289707	543.869	3.672041	0	1002.302	514.9809	0.4762135	0.2473079	547.9022	3.431162	0	2	1005	527						Frog_fixed.avi	0
6983	419	1015.283	562.2964	0.6122624	0.2289496	543.8487	3.690098	0	1012.177	536.3552	0.4761704	0.247146	547.8279	3.413489	0	2	1014	549						Frog_fixed.avi	0
6999	420	1009.6	569.3484	0.6122687	0.2287145	543.6573	3.700182	0	1002.545	546.5849	0.4761163	0.2468383	547.6254	3.446462	0	2	1006	558						Frog_fixed.avi	0
7016	421	1014.38	568.674	0.6122982	0.2284063	543.5017	3.707084	0	1006.303	541.6526	0.4760978	0.2464309	547.4288	3.445412	0	2	1010	555						Frog_fixed.avi	0
7033	422	1012.223	564.3098	0.6123258	0.2280543	543.379	3.706156	0	1004.239	540.8621	0.4760696	0.2460139	547.2585	3.456711	0	2	1008	553						Frog_fixed.avi	0
7049	423	1010.196	568.1708	0.6123595	0.2277435	543.1798	3.720291	0	1001.765	546.3482	0.476075	0.2456211	547.0639	3.472933	0	2	1006	557						Frog_fixed.avi	0
7066	424	1012.065	568.7778	0.6124212	0.2274591	542.8776	3.733068	0	1003.606	547.7836	0.4760859	0.2452753	546.877	3.479553	0	2	1008	558						Frog_fixed.avi	0
7083	425	1013.699	566.4825	0.612455	0.2272043	542.6946	3.727361	0	1002.868	541.3782	0.4760635	0.2451159	546.6833	3.467266	0	2	1008	554						Frog_fixed.avi	0
7099	426	1007.309	565.4292	0.6124735	0.2270048	542.532	3.746719	0	997.5593	542.8034	0.4760272	0.2448797	546.437	3.489768	0	2	1002	554						Frog_fixed.avi	0
7116	427	1012.737	564.783	0.6124779	0.2267926	542.4164	3.754742	0	1000.347	540.8467	0.4759936	0.2447052	546.3649	3.492793	0	2	1007	553						Frog_fixed.avi	0
7133	428	1009.786	566.1288	0.6124669	0.2266372	542.3418	3.755971	0	1003.92	545.8008	0.4759456	0.2444786	546.2318	3.498837	0	2	1007	556						Frog_fixed.avi	0
7149	429	1012.985	565.1393	0.6124496	0.2264958	542.1797	3.768756	0	1001.755	541.6801	0.4758781	0.2444075	546.0913	3.505183	0	2	1007	553						Frog_fixed.avi	0
7166	430	1014.975	568.3008	0.6124504	0.2263452	542.0527	3.75599	0	1001.566	537.9537	0.4758476	0.2443336	545.9095	3.508688	0	2	1008	553						Frog_fixed.avi	0
7182	431	1010.624	568.1246	0.6124684	0.226286	541.8952	3.767037	0	1003.364	537.2134	0.475849	0.2442519	545.7979	3.511905	0	2	1007	553						Frog_fixed.avi	0
7199	432	1011.363	569.5009	0.6125437	0.226244	541.6328	3.786485	0	1003.364	543.3008	0.4758773	0.2441334	545.6878	3.526412	0	2	1007	556						Frog_fixed.avi	0
7216	433	1006.811	566.4227	0.6126102	0.2262074	541.5204	3.783215	0	1007.401	540.9225	0.4759492	0.2439832	545.6323	3.517335	0	2	1007	554						Frog_fixed.avi	0
7232	434	1007.852	567.775	0.6127146	0.2261102	541.3243	3.791913	0	1008.046	538.6916	0.4760579	0.2437995	545.4834	3.519021	0	2	1008	553						Frog_fixed.avi	0
7249	435	1010.804	566.1008	0.6128973	0.2260275	541.307	3.783365	0	1004.164	546.0026	0.4761749	0.2436006	545.4104	3.527015	0	2	1007	556						Frog_fixed.avi	0
7266	436	1013.255	568.5901	0.6130936	0.2258961	541.3631	3.796876	0	1002.089	543.2943	0.4763311	0.2434537	545.3224	3.53378	0	2	1008	556						Frog_fixed.avi	0
7282	437	1003.81	567.4674	0.6132299	0.2257724	541.1882	3.779269	0	1007.322	545.2729	0.4765376	0.2432206	545.3663	3.53056	0	2	1006	556						Frog_fixed.avi	0
7299	438	1012.888	569.0192	0.6134852	0.2256475	541.2706	3.780996	0	1000.502	543.3203	0.4767117	0.2430208	545.3055	3.531191	0	2	1007	556						Frog_fixed.avi	0
7316	439	1005.452	568.6619	0.6136616	0.2255707	541.1943	3.795044	0	1000.652	547.1646	0.4768959	0.2428375	545.3403	3.533045	0	2	1003	558						Frog_fixed.avi	0
7332	440	1011.115	569.9599	0.6138747	0.2255099	541.1545	3.780763	0	1004.284	541.6879	0.4771043	0.2427746	545.2991	3.525211	0	2	1008	556						Frog_fixed.avi	0
7349	441	1009.487	566.597	0.6140787	0.2256158	541.3049	3.773613	0	999.0859	542.3106	0.4772544	0.2427528	545.2991	3.523311	0	2	1004	554						Frog_fixed.avi	0
7366	442	1003.641	569.9571	0.6142132	0.2257167	541.217	3.777968	0	1006.207	537.3096	0.4774516	0.2427742	545.3921	3.506766	0	2	1005	554						Frog_fixed.avi	0
7382	443	1013.897	564.4753	0.6144639	0.2257804	541.3004	3.768946	0	1000.969	540.2324	0.4776557	0.2427813	545.3535	3.512444	0	2	1007	552						Frog_fixed.avi	0
7399	444	1006.204	566.222	0.6146269	0.2258638	541.3296	3.77893	0	1003.036	542.054	0.4778495	0.2427962	545.4175	3.514427	0	2	1005	554						Frog_fixed.avi	0
7416	445	1010.378	565.8397	0.6148728	0.2259268	541.3174	3.771876	0	1006.664	546.6649	0.4780849	0.2427843	545.3795	3.513665	0	2	1009	556						Frog_fixed.avi	0
7432	446	1004.077	566.1066	0.6150764	0.2258848	541.4031	3.776895	0	1000.88	543.0338	0.4782803	0.2427843	545.5137	3.518292	0	2	1002	555						Frog_fixed.avi	0
7449	447	1011.267	567.1886	0.6153312	0.2258532	541.3543	3.777295	0	1007.503	541.0162	0.4785087	0.2427403	545.6465	3.514806	0	2	1009	554						Frog_fixed.avi	0
7466	448	1008.929	566.0285	0.6155396	0.2258067	541.5065	3.776193	0	997.2159	539.5234	0.4787071	0.242681	545.4982	3.51825	0	2	1003	553						Frog_fixed.avi	0
7482	449	1007.816	564.7511	0.6157404	0.2257879	541.5139	3.768888	0	1001.521	542.6749	0.4789437	0.2426218	545.7369	3.514041	0	2	1005	554						Frog_fixed.avi	0
7499	450	1011.502	568.1813	0.6159996	0.2257642	541.5598	3.780392	0	998.7994	537.0698	0.4791567	0.242557	545.5652	3.507351	0	2	1005	553						Frog_fixed.avi	0
7516	451	1006.231	568.6936	0.6162111	0.225772	541.582	3.772874	0	1008.496	539.0215	0.4794305	0.2424806	545.7925	3.496942	0	2	1007	554						Frog_fixed.avi	0
7532	452	1009.638	567.9819	0.6164926	0.2258202	541.6348	3.762175	0	1001.17	535.5403	0.4796776	0.242487	545.7018	3.499019	0	2	1005	552						Frog_fixed.avi	0
7549	453	1010.67	565.0861	0.6167477	0.2259094	541.7387	3.768442	0	999.5527	542.0627	0.4799546	0.2425018	545.9146	3.502537	0	2	1005	554						Frog_fixed.avi	0
7566	454	1005.619	569.3079	0.617002	0.2259452	541.6749	3.76998	0	1002.823	543.5248	0.4802111	0.2425149	545.8365	3.493941	0	2	1004	556						Frog_fixed.avi	0
7582	455	1004.316	553.0375	0.617264	0.2259273	541.8243	3.751938	0	998.3676	528.4961	0.4804966	0.2423738	546.005	3.506792	0	2	1001	541						Frog_fixed.avi	0
7599	456	1003.982	528.0635	0.6174574	0.2257332	541.794	3.744377	0	1001.405	501.8654	0.4808851	0.2421505	546.0842	3.474952	0	2	1003	515						Frog_fixed.avi	0
7616	457	1002.479	518.5822	0.6177025	0.2255662	541.8979	3.732916	0	1005.925	487.6414	0.4812013	0.2419725	546.0455	3.486499	0	2	1004	503						Frog_fixed.avi	0
7632	458	1006.783	529.1242	0.617961	0.2254629	541.8129	3.727548	0	1003.464	495.4904	0.4814242	0.2417433	546.1697	3.49254	0	2	1005	512						Frog_fixed.avi	0
7649	459	1007.295	527.5795	0.6182435	0.2253436	542.0131	3.724942	0	1005.474	493.9113	0.4816349	0.2414445	546.1136	3.459816	0	2	1006	511						Frog_fixed.avi	0
7666	460	1001.865	526.4634	0.6184739	0.2252719	541.892	3.70898	0	1002.904	494.4427	0.4818709	0.2413656	546.225	3.467209	0	2	1002	510						Frog_fixed.avi	0
7682	461	1004.197	523.3513	0.6187139	0.2252872	542.0702	3.711191	0	1004.927	495.7175	0.4820977	0.2413061	546.1688	3.465559	0	2	1005	510						Frog_fixed.avi	0
7699	462	996.4017	522.0896	0.6189077	0.2253477	542.1023	3.6961	0	1003.398	500.9403	0.4822998	0.2412549	546.266	3.455571	0	2	1000	512						Frog_fixed.avi	0
7716	463	1002.59	527.2719	0.619144	0.2253706	542.1027	3.697727	0	1003.707	493.2657	0.482503	0.241211	546.309	3.437394	0	2	1003	510						Frog_fixed.avi	0
7732	464	999.9926	527.1143	0.6193259	0.2254045	542.1171	3.696553	0	1003.755	492.8432	0.4827066	0.2411692	546.27	3.427026	0	2	1002	510						Frog_fixed.avi	0
7749	465	1000.205	526.0973	0.6195093	0.225394	542.0279	3.682598	0	1003.437	492.6545	0.4828719	0.2410666	546.3088	3.422019	0	2	1002	509						Frog_fixed.avi	0
7765	466	1004.609	529.3447	0.6196689	0.2254047	542.0269	3.675268	0	997.5311	493.2693	0.4829894	0.2409906	546.2438	3.420088	0	2	1001	511						Frog_fixed.avi	0
7782	467	1004.448	521.7557	0.6197953	0.2254454	542.0944	3.650723	0	1007.114	492.4659	0.4831664	0.2409028	546.2244	3.395221	0	2	1006	507						Frog_fixed.avi	0
7799	468	1004.497	522.851	0.6199083	0.2255193	541.8745	3.65341	0	1006.183	493.2827	0.4832951	0.240806	546.3428	3.39536	0	2	1005	508						Frog_fixed.avi	0
7815	469	1005.02	529.0369	0.6200202	0.2254662	541.9478	3.644729	0	1006.584	490.5824	0.4833756	0.240699	546.3204	3.385783	0	2	1006	510						Frog_fixed.avi	0
7832	470	1003.412	524.4661	0.6201356	0.2254532	541.9688	3.629423	0	1001.478	495.8651	0.4834674	0.2405627	546.2183	3.381843	0	2	1002	510						Frog_fixed.avi	0
7849	471	1005.839	523.2206	0.6202433	0.225465	542.0156	3.634769	0	1000.437	500.3816	0.4836015	0.2404353	546.1254	3.390895	0	2	1003	512						Frog_fixed.avi	0
7865	472	1004.846	520.8668	0.6203517	0.2255351	541.9398	3.61603	0	1000.652	494.7252	0.4837095	0.2403878	546.1863	3.369345	0	2	1003	508						Frog_fixed.avi	0
7882	473	1003.446	528.4434	0.6204528	0.2255578	541.6924	3.610298	0	1008.459	491.9061	0.4838398	0.2403456	546.2106	3.362472	0	2	1006	510						Frog_fixed.avi	0
7899	474	1007.799	525.3739	0.6206001	0.2256062	541.7075	3.590152	0	1004.863	496.0792	0.4839424	0.2403338	546.1434	3.362156	0	2	1006	511						Frog_fixed.avi	0
7915	475	1010.226	523.1732	0.620722	0.2256627	541.7968	3.589928	0	1007.402	491.5972	0.4840689	0.2403502	545.9649	3.3288	0	2	1009	507						Frog_fixed.avi	0
7932	476	1013.879	522.4899	0.6208406	0.2257237	541.6611	3.570515	0	1005.113	492.0789	0.4841566	0.2403457	545.9731	3.344761	0	2	1009	507						Frog_fixed.avi	0
7949	477	1006.426	525.2399	0.62089	0.2257268	541.571	3.568949	0	1005.663	490.2462	0.484223	0.2403163	545.9673	3.332298	0	2	1006	508						Frog_fixed.avi	0
7965	478	1007.33	522.2605	0.6209341	0.2256705	541.4073	3.561475	0	1004.012	487.2119	0.4842965	0.2402699	545.9523	3.339406	0	2	1006	505						Frog_fixed.avi	0
7982	479	1005.47	523.8699	0.6209772	0.2256216	541.295	3.555298	0	1006.689	492.4322	0.484348	0.2401877	545.9074	3.339957	0	2	1006	508						Frog_fixed.avi	0
7999	480	1003.754	520.8593	0.6210117	0.2255668	541.2338	3.554288	0	1006.376	493.595	0.4844271	0.240103	545.8109	3.345796	0	2	1005	507						Frog_fixed.avi	0
8015	481	1006.434	526.1265	0.621087	0.2254866	541.2866	3.554397	0	1003.676	496.4013	0.4844776	0.2400309	545.7249	3.337635	0	2	1005	511						Frog_fixed.avi	0
8032	482	1007.745	528.7378	0.621162	0.2254802	541.2537	3.553265	0	1004.217	493.1593	0.4845163	0.2399657	545.6122	3.326133	0	2	1006	511						Frog_fixed.avi	0
8049	483	1010.321	527.971	0.6212791	0.2254513	541.1296	3.555769	0	1005.217	495.2272	0.4845688	0.2398906	545.5158	3.327243	0	2	1008	512						Frog_fixed.avi	0
8065	484	1010.673	524.6389	0.6213858	0.2254207	540.9884	3.556556	0	1003.109	496.915	0.4846377	0.2397924	545.3894	3.345644	0	2	1007	511						Frog_fixed.avi	0
8082	485	1013.142	526.5114	0.6215071	0.225294	540.7501	3.558496	0	1006.131	500.7491	0.4847423	0.2396313	545.3724	3.338574	0	2	1010	514						Frog_fixed.avi	0
8098	486	1007.539	525.9457	0.6215889	0.2252236	540.6578	3.562789	0	1007.832	492.5017	0.4848444	0.2395527	545.2154	3.327303	0	2	1008	509						Frog_fixed.avi	0
8115	487	1007.681	522.4971	0.62169	0.2251665	540.6741	3.563936	0	1007.821	490.4009	0.4849198	0.2394588	545.1642	3.331836	0	2	1008	506						Frog_fixed.avi	0
8132	488	1004.811	527.1813	0.6217777	0.225138	540.6981	3.56724	0	1004.019	493.1671	0.4849836	0.2393681	545.1215	3.346743	0	2	1004	510						Frog_fixed.avi	0
8148	489	1007.637	519.2479	0.6218566	0.2251185	540.6038	3.569967	0	1006.652	495.7236	0.4850417	0.2392958	545.0804	3.33759	0	2	1007	507						Frog_fixed.avi	0
8165	490	1008.851	523.749	0.6219429	0.2250362	540.4238	3.570121	0	1008.407	494.184	0.48507	0.2391806	545.0198	3.347278	0	2	1009	509						Frog_fixed.avi	0
8182	491	1011.723	525.0933	0.6219941	0.2249389	540.4106	3.56178	0	1007.488	493.7034	0.4851055	0.2390637	544.9321	3.341716	0	2	1010	509						Frog_fixed.avi	0
8198	492	1005.786	523.4955	0.6220428	0.2248304	540.3381	3.571018	0	1002.349	498.2333	0.485132	0.2389534	544.8192	3.359301	0	2	1004	511						Frog_fixed.avi	0
8215	493	1003.214	527.5394	0.6220877	0.2247709	540.1865	3.578616	0	998.4236	500.1393	0.4851682	0.2388175	544.7463	3.350049	0	2	1001	514						Frog_fixed.avi	0
8232	494	998.8685	525.9957	0.6221199	0.2247135	540.0663	3.583485	0	1006.216	493.5143	0.4852257	0.2387381	544.5435	3.338961	0	2	1003	510						Frog_fixed.avi	0
8248	495	1004.446	524.2358	0.6221592	0.2246299	540.0262	3.582628	0	1007.582	495.6536	0.4852534	0.2386685	544.4775	3.339401	0	2	1006	510						Frog_fixed.avi	0
8265	496	1001.813	525.718	0.622186	0.2246066	539.9349	3.590221	0	1003.807	495.8601	0.4852694	0.2386096	544.4266	3.347092	0	2	1003	511						Frog_fixed.avi	0
8282	497	1003.746	526.4989	0.6222107	0.2246015	539.9039	3.601372	0	1005.139	494.6955	0.4852805	0.2385682	544.394	3.356339	0	2	1004	511						Frog_fixed.avi	0
8298	498	1002.832	525.0409	0.6222259	0.2245733	539.847	3.586047	0	1003.392	498.6589	0.4852886	0.2385293	544.3438	3.353141	0	2	1003	512						Frog_fixed.avi	0
8315	499	1000.897	522.0452	0.6222338	0.2245613	539.7913	3.608247	0	1003.227	501.6312	0.4852876	0.2385043	544.2924	3.360274	0	2	1002	512						Frog_fixed.avi	0
8332	500	1004.558	525.3384	0.6222704	0.2245322	539.8112	3.602797	0	1003.958	502.0892	0.4852863	0.2384594	544.2362	3.366571	0	2	1004	514						Frog_fixed.avi	0
8348	501	1003.804	522.7651	0.6222817	0.2245306	539.74	3.612076	0	1007.06	497.7187	0.4852875	0.2384354	544.2072	3.390614	0	2	1005	510						Frog_fixed.avi	0
8365	502	1008.244	523.8361	0.6222828	0.2244673	539.473	3.606603	0	1000.527	502.1131	0.4852795	0.2384273	544.1925	3.388369	0	2	1004	513						Frog_fixed.avi	0
8382	503	1008.139	525.3039	0.6222832	0.2244532	539.4094	3.599874	0	1003.234	503.8765	0.4852815	0.2384376	544.1678	3.385834	0	2	1006	515						Frog_fixed.avi	0
8398	504	1008.2	527.0154	0.6222836	0.2244207	539.3415	3.615336	0	1008.179	499.8809	0.4852732	0.2384426	544.116	3.398882	0	2	1008	513						Frog_fixed.avi	0
8415	505	1008.368	528.0448	0.6222754	0.22439	539.2774	3.625018	0	1009.102	498.88	0.4852584	0.2384038	544.0746	3.400099	0	2	1009	513						Frog_fixed.avi	0
8432	506	1009.939	526.9158	0.6222646	0.2243109	539.2304	3.609698	0	1009.098	505.2026	0.4852163	0.2382842	543.9677	3.41074	0	2	1010	516						Frog_fixed.avi	0
8448	507	1010.109	527.2386	0.6222656	0.2241789	539.1773	3.636096	0	1001.97	502.1077	0.4851913	0.2381223	543.8484	3.400943	0	2	1006	515						Frog_fixed.avi	0
8465	508	1006.072	528.9368	0.6222749	0.2240477	539.1022	3.638071	0	1004.226	502.7834	0.4851977	0.2379931	543.8138	3.414391	0	2	1005	516						Frog_fixed.avi	0
8482	509	1010.616	528.9581	0.6223227	0.22387	539.0276	3.631704	0	1003.733	504.8442	0.4852314	0.2378553	543.8047	3.419635	0	2	1007	517						Frog_fixed.avi	0
8498	510	1009.432	529.7902	0.6224026	0.2237296	539.0931	3.645708	0	1007.965	504.8096	0.4852861	0.2376121	543.8194	3.423257	0	2	1009	517						Frog_fixed.avi	0
8515	511	1013.438	529.1374	0.6225014	0.2235654	538.8959	3.660103	0	1005.449	505.3311	0.485325	0.2373893	543.7385	3.436601	0	2	1009	517						Frog_fixed.avi	0
8532	512	1013.976	529.8417	0.6225688	0.2233658	538.9413	3.661139	0	1009.805	506.573	0.4853719	0.2371622	543.6256	3.434103	0	2	1012	518						Frog_fixed.avi	0
8548	513	1011.168	537.6116	0.6226282	0.2231221	538.9388	3.680739	0	1004.54	499.8206	0.4854093	0.2369927	543.6074	3.434265	0	2	1008	519						Frog_fixed.avi	0
8565	514	1009.093	541.5364	0.6226475	0.223086	538.8577	3.664171	0	1005.141	514.8141	0.4854503	0.2368671	543.3964	3.437444	0	2	1007	528						Frog_fixed.avi	0
8582	515	1012.52	663.1733	0.6223903	0.2240322	538.7451	3.692763	0	998.2178	647.0128	0.4855319	0.2376081	543.1085	3.443839	0	3	1005	655						Frog_fixed.avi	0
8598	516	1020.287	775.8876	0.6222141	0.2252685	538.7449	3.696418	0	1003.393	768.7747	0.4857143	0.2386679	543.0648	3.450011	0	3	1012	772						Frog_fixed.avi	0
8615	517	1011.364	876.3486	0.6221418	0.2258864	538.5559	3.710053	0	995.8948	871.2982	0.4857927	0.2392536	543.0236	3.476734	0	3	1004	874						Frog_fixed.avi	0
8632	518	1015.201	862.9628	0.6223334	0.2257532	538.561	3.7176	0	1000.405	860.9166	0.4856084	0.2391178	542.9205	3.481725	0	3	1008	862						Frog_fixed.avi	0
8648	519	1016.417	880.0164	0.6223838	0.2256851	538.3286	3.709693	0	991.5314	878.4465	0.4855188	0.2391041	542.8569	3.485614	0	3	1004	879						Frog_fixed.avi	0
8665	520	1009.625	870.0787	0.6223877	0.2255675	538.3117	3.721227	0	994.9758	871.7993	0.4854243	0.2390194	542.7936	3.493148	0	3	1002	871						Frog_fixed.avi	0
8681	521	1013.662	876.5085	0.6224156	0.2253474	538.1071	3.723828	0	989.5637	872.3302	0.48533	0.2389419	542.6818	3.509356	0	3	1002	874						Frog_fixed.avi	0
8698	522	1015.924	876.3614	0.6224295	0.2251554	538.0706	3.727724	0	993.3541	870.5301	0.4852298	0.2387827	542.6014	3.504935	0	3	1005	873						Frog_fixed.avi	0
8715	523	1014.069	878.6046	0.6224308	0.2249477	538.0121	3.732478	0	990.1212	873.1854	0.4851495	0.2386336	542.4545	3.510455	0	3	1002	876						Frog_fixed.avi	0
8731	524	1010.104	878.0972	0.6224021	0.2246583	537.8914	3.743241	0	995.6549	871.4453	0.4851074	0.2384698	542.4188	3.504715	0	3	1003	875						Frog_fixed.avi	0
8748	525	1014.034	878.6447	0.6224039	0.2244492	537.8307	3.751045	0	989.1312	876.916	0.4850298	0.2382495	542.3203	3.524135	0	3	1002	878						Frog_fixed.avi	0
8765	526	1012.601	877.2766	0.622365	0.2242431	537.7557	3.747639	0	990.1733	878.9443	0.4849508	0.2381512	542.2159	3.530926	0	3	1001	878						Frog_fixed.avi	0
8781	527	1011.82	879.7943	0.6223083	0.2240446	537.6282	3.765798	0	992.6387	870.8251	0.4848644	0.2380477	542.0862	3.537005	0	3	1002	875						Frog_fixed.avi	0
8798	528	1008.835	877.9469	0.6222413	0.2238469	537.4996	3.770554	0	996.8002	869.9218	0.4847769	0.2378893	541.9556	3.527604	0	3	1003	874						Frog_fixed.avi	0
8815	529	1006.792	879.1782	0.6221844	0.223692	537.3329	3.75925	0	992.4966	876.5934	0.4846869	0.237749	542.0681	3.537589	0	3	1000	878						Frog_fixed.avi	0
8831	530	1010.828	882.109	0.622111	0.2235058	537.1845	3.736543	0	997.3734	873.4331	0.4845934	0.237546	541.9057	3.531454	0	3	1004	878						Frog_fixed.avi	0
8848	531	1007.721	880.5033	0.6220437	0.2233397	537.363	3.733457	0	994.0034	876.0573	0.4845064	0.2373662	541.772	3.528414	0	3	1001	878						Frog_fixed.avi	0
8865	532	1007.811	880.5729	0.6219908	0.2231439	537.3149	3.731137	0	983.6292	871.2328	0.4844004	0.237234	541.6326	3.526987	0	3	996	876						Frog_fixed.avi	0
8881	533	1002.964	879.8741	0.6219113	0.2230422	537.1537	3.712523	0	992.6295	876.1295	0.4843462	0.2370774	541.6083	3.505932	0	3	998	878						Frog_fixed.avi	0
8898	534	1000.53	879.0079	0.6218581	0.2229677	537.0566	3.706818	0	997.2205	871.2662	0.484294	0.2369968	541.608	3.50105	0	3	999	875						Frog_fixed.avi	0
8915	535	1000.08	877.8889	0.6217946	0.2228426	536.968	3.684054	0	991.3699	873.3148	0.4842212	0.2368749	541.4638	3.478465	0	3	996	876						Frog_fixed.avi	0
8931	536	1001.905	878.3041	0.6217095	0.2226648	536.785	3.666688	0	990.1877	873.2015	0.4841321	0.236678	541.3416	3.480089	0	3	996	876						Frog_fixed.avi	0
8948	537	1007.775	878.287	0.6216724	0.222443	536.7369	3.645558	0	991.4334	871.7194	0.4840463	0.2365482	541.2036	3.467242	0	3	1000	875						Frog_fixed.avi	0
8965	538	1002.38	882.4435	0.6215752	0.22219	536.6141	3.656411	0	992.3864	873.3007	0.4839294	0.2363797	541.1496	3.453201	0	3	997	878						Frog_fixed.avi	0
8981	539	1006.828	878.38	0.6214882	0.2219601	536.4983	3.634969	0	994.2661	871.5036	0.4838309	0.2361663	541.0996	3.451833	0	3	1001	875						Frog_fixed.avi	0
8998	540	981.0836	817.2679	0.6213749	0.2210524	536.2728	3.626214	0	984.5111	805.4326	0.4838842	0.2353556	541.0966	3.454386	0	3	983	811						Frog_fixed.avi	0
9015	541	977.6272	719.2391	0.6211677	0.2197438	536.4931	3.616466	0	982.2424	697.7136	0.4840359	0.2340557	540.8318	3.431032	0	4	980	708						Frog_fixed.avi	0
9031	542	980.3274	620.2616	0.6209783	0.2186514	536.4371	3.593479	0	985.348	596.6963	0.4840498	0.2329561	540.7945	3.425015	0	4	983	608						Frog_fixed.avi	0
9048	543	994.7647	575.1154	0.6207691	0.2178533	536.3831	3.595823	0	1007.82	541.3502	0.4839402	0.232102	541.1293	3.414229	0	4	1001	558						Frog_fixed.avi	0
9065	544	993.4285	586.4548	0.6208382	0.2173689	536.1835	3.584804	0	996.9595	554.6777	0.4837877	0.2315554	540.8594	3.414933	0	4	995	571						Frog_fixed.avi	0
9081	545	997.4797	587.762	0.6209125	0.2168246	536.0326	3.573304	0	995.4799	549.0471	0.4836935	0.230962	540.7053	3.409778	0	4	996	568						Frog_fixed.avi	0
9098	546	1000.229	582.8226	0.6209798	0.2163426	535.9785	3.557222	0	998.6942	544.3251	0.4836596	0.2305413	540.6056	3.380882	0	4	999	564						Frog_fixed.avi	0
9115	547	1002.46	585.1594	0.621048	0.2158465	535.9246	3.54471	0	998.8165	552.2362	0.4836383	0.2300867	540.467	3.367967	0	4	1001	569						Frog_fixed.avi	0
9131	548	1000.806	586.1657	0.6211058	0.2155999	535.895	3.55226	0	995.1893	552.2121	0.4836453	0.2298099	540.4538	3.355336	0	4	998	569						Frog_fixed.avi	0
9148	549	998.7394	582.272	0.6211603	0.2153098	535.8462	3.521368	0	999.2743	550.8572	0.4836462	0.2295428	540.3306	3.360763	0	4	999	567						Frog_fixed.avi	0
9165	550	1001.086	585.1934	0.6211737	0.2149891	535.7687	3.515679	0	1001.681	552.5611	0.4836381	0.2292589	540.2941	3.333536	0	4	1001	569						Frog_fixed.avi	0
9181	551	1001.534	579.7484	0.6211729	0.2148627	535.6783	3.501281	0	999.9616	552.6611	0.4836096	0.2290834	540.2685	3.331119	0	4	1001	566						Frog_fixed.avi	0
9198	552	1006.674	584.2789	0.6211779	0.2147735	535.3869	3.485982	0	1003.299	554.9659	0.4835758	0.2290284	540.2327	3.330459	0	4	1005	570						Frog_fixed.avi	0
9215	553	1000.421	582.4545	0.6211193	0.2148355	535.485	3.48995	0	997.3361	554.1315	0.4835158	0.229047	540.1198	3.325387	0	4	999	568						Frog_fixed.avi	0
9231	554	1004.559	582.8843	0.6211089	0.2148636	535.3589	3.466968	0	1005.134	549.5751	0.4834574	0.2290665	539.9951	3.314129	0	4	1005	566						Frog_fixed.avi	0
9248	555	1002.609	583.9837	0.6210915	0.2148816	535.2301	3.473414	0	1008.014	550.3463	0.483408	0.2290958	539.8489	3.30945	0	4	1005	567						Frog_fixed.avi	0
9264	556	1004.391	581.8468	0.6210576	0.2148822	535.1113	3.444108	0	1005.378	554.489	0.4833387	0.2290894	539.7134	3.287957	0	4	1005	568						Frog_fixed.avi	0
9281	557	999.647	579.9083	0.6210062	0.2148446	534.9263	3.437505	0	1000.012	553.0278	0.4832489	0.2290614	539.7584	3.275999	0	4	1000	566						Frog_fixed.avi	0
9298	558	1007.952	583.308	0.6209765	0.2146789	534.6636	3.432347	0	1011.334	544.4778	0.4831901	0.228969	539.7451	3.275187	0	5	1010	564						Frog_fixed.avi	0
9314	559	1021.221	536.8746	0.6207155	0.2142483	534.7174	3.408019	0	1025.406	498.0381	0.4831961	0.2285836	539.7018	3.243614	0	5	1023	517						Frog_fixed.avi	0
9331	560	1019.01	534.485	0.620554	0.2140835	534.5797	3.39146	0	1024.164	498.7788	0.4830765	0.2283488	539.5067	3.267194	0	5	1022	517						Frog_fixed.avi	0
9348	561	1022.743	532.8055	0.620495	0.2138515	534.4852	3.407179	0	1024.321	498.8633	0.4828956	0.2281561	539.338	3.252097	0	5	1024	516						Frog_fixed.avi	0
9364	562	1023.95	536.716	0.6203656	0.2133938	534.4992	3.398091	0	1024.442	497.9544	0.4827475	0.2277347	539.3477	3.249858	0	5	1024	517						Frog_fixed.avi	0
9381	563	1021.904	528.1381	0.6202305	0.2130959	534.2931	3.382879	0	1019.484	491.7324	0.482549	0.2274219	539.2075	3.242682	0	5	1021	510						Frog_fixed.avi	0
9398	564	1019.88	531.1353	0.6201052	0.2126488	534.1169	3.381578	0	1023.963	498.8375	0.4824109	0.2270289	539.1107	3.225629	0	5	1022	515						Frog_fixed.avi	0
9414	565	1025.389	531.1117	0.6199911	0.2123532	534.0798	3.371814	0	1023.324	503.2762	0.4822507	0.2267219	538.9844	3.227197	0	5	1024	517						Frog_fixed.avi	0
9431	566	1027.155	531.0733	0.6198574	0.2120645	533.8669	3.379736	0	1019.272	500.2591	0.4820639	0.226538	538.8693	3.228766	0	5	1023	516						Frog_fixed.avi	0
9448	567	1021.569	532.6114	0.6196859	0.2118059	533.8008	3.382421	0	1024.663	496.646	0.4819477	0.2263375	538.8193	3.2123	0	5	1023	515						Frog_fixed.avi	0
9464	568	1025.722	534.9889	0.6195872	0.2116058	533.6688	3.386718	0	1019.415	507.2486	0.481772	0.2261604	538.5746	3.208899	0	5	1023	521						Frog_fixed.avi	0
9481	569	1023.38	531.0515	0.6194574	0.2114505	533.5259	3.363833	0	1022.068	500.3012	0.4816252	0.2260164	538.4183	3.215269	0	5	1023	516						Frog_fixed.avi	0
9498	570	1016.762	533.6637	0.6193311	0.211261	533.2247	3.378525	0	1023.011	498.0795	0.4814863	0.225817	538.3518	3.194722	0	5	1020	516						Frog_fixed.avi	0
9514	571	1025.293	529.8851	0.6192885	0.2110609	533.1197	3.36308	0	1024.006	497.2076	0.481381	0.2256027	538.099	3.213418	0	5	1025	514						Frog_fixed.avi	0
9531	572	1023.344	531.8708	0.6192633	0.2108011	532.9581	3.376695	0	1017.014	508.0362	0.4813024	0.2252787	537.8223	3.214715	0	5	1020	520						Frog_fixed.avi	0
9548	573	1026.918	529.7742	0.6192788	0.2105423	532.8542	3.381051	0	1020.412	499.0305	0.4812696	0.2250248	537.6746	3.209301	0	5	1024	514						Frog_fixed.avi	0
9564	574	1028.304	536.4491	0.6192941	0.2101683	532.6647	3.375991	0	1024.559	498.54	0.4812464	0.2247057	537.5515	3.210118	0	5	1026	517						Frog_fixed.avi	0
9581	575	1024.344	528.2489	0.6192889	0.2099237	532.5266	3.383932	0	1022.418	495.2707	0.4812025	0.2243804	537.3181	3.194152	0	5	1023	512						Frog_fixed.avi	0
9597	576	1025.206	529.2741	0.6192879	0.2095544	532.3867	3.381718	0	1018.727	494.864	0.4811445	0.2240045	537.115	3.21303	0	5	1022	512						Frog_fixed.avi	0
9614	577	1022.021	531.7205	0.6192337	0.2091882	532.1971	3.400661	0	1023.127	500.6737	0.4810614	0.2235691	536.8786	3.221786	0	5	1023	516						Frog_fixed.avi	0
9631	578	1021.502	530.3942	0.619177	0.2089408	532.0155	3.372345	0	1022.068	495.8613	0.4809782	0.2232632	536.7523	3.212126	0	5	1022	513						Frog_fixed.avi	0
9647	579	1015.494	528.5128	0.6190743	0.208729	531.8043	3.384993	0	1024.568	496.7556	0.4809283	0.2230094	536.6671	3.212245	0	5	1020	513						Frog_fixed.avi	0
9664	580	1022.518	529.0802	0.6190331	0.2086045	531.6876	3.386956	0	1021.815	501.2748	0.4808134	0.2228592	536.5032	3.222633	0	5	1022	515						Frog_fixed.avi	0
9681	581	1024.178	534.5747	0.6189756	0.2085983	531.6441	3.405617	0	1020.382	497.4673	0.4806966	0.2228429	536.3257	3.231637	0	5	1022	516						Frog_fixed.avi	0
9697	582	1021.981	530.7206	0.6188735	0.2086907	531.5836	3.400145	0	1019.492	493.0926	0.4805717	0.2229169	536.3085	3.223148	0	5	1021	512						Frog_fixed.avi	0
9714	583	1018.58	533.5117	0.6187478	0.2087777	531.3684	3.421683	0	1024.499	496.2381	0.4804921	0.2229618	536.3896	3.226568	0	5	1022	515						Frog_fixed.avi	0
9731	584	1023.881	531.6208	0.6186472	0.2088292	531.1928	3.412466	0	1019.098	498.2055	0.4803872	0.2229977	536.2451	3.241142	0	5	1021	515						Frog_fixed.avi	0
9747	585	1019.284	530.731	0.6185843	0.2088906	531.3246	3.418348	0	1017.924	496.5273	0.480313	0.2230511	536.1328	3.229104	0	5	1019	514						Frog_fixed.avi	0
9764	586	1018.121	534.2736	0.6185597	0.2089388	531.3455	3.4356	0	1020.968	493.8162	0.4802666	0.22315	536.0604	3.238402	0	5	1020	514						Frog_fixed.avi	0
9781	587	1018.377	528.5027	0.6185606	0.2089685	531.3193	3.422673	0	1016.86	493.7578	0.480244	0.2232061	536.0225	3.226861	0	5	1018	511						Frog_fixed.avi	0
9797	588	1019.893	532.3687	0.6185779	0.2089648	531.2767	3.436038	0	1013.151	492.4152	0.4802489	0.2232156	536.0255	3.23191	0	5	1017	512						Frog_fixed.avi	0
9814	589	1018.407	528.5759	0.6185848	0.2089503	531.2759	3.427633	0	1011.037	493.3184	0.4802719	0.2232234	536.0585	3.233602	0	5	1015	511						Frog_fixed.avi	0
9831	590	1016.962	528.7621	0.6186333	0.2089309	531.097	3.438176	0	1017.337	495.055	0.4803128	0.2232417	536.1165	3.25692	0	5	1017	512						Frog_fixed.avi	0
9847	591	1018.607	530.3873	0.6186501	0.2089418	531.0997	3.425529	0	1018.07	494.127	0.4803595	0.2232917	536.2265	3.265351	0	5	1018	512						Frog_fixed.avi	0
9864	592	1016.994	530.8889	0.6186858	0.2089816	531.1669	3.428916	0	1015.734	495.9824	0.4804136	0.2233394	536.3323	3.247988	0	5	1016	513						Frog_fixed.avi	0
9881	593	1017.978	526.309	0.6187629	0.2090532	531.3205	3.448174	0	1020.004	500.1743	0.4804872	0.2234105	536.4077	3.235462	0	5	1019	513						Frog_fixed.avi	0
9897	594	1011.24	527.4391	0.6188053	0.2091444	531.6636	3.448428	0	1019.056	496.0516	0.4805622	0.2235637	536.4295	3.261172	0	5	1015	512						Frog_fixed.avi	0
9914	595	1019.487	531.9969	0.6189115	0.2092355	531.6213	3.451664	0	1012.212	501.3573	0.4806474	0.2236796	536.5635	3.266357	0	5	1016	517						Frog_fixed.avi	0
9931	596	1015.501	532.5695	0.6189961	0.209381	531.6778	3.45291	0	1015.608	501.6274	0.4808018	0.2238563	536.6662	3.266191	0	5	1016	517						Frog_fixed.avi	0
9947	597	1009.269	534.3208	0.619063	0.2094823	531.6373	3.459836	0	1009.959	497.0359	0.4809259	0.2240182	536.7902	3.281283	0	5	1010	516						Frog_fixed.avi	0
9964	598	1013.056	526.2576	0.6192161	0.2096487	531.9025	3.449821	0	1006.959	498.0623	0.481062	0.2241506	536.8926	3.28524	0	5	1010	512						Frog_fixed.avi	0
9981	599	1017.296	530.5287	0.6193838	0.2098021	531.9837	3.46441	0	1009.526	497.0417	0.4812326	0.2242708	537.0701	3.277287	0	5	1013	514						Frog_fixed.avi	0
9997	600	1009.827	536.3525	0.6195107	0.210006	532.078	3.483947	0	1007.431	497.5361	0.4814304	0.2245124	537.0834	3.297565	0	5	1009	517						Frog_fixed.avi	0
10014	601	1017.489	531.2545	0.6197527	0.2103112	532.3396	3.476913	0	1015.863	490.3583	0.4816642	0.2248591	537.3289	3.279677	0	5	1017	511						Frog_fixed.avi	0
10031	602	1013.473	532.1447	0.6199425	0.2106083	532.2484	3.488016	0	1007.278	501.4529	0.4819102	0.2250869	537.3305	3.308274	0	5	1010	517						Frog_fixed.avi	0
10047	603	1013.872	527.801	0.6201822	0.2108697	532.5891	3.487197	0	1010.503	505.7876	0.4821734	0.2254238	537.5975	3.30916	0	5	1012	517						Frog_fixed.avi	0
10064	604	1014.815	528.3393	0.6203762	0.2111926	532.5909	3.500386	0	1010.261	497.0182	0.4824347	0.2257827	537.5989	3.310371	0	5	1013	513						Frog_fixed.avi	0
10081	605	1015.911	530.0311	0.6206923	0.211408	532.7787	3.516935	0	1009.097	504.9619	0.4826915	0.2260038	537.7645	3.320599	0	5	1013	517						Frog_fixed.avi	0
10097	606	1011.558	527.4269	0.6209105	0.2115942	532.897	3.526172	0	1011.505	502.2253	0.4829885	0.2262244	537.8918	3.322258	0	5	1012	515						Frog_fixed.avi	0
10114	607	1015.727	536.4298	0.6211927	0.2116901	532.9804	3.544077	0	1006.891	499.8731	0.4832476	0.226402	537.9612	3.32929	0	5	1011	518						Frog_fixed.avi	0
10131	608	1014.629	539.0472	0.6214399	0.2117566	533.1482	3.542858	0	1013.075	495.1934	0.4835546	0.2265272	538.1025	3.335904	0	5	1014	517						Frog_fixed.avi	0
10147	609	1014.338	531.5298	0.6216871	0.2119245	533.1449	3.561384	0	1007.378	500.6839	0.4838094	0.2265903	538.2597	3.353329	0	5	1011	516						Frog_fixed.avi	0
10164	610	1012.649	526.6884	0.621935	0.2120147	533.4095	3.553293	0	1007.722	498.8074	0.4840811	0.2265999	538.255	3.347673	0	5	1010	513						Frog_fixed.avi	0
10180	611	1013.073	523.5295	0.6221682	0.2120943	533.2897	3.555621	0	1010.064	502.3102	0.484334	0.22664	538.4316	3.366235	0	5	1012	513						Frog_fixed.avi	0
10197	612	1012.241	527.1342	0.6224058	0.2121845	533.5173	3.567392	0	1008.214	503.095	0.4845816	0.2266474	538.4311	3.367353	0	5	1010	515						Frog_fixed.avi	0
10214	613	1014.874	526.5765	0.6226346	0.2121783	533.4	3.567887	0	1008	500.9778	0.4848092	0.2266769	538.6177	3.362809	0	5	1011	514						Frog_fixed.avi	0
10230	614	1011.929	525.8511	0.622857	0.2122395	533.6194	3.583238	0	1007.778	504.2942	0.4850589	0.2266934	538.5836	3.376404	0	5	1010	515						Frog_fixed.avi	0
10247	615	1008.823	528.2137	0.6230609	0.2122533	533.705	3.590376	0	1001.228	507.2574	0.4852783	0.226779	538.7237	3.407023	0	5	1005	518						Frog_fixed.avi	0
10264	616	1009.253	527.5638	0.6232551	0.2123635	533.85	3.588899	0	1001.189	503.0252	0.4854731	0.2268688	538.7397	3.390975	0	5	1005	515						Frog_fixed.avi	0
10280	617	975.6104	559.915	0.6235759	0.212596	533.7379	3.607061	0	971.8848	534.5565	0.4859	0.2271216	538.7089	3.395663	0	6	974	547						Frog_fixed.avi	0
10297	618	983.6287	561.0205	0.6238293	0.2126152	533.769	3.605606	0	971.1592	537.7916	0.4861504	0.227288	538.7332	3.407009	0	6	977	549						Frog_fixed.avi	0
10314	619	979.5557	563.9109	0.6240139	0.2126792	533.8491	3.613821	0	970.1038	541.5167	0.4863157	0.2273124	538.8703	3.412351	0	6	975	553						Frog_fixed.avi	0
10330	620	973.7164	565.4074	0.6241634	0.2127289	533.6456	3.61382	0	966.8829	540.698	0.4864619	0.2273336	538.8354	3.404608	0	6	970	553						Frog_fixed.avi	0
10347	621	979.6461	560.4708	0.6243632	0.2127855	533.8936	3.617541	0	972.7513	538.9266	0.4866545	0.2273535	538.8404	3.401675	0	6	976	550						Frog_fixed.avi	0
10364	622	979.1415	559.3452	0.624496	0.2128412	533.9619	3.618232	0	967.8649	545.869	0.4867972	0.2273139	538.9299	3.419723	0	6	974	553						Frog_fixed.avi	0
10380	623	977.89	562.3638	0.6246409	0.2128862	533.6845	3.645386	0	962.7327	547.1262	0.4869024	0.2272491	538.8661	3.419138	0	6	970	555						Frog_fixed.avi	0
10397	624	984.3569	559.2634	0.6248164	0.2129685	533.9212	3.643519	0	966.5811	537.5771	0.4870538	0.2272042	539.0601	3.409761	0	6	975	548						Frog_fixed.avi	0
10414	625	980.1987	559.2972	0.6249602	0.2130206	534.0386	3.635964	0	970.008	541.1272	0.487233	0.2271747	539.0529	3.418733	0	6	975	550						Frog_fixed.avi	0
10430	626	974.3563	556.5534	0.6250597	0.2131329	533.985	3.63549	0	968.6187	545.0983	0.4873356	0.2270842	538.9528	3.42595	0	6	971	551						Frog_fixed.avi	0
10447	627	979.5468	559.5327	0.6252277	0.2131242	533.9744	3.644051	0	967.2991	542.3317	0.4874419	0.2270143	539.0043	3.414972	0	6	973	551						Frog_fixed.avi	0
10464	628	977.7654	560.4173	0.6253253	0.2131311	534.1028	3.638614	0	967.4731	545.0309	0.4875349	0.2269076	539.1315	3.403669	0	6	973	553						Frog_fixed.avi	0
10480	629	976.1936	560.1098	0.6253956	0.2130526	534.2112	3.625704	0	969.108	545.3463	0.4876214	0.2268195	539.0906	3.41785	0	6	973	553						Frog_fixed.avi	0
10497	630	976.2806	560.3918	0.6254289	0.2129389	534.2567	3.623104	0	963.9493	543.1408	0.4876611	0.2267059	539.102	3.411122	0	6	970	552						Frog_fixed.avi	0
10514	631	977.8843	558.296	0.6254402	0.2127585	534.1984	3.614805	0	969.31	538.6718	0.4876908	0.2266251	539.1553	3.411389	0	6	974	548						Frog_fixed.avi	0
10530	632	971.5707	562.2932	0.6254143	0.212558	534.2891	3.628413	0	967.928	536.7034	0.4876804	0.226573	539.2193	3.415553	0	6	970	549						Frog_fixed.avi	0
10547	633	974.3275	557.1147	0.6253574	0.2123449	534.2899	3.618502	0	963.5458	539.2638	0.487597	0.2265022	539.3976	3.406507	0	6	969	548						Frog_fixed.avi	0
10564	634	977.0592	555.6362	0.6252642	0.2120989	534.26	3.615356	0	965.2178	542.3582	0.4875217	0.2263737	539.3159	3.381896	0	6	971	549						Frog_fixed.avi	0
10580	635	969.0618	562.0642	0.625095	0.2117938	534.3286	3.618782	0	960.1282	547.6778	0.4874061	0.2263382	539.2654	3.406247	0	6	965	555						Frog_fixed.avi	0
10597	636	968.3241	565.8521	0.6249547	0.2116405	534.34	3.618339	0	962.5852	544.4009	0.4872865	0.2263627	539.2688	3.401698	0	6	965	555						Frog_fixed.avi	0
10614	637	969.9976	561.7828	0.6248323	0.2115057	534.2985	3.608435	0	961.5033	536.2928	0.4871522	0.2264399	539.5407	3.396524	0	6	966	549						Frog_fixed.avi	0
10630	638	968.1277	558.7915	0.6246483	0.2113982	534.3656	3.606626	0	958.9432	541.4237	0.4870096	0.2265139	539.4326	3.404582	0	6	964	550						Frog_fixed.avi	0
10647	639	966.7374	558.7957	0.6244799	0.2113052	534.31	3.593995	0	955.8367	543.6877	0.486858	0.2265841	539.3414	3.38939	0	6	961	551						Frog_fixed.avi	0
10664	640	972.6313	560.0593	0.6243948	0.2112493	534.3994	3.600902	0	960.2119	543.003	0.4867577	0.2266177	539.3823	3.366253	0	6	966	552						Frog_fixed.avi	0
10680	641	968.8141	565.0954	0.6242251	0.2111879	534.4329	3.602587	0	956.5246	546.4938	0.4866268	0.2266751	539.5088	3.378933	0	6	963	556						Frog_fixed.avi	0
10697	642	967.3525	561.3621	0.6240768	0.2110937	534.2297	3.577397	0	958.1611	540.0347	0.4865303	0.2266839	539.5328	3.36958	0	6	963	551						Frog_fixed.avi	0
10714	643	970.2877	564.0883	0.623983	0.211075	534.3381	3.593313	0	957.4637	546.7817	0.486439	0.2266483	539.5242	3.376044	0	6	964	555						Frog_fixed.avi	0
10730	644	972.127	568.6804	0.6239218	0.2110349	534.42	3.591287	0	956.8224	545.2238	0.4863576	0.2266121	539.4999	3.383714	0	6	964	557						Frog_fixed.avi	0
10747	645	965.6194	569.8148	0.6238294	0.2109779	534.6282	3.596958	0	958.3007	540.7218	0.4862874	0.2265705	539.4957	3.359389	0	6	962	555						Frog_fixed.avi	0
10763	646	969.2501	564.536	0.6237545	0.2110146	534.577	3.581987	0	955.5765	545.8079	0.4862382	0.2265442	539.5172	3.365316	0	6	962	555						Frog_fixed.avi	0
10780	647	967.0319	566.0292	0.623678	0.2110852	534.5613	3.60305	0	957.033	541.1589	0.4861575	0.2265578	539.7172	3.348744	0	6	962	554						Frog_fixed.avi	0
10797	648	966.134	569.6679	0.6235464	0.2111172	534.4877	3.592042	0	957.7765	543.3002	0.4861	0.2265358	539.8055	3.352922	0	6	962	556						Frog_fixed.avi	0
10813	649	964.4122	563.1509	0.6234391	0.2110067	534.6681	3.575475	0	957.4076	542.6167	0.4859729	0.2264528	539.7652	3.369544	0	6	961	553						Frog_fixed.avi	0
10830	650	962.6842	564.4788	0.6232962	0.2108292	534.7605	3.576741	0	955.3125	540.0106	0.4858117	0.2262576	539.7106	3.345868	0	6	959	552						Frog_fixed.avi	0
10847	651	966.4783	560.8197	0.6230833	0.2106273	534.7252	3.578169	0	954.629	543.5862	0.4856419	0.2261154	539.869	3.348593	0	6	961	552						Frog_fixed.avi	0
10863	652	966.8586	558.9163	0.622857	0.2103747	534.9842	3.574304	0	954.6133	548.1881	0.4853955	0.2259214	539.8835	3.346646	0	6	961	554						Frog_fixed.avi	0
10880	653	958.3326	565.2508	0.6225073	0.2100896	534.9439	3.579759	0	951.3944	543.5015	0.4851259	0.2258279	539.9741	3.356864	0	6	955	554						Frog_fixed.avi	0
10897	654	957.4838	565.2756	0.6222303	0.2098892	535.013	3.595805	0	949.0037	539.4219	0.4848498	0.2257775	539.9702	3.345268	0	6	953	552						Frog_fixed.avi	0
10913	655	956.419	559.3356	0.6219065	0.2096418	535.1218	3.581638	0	946.8903	538.6621	0.4845468	0.2257081	540.1484	3.356844	0	6	952	549						Frog_fixed.avi	0
10930	656	951.7352	562.5447	0.6215178	0.2093652	535.0569	3.579367	0	940.7056	542.4899	0.4841976	0.2256565	540.1271	3.347356	0	6	946	553						Frog_fixed.avi	0
10947	657	955.7816	561.9421	0.621226	0.2091548	535.16	3.588455	0	946.0087	542.0306	0.4839133	0.2256362	540.1898	3.352135	0	6	951	552						Frog_fixed.avi	0
10963	658	927.7546	537.6936	0.6209272	0.2087398	535.2771	3.594368	0	919.4742	525.7786	0.4837424	0.2254298	540.2558	3.355689	0	7	924	532						Frog_fixed.avi	0
10980	659	925.0339	529.2407	0.6205845	0.2084066	535.3458	3.587553	0	918.7388	505.7026	0.4835123	0.22533	540.364	3.352669	0	7	922	517						Frog_fixed.avi	0
10997	660	924.9354	531.9779	0.6202416	0.2083154	535.5059	3.583991	0	911.208	515.256	0.4831322	0.2253845	540.3575	3.355376	0	7	918	524						Frog_fixed.avi	0
11013	661	926.6082	537.6913	0.6199034	0.2081212	535.4902	3.585779	0	912.3578	514.854	0.4827495	0.2254154	540.4047	3.370733	0	7	919	526						Frog_fixed.avi	0
11030	662	921.6736	530.2154	0.6194711	0.2080431	535.4992	3.576061	0	913.7081	512.5695	0.4823725	0.2255376	540.5754	3.338458	0	7	918	521						Frog_fixed.avi	0
11047	663	918.9429	533.1158	0.6190611	0.2079773	535.6143	3.587234	0	912.0712	517.2224	0.4819654	0.2257078	540.7367	3.351232	0	7	916	525						Frog_fixed.avi	0
11063	664	921.0141	538.5168	0.6186426	0.20791	535.7283	3.584918	0	909.8828	513.8729	0.4815517	0.2258034	540.7017	3.363428	0	7	915	526						Frog_fixed.avi	0
11080	665	921.8661	537.122	0.6181756	0.2077591	535.8731	3.602053	0	909.4745	519.3342	0.4810903	0.2258814	540.7883	3.360069	0	7	916	528						Frog_fixed.avi	0
11096	666	922.2847	537.6564	0.6177077	0.2076777	535.9862	3.582628	0	907.7557	516.7672	0.4806169	0.2260107	540.8892	3.360826	0	7	915	527						Frog_fixed.avi	0
11113	667	921.7303	537.2097	0.6172307	0.2076021	536.1239	3.578897	0	907.429	518.0833	0.48016	0.2261284	541.0119	3.356633	0	7	915	528						Frog_fixed.avi	0
11130	668	919.5848	537.488	0.6167498	0.2075192	536.2498	3.597735	0	905.196	516.7991	0.4797097	0.2262515	541.1849	3.354908	0	7	912	527						Frog_fixed.avi	0
11146	669	919.4166	539.0695	0.6162749	0.2073556	536.4685	3.588251	0	909.4948	511.3135	0.4792508	0.2263764	541.3405	3.330781	0	7	914	525						Frog_fixed.avi	0
11163	670	922.5219	534.8972	0.6157944	0.2071668	536.6238	3.579697	0	905.2993	512.0361	0.4787951	0.2264363	541.4779	3.34734	0	7	914	523						Frog_fixed.avi	0
11180	671	920.2872	540.0681	0.6152761	0.2069085	536.6965	3.57849	0	907.3755	513.7922	0.4783136	0.2264935	541.6607	3.356508	0	7	914	527						Frog_fixed.avi	0
11196	672	912.1049	534.6132	0.6147198	0.2067723	536.8871	3.572618	0	901.9416	513.9209	0.4778223	0.226496	541.7907	3.337995	0	7	907	524						Frog_fixed.avi	0
11213	673	918.718	537.9681	0.6142135	0.2065628	536.8641	3.578685	0	899.1245	510.9554	0.47729	0.2265309	542.0628	3.354509	0	7	909	524						Frog_fixed.avi	0
11230	674	916.8787	536.6827	0.6136439	0.206403	537.0884	3.555928	0	897.3866	521.743	0.4767679	0.2265874	542.1501	3.332804	0	7	907	529						Frog_fixed.avi	0
11246	675	911.5687	540.0269	0.6130655	0.206328	537.2068	3.570548	0	899.0652	522.5651	0.4762373	0.2266889	542.204	3.324383	0	7	905	531						Frog_fixed.avi	0
11263	676	907.6644	541.0515	0.6125064	0.2063762	537.2516	3.5536	0	900.9689	518.1603	0.4757155	0.2269597	542.3848	3.317161	0	7	904	530						Frog_fixed.avi	0
11280	677	909.8913	539.3318	0.6119696	0.2065059	537.3156	3.554775	0	892.4474	518.8873	0.4751901	0.2273094	542.5073	3.332733	0	7	901	529						Frog_fixed.avi	0
11296	678	911.3394	545.6416	0.6114613	0.2066184	537.4298	3.567755	0	899.2932	521.1763	0.4746975	0.2275915	542.5624	3.31605	0	7	905	533						Frog_fixed.avi	0
11313	679	909.0668	541.0172	0.61095	0.2067407	537.637	3.549278	0	897.3525	515.1195	0.4742296	0.2279507	542.6697	3.307608	0	7	903	528						Frog_fixed.avi	0
11330	680	909.4528	542.3763	0.6104761	0.2067672	537.7432	3.547975	0	894.8284	522.3202	0.4737647	0.2281862	542.7775	3.304033	0	7	902	532						Frog_fixed.avi	0
11346	681	911.7541	539.9436	0.6100113	0.2067607	537.8451	3.539199	0	896.08	517.8192	0.4733142	0.228382	542.8159	3.310146	0	7	904	529						Frog_fixed.avi	0
11363	682	912.0404	541.8105	0.6095724	0.206597	537.8051	3.545677	0	890.92	520.8023	0.4728632	0.2284573	542.8289	3.315445	0	7	901	531						Frog_fixed.avi	0
11380	683	912.2769	538.344	0.6091121	0.2062484	537.8834	3.531716	0	895.6855	520.9963	0.4724185	0.2284681	542.9511	3.295748	0	7	904	530						Frog_fixed.avi	0
11396	684	906.6657	532.9352	0.6086142	0.2058897	538.0814	3.543522	0	891.6254	523.385	0.4719797	0.2284225	543.0266	3.314208	0	7	899	528						Frog_fixed.avi	0
11413	685	909.8311	541.7087	0.6081832	0.2053246	538.0303	3.549478	0	892.2736	522.7756	0.4715402	0.2283514	543.0743	3.295121	0	7	901	532						Frog_fixed.avi	0
11430	686	911.2127	535.0691	0.6077474	0.2048293	538.1142	3.54219	0	884.9839	516.9651	0.471116	0.2282479	543.1172	3.312713	0	7	898	526						Frog_fixed.avi	0
11446	687	907.9789	534.9996	0.6072894	0.2042878	538.0482	3.549408	0	888.4991	519.6416	0.470741	0.2281843	543.0281	3.307169	0	7	898	527						Frog_fixed.avi	0
11463	688	903.3225	538.1174	0.6068559	0.2037945	537.9785	3.554072	0	886.7279	522.3561	0.4703318	0.2281581	543.0322	3.311252	0	7	895	530						Frog_fixed.avi	0
11480	689	896.9589	537.1699	0.6064603	0.2033527	537.8514	3.552281	0	884.2792	513.0685	0.4699858	0.2281661	543.0228	3.310712	0	7	891	525						Frog_fixed.avi	0
11496	690	902.2693	543.1649	0.606154	0.2027619	537.9467	3.554408	0	881.5466	522.536	0.4696981	0.2281305	542.9705	3.32131	0	7	892	533						Frog_fixed.avi	0
11513	691	898.6411	540.5922	0.6058872	0.202277	537.8208	3.564528	0	878.8065	522.2946	0.4694122	0.2280432	542.9232	3.314733	0	7	889	531						Frog_fixed.avi	0
11530	692	900.3662	538.2291	0.6056705	0.2018024	537.8162	3.560032	0	880.8505	525.0168	0.4692561	0.2279221	542.9026	3.321339	0	7	891	532						Frog_fixed.avi	0
11546	693	899.3029	540.9056	0.6055117	0.2012052	537.5907	3.547333	0	878.4528	534.4259	0.4691081	0.2276747	542.9076	3.321503	0	7	889	538						Frog_fixed.avi	0
11563	694	901.1209	537.5287	0.6054788	0.2007856	537.4216	3.556902	0	881.5735	522.9553	0.4690719	0.2275199	542.7899	3.313249	0	7	891	530						Frog_fixed.avi	0
11580	695	900.0037	542.1276	0.6055591	0.2003115	537.473	3.558184	0	876.8402	520.4275	0.4691024	0.2273028	542.7078	3.311411	0	7	888	531						Frog_fixed.avi	0
11596	696	892.4164	561.8915	0.6057323	0.2001305	537.325	3.557029	0	870.5613	544.4603	0.4693552	0.2271602	542.5533	3.311198	0	7	881	553						Frog_fixed.avi	0
11613	697	884.9433	564.8147	0.6059682	0.1997144	537.2377	3.566904	0	869.7483	544.5195	0.4695871	0.2268218	542.3353	3.311944	0	7	877	555						Frog_fixed.avi	0
11630	698	890.8117	557.4386	0.6063665	0.1993426	537.1916	3.557503	0	868.1906	556.6568	0.4698926	0.2264591	542.274	3.311542	0	7	880	557						Frog_fixed.avi	0
11646	699	888.8089	573.6909	0.6067968	0.198809	537.024	3.56128	0	871.7355	547.4236	0.47027	0.2259687	542.1098	3.305312	0	7	880	561						Frog_fixed.avi	0
11663	700	888.7354	557.0142	0.6072971	0.1985044	536.9402	3.56015	0	864.7383	552.3088	0.470713	0.2254862	541.9536	3.315526	0	7	877	555						Frog_fixed.avi	0
11679	701	889.1791	561.9007	0.6078598	0.1979597	536.8893	3.5524	0	862.9114	548.8732	0.4711953	0.2248881	541.811	3.314054	0	7	876	555						Frog_fixed.avi	0
11696	702	888.851	563.196	0.6084641	0.1975311	536.6372	3.570232	0	864.7589	557.1635	0.47174	0.2242246	541.6188	3.327902	0	7	877	560						Frog_fixed.avi	0
11713	703	884.5043	561.5995	0.6090522	0.1970154	536.4744	3.571936	0	865.5981	550.813	0.4722811	0.2235203	541.5198	3.327055	0	7	875	556						Frog_fixed.avi	0
11729	704	885.5438	564.3182	0.6097032	0.1963131	536.4799	3.574309	0	869.4408	545.733	0.4728506	0.2226928	541.3192	3.314616	0	7	877	555						Frog_fixed.avi	0
11746	705	888.0289	563.5462	0.6103687	0.1955981	536.4182	3.593072	0	865.9983	551.2667	0.4734213	0.221784	541.2124	3.325028	0	7	877	557						Frog_fixed.avi	0
11763	706	884.7228	565.6	0.6109521	0.1949335	536.3487	3.595436	0	867.1312	553.5142	0.4739711	0.2209288	541.1086	3.344072	0	7	876	560						Frog_fixed.avi	0
11779	707	881.2839	564.2148	0.6115064	0.1942684	536.1667	3.591736	0	864.4521	548.443	0.4744922	0.2201326	540.9661	3.330987	0	7	873	556						Frog_fixed.avi	0
11796	708	882.0156	550.9092	0.6120282	0.1937447	536.1156	3.588242	0	862.1581	552.2538	0.4749724	0.2194432	540.8666	3.357091	0	7	872	552						Frog_fixed.avi	0
11813	709	881.9144	565.9537	0.6124994	0.1931597	536.0799	3.60858	0	865.6421	553.123	0.4753999	0.218786	540.7197	3.352322	0	7	874	560						Frog_fixed.avi	0
11829	710	882.3083	556.3299	0.6129269	0.1927633	536.1487	3.599543	0	860.5543	551.2386	0.4757494	0.2183139	540.5529	3.355042	0	7	871	554						Frog_fixed.avi	0
11846	711	880.0656	563.3886	0.6132849	0.1923027	535.9897	3.6214	0	860.6929	550.589	0.4760649	0.217827	540.5999	3.35908	0	7	870	557						Frog_fixed.avi	0
11863	712	878.1415	559.984	0.6135695	0.1920156	535.7483	3.61952	0	860.9161	545.5338	0.4763627	0.2174452	540.5356	3.352925	0	7	870	553						Frog_fixed.avi	0
11879	713	882.6727	561.4867	0.6138952	0.1917236	535.9463	3.615474	0	860.2374	553.3802	0.4766423	0.2171046	540.4288	3.358397	0	7	871	557						Frog_fixed.avi	0
11896	714	880.3699	557.4944	0.6141226	0.1915227	535.7679	3.618735	0	862.5659	551.7725	0.4768751	0.2168925	540.399	3.358259	0	7	871	555						Frog_fixed.avi	0
11913	715	878.5275	554.2524	0.6143582	0.1913875	535.8098	3.609762	0	862.9943	545.7325	0.4771102	0.2166902	540.3284	3.35346	0	7	871	550						Frog_fixed.avi	0
11929	716	875.4259	564.9601	0.6145549	0.1911725	535.6398	3.627806	0	859.6412	555.0822	0.477278	0.2163953	540.2604	3.365486	0	7	868	560						Frog_fixed.avi	0
11946	717	878.2392	560.4692	0.6147582	0.1909216	535.8141	3.623445	0	860.6278	547.6108	0.4774599	0.2161883	540.3137	3.357612	0	7	869	554						Frog_fixed.avi	0
11963	718	875.0867	561.2434	0.6149221	0.1906591	535.7619	3.623593	0	859.1085	546.1226	0.4776424	0.2158668	540.2316	3.38016	0	7	867	554						Frog_fixed.avi	0
11979	719	870.027	560.8651	0.6150224	0.1904629	535.731	3.630249	0	858.769	545.972	0.4777508	0.2155166	540.1688	3.353912	0	7	864	553						Frog_fixed.avi	0
11996	720	873.1985	561.7472	0.6151518	0.1901871	535.6375	3.618441	0	859.5261	544.3068	0.4778529	0.2152749	540.1422	3.356679	0	7	866	553						Frog_fixed.avi	0
12013	721	875.3907	562.7492	0.6152551	0.1899145	535.7086	3.622378	0	854.3482	548.3073	0.4779211	0.2150366	540.2038	3.364627	0	7	865	556						Frog_fixed.avi	0
12029	722	871.8274	562.0934	0.6153111	0.1898232	535.7648	3.627735	0	853.8904	548.4779	0.4780028	0.214838	540.1132	3.370433	0	7	863	555						Frog_fixed.avi	0
12046	723	876.1678	558.3284	0.6153738	0.1897849	535.8102	3.62353	0	853.8917	551.4744	0.4780491	0.2147248	540.1497	3.355977	0	7	865	555						Frog_fixed.avi	0
12063	724	869.3938	557.1204	0.6153984	0.1897741	535.8302	3.623018	0	851.4325	551.9741	0.4780798	0.2147032	540.1557	3.374763	0	7	860	555						Frog_fixed.avi	0
12079	725	869.725	556.9609	0.615411	0.1897976	535.8314	3.612052	0	849.0341	556.051	0.4781044	0.2147221	540.1761	3.383646	0	7	859	557						Frog_fixed.avi	0
12096	726	854.3304	523.2058	0.6154384	0.189687	535.9032	3.62032	0	843.8891	514.913	0.4782479	0.2146207	540.265	3.37166	0	8	849	519						Frog_fixed.avi	0
12113	727	858.1915	515.1019	0.615441	0.189578	535.817	3.62483	0	844.8226	495.893	0.4783866	0.2145302	540.336	3.374099	0	8	852	505						Frog_fixed.avi	0
12129	728	849.7184	500.0312	0.615404	0.1896485	536.0173	3.632582	0	838.3668	496.2193	0.4784183	0.2145427	540.4109	3.363067	0	8	844	498						Frog_fixed.avi	0
12146	729	853.3789	508.4758	0.6154039	0.1896828	536.0399	3.63072	0	842.8723	495.422	0.4783528	0.2146128	540.4443	3.380703	0	8	848	502						Frog_fixed.avi	0
12163	730	853.496	502.7623	0.6153875	0.1896091	536.1311	3.620794	0	846.1907	492.3461	0.4783019	0.2145811	540.4702	3.371834	0	8	850	498						Frog_fixed.avi	0
12179	731	857.9016	504.6966	0.6153476	0.1894833	536.2675	3.616332	0	842.5891	497.2952	0.4782205	0.2144864	540.5191	3.374086	0	8	850	501						Frog_fixed.avi	0
12196	732	858.2637	500.5717	0.6152589	0.1893736	536.2761	3.60516	0	845.1071	489.5479	0.4781376	0.2144556	540.6028	3.355387	0	8	852	495						Frog_fixed.avi	0
12213	733	853.7261	504.655	0.6151357	0.1893385	536.2731	3.611623	0	844.378	493.8631	0.478014	0.2144815	540.8217	3.354653	0	8	849	499						Frog_fixed.avi	0
12229	734	853.9617	509.4866	0.6149513	0.1893903	536.3117	3.61837	0	848.2178	496.0799	0.4778961	0.2145607	540.814	3.34964	0	8	851	503						Frog_fixed.avi	0
12246	735	856.1292	504.4806	0.6148366	0.1895341	536.541	3.612067	0	846.5955	491.3539	0.4777462	0.2147537	540.9304	3.331577	0	8	851	498						Frog_fixed.avi	0
12262	736	856.95	506.5903	0.614647	0.1897534	536.6921	3.612777	0	844.4537	492.7474	0.4775768	0.215098	541.1036	3.342445	0	8	851	500						Frog_fixed.avi	0
12279	737	854.7181	512.2834	0.6144441	0.1899429	536.5757	3.607677	0	845.7458	499.1553	0.4774268	0.2154092	541.1953	3.340485	0	8	850	506						Frog_fixed.avi	0
12296	738	859.1429	505.3933	0.6143107	0.1902854	536.8195	3.600763	0	843.4049	498.8396	0.4772743	0.2156978	541.2769	3.341308	0	8	851	502						Frog_fixed.avi	0
12312	739	856.9839	506.2243	0.6141315	0.1905462	537.0178	3.613522	0	841.3684	493.8134	0.4770964	0.216018	541.3776	3.310582	0	8	849	500						Frog_fixed.avi	0
12329	740	858.1717	512.2876	0.6139604	0.1907313	537.0824	3.602037	0	845.7617	495.6848	0.4769863	0.2162801	541.5405	3.316807	0	8	852	504						Frog_fixed.avi	0
12346	741	859.2957	512.9284	0.613808	0.1910352	537.113	3.585631	0	848.8378	503.0932	0.4768878	0.2166142	541.7605	3.32141	0	9	854	508						Frog_fixed.avi	0
12362	742	847.5331	558.2296	0.6136045	0.1914787	537.4565	3.596936	0	831.5009	557.2474	0.4768794	0.217107	541.8235	3.311323	0	9	840	558						Frog_fixed.avi	0
12379	743	850.2677	555.341	0.6134447	0.1917014	537.4908	3.586463	0	836.3297	553.4501	0.4767285	0.2173677	542.0265	3.322424	0	9	843	554						Frog_fixed.avi	0
12396	744	847.8802	560.5035	0.6132438	0.1918808	537.762	3.601642	0	831.9229	558.5092	0.4765493	0.2175953	542.1665	3.322034	0	9	840	560						Frog_fixed.avi	0
12412	745	851.6864	557.9564	0.613116	0.1920263	537.9882	3.591048	0	834.4281	544.9084	0.4763673	0.2177955	542.3707	3.298543	0	9	843	551						Frog_fixed.avi	0
12429	746	849.9456	559.6517	0.6128783	0.1921548	538.1563	3.580718	0	835.1788	557.5054	0.4762177	0.2179253	542.5519	3.307835	0	9	843	559						Frog_fixed.avi	0
12446	747	846.4886	554.7499	0.6126656	0.192244	538.3383	3.575558	0	837.1444	552.5463	0.4760425	0.2181188	542.7051	3.294266	0	9	842	554						Frog_fixed.avi	0
12462	748	849.2373	567.459	0.6124964	0.1923118	538.4648	3.581121	0	836.3867	552.3802	0.4758611	0.2183324	542.856	3.303295	0	9	843	560						Frog_fixed.avi	0
12479	749	850.3834	562.4525	0.6123055	0.1924907	538.5379	3.578245	0	834.7854	556.5363	0.4757097	0.2185186	543.002	3.30227	0	9	843	559						Frog_fixed.avi	0
12496	750	847.4391	560.9481	0.6120995	0.1926213	538.7285	3.573725	0	834.6967	554.3373	0.4755407	0.21874	543.2252	3.293043	0	9	841	558						Frog_fixed.avi	0
12512	751	854.1382	562.268	0.6119452	0.1927388	538.8881	3.575609	0	834.2523	560.0798	0.4753951	0.2189639	543.2915	3.324282	0	9	844	561						Frog_fixed.avi	0
12529	752	850.9714	562.1491	0.6116988	0.1928893	539.0136	3.593314	0	835.8703	554.8293	0.4752091	0.2192135	543.2961	3.319087	0	9	843	558						Frog_fixed.avi	0
12546	753	854.0712	566.2331	0.6115071	0.19292	539.1675	3.580136	0	838.9108	556.89	0.475033	0.2193729	543.5521	3.301102	0	9	846	562						Frog_fixed.avi	0
12562	754	849.7203	563.3026	0.6112597	0.1929761	539.2653	3.596046	0	836.2859	563.7863	0.4748251	0.2195165	543.6926	3.348747	0	9	843	564						Frog_fixed.avi	0
12579	755	853.6917	561.7177	0.61102	0.1929852	539.3011	3.573595	0	837.8418	558.1091	0.4745998	0.2197194	543.7617	3.327341	0	9	846	560						Frog_fixed.avi	0
12595	756	855.1581	564.3787	0.6107633	0.1930284	539.4111	3.588757	0	841.0756	554.2335	0.4744084	0.2198992	543.8918	3.326861	0	9	848	559						Frog_fixed.avi	0
12612	757	855.054	563.2328	0.610495	0.1930409	539.5652	3.588022	0	839.7831	555.8382	0.4741567	0.2200038	544.0022	3.335047	0	9	847	560						Frog_fixed.avi	0
12629	758	857.4529	569.4534	0.6102545	0.1930648	539.6088	3.609964	0	844.2908	561.8122	0.4739459	0.2201028	544.1035	3.343508	0	9	851	566						Frog_fixed.avi	0
12645	759	852.5208	564.412	0.6099885	0.1931118	539.7065	3.604079	0	841.2894	558.4354	0.4737117	0.2202756	544.2177	3.336349	0	9	847	561						Frog_fixed.avi	0
12662	760	861.1586	568.9586	0.6097403	0.1931299	539.7472	3.601876	0	844.6967	559.076	0.4734831	0.2204495	544.2455	3.336195	0	9	853	564						Frog_fixed.avi	0
12679	761	858.2717	565.5348	0.6094608	0.1931369	539.922	3.597109	0	844.9466	565.3441	0.473242	0.220593	544.3831	3.343687	0	9	852	565						Frog_fixed.avi	0
12695	762	863.7222	566.843	0.6091968	0.1931561	539.8971	3.599575	0	846.2891	561.5865	0.4729953	0.2208055	544.3733	3.331766	0	9	855	564						Frog_fixed.avi	0
12712	763	861.3553	571.3703	0.6089149	0.193148	540.0549	3.610541	0	845.5634	556.3112	0.4727495	0.2209693	544.5325	3.348441	0	9	853	564						Frog_fixed.avi	0
12729	764	859.7222	566.2165	0.6085978	0.1931896	540.1422	3.600766	0	843.3105	560.9644	0.4724831	0.2211786	544.626	3.334055	0	9	852	564						Frog_fixed.avi	0
12745	765	861.9904	573.4739	0.6083278	0.1932539	540.1906	3.620819	0	846.1675	555.1976	0.4722255	0.221483	544.8091	3.341221	0	9	854	564						Frog_fixed.avi	0
12762	766	859.6318	568.671	0.6079746	0.1934031	540.2521	3.631476	0	846.5092	556.2194	0.4719152	0.2217374	544.8585	3.334197	0	9	853	562						Frog_fixed.avi	0
12779	767	867.1662	565.7111	0.6076779	0.1935202	540.096	3.61013	0	845.8801	560.4728	0.4716304	0.2219971	544.8542	3.352086	0	9	857	563						Frog_fixed.avi	0
12795	768	866.5536	566.126	0.6073843	0.1935924	540.3342	3.626848	0	846.0342	553.052	0.4713121	0.2223023	544.984	3.332647	0	9	856	560						Frog_fixed.avi	0
12812	769	858.3621	565.823	0.6070176	0.1936316	540.2314	3.61527	0	847.5988	558.0442	0.4709815	0.2224821	544.9926	3.342706	0	9	853	562						Frog_fixed.avi	0
12829	770	865.7601	564.2296	0.6067353	0.1936247	540.1223	3.625747	0	848.1949	556.0129	0.4706891	0.2225851	544.9199	3.358804	0	9	857	560						Frog_fixed.avi	0
12845	771	863.4075	568.3323	0.6064504	0.1935614	540.2914	3.617651	0	848.9692	556.6697	0.4703943	0.2226797	544.8878	3.343732	0	9	856	563						Frog_fixed.avi	0
12862	772	858.5153	568.2758	0.606133	0.1935006	540.1946	3.623099	0	849.0887	558.4803	0.4701249	0.2227166	544.9037	3.359721	0	9	854	563						Frog_fixed.avi	0
12879	773	865.5317	571.1118	0.6059198	0.1933882	540.2776	3.638052	0	851.3507	555.9119	0.4698701	0.2227296	544.8816	3.347471	0	9	858	564						Frog_fixed.avi	0
12895	774	862.6319	569.2009	0.6056094	0.1932191	540.1411	3.639407	0	853.2572	557.3298	0.4696113	0.2226993	544.9221	3.347123	0	9	858	563						Frog_fixed.avi	0
12912	775	862.2753	569.816	0.6053984	0.1930646	540.1324	3.61164	0	851.6655	554.6265	0.4693542	0.2226489	544.931	3.333876	0	9	857	562						Frog_fixed.avi	0
12929	776	862.9511	569.1937	0.6051474	0.1929546	540.1672	3.620642	0	849.4437	554.0756	0.4691112	0.2225525	544.8608	3.32916	0	9	856	562						Frog_fixed.avi	0
12945	777	869.2097	570.5472	0.6049448	0.1927514	540.277	3.631499	0	848.1035	563.4415	0.4688775	0.2224827	544.8801	3.363141	0	9	859	567						Frog_fixed.avi	0
12962	778	860.5406	572.8336	0.6046565	0.1925586	540.0795	3.618885	0	855.8312	559.3846	0.468642	0.2224455	544.8391	3.340238	0	9	858	566						Frog_fixed.avi	0
12979	779	864.283	574.8995	0.6044626	0.1923793	540.164	3.618244	0	850.2228	566.1959	0.4683974	0.2224292	544.8977	3.352689	0	9	857	571						Frog_fixed.avi	0
12995	780	860.8292	569.2713	0.6041732	0.1922445	540.1523	3.618843	0	855.3939	558.7479	0.4681508	0.2224347	544.8184	3.331535	0	9	858	564						Frog_fixed.avi	0
13012	781	866.1593	569.8492	0.6039065	0.1921668	540.0959	3.618615	0	852.2626	560.6547	0.4678779	0.2224613	544.8538	3.345861	0	9	859	565						Frog_fixed.avi	0
13029	782	864.3073	569.4727	0.6036014	0.1920767	540.0349	3.598146	0	857.5274	558.7629	0.4676093	0.2225348	544.8002	3.33663	0	9	861	564						Frog_fixed.avi	0
13045	783	871.0765	569.5562	0.6032515	0.1919737	539.8592	3.622179	0	861.5894	560.8257	0.4672736	0.2226404	544.8166	3.352343	0	9	866	565						Frog_fixed.avi	0
13062	784	880.9022	568.9907	0.6029026	0.191928	540.0208	3.594276	0	866.8865	563.8585	0.4669562	0.2227055	544.853	3.353995	0	9	874	566						Frog_fixed.avi	0
13079	785	878.6786	567.9592	0.602611	0.1918571	540.0258	3.599517	0	863.3474	560.3971	0.4666905	0.2227519	544.7287	3.334202	0	9	871	564						Frog_fixed.avi	0
13095	786	878.7235	572.3337	0.6023409	0.1917832	539.8317	3.609922	0	865.2691	558.9576	0.4664072	0.2228579	544.7106	3.348945	0	9	872	566						Frog_fixed.avi	0
13112	787	880.874	569.4631	0.6020895	0.1917304	539.9838	3.617585	0	867.4703	560.6295	0.4661407	0.2229505	544.6259	3.344207	0	9	874	565						Frog_fixed.avi	0
13129	788	883.1275	566.9578	0.6018239	0.1916632	539.6882	3.594723	0	869.2083	558.438	0.4658979	0.223059	544.5948	3.340024	0	9	876	563						Frog_fixed.avi	0
13145	789	880.2233	573.4669	0.6015927	0.1916014	539.8459	3.614447	0	862.0294	559.4025	0.4656329	0.2231478	544.3791	3.360297	0	9	871	566						Frog_fixed.avi	0
13162	790	876.5034	571.487	0.601314	0.1915251	539.4894	3.623931	0	868.1011	557.5626	0.4653907	0.2231726	544.439	3.338411	0	9	872	565						Frog_fixed.avi	0
13178	791	877.3553	567.3526	0.601088	0.1913809	539.4814	3.610177	0	864.9206	560.3134	0.4651395	0.2231381	544.2582	3.366762	0	9	871	564						Frog_fixed.avi	0
13195	792	877.853	573.8527	0.6008226	0.1911006	539.2624	3.623298	0	868.2357	561.0201	0.4648912	0.2229528	544.2373	3.358271	0	9	873	567						Frog_fixed.avi	0
13212	793	878.7753	574.6543	0.6006076	0.1907431	539.3326	3.631438	0	870.2916	560.4948	0.4646493	0.2227305	544.116	3.361512	0	9	875	568						Frog_fixed.avi	0
13228	794	879.491	570.5004	0.6003479	0.1904238	539.1667	3.627805	0	872.3105	561.6093	0.4643966	0.2224951	544.0521	3.360996	0	9	876	566						Frog_fixed.avi	0
13245	795	884.0967	572.3065	0.6001621	0.1899539	539.0237	3.622814	0	868.5129	558.8316	0.4641698	0.2222514	543.9413	3.379487	0	9	876	566						Frog_fixed.avi	0
13262	796	879.9063	565.7322	0.5998951	0.1896286	538.9002	3.629867	0	873.8241	562.817	0.4639479	0.2219185	543.8089	3.352304	0	9	877	564						Frog_fixed.avi	0
13278	797	881.2344	575.2648	0.5996912	0.1891542	538.8607	3.622212	0	867.4731	559.7145	0.4636911	0.2216598	543.7457	3.362164	0	9	874	567						Frog_fixed.avi	0
13295	798	875.3224	563.2674	0.5994315	0.1888656	538.787	3.616578	0	869.873	559.1501	0.4634764	0.2214258	543.5899	3.358152	0	9	873	561						Frog_fixed.avi	0
13312	799	883.021	575.5708	0.5992441	0.1885226	538.7318	3.643733	0	868.8568	562.5276	0.4632498	0.2211673	543.5626	3.371544	0	9	876	569						Frog_fixed.avi	0
13328	800	877.6306	572.9244	0.5990074	0.1882718	538.4883	3.621722	0	866.7036	558.9109	0.4630274	0.2210385	543.501	3.36325	0	9	872	566						Frog_fixed.avi	0
13345	801	881.1567	568.3483	0.5988064	0.1881316	538.5411	3.627091	0	865.6793	557.5743	0.4628151	0.2209176	543.4796	3.362128	0	9	873	563						Frog_fixed.avi	0
13362	802	875.2045	568.2911	0.5986011	0.1880278	538.5466	3.609749	0	869.8813	560.7393	0.4626327	0.220865	543.43	3.353343	0	9	873	565						Frog_fixed.avi	0
13378	803	881.2835	574.6531	0.5984553	0.1879175	538.3329	3.615368	0	864.1476	560.8701	0.4624346	0.2208492	543.2764	3.365026	0	9	873	568						Frog_fixed.avi	0
13395	804	876.801	567.3514	0.5982127	0.1879399	538.3964	3.605188	0	864.1686	551.4717	0.4622306	0.2208643	543.3691	3.334974	0	9	870	559						Frog_fixed.avi	0
13412	805	878.2047	574.7633	0.5979992	0.1878536	538.2732	3.609428	0	864.132	560.1279	0.4619802	0.2208059	543.183	3.344705	0	9	871	567						Frog_fixed.avi	0
13428	806	876.6688	572.5098	0.5977688	0.1877007	538.3792	3.601477	0	865.431	558.5906	0.4617495	0.2207319	543.2603	3.331659	0	9	871	566						Frog_fixed.avi	0
13445	807	878.5724	566.7184	0.5975521	0.1874351	538.2405	3.578476	0	862.104	557.5202	0.461505	0.2205563	543.1027	3.340179	0	9	870	562						Frog_fixed.avi	0
13462	808	875.7653	571.3242	0.5973452	0.1871793	538.2924	3.585913	0	861.7682	562.4799	0.4612816	0.2203152	543.1298	3.334977	0	9	869	567						Frog_fixed.avi	0
13478	809	866.6251	542.8407	0.5970869	0.1866999	538.1179	3.584563	0	870.0625	527.0117	0.4611839	0.220032	543.1311	3.319905	0	10	868	535						Frog_fixed.avi	0
13495	810	870.6487	523.9356	0.5968741	0.1865105	538.2401	3.558452	0	861.3856	513.3538	0.4610685	0.2198623	543.0641	3.321456	0	10	866	519						Frog_fixed.avi	0
13512	811	868.9897	525.6744	0.5966517	0.1864152	538.0605	3.555901	0	865.1328	506.8532	0.4608615	0.2198353	543.1221	3.303982	0	10	867	516						Frog_fixed.avi	0
13528	812	875.1545	532.3246	0.5965193	0.186203	538.0754	3.561288	0	860.3003	509.6142	0.4605807	0.219772	542.9174	3.294833	0	10	868	521						Frog_fixed.avi	0
13545	813	865.6254	534.5662	0.5962366	0.1859396	538.0162	3.557109	0	864.8078	515.9169	0.460338	0.2195883	542.8641	3.303696	0	10	865	525						Frog_fixed.avi	0
13562	814	870.5579	530.7706	0.5960187	0.1857178	537.926	3.552093	0	864.161	512.3201	0.4600621	0.2194696	542.8287	3.289655	0	10	867	522						Frog_fixed.avi	0
13578	815	865.3036	527.0101	0.5956991	0.1855303	537.8048	3.547419	0	862.0193	508.4671	0.459753	0.2193727	542.8063	3.292811	0	10	864	518						Frog_fixed.avi	0
13595	816	873.3954	527.4028	0.5954545	0.1852511	537.7413	3.529703	0	867.4973	510.5114	0.4594765	0.2191995	542.7219	3.297299	0	10	870	519						Frog_fixed.avi	0
13612	817	873.8425	533.1323	0.5951297	0.1850762	537.7161	3.540088	0	865.4054	516.6703	0.4591331	0.2191321	542.5897	3.285005	0	10	870	525						Frog_fixed.avi	0
13628	818	867.1906	531.7559	0.5947517	0.1849731	537.5354	3.52887	0	863.5015	513.9773	0.4587954	0.2191403	542.4099	3.294737	0	10	865	523						Frog_fixed.avi	0
13645	819	869.7987	535.7263	0.5944276	0.1849621	537.3626	3.526652	0	865.3286	514.762	0.4584387	0.2191762	542.4103	3.280469	0	10	868	525						Frog_fixed.avi	0
13662	820	870.7682	537.1547	0.5940773	0.1849738	537.2854	3.524738	0	862.4137	518.665	0.4580844	0.2192367	542.3431	3.282399	0	10	867	528						Frog_fixed.avi	0
13678	821	872.2196	530.6548	0.5937256	0.1849778	537.2377	3.504664	0	857.8895	514.4859	0.4577165	0.2192471	542.2841	3.286067	0	10	865	523						Frog_fixed.avi	0
13695	822	870.7723	527.7408	0.593389	0.1848849	536.9458	3.485896	0	858.8267	511.6657	0.457391	0.2191552	542.0691	3.249494	0	10	865	520						Frog_fixed.avi	0
13712	823	871.2365	524.8663	0.5930887	0.1847365	536.9376	3.496995	0	865.0219	512.3144	0.4570785	0.2189764	542.0087	3.254659	0	10	868	519						Frog_fixed.avi	0
13728	824	873.4333	531.338	0.5928279	0.184461	536.7974	3.483411	0	869.5408	515.0869	0.4567769	0.2187683	541.8615	3.246602	0	10	871	523						Frog_fixed.avi	0
13745	825	868.8715	532.6622	0.5924956	0.1843015	536.6336	3.483528	0	866.8528	509.4735	0.456495	0.2186357	541.7372	3.250952	0	10	868	521						Frog_fixed.avi	0
13761	826	875.3308	540.2297	0.5923473	0.1842887	536.5698	3.48408	0	862.8379	517.7099	0.4562563	0.2186162	541.576	3.244751	0	10	869	529						Frog_fixed.avi	0
13778	827	873.6766	531.7976	0.5921431	0.1844353	536.2993	3.476969	0	861.3834	515.4175	0.4560243	0.2186781	541.429	3.241306	0	10	868	524						Frog_fixed.avi	0
13795	828	873.7754	530.1353	0.5919707	0.1847101	536.3057	3.475498	0	871.9633	509.2458	0.4558547	0.2188929	541.3084	3.224216	0	10	873	520						Frog_fixed.avi	0
13811	829	874.9304	529.9693	0.5918353	0.1849144	536.2448	3.457888	0	867.5002	515.1675	0.4556678	0.2190997	541.0956	3.23301	0	10	871	523						Frog_fixed.avi	0
13828	830	871.7718	534.0751	0.5916901	0.185061	536.0461	3.445685	0	869.6664	515.9604	0.4554856	0.2192412	541.0573	3.230247	0	10	871	525						Frog_fixed.avi	0
13845	831	876.9028	531.3436	0.5915422	0.1851858	535.8663	3.443768	0	863.9955	514.7871	0.4553144	0.2193909	540.8575	3.219993	0	10	870	523						Frog_fixed.avi	0
13861	832	875.6733	533.1884	0.5913509	0.1852258	535.9655	3.453544	0	862.7097	516.1675	0.4551048	0.2194954	540.7523	3.21549	0	10	869	525						Frog_fixed.avi	0
13878	833	874.5872	534.6234	0.5910933	0.1852893	535.7326	3.459831	0	863.5721	515.5599	0.4548561	0.2196392	540.6897	3.216161	0	10	869	525						Frog_fixed.avi	0
13895	834	875.5328	534.6607	0.5907532	0.1853601	535.7338	3.453644	0	868.3774	516.584	0.4545536	0.2198719	540.5955	3.218547	0	10	872	526						Frog_fixed.avi	0
13911	835	876.8656	531.0554	0.5903697	0.1855059	535.6981	3.451424	0	864.8292	519.7354	0.4541516	0.2200508	540.5163	3.208318	0	10	871	525						Frog_fixed.avi	0
13928	836	873.6141	530.1029	0.589906	0.1856007	535.717	3.449081	0	864.6547	517.953	0.4537227	0.2203255	540.5037	3.217268	0	10	869	524						Frog_fixed.avi	0
13945	837	876.604	530.5547	0.5894082	0.1856852	535.6851	3.439584	0	863.3328	514.0993	0.4532454	0.2206239	540.4775	3.211829	0	10	870	522						Frog_fixed.avi	0
13961	838	873.4525	534.8311	0.588886	0.1857626	535.6163	3.445931	0	868.0914	517.7488	0.4527671	0.2208728	540.498	3.208811	0	10	871	526						Frog_fixed.avi	0
13978	839	875.5234	532.9893	0.5883464	0.1859114	535.6087	3.416859	0	868.6377	510.7559	0.4522886	0.2211634	540.4445	3.191292	0	10	872	522						Frog_fixed.avi	0
13995	840	873.1937	527.2611	0.5877891	0.1860714	535.4163	3.421163	0	859.8986	511.9644	0.4517778	0.2215047	540.4901	3.199508	0	10	867	520						Frog_fixed.avi	0
14011	841	880.3692	532.2043	0.5872352	0.1862759	535.4183	3.424922	0	871.3145	513.7443	0.4512786	0.2218705	540.4888	3.203399	0	10	876	523						Frog_fixed.avi	0
14028	842	880.9573	547.5886	0.5866534	0.1865953	535.3231	3.427931	0	865.264	534.9158	0.4507833	0.2224502	540.4196	3.201689	0	10	873	541						Frog_fixed.avi	0
14045	843	884.9527	542.8096	0.5861897	0.1871878	535.2874	3.421908	0	870.6656	526.2891	0.4503088	0.2232286	540.3882	3.187344	0	10	878	535						Frog_fixed.avi	0
14061	844	884.3914	546.9615	0.585772	0.1877629	535.2117	3.426879	0	867.0413	528.1758	0.449891	0.22402	540.213	3.210458	0	10	876	538						Frog_fixed.avi	0
14078	845	883.2428	546.0856	0.585395	0.1881466	535.0261	3.417813	0	867.265	528.5823	0.4495334	0.2245632	540.2753	3.194171	0	10	875	537						Frog_fixed.avi	0
14094	846	881.4618	551.4009	0.5851388	0.1882142	534.9448	3.414136	0	868.2623	529.2446	0.4492592	0.2247246	540.2301	3.209423	0	10	875	540						Frog_fixed.avi	0
14111	847	878.4801	540.2726	0.5848924	0.1880323	534.9288	3.420156	0	867.217	525.6977	0.4489842	0.2245347	540.1462	3.200737	0	10	873	533						Frog_fixed.avi	0
14128	848	884.9469	544.9451	0.584762	0.187604	535.0431	3.426207	0	867.5385	525.1373	0.4488198	0.2241714	540.0726	3.190604	0	10	876	535						Frog_fixed.avi	0
14144	849	884.0862	541.2239	0.5845993	0.1872086	534.8632	3.405138	0	866.0535	528.5392	0.4486412	0.2236789	539.9987	3.211175	0	10	875	535						Frog_fixed.avi	0
14161	850	881.8137	539.3206	0.5844562	0.1868108	534.687	3.41822	0	869.9512	524.7582	0.4484535	0.2232943	539.964	3.187544	0	10	876	532						Frog_fixed.avi	0
14178	851	882.6659	548.0891	0.5843569	0.186494	534.8994	3.423856	0	868.2849	526.7413	0.4483395	0.2229835	540.0364	3.207933	0	10	875	537						Frog_fixed.avi	0
14194	852	883.8953	543.6962	0.5842959	0.1862415	535.0408	3.427157	0	866.5497	526.1247	0.4482179	0.22263	539.9304	3.207258	0	10	875	535						Frog_fixed.avi	0
14211	853	889.545	547.7346	0.5842175	0.1857849	534.978	3.431458	0	869.3556	529.6616	0.4481281	0.2222512	539.9406	3.213924	0	10	879	539						Frog_fixed.avi	0
14228	854	882.6183	541.1686	0.5841084	0.1854689	535.2084	3.4397	0	872.5074	518.3461	0.4480186	0.2218526	540.1283	3.174323	0	10	878	530						Frog_fixed.avi	0
14244	855	881.6528	546.0001	0.5840045	0.1849838	535.2384	3.428853	0	867.0966	521.0153	0.4479095	0.221515	540.0714	3.218394	0	10	874	534						Frog_fixed.avi	0
14261	856	883.9658	543.6704	0.583854	0.1847005	535.2443	3.440075	0	870.1182	519.6705	0.4477982	0.2213192	540.2062	3.201507	0	10	877	532						Frog_fixed.avi	0
14278	857	887.3977	543.3048	0.5836772	0.1844645	535.3568	3.450308	0	872.1109	521.2997	0.4475946	0.2211848	540.2246	3.200722	0	10	880	532						Frog_fixed.avi	0
14294	858	880.1928	545.0809	0.5833683	0.184402	535.3566	3.439617	0	871.3854	528.1328	0.4473558	0.2213341	540.2965	3.222345	0	10	876	537						Frog_fixed.avi	0
14311	859	889.7741	545.03	0.5831212	0.1844396	535.4258	3.433737	0	870.7144	527.5894	0.4470772	0.2215497	540.5021	3.220622	0	10	880	536						Frog_fixed.avi	0
14328	860	888.0895	547.5018	0.5827904	0.1845354	535.6114	3.457237	0	868.5175	523.625	0.4468074	0.2217948	540.5056	3.205591	0	10	878	536						Frog_fixed.avi	0
14344	861	880.8832	542.9612	0.5824109	0.1846407	535.6222	3.454327	0	870.7218	521.7656	0.4465179	0.2220551	540.6407	3.208709	0	10	876	532						Frog_fixed.avi	0
14361	862	883.54	538.8005	0.5821365	0.1847252	535.8494	3.465143	0	872.9333	525.4391	0.4462657	0.2223215	540.7188	3.220019	0	10	878	532						Frog_fixed.avi	0
14378	863	881.0605	540.3379	0.5818036	0.184744	535.9279	3.459736	0	870.1929	528.6919	0.4459879	0.2225345	540.8768	3.218755	0	10	876	535						Frog_fixed.avi	0
14394	864	883.048	541.1309	0.5815335	0.1848209	536.0121	3.460497	0	869.502	531.7281	0.4457244	0.2227478	541.0605	3.219873	0	10	876	536						Frog_fixed.avi	0
14411	865	885.0247	545.7546	0.581238	0.1848991	536.0815	3.467656	0	867.9934	526.6718	0.4454845	0.2230481	541.0923	3.241938	0	10	877	536						Frog_fixed.avi	0
14428	866	885.3652	546.7803	0.5809611	0.1850257	536.0826	3.467058	0	869.3848	529.4406	0.4452091	0.2232429	541.2142	3.223953	0	10	877	538						Frog_fixed.avi	0
14444	867	883.1381	548.0192	0.5806985	0.1851954	536.3123	3.491911	0	873.8024	521.552	0.4449906	0.2234372	541.2422	3.215924	0	10	878	535						Frog_fixed.avi	0
14461	868	888.0768	545.9301	0.5804326	0.1852444	536.1529	3.48874	0	870.9985	527.0772	0.4447434	0.2235174	541.3658	3.232651	0	10	880	537						Frog_fixed.avi	0
14478	869	884.598	548.3847	0.5802007	0.1852124	536.4566	3.498636	0	871.066	532.9034	0.4445459	0.2235568	541.4514	3.252801	0	10	878	541						Frog_fixed.avi	0
14494	870	887.7365	549.812	0.5799701	0.1850995	536.3742	3.513928	0	868.7176	533.7804	0.4443187	0.2235524	541.6472	3.239885	0	10	878	542						Frog_fixed.avi	0
14511	871	880.3492	550.0002	0.5797166	0.1850445	536.5794	3.510515	0	865.8695	537.0085	0.4441265	0.2235857	541.6246	3.278388	0	10	873	544						Frog_fixed.avi	0
14528	872	885.8892	548.6802	0.5794613	0.1849503	536.7161	3.514136	0	870.0972	531.8765	0.4438862	0.2235959	541.8495	3.259501	0	10	878	540						Frog_fixed.avi	0
14544	873	883.5409	546.3632	0.5792103	0.1848832	536.696	3.525589	0	868.5707	532.1724	0.443667	0.2236701	541.8039	3.301839	0	10	876	539						Frog_fixed.avi	0
14561	874	885.2039	546.2764	0.5789365	0.1848357	536.817	3.545531	0	870.5615	526.2042	0.4434102	0.223666	542.0126	3.270484	0	10	878	536						Frog_fixed.avi	0
14578	875	881.447	538.6133	0.5786518	0.1847488	536.9629	3.535559	0	875.3961	521.1003	0.4431554	0.2237374	541.9496	3.266877	0	10	878	530						Frog_fixed.avi	0
14594	876	883.6667	545.5633	0.5783448	0.184699	536.8998	3.56285	0	869.2816	527.2673	0.4428931	0.2237942	542.1246	3.308337	0	10	876	536						Frog_fixed.avi	0
14611	877	893.9825	548.3457	0.5781047	0.1846196	536.9655	3.566095	0	871.3276	528.4832	0.44261	0.2239235	542.0105	3.285203	0	10	883	538						Frog_fixed.avi	0
14628	878	883.125	538.5316	0.577693	0.1846937	537.0826	3.552044	0	873.9432	534.8402	0.4423122	0.2241854	542.1776	3.31333	0	10	879	537						Frog_fixed.avi	0
14644	879	879.2565	540.427	0.5773036	0.1847848	536.9054	3.565465	0	873.1501	524.137	0.4419643	0.2244751	542.292	3.279807	0	10	876	532						Frog_fixed.avi	0
14661	880	885.2264	543.5065	0.5769275	0.1848564	536.9701	3.566303	0	871.1699	530.5963	0.4415796	0.224807	542.1205	3.301176	0	10	878	537						Frog_fixed.avi	0
14677	881	886.0541	545.7548	0.5764973	0.1848741	537.0109	3.566813	0	869.5574	527.516	0.4411677	0.2250708	542.2148	3.313782	0	10	878	537						Frog_fixed.avi	0
14694	882	882.424	545.0426	0.5760659	0.1848843	537.0181	3.576622	0	869.4136	527.4001	0.440758	0.2252914	542.2118	3.310781	0	10	876	536						Frog_fixed.avi	0
14711	883	883.9813	543.3695	0.5756719	0.1848931	537.0653	3.578099	0	876.4764	523.519	0.4403813	0.2254502	542.3248	3.312062	0	10	880	533						Frog_fixed.avi	0
14727	884	883.7483	548.3731	0.5753282	0.1849469	536.9115	3.58562	0	871.6633	528.2976	0.4400367	0.2256097	542.2863	3.301344	0	10	878	538						Frog_fixed.avi	0
14744	885	881.7148	547.4869	0.5750141	0.1850118	536.9829	3.589712	0	875.882	523.001	0.4397511	0.2258262	542.2217	3.305242	0	10	879	535						Frog_fixed.avi	0
14761	886	887.6596	543.6696	0.5747681	0.1851724	536.88	3.586351	0	874.7491	529.2546	0.4394688	0.2259639	542.2029	3.312096	0	10	881	536						Frog_fixed.avi	0
14777	887	882.8966	548.8245	0.5744975	0.1853228	536.8708	3.595443	0	875.4803	522.8768	0.4392128	0.2261847	542.1128	3.304909	0	10	879	536						Frog_fixed.avi	0
14794	888	881.5029	538.3154	0.5742678	0.1854722	536.9487	3.585673	0	871.7666	525.3716	0.4389679	0.2262985	542.1797	3.309668	0	10	877	532						Frog_fixed.avi	0
14811	889	884.4836	544.0859	0.5740353	0.1855598	536.7933	3.595051	0	873.0811	520.4927	0.4387036	0.2263393	541.9661	3.310998	0	10	879	532						Frog_fixed.avi	0
14827	890	888.9974	547.3315	0.5738081	0.1855184	536.756	3.613707	0	871.4139	528.6467	0.4384576	0.2263488	542.047	3.342921	0	10	880	538						Frog_fixed.avi	0
14844	891	880.9733	537.5083	0.573531	0.1855545	536.6513	3.596209	0	872.4061	524.8115	0.4381831	0.2263238	541.8707	3.338661	0	10	877	531						Frog_fixed.avi	0
14861	892	887.1729	545.9972	0.5733029	0.185513	536.6501	3.623136	0	872.3286	525.8145	0.4379019	0.226337	541.8821	3.344899	0	10	880	536						Frog_fixed.avi	0
14877	893	886.445	542.9355	0.5729748	0.1855174	536.4092	3.605752	0	878.4088	522.3138	0.4376397	0.2263571	541.796	3.339094	0	10	882	533						Frog_fixed.avi	0
14894	894	883.9137	538.8777	0.5726973	0.18556	536.488	3.616396	0	874.2542	522.6418	0.4373258	0.2264414	541.7141	3.352022	0	10	879	531						Frog_fixed.avi	0
14911	895	887.8392	543.3066	0.5724311	0.1855595	536.3319	3.62157	0	875.8648	523.6794	0.4370619	0.2265512	541.6353	3.344165	0	10	882	533						Frog_fixed.avi	0
14927	896	888.3792	544.6947	0.5721476	0.1856249	536.1274	3.620795	0	875.4447	524.4497	0.4367705	0.2266753	541.5599	3.359641	0	10	882	535						Frog_fixed.avi	0
14944	897	890.1006	509.587	0.5718438	0.1855664	536.0891	3.651957	0	883.062	492.3029	0.4365835	0.2266697	541.4836	3.346374	0	10	887	501						Frog_fixed.avi	0
14961	898	888.0913	494.7804	0.5715251	0.1855627	536.0106	3.646675	0	880.246	475.896	0.4364334	0.226653	541.5089	3.390007	0	10	884	485						Frog_fixed.avi	0
14977	899	890.4633	488.8307	0.5713597	0.1856715	535.877	3.658846	0	883.0053	464.8206	0.4362809	0.2267494	541.3286	3.366868	0	10	887	477						Frog_fixed.avi	0
14994	900	891.4691	496.6693	0.571222	0.1857547	535.6375	3.670358	0	883.775	475.6514	0.4360573	0.2268655	541.1826	3.378428	0	10	888	486						Frog_fixed.avi	0
15011	901	891.9825	496.7859	0.5710962	0.185851	535.5389	3.661918	0	881.4156	468.1076	0.4358786	0.2270474	541.1275	3.374449	0	10	887	482						Frog_fixed.avi	0
15027	902	896.0492	491.1462	0.5710191	0.1860365	535.523	3.676431	0	882.0242	467.6898	0.4357371	0.227235	541.0031	3.390444	0	10	889	479						Frog_fixed.avi	0
15044	903	887.0734	487.4255	0.5708863	0.1862781	535.3911	3.672463	0	883.5767	464.467	0.4356126	0.2274091	540.8013	3.38984	0	10	885	476						Frog_fixed.avi	0
15061	904	889.1493	489.9554	0.5708121	0.1864404	535.2011	3.679697	0	882.0153	472.6761	0.4355175	0.2275575	540.6137	3.406759	0	10	886	481						Frog_fixed.avi	0
15077	905	888.0438	495.0116	0.5707958	0.1866484	534.848	3.693707	0	884.4648	471.4355	0.4354778	0.2278005	540.5371	3.400642	0	10	886	483						Frog_fixed.avi	0
15094	906	882.7944	491.3603	0.5707716	0.1869828	534.8556	3.696744	0	881.6963	471.0455	0.4354406	0.2279951	540.3926	3.399389	0	10	882	481						Frog_fixed.avi	0
15111	907	886.3638	492.3564	0.5708331	0.1872455	534.5869	3.690953	0	882.4267	468.8664	0.43542	0.2282193	540.2073	3.394715	0	10	884	481						Frog_fixed.avi	0
15127	908	885.3698	493.6784	0.5708535	0.1874923	534.4349	3.695856	0	878.4748	474.4059	0.4354247	0.2283446	540.0386	3.408986	0	10	882	484						Frog_fixed.avi	0
15144	909	885.5374	492.2949	0.5709129	0.1877898	534.2823	3.693326	0	884.4735	472.1987	0.4354463	0.2284157	539.882	3.407242	0	10	885	482						Frog_fixed.avi	0
15161	910	887.4369	493.693	0.5710345	0.1878836	534.2324	3.712332	0	881.657	476.5785	0.435494	0.2284016	539.7292	3.406864	0	10	885	485						Frog_fixed.avi	0
15177	911	889.8472	493.5303	0.57119	0.1878184	534.2963	3.721115	0	880.1118	471.9616	0.4355881	0.2282828	539.6103	3.408807	0	10	885	483						Frog_fixed.avi	0
15194	912	884.9407	495.8069	0.5713513	0.1876467	533.9891	3.712021	0	877.3251	476.6912	0.435733	0.2280737	539.4365	3.427223	0	10	881	486						Frog_fixed.avi	0
15211	913	885.8934	494.8252	0.5715202	0.1874677	533.9413	3.709759	0	877.1243	473.3955	0.4358442	0.2278977	539.2745	3.412346	0	10	882	484						Frog_fixed.avi	0
15227	914	889.7437	500.2259	0.5717306	0.1873028	533.8293	3.731688	0	883.0829	477.7484	0.4360056	0.2276657	539.2456	3.416907	0	10	886	489						Frog_fixed.avi	0
15244	915	890.3916	495.7518	0.5718656	0.1871546	533.809	3.723011	0	879.1852	474.8947	0.4361128	0.2275474	539.2673	3.443942	0	10	885	485						Frog_fixed.avi	0
15261	916	887.4899	498.1083	0.5719528	0.1870804	533.7084	3.745091	0	876.6379	474.7199	0.4362419	0.2274869	539.1698	3.428388	0	10	882	486						Frog_fixed.avi	0
15277	917	890.8514	490.042	0.572107	0.1871066	533.6713	3.732989	0	879.6118	476.3212	0.4363593	0.2274886	539.1545	3.456828	0	10	885	483						Frog_fixed.avi	0
15294	918	892.5622	495.291	0.5722674	0.1871711	533.8326	3.735273	0	877.0385	482.2408	0.4364961	0.2275391	539.1847	3.469605	0	10	885	489						Frog_fixed.avi	0
15311	919	889.6108	503.4467	0.5724046	0.187324	533.7562	3.752775	0	876.9105	484.5139	0.4366403	0.227718	539.3231	3.478544	0	10	883	494						Frog_fixed.avi	0
15327	920	894.5629	504.3317	0.5726152	0.1875842	533.7244	3.754189	0	875.728	478.6416	0.4368301	0.2279987	539.1331	3.47999	0	10	885	491						Frog_fixed.avi	0
15344	921	890.3475	495.6382	0.5728264	0.1879819	533.7935	3.765751	0	876.8068	480.1488	0.4370397	0.2282875	539.2889	3.488105	0	10	884	488						Frog_fixed.avi	0
15361	922	893.2608	505.1158	0.5730451	0.1882827	533.7314	3.763954	0	878.1245	482.0129	0.4372649	0.2286284	539.2404	3.498961	0	10	886	494						Frog_fixed.avi	0
15377	923	891.0154	497.2651	0.5732864	0.1887008	533.938	3.779107	0	874.6458	487.7267	0.4374877	0.2289317	539.3069	3.522675	0	10	883	492						Frog_fixed.avi	0
15394	924	891.7606	504.5116	0.5735157	0.1889543	533.9383	3.782725	0	876.7876	489.3824	0.4377301	0.2291893	539.3302	3.527367	0	10	884	497						Frog_fixed.avi	0
15411	925	892.8505	504.9429	0.5737789	0.1892224	533.968	3.807609	0	874.6951	484.0651	0.4379686	0.2294424	539.3624	3.536812	0	10	884	495						Frog_fixed.avi	0
15427	926	890.0178	493.6228	0.5739872	0.1895308	534.0259	3.79702	0	875.6988	490.0038	0.4382114	0.2296392	539.3539	3.539254	0	10	883	492						Frog_fixed.avi	0
15444	927	893.4587	504.2261	0.5742311	0.1896916	534.0562	3.817602	0	870.1006	487.3762	0.4384224	0.2298581	539.4616	3.55322	0	10	882	496						Frog_fixed.avi	0
15460	928	894.0358	501.4894	0.5744174	0.1898908	534.0825	3.809745	0	874.5875	489.4516	0.4386128	0.2300233	539.5983	3.559864	0	10	884	495						Frog_fixed.avi	0
15477	929	895.8178	505.0399	0.5746604	0.1901305	534.2194	3.838019	0	874.1498	483.3632	0.4388166	0.2302834	539.5243	3.580839	0	10	885	494						Frog_fixed.avi	0
15494	930	890.6542	500.8818	0.5747738	0.1903431	534.187	3.844869	0	876.101	484.8291	0.4390198	0.2305094	539.6749	3.594255	0	10	883	493						Frog_fixed.avi	0
15510	931	890.5542	502.5472	0.5749258	0.1905189	534.204	3.850825	0	875.2886	485.4572	0.439177	0.2307261	539.6372	3.586376	0	10	883	494						Frog_fixed.avi	0
15527	932	893.7286	503.7119	0.5750328	0.1906184	534.3096	3.855926	0	873.6343	487.6788	0.4392894	0.2309457	539.7036	3.608906	0	10	884	496						Frog_fixed.avi	0
15544	933	893.7582	507.2863	0.5751427	0.1907455	534.329	3.869477	0	876.9092	489.2091	0.4393905	0.2311784	539.8101	3.619419	0	10	885	498						Frog_fixed.avi	0
15560	934	894.7155	505.5731	0.575215	0.1908769	534.2938	3.871001	0	875.6782	487.2934	0.4395102	0.2312992	539.8339	3.610592	0	10	885	496						Frog_fixed.avi	0
15577	935	888.486	505.606	0.5753143	0.1909509	534.2086	3.877143	0	872.2551	491.7264	0.4396101	0.2313222	539.8235	3.623049	0	10	880	499						Frog_fixed.avi	0
15594	936	897.7155	501.3032	0.5755778	0.1909555	534.3209	3.887169	0	874.2358	482.9684	0.4398189	0.2312973	539.7942	3.628381	0	10	886	492						Frog_fixed.avi	0
15610	937	892.7243	498.8923	0.575747	0.1909671	534.2449	3.896578	0	874.3372	491.0968	0.4400395	0.2312342	539.8507	3.642098	0	10	884	495						Frog_fixed.avi	0
15627	938	890.6383	505.7674	0.5759853	0.1909542	534.3904	3.907598	0	871.2622	488.247	0.4402391	0.2311697	539.7043	3.627424	0	10	881	497						Frog_fixed.avi	0
15644	939	892.8204	501.1734	0.5761983	0.1909694	534.2456	3.908059	0	870.674	486.2082	0.4404284	0.2311112	539.827	3.64281	0	10	882	494						Frog_fixed.avi	0
15660	940	893.6494	504.1439	0.5763542	0.1909737	534.1787	3.903419	0	869.2905	487.6294	0.4405717	0.2310477	539.7533	3.653408	0	10	881	496						Frog_fixed.avi	0
15677	941	894.0613	503.3423	0.5765691	0.1909749	534.2201	3.915496	0	870.9381	492.9811	0.4407413	0.2309378	539.6116	3.65636	0	10	882	498						Frog_fixed.avi	0
15694	942	894.3004	502.8706	0.576692	0.191001	534.16	3.924619	0	874.5774	492.9008	0.440883	0.230836	539.5853	3.647462	0	10	884	498						Frog_fixed.avi	0
15710	943	889.5072	500.7001	0.5768	0.1910967	534.0008	3.934403	0	874.6703	492.53	0.4410118	0.2308143	539.5898	3.657351	0	10	882	497						Frog_fixed.avi	0
15727	944	891.4526	499.0432	0.5769683	0.1912192	534.0796	3.942469	0	870.3875	495.7525	0.4411449	0.2308452	539.4647	3.660749	0	10	881	497						Frog_fixed.avi	0
15744	945	893.0087	503.6572	0.5771195	0.1912954	534.0084	3.945698	0	872.1598	490.8921	0.4412464	0.2309155	539.3334	3.672614	0	10	883	497						Frog_fixed.avi	0
15760	946	891.9243	503.1949	0.5772011	0.1913739	533.8959	3.961865	0	869.7748	495.6422	0.4413379	0.2310286	539.3547	3.68895	0	10	881	499						Frog_fixed.avi	0
15777	947	890.993	502.4207	0.5772878	0.1913783	533.7999	3.958894	0	876.6104	493.6602	0.4414335	0.2310375	539.351	3.689246	0	10	884	498						Frog_fixed.avi	0
15794	948	888.4637	497.9278	0.5773977	0.191292	533.7159	3.965261	0	873.7981	492.5407	0.4415159	0.2309338	539.3264	3.702627	0	10	881	495						Frog_fixed.avi	0
15810	949	890.5493	495.5545	0.5775326	0.1911346	533.6185	3.981656	0	874.9633	488.0565	0.4416381	0.2308119	539.1783	3.702254	0	10	883	492						Frog_fixed.avi	0
15827	950	892.2863	499.3755	0.5776903	0.1909398	533.7405	3.989451	0	874.0408	490.1479	0.4417503	0.2307343	539.0645	3.718176	0	10	883	495						Frog_fixed.avi	0
15844	951	889.0209	498.6801	0.5778283	0.1908944	533.3995	4.000817	0	873.7773	489.7108	0.4418958	0.2307362	539.0367	3.732299	0	10	881	494						Frog_fixed.avi	0
15860	952	892.2588	498.1008	0.5780088	0.1909899	533.3652	4.032754	0	872.8441	490.8336	0.4420826	0.2308122	538.9612	3.738389	0	10	883	494						Frog_fixed.avi	0
15877	953	894.4083	496.5008	0.5782428	0.1912145	533.4359	4.038157	0	874.5096	492.4994	0.4422765	0.2310277	538.8117	3.744628	0	10	884	495						Frog_fixed.avi	0
15894	954	886.6151	499.3592	0.5784725	0.1913556	533.183	4.049986	0	876.4375	494.5295	0.4425187	0.2311656	538.798	3.756845	0	10	882	497						Frog_fixed.avi	0
15910	955	890.2328	499.5073	0.5787705	0.1915146	533.201	4.07188	0	874.0292	491.4268	0.4427553	0.2312466	538.7459	3.765606	0	10	882	495						Frog_fixed.avi	0
15927	956	881.8278	500.3483	0.5789859	0.1916143	533.0807	4.088248	0	877.5663	489.8168	0.4429946	0.2312935	538.6616	3.780048	0	10	880	495						Frog_fixed.avi	0
15944	957	891.9232	499.3732	0.5792664	0.1916762	533.0798	4.098089	0	874.9969	490.3342	0.4431974	0.2312682	538.7643	3.783224	0	10	883	495						Frog_fixed.avi	0
15960	958	882.0112	497.2154	0.5794113	0.1916447	532.9249	4.10006	0	871.6356	491.1737	0.4433427	0.2311595	538.5392	3.792052	0	10	877	494						Frog_fixed.avi	0
15977	959	888.9246	497.8822	0.5796157	0.1915433	532.8221	4.111332	0	876.22	497.5719	0.4435332	0.2309979	538.5387	3.819818	0	10	883	498						Frog_fixed.avi	0
15994	960	889.7289	503.6634	0.5798021	0.1915026	532.8312	4.119339	0	880.4285	496.8842	0.4437055	0.2309216	538.5349	3.826261	0	10	885	500						Frog_fixed.avi	0
16010	961	876.2727	484.7131	0.579955	0.1915033	532.7413	4.124809	0	878.07	487.0865	0.4439102	0.2308777	538.3243	3.830435	0	10	877	486						Frog_fixed.avi	0
16027	962	879.755	493.4601	0.5801861	0.1915026	532.6438	4.134828	0	876.5069	491.2811	0.4441467	0.2308684	538.2792	3.838096	0	10	878	492						Frog_fixed.avi	0
16043	963	875.8746	491.0393	0.5803683	0.1915356	532.6396	4.13197	0	879.9792	485.0076	0.4443271	0.2309398	538.2468	3.837508	0	10	878	488						Frog_fixed.avi	0
16060	964	877.3969	492.5201	0.5806482	0.1914883	532.4622	4.125292	0	877.6151	490.4835	0.4445622	0.2308561	538.1498	3.840462	0	10	878	492						Frog_fixed.avi	0
16077	965	877.8657	489.5556	0.5809253	0.1913748	532.3953	4.127791	0	877.3673	486.4369	0.4448414	0.2307325	538.0301	3.837019	0	10	878	488						Frog_fixed.avi	0
16093	966	880.1825	488.7663	0.5812755	0.1912561	532.3737	4.136019	0	878.8768	481.7507	0.4451225	0.2305637	537.9823	3.824878	0	10	880	485						Frog_fixed.avi	0
16110	967	870.8259	486.4793	0.5815471	0.1911552	532.1	4.130398	0	874.208	487.0544	0.4454229	0.2303943	537.8416	3.849225	0	10	873	487						Frog_fixed.avi	0
16127	968	872.3347	488.0867	0.5818934	0.1910767	532.2112	4.13168	0	881.9538	487.1523	0.4457521	0.2301935	537.7459	3.835143	0	10	877	488						Frog_fixed.avi	0
16143	969	873.9802	492.3936	0.5821498	0.1910156	532.0208	4.121479	0	878.8598	489.5171	0.4459628	0.2300563	537.6154	3.829245	0	10	876	491						Frog_fixed.avi	0
16160	970	871.4758	490.4177	0.5824092	0.1911013	532.0105	4.117864	0	881.7554	488.7707	0.4461812	0.2299561	537.5688	3.822608	0	10	877	490						Frog_fixed.avi	0
16177	971	871.9715	485.1704	0.5826699	0.1912258	531.8096	4.116786	0	879.6942	491.398	0.4464198	0.2299312	537.4661	3.81678	0	10	876	488						Frog_fixed.avi	0
16193	972	874.3287	490.4731	0.5829538	0.1913568	531.7065	4.110318	0	879.766	490.9386	0.4466578	0.2299419	537.3232	3.799342	0	10	877	491						Frog_fixed.avi	0
16210	973	873.9078	497.0761	0.5832199	0.1915218	531.4908	4.091036	0	879.7278	488.4185	0.4468839	0.2300086	537.2935	3.796846	0	10	877	493						Frog_fixed.avi	0
16227	974	870.795	493.5753	0.5834755	0.1917756	531.5137	4.093647	0	879.9167	493.8867	0.4471175	0.2300523	537.0906	3.782516	0	10	875	494						Frog_fixed.avi	0
16243	975	868.5601	486.2788	0.5837426	0.1920431	531.4804	4.08638	0	882.0081	492.5804	0.4473726	0.2300745	537.0713	3.770099	0	10	875	489						Frog_fixed.avi	0
16260	976	873.0234	491.5868	0.5840144	0.1921057	531.3098	4.074945	0	877.0211	492.4894	0.4476065	0.2300583	536.9203	3.750448	0	10	875	492						Frog_fixed.avi	0
16277	977	875.7166	493.4818	0.5843126	0.1921272	531.2242	4.066608	0	881.0218	486.1543	0.4478822	0.2299788	536.9613	3.746844	0	10	878	490						Frog_fixed.avi	0
16293	978	870.8842	490.043	0.5845713	0.1921173	531.1169	4.056233	0	880.6263	491.565	0.4481574	0.2299262	536.8303	3.730208	0	10	876	491						Frog_fixed.avi	0
16310	979	873.58	492.8784	0.5848638	0.192107	531.0704	4.046554	0	879.2528	484.8132	0.448402	0.2299198	536.9024	3.716575	0	10	876	489						Frog_fixed.avi	0
16327	980	874.9993	488.2505	0.5850411	0.1920627	531.0177	4.031402	0	880.6797	489.7401	0.4486206	0.2298709	536.7184	3.69865	0	10	878	489						Frog_fixed.avi	0
16343	981	873.403	493.0833	0.5851465	0.1919606	530.7769	4.018265	0	877.9965	488.1176	0.4487315	0.2297951	536.5733	3.702848	0	10	876	491						Frog_fixed.avi	0
16360	982	871.0204	497.2641	0.5851999	0.1916952	530.6818	4.006361	0	880.3547	487.6947	0.4487875	0.2297136	536.6364	3.690188	0	10	876	492						Frog_fixed.avi	0
16377	983	882.5385	481.799	0.5851616	0.1913897	530.6251	4.001394	0	888.8206	472.0093	0.4487891	0.2294389	536.5831	3.679054	0	10	886	477						Frog_fixed.avi	0
16393	984	880.4484	485.4442	0.5851682	0.1911177	530.5226	3.9904	0	883.9661	477.5043	0.4487931	0.2291889	536.5308	3.666846	0	10	882	481						Frog_fixed.avi	0
16410	985	877.9904	489.515	0.585202	0.1906246	530.4725	3.979972	0	885.3442	469.2803	0.4487932	0.2289025	536.4255	3.646181	0	10	882	479						Frog_fixed.avi	0
16427	986	879.9178	491.4656	0.5852519	0.1901868	530.3704	3.972311	0	887.7786	478.3825	0.4488618	0.2284567	536.2839	3.654504	0	10	884	485						Frog_fixed.avi	0
16443	987	882.5426	485.3983	0.5853873	0.1897416	530.4449	3.971609	0	884.5862	473.8744	0.448959	0.2281481	536.2736	3.648752	0	10	884	480						Frog_fixed.avi	0
16460	988	884.6205	487.9705	0.5855695	0.1893378	530.4126	3.961801	0	887.6788	477.6796	0.4490949	0.2277647	536.3002	3.64218	0	10	886	483						Frog_fixed.avi	0
16477	989	882.3752	492.2547	0.5856881	0.1890119	530.2494	3.943082	0	881.1656	471.4589	0.4492199	0.2275137	536.1885	3.625659	0	10	882	482						Frog_fixed.avi	0
16493	990	881.1636	487.7601	0.5858467	0.1889127	530.2619	3.939178	0	887.5933	471.7578	0.4493826	0.2273587	536.0776	3.626487	0	10	884	480						Frog_fixed.avi	0
16510	991	882.1561	491.123	0.5859984	0.1888734	530.1888	3.927685	0	886.8625	469.7216	0.4495048	0.2273293	536.071	3.619802	0	10	885	480						Frog_fixed.avi	0
16527	992	885.6747	492.209	0.5861022	0.1888865	530.1216	3.933092	0	888.3673	472.1299	0.4495971	0.2273585	536.0084	3.610448	0	10	887	482						Frog_fixed.avi	0
16543	993	886.7822	493.8918	0.5861394	0.1889549	530.0764	3.921935	0	885.4947	471.6785	0.4496367	0.2274895	535.991	3.601002	0	10	886	483						Frog_fixed.avi	0
16560	994	885.1926	495.0175	0.586142	0.1889926	530.0516	3.909208	0	889.1578	476.7557	0.4496376	0.2275421	535.9399	3.605635	0	10	887	486						Frog_fixed.avi	0
16576	995	886.9919	496.2228	0.5861045	0.1890121	530.0669	3.901449	0	888.7988	472.4805	0.4495977	0.2276024	535.914	3.594145	0	10	888	484						Frog_fixed.avi	0
16593	996	885.0133	499.7805	0.5860338	0.1890333	529.9818	3.904247	0	888.3597	478.1517	0.4495343	0.2276624	535.8804	3.59148	0	10	887	489						Frog_fixed.avi	0
16610	997	886.2654	500.5383	0.5859671	0.1890101	529.8738	3.896744	0	888.2959	475.2821	0.4494714	0.227759	535.8458	3.586922	0	10	887	488						Frog_fixed.avi	0
16626	998	884.0759	497.244	0.585871	0.1889864	529.8929	3.896068	0	885.5509	470.6602	0.4493924	0.2278534	535.7958	3.575817	0	10	885	484						Frog_fixed.avi	0
16643	999	884.7433	494.228	0.5857566	0.1889302	529.9507	3.88449	0	887.6747	472.374	0.4493331	0.2278833	535.8054	3.581278	0	10	886	483						Frog_fixed.avi	0
16660	1000	883.7135	492.7652	0.5856754	0.1888533	530.0392	3.880602	0	891.4008	471.3948	0.4492541	0.2279088	536.0096	3.575313	0	10	888	482						Frog_fixed.avi	0
16676	1001	888.1246	493.0315	0.5856069	0.1887931	530.0843	3.878691	0	886.4663	474.0112	0.4491944	0.2279752	536.0716	3.584056	0	10	887	484						Frog_fixed.avi	0
16693	1002	886.3474	492.0893	0.5854728	0.1887666	530.042	3.867938	0	890.0589	470.3621	0.449113	0.2280452	536.0729	3.556449	0	10	888	481						Frog_fixed.avi	0
16710	1003	880.6367	494.3453	0.5853096	0.1887767	530.0111	3.878465	0	888.9188	465.9064	0.4490162	0.2281214	536.0632	3.545974	0	10	885	480						Frog_fixed.avi	0
16726	1004	886.4426	492.3601	0.5852216	0.1887989	530.0998	3.867623	0	886.7123	471.19	0.4489155	0.2281762	536.0806	3.546382	0	10	887	482						Frog_fixed.avi	0
16743	1005	888.2228	495.0523	0.5851255	0.1888682	530.1964	3.867054	0	885.5958	474.4755	0.4487771	0.2282945	536.2199	3.544488	0	10	887	485						Frog_fixed.avi	0
16760	1006	887.1261	498.7263	0.5849767	0.1889612	530.2193	3.86531	0	887.4793	471.7889	0.4486737	0.2283969	536.242	3.528924	0	10	887	485						Frog_fixed.avi	0
16776	1007	885.7144	498.0665	0.5848197	0.1891192	530.093	3.852232	0	891.5427	469.8147	0.4485528	0.2285841	536.2966	3.519541	0	10	889	484						Frog_fixed.avi	0
16793	1008	887.9544	498.3337	0.5847076	0.1893739	530.3187	3.85264	0	886.5296	471.2526	0.4484453	0.2288507	536.3112	3.533945	0	10	887	485						Frog_fixed.avi	0
16810	1009	889.0438	493.0873	0.584618	0.1895924	530.4984	3.850113	0	885.9726	474.7286	0.448328	0.2290564	536.4884	3.522098	0	10	888	484						Frog_fixed.avi	0
16826	1010	888.3226	497.8946	0.5845139	0.1897364	530.5119	3.845961	0	886.3401	478.751	0.4482526	0.2292385	536.4575	3.529484	0	10	887	488						Frog_fixed.avi	0
16843	1011	886.9691	500.761	0.5843917	0.1898438	530.6857	3.845214	0	886.985	471.6848	0.4481668	0.2294849	536.6125	3.515691	0	10	887	486						Frog_fixed.avi	0
16860	1012	880.9152	504.0857	0.5842663	0.1900498	530.7479	3.842478	0	882.6084	481.4018	0.4481305	0.229661	536.7571	3.530712	0	10	882	493						Frog_fixed.avi	0
16876	1013	868.4439	536.1779	0.5841472	0.1903854	530.7671	3.834106	0	868.9929	519.9061	0.4481506	0.2299941	536.7554	3.511845	0	10	869	528						Frog_fixed.avi	0
16893	1014	877.4036	526.8661	0.5840073	0.1904204	531.074	3.840378	0	870.8453	517.7022	0.4480033	0.2300907	536.9472	3.516673	0	10	874	522						Frog_fixed.avi	0
16910	1015	869.3776	533.1969	0.583793	0.190451	531.0137	3.844369	0	869.1006	516.5963	0.447817	0.2302974	537.049	3.518425	0	10	869	525						Frog_fixed.avi	0
16926	1016	869.1576	538.3329	0.583585	0.1904657	531.1495	3.844144	0	868.319	517.8287	0.4476253	0.2304688	537.0184	3.513037	0	10	869	528						Frog_fixed.avi	0
16943	1017	873.9702	533.5716	0.5834257	0.1905279	531.21	3.835666	0	865.5842	514.592	0.4474595	0.2306757	537.2913	3.511416	0	10	870	524						Frog_fixed.avi	0
16960	1018	869.942	536.5959	0.5832248	0.1905611	531.2287	3.82827	0	866.2703	520.1672	0.4472937	0.2307844	537.3285	3.512517	0	10	868	528						Frog_fixed.avi	0
16976	1019	871.687	536.3973	0.5830428	0.1906252	531.3777	3.839556	0	869.3619	517.5009	0.4471308	0.2309543	537.3453	3.501869	0	10	871	527						Frog_fixed.avi	0
16993	1020	875.1553	537.7507	0.5829409	0.1906522	531.4877	3.850802	0	864.9132	519.0176	0.4469868	0.231101	537.4937	3.513131	0	10	870	528						Frog_fixed.avi	0
17010	1021	873.4591	536.423	0.5828087	0.1906985	531.4993	3.845593	0	869.6109	517.0441	0.4468946	0.2311992	537.6501	3.519636	0	10	872	527						Frog_fixed.avi	0
17026	1022	873.3972	540.2123	0.5827209	0.1907458	531.4664	3.839327	0	870.5106	514.2001	0.446822	0.23129	537.6686	3.522393	0	10	872	527						Frog_fixed.avi	0
17043	1023	871.6	537.8365	0.5826719	0.190894	531.4536	3.83252	0	868.0896	520.6665	0.4467778	0.2313853	537.6982	3.533072	0	10	870	529						Frog_fixed.avi	0
17060	1024	868.8599	534.7852	0.5826173	0.1910594	531.5483	3.828286	0	869.9445	518.1398	0.4467549	0.2315314	537.7472	3.528498	0	10	869	526						Frog_fixed.avi	0
17076	1025	870.1441	533.3287	0.5825821	0.1912727	531.6166	3.828024	0	870.136	519.0565	0.4467358	0.2316685	537.8244	3.53843	0	10	870	526						Frog_fixed.avi	0
17093	1026	874.5233	534.1171	0.5825495	0.191388	531.6794	3.837058	0	869.5034	516.1076	0.4466672	0.2319169	537.9753	3.540218	0	10	872	525						Frog_fixed.avi	0
17110	1027	876.3085	533.5207	0.5824706	0.1916548	531.7421	3.839114	0	867.6411	515.0147	0.446606	0.2321564	537.9619	3.538892	0	10	872	524						Frog_fixed.avi	0
17126	1028	876.0931	532.1207	0.5823507	0.1919929	531.9736	3.846455	0	869.8294	519.8964	0.4465182	0.2323839	537.9709	3.543265	0	10	873	526						Frog_fixed.avi	0
17143	1029	871.9941	535.8069	0.5821764	0.192188	531.7932	3.848285	0	868.8163	517.3873	0.4463903	0.2327183	538.0011	3.541577	0	10	870	527						Frog_fixed.avi	0
17159	1030	873.3256	534.2147	0.5820162	0.1924871	531.8083	3.839061	0	873.5115	512.6578	0.4462919	0.2329885	538.1537	3.543038	0	10	873	523						Frog_fixed.avi	0
17176	1031	875.7811	536.6271	0.5818807	0.1927615	532.0739	3.858733	0	870.726	522.1686	0.4461635	0.2332562	538.3253	3.550381	0	10	873	529						Frog_fixed.avi	0
17193	1032	873.8477	537.8987	0.5817412	0.1929211	532.0538	3.853205	0	871.5388	509.1115	0.4460863	0.2335815	538.4258	3.5491	0	10	873	524						Frog_fixed.avi	0
17209	1033	875.1097	537.473	0.5816507	0.1930351	532.0251	3.844123	0	869.3425	518.64	0.4460576	0.2338335	538.5075	3.558973	0	10	872	528						Frog_fixed.avi	0
17226	1034	873.2717	539.6089	0.5815642	0.193223	532.0198	3.845774	0	873.9435	517.6379	0.4460695	0.2340501	538.6693	3.550636	0	10	874	529						Frog_fixed.avi	0
17243	1035	870.1946	534.3072	0.5815195	0.1934997	532.2703	3.84763	0	874.231	515.8872	0.4461114	0.2343273	538.9547	3.557237	0	10	872	525						Frog_fixed.avi	0
17259	1036	878.7778	534.4677	0.5815669	0.1936935	532.3517	3.860835	0	871.109	512.9317	0.446153	0.2344946	539.0867	3.551915	0	10	875	524						Frog_fixed.avi	0
17276	1037	878.7161	537.4512	0.5816423	0.1938566	532.56	3.861087	0	874.9244	516.2838	0.4463055	0.2346752	539.2913	3.565252	0	10	877	527						Frog_fixed.avi	0
17293	1038	890.6729	520.9088	0.5816934	0.1942043	532.8998	3.863576	0	888.3029	503.1143	0.4464539	0.2348804	539.6631	3.561015	0	10	889	512						Frog_fixed.avi	0
17309	1039	888.545	528.4126	0.581841	0.1946505	532.9279	3.857265	0	887.6625	502.892	0.446752	0.2352991	539.8254	3.556403	0	10	888	516						Frog_fixed.avi	0
17326	1040	889.8196	525.4331	0.5821421	0.1953305	533.2953	3.876213	0	885.6058	510.3647	0.4470435	0.2357038	540.0926	3.556291	0	10	888	518						Frog_fixed.avi	0
17343	1041	886.6947	518.7842	0.5824995	0.1960252	533.4345	3.865871	0	890.5301	505.756	0.4474424	0.2362749	540.212	3.551348	0	10	889	512						Frog_fixed.avi	0
17359	1042	890.7195	520.9869	0.5828927	0.1967168	533.6007	3.866032	0	884.8152	502.7218	0.4478172	0.236921	540.3909	3.559519	0	10	888	512						Frog_fixed.avi	0
17376	1043	890.6788	519.8568	0.5833088	0.1974168	533.7635	3.862926	0	887.5194	505.53	0.4482524	0.2374548	540.5911	3.551526	0	10	889	513						Frog_fixed.avi	0
17393	1044	892.3341	525.3528	0.5837329	0.198067	534.0665	3.877501	0	885.082	499.6297	0.4486735	0.2379638	540.8826	3.54399	0	10	889	512						Frog_fixed.avi	0
17409	1045	890.0875	530.0391	0.5841947	0.1987048	534.2929	3.862214	0	884.7562	504.5617	0.449117	0.2384311	541.0375	3.560504	0	10	887	517						Frog_fixed.avi	0
17426	1046	890.2638	519.2573	0.5846629	0.1993763	534.5045	3.852956	0	883.8445	504.7888	0.4495888	0.2388078	541.1288	3.556111	0	10	887	512						Frog_fixed.avi	0
17443	1047	889.1897	523.9139	0.5851758	0.1999458	534.7354	3.861327	0	883.2806	501.3463	0.4500476	0.2392005	541.2847	3.537885	0	10	886	513						Frog_fixed.avi	0
17459	1048	892.9347	526.0022	0.585695	0.2004318	534.9884	3.847503	0	882.5253	507.8628	0.4505325	0.2395652	541.4477	3.555217	0	10	888	517						Frog_fixed.avi	0
17476	1049	889.2908	523.7875	0.5861928	0.2010416	535.1348	3.849892	0	884.7238	504.3434	0.4510065	0.2399008	541.4961	3.535752	0	10	887	514						Frog_fixed.avi	0
17493	1050	893.2864	522.6183	0.586701	0.2014081	535.292	3.849655	0	883.3884	504.6392	0.4514626	0.2401595	541.5927	3.540788	0	10	888	514						Frog_fixed.avi	0
17509	1051	889.2937	515.0212	0.5871274	0.2017347	535.5562	3.82838	0	886.1249	507.0255	0.451889	0.2402605	541.7322	3.529809	0	10	888	511						Frog_fixed.avi	0
17526	1052	887.2549	522.4964	0.5875143	0.2018817	535.6152	3.839878	0	882.3981	507.4273	0.4522437	0.2403979	541.9053	3.524011	0	10	885	515						Frog_fixed.avi	0
17542	1053	885.6462	527.0159	0.5878556	0.2019973	535.6186	3.824406	0	881.8066	515.5618	0.4525707	0.2404473	541.915	3.515528	0	10	884	521						Frog_fixed.avi	0
17559	1054	886.8747	522.713	0.5881455	0.2022772	535.7138	3.814756	0	883.1541	508.3068	0.4528356	0.2406154	541.9468	3.516106	0	10	885	516						Frog_fixed.avi	0
17576	1055	884.0981	522.5725	0.5883391	0.2025977	535.8718	3.81097	0	876.9584	511.3766	0.452996	0.2408174	541.9785	3.522781	0	10	881	517						Frog_fixed.avi	0
17592	1056	886.0609	527.3077	0.5885214	0.2028474	536.0208	3.820591	0	880.9327	504.3411	0.4531364	0.241053	542.0496	3.507433	0	10	883	516						Frog_fixed.avi	0
17609	1057	888.1902	522.6557	0.5886167	0.2032352	535.8671	3.791938	0	877.0324	513.5452	0.453202	0.2412658	542.102	3.49476	0	10	883	518						Frog_fixed.avi	0
17626	1058	888.6152	522.2532	0.588685	0.2035001	535.8541	3.807328	0	882.5891	508.2886	0.4532699	0.2414542	542.2267	3.477396	0	10	886	515						Frog_fixed.avi	0
17642	1059	883.0519	527.7384	0.588751	0.2036373	535.9434	3.82442	0	880.7902	508.3996	0.4533292	0.2415391	542.0524	3.489706	0	10	882	518						Frog_fixed.avi	0
17659	1060	883.1741	529.8458	0.5887859	0.2036692	535.9495	3.824583	0	882.1481	506.2045	0.453343	0.2415049	542.0181	3.463981	0	10	883	518						Frog_fixed.avi	0
17676	1061	887.508	526.039	0.5888181	0.2036325	535.9865	3.823608	0	884.2636	507.0246	0.4533567	0.24143	542.0349	3.478257	0	10	886	517						Frog_fixed.avi	0
17692	1062	888.4386	527.3745	0.5888166	0.2035448	535.9197	3.822482	0	882.3914	511.4026	0.4533629	0.2412782	541.9866	3.483783	0	10	885	519						Frog_fixed.avi	0
17709	1063	889.4431	527.519	0.5888035	0.2034883	535.8665	3.831813	0	882.1278	503.7629	0.4533504	0.241215	541.9265	3.462834	0	10	886	516						Frog_fixed.avi	0
17726	1064	890.2346	519.8049	0.5887753	0.2034844	535.7934	3.802681	0	884.1619	511.4537	0.4533204	0.2412341	541.874	3.486325	0	10	887	516						Frog_fixed.avi	0
17742	1065	891.9415	523.3718	0.5887179	0.2035014	535.673	3.814875	0	885.1606	508.6662	0.4532633	0.2412902	541.7659	3.484182	0	10	889	516						Frog_fixed.avi	0
17759	1066	892.6205	525.9669	0.5886571	0.2035548	535.5712	3.82109	0	883.4008	509.9096	0.453156	0.2414028	541.7545	3.479553	0	10	888	518						Frog_fixed.avi	0
17776	1067	900.3077	526.827	0.5885941	0.2036611	535.5417	3.812012	0	883.4018	504.0914	0.4530432	0.2416549	541.4489	3.476704	0	10	892	515						Frog_fixed.avi	0
17792	1068	896.8841	523.61	0.5884882	0.2038331	535.2774	3.816649	0	884.2388	508.9346	0.4529559	0.2418469	541.4214	3.470313	0	10	891	516						Frog_fixed.avi	0
17809	1069	892.7079	523.2387	0.588392	0.2039776	534.9773	3.813025	0	886.5723	504.7227	0.4528667	0.2420392	541.2301	3.459272	0	10	890	514						Frog_fixed.avi	0
17826	1070	888.5261	523.0709	0.5883492	0.2040771	534.821	3.813335	0	889.3052	507.9172	0.452806	0.2421242	541.0339	3.465466	0	10	889	515						Frog_fixed.avi	0
17842	1071	889.5704	519.5176	0.5883232	0.204201	534.8177	3.804299	0	884.9637	507.9127	0.4527595	0.2422148	540.8296	3.451185	0	10	887	514						Frog_fixed.avi	0
17859	1072	892.6769	523.2338	0.5883929	0.2043024	534.5698	3.814699	0	879.9927	504.8818	0.4527651	0.2423794	540.6633	3.46598	0	10	886	514						Frog_fixed.avi	0
17876	1073	889.1653	519.7919	0.5884654	0.2044406	534.3535	3.8024	0	880.7866	498.8767	0.4528075	0.2424987	540.5175	3.463574	0	10	885	509						Frog_fixed.avi	0
17892	1074	888.1231	518.4216	0.5886082	0.2047047	534.3241	3.820123	0	877.9694	501.6359	0.4529056	0.2425766	540.3979	3.473104	0	10	883	510						Frog_fixed.avi	0
17909	1075	892.5856	517.5051	0.5888363	0.2048192	534.2405	3.823936	0	882.1854	505.3001	0.4530722	0.2425519	540.1879	3.483638	0	10	887	511						Frog_fixed.avi	0
17926	1076	890.2841	516.9921	0.5889823	0.2048468	533.9293	3.82537	0	879.6027	505.0954	0.453211	0.2424324	540.0927	3.488163	0	10	885	511						Frog_fixed.avi	0
17942	1077	891.9229	517.3465	0.589215	0.2048401	533.816	3.824293	0	876.8637	507.2252	0.4533336	0.2422452	539.8909	3.492898	0	10	884	512						Frog_fixed.avi	0
17959	1078	889.578	521.4082	0.5894142	0.2047641	533.7989	3.839684	0	879.3124	504.9596	0.4535028	0.2420388	539.6892	3.503931	0	10	884	513						Frog_fixed.avi	0
17976	1079	888.6187	517.9786	0.5895493	0.2046472	533.4601	3.838264	0	876.2137	503.4359	0.4536256	0.2418355	539.5814	3.510031	0	10	882	511						Frog_fixed.avi	0
17992	1080	888.126	523.3487	0.5897055	0.2044245	533.3544	3.845543	0	877.5737	507.5421	0.4537205	0.241518	539.4594	3.505444	0	10	883	515						Frog_fixed.avi	0
18009	1081	889.6753	514.2104	0.5898212	0.2042717	533.3351	3.841808	0	877.4139	509.1151	0.4537966	0.2412397	539.2537	3.530877	0	10	884	512						Frog_fixed.avi	0
18026	1082	892.8944	517.2441	0.5899894	0.2039567	533.239	3.860032	0	882.6019	506.2967	0.4538855	0.2409456	539.1538	3.540874	0	10	888	512						Frog_fixed.avi	0
18042	1083	889.958	516.8886	0.5900977	0.2035859	532.99	3.851509	0	882.4222	502.1443	0.4539733	0.2406242	538.9677	3.543776	0	10	886	510						Frog_fixed.avi	0
18059	1084	887.569	511.1336	0.5902424	0.2033956	532.8914	3.876696	0	877.5711	503.7391	0.4540762	0.2403631	538.8254	3.555447	0	10	883	507						Frog_fixed.avi	0
18075	1085	893.97	513.3023	0.5904695	0.2030907	532.8187	3.875725	0	879.4269	502.2207	0.454225	0.2401793	538.5855	3.561442	0	10	887	508						Frog_fixed.avi	0
18092	1086	888.8701	511.5527	0.5906145	0.2029312	532.6042	3.884583	0	881.9254	499.5653	0.4543614	0.2400612	538.5198	3.570053	0	10	885	506						Frog_fixed.avi	0
18109	1087	889.7399	515.7683	0.5907553	0.2027595	532.2761	3.882995	0	881.2723	504.408	0.4544881	0.2399705	538.3906	3.581817	0	10	886	510						Frog_fixed.avi	0
18125	1088	886.113	510.6836	0.5909014	0.2027162	532.2236	3.903278	0	879.1036	503.8759	0.4545726	0.2399673	538.3237	3.589897	0	10	883	507						Frog_fixed.avi	0
18142	1089	888.0146	515.7108	0.5909994	0.2027241	532.133	3.925248	0	882.7908	503.2312	0.4546557	0.2400001	538.0706	3.597941	0	10	885	509						Frog_fixed.avi	0
18159	1090	890.7	513.6593	0.5910787	0.202724	532.0076	3.913746	0	886.1108	500.1165	0.4546961	0.2400061	537.9116	3.613766	0	10	888	507						Frog_fixed.avi	0
18175	1091	892.4686	511.6918	0.5911629	0.202708	531.8215	3.928539	0	880.6749	501.7587	0.4547199	0.2400049	537.7861	3.6078	0	10	887	507						Frog_fixed.avi	0
18192	1092	890.3054	512.5066	0.5912004	0.2027128	531.7307	3.944956	0	879.5046	506.0318	0.4547403	0.2399881	537.6938	3.61593	0	10	885	509						Frog_fixed.avi	0
18209	1093	892.6772	510.6626	0.5912458	0.2027272	531.5833	3.939318	0	884.8535	503.8473	0.4547666	0.2399677	537.5309	3.631062	0	10	889	507						Frog_fixed.avi	0
18225	1094	892.8827	511.852	0.5912935	0.2027402	531.4301	3.951765	0	883.8683	507.3651	0.4547928	0.2399014	537.4312	3.637599	0	10	888	510						Frog_fixed.avi	0
18242	1095	891.3469	511.8701	0.5913448	0.2027817	531.3274	3.954505	0	883.7131	506.7021	0.4548297	0.2399134	537.3116	3.651767	0	10	888	509						Frog_fixed.avi	0
18259	1096	891.1255	514.8019	0.5914405	0.2027984	531.0208	3.964186	0	880.8977	500.397	0.4548776	0.2399512	537.172	3.659607	0	10	886	508						Frog_fixed.avi	0
18276	1097	891.3134	513.6617	0.5915607	0.2028001	530.9225	3.969166	0	879.6284	503.3991	0.454968	0.2399159	536.8785	3.65979	0	10	885	509						Frog_fixed.avi	0
18292	1098	892.9241	511.0704	0.5916867	0.2027843	530.8787	3.985144	0	877.8517	512.0939	0.455056	0.2397924	536.6929	3.680791	0	10	885	512						Frog_fixed.avi	0
18309	1099	891.6095	504.6685	0.5918522	0.2027298	530.7061	3.984131	0	879.508	507.7599	0.4551754	0.2397118	536.6645	3.665272	0	10	886	506						Frog_fixed.avi	0
18325	1100	892.2112	506.8532	0.5919554	0.2026387	530.5304	3.997443	0	883.9605	502.6862	0.4552936	0.2396148	536.4939	3.677715	0	10	888	505						Frog_fixed.avi	0
18342	1101	888.0645	504.5647	0.5920386	0.2024946	530.3256	4.014274	0	882.8102	504.388	0.4553799	0.2394702	536.3924	3.702524	0	10	885	504						Frog_fixed.avi	0
18359	1102	890.1903	502.3057	0.5921282	0.2023539	530.0716	4.019941	0	882.6113	499.4969	0.4554369	0.2393488	536.2769	3.700845	0	10	886	501						Frog_fixed.avi	0
18375	1103	881.793	487.7589	0.5922279	0.2021018	530.0715	4.033651	0	878.1155	487.1418	0.4555579	0.239092	536.1645	3.705129	0	10	880	487						Frog_fixed.avi	0
18392	1104	885.6805	488.1833	0.592204	0.2020074	529.9162	4.037115	0	877.0444	484.1125	0.4555808	0.2389213	536.049	3.719567	0	10	881	486						Frog_fixed.avi	0
18409	1105	887.1228	485.1259	0.5921859	0.201979	529.6735	4.044252	0	875.3384	482.5188	0.4555571	0.2388667	535.8621	3.726898	0	10	881	484						Frog_fixed.avi	0
18425	1106	886.3116	483.4613	0.5921895	0.2019158	529.4979	4.05827	0	878.4376	480.2549	0.4554911	0.2387758	535.6464	3.714873	0	10	882	482						Frog_fixed.avi	0
18442	1107	889.1334	482.6599	0.5921813	0.2018276	529.3578	4.065315	0	876.0742	480.223	0.4554318	0.2385984	535.4101	3.731371	0	10	883	481						Frog_fixed.avi	0
18459	1108	886.276	477.14	0.5921934	0.2017107	529.1918	4.069971	0	876.4066	479.5889	0.4553872	0.2384314	535.1341	3.732008	0	10	881	478						Frog_fixed.avi	0
18475	1109	889.3133	479.794	0.5922113	0.2015829	528.9932	4.074413	0	878.9821	479.0377	0.4553675	0.2382515	534.9823	3.7353	0	10	884	479						Frog_fixed.avi	0
18492	1110	893.9938	481.5261	0.5922499	0.2014503	528.715	4.084381	0	880.3329	479.7794	0.4553523	0.2380701	534.8373	3.72816	0	10	887	481						Frog_fixed.avi	0
18509	1111	893.929	484.6081	0.5922813	0.2013147	528.5378	4.100808	0	881.4398	482.0259	0.4553317	0.2379858	534.6223	3.739714	0	10	888	483						Frog_fixed.avi	0
18525	1112	891.3115	483.334	0.592299	0.2012366	528.2927	4.101221	0	885.2982	481.3562	0.4553295	0.2378721	534.1959	3.736819	0	10	888	482						Frog_fixed.avi	0
18542	1113	891.8403	481.7978	0.5923166	0.2011528	528.0322	4.092319	0	884.3799	484.7196	0.455277	0.2378334	533.8809	3.747288	0	10	888	483						Frog_fixed.avi	0
18559	1114	894.8349	480.2309	0.5923068	0.2010602	527.8293	4.108832	0	880.7281	481.1962	0.4551741	0.2377582	533.7271	3.749892	0	10	888	481						Frog_fixed.avi	0
18575	1115	891.7892	479.8036	0.592234	0.2009675	527.4409	4.100852	0	884.28	484.2993	0.455093	0.2377005	533.5156	3.740063	0	10	888	482						Frog_fixed.avi	0
18592	1116	888.8558	480.8548	0.5921295	0.2009032	527.04	4.12386	0	881.757	479.889	0.4549569	0.2376821	533.1054	3.724448	0	10	885	480						Frog_fixed.avi	0
18609	1117	890.9266	486.2437	0.5920925	0.200791	526.8525	4.115067	0	882.1121	483.9853	0.45484	0.2376817	532.9009	3.749123	0	10	887	485						Frog_fixed.avi	0
18625	1118	893.5264	490.2456	0.5920587	0.2007415	526.6622	4.122687	0	883.3276	483.4553	0.4547402	0.2376908	532.6093	3.743277	0	10	888	487						Frog_fixed.avi	0
18642	1119	889.8882	487.4899	0.5920027	0.2006095	526.3016	4.108926	0	879.4638	489.9575	0.4546207	0.2376282	532.1592	3.761423	0	10	885	489						Frog_fixed.avi	0
18658	1120	888.113	488.006	0.5919679	0.2004756	525.9707	4.117809	0	882.6755	482.5023	0.4545686	0.2374859	531.9348	3.745515	0	10	885	485						Frog_fixed.avi	0
18675	1121	887.4741	487.4611	0.5919529	0.2003104	525.6445	4.113292	0	883.1306	488.2363	0.4545095	0.2372139	531.6619	3.740716	0	10	885	488						Frog_fixed.avi	0
18692	1122	883.6884	484.5731	0.5919435	0.200155	525.3519	4.112345	0	882.5507	490.0753	0.454441	0.2368957	531.3484	3.753739	0	10	883	487						Frog_fixed.avi	0
18708	1123	885.9024	486.8533	0.5920002	0.199863	524.9463	4.117368	0	882.7222	492.5113	0.4544188	0.2364821	531.0331	3.744547	0	10	884	490						Frog_fixed.avi	0
18725	1124	884.9427	494.1154	0.5920657	0.19961	524.678	4.111478	0	882.9257	490.3913	0.4543966	0.2361589	530.7331	3.744037	0	10	884	492						Frog_fixed.avi	0
18742	1125	885.116	494.9725	0.5921431	0.1994671	524.494	4.11225	0	883.9244	496.1135	0.4544272	0.2357563	530.4061	3.744383	0	10	885	496						Frog_fixed.avi	0
18758	1126	885.9468	490.5635	0.5922463	0.1993124	524.153	4.107337	0	887.413	491.5085	0.4544619	0.2354477	530.2298	3.732108	0	10	887	491						Frog_fixed.avi	0
18775	1127	889.9025	494.2576	0.5923497	0.199086	523.9304	4.108879	0	881.9794	487.1472	0.4544833	0.235206	530.0132	3.744905	0	10	886	491						Frog_fixed.avi	0
18792	1128	889.8911	495.657	0.5924641	0.1988853	523.5921	4.104296	0	886.8849	493.3167	0.4545333	0.2349191	529.6252	3.7372	0	10	888	494						Frog_fixed.avi	0
18808	1129	891.184	495.3022	0.5925215	0.1987612	523.3618	4.099412	0	885.2123	489.2213	0.4545383	0.234773	529.3166	3.73649	0	10	888	492						Frog_fixed.avi	0
18825	1130	887.4662	497.0025	0.5925606	0.1987285	523.0569	4.096262	0	886.7111	491.727	0.4545139	0.2346612	528.985	3.73733	0	10	887	494						Frog_fixed.avi	0
18842	1131	886.7355	499.7155	0.5925724	0.1987359	522.7484	4.106719	0	884.5246	493.963	0.4544613	0.2346398	528.587	3.748427	0	10	886	497						Frog_fixed.avi	0
18858	1132	883.382	498.711	0.5925444	0.1987713	522.4584	4.102323	0	886.7814	489.3035	0.4544315	0.2346254	528.347	3.726316	0	10	885	494						Frog_fixed.avi	0
18875	1133	881.2693	499.4029	0.5925088	0.1987553	522.1016	4.104795	0	885.6299	493.2803	0.4543856	0.2346187	528.1425	3.741362	0	10	883	496						Frog_fixed.avi	0
18892	1134	883.4002	495.0128	0.5924918	0.1986902	521.8587	4.094484	0	883.5425	494.8483	0.454309	0.2345782	527.8476	3.749592	0	10	883	495						Frog_fixed.avi	0
18908	1135	884.768	495.1621	0.592469	0.1985983	521.6545	4.096932	0	882.7831	492.0564	0.4542157	0.2344572	527.4514	3.719834	0	10	884	494						Frog_fixed.avi	0
18925	1136	885.1134	490.0819	0.5924504	0.1984429	521.4783	4.088377	0	886.0634	487.8627	0.4541702	0.2343096	527.2617	3.712117	0	10	886	489						Frog_fixed.avi	0
18942	1137	884.7627	502.0163	0.5924293	0.1981176	521.0053	4.095427	0	889.7324	496.3034	0.4541387	0.2340875	527.0936	3.70862	0	10	887	499						Frog_fixed.avi	0
18958	1138	886.0273	504.7211	0.5923722	0.19796	520.662	4.083224	0	886.676	494.2604	0.4540534	0.2340019	526.8071	3.706155	0	10	886	499						Frog_fixed.avi	0
18975	1139	882.707	497.7569	0.5922937	0.1979041	520.4415	4.072222	0	886.0157	494.1723	0.4539573	0.2339813	526.5773	3.700905	0	10	884	496						Frog_fixed.avi	0
18992	1140	884.1228	496.0182	0.592244	0.1978605	520.241	4.056638	0	888.2574	494.2481	0.4538775	0.2339262	526.3544	3.698024	0	10	886	495						Frog_fixed.avi	0
19008	1141	880.0665	520.4584	0.5922194	0.1979427	520.1083	4.063035	0	883.899	512.8598	0.4538629	0.234008	526.2014	3.687128	0	10	882	517						Frog_fixed.avi	0
19025	1142	878.1504	527.0173	0.5922154	0.1978915	519.9521	4.070024	0	883.9757	517.309	0.4538456	0.2340235	525.9525	3.692258	0	10	881	522						Frog_fixed.avi	0
19042	1143	876.5744	520.6964	0.5922138	0.1978309	519.8362	4.051447	0	878.8189	518.5413	0.4538001	0.2339996	525.8374	3.69189	0	10	878	520						Frog_fixed.avi	0
19058	1144	878.0175	525.2165	0.5922083	0.1978031	519.6508	4.059322	0	879.5601	516.8622	0.4537878	0.2340082	525.6725	3.684673	0	10	879	521						Frog_fixed.avi	0
19075	1145	879.8091	520.1432	0.5922784	0.1977808	519.61	4.051598	0	875.5264	525.6193	0.4538221	0.2340576	525.5398	3.667353	0	10	878	523						Frog_fixed.avi	0
19092	1146	875.7073	522.2046	0.592361	0.1977384	519.5019	4.043503	0	875.9036	519.4772	0.4539151	0.2341117	525.4662	3.670358	0	10	876	521						Frog_fixed.avi	0
19108	1147	871.1331	521.5041	0.592491	0.1977139	519.2698	4.042532	0	876.4318	521.2995	0.454043	0.2341938	525.4179	3.673302	0	10	874	521						Frog_fixed.avi	0
19125	1148	875.073	519.7307	0.5926884	0.1976883	519.3633	4.04066	0	873.6189	516.9344	0.4541524	0.2342257	525.3964	3.665187	0	10	874	518						Frog_fixed.avi	0
19142	1149	876.3628	523.4772	0.5928451	0.1976121	519.4515	4.043648	0	878.0498	522.6197	0.4543624	0.2341952	525.4114	3.677096	0	10	877	523						Frog_fixed.avi	0
19158	1150	871.2023	519.3031	0.5929345	0.1975583	519.4207	4.033887	0	881.4636	523.8914	0.4545046	0.2341441	525.4464	3.672102	0	10	876	522						Frog_fixed.avi	0
19175	1151	875.1588	525.4603	0.5930525	0.1974251	519.416	4.038545	0	876.9315	522.5443	0.4545671	0.2341096	525.4972	3.687896	0	10	876	524						Frog_fixed.avi	0
19192	1152	875.73	530.1428	0.5931331	0.19732	519.5891	4.03555	0	877.8417	520.6309	0.4546381	0.234072	525.6219	3.673801	0	10	877	525						Frog_fixed.avi	0
19208	1153	877.3728	531.0997	0.5932236	0.197246	519.7148	4.04915	0	876.2365	521.3784	0.4547417	0.2340623	525.6307	3.695247	0	10	877	526						Frog_fixed.avi	0
19225	1154	877.6725	530.1002	0.5932837	0.1972178	519.7805	4.055209	0	878.7954	520.6467	0.4548526	0.2340534	525.7847	3.672979	0	10	878	525						Frog_fixed.avi	0
19241	1155	872.1884	528.9067	0.5933471	0.1971563	519.8547	4.047402	0	876.9944	521.6306	0.4549598	0.2340107	525.8935	3.698565	0	10	875	525						Frog_fixed.avi	0
19258	1156	872.0153	526.6631	0.5934744	0.1970815	520.1117	4.060527	0	875.5317	525.1883	0.4551053	0.2338958	526.011	3.69369	0	10	874	526						Frog_fixed.avi	0
19275	1157	880.0927	525.9017	0.5936529	0.1970372	520.227	4.067728	0	877.0685	519.0012	0.4552647	0.233838	526.3369	3.700993	0	10	879	522						Frog_fixed.avi	0
19291	1158	871.1691	524.848	0.5937622	0.1970425	520.3528	4.075693	0	878.7336	520.1644	0.4554587	0.2337974	526.3174	3.692018	0	10	875	523						Frog_fixed.avi	0
19308	1159	876.6891	526.6438	0.5939963	0.1970808	520.6662	4.073563	0	881.4798	517.9597	0.4557064	0.2338335	526.581	3.709913	0	10	879	522						Frog_fixed.avi	0
19325	1160	871.3743	529.1736	0.5941354	0.1971995	520.7416	4.068792	0	878.5504	525.9524	0.4559281	0.2339381	526.7092	3.719006	0	10	875	528						Frog_fixed.avi	0
19341	1161	874.509	527.0259	0.5943807	0.1974331	520.9566	4.078557	0	880.6633	522.5831	0.4561556	0.2341758	526.9252	3.735475	0	10	878	525						Frog_fixed.avi	0
19358	1162	870.6428	522.9613	0.5945322	0.197679	521.1205	4.089976	0	879.577	515.6143	0.4563631	0.2344275	527.1613	3.727909	0	10	875	519						Frog_fixed.avi	0
19375	1163	870.8546	521.6414	0.5947177	0.1977847	521.3877	4.096588	0	876.8893	521.4648	0.4565871	0.2345836	527.2499	3.746151	0	10	874	522						Frog_fixed.avi	0
19391	1164	871.495	524.6447	0.5948779	0.1978472	521.6486	4.106906	0	881.8795	520.8572	0.4567906	0.2347249	527.4138	3.751676	0	10	877	523						Frog_fixed.avi	0
19408	1165	875.5251	522.9109	0.595027	0.1978451	521.6987	4.106419	0	875.1898	520.983	0.4569509	0.2348745	527.6987	3.767656	0	10	875	522						Frog_fixed.avi	0
19425	1166	870.6851	527.6101	0.5951577	0.1977979	521.9541	4.112684	0	878.0512	522.8871	0.4571317	0.2348926	527.8062	3.768972	0	10	874	525						Frog_fixed.avi	0
19441	1167	873.1306	526.4854	0.5952753	0.1977241	522.1809	4.121857	0	881.2366	520.4568	0.4573148	0.2349246	528.0778	3.759287	0	10	877	523						Frog_fixed.avi	0
19458	1168	869.9327	524.9025	0.5953795	0.1976067	522.2023	4.116354	0	876.8645	522.7117	0.4574829	0.2349463	528.2066	3.780874	0	10	873	524						Frog_fixed.avi	0
19475	1169	877.29	525.7741	0.5956091	0.1974871	522.4659	4.12056	0	879.4391	512.4945	0.457698	0.2350638	528.5352	3.788509	0	10	878	519						Frog_fixed.avi	0
19491	1170	873.4924	528.0925	0.5957438	0.1974846	522.5716	4.136974	0	879.1552	512.1954	0.4579211	0.2350689	528.566	3.780336	0	10	876	520						Frog_fixed.avi	0
19508	1171	873.631	523.2967	0.5959736	0.1976142	522.8066	4.138774	0	878.1671	511.3204	0.4581714	0.235219	528.801	3.780663	0	10	876	517						Frog_fixed.avi	0
19525	1172	871.8334	524.6103	0.5961757	0.1976925	522.9224	4.151494	0	880.2313	513.8107	0.458463	0.2353214	528.8814	3.793567	0	10	876	519						Frog_fixed.avi	0
19541	1173	875.0958	524.0333	0.596487	0.1977527	523.0673	4.148947	0	874.1403	513.9329	0.4586991	0.2353353	528.9182	3.793933	0	10	875	519						Frog_fixed.avi	0
19558	1174	868.9149	522.2054	0.5966907	0.1978147	523.0901	4.15336	0	879.1718	513.0177	0.459014	0.2353521	529.1155	3.79941	0	10	874	518						Frog_fixed.avi	0
19575	1175	872.5121	526.1375	0.5970063	0.1978435	523.1915	4.154346	0	876.4163	510.3594	0.459267	0.2353254	529.1599	3.79598	0	10	874	518						Frog_fixed.avi	0
19591	1176	868.0535	521.8926	0.5972577	0.1978406	523.2573	4.159027	0	877.2745	515.7329	0.4595395	0.2352456	529.2143	3.80907	0	10	873	519						Frog_fixed.avi	0
19608	1177	871.8588	525.0496	0.5975384	0.1977214	523.2669	4.171539	0	875.6885	516.3633	0.4597764	0.2350221	529.3256	3.80701	0	10	874	521						Frog_fixed.avi	0
19625	1178	876.0236	526.1655	0.5978308	0.1974428	523.3083	4.178309	0	875.9281	516.9979	0.4600447	0.2347979	529.2562	3.819021	0	10	876	522						Frog_fixed.avi	0
19641	1179	870.1116	530.5172	0.5980917	0.1971704	523.3016	4.177133	0	878.9357	519.4044	0.4603758	0.2345832	529.3268	3.820287	0	10	875	525						Frog_fixed.avi	0
19658	1180	873.8359	527.2308	0.5984758	0.1970497	523.3555	4.174914	0	878.3802	515.5931	0.460689	0.2344449	529.3522	3.810024	0	10	876	521						Frog_fixed.avi	0
19675	1181	872.8064	525.8384	0.5988958	0.197014	523.4021	4.170979	0	877.7549	513.9202	0.4610783	0.2343949	529.1987	3.805757	0	10	875	520						Frog_fixed.avi	0
19691	1182	873.5776	525.6462	0.5993676	0.1970556	523.4035	4.177123	0	875.2093	515.8807	0.4615201	0.2344247	529.2539	3.811629	0	10	874	521						Frog_fixed.avi	0
19708	1183	874.3987	525.3399	0.5998734	0.1970979	523.3838	4.162575	0	879.7952	510.9277	0.4620022	0.2344532	529.2589	3.813228	0	10	877	518						Frog_fixed.avi	0
19725	1184	874.864	524.9172	0.600374	0.197098	523.3054	4.166079	0	878.6266	509.4958	0.4624849	0.2344134	529.2094	3.798894	0	10	877	517						Frog_fixed.avi	0
19741	1185	875.769	524.6257	0.6008919	0.1970589	523.3011	4.160948	0	881.3086	514.3011	0.4629895	0.2342822	529.1194	3.813727	0	10	879	519						Frog_fixed.avi	0
19758	1186	871.585	524.1921	0.6014104	0.1969527	523.175	4.1688	0	882.8718	509.9836	0.4634964	0.234032	529.087	3.799417	0	10	877	517						Frog_fixed.avi	0
19774	1187	871.5121	527.3079	0.6019567	0.1967746	523.0702	4.169536	0	877.5642	513.3112	0.4640074	0.233814	529.0378	3.809066	0	10	875	520						Frog_fixed.avi	0
19791	1188	871.6652	527.3213	0.6025488	0.1966379	522.8588	4.157724	0	874.8324	510.4003	0.4645565	0.2336299	528.9275	3.806748	0	10	873	519						Frog_fixed.avi	0
19808	1189	871.9364	527.0834	0.6032456	0.1965543	523.0609	4.157073	0	876.8127	508.6915	0.4652295	0.2334221	528.9221	3.800659	0	10	874	518						Frog_fixed.avi	0
19824	1190	873.4424	523.5388	0.6039466	0.1966518	522.7945	4.150054	0	877.6302	516.2224	0.4659223	0.2333253	528.9144	3.79453	0	10	876	520						Frog_fixed.avi	0
19841	1191	874.3097	523.535	0.6047555	0.1968252	523.007	4.176856	0	876.5712	511.5144	0.4666544	0.2332938	528.8021	3.808283	0	10	875	518						Frog_fixed.avi	0
19858	1192	872.3831	523.0478	0.6055925	0.19701	522.8441	4.157341	0	872.7653	513.5988	0.467444	0.2332769	528.79	3.801592	0	10	873	518						Frog_fixed.avi	0
19874	1193	871.7184	523.4333	0.6064883	0.1971548	522.6758	4.167668	0	877.0387	514.4379	0.4683305	0.2332176	528.6636	3.800084	0	10	874	519						Frog_fixed.avi	0
19891	1194	870.7618	524.8536	0.6074039	0.1973736	522.5539	4.162812	0	873.734	515.2137	0.4691896	0.2331201	528.6359	3.8113	0	10	872	520						Frog_fixed.avi	0
19908	1195	872.1215	526.8423	0.6083481	0.1975523	522.5199	4.164632	0	869.3078	513.9567	0.4700568	0.233051	528.4175	3.806023	0	10	871	520						Frog_fixed.avi	0
19924	1196	870.6426	518.137	0.6092599	0.1977126	522.6857	4.174478	0	873.9651	506.5704	0.4709426	0.2328966	528.3854	3.804919	0	10	872	512						Frog_fixed.avi	0
19941	1197	877.8092	522.903	0.6101994	0.1976705	522.5366	4.184738	0	872.2167	513.5359	0.4717915	0.2325454	528.5245	3.815293	0	10	875	518						Frog_fixed.avi	0
19958	1198	870.7124	519.2679	0.6110278	0.1975662	522.5783	4.179688	0	873.7167	508.6098	0.4725963	0.2322389	528.3104	3.805716	0	10	872	514						Frog_fixed.avi	0
19974	1199	870.0339	522.6685	0.6118132	0.1972872	522.3524	4.176239	0	869.3436	508.9592	0.4733734	0.2317623	528.2966	3.820089	0	10	870	516						Frog_fixed.avi	0
19991	1200	870.6964	517.6962	0.6125918	0.1971187	522.5471	4.173829	0	869.7892	505.9767	0.4741008	0.2314168	528.2432	3.82385	0	10	870	512						Frog_fixed.avi	0
20008	1201	869.8274	517.6108	0.6133004	0.197046	522.3028	4.181484	0	869.4302	507.6325	0.4748289	0.2310984	528.2162	3.827193	0	10	870	513						Frog_fixed.avi	0
20024	1202	870.5365	513.7935	0.6140409	0.1970247	522.4565	4.184935	0	866.7584	512.8469	0.4754825	0.2307541	527.9759	3.82762	0	10	869	513						Frog_fixed.avi	0
20041	1203	868.3778	515.4113	0.6147262	0.1969902	522.179	4.19811	0	868.7055	501.6551	0.4761401	0.2305993	528.0582	3.823979	0	10	869	509						Frog_fixed.avi	0
20058	1204	863.9731	518.4438	0.6154186	0.1970305	522.1437	4.194397	0	869.3864	503.0295	0.4768265	0.2303526	527.9515	3.838086	0	10	867	511						Frog_fixed.avi	0
20074	1205	868.0398	516.2514	0.6161405	0.1970492	521.9889	4.20519	0	862.9049	511.0871	0.4774443	0.2300743	527.7305	3.839635	0	10	865	514						Frog_fixed.avi	0
20091	1206	864.2236	518.7115	0.6167896	0.197075	521.7932	4.201152	0	863.8499	509.5842	0.4780796	0.2298182	527.4617	3.840656	0	10	864	514						Frog_fixed.avi	0
20108	1207	866.6364	516.8442	0.6175077	0.1970759	521.6949	4.207684	0	861.684	512.5427	0.4786726	0.2294976	527.4167	3.847999	0	10	864	515						Frog_fixed.avi	0
20124	1208	867.4252	520.9073	0.6181121	0.1970436	521.6537	4.212758	0	863.0828	516.5889	0.4792317	0.2291021	527.2286	3.847983	0	10	865	519						Frog_fixed.avi	0
20141	1209	863.858	515.4471	0.6186534	0.1970023	521.5081	4.201459	0	862.6519	509.4753	0.4797001	0.2287637	527.1053	3.852913	0	10	863	512						Frog_fixed.avi	0
20158	1210	868.5699	519.5992	0.6191755	0.1968499	521.2783	4.206214	0	859.7549	516.9585	0.4801417	0.2282999	526.8987	3.85085	0	10	864	518						Frog_fixed.avi	0
20174	1211	867.3209	520.1912	0.6196449	0.1967171	521.189	4.208812	0	861.2302	509.0327	0.4805467	0.2279687	526.8483	3.836988	0	10	864	515						Frog_fixed.avi	0
20191	1212	869.0691	519.3373	0.6200291	0.1966244	521.0189	4.200162	0	862.952	511.8219	0.4808934	0.2276205	526.7199	3.832008	0	10	866	516						Frog_fixed.avi	0
20208	1213	861.463	519.0842	0.6203195	0.1966061	520.902	4.204448	0	856.6848	515.7802	0.4811489	0.2274366	526.5685	3.836703	0	10	859	517						Frog_fixed.avi	0
20224	1214	863.6136	521.3379	0.620661	0.1966449	520.9462	4.19756	0	857.3787	514.041	0.4813999	0.2273825	526.4259	3.828571	0	10	860	518						Frog_fixed.avi	0
20241	1215	864.9609	517.4266	0.6208715	0.1967708	520.5893	4.198468	0	859.1556	518.7554	0.4815937	0.227395	526.3544	3.835754	0	10	862	518						Frog_fixed.avi	0
20258	1216	862.323	519.0098	0.6210436	0.1969431	520.6428	4.185896	0	856.8529	520.7901	0.4817055	0.2274721	526.1016	3.815348	0	10	860	520						Frog_fixed.avi	0
20274	1217	860.0819	525.0219	0.6211024	0.197055	520.5999	4.178776	0	855.4105	523.0653	0.4817279	0.2275673	525.9794	3.809673	0	10	858	524						Frog_fixed.avi	0
20291	1218	855.9207	525.7214	0.6211149	0.1970979	520.5576	4.172682	0	850.9991	518.6111	0.4817421	0.2276257	525.902	3.796733	0	10	853	522						Frog_fixed.avi	0
20308	1219	835.5913	520.0756	0.6211297	0.1970427	520.4184	4.165288	0	829.2402	522.8055	0.4818111	0.227534	525.6874	3.793011	0	10	832	521						Frog_fixed.avi	0
20324	1220	833.5829	523.1711	0.6209847	0.1969862	520.259	4.156136	0	831.9037	517.4305	0.4816802	0.2274633	525.7321	3.779261	0	10	833	520						Frog_fixed.avi	0
20341	1221	837.4594	522.3349	0.6208463	0.1968242	520.1961	4.152828	0	823.1263	518.6035	0.481458	0.2273416	525.6292	3.773982	0	10	830	520						Frog_fixed.avi	0
20357	1222	838.0286	526.5963	0.62068	0.1966476	520.028	4.145362	0	830.5368	517.224	0.4813279	0.2271395	525.6073	3.761946	0	10	834	522						Frog_fixed.avi	0
20374	1223	835.186	523.5108	0.6204598	0.1965315	519.9605	4.128043	0	829.2426	518.0956	0.4811223	0.2269701	525.5361	3.759076	0	10	832	521						Frog_fixed.avi	0
20391	1224	839.816	529.3685	0.6203027	0.1964248	519.9208	4.139321	0	826.7616	521.7382	0.4808896	0.2268656	525.5112	3.750727	0	10	833	526						Frog_fixed.avi	0
20407	1225	834.1444	527.7798	0.6200393	0.1964347	519.7863	4.133362	0	832.0563	523.3926	0.4807278	0.2267601	525.3582	3.740715	0	10	833	526						Frog_fixed.avi	0
20424	1226	838.8736	527.0723	0.6199049	0.1964366	519.7383	4.124407	0	832.4824	524.9139	0.4805139	0.2267169	525.2427	3.737433	0	10	836	526						Frog_fixed.avi	0
20441	1227	839.48	527.0856	0.6197188	0.1964024	519.5043	4.126476	0	834.1985	519.7642	0.4803601	0.2266937	525.3208	3.727189	0	10	837	523						Frog_fixed.avi	0
20457	1228	835.8818	521.8275	0.6195576	0.1963415	519.5074	4.101206	0	833.7346	522.1894	0.4802179	0.226611	525.1401	3.721201	0	10	835	522						Frog_fixed.avi	0
20474	1229	837.9926	520.5212	0.6194659	0.1961753	519.4359	4.108397	0	828.5673	518.5764	0.4800724	0.2264833	524.9515	3.71543	0	10	833	520						Frog_fixed.avi	0
20491	1230	839.2288	520.7747	0.6193697	0.1958852	519.2402	4.081525	0	832.5384	516.0417	0.4800111	0.2262972	524.9381	3.716329	0	10	836	518						Frog_fixed.avi	0
20507	1231	834.5841	524.6964	0.6192604	0.1955731	518.9901	4.08662	0	834.6329	522.311	0.4799521	0.226054	524.8907	3.713101	0	10	835	524						Frog_fixed.avi	0
20524	1232	838.8375	523.1071	0.6192211	0.1953631	518.8611	4.086732	0	833.4488	524.3272	0.4798767	0.2258737	524.8594	3.701155	0	10	836	524						Frog_fixed.avi	0
20541	1233	838.2841	524.867	0.6192051	0.1950792	518.7175	4.062952	0	837.5701	521.046	0.4798736	0.2257556	524.5834	3.693199	0	10	838	523						Frog_fixed.avi	0
20557	1234	838.6188	524.8436	0.6192115	0.1948261	518.593	4.082564	0	829.7373	519.3108	0.4798261	0.2255369	524.5497	3.677601	0	10	834	522						Frog_fixed.avi	0
20574	1235	836.2192	521.7404	0.6192232	0.1946238	518.4553	4.059833	0	831.6356	521.4303	0.4798371	0.2251807	524.2712	3.672413	0	10	834	522						Frog_fixed.avi	0
20591	1236	840.3951	527.9247	0.619274	0.1942701	518.1289	4.044947	0	830.4614	517.8259	0.4798199	0.2248422	524.0051	3.668207	0	10	835	523						Frog_fixed.avi	0
20607	1237	842.0576	524.897	0.6193021	0.1939275	518.0259	4.045097	0	830.7649	520.8566	0.4798214	0.2243624	523.9305	3.656374	0	10	836	523						Frog_fixed.avi	0
20624	1238	838.9576	520.5101	0.6193509	0.1937549	517.8094	4.027972	0	831.1299	523.2109	0.4798227	0.2240321	523.7865	3.651504	0	10	835	522						Frog_fixed.avi	0
20641	1239	846.2443	523.2501	0.6194693	0.1935804	517.4603	4.021229	0	831.5772	518.4537	0.4798883	0.223717	523.5236	3.630065	0	10	839	521						Frog_fixed.avi	0
20657	1240	845.405	523.5384	0.6196505	0.1934923	517.52	4.007855	0	830.3771	523.7347	0.4799697	0.2235203	523.3918	3.629798	0	10	838	524						Frog_fixed.avi	0
20674	1241	839.4153	527.0347	0.6198408	0.193386	517.3507	4.00743	0	830.7055	521.2532	0.4801439	0.223341	523.1559	3.615054	0	10	835	524						Frog_fixed.avi	0
20691	1242	835.806	531.2483	0.6200327	0.1931783	516.9498	4.003452	0	830.4325	522.2703	0.4803334	0.2230461	523.0319	3.604592	0	10	833	527						Frog_fixed.avi	0
20707	1243	838.2799	524.1522	0.6201522	0.1930257	516.8746	3.993991	0	825.4381	523.8782	0.4803632	0.2227627	522.7937	3.601154	0	10	832	524						Frog_fixed.avi	0
20724	1244	835.734	525.0782	0.6201323	0.1926422	516.6382	3.97946	0	825.8734	516.0726	0.4802762	0.2224031	522.5178	3.593516	0	10	831	521						Frog_fixed.avi	0
20741	1245	838.5137	521.8405	0.6200199	0.1922226	516.4578	3.962082	0	829.4819	520.2992	0.4801256	0.2219628	522.2173	3.579895	0	10	834	521						Frog_fixed.avi	0
20757	1246	840.2097	529.8183	0.6197967	0.191674	516.1684	3.9608	0	824.2341	518.1459	0.4798345	0.221613	521.8951	3.56609	0	10	832	524						Frog_fixed.avi	0
20774	1247	838.9381	526.5812	0.619503	0.1913606	516.1337	3.95861	0	829.6307	516.2809	0.4795232	0.2212954	521.7974	3.560287	0	10	834	521						Frog_fixed.avi	0
20791	1248	840.6427	522.5243	0.6191637	0.1909966	515.7776	3.93858	0	825.7345	519.6309	0.4791391	0.2211131	521.6917	3.571828	0	10	833	521						Frog_fixed.avi	0
20807	1249	838.7733	527.4907	0.6187856	0.1907233	515.4786	3.922118	0	831.2122	520.5328	0.478774	0.2210197	521.3732	3.566294	0	10	835	524						Frog_fixed.avi	0
20824	1250	837.5887	525.0154	0.618401	0.1906447	515.2698	3.931354	0	833.1335	519.6681	0.4783772	0.2210514	521.103	3.543938	0	10	835	522						Frog_fixed.avi	0
20840	1251	840.8011	521.3521	0.6180097	0.1905659	514.9991	3.921864	0	832.5556	520.3762	0.4779248	0.2211453	520.8904	3.558674	0	10	837	521						Frog_fixed.avi	0
20857	1252	843.9852	522.7669	0.6175068	0.1904643	514.679	3.915735	0	836.179	520.4863	0.4773795	0.2211791	520.6102	3.533039	0	10	840	522						Frog_fixed.avi	0
20874	1253	848.964	520.5096	0.6169478	0.1903359	514.526	3.916011	0	835.6091	523.5358	0.476728	0.2212808	520.3636	3.526117	0	10	842	522						Frog_fixed.avi	0
20890	1254	849	526.2733	0.6162328	0.1901892	514.1457	3.91944	0	840.1679	517.6351	0.4760171	0.2213424	520.2581	3.526182	0	10	845	522						Frog_fixed.avi	0
20907	1255	855.015	524.0999	0.6154917	0.1899719	514.1159	3.901973	0	842.6417	518.7138	0.4752775	0.2214536	519.9706	3.534666	0	10	849	521						Frog_fixed.avi	0
20924	1256	854.9985	520.2166	0.6146492	0.1898391	513.9225	3.893262	0	840.0542	512.8407	0.4744206	0.2215165	519.7963	3.518512	0	10	848	517						Frog_fixed.avi	0
20940	1257	854.7175	515.2205	0.613799	0.1896296	513.5728	3.880608	0	843.7134	512.7391	0.473584	0.2215897	519.4574	3.509521	0	10	849	514						Frog_fixed.avi	0
20957	1258	857.6384	522.451	0.6129056	0.189337	513.3434	3.888167	0	849.2493	511.967	0.4727382	0.2216487	519.3483	3.499577	0	10	853	517						Frog_fixed.avi	0
20974	1259	859.6525	521.595	0.6119879	0.1890158	513.1873	3.895217	0	850.2366	514.629	0.4718193	0.2216395	519.2273	3.507094	0	10	855	518						Frog_fixed.avi	0
20990	1260	863.5383	523.16	0.6110418	0.1886641	512.9046	3.883641	0	848.8523	514.1342	0.470845	0.2215797	519.0958	3.511676	0	10	856	519						Frog_fixed.avi	0
21007	1261	869.8118	523.8109	0.6100645	0.1883314	512.7891	3.877615	0	852.9938	516.7272	0.4698498	0.2215363	518.8908	3.52377	0	10	861	520						Frog_fixed.avi	0
21024	1262	868.8112	516.2457	0.6090401	0.1880917	512.8701	3.888576	0	850.5386	516.7805	0.4688561	0.2215157	518.7682	3.51174	0	10	860	517						Frog_fixed.avi	0
21040	1263	875.1859	515.0319	0.6080621	0.187822	512.593	3.883041	0	854.9988	512.4915	0.4678485	0.2215429	518.7204	3.509873	0	10	865	514						Frog_fixed.avi	0
21057	1264	877.9082	521.1057	0.6070271	0.1876063	512.432	3.876497	0	861.5162	514.1316	0.46685	0.2216249	518.6746	3.513785	0	10	870	518						Frog_fixed.avi	0
21074	1265	875.4282	519.762	0.6060165	0.1874706	512.4388	3.893674	0	863.5963	511.5183	0.4658585	0.2217262	518.6104	3.502062	0	10	870	516						Frog_fixed.avi	0
21090	1266	877.8365	510.5397	0.6050137	0.1873196	512.3598	3.891286	0	867.0941	509.3177	0.464894	0.2217755	518.5129	3.505771	0	11	872	510						Frog_fixed.avi	0
21107	1267	896.5697	485.5472	0.6038576	0.187063	512.2961	3.901223	0	893.885	476.8932	0.4639657	0.2218793	518.3616	3.500463	0	11	895	481						Frog_fixed.avi	0
21124	1268	898.5944	491.0957	0.6028517	0.186985	512.2591	3.903602	0	890.0715	486.2804	0.4629894	0.2220611	518.3138	3.501736	0	11	894	489						Frog_fixed.avi	0
21140	1269	906.4294	489.4948	0.6018243	0.186951	512.2194	3.884426	0	890.4657	481.4068	0.4618746	0.2224793	518.2509	3.513863	0	11	898	485						Frog_fixed.avi	0
21157	1270	905.3735	496.2117	0.6006207	0.1868165	511.8992	3.896947	0	888.854	485.5124	0.4607166	0.222751	518.1465	3.504321	0	11	897	491						Frog_fixed.avi	0
21174	1271	907.5177	493.4307	0.5994257	0.1867801	512.1536	3.90316	0	895.9998	486.0852	0.4595759	0.2231403	518.2077	3.512825	0	11	902	490						Frog_fixed.avi	0
21190	1272	908.4569	500.9128	0.5981552	0.1867667	511.8959	3.906438	0	893.006	487.4903	0.4583453	0.2234302	518.1941	3.502347	0	11	901	494						Frog_fixed.avi	0
21207	1273	919.5336	494.8218	0.5969149	0.1866915	511.9459	3.892613	0	902.4377	483.9198	0.4571776	0.2238717	518.3669	3.511761	0	11	911	489						Frog_fixed.avi	0
21224	1274	916.5624	493.1706	0.5956391	0.1865952	512.1011	3.881066	0	900.8721	482.5617	0.4559459	0.224145	518.35	3.495535	0	11	909	488						Frog_fixed.avi	0
21240	1275	912.2501	492.7783	0.5943055	0.1864427	512.0632	3.891623	0	902.3322	490.2317	0.4547546	0.2243928	518.4304	3.511099	0	11	907	492						Frog_fixed.avi	0
21257	1276	919.4123	492.2614	0.5930453	0.1862195	512.1903	3.881625	0	901.5204	483.6596	0.4535036	0.2246889	518.5209	3.498033	0	11	910	488						Frog_fixed.avi	0
21273	1277	918.9789	494.2	0.5917811	0.1859443	512.1493	3.875227	0	904.0718	485.1553	0.4523481	0.2249517	518.5341	3.508739	0	11	912	490						Frog_fixed.avi	0
21290	1278	921.6479	499.1064	0.5906134	0.1858415	512.0311	3.871503	0	910.145	485.6119	0.4512265	0.2252568	518.6702	3.504785	0	11	916	492						Frog_fixed.avi	0
21307	1279	918.3451	498.3422	0.5894945	0.1858784	511.9498	3.864237	0	906.8796	484.5335	0.4501965	0.2256985	518.7057	3.513822	0	11	913	491						Frog_fixed.avi	0
21323	1280	914.3329	492.4576	0.5885326	0.1858424	511.936	3.854397	0	908.8435	485.955	0.4492734	0.225966	518.7437	3.500091	0	11	912	489						Frog_fixed.avi	0
21340	1281	918.2388	495.9929	0.5877175	0.1857243	512.1104	3.848255	0	901.1862	478.5338	0.4484186	0.2261709	518.7169	3.511166	0	11	910	487						Frog_fixed.avi	0
21357	1282	910.3053	491.7427	0.5869487	0.185536	512.1182	3.855833	0	904.8856	484.0848	0.4477183	0.2261692	518.685	3.499201	0	11	908	488						Frog_fixed.avi	0
21373	1283	916.6505	492.4047	0.5863507	0.1851152	512.1913	3.839524	0	902.151	484.4478	0.4470734	0.2260874	518.5182	3.486445	0	11	909	488						Frog_fixed.avi	0
21390	1284	915.4471	491.0725	0.5858054	0.1848083	512.232	3.825797	0	901.3006	489.539	0.4465258	0.2259104	518.4961	3.489637	0	11	908	490						Frog_fixed.avi	0
21407	1285	911.0815	486.8239	0.5853065	0.1846324	512.4519	3.827	0	904.1971	488.1217	0.446034	0.2257824	518.4786	3.479195	0	11	908	487						Frog_fixed.avi	0
21423	1286	911.076	489.5608	0.5848705	0.184588	512.5257	3.8223	0	901.3738	484.2982	0.4455758	0.2257871	518.461	3.482973	0	11	906	487						Frog_fixed.avi	0
21440	1287	899.5263	486.6299	0.584493	0.1846787	512.3414	3.803695	0	894.9902	477.1424	0.4452268	0.2258878	518.4537	3.465718	0	11	897	482						Frog_fixed.avi	0
21457	1288	902.5467	497.502	0.5840603	0.1848739	512.3961	3.815607	0	893.8003	486.575	0.4447733	0.2261238	518.4836	3.473434	0	11	898	492						Frog_fixed.avi	0
21473	1289	905.1248	494.8845	0.5835635	0.1849643	512.4615	3.799867	0	894.7198	480.738	0.4442542	0.2263981	518.5024	3.461049	0	11	900	488						Frog_fixed.avi	0
21490	1290	907.1304	492.3527	0.582974	0.1850402	512.6555	3.796866	0	899.299	479.3348	0.4436661	0.226573	518.5016	3.451199	0	11	903	486						Frog_fixed.avi	0
21507	1291	904.34	495.7574	0.5822452	0.1851287	512.9293	3.793018	0	897.9198	486.0692	0.4429819	0.226848	518.7192	3.458689	0	11	901	491						Frog_fixed.avi	0
21523	1292	907.7633	495.3102	0.5813995	0.1854414	513.0851	3.792923	0	894.5496	483.5854	0.4421172	0.227308	518.7861	3.458028	0	11	901	489						Frog_fixed.avi	0
21540	1293	908.8611	493.8641	0.5804287	0.185783	513.1722	3.788941	0	894.8428	479.8902	0.4411743	0.2278909	518.9076	3.465575	0	11	902	487						Frog_fixed.avi	0
21557	1294	908.6917	493.4625	0.5793928	0.1864772	513.3555	3.78648	0	895.7269	480.7632	0.4401686	0.2286125	519.0715	3.471279	0	11	902	487						Frog_fixed.avi	0
21573	1295	907.6556	492.2702	0.578268	0.18736	513.5233	3.774073	0	897.1355	482.4018	0.4391083	0.2295909	519.1102	3.45664	0	11	902	487						Frog_fixed.avi	0
21590	1296	904.563	493.8017	0.5771174	0.18849	513.46	3.761599	0	897.8574	479.4557	0.4380444	0.2307514	519.3024	3.449714	0	11	901	487						Frog_fixed.avi	0
21607	1297	907.9985	494.9217	0.5760229	0.1896677	513.6475	3.758617	0	899.2698	483.3648	0.43699	0.2320094	519.4984	3.458314	0	11	904	489						Frog_fixed.avi	0
21623	1298	911.9237	497.664	0.574975	0.190751	513.7601	3.759867	0	899.8158	480.2514	0.435923	0.2331469	519.7572	3.435812	0	11	906	489						Frog_fixed.avi	0
21640	1299	911.295	494.8548	0.5739834	0.1917925	513.8145	3.757434	0	899.7207	483.4404	0.4349596	0.2341234	519.822	3.435541	0	11	906	489						Frog_fixed.avi	0
21657	1300	910.0707	490.6298	0.5730315	0.192638	513.9877	3.745381	0	898.2502	487.0394	0.434083	0.2349607	519.7182	3.44466	0	11	904	489						Frog_fixed.avi	0
21673	1301	906.7917	502.851	0.5722462	0.1930632	513.6981	3.732572	0	903.155	483.4202	0.4332937	0.2354669	519.8801	3.422119	0	11	905	493						Frog_fixed.avi	0
21690	1302	908.1426	495.8938	0.5715744	0.1935105	513.9774	3.729698	0	900.1533	481.2542	0.4325789	0.2356903	519.887	3.424963	0	11	904	489						Frog_fixed.avi	0
21707	1303	913.3764	495.3978	0.5710086	0.1936021	513.9904	3.736502	0	903.1107	484.8406	0.4319925	0.2356803	519.943	3.421859	0	11	908	490						Frog_fixed.avi	0
21723	1304	914.0175	493.5269	0.5705076	0.1934514	514.003	3.731944	0	901.4468	477.8618	0.4314453	0.2355445	519.9156	3.418786	0	11	908	486						Frog_fixed.avi	0
21740	1305	915.64	499.7584	0.5700613	0.1930169	513.8745	3.725656	0	905.8904	479.4421	0.4310048	0.2351919	519.8751	3.422222	0	11	911	490						Frog_fixed.avi	0
21757	1306	911.4799	491.2919	0.569649	0.1926806	513.7906	3.725224	0	904.5063	480.1055	0.4305747	0.2348389	519.7526	3.413071	0	11	908	486						Frog_fixed.avi	0
21773	1307	914.7138	499.899	0.5692748	0.1921099	513.4515	3.730056	0	906.5557	482.6384	0.4302052	0.2344792	519.4727	3.426175	0	11	911	491						Frog_fixed.avi	0
21790	1308	909.176	498.6659	0.5688934	0.191459	513.2889	3.744396	0	904.9079	478.9506	0.4298218	0.2339603	519.3216	3.436562	0	11	907	489						Frog_fixed.avi	0
21807	1309	913.67	501.5425	0.5686049	0.1906992	513.1934	3.747954	0	901.4674	480.028	0.4294574	0.2333474	519.226	3.442173	0	11	908	491						Frog_fixed.avi	0
21823	1310	911.9988	497.1062	0.5683567	0.1901486	513.0815	3.755012	0	908.6645	474.7875	0.4292335	0.2328751	519.0935	3.443097	0	11	910	486						Frog_fixed.avi	0
21840	1311	913.2277	493.2558	0.5682756	0.1896058	512.9131	3.765549	0	901.535	477.4654	0.42906	0.2324553	518.9604	3.477036	0	11	907	485						Frog_fixed.avi	0
21856	1312	910.7947	503.4741	0.5682099	0.1891693	512.7453	3.772388	0	899.3719	482.3887	0.4289787	0.2321335	518.6685	3.482902	0	11	905	493						Frog_fixed.avi	0
21873	1313	908.9365	498.717	0.5682566	0.1889861	512.5186	3.792448	0	899.321	480.8231	0.4289871	0.2319602	518.5032	3.501827	0	11	904	490						Frog_fixed.avi	0
21890	1314	911.6849	496.1859	0.5684013	0.1889691	512.4031	3.788878	0	899.4711	479.5364	0.4290995	0.2319279	518.1761	3.517114	0	11	906	488						Frog_fixed.avi	0
21906	1315	906.72	497.4926	0.5685555	0.1891089	512.077	3.806688	0	901.0773	477.9989	0.4292587	0.2320344	518.0683	3.531811	0	11	904	488						Frog_fixed.avi	0
21923	1316	905.4396	494.034	0.5687639	0.1894965	511.9415	3.81364	0	903.7914	479.1317	0.4294493	0.2322221	517.8789	3.548182	0	11	905	487						Frog_fixed.avi	0
21940	1317	910.5118	494.7306	0.5690578	0.1897636	511.6775	3.833263	0	901.1138	478.336	0.4296553	0.2325657	517.6813	3.568549	0	11	906	487						Frog_fixed.avi	0
21956	1318	912.314	498.4839	0.5693327	0.1900694	511.3956	3.849218	0	905.283	480.2754	0.4299169	0.2327544	517.4785	3.57176	0	11	909	489						Frog_fixed.avi	0
21973	1319	913.5031	492.215	0.5695729	0.1902054	511.3863	3.871435	0	907.3889	483.0265	0.4301234	0.2327397	517.3858	3.603382	0	11	910	488						Frog_fixed.avi	0
21990	1320	909.5157	496.5737	0.569811	0.1899573	510.9433	3.887188	0	908.2426	476.3692	0.4303232	0.2325279	517.0087	3.600424	0	11	909	486						Frog_fixed.avi	0
22006	1321	915.6339	494.0291	0.5701555	0.1897021	510.7915	3.891436	0	905.2262	481.0332	0.4305907	0.2322003	516.9572	3.62669	0	11	910	488						Frog_fixed.avi	0
22023	1322	911.1018	488.4581	0.5704309	0.1894962	510.7018	3.91831	0	904.7207	476.9889	0.4308676	0.2318731	516.6917	3.621849	0	11	908	483						Frog_fixed.avi	0
22040	1323	915.0367	498.9745	0.5707934	0.1890251	510.3018	3.922977	0	905.5057	481.6807	0.4311621	0.2314299	516.4958	3.650918	0	11	910	490						Frog_fixed.avi	0
22056	1324	914.4034	494.9349	0.5710976	0.1885328	510.2629	3.935654	0	904.7568	477.616	0.4314067	0.230873	516.3121	3.671261	0	11	910	486						Frog_fixed.avi	0
22073	1325	913.6914	493.3402	0.5713865	0.1879715	509.8901	3.949468	0	902.4682	478.6411	0.4316775	0.2301769	516.132	3.680215	0	11	908	486						Frog_fixed.avi	0
22090	1326	917.0239	490.1489	0.5717427	0.1873352	509.7965	3.955564	0	905.2321	480.5035	0.4319464	0.2295115	516.0646	3.680538	0	11	911	485						Frog_fixed.avi	0
22106	1327	909.2646	494.2565	0.572007	0.186878	509.5551	3.969273	0	904.0792	475.5763	0.4322528	0.228912	515.7767	3.683963	0	11	907	485						Frog_fixed.avi	0
22123	1328	915.672	495.2243	0.572445	0.1866081	509.2545	3.966497	0	902.3516	478.4493	0.4325672	0.2284975	515.5615	3.70409	0	11	909	487						Frog_fixed.avi	0
22140	1329	917.7798	496.0887	0.5729135	0.1866229	509.1092	3.987896	0	907.1685	476.5518	0.432979	0.2283093	515.4273	3.697275	0	11	912	486						Frog_fixed.avi	0
22156	1330	907.0665	485.4666	0.5734317	0.1867682	508.9529	4.005924	0	905.2145	461.548	0.4334868	0.2282558	515.2274	3.718237	0	11	906	474						Frog_fixed.avi	0
22173	1331	910.3995	481.5797	0.5739782	0.1871476	508.7436	3.993423	0	903.3423	470.3222	0.4340005	0.2281832	514.9584	3.714999	0	11	907	476						Frog_fixed.avi	0
22190	1332	907.0812	481.047	0.5745487	0.1872775	508.5417	4.006916	0	906.9152	464.2765	0.4344883	0.2281349	514.784	3.711112	0	11	907	473						Frog_fixed.avi	0
22206	1333	906.5933	483.0906	0.5750887	0.1872982	508.4201	4.017252	0	904.7866	466.2983	0.4349462	0.2279099	514.5633	3.707696	0	11	906	475						Frog_fixed.avi	0
22223	1334	906.1309	485.4764	0.5755892	0.1872548	508.2377	4.022834	0	903.6642	471.7957	0.4353689	0.2276297	514.3481	3.723683	0	11	905	479						Frog_fixed.avi	0
22240	1335	909.6381	479.0486	0.5760424	0.1871702	508.1803	4.018173	0	908.8425	471.6967	0.4357649	0.2272866	514.2823	3.711085	0	11	909	475						Frog_fixed.avi	0
22256	1336	909.2869	479.5391	0.5764642	0.1870414	508.1125	4.023293	0	909.1266	470.7284	0.4361151	0.2269956	514.0928	3.708637	0	11	909	475						Frog_fixed.avi	0
22273	1337	912.8661	479.2547	0.5768756	0.1869338	508.0158	4.018534	0	906.946	469.5395	0.4364094	0.2268315	513.9488	3.69173	0	11	910	474						Frog_fixed.avi	0
22290	1338	906.0379	478.0627	0.5771695	0.1869577	507.6517	4.012954	0	911.195	467.4953	0.4367482	0.2267206	513.7971	3.692024	0	11	909	473						Frog_fixed.avi	0
22306	1339	913.2726	477.5532	0.5775095	0.1870342	507.4997	4.02162	0	911.2991	471.6744	0.4369807	0.226709	513.5341	3.670166	0	11	912	475						Frog_fixed.avi	0
22323	1340	907.4552	477.0781	0.577691	0.1871868	507.3165	3.999367	0	907.0395	470.8498	0.4371788	0.226776	513.383	3.679682	0	11	907	474						Frog_fixed.avi	0
22340	1341	909.6758	482.8472	0.5779822	0.1873375	507.0932	3.99177	0	911.5665	472.4526	0.4374216	0.2269442	513.2706	3.673433	0	11	911	478						Frog_fixed.avi	0
22356	1342	912.7515	483.706	0.5782392	0.1874681	506.7836	3.998198	0	909.8796	464.7627	0.4376109	0.2270829	513.037	3.648615	0	11	911	474						Frog_fixed.avi	0
22373	1343	912.2094	481.6858	0.5785679	0.1875811	506.7027	3.992441	0	908.7592	464.1717	0.4378939	0.2271221	512.9611	3.6695	0	11	910	473						Frog_fixed.avi	0
22390	1344	907.5231	485.3924	0.5788206	0.1875759	506.4877	3.98652	0	908.0099	467.644	0.4381487	0.2270338	512.7583	3.656955	0	11	908	477						Frog_fixed.avi	0
22406	1345	911.3721	484.3706	0.5792073	0.187455	506.3291	3.987899	0	911.4729	471.4747	0.4384966	0.226774	512.6307	3.63526	0	11	911	478						Frog_fixed.avi	0
22423	1346	907.818	482.3704	0.5795515	0.1873523	506.1254	3.98839	0	911.8568	467.2448	0.4387779	0.2266526	512.3643	3.650706	0	11	910	475						Frog_fixed.avi	0
22439	1347	905.3063	480.7951	0.5798375	0.1872912	506.011	3.984289	0	913.7826	468.9076	0.4390989	0.226502	512.1742	3.63565	0	11	910	475						Frog_fixed.avi	0
22456	1348	907.918	478.8472	0.5801882	0.187221	505.9007	3.984162	0	910.0338	467.0826	0.4393282	0.2263665	511.9596	3.636258	0	11	909	473						Frog_fixed.avi	0
22473	1349	906.7494	480.8097	0.5804405	0.1871638	505.4907	3.983127	0	912.362	471.9772	0.4395857	0.2262524	511.7719	3.648866	0	11	910	476						Frog_fixed.avi	0
22489	1350	906.6719	478.4255	0.58072	0.1871071	505.5166	3.980986	0	910.6918	471.2626	0.4397955	0.226134	511.6087	3.646138	0	11	909	475						Frog_fixed.avi	0
22506	1351	907.3134	486.3828	0.5809835	0.1867545	504.9197	3.9794	0	908.5626	469.9911	0.4399899	0.2259193	511.2364	3.637301	0	11	908	478						Frog_fixed.avi	0
22523	1352	901.5982	482.6056	0.5812154	0.1864213	504.7333	3.978836	0	912.6456	464.7041	0.4401552	0.2255405	510.9997	3.644655	0	11	907	474						Frog_fixed.avi	0
22539	1353	908.6505	486.55	0.5814835	0.1858383	504.3932	3.986033	0	912.9685	467.116	0.4403599	0.2249848	510.7241	3.62871	0	11	911	477						Frog_fixed.avi	0
22556	1354	902.2094	477.5671	0.5816618	0.1854206	504.1811	3.980811	0	911.2153	468.8127	0.4405432	0.2243411	510.5341	3.642412	0	11	907	473						Frog_fixed.avi	0
22573	1355	907.1364	487.3991	0.5819929	0.1848878	503.9107	3.984794	0	908.1567	471.6943	0.4407561	0.2238562	510.1229	3.663394	0	11	908	480						Frog_fixed.avi	0
22589	1356	904.3408	501.1689	0.5822303	0.1846902	503.4882	3.988886	0	912.8104	491.4282	0.4410671	0.2234787	509.8436	3.661849	0	11	909	496						Frog_fixed.avi	0
22606	1357	908.3923	505.292	0.5826605	0.1842032	503.1911	4.000068	0	910.66	484.2666	0.4413449	0.2230628	509.5713	3.654181	0	11	910	495						Frog_fixed.avi	0
22623	1358	902.8639	506.6778	0.5830266	0.1839693	502.8163	4.017177	0	913.3486	488.9498	0.4416806	0.2226792	509.2539	3.650676	0	11	908	498						Frog_fixed.avi	0
22639	1359	899.156	504.5858	0.5833919	0.1837205	502.5428	4.014611	0	911.8875	491.6635	0.4419898	0.2223902	508.9024	3.672124	0	11	906	498						Frog_fixed.avi	0
22656	1360	907.4873	510.8468	0.5838292	0.1834399	502.1213	4.014638	0	911.7634	492.3062	0.4423136	0.2221512	508.5604	3.673651	0	11	910	502						Frog_fixed.avi	0
22673	1361	903.826	508.0414	0.5841262	0.1833512	501.6307	4.014105	0	909.1248	494.9356	0.4425627	0.2219521	508.3102	3.670326	0	11	906	501						Frog_fixed.avi	0
22689	1362	901.5201	508.0119	0.584444	0.1832371	501.5624	4.044102	0	907.9838	494.2546	0.4428056	0.2217051	507.8471	3.683331	0	11	905	501						Frog_fixed.avi	0
22706	1363	899.9664	508.5719	0.5846919	0.1828942	501.1373	4.0437	0	914.7739	492.1548	0.4430518	0.2213173	507.5861	3.687406	0	11	907	500						Frog_fixed.avi	0
22723	1364	903.5482	504.6524	0.5850502	0.1824017	500.882	4.048275	0	914.4188	492.5632	0.4432919	0.2207769	507.4083	3.690723	0	11	909	499						Frog_fixed.avi	0
22739	1365	904.2866	506.8925	0.5854279	0.1816938	500.5536	4.04263	0	911.5272	493.7251	0.4436335	0.2200947	507.0601	3.712173	0	11	908	500						Frog_fixed.avi	0
22756	1366	902.0022	509.4253	0.5858421	0.1809265	500.1739	4.055224	0	910.1805	491.7831	0.4440087	0.2193411	506.814	3.694271	0	11	906	501						Frog_fixed.avi	0
22773	1367	900.3317	509.6029	0.5863398	0.1801137	499.9644	4.064234	0	912.0906	495.8445	0.4444854	0.2185139	506.5577	3.702559	0	11	906	503						Frog_fixed.avi	0
22789	1368	900.3973	509.9821	0.5868654	0.1792951	499.772	4.061975	0	913.4117	495.5997	0.4449736	0.2176874	506.3788	3.702351	0	11	907	503						Frog_fixed.avi	0
22806	1369	904.7491	509.3743	0.5874068	0.1784652	499.5083	4.079719	0	914.4987	495.9412	0.4454562	0.2168219	506.292	3.726669	0	11	910	503						Frog_fixed.avi	0
22823	1370	902.8685	508.6412	0.5879008	0.1776405	499.3105	4.077271	0	911.8568	496.2634	0.4459023	0.2159789	506.1258	3.714345	0	11	907	502						Frog_fixed.avi	0
22839	1371	904.1099	514.4282	0.5883358	0.1768621	499.1249	4.083896	0	911.7001	497.0963	0.4462733	0.2151878	505.826	3.722709	0	11	908	506						Frog_fixed.avi	0
22856	1372	906.2109	539.5161	0.5886186	0.1766443	499.2693	4.091832	0	906.7583	524.09	0.4466155	0.214739	505.6552	3.713859	0	12	906	532						Frog_fixed.avi	0
22873	1373	897.0031	553.8228	0.5888921	0.1761564	498.8655	4.087053	0	899.3895	537.6467	0.4468802	0.2142798	505.5961	3.719616	0	12	898	546						Frog_fixed.avi	0
22889	1374	905.9905	549.1995	0.589157	0.1759433	498.7344	4.078386	0	906.0753	535.077	0.4470809	0.2139293	505.4648	3.713511	0	12	906	542						Frog_fixed.avi	0
22906	1375	901.6218	544.4261	0.5893313	0.1758958	498.6985	4.077321	0	905.2829	539.8365	0.4472236	0.21375	505.308	3.715222	0	12	903	542						Frog_fixed.avi	0
22923	1376	899.4933	547.7211	0.5894988	0.1758633	498.404	4.086277	0	903.2755	545.689	0.4473978	0.2136345	505.0541	3.719414	0	12	901	547						Frog_fixed.avi	0
22939	1377	902.7229	546.131	0.5897663	0.1758343	498.4817	4.074524	0	908.3772	538.4994	0.4476347	0.2135991	505.1201	3.707008	0	12	906	542						Frog_fixed.avi	0
22956	1378	900.3012	550.095	0.5900121	0.1756852	498.1546	4.081771	0	904.1973	540.0049	0.4478647	0.2134769	504.8655	3.700317	0	12	902	545						Frog_fixed.avi	0
22973	1379	907.0838	552.5163	0.5903948	0.1753216	498.0536	4.07959	0	903.5487	537.2389	0.4481567	0.2131835	504.9684	3.711536	0	12	905	545						Frog_fixed.avi	0
22989	1380	903.4362	547.5428	0.5907288	0.1750485	498.2205	4.071932	0	906.1988	543.6892	0.4484378	0.2127068	504.7796	3.714041	0	12	905	546						Frog_fixed.avi	0
23006	1381	901.8985	551.9865	0.5910447	0.1744924	497.9534	4.053899	0	904.486	539.5592	0.4487687	0.2121621	504.679	3.696835	0	12	903	546						Frog_fixed.avi	0
23022	1382	904.1456	545.3668	0.5913836	0.1741646	497.95	4.049842	0	904.5991	541.4221	0.4490269	0.2116103	504.6854	3.705223	0	12	904	543						Frog_fixed.avi	0
23039	1383	902.1893	554.5747	0.591599	0.1737065	497.9712	4.047523	0	908.075	543.3447	0.4492489	0.2111148	504.6322	3.69147	0	12	905	549						Frog_fixed.avi	0
23056	1384	902.306	543.4933	0.5917581	0.1734595	498.1302	4.050291	0	905.8618	539.5078	0.4493411	0.2106699	504.5905	3.696261	0	12	904	542						Frog_fixed.avi	0
23072	1385	907.448	553.5769	0.5918542	0.1729926	497.9007	4.040565	0	906.5164	539.0969	0.4494019	0.2102524	504.5092	3.676977	0	12	907	546						Frog_fixed.avi	0
23089	1386	909.0475	550.0206	0.5918609	0.1727709	497.9599	4.056274	0	903.61	537.3558	0.4494009	0.2099273	504.488	3.677886	0	12	906	544						Frog_fixed.avi	0
23106	1387	906.563	545.9009	0.5918424	0.1725652	497.9103	4.028495	0	905.7556	542.7252	0.4493839	0.2096042	504.4835	3.670053	0	12	906	544						Frog_fixed.avi	0
23122	1388	905.0903	546.2269	0.5918047	0.1723287	498.058	4.025686	0	905.9202	538.649	0.4493585	0.2094405	504.5577	3.643674	0	12	906	542						Frog_fixed.avi	0
23139	1389	910.2208	551.4456	0.5918565	0.1720922	497.8492	4.013586	0	902.6304	536.6553	0.4493581	0.2093266	504.5483	3.640795	0	12	906	544						Frog_fixed.avi	0
23156	1390	908.4534	551.8489	0.5918854	0.1720221	497.8154	4.005724	0	904.0427	537.3313	0.4493962	0.2091771	504.4082	3.633018	0	12	906	545						Frog_fixed.avi	0
23172	1391	906.4727	547.0897	0.5919209	0.1719994	497.7824	3.984514	0	902.233	541.3911	0.4494267	0.2090025	504.3946	3.621789	0	12	904	544						Frog_fixed.avi	0
23189	1392	906.3624	554.166	0.5919525	0.1720277	497.6842	3.979517	0	905.5231	533.0985	0.4494456	0.2088945	504.3206	3.607595	0	12	906	544						Frog_fixed.avi	0
23206	1393	904.0135	555.0832	0.5919886	0.1720515	497.5959	3.970848	0	904.9696	534.5349	0.4494636	0.2087004	504.2687	3.594014	0	12	904	545						Frog_fixed.avi	0
23222	1394	906.7905	549.149	0.5920302	0.1720104	497.5009	3.968543	0	900.8708	530.0257	0.4494606	0.2084034	504.1674	3.577626	0	12	904	540						Frog_fixed.avi	0
23239	1395	905.0101	547.4516	0.5921097	0.1718631	497.279	3.931678	0	907.481	531.2106	0.4494795	0.2079902	504.0931	3.573528	0	12	906	539						Frog_fixed.avi	0
23256	1396	903.002	548.8796	0.5921608	0.1716077	497.1523	3.925829	0	903.8621	536.1317	0.4494889	0.2075729	503.9543	3.544942	0	12	903	543						Frog_fixed.avi	0
23272	1397	908.4313	549.8042	0.5922706	0.1712416	497.166	3.907051	0	909.0006	528.4387	0.4495652	0.2071246	503.7173	3.53643	0	12	909	539						Frog_fixed.avi	0
23289	1398	907.0815	547.6796	0.5923828	0.1709981	497.1733	3.915023	0	902.7674	531.7515	0.4495904	0.2067452	503.5334	3.519001	0	12	905	540						Frog_fixed.avi	0
23306	1399	910.7607	551.5101	0.5925248	0.1705014	496.869	3.873031	0	903.7664	532.2479	0.4496557	0.2063191	503.3812	3.541591	0	12	907	542						Frog_fixed.avi	0
23322	1400	910.2252	548.2078	0.5925761	0.1702124	496.7578	3.870404	0	902.7999	529.1652	0.4496678	0.2059095	503.1904	3.515712	0	12	907	539						Frog_fixed.avi	0
23339	1401	910.468	548.3915	0.5926002	0.169706	496.6377	3.847734	0	902.4229	526.8593	0.4496703	0.2053864	503.0872	3.500872	0	12	906	538						Frog_fixed.avi	0
23356	1402	908.5162	548.1848	0.5925677	0.1692387	496.5102	3.845284	0	904.3123	531.348	0.4495969	0.2048847	502.9462	3.495631	0	12	906	540						Frog_fixed.avi	0
23372	1403	909.8917	547.5529	0.5924272	0.1686694	496.2405	3.82265	0	902.8983	534.2404	0.4494035	0.204326	502.666	3.485442	0	12	906	541						Frog_fixed.avi	0
23389	1404	914.9299	552.244	0.5922435	0.1680368	495.9845	3.816632	0	906.514	524.043	0.4491981	0.2038749	502.67	3.481196	0	12	911	538						Frog_fixed.avi	0
23406	1405	910.1818	544.7223	0.5918985	0.1676944	495.855	3.805849	0	899.7702	526.2372	0.4488967	0.2035335	502.4319	3.473131	0	12	905	535						Frog_fixed.avi	0
23422	1406	913.7355	549.4987	0.5916048	0.1672518	495.5675	3.784925	0	902.7039	529.5038	0.4485622	0.2033537	502.2372	3.456108	0	12	908	540						Frog_fixed.avi	0
23439	1407	913.6828	547.3043	0.5912598	0.1671003	495.579	3.78787	0	905.3434	518.9055	0.4482459	0.2033897	502.0869	3.454359	0	12	910	533						Frog_fixed.avi	0
23456	1408	911.9532	543.1852	0.5908924	0.1669876	495.4489	3.772567	0	905.8035	527.2335	0.4478957	0.2033347	502.0721	3.453156	0	12	909	535						Frog_fixed.avi	0
23472	1409	905.1415	536.8113	0.59053	0.1668611	495.2235	3.778865	0	900.4914	523.5024	0.4475342	0.2032855	501.9188	3.446315	0	12	903	530						Frog_fixed.avi	0
23489	1410	910.5447	548.5184	0.5902568	0.1665509	494.7427	3.769143	0	898.006	531.7269	0.447222	0.2031137	501.648	3.429972	0	12	904	540						Frog_fixed.avi	0
23506	1411	916.5233	546.8386	0.5900048	0.1663927	494.7962	3.756761	0	898.5737	520.1655	0.4469151	0.2029749	501.5784	3.434972	0	12	908	534						Frog_fixed.avi	0
23522	1412	908.9826	545.9321	0.5896822	0.1662825	494.6864	3.755791	0	902.6678	526.5755	0.4466543	0.202722	501.467	3.429526	0	12	906	536						Frog_fixed.avi	0
23539	1413	912.5446	545.0232	0.5895	0.1661462	494.641	3.748608	0	895.7822	530.4016	0.4463744	0.2024783	501.3312	3.432608	0	12	904	538						Frog_fixed.avi	0
23555	1414	908.1458	541.7073	0.5892579	0.1660441	494.5403	3.750727	0	904.1459	525.9509	0.446195	0.2022962	501.282	3.418339	0	12	906	534						Frog_fixed.avi	0
23572	1415	915.2278	547.9614	0.5892004	0.1657421	494.2426	3.74532	0	895.8929	521.7819	0.4459924	0.2021767	501.1927	3.405386	0	12	906	535						Frog_fixed.avi	0
23589	1416	913.8966	544.9592	0.5891201	0.1656046	494.3538	3.741141	0	900.6707	523.4307	0.4459077	0.2020103	501.0323	3.411179	0	12	907	534						Frog_fixed.avi	0
23605	1417	911.6219	548.0721	0.5890973	0.1654494	494.2913	3.736731	0	897.0276	524.9568	0.4458658	0.2017698	500.9664	3.408381	0	12	904	537						Frog_fixed.avi	0
23622	1418	914.5497	539.9463	0.5890861	0.1652384	494.2995	3.720307	0	901.7333	530.6787	0.4458523	0.2015425	500.93	3.420505	0	12	908	535						Frog_fixed.avi	0
23639	1419	912.5217	543.1823	0.5890633	0.164771	494.1693	3.707072	0	899.5928	522.7597	0.4458363	0.2013029	500.9354	3.420128	0	12	906	533						Frog_fixed.avi	0
23655	1420	913.0449	546.7329	0.5890296	0.1645027	494.1844	3.727755	0	901.2134	524.9619	0.4458099	0.2010141	500.9417	3.388252	0	12	907	536						Frog_fixed.avi	0
23672	1421	912.926	545.3184	0.5890124	0.1640739	494.1901	3.726885	0	901.5482	529.0911	0.4457931	0.2006992	500.914	3.401021	0	12	907	537						Frog_fixed.avi	0
23689	1422	912.9583	541.5067	0.5890285	0.1638061	494.2373	3.699724	0	907.3141	523.7109	0.4458036	0.2003979	500.9731	3.375034	0	12	910	533						Frog_fixed.avi	0
23705	1423	912.2734	541.1447	0.5891088	0.1636062	494.4144	3.698319	0	900.537	527.7024	0.44585	0.2001092	500.9816	3.387407	0	12	906	534						Frog_fixed.avi	0
23722	1424	913.9839	542.7186	0.5892671	0.1632535	494.2634	3.699571	0	897.5883	522.0887	0.4459797	0.1998385	501.0139	3.37514	0	12	906	532						Frog_fixed.avi	0
23739	1425	918.4472	544.8242	0.5895351	0.1630739	494.5627	3.711232	0	898.6207	523.2847	0.4462444	0.1995245	501.1546	3.382178	0	12	909	534						Frog_fixed.avi	0
23755	1426	908.7977	538.0714	0.589727	0.1629122	494.6795	3.693786	0	897.8344	524.8566	0.4464939	0.1992175	501.3005	3.378609	0	12	903	531						Frog_fixed.avi	0
23772	1427	906.521	532.1625	0.5900069	0.1625934	495.0531	3.689437	0	895.5509	517.1282	0.4467753	0.1988091	501.3801	3.370215	0	12	901	525						Frog_fixed.avi	0
23789	1428	914.6931	540.8253	0.5902634	0.1622602	495.0937	3.688087	0	896.2955	518.1652	0.4470496	0.1983935	501.6893	3.360718	0	12	905	529						Frog_fixed.avi	0
23805	1429	910.8981	531.9641	0.5904138	0.1620477	495.3763	3.664455	0	896.4106	517.5687	0.447241	0.1979257	501.7677	3.35389	0	12	904	525						Frog_fixed.avi	0
23822	1430	913.4368	545.3129	0.5905506	0.1617406	495.3592	3.67672	0	897.2008	520.2272	0.4474275	0.1976126	502.1645	3.366133	0	12	905	533						Frog_fixed.avi	0
23839	1431	914.1846	536.9285	0.5907081	0.1617206	495.8002	3.662783	0	893.7338	522.6519	0.4475657	0.1974153	502.3554	3.362155	0	12	904	530						Frog_fixed.avi	0
23855	1432	905.7046	530.7242	0.5907992	0.1620265	496.1122	3.672436	0	893.7191	524.0355	0.4477771	0.1974578	502.7584	3.383173	0	12	900	527						Frog_fixed.avi	0
23872	1433	909.9835	537.9835	0.5910227	0.1622786	496.2248	3.677779	0	892.6724	514.6186	0.4480117	0.1976525	502.9123	3.3622	0	12	901	526						Frog_fixed.avi	0
23889	1434	912.5199	539.0665	0.5912614	0.1626358	496.3185	3.675519	0	891.1727	518.7819	0.4482532	0.1979382	503.106	3.361379	0	12	902	529						Frog_fixed.avi	0
23905	1435	909.8895	539.5732	0.5915362	0.162979	496.7123	3.68155	0	893.156	521.057	0.4485752	0.1981462	503.3622	3.371539	0	12	902	530						Frog_fixed.avi	0
23922	1436	905.8119	537.4896	0.5917314	0.1631692	496.8257	3.680829	0	891.103	523.0844	0.4488437	0.1983338	503.5631	3.371598	0	12	898	530						Frog_fixed.avi	0
23939	1437	908.3986	539.9736	0.5919947	0.1632721	497.019	3.672277	0	889.9031	524.5219	0.4490837	0.1984689	503.6346	3.357189	0	12	899	532						Frog_fixed.avi	0
23955	1438	906.0235	541.2026	0.592148	0.1631688	497.0352	3.674995	0	886.738	520.831	0.4492693	0.1984827	503.8817	3.369996	0	12	896	531						Frog_fixed.avi	0
23972	1439	908.5731	535.2768	0.5923271	0.1630138	497.3557	3.685756	0	888.0344	517.7316	0.4494259	0.1984083	504.0273	3.362523	0	12	898	527						Frog_fixed.avi	0
23989	1440	905.1376	529.9744	0.592422	0.1627568	497.4877	3.667315	0	891.2275	522.7883	0.4495681	0.1982157	503.9435	3.375823	0	12	898	526						Frog_fixed.avi	0
24005	1441	906.0009	538.9271	0.5925806	0.16234	497.2239	3.676427	0	889.8176	515.8835	0.4497426	0.1981106	504.195	3.366348	0	12	898	527						Frog_fixed.avi	0
24022	1442	908.0776	538.5803	0.5927265	0.1621456	497.4545	3.684861	0	887.5896	523.2784	0.4498862	0.198013	504.1876	3.36773	0	12	898	531						Frog_fixed.avi	0
24039	1443	904.4532	534.8467	0.5928497	0.1619839	497.5721	3.676808	0	885.6843	522.4315	0.4499944	0.1979571	504.1586	3.345975	0	12	895	529						Frog_fixed.avi	0
24055	1444	904.3832	544.8907	0.5929565	0.1616907	497.362	3.679073	0	885.1789	518.142	0.4501449	0.1979418	504.1519	3.348368	0	12	895	532						Frog_fixed.avi	0
24072	1445	900.6743	535.5401	0.5929592	0.1615155	497.4697	3.646588	0	883.6266	520.9045	0.4502027	0.1978792	504.2592	3.357285	0	12	892	528						Frog_fixed.avi	0
24089	1446	899.9732	531.2127	0.5929461	0.1613534	497.495	3.665359	0	880.7795	521.0781	0.4501892	0.1976832	504.1913	3.344636	0	12	890	526						Frog_fixed.avi	0
24105	1447	886.831	515.7615	0.592985	0.1608253	497.3111	3.659184	0	875.166	500.3342	0.4502627	0.1973455	504.2583	3.340053	0	13	881	508						Frog_fixed.avi	0
24122	1448	880.77	498.1706	0.5928785	0.1604493	497.5119	3.650373	0	872.9821	478.4379	0.4503237	0.196873	504.2403	3.337151	0	13	877	488						Frog_fixed.avi	0
24138	1449	883.5302	489.9979	0.5927911	0.1601424	497.4867	3.659366	0	873.871	469.0794	0.4503038	0.1966128	504.2214	3.37011	0	13	879	480						Frog_fixed.avi	0
24155	1450	887.5588	502.7569	0.5927361	0.1599647	497.2806	3.669093	0	870.1953	472.9184	0.4501971	0.1965871	504.0779	3.343636	0	13	879	488						Frog_fixed.avi	0
24172	1451	881.6507	493.4883	0.5926766	0.1599199	497.1113	3.662874	0	869.2321	467.5196	0.4501407	0.1965811	503.9862	3.32516	0	13	875	481						Frog_fixed.avi	0
24188	1452	883.6858	499.3479	0.5926487	0.1599472	497.0197	3.643833	0	866.8998	472.6805	0.4501053	0.1966403	503.9139	3.328262	0	13	875	486						Frog_fixed.avi	0
24205	1453	882.3821	492.3399	0.5925953	0.1599498	497.0011	3.625186	0	867.3976	472.3701	0.4500426	0.1966591	503.8899	3.319031	0	13	875	482						Frog_fixed.avi	0
24222	1454	886.8543	495.2603	0.5925213	0.1598527	496.9944	3.636142	0	870.9061	472.7151	0.4499304	0.1965838	503.9955	3.335952	0	13	879	484						Frog_fixed.avi	0
24238	1455	882.438	488.5833	0.5923356	0.1597382	497.0825	3.630714	0	868.2145	476.353	0.4497957	0.196495	503.9061	3.330844	0	13	875	482						Frog_fixed.avi	0
24255	1456	884.0602	489.2007	0.5921403	0.1596039	496.9125	3.631126	0	867.1756	473.2476	0.4495961	0.1963999	503.7778	3.329845	0	13	876	481						Frog_fixed.avi	0
24272	1457	880.658	487.5637	0.5919158	0.1595505	497.0717	3.626371	0	867.9656	474.3419	0.4493744	0.1964221	503.8815	3.335503	0	13	874	481						Frog_fixed.avi	0
24288	1458	880.6721	485.8701	0.5916539	0.1595763	496.8652	3.626132	0	868.7881	474.1382	0.4491149	0.1965598	503.7292	3.335629	0	13	875	480						Frog_fixed.avi	0
24305	1459	878.0596	484.8531	0.5913743	0.1596499	496.8834	3.630655	0	868.3049	466.1453	0.4488564	0.1968081	503.7321	3.315736	0	13	873	475						Frog_fixed.avi	0
24322	1460	882.0511	492.7813	0.5911326	0.159669	496.7434	3.625272	0	870.5702	474.0194	0.4486106	0.1970087	503.6385	3.323691	0	13	876	483						Frog_fixed.avi	0
24338	1461	876.7306	494.616	0.5908311	0.1596043	496.6698	3.620414	0	864.7493	468.7891	0.4483563	0.1971026	503.659	3.301582	0	13	871	482						Frog_fixed.avi	0
24355	1462	875.7421	495.1462	0.5906497	0.1593962	496.6595	3.592444	0	863.6588	471.7721	0.4481612	0.1971693	503.5623	3.322946	0	13	870	483						Frog_fixed.avi	0
24372	1463	878.5895	500.7435	0.5904805	0.1591511	496.4512	3.618453	0	865.2231	476.1348	0.4479795	0.1970939	503.6509	3.317818	0	13	872	488						Frog_fixed.avi	0
24388	1464	873.8766	495.1076	0.5903372	0.1590941	496.3724	3.601393	0	859.627	472.7381	0.4478514	0.1970924	503.4632	3.310124	0	13	867	484						Frog_fixed.avi	0
24405	1465	871.5201	495.9593	0.5902692	0.1590224	496.4655	3.596313	0	861.6342	471.4889	0.4477893	0.1971691	503.3392	3.299409	0	13	867	484						Frog_fixed.avi	0
24422	1466	870.593	502.6163	0.5902599	0.1590655	496.4454	3.591603	0	860.1672	479.6365	0.4477668	0.1973258	503.2943	3.312574	0	13	865	491						Frog_fixed.avi	0
24438	1467	871.2928	505.2103	0.5902863	0.1592214	496.2596	3.597555	0	856.1925	477.6062	0.4477601	0.197595	503.2596	3.309175	0	13	864	491						Frog_fixed.avi	0
24455	1468	842.3511	510.5502	0.5902981	0.1595891	496.3661	3.58245	0	834.505	503.4822	0.4478536	0.1978686	503.093	3.303326	0	13	838	507						Frog_fixed.avi	0
24472	1469	845.1275	509.13	0.5902587	0.1597085	496.3252	3.585274	0	839.3676	493.9301	0.4477743	0.1980623	503.0756	3.301807	0	13	842	502						Frog_fixed.avi	0
24488	1470	850.1239	518.6137	0.5901857	0.1597252	496.3075	3.596279	0	841.9352	501.1656	0.4476839	0.1981323	503.0604	3.30314	0	13	846	510						Frog_fixed.avi	0
24505	1471	848.3216	514.7665	0.5900801	0.1596715	496.1956	3.573139	0	837.7614	499.5955	0.4475621	0.1981473	502.9768	3.314343	0	13	843	507						Frog_fixed.avi	0
24521	1472	847.5648	514.2389	0.5899807	0.1595535	496.0166	3.585029	0	840.3851	500.8308	0.4474758	0.1980431	502.8344	3.286554	0	13	844	508						Frog_fixed.avi	0
24538	1473	845.1736	516.6106	0.5899132	0.159342	496.1383	3.580184	0	834.3096	500.7001	0.4474203	0.1978819	502.793	3.304268	0	13	840	509						Frog_fixed.avi	0
24555	1474	848.834	522.2202	0.589924	0.1590763	495.9331	3.568835	0	838.6807	497.4963	0.4473611	0.197725	502.9174	3.283304	0	13	844	510						Frog_fixed.avi	0
24572	1475	848.4203	519.3173	0.5899169	0.1589425	495.9251	3.564407	0	837.8566	501.9136	0.4473583	0.1974769	502.8801	3.283512	0	13	843	511						Frog_fixed.avi	0
24588	1476	849.6429	517.5603	0.5899066	0.1588412	495.9391	3.572634	0	837.5548	494.0811	0.4473412	0.1973433	502.8842	3.299603	0	13	844	506						Frog_fixed.avi	0
24605	1477	847.196	514.0207	0.5898437	0.1587291	496.0734	3.584994	0	838.3578	497.8634	0.4473079	0.1972148	502.8784	3.301854	0	13	843	506						Frog_fixed.avi	0
24621	1478	848.8677	516.2844	0.5897641	0.1585583	496.1562	3.570136	0	841.4777	502.9603	0.4472327	0.1970922	502.8934	3.289595	0	13	845	510						Frog_fixed.avi	0
24638	1479	853.6216	516.4535	0.589665	0.1583907	495.8564	3.568097	0	836.087	498.0372	0.4470935	0.1970134	502.8457	3.307936	0	13	845	507						Frog_fixed.avi	0
24655	1480	849.9657	517.5143	0.589472	0.1583159	495.8776	3.572122	0	836.7145	498.535	0.446967	0.1969647	502.7305	3.320335	0	13	843	508						Frog_fixed.avi	0
24672	1481	853.6824	519.6092	0.5893884	0.1582632	495.8889	3.579194	0	832.7115	502.925	0.4468335	0.1969842	502.8639	3.326318	0	13	843	511						Frog_fixed.avi	0
24688	1482	850.6672	515.9742	0.5893091	0.1582942	495.9976	3.57429	0	838.9684	501.5455	0.4467773	0.1969804	502.8835	3.317941	0	13	845	509						Frog_fixed.avi	0
24705	1483	848.9424	515.2094	0.5892456	0.1581902	496.1197	3.573904	0	840.9268	506.4657	0.4467415	0.1968882	502.883	3.291197	0	13	845	511						Frog_fixed.avi	0
24721	1484	851.6123	513.9684	0.5892349	0.1581331	496.1266	3.586325	0	839.2598	506.4214	0.4467297	0.1968697	502.8889	3.293135	0	13	845	510						Frog_fixed.avi	0
24738	1485	846.9452	513.6252	0.5892553	0.1581095	496.1349	3.570802	0	839.6374	502.788	0.4467432	0.1968805	502.8697	3.303677	0	13	843	508						Frog_fixed.avi	0
24755	1486	850.4584	517.9921	0.5892869	0.1581182	496.1455	3.567407	0	835.9061	505.5042	0.44677	0.1969175	502.8717	3.305149	0	13	843	512						Frog_fixed.avi	0
24771	1487	851.672	521.9002	0.5893361	0.1581396	495.9936	3.574744	0	837.6847	503.0161	0.4467865	0.1970471	502.8385	3.282929	0	13	845	512						Frog_fixed.avi	0
24788	1488	853.7716	519.5612	0.5893336	0.1581678	495.9737	3.574785	0	839.1291	498.3367	0.4467807	0.197101	502.8649	3.308232	0	13	846	509						Frog_fixed.avi	0
24805	1489	851.8806	518.4388	0.5893092	0.1581872	495.979	3.576099	0	834.9387	505.8524	0.4467584	0.1971413	502.8509	3.293051	0	13	843	512						Frog_fixed.avi	0
24821	1490	843.9651	512.525	0.5892331	0.1581928	496.1318	3.550804	0	840.245	503.752	0.446722	0.1971873	502.8336	3.291767	0	13	842	508						Frog_fixed.avi	0
24838	1491	844.358	515.0572	0.5891243	0.1581885	496.0394	3.555661	0	833.7208	507.1404	0.4466323	0.1972532	502.7762	3.292036	0	13	839	511						Frog_fixed.avi	0
24855	1492	847.2964	516.0609	0.5889912	0.1581908	495.9159	3.555807	0	832.7712	498.625	0.4465056	0.1973076	502.7055	3.277755	0	13	840	507						Frog_fixed.avi	0
24871	1493	853.4015	520.1171	0.5888821	0.1582136	495.9626	3.556324	0	841.9965	502.0454	0.4463614	0.1973598	502.8594	3.286988	0	13	848	511						Frog_fixed.avi	0
24888	1494	852.3257	516.5421	0.5887117	0.1583547	495.9273	3.553152	0	836.4799	502.4767	0.446219	0.1974819	502.8464	3.285591	0	13	844	510						Frog_fixed.avi	0
24905	1495	846.9217	517.778	0.5884845	0.1585295	496.0085	3.551462	0	837.0609	500.3862	0.4460404	0.1976433	502.7598	3.281767	0	13	842	509						Frog_fixed.avi	0
24921	1496	848.7375	511.9793	0.5883017	0.1587484	496.2002	3.547026	0	836.6442	500.2383	0.4458442	0.1978445	502.8894	3.288615	0	13	843	506						Frog_fixed.avi	0
24938	1497	848.6791	512.4412	0.5880478	0.1588116	495.9567	3.536913	0	838.9186	497.9724	0.4456237	0.1979786	502.8503	3.287876	0	13	844	505						Frog_fixed.avi	0
24955	1498	853.0911	511.3637	0.5878224	0.1588145	496.1872	3.562987	0	841.8185	494.3317	0.4453793	0.1980848	502.9045	3.290498	0	13	847	503						Frog_fixed.avi	0
24971	1499	853.4268	510.8695	0.5875188	0.1586759	495.9332	3.556957	0	840.5218	494.1883	0.4450805	0.1981062	502.78	3.284608	0	13	847	503						Frog_fixed.avi	0
24988	1500	858.5809	519.4164	0.5872307	0.158438	495.7712	3.541606	0	849.4985	491.9032	0.4447941	0.1980886	502.8776	3.268208	0	13	854	506						Frog_fixed.avi	0
25005	1501	861.8135	520.0508	0.5869106	0.158323	495.8427	3.549983	0	846.509	494.5532	0.4444393	0.1981066	502.9139	3.285683	0	13	854	507						Frog_fixed.avi	0
25021	1502	861.2842	514.8712	0.5865197	0.1583144	495.8578	3.53318	0	846.7307	495.1146	0.4440968	0.1982117	502.7509	3.273293	0	13	854	505						Frog_fixed.avi	0
25038	1503	856.1156	513.5388	0.5860862	0.1584904	495.868	3.557374	0	852.8112	493.1154	0.4437318	0.1983873	502.8681	3.294029	0	13	854	503						Frog_fixed.avi	0
25054	1504	865.4778	518.2097	0.5857074	0.1585184	495.6095	3.561738	0	855.7356	496.0647	0.443352	0.1985097	502.9159	3.292744	0	13	861	507						Frog_fixed.avi	0
25071	1505	862.3085	511.1224	0.5852355	0.1587591	495.7881	3.562457	0	858.8207	491.3193	0.4429347	0.1987273	502.9173	3.274671	0	13	861	501						Frog_fixed.avi	0
25088	1506	866.1407	509.0568	0.5847754	0.1588084	495.7721	3.567436	0	866.3238	491.508	0.4424969	0.1988726	502.9202	3.2916	0	13	866	500						Frog_fixed.avi	0
25104	1507	866.0147	508.4953	0.58429	0.158794	495.7874	3.577895	0	864.4183	488.3333	0.4420244	0.1989484	502.9358	3.308518	0	13	865	498						Frog_fixed.avi	0
25121	1508	872.1231	513.3859	0.5837954	0.1586718	495.7721	3.586321	0	867.3046	491.8091	0.4415429	0.1989808	502.9581	3.313094	0	13	870	503						Frog_fixed.avi	0
25138	1509	878.5215	513.7191	0.5833175	0.1585653	495.7718	3.576174	0	868.6878	487.4371	0.4411176	0.1990653	502.8619	3.317927	0	13	874	501						Frog_fixed.avi	0
25154	1510	883.5505	514.9136	0.582913	0.1584278	495.5958	3.588478	0	874.9965	492.0414	0.440687	0.1991931	502.8483	3.322733	0	13	879	503						Frog_fixed.avi	0
25171	1511	888.2805	515.6934	0.5825409	0.1583697	495.653	3.593177	0	875.9662	485.0143	0.4403041	0.1993996	502.9241	3.327868	0	13	882	500						Frog_fixed.avi	0
25188	1512	887.3641	510.5369	0.5821574	0.1583565	495.7943	3.599847	0	880.6277	491.278	0.4399662	0.1995659	503.014	3.334337	0	13	884	501						Frog_fixed.avi	0
25204	1513	891.7344	512.7946	0.5817485	0.1582912	495.785	3.617791	0	879.3987	490.485	0.4395855	0.1997333	503.0301	3.343375	0	13	886	502						Frog_fixed.avi	0
25221	1514	886.3099	508.4441	0.5813447	0.1581692	495.7587	3.614235	0	883.7597	487.256	0.4392582	0.1997756	502.8842	3.335664	0	13	885	498						Frog_fixed.avi	0
25238	1515	885.2399	506.9375	0.5810357	0.1580015	495.8906	3.611187	0	885.7639	491.7549	0.438994	0.1997715	503.0335	3.365219	0	13	886	499						Frog_fixed.avi	0
25254	1516	887.1444	509.3773	0.5807806	0.1576957	495.7777	3.622226	0	882.0562	488.2609	0.4387231	0.1997164	502.8701	3.364218	0	13	885	499						Frog_fixed.avi	0
25271	1517	886.1411	513.8652	0.5805669	0.1575029	495.6747	3.635994	0	884.6958	489.3982	0.4385224	0.1997103	503.011	3.352391	0	13	885	502						Frog_fixed.avi	0
25288	1518	885.4056	508.737	0.5803501	0.1573739	495.6685	3.62368	0	879.7742	492.3427	0.4383093	0.1997339	502.8636	3.372958	0	13	883	501						Frog_fixed.avi	0
25304	1519	887.6611	512.5121	0.5802329	0.1573298	495.6803	3.635697	0	881.1891	495.8038	0.4381409	0.1997654	502.9435	3.369148	0	13	884	504						Frog_fixed.avi	0
25321	1520	889.618	509.2383	0.5800877	0.1573231	495.5752	3.65092	0	883.9252	490.1388	0.4380278	0.1998441	502.8955	3.379833	0	13	887	500						Frog_fixed.avi	0
25338	1521	882.3848	509.4615	0.5799606	0.1573224	495.5169	3.664791	0	880.845	494.5323	0.4379288	0.1998618	502.6904	3.391387	0	13	882	502						Frog_fixed.avi	0
25354	1522	884.1869	503.6996	0.5799322	0.1572676	495.4566	3.657284	0	881.9715	493.4178	0.4378539	0.1998491	502.5844	3.407854	0	13	883	499						Frog_fixed.avi	0
25371	1523	887.0004	503.9316	0.5799314	0.1571478	495.3793	3.666316	0	880.6597	490.1745	0.4378353	0.1997461	502.4834	3.399224	0	13	884	497						Frog_fixed.avi	0
25388	1524	884.5161	504.8602	0.5799543	0.1569279	495.3339	3.679873	0	881.2402	487.4797	0.4378433	0.1995852	502.4544	3.404617	0	13	883	496						Frog_fixed.avi	0
25404	1525	888.5287	510.8171	0.580042	0.1566146	494.9712	3.689215	0	879.8732	491.7582	0.4378883	0.1993714	502.3258	3.4071	0	13	884	501						Frog_fixed.avi	0
25421	1526	887.9009	501.2728	0.580088	0.1564004	494.9395	3.689299	0	878.7803	489.2458	0.437935	0.1991437	502.2235	3.411479	0	13	883	495						Frog_fixed.avi	0
25438	1527	889.3759	508.9969	0.5801806	0.1560088	494.9241	3.696644	0	881.5872	490.4908	0.4379978	0.1988273	502.1474	3.399765	0	13	885	500						Frog_fixed.avi	0
25454	1528	886.82	503.4664	0.5802636	0.1557422	494.8667	3.713622	0	884.8986	491.8297	0.4380912	0.1985702	501.9639	3.427857	0	13	886	498						Frog_fixed.avi	0
25471	1529	890.9363	505.0325	0.5803747	0.1553697	494.8026	3.721343	0	881.0349	490.6382	0.4381441	0.1982751	501.8369	3.421388	0	13	886	498						Frog_fixed.avi	0
25488	1530	890.5239	504.4481	0.580492	0.1549431	494.511	3.719768	0	882.7619	488.2011	0.4382124	0.1979351	501.7854	3.412404	0	13	887	496						Frog_fixed.avi	0
25504	1531	889.3112	497.5502	0.5805809	0.1547095	494.3792	3.71047	0	884.4707	487.1932	0.4383221	0.1977509	501.69	3.42296	0	13	887	492						Frog_fixed.avi	0
25521	1532	884.3525	500.1713	0.5807208	0.154417	494.2048	3.712538	0	885.1984	494.1919	0.4384791	0.1974782	501.4507	3.430121	0	13	885	497						Frog_fixed.avi	0
25538	1533	891.724	503.4221	0.5809883	0.1541245	494.1301	3.719675	0	883.3486	489.4927	0.438619	0.1973004	501.2683	3.407577	0	13	888	496						Frog_fixed.avi	0
25554	1534	888.33	504.723	0.5812012	0.1539554	493.8102	3.726045	0	884.3864	491.5374	0.4388205	0.1971176	501.2527	3.415503	0	13	886	498						Frog_fixed.avi	0
25571	1535	890.9249	503.2141	0.5814813	0.1537393	493.9053	3.732975	0	886.2238	489.5724	0.4390478	0.1969924	501.0846	3.413818	0	13	889	496						Frog_fixed.avi	0
25588	1536	890.9466	505.3746	0.5817404	0.1535232	493.4982	3.724579	0	884.3305	493.3543	0.4392915	0.196789	500.7787	3.433012	0	13	888	499						Frog_fixed.avi	0
25604	1537	893.4293	503.3136	0.582055	0.1533285	493.3707	3.721863	0	884.5369	490.6174	0.4395301	0.1965844	500.7813	3.422083	0	13	889	497						Frog_fixed.avi	0
25621	1538	888.1808	504.3424	0.5822408	0.1532022	493.262	3.718925	0	888.0922	492.7755	0.4397355	0.196383	500.514	3.409217	0	13	888	499						Frog_fixed.avi	0
25637	1539	891.2576	504.0229	0.5824763	0.1529448	493.047	3.717896	0	885.8701	487.6809	0.4398815	0.1961481	500.4524	3.409697	0	13	889	496						Frog_fixed.avi	0
25654	1540	895.9856	502.252	0.5826923	0.1527066	492.8588	3.709468	0	881.4634	492.7074	0.4400392	0.1959355	500.3303	3.409638	0	13	889	497						Frog_fixed.avi	0
25671	1541	892.7269	507.0793	0.5828136	0.1525562	492.6389	3.717335	0	884.7776	494.9603	0.4401902	0.1956865	500.1645	3.416189	0	13	889	501						Frog_fixed.avi	0
25687	1542	888.46	505.5833	0.5829208	0.1525074	492.4811	3.723608	0	883.4442	492.5341	0.4402724	0.1955348	500.0625	3.419141	0	13	886	499						Frog_fixed.avi	0
25704	1543	889.6754	505.5092	0.583119	0.1524168	492.2823	3.717622	0	882.478	486.9188	0.440375	0.1954124	499.8372	3.411052	0	13	886	496						Frog_fixed.avi	0
25721	1544	893.671	509.244	0.5832793	0.152197	492.2964	3.722965	0	882.2744	491.4531	0.4405026	0.1951328	499.569	3.415096	0	13	888	500						Frog_fixed.avi	0
25737	1545	891.6369	507.5452	0.5834332	0.1518352	491.9753	3.730959	0	879.7216	493.1149	0.4405968	0.1946967	499.4325	3.413084	0	13	886	500						Frog_fixed.avi	0
25754	1546	891.6084	501.2881	0.583562	0.1514697	491.7607	3.737066	0	879.512	494.3297	0.4407294	0.194223	499.3167	3.426838	0	13	886	498						Frog_fixed.avi	0
25771	1547	891.4294	502.7775	0.583732	0.1509164	491.7194	3.717298	0	884.2069	489.5875	0.4408372	0.1937392	499.2822	3.41381	0	13	888	496						Frog_fixed.avi	0
25787	1548	891.7645	501.1593	0.5838573	0.1504351	491.6933	3.72338	0	886.9839	491.3143	0.4409458	0.1931565	499.0593	3.402546	0	13	889	496						Frog_fixed.avi	0
25804	1549	893.7827	495.8457	0.5839558	0.1499019	491.3897	3.709125	0	883.1765	489.8098	0.4409913	0.1926858	498.911	3.408239	0	13	888	493						Frog_fixed.avi	0
25821	1550	893.4236	502.6407	0.5839964	0.1492586	491.2437	3.726917	0	882.821	487.2696	0.4409853	0.1921284	498.807	3.417761	0	13	888	495						Frog_fixed.avi	0
25837	1551	899.2769	505.3556	0.5840164	0.1486716	490.9056	3.736049	0	879.7236	493.9276	0.4409287	0.1916004	498.5317	3.420987	0	13	890	500						Frog_fixed.avi	0
25854	1552	887.8002	503.3721	0.5838985	0.148283	490.8355	3.756256	0	882.1085	487.5494	0.4408558	0.1912328	498.2928	3.423185	0	13	885	495						Frog_fixed.avi	0
25871	1553	892.5128	506.7072	0.5838362	0.1478119	490.3408	3.725392	0	887.5546	491.6387	0.4407873	0.1909219	498.1426	3.399327	0	13	890	499						Frog_fixed.avi	0
25887	1554	892.1914	505.3971	0.5837231	0.1476486	490.4145	3.735647	0	888.6337	493.9505	0.4406818	0.1908481	497.9729	3.421596	0	13	890	500						Frog_fixed.avi	0
25904	1555	891.8329	508.7189	0.5836015	0.1476061	490.2045	3.750677	0	879.1712	502.0022	0.4404916	0.1908482	497.7643	3.412312	0	13	886	505						Frog_fixed.avi	0
25921	1556	890.5602	508.3687	0.5834588	0.1476031	489.8586	3.737032	0	884.9631	497.8419	0.4403872	0.1909143	497.6499	3.415955	0	13	888	503						Frog_fixed.avi	0
25937	1557	894.6887	507.4252	0.5833855	0.1475672	489.719	3.742546	0	880.4858	495.6719	0.4402596	0.1909331	497.3801	3.422483	0	13	888	502						Frog_fixed.avi	0
25954	1558	889.9572	505.829	0.5832962	0.1474663	489.7955	3.746818	0	881.7288	496.6358	0.4401476	0.190852	497.183	3.401998	0	13	886	501						Frog_fixed.avi	0
25971	1559	889.1343	510.4006	0.5832373	0.1472016	489.5999	3.755524	0	884.1454	491.7447	0.4400934	0.190717	497.0742	3.402512	0	13	887	501						Frog_fixed.avi	0
25987	1560	892.4719	506.8776	0.5832778	0.1468095	489.192	3.747481	0	886.0999	494.5913	0.4400612	0.1905033	496.9464	3.402614	0	13	889	501						Frog_fixed.avi	0
26004	1561	892.7057	504.943	0.5832766	0.1464534	489.0958	3.731318	0	885.9836	497.1801	0.4400454	0.1901726	496.7992	3.411225	0	13	889	501						Frog_fixed.avi	0
26021	1562	893.8833	504.5527	0.5833001	0.1461031	488.945	3.730467	0	886.678	493.089	0.4400173	0.1898798	496.6255	3.418774	0	13	890	499						Frog_fixed.avi	0
26037	1563	893.2507	509.1283	0.5833185	0.1459076	488.8468	3.745465	0	881.9238	490.3458	0.4400231	0.18972	496.5016	3.405071	0	13	888	500						Frog_fixed.avi	0
26054	1564	890.2657	500.0593	0.5833405	0.1457676	488.756	3.736044	0	883.1506	485.2343	0.4400321	0.189611	496.3881	3.386547	0	13	887	493						Frog_fixed.avi	0
26071	1565	889.1607	502.4281	0.5833516	0.1456055	488.6792	3.720495	0	876.4083	495.9622	0.4400114	0.189473	496.2033	3.391608	0	13	883	499						Frog_fixed.avi	0
26087	1566	895.553	508.2071	0.5833854	0.145418	488.3551	3.713997	0	879.7214	496.2652	0.4400068	0.1893478	495.9994	3.391177	0	13	888	502						Frog_fixed.avi	0
26104	1567	889.796	505.7263	0.5833206	0.1453141	488.3327	3.714302	0	881.0867	494.7194	0.4399717	0.1892774	495.938	3.381261	0	13	885	500						Frog_fixed.avi	0
26121	1568	891.3406	505.157	0.5832892	0.1452183	488.2337	3.718549	0	885.0027	494.5329	0.4399422	0.1892161	495.886	3.375213	0	13	888	500						Frog_fixed.avi	0
26137	1569	890.7791	501.8711	0.5832658	0.1451201	488.176	3.713872	0	881.9706	495.0693	0.4399007	0.1891248	495.8583	3.380454	0	13	886	498						Frog_fixed.avi	0
26154	1570	907.436	504.1387	0.5831597	0.1449256	488.1642	3.717664	0	900.3008	495.1313	0.439817	0.1890768	495.8459	3.384274	0	13	904	500						Frog_fixed.avi	0
26171	1571	911.0645	504.7781	0.5831866	0.1445968	487.8932	3.719655	0	895.7137	491.1336	0.4398006	0.1889041	495.7481	3.389581	0	13	903	498						Frog_fixed.avi	0
26187	1572	908.3539	500.8787	0.5831584	0.1443117	488.0294	3.709728	0	899.864	489.3119	0.439797	0.1885646	495.6489	3.372162	0	13	904	495						Frog_fixed.avi	0
26204	1573	904.7439	502.1322	0.5831572	0.1439754	487.9888	3.719808	0	897.5693	495.5745	0.4398211	0.1882498	495.6495	3.38397	0	13	901	499						Frog_fixed.avi	0
26220	1574	909.8486	503.9835	0.583193	0.1436465	487.869	3.699053	0	898.2859	489.8727	0.4398488	0.1880675	495.6104	3.360622	0	13	904	497						Frog_fixed.avi	0
26237	1575	904.2358	504.565	0.5832126	0.1434949	487.8489	3.710159	0	900.962	498.3817	0.4398875	0.187797	495.4528	3.374523	0	13	903	501						Frog_fixed.avi	0
26254	1576	907.0585	498.6134	0.5832525	0.1432861	487.7435	3.689615	0	896.8161	489.7734	0.4399334	0.1876862	495.4715	3.384377	0	13	902	494						Frog_fixed.avi	0
26270	1577	907.0478	502.0431	0.5833215	0.143144	487.5083	3.697563	0	897.9784	497.7422	0.4399789	0.1875766	495.4075	3.375669	0	13	903	500						Frog_fixed.avi	0
26287	1578	903.4131	504.0648	0.5833756	0.1431069	487.4454	3.694757	0	894.2737	492.8987	0.4400321	0.1874979	495.3009	3.379455	0	13	899	498						Frog_fixed.avi	0
26304	1579	903.6748	506.706	0.5834842	0.1429921	487.1413	3.684806	0	894.5264	492.7669	0.4401325	0.1874843	495.0973	3.370692	0	13	899	500						Frog_fixed.avi	0
26320	1580	902.8671	503.3206	0.5835568	0.1429393	487.0914	3.676965	0	895.0927	487.9925	0.4401942	0.1873749	495.0228	3.359336	0	13	899	496						Frog_fixed.avi	0
26337	1581	906.8802	503.2201	0.5836915	0.1428297	487.1017	3.651696	0	894.2042	487.9121	0.4402884	0.1872741	494.9688	3.343965	0	13	901	496						Frog_fixed.avi	0
26354	1582	906.6818	505.2065	0.5837874	0.1427802	487.1764	3.65191	0	895.0065	491.3719	0.4403926	0.1871278	494.9557	3.337938	0	13	901	498						Frog_fixed.avi	0
26370	1583	904.5664	506.6433	0.5838671	0.1427246	487.1053	3.653884	0	897.2735	493.4325	0.440513	0.1870573	494.853	3.341795	0	13	901	500						Frog_fixed.avi	0
26387	1584	900.3447	500.2051	0.5839313	0.1426724	487.046	3.636082	0	900.7966	494.3739	0.4406138	0.1869087	494.8998	3.353381	0	13	901	497						Frog_fixed.avi	0
26404	1585	902.6252	508.5503	0.584045	0.1424926	486.7995	3.658174	0	897.3414	499.1269	0.4406849	0.186784	494.8764	3.338964	0	13	900	504						Frog_fixed.avi	0
26420	1586	907.4457	504.0043	0.5841168	0.1423613	486.7791	3.62631	0	896.1254	491.2724	0.4407819	0.1866402	494.7723	3.329488	0	13	902	498						Frog_fixed.avi	0
26437	1587	906.7987	501.2804	0.5842107	0.1422737	486.9135	3.626907	0	899.5587	493.6517	0.4408918	0.1865375	494.8011	3.324971	0	13	903	497						Frog_fixed.avi	0
26454	1588	909.9774	508.8401	0.5843024	0.1420672	486.8721	3.625396	0	905.2124	494.5315	0.44104	0.1864862	494.7583	3.34479	0	13	908	502						Frog_fixed.avi	0
26470	1589	912.7123	506.2059	0.5843614	0.142035	486.8957	3.634774	0	908.8229	491.0131	0.4411125	0.1864592	494.7913	3.345452	0	13	911	499						Frog_fixed.avi	0
26487	1590	915.701	507.7516	0.5844383	0.1420016	486.6796	3.629377	0	903.79	492.2177	0.4411585	0.1864473	494.7926	3.332994	0	13	910	500						Frog_fixed.avi	0
26504	1591	912.3528	505.2825	0.5844769	0.1418861	486.6554	3.630511	0	903.6343	489.25	0.4412224	0.1862804	494.7621	3.349685	0	13	908	497						Frog_fixed.avi	0
26520	1592	908.7379	505.0513	0.5845278	0.1415873	486.6794	3.639382	0	902.2974	498.5306	0.4412772	0.1860158	494.7496	3.328756	0	13	906	502						Frog_fixed.avi	0
26537	1593	910.731	507.7654	0.5846447	0.1412129	486.7735	3.632144	0	903.8995	493.2123	0.4413784	0.1857295	494.8592	3.343022	0	13	907	500						Frog_fixed.avi	0
26554	1594	912.8563	503.3584	0.5847856	0.1409359	486.9673	3.643845	0	903.4117	488.6707	0.4415455	0.1855374	494.8636	3.368497	0	13	908	496						Frog_fixed.avi	0
26570	1595	907.4767	502.5449	0.5848963	0.1407449	487.0429	3.678512	0	903.7411	500.919	0.4416682	0.1852329	494.856	3.377481	0	13	906	502						Frog_fixed.avi	0
26587	1596	913.9564	510.6419	0.5851121	0.1405242	486.8952	3.664193	0	906.3459	494.631	0.4418146	0.1851563	494.9448	3.382387	0	13	910	503						Frog_fixed.avi	0
26604	1597	913.5242	505.6266	0.5852711	0.1404552	487.111	3.666773	0	906.6544	491.3575	0.4420117	0.1850547	494.9747	3.388022	0	13	910	498						Frog_fixed.avi	0
26620	1598	909.0331	503.6857	0.5853764	0.1404122	487.144	3.695108	0	902.915	492.8579	0.4421234	0.1850712	495.0562	3.408664	0	13	906	498						Frog_fixed.avi	0
26637	1599	910.5912	496.6519	0.5855098	0.1403791	487.0353	3.692752	0	905.2723	490.8601	0.4422407	0.185064	495.1296	3.425505	0	13	908	494						Frog_fixed.avi	0
26654	1600	917.6401	506.7613	0.5856186	0.1403928	487.26	3.723699	0	907.5784	484.2541	0.4423389	0.185182	495.318	3.449249	0	13	913	496						Frog_fixed.avi	0
26670	1601	917.9413	504.4324	0.5856495	0.1404839	487.3627	3.729241	0	905.6031	490.9901	0.4423789	0.1852995	495.3945	3.467697	0	13	912	498						Frog_fixed.avi	0
26687	1602	911.3401	498.6263	0.58561	0.1408037	487.6614	3.749533	0	907.5122	490.7408	0.4424007	0.1855219	495.4464	3.464209	0	13	909	495						Frog_fixed.avi	0
26704	1603	909.418	492.138	0.5856055	0.1410671	487.7749	3.75342	0	905.3254	491.5731	0.4424124	0.185833	495.5202	3.475853	0	13	907	492						Frog_fixed.avi	0
26720	1604	915.694	505.153	0.5856484	0.1412575	487.5444	3.770624	0	908.1783	490.0988	0.4424198	0.1861158	495.552	3.503868	0	13	912	498						Frog_fixed.avi	0
26737	1605	913.4131	503.5818	0.5855541	0.1416279	487.8885	3.799845	0	907.6902	495.1378	0.4423831	0.1863727	495.5864	3.509547	0	13	911	499						Frog_fixed.avi	0
26753	1606	915.6845	492.2827	0.5854783	0.1418439	487.8481	3.787799	0	908.4107	498.7812	0.4423369	0.1865826	495.6365	3.520135	0	13	912	496						Frog_fixed.avi	0
26770	1607	911.8947	494.2327	0.5853359	0.1419052	487.7466	3.795025	0	912.7557	491.3753	0.4422481	0.1866729	495.7559	3.533537	0	13	912	493						Frog_fixed.avi	0
26787	1608	915.3898	494.3211	0.5852284	0.1419121	487.7449	3.807309	0	910.5145	489.1684	0.4421332	0.1867206	495.6756	3.538797	0	13	913	492						Frog_fixed.avi	0
26803	1609	916.5881	497.3098	0.5850825	0.1418893	488.0263	3.824227	0	911.0969	493.5536	0.4419786	0.1867737	495.7618	3.562125	0	13	914	495						Frog_fixed.avi	0
26820	1610	917.3841	492.9999	0.5849579	0.1418242	487.9931	3.834334	0	911.7521	490.4785	0.4419068	0.1867864	495.8125	3.555943	0	13	915	492						Frog_fixed.avi	0
26837	1611	912.9243	492.3311	0.5848527	0.1416914	487.8878	3.84989	0	911.5759	488.8439	0.4418396	0.1867811	495.9265	3.576677	0	13	912	491						Frog_fixed.avi	0
26853	1612	909.0972	494.7213	0.584796	0.1416305	488.0472	3.860055	0	913.6725	487.1	0.4418333	0.186774	495.9411	3.572509	0	13	911	491						Frog_fixed.avi	0
26870	1613	906.8635	494.172	0.584832	0.1415514	488.0804	3.85496	0	909.6597	490.4783	0.4418522	0.1867468	495.9581	3.5829	0	13	908	492						Frog_fixed.avi	0
26887	1614	912.2546	491.0608	0.5849553	0.1414899	488.1119	3.874681	0	910.2642	484.4796	0.4419128	0.1867266	495.8458	3.584236	0	13	911	488						Frog_fixed.avi	0
26903	1615	910.642	488.2754	0.5850031	0.1414628	488.1697	3.873752	0	906.352	488.4949	0.4419519	0.1867109	495.8298	3.590883	0	13	908	488						Frog_fixed.avi	0
26920	1616	913.1552	496.6225	0.5850005	0.1413093	488.0865	3.888407	0	911.2267	485.3141	0.4419305	0.1866792	495.8484	3.599088	0	13	912	491						Frog_fixed.avi	0
26937	1617	911.7896	497.2147	0.5848792	0.1412271	487.8893	3.891769	0	911.4539	484.724	0.4418603	0.1866292	495.9215	3.593863	0	13	912	491						Frog_fixed.avi	0
26953	1618	912.1035	489.4443	0.5847464	0.1411716	487.922	3.8935	0	912.7448	484.9389	0.4417725	0.1865462	495.8943	3.613577	0	13	912	487						Frog_fixed.avi	0
26970	1619	913.8425	491.4918	0.5846174	0.1411506	488.1203	3.905391	0	913.5646	484.7161	0.441608	0.1865799	495.9755	3.598081	0	13	914	488						Frog_fixed.avi	0
26987	1620	914.4886	491.6159	0.5844973	0.1411514	488.1082	3.909176	0	910.1804	483.7057	0.4415093	0.1867045	495.8897	3.614619	0	13	912	488						Frog_fixed.avi	0
27003	1621	913.8904	495.9175	0.5843886	0.1411884	487.9103	3.905596	0	909.7155	486.425	0.4414553	0.1868576	495.8574	3.628817	0	13	912	491						Frog_fixed.avi	0
27020	1622	913.4738	494.6946	0.5843612	0.1412449	487.818	3.919155	0	910.645	482.6435	0.4414327	0.1869829	495.8483	3.603793	0	13	912	489						Frog_fixed.avi	0
27037	1623	912.2849	494.39	0.5843651	0.1412382	487.7758	3.9085	0	910.2837	486.4666	0.4414289	0.1871118	495.806	3.618547	0	13	911	490						Frog_fixed.avi	0
27053	1624	911.5457	493.2082	0.5843642	0.1412004	487.7961	3.918689	0	910.2368	484.2482	0.441425	0.1871231	495.8146	3.639138	0	13	911	489						Frog_fixed.avi	0
27070	1625	911.7339	495.863	0.5843439	0.1411466	487.7575	3.936295	0	911.8217	486.4497	0.441413	0.1870289	495.8001	3.627958	0	13	912	491						Frog_fixed.avi	0
27087	1626	908.6631	491.8596	0.5843206	0.1411036	487.7664	3.939481	0	913.1112	489.2119	0.4413997	0.1869874	495.7852	3.616437	0	13	911	491						Frog_fixed.avi	0
27103	1627	912.0582	488.923	0.5843086	0.1410917	487.7596	3.925828	0	909.421	487.9523	0.4413859	0.1869962	495.8308	3.647217	0	13	911	488						Frog_fixed.avi	0
27120	1628	909.264	492.1627	0.5843189	0.141138	487.7543	3.952756	0	908.3951	493.7812	0.4413931	0.1870207	495.8243	3.640549	0	13	909	493						Frog_fixed.avi	0
27137	1629	908.9984	497.5063	0.5843812	0.1412408	487.7824	3.954482	0	910.3674	486.5062	0.4414296	0.1871737	495.8298	3.643572	0	13	910	492						Frog_fixed.avi	0
27153	1630	910.1743	489.7633	0.5844979	0.1415038	488.0697	3.961607	0	906.3322	485.3066	0.4414912	0.1873714	495.8287	3.64996	0	13	908	488						Frog_fixed.avi	0
27170	1631	908.2684	491.946	0.5845839	0.141664	488.1227	3.975394	0	909.4839	481.6511	0.4415852	0.1875619	495.9495	3.659437	0	13	909	487						Frog_fixed.avi	0
27187	1632	909.6985	473.2101	0.584618	0.1416776	488.1585	3.9947	0	919.7902	471.2051	0.4417502	0.1875622	495.9711	3.685727	0	13	915	472						Frog_fixed.avi	0
27203	1633	909.5624	478.855	0.5846397	0.1417308	488.2069	4.005631	0	918.2521	468.7715	0.4418083	0.1875762	496.0174	3.685606	0	13	914	474						Frog_fixed.avi	0
27220	1634	907.5408	480.3976	0.5846841	0.1417204	488.2185	4.007424	0	917.4592	469.3608	0.4418309	0.1875431	496.0447	3.706721	0	13	912	475						Frog_fixed.avi	0
27237	1635	907.5985	477.3094	0.5847213	0.1416417	488.2657	4.013076	0	914.5914	469.3577	0.4418509	0.1874599	496.0844	3.701171	0	13	911	473						Frog_fixed.avi	0
27253	1636	907.3252	474.9322	0.5847655	0.1416279	488.3031	4.023656	0	913.9006	471.2024	0.4418865	0.187379	496.1144	3.712635	0	13	911	473						Frog_fixed.avi	0
27270	1637	908.9342	473.3683	0.5848938	0.1416242	488.4944	4.029613	0	914.9338	471.9778	0.4419832	0.1873541	496.1849	3.722426	0	13	912	473						Frog_fixed.avi	0
27287	1638	910.96	479.4164	0.5850096	0.1415798	488.3926	4.03367	0	916.4491	473.708	0.4420882	0.1873422	496.3212	3.737933	0	13	914	477						Frog_fixed.avi	0
27303	1639	909.5926	480.4117	0.5851055	0.1415672	488.3969	4.055546	0	913.5847	469.0379	0.4421875	0.1873291	496.3116	3.750193	0	13	912	475						Frog_fixed.avi	0
27320	1640	913.6188	486.9883	0.5853021	0.1414178	488.0844	4.053739	0	916.329	469.1414	0.4423451	0.1873003	496.1938	3.759064	0	13	915	478						Frog_fixed.avi	0
27336	1641	905.5299	480.5562	0.585447	0.1414475	488.5186	4.05725	0	917.702	469.4191	0.4425193	0.1872868	496.2827	3.785605	0	13	912	475						Frog_fixed.avi	0
27353	1642	904.6836	480.6596	0.5855759	0.1414617	488.4426	4.06869	0	917.1948	473.829	0.4426286	0.1872659	496.3277	3.784807	0	13	911	477						Frog_fixed.avi	0
27370	1643	910.5381	484.1382	0.5856957	0.1413655	488.2021	4.082654	0	913.3502	469.4198	0.4426916	0.1872297	496.2874	3.783305	0	13	912	477						Frog_fixed.avi	0
27386	1644	913.8986	485.7038	0.5857264	0.1413949	488.1885	4.080342	0	916.598	469.9595	0.4427606	0.187189	496.1572	3.791039	0	13	915	478						Frog_fixed.avi	0
27403	1645	913.0649	484.517	0.5857266	0.1414181	488.2103	4.088178	0	916.3923	473.1962	0.4427685	0.1871139	496.168	3.794931	0	13	915	479						Frog_fixed.avi	0
27420	1646	913.6923	487.7268	0.5857111	0.1414528	488.1975	4.090507	0	918.9615	478.4012	0.4427741	0.1870685	496.1974	3.803837	0	13	916	483						Frog_fixed.avi	0
27436	1647	913.946	484.6928	0.5857177	0.1414714	488.1641	4.084265	0	915.4979	472.5225	0.4427917	0.1871797	496.2376	3.802604	0	13	915	479						Frog_fixed.avi	0
27453	1648	910.4994	484.001	0.585751	0.1414776	488.2292	4.108458	0	916.5361	466.359	0.4428406	0.1871924	496.2793	3.809654	0	13	914	475						Frog_fixed.avi	0
27470	1649	912.4114	480.6032	0.5858584	0.1415384	488.5578	4.111368	0	919.9877	468.0641	0.4429681	0.1872359	496.3778	3.81079	0	13	916	474						Frog_fixed.avi	0
27486	1650	906.468	477.7232	0.585953	0.1416013	488.5984	4.099172	0	918.0884	474.3079	0.4430911	0.1871734	496.4113	3.816318	0	13	912	476						Frog_fixed.avi	0
27503	1651	915.2035	486.5533	0.5861477	0.141517	488.2153	4.107226	0	912.6981	468.3893	0.4432038	0.1872051	496.4139	3.816899	0	13	914	477						Frog_fixed.avi	0
27520	1652	908.3267	481.281	0.5862589	0.1416554	488.5551	4.09174	0	914.7416	466.6562	0.443372	0.1871782	496.4398	3.824045	0	13	912	474						Frog_fixed.avi	0
27536	1653	913.3289	483.0797	0.5864611	0.1416833	488.4344	4.098408	0	918.0609	475.1881	0.4435492	0.1870104	496.4359	3.835866	0	13	916	479						Frog_fixed.avi	0
27553	1654	908.9355	482.1662	0.5865625	0.1417476	488.4142	4.096859	0	914.2427	474.3427	0.4436564	0.1869283	496.4492	3.81738	0	13	912	478						Frog_fixed.avi	0
27570	1655	905.1071	483.1856	0.5866935	0.1417531	488.4709	4.097075	0	916.0618	470.4187	0.4437859	0.186816	496.3089	3.795806	0	13	911	477						Frog_fixed.avi	0
27586	1656	911.5278	485.0871	0.5868936	0.1416638	488.4136	4.100497	0	916.3677	474.9256	0.4439016	0.1865761	496.4424	3.816003	0	13	914	480						Frog_fixed.avi	0
27603	1657	907.5222	480.0427	0.5870163	0.1415672	488.4436	4.089777	0	916.1877	469.6319	0.4440523	0.1863229	496.4198	3.804244	0	13	912	475						Frog_fixed.avi	0
27620	1658	907.269	483.5659	0.5872256	0.1413599	488.4695	4.101911	0	916.033	468.7157	0.4442329	0.1860559	496.2478	3.796145	0	13	912	476						Frog_fixed.avi	0
27636	1659	909.1578	481.5374	0.5874708	0.1411732	488.3653	4.088414	0	914.8323	473.8597	0.4444399	0.1857896	496.3329	3.800146	0	13	912	478						Frog_fixed.avi	0
27653	1660	906.3209	482.6422	0.5876873	0.1411054	488.4227	4.094509	0	911.1029	472.969	0.4446112	0.1856709	496.3139	3.786528	0	13	909	478						Frog_fixed.avi	0
27670	1661	908.8036	480.7304	0.587928	0.1410902	488.364	4.07698	0	910.9435	480.1304	0.4448248	0.1854425	496.0901	3.775114	0	13	910	480						Frog_fixed.avi	0
27686	1662	905.362	481.0174	0.5880458	0.1411524	488.3186	4.060945	0	913.575	472.6396	0.4449791	0.1855172	496.2851	3.776142	0	13	909	477						Frog_fixed.avi	0
27703	1663	909.3283	489.6064	0.5882198	0.1412092	488.2267	4.067689	0	915.9427	474.0994	0.4451	0.1854986	496.1566	3.760437	0	13	913	482						Frog_fixed.avi	0
27720	1664	910.5702	491.2007	0.5883104	0.1412689	488.3087	4.041739	0	913.8644	475.9371	0.4451514	0.1854081	496.1798	3.752169	0	13	912	484						Frog_fixed.avi	0
27736	1665	909.5721	493.1439	0.5883484	0.1413179	488.325	4.042994	0	910.9045	476.2056	0.4451934	0.185347	496.1885	3.727885	0	13	910	485						Frog_fixed.avi	0
27753	1666	904.0487	492.0266	0.5883488	0.1414552	488.5133	4.036788	0	909.0719	474.1101	0.4452337	0.1852969	496.2151	3.714176	0	13	907	483						Frog_fixed.avi	0
27769	1667	906.1225	486.8692	0.5884317	0.1415654	488.3714	4.025938	0	908.7299	475.8747	0.4453161	0.1852508	496.2	3.707604	0	13	907	481						Frog_fixed.avi	0
27786	1668	905.9558	488.8849	0.5885221	0.1416374	488.3779	3.992585	0	908.3635	470.2527	0.4454461	0.1852481	496.37	3.677509	0	13	907	480						Frog_fixed.avi	0
27803	1669	908.5947	485.2406	0.5887026	0.1416837	488.5729	3.984362	0	907.8149	472.4558	0.4455662	0.1852098	496.4197	3.654758	0	13	908	479						Frog_fixed.avi	0
27819	1670	908.0901	488.9435	0.58885	0.1417124	488.4122	3.973167	0	905.1853	476.8064	0.4457113	0.1852016	496.2919	3.646998	0	13	907	483						Frog_fixed.avi	0
27836	1671	903.6736	490.3416	0.5889466	0.1417539	488.4128	3.952801	0	905.9392	471.2513	0.4458441	0.1851759	496.3452	3.645826	0	13	905	481						Frog_fixed.avi	0
27853	1672	902.5656	485.1361	0.5890332	0.1418339	488.4323	3.948355	0	909.1943	468.7461	0.4459523	0.1851352	496.4184	3.628145	0	13	906	477						Frog_fixed.avi	0
27869	1673	908.1853	487.7143	0.5891182	0.1418562	488.5438	3.929402	0	905.7811	472.3439	0.4459988	0.1851194	496.4911	3.632141	0	13	907	480						Frog_fixed.avi	0
27886	1674	908.4406	483.411	0.5891446	0.1418579	488.63	3.928168	0	904.1489	469.7724	0.4460182	0.1850685	496.5128	3.61194	0	13	906	477						Frog_fixed.avi	0
27903	1675	905.1438	487.4759	0.5891236	0.1417642	488.6169	3.899217	0	903.0704	475.3518	0.4460124	0.1849476	496.5044	3.60188	0	13	904	481						Frog_fixed.avi	0
27919	1676	904.7925	486.4676	0.5891025	0.1416911	488.6435	3.898466	0	901.4987	476.4933	0.4460163	0.1847639	496.5136	3.602735	0	13	903	481						Frog_fixed.avi	0
27936	1677	911.1749	496.8464	0.5890986	0.1414068	488.3845	3.900177	0	903.998	472.3073	0.4460124	0.1845811	496.5918	3.592925	0	13	908	485						Frog_fixed.avi	0
27953	1678	905.9865	490.4166	0.5890526	0.1412193	488.5246	3.902451	0	903.6968	475.1612	0.4460075	0.1843901	496.6315	3.591157	0	13	905	483						Frog_fixed.avi	0
27969	1679	903.9218	487.0069	0.5890293	0.1410296	488.5729	3.895206	0	903.9031	467.9068	0.4459938	0.184211	496.6363	3.587097	0	13	904	477						Frog_fixed.avi	0
27986	1680	905.5609	486.4283	0.5889756	0.1407512	488.5882	3.899099	0	900.8665	472.7851	0.4459532	0.1839325	496.6547	3.573686	0	13	903	480						Frog_fixed.avi	0
28003	1681	910.5387	493.7852	0.5889168	0.1404148	488.5105	3.894321	0	905.697	468.6451	0.4458808	0.183741	496.6559	3.575857	0	13	908	481						Frog_fixed.avi	0
28019	1682	913.0527	486.6971	0.5888144	0.1402555	488.562	3.896953	0	902.7341	463.752	0.4457254	0.1836014	496.4965	3.600236	0	13	908	475						Frog_fixed.avi	0
28036	1683	902.8089	486.2421	0.588557	0.140064	488.5486	3.898048	0	899.1631	471.0768	0.4455359	0.1834673	496.5708	3.578763	0	13	901	479						Frog_fixed.avi	0
28053	1684	908.2839	486.3293	0.5883728	0.139904	488.4687	3.880512	0	901.4712	469.303	0.4453122	0.1833527	496.4619	3.591513	0	13	905	478						Frog_fixed.avi	0
28069	1685	906.4212	488.024	0.5881081	0.139741	488.1921	3.877187	0	899.443	469.364	0.4450413	0.1832758	496.4435	3.595189	0	13	903	479						Frog_fixed.avi	0
28086	1686	912.0901	490.9601	0.5878826	0.1395258	488.2611	3.894194	0	899.5576	469.3511	0.4447603	0.1831491	496.2175	3.585637	0	13	906	480						Frog_fixed.avi	0
28103	1687	901.0255	485.5058	0.5875838	0.1391965	488.2198	3.889187	0	900.1259	471.3486	0.4444979	0.1828464	496.1931	3.596584	0	13	901	478						Frog_fixed.avi	0
28119	1688	907.814	489.0353	0.5874097	0.1387442	488.0511	3.888569	0	898.5583	469.3012	0.4442339	0.1825235	496.0113	3.592674	0	13	903	479						Frog_fixed.avi	0
28136	1689	903.6398	489.5685	0.5871431	0.1383937	487.9109	3.892283	0	900.7657	471.4872	0.4439777	0.1821552	495.873	3.592957	0	13	902	481						Frog_fixed.avi	0
28153	1690	890.6582	506.0233	0.5871126	0.138038	487.5883	3.88874	0	882.0706	479.3576	0.4438752	0.1819429	495.6263	3.594988	0	14	886	493						Frog_fixed.avi	0
28169	1691	883.6505	520.5507	0.5869093	0.1380651	487.2884	3.885992	0	873.754	503.8627	0.4437579	0.1819021	495.3196	3.58977	0	14	879	512						Frog_fixed.avi	0
28186	1692	881.1115	520.4305	0.5867267	0.1378494	487.3176	3.904252	0	875.5001	505.2531	0.4434882	0.1817247	495.1039	3.59054	0	14	878	513						Frog_fixed.avi	0
28203	1693	877.72	520.6895	0.5864661	0.1376115	487.1553	3.894835	0	873.9061	504.3456	0.4432016	0.1816043	494.9653	3.603773	0	14	876	513						Frog_fixed.avi	0
28219	1694	886.5925	523.2524	0.5863057	0.1373145	486.878	3.896868	0	871.6273	501.1748	0.4428873	0.1815333	494.836	3.602407	0	14	879	512						Frog_fixed.avi	0
28236	1695	882.1494	519.6182	0.5859727	0.1371099	486.6786	3.889205	0	876.395	504.6317	0.4426073	0.1812969	494.5791	3.600556	0	14	879	512						Frog_fixed.avi	0
28252	1696	881.7785	519.5044	0.5856826	0.1369014	486.6723	3.896782	0	872.709	505.9919	0.4422496	0.1811803	494.4588	3.600149	0	14	877	513						Frog_fixed.avi	0
28269	1697	880.8394	517.4218	0.5853987	0.1366571	486.6052	3.902336	0	870.4205	502.4527	0.4419405	0.1810655	494.1794	3.622095	0	14	876	510						Frog_fixed.avi	0
28286	1698	878.8004	518.4417	0.5851153	0.1363271	486.2096	3.906729	0	871.6865	503.6896	0.4416511	0.1808671	494.1435	3.621269	0	14	875	511						Frog_fixed.avi	0
28302	1699	882.4387	518.8962	0.58492	0.1360236	486.1662	3.911724	0	874.7366	504.3146	0.4413865	0.1806044	493.9157	3.617355	0	14	879	512						Frog_fixed.avi	0
28319	1700	884.2917	529.0856	0.5846915	0.13565	485.7697	3.923735	0	869.4841	500.0364	0.4411026	0.1803865	493.751	3.614879	0	14	877	515						Frog_fixed.avi	0
28336	1701	882.7061	516.807	0.5844831	0.1354957	485.9104	3.904308	0	871.9543	501.9519	0.4409003	0.1801673	493.6872	3.62091	0	14	877	509						Frog_fixed.avi	0
28352	1702	878.2813	519.714	0.5842658	0.1352402	485.624	3.914413	0	865.3505	504.5047	0.4406431	0.1800247	493.5169	3.642897	0	14	872	512						Frog_fixed.avi	0
28369	1703	878.7471	515.1464	0.5841045	0.1350064	485.677	3.937891	0	869.1519	501.4698	0.4404798	0.1798338	493.3865	3.633847	0	14	874	508						Frog_fixed.avi	0
28386	1704	877.5137	520.7609	0.5839317	0.1347603	485.403	3.941609	0	869.8801	500.7519	0.4403131	0.1796646	493.2534	3.615106	0	14	874	511						Frog_fixed.avi	0
28402	1705	877.8666	515.1349	0.5838466	0.1345912	485.3007	3.938228	0	869.3699	500.3492	0.4402053	0.1795055	493.0525	3.611433	0	14	874	508						Frog_fixed.avi	0
28419	1706	875.6353	514.4504	0.5838079	0.1343191	485.2409	3.946798	0	873.0047	500.6195	0.4401494	0.1793077	492.9398	3.620656	0	14	874	508						Frog_fixed.avi	0
28436	1707	877.5165	519.5895	0.5838118	0.1339255	485.1045	3.942599	0	867.9672	493.5782	0.4400865	0.1790881	493.0167	3.610315	0	14	873	507						Frog_fixed.avi	0
28452	1708	872.7788	517.7498	0.5837955	0.1335949	485.0787	3.932153	0	869.5047	500.435	0.4401049	0.1786328	492.7662	3.621019	0	14	871	509						Frog_fixed.avi	0
28469	1709	875.4603	519.2363	0.5838361	0.1332054	484.8603	3.9211	0	865.6089	497.4433	0.4400348	0.1783591	492.7924	3.609468	0	14	871	508						Frog_fixed.avi	0
28486	1710	871.0968	518.2717	0.5838095	0.132891	484.9343	3.928101	0	866.4724	501.2655	0.4400646	0.1779767	492.5582	3.603503	0	14	869	510						Frog_fixed.avi	0
28502	1711	865.9431	517.5834	0.583836	0.1326296	484.9261	3.905677	0	860.8726	499.4873	0.440092	0.1776308	492.4787	3.587274	0	14	863	509						Frog_fixed.avi	0
28519	1712	869.9773	522.4518	0.5839358	0.1323106	484.586	3.905874	0	857.5642	502.4361	0.4401278	0.1773539	492.4466	3.575221	0	14	864	512						Frog_fixed.avi	0
28536	1713	853.3057	505.7512	0.5840468	0.1320307	484.6085	3.889147	0	848.556	487.3733	0.4402948	0.1769058	492.4557	3.573356	0	14	851	497						Frog_fixed.avi	0
28552	1714	858.7057	496.1674	0.5842438	0.1316608	484.55	3.88042	0	848.2874	477.5466	0.4405292	0.1764819	492.2575	3.56356	0	14	853	487						Frog_fixed.avi	0
28569	1715	858.9568	496.6524	0.5843676	0.1314466	484.5444	3.861732	0	847.6151	474.1794	0.4406725	0.1761818	492.2831	3.53962	0	14	853	485						Frog_fixed.avi	0
28586	1716	854.2845	488.4759	0.5844783	0.1311429	484.4638	3.845042	0	846.3535	477.5548	0.4407558	0.1759492	492.2777	3.532156	0	14	850	483						Frog_fixed.avi	0
28602	1717	852.6666	496.3983	0.5846187	0.130779	484.2453	3.830355	0	843.9428	476.3221	0.4408444	0.1755002	492.2336	3.511851	0	14	848	486						Frog_fixed.avi	0
28619	1718	850.8265	498.0598	0.5847424	0.1304176	484.5916	3.820502	0	840.5743	475.6552	0.4409527	0.1751805	492.0449	3.513962	0	14	846	487						Frog_fixed.avi	0
28636	1719	846.5835	495.2963	0.5848425	0.1301912	484.5121	3.799959	0	837.0218	476.5077	0.4410382	0.1749079	492.0576	3.492828	0	14	842	486						Frog_fixed.avi	0
28652	1720	852.2098	498.9987	0.5850339	0.1300159	484.1049	3.773317	0	844.0277	477.9847	0.4412029	0.1746941	492.1715	3.464185	0	14	848	488						Frog_fixed.avi	0
28669	1721	850.0226	504.5149	0.5852734	0.1299679	484.1973	3.76561	0	835.3983	485.0826	0.4413534	0.1745085	492.1129	3.458148	0	14	843	495						Frog_fixed.avi	0
28686	1722	844.762	499.5147	0.5855128	0.1300376	484.0742	3.752199	0	837.5617	486.6187	0.4416147	0.1744269	492.0242	3.447501	0	14	841	493						Frog_fixed.avi	0
28702	1723	842.0044	500.3789	0.5857992	0.1301593	484.4221	3.752501	0	828.537	482.4655	0.4418587	0.1743406	492.0668	3.436384	0	14	835	491						Frog_fixed.avi	0
28719	1724	840.2935	503.9363	0.5861358	0.1301198	484.3385	3.728996	0	837.564	486.0515	0.4421793	0.1741503	492.0642	3.421219	0	14	839	495						Frog_fixed.avi	0
28736	1725	845.0544	511.4116	0.5864801	0.1300329	484.0259	3.722593	0	830.8672	487.0095	0.4424362	0.173916	491.9235	3.414863	0	14	838	499						Frog_fixed.avi	0
28752	1726	844.6927	505.12	0.5867826	0.1299254	484.2375	3.71435	0	831.5693	487.1344	0.4426972	0.1736868	492.0722	3.405705	0	14	838	496						Frog_fixed.avi	0
28769	1727	839.4666	504.2889	0.5869622	0.129848	484.2837	3.695318	0	830.8156	483.0409	0.4429117	0.1734707	491.9503	3.414896	0	14	835	494						Frog_fixed.avi	0
28786	1728	843.4537	506.6846	0.5872253	0.1295837	484.3174	3.693382	0	831.0981	490.037	0.4431007	0.1730593	492.0121	3.389838	0	14	837	498						Frog_fixed.avi	0
28802	1729	840.7703	502.9764	0.5873257	0.12933	484.3796	3.672422	0	831.8793	485.2986	0.4432296	0.1727347	492.1386	3.397168	0	14	836	494						Frog_fixed.avi	0
28819	1730	840.1989	506.9085	0.5873937	0.1289818	484.339	3.67429	0	832.7103	483.3464	0.4433478	0.1722853	492.0073	3.361069	0	14	836	495						Frog_fixed.avi	0
28835	1731	842.9101	501.3651	0.5874163	0.1287288	484.4194	3.659877	0	835.8059	488.308	0.4433861	0.1720346	492.0547	3.358161	0	14	839	495						Frog_fixed.avi	0
28852	1732	847.1516	504.2524	0.5874563	0.1284507	484.2457	3.645021	0	836.7089	490.7312	0.4434148	0.1718944	492.1468	3.352573	0	14	842	497						Frog_fixed.avi	0
28869	1733	846.2552	509.829	0.5874001	0.1282653	484.4474	3.6385	0	836.1493	479.2235	0.4434281	0.1718191	492.2047	3.339764	0	14	841	495						Frog_fixed.avi	0
28885	1734	848.2097	510.6854	0.5873755	0.1281401	484.489	3.636245	0	841.3983	489.3906	0.4434589	0.1716334	492.2782	3.341274	0	14	845	500						Frog_fixed.avi	0
28902	1735	849.0677	507.6338	0.5873778	0.1279765	484.5393	3.639761	0	839.236	487.9081	0.4434916	0.1715806	492.3609	3.341813	0	14	844	498						Frog_fixed.avi	0
28919	1736	847.6331	508.7144	0.5873919	0.1279178	484.5946	3.638722	0	838.9447	486.7609	0.4435259	0.1715767	492.4482	3.341393	0	14	843	498						Frog_fixed.avi	0
28935	1737	851.0975	504.2572	0.5874295	0.1279153	484.6718	3.628968	0	841.7914	490.9479	0.443581	0.1716134	492.5785	3.325892	0	14	846	498						Frog_fixed.avi	0
28952	1738	855.8324	505.5246	0.5874799	0.1279869	484.766	3.62535	0	849.0178	489.0727	0.4436467	0.1716365	492.5464	3.330523	0	14	852	497						Frog_fixed.avi	0
28969	1739	855.6812	501.925	0.5875366	0.1281203	484.8531	3.614886	0	848.4623	486.2128	0.4436783	0.1717761	492.5926	3.340184	0	14	852	494						Frog_fixed.avi	0
28985	1740	862.1841	508.3194	0.587581	0.1282145	484.8913	3.625698	0	848.3765	479.911	0.4437239	0.1719552	492.6017	3.314912	0	14	855	494						Frog_fixed.avi	0
29002	1741	866.52	507.3975	0.587644	0.1283474	484.77	3.6135	0	848.0636	478.942	0.443771	0.172068	492.6367	3.32472	0	14	857	493						Frog_fixed.avi	0
29019	1742	865.701	511.2577	0.5876685	0.1284194	484.7585	3.621934	0	848.0193	478.5731	0.4438248	0.1721513	492.704	3.318761	0	14	857	495						Frog_fixed.avi	0
29035	1743	865.0444	500.4557	0.5876569	0.1284932	484.9193	3.613438	0	854.9944	477.6114	0.4438729	0.1722352	492.757	3.317434	0	14	860	489						Frog_fixed.avi	0
29052	1744	871.8977	506.2643	0.5877076	0.1284104	484.6574	3.589431	0	866.2629	481.4001	0.443945	0.1723089	492.7181	3.299719	0	15	869	494						Frog_fixed.avi	0
29069	1745	910.2804	487.1788	0.5872973	0.1285772	485.0676	3.584489	0	904.2024	466.6934	0.4437563	0.1723475	492.9139	3.308475	0	15	907	477						Frog_fixed.avi	0
29085	1746	913.9474	501.9732	0.5872923	0.1283748	484.8007	3.587456	0	905.9785	467.0601	0.443759	0.1723156	492.9329	3.289341	0	15	910	485						Frog_fixed.avi	0
29102	1747	916.6122	492.9738	0.5872571	0.128333	484.8892	3.566	0	911.9243	468.4423	0.4437452	0.1722222	492.9872	3.299757	0	15	914	481						Frog_fixed.avi	0
29119	1748	915.3	490.4069	0.5871968	0.1281219	485.0626	3.568124	0	907.9886	470.161	0.4436975	0.1720493	493.0189	3.292146	0	15	912	480						Frog_fixed.avi	0
29135	1749	919.6504	491.0798	0.5871429	0.1278887	485.1105	3.553352	0	917.3072	462.1202	0.4436552	0.1719293	493.0367	3.267107	0	15	918	477						Frog_fixed.avi	0
29152	1750	918.7405	493.1399	0.587074	0.1277234	485.1342	3.571708	0	914.5906	467.2435	0.4436131	0.1717661	492.9941	3.280718	0	15	917	480						Frog_fixed.avi	0
29169	1751	924.4205	499.4203	0.5870277	0.1275518	485.0469	3.550592	0	917.5013	471.019	0.4435641	0.17168	493.0165	3.284998	0	15	921	485						Frog_fixed.avi	0
29185	1752	926.2073	503.2767	0.5869498	0.1274633	484.9767	3.575599	0	918.7953	465.3241	0.4434726	0.1716292	493.173	3.26541	0	15	923	484						Frog_fixed.avi	0
29202	1753	924.1641	496.8495	0.5868937	0.1273195	484.8869	3.552206	0	916.0895	464.4493	0.4434275	0.1714559	493.1829	3.29203	0	15	920	481						Frog_fixed.avi	0
29219	1754	923.1575	496.5562	0.5868578	0.1270529	485.0374	3.525985	0	920.5087	467.427	0.4434077	0.1711595	493.1842	3.274866	0	15	922	482						Frog_fixed.avi	0
29235	1755	925.217	500.6726	0.5869995	0.1266703	484.9712	3.530898	0	915.5624	466.8474	0.4434532	0.1707786	493.1506	3.260952	0	15	920	484						Frog_fixed.avi	0
29252	1756	923.332	500.1676	0.587119	0.1265036	485.0491	3.538247	0	913.5394	467.6111	0.443568	0.1705273	492.9698	3.24394	0	15	918	484						Frog_fixed.avi	0
29269	1757	913.7615	494.8226	0.5872597	0.1263526	485.0221	3.5255	0	914.2291	461.2971	0.4436879	0.1703409	492.9649	3.236977	0	15	914	478						Frog_fixed.avi	0
29285	1758	922.3586	493.7509	0.5874983	0.1262778	484.9919	3.510983	0	916.7402	477.7855	0.4438544	0.1701778	492.9756	3.265702	0	15	920	486						Frog_fixed.avi	0
29302	1759	919.1481	497.0732	0.58759	0.1262648	485.0141	3.497949	0	917.3245	466.4901	0.4439557	0.170126	492.8483	3.250329	0	15	918	482						Frog_fixed.avi	0
29319	1760	922.1264	498.0888	0.5876568	0.1261429	484.7598	3.500262	0	913.3545	465.0977	0.4439628	0.1700149	492.7924	3.227904	0	15	918	482						Frog_fixed.avi	0
29335	1761	924.5175	500.4011	0.5876123	0.1261038	484.7382	3.512333	0	911.4557	465.6814	0.4438532	0.1699483	492.8387	3.260529	0	15	918	483						Frog_fixed.avi	0
29352	1762	916.017	493.1664	0.5874481	0.1261319	484.8985	3.503003	0	908.2675	475.57	0.4437416	0.1698579	492.7843	3.237316	0	15	912	484						Frog_fixed.avi	0
29369	1763	916.7762	501.4848	0.5873528	0.1259463	484.6899	3.514237	0	912.3412	470.8748	0.4436721	0.1698212	492.752	3.261282	0	15	915	486						Frog_fixed.avi	0
29385	1764	918.6331	499.286	0.5872967	0.1259025	484.6772	3.504601	0	910.646	464.4196	0.4436128	0.1698175	492.8183	3.267282	0	15	915	482						Frog_fixed.avi	0
29402	1765	920.1074	499.2652	0.5872778	0.1258772	484.6548	3.519017	0	911.0961	466.691	0.4436003	0.1697899	492.8131	3.255306	0	15	916	483						Frog_fixed.avi	0
29418	1766	921.4132	502.2873	0.5872931	0.125904	484.6606	3.522981	0	909.3985	470.8029	0.4436076	0.1697875	492.8248	3.26002	0	15	915	487						Frog_fixed.avi	0
29435	1767	917.7728	498.647	0.5873346	0.1259565	484.6889	3.52811	0	906.2522	470.2274	0.4436357	0.1698114	492.8296	3.239335	0	15	912	484						Frog_fixed.avi	0
29452	1768	912.0651	494.3022	0.5873541	0.1261623	484.9126	3.551024	0	908.7783	466.2971	0.443701	0.1698297	492.7839	3.261881	0	15	910	480						Frog_fixed.avi	0
29468	1769	917.7197	493.0076	0.5874984	0.1262629	484.9681	3.520008	0	904.2465	467.2224	0.443769	0.1698785	492.8318	3.266199	0	15	911	480						Frog_fixed.avi	0
29485	1770	915.3633	498.3046	0.5875906	0.1263062	484.986	3.543762	0	907.6768	471.4828	0.4438673	0.1698837	492.8625	3.274443	0	15	912	485						Frog_fixed.avi	0
29502	1771	912.5923	501.5345	0.5876505	0.1263643	484.9866	3.543759	0	908.4161	472.2176	0.4439753	0.1698784	492.8277	3.281144	0	15	911	487						Frog_fixed.avi	0
29518	1772	916.2223	496.3658	0.5876951	0.126353	484.9893	3.547647	0	910.2013	474.7561	0.4440104	0.1698002	492.8313	3.26858	0	15	913	486						Frog_fixed.avi	0
29535	1773	916.1056	501.3607	0.5877118	0.1262858	485.012	3.56231	0	912.7426	478.64	0.4440197	0.1697052	492.8524	3.284429	0	15	914	490						Frog_fixed.avi	0
29552	1774	913.5511	497.5932	0.5877036	0.1261584	485.025	3.579792	0	908.8171	473.3141	0.4440173	0.1695844	492.8582	3.298868	0	15	911	485						Frog_fixed.avi	0
29568	1775	919.3905	495.0369	0.5877548	0.1258371	484.7763	3.56118	0	911.6808	456.2402	0.444047	0.1693675	492.8916	3.28647	0	15	916	476						Frog_fixed.avi	0
29585	1776	914.2689	492.2757	0.5876914	0.1257733	485.0586	3.586869	0	912.2995	462.3815	0.4441015	0.1691597	492.9209	3.285409	0	15	913	477						Frog_fixed.avi	0
29602	1777	916.1488	485.9919	0.5877104	0.1257282	485.0784	3.593887	0	909.6981	460.4263	0.444102	0.1690444	492.9197	3.302594	0	15	913	473						Frog_fixed.avi	0
29618	1778	915.7369	483.5541	0.5877281	0.1256641	485.1541	3.589734	0	912.9727	458.4315	0.4440976	0.168944	492.9562	3.314171	0	15	914	471						Frog_fixed.avi	0
29635	1779	914.0958	478.7257	0.5877585	0.1256331	485.1641	3.571026	0	909.0649	465.0258	0.4441184	0.1688412	492.9974	3.301239	0	15	912	472						Frog_fixed.avi	0
29652	1780	911.9858	481.7976	0.5878286	0.1256656	485.229	3.582436	0	903.7725	461.7168	0.444154	0.1688376	493.0357	3.307303	0	15	908	472						Frog_fixed.avi	0
29668	1781	916.1564	487.2645	0.5879419	0.1257772	485.1884	3.586129	0	908.2209	460.5942	0.4442434	0.1689528	493.0756	3.315171	0	15	912	474						Frog_fixed.avi	0
29685	1782	916.812	493.3267	0.5880346	0.1259264	485.211	3.558573	0	909.7838	463.5184	0.4443495	0.1690928	493.208	3.309921	0	15	913	478						Frog_fixed.avi	0
29702	1783	917.9443	487.331	0.5881771	0.1261243	485.0469	3.584404	0	909.7867	465.046	0.4444976	0.1691971	493.0763	3.303339	0	15	914	476						Frog_fixed.avi	0
29718	1784	912.1898	481.9245	0.5882965	0.1263686	485.3696	3.595521	0	902.5261	462.8748	0.4446118	0.1693359	493.0674	3.31435	0	15	907	472						Frog_fixed.avi	0
29735	1785	914.6845	488.1291	0.5885022	0.1265379	485.2852	3.58841	0	907.3467	466.687	0.4447696	0.1693997	493.1934	3.319546	0	15	911	477						Frog_fixed.avi	0
29752	1786	910.4061	482.391	0.5886127	0.1266151	485.2291	3.568509	0	907.2007	461.4485	0.4448783	0.1695411	493.2166	3.314045	0	15	909	472						Frog_fixed.avi	0
29768	1787	911.9628	485.9982	0.5887228	0.1266131	485.2455	3.599525	0	907.3983	459.2785	0.4449544	0.1695317	493.1644	3.313446	0	15	910	473						Frog_fixed.avi	0
29785	1788	912.3669	485.0952	0.5888475	0.1265585	485.1764	3.575265	0	901.4947	463.8344	0.4450261	0.169461	493.0612	3.342796	0	15	907	474						Frog_fixed.avi	0
29802	1789	917.269	482.0175	0.5888972	0.126554	485.2469	3.587476	0	905.5818	460.3875	0.4450584	0.1694207	493.0613	3.331543	0	15	911	471						Frog_fixed.avi	0
29818	1790	916.1855	489.025	0.5889431	0.1265976	485.2802	3.591931	0	910.6475	462.285	0.4450998	0.1693725	493.0507	3.320665	0	15	913	476						Frog_fixed.avi	0
29835	1791	912.9972	483.1491	0.5889989	0.126692	485.271	3.580918	0	905.494	460.3004	0.4451557	0.1695132	493.1338	3.323951	0	15	909	472						Frog_fixed.avi	0
29852	1792	917.5183	486.9025	0.5891052	0.1267787	485.0403	3.589854	0	908.1817	462.9549	0.4452718	0.1695769	493.2059	3.329324	0	15	913	475						Frog_fixed.avi	0
29868	1793	915.749	482.7959	0.5892004	0.1268093	485.0451	3.615542	0	909.4715	465.6909	0.44537	0.1695913	493.2062	3.3386	0	15	913	474						Frog_fixed.avi	0
29885	1794	919.2418	489.0857	0.5893888	0.1266847	485.1653	3.593794	0	902.5262	458.0374	0.4455078	0.1694842	493.0656	3.332871	0	15	911	474						Frog_fixed.avi	0
29902	1795	913.8142	481.9835	0.5895302	0.1265642	485.1923	3.598116	0	908.2224	465.5662	0.4456812	0.1692031	493.0651	3.326341	0	15	911	474						Frog_fixed.avi	0
29918	1796	912.6716	474.8804	0.58973	0.126437	485.2795	3.617684	0	908.2299	462.0918	0.4458706	0.1689917	493.1427	3.331534	0	15	910	468						Frog_fixed.avi	0
29935	1797	913.9808	486.1142	0.5899922	0.1262282	485.122	3.624506	0	905.628	466.2603	0.4460551	0.1688414	493.0198	3.348956	0	15	910	476						Frog_fixed.avi	0
29952	1798	907.4408	480.0359	0.5901394	0.1263747	485.2301	3.62488	0	910.7665	459.6297	0.4462693	0.1688164	493.1342	3.347149	0	15	909	470						Frog_fixed.avi	0
29968	1799	918.8448	479.8561	0.5903715	0.1265158	485.1895	3.647351	0	907.7149	458.5113	0.4464285	0.1688783	492.9972	3.349418	0	15	913	469						Frog_fixed.avi	0
29985	1800	917.4213	484.5497	0.5904663	0.1266593	485.1949	3.630151	0	903.668	458.4105	0.446511	0.1689447	492.9686	3.354532	0	15	911	471						Frog_fixed.avi	0
30001	1801	919.44	484.5541	0.590585	0.1268279	485.002	3.656091	0	902.6013	461.8051	0.4466187	0.1690194	493.0086	3.371072	0	15	911	473						Frog_fixed.avi	0
30018	1802	908.8885	476.0471	0.5906667	0.1270951	485.3239	3.67082	0	911.3797	461.2071	0.4467554	0.1690848	493.1543	3.367859	0	15	910	469						Frog_fixed.avi	0
30035	1803	913.4298	483.7108	0.5908735	0.1270782	485.231	3.675941	0	908.1393	461.7716	0.4469181	0.1691071	493.0358	3.36503	0	15	911	473						Frog_fixed.avi	0
30051	1804	907.775	479.5515	0.5910228	0.1271154	485.2401	3.686891	0	908.0047	466.068	0.4470687	0.169082	493.0155	3.376605	0	15	908	473						Frog_fixed.avi	0
30068	1805	914.6109	486.1633	0.5912884	0.1271304	485.2271	3.697939	0	907.8566	461.7981	0.4472784	0.1690603	493.1745	3.393435	0	15	911	474						Frog_fixed.avi	0
30085	1806	909.5232	482.2025	0.5914486	0.1271819	485.2405	3.690845	0	905.0064	463.2225	0.4474622	0.1690123	493.047	3.401192	0	15	907	473						Frog_fixed.avi	0
30101	1807	907.5176	480.8828	0.5916367	0.1272794	485.3762	3.693193	0	909.3145	463.8014	0.4476738	0.1690052	493.2114	3.390105	0	15	908	472						Frog_fixed.avi	0
30118	1808	909.8029	478.1336	0.5918502	0.1273066	485.3174	3.711446	0	900.2933	462.6677	0.4478216	0.1689266	493.2365	3.428356	0	15	905	470						Frog_fixed.avi	0
30135	1809	903.8427	481.0113	0.5919783	0.1273183	485.3033	3.725351	0	902.7823	463.2917	0.4479991	0.1688198	493.1888	3.419608	0	15	903	472						Frog_fixed.avi	0
30151	1810	905.9515	477.5642	0.5921691	0.1272989	485.5248	3.721765	0	899.0234	457.6441	0.4481851	0.1687633	493.3312	3.428986	0	15	902	468						Frog_fixed.avi	0
30168	1811	907.9699	484.2924	0.5923192	0.1271884	485.403	3.741572	0	897.9514	462.8163	0.4482999	0.1687477	493.3412	3.434747	0	15	903	474						Frog_fixed.avi	0
30185	1812	907.572	484.3311	0.5923636	0.127055	485.43	3.745682	0	899.9396	465.6195	0.4483968	0.1686946	493.4041	3.443148	0	15	904	475						Frog_fixed.avi	0
30201	1813	908.5258	487.055	0.5923464	0.1266426	485.4308	3.74482	0	901.9333	463.5296	0.4484528	0.1684683	493.4111	3.453128	0	15	905	475						Frog_fixed.avi	0
30218	1814	903.4678	480.7653	0.5921935	0.1261597	485.8025	3.758367	0	902.598	464.2644	0.4483613	0.1681534	493.6589	3.452697	0	15	903	473						Frog_fixed.avi	0
30235	1815	899.8795	480.1072	0.5919889	0.1254306	485.6747	3.753067	0	901.9818	463.0839	0.4482632	0.1676786	493.7603	3.447995	0	15	901	472						Frog_fixed.avi	0
30251	1816	903.9752	481.4905	0.591795	0.1247165	485.9449	3.779892	0	899.8132	467.2532	0.4481529	0.1672235	493.9241	3.460854	0	15	902	474						Frog_fixed.avi	0
30268	1817	911.5042	484.7888	0.5916623	0.1242034	486.0863	3.76859	0	900.0199	462.4951	0.4480485	0.1670216	494.1971	3.455859	0	15	906	474						Frog_fixed.avi	0
30285	1818	903.4093	482.6633	0.591441	0.1240266	486.2016	3.773029	0	899.2304	459.233	0.4479652	0.1669429	494.3905	3.447172	0	15	901	471						Frog_fixed.avi	0
30301	1819	906.395	482.6481	0.5912974	0.1239343	486.3459	3.772592	0	901.1585	460.8138	0.4478914	0.1671141	494.5673	3.455931	0	15	904	472						Frog_fixed.avi	0
30318	1820	912.7518	481.8811	0.5911898	0.1240537	486.4545	3.767995	0	904.6671	462.2481	0.4478088	0.1672846	494.7362	3.448951	0	15	909	472						Frog_fixed.avi	0
30335	1821	912.658	481.4512	0.5911016	0.1242029	486.6199	3.786658	0	906.1624	465.7878	0.4477465	0.1675963	494.8425	3.45868	0	15	909	474						Frog_fixed.avi	0
30351	1822	914.3411	481.7085	0.5910047	0.1245092	486.7136	3.773309	0	901.6334	466.7895	0.4476423	0.167964	495.0876	3.468544	0	15	908	474						Frog_fixed.avi	0
30368	1823	914.5076	482.4897	0.5908556	0.1249297	486.9572	3.769143	0	905.1923	463.3755	0.4475687	0.1683325	495.1872	3.447168	0	15	910	473						Frog_fixed.avi	0
30385	1824	907.4449	476.9644	0.590705	0.1253181	487.1512	3.765215	0	906.2207	464.6763	0.4474901	0.1687053	495.3162	3.464033	0	15	907	471						Frog_fixed.avi	0
30401	1825	909.7817	479.051	0.5906088	0.1257702	487.2809	3.76617	0	906.3239	464.2198	0.4474078	0.1690764	495.36	3.46586	0	15	908	472						Frog_fixed.avi	0
30418	1826	908.2592	477.435	0.5905389	0.1262858	487.46	3.753044	0	905.8617	469.2927	0.4473491	0.1693896	495.4857	3.464269	0	15	907	473						Frog_fixed.avi	0
30435	1827	915.129	482.6083	0.5905106	0.1267336	487.5134	3.766816	0	903.1542	466.5264	0.4472529	0.1698046	495.7273	3.473833	0	15	909	475						Frog_fixed.avi	0
30451	1828	912.2629	477.7884	0.590499	0.1274044	487.6471	3.751776	0	904.0299	470.2227	0.4472451	0.170176	495.8523	3.469424	0	15	908	474						Frog_fixed.avi	0
30468	1829	911.847	477.4727	0.5905254	0.128049	487.7468	3.740417	0	901.6784	467.0111	0.4472855	0.1706013	495.9705	3.487126	0	15	907	472						Frog_fixed.avi	0
30485	1830	903.4949	476.9269	0.5905582	0.1285333	488.0649	3.735548	0	901.3764	468.7946	0.4473522	0.1708672	496.1036	3.461674	0	15	902	473						Frog_fixed.avi	0
30501	1831	913.4213	475.5993	0.5906916	0.1289539	488.188	3.742289	0	901.394	464.895	0.447413	0.1710309	496.2822	3.45301	0	15	907	470						Frog_fixed.avi	0
30518	1832	909.527	481.8503	0.590744	0.1291483	488.2886	3.743075	0	897.9991	462.0044	0.4474343	0.171148	496.3751	3.4517	0	15	904	472						Frog_fixed.avi	0
30534	1833	906.8563	471.9292	0.5907196	0.1294652	488.5571	3.723722	0	901.553	463.7938	0.4474344	0.1712024	496.4408	3.449013	0	15	904	468						Frog_fixed.avi	0
30551	1834	905.5012	476.054	0.5906953	0.1295863	488.6277	3.732648	0	902.212	469.6464	0.4474116	0.1712457	496.493	3.446506	0	15	904	473						Frog_fixed.avi	0
30568	1835	912.6602	472.6377	0.5906025	0.1297349	488.6831	3.709982	0	905.2961	462.7374	0.4473497	0.1713044	496.5576	3.429066	0	15	909	468						Frog_fixed.avi	0
30584	1836	907.3907	473.3699	0.5904073	0.1297922	488.5233	3.719375	0	903.0751	465.5407	0.4472002	0.1715047	496.513	3.423911	0	15	905	469						Frog_fixed.avi	0
30601	1837	917.5198	473.8536	0.5902438	0.1298454	488.5514	3.700338	0	906.1365	471.514	0.4470096	0.17163	496.608	3.429498	0	15	912	473						Frog_fixed.avi	0
30618	1838	910.9045	475.0341	0.589914	0.1298916	488.5301	3.700649	0	907.34	466.6588	0.4468208	0.1718369	496.6947	3.411442	0	15	909	471						Frog_fixed.avi	0
30634	1839	913.8536	475.6495	0.5896554	0.1299137	488.7052	3.699966	0	906.9095	462.1083	0.4465389	0.1720149	496.6691	3.388556	0	15	910	469						Frog_fixed.avi	0
30651	1840	913.8605	474.6076	0.5893786	0.1298579	488.5567	3.680937	0	906.7886	469.8723	0.446344	0.1721031	496.7737	3.412385	0	15	910	472						Frog_fixed.avi	0
30668	1841	914.6302	471.1371	0.58909	0.1298443	488.6617	3.698306	0	902.2512	465.1364	0.4460803	0.1722163	496.7346	3.398932	0	15	908	468						Frog_fixed.avi	0
30684	1842	914.5081	473.8014	0.5888725	0.1298114	488.6041	3.687449	0	908.4803	464.8926	0.445905	0.1723387	496.8659	3.385991	0	15	911	469						Frog_fixed.avi	0
30701	1843	912.9382	471.7472	0.5886098	0.1298239	488.7231	3.676916	0	909.1177	468.7327	0.445719	0.1724712	496.7458	3.397712	0	15	911	470						Frog_fixed.avi	0
30718	1844	914.0356	469.4509	0.5883867	0.129825	488.6629	3.697891	0	903.2933	466.2122	0.4454721	0.1726346	496.8973	3.388909	0	15	909	468						Frog_fixed.avi	0
30734	1845	913.6297	474.6064	0.5880799	0.1298376	488.7306	3.688441	0	908.829	463.0729	0.4452887	0.1728021	496.9276	3.385976	0	15	911	469						Frog_fixed.avi	0
30751	1846	912.2104	474.1331	0.5878206	0.1298379	488.9784	3.692191	0	904.6445	461.0275	0.4449898	0.1728963	497.0447	3.395044	0	15	908	468						Frog_fixed.avi	0
30768	1847	912.3098	469.8526	0.5875023	0.1297821	488.8513	3.69265	0	905.3683	465.5926	0.4447494	0.1729084	497.2186	3.413065	0	15	909	468						Frog_fixed.avi	0
30784	1848	916.2006	469.5156	0.5871974	0.1297752	489.1516	3.70591	0	907.6671	463.0566	0.4444511	0.172989	497.1954	3.401723	0	15	912	466						Frog_fixed.avi	0
30801	1849	914.0924	469.7441	0.5868191	0.1297509	489.2931	3.706583	0	911.7296	463.8091	0.4441164	0.1730138	497.3569	3.426802	0	15	913	467						Frog_fixed.avi	0
30818	1850	911.1059	468.3369	0.5864102	0.1296822	489.4004	3.725315	0	910.6711	461.6487	0.4437697	0.17299	497.5902	3.43996	0	15	911	465						Frog_fixed.avi	0
30834	1851	911.4539	469.4792	0.5859792	0.1295147	489.5538	3.722114	0	907.6549	458.7021	0.4433559	0.1729156	497.7017	3.439951	0	15	910	464						Frog_fixed.avi	0
30851	1852	917.6544	472.6656	0.5856007	0.129316	489.5854	3.738036	0	906.9446	461.3289	0.4429355	0.1728028	497.8185	3.430937	0	15	912	467						Frog_fixed.avi	0
30868	1853	918.7571	473.0575	0.5851533	0.1292244	489.8217	3.7612	0	913.9044	457.7871	0.4425297	0.1727763	498.0934	3.446773	0	15	916	465						Frog_fixed.avi	0
30884	1854	910.7634	461.972	0.5846262	0.1293081	490.2878	3.764142	0	911.7953	460.5866	0.44211	0.1728148	498.3796	3.452462	0	15	911	461						Frog_fixed.avi	0
30901	1855	911.5166	468.9969	0.5841355	0.1293634	490.4651	3.760428	0	913.8184	458.6814	0.441661	0.1729696	498.552	3.458196	0	15	913	464						Frog_fixed.avi	0
30918	1856	913.3994	468.2941	0.5836104	0.1295455	490.8008	3.789075	0	914.0217	461.244	0.4412075	0.1731824	498.7724	3.461832	0	15	914	465						Frog_fixed.avi	0
30934	1857	915.3373	468.1051	0.5831061	0.1298085	491.0453	3.779624	0	913.7428	458.0226	0.4407564	0.1735408	499.0226	3.476538	0	15	915	463						Frog_fixed.avi	0
30951	1858	921.5006	474.8128	0.5826189	0.1300558	491.058	3.7762	0	913.7024	463.5085	0.4402989	0.1738642	499.2825	3.473645	0	15	918	469						Frog_fixed.avi	0
30968	1859	917.1973	470.1358	0.5820603	0.1303618	491.4997	3.780188	0	915.797	455.5008	0.4398496	0.1741929	499.598	3.489933	0	15	916	463						Frog_fixed.avi	0
30984	1860	918.2285	466.3408	0.5815488	0.1305318	491.6884	3.792845	0	914.1061	463.8851	0.439381	0.1744368	499.8296	3.489887	0	15	916	465						Frog_fixed.avi	0
31001	1861	916.5789	472.9474	0.5810066	0.1306359	492.0786	3.807727	0	920.9174	460.0882	0.4389192	0.1746435	500.0382	3.493707	0	15	919	467						Frog_fixed.avi	0
31017	1862	917.9651	469.0863	0.5805397	0.130758	492.1028	3.796404	0	920.8667	458.2176	0.4384738	0.1749372	500.2199	3.501394	0	15	919	464						Frog_fixed.avi	0
31034	1863	917.4161	473.6317	0.5800643	0.1308593	492.2191	3.804668	0	917.9913	459.7643	0.438079	0.17521	500.4743	3.500045	0	15	918	467						Frog_fixed.avi	0
31050	1864	915.9207	469.5301	0.5795554	0.1311249	492.5802	3.795987	0	922.7156	459.4896	0.4376839	0.1755544	500.7466	3.484528	0	15	919	465						Frog_fixed.avi	0
31067	1865	911.978	467.2331	0.5790865	0.1313026	492.7215	3.814579	0	917.9573	464.3084	0.4372622	0.1758709	500.8352	3.506478	0	15	915	466						Frog_fixed.avi	0
31084	1866	917.9925	472.2661	0.5786092	0.1313195	492.804	3.806988	0	922.3201	461.8041	0.4368782	0.1762126	500.8496	3.515058	0	15	920	467						Frog_fixed.avi	0
31100	1867	916.2662	466.2986	0.5781544	0.1312519	492.9226	3.8128	0	919.9427	458.1398	0.4364833	0.1764157	501.0816	3.518473	0	15	918	462						Frog_fixed.avi	0
31117	1868	918.5317	469.6678	0.5777801	0.1310989	493.2141	3.832256	0	923.8986	458.1283	0.4361255	0.1765988	501.237	3.526461	0	15	921	464						Frog_fixed.avi	0
31134	1869	915.1008	469.8971	0.5774089	0.1309784	493.2661	3.845561	0	923.0645	458.6011	0.4358197	0.1767663	501.2802	3.538177	0	15	919	464						Frog_fixed.avi	0
31150	1870	915.9787	470.6888	0.5771309	0.1309574	493.2627	3.850832	0	925.1569	461.9801	0.4356306	0.1769554	501.3196	3.528218	0	15	921	466						Frog_fixed.avi	0
31167	1871	919.5245	476.8593	0.5770187	0.13086	493.0619	3.8345	0	923.8785	456.235	0.4354655	0.1771912	501.3468	3.541022	0	15	922	467						Frog_fixed.avi	0
31184	1872	922.4392	473.0706	0.5769328	0.1308901	493.0435	3.859959	0	923.4821	463.8293	0.4353631	0.1773859	501.2698	3.545325	0	15	923	468						Frog_fixed.avi	0
31200	1873	920.1829	467.7489	0.576833	0.1309646	493.2692	3.882765	0	922.9681	458.5941	0.4352957	0.1774604	501.2197	3.561723	0	15	922	463						Frog_fixed.avi	0
31217	1874	920.8172	466.4099	0.5767924	0.1309013	493.1958	3.877965	0	921.3849	461.7918	0.4352672	0.1775551	501.148	3.574029	0	15	921	464						Frog_fixed.avi	0
31234	1875	923.6093	473.2777	0.5768243	0.1307465	493.0874	3.891824	0	921.1282	462.5759	0.4352663	0.177458	501.116	3.572873	0	15	922	468						Frog_fixed.avi	0
31250	1876	920.2225	471.3699	0.5768871	0.1307359	493.024	3.886598	0	918.8205	463.9899	0.4353155	0.177401	501.0088	3.572561	0	15	920	468						Frog_fixed.avi	0
31267	1877	923.317	477.69	0.5770203	0.1307249	492.7333	3.880477	0	919.2532	464.34	0.4354196	0.1773806	500.7907	3.592306	0	15	921	471						Frog_fixed.avi	0
31284	1878	915.6882	470.295	0.5770749	0.1308827	492.8232	3.892735	0	922.5635	462.419	0.4355315	0.1773878	500.7739	3.594172	0	15	919	466						Frog_fixed.avi	0
31300	1879	922.3163	481.3825	0.5772592	0.1309378	492.3626	3.909512	0	923.3564	461.2322	0.4356451	0.1774198	500.8009	3.599307	0	15	923	471						Frog_fixed.avi	0
31317	1880	917.2552	474.1403	0.5773414	0.1310865	492.5819	3.913246	0	926.0894	458.8411	0.4357395	0.1774306	500.6961	3.615057	0	15	922	466						Frog_fixed.avi	0
31334	1881	919.4794	472.9661	0.5775014	0.1309899	492.3971	3.923889	0	923.0726	463.1075	0.4358466	0.1773537	500.4626	3.607139	0	15	921	468						Frog_fixed.avi	0
31350	1882	919.7718	477.1072	0.5776091	0.1307046	492.2391	3.93289	0	922.7318	464.9534	0.4359187	0.1770969	500.3275	3.60808	0	15	921	471						Frog_fixed.avi	0
31367	1883	915.9473	474.8782	0.5776963	0.1304261	492.1137	3.943012	0	915.1712	460.6095	0.4359872	0.176832	500.2211	3.614669	0	15	916	468						Frog_fixed.avi	0
31383	1884	918.355	473.1419	0.5778486	0.1302265	491.8544	3.967892	0	917.5333	469.9626	0.4361055	0.176611	500.0724	3.638648	0	15	918	472						Frog_fixed.avi	0
31400	1885	925.6289	480.7711	0.5780675	0.1300397	491.7713	3.961976	0	925.2656	461.8339	0.4362676	0.176569	499.9358	3.639302	0	15	925	471						Frog_fixed.avi	0
31417	1886	921.1382	480.4578	0.5782017	0.1298885	491.6174	3.965627	0	925.569	458.7279	0.4363852	0.1765487	499.9192	3.655608	0	15	923	470						Frog_fixed.avi	0
31433	1887	919.3628	477.3425	0.5783201	0.1298286	491.5163	3.969162	0	920.3821	461.0188	0.4365194	0.1764343	499.8049	3.667906	0	15	920	469						Frog_fixed.avi	0
31450	1888	922.5488	477.3682	0.5785261	0.1297362	491.6053	3.983986	0	923.3251	461.4548	0.4366731	0.1763716	499.5364	3.674021	0	15	923	469						Frog_fixed.avi	0
31467	1889	921.369	477.3862	0.5787303	0.1295555	491.4072	3.990674	0	919.1583	457.2448	0.4368445	0.1762718	499.6271	3.668561	0	15	920	467						Frog_fixed.avi	0
31483	1890	918.9092	471.3765	0.5789281	0.1294697	491.388	3.99403	0	921.178	462.8086	0.4370286	0.1760928	499.4962	3.67584	0	15	920	467						Frog_fixed.avi	0
31500	1891	920.8796	473.3421	0.5791978	0.1293519	491.2576	4.005723	0	921.5705	462.4515	0.4372104	0.1759767	499.2875	3.681542	0	15	921	468						Frog_fixed.avi	0
31517	1892	922.1868	480.2028	0.5794173	0.1290955	490.8882	4.015882	0	923.3165	458.3918	0.437404	0.1757903	499.2505	3.686076	0	15	923	469						Frog_fixed.avi	0
31533	1893	923.8138	471.9121	0.5796161	0.1289526	491.0732	4.021807	0	923.2689	458.7019	0.4375914	0.1755455	499.1236	3.708993	0	15	924	465						Frog_fixed.avi	0
31550	1894	918.9753	473.2756	0.5797358	0.1287664	491.0342	4.031837	0	916.6532	460.4349	0.4376811	0.1753254	499.0717	3.701449	0	15	918	467						Frog_fixed.avi	0
31567	1895	917.825	474.1866	0.5798416	0.1287353	490.9279	4.030788	0	917.1671	464.1832	0.4377795	0.1751928	498.933	3.708191	0	15	917	469						Frog_fixed.avi	0
31583	1896	919.8673	475.3497	0.5799628	0.1289067	490.6825	4.028129	0	915.9717	460.7505	0.4378732	0.1752464	498.9203	3.724431	0	15	918	468						Frog_fixed.avi	0
31600	1897	918.6005	478.9139	0.5800813	0.129139	490.765	4.047754	0	920.3336	463.5772	0.4379753	0.1754341	498.8112	3.716024	0	15	919	471						Frog_fixed.avi	0
31617	1898	920.1019	471.0479	0.5801423	0.1295585	490.8916	4.041762	0	919.6665	462.5833	0.4380108	0.1756267	498.8094	3.722677	0	15	920	467						Frog_fixed.avi	0
31633	1899	921.4658	475.3731	0.5801451	0.1298532	490.8152	4.054945	0	921.0243	456.6991	0.438001	0.1758724	498.8424	3.723532	0	15	921	466						Frog_fixed.avi	0
31650	1900	921.5417	478.6619	0.5801144	0.1300903	490.5722	4.051498	0	919.9285	465.5052	0.4379658	0.1759779	498.8104	3.738275	0	15	921	472						Frog_fixed.avi	0
31667	1901	917.6776	474.1885	0.5799758	0.1303565	490.7008	4.061396	0	914.7625	465.9647	0.4378513	0.1761167	498.8896	3.734584	0	15	916	470						Frog_fixed.avi	0
31683	1902	919.1472	475.5165	0.5798995	0.1306075	490.6795	4.06588	0	915.0288	460.7967	0.437794	0.1763603	498.9606	3.736534	0	15	917	468						Frog_fixed.avi	0
31700	1903	915.7995	475.5372	0.579802	0.1309248	490.9458	4.068751	0	914.4013	460.3606	0.4377431	0.1767297	499.018	3.724972	0	15	915	468						Frog_fixed.avi	0
31717	1904	920.1444	470.8397	0.5797502	0.1313792	491.0491	4.067269	0	916.7181	460.8863	0.4376967	0.1771557	499.1844	3.733956	0	15	918	466						Frog_fixed.avi	0
31733	1905	925.2102	479.8773	0.5797356	0.1317211	490.956	4.06217	0	913.2478	461.9814	0.4376706	0.1776323	499.2196	3.742774	0	15	919	471						Frog_fixed.avi	0
31750	1906	919.8049	472.3443	0.5796777	0.132192	491.2163	4.062344	0	917.9041	460.0449	0.4376785	0.1780649	499.2843	3.723776	0	15	919	466						Frog_fixed.avi	0
31767	1907	920.3157	479.0752	0.5796563	0.1324102	491.3056	4.074016	0	916.2784	462.3741	0.43767	0.1784995	499.3606	3.734887	0	15	918	471						Frog_fixed.avi	0
31783	1908	917.4952	473.045	0.579616	0.1327036	491.4519	4.074698	0	915.937	458.8784	0.4376783	0.1788298	499.4612	3.739677	0	15	917	466						Frog_fixed.avi	0
31800	1909	919.8849	475.3431	0.5795881	0.1328294	491.5373	4.083713	0	918.3995	459.899	0.437672	0.1791702	499.6231	3.757649	0	15	919	468						Frog_fixed.avi	0
31817	1910	918.614	474.6303	0.5794885	0.1330345	491.8293	4.086835	0	917.45	458.9419	0.4376383	0.1794557	499.7005	3.747211	0	15	918	467						Frog_fixed.avi	0
31833	1911	917.5339	480.0076	0.5793656	0.1331877	491.7258	4.095558	0	912.8341	462.4774	0.4375442	0.1796814	499.937	3.740027	0	15	915	471						Frog_fixed.avi	0
31850	1912	915.0894	471.977	0.5792679	0.1334922	491.86	4.100954	0	916.4111	459.8334	0.4374866	0.1800095	500.0472	3.748314	0	15	916	466						Frog_fixed.avi	0
31867	1913	916.4941	474.1013	0.5792245	0.1336969	491.9555	4.100425	0	915.3598	460.4434	0.4374512	0.1802844	500.1744	3.751342	0	15	916	467						Frog_fixed.avi	0
31883	1914	917.4588	474.7058	0.5791683	0.1339096	492.1953	4.114699	0	915.167	465.6869	0.4374564	0.1805016	500.2818	3.761668	0	15	916	470						Frog_fixed.avi	0
31900	1915	914.8865	474.5852	0.5791597	0.1342752	492.4125	4.119253	0	915.5134	460.8917	0.4374756	0.1809037	500.5162	3.760207	0	15	915	468						Frog_fixed.avi	0
31917	1916	916.3824	471.0393	0.5791936	0.1346251	492.4961	4.119276	0	914.1462	463.3036	0.4375503	0.1813085	500.6782	3.773549	0	15	915	467						Frog_fixed.avi	0
31933	1917	922.6972	476.1072	0.5792829	0.1349144	492.6364	4.132284	0	914.0229	463.7758	0.4375883	0.1817756	500.9354	3.76707	0	15	918	470						Frog_fixed.avi	0
31950	1918	919.892	471.6981	0.5792281	0.135342	492.9919	4.139851	0	915.1359	460.5569	0.4376062	0.1822633	501.0205	3.768727	0	15	918	466						Frog_fixed.avi	0
31966	1919	915.1349	475.8842	0.5791126	0.135531	492.9416	4.133389	0	916.3425	456.2307	0.4375831	0.1827139	501.2257	3.761684	0	15	916	466						Frog_fixed.avi	0
31983	1920	918.9598	479.7895	0.5789729	0.1356851	493.1116	4.134873	0	913.7701	459.9051	0.4374801	0.1831824	501.4837	3.769661	0	15	916	470						Frog_fixed.avi	0
32000	1921	918.4396	470.1115	0.5787699	0.135847	493.5081	4.137806	0	915.6228	461.427	0.4373778	0.1835678	501.7225	3.781902	0	15	917	466						Frog_fixed.avi	0
32016	1922	914.3248	474.509	0.5785024	0.1359381	493.7474	4.149242	0	913.8423	461.061	0.4372281	0.1839685	501.8988	3.776789	0	15	914	468						Frog_fixed.avi	0
32033	1923	915.3452	472.0736	0.5782644	0.1359546	494.0048	4.145638	0	913.8458	454.6758	0.4370584	0.1843469	502.1616	3.780841	0	15	915	463						Frog_fixed.avi	0
32050	1924	922.2025	481.0862	0.5781305	0.1358307	494.0431	4.155678	0	914.8675	459.9029	0.4369393	0.1846606	502.3289	3.802768	0	15	919	470						Frog_fixed.avi	0
32066	1925	913.1676	471.3843	0.5778252	0.1359635	494.4883	4.154775	0	911.5801	461.4979	0.4368421	0.1850962	502.5633	3.784276	0	15	912	466						Frog_fixed.avi	0
32083	1926	915.2418	472.5376	0.5776681	0.1360186	494.6991	4.163698	0	909.9056	462.0563	0.4367417	0.1854974	502.9099	3.796177	0	15	913	467						Frog_fixed.avi	0
32100	1927	919.4422	471.0423	0.5774837	0.1360442	495.1029	4.167209	0	910.4125	461.1407	0.4366501	0.1859199	503.1648	3.785453	0	15	915	466						Frog_fixed.avi	0
32116	1928	917.0862	474.4005	0.5772113	0.1359712	495.1758	4.158147	0	914.7796	462.8129	0.4365173	0.1861407	503.4924	3.784003	0	15	916	469						Frog_fixed.avi	0
32133	1929	914.48	474.2451	0.5769445	0.1359298	495.6538	4.165257	0	911.5881	458.8293	0.4363169	0.1864097	503.8914	3.785216	0	15	913	467						Frog_fixed.avi	0
32150	1930	912.0472	472.0393	0.5766404	0.1359033	495.9799	4.167507	0	908.4905	462.3476	0.4361187	0.1865836	504.0536	3.786861	0	15	910	467						Frog_fixed.avi	0
32166	1931	915.8153	472.6351	0.5763525	0.1358623	496.3511	4.173476	0	909.0354	460.2869	0.4358929	0.1867878	504.3618	3.789289	0	15	912	466						Frog_fixed.avi	0
32183	1932	913.8497	467.7234	0.5760722	0.1359924	496.653	4.160416	0	912.215	461.6165	0.4357353	0.1870099	504.6954	3.79819	0	15	913	465						Frog_fixed.avi	0
32200	1933	916.803	473.877	0.5757986	0.1360255	496.8635	4.168567	0	912.0989	459.2727	0.4355524	0.1873297	505.1436	3.777138	0	15	914	467						Frog_fixed.avi	0
32216	1934	917.8228	468.5836	0.5754619	0.1361592	497.2087	4.167741	0	909.4794	456.4847	0.4352832	0.1875872	505.4951	3.788522	0	15	914	463						Frog_fixed.avi	0
32233	1935	921.6459	468.9046	0.5750364	0.136238	497.5981	4.170815	0	914.2624	457.2957	0.4349799	0.1877396	505.8083	3.772994	0	15	918	463						Frog_fixed.avi	0
32250	1936	921.4069	472.7907	0.5744965	0.1363186	497.9374	4.164839	0	911.4752	454.9924	0.4345538	0.1878763	506.1115	3.767265	0	15	916	464						Frog_fixed.avi	0
32266	1937	920.8029	471.9973	0.5739195	0.1363978	498.303	4.165618	0	907.4335	458.1127	0.4341005	0.188046	506.7265	3.774752	0	15	914	465						Frog_fixed.avi	0
32283	1938	917.6183	469.8532	0.5732681	0.1365069	498.6791	4.157237	0	909.0095	459.0592	0.4336402	0.1881434	507.1483	3.766041	0	15	913	464						Frog_fixed.avi	0
32300	1939	921.2498	474.3936	0.5726985	0.1365069	498.7236	4.152655	0	907.1756	455.7156	0.4331789	0.1882682	507.4716	3.769306	0	15	914	465						Frog_fixed.avi	0
32316	1940	920.0001	465.9744	0.572186	0.1366729	499.2973	4.151	0	909.9974	451.078	0.4328284	0.1884	507.9508	3.748942	0	15	915	459						Frog_fixed.avi	0
32333	1941	923.107	466.2866	0.571779	0.1369135	499.6827	4.141901	0	906.3978	453.426	0.4325371	0.1886466	508.2028	3.758384	0	15	915	460						Frog_fixed.avi	0
32350	1942	921.8552	469.1456	0.5713696	0.1371134	499.9257	4.131251	0	910.301	455.5322	0.4322812	0.1888904	508.7295	3.739206	0	15	916	462						Frog_fixed.avi	0
32366	1943	919.6347	469.3124	0.5710699	0.1373774	500.4774	4.131698	0	910.0537	459.4988	0.4320662	0.1891017	509.1952	3.751626	0	15	915	464						Frog_fixed.avi	0
32383	1944	920.2264	468.7651	0.5707446	0.1375246	500.7817	4.126427	0	912.7711	453.2494	0.4318872	0.1892373	509.5083	3.728822	0	15	916	461						Frog_fixed.avi	0
32400	1945	919.9877	470.5862	0.5705122	0.1376302	501.2679	4.102911	0	908.7167	456.3202	0.4317091	0.1893021	509.9812	3.711478	0	15	914	463						Frog_fixed.avi	0
32416	1946	927.9987	464.9941	0.5702437	0.1377332	501.3936	4.102324	0	918.3916	455.5891	0.4315973	0.1893474	510.3532	3.702131	0	15	923	460						Frog_fixed.avi	0
32433	1947	928.3065	471.1875	0.5700688	0.1378127	501.9034	4.079898	0	926.66	458.9574	0.4315751	0.1894011	510.7973	3.700527	0	15	927	465						Frog_fixed.avi	0
32450	1948	936.981	472.3435	0.5701413	0.1378621	502.3896	4.076327	0	921.9872	462.7038	0.4316747	0.1895218	511.2178	3.692697	0	15	929	468						Frog_fixed.avi	0
32466	1949	936.6569	471.3796	0.5702553	0.1379379	502.8647	4.04793	0	925.4943	459.3643	0.4318423	0.1896853	511.6935	3.679827	0	15	931	465						Frog_fixed.avi	0
32483	1950	937.3831	475.5939	0.5703964	0.138035	503.2536	4.034053	0	920.7496	459.7944	0.4320124	0.1899376	512.0974	3.67327	0	15	929	468						Frog_fixed.avi	0
32500	1951	939.7623	477.6238	0.5705878	0.1381461	503.6069	4.011913	0	922.9772	458.2921	0.4322584	0.1901295	512.6052	3.663393	0	15	931	468						Frog_fixed.avi	0
32516	1952	929.7726	472.3818	0.5706437	0.1383041	504.1487	4.005806	0	922.7427	461.4014	0.432456	0.1903223	512.9017	3.637464	0	15	926	467						Frog_fixed.avi	0
32533	1953	944.1461	480.307	0.5707913	0.1382184	504.5581	3.99039	0	923.4474	456.4021	0.4325713	0.1904581	513.3775	3.636612	0	15	934	468						Frog_fixed.avi	0
32549	1954	938.0237	473.5095	0.5707464	0.1381993	505.1458	3.976705	0	924.7771	464.5169	0.4326354	0.1904318	513.7304	3.624918	0	15	931	469						Frog_fixed.avi	0
32566	1955	939.2749	478.5348	0.5707198	0.1380181	505.4602	3.964011	0	924.3454	457.4275	0.4326763	0.1904402	514.3721	3.608047	0	15	932	468						Frog_fixed.avi	0
32583	1956	936.8378	475.4141	0.5706636	0.1380677	505.9146	3.95011	0	922.3119	455.947	0.432726	0.190566	514.8461	3.594815	0	15	930	466						Frog_fixed.avi	0
32599	1957	933.5027	473.66	0.5705957	0.1382463	506.4949	3.948047	0	916.8743	465.784	0.4327829	0.1907769	515.2222	3.595885	0	15	925	470						Frog_fixed.avi	0
32616	1958	929.6208	469.6029	0.5705237	0.1384385	507.0253	3.93261	0	922.244	462.2051	0.4328531	0.1910757	515.7237	3.586904	0	15	926	466						Frog_fixed.avi	0
32633	1959	931.494	473.7661	0.5704541	0.1385411	507.4184	3.917008	0	921.8658	463.2892	0.4328814	0.1913364	516.1624	3.583682	0	15	927	469						Frog_fixed.avi	0
32649	1960	929.405	472.7347	0.5703464	0.1385784	507.8731	3.912321	0	919.7795	463.1718	0.4328441	0.1915088	516.5629	3.564481	0	15	925	468						Frog_fixed.avi	0
32666	1961	931.3508	474.7846	0.5701924	0.1385666	508.4459	3.893798	0	915.6585	465.4031	0.4327989	0.1916493	516.9446	3.548482	0	15	924	470						Frog_fixed.avi	0
32683	1962	933.8387	474.3613	0.5700074	0.1385681	509.0787	3.889192	0	917.5001	465.9002	0.4327087	0.1918549	517.5668	3.549799	0	15	926	470						Frog_fixed.avi	0
32699	1963	935.9296	478.8053	0.5698389	0.1386221	509.549	3.890306	0	916.6338	468.52	0.4326325	0.1920063	517.9882	3.532328	0	15	926	474						Frog_fixed.avi	0
32716	1964	931.8036	480.6452	0.5696017	0.138763	509.9657	3.873278	0	915.0889	466.717	0.432541	0.1923632	518.4366	3.534935	0	15	923	474						Frog_fixed.avi	0
32733	1965	933.6785	478.9705	0.5693997	0.1389687	510.3186	3.845795	0	916.7447	459.4767	0.4324352	0.1927135	518.9833	3.520417	0	15	925	469						Frog_fixed.avi	0
32749	1966	931.2952	470.3564	0.5692123	0.1392276	510.9659	3.842139	0	916.8871	468.1472	0.432359	0.1929564	519.458	3.507513	0	15	924	469						Frog_fixed.avi	0
32766	1967	933.2313	474.4294	0.5690514	0.1393593	511.5416	3.831841	0	917.5941	465.5448	0.432316	0.1932298	519.9249	3.507707	0	15	925	470						Frog_fixed.avi	0
32783	1968	931.723	474.6331	0.5688688	0.1393855	512.1396	3.827338	0	919.3539	458.8932	0.4322343	0.193445	520.5035	3.487383	0	15	926	467						Frog_fixed.avi	0
32799	1969	931.7578	471.849	0.5686327	0.1393324	512.4041	3.807679	0	911.1469	467.76	0.4321252	0.1935219	520.8787	3.486513	0	15	921	470						Frog_fixed.avi	0
32816	1970	929.6494	476.1249	0.5683741	0.1393004	512.9404	3.793169	0	921.0408	466.4721	0.4319945	0.1936107	521.2856	3.482716	0	15	925	471						Frog_fixed.avi	0
32833	1971	931.6074	473.2345	0.5680988	0.1394476	513.483	3.799695	0	918.0006	461.8002	0.4317974	0.1939048	521.8099	3.481298	0	15	925	468						Frog_fixed.avi	0
32849	1972	930.6693	481.2003	0.567799	0.1397416	513.6885	3.778197	0	915.2558	462.3678	0.4315956	0.194326	522.2546	3.455507	0	15	923	472						Frog_fixed.avi	0
32866	1973	931.3643	477.1515	0.5675632	0.1402552	514.2971	3.780345	0	913.0902	459.1911	0.4314148	0.1947852	522.5726	3.444252	0	15	922	468						Frog_fixed.avi	0
32883	1974	930.0996	481.7966	0.5673198	0.1407404	514.684	3.78213	0	910.3537	465.3336	0.4312594	0.1952503	523.1049	3.451679	0	15	920	474						Frog_fixed.avi	0
32899	1975	928.022	480.1972	0.5671378	0.1412824	514.8338	3.759218	0	914.2841	465.113	0.4311576	0.1957742	523.438	3.430507	0	15	921	473						Frog_fixed.avi	0
32916	1976	926.6556	476.4299	0.5670266	0.1419046	515.2103	3.749689	0	915.2119	463.7823	0.431103	0.1963519	523.6704	3.439962	0	15	921	470						Frog_fixed.avi	0
32933	1977	930.8995	473.67	0.5669609	0.1425073	515.4486	3.739315	0	913.442	463.2934	0.4310561	0.1967793	523.9562	3.419753	0	15	922	468						Frog_fixed.avi	0
32949	1978	927.5569	479.2018	0.5669138	0.142857	515.7148	3.738266	0	914.489	460.8961	0.4310053	0.1970531	524.2346	3.407529	0	15	921	470						Frog_fixed.avi	0
32966	1979	925.2139	478.5693	0.5668771	0.1429618	515.8722	3.725405	0	914.6947	462.0955	0.4309817	0.1970743	524.4136	3.402006	0	15	920	470						Frog_fixed.avi	0
32983	1980	928.4174	483.1348	0.5668615	0.1430036	516.0349	3.711168	0	914.1804	465.0075	0.4309623	0.1969651	524.5924	3.393125	0	15	921	474						Frog_fixed.avi	0
32999	1981	924.2864	480.6599	0.5668349	0.1430896	516.3412	3.704912	0	913.0067	466.28	0.4309891	0.196835	524.8327	3.369575	0	15	919	473						Frog_fixed.avi	0
33016	1982	927.1343	480.6096	0.5669084	0.1431863	516.5739	3.705317	0	911.9632	465.322	0.4310352	0.1967804	524.9697	3.40544	0	15	920	473						Frog_fixed.avi	0
33033	1983	929.1085	475.3936	0.5670338	0.1433794	516.831	3.706499	0	913.3658	461.9724	0.4311332	0.1967577	525.1292	3.398468	0	15	921	469						Frog_fixed.avi	0
33049	1984	927.5056	482.4826	0.5671725	0.1435408	516.6857	3.687397	0	912.6188	471.6368	0.4312588	0.1967781	525.0892	3.406581	0	15	920	477						Frog_fixed.avi	0
33066	1985	928.6006	485.016	0.5673583	0.1436672	516.7429	3.688122	0	914.707	465.2734	0.4314007	0.196803	525.0773	3.365988	0	15	922	475						Frog_fixed.avi	0
33083	1986	930.9037	485.8999	0.5675744	0.1437818	516.7971	3.673496	0	911.9808	469.7967	0.4315429	0.1968	525.1337	3.375955	0	15	921	478						Frog_fixed.avi	0
33099	1987	928.1929	486.571	0.5677271	0.1436607	516.6448	3.689879	0	915.1274	463.8174	0.4317146	0.1966763	525.0707	3.380532	0	15	922	475						Frog_fixed.avi	0
33116	1988	927.3645	479.2196	0.5679233	0.1434163	516.8228	3.690009	0	910.2313	468.4867	0.4318327	0.1963154	524.9224	3.371009	0	15	919	474						Frog_fixed.avi	0
33132	1989	926.2704	479.6003	0.5680936	0.1428091	516.7139	3.675334	0	916.9197	466.2299	0.4319825	0.1959084	524.9123	3.387832	0	15	922	473						Frog_fixed.avi	0
33149	1990	926.0137	485.8862	0.5682167	0.14211	516.5876	3.681455	0	911.4885	467.1258	0.4321288	0.1953663	524.9083	3.373669	0	15	919	477						Frog_fixed.avi	0
33166	1991	925.2048	477.7988	0.5684035	0.1414991	516.6605	3.682168	0	914.9844	464.1797	0.4322992	0.1948978	524.7753	3.383462	0	15	920	471						Frog_fixed.avi	0
33182	1992	924.9936	479.5642	0.5685842	0.1409986	516.5323	3.679681	0	911.5289	469.9186	0.4324318	0.194542	524.5994	3.389997	0	15	918	475						Frog_fixed.avi	0
[truncated: 29,312 more rows]
