# Supplementary material for: Young children integrate current observations, priors and agent information to predict others’ actions
Source: PLoS One. 2019 May 22;14(5):e0200976. doi: 10.1371/journal.pone.0200976 (PMC6530825; doi:10.1371/journal.pone.0200976)
Supplement: S1 Dataset — (ZIP) [file pone.0200976.s003.zip › PONE-D-18-19791R1_Data/18-month-olds/Anonymized_09_18-Combined-Data.tsv]

Recording name:	K_09_18
Recording resolution:	1280 x 1024
Fixation filter: Tobii fixation filter
Velocity threshold: 35
Distance threshold: 35
Timestamp	Number	GazePointXLeft	GazePointYLeft	CamXLeft	CamYLeft	DistanceLeft	PupilLeft	ValidityLeft	GazePointXRight	GazePointYRight	CamXRight	CamYRight	DistanceRight	PupilRight	ValidityRight	FixationIndex	GazePointX	GazePointY	Event	EventKey	Data1	Data2	Descriptor	StimuliName	StimuliID
3	0	625.7835	209.5821	0.5389695	0.4929796	665.556	3.873035	0	615.7432	178.8391	0.4068379	0.4217345	661.2007	4.325895	0	0	621	194						No media	0
20	1	622.5359	218.6054	0.538936	0.4932507	665.6985	3.853429	0	623.0229	180.0312	0.4068413	0.4221106	661.2906	4.330541	0	0	623	199						No media	0
37	2	624.8869	195.5443	0.5388957	0.4936549	665.8568	3.856041	0	619.6699	181.6673	0.4068097	0.4224215	661.4658	4.321158	0	0	622	189						No media	0
53	3	625.9409	209.8142	0.5388476	0.49384	666.0858	3.881571	0	623.6552	189.6581	0.4067921	0.4226398	661.7216	4.33088	0	0	625	200						No media	0
70	4	629.5655	216.3526	0.5388108	0.4940278	666.285	3.840673	0	620.7661	177.5766	0.4067286	0.4229558	662.1958	4.305339	0	0	625	197						No media	0
87	5	626.9359	222.9153	0.5387546	0.4942423	666.1833	3.855124	0	615.7613	184.5963	0.406743	0.4232241	662.3557	4.292542	0	0	621	204						No media	0
103	6	623.5362	358.8287	0.5384108	0.4952591	666.6655	3.793042	0	614.9124	327.9847	0.4069572	0.4242936	662.5272	4.2451	0	1	619	343						No media	0
120	7	665.4785	530.6988	0.5380872	0.4963972	666.9896	3.763534	0	635.9888	510.2105	0.4071331	0.4255717	662.8669	4.257502	0	1	651	520						No media	0
137	8	678.0532	644.8441	0.537951	0.4970922	667.2192	3.792397	0	655.1514	621.2764	0.4072535	0.4263372	663.0294	4.236622	0	1	667	633						No media	0
153	9	674.2285	642.0681	0.5380599	0.4971408	667.4459	3.763778	0	646.0261	612.9736	0.4071105	0.4263274	663.3503	4.221241	0	1	660	628						No media	0
170	10	669.5936	654.0994	0.5380504	0.4972799	667.6705	3.724318	0	647.8536	627.3956	0.4070515	0.426426	663.5107	4.201205	0	1	659	641						No media	0
186	11	682.1703	648.196	0.5380631	0.4974451	668.1144	3.726445	0	651.5441	627.2889	0.4069915	0.4265429	664.0962	4.190825	0	1	667	638						No media	0
203	12	679.046	646.3848	0.5380622	0.4976549	668.2273	3.719012	0	645.4912	632.4011	0.4069353	0.4266512	664.2986	4.173304	0	1	662	639						No media	0
220	13	676.7889	645.7884	0.5380911	0.497837	668.4544	3.69796	0	649.7147	628.3207	0.4069594	0.4267717	664.7451	4.180057	0	1	663	637						No media	0
236	14	673.3167	651.0815	0.5381395	0.4979981	668.6062	3.708386	0	642.8895	633.0209	0.407017	0.4269038	664.893	4.171247	0	1	658	642						No media	0
253	15	674.3497	646.8752	0.5382482	0.4982144	669.024	3.705715	0	642.5505	626.0148	0.4070997	0.4271226	665.1817	4.183957	0	1	658	636						No media	0
270	16	674.8542	642.1501	0.5383798	0.4984809	669.3187	3.708073	0	644.241	627.9081	0.4072553	0.4272461	665.2014	4.162466	0	1	660	635						No media	0
286	17	665.8994	646.3655	0.5385017	0.4987049	669.376	3.676579	0	650.3923	625.6466	0.4074338	0.4273486	665.6639	4.17313	0	1	658	636						No media	0
303	18	671.6593	650.7127	0.5387233	0.4989741	669.545	3.707658	0	647.4584	624.8394	0.4076416	0.4274704	665.8441	4.167414	0	1	660	638						No media	0
320	19	672.6397	633.0423	0.5389251	0.4993633	669.8043	3.70502	0	647.7542	633.9503	0.4079481	0.4275851	666.0367	4.185954	0	1	660	633						No media	0
336	20	665.0094	648.6992	0.5392222	0.4996137	669.8189	3.701716	0	645.509	626.9397	0.4082628	0.4277572	666.3983	4.184816	0	1	655	638						No media	0
353	21	665.6003	657.5879	0.5395163	0.4999913	670.3201	3.705186	0	640.9378	621.9289	0.408628	0.427947	666.444	4.193785	0	1	653	640						No media	0
370	22	515.4576	553.0739	0.5403327	0.4998961	670.3206	3.742987	0	497.728	493.5602	0.4098223	0.427838	666.7883	4.243253	0	2	507	523						No media	0
386	23	349.9797	388.2799	0.5413486	0.4996429	670.3224	3.699281	0	322.8427	335.1052	0.4112613	0.4274893	667.0213	4.256576	0	2	336	362						No media	0
403	24	234.9492	275.3594	0.5421025	0.4997006	671.0692	3.674533	0	237.1946	236.7322	0.4121841	0.4273148	667.0645	4.302343	0	2	236	256						No media	0
420	25	230.1499	289.1529	0.5426155	0.5000343	671.1368	3.686839	0	224.9354	239.9769	0.4124409	0.4273919	667.0872	4.30671	0	2	228	265						No media	0
436	26	228.0341	270.7193	0.5430633	0.5003558	671.0032	3.705513	0	215.6078	230.0735	0.4127772	0.4274014	667.2426	4.267043	0	2	222	250						No media	0
453	27	222.9925	274.509	0.543381	0.5007645	670.9998	3.692845	0	217.251	235.6005	0.4130951	0.4274051	667.0067	4.298368	0	2	220	255						No media	0
470	28	238.0909	287.8987	0.5437437	0.5005566	670.7006	3.651994	0	217.6336	240.1087	0.4133278	0.4273495	667.2743	4.289415	0	2	228	264						No media	0
486	29	247.9529	287.5286	0.5439976	0.5005739	670.3729	3.669914	0	220.7442	237.3773	0.4135082	0.4273275	667.1284	4.293239	0	2	234	262						No media	0
503	30	243.5827	290.9893	0.5441418	0.500585	670.5875	3.645513	0	221.0193	218.6118	0.4136256	0.4272771	666.9118	4.299591	0	2	232	255						No media	0
520	31	256.4235	298.7193	0.544217	0.5005006	670.3933	3.672661	0	218.5957	228.7585	0.4136255	0.4271214	666.9349	4.322056	0	2	238	264						No media	0
536	32	247.5471	273.1133	0.5441567	0.5003817	670.5177	3.686331	0	222.7744	240.4373	0.4135222	0.4269022	667.1583	4.320027	0	2	235	257						No media	0
553	33	238.9447	264.5456	0.5440085	0.5002066	670.5483	3.678499	0	225.2232	235.402	0.4133716	0.4267728	666.9655	4.313473	0	2	232	250						No media	0
570	34	244.8803	289.2436	0.5438741	0.4998433	670.3415	3.717066	0	219.5043	241.6383	0.4131186	0.4266698	666.7971	4.338872	0	2	232	265						No media	0
586	35	247.6733	276.707	0.5436391	0.4996894	670.5508	3.733604	0	218.4489	229.2638	0.4128218	0.4266356	666.8394	4.32064	0	2	233	253						No media	0
603	36	241.5746	284.9484	0.5433213	0.4995267	670.3744	3.740182	0	223.3074	234.659	0.4124169	0.4266708	666.7401	4.352953	0	2	232	260						No media	0
620	37	243.871	275.5795	0.5429412	0.4994466	670.2969	3.765156	0	230.5757	235.2321	0.4119909	0.4267389	666.5106	4.371846	0	2	237	255						No media	0
636	38	245.096	277.7515	0.5425377	0.4993647	670.0615	3.782137	0	225.6239	238.3852	0.4114805	0.4268474	666.3866	4.386921	0	2	235	258						No media	0
653	39	252.2726	285.7621	0.5421655	0.499114	670.0701	3.789502	0	227.1774	218.6933	0.4109851	0.4270248	666.2579	4.398034	0	2	240	252						No media	0
670	40	233.4377	274.7786	0.5417281	0.498951	669.9312	3.788405	0	229.4021	222.0757	0.4104874	0.4270397	666.1241	4.41135	0	2	231	248						No media	0
686	41	237.1064	265.3607	0.5413245	0.4987477	669.9094	3.817125	0	222.8655	230.0309	0.4100116	0.4268978	666.0244	4.408299	0	2	230	248						No media	0
703	42	245.2173	279.2767	0.5409967	0.4982762	669.5186	3.847646	0	223.5421	220.7796	0.4095605	0.42673	665.9052	4.440681	0	2	234	250						No media	0
720	43	238.3844	259.9676	0.5406487	0.497858	669.2245	3.84245	0	220.5638	224.8808	0.409182	0.4265041	665.6825	4.440022	0	2	229	242						No media	0
736	44	342.3105	317.6372	0.5397879	0.4973706	669.2316	3.88361	0	329.9588	269.6223	0.408474	0.426437	665.528	4.449095	0	3	336	294						No media	0
753	45	481.4355	363.2899	0.5386603	0.4969717	668.9427	3.950762	0	474.5302	310.6233	0.4075808	0.4262261	665.355	4.431876	0	3	478	337						No media	0
770	46	473.6722	340.9705	0.5382992	0.4962631	668.9745	3.962881	0	473.6527	308.7809	0.4070456	0.4256951	665.1544	4.453874	0	3	474	325						No media	0
786	47	496.8589	356.5945	0.5381328	0.4956096	668.5626	3.946477	0	507.6028	326.8228	0.4067405	0.4251945	664.9229	4.465943	0	3	502	342						No media	0
803	48	511.6833	362.8507	0.5380393	0.4950465	668.3629	3.97679	0	503.3335	328.4957	0.4064361	0.4247515	664.666	4.460955	0	3	508	346						No media	0
819	49	507.6781	353.0052	0.5379125	0.4946145	668.1328	3.978763	0	504.8555	325.6477	0.4062423	0.4243356	664.4265	4.457758	0	3	506	339						No media	0
836	50	502.36	353.8232	0.5378259	0.4941175	668.0889	4.007255	0	518.2715	321.0771	0.4060911	0.4240126	664.2479	4.474916	0	3	510	337						No media	0
853	51	501.1335	361.6653	0.5377269	0.4937868	667.6875	4.009063	0	508.2208	318.2566	0.4059204	0.4236414	664.0546	4.502529	0	3	505	340						No media	0
869	52	500.7609	367.2681	0.5376974	0.4934122	667.4978	4.032362	0	508.4196	321.8288	0.4058148	0.4233797	663.8414	4.486168	0	3	505	345						No media	0
886	53	506.913	358.6805	0.5376891	0.493106	667.2998	4.033118	0	515.1167	322.5782	0.4057512	0.4230896	663.6881	4.509904	0	3	511	341						No media	0
903	54	510.6501	354.614	0.5377164	0.4928656	666.9333	4.047558	0	516.5519	319.5403	0.4056841	0.4227751	663.5407	4.483555	0	3	514	337						No media	0
919	55	510.7928	364.2274	0.5376914	0.4924022	666.803	4.036875	0	511.7906	327.6169	0.4055647	0.4224899	663.1774	4.511306	0	3	511	346						No media	0
936	56	501.2576	351.9974	0.5375971	0.4920625	666.592	4.053434	0	516.1411	329.4119	0.4054352	0.4221062	662.904	4.531083	0	3	509	341						No media	0
953	57	502.9383	356.6983	0.5374677	0.49145	666.2139	4.054318	0	510.8578	322.4691	0.4051992	0.4216742	662.7074	4.531124	0	3	507	340						No media	0
969	58	505.7138	365.2748	0.5373209	0.4908512	666.2102	4.076266	0	519.9779	322.1111	0.4049652	0.421248	662.5964	4.521842	0	3	513	344						No media	0
986	59	504.1777	356.3328	0.5371239	0.4903515	665.8545	4.0827	0	511.8948	326.4243	0.4046238	0.4209507	662.5198	4.530869	0	3	508	341						No media	0
1003	60	500.9077	358.4951	0.5368584	0.4898829	665.7682	4.077756	0	517.1454	328.5148	0.4042791	0.4207767	662.0761	4.557893	0	3	509	344						No media	0
1019	61	506.5529	349.5178	0.53655	0.4896408	665.2939	4.097445	0	519.392	327.8905	0.4038858	0.4206759	662.066	4.563831	0	3	513	339						No media	0
1031																			MovieStart	128	0	0	Frog_fixed.avi
1036	62	507.3251	360.6001	0.5362432	0.4892272	665.2485	4.101791	0	521.5564	323.0478	0.4034643	0.4206404	662.0602	4.544958	0	3	514	342						Frog_fixed.avi	0
1053	63	513.0031	356.8401	0.5359265	0.488989	664.9893	4.116074	0	518.2675	322.0274	0.403028	0.4205981	661.8041	4.543867	0	3	516	339						Frog_fixed.avi	0
1069	64	503.5819	362.4729	0.535531	0.4886092	664.8911	4.112597	0	514.9401	328.5501	0.402582	0.4204372	661.7154	4.555717	0	3	509	346						Frog_fixed.avi	0
1086	65	504.6893	357.5434	0.5351717	0.4882351	664.5422	4.112605	0	518.1973	325.1268	0.4021621	0.4202594	661.3674	4.576537	0	3	511	341						Frog_fixed.avi	0
1102	66	500.8086	352.8558	0.5348664	0.4877469	664.4268	4.08941	0	520.7926	323.3741	0.4017385	0.4200059	661.3011	4.578389	0	3	511	338						Frog_fixed.avi	0
1119	67	504.0191	354.2837	0.5345031	0.4872242	664.5579	4.120369	0	516.9332	324.5572	0.4013085	0.4196097	661.225	4.587391	0	3	510	339						Frog_fixed.avi	0
1136	68	503.3729	350.3275	0.5341527	0.486493	664.1906	4.127038	0	514.5714	324.9483	0.4008988	0.4191689	661.0247	4.589965	0	3	509	338						Frog_fixed.avi	0
1152	69	503.8603	350.5804	0.5338479	0.4857043	664.1	4.106681	0	520.6982	327.7698	0.4005384	0.418628	660.9147	4.610685	0	3	512	339						Frog_fixed.avi	0
1169	70	506.626	357.6312	0.5334765	0.4848934	664.1904	4.120438	0	524.2687	324.4873	0.4000938	0.418075	660.9192	4.649093	0	3	515	341						Frog_fixed.avi	0
1186	71	506.6859	348.0882	0.5330835	0.4840787	663.8861	4.144783	0	521.8289	320.7317	0.3996122	0.4175862	660.8149	4.594707	0	3	514	334						Frog_fixed.avi	0
1202	72	507.0121	344.5981	0.5326785	0.4832758	663.5567	4.131637	0	518.8895	329.2155	0.3991143	0.4170471	660.7266	4.605421	0	3	513	337						Frog_fixed.avi	0
1219	73	499.8695	353.0913	0.5322247	0.48245	663.5115	4.142981	0	516.3898	326.4243	0.3986014	0.416559	660.6127	4.59309	0	3	508	340						Frog_fixed.avi	0
1236	74	501.6903	355.6787	0.5318097	0.4816736	663.6451	4.159046	0	516.8641	324.4331	0.3981062	0.4160682	660.5502	4.604897	0	3	509	340						Frog_fixed.avi	0
1252	75	517.3748	367.1921	0.5314334	0.4809493	663.3952	4.180118	0	519.4313	317.8519	0.3976377	0.4155986	660.479	4.632586	0	3	518	343						Frog_fixed.avi	0
1269	76	511.4384	361.2615	0.5310917	0.4803374	663.1871	4.194413	0	517.5792	325.2725	0.397218	0.4152531	660.313	4.621375	0	3	515	343						Frog_fixed.avi	0
1286	77	511.6251	357.6572	0.5306655	0.4799189	662.9422	4.167294	0	522.1978	332.1917	0.3967818	0.415074	660.2297	4.641921	0	3	517	345						Frog_fixed.avi	0
1302	78	685.5505	494.2451	0.5294472	0.4800862	662.8599	4.167948	0	680.0447	469.2293	0.3960695	0.4155837	660.1685	4.627199	0	4	683	482						Frog_fixed.avi	0
1319	79	766.1695	599.0869	0.5284108	0.480514	663.0054	4.162633	0	765.9877	598.8566	0.3954732	0.4162704	660.0884	4.591498	0	4	766	599						Frog_fixed.avi	0
1336	80	759.3891	613.4942	0.5282336	0.4804266	662.9713	4.178302	0	770.4673	612.6209	0.39511	0.416388	659.9194	4.645621	0	4	765	613						Frog_fixed.avi	0
1352	81	777.1892	629.9078	0.528244	0.4803414	662.8351	4.12751	0	786.9305	624.8051	0.3948694	0.4163151	659.692	4.599755	0	4	782	627						Frog_fixed.avi	0
1369	82	781.8156	643.0734	0.528223	0.4802555	662.4914	4.098755	0	785.9881	637.0602	0.3947335	0.4162735	659.5792	4.552216	0	4	784	640						Frog_fixed.avi	0
1386	83	781.878	642.0349	0.5282668	0.4802012	662.2318	4.085778	0	782.0129	631.9987	0.3946774	0.4162726	659.4075	4.522301	0	4	782	637						Frog_fixed.avi	0
1402	84	778.2007	646.7578	0.5283382	0.4801959	661.8941	4.056498	0	781.6049	629.7791	0.3946411	0.4162877	659.2455	4.499447	0	4	780	638						Frog_fixed.avi	0
1419	85	784.5267	651.3416	0.5284349	0.4802252	661.9456	4.017565	0	778.568	638.8475	0.3946403	0.4163449	659.17	4.470715	0	4	782	645						Frog_fixed.avi	0
1436	86	781.6449	652.9642	0.5284986	0.4802959	661.9291	3.988408	0	781.9968	639.5604	0.39465	0.4164002	658.978	4.439343	0	4	782	646						Frog_fixed.avi	0
1452	87	782.8138	647.3657	0.528545	0.4804385	661.8232	3.961712	0	778.916	633.1656	0.3946067	0.4165899	658.6168	4.404194	0	4	781	640						Frog_fixed.avi	0
1469	88	780.4117	649.4538	0.5286	0.4805723	661.6766	3.917696	0	781.314	632.0797	0.3945899	0.4167116	658.4953	4.384908	0	4	781	641						Frog_fixed.avi	0
1486	89	790.207	642.5187	0.5286561	0.4807445	661.4553	3.888062	0	778.3258	637.8818	0.3945611	0.4168621	658.4028	4.348347	0	4	784	640						Frog_fixed.avi	0
1502	90	791.1267	648.7662	0.5286598	0.4808779	661.4308	3.8592	0	770.9106	641.7491	0.3944963	0.4170182	658.2878	4.33574	0	4	781	645						Frog_fixed.avi	0
1519	91	788.0023	659.4078	0.5286841	0.481039	661.1407	3.846625	0	780.0537	634.5549	0.3944639	0.4173061	658.1657	4.320173	0	4	784	647						Frog_fixed.avi	0
1536	92	794.6533	647.9345	0.5286731	0.4813957	661.0726	3.82502	0	778.4225	637.3023	0.3943909	0.4176381	658.1937	4.284887	0	4	787	643						Frog_fixed.avi	0
1552	93	776.6221	653.6113	0.5286145	0.4817632	661.249	3.844448	0	779.2245	636.3985	0.3943456	0.4181254	658.0702	4.306946	0	4	778	645						Frog_fixed.avi	0
1569	94	787.221	639.2908	0.5285855	0.48231	661.2774	3.811454	0	781.2996	647.2125	0.3942752	0.4186353	658.0941	4.287904	0	4	784	643						Frog_fixed.avi	0
1586	95	777.1188	666.0883	0.5285285	0.4826277	661.2861	3.808957	0	774.9579	635.8204	0.3941847	0.4192547	657.8677	4.271549	0	4	776	651						Frog_fixed.avi	0
1602	96	776.8455	651.1532	0.528439	0.4831332	661.1837	3.81774	0	776.2201	643.7066	0.3940984	0.4197567	657.8447	4.264432	0	4	777	647						Frog_fixed.avi	0
1619	97	778.4464	653.8532	0.5283574	0.4834007	661.1552	3.785306	0	774.2729	649.4124	0.3939719	0.4201694	657.9156	4.255414	0	4	776	652						Frog_fixed.avi	0
1636	98	787.6251	669.9619	0.5282425	0.483913	661.1131	3.794241	0	771.3931	666.0919	0.393867	0.4207307	658.0041	4.248571	0	5	780	668						Frog_fixed.avi	0
1652	99	785.2725	764.4155	0.5279293	0.4844071	661.4415	3.802679	0	778.7449	738.1393	0.3938184	0.4216255	657.9699	4.266781	0	5	782	751						Frog_fixed.avi	0
1669	100	784.7061	736.6509	0.5278193	0.4846342	661.2092	3.811281	0	782.1863	718.3404	0.3936212	0.4218377	657.7487	4.26334	0	5	783	727						Frog_fixed.avi	0
1685	101	788.2072	740.7342	0.5276806	0.4847735	661.1021	3.795061	0	779.9236	725.2579	0.3933949	0.422155	657.8598	4.260406	0	5	784	733						Frog_fixed.avi	0
1702	102	771.4442	742.0056	0.5274736	0.4848129	661.3779	3.797214	0	777.1224	735.2181	0.3931686	0.4223519	657.7399	4.293723	0	5	774	739						Frog_fixed.avi	0
1719	103	780.2569	740.7477	0.5273069	0.484798	661.276	3.805157	0	782.8405	746.1404	0.3929571	0.422115	657.7385	4.247935	0	5	782	743						Frog_fixed.avi	0
1735	104	785.6528	739.5811	0.5271474	0.4847203	661.1594	3.836498	0	777.672	745.1907	0.3927005	0.4225505	657.7402	4.291073	0	5	782	742						Frog_fixed.avi	0
1752	105	776.1757	745.7284	0.5269499	0.4844808	661.4801	3.842971	0	778.0604	738.2796	0.3925178	0.4225812	657.7622	4.328109	0	5	777	742						Frog_fixed.avi	0
1769	106	778.76	743.1234	0.5267889	0.4842611	661.2705	3.826663	0	779.2312	737.4694	0.3922701	0.4225634	658.1312	4.359282	0	5	779	740						Frog_fixed.avi	0
1785	107	778.5946	734.7492	0.526657	0.4841156	661.1639	3.835333	0	777.5227	736.5081	0.3921135	0.422515	657.9432	4.334772	0	5	778	736						Frog_fixed.avi	0
1802	108	780.1681	737.3865	0.5265016	0.4839656	661.4722	3.850237	0	778.2366	739.7548	0.3919389	0.4224322	658.1732	4.346057	0	5	779	739						Frog_fixed.avi	0
1819	109	779.1161	742.2493	0.5264212	0.4838031	661.5226	3.870223	0	772.6038	739.4442	0.3917992	0.4224458	658.2679	4.36255	0	5	776	741						Frog_fixed.avi	0
1835	110	773.5029	741.3596	0.5263282	0.4836962	661.349	3.875772	0	778.7568	734.8633	0.3917219	0.4225047	658.2589	4.360727	0	5	776	738						Frog_fixed.avi	0
1852	111	779.691	742.5554	0.5262845	0.4836322	661.3174	3.871749	0	776.0383	741.6976	0.3916361	0.4225497	658.0569	4.373847	0	5	778	742						Frog_fixed.avi	0
1869	112	824.1964	661.6805	0.5258292	0.4832365	661.3868	3.886567	0	828.9453	667.8641	0.3913781	0.4223634	658.419	4.392338	0	6	827	665						Frog_fixed.avi	0
1885	113	911.9021	540.4474	0.5251859	0.4825977	661.5468	3.898412	0	919.0331	560.6996	0.390901	0.421925	658.4072	4.368364	0	6	915	551						Frog_fixed.avi	0
1902	114	940.9551	537.3381	0.5249053	0.4824773	661.7534	3.914743	0	955.0809	552.4838	0.3905601	0.4219275	658.3765	4.388603	0	6	948	545						Frog_fixed.avi	0
1919	115	934.8063	520.1924	0.5249124	0.4824967	661.6875	3.917602	0	962.3511	530.6449	0.390402	0.422155	658.5688	4.421698	0	6	949	525						Frog_fixed.avi	0
1935	116	942.9478	505.746	0.5248402	0.4824347	661.4924	3.902817	0	962.6111	525.8203	0.3902656	0.4221917	658.5493	4.427471	0	6	953	516						Frog_fixed.avi	0
1952	117	945.215	526.67	0.5247767	0.4823886	661.4115	3.929879	0	951.3715	531.1751	0.3900976	0.4222426	658.4424	4.441314	0	6	948	529						Frog_fixed.avi	0
1969	118	948.2952	499.9786	0.5246821	0.4823168	661.3929	3.91067	0	961.6094	529.6838	0.3899097	0.4222537	658.6364	4.413942	0	6	955	515						Frog_fixed.avi	0
1985	119	945.0995	520.1807	0.5244981	0.4821935	661.5833	3.917761	0	951.8315	531.5307	0.3897057	0.4223485	658.6465	4.453113	0	6	948	526						Frog_fixed.avi	0
2002	120	939.6158	521.4182	0.5243458	0.4820741	661.6369	3.929994	0	955.6031	530.9374	0.389451	0.4223843	658.6245	4.4568	0	6	948	526						Frog_fixed.avi	0
2019	121	949.347	526.1254	0.5241916	0.4819275	661.4604	3.927947	0	956.1052	539.7467	0.389232	0.4223895	658.6299	4.450217	0	6	953	533						Frog_fixed.avi	0
2035	122	936.8936	521.2095	0.5239782	0.4817252	661.5411	3.933419	0	956.0391	533.4028	0.3889745	0.422363	658.6064	4.427021	0	6	946	527						Frog_fixed.avi	0
2052	123	945.5488	525.1359	0.5237746	0.4815657	661.4064	3.931183	0	956.7813	536.48	0.3887382	0.4223251	658.6364	4.440377	0	6	951	531						Frog_fixed.avi	0
2069	124	945.888	531.1494	0.5236084	0.4813161	661.2523	3.947721	0	957.1375	537.8969	0.3884697	0.4222586	658.6658	4.472172	0	6	952	535						Frog_fixed.avi	0
2085	125	992.8417	531.9019	0.5230796	0.4812675	661.3661	3.938235	0	1010.24	550.3362	0.3880923	0.4224314	658.5857	4.46907	0	7	1002	541						Frog_fixed.avi	0
2102	126	1010.019	532.938	0.5227514	0.4810767	661.4411	3.939499	0	1026.19	546.3956	0.3877164	0.4224195	658.7707	4.465709	0	7	1018	540						Frog_fixed.avi	0
2119	127	1008.145	532.5988	0.5226296	0.4809551	661.4352	3.940096	0	1014.343	573.7449	0.3875628	0.4221368	658.7094	4.415308	0	7	1011	553						Frog_fixed.avi	0
2135	128	1007.334	526.2539	0.5224616	0.480874	661.5491	3.917102	0	1020.254	550.6536	0.3872618	0.4225488	658.7114	4.451178	0	7	1014	538						Frog_fixed.avi	0
2152	129	1011.084	523.9607	0.5223439	0.4807943	661.6277	3.943389	0	1025.281	544.606	0.3871232	0.4225662	658.7156	4.447792	0	7	1018	534						Frog_fixed.avi	0
2169	130	1011.496	509.6643	0.5222444	0.4807164	661.3814	3.921612	0	1026.538	548.4794	0.3870238	0.4225904	658.5898	4.472467	0	7	1019	529						Frog_fixed.avi	0
2185	131	1013.923	523.5914	0.5222011	0.4805789	661.3145	3.93036	0	1014.947	550.2452	0.386884	0.422598	658.6664	4.460009	0	7	1014	537						Frog_fixed.avi	0
2202	132	1019.757	521.2313	0.5221652	0.480507	661.3581	3.950816	0	1020.739	564.5461	0.3868032	0.4225631	658.7822	4.462589	0	7	1020	543						Frog_fixed.avi	0
2218	133	1017.822	519.4255	0.5221491	0.4803756	661.3429	3.950866	0	1024.124	551.1529	0.3867441	0.422551	658.6462	4.480357	0	7	1021	535						Frog_fixed.avi	0
2235	134	1014.382	528.6249	0.5220965	0.4803149	661.5931	3.960717	0	1027.21	544.5385	0.3867083	0.4225227	658.589	4.469902	0	7	1021	537						Frog_fixed.avi	0
2252	135	1011.779	520.5162	0.522076	0.4802622	661.522	3.94237	0	1027.494	540.8497	0.3866712	0.4225315	658.5729	4.462249	0	7	1020	531						Frog_fixed.avi	0
2268	136	1021.486	527.4628	0.5220899	0.4802011	661.319	3.966501	0	1023.102	540.0817	0.3866354	0.4224938	658.6029	4.482458	0	7	1022	534						Frog_fixed.avi	0
2285	137	1017.88	505.9271	0.5219594	0.4800591	661.358	3.978196	0	1025.668	528.5385	0.3865947	0.4223878	658.5713	4.494027	0	7	1022	517						Frog_fixed.avi	0
2302	138	1027.464	497.4137	0.5218723	0.4799458	661.3343	3.976967	0	1033.875	508.5075	0.3865277	0.4223202	658.3755	4.491698	0	7	1031	503						Frog_fixed.avi	0
2318	139	1021.685	494.9312	0.5218906	0.4798988	661.205	3.980015	0	1033.446	523.4189	0.3864782	0.4222565	658.5238	4.516826	0	7	1028	509						Frog_fixed.avi	0
2335	140	1027.503	501.7234	0.5219035	0.4797815	661.1984	3.996458	0	1035.477	511.7394	0.386455	0.4221811	658.4486	4.47877	0	7	1031	507						Frog_fixed.avi	0
2352	141	1018.576	500.4074	0.5218932	0.4797267	661.1967	4.000905	0	1038.219	506.9066	0.3864337	0.4221364	658.474	4.486151	0	7	1028	504						Frog_fixed.avi	0
2368	142	1030.302	489.0408	0.5219013	0.479695	661.1522	3.982798	0	1040.596	504.6855	0.3864244	0.4221295	658.4431	4.514532	0	7	1035	497						Frog_fixed.avi	0
2385	143	1033.087	492.4737	0.5218908	0.4797067	661.1744	4.004249	0	1037.228	506.7157	0.3864002	0.4221556	658.4815	4.492587	0	7	1035	500						Frog_fixed.avi	0
2402	144	1036.303	484.2267	0.5218745	0.4797721	661.1086	3.991196	0	1043.054	509.6193	0.3863819	0.4222113	658.4584	4.495291	0	7	1040	497						Frog_fixed.avi	0
2418	145	1018.803	494.8322	0.5218281	0.479947	660.871	4.034698	0	1032.149	513.4669	0.3863619	0.4223449	658.4502	4.520557	0	7	1025	504						Frog_fixed.avi	0
2435	146	1031.748	496.2788	0.5218039	0.4800955	660.8857	4.036862	0	1043.359	509.7982	0.3863291	0.4225228	658.4395	4.530677	0	7	1038	503						Frog_fixed.avi	0
2452	147	1022.195	499.0319	0.5217732	0.4802967	660.8834	4.038949	0	1037.328	507.1375	0.3862669	0.4227107	658.3157	4.519238	0	7	1030	503						Frog_fixed.avi	0
2468	148	1030.069	494.6531	0.5217452	0.4804966	660.9326	4.039801	0	1040.616	504.1295	0.3862516	0.4229845	658.2633	4.513209	0	7	1035	499						Frog_fixed.avi	0
2485	149	1032.002	500.2371	0.5217263	0.4807377	660.8882	4.043741	0	1033.987	502.158	0.3861847	0.4231526	658.36	4.510668	0	7	1033	501						Frog_fixed.avi	0
2502	150	1028.229	504.5422	0.5216833	0.4808499	660.8442	4.048935	0	1030.912	503.2283	0.386149	0.4232922	658.3157	4.530888	0	7	1030	504						Frog_fixed.avi	0
2518	151	1024.976	503.5815	0.5216393	0.4809188	660.837	4.033809	0	1034.403	501.499	0.386098	0.4233736	658.2712	4.525843	0	7	1030	503						Frog_fixed.avi	0
2535	152	1021.872	508.6467	0.5215669	0.4810114	660.7122	4.042885	0	1042.142	502.0898	0.3860378	0.4234439	658.2869	4.539101	0	7	1032	505						Frog_fixed.avi	0
2552	153	1024.594	506.2989	0.5215116	0.4811135	660.6834	4.072879	0	1041.152	505.2165	0.3859663	0.4234868	658.1487	4.53676	0	7	1033	506						Frog_fixed.avi	0
2568	154	1031.675	497.7784	0.5214255	0.4811381	660.8528	4.041821	0	1046.722	502.3715	0.3858861	0.4235292	658.3595	4.51748	0	7	1039	500						Frog_fixed.avi	0
2585	155	1031.722	499.7642	0.5213603	0.4811423	660.9742	4.045453	0	1043.696	502.4032	0.3858167	0.423551	658.4603	4.52282	0	7	1038	501						Frog_fixed.avi	0
2602	156	1045.598	489.5728	0.5213497	0.4810899	660.9756	4.038831	0	1035.061	509.522	0.3857401	0.4235321	658.417	4.530481	0	7	1040	500						Frog_fixed.avi	0
2618	157	1038.521	499.3691	0.5213135	0.4809258	660.8057	4.034774	0	1040.682	501.5824	0.3857166	0.4234521	658.4042	4.54121	0	7	1040	500						Frog_fixed.avi	0
2635	158	1027.76	498.0173	0.5213334	0.480765	660.7612	4.054745	0	1032.106	504.8041	0.385714	0.4233072	658.4358	4.561476	0	7	1030	501						Frog_fixed.avi	0
2652	159	1030.454	491.1812	0.5213879	0.4805298	660.901	4.04301	0	1038.17	497.0062	0.3857248	0.4231144	658.4402	4.5515	0	7	1034	494						Frog_fixed.avi	0
2668	160	1024.016	507.532	0.5214145	0.480291	660.9717	4.074482	0	1039.452	494.5318	0.3857586	0.4229681	658.496	4.539593	0	7	1032	501						Frog_fixed.avi	0
2685	161	1026.798	501.0931	0.5213577	0.4801297	660.7218	4.059272	0	1044.282	483.2247	0.3857557	0.4228677	658.5264	4.561916	0	7	1036	492						Frog_fixed.avi	0
2702	162	1033.7	488.609	0.5213247	0.4800822	660.8445	4.065694	0	1046.126	475.7553	0.3857049	0.4228576	658.4922	4.549786	0	7	1040	482						Frog_fixed.avi	0
2718	163	1025.498	490.347	0.5213299	0.4801129	660.8381	4.082034	0	1038.186	483.3072	0.3856841	0.4229236	658.5302	4.542326	0	7	1032	487						Frog_fixed.avi	0
2735	164	1035.834	494.6086	0.5213417	0.4801564	660.8116	4.079643	0	1048.539	473.601	0.3856712	0.4229885	658.4294	4.567323	0	7	1042	484						Frog_fixed.avi	0
2752	165	1033.539	495.1919	0.5213506	0.4801837	660.7715	4.059051	0	1040.877	481.4341	0.3856672	0.4230461	658.459	4.562096	0	7	1037	488						Frog_fixed.avi	0
2768	166	1037.703	487.8532	0.5213962	0.4802643	660.9409	4.085993	0	1040.427	482.3399	0.385681	0.4231232	658.4963	4.589443	0	7	1039	485						Frog_fixed.avi	0
2785	167	1037.898	491.3077	0.5214196	0.4802916	660.8924	4.092045	0	1039.677	490.7545	0.3856766	0.4231655	658.4659	4.551822	0	7	1039	491						Frog_fixed.avi	0
2801	168	1027.846	494.3904	0.5214384	0.4802823	660.9548	4.107967	0	1046.944	483.2576	0.3856852	0.4231884	658.5211	4.577599	0	7	1037	489						Frog_fixed.avi	0
2818	169	1035.531	491.3481	0.5214483	0.4802883	660.9007	4.091333	0	1041.446	485.7182	0.3856865	0.4231994	658.5707	4.559381	0	7	1038	489						Frog_fixed.avi	0
2835	170	1032.22	484.6039	0.5214707	0.4802994	660.95	4.099289	0	1037.716	481.4808	0.385689	0.4232481	658.5125	4.555806	0	7	1035	483						Frog_fixed.avi	0
2851	171	1023.465	491.6556	0.5214874	0.48033	660.9078	4.104496	0	1037.182	477.7739	0.385701	0.4233004	658.4706	4.588822	0	7	1030	485						Frog_fixed.avi	0
2868	172	1029.736	490.4079	0.5215423	0.4803994	660.7899	4.102643	0	1034.956	482.0733	0.3857352	0.4233764	658.4487	4.562551	0	7	1032	486						Frog_fixed.avi	0
2885	173	1025.878	492.696	0.5215928	0.4805167	660.77	4.107717	0	1033.413	489.5304	0.3858028	0.4233964	658.5206	4.554488	0	7	1030	491						Frog_fixed.avi	0
2901	174	1031.465	472.756	0.5216528	0.4806722	660.8479	4.088242	0	1039.658	483.8229	0.3858513	0.4234495	658.4933	4.591689	0	7	1036	478						Frog_fixed.avi	0
2918	175	1029.127	475.3194	0.5216885	0.4807602	660.8349	4.084978	0	1040.088	493.709	0.3859081	0.4234865	658.4103	4.560426	0	7	1035	485						Frog_fixed.avi	0
2935	176	1029.389	481.9956	0.5217229	0.4808445	660.7888	4.053864	0	1044.575	485.8059	0.3859959	0.4235169	658.3553	4.582205	0	7	1037	484						Frog_fixed.avi	0
2952	177	1026.751	491.4417	0.5217472	0.4809048	660.7933	4.078125	0	1040.163	488.502	0.3860248	0.4235488	658.3811	4.609347	0	7	1033	490						Frog_fixed.avi	0
2968	178	1027.865	488.7875	0.5217655	0.4809284	660.7306	4.063615	0	1044.588	488.0775	0.3860563	0.423527	658.3135	4.561882	0	7	1036	488						Frog_fixed.avi	0
2985	179	1017.729	494.1682	0.5217807	0.4809544	660.6903	4.07735	0	1037.961	493.8776	0.3860658	0.4235108	658.3492	4.536437	0	7	1028	494						Frog_fixed.avi	0
3002	180	1028.801	482.4565	0.521795	0.4809556	660.6512	4.084548	0	1035.834	497.1441	0.3860711	0.4234709	658.3368	4.525639	0	7	1032	490						Frog_fixed.avi	0
3018	181	1021.904	482.0593	0.5218048	0.4809036	660.5803	4.075682	0	1040.216	495.1497	0.3861112	0.4230645	658.3285	4.53502	0	7	1031	489						Frog_fixed.avi	0
3035	182	1026.079	481.6753	0.5218135	0.4808636	660.4819	4.064949	0	1036.925	487.3693	0.3860819	0.423368	658.3305	4.546072	0	7	1032	485						Frog_fixed.avi	0
3051	183	1024.175	477.3779	0.5218142	0.4807625	660.4033	4.090943	0	1040.46	479.0548	0.3860933	0.4232695	658.2029	4.58206	0	7	1032	478						Frog_fixed.avi	0
3068	184	1040.121	458.3783	0.5217733	0.480579	660.5126	4.079199	0	1038.732	461.2515	0.3860668	0.4231373	658.0004	4.568398	0	7	1039	460						Frog_fixed.avi	0
3085	185	1035.161	468.7801	0.5217901	0.4804492	660.3925	4.101767	0	1039.523	466.8746	0.3860575	0.4230173	657.9298	4.591142	0	7	1037	468						Frog_fixed.avi	0
3101	186	1030.172	471.8272	0.5218087	0.480321	660.4124	4.089403	0	1045.637	471.2198	0.3860874	0.4228071	658.0722	4.607911	0	7	1038	472						Frog_fixed.avi	0
3118	187	1029.293	478.2385	0.5218264	0.4801822	660.3223	4.097785	0	1036.185	479.5764	0.3860982	0.4226766	658.0316	4.569529	0	7	1033	479						Frog_fixed.avi	0
3135	188	1024.82	475.3615	0.5218922	0.4801117	660.0304	4.111466	0	1038.192	470.3244	0.3861203	0.4225592	658.0039	4.580988	0	7	1032	473						Frog_fixed.avi	0
3151	189	1029.311	468.9665	0.5219237	0.4800306	659.9438	4.103598	0	1041.475	470.1681	0.3861569	0.4224378	657.8583	4.606232	0	7	1035	470						Frog_fixed.avi	0
3168	190	1024.677	472.4138	0.5219612	0.4799697	659.9033	4.11057	0	1037.083	475.7478	0.3862126	0.4219585	657.8467	4.539133	0	7	1031	474						Frog_fixed.avi	0
3185	191	1023.028	459.5395	0.521992	0.4799255	659.7953	4.111668	0	1040.819	460.2687	0.3862446	0.4221968	657.8488	4.59054	0	7	1032	460						Frog_fixed.avi	0
3201	192	1029.46	459.0586	0.5220646	0.4799042	659.9104	4.113126	0	1038.306	472.7459	0.3862967	0.4220245	657.7144	4.582592	0	7	1034	466						Frog_fixed.avi	0
3218	193	1027.928	456.9548	0.5221021	0.4798713	659.9446	4.109281	0	1042.9	474.2744	0.3863411	0.421962	657.6447	4.580356	0	7	1035	466						Frog_fixed.avi	0
3235	194	1023.499	459.0867	0.5221394	0.4798639	659.816	4.111047	0	1046.102	471.7064	0.3864041	0.4218705	657.3643	4.571772	0	7	1035	465						Frog_fixed.avi	0
3251	195	1026.208	466.4216	0.5222171	0.4797622	659.6442	4.110105	0	1041.509	473.8285	0.3864267	0.4217934	657.2374	4.59415	0	7	1034	470						Frog_fixed.avi	0
3268	196	1022.054	466.2094	0.5222705	0.4797187	659.5016	4.117868	0	1045.423	471.6448	0.3864533	0.4216989	657.1479	4.592682	0	7	1034	469						Frog_fixed.avi	0
3285	197	1021.075	467.7119	0.5222982	0.4796446	659.4352	4.09673	0	1043.921	470.3499	0.3864993	0.4216025	657.2785	4.596544	0	7	1032	469						Frog_fixed.avi	0
3301	198	1026.406	461.4165	0.5223849	0.4796039	659.3959	4.086076	0	1038.427	470.7346	0.3865414	0.4212361	657.2969	4.577556	0	7	1032	466						Frog_fixed.avi	0
3318	199	1029.264	466.4833	0.5223967	0.4796405	659.3525	4.096968	0	1042.954	471.9047	0.3865064	0.42158	657.299	4.577325	0	7	1036	469						Frog_fixed.avi	0
3335	200	1030.449	460.1711	0.522393	0.4797396	659.2713	4.09971	0	1040.335	471.1703	0.3864788	0.421682	656.9512	4.608812	0	7	1035	466						Frog_fixed.avi	0
3351	201	1027.939	459.1209	0.5223529	0.479908	659.0989	4.101827	0	1041.665	470.6364	0.3864239	0.421816	656.8665	4.617906	0	7	1035	465						Frog_fixed.avi	0
3368	202	1025.708	467.008	0.5222869	0.4799708	659.0183	4.090157	0	1044.037	475.8143	0.3863586	0.4218982	656.7651	4.601952	0	7	1035	471						Frog_fixed.avi	0
3385	203	1023.615	465.0501	0.5221751	0.4800033	659.1737	4.086306	0	1026.998	493.088	0.3862483	0.4216466	656.7857	4.573009	0	7	1025	479						Frog_fixed.avi	0
3401	204	1020.472	471.4095	0.5220379	0.4799721	659.1897	4.107996	0	1045.53	466.892	0.3860967	0.4219362	656.7877	4.614645	0	7	1033	469						Frog_fixed.avi	0
3418	205	1027.506	456.9422	0.5219518	0.4798906	659.1004	4.067515	0	1045.317	470.718	0.385965	0.42183	656.7011	4.634329	0	7	1036	464						Frog_fixed.avi	0
3435	206	1025.448	470.2794	0.5218393	0.4796802	658.9841	4.091591	0	1046.871	470.1552	0.3858516	0.4217195	656.6263	4.636748	0	7	1036	470						Frog_fixed.avi	0
3451	207	1023.677	474.7995	0.5217304	0.4794261	659.172	4.107415	0	1039.884	475.9317	0.3857592	0.421563	656.4646	4.622742	0	7	1032	475						Frog_fixed.avi	0
3468	208	1028.314	470.1525	0.5216609	0.4792809	659.0994	4.103219	0	1038.719	472.9217	0.3856431	0.4214045	656.6757	4.663319	0	7	1034	472						Frog_fixed.avi	0
3485	209	1023.519	473.9592	0.5215615	0.4791723	659.0961	4.109664	0	1040.018	470.4775	0.3855951	0.4213215	656.6346	4.636065	0	7	1032	472						Frog_fixed.avi	0
3501	210	1020.502	465.7848	0.5215676	0.4791087	659.0477	4.123309	0	1038.036	465.1613	0.3855615	0.4211531	656.558	4.645115	0	7	1029	465						Frog_fixed.avi	0
3518	211	1026.717	469.5623	0.5216206	0.4789922	659.1588	4.128603	0	1047.676	472.7042	0.3856285	0.4210031	656.6358	4.647951	0	7	1037	471						Frog_fixed.avi	0
3535	212	1030.896	463.7057	0.521728	0.479099	658.8635	4.124259	0	1044.614	470.9908	0.3857451	0.4209466	656.3943	4.667323	0	7	1038	467						Frog_fixed.avi	0
3551	213	1034.519	458.9075	0.5218731	0.4791609	659.067	4.125923	0	1041.893	463.6465	0.3859092	0.4208788	656.5006	4.676168	0	7	1038	461						Frog_fixed.avi	0
3568	214	1015.274	474.6252	0.5220476	0.4792899	659.1529	4.14371	0	1037.979	466.4645	0.3861727	0.4208344	656.5439	4.684902	0	7	1027	471						Frog_fixed.avi	0
3585	215	888.8804	437.2308	0.5229506	0.4793217	659.1224	4.188958	0	917.0114	403.4432	0.3871491	0.4206564	656.6597	4.729288	0	7	903	420						Frog_fixed.avi	0
3601	216	613.8884	344.7815	0.5244889	0.4792862	659.2001	4.176663	0	661.8383	292.8643	0.3890933	0.4203695	656.4388	4.805727	0	7	638	319						Frog_fixed.avi	0
3618	217	339.2242	220.0662	0.5263481	0.4794105	659.7087	4.178176	0	376.7357	170.8689	0.3912822	0.4200948	656.3192	4.794707	0	8	358	195						Frog_fixed.avi	0
3635	218	7.934482	152.8576	0.5283875	0.4798255	660.4353	4.140682	0	46.81898	60.54698	0.3935172	0.4199929	656.6818	4.807453	0	8	27	107						Frog_fixed.avi	0
3651	219	-340.879	79.19738	0.530327	0.4811699	660.4307	4.241316	0	-283.6112	-26.85076	0.3954637	0.4200292	656.7846	4.772193	0	8	-312	26						Frog_fixed.avi	0
3668	220	-1000.625	-107.2942	0.5312646	0.4825352	664.5746	4.319835	0	-690.5651	-147.9238	0.3972158	0.4205734	656.7847	4.807441	0	8	-846	-128						Frog_fixed.avi	0
3685	221	-1535.44	-189.1428	0.5321615	0.4843816	664.5701	4.416165	0	-1129.5	-237.1474	0.3991161	0.4216706	656.7865	4.935536	0	8	-1332	-213						Frog_fixed.avi	0
3701	222	-1280	-1024	-1	-1	-1	-1	4	-1775.179	-379.6092	0.4004457	0.4226984	659.8889	5.070108	0	8	-1775	-380						Frog_fixed.avi	0
3718	223	-1280	-1024	-1	-1	-1	-1	4	-1280	-1024	-1	-1	-1	-1	4		0	0						Frog_fixed.avi	0
3735	224	-1280	-1024	-1	-1	-1	-1	4	-1280	-1024	-1	-1	-1	-1	4		0	0						Frog_fixed.avi	0
3751	225	-1280	-1024	-1	-1	-1	-1	4	-1280	-1024	-1	-1	-1	-1	4		0	0						Frog_fixed.avi	0
3768	226	-1280	-1024	-1	-1	-1	-1	4	-1280	-1024	-1	-1	-1	-1	4		0	0						Frog_fixed.avi	0
3784	227	-1280	-1024	-1	-1	-1	-1	4	-1280	-1024	-1	-1	-1	-1	4		0	0						Frog_fixed.avi	0
3801	228	-1280	-1024	-1	-1	-1	-1	4	-1280	-1024	-1	-1	-1	-1	4		0	0						Frog_fixed.avi	0
3818	229	-1280	-1024	-1	-1	-1	-1	4	-1280	-1024	-1	-1	-1	-1	4		0	0						Frog_fixed.avi	0
3834	230	-1280	-1024	-1	-1	-1	-1	4	-1280	-1024	-1	-1	-1	-1	4		0	0						Frog_fixed.avi	0
3851	231	-1280	-1024	-1	-1	-1	-1	4	-1280	-1024	-1	-1	-1	-1	4		0	0						Frog_fixed.avi	0
3868	232	-1280	-1024	-1	-1	-1	-1	4	-1280	-1024	-1	-1	-1	-1	4		0	0						Frog_fixed.avi	0
3884	233	-1280	-1024	-1	-1	-1	-1	4	-1280	-1024	-1	-1	-1	-1	4		0	0						Frog_fixed.avi	0
3901	234	-1280	-1024	-1	-1	-1	-1	4	-1280	-1024	-1	-1	-1	-1	4		0	0						Frog_fixed.avi	0
3918	235	-1280	-1024	-1	-1	-1	-1	4	-1280	-1024	-1	-1	-1	-1	4		0	0						Frog_fixed.avi	0
3934	236	-1280	-1024	-1	-1	-1	-1	4	-1280	-1024	-1	-1	-1	-1	4		0	0						Frog_fixed.avi	0
3951	237	-1280	-1024	-1	-1	-1	-1	4	-1280	-1024	-1	-1	-1	-1	4		0	0						Frog_fixed.avi	0
3968	238	-1280	-1024	-1	-1	-1	-1	4	-1280	-1024	-1	-1	-1	-1	4		0	0						Frog_fixed.avi	0
3984	239	-1280	-1024	-1	-1	-1	-1	4	-1280	-1024	-1	-1	-1	-1	4		0	0						Frog_fixed.avi	0
4001	240	-1280	-1024	-1	-1	-1	-1	4	-1280	-1024	-1	-1	-1	-1	4		0	0						Frog_fixed.avi	0
4018	241	-1280	-1024	-1	-1	-1	-1	4	-1280	-1024	-1	-1	-1	-1	4		0	0						Frog_fixed.avi	0
4034	242	-1280	-1024	-1	-1	-1	-1	4	-1280	-1024	-1	-1	-1	-1	4		0	0						Frog_fixed.avi	0
4051	243	-1280	-1024	-1	-1	-1	-1	4	-1280	-1024	-1	-1	-1	-1	4		0	0						Frog_fixed.avi	0
4068	244	-1280	-1024	-1	-1	-1	-1	4	-1280	-1024	-1	-1	-1	-1	4		0	0						Frog_fixed.avi	0
4084	245	-1280	-1024	-1	-1	-1	-1	4	-1280	-1024	-1	-1	-1	-1	4		0	0						Frog_fixed.avi	0
4101	246	-1280	-1024	-1	-1	-1	-1	4	-1280	-1024	-1	-1	-1	-1	4		0	0						Frog_fixed.avi	0
4118	247	-1280	-1024	-1	-1	-1	-1	4	-1280	-1024	-1	-1	-1	-1	4		0	0						Frog_fixed.avi	0
4134	248	-1280	-1024	-1	-1	-1	-1	4	-1280	-1024	-1	-1	-1	-1	4		0	0						Frog_fixed.avi	0
4151	249	-1280	-1024	-1	-1	-1	-1	4	-1280	-1024	-1	-1	-1	-1	4		0	0						Frog_fixed.avi	0
4168	250	-1280	-1024	-1	-1	-1	-1	4	-1280	-1024	-1	-1	-1	-1	4		0	0						Frog_fixed.avi	0
4184	251	-1280	-1024	-1	-1	-1	-1	4	-1280	-1024	-1	-1	-1	-1	4		0	0						Frog_fixed.avi	0
4201	252	514.158	259.1152	0.5282463	0.4837733	658.4863	4.323116	0	577.7695	246.2688	0.3934533	0.4216851	651.9831	4.805482	0	9	546	253						Frog_fixed.avi	0
4218	253	521.0821	273.343	0.5280668	0.4832837	655.8074	4.261412	0	578.7458	246.0071	0.3926543	0.4218149	652.0827	4.782697	0	9	550	260						Frog_fixed.avi	0
4234	254	529.215	272.017	0.5275234	0.4831311	655.5371	4.283234	0	578.8699	255.4662	0.3919596	0.4219062	651.8517	4.795044	0	9	554	264						Frog_fixed.avi	0
4251	255	528.9631	290.963	0.5269924	0.4829166	655.2465	4.274933	0	577.4205	246.8513	0.3913285	0.4221489	651.5049	4.813028	0	9	553	269						Frog_fixed.avi	0
4268	256	534.1967	276.8441	0.526608	0.4830201	655.1124	4.27501	0	572.9857	250.6006	0.3908191	0.4223404	651.3664	4.831182	0	9	554	264						Frog_fixed.avi	0
4284	257	540.0589	282.6244	0.5262655	0.4831271	654.7172	4.304242	0	581.2911	254.39	0.3904205	0.4224792	651.4188	4.788136	0	9	561	269						Frog_fixed.avi	0
4301	258	541.3548	274.617	0.5260375	0.4832115	654.9583	4.2772	0	578.657	256.9021	0.390098	0.4226798	651.2535	4.784925	0	9	560	266						Frog_fixed.avi	0
4318	259	539.5009	279.8587	0.5258632	0.4833031	654.7778	4.29027	0	583.0096	260.6555	0.3898899	0.4228505	651.1852	4.818581	0	9	561	270						Frog_fixed.avi	0
4334	260	688.249	347.8881	0.5247929	0.483799	654.3805	4.30831	0	713.7781	341.7921	0.3892686	0.4235761	650.8702	4.794856	0	10	701	345						Frog_fixed.avi	0
4351	261	908.8055	473.6064	0.5232697	0.4842043	654.6804	4.312102	0	918.3446	442.5958	0.3882687	0.4241696	650.8809	4.77796	0	10	914	458						Frog_fixed.avi	0
4367	262	914.2611	461.4907	0.5228837	0.4841746	654.6603	4.35271	0	954.9989	452.9523	0.3876317	0.4242503	650.8283	4.822082	0	10	935	457						Frog_fixed.avi	0
4384	263	952.6004	459.8632	0.5228643	0.4840609	654.4941	4.300808	0	988.653	468.0235	0.3873339	0.424173	650.6941	4.806602	0	10	971	464						Frog_fixed.avi	0
4401	264	962.9819	465.4093	0.5228189	0.4838614	654.3298	4.292939	0	998.8233	469.8321	0.3871776	0.4240113	650.5874	4.820446	0	10	981	468						Frog_fixed.avi	0
4417	265	957.9055	470.6187	0.5227318	0.4836237	654.0764	4.284306	0	988.7745	466.3662	0.386942	0.4238231	650.3769	4.789202	0	10	973	468						Frog_fixed.avi	0
4434	266	955.7686	477.7018	0.522664	0.4833826	654.0241	4.273234	0	996.7332	471.1643	0.3867816	0.423628	650.388	4.818707	0	10	976	474						Frog_fixed.avi	0
4451	267	953.7708	477.3998	0.5226129	0.4832322	653.896	4.296162	0	994.2166	476.5109	0.3866261	0.4234481	650.1462	4.824499	0	10	974	477						Frog_fixed.avi	0
4467	268	961.5192	471.8702	0.5225611	0.4829874	653.5671	4.304002	0	987.0751	473.2538	0.3864266	0.4232219	650.0967	4.808163	0	10	974	473						Frog_fixed.avi	0
4484	269	960.8788	481.8961	0.5225264	0.4826816	653.501	4.298254	0	990.478	476.8763	0.3862995	0.4230421	650.0256	4.781875	0	10	976	479						Frog_fixed.avi	0
4501	270	961.8826	472.386	0.5224787	0.4824644	653.2891	4.287872	0	991.2363	471.9049	0.3861792	0.4227978	649.8745	4.835247	0	10	977	472						Frog_fixed.avi	0
4517	271	954.3929	470.2159	0.5224386	0.4823301	653.0171	4.29433	0	990.8674	477.7914	0.3860956	0.4226535	649.7646	4.788131	0	10	973	474						Frog_fixed.avi	0
4534	272	965.3594	476.1919	0.522476	0.4821869	653.1143	4.29531	0	988.4067	480.2093	0.386035	0.4225953	649.4678	4.82707	0	10	977	478						Frog_fixed.avi	0
4551	273	967.6013	473.7241	0.5224987	0.4821957	653.0502	4.31497	0	988.5297	478.5955	0.3860139	0.4226262	649.3898	4.815726	0	10	978	476						Frog_fixed.avi	0
4567	274	956.8813	474.3664	0.5225372	0.4823183	653.0161	4.280308	0	992.9178	476.683	0.3860243	0.4226987	649.3462	4.827573	0	10	975	476						Frog_fixed.avi	0
4584	275	956.4941	467.8275	0.5225886	0.4823973	652.9739	4.298706	0	1001.213	477.3754	0.3860739	0.4227879	649.4346	4.814252	0	10	979	473						Frog_fixed.avi	0
4601	276	950.3875	482.1212	0.5226501	0.4824742	652.9657	4.307315	0	996.9423	487.9378	0.3861016	0.4228576	649.3141	4.773584	0	10	974	485						Frog_fixed.avi	0
4617	277	958.4844	480.1652	0.5227234	0.4825605	652.9092	4.296343	0	992.3066	499.2409	0.3861451	0.4225958	649.305	4.785378	0	10	975	490						Frog_fixed.avi	0
4634	278	957.3245	480.5851	0.5227569	0.4826148	652.8596	4.293879	0	988.9022	489.9049	0.3860916	0.4230306	649.307	4.771128	0	10	973	485						Frog_fixed.avi	0
4651	279	959.0081	482.0439	0.5227436	0.4826713	652.8289	4.2853	0	984.4876	498.689	0.386112	0.4227402	649.0104	4.737409	0	10	972	490						Frog_fixed.avi	0
4667	280	956.2445	479.6083	0.5227067	0.4827272	652.7228	4.286399	0	989.0071	486.5227	0.3860431	0.423107	649.0123	4.773552	0	10	973	483						Frog_fixed.avi	0
4684	281	958.5079	480.8597	0.5226635	0.4827566	652.7585	4.278154	0	994.581	487.3998	0.3859967	0.4231456	648.9687	4.808188	0	10	977	484						Frog_fixed.avi	0
4701	282	956.6418	480.7848	0.5226047	0.4827999	652.773	4.275088	0	989.2941	493.4237	0.3859322	0.4231941	648.9941	4.794074	0	10	973	487						Frog_fixed.avi	0
4717	283	958.3444	481.5909	0.5225564	0.4828214	652.761	4.277852	0	982.6584	493.1919	0.3858468	0.4232373	649.0145	4.816887	0	10	971	487						Frog_fixed.avi	0
4734	284	959.8392	485.0453	0.5225151	0.4828417	652.745	4.292865	0	984.496	481.6195	0.3857867	0.4233085	648.9718	4.811886	0	10	972	483						Frog_fixed.avi	0
4751	285	957.7065	486.3452	0.5224802	0.4828431	652.7564	4.288616	0	979.1829	487.6722	0.3857311	0.4233201	649.0664	4.813389	0	10	968	487						Frog_fixed.avi	0
4767	286	956.571	482.3452	0.5224009	0.4828901	652.5265	4.295147	0	988.0562	484.3398	0.3857031	0.4233657	649.066	4.80054	0	10	972	483						Frog_fixed.avi	0
4784	287	1001.929	505.5905	0.5221438	0.4830348	652.8108	4.285041	0	1029.339	507.1461	0.3855879	0.4234575	649.0186	4.788941	0	11	1016	506						Frog_fixed.avi	0
4801	288	988.3826	490.6997	0.5222204	0.4831078	652.8179	4.319779	0	1018.727	508.4372	0.3856469	0.4234913	649.0787	4.79337	0	11	1004	500						Frog_fixed.avi	0
4817	289	997.7808	498.7973	0.5223412	0.4831685	652.6068	4.302605	0	1030.406	511.1975	0.3857376	0.423523	649.132	4.788359	0	11	1014	505						Frog_fixed.avi	0
4834	290	988.9737	503.5818	0.5224385	0.4832386	652.6122	4.308634	0	1028.444	502.5998	0.385871	0.4236101	649.0887	4.775343	0	11	1009	503						Frog_fixed.avi	0
4851	291	991.5832	500.4236	0.5226048	0.4833354	652.8873	4.305221	0	1020.217	504.0356	0.3860579	0.4237431	648.9652	4.795993	0	11	1006	502						Frog_fixed.avi	0
4867	292	992.6738	500.9771	0.5227968	0.4834475	652.848	4.327326	0	1026.668	509.9872	0.3862649	0.4237927	649.0486	4.822227	0	11	1010	505						Frog_fixed.avi	0
4884	293	993.6165	498.5868	0.5230097	0.483601	652.9078	4.31356	0	1018.76	501.9899	0.3864945	0.4238341	649.0435	4.825518	0	11	1006	500						Frog_fixed.avi	0
4901	294	992.7604	495.1902	0.523182	0.483662	652.9699	4.323157	0	1014.906	530.799	0.386713	0.4234345	649.0507	4.777418	0	11	1004	513						Frog_fixed.avi	0
4917	295	992.5247	495.003	0.5234125	0.4837545	652.7848	4.341025	0	1024.163	499.3157	0.3869524	0.4238026	649.0527	4.816785	0	11	1008	497						Frog_fixed.avi	0
4934	296	992.7992	503.5657	0.5236281	0.483721	652.9833	4.330601	0	1026.513	506.9288	0.3871964	0.4236847	649.2365	4.854104	0	11	1010	505						Frog_fixed.avi	0
4950	297	983.3806	505.6228	0.5238401	0.4837275	652.9942	4.348737	0	1028.119	497.4909	0.3874471	0.4236145	649.255	4.815976	0	11	1006	502						Frog_fixed.avi	0
4967	298	998.0804	502.0219	0.5240705	0.4837838	653.0845	4.365988	0	1030.714	504.9593	0.3876876	0.4235373	649.2084	4.819748	0	11	1014	503						Frog_fixed.avi	0
4984	299	991.4039	498.8948	0.5242733	0.4837559	653.1544	4.353662	0	1025.177	498.038	0.3879005	0.4234701	649.1494	4.8197	0	11	1008	498						Frog_fixed.avi	0
5000	300	993.603	500.7794	0.5244693	0.4837926	653.0682	4.355261	0	1025.266	502.1023	0.3881134	0.4233761	649.0751	4.82062	0	11	1009	501						Frog_fixed.avi	0
5017	301	994.6321	506.3306	0.5246214	0.4838107	653.15	4.362557	0	1027.96	493.681	0.388316	0.4232941	649.2517	4.836251	0	11	1011	500						Frog_fixed.avi	0
5034	302	995.7769	504.4367	0.5247686	0.4838436	653.2465	4.378945	0	1026.748	494.9105	0.3885257	0.4232071	649.1383	4.877203	0	11	1011	500						Frog_fixed.avi	0
5050	303	993.8669	498.2892	0.5249158	0.4839393	652.9929	4.372604	0	1022.112	501.1958	0.3886579	0.4231544	649.1401	4.856456	0	11	1008	500						Frog_fixed.avi	0
5067	304	998.8189	494.1211	0.5250325	0.4840216	653.1412	4.361426	0	1026.941	498.6887	0.3888015	0.4231494	649.3567	4.824778	0	11	1013	496						Frog_fixed.avi	0
5084	305	995.6772	501.3222	0.5251198	0.4840904	653.2667	4.376945	0	1027.887	494.9581	0.3889442	0.4231665	649.4954	4.838472	0	11	1012	498						Frog_fixed.avi	0
5100	306	993.2657	505.3374	0.5252137	0.4841668	653.4578	4.391862	0	1025.401	500.145	0.38907	0.4232101	649.2839	4.832948	0	11	1009	503						Frog_fixed.avi	0
5117	307	992.0104	507.5013	0.5252571	0.4842691	653.4545	4.363107	0	1014.755	512.8333	0.3891631	0.4229085	649.2855	4.76907	0	11	1003	510						Frog_fixed.avi	0
5134	308	1020.615	483.6229	0.5251733	0.4843162	653.6321	4.35849	0	1044.447	487.7854	0.3891374	0.4229148	649.2855	4.785087	0	11	1033	486						Frog_fixed.avi	0
5150	309	1007.423	479.9241	0.5251606	0.4844642	653.5305	4.326012	0	1039.023	480.7903	0.3891852	0.4233562	649.2874	4.822012	0	11	1023	480						Frog_fixed.avi	0
5167	310	1009.567	476.5169	0.5251665	0.4846171	653.5432	4.305527	0	1047.045	474.4712	0.3892043	0.4233932	649.6292	4.833506	0	11	1028	475						Frog_fixed.avi	0
5184	311	1012.525	481.8394	0.525161	0.4847629	653.7405	4.328661	0	1046.097	477.8299	0.3892049	0.4234417	649.7059	4.831993	0	11	1029	480						Frog_fixed.avi	0
5200	312	1013.739	478.8368	0.5251546	0.4848504	653.8101	4.334385	0	1038.668	477.5369	0.3891954	0.4234612	649.8075	4.827245	0	11	1026	478						Frog_fixed.avi	0
5217	313	1014.424	480.4934	0.5251547	0.4848475	653.8564	4.319824	0	1037.695	481.0394	0.3891917	0.4234214	649.813	4.81665	0	11	1026	481						Frog_fixed.avi	0
5234	314	1013.97	477.375	0.5251589	0.4848014	653.9177	4.316184	0	1034.514	502.9368	0.3892055	0.4229351	649.8138	4.765488	0	11	1024	490						Frog_fixed.avi	0
5250	315	1016.886	483.6964	0.525158	0.4846376	653.9623	4.316225	0	1042.488	481.2169	0.389195	0.4231567	649.8157	4.802997	0	11	1030	482						Frog_fixed.avi	0
5267	316	1013.966	482.6374	0.5251556	0.4844228	654.0607	4.274501	0	1044.116	477.6039	0.3891934	0.4230061	649.9677	4.792766	0	11	1029	480						Frog_fixed.avi	0
5284	317	1016.495	481.2467	0.5251763	0.4841841	654.0132	4.258015	0	1045.154	488.7271	0.3892089	0.4227891	650.0129	4.788526	0	11	1031	485						Frog_fixed.avi	0
5300	318	1012.458	477.5066	0.5251878	0.4840719	654.0587	4.251095	0	1041.454	495.6164	0.3892404	0.4223392	650.0173	4.728595	0	11	1027	487						Frog_fixed.avi	0
5317	319	1012.704	478.9985	0.5252208	0.4840087	654.1247	4.228566	0	1037.644	479.364	0.3892497	0.4226535	650.0192	4.770838	0	11	1025	479						Frog_fixed.avi	0
5334	320	1006.651	477.4431	0.5252509	0.4839903	654.1641	4.226865	0	1045.553	479.9973	0.3893092	0.422663	650.2896	4.767572	0	11	1026	479						Frog_fixed.avi	0
5350	321	1009.008	472.7407	0.5253015	0.4840075	654.1647	4.207705	0	1033.176	499.8602	0.3893754	0.422326	650.309	4.724186	0	11	1021	486						Frog_fixed.avi	0
5367	322	1008.308	470.4185	0.525399	0.4840557	654.4534	4.204979	0	1033.468	489.6954	0.3894182	0.4227438	650.3109	4.762325	0	11	1021	480						Frog_fixed.avi	0
5384	323	1013.457	482.67	0.5254986	0.4840721	654.4084	4.212681	0	1036.624	485.8734	0.3895333	0.4227907	650.402	4.76082	0	11	1025	484						Frog_fixed.avi	0
5400	324	1020.137	480.98	0.5256407	0.4840785	654.2547	4.199294	0	1040.119	489.8422	0.3896348	0.4227764	650.44	4.737956	0	11	1030	485						Frog_fixed.avi	0
5417	325	1009.859	482.1791	0.5257146	0.4840644	654.335	4.168092	0	1039.329	490.434	0.3897746	0.4227494	650.396	4.735098	0	11	1025	486						Frog_fixed.avi	0
5434	326	1006.252	475.385	0.5257912	0.4840204	654.374	4.176431	0	1040.255	481.9211	0.3898605	0.4226915	650.4683	4.730589	0	11	1023	479						Frog_fixed.avi	0
5450	327	1007.995	476.1242	0.5258984	0.4840423	654.6387	4.162487	0	1038.389	490.2431	0.3899768	0.4226655	650.5446	4.73167	0	11	1023	483						Frog_fixed.avi	0
5467	328	1016.587	440.6792	0.5259205	0.4839568	654.6263	4.199197	0	1048.202	452.2632	0.3900839	0.4225497	650.4518	4.727528	0	12	1032	446						Frog_fixed.avi	0
5484	329	1013.522	434.739	0.5259642	0.4839263	654.7092	4.195286	0	1044.435	446.2473	0.3901869	0.4225061	650.3507	4.729862	0	12	1029	440						Frog_fixed.avi	0
5500	330	1012.734	444.4783	0.5260605	0.4840138	654.7161	4.191399	0	1043.131	461.1753	0.390232	0.4225165	650.3163	4.710571	0	12	1028	453						Frog_fixed.avi	0
5517	331	1013.385	437.7789	0.5261039	0.4840622	654.6499	4.193964	0	1049.584	451.9454	0.3903002	0.4224482	650.4037	4.722573	0	12	1031	445						Frog_fixed.avi	0
5533	332	1019.971	446.4245	0.5261366	0.4841263	654.4495	4.192867	0	1046.737	456.8166	0.3903127	0.4224304	650.4512	4.730682	0	12	1033	452						Frog_fixed.avi	0
5550	333	1020.698	447.1914	0.52613	0.4841802	654.378	4.186914	0	1046.987	457.2713	0.3903008	0.4224147	650.4656	4.722594	0	12	1034	452						Frog_fixed.avi	0
5567	334	1020.12	454.8405	0.5261098	0.4842363	654.3904	4.202784	0	1045.987	452.0888	0.3902868	0.4224232	650.395	4.713589	0	12	1033	453						Frog_fixed.avi	0
5583	335	1012.693	448.7734	0.5260182	0.4842329	654.4761	4.199368	0	1049.012	454.9523	0.3902487	0.4224204	650.3777	4.717258	0	12	1031	452						Frog_fixed.avi	0
5600	336	1012.532	450.4385	0.5259588	0.4842491	654.4282	4.200604	0	1047.461	448.3027	0.3901727	0.4224316	650.218	4.726181	0	12	1030	449						Frog_fixed.avi	0
5617	337	1009.908	447.1737	0.5258923	0.4842529	654.3933	4.194184	0	1047.777	450.3098	0.3900714	0.4224734	650.1793	4.729016	0	12	1029	449						Frog_fixed.avi	0
5633	338	1009.864	448.7418	0.5258006	0.4842459	654.2621	4.187351	0	1046.051	451.4566	0.3899682	0.4224806	650.0556	4.721101	0	12	1028	450						Frog_fixed.avi	0
5650	339	1007.576	453.2186	0.5257308	0.4842519	654.1876	4.215543	0	1047.487	455.0178	0.3898708	0.4225597	650.1237	4.735524	0	12	1028	454						Frog_fixed.avi	0
5667	340	1016.53	450.6795	0.5256655	0.4842838	654.1652	4.226492	0	1036.128	479.0011	0.3898174	0.4222731	650.1215	4.70202	0	12	1026	465						Frog_fixed.avi	0
5683	341	898.237	516.379	0.5259815	0.4848377	654.2971	4.213951	0	934.0314	517.4086	0.390287	0.4231279	650.1234	4.745409	0	12	916	517						Frog_fixed.avi	0
5700	342	717.353	681.9018	0.5267113	0.485738	653.9644	4.176453	0	731.8926	672.6736	0.3914399	0.4242596	649.633	4.740794	0	13	725	677						Frog_fixed.avi	0
5717	343	562.4623	763.7162	0.5274141	0.4864483	654.0361	4.138648	0	580.3564	751.9895	0.392363	0.4251145	649.4962	4.731081	0	13	571	758						Frog_fixed.avi	0
5733	344	557.3917	760.0927	0.5276355	0.4865915	653.7066	4.134654	0	576.1751	745.2711	0.3924071	0.4252419	649.3573	4.728346	0	13	567	753						Frog_fixed.avi	0
5750	345	545.7614	789.2762	0.5276372	0.4866504	653.6732	4.134714	0	556.7787	759.2012	0.3922788	0.4252926	649.38	4.713286	0	13	551	774						Frog_fixed.avi	0
5767	346	542.0325	782.7794	0.5276498	0.4867438	653.5748	4.126406	0	558.4838	753.985	0.3921941	0.4254516	649.0927	4.710299	0	13	550	768						Frog_fixed.avi	0
5783	347	543.8973	780.8839	0.5276545	0.4868466	653.5253	4.135795	0	561.4717	755.3185	0.3921276	0.4255571	649.0101	4.727783	0	13	553	768						Frog_fixed.avi	0
5800	348	540.6082	785.1177	0.5276643	0.4869268	653.4826	4.137532	0	559.8571	760.54	0.3920738	0.4256124	648.9896	4.715027	0	13	550	773						Frog_fixed.avi	0
5817	349	545.424	782.3688	0.5276694	0.4869637	653.4075	4.148367	0	561.9141	752.468	0.3920211	0.4256533	648.8726	4.732077	0	13	554	767						Frog_fixed.avi	0
5833	350	543.0457	782.7869	0.5276806	0.487024	653.3634	4.151135	0	552.7865	755.7552	0.3919347	0.4256847	649.0076	4.723948	0	13	548	769						Frog_fixed.avi	0
5850	351	550.3451	778.0302	0.527674	0.4870214	653.3329	4.161654	0	561.9925	758.3498	0.3919054	0.4256627	648.8771	4.737378	0	13	556	768						Frog_fixed.avi	0
5867	352	542.5605	786.6308	0.5276674	0.4869614	653.2999	4.165404	0	555.6569	758.773	0.3918276	0.4256652	648.6579	4.729063	0	13	549	773						Frog_fixed.avi	0
5883	353	550.4797	779.8848	0.5276505	0.4869308	653.2648	4.157381	0	558.3214	754.0185	0.3917867	0.4256295	648.6784	4.73494	0	13	554	767						Frog_fixed.avi	0
5900	354	547.4203	781.9261	0.5276265	0.4869123	653.2377	4.17085	0	565.4952	756.9648	0.391742	0.4255984	648.64	4.731669	0	13	556	769						Frog_fixed.avi	0
5917	355	546.9587	784.1584	0.52758	0.4868738	653.1986	4.171861	0	561.3005	756.1823	0.3916783	0.4255522	648.6528	4.741586	0	13	554	770						Frog_fixed.avi	0
5933	356	632.5598	687.4865	0.5269276	0.4864293	652.9487	4.208726	0	656.1798	676.5887	0.3912295	0.4251422	648.6642	4.785836	0	13	644	682						Frog_fixed.avi	0
5950	357	795.8447	565.3455	0.5257165	0.4855378	653.4254	4.250388	0	814.8185	563.1726	0.3903171	0.4244365	648.916	4.767065	0	14	805	564						Frog_fixed.avi	0
5967	358	914.3104	471.6719	0.5247268	0.4849214	653.5718	4.248535	0	952.9644	458.7451	0.389355	0.4240159	649.2686	4.744795	0	14	934	465						Frog_fixed.avi	0
5983	359	940.5767	468.0064	0.524472	0.4849273	652.9652	4.23114	0	979.2341	452.0213	0.3888679	0.424095	649.1494	4.797913	0	14	960	460						Frog_fixed.avi	0
6000	360	951.7945	448.8696	0.5244081	0.4849228	652.8799	4.248496	0	993.0588	452.1342	0.3886025	0.4240329	649.0305	4.773601	0	14	972	451						Frog_fixed.avi	0
6017	361	952.1722	449.9881	0.5242739	0.484832	653.2246	4.228138	0	998.3162	449.9473	0.388357	0.4239632	649.103	4.75243	0	14	975	450						Frog_fixed.avi	0
6033	362	949.7	448.2299	0.5241235	0.4847155	653.147	4.209603	0	987.8541	454.9219	0.3881245	0.423875	649.041	4.738822	0	14	969	452						Frog_fixed.avi	0
6050	363	953.5193	452.1802	0.5240119	0.4844321	653.098	4.181581	0	997.9636	449.2633	0.387927	0.423806	649.2125	4.733472	0	14	976	451						Frog_fixed.avi	0
6067	364	953.9868	460.6398	0.5238955	0.4842167	652.9321	4.176067	0	995.6107	446.6603	0.3877252	0.4237686	649.2005	4.716764	0	14	975	454						Frog_fixed.avi	0
6083	365	958.7952	453.7601	0.5237725	0.4840883	653.282	4.170757	0	994.2034	449.5708	0.3875772	0.4237476	649.0828	4.70752	0	14	976	452						Frog_fixed.avi	0
6100	366	963.8252	455.0521	0.52368	0.4839788	653.4382	4.158847	0	1000.199	453.1269	0.3874276	0.4236459	649.3445	4.681348	0	14	982	454						Frog_fixed.avi	0
6117	367	964.5151	449.7854	0.5235897	0.4839059	653.2579	4.146519	0	999.322	458.6338	0.3873084	0.4236119	649.217	4.675038	0	14	982	454						Frog_fixed.avi	0
6133	368	965.4122	462.0948	0.5235401	0.4837393	653.1811	4.13947	0	992.5397	459.7862	0.3872173	0.4235767	649.2666	4.693801	0	14	979	461						Frog_fixed.avi	0
6150	369	963.098	463.0222	0.5235182	0.4835709	653.2632	4.128031	0	990.7571	469.9672	0.387178	0.423504	649.2618	4.655412	0	14	977	466						Frog_fixed.avi	0
6167	370	964.2447	469.6665	0.5235199	0.4834076	653.3181	4.132557	0	993.4636	470.2562	0.3871593	0.4234334	649.3536	4.643426	0	14	979	470						Frog_fixed.avi	0
6183	371	968.6985	462.687	0.5235516	0.4833021	653.3435	4.122053	0	997.2806	460.3193	0.3871689	0.4233559	649.362	4.632255	0	14	983	462						Frog_fixed.avi	0
6200	372	972.749	459.9546	0.5235878	0.4832011	653.4046	4.127721	0	990.2245	463.7456	0.3872003	0.423219	649.4247	4.618673	0	14	981	462						Frog_fixed.avi	0
6217	373	970.8604	451.9971	0.5236495	0.4831406	653.5846	4.101039	0	987.6368	461.7843	0.3872557	0.4231533	649.4329	4.608331	0	14	979	457						Frog_fixed.avi	0
6233	374	972.7155	457.298	0.5237097	0.4830905	653.6425	4.095049	0	993.853	464.0507	0.38735	0.4230848	649.5378	4.611459	0	14	983	461						Frog_fixed.avi	0
6250	375	971.1316	463.8124	0.5237936	0.48296	653.5878	4.077556	0	996.9716	462.2428	0.3874398	0.4229937	649.4747	4.592452	0	14	984	463						Frog_fixed.avi	0
6267	376	968.9938	458.9433	0.5239337	0.4830153	653.6174	4.072961	0	996.5338	462.9725	0.3875654	0.4229647	649.2602	4.610719	0	14	983	461						Frog_fixed.avi	0
6283	377	974.3677	453.9506	0.5240608	0.483111	653.5604	4.095776	0	993.728	477.3332	0.3877153	0.4228422	649.4643	4.583886	0	14	984	466						Frog_fixed.avi	0
6300	378	978.1455	457.8946	0.5241708	0.4831579	653.7769	4.100932	0	997.4598	468.5416	0.3878453	0.4228141	649.3873	4.594953	0	14	988	463						Frog_fixed.avi	0
6316	379	971.2751	465.7814	0.5242975	0.4832101	653.8039	4.090812	0	988.3157	473.8099	0.3880192	0.4227794	649.5013	4.592047	0	14	980	470						Frog_fixed.avi	0
6333	380	814.9221	590.3475	0.5249902	0.4840876	653.9498	4.099636	0	840.3256	579.8643	0.3891183	0.4234533	649.4557	4.566141	0	14	828	585						Frog_fixed.avi	0
6350	381	645.7441	768.7361	0.5259775	0.4852004	654.1116	4.042782	0	648.4261	749.8987	0.3907048	0.4247186	649.3661	4.560341	0	15	647	759						Frog_fixed.avi	0
6366	382	460.3162	837.8179	0.5272034	0.4859291	653.7852	4.013496	0	457.7458	818.7946	0.3919797	0.4253099	649.3529	4.54289	0	15	459	828						Frog_fixed.avi	0
6383	383	442.1177	829.187	0.5277574	0.4862831	653.8553	4.004345	0	439.5748	836.1646	0.3923822	0.4253208	649.4225	4.539511	0	15	441	833						Frog_fixed.avi	0
6400	384	420.6511	846.0526	0.5280852	0.4864514	653.7472	3.998085	0	418.5489	840.0131	0.3925784	0.425274	649.4074	4.532266	0	15	420	843						Frog_fixed.avi	0
6416	385	416.6679	846.2339	0.5283212	0.4865767	653.9183	4.019502	0	422.993	836.8705	0.3928122	0.4252296	649.3628	4.530625	0	15	420	842						Frog_fixed.avi	0
6433	386	432.0691	849.014	0.5286267	0.4866727	653.7193	4.02395	0	422.5258	834.2475	0.3930114	0.4252014	649.3016	4.530169	0	15	427	842						Frog_fixed.avi	0
6450	387	424.1982	847.421	0.5288222	0.4867609	653.8486	3.99736	0	424.9285	843.8134	0.3932121	0.425072	649.0754	4.541546	0	15	425	846						Frog_fixed.avi	0
6466	388	426.2349	847.1129	0.5290245	0.4868216	653.8729	4.027933	0	425.776	841.7358	0.3933625	0.4249516	649.1956	4.534757	0	15	426	844						Frog_fixed.avi	0
6483	389	428.2791	849.4492	0.5291765	0.4868199	653.7231	4.022043	0	422.5977	838.4136	0.3934862	0.4248569	649.1228	4.552341	0	15	425	844						Frog_fixed.avi	0
6500	390	428.5667	848.7792	0.5292852	0.4868176	653.7177	4.036198	0	426.3346	833.716	0.3935936	0.4247631	648.9037	4.549452	0	15	427	841						Frog_fixed.avi	0
6516	391	431.0672	849.9699	0.5293648	0.4868073	653.6213	4.038443	0	425.6991	827.7281	0.3936498	0.4246796	648.8503	4.546629	0	15	428	839						Frog_fixed.avi	0
6533	392	421.4555	847.9493	0.5294212	0.4867934	653.5539	4.023707	0	429.9793	837.6346	0.3937024	0.4245069	648.8455	4.55837	0	15	426	843						Frog_fixed.avi	0
6550	393	418.8586	846.2177	0.5294641	0.4868021	653.3938	4.021857	0	426.4758	848.5876	0.3937276	0.424371	648.6814	4.560884	0	15	423	847						Frog_fixed.avi	0
6566	394	431.7506	847.3571	0.5295326	0.4867513	653.1402	4.037017	0	426.2544	845.4431	0.3937592	0.4242599	648.6429	4.579129	0	15	429	846						Frog_fixed.avi	0
6583	395	427.4972	851.8206	0.5296202	0.4866648	653.2222	4.042488	0	418.1502	845.7756	0.3937872	0.4241232	648.5359	4.581451	0	15	423	849						Frog_fixed.avi	0
6600	396	423.2355	846.623	0.5296741	0.4865956	653.1954	4.040781	0	422.616	841.0138	0.3938534	0.4240123	648.3685	4.574999	0	15	423	844						Frog_fixed.avi	0
6616	397	420.2746	842.1498	0.5297818	0.4865305	653.3124	4.05214	0	421.8746	838.5726	0.3939435	0.4238919	648.155	4.583477	0	15	421	840						Frog_fixed.avi	0
6633	398	426.0559	836.5659	0.5298798	0.4864951	653.1099	4.05921	0	423.491	846.6592	0.3940822	0.4236737	648.1787	4.583093	0	15	425	842						Frog_fixed.avi	0
6650	399	424.1398	838.0802	0.5300154	0.48646	652.6904	4.04	0	423.855	850.4551	0.3941845	0.4235138	648.0506	4.582515	0	15	424	844						Frog_fixed.avi	0
6666	400	420.3058	832.5095	0.5301601	0.486397	652.7405	4.056923	0	420.6717	844.2318	0.3943091	0.4233329	647.8782	4.580832	0	15	420	838						Frog_fixed.avi	0
6683	401	423.9004	840.5807	0.5303124	0.4862558	652.6138	4.062981	0	427.4016	837.3743	0.3944447	0.4231743	647.5206	4.58242	0	15	426	839						Frog_fixed.avi	0
6700	402	423.7494	837.909	0.5304632	0.4861197	652.361	4.055644	0	421.194	848.3158	0.3945363	0.4229245	647.2986	4.577665	0	15	422	843						Frog_fixed.avi	0
6716	403	422.5711	842.429	0.5305424	0.4859638	652.2485	4.062788	0	429.0134	846.9534	0.3946467	0.4227341	647.2889	4.574456	0	15	426	845						Frog_fixed.avi	0
6733	404	317.7146	867.3906	0.5310347	0.4861214	652.2042	4.096655	0	311.5335	858.3073	0.3952832	0.422976	647.1062	4.582579	0	16	315	863						Frog_fixed.avi	0
6750	405	221.6436	869.1428	0.5316161	0.4862074	652.0333	4.089583	0	217.813	857.8672	0.3959695	0.4230266	646.7355	4.574801	0	16	220	864						Frog_fixed.avi	0
6766	406	229.6827	853.4193	0.5318112	0.4863524	651.9525	4.086403	0	221.4204	858.7267	0.3960685	0.4230034	646.6229	4.598801	0	16	226	856						Frog_fixed.avi	0
6783	407	216.3977	867.8905	0.5319149	0.4864176	651.6944	4.09387	0	202.0737	857.0705	0.396082	0.422996	646.4742	4.574218	0	16	209	862						Frog_fixed.avi	0
6800	408	211.7876	861.7789	0.5320349	0.4864925	651.636	4.090196	0	204.4677	855.957	0.3961583	0.4229872	646.0931	4.57212	0	16	208	859						Frog_fixed.avi	0
6816	409	211.6102	868.4092	0.5321683	0.4865366	651.327	4.095407	0	200.2322	852.0334	0.3962329	0.4229813	645.9334	4.576976	0	16	206	860						Frog_fixed.avi	0
6833	410	208.0449	867.7598	0.5323158	0.4865845	650.8935	4.09255	0	203.2867	863.0596	0.3963732	0.4228764	645.5153	4.584455	0	16	206	865						Frog_fixed.avi	0
6849	411	208.8268	869.957	0.53249	0.4866264	650.8893	4.079638	0	206.4992	866.1806	0.3965284	0.4228463	645.3952	4.577613	0	16	208	868						Frog_fixed.avi	0
6866	412	218.1984	875.0396	0.5327116	0.4866672	650.5568	4.093393	0	207.7216	864.7495	0.3966936	0.4227623	645.0712	4.565585	0	16	213	870						Frog_fixed.avi	0
6883	413	209.267	879.5775	0.5328439	0.4867318	650.3851	4.079906	0	206.4052	868.2674	0.3968408	0.4227384	644.8321	4.559014	0	16	208	874						Frog_fixed.avi	0
6899	414	207.7324	869.4207	0.5330219	0.4869043	650.228	4.094787	0	201.9495	869.571	0.3969812	0.4227329	644.569	4.558911	0	16	205	869						Frog_fixed.avi	0
6916	415	222.4126	880.1948	0.5331848	0.4870429	649.8958	4.077877	0	203.1651	870.6257	0.3971221	0.4227469	644.1657	4.551164	0	16	213	875						Frog_fixed.avi	0
6933	416	211.6754	875.973	0.5333206	0.4872662	649.8172	4.049132	0	200.0298	875.4123	0.3972423	0.4227722	644.0477	4.527992	0	16	206	876						Frog_fixed.avi	0
6949	417	207.6002	874.0775	0.5334362	0.487408	649.4641	4.038607	0	201.175	867.7252	0.3973348	0.4228252	643.7321	4.522855	0	16	204	871						Frog_fixed.avi	0
6966	418	207.5806	876.984	0.5335335	0.4875552	649.1068	4.023475	0	197.9659	865.4042	0.39741	0.4228416	643.5754	4.514309	0	16	203	871						Frog_fixed.avi	0
6983	419	207.3792	873.7997	0.5335945	0.4877125	648.9265	4.00545	0	200.976	871.6546	0.3974734	0.4228622	643.3593	4.517171	0	16	204	873						Frog_fixed.avi	0
6999	420	209.0896	880.214	0.5336506	0.4878195	648.7	3.996942	0	205.798	869.4434	0.3975508	0.422875	642.9855	4.499603	0	16	207	875						Frog_fixed.avi	0
7016	421	201.7081	873.5966	0.5337303	0.4880121	648.4125	3.959929	0	199.9039	870.8123	0.3976054	0.4229136	642.7641	4.483286	0	16	201	872						Frog_fixed.avi	0
7032	422	222.2222	878.4883	0.5338887	0.4881074	648.2712	3.964473	0	202.4201	864.0756	0.3977067	0.4230042	642.4521	4.477445	0	16	212	871						Frog_fixed.avi	0
7049	423	219.1628	880.3831	0.5340119	0.4881848	648.3202	3.94796	0	200.8176	865.9919	0.3978138	0.4230208	642.4365	4.466619	0	16	210	873						Frog_fixed.avi	0
7065	424	202.5359	880.0391	0.5341535	0.4883056	648.1531	3.931416	0	204.4925	873.3288	0.3979928	0.4230554	641.9962	4.44676	0	16	204	877						Frog_fixed.avi	0
7082	425	216.9028	881.6047	0.5343925	0.488478	647.9457	3.924464	0	202.5915	869.8451	0.3982269	0.4230789	641.9645	4.440139	0	16	210	876						Frog_fixed.avi	0
7099	426	214.5482	875.5261	0.5346323	0.4887316	647.932	3.915072	0	204.1037	872.2405	0.3985162	0.4231426	641.6891	4.420838	0	16	209	874						Frog_fixed.avi	0
7115	427	212.8067	882.0612	0.5349422	0.4889961	647.9042	3.890155	0	202.1919	871.0468	0.3989091	0.4231868	641.6609	4.426569	0	16	207	877						Frog_fixed.avi	0
7132	428	28.98425	824.2367	0.53585	0.489215	648.0939	3.926248	0	21.41919	801.7481	0.4002828	0.4231841	641.8958	4.450846	0	16	25	813						Frog_fixed.avi	0
7149	429	-257.4164	730.3926	0.5372172	0.489179	649.1871	3.895156	0	-268.0035	681.9038	0.4022928	0.423106	642.1587	4.482302	0	16	-263	706						Frog_fixed.avi	0
7165	430	-726.8114	566.2948	0.5383179	0.4898344	651.0732	3.941594	0	-617.1931	542.2653	0.4043326	0.4231473	642.4291	4.517575	0	17	-672	554						Frog_fixed.avi	0
7182	431	-1609.563	352.9547	0.5390099	0.4906045	654.5458	4.12393	0	-1096.658	376.2584	0.4060338	0.4233725	643.5666	4.555491	0	17	-1353	365						Frog_fixed.avi	0
7199	432	-2003.167	289.5489	0.5404348	0.4913089	646.4474	4.052277	0	-1917.281	100.0983	0.4070467	0.423766	643.8807	4.622486	0	17	-1960	195						Frog_fixed.avi	0
7215	433	-1882.693	355.9018	0.5418122	0.4920222	645.0553	3.986543	0	-1815.148	140.9987	0.4082639	0.4240578	643.882	4.655663	0	17	-1849	248						Frog_fixed.avi	0
7232	434	-1947.242	365.6219	0.5427933	0.4924721	645.3209	4.053867	0	-1890.698	100.8301	0.4092889	0.4241944	645.3947	4.716307	0	17	-1919	233						Frog_fixed.avi	0
7249	435	-2281.85	235.809	0.5437673	0.4937919	645.3173	4.169524	0	-1868.165	123.4328	0.410372	0.4242726	645.3774	4.70545	0	17	-2075	180						Frog_fixed.avi	0
7265	436	-1946.471	365.2875	0.5444892	0.4937657	646.1348	4.02254	0	-1860.419	122.5451	0.4114214	0.4243426	645.4292	4.714722	0	17	-1903	244						Frog_fixed.avi	0
7282	437	-1951.415	335.8111	0.5451759	0.4944325	646.3401	4.053472	0	-1857.656	135.6756	0.4122947	0.4244548	645.5453	4.700552	0	17	-1905	236						Frog_fixed.avi	0
7299	438	-1962.333	350.0655	0.5457204	0.4947863	646.6637	4.049623	0	-1870.607	119.204	0.412956	0.4245193	645.5896	4.729882	0	17	-1916	235						Frog_fixed.avi	0
7315	439	-1917.711	343.0804	0.5461919	0.4950827	646.6743	4.060421	0	-1858.64	125.1923	0.4134472	0.424502	645.7612	4.728162	0	17	-1888	234						Frog_fixed.avi	0
7332	440	-1886.54	349.8939	0.5464806	0.495248	646.9292	4.070074	0	-1833.164	136.8089	0.4137705	0.424402	646.0607	4.712986	0	17	-1860	243						Frog_fixed.avi	0
7349	441	-1898.573	348.4564	0.5465764	0.4952675	647.1888	4.073874	0	-1864.551	113.1628	0.4138935	0.4243527	646.258	4.77479	0	17	-1882	231						Frog_fixed.avi	0
7365	442	-1919.919	359.9105	0.5465654	0.4951301	647.3376	4.081283	0	-1852.476	109.5925	0.4139044	0.4243019	646.434	4.77455	0	17	-1886	235						Frog_fixed.avi	0
7382	443	-1916.3	365.3179	0.5466124	0.4952302	647.5606	4.104569	0	-1979.005	78.36313	0.4138539	0.4243933	647.2744	4.829248	0	18	-1948	222						Frog_fixed.avi	0
7399	444	-2336.743	399.533	0.5472029	0.4957277	647.5573	4.225703	0	-1280	-1024	-1	-1	-1	-1	4	18	-2337	400						Frog_fixed.avi	0
7415	445	-2229.412	409.6422	0.5474311	0.4959882	647.5573	4.160887	0	-1997.73	168.4719	0.4136604	0.4250878	649.9413	4.850524	0	18	-2114	289						Frog_fixed.avi	0
7432	446	-2268.889	430.8478	0.5475005	0.4960773	647.5573	4.198274	0	-2055.218	159.2137	0.4137172	0.425055	649.9413	4.894135	0	18	-2162	295						Frog_fixed.avi	0
7449	447	-2275.165	434.1777	0.5476366	0.4961139	647.5574	4.208653	0	-2009.759	196.6355	0.413967	0.4248543	649.9413	4.88826	0	18	-2142	315						Frog_fixed.avi	0
7465	448	-2336.126	413.0038	0.5478233	0.4961786	647.5574	4.222141	0	-1280	-1024	-1	-1	-1	-1	4	18	-2336	413						Frog_fixed.avi	0
7482	449	-2259.665	440.1847	0.5481743	0.4961226	647.5574	4.197342	0	-2048.82	168.3801	0.4143166	0.4245786	651.6707	4.927104	0	19	-2154	304						Frog_fixed.avi	0
7498	450	-2240.75	405.2487	0.5485904	0.4961066	647.5575	4.231141	0	-2022.541	183.7092	0.4147861	0.4243215	651.6707	4.933565	0	19	-2132	294						Frog_fixed.avi	0
7515	451	-2249.247	411.7239	0.5785944	0.4969696	467.5685	4.225874	0	-1530.932	126.4093	0.453652	0.4252267	470.51	4.940026	0	19	-1890	269						Frog_fixed.avi	0
7532	452	-1280	-1024	-1	-1	-1	-1	4	-1280	-1024	-1	-1	-1	-1	4	19	0	0						Frog_fixed.avi	0
7548	453	-554.3529	854.7787	0.5798537	0.4960954	467.5621	2.871506	0	-1280	-1024	-1	-1	-1	-1	4	19	-554	855						Frog_fixed.avi	0
7565	454	-548.6894	860.7658	0.5801806	0.495986	467.5622	2.883979	0	-1280	-1024	-1	-1	-1	-1	4	19	-549	861						Frog_fixed.avi	0
7582	455	-1280	-1024	-1	-1	-1	-1	4	-1280	-1024	-1	-1	-1	-1	4		0	0						Frog_fixed.avi	0
7598	456	-1280	-1024	-1	-1	-1	-1	4	-1280	-1024	-1	-1	-1	-1	4		0	0						Frog_fixed.avi	0
7615	457	-1280	-1024	-1	-1	-1	-1	4	-1280	-1024	-1	-1	-1	-1	4		0	0						Frog_fixed.avi	0
7632	458	-1280	-1024	-1	-1	-1	-1	4	-1280	-1024	-1	-1	-1	-1	4		0	0						Frog_fixed.avi	0
7648	459	-1280	-1024	-1	-1	-1	-1	4	-1280	-1024	-1	-1	-1	-1	4		0	0						Frog_fixed.avi	0
7665	460	-1280	-1024	-1	-1	-1	-1	4	-1280	-1024	-1	-1	-1	-1	4		0	0						Frog_fixed.avi	0
7682	461	-1280	-1024	-1	-1	-1	-1	4	-1280	-1024	-1	-1	-1	-1	4		0	0						Frog_fixed.avi	0
7698	462	-1280	-1024	-1	-1	-1	-1	4	-1280	-1024	-1	-1	-1	-1	4		0	0						Frog_fixed.avi	0
7715	463	-1280	-1024	-1	-1	-1	-1	4	-1280	-1024	-1	-1	-1	-1	4		0	0						Frog_fixed.avi	0
7732	464	-1280	-1024	-1	-1	-1	-1	4	-1280	-1024	-1	-1	-1	-1	4		0	0						Frog_fixed.avi	0
7748	465	-1280	-1024	-1	-1	-1	-1	4	-1280	-1024	-1	-1	-1	-1	4		0	0						Frog_fixed.avi	0
7765	466	514.4359	587.68	0.539862	0.4909113	655.4375	4.267922	0	564.9282	602.1055	0.4073136	0.4209347	647.6898	4.775119	0	20	540	595						Frog_fixed.avi	0
7782	467	554.2433	594.1095	0.5392256	0.4903104	655.5169	4.239685	0	601.3563	606.4294	0.4063936	0.4207829	647.9857	4.752861	0	20	578	600						Frog_fixed.avi	0
7798	468	554.983	578.5446	0.5385742	0.4896846	655.2974	4.250262	0	587.6094	613.7741	0.4054985	0.4204924	648.0452	4.759185	0	20	571	596						Frog_fixed.avi	0
7815	469	553.1194	589.3794	0.5379034	0.4889924	655.0861	4.262129	0	586.1177	614.845	0.4046374	0.4202509	648.0646	4.761892	0	20	570	602						Frog_fixed.avi	0
7832	470	559.5787	593.1899	0.5372551	0.4883344	655.3904	4.276931	0	589.2585	609.5604	0.4038291	0.4200403	648.4446	4.764857	0	20	574	601						Frog_fixed.avi	0
7848	471	565.9181	593.9064	0.5366667	0.4878319	655.2553	4.291413	0	580.5265	610.5529	0.4030652	0.4198498	648.5117	4.761151	0	20	573	602						Frog_fixed.avi	0
7865	472	567.0768	585.0607	0.5361727	0.4873633	655.4707	4.291868	0	584.4118	613.1946	0.4024129	0.4196447	648.7147	4.776669	0	20	576	599						Frog_fixed.avi	0
7882	473	570.0323	591.1262	0.5357217	0.4869025	655.376	4.289615	0	581.4529	616.6567	0.4018482	0.4194663	648.777	4.776987	0	20	576	604						Frog_fixed.avi	0
7898	474	565.7073	587.78	0.5353225	0.4865531	655.2363	4.286144	0	579.9267	613.6281	0.4013539	0.4193479	648.8809	4.766943	0	20	573	601						Frog_fixed.avi	0
7915	475	578.3041	586.0249	0.5350373	0.4862919	655.2505	4.303809	0	580.827	616.6662	0.4009134	0.4192594	648.8686	4.765121	0	20	580	601						Frog_fixed.avi	0
7932	476	576.7469	594.9388	0.5347453	0.486062	655.3493	4.294633	0	588.2363	613.4586	0.4005687	0.4192429	649.0366	4.782644	0	20	582	604						Frog_fixed.avi	0
7948	477	639.889	587.2693	0.5340514	0.4858437	655.0167	4.289461	0	644.9566	611.6285	0.3999148	0.4192953	648.9374	4.791054	0	21	642	599						Frog_fixed.avi	0
7965	478	830.1219	499.8467	0.5327376	0.4854722	655.3503	4.345148	0	834.0075	525.135	0.3988588	0.419162	649.252	4.797567	0	21	832	512						Frog_fixed.avi	0
7982	479	866.9149	497.8303	0.5321721	0.4852801	655.4525	4.328632	0	888.9739	523.5857	0.3981078	0.4191982	649.6122	4.761449	0	21	878	511						Frog_fixed.avi	0
7998	480	870.4451	497.8902	0.5321478	0.4853195	655.2681	4.359263	0	900.1688	521.0709	0.3978049	0.4194253	649.2249	4.765249	0	21	885	509						Frog_fixed.avi	0
8015	481	887.903	489.7421	0.5321054	0.4852401	655.0051	4.340314	0	906.879	521.0535	0.3975818	0.4196389	649.2629	4.764229	0	21	897	505						Frog_fixed.avi	0
8032	482	880.5691	495.4706	0.5319869	0.4850828	654.8997	4.293507	0	905.4876	517.0956	0.3973182	0.419806	649.0286	4.746396	0	21	893	506						Frog_fixed.avi	0
8048	483	885.811	495.1268	0.5318237	0.4849885	654.5642	4.306784	0	904.889	514.0097	0.3970191	0.419917	649.1279	4.732489	0	21	895	505						Frog_fixed.avi	0
8065	484	882.6541	495.9279	0.5315711	0.4849008	654.789	4.309855	0	905.8019	519.224	0.3966657	0.42001	649.0144	4.734221	0	21	894	508						Frog_fixed.avi	0
8081	485	879.8248	493.412	0.5312983	0.484833	654.4209	4.285465	0	901.0492	525.3793	0.3962687	0.4201407	648.9052	4.712003	0	21	890	509						Frog_fixed.avi	0
8098	486	883.0576	487.4639	0.530977	0.4847853	654.535	4.272562	0	898.3762	523.4581	0.3958417	0.4202413	648.7823	4.702673	0	21	891	505						Frog_fixed.avi	0
8115	487	888.3154	491.6707	0.5306918	0.4847942	654.2209	4.255106	0	903.1367	522.6395	0.3954467	0.4203803	648.8649	4.680083	0	21	896	507						Frog_fixed.avi	0
8131	488	882.4838	490.4284	0.5303236	0.4847801	654.1663	4.221969	0	908.0512	527.9866	0.3950643	0.4204642	648.6905	4.646345	0	21	895	509						Frog_fixed.avi	0
8148	489	882.9553	503.3169	0.5300295	0.4846721	654.0342	4.194148	0	905.2188	514.1626	0.3946667	0.4205622	648.597	4.641222	0	21	894	509						Frog_fixed.avi	0
8165	490	884.5411	497.2712	0.5297323	0.4846108	653.8237	4.182082	0	898.6476	523.2326	0.3943023	0.4205455	648.3789	4.607487	0	21	892	510						Frog_fixed.avi	0
8181	491	892.5253	501.7933	0.5294095	0.4844679	653.6555	4.145299	0	894.8646	528.7853	0.3939312	0.4204361	648.4451	4.615008	0	21	894	515						Frog_fixed.avi	0
8198	492	993.1125	484.2644	0.5286205	0.4842772	653.5738	4.132792	0	1003.034	516.3593	0.3932823	0.4203975	648.4498	4.579886	0	22	998	500						Frog_fixed.avi	0
8215	493	998.1752	488.0202	0.5281802	0.4841941	653.4845	4.106319	0	1012.293	506.0224	0.3927732	0.4203504	648.4612	4.537947	0	22	1005	497						Frog_fixed.avi	0
8231	494	1002.144	486.2384	0.5279844	0.4842173	653.1165	4.076117	0	1023.356	509.7889	0.3925245	0.4203897	648.286	4.523514	0	22	1013	498						Frog_fixed.avi	0
8248	495	1009.349	488.0363	0.5278283	0.4842426	653.3287	4.068202	0	1026.516	498.4404	0.3923001	0.4205351	648.2569	4.505283	0	22	1018	493						Frog_fixed.avi	0
8265	496	1012.007	495.6065	0.5277086	0.4843352	653.1647	4.06434	0	1025.569	503.4915	0.3921608	0.4205833	648.3271	4.473125	0	22	1019	500						Frog_fixed.avi	0
8281	497	1007.438	498.1081	0.5276433	0.4844496	653.0609	4.060807	0	1027.883	499.3983	0.3920719	0.4206298	648.0917	4.524342	0	22	1018	499						Frog_fixed.avi	0
8298	498	1013.432	485.8119	0.5276151	0.4846197	652.9283	4.052804	0	1022.906	504.5834	0.392028	0.4207136	647.9948	4.474547	0	22	1018	495						Frog_fixed.avi	0
8315	499	1012.622	477.1608	0.5276095	0.4847992	652.8654	4.024702	0	1017.255	514.4453	0.3920253	0.4207876	647.9449	4.463907	0	22	1015	496						Frog_fixed.avi	0
8331	500	1007.659	489.7763	0.5276474	0.4849104	652.8389	4.041285	0	1020.057	507.6712	0.39205	0.4208948	647.8694	4.456695	0	22	1014	499						Frog_fixed.avi	0
8348	501	1011.218	501.2614	0.5277032	0.485054	652.8021	4.026343	0	1018.283	512.1446	0.3921064	0.4209959	647.8005	4.45452	0	22	1015	507						Frog_fixed.avi	0
8365	502	1014.629	492.65	0.5277687	0.4852523	652.7056	4.040017	0	1019.755	513.5947	0.3921536	0.4211164	647.7971	4.466518	0	22	1017	503						Frog_fixed.avi	0
8381	503	1021.344	485.8423	0.527871	0.4855222	652.5283	4.039019	0	1022.552	512.8775	0.3922224	0.421246	647.6609	4.457253	0	22	1022	499						Frog_fixed.avi	0
8398	504	1023.03	489.6951	0.5279237	0.4856656	652.489	4.046159	0	1022.624	509.216	0.3922803	0.4214432	647.7398	4.452909	0	22	1023	499						Frog_fixed.avi	0
8414	505	1027.7	491.9565	0.5279398	0.4857805	652.4479	4.033361	0	1015.222	510.9189	0.3922984	0.4215915	647.7533	4.469027	0	22	1021	501						Frog_fixed.avi	0
8431	506	1011.351	503.9008	0.5279393	0.4858821	652.415	4.050823	0	1014.853	509.9724	0.3923063	0.421705	647.7006	4.477905	0	22	1013	507						Frog_fixed.avi	0
8448	507	1021.138	496.211	0.527918	0.4860086	652.4216	4.078917	0	1018.343	509.4616	0.3922597	0.4218189	647.5201	4.470916	0	22	1020	503						Frog_fixed.avi	0
8464	508	1020.442	490.5834	0.5278485	0.4859866	652.6392	4.064785	0	1017.839	515.2703	0.3921834	0.4218701	647.5778	4.488478	0	22	1019	503						Frog_fixed.avi	0
8481	509	1016.125	490.2531	0.5277281	0.4859374	652.5526	4.079319	0	1014.019	513.2083	0.3920719	0.4219176	647.6013	4.490032	0	22	1015	502						Frog_fixed.avi	0
8498	510	1009.905	487.2368	0.5275847	0.485811	652.4106	4.065784	0	1008.922	517.4224	0.3919336	0.4219412	647.4946	4.495302	0	22	1009	502						Frog_fixed.avi	0
8514	511	1012.554	485.3336	0.5274702	0.4856972	652.4349	4.076312	0	1013.938	514.9277	0.3917532	0.4219508	647.5391	4.515294	0	22	1013	500						Frog_fixed.avi	0
8531	512	1007.283	484.7598	0.5272809	0.4856095	652.5621	4.095347	0	1014.689	504.0238	0.3915547	0.4219978	647.668	4.502731	0	22	1011	494						Frog_fixed.avi	0
8548	513	1014.02	488.6601	0.527079	0.4855008	652.7421	4.116173	0	1007.356	509.8429	0.3913279	0.4221302	647.7808	4.53834	0	22	1011	499						Frog_fixed.avi	0
8564	514	1012.326	492.3211	0.5268891	0.4854566	652.6447	4.131361	0	1009.146	512.9871	0.3911029	0.4222268	647.8008	4.536536	0	22	1011	503						Frog_fixed.avi	0
8581	515	1016.682	481.9121	0.5266223	0.4854598	652.9152	4.123919	0	1016.864	506.9466	0.3908704	0.4224084	647.7228	4.542712	0	22	1017	494						Frog_fixed.avi	0
8598	516	1017.681	477.05	0.5263956	0.4855407	652.746	4.144954	0	1011.566	508.1317	0.3905932	0.4225996	647.9456	4.554616	0	22	1015	493						Frog_fixed.avi	0
8614	517	1016.056	475.989	0.5261161	0.4855846	653.0962	4.146767	0	1012.202	501.5933	0.3903174	0.4228964	648.0384	4.555938	0	22	1014	489						Frog_fixed.avi	0
8631	518	1013.129	481.0085	0.5258901	0.4856403	652.9628	4.145744	0	1009.532	511.4066	0.3900718	0.4230727	648.1042	4.578954	0	22	1011	496						Frog_fixed.avi	0
8648	519	1011.629	484.1859	0.5256101	0.4857303	653.2719	4.157956	0	1015.613	502.9181	0.3898065	0.4233147	648.1744	4.556471	0	22	1014	494						Frog_fixed.avi	0
8664	520	1013.508	485.7134	0.5254067	0.4858488	653.0922	4.137804	0	1004.873	511.4596	0.3895941	0.42353	648.2488	4.589666	0	22	1009	499						Frog_fixed.avi	0
8681	521	1010.09	485.299	0.5252205	0.4860354	653.5965	4.177141	0	1016.828	516.8991	0.3894717	0.4233913	648.2308	4.558741	0	22	1013	501						Frog_fixed.avi	0
8698	522	1007.705	482.6595	0.5250908	0.4862264	653.5355	4.158996	0	1010.885	497.1044	0.38932	0.423961	648.2327	4.60101	0	22	1009	490						Frog_fixed.avi	0
8714	523	1019.661	475.0501	0.5249703	0.4862613	653.5051	4.16771	0	1011.693	493.052	0.3892109	0.4239887	648.5862	4.600379	0	22	1016	484						Frog_fixed.avi	0
8731	524	1016.109	462.7808	0.5248502	0.4862645	653.7329	4.164992	0	1024.289	477.0099	0.3891728	0.4239298	648.7294	4.603826	0	22	1020	470						Frog_fixed.avi	0
8748	525	1019.065	464.5782	0.5249493	0.4861399	653.866	4.162296	0	1024.244	478.9651	0.389227	0.4237558	648.6956	4.608933	0	22	1022	472						Frog_fixed.avi	0
8764	526	1024.817	465.7666	0.5250746	0.48593	653.8223	4.180673	0	1016.944	481.4405	0.3893473	0.4234065	648.9447	4.633207	0	22	1021	474						Frog_fixed.avi	0
8781	527	1016.874	458.9537	0.5252382	0.4857152	653.986	4.181293	0	1026.021	472.2576	0.3895687	0.4231018	648.9675	4.628879	0	22	1021	466						Frog_fixed.avi	0
8798	528	1019.34	451.4593	0.5254846	0.4855531	654.1114	4.177324	0	1021.192	479.2977	0.3897997	0.4227314	649.2291	4.642419	0	22	1020	465						Frog_fixed.avi	0
8814	529	1019.568	453.5732	0.5257596	0.4854155	654.1006	4.180155	0	1023.188	489.6038	0.3901286	0.4222203	649.2118	4.62103	0	22	1021	472						Frog_fixed.avi	0
8831	530	1017.101	465.5413	0.5260914	0.4853967	654.3562	4.18626	0	1021.76	482.0574	0.3904668	0.4224012	649.2136	4.651923	0	22	1019	474						Frog_fixed.avi	0
8848	531	1023.816	448.4164	0.5263878	0.4855336	654.4115	4.177786	0	1023.551	474.1531	0.3908136	0.4223442	649.4979	4.652106	0	22	1024	461						Frog_fixed.avi	0
8864	532	1021.491	456.6622	0.5267044	0.4856309	654.3201	4.184446	0	1021.705	470.0958	0.3911623	0.4223211	649.3802	4.650911	0	22	1022	463						Frog_fixed.avi	0
8881	533	1016.194	457.3752	0.5269681	0.4857216	654.662	4.195022	0	1023.969	478.6262	0.3914901	0.4222579	649.6548	4.655218	0	22	1020	468						Frog_fixed.avi	0
8898	534	1021.021	455.6611	0.5272526	0.4858199	654.5116	4.174567	0	1026.774	470.7377	0.3917949	0.4222465	649.7938	4.681971	0	22	1024	463						Frog_fixed.avi	0
8914	535	1011.585	463.3137	0.5274804	0.4859211	654.8245	4.194998	0	1015.851	472.2859	0.3920581	0.4222298	649.8452	4.668922	0	22	1014	468						Frog_fixed.avi	0
8931	536	1015.287	455.2285	0.5276797	0.4860346	654.929	4.174798	0	1026.185	470.9618	0.3923438	0.4222055	650.074	4.677958	0	22	1021	463						Frog_fixed.avi	0
8948	537	1019.762	461.9832	0.5278714	0.4860987	655.0698	4.214859	0	1019.478	466.874	0.3925263	0.4221906	650.0997	4.656685	0	22	1020	464						Frog_fixed.avi	0
8964	538	1018.981	457.7772	0.5280311	0.4861906	655.3705	4.222222	0	1023.645	472.5901	0.3927529	0.4222121	650.2731	4.670242	0	22	1021	465						Frog_fixed.avi	0
8981	539	1016.171	467.2796	0.5281367	0.4862293	655.4	4.207905	0	1027.794	466.2374	0.3929027	0.4222581	650.4889	4.669463	0	22	1022	467						Frog_fixed.avi	0
8997	540	1023.422	452.3383	0.5282466	0.4862812	655.6107	4.186107	0	1020.227	469.7438	0.3929777	0.4222929	650.6632	4.686773	0	22	1022	461						Frog_fixed.avi	0
9014	541	1024.043	455.2994	0.5282661	0.486279	655.7786	4.191199	0	1022.967	479.8689	0.3930454	0.4223077	650.9995	4.680706	0	22	1024	468						Frog_fixed.avi	0
9031	542	1012.114	464.1034	0.5282134	0.4862981	656.0318	4.216726	0	1020.737	473.933	0.3930205	0.4223281	651.2151	4.694598	0	22	1016	469						Frog_fixed.avi	0
9047	543	1018.343	454.5349	0.5281366	0.4862673	656.2194	4.20717	0	1021.577	471.4758	0.3929565	0.4223643	651.4048	4.68293	0	22	1020	463						Frog_fixed.avi	0
9064	544	1017.163	454.5338	0.5279979	0.4862629	656.2456	4.193206	0	1019.744	493.5047	0.3928651	0.4221065	651.4378	4.628669	0	22	1018	474						Frog_fixed.avi	0
9081	545	1017.361	452.3315	0.5278311	0.4862543	656.7836	4.220748	0	1020.667	477.2331	0.3926795	0.422543	651.4396	4.666899	0	22	1019	465						Frog_fixed.avi	0
9097	546	1024.302	452.6517	0.5276263	0.4862625	656.7916	4.212646	0	1025.027	483.3133	0.3924904	0.4226718	652.0403	4.717385	0	22	1025	468						Frog_fixed.avi	0
9114	547	1011.322	465.6222	0.5273756	0.4862878	657.1456	4.212613	0	1020.653	479.4142	0.3922789	0.4228618	652.5178	4.702144	0	22	1016	473						Frog_fixed.avi	0
9131	548	1023.3	456.2852	0.5271619	0.4863911	657.2348	4.223655	0	1024.292	468.9381	0.3920467	0.4231275	652.6698	4.681615	0	22	1024	463						Frog_fixed.avi	0
9147	549	1010.201	449.6458	0.5268758	0.4864329	657.6052	4.197014	0	1018.768	471.8908	0.3917905	0.4233339	653.0643	4.677395	0	22	1014	461						Frog_fixed.avi	0
9164	550	1018.716	451.7272	0.5266894	0.4864678	657.8182	4.22469	0	1024.344	476.2442	0.3916109	0.4235076	653.3403	4.704777	0	22	1022	464						Frog_fixed.avi	0
9181	551	1013.444	457.8662	0.5264222	0.4864542	658.3015	4.217025	0	1022.722	478.5175	0.3913913	0.423659	653.7558	4.681771	0	22	1018	468						Frog_fixed.avi	0
9197	552	1019.344	453.3206	0.5262213	0.486431	658.2861	4.199527	0	1027.641	473.9845	0.3911857	0.4238511	653.9933	4.67838	0	22	1023	464						Frog_fixed.avi	0
9214	553	1021.672	445.8919	0.5259683	0.4863951	658.8177	4.216212	0	1019.277	476.9347	0.3909425	0.4239527	654.2925	4.690017	0	22	1020	461						Frog_fixed.avi	0
9231	554	1027.125	458.2523	0.5257763	0.4862728	658.8998	4.188731	0	1022.788	472.1626	0.3907379	0.4240291	654.4583	4.681685	0	22	1025	465						Frog_fixed.avi	0
9247	555	1012.388	459.8242	0.5255417	0.4861713	659.2434	4.198086	0	1032.09	473.7541	0.3905656	0.4240296	654.9067	4.682617	0	22	1022	467						Frog_fixed.avi	0
9264	556	1018.995	460.7646	0.5253711	0.4860497	659.5092	4.219168	0	1028.537	470.2486	0.3904112	0.4240232	655.1313	4.677376	0	22	1024	466						Frog_fixed.avi	0
9281	557	1018.342	458.6507	0.5252705	0.4858753	659.7618	4.186794	0	1028.779	472.2851	0.3903391	0.4236459	655.1232	4.649593	0	22	1024	465						Frog_fixed.avi	0
9297	558	1016.091	462.9538	0.5252036	0.4857232	659.9875	4.197556	0	1026.405	469.0941	0.3903167	0.4238068	655.125	4.686321	0	22	1021	466						Frog_fixed.avi	0
9314	559	1032.798	443.9342	0.5251629	0.4855728	660.0999	4.188782	0	1036.378	477.0873	0.3903133	0.4235055	655.6841	4.716691	0	22	1035	461						Frog_fixed.avi	0
9331	560	1025.769	459.898	0.5252051	0.485248	660.2932	4.186879	0	1042.45	466.1691	0.3904017	0.4232028	655.9049	4.720979	0	22	1034	463						Frog_fixed.avi	0
9347	561	1020.182	465.7565	0.5253395	0.4849066	660.4276	4.191436	0	1036.076	481.9107	0.3905401	0.4226862	656.1581	4.708777	0	22	1028	474						Frog_fixed.avi	0
9364	562	1028.163	453.0969	0.5255283	0.4845822	660.3603	4.173688	0	1036.259	463.6985	0.3907427	0.4222198	656.3258	4.760164	0	22	1032	458						Frog_fixed.avi	0
9381	563	1023.435	458.2872	0.5257508	0.4841905	660.6278	4.162508	0	1041.787	494.0336	0.39101	0.4213963	656.3146	4.639014	0	22	1033	476						Frog_fixed.avi	0
9397	564	1017.723	454.0129	0.5260088	0.4839844	660.2533	4.173134	0	1031.199	470.351	0.3912887	0.4213387	656.3164	4.690711	0	22	1024	462						Frog_fixed.avi	0
9414	565	1015.497	470.1356	0.5262997	0.4837263	660.6265	4.162399	0	1029.06	478.1729	0.3916048	0.420944	656.4196	4.682848	0	22	1022	474						Frog_fixed.avi	0
9431	566	1021.937	456.4467	0.5266074	0.4836311	660.4409	4.125168	0	1036.149	470.8527	0.3919523	0.4207319	656.2033	4.681959	0	22	1029	464						Frog_fixed.avi	0
9447	567	1011.124	460.4706	0.5268629	0.4836088	660.6057	4.145841	0	1035.265	475.5256	0.392248	0.4205741	656.4417	4.699563	0	22	1023	468						Frog_fixed.avi	0
9464	568	1022.599	463.5562	0.5271525	0.4837084	660.4761	4.131804	0	1030.8	471.8406	0.3925088	0.4205342	656.268	4.669179	0	22	1027	468						Frog_fixed.avi	0
9481	569	1010.808	451.9146	0.5273616	0.4839456	660.6361	4.143913	0	1031.74	471.2566	0.392783	0.4205412	656.4	4.649566	0	22	1021	462						Frog_fixed.avi	0
9497	570	1022.622	462.0514	0.5276216	0.4840869	660.2961	4.14109	0	1029.939	476.8062	0.3930134	0.4205904	656.1416	4.646405	0	22	1026	469						Frog_fixed.avi	0
9514	571	1017.91	462.2734	0.5277957	0.4842247	660.5282	4.139373	0	1024.957	477.9319	0.3932094	0.4206309	656.1828	4.68223	0	22	1021	470						Frog_fixed.avi	0
9531	572	1010.503	463.816	0.5279455	0.4843887	660.3207	4.145384	0	1029.974	479.3987	0.3934006	0.420724	656.0662	4.643846	0	22	1020	472						Frog_fixed.avi	0
9547	573	1017.851	460.1544	0.5281176	0.484528	660.1926	4.136475	0	1025.993	481.6585	0.3935263	0.4207758	656.001	4.631947	0	22	1022	471						Frog_fixed.avi	0
9564	574	1010.722	459.8116	0.5282096	0.4846537	660.1512	4.123353	0	1017.492	478.7798	0.3936001	0.4207991	655.8802	4.676808	0	22	1014	469						Frog_fixed.avi	0
9580	575	1011.45	455.9363	0.5282723	0.48472	660.0941	4.148368	0	1024.887	483.7649	0.3936996	0.4207809	655.9277	4.670949	0	22	1018	470						Frog_fixed.avi	0
9597	576	1007.507	455.6886	0.5283134	0.4845958	659.9657	4.113622	0	1021.677	477.4554	0.3937275	0.4206985	655.8052	4.670982	0	22	1015	467						Frog_fixed.avi	0
9614	577	1002.827	462.1161	0.5283166	0.4844269	659.8618	4.14547	0	1018.798	476.3232	0.3937054	0.420547	655.7434	4.651489	0	22	1011	469						Frog_fixed.avi	0
9630	578	1009.873	467.8168	0.5282943	0.4841973	659.7675	4.127432	0	1026.492	478.7966	0.3936639	0.42028	655.6355	4.632999	0	22	1018	473						Frog_fixed.avi	0
9647	579	1006.079	452.9201	0.5282181	0.484033	659.739	4.134199	0	1020.479	484.5081	0.393565	0.420108	655.501	4.634408	0	22	1013	469						Frog_fixed.avi	0
9664	580	998.5477	465.0458	0.5281233	0.4837413	659.4745	4.12548	0	1018.67	472.8659	0.3934672	0.4199117	655.442	4.634079	0	22	1009	469						Frog_fixed.avi	0
9680	581	1005.191	468.7163	0.5280501	0.4834309	659.351	4.1234	0	1034.182	469.1588	0.3933427	0.419721	655.2308	4.622342	0	22	1020	469						Frog_fixed.avi	0
9697	582	1012.184	460.5948	0.52794	0.4832382	659.1729	4.121329	0	1033.177	479.6732	0.3931929	0.4194333	655.2641	4.626116	0	22	1023	470						Frog_fixed.avi	0
9714	583	1005.38	466.472	0.5277961	0.4829274	659.2371	4.118407	0	1024.163	484.9336	0.3930269	0.4192283	655.1789	4.60677	0	22	1015	476						Frog_fixed.avi	0
9730	584	1002.703	462.2952	0.5276476	0.4826743	659.083	4.108288	0	1024.529	489.1296	0.3928628	0.4190759	654.9958	4.610058	0	22	1014	476						Frog_fixed.avi	0
9747	585	1004.783	463.4576	0.5275374	0.4824801	659.0342	4.113119	0	1030.497	473.1002	0.3927165	0.4189185	654.7063	4.588976	0	22	1018	468						Frog_fixed.avi	0
9764	586	1007.769	461.2145	0.527442	0.4823282	658.7742	4.111957	0	1022.92	482.2574	0.3925877	0.4186729	654.7954	4.61806	0	22	1015	472						Frog_fixed.avi	0
9780	587	1007.371	466.6302	0.5273551	0.4820772	658.6598	4.096663	0	1022.724	481.1958	0.3924514	0.4185363	654.6804	4.609829	0	22	1015	474						Frog_fixed.avi	0
9797	588	1006.294	466.8917	0.5272799	0.4819429	658.7661	4.094728	0	1019.263	481.6338	0.3923726	0.4184492	654.5069	4.592815	0	22	1013	474						Frog_fixed.avi	0
9814	589	1007.689	472.4411	0.5272264	0.4818079	658.2736	4.108874	0	1021.085	476.877	0.3922951	0.4183396	654.3299	4.610387	0	22	1014	475						Frog_fixed.avi	0
9830	590	1003.235	462.0152	0.527161	0.4817232	658.3837	4.101923	0	1022.669	478.4386	0.3922366	0.4182443	654.1942	4.592678	0	22	1013	470						Frog_fixed.avi	0
9847	591	1004.982	458.5972	0.5271263	0.4816609	658.3716	4.109286	0	1019.728	482.3785	0.3921756	0.418151	654.0674	4.609129	0	22	1012	470						Frog_fixed.avi	0
9864	592	996.7669	463.042	0.5270848	0.481564	658.3445	4.122706	0	1022.537	487.9847	0.3920726	0.4179835	654.1246	4.595203	0	22	1010	476						Frog_fixed.avi	0
9880	593	997.9841	465.0299	0.5270338	0.4813918	658.087	4.101971	0	1024.617	489.4306	0.3920147	0.4178469	653.9294	4.585185	0	22	1011	477						Frog_fixed.avi	0
9897	594	1005.327	464.4138	0.5270163	0.4811928	658.0087	4.095171	0	1021.257	490.3902	0.3919571	0.4176903	653.8323	4.597887	0	22	1013	477						Frog_fixed.avi	0
9913	595	1007.012	471.4789	0.5269976	0.4809942	657.8906	4.09345	0	1020.373	486.8174	0.3918993	0.417523	653.6475	4.596597	0	22	1014	479						Frog_fixed.avi	0
9930	596	1007.418	462.5301	0.5269997	0.4808551	657.8461	4.098205	0	1019.784	485.9196	0.391884	0.417355	653.5239	4.592498	0	22	1014	474						Frog_fixed.avi	0
9947	597	1004.715	451.2189	0.5270261	0.4807738	657.7404	4.084314	0	1026.658	478.9022	0.3918841	0.4172686	653.4493	4.582977	0	22	1016	465						Frog_fixed.avi	0
9963	598	1008.818	460.4838	0.5270542	0.4807524	657.6069	4.092795	0	1017.588	491.7174	0.3918903	0.4171288	653.3908	4.613123	0	22	1013	476						Frog_fixed.avi	0
9980	599	1005.512	459.8209	0.5271153	0.4807786	657.3924	4.097514	0	1023.15	490.1607	0.3919162	0.4170902	653.3434	4.598911	0	22	1014	475						Frog_fixed.avi	0
9997	600	1010.203	456.1829	0.5271571	0.4808057	657.3033	4.098256	0	1020.49	492.2995	0.3919549	0.4170488	653.2245	4.584858	0	22	1015	474						Frog_fixed.avi	0
10013	601	1006.825	468.1304	0.5272307	0.4808294	657.4061	4.111977	0	1031.225	490.8919	0.3920568	0.4170092	653.1184	4.618872	0	22	1019	480						Frog_fixed.avi	0
10030	602	1004.292	462.4883	0.5272831	0.4808618	657.4154	4.10346	0	1023.247	488.0364	0.3921221	0.416956	653.0547	4.617021	0	22	1014	475						Frog_fixed.avi	0
10047	603	1002.671	470.6963	0.5273469	0.4808666	657.3611	4.092646	0	1020.126	489.5233	0.3921958	0.4169161	653.0496	4.637297	0	22	1011	480						Frog_fixed.avi	0
10063	604	999.4345	467.4967	0.5274268	0.48087	657.2491	4.101575	0	1016.934	485.193	0.3922789	0.4168673	653.0208	4.611633	0	22	1008	476						Frog_fixed.avi	0
10080	605	1009.283	465.621	0.5275805	0.4809059	657.1303	4.094353	0	1019.627	492.7023	0.392388	0.4168025	653.0675	4.640753	0	22	1014	479						Frog_fixed.avi	0
10097	606	1008.442	469.3145	0.5276415	0.4809246	657.1642	4.096044	0	1025.808	489.121	0.3925023	0.4167774	652.8035	4.606023	0	22	1017	479						Frog_fixed.avi	0
10113	607	1007.421	469.8528	0.5277122	0.4810072	657.3239	4.102854	0	1022.318	486.2311	0.3925546	0.4168405	652.7992	4.606734	0	22	1015	478						Frog_fixed.avi	0
10130	608	999.52	473.3484	0.5277519	0.4811345	657.339	4.107743	0	1023.631	492.3962	0.3926316	0.4169039	652.9584	4.61433	0	22	1012	483						Frog_fixed.avi	0
10147	609	1004.116	469.6477	0.52779	0.4812368	657.3304	4.105255	0	1029.287	487.7478	0.3926635	0.416964	653.056	4.619813	0	22	1017	479						Frog_fixed.avi	0
10163	610	999.5458	473.9069	0.5278042	0.4813055	657.4031	4.1208	0	1018.04	491.9751	0.3926933	0.4170245	653.0939	4.604664	0	22	1009	483						Frog_fixed.avi	0
10180	611	1001.801	458.1378	0.527822	0.4814014	657.4084	4.101512	0	1016.764	506.7122	0.3927246	0.4167282	653.1028	4.591961	0	22	1009	482						Frog_fixed.avi	0
10197	612	1004.288	465.9241	0.5278251	0.4814119	657.4562	4.124213	0	1021.371	491.3493	0.3927324	0.4170866	653.1047	4.601913	0	22	1013	479						Frog_fixed.avi	0
10213	613	999.573	454.9561	0.5278186	0.4814129	657.5097	4.112698	0	1009.679	517.4445	0.3927568	0.4167372	653.2562	4.574779	0	22	1005	486						Frog_fixed.avi	0
10230	614	1001.318	462.3525	0.5278304	0.4813738	657.5706	4.112892	0	1020.393	492.5239	0.3927944	0.4170583	653.2581	4.633526	0	22	1011	477						Frog_fixed.avi	0
10247	615	1007.521	465.2788	0.5278622	0.4813004	657.8955	4.168633	0	1023.651	486.3841	0.3927971	0.4170096	653.7182	4.685254	0	22	1016	476						Frog_fixed.avi	0
10263	616	1008.678	465.0092	0.5278793	0.4812611	657.9521	4.138463	0	1016.804	492.9	0.3928403	0.4169492	653.8217	4.638201	0	22	1013	479						Frog_fixed.avi	0
10280	617	1002.045	476.9518	0.5279139	0.4812417	658.1409	4.135331	0	1019.619	490.9703	0.3929308	0.416896	654.0931	4.654397	0	22	1011	484						Frog_fixed.avi	0
10297	618	1005.48	465.0031	0.5279707	0.4812454	658.2958	4.105679	0	1019.19	488.2162	0.3930271	0.4168726	654.2197	4.657865	0	22	1012	477						Frog_fixed.avi	0
10313	619	1004.479	466.1396	0.5280322	0.4812699	658.419	4.138892	0	1029.856	485.8269	0.3931836	0.4168658	654.2816	4.668587	0	22	1017	476						Frog_fixed.avi	0
10330	620	1001.854	471.0661	0.5281303	0.4813242	658.649	4.144057	0	1023.218	489.9506	0.3932802	0.4168867	654.4443	4.639554	0	22	1013	481						Frog_fixed.avi	0
10347	621	998.7502	460.0692	0.528204	0.4815449	658.8169	4.147798	0	1031.134	489.7415	0.3934212	0.4169262	654.8721	4.660152	0	22	1015	475						Frog_fixed.avi	0
10363	622	1009.315	462.6096	0.5283167	0.481674	659.065	4.145531	0	1022.163	487.9832	0.3935617	0.4170233	655.1577	4.664614	0	22	1016	475						Frog_fixed.avi	0
10380	623	1007.234	472.2113	0.5284095	0.4818245	659.1287	4.159129	0	1024.53	494.1919	0.3937153	0.4171328	655.4473	4.658317	0	22	1016	483						Frog_fixed.avi	0
10397	624	1001.832	476.7143	0.5284536	0.4821039	659.712	4.182112	0	1026.152	487.4694	0.3938545	0.417325	655.4576	4.67549	0	22	1014	482						Frog_fixed.avi	0
10413	625	1009.897	459.3645	0.5285273	0.4823665	659.6518	4.170398	0	1024.239	484.2167	0.3939725	0.417413	655.8023	4.665996	0	22	1017	472						Frog_fixed.avi	0
10430	626	1007.84	466.762	0.5285591	0.482512	659.7943	4.171467	0	1027.058	483.1031	0.3940587	0.4175451	656.0525	4.676325	0	22	1017	475						Frog_fixed.avi	0
10447	627	1004.289	472.2953	0.528626	0.482677	660.2194	4.17601	0	1015.928	496.7583	0.3941418	0.4172952	656.0756	4.667372	0	22	1010	485						Frog_fixed.avi	0
10463	628	1001.678	470.8065	0.528697	0.4827901	660.5287	4.191791	0	1022.714	483.5255	0.3942916	0.4176743	656.0775	4.679503	0	22	1012	477						Frog_fixed.avi	0
10480	629	995.9581	465.9812	0.5287496	0.4828232	660.6915	4.183411	0	1009.937	509.7843	0.394375	0.4172779	656.866	4.63958	0	22	1003	488						Frog_fixed.avi	0
10496	630	999.0066	464.9811	0.52882	0.48281	661.0313	4.186502	0	1027.647	489.2306	0.39452	0.4175465	656.8679	4.707055	0	22	1013	477						Frog_fixed.avi	0
10513	631	998.8046	465.9129	0.5288762	0.4827953	661.1943	4.203552	0	1028.725	486.554	0.3946333	0.4174942	657.4756	4.714435	0	22	1014	476						Frog_fixed.avi	0
10530	632	1000.44	465.6663	0.5289653	0.4827894	661.5616	4.210226	0	1029.182	479.1325	0.3947313	0.4174659	657.7507	4.739976	0	22	1015	472						Frog_fixed.avi	0
10546	633	994.6439	473.4832	0.5290414	0.4828613	661.8593	4.21153	0	1026.007	483.8801	0.3948604	0.4174466	658.1214	4.735556	0	22	1010	479						Frog_fixed.avi	0
10563	634	991.5704	468.5953	0.5291011	0.4829429	661.9903	4.202408	0	1030.038	487.0209	0.3949954	0.4174424	658.4114	4.729754	0	22	1011	478						Frog_fixed.avi	0
10580	635	996.082	466.0206	0.5291923	0.4831247	662.2679	4.194695	0	1021.75	482.484	0.3951022	0.4175123	658.6127	4.702293	0	22	1009	474						Frog_fixed.avi	0
10596	636	995.1751	462.7968	0.5292807	0.4831827	662.3738	4.20058	0	1022.796	484.0945	0.3952827	0.417519	658.8517	4.72212	0	22	1009	473						Frog_fixed.avi	0
10613	637	1000.731	468.0956	0.5294284	0.4831917	662.5158	4.208456	0	1024.813	485.1628	0.3954192	0.4174828	659.1614	4.71594	0	22	1013	477						Frog_fixed.avi	0
10630	638	1001.412	463.583	0.5295433	0.4832012	662.8227	4.189624	0	1013.305	491.0567	0.3955455	0.4173869	659.2663	4.707035	0	22	1007	477						Frog_fixed.avi	0
10646	639	994.23	459.9735	0.5296156	0.4832057	663.0125	4.199135	0	1028.98	485.7434	0.395742	0.4173374	659.7717	4.720308	0	22	1012	473						Frog_fixed.avi	0
10663	640	992.4855	463.7672	0.5297371	0.483204	663.3584	4.182492	0	1025.534	489.9496	0.3959311	0.4171744	659.9481	4.727777	0	23	1009	477						Frog_fixed.avi	0
10680	641	954.7357	479.3322	0.5299911	0.4833266	663.7114	4.182743	0	985.0253	486.2164	0.3962505	0.4172827	660.2145	4.719199	0	23	970	483						Frog_fixed.avi	0
10696	642	967.1021	478.2382	0.5301812	0.4834621	663.7855	4.19397	0	1000.479	487.6068	0.3964905	0.4173124	660.2775	4.710993	0	23	984	483						Frog_fixed.avi	0
10713	643	966.4901	483.3175	0.530315	0.4837029	663.9692	4.194144	0	989.1995	496.1461	0.3966787	0.4173722	660.6059	4.697704	0	23	978	490						Frog_fixed.avi	0
10730	644	962.6293	481.3717	0.5304707	0.4840538	664.2219	4.153671	0	986.7748	494.4448	0.3969125	0.4174833	660.8217	4.682763	0	23	975	488						Frog_fixed.avi	0
10746	645	960.2416	480.5502	0.5306717	0.484394	664.3528	4.171313	0	987.9316	490.429	0.3971756	0.4176733	660.9042	4.69842	0	23	974	485						Frog_fixed.avi	0
10763	646	959.6045	475.3747	0.5308717	0.4848791	664.512	4.15829	0	988.3771	495.4806	0.3974521	0.4178137	660.9821	4.706206	0	23	974	485						Frog_fixed.avi	0
10780	647	958.7078	485.1284	0.531074	0.4852983	664.7452	4.159158	0	985.4046	499.2328	0.397747	0.4179685	661.2599	4.698248	0	23	972	492						Frog_fixed.avi	0
10796	648	967.3844	474.6804	0.5313119	0.4857528	664.6652	4.170701	0	985.6387	494.4729	0.3980204	0.4182236	661.403	4.6762	0	23	977	485						Frog_fixed.avi	0
10813	649	958.9609	483.1483	0.5314604	0.4861301	664.8132	4.171039	0	987.6022	484.0258	0.3982938	0.4184137	661.3998	4.684294	0	23	973	484						Frog_fixed.avi	0
10830	650	962.0905	469.8008	0.5316579	0.4864814	665.0543	4.173595	0	974.8898	499.6497	0.3985576	0.4185302	661.1505	4.675166	0	23	968	485						Frog_fixed.avi	0
10846	651	963.0591	484.3058	0.5318534	0.4866631	664.9323	4.161378	0	978.3589	499.9794	0.3987613	0.4185895	661.5402	4.682651	0	23	971	492						Frog_fixed.avi	0
10863	652	955.2137	486.1491	0.5319505	0.4868512	665.0488	4.173081	0	977.7249	496.6223	0.3989176	0.4186375	661.7632	4.679137	0	23	966	491						Frog_fixed.avi	0
10880	653	953.2499	482.041	0.5320579	0.4869975	665.3013	4.163052	0	985.6385	496.5219	0.3991083	0.4186609	661.5705	4.691843	0	23	969	489						Frog_fixed.avi	0
10896	654	952.4572	474.1827	0.5321528	0.4871406	665.329	4.173737	0	981.1408	496.0555	0.399234	0.4186703	661.7791	4.673482	0	23	967	485						Frog_fixed.avi	0
10913	655	957.5263	474.9109	0.5322379	0.4872321	665.4192	4.164403	0	979.8647	498.9831	0.399321	0.4186381	661.8651	4.672605	0	23	969	487						Frog_fixed.avi	0
10930	656	958.7816	472.2496	0.5322909	0.4872387	665.3911	4.180345	0	976.9416	496.6989	0.399388	0.4185928	661.9344	4.686901	0	23	968	484						Frog_fixed.avi	0
10946	657	954.5313	462.4912	0.5323492	0.4872498	665.2427	4.148373	0	970.9054	494.7371	0.399444	0.4185451	661.9407	4.671514	0	23	963	479						Frog_fixed.avi	0
10963	658	958.9033	467.0342	0.5323688	0.4872277	665.2728	4.16634	0	970.4976	492.6834	0.3994925	0.4184797	661.8763	4.679773	0	23	965	480						Frog_fixed.avi	0
10980	659	952.5509	462.631	0.5323827	0.4872166	665.2303	4.15347	0	980.0556	483.4432	0.3995406	0.418386	662.0549	4.701784	0	23	966	473						Frog_fixed.avi	0
10996	660	955.7336	467.9604	0.5323887	0.4872257	665.205	4.167327	0	973.7097	489.7757	0.3995536	0.4183589	662.13	4.677451	0	23	965	479						Frog_fixed.avi	0
11013	661	955.3051	466.1607	0.5323904	0.4872399	665.2217	4.156967	0	974.8201	488.8133	0.399575	0.4183037	662.1304	4.69886	0	23	965	477						Frog_fixed.avi	0
11030	662	953.9381	462.4562	0.5323966	0.4872698	665.2732	4.144561	0	971.7494	483.2219	0.3995995	0.4183108	662.1293	4.700108	0	23	963	473						Frog_fixed.avi	0
11046	663	946.6904	472.6921	0.5324166	0.4873311	665.2263	4.157007	0	974.5169	484.3625	0.399664	0.4183898	661.9285	4.705898	0	23	961	479						Frog_fixed.avi	0
11063	664	948.645	470.9462	0.5324407	0.4874125	665.2849	4.165161	0	972.1539	482.7825	0.3997287	0.4184694	662.1035	4.708789	0	23	960	477						Frog_fixed.avi	0
11079	665	953.275	469.3921	0.5324867	0.4875424	665.5055	4.182601	0	971.0255	482.8642	0.399771	0.4185551	662.2198	4.705855	0	23	962	476						Frog_fixed.avi	0
11096	666	935.0168	489.6429	0.5325766	0.487787	665.5775	4.167972	0	954.459	496.1364	0.3999012	0.4186796	662.2084	4.703276	0	24	945	493						Frog_fixed.avi	0
11113	667	911.1815	496.925	0.5326281	0.4881165	665.548	4.16678	0	941.2574	506.6937	0.4000492	0.4189284	662.1129	4.713597	0	24	926	502						Frog_fixed.avi	0
11129	668	920.8281	501.4581	0.5326557	0.4882144	665.5219	4.171957	0	944.3164	503.3615	0.4000762	0.4189949	662.0899	4.714521	0	24	933	502						Frog_fixed.avi	0
11146	669	911.941	506.8898	0.5326777	0.4883973	665.4781	4.171186	0	932.7675	515.5063	0.4001028	0.4190754	662.1663	4.717975	0	24	922	511						Frog_fixed.avi	0
11163	670	911.3351	496.4112	0.5326802	0.4886119	665.4639	4.175416	0	930.0192	505.5008	0.400126	0.4192304	662.0486	4.716041	0	24	921	501						Frog_fixed.avi	0
11179	671	914.056	495.6417	0.5326776	0.4888807	665.446	4.197482	0	930.8166	509.9394	0.4001545	0.4193388	661.8551	4.726254	0	24	922	503						Frog_fixed.avi	0
11196	672	910.1168	501.0986	0.5326681	0.4890085	665.4077	4.178385	0	930.8608	516.5081	0.4001524	0.4194412	661.7915	4.730162	0	24	920	509						Frog_fixed.avi	0
11213	673	903.5006	504.4542	0.5326945	0.4890681	665.2695	4.165209	0	935.6793	513.9222	0.4001359	0.4194881	661.7378	4.72527	0	24	920	509						Frog_fixed.avi	0
11229	674	911.0139	497.0637	0.5327062	0.489153	665.1717	4.155222	0	933.1517	516.8679	0.4000786	0.4195289	661.8339	4.754655	0	24	922	507						Frog_fixed.avi	0
11246	675	901.7656	505.5429	0.5327127	0.4891749	665.038	4.172787	0	937.5842	515.2081	0.4000691	0.419563	661.7916	4.745886	0	24	920	510						Frog_fixed.avi	0
11263	676	908.5045	496.4028	0.5327292	0.4892342	664.971	4.173601	0	936.4281	503.1131	0.4000435	0.4197211	661.7445	4.701676	0	24	922	500						Frog_fixed.avi	0
11279	677	906.7756	499.0706	0.5327424	0.489297	664.8757	4.169438	0	925.3689	507.256	0.4000223	0.4198113	661.5242	4.764749	0	24	916	503						Frog_fixed.avi	0
11296	678	908.8038	490.5496	0.5327501	0.4894488	664.7499	4.171276	0	936.7075	507.3439	0.4000065	0.4199588	661.5283	4.710177	0	24	923	499						Frog_fixed.avi	0
11313	679	904.7924	495.2127	0.532766	0.4896867	664.5338	4.167566	0	932.8235	508.7274	0.3999818	0.4201805	661.3605	4.728446	0	24	919	502						Frog_fixed.avi	0
11329	680	906.7089	503.204	0.5327386	0.4897952	664.4785	4.174407	0	935.1461	513.9974	0.399935	0.4203099	661.3251	4.7187	0	24	921	509						Frog_fixed.avi	0
11346	681	903.4856	493.7737	0.5326824	0.4898689	664.5776	4.171425	0	933.1323	510.0449	0.3998824	0.4204282	661.2391	4.73102	0	24	918	502						Frog_fixed.avi	0
11363	682	900.6647	501.674	0.5326031	0.4898767	664.3589	4.18609	0	927.2573	503.7515	0.3997796	0.4205242	661.0117	4.737492	0	24	914	503						Frog_fixed.avi	0
11379	683	901.34	500.4634	0.5325375	0.4898013	664.4075	4.186206	0	933.522	513.8859	0.3997158	0.4203647	660.9452	4.74675	0	24	917	507						Frog_fixed.avi	0
11396	684	900.2277	498.2282	0.5324594	0.4896572	664.4742	4.183913	0	926.295	516.6106	0.3996059	0.420224	660.8936	4.751367	0	24	913	507						Frog_fixed.avi	0
11412	685	899.314	501.2828	0.5323583	0.4893939	664.3079	4.19353	0	927.4369	512.2036	0.3994785	0.4200962	660.9112	4.724785	0	24	913	507						Frog_fixed.avi	0
11429	686	900.9594	505.3963	0.5322598	0.4891731	664.2324	4.184741	0	925.3427	504.368	0.3993448	0.4199349	660.8516	4.741374	0	24	913	505						Frog_fixed.avi	0
11446	687	895.7839	504.4538	0.532153	0.4890716	664.4897	4.179251	0	919.8827	513.9148	0.3992527	0.4198077	660.9092	4.748856	0	24	908	509						Frog_fixed.avi	0
11462	688	877.3071	523.4097	0.5320656	0.4890445	664.3805	4.200492	0	901.1109	530.0671	0.399244	0.4198202	660.9119	4.737137	0	24	889	527						Frog_fixed.avi	0
11479	689	885.2313	515.1251	0.5320042	0.4889745	664.4985	4.189816	0	910.8761	525.3544	0.3992022	0.4197273	660.9991	4.742888	0	24	898	520						Frog_fixed.avi	0
11496	690	883.4745	512.4421	0.5319803	0.4889587	664.5886	4.177057	0	909.8048	531.8253	0.3991932	0.4196361	661.0571	4.749003	0	24	897	522						Frog_fixed.avi	0
11512	691	880.6665	509.8212	0.5319632	0.48899	664.7075	4.194086	0	903.7676	535.1769	0.3991918	0.4196224	661.1091	4.747611	0	24	892	522						Frog_fixed.avi	0
11529	692	887.0374	513.0522	0.5319397	0.4890197	664.6841	4.190641	0	905.152	532.8807	0.3991856	0.4197098	661.1598	4.74407	0	24	896	523						Frog_fixed.avi	0
11546	693	880.5771	515.4163	0.5319368	0.4890515	664.7828	4.186878	0	905.5764	523.2877	0.3992001	0.4197627	661.2543	4.748979	0	24	893	519						Frog_fixed.avi	0
11562	694	886.2277	512.3196	0.5319154	0.4890779	664.9587	4.199967	0	909.0561	525.4825	0.3991823	0.4198144	661.3962	4.75561	0	24	898	519						Frog_fixed.avi	0
11579	695	885.1154	513.8323	0.5318887	0.4891114	665.0452	4.214958	0	907.1799	526.9504	0.3991765	0.4199004	661.4974	4.749894	0	24	896	520						Frog_fixed.avi	0
11596	696	889.8274	516.061	0.531866	0.4891712	665.1461	4.224085	0	913.4579	524.3712	0.399162	0.4199739	661.6353	4.758795	0	24	902	520						Frog_fixed.avi	0
11612	697	883.1599	517.8699	0.5318195	0.4892598	665.4246	4.216583	0	903.9497	524.3361	0.3991429	0.4200823	661.7637	4.761968	0	24	894	521						Frog_fixed.avi	0
11629	698	883.3007	513.1454	0.5317911	0.4893663	665.5604	4.208778	0	909.1668	524.5704	0.3991722	0.420188	662.09	4.767824	0	24	896	519						Frog_fixed.avi	0
11646	699	886.2493	510.1061	0.5317948	0.4895192	665.6698	4.228919	0	912.854	522.7907	0.3992027	0.4202966	662.3	4.757708	0	24	900	516						Frog_fixed.avi	0
11662	700	884.161	501.5349	0.5318117	0.4896657	665.8715	4.220877	0	895.6863	525.0229	0.3992279	0.4204145	662.6559	4.768788	0	24	890	513						Frog_fixed.avi	0
11679	701	874.1202	506.2231	0.5318563	0.4897606	666.0219	4.210947	0	904.3423	517.3784	0.399338	0.4205314	662.6946	4.756719	0	24	889	512						Frog_fixed.avi	0
11696	702	882.7845	518.3882	0.5319483	0.4898325	666.3349	4.220891	0	897.6376	520.9334	0.3994326	0.4205738	662.8909	4.762431	0	24	890	520						Frog_fixed.avi	0
11712	703	890.1874	514.1285	0.532044	0.4899847	666.3862	4.217453	0	901.7203	516.4687	0.399583	0.4206315	663.2159	4.769146	0	24	896	515						Frog_fixed.avi	0
11729	704	886.2299	511.8976	0.5321296	0.4901659	666.6744	4.206179	0	888.483	526.025	0.3997214	0.4206892	663.4072	4.752003	0	24	887	519						Frog_fixed.avi	0
11746	705	886.5175	507.5462	0.5322237	0.4904256	666.879	4.232167	0	895.2338	519.6325	0.3999124	0.4207821	663.476	4.744834	0	24	891	514						Frog_fixed.avi	0
11762	706	883.2151	509.2074	0.5323481	0.4905727	667.2383	4.204112	0	888.8032	520.6502	0.4000973	0.4208262	663.9604	4.750807	0	24	886	515						Frog_fixed.avi	0
11779	707	886.9519	517.8769	0.5324919	0.4907008	667.5148	4.192243	0	895.2661	516.7042	0.400326	0.4208834	664.2293	4.745447	0	24	891	517						Frog_fixed.avi	0
11796	708	881.8864	521.0479	0.5326149	0.490893	667.63	4.221825	0	891.5067	519.7264	0.4005469	0.4209072	664.3454	4.752896	0	24	887	520						Frog_fixed.avi	0
11812	709	881.1333	514.2094	0.5327805	0.4910611	668.0023	4.197165	0	891.8844	516.7745	0.4007644	0.4209205	664.7708	4.753742	0	24	887	515						Frog_fixed.avi	0
11829	710	892.3626	504.8281	0.5329365	0.4913196	668.0772	4.217886	0	891.4743	518.8539	0.4009814	0.4209359	664.9153	4.75453	0	24	892	512						Frog_fixed.avi	0
11846	711	881.1018	513.0524	0.53305	0.4914306	668.3041	4.191985	0	897.2318	518.0881	0.4012226	0.4209332	665.2501	4.731159	0	24	889	516						Frog_fixed.avi	0
11862	712	879.693	514.2745	0.5332301	0.4915701	668.6258	4.217194	0	888.9926	513.2226	0.4014346	0.4209387	665.4099	4.757726	0	24	884	514						Frog_fixed.avi	0
11879	713	882.8555	519.0921	0.5333938	0.4917501	668.9307	4.216789	0	891.6213	518.8701	0.401706	0.4209505	665.6807	4.760657	0	24	887	519						Frog_fixed.avi	0
11896	714	881.9486	516.9712	0.5335718	0.4919143	669.1088	4.224966	0	887.8964	511.6213	0.4019057	0.4209345	665.9598	4.723809	0	24	885	514						Frog_fixed.avi	0
11912	715	885.868	499.7943	0.5337311	0.4920743	669.3803	4.194176	0	895.7994	519.4504	0.4022015	0.4208264	666.0771	4.734508	0	24	891	510						Frog_fixed.avi	0
11929	716	882.3314	500.9171	0.5339144	0.4921177	669.4584	4.181609	0	887.7542	514.4844	0.4024123	0.4207432	666.4277	4.705324	0	24	885	508						Frog_fixed.avi	0
11946	717	882.9576	506.877	0.5341339	0.4921554	669.6466	4.191987	0	888.9601	518.2805	0.4026553	0.4206107	666.7946	4.727921	0	24	886	513						Frog_fixed.avi	0
11962	718	887.5965	508.4589	0.5342947	0.4921566	669.9778	4.193892	0	895.9414	526.8577	0.4029354	0.4204043	666.9948	4.715373	0	24	892	518						Frog_fixed.avi	0
11979	719	802.4409	563.1528	0.5347796	0.492548	670.2499	4.176436	0	820.6739	555.2056	0.4036067	0.420793	667.4476	4.715609	0	24	812	559						Frog_fixed.avi	0
11995	720	586.8914	729.1076	0.5357856	0.4935371	670.3777	4.117154	0	596.4086	711.2839	0.405134	0.4217845	667.358	4.691609	0	25	592	720						Frog_fixed.avi	0
12012	721	417.0363	832.7306	0.5369051	0.4945873	670.6605	4.065679	0	412.8651	824.3681	0.4066222	0.4226764	667.4423	4.668644	0	25	415	829						Frog_fixed.avi	0
12029	722	316.2825	879.8822	0.5376145	0.4950123	670.8846	4.080364	0	316.0132	859.7927	0.4074156	0.422916	667.7243	4.684098	0	25	316	870						Frog_fixed.avi	0
12045	723	311.9707	880.2238	0.537934	0.495351	671.0784	4.074877	0	317.0368	867.383	0.4076376	0.4228053	667.8712	4.671591	0	25	315	874						Frog_fixed.avi	0
12062	724	299.8358	903.3112	0.5381584	0.4955392	671.4214	4.092649	0	315.4304	877.1265	0.4078817	0.4227803	668.2135	4.65491	0	25	308	890						Frog_fixed.avi	0
12079	725	313.5678	882.9377	0.5384301	0.4957982	671.3978	4.055139	0	312.0284	865.455	0.4081386	0.4227503	668.0777	4.660931	0	25	313	874						Frog_fixed.avi	0
12095	726	308.5215	883.9855	0.5386279	0.4960278	671.5726	4.057686	0	316.1529	873.4207	0.4083524	0.4226919	668.402	4.66715	0	25	312	879						Frog_fixed.avi	0
12112	727	311.4534	880.8637	0.5387904	0.4961733	671.5913	4.078491	0	319.6552	872.4523	0.408592	0.4226506	668.0912	4.658016	0	25	316	877						Frog_fixed.avi	0
12129	728	319.5283	889.6107	0.538966	0.496275	671.5307	4.073965	0	313.6191	868.5054	0.4086925	0.4226055	668.1872	4.656706	0	25	317	879						Frog_fixed.avi	0
12145	729	310.4911	892.8669	0.5390202	0.4963544	671.648	4.067995	0	310.8971	875.5745	0.4087612	0.4225574	668.2689	4.655573	0	25	311	884						Frog_fixed.avi	0
12162	730	316.1822	896.1865	0.5390484	0.4963647	671.66	4.086534	0	313.7352	867.413	0.4087787	0.4225274	668.3292	4.649785	0	25	315	882						Frog_fixed.avi	0
12179	731	317.6617	895.3896	0.5390518	0.4963493	671.7025	4.084003	0	308.9373	876.1937	0.4087625	0.4224765	668.256	4.646664	0	25	313	886						Frog_fixed.avi	0
12195	732	317.2014	894.4898	0.5389941	0.4963156	671.5933	4.089988	0	313.1793	879.4933	0.4086888	0.4224128	668.1501	4.654305	0	25	315	887						Frog_fixed.avi	0
12212	733	320.1132	892.7774	0.5389276	0.4962638	671.5349	4.084254	0	319.4467	871.5904	0.4086054	0.4223786	668.0513	4.669392	0	25	320	882						Frog_fixed.avi	0
12229	734	310.9959	889.8972	0.5387777	0.4961839	671.5385	4.090529	0	310.5435	878.7173	0.4084271	0.4222863	667.9404	4.639772	0	25	311	884						Frog_fixed.avi	0
12245	735	312.2693	899.6951	0.5386516	0.4959839	671.4695	4.085494	0	316.048	887.5349	0.4083309	0.4221227	668.1661	4.612605	0	25	314	894						Frog_fixed.avi	0
12262	736	317.5416	890.8057	0.5385474	0.4958448	671.4033	4.070429	0	312.5567	891.3959	0.4081491	0.4220081	667.9038	4.59251	0	25	315	891						Frog_fixed.avi	0
12279	737	326.04	900.1146	0.5384231	0.4956501	671.2877	4.05934	0	316.7518	883.7463	0.4079978	0.4218948	667.7176	4.577601	0	25	321	892						Frog_fixed.avi	0
12295	738	325.697	900.948	0.5382563	0.4954782	671.1857	4.049694	0	307.3494	878.626	0.4077647	0.4217526	667.6486	4.561875	0	25	317	890						Frog_fixed.avi	0
12312	739	315.496	889.7867	0.5381178	0.4952866	671.0709	4.019235	0	318.9905	883.7698	0.407638	0.421547	667.5413	4.532053	0	25	317	887						Frog_fixed.avi	0
12329	740	325.8042	897.4635	0.5380368	0.4949513	671.0117	4.000142	0	318.7632	893.3961	0.4075291	0.4212164	667.4122	4.499504	0	25	322	895						Frog_fixed.avi	0
12345	741	321.1983	903.0333	0.537976	0.4946584	670.819	3.981223	0	312.6269	887.5637	0.4074354	0.4209955	667.0981	4.472189	0	25	317	895						Frog_fixed.avi	0
12362	742	381.7474	891.2928	0.5376755	0.4941992	670.5143	3.984904	0	375.1656	881.3512	0.4071696	0.4206735	667.1707	4.454263	0	26	378	886						Frog_fixed.avi	0
12379	743	433.0421	849.0015	0.5373141	0.4937469	670.3602	3.963727	0	427.7928	843.1442	0.406844	0.42017	666.8634	4.418275	0	26	430	846						Frog_fixed.avi	0
12395	744	435.086	858.8755	0.5372398	0.4933723	670.103	3.955043	0	421.539	848.3364	0.4067122	0.4198689	666.9837	4.407545	0	26	428	854						Frog_fixed.avi	0
12412	745	443.0273	852.6125	0.5372312	0.4930952	669.8865	3.968055	0	429.0862	856.0881	0.4066542	0.4195281	666.9351	4.374903	0	26	436	854						Frog_fixed.avi	0
12429	746	435.9759	838.7844	0.53723	0.4929238	669.8373	3.936296	0	429.1198	842.1677	0.4066168	0.4193199	666.9011	4.369259	0	26	433	840						Frog_fixed.avi	0
12445	747	451.0441	860.4748	0.5372293	0.492637	669.744	3.936093	0	427.2187	845.3776	0.4065605	0.4190766	666.5455	4.362369	0	26	439	853						Frog_fixed.avi	0
12462	748	448.4356	864.2366	0.5372173	0.4924547	669.6632	3.941602	0	423.3401	854.8796	0.4065329	0.4188271	666.4249	4.337102	0	26	436	860						Frog_fixed.avi	0
12479	749	436.9612	852.3145	0.5372038	0.4923217	669.4856	3.909526	0	426.0319	854.9818	0.4064918	0.4186338	666.3259	4.33612	0	26	431	854						Frog_fixed.avi	0
12495	750	436.09	845.8389	0.5371818	0.4921793	669.3409	3.876922	0	429.5955	852.7054	0.4064281	0.4185074	666.1196	4.321605	0	26	433	849						Frog_fixed.avi	0
12512	751	447.9504	854.1043	0.5371301	0.4919756	669.2437	3.883861	0	433.3609	849.8021	0.4063234	0.4183601	665.9434	4.312817	0	26	441	852						Frog_fixed.avi	0
12529	752	453.4374	859.2252	0.5370239	0.4917417	668.9863	3.874002	0	430.602	850.1792	0.4061613	0.4181526	666.1013	4.286338	0	26	442	855						Frog_fixed.avi	0
12545	753	445.7336	862.0651	0.5368722	0.4915175	668.9787	3.866363	0	427.1106	853.5571	0.4059527	0.4180719	665.8336	4.299873	0	26	436	858						Frog_fixed.avi	0
12562	754	442.7954	846.4121	0.5366901	0.4913696	668.9259	3.828252	0	430.1158	852.6142	0.4057277	0.4180545	665.6489	4.285524	0	26	436	850						Frog_fixed.avi	0
12578	755	446.2935	853.3646	0.5364845	0.49124	668.5853	3.844103	0	432.4029	854.837	0.4053907	0.4180784	665.559	4.26455	0	26	439	854						Frog_fixed.avi	0
12595	756	452.8246	861.4759	0.5362254	0.4910142	668.6368	3.844809	0	425.8932	850.7034	0.4050443	0.4181689	665.3848	4.257243	0	26	439	856						Frog_fixed.avi	0
12612	757	478.0467	846.4146	0.5357152	0.4907407	668.0706	3.813808	0	456.9949	839.9355	0.4045456	0.4180827	665.1982	4.26428	0	26	468	843						Frog_fixed.avi	0
12628	758	611.4791	745.4753	0.5346665	0.4900232	668.2908	3.827441	0	601.8185	727.6658	0.4036328	0.4177272	664.974	4.311594	0	27	607	737						Frog_fixed.avi	0
12645	759	704.1803	660.6181	0.5336961	0.4892354	668.4128	3.851609	0	694.8096	653.1459	0.4026873	0.4171329	665.0394	4.294015	0	27	699	657						Frog_fixed.avi	0
12662	760	727.7463	640.9521	0.533322	0.4889539	668.0023	3.834033	0	717.1489	649.8868	0.4021249	0.4169652	664.7772	4.263728	0	27	722	645						Frog_fixed.avi	0
12678	761	734.8117	630.9666	0.5331228	0.4887084	667.8441	3.815771	0	720.8139	632.9897	0.4017818	0.4168351	664.6381	4.264307	0	27	728	632						Frog_fixed.avi	0
12695	762	730.8395	620.2764	0.5330345	0.4884528	667.8187	3.802634	0	727.804	639.3784	0.4016148	0.4166189	664.4155	4.264672	0	27	729	630						Frog_fixed.avi	0
12712	763	730.5392	629.9763	0.5330027	0.4882271	667.738	3.802655	0	730.7095	646.1666	0.4015388	0.4163092	664.2764	4.230577	0	27	731	638						Frog_fixed.avi	0
12728	764	738.2925	629.0218	0.5330292	0.4881372	667.6262	3.805037	0	732.5002	643.8068	0.4015279	0.4161438	664.1761	4.233219	0	27	735	636						Frog_fixed.avi	0
12745	765	735.4205	621.0528	0.5331515	0.4880906	667.1827	3.775208	0	729.7147	638.27	0.4015945	0.4159769	664.0759	4.226701	0	27	733	630						Frog_fixed.avi	0
12762	766	736.7657	629.7998	0.5332609	0.4880583	667.0607	3.793365	0	728.1964	640.5032	0.4017285	0.4157931	663.9356	4.213089	0	27	732	635						Frog_fixed.avi	0
12778	767	733.864	621.8882	0.533452	0.4880307	667.205	3.774308	0	737.4341	637.9039	0.4019158	0.4155627	663.9642	4.207005	0	27	736	630						Frog_fixed.avi	0
12795	768	739.734	618.5687	0.5336667	0.4880221	666.9056	3.773616	0	727.1451	648.876	0.402111	0.415381	663.7767	4.215851	0	27	733	634						Frog_fixed.avi	0
12812	769	736.2299	626.7088	0.5338507	0.4879857	667.0723	3.76517	0	729.0212	643.7789	0.402309	0.4151904	663.6091	4.225847	0	27	733	635						Frog_fixed.avi	0
12828	770	751.8873	611.1108	0.5339381	0.4877255	667.0457	3.798479	0	744.7257	631.9437	0.4024721	0.4148968	663.6204	4.219718	0	27	748	622						Frog_fixed.avi	0
12845	771	814.6201	535.5197	0.5336813	0.4873227	666.8629	3.792495	0	803.8938	549.3933	0.4023893	0.4144971	663.5155	4.221046	0	28	809	542						Frog_fixed.avi	0
12862	772	832.5952	512.0518	0.5336374	0.4871874	666.7333	3.76189	0	821.2935	528.3954	0.4022801	0.4142935	663.7525	4.204985	0	28	827	520						Frog_fixed.avi	0
12878	773	830.5518	519.2315	0.5337364	0.4870988	666.6818	3.79905	0	822.9872	536.1245	0.4023227	0.4141635	663.7089	4.208342	0	28	827	528						Frog_fixed.avi	0
12895	774	833.427	518.8188	0.5338233	0.4869867	666.8369	3.780016	0	836.7424	521.4944	0.4023947	0.4139891	663.8602	4.211768	0	28	835	520						Frog_fixed.avi	0
12911	775	833.0425	523.6315	0.5338688	0.4869518	666.8498	3.792259	0	834.4217	540.6871	0.4024531	0.4138766	663.6522	4.232321	0	28	834	532						Frog_fixed.avi	0
12928	776	832.1714	531.8464	0.5339283	0.4869204	666.7805	3.809408	0	837.7269	540.9656	0.4024774	0.4138362	663.6174	4.221306	0	28	835	536						Frog_fixed.avi	0
12945	777	834.1183	517.2596	0.5339727	0.4869474	666.6067	3.813441	0	832.627	533.3269	0.4024931	0.4138123	663.6262	4.234144	0	28	833	525						Frog_fixed.avi	0
12961	778	826.3813	524.6121	0.5340297	0.4869736	666.5778	3.800586	0	827.8593	543.3745	0.4025337	0.4138112	663.6275	4.248772	0	28	827	534						Frog_fixed.avi	0
12978	779	828.1348	525.7642	0.534128	0.4870955	666.454	3.811887	0	823.8674	541.5192	0.4026062	0.4138301	663.6978	4.254215	0	28	826	534						Frog_fixed.avi	0
12995	780	835.3742	527.9354	0.5342023	0.4872389	666.5656	3.840354	0	827.9703	534.6307	0.4026941	0.4138879	663.7281	4.267196	0	28	832	531						Frog_fixed.avi	0
13011	781	829.5691	521.7271	0.5342758	0.4873485	666.6614	3.806739	0	832.6044	526.8304	0.4027855	0.4140781	663.7286	4.267935	0	28	831	524						Frog_fixed.avi	0
13028	782	827.904	529.5514	0.5343552	0.4874714	666.8969	3.821333	0	828.5244	526.9467	0.4028633	0.4141921	663.7324	4.287466	0	28	828	528						Frog_fixed.avi	0
13045	783	828.3076	531.0481	0.5344033	0.4877069	666.9664	3.837197	0	827.5066	526.3215	0.4029554	0.4143837	663.5458	4.301568	0	28	828	529						Frog_fixed.avi	0
13061	784	830.3947	519.1289	0.5344323	0.4879956	667.046	3.828695	0	831.1453	529.3071	0.4030218	0.4145707	663.824	4.318399	0	28	831	524						Frog_fixed.avi	0
13078	785	829.6954	522.3264	0.5344387	0.4882063	667.166	3.838332	0	831.0389	536.3419	0.4030448	0.414751	664.0275	4.326859	0	28	830	529						Frog_fixed.avi	0
13095	786	832.4793	527.3886	0.5344391	0.4883472	667.3057	3.865583	0	835.5056	527.8143	0.4030242	0.4150215	664.0571	4.338528	0	28	834	528						Frog_fixed.avi	0
13111	787	832.6226	532.8273	0.5344171	0.4884233	667.3674	3.867281	0	839.983	527.355	0.403	0.415112	664.1353	4.343593	0	28	836	530						Frog_fixed.avi	0
13128	788	828.2894	539.2341	0.5343707	0.488412	667.4636	3.906649	0	832.5742	533.11	0.4029286	0.4151428	664.4063	4.349332	0	28	830	536						Frog_fixed.avi	0
13145	789	833.7637	525.7298	0.5343259	0.4883709	667.5265	3.882934	0	838.7345	512.6979	0.4028635	0.4151825	664.6733	4.367085	0	28	836	519						Frog_fixed.avi	0
13161	790	831.4695	526.5452	0.5342367	0.4882851	667.4481	3.882252	0	824.5106	521.0032	0.4027714	0.4151632	664.7274	4.381296	0	29	828	524						Frog_fixed.avi	0
13178	791	879.5398	509.7889	0.5339655	0.4881992	668.1522	3.902268	0	874.7149	521.9758	0.4026184	0.41512	664.757	4.383051	0	29	877	516						Frog_fixed.avi	0
13195	792	863.748	509.9119	0.5338864	0.4881632	668.1013	3.911304	0	863.4443	513.3007	0.4025163	0.4151394	665.0389	4.372748	0	29	864	512						Frog_fixed.avi	0
13211	793	869.6039	516.9265	0.5338722	0.4881919	668.35	3.914636	0	860.2322	512.1511	0.4024756	0.4152134	665.2213	4.413594	0	29	865	515						Frog_fixed.avi	0
13228	794	870.1214	510.1913	0.5338899	0.4882503	668.6234	3.921184	0	864.832	511.9866	0.4025052	0.4152661	665.3287	4.40256	0	29	867	511						Frog_fixed.avi	0
13245	795	863.7667	521.2047	0.5339459	0.488317	668.7267	3.945904	0	864.1522	517.579	0.4026273	0.4153006	665.4299	4.426131	0	29	864	519						Frog_fixed.avi	0
13261	796	866.7117	532.0278	0.5340692	0.4883655	669.0901	3.953331	0	864.5499	519.4583	0.4027829	0.4153275	665.8149	4.43258	0	29	866	526						Frog_fixed.avi	0
13278	797	862.3562	528.543	0.5342021	0.4884773	669.3472	3.969095	0	866.3217	511.2415	0.4029495	0.4153542	666.1604	4.420096	0	29	864	520						Frog_fixed.avi	0
13295	798	855.5096	509.2196	0.534381	0.4886156	669.5474	3.94893	0	866.1486	511.1747	0.40323	0.4153692	666.1892	4.419895	0	29	861	510						Frog_fixed.avi	0
13311	799	863.1779	509.3649	0.5346115	0.4888456	669.6414	3.948842	0	862.9858	512.0286	0.4034815	0.4154097	666.7121	4.45947	0	29	863	511						Frog_fixed.avi	0
13328	800	861.2261	501.9574	0.534799	0.4889855	669.948	3.948579	0	862.1674	516.4363	0.4037405	0.4154706	666.7593	4.45725	0	29	862	509						Frog_fixed.avi	0
13345	801	857.2175	508.9539	0.5350116	0.4891597	670.1547	3.949347	0	867.1661	514.0589	0.4040129	0.4155527	667.0361	4.456398	0	29	862	512						Frog_fixed.avi	0
13361	802	869.679	509.8109	0.5352299	0.4893501	670.2905	3.965793	0	869.3179	509.6884	0.4042363	0.4157692	667.2163	4.481543	0	29	869	510						Frog_fixed.avi	0
13378	803	861.4597	506.6014	0.5353751	0.4894865	670.5959	3.964043	0	861.3328	501.2542	0.4044358	0.4159047	667.1635	4.48204	0	29	861	504						Frog_fixed.avi	0
13395	804	853.9967	504.3582	0.5354619	0.4896863	670.8398	3.999265	0	866.0829	510.5858	0.404576	0.4159958	667.5231	4.467061	0	29	860	507						Frog_fixed.avi	0
13411	805	860.018	502.8914	0.5355166	0.4897847	671.0174	4.017544	0	857.2374	501.1295	0.4046356	0.4161361	667.6774	4.500435	0	29	859	502						Frog_fixed.avi	0
13428	806	865.4902	510.8162	0.5355432	0.4898353	671.1304	3.99886	0	858.6991	505.6746	0.4046877	0.4162131	668.0341	4.501194	0	29	862	508						Frog_fixed.avi	0
13445	807	864.739	509.7214	0.5355234	0.4899048	671.2552	4.019286	0	858.0372	510.8252	0.4046929	0.4163309	668.2379	4.519039	0	29	861	510						Frog_fixed.avi	0
13461	808	867.2314	499.9287	0.5354772	0.4898883	671.3555	4.006455	0	869.087	497.0352	0.4047071	0.416403	668.5723	4.528727	0	29	868	498						Frog_fixed.avi	0
13478	809	872.2267	479.4354	0.535429	0.4899135	671.3961	4.008064	0	869.093	460.435	0.4046816	0.4165516	668.5736	4.538852	0	29	871	470						Frog_fixed.avi	0
13494	810	872.9573	488.8407	0.5353966	0.4900086	671.5242	4.01003	0	872.8505	477.5224	0.4046497	0.4166612	668.6653	4.540853	0	29	873	483						Frog_fixed.avi	0
13511	811	876.1463	479.2302	0.5353727	0.490134	671.5439	4.021327	0	870.3639	466.4596	0.4046334	0.4167499	668.8018	4.549488	0	29	873	473						Frog_fixed.avi	0
13528	812	861.6815	490.0074	0.5353289	0.4902526	671.8595	4.036938	0	870.1727	462.495	0.4046445	0.4168126	668.8976	4.558736	0	29	866	476						Frog_fixed.avi	0
13544	813	873.3278	465.0968	0.5353284	0.4904583	671.9527	4.032697	0	877.1778	465.4427	0.4047021	0.416849	669.2203	4.554262	0	29	875	465						Frog_fixed.avi	0
13561	814	867.6667	468.921	0.5353507	0.4905404	672.1161	4.043596	0	875.3113	464.2059	0.4047636	0.4168511	669.4313	4.558644	0	29	871	467						Frog_fixed.avi	0
13578	815	874.5004	476.8461	0.535419	0.4906218	672.0809	4.075584	0	863.3234	460.7695	0.4048309	0.4168516	669.5942	4.588784	0	29	869	469						Frog_fixed.avi	0
13594	816	870.6565	479.4139	0.5354893	0.4906661	672.2519	4.061267	0	860.3171	457.7686	0.4049414	0.416802	669.7357	4.582197	0	29	865	469						Frog_fixed.avi	0
13611	817	871.1602	473.7214	0.5355586	0.4906816	672.3796	4.076869	0	874.3912	454.5768	0.4051026	0.4167134	669.903	4.599278	0	29	873	464						Frog_fixed.avi	0
13628	818	868.3137	480.0543	0.5356559	0.4906891	672.6961	4.095884	0	868.5941	452.8589	0.4052545	0.4166304	669.8776	4.585119	0	29	868	466						Frog_fixed.avi	0
13644	819	866.7401	470.3228	0.5357534	0.4906772	672.8263	4.101268	0	867.02	447.859	0.4053747	0.4165443	670.0151	4.601907	0	29	867	459						Frog_fixed.avi	0
13661	820	862.4692	469.1941	0.5358598	0.4907055	673.0414	4.103903	0	868.1754	450.6606	0.4055406	0.4165025	670.2505	4.611931	0	29	865	460						Frog_fixed.avi	0
13678	821	874.323	466.1855	0.5360072	0.4907362	673.1354	4.112837	0	870.8908	454.8465	0.4056853	0.4164003	670.4221	4.616712	0	29	873	461						Frog_fixed.avi	0
13694	822	873.1664	475.3818	0.5361603	0.4907877	673.0943	4.119871	0	876.0292	458.9076	0.4059023	0.4163685	670.5352	4.616531	0	29	875	467						Frog_fixed.avi	0
13711	823	867.5831	475.8466	0.5362948	0.4908511	673.2106	4.145785	0	871.5368	457.1544	0.4060828	0.4163981	670.6243	4.609735	0	29	870	467						Frog_fixed.avi	0
13728	824	862.4969	460.9723	0.5364539	0.4909555	673.3696	4.140633	0	870.5328	451.6643	0.4062825	0.4164056	670.7694	4.650241	0	29	867	456						Frog_fixed.avi	0
13744	825	866.6147	479.59	0.5366582	0.4910457	673.5242	4.142505	0	874.2447	453.644	0.4065112	0.4163942	670.9034	4.642437	0	29	870	467						Frog_fixed.avi	0
13761	826	865.0868	457.3497	0.5368481	0.4912534	673.5881	4.152176	0	869.4003	451.0901	0.4067384	0.4164459	670.9798	4.646745	0	29	867	454						Frog_fixed.avi	0
13778	827	865.4292	476.555	0.5370272	0.4913664	673.7887	4.164849	0	877.8378	447.5897	0.4069844	0.4165292	671.0543	4.65239	0	29	872	462						Frog_fixed.avi	0
13794	828	871.7869	480.4684	0.5372338	0.4914921	673.5587	4.17386	0	866.4395	447.3955	0.4071962	0.4165981	671.1707	4.647985	0	29	869	464						Frog_fixed.avi	0
13811	829	861.2578	472.8286	0.5374051	0.4915945	673.8123	4.142883	0	873.8912	445.2785	0.4074437	0.4166515	671.1389	4.65398	0	29	868	459						Frog_fixed.avi	0
13828	830	867.7741	479.0975	0.5376088	0.4916725	673.9501	4.150232	0	868.9651	452.6617	0.407625	0.4166544	671.3175	4.680192	0	29	868	466						Frog_fixed.avi	0
13844	831	868.2249	474.167	0.5377967	0.4916905	673.8008	4.143554	0	867.1573	452.4009	0.4078093	0.4166252	671.3608	4.676455	0	29	868	463						Frog_fixed.avi	0
13861	832	870.7495	476.4792	0.5379872	0.4917436	674.168	4.151019	0	871.5991	455.4956	0.4080285	0.4166281	671.4825	4.666213	0	29	871	466						Frog_fixed.avi	0
13877	833	869.0705	469.1418	0.5381191	0.4917867	674.2734	4.147273	0	867.7264	459.0448	0.4081818	0.4166499	671.6778	4.647628	0	29	868	464						Frog_fixed.avi	0
13894	834	865.4785	476.2741	0.5382428	0.4919813	674.2395	4.134176	0	869.3859	453.263	0.408341	0.4167517	671.9312	4.632089	0	29	867	465						Frog_fixed.avi	0
13911	835	876.676	468.7675	0.5383436	0.4921939	674.3067	4.109057	0	876.0846	455.272	0.4084842	0.4169294	671.8837	4.621486	0	29	876	462						Frog_fixed.avi	0
13927	836	875.7689	478.612	0.5384153	0.4924341	674.6066	4.110415	0	871.6901	456.409	0.408541	0.4171469	672.0635	4.613316	0	29	874	468						Frog_fixed.avi	0
13944	837	871.7375	482.147	0.5383675	0.49273	674.7361	4.096446	0	876.236	452.5413	0.408586	0.4174557	672.3073	4.600881	0	29	874	467						Frog_fixed.avi	0
13961	838	872.2179	474.0819	0.5383802	0.4930311	674.6955	4.084414	0	875.4457	460.0812	0.4086007	0.4177071	672.4243	4.589145	0	29	874	467						Frog_fixed.avi	0
13977	839	876.2572	480.912	0.5383725	0.493185	675.2426	4.099546	0	873.1471	459.5054	0.4086035	0.4178464	672.5973	4.570668	0	29	875	470						Frog_fixed.avi	0
13994	840	868.9835	482.4933	0.5383084	0.4932733	675.3731	4.051439	0	879.6363	461.3292	0.4086013	0.4179691	673.0004	4.574152	0	29	874	472						Frog_fixed.avi	0
14011	841	867.0835	480.4971	0.5382051	0.4932944	675.486	4.044521	0	866.7811	462.5157	0.4084843	0.4180622	673.1836	4.561355	0	29	867	472						Frog_fixed.avi	0
14027	842	867.9119	482.0763	0.5380769	0.4932989	675.4848	4.034834	0	865.0176	461.5798	0.4083878	0.41817	673.4003	4.535687	0	29	866	472						Frog_fixed.avi	0
14044	843	867.8843	484.6189	0.5379207	0.493263	675.8349	4.018633	0	868.6688	459.174	0.4082581	0.4182031	673.6502	4.533953	0	29	868	472						Frog_fixed.avi	0
14061	844	871.9007	495.4844	0.5377238	0.4932263	676.121	4.016811	0	871.0747	461.3156	0.4080589	0.4182514	673.9637	4.525746	0	29	871	478						Frog_fixed.avi	0
14077	845	871.9856	492.2507	0.5375173	0.4931905	676.0294	4.01916	0	866.3586	462.1937	0.4078445	0.4183463	674.0759	4.524199	0	29	869	477						Frog_fixed.avi	0
14094	846	869.9231	481.8634	0.5372745	0.4931013	676.4218	3.984885	0	870.3733	465.2028	0.4076267	0.4183824	674.3805	4.524991	0	29	870	474						Frog_fixed.avi	0
14111	847	876.5752	482.7367	0.5369955	0.4930348	676.5395	3.973952	0	871.5948	468.327	0.4073858	0.4184667	674.6531	4.494003	0	29	874	476						Frog_fixed.avi	0
14127	848	893.1485	499.2136	0.536707	0.4929589	676.6741	3.987291	0	882.0228	468.7774	0.4070953	0.4184957	674.7126	4.471285	0	29	888	484						Frog_fixed.avi	0
14144	849	888.7858	485.3507	0.5364956	0.4929009	676.8176	3.95647	0	876.7113	474.5738	0.406928	0.4184868	674.9966	4.481668	0	29	883	480						Frog_fixed.avi	0
14161	850	887.5496	499.7937	0.5363231	0.4928025	676.9454	3.988077	0	880.4251	475.5715	0.4068103	0.4185087	675.1301	4.492951	0	29	884	488						Frog_fixed.avi	0
14177	851	888.4394	482.7959	0.5362449	0.4927828	677.0313	3.929765	0	881.2881	476.3529	0.4067338	0.4185259	675.4862	4.496303	0	29	885	480						Frog_fixed.avi	0
14194	852	880.7108	488.3978	0.5362324	0.4928352	677.385	3.940392	0	880.5197	480.5596	0.4067692	0.4185446	675.5872	4.475444	0	29	881	484						Frog_fixed.avi	0
14211	853	886.3071	485.5788	0.5363716	0.4930079	677.4407	3.968852	0	881.1856	479.7437	0.4069527	0.4186044	675.5586	4.479857	0	29	884	483						Frog_fixed.avi	0
14227	854	885.4451	487.3057	0.5366038	0.4932829	677.6545	3.921389	0	881.9211	478.9344	0.4072476	0.4187045	675.8215	4.474979	0	29	884	483						Frog_fixed.avi	0
14244	855	885.6853	488.7754	0.5369229	0.4937415	677.5811	3.913365	0	880.569	476.4594	0.4076492	0.418888	675.9636	4.482256	0	29	883	483						Frog_fixed.avi	0
14261	856	887.9664	484.1309	0.537351	0.4943076	677.6513	3.92612	0	882.7203	472.37	0.4081575	0.4191917	676.0336	4.523349	0	29	885	478						Frog_fixed.avi	0
14277	857	889.8134	501.312	0.5378153	0.4948786	677.4982	3.936686	0	877.1658	470.1194	0.4087245	0.4193808	676.0397	4.50485	0	29	883	486						Frog_fixed.avi	0
14294	858	889.6899	493.5361	0.5383331	0.4955438	677.4996	3.90572	0	881.3204	473.5576	0.4093719	0.4195868	675.9317	4.473031	0	29	886	484						Frog_fixed.avi	0
14311	859	879.9938	494.4055	0.538888	0.4961555	677.7693	3.924469	0	877.3839	471.3616	0.4100345	0.4198872	675.7825	4.514172	0	29	879	483						Frog_fixed.avi	0
14327	860	881.6635	490.3672	0.5394678	0.4967992	677.5629	3.941953	0	871.8901	468.504	0.4106928	0.4201296	676.0166	4.512397	0	29	877	479						Frog_fixed.avi	0
14344	861	882.4985	481.2614	0.5400015	0.4973387	677.5715	3.930128	0	877.4824	468.1842	0.4113247	0.4202724	675.9467	4.500977	0	29	880	475						Frog_fixed.avi	0
14361	862	873.837	507.2902	0.5405602	0.4979352	677.8411	3.950051	0	867.6403	479.1397	0.411971	0.4205399	675.8874	4.495386	0	29	871	493						Frog_fixed.avi	0
14377	863	875.1641	516.6636	0.5409836	0.4984488	677.6359	3.924262	0	860.769	517.7469	0.4125313	0.4207447	675.803	4.535046	0	29	868	517						Frog_fixed.avi	0
14394	864	868.5074	499.5319	0.5413361	0.4987712	677.679	3.944675	0	869.9842	492.0818	0.412941	0.4208821	675.812	4.517876	0	29	869	496						Frog_fixed.avi	0
14410	865	868.5538	519.9116	0.5416359	0.498971	677.8002	3.956792	0	863.3057	506.1316	0.4132622	0.4209546	675.9576	4.526352	0	29	866	513						Frog_fixed.avi	0
14427	866	873.2283	512.6282	0.5418064	0.4990793	677.6349	3.962383	0	864.9022	498.7057	0.4134422	0.4209716	675.8669	4.520049	0	29	869	506						Frog_fixed.avi	0
14444	867	864.8164	504.2957	0.5418692	0.4991021	677.5569	3.960239	0	866.7987	499.0013	0.413535	0.420987	675.6317	4.498733	0	29	866	502						Frog_fixed.avi	0
14460	868	862.5045	507.6317	0.5418343	0.4990326	677.6213	3.969116	0	878.3069	493.1819	0.4135002	0.4209872	675.6801	4.504113	0	29	870	500						Frog_fixed.avi	0
14477	869	862.7593	506.06	0.541728	0.4989254	677.7655	3.964162	0	866.9269	491.1817	0.4133106	0.4209859	676.0299	4.530138	0	29	865	499						Frog_fixed.avi	0
14494	870	862.6866	510.5429	0.5415117	0.4988171	677.7033	3.986648	0	867.504	493.539	0.4130762	0.4210085	675.6887	4.506781	0	29	865	502						Frog_fixed.avi	0
14510	871	865.9974	501.4682	0.541266	0.498708	677.7383	3.959191	0	865.3276	491.8684	0.4127739	0.4210203	676.0071	4.540072	0	29	866	497						Frog_fixed.avi	0
14527	872	867.0803	490.938	0.5409762	0.4986039	677.7191	3.974565	0	875.3346	490.6606	0.4124783	0.4210682	675.6472	4.523054	0	29	871	491						Frog_fixed.avi	0
14544	873	864.4294	507.6157	0.5406507	0.4984707	677.8978	3.994012	0	864.4634	492.7661	0.4120707	0.4211003	675.7066	4.535492	0	29	864	500						Frog_fixed.avi	0
14560	874	862.5741	504.7049	0.5403314	0.4983009	677.8051	3.998736	0	859.4069	497.9023	0.4116724	0.421153	675.7537	4.550941	0	29	861	501						Frog_fixed.avi	0
14577	875	868.6384	513.5128	0.5400176	0.4981755	677.6821	3.997792	0	872.317	499.3371	0.4113185	0.4211826	675.684	4.54122	0	29	870	506						Frog_fixed.avi	0
14594	876	865.1313	504.4568	0.5397145	0.4980387	677.7582	3.976487	0	873.6832	501.2806	0.4109387	0.4212022	675.4435	4.542014	0	29	869	503						Frog_fixed.avi	0
14610	877	869.8058	500.4323	0.5393861	0.4979032	677.5734	3.988785	0	872.9931	493.0508	0.4105152	0.4212069	675.4434	4.520023	0	29	871	497						Frog_fixed.avi	0
14627	878	861.0253	496.2193	0.5390328	0.4977609	677.6127	3.999404	0	863.2852	506.8151	0.410099	0.4212312	675.3041	4.557404	0	29	862	502						Frog_fixed.avi	0
14644	879	862.4557	489.9807	0.5387149	0.4974845	677.602	3.977359	0	874.3561	501.8193	0.409734	0.4212602	675.3765	4.55443	0	29	868	496						Frog_fixed.avi	0
14660	880	866.654	493.2956	0.538378	0.4972948	677.4062	3.991049	0	869.1326	502.0848	0.4093127	0.4213088	675.3072	4.551273	0	29	868	498						Frog_fixed.avi	0
14677	881	857.6889	489.36	0.5380313	0.4971469	677.4349	3.98821	0	867.5056	495.3569	0.4088909	0.421427	674.8943	4.55399	0	29	863	492						Frog_fixed.avi	0
14694	882	862.8403	489.9677	0.5377446	0.4970107	677.1024	4.015759	0	873.7359	495.2727	0.4084777	0.4214564	674.7769	4.536322	0	29	868	493						Frog_fixed.avi	0
14710	883	849.618	501.4443	0.5374026	0.4967607	677.1342	4.004831	0	866.0824	503.2774	0.4080923	0.4214285	674.5468	4.556117	0	29	858	502						Frog_fixed.avi	0
14727	884	860.762	510.2332	0.5371704	0.4965776	676.9174	4.014073	0	869.1979	495.8182	0.4077553	0.4214006	674.2429	4.533593	0	29	865	503						Frog_fixed.avi	0
14744	885	855.684	496.8958	0.5368893	0.4964139	676.8604	3.995219	0	864.7151	508.8623	0.4074449	0.4212785	674.2498	4.554652	0	29	860	503						Frog_fixed.avi	0
14760	886	858.0236	488.5249	0.5367137	0.4962724	676.5769	3.978804	0	873.4612	503.7844	0.4071814	0.4212096	673.8328	4.544943	0	29	866	496						Frog_fixed.avi	0
14777	887	860.289	490.6739	0.5365685	0.4962098	676.2247	3.997097	0	864.537	510.6703	0.4069546	0.4211778	673.8989	4.544356	0	29	862	501						Frog_fixed.avi	0
14794	888	851.6163	497.8646	0.536395	0.4961951	676.1957	4.012142	0	860.4827	515.5704	0.4067442	0.4212115	673.5988	4.554784	0	29	856	507						Frog_fixed.avi	0
14810	889	854.1259	488.7466	0.5362664	0.496232	676.1477	4.019554	0	860.532	513.4526	0.4065762	0.4213064	673.5945	4.553119	0	29	857	501						Frog_fixed.avi	0
14827	890	858.6505	498.2965	0.5361581	0.4962659	675.8066	4.020102	0	869.2457	513.4366	0.4064746	0.4213462	673.4314	4.556698	0	29	864	506						Frog_fixed.avi	0
14844	891	862.2653	495.849	0.5360844	0.4962834	675.6351	4.024438	0	866.2	504.8745	0.406297	0.4214685	673.051	4.549293	0	29	864	500						Frog_fixed.avi	0
14860	892	860.915	502.6322	0.5359924	0.4962892	675.3363	4.011479	0	868.6893	495.4522	0.4061851	0.4215251	672.9158	4.553622	0	29	865	499						Frog_fixed.avi	0
14877	893	866.4692	499.2864	0.5359116	0.4962924	675.1727	3.986519	0	863.0106	500.5831	0.406055	0.4215485	672.5558	4.536758	0	29	865	500						Frog_fixed.avi	0
14894	894	854.2927	500.6361	0.5357584	0.4962645	675.1196	3.98517	0	861.9419	507.5267	0.4059007	0.4215173	672.5917	4.564079	0	29	858	504						Frog_fixed.avi	0
14910	895	853.7098	496.0262	0.5356343	0.4961976	675.1793	3.986905	0	866.6346	499.0211	0.4057401	0.4215042	672.481	4.555821	0	29	860	498						Frog_fixed.avi	0
14927	896	853.8875	496.1413	0.5354665	0.4961163	674.9018	3.996776	0	862.5135	506.9357	0.4055409	0.4215115	672.2567	4.547674	0	29	858	502						Frog_fixed.avi	0
14944	897	858.6856	493.5746	0.5352387	0.4958957	674.8152	3.973829	0	872.0129	496.7856	0.4052769	0.421475	672.3033	4.534887	0	29	865	495						Frog_fixed.avi	0
14960	898	852.4603	501.0849	0.5349693	0.4957119	674.8085	3.96341	0	864.7421	509.8357	0.4049579	0.4214704	672.113	4.557811	0	29	859	505						Frog_fixed.avi	0
14977	899	851.5767	503.5746	0.5346406	0.4954682	674.8651	3.958585	0	860.4025	510.1597	0.4045496	0.4214483	672.1553	4.557337	0	29	856	507						Frog_fixed.avi	0
14993	900	857.9434	512.8272	0.5342873	0.4951093	674.5306	3.973736	0	861.1082	499.2168	0.4041175	0.4213833	672.1703	4.538291	0	29	860	506						Frog_fixed.avi	0
15010	901	855.5426	498.8236	0.5339004	0.4947042	674.7102	3.971416	0	868.153	507.7669	0.403696	0.4212212	672.4434	4.539223	0	29	862	503						Frog_fixed.avi	0
15027	902	853.0596	505.0934	0.533479	0.4942422	674.8222	3.951755	0	863.1984	512.1596	0.4032273	0.4211158	672.5059	4.550292	0	29	858	509						Frog_fixed.avi	0
15043	903	853.5011	501.6661	0.5330894	0.49381	674.8181	3.951452	0	865.8683	509.6115	0.4027714	0.4210002	672.5607	4.559056	0	29	860	506						Frog_fixed.avi	0
15060	904	851.5836	502.1082	0.5326939	0.4933553	674.8672	3.967034	0	869.8405	506.8249	0.4023645	0.420878	672.4243	4.54973	0	29	861	504						Frog_fixed.avi	0
15077	905	857.496	498.9142	0.5323468	0.4930282	674.9639	3.962609	0	863.8822	505.1773	0.401922	0.4208031	672.622	4.556791	0	29	861	502						Frog_fixed.avi	0
15094	906	854.9341	503.2956	0.5319593	0.4927508	675.1662	3.983448	0	865.5143	507.1378	0.4015228	0.4208252	672.9435	4.528049	0	29	860	505						Frog_fixed.avi	0
15110	907	846.6223	506.5427	0.5316151	0.4925492	675.3256	3.981577	0	866.3409	507.7973	0.4011401	0.4208488	673.1981	4.567535	0	29	856	507						Frog_fixed.avi	0
15127	908	865.0435	500.0894	0.5313337	0.4924083	675.3408	3.960955	0	872.5308	504.6067	0.4008344	0.4209028	673.2089	4.554025	0	29	869	502						Frog_fixed.avi	0
15144	909	853.7218	505.328	0.5310304	0.4923844	675.6714	3.998259	0	869.1427	505.8355	0.4005757	0.4209749	673.4993	4.573243	0	29	861	506						Frog_fixed.avi	0
15160	910	862.7026	510.5372	0.5308674	0.4923375	675.6699	4.005908	0	876.4536	508.037	0.4003814	0.4210196	673.6381	4.573395	0	29	870	509						Frog_fixed.avi	0
15177	911	850.4578	501.7363	0.5307319	0.4922623	676.0335	4.009366	0	877.6853	500.475	0.4002401	0.4210034	674.0283	4.604412	0	29	864	501						Frog_fixed.avi	0
15193	912	857.3998	503.9865	0.5306888	0.4922026	676.2826	4.025771	0	873.5256	504.7865	0.4002104	0.4209706	674.1385	4.600259	0	29	865	504						Frog_fixed.avi	0
15210	913	853.0123	500.0811	0.5307385	0.492222	676.3763	4.041989	0	874.8871	500.3582	0.4002763	0.420954	674.2807	4.619815	0	29	864	500						Frog_fixed.avi	0
15227	914	858.4694	507.7289	0.5308744	0.4923117	676.2905	4.048284	0	875.9822	501.8078	0.4005099	0.4209556	673.916	4.641101	0	29	867	505						Frog_fixed.avi	0
15243	915	860.2124	510.2412	0.5311202	0.4925123	676.5969	4.091105	0	879.2542	500.2156	0.4007719	0.4210077	674.4034	4.65243	0	29	870	505						Frog_fixed.avi	0
15260	916	863.3807	497.3011	0.5313788	0.4928893	676.7897	4.093298	0	876.7634	505.4271	0.4011176	0.4210852	674.2122	4.663458	0	29	870	501						Frog_fixed.avi	0
15277	917	857.7756	506.3022	0.5316988	0.493178	676.8416	4.084389	0	869.7466	504.7493	0.4014687	0.4212111	674.4833	4.648504	0	29	864	506						Frog_fixed.avi	0
15293	918	859.9258	500.6151	0.5320531	0.4935756	676.9353	4.101995	0	870.7716	495.054	0.4018653	0.4213961	674.6378	4.692908	0	29	865	498						Frog_fixed.avi	0
15310	919	859.2485	499.8262	0.5323336	0.4938379	677.0676	4.125889	0	880.8511	498.0464	0.4022585	0.4214529	674.5966	4.659866	0	29	870	499						Frog_fixed.avi	0
15327	920	855.2548	496.7004	0.5326745	0.4940686	676.9918	4.135663	0	875.0264	497.9591	0.4026121	0.4214853	674.7031	4.664898	0	29	865	497						Frog_fixed.avi	0
15343	921	862.818	506.4992	0.533006	0.4942843	677.2451	4.169331	0	873.0292	497.445	0.4030101	0.4214772	674.7656	4.681886	0	29	868	502						Frog_fixed.avi	0
15360	922	855.9133	497.3595	0.5333416	0.4945771	677.2627	4.170814	0	874.1427	495.244	0.4034248	0.4215074	674.8931	4.715769	0	29	865	496						Frog_fixed.avi	0
15377	923	704.2316	608.7032	0.534181	0.4954873	676.9339	4.191868	0	717.5254	590.4466	0.4045612	0.4222149	674.6572	4.738924	0	30	711	600						Frog_fixed.avi	0
15393	924	593.5522	714.7955	0.5350593	0.4964341	677.0853	4.135707	0	599.2292	678.9778	0.4058091	0.4231168	674.4248	4.738984	0	30	596	697						Frog_fixed.avi	0
15410	925	602.7514	683.2268	0.5355177	0.496902	676.9781	4.163609	0	622.8596	650.3458	0.4062543	0.4233104	674.6802	4.765421	0	30	613	667						Frog_fixed.avi	0
15427	926	575.0738	715.2795	0.5358617	0.4971498	677.1368	4.156065	0	581.8514	675.9615	0.4065012	0.4233682	674.7792	4.725011	0	30	578	696						Frog_fixed.avi	0
15443	927	586.7753	712.1542	0.5361754	0.4974417	676.9037	4.170743	0	598.2454	677.568	0.4068081	0.4234297	674.6124	4.733765	0	30	593	695						Frog_fixed.avi	0
15460	928	581.0343	710.8092	0.5363521	0.4975937	676.8752	4.17367	0	593.9822	682.3707	0.4069746	0.4234425	674.5917	4.743808	0	30	588	697						Frog_fixed.avi	0
15477	929	580.656	703.5531	0.5365214	0.4977279	676.7075	4.18391	0	596.8508	673.1307	0.4071084	0.4234377	674.2733	4.742937	0	30	589	688						Frog_fixed.avi	0
15493	930	581.6777	716.1627	0.536552	0.4975883	676.6334	4.198575	0	596.2513	676.1589	0.4071432	0.4233644	673.9526	4.745247	0	30	589	696						Frog_fixed.avi	0
15510	931	585.1654	716.8574	0.536516	0.4974266	676.5326	4.203076	0	589.1317	672.4172	0.4070078	0.4232624	674.0936	4.762113	0	30	587	695						Frog_fixed.avi	0
15527	932	582.7682	710.9936	0.5363708	0.497126	676.4481	4.214776	0	593.0769	673.4664	0.4067959	0.4230478	673.8276	4.796717	0	30	588	692						Frog_fixed.avi	0
15543	933	582.213	713.3972	0.5361482	0.4966966	676.0865	4.213884	0	591.2705	678.1837	0.4064883	0.422763	673.8267	4.781093	0	30	587	696						Frog_fixed.avi	0
15560	934	585.6932	708.2626	0.5358409	0.4962519	676.0992	4.248681	0	594.7594	678.4517	0.4061075	0.4225209	673.549	4.774487	0	30	590	693						Frog_fixed.avi	0
15577	935	590.4164	721.5283	0.5354865	0.4957026	675.7213	4.236994	0	592.8185	675.7987	0.4056374	0.4222526	673.3703	4.781894	0	30	592	699						Frog_fixed.avi	0
15593	936	582.9119	710.7185	0.5350592	0.4952163	675.5776	4.248319	0	593.3965	683.6989	0.4051386	0.421929	673.2668	4.782478	0	30	588	697						Frog_fixed.avi	0
15610	937	584.1786	710.1853	0.5346525	0.4947043	675.4395	4.243687	0	591.6176	680.3477	0.4046186	0.4217312	673.1044	4.788261	0	30	588	695						Frog_fixed.avi	0
15627	938	588.4269	708.555	0.5342981	0.4942665	675.3993	4.265129	0	588.7086	673.7709	0.4041566	0.4214884	672.8975	4.791806	0	30	589	691						Frog_fixed.avi	0
15643	939	587.6167	711.4376	0.5339422	0.4938809	675.0923	4.265186	0	590.0275	677.2665	0.4037547	0.4212269	672.6694	4.811367	0	30	589	694						Frog_fixed.avi	0
15660	940	634.0264	679.3868	0.5333492	0.4934056	674.819	4.307308	0	642.5453	651.9855	0.4032442	0.4209387	672.3147	4.809799	0	30	638	666						Frog_fixed.avi	0
15677	941	740.5093	579.6558	0.5324075	0.492752	674.8716	4.344763	0	753.3217	573.0698	0.4024313	0.4204035	672.0965	4.836734	0	31	747	576						Frog_fixed.avi	0
15693	942	795.985	552.1152	0.5317989	0.4922551	674.6211	4.362749	0	817.8922	541.7108	0.4018121	0.4201478	671.9412	4.831057	0	31	807	547						Frog_fixed.avi	0
15710	943	791.1078	549.7097	0.5316536	0.4921197	674.2398	4.354383	0	805.8165	542.4095	0.4014266	0.4200888	671.8949	4.815018	0	31	798	546						Frog_fixed.avi	0
15727	944	802.861	549.3662	0.5314721	0.4920872	674.2354	4.468457	0	817.4686	533.3647	0.4011933	0.4199649	671.2719	4.839244	0	31	810	541						Frog_fixed.avi	0
15743	945	794.9956	550.3532	0.5313392	0.4915299	674.007	4.362915	0	817.9044	535.7813	0.4009343	0.4197998	671.4744	4.849926	0	31	806	543						Frog_fixed.avi	0
15760	946	798.4842	542.0569	0.5312524	0.4912713	673.8658	4.372157	0	818.661	550.3301	0.4007502	0.4195096	671.2474	4.868404	0	31	809	546						Frog_fixed.avi	0
15776	947	794.0466	528.5037	0.5310887	0.4911216	673.8613	4.434813	0	814.2887	536.0397	0.4005133	0.4193694	671.0295	4.846373	0	31	804	532						Frog_fixed.avi	0
15793	948	806.7318	543.8635	0.5310588	0.4905643	673.4859	4.386899	0	817.4768	533.8267	0.4003212	0.4191798	670.9668	4.852553	0	31	812	539						Frog_fixed.avi	0
15810	949	803.4463	540.8914	0.5309312	0.4902102	673.6087	4.388081	0	820.3478	546.4619	0.4001607	0.418928	671.0445	4.84243	0	31	812	544						Frog_fixed.avi	0
15826	950	802.0792	542.8967	0.5308005	0.4899898	673.4432	4.383366	0	816.259	546.0926	0.3999749	0.4188072	670.8118	4.849339	0	31	809	544						Frog_fixed.avi	0
15843	951	802.5729	546.6072	0.5307264	0.4898039	673.4146	4.376937	0	815.5197	546.1381	0.3998405	0.4186847	670.7771	4.861625	0	31	809	546						Frog_fixed.avi	0
15860	952	804.5248	543.9139	0.5306617	0.4896958	673.2433	4.397956	0	827.8331	538.3911	0.3997614	0.4186177	670.7027	4.854145	0	31	816	541						Frog_fixed.avi	0
15876	953	800.942	540.5274	0.5306424	0.4896446	673.1843	4.396395	0	824.6439	540.0981	0.3996942	0.4185851	670.464	4.840106	0	31	813	540						Frog_fixed.avi	0
15893	954	805.1479	550.7788	0.5306485	0.4895149	673.0751	4.392828	0	818.9532	540.2006	0.3996844	0.4185253	670.3874	4.842443	0	31	812	545						Frog_fixed.avi	0
15910	955	797.6875	555.3834	0.5306877	0.4894188	673.0991	4.392992	0	822.9916	536.9738	0.399714	0.4184861	670.3392	4.834691	0	31	810	546						Frog_fixed.avi	0
15926	956	841.7176	518.4385	0.5305834	0.4892403	672.9722	4.384891	0	856.218	507.9191	0.3996646	0.4183611	670.3633	4.868822	0	32	849	513						Frog_fixed.avi	0
15943	957	846.1324	520.2715	0.5305851	0.4890997	673.1263	4.393034	0	865.2045	500.3796	0.3996832	0.4182491	670.4267	4.830343	0	32	856	510						Frog_fixed.avi	0
15960	958	841.09	516.7535	0.5307017	0.4891339	673.121	4.382428	0	862.0327	508.3931	0.399779	0.4182178	670.3592	4.826955	0	32	852	513						Frog_fixed.avi	0
15976	959	843.9457	517.7161	0.5308328	0.4891662	673.1721	4.367362	0	869.4896	502.3359	0.3999201	0.4181843	670.4528	4.838067	0	32	857	510						Frog_fixed.avi	0
15993	960	848.8678	523.8878	0.530963	0.4892234	673.25	4.395585	0	869.8615	504.5716	0.4000327	0.4181792	670.5278	4.834995	0	32	859	514						Frog_fixed.avi	0
16010	961	866.0944	524.0496	0.5310749	0.4889093	673.2728	4.333286	0	869.8837	502.1576	0.4001275	0.4181675	670.3344	4.843254	0	32	868	513						Frog_fixed.avi	0
16026	962	857.6191	516.5677	0.5311196	0.4889633	673.2728	4.312665	0	873.9277	505.9499	0.400207	0.4180834	670.6816	4.826914	0	32	866	511						Frog_fixed.avi	0
16043	963	-1280	-1024	-1	-1	-1	-1	4	-1280	-1024	-1	-1	-1	-1	4	32	0	0						Frog_fixed.avi	0
16060	964	-1280	-1024	-1	-1	-1	-1	4	-1280	-1024	-1	-1	-1	-1	4	32	0	0						Frog_fixed.avi	0
16076	965	845.2837	514.9979	0.5310242	0.4890769	673.1823	4.367985	0	862.718	497.7026	0.4000864	0.4181125	670.681	4.813547	0	32	854	506						Frog_fixed.avi	0
16093	966	848.3564	520.7362	0.5309587	0.4889937	673.0361	4.338264	0	868.4547	507.2064	0.4000353	0.417969	670.6634	4.808023	0	32	858	514						Frog_fixed.avi	0
16110	967	-1280	-1024	-1	-1	-1	-1	4	-1280	-1024	-1	-1	-1	-1	4	32	0	0						Frog_fixed.avi	0
16126	968	841.974	517.804	0.5308775	0.4887526	673.0393	4.339727	0	871.4443	508.4352	0.3999571	0.4178566	670.891	4.806308	0	32	857	513						Frog_fixed.avi	0
16143	969	850.3442	512.1241	0.53092	0.4886234	673.5577	4.355411	0	865.2429	506.2664	0.3999763	0.4178123	670.9248	4.81139	0	32	858	509						Frog_fixed.avi	0
16160	970	857.2761	514.0493	0.5310143	0.488356	673.5612	4.315938	0	865.8249	505.7795	0.4000614	0.4177901	670.8261	4.813602	0	32	862	510						Frog_fixed.avi	0
16176	971	843.8564	506.0471	0.5311414	0.488776	673.5566	4.372421	0	865.7217	503.4383	0.4002588	0.417799	670.9796	4.825986	0	32	855	505						Frog_fixed.avi	0
16193	972	844.3503	500.2654	0.5312986	0.4891337	673.5522	4.425234	0	862.6776	506.8561	0.4004487	0.417839	671.1489	4.814536	0	32	854	504						Frog_fixed.avi	0
16210	973	-1280	-1024	-1	-1	-1	-1	4	-1280	-1024	-1	-1	-1	-1	4	32	0	0						Frog_fixed.avi	0
16226	974	-1280	-1024	-1	-1	-1	-1	4	-1280	-1024	-1	-1	-1	-1	4	32	0	0						Frog_fixed.avi	0
16243	975	869.8261	506.4556	0.5318732	0.4893036	674.0225	4.388216	0	895.2968	491.6425	0.4012027	0.4180529	671.4081	4.816939	0	32	883	499						Frog_fixed.avi	0
16260	976	-1280	-1024	-1	-1	-1	-1	4	-1280	-1024	-1	-1	-1	-1	4	32	0	0						Frog_fixed.avi	0
16276	977	-1280	-1024	-1	-1	-1	-1	4	-1280	-1024	-1	-1	-1	-1	4	32	0	0						Frog_fixed.avi	0
16293	978	-1280	-1024	-1	-1	-1	-1	4	-1280	-1024	-1	-1	-1	-1	4	32	0	0						Frog_fixed.avi	0
16309	979	863.5574	504.3518	0.5325425	0.4897697	674.2307	4.421945	0	896.4664	482.5736	0.402003	0.4181781	671.538	4.834351	0	32	880	493						Frog_fixed.avi	0
16326	980	867.6516	501.7772	0.5326323	0.4897611	673.9555	4.402477	0	897.7092	491.7025	0.4021224	0.4180299	671.72	4.83606	0	32	883	497						Frog_fixed.avi	0
16343	981	-1280	-1024	-1	-1	-1	-1	4	-1280	-1024	-1	-1	-1	-1	4	32	0	0						Frog_fixed.avi	0
16359	982	868.9514	507.4382	0.5326871	0.4897589	674.158	4.417328	0	896.014	490.4668	0.4021967	0.4179506	671.8999	4.852355	0	32	882	499						Frog_fixed.avi	0
16376	983	-1280	-1024	-1	-1	-1	-1	4	-1280	-1024	-1	-1	-1	-1	4		0	0						Frog_fixed.avi	0
16393	984	-1280	-1024	-1	-1	-1	-1	4	-1280	-1024	-1	-1	-1	-1	4		0	0						Frog_fixed.avi	0
16409	985	-1280	-1024	-1	-1	-1	-1	4	-1280	-1024	-1	-1	-1	-1	4		0	0						Frog_fixed.avi	0
16426	986	-1280	-1024	-1	-1	-1	-1	4	-1280	-1024	-1	-1	-1	-1	4		0	0						Frog_fixed.avi	0
16443	987	-1280	-1024	-1	-1	-1	-1	4	-1280	-1024	-1	-1	-1	-1	4		0	0						Frog_fixed.avi	0
16459	988	-1280	-1024	-1	-1	-1	-1	4	-1280	-1024	-1	-1	-1	-1	4		0	0						Frog_fixed.avi	0
16476	989	-1280	-1024	-1	-1	-1	-1	4	-1280	-1024	-1	-1	-1	-1	4		0	0						Frog_fixed.avi	0
16493	990	-1280	-1024	-1	-1	-1	-1	4	-1280	-1024	-1	-1	-1	-1	4		0	0						Frog_fixed.avi	0
16509	991	863.8857	487.7592	0.5320629	0.4895231	674.277	4.335979	0	890.1956	498.7441	0.4014433	0.4185066	671.9542	4.875544	0	33	877	493						Frog_fixed.avi	0
16526	992	-1280	-1024	-1	-1	-1	-1	4	-1280	-1024	-1	-1	-1	-1	4	33	0	0						Frog_fixed.avi	0
16543	993	-1280	-1024	-1	-1	-1	-1	4	-1280	-1024	-1	-1	-1	-1	4	33	0	0						Frog_fixed.avi	0
16559	994	-1280	-1024	-1	-1	-1	-1	4	-1280	-1024	-1	-1	-1	-1	4	33	0	0						Frog_fixed.avi	0
16576	995	-1280	-1024	-1	-1	-1	-1	4	-1280	-1024	-1	-1	-1	-1	4	33	0	0						Frog_fixed.avi	0
16593	996	869.928	498.8545	0.5310163	0.4902168	672.2057	4.355751	0	896.7797	491.6209	0.4005941	0.4196354	672.204	4.905612	0	33	883	495						Frog_fixed.avi	0
16609	997	-1280	-1024	-1	-1	-1	-1	4	-1280	-1024	-1	-1	-1	-1	4	33	0	0						Frog_fixed.avi	0
16626	998	-1280	-1024	-1	-1	-1	-1	4	900.4741	525.7512	0.4005963	0.4206127	671.9775	4.871583	0	33	900	526						Frog_fixed.avi	0
16643	999	-1280	-1024	-1	-1	-1	-1	4	-1280	-1024	-1	-1	-1	-1	4	33	0	0						Frog_fixed.avi	0
16659	1000	-1280	-1024	-1	-1	-1	-1	4	-1280	-1024	-1	-1	-1	-1	4	33	0	0						Frog_fixed.avi	0
16676	1001	-1280	-1024	-1	-1	-1	-1	4	-1280	-1024	-1	-1	-1	-1	4	33	0	0						Frog_fixed.avi	0
16693	1002	-1280	-1024	-1	-1	-1	-1	4	-1280	-1024	-1	-1	-1	-1	4	33	0	0						Frog_fixed.avi	0
16709	1003	864.2935	495.1599	0.5319879	0.4927585	676.224	4.555282	0	906.796	476.1248	0.4016828	0.4213378	672.2051	4.944265	0	33	886	486						Frog_fixed.avi	0
16726	1004	-1280	-1024	-1	-1	-1	-1	4	-1280	-1024	-1	-1	-1	-1	4	33	0	0						Frog_fixed.avi	0
16743	1005	839.9744	493.4906	0.5331073	0.4925781	676.2327	4.391043	0	854.3958	474.269	0.4026248	0.4208948	673.0003	4.908275	0	33	847	484						Frog_fixed.avi	0
16759	1006	522.2186	313.5664	0.5340614	0.4924136	676.2286	4.52214	0	594.0885	285.2356	0.4042508	0.4204404	672.868	4.95404	0	33	558	299						Frog_fixed.avi	0
16776	1007	340.2262	199.7293	0.5355704	0.4920341	675.8273	4.411245	0	371.162	91.92617	0.4060404	0.4200181	673.2188	4.987177	0	34	356	146						Frog_fixed.avi	0
16792	1008	-22.24784	31.88866	0.5368583	0.4924434	677.1995	4.446177	0	45.80459	-76.53746	0.4078009	0.4198764	673.4989	5.001542	0	34	12	-22						Frog_fixed.avi	0
16809	1009	-391.4314	-158.7864	0.5380293	0.4935731	678.0056	4.468809	0	-246.9096	-184.6031	0.4091891	0.4198042	673.6436	4.922527	0	34	-319	-172						Frog_fixed.avi	0
16826	1010	-658.8779	-197.9016	0.5386903	0.4943566	678.9159	4.472687	0	-475.6801	-302.2499	0.4099299	0.4206467	673.6437	4.962978	0	34	-567	-250						Frog_fixed.avi	0
16842	1011	-556.709	-184.5929	0.5392171	0.4951803	678.9122	4.512077	0	-432.8727	-284.1091	0.4104196	0.4209113	673.6451	5.025866	0	34	-495	-234						Frog_fixed.avi	0
16859	1012	-707.2509	-212.6031	0.5394701	0.4953942	679.5422	4.52029	0	-462.351	-286.1037	0.4105848	0.4210337	675.2193	5.046053	0	34	-585	-249						Frog_fixed.avi	0
16876	1013	-669.2199	-208.6599	0.5397494	0.4957603	679.2971	4.477553	0	-452.3666	-274.7694	0.4108032	0.4211318	675.4221	5.033346	0	34	-561	-242						Frog_fixed.avi	0
16892	1014	-667.6635	-201.3095	0.5399354	0.4959123	679.3	4.474026	0	-440.4951	-279.1116	0.4109467	0.4212654	675.342	5.036041	0	34	-554	-240						Frog_fixed.avi	0
16909	1015	-653.9224	-195.8239	0.5400078	0.4959981	679.2629	4.48032	0	-504.3146	-314.3642	0.4109885	0.4213507	675.3827	4.971673	0	34	-579	-255						Frog_fixed.avi	0
16926	1016	-663.6774	-195.6803	0.5399818	0.4960621	679.521	4.482428	0	-444.1166	-275.9054	0.410966	0.4214636	675.384	5.032573	0	34	-554	-236						Frog_fixed.avi	0
16942	1017	-655.3287	-182.8753	0.5399215	0.4960483	679.5509	4.463124	0	-451.4922	-268.9503	0.4108436	0.421542	676.0004	5.017935	0	34	-553	-226						Frog_fixed.avi	0
16959	1018	-648.7032	-198.2719	0.5398338	0.4961263	679.516	4.473105	0	-464.8601	-276.7193	0.4106689	0.4217647	675.8693	5.009259	0	34	-557	-237						Frog_fixed.avi	0
16976	1019	-636.4083	-189.4374	0.5397123	0.4961157	679.0153	4.47111	0	-503.1789	-311.5569	0.410567	0.4218632	675.8377	4.948002	0	34	-570	-250						Frog_fixed.avi	0
16992	1020	-668.1591	-188.7714	0.5396436	0.4963552	679.3021	4.452206	0	-481.4019	-283.4249	0.410597	0.4221238	675.8391	5.072301	0	34	-575	-236						Frog_fixed.avi	0
17009	1021	-1145.903	-292.0733	0.5397991	0.49758	679.2985	4.590069	0	-962.5262	-428.4172	0.4113589	0.4231987	676.8267	5.14959	0	34	-1054	-360						Frog_fixed.avi	0
17026	1022	-1280	-1024	-1	-1	-1	-1	4	-1385.128	-481.0189	0.4125798	0.4248731	676.828	5.242045	0	34	-1385	-481						Frog_fixed.avi	0
17042	1023	-1280	-1024	-1	-1	-1	-1	4	-1280	-1024	-1	-1	-1	-1	4		0	0						Frog_fixed.avi	0
17059	1024	-1280	-1024	-1	-1	-1	-1	4	-1280	-1024	-1	-1	-1	-1	4		0	0						Frog_fixed.avi	0
17076	1025	-1280	-1024	-1	-1	-1	-1	4	-1280	-1024	-1	-1	-1	-1	4		0	0						Frog_fixed.avi	0
17092	1026	-1280	-1024	-1	-1	-1	-1	4	-1280	-1024	-1	-1	-1	-1	4		0	0						Frog_fixed.avi	0
17109	1027	-1280	-1024	-1	-1	-1	-1	4	-1280	-1024	-1	-1	-1	-1	4		0	0						Frog_fixed.avi	0
17126	1028	-1280	-1024	-1	-1	-1	-1	4	-1280	-1024	-1	-1	-1	-1	4		0	0						Frog_fixed.avi	0
17142	1029	-1280	-1024	-1	-1	-1	-1	4	-1280	-1024	-1	-1	-1	-1	4		0	0						Frog_fixed.avi	0
17159	1030	-1280	-1024	-1	-1	-1	-1	4	-1280	-1024	-1	-1	-1	-1	4		0	0						Frog_fixed.avi	0
17176	1031	-1280	-1024	-1	-1	-1	-1	4	-1280	-1024	-1	-1	-1	-1	4		0	0						Frog_fixed.avi	0
17192	1032	-1280	-1024	-1	-1	-1	-1	4	-1280	-1024	-1	-1	-1	-1	4		0	0						Frog_fixed.avi	0
17209	1033	-1280	-1024	-1	-1	-1	-1	4	-1280	-1024	-1	-1	-1	-1	4		0	0						Frog_fixed.avi	0
17226	1034	-1280	-1024	-1	-1	-1	-1	4	-1280	-1024	-1	-1	-1	-1	4		0	0						Frog_fixed.avi	0
17242	1035	-1280	-1024	-1	-1	-1	-1	4	-1280	-1024	-1	-1	-1	-1	4		0	0						Frog_fixed.avi	0
17259	1036	-1280	-1024	-1	-1	-1	-1	4	-1280	-1024	-1	-1	-1	-1	4		0	0						Frog_fixed.avi	0
17275	1037	-1280	-1024	-1	-1	-1	-1	4	-1280	-1024	-1	-1	-1	-1	4		0	0						Frog_fixed.avi	0
17292	1038	-1280	-1024	-1	-1	-1	-1	4	-1280	-1024	-1	-1	-1	-1	4		0	0						Frog_fixed.avi	0
17309	1039	-1280	-1024	-1	-1	-1	-1	4	-1280	-1024	-1	-1	-1	-1	4		0	0						Frog_fixed.avi	0
17325	1040	-1280	-1024	-1	-1	-1	-1	4	-1280	-1024	-1	-1	-1	-1	4		0	0						Frog_fixed.avi	0
17342	1041	-1280	-1024	-1	-1	-1	-1	4	-1280	-1024	-1	-1	-1	-1	4		0	0						Frog_fixed.avi	0
17359	1042	-1280	-1024	-1	-1	-1	-1	4	-1280	-1024	-1	-1	-1	-1	4		0	0						Frog_fixed.avi	0
17375	1043	-1280	-1024	-1	-1	-1	-1	4	-1280	-1024	-1	-1	-1	-1	4		0	0						Frog_fixed.avi	0
17392	1044	-1280	-1024	-1	-1	-1	-1	4	-1280	-1024	-1	-1	-1	-1	4		0	0						Frog_fixed.avi	0
17409	1045	-1280	-1024	-1	-1	-1	-1	4	-1280	-1024	-1	-1	-1	-1	4		0	0						Frog_fixed.avi	0
17425	1046	-1280	-1024	-1	-1	-1	-1	4	-1280	-1024	-1	-1	-1	-1	4		0	0						Frog_fixed.avi	0
17442	1047	-1280	-1024	-1	-1	-1	-1	4	-1280	-1024	-1	-1	-1	-1	4		0	0						Frog_fixed.avi	0
17459	1048	-1280	-1024	-1	-1	-1	-1	4	-1280	-1024	-1	-1	-1	-1	4		0	0						Frog_fixed.avi	0
17475	1049	-1280	-1024	-1	-1	-1	-1	4	-1280	-1024	-1	-1	-1	-1	4		0	0						Frog_fixed.avi	0
17492	1050	-1280	-1024	-1	-1	-1	-1	4	-1280	-1024	-1	-1	-1	-1	4		0	0						Frog_fixed.avi	0
17509	1051	-1280	-1024	-1	-1	-1	-1	4	-1280	-1024	-1	-1	-1	-1	4		0	0						Frog_fixed.avi	0
17525	1052	-1280	-1024	-1	-1	-1	-1	4	-1280	-1024	-1	-1	-1	-1	4		0	0						Frog_fixed.avi	0
17542	1053	-1280	-1024	-1	-1	-1	-1	4	-1280	-1024	-1	-1	-1	-1	4		0	0						Frog_fixed.avi	0
17559	1054	-1280	-1024	-1	-1	-1	-1	4	-1280	-1024	-1	-1	-1	-1	4		0	0						Frog_fixed.avi	0
17575	1055	-1280	-1024	-1	-1	-1	-1	4	-1280	-1024	-1	-1	-1	-1	4		0	0						Frog_fixed.avi	0
17592	1056	-1280	-1024	-1	-1	-1	-1	4	-1280	-1024	-1	-1	-1	-1	4		0	0						Frog_fixed.avi	0
17609	1057	-1280	-1024	-1	-1	-1	-1	4	-1280	-1024	-1	-1	-1	-1	4		0	0						Frog_fixed.avi	0
17625	1058	-1280	-1024	-1	-1	-1	-1	4	-1280	-1024	-1	-1	-1	-1	4		0	0						Frog_fixed.avi	0
17642	1059	-1280	-1024	-1	-1	-1	-1	4	-1280	-1024	-1	-1	-1	-1	4		0	0						Frog_fixed.avi	0
17659	1060	-1280	-1024	-1	-1	-1	-1	4	-1280	-1024	-1	-1	-1	-1	4		0	0						Frog_fixed.avi	0
17676	1061	-1280	-1024	-1	-1	-1	-1	4	-1280	-1024	-1	-1	-1	-1	4		0	0						Frog_fixed.avi	0
17692	1062	-1280	-1024	-1	-1	-1	-1	4	-1280	-1024	-1	-1	-1	-1	4		0	0						Frog_fixed.avi	0
17709	1063	-1280	-1024	-1	-1	-1	-1	4	-1280	-1024	-1	-1	-1	-1	4		0	0						Frog_fixed.avi	0
17726	1064	-1280	-1024	-1	-1	-1	-1	4	-1280	-1024	-1	-1	-1	-1	4		0	0						Frog_fixed.avi	0
17743	1065	-1280	-1024	-1	-1	-1	-1	4	-1280	-1024	-1	-1	-1	-1	4		0	0						Frog_fixed.avi	0
17759	1066	-1280	-1024	-1	-1	-1	-1	4	-1280	-1024	-1	-1	-1	-1	4		0	0						Frog_fixed.avi	0
17776	1067	-1280	-1024	-1	-1	-1	-1	4	-1280	-1024	-1	-1	-1	-1	4		0	0						Frog_fixed.avi	0
17794	1068	-1280	-1024	-1	-1	-1	-1	4	-1280	-1024	-1	-1	-1	-1	4		0	0						Frog_fixed.avi	0
17809	1069	630.0603	326.6998	0.5353841	0.4985475	673.2624	4.414001	1	267.0702	371.1121	0.5353839	0.4985475	673.2623	4.404287	3	35	630	327						Frog_fixed.avi	0
17825	1070	645.2465	340.8539	0.5355329	0.4984922	673.2624	4.365609	0	658.4188	290.2565	0.4057065	0.423663	673.2692	4.669805	0	35	652	316						Frog_fixed.avi	0
17842	1071	761.2366	425.3306	0.5343361	0.4987841	675.8672	4.219349	0	779.2895	396.9216	0.4054583	0.424281	672.3692	4.670584	0	35	770	411						Frog_fixed.avi	0
17858	1072	845.2168	462.4341	0.5323699	0.4992049	686.1142	4.231001	0	866.6088	509.565	0.4049443	0.4241092	670.7216	4.573193	0	35	856	486						Frog_fixed.avi	0
17875	1073	837.8541	430.6787	0.5324618	0.4989618	686.1058	4.333102	0	866.2693	464.1471	0.4050002	0.4242773	672.8637	4.6487	0	35	852	447						Frog_fixed.avi	0
17892	1074	-1280	-1024	-1	-1	-1	-1	4	-1280	-1024	-1	-1	-1	-1	4	36	0	0						Frog_fixed.avi	0
17908	1075	838.9186	480.3932	0.5350347	0.4981069	686.1142	4.186389	0	879.1041	478.8682	0.4046721	0.4240116	673.3382	4.629645	0	36	859	480						Frog_fixed.avi	0
17925	1076	852.7898	481.5681	0.5350139	0.4979849	686.1142	4.16309	0	878.0637	478.8676	0.4045272	0.4239318	673.5695	4.633231	0	36	865	480						Frog_fixed.avi	0
17942	1077	870.776	477.6747	0.534953	0.4979228	686.1142	4.135359	0	874.795	477.0108	0.4043742	0.423931	673.5896	4.641434	0	36	873	477						Frog_fixed.avi	0
17958	1078	869.5452	491.8442	0.5348622	0.4979031	686.1142	4.122361	0	873.9261	488.1467	0.4042691	0.4239402	673.8674	4.606604	0	36	872	490						Frog_fixed.avi	0
17975	1079	881.824	495.3622	0.5334795	0.4981914	686.1099	4.267789	0	879.5383	479.9797	0.4041975	0.4240027	674.0108	4.633878	0	36	881	488						Frog_fixed.avi	0
17992	1080	868.3783	515.209	0.5333642	0.4982094	676.6255	4.114093	0	870.2749	539.8766	0.4041489	0.4240373	674.0453	4.6077	0	36	869	528						Frog_fixed.avi	0
18008	1081	886.7181	517.9651	0.5340528	0.4981208	681.8345	4.077156	0	877.564	479.1069	0.4041646	0.4244126	674.3106	4.663454	0	36	882	499						Frog_fixed.avi	0
18025	1082	873.2822	512.4496	0.5341097	0.4980227	681.8345	4.070857	0	892.4281	475.0774	0.4042343	0.4240463	674.6959	4.612545	0	36	883	494						Frog_fixed.avi	0
18042	1083	880.7615	506.0374	0.5341493	0.4981561	681.8345	4.038651	0	888.5517	479.7633	0.4043086	0.4240792	674.8975	4.583446	0	36	885	493						Frog_fixed.avi	0
18058	1084	875.0322	505.9994	0.5342297	0.4983651	681.8345	4.033559	0	883.8373	478.6035	0.4044217	0.4241543	675.1633	4.539877	0	36	879	492						Frog_fixed.avi	0
18075	1085	875.8591	500.2377	0.5337647	0.4988981	681.8303	4.136823	0	892.4244	483.7116	0.4046277	0.4242187	675.4677	4.527707	0	36	884	492						Frog_fixed.avi	0
18092	1086	882.916	513.771	0.5339178	0.4990877	677.924	4.065502	0	893.7985	490.4542	0.4048539	0.4242801	675.4447	4.517232	0	36	888	502						Frog_fixed.avi	0
18108	1087	876.769	517.2041	0.5340825	0.4992915	678.0388	4.05055	0	880.616	556.4572	0.4050632	0.4243245	675.8536	4.516391	0	36	879	537						Frog_fixed.avi	0
18125	1088	870.4354	509.418	0.5342542	0.4993517	678.072	4.004548	0	879.5367	504.9883	0.4052888	0.4243185	675.6536	4.502831	0	36	875	507						Frog_fixed.avi	0
18142	1089	875.6271	524.8901	0.5344047	0.4993727	677.9348	4.039517	0	870.9741	496.8688	0.4054401	0.424267	675.7005	4.476947	0	36	873	511						Frog_fixed.avi	0
18158	1090	874.4066	521.8705	0.5345649	0.4993556	678.2499	4.028254	0	873.3707	493.0738	0.4056084	0.4242042	676.1168	4.49226	0	36	874	507						Frog_fixed.avi	0
18175	1091	876.2794	513.8634	0.5346718	0.4992764	678.2172	3.990113	0	875.1429	501.5334	0.4057435	0.4241165	676.1452	4.462692	0	36	876	508						Frog_fixed.avi	0
18192	1092	871.2511	528.3242	0.5347548	0.4992335	678.2974	4.021297	0	877.7299	491.4724	0.405853	0.4240504	675.9804	4.454795	0	36	874	510						Frog_fixed.avi	0
18208	1093	878.2068	539.7341	0.5348303	0.4991332	678.4662	4.017461	0	871.1248	499.3322	0.4059094	0.423931	676.1477	4.449678	0	36	875	520						Frog_fixed.avi	0
18225	1094	872.1235	526.7573	0.5348787	0.4990935	678.4612	4.002916	0	881.9814	494.3113	0.405973	0.4237903	676.4126	4.441568	0	36	877	511						Frog_fixed.avi	0
18242	1095	883.3175	530.4409	0.5348925	0.4990738	678.4106	4.013441	0	884.7169	500.8619	0.4059822	0.4237167	676.5267	4.442965	0	36	884	516						Frog_fixed.avi	0
18258	1096	877.869	522.1166	0.5348797	0.4990305	678.3941	4.00166	0	883.2852	500.4708	0.4059875	0.4236345	676.395	4.438686	0	36	881	511						Frog_fixed.avi	0
18275	1097	875.3163	523.1439	0.5348467	0.4990257	678.1458	4.004869	0	885.5659	501.1286	0.4059828	0.423577	676.3868	4.442451	0	36	880	512						Frog_fixed.avi	0
18292	1098	880.2618	523.186	0.534902	0.4990084	678.2651	4.014517	0	880.5488	499.5381	0.4059964	0.4235286	676.2876	4.444183	0	36	880	511						Frog_fixed.avi	0
18308	1099	873.7228	533.4922	0.5349483	0.4989789	678.1745	4.01582	0	870.6192	507.9264	0.4060327	0.4234871	676.1119	4.477654	0	36	872	521						Frog_fixed.avi	0
18325	1100	876.0278	531.8766	0.5350152	0.4989581	677.8605	4.020404	0	869.0839	494.6395	0.4060762	0.4234301	676.0775	4.509672	0	36	873	513						Frog_fixed.avi	0
18342	1101	868.7379	531.398	0.5350742	0.4989112	677.7831	4.035228	0	873.6829	495.6101	0.4061327	0.4233432	675.7551	4.47519	0	36	871	514						Frog_fixed.avi	0
18358	1102	866.2695	526.367	0.5351377	0.4988398	677.5259	4.041608	0	870.453	493.0482	0.4061708	0.4232424	675.4973	4.497031	0	36	868	510						Frog_fixed.avi	0
18375	1103	874.7041	527.7667	0.5351941	0.4987527	677.1933	4.062246	0	865.9173	493.1096	0.40616	0.4230466	675.0574	4.485905	0	36	870	510						Frog_fixed.avi	0
18391	1104	873.6666	536.8583	0.535229	0.4986472	676.8607	4.11057	0	884.6156	502.8287	0.4062307	0.4228116	674.7728	4.503039	0	36	879	520						Frog_fixed.avi	0
18408	1105	873.4504	525.3669	0.5352173	0.4984983	676.6889	4.09792	0	878.2717	500.7818	0.406153	0.4226801	674.3304	4.508609	0	36	876	513						Frog_fixed.avi	0
18425	1106	869.2095	517.8539	0.5352196	0.4982691	676.4608	4.122475	0	875.4725	485.4032	0.4060526	0.4225137	674.1717	4.509974	0	36	872	502						Frog_fixed.avi	0
18441	1107	868.9214	515.901	0.5352147	0.4980483	676.158	4.122019	0	869.2994	497.6945	0.4059595	0.4222569	673.853	4.558929	0	36	869	507						Frog_fixed.avi	0
18458	1108	867.1317	521.7145	0.5351475	0.4978301	675.5579	4.124969	0	869.5031	494.2906	0.4058029	0.4219819	673.4067	4.555233	0	36	868	508						Frog_fixed.avi	0
18475	1109	895.6701	508.2146	0.5349358	0.4974866	675.1154	4.146165	0	895.541	478.9929	0.4056096	0.4218025	673.0123	4.569695	0	36	896	494						Frog_fixed.avi	0
18491	1110	874.9904	515.1077	0.5347063	0.4975924	675.1112	4.28401	0	891.8849	452.4044	0.405416	0.4216853	672.3901	4.607368	0	36	883	484						Frog_fixed.avi	0
18508	1111	894.2382	503.6718	0.5347513	0.4972391	674.3225	4.199214	0	896.2826	468.0877	0.4052539	0.4216051	672.1855	4.585949	0	36	895	486						Frog_fixed.avi	0
18525	1112	890.6976	496.7479	0.5346593	0.4972772	674.0158	4.185059	0	904.0573	458.9606	0.4050683	0.4216234	671.8308	4.587926	0	36	897	478						Frog_fixed.avi	0
18541	1113	882.7283	498.1393	0.5345485	0.4973003	673.9937	4.2047	0	904.8516	461.2813	0.4049241	0.4216518	671.3105	4.636742	0	36	894	480						Frog_fixed.avi	0
18558	1114	877.3999	500.5485	0.5344487	0.497292	673.4664	4.222314	0	896.6542	465.6339	0.4047632	0.4216318	670.7495	4.668312	0	36	887	483						Frog_fixed.avi	0
18575	1115	875.7694	487.7968	0.5343737	0.4972113	673.2955	4.199865	0	900.6271	457.3089	0.4045789	0.421534	670.598	4.641781	0	36	888	473						Frog_fixed.avi	0
18591	1116	875.3936	491.5835	0.534275	0.4970609	672.9144	4.208385	0	905.7142	470.8192	0.4044274	0.4213222	670.3525	4.681131	0	36	891	481						Frog_fixed.avi	0
18608	1117	873.4271	484.8436	0.5341752	0.496891	672.5673	4.242519	0	895.5112	473.8939	0.4042241	0.4211417	669.8247	4.653471	0	36	884	479						Frog_fixed.avi	0
18625	1118	874.903	495.7997	0.5340622	0.4964625	672.134	4.256691	0	898.7738	465.0557	0.4040321	0.4209418	669.201	4.676528	0	36	887	480						Frog_fixed.avi	0
18641	1119	878.15	479.5647	0.5339406	0.496228	671.7912	4.257557	0	903.5643	464.66	0.4037962	0.4206982	669.1794	4.674921	0	36	891	472						Frog_fixed.avi	0
18658	1120	879.9348	489.4698	0.5337765	0.4958809	671.6371	4.259238	0	900.6149	467.001	0.4035798	0.4204589	669.0289	4.696169	0	36	890	478						Frog_fixed.avi	0
18675	1121	887.541	493.3952	0.5336077	0.4956157	671.3906	4.292418	0	905.3877	460.7769	0.4033201	0.4202976	668.7031	4.689939	0	36	896	477						Frog_fixed.avi	0
18691	1122	876.6613	478.6747	0.533462	0.4953965	671.127	4.26406	0	896.1104	459.4937	0.4030696	0.4201879	668.2087	4.711874	0	36	886	469						Frog_fixed.avi	0
18708	1123	878.0115	478.6025	0.5333381	0.4951956	670.798	4.272465	0	906.1823	455.9069	0.4029112	0.4200692	668.0747	4.747515	0	36	892	467						Frog_fixed.avi	0
18724	1124	880.2109	480.6817	0.5332093	0.4950354	670.5167	4.281741	0	900.087	455.7185	0.4026904	0.4200257	667.9131	4.759298	0	36	890	468						Frog_fixed.avi	0
18741	1125	877.8015	495.7606	0.5330644	0.4949691	670.4603	4.31285	0	900.8544	451.7686	0.4025212	0.4200397	667.8062	4.770391	0	36	889	474						Frog_fixed.avi	0
18758	1126	880.3517	489.4205	0.5329333	0.4949499	670.34	4.311029	0	902.9456	459.3346	0.4023732	0.4201119	667.5702	4.783593	0	36	892	474						Frog_fixed.avi	0
18774	1127	876.7798	490.1779	0.5327954	0.4950024	670.1941	4.32845	0	892.5589	462.3479	0.4021417	0.4202324	667.4482	4.735669	0	36	885	476						Frog_fixed.avi	0
18791	1128	877.6132	487.3353	0.5326665	0.4950876	669.9803	4.320195	0	895.2151	465.0874	0.4019817	0.4203821	667.3911	4.748281	0	36	886	476						Frog_fixed.avi	0
18808	1129	881.8353	477.6782	0.5325401	0.495296	669.8152	4.324507	0	906.2339	455.0116	0.4017721	0.4206996	667.3018	4.764395	0	36	894	466						Frog_fixed.avi	0
18824	1130	881.761	481.7827	0.5323668	0.4954069	669.8873	4.345437	0	896.8218	461.9119	0.4016042	0.4209734	667.3109	4.782766	0	36	889	472						Frog_fixed.avi	0
18841	1131	877.3656	495.6781	0.5322365	0.4955464	669.9872	4.366563	0	898.9514	460.2386	0.4014612	0.4212076	667.3115	4.800912	0	36	888	478						Frog_fixed.avi	0
18858	1132	876.1477	493.0672	0.5321192	0.495695	669.831	4.365943	0	902.8356	451.775	0.4013155	0.4215606	667.1183	4.781449	0	36	889	472						Frog_fixed.avi	0
18874	1133	876.5321	492.8499	0.5320281	0.4958233	670.0457	4.375556	0	891.7144	454.8162	0.4011697	0.4217566	667.204	4.764874	0	36	884	474						Frog_fixed.avi	0
18891	1134	884.3275	489.4788	0.531971	0.4959273	670.0978	4.382151	0	892.2551	460.0833	0.4011115	0.4219013	667.3822	4.788027	0	36	888	475						Frog_fixed.avi	0
18908	1135	882.8906	477.9902	0.5319343	0.4960553	670.2126	4.394695	0	889.3719	462.9957	0.4010776	0.4220009	667.4803	4.787316	0	36	886	470						Frog_fixed.avi	0
18924	1136	880.3501	468.6657	0.5319281	0.4961211	670.2749	4.386787	0	897.8842	447.3581	0.4011147	0.4221793	667.5693	4.791528	0	36	889	458						Frog_fixed.avi	0
18941	1137	880.1531	476.812	0.5319611	0.4961869	670.3979	4.403856	0	895.9688	449.6601	0.4011695	0.42224	667.7433	4.777248	0	36	888	463						Frog_fixed.avi	0
18958	1138	884.3971	483.1444	0.5320346	0.4962679	670.4789	4.413697	0	891.7557	453.4496	0.4012462	0.4223076	667.8565	4.793966	0	36	888	468						Frog_fixed.avi	0
18974	1139	861.6631	539.252	0.5321655	0.4969513	670.4745	4.463501	0	877.0889	502.3011	0.4015233	0.4226393	667.9377	4.791658	0	36	869	521						Frog_fixed.avi	0
18991	1140	866.3317	525.2538	0.5322504	0.4969917	670.7062	4.42749	0	878.504	511.8109	0.4017255	0.4227852	668.3676	4.798207	0	36	872	519						Frog_fixed.avi	0
19008	1141	867.5595	531.7614	0.5323464	0.4971145	671.0689	4.429273	0	873.6563	497.8882	0.4018185	0.4229863	668.5997	4.803497	0	36	871	515						Frog_fixed.avi	0
19024	1142	858.2003	543.6962	0.532424	0.4972605	671.2554	4.413719	0	879.4023	504.1675	0.4019317	0.4230865	668.7946	4.817659	0	36	869	524						Frog_fixed.avi	0
19041	1143	859.4244	537.0649	0.5324649	0.4974399	671.4323	4.427476	0	873.681	504.7195	0.4020344	0.4232715	668.7458	4.815696	0	36	867	521						Frog_fixed.avi	0
19058	1144	861.7007	534.0256	0.532518	0.4975608	671.7157	4.425891	0	881.9422	506.7534	0.4021	0.4233887	669.1208	4.8122	0	36	872	520						Frog_fixed.avi	0
19074	1145	862.0908	534.0428	0.5325252	0.497704	671.8168	4.437646	0	883.0301	507.5446	0.4021018	0.4234658	669.384	4.808748	0	36	873	521						Frog_fixed.avi	0
19091	1146	862.83	524.0449	0.5325106	0.4977267	671.9387	4.443428	0	880.8584	513.4378	0.4020858	0.4235201	669.4495	4.811448	0	36	872	519						Frog_fixed.avi	0
19108	1147	863.0679	530.2473	0.5324761	0.4977109	672.1201	4.431614	0	880.7319	511.3844	0.4020168	0.4235489	669.8415	4.809741	0	36	872	521						Frog_fixed.avi	0
19124	1148	864.5411	528.7838	0.5324253	0.4976948	672.2872	4.439569	0	877.7506	517.4113	0.4019491	0.4236096	670.0644	4.820452	0	36	871	523						Frog_fixed.avi	0
19141	1149	868.3264	528.3077	0.5323253	0.4977048	672.5179	4.450659	0	885.7767	513.5587	0.4018807	0.4237093	670.2513	4.816996	0	36	877	521						Frog_fixed.avi	0
19158	1150	863.7533	534.4218	0.5322456	0.4977434	672.7173	4.43478	0	874.546	512.8322	0.4017637	0.4239024	670.2191	4.804146	0	36	869	524						Frog_fixed.avi	0
19174	1151	859.2349	540.0011	0.5321792	0.497862	672.9327	4.422023	0	878.1218	503.455	0.4017157	0.4241155	670.2482	4.808256	0	36	869	522						Frog_fixed.avi	0
19191	1152	862.218	538.427	0.5321496	0.4979886	673.0316	4.426175	0	875.7002	508.1209	0.4017088	0.4242662	670.4412	4.811229	0	36	869	523						Frog_fixed.avi	0
19208	1153	864.0634	543.8983	0.532175	0.4981228	673.144	4.431082	0	873.7259	516.1979	0.4017251	0.4243774	670.5702	4.816652	0	36	869	530						Frog_fixed.avi	0
19224	1154	860.8795	538.8861	0.5322121	0.4982139	673.1965	4.430275	0	875.86	519.9172	0.4017994	0.4244268	670.8377	4.81907	0	36	868	529						Frog_fixed.avi	0
19241	1155	-1280	-1024	-1	-1	-1	-1	4	-1280	-1024	-1	-1	-1	-1	4	36	0	0						Frog_fixed.avi	0
19258	1156	-1280	-1024	-1	-1	-1	-1	4	-1280	-1024	-1	-1	-1	-1	4	36	0	0						Frog_fixed.avi	0
19274	1157	-1280	-1024	-1	-1	-1	-1	4	-1280	-1024	-1	-1	-1	-1	4	36	0	0						Frog_fixed.avi	0
19291	1158	-1280	-1024	-1	-1	-1	-1	4	-1280	-1024	-1	-1	-1	-1	4	36	0	0						Frog_fixed.avi	0
19307	1159	860.0793	553.7773	0.5327739	0.4980579	673.6674	4.410898	0	871.9797	514.7604	0.402389	0.4242907	671.3239	4.81041	0	36	866	534						Frog_fixed.avi	0
19324	1160	860.3223	536.3795	0.5329053	0.4982278	673.8469	4.413859	0	875.0284	515.8817	0.4025066	0.4243975	671.4008	4.806939	0	36	868	526						Frog_fixed.avi	0
19341	1161	871.164	532.9601	0.5329399	0.4983563	673.8669	4.420008	0	894.7195	507.5624	0.402648	0.4245559	671.558	4.826252	0	36	883	520						Frog_fixed.avi	0
19357	1162	868.4821	520.2484	0.532988	0.4987152	673.8071	4.407423	0	882.8116	495.9203	0.4027098	0.4248946	671.4957	4.809706	0	36	876	508						Frog_fixed.avi	0
19374	1163	867.9443	528.1079	0.5330193	0.4990796	673.7999	4.405118	0	885.9095	504.9616	0.4027769	0.4251443	671.3036	4.833021	0	36	877	517						Frog_fixed.avi	0
19391	1164	828.2077	527.2095	0.5329995	0.4994512	673.7319	4.344883	0	872.4644	492.5672	0.4027082	0.4254903	671.272	4.803374	0	36	850	510						Frog_fixed.avi	0
19407	1165	867.9589	525.7614	0.5329393	0.4996903	673.8469	4.41031	0	881.0615	496.1594	0.4026551	0.425741	671.2193	4.798793	0	36	875	511						Frog_fixed.avi	0
19424	1166	867.8959	533.3497	0.5328324	0.4998135	673.6534	4.391149	0	877.821	498.0592	0.4025259	0.4258508	671.2883	4.798238	0	36	873	516						Frog_fixed.avi	0
19441	1167	-1280	-1024	-1	-1	-1	-1	4	-1280	-1024	-1	-1	-1	-1	4	36	0	0						Frog_fixed.avi	0
19457	1168	866.2656	520.6586	0.5326439	0.4997013	673.5109	4.349582	0	877.3879	504.702	0.4023218	0.425897	671.1987	4.787529	0	36	872	513						Frog_fixed.avi	0
19474	1169	859.1008	525.4774	0.5324823	0.4997959	673.5065	4.405489	0	882.7485	503.0958	0.4021511	0.4258378	671.1094	4.786508	0	36	871	514						Frog_fixed.avi	0
19491	1170	859.7302	500.0568	0.5323019	0.4996377	673.5065	4.388066	0	877.9612	502.5416	0.4019523	0.4257669	671.0686	4.757083	0	36	869	501						Frog_fixed.avi	0
19507	1171	861.6478	525.2941	0.5322151	0.4990886	673.3278	4.306378	0	879.6213	497.2616	0.4018101	0.4257045	670.8902	4.785583	0	36	871	511						Frog_fixed.avi	0
19524	1172	866.1846	524.4562	0.532005	0.4990837	673.3234	4.383336	0	881.2771	501.625	0.4015405	0.4255424	670.8587	4.751948	0	36	874	513						Frog_fixed.avi	0
19541	1173	864.6025	515.0012	0.5318503	0.4986521	673.1151	4.296875	0	875.4669	507.7477	0.4012851	0.4255148	670.5583	4.742147	0	36	870	511						Frog_fixed.avi	0
19557	1174	867.5787	502.6129	0.5316226	0.4985411	673.0272	4.283217	0	881.033	503.9474	0.401025	0.4254758	670.6768	4.725385	0	36	874	503						Frog_fixed.avi	0
19574	1175	862.9096	522.6274	0.5313712	0.4983252	672.9618	4.298031	0	883.3895	505.2456	0.4007452	0.4254486	670.3564	4.726098	0	36	873	514						Frog_fixed.avi	0
19591	1176	865.835	519.3141	0.5311314	0.4981771	672.7834	4.274539	0	885.9751	499.7469	0.4004781	0.4253913	670.3865	4.734285	0	36	876	510						Frog_fixed.avi	0
19607	1177	866.2513	524.7683	0.5309393	0.4980026	672.4541	4.278582	0	895.0199	500.3501	0.4002658	0.4252021	670.435	4.734139	0	36	881	513						Frog_fixed.avi	0
19624	1178	870.6239	511.7258	0.530821	0.4978948	672.3079	4.27324	0	891.4221	511.4904	0.4001193	0.4251465	670.1263	4.763907	0	36	881	512						Frog_fixed.avi	0
19641	1179	861.584	512.6686	0.53074	0.4978737	672.4209	4.264342	0	893.1924	504.7207	0.4000597	0.4251298	670.0054	4.764042	0	36	877	509						Frog_fixed.avi	0
19657	1180	870.6074	507.3499	0.5308059	0.497891	672.1174	4.250037	0	893.7063	509.5445	0.4000816	0.4251478	669.968	4.760136	0	36	882	508						Frog_fixed.avi	0
19674	1181	864.9063	519.2852	0.5308917	0.4979925	672.1901	4.261436	0	886.5773	510.4706	0.4001483	0.4252256	670.0057	4.737275	0	36	876	515						Frog_fixed.avi	0
19691	1182	857.8069	510.2198	0.5309824	0.498204	672.1141	4.264118	0	897.1619	508.9925	0.4003027	0.425354	670.2277	4.750788	0	36	877	510						Frog_fixed.avi	0
19707	1183	863.024	505.0173	0.531147	0.4985054	672.2316	4.252544	0	889.2731	505.4198	0.4004361	0.4255638	670.1031	4.735775	0	36	876	505						Frog_fixed.avi	0
19724	1184	856.1958	505.7288	0.5312842	0.4989386	672.2272	4.304428	0	887.1869	505.4984	0.4006294	0.4257173	669.9122	4.791566	0	36	872	506						Frog_fixed.avi	0
19741	1185	859.8087	521.5292	0.5315039	0.4988129	672.0431	4.251954	0	883.9991	505.0843	0.4007742	0.4257869	670.0566	4.753605	0	36	872	513						Frog_fixed.avi	0
19757	1186	861.9823	522.3428	0.5316764	0.4990222	672.1273	4.272756	0	891.258	507.9124	0.4009586	0.4258969	670.1764	4.775469	0	36	877	515						Frog_fixed.avi	0
19774	1187	870.6904	507.6197	0.5318293	0.4993244	671.851	4.224677	0	885.1556	511.1674	0.40112	0.4260337	670.0134	4.740723	0	36	878	509						Frog_fixed.avi	0
19791	1188	864.2893	513.7202	0.5319484	0.4995284	672.0257	4.253474	0	886.9824	507.6422	0.4012363	0.4263321	670.0519	4.744962	0	36	876	511						Frog_fixed.avi	0
19807	1189	856.5073	514.0839	0.5320493	0.499827	672.0384	4.247333	0	888.6782	499.9706	0.4013362	0.4266197	670.1016	4.794278	0	36	873	507						Frog_fixed.avi	0
19824	1190	863.3483	513.4428	0.5321676	0.500209	672.1528	4.253736	0	886.1854	512.6827	0.4014799	0.4268287	670.1877	4.756942	0	36	875	513						Frog_fixed.avi	0
19841	1191	873.8707	514.723	0.5323135	0.5004064	671.8861	4.246146	0	885.6793	501.8315	0.4015769	0.4270815	670.1	4.767097	0	36	880	508						Frog_fixed.avi	0
19857	1192	868.1426	510.2137	0.5323778	0.5005317	671.9822	4.249508	0	888.2221	498.9227	0.4016876	0.4272288	669.9818	4.753857	0	36	878	505						Frog_fixed.avi	0
19874	1193	861.2894	512.1372	0.5324381	0.5005127	671.887	4.257853	0	886.6216	497.9146	0.4017537	0.4272084	670.1188	4.756907	0	36	874	505						Frog_fixed.avi	0
19890	1194	866.3359	512.538	0.5325017	0.5003915	672.0633	4.253052	0	891.2426	516.3082	0.4018295	0.4269857	670.3245	4.760231	0	36	879	514						Frog_fixed.avi	0
19907	1195	858.4839	503.7966	0.5325392	0.5002137	672.1057	4.240607	0	886.5643	506.1656	0.4018265	0.4267586	670.2025	4.762139	0	36	873	505						Frog_fixed.avi	0
19924	1196	865.7305	516.614	0.5325281	0.4998454	672.161	4.281737	0	881.2544	503.2444	0.4017984	0.4265587	670.1917	4.753257	0	36	873	510						Frog_fixed.avi	0
19940	1197	868.4113	507.6057	0.5324676	0.4995379	672.1749	4.2583	0	883.3591	505.1189	0.4017227	0.4262739	670.2078	4.767199	0	36	876	506						Frog_fixed.avi	0
19957	1198	872.1956	507.6435	0.5323266	0.4993578	671.9908	4.270076	0	880.7354	509.5948	0.4015542	0.4260402	670.3017	4.763444	0	36	876	509						Frog_fixed.avi	0
19974	1199	865.9266	515.995	0.5321018	0.4991675	672.3313	4.263463	0	888.7443	502.9597	0.4013355	0.4259881	670.4688	4.789157	0	36	877	509						Frog_fixed.avi	0
19990	1200	865.1184	510.8495	0.5318822	0.4991469	672.0553	4.271899	0	887.4966	509.8584	0.4011044	0.4260076	670.254	4.779597	0	36	876	510						Frog_fixed.avi	0
20007	1201	865.2441	510.5371	0.5316864	0.4992548	672.2241	4.267451	0	885.9695	507.8316	0.4008863	0.4261026	670.3803	4.777079	0	36	876	509						Frog_fixed.avi	0
20024	1202	861.4928	505.7042	0.5315245	0.4993976	672.111	4.28098	0	879.761	504.7927	0.4007292	0.4262617	670.245	4.788939	0	36	871	505						Frog_fixed.avi	0
20040	1203	864.0441	509.1597	0.5314684	0.4995118	672.0258	4.291189	0	884.7593	501.2991	0.4006979	0.4263343	670.2274	4.78088	0	36	874	505						Frog_fixed.avi	0
20057	1204	864.5663	508.5694	0.531488	0.499589	671.9753	4.269942	0	880.1529	503.7074	0.4007062	0.4263961	670.1926	4.782661	0	36	872	506						Frog_fixed.avi	0
20074	1205	861.9294	509.1934	0.531602	0.4996639	672.1066	4.266748	0	877.0311	503.024	0.4008064	0.4263477	670.1978	4.794828	0	36	869	506						Frog_fixed.avi	0
20090	1206	865.5109	510.7869	0.5317788	0.4996664	671.7893	4.312082	0	874.842	501.5627	0.4010003	0.4262601	670.258	4.788352	0	36	870	506						Frog_fixed.avi	0
20107	1207	866.8826	510.8229	0.5319543	0.4995929	671.8988	4.306056	0	881.3992	509.9311	0.4012268	0.4260358	670.0779	4.806943	0	36	874	510						Frog_fixed.avi	0
20124	1208	855.835	509.4159	0.5321282	0.4995893	671.7542	4.281039	0	883.511	502.4514	0.4014507	0.4259638	670.235	4.80781	0	36	870	506						Frog_fixed.avi	0
20140	1209	864.1531	513.6142	0.5323664	0.4995809	671.576	4.291358	0	883.5005	505.6599	0.4016523	0.4259208	669.9921	4.805918	0	36	874	510						Frog_fixed.avi	0
20157	1210	864.134	507.9066	0.5325025	0.4996214	671.7284	4.308428	0	873.6248	504.2596	0.4017888	0.4259251	670	4.812169	0	36	869	506						Frog_fixed.avi	0
20174	1211	855.9136	510.5057	0.5325934	0.4997014	671.6018	4.3184	0	883.1861	500.1081	0.401892	0.4259977	669.9826	4.848769	0	36	870	505						Frog_fixed.avi	0
20190	1212	851.991	509.6363	0.5326114	0.4998631	671.5203	4.328049	0	885.5538	503.4689	0.4019177	0.4261443	669.9623	4.823127	0	36	869	507						Frog_fixed.avi	0
20207	1213	854.1643	501.8697	0.5325878	0.5001162	671.3472	4.318853	0	879.0029	497.1045	0.4018282	0.4264242	669.6942	4.816424	0	36	867	499						Frog_fixed.avi	0
20224	1214	856.1107	508.2229	0.5325089	0.5003027	671.4166	4.359641	0	873.0305	502.9118	0.4017339	0.4266708	669.5186	4.803859	0	36	865	506						Frog_fixed.avi	0
20240	1215	852.516	518.5908	0.5324006	0.5004994	671.2142	4.338221	0	874.5035	503.3407	0.4016275	0.4268604	669.441	4.839025	0	36	864	511						Frog_fixed.avi	0
20257	1216	866.2919	506.0323	0.5322998	0.5007077	671.0994	4.353047	0	870.1932	500.7858	0.4014653	0.4271488	669.3292	4.838018	0	36	868	503						Frog_fixed.avi	0
20274	1217	854.8024	506.3608	0.5321606	0.5007974	671.081	4.359856	0	871.4226	499.172	0.4013485	0.4273262	669.1397	4.840632	0	36	863	503						Frog_fixed.avi	0
20290	1218	856.3605	511.0742	0.5320362	0.5007785	670.8915	4.346292	0	874.6801	494.2422	0.4012123	0.4273512	669.1575	4.833574	0	36	866	503						Frog_fixed.avi	0
20307	1219	852.2458	511.2959	0.5319055	0.5006773	670.903	4.361675	0	873.8128	494.2482	0.4010726	0.4273109	669.0179	4.832118	0	36	863	503						Frog_fixed.avi	0
20324	1220	853.7634	516.2426	0.5317441	0.5004191	670.6418	4.373036	0	874.4791	498.9129	0.4008694	0.4271491	668.9074	4.851647	0	36	864	508						Frog_fixed.avi	0
20340	1221	856.3766	499.971	0.5315982	0.5002418	670.3678	4.370576	0	877.9272	500.0273	0.4006925	0.426971	668.9725	4.839353	0	36	867	500						Frog_fixed.avi	0
20357	1222	848.064	512.4214	0.5314023	0.4999645	670.5953	4.384727	0	872.2638	506.3019	0.4004752	0.4268306	668.5306	4.853845	0	36	860	509						Frog_fixed.avi	0
20374	1223	847.2107	504.7885	0.531212	0.4998656	670.4612	4.366927	0	878.6904	506.5712	0.4002684	0.426784	668.6515	4.821903	0	36	863	506						Frog_fixed.avi	0
20390	1224	855.079	504.5919	0.531051	0.4998151	670.172	4.346745	0	877.2659	505.1317	0.400083	0.4267832	668.7382	4.848383	0	36	866	505						Frog_fixed.avi	0
20407	1225	844.9417	503.9473	0.5308753	0.4998122	670.2734	4.337412	0	880.2447	505.0161	0.3999116	0.4268091	668.3448	4.833949	0	36	863	504						Frog_fixed.avi	0
20424	1226	843.897	512.2599	0.5307281	0.4997888	670.1617	4.335907	0	872.1865	509.136	0.399732	0.426829	668.3806	4.812953	0	36	858	511						Frog_fixed.avi	0
20440	1227	844.43	511.6706	0.5306368	0.4996705	669.9195	4.31248	0	864.9128	507.7499	0.3995869	0.4267501	668.2116	4.808413	0	36	855	510						Frog_fixed.avi	0
20457	1228	847.5475	507.3129	0.5306099	0.4995312	669.7855	4.310714	0	863.1677	505.7316	0.3995017	0.426622	667.9865	4.779787	0	36	855	507						Frog_fixed.avi	0
20473	1229	844.9767	506.9982	0.5306168	0.4993849	669.8191	4.291176	0	867.2059	514.2112	0.3994997	0.4264413	667.9886	4.749609	0	36	856	511						Frog_fixed.avi	0
20490	1230	845.8652	503.875	0.5306799	0.499119	669.8915	4.245288	0	866.0944	508.6459	0.3995376	0.4262517	667.92	4.733441	0	36	856	506						Frog_fixed.avi	0
20507	1231	835.2567	512.5046	0.5307599	0.498955	669.8058	4.22963	0	865.0012	510.0248	0.3996404	0.4260705	668.0681	4.699009	0	36	850	511						Frog_fixed.avi	0
20523	1232	854.061	513.8792	0.5309381	0.4988893	669.5601	4.198773	0	861.6747	510.3675	0.3997549	0.4259792	667.9204	4.670175	0	36	858	512						Frog_fixed.avi	0
20540	1233	849.8088	515.4072	0.5310437	0.4989503	669.5424	4.194056	0	862.4843	519.2614	0.3998994	0.4260153	667.6989	4.662678	0	36	856	517						Frog_fixed.avi	0
20557	1234	841.3336	519.9595	0.5311474	0.4990899	669.5803	4.153677	0	860.4496	516.0045	0.3999903	0.4261077	667.7268	4.646185	0	36	851	518						Frog_fixed.avi	0
20573	1235	816.3031	500.7419	0.5313001	0.4993218	669.3545	4.141081	0	829.308	497.7237	0.4001637	0.4262943	667.5916	4.613114	0	36	823	499						Frog_fixed.avi	0
20590	1236	826.3513	506.7151	0.5313234	0.4994414	669.3386	4.111759	0	841.4399	495.3231	0.4002021	0.4264331	667.5295	4.590541	0	36	834	501						Frog_fixed.avi	0
20607	1237	824.5513	515.7022	0.5313191	0.4995568	669.3436	4.09016	0	838.569	497.5341	0.4001941	0.4265465	667.5645	4.555383	0	36	832	507						Frog_fixed.avi	0
20623	1238	821.7529	514.8142	0.5313048	0.4996754	669.3606	4.074425	0	834.8933	499.6275	0.400169	0.4266238	667.5994	4.543499	0	36	828	507						Frog_fixed.avi	0
20640	1239	820.9317	506.9616	0.5312994	0.4998632	669.4346	4.066064	0	837.7651	508.325	0.4001468	0.4267606	667.6181	4.529544	0	36	829	508						Frog_fixed.avi	0
20657	1240	830.4339	502.8503	0.5312874	0.5001317	669.4241	4.046072	0	844.5873	505.5114	0.4001787	0.4269224	667.8879	4.517475	0	36	838	504						Frog_fixed.avi	0
20673	1241	827.8058	506.0968	0.5313013	0.5003064	669.4608	4.015715	0	832.9802	497.9041	0.4001604	0.4271912	667.6711	4.515296	0	36	830	502						Frog_fixed.avi	0
20690	1242	823.4189	517.2845	0.5313386	0.5004581	669.4003	4.023029	0	834.2341	497.6361	0.4002158	0.4273405	667.6053	4.49853	0	36	829	507						Frog_fixed.avi	0
20707	1243	833.5885	515.2287	0.5314397	0.5005223	669.4255	4.033722	0	839.5269	496.9013	0.4003384	0.4273973	667.6085	4.546557	0	36	837	506						Frog_fixed.avi	0
20723	1244	835.9971	528.5228	0.5314901	0.500531	669.5569	4.033675	0	830.781	502.7088	0.4003917	0.427364	667.7415	4.527862	0	36	833	516						Frog_fixed.avi	0
20740	1245	832.0712	511.654	0.531534	0.5004497	669.5635	4.008279	0	831.4745	498.6373	0.4004737	0.4272427	667.9353	4.522707	0	36	832	505						Frog_fixed.avi	0
20757	1246	822.0583	512.4133	0.5315779	0.5003457	669.6531	3.984859	0	836.7825	495.2459	0.4005347	0.4270741	668.046	4.502673	0	36	829	504						Frog_fixed.avi	0
20773	1247	831.0541	511.1264	0.5316109	0.5002436	669.8362	4.010352	0	837.9431	503.7405	0.4006096	0.4268458	668.3305	4.50722	0	36	834	507						Frog_fixed.avi	0
20790	1248	829.4951	496.3908	0.5316107	0.5001652	669.8647	3.984685	0	834.6359	508.8636	0.4006406	0.4267542	668.5161	4.501016	0	36	832	503						Frog_fixed.avi	0
20806	1249	828.2136	493.6375	0.531597	0.5001143	669.9579	3.998807	0	838.1815	497.8851	0.4006676	0.4267344	668.6499	4.465853	0	36	833	496						Frog_fixed.avi	0
20823	1250	821.0644	483.3032	0.5315647	0.500133	670.0504	3.998345	0	822.9762	486.2247	0.4006728	0.4267937	668.702	4.498644	0	36	822	485						Frog_fixed.avi	0
20840	1251	822.045	490.3763	0.5315099	0.5002412	670.0484	3.976626	0	829.0594	487.0748	0.4006027	0.4270501	668.6631	4.485283	0	36	826	489						Frog_fixed.avi	0
20856	1252	821.8194	500.0574	0.5313981	0.5003311	670.5923	4.009794	0	831.9451	477.76	0.4005556	0.4272068	668.7807	4.481493	0	36	827	489						Frog_fixed.avi	0
20873	1253	824.074	499.7587	0.5313445	0.5004621	670.6697	3.979063	0	830.7758	480.5203	0.4005156	0.4273309	668.8792	4.492031	0	36	827	490						Frog_fixed.avi	0
20890	1254	822.4885	502.2763	0.5313231	0.5005422	670.8264	4.008499	0	831.8624	488.9962	0.4005049	0.4274236	668.9817	4.490213	0	36	827	496						Frog_fixed.avi	0
20906	1255	821.9229	503.2919	0.5313464	0.5006103	670.9913	4.00494	0	831.9369	486.8239	0.4005769	0.4274614	669.3744	4.488059	0	36	827	495						Frog_fixed.avi	0
20923	1256	823.7223	502.737	0.5314265	0.5005999	671.1478	3.995779	0	827.991	486.6616	0.4006899	0.4274362	669.5728	4.519644	0	36	826	495						Frog_fixed.avi	0
20940	1257	819.8445	506.4832	0.5316035	0.5005503	671.1999	4.001677	0	828.6023	484.6274	0.400891	0.4273728	669.6364	4.502248	0	36	824	496						Frog_fixed.avi	0
20956	1258	830.2604	496.6563	0.5318623	0.5004635	671.2625	3.995891	0	831.7646	489.7215	0.4011976	0.4272569	669.8034	4.501667	0	36	831	493						Frog_fixed.avi	0
20973	1259	822.6571	495.6425	0.5321172	0.5003792	671.4055	3.991708	0	825.6034	487.1855	0.4015156	0.4270868	670.0695	4.54407	0	36	824	491						Frog_fixed.avi	0
20990	1260	825.658	496.9355	0.5324197	0.5003247	671.5476	4.019403	0	833.9344	487.9298	0.4018621	0.4269095	670.3425	4.526429	0	36	830	492						Frog_fixed.avi	0
21006	1261	827.6575	496.5342	0.532703	0.5003017	671.7972	4.022337	0	832.3105	491.7854	0.4021881	0.4268177	670.1459	4.511777	0	36	830	494						Frog_fixed.avi	0
21023	1262	839.415	493.8304	0.5329592	0.5003245	671.8718	4.028191	0	832.3535	485.5778	0.4024475	0.4267765	670.6686	4.51826	0	36	836	490						Frog_fixed.avi	0
21040	1263	822.2815	494.9625	0.5331043	0.5003662	672.0056	4.010797	0	833.639	477.8843	0.4027097	0.4267605	670.5747	4.540565	0	36	828	486						Frog_fixed.avi	0
21056	1264	831.3799	493.6125	0.5333017	0.5005091	672.1998	4.037292	0	834.8605	490.4592	0.4029132	0.4268138	670.9482	4.561165	0	36	833	492						Frog_fixed.avi	0
21073	1265	833.4242	496.4297	0.533477	0.5007484	672.2835	4.022359	0	836.9831	482.2781	0.4031128	0.4270577	671.0391	4.539881	0	36	835	489						Frog_fixed.avi	0
21090	1266	824.1004	495.1958	0.5336295	0.50105	672.5948	4.040178	0	827.5178	484.1369	0.4033101	0.4271973	670.8879	4.551635	0	36	826	490						Frog_fixed.avi	0
21106	1267	830.1237	494.1638	0.5337844	0.5012378	672.6442	4.044905	0	833.3038	479.1464	0.4034975	0.4273081	671.3259	4.55	0	36	832	487						Frog_fixed.avi	0
21123	1268	829.3398	498.3688	0.5339309	0.501424	672.77	4.03128	0	839.292	475.7885	0.4036693	0.427386	671.4198	4.539921	0	36	834	487						Frog_fixed.avi	0
21140	1269	830.2572	499.4183	0.5340168	0.5015205	672.6707	4.043095	0	844.9423	481.6168	0.4038383	0.427433	671.479	4.58386	0	37	838	491						Frog_fixed.avi	0
21156	1270	858.5089	469.9488	0.5339153	0.501461	673.0743	4.033771	0	876.5566	461.1696	0.4038216	0.4274298	671.7032	4.585736	0	37	868	466						Frog_fixed.avi	0
21173	1271	854.2897	471.5026	0.5338821	0.5014222	673.3293	4.04561	0	867.0702	458.7518	0.4037676	0.4274385	671.9901	4.558714	0	37	861	465						Frog_fixed.avi	0
21190	1272	848.5638	476.603	0.5337569	0.5013443	673.373	4.053941	0	867.7683	466.8578	0.4036396	0.4274498	672.309	4.564181	0	37	858	472						Frog_fixed.avi	0
21206	1273	858.3948	476.4838	0.533603	0.5012669	673.4596	4.046002	0	865.4272	469.1575	0.4034375	0.4275071	672.1033	4.570052	0	37	862	473						Frog_fixed.avi	0
21223	1274	851.2805	479.8994	0.5333021	0.5011997	673.7852	4.065536	0	877.4792	466.5639	0.4031315	0.4275706	672.5322	4.566757	0	37	864	473						Frog_fixed.avi	0
21240	1275	851.7417	466.5686	0.5329797	0.5011228	673.9742	4.055919	0	878.3145	461.8918	0.4027598	0.4276658	672.5875	4.569232	0	37	865	464						Frog_fixed.avi	0
21256	1276	859.6973	471.3796	0.5326131	0.5010392	673.8705	4.084577	0	869.3582	456.3251	0.4023118	0.427856	672.6691	4.572542	0	37	865	464						Frog_fixed.avi	0
21273	1277	862.105	457.7212	0.5321974	0.5009269	674.1022	4.072246	0	875.1171	467.0607	0.4018851	0.4279147	672.6407	4.586554	0	37	869	462						Frog_fixed.avi	0
21290	1278	856.2737	467.3943	0.531771	0.5006265	674.2377	4.051784	0	876.1549	461.0428	0.4014306	0.427928	672.7064	4.567999	0	37	866	464						Frog_fixed.avi	0
21306	1279	845.6393	470.9481	0.5313991	0.5003719	674.4664	4.077219	0	876.3774	463.3987	0.4010372	0.4278958	672.9821	4.567689	0	37	861	467						Frog_fixed.avi	0
21323	1280	863.3277	457.7535	0.531145	0.500174	674.4075	4.068328	0	872.2333	462.4855	0.4007122	0.4277461	672.9889	4.571231	0	37	868	460						Frog_fixed.avi	0
21340	1281	852.7762	468.2879	0.5309078	0.4997885	674.661	4.087808	0	885.8623	463.7988	0.4005007	0.4275598	673.1182	4.580685	0	37	869	466						Frog_fixed.avi	0
21356	1282	858.2266	456.2422	0.5308146	0.4994714	674.6656	4.093674	0	879.0991	455.3231	0.4003659	0.4273722	672.8474	4.591303	0	37	869	456						Frog_fixed.avi	0
21373	1283	861.7585	463.7802	0.5307814	0.4991184	674.7133	4.099295	0	871.7885	458.171	0.4002773	0.4271133	673.077	4.59333	0	37	867	461						Frog_fixed.avi	0
21389	1284	864.9884	454.7135	0.530794	0.4988722	674.6873	4.078866	0	870.4412	463.0962	0.400286	0.4268495	673.0943	4.595772	0	37	868	459						Frog_fixed.avi	0
21406	1285	859.4362	463.2155	0.53081	0.4987282	674.6599	4.129182	0	879.647	459.8427	0.4003503	0.4267116	672.8137	4.587903	0	37	870	462						Frog_fixed.avi	0
21423	1286	854.8907	453.5756	0.5308462	0.4987095	674.6588	4.101006	0	885.5101	459.077	0.4004074	0.4266584	672.9557	4.591795	0	37	870	456						Frog_fixed.avi	0
21439	1287	852.7722	462.7132	0.5308707	0.4987427	674.6049	4.116435	0	884.2764	449.6402	0.4004181	0.4266867	672.9252	4.588059	0	37	869	456						Frog_fixed.avi	0
21456	1288	856.8613	463.6641	0.5308779	0.4988494	674.4601	4.118026	0	879.3212	455.2996	0.4003855	0.4267571	672.6714	4.606831	0	37	868	459						Frog_fixed.avi	0
21473	1289	863.4374	459.5233	0.5308846	0.4990309	674.3076	4.108009	0	886.0056	459.9716	0.4003718	0.4268422	672.5415	4.603094	0	37	875	460						Frog_fixed.avi	0
21490	1290	867.9626	454.944	0.5306981	0.4991755	673.8904	4.146455	0	900.2201	433.0605	0.4002238	0.4270685	672.5738	4.592032	0	38	884	444						Frog_fixed.avi	0
21506	1291	884.4098	438.9512	0.5306415	0.4994276	673.6962	4.113735	0	909.5812	427.9428	0.4001513	0.4271638	672.332	4.592606	0	38	897	433						Frog_fixed.avi	0
21523	1292	882.7717	447.2691	0.5306715	0.4996188	673.4845	4.114324	0	907.0134	436.8632	0.4001729	0.4273286	672.0884	4.585908	0	38	895	442						Frog_fixed.avi	0
21539	1293	878.8639	446.6542	0.5307407	0.4998183	673.1024	4.122932	0	918.5908	427.3732	0.4002671	0.4273903	671.6478	4.60998	0	38	899	437						Frog_fixed.avi	0
21556	1294	886.165	442.3228	0.5308647	0.4999157	672.9625	4.128435	0	913.9398	429.8304	0.4003307	0.4273497	671.4902	4.608001	0	38	900	436						Frog_fixed.avi	0
21573	1295	896.1981	445.8931	0.5309876	0.4999618	672.7364	4.127336	0	916.17	427.4839	0.4003806	0.4272537	671.304	4.627463	0	38	906	437						Frog_fixed.avi	0
21589	1296	894.7977	450.4821	0.5309877	0.4999247	672.3663	4.127001	0	917.2706	424.0276	0.4003985	0.4271207	671.084	4.608659	0	38	906	437						Frog_fixed.avi	0
21606	1297	887.2443	457.7896	0.5309898	0.4998499	672.0403	4.134435	0	916.24	436.0505	0.4003529	0.4269274	670.874	4.615402	0	38	902	447						Frog_fixed.avi	0
21623	1298	894.5386	448.0794	0.5309178	0.499697	671.7025	4.123139	0	917.8668	431.5751	0.4002492	0.4267935	670.347	4.638118	0	38	906	440						Frog_fixed.avi	0
21639	1299	895.9697	450.7994	0.5308095	0.4996009	671.4169	4.132622	0	921.8979	430.1987	0.4000702	0.4267049	669.9965	4.651856	0	38	909	440						Frog_fixed.avi	0
21656	1300	895.6917	446.1927	0.5306376	0.4995378	670.9172	4.115939	0	916.6358	428.7098	0.3997772	0.4266509	669.8278	4.641131	0	38	906	437						Frog_fixed.avi	0
21673	1301	885.9517	447.488	0.5304232	0.4994526	670.8259	4.139238	0	918.5184	426.9826	0.3994943	0.4266185	669.159	4.636818	0	38	902	437						Frog_fixed.avi	0
21689	1302	887.323	447.1728	0.5302081	0.4993587	670.4019	4.11746	0	921.1271	417.3014	0.3991697	0.4265553	669.0643	4.62771	0	38	904	432						Frog_fixed.avi	0
21706	1303	887.9788	444.8649	0.5299777	0.4991187	670.1158	4.088603	0	920.9164	423.7128	0.3988613	0.4264937	668.4479	4.618923	0	38	904	434						Frog_fixed.avi	0
21723	1304	883.2446	449.0201	0.5297636	0.4989233	669.6827	4.124542	0	919.2374	428.4831	0.3985358	0.4263346	668.1288	4.633959	0	38	901	439						Frog_fixed.avi	0
21739	1305	891.2427	446.3533	0.5295776	0.4986938	669.4225	4.100859	0	913.0195	424.9282	0.3982584	0.426215	667.5516	4.626945	0	38	902	436						Frog_fixed.avi	0
21756	1306	889.3137	457.6907	0.5294208	0.4984277	668.8434	4.099714	0	911.8508	435.0065	0.3979974	0.4259822	667.3608	4.588521	0	38	901	446						Frog_fixed.avi	0
21773	1307	888.2263	450.5556	0.5292893	0.4981663	668.5067	4.11032	0	915.4044	434.5827	0.3977699	0.4258872	666.8881	4.589035	0	38	902	443						Frog_fixed.avi	0
21789	1308	900.428	460.2787	0.5291762	0.4979857	668.0688	4.087885	0	915.741	452.4727	0.3976067	0.4254562	666.8416	4.554966	0	38	908	456						Frog_fixed.avi	0
21806	1309	887.9005	455.2324	0.5289958	0.4978491	667.9656	4.088984	0	919.8862	427.9086	0.3972725	0.425783	666.8431	4.586323	0	38	904	442						Frog_fixed.avi	0
21823	1310	891.4924	450.0159	0.5288374	0.4977535	667.6656	4.090522	0	918.3013	429.6654	0.3970515	0.4257852	665.7823	4.566898	0	38	905	440						Frog_fixed.avi	0
21839	1311	891.9854	461.9052	0.5286494	0.4976388	667.1384	4.097952	0	915.324	432.7921	0.3967243	0.4258091	665.5161	4.579524	0	38	904	447						Frog_fixed.avi	0
21856	1312	890.0678	451.2048	0.5284289	0.4975425	666.8909	4.094141	0	909.4785	432.5946	0.3964331	0.4258527	664.8805	4.554411	0	38	900	442						Frog_fixed.avi	0
21873	1313	887.3627	459.1164	0.5282356	0.4975211	666.6714	4.065475	0	908.0683	432.597	0.3961207	0.42588	664.6879	4.569125	0	38	898	446						Frog_fixed.avi	0
21889	1314	888.3502	451.5851	0.5280756	0.4976591	666.3242	4.097581	0	907.4552	437.8345	0.3959178	0.4259605	664.283	4.586454	0	38	898	445						Frog_fixed.avi	0
21906	1315	891.4673	451.5592	0.5279716	0.4977244	665.9121	4.093843	0	916.4467	438.2166	0.3957911	0.4260348	663.9969	4.562195	0	38	904	445						Frog_fixed.avi	0
21922	1316	890.5839	450.5116	0.5279552	0.4978062	665.6588	4.088059	0	911.1819	425.3711	0.3956774	0.426213	663.7587	4.56114	0	38	901	438						Frog_fixed.avi	0
21939	1317	890.6757	446.3246	0.5280294	0.4978919	665.4741	4.074806	0	914.2601	431.6727	0.3957616	0.4262674	663.316	4.555522	0	38	902	439						Frog_fixed.avi	0
21956	1318	882.821	464.5739	0.5281618	0.4979649	665.157	4.077926	0	912.3113	431.0065	0.3958523	0.4262903	663.0694	4.554603	0	38	898	448						Frog_fixed.avi	0
21972	1319	896.4336	468.2937	0.5283272	0.4980319	664.914	4.097712	0	912.1382	427.2241	0.3959865	0.4262681	662.7538	4.543254	0	38	904	448						Frog_fixed.avi	0
21989	1320	889.827	459.4354	0.5284708	0.4980805	664.9852	4.081632	0	902.288	436.1137	0.396129	0.426218	662.7362	4.570101	0	38	896	448						Frog_fixed.avi	0
22006	1321	889.3151	460.1164	0.5285773	0.4981363	664.8008	4.082131	0	910.999	433.4518	0.3962541	0.4261928	662.4244	4.553254	0	38	900	447						Frog_fixed.avi	0
22022	1322	893.2196	449.6614	0.528632	0.4981587	664.61	4.083596	0	907.9774	435.8232	0.3962928	0.426156	662.3621	4.560085	0	38	901	443						Frog_fixed.avi	0
22039	1323	890.7691	468.0261	0.5286694	0.4981681	664.3647	4.094872	0	910.4011	432.5672	0.3962954	0.4261577	662.2983	4.562804	0	38	901	450						Frog_fixed.avi	0
22056	1324	889.8813	464.3563	0.5286196	0.4981991	664.4854	4.097735	0	902.6111	430.801	0.3962594	0.426168	662.1458	4.584873	0	38	896	448						Frog_fixed.avi	0
22072	1325	889.0272	456.1614	0.528567	0.4982553	664.4467	4.09211	0	907.8549	432.7459	0.3962156	0.4261808	662.0079	4.587621	0	38	898	444						Frog_fixed.avi	0
22089	1326	885.0514	455.172	0.5285527	0.4982982	664.3703	4.074166	0	896.1124	433.1889	0.3961744	0.426203	661.7154	4.57497	0	38	891	444						Frog_fixed.avi	0
22106	1327	885.4404	464.5352	0.528586	0.4982862	664.3703	4.101502	0	902.6212	433.852	0.3962343	0.4261776	661.865	4.562213	0	38	894	449						Frog_fixed.avi	0
22122	1328	881.3977	458.5928	0.5286876	0.4982508	664.1401	4.111394	0	905.0638	438.027	0.3963241	0.4260429	661.8792	4.567465	0	38	893	448						Frog_fixed.avi	0
22139	1329	876.6824	462.0505	0.5288071	0.4980942	664.1608	4.113101	0	904.5586	437.8524	0.3964867	0.4258859	661.8738	4.618143	0	38	891	450						Frog_fixed.avi	0
22156	1330	868.2849	463.3796	0.5292191	0.4979383	664.2643	4.110386	0	891.6489	426.5771	0.3968937	0.4256414	662.1052	4.596006	0	38	880	445						Frog_fixed.avi	0
22172	1331	556.9749	398.0392	0.5304402	0.497778	664.4385	4.142344	0	597.198	357.4893	0.3984842	0.425466	661.7917	4.668007	0	38	577	378						Frog_fixed.avi	0
22189	1332	324.9123	332.158	0.5319153	0.4975332	664.6248	4.094649	0	354.1581	276.188	0.4003581	0.4252251	661.9353	4.642156	0	39	340	304						Frog_fixed.avi	0
22206	1333	87.51949	307.9005	0.5333729	0.4976201	664.6276	4.066555	0	86.68869	240.0841	0.4018974	0.4252407	661.8955	4.654187	0	39	87	274						Frog_fixed.avi	0
22222	1334	-7.010613	289.7638	0.5341474	0.498083	665.4051	4.084153	0	-5.57445	240.1773	0.4026224	0.425394	661.8466	4.684283	0	39	-6	265						Frog_fixed.avi	0
22239	1335	-57.24176	267.606	0.5343727	0.4985069	664.9993	4.115912	0	-23.91302	228.9084	0.4028565	0.4254425	661.9653	4.712731	0	39	-41	248						Frog_fixed.avi	0
22256	1336	-78.82372	290.0092	0.5346113	0.4986643	664.8154	4.101537	0	-35.49924	225.3048	0.4030096	0.4255514	662.0575	4.685622	0	39	-57	258						Frog_fixed.avi	0
22272	1337	-55.53296	293.2504	0.5349126	0.4987809	664.8936	4.107242	0	-34.27678	231.8792	0.4031791	0.4254892	661.862	4.71029	0	39	-45	263						Frog_fixed.avi	0
22289	1338	-75.72382	294.3409	0.5350541	0.4987731	664.9968	4.096797	0	-35.64151	224.3438	0.4033195	0.4254152	661.6511	4.708515	0	39	-56	259						Frog_fixed.avi	0
22306	1339	-70.39035	294.1493	0.5352165	0.4986489	665.3275	4.11651	0	-38.07607	234.9591	0.4034251	0.4251426	661.8657	4.706402	0	39	-54	265						Frog_fixed.avi	0
22322	1340	-71.52907	288.4659	0.5353251	0.4984041	665.3078	4.125262	0	-40.89422	224.691	0.4035001	0.4248886	661.9048	4.718511	0	39	-56	257						Frog_fixed.avi	0
22339	1341	-65.74947	298.0299	0.5354244	0.4980536	665.1953	4.132173	0	-43.10975	227.1689	0.4035898	0.4246078	661.6586	4.723292	0	39	-54	263						Frog_fixed.avi	0
22355	1342	-70.23323	295.8628	0.5354801	0.4978346	665.2169	4.136517	0	-38.60495	226.2563	0.4036356	0.4243268	661.8751	4.724594	0	39	-54	261						Frog_fixed.avi	0
22372	1343	-70.22905	286.2879	0.5355398	0.4976011	665.1548	4.120511	0	-39.54147	227.685	0.4036655	0.4241577	661.8564	4.749951	0	39	-55	257						Frog_fixed.avi	0
22389	1344	-65.49946	289.5856	0.5356132	0.4973498	665.5123	4.127759	0	-50.16355	225.2169	0.4036651	0.4240107	661.8264	4.740835	0	39	-58	257						Frog_fixed.avi	0
22405	1345	-70.11514	293.4975	0.535574	0.4971728	665.1462	4.150501	0	-50.6408	225.0373	0.4036484	0.4238179	661.8364	4.763474	0	39	-60	259						Frog_fixed.avi	0
22422	1346	-72.84952	299.53	0.5355539	0.4970296	665.0991	4.167858	0	-50.06908	228.4597	0.4036044	0.4236433	661.6783	4.767871	0	39	-61	264						Frog_fixed.avi	0
22439	1347	-81.44655	298.186	0.5356101	0.4969841	665.7961	4.179858	0	-60.75819	222.9021	0.4036122	0.4235662	662.0037	4.816906	0	39	-71	261						Frog_fixed.avi	0
22455	1348	-398.8278	263.0143	0.5361338	0.4976387	666.3621	4.274733	0	-361.4127	191.4692	0.4048329	0.4241351	662.147	4.884221	0	39	-380	227						Frog_fixed.avi	0
22472	1349	-985.6347	159.1644	0.5365391	0.4989757	668.8445	4.327568	0	-796.1703	130.2601	0.406082	0.4248482	662.1477	4.771235	0	39	-891	145						Frog_fixed.avi	0
22489	1350	-1762.173	42.71536	0.5372819	0.5005873	668.1495	4.468781	0	-1386.715	63.75048	0.4076384	0.4261493	662.1491	4.963799	0	40	-1574	53						Frog_fixed.avi	0
22505	1351	-2648.7	20.98478	0.5379856	0.5020296	668.1456	4.644784	0	-1280	-1024	-1	-1	-1	-1	4	40	-2649	21						Frog_fixed.avi	0
22522	1352	-2598.68	50.22633	0.5392715	0.5032964	668.1459	4.591191	0	-1280	-1024	-1	-1	-1	-1	4	40	-2599	50						Frog_fixed.avi	0
22539	1353	-2606.123	56.29412	0.5404372	0.5043647	668.1461	4.600008	0	-1280	-1024	-1	-1	-1	-1	4	40	-2606	56						Frog_fixed.avi	0
22555	1354	-1280	-1024	-1	-1	-1	-1	4	-1280	-1024	-1	-1	-1	-1	4	40	0	0						Frog_fixed.avi	0
22572	1355	-2554.809	80.30068	0.5428137	0.5062619	668.1464	4.576469	0	-1280	-1024	-1	-1	-1	-1	4	40	-2555	80						Frog_fixed.avi	0
22589	1356	-1280	-1024	-1	-1	-1	-1	4	-1280	-1024	-1	-1	-1	-1	4		0	0						Frog_fixed.avi	0
22605	1357	-1280	-1024	-1	-1	-1	-1	4	-1280	-1024	-1	-1	-1	-1	4		0	0						Frog_fixed.avi	0
22622	1358	-1280	-1024	-1	-1	-1	-1	4	-1280	-1024	-1	-1	-1	-1	4		0	0						Frog_fixed.avi	0
22639	1359	-1280	-1024	-1	-1	-1	-1	4	-1280	-1024	-1	-1	-1	-1	4		0	0						Frog_fixed.avi	0
22655	1360	-1280	-1024	-1	-1	-1	-1	4	-1280	-1024	-1	-1	-1	-1	4		0	0						Frog_fixed.avi	0
22672	1361	-1280	-1024	-1	-1	-1	-1	4	-1280	-1024	-1	-1	-1	-1	4		0	0						Frog_fixed.avi	0
22689	1362	-1280	-1024	-1	-1	-1	-1	4	-1280	-1024	-1	-1	-1	-1	4		0	0						Frog_fixed.avi	0
22705	1363	-1280	-1024	-1	-1	-1	-1	4	-1280	-1024	-1	-1	-1	-1	4		0	0						Frog_fixed.avi	0
22722	1364	-1280	-1024	-1	-1	-1	-1	4	-1280	-1024	-1	-1	-1	-1	4		0	0						Frog_fixed.avi	0
22739	1365	-1280	-1024	-1	-1	-1	-1	4	-1280	-1024	-1	-1	-1	-1	4		0	0						Frog_fixed.avi	0
22755	1366	-1280	-1024	-1	-1	-1	-1	4	-1280	-1024	-1	-1	-1	-1	4		0	0						Frog_fixed.avi	0
22772	1367	-1280	-1024	-1	-1	-1	-1	4	-1280	-1024	-1	-1	-1	-1	4		0	0						Frog_fixed.avi	0
22789	1368	-1280	-1024	-1	-1	-1	-1	4	-1280	-1024	-1	-1	-1	-1	4		0	0						Frog_fixed.avi	0
22805	1369	-1280	-1024	-1	-1	-1	-1	4	-1280	-1024	-1	-1	-1	-1	4		0	0						Frog_fixed.avi	0
22822	1370	-1280	-1024	-1	-1	-1	-1	4	-1280	-1024	-1	-1	-1	-1	4		0	0						Frog_fixed.avi	0
22839	1371	-1280	-1024	-1	-1	-1	-1	4	-1280	-1024	-1	-1	-1	-1	4		0	0						Frog_fixed.avi	0
22855	1372	-1280	-1024	-1	-1	-1	-1	4	-1280	-1024	-1	-1	-1	-1	4		0	0						Frog_fixed.avi	0
22872	1373	-1280	-1024	-1	-1	-1	-1	4	-1280	-1024	-1	-1	-1	-1	4		0	0						Frog_fixed.avi	0
22888	1374	-1280	-1024	-1	-1	-1	-1	4	-1280	-1024	-1	-1	-1	-1	4		0	0						Frog_fixed.avi	0
22905	1375	-1280	-1024	-1	-1	-1	-1	4	-1280	-1024	-1	-1	-1	-1	4		0	0						Frog_fixed.avi	0
22922	1376	-1280	-1024	-1	-1	-1	-1	4	-1280	-1024	-1	-1	-1	-1	4		0	0						Frog_fixed.avi	0
22938	1377	-1280	-1024	-1	-1	-1	-1	4	-1280	-1024	-1	-1	-1	-1	4		0	0						Frog_fixed.avi	0
22955	1378	-1280	-1024	-1	-1	-1	-1	4	-1280	-1024	-1	-1	-1	-1	4		0	0						Frog_fixed.avi	0
22972	1379	-1280	-1024	-1	-1	-1	-1	4	-1280	-1024	-1	-1	-1	-1	4		0	0						Frog_fixed.avi	0
22988	1380	-1280	-1024	-1	-1	-1	-1	4	-1280	-1024	-1	-1	-1	-1	4		0	0						Frog_fixed.avi	0
23005	1381	-1280	-1024	-1	-1	-1	-1	4	-1280	-1024	-1	-1	-1	-1	4		0	0						Frog_fixed.avi	0
23022	1382	-1280	-1024	-1	-1	-1	-1	4	-1280	-1024	-1	-1	-1	-1	4		0	0						Frog_fixed.avi	0
23038	1383	-1280	-1024	-1	-1	-1	-1	4	-1280	-1024	-1	-1	-1	-1	4		0	0						Frog_fixed.avi	0
23055	1384	-1280	-1024	-1	-1	-1	-1	4	-1280	-1024	-1	-1	-1	-1	4		0	0						Frog_fixed.avi	0
23072	1385	-1280	-1024	-1	-1	-1	-1	4	-1280	-1024	-1	-1	-1	-1	4		0	0						Frog_fixed.avi	0
23088	1386	-1280	-1024	-1	-1	-1	-1	4	-1280	-1024	-1	-1	-1	-1	4		0	0						Frog_fixed.avi	0
23105	1387	-1280	-1024	-1	-1	-1	-1	4	-1280	-1024	-1	-1	-1	-1	4		0	0						Frog_fixed.avi	0
23122	1388	-1280	-1024	-1	-1	-1	-1	4	-1280	-1024	-1	-1	-1	-1	4		0	0						Frog_fixed.avi	0
23138	1389	-1280	-1024	-1	-1	-1	-1	4	-1280	-1024	-1	-1	-1	-1	4		0	0						Frog_fixed.avi	0
23155	1390	-1280	-1024	-1	-1	-1	-1	4	-1280	-1024	-1	-1	-1	-1	4		0	0						Frog_fixed.avi	0
23172	1391	-1280	-1024	-1	-1	-1	-1	4	-1280	-1024	-1	-1	-1	-1	4		0	0						Frog_fixed.avi	0
23188	1392	-1280	-1024	-1	-1	-1	-1	4	-1280	-1024	-1	-1	-1	-1	4		0	0						Frog_fixed.avi	0
23205	1393	-1280	-1024	-1	-1	-1	-1	4	-1280	-1024	-1	-1	-1	-1	4		0	0						Frog_fixed.avi	0
23222	1394	-1280	-1024	-1	-1	-1	-1	4	-1280	-1024	-1	-1	-1	-1	4		0	0						Frog_fixed.avi	0
23238	1395	-1280	-1024	-1	-1	-1	-1	4	-1280	-1024	-1	-1	-1	-1	4		0	0						Frog_fixed.avi	0
23255	1396	-1280	-1024	-1	-1	-1	-1	4	-1280	-1024	-1	-1	-1	-1	4		0	0						Frog_fixed.avi	0
23272	1397	-1280	-1024	-1	-1	-1	-1	4	988.4472	452.905	0.4135306	0.4245904	661.9541	4.877633	0	41	988	453						Frog_fixed.avi	0
23288	1398	-1280	-1024	-1	-1	-1	-1	4	992.3539	431.5701	0.4139828	0.4245517	669.4415	4.94732	0	41	992	432						Frog_fixed.avi	0
23305	1399	942.2681	475.0473	0.5412539	0.50593	669.1615	4.564795	0	1007.912	414.5569	0.4124016	0.425166	666.6584	4.955388	0	41	975	445						Frog_fixed.avi	0
23322	1400	-1280	-1024	-1	-1	-1	-1	4	-1280	-1024	-1	-1	-1	-1	4		0	0						Frog_fixed.avi	0
23338	1401	-1280	-1024	-1	-1	-1	-1	4	-1280	-1024	-1	-1	-1	-1	4		0	0						Frog_fixed.avi	0
23355	1402	-1280	-1024	-1	-1	-1	-1	4	-1280	-1024	-1	-1	-1	-1	4		0	0						Frog_fixed.avi	0
23372	1403	-1280	-1024	-1	-1	-1	-1	4	-1280	-1024	-1	-1	-1	-1	4		0	0						Frog_fixed.avi	0
23388	1404	-1280	-1024	-1	-1	-1	-1	4	-1280	-1024	-1	-1	-1	-1	4		0	0						Frog_fixed.avi	0
23405	1405	-1280	-1024	-1	-1	-1	-1	4	-1280	-1024	-1	-1	-1	-1	4		0	0						Frog_fixed.avi	0
23421	1406	-1280	-1024	-1	-1	-1	-1	4	-1280	-1024	-1	-1	-1	-1	4		0	0						Frog_fixed.avi	0
23438	1407	-1280	-1024	-1	-1	-1	-1	4	-1280	-1024	-1	-1	-1	-1	4		0	0						Frog_fixed.avi	0
23455	1408	-1280	-1024	-1	-1	-1	-1	4	-1280	-1024	-1	-1	-1	-1	4		0	0						Frog_fixed.avi	0
23471	1409	-1280	-1024	-1	-1	-1	-1	4	-1280	-1024	-1	-1	-1	-1	4		0	0						Frog_fixed.avi	0
23488	1410	-1280	-1024	-1	-1	-1	-1	4	-1280	-1024	-1	-1	-1	-1	4		0	0						Frog_fixed.avi	0
23505	1411	-1280	-1024	-1	-1	-1	-1	4	-1280	-1024	-1	-1	-1	-1	4		0	0						Frog_fixed.avi	0
23521	1412	-1280	-1024	-1	-1	-1	-1	4	-1280	-1024	-1	-1	-1	-1	4		0	0						Frog_fixed.avi	0
23538	1413	-1280	-1024	-1	-1	-1	-1	4	-1280	-1024	-1	-1	-1	-1	4		0	0						Frog_fixed.avi	0
23555	1414	-1280	-1024	-1	-1	-1	-1	4	-1280	-1024	-1	-1	-1	-1	4		0	0						Frog_fixed.avi	0
23571	1415	-1280	-1024	-1	-1	-1	-1	4	-1280	-1024	-1	-1	-1	-1	4		0	0						Frog_fixed.avi	0
23588	1416	-1280	-1024	-1	-1	-1	-1	4	-1280	-1024	-1	-1	-1	-1	4		0	0						Frog_fixed.avi	0
23605	1417	-1280	-1024	-1	-1	-1	-1	4	-1280	-1024	-1	-1	-1	-1	4		0	0						Frog_fixed.avi	0
23621	1418	877.8948	486.6529	0.540584	0.505464	668.5112	4.272518	0	889.9006	459.1155	0.4113369	0.4254457	663.6683	4.739985	0	42	884	473						Frog_fixed.avi	0
23638	1419	878.7866	478.2566	0.5405669	0.5054992	668.5581	4.22084	0	894.7339	479.2419	0.4113	0.4254743	663.7043	4.714579	0	42	887	479						Frog_fixed.avi	0
23655	1420	874.1135	470.6914	0.5405295	0.50546	668.4762	4.189213	0	889.002	481.4066	0.4112648	0.4254838	663.775	4.693028	0	42	882	476						Frog_fixed.avi	0
23671	1421	881.1808	490.4094	0.5405193	0.5054297	668.4769	4.19398	0	887.1942	465.6045	0.4112458	0.4254946	663.817	4.654898	0	42	884	478						Frog_fixed.avi	0
23688	1422	880.5664	480.8959	0.5404866	0.5053924	668.5417	4.165778	0	884.0074	466.6198	0.4111748	0.4255034	663.7538	4.645859	0	42	882	474						Frog_fixed.avi	0
23705	1423	875.8879	467.6869	0.540408	0.5053733	668.8155	4.128706	0	881.2409	462.8261	0.4110814	0.4255097	663.9251	4.624664	0	42	879	465						Frog_fixed.avi	0
23721	1424	873.7841	482.5606	0.5403432	0.5053606	668.9089	4.1375	0	878.4352	466.0888	0.411017	0.4255312	664.0681	4.615787	0	42	876	474						Frog_fixed.avi	0
23738	1425	869.1642	470.8348	0.5402794	0.5053313	669.0352	4.121327	0	881.6153	472.7629	0.4109449	0.4255208	664.1797	4.617697	0	42	875	472						Frog_fixed.avi	0
23755	1426	869.5879	480.4502	0.54023	0.5052686	669.0408	4.119184	0	883.7478	468.3258	0.4108726	0.4255363	664.3273	4.612015	0	42	877	474						Frog_fixed.avi	0
23771	1427	875.1122	470.3206	0.5401737	0.5052514	668.9125	4.107138	0	884.2041	466.8227	0.4108147	0.4255274	664.3843	4.596304	0	42	880	469						Frog_fixed.avi	0
23788	1428	869.6532	478.1305	0.540151	0.5052056	668.95	4.093593	0	891.1677	469.0139	0.4107865	0.4255127	664.4225	4.575229	0	42	880	474						Frog_fixed.avi	0
23805	1429	877.1764	476.9352	0.5401394	0.5052115	668.9667	4.086185	0	881.0559	472.3723	0.4107761	0.4255037	664.6	4.588495	0	42	879	475						Frog_fixed.avi	0
23821	1430	881.4944	485.2005	0.5401495	0.5052209	669.0511	4.087935	0	879.2501	474.5511	0.4107753	0.425536	664.6223	4.609133	0	42	880	480						Frog_fixed.avi	0
23838	1431	879.8381	478.6573	0.5401567	0.5052773	669.1331	4.074153	0	883.4547	478.9724	0.4108002	0.4256056	664.7844	4.637439	0	42	882	479						Frog_fixed.avi	0
23855	1432	884.8282	480.0874	0.5402253	0.5053329	669.4204	4.067801	0	880.5354	472.5522	0.4108292	0.4256886	664.8335	4.576225	0	42	883	476						Frog_fixed.avi	0
23871	1433	872.5201	497.6343	0.5402436	0.5054067	669.5172	4.070449	0	879.5221	472.93	0.410866	0.4257995	664.8829	4.566501	0	42	876	485						Frog_fixed.avi	0
23888	1434	878.1779	489.0765	0.5402756	0.5055385	669.5707	4.061655	0	877.5753	474.5416	0.4108825	0.4258794	665.001	4.563445	0	42	878	482						Frog_fixed.avi	0
23905	1435	877.9211	473.9525	0.5402925	0.5057411	669.6117	4.06595	0	890.1849	472.7658	0.4109237	0.4259927	665.2317	4.551042	0	42	884	473						Frog_fixed.avi	0
23921	1436	877.4206	474.274	0.5403098	0.505892	669.6282	4.058342	0	883.8641	486.5054	0.4109434	0.4260919	665.2702	4.548763	0	42	881	480						Frog_fixed.avi	0
23938	1437	874.9501	482.8735	0.5403126	0.5059665	669.7104	4.071425	0	886.3219	475.1984	0.4109423	0.4263094	665.4043	4.561829	0	42	881	479						Frog_fixed.avi	0
23955	1438	877.0249	495.6082	0.5403076	0.5060335	669.7271	4.066814	0	884.2568	471.611	0.410933	0.4264598	665.4247	4.565982	0	42	881	484						Frog_fixed.avi	0
23971	1439	876.9717	499.4543	0.540285	0.5060932	669.7724	4.061955	0	887.288	475.1946	0.4109208	0.4265651	665.4953	4.550176	0	42	882	487						Frog_fixed.avi	0
23988	1440	879.9967	488.675	0.5402452	0.506189	669.8161	4.073292	0	888.8795	475.4557	0.4109071	0.4266434	665.5974	4.562244	0	42	884	482						Frog_fixed.avi	0
24004	1441	874.0344	491.4628	0.5401775	0.5063012	670.1176	4.07454	0	885.1883	471.5896	0.4108754	0.4267218	665.6857	4.565046	0	42	880	482						Frog_fixed.avi	0
24021	1442	877.3955	486.6304	0.5401545	0.5063357	670.1809	4.055488	0	888.2913	475.6419	0.4108658	0.4267426	665.705	4.546902	0	42	883	481						Frog_fixed.avi	0
24038	1443	881.2847	482.1974	0.540146	0.506374	670.2275	4.040367	0	886.7125	475.0432	0.4108683	0.4267537	665.8141	4.54266	0	42	884	479						Frog_fixed.avi	0
24054	1444	878.8182	485.4517	0.540147	0.5064065	670.4277	4.062607	0	885.6542	474.9933	0.4108917	0.426769	665.8956	4.558574	0	42	882	480						Frog_fixed.avi	0
24071	1445	879.9307	483.3059	0.5401629	0.5064252	670.5444	4.053425	0	885.7386	474.128	0.4109284	0.4267762	665.9537	4.534366	0	42	883	479						Frog_fixed.avi	0
24088	1446	880.4601	486.9278	0.5401691	0.5064594	670.6285	4.067623	0	885.4799	475.8414	0.4109534	0.4267536	666.0436	4.547918	0	42	883	481						Frog_fixed.avi	0
24104	1447	873.0011	488.4206	0.5401595	0.5064729	670.7067	4.056204	0	887.3239	472.1971	0.4109624	0.4267639	666.1652	4.537533	0	42	880	480						Frog_fixed.avi	0
24121	1448	878.5511	479.9096	0.540161	0.50647	670.84	4.03178	0	880.993	480.5511	0.4109633	0.4267402	666.2763	4.544919	0	42	880	480						Frog_fixed.avi	0
24138	1449	877.4563	489.0589	0.5401229	0.5064462	670.887	4.053813	0	882.5641	479.2486	0.4109579	0.4267274	666.361	4.53283	0	42	880	484						Frog_fixed.avi	0
24154	1450	878.3636	479.7181	0.5400792	0.5064456	670.959	4.038727	0	884.4868	477.4276	0.410928	0.4267303	666.3633	4.535731	0	42	881	479						Frog_fixed.avi	0
24171	1451	874.566	494.3929	0.5400544	0.5064587	671.0244	4.053489	0	880.6261	480.2054	0.4108596	0.426758	666.6457	4.522913	0	42	878	487						Frog_fixed.avi	0
24188	1452	879.7623	489.7605	0.5400413	0.5064484	671.127	4.045852	0	876.5333	484.0107	0.4108478	0.4267403	666.7523	4.522997	0	42	878	487						Frog_fixed.avi	0
24204	1453	863.8002	494.8407	0.540078	0.5066818	671.307	4.027593	0	870.3036	500.7401	0.410966	0.4268428	666.7014	4.525446	0	42	867	498						Frog_fixed.avi	0
24221	1454	754.3442	669.3317	0.5403441	0.5074261	671.3016	4.005985	0	764.3438	635.8954	0.4116837	0.427843	666.8878	4.53225	0	43	759	653						Frog_fixed.avi	0
24238	1455	731.5411	714.3951	0.5406336	0.5076957	671.2585	3.998649	0	737.9949	689.0873	0.4120713	0.4282559	666.7538	4.535218	0	43	735	702						Frog_fixed.avi	0
24254	1456	737.7099	706.9839	0.5407915	0.5077125	671.2377	3.960202	0	734.795	680.5414	0.4121073	0.4281819	666.9187	4.523516	0	43	736	694						Frog_fixed.avi	0
24271	1457	742.5272	721.769	0.540998	0.5077398	671.149	3.965581	0	722.9368	703.744	0.4122193	0.4281509	667.212	4.511993	0	43	733	713						Frog_fixed.avi	0
24288	1458	736.5284	714.6984	0.541133	0.507804	671.2682	3.970432	0	731.2171	696.9715	0.4123645	0.4281339	667.254	4.511901	0	43	734	706						Frog_fixed.avi	0
24304	1459	737.6113	723.4183	0.5412963	0.5078297	671.3737	3.949721	0	734.2208	701.7472	0.4125329	0.4280933	667.0912	4.508511	0	43	736	713						Frog_fixed.avi	0
24321	1460	734.3665	720.7623	0.5414929	0.5078691	671.348	3.965498	0	724.3989	697.9363	0.4126523	0.4280696	667.1042	4.514387	0	43	729	709						Frog_fixed.avi	0
24338	1461	732.7391	728.0383	0.5416375	0.507984	671.4067	3.959048	0	725.303	701.6852	0.4128135	0.4280291	667.3514	4.511989	0	43	729	715						Frog_fixed.avi	0
24354	1462	740.8434	728.4996	0.5417833	0.5080819	671.4197	3.950018	0	728.1238	700.3762	0.4129498	0.4280302	667.3618	4.500892	0	43	734	714						Frog_fixed.avi	0
24371	1463	740.7191	716.1833	0.5419136	0.5082655	671.2031	3.946389	0	725.1704	703.5675	0.413074	0.4280873	667.1927	4.492747	0	43	733	710						Frog_fixed.avi	0
24387	1464	736.0449	719.5974	0.5420379	0.508413	671.3931	3.936135	0	734.5446	697.6934	0.4131972	0.4281866	667.3884	4.502736	0	43	735	709						Frog_fixed.avi	0
24404	1465	729.4847	718.9276	0.5421051	0.5085943	671.4318	3.940772	0	725.9138	698.9901	0.4132662	0.4282874	667.3801	4.494802	0	43	728	709						Frog_fixed.avi	0
24421	1466	730.8879	726.8757	0.5421786	0.5088265	671.4486	3.954901	0	724.0741	703.9778	0.4133284	0.428423	667.426	4.480736	0	43	727	715						Frog_fixed.avi	0
24437	1467	731.1647	714.0481	0.5422753	0.5091191	671.4148	3.929645	0	729.9081	699.8798	0.4134272	0.428617	667.3275	4.479742	0	43	731	707						Frog_fixed.avi	0
24454	1468	729.991	721.7982	0.5423563	0.5092638	671.3008	3.916719	0	724.3051	703.6975	0.4134822	0.4287444	667.2426	4.475994	0	43	727	713						Frog_fixed.avi	0
24471	1469	736.4221	726.001	0.5424549	0.5094131	671.2071	3.93177	0	719.3802	705.7101	0.413542	0.4288398	667.118	4.494914	0	43	728	716						Frog_fixed.avi	0
24487	1470	737.0519	727.3008	0.5424975	0.5095536	671.1654	3.942013	0	726.6061	701.2333	0.413613	0.4289266	666.8997	4.485085	0	43	732	714						Frog_fixed.avi	0
24504	1471	664.5553	799.2314	0.5427442	0.5101221	671.2784	3.898302	0	646.6986	778.0243	0.4140479	0.4295182	666.9709	4.450948	0	44	656	789						Frog_fixed.avi	0
24521	1472	586.2535	840.5587	0.5431392	0.5105933	671.0588	3.857489	0	586.8505	826.4429	0.4146267	0.429975	666.6601	4.451093	0	44	587	834						Frog_fixed.avi	0
24537	1473	581.5961	837.2028	0.5432959	0.5106561	670.9763	3.835094	0	583.3141	827.153	0.4146738	0.4299671	666.7421	4.427135	0	44	582	832						Frog_fixed.avi	0
24554	1474	582.3573	849.5947	0.5433486	0.5107596	670.6588	3.848284	0	566.8101	833.595	0.4146498	0.4299615	666.6054	4.431132	0	44	575	842						Frog_fixed.avi	0
24571	1475	575.7444	854.0414	0.5433658	0.5107802	670.5739	3.855582	0	567.0836	835.2985	0.4146293	0.42996	666.4534	4.423782	0	44	571	845						Frog_fixed.avi	0
24587	1476	581.2042	846.2197	0.5433871	0.5108289	670.3927	3.851348	0	569.9612	832.1215	0.4146044	0.4299547	666.3523	4.410463	0	44	576	839						Frog_fixed.avi	0
24604	1477	584.5058	859.8831	0.5434042	0.5108443	670.3041	3.863755	0	575.1035	836.3069	0.4145907	0.4299725	666.1282	4.425877	0	44	580	848						Frog_fixed.avi	0
24621	1478	579.0584	864.2674	0.5434324	0.5108631	670.2923	3.871681	0	572.5074	838.8676	0.4145886	0.4299942	666.068	4.420704	0	44	576	852						Frog_fixed.avi	0
24637	1479	579.4909	862.2486	0.5434787	0.5108619	670.1054	3.8702	0	571.3483	836.2859	0.4145935	0.4300055	665.9427	4.425338	0	44	575	849						Frog_fixed.avi	0
24654	1480	583.3949	861.825	0.5435424	0.5108729	669.9694	3.86891	0	566.1756	836.7621	0.4146225	0.4299893	665.8915	4.427188	0	44	575	849						Frog_fixed.avi	0
24671	1481	574.2225	867.5099	0.543633	0.510871	669.7842	3.865014	0	569.8316	833.2521	0.4146823	0.4299943	665.8135	4.446247	0	44	572	850						Frog_fixed.avi	0
24687	1482	585.2746	859.9712	0.5437699	0.5108666	669.6169	3.872306	0	569.4102	832.1218	0.414764	0.4299465	665.5553	4.443507	0	44	577	846						Frog_fixed.avi	0
24704	1483	582.2383	858.0118	0.5438354	0.5108488	669.5693	3.882454	0	572.4835	832.8199	0.4148686	0.4298916	665.2383	4.435568	0	44	577	845						Frog_fixed.avi	0
24721	1484	588.8459	861.6085	0.5438851	0.5108238	669.5295	3.893052	0	574.6987	828.4851	0.4149011	0.42985	665.097	4.444946	0	44	582	845						Frog_fixed.avi	0
24737	1485	551.7709	886.4086	0.5440012	0.510912	669.452	3.87966	0	548.2438	856.6942	0.4150633	0.4299338	665.2754	4.453644	0	45	550	872						Frog_fixed.avi	0
24754	1486	546.6491	892.1339	0.5441291	0.510904	669.004	3.883137	0	533.8561	865.0734	0.4151414	0.4299072	665.1294	4.454297	0	45	540	879						Frog_fixed.avi	0
24771	1487	549.4048	883.5467	0.5441302	0.5108088	668.9286	3.891113	0	543.1917	857.9699	0.4150701	0.429768	664.8264	4.455225	0	45	546	871						Frog_fixed.avi	0
24787	1488	541.7063	888.0629	0.5440953	0.5106268	669.0342	3.9048	0	540.0216	861.6472	0.4150268	0.4296175	664.6512	4.450255	0	45	541	875						Frog_fixed.avi	0
24804	1489	549.2271	892.0954	0.5440935	0.5104228	669.0042	3.915561	0	545.9227	862.1794	0.4149789	0.4295066	664.6414	4.465607	0	45	548	877						Frog_fixed.avi	0
24821	1490	555.1426	893.9063	0.5441071	0.5102872	668.7726	3.914954	0	541.7679	868.4065	0.4149205	0.4293934	664.5264	4.457026	0	45	548	881						Frog_fixed.avi	0
24837	1491	547.1385	895.9951	0.5440714	0.5102363	668.6174	3.911181	0	544.5157	869.2693	0.414866	0.4293985	664.4678	4.454123	0	45	546	883						Frog_fixed.avi	0
24854	1492	546.7005	887.5596	0.5440466	0.510242	668.4979	3.913362	0	543.5841	857.1822	0.414805	0.4295161	664.39	4.449325	0	45	545	872						Frog_fixed.avi	0
24871	1493	550.5767	894.3417	0.5440254	0.5102834	668.4406	3.939708	0	538.5098	858.7935	0.4147165	0.4296135	664.4555	4.455318	0	45	545	877						Frog_fixed.avi	0
24887	1494	545.46	898.0648	0.5439825	0.5103843	668.606	3.935512	0	537.6681	862.5231	0.4146716	0.4297071	664.1594	4.468356	0	45	542	880						Frog_fixed.avi	0
24904	1495	538.8179	892.3836	0.5439972	0.5104965	668.4578	3.931191	0	541.2136	861.3085	0.414701	0.4298469	664.2525	4.453063	0	45	540	877						Frog_fixed.avi	0
24920	1496	540.6227	888.4406	0.5440295	0.5106397	668.4793	3.947927	0	546.3415	856.73	0.4147348	0.4299401	664.0937	4.453816	0	45	543	873						Frog_fixed.avi	0
24937	1497	544.2711	886.835	0.5441244	0.5107579	668.4232	3.948609	0	549.0591	861.2087	0.4147787	0.430046	664.0938	4.453769	0	45	547	874						Frog_fixed.avi	0
24954	1498	546.0586	889.1492	0.5441792	0.5108618	668.4042	3.968375	0	546.3763	866.4609	0.4148313	0.4301291	664.0952	4.453476	0	45	546	878						Frog_fixed.avi	0
24970	1499	530.688	894.3939	0.544237	0.510981	668.4076	3.947758	0	545.785	861.6591	0.4149045	0.4303618	664.0894	4.452477	0	45	538	878						Frog_fixed.avi	0
24987	1500	542.226	894.6363	0.5443558	0.5111233	668.5705	3.952565	0	539.1316	859.2033	0.4149968	0.4305256	664.132	4.461996	0	45	541	877						Frog_fixed.avi	0
25004	1501	530.3694	894.5747	0.544507	0.5113165	668.52	3.955314	0	533.7209	850.9532	0.4152361	0.4306854	664.0332	4.480809	0	45	532	873						Frog_fixed.avi	0
25020	1502	510.8522	894.1849	0.5447072	0.5115615	668.4336	3.956161	0	515.0295	861.5442	0.4154249	0.4307907	664.1927	4.4756	0	45	513	878						Frog_fixed.avi	0
25037	1503	517.2312	887.0856	0.5448521	0.5116442	668.6548	3.945992	0	520.1013	863.7434	0.4155572	0.4308269	664.3398	4.488123	0	45	519	875						Frog_fixed.avi	0
25054	1504	518.0278	891.6985	0.5450056	0.5117352	668.5992	3.964079	0	515.1833	864.4985	0.415791	0.430871	664.1926	4.470417	0	45	517	878						Frog_fixed.avi	0
25070	1505	517.8527	895.253	0.5452011	0.5118442	668.5182	3.95207	0	517.754	864.5936	0.4159622	0.4308961	664.3281	4.486368	0	45	518	880						Frog_fixed.avi	0
25087	1506	519.6578	894.2269	0.5453699	0.5119393	668.7845	3.964819	0	516.9559	869.9102	0.4161781	0.4309357	664.533	4.482921	0	45	518	882						Frog_fixed.avi	0
25104	1507	518.8926	894.3465	0.5455201	0.5120819	668.7173	3.964276	0	517.1526	869.4153	0.4163848	0.4309795	664.3378	4.498831	0	45	518	882						Frog_fixed.avi	0
25120	1508	518.1568	894.8011	0.5456765	0.5122674	668.6164	3.969795	0	513.2065	857.8826	0.4165256	0.4311298	664.4891	4.492561	0	45	516	876						Frog_fixed.avi	0
25137	1509	517.9645	888.9551	0.5457655	0.5124179	668.6539	3.9483	0	515.1523	854.6846	0.4166883	0.4311846	664.6245	4.489888	0	45	517	872						Frog_fixed.avi	0
25154	1510	514.2219	889.4088	0.5458627	0.5125095	668.9432	3.986326	0	509.4184	857.539	0.416799	0.4312389	664.7311	4.489935	0	45	512	873						Frog_fixed.avi	0
25170	1511	517.1124	895.5162	0.5459373	0.5125771	669.0008	3.95847	0	519.4296	851.8211	0.4169272	0.4313054	664.6081	4.495474	0	45	518	874						Frog_fixed.avi	0
25187	1512	513.2655	897.4985	0.5460073	0.5126608	669.0125	3.969241	0	513.1599	858.4444	0.4170223	0.4312692	664.7371	4.502325	0	45	513	878						Frog_fixed.avi	0
25204	1513	515.37	892.8653	0.5460642	0.5126903	668.9857	3.963396	0	506.8282	857.8519	0.4170837	0.4312589	664.7529	4.49876	0	45	511	875						Frog_fixed.avi	0
25220	1514	521.0399	897.2623	0.5461457	0.5126827	668.9489	3.963741	0	514.0555	857.9043	0.4171913	0.4312338	664.869	4.478584	0	45	518	878						Frog_fixed.avi	0
25237	1515	517.0962	901.4055	0.5461762	0.5126653	668.9554	3.980604	0	511.8101	853.5828	0.4172451	0.4311835	665.0119	4.483021	0	45	514	877						Frog_fixed.avi	0
25254	1516	519.2755	893.5727	0.546208	0.5126345	668.9951	3.961478	0	506.4575	853.7164	0.4172831	0.4311367	665.0043	4.497258	0	45	513	874						Frog_fixed.avi	0
25270	1517	518.1296	901.6024	0.5462159	0.5125843	669.0247	3.958326	0	513.8894	859.647	0.4173217	0.4311034	665.012	4.482997	0	45	516	881						Frog_fixed.avi	0
25287	1518	525.0091	897.454	0.5462043	0.5125996	669.1184	3.953127	0	515.8178	856.5262	0.4173315	0.4310954	665.2022	4.46828	0	45	520	877						Frog_fixed.avi	0
25304	1519	519.3972	898.2115	0.5462018	0.5125964	669.1461	3.948697	0	511.4713	858.3406	0.417342	0.4311091	665.1997	4.478569	0	45	515	878						Frog_fixed.avi	0
25320	1520	521.9415	899.9332	0.5462012	0.5126718	669.1978	3.950152	0	511.3741	857.6089	0.4173455	0.4311694	665.2383	4.473221	0	45	517	879						Frog_fixed.avi	0
25337	1521	519.6129	897.7537	0.5461978	0.5127742	669.2292	3.928058	0	506.9456	864.2026	0.4173625	0.4312595	665.293	4.470543	0	45	513	881						Frog_fixed.avi	0
25354	1522	519.2649	891.0195	0.546188	0.5130112	669.3968	3.933949	0	515.3762	859.5034	0.4174191	0.4314102	665.1216	4.448188	0	45	517	875						Frog_fixed.avi	0
25370	1523	513.0552	894.7642	0.5462581	0.5130966	669.1922	3.896242	0	512.8625	863.645	0.4174579	0.4315151	665.0947	4.452408	0	45	513	879						Frog_fixed.avi	0
25387	1524	516.822	889.0472	0.5463441	0.5131236	669.3632	3.915504	0	511.0132	861.3781	0.4174935	0.4315308	665.1328	4.454692	0	45	514	875						Frog_fixed.avi	0
25404	1525	515.9479	888.1147	0.5464036	0.5130453	669.4179	3.887604	0	516.8417	865.4901	0.4175673	0.4315048	665.3456	4.440973	0	45	516	877						Frog_fixed.avi	0
25420	1526	560.0046	843.1266	0.5462029	0.5124976	669.1455	3.895239	0	556.231	799.9953	0.4174457	0.4311363	664.9863	4.463678	0	45	558	822						Frog_fixed.avi	0
25437	1527	658.4595	694.9442	0.5455042	0.5114389	669.4957	3.954361	0	664.0723	652.1408	0.4170128	0.4302556	665.351	4.483809	0	46	661	674						Frog_fixed.avi	0
25454	1528	748.6613	563.7854	0.5448502	0.5102971	669.6169	3.947155	0	752.8198	528.3815	0.4164479	0.4293352	665.2317	4.467602	0	46	751	546						Frog_fixed.avi	0
25470	1529	814.2157	498.1013	0.5444809	0.5098553	669.4415	3.950773	0	827.7481	460.5029	0.415951	0.4289371	665.3723	4.472012	0	46	821	479						Frog_fixed.avi	0
25487	1530	812.9351	478.7639	0.5445539	0.5097957	669.4165	3.921636	0	824.0265	475.5629	0.4158185	0.4287931	665.3798	4.470347	0	46	818	477						Frog_fixed.avi	0
25503	1531	819.9008	480.865	0.5446054	0.5096265	669.3447	3.928816	0	836.2618	452.8566	0.4157487	0.4286922	665.3004	4.466763	0	46	828	467						Frog_fixed.avi	0
25520	1532	823.45	486.1684	0.5446603	0.5094469	669.0714	3.913131	0	835.2186	467.4355	0.4156785	0.4284591	665.3027	4.450099	0	46	829	477						Frog_fixed.avi	0
25537	1533	809.3422	491.552	0.5446902	0.5092571	668.9904	3.894385	0	834.0706	468.713	0.4156308	0.4282893	665.2534	4.41971	0	46	822	480						Frog_fixed.avi	0
25553	1534	820.5404	478.1551	0.5446975	0.5089816	668.8691	3.874969	0	832.7514	464.5822	0.4155454	0.428055	665.0054	4.442903	0	46	827	471						Frog_fixed.avi	0
25570	1535	821.6221	486.2643	0.544684	0.5085812	668.871	3.880006	0	832.8954	474.9686	0.4154761	0.4277308	664.9037	4.422601	0	46	827	481						Frog_fixed.avi	0
25587	1536	819.5593	497.5457	0.5446609	0.5083171	668.827	3.884759	0	832.5421	469.2126	0.4153919	0.4275059	664.7642	4.443342	0	46	826	483						Frog_fixed.avi	0
25603	1537	817.8214	496.0625	0.5446433	0.5079175	668.7738	3.873892	0	836.9213	466.1973	0.4153343	0.427285	664.7239	4.420092	0	46	827	481						Frog_fixed.avi	0
25620	1538	816.792	497.1237	0.5446048	0.5077412	668.5168	3.868847	0	833.3893	470.2335	0.4152215	0.4271429	664.7329	4.412031	0	46	825	484						Frog_fixed.avi	0
25637	1539	822.4498	501.86	0.5446266	0.5076282	668.4532	3.881317	0	824.8408	471.1452	0.4151372	0.4271016	664.4738	4.406001	0	46	824	487						Frog_fixed.avi	0
25653	1540	816.9666	492.9471	0.5445912	0.5075802	668.3316	3.851895	0	827.2248	475.6066	0.4150817	0.427097	664.3476	4.418901	0	46	822	484						Frog_fixed.avi	0
25670	1541	836.2855	493.9846	0.5444128	0.5076026	668.3908	3.82804	0	855.1101	477.1548	0.4149491	0.4271735	664.4077	4.368698	0	47	846	486						Frog_fixed.avi	0
25687	1542	869.2721	505.852	0.5441835	0.5076494	668.4427	3.834832	0	881.6315	490.8767	0.4147556	0.4272242	664.3965	4.376248	0	47	875	498						Frog_fixed.avi	0
25703	1543	859.22	506.086	0.5441831	0.5076737	668.2572	3.813989	0	869.5734	487.0643	0.4147006	0.4273068	663.8466	4.34263	0	47	864	497						Frog_fixed.avi	0
25720	1544	863.1769	507.5265	0.5441769	0.5076526	668.0948	3.8128	0	885.1691	491.6189	0.4146425	0.4272847	663.8767	4.368607	0	47	874	500						Frog_fixed.avi	0
25737	1545	865.1136	510.4426	0.5441858	0.5075982	667.9423	3.806257	0	878.012	485.7662	0.4145894	0.4272242	663.8015	4.355467	0	47	872	498						Frog_fixed.avi	0
25753	1546	866.5897	503.5665	0.5442236	0.5075576	667.7658	3.80386	0	870.5295	486.3221	0.4145931	0.4271493	663.6336	4.340461	0	47	869	495						Frog_fixed.avi	0
25770	1547	863.8986	497.7032	0.5442808	0.507496	667.5148	3.797344	0	873.8648	481.9309	0.4146186	0.4270749	663.5358	4.331227	0	47	869	490						Frog_fixed.avi	0
25787	1548	869.6921	506.7991	0.5443797	0.507453	667.1047	3.768906	0	873.5585	493.3203	0.4146976	0.4268819	663.2162	4.335243	0	47	872	500						Frog_fixed.avi	0
25803	1549	860.1926	492.1979	0.5444365	0.5072898	666.9532	3.766593	0	874.5424	487.9933	0.4147593	0.4267865	663.0983	4.321203	0	47	867	490						Frog_fixed.avi	0
25820	1550	863.7051	501.1183	0.5445408	0.5071988	667.072	3.77544	0	872.7802	484.0296	0.4148055	0.4266677	662.9394	4.294399	0	47	868	493						Frog_fixed.avi	0
25837	1551	870.6112	511.9568	0.5445974	0.5070696	666.9415	3.777863	0	873.6967	482.1107	0.4148535	0.4265388	662.7979	4.31045	0	47	872	497						Frog_fixed.avi	0
25853	1552	861.8393	512.5781	0.5446331	0.5069678	666.8124	3.805333	0	870.5621	484.7322	0.4148972	0.4263674	662.6212	4.317017	0	47	866	499						Frog_fixed.avi	0
25870	1553	869.1104	501.9279	0.5446625	0.506841	666.6569	3.758798	0	878.8281	493.5735	0.4149343	0.4261472	662.6967	4.312643	0	47	874	498						Frog_fixed.avi	0
25887	1554	876.3013	496.4615	0.5446629	0.5067285	666.4958	3.778655	0	878.4329	491.5004	0.4149261	0.4260056	662.6188	4.314349	0	47	877	494						Frog_fixed.avi	0
25903	1555	865.0568	506.4806	0.5446461	0.506543	666.4401	3.777932	0	870.3327	489.4264	0.4148739	0.4258488	662.4191	4.316175	0	47	868	498						Frog_fixed.avi	0
25920	1556	866.537	507.7817	0.5446334	0.506341	666.3766	3.800834	0	873.2266	489.6655	0.4148263	0.4257054	662.404	4.333515	0	47	870	499						Frog_fixed.avi	0
25937	1557	866.2109	509.7326	0.5445535	0.5061388	666.1984	3.805397	0	874.1	482.9717	0.4147622	0.425591	662.3538	4.327635	0	47	870	496						Frog_fixed.avi	0
25953	1558	864.419	506.2861	0.5444943	0.5059941	666.2324	3.806914	0	875.2234	480.342	0.4146724	0.4255052	662.1569	4.3204	0	47	870	493						Frog_fixed.avi	0
25970	1559	862.9224	501.9832	0.5444255	0.5058837	666.1335	3.805358	0	869.923	484.0099	0.4145427	0.4254461	661.929	4.344287	0	47	866	493						Frog_fixed.avi	0
25987	1560	864.4842	504.5195	0.544309	0.5056365	666.0302	3.806566	0	869.2126	485.6148	0.4143937	0.4253631	662.0742	4.323283	0	47	867	495						Frog_fixed.avi	0
26003	1561	863.869	502.8105	0.5441507	0.5054942	666.153	3.815303	0	873.1742	489.6501	0.4142042	0.4252587	662.0835	4.325784	0	47	869	496						Frog_fixed.avi	0
26020	1562	869.9789	499.0868	0.5439608	0.5053698	666.1616	3.812852	0	885.1911	492.6032	0.4140324	0.4252505	662.0688	4.342061	0	47	878	496						Frog_fixed.avi	0
26037	1563	867.6062	503.6328	0.543768	0.5052482	665.9459	3.879756	0	868.6974	486.0818	0.4137399	0.4252592	662.0632	4.338379	0	47	868	495						Frog_fixed.avi	0
26053	1564	867.6438	498.9288	0.5435072	0.5051668	666.0059	3.84612	0	879.6962	492.8735	0.4135158	0.4252638	661.9775	4.326516	0	47	874	496						Frog_fixed.avi	0
26070	1565	865.8003	487.278	0.543297	0.5050997	665.9133	3.845737	0	868.7609	486.8941	0.4132082	0.4252671	662.0311	4.373523	0	47	867	487						Frog_fixed.avi	0
26086	1566	857.3812	498.2011	0.5430813	0.5048378	665.8405	3.867872	0	867.5021	489.2036	0.4129739	0.4252056	661.7677	4.345206	0	47	862	494						Frog_fixed.avi	0
26103	1567	861.5158	492.9515	0.5429502	0.5046261	665.9125	3.869369	0	870.5854	491.757	0.412741	0.4251083	661.9824	4.376242	0	47	866	492						Frog_fixed.avi	0
26120	1568	862.6058	496.2211	0.5428197	0.5044097	665.8231	3.899354	0	870.329	483.7886	0.4125893	0.4250029	661.8684	4.403747	0	47	866	490						Frog_fixed.avi	0
26136	1569	861.2527	496.1244	0.5427683	0.5042128	665.6833	3.895777	0	879.49	482.9978	0.4124733	0.424864	661.6553	4.377338	0	47	870	490						Frog_fixed.avi	0
26153	1570	864.2748	504.2843	0.5427437	0.5039037	665.6036	3.918863	0	872.5549	486.3914	0.4123883	0.4247029	661.7574	4.400768	0	47	868	495						Frog_fixed.avi	0
26170	1571	863.5876	508.1985	0.5427361	0.5037294	665.4838	3.904279	0	874.1265	474.5953	0.4123482	0.4246076	661.7527	4.417644	0	47	869	491						Frog_fixed.avi	0
26186	1572	882.2567	501.9725	0.542622	0.5036185	665.3116	3.927435	0	897.9888	480.8798	0.4122782	0.4246077	661.5729	4.431737	0	47	890	491						Frog_fixed.avi	0
26203	1573	895.6159	494.6709	0.542592	0.5036033	665.2255	3.92508	0	905.5236	471.6431	0.41224	0.4245951	661.4842	4.440784	0	47	901	483						Frog_fixed.avi	0
26220	1574	879.2783	494.038	0.5426351	0.503647	665.164	3.926783	0	904.3367	475.9232	0.412253	0.4246569	661.4424	4.442222	0	47	892	485						Frog_fixed.avi	0
26236	1575	884.2767	500.2158	0.5426719	0.5037342	665.0907	3.945437	0	899.6215	495.8385	0.4122764	0.4245987	661.3276	4.467022	0	47	892	498						Frog_fixed.avi	0
26253	1576	889.3952	493.0854	0.5427544	0.5039042	665.2032	3.9581	0	907.2606	480.1682	0.4123527	0.4248529	661.0823	4.478238	0	47	898	487						Frog_fixed.avi	0
26270	1577	884.5952	484.9846	0.5427768	0.5041558	665.1664	3.963201	0	911.1	472.5093	0.412369	0.4249841	660.9738	4.477866	0	47	898	479						Frog_fixed.avi	0
26286	1578	882.1854	489.867	0.5427911	0.5043249	664.9973	3.973656	0	906.0028	479.3602	0.4123693	0.4251209	660.9512	4.492833	0	47	894	485						Frog_fixed.avi	0
26303	1579	883.5995	483.3742	0.5428174	0.5044657	664.9951	3.96309	0	904.8536	482.9845	0.4123886	0.4252295	660.8124	4.509437	0	47	894	483						Frog_fixed.avi	0
26320	1580	897.6209	497.3268	0.5428458	0.5046049	664.8926	3.991593	0	906.1172	470.3556	0.4124056	0.4254191	660.7704	4.512125	0	47	902	484						Frog_fixed.avi	0
26336	1581	888.3524	493.9521	0.5428829	0.5047119	664.8224	3.978155	0	910.8575	472.1071	0.4124561	0.425455	660.8477	4.525574	0	47	900	483						Frog_fixed.avi	0
26353	1582	887.1899	491.9107	0.5429914	0.504754	664.5095	3.989532	0	913.1371	462.0144	0.4125195	0.4254485	660.7616	4.521051	0	47	900	477						Frog_fixed.avi	0
26370	1583	890.8721	491.3994	0.543065	0.5047173	664.4899	3.989903	0	909.6656	471.3112	0.4126192	0.4253204	660.6027	4.512938	0	47	900	481						Frog_fixed.avi	0
26386	1584	886.775	480.6693	0.5431395	0.5045202	664.5655	3.994311	0	901.4585	464.2678	0.4127333	0.4250856	660.6887	4.556449	0	47	894	472						Frog_fixed.avi	0
26403	1585	883.8409	469.5045	0.5432087	0.5044021	664.5635	4.000474	0	903.1088	463.1735	0.4128585	0.4249308	660.5217	4.539091	0	47	893	466						Frog_fixed.avi	0
26419	1586	886.3008	462.4374	0.5433543	0.5042993	664.5593	4.003579	0	905.5212	458.9881	0.4129391	0.4247952	660.5266	4.546616	0	47	896	461						Frog_fixed.avi	0
26436	1587	883.0885	478.8069	0.5434253	0.5040436	664.4948	3.998837	0	912.6565	442.8179	0.4130055	0.4246888	660.5937	4.552825	0	47	898	461						Frog_fixed.avi	0
26453	1588	888.0391	468.8107	0.543488	0.5039177	664.3202	4.007235	0	909.7143	446.5529	0.413004	0.4246456	660.5923	4.553244	0	47	899	458						Frog_fixed.avi	0
26469	1589	886.7593	468.3354	0.5434706	0.5038931	664.3249	4.02358	0	906.3037	449.3311	0.4129587	0.4246649	660.4747	4.563145	0	47	897	459						Frog_fixed.avi	0
26486	1590	888.7103	467.5971	0.5433946	0.5039616	664.47	4.019628	0	907.1903	461.9241	0.4129016	0.4246496	660.4847	4.564284	0	47	898	465						Frog_fixed.avi	0
26503	1591	882.5983	469.6976	0.543283	0.5041804	664.2916	4.030365	0	907.4309	450.8776	0.4128016	0.4250219	660.4611	4.579374	0	47	895	460						Frog_fixed.avi	0
26519	1592	876.3151	467.0497	0.5431968	0.5044543	664.4323	4.02921	0	903.3514	448.3766	0.4126604	0.4254345	660.4456	4.587168	0	47	890	458						Frog_fixed.avi	0
26536	1593	883.379	461.1703	0.54315	0.5048026	664.4138	4.040748	0	913.6378	444.2414	0.4125665	0.4258004	660.6171	4.558842	0	47	899	453						Frog_fixed.avi	0
26553	1594	887.1832	465.7599	0.5431042	0.5051844	664.4437	4.061457	0	903.087	441.6672	0.4125342	0.4262253	660.4836	4.563892	0	47	895	454						Frog_fixed.avi	0
26569	1595	875.0951	466.5766	0.543063	0.5054395	664.2559	4.043994	0	902.1588	442.5734	0.4125189	0.4265272	660.631	4.57738	0	47	889	455						Frog_fixed.avi	0
26586	1596	885.3812	466.3297	0.5431018	0.5057725	664.4424	4.054644	0	905.7715	445.9667	0.4125379	0.4267621	660.6808	4.581428	0	47	896	456						Frog_fixed.avi	0
26603	1597	876.9344	452.2899	0.5431187	0.5059811	664.5204	4.054972	0	903.1655	437.3583	0.4125837	0.4270062	660.6334	4.595483	0	47	890	445						Frog_fixed.avi	0
26619	1598	877.5562	464.8127	0.5431594	0.5060784	664.5535	4.058717	0	896.4188	437.5885	0.4126447	0.4271239	660.642	4.585891	0	47	887	451						Frog_fixed.avi	0
26636	1599	877.3188	457.914	0.5432009	0.5062016	664.6177	4.058913	0	902.3486	442.9798	0.4127271	0.4271754	660.9121	4.604936	0	47	890	450						Frog_fixed.avi	0
26653	1600	879.3782	459.0815	0.543276	0.506346	664.8469	4.071278	0	905.1496	443.0663	0.4128283	0.4272853	660.8591	4.605483	0	47	892	451						Frog_fixed.avi	0
26669	1601	884.2212	472.7055	0.5433078	0.5064586	664.9224	4.102283	0	909.3731	441.2144	0.4128885	0.4274155	661.0118	4.607848	0	47	897	457						Frog_fixed.avi	0
26686	1602	885.9598	463.0727	0.5433375	0.5067118	665.0724	4.098102	0	903.8864	449.8659	0.4129523	0.4275179	661.2198	4.599813	0	47	895	456						Frog_fixed.avi	0
26703	1603	888.7148	464.7569	0.5433607	0.5068863	665.1642	4.078662	0	902.6288	450.3444	0.4130006	0.4276922	661.3139	4.611908	0	47	896	458						Frog_fixed.avi	0
26719	1604	884.7698	466.0456	0.5433941	0.5071615	665.231	4.101385	0	900.5083	445.8535	0.4130554	0.4279248	661.4433	4.628447	0	47	893	456						Frog_fixed.avi	0
26736	1605	891.2734	454.1324	0.5434177	0.5074989	665.3407	4.089309	0	906.2953	444.0265	0.4131565	0.4280784	661.7766	4.629077	0	47	899	449						Frog_fixed.avi	0
26753	1606	886.8763	472.1286	0.5434703	0.5076903	665.5543	4.118293	0	906.7657	440.1128	0.4132297	0.4282317	661.9764	4.615184	0	47	897	456						Frog_fixed.avi	0
26769	1607	885.5593	473.2736	0.5435213	0.5078623	665.6976	4.130688	0	903.054	456.1396	0.4133623	0.4283098	662.1059	4.649374	0	47	894	465						Frog_fixed.avi	0
26786	1608	884.8516	461.8821	0.5435854	0.5080597	665.7426	4.111356	0	905.924	455.2002	0.4135281	0.4284131	662.2011	4.631474	0	47	895	459						Frog_fixed.avi	0
26803	1609	881.293	466.9095	0.5437461	0.5082828	665.8578	4.133149	0	899.8187	447.2743	0.4136653	0.4284407	662.4716	4.629759	0	47	891	457						Frog_fixed.avi	0
26819	1610	878.3563	465.1067	0.5438958	0.5083538	666.0922	4.101919	0	895.4449	456.4454	0.4138302	0.4284331	662.6171	4.644609	0	47	887	461						Frog_fixed.avi	0
26836	1611	873.6074	454.5652	0.5440068	0.5083994	666.2672	4.087002	0	895.1715	461.3999	0.4140173	0.4284286	662.8793	4.639105	0	47	884	458						Frog_fixed.avi	0
26853	1612	878.6177	471.7455	0.5441536	0.5084417	666.4496	4.150259	0	905.7517	451.036	0.4141906	0.4284668	662.9749	4.648788	0	47	892	461						Frog_fixed.avi	0
26869	1613	882.8936	463.8914	0.5442786	0.508513	666.4582	4.148818	0	900.8301	439.7794	0.4142905	0.4286164	663.0527	4.657209	0	47	892	452						Frog_fixed.avi	0
26886	1614	885.344	459.2408	0.5443339	0.5086435	666.5569	4.123543	0	903.1036	442.5945	0.4143903	0.4287558	663.402	4.655517	0	47	894	451						Frog_fixed.avi	0
26903	1615	887.282	465.7787	0.5443889	0.508824	666.88	4.140344	0	901.5298	451.7929	0.4144539	0.4289517	663.6276	4.661381	0	47	894	459						Frog_fixed.avi	0
26919	1616	880.0668	458.6652	0.544422	0.5091086	667.0024	4.144338	0	897.2029	448.0483	0.4144919	0.4291711	663.6882	4.674609	0	47	889	453						Frog_fixed.avi	0
26936	1617	876.567	457.4266	0.5444549	0.5092623	667.1629	4.156625	0	900.207	444.9164	0.4145632	0.4293992	663.885	4.680886	0	47	888	451						Frog_fixed.avi	0
26953	1618	874.9669	461.4365	0.544529	0.5093343	667.4373	4.138016	0	901.717	438.6003	0.4146202	0.4295214	663.9819	4.679904	0	47	888	450						Frog_fixed.avi	0
26969	1619	879.249	462.2924	0.544611	0.5093825	667.6931	4.15571	0	912.073	449.1691	0.4147797	0.429588	664.1136	4.700001	0	47	896	456						Frog_fixed.avi	0
26986	1620	880.0811	466.8462	0.5447387	0.5093951	667.9155	4.184517	0	910.8849	446.7019	0.4149047	0.4296162	664.291	4.712831	0	47	895	457						Frog_fixed.avi	0
27002	1621	877.8851	466.4341	0.5448681	0.5093708	667.8395	4.189356	0	898.1229	448.8084	0.4150345	0.4296172	664.4437	4.691288	0	47	888	458						Frog_fixed.avi	0
27019	1622	886.8085	467.765	0.5450647	0.509307	667.8605	4.205182	0	908.652	441.9432	0.4152161	0.429593	664.7026	4.676375	0	47	898	455						Frog_fixed.avi	0
27036	1623	883.8309	467.2073	0.545178	0.509302	668.2194	4.173075	0	914.2291	450.1174	0.4153895	0.429623	664.7828	4.700736	0	47	899	459						Frog_fixed.avi	0
27052	1624	879.3495	466.7537	0.5452469	0.5093008	668.3695	4.184951	0	904.2817	445.745	0.4154789	0.4296803	664.921	4.703404	0	47	892	456						Frog_fixed.avi	0
27069	1625	880.1051	469.0443	0.5453236	0.5093748	668.6276	4.196371	0	913.0372	440.2527	0.4155617	0.429808	665.1416	4.718579	0	47	897	455						Frog_fixed.avi	0
27086	1626	880.4586	466.3174	0.5453405	0.509486	668.7332	4.204151	0	908.299	443.7841	0.4155713	0.4299561	665.3076	4.704458	0	47	894	455						Frog_fixed.avi	0
27102	1627	877.9963	463.7357	0.5453006	0.5098185	668.6394	4.21401	0	902.7565	435.6404	0.415546	0.4303245	665.1172	4.718778	0	47	890	450						Frog_fixed.avi	0
27119	1628	879.2974	477.299	0.5452996	0.5101101	668.7032	4.236108	0	907.4002	436.4099	0.4155825	0.4306813	665.3818	4.726276	0	47	893	457						Frog_fixed.avi	0
27136	1629	880.6599	471.6291	0.5453401	0.5104226	668.9675	4.215088	0	908.4169	442.0036	0.415587	0.431083	665.5087	4.728708	0	47	895	457						Frog_fixed.avi	0
27152	1630	878.5608	468.0313	0.5453358	0.5107819	668.9976	4.221286	0	909.3094	436.812	0.4155911	0.4314615	665.6118	4.720788	0	47	894	452						Frog_fixed.avi	0
27169	1631	877.1319	462.327	0.5453497	0.5108925	669.144	4.214757	0	904.4978	433.5232	0.4156004	0.4318042	665.7398	4.719117	0	47	891	448						Frog_fixed.avi	0
27186	1632	883.0562	475.5878	0.5453746	0.5109575	669.2495	4.240796	0	904.7874	439.9352	0.415611	0.4319682	665.8102	4.730652	0	47	894	458						Frog_fixed.avi	0
27202	1633	877.0908	471.5073	0.5453985	0.5108907	669.4054	4.226377	0	914.2835	431.9749	0.4156419	0.4319804	665.9639	4.746373	0	47	896	452						Frog_fixed.avi	0
27219	1634	890.9362	460.1487	0.5454198	0.5106996	669.4567	4.241239	0	902.7058	436.6951	0.4156422	0.4318949	666.0561	4.729025	0	47	897	448						Frog_fixed.avi	0
27236	1635	880.0754	469.8307	0.5454324	0.5103788	669.5123	4.245693	0	910.1304	439.5739	0.4156775	0.4316548	666.3005	4.740898	0	47	895	455						Frog_fixed.avi	0
27252	1636	886.2491	476.3824	0.5454601	0.5101322	669.5898	4.232355	0	911.1598	435.1099	0.4156888	0.4315232	666.4265	4.756483	0	47	899	456						Frog_fixed.avi	0
27269	1637	885.7579	463.7462	0.5455222	0.5099929	669.705	4.254867	0	907.7886	434.3077	0.4157205	0.4314307	666.4958	4.748505	0	47	897	449						Frog_fixed.avi	0
27286	1638	885.3889	470.6284	0.5456187	0.5098177	669.6776	4.274704	0	906.368	434.7511	0.4158191	0.4313211	666.4196	4.7521	0	47	896	453						Frog_fixed.avi	0
27302	1639	886.0339	480.2364	0.5458307	0.5096802	669.6439	4.273092	0	909.7558	441.3067	0.4160184	0.4312826	666.7408	4.750356	0	47	898	461						Frog_fixed.avi	0
27319	1640	889.7372	467.1066	0.5460557	0.5096024	669.8293	4.290727	0	903.741	433.7102	0.4162728	0.4312499	666.5732	4.772438	0	47	897	450						Frog_fixed.avi	0
27336	1641	882.2991	473.3382	0.5463847	0.5094526	669.7761	4.272637	0	914.4709	432.472	0.4166509	0.4311914	666.5945	4.779953	0	47	898	453						Frog_fixed.avi	0
27352	1642	886.9465	467.4302	0.5468117	0.5093879	669.7079	4.287687	0	913.5004	430.5434	0.4170831	0.4310707	666.5152	4.780435	0	47	900	449						Frog_fixed.avi	0
27369	1643	878.5253	466.1617	0.5472661	0.5092785	670.1334	4.302429	0	913.7744	425.8309	0.417592	0.4308765	666.4606	4.777801	0	47	896	446						Frog_fixed.avi	0
27386	1644	891.2361	437.7586	0.5476303	0.5089289	670.0575	4.312821	0	928.1602	398.9958	0.4180466	0.4306811	666.5371	4.806429	0	47	910	418						Frog_fixed.avi	0
27402	1645	1026.952	259.5693	0.5473781	0.5081694	670.0544	4.467193	0	1061.036	214.8691	0.4182247	0.4300697	666.6582	4.838593	0	48	1044	237						Frog_fixed.avi	0
27419	1646	1124.818	68.34323	0.5471818	0.5073544	670.0543	4.376432	0	1160.275	124.8398	0.4182446	0.4290431	666.7319	4.74456	0	48	1143	97						Frog_fixed.avi	0
27436	1647	1173.305	70.17861	0.5475495	0.5071086	670.0544	4.320624	0	1260.425	23.39126	0.4184475	0.4296275	666.7328	4.830371	0	48	1217	47						Frog_fixed.avi	0
27452	1648	1167.198	23.47035	0.547984	0.5070506	670.0545	4.289352	0	1290.97	-22.26094	0.4187141	0.4296046	667.2072	4.86872	0	48	1229	1						Frog_fixed.avi	0
27469	1649	1168.557	22.33666	0.5483079	0.5066216	670.0545	4.298923	0	1300.183	-13.28447	0.4189389	0.4294746	667.2523	4.87856	0	48	1234	5						Frog_fixed.avi	0
27486	1650	1177.807	110.0578	0.5485575	0.5064209	670.0546	4.384285	0	1305.136	-25.06613	0.419123	0.4293613	666.7988	4.865728	0	48	1241	42						Frog_fixed.avi	0
27502	1651	1163.419	58.98337	0.5487171	0.5062819	670.0546	4.342803	0	1300.388	-21.35191	0.419164	0.4291482	666.575	4.874853	0	48	1232	19						Frog_fixed.avi	0
27519	1652	-1280	-1024	-1	-1	-1	-1	4	-1280	-1024	-1	-1	-1	-1	4	48	0	0						Frog_fixed.avi	0
27535	1653	-1280	-1024	-1	-1	-1	-1	4	-1280	-1024	-1	-1	-1	-1	4	48	0	0						Frog_fixed.avi	0
27552	1654	-1280	-1024	-1	-1	-1	-1	4	-1280	-1024	-1	-1	-1	-1	4	48	0	0						Frog_fixed.avi	0
27569	1655	1145.224	162.9161	0.5514702	0.5057052	652.4875	4.319362	0	1300.592	-22.72459	0.4195397	0.4285694	665.5165	4.884985	0	48	1223	70						Frog_fixed.avi	0
27585	1656	-1280	-1024	-1	-1	-1	-1	4	-1280	-1024	-1	-1	-1	-1	4		0	0						Frog_fixed.avi	0
27602	1657	-1280	-1024	-1	-1	-1	-1	4	-1280	-1024	-1	-1	-1	-1	4		0	0						Frog_fixed.avi	0
27619	1658	-1280	-1024	-1	-1	-1	-1	4	-1280	-1024	-1	-1	-1	-1	4		0	0						Frog_fixed.avi	0
27635	1659	-1280	-1024	-1	-1	-1	-1	4	-1280	-1024	-1	-1	-1	-1	4		0	0						Frog_fixed.avi	0
27652	1660	-1280	-1024	-1	-1	-1	-1	4	-1280	-1024	-1	-1	-1	-1	4		0	0						Frog_fixed.avi	0
27669	1661	-1280	-1024	-1	-1	-1	-1	4	-1280	-1024	-1	-1	-1	-1	4		0	0						Frog_fixed.avi	0
27685	1662	-1280	-1024	-1	-1	-1	-1	4	-1280	-1024	-1	-1	-1	-1	4		0	0						Frog_fixed.avi	0
27702	1663	-1280	-1024	-1	-1	-1	-1	4	-1280	-1024	-1	-1	-1	-1	4		0	0						Frog_fixed.avi	0
27719	1664	-1280	-1024	-1	-1	-1	-1	4	-1280	-1024	-1	-1	-1	-1	4		0	0						Frog_fixed.avi	0
27735	1665	-1280	-1024	-1	-1	-1	-1	4	-1280	-1024	-1	-1	-1	-1	4		0	0						Frog_fixed.avi	0
27752	1666	-1280	-1024	-1	-1	-1	-1	4	-1280	-1024	-1	-1	-1	-1	4		0	0						Frog_fixed.avi	0
27769	1667	-1280	-1024	-1	-1	-1	-1	4	-1280	-1024	-1	-1	-1	-1	4		0	0						Frog_fixed.avi	0
27785	1668	-1280	-1024	-1	-1	-1	-1	4	-1280	-1024	-1	-1	-1	-1	4		0	0						Frog_fixed.avi	0
27802	1669	-1280	-1024	-1	-1	-1	-1	4	-1280	-1024	-1	-1	-1	-1	4		0	0						Frog_fixed.avi	0
27819	1670	1236.369	-224.9882	0.5503921	0.5005988	665.3196	4.275043	0	1518.342	-405.1262	0.4194646	0.4288568	663.946	4.959888	0	49	1377	-315						Frog_fixed.avi	0
27835	1671	1221.144	-178.8042	0.552222	0.5004649	651.7261	4.332075	0	1521.549	-420.0681	0.419481	0.4288303	663.9896	4.979251	0	49	1371	-299						Frog_fixed.avi	0
27852	1672	1231.786	-198.6076	0.5515386	0.4997189	658.4378	4.280777	0	1525.003	-425.1912	0.4195637	0.4287179	663.996	4.990152	0	49	1378	-312						Frog_fixed.avi	0
27869	1673	1137.718	-311.876	0.5512035	0.4988983	665.3128	4.3431	0	1425.048	-595.3105	0.4202078	0.4284148	664.2335	5.063511	0	49	1281	-454						Frog_fixed.avi	0
27885	1674	1028.422	-352.4737	0.5518181	0.4982633	665.4955	4.346957	0	1297.93	-652.889	0.4209234	0.4279955	663.7212	5.012912	0	49	1163	-503						Frog_fixed.avi	0
27902	1675	992.6632	-383.1863	0.5522026	0.4979076	665.4628	4.353273	0	1235.4	-697.2201	0.4212544	0.4277715	663.6828	5.026664	0	50	1114	-540						Frog_fixed.avi	0
27919	1676	1012.367	-388.6396	0.5524858	0.4975915	665.4541	4.352252	0	1233.917	-713.324	0.4213436	0.4273937	663.5887	5.049421	0	50	1123	-551						Frog_fixed.avi	0
27935	1677	983.8997	-346.5939	0.552582	0.4967666	665.5386	4.276562	0	1230.704	-697.56	0.4214701	0.4268415	663.8126	5.017616	0	50	1107	-522						Frog_fixed.avi	0
27952	1678	990.8948	-346.8302	0.5526401	0.4964892	665.5386	4.276005	0	1230.424	-690.6956	0.4215568	0.4264398	663.9258	5.04222	0	50	1111	-519						Frog_fixed.avi	0
27968	1679	992.2565	-344.9145	0.5527063	0.4961762	665.5386	4.279802	0	1224.236	-687.2297	0.4215989	0.4260123	664.0065	5.025235	0	50	1108	-516						Frog_fixed.avi	0
27985	1680	979.9274	-355.6892	0.5527191	0.4959347	665.5386	4.276296	0	1229.122	-703.9945	0.4216406	0.4257339	664.1808	5.069538	0	50	1105	-530						Frog_fixed.avi	0
28002	1681	995.7424	-353.6861	0.5527362	0.4957234	665.5386	4.337994	0	1229.813	-688.014	0.4216261	0.425429	664.2363	5.047336	0	50	1113	-521						Frog_fixed.avi	0
28018	1682	993.1666	-362.8574	0.5527611	0.4953366	665.5386	4.315248	0	1227.54	-692.1215	0.4216237	0.4251788	664.1652	5.064728	0	50	1110	-527						Frog_fixed.avi	0
28035	1683	984.5059	-370.6706	0.5527903	0.4948615	665.5386	4.339493	0	1223.41	-655.08	0.4216513	0.4249232	664.3049	5.04365	0	50	1104	-513						Frog_fixed.avi	0
28052	1684	992.1509	-373.2103	0.5454728	0.4943693	620.1845	4.33241	0	1336.447	-819.5818	0.4218414	0.4253169	663.7368	5.18621	0	51	1164	-596						Frog_fixed.avi	0
28068	1685	-1280	-1024	-1	-1	-1	-1	4	1236.663	-713.8739	0.4218842	0.4241377	664.3255	5.10097	0	51	1237	-714						Frog_fixed.avi	0
28085	1686	1007.029	-365.82	0.5534601	0.4924695	665.5386	4.407333	0	1232.291	-712.2268	0.4221155	0.4235413	664.2178	5.114965	0	51	1120	-539						Frog_fixed.avi	0
28102	1687	976.5406	-119.7631	0.5464565	0.4912758	620.1845	4.025042	0	1241.471	-716.0828	0.4224897	0.4230151	664.1459	5.111516	0	51	1109	-418						Frog_fixed.avi	0
28118	1688	-1280	-1024	-1	-1	-1	-1	4	-1280	-1024	-1	-1	-1	-1	4	51	0	0						Frog_fixed.avi	0
28135	1689	-1280	-1024	-1	-1	-1	-1	4	-1280	-1024	-1	-1	-1	-1	4	51	0	0						Frog_fixed.avi	0
28152	1690	-1280	-1024	-1	-1	-1	-1	4	-1280	-1024	-1	-1	-1	-1	4	51	0	0						Frog_fixed.avi	0
28168	1691	-1280	-1024	-1	-1	-1	-1	4	-1280	-1024	-1	-1	-1	-1	4	51	0	0						Frog_fixed.avi	0
28185	1692	-1280	-1024	-1	-1	-1	-1	4	-1280	-1024	-1	-1	-1	-1	4	51	0	0						Frog_fixed.avi	0
28202	1693	-1280	-1024	-1	-1	-1	-1	4	1240.818	-708.3649	0.424444	0.4226627	663.5829	5.154595	0	51	1241	-708						Frog_fixed.avi	0
28218	1694	-1280	-1024	-1	-1	-1	-1	4	-1280	-1024	-1	-1	-1	-1	4		0	0						Frog_fixed.avi	0
28235	1695	-1280	-1024	-1	-1	-1	-1	4	-1280	-1024	-1	-1	-1	-1	4		0	0						Frog_fixed.avi	0
28252	1696	-1280	-1024	-1	-1	-1	-1	4	-1280	-1024	-1	-1	-1	-1	4		0	0						Frog_fixed.avi	0
28268	1697	-1280	-1024	-1	-1	-1	-1	4	-1280	-1024	-1	-1	-1	-1	4		0	0						Frog_fixed.avi	0
28285	1698	-1280	-1024	-1	-1	-1	-1	4	-1280	-1024	-1	-1	-1	-1	4		0	0						Frog_fixed.avi	0
28302	1699	-1280	-1024	-1	-1	-1	-1	4	-1280	-1024	-1	-1	-1	-1	4		0	0						Frog_fixed.avi	0
28318	1700	-1280	-1024	-1	-1	-1	-1	4	-1280	-1024	-1	-1	-1	-1	4		0	0						Frog_fixed.avi	0
28335	1701	-1280	-1024	-1	-1	-1	-1	4	-1280	-1024	-1	-1	-1	-1	4		0	0						Frog_fixed.avi	0
28352	1702	-1280	-1024	-1	-1	-1	-1	4	-1280	-1024	-1	-1	-1	-1	4		0	0						Frog_fixed.avi	0
28368	1703	-1280	-1024	-1	-1	-1	-1	4	-1280	-1024	-1	-1	-1	-1	4		0	0						Frog_fixed.avi	0
28385	1704	-1280	-1024	-1	-1	-1	-1	4	-1280	-1024	-1	-1	-1	-1	4		0	0						Frog_fixed.avi	0
28402	1705	-1280	-1024	-1	-1	-1	-1	4	-1280	-1024	-1	-1	-1	-1	4		0	0						Frog_fixed.avi	0
28418	1706	-1280	-1024	-1	-1	-1	-1	4	-1280	-1024	-1	-1	-1	-1	4		0	0						Frog_fixed.avi	0
28435	1707	-1280	-1024	-1	-1	-1	-1	4	-1280	-1024	-1	-1	-1	-1	4		0	0						Frog_fixed.avi	0
28452	1708	-1280	-1024	-1	-1	-1	-1	4	-1280	-1024	-1	-1	-1	-1	4		0	0						Frog_fixed.avi	0
28468	1709	-1280	-1024	-1	-1	-1	-1	4	-1280	-1024	-1	-1	-1	-1	4		0	0						Frog_fixed.avi	0
28485	1710	-1280	-1024	-1	-1	-1	-1	4	-1280	-1024	-1	-1	-1	-1	4		0	0						Frog_fixed.avi	0
28501	1711	-1280	-1024	-1	-1	-1	-1	4	-1280	-1024	-1	-1	-1	-1	4		0	0						Frog_fixed.avi	0
28518	1712	-1280	-1024	-1	-1	-1	-1	4	-1280	-1024	-1	-1	-1	-1	4		0	0						Frog_fixed.avi	0
28535	1713	-1280	-1024	-1	-1	-1	-1	4	-1280	-1024	-1	-1	-1	-1	4		0	0						Frog_fixed.avi	0
28552	1714	-1280	-1024	-1	-1	-1	-1	4	-1280	-1024	-1	-1	-1	-1	4		0	0						Frog_fixed.avi	0
28568	1715	-1280	-1024	-1	-1	-1	-1	4	-1280	-1024	-1	-1	-1	-1	4		0	0						Frog_fixed.avi	0
28585	1716	-1280	-1024	-1	-1	-1	-1	4	-1280	-1024	-1	-1	-1	-1	4		0	0						Frog_fixed.avi	0
28602	1717	-1280	-1024	-1	-1	-1	-1	4	-1280	-1024	-1	-1	-1	-1	4		0	0						Frog_fixed.avi	0
28619	1718	-1280	-1024	-1	-1	-1	-1	4	-1280	-1024	-1	-1	-1	-1	4		0	0						Frog_fixed.avi	0
28635	1719	-1280	-1024	-1	-1	-1	-1	4	-1280	-1024	-1	-1	-1	-1	4		0	0						Frog_fixed.avi	0
28652	1720	-1280	-1024	-1	-1	-1	-1	4	-1280	-1024	-1	-1	-1	-1	4		0	0						Frog_fixed.avi	0
28669	1721	-1280	-1024	-1	-1	-1	-1	4	-1280	-1024	-1	-1	-1	-1	4		0	0						Frog_fixed.avi	0
28685	1722	-1280	-1024	-1	-1	-1	-1	4	-1280	-1024	-1	-1	-1	-1	4		0	0						Frog_fixed.avi	0
28702	1723	-1280	-1024	-1	-1	-1	-1	4	-1280	-1024	-1	-1	-1	-1	4		0	0						Frog_fixed.avi	0
28719	1724	-1280	-1024	-1	-1	-1	-1	4	-1280	-1024	-1	-1	-1	-1	4		0	0						Frog_fixed.avi	0
28735	1725	-1280	-1024	-1	-1	-1	-1	4	-1280	-1024	-1	-1	-1	-1	4		0	0						Frog_fixed.avi	0
28752	1726	-1280	-1024	-1	-1	-1	-1	4	-1280	-1024	-1	-1	-1	-1	4		0	0						Frog_fixed.avi	0
28769	1727	-1280	-1024	-1	-1	-1	-1	4	-1280	-1024	-1	-1	-1	-1	4		0	0						Frog_fixed.avi	0
28785	1728	-1280	-1024	-1	-1	-1	-1	4	-1280	-1024	-1	-1	-1	-1	4		0	0						Frog_fixed.avi	0
28802	1729	-1280	-1024	-1	-1	-1	-1	4	-1280	-1024	-1	-1	-1	-1	4		0	0						Frog_fixed.avi	0
28818	1730	-1280	-1024	-1	-1	-1	-1	4	-1280	-1024	-1	-1	-1	-1	4		0	0						Frog_fixed.avi	0
28835	1731	-1280	-1024	-1	-1	-1	-1	4	-1280	-1024	-1	-1	-1	-1	4		0	0						Frog_fixed.avi	0
28852	1732	-1280	-1024	-1	-1	-1	-1	4	-1280	-1024	-1	-1	-1	-1	4		0	0						Frog_fixed.avi	0
28868	1733	-1280	-1024	-1	-1	-1	-1	4	-1280	-1024	-1	-1	-1	-1	4		0	0						Frog_fixed.avi	0
28885	1734	-1280	-1024	-1	-1	-1	-1	4	-1280	-1024	-1	-1	-1	-1	4		0	0						Frog_fixed.avi	0
28901	1735	-1280	-1024	-1	-1	-1	-1	4	-1280	-1024	-1	-1	-1	-1	4		0	0						Frog_fixed.avi	0
28918	1736	-1280	-1024	-1	-1	-1	-1	4	-1280	-1024	-1	-1	-1	-1	4		0	0						Frog_fixed.avi	0
28935	1737	-1280	-1024	-1	-1	-1	-1	4	-1280	-1024	-1	-1	-1	-1	4		0	0						Frog_fixed.avi	0
28951	1738	-1280	-1024	-1	-1	-1	-1	4	-1280	-1024	-1	-1	-1	-1	4		0	0						Frog_fixed.avi	0
28968	1739	-1280	-1024	-1	-1	-1	-1	4	-1280	-1024	-1	-1	-1	-1	4		0	0						Frog_fixed.avi	0
28985	1740	-1280	-1024	-1	-1	-1	-1	4	-1280	-1024	-1	-1	-1	-1	4		0	0						Frog_fixed.avi	0
29001	1741	-1280	-1024	-1	-1	-1	-1	4	-1280	-1024	-1	-1	-1	-1	4		0	0						Frog_fixed.avi	0
29018	1742	-1280	-1024	-1	-1	-1	-1	4	-1280	-1024	-1	-1	-1	-1	4		0	0						Frog_fixed.avi	0
29035	1743	-1280	-1024	-1	-1	-1	-1	4	-1280	-1024	-1	-1	-1	-1	4		0	0						Frog_fixed.avi	0
29051	1744	-1280	-1024	-1	-1	-1	-1	4	-1280	-1024	-1	-1	-1	-1	4		0	0						Frog_fixed.avi	0
29068	1745	-1280	-1024	-1	-1	-1	-1	4	-1280	-1024	-1	-1	-1	-1	4		0	0						Frog_fixed.avi	0
29085	1746	-1280	-1024	-1	-1	-1	-1	4	-1280	-1024	-1	-1	-1	-1	4		0	0						Frog_fixed.avi	0
29102	1747	-1280	-1024	-1	-1	-1	-1	4	-1280	-1024	-1	-1	-1	-1	4		0	0						Frog_fixed.avi	0
29118	1748	-1280	-1024	-1	-1	-1	-1	4	-1280	-1024	-1	-1	-1	-1	4		0	0						Frog_fixed.avi	0
29135	1749	-1280	-1024	-1	-1	-1	-1	4	-1280	-1024	-1	-1	-1	-1	4		0	0						Frog_fixed.avi	0
29152	1750	-1280	-1024	-1	-1	-1	-1	4	-1280	-1024	-1	-1	-1	-1	4		0	0						Frog_fixed.avi	0
29169	1751	-1280	-1024	-1	-1	-1	-1	4	-1280	-1024	-1	-1	-1	-1	4		0	0						Frog_fixed.avi	0
29185	1752	-1280	-1024	-1	-1	-1	-1	4	-1280	-1024	-1	-1	-1	-1	4		0	0						Frog_fixed.avi	0
29202	1753	-1280	-1024	-1	-1	-1	-1	4	-1280	-1024	-1	-1	-1	-1	4		0	0						Frog_fixed.avi	0
29219	1754	-1280	-1024	-1	-1	-1	-1	4	-1280	-1024	-1	-1	-1	-1	4		0	0						Frog_fixed.avi	0
29235	1755	-1280	-1024	-1	-1	-1	-1	4	-1280	-1024	-1	-1	-1	-1	4		0	0						Frog_fixed.avi	0
29252	1756	-1280	-1024	-1	-1	-1	-1	4	-1280	-1024	-1	-1	-1	-1	4		0	0						Frog_fixed.avi	0
29268	1757	-1280	-1024	-1	-1	-1	-1	4	-1280	-1024	-1	-1	-1	-1	4		0	0						Frog_fixed.avi	0
29285	1758	-1280	-1024	-1	-1	-1	-1	4	-1280	-1024	-1	-1	-1	-1	4		0	0						Frog_fixed.avi	0
29301	1759	-1280	-1024	-1	-1	-1	-1	4	-1280	-1024	-1	-1	-1	-1	4		0	0						Frog_fixed.avi	0
29318	1760	-1280	-1024	-1	-1	-1	-1	4	-1280	-1024	-1	-1	-1	-1	4		0	0						Frog_fixed.avi	0
29335	1761	-1280	-1024	-1	-1	-1	-1	4	-1280	-1024	-1	-1	-1	-1	4		0	0						Frog_fixed.avi	0
29351	1762	-1280	-1024	-1	-1	-1	-1	4	-1280	-1024	-1	-1	-1	-1	4		0	0						Frog_fixed.avi	0
29368	1763	-1280	-1024	-1	-1	-1	-1	4	-1280	-1024	-1	-1	-1	-1	4		0	0						Frog_fixed.avi	0
29385	1764	-1280	-1024	-1	-1	-1	-1	4	-1280	-1024	-1	-1	-1	-1	4		0	0						Frog_fixed.avi	0
29401	1765	-1280	-1024	-1	-1	-1	-1	4	-1280	-1024	-1	-1	-1	-1	4		0	0						Frog_fixed.avi	0
29418	1766	-1280	-1024	-1	-1	-1	-1	4	-1280	-1024	-1	-1	-1	-1	4		0	0						Frog_fixed.avi	0
29434	1767	-1280	-1024	-1	-1	-1	-1	4	-1280	-1024	-1	-1	-1	-1	4		0	0						Frog_fixed.avi	0
29451	1768	-1280	-1024	-1	-1	-1	-1	4	-1280	-1024	-1	-1	-1	-1	4		0	0						Frog_fixed.avi	0
29468	1769	-1280	-1024	-1	-1	-1	-1	4	-1280	-1024	-1	-1	-1	-1	4		0	0						Frog_fixed.avi	0
29484	1770	-1280	-1024	-1	-1	-1	-1	4	-1280	-1024	-1	-1	-1	-1	4		0	0						Frog_fixed.avi	0
29501	1771	-1280	-1024	-1	-1	-1	-1	4	-1280	-1024	-1	-1	-1	-1	4		0	0						Frog_fixed.avi	0
29518	1772	-1280	-1024	-1	-1	-1	-1	4	-1280	-1024	-1	-1	-1	-1	4		0	0						Frog_fixed.avi	0
29534	1773	-1280	-1024	-1	-1	-1	-1	4	-1280	-1024	-1	-1	-1	-1	4		0	0						Frog_fixed.avi	0
29551	1774	-1280	-1024	-1	-1	-1	-1	4	-1280	-1024	-1	-1	-1	-1	4		0	0						Frog_fixed.avi	0
29568	1775	-1280	-1024	-1	-1	-1	-1	4	-1280	-1024	-1	-1	-1	-1	4		0	0						Frog_fixed.avi	0
29584	1776	-1280	-1024	-1	-1	-1	-1	4	-1280	-1024	-1	-1	-1	-1	4		0	0						Frog_fixed.avi	0
29601	1777	-1280	-1024	-1	-1	-1	-1	4	-1280	-1024	-1	-1	-1	-1	4		0	0						Frog_fixed.avi	0
29618	1778	-1280	-1024	-1	-1	-1	-1	4	-1280	-1024	-1	-1	-1	-1	4		0	0						Frog_fixed.avi	0
29635	1779	-1280	-1024	-1	-1	-1	-1	4	-1280	-1024	-1	-1	-1	-1	4		0	0						Frog_fixed.avi	0
29651	1780	-1280	-1024	-1	-1	-1	-1	4	-1280	-1024	-1	-1	-1	-1	4		0	0						Frog_fixed.avi	0
29668	1781	-1280	-1024	-1	-1	-1	-1	4	-1280	-1024	-1	-1	-1	-1	4		0	0						Frog_fixed.avi	0
29685	1782	-1280	-1024	-1	-1	-1	-1	4	-1280	-1024	-1	-1	-1	-1	4		0	0						Frog_fixed.avi	0
29702	1783	-1280	-1024	-1	-1	-1	-1	4	-1280	-1024	-1	-1	-1	-1	4		0	0						Frog_fixed.avi	0
29718	1784	-1280	-1024	-1	-1	-1	-1	4	-1280	-1024	-1	-1	-1	-1	4		0	0						Frog_fixed.avi	0
29735	1785	-1280	-1024	-1	-1	-1	-1	4	-1280	-1024	-1	-1	-1	-1	4		0	0						Frog_fixed.avi	0
29752	1786	-1280	-1024	-1	-1	-1	-1	4	-1280	-1024	-1	-1	-1	-1	4		0	0						Frog_fixed.avi	0
29768	1787	-1280	-1024	-1	-1	-1	-1	4	-1280	-1024	-1	-1	-1	-1	4		0	0						Frog_fixed.avi	0
29785	1788	-1280	-1024	-1	-1	-1	-1	4	-1280	-1024	-1	-1	-1	-1	4		0	0						Frog_fixed.avi	0
29801	1789	-1280	-1024	-1	-1	-1	-1	4	-1280	-1024	-1	-1	-1	-1	4		0	0						Frog_fixed.avi	0
29818	1790	-1280	-1024	-1	-1	-1	-1	4	-1280	-1024	-1	-1	-1	-1	4		0	0						Frog_fixed.avi	0
29835	1791	-1280	-1024	-1	-1	-1	-1	4	-1280	-1024	-1	-1	-1	-1	4		0	0						Frog_fixed.avi	0
29851	1792	-1280	-1024	-1	-1	-1	-1	4	-1280	-1024	-1	-1	-1	-1	4		0	0						Frog_fixed.avi	0
29868	1793	-1280	-1024	-1	-1	-1	-1	4	-1280	-1024	-1	-1	-1	-1	4		0	0						Frog_fixed.avi	0
29884	1794	-1280	-1024	-1	-1	-1	-1	4	-1280	-1024	-1	-1	-1	-1	4		0	0						Frog_fixed.avi	0
29901	1795	-1280	-1024	-1	-1	-1	-1	4	-1280	-1024	-1	-1	-1	-1	4		0	0						Frog_fixed.avi	0
29918	1796	-1280	-1024	-1	-1	-1	-1	4	-1280	-1024	-1	-1	-1	-1	4		0	0						Frog_fixed.avi	0
29934	1797	-1280	-1024	-1	-1	-1	-1	4	-1280	-1024	-1	-1	-1	-1	4		0	0						Frog_fixed.avi	0
29951	1798	-1280	-1024	-1	-1	-1	-1	4	-1280	-1024	-1	-1	-1	-1	4		0	0						Frog_fixed.avi	0
29967	1799	-1280	-1024	-1	-1	-1	-1	4	-1280	-1024	-1	-1	-1	-1	4		0	0						Frog_fixed.avi	0
29984	1800	-1280	-1024	-1	-1	-1	-1	4	-1280	-1024	-1	-1	-1	-1	4		0	0						Frog_fixed.avi	0
30001	1801	-1280	-1024	-1	-1	-1	-1	4	-1280	-1024	-1	-1	-1	-1	4		0	0						Frog_fixed.avi	0
30017	1802	-1280	-1024	-1	-1	-1	-1	4	-1280	-1024	-1	-1	-1	-1	4		0	0						Frog_fixed.avi	0
30034	1803	-1280	-1024	-1	-1	-1	-1	4	-1280	-1024	-1	-1	-1	-1	4		0	0						Frog_fixed.avi	0
30051	1804	-1280	-1024	-1	-1	-1	-1	4	-1280	-1024	-1	-1	-1	-1	4		0	0						Frog_fixed.avi	0
30067	1805	-1280	-1024	-1	-1	-1	-1	4	-1280	-1024	-1	-1	-1	-1	4		0	0						Frog_fixed.avi	0
30084	1806	-1280	-1024	-1	-1	-1	-1	4	-1280	-1024	-1	-1	-1	-1	4		0	0						Frog_fixed.avi	0
30101	1807	-1280	-1024	-1	-1	-1	-1	4	-1280	-1024	-1	-1	-1	-1	4		0	0						Frog_fixed.avi	0
30117	1808	-1280	-1024	-1	-1	-1	-1	4	-1280	-1024	-1	-1	-1	-1	4		0	0						Frog_fixed.avi	0
30134	1809	-1280	-1024	-1	-1	-1	-1	4	-1280	-1024	-1	-1	-1	-1	4		0	0						Frog_fixed.avi	0
30151	1810	-1280	-1024	-1	-1	-1	-1	4	-1280	-1024	-1	-1	-1	-1	4		0	0						Frog_fixed.avi	0
30167	1811	-1280	-1024	-1	-1	-1	-1	4	-1280	-1024	-1	-1	-1	-1	4		0	0						Frog_fixed.avi	0
30184	1812	-1280	-1024	-1	-1	-1	-1	4	-1280	-1024	-1	-1	-1	-1	4		0	0						Frog_fixed.avi	0
30201	1813	-1280	-1024	-1	-1	-1	-1	4	-1280	-1024	-1	-1	-1	-1	4		0	0						Frog_fixed.avi	0
30218	1814	-1280	-1024	-1	-1	-1	-1	4	-1280	-1024	-1	-1	-1	-1	4		0	0						Frog_fixed.avi	0
30234	1815	-1280	-1024	-1	-1	-1	-1	4	-1280	-1024	-1	-1	-1	-1	4		0	0						Frog_fixed.avi	0
30251	1816	-1280	-1024	-1	-1	-1	-1	4	-1280	-1024	-1	-1	-1	-1	4		0	0						Frog_fixed.avi	0
30268	1817	-1280	-1024	-1	-1	-1	-1	4	-1280	-1024	-1	-1	-1	-1	4		0	0						Frog_fixed.avi	0
30285	1818	-1280	-1024	-1	-1	-1	-1	4	-1280	-1024	-1	-1	-1	-1	4		0	0						Frog_fixed.avi	0
30301	1819	-1280	-1024	-1	-1	-1	-1	4	-1280	-1024	-1	-1	-1	-1	4		0	0						Frog_fixed.avi	0
30318	1820	-1280	-1024	-1	-1	-1	-1	4	-1280	-1024	-1	-1	-1	-1	4		0	0						Frog_fixed.avi	0
30334	1821	-1280	-1024	-1	-1	-1	-1	4	-1280	-1024	-1	-1	-1	-1	4		0	0						Frog_fixed.avi	0
30351	1822	-1280	-1024	-1	-1	-1	-1	4	-1280	-1024	-1	-1	-1	-1	4		0	0						Frog_fixed.avi	0
30367	1823	-1280	-1024	-1	-1	-1	-1	4	-1280	-1024	-1	-1	-1	-1	4		0	0						Frog_fixed.avi	0
30384	1824	-1280	-1024	-1	-1	-1	-1	4	-1280	-1024	-1	-1	-1	-1	4		0	0						Frog_fixed.avi	0
30400	1825	-1280	-1024	-1	-1	-1	-1	4	-1280	-1024	-1	-1	-1	-1	4		0	0						Frog_fixed.avi	0
30417	1826	-1280	-1024	-1	-1	-1	-1	4	-1280	-1024	-1	-1	-1	-1	4		0	0						Frog_fixed.avi	0
30434	1827	-1280	-1024	-1	-1	-1	-1	4	-1280	-1024	-1	-1	-1	-1	4		0	0						Frog_fixed.avi	0
30450	1828	-1280	-1024	-1	-1	-1	-1	4	-1280	-1024	-1	-1	-1	-1	4		0	0						Frog_fixed.avi	0
30467	1829	-1280	-1024	-1	-1	-1	-1	4	-1280	-1024	-1	-1	-1	-1	4		0	0						Frog_fixed.avi	0
30484	1830	-1280	-1024	-1	-1	-1	-1	4	-1280	-1024	-1	-1	-1	-1	4		0	0						Frog_fixed.avi	0
30501	1831	-1280	-1024	-1	-1	-1	-1	4	-1280	-1024	-1	-1	-1	-1	4		0	0						Frog_fixed.avi	0
30518	1832	-1280	-1024	-1	-1	-1	-1	4	-1280	-1024	-1	-1	-1	-1	4		0	0						Frog_fixed.avi	0
30534	1833	-1280	-1024	-1	-1	-1	-1	4	-1280	-1024	-1	-1	-1	-1	4		0	0						Frog_fixed.avi	0
30551	1834	-1280	-1024	-1	-1	-1	-1	4	-1280	-1024	-1	-1	-1	-1	4		0	0						Frog_fixed.avi	0
30568	1835	-1280	-1024	-1	-1	-1	-1	4	-1280	-1024	-1	-1	-1	-1	4		0	0						Frog_fixed.avi	0
30585	1836	-1280	-1024	-1	-1	-1	-1	4	-1280	-1024	-1	-1	-1	-1	4		0	0						Frog_fixed.avi	0
30601	1837	-1280	-1024	-1	-1	-1	-1	4	-1280	-1024	-1	-1	-1	-1	4		0	0						Frog_fixed.avi	0
30618	1838	-1280	-1024	-1	-1	-1	-1	4	-1280	-1024	-1	-1	-1	-1	4		0	0						Frog_fixed.avi	0
30634	1839	-1280	-1024	-1	-1	-1	-1	4	-1280	-1024	-1	-1	-1	-1	4		0	0						Frog_fixed.avi	0
30650	1840	-1280	-1024	-1	-1	-1	-1	4	-1280	-1024	-1	-1	-1	-1	4		0	0						Frog_fixed.avi	0
30667	1841	-1280	-1024	-1	-1	-1	-1	4	-1280	-1024	-1	-1	-1	-1	4		0	0						Frog_fixed.avi	0
30684	1842	-1280	-1024	-1	-1	-1	-1	4	-1280	-1024	-1	-1	-1	-1	4		0	0						Frog_fixed.avi	0
30700	1843	-1280	-1024	-1	-1	-1	-1	4	-1280	-1024	-1	-1	-1	-1	4		0	0						Frog_fixed.avi	0
30717	1844	-1280	-1024	-1	-1	-1	-1	4	-1280	-1024	-1	-1	-1	-1	4		0	0						Frog_fixed.avi	0
30734	1845	-1280	-1024	-1	-1	-1	-1	4	-1280	-1024	-1	-1	-1	-1	4		0	0						Frog_fixed.avi	0
30750	1846	-1280	-1024	-1	-1	-1	-1	4	-1280	-1024	-1	-1	-1	-1	4		0	0						Frog_fixed.avi	0
30767	1847	-1280	-1024	-1	-1	-1	-1	4	-1280	-1024	-1	-1	-1	-1	4		0	0						Frog_fixed.avi	0
30784	1848	-1280	-1024	-1	-1	-1	-1	4	-1280	-1024	-1	-1	-1	-1	4		0	0						Frog_fixed.avi	0
30800	1849	-1280	-1024	-1	-1	-1	-1	4	-1280	-1024	-1	-1	-1	-1	4		0	0						Frog_fixed.avi	0
30817	1850	-1280	-1024	-1	-1	-1	-1	4	-1280	-1024	-1	-1	-1	-1	4		0	0						Frog_fixed.avi	0
30834	1851	-1280	-1024	-1	-1	-1	-1	4	-1280	-1024	-1	-1	-1	-1	4		0	0						Frog_fixed.avi	0
30851	1852	-1280	-1024	-1	-1	-1	-1	4	-1280	-1024	-1	-1	-1	-1	4		0	0						Frog_fixed.avi	0
30868	1853	-1280	-1024	-1	-1	-1	-1	4	-1280	-1024	-1	-1	-1	-1	4		0	0						Frog_fixed.avi	0
30884	1854	-1280	-1024	-1	-1	-1	-1	4	-1280	-1024	-1	-1	-1	-1	4		0	0						Frog_fixed.avi	0
30901	1855	-1280	-1024	-1	-1	-1	-1	4	-1280	-1024	-1	-1	-1	-1	4		0	0						Frog_fixed.avi	0
30917	1856	-1280	-1024	-1	-1	-1	-1	4	-1280	-1024	-1	-1	-1	-1	4		0	0						Frog_fixed.avi	0
30934	1857	-1280	-1024	-1	-1	-1	-1	4	-1280	-1024	-1	-1	-1	-1	4		0	0						Frog_fixed.avi	0
30951	1858	-1280	-1024	-1	-1	-1	-1	4	-1280	-1024	-1	-1	-1	-1	4		0	0						Frog_fixed.avi	0
30967	1859	-1280	-1024	-1	-1	-1	-1	4	-1280	-1024	-1	-1	-1	-1	4		0	0						Frog_fixed.avi	0
30984	1860	-1280	-1024	-1	-1	-1	-1	4	-1280	-1024	-1	-1	-1	-1	4		0	0						Frog_fixed.avi	0
31000	1861	-1280	-1024	-1	-1	-1	-1	4	-1280	-1024	-1	-1	-1	-1	4		0	0						Frog_fixed.avi	0
31017	1862	-1280	-1024	-1	-1	-1	-1	4	-1280	-1024	-1	-1	-1	-1	4		0	0						Frog_fixed.avi	0
31033	1863	-1280	-1024	-1	-1	-1	-1	4	-1280	-1024	-1	-1	-1	-1	4		0	0						Frog_fixed.avi	0
31050	1864	-1280	-1024	-1	-1	-1	-1	4	-1280	-1024	-1	-1	-1	-1	4		0	0						Frog_fixed.avi	0
31067	1865	-1280	-1024	-1	-1	-1	-1	4	-1280	-1024	-1	-1	-1	-1	4		0	0						Frog_fixed.avi	0
31084	1866	-1280	-1024	-1	-1	-1	-1	4	-1280	-1024	-1	-1	-1	-1	4		0	0						Frog_fixed.avi	0
31100	1867	-1280	-1024	-1	-1	-1	-1	4	-1280	-1024	-1	-1	-1	-1	4		0	0						Frog_fixed.avi	0
31117	1868	-1280	-1024	-1	-1	-1	-1	4	-1280	-1024	-1	-1	-1	-1	4		0	0						Frog_fixed.avi	0
31134	1869	-1280	-1024	-1	-1	-1	-1	4	-1280	-1024	-1	-1	-1	-1	4		0	0						Frog_fixed.avi	0
31151	1870	-1280	-1024	-1	-1	-1	-1	4	-1280	-1024	-1	-1	-1	-1	4		0	0						Frog_fixed.avi	0
31168	1871	-1280	-1024	-1	-1	-1	-1	4	-1280	-1024	-1	-1	-1	-1	4		0	0						Frog_fixed.avi	0
31184	1872	-1280	-1024	-1	-1	-1	-1	4	-1280	-1024	-1	-1	-1	-1	4		0	0						Frog_fixed.avi	0
31201	1873	-1280	-1024	-1	-1	-1	-1	4	-1280	-1024	-1	-1	-1	-1	4		0	0						Frog_fixed.avi	0
31217	1874	-1280	-1024	-1	-1	-1	-1	4	-1280	-1024	-1	-1	-1	-1	4		0	0						Frog_fixed.avi	0
31234	1875	-1280	-1024	-1	-1	-1	-1	4	-1280	-1024	-1	-1	-1	-1	4		0	0						Frog_fixed.avi	0
31250	1876	-1280	-1024	-1	-1	-1	-1	4	-1280	-1024	-1	-1	-1	-1	4		0	0						Frog_fixed.avi	0
31267	1877	-1280	-1024	-1	-1	-1	-1	4	-1280	-1024	-1	-1	-1	-1	4		0	0						Frog_fixed.avi	0
31283	1878	-1280	-1024	-1	-1	-1	-1	4	-1280	-1024	-1	-1	-1	-1	4		0	0						Frog_fixed.avi	0
31300	1879	-1280	-1024	-1	-1	-1	-1	4	-1280	-1024	-1	-1	-1	-1	4		0	0						Frog_fixed.avi	0
31316	1880	-1280	-1024	-1	-1	-1	-1	4	-1280	-1024	-1	-1	-1	-1	4		0	0						Frog_fixed.avi	0
31333	1881	-1280	-1024	-1	-1	-1	-1	4	-1280	-1024	-1	-1	-1	-1	4		0	0						Frog_fixed.avi	0
31350	1882	-1280	-1024	-1	-1	-1	-1	4	-1280	-1024	-1	-1	-1	-1	4		0	0						Frog_fixed.avi	0
31367	1883	-1280	-1024	-1	-1	-1	-1	4	-1280	-1024	-1	-1	-1	-1	4		0	0						Frog_fixed.avi	0
31383	1884	-1280	-1024	-1	-1	-1	-1	4	-1280	-1024	-1	-1	-1	-1	4		0	0						Frog_fixed.avi	0
31400	1885	-1280	-1024	-1	-1	-1	-1	4	-1280	-1024	-1	-1	-1	-1	4		0	0						Frog_fixed.avi	0
31417	1886	-1280	-1024	-1	-1	-1	-1	4	-1280	-1024	-1	-1	-1	-1	4		0	0						Frog_fixed.avi	0
31434	1887	-1280	-1024	-1	-1	-1	-1	4	-1280	-1024	-1	-1	-1	-1	4		0	0						Frog_fixed.avi	0
31450	1888	-1280	-1024	-1	-1	-1	-1	4	-1280	-1024	-1	-1	-1	-1	4		0	0						Frog_fixed.avi	0
31467	1889	-1280	-1024	-1	-1	-1	-1	4	-1280	-1024	-1	-1	-1	-1	4		0	0						Frog_fixed.avi	0
31484	1890	-1280	-1024	-1	-1	-1	-1	4	-1280	-1024	-1	-1	-1	-1	4		0	0						Frog_fixed.avi	0
31501	1891	-1280	-1024	-1	-1	-1	-1	4	-1280	-1024	-1	-1	-1	-1	4		0	0						Frog_fixed.avi	0
31517	1892	-1280	-1024	-1	-1	-1	-1	4	-1280	-1024	-1	-1	-1	-1	4		0	0						Frog_fixed.avi	0
31534	1893	-1280	-1024	-1	-1	-1	-1	4	-1280	-1024	-1	-1	-1	-1	4		0	0						Frog_fixed.avi	0
31550	1894	-1280	-1024	-1	-1	-1	-1	4	-1280	-1024	-1	-1	-1	-1	4		0	0						Frog_fixed.avi	0
31567	1895	-1280	-1024	-1	-1	-1	-1	4	-1280	-1024	-1	-1	-1	-1	4		0	0						Frog_fixed.avi	0
31583	1896	-1280	-1024	-1	-1	-1	-1	4	-1280	-1024	-1	-1	-1	-1	4		0	0						Frog_fixed.avi	0
31600	1897	-1280	-1024	-1	-1	-1	-1	4	-1280	-1024	-1	-1	-1	-1	4		0	0						Frog_fixed.avi	0
31616	1898	-1280	-1024	-1	-1	-1	-1	4	-1280	-1024	-1	-1	-1	-1	4		0	0						Frog_fixed.avi	0
31633	1899	-1280	-1024	-1	-1	-1	-1	4	-1280	-1024	-1	-1	-1	-1	4		0	0						Frog_fixed.avi	0
31650	1900	-1280	-1024	-1	-1	-1	-1	4	-1280	-1024	-1	-1	-1	-1	4		0	0						Frog_fixed.avi	0
31666	1901	-1280	-1024	-1	-1	-1	-1	4	-1280	-1024	-1	-1	-1	-1	4		0	0						Frog_fixed.avi	0
31683	1902	-1280	-1024	-1	-1	-1	-1	4	-1280	-1024	-1	-1	-1	-1	4		0	0						Frog_fixed.avi	0
31699	1903	-1280	-1024	-1	-1	-1	-1	4	-1280	-1024	-1	-1	-1	-1	4		0	0						Frog_fixed.avi	0
31716	1904	-1280	-1024	-1	-1	-1	-1	4	-1280	-1024	-1	-1	-1	-1	4		0	0						Frog_fixed.avi	0
31733	1905	-1280	-1024	-1	-1	-1	-1	4	-1280	-1024	-1	-1	-1	-1	4		0	0						Frog_fixed.avi	0
31750	1906	-1280	-1024	-1	-1	-1	-1	4	-1280	-1024	-1	-1	-1	-1	4		0	0						Frog_fixed.avi	0
31767	1907	-1280	-1024	-1	-1	-1	-1	4	-1280	-1024	-1	-1	-1	-1	4		0	0						Frog_fixed.avi	0
31783	1908	-1280	-1024	-1	-1	-1	-1	4	-1280	-1024	-1	-1	-1	-1	4		0	0						Frog_fixed.avi	0
31800	1909	-1280	-1024	-1	-1	-1	-1	4	-1280	-1024	-1	-1	-1	-1	4		0	0						Frog_fixed.avi	0
31817	1910	-1280	-1024	-1	-1	-1	-1	4	-1280	-1024	-1	-1	-1	-1	4		0	0						Frog_fixed.avi	0
31834	1911	-1280	-1024	-1	-1	-1	-1	4	-1280	-1024	-1	-1	-1	-1	4		0	0						Frog_fixed.avi	0
31850	1912	-1280	-1024	-1	-1	-1	-1	4	-1280	-1024	-1	-1	-1	-1	4		0	0						Frog_fixed.avi	0
31867	1913	-1280	-1024	-1	-1	-1	-1	4	-1280	-1024	-1	-1	-1	-1	4		0	0						Frog_fixed.avi	0
31883	1914	-1280	-1024	-1	-1	-1	-1	4	-1280	-1024	-1	-1	-1	-1	4		0	0						Frog_fixed.avi	0
31900	1915	-1280	-1024	-1	-1	-1	-1	4	-1280	-1024	-1	-1	-1	-1	4		0	0						Frog_fixed.avi	0
31917	1916	-1280	-1024	-1	-1	-1	-1	4	-1280	-1024	-1	-1	-1	-1	4		0	0						Frog_fixed.avi	0
31933	1917	-1280	-1024	-1	-1	-1	-1	4	-1280	-1024	-1	-1	-1	-1	4		0	0						Frog_fixed.avi	0
31950	1918	-1280	-1024	-1	-1	-1	-1	4	-1280	-1024	-1	-1	-1	-1	4		0	0						Frog_fixed.avi	0
31966	1919	-1280	-1024	-1	-1	-1	-1	4	-1280	-1024	-1	-1	-1	-1	4		0	0						Frog_fixed.avi	0
31983	1920	-1280	-1024	-1	-1	-1	-1	4	-1280	-1024	-1	-1	-1	-1	4		0	0						Frog_fixed.avi	0
31999	1921	-1280	-1024	-1	-1	-1	-1	4	-1280	-1024	-1	-1	-1	-1	4		0	0						Frog_fixed.avi	0
32016	1922	-1280	-1024	-1	-1	-1	-1	4	-1280	-1024	-1	-1	-1	-1	4		0	0						Frog_fixed.avi	0
32033	1923	-1280	-1024	-1	-1	-1	-1	4	-1280	-1024	-1	-1	-1	-1	4		0	0						Frog_fixed.avi	0
32049	1924	-1280	-1024	-1	-1	-1	-1	4	-1280	-1024	-1	-1	-1	-1	4		0	0						Frog_fixed.avi	0
32066	1925	-1280	-1024	-1	-1	-1	-1	4	-1280	-1024	-1	-1	-1	-1	4		0	0						Frog_fixed.avi	0
32083	1926	-1280	-1024	-1	-1	-1	-1	4	-1280	-1024	-1	-1	-1	-1	4		0	0						Frog_fixed.avi	0
32100	1927	-1280	-1024	-1	-1	-1	-1	4	-1280	-1024	-1	-1	-1	-1	4		0	0						Frog_fixed.avi	0
32117	1928	-1280	-1024	-1	-1	-1	-1	4	-1280	-1024	-1	-1	-1	-1	4		0	0						Frog_fixed.avi	0
32133	1929	-1280	-1024	-1	-1	-1	-1	4	-1280	-1024	-1	-1	-1	-1	4		0	0						Frog_fixed.avi	0
32150	1930	-1280	-1024	-1	-1	-1	-1	4	-1280	-1024	-1	-1	-1	-1	4		0	0						Frog_fixed.avi	0
32167	1931	-1280	-1024	-1	-1	-1	-1	4	-1280	-1024	-1	-1	-1	-1	4		0	0						Frog_fixed.avi	0
32184	1932	-1280	-1024	-1	-1	-1	-1	4	-1280	-1024	-1	-1	-1	-1	4		0	0						Frog_fixed.avi	0
32200	1933	-1280	-1024	-1	-1	-1	-1	4	-1280	-1024	-1	-1	-1	-1	4		0	0						Frog_fixed.avi	0
32217	1934	-1280	-1024	-1	-1	-1	-1	4	-1280	-1024	-1	-1	-1	-1	4		0	0						Frog_fixed.avi	0
32233	1935	-1280	-1024	-1	-1	-1	-1	4	-1280	-1024	-1	-1	-1	-1	4		0	0						Frog_fixed.avi	0
32249	1936	-1280	-1024	-1	-1	-1	-1	4	-1280	-1024	-1	-1	-1	-1	4		0	0						Frog_fixed.avi	0
32266	1937	-1280	-1024	-1	-1	-1	-1	4	-1280	-1024	-1	-1	-1	-1	4		0	0						Frog_fixed.avi	0
32283	1938	-1280	-1024	-1	-1	-1	-1	4	-1280	-1024	-1	-1	-1	-1	4		0	0						Frog_fixed.avi	0
32299	1939	-1280	-1024	-1	-1	-1	-1	4	-1280	-1024	-1	-1	-1	-1	4		0	0						Frog_fixed.avi	0
32316	1940	-1280	-1024	-1	-1	-1	-1	4	-1280	-1024	-1	-1	-1	-1	4		0	0						Frog_fixed.avi	0
32333	1941	-1280	-1024	-1	-1	-1	-1	4	-1280	-1024	-1	-1	-1	-1	4		0	0						Frog_fixed.avi	0
32349	1942	-1280	-1024	-1	-1	-1	-1	4	-1280	-1024	-1	-1	-1	-1	4		0	0						Frog_fixed.avi	0
32366	1943	-1280	-1024	-1	-1	-1	-1	4	-1280	-1024	-1	-1	-1	-1	4		0	0						Frog_fixed.avi	0
32382	1944	-1280	-1024	-1	-1	-1	-1	4	-1280	-1024	-1	-1	-1	-1	4		0	0						Frog_fixed.avi	0
32399	1945	-1280	-1024	-1	-1	-1	-1	4	-1280	-1024	-1	-1	-1	-1	4		0	0						Frog_fixed.avi	0
32416	1946	-1280	-1024	-1	-1	-1	-1	4	-1280	-1024	-1	-1	-1	-1	4		0	0						Frog_fixed.avi	0
32433	1947	-1280	-1024	-1	-1	-1	-1	4	-1280	-1024	-1	-1	-1	-1	4		0	0						Frog_fixed.avi	0
32449	1948	-1280	-1024	-1	-1	-1	-1	4	-1280	-1024	-1	-1	-1	-1	4		0	0						Frog_fixed.avi	0
32466	1949	-1280	-1024	-1	-1	-1	-1	4	-1280	-1024	-1	-1	-1	-1	4		0	0						Frog_fixed.avi	0
32483	1950	-1280	-1024	-1	-1	-1	-1	4	-1280	-1024	-1	-1	-1	-1	4		0	0						Frog_fixed.avi	0
32500	1951	-1280	-1024	-1	-1	-1	-1	4	-1280	-1024	-1	-1	-1	-1	4		0	0						Frog_fixed.avi	0
32517	1952	-1280	-1024	-1	-1	-1	-1	4	-1280	-1024	-1	-1	-1	-1	4		0	0						Frog_fixed.avi	0
32533	1953	-1280	-1024	-1	-1	-1	-1	4	-1280	-1024	-1	-1	-1	-1	4		0	0						Frog_fixed.avi	0
32550	1954	-1280	-1024	-1	-1	-1	-1	4	-1280	-1024	-1	-1	-1	-1	4		0	0						Frog_fixed.avi	0
32566	1955	-1280	-1024	-1	-1	-1	-1	4	-1280	-1024	-1	-1	-1	-1	4		0	0						Frog_fixed.avi	0
32583	1956	-1280	-1024	-1	-1	-1	-1	4	-1280	-1024	-1	-1	-1	-1	4		0	0						Frog_fixed.avi	0
32599	1957	-1280	-1024	-1	-1	-1	-1	4	-1280	-1024	-1	-1	-1	-1	4		0	0						Frog_fixed.avi	0
32616	1958	-1280	-1024	-1	-1	-1	-1	4	-1280	-1024	-1	-1	-1	-1	4		0	0						Frog_fixed.avi	0
32632	1959	-1280	-1024	-1	-1	-1	-1	4	-1280	-1024	-1	-1	-1	-1	4		0	0						Frog_fixed.avi	0
32649	1960	-1280	-1024	-1	-1	-1	-1	4	-1280	-1024	-1	-1	-1	-1	4		0	0						Frog_fixed.avi	0
32666	1961	-1280	-1024	-1	-1	-1	-1	4	-1280	-1024	-1	-1	-1	-1	4		0	0						Frog_fixed.avi	0
32682	1962	-1280	-1024	-1	-1	-1	-1	4	-1280	-1024	-1	-1	-1	-1	4		0	0						Frog_fixed.avi	0
32699	1963	-1280	-1024	-1	-1	-1	-1	4	-1280	-1024	-1	-1	-1	-1	4		0	0						Frog_fixed.avi	0
32716	1964	-1280	-1024	-1	-1	-1	-1	4	-1280	-1024	-1	-1	-1	-1	4		0	0						Frog_fixed.avi	0
32732	1965	-1280	-1024	-1	-1	-1	-1	4	-1280	-1024	-1	-1	-1	-1	4		0	0						Frog_fixed.avi	0
32749	1966	-1280	-1024	-1	-1	-1	-1	4	-1280	-1024	-1	-1	-1	-1	4		0	0						Frog_fixed.avi	0
32766	1967	-1280	-1024	-1	-1	-1	-1	4	-1280	-1024	-1	-1	-1	-1	4		0	0						Frog_fixed.avi	0
32783	1968	-1280	-1024	-1	-1	-1	-1	4	-1280	-1024	-1	-1	-1	-1	4		0	0						Frog_fixed.avi	0
32800	1969	-1280	-1024	-1	-1	-1	-1	4	-1280	-1024	-1	-1	-1	-1	4		0	0						Frog_fixed.avi	0
32816	1970	-1280	-1024	-1	-1	-1	-1	4	-1280	-1024	-1	-1	-1	-1	4		0	0						Frog_fixed.avi	0
32833	1971	-1280	-1024	-1	-1	-1	-1	4	-1280	-1024	-1	-1	-1	-1	4		0	0						Frog_fixed.avi	0
32851	1972	-1280	-1024	-1	-1	-1	-1	4	-1280	-1024	-1	-1	-1	-1	4		0	0						Frog_fixed.avi	0
32867	1973	-1280	-1024	-1	-1	-1	-1	4	-1280	-1024	-1	-1	-1	-1	4		0	0						Frog_fixed.avi	0
32883	1974	-1280	-1024	-1	-1	-1	-1	4	-1280	-1024	-1	-1	-1	-1	4		0	0						Frog_fixed.avi	0
32900	1975	-1280	-1024	-1	-1	-1	-1	4	-1280	-1024	-1	-1	-1	-1	4		0	0						Frog_fixed.avi	0
32916	1976	-1280	-1024	-1	-1	-1	-1	4	-1280	-1024	-1	-1	-1	-1	4		0	0						Frog_fixed.avi	0
32933	1977	-1280	-1024	-1	-1	-1	-1	4	-1280	-1024	-1	-1	-1	-1	4		0	0						Frog_fixed.avi	0
32949	1978	-1280	-1024	-1	-1	-1	-1	4	-1280	-1024	-1	-1	-1	-1	4		0	0						Frog_fixed.avi	0
32966	1979	-1280	-1024	-1	-1	-1	-1	4	-1280	-1024	-1	-1	-1	-1	4		0	0						Frog_fixed.avi	0
32982	1980	-1280	-1024	-1	-1	-1	-1	4	-1280	-1024	-1	-1	-1	-1	4		0	0						Frog_fixed.avi	0
32999	1981	-1280	-1024	-1	-1	-1	-1	4	-1280	-1024	-1	-1	-1	-1	4		0	0						Frog_fixed.avi	0
33016	1982	-1280	-1024	-1	-1	-1	-1	4	-1280	-1024	-1	-1	-1	-1	4		0	0						Frog_fixed.avi	0
33032	1983	-1280	-1024	-1	-1	-1	-1	4	-1280	-1024	-1	-1	-1	-1	4		0	0						Frog_fixed.avi	0
33049	1984	-1280	-1024	-1	-1	-1	-1	4	-1280	-1024	-1	-1	-1	-1	4		0	0						Frog_fixed.avi	0
33066	1985	-1280	-1024	-1	-1	-1	-1	4	-1280	-1024	-1	-1	-1	-1	4		0	0						Frog_fixed.avi	0
33083	1986	-1280	-1024	-1	-1	-1	-1	4	-1280	-1024	-1	-1	-1	-1	4		0	0						Frog_fixed.avi	0
33100	1987	-1280	-1024	-1	-1	-1	-1	4	-1280	-1024	-1	-1	-1	-1	4		0	0						Frog_fixed.avi	0
33116	1988	-1280	-1024	-1	-1	-1	-1	4	-1280	-1024	-1	-1	-1	-1	4		0	0						Frog_fixed.avi	0
33133	1989	-1280	-1024	-1	-1	-1	-1	4	-1280	-1024	-1	-1	-1	-1	4		0	0						Frog_fixed.avi	0
33149	1990	-1280	-1024	-1	-1	-1	-1	4	-1280	-1024	-1	-1	-1	-1	4		0	0						Frog_fixed.avi	0
33166	1991	-1280	-1024	-1	-1	-1	-1	4	-1280	-1024	-1	-1	-1	-1	4		0	0						Frog_fixed.avi	0
33182	1992	-1280	-1024	-1	-1	-1	-1	4	-1280	-1024	-1	-1	-1	-1	4		0	0						Frog_fixed.avi	0
[truncated: 29,382 more rows]
