# Supplementary material for: Young children integrate current observations, priors and agent information to predict others’ actions
Source: PLoS One. 2019 May 22;14(5):e0200976. doi: 10.1371/journal.pone.0200976 (PMC6530825; doi:10.1371/journal.pone.0200976)
Supplement: S1 Dataset — (ZIP) [file pone.0200976.s003.zip › PONE-D-18-19791R1_Data/18-month-olds/Anonymized_10_18-Combined-Data.tsv]

Recording name:	K_10_18
Recording resolution:	1280 x 1024
Fixation filter: Tobii fixation filter
Velocity threshold: 35
Distance threshold: 35
Timestamp	Number	GazePointXLeft	GazePointYLeft	CamXLeft	CamYLeft	DistanceLeft	PupilLeft	ValidityLeft	GazePointXRight	GazePointYRight	CamXRight	CamYRight	DistanceRight	PupilRight	ValidityRight	FixationIndex	GazePointX	GazePointY	Event	EventKey	Data1	Data2	Descriptor	StimuliName	StimuliID
14	0	-1280	-1024	-1	-1	-1	-1	4	-1280	-1024	-1	-1	-1	-1	4		0	0						No media	0
30	1	-1280	-1024	-1	-1	-1	-1	4	-1280	-1024	-1	-1	-1	-1	4		0	0						No media	0
47	2	-1280	-1024	-1	-1	-1	-1	4	-1280	-1024	-1	-1	-1	-1	4		0	0						No media	0
64	3	-1280	-1024	-1	-1	-1	-1	4	-1280	-1024	-1	-1	-1	-1	4		0	0						No media	0
81	4	-1280	-1024	-1	-1	-1	-1	4	-1280	-1024	-1	-1	-1	-1	4		0	0						No media	0
98	5	-1280	-1024	-1	-1	-1	-1	4	-1280	-1024	-1	-1	-1	-1	4		0	0						No media	0
114	6	-1280	-1024	-1	-1	-1	-1	4	-1280	-1024	-1	-1	-1	-1	4		0	0						No media	0
131	7	-1280	-1024	-1	-1	-1	-1	4	-1280	-1024	-1	-1	-1	-1	4		0	0						No media	0
147	8	-1280	-1024	-1	-1	-1	-1	4	-1280	-1024	-1	-1	-1	-1	4		0	0						No media	0
164	9	-1280	-1024	-1	-1	-1	-1	4	-1280	-1024	-1	-1	-1	-1	4		0	0						No media	0
180	10	-1280	-1024	-1	-1	-1	-1	4	-1280	-1024	-1	-1	-1	-1	4		0	0						No media	0
197	11	-1280	-1024	-1	-1	-1	-1	4	-1280	-1024	-1	-1	-1	-1	4		0	0						No media	0
213	12	-1280	-1024	-1	-1	-1	-1	4	-1280	-1024	-1	-1	-1	-1	4		0	0						No media	0
230	13	-1280	-1024	-1	-1	-1	-1	4	-1280	-1024	-1	-1	-1	-1	4		0	0						No media	0
247	14	-1280	-1024	-1	-1	-1	-1	4	-1280	-1024	-1	-1	-1	-1	4		0	0						No media	0
263	15	-1280	-1024	-1	-1	-1	-1	4	-1280	-1024	-1	-1	-1	-1	4		0	0						No media	0
280	16	-1280	-1024	-1	-1	-1	-1	4	-1280	-1024	-1	-1	-1	-1	4		0	0						No media	0
297	17	-1280	-1024	-1	-1	-1	-1	4	-1280	-1024	-1	-1	-1	-1	4		0	0						No media	0
313	18	-1280	-1024	-1	-1	-1	-1	4	-1280	-1024	-1	-1	-1	-1	4		0	0						No media	0
330	19	-1280	-1024	-1	-1	-1	-1	4	-1280	-1024	-1	-1	-1	-1	4		0	0						No media	0
347	20	-1280	-1024	-1	-1	-1	-1	4	-1280	-1024	-1	-1	-1	-1	4		0	0						No media	0
363	21	-1280	-1024	-1	-1	-1	-1	4	-1280	-1024	-1	-1	-1	-1	4		0	0						No media	0
380	22	-1280	-1024	-1	-1	-1	-1	4	-1280	-1024	-1	-1	-1	-1	4		0	0						No media	0
397	23	-1280	-1024	-1	-1	-1	-1	4	-1280	-1024	-1	-1	-1	-1	4		0	0						No media	0
413	24	-1280	-1024	-1	-1	-1	-1	4	-1280	-1024	-1	-1	-1	-1	4		0	0						No media	0
430	25	-1280	-1024	-1	-1	-1	-1	4	-1280	-1024	-1	-1	-1	-1	4		0	0						No media	0
446	26	-1280	-1024	-1	-1	-1	-1	4	-1280	-1024	-1	-1	-1	-1	4		0	0						No media	0
463	27	-1280	-1024	-1	-1	-1	-1	4	-1280	-1024	-1	-1	-1	-1	4		0	0						No media	0
480	28	-1280	-1024	-1	-1	-1	-1	4	-1280	-1024	-1	-1	-1	-1	4		0	0						No media	0
496	29	-1280	-1024	-1	-1	-1	-1	4	-1280	-1024	-1	-1	-1	-1	4		0	0						No media	0
513	30	-1280	-1024	-1	-1	-1	-1	4	-1280	-1024	-1	-1	-1	-1	4		0	0						No media	0
530	31	-1280	-1024	-1	-1	-1	-1	4	-1280	-1024	-1	-1	-1	-1	4		0	0						No media	0
546	32	-1280	-1024	-1	-1	-1	-1	4	-1280	-1024	-1	-1	-1	-1	4		0	0						No media	0
563	33	-1280	-1024	-1	-1	-1	-1	4	-1280	-1024	-1	-1	-1	-1	4		0	0						No media	0
580	34	-1280	-1024	-1	-1	-1	-1	4	-1280	-1024	-1	-1	-1	-1	4		0	0						No media	0
596	35	-1280	-1024	-1	-1	-1	-1	4	-1280	-1024	-1	-1	-1	-1	4		0	0						No media	0
613	36	-1280	-1024	-1	-1	-1	-1	4	-1280	-1024	-1	-1	-1	-1	4		0	0						No media	0
630	37	-1280	-1024	-1	-1	-1	-1	4	-1280	-1024	-1	-1	-1	-1	4		0	0						No media	0
646	38	-1280	-1024	-1	-1	-1	-1	4	-1280	-1024	-1	-1	-1	-1	4		0	0						No media	0
663	39	-1280	-1024	-1	-1	-1	-1	4	-1280	-1024	-1	-1	-1	-1	4		0	0						No media	0
680	40	-1280	-1024	-1	-1	-1	-1	4	-1280	-1024	-1	-1	-1	-1	4		0	0						No media	0
696	41	-1280	-1024	-1	-1	-1	-1	4	-1280	-1024	-1	-1	-1	-1	4		0	0						No media	0
713	42	-1280	-1024	-1	-1	-1	-1	4	-1280	-1024	-1	-1	-1	-1	4		0	0						No media	0
730	43	-1280	-1024	-1	-1	-1	-1	4	-1280	-1024	-1	-1	-1	-1	4		0	0						No media	0
746	44	-1280	-1024	-1	-1	-1	-1	4	-1280	-1024	-1	-1	-1	-1	4		0	0						No media	0
763	45	-1280	-1024	-1	-1	-1	-1	4	-1280	-1024	-1	-1	-1	-1	4		0	0						No media	0
780	46	-1280	-1024	-1	-1	-1	-1	4	-1280	-1024	-1	-1	-1	-1	4		0	0						No media	0
796	47	-1280	-1024	-1	-1	-1	-1	4	-1280	-1024	-1	-1	-1	-1	4		0	0						No media	0
813	48	-1280	-1024	-1	-1	-1	-1	4	-1280	-1024	-1	-1	-1	-1	4		0	0						No media	0
829	49	-1280	-1024	-1	-1	-1	-1	4	-1280	-1024	-1	-1	-1	-1	4		0	0						No media	0
846	50	-1280	-1024	-1	-1	-1	-1	4	-1280	-1024	-1	-1	-1	-1	4		0	0						No media	0
863	51	-1280	-1024	-1	-1	-1	-1	4	-1280	-1024	-1	-1	-1	-1	4		0	0						No media	0
879	52	-1280	-1024	-1	-1	-1	-1	4	-1280	-1024	-1	-1	-1	-1	4		0	0						No media	0
896	53	-1280	-1024	-1	-1	-1	-1	4	-1280	-1024	-1	-1	-1	-1	4		0	0						No media	0
913	54	-1280	-1024	-1	-1	-1	-1	4	-1280	-1024	-1	-1	-1	-1	4		0	0						No media	0
929	55	-1280	-1024	-1	-1	-1	-1	4	-1280	-1024	-1	-1	-1	-1	4		0	0						No media	0
946	56	-1280	-1024	-1	-1	-1	-1	4	-1280	-1024	-1	-1	-1	-1	4		0	0						No media	0
963	57	-1280	-1024	-1	-1	-1	-1	4	-1280	-1024	-1	-1	-1	-1	4		0	0						No media	0
979	58	-1280	-1024	-1	-1	-1	-1	4	-1280	-1024	-1	-1	-1	-1	4		0	0						No media	0
996	59	-1280	-1024	-1	-1	-1	-1	4	-1280	-1024	-1	-1	-1	-1	4		0	0						No media	0
1013	60	-1280	-1024	-1	-1	-1	-1	4	-1280	-1024	-1	-1	-1	-1	4		0	0						No media	0
1029	61	-1280	-1024	-1	-1	-1	-1	4	-1280	-1024	-1	-1	-1	-1	4		0	0						No media	0
1046	62	-1280	-1024	-1	-1	-1	-1	4	-1280	-1024	-1	-1	-1	-1	4		0	0						No media	0
1063	63	-1280	-1024	-1	-1	-1	-1	4	-1280	-1024	-1	-1	-1	-1	4		0	0						No media	0
1079	64	-1280	-1024	-1	-1	-1	-1	4	-1280	-1024	-1	-1	-1	-1	4		0	0						No media	0
1096	65	-1280	-1024	-1	-1	-1	-1	4	-1280	-1024	-1	-1	-1	-1	4		0	0						No media	0
1112	66	-1280	-1024	-1	-1	-1	-1	4	-1280	-1024	-1	-1	-1	-1	4		0	0						No media	0
1129	67	-1280	-1024	-1	-1	-1	-1	4	-1280	-1024	-1	-1	-1	-1	4		0	0						No media	0
1146	68	-1280	-1024	-1	-1	-1	-1	4	-1280	-1024	-1	-1	-1	-1	4		0	0						No media	0
1162	69	-1280	-1024	-1	-1	-1	-1	4	-1280	-1024	-1	-1	-1	-1	4		0	0						No media	0
1179	70	-1280	-1024	-1	-1	-1	-1	4	-1280	-1024	-1	-1	-1	-1	4		0	0						No media	0
1196	71	-1280	-1024	-1	-1	-1	-1	4	-1280	-1024	-1	-1	-1	-1	4		0	0						No media	0
1212	72	-1280	-1024	-1	-1	-1	-1	4	-1280	-1024	-1	-1	-1	-1	4		0	0						No media	0
1229	73	-1280	-1024	-1	-1	-1	-1	4	-1280	-1024	-1	-1	-1	-1	4		0	0						No media	0
1246	74	-1280	-1024	-1	-1	-1	-1	4	-1280	-1024	-1	-1	-1	-1	4		0	0						No media	0
1262	75	-1280	-1024	-1	-1	-1	-1	4	-1280	-1024	-1	-1	-1	-1	4		0	0						No media	0
1279	76	-1280	-1024	-1	-1	-1	-1	4	-1280	-1024	-1	-1	-1	-1	4		0	0						No media	0
1296	77	-1280	-1024	-1	-1	-1	-1	4	-1280	-1024	-1	-1	-1	-1	4		0	0						No media	0
1312	78	-1280	-1024	-1	-1	-1	-1	4	-1280	-1024	-1	-1	-1	-1	4		0	0						No media	0
1329	79	-1280	-1024	-1	-1	-1	-1	4	-1280	-1024	-1	-1	-1	-1	4		0	0						No media	0
1346	80	-1280	-1024	-1	-1	-1	-1	4	-1280	-1024	-1	-1	-1	-1	4		0	0						No media	0
1362	81	-1280	-1024	-1	-1	-1	-1	4	-1280	-1024	-1	-1	-1	-1	4		0	0						No media	0
1379	82	-1280	-1024	-1	-1	-1	-1	4	-1280	-1024	-1	-1	-1	-1	4		0	0						No media	0
1396	83	-1280	-1024	-1	-1	-1	-1	4	-1280	-1024	-1	-1	-1	-1	4		0	0						No media	0
1412	84	-1280	-1024	-1	-1	-1	-1	4	-1280	-1024	-1	-1	-1	-1	4		0	0						No media	0
1421																			MovieStart	128	0	0	Frog_fixed.avi
1429	85	-1280	-1024	-1	-1	-1	-1	4	-1280	-1024	-1	-1	-1	-1	4		0	0						Frog_fixed.avi	0
1446	86	-1280	-1024	-1	-1	-1	-1	4	-1280	-1024	-1	-1	-1	-1	4		0	0						Frog_fixed.avi	0
1462	87	-1280	-1024	-1	-1	-1	-1	4	-1280	-1024	-1	-1	-1	-1	4		0	0						Frog_fixed.avi	0
1479	88	-1280	-1024	-1	-1	-1	-1	4	-1280	-1024	-1	-1	-1	-1	4		0	0						Frog_fixed.avi	0
1496	89	-1280	-1024	-1	-1	-1	-1	4	-1280	-1024	-1	-1	-1	-1	4		0	0						Frog_fixed.avi	0
1512	90	-1280	-1024	-1	-1	-1	-1	4	-1280	-1024	-1	-1	-1	-1	4		0	0						Frog_fixed.avi	0
1529	91	-1280	-1024	-1	-1	-1	-1	4	-1280	-1024	-1	-1	-1	-1	4		0	0						Frog_fixed.avi	0
1546	92	-1280	-1024	-1	-1	-1	-1	4	-1280	-1024	-1	-1	-1	-1	4		0	0						Frog_fixed.avi	0
1562	93	-1280	-1024	-1	-1	-1	-1	4	-1280	-1024	-1	-1	-1	-1	4		0	0						Frog_fixed.avi	0
1579	94	-1280	-1024	-1	-1	-1	-1	4	-1280	-1024	-1	-1	-1	-1	4		0	0						Frog_fixed.avi	0
1595	95	-1280	-1024	-1	-1	-1	-1	4	-1280	-1024	-1	-1	-1	-1	4		0	0						Frog_fixed.avi	0
1612	96	-1280	-1024	-1	-1	-1	-1	4	-1280	-1024	-1	-1	-1	-1	4		0	0						Frog_fixed.avi	0
1629	97	-1280	-1024	-1	-1	-1	-1	4	-1280	-1024	-1	-1	-1	-1	4		0	0						Frog_fixed.avi	0
1645	98	-1280	-1024	-1	-1	-1	-1	4	-1280	-1024	-1	-1	-1	-1	4		0	0						Frog_fixed.avi	0
1662	99	-1280	-1024	-1	-1	-1	-1	4	-1280	-1024	-1	-1	-1	-1	4		0	0						Frog_fixed.avi	0
1679	100	-747.355	366.3196	0.5035302	0.4600102	536.9541	3.466973	3	-851.715	398.7783	0.5035301	0.4600103	536.9541	3.466033	1	0	-852	399						Frog_fixed.avi	0
1695	101	-1280	-1024	-1	-1	-1	-1	4	-1280	-1024	-1	-1	-1	-1	4		0	0						Frog_fixed.avi	0
1712	102	-1280	-1024	-1	-1	-1	-1	4	-1280	-1024	-1	-1	-1	-1	4		0	0						Frog_fixed.avi	0
1729	103	-1280	-1024	-1	-1	-1	-1	4	-1280	-1024	-1	-1	-1	-1	4		0	0						Frog_fixed.avi	0
1745	104	-1280	-1024	-1	-1	-1	-1	4	-1280	-1024	-1	-1	-1	-1	4		0	0						Frog_fixed.avi	0
1762	105	-1280	-1024	-1	-1	-1	-1	4	-1280	-1024	-1	-1	-1	-1	4		0	0						Frog_fixed.avi	0
1779	106	-1280	-1024	-1	-1	-1	-1	4	-1280	-1024	-1	-1	-1	-1	4		0	0						Frog_fixed.avi	0
1795	107	-1280	-1024	-1	-1	-1	-1	4	-1280	-1024	-1	-1	-1	-1	4		0	0						Frog_fixed.avi	0
1812	108	-1280	-1024	-1	-1	-1	-1	4	-1280	-1024	-1	-1	-1	-1	4		0	0						Frog_fixed.avi	0
1829	109	-1280	-1024	-1	-1	-1	-1	4	-1280	-1024	-1	-1	-1	-1	4		0	0						Frog_fixed.avi	0
1845	110	-1280	-1024	-1	-1	-1	-1	4	-1280	-1024	-1	-1	-1	-1	4		0	0						Frog_fixed.avi	0
1862	111	-1280	-1024	-1	-1	-1	-1	4	-1280	-1024	-1	-1	-1	-1	4		0	0						Frog_fixed.avi	0
1879	112	-1280	-1024	-1	-1	-1	-1	4	-1280	-1024	-1	-1	-1	-1	4		0	0						Frog_fixed.avi	0
1895	113	690.8997	638.7209	0.5832286	0.454929	620.8062	3.590143	0	683.3686	597.7166	0.4620742	0.4294125	614.4639	3.753983	0	1	687	618						Frog_fixed.avi	0
1912	114	697.6631	612.2497	0.5795037	0.4511701	620.5747	3.619566	0	673.9249	603.67	0.4543819	0.4277219	614.4658	3.723278	0	1	686	608						Frog_fixed.avi	0
1929	115	699.7849	605.1558	0.5759377	0.4475228	617.3971	3.645967	0	670.1116	588.6739	0.4491303	0.4258882	597.3583	3.711994	0	1	685	597						Frog_fixed.avi	0
1945	116	687.7278	623.8061	0.5731239	0.4440357	616.0385	3.570334	0	669.3612	634.8083	0.445114	0.4243648	597.3569	3.61972	0	1	679	629						Frog_fixed.avi	0
1962	117	693.1906	620.1143	0.5704154	0.4408086	614.7047	3.561089	0	664.4857	627.3557	0.4410477	0.4228268	601.2438	3.649917	0	1	679	624						Frog_fixed.avi	0
1979	118	695.4645	612.9379	0.568	0.437733	613.2849	3.556084	0	664.413	627.871	0.43758	0.4213896	600.8158	3.625898	0	1	680	620						Frog_fixed.avi	0
1995	119	688.5908	626.5934	0.565931	0.4348224	612.2148	3.555343	0	663.476	628.6464	0.4346328	0.4199614	600.3685	3.606607	0	1	676	628						Frog_fixed.avi	0
2012	120	690.6927	615.7186	0.5641594	0.4321215	611.0707	3.535368	0	662.8058	631.4789	0.4321366	0.4185779	599.9174	3.615613	0	1	677	624						Frog_fixed.avi	0
2028	121	684.8164	618.4198	0.5625983	0.4295186	609.9013	3.520995	0	659.3838	631.8137	0.429998	0.4172034	599.4113	3.62583	0	1	672	625						Frog_fixed.avi	0
2045	122	852.8712	763.9353	0.5601748	0.428107	609.0402	3.556214	0	853.451	761.5459	0.4273773	0.4167919	599.0697	3.619979	0	2	853	763						Frog_fixed.avi	0
2062	123	880.99	758.9556	0.5585017	0.4258344	608.4302	3.551611	0	846.7922	768.2081	0.4254428	0.4157025	598.6797	3.617298	0	2	864	764						Frog_fixed.avi	0
2078	124	906.0936	776.2958	0.5576203	0.4236552	607.3596	3.524275	0	884.254	792.795	0.4240412	0.4144713	598.0001	3.59772	0	2	895	785						Frog_fixed.avi	0
2095	125	891.0096	773.5291	0.5566837	0.4215888	606.4576	3.48824	0	864.7761	776.7135	0.422687	0.4132378	597.7318	3.592872	0	2	878	775						Frog_fixed.avi	0
2112	126	902.7892	769.6559	0.5557743	0.4196972	605.6725	3.49857	0	878.083	776.6318	0.4214015	0.412077	597.2991	3.54018	0	2	890	773						Frog_fixed.avi	0
2128	127	896.0355	771.6511	0.554904	0.4179804	604.8325	3.479238	0	872.7026	779.3287	0.4201663	0.4109719	596.7791	3.527378	0	2	884	775						Frog_fixed.avi	0
2145	128	889.047	773.7847	0.5540542	0.416398	604.2031	3.464579	0	866.5844	775.8997	0.419006	0.409928	596.488	3.51298	0	2	878	775						Frog_fixed.avi	0
2162	129	894.8894	771.5088	0.5532977	0.4149711	603.4178	3.445807	0	875.9335	772.3594	0.4179684	0.4089499	596.1116	3.491069	0	2	885	772						Frog_fixed.avi	0
2178	130	890.705	779.3318	0.5526541	0.4136617	602.9194	3.438387	0	867.2328	775.1118	0.4170675	0.408107	595.7544	3.485361	0	2	879	777						Frog_fixed.avi	0
2195	131	895.0168	771.7197	0.5520872	0.4126852	602.2958	3.426546	0	872.6472	772.7592	0.4162938	0.4074557	595.5541	3.458298	0	2	884	772						Frog_fixed.avi	0
2212	132	891.736	772.9054	0.5516362	0.4118922	601.758	3.419296	0	877.3091	770.1384	0.4156338	0.4069264	595.2879	3.446546	0	2	885	772						Frog_fixed.avi	0
2228	133	891.786	773.81	0.5512392	0.4113189	601.2485	3.40141	0	870.9586	779.5889	0.4150492	0.4065473	594.9963	3.440034	0	2	881	777						Frog_fixed.avi	0
2245	134	902.5402	768.1522	0.5509185	0.4109529	600.8354	3.383159	0	864.1219	776.1638	0.414567	0.4062978	594.8409	3.437622	0	2	883	772						Frog_fixed.avi	0
2262	135	899.1354	764.6321	0.550631	0.4107821	600.3889	3.378069	0	874.8789	769.9476	0.4141816	0.406094	594.7656	3.428138	0	2	887	767						Frog_fixed.avi	0
2278	136	900.2056	766.0518	0.5504196	0.4107042	600.0757	3.380693	0	871.7656	772.311	0.4138286	0.4059572	594.6926	3.423281	0	2	886	769						Frog_fixed.avi	0
2295	137	890.1769	772.3209	0.5502486	0.4107426	599.7761	3.393236	0	874.5342	769.7417	0.4135814	0.4059769	594.5872	3.409748	0	2	882	771						Frog_fixed.avi	0
2312	138	897.7174	766.9466	0.5501674	0.410876	599.5956	3.357149	0	871.1581	770.942	0.4134085	0.4061126	594.7339	3.404006	0	2	884	769						Frog_fixed.avi	0
2328	139	898.8286	760.8097	0.5501428	0.4111566	599.4159	3.355246	0	874.8144	773.0832	0.4133553	0.4063334	594.7847	3.407857	0	2	887	767						Frog_fixed.avi	0
2345	140	891.4118	776.8828	0.550201	0.4114493	599.2769	3.358999	0	876.3989	772.6456	0.4133682	0.4065439	594.7982	3.384001	0	2	884	775						Frog_fixed.avi	0
2362	141	889.2314	772.2344	0.5503137	0.4117115	599.0105	3.342826	0	867.3956	775.4402	0.4134494	0.4068071	594.8975	3.390456	0	2	878	774						Frog_fixed.avi	0
2378	142	900.5389	765.1655	0.5504519	0.4119391	599.1256	3.339312	0	869.6288	771.041	0.4135603	0.4070502	594.8409	3.370724	0	2	885	768						Frog_fixed.avi	0
2395	143	896.6376	768.6909	0.5505906	0.4121039	599.1232	3.311222	0	880.5499	769.7552	0.4137199	0.4072013	595.1203	3.364456	0	2	889	769						Frog_fixed.avi	0
2412	144	893.6425	774.4266	0.5507255	0.412122	598.9445	3.301909	0	874.5536	768.9564	0.413825	0.4073036	595.3082	3.355989	0	2	884	772						Frog_fixed.avi	0
2428	145	895.5463	773.1844	0.5507874	0.4120947	599.037	3.27588	0	870.3071	773.7698	0.4139074	0.4073585	595.4508	3.361108	0	2	883	773						Frog_fixed.avi	0
2445	146	899.3502	769.8944	0.5508084	0.4119431	599.1202	3.275485	0	872.3835	775.3442	0.4139242	0.4073623	595.6528	3.341857	0	2	886	773						Frog_fixed.avi	0
2462	147	889.4926	772.313	0.5507343	0.4116099	599.3333	3.276434	0	866.5699	770.7368	0.4138446	0.4071867	595.8741	3.336269	0	2	878	772						Frog_fixed.avi	0
2478	148	875.7694	778.8973	0.550539	0.4111178	599.3775	3.280821	0	874.6836	773.8129	0.4136363	0.4067731	596.3628	3.338894	0	2	875	776						Frog_fixed.avi	0
2495	149	891.1577	773.9714	0.5502171	0.4104469	599.4918	3.261988	0	874.5041	770.5368	0.4133496	0.4062602	596.5972	3.329634	0	2	883	772						Frog_fixed.avi	0
2512	150	941.4508	676.7744	0.549468	0.4092253	599.6301	3.233977	0	935.5719	706.8027	0.4127085	0.4050246	597.1608	3.342862	0	3	939	692						Frog_fixed.avi	0
2528	151	971.3568	555.7517	0.5484095	0.4073963	599.8586	3.224003	0	976.4454	557.9124	0.4120255	0.4034656	597.6091	3.296283	0	3	974	557						Frog_fixed.avi	0
2545	152	1016.98	524.8675	0.5475881	0.4065394	600.0657	3.241799	0	1015.131	526.7746	0.4112192	0.4029751	598.1069	3.312712	0	3	1016	526						Frog_fixed.avi	0
2562	153	1023.824	523.4703	0.5469837	0.4058463	600.0936	3.240602	0	1009.052	525.6391	0.4104998	0.402591	598.3111	3.301371	0	3	1016	525						Frog_fixed.avi	0
2578	154	1022.582	526.3845	0.5462344	0.405117	600.2177	3.22358	0	1004.522	531.1163	0.4097284	0.4022705	598.7482	3.31164	0	3	1014	529						Frog_fixed.avi	0
2595	155	1021.47	525.1083	0.5455159	0.4044987	600.3719	3.230046	0	996.7677	534.6999	0.4089442	0.4020836	599.3544	3.320079	0	3	1009	530						Frog_fixed.avi	0
2611	156	1017.969	517.3223	0.5446842	0.4039962	600.6254	3.217733	0	1006.635	541.7623	0.4081638	0.4019152	599.6356	3.299576	0	3	1012	530						Frog_fixed.avi	0
2628	157	1025.689	516.2715	0.543918	0.4036233	600.9163	3.198085	0	1001.615	537.8729	0.4073901	0.4020711	600.1199	3.304487	0	3	1014	527						Frog_fixed.avi	0
2645	158	1019.116	525.6122	0.5431237	0.4034508	600.9962	3.225523	0	999.6849	541.1274	0.4066353	0.4023064	600.757	3.299924	0	3	1009	533						Frog_fixed.avi	0
2661	159	1021.317	521.4956	0.5423757	0.4034718	601.4702	3.2085	0	994.6469	548.4754	0.4059234	0.4027184	601.0192	3.309417	0	3	1008	535						Frog_fixed.avi	0
2678	160	1021.215	524.5586	0.5416597	0.4037053	601.6086	3.202623	0	994.3735	545.2753	0.4052195	0.4034135	601.5432	3.308592	0	3	1008	535						Frog_fixed.avi	0
2695	161	1020.768	519.2758	0.5409591	0.4040682	602.0408	3.197567	0	1000.076	543.1695	0.404623	0.4042312	601.8912	3.289608	0	3	1010	531						Frog_fixed.avi	0
2711	162	1021.432	530.4473	0.5403559	0.4045214	602.3605	3.211167	0	1014.951	536.9489	0.4040723	0.4051283	602.3296	3.268805	0	3	1018	534						Frog_fixed.avi	0
2728	163	1022.859	519.6255	0.5397548	0.4050298	602.8489	3.214236	0	1001.61	541.5516	0.4035462	0.4061543	602.6521	3.280761	0	3	1012	531						Frog_fixed.avi	0
2745	164	1013.916	521.7111	0.5391834	0.4055786	603.2629	3.199334	0	1007.946	542.24	0.4030922	0.4071188	603.2973	3.282188	0	3	1011	532						Frog_fixed.avi	0
2761	165	1018.131	522.0206	0.5386589	0.4061173	603.6323	3.186367	0	1006.677	545.2513	0.4026279	0.4080689	603.7521	3.271143	0	3	1012	534						Frog_fixed.avi	0
2778	166	1013.25	525.0707	0.5381124	0.4067253	604.2091	3.169569	0	1007.613	529.5409	0.4021472	0.4091241	604.3068	3.232054	0	3	1010	527						Frog_fixed.avi	0
2795	167	1012.053	530.8616	0.5376115	0.4074143	604.6495	3.187589	0	1007.463	539.9755	0.4017631	0.4102575	604.6433	3.255306	0	3	1010	535						Frog_fixed.avi	0
2811	168	1016.955	534.0532	0.5370716	0.4081591	605.0897	3.172735	0	1012.959	538.0291	0.4013167	0.4113717	605.1806	3.237501	0	3	1015	536						Frog_fixed.avi	0
2828	169	1054.454	487.481	0.5363422	0.408888	605.5239	3.149224	0	1042.283	504.6608	0.400722	0.4124919	605.9396	3.256656	0	3	1048	496						Frog_fixed.avi	0
2845	170	1039.546	505.3391	0.5357066	0.4097931	606.1848	3.173655	0	1027.585	518.5619	0.4002182	0.4137574	606.3553	3.235171	0	3	1034	512						Frog_fixed.avi	0
2861	171	1052.893	488.7125	0.5350509	0.4108398	606.7722	3.163681	0	1037.736	506.0924	0.3996219	0.415191	606.8702	3.228078	0	3	1045	497						Frog_fixed.avi	0
2878	172	1048.127	489.1006	0.5343602	0.4120188	607.3152	3.161982	0	1029.824	506.3024	0.3989762	0.4166557	607.5089	3.218001	0	3	1039	498						Frog_fixed.avi	0
2895	173	1040.289	497.064	0.5335963	0.4131459	607.6276	3.174314	0	1028.327	512.7184	0.3983505	0.4181379	608.0463	3.247172	0	3	1034	505						Frog_fixed.avi	0
2911	174	1048.746	485.3572	0.5328925	0.4143865	608.1153	3.168092	0	1034.933	499.0509	0.3976905	0.419656	608.6793	3.230528	0	3	1042	492						Frog_fixed.avi	0
2928	175	1050.551	503.526	0.5321782	0.4155479	608.7554	3.192776	0	1036.025	509.8585	0.3970803	0.4210868	609.1334	3.236089	0	3	1043	507						Frog_fixed.avi	0
2945	176	1050.731	485.64	0.5315055	0.4167948	608.9896	3.167084	0	1029.137	513.5186	0.3964774	0.4225145	609.5993	3.251961	0	3	1040	500						Frog_fixed.avi	0
2961	177	1044.418	490.8665	0.5308411	0.4179869	609.543	3.19391	0	1037.903	506.0002	0.3959136	0.4239678	610.1008	3.246005	0	3	1041	498						Frog_fixed.avi	0
2978	178	1046.116	486.2479	0.5302338	0.4193071	609.9681	3.215162	0	1032.967	500.5621	0.3953509	0.425401	610.7238	3.249053	0	3	1040	493						Frog_fixed.avi	0
2995	179	1046.486	494.6055	0.5297065	0.4206617	610.3704	3.212052	0	1040.488	503.2497	0.3948897	0.4267972	611.1799	3.249028	0	3	1043	499						Frog_fixed.avi	0
3011	180	1043.882	490.3949	0.5291544	0.4220358	610.9918	3.217461	0	1040.391	499.9641	0.3944561	0.4282515	611.7617	3.264599	0	3	1042	495						Frog_fixed.avi	0
3028	181	1046.423	487.0371	0.52868	0.42343	611.6281	3.235327	0	1035.661	500.9946	0.3940191	0.4296781	612.1575	3.267776	0	3	1041	494						Frog_fixed.avi	0
3045	182	1044.675	484.9368	0.5282171	0.4247644	612.0491	3.236445	0	1040.925	499.3642	0.3936343	0.4310363	612.7485	3.282332	0	3	1043	492						Frog_fixed.avi	0
3061	183	1050.697	477.9766	0.5277996	0.4260724	612.3464	3.249243	0	1038.115	504.8087	0.3933212	0.4323183	613.0737	3.287312	0	3	1044	491						Frog_fixed.avi	0
3078	184	1044.491	484.8289	0.5274418	0.4273479	613.0029	3.264131	0	1035.726	500.3098	0.3930133	0.433631	613.646	3.31966	0	3	1040	493						Frog_fixed.avi	0
3095	185	1047.077	486.2384	0.5270838	0.428525	613.3241	3.269452	0	1039.452	496.3421	0.392713	0.4347836	613.9551	3.290937	0	3	1043	491						Frog_fixed.avi	0
3111	186	1051.15	480.6305	0.5267775	0.4297993	613.5386	3.271322	0	1041.122	498.5298	0.3924805	0.4360426	614.3943	3.314429	0	3	1046	490						Frog_fixed.avi	0
3128	187	1045.28	487.7969	0.5264726	0.4309821	614.0742	3.280102	0	1036.74	498.2974	0.3922271	0.4371609	614.9173	3.317521	0	3	1041	493						Frog_fixed.avi	0
3145	188	1049.731	481.1922	0.5262138	0.432325	614.7413	3.277685	0	1038.292	498.4119	0.3920309	0.4384762	615.0941	3.323869	0	3	1044	490						Frog_fixed.avi	0
3161	189	1048.252	487.0878	0.5259448	0.4336776	614.7247	3.301941	0	1039.926	499.743	0.3918155	0.4397536	615.6208	3.327562	0	3	1044	493						Frog_fixed.avi	0
3178	190	1051.031	480.0722	0.5256857	0.4350536	615.3424	3.274274	0	1045.76	505.2711	0.391631	0.4410923	615.952	3.340268	0	3	1048	493						Frog_fixed.avi	0
3194	191	1045.849	484.6413	0.5253909	0.4364229	615.6883	3.304148	0	1036.83	498.1385	0.3913733	0.4424824	616.3517	3.350633	0	3	1041	491						Frog_fixed.avi	0
3211	192	1051.914	481.8997	0.5251288	0.4378256	615.8354	3.310242	0	1043.618	498.3213	0.3911481	0.4437462	616.511	3.349123	0	3	1048	490						Frog_fixed.avi	0
3228	193	1056.193	485.8382	0.5247791	0.4390445	616.2726	3.318523	0	1042.923	507.5324	0.3908665	0.4450457	617.0398	3.364039	0	3	1050	497						Frog_fixed.avi	0
3244	194	1052.494	481.272	0.5244301	0.4402856	616.7997	3.307008	0	1039.411	506.123	0.3905393	0.4462175	617.2612	3.358127	0	3	1046	494						Frog_fixed.avi	0
3261	195	1049.046	487.9156	0.524043	0.4413462	616.8955	3.299544	0	1044.397	499.6266	0.39026	0.4474129	617.512	3.36829	0	3	1047	494						Frog_fixed.avi	0
3278	196	1046.963	489.6941	0.5236506	0.4422771	617.0864	3.328672	0	1037.12	507.5626	0.3898836	0.448392	617.7461	3.358327	0	3	1042	499						Frog_fixed.avi	0
3294	197	1048.182	490.434	0.5232701	0.4431156	617.5229	3.34461	0	1040.621	508.7536	0.3895146	0.4493032	618.0771	3.378691	0	3	1044	500						Frog_fixed.avi	0
3311	198	1049.991	493.1993	0.522869	0.4438222	617.6324	3.343524	0	1043.928	509.6942	0.3891486	0.4500771	618.4712	3.376324	0	3	1047	501						Frog_fixed.avi	0
3328	199	1045.722	490.0017	0.5224321	0.4443848	617.7297	3.330994	0	1035.04	511.4224	0.3887728	0.4507046	618.5582	3.386494	0	3	1040	501						Frog_fixed.avi	0
3344	200	1051.789	485.4721	0.5220203	0.4448064	617.9926	3.347882	0	1041.083	518.0021	0.3884206	0.4511229	618.7664	3.414729	0	3	1046	502						Frog_fixed.avi	0
3361	201	1051.111	483.7948	0.5216405	0.4451147	618.4437	3.337228	0	1041.295	501.7735	0.3880659	0.4515261	619.0303	3.402359	0	3	1046	493						Frog_fixed.avi	0
3378	202	1050.61	486.5622	0.5212418	0.4452881	618.605	3.338696	0	1037.582	507.4436	0.3876976	0.451751	619.2806	3.409147	0	3	1044	497						Frog_fixed.avi	0
3394	203	1051.358	479.3522	0.5208774	0.4453487	618.7154	3.324543	0	1031.948	511.0981	0.3873356	0.451873	619.4337	3.416342	0	3	1042	495						Frog_fixed.avi	0
3411	204	1055.06	490.888	0.5205837	0.4452895	618.9159	3.353985	0	1035.017	510.3838	0.3870205	0.4519124	619.5268	3.417694	0	3	1045	501						Frog_fixed.avi	0
3428	205	1042.475	481.9622	0.5202076	0.4451459	619.0378	3.355769	0	1031.477	517.2267	0.3866785	0.4518006	619.7451	3.420775	0	3	1037	500						Frog_fixed.avi	0
3444	206	1044.149	487.9851	0.5198727	0.4448166	619.2387	3.377593	0	1024.595	517.5424	0.3863766	0.451621	619.9944	3.441995	0	3	1034	503						Frog_fixed.avi	0
3461	207	1050.845	485.3899	0.5195811	0.4445511	619.4191	3.362413	0	1037.505	502.9122	0.3861099	0.4514535	619.912	3.430251	0	3	1044	494						Frog_fixed.avi	0
3478	208	1042.455	487.9816	0.5192603	0.4441727	619.3957	3.386003	0	1032.235	512.4616	0.3858019	0.4511083	620.2042	3.458002	0	3	1037	500						Frog_fixed.avi	0
3494	209	1046.183	482.8445	0.518879	0.4437511	619.4989	3.363909	0	1033.288	510.106	0.3854297	0.4508297	620.1991	3.456421	0	3	1040	496						Frog_fixed.avi	0
3511	210	1049.689	481.0409	0.5184277	0.4431709	619.6793	3.380245	0	1030.283	510.7873	0.3850141	0.4506056	620.0858	3.455491	0	3	1040	496						Frog_fixed.avi	0
3528	211	1040.056	486.8878	0.5178627	0.4424888	619.5931	3.382756	0	1034.658	499.9629	0.3845063	0.4504915	620.1179	3.469276	0	3	1037	493						Frog_fixed.avi	0
3544	212	1044.518	484.9536	0.5173151	0.4419147	619.5021	3.38091	0	1031.484	505.375	0.3839447	0.4504453	620.3618	3.467828	0	3	1038	495						Frog_fixed.avi	0
3561	213	1047.661	475.4771	0.516803	0.4415124	619.4893	3.409168	0	1030.222	498.5922	0.3834336	0.4505693	620.3601	3.471524	0	3	1039	487						Frog_fixed.avi	0
3578	214	1044.134	481.287	0.5163427	0.4413341	619.4662	3.382855	0	1029.332	510.3372	0.3830185	0.450734	620.1312	3.459695	0	3	1037	496						Frog_fixed.avi	0
3594	215	1042.899	484.5995	0.5159875	0.4414178	619.4951	3.412402	0	1022.453	522.0146	0.382625	0.4509904	620.2263	3.501961	0	3	1033	503						Frog_fixed.avi	0
3611	216	1037.537	476.8788	0.5156801	0.4415977	619.1649	3.415193	0	1019.323	513.254	0.3823128	0.4513954	620.21	3.481287	0	3	1028	495						Frog_fixed.avi	0
3628	217	1041.561	482.9773	0.5155026	0.4416432	619.193	3.427407	0	1019.605	511.3075	0.3821118	0.4516262	619.9715	3.493267	0	3	1031	497						Frog_fixed.avi	0
3644	218	1037.914	485.9627	0.5153372	0.4414548	618.9792	3.436526	0	1028.919	506.084	0.3819777	0.4517336	619.6315	3.473218	0	3	1033	496						Frog_fixed.avi	0
3661	219	1033.246	481.5863	0.5152257	0.4409682	618.7656	3.441081	0	1022.662	507.8813	0.3818346	0.4515984	619.6267	3.510892	0	3	1028	495						Frog_fixed.avi	0
3678	220	1048.88	473.4857	0.5151681	0.4402798	618.5521	3.453703	0	1020.255	513.7633	0.381722	0.4511185	619.2945	3.509871	0	3	1035	494						Frog_fixed.avi	0
3694	221	1046.032	479.5108	0.5151104	0.4393166	618.3447	3.457653	0	1017.752	509.6617	0.3815905	0.4505681	619.0739	3.521952	0	3	1032	495						Frog_fixed.avi	0
3711	222	1042.224	473.2226	0.5150212	0.4382624	617.9686	3.453389	0	1018.596	503.2551	0.3815016	0.4497217	618.7902	3.510364	0	3	1030	488						Frog_fixed.avi	0
3728	223	1043.077	477.8937	0.5149664	0.4369124	617.697	3.457551	0	1021.36	506.8702	0.3813949	0.4486177	618.3777	3.534693	0	3	1032	492						Frog_fixed.avi	0
3744	224	1049.782	459.8329	0.5149269	0.4354795	617.3398	3.437468	0	1021.187	503.6673	0.3813172	0.4474348	617.9832	3.517679	0	3	1035	482						Frog_fixed.avi	0
3761	225	1036.477	471.3647	0.5149383	0.4338236	617.0812	3.464506	0	1026.871	497.0677	0.3813011	0.4459595	617.6345	3.502705	0	3	1032	484						Frog_fixed.avi	0
3777	226	1039.095	477.4879	0.5149874	0.4319705	616.7988	3.463376	0	1019.708	511.6587	0.3812973	0.4443233	617.3734	3.548895	0	3	1029	495						Frog_fixed.avi	0
3794	227	1037.235	479.9392	0.5151028	0.4301699	616.2411	3.456961	0	1019.666	505.5698	0.3813236	0.4426438	617.0082	3.549089	0	3	1028	493						Frog_fixed.avi	0
3811	228	1039.481	467.4404	0.5151964	0.4284012	615.9069	3.452992	0	1023.571	503.6201	0.3813724	0.4409814	616.6328	3.535435	0	3	1032	486						Frog_fixed.avi	0
3827	229	1035.812	474.0761	0.5153401	0.4266914	615.5687	3.489116	0	1023.714	499.1405	0.3814333	0.4393567	616.1587	3.573488	0	3	1030	487						Frog_fixed.avi	0
3844	230	1040.768	469.317	0.5154591	0.4250529	615.0571	3.499896	0	1023.226	500.7034	0.38149	0.4378012	615.4459	3.527541	0	3	1032	485						Frog_fixed.avi	0
3861	231	1036.287	471.198	0.515532	0.4234947	614.6513	3.497984	0	1009.282	504.6174	0.3814551	0.4363752	614.9636	3.583483	0	3	1023	488						Frog_fixed.avi	0
3877	232	1032.73	479.778	0.5155763	0.4219055	614.1659	3.491978	0	1020.361	497.7578	0.3814191	0.4350374	614.4356	3.57091	0	3	1027	489						Frog_fixed.avi	0
3894	233	1027.232	476.6363	0.515574	0.4203975	613.5336	3.509539	0	1031.435	498.9303	0.3813518	0.4337521	614.0327	3.588287	0	3	1029	488						Frog_fixed.avi	0
3911	234	1044.843	467.3075	0.5155854	0.4189305	612.9713	3.500626	0	1011.712	506.8566	0.3811896	0.4324879	613.5251	3.591894	0	3	1028	487						Frog_fixed.avi	0
3927	235	1044.072	471.343	0.5155617	0.4175717	612.5574	3.476662	0	1026.59	496.2106	0.381106	0.4314305	613.0898	3.568782	0	3	1035	484						Frog_fixed.avi	0
3944	236	1039.033	473.1476	0.5155249	0.4164599	612.1504	3.491551	0	1011.932	500.5535	0.3809876	0.430473	612.452	3.583509	0	3	1025	487						Frog_fixed.avi	0
3961	237	1034.077	470.3712	0.5154818	0.4154182	611.5394	3.49013	0	1018.449	492.1153	0.3808972	0.4295806	612.0042	3.573337	0	3	1026	481						Frog_fixed.avi	0
3977	238	1037.954	473.4556	0.5154877	0.4144812	610.9842	3.491416	0	1027.868	487.2602	0.3808546	0.4287092	611.6229	3.582457	0	3	1033	480						Frog_fixed.avi	0
3994	239	1032.628	476.6025	0.5155818	0.4135023	610.6124	3.507248	0	1021.896	495.2849	0.3808221	0.4277563	611.1244	3.598544	0	3	1027	486						Frog_fixed.avi	0
4011	240	1037.341	475.8171	0.5157026	0.412548	610.0446	3.502161	0	1019.827	501.7915	0.3808941	0.4267989	610.5479	3.610483	0	3	1029	489						Frog_fixed.avi	0
4027	241	1039.018	469.4618	0.5158901	0.4115745	609.8163	3.504803	0	1018.469	501.2406	0.3809882	0.4258309	610.1765	3.615016	0	3	1029	485						Frog_fixed.avi	0
4044	242	1035.48	474.8812	0.5161294	0.4105033	609.2098	3.527897	0	1022.405	493.9704	0.3811798	0.4248677	609.89	3.625904	0	3	1029	484						Frog_fixed.avi	0
4061	243	1039.929	475.4642	0.5164308	0.4093705	608.6545	3.514565	0	1024.298	488.6717	0.3814052	0.4238933	609.4112	3.617344	0	3	1032	482						Frog_fixed.avi	0
4077	244	1033.933	473.3993	0.516767	0.4083124	608.3384	3.538929	0	1019.351	497.3491	0.3816813	0.4227763	609.0652	3.640439	0	3	1027	485						Frog_fixed.avi	0
4094	245	1035.123	474.2411	0.517164	0.4072737	608.0862	3.547749	0	1021.173	497.5207	0.3820346	0.4217892	608.6409	3.664502	0	3	1028	486						Frog_fixed.avi	0
4111	246	1032.948	473.705	0.5175754	0.4061969	607.6322	3.558328	0	1028.878	487.1607	0.3824145	0.4207957	608.4318	3.654927	0	3	1031	480						Frog_fixed.avi	0
4127	247	1029.295	469.2854	0.5180615	0.4052209	607.1689	3.572157	0	1019	491.0667	0.3828246	0.4197198	607.978	3.656399	0	3	1024	480						Frog_fixed.avi	0
4144	248	1032.236	471.3224	0.518604	0.4042679	606.719	3.581924	0	1026.173	491.4465	0.3832969	0.4186636	607.6659	3.681633	0	3	1029	481						Frog_fixed.avi	0
4160	249	1031.443	470.5349	0.5191715	0.4033609	606.3792	3.589562	0	1020.806	489.8785	0.3838226	0.4176736	607.325	3.690397	0	3	1026	480						Frog_fixed.avi	0
4177	250	1024.39	468.7089	0.5197663	0.4024841	605.96	3.605394	0	1022.12	491.8708	0.3843924	0.416738	606.9684	3.715119	0	3	1023	480						Frog_fixed.avi	0
4194	251	1027.898	465.594	0.520407	0.4016102	605.787	3.622823	0	1021.375	487.4115	0.3849951	0.4158269	606.6225	3.727455	0	3	1025	477						Frog_fixed.avi	0
4210	252	1028.242	468.4674	0.5210834	0.4007319	605.4538	3.644131	0	1023.86	484.2623	0.3855927	0.414967	606.3539	3.735441	0	3	1026	476						Frog_fixed.avi	0
4227	253	1026.54	478.107	0.521717	0.3998312	605.1671	3.66278	0	1020.452	495.3099	0.3862009	0.4140599	606.1197	3.755084	0	3	1023	487						Frog_fixed.avi	0
4244	254	1031.683	473.9114	0.5223503	0.3989276	604.7283	3.667809	0	1021.889	497.5369	0.3867945	0.4131751	605.9144	3.760951	0	3	1027	486						Frog_fixed.avi	0
4260	255	1021.92	470.4499	0.5229502	0.398067	604.4982	3.663099	0	1025.328	498.2242	0.3874085	0.4122973	605.5866	3.773339	0	3	1024	484						Frog_fixed.avi	0
4277	256	1024.404	473.3933	0.5236061	0.397198	604.1674	3.717076	0	1022.708	498.6478	0.3879931	0.4114828	605.3671	3.775981	0	3	1024	486						Frog_fixed.avi	0
4294	257	1021.643	482.2585	0.5242481	0.3963733	603.8389	3.712746	0	1021.132	504.2837	0.3886188	0.4106722	605.0645	3.800227	0	3	1021	493						Frog_fixed.avi	0
4310	258	1024.632	476.0635	0.524901	0.3956288	603.6984	3.704103	0	1025.536	498.2704	0.3892648	0.4099632	604.876	3.80362	0	3	1025	487						Frog_fixed.avi	0
4327	259	1029.009	470.0752	0.5255809	0.3950675	603.249	3.735854	0	1025.732	496.6444	0.3898834	0.4093619	604.6626	3.807882	0	3	1027	483						Frog_fixed.avi	0
4344	260	1019.109	473.7602	0.5262163	0.3947257	603.0228	3.723246	0	1016.844	496.7184	0.3905135	0.4088538	604.4155	3.81663	0	3	1018	485						Frog_fixed.avi	0
4360	261	1024.362	470.7433	0.5269163	0.3947944	602.639	3.748014	0	1021.37	499.7689	0.3911452	0.4086805	604.01	3.834995	0	3	1023	485						Frog_fixed.avi	0
4377	262	1022.865	474.2075	0.5275675	0.3951963	602.5139	3.750179	0	1022.369	497.7651	0.3917427	0.4086706	603.9378	3.821623	0	3	1023	486						Frog_fixed.avi	0
4394	263	1023.328	469.288	0.5281871	0.3958985	602.3111	3.75299	0	1023.608	505.6748	0.3923111	0.4087413	603.7807	3.842824	0	3	1023	487						Frog_fixed.avi	0
4410	264	1013.824	476.7153	0.5288587	0.3967283	601.9815	3.772079	0	1027.278	501.0313	0.3929278	0.4088601	603.7498	3.849825	0	3	1021	489						Frog_fixed.avi	0
4427	265	1018.773	475.6976	0.5295261	0.3976179	602.0197	3.771454	0	1029.17	503.3209	0.3935437	0.4090039	603.6563	3.83522	0	3	1024	490						Frog_fixed.avi	0
4444	266	1018.377	472.2361	0.530269	0.3985503	601.9931	3.771138	0	1025.805	502.652	0.3942448	0.4091482	603.4387	3.862612	0	3	1022	487						Frog_fixed.avi	0
4460	267	1021.02	470.9075	0.5310486	0.3994044	601.9065	3.756188	0	1025.679	503.6901	0.3950038	0.4093962	603.4847	3.844785	0	3	1023	487						Frog_fixed.avi	0
4477	268	1017.752	477.4052	0.5318533	0.400349	601.7532	3.793997	0	1025.88	502.8126	0.395757	0.4096194	603.3074	3.8478	0	3	1022	490						Frog_fixed.avi	0
4494	269	1018.662	467.8513	0.5326099	0.4013025	601.8705	3.767411	0	1025.566	506.551	0.3965135	0.4099197	603.4924	3.864464	0	3	1022	487						Frog_fixed.avi	0
4510	270	1013.116	482.4816	0.5333486	0.4022367	601.8823	3.779905	0	1026.722	505.8482	0.3972189	0.4102663	603.3332	3.848614	0	3	1020	494						Frog_fixed.avi	0
4527	271	1016.179	476.8781	0.5339995	0.4031436	602.0449	3.788513	0	1026.199	504.7066	0.3978562	0.4104782	603.3848	3.858107	0	3	1021	491						Frog_fixed.avi	0
4544	272	1012.994	476.7738	0.5345519	0.4040373	602.1465	3.782289	0	1020.511	508.9209	0.398415	0.4107089	603.516	3.861027	0	3	1017	493						Frog_fixed.avi	0
4560	273	1017.915	481.114	0.5350435	0.4048965	602.2347	3.775623	0	1024.12	507.0226	0.3989035	0.4109864	603.613	3.854646	0	3	1021	494						Frog_fixed.avi	0
4577	274	1018.744	479.737	0.535472	0.4057486	602.2623	3.778933	0	1023.807	508.8859	0.3993425	0.4111606	603.7545	3.865172	0	3	1021	494						Frog_fixed.avi	0
4594	275	1012.978	478.0149	0.5358187	0.4066384	602.397	3.782717	0	1024.33	510.16	0.3997183	0.4113661	603.7571	3.850457	0	3	1019	494						Frog_fixed.avi	0
4610	276	1017.397	482.1187	0.5361536	0.4074737	602.5703	3.77972	0	1027.231	504.3187	0.4000593	0.411669	604.0117	3.851094	0	3	1022	493						Frog_fixed.avi	0
4627	277	1017.681	484.6102	0.536428	0.4083292	602.595	3.782834	0	1031.498	508.739	0.4003776	0.4119253	604.256	3.868079	0	3	1025	497						Frog_fixed.avi	0
4644	278	1024.992	478.0326	0.5366615	0.4091523	602.829	3.766647	0	1023.648	512.5125	0.4006215	0.4122621	604.3747	3.846729	0	3	1024	495						Frog_fixed.avi	0
4660	279	1017.077	490.5956	0.5368701	0.4099567	603.0012	3.76263	0	1030.922	508.6155	0.4008885	0.4127473	604.5812	3.865343	0	3	1024	500						Frog_fixed.avi	0
4677	280	1020.4	485.4646	0.5370693	0.4107807	603.1116	3.775411	0	1026.238	515.1894	0.4010874	0.4133452	604.608	3.848953	0	3	1023	500						Frog_fixed.avi	0
4693	281	1018.706	484.6516	0.5372286	0.4116556	603.3103	3.773156	0	1031.369	509.5179	0.4013269	0.4140956	604.8206	3.859273	0	3	1025	497						Frog_fixed.avi	0
4710	282	1017.746	485.6002	0.5373639	0.4125297	603.4263	3.758538	0	1028.333	514.295	0.4014887	0.4149279	604.933	3.856593	0	3	1023	500						Frog_fixed.avi	0
4727	283	1023.812	483.4185	0.5374869	0.4134315	603.6168	3.74865	0	1024.72	518.5918	0.4016339	0.4158451	605.1782	3.851218	0	3	1024	501						Frog_fixed.avi	0
4743	284	1026.683	485.0447	0.5375639	0.4143232	603.6793	3.742315	0	1033.152	514.6414	0.4017497	0.4167737	605.4244	3.839952	0	3	1030	500						Frog_fixed.avi	0
4760	285	1025.593	487.6059	0.5375702	0.4151774	603.7898	3.756415	0	1032.319	520.717	0.4017916	0.4176941	605.604	3.831383	0	3	1029	504						Frog_fixed.avi	0
4777	286	1017.024	490.1305	0.5375393	0.4159505	604.0839	3.741243	0	1029.991	522.7103	0.4018205	0.4186022	605.7061	3.834991	0	3	1024	506						Frog_fixed.avi	0
4793	287	1018.594	488.9984	0.5374908	0.4167176	604.3109	3.738207	0	1028.004	520.4235	0.4018188	0.4195304	605.9192	3.823469	0	3	1023	505						Frog_fixed.avi	0
4810	288	1025.244	483.7549	0.5374397	0.4174885	604.5131	3.742847	0	1029.855	525.3359	0.4018098	0.4204746	606.0916	3.834507	0	3	1028	505						Frog_fixed.avi	0
4827	289	1024.418	483.3893	0.5373733	0.4182476	604.6487	3.743252	0	1026.16	510.5737	0.4017541	0.4215106	606.2036	3.817505	0	3	1025	497						Frog_fixed.avi	0
4843	290	1023.1	487.9083	0.5372636	0.41897	605.0131	3.737408	0	1024.906	515.1003	0.4016781	0.4224093	606.4125	3.825515	0	3	1024	502						Frog_fixed.avi	0
4860	291	1020.633	492.0974	0.5371025	0.4196443	605.159	3.747204	0	1029.896	516.6385	0.4015997	0.4232084	606.6174	3.820271	0	3	1025	504						Frog_fixed.avi	0
4877	292	1013.643	489.1389	0.5369313	0.4202324	605.2767	3.746958	0	1028.595	517.8153	0.4014578	0.4238878	607.0341	3.821787	0	3	1021	503						Frog_fixed.avi	0
4893	293	1018.914	487.4175	0.536752	0.4207164	605.5809	3.737449	0	1024.086	522.6497	0.4013118	0.4244296	607.1442	3.826753	0	3	1022	505						Frog_fixed.avi	0
4910	294	1023.849	488.7198	0.5365843	0.4211123	605.8805	3.747131	0	1033.466	517.7001	0.4011669	0.4249202	607.2595	3.809798	0	3	1029	503						Frog_fixed.avi	0
4927	295	1018.474	496.5178	0.5363581	0.4213546	606.0556	3.74424	0	1026.788	521.1227	0.400965	0.4252616	607.4677	3.815896	0	3	1023	509						Frog_fixed.avi	0
4943	296	1023.545	484.0071	0.5361357	0.4215288	606.237	3.730512	0	1028.041	520.5395	0.400759	0.4255501	607.7961	3.821336	0	3	1026	502						Frog_fixed.avi	0
4960	297	1015.264	491.0834	0.5358508	0.4216399	606.5567	3.736947	0	1022.498	520.6959	0.4004559	0.4257394	607.9649	3.817685	0	3	1019	506						Frog_fixed.avi	0
4977	298	1026.39	481.0127	0.5355816	0.4217952	606.5826	3.719073	0	1032.346	524.6559	0.4002428	0.4259298	608.1619	3.825274	0	3	1029	503						Frog_fixed.avi	0
4993	299	1010.891	489.5258	0.5352191	0.421916	606.8024	3.729831	0	1029.714	514.5594	0.3999347	0.4262878	608.4182	3.807316	0	3	1020	502						Frog_fixed.avi	0
5010	300	1022.151	489.1081	0.534897	0.4220656	607.2928	3.717845	0	1031.434	521.2082	0.3996229	0.426539	608.7535	3.809017	0	3	1027	505						Frog_fixed.avi	0
5027	301	1014.887	492.1097	0.5345128	0.4222182	607.3961	3.715124	0	1030.27	524.8713	0.3993014	0.4268375	608.811	3.811316	0	3	1023	508						Frog_fixed.avi	0
5043	302	1012.651	491.2757	0.5341393	0.4224028	607.6885	3.736976	0	1034.348	518.5273	0.3989567	0.4272361	609.1968	3.793176	0	3	1023	505						Frog_fixed.avi	0
5060	303	1022.479	481.1996	0.5337825	0.422656	607.8312	3.731522	0	1025.779	521.9178	0.3985744	0.4275348	609.3754	3.800992	0	3	1024	502						Frog_fixed.avi	0
5077	304	1025.904	484.0635	0.5333751	0.4229037	608.0871	3.726586	0	1027.909	521.4926	0.3982311	0.4279912	609.5376	3.827409	0	3	1027	503						Frog_fixed.avi	0
5093	305	1018.082	487.7332	0.5329846	0.4232132	608.3184	3.742357	0	1035.215	522.0024	0.3979093	0.4283788	609.7598	3.808025	0	3	1027	505						Frog_fixed.avi	0
5110	306	1016.058	482.9257	0.532581	0.4235705	608.5724	3.721662	0	1031.449	515.8655	0.3975217	0.4289046	609.9431	3.803392	0	3	1024	499						Frog_fixed.avi	0
5127	307	1021.113	485.662	0.5321751	0.4239781	608.8275	3.728671	0	1027.543	525.6669	0.3971646	0.4293411	610.2184	3.830997	0	3	1024	506						Frog_fixed.avi	0
5143	308	1019.567	485.0437	0.5317502	0.4243995	608.9853	3.71203	0	1032.511	519.5768	0.3967948	0.4298781	610.4843	3.813756	0	3	1026	502						Frog_fixed.avi	0
5160	309	1012.012	482.5968	0.5313087	0.4248063	609.1547	3.731709	0	1029.985	519.0421	0.3963993	0.430447	610.5477	3.820696	0	3	1021	501						Frog_fixed.avi	0
5177	310	1011.287	482.5862	0.530878	0.4251305	609.3419	3.743742	0	1032.643	522.6383	0.3960179	0.4308441	610.739	3.811722	0	3	1022	503						Frog_fixed.avi	0
5193	311	1017.763	489.2559	0.5304347	0.4253356	609.5311	3.728362	0	1035.606	517.4974	0.3956318	0.4312809	611.0711	3.815501	0	3	1027	503						Frog_fixed.avi	0
5210	312	1021.094	491.0302	0.5300109	0.425541	609.8035	3.740402	0	1028.056	522.075	0.3952073	0.4315898	611.2426	3.80559	0	3	1025	507						Frog_fixed.avi	0
5226	313	1022.388	481.9067	0.5295857	0.4257314	609.8304	3.738806	0	1030.464	513.5692	0.3948025	0.4319988	611.4448	3.813588	0	3	1026	498						Frog_fixed.avi	0
5243	314	1015.212	491.4145	0.5291482	0.4258247	609.9577	3.755968	0	1034.609	519.3527	0.3944416	0.432251	611.7452	3.824209	0	3	1025	505						Frog_fixed.avi	0
5260	315	1015.514	492.2903	0.5287444	0.425906	610.1421	3.749423	0	1034.757	515.3735	0.3940601	0.4325486	611.9037	3.827996	0	3	1025	504						Frog_fixed.avi	0
5276	316	1022.621	491.1099	0.5283854	0.4259506	610.5186	3.755433	0	1024.668	520.4738	0.3937364	0.4328604	611.9295	3.835221	0	3	1024	506						Frog_fixed.avi	0
5293	317	1013.615	488.5786	0.5280039	0.4259315	610.5906	3.760213	0	1028.954	520.0323	0.3934246	0.4329923	612.2391	3.821859	0	3	1021	504						Frog_fixed.avi	0
5310	318	1016.528	480.3494	0.5277143	0.4258062	610.5471	3.762499	0	1035.669	517.0755	0.393165	0.4330517	612.1526	3.83179	0	3	1026	499						Frog_fixed.avi	0
5326	319	1017.431	477.8866	0.5274293	0.4256521	610.8032	3.778677	0	1032.254	517.7147	0.3928981	0.4331067	612.412	3.816962	0	3	1025	498						Frog_fixed.avi	0
5343	320	1017.428	485.8767	0.5271711	0.4255301	610.9058	3.752712	0	1031.958	526.6271	0.3926903	0.4331632	612.3799	3.834751	0	3	1025	506						Frog_fixed.avi	0
5360	321	1014.467	483.6133	0.5269382	0.4254472	610.9636	3.775908	0	1029.853	518.9562	0.3924527	0.4332184	612.5048	3.82582	0	3	1022	501						Frog_fixed.avi	0
5376	322	1026.247	484.1306	0.5267531	0.4253452	611.1752	3.761408	0	1033.807	518.4293	0.3922959	0.4332332	612.5877	3.826042	0	3	1030	501						Frog_fixed.avi	0
5393	323	1011.822	485.9576	0.5265294	0.4253015	611.0444	3.769806	0	1032.439	514.2491	0.3920894	0.433248	612.6473	3.834355	0	3	1022	500						Frog_fixed.avi	0
5410	324	1011.979	488.8597	0.5264025	0.4252019	611.0447	3.774879	0	1029.779	514.6662	0.3919429	0.4332236	612.5732	3.832427	0	3	1021	502						Frog_fixed.avi	0
5426	325	1021.91	477.3811	0.5262867	0.4250584	611.0532	3.777719	0	1032.787	520.9149	0.3918318	0.4331451	612.5731	3.83213	0	3	1027	499						Frog_fixed.avi	0
5443	326	1014.333	486.0953	0.5261219	0.4248416	611.1842	3.769001	0	1037.235	520.6585	0.3917249	0.4330308	612.5639	3.853383	0	3	1026	503						Frog_fixed.avi	0
5460	327	1009.87	486.7247	0.526027	0.4246288	611.0483	3.775349	0	1029.327	517.5731	0.3915592	0.4329076	612.5248	3.831343	0	3	1020	502						Frog_fixed.avi	0
5476	328	1012.21	490.944	0.5259465	0.4244089	610.9914	3.787714	0	1030.134	512.6308	0.3914396	0.4328038	612.4474	3.827566	0	3	1021	502						Frog_fixed.avi	0
5493	329	1019.062	482.4308	0.5258885	0.4242567	610.9893	3.801695	0	1033.497	518.9156	0.3913613	0.432602	612.3917	3.847578	0	3	1026	501						Frog_fixed.avi	0
5510	330	1020.458	482.4565	0.5258223	0.4241768	610.9208	3.799741	0	1028.159	516.8855	0.3912688	0.4325174	612.2824	3.835782	0	3	1024	500						Frog_fixed.avi	0
5526	331	1018.587	489.2749	0.525745	0.4240271	610.7386	3.789073	0	1036.456	517.1473	0.3911919	0.4324374	612.2075	3.836235	0	3	1028	503						Frog_fixed.avi	0
5543	332	1016.532	481.5514	0.5256549	0.4239161	610.8188	3.774472	0	1032.097	516.6222	0.3910879	0.4323534	612.2214	3.832606	0	3	1024	499						Frog_fixed.avi	0
5560	333	1009.744	491.4348	0.5255716	0.423712	610.6196	3.774988	0	1035.417	518.5837	0.3910106	0.4322672	612.116	3.832535	0	3	1023	505						Frog_fixed.avi	0
5576	334	1013.519	490.2997	0.5255158	0.423503	610.5637	3.804542	0	1031.753	514.4001	0.3909308	0.4321465	612.1159	3.845467	0	3	1023	502						Frog_fixed.avi	0
5593	335	1020.755	484.6841	0.5254838	0.4231724	610.5266	3.784875	0	1034.974	516.2129	0.3908846	0.4319804	612.0496	3.840868	0	3	1028	500						Frog_fixed.avi	0
5610	336	1015.666	483.021	0.5254776	0.4227937	610.4016	3.795328	0	1031.056	521.4976	0.3908429	0.4316356	611.8314	3.851156	0	3	1023	502						Frog_fixed.avi	0
5626	337	1014.553	491.9125	0.525477	0.4223686	610.3752	3.800566	0	1033.238	520.1509	0.3908642	0.4313408	611.8501	3.848493	0	3	1024	506						Frog_fixed.avi	0
5643	338	1018.506	483.0289	0.5255466	0.4219621	610.1342	3.787791	0	1028.36	522.8432	0.3908824	0.4309399	611.6125	3.843944	0	3	1023	503						Frog_fixed.avi	0
5660	339	1014.099	488.989	0.5256468	0.4215217	609.8539	3.811552	0	1039.827	520.577	0.3909742	0.4305898	611.5539	3.848735	0	3	1027	505						Frog_fixed.avi	0
5676	340	1017.852	487.6258	0.5257651	0.4210534	609.8255	3.804236	0	1036.768	519.9962	0.391086	0.4301578	611.3212	3.853972	0	3	1027	504						Frog_fixed.avi	0
5693	341	1021.113	481.5978	0.525958	0.4205411	609.8057	3.799026	0	1026.689	517.5503	0.3912031	0.4296915	611.1975	3.841059	0	3	1024	500						Frog_fixed.avi	0
5710	342	1018.036	490.538	0.5261425	0.4199407	609.4903	3.804025	0	1030.177	523.0895	0.3913845	0.4290866	611.0671	3.851202	0	3	1024	507						Frog_fixed.avi	0
5726	343	1011.295	483.5683	0.5263382	0.4193769	609.442	3.791997	0	1032.039	518.256	0.391596	0.4285634	610.8624	3.860535	0	3	1022	501						Frog_fixed.avi	0
5743	344	1016.571	488.8068	0.5266122	0.4187866	609.2241	3.807607	0	1022.225	517.9236	0.3917556	0.4280417	610.7246	3.850997	0	3	1019	503						Frog_fixed.avi	0
5760	345	1011.066	490.1385	0.5268601	0.4182607	609.1875	3.794493	0	1029.44	521.5554	0.3920301	0.4274544	610.4763	3.856889	0	3	1020	506						Frog_fixed.avi	0
5776	346	1010.314	489.4628	0.5271599	0.4177964	608.9924	3.813374	0	1027.323	508.0493	0.3922711	0.4270848	610.3097	3.840531	0	3	1019	499						Frog_fixed.avi	0
5793	347	1013.974	490.0579	0.5274611	0.4174407	608.6398	3.793718	0	1023.385	523.1643	0.3925366	0.4266327	610.0371	3.866039	0	3	1019	507						Frog_fixed.avi	0
5809	348	1009.827	490.2365	0.527756	0.4170952	608.6456	3.805631	0	1030.074	509.8637	0.3928103	0.4263886	609.9271	3.863104	0	3	1020	500						Frog_fixed.avi	0
5826	349	1006.19	495.4891	0.5280631	0.4168591	608.414	3.816329	0	1026.739	517.1664	0.3930663	0.4260731	609.6122	3.843986	0	3	1016	506						Frog_fixed.avi	0
5843	350	1011.708	492.3945	0.528357	0.4166901	608.0479	3.810573	0	1030.628	521.1818	0.3933493	0.4259012	609.4082	3.856816	0	3	1021	507						Frog_fixed.avi	0
5859	351	1008.587	488.4687	0.5285993	0.4166273	607.9763	3.785525	0	1029.491	518.9541	0.393533	0.4258513	609.1793	3.837549	0	3	1019	504						Frog_fixed.avi	0
5876	352	1007.68	495.4336	0.5288477	0.4166501	607.6508	3.800163	0	1024.695	521.9028	0.3937435	0.425895	608.8084	3.871268	0	3	1016	509						Frog_fixed.avi	0
5893	353	1004.05	496.3327	0.5290155	0.41677	607.49	3.809457	0	1026.545	517.0638	0.3939098	0.4260474	608.6438	3.86035	0	3	1015	507						Frog_fixed.avi	0
5909	354	1008.009	493.6511	0.5292346	0.416979	607.1231	3.809464	0	1030.433	516.608	0.394078	0.4263075	608.5154	3.868354	0	3	1019	505						Frog_fixed.avi	0
5926	355	1019.15	483.9668	0.5294056	0.4172512	607.0838	3.803193	0	1033.207	518.3295	0.3942192	0.4265245	608.1794	3.84807	0	3	1026	501						Frog_fixed.avi	0
5943	356	1007.635	497.6062	0.5295597	0.4175895	606.5716	3.819141	0	1025.296	519.1013	0.3943076	0.4267856	607.9585	3.854002	0	3	1016	508						Frog_fixed.avi	0
5959	357	1007.286	491.6943	0.5296665	0.4178746	606.346	3.832627	0	1020.77	518.1362	0.3943857	0.4271305	607.7108	3.870469	0	3	1014	505						Frog_fixed.avi	0
5976	358	1008.102	495.82	0.5297717	0.4181803	606.1448	3.806249	0	1020.252	519.4163	0.394446	0.4272979	607.4589	3.864769	0	3	1014	508						Frog_fixed.avi	0
5993	359	1003.917	498.3016	0.5298879	0.4183949	606.0214	3.817789	0	1021.06	519.4261	0.394494	0.4274138	607.3278	3.859014	0	3	1012	509						Frog_fixed.avi	0
6009	360	1008.168	493.7866	0.5299923	0.4185986	605.8293	3.831538	0	1020.748	522.0139	0.3945717	0.4275237	607.1536	3.869304	0	3	1014	508						Frog_fixed.avi	0
6026	361	1008.568	495.933	0.5300975	0.418749	605.814	3.847535	0	1022.791	523.1316	0.3946472	0.4275987	607.0228	3.865456	0	3	1016	510						Frog_fixed.avi	0
6043	362	1003.093	490.9796	0.530189	0.4188248	605.6809	3.822555	0	1020.712	521.0952	0.3947203	0.4276706	606.9203	3.869392	0	3	1012	506						Frog_fixed.avi	0
6059	363	1005.727	485.8166	0.5302902	0.4188627	605.514	3.820745	0	1022.39	527.4362	0.3948059	0.4276846	606.8076	3.872092	0	3	1014	507						Frog_fixed.avi	0
6076	364	1006.25	489.0654	0.5304059	0.4189265	605.3087	3.814657	0	1020.282	524.4653	0.3948974	0.4276988	606.8549	3.880532	0	3	1013	507						Frog_fixed.avi	0
6093	365	1003.327	494.5281	0.5305214	0.4189911	605.3872	3.843492	0	1025.083	515.3969	0.394991	0.4278743	606.6321	3.85971	0	3	1014	505						Frog_fixed.avi	0
6109	366	1005.105	494.6877	0.5305976	0.4191411	605.3276	3.829025	0	1023.05	518.7693	0.3950529	0.4280068	606.5232	3.866718	0	3	1014	507						Frog_fixed.avi	0
6126	367	1003.259	493.8693	0.5306951	0.4193929	605.3644	3.844967	0	1026.188	518.3433	0.3951035	0.4281772	606.4509	3.849672	0	3	1015	506						Frog_fixed.avi	0
6143	368	1006.884	492.2957	0.5307348	0.4196498	605.2928	3.853032	0	1024.782	525.5807	0.3951281	0.4284293	606.4107	3.874763	0	3	1016	509						Frog_fixed.avi	0
6159	369	1001.357	499.5297	0.530742	0.4199819	605.2274	3.844581	0	1015.54	520.4747	0.3951257	0.4288039	606.3754	3.869053	0	3	1008	510						Frog_fixed.avi	0
6176	370	1002.258	489.106	0.5307366	0.4203556	605.2865	3.852032	0	1020.869	527.7802	0.395133	0.4290782	606.3605	3.875259	0	3	1012	508						Frog_fixed.avi	0
6193	371	1002.858	499.3952	0.5307283	0.4207773	605.2264	3.866661	0	1020.007	520.1519	0.3951064	0.4295473	606.3914	3.86803	0	3	1011	510						Frog_fixed.avi	0
6209	372	1027.977	490.0492	0.5305814	0.421264	605.2079	3.836266	0	1040.41	527.1508	0.3950317	0.4299368	606.4131	3.865797	0	3	1034	509						Frog_fixed.avi	0
6226	373	1027.411	505.4622	0.5304521	0.4218661	605.2278	3.843291	0	1045.375	543.6664	0.394974	0.4305373	606.5661	3.864649	0	3	1036	525						Frog_fixed.avi	0
6243	374	1031.932	505.1422	0.5305027	0.4224822	605.2673	3.846987	0	1050.218	537.1914	0.3949878	0.4310785	606.5546	3.860462	0	3	1041	521						Frog_fixed.avi	0
6259	375	1030.173	511.2004	0.5304926	0.4230738	605.3611	3.857514	0	1046.24	546.8434	0.3949837	0.4315737	606.5855	3.873342	0	3	1038	529						Frog_fixed.avi	0
6276	376	1032.274	503.8948	0.5304869	0.4236334	605.4661	3.857743	0	1046.594	541.0189	0.3949887	0.4321558	606.686	3.869236	0	3	1039	522						Frog_fixed.avi	0
6293	377	1037.084	503.9596	0.5304873	0.4242014	605.5651	3.853575	0	1045.054	535.9506	0.3949659	0.4327346	606.8668	3.864231	0	3	1041	520						Frog_fixed.avi	0
6309	378	1035.663	510.4533	0.5304744	0.4246723	605.6514	3.853466	0	1048.509	547.4109	0.3949889	0.4331752	606.8878	3.887637	0	3	1042	529						Frog_fixed.avi	0
6326	379	1036.924	499.5671	0.5304512	0.4250285	605.7892	3.859333	0	1045.663	541.8083	0.3949649	0.4336583	607.1056	3.879349	0	3	1041	521						Frog_fixed.avi	0
6343	380	1037.05	508.4645	0.53038	0.4253129	606.1448	3.871034	0	1041.218	546.8797	0.3949472	0.4339786	607.3142	3.886347	0	3	1039	528						Frog_fixed.avi	0
6359	381	1031.694	510.656	0.530347	0.4255942	606.3312	3.862372	0	1047.543	536.1733	0.3949434	0.4344163	607.395	3.873516	0	3	1040	523						Frog_fixed.avi	0
6376	382	1030.912	502.5918	0.5302993	0.4259035	606.5262	3.85595	0	1050.217	539.8629	0.3949381	0.4347174	607.633	3.878892	0	3	1041	521						Frog_fixed.avi	0
6392	383	1032.335	510.951	0.5302445	0.4262448	606.7189	3.865238	0	1042.908	545.6823	0.3949065	0.435136	607.8076	3.886541	0	3	1038	528						Frog_fixed.avi	0
6409	384	1030.349	503.8621	0.5301489	0.4266098	606.8253	3.865992	0	1045.071	545.686	0.3948523	0.43549	608.1151	3.897065	0	3	1038	525						Frog_fixed.avi	0
6426	385	1028.685	516.1342	0.5300333	0.4269425	607.1581	3.877262	0	1048.343	540.3926	0.3948018	0.4358298	608.3896	3.896794	0	3	1039	528						Frog_fixed.avi	0
6442	386	1034.941	501.7821	0.529918	0.427361	607.5629	3.871322	0	1049.189	538.8575	0.3947256	0.4362057	608.5245	3.899805	0	3	1042	520						Frog_fixed.avi	0
6459	387	1041.145	507.6562	0.5298171	0.4276432	607.7399	3.883222	0	1046.949	542.4943	0.3946159	0.4364875	608.893	3.916559	0	3	1044	525						Frog_fixed.avi	0
6476	388	1038.417	510.3817	0.529657	0.4279294	608.0682	3.879028	0	1050.217	534.4838	0.3944957	0.4368287	609.209	3.904982	0	3	1044	522						Frog_fixed.avi	0
6492	389	1025.367	506.3914	0.5294902	0.4282846	608.1779	3.886213	0	1047.053	541.8644	0.3943991	0.4370764	609.4401	3.927467	0	3	1036	524						Frog_fixed.avi	0
6509	390	1029.061	509.8074	0.5293616	0.4286806	608.4273	3.866452	0	1039.803	539.1672	0.3942308	0.4375331	609.7323	3.919264	0	3	1034	524						Frog_fixed.avi	0
6526	391	1028.398	514.1387	0.5291983	0.4292142	608.9635	3.895328	0	1041.888	542.9695	0.3941104	0.4380231	609.9266	3.924403	0	3	1035	529						Frog_fixed.avi	0
6542	392	1037.724	507.2942	0.5290346	0.4299328	609.0532	3.869099	0	1040.84	544.2568	0.3939807	0.4387479	610.0635	3.932479	0	3	1039	526						Frog_fixed.avi	0
6559	393	1028.857	502.5808	0.5287791	0.4307374	609.4055	3.895789	0	1053.303	543.6198	0.3938062	0.4395363	610.4387	3.921681	0	3	1041	523						Frog_fixed.avi	0
6576	394	1034.947	514.6639	0.5286031	0.431583	609.6169	3.894583	0	1051.501	541.1232	0.3936156	0.4403764	610.7936	3.941556	0	3	1043	528						Frog_fixed.avi	0
6592	395	1030.433	509.1989	0.5283573	0.4323729	610.0757	3.898373	0	1041.905	548.6082	0.3933676	0.4411443	610.8574	3.955483	0	3	1036	529						Frog_fixed.avi	0
6609	396	1034.818	513.6586	0.5282335	0.432881	610.3238	3.88924	0	1053.939	531.7838	0.3931204	0.4416727	611.239	3.93235	0	3	1044	523						Frog_fixed.avi	0
6626	397	1022.979	506.1095	0.5280208	0.4325077	610.3859	3.926513	0	1060.184	523.4781	0.3927567	0.4416452	611.8304	3.957134	0	3	1042	515						Frog_fixed.avi	0
6642	398	-1280	-1024	-1	-1	-1	-1	4	-1280	-1024	-1	-1	-1	-1	4		0	0						Frog_fixed.avi	0
6659	399	-1280	-1024	-1	-1	-1	-1	4	-1280	-1024	-1	-1	-1	-1	4		0	0						Frog_fixed.avi	0
6676	400	-1280	-1024	-1	-1	-1	-1	4	-1280	-1024	-1	-1	-1	-1	4		0	0						Frog_fixed.avi	0
6692	401	-1280	-1024	-1	-1	-1	-1	4	-1280	-1024	-1	-1	-1	-1	4		0	0						Frog_fixed.avi	0
6709	402	-1280	-1024	-1	-1	-1	-1	4	-1280	-1024	-1	-1	-1	-1	4		0	0						Frog_fixed.avi	0
6726	403	-1280	-1024	-1	-1	-1	-1	4	-1280	-1024	-1	-1	-1	-1	4		0	0						Frog_fixed.avi	0
6742	404	-1280	-1024	-1	-1	-1	-1	4	-1280	-1024	-1	-1	-1	-1	4		0	0						Frog_fixed.avi	0
6759	405	-1280	-1024	-1	-1	-1	-1	4	-1280	-1024	-1	-1	-1	-1	4		0	0						Frog_fixed.avi	0
6776	406	-1280	-1024	-1	-1	-1	-1	4	-1280	-1024	-1	-1	-1	-1	4		0	0						Frog_fixed.avi	0
6792	407	1037.094	476.5692	0.5250407	0.4372372	618.4047	3.938374	0	1053.59	539.356	0.3902948	0.4459558	614.8129	3.982599	0	4	1045	508						Frog_fixed.avi	0
6809	408	1034.597	491.4333	0.5246573	0.4373747	614.2856	3.908819	0	1052.386	530.8594	0.3900371	0.4462357	615.059	3.973219	0	4	1043	511						Frog_fixed.avi	0
6825	409	1019.757	499.9421	0.5243011	0.4374694	614.6571	3.912585	0	1055.564	533.0119	0.3897843	0.4463803	615.4701	3.979663	0	4	1038	516						Frog_fixed.avi	0
6842	410	1032.349	494.3333	0.5239953	0.4374993	614.9773	3.893251	0	1042.405	537.0322	0.3895074	0.4465789	615.8976	3.982757	0	4	1037	516						Frog_fixed.avi	0
6859	411	1024.185	495.0289	0.5236536	0.4375043	615.3612	3.900554	0	1043.005	543.3951	0.389265	0.4466767	616.0728	4.005748	0	4	1034	519						Frog_fixed.avi	0
6875	412	1035.959	489.943	0.5233257	0.4376264	615.7253	3.890223	0	1049.097	541.2069	0.389029	0.4468161	616.4795	3.978012	0	4	1043	516						Frog_fixed.avi	0
6892	413	1028.563	492.8456	0.5230211	0.4379027	616.0792	3.911689	0	1050.979	538.6408	0.3888115	0.447134	616.7203	3.983556	0	4	1040	516						Frog_fixed.avi	0
6909	414	1009.159	500.8351	0.5228354	0.4384233	616.2952	3.900535	0	1034.088	536.4493	0.3887227	0.4477501	616.9836	3.986295	0	4	1022	519						Frog_fixed.avi	0
6925	415	1010.771	512.1965	0.5225946	0.4391786	616.6295	3.898154	0	1031.69	547.4684	0.3886018	0.4485206	617.257	3.991824	0	4	1021	530						Frog_fixed.avi	0
6942	416	1010.155	508.8669	0.5224411	0.4400883	616.8549	3.90608	0	1024.249	546.9023	0.3884465	0.4493569	617.4506	4.005114	0	4	1017	528						Frog_fixed.avi	0
6959	417	1009.345	506.6933	0.5222781	0.4411334	616.9969	3.911689	0	1032.615	543.4258	0.3883463	0.4502908	617.6601	3.983379	0	4	1021	525						Frog_fixed.avi	0
6975	418	1000.676	515.3685	0.5221408	0.4421339	617.2662	3.913653	0	1027.26	541.2615	0.3882245	0.4512379	617.9814	4.004993	0	4	1014	528						Frog_fixed.avi	0
6992	419	1004.659	516.1454	0.5220337	0.4430878	617.331	3.903851	0	1031.955	546.7921	0.388148	0.4519806	618.0947	3.99741	0	4	1018	531						Frog_fixed.avi	0
7009	420	1006.19	511.9447	0.5219409	0.4439606	617.4897	3.889725	0	1025.631	548.1592	0.3880442	0.4527183	618.0968	4.000084	0	4	1016	530						Frog_fixed.avi	0
7025	421	1009.97	508.3893	0.5218459	0.4447899	617.7451	3.881756	0	1032.625	538.6483	0.3879568	0.4533829	618.2095	3.972676	0	4	1021	524						Frog_fixed.avi	0
7042	422	1003.607	511.3495	0.5217707	0.4455963	617.9156	3.890007	0	1027.758	537.326	0.3878596	0.4540506	618.219	3.99243	0	4	1016	524						Frog_fixed.avi	0
7059	423	1006.132	508.481	0.5216591	0.4464119	618.0147	3.873327	0	1022.268	546.8491	0.3877766	0.4547032	618.4045	3.999279	0	4	1014	528						Frog_fixed.avi	0
7075	424	1007.782	513.6232	0.5215783	0.4471404	618.0878	3.871861	0	1026.069	550.7018	0.3877137	0.4553073	618.4747	4.00716	0	4	1017	532						Frog_fixed.avi	0
7092	425	1011.436	509.5999	0.5214918	0.4477468	618.1194	3.858872	0	1023.66	552.1435	0.3876289	0.4556987	618.714	3.978692	0	4	1018	531						Frog_fixed.avi	0
7109	426	1007.696	506.4091	0.5213697	0.4481924	618.3591	3.859033	0	1032.066	540.8075	0.387546	0.4560833	618.8273	3.976237	0	4	1020	524						Frog_fixed.avi	0
7125	427	1005.551	511.5197	0.5212872	0.4484729	618.4551	3.849562	0	1039.076	547.0923	0.3874821	0.4562443	618.9101	3.979331	0	4	1022	529						Frog_fixed.avi	0
7142	428	1010.972	509.0041	0.5212153	0.448567	618.5676	3.839642	0	1032.381	542.7632	0.3873961	0.4563	618.9105	3.981217	0	4	1022	526						Frog_fixed.avi	0
7159	429	1008.459	514.4971	0.521145	0.4485608	618.7289	3.843973	0	1028.324	548.4217	0.3873164	0.456258	619.1003	3.974928	0	4	1018	531						Frog_fixed.avi	0
7175	430	1013.167	511.5865	0.5210899	0.4484979	618.8445	3.836327	0	1023.019	552.7809	0.3872597	0.4561434	619.1389	3.979938	0	4	1018	532						Frog_fixed.avi	0
7192	431	1007.661	513.7236	0.5210006	0.4484259	618.9312	3.852962	0	1016.941	565.1873	0.3872016	0.4559804	619.3082	3.995552	0	4	1012	539						Frog_fixed.avi	0
7209	432	1001.204	511.6839	0.5209183	0.4483609	619.0087	3.857274	0	1020.051	556.2152	0.3871408	0.4558689	619.3057	3.991121	0	4	1011	534						Frog_fixed.avi	0
7225	433	1010.92	509.2714	0.5208586	0.4483765	619.0776	3.832966	0	1023.508	560.1113	0.387087	0.4558013	619.3317	3.994051	0	4	1017	535						Frog_fixed.avi	0
7242	434	1005.614	517.9321	0.5207863	0.4483785	619.001	3.830296	0	1023.955	556.401	0.387049	0.4557351	619.3895	3.996858	0	4	1015	537						Frog_fixed.avi	0
7259	435	1004.996	511.2552	0.5207445	0.4484205	619.0349	3.819859	0	1024.862	553.3271	0.3870055	0.4556943	619.4506	3.98932	0	4	1015	532						Frog_fixed.avi	0
7275	436	1010.04	507.9117	0.5207218	0.4484442	619.0133	3.818606	0	1022.984	560.5289	0.3869756	0.4556372	619.4501	3.991201	0	4	1017	534						Frog_fixed.avi	0
7292	437	1001.253	514.1277	0.5207065	0.4484567	619.0822	3.829156	0	1026.478	551.126	0.3869626	0.4556002	619.436	3.970366	0	4	1014	533						Frog_fixed.avi	0
7308	438	1007.775	509.1821	0.5207139	0.4484766	619.0031	3.817085	0	1023.211	555.3529	0.3869631	0.4555648	619.3923	3.975027	0	4	1015	532						Frog_fixed.avi	0
7325	439	1003.625	512.9838	0.5207343	0.4485096	618.9994	3.810351	0	1027.184	551.5023	0.386983	0.455553	619.3586	3.96859	0	4	1015	532						Frog_fixed.avi	0
7342	440	1007.378	512.4356	0.5207705	0.4485312	618.9213	3.807772	0	1018.201	559.3682	0.3869959	0.4555278	619.3055	3.977245	0	4	1013	536						Frog_fixed.avi	0
7358	441	1007.365	509.284	0.520797	0.4485203	618.889	3.806317	0	1019.301	559.9502	0.3870203	0.455505	619.1967	3.972224	0	4	1013	535						Frog_fixed.avi	0
7375	442	1005.981	513.3527	0.5207813	0.4484459	618.7858	3.804126	0	1027.642	546.5357	0.3870063	0.4554244	619.0754	3.972749	0	4	1017	530						Frog_fixed.avi	0
7392	443	1044.508	500.588	0.5206494	0.4483047	618.7693	3.801849	0	1040.111	558.6198	0.3868362	0.4551762	619.038	3.979986	0	4	1042	530						Frog_fixed.avi	0
7408	444	1036.186	504.8818	0.5206208	0.4480464	618.6533	3.796429	0	1035.623	556.8336	0.3867875	0.4549526	618.8	3.95393	0	4	1036	531						Frog_fixed.avi	0
7425	445	1032.846	505.8797	0.5205371	0.4477177	618.4081	3.792834	0	1033.553	558.7138	0.3866735	0.4546515	618.683	3.955109	0	4	1033	532						Frog_fixed.avi	0
7442	446	1037.243	499.6728	0.5204504	0.4472973	618.2358	3.81533	0	1043.191	550.6384	0.3865694	0.4542003	618.6128	3.949649	0	4	1040	525						Frog_fixed.avi	0
7458	447	1024.615	516.6429	0.5203084	0.4468253	618.1362	3.801286	0	1031.854	559.1888	0.3864316	0.453801	618.3246	3.954386	0	4	1028	538						Frog_fixed.avi	0
7475	448	1034.916	507.3155	0.5202048	0.4463061	618.04	3.790076	0	1037.786	555.3525	0.386289	0.4532396	618.0428	3.951992	0	4	1036	531						Frog_fixed.avi	0
7492	449	1028.735	509.7283	0.5200752	0.4458208	617.7764	3.794442	0	1035.987	558.2443	0.3861217	0.4527241	617.9669	3.931813	0	4	1032	534						Frog_fixed.avi	0
7508	450	1027.943	507.663	0.5199838	0.4454246	617.4471	3.797099	0	1032.684	557.0627	0.3860037	0.4523056	617.8101	3.954482	0	4	1030	532						Frog_fixed.avi	0
7525	451	1028.618	504.9585	0.5199237	0.4451572	617.2715	3.775057	0	1042.082	549.7025	0.3859186	0.4519041	617.4854	3.954554	0	4	1035	527						Frog_fixed.avi	0
7542	452	1032.847	502.1667	0.5199137	0.4448784	617.0598	3.793983	0	1046.321	554.3461	0.3858424	0.4515872	617.3898	3.930879	0	4	1040	528						Frog_fixed.avi	0
7558	453	1037.704	501.6538	0.5199161	0.4446778	616.7921	3.777581	0	1037.91	553.3783	0.3857718	0.4513837	616.9948	3.950792	0	4	1038	528						Frog_fixed.avi	0
7575	454	1034.02	499.2657	0.5199217	0.4446232	616.608	3.763179	0	1036.912	551.7728	0.3857263	0.4512893	616.7104	3.956277	0	4	1035	526						Frog_fixed.avi	0
7592	455	1034.714	502.4166	0.5199399	0.444728	616.3107	3.764586	0	1040.742	546.0048	0.3856889	0.4513602	616.4086	3.941578	0	4	1038	524						Frog_fixed.avi	0
7608	456	1024.608	501.5247	0.5199369	0.4450324	615.9932	3.77156	0	1044.608	545.0084	0.3856814	0.4515929	616.2228	3.932837	0	4	1035	523						Frog_fixed.avi	0
7625	457	1030.946	497.397	0.519972	0.4455765	615.748	3.751281	0	1036.82	548.5635	0.3856785	0.4521551	616.0215	3.938388	0	4	1034	523						Frog_fixed.avi	0
7642	458	1029.75	509.4757	0.5200544	0.4463168	615.5483	3.776034	0	1040.134	544.2094	0.38569	0.4528697	615.8531	3.939306	0	4	1035	527						Frog_fixed.avi	0
7658	459	1028.448	510.4011	0.5200701	0.4472335	615.2252	3.771775	0	1041.817	548.1448	0.3857074	0.4537825	615.6951	3.927086	0	4	1035	529						Frog_fixed.avi	0
7675	460	1029.578	502.9214	0.5201522	0.4481722	615.1497	3.753403	0	1042.665	542.1072	0.3857451	0.4546897	615.5421	3.915393	0	4	1036	523						Frog_fixed.avi	0
7692	461	1032.548	496.5058	0.520195	0.4491365	615.0479	3.753034	0	1037.206	559.0827	0.3857785	0.4556006	615.4702	3.916121	0	4	1035	528						Frog_fixed.avi	0
7708	462	1029.832	502.3765	0.5202689	0.4499966	614.8129	3.757807	0	1036.176	555.6567	0.385837	0.4564799	615.3112	3.913871	0	4	1033	529						Frog_fixed.avi	0
7725	463	1025.222	502.0756	0.5203566	0.4507628	614.5676	3.783039	0	1038.364	556.3461	0.3859367	0.4572794	615.0657	3.916725	0	4	1032	529						Frog_fixed.avi	0
7742	464	1014.305	482.3475	0.5205068	0.4513429	614.6459	3.752246	0	1027.792	534.2454	0.3860956	0.4579276	615.2016	3.909286	0	4	1021	508						Frog_fixed.avi	0
7758	465	1013.093	481.3576	0.520606	0.4519266	614.6392	3.749677	0	1030.667	514.4432	0.3862846	0.4585405	615.0688	3.905824	0	4	1022	498						Frog_fixed.avi	0
7775	466	1016.144	483.4546	0.5207385	0.4526574	614.6333	3.778006	0	1021.158	530.6302	0.3863845	0.4592051	615.1165	3.922538	0	4	1019	507						Frog_fixed.avi	0
7792	467	1009.074	478.0801	0.5209067	0.4533721	614.4343	3.761876	0	1028.544	529.5564	0.3865689	0.4598534	615.0882	3.927489	0	4	1019	504						Frog_fixed.avi	0
7808	468	1010.983	475.3524	0.5210941	0.4540837	614.5254	3.76895	0	1023.43	529.203	0.3867436	0.4605291	615.2985	3.93284	0	4	1017	502						Frog_fixed.avi	0
7825	469	1009.139	482.5695	0.5213332	0.4548139	614.4437	3.771723	0	1026.718	523.9389	0.3870014	0.4612096	615.1487	3.924181	0	4	1018	503						Frog_fixed.avi	0
7842	470	1008.406	478.5359	0.5215634	0.4554853	614.6215	3.748659	0	1024.714	521.3353	0.3872333	0.4618982	615.4234	3.902386	0	4	1017	500						Frog_fixed.avi	0
7858	471	1005.705	482.9195	0.5218455	0.4562118	614.6	3.778067	0	1021.61	529.7215	0.3875408	0.4624482	615.4439	3.912715	0	4	1014	506						Frog_fixed.avi	0
7875	472	1012.171	477.5678	0.5221539	0.4568835	614.9356	3.741276	0	1014.706	537.3992	0.3878343	0.4630506	615.5998	3.93721	0	4	1013	507						Frog_fixed.avi	0
7891	473	1013.323	480.989	0.5224848	0.4575897	614.9159	3.75297	0	1025.811	522.0529	0.3882241	0.4636746	615.7706	3.897782	0	4	1020	502						Frog_fixed.avi	0
7908	474	1006.491	485.9891	0.5228312	0.4582931	615.1192	3.778613	0	1031.446	516.0117	0.3886348	0.4643152	615.9177	3.907265	0	4	1019	501						Frog_fixed.avi	0
7925	475	1003.522	479.4717	0.5232329	0.4589867	615.3616	3.769103	0	1026.244	528.5671	0.3890543	0.4648327	616.2051	3.925468	0	4	1015	504						Frog_fixed.avi	0
7941	476	1002.108	482.7816	0.5236521	0.4596793	615.5464	3.782054	0	1028.869	534.2241	0.3894944	0.4653918	616.4592	3.922886	0	4	1015	509						Frog_fixed.avi	0
7958	477	1011.855	480.3673	0.5240573	0.460277	615.7516	3.767462	0	1030.646	524.6524	0.3899253	0.4659894	616.6481	3.920202	0	4	1021	503						Frog_fixed.avi	0
7975	478	1008.772	486.3602	0.5243844	0.4608298	616.0595	3.765249	0	1030.272	521.1718	0.3903294	0.4664281	616.7532	3.932054	0	4	1020	504						Frog_fixed.avi	0
7991	479	1006.359	481.2143	0.5247033	0.4614246	616.1447	3.779524	0	1026.664	528.6073	0.3907115	0.4669683	616.8859	3.943804	0	4	1017	505						Frog_fixed.avi	0
8008	480	1003.868	478.7897	0.5249673	0.4619303	616.5596	3.785135	0	1025.361	522.4519	0.3909714	0.4675512	617.2935	3.946037	0	4	1015	501						Frog_fixed.avi	0
8025	481	1004.588	480.8174	0.5251306	0.4623851	616.7382	3.788614	0	1025.66	528.1533	0.3912234	0.467915	617.5063	3.946416	0	4	1015	504						Frog_fixed.avi	0
8041	482	1013.854	478.4173	0.5253018	0.4629033	616.9855	3.797372	0	1024.161	520.8556	0.3914233	0.4684644	617.7635	3.960421	0	4	1019	500						Frog_fixed.avi	0
8058	483	1005.358	483.3152	0.5253846	0.4633269	617.3973	3.795848	0	1028.896	519.4409	0.3915514	0.4690304	618.2437	3.944961	0	4	1017	501						Frog_fixed.avi	0
8075	484	1012.938	485.5673	0.5254184	0.4639123	617.605	3.801471	0	1029.777	525.4438	0.3916534	0.4696141	618.6284	3.946616	0	4	1021	506						Frog_fixed.avi	0
8091	485	1009.992	477.398	0.5254266	0.4645972	617.7885	3.803923	0	1020.425	537.1141	0.391695	0.4703443	618.8918	3.972235	0	4	1015	507						Frog_fixed.avi	0
8108	486	1013.385	475.0812	0.5254166	0.4652449	618.0193	3.790984	0	1017.024	532.0237	0.3917201	0.4711435	619.2316	3.979918	0	4	1015	504						Frog_fixed.avi	0
8125	487	1007.505	480.3398	0.5253266	0.4659383	618.4816	3.808492	0	1027.165	529.8224	0.3917197	0.4719361	619.5475	3.968792	0	4	1017	505						Frog_fixed.avi	0
8141	488	1004.984	485.9688	0.5252365	0.4666428	618.8792	3.810616	0	1031.675	529.1929	0.3916754	0.4727282	619.8423	3.971156	0	4	1018	508						Frog_fixed.avi	0
8158	489	1010.868	484.1819	0.5251338	0.4673342	619.1726	3.820774	0	1029.851	530.7637	0.3916213	0.4735282	620.0986	3.978668	0	4	1020	507						Frog_fixed.avi	0
8175	490	1013.852	476.2411	0.5249678	0.4680088	619.7111	3.81272	0	1025.1	528.1063	0.3914957	0.4743309	620.6316	3.972557	0	4	1019	502						Frog_fixed.avi	0
8191	491	1019.351	473.4063	0.5247938	0.4686902	619.7899	3.809223	0	1023.334	532.288	0.3913993	0.4751254	621.0319	3.978966	0	4	1021	503						Frog_fixed.avi	0
8208	492	1011.475	490.7324	0.5245609	0.4693908	620.1779	3.824336	0	1029.549	540.4548	0.3913172	0.475968	621.1976	3.96884	0	4	1021	516						Frog_fixed.avi	0
8225	493	1012.8	493.5228	0.524417	0.4698097	620.4641	3.866086	0	1026.202	538.6735	0.3911943	0.4766155	621.66	3.996564	0	4	1020	516						Frog_fixed.avi	0
8241	494	1009.187	488.8795	0.5241972	0.4702806	620.9029	3.840213	0	1022.766	539.1117	0.3910553	0.4772294	622.1154	3.986991	0	4	1016	514						Frog_fixed.avi	0
8258	495	1006.471	499.6687	0.5239764	0.4705739	621.0969	3.816814	0	1029.4	549.2623	0.3909184	0.4776594	622.471	3.993378	0	4	1018	524						Frog_fixed.avi	0
8275	496	1008.3	493.0146	0.5237317	0.4708729	621.5938	3.8327	0	1027.954	543.3568	0.3907015	0.4781254	622.8772	3.971607	0	4	1018	518						Frog_fixed.avi	0
8291	497	1015.27	485.9284	0.5234978	0.4711007	621.6677	3.823047	0	1035.148	545.299	0.390524	0.4784229	623.1998	3.971602	0	4	1025	516						Frog_fixed.avi	0
8308	498	1002.997	503.3489	0.5232129	0.4712343	622.1619	3.829243	0	1014.827	545.7917	0.3903025	0.4788213	623.5807	3.993368	0	4	1009	525						Frog_fixed.avi	0
8325	499	1008.972	494.7162	0.5229521	0.4714853	622.5233	3.825176	0	1033.186	538.1719	0.3901323	0.4791629	623.9692	3.959613	0	4	1021	516						Frog_fixed.avi	0
8341	500	1006.956	493.4394	0.5227244	0.4718098	622.6147	3.828996	0	1024.509	538.697	0.3899295	0.479635	624.2979	3.993757	0	4	1016	516						Frog_fixed.avi	0
8358	501	1011.135	498.6075	0.5225073	0.4720649	623.186	3.827456	0	1026.052	539.9553	0.3897627	0.4800677	624.5677	3.970989	0	4	1019	519						Frog_fixed.avi	0
8374	502	1018.118	494.1593	0.5223051	0.4725182	623.1874	3.840523	0	1030.357	537.8669	0.3896266	0.4806957	624.6588	3.965355	0	4	1024	516						Frog_fixed.avi	0
8391	503	1010.212	497.1882	0.5220591	0.4729955	623.5479	3.821626	0	1019.205	538.6285	0.3894086	0.4814136	625.1839	3.984918	0	4	1015	518						Frog_fixed.avi	0
8408	504	1013.523	495.8756	0.52185	0.4736373	623.719	3.829544	0	1032.298	536.8085	0.3892238	0.4821645	625.2488	3.952736	0	4	1023	516						Frog_fixed.avi	0
8424	505	1002.359	500.1292	0.5215212	0.4743156	623.9897	3.822678	0	1016.613	538.5028	0.3889725	0.4829499	625.4893	3.978799	0	4	1009	519						Frog_fixed.avi	0
8441	506	1009.564	499.0713	0.5212324	0.4749295	624.2064	3.835504	0	1030.269	538.0271	0.3887225	0.483672	625.7947	3.937125	0	4	1020	519						Frog_fixed.avi	0
8458	507	1006.437	492.2083	0.5208653	0.4754485	624.4121	3.821278	0	1020.707	549.4127	0.3883816	0.4842721	625.843	3.949568	0	4	1014	521						Frog_fixed.avi	0
8474	508	1013.753	488.9565	0.5204937	0.4759432	624.2959	3.824968	0	1019.278	547.3604	0.3880211	0.4848552	626.1483	3.93393	0	4	1017	518						Frog_fixed.avi	0
8491	509	1013.645	494.4321	0.520094	0.4762508	624.626	3.825284	0	1033.262	540.2203	0.3876836	0.4853801	626.206	3.936504	0	4	1023	517						Frog_fixed.avi	0
8508	510	1011.872	489.5269	0.5196438	0.4765215	624.8176	3.818995	0	1034.082	541.6337	0.3872857	0.4857169	626.163	3.92513	0	4	1023	516						Frog_fixed.avi	0
8524	511	1010.338	494.5942	0.5192002	0.4766881	625.0764	3.824633	0	1021.797	536.7822	0.3868406	0.4860987	626.3514	3.94886	0	4	1016	516						Frog_fixed.avi	0
8541	512	1009.495	498.0684	0.5187349	0.4767264	625.2094	3.830475	0	1026.337	546.5439	0.3864142	0.4862928	626.6451	3.936572	0	4	1018	522						Frog_fixed.avi	0
8558	513	996.56	452.576	0.5182609	0.4765269	625.2978	3.840102	0	1003.382	511.484	0.3860354	0.4862994	626.8412	3.934468	0	4	1000	482						Frog_fixed.avi	0
8574	514	1002.833	464.249	0.5177245	0.4765496	625.3782	3.844227	0	1017.872	518.1122	0.3855192	0.4864537	626.9681	3.926616	0	4	1010	491						Frog_fixed.avi	0
8591	515	997.0135	467.8818	0.5171981	0.4765501	625.4878	3.851719	0	1019.689	520.1967	0.3849985	0.4866155	627.0378	3.931529	0	4	1008	494						Frog_fixed.avi	0
8608	516	1003.48	465.7207	0.5166742	0.4765506	625.5394	3.836478	0	1021.748	504.549	0.3844759	0.4868682	627.0574	3.924343	0	4	1013	485						Frog_fixed.avi	0
8624	517	1009.939	467.1745	0.5161418	0.4765359	625.5427	3.850032	0	1022.565	511.0578	0.3839284	0.4870169	627.1213	3.930759	0	4	1016	489						Frog_fixed.avi	0
8641	518	1009.078	468.4167	0.5156073	0.4764841	625.633	3.839093	0	1022.957	515.5812	0.383381	0.4870758	627.0347	3.914987	0	4	1016	492						Frog_fixed.avi	0
8658	519	1011.516	464.3961	0.5150635	0.4764145	625.644	3.863333	0	1019.823	521.004	0.3828396	0.4871292	626.986	3.932825	0	4	1016	493						Frog_fixed.avi	0
8674	520	1009.993	472.3348	0.5144973	0.4762763	625.8438	3.849446	0	1021.678	522.4334	0.3822799	0.487204	626.9691	3.927856	0	4	1016	497						Frog_fixed.avi	0
8691	521	1009.859	472.4959	0.5139025	0.4761636	625.7236	3.853415	0	1022.766	525.0589	0.3817065	0.4872165	627.1266	3.939603	0	4	1016	499						Frog_fixed.avi	0
8708	522	1012	470.1017	0.5133551	0.4760049	625.7684	3.857116	0	1020.884	521.7535	0.3811426	0.4872068	627.1837	3.963406	0	4	1016	496						Frog_fixed.avi	0
8724	523	1015.436	455.4729	0.5128159	0.475833	625.7224	3.842719	0	1018.904	518.8624	0.3805996	0.487118	627.1265	3.948415	0	4	1017	487						Frog_fixed.avi	0
8741	524	1018.023	463.1177	0.512301	0.4755489	625.6919	3.837617	0	1017.474	514.8885	0.380074	0.4870301	627.1193	3.924486	0	4	1018	489						Frog_fixed.avi	0
8758	525	1021.813	461.4246	0.5118173	0.4752899	625.5964	3.856404	0	1021.347	510.4143	0.3795871	0.486909	627.0656	3.936657	0	4	1022	486						Frog_fixed.avi	0
8774	526	1018.413	462.757	0.5113618	0.4750597	625.4974	3.84807	0	1022.998	527.3699	0.3791529	0.4866659	626.9948	3.94423	0	4	1021	495						Frog_fixed.avi	0
8791	527	1025.906	459.5238	0.5109661	0.47476	625.2319	3.84205	0	1025.088	525.2031	0.3787403	0.4865274	626.7958	3.922604	0	4	1025	492						Frog_fixed.avi	0
8807	528	1016.602	474.3087	0.5105938	0.4744281	625.3338	3.836793	0	1028.629	529.1801	0.3783351	0.4863575	626.8685	3.930183	0	4	1023	502						Frog_fixed.avi	0
8824	529	1009.578	467.2492	0.5101936	0.4740945	625.2807	3.836125	0	1026.72	519.2465	0.3779493	0.4862551	626.9088	3.927295	0	4	1018	493						Frog_fixed.avi	0
8841	530	1019.97	469.3969	0.5098754	0.4737422	625.1519	3.825189	0	1016.709	531.6417	0.3776207	0.4861259	626.6289	3.936199	0	4	1018	501						Frog_fixed.avi	0
8857	531	1021.225	473.1592	0.509583	0.473444	625.1185	3.823708	0	1024.848	520.528	0.3773201	0.4859425	626.5357	3.906545	0	4	1023	497						Frog_fixed.avi	0
8874	532	1018.622	478.8396	0.5092574	0.4730257	624.9432	3.816519	0	1026.581	524.4354	0.3770069	0.4857505	626.4602	3.904385	0	4	1023	502						Frog_fixed.avi	0
8891	533	1024.745	473.3297	0.5090067	0.4726565	624.8363	3.810769	0	1021.231	527.2894	0.3767261	0.4855801	626.2108	3.899602	0	4	1023	500						Frog_fixed.avi	0
8907	534	1021.036	473.2529	0.5087324	0.4722591	624.7153	3.814488	0	1020.474	526.6308	0.3764505	0.4853909	626.3427	3.890717	0	4	1021	500						Frog_fixed.avi	0
8924	535	1020.18	476.779	0.5084932	0.4718716	624.5103	3.807948	0	1020.557	523.8283	0.3761992	0.4850895	625.9857	3.889499	0	4	1020	500						Frog_fixed.avi	0
8941	536	1020.766	477.8362	0.5082997	0.4714374	624.2971	3.806988	0	1015.368	531.3992	0.3759774	0.4847995	625.8555	3.900455	0	4	1018	505						Frog_fixed.avi	0
8957	537	1014.016	474.4165	0.5080811	0.4709874	624.3891	3.810529	0	1019.427	513.3907	0.3757797	0.4845313	625.7823	3.878393	0	4	1017	494						Frog_fixed.avi	0
8974	538	1018.897	476.543	0.5079125	0.4704355	624.0923	3.792124	0	1020.623	532.9727	0.3756443	0.484033	625.6075	3.8717	0	4	1020	505						Frog_fixed.avi	0
8991	539	1023.268	472.1309	0.5078121	0.4698129	623.9409	3.799543	0	1016.342	524.9924	0.3755061	0.4836089	625.3831	3.870753	0	4	1020	499						Frog_fixed.avi	0
9007	540	1022.947	484.7826	0.5077315	0.4690861	623.828	3.796516	0	1021.254	521.0682	0.3753589	0.4829698	625.3425	3.866421	0	4	1022	503						Frog_fixed.avi	0
9024	541	1024.188	469.8138	0.5076243	0.4683616	623.6658	3.770386	0	1023.02	516.4254	0.3752781	0.4822923	625.2594	3.862911	0	4	1024	493						Frog_fixed.avi	0
9041	542	1023.035	480.1564	0.507578	0.4676514	623.5338	3.767873	0	1021.007	522.6972	0.3752232	0.4816243	625.1074	3.861706	0	4	1022	501						Frog_fixed.avi	0
9057	543	1019.814	483.159	0.5075278	0.4670456	623.3028	3.781667	0	1011.952	528.9274	0.3751767	0.4809943	624.8453	3.873073	0	4	1016	506						Frog_fixed.avi	0
9074	544	1014.355	476.7585	0.5075271	0.4664283	623.0662	3.768818	0	1016.369	518.1385	0.3751577	0.4804529	624.6921	3.851246	0	4	1015	497						Frog_fixed.avi	0
9091	545	1025.12	482.1584	0.50757	0.4658615	622.7586	3.770818	0	1017.782	528.151	0.375154	0.479798	624.5463	3.862682	0	4	1021	505						Frog_fixed.avi	0
9107	546	1020.631	485.1511	0.5076023	0.465342	622.5728	3.767635	0	1017.517	529.9888	0.3751543	0.4791922	624.3463	3.883887	0	4	1019	508						Frog_fixed.avi	0
9124	547	1015.295	486.7556	0.5076414	0.4647115	622.3858	3.756546	0	1014.976	525.6076	0.375191	0.4785296	624.0804	3.879116	0	4	1015	506						Frog_fixed.avi	0
9141	548	1021.454	482.2393	0.5077341	0.4640718	622.3865	3.757311	0	1011.11	535.6993	0.3752306	0.4778496	623.8484	3.853327	0	4	1016	509						Frog_fixed.avi	0
9157	549	1023.739	485.5193	0.5078573	0.4633529	622.2267	3.765847	0	1019.61	535.8281	0.3753049	0.477102	623.5228	3.84866	0	4	1022	511						Frog_fixed.avi	0
9174	550	1025.053	490.1975	0.5079963	0.4626888	621.7799	3.737917	0	1018.73	528.5961	0.3753742	0.4764214	623.3384	3.848135	0	4	1022	509						Frog_fixed.avi	0
9191	551	1019	494.3613	0.5081159	0.4619952	621.8212	3.724361	0	1012.108	525.7978	0.3754527	0.4756668	623.2057	3.831812	0	4	1016	510						Frog_fixed.avi	0
9207	552	1030.533	482.7422	0.5082276	0.4613795	621.5505	3.713688	0	1015.421	524.442	0.3755412	0.4749339	623.0729	3.822654	0	4	1023	504						Frog_fixed.avi	0
9224	553	1025.163	481.6575	0.5083673	0.46082	621.1384	3.721629	0	1023.749	526.7137	0.3756486	0.4742687	622.7496	3.829586	0	4	1024	504						Frog_fixed.avi	0
9241	554	1017.902	492.8739	0.5085187	0.4603315	621.1229	3.718426	0	1022.486	528.6251	0.3757701	0.4737423	622.4091	3.829405	0	4	1020	511						Frog_fixed.avi	0
9257	555	1024.758	491.528	0.508718	0.4599231	620.9526	3.719455	0	1027.523	522.4064	0.375863	0.4732885	622.2789	3.814001	0	4	1026	507						Frog_fixed.avi	0
9274	556	1029.933	485.6219	0.5088885	0.4595376	620.6089	3.708962	0	1022.068	534.5303	0.3760153	0.4727769	622.0148	3.820036	0	4	1026	510						Frog_fixed.avi	0
9291	557	1022.346	485.4085	0.5091011	0.4591792	620.4228	3.72812	0	1021.159	525.0026	0.3762045	0.4724451	621.6234	3.833031	0	4	1022	505						Frog_fixed.avi	0
9307	558	1024.126	484.5808	0.5093482	0.4588692	620.2284	3.713888	0	1013.659	531.5147	0.3763543	0.4720015	621.4635	3.826328	0	4	1019	508						Frog_fixed.avi	0
9324	559	1023.275	486.4573	0.5095975	0.4586374	619.9744	3.741848	0	1022.205	525.7321	0.3766192	0.4717723	621.0903	3.822607	0	4	1023	506						Frog_fixed.avi	0
9341	560	1024.093	489.4396	0.5098701	0.4586027	619.8446	3.708343	0	1010.815	524.8621	0.376816	0.4716549	621.1526	3.834998	0	4	1017	507						Frog_fixed.avi	0
9357	561	1017.17	498.3769	0.510159	0.458709	619.4688	3.741146	0	1029.523	519.7542	0.3771085	0.471664	620.7485	3.818521	0	4	1023	509						Frog_fixed.avi	0
9374	562	1025.323	496.9933	0.5104552	0.4589926	619.4135	3.736296	0	1016.478	519.0342	0.3773358	0.4717229	620.7111	3.840452	0	4	1021	508						Frog_fixed.avi	0
9390	563	1042.449	521.4286	0.5106122	0.4595091	619.0937	3.732569	0	1037.644	563.938	0.3775553	0.4720368	620.3489	3.849418	0	5	1040	543						Frog_fixed.avi	0
9407	564	1045.715	514.826	0.5109488	0.4598547	619.071	3.783605	0	1043.271	544.2657	0.3778292	0.47234	620.2688	3.835278	0	5	1044	530						Frog_fixed.avi	0
9424	565	1043.617	519.7421	0.5112869	0.4601964	618.8715	3.778891	0	1035.643	557.3984	0.378158	0.4724594	620.1751	3.867529	0	5	1040	539						Frog_fixed.avi	0
9440	566	1035.764	514.1114	0.5116711	0.4605238	618.6891	3.752583	0	1038.756	562.1918	0.3785331	0.4725342	619.8753	3.881521	0	5	1037	538						Frog_fixed.avi	0
9457	567	1049.234	514.1395	0.5121108	0.4606692	618.5745	3.756791	0	1045.408	557.4016	0.3789218	0.4726076	619.7001	3.866506	0	5	1047	536						Frog_fixed.avi	0
9474	568	1044.345	522.871	0.5125363	0.4607921	618.5348	3.765755	0	1039.353	562.022	0.3792922	0.4726121	619.799	3.874413	0	5	1042	542						Frog_fixed.avi	0
9490	569	1042.501	519.5339	0.512961	0.4608652	618.3741	3.779808	0	1032.348	563.3542	0.3796835	0.4725847	619.7521	3.893749	0	5	1037	541						Frog_fixed.avi	0
9507	570	1028.62	523.93	0.5133501	0.4608773	618.1691	3.776664	0	1032.071	563.7496	0.3801019	0.472514	619.6263	3.899292	0	5	1030	544						Frog_fixed.avi	0
9524	571	1038.907	518.9476	0.5137889	0.4608462	618.1685	3.78065	0	1034.589	559.0121	0.380531	0.472413	619.3899	3.907018	0	5	1037	539						Frog_fixed.avi	0
9540	572	1040.627	526.7653	0.5142332	0.4608082	618.2017	3.788888	0	1041.752	560.4334	0.3809561	0.4721901	619.3419	3.9018	0	5	1041	544						Frog_fixed.avi	0
9557	573	1047.592	517.5165	0.5146713	0.4608119	618.2691	3.775108	0	1043.079	555.5278	0.381365	0.4720558	619.4854	3.910133	0	5	1045	537						Frog_fixed.avi	0
9574	574	1049.471	521.3222	0.5151076	0.4608161	618.2272	3.799495	0	1036.373	568.0411	0.3817626	0.4719166	619.3844	3.905295	0	5	1043	545						Frog_fixed.avi	0
9590	575	1041.977	518.7808	0.5155221	0.4608559	618.1204	3.801702	0	1035.899	565.916	0.3821872	0.4718014	619.4827	3.918704	0	5	1039	542						Frog_fixed.avi	0
9607	576	1038.132	520.9944	0.5159297	0.4609157	618.1942	3.79884	0	1035.976	561.1918	0.382596	0.4717607	619.292	3.924534	0	5	1037	541						Frog_fixed.avi	0
9624	577	1034.572	520.4746	0.5163289	0.4610102	618.0585	3.80778	0	1041.069	562.3666	0.383027	0.471676	619.2601	3.927347	0	5	1038	541						Frog_fixed.avi	0
9640	578	1037.103	594.8567	0.516619	0.461637	618.1909	3.80706	0	1056.921	629.6182	0.3834544	0.4721071	619.3267	3.936208	0	6	1047	612						Frog_fixed.avi	0
9657	579	1046.977	804.3024	0.5166575	0.4631699	618.3386	3.833408	0	1077.544	828.1234	0.3839817	0.4734029	619.2516	3.960553	0	6	1062	816						Frog_fixed.avi	0
9674	580	1057.587	873.8322	0.516935	0.4636416	618.244	3.814426	0	1077.557	908.0663	0.3842891	0.4738303	619.5004	3.942831	0	6	1068	891						Frog_fixed.avi	0
9690	581	1056.935	865.7888	0.5173886	0.4635103	618.378	3.804903	0	1073.743	901.1116	0.3845365	0.4735615	619.3917	3.97846	0	6	1065	883						Frog_fixed.avi	0
9707	582	1048.991	870.6152	0.51774	0.4636323	618.4688	3.817746	0	1077.576	899.4145	0.3847917	0.4736232	619.5969	3.977622	0	6	1063	885						Frog_fixed.avi	0
9724	583	1060.947	867.2929	0.5180889	0.4638351	618.5093	3.836658	0	1076.841	899.0583	0.3850543	0.4737293	619.4633	3.967044	0	6	1069	883						Frog_fixed.avi	0
9740	584	1057.101	868.9769	0.5183097	0.4641054	618.582	3.821218	0	1079.734	894.8401	0.3852739	0.4740356	619.7994	3.957815	0	6	1068	882						Frog_fixed.avi	0
9757	585	1055.889	869.0761	0.5185713	0.4644417	618.5243	3.826816	0	1078.064	893.767	0.3854858	0.474272	619.6404	3.978802	0	6	1067	881						Frog_fixed.avi	0
9774	586	1053.784	871.1006	0.5187092	0.4647467	618.7641	3.816654	0	1087.157	894.251	0.3856289	0.4746037	619.9257	3.987118	0	6	1070	883						Frog_fixed.avi	0
9790	587	1053.303	866.1154	0.518842	0.4651414	619.0764	3.827877	0	1078.401	888.8666	0.3857288	0.4749953	620.1636	3.982159	0	6	1066	877						Frog_fixed.avi	0
9807	588	1053.882	864.7087	0.5189232	0.465496	619.2272	3.81398	0	1079.365	894.4175	0.3857975	0.4753115	620.3466	3.977932	0	6	1067	880						Frog_fixed.avi	0
9824	589	1059.276	866.1302	0.5189858	0.4657993	619.3651	3.804787	0	1070.518	890.9025	0.3858316	0.4757214	620.4564	3.974394	0	6	1065	879						Frog_fixed.avi	0
9840	590	1052.923	861.3782	0.5190216	0.4662203	619.5943	3.809561	0	1072.27	893.1877	0.385898	0.4760326	620.7198	3.983567	0	6	1063	877						Frog_fixed.avi	0
9857	591	1058.848	867.2299	0.5190485	0.4665073	619.7504	3.817132	0	1078.706	884.6515	0.3859625	0.4764293	620.8951	3.99175	0	6	1069	876						Frog_fixed.avi	0
9874	592	1059.403	861.5816	0.5190965	0.4668746	619.9135	3.800082	0	1080.098	890.889	0.3860506	0.476697	621.1141	3.989647	0	6	1070	876						Frog_fixed.avi	0
9890	593	1054.843	860.8351	0.5191514	0.4671865	620.186	3.803777	0	1077.82	892.874	0.3861209	0.4770021	621.3152	3.979036	0	6	1066	877						Frog_fixed.avi	0
9907	594	1061.946	857.0443	0.5192099	0.4675291	620.4472	3.794125	0	1083.305	885.4978	0.386218	0.4773664	621.3594	3.961306	0	6	1073	871						Frog_fixed.avi	0
9924	595	1061.553	861.252	0.5192716	0.4678869	620.7697	3.777619	0	1080.202	899.8137	0.3863138	0.4776341	621.6923	3.942628	0	6	1071	881						Frog_fixed.avi	0
9940	596	1058.399	861.0962	0.5193355	0.4683416	620.8296	3.776545	0	1082.376	883.2964	0.3864007	0.4781403	622.0046	3.947189	0	6	1070	872						Frog_fixed.avi	0
9957	597	1053.824	869.1362	0.5193691	0.4688784	621.0496	3.747035	0	1072.184	898.9968	0.3864628	0.4785996	622.2491	3.916603	0	6	1063	884						Frog_fixed.avi	0
9973	598	1058.784	867.7471	0.5193468	0.4695367	621.3911	3.740003	0	1072.258	896.826	0.3865024	0.4791984	622.4753	3.906677	0	6	1066	882						Frog_fixed.avi	0
9990	599	1051.989	865.1912	0.5192801	0.4702257	621.8428	3.72385	0	1071.194	887.3376	0.3864913	0.4798237	622.6528	3.907125	0	6	1062	876						Frog_fixed.avi	0
10007	600	1061.593	860.2371	0.5191795	0.4708539	622.0694	3.702574	0	1073.34	889.136	0.3864152	0.4804872	622.9421	3.900428	0	6	1067	875						Frog_fixed.avi	0
10023	601	1050.279	869.4578	0.5189818	0.4713659	622.4172	3.707554	0	1072.821	896.9211	0.386275	0.4809555	623.2768	3.874899	0	6	1062	883						Frog_fixed.avi	0
10040	602	1049.576	866.6676	0.5187447	0.4718843	622.5799	3.684102	0	1070.018	893.1404	0.3861249	0.4814706	623.735	3.864847	0	6	1060	880						Frog_fixed.avi	0
10057	603	1057.355	859.8238	0.5185714	0.4722246	623.0798	3.674257	0	1063.269	896.7906	0.3860346	0.4818917	624.0717	3.867699	0	7	1060	878						Frog_fixed.avi	0
10073	604	993.2523	835.65	0.5186272	0.4724936	623.3701	3.655531	0	1008.412	871.362	0.3861755	0.4823206	624.1887	3.875196	0	7	1001	854						Frog_fixed.avi	0
10090	605	1004.456	832.3847	0.5184488	0.4729821	623.7148	3.653502	0	1017.109	856.5441	0.3860772	0.4829578	624.4759	3.846677	0	7	1011	844						Frog_fixed.avi	0
10107	606	1010.448	835.5865	0.5183176	0.473555	623.9301	3.63654	0	1005.936	866.2905	0.3859492	0.4835863	624.9132	3.838927	0	7	1008	851						Frog_fixed.avi	0
10123	607	1005.115	834.5056	0.5181027	0.4740924	624.415	3.648263	0	1010.086	878.1636	0.385834	0.4841104	625.3503	3.827577	0	7	1008	856						Frog_fixed.avi	0
10140	608	1001.964	845.3636	0.5179175	0.474554	624.4943	3.633025	0	1020.015	862.5528	0.3857164	0.4847082	625.4976	3.818808	0	7	1011	854						Frog_fixed.avi	0
10157	609	996.4521	834.8099	0.5176791	0.4751623	625.1079	3.623692	0	1005.881	861.0857	0.385507	0.4853131	626.0075	3.814394	0	7	1001	848						Frog_fixed.avi	0
10173	610	1001.015	835.2849	0.5174457	0.4756812	625.3384	3.598323	0	1009.306	870.8704	0.3853149	0.4857819	626.0934	3.811827	0	7	1005	853						Frog_fixed.avi	0
10190	611	997.3589	840.4426	0.5171847	0.4760403	625.5401	3.589769	0	1008.676	863.6882	0.3850559	0.486304	626.6368	3.804614	0	7	1003	852						Frog_fixed.avi	0
10207	612	1002.05	838.8066	0.516915	0.4764701	625.9303	3.589821	0	1009.396	872.6242	0.3848482	0.4867302	626.7463	3.799968	0	7	1006	856						Frog_fixed.avi	0
10223	613	995.7559	840.5224	0.5166724	0.4768776	625.9977	3.598781	0	996.2236	867.873	0.384582	0.4872249	627.133	3.793288	0	7	996	854						Frog_fixed.avi	0
10240	614	1008.821	828.3582	0.5164158	0.4773073	626.4676	3.57173	0	1010.335	860.2667	0.3844106	0.4876744	627.2283	3.789352	0	7	1010	844						Frog_fixed.avi	0
10257	615	1005.193	841.4466	0.5162075	0.4776671	626.5493	3.582949	0	1012.261	865.4309	0.3841814	0.4880297	627.6174	3.767827	0	7	1009	853						Frog_fixed.avi	0
10273	616	1001.431	832.5634	0.5159549	0.477982	626.9387	3.566207	0	1008.465	871.1252	0.3839988	0.4883401	627.6271	3.758663	0	7	1005	852						Frog_fixed.avi	0
10290	617	1005.456	830.2786	0.5157762	0.4782344	627.0366	3.570856	0	1008.518	858.7761	0.3838249	0.488591	627.9306	3.779404	0	7	1007	845						Frog_fixed.avi	0
10307	618	1007.288	834.8163	0.5155308	0.4782139	627.529	3.558761	0	1011.837	859.2796	0.3836331	0.4886559	628.2276	3.746483	0	7	1010	847						Frog_fixed.avi	0
10323	619	1010.893	832.8358	0.5153592	0.4781648	627.5554	3.551198	0	1008.918	859.1085	0.3834876	0.4886648	628.2938	3.768623	0	7	1010	846						Frog_fixed.avi	0
10340	620	1006.871	835.965	0.5151334	0.4781039	627.9573	3.544588	0	1006.764	857.0154	0.3832904	0.4886821	628.6369	3.745045	0	7	1007	846						Frog_fixed.avi	0
10357	621	1005.982	835.4933	0.5149783	0.4780921	628.0583	3.541084	0	1015.652	852.8242	0.3831507	0.4887574	628.7918	3.752013	0	7	1011	844						Frog_fixed.avi	0
10373	622	1004.526	828.686	0.5147365	0.4781294	628.4183	3.527296	0	1006.138	860.2007	0.3829741	0.4889241	628.976	3.747352	0	7	1005	844						Frog_fixed.avi	0
10390	623	1003.087	833.5295	0.5145413	0.4783052	628.4313	3.517732	0	998.3371	861.978	0.3827548	0.4892786	629.133	3.74283	0	7	1001	848						Frog_fixed.avi	0
10407	624	999.8648	840.2325	0.5142438	0.4785914	628.7273	3.508728	0	1016.801	859.272	0.3825686	0.4897285	629.1712	3.710133	0	7	1008	850						Frog_fixed.avi	0
10423	625	998.1542	827.8688	0.5139537	0.4790726	628.8881	3.500603	0	1009.523	863.867	0.3822507	0.490371	629.4605	3.712829	0	7	1004	846						Frog_fixed.avi	0
10440	626	1001.269	835.9164	0.513636	0.4795301	628.9507	3.505415	0	1005.898	864.9896	0.3819466	0.4910717	629.494	3.721642	0	7	1004	850						Frog_fixed.avi	0
10456	627	996.0062	844.8734	0.5132496	0.4800519	629.0294	3.504067	0	1002.909	863.4312	0.3816181	0.4918446	629.3727	3.697731	0	7	999	854						Frog_fixed.avi	0
10473	628	1011.397	827.4341	0.5129119	0.4805976	629.2052	3.474589	0	1002.418	862.9901	0.3812627	0.4925714	629.529	3.700214	0	7	1007	845						Frog_fixed.avi	0
10490	629	1011.078	834.4238	0.5125979	0.4810318	629.0617	3.475164	0	1007.532	860.0708	0.3809503	0.4932919	629.5043	3.693692	0	7	1009	847						Frog_fixed.avi	0
10506	630	1002.853	839.6238	0.5122349	0.4813743	629.2684	3.492328	0	1008.884	874.4504	0.380601	0.4938621	629.3592	3.671911	0	7	1006	857						Frog_fixed.avi	0
10523	631	994.522	834.0804	0.5119252	0.4814398	629.3389	3.47556	0	1008.511	860.8226	0.3801787	0.4943658	629.3704	3.690104	0	7	1002	847						Frog_fixed.avi	0
10540	632	989.6877	844.172	0.5116839	0.4807793	629.2744	3.496106	0	1016.754	859.6942	0.3796349	0.4942482	629.5331	3.659134	0	7	1003	852						Frog_fixed.avi	0
10556	633	991.7406	953.5872	0.5112519	0.4791234	629.3583	3.292967	0	1010.49	905.827	0.379079	0.4931416	629.5681	3.627267	0	7	1001	930						Frog_fixed.avi	0
10573	634	-1280	-1024	-1	-1	-1	-1	4	-1280	-1024	-1	-1	-1	-1	4		0	0						Frog_fixed.avi	0
10590	635	-1280	-1024	-1	-1	-1	-1	4	-1280	-1024	-1	-1	-1	-1	4		0	0						Frog_fixed.avi	0
10606	636	-1280	-1024	-1	-1	-1	-1	4	-1280	-1024	-1	-1	-1	-1	4		0	0						Frog_fixed.avi	0
10623	637	-1280	-1024	-1	-1	-1	-1	4	-1280	-1024	-1	-1	-1	-1	4		0	0						Frog_fixed.avi	0
10640	638	-1280	-1024	-1	-1	-1	-1	4	-1280	-1024	-1	-1	-1	-1	4		0	0						Frog_fixed.avi	0
10656	639	-1280	-1024	-1	-1	-1	-1	4	-1280	-1024	-1	-1	-1	-1	4		0	0						Frog_fixed.avi	0
10673	640	-1280	-1024	-1	-1	-1	-1	4	-1280	-1024	-1	-1	-1	-1	4		0	0						Frog_fixed.avi	0
10690	641	-1280	-1024	-1	-1	-1	-1	4	-1280	-1024	-1	-1	-1	-1	4		0	0						Frog_fixed.avi	0
10706	642	-1280	-1024	-1	-1	-1	-1	4	-1280	-1024	-1	-1	-1	-1	4		0	0						Frog_fixed.avi	0
10723	643	-1280	-1024	-1	-1	-1	-1	4	-1280	-1024	-1	-1	-1	-1	4		0	0						Frog_fixed.avi	0
10740	644	-1280	-1024	-1	-1	-1	-1	4	-1280	-1024	-1	-1	-1	-1	4		0	0						Frog_fixed.avi	0
10756	645	1031.763	540.7461	0.5038245	0.4743038	629.726	3.504007	0	1038.457	586.8709	0.3721068	0.492835	630.032	3.693622	0	8	1035	564						Frog_fixed.avi	0
10773	646	1027.765	555.7644	0.5033838	0.4745809	629.6617	3.532528	0	1039.707	572.9263	0.3717001	0.493377	629.9955	3.70408	0	8	1034	564						Frog_fixed.avi	0
10790	647	1031.111	547.6895	0.5030017	0.4750786	629.4099	3.514406	0	1032.397	584.1852	0.3713092	0.4938788	629.9872	3.737418	0	8	1032	566						Frog_fixed.avi	0
10806	648	1028.13	554.419	0.5026495	0.4755282	629.5339	3.505404	0	1033.442	585.0316	0.3709812	0.4944881	629.8055	3.729989	0	8	1031	570						Frog_fixed.avi	0
10823	649	1021.541	561.8713	0.5023516	0.476027	629.7089	3.516638	0	1027.584	588.5233	0.3707001	0.4951172	630.0403	3.741207	0	8	1025	575						Frog_fixed.avi	0
10840	650	1029.061	544.6237	0.5020773	0.4765924	629.4202	3.502952	0	1025.558	580.9891	0.3704087	0.4956986	630.0555	3.754582	0	8	1027	563						Frog_fixed.avi	0
10856	651	1028.303	556.9171	0.5018677	0.4769454	629.7546	3.520924	0	1036.802	577.5341	0.3702174	0.496116	630.1354	3.724686	0	8	1033	567						Frog_fixed.avi	0
10873	652	1033.576	547.8963	0.5016723	0.4772624	629.7546	3.516485	0	1043.924	570.8399	0.3700411	0.4964808	630.0939	3.745119	0	8	1039	559						Frog_fixed.avi	0
10889	653	1025.352	551.3942	0.5014928	0.4774571	629.7329	3.551696	0	1030.708	571.9402	0.3698666	0.4966197	630.1319	3.740639	0	8	1028	562						Frog_fixed.avi	0
10906	654	1019.728	552.439	0.5013616	0.4774843	629.9929	3.551437	0	1034.232	578.0633	0.3697563	0.4966445	630.3021	3.769687	0	9	1027	565						Frog_fixed.avi	0
10923	655	1005.116	495.2329	0.5013666	0.477001	630.0568	3.555366	0	1005.559	526.3543	0.3698491	0.4962611	630.2238	3.78881	0	9	1005	511						Frog_fixed.avi	0
10939	656	1002.512	494.1856	0.5013092	0.4767141	630.1652	3.540708	0	1010.517	526.0506	0.369847	0.4959715	630.251	3.768398	0	9	1007	510						Frog_fixed.avi	0
10956	657	998.8538	499.6335	0.5012584	0.4763014	630.2277	3.569225	0	1003.037	518.7589	0.369766	0.4957585	630.3362	3.793359	0	9	1001	509						Frog_fixed.avi	0
10973	658	1001.754	500.238	0.5011905	0.4758369	630.2435	3.584886	0	1012.272	515.8311	0.3696941	0.4953045	630.384	3.76083	0	9	1007	508						Frog_fixed.avi	0
10989	659	997.2641	500.7993	0.5010308	0.4752795	630.325	3.580096	0	1011.137	519.0159	0.369574	0.4948852	630.4093	3.777381	0	9	1004	510						Frog_fixed.avi	0
11006	660	1009.782	485.4597	0.5008515	0.4747549	630.3212	3.570448	0	1003.903	528.2297	0.3693721	0.4943717	630.2783	3.806688	0	9	1007	507						Frog_fixed.avi	0
11023	661	1002.925	497.7963	0.5006891	0.4742382	630.2801	3.597333	0	1004.727	528.9918	0.3691841	0.493874	630.3224	3.785611	0	9	1004	513						Frog_fixed.avi	0
11039	662	998.7444	497.8757	0.5004221	0.4737088	630.1871	3.598624	0	1004.395	522.8087	0.3689761	0.4934339	630.2413	3.7872	0	9	1002	510						Frog_fixed.avi	0
11056	663	998.817	502.2043	0.5002478	0.4732229	630.2261	3.606842	0	999.3238	530.5959	0.3687455	0.4929364	630.2991	3.79482	0	9	999	516						Frog_fixed.avi	0
11073	664	1003.142	496.187	0.5000401	0.4727828	630.2169	3.596524	0	1006.675	523.6952	0.3685851	0.4925731	630.2783	3.799785	0	9	1005	510						Frog_fixed.avi	0
11089	665	998.3847	498.2826	0.4998532	0.4723522	630.1626	3.597045	0	997.7863	529.8462	0.3683648	0.4921523	630.123	3.815817	0	9	998	514						Frog_fixed.avi	0
11106	666	1004.478	506.338	0.4997222	0.4719483	630.116	3.609157	0	1007.687	526.356	0.3682067	0.4918206	630.1581	3.790849	0	9	1006	516						Frog_fixed.avi	0
11123	667	994.2222	497.3302	0.4995196	0.4715831	629.9996	3.611731	0	1003.174	523.7239	0.3680325	0.491421	629.9966	3.794348	0	9	999	511						Frog_fixed.avi	0
11139	668	1002.29	490.863	0.4993311	0.4711749	629.9451	3.587746	0	1003.784	523.5079	0.3678287	0.49109	629.8785	3.795874	0	9	1003	507						Frog_fixed.avi	0
11156	669	997.72	495.9683	0.4991304	0.4707418	629.787	3.60945	0	997.9833	532.2943	0.3676204	0.490676	629.7702	3.790824	0	9	998	514						Frog_fixed.avi	0
11173	670	998.6256	493.8272	0.4988828	0.4702835	629.691	3.585298	0	1006.348	520.6559	0.3673895	0.4903001	629.5621	3.77446	0	9	1002	507						Frog_fixed.avi	0
11189	671	1000.557	492.1199	0.4986623	0.4697883	629.5624	3.597088	0	996.903	529.5004	0.3671021	0.4898446	629.5328	3.780518	0	9	999	511						Frog_fixed.avi	0
11206	672	1000.38	484.5659	0.4984003	0.4693269	629.4515	3.601332	0	1008.427	519.9188	0.3668406	0.4894713	629.3265	3.757627	0	9	1004	502						Frog_fixed.avi	0
11223	673	996.9451	500.3535	0.4981307	0.4688461	629.2993	3.586436	0	996.0574	527.6672	0.3665232	0.4890642	629.2752	3.775317	0	9	997	514						Frog_fixed.avi	0
11239	674	1003.882	494.0055	0.4979022	0.468531	629.0281	3.565432	0	1008.505	532.2444	0.3662395	0.4887429	629.2585	3.767312	0	9	1006	513						Frog_fixed.avi	0
11256	675	997.6551	498.1689	0.4976249	0.4682401	629.0136	3.581864	0	1009.872	513.5224	0.3659713	0.4885818	629.0288	3.721318	0	9	1004	506						Frog_fixed.avi	0
11273	676	998.7375	504.5988	0.4974387	0.4680172	628.8584	3.589807	0	996.219	519.5775	0.3657361	0.4884022	628.9617	3.738071	0	9	997	512						Frog_fixed.avi	0
11289	677	994.8524	508.3654	0.4972339	0.4678872	628.777	3.578924	0	994.4684	526.087	0.3655339	0.4882255	628.8226	3.720335	0	9	995	517						Frog_fixed.avi	0
11306	678	999.3845	495.8586	0.4971043	0.4678686	628.4963	3.550816	0	999.1981	524.8099	0.3654177	0.4881813	628.7178	3.708645	0	9	999	510						Frog_fixed.avi	0
11323	679	995.7069	497.0722	0.4970675	0.4678997	628.4007	3.549033	0	994.5764	530.2045	0.3653412	0.48819	628.471	3.715548	0	9	995	514						Frog_fixed.avi	0
11339	680	1001.646	485.4808	0.4970801	0.468026	628.291	3.528552	0	995.7177	529.631	0.3653322	0.4882466	628.4151	3.705842	0	9	999	508						Frog_fixed.avi	0
11356	681	997.0859	496.5565	0.4971274	0.4682166	628.1437	3.541819	0	994.9554	516.1813	0.3653596	0.4884583	628.2631	3.701054	0	9	996	506						Frog_fixed.avi	0
11373	682	999.5657	504.6622	0.4972493	0.4685122	627.7625	3.549467	0	992.4728	527.8923	0.3654287	0.4885663	628.2445	3.695805	0	9	996	516						Frog_fixed.avi	0
11389	683	993.2142	514.136	0.4973892	0.4687927	627.8542	3.567919	0	989.7115	530.9995	0.3655247	0.4887155	628.2063	3.680252	0	9	991	523						Frog_fixed.avi	0
11406	684	997.3843	507.1811	0.4975493	0.4691797	627.9224	3.541921	0	995.4969	533.0684	0.3656964	0.4889402	627.7834	3.673091	0	9	996	520						Frog_fixed.avi	0
11422	685	1003.907	503.6361	0.4977391	0.4695708	627.4819	3.532407	0	990.8615	519.622	0.3658512	0.4892848	627.8293	3.68527	0	9	997	512						Frog_fixed.avi	0
11439	686	989.1823	508.2588	0.4979448	0.4699967	627.5452	3.553384	0	989.5199	534.3013	0.3660528	0.489453	627.8347	3.683565	0	9	989	521						Frog_fixed.avi	0
11456	687	994.9053	505.1129	0.4982224	0.4703355	627.2637	3.535541	0	986.7231	533.4894	0.3662854	0.4896631	627.4864	3.678869	0	9	991	519						Frog_fixed.avi	0
11472	688	988.7263	512.1674	0.4984951	0.4707105	627.3636	3.539547	0	986.3495	531.1904	0.3665484	0.4898295	627.4727	3.669681	0	9	988	522						Frog_fixed.avi	0
11489	689	995.8863	492.5728	0.4988165	0.4710005	627.0959	3.504541	0	982.0603	524.5993	0.3668448	0.490009	627.3596	3.675301	0	9	989	509						Frog_fixed.avi	0
11506	690	994.4467	505.4704	0.4992167	0.4711203	626.9849	3.539853	0	989.4254	521.3653	0.3672225	0.4900199	627.2316	3.658967	0	9	992	513						Frog_fixed.avi	0
11522	691	990.4089	506.2899	0.4996221	0.4712236	627.1874	3.549263	0	979.1085	528.5241	0.3675988	0.4898925	627.3127	3.66669	0	10	985	517						Frog_fixed.avi	0
11539	692	938.2979	515.5357	0.5002266	0.4712713	626.8322	3.539089	0	934.0851	545.7186	0.3682701	0.4899026	627.1001	3.686978	0	10	936	531						Frog_fixed.avi	0
11556	693	953.876	515.7678	0.5006009	0.4713143	626.8387	3.534169	0	953.5135	530.8377	0.3686147	0.4897791	627.1297	3.659927	0	10	954	523						Frog_fixed.avi	0
11572	694	941.387	518.4343	0.5009729	0.4713423	626.6033	3.535562	0	942.3708	546.9196	0.3690044	0.4896677	627.0325	3.676126	0	10	942	533						Frog_fixed.avi	0
11589	695	947.8312	511.2359	0.5013925	0.471467	626.5707	3.544741	0	935.7477	541.4245	0.3693897	0.4896028	626.9189	3.68598	0	10	942	526						Frog_fixed.avi	0
11606	696	949.3132	521.2446	0.5018064	0.4715865	626.5843	3.561593	0	945.9372	536.1685	0.3697935	0.489539	626.8993	3.682219	0	10	948	529						Frog_fixed.avi	0
11622	697	959.297	513.9876	0.5022559	0.4717828	626.4778	3.549246	0	958.2483	529.0203	0.3702071	0.4895166	626.6919	3.678548	0	10	959	522						Frog_fixed.avi	0
11639	698	949.5349	514.2769	0.5026741	0.4719301	626.3118	3.55802	0	950.8572	536.1281	0.3706181	0.4895207	626.6072	3.685987	0	10	950	525						Frog_fixed.avi	0
11656	699	959.4982	505.4856	0.5031268	0.472047	626.1281	3.542785	0	942.5323	534.9266	0.3709923	0.4894881	626.6085	3.702798	0	10	951	520						Frog_fixed.avi	0
11672	700	947.6025	515.4888	0.5035729	0.4720984	625.9564	3.566177	0	937.4879	536.1236	0.3714173	0.4894001	626.5846	3.701428	0	10	943	526						Frog_fixed.avi	0
11689	701	938.8867	524.6207	0.5040252	0.4721136	626.0539	3.574772	0	940.8646	536.1876	0.371861	0.4892919	626.515	3.717657	0	10	940	530						Frog_fixed.avi	0
11706	702	942.0681	517.559	0.5045012	0.4721424	625.99	3.576409	0	939.5026	545.4553	0.372304	0.4890769	626.3971	3.73259	0	10	941	532						Frog_fixed.avi	0
11722	703	946.476	513.665	0.5049775	0.4721704	625.9391	3.571233	0	945.5661	539.6945	0.3727654	0.4889583	626.3128	3.722809	0	10	946	527						Frog_fixed.avi	0
11739	704	939.3014	521.4796	0.5054526	0.4723059	625.8661	3.60283	0	950.4489	541.9429	0.3732143	0.4888932	626.1954	3.720665	0	10	945	532						Frog_fixed.avi	0
11756	705	945.5588	514.957	0.5058994	0.4724654	625.921	3.615913	0	946.0881	537.1423	0.3736396	0.488881	626.011	3.726723	0	10	946	526						Frog_fixed.avi	0
11772	706	945.7278	510.2878	0.5063516	0.4726695	625.9553	3.584601	0	940.7435	538.9874	0.3740497	0.4888765	626.1158	3.745947	0	10	943	525						Frog_fixed.avi	0
11789	707	946.5887	511.9921	0.5067559	0.4728079	625.704	3.600142	0	934.2654	541.6964	0.3744409	0.4888715	626.0901	3.751824	0	10	940	527						Frog_fixed.avi	0
11806	708	949.5495	510.1311	0.5071527	0.4729685	625.4819	3.604792	0	938.8665	537.9856	0.3748367	0.4888364	626.0454	3.776853	0	10	944	524						Frog_fixed.avi	0
11822	709	939.0728	512.0307	0.5075618	0.473085	625.4457	3.63501	0	945.9645	536.0212	0.3752159	0.4887686	625.8878	3.75444	0	10	943	524						Frog_fixed.avi	0
11839	710	935.787	514.2971	0.5079041	0.4731303	625.4839	3.627999	0	948.3826	544.6378	0.3756004	0.4886549	625.8212	3.766441	0	10	942	529						Frog_fixed.avi	0
11856	711	945.2942	505.4825	0.508229	0.4731238	625.5354	3.599792	0	936.0699	527.2982	0.3758743	0.4885093	626.0305	3.779886	0	10	941	516						Frog_fixed.avi	0
11872	712	941.3558	515.3587	0.5085557	0.4730696	625.4021	3.633438	0	940.8935	543.4088	0.3761835	0.488236	625.8417	3.779741	0	10	941	529						Frog_fixed.avi	0
11889	713	941.0992	514.9136	0.5088292	0.4730064	625.4366	3.614271	0	938.6921	530.1376	0.3764528	0.4880227	625.9621	3.778266	0	10	940	523						Frog_fixed.avi	0
11906	714	944.0516	512.1335	0.5091113	0.4730123	625.3907	3.621109	0	941.9599	536.473	0.3767524	0.4878457	625.8309	3.772919	0	10	943	524						Frog_fixed.avi	0
11922	715	930.9824	521.5114	0.5093941	0.4729851	625.4841	3.636086	0	943.0702	531.0416	0.3770442	0.4876668	625.9233	3.790432	0	10	937	526						Frog_fixed.avi	0
11939	716	935.7365	515.3279	0.509663	0.4729629	625.3176	3.617805	0	937.6932	540.3962	0.3773148	0.4874006	625.9214	3.797748	0	10	937	528						Frog_fixed.avi	0
11956	717	935.8655	522.0334	0.509956	0.4729965	625.5101	3.641457	0	944.2242	538.226	0.3776151	0.487314	625.8235	3.781605	0	10	940	530						Frog_fixed.avi	0
11972	718	938.3362	520.4906	0.5101787	0.473049	625.3782	3.637507	0	936.96	541.0767	0.377821	0.4872277	625.937	3.810421	0	10	938	531						Frog_fixed.avi	0
11989	719	927.5562	516.68	0.5104168	0.4731405	625.4266	3.640088	0	942.898	535.538	0.3781075	0.4871502	625.7805	3.796109	0	10	935	526						Frog_fixed.avi	0
12005	720	943.1691	511.8424	0.5106196	0.4732273	625.3753	3.640903	0	936.2833	540.0145	0.3782745	0.4871525	625.8091	3.807903	0	10	940	526						Frog_fixed.avi	0
12022	721	896.7657	510.9222	0.5109742	0.4733953	625.6315	3.618849	0	899.1315	551.6944	0.378714	0.4872428	625.7109	3.802574	0	11	898	531						Frog_fixed.avi	0
12039	722	881.5064	549.1786	0.5111846	0.4735233	625.4452	3.642732	0	895.2142	569.8523	0.3789828	0.4873142	625.8667	3.80797	0	11	888	560						Frog_fixed.avi	0
12055	723	869.3258	543.5597	0.5113333	0.4735991	625.644	3.639974	0	883.6555	572.5844	0.3791577	0.4873419	625.8253	3.793841	0	11	876	558						Frog_fixed.avi	0
12072	724	875.8468	540.5095	0.5115225	0.4737071	625.6115	3.644043	0	890.6703	577.9213	0.3793077	0.4873653	625.9543	3.789361	0	11	883	559						Frog_fixed.avi	0
12089	725	875.592	538.7332	0.5116528	0.4738313	625.564	3.64983	0	890.5475	572.603	0.3794484	0.4874087	625.9982	3.798263	0	11	883	556						Frog_fixed.avi	0
12105	726	875.5459	538.5991	0.5117931	0.4739705	625.6953	3.655929	0	883.8199	568.3845	0.3796137	0.4874599	626.0145	3.796135	0	11	880	553						Frog_fixed.avi	0
12122	727	873.9608	541.5109	0.5119429	0.4740818	625.6511	3.648917	0	893.0987	564.1354	0.3797863	0.4874327	626.0031	3.815232	0	11	884	553						Frog_fixed.avi	0
12139	728	881.2869	539.1829	0.5121252	0.4741689	625.5358	3.652223	0	887.3335	569.1709	0.379927	0.4874113	626.0677	3.805788	0	11	884	554						Frog_fixed.avi	0
12155	729	875.9585	533.3379	0.5122742	0.4742116	625.748	3.654557	0	888.9531	563.7554	0.3800907	0.4873483	626.0604	3.831499	0	11	882	549						Frog_fixed.avi	0
12172	730	880.3926	538.9662	0.5124689	0.474123	625.8593	3.652944	0	889.91	566.2978	0.3802484	0.4872469	625.8786	3.808391	0	11	885	553						Frog_fixed.avi	0
12189	731	879.3207	529.8737	0.512634	0.474114	625.6341	3.648195	0	889.0119	569.9871	0.380383	0.4871324	626.1613	3.800444	0	11	884	550						Frog_fixed.avi	0
12205	732	875.6169	533.5287	0.5127751	0.4742006	625.8064	3.664437	0	889.1913	564.9591	0.3805472	0.4871082	626.1736	3.832702	0	11	882	549						Frog_fixed.avi	0
12222	733	874.3481	533.8591	0.5129462	0.474325	625.9922	3.656722	0	893.8919	560.6867	0.3807277	0.4871387	625.9513	3.814192	0	11	884	547						Frog_fixed.avi	0
12239	734	878.9218	530.112	0.5131081	0.4744904	625.7924	3.645564	0	896.0886	557.5878	0.3808584	0.4872329	626.2259	3.79567	0	11	888	544						Frog_fixed.avi	0
12255	735	873.9518	530.6262	0.5132574	0.4747844	625.9098	3.657768	0	884.9328	564.402	0.3810026	0.4873691	626.2609	3.812428	0	11	879	548						Frog_fixed.avi	0
12272	736	875.2266	524.6885	0.5134144	0.4750184	626.1757	3.662549	0	889.7653	562.8856	0.3811575	0.4875074	626.2549	3.812607	0	11	882	544						Frog_fixed.avi	0
12289	737	867.2959	539.202	0.5135462	0.4751501	626.0187	3.652141	0	895.8967	548.8031	0.381316	0.487668	626.2432	3.802212	0	11	882	544						Frog_fixed.avi	0
12305	738	873.5815	537.291	0.5136949	0.4752506	625.849	3.641097	0	885.2354	558.4396	0.3814554	0.4877554	626.4135	3.822928	0	11	879	548						Frog_fixed.avi	0
12322	739	872.6496	538.1279	0.5138383	0.4753408	626.1716	3.648402	0	893.4768	557.4662	0.3815871	0.487792	626.4982	3.816821	0	11	883	548						Frog_fixed.avi	0
12339	740	870.0495	539.5768	0.5139785	0.4754761	626.2726	3.656693	0	903.5492	552.5429	0.3817558	0.4878691	626.2991	3.79093	0	11	887	546						Frog_fixed.avi	0
12355	741	871.9055	536.665	0.5141314	0.4757043	626.0778	3.638802	0	892.3218	559.5524	0.381895	0.4879701	626.55	3.804376	0	11	882	548						Frog_fixed.avi	0
12372	742	870.9624	540.9765	0.5142726	0.4759401	626.3397	3.647082	0	887.1248	564.897	0.3820164	0.488138	626.7411	3.812068	0	11	879	553						Frog_fixed.avi	0
12389	743	872.5511	536.5166	0.5144116	0.4761366	626.6088	3.63045	0	894.2728	562.0746	0.3821959	0.48829	626.8183	3.796041	0	11	883	549						Frog_fixed.avi	0
12405	744	871.2278	539.2635	0.5145327	0.4763251	626.5396	3.642262	0	895.3653	553.5691	0.3823589	0.4885326	626.7631	3.770549	0	11	883	546						Frog_fixed.avi	0
12422	745	870.0934	539.076	0.5147051	0.476458	626.5133	3.614112	0	887.3906	554.2154	0.3824878	0.4885855	626.9023	3.775821	0	11	879	547						Frog_fixed.avi	0
12439	746	875.259	533.5351	0.5148459	0.4764979	626.7805	3.624015	0	891.3364	556.0287	0.3826214	0.4885114	626.9345	3.781037	0	11	883	545						Frog_fixed.avi	0
12455	747	873.2034	526.2933	0.5149237	0.4764518	626.881	3.612329	0	891.578	563.9733	0.3827675	0.4883448	627.1298	3.772044	0	11	882	545						Frog_fixed.avi	0
12472	748	866.9171	536.6519	0.514998	0.4762769	626.9011	3.61895	0	890.9234	565.6973	0.3829119	0.4881565	627.169	3.799586	0	11	879	551						Frog_fixed.avi	0
12489	749	870.6731	543.9675	0.5151112	0.4760585	627.1431	3.615879	0	892.885	546.4152	0.3829918	0.4879269	627.2943	3.774239	0	11	882	545						Frog_fixed.avi	0
12505	750	871.0663	533.7333	0.5152158	0.4757652	627.2408	3.608561	0	896.8737	557.3661	0.383111	0.4875597	627.5251	3.781676	0	11	884	546						Frog_fixed.avi	0
12522	751	864.7665	538.4042	0.5153158	0.4754101	627.3604	3.627517	0	888.781	567.7437	0.3832234	0.4871947	627.6725	3.786683	0	11	877	553						Frog_fixed.avi	0
12539	752	868.1073	540.9257	0.515425	0.4750827	627.2594	3.63604	0	895.7219	556.5854	0.3833515	0.4868572	627.6841	3.796998	0	11	882	549						Frog_fixed.avi	0
12555	753	866.2464	537.2402	0.5154867	0.474665	627.4137	3.621383	0	896.1324	557.2389	0.383465	0.4864368	627.5522	3.78458	0	11	881	547						Frog_fixed.avi	0
12572	754	867.0401	528.4697	0.5155672	0.4742827	627.6525	3.608552	0	897.6919	551.7143	0.3835217	0.4860021	627.7139	3.784872	0	11	882	540						Frog_fixed.avi	0
12588	755	862.4744	545.6641	0.5156164	0.4738391	627.7139	3.64835	0	895.4564	563.2247	0.3835901	0.4856159	627.9265	3.770523	0	11	879	554						Frog_fixed.avi	0
12605	756	868.9202	528.9538	0.5156715	0.473487	627.9391	3.617216	0	895.8387	544.1451	0.383646	0.4853519	628.0029	3.790805	0	11	882	537						Frog_fixed.avi	0
12622	757	865.4127	533.4797	0.515686	0.473095	627.9074	3.647373	0	886.8665	566.3842	0.3836742	0.4849575	628.0053	3.796291	0	11	876	550						Frog_fixed.avi	0
12638	758	865.1934	535.2264	0.5156764	0.4727537	627.9992	3.629894	0	886.5912	558.8694	0.3836586	0.4847048	628.1674	3.819194	0	11	876	547						Frog_fixed.avi	0
12655	759	861.1702	532.7817	0.5156388	0.4725085	627.9443	3.62452	0	888.9563	555.3218	0.3836508	0.4845889	628.1271	3.801208	0	11	875	544						Frog_fixed.avi	0
12672	760	862.5784	528.7819	0.5156091	0.4723818	627.8573	3.649545	0	890.4775	554.2912	0.3836334	0.4845546	628.177	3.811104	0	11	877	542						Frog_fixed.avi	0
12688	761	848.1777	519.6455	0.515663	0.4721596	627.9584	3.646006	0	868.8989	547.3492	0.3836944	0.4844899	628.2	3.800539	0	11	859	533						Frog_fixed.avi	0
12705	762	839.8199	529.438	0.5156417	0.472052	627.8145	3.637344	0	863.4553	547.235	0.3836692	0.4844849	628.1205	3.796121	0	11	852	538						Frog_fixed.avi	0
12722	763	831.2102	520.6447	0.5155854	0.4720209	627.7141	3.645126	0	865.073	553.3502	0.3835844	0.4845763	628.0114	3.836244	0	11	848	537						Frog_fixed.avi	0
12738	764	833.9359	527.002	0.5154828	0.472049	627.5194	3.64202	0	867.5802	549.6564	0.3834895	0.4846567	627.7647	3.824052	0	11	851	538						Frog_fixed.avi	0
12755	765	839.7711	531.5919	0.5153922	0.4720587	627.4435	3.633404	0	871.4471	545.7874	0.3833746	0.4847188	627.7286	3.80702	0	11	856	539						Frog_fixed.avi	0
12772	766	841.1294	524.7398	0.5152781	0.4720645	627.6176	3.635347	0	861.3187	546.1683	0.383186	0.4847551	627.9172	3.805117	0	11	851	535						Frog_fixed.avi	0
12788	767	834.5334	531.306	0.5151374	0.4720445	627.4566	3.648305	0	859.8798	550.934	0.3830629	0.4847828	627.686	3.837946	0	11	847	541						Frog_fixed.avi	0
12805	768	833.7786	521.2575	0.515	0.4719758	627.1544	3.641932	0	865.6302	550.2175	0.3829239	0.4847156	627.4022	3.814033	0	11	850	536						Frog_fixed.avi	0
12822	769	842.9624	512.5466	0.5149049	0.4718253	627.0836	3.615216	0	856.8408	551.5114	0.3827617	0.4845871	627.4216	3.808347	0	11	850	532						Frog_fixed.avi	0
12838	770	832.6008	524.4935	0.5147783	0.4715419	626.9087	3.637592	0	852.9387	556.2167	0.3826025	0.4842568	627.3792	3.819803	0	11	843	540						Frog_fixed.avi	0
12855	771	826.821	529.7852	0.5146616	0.4711729	626.8834	3.623945	0	861.7847	543.781	0.3824824	0.483944	627.1296	3.80314	0	11	844	537						Frog_fixed.avi	0
12872	772	830.241	517.6677	0.514595	0.4708032	626.8787	3.628433	0	857.3999	544.5164	0.3823969	0.483689	627.0366	3.81269	0	11	844	531						Frog_fixed.avi	0
12888	773	828.2305	530.4338	0.5145102	0.4703695	626.6684	3.62831	0	855.8401	547.3433	0.38231	0.4832445	626.8258	3.821848	0	11	842	539						Frog_fixed.avi	0
12905	774	831.2033	515.9337	0.5144734	0.4699935	626.5447	3.604578	0	846.4023	546.3478	0.382238	0.482902	626.575	3.827763	0	11	839	531						Frog_fixed.avi	0
12921	775	833.056	521.3361	0.5144513	0.4695815	626.4907	3.620613	0	843.6832	555.2577	0.3821729	0.4824838	626.5279	3.816601	0	11	838	538						Frog_fixed.avi	0
12938	776	827.0719	516.9952	0.5144421	0.4691865	626.3692	3.604738	0	850.6155	540.2056	0.3821364	0.4821412	626.4281	3.813909	0	11	839	529						Frog_fixed.avi	0
12955	777	836.3914	529.6223	0.514459	0.4686889	626.2299	3.609463	0	849.0157	549.7429	0.3821378	0.4816721	626.2608	3.832786	0	11	843	540						Frog_fixed.avi	0
12971	778	829.6639	527.473	0.5144821	0.4681706	625.9965	3.616585	0	847.4005	542.1425	0.3821467	0.4812655	626.1174	3.83269	0	11	839	535						Frog_fixed.avi	0
12988	779	834.2433	517.0061	0.5145373	0.4677535	625.752	3.612689	0	851.2926	543.0172	0.3821892	0.4807914	625.901	3.826678	0	11	843	530						Frog_fixed.avi	0
13005	780	835.2378	533.9151	0.514591	0.4672518	625.4818	3.623545	0	851.0739	541.8232	0.3822087	0.4804442	625.7665	3.808846	0	11	843	538						Frog_fixed.avi	0
13021	781	837.2344	524.5905	0.5146613	0.4668646	625.3074	3.6092	0	841.0353	550.7281	0.3822595	0.4799773	625.5927	3.848276	0	11	839	538						Frog_fixed.avi	0
13038	782	823.305	528.8629	0.514724	0.466486	625.1611	3.616277	0	841.2509	548.8782	0.3823042	0.4797186	625.5181	3.828179	0	11	832	539						Frog_fixed.avi	0
13055	783	816.8892	530.9593	0.5148155	0.4661905	624.8674	3.617612	0	840.1238	557.2751	0.3823929	0.479324	625.2321	3.839712	0	11	829	544						Frog_fixed.avi	0
13071	784	830.2359	529.2104	0.5149882	0.4658777	624.5987	3.643744	0	841.4441	556.5302	0.3825185	0.4790458	625.0732	3.829715	0	11	836	543						Frog_fixed.avi	0
13088	785	829.4054	535.7944	0.5151477	0.465537	624.6033	3.63746	0	846.6204	542.7881	0.38268	0.4788277	624.8995	3.810903	0	11	838	539						Frog_fixed.avi	0
13105	786	837.1595	519.8369	0.5153482	0.4652532	624.1851	3.629652	0	846.7346	544.194	0.3828176	0.4784394	624.795	3.819531	0	11	842	532						Frog_fixed.avi	0
13122	787	816.6396	530.6753	0.5155395	0.4650052	624.0946	3.644897	0	842.7997	551.0242	0.3830438	0.4782	624.4125	3.845913	0	11	830	541						Frog_fixed.avi	0
13138	788	827.7622	532.482	0.5158084	0.4648499	623.9088	3.641079	0	844.1876	537.135	0.3832408	0.4780363	624.4125	3.815168	0	11	836	535						Frog_fixed.avi	0
13155	789	819.755	529.5469	0.5160905	0.4648111	623.7238	3.634002	0	843.1633	542.1517	0.3835424	0.4779072	624.127	3.84018	0	11	831	536						Frog_fixed.avi	0
13171	790	820.7184	533.3989	0.5164657	0.4648798	623.4161	3.636502	0	842.0734	555.2487	0.3838781	0.4778109	623.9836	3.821526	0	11	831	544						Frog_fixed.avi	0
13188	791	826.2144	530.6286	0.516923	0.4650504	623.2067	3.660427	0	843.0498	555.0779	0.3842925	0.4778444	623.7679	3.815551	0	11	835	543						Frog_fixed.avi	0
13205	792	826.562	531.0216	0.5173908	0.4652054	622.9521	3.663105	0	837.7745	553.8921	0.3847374	0.4779626	623.4294	3.847382	0	11	832	542						Frog_fixed.avi	0
13221	793	823.0221	528.6945	0.5178866	0.4652902	622.7889	3.659551	0	836.0217	551.0854	0.3852106	0.4779558	623.2668	3.835218	0	11	830	540						Frog_fixed.avi	0
13238	794	820.2214	537.9319	0.5184398	0.4652843	622.5098	3.684093	0	840.515	556.3155	0.3857189	0.4778087	623.0812	3.849859	0	11	830	547						Frog_fixed.avi	0
13255	795	822.5245	529.6643	0.5190251	0.4652207	622.1375	3.673868	0	837.8271	548.8273	0.386225	0.4776215	622.9246	3.841809	0	11	830	539						Frog_fixed.avi	0
13271	796	830.2475	528.2062	0.5196096	0.465139	621.962	3.675383	0	841.6552	553.826	0.3867269	0.477402	622.6931	3.845411	0	11	836	541						Frog_fixed.avi	0
13288	797	826.9119	531.6974	0.5201485	0.4650389	621.8146	3.681484	0	847.6427	545.9954	0.3872213	0.4771942	622.5131	3.842865	0	11	837	539						Frog_fixed.avi	0
13305	798	827.6455	531.0746	0.5206832	0.4650478	621.562	3.696165	0	852.5392	541.5483	0.3877385	0.4770083	622.2111	3.838609	0	11	840	536						Frog_fixed.avi	0
13321	799	826.3336	530.8545	0.5212008	0.4651783	621.5049	3.69956	0	846.483	547.9743	0.3882146	0.4769895	622.058	3.849836	0	11	836	539						Frog_fixed.avi	0
13338	800	826.704	524.5206	0.5217132	0.4654982	621.356	3.696814	0	840.4399	548.137	0.3886823	0.477173	621.8323	3.855066	0	11	834	536						Frog_fixed.avi	0
13355	801	820.8997	537.1489	0.5222237	0.466026	621.2758	3.709834	0	839.1133	558.4988	0.3891667	0.4774397	621.6522	3.871773	0	11	830	548						Frog_fixed.avi	0
13371	802	822.9403	539.3148	0.5226935	0.4666553	621.0279	3.716672	0	841.1616	549.5973	0.3896285	0.4778303	621.5873	3.864445	0	11	832	544						Frog_fixed.avi	0
13388	803	828.0134	536.7888	0.5231527	0.4673375	621.0087	3.70974	0	842.1749	551.6466	0.390058	0.4782908	621.7036	3.863133	0	11	835	544						Frog_fixed.avi	0
13405	804	826.3286	539.0681	0.5235909	0.4680238	620.9291	3.716709	0	844.7811	550.6752	0.3904806	0.4788351	621.5967	3.870178	0	11	836	545						Frog_fixed.avi	0
13421	805	824.6764	541.8539	0.5239711	0.4687468	620.7736	3.723976	0	848.6646	550.2478	0.3908609	0.4793093	621.4715	3.870841	0	11	837	546						Frog_fixed.avi	0
13438	806	825.7512	531.1914	0.524301	0.4694719	621.1273	3.734087	0	843.7501	552.54	0.3911735	0.4798968	621.496	3.884778	0	11	835	542						Frog_fixed.avi	0
13455	807	828.2604	526.3217	0.5245646	0.4702404	621.0661	3.718757	0	842.5009	548.1603	0.3914546	0.480608	621.6715	3.894215	0	11	835	537						Frog_fixed.avi	0
13471	808	828.1019	524.8828	0.5247404	0.4710283	621.399	3.719273	0	846.3264	549.5571	0.3916417	0.4813011	621.7402	3.891935	0	11	837	537						Frog_fixed.avi	0
13488	809	825.1178	529.533	0.5248138	0.4718076	621.4374	3.745126	0	846.3999	540.6231	0.3917466	0.482053	621.8153	3.898988	0	11	836	535						Frog_fixed.avi	0
13504	810	830.9402	532.4277	0.5248011	0.4725035	621.5974	3.746867	0	851.7515	549.131	0.3917604	0.4826877	622.0955	3.90224	0	11	841	541						Frog_fixed.avi	0
13521	811	833.0485	527.7243	0.524706	0.4731734	621.7938	3.735063	0	848.6245	549.925	0.3916678	0.4833278	622.3709	3.907755	0	11	841	539						Frog_fixed.avi	0
13538	812	829.4575	538.3547	0.5244995	0.4738207	621.9888	3.739805	0	848.7584	554.3248	0.3915185	0.4839576	622.4949	3.906096	0	11	839	546						Frog_fixed.avi	0
13554	813	826.178	541.4487	0.5242425	0.4744381	622.1633	3.750952	0	853.6907	551.6237	0.3913133	0.4845508	622.8021	3.932908	0	11	840	547						Frog_fixed.avi	0
13571	814	829.3019	534.1349	0.5239707	0.475102	622.4241	3.746236	0	850.0101	548.785	0.3910714	0.4851522	622.9633	3.923048	0	11	840	541						Frog_fixed.avi	0
13588	815	836.8086	528.753	0.5236721	0.4756732	622.5989	3.75792	0	846.621	551.7983	0.3907949	0.4857334	623.2965	3.916431	0	11	842	540						Frog_fixed.avi	0
13604	816	836.0168	539.0607	0.5233291	0.4761627	622.8812	3.746709	0	863.6437	543.8994	0.3905405	0.486329	623.3822	3.918057	0	11	850	541						Frog_fixed.avi	0
13621	817	828.5833	524.5859	0.5229747	0.4767298	623.3602	3.756006	0	848.9802	548.4789	0.3902041	0.4869112	623.7227	3.931369	0	11	839	537						Frog_fixed.avi	0
13638	818	833.3153	539.2281	0.5226066	0.4771939	623.4226	3.758898	0	855.6404	552.6169	0.3898797	0.4874153	623.9525	3.924988	0	11	844	546						Frog_fixed.avi	0
13654	819	842.0386	532.7753	0.5222657	0.4777383	623.5512	3.751588	0	857.2863	548.603	0.3895668	0.4880565	624.0233	3.923642	0	11	850	541						Frog_fixed.avi	0
13671	820	841.1255	530.3329	0.5218758	0.4783379	623.8989	3.771554	0	849.8284	547.9448	0.3891852	0.4887008	624.3172	3.922885	0	11	845	539						Frog_fixed.avi	0
13688	821	838.3215	516.7663	0.5214334	0.4789076	624.0753	3.762171	0	858.8096	543.321	0.3887998	0.4893325	624.6898	3.937022	0	11	849	530						Frog_fixed.avi	0
13704	822	833.3788	534.8036	0.5209689	0.4793892	624.2312	3.782573	0	850.1494	552.2569	0.3883847	0.4898917	624.934	3.937012	0	11	842	544						Frog_fixed.avi	0
13721	823	835.4867	535.1085	0.5205011	0.4799715	624.3855	3.782389	0	852.9078	550.9075	0.3879771	0.4905464	625.048	3.942074	0	11	844	543						Frog_fixed.avi	0
13738	824	840.1072	534.8364	0.5200443	0.4804268	624.7473	3.763692	0	852.3127	556.4799	0.3875311	0.4911672	625.1698	3.942928	0	11	846	546						Frog_fixed.avi	0
13754	825	835.6278	531.7485	0.519551	0.4808203	624.9208	3.78985	0	855.6537	545.7794	0.3870606	0.4917125	625.5305	3.954865	0	11	846	539						Frog_fixed.avi	0
13771	826	837.8292	537.0505	0.5190575	0.4811065	625.1381	3.796583	0	863.4931	549.9152	0.3866	0.4921331	625.6752	3.947173	0	11	851	543						Frog_fixed.avi	0
13788	827	839.3162	527.2178	0.518559	0.4814788	625.2415	3.795535	0	861.2473	546.8422	0.386098	0.492584	625.8292	3.949152	0	11	850	537						Frog_fixed.avi	0
13804	828	842.2552	535.4526	0.5180576	0.4817094	625.3813	3.790342	0	856.6273	550.2271	0.385612	0.4929771	625.96	3.957182	0	11	849	543						Frog_fixed.avi	0
13821	829	839.231	533.1201	0.5175232	0.4820129	625.6607	3.80987	0	862.5485	540.9164	0.3851365	0.4934695	626.1033	3.942721	0	11	851	537						Frog_fixed.avi	0
13838	830	845.3419	523.47	0.5170229	0.4823691	625.8904	3.794212	0	857.3196	549.7388	0.3846558	0.4938683	626.2812	3.955549	0	11	851	537						Frog_fixed.avi	0
13854	831	841.9025	539.1528	0.5165353	0.4826296	626.037	3.812969	0	859.5492	553.7393	0.3842042	0.4943652	626.2968	3.949004	0	11	851	546						Frog_fixed.avi	0
13871	832	835.5459	533.5617	0.5160506	0.4829766	626.146	3.810497	0	853.816	550.7764	0.3837178	0.4947984	626.5632	3.948352	0	11	845	542						Frog_fixed.avi	0
13888	833	838.9354	539.2029	0.5156142	0.4832647	626.0688	3.805775	0	861.7828	553.408	0.3833304	0.4952754	626.6515	3.929302	0	11	850	546						Frog_fixed.avi	0
13904	834	840.2915	531.6724	0.5151687	0.4835288	626.1544	3.784507	0	861.8179	545.7033	0.3829132	0.4957736	626.8549	3.942159	0	11	851	539						Frog_fixed.avi	0
13921	835	841.161	528.108	0.5147833	0.4838493	626.3815	3.782215	0	853.3587	551.7503	0.3825228	0.4961968	627.0702	3.956352	0	11	847	540						Frog_fixed.avi	0
13938	836	844.9047	532.4708	0.5144187	0.4841279	626.7263	3.783705	0	860.8206	554.273	0.3822007	0.4967367	627.1541	3.933624	0	11	853	543						Frog_fixed.avi	0
13954	837	859.8027	526.0643	0.513974	0.4844146	626.8599	3.7783	0	882.3663	546.9034	0.381815	0.4971646	627.1563	3.911687	0	11	871	536						Frog_fixed.avi	0
13971	838	866.9558	526.1188	0.513535	0.4847896	627.014	3.776791	0	892.1451	541.406	0.3814239	0.4976965	627.361	3.892423	0	11	880	534						Frog_fixed.avi	0
13988	839	884.191	526.9495	0.5133064	0.4851142	627.0336	3.771827	0	883.601	546.296	0.3811572	0.4981962	627.5753	3.916552	0	11	884	537						Frog_fixed.avi	0
14004	840	878.1876	526.1691	0.5130159	0.4854515	627.3251	3.761988	0	898.1627	542.9938	0.3809378	0.4985772	627.5416	3.910393	0	11	888	535						Frog_fixed.avi	0
14021	841	882.0373	514.6955	0.5128392	0.485683	627.1956	3.779098	0	888.2565	536.58	0.3807411	0.4989633	627.7684	3.925948	0	11	885	526						Frog_fixed.avi	0
14038	842	875.0779	536.7115	0.5126611	0.4858324	627.4612	3.762317	0	878.9546	550.3533	0.380579	0.4992123	627.9618	3.919334	0	11	877	544						Frog_fixed.avi	0
14054	843	872.5701	532.4238	0.5125324	0.4859558	627.538	3.747973	0	888.1005	553.2712	0.380522	0.4993874	627.9468	3.926354	0	11	880	543						Frog_fixed.avi	0
14071	844	883.1952	528.3622	0.5124721	0.4860153	627.6163	3.775966	0	888.8754	552.9781	0.380452	0.499502	628.0182	3.91973	0	11	886	541						Frog_fixed.avi	0
14087	845	878.0231	531.8351	0.5123875	0.4859738	627.5609	3.738592	0	887.2556	543.9521	0.3804022	0.4995712	628.1841	3.911761	0	11	883	538						Frog_fixed.avi	0
14104	846	882.0973	529.486	0.5123029	0.4858916	627.7885	3.727962	0	893.3729	540.4055	0.3803269	0.4996218	628.2278	3.881334	0	11	888	535						Frog_fixed.avi	0
14121	847	876.3336	535.3604	0.5122133	0.4858108	627.9348	3.734621	0	890.874	540.6627	0.3802498	0.499604	628.3308	3.892098	0	11	884	538						Frog_fixed.avi	0
14137	848	880.7823	527.7523	0.5120957	0.4857338	627.9634	3.734926	0	886.0043	546.55	0.3801547	0.4995226	628.5137	3.886189	0	11	883	537						Frog_fixed.avi	0
14154	849	874.7161	530.465	0.5119981	0.4856696	627.9249	3.746725	0	892.0155	542.4792	0.380057	0.4994516	628.421	3.901499	0	11	883	536						Frog_fixed.avi	0
14171	850	883.0779	523.0519	0.511888	0.4856339	627.7762	3.714	0	892.8644	543.9241	0.3799555	0.4994057	628.3884	3.899684	0	11	888	533						Frog_fixed.avi	0
14187	851	877.7524	522.276	0.5117634	0.4856114	628.0455	3.736898	0	887.85	540.2211	0.3798494	0.4994079	628.5978	3.884638	0	11	883	531						Frog_fixed.avi	0
14204	852	880.1599	522.188	0.5116829	0.4855795	628.1299	3.732878	0	885.8786	535.5974	0.3797283	0.4993813	628.613	3.878154	0	11	883	529						Frog_fixed.avi	0
14221	853	877.6115	525.4448	0.5116115	0.4855362	628.14	3.731266	0	882.8563	539.7155	0.3796557	0.4993845	628.6249	3.870606	0	11	880	533						Frog_fixed.avi	0
14237	854	876.2882	527.0164	0.5115239	0.4854325	627.9482	3.734393	0	885.2319	540.1346	0.3795876	0.4993597	628.5131	3.8925	0	11	881	534						Frog_fixed.avi	0
14254	855	877.6411	525.4412	0.5114437	0.4853582	627.9303	3.732656	0	889.2957	540.8043	0.3795182	0.4993356	628.4055	3.892276	0	11	883	533						Frog_fixed.avi	0
14271	856	877.7819	522.8829	0.5113183	0.4852981	627.8647	3.722531	0	889.1759	539.5572	0.3794098	0.4993409	628.3875	3.886653	0	11	883	531						Frog_fixed.avi	0
14287	857	871.8931	531.1956	0.5112362	0.4851614	627.9238	3.718705	0	887.3321	537.4055	0.3792577	0.4992982	628.4659	3.874203	0	11	880	534						Frog_fixed.avi	0
14304	858	880.9136	533.1287	0.5111728	0.4850439	627.913	3.723198	0	883.1113	540.825	0.379147	0.4992671	628.4849	3.877254	0	11	882	537						Frog_fixed.avi	0
14321	859	870.4667	537.8788	0.5110797	0.484948	627.8171	3.719485	0	885.5851	535.6961	0.3790534	0.499316	628.3071	3.872555	0	11	878	537						Frog_fixed.avi	0
14337	860	878.6594	535.8158	0.5109857	0.4849263	627.5959	3.702432	0	888.3304	547.9598	0.3789628	0.4993571	628.1651	3.872264	0	11	883	542						Frog_fixed.avi	0
14354	861	878.4036	525.8094	0.5108792	0.4849339	627.4379	3.710244	0	892.8562	541.9237	0.3788545	0.4994793	627.9596	3.843119	0	11	886	534						Frog_fixed.avi	0
14371	862	878.2824	527.2293	0.5108112	0.4849699	627.3918	3.687509	0	885.2722	544.061	0.3787253	0.4995588	628.1827	3.84605	0	11	882	536						Frog_fixed.avi	0
14387	863	857.0993	498.537	0.5107877	0.4848827	627.2634	3.729605	0	877.399	493.9193	0.3787598	0.4994993	628.0466	3.838425	0	11	867	496						Frog_fixed.avi	0
14404	864	865.3179	500.8549	0.5107092	0.4849133	627.4454	3.713496	0	871.2092	521.3781	0.3786531	0.4995773	628.0593	3.860552	0	11	868	511						Frog_fixed.avi	0
14421	865	857.8901	501.2646	0.5106625	0.484914	627.2308	3.71273	0	868.8007	515.5042	0.3786035	0.4996325	627.9587	3.847952	0	11	863	508						Frog_fixed.avi	0
14437	866	861.5006	506.2848	0.5106685	0.4849209	627.1101	3.712852	0	869.5721	516.2831	0.3785817	0.4996708	627.9119	3.849078	0	11	866	511						Frog_fixed.avi	0
14454	867	863.177	496.146	0.5107315	0.4849117	626.892	3.737329	0	864.2612	517.9333	0.3785987	0.4996686	627.8193	3.861795	0	11	864	507						Frog_fixed.avi	0
14471	868	865.4638	503.923	0.5108026	0.4848812	626.881	3.704788	0	873.641	517.7227	0.3786422	0.4996352	627.6682	3.848134	0	11	870	511						Frog_fixed.avi	0
14487	869	865.3757	496.373	0.510869	0.4848576	626.8578	3.694158	0	875.5306	510.1366	0.3787027	0.4995963	627.6063	3.83647	0	11	870	503						Frog_fixed.avi	0
14504	870	867.3632	487.9345	0.5109423	0.4848386	626.8102	3.687256	0	875.7776	508.6711	0.3788053	0.4995271	627.4108	3.833728	0	11	872	498						Frog_fixed.avi	0
14521	871	866.2948	490.9808	0.5110126	0.4848138	626.6471	3.703472	0	877.2432	512.8801	0.3788663	0.4994761	627.2999	3.836137	0	11	872	502						Frog_fixed.avi	0
14537	872	858.0104	498.499	0.5111336	0.4848096	626.2598	3.706847	0	875.7958	516.7477	0.3789182	0.4994519	627.2372	3.824817	0	11	867	508						Frog_fixed.avi	0
14554	873	864.6229	496.7024	0.5112321	0.4848065	626.3189	3.70125	0	878.8411	512.5417	0.3789681	0.4994229	627.1626	3.819106	0	11	872	505						Frog_fixed.avi	0
14571	874	858.8325	497.7125	0.5112916	0.4848121	626.3112	3.705012	0	881.0229	506.7235	0.3790049	0.4993988	627.1605	3.832279	0	11	870	502						Frog_fixed.avi	0
14587	875	869.1982	490.4547	0.5113661	0.484833	626.356	3.709655	0	875.6634	513.1278	0.3790763	0.4993826	626.9177	3.833963	0	11	872	502						Frog_fixed.avi	0
14604	876	863.4982	501.031	0.5114374	0.4848777	626.2086	3.70306	0	878.616	512.9744	0.3791621	0.4994157	626.7813	3.833051	0	11	871	507						Frog_fixed.avi	0
14620	877	863.6702	502.6749	0.5115035	0.4849269	625.9883	3.71468	0	886.8834	506.8779	0.3792215	0.4994447	626.584	3.830247	0	11	875	505						Frog_fixed.avi	0
14637	878	865.2564	501.9614	0.5115672	0.4849771	625.715	3.682346	0	879.4856	516.559	0.3792543	0.4994754	626.4993	3.843881	0	11	872	509						Frog_fixed.avi	0
14654	879	869.172	505.975	0.5115979	0.4850071	625.5903	3.682133	0	876.8066	515.2394	0.3792719	0.4994852	626.3965	3.844599	0	11	873	511						Frog_fixed.avi	0
14670	880	868.3353	502.5775	0.5116223	0.4849967	625.5238	3.695026	0	889.5385	505.5568	0.379294	0.4994304	626.315	3.817248	0	11	879	504						Frog_fixed.avi	0
14687	881	869.1132	500.9282	0.5116452	0.4849245	625.4019	3.669854	0	885.8923	506.4658	0.3792976	0.4993668	626.2507	3.815731	0	11	878	504						Frog_fixed.avi	0
14704	882	864.9089	494.0894	0.5116613	0.4848435	625.3464	3.67799	0	878.1277	513.5892	0.3792884	0.4992895	626.0363	3.844899	0	11	872	504						Frog_fixed.avi	0
14720	883	862.3182	493.3944	0.5116706	0.4847753	625.25	3.682426	0	878.9008	516.0578	0.3793096	0.4992271	625.9731	3.815182	0	11	871	505						Frog_fixed.avi	0
14737	884	862.7685	498.42	0.5116894	0.4847049	625.1648	3.686507	0	882.5385	507.0381	0.3793138	0.4991854	625.8754	3.830442	0	11	873	503						Frog_fixed.avi	0
14754	885	859.8885	498.2121	0.5116916	0.4845953	625.067	3.671741	0	878.939	505.0017	0.3793169	0.4991193	625.7758	3.817571	0	11	869	502						Frog_fixed.avi	0
14770	886	862.8293	506.6696	0.5116772	0.4844702	625.0413	3.66996	0	883.417	510.4925	0.3792903	0.4989097	625.6924	3.815627	0	11	873	509						Frog_fixed.avi	0
14787	887	864.3248	501.9819	0.5116492	0.4842488	624.9457	3.649764	0	880.0803	516.4013	0.3792613	0.4986905	625.63	3.819749	0	11	872	509						Frog_fixed.avi	0
14804	888	863	497.6901	0.5116006	0.4839675	624.9955	3.656533	0	881.2287	511.8806	0.3792166	0.4984259	625.5739	3.845807	0	11	872	505						Frog_fixed.avi	0
14820	889	857.9584	508.3885	0.5115544	0.4834298	624.6913	3.664517	0	879.3198	521.2346	0.3791497	0.4978868	625.4358	3.842066	0	11	869	515						Frog_fixed.avi	0
14837	890	858.8441	511.7736	0.5115185	0.4827384	624.6197	3.646911	0	879.6843	515.0626	0.3790995	0.4973603	625.3778	3.843758	0	11	869	513						Frog_fixed.avi	0
14854	891	868.8369	500.037	0.5114627	0.4820115	624.4796	3.642952	0	883.2286	513.2062	0.3789933	0.4966514	625.3843	3.835485	0	11	876	507						Frog_fixed.avi	0
14870	892	860.3568	507.508	0.5113838	0.4811052	624.2282	3.636379	0	881.0259	506.7056	0.378876	0.49587	625.3304	3.799235	0	11	871	507						Frog_fixed.avi	0
14887	893	860.1257	500.9669	0.5112836	0.4802139	624.3657	3.616162	0	882.7093	503.5482	0.3787885	0.4950769	625.3033	3.810905	0	11	871	502						Frog_fixed.avi	0
14904	894	862.3807	501.6667	0.5112029	0.4793549	624.3285	3.616353	0	881.8024	510.6482	0.3787032	0.4943074	625.2258	3.829683	0	11	872	506						Frog_fixed.avi	0
14920	895	862.2818	499.7133	0.5110809	0.4785642	624.1477	3.597622	0	884.0341	515.7835	0.3785991	0.4935479	625.0103	3.806471	0	11	873	508						Frog_fixed.avi	0
14937	896	858.8565	496.3153	0.5109383	0.4778573	623.9363	3.596308	0	883.1594	522.892	0.3784324	0.4928925	624.9146	3.795068	0	11	871	510						Frog_fixed.avi	0
14954	897	861.1167	503.5096	0.5108436	0.4772116	623.7966	3.60575	0	881.3036	521.3444	0.3782831	0.4922741	624.9999	3.816153	0	11	871	512						Frog_fixed.avi	0
14970	898	862.6539	505.6708	0.5107195	0.4765369	623.5597	3.600575	0	883.5081	510.0786	0.3781375	0.4917595	624.7947	3.783923	0	11	873	508						Frog_fixed.avi	0
14987	899	861.1609	496.913	0.5105503	0.4758959	623.5364	3.586927	0	890.5377	509.1352	0.3780026	0.4911101	624.4487	3.791631	0	11	876	503						Frog_fixed.avi	0
15003	900	862.4353	500.8188	0.5104416	0.4752433	623.4365	3.600913	0	875.7285	518.802	0.3778423	0.4905447	624.3854	3.788921	0	11	869	510						Frog_fixed.avi	0
15021	901	870.7429	505.2035	0.5103567	0.4746926	623.4047	3.599434	0	883.2327	513.4358	0.3776936	0.4900871	624.3611	3.762431	0	11	877	509						Frog_fixed.avi	0
15037	902	860.4889	505.9536	0.5102187	0.4741228	623.0661	3.593651	0	878.3911	519.5692	0.377561	0.4895831	624.1277	3.78941	0	11	869	513						Frog_fixed.avi	0
15054	903	866.314	514.4471	0.5100902	0.4736333	622.7802	3.608431	0	880.8914	509.7787	0.3774428	0.4892722	623.9619	3.782235	0	11	874	512						Frog_fixed.avi	0
15070	904	862.3839	501.6862	0.5099668	0.4731844	622.8156	3.586962	0	885.3598	522.5344	0.3772864	0.4888127	623.8503	3.744307	0	11	874	512						Frog_fixed.avi	0
15087	905	876.5675	502.5777	0.5098184	0.4727081	622.5995	3.593719	0	875.3887	512.9182	0.3771074	0.4885175	623.6619	3.765203	0	11	876	508						Frog_fixed.avi	0
15104	906	862.7466	510.4913	0.5096688	0.4721883	622.2549	3.592987	0	880.4022	516.6283	0.376958	0.4880825	623.4417	3.759675	0	11	872	514						Frog_fixed.avi	0
15120	907	867.6509	504.826	0.5095618	0.4717957	622.1292	3.611551	0	884.0197	512.033	0.3768072	0.4877938	623.0702	3.764363	0	11	876	508						Frog_fixed.avi	0
15137	908	861.3141	510.4993	0.5093857	0.4713105	622.0439	3.575601	0	876.7707	522.2805	0.3766165	0.4873745	623.1807	3.768836	0	11	869	516						Frog_fixed.avi	0
15154	909	865.1677	508.6549	0.5092291	0.4708856	621.7885	3.584604	0	876.1559	516.9784	0.3764479	0.4870656	623.0087	3.723399	0	11	871	513						Frog_fixed.avi	0
15171	910	860.1113	503.4209	0.5091447	0.4704472	621.7006	3.581228	0	876.0239	525.1624	0.376321	0.4866636	622.6703	3.737585	0	11	868	514						Frog_fixed.avi	0
15187	911	861.4034	504.5971	0.5090449	0.4699443	621.4266	3.582505	0	879.0504	514.3461	0.3762451	0.4862583	622.4252	3.759186	0	11	870	509						Frog_fixed.avi	0
15204	912	864.884	499.5927	0.5089822	0.4693697	621.2572	3.600754	0	881.388	517.7037	0.3761292	0.4856971	622.4561	3.725471	0	11	873	509						Frog_fixed.avi	0
15220	913	865.0428	504.8065	0.5089292	0.4686433	620.9428	3.591586	0	882.9998	508.9481	0.3760672	0.4850722	622.2842	3.717046	0	11	874	507						Frog_fixed.avi	0
15237	914	865.0854	504.7343	0.5089245	0.4678766	620.83	3.602613	0	883.2217	509.4626	0.3760254	0.484506	622.0776	3.745988	0	11	874	507						Frog_fixed.avi	0
15254	915	864.1588	499.4906	0.5089509	0.4671475	620.7032	3.575758	0	873.5444	516.636	0.3760333	0.4838432	621.9211	3.733841	0	11	869	508						Frog_fixed.avi	0
15270	916	859.3891	504.8086	0.5090015	0.4664256	620.6899	3.602046	0	880.1484	512.0165	0.3760746	0.4832214	621.5994	3.748198	0	11	870	508						Frog_fixed.avi	0
15287	917	866.0233	508.6986	0.5090742	0.4657891	620.6104	3.610662	0	877.4884	518.2302	0.3761354	0.482693	621.5403	3.734606	0	11	872	513						Frog_fixed.avi	0
15304	918	865.7096	506.5576	0.5091785	0.4652471	620.3398	3.607165	0	878.4916	516.2451	0.3761701	0.4822916	621.3029	3.748273	0	11	872	511						Frog_fixed.avi	0
15320	919	863.2734	512.9996	0.509258	0.4647738	620.3828	3.611438	0	878.8448	506.7471	0.3762328	0.4820783	621.3081	3.755413	0	11	871	510						Frog_fixed.avi	0
15337	920	864.0459	513.302	0.5093189	0.4643725	620.3257	3.631964	0	883.8644	516.1943	0.3762843	0.4817111	621.19	3.759471	0	11	874	515						Frog_fixed.avi	0
15354	921	868.1584	506.7011	0.5093634	0.4639869	620.2384	3.612849	0	875.2689	514.5065	0.3762991	0.4815142	621.1625	3.744761	0	11	872	511						Frog_fixed.avi	0
15370	922	869.3667	498.2437	0.5093812	0.4637316	620.1613	3.630026	0	879.4772	505.3046	0.3762933	0.4814029	621.0275	3.756428	0	11	874	502						Frog_fixed.avi	0
15387	923	863.6691	501.9352	0.5093721	0.4634787	620.0696	3.647967	0	873.9486	505.328	0.3762459	0.4813252	620.8337	3.769808	0	11	869	504						Frog_fixed.avi	0
15404	924	870.9313	509.8846	0.5093248	0.4633616	619.9449	3.654384	0	878.4815	513.4341	0.3761747	0.4813174	620.7186	3.779945	0	11	875	512						Frog_fixed.avi	0
15420	925	871.0007	507.2648	0.5092081	0.4633175	619.7997	3.660425	0	873.9422	513.9869	0.3760769	0.4813489	620.6159	3.79776	0	11	872	511						Frog_fixed.avi	0
15437	926	874.0082	500.5568	0.5090597	0.4634119	619.5743	3.644458	0	880.2905	508.1298	0.3758995	0.4814268	620.6256	3.780356	0	11	877	504						Frog_fixed.avi	0
15454	927	868.3949	511.6198	0.5088756	0.4635235	619.8035	3.682047	0	874.7269	516.3361	0.3756893	0.4815508	620.6667	3.788754	0	11	872	514						Frog_fixed.avi	0
15470	928	871.6702	503.9617	0.5087005	0.463591	619.6205	3.682725	0	874.2109	522.915	0.3755425	0.4816113	620.4663	3.792572	0	11	873	513						Frog_fixed.avi	0
15487	929	878.5221	505.1328	0.5085532	0.4636136	619.4118	3.676172	0	877.5408	514.0695	0.3753538	0.4816537	620.6265	3.799581	0	11	878	510						Frog_fixed.avi	0
15504	930	868.6497	507.904	0.5083717	0.4635855	619.5963	3.702327	0	876.4511	519.2719	0.3751939	0.4816463	620.5789	3.785125	0	11	873	514						Frog_fixed.avi	0
15520	931	867.3511	509.5349	0.5082563	0.4635325	619.6009	3.711598	0	873.515	519.1677	0.3751073	0.4816276	620.5641	3.808037	0	11	870	514						Frog_fixed.avi	0
15537	932	873.2758	505.086	0.5081975	0.4634918	619.5181	3.723548	0	877.1326	522.6638	0.3750242	0.4816105	620.505	3.809436	0	11	875	514						Frog_fixed.avi	0
15554	933	880.3492	496.7944	0.5081589	0.463434	619.5321	3.703139	0	875.195	527.7629	0.3749788	0.4816232	620.4233	3.821454	0	11	878	512						Frog_fixed.avi	0
15570	934	875.2266	496.5882	0.5081103	0.4633547	619.4149	3.707823	0	886.7803	514.736	0.3749529	0.4816172	620.4376	3.81695	0	11	881	506						Frog_fixed.avi	0
15587	935	870.8959	497.4303	0.5080923	0.4632452	619.456	3.719969	0	877.0309	519.9841	0.374947	0.4816162	620.4318	3.817558	0	11	874	509						Frog_fixed.avi	0
15604	936	876.8346	497.4811	0.5080996	0.4631018	619.4274	3.723286	0	885.689	517.7391	0.3749452	0.4815872	620.4322	3.836034	0	11	881	508						Frog_fixed.avi	0
15620	937	877.2565	498.5607	0.5080981	0.4630006	619.4279	3.726953	0	880.6299	516.2386	0.3749379	0.481589	620.3763	3.832838	0	11	879	507						Frog_fixed.avi	0
15637	938	877.8521	506.2372	0.5080913	0.4629165	619.3853	3.743601	0	879.8958	521.0404	0.3748945	0.4816004	620.5298	3.823069	0	11	879	514						Frog_fixed.avi	0
15653	939	882.2638	492.3394	0.5080732	0.4629043	619.3552	3.717262	0	879.9768	518.3972	0.3748753	0.4816835	620.4903	3.833213	0	11	881	505						Frog_fixed.avi	0
15670	940	879.2769	496.033	0.508049	0.4629601	619.3781	3.73834	0	877.5619	523.4562	0.374848	0.4818122	620.5009	3.828995	0	11	878	510						Frog_fixed.avi	0
15687	941	886.4066	506.9245	0.5080165	0.4630907	619.4334	3.752919	0	877.6794	515.8253	0.3748029	0.4820998	620.4771	3.800438	0	11	882	511						Frog_fixed.avi	0
15703	942	883.4606	506.0453	0.5079657	0.4632744	619.5453	3.748285	0	879.2975	520.0223	0.3747617	0.4823059	620.5295	3.799564	0	11	881	513						Frog_fixed.avi	0
15720	943	885.2661	501.8444	0.5079451	0.463521	619.6257	3.751264	0	879.2008	523.7916	0.3747452	0.4825467	620.4779	3.809471	0	11	882	513						Frog_fixed.avi	0
15737	944	883.9	503.1897	0.5079241	0.4637689	619.6577	3.755161	0	880.1898	515.1876	0.3747372	0.4828326	620.4825	3.839786	0	11	882	509						Frog_fixed.avi	0
15753	945	882.5195	502.1772	0.5079286	0.4639784	619.6367	3.757755	0	880.8078	510.7293	0.3747367	0.4830451	620.5439	3.813025	0	11	882	506						Frog_fixed.avi	0
15770	946	884.4487	507.9131	0.5079405	0.4642169	619.6165	3.768255	0	876.0118	520.7437	0.3747383	0.4832367	620.5445	3.837831	0	11	880	514						Frog_fixed.avi	0
15787	947	888.6213	498.4241	0.5079533	0.4644699	619.6035	3.779629	0	888.6362	520.0089	0.3748018	0.4834127	620.5947	3.844722	0	11	889	509						Frog_fixed.avi	0
15803	948	886.0981	507.9117	0.5079976	0.4646517	619.5536	3.773347	0	879.3708	518.5823	0.3748189	0.4836448	620.5002	3.854202	0	11	883	513						Frog_fixed.avi	0
15820	949	877.3324	512.7509	0.5080474	0.4648404	619.6337	3.80136	0	878.0828	530.573	0.3749401	0.4837675	620.4268	3.867316	0	11	878	522						Frog_fixed.avi	0
15837	950	880.3442	510.0361	0.5081626	0.4650907	619.5283	3.816743	0	889.396	524.6946	0.3750449	0.483888	620.5281	3.885567	0	11	885	517						Frog_fixed.avi	0
15853	951	883.182	502.5735	0.5082533	0.4653016	619.6891	3.791024	0	889.2339	529.8746	0.3751225	0.4839863	620.5711	3.880698	0	11	886	516						Frog_fixed.avi	0
15870	952	883.9706	508.2246	0.5084002	0.46544	619.7911	3.794924	0	884.0026	525.2521	0.3752171	0.4840907	620.5758	3.874246	0	11	884	517						Frog_fixed.avi	0
15887	953	877.4468	514.2348	0.5085427	0.4656307	619.6077	3.817443	0	880.7787	526.662	0.3753548	0.4842396	620.6713	3.863239	0	11	879	520						Frog_fixed.avi	0
15903	954	876.9258	513.2715	0.5087246	0.4659388	619.6997	3.815981	0	889.6669	516.5781	0.3755315	0.4844928	620.6118	3.88291	0	11	883	515						Frog_fixed.avi	0
15920	955	885.7218	508.5153	0.5088908	0.4662824	619.9208	3.820621	0	885.3287	518.0944	0.3756533	0.4846915	620.6993	3.858874	0	11	886	513						Frog_fixed.avi	0
15937	956	879.7971	513.9075	0.5090363	0.4667503	619.7458	3.846775	0	875.2119	527.9706	0.3758192	0.4849977	620.7369	3.909647	0	11	878	521						Frog_fixed.avi	0
15953	957	884.0905	515.2388	0.5092071	0.4672036	619.8174	3.834413	0	890.2589	519.0399	0.3760155	0.4854048	620.694	3.913961	0	11	887	517						Frog_fixed.avi	0
15970	958	881.7831	501.5233	0.509359	0.4678018	620.0415	3.833603	0	880.1353	536.1213	0.3761517	0.4857426	620.7555	3.896671	0	11	881	519						Frog_fixed.avi	0
15987	959	878.8618	518.6692	0.5095243	0.4683244	619.8873	3.838696	0	871.7284	526.5708	0.3763028	0.4862057	620.9196	3.918483	0	11	875	523						Frog_fixed.avi	0
16003	960	882.9407	517.8736	0.5097302	0.468807	619.9418	3.851049	0	887.7668	518.6413	0.3765218	0.4865581	620.7635	3.920006	0	11	885	518						Frog_fixed.avi	0
16020	961	874.3115	506.5957	0.5098993	0.4693778	620.1899	3.858236	0	877.2386	517.1453	0.3766863	0.4869936	620.8874	3.905925	0	11	876	512						Frog_fixed.avi	0
16037	962	884.652	507.9095	0.5101295	0.4698477	620.2172	3.856851	0	878.0651	522.4838	0.3768791	0.487321	621.1664	3.924888	0	11	881	515						Frog_fixed.avi	0
16053	963	884.6506	510.6841	0.5103543	0.4702978	620.327	3.860339	0	876.2915	521.4625	0.3771175	0.487758	621.0317	3.952939	0	11	880	516						Frog_fixed.avi	0
16070	964	881.474	513.7341	0.5105604	0.4707518	620.3411	3.874102	0	878.1011	523.484	0.3773317	0.4880308	621.2954	3.938517	0	11	880	519						Frog_fixed.avi	0
16087	965	886.5484	512.7323	0.5108063	0.4711598	620.4183	3.875152	0	874.621	519.0604	0.3775925	0.4883891	621.1219	3.957019	0	11	881	516						Frog_fixed.avi	0
16103	966	882.9778	506.7779	0.5110064	0.4715147	620.5375	3.888489	0	880.6541	518.2267	0.3778171	0.4886323	621.4152	3.937143	0	11	882	513						Frog_fixed.avi	0
16120	967	890.1406	508.9593	0.5112599	0.4718381	620.5727	3.885961	0	877.6126	525.9449	0.378032	0.4887513	621.3777	3.957428	0	11	884	517						Frog_fixed.avi	0
16137	968	876.9678	517.7151	0.5113959	0.4720607	620.6703	3.899296	0	885.717	529.8035	0.3782456	0.488903	621.4382	3.975211	0	11	881	524						Frog_fixed.avi	0
16153	969	880.4028	513.3026	0.5115386	0.4724498	620.9361	3.89789	0	885.726	519.9233	0.3783944	0.4891183	621.6707	3.978294	0	11	883	517						Frog_fixed.avi	0
16170	970	880.8641	516.2656	0.5116909	0.4728218	621.0335	3.901824	0	875.1305	517.2361	0.3785418	0.4893908	621.655	3.988234	0	11	878	517						Frog_fixed.avi	0
16186	971	881.9276	516.5475	0.5118274	0.4732522	620.9073	3.921049	0	884.6215	522.7872	0.3787139	0.4896283	621.6711	3.964931	0	11	883	520						Frog_fixed.avi	0
16203	972	881.966	520.2914	0.5119198	0.4736364	621.0367	3.912051	0	877.892	532.4918	0.378817	0.4898985	621.8652	3.970649	0	11	880	526						Frog_fixed.avi	0
16220	973	884.3546	514.2571	0.5120404	0.4740666	621.2537	3.905951	0	874.6533	524.3566	0.3789166	0.4902397	622.0481	3.979647	0	11	880	519						Frog_fixed.avi	0
16236	974	881.8431	513.2246	0.5121492	0.4743959	621.5289	3.928622	0	881.9715	524.0139	0.3790686	0.4904818	622.1879	3.993135	0	11	882	519						Frog_fixed.avi	0
16253	975	879.0994	517.9326	0.5122451	0.4747326	621.5121	3.944385	0	886.3419	510.5679	0.3792117	0.4908167	622.1445	3.981081	0	11	883	514						Frog_fixed.avi	0
16270	976	884.0726	510.918	0.5123314	0.4751025	621.5039	3.939243	0	885.8237	511.006	0.379328	0.4911155	622.2573	3.999431	0	11	885	511						Frog_fixed.avi	0
16286	977	890.4388	514.2333	0.5124124	0.4754626	621.7314	3.949979	0	881.353	523.2275	0.3793904	0.491441	622.4219	3.998757	0	11	886	519						Frog_fixed.avi	0
16303	978	885.5682	515.7935	0.5124806	0.475916	621.738	3.963346	0	882.7191	521.8744	0.3794522	0.4919161	622.5604	4.011778	0	11	884	519						Frog_fixed.avi	0
16320	979	887.066	512.2573	0.5125171	0.4763198	621.9125	3.952648	0	886.6644	518.1417	0.3795365	0.4922672	622.8054	4.003145	0	11	887	515						Frog_fixed.avi	0
16336	980	885.6958	513.7891	0.5125679	0.4767161	622.0728	3.973927	0	883.4623	516.4915	0.3795702	0.4927032	622.9496	3.992245	0	11	885	515						Frog_fixed.avi	0
16353	981	888.1039	517.9818	0.5125855	0.4769867	622.2188	3.976711	0	885.1989	518.8429	0.3796234	0.4930215	623.0122	4.00742	0	11	887	518						Frog_fixed.avi	0
16370	982	887.911	507.7505	0.512627	0.4773632	622.2543	3.98273	0	878.5392	514.8771	0.3796787	0.4934316	623.0488	4.028471	0	11	883	511						Frog_fixed.avi	0
16386	983	885.8054	520.766	0.5126505	0.4775975	622.3238	3.988046	0	877.879	522.6147	0.3797182	0.4937235	623.2042	4.022793	0	11	882	522						Frog_fixed.avi	0
16403	984	885.9039	515.8535	0.5126759	0.4778559	622.509	3.974679	0	879.6906	532.6929	0.3797713	0.4939876	623.2469	4.035618	0	11	883	524						Frog_fixed.avi	0
16420	985	889.4585	513.831	0.512729	0.4781261	622.7368	4.004964	0	889.0021	517.232	0.3798783	0.4942887	623.2598	4.041174	0	11	889	516						Frog_fixed.avi	0
16436	986	885.6136	508.1319	0.5127794	0.4783287	622.881	4.00016	0	889.1888	522.2674	0.3799482	0.4944387	623.5117	4.041124	0	11	887	515						Frog_fixed.avi	0
16453	987	887.0831	510.6898	0.5128624	0.47848	623.1287	3.994565	0	881.9439	525.8792	0.3800081	0.4945806	623.6472	4.044837	0	11	885	518						Frog_fixed.avi	0
16470	988	884.184	515.0364	0.512911	0.4786749	623.2449	3.984463	0	883.9527	533.3114	0.3800893	0.4946792	623.8423	4.058721	0	11	884	524						Frog_fixed.avi	0
16486	989	884.1011	505.0951	0.5129935	0.4788767	623.2626	4.004489	0	886.5487	526.589	0.3801856	0.4947879	624.0974	4.06759	0	11	885	516						Frog_fixed.avi	0
16503	990	882.4452	507.3303	0.5130672	0.4790143	623.2751	4.014756	0	885.1572	527.7972	0.3802829	0.4948366	624.1537	4.074887	0	11	884	518						Frog_fixed.avi	0
16520	991	889.2793	509.9844	0.5131761	0.4791433	623.3152	4.036705	0	892.3242	517.588	0.3803722	0.4949229	624.165	4.063492	0	11	891	514						Frog_fixed.avi	0
16536	992	892.1125	512.5717	0.5132545	0.479234	623.5277	4.025902	0	881.2015	528.5433	0.3804513	0.4949359	624.2433	4.053351	0	11	887	521						Frog_fixed.avi	0
16553	993	889.5547	512.0593	0.5133214	0.4793226	623.6462	4.016468	0	885.7763	526.8753	0.3805304	0.4949568	624.2307	4.0746	0	11	888	519						Frog_fixed.avi	0
16570	994	893.6744	518.9984	0.513343	0.4794297	623.6998	4.03718	0	882.4845	543.5005	0.3805953	0.4947632	624.242	4.051668	0	11	888	531						Frog_fixed.avi	0
16586	995	888.0725	520.7761	0.5133702	0.4795288	623.7502	4.038627	0	894.241	524.3131	0.3806145	0.4950407	624.2429	4.100538	0	11	891	523						Frog_fixed.avi	0
16603	996	890.1525	514.2603	0.5133879	0.4796261	623.8041	4.045608	0	889.7958	521.6646	0.3806301	0.4950553	624.4083	4.092338	0	11	890	518						Frog_fixed.avi	0
16620	997	888.6223	513.2344	0.5133756	0.4796188	623.8365	4.02977	0	883.3524	542.3319	0.3806544	0.4947987	624.4213	4.061617	0	11	886	528						Frog_fixed.avi	0
16636	998	888.3514	517.2253	0.5133639	0.4796761	623.8886	4.040844	0	890.9909	534.0518	0.3806231	0.4950859	624.4222	4.086802	0	11	890	526						Frog_fixed.avi	0
16653	999	891.6304	517.196	0.5133256	0.4796909	623.9346	4.060064	0	891.684	532.8021	0.3805937	0.4951176	624.4387	4.088006	0	11	892	525						Frog_fixed.avi	0
16670	1000	884.5126	517.8386	0.5132447	0.4796934	623.7904	4.049332	0	902.117	539.3992	0.3805894	0.4948898	624.4369	4.090801	0	11	893	529						Frog_fixed.avi	0
16686	1001	885.1647	522.4525	0.5131415	0.4796605	623.9371	4.061604	0	895.7217	530.738	0.3804853	0.495178	624.4378	4.111043	0	11	890	527						Frog_fixed.avi	0
16703	1002	881.3512	521.7478	0.5130268	0.4795777	623.997	4.065011	0	893.5199	531.1656	0.3803713	0.4951679	624.5773	4.133871	0	11	887	526						Frog_fixed.avi	0
16720	1003	887.8626	530.4285	0.5129033	0.4793725	623.8446	4.0619	0	889.2432	530.0925	0.3802323	0.4950935	624.6639	4.120964	0	11	889	530						Frog_fixed.avi	0
16736	1004	890.8887	512.0756	0.5128115	0.4792195	623.8128	4.069985	0	892.5471	532.4236	0.3801104	0.4950031	624.4503	4.12122	0	11	892	522						Frog_fixed.avi	0
16753	1005	880.9591	523.4988	0.5126328	0.4789663	623.8456	4.06869	0	887.6899	543.8593	0.3799897	0.4947735	624.4053	4.121449	0	11	884	534						Frog_fixed.avi	0
16769	1006	879.25	521.4648	0.5124618	0.4787008	623.7289	4.074491	0	893.881	536.1384	0.3798175	0.4945921	624.4407	4.144308	0	11	887	529						Frog_fixed.avi	0
16786	1007	886.4173	520.6124	0.5123438	0.4784073	623.6202	4.071682	0	892.1992	537.6553	0.3796603	0.4943783	624.5117	4.140009	0	11	889	529						Frog_fixed.avi	0
16803	1008	883.4771	522.9454	0.5121843	0.4780912	623.4288	4.082907	0	896.579	529.8698	0.3795179	0.4941865	624.2033	4.152561	0	11	890	526						Frog_fixed.avi	0
16819	1009	876.9075	523.0179	0.511977	0.4776751	623.4258	4.072477	0	898.4527	539.2587	0.3793561	0.493833	624.1521	4.154298	0	11	888	531						Frog_fixed.avi	0
16836	1010	1074.491	567.452	0.51077	0.477861	623.2343	4.093755	0	1127.417	584.5504	0.3783207	0.4939629	624.1648	4.17254	0	11	1101	576						Frog_fixed.avi	0
16853	1011	1315.857	621.7404	0.5089162	0.4783115	623.6177	4.135331	0	1403.99	653.2957	0.3766904	0.4944215	624.6736	4.137198	0	12	1360	638						Frog_fixed.avi	0
16869	1012	1571.967	671.4127	0.5073646	0.4783836	623.5431	4.155715	0	1734.637	696.0941	0.3754556	0.4947971	625.675	4.160938	0	12	1653	684						Frog_fixed.avi	0
16886	1013	1650.427	663.9252	0.5066189	0.4779669	623.2192	4.154345	0	1766.816	698.7051	0.3748302	0.4946089	625.9984	4.151314	0	12	1709	681						Frog_fixed.avi	0
16903	1014	1673.422	667.8388	0.5062966	0.4775414	623.2385	4.147303	0	1801.343	699.0258	0.3743791	0.4944057	625.815	4.170719	0	12	1737	683						Frog_fixed.avi	0
16919	1015	1635.139	676.4325	0.5057786	0.4771628	622.765	4.147603	0	1783.94	694.6829	0.373804	0.4942986	625.6596	4.158188	0	12	1710	686						Frog_fixed.avi	0
16936	1016	1656.428	662.7548	0.5053236	0.4768964	622.822	4.14985	0	1791.886	691.7492	0.3732397	0.4942287	625.5609	4.17066	0	12	1724	677						Frog_fixed.avi	0
16953	1017	1641.27	668.4644	0.5047692	0.476669	622.4191	4.155853	0	1790.427	698.4836	0.3726777	0.4941108	625.5353	4.205204	0	12	1716	683						Frog_fixed.avi	0
16969	1018	1650.303	676.5203	0.5042984	0.4764064	622.1713	4.142517	0	1722.134	734.7164	0.3722203	0.4936066	625.5144	4.093438	0	12	1686	706						Frog_fixed.avi	0
16986	1019	1660.271	672.033	0.5039675	0.4760894	622.1011	4.17586	0	1797.256	697.7558	0.3717274	0.4937027	625.5157	4.170609	0	12	1729	685						Frog_fixed.avi	0
17003	1020	1640.32	671.6716	0.503639	0.4757027	621.8881	4.131371	0	1801.65	690.9935	0.3714677	0.4934315	625.0698	4.211061	0	12	1721	681						Frog_fixed.avi	0
17019	1021	1650.596	674.7774	0.5035123	0.4752743	621.7314	4.15185	0	1801.53	695.1781	0.3712288	0.493022	625.1662	4.18103	0	12	1726	685						Frog_fixed.avi	0
17036	1022	1644.617	679.967	0.503401	0.4748485	621.3055	4.140931	0	1804.92	693.9308	0.3711412	0.4926923	625.0192	4.164282	0	12	1725	687						Frog_fixed.avi	0
17053	1023	1720.82	710.5024	0.5031555	0.4748328	621.3702	4.137727	0	1890.489	739.0734	0.3710525	0.4926792	624.8883	4.175146	0	13	1806	725						Frog_fixed.avi	0
17069	1024	1730.701	727.2843	0.5029145	0.4748215	621.3542	4.125396	0	1930.578	760.6696	0.3710008	0.492659	624.8914	4.164183	0	13	1831	744						Frog_fixed.avi	0
17086	1025	1742.542	740.4558	0.5030227	0.4744888	621.3425	4.140334	0	1938.047	765.4249	0.3709763	0.4923986	624.6765	4.178083	0	13	1840	753						Frog_fixed.avi	0
17103	1026	1749.562	739.3687	0.503074	0.4742635	621.2382	4.127579	0	1941.82	771.0148	0.3709786	0.4921324	624.4442	4.156959	0	13	1846	755						Frog_fixed.avi	0
17119	1027	1745.591	740.4959	0.503127	0.4739677	621.0103	4.099092	0	1939.343	767.2433	0.3709993	0.4919231	624.2886	4.139433	0	13	1842	754						Frog_fixed.avi	0
17136	1028	1748.963	740.3447	0.5031943	0.4736111	620.6864	4.0835	0	1940.547	763.2788	0.3710015	0.4917399	624.0876	4.121014	0	13	1845	752						Frog_fixed.avi	0
17153	1029	1737.604	749.4216	0.503164	0.4732743	620.2421	4.080974	0	1939.386	772.8246	0.3709918	0.4914374	623.9756	4.103998	0	13	1838	761						Frog_fixed.avi	0
17169	1030	1748.707	739.4586	0.5031993	0.472872	620.3875	4.069316	0	1941.537	765.4988	0.3709701	0.4911866	623.8517	4.090851	0	13	1845	752						Frog_fixed.avi	0
17186	1031	1739.517	745.5707	0.5031391	0.4724234	620.0157	4.052692	0	1942.07	761.478	0.3709308	0.4909599	623.707	4.093816	0	13	1841	754						Frog_fixed.avi	0
17203	1032	1749.414	747.6666	0.5030898	0.4719331	619.9025	4.044783	0	1945.784	774.3589	0.3708682	0.4905834	623.5226	4.073724	0	13	1848	761						Frog_fixed.avi	0
17219	1033	1743.46	741.7702	0.5029586	0.4714614	619.9335	4.047436	0	1942.694	766.1377	0.3707628	0.4902861	623.2212	4.083375	0	13	1843	754						Frog_fixed.avi	0
17236	1034	1749.87	746.0124	0.5028516	0.4709559	619.9012	4.037752	0	1936.088	766.0083	0.3705893	0.4898801	623.3856	4.060132	0	13	1843	756						Frog_fixed.avi	0
17253	1035	1751.58	736.9103	0.5026879	0.4704352	619.5616	4.015248	0	1943.064	769.0657	0.3704464	0.489517	623.1653	4.041212	0	13	1847	753						Frog_fixed.avi	0
17269	1036	1745.835	750.2314	0.5025501	0.4700085	619.2842	3.988112	0	1935.831	767.1415	0.3702781	0.4891861	622.8536	4.042893	0	13	1841	759						Frog_fixed.avi	0
17286	1037	1740.988	800.1365	0.5024016	0.4700973	619.0206	4.010624	0	1925.02	830.6141	0.3701952	0.4892449	622.7738	4.033779	0	13	1833	815						Frog_fixed.avi	0
17303	1038	1660.689	1077.284	0.5021096	0.4713395	618.7521	3.965825	0	1885.738	1102.028	0.3703649	0.4901924	622.5356	3.996062	0	14	1773	1090						Frog_fixed.avi	0
17319	1039	1679.396	1291.872	0.5019814	0.4718857	618.7036	3.926953	0	1904.21	1323.926	0.3704695	0.490427	622.5603	3.97471	0	14	1792	1308						Frog_fixed.avi	0
17336	1040	1659.483	1374.478	0.5019011	0.4716159	618.3782	3.939049	0	1874.259	1420.298	0.3703555	0.4902089	622.3297	3.956549	0	14	1767	1397						Frog_fixed.avi	0
17352	1041	1670.65	1377.734	0.5018792	0.4710403	618.2666	3.92451	0	1877.44	1423.872	0.370101	0.4897067	622.199	3.946476	0	14	1774	1401						Frog_fixed.avi	0
17369	1042	1667.674	1367.852	0.5017911	0.4706331	618.032	3.913183	0	1871.402	1413.771	0.3697693	0.4894377	622.2406	3.951638	0	14	1770	1391						Frog_fixed.avi	0
17386	1043	1663.291	1371.027	0.501662	0.4701279	617.9957	3.913212	0	1849.944	1419.983	0.3694829	0.4890381	622.2148	3.927987	0	14	1757	1396						Frog_fixed.avi	0
17402	1044	1646.762	1371.245	0.5014872	0.4696492	617.83	3.907549	0	1862.28	1412.939	0.3692337	0.4886638	621.9847	3.937996	0	14	1755	1392						Frog_fixed.avi	0
17419	1045	1659.153	1359.755	0.5012953	0.4691775	617.4957	3.901023	0	1855.58	1426.922	0.3689294	0.4882771	621.754	3.92601	0	14	1757	1393						Frog_fixed.avi	0
17436	1046	1658.372	1363.148	0.5010298	0.4687213	617.3533	3.89676	0	1859.418	1423.607	0.3686336	0.4879339	621.5451	3.94109	0	14	1759	1393						Frog_fixed.avi	0
17452	1047	1667.261	1357.773	0.5007519	0.4683539	617.1969	3.89581	0	1854.703	1409.82	0.3682762	0.4877231	621.417	3.924894	0	14	1761	1384						Frog_fixed.avi	0
17469	1048	1645.613	1355.561	0.5004053	0.4679123	617.028	3.890873	0	1866.353	1417.95	0.3679442	0.4873928	621.063	3.920827	0	14	1756	1387						Frog_fixed.avi	0
17486	1049	1654.212	1352.86	0.5000595	0.4675249	616.6206	3.898785	0	1854.213	1420.158	0.3674957	0.4870937	620.9749	3.927615	0	14	1754	1387						Frog_fixed.avi	0
17502	1050	1651.595	1355.177	0.4996638	0.4670599	616.5518	3.906372	0	1850.259	1408.403	0.3670698	0.4868795	620.7957	3.929912	0	14	1751	1382						Frog_fixed.avi	0
17519	1051	1656.921	1362.157	0.4993058	0.4665706	616.5704	3.898048	0	1852.317	1420.174	0.3666767	0.4864883	620.494	3.919934	0	14	1755	1391						Frog_fixed.avi	0
17536	1052	1663.231	1357.582	0.4989356	0.466064	616.1022	3.890044	0	1862.786	1426.979	0.3663086	0.4862414	620.0664	3.919913	0	14	1763	1392						Frog_fixed.avi	0
17552	1053	1664.914	1362.904	0.4985349	0.4656012	615.9661	3.892326	0	1859.004	1414.202	0.3659001	0.48599	620.0638	3.934978	0	14	1762	1389						Frog_fixed.avi	0
17569	1054	1646.535	1355.093	0.498118	0.4652277	615.768	3.877871	0	1803.119	1404.577	0.3655612	0.4856266	620.0541	3.915277	0	14	1725	1380						Frog_fixed.avi	0
17586	1055	1649.941	1357.435	0.4977675	0.4649569	615.3347	3.893939	0	1860.343	1416.554	0.3650515	0.4857461	620.0558	3.937591	0	14	1755	1387						Frog_fixed.avi	0
17602	1056	1645.556	1355.996	0.4973818	0.4648528	615.2261	3.903801	0	1854.59	1416.071	0.3646436	0.4858468	619.6744	3.933789	0	14	1750	1386						Frog_fixed.avi	0
17619	1057	1644.495	1356.026	0.4970191	0.464858	615.1778	3.885583	0	1862.954	1403.462	0.364309	0.4861025	619.1316	3.92321	0	14	1754	1380						Frog_fixed.avi	0
17636	1058	1646.793	1345.649	0.4966688	0.464983	614.7538	3.902951	0	1861.747	1421.037	0.3639102	0.4862953	618.9372	3.957437	0	14	1754	1383						Frog_fixed.avi	0
17652	1059	1653.146	1356.344	0.4962724	0.4652114	614.5005	3.891072	0	1858.335	1408.616	0.3635536	0.4867176	618.5591	3.953446	0	14	1756	1382						Frog_fixed.avi	0
17669	1060	1646.581	1354.112	0.4959144	0.465595	614.4281	3.902927	0	1807.274	1410.659	0.3632438	0.4868881	618.5302	3.910597	0	14	1727	1382						Frog_fixed.avi	0
17686	1061	1653.068	1341.349	0.4956265	0.4661487	614.186	3.915611	0	1857.527	1408.968	0.3628177	0.4877644	618.5319	3.959493	0	14	1755	1375						Frog_fixed.avi	0
17702	1062	1652.491	1346.418	0.4952683	0.4667526	614.0948	3.913564	0	1866.059	1405.086	0.3625071	0.488454	618.1156	3.940388	0	14	1759	1376						Frog_fixed.avi	0
17719	1063	1649.316	1353.306	0.4949477	0.467425	613.8239	3.890116	0	1855.593	1409.441	0.3621449	0.4890714	618.0618	3.955852	0	14	1752	1381						Frog_fixed.avi	0
17736	1064	1652.001	1352.387	0.4946742	0.4680457	613.7892	3.929729	0	1863.804	1422.322	0.3618326	0.4897185	618.0143	3.958885	0	14	1758	1387						Frog_fixed.avi	0
17752	1065	1650.92	1355.315	0.4943337	0.4685847	613.6983	3.923034	0	1874.938	1423.504	0.3615264	0.4903063	617.7357	3.980889	0	14	1763	1389						Frog_fixed.avi	0
17769	1066	1616.847	1411.691	0.4940682	0.4693992	613.3854	3.943607	0	1848.287	1504.936	0.3613234	0.4911348	617.9001	3.975382	0	15	1733	1458						Frog_fixed.avi	0
17786	1067	1622.147	1498.807	0.4937278	0.4703262	613.5813	3.945696	0	1866.223	1592.055	0.3612915	0.4920818	617.6561	3.976284	0	15	1744	1545						Frog_fixed.avi	0
17802	1068	1629.289	1550.584	0.49343	0.4708116	613.2916	3.921564	0	1868.886	1647.229	0.3610936	0.4926401	617.5693	4.001851	0	15	1749	1599						Frog_fixed.avi	0
17819	1069	1627.41	1537.506	0.4931864	0.4709235	613.5882	3.952916	0	1847.349	1638.752	0.3607605	0.4928152	617.4848	3.987583	0	15	1737	1588						Frog_fixed.avi	0
17836	1070	1625.892	1552.188	0.4929114	0.471037	613.2564	3.957942	0	1867.149	1652.807	0.3604551	0.4930433	617.4669	3.989891	0	15	1747	1602						Frog_fixed.avi	0
17852	1071	1625.259	1544.656	0.4925559	0.471159	613.2947	3.958572	0	1849.921	1635.783	0.3600987	0.4932725	617.5685	4.007003	0	15	1738	1590						Frog_fixed.avi	0
17869	1072	1631.289	1551.484	0.4922065	0.4712763	613.5261	3.94098	0	1850.287	1642.974	0.3597117	0.4935364	617.5989	3.998013	0	15	1741	1597						Frog_fixed.avi	0
17885	1073	1630.462	1550.359	0.4917668	0.4714401	613.5293	3.958243	0	1849.787	1637.784	0.3592896	0.4939078	617.8718	4.007906	0	15	1740	1594						Frog_fixed.avi	0
17902	1074	1638.739	1563.745	0.4912784	0.4716071	613.5085	3.945162	0	1865.183	1649.057	0.3589008	0.494333	617.6243	4.018112	0	15	1752	1606						Frog_fixed.avi	0
17919	1075	1630.356	1544.203	0.4907767	0.4717592	613.5536	3.946024	0	1861.153	1638.132	0.3584037	0.4947882	617.8188	4.01762	0	15	1746	1591						Frog_fixed.avi	0
17935	1076	1644.051	1553.342	0.4902628	0.4718648	613.6387	3.962061	0	1869.108	1652.531	0.3579144	0.4951774	617.9177	4.016611	0	15	1757	1603						Frog_fixed.avi	0
17952	1077	1632.999	1562.28	0.4897705	0.4720156	613.6337	3.962327	0	1864.595	1648.442	0.3574399	0.4956242	618.1103	4.020929	0	15	1749	1605						Frog_fixed.avi	0
17969	1078	1631.423	1551.773	0.489323	0.4721985	613.6758	3.97558	0	1854.575	1645.729	0.3570232	0.4959932	618.2072	4.016022	0	15	1743	1599						Frog_fixed.avi	0
17985	1079	1633.141	1549.549	0.4889665	0.4724234	613.4633	3.95624	0	1855.002	1631.521	0.3566875	0.4964401	618.539	4.025159	0	15	1744	1591						Frog_fixed.avi	0
18002	1080	1652.183	1563.765	0.4886914	0.4726837	613.849	3.960435	0	1869.542	1643.211	0.3564724	0.4968161	618.4153	4.052938	0	15	1761	1603						Frog_fixed.avi	0
18019	1081	1644.741	1560.989	0.4884764	0.472999	613.7155	3.961582	0	1865.363	1640.536	0.3562528	0.4972382	618.7894	4.051333	0	15	1755	1601						Frog_fixed.avi	0
18035	1082	1644.904	1561.765	0.4882973	0.4733433	614.133	3.960448	0	1853.302	1648.916	0.3561215	0.4975911	618.8763	4.06094	0	15	1749	1605						Frog_fixed.avi	0
18052	1083	1649.178	1568.032	0.4882255	0.4736887	614.2596	3.984234	0	1858.596	1644.476	0.3560549	0.4979951	618.9789	4.040281	0	15	1754	1606						Frog_fixed.avi	0
18069	1084	1647.232	1557.339	0.4881802	0.4740852	614.3116	3.969221	0	1866.301	1650.396	0.3560261	0.4983766	618.9714	4.027317	0	15	1757	1604						Frog_fixed.avi	0
18085	1085	1630.177	1549.637	0.488146	0.4745279	614.5272	3.984697	0	1860.754	1650.527	0.3559555	0.4988294	619.3975	4.037387	0	15	1745	1600						Frog_fixed.avi	0
18102	1086	1634.232	1548.927	0.4881163	0.4750323	614.6431	3.986567	0	1844.209	1630.664	0.3559151	0.4993421	619.5908	4.028561	0	15	1739	1590						Frog_fixed.avi	0
18119	1087	1638.37	1559.89	0.4880116	0.4756105	615.0192	3.9534	0	1853.158	1643.411	0.3558743	0.4999594	619.6864	4.051915	0	15	1746	1602						Frog_fixed.avi	0
18135	1088	1643.645	1558.083	0.4879161	0.4762587	615.189	3.981091	0	1847.699	1633.072	0.3557817	0.5006899	619.7274	4.035856	0	15	1746	1596						Frog_fixed.avi	0
18152	1089	1638.389	1552.212	0.4877351	0.4768976	615.1415	4.002711	0	1837.565	1618.731	0.3556907	0.5014595	619.7689	4.031376	0	15	1738	1585						Frog_fixed.avi	0
18169	1090	1634.369	1549.829	0.4875094	0.4775309	615.4731	3.994475	0	1846.165	1638.193	0.3554987	0.5022331	620.1014	4.043003	0	15	1740	1594						Frog_fixed.avi	0
18185	1091	1653.617	1566.6	0.4872792	0.4781775	615.3073	3.959625	0	1852.435	1636.424	0.3553143	0.5029548	620.2548	4.04279	0	15	1753	1602						Frog_fixed.avi	0
18202	1092	1642.603	1556.981	0.4869775	0.4787579	615.6741	3.98233	0	1843.062	1642.869	0.355055	0.503647	620.4574	4.058532	0	15	1743	1600						Frog_fixed.avi	0
18219	1093	1647.515	1565.896	0.486691	0.4792474	615.7428	3.99322	0	1845.896	1644.161	0.3548454	0.5042268	620.6055	4.05903	0	15	1747	1605						Frog_fixed.avi	0
18235	1094	1638.853	1550.808	0.4864342	0.4797213	615.8897	4.003374	0	1854.891	1629.117	0.3546127	0.5048069	620.8416	4.054441	0	15	1747	1590						Frog_fixed.avi	0
18252	1095	1635.846	1553.678	0.4861708	0.4801325	615.996	3.99567	0	1862.375	1657.939	0.3544393	0.5053391	621.0009	4.065666	0	15	1749	1606						Frog_fixed.avi	0
18269	1096	1660.441	1637.594	0.4858921	0.4808153	616.1146	3.979517	0	1824.349	1706.266	0.3544006	0.5059996	620.9733	4.048838	0	16	1742	1672						Frog_fixed.avi	0
18285	1097	1634.429	1622.154	0.4857382	0.4812656	616.3878	4.032811	0	1798.79	1708.534	0.3543506	0.5064408	620.9733	4.066886	0	16	1717	1665						Frog_fixed.avi	0
18302	1098	1625.777	1631.978	0.4856046	0.4814546	616.4012	4.004024	0	1794.308	1711.094	0.3542855	0.5068774	620.9733	4.028921	0	16	1710	1672						Frog_fixed.avi	0
18319	1099	1644.287	1652.51	0.4855407	0.4815449	616.4001	4.024075	0	-1280	-1024	-1	-1	-1	-1	4	16	1644	1653						Frog_fixed.avi	0
18335	1100	1638.078	1651.192	0.485505	0.481698	616.5188	3.994164	0	-1280	-1024	-1	-1	-1	-1	4	16	1638	1651						Frog_fixed.avi	0
18352	1101	1638.857	1643.573	0.4855076	0.4818563	616.5573	4.017841	0	1790.92	1713.05	0.3540896	0.5075778	620.9732	4.023021	0	16	1715	1678						Frog_fixed.avi	0
18369	1102	1633.728	1625.424	0.4855456	0.482056	616.6672	4.021014	0	1787.135	1711.437	0.3541304	0.5077835	620.9732	4.038207	0	16	1710	1668						Frog_fixed.avi	0
18385	1103	1643.675	1644.952	0.48567	0.4825471	616.7308	4.036313	0	1787.135	1711.437	0.3495428	0.5078796	579.5817	4.038207	0	16	1715	1678						Frog_fixed.avi	0
18402	1104	1624.526	1637.133	0.4862621	0.4824936	613.8525	3.986152	0	1636.45	1633.143	0.3494489	0.50831	579.5768	3.760155	0	16	1630	1635						Frog_fixed.avi	0
18419	1105	1639.916	1643.45	0.4858318	0.4828046	617.1332	4.015563	0	1620.117	1636.24	0.3495426	0.5085255	579.5768	3.769739	0	16	1630	1640						Frog_fixed.avi	0
18435	1106	1643.533	1631.221	0.4860596	0.4833745	617.1353	4.022266	0	-1280	-1024	-1	-1	-1	-1	4	16	1644	1631						Frog_fixed.avi	0
18452	1107	-1280	-1024	-1	-1	-1	-1	4	-1280	-1024	-1	-1	-1	-1	4		0	0						Frog_fixed.avi	0
18469	1108	-1280	-1024	-1	-1	-1	-1	4	-1280	-1024	-1	-1	-1	-1	4		0	0						Frog_fixed.avi	0
18485	1109	-1280	-1024	-1	-1	-1	-1	4	-1280	-1024	-1	-1	-1	-1	4		0	0						Frog_fixed.avi	0
18502	1110	-1280	-1024	-1	-1	-1	-1	4	-1280	-1024	-1	-1	-1	-1	4		0	0						Frog_fixed.avi	0
18518	1111	-1280	-1024	-1	-1	-1	-1	4	-1280	-1024	-1	-1	-1	-1	4		0	0						Frog_fixed.avi	0
18535	1112	-1280	-1024	-1	-1	-1	-1	4	-1280	-1024	-1	-1	-1	-1	4		0	0						Frog_fixed.avi	0
18552	1113	-1280	-1024	-1	-1	-1	-1	4	-1280	-1024	-1	-1	-1	-1	4		0	0						Frog_fixed.avi	0
18568	1114	-1280	-1024	-1	-1	-1	-1	4	-1280	-1024	-1	-1	-1	-1	4		0	0						Frog_fixed.avi	0
18585	1115	-1280	-1024	-1	-1	-1	-1	4	-1280	-1024	-1	-1	-1	-1	4		0	0						Frog_fixed.avi	0
18602	1116	-1280	-1024	-1	-1	-1	-1	4	-1280	-1024	-1	-1	-1	-1	4		0	0						Frog_fixed.avi	0
18618	1117	-1280	-1024	-1	-1	-1	-1	4	-1280	-1024	-1	-1	-1	-1	4		0	0						Frog_fixed.avi	0
18635	1118	-1280	-1024	-1	-1	-1	-1	4	-1280	-1024	-1	-1	-1	-1	4		0	0						Frog_fixed.avi	0
18652	1119	-1280	-1024	-1	-1	-1	-1	4	-1280	-1024	-1	-1	-1	-1	4		0	0						Frog_fixed.avi	0
18668	1120	1625.324	1633.892	0.4897749	0.4875465	618.2111	4.027521	0	-1280	-1024	-1	-1	-1	-1	4	17	1625	1634						Frog_fixed.avi	0
18685	1121	-1280	-1024	-1	-1	-1	-1	4	-1280	-1024	-1	-1	-1	-1	4	17	0	0						Frog_fixed.avi	0
18702	1122	1647.789	1642.748	0.4898876	0.4876917	618.7944	4.030127	0	1635.459	1643.066	0.3532259	0.5117866	581.9205	3.774393	0	17	1642	1643						Frog_fixed.avi	0
18718	1123	-1280	-1024	-1	-1	-1	-1	4	-1280	-1024	-1	-1	-1	-1	4	17	0	0						Frog_fixed.avi	0
18735	1124	-1280	-1024	-1	-1	-1	-1	4	-1280	-1024	-1	-1	-1	-1	4	17	0	0						Frog_fixed.avi	0
18752	1125	-1280	-1024	-1	-1	-1	-1	4	-1280	-1024	-1	-1	-1	-1	4	17	0	0						Frog_fixed.avi	0
18768	1126	-1280	-1024	-1	-1	-1	-1	4	-1280	-1024	-1	-1	-1	-1	4	17	0	0						Frog_fixed.avi	0
18785	1127	1646.717	1645.401	0.4899171	0.4887268	618.8895	4.126648	0	-1280	-1024	-1	-1	-1	-1	4	17	1647	1645						Frog_fixed.avi	0
18802	1128	1556.219	1591.606	0.4906984	0.4880894	617.0538	4.034346	0	1553.575	1606.484	0.3601691	0.5119662	581.5124	3.79259	0	17	1555	1599						Frog_fixed.avi	0
18818	1129	1228.117	1189.513	0.4915448	0.4855327	619.367	4.005936	0	1409.825	1247.11	0.3596039	0.5096601	621.7585	4.15951	0	18	1319	1218						Frog_fixed.avi	0
18835	1130	1079.381	892.1828	0.492583	0.4828524	619.6033	4.008565	0	1180.52	955.4264	0.3608655	0.5069105	621.7195	4.123834	0	18	1130	924						Frog_fixed.avi	0
18852	1131	965.3478	650.3864	0.4936323	0.4812454	619.5569	4.050612	0	1012.061	696.2697	0.361997	0.5049358	621.7216	4.174679	0	18	989	673						Frog_fixed.avi	0
18868	1132	955.1772	617.8644	0.4942378	0.4810075	619.8281	4.061882	0	967.3988	644.3047	0.3625185	0.5042188	621.3575	4.229274	0	18	961	631						Frog_fixed.avi	0
18885	1133	949.8005	586.8891	0.4947521	0.4809097	619.8881	4.057625	0	953.7491	603.9548	0.3628528	0.503729	621.3765	4.203055	0	18	952	595						Frog_fixed.avi	0
18902	1134	944.923	602.5883	0.4953006	0.4805549	619.8881	4.06749	0	955.5295	612.4078	0.363264	0.5030044	621.345	4.178131	0	18	950	607						Frog_fixed.avi	0
18918	1135	942.4146	593.5129	0.4958999	0.4800791	619.711	4.071292	0	950.8124	621.2333	0.3637066	0.5020573	621.2446	4.181236	0	18	947	607						Frog_fixed.avi	0
18935	1136	939.4584	597.4177	0.4965193	0.4794905	619.5986	4.053051	0	950.2741	623.4534	0.364183	0.5010939	621.1797	4.195389	0	18	945	610						Frog_fixed.avi	0
18952	1137	951.2238	590.407	0.4971424	0.4788587	619.7516	4.056776	0	951.8254	626.0274	0.3646472	0.5000741	621.202	4.200614	0	18	952	608						Frog_fixed.avi	0
18968	1138	948.3355	590.8054	0.4977008	0.4782268	619.9171	4.065603	0	948.4646	626.6151	0.3651006	0.499224	620.9619	4.196144	0	18	948	609						Frog_fixed.avi	0
18985	1139	946.6989	588.4553	0.4982066	0.4775968	619.9915	4.0835	0	950.9441	623.2911	0.3655373	0.498403	620.8376	4.213135	0	18	949	606						Frog_fixed.avi	0
19002	1140	945.9136	587.6633	0.4986396	0.4771085	619.8459	4.074477	0	963.4912	622.9234	0.3659267	0.4976797	620.8789	4.213851	0	18	955	605						Frog_fixed.avi	0
19018	1141	939.3207	587.5006	0.4989979	0.4766578	619.6472	4.073692	0	952.8122	622.1289	0.3662136	0.4970837	620.9164	4.190981	0	18	946	605						Frog_fixed.avi	0
19035	1142	943.8247	581.702	0.4993056	0.4762472	619.9303	4.073812	0	959.3342	622.8776	0.3664954	0.4966131	620.7685	4.208245	0	19	952	602						Frog_fixed.avi	0
19051	1143	892.61	520.6816	0.499775	0.4754303	619.8978	4.040052	0	916.3502	555.7503	0.3670281	0.4958105	620.7731	4.211475	0	19	904	538						Frog_fixed.avi	0
19068	1144	900.7997	522.7403	0.5000713	0.4749034	619.6763	4.027819	0	912.7349	557.1684	0.3673416	0.4950675	620.8504	4.185043	0	19	907	540						Frog_fixed.avi	0
19085	1145	897.063	523.4482	0.5003172	0.4745154	619.792	4.02325	0	907.4082	552.7563	0.3675376	0.4945896	620.7372	4.171321	0	19	902	538						Frog_fixed.avi	0
19101	1146	892.7698	522.1203	0.5005614	0.4740843	619.395	3.985998	0	906.15	550.5603	0.3677288	0.4941391	620.7458	4.133692	0	19	899	536						Frog_fixed.avi	0
19118	1147	892.1785	529.7836	0.5008342	0.4735571	619.5724	3.961674	0	910.2921	547.6921	0.3679837	0.4935005	620.4834	4.140715	0	19	901	539						Frog_fixed.avi	0
19135	1148	891.0013	533.1193	0.5010902	0.4729406	619.2296	3.931528	0	895.9713	559.3936	0.3681619	0.4927839	620.5062	4.110739	0	19	893	546						Frog_fixed.avi	0
19151	1149	902.3972	527.6605	0.5014258	0.4722882	619.0739	3.921282	0	906.9316	553.6662	0.3684652	0.4919823	620.2463	4.07357	0	19	905	541						Frog_fixed.avi	0
19168	1150	890.1498	529.3212	0.5016883	0.4716561	619.1425	3.891987	0	893.3066	554.6227	0.36871	0.4912033	620.1431	4.063317	0	19	892	542						Frog_fixed.avi	0
19185	1151	892.3449	523.6177	0.5020334	0.4710049	618.8327	3.869713	0	901.5905	552.2097	0.3690023	0.490364	620.0721	4.018858	0	19	897	538						Frog_fixed.avi	0
19201	1152	897.874	529.3313	0.502398	0.4702913	618.6119	3.846039	0	895.869	555.4705	0.3693252	0.4895269	619.6287	4.021306	0	19	897	542						Frog_fixed.avi	0
19218	1153	883.377	534.5287	0.5027023	0.4696178	618.4135	3.862527	0	895.9259	555.175	0.3695708	0.4886687	619.6971	3.985699	0	19	890	545						Frog_fixed.avi	0
19235	1154	890.2847	525.1107	0.5030649	0.4689886	618.2848	3.814961	0	897.0464	555.0562	0.3698893	0.4878541	619.2457	3.986539	0	19	894	540						Frog_fixed.avi	0
19251	1155	891.5969	536.1628	0.5034021	0.4683275	617.9949	3.799896	0	896.5766	559.6809	0.3701553	0.4870229	619.1638	3.972742	0	19	894	548						Frog_fixed.avi	0
19268	1156	889.6134	538.4652	0.5037488	0.4676373	617.6274	3.801921	0	891.3324	556.0035	0.3704104	0.4862084	618.8591	3.949931	0	19	890	547						Frog_fixed.avi	0
19285	1157	886.3256	531.0015	0.5040315	0.4669521	617.5938	3.792671	0	894.1516	555.1561	0.3707241	0.4853812	618.4865	3.95237	0	19	890	543						Frog_fixed.avi	0
19301	1158	896.3895	529.9388	0.50433	0.4661432	617.262	3.77578	0	897.8252	544.0794	0.3709297	0.4845132	618.4399	3.937946	0	19	897	537						Frog_fixed.avi	0
19318	1159	884.3841	534.744	0.5046367	0.4653413	616.8132	3.787089	0	898.9904	549.8192	0.3711869	0.4836475	617.9037	3.929318	0	19	892	542						Frog_fixed.avi	0
19335	1160	887.6473	528.1284	0.5048792	0.4645687	616.7793	3.749559	0	887.577	556.3388	0.3713911	0.482691	617.8146	3.937801	0	19	888	542						Frog_fixed.avi	0
19351	1161	889.3977	530.9297	0.505152	0.4638375	616.3965	3.752812	0	892.1478	559.1859	0.3716289	0.4819238	617.3679	3.9126	0	19	891	545						Frog_fixed.avi	0
19368	1162	895.6467	534.1292	0.5054343	0.46324	616.1177	3.748167	0	893.8453	542.6208	0.3718209	0.4812035	617.1295	3.897932	0	19	895	538						Frog_fixed.avi	0
19385	1163	880.1141	532.1474	0.5056627	0.4627179	615.7209	3.747532	0	889.9533	551.5337	0.3720808	0.4804809	616.7619	3.912795	0	19	885	542						Frog_fixed.avi	0
19401	1164	894.3826	529.9409	0.5059961	0.4622288	615.4911	3.734308	0	886.1925	552.4594	0.3722711	0.4797982	616.7285	3.905282	0	19	890	541						Frog_fixed.avi	0
19418	1165	887.8755	526.4668	0.5062642	0.4617443	615.0542	3.72833	0	888.9509	556.418	0.3725406	0.4790969	616.1479	3.905514	0	19	888	541						Frog_fixed.avi	0
19435	1166	886.4429	526.4434	0.5066139	0.4611583	614.8948	3.735172	0	886.8916	551.4838	0.3727719	0.4783858	615.9006	3.907428	0	19	887	539						Frog_fixed.avi	0
19451	1167	887.7658	532.9974	0.5069578	0.4605299	614.5104	3.737437	0	892.4939	556.3913	0.3730568	0.4775809	615.6305	3.903692	0	19	890	545						Frog_fixed.avi	0
19468	1168	889.5824	532.0928	0.5073385	0.4598534	614.1464	3.735766	0	893.8697	552.8017	0.373386	0.4767994	615.2331	3.899952	0	19	892	542						Frog_fixed.avi	0
19485	1169	888.1156	536.1885	0.5077826	0.4592238	613.8981	3.742584	0	890.0529	553.8134	0.3737239	0.4760313	614.9509	3.898839	0	19	889	545						Frog_fixed.avi	0
19501	1170	886.1725	530.8514	0.5082161	0.4586396	613.501	3.724797	0	884.9839	559.5575	0.3740911	0.4752582	614.6385	3.896688	0	19	886	545						Frog_fixed.avi	0
19518	1171	888.5864	531.207	0.508667	0.4581127	613.1586	3.751738	0	886.2057	557.9578	0.3744684	0.474556	614.267	3.891609	0	19	887	545						Frog_fixed.avi	0
19535	1172	882.8254	534.0145	0.5091083	0.4575684	612.8143	3.763785	0	891.79	549.5855	0.3748745	0.4738694	613.9934	3.89243	0	19	887	542						Frog_fixed.avi	0
19551	1173	887.9285	523.3888	0.509572	0.4570403	612.5595	3.760958	0	883.6468	559.4	0.3752699	0.4730964	613.5771	3.904636	0	19	886	541						Frog_fixed.avi	0
19568	1174	893.7354	529.8604	0.5100054	0.4565193	612.3294	3.759372	0	891.347	550.3172	0.3756039	0.4724008	613.21	3.913551	0	19	893	540						Frog_fixed.avi	0
19585	1175	879.8612	529.8124	0.5103222	0.4560075	611.9086	3.784405	0	883.1359	551.448	0.3758748	0.4716576	613.0893	3.914391	0	19	881	541						Frog_fixed.avi	0
19601	1176	875.9217	533.6712	0.5107676	0.4555491	611.7043	3.790676	0	870.3284	554.4	0.3762327	0.4709497	612.756	3.948184	0	19	873	544						Frog_fixed.avi	0
19618	1177	854.6987	535.4328	0.5112017	0.4551233	611.5645	3.783331	0	861.7724	560.3291	0.3766663	0.4702803	612.3557	3.924395	0	19	858	548						Frog_fixed.avi	0
19634	1178	855.4114	538.4135	0.5114868	0.4547459	611.2427	3.777374	0	853.7007	560.8151	0.3768683	0.4697593	612.122	3.925171	0	19	855	550						Frog_fixed.avi	0
19651	1179	859.7509	537.8451	0.5117841	0.4543288	610.9642	3.795786	0	857.2336	564.0043	0.3770952	0.4692445	611.8075	3.932739	0	19	858	551						Frog_fixed.avi	0
19668	1180	851.5996	541.0718	0.5119902	0.4539262	610.6216	3.804198	0	850.6304	568.9581	0.3772911	0.468741	611.558	3.947621	0	19	851	555						Frog_fixed.avi	0
19684	1181	855.0784	544.5496	0.5122155	0.4534511	610.2892	3.824877	0	860.0683	561.4863	0.377459	0.4681726	611.2237	3.951935	0	19	858	553						Frog_fixed.avi	0
19701	1182	850.4083	539.2891	0.5123473	0.4529982	610.0798	3.816971	0	858.0614	562.3413	0.3775315	0.4676162	610.9694	3.968456	0	19	854	551						Frog_fixed.avi	0
19718	1183	851.5043	542.5968	0.5124441	0.4525174	609.8906	3.826832	0	856.293	563.4922	0.3775583	0.4670095	610.7842	3.954982	0	19	854	553						Frog_fixed.avi	0
19734	1184	851.8068	543.9218	0.5124629	0.4520151	609.6718	3.851569	0	857.7021	566.7288	0.3775597	0.4665067	610.5511	3.983826	0	19	855	555						Frog_fixed.avi	0
19751	1185	851.3571	548.949	0.5124946	0.4515707	609.2781	3.850408	0	861.4872	560.8259	0.3775347	0.4660529	610.3193	3.991277	0	19	856	555						Frog_fixed.avi	0
19768	1186	852.171	548.0193	0.5124838	0.451031	609.0042	3.853595	0	856.045	566.2686	0.3775119	0.4655382	609.9816	3.989994	0	19	854	557						Frog_fixed.avi	0
19784	1187	854.0136	541.3859	0.512465	0.4505407	608.7295	3.865377	0	856.4352	557.1669	0.3774446	0.4651461	609.7262	3.992568	0	19	855	549						Frog_fixed.avi	0
19801	1188	849.7438	539.9106	0.5124156	0.450009	608.3749	3.859331	0	858.053	562.8416	0.3773957	0.4645792	609.5011	3.991779	0	19	854	551						Frog_fixed.avi	0
19818	1189	852.8189	550.1117	0.5123878	0.4494155	608.1005	3.868115	0	857.6344	567.4413	0.3773493	0.4640922	609.2681	3.998178	0	19	855	559						Frog_fixed.avi	0
19834	1190	853.0767	538.2999	0.5123787	0.4489915	607.8984	3.882653	0	863.9442	558.7858	0.3772924	0.4636714	609.0247	3.988439	0	19	859	549						Frog_fixed.avi	0
19851	1191	854.4159	545.8937	0.5123802	0.4485779	607.6132	3.884673	0	865.1295	560.5113	0.3772722	0.463277	608.6698	4.004888	0	19	860	553						Frog_fixed.avi	0
19868	1192	853.5388	539.4247	0.5123847	0.4482448	607.3436	3.8945	0	860.5097	554.1233	0.3772351	0.462891	608.3885	4.004363	0	20	857	547						Frog_fixed.avi	0
19884	1193	869.0641	476.3087	0.512289	0.4477111	607.1159	3.897224	0	882.1467	494.4352	0.3772511	0.4622423	608.1575	3.991854	0	20	876	485						Frog_fixed.avi	0
19901	1194	869.1953	479.9733	0.5122805	0.4476942	606.8954	3.896317	0	879.3762	501.7794	0.3772473	0.46213	607.9752	3.99767	0	20	874	491						Frog_fixed.avi	0
19918	1195	873.1252	480.3014	0.5123291	0.4478266	606.605	3.890768	0	878.4547	499.8164	0.3772181	0.4621161	607.7844	4.013178	0	20	876	490						Frog_fixed.avi	0
19934	1196	869.4022	479.4386	0.5123593	0.4478816	606.3321	3.89256	0	885.5609	493.3929	0.3771713	0.4621114	607.5834	3.970277	0	20	877	486						Frog_fixed.avi	0
19951	1197	869.2748	482.1548	0.5123606	0.4478562	606.1845	3.877148	0	880.4924	501.1097	0.3771067	0.462106	607.334	3.999846	0	20	875	492						Frog_fixed.avi	0
19968	1198	866.3291	481.4065	0.5123185	0.4478403	605.8818	3.88523	0	878.4508	499.2136	0.3770389	0.4621857	607.1265	3.996118	0	20	872	490						Frog_fixed.avi	0
19984	1199	867.1607	482.1963	0.5122654	0.4478018	605.8043	3.872976	0	885.8621	502.4734	0.3769444	0.462252	606.8619	3.985043	0	20	877	492						Frog_fixed.avi	0
20001	1200	867.395	482.2487	0.5121625	0.4477961	605.8538	3.88658	0	890.0099	489.5621	0.3767975	0.4624138	606.9431	3.996814	0	20	879	486						Frog_fixed.avi	0
20018	1201	870.5923	480.6163	0.5119996	0.4478219	605.8452	3.883833	0	882.3192	494.9806	0.3766014	0.4626979	606.9147	3.970105	0	20	876	488						Frog_fixed.avi	0
20034	1202	866.0253	475.3036	0.5117562	0.4479496	605.7336	3.859965	0	894.2327	494.5513	0.3764075	0.4630085	606.7879	3.969664	0	20	880	485						Frog_fixed.avi	0
20051	1203	869.4407	473.5323	0.5114979	0.44818	605.7741	3.866606	0	886.2787	493.1312	0.3761126	0.4635096	606.9183	3.970382	0	20	878	483						Frog_fixed.avi	0
20068	1204	868.5767	472.3097	0.511173	0.4484561	605.8706	3.849738	0	891.9916	495.06	0.3758371	0.4639775	606.9378	3.958855	0	20	880	484						Frog_fixed.avi	0
20084	1205	867.5487	476.5396	0.5108151	0.4487685	605.9128	3.837737	0	883.8586	498.1778	0.3754959	0.4645341	606.928	3.943956	0	20	876	487						Frog_fixed.avi	0
20101	1206	877.8102	467.9275	0.5104547	0.449195	605.9933	3.814597	0	883.1579	492.3611	0.3751326	0.4651704	607.1696	3.936766	0	20	880	480						Frog_fixed.avi	0
20118	1207	873.759	475.6725	0.5100334	0.4496431	606.2097	3.81528	0	891.3419	493.5353	0.3747612	0.465814	607.3227	3.926021	0	20	883	485						Frog_fixed.avi	0
20134	1208	874.4592	470.8289	0.509588	0.4500836	606.3908	3.799793	0	881.0608	494.5548	0.3743567	0.4664558	607.4651	3.900537	0	20	878	483						Frog_fixed.avi	0
20151	1209	867.9994	476.7433	0.5091385	0.4505751	606.536	3.809637	0	886.7272	503.1166	0.3739853	0.4671238	607.6005	3.910382	0	20	877	490						Frog_fixed.avi	0
20167	1210	871.145	484.9748	0.5087197	0.4509893	606.7979	3.802076	0	889.1922	490.6742	0.373618	0.4678498	607.9432	3.899043	0	20	880	488						Frog_fixed.avi	0
20184	1211	874.082	476.5988	0.5083098	0.4514131	607.0415	3.778821	0	885.8636	488.5616	0.3732261	0.4685421	608.1381	3.88058	0	20	880	483						Frog_fixed.avi	0
20201	1212	873.7631	476.2833	0.5079179	0.4517567	607.308	3.781772	0	885.0178	489.127	0.372906	0.4691705	608.3557	3.906692	0	20	879	483						Frog_fixed.avi	0
20217	1213	872.7975	479.6832	0.5074964	0.4520439	607.4235	3.785861	0	887.801	488.9338	0.3725553	0.469662	608.5318	3.885781	0	20	880	484						Frog_fixed.avi	0
20234	1214	879.9075	477.5024	0.5071065	0.4522958	607.6096	3.764805	0	887.1321	496.7095	0.3721959	0.4701467	608.8303	3.883317	0	20	884	487						Frog_fixed.avi	0
20251	1215	886.7103	468.1357	0.5066975	0.4525801	608.035	3.756527	0	889.5688	487.7059	0.3718271	0.4706507	609.2173	3.882493	0	20	888	478						Frog_fixed.avi	0
20267	1216	874.9299	474.3845	0.5062594	0.4528517	608.2511	3.753221	0	880.6008	501.5216	0.3714436	0.4710741	609.4097	3.855502	0	20	878	488						Frog_fixed.avi	0
20284	1217	876.0389	473.9868	0.5058227	0.4531737	608.4599	3.765362	0	884.6057	494.87	0.371125	0.4715815	609.5529	3.878903	0	20	880	484						Frog_fixed.avi	0
20301	1218	878.0334	478.9587	0.505395	0.4534738	608.7729	3.759669	0	889.7307	494.5619	0.3707387	0.4720575	609.9317	3.865113	0	20	884	487						Frog_fixed.avi	0
20317	1219	878.0067	478.5431	0.5049767	0.4538168	609.0893	3.749588	0	887.8333	504.828	0.3703856	0.4725877	610.2518	3.860276	0	20	883	492						Frog_fixed.avi	0
20334	1220	883.7512	477.8919	0.5045907	0.454166	609.4058	3.75658	0	886.9991	492.0607	0.3700447	0.4732502	610.5968	3.85808	0	20	885	485						Frog_fixed.avi	0
20351	1221	876.6125	479.2721	0.5042031	0.4545916	609.7702	3.766534	0	891.8363	497.0352	0.3697399	0.473936	610.5988	3.849767	0	20	884	488						Frog_fixed.avi	0
20367	1222	876.6196	473.9684	0.5037917	0.4549743	609.9574	3.761776	0	882.2283	501.2772	0.3693896	0.4745378	610.9183	3.862065	0	20	879	488						Frog_fixed.avi	0
20384	1223	881.1722	480.5819	0.5033872	0.4553398	610.2162	3.753124	0	892.1622	497.0536	0.3690276	0.4751893	611.2708	3.842397	0	20	887	489						Frog_fixed.avi	0
20401	1224	879.3634	474.5865	0.5029359	0.4556982	610.4057	3.758169	0	884.1317	509.2253	0.3686748	0.4758383	611.6139	3.860574	0	20	882	492						Frog_fixed.avi	0
20417	1225	875.5442	484.6697	0.5024883	0.4560418	610.5745	3.738684	0	889.5189	498.5453	0.3683442	0.4765129	611.6649	3.843019	0	20	883	492						Frog_fixed.avi	0
20434	1226	879.8392	474.9151	0.5020891	0.4564316	610.7347	3.749517	0	891.7319	490.4306	0.3679502	0.4771688	611.9575	3.842764	0	20	886	483						Frog_fixed.avi	0
20451	1227	884.3167	478.5696	0.5016961	0.456715	611.1343	3.73319	0	888.5009	498.4066	0.3675951	0.4776506	612.2745	3.843602	0	20	886	488						Frog_fixed.avi	0
20467	1228	879.7355	476.2416	0.5012963	0.4571013	611.2576	3.742984	0	891.6326	500.7692	0.3672259	0.4782373	612.6049	3.825929	0	20	886	489						Frog_fixed.avi	0
20484	1229	879.0268	483.2834	0.5009441	0.4574858	611.5289	3.739817	0	892.8167	498.9508	0.3669718	0.4788232	612.6474	3.848182	0	20	886	491						Frog_fixed.avi	0
20501	1230	884.4837	479.116	0.5006363	0.457912	611.8056	3.738279	0	900.7624	490.2939	0.3666713	0.4792598	612.9482	3.856215	0	20	893	485						Frog_fixed.avi	0
20517	1231	881.018	479.6506	0.5003273	0.4583288	611.7609	3.731503	0	893.1937	496.9335	0.3664424	0.4797854	613.2723	3.847365	0	20	887	488						Frog_fixed.avi	0
20534	1232	883.769	475.0904	0.5000512	0.4588337	612.2253	3.742681	0	901.0282	502.6922	0.3662113	0.48025	613.5225	3.822711	0	20	892	489						Frog_fixed.avi	0
20551	1233	881.4299	482.5941	0.4998465	0.4592554	612.2505	3.753154	0	898.4808	498.1484	0.3660313	0.4807259	613.5189	3.815186	0	20	890	490						Frog_fixed.avi	0
20567	1234	877.8923	477.8886	0.4996229	0.4597169	612.5437	3.738989	0	895.6055	498.2263	0.365853	0.4811487	613.9601	3.830199	0	20	887	488						Frog_fixed.avi	0
20584	1235	884.4412	475.6684	0.4995272	0.4601047	612.7249	3.720411	0	897.0272	503.3103	0.3657698	0.4814581	614.1934	3.838674	0	20	891	489						Frog_fixed.avi	0
20601	1236	886.2279	478.7534	0.4994604	0.4604868	612.8982	3.734138	0	898.1052	497.9248	0.3657163	0.4817645	614.394	3.845525	0	20	892	488						Frog_fixed.avi	0
20617	1237	876.1616	495.4647	0.499393	0.4607727	613.2866	3.758233	0	894.1393	498.6446	0.3657103	0.4820976	614.5033	3.84868	0	20	885	497						Frog_fixed.avi	0
20634	1238	881.3032	477.3329	0.4993531	0.4611195	613.5386	3.746675	0	900.2835	500.6973	0.3657131	0.4823303	614.7152	3.834548	0	20	891	489						Frog_fixed.avi	0
20651	1239	880.1812	481.8848	0.4993457	0.4614635	613.7427	3.74676	0	897.3768	497.2023	0.3656984	0.4826226	615.0612	3.830659	0	20	889	490						Frog_fixed.avi	0
20667	1240	876.5015	485.051	0.4993347	0.4619041	613.9487	3.771253	0	897.3444	497.1699	0.3657428	0.4829789	615.1193	3.828217	0	20	887	491						Frog_fixed.avi	0
20684	1241	879.235	482.889	0.4993229	0.4623353	614.0975	3.752455	0	891.4492	502.1281	0.3657444	0.4833286	615.5244	3.852045	0	20	885	493						Frog_fixed.avi	0
20701	1242	876.2835	484.21	0.4993102	0.4628249	614.2809	3.770468	0	894.3262	501.7562	0.3657959	0.483729	615.6218	3.856055	0	20	885	493						Frog_fixed.avi	0
20717	1243	873.0806	490.5844	0.4993037	0.4631824	614.4243	3.765669	0	888.7656	505.3712	0.3658139	0.4840554	615.8835	3.873081	0	20	881	498						Frog_fixed.avi	0
20734	1244	875.8359	483.6738	0.4993013	0.4635881	614.6216	3.777908	0	893.2725	500.393	0.3658521	0.4844745	616.0729	3.850613	0	20	885	492						Frog_fixed.avi	0
20750	1245	872.1485	496.412	0.499281	0.4639415	614.8503	3.763878	0	896.937	499.6069	0.3658864	0.4847914	616.2823	3.859347	0	20	885	498						Frog_fixed.avi	0
20767	1246	878.9709	483.4351	0.4993207	0.4643174	615.11	3.774137	0	892.4692	490.1045	0.3659127	0.485236	616.5345	3.853055	0	20	886	487						Frog_fixed.avi	0
20784	1247	876.9531	490.1479	0.4993272	0.4646822	615.425	3.77475	0	893.096	498.7149	0.3659889	0.4855601	616.8446	3.869883	0	20	885	494						Frog_fixed.avi	0
20800	1248	874.4261	482.3637	0.4993216	0.4650392	615.7639	3.770956	0	886.2201	502.8625	0.3660367	0.4859822	617.1799	3.881694	0	20	880	493						Frog_fixed.avi	0
20817	1249	877.3318	483.2601	0.4993463	0.4653298	616.169	3.789	0	891.7963	503.236	0.3661245	0.4862742	617.4603	3.871846	0	20	885	493						Frog_fixed.avi	0
20834	1250	874.4531	497.4044	0.499386	0.465503	616.4297	3.781898	0	883.2435	502.5873	0.3661896	0.4865441	617.7509	3.878098	0	20	879	500						Frog_fixed.avi	0
20850	1251	872.7146	489.6095	0.4994101	0.4656501	616.6774	3.785709	0	884.372	498.9311	0.3662935	0.4868938	618.2289	3.897611	0	20	879	494						Frog_fixed.avi	0
20867	1252	867.7709	486.1472	0.499486	0.465838	617.0284	3.789999	0	884.5568	501.6963	0.3664077	0.4870734	618.59	3.892175	0	20	876	494						Frog_fixed.avi	0
20884	1253	868.3284	486.7997	0.499589	0.4659362	617.2444	3.786581	0	879.7415	505.1472	0.3665877	0.4872819	618.843	3.907449	0	20	874	496						Frog_fixed.avi	0
20900	1254	871.1074	480.548	0.4997019	0.4660864	617.4818	3.792062	0	888.9666	502.3127	0.366776	0.4874902	619.1211	3.899961	0	20	880	491						Frog_fixed.avi	0
20917	1255	862.3604	488.9467	0.4998019	0.4661546	617.7562	3.785087	0	878.0622	499.026	0.3669467	0.487753	619.4249	3.908741	0	20	870	494						Frog_fixed.avi	0
20934	1256	865.3916	486.218	0.4999598	0.4662225	618.2521	3.799262	0	880.2076	504.2153	0.3671667	0.4879082	619.8599	3.923988	0	20	873	495						Frog_fixed.avi	0
20950	1257	862.3755	498.8769	0.5001057	0.4663309	618.5336	3.801333	0	880.785	506.6392	0.3674141	0.4880944	620.0623	3.919091	0	20	872	503						Frog_fixed.avi	0
20967	1258	863.1444	493.4101	0.5002925	0.4665014	618.8334	3.800737	0	877.084	500.4079	0.367611	0.4884154	620.4368	3.922659	0	20	870	497						Frog_fixed.avi	0
20984	1259	868.5684	486.7668	0.5004945	0.4667863	618.9703	3.821466	0	880.9205	500.5573	0.3678561	0.4886695	620.6807	3.91803	0	20	875	494						Frog_fixed.avi	0
21000	1260	859.4131	496.4773	0.5006528	0.4671203	619.3285	3.811621	0	877.1056	511.6865	0.3680943	0.4890363	621.078	3.944497	0	20	868	504						Frog_fixed.avi	0
21017	1261	861.5994	477.9085	0.5008505	0.4676843	619.7662	3.826706	0	878.8531	500.0226	0.3683307	0.4895838	621.5138	3.94947	0	20	870	489						Frog_fixed.avi	0
21034	1262	864.5804	486.2755	0.5011012	0.468251	619.8543	3.81196	0	882.7711	495.8951	0.3686396	0.4902032	621.5564	3.936616	0	20	874	491						Frog_fixed.avi	0
21050	1263	855.7502	492.0238	0.5013177	0.4688638	620.2627	3.818735	0	872.6084	506.2383	0.3689023	0.4908368	621.9082	3.931451	0	20	864	499						Frog_fixed.avi	0
21067	1264	862.0035	491.5327	0.5015953	0.4695401	620.5457	3.824055	0	880.6567	508.3926	0.3692214	0.4913987	622.1831	3.952709	0	20	871	500						Frog_fixed.avi	0
21084	1265	859.1545	484.0037	0.5018354	0.4701801	620.6389	3.809922	0	873.9174	501.0684	0.3695153	0.4920143	622.4908	3.9527	0	20	867	493						Frog_fixed.avi	0
21100	1266	855.0652	483.9453	0.5021021	0.4706903	621.1282	3.823881	0	876.2999	504.5	0.3698173	0.4925777	622.6634	3.972382	0	20	866	494						Frog_fixed.avi	0
21117	1267	859.9257	479.1496	0.5023696	0.4711064	621.1948	3.815216	0	873.522	503.5616	0.3701259	0.4929323	623.0294	3.970923	0	20	867	491						Frog_fixed.avi	0
21134	1268	853.238	480.3632	0.5026138	0.4715043	621.6096	3.843513	0	874.1484	506.6855	0.3704429	0.4933523	623.3852	3.951497	0	20	864	494						Frog_fixed.avi	0
21150	1269	855.9333	488.9004	0.5029167	0.4718089	621.7641	3.832762	0	877.8052	512.5103	0.3707808	0.4935679	623.5189	3.974533	0	20	867	501						Frog_fixed.avi	0
21167	1270	857.2125	491.2569	0.5031326	0.4720195	622.0838	3.837627	0	866.2797	508.4387	0.3710386	0.4938103	623.8961	3.975265	0	20	862	500						Frog_fixed.avi	0
21184	1271	848.4387	496.8761	0.5034593	0.472322	622.3726	3.844371	0	863.8826	500.815	0.371437	0.4941917	624.1262	3.966146	0	21	856	499						Frog_fixed.avi	0
21200	1272	822.7137	520.9553	0.5037286	0.472715	622.7228	3.828861	0	851.0941	539.4208	0.3718913	0.4945322	624.2565	3.968167	0	21	837	530						Frog_fixed.avi	0
21217	1273	824.8738	522.5278	0.5039251	0.4728954	622.9882	3.854437	0	847.7924	537.445	0.3720852	0.4947229	624.8509	3.9769	0	21	836	530						Frog_fixed.avi	0
21234	1274	828.6752	521.2145	0.5041722	0.4731361	623.142	3.833854	0	846.1732	538.3196	0.3723378	0.4949978	624.9836	3.993195	0	21	837	530						Frog_fixed.avi	0
21250	1275	824.4898	523.5126	0.5043501	0.4733685	623.5011	3.828327	0	848.6805	538.2572	0.372591	0.4952311	625.1802	3.979917	0	21	837	531						Frog_fixed.avi	0
21267	1276	823.1641	523.6672	0.5045258	0.4736022	623.7759	3.845614	0	843.3723	542.9901	0.3727785	0.4954517	625.491	3.97681	0	21	833	533						Frog_fixed.avi	0
21284	1277	832.1473	522.522	0.5047555	0.4739407	623.8948	3.83127	0	853.9639	533.7398	0.3730496	0.4958427	625.625	3.985306	0	21	843	528						Frog_fixed.avi	0
21300	1278	822.278	525.3786	0.5048998	0.4742225	624.0511	3.823631	0	849.7249	541.9127	0.3732567	0.4960955	626.0614	3.968417	0	21	836	534						Frog_fixed.avi	0
21317	1279	822.9191	524.4219	0.5050965	0.4744075	624.5708	3.830368	0	845.5536	539.2097	0.3734741	0.4963037	626.288	3.977732	0	21	834	532						Frog_fixed.avi	0
21333	1280	824.213	527.7943	0.5052552	0.4745378	624.6394	3.829316	0	852.4788	541.5715	0.3736975	0.4964155	626.4949	3.964619	0	21	838	535						Frog_fixed.avi	0
21350	1281	825.2148	526.2305	0.5054148	0.4745856	624.915	3.821102	0	845.5698	533.8439	0.3738633	0.4965238	626.7017	3.971143	0	21	835	530						Frog_fixed.avi	0
21367	1282	830.7874	515.4304	0.5055445	0.4745752	625.1457	3.79988	0	848.7655	542.6777	0.3740289	0.496428	626.9771	3.962425	0	21	840	529						Frog_fixed.avi	0
21383	1283	823.3832	521.2026	0.5056109	0.4744799	625.3678	3.816256	0	848.7474	534.4006	0.37414	0.4962909	627.1832	3.959662	0	21	836	528						Frog_fixed.avi	0
21400	1284	826.9423	516.7837	0.5056646	0.4742911	625.5212	3.824632	0	851.7603	536.8578	0.3742649	0.4960918	627.2025	3.95016	0	21	839	527						Frog_fixed.avi	0
21417	1285	826.624	520.6049	0.5057253	0.4740039	625.8411	3.813816	0	844.465	531.8047	0.3743283	0.4958399	627.4506	3.947413	0	21	836	526						Frog_fixed.avi	0
21433	1286	828.3558	516.86	0.5057698	0.4736304	626.0431	3.807376	0	846.1835	546.7667	0.3743779	0.495399	627.6595	3.941799	0	21	837	532						Frog_fixed.avi	0
21450	1287	829.8608	520.8685	0.5058244	0.4731768	626.1902	3.795309	0	844.2111	536.4506	0.3744477	0.4950808	627.8817	3.934417	0	21	837	529						Frog_fixed.avi	0
21467	1288	826.0986	522.4969	0.5058625	0.4727094	626.4462	3.79703	0	852.0098	538.6633	0.374494	0.4946465	628.0815	3.923443	0	21	839	531						Frog_fixed.avi	0
21483	1289	825.2567	524.196	0.5058827	0.4723145	626.6497	3.777584	0	851.2697	532.8452	0.374516	0.4943323	628.215	3.906971	0	21	838	529						Frog_fixed.avi	0
21500	1290	828.7789	523.8187	0.5058838	0.4719406	626.6639	3.770817	0	847.3065	531.1328	0.3745489	0.4940889	628.3668	3.907902	0	21	838	527						Frog_fixed.avi	0
21517	1291	817.6993	504.4506	0.5059068	0.4715694	626.821	3.769461	0	832.0648	519.1373	0.3746119	0.493752	628.4841	3.897549	0	21	825	512						Frog_fixed.avi	0
21533	1292	822.1385	515.6125	0.5058954	0.4713996	626.8225	3.774366	0	839.5542	525.502	0.3746126	0.4936439	628.6314	3.894741	0	21	831	521						Frog_fixed.avi	0
21550	1293	820.5679	516.7552	0.5058641	0.471295	626.978	3.752719	0	836.7486	526.7313	0.3745815	0.4936091	628.6943	3.888282	0	21	829	522						Frog_fixed.avi	0
21567	1294	817.5565	515.0803	0.505829	0.471188	627.0145	3.738111	0	836.2208	519.3287	0.3745577	0.4935535	628.7285	3.872928	0	21	827	517						Frog_fixed.avi	0
21583	1295	823.051	514.2814	0.5058207	0.4710951	627.0389	3.739955	0	837.0132	521.6094	0.3745329	0.4934854	628.7645	3.869976	0	21	830	518						Frog_fixed.avi	0
21600	1296	824.1731	509.6345	0.5058136	0.4709747	627.0905	3.72631	0	838.6304	521.368	0.3745176	0.493375	628.8177	3.876648	0	21	831	516						Frog_fixed.avi	0
21617	1297	827.252	511.8533	0.505812	0.470803	627.1159	3.724407	0	837.8077	525.0141	0.3744985	0.4931108	628.8596	3.856804	0	21	833	518						Frog_fixed.avi	0
21633	1298	823.2012	517.1105	0.5057986	0.4706325	627.1476	3.72507	0	837.8948	526.0703	0.3744827	0.4929098	628.7104	3.864981	0	21	831	522						Frog_fixed.avi	0
21650	1299	823.6381	527.4177	0.5057769	0.4704006	627.0804	3.724894	0	843.3992	514.3287	0.3744704	0.4926791	628.7848	3.85811	0	21	834	521						Frog_fixed.avi	0
21667	1300	833.1644	505.4933	0.5057707	0.4702068	627.1071	3.697922	0	839.9232	518.6765	0.37443	0.4923245	628.8132	3.838569	0	21	837	512						Frog_fixed.avi	0
21683	1301	833.3253	507.9184	0.505762	0.4699495	627.0985	3.704501	0	845.8467	517.5108	0.3744071	0.4920105	628.624	3.839993	0	21	840	513						Frog_fixed.avi	0
21700	1302	835.7565	509.9538	0.5057538	0.4696334	627.0629	3.703333	0	840.6998	527.3757	0.3743532	0.4915763	628.7757	3.831535	0	21	838	519						Frog_fixed.avi	0
21717	1303	833.8947	501.1871	0.5057199	0.4692588	626.9258	3.690958	0	848.9178	516.3055	0.3743139	0.491152	628.7269	3.842715	0	21	841	509						Frog_fixed.avi	0
21733	1304	834.4148	513.5594	0.5057001	0.4688543	627.0905	3.709578	0	847.7723	524.0768	0.3742824	0.4907035	628.6656	3.868682	0	21	841	519						Frog_fixed.avi	0
21750	1305	838.8457	513.0545	0.5056838	0.4684583	626.8517	3.713315	0	845.0657	520.357	0.3742077	0.4903134	628.4897	3.868942	0	21	842	517						Frog_fixed.avi	0
21767	1306	834.3713	514.9797	0.5056223	0.4680694	626.8604	3.719305	0	847.2474	522.2634	0.3741539	0.489906	628.3976	3.885199	0	21	841	519						Frog_fixed.avi	0
21783	1307	842.6984	513.4342	0.5055656	0.4676388	626.7065	3.72481	0	852.3765	514.9527	0.3740713	0.489566	628.4006	3.877093	0	21	848	514						Frog_fixed.avi	0
21800	1308	838.4553	507.082	0.5054402	0.4671991	626.5858	3.720363	0	857.1224	511.2817	0.3739704	0.4892733	628.1737	3.869888	0	21	848	509						Frog_fixed.avi	0
21817	1309	847.9471	497.3482	0.5053488	0.466734	626.5094	3.720812	0	852.5142	514.827	0.3738443	0.4888456	627.8223	3.900208	0	21	850	506						Frog_fixed.avi	0
21833	1310	845.5305	503.8064	0.5052297	0.4662487	626.2376	3.719542	0	855.7525	511.7065	0.3737128	0.488544	627.8187	3.903605	0	21	851	508						Frog_fixed.avi	0
21850	1311	840.8695	510.8199	0.5051115	0.4657696	625.8667	3.736902	0	857.7615	515.2611	0.3735468	0.4880993	627.8476	3.897685	0	21	849	513						Frog_fixed.avi	0
21867	1312	848.7798	498.5831	0.5050173	0.4653344	625.7349	3.719757	0	854.3652	512.861	0.3734191	0.4877977	627.5407	3.908469	0	21	852	506						Frog_fixed.avi	0
21883	1313	844.4669	504.7776	0.5049102	0.464797	625.8104	3.730412	0	853.908	518.9124	0.3733275	0.4873282	627.3248	3.933616	0	21	849	512						Frog_fixed.avi	0
21900	1314	849.9792	502.6517	0.5048442	0.464296	625.4587	3.735465	0	860.6595	507.1155	0.373272	0.4869934	627.1157	3.929635	0	21	855	505						Frog_fixed.avi	0
21916	1315	847.848	509.0529	0.5048155	0.4637509	625.2266	3.751875	0	866.5548	516.1666	0.3732143	0.4864778	626.8915	3.928119	0	21	857	513						Frog_fixed.avi	0
21933	1316	852.4875	505.2321	0.5048367	0.4631085	625.0099	3.74624	0	864.9949	516.3185	0.3731661	0.4859255	626.8212	3.928453	0	21	859	511						Frog_fixed.avi	0
21950	1317	852.9062	510.938	0.5049083	0.4623721	624.661	3.738428	0	866.1065	509.5351	0.3731718	0.4853849	626.3061	3.932838	0	21	860	510						Frog_fixed.avi	0
21966	1318	851.8403	507.6567	0.5049663	0.4616479	624.5001	3.740479	0	862.0746	518.9517	0.37319	0.4847057	626.1584	3.955706	0	21	857	513						Frog_fixed.avi	0
21983	1319	853.0376	501.5806	0.5050423	0.4609856	624.3508	3.730757	0	868.1222	524.9257	0.3732411	0.4840788	626.0572	3.949168	0	21	861	513						Frog_fixed.avi	0
22000	1320	860.1532	506.7831	0.5051818	0.4603288	624.1221	3.750285	0	870.4224	522.2006	0.3733067	0.4835182	625.952	3.964248	0	21	865	514						Frog_fixed.avi	0
22016	1321	860.2644	503.5855	0.5053048	0.4597873	623.7578	3.740198	0	870.5541	513.9713	0.3733981	0.4830063	625.6378	3.946503	0	21	865	509						Frog_fixed.avi	0
22033	1322	857.0111	508.9032	0.5054323	0.4593253	623.5397	3.75224	0	873.3776	520.4957	0.3735396	0.4825037	625.2637	3.963676	0	21	865	515						Frog_fixed.avi	0
22050	1323	862.052	501.0194	0.5056531	0.4589223	623.2321	3.751185	0	872.713	514.3108	0.3736525	0.4821118	625.139	3.972018	0	21	867	508						Frog_fixed.avi	0
22066	1324	863.7322	506.8827	0.5058181	0.4585075	623.1433	3.753484	0	870.4537	521.6873	0.3737537	0.4815954	624.9818	3.989515	0	21	867	514						Frog_fixed.avi	0
22083	1325	858.0939	501.9804	0.5059784	0.4580611	622.8365	3.750741	0	870.6193	525.8622	0.3739032	0.4810525	624.6158	3.974107	0	21	864	514						Frog_fixed.avi	0
22100	1326	865.9235	506.5574	0.5061905	0.4574582	622.6366	3.756598	0	878.9193	511.3755	0.3740735	0.4804899	624.4614	3.964183	0	21	872	509						Frog_fixed.avi	0
22116	1327	870.9952	501.7852	0.5064059	0.4568344	622.5394	3.757758	0	881.6277	516.4195	0.3742505	0.4797785	624.3025	3.971133	0	21	876	509						Frog_fixed.avi	0
22133	1328	862.1785	509.4972	0.506621	0.4561642	622.142	3.773989	0	879.2042	526.3089	0.3744757	0.4790242	623.944	3.965116	0	21	871	518						Frog_fixed.avi	0
22150	1329	899.1669	499.951	0.5066859	0.4554438	621.9437	3.767211	0	919.7003	511.8426	0.3745226	0.47825	623.8127	3.938726	0	22	909	506						Frog_fixed.avi	0
22166	1330	899.238	498.5771	0.5069277	0.4548236	621.6697	3.768333	0	912.341	515.6577	0.3747138	0.4775453	623.7056	3.943608	0	22	906	507						Frog_fixed.avi	0
22183	1331	908.1696	489.5578	0.5072201	0.454163	621.5182	3.759812	0	918.1943	508.941	0.3749852	0.4767697	623.3752	3.937608	0	22	913	499						Frog_fixed.avi	0
22200	1332	905.459	491.8445	0.5075554	0.4535582	621.5189	3.76024	0	922.9261	510.026	0.3752683	0.4760622	623.3136	3.930645	0	22	914	501						Frog_fixed.avi	0
22216	1333	904.8264	494.9735	0.5079005	0.4529796	621.1039	3.738363	0	914.7808	518.4824	0.3755666	0.475347	623.1666	3.921451	0	22	910	507						Frog_fixed.avi	0
22233	1334	905.7702	493.0346	0.5082187	0.4524256	621.0828	3.754776	0	917.4902	513.9614	0.375883	0.4746673	622.8772	3.912052	0	22	912	503						Frog_fixed.avi	0
22250	1335	899.1969	494.8915	0.5085727	0.4518155	621.0234	3.756327	0	915.0328	513.0345	0.3761849	0.474048	622.7028	3.921812	0	22	907	504						Frog_fixed.avi	0
22266	1336	911.3564	495.3091	0.5089481	0.451332	620.7631	3.747968	0	918.4907	508.7992	0.3764833	0.4734282	622.6292	3.898666	0	22	915	502						Frog_fixed.avi	0
22283	1337	903.3304	498.9693	0.5093125	0.4508972	620.514	3.741869	0	913.2494	509.9865	0.3768325	0.4729917	622.3257	3.915087	0	22	908	504						Frog_fixed.avi	0
22300	1338	901.0365	502.8072	0.5096461	0.4505503	620.3808	3.716878	0	916.5497	511.8089	0.3771769	0.4726197	622.0537	3.898289	0	22	909	507						Frog_fixed.avi	0
22316	1339	901.2291	492.2154	0.5099493	0.4503154	620.2012	3.721085	0	914.2602	503.1874	0.377424	0.4724164	622.0543	3.893055	0	22	908	498						Frog_fixed.avi	0
22333	1340	903.1483	497.8758	0.5102789	0.4502198	620.1169	3.730202	0	918.9116	511.0225	0.3777275	0.4722758	621.7315	3.887637	0	22	911	504						Frog_fixed.avi	0
22350	1341	907.1807	494.1128	0.5104915	0.4502473	619.9735	3.705587	0	911.3938	506.6423	0.3779204	0.4722608	621.7127	3.885453	0	22	909	500						Frog_fixed.avi	0
22366	1342	906.3049	502.8599	0.5107255	0.4504179	619.7904	3.705586	0	911.5516	510.0205	0.3781269	0.4723358	621.362	3.874225	0	22	909	506						Frog_fixed.avi	0
22383	1343	904.8602	500.118	0.5108877	0.4506366	619.8052	3.709859	0	919.8876	505.2034	0.3782662	0.4724222	621.3885	3.841993	0	22	912	503						Frog_fixed.avi	0
22400	1344	908.6333	501.1583	0.5110566	0.4508985	619.3725	3.712687	0	917.9362	498.2337	0.3783742	0.4725324	621.3697	3.843313	0	22	913	500						Frog_fixed.avi	0
22416	1345	907.0098	504.4348	0.5111558	0.4511346	619.2836	3.699367	0	910.5248	517.5947	0.3785104	0.4726329	621.1318	3.861915	0	22	909	511						Frog_fixed.avi	0
22433	1346	892.0199	473.5689	0.5112836	0.4513009	619.3514	3.693021	0	906.684	491.1003	0.3786516	0.472653	620.8432	3.854299	0	22	899	482						Frog_fixed.avi	0
22449	1347	898.7373	490.1995	0.5113651	0.4514607	619.3027	3.690713	0	905.3053	502.5848	0.3786851	0.4727176	620.8022	3.84533	0	22	902	496						Frog_fixed.avi	0
22466	1348	903.6453	473.6911	0.511524	0.4516578	619.0594	3.682599	0	903.6313	497.3283	0.3787193	0.4727499	620.7471	3.824886	0	22	904	486						Frog_fixed.avi	0
22483	1349	906.3663	476.3857	0.5115979	0.4518472	618.9526	3.669371	0	904.7452	495.432	0.3787615	0.4728031	620.6699	3.807475	0	22	906	486						Frog_fixed.avi	0
22499	1350	901.057	471.3942	0.5116593	0.4521771	618.9469	3.672614	0	909.475	495.8797	0.3788298	0.4729508	620.6439	3.790862	0	22	905	484						Frog_fixed.avi	0
22516	1351	900.6614	473.7742	0.511689	0.4525535	618.9214	3.664317	0	907.8423	484.4964	0.3788336	0.4731471	620.5455	3.822284	0	22	904	479						Frog_fixed.avi	0
22533	1352	901.0471	477.306	0.5117325	0.4530559	619.0865	3.66788	0	908.3774	491.1317	0.3788142	0.473345	620.5948	3.823028	0	22	905	484						Frog_fixed.avi	0
22549	1353	900.899	478.21	0.5116897	0.453573	618.934	3.665444	0	903.6755	496.8413	0.3787612	0.4735988	620.5681	3.787105	0	22	902	488						Frog_fixed.avi	0
22566	1354	903.4362	477.6368	0.5116181	0.4541327	618.924	3.67012	0	912.923	485.7243	0.3786638	0.4740176	620.5262	3.797029	0	22	908	482						Frog_fixed.avi	0
22583	1355	901.0699	474.0039	0.5114807	0.4547681	618.9973	3.667057	0	917.0366	498.5073	0.378518	0.4743285	620.4087	3.791157	0	22	909	486						Frog_fixed.avi	0
22599	1356	897.1035	475.7622	0.5112226	0.4552619	619.0099	3.67707	0	907.861	494.2278	0.378257	0.474806	620.596	3.802665	0	22	902	485						Frog_fixed.avi	0
22616	1357	900.6042	481.7415	0.511007	0.4558093	619.0845	3.672562	0	915.9085	494.1392	0.3780366	0.4752284	620.5967	3.803631	0	22	908	488						Frog_fixed.avi	0
22633	1358	894.5563	476.6299	0.5106509	0.4563373	619.1923	3.655646	0	909.2764	494.2779	0.3777111	0.4757968	620.8328	3.819682	0	22	902	485						Frog_fixed.avi	0
22649	1359	897.5537	485.9553	0.510308	0.456841	619.3713	3.672758	0	915.1418	479.3217	0.3774025	0.4763996	620.9147	3.798842	0	22	906	483						Frog_fixed.avi	0
22666	1360	902.0643	475.7238	0.5099661	0.4573623	619.5284	3.670973	0	910.4836	507.058	0.3770894	0.4768926	620.9233	3.814693	0	22	906	491						Frog_fixed.avi	0
22683	1361	897.2346	480.5388	0.5095888	0.4578263	619.4111	3.665957	0	913.097	492.3113	0.3767162	0.4774902	621.2153	3.794081	0	22	905	486						Frog_fixed.avi	0
22699	1362	898.8281	483.9395	0.5092116	0.4582317	619.7047	3.684285	0	909.5116	487.8279	0.376367	0.478103	621.3765	3.83265	0	22	904	486						Frog_fixed.avi	0
22716	1363	898.5749	476.2753	0.508852	0.4586803	620.0059	3.674463	0	912.6124	481.2623	0.376033	0.4787134	621.4767	3.831718	0	22	906	479						Frog_fixed.avi	0
22733	1364	894.6174	482.0339	0.5084485	0.4591253	620.0764	3.676074	0	922.4373	491.8592	0.3757081	0.4792526	621.6191	3.824393	0	22	909	487						Frog_fixed.avi	0
22749	1365	897.6794	476.5888	0.5080357	0.4596908	620.1289	3.678521	0	909.0696	495.8763	0.3753106	0.4799565	621.8013	3.861618	0	22	903	486						Frog_fixed.avi	0
22766	1366	906.0391	484.459	0.5076538	0.4602348	620.2556	3.688971	0	914.6264	490.5614	0.3749352	0.480737	621.9299	3.846182	0	22	910	488						Frog_fixed.avi	0
22783	1367	891.2219	490.0771	0.5071771	0.4607903	620.555	3.701149	0	920.3076	488.9108	0.3745491	0.4815038	622.0634	3.842343	0	22	906	489						Frog_fixed.avi	0
22799	1368	904.0162	484.0919	0.5067396	0.46138	620.7357	3.701806	0	929.3176	483.7528	0.3741465	0.4822929	622.1023	3.866417	0	22	917	484						Frog_fixed.avi	0
22816	1369	897.6086	486.982	0.5062003	0.4619008	620.9901	3.702187	0	920.16	488.7952	0.3736961	0.4830733	622.4008	3.884462	0	22	909	488						Frog_fixed.avi	0
22833	1370	898.5273	489.489	0.5056559	0.4623858	621.3391	3.712777	0	919.5837	497.44	0.3732046	0.4838513	622.6513	3.886528	0	22	909	493						Frog_fixed.avi	0
22849	1371	903.9514	486.3205	0.5050788	0.4629407	621.6066	3.719931	0	923.512	491.0049	0.3726961	0.4846497	622.8074	3.888203	0	22	914	489						Frog_fixed.avi	0
22866	1372	899.6895	486.0004	0.5044926	0.463528	621.6759	3.719398	0	920.4874	485.9542	0.3721342	0.4855457	623.1896	3.878114	0	22	910	486						Frog_fixed.avi	0
22883	1373	903.5729	484.7655	0.5038731	0.4641848	621.8182	3.731249	0	917.0607	490.4982	0.3715721	0.486476	623.4831	3.887408	0	22	910	488						Frog_fixed.avi	0
22899	1374	902.53	484.6083	0.5031817	0.4648663	622.1422	3.727919	0	920.987	497.6632	0.3709906	0.487423	623.7726	3.903837	0	22	912	491						Frog_fixed.avi	0
22916	1375	903.3596	486.1633	0.5025268	0.4656645	622.3625	3.732658	0	922.1516	490.0747	0.3704054	0.4885341	623.9992	3.901713	0	22	913	488						Frog_fixed.avi	0
22933	1376	898.2661	484.1353	0.5018162	0.4664196	622.6874	3.743607	0	922.0834	490.6689	0.3698044	0.4895193	624.1293	3.914873	0	22	910	487						Frog_fixed.avi	0
22949	1377	900.816	486.4392	0.5010996	0.4671363	622.7944	3.747142	0	926.1864	490.58	0.3691409	0.4904779	624.6509	3.874419	0	22	914	489						Frog_fixed.avi	0
22966	1378	901.798	482.5117	0.500446	0.467847	623.1201	3.737739	0	933.957	490.039	0.3685547	0.4913745	624.9164	3.889746	0	22	918	486						Frog_fixed.avi	0
22983	1379	901.7249	488.5857	0.4997877	0.468392	623.5445	3.760316	0	931.354	488.2387	0.3679711	0.4922186	625.0839	3.892007	0	22	917	488						Frog_fixed.avi	0
22999	1380	899.2389	489.9888	0.4991647	0.4688769	623.6756	3.780097	0	933.0869	493.5436	0.3674003	0.49302	625.3521	3.880028	0	22	916	492						Frog_fixed.avi	0
23016	1381	892.5994	490.3166	0.4985371	0.4694657	624.0205	3.773626	0	931.1543	489.7874	0.3668298	0.4938307	625.7141	3.903738	0	22	912	490						Frog_fixed.avi	0
23032	1382	896.9507	489.2965	0.4979473	0.4701572	624.3162	3.782982	0	933.6677	495.0838	0.3663025	0.494692	626.0748	3.899494	0	22	915	492						Frog_fixed.avi	0
23049	1383	895.1776	490.4337	0.4974002	0.470911	624.59	3.786974	0	927.6993	489.4871	0.3658133	0.4956708	626.3105	3.903209	0	22	911	490						Frog_fixed.avi	0
23066	1384	898.3465	488.7471	0.4968939	0.4717346	624.8108	3.782084	0	927.5873	485.9481	0.365364	0.4966406	626.6581	3.9189	0	22	913	487						Frog_fixed.avi	0
23082	1385	900.4288	486.9827	0.4964058	0.472538	625.0682	3.790177	0	926.7463	484.7783	0.3649224	0.4975738	626.9075	3.906157	0	22	914	486						Frog_fixed.avi	0
23099	1386	904.7356	488.1922	0.4959626	0.4733175	625.3688	3.772044	0	932.6184	494.9938	0.3645704	0.4984722	627.096	3.914548	0	22	919	492						Frog_fixed.avi	0
23116	1387	897.7383	489.1974	0.4955282	0.4739929	625.6373	3.767507	0	929.808	499.7592	0.3642112	0.4993255	627.3657	3.906336	0	22	914	494						Frog_fixed.avi	0
23132	1388	898.9081	491.9481	0.4951557	0.4746071	625.9671	3.766721	0	934.5931	490.7015	0.3638628	0.5001357	627.8511	3.892976	0	22	917	491						Frog_fixed.avi	0
23149	1389	897.2551	492.578	0.4948147	0.4751706	626.2734	3.788881	0	928.6412	488.1943	0.3636014	0.5009262	627.9711	3.911139	0	22	913	490						Frog_fixed.avi	0
23166	1390	904.8023	485.8546	0.4945241	0.4757142	626.2986	3.764665	0	933.5626	490.1079	0.3633341	0.5016537	628.312	3.914047	0	22	919	488						Frog_fixed.avi	0
23182	1391	893.0442	490.5452	0.4941943	0.4762097	626.5954	3.778819	0	933.1642	484.2163	0.3631007	0.5023361	628.4748	3.901141	0	22	913	487						Frog_fixed.avi	0
23199	1392	892.8638	491.9936	0.4939179	0.4767	626.7012	3.774355	0	925.994	496.7989	0.3628967	0.5029725	628.6855	3.923488	0	22	909	494						Frog_fixed.avi	0
23216	1393	894.8703	484.0743	0.493712	0.4771612	626.9586	3.761892	0	928.7148	494.8995	0.3627362	0.50348	628.7762	3.927481	0	22	912	489						Frog_fixed.avi	0
23232	1394	892.7827	488.3545	0.4935013	0.4775147	627.1395	3.781256	0	927.246	487.1407	0.3625092	0.504013	629.292	3.890728	0	22	910	488						Frog_fixed.avi	0
23249	1395	895.9629	484.7021	0.4932967	0.4778161	627.1323	3.762165	0	926.1103	492.2187	0.3623946	0.5043961	629.1387	3.901261	0	22	911	488						Frog_fixed.avi	0
23266	1396	897.1375	494.7111	0.493205	0.478087	627.1793	3.756506	0	928.6996	491.3119	0.362318	0.5047647	629.1911	3.914019	0	22	913	493						Frog_fixed.avi	0
23282	1397	901.4692	484.2359	0.4931418	0.4783086	627.3251	3.774802	0	922.7716	495.564	0.3622178	0.5049714	629.3015	3.903374	0	22	912	490						Frog_fixed.avi	0
23299	1398	903.1814	491.7652	0.4931071	0.4784166	627.4073	3.779103	0	925.9088	498.7922	0.3622343	0.5051205	629.4199	3.889492	0	22	915	495						Frog_fixed.avi	0
23316	1399	898.9901	492.38	0.493113	0.4785217	627.561	3.768488	0	926.504	499.4809	0.3622655	0.5052559	629.4715	3.909111	0	22	913	496						Frog_fixed.avi	0
23332	1400	900.6688	498.8323	0.4931801	0.4785444	627.43	3.778959	0	922.7012	498.5778	0.362344	0.5053276	629.3884	3.892593	0	22	912	499						Frog_fixed.avi	0
23349	1401	892.3511	493.1196	0.4932393	0.478505	627.5081	3.786488	0	931.8799	496.9942	0.3624241	0.5053236	629.4833	3.873874	0	22	912	495						Frog_fixed.avi	0
23366	1402	894.3853	497.1124	0.4933327	0.478411	627.6049	3.775717	0	927.5444	499.8678	0.3624918	0.5052407	629.5606	3.876047	0	22	911	498						Frog_fixed.avi	0
23382	1403	892.2124	497.0848	0.4933922	0.4783194	627.7163	3.787962	0	926.5411	497.6877	0.3625524	0.5051769	629.5244	3.891119	0	22	909	497						Frog_fixed.avi	0
23399	1404	892.3352	497.4281	0.4934317	0.4782908	627.6987	3.776071	0	917.6002	503.6465	0.3625839	0.5051275	629.5212	3.887824	0	22	905	501						Frog_fixed.avi	0
23416	1405	889.3332	500.953	0.4934414	0.4782936	627.7432	3.800427	0	922.5153	499.5714	0.3626005	0.5051197	629.4987	3.868133	0	22	906	500						Frog_fixed.avi	0
23432	1406	889.8907	501.0583	0.4934338	0.4783344	627.7409	3.797462	0	926.9418	498.2852	0.3626103	0.5051364	629.4131	3.857594	0	22	908	500						Frog_fixed.avi	0
23449	1407	890.0092	497.9686	0.4934101	0.4783969	627.6873	3.798448	0	927.9215	493.4158	0.3625677	0.5051906	629.4634	3.847736	0	22	909	496						Frog_fixed.avi	0
23466	1408	892.6797	496.2918	0.4933722	0.4785112	627.6456	3.789153	0	926.4336	498.2665	0.3625326	0.5052429	629.3746	3.854698	0	22	910	497						Frog_fixed.avi	0
23482	1409	892.3209	498.4821	0.4933179	0.4786068	627.586	3.796524	0	929.886	497.021	0.3624849	0.5052841	629.3724	3.864253	0	22	911	498						Frog_fixed.avi	0
23499	1410	897.785	497.2584	0.4932722	0.4787216	627.5673	3.798418	0	929.4622	494.8547	0.3624219	0.5053484	629.3677	3.840339	0	22	914	496						Frog_fixed.avi	0
23516	1411	891.61	499.3961	0.4932228	0.4788366	627.3891	3.78674	0	923.7365	496.4952	0.3623622	0.5054862	629.183	3.863516	0	22	908	498						Frog_fixed.avi	0
23532	1412	899.8495	496.3664	0.4931971	0.4790572	627.3535	3.792646	0	925.03	502.9476	0.3623181	0.5055858	629.137	3.86755	0	22	912	500						Frog_fixed.avi	0
23549	1413	902.1644	498.4154	0.4931579	0.4792843	627.4364	3.801484	0	919.7805	506.9224	0.3622206	0.5057702	629.2025	3.860034	0	22	911	503						Frog_fixed.avi	0
23566	1414	898.169	499.9319	0.493145	0.4795963	627.4064	3.801246	0	925.9709	508.1485	0.3621931	0.5059691	629.2057	3.839133	0	22	912	504						Frog_fixed.avi	0
23582	1415	900.6092	499.9515	0.4931202	0.4798585	627.3386	3.793066	0	921.2355	494.2061	0.3621683	0.506245	629.2479	3.858301	0	22	911	497						Frog_fixed.avi	0
23599	1416	898.7942	494.7188	0.493109	0.4800419	627.2939	3.797948	0	928.6006	492.4278	0.3621509	0.5063685	629.2653	3.847759	0	22	914	494						Frog_fixed.avi	0
23615	1417	897.1823	498.6411	0.4930882	0.4801835	627.4608	3.814177	0	924.339	500.2914	0.3621375	0.50651	629.2149	3.865888	0	22	911	499						Frog_fixed.avi	0
23632	1418	903.194	496.4882	0.4931336	0.4803433	627.3577	3.825371	0	924.28	505.2325	0.3621631	0.5065882	629.2002	3.860987	0	22	914	501						Frog_fixed.avi	0
23649	1419	900.2915	490.3592	0.4931619	0.4804395	627.296	3.796434	0	922.1514	503.6144	0.3621827	0.5066343	629.1866	3.86906	0	22	911	497						Frog_fixed.avi	0
23665	1420	902.1924	491.9514	0.4932011	0.4804943	627.2798	3.82451	0	921.5704	505.6454	0.3622408	0.5066335	629.0176	3.875051	0	22	912	499						Frog_fixed.avi	0
23682	1421	887.0261	510.9337	0.4932746	0.4805651	627.3975	3.819056	0	917.0316	522.8198	0.3623832	0.5067164	629.1505	3.872725	0	23	902	517						Frog_fixed.avi	0
23699	1422	880.3698	543.6418	0.4933184	0.4806505	627.4595	3.85505	0	923.44	537.8747	0.3624777	0.5066975	629.2906	3.876195	0	23	902	541						Frog_fixed.avi	0
23715	1423	880.2498	532.4309	0.4934183	0.4804368	627.6029	3.824489	0	916.73	534.1221	0.3625437	0.5065101	629.402	3.884588	0	23	898	533						Frog_fixed.avi	0
23732	1424	889.6786	530.9086	0.4935609	0.4801559	627.5338	3.833217	0	914.6978	531.6802	0.3626755	0.5062438	629.3263	3.903584	0	23	902	531						Frog_fixed.avi	0
23749	1425	886.1128	530.2821	0.4936925	0.4796814	627.3796	3.848065	0	918.5248	534.7478	0.3628269	0.5057237	629.15	3.900272	0	23	902	533						Frog_fixed.avi	0
23765	1426	883.9901	527.7877	0.4938174	0.4790898	627.5191	3.866576	0	916.9169	543.6656	0.3629232	0.5051146	629.237	3.872372	0	23	900	536						Frog_fixed.avi	0
23782	1427	884.1138	527.9093	0.4939188	0.4784462	627.6569	3.855608	0	916.6272	535.0792	0.3630429	0.5044807	629.3639	3.895327	0	23	900	531						Frog_fixed.avi	0
23799	1428	881.3144	532.2917	0.494064	0.4778413	627.6819	3.875189	0	910.8151	537.8886	0.3631448	0.5039183	629.4685	3.918434	0	23	896	535						Frog_fixed.avi	0
23815	1429	887.3425	530.3213	0.4941916	0.4772793	627.431	3.864044	0	915.6816	539.833	0.3632854	0.5033215	629.1089	3.901303	0	23	902	535						Frog_fixed.avi	0
23832	1430	885.0776	528.2381	0.4943006	0.4767834	627.5878	3.895548	0	923.7111	538.8961	0.3633848	0.5027813	629.2296	3.904857	0	23	904	534						Frog_fixed.avi	0
23849	1431	884.5264	524.8163	0.4944016	0.4763519	627.6593	3.888403	0	917.2949	534.9651	0.3634883	0.5023498	629.3458	3.934471	0	23	901	530						Frog_fixed.avi	0
23865	1432	889.3788	523.7674	0.4945206	0.4758428	627.684	3.905464	0	918.0677	535.5964	0.3635812	0.5017876	629.3941	3.935087	0	23	904	530						Frog_fixed.avi	0
23882	1433	883.7328	530.8203	0.4946243	0.4752966	627.5986	3.91528	0	918.9725	538.2759	0.3637065	0.5013067	629.2942	3.941181	0	23	901	535						Frog_fixed.avi	0
23899	1434	886.3853	526.1151	0.4947495	0.4747849	627.3486	3.915512	0	920.9479	532.8136	0.3638567	0.5007917	629.0563	3.936885	0	23	904	529						Frog_fixed.avi	0
23915	1435	888.7458	523.9444	0.4948848	0.4742219	627.4669	3.897164	0	921.918	534.1176	0.3639592	0.5002268	629.0576	3.944089	0	23	905	529						Frog_fixed.avi	0
23932	1436	889.0527	527.8069	0.4950524	0.473699	627.4117	3.917123	0	916.9409	536.3659	0.3641014	0.4996972	629.2308	3.950766	0	23	903	532						Frog_fixed.avi	0
23949	1437	881.1847	533.1619	0.4952556	0.4732285	627.1624	3.926837	0	922.2867	538.1985	0.364324	0.4991891	628.8476	3.956256	0	23	902	536						Frog_fixed.avi	0
23965	1438	887.2626	529.7078	0.495465	0.4727794	627.2018	3.934362	0	921.6927	536.0787	0.3644728	0.4986304	628.863	3.95638	0	23	904	533						Frog_fixed.avi	0
23982	1439	884.5575	527.1584	0.4957313	0.4723185	626.8997	3.949474	0	920.3248	535.6016	0.3646983	0.4980751	628.7111	3.954229	0	23	902	531						Frog_fixed.avi	0
23999	1440	888.7805	521.2849	0.4960289	0.471778	626.7837	3.933725	0	921.1616	533.0185	0.364918	0.4975102	628.6288	3.98331	0	23	905	527						Frog_fixed.avi	0
24015	1441	882.3376	524.2927	0.4963233	0.4711687	626.6659	3.937484	0	921.3833	542.4479	0.3651983	0.4967825	628.0947	3.974944	0	23	902	533						Frog_fixed.avi	0
24032	1442	886.8597	522.0949	0.4967052	0.4706078	626.4793	3.948554	0	913.1005	534.5029	0.3654554	0.4961106	628.1038	3.971059	0	23	900	528						Frog_fixed.avi	0
24049	1443	892.4285	524.8394	0.4970756	0.4700454	626.1196	3.925536	0	921.2859	541.7755	0.3658073	0.4954415	627.8992	3.976456	0	23	907	533						Frog_fixed.avi	0
24065	1444	884.58	529.3549	0.4974181	0.469521	626.0826	3.952533	0	918.6851	532.623	0.366118	0.4948411	627.6613	3.975811	0	23	902	531						Frog_fixed.avi	0
24082	1445	889.5532	522.3571	0.4978231	0.4690606	626.0187	3.971173	0	909.3992	537.951	0.3664067	0.4942269	627.5743	3.999617	0	23	899	530						Frog_fixed.avi	0
24099	1446	886.7453	521.8262	0.498163	0.4685474	625.7453	3.938191	0	923.1272	537.6393	0.3667452	0.4935405	627.199	3.974546	0	23	905	530						Frog_fixed.avi	0
24115	1447	885.6343	519.8007	0.4985221	0.4679734	625.436	3.935039	0	915.925	548.579	0.3670214	0.4928021	627.1069	4.000365	0	23	901	534						Frog_fixed.avi	0
24132	1448	893.7668	518.9983	0.4988956	0.4673888	625.127	3.924443	0	918.6786	537.8733	0.3673113	0.4920809	626.8228	3.978773	0	23	906	528						Frog_fixed.avi	0
24148	1449	886.7297	527.9534	0.4991944	0.4667185	625.0914	3.92328	0	917.5052	538.5605	0.3676037	0.4913291	626.5131	4.003323	0	23	902	533						Frog_fixed.avi	0
24165	1450	884.9661	530.1567	0.4995121	0.466001	624.9495	3.914044	0	916.6321	541.1375	0.3678347	0.4905208	626.3945	3.957894	0	23	901	536						Frog_fixed.avi	0
24182	1451	892.9685	528.8472	0.4998397	0.4652415	624.5411	3.901732	0	916.5233	537.4309	0.3681224	0.4896988	625.9979	3.967647	0	23	905	533						Frog_fixed.avi	0
24198	1452	889.2899	522.889	0.5001267	0.4645437	624.4338	3.918018	0	915.842	538.6965	0.3683852	0.4888906	625.9361	3.961665	0	23	903	531						Frog_fixed.avi	0
24215	1453	889.7222	522.6288	0.5004587	0.4638062	624.1802	3.894096	0	918.0893	539.4142	0.3686716	0.4880757	625.6666	3.956538	0	23	904	531						Frog_fixed.avi	0
24232	1454	883.0834	523.9842	0.5008001	0.4630937	623.7985	3.909693	0	919.9346	541.8426	0.3690082	0.4872616	625.3615	3.958129	0	23	902	533						Frog_fixed.avi	0
24248	1455	887.0292	523.7573	0.5011657	0.4623257	623.807	3.894037	0	916.7103	529.8885	0.3692878	0.4864319	625.3389	3.962349	0	23	902	527						Frog_fixed.avi	0
24265	1456	885.5934	522.0719	0.5015051	0.461538	623.4894	3.897834	0	918.7912	532.9176	0.3696176	0.4855439	625.0933	3.943789	0	23	902	527						Frog_fixed.avi	0
24282	1457	886.9226	521.885	0.5018579	0.4608003	623.2652	3.901839	0	914.5303	536.7659	0.3699406	0.4846852	624.5979	3.956422	0	23	901	529						Frog_fixed.avi	0
24298	1458	891.3656	520.8535	0.5022396	0.4601117	623.0838	3.875015	0	914.7245	529.8449	0.3702404	0.4838435	624.6725	3.93348	0	23	903	525						Frog_fixed.avi	0
24315	1459	896.4252	520.0924	0.5026285	0.4593977	622.8674	3.880513	0	908.0901	529.694	0.3705775	0.4830075	624.5379	3.932684	0	23	902	525						Frog_fixed.avi	0
24332	1460	888.0288	524.178	0.5030179	0.4587344	622.4545	3.862749	0	916.0631	524.2689	0.3709601	0.4822209	624.0893	3.907326	0	23	902	524						Frog_fixed.avi	0
24348	1461	894.5352	518.3997	0.5034114	0.4580827	622.5562	3.853853	0	918.1571	527.6979	0.3713362	0.4814309	623.8916	3.898638	0	23	906	523						Frog_fixed.avi	0
24365	1462	895.8569	514.8849	0.5038103	0.4574456	622.3994	3.845931	0	915.0104	534.0128	0.371665	0.4806313	623.8546	3.907897	0	23	905	524						Frog_fixed.avi	0
24382	1463	884.7936	519.2758	0.5041843	0.4567786	622.0524	3.852122	0	914.668	529.213	0.3720086	0.4798789	623.7485	3.879849	0	23	900	524						Frog_fixed.avi	0
24398	1464	886.0361	521.4538	0.5045955	0.4561937	621.9353	3.837521	0	905.9889	538.832	0.3723969	0.4791441	623.3533	3.889922	0	23	896	530						Frog_fixed.avi	0
24415	1465	900.6949	518.8163	0.5049933	0.4556191	621.7346	3.810319	0	917.5765	531.851	0.3727346	0.4784607	623.0568	3.858591	0	23	909	525						Frog_fixed.avi	0
24432	1466	888.3857	512.5034	0.505321	0.4550595	621.6362	3.814909	0	910.9357	531.1625	0.3730406	0.477797	623.1874	3.878145	0	23	900	522						Frog_fixed.avi	0
24448	1467	892.0563	521.7993	0.5056638	0.4545874	621.472	3.809967	0	917.9066	522.2648	0.3733725	0.4772716	622.8389	3.845063	0	23	905	522						Frog_fixed.avi	0
24465	1468	893.637	514.9105	0.5060208	0.454132	621.2886	3.784469	0	910.0659	532.9203	0.3736644	0.4766412	622.7219	3.838182	0	23	902	524						Frog_fixed.avi	0
24482	1469	891.2961	516.4634	0.5064125	0.4536881	621.014	3.769651	0	911.0608	529.748	0.3739638	0.4760822	622.5997	3.81153	0	23	901	523						Frog_fixed.avi	0
24498	1470	895.3424	515.3968	0.506789	0.4532304	620.7352	3.772034	0	914.3262	517.1119	0.3743041	0.4756187	622.3127	3.838419	0	23	905	516						Frog_fixed.avi	0
24515	1471	894.9493	513.0464	0.5071735	0.4527759	620.8588	3.760478	0	917.5554	529.2889	0.3746523	0.4750462	622.0795	3.810777	0	23	906	521						Frog_fixed.avi	0
24532	1472	886.0218	518.4398	0.5075416	0.4524344	620.7175	3.78124	0	915.3845	530.19	0.3749783	0.474591	622.1184	3.796866	0	23	901	524						Frog_fixed.avi	0
24548	1473	892.0459	520.7433	0.5079147	0.4521226	620.3768	3.737641	0	907.2185	532.447	0.3753271	0.4741963	621.9037	3.819825	0	23	900	527						Frog_fixed.avi	0
24565	1474	893.3878	524.2076	0.5083169	0.4518666	620.2847	3.751168	0	913.8932	522.7379	0.3756816	0.4739291	621.6906	3.812869	0	23	904	523						Frog_fixed.avi	0
24582	1475	892.7398	521.4254	0.5086871	0.4517526	620.0948	3.742197	0	907.7887	529.7559	0.3759743	0.473576	621.6004	3.789086	0	23	900	526						Frog_fixed.avi	0
24598	1476	891.0311	517.598	0.5089771	0.4517411	620.0062	3.732444	0	911.7313	529.0888	0.3762751	0.4733843	621.5133	3.756895	0	23	901	523						Frog_fixed.avi	0
24615	1477	893.3173	512.4721	0.5093346	0.4517816	620.0265	3.719264	0	905.3014	530.1455	0.3765714	0.4732829	621.1522	3.790254	0	23	899	521						Frog_fixed.avi	0
24632	1478	888.7171	520.2567	0.5095841	0.4518951	619.7593	3.719602	0	907.4588	526.111	0.3767913	0.4731889	621.3002	3.762418	0	23	898	523						Frog_fixed.avi	0
24648	1479	891.5847	523.1271	0.5098827	0.4520257	619.795	3.702029	0	898.7601	539.3395	0.3770358	0.4729997	621.1691	3.788351	0	23	895	531						Frog_fixed.avi	0
24665	1480	893.2299	523.6658	0.5101651	0.4521597	619.6218	3.707256	0	907.8234	530.5192	0.3772758	0.4728796	621.1221	3.75219	0	23	901	527						Frog_fixed.avi	0
24682	1481	892.8062	516.2061	0.5103967	0.4522659	619.7787	3.686016	0	907.7362	534.218	0.3775519	0.4727652	620.92	3.768803	0	23	900	525						Frog_fixed.avi	0
24698	1482	893.7084	520.3773	0.5106702	0.4523194	619.4989	3.675253	0	909.4009	526.4866	0.3777502	0.4726479	621.0809	3.748442	0	23	902	523						Frog_fixed.avi	0
24715	1483	897.4911	514.3389	0.5108799	0.4524198	619.742	3.675531	0	912.437	526.5352	0.3779655	0.4725384	621.0616	3.729802	0	23	905	520						Frog_fixed.avi	0
24731	1484	894.9847	519.7607	0.5111083	0.4524497	619.3992	3.667794	0	900.0098	525.7806	0.3781852	0.4724658	620.8899	3.753783	0	23	897	523						Frog_fixed.avi	0
24748	1485	892.4279	517.7783	0.511297	0.452473	619.6523	3.667601	0	902.3694	526.1883	0.3783604	0.4723571	621.1238	3.716455	0	23	897	522						Frog_fixed.avi	0
24765	1486	891.7821	527.5724	0.5114815	0.4525349	619.6954	3.657602	0	898.8575	529.5424	0.3785482	0.4722573	621.0908	3.71626	0	23	895	529						Frog_fixed.avi	0
24781	1487	901.4294	524.4171	0.5116693	0.4526026	619.6829	3.674597	0	899.2115	532.7155	0.3787344	0.472137	621.1422	3.724033	0	23	900	529						Frog_fixed.avi	0
24798	1488	900.709	525.7228	0.5118438	0.4527699	619.894	3.647289	0	903.9915	534.9043	0.3788889	0.4721487	621.2584	3.72181	0	23	902	530						Frog_fixed.avi	0
24815	1489	890.1942	520.2734	0.5119957	0.4529864	619.8394	3.653602	0	895.4559	532.7382	0.3790621	0.4722705	621.2361	3.748989	0	23	893	527						Frog_fixed.avi	0
24831	1490	902.2836	511.2774	0.5121724	0.4532214	619.7614	3.636308	0	900.5138	530.3934	0.3792467	0.4723931	621.2534	3.727857	0	23	901	521						Frog_fixed.avi	0
24848	1491	897.1351	524.8151	0.5123147	0.4533899	620.0504	3.649293	0	900.9377	527.1382	0.3793853	0.4724809	621.5165	3.699607	0	23	899	526						Frog_fixed.avi	0
24865	1492	895.4166	524.6004	0.5124142	0.4535912	620.2037	3.644553	0	893.588	537.5752	0.3795196	0.4725723	621.5042	3.743606	0	23	895	531						Frog_fixed.avi	0
24881	1493	889.7058	522.3235	0.5124812	0.4538599	620.2871	3.647258	0	899.7303	540.2749	0.3796843	0.4727414	621.5484	3.736619	0	23	895	531						Frog_fixed.avi	0
24898	1494	894.4516	525.7099	0.5125843	0.4541855	620.4915	3.654615	0	901.5555	528.2346	0.3797697	0.473106	621.6956	3.724001	0	23	898	527						Frog_fixed.avi	0
24915	1495	897.644	520.3408	0.5126697	0.4546262	620.6411	3.641664	0	900.6079	530.8682	0.3798627	0.4733764	622.0116	3.730296	0	23	899	526						Frog_fixed.avi	0
24931	1496	896.2097	526.0567	0.5127388	0.4550743	620.8454	3.641942	0	893.5812	536.7696	0.3799388	0.4737541	622.1236	3.727719	0	23	895	531						Frog_fixed.avi	0
24948	1497	900.0591	516.7665	0.5128019	0.4556621	620.8561	3.639371	0	898.8365	535.3522	0.3800168	0.4742025	622.4172	3.735735	0	23	899	526						Frog_fixed.avi	0
24965	1498	895.868	518.4711	0.5128368	0.4562181	620.938	3.648441	0	898.9087	523.2903	0.3801105	0.4747082	622.507	3.727817	0	23	897	521						Frog_fixed.avi	0
24981	1499	896.4462	532.0096	0.5128782	0.4566837	621.1431	3.649941	0	906.0551	524.5618	0.380188	0.4750883	622.6689	3.724599	0	24	901	528						Frog_fixed.avi	0
24998	1500	840.2113	513.3848	0.5131559	0.4571333	621.6922	3.653712	0	848.5558	525.2864	0.3805628	0.4755014	622.8972	3.753805	0	24	844	519						Frog_fixed.avi	0
25015	1501	849.9773	521.6516	0.5132078	0.4575471	621.838	3.663183	0	863.4327	526.5618	0.3806301	0.4758082	623.2981	3.739524	0	24	857	524						Frog_fixed.avi	0
25031	1502	842.5725	520.5465	0.5132558	0.4579335	621.9459	3.655556	0	855.726	523.1646	0.3807069	0.476141	623.4232	3.73793	0	24	849	522						Frog_fixed.avi	0
25048	1503	846.3525	526.0278	0.5133699	0.4583289	622.3304	3.666346	0	858.5741	533.6717	0.3808315	0.476516	623.6888	3.769547	0	24	852	530						Frog_fixed.avi	0
25065	1504	846.6079	516.9042	0.5134588	0.4587414	622.6855	3.66157	0	855.6937	531.1169	0.3809577	0.4768347	623.7946	3.759699	0	24	851	524						Frog_fixed.avi	0
25081	1505	847.8301	524.1055	0.5135469	0.4591514	622.8254	3.646678	0	857.2745	521.9932	0.3810929	0.477313	624.1235	3.746608	0	24	853	523						Frog_fixed.avi	0
25098	1506	849.457	514.1428	0.513675	0.4596083	623.0167	3.660847	0	855.6371	530.1428	0.3812196	0.4776547	624.5637	3.782607	0	24	853	522						Frog_fixed.avi	0
25115	1507	848.5704	524.4775	0.5137455	0.4600452	623.4218	3.653963	0	860.9338	516.2989	0.3813542	0.4781276	624.9756	3.739244	0	24	855	520						Frog_fixed.avi	0
25131	1508	848.8504	507.4616	0.513841	0.460524	623.703	3.634377	0	858.5971	525.5498	0.3814918	0.4784839	625.2458	3.776857	0	24	854	517						Frog_fixed.avi	0
25148	1509	850.1797	515.7711	0.5139014	0.4609824	623.971	3.644616	0	856.9297	528.5495	0.381627	0.4789424	625.4428	3.783088	0	24	854	522						Frog_fixed.avi	0
25165	1510	847.0479	525.9784	0.5139382	0.4614606	624.2964	3.678857	0	861.1476	514.7195	0.3817142	0.4793609	625.8124	3.763108	0	24	854	520						Frog_fixed.avi	0
25181	1511	843.9279	519.1807	0.5140013	0.4619889	624.7497	3.659754	0	854.1305	531.2386	0.3818211	0.4798854	626.1634	3.808351	0	24	849	525						Frog_fixed.avi	0
25198	1512	847.2577	523.855	0.5140173	0.4625549	625.2006	3.660938	0	854.8402	525.59	0.3819043	0.4804318	626.5707	3.802809	0	24	851	525						Frog_fixed.avi	0
25215	1513	852.9365	514.4528	0.5140674	0.4631844	625.5965	3.667112	0	859.7232	526.3566	0.3819988	0.4809656	626.9992	3.758034	0	24	856	520						Frog_fixed.avi	0
25231	1514	846.2494	518.7619	0.5140763	0.4638391	625.9837	3.660971	0	853.7166	526.6373	0.3820944	0.4816546	627.486	3.806032	0	24	850	523						Frog_fixed.avi	0
25248	1515	841.0651	529.7549	0.5141001	0.4645573	626.312	3.689288	0	849.8722	524.792	0.3821697	0.482456	627.8738	3.800631	0	24	845	527						Frog_fixed.avi	0
25265	1516	844.0128	529.8495	0.5141155	0.4653883	626.8253	3.688315	0	859.4435	516.3645	0.38225	0.4833504	628.2936	3.788127	0	24	852	523						Frog_fixed.avi	0
25281	1517	838.8485	533.3005	0.5140737	0.4663051	627.259	3.663996	0	846.7312	526.1681	0.3822967	0.4844316	628.5202	3.809824	0	24	843	530						Frog_fixed.avi	0
25298	1518	843.9606	522.8708	0.5140373	0.467416	627.5972	3.667823	0	850.6479	518.8558	0.382315	0.4855933	629.028	3.815849	0	24	847	521						Frog_fixed.avi	0
25314	1519	848.0997	519.3166	0.5139841	0.4686757	627.944	3.652576	0	850.5982	526.1969	0.3823263	0.4869442	629.3753	3.808007	0	24	849	523						Frog_fixed.avi	0
25331	1520	831.7123	525.3065	0.513863	0.470016	628.4865	3.664335	0	854.5095	514.3461	0.3823228	0.4883617	629.726	3.796587	0	24	843	520						Frog_fixed.avi	0
25348	1521	835.9512	522.6589	0.513746	0.4713337	628.7996	3.658933	0	854.4897	527.8082	0.3823025	0.4897407	630.1028	3.824456	0	24	845	525						Frog_fixed.avi	0
25364	1522	841.1518	517.5764	0.5136652	0.4725906	629.0923	3.636558	0	856.5818	518.2423	0.382277	0.4910834	630.4175	3.804632	0	24	849	518						Frog_fixed.avi	0
25381	1523	840.0696	530.2696	0.5135384	0.4735508	629.6726	3.660576	0	864.2145	523.8193	0.382259	0.492143	630.7403	3.785614	0	24	852	527						Frog_fixed.avi	0
25398	1524	844.6714	521.4639	0.5134414	0.474324	630.0645	3.644018	0	862.2487	517.0579	0.3821834	0.4929993	631.1968	3.793391	0	24	853	519						Frog_fixed.avi	0
25414	1525	846.973	522.8	0.5133094	0.4747961	630.2219	3.648181	0	857.2667	512.9115	0.3820915	0.4936097	631.7093	3.798981	0	24	852	518						Frog_fixed.avi	0
25431	1526	836.7794	527.1661	0.5131475	0.4750368	630.8284	3.668406	0	858.8328	522.5942	0.3820263	0.4938264	631.9584	3.784964	0	24	848	525						Frog_fixed.avi	0
25448	1527	810.2052	529.0116	0.5130937	0.4750355	631.023	3.694364	0	818.2526	525.4358	0.3820579	0.4938962	632.1366	3.805164	0	24	814	527						Frog_fixed.avi	0
25464	1528	823.103	529.3067	0.5129293	0.4749404	631.2888	3.647947	0	840.3608	528.3651	0.3819484	0.4938372	632.4539	3.806594	0	24	832	529						Frog_fixed.avi	0
25481	1529	809.9021	523.747	0.5127496	0.4747128	631.6467	3.663828	0	836.0659	510.9138	0.3818142	0.4936815	632.803	3.787096	0	24	823	517						Frog_fixed.avi	0
25498	1530	818.827	529.8339	0.5126626	0.4743509	631.8855	3.67112	0	837.3306	519.3906	0.3817613	0.4933732	633.1273	3.814962	0	24	828	525						Frog_fixed.avi	0
25514	1531	819.703	534.5946	0.512617	0.4738292	632.0679	3.682068	0	835.6454	514.326	0.3817015	0.4928816	633.3221	3.793092	0	24	828	524						Frog_fixed.avi	0
25531	1532	815.5689	533.1498	0.5125747	0.4732441	632.4122	3.692797	0	835.3394	521.3625	0.3817025	0.492357	633.4382	3.807709	0	24	825	527						Frog_fixed.avi	0
25548	1533	815.9384	526.4856	0.5125777	0.472675	632.5677	3.673936	0	832.3495	517.0342	0.3817302	0.491933	633.6518	3.806093	0	24	824	522						Frog_fixed.avi	0
25564	1534	813.7972	535.2707	0.5126094	0.4721607	632.7572	3.700919	0	829.4763	523.6114	0.3817989	0.4915097	633.9044	3.823335	0	24	822	529						Frog_fixed.avi	0
25581	1535	822.5283	526.0516	0.5127047	0.4719076	632.8875	3.687279	0	833.9434	518.0271	0.3818763	0.4913128	634.0695	3.806931	0	24	828	522						Frog_fixed.avi	0
25598	1536	826.576	521.2558	0.512791	0.4718859	633.101	3.676983	0	834.2278	517.7876	0.3819616	0.4913148	634.1555	3.817704	0	24	830	520						Frog_fixed.avi	0
25614	1537	817.3639	530.8039	0.5128757	0.472075	633.3014	3.694184	0	831.4318	523.8024	0.3820658	0.4914935	634.0588	3.831178	0	24	824	527						Frog_fixed.avi	0
25631	1538	815.399	527.0834	0.5129555	0.472605	633.3844	3.70603	0	835.075	523.5027	0.3821737	0.4919271	634.009	3.838955	0	24	825	525						Frog_fixed.avi	0
25648	1539	816.9017	522.3621	0.5130851	0.4732385	633.4721	3.69428	0	833.249	525.4274	0.3822545	0.4923473	634.1902	3.851583	0	24	825	524						Frog_fixed.avi	0
25664	1540	823.2522	530.168	0.5132058	0.4738871	633.4103	3.688565	0	833.332	525.2448	0.382331	0.4928819	634.1616	3.839519	0	24	828	528						Frog_fixed.avi	0
25681	1541	824.6924	536.4719	0.5133553	0.4745383	633.2836	3.69743	0	831.7396	506.7681	0.3824263	0.4933665	633.9494	3.881812	0	24	828	522						Frog_fixed.avi	0
25698	1542	822.1176	526.4098	0.5134603	0.4751198	633.2911	3.720216	0	832.6771	517.2598	0.3825229	0.4936854	633.8104	3.880609	0	24	827	522						Frog_fixed.avi	0
25714	1543	814.2345	522.5509	0.5135631	0.4756331	633.1381	3.702993	0	840.4318	528.1211	0.382606	0.4938886	633.5492	3.845815	0	24	827	525						Frog_fixed.avi	0
25731	1544	824.3399	521.3598	0.513688	0.4759699	633.0516	3.69004	0	837.4746	529.1711	0.3826437	0.4940329	633.3543	3.853347	0	24	831	525						Frog_fixed.avi	0
25748	1545	824.7448	530.4683	0.5137524	0.4761497	632.8433	3.699092	0	840.8823	528.3451	0.3826449	0.4940087	633.1257	3.850218	0	24	833	529						Frog_fixed.avi	0
25764	1546	831.1069	526.292	0.5137803	0.4762646	632.6686	3.711552	0	836.6488	532.3918	0.3826116	0.4938934	632.8677	3.859565	0	24	834	529						Frog_fixed.avi	0
25781	1547	831.5583	518.8956	0.5137613	0.4763296	632.541	3.697245	0	833.9896	530.4152	0.3825353	0.4937517	632.4469	3.884867	0	24	833	525						Frog_fixed.avi	0
25798	1548	824.995	528.999	0.5136819	0.4763274	632.1835	3.707814	0	844.8695	516.8997	0.3824171	0.4935884	632.13	3.853147	0	24	835	523						Frog_fixed.avi	0
25814	1549	832.8781	531.182	0.5135542	0.4762618	632.0969	3.707166	0	840.3909	521.5701	0.382176	0.4934395	631.8538	3.873851	0	24	837	526						Frog_fixed.avi	0
25831	1550	823.6376	526.6193	0.513311	0.4761994	631.744	3.701111	0	848.5949	515.2982	0.3819321	0.4932074	631.4945	3.847776	0	24	836	521						Frog_fixed.avi	0
25848	1551	830.8093	523.9717	0.5130528	0.4760712	631.3442	3.70696	0	850.6137	518.6436	0.3815755	0.4929972	631.1824	3.856642	0	24	841	521						Frog_fixed.avi	0
25864	1552	831.8091	526.34	0.512704	0.4758932	631.0688	3.700947	0	857.9846	520.1619	0.381202	0.4928026	630.602	3.859248	0	24	845	523						Frog_fixed.avi	0
25881	1553	836.5522	517.3357	0.5123211	0.4756313	630.5496	3.697035	0	850.7926	518.5468	0.3807196	0.4926383	630.2579	3.83835	0	24	844	518						Frog_fixed.avi	0
25897	1554	838.4054	528.7463	0.5118486	0.4752847	630.1486	3.719836	0	849.0298	533.5919	0.3802176	0.4923199	629.8937	3.865307	0	24	844	531						Frog_fixed.avi	0
25914	1555	836.1172	524.706	0.5113576	0.474875	629.777	3.720066	0	846.0916	531.7623	0.3796499	0.492058	629.3735	3.876203	0	24	841	528						Frog_fixed.avi	0
25931	1556	837.0984	522.9214	0.5108258	0.474343	629.3783	3.717335	0	854.4888	510.0878	0.3790828	0.4917792	629.0074	3.857934	0	24	846	517						Frog_fixed.avi	0
25947	1557	837.7605	520.7429	0.510268	0.4736865	628.7378	3.707831	0	856.3413	528.5531	0.3785028	0.4912599	628.572	3.862087	0	25	847	525						Frog_fixed.avi	0
25964	1558	897.897	515.1102	0.5095018	0.4729809	628.3101	3.723817	0	908.0436	522.6199	0.3776174	0.4907148	628.2135	3.889202	0	25	903	519						Frog_fixed.avi	0
25981	1559	892.2175	516.0233	0.508874	0.4721272	627.7701	3.728603	0	900.958	517.5532	0.3769535	0.4902261	627.7795	3.868992	0	25	897	517						Frog_fixed.avi	0
25997	1560	901.3984	507.2714	0.5083511	0.4711745	627.267	3.728561	0	909.675	516.5198	0.3763618	0.4895335	627.3052	3.895543	0	25	906	512						Frog_fixed.avi	0
26014	1561	898.1424	507.6513	0.5078282	0.4701731	626.9334	3.751471	0	905.3895	532.8708	0.3757702	0.4887729	626.8423	3.899469	0	25	902	520						Frog_fixed.avi	0
26031	1562	897.0527	509.4901	0.507302	0.4691357	626.4494	3.757132	0	917.6181	523.9321	0.375209	0.4880618	626.4348	3.88569	0	25	907	517						Frog_fixed.avi	0
26047	1563	887.6643	518.7344	0.5068275	0.4680704	625.965	3.759479	0	908.4363	524.9611	0.3746499	0.4873176	626.0471	3.873974	0	25	898	522						Frog_fixed.avi	0
26064	1564	898.9505	511.6288	0.5064377	0.4670832	625.3196	3.781462	0	912.7387	529.1477	0.374167	0.486628	625.6525	3.902474	0	25	906	520						Frog_fixed.avi	0
26081	1565	900.3348	506.2986	0.5060396	0.4661443	625.1153	3.762322	0	910.5424	515.5591	0.3737073	0.4860708	625.3181	3.9001	0	25	905	511						Frog_fixed.avi	0
26097	1566	904.0648	507.1477	0.5056785	0.465311	624.6728	3.772374	0	918.3375	513.739	0.3733353	0.4854884	624.8774	3.887788	0	25	911	510						Frog_fixed.avi	0
26114	1567	907.2523	506.2437	0.5053772	0.4646185	624.1527	3.767354	0	919.0444	527.861	0.3730088	0.4850906	624.5939	3.888825	0	25	913	517						Frog_fixed.avi	0
26131	1568	900.2875	504.8722	0.505118	0.4641488	623.943	3.762905	0	921.7054	511.6651	0.3726727	0.4848448	624.3268	3.873139	0	25	911	508						Frog_fixed.avi	0
26147	1569	903.0062	502.6852	0.5048627	0.4638317	623.6177	3.760998	0	915.2697	523.6061	0.372424	0.4847165	623.935	3.904292	0	25	909	513						Frog_fixed.avi	0
26164	1570	901.7877	504.0995	0.5046859	0.4637067	623.2094	3.771227	0	914.4602	518.1624	0.3721431	0.4847182	623.6353	3.886433	0	25	908	511						Frog_fixed.avi	0
26181	1571	900.8766	508.5956	0.5044777	0.4636902	622.9539	3.75316	0	912.1298	523.1677	0.3719178	0.4847611	623.395	3.912333	0	25	907	516						Frog_fixed.avi	0
26197	1572	894.8357	513.6494	0.5043144	0.4637114	622.7758	3.77608	0	918.0592	527.7174	0.3717477	0.484855	622.9521	3.907027	0	25	906	521						Frog_fixed.avi	0
26214	1573	896.722	510.0811	0.5041638	0.4638019	622.3078	3.758393	0	914.0345	534.4576	0.3715587	0.484974	622.8204	3.889372	0	25	905	522						Frog_fixed.avi	0
26231	1574	901.3608	504.1257	0.504087	0.4638803	622.116	3.76539	0	918.1808	516.645	0.3714284	0.485109	622.703	3.883753	0	25	910	510						Frog_fixed.avi	0
26247	1575	902.5732	510.5735	0.5040119	0.4639415	621.8572	3.777207	0	910.0434	517.5279	0.3712892	0.4852743	622.3872	3.896928	0	25	906	514						Frog_fixed.avi	0
26264	1576	903.8798	505.1253	0.5039234	0.4639775	621.5985	3.77203	0	911.824	520.6488	0.3712048	0.4853244	622.1726	3.918058	0	25	908	513						Frog_fixed.avi	0
26281	1577	899.0396	511.4807	0.5038297	0.4639749	621.2355	3.762778	0	917.557	516.0316	0.3711014	0.4853483	621.9435	3.890095	0	25	908	514						Frog_fixed.avi	0
26297	1578	906.8653	509.5965	0.5037645	0.4638811	621.0897	3.76325	0	913.8524	520.5963	0.3709732	0.4852962	621.7785	3.895155	0	25	910	515						Frog_fixed.avi	0
26314	1579	904.0176	500.5464	0.5036902	0.4636709	621.1441	3.74663	0	915.202	527.5716	0.3708953	0.4850608	621.6885	3.901004	0	25	910	514						Frog_fixed.avi	0
26331	1580	900.8521	505.6313	0.5036272	0.4632216	621.0638	3.77076	0	912.6197	523.1306	0.3707787	0.4847966	621.6028	3.904463	0	25	907	514						Frog_fixed.avi	0
26347	1581	896.2096	514.0261	0.5035451	0.4627252	620.8293	3.773801	0	918.9634	509.8882	0.370731	0.484489	621.4429	3.879983	0	25	908	512						Frog_fixed.avi	0
26364	1582	896.4228	510.4963	0.5034694	0.4621567	620.7002	3.771467	0	923.4224	519.2317	0.3706664	0.4839717	621.2951	3.867791	0	25	910	515						Frog_fixed.avi	0
26381	1583	901.9927	506.9093	0.5033932	0.4615313	620.5157	3.774129	0	915.6575	517.8092	0.3705935	0.4835453	620.9989	3.886121	0	25	909	512						Frog_fixed.avi	0
26397	1584	902.6356	506.4412	0.5033326	0.4609483	620.366	3.771934	0	918.4785	519.9006	0.3705316	0.483068	620.8633	3.887378	0	25	911	513						Frog_fixed.avi	0
26414	1585	903.8137	508.1726	0.5032744	0.4603379	620.3182	3.777926	0	912.444	524.8334	0.3704372	0.4826114	620.8606	3.906254	0	26	908	517						Frog_fixed.avi	0
26430	1586	932.6468	553.5399	0.5028987	0.4600618	620.1938	3.764967	0	950.7611	566.5513	0.3701613	0.4824186	620.8293	3.911152	0	26	942	560						Frog_fixed.avi	0
26447	1587	941.5258	541.0179	0.5027661	0.4597002	620.1956	3.78693	0	958.0091	548.3116	0.3700236	0.4821978	620.6948	3.893296	0	26	950	545						Frog_fixed.avi	0
26464	1588	939.3116	561.0406	0.5026938	0.4591836	619.8722	3.787069	0	962.8311	558.6536	0.3698937	0.4817453	620.6108	3.906305	0	26	951	560						Frog_fixed.avi	0
26480	1589	946.5754	550.4579	0.5026489	0.4587701	619.6982	3.792838	0	946.1742	556.3843	0.3697756	0.4814287	620.4534	3.933288	0	26	946	553						Frog_fixed.avi	0
26497	1590	935.8656	551.7965	0.5025805	0.4584515	619.4963	3.791759	0	949.3829	563.0558	0.3696825	0.4810923	620.3679	3.911571	0	26	943	557						Frog_fixed.avi	0
26514	1591	938.1304	558.1248	0.5025704	0.4582203	619.3476	3.799861	0	952.4108	558.4073	0.3696515	0.4808971	620.2772	3.9294	0	26	945	558						Frog_fixed.avi	0
26530	1592	939.4089	559.4351	0.5025883	0.4581898	619.2559	3.815631	0	956.0486	558.2388	0.3696414	0.4808215	620.245	3.9149	0	26	948	559						Frog_fixed.avi	0
26547	1593	932.1066	564.1103	0.5026299	0.4582717	619.2465	3.81388	0	954.1384	560.6292	0.3696613	0.4808256	620.1536	3.918097	0	26	943	562						Frog_fixed.avi	0
26564	1594	936.3566	561.1588	0.5027437	0.4584174	619.2228	3.794777	0	950.7944	562.9992	0.3697423	0.4809127	619.9344	3.935237	0	26	944	562						Frog_fixed.avi	0
26580	1595	941.7506	555.8079	0.502874	0.4586113	619.0022	3.817986	0	951.441	561.6826	0.3698468	0.4809586	619.6837	3.950467	0	26	947	559						Frog_fixed.avi	0
26597	1596	941.8297	555.1122	0.5030441	0.4587939	618.8393	3.828588	0	958.7457	560.1211	0.3699743	0.4810092	619.7052	3.94075	0	26	950	558						Frog_fixed.avi	0
26614	1597	933.9819	548.9808	0.503172	0.4589114	618.8476	3.813342	0	950.3146	565.5217	0.3700972	0.4810218	619.652	3.9397	0	26	942	557						Frog_fixed.avi	0
26630	1598	939.6984	552.7344	0.5034091	0.4590288	618.6093	3.833333	0	951.0442	561.5176	0.3702646	0.4810369	619.5275	3.956125	0	26	945	557						Frog_fixed.avi	0
26647	1599	939.7525	557.642	0.5035942	0.4591385	618.6188	3.816067	0	951.4014	562.9824	0.3704354	0.4810106	619.2935	3.961566	0	26	946	560						Frog_fixed.avi	0
26664	1600	938.6307	559.2289	0.5038122	0.4592178	618.4931	3.820026	0	956.2061	557.3563	0.3706309	0.4809605	619.2811	3.937007	0	26	947	558						Frog_fixed.avi	0
26680	1601	942.0563	554.662	0.5040556	0.459292	618.4483	3.824498	0	961.8841	559.0768	0.3708557	0.4808636	619.1725	3.938839	0	26	952	557						Frog_fixed.avi	0
26697	1602	934.6215	562.7598	0.5042459	0.4592978	618.2902	3.814046	0	957.319	563.6042	0.371035	0.4807723	619.1468	3.941855	0	26	946	563						Frog_fixed.avi	0
26714	1603	942.1164	563.0489	0.5045103	0.4592194	618.3616	3.812676	0	963.2347	554.4853	0.3712952	0.4806362	618.8504	3.92668	0	26	953	559						Frog_fixed.avi	0
26730	1604	940.2949	561.4163	0.5047045	0.4591008	618.182	3.82359	0	954.9188	554.8039	0.371445	0.4804792	618.9358	3.936275	0	26	948	558						Frog_fixed.avi	0
26747	1605	937.7094	567.164	0.5049367	0.4590087	618.0834	3.807629	0	954.113	567.3787	0.3716758	0.4802377	618.7939	3.917012	0	26	946	567						Frog_fixed.avi	0
26764	1606	931.8104	564.2117	0.5051574	0.4590085	618.0793	3.788504	0	965.6635	560.3755	0.3718938	0.4801221	618.7833	3.904639	0	26	949	562						Frog_fixed.avi	0
26780	1607	936.1089	573.5997	0.5054063	0.4590431	617.9636	3.791999	0	947.7615	562.1204	0.3720924	0.480115	618.6125	3.918879	0	26	942	568						Frog_fixed.avi	0
26797	1608	938.6278	564.1151	0.5056506	0.4591382	618.0052	3.777551	0	958.5132	557.1069	0.3723473	0.4801292	618.5739	3.889554	0	26	949	561						Frog_fixed.avi	0
26814	1609	930.3022	569.4316	0.5058734	0.4592727	617.6843	3.769177	0	959.4711	557.271	0.3725775	0.4801881	618.5005	3.879002	0	26	945	563						Frog_fixed.avi	0
26830	1610	936.2888	556.7677	0.5061043	0.4593996	617.8243	3.750904	0	959.3633	561.4092	0.3728176	0.4802076	618.4738	3.873266	0	26	948	559						Frog_fixed.avi	0
26847	1611	934.4426	568.1663	0.5063483	0.4594781	617.5933	3.760049	0	963.0493	557.6107	0.3730409	0.480229	618.4344	3.841545	0	26	949	563						Frog_fixed.avi	0
26864	1612	934.5657	560.0186	0.5065569	0.4595559	617.7911	3.735439	0	957.6497	560.3506	0.3732616	0.4802224	618.408	3.862481	0	26	946	560						Frog_fixed.avi	0
26880	1613	939.2444	563.9097	0.5068246	0.4597202	617.5578	3.724704	0	956.9665	551.9429	0.3734944	0.4803408	618.4693	3.824035	0	26	948	558						Frog_fixed.avi	0
26897	1614	935.2103	571.7868	0.5070783	0.4599089	617.7755	3.705951	0	954.8569	550.9084	0.3737795	0.4804676	618.2814	3.845466	0	26	945	561						Frog_fixed.avi	0
26914	1615	935.5935	561.2545	0.5074044	0.4602344	617.7307	3.719953	0	957.6209	549.4017	0.3740466	0.4805924	618.4722	3.832473	0	26	947	555						Frog_fixed.avi	0
26930	1616	940.8967	572.6413	0.5077583	0.4605847	617.5836	3.678746	0	950.6718	558.2316	0.3743962	0.4807887	618.4187	3.809422	0	27	946	565						Frog_fixed.avi	0
26947	1617	883.6255	541.592	0.508348	0.4606642	617.558	3.670561	0	900.5912	537.4621	0.3750309	0.4808077	618.4782	3.799755	0	27	892	540						Frog_fixed.avi	0
26964	1618	888.9258	534.2814	0.5088189	0.4609448	617.5502	3.651039	0	904.0723	530.1161	0.3755085	0.480868	618.4237	3.794558	0	27	896	532						Frog_fixed.avi	0
26980	1619	886.3046	526.9884	0.5091903	0.4612712	617.8082	3.647053	0	906.4678	528.678	0.3758625	0.4809943	618.3861	3.771327	0	27	896	528						Frog_fixed.avi	0
26997	1620	880.6643	538.7177	0.5095707	0.4615255	617.8466	3.663624	0	906.0316	519.3168	0.3762224	0.4810821	618.4729	3.771043	0	27	893	529						Frog_fixed.avi	0
27013	1621	882.8269	537.5853	0.5099587	0.4619056	617.8523	3.643877	0	894.7976	522.9198	0.3765531	0.481284	618.5797	3.77064	0	27	889	530						Frog_fixed.avi	0
27030	1622	883.9224	535.9252	0.5103419	0.4622801	617.7725	3.620497	0	902.6459	528.0924	0.3769362	0.4814103	618.6638	3.734056	0	27	893	532						Frog_fixed.avi	0
27047	1623	885.512	533.3847	0.5107291	0.4627447	617.982	3.622102	0	908.8672	528.7796	0.3773367	0.4816078	618.5537	3.744031	0	27	897	531						Frog_fixed.avi	0
27063	1624	892.0515	537.1824	0.5111297	0.4631637	618.201	3.605253	0	904.3982	527.2319	0.377695	0.4818125	618.7122	3.735662	0	27	898	532						Frog_fixed.avi	0
27080	1625	894.0564	524.974	0.5115122	0.4636843	618.1995	3.595736	0	891.8756	526.7075	0.3780429	0.4821249	618.8317	3.734314	0	27	893	526						Frog_fixed.avi	0
27097	1626	882.3143	531.0081	0.5118487	0.4640522	618.1867	3.578553	0	904.652	527.884	0.378452	0.4822748	618.8157	3.744833	0	27	893	529						Frog_fixed.avi	0
27113	1627	881.5134	530.0534	0.5122171	0.464504	618.447	3.574792	0	910.5653	524.0466	0.378812	0.4824252	618.8196	3.709768	0	27	896	527						Frog_fixed.avi	0
27130	1628	891.0172	538.4351	0.5125975	0.4647824	618.5394	3.582234	0	895.8069	531.0128	0.3791266	0.4825638	619.1093	3.71425	0	27	893	535						Frog_fixed.avi	0
27147	1629	895.7086	527.6515	0.5129427	0.4651337	618.5113	3.582844	0	896.1907	532.1782	0.3794736	0.4826938	619.1235	3.714596	0	27	896	530						Frog_fixed.avi	0
27163	1630	883.9617	535.6886	0.5132272	0.4654172	618.819	3.571792	0	908.9005	520.2107	0.3798239	0.4828793	619.3646	3.675313	0	27	896	528						Frog_fixed.avi	0
27180	1631	887.6465	541.3606	0.5135914	0.4655994	618.8703	3.57463	0	896.5991	520.3204	0.3801372	0.4829529	619.501	3.694344	0	27	892	531						Frog_fixed.avi	0
27197	1632	896.8548	526.2451	0.513909	0.4658505	619.1035	3.556464	0	895.5059	530.8465	0.3805025	0.4830216	619.4268	3.694657	0	27	896	529						Frog_fixed.avi	0
27213	1633	889.3253	537.7922	0.5142378	0.4660508	619.2662	3.556785	0	907.4309	524.2123	0.3808236	0.4831122	619.7373	3.685895	0	27	898	531						Frog_fixed.avi	0
27230	1634	904.0176	525.2382	0.5145572	0.4663236	619.285	3.524856	0	898.7726	536.0371	0.3811402	0.4832335	619.8973	3.694046	0	27	901	531						Frog_fixed.avi	0
27247	1635	888.3123	535.805	0.5148158	0.4666203	619.5491	3.572695	0	898.916	533.536	0.3814271	0.4834487	619.8994	3.689172	0	27	894	535						Frog_fixed.avi	0
27263	1636	893.0439	533.55	0.5150489	0.4670026	619.7097	3.556467	0	906.1518	520.5405	0.3816899	0.4837557	620.1998	3.670723	0	27	900	527						Frog_fixed.avi	0
27280	1637	892.7267	537.7518	0.5152599	0.4672686	619.8948	3.55845	0	896.2753	533.23	0.3819031	0.4839772	620.1893	3.695986	0	27	895	535						Frog_fixed.avi	0
27297	1638	898.2464	529.673	0.5154009	0.4676308	620.1964	3.542998	0	905.6317	531.3536	0.3821006	0.4841833	620.359	3.673825	0	27	902	531						Frog_fixed.avi	0
27313	1639	888.2462	538.8777	0.5154883	0.4679461	620.2901	3.576433	0	906.522	531.9384	0.3822443	0.4845641	620.5923	3.685449	0	27	897	535						Frog_fixed.avi	0
27330	1640	892.8801	526.8878	0.5156063	0.4683528	620.4392	3.575771	0	903.8278	531.7826	0.3823535	0.4848213	620.9443	3.692377	0	27	898	529						Frog_fixed.avi	0
27347	1641	900.6729	529.4255	0.5156854	0.4687967	620.6462	3.56788	0	906.855	526.5902	0.3824697	0.4852417	621.0383	3.691658	0	27	904	528						Frog_fixed.avi	0
27363	1642	899.1969	526.3461	0.5157852	0.4693564	620.7117	3.609587	0	913.3798	528.1213	0.3826061	0.4856076	621.0503	3.688977	0	27	906	527						Frog_fixed.avi	0
27380	1643	900.1815	525.6389	0.5158327	0.4698009	620.9811	3.608074	0	906.9767	529.1525	0.382688	0.4860272	621.2492	3.723594	0	27	904	527						Frog_fixed.avi	0
27397	1644	895.5328	525.4279	0.5159231	0.4703096	620.9458	3.607216	0	911.6957	525.7318	0.3828062	0.4863328	621.5505	3.716206	0	27	904	526						Frog_fixed.avi	0
27413	1645	899.5051	522.8407	0.5160469	0.4707802	621.2949	3.619484	0	911.9324	528.8596	0.3829201	0.4865964	621.8598	3.698856	0	27	906	526						Frog_fixed.avi	0
27430	1646	896.702	527.7992	0.5161879	0.471127	621.6229	3.636981	0	898.3145	529.3509	0.3830654	0.4869398	621.9382	3.7353	0	27	898	529						Frog_fixed.avi	0
27447	1647	895.9579	534.3486	0.5163817	0.4715062	621.7258	3.662409	0	915.1078	526.1393	0.3832901	0.4871131	621.9763	3.742305	0	27	906	530						Frog_fixed.avi	0
27463	1648	900.7175	528.4056	0.5165919	0.471921	621.8442	3.656529	0	903.4022	532.1617	0.3834434	0.4873226	622.3195	3.768636	0	27	902	530						Frog_fixed.avi	0
27480	1649	887.5385	533.7645	0.5167561	0.4723722	621.9471	3.680522	0	911.2195	515.9791	0.3836932	0.4876447	622.5002	3.762364	0	27	899	525						Frog_fixed.avi	0
27497	1650	903.8685	530.6321	0.5170548	0.4728203	622.1478	3.697577	0	906.045	531.7103	0.3839624	0.4879147	622.588	3.769869	0	27	905	531						Frog_fixed.avi	0
27513	1651	898.2399	526.6523	0.5172732	0.4733169	622.4432	3.712296	0	907.4425	533.198	0.3842282	0.4881713	622.9338	3.791801	0	27	903	530						Frog_fixed.avi	0
27530	1652	898.1214	532.1108	0.5175163	0.4737997	622.6624	3.715147	0	916.2592	511.0288	0.3844863	0.4885797	622.9907	3.79878	0	27	907	522						Frog_fixed.avi	0
27547	1653	899.0773	522.9143	0.5177569	0.4742951	622.7263	3.727831	0	906.8926	528.4295	0.3847059	0.4887823	623.2568	3.816107	0	27	903	526						Frog_fixed.avi	0
27563	1654	901.7556	531.9504	0.5179616	0.4746827	623.0121	3.733551	0	918.8203	528.9014	0.3849734	0.4890255	623.2635	3.804551	0	27	910	530						Frog_fixed.avi	0
27580	1655	902.5675	529.649	0.5181761	0.4751296	622.8846	3.762858	0	909.533	520.7813	0.3851726	0.4893746	623.5024	3.840654	0	27	906	525						Frog_fixed.avi	0
27596	1656	896.3154	532.3152	0.5183577	0.4755231	623.1978	3.771025	0	911.7069	527.1545	0.3853907	0.4895873	623.576	3.837743	0	27	904	530						Frog_fixed.avi	0
27613	1657	898.0464	524.7872	0.5185139	0.4759741	623.4645	3.762807	0	909.7776	531.9546	0.3855981	0.4898981	623.7906	3.854008	0	27	904	528						Frog_fixed.avi	0
27630	1658	904.3113	484.2077	0.5186001	0.4761353	623.5195	3.783433	0	926.3675	486.341	0.3857552	0.4899638	624.0278	3.847712	0	28	915	485						Frog_fixed.avi	0
27646	1659	911.1289	476.3033	0.518693	0.4764368	623.8344	3.786783	0	917.9541	469.8604	0.3859701	0.4901744	623.9112	3.864745	0	28	915	473						Frog_fixed.avi	0
27663	1660	912.1354	463.122	0.5188212	0.4767759	623.8523	3.783436	0	923.3479	480.1201	0.3860844	0.490411	624.0464	3.877469	0	28	918	472						Frog_fixed.avi	0
27680	1661	912.3288	475.0456	0.5188858	0.4769877	623.944	3.80684	0	919.3295	478.9428	0.3861296	0.4905539	624.1487	3.861412	0	28	916	477						Frog_fixed.avi	0
27696	1662	916.9852	465.9028	0.5189214	0.4772866	624.0167	3.809142	0	923.8518	469.7648	0.3861987	0.4907873	624.3752	3.850296	0	28	920	468						Frog_fixed.avi	0
27713	1663	913.6413	458.3127	0.5189471	0.4775354	624.0676	3.808902	0	908.5529	466.8116	0.3862396	0.4910776	624.5794	3.865177	0	28	911	463						Frog_fixed.avi	0
27730	1664	912.6898	470.7818	0.5189883	0.4777201	624.1567	3.823615	0	910.784	468.9283	0.3862961	0.4912677	624.7387	3.890211	0	28	912	470						Frog_fixed.avi	0
27746	1665	914.1224	466.0084	0.5190727	0.4779703	624.3484	3.816692	0	917.9056	471.8141	0.3864162	0.4915034	624.7421	3.890807	0	28	916	469						Frog_fixed.avi	0
27763	1666	907.1201	455.9085	0.519125	0.4782542	624.4454	3.840853	0	921.0162	460.072	0.3865064	0.4917954	624.7275	3.889391	0	28	914	458						Frog_fixed.avi	0
27780	1667	913.0283	466.27	0.5192181	0.4783857	624.585	3.825609	0	928.1436	461.4916	0.3866169	0.4919495	624.6601	3.883857	0	28	921	464						Frog_fixed.avi	0
27796	1668	912.8986	466.352	0.5192814	0.4784894	624.5796	3.833992	0	920.8855	469.6259	0.3867143	0.492045	624.8416	3.880017	0	28	917	468						Frog_fixed.avi	0
27813	1669	916.2818	468.9633	0.5193459	0.478493	624.5588	3.834666	0	915.0947	468.8247	0.3867775	0.4920934	624.9803	3.879817	0	28	916	469						Frog_fixed.avi	0
27830	1670	919.5875	466.1509	0.5194452	0.47844	624.3948	3.842058	0	919.4604	471.6284	0.3868822	0.4920543	625.2018	3.88367	0	28	920	469						Frog_fixed.avi	0
27846	1671	916.7524	457.243	0.5195549	0.4783497	624.5519	3.851918	0	922.271	463.8949	0.3870157	0.4919671	625.0992	3.862337	0	28	920	461						Frog_fixed.avi	0
27863	1672	919.4081	458.1956	0.5196856	0.4781204	624.7872	3.850998	0	925.5285	458.1653	0.3871754	0.4918073	625.1057	3.859951	0	28	922	458						Frog_fixed.avi	0
27880	1673	916.2372	466.5435	0.5198056	0.477816	624.7073	3.843791	0	920.3747	472.0756	0.3872972	0.4914044	625.1308	3.894276	0	28	918	469						Frog_fixed.avi	0
27896	1674	923.0792	461.226	0.5200167	0.4775659	624.547	3.869005	0	920.4609	466.7949	0.3874455	0.491102	625.2727	3.880526	0	28	922	464						Frog_fixed.avi	0
27913	1675	915.6973	461.0959	0.5202149	0.4772421	624.8533	3.863441	0	918.4022	476.7052	0.3876908	0.4906309	625.133	3.884282	0	28	917	469						Frog_fixed.avi	0
27930	1676	912.5525	460.0301	0.5204443	0.4769192	624.4879	3.857634	0	922.302	459.4167	0.3879014	0.4902762	625.2886	3.873952	0	28	917	460						Frog_fixed.avi	0
27946	1677	914.2553	455.7952	0.5207124	0.4766418	624.7806	3.856065	0	924.1937	469.2668	0.3882024	0.4897517	625.1345	3.865163	0	28	919	463						Frog_fixed.avi	0
27963	1678	913.9568	467.7559	0.5210203	0.4762283	624.5791	3.862621	0	926.604	459.2112	0.3884431	0.4892297	625.2903	3.88835	0	28	920	463						Frog_fixed.avi	0
27980	1679	911.3464	460.5482	0.521288	0.4758551	624.8344	3.871698	0	918.0844	468.4346	0.3887792	0.4887048	625.1006	3.880968	0	28	915	464						Frog_fixed.avi	0
27996	1680	914.0116	472.4072	0.5216052	0.4753335	624.6649	3.862011	0	925.5774	463.8959	0.3890559	0.4880664	625.2423	3.890441	0	28	920	468						Frog_fixed.avi	0
28013	1681	915.9561	463.1974	0.5218854	0.4748971	624.6465	3.871493	0	919.9442	471.4302	0.3893512	0.4873622	625.2387	3.902181	0	28	918	467						Frog_fixed.avi	0
28030	1682	917.788	458.6647	0.5222105	0.4743627	624.7645	3.888931	0	931.9337	463.0901	0.3896415	0.486651	625.1716	3.885936	0	28	925	461						Frog_fixed.avi	0
28046	1683	916.6949	463.591	0.5225198	0.4737903	624.5104	3.893373	0	918.0405	475.8134	0.38991	0.4859295	625.1115	3.901355	0	28	917	470						Frog_fixed.avi	0
28063	1684	923.025	464.2221	0.5228148	0.4732322	624.6198	3.894639	0	921.3086	470.1219	0.3902161	0.4851513	624.9431	3.907075	0	28	922	467						Frog_fixed.avi	0
28080	1685	913.9957	464.79	0.5231153	0.4726321	624.4672	3.907678	0	919.9822	467.0009	0.3904828	0.4843525	624.8688	3.897125	0	28	917	466						Frog_fixed.avi	0
28096	1686	917.1176	462.5716	0.5234205	0.4719651	624.2185	3.904341	0	919.2249	472.3756	0.3907713	0.4834875	624.7711	3.914396	0	28	918	467						Frog_fixed.avi	0
28113	1687	913.4092	473.652	0.5237167	0.4712543	624.3222	3.90882	0	921.5091	468.7391	0.3910566	0.4826303	624.6096	3.923298	0	28	917	471						Frog_fixed.avi	0
28130	1688	913.8845	464.9651	0.5240191	0.4705382	624.0314	3.913753	0	914.3522	472.9918	0.3913392	0.4816981	624.5466	3.927317	0	28	914	469						Frog_fixed.avi	0
28146	1689	920.8019	467.8115	0.5243602	0.4697703	624.0411	3.912982	0	924.6194	474.8515	0.3916649	0.480779	624.2698	3.923041	0	28	923	471						Frog_fixed.avi	0
28163	1690	909.7698	477.3369	0.5246932	0.4690321	623.8666	3.925545	0	915.0583	473.8137	0.391942	0.4799004	624.2689	3.949346	0	28	912	476						Frog_fixed.avi	0
28179	1691	910.1536	469.1202	0.5250383	0.4684139	623.6711	3.917219	0	916.1284	465.5992	0.392264	0.4790696	623.974	3.939137	0	28	913	467						Frog_fixed.avi	0
28196	1692	919.9395	465.6093	0.5254444	0.4677925	623.462	3.916672	0	925.4302	472.6486	0.3926455	0.4782822	623.6901	3.954949	0	28	923	469						Frog_fixed.avi	0
28213	1693	917.9699	464.9305	0.525826	0.4671251	623.1318	3.926597	0	920.4963	476.6602	0.3929736	0.4775403	623.5311	3.954055	0	28	919	471						Frog_fixed.avi	0
28229	1694	904.8178	472.7248	0.5261579	0.4664759	623.0176	3.929421	0	920.553	469.9663	0.3932852	0.476841	623.373	3.953653	0	28	913	471						Frog_fixed.avi	0
28246	1695	917.0154	470.0433	0.5265267	0.4658036	622.8947	3.927405	0	921.3135	477.2116	0.393624	0.4761105	623.0373	3.973946	0	28	919	474						Frog_fixed.avi	0
28263	1696	909.56	477.3886	0.5268642	0.4651743	622.5621	3.935998	0	923.5264	470.6948	0.3939104	0.4753838	622.8236	3.966824	0	28	917	474						Frog_fixed.avi	0
28279	1697	923.8612	466.8874	0.5271963	0.4645189	622.1615	3.936985	0	919.8429	473.2658	0.3941697	0.4746348	622.5212	3.969443	0	28	922	470						Frog_fixed.avi	0
28296	1698	906.637	470.3674	0.5274639	0.46384	621.9429	3.963209	0	923.8341	477.7954	0.3944605	0.4738642	622.1971	3.989238	0	28	915	474						Frog_fixed.avi	0
28313	1699	911.0486	477.2231	0.5277937	0.4631087	621.7116	3.965285	0	919.1812	475.0916	0.3947206	0.473027	621.9437	3.993238	0	28	915	476						Frog_fixed.avi	0
28329	1700	910.4922	470.3551	0.528138	0.462343	621.2812	3.962987	0	920.0508	470.6208	0.3949938	0.4721676	621.6288	3.980571	0	28	915	470						Frog_fixed.avi	0
28346	1701	910.246	468.9304	0.5284945	0.4614904	620.8087	3.956201	0	918.9981	473.2225	0.3952914	0.4712067	621.1215	3.981615	0	28	915	471						Frog_fixed.avi	0
28363	1702	920.3217	467.8632	0.5288945	0.4605709	620.5262	3.952453	0	913.0823	475.5054	0.3955529	0.4701417	621.0677	3.98702	0	28	917	472						Frog_fixed.avi	0
28379	1703	908.469	474.9773	0.5292253	0.4595238	620.3079	3.978567	0	920.7941	470.1404	0.3958656	0.4689705	620.6232	3.989394	0	28	915	473						Frog_fixed.avi	0
28396	1704	911.4729	468.406	0.5295807	0.45852	619.9111	3.959685	0	917.4078	478.8489	0.3961845	0.4678367	620.1599	4.005413	0	28	914	474						Frog_fixed.avi	0
28413	1705	917.229	470.4326	0.5299705	0.4576285	619.6515	3.96723	0	920.915	469.4467	0.3964557	0.4667973	619.9963	3.994181	0	28	919	470						Frog_fixed.avi	0
28429	1706	907.8301	473.9865	0.5303338	0.4567828	619.0458	3.970878	0	917.6483	477.5406	0.3967973	0.4657174	619.5385	4.006724	0	28	913	476						Frog_fixed.avi	0
28446	1707	910.136	479.5591	0.5307677	0.4559527	618.762	3.972202	0	921.4794	473.4756	0.3971457	0.4647263	619.1023	3.977874	0	28	916	477						Frog_fixed.avi	0
28463	1708	912.6803	473.2502	0.5312114	0.4551306	618.5395	3.972748	0	921.9456	477.5492	0.3975269	0.4637566	618.6766	3.99765	0	28	917	475						Frog_fixed.avi	0
28479	1709	912.2136	476.3459	0.531639	0.454321	618.1794	3.976415	0	914.2469	470.8061	0.3978572	0.4628367	618.3955	3.9953	0	28	913	474						Frog_fixed.avi	0
28496	1710	907.9297	473.3684	0.5320401	0.4535854	617.6687	4.004484	0	916.9412	469.1404	0.3982232	0.46193	618.1808	3.987603	0	28	912	471						Frog_fixed.avi	0
28513	1711	912.2468	475.9876	0.5324687	0.4529061	617.3817	3.984923	0	916.9884	480.8462	0.3985707	0.4610322	617.757	4.009288	0	28	915	478						Frog_fixed.avi	0
28529	1712	915.4377	473.2348	0.5328493	0.4523261	616.9564	3.966882	0	926.3672	471.6463	0.3988977	0.460319	617.3535	4.00184	0	28	921	472						Frog_fixed.avi	0
28546	1713	906.0253	477.2016	0.5331106	0.4518148	616.7838	3.993242	0	915.9575	471.435	0.399112	0.4595923	617.0751	4.005957	0	28	911	474						Frog_fixed.avi	0
28563	1714	917.3773	466.9284	0.533414	0.4514274	616.4818	3.993052	0	917.4763	483.0656	0.3993574	0.4589701	616.6552	4.011677	0	28	917	475						Frog_fixed.avi	0
28579	1715	914.5541	471.8706	0.5336666	0.4510632	616.0569	3.981208	0	916.0871	475.6651	0.3995333	0.458616	616.3295	4.025048	0	28	915	474						Frog_fixed.avi	0
28596	1716	903.7756	467.1545	0.5338256	0.450831	615.7825	3.996617	0	925.6707	482.4991	0.3997173	0.458207	615.9261	4.002941	0	28	915	475						Frog_fixed.avi	0
28613	1717	904.7781	478.5852	0.5340331	0.4504564	615.4705	3.9942	0	919.0341	474.7378	0.399795	0.4579597	615.7347	4.007478	0	28	912	477						Frog_fixed.avi	0
28629	1718	912.6788	472.925	0.5341697	0.4501593	615.2443	3.973608	0	916.0651	485.0364	0.3998866	0.4575765	615.3575	4.006148	0	28	914	479						Frog_fixed.avi	0
28646	1719	911.2222	462.7273	0.5341888	0.4498357	615.0013	3.997279	0	917.6543	478.6826	0.3998922	0.4573049	615.2025	4.01499	0	28	914	471						Frog_fixed.avi	0
28663	1720	910.878	471.71	0.5342004	0.4494393	614.7686	3.975746	0	917.6016	479.3874	0.3998789	0.4570514	614.926	4.009697	0	28	914	476						Frog_fixed.avi	0
28679	1721	910.5856	471.8639	0.5341509	0.4490491	614.597	4.002207	0	915.4996	485.9525	0.3997866	0.4566711	614.6591	4.019553	0	28	913	479						Frog_fixed.avi	0
28696	1722	908.0482	472.6685	0.5340482	0.4486052	614.2266	3.977442	0	914.0975	479.5578	0.3996619	0.4563787	614.407	4.027787	0	28	911	476						Frog_fixed.avi	0
28712	1723	909.421	472.7449	0.5339282	0.4481402	613.9996	4.000233	0	921.2271	487.8545	0.3995275	0.4559513	614.2797	4.023149	0	28	915	480						Frog_fixed.avi	0
28729	1724	912.3987	468.8232	0.5337473	0.4476559	613.7244	3.996686	0	912.5664	482.0416	0.3992993	0.4556196	614.0209	4.024798	0	28	912	475						Frog_fixed.avi	0
28746	1725	908.0419	477.1534	0.5335203	0.4470671	613.7917	3.981461	0	922.2028	484.7086	0.3990849	0.4551334	614.0034	4.022033	0	28	915	481						Frog_fixed.avi	0
28762	1726	911.2426	466.8918	0.5332959	0.446548	613.4196	3.997817	0	916.6803	487.527	0.3988377	0.4547724	613.6233	4.043288	0	28	914	477						Frog_fixed.avi	0
28779	1727	908.3275	470.9743	0.5330382	0.4459932	613.4932	4.002158	0	917.9086	487.3593	0.3985603	0.4542685	613.7263	4.013978	0	28	913	479						Frog_fixed.avi	0
28796	1728	906.9728	482.735	0.5328178	0.4453508	613.1957	3.989576	0	916.4629	480.3709	0.398343	0.4539019	613.4584	4.022995	0	28	912	482						Frog_fixed.avi	0
28812	1729	906.6373	471.4749	0.532612	0.4447872	613.145	3.993493	0	919.2402	487.4058	0.3981065	0.4533824	613.6067	4.022667	0	28	913	479						Frog_fixed.avi	0
28829	1730	909.7975	472.847	0.5324355	0.4442264	613.0261	4.00287	0	914.7065	478.453	0.3978984	0.4530316	613.1819	4.041746	0	28	912	476						Frog_fixed.avi	0
28846	1731	902.352	475.5364	0.5322831	0.4436913	612.7924	4.000126	0	926.2823	477.1023	0.3977287	0.4524948	613.2164	4.021319	0	28	914	476						Frog_fixed.avi	0
28862	1732	904.153	476.5284	0.5321956	0.443289	612.6269	3.99682	0	912.478	477.9866	0.3975495	0.4522402	613.1015	4.027525	0	28	908	477						Frog_fixed.avi	0
28879	1733	910.9719	475.8573	0.5321252	0.4430467	612.5449	3.994273	0	914.3206	491.0058	0.3974403	0.4519778	612.8281	4.047247	0	28	913	483						Frog_fixed.avi	0
28896	1734	911.5897	477.8423	0.5320785	0.4429871	612.3958	3.977664	0	916.6342	487.6353	0.3973817	0.4519016	612.6981	4.037373	0	28	914	483						Frog_fixed.avi	0
28912	1735	906.1996	481.9201	0.5320483	0.4430209	612.1481	3.980468	0	917.5542	491.177	0.3973401	0.451982	612.6584	4.033811	0	28	912	487						Frog_fixed.avi	0
28929	1736	901.8957	478.0453	0.5320625	0.443184	612.0085	3.99847	0	911.9842	486.5026	0.3973314	0.4522108	612.4396	4.04318	0	28	907	482						Frog_fixed.avi	0
28946	1737	906.0497	473.5904	0.5320999	0.4434173	611.8979	3.981096	0	919.7199	479.6986	0.3973441	0.4523744	612.3232	4.027145	0	28	913	477						Frog_fixed.avi	0
28962	1738	901.8173	478.2498	0.5321536	0.4436702	611.973	3.986052	0	911.7462	487.8086	0.3973589	0.4525159	612.2255	4.033154	0	28	907	483						Frog_fixed.avi	0
28979	1739	905.0182	473.3169	0.5322239	0.4438923	611.809	3.974115	0	912.2758	494.2892	0.3974099	0.4527273	612.0944	4.026202	0	28	909	484						Frog_fixed.avi	0
28996	1740	901.6669	474.9799	0.5323349	0.4442008	611.5519	3.994051	0	905.3528	489.3529	0.3974943	0.453028	611.8934	4.038352	0	28	904	482						Frog_fixed.avi	0
29012	1741	901.7196	481.0864	0.5324485	0.44449	611.3107	3.984298	0	910.6339	489.6986	0.3976106	0.4532016	611.593	4.041027	0	28	906	485						Frog_fixed.avi	0
29029	1742	904.8986	477.3337	0.5325692	0.4448359	611.4334	3.978381	0	906.7407	491.1201	0.3977005	0.4534065	611.5407	4.044848	0	28	906	484						Frog_fixed.avi	0
29046	1743	902.2883	479.3293	0.5327253	0.4451942	611.4023	3.985034	0	910.5555	497.4199	0.3978351	0.4536459	611.6587	4.026446	0	28	906	488						Frog_fixed.avi	0
29062	1744	899.8469	484.0475	0.5328853	0.4454634	611.196	3.971093	0	910.028	486.7364	0.3979996	0.4539155	611.6503	4.036613	0	28	905	485						Frog_fixed.avi	0
29079	1745	905.8022	473.5677	0.5330464	0.445768	611.269	3.966679	0	908.5071	486.7937	0.3981664	0.4540688	611.3812	4.039302	0	28	907	480						Frog_fixed.avi	0
29096	1746	897.3321	474.6792	0.5332034	0.4459766	611.3223	3.968459	0	904.6624	495.1019	0.3983205	0.4541672	611.5673	4.048078	0	28	901	485						Frog_fixed.avi	0
29112	1747	901.7297	478.8061	0.5333965	0.4461222	611.1489	3.962628	0	912.688	488.5629	0.398521	0.4543003	611.5748	4.047775	0	28	907	484						Frog_fixed.avi	0
29129	1748	902.4305	473.4643	0.5335644	0.4463138	611.2822	3.960225	0	908.9849	485.9115	0.3986929	0.4544337	611.4588	4.044386	0	28	906	480						Frog_fixed.avi	0
29146	1749	902.6965	476.306	0.533773	0.4465768	611.3453	3.977464	0	909.6036	480.8135	0.3989007	0.4546733	611.576	4.039652	0	28	906	479						Frog_fixed.avi	0
29162	1750	895.739	479.3415	0.5339733	0.4468994	611.2304	3.973341	0	908.8874	488.0127	0.3991492	0.454901	611.4908	4.041325	0	28	902	484						Frog_fixed.avi	0
29179	1751	895.7532	478.9537	0.5341918	0.447288	611.4532	3.959188	0	910.8989	483.7635	0.3993685	0.4553221	611.646	4.040281	0	28	903	481						Frog_fixed.avi	0
29196	1752	895.9674	478.0498	0.5344708	0.4477144	611.3481	3.963706	0	906.0067	489.6737	0.3996625	0.4556665	611.5745	4.038572	0	29	901	484						Frog_fixed.avi	0
29212	1753	855.2445	483.6021	0.5348555	0.4480601	611.5142	3.950416	0	873.1606	490.3824	0.4000877	0.4560363	611.7521	4.040628	0	29	864	487						Frog_fixed.avi	0
29229	1754	858.9261	480.3978	0.5350918	0.4485121	611.7277	3.944196	0	876.6252	482.5817	0.4003322	0.4564445	611.9894	4.040244	0	29	868	481						Frog_fixed.avi	0
29246	1755	858.6904	484.1833	0.5353155	0.4488494	611.8481	3.947278	0	872.8888	488.2032	0.4005812	0.4568151	612.0081	4.031466	0	29	866	486						Frog_fixed.avi	0
29262	1756	860.0143	477.3712	0.5355735	0.4492972	611.8877	3.949762	0	875.0575	490.4255	0.4008589	0.4572191	612.2218	4.045407	0	29	868	484						Frog_fixed.avi	0
29279	1757	857.4009	477.3954	0.535772	0.4496978	612.1794	3.928838	0	870.7388	497.201	0.401074	0.4575986	612.2037	4.045767	0	29	864	487						Frog_fixed.avi	0
29295	1758	862.3213	483.6653	0.5360102	0.4502098	612.1616	3.945822	0	877.3599	487.7248	0.4013394	0.4580697	612.3883	4.057645	0	29	870	486						Frog_fixed.avi	0
29312	1759	857.6498	480.0631	0.536168	0.4508075	612.4778	3.932934	0	868.7722	489.939	0.4015099	0.4585972	612.5648	4.032752	0	29	863	485						Frog_fixed.avi	0
29329	1760	852.8924	482.2358	0.5362585	0.4512516	612.6253	3.918051	0	869.5371	484.7026	0.4016467	0.4590662	612.8399	4.049683	0	29	861	483						Frog_fixed.avi	0
29345	1761	850.4535	482.5131	0.5362799	0.451756	612.7702	3.921143	0	874.8716	484.044	0.4017074	0.4595656	613.0782	4.054153	0	29	863	483						Frog_fixed.avi	0
29362	1762	850.9136	478.6615	0.5362222	0.4522261	612.8989	3.92156	0	869.7153	492.6622	0.4016387	0.4599768	613.2771	4.057588	0	29	860	486						Frog_fixed.avi	0
29379	1763	853.7631	483.4402	0.5360742	0.452669	613.2672	3.9073	0	866.7231	489.092	0.4015231	0.4604806	613.5397	4.055204	0	29	860	486						Frog_fixed.avi	0
29395	1764	850.5553	480.9418	0.5358884	0.4532628	613.4858	3.929132	0	866.8986	486.797	0.4013946	0.4610546	613.6467	4.047781	0	29	859	484						Frog_fixed.avi	0
29412	1765	853.6444	478.4848	0.5357409	0.4538619	613.5731	3.94995	0	867.7808	493.3212	0.4012771	0.4616304	614.1576	4.046299	0	29	861	486						Frog_fixed.avi	0
29429	1766	852.7843	481.2492	0.5355871	0.4545625	613.8798	3.901391	0	864.8192	493.3388	0.4011838	0.462356	614.3589	4.040231	0	29	859	487						Frog_fixed.avi	0
29445	1767	846.8767	476.921	0.5355467	0.4553252	614.0587	3.903407	0	866.7127	490.538	0.4012137	0.4631383	614.7248	4.059233	0	29	857	484						Frog_fixed.avi	0
29462	1768	851.6797	480.222	0.5355934	0.4561526	614.3885	3.887747	0	862.379	496.7818	0.4012827	0.4639207	615.0671	4.057206	0	29	857	489						Frog_fixed.avi	0
29479	1769	846.9938	484.8402	0.5356663	0.4569891	614.7107	3.902057	0	863.7851	494.8975	0.4014129	0.4646654	615.3906	4.043213	0	29	855	490						Frog_fixed.avi	0
29495	1770	845.1511	484.4168	0.5358325	0.4577994	615.0396	3.901973	0	867.2706	492.1666	0.4016626	0.4653261	615.6036	4.068712	0	30	856	488						Frog_fixed.avi	0
29512	1771	800.8098	512.5853	0.5362149	0.4587047	615.2974	3.902614	0	828.0956	526.8069	0.4021273	0.4661138	615.9186	4.04727	0	30	814	520						Frog_fixed.avi	0
29529	1772	804.3069	508.9668	0.5364652	0.459567	615.6757	3.893554	0	829.3383	515.9318	0.4024278	0.4667626	616.2328	4.058966	0	30	817	512						Frog_fixed.avi	0
29545	1773	801.5284	512.3641	0.5367529	0.4603608	615.9639	3.905233	0	825.6307	527.8069	0.4027702	0.4672739	616.4	4.061199	0	30	814	520						Frog_fixed.avi	0
29562	1774	801.5146	512.373	0.5370668	0.4611711	616.4269	3.905492	0	823.5278	526.8497	0.4031145	0.467911	616.9045	4.065867	0	30	813	520						Frog_fixed.avi	0
29579	1775	804.2109	507.5144	0.5373964	0.4621105	616.7178	3.899847	0	828.2651	529.2495	0.4034976	0.4685661	617.1797	4.070472	0	30	816	518						Frog_fixed.avi	0
29595	1776	801.1158	507.2895	0.5376576	0.4629718	617.1362	3.901499	0	828.7635	529.3547	0.4038354	0.4692321	617.5889	4.062499	0	30	815	518						Frog_fixed.avi	0
29612	1777	804.2308	510.5852	0.5379813	0.4638898	617.3749	3.896685	0	829.1201	519.6217	0.404155	0.4700059	617.8719	4.069309	0	30	817	515						Frog_fixed.avi	0
29629	1778	801.8826	513.0461	0.5382012	0.4648085	617.9312	3.907979	0	825.0834	524.9471	0.4044357	0.4707925	618.1563	4.078612	0	30	813	519						Frog_fixed.avi	0
29645	1779	802.5093	521.2942	0.5383868	0.4657556	618.2977	3.903657	0	837.5309	518.847	0.4047004	0.4716287	618.5824	4.050097	0	30	820	520						Frog_fixed.avi	0
29662	1780	800.551	507.6471	0.5385389	0.4667777	618.6215	3.894753	0	828.3139	518.1881	0.4048755	0.4724736	618.8569	4.070831	0	30	814	513						Frog_fixed.avi	0
29679	1781	811.8021	500.7777	0.5386755	0.4677824	618.9056	3.894836	0	840.6345	526.4758	0.4050702	0.4732953	619.2976	4.055775	0	30	826	514						Frog_fixed.avi	0
29695	1782	811.0544	502.907	0.5387445	0.4686789	619.2303	3.9118	0	835.9578	522.4634	0.4051938	0.4741788	619.4613	4.055098	0	30	824	513						Frog_fixed.avi	0
29712	1783	802.5672	506.9542	0.5387883	0.4694778	619.5079	3.898808	0	837.6637	524.3257	0.4053203	0.4750071	619.866	4.067995	0	30	820	516						Frog_fixed.avi	0
29729	1784	809.3097	505.6244	0.5388503	0.4702505	619.9245	3.907416	0	843.9128	518.5977	0.4054307	0.4757948	620.3224	4.056092	0	30	827	512						Frog_fixed.avi	0
29745	1785	810.371	501.1762	0.5388823	0.4708936	620.2978	3.898198	0	837.3669	523.8317	0.4054986	0.4765177	620.6058	4.068039	0	30	824	513						Frog_fixed.avi	0
29762	1786	806.9773	505.64	0.5388829	0.4714653	620.8809	3.905936	0	843.3447	526.2724	0.4055702	0.477158	621.0125	4.085785	0	30	825	516						Frog_fixed.avi	0
29779	1787	807.5884	506.9893	0.5388518	0.4720489	621.2147	3.896835	0	841.4849	526.0167	0.4055996	0.477703	621.4029	4.076246	0	30	825	517						Frog_fixed.avi	0
29795	1788	813.7094	503.3866	0.5388293	0.4725582	621.5742	3.911238	0	846.0753	522.137	0.4056356	0.4782466	621.7868	4.068161	0	30	830	513						Frog_fixed.avi	0
29812	1789	810.5109	506.503	0.5388067	0.4729505	621.8713	3.88463	0	846.1384	528.093	0.4056668	0.4786327	622.0545	4.071557	0	30	828	517						Frog_fixed.avi	0
29829	1790	807.4065	499.7106	0.538802	0.473446	622.0403	3.897868	0	848.2252	524.4384	0.4056798	0.4791208	622.3488	4.054904	0	30	828	512						Frog_fixed.avi	0
29845	1791	818.0197	503.0788	0.5387917	0.473731	622.278	3.891366	0	841.5466	529.6703	0.4057149	0.4794659	622.6152	4.071814	0	30	830	516						Frog_fixed.avi	0
29862	1792	815.665	503.4185	0.5387744	0.4741315	622.5074	3.892696	0	845.193	526.8308	0.4057286	0.4798997	622.9185	4.067199	0	30	830	515						Frog_fixed.avi	0
29878	1793	810.5935	506.3246	0.5386981	0.474473	622.9288	3.872454	0	846.4851	532.7381	0.4057175	0.4802918	623.1516	4.05489	0	31	829	520						Frog_fixed.avi	0
29895	1794	880.2926	510.5245	0.5383157	0.4751039	622.9229	3.859327	0	917.9255	533.669	0.4053803	0.4808789	623.6465	4.051507	0	31	899	522						Frog_fixed.avi	0
29912	1795	867.1882	517.0842	0.5381305	0.4755561	623.4709	3.864756	0	902.5797	535.8704	0.4052744	0.4815219	623.7641	4.031309	0	31	885	526						Frog_fixed.avi	0
29928	1796	886.0477	520.778	0.5380334	0.4761314	623.5984	3.852504	0	914.8114	538.0695	0.405165	0.4821665	623.9844	4.038559	0	31	900	529						Frog_fixed.avi	0
29945	1797	880.8804	512.8005	0.5378157	0.4768094	623.7866	3.858929	0	911.3762	535.9404	0.4049918	0.4829045	624.246	4.040323	0	31	896	524						Frog_fixed.avi	0
29962	1798	881	510.6977	0.5376309	0.4774877	623.8464	3.857922	0	904.7239	540.8231	0.404824	0.4836405	624.2491	4.020297	0	31	893	526						Frog_fixed.avi	0
29978	1799	886.0405	512.258	0.5374164	0.4781023	624.0141	3.830585	0	914.4124	534.7501	0.4046318	0.4844673	624.5712	4.020093	0	31	900	524						Frog_fixed.avi	0
29995	1800	888.1163	517.1829	0.5371897	0.4787911	624.2123	3.853725	0	913.9115	535.9216	0.4044198	0.4852691	624.701	4.005432	0	31	901	527						Frog_fixed.avi	0
30012	1801	889.8547	517.5981	0.5369546	0.4794396	624.2961	3.840014	0	918.5951	533.8392	0.4042048	0.4860925	624.7234	3.99184	0	31	904	526						Frog_fixed.avi	0
30028	1802	888.9911	515.5345	0.5367115	0.4801003	624.3514	3.842075	0	914.9018	537.1928	0.403992	0.4868598	624.918	4.012148	0	31	902	526						Frog_fixed.avi	0
30045	1803	890.2181	509.9705	0.5365143	0.4806512	624.281	3.835342	0	916.4285	546.2874	0.4038199	0.4875029	624.8621	4.002956	0	31	903	528						Frog_fixed.avi	0
30062	1804	887.5527	521.0681	0.5362869	0.481059	624.4894	3.836132	0	913.1573	541.2487	0.4035928	0.4881554	625.1844	3.99961	0	31	900	531						Frog_fixed.avi	0
30078	1805	884.3616	520.6814	0.5360917	0.4815051	624.3574	3.848992	0	911.2603	530.5551	0.4034345	0.488742	625.1383	4.01279	0	31	898	526						Frog_fixed.avi	0
30095	1806	890.9308	521.2332	0.5359121	0.4817702	624.5886	3.851113	0	913.8663	546.301	0.4032992	0.489119	625.088	4.001788	0	31	902	534						Frog_fixed.avi	0
30112	1807	888.0802	521.7513	0.5357674	0.481982	624.6764	3.873178	0	914.5273	530.045	0.4031159	0.489537	625.3043	3.984639	0	31	901	526						Frog_fixed.avi	0
30128	1808	891.1093	521.0928	0.535664	0.4821615	624.5881	3.857805	0	915.6619	535.2772	0.4030279	0.4897691	625.3906	3.998315	0	31	903	528						Frog_fixed.avi	0
30145	1809	888.6957	516.373	0.5355795	0.4823006	624.464	3.871909	0	913.319	543.8128	0.4029755	0.4899341	625.3864	4.002354	0	31	901	530						Frog_fixed.avi	0
30162	1810	882.9094	522.7045	0.5355195	0.4824077	624.6697	3.863099	0	916.9185	525.7155	0.4029453	0.4901279	625.3799	3.999921	0	31	900	524						Frog_fixed.avi	0
30178	1811	884.7925	514.4424	0.5355062	0.4824445	624.6827	3.900847	0	915.3425	532.6733	0.4029473	0.4902012	625.3737	4.005705	0	31	900	524						Frog_fixed.avi	0
30195	1812	883.6995	517.1854	0.5355158	0.4824302	624.7029	3.896448	0	918.3793	529.0799	0.4029637	0.4901781	625.4323	4.015969	0	31	901	523						Frog_fixed.avi	0
30212	1813	886.3593	517.6364	0.5355546	0.4823109	624.8641	3.888165	0	919.4871	531.4364	0.4030005	0.4900336	625.4606	4.012995	0	31	903	525						Frog_fixed.avi	0
30228	1814	889.9598	517.0831	0.5355898	0.4821345	624.8598	3.903808	0	913.2769	532.8989	0.4030409	0.4898894	625.4793	4.013569	0	31	902	525						Frog_fixed.avi	0
30245	1815	893.6534	517.7645	0.535663	0.4819571	624.8937	3.915664	0	910.3998	536.8101	0.4030611	0.4897656	625.5424	4.019336	0	31	902	527						Frog_fixed.avi	0
30262	1816	889.7314	523.2694	0.5357051	0.4818693	624.8924	3.916807	0	908.5104	537.1633	0.4031345	0.4897092	625.6683	4.040875	0	31	899	530						Frog_fixed.avi	0
30278	1817	882.4907	533.8609	0.5357678	0.4818636	625.0048	3.895148	0	911.9836	532.6437	0.4032073	0.4896862	625.5997	4.041443	0	31	897	533						Frog_fixed.avi	0
30295	1818	885.1829	523.4955	0.5358236	0.4819385	625.0106	3.932544	0	911.521	532.8954	0.4032908	0.4897232	625.5702	4.043221	0	31	898	528						Frog_fixed.avi	0
30312	1819	878.7914	527.3919	0.5358868	0.4820831	625.0372	3.920464	0	919.7397	527.6265	0.4033993	0.4897691	625.4276	4.040014	0	31	899	528						Frog_fixed.avi	0
30328	1820	879.1355	521.5613	0.5359582	0.4822036	624.9834	3.941605	0	913.2964	537.9606	0.403467	0.4897788	625.4985	4.052224	0	31	896	530						Frog_fixed.avi	0
30345	1821	885.4833	514.2512	0.5360557	0.4822303	624.9998	3.937515	0	911.8521	532.5843	0.4035162	0.4897176	625.5251	4.058178	0	31	899	523						Frog_fixed.avi	0
30362	1822	887.3878	514.8896	0.5361379	0.4821306	625.0029	3.92622	0	908.8478	532.1044	0.4035612	0.4896128	625.5941	4.058501	0	31	898	523						Frog_fixed.avi	0
30378	1823	887.2119	516.5757	0.5362269	0.4820522	624.96	3.950029	0	906.7932	532.0591	0.4036046	0.4894319	625.5532	4.056696	0	31	897	524						Frog_fixed.avi	0
30395	1824	886.3495	520.6044	0.5362939	0.4819449	625.0947	3.954389	0	911.7244	539.5572	0.4036807	0.4892004	625.6594	4.058372	0	31	899	530						Frog_fixed.avi	0
30411	1825	879.501	527.024	0.5363497	0.4818673	624.9931	3.943889	0	910.7825	534.2061	0.4037502	0.4890392	625.5975	4.085544	0	31	895	531						Frog_fixed.avi	0
30428	1826	880.2758	519.9851	0.5364231	0.4818128	625.0004	3.978135	0	923.1974	531.8792	0.4038697	0.4888968	625.5151	4.061949	0	31	902	526						Frog_fixed.avi	0
30445	1827	866.2189	530.5617	0.5366678	0.4818176	625.0057	3.979693	0	892.5623	542.9691	0.4040719	0.4888324	625.6797	4.070877	0	32	879	537						Frog_fixed.avi	0
30461	1828	769.6147	602.1448	0.537098	0.4821149	625.0345	3.958813	0	817.0631	612.1873	0.4047687	0.4891083	625.5189	4.091542	0	32	793	607						Frog_fixed.avi	0
30478	1829	772.2347	608.1941	0.5373072	0.4821098	625.1011	3.972049	0	807.6795	625.9899	0.4049577	0.4890211	625.394	4.098656	0	32	790	617						Frog_fixed.avi	0
30495	1830	761.9799	612.9364	0.5374128	0.481931	625.0815	3.971695	0	802.0751	623.4036	0.405023	0.4888368	625.5269	4.088712	0	32	782	618						Frog_fixed.avi	0
30511	1831	756.5468	623.7892	0.5375882	0.4815528	625.063	3.935174	0	797.9236	627.2215	0.4051108	0.4886375	625.5168	4.087432	0	32	777	626						Frog_fixed.avi	0
30528	1832	770.3839	622.4966	0.5377886	0.4814448	625.063	3.960154	0	807.6045	630.2287	0.4052548	0.4883697	625.5298	4.09716	0	32	789	626						Frog_fixed.avi	0
30545	1833	763.3236	616.747	0.5379072	0.481379	625.063	3.948973	0	804.5624	628.8859	0.4054345	0.4881889	625.4338	4.11097	0	32	784	623						Frog_fixed.avi	0
30561	1834	765.6888	608.3173	0.5381026	0.4815006	625.0586	4.011159	0	798.2914	623.3387	0.4055591	0.4879927	625.528	4.08919	0	32	782	616						Frog_fixed.avi	0
30578	1835	771.1523	609.5969	0.5383415	0.4812677	625.0878	3.988421	0	802.4024	629.4175	0.4057901	0.487568	625.5783	4.096893	0	32	787	620						Frog_fixed.avi	0
30595	1836	763.4833	619.8532	0.538587	0.4806888	625.0972	3.961473	0	799.0005	622.6467	0.4060491	0.4871495	625.4967	4.091685	0	32	781	621						Frog_fixed.avi	0
30611	1837	763.4659	615.7879	0.5388743	0.480282	625.0972	3.943098	0	800.7562	621.2438	0.4063134	0.4864306	625.6486	4.097953	0	32	782	619						Frog_fixed.avi	0
30628	1838	768.9214	608.2098	0.5391784	0.4799838	625.0929	4.013299	0	802.1356	622.6384	0.4066125	0.4856361	625.6211	4.091986	0	32	786	615						Frog_fixed.avi	0
30645	1839	764.3981	607.9968	0.5394827	0.4793258	625.2325	4.017628	0	807.3823	620.063	0.4069836	0.4847542	625.5609	4.107337	0	32	786	614						Frog_fixed.avi	0
30661	1840	766.1803	617.1432	0.5398848	0.4784304	625.2038	3.964674	0	807.4227	616.83	0.4073159	0.4838486	625.7979	4.101867	0	32	787	617						Frog_fixed.avi	0
30678	1841	772.965	610.9969	0.5403093	0.4779896	625.1996	3.990904	0	803.48	619.3475	0.4077283	0.4829183	625.9113	4.09498	0	32	788	615						Frog_fixed.avi	0
30695	1842	731.765	625.1628	0.540839	0.4774374	625.2399	3.997599	0	769.3389	643.1065	0.4083342	0.4820274	625.7224	4.095359	0	32	751	634						Frog_fixed.avi	0
30711	1843	748.2431	627.1457	0.541266	0.4768415	625.3198	3.988726	0	776.2634	646.4623	0.4087355	0.4810922	625.7886	4.093832	0	32	762	637						Frog_fixed.avi	0
30728	1844	739.1987	626.6049	0.541644	0.4761655	625.4716	3.980538	0	778.2422	642.2308	0.4091778	0.4802363	625.8156	4.086449	0	32	759	634						Frog_fixed.avi	0
30745	1845	735.8456	627.8121	0.5420241	0.4756053	625.4993	3.975855	0	781.5464	638.6293	0.4095716	0.4794635	625.6642	4.08576	0	32	759	633						Frog_fixed.avi	0
30761	1846	740.3006	621.7892	0.5423964	0.4751544	625.3004	3.964589	0	773.8421	641.4413	0.4099127	0.4787766	625.7852	4.072082	0	32	757	632						Frog_fixed.avi	0
30778	1847	744.0864	629.1772	0.5427239	0.4746168	625.5104	3.952319	0	771.6907	634.9896	0.4102136	0.4782432	625.659	4.059856	0	32	758	632						Frog_fixed.avi	0
30795	1848	730.8431	628.563	0.5429785	0.4742834	625.3555	3.944398	0	782.4576	648.7839	0.4105497	0.477725	625.6144	4.043073	0	32	757	639						Frog_fixed.avi	0
30811	1849	749.0553	628.7327	0.5432792	0.4738228	625.2844	3.932472	0	772.4885	632.9265	0.4107339	0.4773321	625.6076	4.040715	0	32	761	631						Frog_fixed.avi	0
30828	1850	736.933	627.5394	0.5434659	0.473412	625.2211	3.928598	0	777.3327	640.1138	0.4109877	0.4768032	625.4196	4.026053	0	32	757	634						Frog_fixed.avi	0
30845	1851	736.3608	631.792	0.5436738	0.4729109	625.1301	3.907841	0	776.5175	641.7938	0.4111381	0.4763388	625.4994	4.039586	0	32	756	637						Frog_fixed.avi	0
30861	1852	747.5018	623.028	0.5438781	0.4725298	625.0623	3.882027	0	774.8626	639.3338	0.4112765	0.475968	625.3421	4.010943	0	32	761	631						Frog_fixed.avi	0
30878	1853	739.7431	632.056	0.5440121	0.4721262	624.9061	3.889431	0	771.629	632.1592	0.4114449	0.4756996	625.3735	4.016296	0	32	756	632						Frog_fixed.avi	0
30895	1854	746.1848	625.4308	0.5442037	0.4719301	624.6924	3.864565	0	776.9601	645.5801	0.4115998	0.4753498	625.3068	4.007727	0	32	762	636						Frog_fixed.avi	0
30911	1855	745.5975	625.2645	0.5443526	0.4716716	624.7167	3.860733	0	768.8197	644.0275	0.411718	0.4751428	625.2614	3.996469	0	32	757	635						Frog_fixed.avi	0
30928	1856	741.9636	634.6493	0.5445251	0.4713955	624.5904	3.856782	0	775.6402	630.7881	0.411925	0.4749173	624.9777	3.97929	0	32	759	633						Frog_fixed.avi	0
30945	1857	744.4941	625.5261	0.5447565	0.4711871	624.3434	3.851585	0	767.9745	641.9828	0.4120853	0.4744826	624.9291	3.977461	0	32	756	634						Frog_fixed.avi	0
30961	1858	744.9915	630.2838	0.5449947	0.470814	624.4002	3.829461	0	764.8475	637.4886	0.4123039	0.4740895	624.7252	3.963251	0	32	755	634						Frog_fixed.avi	0
30978	1859	745.7985	627.5104	0.5452656	0.4703807	624.1737	3.819314	0	772.3783	638.532	0.4125499	0.4734533	624.661	3.959987	0	32	759	633						Frog_fixed.avi	0
30994	1860	748.601	630.171	0.5455992	0.4697804	623.8221	3.810313	0	765.7883	642.6968	0.4128218	0.4727036	624.4932	3.953777	0	32	757	636						Frog_fixed.avi	0
31011	1861	747.5424	636.9549	0.5459237	0.4691007	623.9061	3.797421	0	764.1489	635.7338	0.4131221	0.4718649	624.4839	3.93071	0	32	756	636						Frog_fixed.avi	0
31028	1862	747.4117	630.8824	0.5462686	0.4683772	623.6436	3.783676	0	763.4215	638.2157	0.4134791	0.4709779	624.115	3.925922	0	32	755	635						Frog_fixed.avi	0
31044	1863	748.2712	630.454	0.5466854	0.4676278	623.4501	3.766117	0	764.6777	641.0835	0.4138427	0.4699307	623.9937	3.917953	0	32	756	636						Frog_fixed.avi	0
31060	1864	756.7115	624.8411	0.5471056	0.4668658	623.3604	3.745891	0	767.4704	642.2975	0.4141972	0.4689149	623.811	3.896153	0	32	762	634						Frog_fixed.avi	0
31077	1865	662.9019	701.2381	0.5477484	0.4665104	623.327	3.747264	0	692.0853	703.3572	0.4150501	0.4684548	623.7493	3.883499	0	33	677	702						Frog_fixed.avi	0
31093	1866	538.4161	827.0282	0.5487861	0.4667883	622.9962	3.715089	0	563.2238	823.8098	0.4165282	0.468509	623.1369	3.847005	0	33	551	825						Frog_fixed.avi	0
31110	1867	498.2044	889.8572	0.5494519	0.4663886	622.5066	3.690271	0	517.2806	894.6441	0.4172695	0.4677879	622.7949	3.820678	0	33	508	892						Frog_fixed.avi	0
31127	1868	498.1204	886.5012	0.5499292	0.4655023	622.3149	3.674877	0	508.4368	891.7236	0.417498	0.4666299	622.9584	3.806597	0	33	503	889						Frog_fixed.avi	0
31143	1869	501.4141	887.4039	0.550378	0.4646412	622.1332	3.677821	0	505.1407	891.297	0.417818	0.4656167	622.4753	3.80071	0	33	503	889						Frog_fixed.avi	0
31160	1870	498.8647	888.8993	0.5507796	0.4637035	621.8828	3.661536	0	515.9646	883.938	0.4181499	0.4646787	622.1386	3.782626	0	33	507	886						Frog_fixed.avi	0
31177	1871	496.7228	895.3608	0.5511125	0.4627364	621.8154	3.644728	0	506.3016	888.559	0.418363	0.4637264	622.0274	3.767426	0	33	502	892						Frog_fixed.avi	0
31193	1872	501.8932	896.5597	0.5514311	0.4617338	621.516	3.643215	0	509.4562	881.3047	0.4186181	0.4627837	621.6489	3.75765	0	33	506	889						Frog_fixed.avi	0
31210	1873	498.8525	891.2271	0.5516784	0.4607953	620.9971	3.621578	0	510.3566	894.5231	0.4187898	0.4617846	621.5214	3.73358	0	33	505	893						Frog_fixed.avi	0
31227	1874	497.8764	890.9098	0.5518921	0.4599386	620.9618	3.612164	0	505.0446	891.6155	0.4189497	0.4609139	621.1945	3.735792	0	33	501	891						Frog_fixed.avi	0
31243	1875	506.5857	891.4265	0.5521168	0.4591412	620.5143	3.601527	0	508.0698	891.3914	0.4190818	0.460147	620.8898	3.71208	0	33	507	891						Frog_fixed.avi	0
31260	1876	498.405	895.3095	0.5522719	0.458398	620.327	3.595742	0	508.0905	890.0203	0.4192118	0.4594274	620.7089	3.706233	0	33	503	893						Frog_fixed.avi	0
31277	1877	504.8219	896.1632	0.5525028	0.4577534	619.9788	3.591633	0	506.4091	880.1992	0.4193493	0.4588251	620.3752	3.693202	0	33	506	888						Frog_fixed.avi	0
31293	1878	501.0269	891.0269	0.552672	0.4572073	619.855	3.582057	0	506.9974	884.9272	0.4194818	0.458156	620.0208	3.689686	0	33	504	888						Frog_fixed.avi	0
31310	1879	504.6829	881.8083	0.5528786	0.4565915	619.3312	3.568913	0	502.344	886.6259	0.419592	0.4574344	619.926	3.681888	0	33	504	884						Frog_fixed.avi	0
31327	1880	495.0574	887.5469	0.5530783	0.4559058	619.367	3.558582	0	508.0345	888.0447	0.4197533	0.456708	619.5224	3.659466	0	33	502	888						Frog_fixed.avi	0
31343	1881	494.7518	874.8177	0.5533479	0.4551298	618.9899	3.540315	0	498.79	873.631	0.4199333	0.4558234	619.201	3.647326	0	33	497	874						Frog_fixed.avi	0
31360	1882	499.7601	873.2058	0.5535727	0.4544166	618.9377	3.537567	0	494.099	861.1777	0.4201304	0.455005	619.1293	3.635092	0	33	497	867						Frog_fixed.avi	0
31376	1883	504.9714	871.1646	0.5538214	0.4539362	618.612	3.532398	0	500.5433	864.6768	0.4203244	0.4542884	618.7731	3.628441	0	33	503	868						Frog_fixed.avi	0
31393	1884	496.0059	867.1594	0.5540146	0.4534164	618.4142	3.514347	0	497.6315	865.3795	0.4204643	0.453595	618.6866	3.612717	0	33	497	866						Frog_fixed.avi	0
31410	1885	501.7671	868.4905	0.5542759	0.4528908	618.1761	3.498207	0	503.8098	874.4152	0.4206625	0.4529453	618.4803	3.593391	0	33	503	871						Frog_fixed.avi	0
31426	1886	500.8687	877.9354	0.5544909	0.4524152	618.0765	3.500865	0	500.042	859.1902	0.4208539	0.4523656	618.2297	3.578379	0	33	500	869						Frog_fixed.avi	0
31443	1887	507.8906	868.579	0.5547193	0.4518664	617.8134	3.517075	0	502.6269	860.6938	0.4210324	0.4516764	617.9619	3.56496	0	33	505	865						Frog_fixed.avi	0
31460	1888	493.8974	867.0369	0.5549334	0.4512983	617.8057	3.468788	0	503.9606	866.6544	0.4212125	0.451011	617.702	3.548259	0	33	499	867						Frog_fixed.avi	0
31476	1889	498.2784	862.7573	0.5551254	0.4507826	617.4359	3.460469	0	502.4519	871.4492	0.4213664	0.4503519	617.7504	3.535452	0	33	500	867						Frog_fixed.avi	0
31493	1890	497.6689	867.4781	0.5552786	0.4502254	617.4413	3.450843	0	502.6975	868.6429	0.421527	0.4497444	617.5332	3.53924	0	33	500	868						Frog_fixed.avi	0
31510	1891	507.0379	879.6668	0.5554543	0.4497311	617.3494	3.448496	0	502.3371	860.4324	0.4216616	0.4492179	617.3001	3.509835	0	33	505	870						Frog_fixed.avi	0
31526	1892	497.9665	870.1759	0.5555915	0.4493799	617.106	3.434349	0	498.8487	870.2434	0.4217511	0.4486699	617.2913	3.500393	0	33	498	870						Frog_fixed.avi	0
31543	1893	501.6697	872.5356	0.5557041	0.44904	617.0737	3.411127	0	498.4417	856.8218	0.4218742	0.4482778	617.0956	3.491277	0	33	500	865						Frog_fixed.avi	0
31560	1894	501.3528	868.8275	0.5558524	0.4487252	616.9125	3.409642	0	508.8713	864.7199	0.4220304	0.4477784	616.9124	3.482669	0	33	505	867						Frog_fixed.avi	0
31576	1895	503.1946	869.737	0.5560335	0.4485122	616.785	3.398121	0	505.4697	857.3908	0.4221494	0.4474596	616.9383	3.473658	0	33	504	864						Frog_fixed.avi	0
31593	1896	501.3447	871.0771	0.5561581	0.4482692	616.7612	3.394821	0	502.0877	868.7322	0.4222671	0.4471018	616.8593	3.467771	0	33	502	870						Frog_fixed.avi	0
31610	1897	509.7675	888.6103	0.5562857	0.4482103	616.544	3.412692	0	507.0178	866.7861	0.4224234	0.4469841	616.4433	3.455249	0	33	508	878						Frog_fixed.avi	0
31626	1898	502.6429	860.0713	0.5564331	0.4484329	616.383	3.368619	0	501.1389	867.8965	0.4225327	0.4470564	616.446	3.439628	0	33	502	864						Frog_fixed.avi	0
31643	1899	504.1292	872.0719	0.5565248	0.4487056	616.3895	3.355836	0	507.4368	859.6786	0.422615	0.4474079	616.4414	3.436755	0	33	506	866						Frog_fixed.avi	0
31660	1900	502.4429	870.2567	0.5566126	0.4493348	616.4633	3.351666	0	502.8922	866.9578	0.4226731	0.4479055	616.4333	3.427854	0	33	503	869						Frog_fixed.avi	0
31676	1901	496.8394	865.9019	0.5566393	0.4500713	616.4129	3.365294	0	504.0625	856.2774	0.4226833	0.4486395	616.3619	3.424978	0	33	500	861						Frog_fixed.avi	0
31693	1902	505.266	869.165	0.5566469	0.4508802	616.3464	3.358186	0	503.3535	867.1867	0.4226901	0.4494027	616.2914	3.415906	0	33	504	868						Frog_fixed.avi	0
31710	1903	506.4161	870.1627	0.5566232	0.4516868	616.2816	3.346867	0	503.853	861.7086	0.422661	0.4502012	616.2736	3.422776	0	33	505	866						Frog_fixed.avi	0
31726	1904	501.7481	869.5722	0.5565624	0.4524978	616.2463	3.347572	0	509.2736	860.1499	0.4226203	0.4510287	616.2526	3.41568	0	33	506	865						Frog_fixed.avi	0
31743	1905	506.1479	870.7951	0.5565033	0.4532289	616.2318	3.360794	0	507.3491	864.6033	0.4225773	0.4518313	616.23	3.429522	0	33	507	868						Frog_fixed.avi	0
31759	1906	509.7242	875.5079	0.5564281	0.453908	616.2578	3.348713	0	507.361	860.6448	0.4225101	0.4525615	616.1428	3.426779	0	33	509	868						Frog_fixed.avi	0
31776	1907	510.3044	876.5484	0.5563361	0.4545415	616.1664	3.354992	0	512.6993	859.1181	0.4224504	0.4532366	616.1698	3.42557	0	33	512	868						Frog_fixed.avi	0
31793	1908	502.4421	874.1917	0.5562528	0.4551431	616.3906	3.352563	0	509.9645	859.1415	0.4223716	0.4538032	616.3511	3.433736	0	33	506	867						Frog_fixed.avi	0
31809	1909	493.1227	865.3406	0.5561844	0.4557487	616.5681	3.359725	0	507.7228	865.1813	0.4223199	0.454268	616.4973	3.425045	0	33	500	865						Frog_fixed.avi	0
31826	1910	500.3995	876.9162	0.55615	0.4560761	616.7308	3.351728	0	507.6817	859.8113	0.4222868	0.4546357	616.6614	3.433394	0	33	504	868						Frog_fixed.avi	0
31843	1911	500.1128	867.1302	0.5561557	0.4564596	616.8416	3.367365	0	510.0102	863.1028	0.4222735	0.4548971	616.8632	3.440545	0	33	505	865						Frog_fixed.avi	0
31859	1912	501.8802	866.1163	0.5561602	0.4566846	617.044	3.373034	0	506.9246	869.5736	0.4222922	0.4550738	616.9882	3.44463	0	33	504	868						Frog_fixed.avi	0
31876	1913	502.5711	879.1931	0.5561731	0.4568284	617.1687	3.385276	0	504.0266	859.9697	0.4223416	0.4552662	617.0699	3.449217	0	33	503	870						Frog_fixed.avi	0
31893	1914	500.1788	872.9677	0.5562124	0.4570947	617.3764	3.393469	0	514.3251	850.4312	0.4224205	0.455577	617.2983	3.455396	0	33	507	862						Frog_fixed.avi	0
31909	1915	502.6729	864.06	0.556267	0.4574347	617.7313	3.402261	0	515.3998	856.3391	0.422494	0.4558601	617.5562	3.43909	0	33	509	860						Frog_fixed.avi	0
31926	1916	503.9779	875.4981	0.5563117	0.4577703	617.9589	3.397708	0	512.2668	856.9633	0.4225619	0.4563093	617.795	3.462564	0	33	508	866						Frog_fixed.avi	0
31943	1917	505.6949	870.9562	0.5563505	0.4583323	618.3106	3.400173	0	513.608	867.249	0.4226394	0.4568349	617.8683	3.474359	0	33	510	869						Frog_fixed.avi	0
31959	1918	507.3157	860.2264	0.5563467	0.4590047	618.4869	3.418899	0	514.9943	865.226	0.4226673	0.4574944	617.9841	3.463925	0	33	511	863						Frog_fixed.avi	0
31976	1919	500.3996	865.9105	0.5563205	0.4597145	618.6923	3.431481	0	513.5041	863.121	0.4226634	0.4582305	618.201	3.466015	0	34	507	865						Frog_fixed.avi	0
31993	1920	498.6573	869.5121	0.5562212	0.4604255	618.9908	3.41427	0	508.2261	864.6964	0.422585	0.4590326	618.6833	3.464884	0	34	503	867						Frog_fixed.avi	0
32009	1921	504.4823	868.5891	0.556091	0.4612372	619.2126	3.418347	0	510.4291	867.9802	0.4224904	0.4598881	618.89	3.46315	0	34	507	868						Frog_fixed.avi	0
32026	1922	613.0765	757.1484	0.5553236	0.4612456	619.457	3.428768	0	679.9774	727.196	0.4218197	0.4597569	619.2319	3.496625	0	34	647	742						Frog_fixed.avi	0
32043	1923	723.8754	663.6313	0.5544924	0.4608594	620.0771	3.411689	0	805.6548	625.6459	0.4207588	0.4593142	620.0529	3.489088	0	34	765	645						Frog_fixed.avi	0
32059	1924	799.0229	594.9583	0.554046	0.4607615	620.5955	3.440118	0	877.6666	567.9476	0.4201115	0.4592115	620.6609	3.468524	0	34	838	581						Frog_fixed.avi	0
32076	1925	-1280	-1024	-1	-1	-1	-1	4	-1280	-1024	-1	-1	-1	-1	4		0	0						Frog_fixed.avi	0
32093	1926	-1280	-1024	-1	-1	-1	-1	4	-1280	-1024	-1	-1	-1	-1	4		0	0						Frog_fixed.avi	0
32109	1927	-1280	-1024	-1	-1	-1	-1	4	-1280	-1024	-1	-1	-1	-1	4		0	0						Frog_fixed.avi	0
32126	1928	-1280	-1024	-1	-1	-1	-1	4	-1280	-1024	-1	-1	-1	-1	4		0	0						Frog_fixed.avi	0
32143	1929	-1280	-1024	-1	-1	-1	-1	4	-1280	-1024	-1	-1	-1	-1	4		0	0						Frog_fixed.avi	0
32159	1930	-1280	-1024	-1	-1	-1	-1	4	-1280	-1024	-1	-1	-1	-1	4		0	0						Frog_fixed.avi	0
32176	1931	-1280	-1024	-1	-1	-1	-1	4	-1280	-1024	-1	-1	-1	-1	4		0	0						Frog_fixed.avi	0
32193	1932	934.4638	417.2639	0.5517346	0.4670768	622.7274	3.468871	0	943.1204	440.5487	0.4184008	0.467058	622.7995	3.473781	0	35	939	429						Frog_fixed.avi	0
32209	1933	933.7499	415.9367	0.5515223	0.4678289	622.8093	3.481264	0	950.6934	432.411	0.4182827	0.4678754	622.84	3.467556	0	35	942	424						Frog_fixed.avi	0
32226	1934	925.4928	425.684	0.5513629	0.4683553	623.0853	3.460958	0	941.6338	442.2989	0.4181412	0.4685751	623.3292	3.498312	0	35	934	434						Frog_fixed.avi	0
32243	1935	927.8891	424.4253	0.5512825	0.4689315	623.3698	3.475844	0	948.3652	432.1577	0.4181075	0.4692017	623.6287	3.488802	0	35	938	428						Frog_fixed.avi	0
32259	1936	935.0265	411.947	0.551263	0.4695663	623.5977	3.506095	0	947.0858	439.9721	0.4181265	0.4697343	624.0184	3.485469	0	35	941	426						Frog_fixed.avi	0
32276	1937	927.2256	431.4042	0.5513079	0.4701612	623.9625	3.475931	0	941.3641	446.9551	0.4182036	0.4703784	624.2798	3.508277	0	35	934	439						Frog_fixed.avi	0
32292	1938	928.7443	418.3643	0.5513518	0.4707901	624.2082	3.431107	0	951.8329	441.3628	0.4183412	0.4710351	624.4949	3.491319	0	35	940	430						Frog_fixed.avi	0
32309	1939	932.9363	427.3443	0.5514963	0.4715187	624.553	3.424402	0	942.7546	432.7781	0.4185181	0.4717289	624.6121	3.495981	0	35	938	430						Frog_fixed.avi	0
32326	1940	926.3882	444.8983	0.5516124	0.4726013	624.5728	3.476815	0	943.4385	462.6263	0.4187621	0.4726367	625.0066	3.503016	0	36	935	454						Frog_fixed.avi	0
32342	1941	933.0634	444.7633	0.5518328	0.4735555	624.7547	3.442073	0	940.687	472.9904	0.4190666	0.4735082	624.9753	3.505919	0	36	937	459						Frog_fixed.avi	0
32359	1942	919.8699	462.3084	0.5520325	0.4744519	625.0684	3.446699	0	933.1907	477.3709	0.4192541	0.4743944	625.3406	3.482723	0	36	927	470						Frog_fixed.avi	0
32376	1943	927.6653	463.4855	0.5522454	0.475383	625.2569	3.436868	0	933.9231	478.6342	0.4194579	0.4753531	625.4512	3.48846	0	36	931	471						Frog_fixed.avi	0
32392	1944	932.735	461.0661	0.5524163	0.4763902	625.3559	3.427665	0	944.8298	471.0637	0.4196683	0.4764218	625.5363	3.456989	0	36	939	466						Frog_fixed.avi	0
32409	1945	916.5309	464.8783	0.5525118	0.4774573	625.5636	3.443682	0	935.5037	473.2863	0.4197814	0.4774947	625.7508	3.485994	0	36	926	469						Frog_fixed.avi	0
32426	1946	925.5435	453.8501	0.5526279	0.4784071	625.7744	3.453602	0	930.5101	472.5762	0.4199091	0.4784144	626.0052	3.471244	0	36	928	463						Frog_fixed.avi	0
32442	1947	934.3512	453.5393	0.5526862	0.4791672	625.9727	3.434965	0	938.2519	477.911	0.4200406	0.4792039	626.1071	3.506289	0	36	936	466						Frog_fixed.avi	0
32459	1948	929.3481	459.1595	0.5527571	0.4796221	626.1984	3.452842	0	935.5277	477.5395	0.4201066	0.4797429	626.2348	3.485	0	36	932	468						Frog_fixed.avi	0
32476	1949	923.6749	460.0659	0.5528075	0.4799288	626.2598	3.428999	0	932.3328	477.6955	0.4202181	0.4799868	626.1644	3.48702	0	36	928	469						Frog_fixed.avi	0
32492	1950	919.5704	462.8393	0.5528874	0.480044	626.2227	3.468042	0	934.7535	472.814	0.4203254	0.4799967	626.4225	3.49395	0	36	927	468						Frog_fixed.avi	0
32509	1951	929.4736	466.1448	0.5530428	0.4798735	626.1774	3.442321	0	936.9285	467.7407	0.4204588	0.4798556	626.7543	3.485246	0	36	933	467						Frog_fixed.avi	0
32526	1952	929.5599	465.9887	0.5532167	0.479602	626.525	3.455482	0	935.6434	480.6417	0.4206578	0.4794426	626.8274	3.483494	0	36	933	473						Frog_fixed.avi	0
32542	1953	914.6841	469.1688	0.5533914	0.4793752	626.4936	3.450567	0	936.9693	467.2155	0.4209098	0.4791533	626.8927	3.468266	0	36	926	468						Frog_fixed.avi	0
32559	1954	934.3031	454.779	0.5536686	0.4792852	626.5407	3.478484	0	929.8069	483.6802	0.4211589	0.4788632	626.995	3.516768	0	37	932	469						Frog_fixed.avi	0
32576	1955	907.7228	533.0055	0.5538313	0.4794816	626.6887	3.470385	0	924.6963	546.3901	0.4215266	0.4789798	626.9816	3.522774	0	37	916	540						Frog_fixed.avi	0
32592	1956	915.4868	521.1273	0.5541466	0.4794433	626.6994	3.458516	0	927.6782	533.5842	0.4217974	0.4787002	626.8942	3.50344	0	37	922	527						Frog_fixed.avi	0
32609	1957	902.3845	537.0573	0.5543229	0.4794257	626.7403	3.477342	0	920.0058	542.9418	0.4219909	0.4785297	627.0609	3.533099	0	37	911	540						Frog_fixed.avi	0
32626	1958	915.3474	521.1273	0.5545317	0.4794414	626.8181	3.497121	0	929.2885	532.9956	0.4222118	0.4783814	627.1186	3.541065	0	37	922	527						Frog_fixed.avi	0
32642	1959	906.3391	529.9651	0.5547353	0.4793976	626.8121	3.499311	0	925.5541	536.2069	0.4224136	0.4782573	627.0998	3.539906	0	37	916	533						Frog_fixed.avi	0
32659	1960	916.9854	520.5602	0.5548695	0.4792664	626.8338	3.504074	0	922.7457	551.3468	0.4225667	0.4778997	627.1928	3.566213	0	37	920	536						Frog_fixed.avi	0
32676	1961	907.0066	522.9046	0.5550364	0.478995	626.8508	3.514647	0	922.6969	538.2479	0.4227101	0.4776312	627.1669	3.568643	0	37	915	531						Frog_fixed.avi	0
32692	1962	916.4911	529.2429	0.5551838	0.4786355	626.8319	3.532189	0	927.0474	536.7253	0.4228623	0.4773087	627.0948	3.589168	0	37	922	533						Frog_fixed.avi	0
32709	1963	909.8639	527.1175	0.5552566	0.4781948	626.9253	3.505264	0	928.2129	544.0273	0.4229313	0.4768196	627.0964	3.582078	0	37	919	536						Frog_fixed.avi	0
32726	1964	902.5561	530.803	0.5552956	0.4776441	626.8771	3.545569	0	919.4661	548.6359	0.4229694	0.4762205	627.0541	3.58945	0	37	911	540						Frog_fixed.avi	0
32742	1965	912.6139	526.998	0.555299	0.4769877	626.8719	3.543411	0	919.7528	534.5353	0.4229704	0.4757151	627.0957	3.603094	0	37	916	531						Frog_fixed.avi	0
32759	1966	917.1449	533.2608	0.555285	0.476264	626.8408	3.559302	0	920.8446	538.631	0.4229549	0.4750816	627.0643	3.601351	0	37	919	536						Frog_fixed.avi	0
32776	1967	911.8452	525.4651	0.5552474	0.4756176	626.8157	3.577883	0	920.5392	543.1156	0.4229167	0.4744143	627.0651	3.612521	0	37	916	534						Frog_fixed.avi	0
32792	1968	908.6133	522.4172	0.5551639	0.4750007	626.616	3.562435	0	924.8381	543.0792	0.4228314	0.4737748	626.9177	3.626551	0	37	917	533						Frog_fixed.avi	0
32809	1969	913.0555	532.8821	0.5550979	0.4743714	626.608	3.615639	0	930.9364	536.9791	0.422736	0.4731974	627.0328	3.639061	0	37	922	535						Frog_fixed.avi	0
32825	1970	907.8958	526.6781	0.5549873	0.4736628	626.7067	3.614565	0	924.0476	536.4693	0.422628	0.472511	626.9683	3.63082	0	37	916	532						Frog_fixed.avi	0
32842	1971	900.9037	530.8693	0.5549098	0.4729466	626.6465	3.616034	0	925.3961	530.1186	0.4225444	0.4718112	627.0179	3.633558	0	37	913	530						Frog_fixed.avi	0
32859	1972	900.6753	538.7299	0.5548707	0.4721804	626.5834	3.611974	0	916.1311	542.5817	0.4224836	0.4710336	626.9752	3.669866	0	37	908	541						Frog_fixed.avi	0
32875	1973	904.9688	537.093	0.5548475	0.4714324	626.6119	3.615364	0	925.2518	539.7031	0.4224552	0.4702457	626.9465	3.641467	0	37	915	538						Frog_fixed.avi	0
32892	1974	903.447	537.5602	0.5548292	0.4707701	626.6264	3.641785	0	929.6774	537.6292	0.4224434	0.4694851	626.9197	3.671783	0	37	917	538						Frog_fixed.avi	0
32909	1975	900.3307	534.392	0.5548573	0.4701873	626.5803	3.623699	0	931.8787	543.9683	0.4224481	0.4687659	626.9417	3.672196	0	37	916	539						Frog_fixed.avi	0
32925	1976	906.5903	531.3553	0.5549059	0.4696606	626.4716	3.632659	0	926.1389	544.0146	0.4224956	0.4681588	626.8435	3.681504	0	37	916	538						Frog_fixed.avi	0
32942	1977	905.3221	531.0298	0.5550075	0.46922	626.5063	3.660593	0	924.5429	537.4869	0.4225574	0.4677207	626.773	3.687174	0	37	915	534						Frog_fixed.avi	0
32959	1978	918.8755	535.4642	0.5551288	0.4688989	626.3488	3.64963	0	917.1567	547.4542	0.422629	0.4672482	626.6542	3.702897	0	37	918	541						Frog_fixed.avi	0
32975	1979	916.3625	529.6752	0.555214	0.4686837	626.4568	3.647489	0	925.8459	537.8566	0.4227535	0.4669088	626.5048	3.70531	0	37	921	534						Frog_fixed.avi	0
32992	1980	916.4307	522.2645	0.5552763	0.4683898	626.4869	3.6285	0	925.7781	546.7014	0.4228209	0.4665124	626.4979	3.708646	0	37	921	534						Frog_fixed.avi	0
33009	1981	910.5478	534.9739	0.5553159	0.4681865	626.3919	3.656325	0	927.675	534.982	0.4228611	0.466287	626.4344	3.700291	0	37	919	535						Frog_fixed.avi	0
33025	1982	904.6637	535.4633	0.5553445	0.468092	626.3125	3.661552	0	926.0297	538.1674	0.4228685	0.4661333	626.4586	3.721406	0	37	915	537						Frog_fixed.avi	0
33042	1983	918.1725	524.6927	0.5553578	0.4680344	626.257	3.690734	0	925.2607	541.6234	0.4228643	0.4659886	626.4344	3.728981	0	37	922	533						Frog_fixed.avi	0
33059	1984	905.2121	535.5286	0.5553587	0.4680035	626.2315	3.667965	0	926.0892	545.0038	0.4228694	0.4658659	626.3184	3.725212	0	37	916	540						Frog_fixed.avi	0
33075	1985	908.4775	522.2512	0.5553681	0.4679558	626.1533	3.689284	0	932.1896	541.9346	0.4228768	0.4657035	626.3263	3.708683	0	37	920	532						Frog_fixed.avi	0
33092	1986	906.9615	534.5101	0.5554126	0.4677837	626.0399	3.676227	0	930.533	537.1871	0.42289	0.4655446	626.2512	3.733414	0	37	919	536						Frog_fixed.avi	0
33109	1987	911.9929	530.9043	0.5554615	0.467533	625.9405	3.683862	0	929.6533	538.9497	0.4229636	0.4653648	626.3124	3.754666	0	37	921	535						Frog_fixed.avi	0
33125	1988	903.3302	542.9429	0.5555436	0.4673565	625.7419	3.676404	0	931.7437	538.6808	0.4230394	0.4651318	626.1429	3.748379	0	37	918	541						Frog_fixed.avi	0
33142	1989	906.4404	539.6957	0.5556387	0.4672427	625.798	3.682873	0	938.024	538.3685	0.4231237	0.4648777	626.0271	3.738282	0	37	922	539						Frog_fixed.avi	0
33159	1990	906.6116	533.0612	0.5557553	0.4671541	625.8044	3.701728	0	940.5023	536.41	0.4232461	0.4646599	625.821	3.758262	0	37	924	535						Frog_fixed.avi	0
33175	1991	909.1461	524.415	0.5558644	0.4671181	625.7041	3.70313	0	926.3699	534.2382	0.4233105	0.4645208	625.7506	3.775037	0	37	918	529						Frog_fixed.avi	0
33192	1992	931.3744	537.331	0.5558641	0.467121	625.7267	3.704707	0	957.8406	556.3672	0.4233537	0.4643573	625.6919	3.782979	0	37	945	547						Frog_fixed.avi	0
[truncated: 29,446 more rows]
