# Supplementary material for: Young children integrate current observations, priors and agent information to predict others’ actions
Source: PLoS One. 2019 May 22;14(5):e0200976. doi: 10.1371/journal.pone.0200976 (PMC6530825; doi:10.1371/journal.pone.0200976)
Supplement: S1 Dataset — (ZIP) [file pone.0200976.s003.zip › PONE-D-18-19791R1_Data/18-month-olds/Anonymized_12_18-Combined-Data.tsv]

Recording name:	K_12_18
Recording resolution:	1280 x 1024
Fixation filter: Tobii fixation filter
Velocity threshold: 35
Distance threshold: 35
Timestamp	Number	GazePointXLeft	GazePointYLeft	CamXLeft	CamYLeft	DistanceLeft	PupilLeft	ValidityLeft	GazePointXRight	GazePointYRight	CamXRight	CamYRight	DistanceRight	PupilRight	ValidityRight	FixationIndex	GazePointX	GazePointY	Event	EventKey	Data1	Data2	Descriptor	StimuliName	StimuliID
11	0	142.3894	71.55051	0.4954613	0.5059103	632.3418	3.326341	0	187.478	79.90737	0.3605	0.535065	626.8636	3.733678	0	0	165	76						No media	0
28	1	139.2159	70.69003	0.4956697	0.5060269	632.4905	3.332935	0	178.6262	78.56107	0.3606612	0.5351111	626.8636	3.73593	0	0	159	75						No media	0
44	2	-1280	-1024	-1	-1	-1	-1	4	-1280	-1024	-1	-1	-1	-1	4	0	0	0						No media	0
61	3	114.0406	47.83226	0.4961109	0.5063604	632.3775	3.318568	0	187.1776	90.70421	0.360532	0.534897	623.5622	3.673759	0	0	151	69						No media	0
78	4	133.7185	63.71426	0.4963621	0.5067367	632.1318	3.305622	0	184.3958	82.19001	0.3611791	0.5352166	627.3365	3.708977	0	0	159	73						No media	0
94	5	133.1723	72.30448	0.4966143	0.5070335	632.5573	3.286704	0	174.2712	76.77346	0.3613836	0.5354916	627.593	3.712241	0	0	154	75						No media	0
111	6	125.3548	68.95698	0.4968562	0.50748	632.6268	3.269743	0	182.7369	93.8433	0.3616381	0.5357853	627.4333	3.706901	0	0	154	81						No media	0
128	7	135.6497	73.43598	0.4970741	0.5079454	632.6658	3.288309	0	178.1266	84.17809	0.3617954	0.5362291	627.5683	3.70408	0	0	157	79						No media	0
144	8	133.5159	75.48689	0.4972505	0.5084787	632.8649	3.276562	0	178.1624	78.20731	0.3620013	0.5366194	627.6148	3.720384	0	0	156	77						No media	0
161	9	128.4861	64.56072	0.4974189	0.5090474	632.6423	3.27831	0	184.5409	84.02025	0.3621771	0.5370834	627.516	3.734996	0	0	157	74						No media	0
178	10	128.5144	74.30154	0.4975787	0.5095046	632.7832	3.288622	0	184.608	89.25828	0.3623222	0.5372657	627.5235	3.676268	0	0	157	82						No media	0
194	11	130.4594	63.52163	0.4977299	0.5099512	632.9362	3.299577	0	184.1901	85.39954	0.362489	0.5378762	627.5259	3.736305	0	0	157	74						No media	0
211	12	127.8899	70.81158	0.4978588	0.5102289	632.9144	3.32081	0	190.1283	89.65438	0.3626769	0.5378923	627.6981	3.698416	0	0	159	80						No media	0
228	13	127.709	74.82174	0.4979754	0.510392	632.7607	3.316897	0	183.5497	88.11089	0.3627377	0.5382497	627.7004	3.716347	0	0	156	81						No media	0
244	14	129.7894	64.74318	0.4980721	0.5104802	632.944	3.311423	0	179.8834	87.77344	0.3628366	0.5383216	627.8442	3.697337	0	0	155	76						No media	0
261	15	129.356	67.71486	0.498114	0.5105129	633.0434	3.296189	0	174.2381	84.12872	0.3629016	0.538181	627.8759	3.657037	0	0	152	76						No media	0
278	16	127.4682	67.98756	0.4981256	0.5106	633.0937	3.290762	0	174.7498	85.79191	0.3629234	0.5384378	627.8783	3.688614	0	0	151	77						No media	0
294	17	130.5072	71.18315	0.4981053	0.5108135	633.1499	3.321012	0	180.4151	86.34824	0.3629019	0.5386831	628.076	3.708069	0	0	155	79						No media	0
311	18	132.9157	73.84483	0.4980632	0.5110548	633.1801	3.305493	0	179.9697	93.87041	0.3628979	0.5387079	628.0797	3.662664	0	0	156	84						No media	0
328	19	126.1447	68.32483	0.4980283	0.5113474	633.1519	3.306657	0	180.8546	86.86784	0.3628649	0.539233	628.082	3.683162	0	0	153	78						No media	0
344	20	124.1296	77.69907	0.4979508	0.5116931	633.2072	3.308768	0	180.7647	84.25022	0.3628355	0.5396233	628.2126	3.696368	0	0	152	81						No media	0
361	21	125.8604	70.37705	0.4979384	0.5120239	633.206	3.306023	0	177.7954	83.75678	0.3628689	0.5397867	628.2023	3.644017	0	0	152	77						No media	0
377	22	130.3007	58.19492	0.4979432	0.5123939	633.2236	3.296613	0	183.6365	89.2976	0.3628688	0.5403711	628.2047	3.688122	0	0	157	74						No media	0
394	23	128.2861	68.47205	0.4979848	0.5126276	633.1085	3.31769	0	181.3567	90.70625	0.3629041	0.5406419	628.3228	3.661308	0	0	155	80						No media	0
411	24	131.1053	71.21686	0.4980319	0.5127679	633.2729	3.304819	0	179.7436	87.30383	0.3629388	0.5408146	628.3808	3.662767	0	0	155	79						No media	0
427	25	131.9107	70.77197	0.4980378	0.5129105	633.3723	3.301248	0	179.6595	80.83907	0.3629354	0.5410321	628.4041	3.694314	0	0	156	76						No media	0
444	26	131.5008	71.04108	0.4980015	0.5129888	633.5458	3.310601	0	176.7735	89.14728	0.3629335	0.5411654	628.4847	3.683651	0	0	154	80						No media	0
461	27	129.2926	67.43726	0.497974	0.5131735	633.5376	3.307522	0	180.3228	91.17666	0.3629276	0.5413534	628.5429	3.676528	0	0	155	79						No media	0
477	28	135.4829	70.74138	0.4979626	0.5133682	633.5959	3.330139	0	182.803	85.06326	0.3629351	0.5416324	628.5246	3.682717	0	0	159	78						No media	0
494	29	138.1225	70.75896	0.4979719	0.5136951	633.6037	3.333985	0	180.3497	84.23376	0.3629306	0.5420268	628.5823	3.681192	0	0	159	77						No media	0
511	30	131.4599	64.72778	0.4979841	0.5141059	633.6307	3.339835	0	177.9276	92.85201	0.3629615	0.5424161	628.5558	3.669795	0	0	155	79						No media	0
527	31	139.8309	71.15433	0.4980433	0.514522	633.5176	3.317078	0	178.5601	84.77293	0.3629732	0.5428367	628.6226	3.696086	0	0	159	78						No media	0
544	32	130.8696	75.01266	0.4980421	0.5149277	633.6944	3.335353	0	179.3941	95.77472	0.3630371	0.5429509	628.6148	3.643922	0	0	155	85						No media	0
561	33	124.9199	311.7495	0.4981061	0.515764	633.4979	3.300767	0	177.1895	322.7476	0.3632975	0.5439482	628.6172	3.66764	0	1	151	317						No media	0
577	34	151.4872	512.1916	0.4981165	0.5164236	633.5508	3.395018	0	154.8316	496.4432	0.363558	0.5446345	628.311	3.705156	0	1	153	504						No media	0
594	35	149.0723	496.4638	0.4982702	0.5163128	633.549	3.339512	0	184.0169	476.2614	0.3633668	0.5443819	628.5824	3.678935	0	1	167	486						No media	0
611	36	151.2987	531.5347	0.4985759	0.515991	633.5123	3.302585	0	174.7953	511.6552	0.3633424	0.5440998	628.6512	3.654347	0	1	163	522						No media	0
627	37	159.5625	546.4799	0.4987731	0.5158598	633.5984	3.308822	0	179.5502	530.663	0.3633863	0.5439548	628.6674	3.660606	0	1	170	539						No media	0
644	38	167.8715	607.6058	0.4990076	0.5158293	633.589	3.221394	0	174.4752	538.364	0.3634855	0.5441023	628.7366	3.694054	0	1	171	573						No media	0
661	39	158.4668	529.2413	0.4992155	0.5162498	633.592	3.329533	0	185.3724	536.8489	0.3636672	0.5444021	628.6313	3.698177	0	1	172	533						No media	0
677	40	157.454	547.3529	0.4993224	0.5165309	633.673	3.316129	0	177.9147	517.1641	0.3637861	0.5446963	628.6646	3.667073	0	1	168	532						No media	0
694	41	154.6886	556.6733	0.4994293	0.5169176	633.8987	3.318938	0	176.3036	506.6173	0.3638347	0.5451335	628.6825	3.68554	0	1	165	532						No media	0
710	42	171.3635	568.2155	0.4994614	0.5174913	633.9019	3.401516	0	174.661	518.1658	0.3638452	0.5454193	628.663	3.684479	0	1	173	543						No media	0
727	43	163.0317	538.9395	0.4995155	0.5176349	633.898	3.372167	0	173.7929	509.7996	0.3638373	0.5457784	628.7234	3.675943	0	1	168	524						No media	0
744	44	158.4972	536.8959	0.4995334	0.5179129	633.8891	3.372181	0	181.917	515.8784	0.3638349	0.5460072	628.7459	3.701718	0	1	170	526						No media	0
760	45	152.1672	524.0879	0.4995565	0.5180415	633.8871	3.38746	0	172.2303	514.1973	0.3638259	0.5461266	628.7568	3.731761	0	1	162	519						No media	0
777	46	153.7488	519.7838	0.4995704	0.5181332	633.9431	3.379898	0	177.1052	514.9681	0.3638361	0.5461982	628.7806	3.744694	0	1	165	517						No media	0
794	47	188.4239	606.8434	0.4992386	0.5188121	633.5114	3.404193	0	221.3468	589.5341	0.3636961	0.546887	628.6889	3.748419	0	2	205	598						No media	0
810	48	337.8001	954.6012	0.4981278	0.5210067	633.6199	3.470476	0	348.4698	925.3021	0.3633283	0.5485306	628.9319	3.753074	0	2	343	940						No media	0
827	49	319.548	1010.966	0.4979176	0.5218099	633.7088	3.424648	0	318.1457	996.8203	0.3631687	0.5492735	628.9172	3.754081	0	2	319	1004						No media	0
844	50	332.6288	995.4721	0.4980941	0.5218675	633.3273	3.404508	0	338.1378	984.335	0.3629407	0.5494699	629.0248	3.749004	0	2	335	990						No media	0
860	51	338.8028	1015.817	0.4980485	0.5219676	633.4702	3.414131	0	336.8693	1008.965	0.3628244	0.5496582	628.8927	3.752471	0	2	338	1012						No media	0
877	52	328.9415	1011.668	0.497976	0.5221453	633.5416	3.419832	0	341.943	995.6442	0.3626785	0.5500372	628.8972	3.745118	0	2	335	1004						No media	0
894	53	341.4698	1013.954	0.4978508	0.5223567	633.5432	3.4326	0	348.7519	1003.296	0.3624681	0.5499893	628.9333	3.775914	0	2	345	1009						No media	0
910	54	344.4257	1012.189	0.4977475	0.522585	633.6343	3.427485	0	338.2651	1005.847	0.3622989	0.5505131	628.936	3.748616	0	2	341	1009						No media	0
927	55	337.2304	1007.125	0.4976345	0.5227841	633.5134	3.418922	0	334.8183	991.2226	0.3620909	0.550805	629.1194	3.750375	0	2	336	999						No media	0
944	56	334.1772	1011.056	0.4974817	0.5229165	633.6713	3.426535	0	338.0949	996.1187	0.3619008	0.5510029	629.1694	3.783655	0	2	336	1004						No media	0
960	57	330.4555	1009.652	0.497337	0.5230463	633.5674	3.43181	0	341.4751	991.7568	0.3617728	0.5511373	629.0963	3.782284	0	2	336	1001						No media	0
977	58	338.6635	1010.996	0.497245	0.5231341	633.6315	3.454945	0	337.2364	989.06	0.3616205	0.5512378	629.2224	3.775887	0	2	338	1000						No media	0
994	59	340.6501	1005.07	0.4971665	0.5232378	633.6625	3.448506	0	343.0577	995.4948	0.3614963	0.551346	629.274	3.789857	0	2	342	1000						No media	0
1010	60	347.211	1006.345	0.4970846	0.523288	633.483	3.469959	0	343.3327	992.1981	0.3614002	0.5514174	629.1098	3.787812	0	2	345	999						No media	0
1027	61	350.6665	1006.372	0.4970417	0.5233396	633.5038	3.479332	0	334.6115	989.5157	0.3613439	0.5515752	629.1276	3.80858	0	2	343	998						No media	0
1044	62	348.486	1001.315	0.4969866	0.52338	633.588	3.463804	0	342.045	986.3007	0.3613019	0.551635	629.0635	3.813811	0	2	345	994						No media	0
1047																			MovieStart	128	0	0	Frog_fixed.avi
1060	63	348.2379	1006.666	0.4969366	0.5234101	633.6591	3.481732	0	342.5192	989.3769	0.3612672	0.5516943	629.0322	3.80271	0	2	345	998						Frog_fixed.avi	0
1077	64	348.382	1006.448	0.4968567	0.523433	633.5496	3.496762	0	344.448	983.9818	0.361205	0.5517926	629.0768	3.818458	0	2	346	995						Frog_fixed.avi	0
1094	65	343.6004	1004.761	0.4967662	0.5234392	633.613	3.478786	0	337.0824	992.7161	0.361072	0.551822	629.1979	3.816896	0	2	340	999						Frog_fixed.avi	0
1110	66	353.4613	999.678	0.4966761	0.5234942	633.5048	3.508665	0	340.3613	983.197	0.3609376	0.5519107	629.2628	3.826596	0	2	347	991						Frog_fixed.avi	0
1127	67	348.574	1000.652	0.4965626	0.5235404	633.3803	3.501246	0	338.958	993.6995	0.3608144	0.552018	629.0853	3.844663	0	2	344	997						Frog_fixed.avi	0
1144	68	342.2738	1003.309	0.496389	0.5236384	633.4185	3.507189	0	340.3743	984.8546	0.3606712	0.5522704	629.1135	3.855983	0	2	341	994						Frog_fixed.avi	0
1160	69	349.8501	1009.582	0.4962948	0.5237708	633.5101	3.541343	0	339.4679	980.3229	0.3605485	0.5524397	629.2056	3.863663	0	2	345	995						Frog_fixed.avi	0
1177	70	350.2823	1005.409	0.4962144	0.5239711	633.5183	3.53284	0	343.9191	980.4336	0.3604691	0.552652	629.2806	3.873642	0	2	347	993						Frog_fixed.avi	0
1194	71	348.9844	997.0726	0.4961652	0.5241559	633.4724	3.543607	0	334.7306	994.5214	0.3604047	0.5528151	629.1241	3.888982	0	2	342	996						Frog_fixed.avi	0
1210	72	342.666	1000.243	0.4961373	0.5243147	633.4067	3.525441	0	338.1639	990.9999	0.3603781	0.5529771	629.1215	3.866882	0	2	340	996						Frog_fixed.avi	0
1227	73	349.4316	996.0421	0.4961026	0.5243513	633.3588	3.536261	0	339.1446	978.0709	0.3603449	0.5530925	629.04	3.885797	0	2	344	987						Frog_fixed.avi	0
1244	74	356.0518	993.3285	0.4960847	0.5243319	633.3493	3.557866	0	348.6522	983.0839	0.3603346	0.5530756	629.059	3.904949	0	2	352	988						Frog_fixed.avi	0
1260	75	357.3893	1000.408	0.4960748	0.524217	633.4012	3.574776	0	339.7977	993.6819	0.3603206	0.5529499	629.0494	3.910098	0	2	349	997						Frog_fixed.avi	0
1277	76	358.7247	1008.369	0.4960528	0.5241458	633.3528	3.607138	0	340.3295	985.9366	0.3603169	0.55289	629.1183	3.910899	0	2	350	997						Frog_fixed.avi	0
1293	77	385.2351	990.2471	0.4957165	0.5239213	633.1982	3.606456	0	389.5745	984.5278	0.3599715	0.552717	629.1149	3.93932	0	2	387	987						Frog_fixed.avi	0
1310	78	638.7896	859.603	0.4941115	0.5233816	633.4089	3.642962	0	685.4908	860.2621	0.3587428	0.5519486	629.3584	4.000294	0	3	662	860						Frog_fixed.avi	0
1327	79	798.1082	777.3656	0.4927003	0.5227866	633.5933	3.648426	0	816.8659	786.1379	0.3577701	0.5513426	629.6533	3.989665	0	3	807	782						Frog_fixed.avi	0
1343	80	809.4022	770.5489	0.4925264	0.5227368	633.1326	3.688661	0	803.4753	775.8403	0.3575663	0.5514805	629.5918	4.007867	0	3	806	773						Frog_fixed.avi	0
1360	81	826.5215	763.6981	0.4925591	0.5227708	632.9841	3.648102	0	827.3276	778.2025	0.3573785	0.5516056	629.4525	3.991755	0	3	827	771						Frog_fixed.avi	0
1377	82	828.1958	768.8242	0.4924806	0.5227234	632.7706	3.66	0	818.2946	780.5225	0.3572461	0.5515803	629.3177	3.985398	0	3	823	775						Frog_fixed.avi	0
1393	83	826.9336	767.712	0.4924378	0.522683	632.7007	3.661703	0	829.4971	771.8783	0.3570913	0.5515653	629.4143	3.964661	0	3	828	770						Frog_fixed.avi	0
1410	84	826.0354	772.6434	0.492377	0.5225589	632.7746	3.659873	0	814.6775	784.8073	0.3569556	0.5514853	629.4787	3.951719	0	3	820	779						Frog_fixed.avi	0
1427	85	819.79	766.7342	0.4922988	0.5224621	632.9749	3.645791	0	812.389	785.986	0.3568404	0.5513459	629.3028	3.927156	0	3	816	776						Frog_fixed.avi	0
1443	86	821.537	774.9395	0.4922587	0.5223103	632.9727	3.612147	0	813.2963	791.8819	0.356778	0.5512248	629.2976	3.913227	0	3	817	783						Frog_fixed.avi	0
1460	87	817.1661	774.1978	0.4922212	0.5221055	632.9529	3.607064	0	820.7062	786.2166	0.3567339	0.55112	629.2851	3.890747	0	3	819	780						Frog_fixed.avi	0
1477	88	818.8994	778.9654	0.4921954	0.522005	632.9664	3.577471	0	825.2751	782.1737	0.3566953	0.5510659	629.1733	3.843118	0	3	822	781						Frog_fixed.avi	0
1493	89	823.1426	775.3638	0.4921524	0.5219238	632.9014	3.585724	0	822.2922	791.1634	0.3566461	0.5510226	629.1577	3.837333	0	3	823	783						Frog_fixed.avi	0
1510	90	817.7594	766.6097	0.4921014	0.521865	632.8438	3.566559	0	815.5233	786.0931	0.3565646	0.5510207	629.3256	3.803901	0	3	817	776						Frog_fixed.avi	0
1527	91	830.7178	761.3934	0.4920337	0.5217106	632.7562	3.500524	0	817.5959	785.67	0.3564559	0.5510023	629.3362	3.795705	0	3	824	774						Frog_fixed.avi	0
1543	92	829.9476	768.9722	0.4919041	0.5215436	632.6133	3.513326	0	819.6216	776.8806	0.3563302	0.5509586	629.1622	3.758302	0	3	825	773						Frog_fixed.avi	0
1560	93	825.3405	781.6473	0.4917457	0.5213292	632.7528	3.509012	0	819.8514	787.6179	0.3562079	0.5508696	629.064	3.733295	0	3	823	785						Frog_fixed.avi	0
1577	94	822.3076	768.8982	0.4915765	0.521192	632.7686	3.476319	0	824.1372	781.015	0.3560265	0.550795	629.1343	3.731435	0	3	823	775						Frog_fixed.avi	0
1593	95	839.4768	754.2402	0.4914431	0.5210456	632.5883	3.457192	0	820.2634	777.4496	0.3558285	0.5507382	629.0386	3.695743	0	4	830	766						Frog_fixed.avi	0
1610	96	898.4742	833.2488	0.4909282	0.5212316	632.5723	3.450654	0	899.6639	835.303	0.3554307	0.5509124	629.2723	3.676246	0	4	899	834						Frog_fixed.avi	0
1627	97	882.8208	812.1916	0.490801	0.5210847	632.5064	3.436538	0	869.0081	837.3426	0.3552935	0.5508667	629.0627	3.688581	0	4	876	825						Frog_fixed.avi	0
1643	98	894.3732	820.0149	0.4907432	0.5209162	632.4996	3.486736	0	895.6876	827.4902	0.3552317	0.5507977	628.9512	3.63516	0	4	895	824						Frog_fixed.avi	0
1660	99	896.1206	812.1509	0.4906772	0.5207927	632.5313	3.428876	0	891.1343	823.8458	0.3551566	0.5507142	628.9321	3.642363	0	4	894	818						Frog_fixed.avi	0
1677	100	884.006	824.6106	0.49063	0.5206413	632.5686	3.402677	0	892.6051	826.2747	0.3550813	0.5506227	628.9956	3.629316	0	4	888	825						Frog_fixed.avi	0
1693	101	893.2278	819.9432	0.4905755	0.5205629	632.5702	3.385647	0	888.3788	837.7966	0.3550383	0.5504829	628.963	3.641043	0	4	891	829						Frog_fixed.avi	0
1710	102	888.5095	824.2888	0.4905045	0.5205051	632.3899	3.385025	0	886.1874	833.2231	0.3549595	0.5504674	629.027	3.633223	0	4	887	829						Frog_fixed.avi	0
1727	103	890.1614	823.2681	0.4904353	0.5204252	632.3846	3.369947	0	892.6336	825.1703	0.354863	0.5504329	628.9555	3.605068	0	4	891	824						Frog_fixed.avi	0
1743	104	894.9146	818.0783	0.4903485	0.5203404	632.3568	3.373234	0	879.8359	838.4352	0.3547727	0.5503731	628.918	3.650084	0	4	887	828						Frog_fixed.avi	0
1760	105	898.2437	814.3038	0.4901693	0.5201504	632.477	3.334781	0	898.9492	828.7441	0.3546414	0.5502781	628.8353	3.617115	0	4	899	822						Frog_fixed.avi	0
1777	106	889.2159	825.0856	0.4899564	0.5198818	632.33	3.370935	0	882.4561	829.5642	0.3543907	0.5501844	628.8696	3.64121	0	4	886	827						Frog_fixed.avi	0
1793	107	897.1302	823.2094	0.4897424	0.5195694	632.2085	3.39721	0	886.5352	829.0709	0.3541804	0.550019	628.7584	3.61781	0	4	892	826						Frog_fixed.avi	0
1810	108	886.8593	814.5681	0.4893935	0.5192221	632.2891	3.33176	0	884.7378	827.8133	0.3538528	0.5498797	628.8139	3.625594	0	4	886	821						Frog_fixed.avi	0
1827	109	883.3994	829.4794	0.4890379	0.5188451	632.2203	3.367418	0	890.5671	834.5519	0.3535397	0.5496514	628.7505	3.627669	0	4	887	832						Frog_fixed.avi	0
1843	110	891.2799	818.05	0.4887142	0.5185013	632.1033	3.345676	0	885.9838	827.4017	0.3531733	0.5495088	628.6396	3.645347	0	4	889	823						Frog_fixed.avi	0
1860	111	883.6655	831.1657	0.4883265	0.5181599	632.1476	3.366943	0	879.997	836.1125	0.3527727	0.5493744	628.7543	3.680472	0	4	882	834						Frog_fixed.avi	0
1876	112	891.9223	816.441	0.4879378	0.5178979	632.1108	3.393874	0	885.062	826.7253	0.3524186	0.5492424	628.5057	3.662451	0	4	888	822						Frog_fixed.avi	0
1893	113	897.1711	817.099	0.4876592	0.5176358	631.8638	3.342923	0	889.0739	823.002	0.352116	0.5491553	628.4189	3.661534	0	4	893	820						Frog_fixed.avi	0
1910	114	885.9167	823.5104	0.4873583	0.517354	631.9481	3.36083	0	890.358	824.7285	0.3517925	0.5490264	628.5581	3.654243	0	4	888	824						Frog_fixed.avi	0
1926	115	897.1475	824.2662	0.4871429	0.5170948	631.7784	3.365418	0	895.8485	824.1354	0.3515766	0.5488245	628.416	3.679786	0	4	896	824						Frog_fixed.avi	0
1943	116	891.8662	818.9139	0.4869072	0.5167754	631.8561	3.348292	0	891.6516	820.4087	0.3513658	0.5486389	628.4247	3.667543	0	4	892	820						Frog_fixed.avi	0
1960	117	949.8527	675.246	0.4862549	0.5156184	631.7587	3.382369	0	983.3214	686.5018	0.3510666	0.5475838	628.4943	3.660122	0	5	967	681						Frog_fixed.avi	0
1976	118	1002.968	523.2244	0.4856969	0.514284	632.0345	3.321184	0	1013.716	554.5755	0.3510591	0.5462445	628.7296	3.620056	0	5	1008	539						Frog_fixed.avi	0
1993	119	1004.209	530.5734	0.4856565	0.513644	631.847	3.305305	0	1000.354	557.7632	0.3510161	0.5459349	628.598	3.663619	0	5	1002	544						Frog_fixed.avi	0
2010	120	1007.191	504.1198	0.4857828	0.513424	631.7139	3.311226	0	1011.198	534.9662	0.3508962	0.545753	628.6945	3.608623	0	5	1009	520						Frog_fixed.avi	0
2026	121	1004.455	520.8438	0.4859281	0.5130571	631.8145	3.36678	0	1009.902	538.5136	0.3510011	0.5453439	628.4366	3.630193	0	5	1007	530						Frog_fixed.avi	0
2043	122	1004.257	526.0745	0.4861713	0.5127561	631.5665	3.325592	0	1006.754	540.0228	0.3510975	0.5450414	628.4199	3.634252	0	5	1006	533						Frog_fixed.avi	0
2060	123	1008.854	517.9199	0.4863853	0.5124634	631.6941	3.308436	0	999.9987	545.2969	0.3512261	0.5445948	628.4052	3.654993	0	5	1004	532						Frog_fixed.avi	0
2076	124	1008.591	517.6355	0.4866701	0.5121925	631.4119	3.316453	0	1010.819	525.5257	0.3514314	0.5442297	628.267	3.61695	0	5	1010	522						Frog_fixed.avi	0
2093	125	1002.719	521.8085	0.4869247	0.5118186	631.5963	3.317973	0	1007.224	551.8279	0.3516523	0.5437118	628.2505	3.641207	0	5	1005	537						Frog_fixed.avi	0
2110	126	1008.485	519.9209	0.4872523	0.5114441	631.4514	3.295141	0	1011.646	537.7889	0.351888	0.5431977	628.1779	3.591198	0	5	1010	529						Frog_fixed.avi	0
2126	127	1005.454	521.2147	0.4875372	0.5110516	631.3882	3.318097	0	1003.413	540.1395	0.3521557	0.5427623	628.0826	3.61857	0	5	1004	531						Frog_fixed.avi	0
2143	128	1013.348	522.6243	0.4878749	0.5107119	631.4766	3.318078	0	1004.677	541.2119	0.3524278	0.5422671	628.0295	3.608888	0	5	1009	532						Frog_fixed.avi	0
2160	129	1004.484	512.556	0.4882019	0.5105084	631.2983	3.326164	0	1008.699	534.455	0.3527077	0.541935	628.0247	3.60943	0	5	1007	524						Frog_fixed.avi	0
2176	130	1009.554	519.8881	0.4884844	0.5102538	631.3651	3.290025	0	1006.586	548.8102	0.3530124	0.5415677	627.7454	3.607646	0	5	1008	534						Frog_fixed.avi	0
2193	131	1001	525.8648	0.4887568	0.5100374	631.2299	3.314516	0	1005.044	542.0538	0.3532243	0.5412784	627.9578	3.610057	0	5	1003	534						Frog_fixed.avi	0
2209	132	1007.541	520.3715	0.488995	0.509901	631.2902	3.315415	0	1009.4	527.7682	0.3534777	0.5410415	627.6415	3.605845	0	5	1008	524						Frog_fixed.avi	0
2226	133	1004.646	520.9555	0.489233	0.5097321	631.1579	3.316925	0	1010.65	540.7697	0.3536346	0.5406617	627.6458	3.598585	0	5	1008	531						Frog_fixed.avi	0
2243	134	1003.729	513.9626	0.489389	0.5094575	631.1845	3.300862	0	1011.878	536.7271	0.3537842	0.5403485	627.7741	3.6079	0	5	1008	525						Frog_fixed.avi	0
2259	135	1006.68	519.4531	0.4895577	0.5092141	631.1793	3.295201	0	1010.987	529.1129	0.3539463	0.5400517	627.7427	3.608211	0	5	1009	524						Frog_fixed.avi	0
2276	136	999.9971	519.578	0.4897231	0.5089995	631.0592	3.324599	0	1007.963	533.642	0.3540851	0.539712	627.5515	3.587249	0	5	1004	527						Frog_fixed.avi	0
2293	137	1008.359	522.9719	0.4898455	0.5087753	631.1506	3.309228	0	1004.183	534.751	0.3542028	0.5395074	627.6851	3.613696	0	5	1006	529						Frog_fixed.avi	0
2309	138	1009.065	510.8969	0.4899899	0.508671	631.161	3.294946	0	1004.817	530.7578	0.3543318	0.5392923	627.6443	3.598372	0	5	1007	521						Frog_fixed.avi	0
2326	139	997.0291	525.8889	0.4901223	0.5084882	630.9556	3.312203	0	1006	540.3292	0.3544748	0.539039	627.4	3.600666	0	5	1002	533						Frog_fixed.avi	0
2343	140	1014.777	485.2122	0.4902073	0.5082545	630.972	3.297784	0	1022.09	507.586	0.3545982	0.5387186	627.5673	3.616668	0	5	1018	496						Frog_fixed.avi	0
2359	141	1010.968	492.019	0.4903024	0.5080917	631.2758	3.309772	0	1008.71	511.1455	0.3547284	0.5385038	627.6301	3.604533	0	5	1010	502						Frog_fixed.avi	0
2376	142	1011.448	492.0417	0.4904285	0.5080532	631.3779	3.308377	0	1024.521	507.2457	0.3548009	0.5384483	627.6292	3.600704	0	5	1018	500						Frog_fixed.avi	0
2393	143	1013.817	483.8619	0.4905276	0.5080678	631.2814	3.306245	0	1012.719	515.8354	0.3548992	0.5384208	627.6121	3.636723	0	5	1013	500						Frog_fixed.avi	0
2409	144	1019.25	483.6259	0.4906503	0.5081743	630.9903	3.295571	0	1015.228	513.5453	0.3550151	0.5385164	627.4805	3.640871	0	5	1017	499						Frog_fixed.avi	0
2426	145	1007.734	498.8559	0.4907109	0.5083086	631.0009	3.317095	0	1011.184	515.6581	0.3550886	0.538671	627.4478	3.615795	0	5	1009	507						Frog_fixed.avi	0
2443	146	1006.082	498.8129	0.4907921	0.5084668	631.1928	3.34076	0	1010.487	507.0709	0.3551436	0.5387942	627.5046	3.613437	0	5	1008	503						Frog_fixed.avi	0
2459	147	1006.584	486.8126	0.4908271	0.5086573	631.2351	3.318112	0	1012.009	513.7933	0.3551857	0.5388913	627.6194	3.637486	0	5	1009	500						Frog_fixed.avi	0
2476	148	1011.085	486.1697	0.4908513	0.5087539	631.2737	3.305595	0	1008.559	508.5739	0.355215	0.5389439	627.6375	3.622909	0	5	1010	497						Frog_fixed.avi	0
2493	149	1012.942	480.1116	0.4909035	0.5089459	631.5032	3.338304	0	1010.922	507.7307	0.3552689	0.5390332	627.6972	3.641739	0	5	1012	494						Frog_fixed.avi	0
2509	150	1012.799	484.9028	0.4909564	0.5091125	631.5095	3.32515	0	1007.219	502.927	0.3553372	0.5392592	627.7046	3.620513	0	5	1010	494						Frog_fixed.avi	0
2526	151	1007.328	497.355	0.4910155	0.509382	631.4641	3.335761	0	1007.001	513.5668	0.3554289	0.5395309	627.7683	3.646755	0	5	1007	505						Frog_fixed.avi	0
2543	152	1017.628	483.6513	0.4910851	0.5098488	631.3897	3.340026	0	1013.043	507.4968	0.3555198	0.53989	627.6779	3.642421	0	5	1015	496						Frog_fixed.avi	0
2559	153	1021.536	487.8584	0.4911881	0.5103123	631.3973	3.337044	0	1011.644	509.7394	0.3555925	0.5403888	627.6669	3.628045	0	5	1017	499						Frog_fixed.avi	0
2576	154	1006.852	496.0629	0.491223	0.5107928	631.3895	3.346018	0	1011.448	500.8798	0.3556306	0.5408581	627.7119	3.635695	0	5	1009	498						Frog_fixed.avi	0
2593	155	1016.063	478.8786	0.4912572	0.5112956	631.434	3.348052	0	1004.334	527.6608	0.3556804	0.5409181	627.7167	3.634538	0	5	1010	503						Frog_fixed.avi	0
2609	156	1011.096	491.8018	0.491274	0.5115425	631.4041	3.353858	0	1006.765	506.9897	0.3556621	0.541532	627.7196	3.618299	0	5	1009	499						Frog_fixed.avi	0
2626	157	1015.63	493.0813	0.4912686	0.5117908	631.4938	3.356067	0	1009.43	509.7035	0.3556419	0.5418833	627.7321	3.622983	0	5	1013	501						Frog_fixed.avi	0
2643	158	1013.563	489.993	0.4912407	0.5119947	631.4906	3.344682	0	1011.694	510.7151	0.355616	0.5420612	627.791	3.631693	0	5	1013	500						Frog_fixed.avi	0
2659	159	1012.247	495.3659	0.4912118	0.5121772	631.5046	3.370131	0	1003.346	508.4879	0.3555914	0.542219	627.819	3.639888	0	5	1008	502						Frog_fixed.avi	0
2676	160	1005.836	490.4352	0.4911561	0.5122862	631.4376	3.359777	0	1009.881	515.7859	0.3555644	0.5423747	627.9005	3.634066	0	5	1008	503						Frog_fixed.avi	0
2693	161	1011.523	486.325	0.4910948	0.5124638	631.7357	3.357683	0	1015.016	503.3135	0.3555508	0.5426921	627.9628	3.587926	0	5	1013	495						Frog_fixed.avi	0
2709	162	1000.507	493.9058	0.4910826	0.5127597	631.9587	3.346072	0	1008.506	508.0154	0.3555161	0.5429875	628.0222	3.627884	0	5	1005	501						Frog_fixed.avi	0
2726	163	1002.401	484.0777	0.4910109	0.5131099	631.9448	3.333411	0	1006.829	504.6109	0.3554378	0.5433266	628.2723	3.614919	0	5	1005	494						Frog_fixed.avi	0
2759	164	1009.277	490.9307	0.4909283	0.5136092	632.0351	3.328257	0	1008.242	506.5198	0.3553067	0.5438576	628.3698	3.614641	0	5	1009	499						Frog_fixed.avi	0
2776	165	1013.42	471.3479	0.4908696	0.5138125	632.0612	3.294229	0	1014.287	504.1561	0.355246	0.5441217	628.3865	3.605516	0	5	1014	488						Frog_fixed.avi	0
2792	166	1013.073	487.7619	0.4908085	0.5139421	632.043	3.322873	0	1010.093	507.4781	0.3551635	0.5443312	628.3278	3.608058	0	5	1012	498						Frog_fixed.avi	0
2809	167	1005.337	486.1536	0.4906768	0.5141218	632.1158	3.315715	0	1010.872	506.6917	0.3550823	0.544535	628.3146	3.612776	0	5	1008	496						Frog_fixed.avi	0
2826	168	999.5527	491.369	0.4905833	0.5144036	632.0974	3.330044	0	1010.486	501.4692	0.3549276	0.5447918	628.4798	3.601426	0	5	1005	496						Frog_fixed.avi	0
2842	169	1003.77	484.2862	0.4904799	0.5147223	632.1044	3.310229	0	1003.075	507.8658	0.3548122	0.545148	628.5887	3.617609	0	5	1003	496						Frog_fixed.avi	0
2859	170	1012.175	483.8893	0.4903885	0.515015	632.1532	3.288427	0	1004.094	511.8763	0.3547151	0.5454538	628.4977	3.634399	0	5	1008	498						Frog_fixed.avi	0
2876	171	1016.214	481.963	0.4903081	0.5154264	632.1549	3.298661	0	1018.58	491.5734	0.3546225	0.5458952	628.4838	3.590811	0	5	1017	487						Frog_fixed.avi	0
2892	172	1003.861	490.791	0.4901744	0.5156657	632.2194	3.305779	0	1010.701	499.804	0.3545298	0.5461677	628.4525	3.611412	0	5	1007	495						Frog_fixed.avi	0
2909	173	1000.951	486.8544	0.4900914	0.5159139	632.2573	3.301155	0	1008.169	499.464	0.3543942	0.5463722	628.6371	3.599185	0	5	1005	493						Frog_fixed.avi	0
2926	174	995.6595	481.6056	0.4899966	0.5160684	632.2343	3.322439	0	1011.31	494.5128	0.3543298	0.5465984	628.7151	3.61059	0	5	1003	488						Frog_fixed.avi	0
2942	175	1006.711	470.6947	0.4899573	0.5162259	632.2949	3.296357	0	1004.766	494.7844	0.3542913	0.5467441	628.7273	3.605695	0	5	1006	483						Frog_fixed.avi	0
2959	176	1008.517	470.5529	0.4899475	0.5162897	632.2731	3.247921	0	1003.321	499.2295	0.3542728	0.5468518	628.7825	3.615389	0	5	1006	485						Frog_fixed.avi	0
2976	177	1006.102	484.6131	0.4899462	0.5163544	632.2892	3.295844	0	1008.244	498.5936	0.3542749	0.5469196	628.7891	3.601289	0	5	1007	492						Frog_fixed.avi	0
2992	178	1009.242	481.5446	0.4899617	0.5164404	632.2523	3.279248	0	1000.47	502.5934	0.3542773	0.5470195	628.8196	3.618774	0	5	1005	492						Frog_fixed.avi	0
3009	179	1011.643	479.4047	0.4899967	0.5166116	632.3813	3.259386	0	1005.003	506.8339	0.3543035	0.5471345	628.7828	3.616186	0	5	1008	493						Frog_fixed.avi	0
3026	180	1000.485	479.7804	0.4900109	0.5168698	632.4264	3.273955	0	1002.818	501.7608	0.3543233	0.5474054	628.8231	3.636017	0	5	1002	491						Frog_fixed.avi	0
3042	181	1000.947	480.185	0.4900353	0.5171508	632.3969	3.271374	0	1001.759	501.9792	0.3543372	0.5476524	628.8641	3.597108	0	5	1001	491						Frog_fixed.avi	0
3059	182	997.4035	487.5346	0.4900443	0.5173706	632.3992	3.293137	0	1004.039	504.1402	0.3543419	0.5478195	628.8756	3.6098	0	5	1001	496						Frog_fixed.avi	0
3076	183	1007.523	477.05	0.4900305	0.5176212	632.4656	3.289757	0	1003.52	502.3575	0.354334	0.5479965	628.8594	3.614357	0	5	1006	490						Frog_fixed.avi	0
3092	184	998.9856	479.0652	0.4899901	0.5178421	632.3665	3.303658	0	1000.119	497.7959	0.3543014	0.5482057	628.899	3.61072	0	5	1000	488						Frog_fixed.avi	0
3109	185	990.77	499.5121	0.489977	0.5179705	632.3205	3.338396	0	1001.628	503.4658	0.3542838	0.5484053	628.856	3.612361	0	5	996	501						Frog_fixed.avi	0
3126	186	1007.121	487.2124	0.4899785	0.5181292	632.2865	3.296879	0	998.3308	502.5696	0.3542651	0.548616	628.9443	3.620138	0	5	1003	495						Frog_fixed.avi	0
3142	187	1008.556	483.5867	0.4900037	0.5183545	632.452	3.303301	0	1002.334	501.6032	0.3542632	0.5487955	628.9105	3.612431	0	5	1005	493						Frog_fixed.avi	0
3159	188	998.8807	490.4485	0.4900088	0.518518	632.5337	3.292876	0	1002.531	497.2717	0.3542846	0.5490702	628.9444	3.642317	0	5	1001	494						Frog_fixed.avi	0
3176	189	1000.113	479.1801	0.4900219	0.5186985	632.5056	3.349007	0	1002.125	490.7321	0.3542937	0.549185	628.9508	3.606112	0	5	1001	485						Frog_fixed.avi	0
3192	190	1008.463	482.6584	0.4900354	0.518805	632.5131	3.29539	0	999.6245	498.8912	0.3543056	0.5492851	628.9656	3.638657	0	5	1004	491						Frog_fixed.avi	0
3209	191	994.2004	503.4274	0.4900293	0.5189324	632.5568	3.323884	0	1000.19	503.5103	0.3542986	0.5493815	629.0294	3.637173	0	5	997	503						Frog_fixed.avi	0
3226	192	997.9751	486.6299	0.490022	0.5191633	632.5732	3.343257	0	1004.76	499.6379	0.3542979	0.5495164	629.0217	3.632554	0	5	1001	493						Frog_fixed.avi	0
3242	193	1004.84	483.1513	0.4900194	0.519451	632.5937	3.338536	0	1005.748	486.5171	0.3543058	0.5497946	629.0062	3.628669	0	5	1005	485						Frog_fixed.avi	0
3259	194	1003.383	495.3056	0.4900486	0.519679	632.5388	3.367004	0	1008.903	484.8875	0.3543209	0.5500571	629.0797	3.61792	0	5	1006	490						Frog_fixed.avi	0
3276	195	1007.501	481.4196	0.4900857	0.5200022	632.5811	3.333395	0	1004.064	499.264	0.3543812	0.5499401	629.075	3.642466	0	5	1006	490						Frog_fixed.avi	0
3292	196	1004.511	486.3902	0.4901704	0.5203274	632.7393	3.35729	0	1005.876	492.7862	0.3544513	0.5505649	629.0782	3.685328	0	5	1005	490						Frog_fixed.avi	0
3309	197	1009.44	486.5005	0.4902285	0.5205323	632.7547	3.343493	0	1005.945	485.9659	0.3545288	0.5507433	629.1187	3.662251	0	5	1008	486						Frog_fixed.avi	0
3325	198	1011.319	481.5618	0.4902746	0.5206986	632.72	3.344311	0	1002.45	490.3198	0.3546281	0.5508644	628.9973	3.681121	0	5	1007	486						Frog_fixed.avi	0
3342	199	1018.341	480.3675	0.4903453	0.5208387	632.5585	3.334086	0	1005.235	493.4557	0.3546916	0.5509087	629.0957	3.688577	0	5	1012	487						Frog_fixed.avi	0
3359	200	1007.166	489.5583	0.4903718	0.5208748	632.5569	3.364627	0	1005.179	494.0594	0.3547228	0.5509	629.1635	3.690934	0	5	1006	492						Frog_fixed.avi	0
3375	201	1006.493	489.1656	0.4904019	0.5209217	632.593	3.375114	0	1005.25	489.9255	0.3547557	0.5509072	629.1856	3.71216	0	5	1006	490						Frog_fixed.avi	0
3392	202	1006.06	482.4692	0.4904163	0.5210595	632.6399	3.384638	0	1003.563	494.4989	0.354782	0.550941	629.2395	3.710866	0	5	1005	488						Frog_fixed.avi	0
3409	203	1005.375	475.8909	0.4904459	0.5211338	632.6273	3.379395	0	1007.429	513.4592	0.3548402	0.5506826	629.2377	3.718115	0	5	1006	495						Frog_fixed.avi	0
3425	204	1006.04	487.666	0.4904984	0.5212119	632.7306	3.388002	0	1002.629	508.5278	0.3548632	0.5507351	629.2377	3.712608	0	5	1004	498						Frog_fixed.avi	0
3442	205	1007.301	490.9722	0.4905174	0.5212551	632.7378	3.385793	0	1001.619	495.0736	0.354897	0.5510974	629.241	3.714425	0	5	1004	493						Frog_fixed.avi	0
3459	206	1003.544	485.0458	0.490527	0.5213023	632.7297	3.381084	0	1007.285	487.7246	0.3549133	0.5511277	629.3879	3.720074	0	5	1005	486						Frog_fixed.avi	0
3475	207	1012.832	485.2301	0.4905268	0.521309	632.7392	3.395332	0	1007.967	487.3266	0.3549222	0.5511243	629.3846	3.751482	0	5	1010	486						Frog_fixed.avi	0
3492	208	1008.433	492.4005	0.490513	0.5212815	632.7267	3.409487	0	1002.488	491.5487	0.3549076	0.5510707	629.4238	3.771295	0	5	1005	492						Frog_fixed.avi	0
3509	209	1012.341	483.7019	0.490507	0.5212505	632.7403	3.420694	0	1002.563	486.3993	0.3549019	0.5510207	629.4257	3.752002	0	5	1007	485						Frog_fixed.avi	0
3525	210	1004.604	487.9939	0.4905192	0.5212416	632.7328	3.416188	0	1002.516	482.5635	0.3549208	0.5509952	629.4225	3.777454	0	5	1004	485						Frog_fixed.avi	0
3542	211	1007.902	488.5411	0.4905407	0.5212301	632.7103	3.417786	0	1000.052	489.3345	0.3549525	0.5509864	629.4306	3.788433	0	5	1004	489						Frog_fixed.avi	0
3559	212	1001.892	484.4597	0.4905784	0.5212408	632.8021	3.436913	0	1000.532	486.1332	0.3550143	0.5509606	629.3581	3.784702	0	5	1001	485						Frog_fixed.avi	0
3575	213	1003.205	497.3359	0.4906548	0.5212277	632.9304	3.473343	0	1001.593	487.8639	0.3551176	0.550944	629.1487	3.806018	0	5	1002	493						Frog_fixed.avi	0
3592	214	998.8205	498.7179	0.4907129	0.5212041	632.8605	3.508044	0	1005.041	486.4857	0.3551828	0.5508894	629.2408	3.805806	0	5	1002	493						Frog_fixed.avi	0
3609	215	1003.378	491.9896	0.4907573	0.5211452	632.8107	3.488695	0	1001.794	497.0249	0.3552113	0.5507758	629.2248	3.840845	0	5	1003	495						Frog_fixed.avi	0
3625	216	1006.824	488.0338	0.4908334	0.5210502	632.5668	3.49488	0	999.3298	485.2533	0.3552408	0.5506709	629.1916	3.839381	0	5	1003	487						Frog_fixed.avi	0
3642	217	1001.176	490.328	0.4908559	0.5208665	632.5862	3.498677	0	1001.847	496.4258	0.3552467	0.5504111	629.2242	3.842358	0	5	1002	493						Frog_fixed.avi	0
3659	218	998.2385	497.9586	0.4908769	0.5207419	632.6091	3.495331	0	1004.148	493.6495	0.3552724	0.5502992	629.218	3.858629	0	5	1001	496						Frog_fixed.avi	0
3675	219	1001.645	496.6536	0.4908963	0.5206361	632.6249	3.515762	0	1001.766	495.954	0.3552971	0.550214	629.2599	3.881003	0	5	1002	496						Frog_fixed.avi	0
3692	220	1002.302	497.5752	0.4909157	0.5206251	632.6192	3.535307	0	996.079	497.3158	0.3553135	0.5501974	629.2303	3.884634	0	5	999	497						Frog_fixed.avi	0
3709	221	999.1366	498.6862	0.4909607	0.5207075	632.7072	3.556458	0	1005.163	492.3787	0.3553286	0.5502585	629.2329	3.870703	0	5	1002	496						Frog_fixed.avi	0
3725	222	1003.964	492.8679	0.4909576	0.5208707	632.7486	3.52897	0	999.9933	498.1591	0.3553273	0.5503992	629.2224	3.906091	0	5	1002	496						Frog_fixed.avi	0
3742	223	996.5295	500.3627	0.4909167	0.5210755	632.624	3.576536	0	1000.604	489.4617	0.3552913	0.5506166	629.1969	3.914169	0	5	999	495						Frog_fixed.avi	0
3759	224	995.8267	503.3092	0.4908698	0.52118	632.5252	3.594042	0	1002.22	498.6302	0.3552502	0.5507562	629.2025	3.925709	0	5	999	501						Frog_fixed.avi	0
3775	225	996.2534	529.3371	0.4907863	0.5214489	632.9175	3.600897	0	1000.092	526.9742	0.3552282	0.5508501	629.15	3.936618	0	5	998	528						Frog_fixed.avi	0
3792	226	997.4684	508.5875	0.4907732	0.5213693	632.9688	3.592979	0	1000.524	523.6886	0.3551817	0.5507955	629.1161	3.960668	0	5	999	516						Frog_fixed.avi	0
3809	227	994.1526	516.421	0.490765	0.5212359	632.9161	3.61817	0	1003.711	523.4888	0.3551784	0.5506143	629.1342	3.964686	0	5	999	520						Frog_fixed.avi	0
3825	228	985.7762	521.028	0.4907934	0.5211066	632.8889	3.638045	0	1002.381	527.6033	0.3551872	0.5503643	629.1801	3.965512	0	5	994	524						Frog_fixed.avi	0
3842	229	992.661	511.1633	0.4908617	0.5209655	632.7043	3.6533	0	1001.915	530.1693	0.3552289	0.5501979	629.1257	3.994776	0	5	997	521						Frog_fixed.avi	0
3859	230	993.6249	518.1512	0.4909287	0.5207253	632.809	3.670356	0	1002.166	522.6642	0.3552625	0.5500475	629.1419	3.995658	0	5	998	520						Frog_fixed.avi	0
3875	231	989.218	523.605	0.4909642	0.5205809	632.8645	3.672212	0	1002.557	519.9063	0.3552938	0.5499446	629.202	4.004905	0	5	996	522						Frog_fixed.avi	0
3892	232	990.2334	509.5766	0.49095	0.5204325	632.6954	3.655659	0	1000.681	524.8958	0.3552827	0.5496742	629.1505	4.010464	0	5	995	517						Frog_fixed.avi	0
3908	233	983.7766	512.6169	0.4909077	0.5202993	632.7207	3.651043	0	1001.551	531.4081	0.3552472	0.5494869	629.1924	4.026324	0	5	993	522						Frog_fixed.avi	0
3925	234	982.5278	518.7964	0.4908039	0.5200399	632.97	3.696088	0	1007.198	521.7589	0.3551539	0.5492719	629.1842	4.01473	0	5	995	520						Frog_fixed.avi	0
3942	235	984.6107	523.1532	0.4906631	0.5196783	633.1196	3.702465	0	1003.615	517.0622	0.3549311	0.5489873	629.4545	4.028267	0	5	994	520						Frog_fixed.avi	0
3958	236	986.5137	500.8285	0.490493	0.5193836	632.9348	3.686088	0	1006.773	518.5996	0.3547773	0.5486168	629.3683	4.041482	0	5	997	510						Frog_fixed.avi	0
3975	237	982.8754	511.808	0.4903114	0.5190296	633.0188	3.687372	0	1013.593	529.8594	0.3546829	0.5481791	629.3494	4.050477	0	5	998	521						Frog_fixed.avi	0
3992	238	986.6184	510.531	0.4901996	0.5188197	633.0936	3.738613	0	1001.96	514.1423	0.3544705	0.548313	629.3525	4.059216	0	5	994	512						Frog_fixed.avi	0
4008	239	985.0609	508.1436	0.4901366	0.5186796	633.1317	3.772142	0	1004.514	513.0207	0.3543909	0.5481855	629.5791	4.061584	0	5	995	511						Frog_fixed.avi	0
4025	240	987.1284	512.4997	0.4900855	0.5184593	632.9652	3.744471	0	1001.347	518.9205	0.3543586	0.5479468	629.5495	4.065665	0	5	994	516						Frog_fixed.avi	0
4042	241	981.132	509.6157	0.4900976	0.5181831	632.8922	3.709882	0	1005.167	523.1908	0.3543648	0.5477659	629.5582	4.08003	0	5	993	516						Frog_fixed.avi	0
4058	242	982.0545	515.765	0.4900937	0.5179353	632.8267	3.737343	0	1001.823	513.9095	0.3543652	0.5475391	629.5222	4.090261	0	5	992	515						Frog_fixed.avi	0
4075	243	980.5444	516.6108	0.4901097	0.5176363	632.8413	3.74555	0	1006.053	517.8158	0.354387	0.5471758	629.5179	4.082708	0	5	993	517						Frog_fixed.avi	0
4092	244	983.0454	515.7061	0.4901178	0.5174044	632.8264	3.745829	0	1011.141	519.2264	0.3543873	0.5469666	629.4667	4.069867	0	5	997	517						Frog_fixed.avi	0
4108	245	979.0223	514.1262	0.4901021	0.517241	632.7827	3.751324	0	1007.277	517.3317	0.3543684	0.5468323	629.4143	4.072899	0	5	993	516						Frog_fixed.avi	0
4125	246	986.9083	502.581	0.4900587	0.5171496	632.7919	3.738171	0	1007.954	516.829	0.3543352	0.5467771	629.3834	4.096057	0	5	997	510						Frog_fixed.avi	0
4142	247	989.5257	499.2164	0.4900134	0.5170881	632.7393	3.729821	0	1007.999	510.5075	0.3542972	0.5467113	629.2898	4.078792	0	5	999	505						Frog_fixed.avi	0
4158	248	984.994	503.1924	0.4899487	0.5170062	632.5779	3.750599	0	1008.375	505.6271	0.3542523	0.5466666	629.2027	4.083249	0	5	997	504						Frog_fixed.avi	0
4175	249	990.5633	506.0029	0.4899517	0.516809	632.6744	3.716176	0	1011.035	517.3983	0.3542123	0.5464374	629.2215	4.082839	0	5	1001	512						Frog_fixed.avi	0
4192	250	983.991	507.6736	0.4899154	0.5165417	632.5875	3.707772	0	1011.262	518.0026	0.3541938	0.546232	629.2017	4.075607	0	5	998	513						Frog_fixed.avi	0
4208	251	992.3626	501.3193	0.4898632	0.5162464	632.3975	3.720893	0	1023.987	511.8359	0.354153	0.5459582	629.1132	4.079587	0	5	1008	507						Frog_fixed.avi	0
4225	252	1004.644	495.129	0.4897649	0.5157126	632.6998	3.752194	0	1033.067	505.7754	0.3540626	0.5454237	629.3715	4.085054	0	5	1019	500						Frog_fixed.avi	0
4242	253	1003.219	504.0078	0.4898281	0.5152646	632.4071	3.725286	0	1031.189	502.4656	0.3541491	0.5450664	629.1992	4.082295	0	5	1017	503						Frog_fixed.avi	0
4258	254	1006.71	502.4353	0.4898646	0.5149184	632.4409	3.727533	0	1030.872	510.655	0.3541681	0.5446588	629.2155	4.071545	0	5	1019	507						Frog_fixed.avi	0
4275	255	999.603	493.2964	0.4899264	0.514717	632.3962	3.700573	0	1034.34	498.175	0.3542216	0.5444568	629.1645	4.080994	0	5	1017	496						Frog_fixed.avi	0
4291	256	1005.692	486.1675	0.4900227	0.5146224	632.4854	3.717158	0	1029.687	489.9192	0.3542747	0.5443314	629.1334	4.047976	0	5	1018	488						Frog_fixed.avi	0
4308	257	1003.947	497.5207	0.4901238	0.5144801	632.4073	3.712655	0	1025.734	499.1227	0.3543476	0.544239	629.0855	4.056324	0	5	1015	498						Frog_fixed.avi	0
4325	258	1008.64	485.1714	0.490251	0.5143648	632.1032	3.691425	0	1029.299	505.5765	0.3544294	0.5439786	629.0507	4.044646	0	5	1019	495						Frog_fixed.avi	0
4342	259	1010.51	497.6596	0.4903339	0.5141433	632.2074	3.720888	0	1023.631	506.0101	0.3544887	0.5437717	628.9777	4.071878	0	5	1017	502						Frog_fixed.avi	0
4358	260	1006.403	492.7058	0.4903971	0.5138974	632.1005	3.700462	0	1031.352	490.8081	0.3545777	0.5435116	628.7276	4.038413	0	5	1019	492						Frog_fixed.avi	0
4375	261	1002.671	491.9045	0.4904478	0.5136166	632.1492	3.719926	0	1026.196	502.3484	0.3546199	0.5431454	628.7372	4.03112	0	5	1014	497						Frog_fixed.avi	0
4391	262	1000.349	491.3809	0.4905423	0.5133512	632.0145	3.671784	0	1027.944	504.0805	0.3547224	0.5429091	628.8063	4.049393	0	5	1014	498						Frog_fixed.avi	0
4408	263	1007.717	497.9746	0.490706	0.5131686	632.0786	3.691467	0	1027.51	498.8861	0.3548183	0.5427139	628.8435	4.022867	0	5	1018	498						Frog_fixed.avi	0
4425	264	1008.033	488.6015	0.4908911	0.5129633	631.9631	3.666905	0	1025.034	499.7287	0.3549951	0.5423715	628.6746	4.021029	0	5	1017	494						Frog_fixed.avi	0
4441	265	1002.824	500.8277	0.4910875	0.5126376	632.0089	3.689725	0	1022.323	511.3343	0.3552147	0.5421197	628.5175	4.01763	0	5	1013	506						Frog_fixed.avi	0
4458	266	1017.086	494.6262	0.4913116	0.5124375	631.9402	3.672774	0	1028.627	498.7043	0.3553676	0.5416009	628.5346	3.999146	0	5	1023	497						Frog_fixed.avi	0
4475	267	1006.163	494.8252	0.4914393	0.5122113	631.8726	3.687674	0	1030.102	494.35	0.3555358	0.5414932	628.5377	3.987604	0	5	1018	495						Frog_fixed.avi	0
4491	268	1004.674	496.2067	0.4915489	0.5118591	631.718	3.667621	0	1032.64	494.6774	0.3556778	0.5412015	628.4135	4.019753	0	5	1019	495						Frog_fixed.avi	0
4508	269	998.1074	501.6447	0.4915916	0.511625	631.7031	3.682794	0	1026.609	496.6825	0.3557147	0.5408958	628.4236	3.990506	0	5	1012	499						Frog_fixed.avi	0
4525	270	992.2205	495.0777	0.49162	0.5113902	631.6072	3.671637	0	1025.366	508.1263	0.3557308	0.5405719	628.3781	3.995075	0	5	1009	502						Frog_fixed.avi	0
4541	271	1000.962	506.7514	0.491648	0.511065	631.7088	3.671685	0	1027.008	497.5716	0.3557334	0.5403547	628.3709	3.97148	0	5	1014	502						Frog_fixed.avi	0
4558	272	999.4729	500.962	0.4916369	0.5108125	631.5078	3.690923	0	1025.151	489.4907	0.355739	0.5401024	628.3395	3.979991	0	5	1012	495						Frog_fixed.avi	0
4575	273	1007.313	486.3186	0.4917015	0.5105177	631.4329	3.653278	0	1022.711	500.0805	0.3557542	0.5397356	628.268	3.95851	0	5	1015	493						Frog_fixed.avi	0
4591	274	1002.766	502.4978	0.4916991	0.5101218	631.6544	3.665001	0	1022.273	494.9278	0.355791	0.5394465	628.3488	3.989765	0	5	1013	499						Frog_fixed.avi	0
4608	275	1008.24	491.6042	0.4917638	0.5097938	631.4541	3.667033	0	1024.234	498.6043	0.3558088	0.5389673	628.2888	3.971825	0	5	1016	495						Frog_fixed.avi	0
4625	276	1004.98	497.4127	0.4918111	0.5093435	631.4824	3.630618	0	1023.765	497.1213	0.3558567	0.5385305	628.3328	3.9962	0	5	1014	497						Frog_fixed.avi	0
4641	277	1009.99	498.2888	0.4918799	0.5090107	631.6376	3.657165	0	1019.916	501.4995	0.3559124	0.538061	628.3118	3.974625	0	5	1015	500						Frog_fixed.avi	0
4658	278	1009.568	493.0045	0.4919504	0.5086541	631.614	3.638379	0	1018.306	500.866	0.3559907	0.5376673	628.2423	3.964491	0	5	1014	497						Frog_fixed.avi	0
4675	279	998.4424	502.2619	0.4920537	0.5083731	631.4944	3.671115	0	1026.146	494.843	0.3561297	0.5372764	628.1265	3.95557	0	5	1012	499						Frog_fixed.avi	0
4691	280	1008.923	482.9643	0.4922313	0.5081498	631.2929	3.634605	0	1026.881	491.305	0.3562458	0.537022	628.151	3.960199	0	5	1018	487						Frog_fixed.avi	0
4708	281	1004.111	489.506	0.492375	0.5078623	631.359	3.617174	0	1016.763	502.371	0.3564051	0.536625	628.1402	3.954504	0	5	1010	496						Frog_fixed.avi	0
4725	282	1009.766	493.5547	0.4925555	0.507611	631.3721	3.62111	0	1019.315	497.6767	0.3565868	0.5363122	627.8585	3.966019	0	5	1015	496						Frog_fixed.avi	0
4741	283	1003.966	497.0518	0.4927647	0.5073696	631.2132	3.639838	0	1023.507	492.4879	0.3567259	0.5360222	627.9739	3.961989	0	5	1014	495						Frog_fixed.avi	0
4758	284	1008.719	491.6895	0.492932	0.5071003	631.4269	3.632264	0	1014.672	497.6917	0.3568482	0.5356629	627.9975	3.942502	0	5	1012	495						Frog_fixed.avi	0
4775	285	1004.738	494.5421	0.4930565	0.5068522	631.3169	3.608591	0	1021.038	488.4704	0.3570214	0.5353947	627.754	3.950433	0	5	1013	492						Frog_fixed.avi	0
4791	286	1002.635	492.0398	0.4931792	0.5066698	631.1306	3.601163	0	1020.43	491.2457	0.3571036	0.5350318	627.7793	3.942403	0	5	1012	492						Frog_fixed.avi	0
4808	287	1010.551	490.0265	0.4933044	0.5065354	631.2286	3.585299	0	1024.282	488.4759	0.3572035	0.5348443	627.8924	3.945277	0	5	1017	489						Frog_fixed.avi	0
4824	288	1005.382	492.0927	0.4934604	0.5064052	631.3776	3.59706	0	1014.441	494.4171	0.3573171	0.5346977	627.9387	3.956017	0	5	1010	493						Frog_fixed.avi	0
4841	289	1006.882	489.6745	0.4936484	0.5063599	631.029	3.568571	0	1017.073	495.2851	0.3575275	0.5345995	627.6805	3.936544	0	5	1012	492						Frog_fixed.avi	0
4858	290	1001.566	492.8277	0.4938407	0.5062852	631.159	3.590802	0	1022.742	497.1917	0.3577105	0.5343672	627.803	3.914913	0	5	1012	495						Frog_fixed.avi	0
4874	291	1007.612	491.5158	0.4940677	0.5061204	631.2673	3.558125	0	1016.322	489.999	0.3579168	0.534178	627.7762	3.926414	0	5	1012	491						Frog_fixed.avi	0
4891	292	1001.277	497.0171	0.4942957	0.5059657	631.1465	3.591313	0	1012.079	494.7737	0.3581383	0.533941	627.6483	3.931355	0	5	1007	496						Frog_fixed.avi	0
4908	293	1003.481	489.2612	0.4945022	0.50577	631.3113	3.576468	0	1015.895	485.2663	0.358326	0.5336419	627.8915	3.925711	0	5	1010	487						Frog_fixed.avi	0
4924	294	1009.963	489.5514	0.4947252	0.5055772	631.1617	3.553076	0	1014.976	491.1046	0.3585501	0.5333498	627.694	3.919066	0	5	1012	490						Frog_fixed.avi	0
4941	295	1000.473	497.5125	0.4948805	0.5055654	631.2456	3.583502	0	1012.446	495.9203	0.3587063	0.5332361	627.8312	3.914889	0	5	1006	497						Frog_fixed.avi	0
4958	296	999.089	494.5261	0.4950576	0.5057158	631.308	3.582544	0	1010.463	494.1779	0.3588822	0.5332386	627.8267	3.915673	0	5	1005	494						Frog_fixed.avi	0
4974	297	993.7617	495.0038	0.4952483	0.5058479	630.997	3.557365	0	1013.257	498.05	0.3591139	0.5333242	627.6303	3.916726	0	5	1004	497						Frog_fixed.avi	0
4991	298	998.6824	496.8765	0.4954543	0.506034	631.3561	3.569358	0	1012.005	495.9713	0.3592714	0.5334193	627.7443	3.910197	0	5	1005	496						Frog_fixed.avi	0
5008	299	1004.299	488.1373	0.4956067	0.5062551	631.2573	3.548253	0	1015.483	493.5717	0.3594529	0.5336252	627.8337	3.946851	0	5	1010	491						Frog_fixed.avi	0
5024	300	1008.62	485.0352	0.4957709	0.5065255	631.1686	3.53353	0	1013.619	491.0996	0.3596162	0.533781	627.6965	3.908535	0	5	1011	488						Frog_fixed.avi	0
5041	301	996.2977	486.9583	0.4958796	0.5067272	631.2883	3.526444	0	1010.855	488.4086	0.3597248	0.5338989	627.8378	3.897345	0	5	1004	488						Frog_fixed.avi	0
5058	302	1004.388	503.1877	0.4959848	0.5069234	631.5352	3.571239	0	1015.552	487.4924	0.3598078	0.5340199	628.0015	3.889766	0	5	1010	495						Frog_fixed.avi	0
5074	303	1000.069	492.2368	0.4960524	0.50721	631.5468	3.541897	0	1006.388	496.3865	0.3599104	0.5341898	627.9503	3.906425	0	5	1003	494						Frog_fixed.avi	0
5091	304	1002.39	494.9765	0.4961399	0.5075027	631.4144	3.552125	0	1005.801	494.7846	0.360014	0.5344658	628.0279	3.910288	0	5	1004	495						Frog_fixed.avi	0
5108	305	998.1961	496.0774	0.4962287	0.5077798	631.5553	3.54667	0	1012.106	492.8904	0.3601295	0.5347801	627.8218	3.910751	0	5	1005	494						Frog_fixed.avi	0
5124	306	999.1436	500.2508	0.496302	0.5082079	631.4431	3.564611	0	1009.294	505.1097	0.3601767	0.5350774	627.9312	3.897658	0	5	1004	503						Frog_fixed.avi	0
5141	307	996.0529	504.845	0.4963273	0.5085047	631.4698	3.578156	0	1012.081	499.1025	0.3601997	0.5354622	627.9309	3.913245	0	5	1004	502						Frog_fixed.avi	0
5158	308	1004.277	494.7803	0.4963093	0.5088312	631.457	3.553114	0	1011.49	509.7997	0.3602225	0.5354138	627.9373	3.891192	0	5	1008	502						Frog_fixed.avi	0
5174	309	1003.631	496.4079	0.4962543	0.5091153	631.4943	3.559335	0	1010.417	493.1553	0.3601384	0.5359609	627.9398	3.899969	0	5	1007	495						Frog_fixed.avi	0
5191	310	1004.108	494.3057	0.4961136	0.5092922	631.557	3.558422	0	1002.049	493.7037	0.3600231	0.5362319	628.1825	3.9167	0	5	1003	494						Frog_fixed.avi	0
5208	311	1000.698	497.0544	0.4959919	0.5093913	631.7385	3.555304	0	1003.231	489.3122	0.3598809	0.5363892	628.4124	3.908351	0	5	1002	493						Frog_fixed.avi	0
5224	312	1003.054	492.2072	0.4958568	0.5095245	631.6425	3.560701	0	1006.047	493.2212	0.3597657	0.5364766	628.3206	3.914929	0	5	1005	493						Frog_fixed.avi	0
5241	313	1003.586	489.0534	0.4957582	0.5096043	631.6396	3.536662	0	1013.751	492.0958	0.3596771	0.5365824	628.2705	3.903212	0	5	1009	491						Frog_fixed.avi	0
5258	314	1003.955	489.5124	0.495638	0.5097687	631.7625	3.568911	0	1005.799	506.7553	0.3595861	0.5364056	628.2783	3.915135	0	5	1005	498						Frog_fixed.avi	0
5274	315	995.0666	494.3478	0.495569	0.509874	631.8931	3.555937	0	1007.186	491.2697	0.3595424	0.5368878	628.2809	3.919125	0	5	1001	493						Frog_fixed.avi	0
5291	316	1005.647	482.2795	0.495537	0.5099295	631.9286	3.53666	0	1005.167	496.6475	0.3594803	0.5370287	628.5762	3.921582	0	5	1005	489						Frog_fixed.avi	0
5308	317	987.2446	514.6522	0.4956149	0.5102559	632.1878	3.574221	0	994.5898	514.8252	0.359626	0.5373062	628.4841	3.945545	0	5	991	515						Frog_fixed.avi	0
5324	318	873.0367	716.2374	0.4958783	0.5114152	631.9632	3.584511	0	869.1529	711.2923	0.3602601	0.5382494	628.3654	3.971954	0	6	871	714						Frog_fixed.avi	0
5341	319	890.0179	708.2961	0.4958657	0.5115651	632.0374	3.594693	0	896.4259	701.9512	0.3602045	0.5383818	628.5204	3.986247	0	6	893	705						Frog_fixed.avi	0
5358	320	864.1617	734.6602	0.4959003	0.5114775	632.1271	3.573998	0	875.7936	711.028	0.3599744	0.5383264	628.7156	3.965668	0	6	870	723						Frog_fixed.avi	0
5374	321	865.856	734.9634	0.4959293	0.5114051	632.2445	3.588041	0	873.7039	741.7698	0.3598305	0.5381954	628.9023	3.958596	0	6	870	738						Frog_fixed.avi	0
5391	322	866.3251	745.6602	0.4959382	0.5112172	632.3776	3.555871	0	883.3132	770.6732	0.3597119	0.5379	628.9188	3.849	0	6	875	758						Frog_fixed.avi	0
5407	323	-1280	-1024	-1	-1	-1	-1	4	-1280	-1024	-1	-1	-1	-1	4	6	0	0						Frog_fixed.avi	0
5424	324	-1280	-1024	-1	-1	-1	-1	4	-1280	-1024	-1	-1	-1	-1	4	6	0	0						Frog_fixed.avi	0
5441	325	826.264	809.7004	0.495888	0.5117476	632.3748	3.521632	0	-1280	-1024	-1	-1	-1	-1	4	6	826	810						Frog_fixed.avi	0
5457	326	793.6381	867.0641	0.4958216	0.5124838	632.3776	3.577891	0	801.68	866.9929	0.3599462	0.5396661	628.9214	3.931782	0	6	798	867						Frog_fixed.avi	0
5474	327	801.8666	850.4677	0.4958246	0.5125999	632.7303	3.547158	0	803.6762	867.0057	0.359838	0.5397494	629.1476	3.88956	0	6	803	859						Frog_fixed.avi	0
5491	328	789.9537	851.9355	0.4957363	0.5127545	632.7941	3.568945	0	801.2048	863.0683	0.3597559	0.5399129	629.1097	3.942585	0	6	796	858						Frog_fixed.avi	0
5507	329	796.7153	842.9528	0.4956484	0.512898	632.8329	3.579412	0	800.7067	838.9387	0.3596198	0.5402014	629.2043	3.976326	0	6	799	841						Frog_fixed.avi	0
5524	330	804.2476	834.07	0.4955253	0.5130835	632.6855	3.616709	0	807.0844	839.1851	0.3594517	0.5403633	629.2604	4.012634	0	6	806	837						Frog_fixed.avi	0
5541	331	805.5233	835.1259	0.495397	0.5132226	632.712	3.619474	0	804.4269	843.405	0.3593283	0.5405463	629.1611	4.003561	0	6	805	839						Frog_fixed.avi	0
5557	332	801.4703	832.9715	0.4951844	0.5133741	632.9247	3.639035	0	801.8618	840.4205	0.359133	0.5407751	629.2773	3.989928	0	6	802	837						Frog_fixed.avi	0
5574	333	806.2396	833.1274	0.4950007	0.513588	632.8425	3.613328	0	806.4353	831.3039	0.358893	0.5410803	629.2504	3.966529	0	6	806	832						Frog_fixed.avi	0
5591	334	796.0868	836.8877	0.494742	0.5137882	633.0496	3.594677	0	806.5603	833.8752	0.3587127	0.5413066	629.1918	3.994478	0	6	801	835						Frog_fixed.avi	0
5607	335	802.4887	835.1784	0.4944784	0.5139503	632.8118	3.586624	0	803.9657	833.3209	0.3584395	0.5415428	629.3953	3.979989	0	6	803	834						Frog_fixed.avi	0
5624	336	800.4475	846.0854	0.494221	0.5140923	633.0709	3.596526	0	802.9353	829.3184	0.3582023	0.5418603	629.3034	3.97641	0	6	802	838						Frog_fixed.avi	0
5641	337	781.2148	849.7943	0.4940662	0.5141841	633.0478	3.57358	0	788.5327	831.2825	0.3580635	0.5420034	629.6885	3.973984	0	6	785	841						Frog_fixed.avi	0
5657	338	656.0514	807.6372	0.4943424	0.5140591	633.1917	3.588784	0	665.7775	790.7514	0.3585849	0.5420267	629.4743	3.976326	0	7	661	799						Frog_fixed.avi	0
5674	339	648.2496	793.6617	0.4943059	0.5141341	633.2399	3.575498	0	652.3337	791.3624	0.3587039	0.5421691	629.2739	3.959815	0	7	650	793						Frog_fixed.avi	0
5691	340	641.489	801.4545	0.4941125	0.5143927	633.2947	3.579608	0	655.1521	785.4561	0.3584077	0.5424578	629.6901	3.956415	0	7	648	793						Frog_fixed.avi	0
5707	341	645.9213	800.8926	0.4939764	0.514518	633.1562	3.566783	0	651.3965	778.2311	0.3582487	0.5427523	629.4377	3.935073	0	7	649	790						Frog_fixed.avi	0
5724	342	645.581	789.6909	0.4937608	0.5146547	633.4266	3.583443	0	641.4863	789.5267	0.3580285	0.5429592	629.707	3.943722	0	7	644	790						Frog_fixed.avi	0
5741	343	641.3708	797.7468	0.4936151	0.5147085	633.2951	3.577817	0	651.0265	787.5807	0.3578855	0.5431039	629.6411	3.928251	0	7	646	793						Frog_fixed.avi	0
5757	344	647.2175	795.1062	0.493472	0.5148008	633.2361	3.5535	0	647.0452	785.0082	0.3577227	0.5434182	629.5279	3.917231	0	7	647	790						Frog_fixed.avi	0
5774	345	634.4417	793.1193	0.4932787	0.5149509	633.3304	3.528286	0	640.9622	781.2432	0.3575328	0.543583	629.7789	3.923847	0	7	638	787						Frog_fixed.avi	0
5791	346	642.0582	796.1683	0.4931245	0.5151574	633.3118	3.55828	0	651.8869	788.1872	0.3574002	0.5438109	629.7102	3.901338	0	7	647	792						Frog_fixed.avi	0
5807	347	648.0121	793.5703	0.493005	0.5154283	633.1938	3.537024	0	640.9443	796.0428	0.3572485	0.5440937	629.5961	3.889548	0	7	644	795						Frog_fixed.avi	0
5824	348	636.767	791.4819	0.4928231	0.5156555	633.2565	3.531214	0	643.9698	786.1879	0.3571246	0.5444583	629.7348	3.884981	0	7	640	789						Frog_fixed.avi	0
5841	349	643.4186	796.2227	0.492736	0.5159915	633.3783	3.508322	0	646.4216	792.736	0.3570212	0.5447429	629.7732	3.885324	0	7	645	794						Frog_fixed.avi	0
5857	350	644.3292	798.6802	0.4926543	0.5162618	633.4301	3.543813	0	643.5785	785.6004	0.356933	0.5451089	629.8506	3.895932	0	7	644	792						Frog_fixed.avi	0
5874	351	644.7858	796.7354	0.4926111	0.5164443	633.4164	3.556352	0	647.132	795.159	0.3568747	0.5453454	629.7744	3.867765	0	7	646	796						Frog_fixed.avi	0
5891	352	644.7358	803.3508	0.4925667	0.5166653	633.4421	3.52491	0	649.8378	790.8776	0.3568195	0.5454852	629.7799	3.853797	0	7	647	797						Frog_fixed.avi	0
5907	353	650.1271	794.6516	0.4925257	0.5167789	633.4238	3.507659	0	644.9927	796.7896	0.3567824	0.545579	629.8073	3.855895	0	7	648	796						Frog_fixed.avi	0
5924	354	643.5712	792.051	0.4924769	0.516836	633.3995	3.508123	0	642.3763	794.6721	0.3566951	0.5456318	629.7513	3.849283	0	7	643	793						Frog_fixed.avi	0
5941	355	741.3868	736.684	0.4917616	0.5166107	633.4066	3.511704	0	776.0894	733.0921	0.3561234	0.5453464	630.0614	3.842436	0	8	759	735						Frog_fixed.avi	0
5957	356	855.7025	616.2792	0.4907499	0.5160746	633.5232	3.487538	0	886.7768	657.5761	0.3555432	0.5445186	630.0996	3.78649	0	8	871	637						Frog_fixed.avi	0
5974	357	892.4734	573.629	0.4903162	0.5158055	633.6572	3.487564	0	903.6543	582.7748	0.355393	0.5445892	630.1027	3.721144	0	8	898	578						Frog_fixed.avi	0
5990	358	895.3749	567.4854	0.4903458	0.5160083	633.4544	3.491938	0	907.0178	587.7722	0.3552057	0.5449359	630.316	3.738156	0	8	901	578						Frog_fixed.avi	0
6007	359	898.5638	562.9702	0.4902336	0.5161164	633.4284	3.428038	0	912.6897	573.2844	0.3550141	0.5451204	630.3647	3.727845	0	8	906	568						Frog_fixed.avi	0
6024	360	895.3845	562.7486	0.4901536	0.5162448	633.4428	3.417074	0	920.7753	590.2605	0.3549253	0.5449573	630.3403	3.670365	0	8	908	577						Frog_fixed.avi	0
6040	361	900.2595	549.8908	0.4900914	0.5162854	633.4604	3.389403	0	904.9138	591.6229	0.3547425	0.5453483	630.3434	3.695693	0	8	903	571						Frog_fixed.avi	0
6057	362	899.7582	577.0535	0.4900155	0.5163202	633.2566	3.413528	0	906.0938	588.5091	0.3545905	0.5454367	630.3096	3.670657	0	8	903	583						Frog_fixed.avi	0
6074	363	902.8242	572.925	0.48996	0.5163937	633.2532	3.424937	0	904.6661	590.5099	0.3545051	0.5455459	630.3271	3.667277	0	8	904	582						Frog_fixed.avi	0
6090	364	905.2948	562.4644	0.4899462	0.5164568	633.2163	3.372965	0	910.4067	575.0367	0.3544563	0.545734	630.3591	3.628581	0	8	908	569						Frog_fixed.avi	0
6107	365	913.0915	548.9914	0.4899431	0.5164857	633.1715	3.339552	0	905.9651	585.4739	0.3544339	0.545792	630.304	3.623569	0	8	910	567						Frog_fixed.avi	0
6124	366	939.4711	556.9521	0.4897846	0.516226	633.8181	3.349704	0	941.1787	565.91	0.3543037	0.5458394	630.0785	3.610436	0	9	940	561						Frog_fixed.avi	0
6140	367	999.0264	525.8701	0.4894352	0.5162961	633.6877	3.359874	0	988.827	554.4464	0.3540616	0.5455782	630.4518	3.561152	0	9	994	540						Frog_fixed.avi	0
6157	368	981.3467	536.0167	0.4894387	0.5162386	633.5079	3.304544	0	972.3249	562.7712	0.3540654	0.5455953	630.3641	3.573724	0	9	977	549						Frog_fixed.avi	0
6174	369	986.0904	525.1656	0.4894279	0.5162736	633.2931	3.301708	0	986.3657	550.9649	0.3540048	0.545625	630.4577	3.572104	0	9	986	538						Frog_fixed.avi	0
6190	370	985.7981	530.229	0.4894245	0.5162785	633.2849	3.283603	0	980.8511	552.2073	0.3539886	0.5457203	630.4637	3.556393	0	9	983	541						Frog_fixed.avi	0
6207	371	983.9847	535.4629	0.4894376	0.5163347	633.2606	3.288699	0	978.2288	556.0865	0.3539687	0.545786	630.4669	3.537451	0	9	981	546						Frog_fixed.avi	0
6224	372	986.3789	530.2793	0.489459	0.5164111	633.2373	3.262391	0	980.9571	550.8043	0.3539607	0.5458915	630.5025	3.532195	0	9	984	541						Frog_fixed.avi	0
6240	373	983.6588	537.0518	0.4894792	0.5164722	633.3226	3.279777	0	986.8403	549.5798	0.3539729	0.5459401	630.4933	3.526192	0	9	985	543						Frog_fixed.avi	0
6257	374	986.9965	529.3696	0.4895201	0.5165809	633.3395	3.254989	0	982.1816	553.5646	0.3539847	0.545978	630.5237	3.492296	0	9	985	541						Frog_fixed.avi	0
6274	375	984.3347	539.3848	0.4896068	0.5166711	633.5057	3.256894	0	983.1485	550.0688	0.3540245	0.5459905	630.5101	3.504389	0	9	984	545						Frog_fixed.avi	0
6290	376	983.1552	534.5443	0.4896728	0.5167304	633.5628	3.258461	0	982.8904	554.2289	0.3541035	0.5459588	630.4651	3.501875	0	9	983	544						Frog_fixed.avi	0
6307	377	980.6725	538.7793	0.4897801	0.5166445	633.6157	3.22962	0	995.4965	538.8478	0.3542325	0.5458924	630.2709	3.458019	0	9	988	539						Frog_fixed.avi	0
6323	378	987.5751	530.4041	0.4898788	0.5165976	633.6441	3.21372	0	986.3215	555.8644	0.35432	0.5457768	630.3938	3.472378	0	9	987	543						Frog_fixed.avi	0
6340	379	994.8398	534.3246	0.4900441	0.5165478	633.5906	3.212933	0	990.7427	553.4201	0.3544217	0.5456023	630.4111	3.464516	0	9	993	544						Frog_fixed.avi	0
6357	380	988.5325	529.3602	0.4901462	0.5165335	633.5982	3.202927	0	978.7863	556.6102	0.3545251	0.5455405	630.4545	3.450034	0	9	984	543						Frog_fixed.avi	0
6373	381	983.5765	535.7328	0.4902368	0.5165477	633.6136	3.206784	0	985.3445	547.8943	0.354638	0.5454876	630.4911	3.45373	0	9	984	542						Frog_fixed.avi	0
6390	382	982.4524	544.1912	0.4903604	0.5165665	633.5946	3.200395	0	1000.013	551.9656	0.3547828	0.5454382	630.3474	3.422335	0	9	991	548						Frog_fixed.avi	0
6407	383	988.4255	533.3029	0.490478	0.5166348	633.4169	3.190438	0	992.5342	554.0234	0.3548692	0.5454024	630.3494	3.439089	0	9	990	544						Frog_fixed.avi	0
6423	384	990.3354	538.3519	0.4905204	0.5166333	633.3752	3.22519	0	999.9658	542.757	0.3549172	0.5453908	630.3789	3.418681	0	9	995	541						Frog_fixed.avi	0
6440	385	995.4192	502.0411	0.4905211	0.5165802	633.4105	3.187411	0	995.8954	529.1797	0.3550007	0.5452613	630.5032	3.417878	0	9	996	516						Frog_fixed.avi	0
6457	386	999.6786	510.7816	0.4906467	0.5165674	633.5499	3.191933	0	994.2194	556.122	0.3551564	0.5448955	630.4908	3.493652	0	9	997	533						Frog_fixed.avi	0
6473	387	999.4951	502.9815	0.4907597	0.5165276	633.5244	3.204903	0	1007.718	526.7496	0.3552371	0.5451414	630.4939	3.417974	0	9	1004	515						Frog_fixed.avi	0
6490	388	1001.345	496.4776	0.4909025	0.5164087	633.5029	3.177558	0	1005.325	522.2026	0.3553585	0.5450574	630.2881	3.435837	0	9	1003	509						Frog_fixed.avi	0
6507	389	1006.204	489.8922	0.4910903	0.5163572	633.5147	3.171224	0	1004.997	524.0179	0.3554735	0.5448985	630.3137	3.433437	0	9	1006	507						Frog_fixed.avi	0
6523	390	1003.088	497.0278	0.4912033	0.5163277	633.5092	3.204752	0	1003.296	530.1272	0.3555946	0.544756	630.2964	3.435249	0	9	1003	514						Frog_fixed.avi	0
6540	391	993.8297	505.203	0.49133	0.5163538	633.3833	3.220245	0	1007.488	525.1465	0.3557672	0.5447233	630.202	3.428698	0	9	1001	515						Frog_fixed.avi	0
6557	392	994.4601	510.6189	0.4914955	0.5163504	633.2921	3.224423	0	999.4941	532.0786	0.3558739	0.5446717	630.2327	3.435059	0	9	997	521						Frog_fixed.avi	0
6573	393	996.9305	499.9408	0.4916322	0.5163428	633.3867	3.217375	0	1011.07	527.9412	0.3559793	0.5446397	630.3257	3.435874	0	9	1004	514						Frog_fixed.avi	0
6590	394	997.5387	505.731	0.4917395	0.5162935	633.4502	3.243247	0	998.2115	534.1305	0.3560794	0.5445524	630.2806	3.480919	0	9	998	520						Frog_fixed.avi	0
6607	395	997.6039	489.1839	0.4918728	0.5161976	633.3815	3.225258	0	1009.015	514.6357	0.3562411	0.5444175	630.0587	3.455018	0	9	1003	502						Frog_fixed.avi	0
6623	396	993.374	502.6413	0.4920069	0.5159519	633.1964	3.260216	0	1003.683	513.2559	0.3563293	0.5442156	630.0862	3.46639	0	9	999	508						Frog_fixed.avi	0
6640	397	1000.212	497.1584	0.4921229	0.5157336	633.3165	3.25068	0	1002.676	526.3318	0.3564163	0.5438243	630.1161	3.470238	0	9	1001	512						Frog_fixed.avi	0
6657	398	1002.606	488.1805	0.4922079	0.5155317	633.2786	3.275289	0	1006.445	517.2653	0.3565016	0.5435563	630.146	3.466553	0	9	1005	503						Frog_fixed.avi	0
6673	399	992.3774	483.6125	0.4922955	0.5153521	633.1539	3.261045	0	998.2007	524.4148	0.3565947	0.543213	630.0571	3.49595	0	9	995	504						Frog_fixed.avi	0
6690	400	992.4164	502.7776	0.4924172	0.5150251	633.2372	3.264163	0	1002.076	517.9002	0.3567361	0.5429628	629.762	3.478647	0	9	997	510						Frog_fixed.avi	0
6707	401	996.6625	503.9675	0.4925413	0.5148568	633.0549	3.285688	0	1007.219	508.5562	0.3568307	0.5427347	629.8531	3.487649	0	9	1002	506						Frog_fixed.avi	0
6723	402	994.975	496.8708	0.4926665	0.5147365	633.1305	3.278183	0	999.0094	522.5195	0.3569191	0.5425249	629.9497	3.517609	0	9	997	510						Frog_fixed.avi	0
6740	403	991.196	510.9734	0.4927732	0.5146155	633.1088	3.303528	0	997.9125	525.9479	0.3570252	0.5422808	629.9236	3.515248	0	9	995	518						Frog_fixed.avi	0
6757	404	993.9301	511.0849	0.4929393	0.5144327	632.9352	3.306589	0	997.4802	523.8027	0.3571512	0.5421153	629.9025	3.511508	0	9	996	517						Frog_fixed.avi	0
6773	405	997.5911	497.9476	0.4930425	0.5142909	632.9584	3.272121	0	1006.957	506.276	0.3573	0.5419303	629.6743	3.486839	0	9	1002	502						Frog_fixed.avi	0
6790	406	987.8092	511.4274	0.4931331	0.5140696	632.9377	3.293622	0	1001.797	514.6726	0.3573905	0.5416738	629.8077	3.496616	0	9	995	513						Frog_fixed.avi	0
6807	407	983.2157	478.5503	0.4932562	0.5138077	632.9382	3.26956	0	990.7155	502.6572	0.357498	0.5412797	629.8588	3.545642	0	9	987	491						Frog_fixed.avi	0
6823	408	989.8014	490.8897	0.4933281	0.5134892	632.847	3.298989	0	997.4116	502.3159	0.3576038	0.5409262	629.7759	3.515653	0	9	994	497						Frog_fixed.avi	0
6840	409	984.2792	505.8825	0.4934341	0.5131863	632.6116	3.322984	0	1006.152	495.829	0.3577003	0.5406045	629.5385	3.51097	0	9	995	501						Frog_fixed.avi	0
6857	410	981.499	501.1298	0.4935211	0.5128551	632.7007	3.301427	0	1004.025	486.0561	0.3577686	0.5402898	629.5026	3.511579	0	9	993	494						Frog_fixed.avi	0
6873	411	983.5607	495.354	0.4936085	0.5125369	632.6782	3.279431	0	996.9833	499.7277	0.3578325	0.539885	629.5145	3.507041	0	9	990	498						Frog_fixed.avi	0
6890	412	993.0802	489.0482	0.493734	0.5123031	632.7534	3.282304	0	995.9336	494.8608	0.3579251	0.5396337	629.6179	3.524433	0	9	995	492						Frog_fixed.avi	0
6906	413	994.2402	494.6157	0.4938682	0.5120053	632.4545	3.282472	0	996.3364	497.3729	0.3580193	0.5393475	629.6239	3.52258	0	9	995	496						Frog_fixed.avi	0
6923	414	985.6155	502.5905	0.4939892	0.5117444	632.4932	3.310241	0	996.3773	501.6414	0.3581787	0.5390251	629.2637	3.540644	0	9	991	502						Frog_fixed.avi	0
6940	415	990.6866	487.8107	0.4941112	0.5115282	632.4935	3.277019	0	1002.136	492.7226	0.3582966	0.5387859	629.2378	3.512376	0	9	996	490						Frog_fixed.avi	0
6956	416	995.0925	485.2974	0.4942831	0.511336	632.5109	3.28185	0	1003.227	488.1286	0.3584106	0.5384929	629.2919	3.509962	0	9	999	487						Frog_fixed.avi	0
6973	417	992.0926	487.3922	0.494421	0.5110238	632.3184	3.265463	0	1002.28	496.6043	0.3585523	0.5381213	629.312	3.518773	0	9	997	492						Frog_fixed.avi	0
6990	418	988.3754	488.7985	0.4945609	0.5106937	632.3682	3.288394	0	1003.662	489.6393	0.3587261	0.5377997	629.1768	3.490783	0	9	996	489						Frog_fixed.avi	0
7006	419	991.8989	483.5303	0.4947006	0.5103181	632.3578	3.269639	0	1001.985	493.9135	0.3588316	0.5373229	629.149	3.522327	0	9	997	489						Frog_fixed.avi	0
7023	420	1004.537	481.3448	0.494877	0.5099691	632.256	3.272406	0	1000.194	490.4632	0.3589542	0.5369809	629.2856	3.527806	0	9	1002	486						Frog_fixed.avi	0
7040	421	990.913	486.0616	0.4950198	0.5096444	632.338	3.321927	0	1003.605	492.3453	0.3590928	0.5365696	629.1456	3.505721	0	9	997	489						Frog_fixed.avi	0
7056	422	987.0885	490.2333	0.4951754	0.5093723	632.2701	3.294211	0	1001.908	490.7566	0.3592703	0.536364	629.0174	3.529692	0	9	994	490						Frog_fixed.avi	0
7073	423	1005.303	499.179	0.4952849	0.5093079	632.4297	3.301848	0	1023.258	496.7325	0.3593337	0.5362202	629.0381	3.50647	0	9	1014	498						Frog_fixed.avi	0
7090	424	1002.214	495.8717	0.4954439	0.5091368	632.1459	3.292083	0	999.6503	511.937	0.3594612	0.5358824	628.95	3.53525	0	9	1001	504						Frog_fixed.avi	0
7106	425	995.7225	500.9451	0.4955999	0.5089585	632.2298	3.333745	0	1014.128	509.6078	0.3596672	0.5356187	628.7817	3.533785	0	9	1005	505						Frog_fixed.avi	0
7123	426	997.0822	493.9961	0.4957677	0.5086686	632.1459	3.296103	0	1018.563	495.9069	0.3598012	0.5353206	628.9024	3.511576	0	9	1008	495						Frog_fixed.avi	0
7140	427	1005.844	492.2742	0.4959518	0.5083913	632.0323	3.304717	0	1005.844	499.5006	0.3599232	0.5348759	628.8773	3.528937	0	9	1006	496						Frog_fixed.avi	0
7156	428	994.5685	513.1064	0.4960943	0.5080535	632.1629	3.34742	0	1009.717	508.0536	0.3600889	0.5345412	628.791	3.547325	0	9	1002	511						Frog_fixed.avi	0
7173	429	996.4144	502.8533	0.4962381	0.5077071	632.0453	3.315295	0	1017.235	501.9991	0.3602448	0.5340896	628.6546	3.533912	0	9	1007	502						Frog_fixed.avi	0
7190	430	1005.605	487.8901	0.4964039	0.5073934	631.9581	3.309246	0	1010.337	498.2758	0.3603395	0.5337988	628.7173	3.540059	0	9	1008	493						Frog_fixed.avi	0
7206	431	1009.894	500.8073	0.4964769	0.5070131	631.908	3.329021	0	1009.643	504.6128	0.3604149	0.5333572	628.6779	3.546382	0	9	1010	503						Frog_fixed.avi	0
7223	432	998.5245	491.6936	0.496519	0.5066454	631.8943	3.301099	0	1008.274	502.0862	0.3604614	0.5330631	628.6418	3.543307	0	9	1003	497						Frog_fixed.avi	0
7240	433	999.1033	496.1268	0.4965333	0.5063192	631.8583	3.324847	0	1007.012	508.4799	0.3604862	0.5327662	628.5406	3.577903	0	9	1003	502						Frog_fixed.avi	0
7256	434	987.1075	513.9912	0.4965384	0.5060363	631.8015	3.360492	0	1011.789	505.856	0.3604829	0.5324754	628.4876	3.586872	0	9	999	510						Frog_fixed.avi	0
7273	435	993.1	504.3222	0.4965216	0.5058305	631.783	3.329679	0	1009.205	503.045	0.3604476	0.532262	628.5042	3.557048	0	9	1001	504						Frog_fixed.avi	0
7290	436	1004.684	491.1487	0.4964963	0.5055628	631.7426	3.329181	0	1011.514	503.3321	0.360412	0.5320245	628.5168	3.593397	0	9	1008	497						Frog_fixed.avi	0
7306	437	1003.164	494.8345	0.4964294	0.5053553	631.5193	3.314938	0	1011.053	505.8983	0.3603514	0.5317597	628.4653	3.586101	0	9	1007	500						Frog_fixed.avi	0
7323	438	1006.732	498.549	0.4963797	0.5051024	631.511	3.330504	0	1017.474	502.2953	0.3602963	0.5316042	628.3763	3.583938	0	9	1012	500						Frog_fixed.avi	0
7340	439	998.5367	497.7156	0.4963059	0.5049159	631.4558	3.343261	0	1012.577	507.8148	0.3602215	0.5314209	628.2835	3.6089	0	9	1006	503						Frog_fixed.avi	0
7356	440	1004	494.4375	0.4962215	0.5046409	631.4271	3.31541	0	1010.906	497.79	0.3600928	0.5312229	628.3798	3.590843	0	9	1007	496						Frog_fixed.avi	0
7373	441	998.4292	498.9374	0.4960796	0.5043697	631.5369	3.353318	0	1009.734	501.825	0.3599961	0.5309659	628.3741	3.599487	0	9	1004	500						Frog_fixed.avi	0
7390	442	1000.941	488.2026	0.4959751	0.5041298	631.6014	3.302023	0	1003.991	504.0124	0.3598827	0.530783	628.5069	3.595657	0	9	1002	496						Frog_fixed.avi	0
7406	443	996.8115	492.3403	0.4958705	0.5038198	631.4176	3.292802	0	1012.251	495.2324	0.3597924	0.5305808	628.405	3.598227	0	9	1005	494						Frog_fixed.avi	0
7423	444	1003.367	496.16	0.4957572	0.5035615	631.3918	3.304419	0	1018.573	493.335	0.3596871	0.5303963	628.3685	3.580953	0	9	1011	495						Frog_fixed.avi	0
7440	445	994.9259	500.3083	0.4956162	0.5033914	631.4484	3.321581	0	1010.088	502.3132	0.3595698	0.5302015	628.1919	3.593241	0	9	1003	501						Frog_fixed.avi	0
7456	446	1002.479	487.9867	0.4954884	0.5032533	631.5867	3.298952	0	1010.5	519.07	0.3594139	0.5297843	628.204	3.629413	0	9	1006	504						Frog_fixed.avi	0
7473	447	999.0803	493.4326	0.4953664	0.5030953	631.4182	3.296366	0	1011.829	503.9679	0.3592915	0.530034	628.2064	3.577633	0	9	1005	499						Frog_fixed.avi	0
7489	448	994.9517	498.4065	0.4952778	0.5030217	631.308	3.281874	0	1018.676	500.6426	0.359194	0.530009	628.2845	3.60044	0	9	1007	500						Frog_fixed.avi	0
7506	449	1001.857	493.2339	0.4951989	0.5029784	631.3063	3.26814	0	1019.491	499.8051	0.3591139	0.5300266	628.0859	3.578377	0	9	1011	497						Frog_fixed.avi	0
7523	450	1002.316	495.6632	0.4950871	0.5028799	631.4308	3.270666	0	1010.116	505.2658	0.3590137	0.5299925	628.2644	3.596941	0	9	1006	500						Frog_fixed.avi	0
7539	451	995.928	509.4072	0.4950303	0.502791	631.4055	3.330741	0	1006.204	509.5007	0.3589302	0.529919	628.4061	3.591662	0	9	1001	509						Frog_fixed.avi	0
7556	452	1005.575	487.234	0.4949563	0.5026492	631.4822	3.260171	0	1007.274	503.5457	0.3588599	0.5297952	628.3906	3.595834	0	9	1006	495						Frog_fixed.avi	0
7573	453	995.4604	486.089	0.4948557	0.5025011	631.3304	3.269442	0	1012.001	501.5661	0.358793	0.5296293	628.367	3.601504	0	9	1004	494						Frog_fixed.avi	0
7589	454	998.1024	489.735	0.4947799	0.502283	631.2853	3.268982	0	1014.365	501.8187	0.3586933	0.5293869	628.3013	3.569705	0	9	1006	496						Frog_fixed.avi	0
7606	455	999.0176	494.2283	0.4946782	0.5020519	631.4592	3.251778	0	1016.585	504.7247	0.3585913	0.5292658	628.2051	3.581135	0	9	1008	499						Frog_fixed.avi	0
7623	456	996.1846	492.0907	0.4945842	0.5019059	631.412	3.260497	0	1009.737	503.9759	0.3584655	0.5291432	628.3814	3.617333	0	9	1003	498						Frog_fixed.avi	0
7639	457	998.7223	495.4528	0.4944955	0.5017465	631.4732	3.272648	0	1008.162	503.6292	0.3583519	0.5290237	628.4171	3.617795	0	9	1003	500						Frog_fixed.avi	0
7656	458	994.3964	492.0897	0.4943722	0.5015055	631.3425	3.275929	0	1009.098	500.5659	0.3582502	0.5289423	628.3315	3.622736	0	9	1002	496						Frog_fixed.avi	0
7673	459	998.0864	495.0479	0.4942595	0.5013512	631.29	3.293146	0	1014.014	495.2686	0.3581174	0.5287948	628.2298	3.600274	0	9	1006	495						Frog_fixed.avi	0
7689	460	990.3448	503.4719	0.494067	0.5011908	631.4011	3.326832	0	1010.621	496.9055	0.3579375	0.5287392	628.3637	3.608772	0	9	1000	500						Frog_fixed.avi	0
7706	461	995.7572	489.2952	0.4938897	0.5011326	631.3494	3.287535	0	1014.647	497.7317	0.3577673	0.5287246	628.4005	3.635643	0	9	1005	494						Frog_fixed.avi	0
7723	462	991.4619	498.6442	0.4937068	0.5010949	631.1848	3.295111	0	1011.422	494.2937	0.3575903	0.5287589	628.2594	3.623338	0	9	1001	496						Frog_fixed.avi	0
7739	463	998.2659	484.3286	0.4935294	0.5011153	631.3525	3.305764	0	1008.787	507.3065	0.3573815	0.5288127	628.4789	3.635686	0	9	1004	496						Frog_fixed.avi	0
7756	464	995.4585	496.5736	0.4933478	0.5011356	631.3096	3.338031	0	1009.408	497.0338	0.3572258	0.5289466	628.4123	3.633755	0	9	1002	497						Frog_fixed.avi	0
7773	465	995.0005	492.0372	0.493208	0.5012103	631.2512	3.328543	0	1013.176	494.6676	0.3570857	0.5290601	628.2726	3.623448	0	9	1004	493						Frog_fixed.avi	0
7789	466	990.888	505.342	0.493023	0.5012832	631.386	3.37037	0	1005.034	500.0104	0.3568776	0.5291766	628.5645	3.650299	0	9	998	503						Frog_fixed.avi	0
7806	467	993.4218	491.9699	0.4928563	0.5014486	631.3644	3.333334	0	1009.217	503.2353	0.3567545	0.5293226	628.4958	3.664455	0	9	1001	498						Frog_fixed.avi	0
7823	468	998.1151	486.7198	0.4927583	0.5017076	631.3104	3.338867	0	1003.435	506.7119	0.3566551	0.5296319	628.4684	3.698097	0	9	1001	497						Frog_fixed.avi	0
7839	469	985.9496	489.1208	0.4926433	0.5019512	631.397	3.344079	0	1002.019	504.504	0.3566023	0.5299522	628.4431	3.698829	0	9	994	497						Frog_fixed.avi	0
7856	470	962.2226	486.9768	0.4927637	0.5023909	631.3352	3.356136	0	982.8682	501.1176	0.3566659	0.5303422	628.4406	3.698229	0	9	973	494						Frog_fixed.avi	0
7873	471	982.4476	488.5326	0.4926668	0.5026872	631.265	3.399257	0	993.0355	506.9495	0.356613	0.5307298	628.3785	3.700164	0	9	988	498						Frog_fixed.avi	0
7889	472	975.1193	493.3072	0.4926179	0.5030534	631.5377	3.386725	0	977.6511	512.5284	0.3565165	0.5310683	628.4545	3.70402	0	9	976	503						Frog_fixed.avi	0
7906	473	971.0813	492.3286	0.4925471	0.5034293	631.518	3.414268	0	976.2091	511.3258	0.3564691	0.5315044	628.4973	3.739358	0	9	974	502						Frog_fixed.avi	0
7922	474	968.4736	507.9805	0.4924779	0.5037186	631.6525	3.415465	0	979.777	514.2523	0.3563983	0.531817	628.5523	3.746321	0	9	974	511						Frog_fixed.avi	0
7939	475	973.1756	490.3929	0.492407	0.5040702	631.6041	3.403844	0	979.9968	507.351	0.3563229	0.5322029	628.6763	3.76079	0	9	977	499						Frog_fixed.avi	0
7956	476	971.5258	497.5721	0.4923073	0.5042487	631.4991	3.449689	0	980.6021	509.9454	0.3562486	0.5324514	628.5806	3.762272	0	9	976	504						Frog_fixed.avi	0
7972	477	979.1925	488.4666	0.4922302	0.5044693	631.4523	3.405912	0	984.1268	504.4418	0.3561795	0.5327896	628.5392	3.764913	0	9	982	496						Frog_fixed.avi	0
7989	478	970.3244	500.0997	0.492115	0.5047057	631.6984	3.447223	0	984.4783	503.0662	0.356114	0.5330954	628.4597	3.775477	0	9	977	502						Frog_fixed.avi	0
8006	479	972.5827	484.4676	0.4919994	0.5049692	631.6669	3.422962	0	986.1105	510.5885	0.3559968	0.5333372	628.6863	3.781271	0	9	979	498						Frog_fixed.avi	0
8022	480	977.8436	493.8006	0.4919223	0.5051248	631.7374	3.478434	0	979.0245	506.3787	0.3559065	0.5336339	628.6556	3.801482	0	9	978	500						Frog_fixed.avi	0
8039	481	971.0688	484.0186	0.4918073	0.5053071	631.6122	3.449179	0	981.2419	506.123	0.3558133	0.5338816	628.7646	3.827952	0	9	976	495						Frog_fixed.avi	0
8056	482	972.7484	501.6114	0.4917078	0.5054893	631.5974	3.494842	0	977.1025	516.8753	0.3557151	0.5340702	628.6938	3.870066	0	9	975	509						Frog_fixed.avi	0
8072	483	972.0551	494.3529	0.4915438	0.5057191	631.8167	3.457401	0	979.4037	504.2447	0.3555733	0.5343345	628.8986	3.866403	0	9	976	499						Frog_fixed.avi	0
8089	484	977.6714	491.5771	0.4914149	0.5058883	631.8463	3.472062	0	980.9693	505.9066	0.3554597	0.5345924	628.8346	3.866155	0	9	979	499						Frog_fixed.avi	0
8106	485	974.522	500.42	0.4912896	0.506066	631.7589	3.497419	0	982.8537	521.1971	0.3553501	0.5345251	628.8373	3.858194	0	9	979	511						Frog_fixed.avi	0
8122	486	966.9766	502.1001	0.4911568	0.5063592	631.9088	3.492872	0	978.863	505.0168	0.3552664	0.5352271	628.8402	3.854679	0	9	973	504						Frog_fixed.avi	0
8139	487	967.3423	502.0128	0.4910358	0.5066887	631.9666	3.502057	0	986.3856	531.5323	0.355232	0.5352501	628.9664	3.894833	0	9	977	517						Frog_fixed.avi	0
8156	488	973.5895	493.4613	0.4909599	0.506902	631.998	3.477709	0	981.9371	515.6725	0.3551132	0.5357859	628.9692	3.873211	0	9	978	505						Frog_fixed.avi	0
8172	489	973.9946	486.7637	0.4909137	0.5070772	632.0545	3.469559	0	985.7122	508.0363	0.355029	0.5360599	629.2021	3.867824	0	9	980	497						Frog_fixed.avi	0
8189	490	981.156	491.5381	0.49087	0.5071906	632.0627	3.498336	0	982.8029	505.16	0.3549443	0.5362308	629.2744	3.88809	0	9	982	498						Frog_fixed.avi	0
8206	491	979.3674	487.5025	0.4908021	0.5073407	632.1176	3.501445	0	980.2886	504.8587	0.3548861	0.5363948	629.3788	3.889725	0	9	980	496						Frog_fixed.avi	0
8222	492	969.9138	493.2068	0.4906859	0.5074716	632.1893	3.49105	0	981.6649	517.4418	0.354832	0.5365783	629.2673	3.880766	0	9	976	505						Frog_fixed.avi	0
8239	493	968.1635	500.0104	0.4905929	0.5077131	632.3144	3.507791	0	983.8002	505.7109	0.3547697	0.536988	629.2738	3.882892	0	9	976	503						Frog_fixed.avi	0
8256	494	969.2616	504.3653	0.4904625	0.5081172	632.3289	3.538993	0	988.5254	510.0815	0.3546944	0.5373021	629.2888	3.886526	0	9	979	507						Frog_fixed.avi	0
8272	495	981.6403	490.0306	0.4903565	0.5084195	632.3301	3.482304	0	985.015	503.7606	0.354545	0.5377908	629.5526	3.879615	0	9	983	497						Frog_fixed.avi	0
8289	496	968.1153	497.8011	0.4901732	0.5087652	632.4828	3.513337	0	978.3747	515.904	0.3543948	0.5381515	629.5638	3.884564	0	9	973	507						Frog_fixed.avi	0
8306	497	966.5679	499.1071	0.4900084	0.5091027	632.5803	3.532113	0	977.7554	511.1863	0.3542644	0.538643	629.4422	3.879965	0	9	972	505						Frog_fixed.avi	0
8322	498	976.2175	494.1649	0.4898335	0.5093644	632.553	3.498496	0	981.9428	510.1963	0.3540604	0.5389507	629.7294	3.86534	0	9	979	502						Frog_fixed.avi	0
8339	499	963.624	491.9635	0.4895636	0.5096702	632.7561	3.503827	0	979.6442	508.2944	0.3538476	0.5393571	629.7189	3.872325	0	9	972	500						Frog_fixed.avi	0
8356	500	991.7936	504.9237	0.4891835	0.5099066	632.9881	3.531947	0	1010.175	522.5571	0.3534724	0.5396581	629.9633	3.855051	0	9	1001	514						Frog_fixed.avi	0
8372	501	990.3159	500.8012	0.4888301	0.5100523	633.0531	3.519354	0	1010.815	510.9228	0.353259	0.5399167	629.9225	3.826458	0	9	1001	506						Frog_fixed.avi	0
8389	502	990.123	495.3265	0.4885968	0.510241	633.0267	3.500343	0	1002.552	513.8871	0.3529918	0.5402724	630.2001	3.880797	0	9	996	505						Frog_fixed.avi	0
8405	503	988.4022	501.0208	0.4884138	0.5103689	633.0313	3.510425	0	1023.333	504.0596	0.3528242	0.5404791	630.0845	3.853203	0	9	1006	503						Frog_fixed.avi	0
8422	504	987.3019	499.6706	0.4881911	0.5105171	633.3411	3.546346	0	1016.725	519.4802	0.3526616	0.54033	630.0848	3.856997	0	9	1002	510						Frog_fixed.avi	0
8439	505	989.6648	505.7316	0.4880947	0.510587	633.3837	3.517868	0	999.3193	526.8533	0.3525024	0.5406952	630.088	3.839606	0	9	994	516						Frog_fixed.avi	0
8455	506	993.2342	492.0396	0.4880073	0.5106358	633.2391	3.504689	0	1004.116	525.1724	0.3523984	0.5406949	630.2963	3.817503	0	9	999	509						Frog_fixed.avi	0
8472	507	987.342	501.6968	0.4880003	0.5106758	633.2425	3.500098	0	1006.565	525.9244	0.3524036	0.5406855	630.4365	3.812103	0	9	997	514						Frog_fixed.avi	0
8489	508	988.8448	493.7178	0.4880579	0.5107026	633.4154	3.48129	0	1002.725	523.7392	0.352435	0.5406441	630.4467	3.804893	0	9	996	509						Frog_fixed.avi	0
8505	509	987.0521	497.6136	0.4881579	0.5107293	633.3938	3.480057	0	1003.917	520.6162	0.3525262	0.5406257	630.5034	3.799873	0	9	995	509						Frog_fixed.avi	0
8522	510	998.0665	492.6337	0.4883295	0.510764	633.4607	3.479808	0	1008.447	523.2526	0.3527363	0.5405972	630.3666	3.79937	0	9	1003	508						Frog_fixed.avi	0
8539	511	990.7372	497.7704	0.4885728	0.5107996	633.4145	3.470157	0	1005.276	519.9601	0.3529137	0.5405573	630.5283	3.793585	0	9	998	509						Frog_fixed.avi	0
8555	512	995.4679	500.8765	0.4888227	0.5108634	633.4475	3.463124	0	1002.915	522.0896	0.3531665	0.5405532	630.6075	3.788036	0	9	999	511						Frog_fixed.avi	0
8572	513	989.3445	512.8317	0.4891322	0.5109733	633.4251	3.505939	0	1006.55	518.114	0.3534513	0.5405316	630.5701	3.77884	0	9	998	515						Frog_fixed.avi	0
8589	514	996.0369	501.6589	0.4894608	0.511083	633.2242	3.445962	0	1006.955	512.1815	0.3538061	0.5405431	630.431	3.778453	0	9	1001	507						Frog_fixed.avi	0
8605	515	987.2885	499.1063	0.4897706	0.5111512	633.5038	3.425448	0	998.1556	523.0106	0.354054	0.5401888	630.4628	3.767005	0	9	993	511						Frog_fixed.avi	0
8622	516	981.1932	508.2909	0.4900734	0.5111825	633.2386	3.470237	0	1005.987	512.4106	0.3544145	0.5404227	630.4659	3.774102	0	9	994	510						Frog_fixed.avi	0
8639	517	997.9111	499.1356	0.4903733	0.5112007	633.4351	3.458066	0	1000.848	509.6718	0.3546591	0.540287	630.6032	3.775742	0	9	999	504						Frog_fixed.avi	0
8655	518	992.1567	503.5874	0.4906009	0.5112161	633.2429	3.464794	0	1008.368	504.8284	0.35492	0.5402206	630.5184	3.776414	0	9	1000	504						Frog_fixed.avi	0
8672	519	989.8292	500.5641	0.4908116	0.5112585	633.4531	3.416378	0	1000.232	509.4416	0.3550612	0.5401083	630.5461	3.773006	0	9	995	505						Frog_fixed.avi	0
8689	520	993.374	491.6938	0.4909392	0.5114317	633.3031	3.430656	0	1003.245	507.7713	0.3551649	0.5400947	630.5261	3.76013	0	9	998	500						Frog_fixed.avi	0
8705	521	1028.635	662.1121	0.4907611	0.5125898	634.033	3.428687	0	1030.78	649.8062	0.3552746	0.5410421	630.3185	3.748726	0	10	1030	656						Frog_fixed.avi	0
8722	522	982.868	828.051	0.4904025	0.513868	633.6274	3.440805	0	980.2166	819.7267	0.355401	0.5420065	630.2549	3.774856	0	10	982	824						Frog_fixed.avi	0
8739	523	984.54	788.9551	0.4903779	0.5139374	633.4685	3.423152	0	992.8307	793.4722	0.3550626	0.5422592	630.4698	3.764219	0	10	989	791						Frog_fixed.avi	0
8755	524	976.6637	825.0198	0.4901634	0.5140284	633.4505	3.426064	0	1001.579	811.439	0.3547695	0.5426368	630.3187	3.729321	0	10	989	818						Frog_fixed.avi	0
8772	525	973.8735	819.9609	0.4899099	0.5141521	633.4574	3.4174	0	988.2629	815.2561	0.3544195	0.5429167	630.5153	3.747837	0	10	981	818						Frog_fixed.avi	0
8789	526	983.1349	822.1823	0.4896423	0.514235	633.5005	3.414358	0	986.4135	815.2941	0.3540534	0.5431265	630.4531	3.756977	0	10	985	819						Frog_fixed.avi	0
8805	527	990.0211	809.4001	0.4893387	0.514344	633.5027	3.391892	0	995.4638	823.5916	0.3538085	0.5431772	630.4153	3.731111	0	10	993	816						Frog_fixed.avi	0
8822	528	984.8136	813.2177	0.4890086	0.5144352	633.3638	3.41749	0	989.1281	811.1512	0.3533706	0.5437253	630.4184	3.748822	0	10	987	812						Frog_fixed.avi	0
8839	529	980.3724	824.1826	0.4886339	0.5145946	633.4553	3.44066	0	989.0826	818.6253	0.3529767	0.5439989	630.4644	3.758757	0	10	985	821						Frog_fixed.avi	0
8855	530	985.5237	815.3768	0.4882578	0.5147273	633.3369	3.393094	0	989.4955	810.3345	0.3526091	0.5443996	630.4805	3.756284	0	10	988	813						Frog_fixed.avi	0
8872	531	979.8085	821.6719	0.4879265	0.5148859	633.3027	3.43383	0	996.0013	811.2695	0.3522725	0.5446435	630.3652	3.741648	0	10	988	816						Frog_fixed.avi	0
8889	532	979.9767	820.1594	0.4875394	0.5150052	633.3962	3.402855	0	995.3813	806.6478	0.3519046	0.5450372	630.5074	3.757807	0	10	988	813						Frog_fixed.avi	0
8905	533	976.5542	815.5305	0.4871765	0.5151106	633.4508	3.425009	0	988.6466	806.6884	0.3515292	0.5452619	630.5552	3.763755	0	10	983	811						Frog_fixed.avi	0
8922	534	987.5294	812.1818	0.4868763	0.5151676	633.2831	3.412023	0	990.928	812.9797	0.3512567	0.5454404	630.4231	3.760251	0	10	989	813						Frog_fixed.avi	0
8938	535	987.1601	819.1841	0.4865396	0.515254	633.4061	3.40904	0	989.4763	808.4368	0.3509296	0.5457796	630.5892	3.781364	0	10	988	814						Frog_fixed.avi	0
8955	536	970.058	822.2677	0.4862145	0.5153328	633.4407	3.458229	0	990.5668	808.9933	0.350668	0.546031	630.5836	3.771084	0	10	980	816						Frog_fixed.avi	0
8972	537	983.8201	821.357	0.4859902	0.5154603	633.3657	3.458534	0	990.5256	816.2081	0.3504212	0.5462472	630.58	3.746844	0	10	987	819						Frog_fixed.avi	0
8988	538	973.8663	817.6927	0.4857284	0.5155343	633.3942	3.43608	0	992.2703	807.3098	0.3502415	0.546534	630.5618	3.774387	0	10	983	813						Frog_fixed.avi	0
9005	539	984.7743	819.8059	0.4855519	0.5155432	633.5054	3.432712	0	997.007	808.5186	0.3500432	0.5463786	630.5792	3.742594	0	10	991	814						Frog_fixed.avi	0
9022	540	980.8038	820.7747	0.4854139	0.5156013	633.3865	3.43733	0	987.1996	810.1141	0.349923	0.5467873	630.5827	3.773341	0	10	984	815						Frog_fixed.avi	0
9038	541	976.3077	824.4907	0.4853104	0.5157415	633.5998	3.438544	0	986.051	809.7522	0.3498669	0.5469136	630.7029	3.772027	0	10	981	817						Frog_fixed.avi	0
9055	542	980.6235	814.3349	0.4852654	0.5159263	633.6127	3.421548	0	984.0472	814.1712	0.349849	0.5470526	630.7322	3.77258	0	10	982	814						Frog_fixed.avi	0
9072	543	980.5193	827.064	0.4852723	0.5160654	633.7021	3.470661	0	988.3549	818.1534	0.3498617	0.547235	630.7841	3.780172	0	10	984	823						Frog_fixed.avi	0
9088	544	990.108	815.9815	0.4853019	0.5162385	633.7366	3.437013	0	987.3444	807.2446	0.3498996	0.5474684	630.8032	3.768961	0	10	989	812						Frog_fixed.avi	0
9105	545	986.6704	820.3492	0.4853488	0.51636	633.6757	3.446523	0	978.3943	813.3944	0.3499592	0.5475819	630.8544	3.791475	0	10	983	817						Frog_fixed.avi	0
9122	546	985.9598	820.4011	0.4854454	0.5165543	633.6225	3.451882	0	985.2777	806.8058	0.3500525	0.5477447	631.0557	3.78427	0	10	986	814						Frog_fixed.avi	0
9138	547	981.3951	821.9684	0.4855554	0.516852	633.7311	3.471575	0	980.0416	815.8628	0.3501976	0.5479317	630.9759	3.778001	0	10	981	819						Frog_fixed.avi	0
9155	548	994.0819	805.5603	0.4856622	0.5171357	633.7938	3.452659	0	987.8447	799.8875	0.3503639	0.5482691	631.0108	3.781695	0	10	991	803						Frog_fixed.avi	0
9172	549	980.6848	821.0949	0.4858434	0.5174333	633.8873	3.454166	0	985.3309	807.6481	0.3505158	0.5484394	631.1776	3.805876	0	10	983	814						Frog_fixed.avi	0
9188	550	980.3905	822.4111	0.4860595	0.5176431	633.8173	3.467853	0	989.8234	806.3297	0.3507414	0.5484953	631.1583	3.80123	0	10	985	814						Frog_fixed.avi	0
9205	551	980.1134	814.9373	0.4862872	0.5178437	634.0606	3.468731	0	985.1631	805.8184	0.3509823	0.5485223	631.1848	3.800241	0	10	983	810						Frog_fixed.avi	0
9222	552	982.1625	819.3593	0.4865885	0.5179439	633.8546	3.475255	0	985.4648	802.5298	0.3512708	0.5484832	631.1642	3.795563	0	10	984	811						Frog_fixed.avi	0
9238	553	974.9784	822.9105	0.4869143	0.5180129	633.961	3.44802	0	990.7239	802.8802	0.3515875	0.5483477	631.3005	3.79163	0	10	983	813						Frog_fixed.avi	0
9255	554	986.4703	816.9686	0.4872644	0.5180677	634.0906	3.4271	0	986.4182	808.0635	0.351934	0.5481229	631.0479	3.802243	0	10	986	813						Frog_fixed.avi	0
9272	555	1015.344	817.0211	0.4874302	0.5180441	634.3032	3.462315	0	1032.863	803.7947	0.3521189	0.5478393	631.2618	3.808378	0	11	1024	810						Frog_fixed.avi	0
9288	556	1024.746	803.1592	0.4877349	0.5179742	634.0464	3.457274	0	1040.061	783.669	0.3524807	0.5475957	631.1668	3.759778	0	11	1032	793						Frog_fixed.avi	0
9305	557	1022.012	806.1165	0.4881475	0.5179597	633.9073	3.447679	0	1041.695	781.5651	0.3528691	0.5475184	631.051	3.76898	0	11	1032	794						Frog_fixed.avi	0
9322	558	1034.765	798.3324	0.4885409	0.5180151	633.9204	3.401805	0	1043.227	784.8059	0.3531864	0.5474128	631.2188	3.754022	0	11	1039	792						Frog_fixed.avi	0
9338	559	1041.526	793.7902	0.4888821	0.5181058	633.9301	3.403645	0	1039.251	793.1229	0.3535026	0.5473161	631.0692	3.74333	0	11	1040	793						Frog_fixed.avi	0
9355	560	1036.769	787.2486	0.4892252	0.5182728	633.9361	3.392092	0	1033.943	790.5544	0.3537983	0.5474076	631.0542	3.741829	0	11	1035	789						Frog_fixed.avi	0
9372	561	1017.438	803.4136	0.4895426	0.5184205	633.691	3.416041	0	1033.737	800.6668	0.3541046	0.5471228	631.0499	3.753306	0	11	1026	802						Frog_fixed.avi	0
9388	562	1038.688	789.3224	0.4898313	0.5185533	633.8602	3.353155	0	1038.883	788.7728	0.3543922	0.5475056	631.0531	3.709877	0	11	1039	789						Frog_fixed.avi	0
9405	563	1034.523	800.9107	0.4901203	0.5187109	633.7082	3.363046	0	1036.596	786.8236	0.3546183	0.5475745	630.9438	3.720287	0	11	1036	794						Frog_fixed.avi	0
9422	564	1031.364	796.0818	0.4903134	0.5188248	633.7684	3.374752	0	1038.832	794.1328	0.3548776	0.5476929	630.7173	3.708289	0	11	1035	795						Frog_fixed.avi	0
9438	565	1027.865	800.7039	0.4904777	0.5189143	633.7764	3.375985	0	1034.741	794.6762	0.3549884	0.5478305	630.7782	3.701297	0	11	1031	798						Frog_fixed.avi	0
9455	566	1037.514	793.2318	0.4905724	0.5190222	633.6373	3.355087	0	1033.965	794.8598	0.3550617	0.5480641	630.7523	3.668902	0	11	1036	794						Frog_fixed.avi	0
9472	567	1028.695	799.9164	0.490541	0.5191728	633.5221	3.346869	0	1031.932	791.9922	0.3550273	0.5484383	630.6852	3.662501	0	11	1030	796						Frog_fixed.avi	0
9488	568	1043.201	789.2802	0.4904286	0.5193146	633.3308	3.339004	0	1033.555	802.216	0.3549322	0.5487646	630.5891	3.674964	0	11	1038	796						Frog_fixed.avi	0
9505	569	1038.284	790.977	0.4901983	0.5195419	633.4195	3.325965	0	1030.525	797.4641	0.3547515	0.549273	630.4037	3.660631	0	11	1034	794						Frog_fixed.avi	0
9521	570	1036.751	798.7574	0.4899593	0.51974	633.2983	3.350045	0	1029.58	793.1004	0.3544692	0.5497941	630.4854	3.638538	0	11	1033	796						Frog_fixed.avi	0
9538	571	1028.008	797.1606	0.4896233	0.5199719	633.1628	3.327777	0	1038.475	790.6476	0.3541729	0.5502347	630.3607	3.631305	0	11	1033	794						Frog_fixed.avi	0
9555	572	1032.554	801.1184	0.4892815	0.5200728	633.1279	3.333662	0	1029.932	793.0789	0.3538242	0.5507162	630.2615	3.652199	0	11	1031	797						Frog_fixed.avi	0
9571	573	1003.442	783.8365	0.4888495	0.5201005	632.9012	3.340518	0	1034.617	781.709	0.3534539	0.5508704	630.4454	3.634765	0	11	1019	783						Frog_fixed.avi	0
9588	574	997.8143	643.3174	0.4884817	0.5191539	632.9877	3.336841	0	1009.12	669.1089	0.3533794	0.5503148	630.3226	3.66053	0	12	1003	656						Frog_fixed.avi	0
9605	575	999.7132	522.5282	0.4879109	0.5182256	633.1343	3.292424	0	1017.055	563.0247	0.353198	0.5494136	630.3683	3.626996	0	12	1008	543						Frog_fixed.avi	0
9621	576	1003.132	512.8961	0.4874672	0.5180783	633.1417	3.288018	0	1015.634	536.1631	0.3527368	0.5498926	630.3716	3.61114	0	12	1009	525						Frog_fixed.avi	0
9638	577	1000.774	494.986	0.4871249	0.5179254	633.2462	3.277093	0	1016.494	531.1273	0.3522545	0.5499442	630.3127	3.608897	0	12	1009	513						Frog_fixed.avi	0
9655	578	1003.287	499.9906	0.4867509	0.517615	633.0863	3.256826	0	1021.851	531.2339	0.3518104	0.5498846	630.3232	3.594849	0	12	1013	516						Frog_fixed.avi	0
9671	579	1003.101	513.1177	0.4864406	0.5173347	632.9586	3.296035	0	1008.845	533.6641	0.3513843	0.5497715	630.3882	3.604257	0	12	1006	523						Frog_fixed.avi	0
9688	580	1000.895	501.1164	0.4861064	0.5170858	633.0771	3.27733	0	1005.052	544.6691	0.3510033	0.5495923	630.2991	3.599692	0	12	1003	523						Frog_fixed.avi	0
9705	581	1009.827	496.9293	0.4858132	0.5167863	632.7355	3.253533	0	1011.744	548.211	0.3506925	0.5495188	630.1344	3.609253	0	12	1011	523						Frog_fixed.avi	0
9721	582	1005.776	505.0144	0.4855071	0.5165389	632.8313	3.278725	0	1014.235	535.7975	0.3503431	0.5494673	630.1971	3.589821	0	12	1010	520						Frog_fixed.avi	0
9738	583	1003.6	503.2448	0.4852435	0.5164127	632.8551	3.272661	0	1011.502	537.1432	0.3500532	0.5494697	630.1345	3.587919	0	12	1008	520						Frog_fixed.avi	0
9755	584	996.1282	517.6839	0.4850073	0.5163122	632.676	3.29025	0	1010.071	532.0842	0.3497988	0.5494585	630.062	3.597054	0	12	1003	525						Frog_fixed.avi	0
9771	585	1005.636	506.7538	0.4848185	0.5162268	632.5264	3.253532	0	1009.197	530.9086	0.3495525	0.5494502	630.0363	3.568178	0	12	1007	519						Frog_fixed.avi	0
9788	586	1004.092	502.541	0.4846531	0.516098	632.6631	3.26061	0	1001.591	544.1211	0.3493588	0.5493965	630.0322	3.617085	0	12	1003	523						Frog_fixed.avi	0
9805	587	997.4625	515.2954	0.484491	0.5158907	632.5581	3.285554	0	1017.507	530.3057	0.3492293	0.5493055	629.8681	3.57257	0	12	1007	523						Frog_fixed.avi	0
9821	588	1008.065	511.8171	0.4843948	0.5156792	632.4058	3.261325	0	1017.763	527.3028	0.3491024	0.5491989	629.7137	3.577674	0	12	1013	520						Frog_fixed.avi	0
9838	589	1007.012	501.563	0.4843564	0.5154836	632.3363	3.240143	0	1008.749	531.3989	0.3489993	0.5490981	629.8879	3.581807	0	12	1008	516						Frog_fixed.avi	0
9855	590	1004.579	510.2331	0.4843553	0.5153031	632.3019	3.237916	0	1009.968	526.8138	0.3489626	0.5489249	629.864	3.564386	0	12	1007	519						Frog_fixed.avi	0
9871	591	1010.46	500.281	0.4843784	0.5150798	632.2792	3.232525	0	1001.289	546.3907	0.3489545	0.5487143	629.7343	3.581568	0	12	1006	523						Frog_fixed.avi	0
9888	592	1007.997	505.4633	0.4844284	0.5149018	632.2621	3.230705	0	1003.776	533.5737	0.3489959	0.5485855	629.7653	3.55244	0	12	1006	520						Frog_fixed.avi	0
9905	593	1011.271	513.3784	0.4845049	0.5147725	632.2364	3.219365	0	1009.622	535.1762	0.349078	0.5484409	629.5571	3.531172	0	12	1010	524						Frog_fixed.avi	0
9921	594	998.8953	517.0547	0.4846147	0.5146034	632.3188	3.236838	0	1013.841	521.2378	0.3491474	0.548261	629.54	3.528729	0	12	1006	519						Frog_fixed.avi	0
9938	595	983.9551	500.5777	0.4847514	0.51433	631.8466	3.192925	0	998.1302	520.7278	0.3493113	0.54792	629.6347	3.535485	0	12	991	511						Frog_fixed.avi	0
9955	596	997.0033	512.4539	0.4848178	0.5141601	632.048	3.206615	0	994.5906	519.4294	0.3493361	0.5477484	629.7538	3.52589	0	12	996	516						Frog_fixed.avi	0
9971	597	999.9626	490.7592	0.4848808	0.5139699	632.0783	3.130427	0	993.9064	519.5681	0.3493705	0.5475383	629.7319	3.544081	0	12	997	505						Frog_fixed.avi	0
9988	598	991.9091	496.4804	0.48492	0.5137878	632.1087	3.192621	0	992.2473	538.064	0.3494065	0.5471664	629.6736	3.552925	0	12	992	517						Frog_fixed.avi	0
10005	599	997.3474	495.6013	0.4849857	0.5135008	632.0963	3.176843	0	994.3341	515.2714	0.3494425	0.5469128	629.6844	3.532225	0	12	996	505						Frog_fixed.avi	0
10021	600	992.3331	510.5441	0.4850421	0.5132336	632.009	3.189735	0	995.458	515.8044	0.349489	0.5466604	629.6376	3.518988	0	12	994	513						Frog_fixed.avi	0
10038	601	987.174	496.3621	0.4850834	0.513043	631.9785	3.178645	0	996.0674	519.2213	0.3495139	0.5463043	629.4936	3.51891	0	12	992	508						Frog_fixed.avi	0
10054	602	995.7993	510.2019	0.4851413	0.5127841	631.7499	3.17856	0	1003.48	516.7514	0.3495761	0.5461053	629.3466	3.542105	0	12	1000	513						Frog_fixed.avi	0
10071	603	985.1754	504.06	0.4851222	0.5124564	631.8876	3.170105	0	1003.935	514.5975	0.3495685	0.5458727	629.2806	3.529243	0	12	995	509						Frog_fixed.avi	0
10088	604	991.5024	498.4999	0.4850745	0.5122038	631.8302	3.186755	0	1000.775	517.9181	0.3494846	0.5454902	629.3492	3.511465	0	12	996	508						Frog_fixed.avi	0
10104	605	989.8663	508.1452	0.4849977	0.5118665	631.8495	3.196817	0	993.2282	513.1644	0.3493816	0.5452682	629.415	3.527754	0	12	992	511						Frog_fixed.avi	0
10121	606	996.0833	495.8803	0.4848807	0.5116031	631.8028	3.176389	0	991.77	517.6822	0.3492734	0.545112	629.2699	3.53744	0	12	994	507						Frog_fixed.avi	0
10138	607	990.8483	504.7985	0.4847486	0.5114049	631.6444	3.208113	0	1001.516	506.2853	0.3491649	0.5450151	629.2011	3.542808	0	12	996	506						Frog_fixed.avi	0
10154	608	997.2366	494.9325	0.4846125	0.5111676	631.499	3.179842	0	997.2894	506.3568	0.3489924	0.5448769	629.2305	3.520142	0	12	997	501						Frog_fixed.avi	0
10171	609	990.7555	502.8113	0.4843949	0.5109203	631.7026	3.199747	0	991.9662	516.7035	0.3488242	0.5447014	629.1954	3.553378	0	12	991	510						Frog_fixed.avi	0
10188	610	990.5612	495.1381	0.4842405	0.5106819	631.4691	3.180127	0	992.5363	519.2217	0.3486626	0.5445468	629.0916	3.568875	0	12	992	507						Frog_fixed.avi	0
10204	611	1001.815	499.0074	0.4840879	0.5103515	631.3754	3.218838	0	999.8401	508.7832	0.3485216	0.5443463	628.9311	3.558836	0	12	1001	504						Frog_fixed.avi	0
10221	612	993.9454	496.965	0.4839048	0.5099941	631.5039	3.211352	0	994.653	519.9035	0.348318	0.544046	629.0439	3.568846	0	12	994	508						Frog_fixed.avi	0
10238	613	988.389	497.6823	0.4837644	0.5097117	631.4481	3.231376	0	994.3765	517.3558	0.3482057	0.543812	629.0328	3.570775	0	12	991	508						Frog_fixed.avi	0
10254	614	992.257	504.089	0.4836779	0.5093361	631.3022	3.245441	0	994.875	514.1613	0.3481306	0.5436109	628.9456	3.584404	0	12	994	509						Frog_fixed.avi	0
10271	615	993.2714	502.6812	0.4835834	0.5090326	631.1349	3.246793	0	996.4121	515.9085	0.3480437	0.5433991	628.8768	3.584516	0	12	995	509						Frog_fixed.avi	0
10288	616	988.4443	493.4947	0.4834812	0.5086969	631.2271	3.244636	0	995.9385	511.8646	0.3479222	0.543067	628.9568	3.582129	0	12	992	503						Frog_fixed.avi	0
10304	617	992.8681	499.7926	0.4834085	0.5083751	631.3342	3.24228	0	996.998	508.1374	0.3478428	0.5428746	628.9685	3.57699	0	12	995	504						Frog_fixed.avi	0
10321	618	995.9592	499.6817	0.4833451	0.5080965	631.3478	3.26537	0	993.2144	510.9608	0.3477526	0.5426292	628.8761	3.598397	0	12	995	505						Frog_fixed.avi	0
10338	619	989.3165	500.43	0.4832821	0.5076615	631.2106	3.267696	0	993.819	512.4797	0.3477	0.5422548	628.7943	3.598022	0	12	992	506						Frog_fixed.avi	0
10354	620	988.7705	497.6721	0.4832618	0.5073273	631.1571	3.267911	0	993.4045	508.3701	0.3476686	0.5419902	628.8048	3.616479	0	12	991	503						Frog_fixed.avi	0
10371	621	990.8079	493.7823	0.4832585	0.5069575	631.0629	3.255023	0	997.0862	505.2274	0.3476591	0.5416637	628.7534	3.607422	0	12	994	500						Frog_fixed.avi	0
10388	622	988.1371	493.7021	0.4832769	0.5066165	631.0479	3.242821	0	990.4014	510.2888	0.347658	0.5412912	628.7548	3.627202	0	12	989	502						Frog_fixed.avi	0
10404	623	985.9308	495.2616	0.4833002	0.5063039	631.0648	3.262144	0	996.2619	495.9734	0.3476797	0.5410505	628.7253	3.588071	0	12	991	496						Frog_fixed.avi	0
10421	624	985.4879	490.231	0.4833447	0.5061098	630.9455	3.261304	0	991.7567	506.4372	0.3477042	0.5407219	628.6366	3.605505	0	12	989	498						Frog_fixed.avi	0
10437	625	993.6193	500.0218	0.4834089	0.5059015	630.981	3.268226	0	992.0745	509.0685	0.3477288	0.5405275	628.6583	3.613461	0	12	993	505						Frog_fixed.avi	0
10454	626	996.0874	497.0478	0.4834356	0.5057551	630.9194	3.259701	0	998.0177	493.2871	0.3477482	0.5403842	628.6183	3.586713	0	12	997	495						Frog_fixed.avi	0
10471	627	992.951	493.4274	0.483521	0.5055479	630.8096	3.245266	0	991.4274	494.7906	0.347791	0.5401864	628.5936	3.613791	0	12	992	494						Frog_fixed.avi	0
10487	628	946.5751	529.7135	0.4836462	0.5054387	630.9158	3.275222	0	946.6849	542.8484	0.3480535	0.5400205	628.1501	3.656818	0	13	947	536						Frog_fixed.avi	0
10504	629	961.0941	521.2806	0.4836615	0.5052094	630.9329	3.280711	0	955.0756	535.5933	0.3480428	0.5397639	628.2183	3.624612	0	13	958	528						Frog_fixed.avi	0
10521	630	952.9099	519.2404	0.4836573	0.5050126	630.7848	3.268127	0	951.4794	536.8438	0.3480433	0.5396106	628.1651	3.635596	0	13	952	528						Frog_fixed.avi	0
10537	631	954.8519	521.7964	0.483652	0.5048889	630.7505	3.271959	0	955.4597	534.2315	0.3480437	0.5394911	628.1124	3.61164	0	13	955	528						Frog_fixed.avi	0
10554	632	958.2094	520.4819	0.4836566	0.504688	630.8574	3.26546	0	953.4143	527.5912	0.3480316	0.5393838	628.1451	3.609476	0	13	956	524						Frog_fixed.avi	0
10571	633	957.9577	527.5051	0.4836262	0.5044956	630.7191	3.281555	0	955.3135	539.9156	0.348009	0.5391443	628.0889	3.598105	0	13	957	534						Frog_fixed.avi	0
10587	634	958.3813	511.1477	0.4835915	0.5042799	630.6936	3.277935	0	951.387	539.3123	0.347954	0.5390026	628.0715	3.63906	0	13	955	525						Frog_fixed.avi	0
10604	635	961.7307	518.5721	0.4835281	0.5041167	630.6993	3.282341	0	949.6915	534.5013	0.3478563	0.5388569	628.1981	3.635638	0	13	956	527						Frog_fixed.avi	0
10621	636	952.6834	514.8448	0.483412	0.5039845	630.8653	3.277145	0	951.3638	534.2186	0.347756	0.5387753	628.3105	3.655815	0	13	952	525						Frog_fixed.avi	0
10637	637	962.6977	514.512	0.4832659	0.5037484	630.8146	3.280078	0	955.0366	534.3604	0.3476451	0.5386784	628.2321	3.636296	0	13	959	524						Frog_fixed.avi	0
10654	638	958.8964	518.4708	0.4831715	0.5036113	630.7664	3.287178	0	955.8074	530.7055	0.3475682	0.5386071	628.1082	3.660774	0	13	957	525						Frog_fixed.avi	0
10671	639	955.5402	523.2706	0.48307	0.5034773	630.6525	3.309923	0	952.0724	529.678	0.3474762	0.5385516	628.0421	3.657048	0	13	954	526						Frog_fixed.avi	0
10687	640	954.0625	526.6854	0.4829922	0.5033699	630.6902	3.325291	0	958.4695	524.8521	0.3474137	0.538421	627.965	3.64171	0	13	956	526						Frog_fixed.avi	0
10704	641	950.625	522.734	0.482886	0.5032761	630.8528	3.311271	0	956.7589	528.8097	0.347309	0.5383105	628.2076	3.650524	0	13	954	526						Frog_fixed.avi	0
10721	642	951.201	517.6389	0.4827756	0.5032386	630.8367	3.312908	0	947.1749	534.5764	0.3472135	0.5382969	628.2308	3.684852	0	13	949	526						Frog_fixed.avi	0
10737	643	949.7686	518.1314	0.482697	0.503268	630.8312	3.332481	0	945.8533	539.2902	0.3471566	0.5384341	628.2891	3.695554	0	13	948	529						Frog_fixed.avi	0
10754	644	958.6609	517.5276	0.4826292	0.50338	630.7474	3.3279	0	945.6163	519.2364	0.347097	0.5385692	628.2147	3.672787	0	13	952	518						Frog_fixed.avi	0
10771	645	957.3104	523.5419	0.4825679	0.5035925	630.6912	3.327384	0	951.3298	533.0848	0.3470555	0.5387768	628.21	3.697969	0	13	954	528						Frog_fixed.avi	0
10787	646	960.8853	510.9699	0.482528	0.5040281	630.7197	3.312923	0	942.7275	541.1533	0.3470071	0.5390885	628.233	3.713412	0	13	952	526						Frog_fixed.avi	0
10804	647	953.4867	511.6588	0.4824432	0.5044214	630.9081	3.302674	0	952.2906	531.1539	0.3469652	0.5396127	628.1426	3.689471	0	13	953	521						Frog_fixed.avi	0
10821	648	951.681	519.9057	0.4823839	0.5049407	630.9085	3.350671	0	948.3276	534.3961	0.3468657	0.5401506	628.2631	3.713504	0	13	950	527						Frog_fixed.avi	0
10837	649	953.2126	521.7363	0.4822959	0.5053126	630.7391	3.320844	0	952.5553	526.2471	0.3467914	0.5405486	628.3085	3.692424	0	13	953	524						Frog_fixed.avi	0
10854	650	957.1329	515.2474	0.4822136	0.5057217	630.7775	3.332915	0	941.2888	537.5901	0.3467087	0.5409997	628.3492	3.710896	0	13	949	526						Frog_fixed.avi	0
10871	651	956.7339	522.9592	0.4821444	0.5059475	630.6916	3.341077	0	942.8661	533.6689	0.3466295	0.54128	628.2925	3.713216	0	13	950	528						Frog_fixed.avi	0
10887	652	957.2301	514.3479	0.4820895	0.5061769	630.6323	3.341124	0	942.3562	547.756	0.3465865	0.5415089	628.2462	3.738567	0	13	950	531						Frog_fixed.avi	0
10904	653	956.1694	512.7615	0.4820293	0.5063212	630.6589	3.374705	0	941.6385	534.1747	0.3465278	0.5418223	628.2269	3.738156	0	13	949	523						Frog_fixed.avi	0
10921	654	950.8129	519.4502	0.4819665	0.5064998	630.7477	3.359805	0	945.6711	538.0922	0.3464777	0.5419927	628.1951	3.729859	0	13	948	529						Frog_fixed.avi	0
10937	655	947.7827	522.5247	0.4818816	0.5066548	631.0159	3.352036	0	946.8497	534.6341	0.3464167	0.5421872	628.1887	3.72098	0	13	947	529						Frog_fixed.avi	0
10954	656	941.8555	521.0018	0.4818171	0.5068789	630.9476	3.340841	0	946.308	530.3872	0.3463598	0.5424958	628.3749	3.737479	0	13	944	526						Frog_fixed.avi	0
10971	657	940.6617	524.636	0.4817866	0.5072386	631.0526	3.381232	0	943.3887	524.8549	0.3463334	0.5427926	628.4099	3.712187	0	13	942	525						Frog_fixed.avi	0
10987	658	943.8245	520.6718	0.4818413	0.5074902	631.1586	3.359718	0	946.0247	529.6595	0.3463601	0.5430624	628.3546	3.71628	0	13	945	525						Frog_fixed.avi	0
11004	659	925.9846	500.1048	0.4819288	0.5077631	631.1333	3.370025	0	927.9156	507.611	0.3465465	0.5433437	628.3334	3.742477	0	14	927	504						Frog_fixed.avi	0
11020	660	938.8559	485.2163	0.4819043	0.5079621	631.2936	3.361657	0	933.0957	496.0954	0.3465863	0.5435132	628.4009	3.738564	0	14	936	491						Frog_fixed.avi	0
11037	661	938.3573	477.3628	0.4820275	0.508206	630.9691	3.346848	0	933.3445	509.9967	0.3466338	0.5437237	628.4578	3.729748	0	14	936	494						Frog_fixed.avi	0
11054	662	924.6771	491.2642	0.4820882	0.508414	631.0563	3.359716	0	927.9892	511.7264	0.3467146	0.5439091	628.5449	3.735691	0	14	926	501						Frog_fixed.avi	0
11070	663	926.3397	485.6747	0.4821919	0.508661	631.1653	3.344599	0	927.3605	496.006	0.3467853	0.5442194	628.5787	3.730503	0	14	927	491						Frog_fixed.avi	0
11087	664	926.4615	478.6558	0.4822909	0.5089565	631.3846	3.358593	0	922.7988	499.9433	0.3468941	0.5444183	628.5706	3.717208	0	14	925	489						Frog_fixed.avi	0
11104	665	931.1379	479.7621	0.4824006	0.5092146	631.2834	3.356191	0	923.8235	507.339	0.3470159	0.5446222	628.4635	3.722186	0	14	927	494						Frog_fixed.avi	0
11120	666	930.0873	484.5172	0.4825244	0.5095161	631.0345	3.355255	0	926.8582	494.7708	0.3471046	0.5449278	628.4854	3.709178	0	14	928	490						Frog_fixed.avi	0
11137	667	927.3308	491.2061	0.4826472	0.5098524	631.2027	3.387259	0	918.4384	503.0753	0.3471948	0.5451645	628.6339	3.755082	0	14	923	497						Frog_fixed.avi	0
11154	668	925.7354	486.034	0.4827545	0.510188	631.3185	3.350955	0	914.2406	501.3213	0.3473145	0.5453844	628.5771	3.720037	0	14	920	494						Frog_fixed.avi	0
11170	669	919.9209	483.9842	0.4829059	0.5104938	631.4296	3.350603	0	918.6589	497.3528	0.3474597	0.5456946	628.6382	3.719571	0	14	919	491						Frog_fixed.avi	0
11187	670	912.0354	495.6453	0.4830133	0.5107099	631.372	3.375383	0	923.2519	494.6863	0.3476024	0.5459033	628.5287	3.707439	0	14	918	495						Frog_fixed.avi	0
11204	671	920.0015	478.5449	0.4831456	0.5109509	631.3804	3.329949	0	916.95	501.6932	0.3476768	0.54606	628.676	3.709774	0	14	918	490						Frog_fixed.avi	0
11220	672	918.6483	481.0078	0.4832216	0.5111545	631.4214	3.325057	0	913.9025	503.8691	0.3477654	0.5462264	628.6934	3.704269	0	14	916	492						Frog_fixed.avi	0
11237	673	916.1378	486.5797	0.483332	0.5114331	631.5828	3.347588	0	909.3062	508.3552	0.3478558	0.5464328	628.6068	3.733109	0	14	913	497						Frog_fixed.avi	0
11254	674	918.6321	496.9258	0.4834373	0.5117143	631.5582	3.34819	0	918.1693	507.2993	0.3480075	0.5467466	628.502	3.724388	0	14	918	502						Frog_fixed.avi	0
11270	675	918.9219	487.291	0.4835842	0.512004	631.4287	3.34752	0	918.9621	512.1078	0.3480964	0.5469781	628.5667	3.729607	0	14	919	500						Frog_fixed.avi	0
11287	676	916.6216	491.6489	0.4836828	0.5123069	631.5029	3.348863	0	907.3757	512.8108	0.348175	0.5471993	628.6422	3.735719	0	14	912	502						Frog_fixed.avi	0
11304	677	911.9651	497.2974	0.4837558	0.5125473	631.5472	3.340283	0	908.8539	499.4431	0.3482621	0.5475184	628.7357	3.730209	0	14	910	498						Frog_fixed.avi	0
11320	678	905.1938	488.6601	0.4838486	0.5129234	631.7536	3.368476	0	913.4639	503.3574	0.34838	0.5477294	628.7385	3.741977	0	14	909	496						Frog_fixed.avi	0
11337	679	910.7618	490.4315	0.4839446	0.5132007	631.6698	3.356314	0	909.6947	506.1251	0.3484672	0.5480859	628.7498	3.732802	0	14	910	498						Frog_fixed.avi	0
11354	680	915.3211	484.4085	0.4840502	0.5135327	631.7857	3.326526	0	906.0345	504.0959	0.3485874	0.5483667	628.6262	3.746294	0	14	911	494						Frog_fixed.avi	0
11370	681	912.7375	494.1219	0.4841453	0.5138813	631.5964	3.360751	0	901.6785	511.3078	0.3486447	0.548609	628.6495	3.750068	0	14	907	503						Frog_fixed.avi	0
11387	682	907.7102	492.5844	0.4842089	0.5141185	631.6676	3.319011	0	904.0687	517.804	0.3487215	0.5488526	628.7817	3.74801	0	14	906	505						Frog_fixed.avi	0
11404	683	902.5268	495.2271	0.4842466	0.5143429	631.73	3.354273	0	903.6301	502.2355	0.3487502	0.5491152	628.8694	3.740319	0	14	903	499						Frog_fixed.avi	0
11420	684	897.9908	493.0432	0.4843102	0.5145273	631.8729	3.36438	0	901.6981	511.1767	0.3487749	0.549238	628.9564	3.770127	0	14	900	502						Frog_fixed.avi	0
11437	685	898.8024	492.3237	0.4843458	0.5146438	631.9844	3.372585	0	902.6163	513.6696	0.3488087	0.5493845	628.9073	3.754249	0	14	901	503						Frog_fixed.avi	0
11454	686	893.6222	490.0959	0.4843709	0.5148191	631.9988	3.338922	0	896.4437	520.3329	0.3488518	0.5495218	628.9294	3.775146	0	14	895	505						Frog_fixed.avi	0
11470	687	896.6535	499.4002	0.4844085	0.515061	632.0175	3.378025	0	897.9679	507.5862	0.3488885	0.5497749	628.9634	3.756352	0	14	897	503						Frog_fixed.avi	0
11487	688	902.2694	500.4853	0.4844601	0.5152458	632.181	3.396697	0	890.028	516.9189	0.348934	0.549987	629.0092	3.799837	0	14	896	509						Frog_fixed.avi	0
11504	689	901.6678	491.009	0.4844941	0.5155287	632.2365	3.386783	0	895.5549	518.9257	0.3490158	0.5502136	628.9108	3.815068	0	14	899	505						Frog_fixed.avi	0
11520	690	898.3407	496.5311	0.4845396	0.5157623	632.2955	3.385632	0	893.36	518.9708	0.3490169	0.5504023	629.1859	3.796375	0	14	896	508						Frog_fixed.avi	0
11537	691	897.2034	503.778	0.4845604	0.5160365	632.3826	3.396376	0	897.2091	509.4013	0.3490908	0.5507234	629.11	3.807173	0	14	897	507						Frog_fixed.avi	0
11554	692	891.9146	502.7354	0.4845909	0.5162776	632.4775	3.408078	0	901.7286	512.0579	0.3491327	0.5509081	629.1537	3.809706	0	14	897	507						Frog_fixed.avi	0
11570	693	890.5938	501.7473	0.4846156	0.516483	632.5052	3.419675	0	892.5947	521.5624	0.3491445	0.5510709	629.2657	3.840577	0	14	892	512						Frog_fixed.avi	0
11587	694	889.97	509.6227	0.4846108	0.5167108	632.5132	3.454404	0	897.5931	510.5153	0.3491526	0.5512607	629.317	3.810875	0	14	894	510						Frog_fixed.avi	0
11603	695	893.1558	497.1225	0.4845945	0.5168341	632.5783	3.450171	0	895.1593	507.0646	0.3491458	0.5514967	629.314	3.822911	0	14	894	502						Frog_fixed.avi	0
11620	696	893.7095	496.8789	0.4845599	0.5170201	632.6793	3.445067	0	896.9907	508.1032	0.3491317	0.551596	629.3331	3.832441	0	14	895	502						Frog_fixed.avi	0
11637	697	887.6101	503.9285	0.4845092	0.5171004	632.6754	3.453808	0	896.6	506.318	0.349108	0.5516786	629.3546	3.834368	0	14	892	505						Frog_fixed.avi	0
11653	698	887.9276	505.3575	0.484472	0.5171439	632.7383	3.471849	0	893.9857	512.3041	0.3490407	0.5517398	629.5493	3.857607	0	14	891	509						Frog_fixed.avi	0
11670	699	896.3118	502.5301	0.4843811	0.5171437	632.6522	3.471556	0	892.1943	513.9754	0.3489545	0.5517507	629.5831	3.868019	0	14	894	508						Frog_fixed.avi	0
11687	700	904.6348	495.6541	0.4843253	0.5171372	632.6151	3.456095	0	886.7261	510.7769	0.3488759	0.5517797	629.674	3.870268	0	14	896	503						Frog_fixed.avi	0
11703	701	903.0476	494.9132	0.4842717	0.5171566	632.61	3.480349	0	892.2466	502.8028	0.3488292	0.5518234	629.6102	3.856266	0	14	898	499						Frog_fixed.avi	0
11720	702	904.5503	499.1742	0.4842016	0.5171833	632.8019	3.490754	0	886.1411	516.2034	0.3487846	0.5518564	629.6041	3.897686	0	14	895	508						Frog_fixed.avi	0
11737	703	900.0485	502.1058	0.4841468	0.5172217	632.8601	3.499938	0	885.1124	510.6257	0.3487549	0.5519063	629.6108	3.89644	0	14	893	506						Frog_fixed.avi	0
11753	704	895.3946	494.9356	0.4841083	0.5172744	632.9017	3.4919	0	887.5037	521.3397	0.348728	0.5519809	629.6611	3.907289	0	14	891	508						Frog_fixed.avi	0
11770	705	892.4299	494.5739	0.4840519	0.5173209	632.9465	3.50852	0	884.8212	523.08	0.3487082	0.5520104	629.6194	3.894646	0	14	889	509						Frog_fixed.avi	0
11787	706	887.6176	499.7404	0.4840906	0.5173565	633.1054	3.510321	0	885.9746	511.6281	0.3487408	0.5520519	629.7377	3.892834	0	14	887	506						Frog_fixed.avi	0
11803	707	862.1876	506.248	0.4841421	0.5173036	632.6848	3.517041	0	854.2864	524.921	0.3488649	0.5520547	629.6821	3.925336	0	14	858	516						Frog_fixed.avi	0
11820	708	871.3519	497.1632	0.4840963	0.5173151	632.5537	3.518375	0	868.2504	515.7794	0.3488418	0.552017	629.7375	3.925522	0	14	870	506						Frog_fixed.avi	0
11837	709	866.4359	506.2605	0.4841195	0.5172409	632.7584	3.544009	0	860.0875	518.8276	0.3488545	0.5519192	629.7497	3.929985	0	14	863	513						Frog_fixed.avi	0
11853	710	861.5343	514.9684	0.484118	0.5171643	632.8264	3.555399	0	860.681	510.3696	0.3488559	0.5518465	629.7885	3.927349	0	14	861	513						Frog_fixed.avi	0
11870	711	865.4801	498.2488	0.4841492	0.5171005	632.8021	3.525515	0	856.5012	517.3387	0.3488663	0.5517657	629.9138	3.95483	0	14	861	508						Frog_fixed.avi	0
11887	712	864.4144	505.8402	0.4841662	0.5170767	632.7942	3.541612	0	862.2924	513.214	0.348898	0.551707	629.8992	3.944587	0	14	863	510						Frog_fixed.avi	0
11903	713	862.7589	499.9839	0.4841973	0.5170816	632.7993	3.543293	0	863.3359	512.2275	0.3489479	0.551655	629.9907	3.935059	0	14	863	506						Frog_fixed.avi	0
11920	714	865.6836	503.7705	0.48426	0.5170954	632.6037	3.522736	0	865.7714	513.9757	0.3490033	0.5516405	629.9583	3.935127	0	14	866	509						Frog_fixed.avi	0
11936	715	864.0024	504.1618	0.4842908	0.5171206	632.6509	3.537726	0	861.8197	511.8255	0.3490595	0.5516146	629.8919	3.943669	0	14	863	508						Frog_fixed.avi	0
11953	716	866.4814	510.2614	0.4843269	0.5171294	632.6265	3.553617	0	864.8447	510.0998	0.3491346	0.5515882	629.7121	3.945498	0	14	866	510						Frog_fixed.avi	0
11970	717	863.3527	495.4892	0.4843563	0.5170863	632.6144	3.50892	0	862.4268	506.8475	0.3491709	0.5515178	629.836	3.940784	0	14	863	501						Frog_fixed.avi	0
11986	718	863.24	497.3251	0.4844132	0.5169562	632.785	3.512705	0	864.5839	514.4143	0.3492171	0.5513176	629.9371	3.96008	0	14	864	506						Frog_fixed.avi	0
12003	719	859.0105	506.5961	0.484427	0.5168502	632.8423	3.556488	0	857.6388	516.8342	0.3492396	0.5511001	630.0425	3.96632	0	14	858	512						Frog_fixed.avi	0
12020	720	859.1405	497.0394	0.4844612	0.5166979	632.8335	3.547175	0	865.5249	509.6886	0.3492613	0.5509388	630.0449	3.968353	0	14	862	503						Frog_fixed.avi	0
12036	721	854.4969	504.6246	0.4844876	0.5165265	632.9072	3.564712	0	865.261	505.0878	0.3492746	0.5508313	630.0626	3.942762	0	14	860	505						Frog_fixed.avi	0
12053	722	854.7189	495.821	0.4845019	0.5164424	632.9532	3.555771	0	866.2828	501.4268	0.3492883	0.5507621	630.1102	3.948396	0	14	861	499						Frog_fixed.avi	0
12070	723	847.8118	512.2424	0.4845088	0.5164157	632.9297	3.584543	0	864.784	507.2775	0.3492892	0.5507237	630.1476	3.967096	0	14	856	510						Frog_fixed.avi	0
12086	724	853.835	503.4847	0.4845271	0.5164661	632.9766	3.581215	0	865.2003	495.4816	0.3492899	0.5507551	630.1612	3.963159	0	14	860	499						Frog_fixed.avi	0
12103	725	854.9906	505.9431	0.4845279	0.5165321	633.0155	3.559715	0	868.2764	501.6485	0.3492816	0.5508063	630.1949	3.952734	0	14	862	504						Frog_fixed.avi	0
12120	726	856.642	497.4387	0.4845512	0.5166598	633.1439	3.566276	0	863.1756	502.6274	0.3492756	0.5509107	630.1952	3.96911	0	14	860	500						Frog_fixed.avi	0
12136	727	856.024	495.9138	0.484513	0.5167502	633.0789	3.560432	0	866.2018	506.5858	0.3492486	0.5509881	630.186	3.983073	0	14	861	501						Frog_fixed.avi	0
12153	728	859.3434	505.2312	0.4844885	0.5167679	633.1146	3.583865	0	863.5729	508.9955	0.3492165	0.5510353	630.1968	3.976836	0	14	861	507						Frog_fixed.avi	0
12170	729	854.5617	502.9941	0.4844612	0.5167389	633.0405	3.57728	0	862.8983	504.9338	0.3491932	0.5510226	630.1737	3.966453	0	14	859	504						Frog_fixed.avi	0
12186	730	856.7156	496.8091	0.4844345	0.5166304	633.061	3.554234	0	861.8466	505.2436	0.349159	0.5509605	630.1957	3.963218	0	14	859	501						Frog_fixed.avi	0
12203	731	850.1483	502.8822	0.4844026	0.5164574	633.0403	3.567532	0	855.6696	504.017	0.3490854	0.5508299	630.3084	3.974796	0	14	853	503						Frog_fixed.avi	0
12220	732	850.3482	497.8442	0.4843498	0.5162767	632.8821	3.575408	0	852.1769	503.3352	0.3490564	0.5506629	630.3035	3.972526	0	14	851	501						Frog_fixed.avi	0
12236	733	855.6707	493.9592	0.4843541	0.516005	632.9443	3.590905	0	854.9469	501.8195	0.349038	0.5503064	630.3178	3.971454	0	14	855	498						Frog_fixed.avi	0
12253	734	851.29	492.2765	0.4843154	0.5158157	632.9072	3.558729	0	861.2733	507.5554	0.3490573	0.5498626	630.3115	3.948759	0	14	856	500						Frog_fixed.avi	0
12270	735	850.0052	501.6543	0.4843173	0.5156235	632.7849	3.561042	0	852.8079	501.4438	0.349042	0.54997	630.3152	3.972858	0	14	851	502						Frog_fixed.avi	0
12286	736	843.5045	501.3944	0.4843224	0.5154976	632.8344	3.56625	0	850.392	509.5914	0.3490607	0.5497856	630.3754	3.986431	0	14	847	505						Frog_fixed.avi	0
12303	737	851.0168	502.1352	0.4843682	0.5153896	632.9357	3.550129	0	860.4468	511.5119	0.3491044	0.549448	630.3726	3.946301	0	14	856	507						Frog_fixed.avi	0
12320	738	847.3856	508.9048	0.4844107	0.5153849	632.9579	3.576543	0	852.2557	510.8564	0.3491455	0.5496352	630.3763	3.982342	0	14	850	510						Frog_fixed.avi	0
12336	739	840.8216	503.227	0.4845713	0.51565	633.377	3.605601	0	842.5594	514.2103	0.3493216	0.5498044	630.4464	3.960674	0	15	842	509						Frog_fixed.avi	0
12353	740	824.5599	534.9138	0.4846968	0.5159068	633.6693	3.575188	0	817.416	541.3219	0.349479	0.5499551	630.4254	3.9926	0	15	821	538						Frog_fixed.avi	0
12370	741	827.8214	529.0447	0.4847821	0.5159493	633.6499	3.585628	0	825.9854	541.84	0.349504	0.5499592	630.5036	4.007576	0	15	827	535						Frog_fixed.avi	0
12386	742	827.3738	534.483	0.484888	0.5159989	633.4074	3.589995	0	828.1617	543.4375	0.3496245	0.549976	630.4305	3.979569	0	15	828	539						Frog_fixed.avi	0
12403	743	829.7761	530.666	0.4849735	0.5160655	633.3674	3.582317	0	829.7641	542.2868	0.3497295	0.5500296	630.2652	3.997643	0	15	830	536						Frog_fixed.avi	0
12420	744	831.332	529.6248	0.485034	0.5160756	633.4099	3.597244	0	827.1544	543.1993	0.3498026	0.5500153	630.2856	3.997104	0	15	829	536						Frog_fixed.avi	0
12436	745	831.0669	527.7192	0.4850962	0.5160186	633.5273	3.586582	0	827.3835	536.3221	0.3498367	0.5499535	630.3922	4.011134	0	15	829	532						Frog_fixed.avi	0
12453	746	824.2334	526.4045	0.4851164	0.5158392	633.5316	3.602209	0	829.988	535.9039	0.3498517	0.5497622	630.3702	3.99745	0	15	827	531						Frog_fixed.avi	0
12470	747	825.5331	526.9581	0.4851058	0.5155294	633.4629	3.592463	0	828.067	537.1757	0.3498264	0.5494182	630.298	4.000522	0	15	827	532						Frog_fixed.avi	0
12486	748	828.6897	530.9655	0.4850895	0.5151942	633.4409	3.614872	0	831.1682	534.4902	0.3498047	0.5491812	630.2086	4.015661	0	15	830	533						Frog_fixed.avi	0
12503	749	827.7746	526.834	0.4850362	0.5148963	633.3193	3.617747	0	825.96	534.7199	0.3497455	0.548951	630.1284	4.034587	0	15	827	531						Frog_fixed.avi	0
12519	750	827.5844	535.1761	0.4849609	0.5145711	633.2264	3.633664	0	833.9141	535.1537	0.3496759	0.5486405	630.0875	4.017738	0	15	831	535						Frog_fixed.avi	0
12536	751	828.6874	540.4953	0.4848947	0.5143328	633.1764	3.645347	0	823.8811	533.1098	0.3495292	0.548433	630.1956	4.02382	0	15	826	537						Frog_fixed.avi	0
12553	752	821.9448	532.5814	0.4847552	0.5140306	633.0934	3.64523	0	821.5958	533.4346	0.349425	0.5481984	630.184	4.043265	0	15	822	533						Frog_fixed.avi	0
12569	753	823.2255	533.5919	0.4846499	0.5136427	633.2369	3.666179	0	828.7844	542.0018	0.3493171	0.5478106	630.0548	4.043581	0	15	826	538						Frog_fixed.avi	0
12586	754	824.1871	525.5433	0.4845425	0.5132942	633.1735	3.649621	0	830.213	532.8359	0.3492039	0.5475979	629.9008	4.032832	0	15	827	529						Frog_fixed.avi	0
12603	755	831.1079	526.4415	0.484456	0.5128951	633.0114	3.654033	0	827.3768	538.6592	0.3490534	0.5472565	629.9593	4.04875	0	15	829	533						Frog_fixed.avi	0
12619	756	819.6197	535.5787	0.4843369	0.5126194	632.7831	3.635768	0	820.1367	539.8779	0.3489071	0.5470709	629.9244	4.051259	0	15	820	538						Frog_fixed.avi	0
12636	757	823.6359	533.2158	0.48421	0.5123578	632.92	3.677819	0	819.943	547.5022	0.3487943	0.546946	629.8711	4.058171	0	15	822	540						Frog_fixed.avi	0
12653	758	824.4528	537.6364	0.4840574	0.5120627	632.949	3.662945	0	828.4278	538.8919	0.34869	0.5468295	629.7057	4.070796	0	15	826	538						Frog_fixed.avi	0
12669	759	828.3276	525.0043	0.4839377	0.5118718	632.7977	3.661507	0	824.8895	538.4082	0.3484994	0.5467234	629.7905	4.060456	0	15	827	532						Frog_fixed.avi	0
12686	760	817.3981	528.5106	0.4837479	0.5116438	632.6768	3.656822	0	825.9739	528.3218	0.348335	0.5465775	629.8036	4.061953	0	15	822	528						Frog_fixed.avi	0
12703	761	823.4136	533.1798	0.4835955	0.5113361	632.6809	3.647393	0	828.7859	539.4117	0.348179	0.5463166	629.5902	4.055086	0	15	826	536						Frog_fixed.avi	0
12719	762	827.6523	522.3781	0.4834715	0.5111165	632.6769	3.633646	0	827.5625	541.0678	0.3480338	0.546106	629.6318	4.068892	0	15	828	532						Frog_fixed.avi	0
12736	763	816.1095	534.6326	0.4833394	0.5108036	632.439	3.662804	0	822.8124	538.3686	0.3478756	0.5458781	629.7328	4.070443	0	15	819	537						Frog_fixed.avi	0
12753	764	824.4803	533.6476	0.4832707	0.5104371	632.3964	3.653104	0	830.2964	540.1677	0.347782	0.5455444	629.5583	4.058366	0	15	827	537						Frog_fixed.avi	0
12769	765	821.3007	527.8146	0.4831864	0.5101118	632.2725	3.674276	0	834.1035	541.9841	0.3477115	0.5452721	629.4988	4.068328	0	15	828	535						Frog_fixed.avi	0
12786	766	825.3858	529.4912	0.4831181	0.5097119	632.4187	3.656288	0	832.4703	537.6778	0.3476436	0.5450472	629.4019	4.085136	0	15	829	534						Frog_fixed.avi	0
12803	767	826.2816	527.6356	0.4831019	0.509472	632.4388	3.668777	0	831.5864	547.5919	0.3476282	0.5446429	629.3611	4.083046	0	15	829	538						Frog_fixed.avi	0
12819	768	824.4203	524.4173	0.4831235	0.5091857	632.368	3.682829	0	833.2224	537.5995	0.3476444	0.5444281	629.2767	4.079071	0	15	829	531						Frog_fixed.avi	0
12836	769	826.4314	536.119	0.4831954	0.5088603	632.1461	3.670431	0	835.2803	532.1744	0.3476776	0.5442092	629.2756	4.096456	0	15	831	534						Frog_fixed.avi	0
12853	770	826.3334	520.1981	0.4832749	0.5086533	632.1689	3.688603	0	835.6263	542.2759	0.3477182	0.5438139	629.2156	4.083973	0	15	831	531						Frog_fixed.avi	0
12869	771	822.0801	528.4336	0.4833123	0.5084218	632.1452	3.694117	0	836.5505	532.4327	0.3477747	0.543601	629.2759	4.082076	0	15	829	530						Frog_fixed.avi	0
12886	772	822.976	527.5781	0.4833528	0.5081247	632.0798	3.687458	0	837.9365	526.2199	0.3478129	0.5433368	629.2141	4.058851	0	15	830	527						Frog_fixed.avi	0
12903	773	824.9186	527.0784	0.4834133	0.5078934	632.1612	3.696377	0	836.2896	541.1843	0.3478403	0.5429479	629.2115	4.082948	0	15	831	534						Frog_fixed.avi	0
12919	774	820.4395	525.1534	0.4834314	0.5076065	632.0222	3.692647	0	837.7078	531.421	0.3479056	0.5426599	629.1106	4.080262	0	15	829	528						Frog_fixed.avi	0
12936	775	828.8167	535.7298	0.483493	0.5072446	631.9674	3.737626	0	835.069	542.342	0.3479374	0.54229	628.9709	4.099786	0	16	832	539						Frog_fixed.avi	0
12953	776	863.2275	503.6559	0.4832624	0.5069658	631.4883	3.722806	0	890.57	526.515	0.3477626	0.5419344	629.0706	4.092422	0	16	877	515						Frog_fixed.avi	0
12969	777	855.3323	506.4416	0.4833219	0.5066679	631.5724	3.687854	0	866.8757	523.1561	0.3479074	0.5416957	628.9331	4.091163	0	16	861	515						Frog_fixed.avi	0
12986	778	850.4249	514.1394	0.4833696	0.5064633	631.5112	3.718353	0	874.2588	527.943	0.3479397	0.5414162	628.8918	4.095637	0	16	862	521						Frog_fixed.avi	0
13003	779	851.6566	514.3278	0.4834243	0.5062401	631.4195	3.722658	0	877.9245	520.4516	0.3480163	0.5412223	628.7024	4.096505	0	16	865	517						Frog_fixed.avi	0
13019	780	853.2516	507.6062	0.4834659	0.5059944	631.3392	3.708001	0	875.6536	520.8924	0.348034	0.5410241	628.7248	4.08741	0	16	864	514						Frog_fixed.avi	0
13036	781	849.2661	508.6502	0.483486	0.5057692	631.2961	3.71032	0	871.6564	530.3456	0.3480385	0.5407154	628.6702	4.087166	0	16	860	519						Frog_fixed.avi	0
13053	782	846.5219	515.733	0.4834916	0.5055082	631.3141	3.730266	0	874.1257	529.1974	0.348043	0.5405196	628.6699	4.087551	0	16	860	522						Frog_fixed.avi	0
13069	783	852.4127	506.5763	0.4835007	0.5053269	631.2769	3.718277	0	875.2229	530.5184	0.3480526	0.5403421	628.5974	4.09516	0	16	864	519						Frog_fixed.avi	0
13086	784	849.1066	512.0974	0.4834793	0.5051249	631.2697	3.720524	0	878.8956	515.2302	0.3480347	0.5401893	628.6018	4.107942	0	16	864	514						Frog_fixed.avi	0
13102	785	847.6721	510.252	0.4834714	0.504927	631.2285	3.728024	0	873.2435	528.5304	0.3479874	0.5398988	628.7851	4.10467	0	16	860	519						Frog_fixed.avi	0
13119	786	849.2382	514.5753	0.4834344	0.5046477	631.2098	3.737047	0	874.4972	524.082	0.3479937	0.5396796	628.6057	4.115207	0	16	862	519						Frog_fixed.avi	0
13136	787	854.5843	505.262	0.4834104	0.5044444	631.2486	3.730752	0	874.0447	521.4474	0.3479301	0.5394775	628.6669	4.11952	0	16	864	513						Frog_fixed.avi	0
13152	788	852.8771	510.3019	0.4833794	0.5042329	631.2689	3.7418	0	873.2154	519.1227	0.3478688	0.5393308	628.6454	4.114308	0	16	863	515						Frog_fixed.avi	0
13169	789	849.8807	506.8035	0.4833137	0.5040273	631.1915	3.748007	0	873.0493	522.9893	0.3478144	0.5391371	628.5964	4.10372	0	16	861	515						Frog_fixed.avi	0
13186	790	849.7712	514.6378	0.4832754	0.5039067	631.2019	3.747615	0	872.6203	524.9136	0.3477599	0.5390446	628.6703	4.120752	0	16	861	520						Frog_fixed.avi	0
13202	791	853.7147	509.4937	0.483219	0.5038155	631.1253	3.722058	0	866.5008	530.176	0.34771	0.5389834	628.6646	4.121482	0	16	860	520						Frog_fixed.avi	0
13219	792	848.0169	507.8279	0.483136	0.5037308	630.9448	3.726282	0	875.0188	526.2787	0.3476486	0.5389483	628.5698	4.109015	0	16	862	517						Frog_fixed.avi	0
13236	793	851.4636	511.6118	0.4830597	0.5036888	631.0046	3.739824	0	871.2751	527.956	0.3475886	0.5389366	628.5589	4.114303	0	16	861	520						Frog_fixed.avi	0
13252	794	850.5818	516.1776	0.4829613	0.5036865	631.1605	3.742866	0	873.9713	526.3268	0.3474979	0.5389759	628.5631	4.115277	0	16	862	521						Frog_fixed.avi	0
13269	795	849.1913	522.3072	0.4828545	0.5037288	631.3583	3.755755	0	869.7617	528.96	0.3473842	0.5390673	628.6915	4.118896	0	16	859	526						Frog_fixed.avi	0
13286	796	849.0303	514.0057	0.4827416	0.5038079	631.2502	3.725142	0	863.4331	524.5254	0.3472516	0.5392488	628.7359	4.128163	0	16	856	519						Frog_fixed.avi	0
13302	797	856.8073	517.1287	0.4826533	0.5038509	631.139	3.745238	0	865.764	524.2137	0.34715	0.5393699	628.7199	4.131997	0	16	861	521						Frog_fixed.avi	0
13319	798	852.2484	517.699	0.4825254	0.5038302	630.9065	3.752401	0	875.2703	516.8755	0.3470558	0.5393938	628.5928	4.125598	0	16	864	517						Frog_fixed.avi	0
13336	799	851.4872	521.7509	0.4824039	0.5037885	631.2044	3.765235	0	871.4653	531.737	0.3469582	0.5393981	628.4757	4.108224	0	16	861	527						Frog_fixed.avi	0
13352	800	847.3584	515.8231	0.4822831	0.5037318	631.1813	3.73276	0	864.7498	522.2416	0.3468097	0.5393997	628.6303	4.126893	0	16	856	519						Frog_fixed.avi	0
13369	801	848.7189	510.2101	0.4821524	0.5036579	630.901	3.717042	0	862.7137	522.0877	0.3467121	0.5393911	628.6505	4.125031	0	16	856	516						Frog_fixed.avi	0
13386	802	850.3246	514.1382	0.4820787	0.5035655	630.91	3.742865	0	869.0776	519.1456	0.3466326	0.5393816	628.5399	4.120894	0	16	860	517						Frog_fixed.avi	0
13402	803	848.4952	508.6716	0.4819725	0.5035184	631.0471	3.725281	0	869.8605	524.5535	0.3465548	0.5393841	628.5147	4.12204	0	16	859	517						Frog_fixed.avi	0
13419	804	848.9012	521.6445	0.4818902	0.5035285	631.0736	3.755126	0	873.6396	529.0607	0.3464668	0.5394217	628.3956	4.134875	0	16	861	525						Frog_fixed.avi	0
13436	805	838.0074	520.5211	0.4817751	0.5036319	631.0027	3.737987	0	865.3185	528.3176	0.3463418	0.5395471	628.4939	4.130415	0	16	852	524						Frog_fixed.avi	0
13452	806	848.0136	511.286	0.4817115	0.5038208	630.979	3.726618	0	862.8326	532.4279	0.3462596	0.5397189	628.5684	4.131708	0	16	855	522						Frog_fixed.avi	0
13469	807	850.857	521.2187	0.4816675	0.5040051	630.9897	3.767842	0	865.986	529.428	0.3462157	0.5400413	628.5713	4.113777	0	16	858	525						Frog_fixed.avi	0
13486	808	846.4794	512.269	0.4815971	0.5043686	630.8059	3.734603	0	861.7814	526.6802	0.3461629	0.5403368	628.4759	4.118889	0	16	854	519						Frog_fixed.avi	0
13502	809	847.1746	502.6369	0.481559	0.5046465	630.6958	3.729366	0	859.0872	519.3414	0.3461466	0.5405652	628.4844	4.119951	0	16	853	511						Frog_fixed.avi	0
13519	810	848.8836	508.5845	0.4814828	0.5050221	630.6627	3.729464	0	864.0479	511.0486	0.3461037	0.5410064	628.5103	4.112216	0	16	856	510						Frog_fixed.avi	0
13536	811	838.9819	509.6685	0.4813674	0.505452	630.6746	3.745544	0	872.9832	528.8636	0.3460039	0.5413263	628.4207	4.099136	0	16	856	519						Frog_fixed.avi	0
13552	812	840.0974	503.1712	0.4811815	0.5058926	630.6097	3.706166	0	863.935	518.724	0.3458176	0.5418006	628.4148	4.10827	0	16	852	511						Frog_fixed.avi	0
13569	813	842.5349	502.2754	0.4810492	0.5063639	630.5576	3.713867	0	860.6884	526.5815	0.3456203	0.5421388	628.5203	4.09059	0	16	852	514						Frog_fixed.avi	0
13586	814	839.0632	517.3356	0.4808581	0.5068093	630.6301	3.733636	0	869.1862	513.4594	0.345457	0.5426331	628.4195	4.092021	0	16	854	515						Frog_fixed.avi	0
13602	815	844.7834	509.4684	0.4806718	0.5071827	630.7139	3.715174	0	862.3666	519.2037	0.345228	0.5429232	628.6487	4.103898	0	16	854	514						Frog_fixed.avi	0
13619	816	843.83	506.9793	0.4805335	0.5075433	630.5358	3.733924	0	866.4958	516.5395	0.3450956	0.5432923	628.603	4.075327	0	16	855	512						Frog_fixed.avi	0
13635	817	840.1456	514.5863	0.4804454	0.5078017	630.4432	3.726222	0	871.3628	513.8258	0.345036	0.5434966	628.4965	4.073277	0	16	856	514						Frog_fixed.avi	0
13652	818	845.6239	512.3434	0.4804347	0.5079536	630.4025	3.74384	0	869.6353	521.1843	0.3450249	0.5436394	628.5404	4.060576	0	16	858	517						Frog_fixed.avi	0
13669	819	844.4395	519.7565	0.4804878	0.5080297	630.5925	3.740079	0	864.9479	525.3746	0.3450597	0.5437117	628.5899	4.062269	0	16	855	523						Frog_fixed.avi	0
13685	820	841.4914	515.5773	0.4805689	0.5081151	630.6938	3.729707	0	865.4954	521.1641	0.3451471	0.5437736	628.788	4.063484	0	16	853	518						Frog_fixed.avi	0
13702	821	836.2062	515.5316	0.4807099	0.5082501	630.8812	3.704111	0	862.6535	524.1103	0.3452535	0.5438649	628.8012	4.073781	0	16	849	520						Frog_fixed.avi	0
13719	822	845.7266	506.7599	0.4808473	0.5083968	631.0377	3.690833	0	866.5978	529.0608	0.345385	0.5439481	628.8795	4.058108	0	16	856	518						Frog_fixed.avi	0
13735	823	844.4144	508.1565	0.4809824	0.5085933	630.8494	3.691096	0	870.7745	514.0462	0.3455057	0.5442551	628.6987	4.052001	0	16	858	511						Frog_fixed.avi	0
13752	824	842.6281	519.5065	0.4810366	0.5088563	630.8363	3.707411	0	869.6471	521.4326	0.3455621	0.5444629	628.7112	4.026703	0	16	856	520						Frog_fixed.avi	0
13769	825	844.13	510.2625	0.4810728	0.5092304	630.8708	3.673579	0	869.3774	520.4178	0.3455797	0.5447369	628.8049	4.036947	0	16	857	515						Frog_fixed.avi	0
13785	826	846.7878	512.6662	0.481107	0.5096243	631.0457	3.689357	0	868.8266	522.8223	0.3456011	0.5451543	628.882	4.027951	0	16	858	518						Frog_fixed.avi	0
13802	827	840.4217	516.5444	0.4810763	0.5100527	630.9927	3.681769	0	869.5135	520.9805	0.3455745	0.5455146	628.9395	4.019609	0	16	855	519						Frog_fixed.avi	0
13819	828	843.9273	515.3757	0.4811019	0.5104281	631.1083	3.671999	0	874.309	513.9333	0.3455996	0.5459559	628.9555	4.003002	0	16	859	515						Frog_fixed.avi	0
13835	829	839.4306	521.1154	0.4810501	0.5108183	631.0831	3.657989	0	871.1246	523.7325	0.3455547	0.5462766	628.981	4.029162	0	16	855	522						Frog_fixed.avi	0
13852	830	841.832	506.3865	0.4810298	0.5111551	631.0352	3.644309	0	872.2037	513.5775	0.3455433	0.5467099	629.0375	4.015936	0	16	857	510						Frog_fixed.avi	0
13869	831	838.4519	521.2708	0.4809603	0.5114462	631.2418	3.679374	0	870.4052	517.4273	0.3454584	0.5469399	629.1974	4.018761	0	16	854	519						Frog_fixed.avi	0
13885	832	838.0173	509.5735	0.4809237	0.5117293	631.3368	3.655172	0	872.0011	522.516	0.3454128	0.5472053	629.3355	4.029834	0	16	855	516						Frog_fixed.avi	0
13902	833	839.3414	511.022	0.4808716	0.5119421	631.4257	3.650963	0	871.381	509.9589	0.3453714	0.5475351	629.3309	4.023503	0	16	855	510						Frog_fixed.avi	0
13919	834	834.5862	523.5611	0.4808458	0.5121163	631.5547	3.673738	0	864.6656	522.2516	0.3453353	0.5477267	629.4496	4.026001	0	16	850	523						Frog_fixed.avi	0
13935	835	836.3284	524.4993	0.4808348	0.5123447	631.5873	3.673008	0	869.973	518.7089	0.3453498	0.5479103	629.4257	4.026419	0	16	853	522						Frog_fixed.avi	0
13952	836	834.731	514.7922	0.4808242	0.5125528	631.6434	3.646546	0	867.6781	509.5899	0.3453287	0.5482012	629.5532	4.021245	0	16	851	512						Frog_fixed.avi	0
13969	837	839.083	514.8173	0.480808	0.5127442	631.7357	3.65873	0	866.9349	511.7689	0.3453317	0.5484172	629.5796	4.01737	0	16	853	513						Frog_fixed.avi	0
13985	838	837.9539	517.5667	0.4808079	0.5130166	631.6932	3.641996	0	869.8241	517.4467	0.3453488	0.5486491	629.5573	4.036671	0	16	854	518						Frog_fixed.avi	0
14002	839	835.2404	520.6487	0.4808166	0.51329	631.7156	3.6417	0	865.5629	509.71	0.3453421	0.5490049	629.636	4.041393	0	16	850	515						Frog_fixed.avi	0
14019	840	829.3899	520.605	0.4808151	0.513645	631.8069	3.66509	0	871.9594	511.6796	0.3453904	0.5493034	629.6263	4.016526	0	16	851	516						Frog_fixed.avi	0
14035	841	828.9529	525.6494	0.4808579	0.5140066	631.7825	3.671664	0	870.6454	518.6179	0.3454399	0.5495765	629.5977	4.041512	0	16	850	522						Frog_fixed.avi	0
14052	842	831.6967	516.9188	0.480904	0.5143617	631.8581	3.653875	0	879.3605	506.9037	0.3455466	0.5499677	629.5245	4.021199	0	16	856	512						Frog_fixed.avi	0
14068	843	831.5546	511.7029	0.480978	0.51473	631.7623	3.635383	0	867.8452	516.8504	0.345618	0.5502256	629.6392	4.040939	0	16	850	514						Frog_fixed.avi	0
14085	844	844.1177	521.791	0.4811337	0.5151264	631.7733	3.650754	0	873.5974	509.7876	0.3457197	0.5505934	629.8235	4.055095	0	16	859	516						Frog_fixed.avi	0
14102	845	863.12	524.114	0.4811404	0.5156177	632.4047	3.653797	0	890.9814	522.296	0.3457215	0.5508964	629.8703	4.052772	0	16	877	523						Frog_fixed.avi	0
14118	846	847.968	529.9033	0.4811937	0.5159506	631.9598	3.685398	0	881.3525	529.1292	0.3458179	0.5511006	629.9151	4.041532	0	16	865	530						Frog_fixed.avi	0
14135	847	849.8877	527.0024	0.4813038	0.5161518	632.1295	3.661651	0	890.3044	517.4802	0.3459185	0.5513462	629.942	4.06347	0	16	870	522						Frog_fixed.avi	0
14152	848	855.5105	520.7289	0.4813795	0.5163933	632.3656	3.666511	0	889.7861	513.5032	0.3459798	0.5514848	629.999	4.04767	0	16	873	517						Frog_fixed.avi	0
14168	849	851.1616	521.8619	0.4814376	0.5165408	632.4501	3.674265	0	884.9457	520.2381	0.3460509	0.5515668	629.959	4.082911	0	16	868	521						Frog_fixed.avi	0
14185	850	851.7953	514.2209	0.48148	0.5167421	632.4918	3.669185	0	884.7596	523.6766	0.3461347	0.5516888	629.925	4.064699	0	16	868	519						Frog_fixed.avi	0
14202	851	854.67	523.8434	0.4815226	0.5168871	632.4396	3.689934	0	888.1827	520.7203	0.3461577	0.5518162	629.995	4.071147	0	16	871	522						Frog_fixed.avi	0
14218	852	853.5265	525.7209	0.4815269	0.5170704	632.5051	3.679743	0	889.3677	524.4966	0.3461609	0.5519751	630.0283	4.082764	0	16	871	525						Frog_fixed.avi	0
14235	853	847.6179	527.9781	0.4815053	0.5171431	632.5519	3.705473	0	890.8766	518.7922	0.3461534	0.5520546	630.0423	4.072159	0	16	869	523						Frog_fixed.avi	0
14252	854	852.3089	522.3032	0.4814813	0.5171809	632.5491	3.669002	0	886.369	526.0177	0.3461037	0.5521047	630.2037	4.077552	0	16	869	524						Frog_fixed.avi	0
14268	855	850.3364	518.5432	0.481413	0.5171979	632.6479	3.66659	0	882.857	519.8689	0.3460292	0.5521207	630.0754	4.064253	0	16	867	519						Frog_fixed.avi	0
14285	856	849.0208	531.1632	0.4813287	0.5171216	632.4346	3.682235	0	887.1552	510.9025	0.3459423	0.552202	630.1862	4.069646	0	16	868	521						Frog_fixed.avi	0
14302	857	857.9333	519.286	0.48126	0.5171622	632.4728	3.692966	0	890.0364	507.0533	0.3458526	0.552319	630.2725	4.069097	0	16	874	513						Frog_fixed.avi	0
14318	858	855.1017	528.4476	0.4811563	0.517238	632.6394	3.71174	0	887.522	513.1461	0.3457575	0.5524181	630.1558	4.073457	0	16	871	521						Frog_fixed.avi	0
14335	859	856.7745	518.3042	0.4810362	0.5172986	632.5686	3.682089	0	891.2448	516.3201	0.3456727	0.5525185	630.0862	4.065823	0	16	874	517						Frog_fixed.avi	0
14352	860	855.5298	513.5546	0.4809368	0.5173881	632.6553	3.702255	0	884.2038	520.0585	0.3455489	0.5526236	630.2713	4.083304	0	16	870	517						Frog_fixed.avi	0
14368	861	862.8393	511.738	0.4808733	0.5174926	632.6284	3.709223	0	887.9307	519.2929	0.3454414	0.5527329	630.324	4.070573	0	16	875	516						Frog_fixed.avi	0
14385	862	859.149	516.0086	0.4808007	0.5176103	632.654	3.694631	0	882.4191	522.8269	0.3453544	0.552879	630.3956	4.075459	0	16	871	519						Frog_fixed.avi	0
14402	863	849.1782	523.8747	0.4806409	0.5177375	632.6131	3.708277	0	890.6845	510.1538	0.345287	0.5531474	630.3942	4.078326	0	16	870	517						Frog_fixed.avi	0
14418	864	856.161	524.5117	0.4805518	0.5179082	632.6379	3.708963	0	888.8447	516.1718	0.3452079	0.5532913	630.2659	4.072592	0	16	873	520						Frog_fixed.avi	0
14435	865	848.4076	524.3287	0.4804538	0.5180664	632.7212	3.704664	0	885.6398	518.8212	0.3451163	0.5534413	630.243	4.086019	0	16	867	522						Frog_fixed.avi	0
14452	866	855.7913	521.8932	0.4803681	0.5181704	632.6716	3.703063	0	882.5013	518.127	0.3449899	0.5535772	630.478	4.079489	0	16	869	520						Frog_fixed.avi	0
14468	867	859.3132	516.9991	0.4803006	0.518287	632.6673	3.710394	0	879.6398	524.5737	0.3448931	0.5537063	630.4671	4.083746	0	16	869	521						Frog_fixed.avi	0
14485	868	855.3439	519.6957	0.4801705	0.518351	632.74	3.719345	0	884.6136	514.1413	0.3448145	0.5539091	630.4285	4.074971	0	16	870	517						Frog_fixed.avi	0
14502	869	854.1018	520.9651	0.4800463	0.5184	632.6879	3.742481	0	890.5219	508.9108	0.3447474	0.5539589	630.4673	4.042495	0	16	872	515						Frog_fixed.avi	0
14518	870	854.4443	520.9645	0.4799524	0.5184717	632.7645	3.708045	0	890.1067	514.4059	0.3446814	0.5540034	630.4084	4.05683	0	16	872	518						Frog_fixed.avi	0
14535	871	853.684	512.2716	0.4798973	0.5185423	632.7496	3.711391	0	885.2112	518.6501	0.3446226	0.5540918	630.3955	4.064179	0	16	869	515						Frog_fixed.avi	0
14552	872	854.9254	509.9693	0.4798521	0.5186505	632.7797	3.694727	0	875.0302	521.3499	0.3445417	0.5541556	630.5884	4.080159	0	16	865	516						Frog_fixed.avi	0
14568	873	854.8414	518.3455	0.4797858	0.5187092	632.6368	3.719138	0	876.9695	522.7824	0.3445061	0.5541835	630.6467	4.064293	0	16	866	521						Frog_fixed.avi	0
14585	874	850.368	524.535	0.4797621	0.518773	632.6495	3.708144	0	876.7212	519.9035	0.3444676	0.5542345	630.7283	4.059409	0	16	864	522						Frog_fixed.avi	0
14601	875	852.9545	507.0172	0.4797077	0.5188299	632.8553	3.678409	0	873.103	521.9145	0.3444509	0.5542638	630.774	4.073319	0	16	863	514						Frog_fixed.avi	0
14618	876	854.0533	514.8531	0.4796982	0.5188486	632.821	3.693441	0	873.0354	523.9606	0.3444409	0.5542721	630.807	4.07904	0	16	864	519						Frog_fixed.avi	0
14635	877	844.4949	520.8061	0.479632	0.5188985	632.7329	3.710849	0	875.0574	520.2449	0.3444411	0.5543066	630.825	4.056623	0	16	860	521						Frog_fixed.avi	0
14651	878	846.0344	534.5298	0.4795954	0.5190212	632.7184	3.711846	0	872.9223	536.2407	0.344427	0.5543721	630.9116	4.057949	0	16	859	535						Frog_fixed.avi	0
14668	879	843.2669	524.0275	0.479534	0.5190517	632.6802	3.69852	0	875.2698	539.1949	0.3443964	0.5544645	630.9371	4.069746	0	16	859	532						Frog_fixed.avi	0
14685	880	841.1529	522.1622	0.4794551	0.5191177	632.7378	3.707579	0	872.6031	528.006	0.3443409	0.5547192	630.87	4.042073	0	16	857	525						Frog_fixed.avi	0
14701	881	844.9358	521.6984	0.479375	0.519237	632.7929	3.679901	0	875.1602	528.3931	0.3442793	0.554867	630.8181	4.034555	0	16	860	525						Frog_fixed.avi	0
14718	882	839.9963	531.6531	0.4792573	0.5193397	632.6001	3.701526	0	875.4694	533.4771	0.3441772	0.555032	630.7943	4.033827	0	16	858	533						Frog_fixed.avi	0
14735	883	843.3029	520.071	0.4791044	0.5195075	632.7976	3.678917	0	868.6327	538.0559	0.3440163	0.5552268	631.0109	4.039489	0	16	856	529						Frog_fixed.avi	0
14751	884	843.0747	525.2742	0.4789374	0.5196502	632.7855	3.699704	0	870.7787	529.2397	0.3438664	0.5555452	630.972	4.049656	0	16	857	527						Frog_fixed.avi	0
14768	885	839.0983	523.2717	0.4787683	0.5197925	632.6384	3.686593	0	876.9965	529.9725	0.3437436	0.5556939	630.9125	4.044338	0	16	858	527						Frog_fixed.avi	0
14785	886	841.6046	518.871	0.4785992	0.5198334	632.7896	3.682643	0	871.4249	537.7454	0.3435564	0.555797	631.0725	4.054649	0	16	857	528						Frog_fixed.avi	0
14801	887	843.0731	518.5414	0.4784047	0.5198245	632.803	3.678752	0	867.197	539.316	0.3433831	0.5558315	631.1049	4.048848	0	16	855	529						Frog_fixed.avi	0
14818	888	838.5911	527.5692	0.4782486	0.5197631	632.6385	3.701554	0	876.6267	536.5369	0.3432316	0.5558724	630.9637	4.031519	0	16	858	532						Frog_fixed.avi	0
14835	889	841.7129	524.9618	0.4780889	0.5197384	632.807	3.687804	0	873.249	534.6516	0.343044	0.5559101	631.0322	4.019063	0	16	857	530						Frog_fixed.avi	0
14851	890	843.1628	520.7641	0.4779399	0.5197327	632.8192	3.697695	0	873.0371	538.6554	0.3429043	0.5559348	631.0552	4.041228	0	16	858	530						Frog_fixed.avi	0
14868	891	842.2443	522.7064	0.4777976	0.5197108	632.5599	3.692783	0	872.4553	536.564	0.3427699	0.5559582	631.0053	4.034566	0	16	857	530						Frog_fixed.avi	0
14885	892	839.8878	523.1588	0.4777102	0.5197063	632.5653	3.677547	0	880.8442	530.5486	0.3426498	0.55595	630.824	4.018262	0	16	860	527						Frog_fixed.avi	0
14901	893	843.0805	519.7413	0.477576	0.5196693	632.7327	3.681956	0	872.5377	536.2048	0.3424986	0.5559484	630.9892	4.035308	0	16	858	528						Frog_fixed.avi	0
14918	894	835.6029	524.0333	0.4774233	0.5196128	632.7357	3.678283	0	871.6223	535.3063	0.3423854	0.5558752	631.0227	4.022	0	16	854	530						Frog_fixed.avi	0
14935	895	839.0665	520.4682	0.4773096	0.5194951	632.4914	3.674908	0	873.8853	531.4731	0.3422696	0.5557933	630.9102	4.00054	0	16	856	526						Frog_fixed.avi	0
14951	896	839.4715	525.4589	0.477231	0.5193073	632.4793	3.680248	0	879.0918	527.1691	0.342195	0.5556846	630.8592	4.019376	0	16	859	526						Frog_fixed.avi	0
14968	897	846.1523	520.6686	0.4771489	0.5190976	632.5551	3.687801	0	874.876	528.1155	0.3420772	0.5555094	630.9928	4.032556	0	16	861	524						Frog_fixed.avi	0
14985	898	839.3274	523.014	0.4770481	0.5188575	632.716	3.674133	0	871.055	534.4012	0.3419892	0.5552003	631.0212	4.015608	0	16	855	529						Frog_fixed.avi	0
15001	899	835.2789	532.3492	0.4769605	0.5185218	632.5837	3.732147	0	872.3809	529.2637	0.3419116	0.5549837	631.0394	4.011977	0	16	854	531						Frog_fixed.avi	0
15018	900	836.807	513.4896	0.4769152	0.5182802	632.5376	3.69426	0	868.4539	538.0724	0.3418567	0.5547791	630.8807	4.025701	0	16	853	526						Frog_fixed.avi	0
15035	901	835.6182	519.9631	0.4768617	0.5180224	632.33	3.66134	0	876.1917	535.5355	0.3418469	0.5544333	630.8859	3.996255	0	16	856	528						Frog_fixed.avi	0
15051	902	844.7065	528.6462	0.4768754	0.5177359	632.4148	3.667503	0	872.4199	529.9989	0.3418155	0.5541924	630.7575	3.976081	0	16	859	529						Frog_fixed.avi	0
15068	903	834.6631	519.1362	0.476833	0.5174632	632.2362	3.675416	0	869.9448	534.0198	0.3417943	0.5539559	630.6458	4.00204	0	16	852	527						Frog_fixed.avi	0
15085	904	839.2974	518.8921	0.4768019	0.5171002	632.1735	3.645671	0	875.4935	542.6519	0.3417554	0.553584	630.6188	3.98854	0	16	857	531						Frog_fixed.avi	0
15101	905	839.1437	518.4059	0.476745	0.516777	632.1265	3.650463	0	872.7037	528.7726	0.3416856	0.5533449	630.4371	3.97739	0	16	856	524						Frog_fixed.avi	0
15118	906	844.808	524.3903	0.476667	0.5164977	632.1071	3.647801	0	876.3303	531.8959	0.3416092	0.553122	630.3716	3.977278	0	16	861	528						Frog_fixed.avi	0
15134	907	848.0807	527.9578	0.4765815	0.5162255	631.8524	3.676514	0	872.9254	536.992	0.341487	0.552826	630.459	3.982172	0	16	861	532						Frog_fixed.avi	0
15151	908	840.6041	525.9265	0.4764678	0.5158764	631.9916	3.652061	0	873.6285	528.3654	0.3413675	0.5526034	630.45	3.966573	0	16	857	527						Frog_fixed.avi	0
15168	909	838.3422	522.6733	0.4763506	0.515573	631.8221	3.661253	0	876.6733	532.1356	0.341286	0.5524031	630.4471	3.98292	0	16	858	527						Frog_fixed.avi	0
15184	910	834.7872	527.993	0.4762591	0.5152185	631.8664	3.646685	0	878.0012	522.9084	0.3411976	0.5522082	630.2897	3.972152	0	16	856	525						Frog_fixed.avi	0
15201	911	840.8727	516.7774	0.4761593	0.5149145	631.7145	3.658337	0	872.8784	535.6766	0.341092	0.5518479	630.1859	3.976463	0	16	857	526						Frog_fixed.avi	0
15218	912	842.8884	527.6577	0.4760351	0.5145063	631.5989	3.646917	0	877.6818	524.6628	0.3409308	0.5515657	630.215	3.948334	0	16	860	526						Frog_fixed.avi	0
15234	913	836.5854	523.2202	0.4758752	0.5141555	631.6286	3.658867	0	880.9411	534.0341	0.3408032	0.5511918	630.2714	3.968884	0	16	859	529						Frog_fixed.avi	0
15251	914	839.3588	534.1356	0.4757369	0.5137177	631.5693	3.662272	0	878.258	521.5222	0.3406771	0.5508695	630.178	3.955785	0	16	859	528						Frog_fixed.avi	0
15268	915	843.6213	521.8192	0.4756254	0.5133653	631.4879	3.64728	0	874.0453	536.9227	0.3405609	0.5505123	630.043	3.953488	0	16	859	529						Frog_fixed.avi	0
15284	916	845.5192	524.2009	0.4754745	0.5130302	631.3246	3.641947	0	876.6538	523.768	0.3403809	0.5502849	630.135	3.945434	0	16	861	524						Frog_fixed.avi	0
15301	917	839.9126	526.4009	0.4752991	0.5127717	631.5866	3.646579	0	876.3761	524.6733	0.3402144	0.5501243	630.0859	3.955286	0	16	858	526						Frog_fixed.avi	0
15318	918	843.6494	523.9908	0.4751409	0.5125858	631.4383	3.625899	0	881.2031	521.9935	0.3400659	0.5500293	629.9242	3.936457	0	16	862	523						Frog_fixed.avi	0
15334	919	845.5266	530.845	0.4749484	0.5123923	631.3002	3.652861	0	878.5446	521.2684	0.3398493	0.5499402	630.0156	3.950359	0	16	862	526						Frog_fixed.avi	0
15351	920	838.421	530.2359	0.4747639	0.5120947	631.3276	3.625523	0	882.3644	515.4404	0.3396669	0.5497934	629.9034	3.929991	0	16	860	523						Frog_fixed.avi	0
15368	921	847.6545	521.3466	0.474625	0.5118119	631.296	3.623535	0	880.3427	530.3577	0.3394914	0.5494354	629.7946	3.942079	0	16	864	526						Frog_fixed.avi	0
15384	922	844.9365	524.5791	0.4744848	0.5114301	631.0956	3.627203	0	874.4222	525.6782	0.3392926	0.5491536	629.9232	3.95126	0	16	860	525						Frog_fixed.avi	0
15401	923	840.6237	523.7062	0.4743515	0.510998	631.2073	3.635585	0	873.7271	528.7347	0.3391609	0.5487628	629.7693	3.959185	0	16	857	526						Frog_fixed.avi	0
15418	924	844.1206	521.8653	0.4742278	0.5106403	631.1548	3.625725	0	878.271	521.0967	0.3390583	0.5484713	629.6835	3.939894	0	16	861	521						Frog_fixed.avi	0
15434	925	842.4628	531.4862	0.4742185	0.5102103	631.4938	3.612189	0	871.5342	517.9507	0.338976	0.5482074	629.5981	3.945181	0	16	857	525						Frog_fixed.avi	0
15451	926	830.7783	497.1747	0.4741797	0.5098448	631.5587	3.626914	0	856.1774	500.4969	0.3390148	0.5477366	629.592	3.951859	0	16	843	499						Frog_fixed.avi	0
15468	927	832.6679	495.7769	0.4740107	0.509616	631.1338	3.599227	0	862.0708	502.5071	0.3388474	0.5475549	629.8419	3.9581	0	16	847	499						Frog_fixed.avi	0
15484	928	826.9939	492.6557	0.4739557	0.5094132	631.025	3.59347	0	860.349	492.3642	0.3387257	0.5474415	629.8488	3.949622	0	16	844	493						Frog_fixed.avi	0
15501	929	829.8123	494.2775	0.4738578	0.5091781	631.2509	3.602486	0	860.5608	501.9021	0.338643	0.5471774	629.7627	3.970913	0	16	845	498						Frog_fixed.avi	0
15518	930	830.5465	493.4836	0.473782	0.5089906	631.4041	3.600906	0	855.9977	505.5744	0.3385544	0.5470418	629.552	3.969504	0	16	843	500						Frog_fixed.avi	0
15534	931	831.9717	484.0737	0.473685	0.5088252	631.316	3.616067	0	866.1432	503.9421	0.338483	0.5469236	629.463	3.960506	0	16	849	494						Frog_fixed.avi	0
15551	932	836.7841	490.0668	0.4736221	0.5086038	631.2567	3.627829	0	858.9734	501.5236	0.3383756	0.5468525	629.6534	3.958693	0	16	848	496						Frog_fixed.avi	0
15568	933	834.3624	490.3139	0.4735455	0.5083904	631.1923	3.608276	0	860.7944	494.5213	0.3382618	0.5467352	629.6384	3.956704	0	16	848	492						Frog_fixed.avi	0
15584	934	833.1906	488.2318	0.4734578	0.5081792	630.967	3.615267	0	864.6734	485.498	0.338187	0.5466335	629.5584	3.957889	0	16	849	487						Frog_fixed.avi	0
15601	935	836.3619	481.9718	0.4734073	0.5079987	630.9584	3.621675	0	860.76	503.5825	0.3381323	0.5463777	629.4767	3.98945	0	16	849	493						Frog_fixed.avi	0
15618	936	833.3661	491.9814	0.4733382	0.5077613	631.1569	3.641575	0	869.7789	504.3231	0.3381178	0.5459848	629.4625	3.960335	0	16	852	498						Frog_fixed.avi	0
15634	937	837.1219	496.0507	0.4732916	0.507605	631.221	3.65956	0	867.6214	492.5024	0.3380354	0.5461289	629.467	3.96855	0	16	852	494						Frog_fixed.avi	0
15651	938	841.2531	487.4125	0.4732753	0.5075321	631.1738	3.673598	0	862.9977	489.8211	0.338018	0.5460494	629.2903	3.997197	0	16	852	489						Frog_fixed.avi	0
15668	939	835.0792	492.9986	0.4732744	0.5074927	631.2216	3.674348	0	867.5414	487.4399	0.338017	0.5459895	629.2496	3.963448	0	16	851	490						Frog_fixed.avi	0
15684	940	835.4907	492.8282	0.4733189	0.5074407	631.1793	3.673771	0	861.6595	486.9122	0.3380517	0.545917	629.2523	3.99169	0	16	849	490						Frog_fixed.avi	0
15701	941	835.9521	483.897	0.4734215	0.5074011	630.9768	3.657025	0	868.5434	486.8242	0.3381208	0.5455832	629.2451	3.982131	0	16	852	485						Frog_fixed.avi	0
15717	942	835.0339	484.2254	0.4735337	0.5073816	630.907	3.680033	0	865.6534	486.3226	0.3382635	0.5457504	629.2496	4.014482	0	16	850	485						Frog_fixed.avi	0
15734	943	840.4165	487.4598	0.4736504	0.5073678	631.0338	3.714668	0	866.6648	488.9798	0.3383687	0.5455788	629.2678	4.002044	0	16	854	488						Frog_fixed.avi	0
15751	944	874.7185	487.6468	0.4737354	0.5074081	631.4965	3.723201	0	896.4608	486.7997	0.3384359	0.5455627	629.4387	4.023274	0	16	886	487						Frog_fixed.avi	0
15767	945	863.0339	496.1464	0.4739268	0.5074703	631.3723	3.708235	0	886.8875	485.4956	0.338639	0.5455503	629.3538	4.031577	0	16	875	491						Frog_fixed.avi	0
15784	946	869.2394	492.1365	0.4741008	0.5075295	631.3774	3.719786	0	890.5859	489.526	0.3387901	0.5455022	629.3118	4.039752	0	16	880	491						Frog_fixed.avi	0
15801	947	868.1477	483.6841	0.4742541	0.5075585	631.5273	3.714878	0	895.3087	484.114	0.3389754	0.5454565	629.2274	4.039758	0	16	882	484						Frog_fixed.avi	0
15817	948	865.1816	490.0718	0.4744127	0.5076126	631.3045	3.745836	0	887.337	483.152	0.3391005	0.5454074	629.2173	4.044565	0	16	876	487						Frog_fixed.avi	0
15834	949	864.1894	490.6388	0.4745944	0.507697	631.3647	3.759158	0	883.3257	482.4302	0.3392487	0.5453957	629.3423	4.069045	0	16	874	487						Frog_fixed.avi	0
15851	950	860.4067	492.9404	0.4747205	0.5078385	631.3245	3.75211	0	890.8257	479.7253	0.3393915	0.5454198	629.2512	4.068573	0	16	876	486						Frog_fixed.avi	0
15867	951	857.8541	496.563	0.4748828	0.5079523	631.3818	3.764938	0	893.7478	485.7141	0.3395544	0.5454224	629.2011	4.086123	0	16	876	491						Frog_fixed.avi	0
15884	952	869.0015	489.9648	0.4750527	0.508117	631.313	3.761435	0	887.2972	483.267	0.3396613	0.5454876	629.3008	4.104504	0	16	878	487						Frog_fixed.avi	0
15901	953	857.1918	497.6663	0.4751616	0.5082412	631.4014	3.773734	0	885.9733	487.5731	0.339797	0.5455753	629.2742	4.101491	0	16	872	493						Frog_fixed.avi	0
15917	954	860.7837	488.3159	0.4752404	0.5084516	631.3989	3.784554	0	895.843	472.6293	0.3399417	0.5458049	629.1487	4.109238	0	16	878	480						Frog_fixed.avi	0
15934	955	855.1666	495.921	0.4753719	0.5086491	631.3597	3.793806	0	894.5551	477.9751	0.3400311	0.5459729	629.1667	4.134651	0	16	875	487						Frog_fixed.avi	0
15951	956	865.9412	491.0786	0.4755225	0.5088966	631.2927	3.795049	0	891.8041	481.3522	0.3401006	0.5461189	629.1813	4.12622	0	16	879	486						Frog_fixed.avi	0
15967	957	863.98	489.91	0.4756027	0.5090505	631.4207	3.783101	0	889.7334	482.2109	0.3401773	0.5462261	629.2737	4.126943	0	16	877	486						Frog_fixed.avi	0
15984	958	865.7114	493.3138	0.4756983	0.5092437	631.4928	3.792804	0	887.8256	484.7942	0.340247	0.5463829	629.3537	4.148822	0	16	877	489						Frog_fixed.avi	0
16001	959	861.7363	493.0307	0.4757815	0.5094697	631.6153	3.789114	0	890.3499	476.787	0.3403631	0.5466475	629.3154	4.119093	0	16	876	485						Frog_fixed.avi	0
16017	960	856.5151	488.9933	0.4758723	0.5097228	631.5428	3.781792	0	894.5826	484.5478	0.340504	0.5468383	629.2087	4.139966	0	16	876	487						Frog_fixed.avi	0
16034	961	860.0203	487.0528	0.4759657	0.509952	631.4246	3.778682	0	893.9234	486.2315	0.3405775	0.5470561	629.2769	4.140603	0	16	877	487						Frog_fixed.avi	0
16051	962	862.7451	486.3626	0.4760972	0.5102417	631.413	3.779602	0	890.2516	481.1057	0.3406739	0.54743	629.408	4.14229	0	16	876	484						Frog_fixed.avi	0
16067	963	860.2636	487.9667	0.4761745	0.5105349	631.5646	3.782128	0	884.0738	485.9769	0.3407548	0.5476516	629.4879	4.132867	0	16	872	487						Frog_fixed.avi	0
16084	964	857.8347	493.9097	0.4762692	0.5107592	631.6852	3.788072	0	888.6206	488.2114	0.3408734	0.5478323	629.3903	4.134409	0	16	873	491						Frog_fixed.avi	0
16101	965	850.4359	495.1608	0.4763523	0.5109689	631.5945	3.777819	0	885.3071	489.6564	0.3409655	0.548004	629.5171	4.135349	0	16	868	492						Frog_fixed.avi	0
16117	966	857.7627	485.5186	0.4764601	0.511174	631.6178	3.768415	0	890.6505	478.4065	0.3410849	0.5482352	629.3732	4.138579	0	16	874	482						Frog_fixed.avi	0
16134	967	850.5669	479.0701	0.4765626	0.5113752	631.4212	3.771951	0	886.4249	483.1445	0.3411697	0.5483013	629.5656	4.141884	0	16	868	481						Frog_fixed.avi	0
16151	968	848.0474	485.4263	0.4766451	0.5114853	631.4771	3.771056	0	886.9398	480.6998	0.3412695	0.5483488	629.7342	4.145924	0	16	867	483						Frog_fixed.avi	0
16167	969	847.4038	482.8559	0.47676	0.511651	631.6545	3.753931	0	883.335	475.0415	0.3414037	0.5484393	629.703	4.145403	0	16	865	479						Frog_fixed.avi	0
16184	970	851.6393	481.9703	0.4768505	0.5117789	631.6789	3.764877	0	884.2202	478.4455	0.3415443	0.5485034	629.5757	4.143875	0	16	868	480						Frog_fixed.avi	0
16201	971	844.6597	487.5668	0.4769776	0.5119046	631.7628	3.77345	0	882.2639	480.8856	0.3416554	0.548552	629.7641	4.145632	0	16	863	484						Frog_fixed.avi	0
16217	972	849.0598	478.7201	0.4770918	0.5120823	631.6127	3.76722	0	877.6978	487.5951	0.3417537	0.5486383	629.8492	4.1584	0	16	863	483						Frog_fixed.avi	0
16234	973	848.0839	479.6015	0.477201	0.5121753	631.8472	3.785447	0	884.8372	480.8011	0.3418662	0.5487201	629.9868	4.121663	0	16	866	480						Frog_fixed.avi	0
16251	974	846.4543	477.4597	0.4772822	0.5123083	631.9545	3.768566	0	875.7972	485.0641	0.3419675	0.5487869	629.9744	4.144059	0	16	861	481						Frog_fixed.avi	0
16267	975	848.0618	479.8379	0.4774076	0.5125041	631.999	3.755977	0	883.5351	479.0821	0.34213	0.5490203	629.915	4.146074	0	16	866	479						Frog_fixed.avi	0
16284	976	845.6375	483.0887	0.477533	0.5127693	632.0275	3.769982	0	878.4747	480.9255	0.342241	0.5492066	630.0799	4.166737	0	16	862	482						Frog_fixed.avi	0
16300	977	850.4206	475.2772	0.4776982	0.5130752	632.0096	3.773047	0	871.5832	482.7446	0.3423904	0.5494398	630.1412	4.162139	0	16	861	479						Frog_fixed.avi	0
16317	978	848.2053	462.6499	0.4778223	0.5134368	632.0109	3.754717	0	884.5519	472.2869	0.3425972	0.5498298	629.9612	4.151047	0	16	866	467						Frog_fixed.avi	0
16334	979	841.0347	481.5206	0.477964	0.5137492	632.1951	3.77564	0	873.2275	485.631	0.3427222	0.550048	630.122	4.179752	0	16	857	484						Frog_fixed.avi	0
16350	980	843.8436	475.8374	0.4781165	0.5139964	632.301	3.77529	0	873.1796	488.7945	0.3428572	0.5502843	630.2029	4.178782	0	16	859	482						Frog_fixed.avi	0
16367	981	844.803	477.3197	0.4782473	0.5142494	632.1833	3.784426	0	876.1932	488.367	0.3429937	0.5504535	630.0797	4.167808	0	16	860	483						Frog_fixed.avi	0
16384	982	849.5997	477.641	0.4783615	0.514389	632.343	3.792894	0	888.1086	474.8862	0.3431515	0.5506892	630.0819	4.164233	0	16	869	476						Frog_fixed.avi	0
16400	983	845.1032	475.4592	0.4784564	0.5145479	632.3527	3.802657	0	875.1223	478.4647	0.3432557	0.5507414	630.3068	4.173128	0	16	860	477						Frog_fixed.avi	0
16417	984	840.8176	479.8589	0.4785686	0.5146477	632.3354	3.800019	0	874.7039	477.9931	0.3433463	0.5507985	630.3314	4.18862	0	16	858	479						Frog_fixed.avi	0
16434	985	844.2225	476.2228	0.4786895	0.5147319	632.2939	3.790727	0	877.3054	473.4196	0.3434548	0.5508327	630.3663	4.178166	0	16	861	475						Frog_fixed.avi	0
16450	986	844.3047	479.5396	0.4787827	0.5148498	632.3206	3.808265	0	881.1255	482.8577	0.3436114	0.5509176	630.2209	4.195629	0	16	863	481						Frog_fixed.avi	0
16467	987	844.9556	480.0572	0.4788958	0.5150164	632.4743	3.824417	0	875.4914	486.8396	0.3437112	0.5509923	630.276	4.198158	0	16	860	483						Frog_fixed.avi	0
16484	988	845.7468	472.5703	0.4790244	0.5152087	632.5298	3.819339	0	873.345	486.3429	0.3438137	0.5510806	630.4605	4.207279	0	16	860	479						Frog_fixed.avi	0
16500	989	843.1835	469.9353	0.4792169	0.5154244	632.3674	3.780937	0	871.1451	490.0547	0.3439563	0.5512403	630.3902	4.194547	0	16	857	480						Frog_fixed.avi	0
16517	990	838.8168	476.9539	0.4793558	0.5155867	632.3875	3.820293	0	878.3412	475.0292	0.344161	0.5514626	630.3198	4.193484	0	16	859	476						Frog_fixed.avi	0
16534	991	839.6097	483.8999	0.4795606	0.5158175	632.5279	3.829314	0	872.0576	477.3108	0.3443145	0.551583	630.544	4.209229	0	16	856	481						Frog_fixed.avi	0
16550	992	843.4531	473.5658	0.4797673	0.5161102	632.4963	3.847351	0	872.7331	477.9295	0.3445004	0.5516773	630.6254	4.208004	0	16	858	476						Frog_fixed.avi	0
16567	993	840.7868	470.7845	0.4799473	0.5162758	632.7194	3.842026	0	875.266	484.5381	0.3447248	0.5517707	630.4445	4.214976	0	16	858	478						Frog_fixed.avi	0
16584	994	839.8739	484.9554	0.4801503	0.516476	632.7937	3.851287	0	871.3635	479.0684	0.3448829	0.5518925	630.6625	4.212306	0	16	856	482						Frog_fixed.avi	0
16600	995	845.2209	472.3047	0.4803509	0.5167463	632.8076	3.857062	0	877.4661	477.9785	0.3450703	0.5520145	630.7112	4.208902	0	16	861	475						Frog_fixed.avi	0
16617	996	836.2885	467.1086	0.4804915	0.5169578	632.9235	3.839918	0	877.0096	473.811	0.3452503	0.5522031	630.7202	4.216556	0	16	857	470						Frog_fixed.avi	0
16633	997	840.8013	475.2316	0.4806732	0.5170537	632.8621	3.847741	0	873.1582	472.0067	0.3453782	0.5522584	630.7328	4.206909	0	16	857	474						Frog_fixed.avi	0
16650	998	842.7182	479.5609	0.4808214	0.5170997	632.6552	3.869903	0	878.2187	473.4618	0.3455299	0.5521889	630.7629	4.236833	0	16	860	477						Frog_fixed.avi	0
16667	999	840.0984	477.6054	0.4809586	0.5170631	632.9252	3.874387	0	874.6071	473.8038	0.3456494	0.5520322	630.8065	4.252066	0	16	857	476						Frog_fixed.avi	0
16683	1000	841.4472	477.5362	0.4810824	0.5170461	633.085	3.873809	0	877.7762	479.2359	0.3457863	0.5519251	630.7477	4.229406	0	16	860	478						Frog_fixed.avi	0
16700	1001	844.1243	469.8643	0.4811878	0.5170261	632.9525	3.869414	0	874.0699	485.9306	0.3458723	0.5518754	630.7814	4.22564	0	16	859	478						Frog_fixed.avi	0
16717	1002	839.6753	481.5772	0.4813009	0.5170504	632.6808	3.888361	0	872.6752	477.7466	0.345965	0.5518795	630.9246	4.213182	0	16	856	480						Frog_fixed.avi	0
16734	1003	845.751	482.6117	0.4813947	0.5170848	632.9651	3.888572	0	873.6935	475.8195	0.3460475	0.5519133	630.8876	4.238072	0	16	860	479						Frog_fixed.avi	0
16750	1004	847.3917	483.5783	0.4814638	0.517115	633.0167	3.869978	0	871.7252	474.8474	0.3461225	0.5519668	630.8262	4.223178	0	16	860	479						Frog_fixed.avi	0
16767	1005	846.2826	480.9073	0.4815494	0.5172057	633.0909	3.865418	0	868.7211	486.4624	0.346173	0.5519906	630.8243	4.249197	0	16	858	484						Frog_fixed.avi	0
16783	1006	851.5759	483.2382	0.4816181	0.5173956	633.1725	3.902537	0	874.658	480.8084	0.3462597	0.5521739	630.7326	4.227968	0	16	863	482						Frog_fixed.avi	0
16800	1007	895.2793	727.8192	0.4812362	0.5188562	632.8651	3.912346	0	915.9963	688.4028	0.3463456	0.5532889	630.8625	4.235321	0	17	906	708						Frog_fixed.avi	0
16817	1008	866.4741	804.7131	0.4811538	0.5198966	633.1906	3.888599	0	879.4068	788.3136	0.346541	0.5539318	630.9684	4.244392	0	17	873	797						Frog_fixed.avi	0
16833	1009	881.474	795.3002	0.481407	0.5197471	633.0547	3.861215	0	905.8654	769.6417	0.3464639	0.5538787	631.0449	4.23748	0	17	894	782						Frog_fixed.avi	0
16850	1010	876.3363	814.8063	0.4815472	0.5197824	633.2134	3.858799	0	902.2425	796.3725	0.3464855	0.5538638	631.0831	4.222718	0	17	889	806						Frog_fixed.avi	0
16867	1011	875.3759	802.6857	0.4816985	0.5199161	633.26	3.878402	0	903.663	791.6817	0.3465536	0.5539317	631.0681	4.216784	0	17	890	797						Frog_fixed.avi	0
16883	1012	876.2455	809.7137	0.4818402	0.5199829	633.0397	3.867864	0	900.2181	789.4772	0.3466117	0.5539679	631.0476	4.235588	0	17	888	800						Frog_fixed.avi	0
16900	1013	874.7662	809.4832	0.4819366	0.5200336	633.043	3.880875	0	907.5624	791.4909	0.346701	0.5539955	630.8469	4.225717	0	17	891	800						Frog_fixed.avi	0
16917	1014	870.254	808.9561	0.481998	0.5200652	633.1221	3.890861	0	899.5824	792.0855	0.3467411	0.5540014	630.8314	4.234095	0	17	885	801						Frog_fixed.avi	0
16933	1015	873.7047	812.1439	0.4820471	0.5200909	633.1364	3.885267	0	903.283	789.27	0.34677	0.5540279	630.8483	4.235336	0	17	888	801						Frog_fixed.avi	0
16950	1016	875.3093	812.9106	0.4820825	0.5201384	633.1516	3.88652	0	907.9915	793.4097	0.3467849	0.5540572	630.7949	4.240151	0	17	892	803						Frog_fixed.avi	0
16967	1017	871.995	813.0149	0.4820872	0.5202046	633.1332	3.884823	0	904.3738	790.2759	0.3467796	0.5541238	630.801	4.259649	0	17	888	802						Frog_fixed.avi	0
16983	1018	870.2002	809.046	0.4820961	0.5203004	633.1562	3.880021	0	904.616	797.4837	0.3467461	0.5541203	630.7416	4.254772	0	17	887	803						Frog_fixed.avi	0
17000	1019	873.2565	808.6889	0.4820882	0.5203395	633.2233	3.899792	0	905.2496	790.7878	0.3467322	0.5541435	630.7358	4.249272	0	17	889	800						Frog_fixed.avi	0
17017	1020	876.7847	812.2179	0.4820745	0.5203508	633.2256	3.903573	0	907.7943	792.5066	0.3467003	0.5541375	630.7608	4.242469	0	17	892	802						Frog_fixed.avi	0
17033	1021	873.2953	808.1742	0.4820658	0.5203364	633.1552	3.895319	0	908.335	794.5471	0.3466637	0.554113	630.8509	4.252639	0	17	891	801						Frog_fixed.avi	0
17050	1022	874.0323	806.6473	0.4820603	0.5203609	633.1234	3.895752	0	909.1202	790.2614	0.346634	0.5541532	630.8503	4.239299	0	17	892	798						Frog_fixed.avi	0
17067	1023	878.9219	807.5509	0.4820527	0.5203719	633.1627	3.885542	0	908.6929	789.3477	0.3466141	0.5541841	630.8511	4.257039	0	17	894	798						Frog_fixed.avi	0
17083	1024	874.6374	814.6362	0.4820511	0.5204049	633.1124	3.877149	0	906.0464	795.441	0.346588	0.5541996	630.8856	4.238676	0	17	890	805						Frog_fixed.avi	0
17100	1025	867.3827	809.7316	0.4820162	0.5204567	633.1429	3.851755	0	901.8234	793.0034	0.3465721	0.5542263	630.9772	4.229465	0	17	885	801						Frog_fixed.avi	0
17117	1026	874.9902	806.5158	0.4819942	0.5205173	633.1183	3.870659	0	903.5743	796.6571	0.3465427	0.5542777	630.9695	4.230448	0	17	889	802						Frog_fixed.avi	0
17133	1027	869.3842	809.1013	0.4819642	0.5206248	633.062	3.851222	0	905.322	796.6085	0.3465214	0.5543508	631.089	4.227635	0	17	887	803						Frog_fixed.avi	0
17150	1028	872.3217	804.3421	0.4819403	0.5207781	633.0557	3.864636	0	905.5686	795.2464	0.3465067	0.5544977	630.9426	4.226548	0	17	889	800						Frog_fixed.avi	0
17167	1029	875.3482	808.1008	0.4819208	0.520884	633.0942	3.849533	0	900.2133	792.8434	0.3464797	0.5546554	630.9894	4.232917	0	17	888	800						Frog_fixed.avi	0
17183	1030	874.1565	808.4626	0.4819039	0.5209351	633.0494	3.834012	0	901.298	792.9041	0.3464752	0.5547349	630.9567	4.239629	0	17	888	801						Frog_fixed.avi	0
17200	1031	879.6641	811.6245	0.4818932	0.5209287	633.0349	3.846871	0	899.8823	799.1722	0.3464434	0.5546625	630.848	4.220511	0	17	890	805						Frog_fixed.avi	0
17216	1032	877.9053	809.3522	0.481873	0.5208461	633.023	3.841764	0	899.4884	802.5453	0.34645	0.5545655	630.9558	4.218965	0	17	889	806						Frog_fixed.avi	0
17233	1033	877.2399	803.7374	0.48183	0.5207685	633.0673	3.834875	0	897.67	799.7792	0.3463988	0.5544752	630.8693	4.221873	0	17	887	802						Frog_fixed.avi	0
17250	1034	873.5406	798.2553	0.4817908	0.5206947	633.1076	3.8263	0	901.9321	800.3113	0.3463741	0.5543661	630.8635	4.215256	0	17	888	799						Frog_fixed.avi	0
17266	1035	870.157	801.9024	0.4816811	0.5206062	633.0994	3.827897	0	903.4948	798.1417	0.346333	0.5543129	630.8518	4.209174	0	17	887	800						Frog_fixed.avi	0
17283	1036	871.236	808.09	0.481628	0.5205523	633.0997	3.812329	0	903.3545	799.7256	0.3462831	0.5542967	630.869	4.204645	0	17	887	804						Frog_fixed.avi	0
17300	1037	870.2256	803.9689	0.4815595	0.5205401	633.1691	3.799269	0	907.6697	796.0747	0.3462373	0.5543171	630.8132	4.202821	0	17	889	800						Frog_fixed.avi	0
17316	1038	841.2435	711.9799	0.4815191	0.5200405	633.142	3.835714	0	895.2902	717.6995	0.3463297	0.5538363	630.9458	4.20779	0	18	868	715						Frog_fixed.avi	0
17333	1039	830.0157	556.4107	0.4812699	0.5190662	632.9811	3.813196	0	886.4023	578.6373	0.3466388	0.5528487	630.9771	4.191052	0	18	858	568						Frog_fixed.avi	0
17350	1040	838.1802	538.5256	0.4811223	0.5186093	633.1967	3.776903	0	882.8503	546.7945	0.3466827	0.552588	630.8232	4.184751	0	18	861	543						Frog_fixed.avi	0
17366	1041	829.9141	527.4424	0.4811014	0.5187196	632.9456	3.784755	0	876.6016	544.5635	0.346453	0.5527391	631.0784	4.192924	0	18	853	536						Frog_fixed.avi	0
17383	1042	835.0909	524.2946	0.4810471	0.5186024	632.8702	3.7814	0	872.1874	543.6928	0.3463486	0.5527369	630.9155	4.18506	0	18	854	534						Frog_fixed.avi	0
17400	1043	830.8871	521.2646	0.480987	0.518536	632.8702	3.750814	0	877.7164	536.3441	0.3462496	0.5527374	630.9119	4.147145	0	18	854	529						Frog_fixed.avi	0
17416	1044	835.0678	523.9052	0.48094	0.5184238	632.8173	3.77103	0	874.2471	537.9755	0.3461069	0.5526577	630.9487	4.123803	0	18	855	531						Frog_fixed.avi	0
17433	1045	829.4395	517.3942	0.4808727	0.5182788	632.595	3.74692	0	869.2207	535.9689	0.3459831	0.5525509	630.9944	4.124292	0	18	849	527						Frog_fixed.avi	0
17450	1046	832.3249	524.9177	0.4808267	0.5180474	632.5524	3.723864	0	863.8356	537.6028	0.3458817	0.5523951	630.8668	4.099598	0	18	848	531						Frog_fixed.avi	0
17466	1047	844.1265	528.0454	0.4807626	0.5177282	632.5179	3.713115	0	869.0815	530.4916	0.345793	0.5521725	630.7507	4.074893	0	18	857	529						Frog_fixed.avi	0
17483	1048	834.0298	523.8034	0.480666	0.5174881	632.6556	3.717843	0	873.7381	538.8151	0.345686	0.5518585	630.6571	4.053503	0	18	854	531						Frog_fixed.avi	0
17500	1049	833.7644	508.1651	0.4805318	0.5172321	632.6253	3.665819	0	868.2383	538.7617	0.3455088	0.5516721	630.7782	4.061948	0	18	851	523						Frog_fixed.avi	0
17516	1050	840.3101	511.562	0.4804018	0.5169443	632.5547	3.628866	0	868.0425	530.0563	0.3453524	0.55155	630.6406	4.043994	0	18	854	521						Frog_fixed.avi	0
17533	1051	843.1445	518.3702	0.4802714	0.5167374	632.3276	3.673007	0	870.9651	529.4252	0.3451959	0.5514469	630.5233	4.022408	0	18	857	524						Frog_fixed.avi	0
17550	1052	840.3412	508.48	0.4801096	0.5165675	632.3821	3.650436	0	863.2235	540.9888	0.3450004	0.5512094	630.5946	4.01661	0	18	852	525						Frog_fixed.avi	0
17566	1053	841.105	510.8692	0.479982	0.5163723	632.3884	3.624074	0	863.3868	537.0184	0.3448403	0.5511306	630.4907	3.999646	0	18	852	524						Frog_fixed.avi	0
17583	1054	835.4828	516.9869	0.4798474	0.5161173	632.2133	3.593656	0	864.9511	536.9296	0.3447063	0.5510453	630.3222	3.975989	0	18	850	527						Frog_fixed.avi	0
17600	1055	841.8981	514.5176	0.479753	0.5159311	632.1417	3.60647	0	861.2739	529.7641	0.3445497	0.5509402	630.41	3.968566	0	18	852	522						Frog_fixed.avi	0
17616	1056	844.5002	507.7328	0.4796335	0.5157531	632.0801	3.577442	0	858.1277	540.7549	0.3443786	0.5508114	630.4206	3.956061	0	18	851	524						Frog_fixed.avi	0
17633	1057	836.6202	497.9222	0.4794454	0.5155221	632.0209	3.562266	0	864.7643	540.5355	0.3442641	0.5506961	630.2946	3.955081	0	18	851	519						Frog_fixed.avi	0
17650	1058	839.1538	513.7814	0.4793392	0.5152232	632.0861	3.574528	0	865.8862	540.8723	0.3441444	0.5504152	630.1845	3.933853	0	18	853	527						Frog_fixed.avi	0
17666	1059	849.3033	509.4201	0.4792414	0.5150204	632.0269	3.568433	0	864.5248	541.1504	0.3439834	0.5502517	630.1911	3.905897	0	18	857	525						Frog_fixed.avi	0
17683	1060	847.1857	507.8283	0.4791317	0.5148109	631.9026	3.545899	0	859.7827	538.2056	0.3438441	0.550135	630.3092	3.92361	0	18	853	523						Frog_fixed.avi	0
17700	1061	849.1591	503.3244	0.479001	0.5146185	632.0433	3.544222	0	863.7505	531.8055	0.3437369	0.5500337	630.1343	3.889297	0	18	856	518						Frog_fixed.avi	0
17716	1062	843.8824	507.558	0.4788581	0.5143603	631.9525	3.560407	0	864.461	538.4177	0.3436379	0.5498998	629.9315	3.88585	0	18	854	523						Frog_fixed.avi	0
17733	1063	847.705	504.2506	0.4787718	0.514142	631.9443	3.529032	0	861.2145	539.3996	0.3434879	0.5496389	629.9808	3.873854	0	18	854	522						Frog_fixed.avi	0
17750	1064	847.6917	497.2634	0.4786719	0.51384	631.7257	3.51737	0	857.0402	544.5444	0.3433721	0.549437	630.0435	3.864155	0	18	852	521						Frog_fixed.avi	0
17766	1065	841.196	500.4147	0.4785767	0.513554	631.6516	3.491155	0	855.5057	533.9619	0.3432642	0.5492501	629.9493	3.863462	0	18	848	517						Frog_fixed.avi	0
17783	1066	850.2506	502.7748	0.4784504	0.5132569	631.6711	3.521213	0	863.0206	524.9014	0.3431934	0.5490916	629.8444	3.837374	0	18	857	514						Frog_fixed.avi	0
17799	1067	842.6419	505.4258	0.478392	0.5130228	631.6389	3.528587	0	861.3527	538.3428	0.3431249	0.5487835	629.7766	3.834562	0	18	852	522						Frog_fixed.avi	0
17816	1068	846.2174	510.4783	0.4783053	0.5127258	631.7589	3.497251	0	860.8854	534.4485	0.3430428	0.548615	629.6356	3.840398	0	18	854	522						Frog_fixed.avi	0
17833	1069	851.5844	494.2293	0.4782547	0.5125384	631.6719	3.479262	0	860.672	535.1641	0.3429632	0.5484546	629.7208	3.818122	0	18	856	515						Frog_fixed.avi	0
17849	1070	849.3487	504.6213	0.4781976	0.5123385	631.5648	3.501265	0	855.9021	539.2423	0.3428903	0.5483083	629.7803	3.849546	0	18	853	522						Frog_fixed.avi	0
17866	1071	846.1047	505.6033	0.4781507	0.5121598	631.5131	3.479969	0	852.9675	534.741	0.3428213	0.5481379	629.7819	3.841486	0	18	850	520						Frog_fixed.avi	0
17883	1072	851.2498	503.6215	0.4781202	0.5119414	631.3934	3.496305	0	858.1841	538.2059	0.3427788	0.5479019	629.7315	3.831785	0	18	855	521						Frog_fixed.avi	0
17899	1073	849.8162	496.2041	0.4780764	0.5117726	631.3419	3.47625	0	863.1602	530.8981	0.3427431	0.5477498	629.6152	3.796334	0	18	856	514						Frog_fixed.avi	0
17916	1074	848.4612	505.925	0.4779915	0.5115824	631.2803	3.494676	0	858.4739	539.5182	0.3426997	0.5476338	629.5595	3.815192	0	18	853	523						Frog_fixed.avi	0
17933	1075	846.699	505.8523	0.477974	0.5113872	631.101	3.486334	0	860.3822	534.6934	0.3426536	0.5475206	629.4642	3.834147	0	18	854	520						Frog_fixed.avi	0
17949	1076	851.1425	507.3142	0.4779117	0.5111426	631.2556	3.472227	0	861.7621	537.9575	0.3426154	0.5472965	629.3783	3.793402	0	18	856	523						Frog_fixed.avi	0
17966	1077	847.1487	512.5248	0.4778655	0.5109129	631.2557	3.495825	0	859.4768	539.212	0.342565	0.5470547	629.3762	3.812789	0	18	853	526						Frog_fixed.avi	0
17983	1078	851.8197	504.1126	0.4778146	0.5106615	631.2834	3.483793	0	864.3745	531.8207	0.3425272	0.5468796	629.3021	3.791252	0	18	858	518						Frog_fixed.avi	0
17999	1079	847.8431	504.4759	0.4777458	0.5104107	631.1823	3.474203	0	863.8564	534.3631	0.3425093	0.5467533	629.2418	3.80526	0	18	856	519						Frog_fixed.avi	0
18016	1080	847.2761	502.882	0.4777039	0.5102708	631.1126	3.470073	0	866.1964	528.5159	0.3424731	0.5466619	629.2502	3.794066	0	18	857	516						Frog_fixed.avi	0
18033	1081	850.0535	513.9658	0.4776935	0.5101104	631.1067	3.480208	0	859.0374	542.238	0.3423973	0.5463989	629.3842	3.784305	0	18	855	528						Frog_fixed.avi	0
18049	1082	844.1675	505.4593	0.4776753	0.5098721	631.1204	3.460654	0	861.706	530.3698	0.3423991	0.5461853	629.2983	3.77901	0	18	853	518						Frog_fixed.avi	0
18066	1083	848.8453	500.3782	0.4776787	0.5096027	631.0856	3.480606	0	860.9478	528.583	0.3423929	0.5459545	629.3584	3.770301	0	18	855	514						Frog_fixed.avi	0
18083	1084	852.6849	516.1994	0.4776574	0.5094921	631.0762	3.462667	0	865.4617	545.0566	0.3423989	0.5458259	629.3798	3.774815	0	18	859	531						Frog_fixed.avi	0
18099	1085	851.5453	525.1276	0.4777285	0.5093431	631.0262	3.46975	0	858.3518	550.9265	0.3424288	0.545552	629.3844	3.783309	0	18	855	538						Frog_fixed.avi	0
18116	1086	851.1254	522.6534	0.4778693	0.5092403	630.8987	3.485192	0	859.3499	553.7366	0.3425279	0.5454264	629.2374	3.789537	0	18	855	538						Frog_fixed.avi	0
18133	1087	854.2484	520.3314	0.478004	0.5091413	630.7292	3.467827	0	860.6158	553.3401	0.3426332	0.5453031	629.1807	3.794658	0	18	857	537						Frog_fixed.avi	0
18149	1088	851.2178	520.7778	0.4781608	0.5090906	630.8881	3.470735	0	857.485	561.3986	0.3427543	0.5449476	629.1751	3.806761	0	18	854	541						Frog_fixed.avi	0
18166	1089	848.3314	523.1598	0.4783636	0.5090566	630.9726	3.462877	0	863.7017	540.4274	0.3429892	0.5451074	629.1792	3.762997	0	18	856	532						Frog_fixed.avi	0
18183	1090	851.7773	529.7654	0.4785555	0.5089394	630.756	3.459872	0	859.9196	549.2116	0.3431354	0.5449306	629.1807	3.799367	0	18	856	539						Frog_fixed.avi	0
18199	1091	848.7498	539.5311	0.4787172	0.5088285	630.9481	3.503403	0	859.4593	549.2325	0.3432805	0.5447077	629.3676	3.81046	0	18	854	544						Frog_fixed.avi	0
18216	1092	850.3356	522.5743	0.4788863	0.5087236	630.973	3.473781	0	859.3688	548.1859	0.3434351	0.5445153	629.2624	3.790338	0	18	855	535						Frog_fixed.avi	0
18233	1093	846.0464	522.5406	0.4790384	0.5085976	630.7565	3.475214	0	856.4932	552.3118	0.3435951	0.544329	629.2067	3.805709	0	18	851	537						Frog_fixed.avi	0
18249	1094	848.1123	527.6788	0.4791698	0.5085116	630.8784	3.48929	0	855.933	538.7788	0.3437008	0.5442103	629.2617	3.800209	0	18	852	533						Frog_fixed.avi	0
18266	1095	849.7162	530.3099	0.4793437	0.5084409	631.0117	3.48708	0	863.2258	541.7474	0.34384	0.5439422	629.3059	3.822646	0	18	856	536						Frog_fixed.avi	0
18283	1096	854.5131	515.1558	0.4795087	0.5083162	630.7788	3.477246	0	859.2488	552.8079	0.3440066	0.5437997	629.0959	3.841327	0	18	857	534						Frog_fixed.avi	0
18299	1097	847.7753	524.1909	0.4796216	0.5081829	630.7438	3.498567	0	863.0543	538.8643	0.3441469	0.5436358	629.1223	3.832919	0	18	855	532						Frog_fixed.avi	0
18316	1098	846.9711	526.2985	0.4797464	0.5079996	630.8618	3.513177	0	859.0219	533.8517	0.3442204	0.543482	629.187	3.821784	0	18	853	530						Frog_fixed.avi	0
18332	1099	848.1436	526.2523	0.4798553	0.5078366	630.7641	3.513275	0	855.6277	544.7783	0.3443298	0.5431864	629.1083	3.853961	0	18	852	536						Frog_fixed.avi	0
18349	1100	851.3019	517.2959	0.4799581	0.5077038	630.6872	3.517775	0	857.7308	540.3151	0.3443931	0.542981	629.0806	3.872115	0	18	855	529						Frog_fixed.avi	0
18366	1101	854.7601	520.918	0.4800098	0.5075681	630.6584	3.533864	0	860.4711	542.9241	0.3444753	0.5428661	628.8766	3.866846	0	18	858	532						Frog_fixed.avi	0
18382	1102	850.3976	519.528	0.4800539	0.5074675	630.6264	3.532015	0	861.8362	542.8143	0.3445219	0.5427926	628.8596	3.891609	0	18	856	531						Frog_fixed.avi	0
18399	1103	845.1287	516.4898	0.4800889	0.5074297	630.6229	3.524129	0	864.8127	533.7417	0.3445714	0.5427282	628.9244	3.897322	0	18	855	525						Frog_fixed.avi	0
18416	1104	844.9499	527.7275	0.4801262	0.5073602	630.5939	3.54892	0	862.6851	527.4415	0.344606	0.5426763	628.9445	3.899261	0	18	854	528						Frog_fixed.avi	0
18432	1105	844.5138	532.5376	0.4801835	0.5072197	630.7828	3.573716	0	857.3565	525.1848	0.3446344	0.5426081	628.9155	3.907158	0	18	851	529						Frog_fixed.avi	0
18449	1106	851.392	523.5884	0.4802234	0.5071071	630.7615	3.58017	0	862.1158	536.2637	0.34467	0.5423937	628.9214	3.919252	0	18	857	530						Frog_fixed.avi	0
18466	1107	849.6082	522.2322	0.4802473	0.5069739	630.7225	3.538972	0	860.2658	528.4909	0.3447073	0.5422202	628.9007	3.911502	0	18	855	525						Frog_fixed.avi	0
18482	1108	851.8354	522.1563	0.4802965	0.5068577	630.6697	3.56399	0	859.5144	535.7997	0.3447357	0.5420804	628.9441	3.948015	0	18	856	529						Frog_fixed.avi	0
18499	1109	847.5765	522.2769	0.4803502	0.5066861	630.6568	3.561861	0	855.549	531.8018	0.3447894	0.5419189	628.9005	3.963639	0	19	852	527						Frog_fixed.avi	0
18516	1110	865.2667	468.027	0.4804111	0.5064658	631.0986	3.559738	0	861.7222	474.5192	0.3449607	0.5416422	628.952	3.940849	0	19	863	471						Frog_fixed.avi	0
18532	1111	883.2408	477.6155	0.4805581	0.5065	631.3832	3.568655	0	864.6803	489.3379	0.3450808	0.5416781	628.8786	3.977864	0	19	874	483						Frog_fixed.avi	0
18549	1112	869.9771	477.9989	0.4806729	0.5066795	631.3214	3.610793	0	868.3918	481.0451	0.3451438	0.541856	628.986	3.959936	0	19	869	480						Frog_fixed.avi	0
18566	1113	868.8246	474.0413	0.4808316	0.506997	631.4822	3.591663	0	865.6993	485.9911	0.3452692	0.5420254	629.0613	3.958846	0	19	867	480						Frog_fixed.avi	0
18582	1114	879.1092	470.0864	0.4810661	0.5073885	631.2335	3.568682	0	868.629	490.5823	0.3454465	0.5422546	628.9818	3.98637	0	19	874	480						Frog_fixed.avi	0
18599	1115	870.2917	477.6052	0.481242	0.5077954	631.2841	3.581307	0	869.2648	481.7936	0.3456566	0.5426388	628.9193	3.973051	0	19	870	480						Frog_fixed.avi	0
18616	1116	871.2588	472.4803	0.4814544	0.5081886	631.3358	3.571688	0	863.2209	486.4216	0.3458657	0.5428824	628.9602	3.977613	0	19	867	479						Frog_fixed.avi	0
18632	1117	867.3278	479.4677	0.481683	0.5084648	631.3838	3.58873	0	868.3312	491.2262	0.3460772	0.5430791	628.7831	3.987408	0	19	868	485						Frog_fixed.avi	0
18649	1118	868.8492	472.1471	0.4818522	0.508695	631.5555	3.58001	0	863.3289	478.784	0.3462208	0.5433197	628.9515	3.98817	0	19	866	475						Frog_fixed.avi	0
18666	1119	872.5294	479.4682	0.4820641	0.5089277	631.3287	3.581097	0	868.1699	484.4347	0.3463876	0.5434738	629.0067	3.986994	0	19	870	482						Frog_fixed.avi	0
18682	1120	868.7931	481.2692	0.4821896	0.509074	631.4749	3.614113	0	871.0418	479.7657	0.346543	0.5435963	628.8126	3.985841	0	19	870	481						Frog_fixed.avi	0
18699	1121	860.5997	478.0481	0.48226	0.5092779	631.5251	3.592278	0	870.2698	488.3906	0.3466219	0.5437529	629.0336	3.97404	0	19	865	483						Frog_fixed.avi	0
18716	1122	869.4065	475.3282	0.4823457	0.5095673	631.7955	3.590463	0	867.269	482.3232	0.3466667	0.5440927	629.0651	4.002677	0	19	868	479						Frog_fixed.avi	0
18732	1123	870.4981	473.7293	0.4823813	0.509924	631.7761	3.589968	0	869.4893	480.663	0.3467084	0.5444198	629.1227	3.969001	0	19	870	477						Frog_fixed.avi	0
18749	1124	867.1638	477.636	0.4823858	0.5103351	631.8473	3.603762	0	867.1774	486.3885	0.3467272	0.5448974	629.1014	3.995525	0	19	867	482						Frog_fixed.avi	0
18766	1125	871.9855	475.992	0.4823822	0.5107272	631.8627	3.606001	0	873.417	493.5088	0.3467427	0.5450112	629.1064	3.976488	0	19	873	485						Frog_fixed.avi	0
18782	1126	866.6161	473.7876	0.4823493	0.5110799	631.8665	3.608829	0	870.2317	482.2797	0.346706	0.5457149	629.1102	4.003132	0	19	868	478						Frog_fixed.avi	0
18799	1127	867.0023	471.1481	0.482302	0.5113804	631.9608	3.620836	0	870.7114	478.1825	0.3466679	0.5460406	629.1685	4.021419	0	19	869	475						Frog_fixed.avi	0
18816	1128	865.4315	478.6272	0.4822545	0.5116054	631.8882	3.618005	0	868.5907	490.9413	0.3466335	0.5463234	629.1938	4.004994	0	19	867	485						Frog_fixed.avi	0
18832	1129	865.6599	471.6618	0.4821748	0.5119014	631.767	3.594298	0	876.9661	478.4945	0.3466005	0.5467114	629.2053	4.011803	0	19	871	475						Frog_fixed.avi	0
18849	1130	867.4983	476.9526	0.4821101	0.5121996	631.812	3.628102	0	873.3385	490.6362	0.3465504	0.5469718	629.2943	4.02206	0	19	870	484						Frog_fixed.avi	0
18866	1131	860.3168	474.1649	0.4820046	0.512458	632.0916	3.63326	0	873.1884	475.8712	0.3464442	0.5473277	629.4317	4.021079	0	19	867	475						Frog_fixed.avi	0
18882	1132	864.2811	474.1421	0.4819236	0.51273	632.258	3.640547	0	874.2937	478.8095	0.3463623	0.5476469	629.5681	4.019967	0	19	869	476						Frog_fixed.avi	0
18899	1133	868.0989	473.702	0.4818247	0.5130328	632.2078	3.65344	0	877.3786	493.9787	0.3462937	0.5479173	629.5916	4.0159	0	19	873	484						Frog_fixed.avi	0
18915	1134	859.6587	476.5003	0.4817033	0.5133182	632.0513	3.640438	0	879.1039	484.4856	0.3462382	0.5480892	629.5958	4.041566	0	19	869	480						Frog_fixed.avi	0
18932	1135	863.2246	477.6108	0.4816498	0.5136266	632.0902	3.634419	0	875.8247	484.8258	0.3461519	0.5486391	629.5996	4.036231	0	19	870	481						Frog_fixed.avi	0
18949	1136	865.0955	467.6345	0.481594	0.5139862	632.4269	3.686039	0	872.4529	475.2504	0.3461308	0.5490597	629.6125	4.055499	0	19	869	471						Frog_fixed.avi	0
18965	1137	861.8442	474.8039	0.4815864	0.5143685	632.4449	3.661062	0	874.7028	486.3809	0.3461605	0.5493479	629.7128	4.065456	0	19	868	481						Frog_fixed.avi	0
18982	1138	862.5772	470.4561	0.4816544	0.5147439	632.7015	3.672085	0	871.5537	490.5695	0.3462043	0.5496286	629.8677	4.054276	0	19	867	481						Frog_fixed.avi	0
18999	1139	867.8175	469.2065	0.481749	0.5150808	632.5894	3.653296	0	870.3002	484.3505	0.3462754	0.5499688	629.9525	4.0641	0	19	869	477						Frog_fixed.avi	0
19015	1140	861.7297	478.1723	0.4818206	0.5154114	632.5488	3.676001	0	869.131	490.6499	0.3463778	0.5501975	630.1992	4.097846	0	19	865	484						Frog_fixed.avi	0
19032	1141	860.1656	471.4181	0.4819417	0.5157417	632.827	3.68338	0	874.741	490.4853	0.3465191	0.550438	630.1074	4.075541	0	19	867	481						Frog_fixed.avi	0
19049	1142	860.6359	463.5737	0.4820666	0.5161862	633.0064	3.668887	0	878.4631	482.6743	0.3466998	0.5508173	630.0364	4.097529	0	19	870	473						Frog_fixed.avi	0
19065	1143	854.8141	473.8247	0.4822048	0.5165368	632.949	3.673636	0	878.0081	487.2997	0.3468186	0.5510665	630.1992	4.104359	0	19	866	481						Frog_fixed.avi	0
19082	1144	862.0021	468.0681	0.4823691	0.5169734	632.9551	3.695216	0	875.1956	479.2794	0.346937	0.5514481	630.3821	4.106007	0	19	869	474						Frog_fixed.avi	0
19099	1145	856.9623	473.3752	0.4824508	0.5172588	633.0087	3.686455	0	877.6922	485.3461	0.3470802	0.5517335	630.3266	4.097335	0	19	867	479						Frog_fixed.avi	0
19115	1146	854.9673	470.9599	0.4825044	0.5175996	633.1058	3.704703	0	875.581	485.8654	0.3471364	0.5519658	630.4202	4.100783	0	19	865	478						Frog_fixed.avi	0
19132	1147	863.1031	460.1375	0.4825417	0.51786	633.3448	3.703369	0	880.622	475.5641	0.3471945	0.5522703	630.3083	4.092448	0	19	872	468						Frog_fixed.avi	0
19149	1148	857.6926	468.8281	0.4825397	0.5179941	633.3547	3.758971	0	884.5333	477.6847	0.3472045	0.5523743	630.325	4.104228	0	19	871	473						Frog_fixed.avi	0
19165	1149	858.6106	474.546	0.4824953	0.5181182	633.2734	3.734604	0	882.7725	483.7543	0.3471952	0.5525029	630.3246	4.106871	0	19	871	479						Frog_fixed.avi	0
19182	1150	861.5949	472.3418	0.4824616	0.5182176	633.2208	3.705951	0	880.0992	479.8777	0.347159	0.5525938	630.3615	4.11048	0	19	871	476						Frog_fixed.avi	0
19199	1151	860.5751	469.1825	0.4824489	0.5183134	633.2393	3.711202	0	878.6512	487.2395	0.3471071	0.552689	630.5496	4.128369	0	19	870	478						Frog_fixed.avi	0
19215	1152	860.2626	475.087	0.4824426	0.5184259	633.1811	3.734552	0	873.2983	491.9961	0.3470811	0.5528594	630.5298	4.110375	0	19	867	484						Frog_fixed.avi	0
19232	1153	859.8579	465.6637	0.4824108	0.5186093	633.1735	3.717447	0	875.2706	479.9606	0.3470512	0.5531006	630.5717	4.11447	0	19	868	473						Frog_fixed.avi	0
19248	1154	859.4999	465.0829	0.4823919	0.5187013	633.151	3.723839	0	871.4106	484.0877	0.346995	0.553225	630.629	4.126245	0	19	865	475						Frog_fixed.avi	0
19265	1155	862.9693	470.864	0.4823449	0.5188178	633.2349	3.71923	0	871.6144	484.3659	0.3469583	0.5533422	630.7468	4.129912	0	19	867	478						Frog_fixed.avi	0
19282	1156	859.2214	473.5576	0.4822713	0.5189586	633.3759	3.730579	0	870.3277	485.8288	0.3469003	0.5534609	630.5923	4.125667	0	19	865	480						Frog_fixed.avi	0
19298	1157	859.9919	466.4565	0.4822132	0.5191329	633.4472	3.719786	0	875.7922	484.1241	0.3468524	0.5536002	630.6075	4.112728	0	19	868	475						Frog_fixed.avi	0
19315	1158	852.4335	476.2086	0.4820966	0.5192725	633.4667	3.71676	0	878.8461	482.6807	0.3467843	0.553838	630.5796	4.120274	0	19	866	479						Frog_fixed.avi	0
19332	1159	852.0624	470.6315	0.4820186	0.519438	633.4464	3.719894	0	875.8505	477.2625	0.3467033	0.553966	630.4717	4.112972	0	19	864	474						Frog_fixed.avi	0
19348	1160	859.986	464.6211	0.4819032	0.5195262	633.2347	3.717247	0	874.8583	482.6178	0.3465533	0.5540577	630.6978	4.122828	0	19	867	474						Frog_fixed.avi	0
19365	1161	859.0441	469.0186	0.4817952	0.5195965	633.2003	3.731525	0	867.6417	480.8512	0.3463991	0.5541351	630.7048	4.129727	0	19	863	475						Frog_fixed.avi	0
19382	1162	855.5272	472.4117	0.4816203	0.5196736	633.4247	3.741906	0	876.8911	487.2358	0.3463032	0.5541888	630.6558	4.123517	0	19	866	480						Frog_fixed.avi	0
19399	1163	851.5003	469.8062	0.4815205	0.519738	633.391	3.713792	0	880.5048	477.3698	0.3462003	0.5542421	630.5654	4.115537	0	19	866	474						Frog_fixed.avi	0
19415	1164	859.922	473.6734	0.4814001	0.5198504	633.2813	3.722803	0	874.9218	487.6368	0.346087	0.5543137	630.6576	4.112464	0	19	867	481						Frog_fixed.avi	0
19432	1165	862.4669	469.8074	0.4813598	0.5199602	633.2072	3.710319	0	870.7173	492.4837	0.3460081	0.5543996	630.732	4.127279	0	19	867	481						Frog_fixed.avi	0
19448	1166	859.8688	473.3948	0.4813135	0.5200227	633.2557	3.722338	0	874.3818	486.244	0.3459671	0.5544551	630.7018	4.107438	0	19	867	480						Frog_fixed.avi	0
19465	1167	859.8485	473.773	0.4812475	0.5200955	633.4208	3.716369	0	866.928	485.2584	0.3459192	0.5545232	630.6987	4.120367	0	19	863	480						Frog_fixed.avi	0
19482	1168	856.0505	460.8164	0.4812082	0.5202327	633.3055	3.7185	0	871.9142	475.3435	0.3459043	0.5546666	630.6785	4.119817	0	19	864	468						Frog_fixed.avi	0
19498	1169	859.9803	470.7262	0.4812005	0.5203205	633.3425	3.743984	0	863.6821	486.071	0.3459001	0.5547809	630.7067	4.137265	0	19	862	478						Frog_fixed.avi	0
19515	1170	852.3964	476.6358	0.4811796	0.5204361	633.3958	3.743384	0	867.9416	485.9515	0.3458799	0.5548714	630.7701	4.131523	0	19	860	481						Frog_fixed.avi	0
19532	1171	856.6039	467.0853	0.4811406	0.5206297	633.4041	3.713712	0	867.5617	487.7928	0.3458557	0.5550086	630.7443	4.11846	0	19	862	477						Frog_fixed.avi	0
19548	1172	854.1006	478.0205	0.4810784	0.5208611	633.4759	3.726144	0	874.4423	486.6339	0.3458216	0.5551603	630.684	4.108638	0	19	864	482						Frog_fixed.avi	0
19565	1173	859.4479	468.4046	0.4810121	0.521125	633.4364	3.73592	0	874.2902	483.3454	0.34575	0.5554429	630.6715	4.118089	0	19	867	476						Frog_fixed.avi	0
19582	1174	866.2495	482.5078	0.4809321	0.5213872	633.3129	3.733347	0	873.212	483.2336	0.3456872	0.5556394	630.5714	4.123096	0	19	870	483						Frog_fixed.avi	0
19598	1175	865.415	466.51	0.4808977	0.5218081	633.2991	3.713112	0	876.8802	486.345	0.3456414	0.55589	630.5764	4.134362	0	19	871	476						Frog_fixed.avi	0
19615	1176	863.8821	464.2441	0.4809096	0.522386	633.4076	3.710166	0	870.7102	485.3515	0.3456134	0.5563985	630.7733	4.136104	0	19	867	475						Frog_fixed.avi	0
19632	1177	855.3069	470.7685	0.4810238	0.5232064	633.5331	3.74789	0	877.6016	485.6061	0.3457379	0.5570731	630.7103	4.118893	0	19	866	478						Frog_fixed.avi	0
19648	1178	855.1178	469.8093	0.4811944	0.5240428	633.5974	3.704794	0	866.6949	488.8459	0.3458766	0.5576839	630.7114	4.113656	0	19	861	479						Frog_fixed.avi	0
19665	1179	859.1641	481.1429	0.4813759	0.5247034	633.3764	3.719638	0	872.776	489.0039	0.346045	0.558249	630.7555	4.124505	0	19	866	485						Frog_fixed.avi	0
19682	1180	861.048	469.0903	0.4815389	0.5251889	633.5698	3.752459	0	880.3268	480.6669	0.3462376	0.5586672	630.6397	4.120405	0	19	871	475						Frog_fixed.avi	0
19698	1181	861.4006	474.0692	0.4816819	0.5253971	633.6339	3.728807	0	871.1811	487.3599	0.3463215	0.5588307	630.6796	4.126144	0	19	866	481						Frog_fixed.avi	0
19715	1182	865.1433	472.8292	0.4817472	0.5254915	633.6523	3.733006	0	864.7286	486.9484	0.34637	0.5588717	630.6537	4.127851	0	19	865	480						Frog_fixed.avi	0
19732	1183	860.1733	474.0183	0.4818	0.5255315	633.5886	3.729114	0	869.2296	486.0082	0.3464054	0.5589011	630.7974	4.128292	0	19	865	480						Frog_fixed.avi	0
19748	1184	861.0559	480.8026	0.4818569	0.5255952	633.4149	3.752642	0	866.6016	485.9586	0.3464429	0.5589358	630.7565	4.132222	0	19	864	483						Frog_fixed.avi	0
19765	1185	865.9126	468.187	0.4819058	0.5256792	633.3939	3.730078	0	866.8952	483.2765	0.3464794	0.5590092	630.813	4.121901	0	19	866	476						Frog_fixed.avi	0
19782	1186	866.0288	462.5733	0.4819728	0.5258556	633.5579	3.735701	0	869.4109	490.1697	0.3465425	0.5590877	630.7562	4.129531	0	19	868	476						Frog_fixed.avi	0
19798	1187	855.0562	473.0881	0.4820216	0.5259831	633.6349	3.740916	0	870.7571	494.4974	0.3466204	0.5592086	630.708	4.130105	0	19	863	484						Frog_fixed.avi	0
19815	1188	860.449	469.094	0.4820965	0.5262071	633.6201	3.739437	0	864.48	484.0021	0.3466824	0.5594568	630.7805	4.127817	0	19	862	477						Frog_fixed.avi	0
19831	1189	858.9444	464.4673	0.4822136	0.5264977	633.6971	3.719755	0	871.4979	476.584	0.3467985	0.559696	630.7096	4.113962	0	19	865	471						Frog_fixed.avi	0
19848	1190	858.0222	474.6857	0.4823056	0.5268287	633.6641	3.712753	0	864.0087	490.3139	0.3468692	0.5599132	630.7811	4.12711	0	19	861	482						Frog_fixed.avi	0
19865	1191	866.2641	467.9605	0.482406	0.5271378	633.5231	3.725612	0	861.236	493.1607	0.3469461	0.5602173	630.7657	4.12926	0	19	864	481						Frog_fixed.avi	0
19881	1192	867.5406	467.3331	0.4824912	0.5275156	633.7147	3.740187	0	866.6335	485.8955	0.3470164	0.5606183	630.9058	4.141374	0	19	867	477						Frog_fixed.avi	0
19898	1193	857.9186	472.3303	0.4825091	0.5277509	633.8029	3.748012	0	871.1362	489.2794	0.3470614	0.5608575	630.8495	4.126264	0	19	865	481						Frog_fixed.avi	0
19915	1194	869.6222	467.4261	0.4825148	0.5280143	633.7605	3.743818	0	871.1371	483.8109	0.3470578	0.5611831	630.8177	4.124916	0	19	870	476						Frog_fixed.avi	0
19931	1195	885.2455	478.9481	0.4823154	0.5283154	633.8669	3.740931	0	906.0935	491.2137	0.3469166	0.5613676	631.0045	4.139253	0	19	896	485						Frog_fixed.avi	0
19948	1196	876.1169	469.3283	0.482299	0.5284241	633.8168	3.735097	0	892.0586	493.4546	0.3469191	0.5614968	631.0267	4.136539	0	19	884	481						Frog_fixed.avi	0
19965	1197	879.9579	473.5118	0.4822789	0.5285265	633.8523	3.746674	0	892.934	499.3858	0.3468771	0.5615752	630.9265	4.122337	0	19	886	486						Frog_fixed.avi	0
19981	1198	876.42	485.1001	0.4822379	0.5285587	633.8892	3.747975	0	896.4712	502.8054	0.3468606	0.5616322	630.8775	4.128923	0	19	886	494						Frog_fixed.avi	0
19998	1199	878.0247	485.6817	0.482233	0.5286506	633.8812	3.742002	0	896.9342	497.9373	0.346843	0.5616945	630.908	4.108063	0	19	887	492						Frog_fixed.avi	0
20015	1200	876.4503	481.6681	0.4822094	0.5287201	633.8834	3.739114	0	899.2756	496.4564	0.3468246	0.5617678	630.9106	4.128385	0	19	888	489						Frog_fixed.avi	0
20031	1201	876.9132	481.8634	0.4821962	0.5287775	633.9401	3.741456	0	898.0121	491.294	0.3468083	0.5619026	630.9047	4.137223	0	19	887	487						Frog_fixed.avi	0
20048	1202	871.6885	477.5453	0.4821331	0.5288847	633.8084	3.74396	0	895.784	493.1247	0.3467777	0.5620348	630.8597	4.119924	0	19	884	485						Frog_fixed.avi	0
20065	1203	881.4807	469.6729	0.4820879	0.5289544	633.8044	3.735763	0	896.9965	491.8248	0.3467228	0.5621311	630.6849	4.128017	0	19	889	481						Frog_fixed.avi	0
20081	1204	874.7383	479.7551	0.4820288	0.5289946	633.8021	3.735284	0	894.0781	499.9687	0.346635	0.5621826	630.8397	4.139949	0	19	884	490						Frog_fixed.avi	0
20098	1205	879.0173	479.1553	0.4819489	0.5290199	633.5777	3.717738	0	890.632	495.4831	0.346529	0.5622233	630.8555	4.127588	0	19	885	487						Frog_fixed.avi	0
20115	1206	881.451	473.6162	0.4818912	0.5290955	633.5723	3.718036	0	889.993	493.0313	0.3464363	0.5622846	630.8884	4.127319	0	19	886	483						Frog_fixed.avi	0
20131	1207	878.9322	472.6494	0.4817953	0.5291088	633.7407	3.751612	0	892.6661	496.2121	0.3463658	0.5623314	630.8046	4.124701	0	19	886	484						Frog_fixed.avi	0
20148	1208	871.3818	475.7879	0.4817259	0.5291196	633.8077	3.743569	0	895.8484	493.9477	0.3463189	0.5624105	630.7641	4.128092	0	19	884	485						Frog_fixed.avi	0
20165	1209	871.6913	483.8752	0.4816319	0.5290649	633.7345	3.746285	0	895.7649	501.7747	0.34626	0.5624632	630.66	4.121541	0	19	884	493						Frog_fixed.avi	0
20181	1210	878.0868	470.7154	0.4815613	0.5291188	633.7175	3.754314	0	890.5004	496.4645	0.3461383	0.5624984	630.8113	4.127382	0	19	884	484						Frog_fixed.avi	0
20198	1211	879.0405	474.2014	0.4814512	0.5290123	633.4986	3.737541	0	890.6092	502.8956	0.3460503	0.5624801	630.7786	4.121395	0	19	885	489						Frog_fixed.avi	0
20215	1212	889.5793	472.7058	0.4813411	0.5289018	633.489	3.741988	0	887.0626	494.6586	0.3459066	0.562431	630.6976	4.132372	0	19	888	484						Frog_fixed.avi	0
20231	1213	854.0554	489.5738	0.4812704	0.5288556	633.0524	3.712227	0	866.7653	509.7742	0.3458955	0.5624489	630.6018	4.128267	0	20	860	500						Frog_fixed.avi	0
20248	1214	849.9982	506.3008	0.4811622	0.5289156	632.9538	3.739964	0	861.8165	540.2238	0.3458571	0.562588	630.5757	4.146188	0	20	856	523						Frog_fixed.avi	0
20265	1215	849.5496	508.4381	0.481085	0.528869	632.9823	3.757011	0	871.1982	515.6125	0.3457431	0.5627112	630.519	4.138868	0	20	860	512						Frog_fixed.avi	0
20281	1216	842.1431	506.5142	0.4810088	0.5288512	632.9104	3.738714	0	867.1689	514.9189	0.3456913	0.5627358	630.403	4.124037	0	20	855	511						Frog_fixed.avi	0
20298	1217	838.2264	505.3177	0.4809635	0.5287921	632.8119	3.72992	0	869.4908	515.8301	0.3455838	0.5627102	630.4833	4.120753	0	20	854	511						Frog_fixed.avi	0
20315	1218	846.1617	502.2945	0.4809389	0.5286843	632.7587	3.755421	0	866.3022	524.8306	0.3455537	0.5625791	630.4214	4.13478	0	20	856	514						Frog_fixed.avi	0
20331	1219	846.6685	500.6052	0.4808978	0.5285842	632.5425	3.733194	0	863.2998	530.9875	0.3455292	0.562474	630.3286	4.142459	0	20	855	516						Frog_fixed.avi	0
20348	1220	845.3191	505.1205	0.4809375	0.5284595	632.6694	3.744948	0	861.2085	531.2247	0.345504	0.5623536	630.2444	4.129802	0	20	853	518						Frog_fixed.avi	0
20365	1221	840.2628	509.7451	0.4809552	0.5283623	632.702	3.739332	0	858.8805	529.7937	0.345508	0.5622241	630.1517	4.123441	0	20	850	520						Frog_fixed.avi	0
20381	1222	840.8994	508.6926	0.4809873	0.5281932	632.6821	3.746332	0	862.1274	525.2124	0.34553	0.5621031	630.1774	4.135478	0	20	852	517						Frog_fixed.avi	0
20398	1223	844.0314	507.0316	0.4810378	0.5280527	632.6083	3.742601	0	863.4421	523.4849	0.3455506	0.5618364	630.139	4.118324	0	20	854	515						Frog_fixed.avi	0
20414	1224	841.0839	508.1169	0.4811172	0.5278499	632.6666	3.714192	0	868.8165	527.8284	0.3456478	0.5616168	630.0648	4.124249	0	20	855	518						Frog_fixed.avi	0
20431	1225	849.2386	503.8065	0.4811844	0.5276998	632.6237	3.718593	0	861.1743	530.8564	0.3456991	0.5614423	630.0107	4.12637	0	20	855	517						Frog_fixed.avi	0
20448	1226	850.0494	512.1053	0.4812723	0.5275788	632.4317	3.71437	0	856.8713	524.9738	0.345752	0.5613108	630.0531	4.112935	0	20	853	519						Frog_fixed.avi	0
20464	1227	852.5026	509.1213	0.4813755	0.5274292	632.5579	3.723034	0	856.1234	525.3745	0.3458387	0.5612073	630.0978	4.129426	0	20	854	517						Frog_fixed.avi	0
20481	1228	840.937	508.1793	0.4814864	0.5273355	632.5181	3.71996	0	858.5175	528.1897	0.3459587	0.5609702	629.9807	4.111356	0	20	850	518						Frog_fixed.avi	0
20498	1229	850.5163	511.2081	0.4816802	0.5272216	632.3417	3.711568	0	856.6271	530.6068	0.3461014	0.5608113	629.7484	4.108057	0	20	854	521						Frog_fixed.avi	0
20514	1230	842.5513	511.4331	0.4818015	0.527077	632.3072	3.702078	0	849.9159	533.806	0.3462352	0.560616	629.8025	4.120156	0	20	846	523						Frog_fixed.avi	0
20531	1231	838.4941	509.0693	0.4819207	0.5268763	632.2596	3.672092	0	855.393	528.6834	0.3463653	0.5604357	629.9758	4.124711	0	20	847	519						Frog_fixed.avi	0
20548	1232	841.3813	518.8382	0.4821524	0.5266625	632.0948	3.701881	0	858.33	524.0699	0.3465308	0.5601451	629.7993	4.094476	0	20	850	521						Frog_fixed.avi	0
20564	1233	830.8789	500.9817	0.4824397	0.5265697	632.6437	3.676531	0	833.3746	526.5648	0.3468071	0.5598989	629.8548	4.105451	0	20	832	514						Frog_fixed.avi	0
20581	1234	821.3956	504.4312	0.4826859	0.5264576	632.5504	3.680748	0	827.5207	522.2488	0.3471128	0.5597813	629.5482	4.083533	0	20	824	513						Frog_fixed.avi	0
20598	1235	820.4584	509.0244	0.4828502	0.5264019	632.4352	3.670049	0	826.5349	525.8495	0.3472347	0.5596521	629.6858	4.105547	0	20	823	517						Frog_fixed.avi	0
20614	1236	817.8235	502.9918	0.4830147	0.5262684	632.6563	3.673705	0	823.5635	521.472	0.347375	0.5594545	629.7252	4.101128	0	20	821	512						Frog_fixed.avi	0
20631	1237	819.852	511.0273	0.4832129	0.5261332	632.5367	3.686156	0	832.6096	522.9438	0.347584	0.559133	629.4845	4.062938	0	20	826	517						Frog_fixed.avi	0
20648	1238	820.064	509.1296	0.4834417	0.5259021	632.54	3.659374	0	825.8099	524.3876	0.347765	0.5588367	629.5709	4.092804	0	20	823	517						Frog_fixed.avi	0
20664	1239	825.9901	509.869	0.4837192	0.5257515	632.3484	3.665301	0	823.2062	528.4951	0.3480027	0.5584377	629.366	4.071232	0	20	825	519						Frog_fixed.avi	0
20681	1240	824.658	508.7701	0.4839499	0.5255741	632.4692	3.648051	0	822.7949	528.8699	0.3482491	0.558144	629.4435	4.082832	0	20	824	519						Frog_fixed.avi	0
20698	1241	819.6938	511.8497	0.4841822	0.5253981	632.4005	3.660566	0	823.3279	523.5218	0.3484645	0.55785	629.4009	4.092489	0	20	822	518						Frog_fixed.avi	0
20714	1242	814.1459	523.7889	0.4843526	0.5251592	632.2606	3.624755	0	822.7906	529.4457	0.3486543	0.5575006	629.251	4.083175	0	20	818	527						Frog_fixed.avi	0
20731	1243	815.3304	512.583	0.4844733	0.5250507	632.4095	3.647123	0	819.9362	530.2587	0.3487758	0.5573428	629.4025	4.086439	0	20	818	521						Frog_fixed.avi	0
20748	1244	816.3563	506.1673	0.4845501	0.5249606	632.3011	3.639618	0	823.0078	520.6998	0.348841	0.5571783	629.4413	4.06482	0	20	820	513						Frog_fixed.avi	0
20764	1245	815.6539	506.9051	0.4846104	0.5248469	632.2195	3.633893	0	823.0933	528.8495	0.3488922	0.5569375	629.4198	4.066249	0	20	819	518						Frog_fixed.avi	0
20781	1246	816.5491	506.3998	0.4846844	0.5247855	632.0878	3.638799	0	823.1803	528.814	0.3489237	0.5568873	629.3669	4.059728	0	20	820	518						Frog_fixed.avi	0
20798	1247	821.0835	504.9516	0.4847331	0.5247697	632.066	3.648377	0	821.6536	530.6796	0.3489597	0.5568767	629.3592	4.047844	0	20	821	518						Frog_fixed.avi	0
20814	1248	813.002	499.2791	0.48477	0.5247726	632.058	3.638089	0	819.7509	533.6902	0.3489912	0.5568711	629.2512	4.053855	0	20	816	516						Frog_fixed.avi	0
20831	1249	816.1743	507.7561	0.4848265	0.524779	632.1237	3.674723	0	826.1441	524.5008	0.3490339	0.5568868	629.1651	4.034659	0	20	821	516						Frog_fixed.avi	0
20848	1250	815.9829	509.2664	0.4848614	0.5247729	632.049	3.635867	0	824.9664	523.9706	0.3490909	0.5568732	629.0267	4.037414	0	20	820	517						Frog_fixed.avi	0
20864	1251	811.548	508.7829	0.4848798	0.5246889	632.0106	3.603757	0	823.3164	526.8446	0.3491047	0.5568227	628.9588	4.042212	0	20	817	518						Frog_fixed.avi	0
20881	1252	810.9059	503.2613	0.4848942	0.5245697	632.0279	3.605268	0	827.1252	523.4218	0.3491221	0.5567209	628.8897	4.018716	0	20	819	513						Frog_fixed.avi	0
20898	1253	813.5092	510.162	0.4849089	0.5243505	631.9456	3.600682	0	829.3008	528.0818	0.3491511	0.5565664	628.9296	4.025036	0	20	821	519						Frog_fixed.avi	0
20914	1254	814.9	514.0447	0.4849262	0.5241355	631.9813	3.617502	0	827.9447	522.5919	0.3491456	0.5564131	628.8671	3.999902	0	20	821	518						Frog_fixed.avi	0
20931	1255	822.8113	503.7836	0.4849893	0.5239229	631.9809	3.628737	0	820.0587	527.6328	0.3491548	0.5560746	628.7828	4.012019	0	20	821	516						Frog_fixed.avi	0
20948	1256	815.5078	510.11	0.4850263	0.5235997	631.8909	3.623689	0	822.3168	529.3986	0.3492132	0.5558327	628.8666	4.015714	0	20	819	520						Frog_fixed.avi	0
20964	1257	823.3392	499.7114	0.4850938	0.5233113	631.7713	3.583964	0	822.9837	523.8269	0.3492578	0.5556334	628.8687	4.001243	0	20	823	512						Frog_fixed.avi	0
20981	1258	822.1731	501.7695	0.4851917	0.5230825	631.6625	3.611997	0	823.083	534.4166	0.3493348	0.5553089	628.7516	3.992515	0	20	823	518						Frog_fixed.avi	0
20997	1259	822.5862	503.9939	0.4852913	0.5228435	631.8531	3.600319	0	824.5972	526.303	0.3494484	0.5550701	628.7609	3.991362	0	20	824	515						Frog_fixed.avi	0
21014	1260	816.2892	507.4667	0.4853576	0.5225673	631.8787	3.611142	0	834.4061	517.0311	0.3495824	0.5548458	628.6149	3.97671	0	20	825	512						Frog_fixed.avi	0
21031	1261	817.9609	509.9036	0.4854905	0.5223641	631.9206	3.603249	0	827.1066	523.5323	0.349647	0.5545254	628.6076	3.963697	0	20	823	517						Frog_fixed.avi	0
21047	1262	821.684	503.5728	0.4855916	0.5221592	631.8344	3.606917	0	827.2842	525.865	0.3497417	0.5543154	628.6766	3.965827	0	20	824	515						Frog_fixed.avi	0
21064	1263	821.3553	510.8874	0.4857262	0.5220073	631.7515	3.592652	0	827.308	522.4011	0.3498183	0.5541406	628.6944	3.944387	0	20	824	517						Frog_fixed.avi	0
21081	1264	825.123	510.2802	0.4858512	0.5217757	631.9069	3.57763	0	837.4411	511.0483	0.3500024	0.553926	628.4198	3.925007	0	20	831	511						Frog_fixed.avi	0
21097	1265	821.9904	514.1773	0.4859428	0.5215992	631.8811	3.589769	0	835.5731	527.6661	0.3501067	0.5535889	628.4771	3.941792	0	20	829	521						Frog_fixed.avi	0
21114	1266	826.4114	508.9165	0.4860924	0.5213192	631.7098	3.56747	0	835.3789	530.1535	0.350214	0.5530697	628.4841	3.952316	0	20	831	520						Frog_fixed.avi	0
21131	1267	829.594	513.9075	0.4862145	0.520943	631.5654	3.54625	0	827.8396	530.9598	0.3503204	0.5528922	628.4878	3.926506	0	20	829	522						Frog_fixed.avi	0
21147	1268	827.2568	514.323	0.4863173	0.5206241	631.5312	3.555983	0	827.1923	528.7646	0.3504228	0.5525221	628.3107	3.926028	0	20	827	522						Frog_fixed.avi	0
21164	1269	823.0724	511.4445	0.4863938	0.5201717	631.4944	3.524439	0	836.2881	533.6188	0.3505562	0.5520257	628.2552	3.942806	0	20	830	523						Frog_fixed.avi	0
21181	1270	824.4899	509.616	0.4864886	0.5198185	631.3246	3.551562	0	834.0763	522.7376	0.3506264	0.5516393	628.2498	3.935307	0	20	829	516						Frog_fixed.avi	0
21197	1271	828.4418	511.495	0.486571	0.5193723	631.1547	3.556238	0	839.0854	522.9874	0.3506705	0.5511945	628.2856	3.912275	0	20	834	517						Frog_fixed.avi	0
21214	1272	838.6761	507.0056	0.4866472	0.5190939	631.3379	3.551775	0	835.459	519.9431	0.3506966	0.5508812	628.2947	3.929471	0	20	837	513						Frog_fixed.avi	0
21231	1273	836.5913	508.4806	0.4866681	0.5188365	631.383	3.55042	0	834.6509	513.6984	0.3507144	0.550655	628.2334	3.930246	0	20	836	511						Frog_fixed.avi	0
21247	1274	836.9023	520.7898	0.4866801	0.5185612	631.3871	3.564159	0	834.8893	521.871	0.3507099	0.5503297	628.2148	3.917038	0	20	836	521						Frog_fixed.avi	0
21264	1275	831.7896	515.5443	0.4866711	0.5184097	631.2469	3.537905	0	833.2382	527.929	0.3506839	0.5501451	628.1616	3.935119	0	20	833	522						Frog_fixed.avi	0
21281	1276	831.6097	499.2334	0.486619	0.5181859	631.0723	3.511719	0	836.4022	516.1221	0.3506573	0.5499311	628.0815	3.930788	0	20	834	508						Frog_fixed.avi	0
21297	1277	835.833	518.0686	0.4866111	0.5177543	630.9055	3.548505	0	838.9484	526.2086	0.3506343	0.5495301	628.0487	3.93476	0	20	837	522						Frog_fixed.avi	0
21314	1278	829.7486	503.6114	0.4866197	0.5174046	630.825	3.537001	0	839.2809	512.7429	0.3506221	0.5491824	627.9716	3.932731	0	20	835	508						Frog_fixed.avi	0
21331	1279	830.2949	515.4814	0.4866513	0.5168066	630.7748	3.537193	0	842.1815	516.5246	0.3506519	0.5485989	627.9257	3.93861	0	20	836	516						Frog_fixed.avi	0
21347	1280	830.4202	509.8397	0.4867261	0.5161845	630.8629	3.534239	0	838.2517	516.0828	0.3506792	0.5479524	627.9614	3.941826	0	20	834	513						Frog_fixed.avi	0
21364	1281	832.7479	506.3134	0.4867777	0.5156341	630.9186	3.56786	0	839.7309	501.7511	0.3507268	0.5474132	627.9682	3.938235	0	20	836	504						Frog_fixed.avi	0
21380	1282	830.204	499.9236	0.486803	0.515057	630.8885	3.546283	0	843.5462	509.5192	0.3507551	0.5467489	627.9361	3.951699	0	21	837	505						Frog_fixed.avi	0
21397	1283	896.5526	479.1315	0.4866315	0.5146474	631.0104	3.543342	0	910.0717	497.0537	0.3505804	0.5461383	627.9152	3.959534	0	21	903	488						Frog_fixed.avi	0
21414	1284	883.0787	479.6426	0.4866238	0.5141472	631.065	3.552881	0	882.7209	482.7581	0.3506241	0.5457894	627.826	3.977709	0	21	883	481						Frog_fixed.avi	0
21430	1285	879.1631	481.2068	0.4866497	0.5138925	630.8848	3.568807	0	893.4487	492.153	0.3506234	0.5453292	627.8234	3.970981	0	21	886	487						Frog_fixed.avi	0
21447	1286	885.8842	489.154	0.4867103	0.5136075	631.0624	3.583374	0	892.9521	474.0712	0.3506313	0.5450546	627.8105	3.977554	0	21	889	482						Frog_fixed.avi	0
21464	1287	893.2521	470.083	0.4867753	0.5133563	631.0027	3.549238	0	891.8405	486.1499	0.3506795	0.544632	627.7683	3.992741	0	21	893	478						Frog_fixed.avi	0
21480	1288	878.4696	482.4421	0.4868541	0.513155	630.9929	3.585417	0	887.9528	485.9612	0.3507309	0.5443586	627.8386	4.0094	0	21	883	484						Frog_fixed.avi	0
21497	1289	884.2402	470.2716	0.4869882	0.5129724	630.8817	3.594174	0	895.0908	495.8828	0.3508408	0.5439804	627.6969	4.018835	0	21	890	483						Frog_fixed.avi	0
21514	1290	885.6432	482.2404	0.4871238	0.5127565	630.6848	3.585748	0	897.0654	486.0788	0.3509858	0.5437306	627.5976	4.01134	0	21	891	484						Frog_fixed.avi	0
21530	1291	891.9968	472.8599	0.4872513	0.5125561	630.8515	3.577003	0	898.3481	482.1716	0.3510797	0.5435198	627.6238	4.028406	0	21	895	478						Frog_fixed.avi	0
21547	1292	885.82	474.9704	0.4873824	0.5124092	630.8264	3.585188	0	896.6825	480.3932	0.3511804	0.5432993	627.6939	4.024056	0	21	891	478						Frog_fixed.avi	0
21564	1293	885.2745	478.7115	0.4875221	0.5122894	630.6549	3.630639	0	902.9318	484.1618	0.3513045	0.543023	627.6744	4.041027	0	21	894	481						Frog_fixed.avi	0
21580	1294	888.662	481.4501	0.4876169	0.5122757	630.6942	3.62114	0	906.6328	481.9117	0.3514366	0.5429806	627.6524	4.04506	0	21	898	482						Frog_fixed.avi	0
21597	1295	894.818	469.8687	0.4876987	0.5123953	630.7413	3.575173	0	904.975	488.0807	0.3515274	0.5430455	627.6385	4.037631	0	21	900	479						Frog_fixed.avi	0
21614	1296	884.3969	474.5131	0.487778	0.5127185	630.8703	3.63546	0	904.7917	470.701	0.3515932	0.5434135	627.681	4.055497	0	21	895	473						Frog_fixed.avi	0
21630	1297	895.7014	470.181	0.4878265	0.5131484	630.928	3.631066	0	902.6398	477.0671	0.3516552	0.5437317	627.7721	4.072595	0	21	899	474						Frog_fixed.avi	0
21647	1298	890.2123	469.0475	0.487845	0.5137504	630.9886	3.6775	0	904.7448	471.4469	0.3516746	0.5443128	627.8317	4.070064	0	21	897	470						Frog_fixed.avi	0
21664	1299	891.6934	471.3978	0.4878516	0.5143232	630.9649	3.655383	0	899.5718	480.6057	0.3516825	0.5448833	627.8397	4.075418	0	21	896	476						Frog_fixed.avi	0
21680	1300	885.1959	478.8999	0.4878291	0.5148907	631.0273	3.659288	0	900.6132	483.0376	0.3516656	0.5454096	627.8087	4.081897	0	21	893	481						Frog_fixed.avi	0
21697	1301	894.9252	467.5698	0.4877824	0.5155038	631.0339	3.683574	0	900.8643	481.3051	0.35164	0.5460217	627.7753	4.084217	0	21	898	474						Frog_fixed.avi	0
21714	1302	889.7124	475.6041	0.4877439	0.5160055	630.9863	3.655739	0	902.704	485.4344	0.3515916	0.5465724	627.7167	4.102488	0	21	896	481						Frog_fixed.avi	0
21730	1303	891.0444	476.8146	0.4876689	0.5164482	630.881	3.67239	0	904.1492	483.2764	0.3515466	0.5470058	627.7401	4.110824	0	21	898	480						Frog_fixed.avi	0
21747	1304	893.2952	472.3405	0.4876078	0.5168853	630.8143	3.679516	0	906.3113	472.9482	0.3514818	0.5474967	627.7208	4.082652	0	21	900	473						Frog_fixed.avi	0
21764	1305	893.1286	478.9243	0.4875298	0.5172489	630.902	3.71154	0	908.3452	485.5442	0.3513922	0.5478441	627.9111	4.116563	0	21	901	482						Frog_fixed.avi	0
21780	1306	888.7031	475.6277	0.4873909	0.5176347	630.9848	3.708402	0	903.9523	481.3181	0.3513198	0.5482938	627.9849	4.126481	0	21	896	478						Frog_fixed.avi	0
21797	1307	887.0826	473.5106	0.487322	0.5180041	631.16	3.725785	0	898.8703	483.6793	0.3512354	0.5486091	628.0485	4.12699	0	21	893	479						Frog_fixed.avi	0
21814	1308	886.9141	473.8145	0.4872763	0.5183674	631.1464	3.715357	0	908.1997	477.1288	0.3511704	0.5490884	628.0073	4.114943	0	21	898	475						Frog_fixed.avi	0
21830	1309	891.1273	475.2761	0.4872279	0.5187296	631.1358	3.738845	0	907.9147	477.7557	0.3511244	0.5494164	628.014	4.134917	0	21	900	477						Frog_fixed.avi	0
21847	1310	894.1519	467.1722	0.4871823	0.5191037	631.2332	3.736296	0	905.2166	471.5592	0.351068	0.5499121	627.9819	4.139614	0	21	900	469						Frog_fixed.avi	0
21864	1311	896.4495	475.8105	0.4871213	0.5195336	631.0929	3.754787	0	904.5515	484.0722	0.3510155	0.5502446	627.9613	4.143958	0	21	901	480						Frog_fixed.avi	0
21880	1312	893.107	458.9552	0.4870491	0.5199518	631.1409	3.74386	0	909.1761	473.6599	0.3509746	0.5507307	627.9589	4.139603	0	21	901	466						Frog_fixed.avi	0
21897	1313	892.7524	471.578	0.4869658	0.5203739	631.3867	3.763531	0	909.3391	480.74	0.3508962	0.5511338	628.1776	4.149013	0	21	901	476						Frog_fixed.avi	0
21913	1314	884.1437	475.3798	0.4868491	0.5208269	631.3661	3.743429	0	907.7052	481.228	0.3508005	0.5516242	628.4025	4.138867	0	21	896	478						Frog_fixed.avi	0
21930	1315	889.5655	468.2268	0.4868093	0.5212651	631.4324	3.773308	0	905.8509	485.0787	0.3507382	0.5520614	628.3334	4.171687	0	21	898	477						Frog_fixed.avi	0
21947	1316	892.5818	466.0744	0.4867565	0.5218388	631.4156	3.76334	0	904.9215	473.8349	0.3506841	0.5525834	628.3879	4.146529	0	21	899	470						Frog_fixed.avi	0
21963	1317	890.7975	466.5094	0.4867031	0.5222526	631.488	3.776458	0	906.3976	479.9335	0.3506411	0.5531582	628.3787	4.156953	0	21	899	473						Frog_fixed.avi	0
21980	1318	893.5193	476.6132	0.4866565	0.5227435	631.4559	3.793663	0	905.243	490.5888	0.3506006	0.5535411	628.3346	4.179234	0	21	899	484						Frog_fixed.avi	0
21997	1319	892.6126	466.3655	0.4865914	0.5231205	631.6921	3.784575	0	904.8953	481.7589	0.3505697	0.5540671	628.3715	4.178111	0	21	899	474						Frog_fixed.avi	0
22013	1320	892.1796	472.4427	0.4865302	0.5235409	631.5801	3.777009	0	908.3099	483.2845	0.3505283	0.5543875	628.4391	4.16031	0	21	900	478						Frog_fixed.avi	0
22030	1321	886.5408	476.8494	0.486452	0.5237833	631.6962	3.790726	0	906.5134	479.6218	0.3504801	0.5547706	628.4042	4.170501	0	21	897	478						Frog_fixed.avi	0
22047	1322	896.9197	469.7898	0.4863803	0.5240178	631.8302	3.786882	0	902.6827	475.7112	0.3503926	0.555005	628.5945	4.165766	0	21	900	473						Frog_fixed.avi	0
22063	1323	889.3679	476.5978	0.4862661	0.5241501	631.7589	3.793063	0	903.5687	484.3752	0.3502862	0.5552173	628.7646	4.186715	0	21	896	480						Frog_fixed.avi	0
22080	1324	891.7309	483.4156	0.4861488	0.5243258	631.7538	3.788268	0	910.7922	472.343	0.350181	0.555536	628.7391	4.180414	0	21	901	478						Frog_fixed.avi	0
22097	1325	884.1815	478.3553	0.4859334	0.5245068	632.0109	3.808173	0	906.1671	482.6329	0.3500464	0.5557696	628.6006	4.162312	0	21	895	480						Frog_fixed.avi	0
22113	1326	887.8687	475.8839	0.4857686	0.5248168	631.921	3.772055	0	903.5455	481.1886	0.3498423	0.5560708	628.8305	4.190613	0	21	896	479						Frog_fixed.avi	0
22130	1327	891.7797	474.1074	0.485582	0.5251483	632.0449	3.794037	0	907.1569	480.5125	0.3496906	0.5565104	628.9278	4.178761	0	21	899	477						Frog_fixed.avi	0
22147	1328	885.9805	474.1078	0.4853877	0.5254399	632.1342	3.785618	0	904.8251	485.3412	0.3494928	0.5568341	629.0519	4.190291	0	21	895	480						Frog_fixed.avi	0
22163	1329	893.7026	475.7694	0.4852242	0.5257725	631.9827	3.750062	0	905.8975	478.0845	0.349326	0.5573081	629.1003	4.189481	0	21	900	477						Frog_fixed.avi	0
22180	1330	879.2396	476.2921	0.4849717	0.5261071	632.156	3.77967	0	910.0537	481.3069	0.3491646	0.5576646	629.0381	4.184144	0	21	895	479						Frog_fixed.avi	0
22197	1331	888.4392	472.8409	0.4847985	0.5264814	632.1973	3.757737	0	906.5473	478.4788	0.3489591	0.5581341	629.087	4.191547	0	21	897	476						Frog_fixed.avi	0
22213	1332	885.8652	479.2657	0.4845484	0.526804	632.2965	3.768509	0	906.4647	483.8763	0.3487354	0.5584863	629.1508	4.182113	0	21	896	482						Frog_fixed.avi	0
22230	1333	888.0347	476.4554	0.4843167	0.5271025	632.2978	3.764003	0	911.1553	478.0787	0.3485479	0.5589625	628.9672	4.174911	0	21	900	477						Frog_fixed.avi	0
22247	1334	886.7701	480.1971	0.4840381	0.5273801	632.3867	3.755713	0	905.8383	483.9684	0.3482478	0.5593303	629.2188	4.177931	0	21	896	482						Frog_fixed.avi	0
22263	1335	895.5037	476.8205	0.4837798	0.5276576	632.324	3.759364	0	909.6354	475.8357	0.3480416	0.5597604	629.054	4.170332	0	21	903	476						Frog_fixed.avi	0
22280	1336	889.5906	478.9648	0.4834773	0.5278945	632.5536	3.779224	0	904.5844	484.6435	0.3477323	0.5600795	629.2977	4.173069	0	21	897	482						Frog_fixed.avi	0
22297	1337	894.2903	472.6747	0.4832249	0.528147	632.2104	3.751684	0	916.4749	477.529	0.3475325	0.5604855	629.3164	4.158817	0	21	905	475						Frog_fixed.avi	0
22313	1338	886.5662	470.9238	0.4829638	0.5284109	632.6096	3.761464	0	906.7951	484.7928	0.3472497	0.5607374	629.5253	4.188308	0	21	897	478						Frog_fixed.avi	0
22330	1339	895.4069	475.7553	0.4827943	0.5286428	632.4969	3.76561	0	915.9932	473.8999	0.3470949	0.5610937	629.4081	4.168845	0	21	906	475						Frog_fixed.avi	0
22347	1340	895.585	473.2925	0.4826826	0.5288994	632.3071	3.749656	0	907.9788	475.62	0.3469425	0.5613593	629.5237	4.166583	0	21	902	474						Frog_fixed.avi	0
22363	1341	894.1639	471.1587	0.4826462	0.5292216	632.5903	3.743533	0	909.486	477.5218	0.3468695	0.5615883	629.6176	4.171675	0	21	902	474						Frog_fixed.avi	0
22380	1342	887.3286	470.5158	0.4826331	0.529505	632.5444	3.750118	0	912.1747	476.3335	0.3469089	0.5619226	629.5778	4.150693	0	21	900	473						Frog_fixed.avi	0
22397	1343	892.0289	471.6518	0.482749	0.5298484	632.4459	3.721614	0	912.5683	474.2862	0.3469885	0.5622075	629.6919	4.146011	0	21	902	473						Frog_fixed.avi	0
22413	1344	887.1917	475.5247	0.4828601	0.5302487	632.6095	3.747325	0	910.0881	485.2711	0.3471252	0.5624582	629.6014	4.157753	0	21	899	480						Frog_fixed.avi	0
22430	1345	893.5247	463.2229	0.4830242	0.5307135	632.8702	3.742947	0	911.689	477.2094	0.3472731	0.5628489	629.7924	4.138856	0	21	903	470						Frog_fixed.avi	0
22446	1346	893.9935	467.5283	0.4832691	0.5311021	632.6215	3.745548	0	911.1506	480.9365	0.3474799	0.5630693	629.8702	4.158577	0	21	903	474						Frog_fixed.avi	0
22463	1347	888.6051	468.491	0.4834846	0.5315567	632.9045	3.723351	0	912.6315	482.7415	0.3477218	0.5632749	629.7541	4.143241	0	21	901	476						Frog_fixed.avi	0
22480	1348	887.0994	476.4626	0.4837756	0.531817	632.6848	3.720997	0	914.4604	469.7913	0.3479337	0.5635107	629.9508	4.167661	0	21	901	473						Frog_fixed.avi	0
22496	1349	889.6387	476.9367	0.4840361	0.5320876	632.8734	3.75128	0	912.492	474.0882	0.3482184	0.5636106	629.8351	4.134344	0	21	901	476						Frog_fixed.avi	0
22513	1350	891.2745	472.0333	0.4843843	0.5323479	632.7739	3.711764	0	912.9064	472.057	0.3485042	0.5636315	629.9084	4.148237	0	21	902	472						Frog_fixed.avi	0
22530	1351	889.7529	471.3235	0.4847138	0.5324925	632.9324	3.712983	0	911.4152	465.5482	0.3488276	0.5636294	629.8846	4.145727	0	21	901	468						Frog_fixed.avi	0
22546	1352	890.1734	471.0736	0.4850923	0.5326287	633.0777	3.70095	0	914.0255	469.3436	0.3492207	0.5636054	629.783	4.147468	0	21	902	470						Frog_fixed.avi	0
22563	1353	888.9216	474.5087	0.4854887	0.5327828	632.94	3.713821	0	910.4211	474.5648	0.3495677	0.5635338	629.8586	4.143553	0	21	900	475						Frog_fixed.avi	0
22580	1354	894.2935	472.5331	0.48591	0.5329548	632.893	3.710475	0	909.8743	478.013	0.3499484	0.5635066	629.9585	4.163941	0	21	902	475						Frog_fixed.avi	0
22596	1355	887.043	475.0554	0.4862711	0.5330647	632.9334	3.703607	0	908.6187	469.994	0.3503439	0.5635129	629.8557	4.153538	0	21	898	473						Frog_fixed.avi	0
22613	1356	893.5819	460.4258	0.4866522	0.5333035	633.0672	3.709076	0	908.6295	475.8183	0.3507289	0.5634448	629.7428	4.141174	0	21	901	468						Frog_fixed.avi	0
22630	1357	891.3699	472.3922	0.4870069	0.5334942	633.01	3.715188	0	914.5017	469.6872	0.3510514	0.5635508	629.7919	4.161851	0	21	903	471						Frog_fixed.avi	0
22646	1358	902.7167	471.5941	0.4873748	0.5337489	632.9334	3.708017	0	908.9462	459.258	0.3513629	0.563623	629.8245	4.161726	0	21	906	465						Frog_fixed.avi	0
22663	1359	895.3011	453.14	0.4876488	0.5339949	633.1229	3.698539	0	903.4722	469.0269	0.3516938	0.5636447	629.6741	4.168115	0	21	899	461						Frog_fixed.avi	0
22680	1360	899.7828	463.4254	0.4879519	0.5341297	633.0193	3.734734	0	910.7432	463.5998	0.3519413	0.5635831	630.0056	4.184447	0	21	905	464						Frog_fixed.avi	0
22696	1361	895.0812	471.4346	0.4881958	0.5342545	633.1459	3.734219	0	905.3586	476.7591	0.3522223	0.563476	629.7183	4.195204	0	21	900	474						Frog_fixed.avi	0
22713	1362	896.7576	473.4263	0.4884449	0.5344115	633.0511	3.728784	0	908.1048	461.9183	0.3524284	0.563534	630.003	4.199237	0	21	902	468						Frog_fixed.avi	0
22730	1363	890.9266	476.3712	0.4886054	0.5345947	633.1151	3.743369	0	906.1272	468.7448	0.3526239	0.5634159	629.8763	4.207272	0	21	899	473						Frog_fixed.avi	0
22746	1364	898.1997	471.5254	0.4888149	0.5347332	633.0796	3.761753	0	907.5948	459.7291	0.3528124	0.5635015	629.8379	4.209841	0	21	903	466						Frog_fixed.avi	0
22763	1365	890.4678	475.731	0.4890038	0.5349212	633.0989	3.76346	0	907.9584	457.4232	0.352968	0.5635539	630.0001	4.197783	0	21	899	467						Frog_fixed.avi	0
22780	1366	891.8281	475.5004	0.48915	0.5351483	633.3238	3.744742	0	907.442	467.0775	0.3531664	0.5637079	629.7091	4.219036	0	21	900	471						Frog_fixed.avi	0
22796	1367	892.5949	469.6014	0.4893168	0.5354689	633.3426	3.740378	0	907.7595	474.8124	0.3533099	0.5638877	629.8169	4.229767	0	21	900	472						Frog_fixed.avi	0
22813	1368	889.8798	478.2848	0.4894657	0.5357667	633.1351	3.747916	0	903.949	470.632	0.3534113	0.564103	629.9006	4.230898	0	21	897	474						Frog_fixed.avi	0
22830	1369	889.3747	474.9068	0.4895903	0.5360619	633.1445	3.732147	0	908.3609	456.8741	0.3535662	0.564458	629.8959	4.224134	0	21	899	466						Frog_fixed.avi	0
22846	1370	891.0828	472.8743	0.4897439	0.5362943	633.1229	3.743263	0	914.006	460.7091	0.3537492	0.5645846	629.7158	4.243432	0	21	903	467						Frog_fixed.avi	0
22863	1371	889.7766	470.1751	0.4899338	0.5365041	633.0233	3.726457	0	908.9841	461.8347	0.3538632	0.564695	629.8217	4.236145	0	21	899	466						Frog_fixed.avi	0
22880	1372	889.8046	473.8856	0.4901212	0.5366388	633.26	3.722849	0	910.3882	464.5581	0.354051	0.564824	629.8819	4.243035	0	21	900	469						Frog_fixed.avi	0
22896	1373	889.5902	468.2485	0.4903475	0.5368425	633.2391	3.717818	0	909.0588	462.8147	0.3542607	0.5649613	629.6912	4.244592	0	21	899	466						Frog_fixed.avi	0
22913	1374	886.0947	474.7202	0.4905559	0.5370587	633.1276	3.724977	0	906.7928	457.0727	0.3544444	0.565177	629.8203	4.245297	0	21	896	466						Frog_fixed.avi	0
22930	1375	893.3497	472.0254	0.4908017	0.5372893	633.1074	3.721876	0	911.3323	453.3253	0.3547063	0.5652648	629.6065	4.250902	0	21	902	463						Frog_fixed.avi	0
22946	1376	886.9849	475.2837	0.4910591	0.5374375	633.1524	3.718889	0	905.3691	459.288	0.3549211	0.565348	629.7898	4.246361	0	21	896	467						Frog_fixed.avi	0
22963	1377	885.8874	474.9419	0.4913042	0.5376518	633.1511	3.730153	0	909.9122	460.2469	0.355217	0.5654271	629.5105	4.232235	0	21	898	468						Frog_fixed.avi	0
22980	1378	886.826	471.3193	0.4915808	0.5378739	633.1955	3.753821	0	903.339	463.7696	0.3554294	0.5655161	629.8141	4.259726	0	21	895	468						Frog_fixed.avi	0
22996	1379	884.3952	462.914	0.4918889	0.5380735	633.3594	3.734367	0	906.7438	459.4901	0.3557526	0.5655907	629.5422	4.238315	0	21	896	461						Frog_fixed.avi	0
23013	1380	879.1547	475.1783	0.4921544	0.5381812	633.388	3.731563	0	896.7155	465.7648	0.3560079	0.5656312	629.6879	4.255603	0	21	888	470						Frog_fixed.avi	0
23029	1381	885.2572	472.2746	0.4924402	0.5382971	633.225	3.712608	0	904.6548	463.7148	0.3563047	0.5656767	629.5922	4.2481	0	21	895	468						Frog_fixed.avi	0
23046	1382	881.5404	476.5021	0.4926946	0.5383859	633.4135	3.738127	0	896.9335	469.8131	0.3565263	0.5656675	629.7456	4.254292	0	21	889	473						Frog_fixed.avi	0
23063	1383	878.8726	477.3257	0.492946	0.538458	633.3782	3.771847	0	905.4339	462.7745	0.3568126	0.5656272	629.647	4.250216	0	21	892	470						Frog_fixed.avi	0
23079	1384	877.8254	479.8585	0.4931708	0.5385085	633.4265	3.741707	0	902.0895	459.6918	0.3569883	0.565577	629.8057	4.269949	0	21	890	470						Frog_fixed.avi	0
23096	1385	875.4445	485.6428	0.4933881	0.5385338	633.4749	3.746722	0	907.0842	457.8919	0.3572366	0.5655311	629.4908	4.234253	0	21	891	472						Frog_fixed.avi	0
23113	1386	881.539	478.0327	0.4935699	0.5385603	633.3215	3.766852	0	905.1534	456.5139	0.3573937	0.5654866	629.674	4.253201	0	21	893	467						Frog_fixed.avi	0
23129	1387	877.0557	475.6502	0.4937025	0.5385823	633.4384	3.788896	0	898.7153	454.1057	0.3575061	0.5654289	629.7913	4.267926	0	21	888	465						Frog_fixed.avi	0
23146	1388	871.15	481.6465	0.4938148	0.5386391	633.3899	3.765521	0	908.2071	456.701	0.3576539	0.5653922	629.7275	4.244658	0	21	890	469						Frog_fixed.avi	0
23163	1389	881.5998	484.1542	0.4939511	0.5386896	633.269	3.76747	0	905.678	459.8326	0.3577616	0.5653875	629.5652	4.262387	0	21	894	472						Frog_fixed.avi	0
23179	1390	883.4893	472.8605	0.494018	0.538846	633.2464	3.761145	0	906.373	457.1628	0.3578202	0.5654221	629.6719	4.260336	0	21	895	465						Frog_fixed.avi	0
23196	1391	883.05	477.3587	0.4940755	0.5389363	633.2753	3.747623	0	904.9342	463.8415	0.3578676	0.5654784	629.6815	4.234655	0	21	894	471						Frog_fixed.avi	0
23213	1392	877.3535	477.2177	0.4940959	0.5390513	633.3439	3.749565	0	905.1208	464.9763	0.3578939	0.5655684	629.714	4.231092	0	21	891	471						Frog_fixed.avi	0
23229	1393	878.3036	489.2058	0.4940984	0.539206	633.3698	3.780614	0	899.8478	470.0604	0.3579044	0.5656645	629.7841	4.234944	0	21	889	480						Frog_fixed.avi	0
23246	1394	880.3338	476.5402	0.4941008	0.5393351	633.4059	3.787325	0	903.3911	465.3033	0.3579068	0.5657911	629.7645	4.243687	0	21	892	471						Frog_fixed.avi	0
23263	1395	879.2898	476.469	0.4940839	0.5394471	633.4196	3.781721	0	905.4969	455.9391	0.3578969	0.565949	629.8679	4.229165	0	21	892	466						Frog_fixed.avi	0
23279	1396	879.8605	477.8255	0.4940793	0.5394956	633.4325	3.758905	0	903.9475	453.9393	0.3578822	0.5660019	629.8602	4.220277	0	21	892	466						Frog_fixed.avi	0
23296	1397	883.4207	473.1026	0.4940509	0.5394762	633.3996	3.764385	0	904.6285	458.8711	0.3578621	0.566032	629.8471	4.230931	0	21	894	466						Frog_fixed.avi	0
23313	1398	884.0808	477.9369	0.4940126	0.53943	633.45	3.802497	0	899.4128	454.4605	0.357805	0.5659966	629.7744	4.220268	0	21	892	466						Frog_fixed.avi	0
23329	1399	885.972	465.1135	0.4939203	0.5392911	633.6299	3.78994	0	896.854	462.9068	0.3577014	0.5658548	629.8929	4.231993	0	21	891	464						Frog_fixed.avi	0
23346	1400	881.9227	475.6981	0.4938047	0.5391358	633.5549	3.827917	0	904.0619	459.1332	0.3576173	0.565771	629.9383	4.222054	0	21	893	467						Frog_fixed.avi	0
23363	1401	883.2939	469.4917	0.4936962	0.5389892	633.6624	3.808608	0	902.209	456.4842	0.3574803	0.5656203	629.9398	4.218066	0	21	893	463						Frog_fixed.avi	0
23379	1402	888.5871	469.3182	0.4935812	0.5387438	633.472	3.773729	0	900.9602	462.7119	0.3573696	0.5654749	629.8586	4.238245	0	21	895	466						Frog_fixed.avi	0
23396	1403	883.6795	476.9141	0.4935029	0.5385082	633.4269	3.758201	0	922.3228	458.3381	0.3573222	0.5651259	629.8379	4.201548	0	21	903	468						Frog_fixed.avi	0
23413	1404	883.4514	478.2786	0.4934047	0.5382933	633.5618	3.780248	0	896.7686	454.7141	0.3571536	0.5652856	629.8413	4.231163	0	21	890	466						Frog_fixed.avi	0
23429	1405	883.1872	471.1094	0.4932882	0.5381436	633.5203	3.791117	0	902.9932	453.791	0.3570389	0.56516	629.9943	4.234637	0	21	893	462						Frog_fixed.avi	0
23446	1406	887.4708	469.5948	0.4930884	0.5379573	633.452	3.780593	0	903.5381	462.7116	0.3568497	0.5649793	629.998	4.233571	0	21	896	466						Frog_fixed.avi	0
23463	1407	887.7643	473.7664	0.4927838	0.5377766	633.598	3.81325	0	895.9557	462.0805	0.3565401	0.5648366	630.2429	4.240616	0	21	892	468						Frog_fixed.avi	0
23479	1408	889.4161	475.5228	0.4925063	0.5374158	633.6769	3.790064	0	911.3651	448.5687	0.3562608	0.5645548	630.2193	4.237043	0	21	900	462						Frog_fixed.avi	0
23496	1409	880.8293	479.0595	0.4921662	0.5367043	633.9576	3.793516	0	901.5704	453.9342	0.3558542	0.5637978	630.468	4.247904	0	21	891	466						Frog_fixed.avi	0
23513	1410	882.4999	475.7292	0.4917667	0.535587	634.4241	3.810069	0	902.7253	459.6649	0.3553357	0.56247	630.7599	4.232844	0	21	893	468						Frog_fixed.avi	0
23529	1411	881.2098	475.4813	0.4913083	0.5343575	634.6266	3.801879	0	903.5088	468.5302	0.3548045	0.5611761	631.1343	4.272727	0	21	892	472						Frog_fixed.avi	0
23546	1412	886.48	482.5507	0.49076	0.5331301	634.8953	3.816837	0	896.1763	478.5469	0.3541419	0.5598304	631.6469	4.216732	0	21	891	481						Frog_fixed.avi	0
23563	1413	840.6151	511.0356	0.4901521	0.5319151	634.4347	3.796561	0	871.1588	516.5815	0.3537101	0.5585523	631.7433	4.199421	0	21	856	514						Frog_fixed.avi	0
23579	1414	846.9841	505.876	0.4894084	0.5306928	634.3972	3.800513	0	868.9878	516.9229	0.3530574	0.5574014	631.8752	4.229836	0	21	858	511						Frog_fixed.avi	0
23596	1415	846.0955	501.7142	0.4887197	0.5299013	634.5096	3.828376	0	879.9117	495.0376	0.3523896	0.5567582	631.8189	4.263898	0	21	863	498						Frog_fixed.avi	0
23612	1416	849.5364	502.371	0.4880162	0.5300316	634.2802	3.815457	0	880.0681	482.5147	0.3516221	0.557084	631.931	4.262333	0	21	865	492						Frog_fixed.avi	0
23629	1417	849.8745	498.5034	0.4871446	0.5309311	634.1848	3.831601	0	882.5497	483.141	0.3507938	0.5581628	631.5006	4.271865	0	21	866	491						Frog_fixed.avi	0
23646	1418	856.4332	496.4517	0.4861293	0.5325007	634.1191	3.8581	0	884.2955	484.1461	0.3497669	0.5599263	631.34	4.296843	0	21	870	490						Frog_fixed.avi	0
23662	1419	861.6257	498.2141	0.4850546	0.5342044	634.1133	3.831956	0	881.517	477.7198	0.3486101	0.5619899	631.3685	4.304885	0	21	872	488						Frog_fixed.avi	0
23679	1420	866.0022	491.0092	0.4839003	0.5357095	633.6948	3.851956	0	880.1515	485.0504	0.3474389	0.5638609	631.291	4.317391	0	21	873	488						Frog_fixed.avi	0
23696	1421	866.5815	495.5445	0.4827605	0.5368007	633.6707	3.870653	0	883.9517	481.5511	0.3463215	0.5653748	631.0524	4.305179	0	21	875	489						Frog_fixed.avi	0
23712	1422	862.5473	489.4228	0.4816363	0.5374917	633.3531	3.829076	0	877.8846	486.2625	0.3452298	0.5663093	630.7737	4.301426	0	21	870	488						Frog_fixed.avi	0
23729	1423	858.2247	492.2319	0.480587	0.5377704	632.9644	3.879724	0	880.8268	477.1403	0.3442132	0.5668463	630.6962	4.317145	0	21	870	485						Frog_fixed.avi	0
23746	1424	864.0784	492.8394	0.4797179	0.5375078	632.8581	3.86381	0	883.1713	478.1331	0.3433036	0.5668304	630.7349	4.323183	0	21	874	485						Frog_fixed.avi	0
23762	1425	853.2382	494.1596	0.4789331	0.5368391	632.8242	3.872438	0	883.1461	488.5596	0.342594	0.5663465	630.5636	4.33895	0	21	868	491						Frog_fixed.avi	0
23779	1426	859.5497	499.3802	0.4783713	0.5358276	632.7802	3.883868	0	882.5213	489.4612	0.3420047	0.5656118	630.6274	4.335705	0	21	871	494						Frog_fixed.avi	0
23796	1427	858.933	494.2305	0.4779512	0.5346584	632.7123	3.873256	0	884.7585	491.1282	0.3416383	0.5647082	630.4827	4.341107	0	21	872	493						Frog_fixed.avi	0
23812	1428	868.4938	498.4693	0.4777322	0.5334915	632.5229	3.886675	0	879.4095	490.3213	0.3413838	0.5637936	630.6469	4.331862	0	21	874	494						Frog_fixed.avi	0
23829	1429	863.3693	511.4267	0.4774592	0.5328451	632.4166	3.892312	0	899.3875	519.1328	0.3412598	0.5631692	630.5732	4.354026	0	22	881	515						Frog_fixed.avi	0
23846	1430	887.0649	763.2656	0.4771051	0.5333337	631.9818	3.907656	0	914.5267	726.5358	0.3413998	0.5636117	630.6254	4.346462	0	22	901	745						Frog_fixed.avi	0
23862	1431	864.6357	731.0294	0.4773636	0.5330319	632.0347	3.910106	0	902.5897	708.212	0.3416693	0.5633335	630.5054	4.372825	0	22	884	720						Frog_fixed.avi	0
23879	1432	874.6119	748.7733	0.477719	0.5327304	631.8394	3.909453	0	915.4038	726.7529	0.3418245	0.5631092	630.4792	4.334576	0	22	895	738						Frog_fixed.avi	0
23896	1433	872.1721	750.9738	0.4781159	0.5327916	631.6938	3.908203	0	907.5665	734.9635	0.3421629	0.5631653	630.2491	4.355003	0	22	890	743						Frog_fixed.avi	0
23912	1434	870.9223	748.5933	0.4785895	0.5329723	631.6238	3.883826	0	906.8138	731.6924	0.3424702	0.5633169	630.0646	4.337159	0	22	889	740						Frog_fixed.avi	0
23929	1435	871.3803	749.8564	0.4790108	0.5332035	631.319	3.9012	0	905.2762	730.9733	0.3428302	0.5635174	630.0377	4.350506	0	22	888	740						Frog_fixed.avi	0
23945	1436	868.811	751.5795	0.4794372	0.5333266	631.4164	3.882576	0	910.7731	724.9193	0.3432113	0.5635881	629.9045	4.354438	0	22	890	738						Frog_fixed.avi	0
23962	1437	870.3419	749.6031	0.4798346	0.5333557	631.4837	3.886751	0	902.2112	735.5143	0.3435292	0.5634128	629.7001	4.349588	0	22	886	743						Frog_fixed.avi	0
23979	1438	866.5927	750.8013	0.4801985	0.5332758	631.3698	3.890346	0	905.3027	732.9724	0.3438329	0.5631787	629.7909	4.342724	0	22	886	742						Frog_fixed.avi	0
23995	1439	876.7122	751.1683	0.4805171	0.5331187	631.1691	3.890218	0	906.8467	729.6343	0.3441132	0.5629221	629.4665	4.328849	0	22	892	740						Frog_fixed.avi	0
24012	1440	867.5544	750.1062	0.4807392	0.5330464	631.398	3.890925	0	904.6896	734.3287	0.3443126	0.5625906	629.6857	4.347322	0	23	886	742						Frog_fixed.avi	0
24029	1441	868.4283	866.1767	0.4808747	0.5334844	631.5848	3.86625	0	906.915	850.1318	0.3446575	0.5629952	629.4784	4.315643	0	23	888	858						Frog_fixed.avi	0
24045	1442	877.2449	814.4865	0.4810796	0.5333606	631.5292	3.885032	0	900.8251	813.2731	0.3447821	0.5628719	629.5751	4.321934	0	23	889	814						Frog_fixed.avi	0
24062	1443	866.4105	835.1682	0.4812601	0.5332029	631.7084	3.856605	0	903.2153	823.9887	0.3449166	0.5627524	629.5587	4.301967	0	23	885	830						Frog_fixed.avi	0
24079	1444	866.8717	838.2559	0.4814059	0.5331211	631.7081	3.855856	0	906.1375	830.4833	0.3450753	0.562609	629.3912	4.321294	0	23	887	834						Frog_fixed.avi	0
24095	1445	875.4738	832.2382	0.4816032	0.533173	631.5661	3.84484	0	903.7161	826.7968	0.345185	0.5626194	629.4011	4.305384	0	23	890	830						Frog_fixed.avi	0
24112	1446	868.5725	836.0705	0.4816999	0.5332084	631.6647	3.846874	0	901.2994	831.05	0.3452921	0.5626439	629.5801	4.296571	0	23	885	834						Frog_fixed.avi	0
24129	1447	869.7949	832.9893	0.4817856	0.5332771	631.7744	3.854246	0	894.271	823.18	0.3453785	0.5627999	629.6154	4.30101	0	23	882	828						Frog_fixed.avi	0
24145	1448	868.0612	837.7142	0.4818324	0.5333523	631.8095	3.852739	0	905.4343	825.8183	0.3454331	0.5628489	629.5265	4.296378	0	23	887	832						Frog_fixed.avi	0
24162	1449	870.7064	838.1563	0.48186	0.5333921	631.7465	3.850852	0	899.7686	832.7183	0.3454388	0.5628842	629.5347	4.284054	0	23	885	835						Frog_fixed.avi	0
24179	1450	865.8483	835.8572	0.4818444	0.5334259	631.7451	3.843465	0	896.15	833.5648	0.3454229	0.5629042	629.5201	4.289556	0	23	881	835						Frog_fixed.avi	0
24195	1451	865.2828	839.6976	0.4818123	0.5334309	631.7605	3.840255	0	900.4233	826.4825	0.3453936	0.5629237	629.4528	4.293635	0	23	883	833						Frog_fixed.avi	0
24212	1452	867.897	837.0442	0.4817871	0.5333881	631.6796	3.843708	0	900.5999	832.8647	0.3453316	0.5629267	629.4844	4.282913	0	23	884	835						Frog_fixed.avi	0
24229	1453	867.2148	834.2458	0.4817211	0.5333214	631.563	3.848621	0	896.7616	828.6854	0.3452716	0.5629165	629.5343	4.29058	0	23	882	831						Frog_fixed.avi	0
24245	1454	872.8533	825.6999	0.4816816	0.5332851	631.6019	3.857547	0	899.3772	833.7348	0.3452595	0.5626959	629.5268	4.256728	0	23	886	830						Frog_fixed.avi	0
24262	1455	873.6237	826.9031	0.4816288	0.5332235	631.4826	3.849562	0	898.338	830.5696	0.345154	0.5629187	629.5311	4.291728	0	23	886	829						Frog_fixed.avi	0
24279	1456	873.2778	829.4285	0.4815448	0.5331294	631.2859	3.851117	0	900.8052	828.0909	0.3451254	0.5629144	629.2207	4.285014	0	23	887	829						Frog_fixed.avi	0
24295	1457	866.6193	830.2563	0.4814699	0.5330796	631.4392	3.853155	0	900.8809	832.5684	0.3450641	0.5629216	629.1978	4.290419	0	23	884	831						Frog_fixed.avi	0
24312	1458	868.8245	827.5574	0.4814231	0.5330601	631.4871	3.853665	0	899.3751	827.5405	0.3450088	0.5629882	629.1453	4.288768	0	23	884	828						Frog_fixed.avi	0
24329	1459	868.8877	835.3101	0.4813828	0.5330709	631.4784	3.840489	0	899.7601	829.8907	0.3449539	0.5630544	629.2946	4.28115	0	23	884	833						Frog_fixed.avi	0
24345	1460	867.4862	826.5802	0.4813402	0.5331712	631.5418	3.85	0	900.9562	834.2682	0.3449277	0.5631236	629.2766	4.274514	0	23	884	830						Frog_fixed.avi	0
24362	1461	867.3078	825.9466	0.4813207	0.5331742	631.564	3.847624	0	901.3171	834.1834	0.3449018	0.5631571	629.3284	4.258774	0	23	884	830						Frog_fixed.avi	0
24379	1462	827.8281	705.1122	0.4813962	0.5324313	631.4346	3.867033	0	889.4018	721.2725	0.3451615	0.5624205	629.3491	4.267317	0	24	859	713						Frog_fixed.avi	0
24395	1463	833.5688	533.0951	0.4812438	0.5310681	631.9717	3.830815	0	889.1787	549.6357	0.3455766	0.5612227	629.263	4.276005	0	24	861	541						Frog_fixed.avi	0
24412	1464	836.1126	495.5563	0.4811442	0.5304884	631.6633	3.839942	0	871.6416	513.8848	0.3456639	0.5606587	629.3588	4.265965	0	24	854	505						Frog_fixed.avi	0
24429	1465	834.8436	476.8442	0.481195	0.5304454	631.5697	3.829452	0	879.1577	510.8974	0.3455554	0.5607397	629.3653	4.253877	0	24	857	494						Frog_fixed.avi	0
24445	1466	833.0874	479.616	0.4812096	0.5303717	631.5573	3.807485	0	869.474	504.3869	0.3454521	0.5607157	629.3765	4.259516	0	24	851	492						Frog_fixed.avi	0
24462	1467	836.329	477.6637	0.4812181	0.5303575	631.5291	3.809167	0	869.4583	506.7612	0.3453771	0.5607345	629.4344	4.238482	0	24	853	492						Frog_fixed.avi	0
24479	1468	836.6173	488.3652	0.4812161	0.5304738	631.5177	3.823696	0	863.3776	511.6501	0.3452921	0.5608316	629.5017	4.222405	0	24	850	500						Frog_fixed.avi	0
24495	1469	834.6637	485.2187	0.4811964	0.5305895	631.4914	3.795508	0	869.4033	514.1993	0.3452366	0.5609392	629.4558	4.215776	0	24	852	500						Frog_fixed.avi	0
24512	1470	832.0806	491.3701	0.4811738	0.5308057	631.5268	3.77157	0	873.2154	501.6911	0.3451635	0.5612223	629.4261	4.206097	0	24	853	497						Frog_fixed.avi	0
24528	1471	835.3372	486.6288	0.4811338	0.5309784	631.5385	3.784977	0	871.7109	512.9752	0.3451192	0.5613434	629.3183	4.205555	0	24	854	500						Frog_fixed.avi	0
24545	1472	830.7292	489.7322	0.4810875	0.5311324	631.3578	3.772328	0	871.3488	509.1764	0.345082	0.561487	629.3444	4.187493	0	24	851	499						Frog_fixed.avi	0
24562	1473	836.7217	500.2015	0.4811148	0.5312846	631.5029	3.778842	0	870.0408	507.4245	0.3450403	0.5615917	629.4329	4.184269	0	24	853	504						Frog_fixed.avi	0
24578	1474	839.9758	485.3508	0.4810952	0.5313606	631.6189	3.754894	0	865.2838	516.1713	0.3449643	0.5616415	629.5276	4.164989	0	24	853	501						Frog_fixed.avi	0
24595	1475	834.2947	490.2328	0.4810846	0.531413	631.6175	3.750742	0	867.0642	515.8563	0.3449454	0.5616884	629.5117	4.154004	0	24	851	503						Frog_fixed.avi	0
24612	1476	835.7433	490.6547	0.4810598	0.5314901	631.7603	3.724763	0	866.1523	516.1459	0.34491	0.5617574	629.5925	4.139347	0	24	851	503						Frog_fixed.avi	0
24628	1477	839.374	487.7453	0.4810211	0.5316803	632.0033	3.710588	0	865.0112	508.9087	0.3448946	0.5619732	629.7278	4.140991	0	24	852	498						Frog_fixed.avi	0
24645	1478	838.4769	487.2998	0.4809795	0.5318547	631.924	3.713749	0	865.2101	514.7825	0.3448595	0.5621551	629.7629	4.127744	0	24	852	501						Frog_fixed.avi	0
24662	1479	840.0594	490.2728	0.4809914	0.5320396	632.1234	3.725275	0	854.3855	519.5816	0.3448379	0.5623174	629.8225	4.110922	0	24	847	505						Frog_fixed.avi	0
24678	1480	832.84	491.9987	0.4809225	0.5321947	632.0844	3.681345	0	862.7355	519.2521	0.3448218	0.5625234	629.8509	4.100738	0	24	848	506						Frog_fixed.avi	0
24695	1481	830.7382	486.4255	0.4809028	0.5324575	632.0742	3.667271	0	861.6583	518.9572	0.3447969	0.562857	629.941	4.085406	0	24	846	503						Frog_fixed.avi	0
24712	1482	817.9758	498.2123	0.480929	0.5329098	632.188	3.661661	0	843.0315	532.0443	0.3448544	0.5632036	629.9476	4.088285	0	25	831	515						Frog_fixed.avi	0
24728	1483	816.5846	524.1322	0.4810005	0.5333198	632.533	3.67178	0	838.0315	554.5978	0.3449926	0.5637388	629.838	4.084802	0	25	827	539						Frog_fixed.avi	0
24745	1484	813.4946	516.0891	0.4810204	0.5336543	632.5776	3.670578	0	834.5405	554.1512	0.3449672	0.564006	629.9458	4.057208	0	25	824	535						Frog_fixed.avi	0
24762	1485	815.2337	518.7585	0.4810446	0.5338588	632.6335	3.636496	0	833.4348	552.1375	0.3450083	0.5643322	629.9291	4.050523	0	25	824	535						Frog_fixed.avi	0
24778	1486	813.9612	530.9216	0.4810838	0.5340282	632.6002	3.652779	0	838.8691	550.5522	0.3450816	0.5645322	629.861	4.036894	0	25	826	541						Frog_fixed.avi	0
24795	1487	815.7233	527.3065	0.4811356	0.5342941	632.7199	3.660817	0	839.584	553.1564	0.3451331	0.5646787	629.9044	4.000846	0	25	828	540						Frog_fixed.avi	0
24812	1488	818.1685	516.6665	0.4811962	0.5345106	632.6086	3.637914	0	839.3228	556.6059	0.3451697	0.5647979	629.9738	4.008659	0	25	829	537						Frog_fixed.avi	0
24828	1489	819.4327	524.3167	0.4812589	0.5346828	632.5112	3.620274	0	826.7177	563.7701	0.3452374	0.564944	630.0289	4.031458	0	25	823	544						Frog_fixed.avi	0
24845	1490	819.874	529.2092	0.4813466	0.5348572	632.73	3.628779	0	834.5878	546.1224	0.345327	0.5652179	630.1503	4.003279	0	25	827	538						Frog_fixed.avi	0
24862	1491	816.783	522.1185	0.4814337	0.5351692	632.8775	3.620114	0	830.3845	549.5398	0.3454209	0.5654154	630.2205	4.016844	0	25	824	536						Frog_fixed.avi	0
24878	1492	818.5577	522.8895	0.4815407	0.5354811	632.8846	3.624508	0	839.2719	553.1194	0.3455997	0.565601	630.0718	3.989188	0	25	829	538						Frog_fixed.avi	0
24895	1493	814.62	529.4009	0.4816999	0.5357776	632.8821	3.600648	0	832.1191	547.0997	0.3457314	0.5658967	630.1855	3.999433	0	25	823	538						Frog_fixed.avi	0
24912	1494	821.5915	514.0063	0.4818779	0.5361616	632.9532	3.6379	0	832.5931	549.7309	0.345878	0.5658566	630.1912	3.974631	0	25	827	532						Frog_fixed.avi	0
24928	1495	822.0891	522.6478	0.4820154	0.5363623	633.0581	3.616991	0	834.2206	549.1099	0.3460772	0.5662516	630.1956	3.98258	0	25	828	536						Frog_fixed.avi	0
24945	1496	808.7232	532.3455	0.4822179	0.5366274	633.0555	3.646581	0	834.7808	551.8621	0.3462633	0.5663775	630.3214	3.993093	0	25	822	542						Frog_fixed.avi	0
24962	1497	817.0877	518.163	0.4824595	0.5369056	633.0934	3.603697	0	830.8499	555.0904	0.3464538	0.5665917	630.3076	3.984749	0	25	824	537						Frog_fixed.avi	0
24978	1498	815.6583	518.1813	0.4826432	0.5371155	633.2	3.593869	0	833.8323	550.0674	0.3466891	0.5668688	630.2961	4.004059	0	25	825	534						Frog_fixed.avi	0
24995	1499	819.7155	521.6646	0.482865	0.5374115	633.1343	3.611329	0	828.0533	549.1354	0.3468483	0.5670345	630.4302	3.980169	0	25	824	535						Frog_fixed.avi	0
25012	1500	816.574	520.5477	0.4830099	0.5377549	633.2076	3.597163	0	828.4231	546.7128	0.347012	0.5672061	630.494	3.956784	0	25	822	534						Frog_fixed.avi	0
25028	1501	813.7142	525.0979	0.4831953	0.5379579	633.4637	3.597381	0	831.45	551.9212	0.3471931	0.5673807	630.3582	3.969504	0	25	823	539						Frog_fixed.avi	0
25045	1502	820.7047	532.7538	0.4833698	0.5382558	633.2673	3.604036	0	827.3508	550.0439	0.3473428	0.5676841	630.492	3.962448	0	25	824	541						Frog_fixed.avi	0
25062	1503	813.4139	520.0601	0.4835036	0.5385545	633.2687	3.592448	0	827.8816	546.5416	0.3474816	0.5678444	630.6058	3.963653	0	25	821	533						Frog_fixed.avi	0
25078	1504	818.2222	519.4387	0.4837018	0.5387309	633.5104	3.600076	0	838.9627	544.9297	0.3477022	0.5679834	630.344	3.93592	0	25	829	532						Frog_fixed.avi	0
25095	1505	824.7281	527.0845	0.4838985	0.538897	633.2793	3.587224	0	829.7566	552.5771	0.3478667	0.5680956	630.4775	3.946995	0	25	827	540						Frog_fixed.avi	0
25111	1506	815.9771	522.2936	0.4840584	0.5391138	633.4735	3.573782	0	831.6965	547.2001	0.3480432	0.5682028	630.5192	3.930222	0	25	824	535						Frog_fixed.avi	0
25128	1507	815.7487	517.5292	0.4842339	0.5392666	633.3423	3.554561	0	832.2476	544.3523	0.3482626	0.5682555	630.3629	3.908827	0	25	824	531						Frog_fixed.avi	0
25145	1508	820.4614	517.8023	0.4844494	0.539422	633.2425	3.570418	0	827.782	538.0153	0.3484257	0.5683986	630.5172	3.925033	0	25	824	528						Frog_fixed.avi	0
25161	1509	812.78	524.3785	0.4846113	0.5395558	633.4948	3.564292	0	833.9269	534.0216	0.3486707	0.56847	630.3521	3.916586	0	25	823	529						Frog_fixed.avi	0
25178	1510	817.4536	532.24	0.4848469	0.5396814	633.2313	3.579886	0	830.9742	540.3445	0.3488464	0.5685577	630.5004	3.902447	0	25	824	536						Frog_fixed.avi	0
25195	1511	813.1125	526.8444	0.4850012	0.5398646	633.238	3.576225	0	827.1113	538.3802	0.3490118	0.568607	630.6006	3.903676	0	25	820	533						Frog_fixed.avi	0
25211	1512	812.6439	523.149	0.4851863	0.5399838	633.2888	3.540371	0	833.1841	538.5585	0.3492545	0.5686454	630.3029	3.87767	0	25	823	531						Frog_fixed.avi	0
25228	1513	820.4686	520.8008	0.4853912	0.5401589	633.1827	3.534894	0	831.938	549.0229	0.3493782	0.5684088	630.328	3.881256	0	25	826	535						Frog_fixed.avi	0
25245	1514	810.8257	512.3245	0.4855123	0.5402381	633.2295	3.533753	0	831.3107	539.7819	0.3495524	0.5686549	630.3322	3.889655	0	25	821	526						Frog_fixed.avi	0
25261	1515	815.9703	517.1673	0.4856642	0.5403059	633.4547	3.59815	0	834.8849	535.9826	0.3497187	0.568645	630.3327	3.866988	0	25	825	527						Frog_fixed.avi	0
25278	1516	817.8724	515.8025	0.4858029	0.5403265	633.5111	3.552681	0	830.5042	536.0444	0.3498085	0.5686501	630.4112	3.871699	0	25	824	526						Frog_fixed.avi	0
25295	1517	829.1671	515.754	0.4859296	0.5403364	633.3507	3.540272	0	829.3481	542.4943	0.349898	0.5685982	630.5118	3.882102	0	25	829	529						Frog_fixed.avi	0
25311	1518	828.6373	513.939	0.4859952	0.5403381	633.2889	3.523906	0	824.3815	527.5823	0.3499641	0.5685667	630.5486	3.862691	0	25	827	521						Frog_fixed.avi	0
25328	1519	819.7804	519.7219	0.4860333	0.5403309	633.2435	3.535078	0	832.202	531.2509	0.3500403	0.5685372	630.5031	3.875856	0	25	826	525						Frog_fixed.avi	0
25345	1520	818.9859	522.939	0.4860834	0.5403354	633.3358	3.518887	0	833.108	522.6348	0.3500953	0.5685232	630.5413	3.860952	0	25	826	523						Frog_fixed.avi	0
25361	1521	831.7413	501.9026	0.4858588	0.5402959	632.5856	3.507236	0	864.332	520.2751	0.349966	0.5684794	630.5538	3.881647	0	26	848	511						Frog_fixed.avi	0
25378	1522	876.9301	492.7841	0.4857493	0.5402227	633.5678	3.520455	0	881.908	503.4213	0.3498867	0.5683793	630.6414	3.8641	0	26	879	498						Frog_fixed.avi	0
25395	1523	880.3152	487.661	0.4857463	0.5402876	633.6072	3.513365	0	884.2665	501.8206	0.3498728	0.5684865	630.5863	3.877942	0	26	882	495						Frog_fixed.avi	0
25411	1524	876.4499	483.2573	0.4856621	0.5404668	633.5077	3.51594	0	893.474	499.8701	0.3498084	0.5685494	630.5541	3.868535	0	26	885	492						Frog_fixed.avi	0
25428	1525	878.6108	473.8033	0.4856322	0.5405378	633.5107	3.489954	0	899.957	493.2542	0.3497509	0.5686269	630.457	3.838603	0	26	889	484						Frog_fixed.avi	0
25445	1526	890.1196	479.7707	0.4855936	0.5405937	633.5054	3.526235	0	895.5688	496.4726	0.3496754	0.5686699	630.4784	3.870437	0	26	893	488						Frog_fixed.avi	0
25461	1527	893.7375	480.8632	0.4855432	0.5406007	633.5172	3.50175	0	888.8052	494.5954	0.3495538	0.5686457	630.628	3.865907	0	26	891	488						Frog_fixed.avi	0
25478	1528	880.2919	478.012	0.4854691	0.5405149	633.3224	3.491299	0	887.2158	497.8868	0.3494513	0.5685721	630.6442	3.875027	0	26	884	488						Frog_fixed.avi	0
25495	1529	884.3457	485.7296	0.4854344	0.5403548	633.225	3.498131	0	890.4197	496.2628	0.3493812	0.5685201	630.6307	3.890523	0	26	887	491						Frog_fixed.avi	0
25511	1530	885.3966	486.6176	0.4854014	0.5402911	633.2156	3.511261	0	902.4961	486.4861	0.3493411	0.5684692	630.5852	3.87449	0	26	894	487						Frog_fixed.avi	0
25528	1531	887.6064	484.5443	0.4853787	0.5402748	633.1754	3.508055	0	899.6815	484.332	0.349312	0.5684602	630.5261	3.868385	0	26	894	484						Frog_fixed.avi	0
25545	1532	883.299	482.8186	0.4853737	0.5402724	633.1793	3.499249	0	896.1756	488.4766	0.3492946	0.5684588	630.5671	3.86968	0	26	890	486						Frog_fixed.avi	0
25561	1533	881.7703	485.0206	0.4853748	0.540248	633.1608	3.510295	0	896.1895	490.5888	0.34929	0.5684401	630.4748	3.887054	0	26	889	488						Frog_fixed.avi	0
25578	1534	885.0162	478.8919	0.4853802	0.5402154	633.2012	3.515975	0	895.1959	493.1512	0.3492709	0.5683551	630.459	3.889802	0	26	890	486						Frog_fixed.avi	0
25595	1535	885.0499	475.1006	0.4853825	0.5401582	633.1684	3.510422	0	891.9918	501.5654	0.3492734	0.5681869	630.428	3.902556	0	26	889	488						Frog_fixed.avi	0
25611	1536	887.3261	472.769	0.4854165	0.5400262	633.1727	3.513656	0	892.0112	502.1184	0.3492943	0.5680541	630.4124	3.918082	0	26	890	487						Frog_fixed.avi	0
25628	1537	885.6701	479.1296	0.4854694	0.5398823	633.1682	3.535892	0	893.1104	495.7121	0.3493489	0.5679067	630.4939	3.930413	0	26	889	487						Frog_fixed.avi	0
25644	1538	882.0759	478.937	0.4855832	0.5397495	633.3238	3.5386	0	889.5284	491.0726	0.3494136	0.5677035	630.4753	3.920874	0	26	886	485						Frog_fixed.avi	0
25661	1539	880.3499	485.5056	0.4856956	0.5395385	633.1664	3.586127	0	893.6658	494.7518	0.3495325	0.5673797	630.3477	3.922484	0	26	887	490						Frog_fixed.avi	0
25678	1540	887.4707	476.8498	0.4858796	0.5393978	633.0913	3.534103	0	892.425	489.7429	0.3497062	0.5671666	630.2048	3.926502	0	26	890	483						Frog_fixed.avi	0
25694	1541	873.5944	482.3871	0.485998	0.5392761	633.09	3.572112	0	893.6221	484.1529	0.3498266	0.5670089	630.2681	3.941438	0	26	884	483						Frog_fixed.avi	0
25711	1542	876.3134	480.079	0.486151	0.53913	633.203	3.57423	0	885.1639	490.1359	0.3499408	0.5667741	630.3585	3.965485	0	26	881	485						Frog_fixed.avi	0
25728	1543	880.1324	477.38	0.4863144	0.5389913	632.9514	3.549518	0	895.4357	488.7848	0.3500961	0.5664365	630.2509	3.970605	0	26	888	483						Frog_fixed.avi	0
25744	1544	878.4747	476.707	0.4864384	0.5388321	633.0179	3.613672	0	900.4383	487.5649	0.3502391	0.566179	630.1205	3.966422	0	26	889	482						Frog_fixed.avi	0
25761	1545	876.687	476.2115	0.4865208	0.5385761	633.1121	3.598282	0	892.9767	481.4517	0.3503182	0.5659015	630.2532	4.014784	0	26	885	479						Frog_fixed.avi	0
25778	1546	876.4435	476.1378	0.4866208	0.5383319	633.263	3.608989	0	889.661	492.495	0.3503923	0.5655634	630.3343	4.022858	0	26	883	484						Frog_fixed.avi	0
25794	1547	877.6136	473.5951	0.4866818	0.5381544	633.2011	3.62001	0	892.4218	477.3527	0.3504272	0.5653512	630.3557	4.00867	0	26	885	475						Frog_fixed.avi	0
25811	1548	877.8126	479.7843	0.486735	0.5379534	633.011	3.643909	0	894.1265	489.7556	0.3504928	0.565126	630.169	4.033617	0	26	886	485						Frog_fixed.avi	0
25828	1549	878.1131	478.7925	0.4867873	0.5378107	632.7659	3.640333	0	894.1179	484.54	0.3505037	0.5648524	630.1253	4.014121	0	26	886	482						Frog_fixed.avi	0
25844	1550	875.5286	475.7167	0.4867758	0.537573	632.8608	3.66065	0	895.8733	483.9857	0.3505049	0.5646319	630.0637	4.054091	0	26	886	480						Frog_fixed.avi	0
25861	1551	884.8609	470.2604	0.4868138	0.5373064	632.6346	3.655284	0	892.7645	482.0382	0.3505004	0.5643271	630.0364	4.066147	0	26	889	476						Frog_fixed.avi	0
25878	1552	873.7409	483.8833	0.4868032	0.5369741	632.5645	3.682846	0	897.4535	480.7807	0.3504995	0.5639471	629.9863	4.069474	0	26	886	482						Frog_fixed.avi	0
25894	1553	883.7305	477.0504	0.4868078	0.5366221	632.5563	3.688133	0	891.991	479.6583	0.3504812	0.5636536	629.9347	4.059905	0	26	888	478						Frog_fixed.avi	0
25911	1554	881.0847	490.1143	0.4868067	0.5363032	632.4957	3.678652	0	890.5748	488.0036	0.3504392	0.5632576	629.8336	4.073984	0	26	886	489						Frog_fixed.avi	0
25928	1555	875.1045	476.7174	0.486751	0.5360351	632.7188	3.69342	0	891.8631	482.0048	0.3504176	0.5630384	629.8401	4.092047	0	26	883	479						Frog_fixed.avi	0
25944	1556	881.1431	478.2901	0.486754	0.5358039	632.4608	3.748565	0	896.5002	474.9086	0.3503805	0.5628471	629.8265	4.102343	0	26	889	477						Frog_fixed.avi	0
25961	1557	875.7688	476.0935	0.4866908	0.5355846	632.6023	3.704003	0	891.1437	481.4671	0.3503486	0.5625259	629.7586	4.091058	0	26	883	479						Frog_fixed.avi	0
25978	1558	874.5709	480.2482	0.486625	0.5352392	632.4795	3.701777	0	897.7515	476.8713	0.3502959	0.562291	629.6846	4.096361	0	26	886	479						Frog_fixed.avi	0
25994	1559	873.0664	475.6915	0.4865779	0.5349509	632.4548	3.718698	0	893.0588	476.3928	0.3502203	0.5620633	629.5174	4.114278	0	26	883	476						Frog_fixed.avi	0
26011	1560	875.4135	475.5681	0.4865385	0.534597	632.4561	3.710546	0	894.9429	490.6236	0.3501688	0.5616377	629.4524	4.104646	0	26	885	483						Frog_fixed.avi	0
26027	1561	869.9202	481.7861	0.4865176	0.5342761	632.3815	3.705031	0	898.5859	481.6497	0.3501331	0.5613853	629.3573	4.105413	0	26	884	482						Frog_fixed.avi	0
26044	1562	866.7308	476.9412	0.4864551	0.5340194	632.2722	3.731289	0	895.0446	478.1877	0.3500534	0.5611133	629.5819	4.078496	0	26	881	478						Frog_fixed.avi	0
26061	1563	874.4843	476.6283	0.4864754	0.5337528	632.3251	3.720163	0	893.7883	483.757	0.3500247	0.5608633	629.4216	4.08984	0	26	884	480						Frog_fixed.avi	0
26077	1564	878.2734	480.6546	0.486465	0.5336129	632.3051	3.737911	0	893.356	483.1442	0.3500123	0.5607514	629.3855	4.094372	0	26	886	482						Frog_fixed.avi	0
26094	1565	869.1494	484.2108	0.4864335	0.5335186	632.1226	3.699483	0	896.3995	478.5116	0.3499855	0.5607068	629.3723	4.099742	0	26	883	481						Frog_fixed.avi	0
26111	1566	875.2609	475.0964	0.4864157	0.5334688	632.1189	3.735334	0	897.6274	483.4954	0.3499598	0.5606452	629.2637	4.106259	0	26	886	479						Frog_fixed.avi	0
26127	1567	870.2898	474.3269	0.4864083	0.5333394	632.0165	3.739527	0	890.8766	478.8632	0.3499323	0.5605401	629.2715	4.111352	0	26	881	477						Frog_fixed.avi	0
26144	1568	864.0286	489.9868	0.486413	0.5330945	632.0541	3.715341	0	890.4862	470.5389	0.3499278	0.5603617	629.1922	4.095218	0	26	877	480						Frog_fixed.avi	0
26161	1569	866.0169	481.1854	0.4864336	0.5327922	631.9578	3.729419	0	887.1732	487.9743	0.349941	0.5599505	629.1581	4.105205	0	26	877	485						Frog_fixed.avi	0
26177	1570	870.9236	475.2789	0.48646	0.5324743	631.9666	3.747865	0	889.4654	479.1661	0.3499621	0.559652	629.1354	4.111295	0	26	880	477						Frog_fixed.avi	0
26194	1571	876.7271	485.1529	0.4865268	0.5321294	631.9928	3.749403	0	887.131	486.4233	0.3499912	0.5592636	629.075	4.089142	0	26	882	486						Frog_fixed.avi	0
26211	1572	873.0227	482.4385	0.4865833	0.5318581	631.921	3.739642	0	891.9113	483.0161	0.3500836	0.5589939	628.868	4.097667	0	26	882	483						Frog_fixed.avi	0
26227	1573	876.2456	483.4414	0.4866739	0.5316296	631.7311	3.733269	0	891.2793	474.1941	0.350137	0.558788	628.933	4.106044	0	26	884	479						Frog_fixed.avi	0
26244	1574	877.0368	479.1363	0.4867412	0.5313427	631.6915	3.722658	0	891.8769	487.7259	0.3501985	0.5583753	628.8733	4.103188	0	26	884	483						Frog_fixed.avi	0
26261	1575	882.0547	480.2615	0.4868141	0.5310503	631.7911	3.715928	0	889.5441	478.3981	0.3502542	0.5581056	628.9352	4.121623	0	26	886	479						Frog_fixed.avi	0
26277	1576	883.2797	509.2424	0.486791	0.5309817	631.6968	3.715741	0	904.2799	501.4104	0.3502896	0.5579462	628.9419	4.100744	0	26	894	505						Frog_fixed.avi	0
26294	1577	879.7152	493.7175	0.4869042	0.5308164	631.8093	3.750546	0	893.1481	507.2658	0.3504277	0.5576149	628.8783	4.100712	0	26	886	500						Frog_fixed.avi	0
26311	1578	882.2914	506.5254	0.4870919	0.5306485	631.7222	3.737069	0	904.8905	503.3147	0.3506113	0.5574012	628.706	4.109206	0	26	894	505						Frog_fixed.avi	0
26327	1579	877.4594	494.8587	0.4872674	0.5305585	631.5287	3.699676	0	898.0173	497.0925	0.3507549	0.5572575	628.8248	4.115911	0	26	888	496						Frog_fixed.avi	0
26344	1580	873.4905	503.3757	0.4874705	0.5304292	631.6076	3.747378	0	890.814	500.5351	0.3509825	0.5570769	628.8043	4.11019	0	26	882	502						Frog_fixed.avi	0
26361	1581	880.835	503.26	0.4877259	0.530317	631.5336	3.755419	0	895.549	506.0966	0.3511968	0.5568151	628.6366	4.104871	0	26	888	505						Frog_fixed.avi	0
26377	1582	881.81	496.7825	0.4879468	0.5302407	631.6025	3.75107	0	891.6686	508.0791	0.3514347	0.5566716	628.7206	4.114708	0	26	887	502						Frog_fixed.avi	0
26394	1583	880.9289	500.6518	0.4881997	0.5301478	631.4433	3.739476	0	899.5066	499.1948	0.3516752	0.5564983	628.7276	4.100123	0	26	890	500						Frog_fixed.avi	0
26411	1584	880.079	494.2554	0.4883983	0.5301108	631.5949	3.729149	0	890.8687	498.403	0.3518502	0.5563649	628.7204	4.113946	0	26	885	496						Frog_fixed.avi	0
26427	1585	876.6511	499.9141	0.4886619	0.5300724	631.385	3.756091	0	893.7598	508.437	0.3521203	0.5561481	628.5246	4.124527	0	26	885	504						Frog_fixed.avi	0
26444	1586	884.1903	491.2362	0.4888672	0.530076	631.5776	3.738311	0	893.5306	499.4371	0.3523131	0.5560748	628.6722	4.124895	0	26	889	495						Frog_fixed.avi	0
26461	1587	884.6276	497.4906	0.48912	0.5300987	631.2546	3.76869	0	898.4358	499.5243	0.3525717	0.5559675	628.5131	4.115308	0	26	892	499						Frog_fixed.avi	0
26477	1588	881.386	499.6809	0.4893259	0.53007	631.4263	3.736569	0	897.6396	496.1716	0.352785	0.5558978	628.6255	4.102633	0	26	890	498						Frog_fixed.avi	0
26494	1589	877.2672	498.8625	0.4895734	0.5300583	631.4309	3.760658	0	897.5967	493.3683	0.3530609	0.5558023	628.4189	4.109614	0	26	887	496						Frog_fixed.avi	0
26511	1590	878.5595	494.3008	0.4897976	0.5300082	631.4678	3.747223	0	898.1418	489.1951	0.3532429	0.5556577	628.6404	4.119631	0	26	888	492						Frog_fixed.avi	0
26527	1591	877.6774	495.3189	0.4900061	0.5299688	631.5504	3.755231	0	896.1286	482.6165	0.3534289	0.5555707	628.6103	4.130828	0	26	887	489						Frog_fixed.avi	0
26544	1592	883.0287	497.4242	0.4902315	0.5299766	631.4266	3.735893	0	893.6512	494.7947	0.3536389	0.5554869	628.5391	4.111441	0	26	888	496						Frog_fixed.avi	0
26561	1593	880.3083	491.1041	0.4903862	0.5300614	631.655	3.71641	0	891.1109	480.4122	0.3537929	0.5555541	628.6111	4.10786	0	26	886	486						Frog_fixed.avi	0
26577	1594	870.7191	501.176	0.4905509	0.5302345	631.5128	3.715463	0	887.3529	483.3386	0.3539415	0.5556654	628.6314	4.106987	0	26	879	492						Frog_fixed.avi	0
26594	1595	882.8478	490.386	0.4907369	0.5305594	631.4492	3.717686	0	890.1089	496.5919	0.3541298	0.5558555	628.4649	4.113472	0	26	886	493						Frog_fixed.avi	0
26610	1596	881.0002	496.5316	0.4908755	0.530936	631.6133	3.69893	0	894.8231	488.49	0.3542556	0.5562501	628.6708	4.107406	0	26	888	493						Frog_fixed.avi	0
26627	1597	880.9908	491.9572	0.4909959	0.531323	631.5568	3.690849	0	891.8391	487.1695	0.3543445	0.5565732	628.6886	4.113093	0	26	886	490						Frog_fixed.avi	0
26644	1598	878.6911	489.8879	0.4910765	0.5317767	631.4816	3.742484	0	890.6927	498.6007	0.3544494	0.556906	628.485	4.116196	0	26	885	494						Frog_fixed.avi	0
26660	1599	881.6013	490.2967	0.4912007	0.5321185	631.4269	3.705007	0	894.1639	482.3464	0.3545703	0.5572714	628.427	4.112007	0	26	888	486						Frog_fixed.avi	0
26677	1600	883.231	488.0385	0.4912565	0.5324402	631.4015	3.702733	0	894.8667	498.8681	0.3546302	0.5574951	628.4543	4.121516	0	26	889	493						Frog_fixed.avi	0
26694	1601	875.6863	499.3516	0.4913289	0.5326328	631.467	3.685036	0	892.3029	490.196	0.3546894	0.5576683	628.5482	4.091167	0	26	884	495						Frog_fixed.avi	0
26710	1602	881.5929	491.5374	0.4914171	0.5328391	631.649	3.670989	0	893.4024	491.6086	0.3547814	0.5579081	628.6255	4.11121	0	26	887	492						Frog_fixed.avi	0
26727	1603	877.6257	489.2623	0.491517	0.533034	631.6338	3.699418	0	888.7549	491.7553	0.3548753	0.5580314	628.7043	4.128325	0	26	883	491						Frog_fixed.avi	0
26744	1604	874.1693	496.1983	0.4916517	0.5332449	631.3389	3.704226	0	884.8385	490.7892	0.3550203	0.5581434	628.7314	4.130314	0	26	880	493						Frog_fixed.avi	0
26760	1605	910.8567	492.5999	0.4915486	0.5334835	631.5662	3.698307	0	935.0182	501.4117	0.3549589	0.5582877	628.9146	4.124877	0	26	923	497						Frog_fixed.avi	0
26777	1606	896.7661	487.52	0.4916834	0.5335994	631.6046	3.691122	0	914.1785	501.1752	0.3551327	0.5584062	628.7415	4.1264	0	26	905	494						Frog_fixed.avi	0
26794	1607	899.7604	488.6186	0.491821	0.5338625	631.5529	3.681941	0	918.1743	489.1052	0.3552644	0.5586553	628.8849	4.107848	0	26	909	489						Frog_fixed.avi	0
26810	1608	898.1971	488.4652	0.4919462	0.5341269	631.7936	3.680791	0	916.0168	491.3024	0.3553791	0.558855	628.9858	4.126816	0	26	907	490						Frog_fixed.avi	0
26827	1609	891.9865	492.3759	0.492109	0.5344067	631.7864	3.654032	0	918.5859	493.3921	0.3555496	0.5590525	628.9633	4.123635	0	26	905	493						Frog_fixed.avi	0
26844	1610	897.0376	490.4124	0.4922766	0.534741	631.6271	3.667201	0	912.0896	499.2965	0.3557079	0.5592648	628.8856	4.132315	0	26	905	495						Frog_fixed.avi	0
26860	1611	899.9331	487.6496	0.4924074	0.5350537	631.8099	3.687195	0	912.8477	489.3213	0.3558451	0.5596223	629.0096	4.105865	0	26	906	488						Frog_fixed.avi	0
26877	1612	894.9756	493.9576	0.4925117	0.5354245	631.8767	3.693236	0	908.4939	493.831	0.355978	0.5598376	629.1129	4.109424	0	26	902	494						Frog_fixed.avi	0
26894	1613	896.1472	485.3344	0.4926565	0.5357581	631.884	3.673492	0	910.5664	494.8485	0.356096	0.5600916	629.135	4.126862	0	26	903	490						Frog_fixed.avi	0
26910	1614	895.2615	491.7376	0.4927868	0.5360616	631.7662	3.692987	0	913.5992	485.7098	0.3562422	0.5604631	629.0488	4.106343	0	26	904	489						Frog_fixed.avi	0
26927	1615	891.1467	479.3141	0.4929073	0.5364291	631.9462	3.656887	0	912.5496	488.0243	0.3563403	0.5606652	629.1046	4.082438	0	26	902	484						Frog_fixed.avi	0
26944	1616	890.9327	491.157	0.4930055	0.5366482	632.0167	3.688279	0	911.2367	494.5353	0.3564525	0.5608547	629.2397	4.105545	0	26	901	493						Frog_fixed.avi	0
26960	1617	890.9949	486.9028	0.4931291	0.5369609	632.0982	3.680783	0	909.601	492.2072	0.356571	0.5611467	629.2241	4.107433	0	26	900	490						Frog_fixed.avi	0
26977	1618	893.2642	487.3228	0.4932528	0.5372791	631.9241	3.676123	0	912.5314	486.1883	0.3567161	0.5613495	629.086	4.111635	0	26	903	487						Frog_fixed.avi	0
26994	1619	894.77	490.1446	0.493356	0.5374674	632.1275	3.683692	0	906.2165	492.4431	0.3567981	0.5614769	629.1551	4.11517	0	26	900	491						Frog_fixed.avi	0
27010	1620	890.6611	491.6696	0.4934408	0.5376607	632.183	3.69183	0	913.3376	489.7921	0.3568943	0.561579	629.3549	4.113901	0	26	902	491						Frog_fixed.avi	0
27027	1621	888.7714	489.6113	0.4935343	0.5378044	632.3026	3.673766	0	906.9669	499.0724	0.3569789	0.5616512	629.383	4.118803	0	26	898	494						Frog_fixed.avi	0
27044	1622	894.2103	490.4663	0.4936256	0.5379151	632.3177	3.697594	0	909.4066	486.5046	0.3570807	0.5617152	629.3666	4.116425	0	26	902	488						Frog_fixed.avi	0
27060	1623	893.1585	480.7845	0.4937394	0.5381022	632.2169	3.699357	0	912.2316	479.0692	0.357172	0.5619353	629.464	4.103262	0	26	903	480						Frog_fixed.avi	0
27077	1624	891.8287	493.0717	0.4938628	0.5382829	632.2417	3.692736	0	913.6756	481.1584	0.3572848	0.5621378	629.3261	4.107073	0	26	903	487						Frog_fixed.avi	0
27094	1625	891.9041	492.1277	0.4939241	0.5384801	632.3066	3.666519	0	910.6345	484.6307	0.3573521	0.562263	629.4464	4.12067	0	26	901	488						Frog_fixed.avi	0
27110	1626	889.0223	495.8385	0.4939803	0.5386533	632.3063	3.686721	0	909.7531	486.7415	0.3573997	0.5623641	629.4942	4.113696	0	26	899	491						Frog_fixed.avi	0
27127	1627	884.5236	484.9574	0.4939922	0.538787	632.3494	3.697368	0	905.7008	485.8719	0.3574288	0.5624715	629.5388	4.102917	0	26	895	485						Frog_fixed.avi	0
27143	1628	883.1918	492.1771	0.4940155	0.5389674	632.4274	3.695047	0	905.2714	479.6305	0.3574506	0.5627132	629.5599	4.109165	0	26	894	486						Frog_fixed.avi	0
27160	1629	886.627	486.2484	0.494021	0.5391949	632.4333	3.706856	0	907.3316	480.4815	0.3574615	0.5629234	629.6294	4.11979	0	26	897	483						Frog_fixed.avi	0
27177	1630	886.4163	485.7921	0.4940377	0.5394865	632.5402	3.686801	0	901.1798	483.1876	0.357448	0.5631489	629.6332	4.108759	0	26	894	484						Frog_fixed.avi	0
27193	1631	886.2943	482.4472	0.4940117	0.5398099	632.4874	3.696827	0	903.7283	482.0089	0.357459	0.5635206	629.5721	4.117311	0	26	895	482						Frog_fixed.avi	0
27210	1632	889.3181	485.8072	0.4940362	0.5401231	632.5589	3.721372	0	901.4487	480.8023	0.357444	0.5638146	629.6164	4.133961	0	26	895	483						Frog_fixed.avi	0
27227	1633	884.9366	497.0573	0.494034	0.5403819	632.6591	3.710552	0	901.2433	482.9033	0.3574505	0.5640392	629.6108	4.127251	0	26	893	490						Frog_fixed.avi	0
27243	1634	881.7222	491.6913	0.4940193	0.5406541	632.4835	3.72111	0	901.7443	482.88	0.3574653	0.5643463	629.6301	4.120403	0	26	892	487						Frog_fixed.avi	0
27260	1635	880.5414	484.0783	0.4940308	0.5408578	632.6199	3.721652	0	908.7494	476.3159	0.3574766	0.5645196	629.751	4.138288	0	26	895	480						Frog_fixed.avi	0
27277	1636	895.4902	480.5087	0.4940336	0.5411063	632.7017	3.744238	0	899.5458	478.8613	0.3574992	0.5646967	629.7746	4.135967	0	26	898	480						Frog_fixed.avi	0
27293	1637	890.8176	465.5519	0.4940315	0.5413295	632.7123	3.752682	0	905.2123	476.681	0.357503	0.5648763	629.7719	4.150835	0	26	898	471						Frog_fixed.avi	0
27310	1638	886.5466	479.0459	0.4939951	0.5414506	632.6206	3.766413	0	904.5745	470.6572	0.3574838	0.565087	629.8592	4.139266	0	26	896	475						Frog_fixed.avi	0
27327	1639	888.3765	474.9039	0.4939706	0.5416074	632.6379	3.751971	0	905.2911	477.0868	0.3574636	0.5651857	629.8328	4.155511	0	26	897	476						Frog_fixed.avi	0
27343	1640	891.9872	470.5547	0.4939323	0.5417786	632.6183	3.758905	0	909.3046	466.2509	0.3574124	0.5653662	629.8261	4.157091	0	26	901	468						Frog_fixed.avi	0
27360	1641	890.4054	462.8884	0.4938903	0.5419593	632.629	3.749248	0	908.1971	474.8581	0.3573697	0.5654733	629.8236	4.176013	0	26	899	469						Frog_fixed.avi	0
27377	1642	895.4735	463.9465	0.4938092	0.5421414	632.7939	3.753237	0	908.8494	471.2973	0.3573008	0.565603	629.8005	4.184195	0	26	902	468						Frog_fixed.avi	0
27393	1643	890.6446	468.9195	0.4936907	0.5422204	632.8278	3.779792	0	911.2324	471.7047	0.3572032	0.5656852	629.7532	4.18038	0	26	901	470						Frog_fixed.avi	0
27410	1644	882.7776	467.4504	0.4935819	0.5422302	632.838	3.767947	0	902.5746	484.5792	0.3570557	0.5657086	629.8469	4.207013	0	26	893	476						Frog_fixed.avi	0
27427	1645	877.512	471.0615	0.4934562	0.5422326	632.664	3.76482	0	907.0096	475.318	0.3569537	0.5657131	629.8894	4.19003	0	26	892	473						Frog_fixed.avi	0
27443	1646	889.4677	466.1119	0.4933621	0.5422433	632.6285	3.784863	0	906.741	473.8453	0.3568503	0.5657622	629.8344	4.207947	0	26	898	470						Frog_fixed.avi	0
27460	1647	888.518	468.6081	0.4932304	0.5422485	632.9912	3.784848	0	910.5009	463.4721	0.3567125	0.5659683	629.9456	4.228932	0	26	900	466						Frog_fixed.avi	0
27477	1648	886.7872	456.6227	0.4930896	0.5422881	632.9255	3.764071	0	908.6959	463.3748	0.3566166	0.5661721	629.9042	4.215752	0	26	898	460						Frog_fixed.avi	0
27493	1649	882.322	472.2707	0.4929457	0.5423669	632.6896	3.805062	0	909.5153	469.5382	0.3564555	0.5663602	629.9695	4.245803	0	26	896	471						Frog_fixed.avi	0
27510	1650	889.1222	463.3467	0.4927398	0.5424269	632.9001	3.775864	0	910.0357	478.3813	0.3562964	0.5665329	629.8875	4.23635	0	26	900	471						Frog_fixed.avi	0
27527	1651	882.7488	466.528	0.4925047	0.5424438	632.8611	3.78873	0	912.7238	468.3381	0.3560638	0.566759	629.9907	4.250386	0	26	898	467						Frog_fixed.avi	0
27543	1652	889.1278	466.1541	0.4922505	0.5424759	632.8889	3.789058	0	915.8701	459.3195	0.3558206	0.566909	629.8912	4.247726	0	26	902	463						Frog_fixed.avi	0
27560	1653	884.4868	470.4063	0.4920119	0.542497	632.8507	3.821236	0	913.0789	460.571	0.355564	0.5669801	630.0214	4.264459	0	26	899	465						Frog_fixed.avi	0
27577	1654	884.8152	464.9621	0.4917951	0.54252	632.8635	3.810004	0	912.8597	464.2133	0.355345	0.5671033	629.9614	4.256111	0	26	899	465						Frog_fixed.avi	0
27593	1655	880.3954	457.2134	0.4915891	0.5425428	632.9329	3.820501	0	910.806	477.7022	0.3551374	0.567216	629.93	4.286263	0	26	896	467						Frog_fixed.avi	0
27610	1656	885.6668	462.4169	0.4914446	0.5425663	632.8338	3.817992	0	909.297	470.8287	0.3549613	0.5673388	629.9748	4.284375	0	26	897	467						Frog_fixed.avi	0
27627	1657	881.4881	455.2586	0.4912793	0.5426502	632.9175	3.83446	0	914.6554	459.962	0.354827	0.5675747	629.9405	4.281616	0	26	898	458						Frog_fixed.avi	0
27643	1658	881.1327	460.9396	0.4911006	0.5427139	632.9393	3.82147	0	911.6848	466.245	0.3546897	0.5677617	629.787	4.2668	0	26	896	464						Frog_fixed.avi	0
27660	1659	888.4003	457.9789	0.490933	0.5428409	632.6877	3.831343	0	906.1957	476.4659	0.3544644	0.5679294	629.9977	4.301551	0	26	897	467						Frog_fixed.avi	0
27677	1660	885.7818	458.4555	0.4907546	0.5430172	632.8378	3.878136	0	915.5918	472.5721	0.3543172	0.5680715	629.9086	4.302417	0	26	901	466						Frog_fixed.avi	0
27693	1661	885.0718	452.4601	0.4905697	0.5431005	632.8849	3.83099	0	912.1216	470.9307	0.3541221	0.5681899	629.9554	4.309001	0	26	899	462						Frog_fixed.avi	0
27710	1662	882.2369	460.9077	0.4904116	0.5431323	632.6463	3.846127	0	906.5972	478.2501	0.3539501	0.5682184	629.9972	4.298352	0	26	894	470						Frog_fixed.avi	0
27726	1663	885.5067	461.807	0.49031	0.5431196	632.6966	3.859581	0	914.697	474.7553	0.3538369	0.568221	629.9792	4.324153	0	26	900	468						Frog_fixed.avi	0
27743	1664	884.4396	462.8499	0.4901882	0.5430698	632.9075	3.849508	0	912.7485	477.142	0.3537568	0.5682296	629.9255	4.324657	0	26	899	470						Frog_fixed.avi	0
27760	1665	885.0613	457.9443	0.4900765	0.5430526	632.8898	3.866906	0	910.6224	467.5171	0.3536484	0.5682752	629.9585	4.311858	0	26	898	463						Frog_fixed.avi	0
27776	1666	882.6349	468.3277	0.4900129	0.5430701	632.8426	3.856953	0	908.3965	469.443	0.3535791	0.5682785	630.0053	4.325744	0	26	896	469						Frog_fixed.avi	0
27793	1667	881.4365	462.1442	0.4899497	0.543158	632.6721	3.880316	0	907.3405	464.8333	0.3535414	0.5684261	630.0264	4.330551	0	26	894	463						Frog_fixed.avi	0
27810	1668	884.12	459.1912	0.489916	0.543231	632.6979	3.877133	0	910.1855	468.6813	0.3534991	0.5684424	630.042	4.337224	0	26	897	464						Frog_fixed.avi	0
27826	1669	882.9301	455.5971	0.4898952	0.543247	632.6458	3.863083	0	906.1022	468.9573	0.353464	0.5684339	630.1168	4.328199	0	26	895	462						Frog_fixed.avi	0
27843	1670	884.9885	456.4566	0.4898757	0.5432292	632.6752	3.879821	0	907.6885	470.1507	0.353453	0.568407	630.1588	4.333519	0	26	896	463						Frog_fixed.avi	0
27860	1671	885.3408	455.5562	0.489881	0.5432146	632.6604	3.880986	0	906.2793	465.096	0.3534667	0.5683747	630.1375	4.334489	0	26	896	460						Frog_fixed.avi	0
27876	1672	886.5085	452.6379	0.4899328	0.5432627	632.8436	3.848252	0	908.2264	466.6858	0.3535168	0.5683822	630.0835	4.332395	0	26	897	460						Frog_fixed.avi	0
27893	1673	888.0549	454.3832	0.4899834	0.5433477	632.8665	3.856318	0	907.3788	470.0158	0.3535708	0.5684624	630.0656	4.337605	0	26	898	462						Frog_fixed.avi	0
27910	1674	885.2336	451.8474	0.4900218	0.543486	632.8563	3.857886	0	913.2642	461.3591	0.353647	0.5686102	630.1161	4.318495	0	26	899	457						Frog_fixed.avi	0
27926	1675	884.8602	457.9155	0.4900593	0.5435613	632.9263	3.880598	0	916.0853	463.124	0.3537338	0.5686677	629.9882	4.332829	0	26	900	461						Frog_fixed.avi	0
27943	1676	879.8944	454.5996	0.490096	0.5437118	632.9599	3.850007	0	914.5605	468.9825	0.3537687	0.5687186	630.0078	4.318078	0	26	897	462						Frog_fixed.avi	0
27960	1677	846.7914	529.0858	0.4901471	0.5441408	632.9811	3.871794	0	893.1207	527.6005	0.3539326	0.5691564	630.2345	4.312404	0	26	870	528						Frog_fixed.avi	0
27976	1678	803.942	707.4652	0.4903278	0.5450329	632.7792	3.881231	0	839.1727	690.8713	0.3543789	0.5697938	630.0835	4.296377	0	26	822	699						Frog_fixed.avi	0
27993	1679	806.4714	669.6152	0.4905216	0.5451005	632.7473	3.872224	0	848.7765	660.0607	0.354358	0.5696573	630.1129	4.328505	0	26	828	665						Frog_fixed.avi	0
28010	1680	792.255	701.937	0.490698	0.5449203	632.819	3.85446	0	838.122	694.7007	0.354257	0.5694514	630.1575	4.308033	0	26	815	698						Frog_fixed.avi	0
28026	1681	795.0201	699.7609	0.4907588	0.5446395	632.7768	3.913241	0	828.6799	748.7974	0.3542076	0.5693369	630.0975	4.199855	0	27	812	724						Frog_fixed.avi	0
28043	1682	750.2773	772.4376	0.4908623	0.5452821	632.6774	3.901817	0	771.0762	857.502	0.3544911	0.569861	630.3881	4.101703	0	27	761	815						Frog_fixed.avi	0
28060	1683	758.6448	1038.822	0.4906018	0.5460728	632.8218	3.658542	0	-1280	-1024	-1	-1	-1	-1	4	27	759	1039						Frog_fixed.avi	0
28076	1684	-1280	-1024	-1	-1	-1	-1	4	766.1272	1000.061	0.3546519	0.5709301	630.3842	4.04024	0	27	766	1000						Frog_fixed.avi	0
28093	1685	-1280	-1024	-1	-1	-1	-1	4	761.4413	1020.943	0.3544858	0.5714816	630.388	4.084274	0	27	761	1021						Frog_fixed.avi	0
28110	1686	752.2399	961.201	0.4906143	0.5469677	632.8247	3.798676	0	768.3798	999.2617	0.3543872	0.5718677	630.3114	4.154473	0	27	760	980						Frog_fixed.avi	0
28126	1687	751.5846	938.5383	0.4905335	0.5470908	633.0745	3.856138	0	771.2916	1013.245	0.3542625	0.5720688	630.1688	4.105853	0	27	761	976						Frog_fixed.avi	0
28143	1688	748.7848	975.5665	0.4904198	0.547223	632.8683	3.771568	0	782.5956	980.5045	0.3540749	0.5722185	630.3008	4.190424	0	27	766	978						Frog_fixed.avi	0
28160	1689	753.924	957.5038	0.4903103	0.5473727	632.9857	3.795872	0	779.744	969.5399	0.3539349	0.5724561	630.3216	4.17847	0	27	767	964						Frog_fixed.avi	0
28176	1690	745.278	950.1987	0.4901448	0.5477502	632.9883	3.819307	0	781.269	958.3289	0.3537987	0.5726507	630.2191	4.215205	0	27	763	954						Frog_fixed.avi	0
28193	1691	750.2624	952.6254	0.4900573	0.5477333	633.056	3.78005	0	789.0979	947.2501	0.3536412	0.5728588	630.3846	4.258024	0	27	770	950						Frog_fixed.avi	0
28210	1692	749.8785	953.4404	0.4899761	0.547855	632.9687	3.806043	0	784.6293	959.1508	0.3535009	0.5730305	630.3785	4.212261	0	27	767	956						Frog_fixed.avi	0
28226	1693	749.8994	955.9186	0.4898844	0.5479874	632.7885	3.785416	0	783.5009	956.2481	0.3534136	0.5733538	630.3787	4.201058	0	27	767	956						Frog_fixed.avi	0
28243	1694	751.2876	960.4419	0.4898358	0.5481176	632.7661	3.778286	0	783.2635	950.8384	0.3533538	0.5735482	630.2642	4.194686	0	27	767	956						Frog_fixed.avi	0
28260	1695	752.7078	957.4123	0.4897825	0.5482333	632.9396	3.769131	0	793.2452	953.7018	0.3533243	0.5736502	630.1948	4.208459	0	27	773	956						Frog_fixed.avi	0
28276	1696	755.1193	953.3895	0.4897573	0.5482793	632.9109	3.766613	0	792.5603	954.4545	0.3532989	0.5737281	630.1751	4.200613	0	27	774	954						Frog_fixed.avi	0
28293	1697	752.416	948.01	0.4897545	0.5483396	632.8375	3.780497	0	791.3006	953.0543	0.3532977	0.5737855	630.1851	4.193228	0	27	772	951						Frog_fixed.avi	0
28309	1698	754.5872	950.8739	0.4897864	0.5483655	632.7496	3.76976	0	783.5798	957.8799	0.3533159	0.5738156	630.1611	4.181325	0	27	769	954						Frog_fixed.avi	0
28326	1699	819.3301	900.5089	0.4893759	0.5480078	632.6143	3.777679	0	878.446	895.8654	0.3530338	0.5734518	630.2223	4.186596	0	28	849	898						Frog_fixed.avi	0
28343	1700	893.1265	806.0721	0.4888034	0.5475295	632.9733	3.772392	0	942.1866	814.2826	0.3528478	0.5728784	630.5363	4.173456	0	28	918	810						Frog_fixed.avi	0
28359	1701	889.829	800.5683	0.48873	0.5472776	633.1721	3.77964	0	935.7582	801.2602	0.352941	0.5725189	630.4647	4.1618	0	28	913	801						Frog_fixed.avi	0
28376	1702	899.4886	790.4075	0.4889239	0.5474439	632.9935	3.785141	0	942.5524	797.4814	0.3529193	0.5729136	630.4686	4.181937	0	28	921	794						Frog_fixed.avi	0
28393	1703	904.4021	788.6542	0.4890357	0.5474787	632.9655	3.792737	0	932.0471	791.7349	0.3529891	0.572919	630.4518	4.181231	0	28	918	790						Frog_fixed.avi	0
28409	1704	890.7264	789.4978	0.4892092	0.5475174	633.0349	3.773365	0	935.9611	791.3996	0.3530987	0.5729365	630.3118	4.156621	0	28	913	790						Frog_fixed.avi	0
28426	1705	908.1533	782.1828	0.4893957	0.547581	632.9138	3.743875	0	938.6632	794.2466	0.3532493	0.5729507	630.2443	4.165154	0	28	923	788						Frog_fixed.avi	0
28443	1706	901.6462	784.9598	0.4895402	0.5476277	632.9887	3.775819	0	932.738	796.4523	0.3533601	0.5729335	630.2811	4.173139	0	28	917	791						Frog_fixed.avi	0
28459	1707	894.1909	790.3989	0.4896916	0.5476754	632.9182	3.737051	0	927.4817	794.4265	0.3534955	0.5729526	630.2786	4.15575	0	28	911	792						Frog_fixed.avi	0
28476	1708	904.3255	792.8089	0.4899073	0.5477308	632.7887	3.725409	0	935.3646	792.7579	0.3536662	0.572943	630.1672	4.150322	0	28	920	793						Frog_fixed.avi	0
28493	1709	896.1667	788.2245	0.4900686	0.5478094	632.9153	3.750191	0	934.5284	794.9977	0.3538302	0.5729035	630.1355	4.134254	0	28	915	792						Frog_fixed.avi	0
28509	1710	898.3261	788.9763	0.490248	0.5478048	632.8176	3.72133	0	925.8314	788.2036	0.3539573	0.572895	630.1172	4.144786	0	28	912	789						Frog_fixed.avi	0
28526	1711	899.1633	790.8867	0.4904033	0.5477501	632.5648	3.72542	0	928.1314	786.9716	0.3541177	0.5727974	629.9407	4.131996	0	28	914	789						Frog_fixed.avi	0
28543	1712	894.6652	792.2794	0.4905244	0.5476758	632.7567	3.709432	0	927.1539	783.915	0.3542748	0.5726851	629.8884	4.134552	0	28	911	788						Frog_fixed.avi	0
28559	1713	882.7715	782.2573	0.4907544	0.5476433	632.6816	3.694489	0	915.6519	784.4287	0.3544548	0.5724717	630.0402	4.120793	0	28	899	783						Frog_fixed.avi	0
28576	1714	675.3345	814.0739	0.4917809	0.547349	632.6431	3.701968	0	721.5759	812.8662	0.3557529	0.5722278	629.7461	4.111529	0	29	698	813						Frog_fixed.avi	0
28593	1715	592.5652	796.7917	0.4926229	0.5470663	632.7078	3.686925	0	607.6225	788.1313	0.3567739	0.5718734	629.243	4.120523	0	29	600	792						Frog_fixed.avi	0
28609	1716	602.2803	793.3867	0.4928404	0.5469412	632.572	3.688009	0	619.2791	796.8931	0.3568678	0.5715609	629.5745	4.119411	0	29	611	795						Frog_fixed.avi	0
28626	1717	593.0444	802.7034	0.4930174	0.5467722	632.691	3.689318	0	600.3553	800.024	0.3569273	0.5714271	629.5596	4.105268	0	29	597	801						Frog_fixed.avi	0
28642	1718	593.9919	803.027	0.4931814	0.5466153	632.6975	3.693198	0	609.676	791.7984	0.3570381	0.571269	629.4872	4.118402	0	29	602	797						Frog_fixed.avi	0
28659	1719	594.4056	797.8401	0.4933524	0.5464796	632.533	3.672162	0	610.0914	788.4348	0.3571634	0.571149	629.234	4.102302	0	29	602	793						Frog_fixed.avi	0
28676	1720	589.3638	797.9628	0.4934608	0.5463499	632.5013	3.660828	0	613.0564	794.4019	0.3572399	0.5709822	629.2685	4.094444	0	29	601	796						Frog_fixed.avi	0
28692	1721	591.6315	797.0913	0.4935665	0.5462351	632.6503	3.673006	0	605.4783	798.9547	0.3573003	0.5707579	629.2845	4.091495	0	29	599	798						Frog_fixed.avi	0
28709	1722	585.2338	791.3208	0.4936773	0.5460702	632.6121	3.6619	0	603.9191	795.3408	0.3573535	0.5705438	629.2781	4.099833	0	29	595	793						Frog_fixed.avi	0
28726	1723	590.415	797.9178	0.4938071	0.5458895	632.3516	3.661916	0	603.8203	794.61	0.3574334	0.5703861	629.3944	4.083155	0	29	597	796						Frog_fixed.avi	0
28742	1724	591.8811	796.0029	0.4939195	0.5456331	632.3837	3.647886	0	603.7618	794.4406	0.3575214	0.5701827	629.3057	4.08548	0	29	598	795						Frog_fixed.avi	0
28759	1725	589.4354	798.0168	0.4940224	0.5454192	632.393	3.667689	0	604.3673	794.3441	0.3576262	0.5698506	629.1848	4.091022	0	29	597	796						Frog_fixed.avi	0
28776	1726	590.1464	795.9573	0.4941979	0.5451349	632.3959	3.658507	0	606.7837	792.2057	0.3577507	0.5695204	629.0464	4.083921	0	29	598	794						Frog_fixed.avi	0
28792	1727	625.9609	764.3996	0.4940194	0.5444712	632.1823	3.666795	0	674.2737	757.7016	0.3576413	0.5688189	629.1091	4.110917	0	29	650	761						Frog_fixed.avi	0
28809	1728	761.9083	578.0262	0.4931654	0.5430765	632.2949	3.68987	0	830.2705	574.0735	0.3572285	0.5672736	629.6024	4.113483	0	30	796	576						Frog_fixed.avi	0
28826	1729	772.9208	466.5163	0.4930794	0.5421592	632.7899	3.682478	0	811.1225	480.5793	0.3574154	0.5662577	629.7273	4.08331	0	30	792	474						Frog_fixed.avi	0
28842	1730	789.8124	473.0956	0.4933895	0.5419288	632.3355	3.663946	0	825.3906	481.3933	0.35756	0.5661545	629.4975	4.093673	0	30	808	477						Frog_fixed.avi	0
28859	1731	782.4122	476.0736	0.4936519	0.5417784	632.4078	3.634494	0	821.6672	477.8391	0.3576567	0.5660017	629.5092	4.063607	0	30	802	477						Frog_fixed.avi	0
28876	1732	785.697	479.1707	0.4939215	0.5416698	632.2694	3.646706	0	814.204	493.8383	0.3578265	0.5657369	629.2907	4.043599	0	30	800	487						Frog_fixed.avi	0
28892	1733	785.8426	474.3711	0.4941883	0.5416261	632.3939	3.613333	0	811.3297	494.3495	0.3579817	0.5655743	629.4638	4.054252	0	30	799	484						Frog_fixed.avi	0
28909	1734	788.6807	477.0361	0.4944488	0.5415134	632.3611	3.627848	0	818.3894	481.411	0.3582288	0.565414	629.1843	4.004297	0	30	804	479						Frog_fixed.avi	0
28926	1735	779.6882	484.3129	0.4946855	0.5414295	632.5236	3.634371	0	809.6365	480.5529	0.3583823	0.5652028	629.2766	4.000719	0	30	795	482						Frog_fixed.avi	0
28942	1736	788.7521	460.2227	0.4949228	0.5412895	632.3452	3.585712	0	808.7964	491.8222	0.3585855	0.5648451	629.2667	4.000895	0	30	799	476						Frog_fixed.avi	0
28959	1737	780.3796	469.5159	0.4951187	0.5410591	632.6323	3.601207	0	808.2836	486.3978	0.3587879	0.5645735	629.1688	3.982491	0	30	794	478						Frog_fixed.avi	0
28976	1738	785.7922	474.2878	0.4953271	0.540783	632.5707	3.575395	0	803.7267	495.9254	0.3589329	0.5641583	629.3639	3.986812	0	30	795	485						Frog_fixed.avi	0
28992	1739	786.7076	472.7158	0.4954946	0.5405781	632.4603	3.61343	0	800.8087	489.0889	0.3591034	0.5638745	629.2538	3.958546	0	30	794	481						Frog_fixed.avi	0
29009	1740	779.5993	473.4966	0.4956588	0.5403242	632.6024	3.582036	0	801.3339	476.861	0.3592729	0.5636585	629.1301	3.962462	0	30	790	475						Frog_fixed.avi	0
29026	1741	786.7124	478.2161	0.4958018	0.5401186	632.4177	3.617804	0	803.5916	489.6428	0.3593663	0.5632899	629.106	3.948555	0	30	795	484						Frog_fixed.avi	0
29042	1742	795.2933	477.22	0.4959138	0.5399593	632.426	3.581413	0	798.6089	491.1955	0.3594339	0.5631204	629.2346	3.957283	0	30	797	484						Frog_fixed.avi	0
29059	1743	788.0488	476.441	0.4959556	0.5398313	632.4003	3.569732	0	796.3578	484.1299	0.3594613	0.5629571	629.1155	3.960473	0	30	792	480						Frog_fixed.avi	0
29076	1744	830.0808	513.2944	0.4957924	0.5398722	632.1489	3.566068	0	831.5809	526.2665	0.3593561	0.5629615	629.0635	3.95633	0	31	831	520						Frog_fixed.avi	0
29092	1745	809.6779	513.1714	0.4957063	0.5397351	632.4464	3.57549	0	821.1405	523.3044	0.3593172	0.5628321	628.9805	3.943907	0	31	815	518						Frog_fixed.avi	0
29109	1746	823.0417	515.6632	0.4957015	0.5395191	632.3633	3.573641	0	830.8721	533.6144	0.3592544	0.562476	628.8471	3.918786	0	31	827	525						Frog_fixed.avi	0
29126	1747	821.3201	517.147	0.4956482	0.5393128	632.2743	3.579657	0	836.1777	533.4569	0.3592086	0.5623034	628.7875	3.940523	0	31	829	525						Frog_fixed.avi	0
29142	1748	818.84	512.9988	0.4955865	0.5391234	632.056	3.57564	0	835.1855	532.7175	0.3591336	0.5621461	628.7106	3.95452	0	31	827	523						Frog_fixed.avi	0
29159	1749	815.8686	523.9686	0.4955235	0.5389076	632.0764	3.603728	0	823.2593	540.3787	0.3590063	0.5619133	628.7994	3.960202	0	31	820	532						Frog_fixed.avi	0
29176	1750	815.4634	523.351	0.495467	0.5387726	632.0018	3.5931	0	823.4294	528.923	0.3589557	0.5617698	628.7337	3.946879	0	31	819	526						Frog_fixed.avi	0
29192	1751	815.9033	510.7267	0.4954114	0.5386458	631.8441	3.592091	0	825.1008	534.1163	0.3588881	0.5616258	628.8313	3.95454	0	31	821	522						Frog_fixed.avi	0
29209	1752	824.5652	516.8862	0.4953949	0.5384698	631.9276	3.599057	0	824.3213	531.4127	0.3588334	0.5614879	628.7722	3.985355	0	31	824	524						Frog_fixed.avi	0
29225	1753	830.3391	513.911	0.4953193	0.5383148	631.856	3.613938	0	837.4727	519.6975	0.3587661	0.5613427	628.6801	3.968721	0	31	834	517						Frog_fixed.avi	0
29242	1754	834.1431	508.6113	0.495254	0.5381822	631.7975	3.621066	0	837.8779	516.3752	0.3587006	0.5612452	628.5834	3.967585	0	31	836	512						Frog_fixed.avi	0
29259	1755	827.332	519.0373	0.4951686	0.5380383	631.8788	3.637357	0	835.8383	516.415	0.3586014	0.56113	628.6625	3.970884	0	31	832	518						Frog_fixed.avi	0
29275	1756	826.4763	506.5932	0.4951017	0.5379403	631.6707	3.621108	0	838.8732	524.955	0.358555	0.5609486	628.6023	4.014423	0	31	833	516						Frog_fixed.avi	0
29292	1757	818.7852	516.9932	0.495085	0.5377945	631.5632	3.629784	0	836.4846	522.5589	0.3585178	0.5608046	628.3925	3.998735	0	31	828	520						Frog_fixed.avi	0
29309	1758	829.2553	508.969	0.4950983	0.5377285	631.5153	3.645858	0	838.2695	519.5891	0.3585114	0.5607035	628.4103	4.012695	0	31	834	514						Frog_fixed.avi	0
29325	1759	825.4284	516.8803	0.4951327	0.5376221	631.4788	3.668149	0	839.8532	518.8475	0.3585752	0.5605884	628.1434	4.028898	0	31	833	518						Frog_fixed.avi	0
29342	1760	827.1772	515.2381	0.4952221	0.5376102	631.2381	3.673174	0	844.0383	515.5088	0.3586177	0.5605357	628.1479	4.033479	0	31	836	515						Frog_fixed.avi	0
29359	1761	825.9539	509.1924	0.49533	0.5375741	631.3623	3.661865	0	839.0175	511.2643	0.358694	0.5604699	628.1081	4.04653	0	31	832	510						Frog_fixed.avi	0
29375	1762	871.496	496.5408	0.4951797	0.5374647	631.2703	3.68399	0	892.9662	511.7775	0.3585995	0.5601174	628.0903	4.061629	0	32	882	504						Frog_fixed.avi	0
29392	1763	873.8666	472.7752	0.4951301	0.5372708	631.2027	3.678364	0	886.2648	479.3935	0.3586692	0.559838	628.1578	4.049433	0	32	880	476						Frog_fixed.avi	0
29409	1764	880.1459	480.2467	0.4952603	0.5370588	631.2234	3.684975	0	890.6418	488.882	0.3587445	0.559648	628.1874	4.085436	0	32	885	485						Frog_fixed.avi	0
29425	1765	878.7927	470.3505	0.4953586	0.5368065	631.29	3.668792	0	890.6085	490.1715	0.3588226	0.5592258	628.163	4.067016	0	32	885	480						Frog_fixed.avi	0
29442	1766	873.3483	470.4398	0.4955063	0.536559	631.3091	3.686729	0	891.7999	490.4022	0.3589565	0.5589334	628.1408	4.08175	0	32	883	480						Frog_fixed.avi	0
29459	1767	874.5264	475.8964	0.4956843	0.5362579	630.9938	3.690916	0	895.2405	492.2536	0.3591084	0.5585187	627.9678	4.082962	0	32	885	484						Frog_fixed.avi	0
29475	1768	873.9297	476.9071	0.4958414	0.5359728	631.2431	3.69977	0	887.5442	483.9098	0.3592519	0.5581917	628.0338	4.097203	0	32	881	480						Frog_fixed.avi	0
29492	1769	874.0028	475.7281	0.4960251	0.5357717	631.2406	3.692975	0	888.9773	481.5754	0.3594188	0.5578811	628.1276	4.075295	0	32	881	479						Frog_fixed.avi	0
29509	1770	870.2084	483.4652	0.4962448	0.5355379	631.1226	3.723486	0	898.674	480.6779	0.3596023	0.5575305	627.8605	4.068145	0	32	884	482						Frog_fixed.avi	0
29525	1771	869.2496	474.7573	0.4964032	0.5353848	631.1824	3.716031	0	884.3044	486.7699	0.3597632	0.5573055	627.9716	4.07948	0	32	877	481						Frog_fixed.avi	0
29542	1772	867.0734	474.0527	0.4966066	0.5352487	631.0997	3.691	0	885.6746	483.2216	0.3599487	0.5570682	627.9838	4.09688	0	32	876	479						Frog_fixed.avi	0
29559	1773	868.5852	481.1712	0.4968038	0.5350832	631.1471	3.710842	0	891.5698	484.5595	0.360139	0.5567469	627.804	4.086373	0	32	880	483						Frog_fixed.avi	0
29575	1774	865.0475	483.848	0.4969868	0.5350233	631.3052	3.722825	0	883.0687	487.5347	0.3603013	0.5565915	627.9728	4.103246	0	32	874	486						Frog_fixed.avi	0
29592	1775	869.5521	480.2804	0.4972016	0.5350022	630.9485	3.744336	0	887.5396	480.4836	0.3604878	0.5564947	627.9331	4.098289	0	32	879	480						Frog_fixed.avi	0
29609	1776	866.5844	476.6047	0.4973572	0.5349814	631.107	3.736328	0	885.0784	480.2753	0.3606561	0.5564308	627.7802	4.085602	0	32	876	478						Frog_fixed.avi	0
29625	1777	860.582	489.9407	0.4975486	0.5350522	631.1099	3.749651	0	883.2523	481.2731	0.3607961	0.5564623	627.8574	4.095622	0	32	872	486						Frog_fixed.avi	0
29642	1778	857.1069	491.9918	0.4977035	0.5352309	630.8986	3.740018	0	878.0111	487.8005	0.3609379	0.5565877	627.8022	4.112526	0	32	868	490						Frog_fixed.avi	0
29659	1779	864.9875	472.5095	0.4978596	0.5356243	631.1218	3.749348	0	883.1833	476.0428	0.3611248	0.5568179	627.7076	4.075656	0	32	874	474						Frog_fixed.avi	0
29675	1780	859.3444	492.6744	0.4980031	0.535987	631.0015	3.740472	0	881.2991	481.7076	0.3612401	0.5572538	627.7989	4.108917	0	32	870	487						Frog_fixed.avi	0
29692	1781	859.7541	482.4798	0.4981948	0.5365175	630.8943	3.734147	0	876.7843	487.3607	0.3613716	0.5575917	627.8917	4.090437	0	32	868	485						Frog_fixed.avi	0
29709	1782	863.5147	485.2739	0.4983206	0.5370357	631.104	3.748025	0	884.0881	481.2608	0.3615642	0.5580962	627.7192	4.082619	0	32	874	483						Frog_fixed.avi	0
29725	1783	861.3433	487.7047	0.4984351	0.5375184	631.216	3.753992	0	879.6387	486.7208	0.3616618	0.5584744	627.7467	4.09371	0	32	870	487						Frog_fixed.avi	0
29742	1784	856.2499	482.0962	0.4985747	0.5381263	631.1857	3.759195	0	875.5457	490.189	0.3617731	0.5589744	627.962	4.098033	0	32	866	486						Frog_fixed.avi	0
29759	1785	856.6382	486.8653	0.4987133	0.5385864	631.0863	3.764581	0	874.43	479.4863	0.3618915	0.5594324	628.0295	4.089728	0	32	866	483						Frog_fixed.avi	0
29775	1786	854.9102	487.4836	0.4988502	0.5390269	631.2544	3.751362	0	879.0296	484.3955	0.3620774	0.5597521	627.809	4.09443	0	32	867	486						Frog_fixed.avi	0
29792	1787	854.2019	484.1344	0.4989437	0.5393666	631.3395	3.759174	0	882.7929	478.5983	0.3621859	0.5600232	627.9088	4.084951	0	32	868	481						Frog_fixed.avi	0
29808	1788	851.0931	485.0107	0.4990526	0.5397421	631.5225	3.780616	0	879.8173	477.5123	0.3622836	0.560361	628.1254	4.096367	0	32	865	481						Frog_fixed.avi	0
29825	1789	859.3564	488.662	0.4991319	0.5399726	631.5003	3.785715	0	878.7681	488.3691	0.3623582	0.5605801	628.2885	4.124329	0	32	869	489						Frog_fixed.avi	0
29842	1790	851.1319	492.4622	0.4991643	0.5402796	631.5078	3.799699	0	876.3177	485.3441	0.3624026	0.5607927	628.3013	4.12419	0	32	864	489						Frog_fixed.avi	0
29858	1791	856.0427	487.6258	0.4991662	0.5405362	631.5903	3.802659	0	873.8153	479.0572	0.3624215	0.561107	628.4342	4.118069	0	32	865	483						Frog_fixed.avi	0
29875	1792	852.7033	486.7029	0.4991396	0.5407445	631.6662	3.800754	0	881.6281	479.6039	0.3623935	0.5613631	628.5126	4.124095	0	32	867	483						Frog_fixed.avi	0
29892	1793	857.7178	483.8401	0.4990793	0.5410181	631.7005	3.792264	0	881.2784	483.989	0.3623415	0.5615838	628.4276	4.121689	0	32	869	484						Frog_fixed.avi	0
29908	1794	853.7083	481.0694	0.4990032	0.5413405	631.8455	3.808845	0	878.038	487.621	0.3622842	0.5619473	628.4294	4.143304	0	32	866	484						Frog_fixed.avi	0
29925	1795	855.4501	488.3013	0.498947	0.5415338	631.8679	3.806668	0	877.2509	487.0333	0.3622279	0.5622253	628.3686	4.140102	0	32	866	488						Frog_fixed.avi	0
29942	1796	851.2109	487.4227	0.4988669	0.5417755	631.7612	3.797417	0	881.6647	482.5437	0.3621807	0.562453	628.463	4.147321	0	32	866	485						Frog_fixed.avi	0
29958	1797	857.187	490.6351	0.4988146	0.541977	631.7581	3.836134	0	876.4432	489.5405	0.362094	0.5626705	628.5363	4.184257	0	32	867	490						Frog_fixed.avi	0
29975	1798	851.3295	484.4939	0.498731	0.5421557	631.9138	3.825997	0	879.1527	481.9732	0.3620455	0.5629075	628.5475	4.183687	0	32	865	483						Frog_fixed.avi	0
29992	1799	850.9011	494.3244	0.4986333	0.5422783	631.938	3.818351	0	879.2473	485.6054	0.3619612	0.5630549	628.7337	4.188117	0	32	865	490						Frog_fixed.avi	0
30008	1800	848.5524	487.6188	0.4985696	0.5424075	631.9919	3.829917	0	873.4834	488.5402	0.3619071	0.5632024	628.7869	4.193434	0	32	861	488						Frog_fixed.avi	0
30025	1801	851.2682	491.8672	0.4985226	0.5425966	632.0695	3.839816	0	882.7853	485.7631	0.3618817	0.5633682	628.795	4.211929	0	32	867	489						Frog_fixed.avi	0
30042	1802	853.1996	490.9863	0.498493	0.5428002	632.087	3.856742	0	877.869	481.2877	0.3618387	0.563639	628.8364	4.228086	0	32	866	486						Frog_fixed.avi	0
30058	1803	856.2524	487.2768	0.4984655	0.543034	632.1456	3.861976	0	883.71	477.0669	0.3618262	0.5638354	628.8618	4.210716	0	32	870	482						Frog_fixed.avi	0
30075	1804	855.1923	495.369	0.4984463	0.5431883	632.1157	3.861378	0	881.8414	482.2264	0.3618024	0.5640025	628.7241	4.219836	0	32	869	489						Frog_fixed.avi	0
30092	1805	830.1551	500.5495	0.4985255	0.5435261	632.1036	3.882407	0	861.0057	490.9482	0.3619282	0.5643244	628.977	4.247586	0	32	846	496						Frog_fixed.avi	0
30108	1806	637.8763	707.0045	0.4992197	0.5446798	632.0007	3.883402	0	668.4215	674.7849	0.3631522	0.565428	628.7969	4.26137	0	33	653	691						Frog_fixed.avi	0
30125	1807	615.2513	786.1122	0.4995521	0.5455391	631.9775	3.861038	0	635.7351	766.9603	0.3637079	0.5660579	628.7069	4.246903	0	33	625	777						Frog_fixed.avi	0
30142	1808	608.2842	776.3368	0.4998229	0.5455748	631.9041	3.857418	0	632.232	744.6327	0.3636585	0.5660293	628.841	4.262301	0	33	620	760						Frog_fixed.avi	0
30158	1809	602.2609	792.9657	0.4999841	0.5456456	632.0455	3.855907	0	626.2938	762.7901	0.3637564	0.5661151	628.7563	4.253459	0	33	614	778						Frog_fixed.avi	0
30175	1810	606.1703	782.2162	0.5001893	0.5458397	632.1461	3.864511	0	629.6862	758.3336	0.3638613	0.5661727	628.7679	4.25975	0	33	618	770						Frog_fixed.avi	0
30192	1811	601.9215	785.9085	0.500412	0.5460402	631.9887	3.85096	0	619.7443	763.9651	0.363979	0.5662394	628.7878	4.264202	0	33	611	775						Frog_fixed.avi	0
30208	1812	594.8322	787.0652	0.5006002	0.5462882	632.1299	3.855214	0	631.1707	762.9296	0.364195	0.566385	628.6257	4.273096	0	33	613	775						Frog_fixed.avi	0
30225	1813	600.8216	783.4909	0.5008419	0.5465447	632.1537	3.868493	0	630.3328	771.3265	0.3643439	0.5665215	628.6865	4.264221	0	33	616	777						Frog_fixed.avi	0
30242	1814	597.6566	783.8767	0.5010473	0.5468684	632.1434	3.870568	0	621.1447	766.456	0.3644995	0.5666944	628.6624	4.279752	0	33	609	775						Frog_fixed.avi	0
30258	1815	599.0016	787.2582	0.5012341	0.5471042	632.2355	3.883865	0	625.6576	761.4532	0.3646657	0.5669267	628.7546	4.254734	0	33	612	774						Frog_fixed.avi	0
30275	1816	601.1382	791.9557	0.5014409	0.5472825	632.1544	3.870816	0	630.0991	763.8856	0.3648318	0.5670476	628.6937	4.276771	0	33	616	778						Frog_fixed.avi	0
30292	1817	602.365	791.8644	0.5015687	0.5475254	632.1765	3.879229	0	621.4187	761.9893	0.3649419	0.5671704	628.8013	4.283401	0	33	612	777						Frog_fixed.avi	0
30308	1818	596.564	785.8531	0.5017314	0.5477744	632.2004	3.862911	0	622.4329	769.399	0.3651125	0.5673162	628.7363	4.288994	0	33	609	778						Frog_fixed.avi	0
30325	1819	603.3157	790.7805	0.5018883	0.5479724	632.0903	3.882298	0	628.6774	770.3634	0.3652471	0.5674508	628.6755	4.296615	0	33	616	781						Frog_fixed.avi	0
30341	1820	519.8478	867.1718	0.5021781	0.5486205	632.3551	3.875885	0	550.5048	839.1081	0.3658162	0.568058	628.6594	4.263793	0	34	535	853						Frog_fixed.avi	0
30358	1821	534.866	875.1974	0.5024141	0.5489216	632.2028	3.849002	0	559.6172	847.3073	0.3660514	0.5683483	628.6791	4.243856	0	34	547	861						Frog_fixed.avi	0
30375	1822	520.7393	869.8874	0.5025284	0.5490893	632.2203	3.858246	0	548.5589	846.975	0.3660802	0.5684213	628.7404	4.255816	0	34	535	858						Frog_fixed.avi	0
30391	1823	518.7275	870.994	0.5026157	0.549273	632.2292	3.886067	0	555.3143	846.4644	0.3662204	0.568582	628.6589	4.248717	0	34	537	859						Frog_fixed.avi	0
30408	1824	519.4744	865.709	0.5027376	0.5494434	632.2894	3.873305	0	555.8294	844.5603	0.3662835	0.5686626	628.6636	4.249484	0	34	538	855						Frog_fixed.avi	0
30425	1825	519.1053	872.8192	0.5028433	0.5495614	632.3432	3.849485	0	552.6659	850.905	0.3663504	0.5687436	628.7305	4.247081	0	34	536	862						Frog_fixed.avi	0
30441	1826	524.2483	879.633	0.5029498	0.5496859	632.2778	3.863359	0	551.4259	848.0758	0.3663976	0.5689316	628.8008	4.247014	0	34	538	864						Frog_fixed.avi	0
30458	1827	521.9794	874.1864	0.502998	0.5499153	632.3683	3.843697	0	547.4199	851.5199	0.3664476	0.5691037	628.8268	4.216168	0	34	535	863						Frog_fixed.avi	0
30475	1828	523.2642	871.149	0.5030268	0.5501356	632.3427	3.858087	0	548.976	842.4355	0.3664936	0.5693039	628.8246	4.234776	0	34	536	857						Frog_fixed.avi	0
30491	1829	525.629	867.9241	0.5030613	0.5502438	632.3419	3.864057	0	548.4092	846.1144	0.3665248	0.5693939	628.8802	4.218666	0	34	537	857						Frog_fixed.avi	0
30508	1830	519.2791	871.9454	0.5030982	0.5503023	632.3771	3.856221	0	550.751	844.6	0.3665853	0.5694285	628.8492	4.21692	0	34	535	858						Frog_fixed.avi	0
30525	1831	527.0947	870.5748	0.503186	0.5503756	632.5244	3.853287	0	551.0546	847.3419	0.3666734	0.5694836	628.8713	4.211851	0	34	539	859						Frog_fixed.avi	0
30541	1832	520.9172	870.2729	0.5032729	0.5504894	632.5576	3.848123	0	558.5714	843.936	0.366789	0.5696129	628.8089	4.231274	0	34	540	857						Frog_fixed.avi	0
30558	1833	522.1265	877.6434	0.5033669	0.5507202	632.4545	3.831216	0	552.7567	850.4857	0.3668648	0.5697448	628.8876	4.216909	0	34	537	864						Frog_fixed.avi	0
30575	1834	528.2901	865.0801	0.503475	0.5510339	632.4255	3.831152	0	550.3353	843.3397	0.3669408	0.5699338	628.971	4.216115	0	34	539	854						Frog_fixed.avi	0
30591	1835	525.8356	869.867	0.5035473	0.5512134	632.455	3.850139	0	550.8995	839.6773	0.3670283	0.5701648	628.9666	4.211829	0	34	538	855						Frog_fixed.avi	0
30608	1836	522.9958	873.7034	0.5036392	0.5514417	632.6403	3.833325	0	551.3896	842.2458	0.3671595	0.5703174	628.9643	4.204463	0	34	537	858						Frog_fixed.avi	0
30625	1837	525.0944	869.8849	0.5037387	0.5516363	632.7191	3.844312	0	558.7915	843.1147	0.3672897	0.5704209	628.9047	4.202524	0	34	542	856						Frog_fixed.avi	0
30641	1838	523.7419	865.6977	0.5038776	0.5518498	632.7237	3.820694	0	554.4597	852.11	0.3673702	0.5705073	628.9731	4.195602	0	34	539	859						Frog_fixed.avi	0
30658	1839	528.3917	865.0583	0.5040209	0.5519974	632.5665	3.838669	0	555.0518	844.9189	0.3674876	0.5706339	629.1178	4.21671	0	34	542	855						Frog_fixed.avi	0
30675	1840	527.7854	867.7417	0.5041524	0.5521453	632.756	3.865263	0	558.2962	840.9801	0.3676418	0.5707782	629.1943	4.213192	0	34	543	854						Frog_fixed.avi	0
30691	1841	523.3605	863.9831	0.5042949	0.5523763	632.8906	3.838929	0	553.0836	843.6505	0.3677891	0.5709537	629.1891	4.196718	0	34	538	854						Frog_fixed.avi	0
30708	1842	527.2386	857.9214	0.5044871	0.5526428	632.8168	3.836743	0	556.7365	833.5237	0.3679717	0.5710606	629.1664	4.18548	0	34	542	846						Frog_fixed.avi	0
30725	1843	495.6099	880.9227	0.5047174	0.5528621	633.0196	3.824792	0	531.0596	850.7566	0.3682728	0.5712337	629.2338	4.198464	0	34	513	866						Frog_fixed.avi	0
30741	1844	510.987	876.0993	0.5049111	0.5531113	633.0834	3.812286	0	544.179	846.385	0.368443	0.5712889	629.1603	4.181301	0	34	528	861						Frog_fixed.avi	0
30758	1845	505.366	869.5446	0.5051324	0.553316	632.9239	3.815638	0	544.0903	845.0592	0.3686335	0.5713885	629.3796	4.180238	0	34	525	857						Frog_fixed.avi	0
30775	1846	508.9537	868.8647	0.5053389	0.5534869	633.1003	3.818309	0	543.4339	850.2078	0.3688772	0.5714127	629.1353	4.170299	0	34	526	860						Frog_fixed.avi	0
30791	1847	505.6432	874.8145	0.5055727	0.5535641	632.7764	3.815001	0	540.2689	850.8938	0.3690591	0.5713625	629.3262	4.173188	0	34	523	863						Frog_fixed.avi	0
30808	1848	507.1909	872.3341	0.5057847	0.5535936	633.0614	3.803069	0	542.7396	845.0013	0.3693171	0.5713423	629.0678	4.163243	0	34	525	859						Frog_fixed.avi	0
30825	1849	510.7978	868.8434	0.5060108	0.5536266	632.8109	3.819129	0	541.1461	844.6946	0.3694838	0.5712904	629.1683	4.177234	0	34	526	857						Frog_fixed.avi	0
30841	1850	510.7991	868.2966	0.5061985	0.5536529	632.9775	3.839514	0	539.2758	842.2511	0.3696669	0.5712275	629.311	4.185111	0	34	525	855						Frog_fixed.avi	0
30858	1851	509.4791	868.4926	0.5063723	0.5537176	633.079	3.83108	0	546.6166	838.5496	0.369882	0.5712211	629.0678	4.180938	0	34	528	854						Frog_fixed.avi	0
30875	1852	508.2146	870.7531	0.5065681	0.553777	632.8317	3.83083	0	540.0845	842.7298	0.370037	0.5712155	629.2975	4.168119	0	34	524	857						Frog_fixed.avi	0
30891	1853	512.0623	869.2013	0.5067391	0.5538758	633.0823	3.826079	0	543.1371	836.7945	0.3702146	0.5712043	629.2227	4.175732	0	34	528	853						Frog_fixed.avi	0
30908	1854	502.6636	869.9279	0.5069333	0.5539998	633.0693	3.800895	0	543.5096	841.4324	0.3704197	0.5712236	629.0721	4.15701	0	34	523	856						Frog_fixed.avi	0
30924	1855	515.3259	867.186	0.5071285	0.5541298	633.0027	3.795164	0	538.7099	843.2538	0.3705617	0.5712546	629.3043	4.161302	0	34	527	855						Frog_fixed.avi	0
30941	1856	509.2334	865.1993	0.5072953	0.5542694	633.0602	3.795224	0	541.5158	844.1131	0.3707799	0.5712632	629.1766	4.154899	0	34	525	855						Frog_fixed.avi	0
30958	1857	517.1288	866.0587	0.5074826	0.5543367	633.0008	3.810627	0	543.9498	839.0044	0.3709666	0.5713035	629.1375	4.168608	0	34	531	853						Frog_fixed.avi	0
30974	1858	505.0801	877.115	0.5076373	0.5543963	632.8179	3.785637	0	538.7279	849.8478	0.3710954	0.5712991	629.2878	4.137583	0	34	522	863						Frog_fixed.avi	0
30991	1859	510.1465	877.0964	0.5077747	0.5544509	633.0897	3.773584	0	538.5075	846.7994	0.3712513	0.5713235	629.1509	4.130353	0	34	524	862						Frog_fixed.avi	0
31008	1860	508.1092	870.5621	0.5078828	0.5545207	633.175	3.783714	0	544.5802	852.9168	0.3713891	0.571341	629.0645	4.138108	0	34	526	862						Frog_fixed.avi	0
31024	1861	512.9009	871.5152	0.5079552	0.5545387	633.0887	3.780414	0	543.7998	846.7863	0.3714396	0.5713241	629.0858	4.146931	0	34	528	859						Frog_fixed.avi	0
31041	1862	510.3704	876.1133	0.5079879	0.55455	633.0577	3.76948	0	538.1332	850.5762	0.3714906	0.5713317	629.1743	4.133545	0	34	524	863						Frog_fixed.avi	0
31057	1863	490.1321	907.4382	0.5080115	0.554672	632.9696	3.747056	0	514.7152	883.0461	0.3715768	0.5714396	629.1036	4.124851	0	34	502	895						Frog_fixed.avi	0
31074	1864	502.4425	893.6346	0.5079904	0.5546682	633.0225	3.773274	0	530.9197	865.956	0.3715275	0.5714417	629.1495	4.145989	0	34	517	880						Frog_fixed.avi	0
31091	1865	495.0429	895.9456	0.5079485	0.5546839	633.0069	3.755132	0	528.3533	872.6602	0.3714855	0.5714468	629.1194	4.141089	0	34	512	884						Frog_fixed.avi	0
31107	1866	500.4033	897.0074	0.5078663	0.5547077	633.0038	3.75674	0	529.7076	868.403	0.3714312	0.5714924	629.0724	4.144189	0	34	515	883						Frog_fixed.avi	0
31124	1867	501.2964	899.8171	0.5078073	0.5547116	633.0258	3.734501	0	533.0343	866.6852	0.37137	0.5715235	629.0591	4.139193	0	34	517	883						Frog_fixed.avi	0
31141	1868	500.9158	902.9732	0.5077327	0.5546848	632.9888	3.730254	0	544.688	872.5343	0.3712926	0.5712818	629.0732	4.12629	0	34	523	888						Frog_fixed.avi	0
31157	1869	507.2153	897.8276	0.507665	0.5546907	632.9186	3.733449	0	531.5123	866.4941	0.3711646	0.5715134	629.0759	4.114217	0	34	519	882						Frog_fixed.avi	0
31174	1870	503.2339	902.8527	0.5075577	0.5546722	632.7789	3.740303	0	533.2393	868.7233	0.3710381	0.5715672	629.0883	4.132805	0	34	518	886						Frog_fixed.avi	0
31191	1871	500.8724	895.2506	0.507426	0.5546714	632.9481	3.724999	0	533.1782	871.7677	0.3709016	0.5716026	629.1031	4.121475	0	34	517	884						Frog_fixed.avi	0
31207	1872	504.2037	901.7313	0.5072631	0.5546528	633.0378	3.718587	0	546.3816	865.4404	0.3707663	0.5714175	629.1148	4.113296	0	34	525	884						Frog_fixed.avi	0
31224	1873	504.1669	893.9368	0.5071228	0.5546961	632.9011	3.725338	0	533.2209	871.5889	0.3705659	0.5716729	629.1176	4.111028	0	34	519	883						Frog_fixed.avi	0
31241	1874	500.7814	900.5023	0.5069737	0.5547296	632.9116	3.728344	0	530.6092	864.3106	0.3704474	0.5718279	629.0856	4.118613	0	34	516	882						Frog_fixed.avi	0
31257	1875	505.0179	895.767	0.5068383	0.5547665	632.9664	3.722475	0	537.8706	866.629	0.3703304	0.5718992	629.0646	4.128196	0	34	521	881						Frog_fixed.avi	0
31274	1876	509.7944	899.5172	0.506712	0.5547521	633.0126	3.715087	0	545.0363	865.6044	0.3701677	0.5717219	629.0913	4.106716	0	34	527	883						Frog_fixed.avi	0
31291	1877	501.1545	902.8686	0.5065569	0.5547094	632.8461	3.722883	0	532.4697	860.9153	0.3699945	0.5719587	629.0941	4.12168	0	34	517	882						Frog_fixed.avi	0
31307	1878	504.2633	892.8875	0.5064154	0.5546437	632.9523	3.731455	0	534.9747	870.8273	0.3698843	0.5719443	629.0742	4.103812	0	34	520	882						Frog_fixed.avi	0
31324	1879	500.6711	900.1681	0.5063013	0.5545998	633.0049	3.714903	0	534.4111	870.2895	0.3697423	0.5719123	629.2131	4.113517	0	34	518	885						Frog_fixed.avi	0
31341	1880	500.2786	899.9011	0.506238	0.5545802	632.9407	3.715681	0	547.3359	871.5801	0.3696768	0.5716651	629.2047	4.100235	0	34	524	886						Frog_fixed.avi	0
31357	1881	501.7823	902.4604	0.5061998	0.5545734	632.9088	3.70749	0	536.1166	864.569	0.3695793	0.5718867	629.2075	4.109662	0	34	519	884						Frog_fixed.avi	0
31374	1882	501.2261	896.8102	0.5061846	0.5546228	632.8947	3.726224	0	528.4551	867.691	0.3695668	0.5718905	629.2509	4.09339	0	34	515	882						Frog_fixed.avi	0
31391	1883	501.1848	899.1984	0.5062016	0.55463	632.8712	3.727442	0	539.5192	864.9758	0.369591	0.5716923	629.2493	4.09173	0	34	520	882						Frog_fixed.avi	0
31407	1884	554.383	868.8522	0.5058553	0.5544389	632.6765	3.724041	0	599.5989	847.9099	0.3692	0.5715339	629.2521	4.128237	0	34	577	858						Frog_fixed.avi	0
31424	1885	681.7407	735.5044	0.5049189	0.553562	633.0961	3.759713	0	765.4011	710.399	0.3683962	0.5702487	629.506	4.132893	0	35	724	723						Frog_fixed.avi	0
31441	1886	755.8042	623.123	0.5042437	0.55225	633.4675	3.761153	0	835.5057	672.1237	0.3679248	0.5686599	629.4166	3.942792	0	35	796	648						Frog_fixed.avi	0
31457	1887	-1280	-1024	-1	-1	-1	-1	4	-1280	-1024	-1	-1	-1	-1	4	35	0	0						Frog_fixed.avi	0
31474	1888	-1280	-1024	-1	-1	-1	-1	4	-1280	-1024	-1	-1	-1	-1	4	35	0	0						Frog_fixed.avi	0
31491	1889	-1280	-1024	-1	-1	-1	-1	4	-1280	-1024	-1	-1	-1	-1	4	35	0	0						Frog_fixed.avi	0
31507	1890	-1280	-1024	-1	-1	-1	-1	4	-1280	-1024	-1	-1	-1	-1	4	35	0	0						Frog_fixed.avi	0
31524	1891	-1280	-1024	-1	-1	-1	-1	4	-1280	-1024	-1	-1	-1	-1	4	35	0	0						Frog_fixed.avi	0
31541	1892	-1280	-1024	-1	-1	-1	-1	4	-1280	-1024	-1	-1	-1	-1	4	35	0	0						Frog_fixed.avi	0
31557	1893	900.9907	440.1868	0.5037122	0.5520387	633.2504	3.724268	0	943.8104	459.2628	0.3675044	0.5692045	629.7822	4.143808	0	35	922	450						Frog_fixed.avi	0
31574	1894	905.3907	441.14	0.503872	0.5523713	633.1105	3.775399	0	941.442	443.095	0.367602	0.5696181	629.5016	4.076955	0	35	923	442						Frog_fixed.avi	0
31591	1895	903.0652	451.2957	0.5039913	0.5520807	633.1024	3.683681	0	952.0042	458.6834	0.3676524	0.5693182	629.9233	4.094464	0	35	928	455						Frog_fixed.avi	0
31607	1896	910.6971	442.7421	0.5041583	0.5521389	633.1024	3.694362	0	954.0516	461.3504	0.367737	0.5692782	629.7885	4.086214	0	35	932	452						Frog_fixed.avi	0
31624	1897	907.3358	443.1129	0.5042706	0.552111	633.1023	3.657578	0	954.8648	464.3447	0.3678641	0.5692204	629.5391	4.08211	0	35	931	454						Frog_fixed.avi	0
31640	1898	910.9825	442.4805	0.5044273	0.5519927	633.1023	3.676496	0	946.401	470.0958	0.367954	0.5689968	629.4762	4.097166	0	35	929	456						Frog_fixed.avi	0
31657	1899	908.2057	452.8018	0.5046203	0.5518293	633.1023	3.670128	0	948.8091	459.3719	0.3680368	0.5688232	629.5107	4.066888	0	35	929	456						Frog_fixed.avi	0
31674	1900	910.0213	433.0746	0.5046813	0.551857	633.1064	3.767675	0	947.1374	459.343	0.3681258	0.5686279	629.5026	4.062216	0	35	929	446						Frog_fixed.avi	0
31690	1901	907.0641	431.8831	0.5047771	0.5516267	632.8755	3.69484	0	950.4855	458.7986	0.3682259	0.568417	629.3901	4.04667	0	35	929	445						Frog_fixed.avi	0
31707	1902	894.3429	430.7928	0.5048468	0.5516355	632.4928	3.677522	0	945.4756	458.3532	0.3683245	0.5684316	628.8947	4.078108	0	35	920	445						Frog_fixed.avi	0
31724	1903	905.3076	440.7174	0.5049542	0.5513769	632.7607	3.670983	0	950.0305	467.0709	0.3684022	0.568063	629.0673	4.042971	0	35	928	454						Frog_fixed.avi	0
31740	1904	913.6248	431.7602	0.5050353	0.5512986	632.5222	3.657344	0	953.3878	449.4163	0.3684136	0.5679863	629.1695	4.0146	0	35	934	441						Frog_fixed.avi	0
31757	1905	902.185	442.7361	0.5050784	0.5512218	632.5099	3.635236	0	945.2993	462.494	0.3684521	0.5678903	629.1464	4.015922	0	35	924	453						Frog_fixed.avi	0
31774	1906	899.053	445.1747	0.5051247	0.5511496	632.5139	3.644822	0	945.8386	460.6635	0.3684876	0.5678085	629.0995	4.004448	0	35	922	453						Frog_fixed.avi	0
31790	1907	904.4657	435.2582	0.5051967	0.5510468	632.5604	3.651864	0	942.8651	459.2358	0.3685275	0.5676646	629.0703	4.015388	0	35	924	447						Frog_fixed.avi	0
31807	1908	912.3285	443.5887	0.5052512	0.5507692	632.4625	3.640872	0	940.4584	467.3035	0.3685592	0.5674294	629.0081	4.020925	0	35	926	455						Frog_fixed.avi	0
31824	1909	909.5599	447.3006	0.5053322	0.5505732	632.4996	3.653011	0	940.5511	465.7443	0.3686451	0.5672297	629.0079	4.004953	0	36	925	457						Frog_fixed.avi	0
31840	1910	869.9645	482.0628	0.5055608	0.5505394	632.3667	3.647986	0	894.0278	506.4413	0.3688756	0.5671371	628.7014	4.031641	0	36	882	494						Frog_fixed.avi	0
31857	1911	888.0585	471.2318	0.5055538	0.5504122	632.3878	3.649782	0	921.3589	486.0267	0.3688825	0.5669894	628.8273	4.028336	0	36	905	479						Frog_fixed.avi	0
31874	1912	879.6727	469.1098	0.5055775	0.5502726	632.3323	3.658071	0	909.3835	489.7096	0.3688894	0.5667907	628.7951	4.036123	0	36	895	479						Frog_fixed.avi	0
31890	1913	885.6825	471.0298	0.5055988	0.5501017	632.2352	3.648508	0	909.809	499.6909	0.3688951	0.5665649	628.6276	4.02863	0	36	898	485						Frog_fixed.avi	0
31907	1914	882.4672	469.7228	0.5056033	0.5499583	632.2333	3.661376	0	904.1492	502.9264	0.3689038	0.5664596	628.5956	4.040369	0	36	893	486						Frog_fixed.avi	0
31924	1915	887.882	471.6996	0.5056459	0.5498406	632.3068	3.648976	0	903.4202	493.8681	0.3689159	0.5663608	628.567	4.035514	0	36	896	483						Frog_fixed.avi	0
31940	1916	886.6358	471.4831	0.5056733	0.549758	632.0638	3.685133	0	904.8688	488.3441	0.368952	0.566273	628.6196	4.068593	0	36	896	480						Frog_fixed.avi	0
31957	1917	887.223	476.5386	0.5056938	0.5496453	632.0075	3.696651	0	900.7437	494.0133	0.3689922	0.5661624	628.5797	4.081916	0	36	894	485						Frog_fixed.avi	0
31974	1918	885.275	460.2392	0.5057513	0.549538	632.0616	3.691534	0	906.9839	488.5039	0.3690465	0.5659919	628.4163	4.076544	0	36	896	474						Frog_fixed.avi	0
31990	1919	884.4476	472.5893	0.5057996	0.5493098	631.9879	3.690706	0	903.5239	496.3329	0.3690921	0.5657163	628.4071	4.077328	0	36	894	484						Frog_fixed.avi	0
32007	1920	879.5812	471.8838	0.5058302	0.5490748	632.0266	3.672658	0	905.9603	490.1637	0.3691447	0.5655079	628.3319	4.099244	0	36	893	481						Frog_fixed.avi	0
32024	1921	886.8267	483.0245	0.5059028	0.5488551	631.7881	3.71158	0	905.5522	491.8908	0.3691802	0.5652582	628.3452	4.076501	0	36	896	487						Frog_fixed.avi	0
32040	1922	886.4076	466.0594	0.505951	0.5486442	631.8022	3.719146	0	907.318	496.8436	0.369252	0.5649262	628.1295	4.084999	0	36	897	481						Frog_fixed.avi	0
32057	1923	891.1305	468.4337	0.5059733	0.5483152	631.7978	3.706572	0	906.3356	491.8369	0.3692935	0.5647006	628.2073	4.115024	0	36	899	480						Frog_fixed.avi	0
32074	1924	887.6444	473.0284	0.5060038	0.5480892	631.8868	3.704022	0	909.2792	481.0758	0.3693246	0.5645225	628.212	4.117514	0	36	898	477						Frog_fixed.avi	0
32090	1925	887.9479	468.3234	0.5060116	0.5478976	631.8582	3.720816	0	908.7736	492.4174	0.3693419	0.5642122	628.1787	4.136121	0	36	898	480						Frog_fixed.avi	0
32107	1926	885.2276	476.5775	0.5059922	0.5476713	631.7294	3.731073	0	902.6677	495.7849	0.3693206	0.5640443	628.1125	4.139062	0	36	894	486						Frog_fixed.avi	0
32124	1927	887.2897	472.3878	0.5059719	0.547411	631.6955	3.723136	0	900.463	492.9333	0.3693015	0.5638724	627.9827	4.169844	0	36	894	483						Frog_fixed.avi	0
32140	1928	881.6556	475.1089	0.5059703	0.5471835	631.7051	3.745865	0	906.5786	484.1288	0.3692957	0.5636945	627.999	4.162061	0	36	894	480						Frog_fixed.avi	0
32157	1929	886.6791	470.8115	0.5059798	0.5469092	631.6313	3.734329	0	911.7938	488.3665	0.3692923	0.563293	627.9473	4.138412	0	36	899	480						Frog_fixed.avi	0
32174	1930	887.7727	474.8465	0.5060287	0.5465464	631.7623	3.721252	0	910.6988	479.9906	0.369309	0.5630067	627.9798	4.159631	0	36	899	477						Frog_fixed.avi	0
32190	1931	885.2555	469.3283	0.5060909	0.5462118	631.7253	3.73983	0	907.0355	488.1542	0.3693669	0.562569	627.9304	4.162498	0	36	896	479						Frog_fixed.avi	0
32207	1932	884.9615	473.6817	0.5061812	0.5458366	631.6197	3.747525	0	901.9214	489.8402	0.3694148	0.5623065	627.9967	4.162583	0	36	893	482						Frog_fixed.avi	0
32223	1933	884.2084	472.3733	0.5062627	0.545571	631.5197	3.751532	0	908.3477	484.7323	0.369502	0.5620449	627.9133	4.149064	0	36	896	479						Frog_fixed.avi	0
32240	1934	887.2606	471.1706	0.5063817	0.545406	631.4322	3.756383	0	907.1357	491.8697	0.3695725	0.5617479	627.7542	4.147412	0	36	897	482						Frog_fixed.avi	0
32257	1935	887.0364	464.4023	0.506442	0.54516	631.3592	3.729366	0	914.0107	481.7516	0.3696803	0.5615288	627.6994	4.161482	0	36	901	473						Frog_fixed.avi	0
32273	1936	888.7543	464.5148	0.5064998	0.5449601	631.412	3.729317	0	910.7417	469.1284	0.3697814	0.5613545	627.743	4.162259	0	36	900	467						Frog_fixed.avi	0
32290	1937	888.4529	460.442	0.5066476	0.5449138	631.3767	3.742028	0	905.3339	470.6104	0.3698641	0.5612352	627.7372	4.161482	0	36	897	466						Frog_fixed.avi	0
32307	1938	889.8361	462.9086	0.5068032	0.5448461	631.1494	3.751803	0	904.3678	475.6096	0.3699989	0.5611228	627.7262	4.166123	0	36	897	469						Frog_fixed.avi	0
32323	1939	889.147	468.6774	0.5069647	0.5447884	631.2521	3.750728	0	908.8071	474.282	0.3701764	0.5609576	627.5971	4.129368	0	36	899	471						Frog_fixed.avi	0
32340	1940	890.3757	461.064	0.5071329	0.5447486	631.2712	3.746586	0	910.5615	473.1179	0.3702998	0.5608224	627.5605	4.147039	0	36	900	467						Frog_fixed.avi	0
32357	1941	882.8754	462.0838	0.5073155	0.5446758	630.9943	3.731109	0	901.2262	477.803	0.370433	0.5607046	627.6482	4.143037	0	36	892	470						Frog_fixed.avi	0
32373	1942	885.8738	455.5851	0.5074549	0.544593	631.1698	3.733554	0	904.4933	472.8417	0.3706194	0.5605489	627.3486	4.162076	0	36	895	464						Frog_fixed.avi	0
32390	1943	883.0038	465.049	0.5075784	0.5444233	631.1138	3.74247	0	904.4219	466.4916	0.3707589	0.5603527	627.415	4.137332	0	36	894	466						Frog_fixed.avi	0
32407	1944	889.0798	457.9298	0.507744	0.5442659	631.1104	3.735687	0	906.3551	474.935	0.3708787	0.5600768	627.4895	4.138584	0	36	898	466						Frog_fixed.avi	0
32423	1945	878.9473	464.4769	0.5078657	0.5440533	631.038	3.721613	0	900.678	478.468	0.3710128	0.5599012	627.5256	4.140813	0	36	890	471						Frog_fixed.avi	0
32440	1946	882.4393	466.6274	0.507965	0.5439281	631.1577	3.726663	0	905.3693	474.9874	0.3711439	0.5597513	627.3311	4.120748	0	36	894	471						Frog_fixed.avi	0
32457	1947	887.2144	456.7326	0.508037	0.5438437	631.2108	3.732349	0	905.3043	474.7565	0.3712257	0.5596302	627.4205	4.111401	0	36	896	466						Frog_fixed.avi	0
32473	1948	887.3529	458.7359	0.5081026	0.5437629	631.3297	3.730875	0	901.2499	471.2534	0.3712557	0.5595483	627.4766	4.137749	0	36	894	465						Frog_fixed.avi	0
32490	1949	887.537	465.919	0.5081162	0.5436131	631.1359	3.723421	0	907.5266	478.0085	0.3712929	0.5593717	627.4099	4.103944	0	36	898	472						Frog_fixed.avi	0
32507	1950	887.9345	460.4367	0.5081217	0.5435354	631.0464	3.717524	0	905.7632	474.5541	0.371296	0.5593069	627.3553	4.093378	0	36	897	467						Frog_fixed.avi	0
32523	1951	884.4079	472.3968	0.5081147	0.5433927	631.0311	3.721907	0	900.7468	479.8904	0.3712869	0.5592179	627.3529	4.107578	0	36	893	476						Frog_fixed.avi	0
32540	1952	885.586	465.0009	0.5081083	0.5432492	631.0349	3.700977	0	903.0144	481.8394	0.3712685	0.5591266	627.3811	4.12067	0	36	894	473						Frog_fixed.avi	0
32557	1953	881.9025	483.0004	0.5079625	0.5432731	631.0783	3.722129	0	912.7534	500.5667	0.3712067	0.559142	627.2193	4.09611	0	37	897	492						Frog_fixed.avi	0
32573	1954	892.0895	538.782	0.5079551	0.5433148	631.0381	3.735412	0	901.4523	540.1909	0.3712147	0.5592338	627.0831	4.100687	0	37	897	539						Frog_fixed.avi	0
32590	1955	877.7185	529.7798	0.5079347	0.5431685	630.6827	3.706908	0	908.3105	530.2004	0.3711922	0.5591558	626.9894	4.088493	0	37	893	530						Frog_fixed.avi	0
32607	1956	882.1064	529.5869	0.5079183	0.5431175	630.6855	3.726002	0	913.496	525.0598	0.371161	0.5591053	627.0016	4.072875	0	37	898	527						Frog_fixed.avi	0
32623	1957	877.8925	537.8598	0.5079173	0.5430598	630.6785	3.730052	0	908.8272	528.8461	0.3711536	0.559042	626.9417	4.067267	0	37	893	533						Frog_fixed.avi	0
32640	1958	883.2142	531.1835	0.5079056	0.5429898	630.6821	3.7223	0	906.1462	527.1224	0.3711269	0.5589495	626.9208	4.081222	0	37	895	529						Frog_fixed.avi	0
32657	1959	884.9633	534.4134	0.5079016	0.5428278	630.5903	3.700622	0	909.241	525.8934	0.3710677	0.5588112	627.0722	4.076189	0	37	897	530						Frog_fixed.avi	0
32673	1960	884.5399	531.3655	0.50788	0.5425932	630.5189	3.693562	0	914.045	537.9662	0.371067	0.5583328	627.0699	4.074593	0	37	899	535						Frog_fixed.avi	0
32690	1961	887.3893	526.0426	0.5078735	0.5423867	630.5739	3.698585	0	906.7227	524.4411	0.3709814	0.5584199	627.0722	4.060999	0	37	897	525						Frog_fixed.avi	0
32707	1962	881.8558	527.9459	0.5078591	0.5422365	630.455	3.682487	0	902.6661	528.6896	0.3709685	0.5583448	626.9207	4.065304	0	37	892	528						Frog_fixed.avi	0
32723	1963	887.178	527.9836	0.5078632	0.5421462	630.5047	3.684316	0	907.3719	522.6243	0.3709467	0.5582733	626.9283	4.071936	0	37	897	525						Frog_fixed.avi	0
32740	1964	880.9697	533.0962	0.5078603	0.542013	630.5033	3.713986	0	911.2095	518.7219	0.3709401	0.5582217	626.8773	4.080157	0	37	896	526						Frog_fixed.avi	0
32757	1965	883.908	532.9876	0.5078653	0.5419074	630.4467	3.686887	0	897.8974	528.2051	0.3709234	0.5581897	626.9327	4.082223	0	37	891	531						Frog_fixed.avi	0
32773	1966	885.3663	534.4496	0.5078599	0.541854	630.4535	3.693757	0	906.2404	521.4573	0.3709169	0.558148	626.919	4.074733	0	37	896	528						Frog_fixed.avi	0
32790	1967	884.2449	529.387	0.5078512	0.5418156	630.3984	3.692489	0	909.0518	516.1733	0.3709104	0.5581149	626.8678	4.079668	0	37	897	523						Frog_fixed.avi	0
32806	1968	885.8804	528.0298	0.5078707	0.541765	630.3898	3.670435	0	907.3997	517.0392	0.3709185	0.5580789	626.8322	4.105862	0	37	897	523						Frog_fixed.avi	0
32823	1969	888.9938	533.9778	0.5079277	0.5417399	630.6053	3.673448	0	910.4611	530.3532	0.3709612	0.5577072	626.8248	4.084603	0	37	900	532						Frog_fixed.avi	0
32840	1970	879.5316	535.1494	0.5079911	0.5417312	630.5209	3.670142	0	901.3652	522.5965	0.3709992	0.5579605	626.8271	4.092959	0	37	890	529						Frog_fixed.avi	0
32856	1971	883.0262	533.0045	0.5080777	0.5417393	630.4448	3.679684	0	909.5342	517.3098	0.3711272	0.5579499	626.8298	4.105842	0	37	896	525						Frog_fixed.avi	0
32873	1972	880.5592	534.8946	0.5082009	0.5418096	630.3115	3.656929	0	905.0548	516.208	0.3712297	0.5580025	626.8762	4.110652	0	37	893	526						Frog_fixed.avi	0
32890	1973	883.1689	531.768	0.5083207	0.5421042	630.4299	3.677377	0	901.159	520.344	0.3713444	0.5581542	626.9613	4.126745	0	37	892	526						Frog_fixed.avi	0
32906	1974	884.986	531.8817	0.5084211	0.54232	630.5221	3.687825	0	901.0609	523.9998	0.3714891	0.5583453	626.8225	4.1177	0	37	893	528						Frog_fixed.avi	0
32923	1975	883.2134	536.1854	0.5085821	0.5426496	630.4957	3.675858	0	906.8356	516.1263	0.3716581	0.5587091	626.8384	4.139217	0	37	895	526						Frog_fixed.avi	0
32940	1976	879.7193	533.1158	0.5087153	0.5431023	630.2958	3.673643	0	903.873	518.4409	0.3717805	0.5590298	626.9705	4.14049	0	37	892	526						Frog_fixed.avi	0
32956	1977	880.4751	530.9556	0.5088212	0.5434815	630.4886	3.665776	0	907.7925	523.217	0.3718891	0.5593112	626.9969	4.122102	0	37	894	527						Frog_fixed.avi	0
32973	1978	877.2504	526.8625	0.5089114	0.5438731	630.542	3.673311	0	907.882	522.2048	0.3720144	0.5596338	626.9564	4.123042	0	37	893	525						Frog_fixed.avi	0
32990	1979	878.7934	529.1978	0.5090365	0.5441594	630.6208	3.687608	0	905.577	523.23	0.3721587	0.5598549	626.8763	4.130292	0	37	892	526						Frog_fixed.avi	0
33006	1980	883.2324	530.6101	0.5091273	0.544364	630.6873	3.676154	0	908.512	518.0693	0.3722443	0.5599791	627.0444	4.138962	0	37	896	524						Frog_fixed.avi	0
33023	1981	884.4421	530.226	0.5092606	0.5446441	630.6499	3.684814	0	910.0463	523.7068	0.3723518	0.5601305	627.1857	4.126427	0	37	897	527						Frog_fixed.avi	0
33040	1982	883.6675	534.7767	0.5093307	0.5448362	630.7145	3.676547	0	905.1273	513.7348	0.3724579	0.5604171	627.199	4.140913	0	37	894	524						Frog_fixed.avi	0
33056	1983	874.0732	538.8019	0.509394	0.5451133	630.7799	3.66909	0	903.9468	521.3551	0.372575	0.5606208	627.3027	4.143205	0	37	889	530						Frog_fixed.avi	0
33073	1984	873.8642	530.7603	0.509486	0.5454209	630.9865	3.666481	0	899.9872	531.6867	0.3726902	0.5608255	627.2003	4.121541	0	37	887	531						Frog_fixed.avi	0
33090	1985	874.5344	531.5187	0.5095422	0.545639	631.0782	3.677481	0	906.2853	522.7878	0.3727668	0.5611265	627.4034	4.150361	0	37	890	527						Frog_fixed.avi	0
33106	1986	872.4634	532.5739	0.5095804	0.5458757	631.1263	3.663985	0	904.1119	518.3741	0.3728125	0.5614012	627.4397	4.126948	0	37	888	525						Frog_fixed.avi	0
33123	1987	877.6599	526.633	0.5095844	0.5462635	631.1497	3.659098	0	902.0717	525.8353	0.3728392	0.5616581	627.4486	4.125025	0	37	890	526						Frog_fixed.avi	0
33139	1988	875.7678	527.9922	0.5095754	0.5465918	631.2495	3.64412	0	907.2839	521.0303	0.3728321	0.5620583	627.5345	4.113373	0	37	892	525						Frog_fixed.avi	0
33156	1989	873.1823	525.2088	0.5095339	0.5469978	631.3098	3.671746	0	907.2721	518.6342	0.3728154	0.5623695	627.617	4.108222	0	37	890	522						Frog_fixed.avi	0
33173	1990	876.0766	525.5307	0.5095103	0.5472981	631.3716	3.647981	0	908.287	521.0886	0.372803	0.5627593	627.7023	4.107881	0	37	892	523						Frog_fixed.avi	0
33189	1991	874.8121	531.2997	0.5094947	0.547599	631.4067	3.640522	0	908.0533	528.786	0.3728002	0.5630654	627.6771	4.099697	0	37	891	530						Frog_fixed.avi	0
33206	1992	878.3959	523.7719	0.5094691	0.5479199	631.4323	3.639361	0	906.7852	531.2148	0.3727878	0.5632802	627.7757	4.079838	0	37	893	527						Frog_fixed.avi	0
[truncated: 29,358 more rows]
