# Supplementary material for: Young children integrate current observations, priors and agent information to predict others’ actions
Source: PLoS One. 2019 May 22;14(5):e0200976. doi: 10.1371/journal.pone.0200976 (PMC6530825; doi:10.1371/journal.pone.0200976)
Supplement: S1 Dataset — (ZIP) [file pone.0200976.s003.zip › PONE-D-18-19791R1_Data/18-month-olds/Anonymized_13_18-Combined-Data.tsv]

Recording name:	K_13_18
Recording resolution:	1280 x 1024
Fixation filter: Tobii fixation filter
Velocity threshold: 35
Distance threshold: 35
Timestamp	Number	GazePointXLeft	GazePointYLeft	CamXLeft	CamYLeft	DistanceLeft	PupilLeft	ValidityLeft	GazePointXRight	GazePointYRight	CamXRight	CamYRight	DistanceRight	PupilRight	ValidityRight	FixationIndex	GazePointX	GazePointY	Event	EventKey	Data1	Data2	Descriptor	StimuliName	StimuliID
7	0	-1280	-1024	-1	-1	-1	-1	4	-1280	-1024	-1	-1	-1	-1	4		0	0						No media	0
24	1	-1280	-1024	-1	-1	-1	-1	4	-1280	-1024	-1	-1	-1	-1	4		0	0						No media	0
40	2	278.7797	375.1636	0.6447939	0.3902472	609.7565	5.035898	0	264.357	305.4483	0.4923819	0.3867731	609.9905	5.247733	0	0	272	340						No media	0
57	3	282.1789	372.7992	0.6449767	0.389625	609.2606	5.029104	0	268.6354	309.8929	0.4924728	0.3855017	609.6102	5.248342	0	0	275	341						No media	0
74	4	277.3688	381.2634	0.6451592	0.3889329	609.0367	5.02641	0	264.0607	314.092	0.4925514	0.3841797	609.2574	5.251499	0	0	271	348						No media	0
90	5	281.2314	376.7227	0.6453553	0.388221	608.804	5.030111	0	257.0139	320.1549	0.4926592	0.3828393	608.883	5.225134	0	0	269	348						No media	0
107	6	278.4381	379.0581	0.6455718	0.3874738	608.5949	5.047489	0	263.3805	310.7861	0.4928475	0.3815401	608.6478	5.245075	0	0	271	345						No media	0
124	7	236.4717	359.6699	0.6460641	0.3867358	608.5632	5.07766	0	218.8556	290.6345	0.4933567	0.3801742	608.5248	5.265074	0	1	228	325						No media	0
140	8	150.153	289.3702	0.6467653	0.3855878	608.3907	5.052024	0	137.4069	218.96	0.4943397	0.3785864	608.2343	5.261252	0	1	144	254						No media	0
157	9	142.708	296.2216	0.6471854	0.3842819	608.3953	5.059437	0	109.0297	215.9967	0.4947655	0.3768525	608.0248	5.252488	0	1	126	256						No media	0
174	10	134.6668	289.7975	0.6474805	0.3826984	608.4113	5.070224	0	105.6991	215.8616	0.4950052	0.3748966	607.9566	5.258969	0	1	120	253						No media	0
190	11	129.0587	290.5763	0.6477807	0.3807576	608.4512	5.06159	0	108.1812	206.5739	0.4952674	0.3728495	607.9092	5.258934	0	1	119	249						No media	0
207	12	137.7379	293.6232	0.6480291	0.3787396	608.6404	5.067759	0	108.9452	211.5362	0.4955265	0.370746	607.8757	5.26152	0	1	123	253						No media	0
224	13	128.4913	297.6486	0.6481887	0.3768563	608.9385	5.068494	0	103.859	208.3343	0.4956985	0.3690583	608.1484	5.25032	0	1	116	253						No media	0
240	14	137.083	295.0955	0.6483322	0.3754024	609.1558	5.067556	0	106.5683	210.4119	0.495894	0.3678459	608.332	5.255873	0	1	122	253						No media	0
257	15	134.6426	290.9978	0.648452	0.3745272	609.6166	5.06958	0	108.5521	205.5675	0.4960653	0.3673612	608.6695	5.244842	0	1	122	248						No media	0
274	16	133.2508	293.6077	0.6485561	0.3744251	610.0333	5.064515	0	107.4906	217.9775	0.4962244	0.3676454	608.9123	5.220108	0	1	120	256						No media	0
290	17	134.6033	291.6423	0.6486332	0.3751099	610.5552	5.042225	0	107.1866	213.2654	0.4963804	0.3688296	609.486	5.226542	0	1	121	252						No media	0
307	18	134.6386	297.8532	0.6486736	0.3765324	611.1758	5.047678	0	110.3481	213.1212	0.4965017	0.3707882	609.8718	5.228021	0	1	122	255						No media	0
323	19	128.3935	292.4959	0.6486495	0.3786616	611.6983	5.029678	0	113.3034	211.5061	0.4965822	0.3733765	610.3688	5.217201	0	1	121	252						No media	0
340	20	125.8154	295.1227	0.6485752	0.3812429	612.1168	5.019745	0	114.1848	210.4196	0.4965746	0.3765694	610.7693	5.214321	0	1	120	253						No media	0
357	21	135.7819	293.9388	0.6484308	0.3843699	612.4974	5.021229	0	116.7014	220.062	0.4965062	0.3801598	611.0891	5.193794	0	1	126	257						No media	0
373	22	129.565	300.7325	0.6482028	0.3876362	613.0018	5.011684	0	119.3199	211.542	0.4963645	0.3840077	611.5411	5.189063	0	1	124	256						No media	0
390	23	137.2567	300.5221	0.6478893	0.3909499	613.5337	5.010644	0	112.3508	214.2608	0.4961076	0.3878974	612.0176	5.167572	0	1	125	257						No media	0
407	24	125.9184	297.9767	0.6474864	0.3942147	613.9562	5.003478	0	115.7689	222.5401	0.495819	0.3916782	612.5722	5.147665	0	1	121	260						No media	0
423	25	151.583	295.4697	0.6468859	0.3973815	614.1635	4.983027	0	134.784	221.8623	0.4952904	0.3952252	612.9561	5.163676	0	1	143	259						No media	0
440	26	-1280	-1024	-1	-1	-1	-1	4	-1280	-1024	-1	-1	-1	-1	4	1	0	0						No media	0
457	27	512.5222	400.2717	0.6429232	0.4029557	614.973	4.965239	0	530.6667	334.6002	0.4916081	0.401751	614.0363	5.158499	0	2	522	367						No media	0
473	28	584.8221	383.1724	0.6416098	0.4044817	615.5342	4.971826	0	578.0644	342.6409	0.4903164	0.4035607	614.4777	5.135579	0	2	581	363						No media	0
490	29	589.7445	395.5833	0.6407362	0.4053504	615.6482	4.96802	0	586.7695	352.5164	0.4895067	0.4046441	614.9846	5.141168	0	2	588	374						No media	0
507	30	592.1238	392.0818	0.6397954	0.4054691	616.0906	4.965777	0	585.1483	344.2794	0.4885457	0.4050616	615.4054	5.125337	0	2	589	368						No media	0
523	31	590.6083	388.9484	0.6387387	0.4049388	616.2456	4.965044	0	583.0453	347.1358	0.4875316	0.4048072	615.8113	5.137917	0	2	587	368						No media	0
540	32	590.6782	393.3638	0.6376718	0.4038163	616.5429	4.971454	0	584.6431	348.2875	0.4864948	0.4040365	616.1166	5.143533	0	2	588	371						No media	0
557	33	586.7626	387.6382	0.6365918	0.4021504	616.8032	4.977394	0	584.2249	348.7441	0.4854198	0.4027283	616.3937	5.139682	0	2	585	368						No media	0
573	34	584.6946	383.6524	0.6355096	0.3999517	616.9453	4.990161	0	585.2476	345.0993	0.4843324	0.4010591	616.6188	5.14236	0	2	585	364						No media	0
590	35	590.3381	380.0225	0.6344114	0.3974598	617.0057	4.992204	0	588.6784	342.2274	0.4832153	0.3990351	616.8553	5.15686	0	2	590	361						No media	0
607	36	593.6517	381.9626	0.6332539	0.3947839	616.8027	4.999801	0	587.6862	343.8994	0.4820521	0.3969098	616.7332	5.165379	0	2	591	363						No media	0
623	37	625.4818	414.93	0.6316668	0.3925279	616.5791	5.013359	0	620.9892	398.3411	0.4806156	0.3952152	616.5131	5.16261	0	3	623	407						No media	0
640	38	733.7576	549.7273	0.6296899	0.3908438	616.5666	5.044453	0	718.6578	530.4106	0.4789309	0.3942597	616.4721	5.180162	0	3	726	540						No media	0
657	39	720.3597	540.9161	0.6285959	0.3879906	616.0007	5.043657	0	710.1257	524.3445	0.4776537	0.392484	616.201	5.185365	0	3	715	533						No media	0
673	40	727.3213	559.8156	0.6274458	0.3853203	615.5963	5.038943	0	716.0201	535.8164	0.4763923	0.3909678	615.7866	5.18506	0	3	722	548						No media	0
690	41	720.4878	549.0438	0.6262504	0.3828124	615.0156	5.042518	0	712.5355	533.9381	0.4750572	0.3895477	615.3021	5.195162	0	3	717	541						No media	0
707	42	722.3323	554.3752	0.6250193	0.3805341	614.4556	5.054301	0	715.5858	540.3173	0.4736813	0.3881581	614.7321	5.193285	0	3	719	547						No media	0
723	43	723.4388	553.9144	0.6239813	0.3782717	614.3938	5.048904	0	713.137	539.5378	0.4722761	0.3868468	614.3428	5.20414	0	3	718	547						No media	0
740	44	729.1456	553.0213	0.6228595	0.3763901	614.3938	5.049295	0	712.6309	532.6129	0.4708044	0.3856691	613.7151	5.214326	0	3	721	543						No media	0
757	45	-1280	-1024	-1	-1	-1	-1	4	-1280	-1024	-1	-1	-1	-1	4	3	0	0						No media	0
773	46	717.9229	552.6992	0.6197736	0.3733396	611.1105	5.087165	0	717.48	536.6906	0.4679695	0.383918	612.4607	5.227724	0	3	718	545						No media	0
790	47	718.2313	551.7194	0.6185769	0.3721641	610.1997	5.091253	0	709.9096	535.0231	0.4666326	0.3833338	611.7667	5.242177	0	3	714	543						No media	0
795																			MovieStart	128	0	0	Frog_fixed.avi
806	48	715.566	551.663	0.6174867	0.371141	609.3616	5.089159	0	711.7319	529.6909	0.4654142	0.3829232	611.241	5.256544	0	3	714	541						Frog_fixed.avi	0
823	49	721.5881	550.247	0.6165619	0.3701337	608.3737	5.09209	0	712.9575	535.6551	0.464324	0.3824414	610.5165	5.260026	0	3	717	543						Frog_fixed.avi	0
840	50	719.582	549.2642	0.615949	0.369068	608.2498	5.093199	0	714.5216	529.6329	0.4634135	0.3820424	609.785	5.273388	0	3	717	539						Frog_fixed.avi	0
856	51	719.7622	545.1354	0.6152059	0.3684393	608.2462	5.121908	0	718.8288	534.8865	0.4626895	0.3816462	609.1036	5.276994	0	3	719	540						Frog_fixed.avi	0
873	52	718.3778	550.0508	0.6149151	0.3675808	606.7385	5.100291	0	722.6649	526.884	0.4621086	0.3813762	608.428	5.285664	0	3	721	538						Frog_fixed.avi	0
890	53	716.3068	545.0513	0.6147599	0.3671345	606.7385	5.1216	0	719.0485	528.6266	0.4617021	0.3812274	607.7382	5.290594	0	3	718	537						Frog_fixed.avi	0
906	54	718.4711	550.595	0.6148327	0.3668529	606.7385	5.114455	0	717.0456	527.6859	0.4614334	0.3812299	606.9357	5.288074	0	3	718	539						Frog_fixed.avi	0
923	55	-1280	-1024	-1	-1	-1	-1	4	-1280	-1024	-1	-1	-1	-1	4	3	0	0						Frog_fixed.avi	0
940	56	707.0574	551.5588	0.6145263	0.3669529	603.6318	5.108761	0	723.7631	532.1265	0.4612473	0.3816158	605.604	5.302971	0	3	715	542						Frog_fixed.avi	0
956	57	-1280	-1024	-1	-1	-1	-1	4	-1280	-1024	-1	-1	-1	-1	4	3	0	0						Frog_fixed.avi	0
973	58	-1280	-1024	-1	-1	-1	-1	4	-1280	-1024	-1	-1	-1	-1	4	3	0	0						Frog_fixed.avi	0
990	59	708.2502	547.5562	0.6150133	0.3681066	600.9702	5.139843	0	712.7809	536.0206	0.4614863	0.3825508	603.4523	5.298611	0	3	711	542						Frog_fixed.avi	0
1006	60	-1280	-1024	-1	-1	-1	-1	4	-1280	-1024	-1	-1	-1	-1	4	3	0	0						Frog_fixed.avi	0
1023	61	710.7305	539.2687	0.6156791	0.368194	599.7866	5.165361	0	718.4716	527.5231	0.4619306	0.382659	602.3054	5.327338	0	3	715	533						Frog_fixed.avi	0
1040	62	706.4636	547.6011	0.6160943	0.3679706	599.3174	5.152396	0	713.1793	532.2689	0.4622439	0.3825398	601.6396	5.316526	0	3	710	540						Frog_fixed.avi	0
1056	63	707.9076	545.5964	0.616544	0.3676273	598.9014	5.157925	0	713.4756	533.8526	0.462597	0.3823187	601.187	5.321638	0	3	711	540						Frog_fixed.avi	0
1073	64	710.2905	545.2089	0.6169788	0.3671481	598.3884	5.162124	0	716.5366	534.1793	0.4629597	0.381994	600.8433	5.34109	0	3	713	540						Frog_fixed.avi	0
1090	65	707.0546	546.5394	0.6174405	0.3666753	598.1094	5.165003	0	716.8383	528.8214	0.463329	0.3817573	600.2948	5.33342	0	3	712	538						Frog_fixed.avi	0
1106	66	706.424	545.9841	0.6178605	0.3662153	597.7084	5.152052	0	713.4738	533.9376	0.4637088	0.3815345	599.7806	5.327301	0	3	710	540						Frog_fixed.avi	0
1123	67	-1280	-1024	-1	-1	-1	-1	4	-1280	-1024	-1	-1	-1	-1	4	3	0	0						Frog_fixed.avi	0
1140	68	-1280	-1024	-1	-1	-1	-1	4	-1280	-1024	-1	-1	-1	-1	4	3	0	0						Frog_fixed.avi	0
1156	69	-1280	-1024	-1	-1	-1	-1	4	-1280	-1024	-1	-1	-1	-1	4	3	0	0						Frog_fixed.avi	0
1173	70	854.2133	809.1324	0.6178612	0.3685397	596.6544	5.102629	0	874.1522	802.9702	0.4639876	0.3848362	598.8201	5.271948	0	4	864	806						Frog_fixed.avi	0
1190	71	855.1643	805.593	0.618134	0.3687585	596.5643	5.082395	0	871.3395	804.645	0.4641806	0.3852488	598.5721	5.25761	0	4	863	805						Frog_fixed.avi	0
1206	72	852.364	805.3188	0.6183054	0.3691098	596.3239	5.059845	0	872.6202	804.2721	0.4642953	0.385739	598.4869	5.265094	0	4	862	805						Frog_fixed.avi	0
1223	73	853.1698	806.8956	0.6184445	0.369866	596.3204	5.053974	0	869.1943	807.431	0.4643995	0.3863471	598.4142	5.231603	0	4	861	807						Frog_fixed.avi	0
1239	74	854.1334	808.0688	0.6186122	0.3702046	596.077	5.019566	0	862.7399	808.9265	0.4644872	0.3870014	598.3304	5.205965	0	4	858	808						Frog_fixed.avi	0
1256	75	852.0926	809.8599	0.6187035	0.3708244	596.1636	5.009413	0	866.4667	809.9441	0.4645742	0.3875419	598.529	5.198894	0	4	859	810						Frog_fixed.avi	0
1273	76	851.1808	813.7343	0.618727	0.371371	596.1699	4.993667	0	873.9106	804.5469	0.4646295	0.3879251	598.6052	5.211287	0	4	863	809						Frog_fixed.avi	0
1289	77	853.3167	805.5267	0.618707	0.3718346	596.2895	4.982854	0	868.8715	805.3275	0.4645563	0.3880354	598.7136	5.183062	0	4	861	805						Frog_fixed.avi	0
1306	78	853.4235	813.474	0.6185957	0.3720732	596.2261	4.969466	0	866.5528	805.5343	0.4644232	0.3879088	598.7178	5.182844	0	4	860	810						Frog_fixed.avi	0
1323	79	848.9758	804.423	0.6183824	0.3722369	596.4857	4.97207	0	872.3611	808.1176	0.4642489	0.3875617	598.8683	5.165548	0	4	861	806						Frog_fixed.avi	0
1339	80	850.351	809.7213	0.6180947	0.372208	596.6098	4.968405	0	874.8303	804.9446	0.4639817	0.3870606	599.2258	5.163148	0	4	863	807						Frog_fixed.avi	0
1356	81	849.0261	813.5826	0.6177919	0.3721257	596.6939	4.950514	0	868.6396	810.7291	0.4637085	0.3865418	599.2887	5.153763	0	4	859	812						Frog_fixed.avi	0
1373	82	847.7526	813.5342	0.6174496	0.3720165	596.9911	4.947845	0	866.5789	810.9313	0.4633915	0.3860323	599.6027	5.140857	0	4	857	812						Frog_fixed.avi	0
1389	83	918.5165	817.8488	0.616613	0.3719182	597.3557	4.937463	0	943.2779	827.7761	0.4626103	0.3855369	599.9178	5.14059	0	5	931	823						Frog_fixed.avi	0
1406	84	934.0404	818.1523	0.6159381	0.3715281	597.4899	4.942695	0	951.0066	823.6494	0.4620066	0.3846989	600.2271	5.12974	0	5	943	821						Frog_fixed.avi	0
1423	85	940.8148	822.7794	0.6154599	0.370967	597.5928	4.929059	0	954.582	827.5981	0.4615519	0.3837106	600.3239	5.134254	0	5	948	825						Frog_fixed.avi	0
1439	86	936.4655	820.4056	0.6148444	0.3703642	597.8405	4.926182	0	954.5988	826.5571	0.4609677	0.382699	600.5545	5.119837	0	5	946	823						Frog_fixed.avi	0
1456	87	938.779	819.1378	0.6141145	0.3697573	598.0367	4.931693	0	954.2077	825.9163	0.4602484	0.3818583	600.8022	5.121236	0	5	946	823						Frog_fixed.avi	0
1473	88	935.6725	816.2596	0.6132289	0.3692876	598.2872	4.911012	0	957.2242	822.8028	0.4594125	0.3813057	600.9383	5.119095	0	5	946	820						Frog_fixed.avi	0
1489	89	937.4243	821.1507	0.6122151	0.3688249	598.4594	4.914301	0	954.6815	823.0089	0.4584435	0.3809106	601.1661	5.118512	0	5	946	822						Frog_fixed.avi	0
1506	90	943.6324	815.4769	0.6110944	0.3683338	598.5345	4.917652	0	950.5435	824.4538	0.4573756	0.3806487	601.501	5.102193	0	5	947	820						Frog_fixed.avi	0
1523	91	941.8827	814.9242	0.6099141	0.3676263	598.9055	4.900632	0	948.2803	824.6764	0.4562789	0.380448	601.8261	5.114296	0	5	945	820						Frog_fixed.avi	0
1539	92	942.8961	819.1937	0.6087291	0.3668124	598.9474	4.896266	0	952.62	825.8425	0.4551981	0.380279	602.1164	5.113677	0	5	948	823						Frog_fixed.avi	0
1556	93	938.8037	814.7316	0.6075312	0.3658812	599.1456	4.898815	0	947.9081	821.1102	0.4541145	0.3802909	602.5098	5.113734	0	5	943	818						Frog_fixed.avi	0
1573	94	941.2438	818.9396	0.6064174	0.3649474	599.395	4.891162	0	947.3451	816.673	0.4531013	0.3804961	602.7152	5.119776	0	5	944	818						Frog_fixed.avi	0
1589	95	944.0077	816.999	0.6053792	0.3640316	599.5627	4.883975	0	950.0219	823.9283	0.4522096	0.3808185	602.9318	5.112755	0	5	947	820						Frog_fixed.avi	0
1606	96	935.1825	685.0652	0.604195	0.3621457	599.8057	4.91117	0	970.3323	697.7432	0.4513822	0.3804558	603.4522	5.136121	0	6	953	691						Frog_fixed.avi	0
1623	97	953.7997	600.6535	0.60303	0.3604701	600.1488	4.877351	0	965.0245	608.928	0.4507127	0.3801841	603.7367	5.123697	0	6	959	605						Frog_fixed.avi	0
1639	98	965.8818	586.7553	0.6021518	0.3600748	600.2732	4.874357	0	967.5654	597.7135	0.4498972	0.3810266	603.88	5.125269	0	6	967	592						Frog_fixed.avi	0
1656	99	960.5901	578.8676	0.6013632	0.3599116	600.3084	4.880137	0	965.9817	587.5589	0.449112	0.3821025	604.2346	5.126138	0	6	963	583						Frog_fixed.avi	0
1673	100	965.7608	588.1285	0.600619	0.3598933	600.3844	4.861468	0	970.3243	592.5587	0.4484335	0.3831805	604.4003	5.119531	0	6	968	590						Frog_fixed.avi	0
1689	101	963.8726	591.0076	0.5999101	0.3601609	600.5534	4.854528	0	969.9704	593.8254	0.4477977	0.3843146	604.7721	5.110408	0	6	967	592						Frog_fixed.avi	0
1706	102	965.7754	591.3217	0.5992576	0.3606267	600.5934	4.850837	0	961.7784	590.8973	0.4472122	0.3854733	604.9803	5.114097	0	6	964	591						Frog_fixed.avi	0
1723	103	967.2413	591.9999	0.5986636	0.3611419	600.7023	4.841897	0	959.8392	590.9035	0.4466978	0.3865103	605.1786	5.106295	0	6	964	591						Frog_fixed.avi	0
1739	104	964.6427	590.959	0.5981191	0.3617404	600.8109	4.8454	0	962.5906	595.1136	0.4462571	0.3873332	605.5453	5.104043	0	6	964	593						Frog_fixed.avi	0
1756	105	963.7413	592.8313	0.5976099	0.3622942	600.847	4.834492	0	956.6648	595.928	0.4458346	0.3880353	605.8903	5.090357	0	6	960	594						Frog_fixed.avi	0
1773	106	966.4296	591.4196	0.5971835	0.3629515	601.018	4.833646	0	958.6671	591.0607	0.4454698	0.38868	606.1631	5.090744	0	6	963	591						Frog_fixed.avi	0
1789	107	958.3015	597.1863	0.5967801	0.3635996	601.1625	4.825175	0	960.1301	589.9791	0.4451833	0.3892429	606.5325	5.089571	0	6	959	594						Frog_fixed.avi	0
1806	108	972.8011	572.0567	0.5963424	0.3640673	601.3107	4.829175	0	977.4033	571.11	0.4448097	0.3894831	606.7631	5.090353	0	7	975	572						Frog_fixed.avi	0
1822	109	999.2891	523.7405	0.595768	0.3643776	601.7047	4.807115	0	996.1744	528.7602	0.4444606	0.3894415	607.212	5.066795	0	7	998	526						Frog_fixed.avi	0
1839	110	1007.734	529.1307	0.5953825	0.3649873	601.8467	4.816992	0	997.4539	529.1041	0.4441044	0.3896778	607.5139	5.083417	0	7	1003	529						Frog_fixed.avi	0
1856	111	1001.861	527.7065	0.5950456	0.3655178	602.0854	4.815403	0	996.1627	526.8658	0.4437207	0.3897896	607.6636	5.080146	0	7	999	527						Frog_fixed.avi	0
1872	112	1007.036	521.3647	0.5946301	0.3661142	602.3278	4.816257	0	999.4038	532.1753	0.443321	0.3899094	608.0161	5.067833	0	7	1003	527						Frog_fixed.avi	0
1889	113	1002.648	528.7285	0.5941889	0.3666666	602.5104	4.804866	0	998.35	527.4102	0.4428837	0.3901362	608.2974	5.058513	0	7	1000	528						Frog_fixed.avi	0
1906	114	1006.349	522.0468	0.5936993	0.3672045	602.6745	4.801943	0	1000.801	527.3521	0.4424179	0.3903508	608.4838	5.05257	0	7	1004	525						Frog_fixed.avi	0
1922	115	1003.163	526.7885	0.5931925	0.3676315	602.8569	4.789989	0	997.2474	526.176	0.4419094	0.3906081	608.7623	5.058853	0	7	1000	526						Frog_fixed.avi	0
1939	116	1007.753	520.6777	0.5926789	0.3680007	602.9608	4.798286	0	998.8946	527.8101	0.4414229	0.3908668	608.8607	5.047353	0	7	1003	524						Frog_fixed.avi	0
1956	117	1008.458	520.2597	0.5921747	0.3683079	603.1268	4.792605	0	995.0851	525.8885	0.4409294	0.3911768	608.983	5.05051	0	7	1002	523						Frog_fixed.avi	0
1972	118	1007.071	518.2493	0.5916747	0.368311	603.343	4.786863	0	996.3793	521.9343	0.4404763	0.3913666	609.2962	5.03921	0	7	1002	520						Frog_fixed.avi	0
1989	119	1010.41	520.1683	0.59115	0.3678935	603.505	4.78195	0	993.4219	526.2213	0.4399399	0.391126	609.35	5.030654	0	7	1002	523						Frog_fixed.avi	0
2006	120	1011.015	516.6807	0.5904835	0.367219	603.7501	4.786034	0	999.3969	523.1155	0.4393272	0.3904323	609.4762	5.022791	0	7	1005	520						Frog_fixed.avi	0
2022	121	1005.448	520.4341	0.5896541	0.3662942	603.7647	4.779756	0	994.627	523.9792	0.4385131	0.3894655	609.6172	5.024664	0	7	1000	522						Frog_fixed.avi	0
2039	122	1013.896	515.8373	0.5886318	0.3654281	603.7682	4.783112	0	1000.798	516.3825	0.4375042	0.3885711	609.6846	5.043047	0	7	1007	516						Frog_fixed.avi	0
2056	123	1007.483	513.9211	0.5873855	0.3647604	603.862	4.778816	0	995.538	523.2308	0.4363238	0.3879657	609.6482	5.021896	0	7	1002	519						Frog_fixed.avi	0
2072	124	1008.845	514.6603	0.5860044	0.3643329	603.769	4.783849	0	998.5391	519.8213	0.4350238	0.387868	609.8278	5.025288	0	7	1004	517						Frog_fixed.avi	0
2089	125	1012.241	513.9211	0.5844949	0.364166	603.791	4.791186	0	997.2045	520.7653	0.4336472	0.3881948	609.9011	5.041691	0	7	1005	517						Frog_fixed.avi	0
2106	126	1011.866	511.1124	0.5829349	0.3640657	603.7483	4.792107	0	999.1006	518.0645	0.4322051	0.3887827	610.0643	5.032565	0	7	1005	515						Frog_fixed.avi	0
2122	127	1014.154	509.72	0.5813828	0.3638746	603.824	4.791226	0	1000.513	520.4476	0.4308352	0.3894334	610.3303	5.032233	0	7	1007	515						Frog_fixed.avi	0
2139	128	1009.88	506.976	0.5799017	0.363417	603.8198	4.812668	0	1000.578	516.8904	0.429558	0.3901006	610.5721	5.048139	0	7	1005	512						Frog_fixed.avi	0
2156	129	1015.81	505.0244	0.5786019	0.3627943	603.7726	4.813267	0	999.8553	518.6102	0.428463	0.3906942	610.8343	5.061865	0	7	1008	512						Frog_fixed.avi	0
2172	130	1013.084	504.6932	0.5774175	0.3622715	603.873	4.823157	0	996.1477	522.2028	0.4275129	0.3914385	610.9366	5.055569	0	7	1005	513						Frog_fixed.avi	0
2189	131	1009.321	505.6989	0.5764307	0.3620012	603.8607	4.831183	0	1000.459	518.1378	0.4267398	0.3924321	611.2411	5.058199	0	7	1005	512						Frog_fixed.avi	0
2205	132	1013.175	504.7173	0.5756508	0.3622032	603.8548	4.827033	0	1002.48	517.6915	0.426102	0.393712	611.3899	5.067208	0	7	1008	511						Frog_fixed.avi	0
2222	133	1004.193	475.7827	0.5749577	0.3628153	603.9684	4.839517	0	995.2918	483.5567	0.4256685	0.3952652	611.4321	5.081933	0	7	1000	480						Frog_fixed.avi	0
2239	134	1007.097	474.3241	0.5743978	0.3640479	603.8907	4.846829	0	996.1586	474.4021	0.4252557	0.3971809	611.571	5.103589	0	7	1002	474						Frog_fixed.avi	0
2255	135	1004.792	475.2397	0.5739687	0.3656512	603.8351	4.857485	0	1003.922	484.9549	0.4248922	0.3991441	611.4719	5.10213	0	7	1004	480						Frog_fixed.avi	0
2272	136	1002.434	477.8504	0.5735839	0.3673521	603.7556	4.866317	0	996.4283	490.8112	0.4245856	0.4010171	611.6521	5.09524	0	7	999	484						Frog_fixed.avi	0
2289	137	1009.474	473.9857	0.5732917	0.3690949	603.7069	4.865105	0	999.5052	485.7945	0.4243506	0.4027173	611.626	5.106801	0	7	1004	480						Frog_fixed.avi	0
2305	138	1005.64	475.715	0.5730363	0.3707109	603.6526	4.880818	0	1001.92	490.9382	0.4241849	0.4041553	611.8682	5.108842	0	7	1004	483						Frog_fixed.avi	0
2322	139	1007.469	478.3969	0.572857	0.3722197	603.6729	4.873336	0	1002.624	486.8416	0.4240687	0.4053938	612.0394	5.117979	0	7	1005	483						Frog_fixed.avi	0
2339	140	1009.629	472.4991	0.5727544	0.3735131	603.707	4.882964	0	1010.774	484.3813	0.4239993	0.4062634	612.2421	5.130137	0	7	1010	478						Frog_fixed.avi	0
2355	141	1007.193	473.6283	0.5726945	0.374432	603.7161	4.890928	0	1006.013	489.9171	0.4239512	0.4067491	612.2858	5.13814	0	7	1007	482						Frog_fixed.avi	0
2372	142	1006.871	476.7885	0.5726836	0.375029	603.7443	4.890531	0	1007.82	484.5533	0.4239142	0.4068642	612.5779	5.149948	0	7	1007	481						Frog_fixed.avi	0
2389	143	1006.116	472.8282	0.5726879	0.3753977	604.1029	4.909142	0	1007.026	485.2951	0.4239002	0.4067585	612.6493	5.147449	0	7	1007	479						Frog_fixed.avi	0
2405	144	1008.585	472.5984	0.5727325	0.3756817	604.018	4.901412	0	1007.998	487.6101	0.4238974	0.4065417	612.725	5.156285	0	7	1008	480						Frog_fixed.avi	0
2422	145	1008.82	472.5789	0.5727749	0.3759103	604.0605	4.911158	0	1010.751	483.9474	0.4239116	0.4062899	612.8681	5.161495	0	7	1010	478						Frog_fixed.avi	0
2439	146	1011.223	470.0109	0.5728601	0.3760404	604.1823	4.914345	0	1007.756	484.4479	0.4239306	0.4059976	612.922	5.162199	0	7	1009	477						Frog_fixed.avi	0
2455	147	1008.5	468.7629	0.5729715	0.375999	604.2895	4.916307	0	1013.289	482.8892	0.4239909	0.4056633	612.7724	5.162578	0	7	1011	476						Frog_fixed.avi	0
2472	148	1011.003	470.256	0.5731489	0.3757261	604.4153	4.922281	0	1012.239	486.0378	0.4240896	0.4052158	612.6556	5.166675	0	7	1012	478						Frog_fixed.avi	0
2489	149	1006.849	469.2784	0.5733353	0.3753413	604.5432	4.918969	0	1007.235	483.4037	0.4241808	0.4047309	612.601	5.16574	0	7	1007	476						Frog_fixed.avi	0
2505	150	1011.454	470.3724	0.5735938	0.3748322	604.5637	4.924859	0	1008.221	487.4885	0.4243613	0.4042074	612.5909	5.167037	0	7	1010	479						Frog_fixed.avi	0
2522	151	1011.189	470.3136	0.5739177	0.3741142	604.4975	4.919699	0	1008.044	484.7691	0.424596	0.4035556	612.5027	5.175082	0	7	1010	478						Frog_fixed.avi	0
2539	152	1009.96	463.1538	0.5742474	0.3731103	604.555	4.934623	0	1011.551	484.9033	0.424853	0.4024597	612.3968	5.173592	0	7	1011	474						Frog_fixed.avi	0
2555	153	1010.347	468.1584	0.5745088	0.371917	604.5392	4.932436	0	1011.5	482.1397	0.4250231	0.4010834	612.1587	5.181447	0	7	1011	475						Frog_fixed.avi	0
2572	154	1010.065	465.0541	0.5746356	0.3707192	604.5521	4.939563	0	1015.748	478.685	0.4250178	0.3994229	612.015	5.183404	0	7	1013	472						Frog_fixed.avi	0
2589	155	1011.469	469.5464	0.5746015	0.3695558	604.2759	4.932429	0	1008.618	479.4032	0.4248452	0.3977948	611.7286	5.176225	0	7	1010	474						Frog_fixed.avi	0
2605	156	1011.127	469.3963	0.5743666	0.3687091	604.0154	4.930338	0	1010.235	482.0638	0.4245408	0.396529	611.4691	5.173231	0	7	1011	476						Frog_fixed.avi	0
2622	157	1007.695	469.249	0.5739665	0.3683912	603.7449	4.936752	0	1014.099	480.079	0.4241019	0.3959366	611.1873	5.178699	0	7	1011	475						Frog_fixed.avi	0
2639	158	1013.249	469.0042	0.5734094	0.3686618	603.448	4.938365	0	1009.509	482.9829	0.4235228	0.3960527	610.9896	5.179113	0	7	1011	476						Frog_fixed.avi	0
2655	159	1015.924	467.9757	0.5727752	0.3692649	603.1765	4.94384	0	1017.288	487.2799	0.4229197	0.3966724	610.8858	5.182106	0	7	1017	478						Frog_fixed.avi	0
2672	160	1011.534	471.9203	0.5720679	0.3698871	602.8641	4.940857	0	1017.371	486.316	0.4222882	0.3974392	610.8273	5.189295	0	7	1014	479						Frog_fixed.avi	0
2689	161	1011.863	469.0774	0.5713346	0.3701881	602.7079	4.956317	0	1014.513	486.1639	0.4216227	0.397983	610.8629	5.196056	0	7	1013	478						Frog_fixed.avi	0
2705	162	1011.841	471.019	0.5706566	0.3699672	602.6033	4.955585	0	1007.08	479.3717	0.4210215	0.3981453	610.6123	5.199684	0	7	1009	475						Frog_fixed.avi	0
2722	163	1032.89	457.3878	0.5699853	0.3690643	602.2865	4.973607	0	1029.358	476.6046	0.4204424	0.3976393	610.5806	5.207717	0	7	1031	467						Frog_fixed.avi	0
2739	164	1027.271	464.4387	0.5694582	0.3677528	602.0168	4.971267	0	1019.509	478.3682	0.4200336	0.3969363	610.4815	5.212889	0	7	1023	471						Frog_fixed.avi	0
2755	165	1027.152	461.1865	0.569121	0.3664002	601.8066	4.967848	0	1025.649	478.851	0.419806	0.3962663	610.3398	5.220881	0	7	1026	470						Frog_fixed.avi	0
2772	166	-1280	-1024	-1	-1	-1	-1	4	-1280	-1024	-1	-1	-1	-1	4	7	0	0						Frog_fixed.avi	0
2788	167	1022.808	459.099	0.5689638	0.364411	601.4543	4.9878	0	1023.669	476.4845	0.4197968	0.3958812	610.1495	5.225352	0	7	1023	468						Frog_fixed.avi	0
2805	168	1026.548	463.977	0.5691361	0.3640319	601.2725	4.989885	0	1022.79	479.8715	0.4200027	0.3962337	610.0517	5.224135	0	7	1025	472						Frog_fixed.avi	0
2822	169	1021.995	463.201	0.5694339	0.3642279	600.996	4.995948	0	1024.724	477.2647	0.4203578	0.3970076	609.8152	5.233521	0	7	1023	470						Frog_fixed.avi	0
2839	170	1025.372	466.1545	0.5698805	0.3649115	600.7269	5.000526	0	1022.949	476.8799	0.4208036	0.398079	609.624	5.24444	0	7	1024	472						Frog_fixed.avi	0
2855	171	1026.318	464.6559	0.5704477	0.3658676	600.4327	5.005328	0	1023.994	475.9251	0.4213853	0.3992465	609.4243	5.247001	0	7	1025	470						Frog_fixed.avi	0
2872	172	1029.205	462.1991	0.5711281	0.3669918	600.1472	5.010832	0	1022.879	481.1142	0.4220107	0.4003121	609.2552	5.247435	0	7	1026	472						Frog_fixed.avi	0
2888	173	1023.267	460.8158	0.571888	0.3680877	599.9426	5.018774	0	1023.704	477.827	0.4227748	0.4011676	609.1805	5.243853	0	7	1023	469						Frog_fixed.avi	0
2905	174	1028.844	462.4812	0.5727851	0.3690081	599.743	5.018655	0	1023.748	474.6653	0.4236231	0.4017221	609.0071	5.266481	0	7	1026	469						Frog_fixed.avi	0
2922	175	1027.411	459.1069	0.5737789	0.3698998	599.6249	5.022323	0	1028.324	478.0619	0.4245713	0.4019606	608.8033	5.26761	0	7	1028	469						Frog_fixed.avi	0
2938	176	1024.225	460.2818	0.5748569	0.3706742	599.5467	5.02196	0	1024.582	480.3837	0.4255997	0.4019681	608.7906	5.261567	0	7	1024	470						Frog_fixed.avi	0
2955	177	1026.769	460.7986	0.5760346	0.3713073	599.3902	5.02544	0	1024.046	473.3421	0.426684	0.4017256	608.822	5.276262	0	7	1025	467						Frog_fixed.avi	0
2972	178	1031.653	458.1839	0.5772724	0.3717263	599.5593	5.036314	0	1016.858	476.5145	0.4278016	0.401147	608.772	5.272288	0	7	1024	467						Frog_fixed.avi	0
2988	179	1030.726	460.1563	0.5785136	0.3719441	599.4553	5.030678	0	1022.129	470.6213	0.4289344	0.4003347	608.91	5.27043	0	7	1026	465						Frog_fixed.avi	0
3005	180	1029.088	459.7772	0.579776	0.3720635	599.6251	5.033755	0	1020.167	470.8862	0.4300502	0.3994184	608.8873	5.276481	0	7	1025	465						Frog_fixed.avi	0
3022	181	1026.738	457.958	0.5809884	0.3721274	599.5729	5.03403	0	1026.562	471.6671	0.4311819	0.3984554	608.8154	5.274812	0	7	1027	465						Frog_fixed.avi	0
3038	182	1036.91	456.737	0.582164	0.3721437	599.6734	5.044929	0	1026.558	471.111	0.4322466	0.3975519	608.7947	5.287548	0	7	1032	464						Frog_fixed.avi	0
3055	183	1031.068	456.9198	0.5833202	0.3721231	599.7899	5.045976	0	1024.5	471.0448	0.4332775	0.3967105	608.7542	5.288248	0	7	1028	464						Frog_fixed.avi	0
3072	184	1032.309	450.1422	0.584452	0.372048	599.9313	5.052985	0	1021	468.609	0.4342859	0.3959618	608.7725	5.285343	0	7	1027	459						Frog_fixed.avi	0
3088	185	1035.413	455.0787	0.5855656	0.3718011	600.0234	5.055612	0	1025.406	471.9103	0.4352818	0.3952406	608.7975	5.28359	0	7	1030	463						Frog_fixed.avi	0
3105	186	1033.304	453.9191	0.5866564	0.3715329	600.2408	5.050529	0	1029.006	467.9193	0.4362614	0.3946205	608.7817	5.292135	0	7	1031	461						Frog_fixed.avi	0
3122	187	1035.914	454.4185	0.5877323	0.3711559	600.3386	5.066798	0	1027.783	469.4977	0.4372446	0.3940401	608.7856	5.292485	0	7	1032	462						Frog_fixed.avi	0
3138	188	1030.595	454.4965	0.588807	0.3706262	600.52	5.066163	0	1028.699	473.4634	0.4382436	0.393348	608.8023	5.299064	0	7	1030	464						Frog_fixed.avi	0
3155	189	1032.397	455.4444	0.5898255	0.3698077	600.7032	5.068134	0	1030.396	470.2366	0.4391693	0.3922804	608.718	5.311222	0	7	1031	463						Frog_fixed.avi	0
3172	190	1033.142	451.7176	0.5906954	0.3688331	600.6988	5.080305	0	1032.239	468.5406	0.439922	0.3909156	608.6669	5.302693	0	7	1033	460						Frog_fixed.avi	0
3188	191	1031.67	453.827	0.5913502	0.367798	600.8509	5.080777	0	1028.876	470.0648	0.4404651	0.3893788	608.6974	5.311419	0	7	1030	462						Frog_fixed.avi	0
3205	192	1030.24	456.2557	0.5917948	0.3669052	600.822	5.087825	0	1028.745	469.8753	0.4408591	0.3879909	608.5743	5.29997	0	7	1029	463						Frog_fixed.avi	0
3222	193	1034.146	450.2058	0.5920612	0.3664369	600.8428	5.105436	0	1029.574	474.5471	0.4410597	0.387149	608.4193	5.315117	0	7	1032	462						Frog_fixed.avi	0
3238	194	1036.78	450.5312	0.59216	0.3664525	600.7949	5.112872	0	1032.633	473.72	0.4411532	0.3870333	608.53	5.326227	0	7	1035	462						Frog_fixed.avi	0
3255	195	1042.651	455.031	0.5920699	0.3669682	600.6636	5.11703	0	1037.771	472.7374	0.441121	0.3875957	608.5339	5.324166	0	7	1040	464						Frog_fixed.avi	0
3272	196	1034.067	451.7873	0.5918226	0.3677796	600.7748	5.125906	0	1033.465	473.5551	0.4409495	0.3884806	608.7153	5.33349	0	7	1034	463						Frog_fixed.avi	0
3288	197	1042.586	451.1761	0.5915691	0.3685291	600.7563	5.13162	0	1039.543	472.0143	0.4407871	0.3893924	608.9135	5.342579	0	7	1041	462						Frog_fixed.avi	0
3305	198	1034.655	449.445	0.5912334	0.3689874	600.9644	5.139482	0	1037.599	472.1239	0.4405563	0.3900406	609.1848	5.353231	0	7	1036	461						Frog_fixed.avi	0
3321	199	1034.905	455.999	0.5909259	0.3691221	601.0656	5.147878	0	1033.982	477.5435	0.4403504	0.3903268	609.242	5.347352	0	7	1034	467						Frog_fixed.avi	0
3338	200	1036.228	449.3446	0.5906689	0.3690011	601.1593	5.165485	0	1038.427	471.9933	0.4402002	0.3903726	609.4396	5.373044	0	7	1037	461						Frog_fixed.avi	0
3355	201	1032.506	453.5826	0.5905241	0.3687767	601.2485	5.17334	0	1039.092	468.0907	0.4400958	0.3903227	609.7068	5.371995	0	7	1036	461						Frog_fixed.avi	0
3371	202	1029.656	453.7076	0.5904521	0.3684925	601.2894	5.171106	0	1039.923	472.8065	0.44007	0.3902006	609.8079	5.377511	0	7	1035	463						Frog_fixed.avi	0
3388	203	1030.918	449.4865	0.5904452	0.3683221	601.3716	5.191998	0	1034.325	473.9839	0.4400769	0.3900273	609.9175	5.388452	0	7	1033	462						Frog_fixed.avi	0
3405	204	1036.088	454.2839	0.5904774	0.3680926	601.5176	5.199045	0	1039.917	473.9106	0.4401097	0.3896914	610.0223	5.404309	0	7	1038	464						Frog_fixed.avi	0
3421	205	1038.176	452.7095	0.5904891	0.3678788	601.7334	5.206739	0	1040.589	469.8401	0.4401167	0.3892936	610.1504	5.408677	0	7	1039	461						Frog_fixed.avi	0
3438	206	1034.404	456.0005	0.5904298	0.3676676	601.7797	5.217674	0	1046.352	467.0993	0.4400939	0.3888869	610.2228	5.419217	0	7	1040	462						Frog_fixed.avi	0
3455	207	1034.506	449.4171	0.5903432	0.3675805	601.7745	5.223829	0	1043.497	474.9081	0.440024	0.3885197	610.3485	5.42956	0	7	1039	462						Frog_fixed.avi	0
3471	208	1034.181	450.2481	0.5901493	0.3676416	602.0172	5.242107	0	1045.265	474.0553	0.4398707	0.3882666	610.4968	5.440035	0	7	1040	462						Frog_fixed.avi	0
3488	209	-1280	-1024	-1	-1	-1	-1	4	-1280	-1024	-1	-1	-1	-1	4	7	0	0						Frog_fixed.avi	0
3505	210	1032.907	446.0809	0.5896832	0.3681339	602.3783	5.257811	0	1046.086	469.7444	0.4394422	0.3881904	610.882	5.454476	0	7	1039	458						Frog_fixed.avi	0
3521	211	-1280	-1024	-1	-1	-1	-1	4	-1280	-1024	-1	-1	-1	-1	4	7	0	0						Frog_fixed.avi	0
3538	212	1038.838	449.8067	0.5891618	0.368764	602.7116	5.28052	0	1050.065	470.4591	0.4389919	0.3885077	611.2224	5.461743	0	7	1044	460						Frog_fixed.avi	0
3555	213	1031.819	490.7354	0.5889623	0.3692698	602.7739	5.283324	0	1036.033	510.7837	0.4388682	0.3889736	611.4304	5.467105	0	7	1034	501						Frog_fixed.avi	0
3571	214	-1280	-1024	-1	-1	-1	-1	4	-1280	-1024	-1	-1	-1	-1	4	7	0	0						Frog_fixed.avi	0
3588	215	1032.119	482.9633	0.5885816	0.3696249	603.1816	5.296271	0	1039.114	514.659	0.438529	0.3895785	611.6929	5.469492	0	7	1036	499						Frog_fixed.avi	0
3605	216	1027.447	486.3567	0.5883901	0.3697147	603.4156	5.297047	0	1039.039	509.4744	0.4383514	0.3900037	611.7701	5.486536	0	7	1033	498						Frog_fixed.avi	0
3621	217	-1280	-1024	-1	-1	-1	-1	4	-1280	-1024	-1	-1	-1	-1	4	7	0	0						Frog_fixed.avi	0
3638	218	-1280	-1024	-1	-1	-1	-1	4	-1280	-1024	-1	-1	-1	-1	4	7	0	0						Frog_fixed.avi	0
3655	219	-1280	-1024	-1	-1	-1	-1	4	-1280	-1024	-1	-1	-1	-1	4	7	0	0						Frog_fixed.avi	0
3671	220	1029.933	484.5025	0.5874844	0.370523	603.9728	5.323051	0	1042.813	510.2884	0.4375423	0.3921344	612.1375	5.501004	0	7	1036	497						Frog_fixed.avi	0
3688	221	-1280	-1024	-1	-1	-1	-1	4	-1280	-1024	-1	-1	-1	-1	4	7	0	0						Frog_fixed.avi	0
3705	222	1032.2	486.129	0.5868325	0.3710358	604.0792	5.327212	0	1042.923	512.9988	0.4369685	0.3932882	612.4757	5.516443	0	7	1038	500						Frog_fixed.avi	0
3721	223	-1280	-1024	-1	-1	-1	-1	4	-1280	-1024	-1	-1	-1	-1	4		0	0						Frog_fixed.avi	0
3738	224	-1280	-1024	-1	-1	-1	-1	4	-1280	-1024	-1	-1	-1	-1	4		0	0						Frog_fixed.avi	0
3755	225	-1280	-1024	-1	-1	-1	-1	4	-1280	-1024	-1	-1	-1	-1	4		0	0						Frog_fixed.avi	0
3771	226	-1280	-1024	-1	-1	-1	-1	4	-1280	-1024	-1	-1	-1	-1	4		0	0						Frog_fixed.avi	0
3788	227	-1280	-1024	-1	-1	-1	-1	4	-1280	-1024	-1	-1	-1	-1	4		0	0						Frog_fixed.avi	0
3805	228	-1280	-1024	-1	-1	-1	-1	4	-1280	-1024	-1	-1	-1	-1	4		0	0						Frog_fixed.avi	0
3821	229	-1280	-1024	-1	-1	-1	-1	4	-1280	-1024	-1	-1	-1	-1	4		0	0						Frog_fixed.avi	0
3838	230	1035.399	485.8863	0.5835915	0.3717092	605.1505	5.330298	0	1048.092	515.1696	0.4343148	0.3950784	613.8201	5.51029	0	8	1042	501						Frog_fixed.avi	0
3855	231	-1280	-1024	-1	-1	-1	-1	4	-1280	-1024	-1	-1	-1	-1	4	8	0	0						Frog_fixed.avi	0
3871	232	1036.839	488.196	0.5829763	0.3716806	605.2564	5.324843	0	1046.881	514.505	0.4337786	0.3951443	614.1694	5.512875	0	8	1042	501						Frog_fixed.avi	0
3888	233	-1280	-1024	-1	-1	-1	-1	4	-1280	-1024	-1	-1	-1	-1	4	8	0	0						Frog_fixed.avi	0
3904	234	-1280	-1024	-1	-1	-1	-1	4	-1280	-1024	-1	-1	-1	-1	4	8	0	0						Frog_fixed.avi	0
3921	235	-1280	-1024	-1	-1	-1	-1	4	-1280	-1024	-1	-1	-1	-1	4	8	0	0						Frog_fixed.avi	0
3938	236	1035.591	483.7885	0.5817501	0.3714116	605.8372	5.332936	0	1053.639	516.2316	0.4326654	0.3951783	614.8021	5.50921	0	8	1045	500						Frog_fixed.avi	0
3955	237	1037.015	486.5138	0.5814467	0.3714548	606.025	5.323975	0	1050.475	518.9007	0.4324065	0.39538	614.9004	5.497842	0	8	1044	503						Frog_fixed.avi	0
3971	238	-1280	-1024	-1	-1	-1	-1	4	-1280	-1024	-1	-1	-1	-1	4	8	0	0						Frog_fixed.avi	0
3988	239	-1280	-1024	-1	-1	-1	-1	4	-1280	-1024	-1	-1	-1	-1	4	8	0	0						Frog_fixed.avi	0
4004	240	-1280	-1024	-1	-1	-1	-1	4	-1280	-1024	-1	-1	-1	-1	4	8	0	0						Frog_fixed.avi	0
4021	241	-1280	-1024	-1	-1	-1	-1	4	-1280	-1024	-1	-1	-1	-1	4	8	0	0						Frog_fixed.avi	0
4038	242	1041.14	483.8951	0.5799623	0.3729807	606.6848	5.327942	0	1048.468	516.5588	0.4310803	0.3976961	615.5825	5.491971	0	8	1045	500						Frog_fixed.avi	0
4054	243	1034.991	485.3685	0.579662	0.3735712	606.8676	5.331345	0	1047.104	519.7738	0.4308262	0.3983583	615.7249	5.481553	0	8	1041	503						Frog_fixed.avi	0
4071	244	-1280	-1024	-1	-1	-1	-1	4	-1280	-1024	-1	-1	-1	-1	4		0	0						Frog_fixed.avi	0
4088	245	-1280	-1024	-1	-1	-1	-1	4	-1280	-1024	-1	-1	-1	-1	4		0	0						Frog_fixed.avi	0
4104	246	-1280	-1024	-1	-1	-1	-1	4	-1280	-1024	-1	-1	-1	-1	4		0	0						Frog_fixed.avi	0
4121	247	-1280	-1024	-1	-1	-1	-1	4	-1280	-1024	-1	-1	-1	-1	4		0	0						Frog_fixed.avi	0
4138	248	-1280	-1024	-1	-1	-1	-1	4	-1280	-1024	-1	-1	-1	-1	4		0	0						Frog_fixed.avi	0
4154	249	-1280	-1024	-1	-1	-1	-1	4	-1280	-1024	-1	-1	-1	-1	4		0	0						Frog_fixed.avi	0
4171	250	-1280	-1024	-1	-1	-1	-1	4	-1280	-1024	-1	-1	-1	-1	4		0	0						Frog_fixed.avi	0
4188	251	-1280	-1024	-1	-1	-1	-1	4	-1280	-1024	-1	-1	-1	-1	4		0	0						Frog_fixed.avi	0
4204	252	1038.526	451.9718	0.5763485	0.3799284	608.3645	5.334893	0	1057.064	491.6171	0.4280105	0.4049606	617.3767	5.482335	0	9	1048	472						Frog_fixed.avi	0
4221	253	-1280	-1024	-1	-1	-1	-1	4	-1280	-1024	-1	-1	-1	-1	4	9	0	0						Frog_fixed.avi	0
4238	254	-1280	-1024	-1	-1	-1	-1	4	-1280	-1024	-1	-1	-1	-1	4	9	0	0						Frog_fixed.avi	0
4254	255	-1280	-1024	-1	-1	-1	-1	4	-1280	-1024	-1	-1	-1	-1	4	9	0	0						Frog_fixed.avi	0
4271	256	-1280	-1024	-1	-1	-1	-1	4	-1280	-1024	-1	-1	-1	-1	4	9	0	0						Frog_fixed.avi	0
4288	257	-1280	-1024	-1	-1	-1	-1	4	-1280	-1024	-1	-1	-1	-1	4	9	0	0						Frog_fixed.avi	0
4304	258	-1280	-1024	-1	-1	-1	-1	4	-1280	-1024	-1	-1	-1	-1	4	9	0	0						Frog_fixed.avi	0
4321	259	1038.769	455.2777	0.5740818	0.3815846	609.0974	5.327848	0	1058.102	492.3586	0.4263414	0.4099608	618.5059	5.485734	0	9	1048	474						Frog_fixed.avi	0
4338	260	-1280	-1024	-1	-1	-1	-1	4	-1280	-1024	-1	-1	-1	-1	4	9	0	0						Frog_fixed.avi	0
4354	261	1040.139	450.4182	0.5735692	0.3816326	609.321	5.335501	0	1052.835	491.9542	0.4260365	0.4104953	618.8887	5.474793	0	9	1046	471						Frog_fixed.avi	0
4371	262	1042.624	455.6054	0.5733749	0.3814996	609.324	5.325131	0	1052.491	489.9151	0.4259607	0.4105051	619.0837	5.472747	0	9	1048	473						Frog_fixed.avi	0
4388	263	1046.998	456.1842	0.5732566	0.3812835	609.3981	5.324009	0	1050.967	491.0654	0.425923	0.4104249	619.2547	5.467197	0	9	1049	474						Frog_fixed.avi	0
4404	264	1041.62	454.1816	0.5731808	0.3810144	609.6232	5.312414	0	1052.264	485.3112	0.4259465	0.4103189	619.3538	5.470956	0	9	1047	470						Frog_fixed.avi	0
4421	265	1044.496	451.3252	0.5732115	0.3807646	609.6522	5.3217	0	1054.079	492.1162	0.426043	0.4101301	619.6171	5.466641	0	9	1049	472						Frog_fixed.avi	0
4437	266	1045.412	453.4159	0.5733653	0.380424	609.647	5.315856	0	1053.196	490.7767	0.4262095	0.4099646	619.7697	5.452848	0	9	1049	472						Frog_fixed.avi	0
4454	267	1038.845	452.342	0.5735358	0.3799915	609.7227	5.319465	0	1051.703	484.8321	0.4264256	0.4097832	619.9752	5.464576	0	9	1045	469						Frog_fixed.avi	0
4471	268	1044.462	453.7455	0.573844	0.3795659	609.6793	5.306545	0	1050.517	479.2938	0.4267265	0.4095276	619.9194	5.466444	0	9	1047	467						Frog_fixed.avi	0
4487	269	-1280	-1024	-1	-1	-1	-1	4	-1280	-1024	-1	-1	-1	-1	4	9	0	0						Frog_fixed.avi	0
4504	270	1038.163	451.3155	0.5744946	0.3786987	609.7708	5.305666	0	1052.773	483.1783	0.4274428	0.4091034	620.1132	5.463248	0	9	1045	467						Frog_fixed.avi	0
4521	271	1044.607	456.0656	0.5749171	0.3784009	609.7304	5.305117	0	1045.336	485.6836	0.4278513	0.4090711	619.9636	5.46117	0	9	1045	471						Frog_fixed.avi	0
4537	272	1045.366	453.2978	0.5753713	0.3782397	609.7789	5.302514	0	1049.109	487.2778	0.428304	0.4091431	620.0296	5.451142	0	9	1047	470						Frog_fixed.avi	0
4554	273	1040.612	455.8405	0.5758204	0.3781335	609.598	5.299148	0	1046.832	478.5066	0.4287911	0.409365	620.0342	5.462268	0	9	1044	467						Frog_fixed.avi	0
4571	274	1042.66	453.7525	0.5763244	0.3780487	609.5941	5.291834	0	1046.221	481.6082	0.4293047	0.4095422	619.9803	5.452748	0	9	1044	468						Frog_fixed.avi	0
4587	275	1043.868	455.9581	0.5768556	0.3779906	609.7167	5.296552	0	1047.386	485.3165	0.4298345	0.4097216	620.0228	5.444641	0	9	1046	471						Frog_fixed.avi	0
4604	276	1040.174	452.0914	0.5773872	0.3779131	609.8658	5.296663	0	1053.03	482.2301	0.4304222	0.4099151	620.0558	5.45581	0	9	1047	467						Frog_fixed.avi	0
4621	277	1041.297	458.8462	0.5779443	0.3778737	609.7838	5.290629	0	1049.233	485.4116	0.4309966	0.4101328	620.1553	5.448704	0	9	1045	472						Frog_fixed.avi	0
4637	278	1038.076	455.6368	0.5785208	0.3779439	609.7559	5.283831	0	1055.906	482.0587	0.4316478	0.4104314	620.0894	5.455626	0	9	1047	469						Frog_fixed.avi	0
4654	279	-1280	-1024	-1	-1	-1	-1	4	-1280	-1024	-1	-1	-1	-1	4	10	0	0						Frog_fixed.avi	0
4671	280	1032.443	496.5552	0.5797584	0.3785193	609.7679	5.301362	0	1036.543	539.0415	0.4330221	0.4113069	619.9301	5.439489	0	10	1034	518						Frog_fixed.avi	0
4687	281	1035.81	489.4121	0.5804427	0.378692	609.7126	5.286912	0	1040.967	527.13	0.4336858	0.4115734	620.0167	5.453432	0	10	1038	508						Frog_fixed.avi	0
4704	282	1025.219	502.5236	0.5810846	0.378884	609.696	5.278384	0	1034.913	538.9645	0.434359	0.411706	619.9739	5.443418	0	10	1030	521						Frog_fixed.avi	0
4721	283	1036.381	494.0251	0.5817816	0.3790866	609.504	5.302759	0	1039.193	531.4568	0.4350311	0.4116965	620.113	5.44404	0	10	1038	513						Frog_fixed.avi	0
4737	284	1032.046	502.0854	0.5824475	0.3791837	609.6318	5.281975	0	1041.438	534.4083	0.4357191	0.4114765	620.0674	5.447813	0	10	1037	518						Frog_fixed.avi	0
4754	285	1030.9	497.3012	0.5830978	0.3792202	609.6898	5.298084	0	1037.615	529.8775	0.4363289	0.4111577	620.0611	5.447837	0	10	1034	514						Frog_fixed.avi	0
4771	286	1032.632	500.8691	0.5837653	0.3791679	609.6389	5.291568	0	1034.704	532.2158	0.4369281	0.4105373	620.0036	5.45144	0	10	1034	517						Frog_fixed.avi	0
4787	287	1039.574	500.4695	0.5844222	0.3789542	609.5452	5.296519	0	1041.436	534.0473	0.4375509	0.4097612	619.9615	5.45377	0	10	1041	517						Frog_fixed.avi	0
4804	288	-1280	-1024	-1	-1	-1	-1	4	-1280	-1024	-1	-1	-1	-1	4	10	0	0						Frog_fixed.avi	0
4821	289	-1280	-1024	-1	-1	-1	-1	4	-1280	-1024	-1	-1	-1	-1	4	10	0	0						Frog_fixed.avi	0
4837	290	1030.114	499.443	0.5862558	0.3776752	609.457	5.301519	0	1037.519	535.0374	0.4392232	0.4065198	619.985	5.459281	0	10	1034	517						Frog_fixed.avi	0
4854	291	1036.589	504.5067	0.5868685	0.3771425	609.2821	5.291963	0	1042.334	529.1805	0.4397648	0.4054529	619.8892	5.458823	0	10	1039	517						Frog_fixed.avi	0
4871	292	1034.714	499.49	0.5874856	0.3766484	609.3106	5.291531	0	1036.239	534.7245	0.4402924	0.4043233	619.713	5.462368	0	10	1035	517						Frog_fixed.avi	0
4887	293	1029.771	500.418	0.5880255	0.3760766	609.2471	5.287268	0	1044.143	531.4706	0.440778	0.4032253	619.717	5.459136	0	10	1037	516						Frog_fixed.avi	0
4904	294	1026.915	500.5096	0.5884069	0.3755545	609.0905	5.286685	0	1040.193	534.5896	0.4410839	0.4020584	619.7126	5.468405	0	10	1034	518						Frog_fixed.avi	0
4921	295	-1280	-1024	-1	-1	-1	-1	4	-1280	-1024	-1	-1	-1	-1	4	10	0	0						Frog_fixed.avi	0
4937	296	1032.445	496.2935	0.5887894	0.3746755	608.8686	5.292201	0	1043.53	531.9764	0.4414161	0.400085	619.3663	5.461202	0	10	1038	514						Frog_fixed.avi	0
4954	297	-1280	-1024	-1	-1	-1	-1	4	-1280	-1024	-1	-1	-1	-1	4	10	0	0						Frog_fixed.avi	0
4971	298	1026.671	499.9984	0.5887956	0.3744787	608.5803	5.282919	0	1041.282	531.0353	0.4414339	0.3992355	619.2123	5.465421	0	10	1034	516						Frog_fixed.avi	0
4987	299	-1280	-1024	-1	-1	-1	-1	4	-1280	-1024	-1	-1	-1	-1	4	10	0	0						Frog_fixed.avi	0
5004	300	1029.463	501.2441	0.5887634	0.37476	608.3741	5.292315	0	1041.986	533.4193	0.4414344	0.3992375	619.1693	5.464165	0	10	1036	517						Frog_fixed.avi	0
5020	301	1034.427	496.6105	0.5888304	0.3747048	608.4503	5.296353	0	1041.85	534.6593	0.4415105	0.3992355	619.0513	5.464572	0	10	1038	516						Frog_fixed.avi	0
5037	302	1027.686	497.8052	0.5889585	0.3746446	608.3466	5.293262	0	1041.577	529.0242	0.4416382	0.3992217	619.0183	5.465075	0	10	1035	513						Frog_fixed.avi	0
5054	303	1033.882	498.4969	0.5891788	0.3745509	608.299	5.286015	0	1046.803	531.0839	0.441873	0.3992605	619.2199	5.470731	0	10	1040	515						Frog_fixed.avi	0
5070	304	1027.996	502.4277	0.5894614	0.3746072	608.3467	5.281014	0	1041.611	537.0215	0.442149	0.3994375	618.9742	5.462299	0	10	1035	520						Frog_fixed.avi	0
5087	305	1029.895	495.9323	0.5898582	0.374821	608.3275	5.269422	0	1039.643	530.6312	0.4424855	0.3998196	619.1104	5.464212	0	10	1035	513						Frog_fixed.avi	0
5104	306	1030.298	501.407	0.5902824	0.3751898	608.2422	5.26773	0	1042.04	537.582	0.4429062	0.4003078	619.0029	5.459878	0	10	1036	519						Frog_fixed.avi	0
5120	307	1030.979	505.5575	0.5907606	0.375697	608.22	5.262481	0	1044.287	528.3571	0.4433445	0.4009749	619.0258	5.451877	0	10	1038	517						Frog_fixed.avi	0
5137	308	1024.937	499.9431	0.5912687	0.3762916	608.2361	5.266427	0	1038.428	529.9975	0.4438314	0.4016785	618.9057	5.457599	0	10	1032	515						Frog_fixed.avi	0
5154	309	-1280	-1024	-1	-1	-1	-1	4	-1280	-1024	-1	-1	-1	-1	4	10	0	0						Frog_fixed.avi	0
5170	310	1026.285	498.9119	0.5923861	0.3775409	608.3393	5.2651	0	1039.278	530.8706	0.4449374	0.4031234	618.9474	5.45882	0	10	1033	515						Frog_fixed.avi	0
5187	311	-1280	-1024	-1	-1	-1	-1	4	-1280	-1024	-1	-1	-1	-1	4	10	0	0						Frog_fixed.avi	0
5204	312	1035.699	496.8895	0.5936122	0.3785692	608.436	5.263046	0	1043.416	534.7833	0.4461663	0.4043094	618.8229	5.461563	0	10	1040	516						Frog_fixed.avi	0
5220	313	1030.646	502.3639	0.5942509	0.3789893	608.4115	5.249746	0	1039.81	528.6842	0.4468345	0.4048452	619.0035	5.456916	0	10	1035	516						Frog_fixed.avi	0
5237	314	1032.111	501.6403	0.5949312	0.3794049	608.5162	5.248757	0	1039.209	532.9824	0.4475395	0.405226	619.1497	5.443254	0	10	1036	517						Frog_fixed.avi	0
5254	315	1036.463	502.8338	0.5956465	0.3797388	608.4517	5.241341	0	1038.996	525.6908	0.4482763	0.4056143	619.1758	5.452775	0	10	1038	514						Frog_fixed.avi	0
5270	316	1031.175	503.4854	0.5963635	0.3800826	608.7175	5.239696	0	1039.065	530.6141	0.4490433	0.4058685	619.2581	5.447055	0	10	1035	517						Frog_fixed.avi	0
5287	317	-1280	-1024	-1	-1	-1	-1	4	-1280	-1024	-1	-1	-1	-1	4	10	0	0						Frog_fixed.avi	0
5304	318	1032.293	504.6805	0.5979276	0.3806245	608.8093	5.236864	0	1037.485	529.6906	0.4506972	0.4060998	619.6444	5.442513	0	10	1035	517						Frog_fixed.avi	0
5320	319	-1280	-1024	-1	-1	-1	-1	4	-1280	-1024	-1	-1	-1	-1	4	10	0	0						Frog_fixed.avi	0
5337	320	1034.344	501.0241	0.5996647	0.3808084	609.0762	5.219712	0	1031.855	530.7441	0.452505	0.405826	619.7929	5.421173	0	10	1033	516						Frog_fixed.avi	0
5354	321	1032.688	500.7587	0.6005883	0.3808337	609.1177	5.223042	0	1036.122	528.6111	0.4534995	0.405699	619.9647	5.425668	0	10	1034	515						Frog_fixed.avi	0
5370	322	1035.805	501.2525	0.6016064	0.3809397	609.1845	5.221568	0	1029.208	528.8135	0.4545457	0.4056338	620.06	5.428742	0	10	1033	515						Frog_fixed.avi	0
5387	323	1035.545	501.5274	0.6027142	0.3811734	609.2981	5.210058	0	1028.854	532.637	0.4556987	0.4056622	620.2942	5.42215	0	10	1032	517						Frog_fixed.avi	0
5404	324	1037.789	505.5972	0.6038994	0.3815807	609.2403	5.212762	0	1035.01	528.0027	0.4569303	0.405893	620.3191	5.4153	0	10	1036	517						Frog_fixed.avi	0
5420	325	-1280	-1024	-1	-1	-1	-1	4	-1280	-1024	-1	-1	-1	-1	4	10	0	0						Frog_fixed.avi	0
5437	326	1033.26	507.0516	0.606554	0.3830307	609.384	5.203127	0	1033.05	530.5567	0.4596389	0.4068104	620.6494	5.418493	0	10	1033	519						Frog_fixed.avi	0
5454	327	1032.742	502.7267	0.6080209	0.3840355	609.4036	5.206522	0	1030.178	530.3639	0.4611332	0.4074813	620.6538	5.414149	0	10	1031	517						Frog_fixed.avi	0
5470	328	1034.464	505.4806	0.6095576	0.3851115	609.379	5.20579	0	1030.634	527.4384	0.4626864	0.4081592	620.7301	5.419257	0	10	1033	516						Frog_fixed.avi	0
5487	329	-1280	-1024	-1	-1	-1	-1	4	-1280	-1024	-1	-1	-1	-1	4	10	0	0						Frog_fixed.avi	0
5504	330	-1280	-1024	-1	-1	-1	-1	4	-1280	-1024	-1	-1	-1	-1	4	10	0	0						Frog_fixed.avi	0
5520	331	-1280	-1024	-1	-1	-1	-1	4	-1280	-1024	-1	-1	-1	-1	4	10	0	0						Frog_fixed.avi	0
5537	332	1037.61	507.2537	0.6163709	0.3892752	609.6429	5.21391	0	1031.474	529.6178	0.4694679	0.4099638	621.2612	5.428047	0	10	1035	518						Frog_fixed.avi	0
5554	333	1032.52	514.7609	0.618196	0.3901897	609.6601	5.214332	0	1031.339	527.7151	0.471288	0.4101528	621.2272	5.432828	0	10	1032	521						Frog_fixed.avi	0
5570	334	1031.361	505.2658	0.6201006	0.3912366	609.6405	5.21388	0	1031.665	525.3644	0.4731271	0.4103878	621.3058	5.437526	0	10	1032	515						Frog_fixed.avi	0
5587	335	1037.586	509.0443	0.6220697	0.3922504	609.7225	5.231488	0	1027.667	524.1758	0.475035	0.4105662	621.381	5.430912	0	10	1033	517						Frog_fixed.avi	0
5603	336	1038.029	509.2473	0.6240932	0.393273	609.805	5.225227	0	1028.418	532.2609	0.4769678	0.4106803	621.2967	5.430778	0	10	1033	521						Frog_fixed.avi	0
5620	337	1036.123	515.1671	0.6261609	0.3942855	609.8278	5.227542	0	1026.743	530.0378	0.4789542	0.4107852	621.3218	5.435785	0	10	1031	523						Frog_fixed.avi	0
5637	338	1032.791	513.0781	0.6282814	0.3952485	609.9083	5.235675	0	1029.299	530.4758	0.4809747	0.410809	621.3464	5.441463	0	10	1031	522						Frog_fixed.avi	0
5653	339	-1280	-1024	-1	-1	-1	-1	4	-1280	-1024	-1	-1	-1	-1	4	10	0	0						Frog_fixed.avi	0
5670	340	1034.406	515.0208	0.6326779	0.3967057	609.9214	5.234405	0	1025.889	522.6323	0.4850731	0.4106484	621.1213	5.458336	0	10	1030	519						Frog_fixed.avi	0
5687	341	1033.198	505.4759	0.6348764	0.3972206	610.046	5.260004	0	1027.244	526.2903	0.4870859	0.4104231	620.9603	5.469578	0	10	1030	516						Frog_fixed.avi	0
5703	342	1042.075	501.8033	0.6369527	0.3975595	609.9821	5.254512	0	1040.381	512.9747	0.4890223	0.4101189	620.9504	5.460411	0	10	1041	507						Frog_fixed.avi	0
5720	343	1048.573	502.7324	0.6390277	0.3978584	609.7747	5.270361	0	1043.649	511.3539	0.4909373	0.4098614	620.7407	5.478908	0	10	1046	507						Frog_fixed.avi	0
5737	344	1050.696	499.1388	0.6409813	0.3979439	609.6826	5.266953	0	1035.954	520.5686	0.4926717	0.4094127	620.4346	5.47247	0	10	1043	510						Frog_fixed.avi	0
5753	345	1043.917	501.6245	0.6427587	0.3978539	609.7381	5.276561	0	1041.109	513.2609	0.4942941	0.4089433	620.0442	5.485249	0	10	1043	507						Frog_fixed.avi	0
5770	346	1044.776	495.8871	0.6443987	0.397527	609.5669	5.284737	0	1037.008	514.2415	0.4957618	0.4082893	619.7695	5.489	0	10	1041	505						Frog_fixed.avi	0
5787	347	-1280	-1024	-1	-1	-1	-1	4	-1280	-1024	-1	-1	-1	-1	4	10	0	0						Frog_fixed.avi	0
5803	348	-1280	-1024	-1	-1	-1	-1	4	-1280	-1024	-1	-1	-1	-1	4	10	0	0						Frog_fixed.avi	0
5820	349	-1280	-1024	-1	-1	-1	-1	4	-1280	-1024	-1	-1	-1	-1	4	10	0	0						Frog_fixed.avi	0
5837	350	-1280	-1024	-1	-1	-1	-1	4	-1280	-1024	-1	-1	-1	-1	4	10	0	0						Frog_fixed.avi	0
5853	351	-1280	-1024	-1	-1	-1	-1	4	-1280	-1024	-1	-1	-1	-1	4	10	0	0						Frog_fixed.avi	0
5870	352	1040.112	501.1211	0.650066	0.3937932	607.6285	5.290761	0	1040.506	517.4269	0.5007269	0.4042074	617.7337	5.506909	0	10	1040	509						Frog_fixed.avi	0
5887	353	1045.686	498.5081	0.6502523	0.3933038	607.626	5.295617	0	1041.422	518.5895	0.5009071	0.4034447	617.2336	5.515121	0	10	1044	509						Frog_fixed.avi	0
5903	354	-1280	-1024	-1	-1	-1	-1	4	-1280	-1024	-1	-1	-1	-1	4		0	0						Frog_fixed.avi	0
5920	355	-1280	-1024	-1	-1	-1	-1	4	-1280	-1024	-1	-1	-1	-1	4		0	0						Frog_fixed.avi	0
5937	356	-1280	-1024	-1	-1	-1	-1	4	-1280	-1024	-1	-1	-1	-1	4		0	0						Frog_fixed.avi	0
5953	357	-1280	-1024	-1	-1	-1	-1	4	-1280	-1024	-1	-1	-1	-1	4		0	0						Frog_fixed.avi	0
5970	358	-1280	-1024	-1	-1	-1	-1	4	-1280	-1024	-1	-1	-1	-1	4		0	0						Frog_fixed.avi	0
5987	359	-1280	-1024	-1	-1	-1	-1	4	-1280	-1024	-1	-1	-1	-1	4		0	0						Frog_fixed.avi	0
6003	360	-1280	-1024	-1	-1	-1	-1	4	-1280	-1024	-1	-1	-1	-1	4		0	0						Frog_fixed.avi	0
6020	361	1043.349	469.9081	0.6460475	0.3843179	603.9059	5.312873	0	1051.817	479.7106	0.4964702	0.3951003	614.2752	5.564701	0	11	1048	475						Frog_fixed.avi	0
6037	362	1042.599	472.529	0.6451179	0.3825177	603.3333	5.30601	0	1049.216	484.2262	0.4954503	0.3936567	613.7949	5.555903	0	11	1046	478						Frog_fixed.avi	0
6053	363	1041.188	470.0591	0.6441566	0.3805477	603.0128	5.306543	0	1047.34	487.311	0.4943949	0.3920786	613.3124	5.549757	0	11	1044	479						Frog_fixed.avi	0
6070	364	-1280	-1024	-1	-1	-1	-1	4	-1280	-1024	-1	-1	-1	-1	4		0	0						Frog_fixed.avi	0
6087	365	-1280	-1024	-1	-1	-1	-1	4	-1280	-1024	-1	-1	-1	-1	4		0	0						Frog_fixed.avi	0
6103	366	-1280	-1024	-1	-1	-1	-1	4	-1280	-1024	-1	-1	-1	-1	4		0	0						Frog_fixed.avi	0
6120	367	-1280	-1024	-1	-1	-1	-1	4	-1280	-1024	-1	-1	-1	-1	4		0	0						Frog_fixed.avi	0
6136	368	-1280	-1024	-1	-1	-1	-1	4	-1280	-1024	-1	-1	-1	-1	4		0	0						Frog_fixed.avi	0
6153	369	-1280	-1024	-1	-1	-1	-1	4	-1280	-1024	-1	-1	-1	-1	4		0	0						Frog_fixed.avi	0
6170	370	-1280	-1024	-1	-1	-1	-1	4	-1280	-1024	-1	-1	-1	-1	4		0	0						Frog_fixed.avi	0
6186	371	1043.969	461.7448	0.6336966	0.3634886	600.16	5.303823	0	1050.648	479.2188	0.4833595	0.3800801	609.7061	5.540485	0	12	1047	470						Frog_fixed.avi	0
6203	372	-1280	-1024	-1	-1	-1	-1	4	-1280	-1024	-1	-1	-1	-1	4		0	0						Frog_fixed.avi	0
6220	373	-1280	-1024	-1	-1	-1	-1	4	-1280	-1024	-1	-1	-1	-1	4		0	0						Frog_fixed.avi	0
6236	374	-1280	-1024	-1	-1	-1	-1	4	-1280	-1024	-1	-1	-1	-1	4		0	0						Frog_fixed.avi	0
6253	375	-1280	-1024	-1	-1	-1	-1	4	-1280	-1024	-1	-1	-1	-1	4		0	0						Frog_fixed.avi	0
6270	376	-1280	-1024	-1	-1	-1	-1	4	-1280	-1024	-1	-1	-1	-1	4		0	0						Frog_fixed.avi	0
6286	377	-1280	-1024	-1	-1	-1	-1	4	-1280	-1024	-1	-1	-1	-1	4		0	0						Frog_fixed.avi	0
6303	378	-1280	-1024	-1	-1	-1	-1	4	-1280	-1024	-1	-1	-1	-1	4		0	0						Frog_fixed.avi	0
6320	379	-1280	-1024	-1	-1	-1	-1	4	-1280	-1024	-1	-1	-1	-1	4		0	0						Frog_fixed.avi	0
6336	380	-1280	-1024	-1	-1	-1	-1	4	-1280	-1024	-1	-1	-1	-1	4		0	0						Frog_fixed.avi	0
6353	381	-1280	-1024	-1	-1	-1	-1	4	-1280	-1024	-1	-1	-1	-1	4		0	0						Frog_fixed.avi	0
6370	382	-1280	-1024	-1	-1	-1	-1	4	-1280	-1024	-1	-1	-1	-1	4		0	0						Frog_fixed.avi	0
6386	383	1045.015	463.7736	0.6132945	0.3458581	596.3179	5.265105	0	1055.502	485.0122	0.4628268	0.3708807	606.1853	5.517599	0	13	1050	474						Frog_fixed.avi	0
6403	384	-1280	-1024	-1	-1	-1	-1	4	-1280	-1024	-1	-1	-1	-1	4		0	0						Frog_fixed.avi	0
6420	385	-1280	-1024	-1	-1	-1	-1	4	-1280	-1024	-1	-1	-1	-1	4		0	0						Frog_fixed.avi	0
6436	386	-1280	-1024	-1	-1	-1	-1	4	-1280	-1024	-1	-1	-1	-1	4		0	0						Frog_fixed.avi	0
6453	387	-1280	-1024	-1	-1	-1	-1	4	-1280	-1024	-1	-1	-1	-1	4		0	0						Frog_fixed.avi	0
6470	388	-1280	-1024	-1	-1	-1	-1	4	-1280	-1024	-1	-1	-1	-1	4		0	0						Frog_fixed.avi	0
6486	389	-1280	-1024	-1	-1	-1	-1	4	-1280	-1024	-1	-1	-1	-1	4		0	0						Frog_fixed.avi	0
6503	390	-1280	-1024	-1	-1	-1	-1	4	-1280	-1024	-1	-1	-1	-1	4		0	0						Frog_fixed.avi	0
6520	391	-1280	-1024	-1	-1	-1	-1	4	-1280	-1024	-1	-1	-1	-1	4		0	0						Frog_fixed.avi	0
6536	392	1029.319	512.0555	0.6040989	0.3513279	594.0133	5.231039	0	1048.471	525.5197	0.4536538	0.3682672	604.7232	5.479777	0	14	1039	519						Frog_fixed.avi	0
6553	393	1031.398	511.0588	0.6033369	0.351669	593.7131	5.240304	0	1047.405	522.9847	0.4529203	0.3672081	604.8173	5.491763	0	14	1039	517						Frog_fixed.avi	0
6570	394	-1280	-1024	-1	-1	-1	-1	4	-1280	-1024	-1	-1	-1	-1	4		0	0						Frog_fixed.avi	0
6586	395	-1280	-1024	-1	-1	-1	-1	4	-1280	-1024	-1	-1	-1	-1	4		0	0						Frog_fixed.avi	0
6603	396	-1280	-1024	-1	-1	-1	-1	4	-1280	-1024	-1	-1	-1	-1	4		0	0						Frog_fixed.avi	0
6620	397	-1280	-1024	-1	-1	-1	-1	4	-1280	-1024	-1	-1	-1	-1	4		0	0						Frog_fixed.avi	0
6636	398	-1280	-1024	-1	-1	-1	-1	4	-1280	-1024	-1	-1	-1	-1	4		0	0						Frog_fixed.avi	0
6653	399	-1280	-1024	-1	-1	-1	-1	4	-1280	-1024	-1	-1	-1	-1	4		0	0						Frog_fixed.avi	0
6670	400	-1280	-1024	-1	-1	-1	-1	4	-1280	-1024	-1	-1	-1	-1	4		0	0						Frog_fixed.avi	0
6686	401	-1280	-1024	-1	-1	-1	-1	4	-1280	-1024	-1	-1	-1	-1	4		0	0						Frog_fixed.avi	0
6703	402	1033.032	516.7687	0.6002002	0.3500974	592.8945	5.256079	0	1047.877	527.5237	0.4492825	0.3569419	603.7059	5.481004	0	15	1040	522						Frog_fixed.avi	0
6719	403	-1280	-1024	-1	-1	-1	-1	4	-1280	-1024	-1	-1	-1	-1	4		0	0						Frog_fixed.avi	0
6736	404	-1280	-1024	-1	-1	-1	-1	4	-1280	-1024	-1	-1	-1	-1	4		0	0						Frog_fixed.avi	0
6753	405	-1280	-1024	-1	-1	-1	-1	4	-1280	-1024	-1	-1	-1	-1	4		0	0						Frog_fixed.avi	0
6769	406	-1280	-1024	-1	-1	-1	-1	4	-1280	-1024	-1	-1	-1	-1	4		0	0						Frog_fixed.avi	0
6786	407	-1280	-1024	-1	-1	-1	-1	4	-1280	-1024	-1	-1	-1	-1	4		0	0						Frog_fixed.avi	0
6803	408	-1280	-1024	-1	-1	-1	-1	4	-1280	-1024	-1	-1	-1	-1	4		0	0						Frog_fixed.avi	0
6819	409	-1280	-1024	-1	-1	-1	-1	4	-1280	-1024	-1	-1	-1	-1	4		0	0						Frog_fixed.avi	0
6836	410	-1280	-1024	-1	-1	-1	-1	4	-1280	-1024	-1	-1	-1	-1	4		0	0						Frog_fixed.avi	0
6852	411	-1280	-1024	-1	-1	-1	-1	4	-1280	-1024	-1	-1	-1	-1	4		0	0						Frog_fixed.avi	0
6869	412	-1280	-1024	-1	-1	-1	-1	4	-1280	-1024	-1	-1	-1	-1	4		0	0						Frog_fixed.avi	0
6886	413	-1280	-1024	-1	-1	-1	-1	4	-1280	-1024	-1	-1	-1	-1	4		0	0						Frog_fixed.avi	0
6902	414	-1280	-1024	-1	-1	-1	-1	4	-1280	-1024	-1	-1	-1	-1	4		0	0						Frog_fixed.avi	0
6919	415	-1280	-1024	-1	-1	-1	-1	4	-1280	-1024	-1	-1	-1	-1	4		0	0						Frog_fixed.avi	0
6936	416	-1280	-1024	-1	-1	-1	-1	4	-1280	-1024	-1	-1	-1	-1	4		0	0						Frog_fixed.avi	0
6952	417	-1280	-1024	-1	-1	-1	-1	4	-1280	-1024	-1	-1	-1	-1	4		0	0						Frog_fixed.avi	0
6969	418	-1280	-1024	-1	-1	-1	-1	4	-1280	-1024	-1	-1	-1	-1	4		0	0						Frog_fixed.avi	0
6986	419	-1280	-1024	-1	-1	-1	-1	4	-1280	-1024	-1	-1	-1	-1	4		0	0						Frog_fixed.avi	0
7002	420	-1280	-1024	-1	-1	-1	-1	4	-1280	-1024	-1	-1	-1	-1	4		0	0						Frog_fixed.avi	0
7019	421	-1280	-1024	-1	-1	-1	-1	4	-1280	-1024	-1	-1	-1	-1	4		0	0						Frog_fixed.avi	0
7036	422	-1280	-1024	-1	-1	-1	-1	4	-1280	-1024	-1	-1	-1	-1	4		0	0						Frog_fixed.avi	0
7052	423	-1280	-1024	-1	-1	-1	-1	4	-1280	-1024	-1	-1	-1	-1	4		0	0						Frog_fixed.avi	0
7069	424	-1280	-1024	-1	-1	-1	-1	4	-1280	-1024	-1	-1	-1	-1	4		0	0						Frog_fixed.avi	0
7086	425	-1280	-1024	-1	-1	-1	-1	4	-1280	-1024	-1	-1	-1	-1	4		0	0						Frog_fixed.avi	0
7102	426	-1280	-1024	-1	-1	-1	-1	4	-1280	-1024	-1	-1	-1	-1	4		0	0						Frog_fixed.avi	0
7119	427	-1280	-1024	-1	-1	-1	-1	4	-1280	-1024	-1	-1	-1	-1	4		0	0						Frog_fixed.avi	0
7136	428	-1280	-1024	-1	-1	-1	-1	4	-1280	-1024	-1	-1	-1	-1	4		0	0						Frog_fixed.avi	0
7152	429	-1280	-1024	-1	-1	-1	-1	4	-1280	-1024	-1	-1	-1	-1	4		0	0						Frog_fixed.avi	0
7169	430	-1280	-1024	-1	-1	-1	-1	4	-1280	-1024	-1	-1	-1	-1	4		0	0						Frog_fixed.avi	0
7186	431	-1280	-1024	-1	-1	-1	-1	4	-1280	-1024	-1	-1	-1	-1	4		0	0						Frog_fixed.avi	0
7202	432	1030.062	510.5273	0.5745115	0.337056	593.425	5.274477	0	1042.339	528.7133	0.4267834	0.3728652	605.7167	5.502905	0	16	1036	520						Frog_fixed.avi	0
7219	433	1028.784	510.1341	0.5738539	0.3379224	593.8558	5.272938	0	1041.74	528.055	0.4262434	0.3740363	606.2507	5.500805	0	16	1035	519						Frog_fixed.avi	0
7236	434	1011.911	487.2517	0.5737849	0.3384565	594.5522	5.27726	0	1040.106	494.336	0.4261749	0.3747739	606.8337	5.518499	0	16	1026	491						Frog_fixed.avi	0
7252	435	1025.639	481.2994	0.5741933	0.339076	595.2449	5.265428	0	1034.376	492.3447	0.4265204	0.3752549	607.2701	5.524225	0	16	1030	487						Frog_fixed.avi	0
7269	436	-1280	-1024	-1	-1	-1	-1	4	-1280	-1024	-1	-1	-1	-1	4	16	0	0						Frog_fixed.avi	0
7286	437	-1280	-1024	-1	-1	-1	-1	4	-1280	-1024	-1	-1	-1	-1	4	16	0	0						Frog_fixed.avi	0
7302	438	-1280	-1024	-1	-1	-1	-1	4	-1280	-1024	-1	-1	-1	-1	4	16	0	0						Frog_fixed.avi	0
7319	439	-1280	-1024	-1	-1	-1	-1	4	-1280	-1024	-1	-1	-1	-1	4	16	0	0						Frog_fixed.avi	0
7336	440	1013.42	476.0288	0.5826198	0.3444227	599.1741	5.275006	0	1036.688	491.051	0.4333747	0.3786289	608.7175	5.543939	0	16	1025	484						Frog_fixed.avi	0
7352	441	-1280	-1024	-1	-1	-1	-1	4	-1280	-1024	-1	-1	-1	-1	4	16	0	0						Frog_fixed.avi	0
7369	442	-1280	-1024	-1	-1	-1	-1	4	-1280	-1024	-1	-1	-1	-1	4	16	0	0						Frog_fixed.avi	0
7386	443	1013.986	474.6617	0.5893337	0.3487457	601.976	5.274105	0	1036.907	487.3289	0.4391641	0.3808861	609.4851	5.554257	0	16	1025	481						Frog_fixed.avi	0
7402	444	-1280	-1024	-1	-1	-1	-1	4	-1280	-1024	-1	-1	-1	-1	4		0	0						Frog_fixed.avi	0
7419	445	-1280	-1024	-1	-1	-1	-1	4	-1280	-1024	-1	-1	-1	-1	4		0	0						Frog_fixed.avi	0
7435	446	-1280	-1024	-1	-1	-1	-1	4	-1280	-1024	-1	-1	-1	-1	4		0	0						Frog_fixed.avi	0
7452	447	-1280	-1024	-1	-1	-1	-1	4	-1280	-1024	-1	-1	-1	-1	4		0	0						Frog_fixed.avi	0
7469	448	-1280	-1024	-1	-1	-1	-1	4	-1280	-1024	-1	-1	-1	-1	4		0	0						Frog_fixed.avi	0
7485	449	-1280	-1024	-1	-1	-1	-1	4	-1280	-1024	-1	-1	-1	-1	4		0	0						Frog_fixed.avi	0
7502	450	-1280	-1024	-1	-1	-1	-1	4	-1280	-1024	-1	-1	-1	-1	4		0	0						Frog_fixed.avi	0
7519	451	1022.033	472.7317	0.5966538	0.3578833	608.0797	5.305621	0	1030.906	485.4026	0.4462453	0.3855921	613.8138	5.577243	0	17	1026	479						Frog_fixed.avi	0
7535	452	1018.191	472.0324	0.596579	0.3587306	608.8246	5.314072	0	1035.682	484.8942	0.446291	0.386208	614.3779	5.580936	0	17	1027	478						Frog_fixed.avi	0
7552	453	1019.695	465.1723	0.5962917	0.3594406	609.1351	5.321075	0	1032.186	491.1457	0.4461072	0.386616	614.9297	5.587836	0	17	1026	478						Frog_fixed.avi	0
7569	454	1015.13	468.2532	0.5957336	0.3600894	609.7628	5.329226	0	1034.558	490.0934	0.4456979	0.3870646	615.5081	5.595367	0	17	1025	479						Frog_fixed.avi	0
7585	455	1015.31	471.3579	0.5950107	0.3608007	609.986	5.316304	0	1039.657	484.8523	0.4451246	0.3877029	615.9476	5.595024	0	17	1027	478						Frog_fixed.avi	0
7602	456	1011.088	472.6846	0.5941386	0.3618052	610.3463	5.322213	0	1037.459	489.7583	0.4444195	0.3886812	616.5839	5.589744	0	17	1024	481						Frog_fixed.avi	0
7619	457	-1280	-1024	-1	-1	-1	-1	4	-1280	-1024	-1	-1	-1	-1	4	17	0	0						Frog_fixed.avi	0
7635	458	-1280	-1024	-1	-1	-1	-1	4	-1280	-1024	-1	-1	-1	-1	4	17	0	0						Frog_fixed.avi	0
7652	459	1014.9	468.4138	0.5911949	0.3653771	610.8253	5.339506	0	1036.732	488.6497	0.442029	0.3928477	617.8928	5.60183	0	17	1026	479						Frog_fixed.avi	0
7669	460	-1280	-1024	-1	-1	-1	-1	4	-1280	-1024	-1	-1	-1	-1	4	17	0	0						Frog_fixed.avi	0
7685	461	-1280	-1024	-1	-1	-1	-1	4	-1280	-1024	-1	-1	-1	-1	4	17	0	0						Frog_fixed.avi	0
7702	462	1010.324	463.6932	0.5883437	0.367402	611.2911	5.350008	0	1026.221	487.0854	0.4396874	0.3960574	618.8698	5.607657	0	17	1018	475						Frog_fixed.avi	0
7719	463	1012.465	464.2517	0.5874344	0.3681632	611.2866	5.366891	0	1038.854	491.104	0.4390015	0.3968811	619.1109	5.610321	0	17	1026	478						Frog_fixed.avi	0
7735	464	1011.543	460.077	0.5867522	0.3682815	611.3931	5.357863	0	1035.345	484.994	0.4383194	0.3976032	619.3913	5.622392	0	17	1023	473						Frog_fixed.avi	0
7752	465	-1280	-1024	-1	-1	-1	-1	4	-1280	-1024	-1	-1	-1	-1	4	17	0	0						Frog_fixed.avi	0
7769	466	1014.864	495.9997	0.5855345	0.3690267	611.3129	5.363617	0	1032.702	515.859	0.4372721	0.3989004	619.3783	5.61679	0	17	1024	506						Frog_fixed.avi	0
7785	467	-1280	-1024	-1	-1	-1	-1	4	-1280	-1024	-1	-1	-1	-1	4	17	0	0						Frog_fixed.avi	0
7802	468	1015.352	491.0918	0.5847729	0.369061	611.1699	5.376997	0	1031.864	518.65	0.4364952	0.3992191	619.1556	5.620152	0	17	1024	505						Frog_fixed.avi	0
7819	469	-1280	-1024	-1	-1	-1	-1	4	-1280	-1024	-1	-1	-1	-1	4	17	0	0						Frog_fixed.avi	0
7835	470	1006.102	501.7671	0.5841756	0.3683304	610.7609	5.36591	0	1030.663	514.2301	0.4358555	0.3987111	618.9991	5.625237	0	17	1018	508						Frog_fixed.avi	0
7852	471	1013.675	503.8311	0.5839401	0.3676532	610.5189	5.375771	0	1029.274	511.7044	0.4355887	0.3981885	618.7691	5.62621	0	17	1021	508						Frog_fixed.avi	0
7869	472	1010.171	500.8064	0.5836524	0.366882	610.5317	5.37184	0	1029.176	514.6975	0.4352993	0.3975188	618.6448	5.615823	0	17	1020	508						Frog_fixed.avi	0
7885	473	1015.5	498.772	0.5834488	0.3660354	610.1992	5.379027	0	1028.139	515.254	0.4350326	0.3967925	618.5095	5.628943	0	17	1022	507						Frog_fixed.avi	0
7902	474	-1280	-1024	-1	-1	-1	-1	4	-1280	-1024	-1	-1	-1	-1	4	17	0	0						Frog_fixed.avi	0
7919	475	-1280	-1024	-1	-1	-1	-1	4	-1280	-1024	-1	-1	-1	-1	4	17	0	0						Frog_fixed.avi	0
7935	476	-1280	-1024	-1	-1	-1	-1	4	-1280	-1024	-1	-1	-1	-1	4	17	0	0						Frog_fixed.avi	0
7952	477	-1280	-1024	-1	-1	-1	-1	4	-1280	-1024	-1	-1	-1	-1	4	17	0	0						Frog_fixed.avi	0
7968	478	1010.785	495.4839	0.5823115	0.3623353	609.0496	5.387274	0	1029.055	514.9383	0.4337283	0.3940067	616.9923	5.620758	0	17	1020	505						Frog_fixed.avi	0
7985	479	1017.993	495.8199	0.5820085	0.3618003	608.7994	5.401148	0	1032.325	515.4675	0.4333649	0.3935978	616.7932	5.626536	0	17	1025	506						Frog_fixed.avi	0
8002	480	-1280	-1024	-1	-1	-1	-1	4	-1280	-1024	-1	-1	-1	-1	4	17	0	0						Frog_fixed.avi	0
8018	481	-1280	-1024	-1	-1	-1	-1	4	-1280	-1024	-1	-1	-1	-1	4	17	0	0						Frog_fixed.avi	0
8035	482	1014.779	499.6504	0.5807827	0.3602957	607.7475	5.38535	0	1029.823	511.6133	0.4320571	0.3925202	615.7599	5.613495	0	17	1022	506						Frog_fixed.avi	0
8052	483	1014.431	500.7301	0.5803419	0.3598703	607.3628	5.390899	0	1031.593	513.6969	0.431582	0.3921216	615.4856	5.617879	0	17	1023	507						Frog_fixed.avi	0
8068	484	1016.207	493.5265	0.5799001	0.3594315	606.9347	5.397998	0	1028.871	516.6562	0.431108	0.3918107	615.175	5.617921	0	17	1023	505						Frog_fixed.avi	0
8085	485	1018.896	498.7452	0.5794123	0.3590361	606.6006	5.394515	0	1029.392	518.0608	0.4306059	0.3915146	614.7471	5.603759	0	17	1024	508						Frog_fixed.avi	0
8102	486	-1280	-1024	-1	-1	-1	-1	4	-1280	-1024	-1	-1	-1	-1	4	17	0	0						Frog_fixed.avi	0
8118	487	-1280	-1024	-1	-1	-1	-1	4	-1280	-1024	-1	-1	-1	-1	4	17	0	0						Frog_fixed.avi	0
8135	488	-1280	-1024	-1	-1	-1	-1	4	-1280	-1024	-1	-1	-1	-1	4	17	0	0						Frog_fixed.avi	0
8152	489	-1280	-1024	-1	-1	-1	-1	4	-1280	-1024	-1	-1	-1	-1	4	17	0	0						Frog_fixed.avi	0
8168	490	-1280	-1024	-1	-1	-1	-1	4	-1280	-1024	-1	-1	-1	-1	4	17	0	0						Frog_fixed.avi	0
8185	491	-1280	-1024	-1	-1	-1	-1	4	-1280	-1024	-1	-1	-1	-1	4	17	0	0						Frog_fixed.avi	0
8202	492	1015.742	494.8376	0.5750641	0.3569153	604.0642	5.4161	0	1029.33	516.3773	0.4261068	0.3909737	612.4968	5.613607	0	17	1023	506						Frog_fixed.avi	0
8218	493	1017.562	496.8732	0.5743662	0.3565634	603.7256	5.409127	0	1026.229	516.1719	0.4253766	0.3909565	612.0999	5.617346	0	17	1022	507						Frog_fixed.avi	0
8235	494	-1280	-1024	-1	-1	-1	-1	4	-1280	-1024	-1	-1	-1	-1	4		0	0						Frog_fixed.avi	0
8252	495	-1280	-1024	-1	-1	-1	-1	4	-1280	-1024	-1	-1	-1	-1	4		0	0						Frog_fixed.avi	0
8268	496	-1280	-1024	-1	-1	-1	-1	4	-1280	-1024	-1	-1	-1	-1	4		0	0						Frog_fixed.avi	0
8285	497	-1280	-1024	-1	-1	-1	-1	4	-1280	-1024	-1	-1	-1	-1	4		0	0						Frog_fixed.avi	0
8302	498	-1280	-1024	-1	-1	-1	-1	4	-1280	-1024	-1	-1	-1	-1	4		0	0						Frog_fixed.avi	0
8318	499	-1280	-1024	-1	-1	-1	-1	4	-1280	-1024	-1	-1	-1	-1	4		0	0						Frog_fixed.avi	0
8335	500	-1280	-1024	-1	-1	-1	-1	4	-1280	-1024	-1	-1	-1	-1	4		0	0						Frog_fixed.avi	0
8351	501	-1280	-1024	-1	-1	-1	-1	4	-1280	-1024	-1	-1	-1	-1	4		0	0						Frog_fixed.avi	0
8368	502	1013.309	447.3634	0.5674947	0.3525153	601.3668	5.431891	0	1034.932	467.2358	0.4185838	0.3900365	609.8076	5.629963	0	18	1024	457						Frog_fixed.avi	0
8385	503	-1280	-1024	-1	-1	-1	-1	4	-1280	-1024	-1	-1	-1	-1	4		0	0						Frog_fixed.avi	0
8401	504	-1280	-1024	-1	-1	-1	-1	4	-1280	-1024	-1	-1	-1	-1	4		0	0						Frog_fixed.avi	0
8418	505	-1280	-1024	-1	-1	-1	-1	4	-1280	-1024	-1	-1	-1	-1	4		0	0						Frog_fixed.avi	0
8435	506	-1280	-1024	-1	-1	-1	-1	4	-1280	-1024	-1	-1	-1	-1	4		0	0						Frog_fixed.avi	0
8451	507	-1280	-1024	-1	-1	-1	-1	4	-1280	-1024	-1	-1	-1	-1	4		0	0						Frog_fixed.avi	0
8468	508	-1280	-1024	-1	-1	-1	-1	4	-1280	-1024	-1	-1	-1	-1	4		0	0						Frog_fixed.avi	0
8485	509	-1280	-1024	-1	-1	-1	-1	4	-1280	-1024	-1	-1	-1	-1	4		0	0						Frog_fixed.avi	0
8501	510	-1280	-1024	-1	-1	-1	-1	4	-1280	-1024	-1	-1	-1	-1	4		0	0						Frog_fixed.avi	0
8518	511	-1280	-1024	-1	-1	-1	-1	4	-1280	-1024	-1	-1	-1	-1	4		0	0						Frog_fixed.avi	0
8535	512	-1280	-1024	-1	-1	-1	-1	4	-1280	-1024	-1	-1	-1	-1	4		0	0						Frog_fixed.avi	0
8551	513	-1280	-1024	-1	-1	-1	-1	4	-1280	-1024	-1	-1	-1	-1	4		0	0						Frog_fixed.avi	0
8568	514	-1280	-1024	-1	-1	-1	-1	4	-1280	-1024	-1	-1	-1	-1	4		0	0						Frog_fixed.avi	0
8585	515	-1280	-1024	-1	-1	-1	-1	4	-1280	-1024	-1	-1	-1	-1	4		0	0						Frog_fixed.avi	0
8601	516	-1280	-1024	-1	-1	-1	-1	4	-1280	-1024	-1	-1	-1	-1	4		0	0						Frog_fixed.avi	0
8618	517	-1280	-1024	-1	-1	-1	-1	4	-1280	-1024	-1	-1	-1	-1	4		0	0						Frog_fixed.avi	0
8635	518	-1280	-1024	-1	-1	-1	-1	4	-1280	-1024	-1	-1	-1	-1	4		0	0						Frog_fixed.avi	0
8651	519	-1280	-1024	-1	-1	-1	-1	4	-1280	-1024	-1	-1	-1	-1	4		0	0						Frog_fixed.avi	0
8668	520	-1280	-1024	-1	-1	-1	-1	4	-1280	-1024	-1	-1	-1	-1	4		0	0						Frog_fixed.avi	0
8685	521	-1280	-1024	-1	-1	-1	-1	4	-1280	-1024	-1	-1	-1	-1	4		0	0						Frog_fixed.avi	0
8701	522	-1280	-1024	-1	-1	-1	-1	4	-1280	-1024	-1	-1	-1	-1	4		0	0						Frog_fixed.avi	0
8718	523	-1280	-1024	-1	-1	-1	-1	4	-1280	-1024	-1	-1	-1	-1	4		0	0						Frog_fixed.avi	0
8735	524	-1280	-1024	-1	-1	-1	-1	4	-1280	-1024	-1	-1	-1	-1	4		0	0						Frog_fixed.avi	0
8751	525	-1280	-1024	-1	-1	-1	-1	4	-1280	-1024	-1	-1	-1	-1	4		0	0						Frog_fixed.avi	0
8768	526	-1280	-1024	-1	-1	-1	-1	4	-1280	-1024	-1	-1	-1	-1	4		0	0						Frog_fixed.avi	0
8785	527	-1280	-1024	-1	-1	-1	-1	4	-1280	-1024	-1	-1	-1	-1	4		0	0						Frog_fixed.avi	0
8801	528	-1280	-1024	-1	-1	-1	-1	4	-1280	-1024	-1	-1	-1	-1	4		0	0						Frog_fixed.avi	0
8818	529	-1280	-1024	-1	-1	-1	-1	4	-1280	-1024	-1	-1	-1	-1	4		0	0						Frog_fixed.avi	0
8835	530	-1280	-1024	-1	-1	-1	-1	4	-1280	-1024	-1	-1	-1	-1	4		0	0						Frog_fixed.avi	0
8851	531	-1280	-1024	-1	-1	-1	-1	4	-1280	-1024	-1	-1	-1	-1	4		0	0						Frog_fixed.avi	0
8868	532	-1280	-1024	-1	-1	-1	-1	4	-1280	-1024	-1	-1	-1	-1	4		0	0						Frog_fixed.avi	0
8885	533	-1280	-1024	-1	-1	-1	-1	4	-1280	-1024	-1	-1	-1	-1	4		0	0						Frog_fixed.avi	0
8901	534	-1280	-1024	-1	-1	-1	-1	4	-1280	-1024	-1	-1	-1	-1	4		0	0						Frog_fixed.avi	0
8918	535	-1280	-1024	-1	-1	-1	-1	4	-1280	-1024	-1	-1	-1	-1	4		0	0						Frog_fixed.avi	0
8934	536	-1280	-1024	-1	-1	-1	-1	4	-1280	-1024	-1	-1	-1	-1	4		0	0						Frog_fixed.avi	0
8951	537	-1280	-1024	-1	-1	-1	-1	4	-1280	-1024	-1	-1	-1	-1	4		0	0						Frog_fixed.avi	0
8968	538	-1280	-1024	-1	-1	-1	-1	4	-1280	-1024	-1	-1	-1	-1	4		0	0						Frog_fixed.avi	0
8984	539	-1280	-1024	-1	-1	-1	-1	4	-1280	-1024	-1	-1	-1	-1	4		0	0						Frog_fixed.avi	0
9001	540	-1280	-1024	-1	-1	-1	-1	4	-1280	-1024	-1	-1	-1	-1	4		0	0						Frog_fixed.avi	0
9018	541	-1280	-1024	-1	-1	-1	-1	4	-1280	-1024	-1	-1	-1	-1	4		0	0						Frog_fixed.avi	0
9034	542	-1280	-1024	-1	-1	-1	-1	4	-1280	-1024	-1	-1	-1	-1	4		0	0						Frog_fixed.avi	0
9051	543	-1280	-1024	-1	-1	-1	-1	4	-1280	-1024	-1	-1	-1	-1	4		0	0						Frog_fixed.avi	0
9068	544	-1280	-1024	-1	-1	-1	-1	4	-1280	-1024	-1	-1	-1	-1	4		0	0						Frog_fixed.avi	0
9084	545	-1280	-1024	-1	-1	-1	-1	4	-1280	-1024	-1	-1	-1	-1	4		0	0						Frog_fixed.avi	0
9101	546	-1280	-1024	-1	-1	-1	-1	4	-1280	-1024	-1	-1	-1	-1	4		0	0						Frog_fixed.avi	0
9118	547	-1280	-1024	-1	-1	-1	-1	4	-1280	-1024	-1	-1	-1	-1	4		0	0						Frog_fixed.avi	0
9134	548	-1280	-1024	-1	-1	-1	-1	4	-1280	-1024	-1	-1	-1	-1	4		0	0						Frog_fixed.avi	0
9151	549	-1280	-1024	-1	-1	-1	-1	4	-1280	-1024	-1	-1	-1	-1	4		0	0						Frog_fixed.avi	0
9168	550	-1280	-1024	-1	-1	-1	-1	4	-1280	-1024	-1	-1	-1	-1	4		0	0						Frog_fixed.avi	0
9184	551	-1280	-1024	-1	-1	-1	-1	4	-1280	-1024	-1	-1	-1	-1	4		0	0						Frog_fixed.avi	0
9201	552	-1280	-1024	-1	-1	-1	-1	4	-1280	-1024	-1	-1	-1	-1	4		0	0						Frog_fixed.avi	0
9218	553	-1280	-1024	-1	-1	-1	-1	4	-1280	-1024	-1	-1	-1	-1	4		0	0						Frog_fixed.avi	0
9234	554	-1280	-1024	-1	-1	-1	-1	4	-1280	-1024	-1	-1	-1	-1	4		0	0						Frog_fixed.avi	0
9251	555	-1280	-1024	-1	-1	-1	-1	4	-1280	-1024	-1	-1	-1	-1	4		0	0						Frog_fixed.avi	0
9268	556	-1280	-1024	-1	-1	-1	-1	4	-1280	-1024	-1	-1	-1	-1	4		0	0						Frog_fixed.avi	0
9284	557	-1280	-1024	-1	-1	-1	-1	4	-1280	-1024	-1	-1	-1	-1	4		0	0						Frog_fixed.avi	0
9301	558	-1280	-1024	-1	-1	-1	-1	4	-1280	-1024	-1	-1	-1	-1	4		0	0						Frog_fixed.avi	0
9318	559	-1280	-1024	-1	-1	-1	-1	4	-1280	-1024	-1	-1	-1	-1	4		0	0						Frog_fixed.avi	0
9334	560	-1280	-1024	-1	-1	-1	-1	4	-1280	-1024	-1	-1	-1	-1	4		0	0						Frog_fixed.avi	0
9351	561	-1280	-1024	-1	-1	-1	-1	4	-1280	-1024	-1	-1	-1	-1	4		0	0						Frog_fixed.avi	0
9368	562	-1280	-1024	-1	-1	-1	-1	4	-1280	-1024	-1	-1	-1	-1	4		0	0						Frog_fixed.avi	0
9384	563	-1280	-1024	-1	-1	-1	-1	4	-1280	-1024	-1	-1	-1	-1	4		0	0						Frog_fixed.avi	0
9401	564	-1280	-1024	-1	-1	-1	-1	4	-1280	-1024	-1	-1	-1	-1	4		0	0						Frog_fixed.avi	0
9418	565	-1280	-1024	-1	-1	-1	-1	4	-1280	-1024	-1	-1	-1	-1	4		0	0						Frog_fixed.avi	0
9434	566	-1280	-1024	-1	-1	-1	-1	4	-1280	-1024	-1	-1	-1	-1	4		0	0						Frog_fixed.avi	0
9451	567	-1280	-1024	-1	-1	-1	-1	4	-1280	-1024	-1	-1	-1	-1	4		0	0						Frog_fixed.avi	0
9468	568	-1280	-1024	-1	-1	-1	-1	4	-1280	-1024	-1	-1	-1	-1	4		0	0						Frog_fixed.avi	0
9484	569	-1280	-1024	-1	-1	-1	-1	4	-1280	-1024	-1	-1	-1	-1	4		0	0						Frog_fixed.avi	0
9501	570	-1280	-1024	-1	-1	-1	-1	4	-1280	-1024	-1	-1	-1	-1	4		0	0						Frog_fixed.avi	0
9517	571	-1280	-1024	-1	-1	-1	-1	4	-1280	-1024	-1	-1	-1	-1	4		0	0						Frog_fixed.avi	0
9534	572	-1280	-1024	-1	-1	-1	-1	4	-1280	-1024	-1	-1	-1	-1	4		0	0						Frog_fixed.avi	0
9551	573	-1280	-1024	-1	-1	-1	-1	4	-1280	-1024	-1	-1	-1	-1	4		0	0						Frog_fixed.avi	0
9567	574	-1280	-1024	-1	-1	-1	-1	4	-1280	-1024	-1	-1	-1	-1	4		0	0						Frog_fixed.avi	0
9584	575	-1280	-1024	-1	-1	-1	-1	4	-1280	-1024	-1	-1	-1	-1	4		0	0						Frog_fixed.avi	0
9601	576	-1280	-1024	-1	-1	-1	-1	4	-1280	-1024	-1	-1	-1	-1	4		0	0						Frog_fixed.avi	0
9617	577	-1280	-1024	-1	-1	-1	-1	4	-1280	-1024	-1	-1	-1	-1	4		0	0						Frog_fixed.avi	0
9634	578	-1280	-1024	-1	-1	-1	-1	4	-1280	-1024	-1	-1	-1	-1	4		0	0						Frog_fixed.avi	0
9651	579	-1280	-1024	-1	-1	-1	-1	4	-1280	-1024	-1	-1	-1	-1	4		0	0						Frog_fixed.avi	0
9667	580	-1280	-1024	-1	-1	-1	-1	4	-1280	-1024	-1	-1	-1	-1	4		0	0						Frog_fixed.avi	0
9684	581	-1280	-1024	-1	-1	-1	-1	4	-1280	-1024	-1	-1	-1	-1	4		0	0						Frog_fixed.avi	0
9701	582	1025.924	484.9904	0.5525711	0.3462822	588.7858	5.309385	0	1054.285	519.2147	0.4014096	0.3868621	597.2109	5.596036	0	19	1040	502						Frog_fixed.avi	0
9717	583	-1280	-1024	-1	-1	-1	-1	4	-1280	-1024	-1	-1	-1	-1	4		0	0						Frog_fixed.avi	0
9734	584	-1280	-1024	-1	-1	-1	-1	4	-1280	-1024	-1	-1	-1	-1	4		0	0						Frog_fixed.avi	0
9751	585	-1280	-1024	-1	-1	-1	-1	4	-1280	-1024	-1	-1	-1	-1	4		0	0						Frog_fixed.avi	0
9767	586	-1280	-1024	-1	-1	-1	-1	4	-1280	-1024	-1	-1	-1	-1	4		0	0						Frog_fixed.avi	0
9784	587	-1280	-1024	-1	-1	-1	-1	4	-1280	-1024	-1	-1	-1	-1	4		0	0						Frog_fixed.avi	0
9801	588	-1280	-1024	-1	-1	-1	-1	4	-1280	-1024	-1	-1	-1	-1	4		0	0						Frog_fixed.avi	0
9817	589	-1280	-1024	-1	-1	-1	-1	4	-1280	-1024	-1	-1	-1	-1	4		0	0						Frog_fixed.avi	0
9834	590	-1280	-1024	-1	-1	-1	-1	4	-1280	-1024	-1	-1	-1	-1	4		0	0						Frog_fixed.avi	0
9850	591	-1280	-1024	-1	-1	-1	-1	4	-1280	-1024	-1	-1	-1	-1	4		0	0						Frog_fixed.avi	0
9867	592	1019.895	498.1103	0.5519781	0.3464878	589.522	5.313203	0	1053.213	521.1805	0.4016454	0.3917592	598.1508	5.617127	0	20	1037	510						Frog_fixed.avi	0
9884	593	-1280	-1024	-1	-1	-1	-1	4	-1280	-1024	-1	-1	-1	-1	4		0	0						Frog_fixed.avi	0
9900	594	-1280	-1024	-1	-1	-1	-1	4	-1280	-1024	-1	-1	-1	-1	4		0	0						Frog_fixed.avi	0
9917	595	-1280	-1024	-1	-1	-1	-1	4	-1280	-1024	-1	-1	-1	-1	4		0	0						Frog_fixed.avi	0
9934	596	-1280	-1024	-1	-1	-1	-1	4	-1280	-1024	-1	-1	-1	-1	4		0	0						Frog_fixed.avi	0
9950	597	-1280	-1024	-1	-1	-1	-1	4	-1280	-1024	-1	-1	-1	-1	4		0	0						Frog_fixed.avi	0
9967	598	-1280	-1024	-1	-1	-1	-1	4	-1280	-1024	-1	-1	-1	-1	4		0	0						Frog_fixed.avi	0
9984	599	-1280	-1024	-1	-1	-1	-1	4	-1280	-1024	-1	-1	-1	-1	4		0	0						Frog_fixed.avi	0
10000	600	-1280	-1024	-1	-1	-1	-1	4	-1280	-1024	-1	-1	-1	-1	4		0	0						Frog_fixed.avi	0
10017	601	-1280	-1024	-1	-1	-1	-1	4	-1280	-1024	-1	-1	-1	-1	4		0	0						Frog_fixed.avi	0
10034	602	-1280	-1024	-1	-1	-1	-1	4	-1280	-1024	-1	-1	-1	-1	4		0	0						Frog_fixed.avi	0
10050	603	-1280	-1024	-1	-1	-1	-1	4	-1280	-1024	-1	-1	-1	-1	4		0	0						Frog_fixed.avi	0
10067	604	998.5375	509.743	0.5619332	0.3473288	590.7065	5.348693	0	1020.684	526.4171	0.411675	0.3902109	599.8732	5.644223	0	21	1010	518						Frog_fixed.avi	0
10084	605	-1280	-1024	-1	-1	-1	-1	4	-1280	-1024	-1	-1	-1	-1	4		0	0						Frog_fixed.avi	0
10100	606	-1280	-1024	-1	-1	-1	-1	4	-1280	-1024	-1	-1	-1	-1	4		0	0						Frog_fixed.avi	0
10117	607	-1280	-1024	-1	-1	-1	-1	4	-1280	-1024	-1	-1	-1	-1	4		0	0						Frog_fixed.avi	0
10134	608	-1280	-1024	-1	-1	-1	-1	4	-1280	-1024	-1	-1	-1	-1	4		0	0						Frog_fixed.avi	0
10150	609	-1280	-1024	-1	-1	-1	-1	4	-1280	-1024	-1	-1	-1	-1	4		0	0						Frog_fixed.avi	0
10167	610	-1280	-1024	-1	-1	-1	-1	4	-1280	-1024	-1	-1	-1	-1	4		0	0						Frog_fixed.avi	0
10184	611	-1280	-1024	-1	-1	-1	-1	4	-1280	-1024	-1	-1	-1	-1	4		0	0						Frog_fixed.avi	0
10200	612	-1280	-1024	-1	-1	-1	-1	4	-1280	-1024	-1	-1	-1	-1	4		0	0						Frog_fixed.avi	0
10217	613	-1280	-1024	-1	-1	-1	-1	4	-1280	-1024	-1	-1	-1	-1	4		0	0						Frog_fixed.avi	0
10234	614	-1280	-1024	-1	-1	-1	-1	4	-1280	-1024	-1	-1	-1	-1	4		0	0						Frog_fixed.avi	0
10250	615	-1280	-1024	-1	-1	-1	-1	4	-1280	-1024	-1	-1	-1	-1	4		0	0						Frog_fixed.avi	0
10267	616	-1280	-1024	-1	-1	-1	-1	4	-1280	-1024	-1	-1	-1	-1	4		0	0						Frog_fixed.avi	0
10284	617	-1280	-1024	-1	-1	-1	-1	4	-1280	-1024	-1	-1	-1	-1	4		0	0						Frog_fixed.avi	0
10300	618	-1280	-1024	-1	-1	-1	-1	4	-1280	-1024	-1	-1	-1	-1	4		0	0						Frog_fixed.avi	0
10317	619	-1280	-1024	-1	-1	-1	-1	4	-1280	-1024	-1	-1	-1	-1	4		0	0						Frog_fixed.avi	0
10334	620	-1280	-1024	-1	-1	-1	-1	4	-1280	-1024	-1	-1	-1	-1	4		0	0						Frog_fixed.avi	0
10350	621	-1280	-1024	-1	-1	-1	-1	4	-1280	-1024	-1	-1	-1	-1	4		0	0						Frog_fixed.avi	0
10367	622	-1280	-1024	-1	-1	-1	-1	4	-1280	-1024	-1	-1	-1	-1	4		0	0						Frog_fixed.avi	0
10384	623	-1280	-1024	-1	-1	-1	-1	4	-1280	-1024	-1	-1	-1	-1	4		0	0						Frog_fixed.avi	0
10400	624	-1280	-1024	-1	-1	-1	-1	4	-1280	-1024	-1	-1	-1	-1	4		0	0						Frog_fixed.avi	0
10417	625	-1280	-1024	-1	-1	-1	-1	4	-1280	-1024	-1	-1	-1	-1	4		0	0						Frog_fixed.avi	0
10433	626	-1280	-1024	-1	-1	-1	-1	4	-1280	-1024	-1	-1	-1	-1	4		0	0						Frog_fixed.avi	0
10450	627	-1280	-1024	-1	-1	-1	-1	4	-1280	-1024	-1	-1	-1	-1	4		0	0						Frog_fixed.avi	0
10467	628	-1280	-1024	-1	-1	-1	-1	4	-1280	-1024	-1	-1	-1	-1	4		0	0						Frog_fixed.avi	0
10483	629	-1280	-1024	-1	-1	-1	-1	4	-1280	-1024	-1	-1	-1	-1	4		0	0						Frog_fixed.avi	0
10500	630	-1280	-1024	-1	-1	-1	-1	4	-1280	-1024	-1	-1	-1	-1	4		0	0						Frog_fixed.avi	0
10517	631	-1280	-1024	-1	-1	-1	-1	4	-1280	-1024	-1	-1	-1	-1	4		0	0						Frog_fixed.avi	0
10533	632	-1280	-1024	-1	-1	-1	-1	4	-1280	-1024	-1	-1	-1	-1	4		0	0						Frog_fixed.avi	0
10550	633	-1280	-1024	-1	-1	-1	-1	4	-1280	-1024	-1	-1	-1	-1	4		0	0						Frog_fixed.avi	0
10567	634	-1280	-1024	-1	-1	-1	-1	4	-1280	-1024	-1	-1	-1	-1	4		0	0						Frog_fixed.avi	0
10583	635	-1280	-1024	-1	-1	-1	-1	4	-1280	-1024	-1	-1	-1	-1	4		0	0						Frog_fixed.avi	0
10600	636	-1280	-1024	-1	-1	-1	-1	4	-1280	-1024	-1	-1	-1	-1	4		0	0						Frog_fixed.avi	0
10617	637	-1280	-1024	-1	-1	-1	-1	4	-1280	-1024	-1	-1	-1	-1	4		0	0						Frog_fixed.avi	0
10633	638	-1280	-1024	-1	-1	-1	-1	4	-1280	-1024	-1	-1	-1	-1	4		0	0						Frog_fixed.avi	0
10650	639	-1280	-1024	-1	-1	-1	-1	4	-1280	-1024	-1	-1	-1	-1	4		0	0						Frog_fixed.avi	0
10667	640	-1280	-1024	-1	-1	-1	-1	4	-1280	-1024	-1	-1	-1	-1	4		0	0						Frog_fixed.avi	0
10683	641	-1280	-1024	-1	-1	-1	-1	4	-1280	-1024	-1	-1	-1	-1	4		0	0						Frog_fixed.avi	0
10700	642	-1280	-1024	-1	-1	-1	-1	4	-1280	-1024	-1	-1	-1	-1	4		0	0						Frog_fixed.avi	0
10717	643	-1280	-1024	-1	-1	-1	-1	4	-1280	-1024	-1	-1	-1	-1	4		0	0						Frog_fixed.avi	0
10733	644	-1280	-1024	-1	-1	-1	-1	4	-1280	-1024	-1	-1	-1	-1	4		0	0						Frog_fixed.avi	0
10750	645	-1280	-1024	-1	-1	-1	-1	4	-1280	-1024	-1	-1	-1	-1	4		0	0						Frog_fixed.avi	0
10767	646	-1280	-1024	-1	-1	-1	-1	4	-1280	-1024	-1	-1	-1	-1	4		0	0						Frog_fixed.avi	0
10783	647	-1280	-1024	-1	-1	-1	-1	4	-1280	-1024	-1	-1	-1	-1	4		0	0						Frog_fixed.avi	0
10800	648	-1280	-1024	-1	-1	-1	-1	4	-1280	-1024	-1	-1	-1	-1	4		0	0						Frog_fixed.avi	0
10817	649	-1280	-1024	-1	-1	-1	-1	4	-1280	-1024	-1	-1	-1	-1	4		0	0						Frog_fixed.avi	0
10833	650	-1280	-1024	-1	-1	-1	-1	4	-1280	-1024	-1	-1	-1	-1	4		0	0						Frog_fixed.avi	0
10850	651	-1280	-1024	-1	-1	-1	-1	4	-1280	-1024	-1	-1	-1	-1	4		0	0						Frog_fixed.avi	0
10867	652	-1280	-1024	-1	-1	-1	-1	4	-1280	-1024	-1	-1	-1	-1	4		0	0						Frog_fixed.avi	0
10883	653	-1280	-1024	-1	-1	-1	-1	4	-1280	-1024	-1	-1	-1	-1	4		0	0						Frog_fixed.avi	0
10900	654	-1280	-1024	-1	-1	-1	-1	4	-1280	-1024	-1	-1	-1	-1	4		0	0						Frog_fixed.avi	0
10917	655	-1280	-1024	-1	-1	-1	-1	4	-1280	-1024	-1	-1	-1	-1	4		0	0						Frog_fixed.avi	0
10933	656	-1280	-1024	-1	-1	-1	-1	4	-1280	-1024	-1	-1	-1	-1	4		0	0						Frog_fixed.avi	0
10950	657	-1280	-1024	-1	-1	-1	-1	4	-1280	-1024	-1	-1	-1	-1	4		0	0						Frog_fixed.avi	0
10967	658	-1280	-1024	-1	-1	-1	-1	4	-1280	-1024	-1	-1	-1	-1	4		0	0						Frog_fixed.avi	0
10983	659	-1280	-1024	-1	-1	-1	-1	4	-1280	-1024	-1	-1	-1	-1	4		0	0						Frog_fixed.avi	0
11000	660	-1280	-1024	-1	-1	-1	-1	4	-1280	-1024	-1	-1	-1	-1	4		0	0						Frog_fixed.avi	0
11016	661	-1280	-1024	-1	-1	-1	-1	4	-1280	-1024	-1	-1	-1	-1	4		0	0						Frog_fixed.avi	0
11033	662	911.0273	495.9567	0.5537813	0.3383674	591.2493	5.339427	0	937.1805	516.7296	0.4046055	0.3839579	600.5598	5.573497	0	22	924	506						Frog_fixed.avi	0
11050	663	-1280	-1024	-1	-1	-1	-1	4	-1280	-1024	-1	-1	-1	-1	4	22	0	0						Frog_fixed.avi	0
11066	664	-1280	-1024	-1	-1	-1	-1	4	-1280	-1024	-1	-1	-1	-1	4	22	0	0						Frog_fixed.avi	0
11083	665	-1280	-1024	-1	-1	-1	-1	4	-1280	-1024	-1	-1	-1	-1	4	22	0	0						Frog_fixed.avi	0
11100	666	913.287	493.6317	0.5530038	0.3386242	590.5957	5.345932	0	938.1179	512.4996	0.4036664	0.3843487	599.9507	5.575567	0	22	926	503						Frog_fixed.avi	0
11116	667	-1280	-1024	-1	-1	-1	-1	4	-1280	-1024	-1	-1	-1	-1	4		0	0						Frog_fixed.avi	0
11133	668	-1280	-1024	-1	-1	-1	-1	4	-1280	-1024	-1	-1	-1	-1	4		0	0						Frog_fixed.avi	0
11150	669	-1280	-1024	-1	-1	-1	-1	4	-1280	-1024	-1	-1	-1	-1	4		0	0						Frog_fixed.avi	0
11166	670	-1280	-1024	-1	-1	-1	-1	4	-1280	-1024	-1	-1	-1	-1	4		0	0						Frog_fixed.avi	0
11183	671	-1280	-1024	-1	-1	-1	-1	4	-1280	-1024	-1	-1	-1	-1	4		0	0						Frog_fixed.avi	0
11200	672	-1280	-1024	-1	-1	-1	-1	4	-1280	-1024	-1	-1	-1	-1	4		0	0						Frog_fixed.avi	0
11216	673	-1280	-1024	-1	-1	-1	-1	4	-1280	-1024	-1	-1	-1	-1	4		0	0						Frog_fixed.avi	0
11233	674	-1280	-1024	-1	-1	-1	-1	4	-1280	-1024	-1	-1	-1	-1	4		0	0						Frog_fixed.avi	0
11250	675	-1280	-1024	-1	-1	-1	-1	4	-1280	-1024	-1	-1	-1	-1	4		0	0						Frog_fixed.avi	0
11266	676	-1280	-1024	-1	-1	-1	-1	4	-1280	-1024	-1	-1	-1	-1	4		0	0						Frog_fixed.avi	0
11283	677	-1280	-1024	-1	-1	-1	-1	4	-1280	-1024	-1	-1	-1	-1	4		0	0						Frog_fixed.avi	0
11300	678	-1280	-1024	-1	-1	-1	-1	4	-1280	-1024	-1	-1	-1	-1	4		0	0						Frog_fixed.avi	0
11316	679	-1280	-1024	-1	-1	-1	-1	4	-1280	-1024	-1	-1	-1	-1	4		0	0						Frog_fixed.avi	0
11333	680	-1280	-1024	-1	-1	-1	-1	4	-1280	-1024	-1	-1	-1	-1	4		0	0						Frog_fixed.avi	0
11349	681	-1280	-1024	-1	-1	-1	-1	4	-1280	-1024	-1	-1	-1	-1	4		0	0						Frog_fixed.avi	0
11366	682	-1280	-1024	-1	-1	-1	-1	4	-1280	-1024	-1	-1	-1	-1	4		0	0						Frog_fixed.avi	0
11383	683	-1280	-1024	-1	-1	-1	-1	4	-1280	-1024	-1	-1	-1	-1	4		0	0						Frog_fixed.avi	0
11400	684	-1280	-1024	-1	-1	-1	-1	4	-1280	-1024	-1	-1	-1	-1	4		0	0						Frog_fixed.avi	0
11416	685	-1280	-1024	-1	-1	-1	-1	4	-1280	-1024	-1	-1	-1	-1	4		0	0						Frog_fixed.avi	0
11433	686	-1280	-1024	-1	-1	-1	-1	4	-1280	-1024	-1	-1	-1	-1	4		0	0						Frog_fixed.avi	0
11449	687	-1280	-1024	-1	-1	-1	-1	4	-1280	-1024	-1	-1	-1	-1	4		0	0						Frog_fixed.avi	0
11466	688	-1280	-1024	-1	-1	-1	-1	4	-1280	-1024	-1	-1	-1	-1	4		0	0						Frog_fixed.avi	0
11483	689	-1280	-1024	-1	-1	-1	-1	4	-1280	-1024	-1	-1	-1	-1	4		0	0						Frog_fixed.avi	0
11499	690	-1280	-1024	-1	-1	-1	-1	4	-1280	-1024	-1	-1	-1	-1	4		0	0						Frog_fixed.avi	0
11516	691	-1280	-1024	-1	-1	-1	-1	4	-1280	-1024	-1	-1	-1	-1	4		0	0						Frog_fixed.avi	0
11533	692	-1280	-1024	-1	-1	-1	-1	4	-1280	-1024	-1	-1	-1	-1	4		0	0						Frog_fixed.avi	0
11549	693	-1280	-1024	-1	-1	-1	-1	4	-1280	-1024	-1	-1	-1	-1	4		0	0						Frog_fixed.avi	0
11566	694	-1280	-1024	-1	-1	-1	-1	4	-1280	-1024	-1	-1	-1	-1	4		0	0						Frog_fixed.avi	0
11583	695	-1280	-1024	-1	-1	-1	-1	4	-1280	-1024	-1	-1	-1	-1	4		0	0						Frog_fixed.avi	0
11599	696	-1280	-1024	-1	-1	-1	-1	4	-1280	-1024	-1	-1	-1	-1	4		0	0						Frog_fixed.avi	0
11616	697	-1280	-1024	-1	-1	-1	-1	4	-1280	-1024	-1	-1	-1	-1	4		0	0						Frog_fixed.avi	0
11633	698	-1280	-1024	-1	-1	-1	-1	4	-1280	-1024	-1	-1	-1	-1	4		0	0						Frog_fixed.avi	0
11649	699	-1280	-1024	-1	-1	-1	-1	4	-1280	-1024	-1	-1	-1	-1	4		0	0						Frog_fixed.avi	0
11666	700	-1280	-1024	-1	-1	-1	-1	4	-1280	-1024	-1	-1	-1	-1	4		0	0						Frog_fixed.avi	0
11683	701	-1280	-1024	-1	-1	-1	-1	4	-1280	-1024	-1	-1	-1	-1	4		0	0						Frog_fixed.avi	0
11699	702	-1280	-1024	-1	-1	-1	-1	4	-1280	-1024	-1	-1	-1	-1	4		0	0						Frog_fixed.avi	0
11716	703	-1280	-1024	-1	-1	-1	-1	4	-1280	-1024	-1	-1	-1	-1	4		0	0						Frog_fixed.avi	0
11733	704	-1280	-1024	-1	-1	-1	-1	4	-1280	-1024	-1	-1	-1	-1	4		0	0						Frog_fixed.avi	0
11749	705	-1280	-1024	-1	-1	-1	-1	4	-1280	-1024	-1	-1	-1	-1	4		0	0						Frog_fixed.avi	0
11766	706	-1280	-1024	-1	-1	-1	-1	4	-1280	-1024	-1	-1	-1	-1	4		0	0						Frog_fixed.avi	0
11783	707	-1280	-1024	-1	-1	-1	-1	4	-1280	-1024	-1	-1	-1	-1	4		0	0						Frog_fixed.avi	0
11799	708	-1280	-1024	-1	-1	-1	-1	4	-1280	-1024	-1	-1	-1	-1	4		0	0						Frog_fixed.avi	0
11816	709	-1280	-1024	-1	-1	-1	-1	4	-1280	-1024	-1	-1	-1	-1	4		0	0						Frog_fixed.avi	0
11833	710	-1280	-1024	-1	-1	-1	-1	4	-1280	-1024	-1	-1	-1	-1	4		0	0						Frog_fixed.avi	0
11849	711	-1280	-1024	-1	-1	-1	-1	4	-1280	-1024	-1	-1	-1	-1	4		0	0						Frog_fixed.avi	0
11866	712	-1280	-1024	-1	-1	-1	-1	4	-1280	-1024	-1	-1	-1	-1	4		0	0						Frog_fixed.avi	0
11883	713	-1280	-1024	-1	-1	-1	-1	4	-1280	-1024	-1	-1	-1	-1	4		0	0						Frog_fixed.avi	0
11899	714	-1280	-1024	-1	-1	-1	-1	4	-1280	-1024	-1	-1	-1	-1	4		0	0						Frog_fixed.avi	0
11916	715	-1280	-1024	-1	-1	-1	-1	4	-1280	-1024	-1	-1	-1	-1	4		0	0						Frog_fixed.avi	0
11932	716	-1280	-1024	-1	-1	-1	-1	4	-1280	-1024	-1	-1	-1	-1	4		0	0						Frog_fixed.avi	0
11949	717	-1280	-1024	-1	-1	-1	-1	4	-1280	-1024	-1	-1	-1	-1	4		0	0						Frog_fixed.avi	0
11966	718	-1280	-1024	-1	-1	-1	-1	4	-1280	-1024	-1	-1	-1	-1	4		0	0						Frog_fixed.avi	0
11982	719	-1280	-1024	-1	-1	-1	-1	4	-1280	-1024	-1	-1	-1	-1	4		0	0						Frog_fixed.avi	0
11999	720	-1280	-1024	-1	-1	-1	-1	4	-1280	-1024	-1	-1	-1	-1	4		0	0						Frog_fixed.avi	0
12016	721	-1280	-1024	-1	-1	-1	-1	4	-1280	-1024	-1	-1	-1	-1	4		0	0						Frog_fixed.avi	0
12032	722	-1280	-1024	-1	-1	-1	-1	4	-1280	-1024	-1	-1	-1	-1	4		0	0						Frog_fixed.avi	0
12049	723	-1280	-1024	-1	-1	-1	-1	4	-1280	-1024	-1	-1	-1	-1	4		0	0						Frog_fixed.avi	0
12066	724	-1280	-1024	-1	-1	-1	-1	4	-1280	-1024	-1	-1	-1	-1	4		0	0						Frog_fixed.avi	0
12082	725	-1280	-1024	-1	-1	-1	-1	4	-1280	-1024	-1	-1	-1	-1	4		0	0						Frog_fixed.avi	0
12099	726	-1280	-1024	-1	-1	-1	-1	4	-1280	-1024	-1	-1	-1	-1	4		0	0						Frog_fixed.avi	0
12116	727	-1280	-1024	-1	-1	-1	-1	4	-1280	-1024	-1	-1	-1	-1	4		0	0						Frog_fixed.avi	0
12132	728	-1280	-1024	-1	-1	-1	-1	4	-1280	-1024	-1	-1	-1	-1	4		0	0						Frog_fixed.avi	0
12149	729	-1280	-1024	-1	-1	-1	-1	4	-1280	-1024	-1	-1	-1	-1	4		0	0						Frog_fixed.avi	0
12166	730	-1280	-1024	-1	-1	-1	-1	4	-1280	-1024	-1	-1	-1	-1	4		0	0						Frog_fixed.avi	0
12182	731	-1280	-1024	-1	-1	-1	-1	4	-1280	-1024	-1	-1	-1	-1	4		0	0						Frog_fixed.avi	0
12199	732	-1280	-1024	-1	-1	-1	-1	4	-1280	-1024	-1	-1	-1	-1	4		0	0						Frog_fixed.avi	0
12216	733	-1280	-1024	-1	-1	-1	-1	4	-1280	-1024	-1	-1	-1	-1	4		0	0						Frog_fixed.avi	0
12232	734	-1280	-1024	-1	-1	-1	-1	4	-1280	-1024	-1	-1	-1	-1	4		0	0						Frog_fixed.avi	0
12249	735	-1280	-1024	-1	-1	-1	-1	4	-1280	-1024	-1	-1	-1	-1	4		0	0						Frog_fixed.avi	0
12266	736	-1280	-1024	-1	-1	-1	-1	4	-1280	-1024	-1	-1	-1	-1	4		0	0						Frog_fixed.avi	0
12282	737	-1280	-1024	-1	-1	-1	-1	4	-1280	-1024	-1	-1	-1	-1	4		0	0						Frog_fixed.avi	0
12299	738	-1280	-1024	-1	-1	-1	-1	4	-1280	-1024	-1	-1	-1	-1	4		0	0						Frog_fixed.avi	0
12316	739	-1280	-1024	-1	-1	-1	-1	4	-1280	-1024	-1	-1	-1	-1	4		0	0						Frog_fixed.avi	0
12332	740	-1280	-1024	-1	-1	-1	-1	4	-1280	-1024	-1	-1	-1	-1	4		0	0						Frog_fixed.avi	0
12349	741	-1280	-1024	-1	-1	-1	-1	4	-1280	-1024	-1	-1	-1	-1	4		0	0						Frog_fixed.avi	0
12366	742	-1280	-1024	-1	-1	-1	-1	4	-1280	-1024	-1	-1	-1	-1	4		0	0						Frog_fixed.avi	0
12382	743	-1280	-1024	-1	-1	-1	-1	4	-1280	-1024	-1	-1	-1	-1	4		0	0						Frog_fixed.avi	0
12399	744	-1280	-1024	-1	-1	-1	-1	4	-1280	-1024	-1	-1	-1	-1	4		0	0						Frog_fixed.avi	0
12416	745	-1280	-1024	-1	-1	-1	-1	4	-1280	-1024	-1	-1	-1	-1	4		0	0						Frog_fixed.avi	0
12432	746	-1280	-1024	-1	-1	-1	-1	4	-1280	-1024	-1	-1	-1	-1	4		0	0						Frog_fixed.avi	0
12449	747	-1280	-1024	-1	-1	-1	-1	4	-1280	-1024	-1	-1	-1	-1	4		0	0						Frog_fixed.avi	0
12466	748	-1280	-1024	-1	-1	-1	-1	4	-1280	-1024	-1	-1	-1	-1	4		0	0						Frog_fixed.avi	0
12482	749	-1280	-1024	-1	-1	-1	-1	4	-1280	-1024	-1	-1	-1	-1	4		0	0						Frog_fixed.avi	0
12499	750	-1280	-1024	-1	-1	-1	-1	4	-1280	-1024	-1	-1	-1	-1	4		0	0						Frog_fixed.avi	0
12515	751	-1280	-1024	-1	-1	-1	-1	4	-1280	-1024	-1	-1	-1	-1	4		0	0						Frog_fixed.avi	0
12532	752	-1280	-1024	-1	-1	-1	-1	4	-1280	-1024	-1	-1	-1	-1	4		0	0						Frog_fixed.avi	0
12549	753	-1280	-1024	-1	-1	-1	-1	4	-1280	-1024	-1	-1	-1	-1	4		0	0						Frog_fixed.avi	0
12565	754	-1280	-1024	-1	-1	-1	-1	4	-1280	-1024	-1	-1	-1	-1	4		0	0						Frog_fixed.avi	0
12582	755	-1280	-1024	-1	-1	-1	-1	4	-1280	-1024	-1	-1	-1	-1	4		0	0						Frog_fixed.avi	0
12599	756	-1280	-1024	-1	-1	-1	-1	4	-1280	-1024	-1	-1	-1	-1	4		0	0						Frog_fixed.avi	0
12615	757	-1280	-1024	-1	-1	-1	-1	4	-1280	-1024	-1	-1	-1	-1	4		0	0						Frog_fixed.avi	0
12632	758	-1280	-1024	-1	-1	-1	-1	4	-1280	-1024	-1	-1	-1	-1	4		0	0						Frog_fixed.avi	0
12649	759	-1280	-1024	-1	-1	-1	-1	4	-1280	-1024	-1	-1	-1	-1	4		0	0						Frog_fixed.avi	0
12665	760	-1280	-1024	-1	-1	-1	-1	4	-1280	-1024	-1	-1	-1	-1	4		0	0						Frog_fixed.avi	0
12682	761	-1280	-1024	-1	-1	-1	-1	4	-1280	-1024	-1	-1	-1	-1	4		0	0						Frog_fixed.avi	0
12699	762	-1280	-1024	-1	-1	-1	-1	4	-1280	-1024	-1	-1	-1	-1	4		0	0						Frog_fixed.avi	0
12715	763	-1280	-1024	-1	-1	-1	-1	4	-1280	-1024	-1	-1	-1	-1	4		0	0						Frog_fixed.avi	0
12732	764	-1280	-1024	-1	-1	-1	-1	4	-1280	-1024	-1	-1	-1	-1	4		0	0						Frog_fixed.avi	0
12749	765	-1280	-1024	-1	-1	-1	-1	4	-1280	-1024	-1	-1	-1	-1	4		0	0						Frog_fixed.avi	0
12765	766	-1280	-1024	-1	-1	-1	-1	4	-1280	-1024	-1	-1	-1	-1	4		0	0						Frog_fixed.avi	0
12782	767	-1280	-1024	-1	-1	-1	-1	4	-1280	-1024	-1	-1	-1	-1	4		0	0						Frog_fixed.avi	0
12799	768	-1280	-1024	-1	-1	-1	-1	4	-1280	-1024	-1	-1	-1	-1	4		0	0						Frog_fixed.avi	0
12815	769	-1280	-1024	-1	-1	-1	-1	4	-1280	-1024	-1	-1	-1	-1	4		0	0						Frog_fixed.avi	0
12832	770	-1280	-1024	-1	-1	-1	-1	4	-1280	-1024	-1	-1	-1	-1	4		0	0						Frog_fixed.avi	0
12849	771	-1280	-1024	-1	-1	-1	-1	4	-1280	-1024	-1	-1	-1	-1	4		0	0						Frog_fixed.avi	0
12865	772	-1280	-1024	-1	-1	-1	-1	4	-1280	-1024	-1	-1	-1	-1	4		0	0						Frog_fixed.avi	0
12882	773	-1280	-1024	-1	-1	-1	-1	4	-1280	-1024	-1	-1	-1	-1	4		0	0						Frog_fixed.avi	0
12899	774	-1280	-1024	-1	-1	-1	-1	4	-1280	-1024	-1	-1	-1	-1	4		0	0						Frog_fixed.avi	0
12915	775	-1280	-1024	-1	-1	-1	-1	4	-1280	-1024	-1	-1	-1	-1	4		0	0						Frog_fixed.avi	0
12932	776	-1280	-1024	-1	-1	-1	-1	4	-1280	-1024	-1	-1	-1	-1	4		0	0						Frog_fixed.avi	0
12948	777	-1280	-1024	-1	-1	-1	-1	4	-1280	-1024	-1	-1	-1	-1	4		0	0						Frog_fixed.avi	0
12965	778	-1280	-1024	-1	-1	-1	-1	4	-1280	-1024	-1	-1	-1	-1	4		0	0						Frog_fixed.avi	0
12982	779	-1280	-1024	-1	-1	-1	-1	4	-1280	-1024	-1	-1	-1	-1	4		0	0						Frog_fixed.avi	0
12998	780	-1280	-1024	-1	-1	-1	-1	4	-1280	-1024	-1	-1	-1	-1	4		0	0						Frog_fixed.avi	0
13015	781	-1280	-1024	-1	-1	-1	-1	4	-1280	-1024	-1	-1	-1	-1	4		0	0						Frog_fixed.avi	0
13032	782	-1280	-1024	-1	-1	-1	-1	4	-1280	-1024	-1	-1	-1	-1	4		0	0						Frog_fixed.avi	0
13048	783	-1280	-1024	-1	-1	-1	-1	4	-1280	-1024	-1	-1	-1	-1	4		0	0						Frog_fixed.avi	0
13065	784	-1280	-1024	-1	-1	-1	-1	4	-1280	-1024	-1	-1	-1	-1	4		0	0						Frog_fixed.avi	0
13082	785	-1280	-1024	-1	-1	-1	-1	4	-1280	-1024	-1	-1	-1	-1	4		0	0						Frog_fixed.avi	0
13098	786	-1280	-1024	-1	-1	-1	-1	4	-1280	-1024	-1	-1	-1	-1	4		0	0						Frog_fixed.avi	0
13115	787	-1280	-1024	-1	-1	-1	-1	4	-1280	-1024	-1	-1	-1	-1	4		0	0						Frog_fixed.avi	0
13132	788	-1280	-1024	-1	-1	-1	-1	4	-1280	-1024	-1	-1	-1	-1	4		0	0						Frog_fixed.avi	0
13148	789	-1280	-1024	-1	-1	-1	-1	4	-1280	-1024	-1	-1	-1	-1	4		0	0						Frog_fixed.avi	0
13165	790	-1280	-1024	-1	-1	-1	-1	4	-1280	-1024	-1	-1	-1	-1	4		0	0						Frog_fixed.avi	0
13182	791	-1280	-1024	-1	-1	-1	-1	4	-1280	-1024	-1	-1	-1	-1	4		0	0						Frog_fixed.avi	0
13198	792	-1280	-1024	-1	-1	-1	-1	4	-1280	-1024	-1	-1	-1	-1	4		0	0						Frog_fixed.avi	0
13215	793	-1280	-1024	-1	-1	-1	-1	4	-1280	-1024	-1	-1	-1	-1	4		0	0						Frog_fixed.avi	0
13232	794	-1280	-1024	-1	-1	-1	-1	4	-1280	-1024	-1	-1	-1	-1	4		0	0						Frog_fixed.avi	0
13248	795	-1280	-1024	-1	-1	-1	-1	4	-1280	-1024	-1	-1	-1	-1	4		0	0						Frog_fixed.avi	0
13265	796	-1280	-1024	-1	-1	-1	-1	4	-1280	-1024	-1	-1	-1	-1	4		0	0						Frog_fixed.avi	0
13282	797	-1280	-1024	-1	-1	-1	-1	4	-1280	-1024	-1	-1	-1	-1	4		0	0						Frog_fixed.avi	0
13298	798	-1280	-1024	-1	-1	-1	-1	4	-1280	-1024	-1	-1	-1	-1	4		0	0						Frog_fixed.avi	0
13315	799	-1280	-1024	-1	-1	-1	-1	4	-1280	-1024	-1	-1	-1	-1	4		0	0						Frog_fixed.avi	0
13332	800	-1280	-1024	-1	-1	-1	-1	4	-1280	-1024	-1	-1	-1	-1	4		0	0						Frog_fixed.avi	0
13348	801	-1280	-1024	-1	-1	-1	-1	4	-1280	-1024	-1	-1	-1	-1	4		0	0						Frog_fixed.avi	0
13365	802	-1280	-1024	-1	-1	-1	-1	4	-1280	-1024	-1	-1	-1	-1	4		0	0						Frog_fixed.avi	0
13382	803	-1280	-1024	-1	-1	-1	-1	4	-1280	-1024	-1	-1	-1	-1	4		0	0						Frog_fixed.avi	0
13398	804	-1280	-1024	-1	-1	-1	-1	4	-1280	-1024	-1	-1	-1	-1	4		0	0						Frog_fixed.avi	0
13415	805	-1280	-1024	-1	-1	-1	-1	4	-1280	-1024	-1	-1	-1	-1	4		0	0						Frog_fixed.avi	0
13431	806	-1280	-1024	-1	-1	-1	-1	4	-1280	-1024	-1	-1	-1	-1	4		0	0						Frog_fixed.avi	0
13448	807	-1280	-1024	-1	-1	-1	-1	4	-1280	-1024	-1	-1	-1	-1	4		0	0						Frog_fixed.avi	0
13465	808	-1280	-1024	-1	-1	-1	-1	4	-1280	-1024	-1	-1	-1	-1	4		0	0						Frog_fixed.avi	0
13481	809	-1280	-1024	-1	-1	-1	-1	4	-1280	-1024	-1	-1	-1	-1	4		0	0						Frog_fixed.avi	0
13498	810	-1280	-1024	-1	-1	-1	-1	4	-1280	-1024	-1	-1	-1	-1	4		0	0						Frog_fixed.avi	0
13515	811	-1280	-1024	-1	-1	-1	-1	4	-1280	-1024	-1	-1	-1	-1	4		0	0						Frog_fixed.avi	0
13531	812	-1280	-1024	-1	-1	-1	-1	4	-1280	-1024	-1	-1	-1	-1	4		0	0						Frog_fixed.avi	0
13548	813	-1280	-1024	-1	-1	-1	-1	4	-1280	-1024	-1	-1	-1	-1	4		0	0						Frog_fixed.avi	0
13565	814	-1280	-1024	-1	-1	-1	-1	4	-1280	-1024	-1	-1	-1	-1	4		0	0						Frog_fixed.avi	0
13581	815	-1280	-1024	-1	-1	-1	-1	4	-1280	-1024	-1	-1	-1	-1	4		0	0						Frog_fixed.avi	0
13598	816	-1280	-1024	-1	-1	-1	-1	4	-1280	-1024	-1	-1	-1	-1	4		0	0						Frog_fixed.avi	0
13615	817	-1280	-1024	-1	-1	-1	-1	4	-1280	-1024	-1	-1	-1	-1	4		0	0						Frog_fixed.avi	0
13631	818	-1280	-1024	-1	-1	-1	-1	4	-1280	-1024	-1	-1	-1	-1	4		0	0						Frog_fixed.avi	0
13648	819	-1280	-1024	-1	-1	-1	-1	4	-1280	-1024	-1	-1	-1	-1	4		0	0						Frog_fixed.avi	0
13665	820	-1280	-1024	-1	-1	-1	-1	4	-1280	-1024	-1	-1	-1	-1	4		0	0						Frog_fixed.avi	0
13681	821	-1280	-1024	-1	-1	-1	-1	4	-1280	-1024	-1	-1	-1	-1	4		0	0						Frog_fixed.avi	0
13698	822	-1280	-1024	-1	-1	-1	-1	4	-1280	-1024	-1	-1	-1	-1	4		0	0						Frog_fixed.avi	0
13715	823	-1280	-1024	-1	-1	-1	-1	4	-1280	-1024	-1	-1	-1	-1	4		0	0						Frog_fixed.avi	0
13731	824	-1280	-1024	-1	-1	-1	-1	4	-1280	-1024	-1	-1	-1	-1	4		0	0						Frog_fixed.avi	0
13748	825	-1280	-1024	-1	-1	-1	-1	4	-1280	-1024	-1	-1	-1	-1	4		0	0						Frog_fixed.avi	0
13765	826	-1280	-1024	-1	-1	-1	-1	4	-1280	-1024	-1	-1	-1	-1	4		0	0						Frog_fixed.avi	0
13781	827	-1280	-1024	-1	-1	-1	-1	4	-1280	-1024	-1	-1	-1	-1	4		0	0						Frog_fixed.avi	0
13798	828	-1280	-1024	-1	-1	-1	-1	4	-1280	-1024	-1	-1	-1	-1	4		0	0						Frog_fixed.avi	0
13815	829	-1280	-1024	-1	-1	-1	-1	4	-1280	-1024	-1	-1	-1	-1	4		0	0						Frog_fixed.avi	0
13831	830	-1280	-1024	-1	-1	-1	-1	4	-1280	-1024	-1	-1	-1	-1	4		0	0						Frog_fixed.avi	0
13848	831	-1280	-1024	-1	-1	-1	-1	4	-1280	-1024	-1	-1	-1	-1	4		0	0						Frog_fixed.avi	0
13865	832	-1280	-1024	-1	-1	-1	-1	4	-1280	-1024	-1	-1	-1	-1	4		0	0						Frog_fixed.avi	0
13881	833	-1280	-1024	-1	-1	-1	-1	4	-1280	-1024	-1	-1	-1	-1	4		0	0						Frog_fixed.avi	0
13898	834	-1280	-1024	-1	-1	-1	-1	4	-1280	-1024	-1	-1	-1	-1	4		0	0						Frog_fixed.avi	0
13915	835	-1280	-1024	-1	-1	-1	-1	4	-1280	-1024	-1	-1	-1	-1	4		0	0						Frog_fixed.avi	0
13931	836	-1280	-1024	-1	-1	-1	-1	4	-1280	-1024	-1	-1	-1	-1	4		0	0						Frog_fixed.avi	0
13948	837	-1280	-1024	-1	-1	-1	-1	4	-1280	-1024	-1	-1	-1	-1	4		0	0						Frog_fixed.avi	0
13964	838	-1280	-1024	-1	-1	-1	-1	4	-1280	-1024	-1	-1	-1	-1	4		0	0						Frog_fixed.avi	0
13981	839	-1280	-1024	-1	-1	-1	-1	4	-1280	-1024	-1	-1	-1	-1	4		0	0						Frog_fixed.avi	0
13998	840	-1280	-1024	-1	-1	-1	-1	4	-1280	-1024	-1	-1	-1	-1	4		0	0						Frog_fixed.avi	0
14014	841	-1280	-1024	-1	-1	-1	-1	4	-1280	-1024	-1	-1	-1	-1	4		0	0						Frog_fixed.avi	0
14031	842	-1280	-1024	-1	-1	-1	-1	4	-1280	-1024	-1	-1	-1	-1	4		0	0						Frog_fixed.avi	0
14048	843	-1280	-1024	-1	-1	-1	-1	4	-1280	-1024	-1	-1	-1	-1	4		0	0						Frog_fixed.avi	0
14064	844	-1280	-1024	-1	-1	-1	-1	4	-1280	-1024	-1	-1	-1	-1	4		0	0						Frog_fixed.avi	0
14081	845	-1280	-1024	-1	-1	-1	-1	4	-1280	-1024	-1	-1	-1	-1	4		0	0						Frog_fixed.avi	0
14098	846	-1280	-1024	-1	-1	-1	-1	4	-1280	-1024	-1	-1	-1	-1	4		0	0						Frog_fixed.avi	0
14114	847	-1280	-1024	-1	-1	-1	-1	4	-1280	-1024	-1	-1	-1	-1	4		0	0						Frog_fixed.avi	0
14131	848	-1280	-1024	-1	-1	-1	-1	4	-1280	-1024	-1	-1	-1	-1	4		0	0						Frog_fixed.avi	0
14148	849	-1280	-1024	-1	-1	-1	-1	4	-1280	-1024	-1	-1	-1	-1	4		0	0						Frog_fixed.avi	0
14164	850	-1280	-1024	-1	-1	-1	-1	4	-1280	-1024	-1	-1	-1	-1	4		0	0						Frog_fixed.avi	0
14181	851	-1280	-1024	-1	-1	-1	-1	4	-1280	-1024	-1	-1	-1	-1	4		0	0						Frog_fixed.avi	0
14198	852	-1280	-1024	-1	-1	-1	-1	4	-1280	-1024	-1	-1	-1	-1	4		0	0						Frog_fixed.avi	0
14214	853	-1280	-1024	-1	-1	-1	-1	4	-1280	-1024	-1	-1	-1	-1	4		0	0						Frog_fixed.avi	0
14231	854	-1280	-1024	-1	-1	-1	-1	4	-1280	-1024	-1	-1	-1	-1	4		0	0						Frog_fixed.avi	0
14248	855	-1280	-1024	-1	-1	-1	-1	4	-1280	-1024	-1	-1	-1	-1	4		0	0						Frog_fixed.avi	0
14264	856	-1280	-1024	-1	-1	-1	-1	4	-1280	-1024	-1	-1	-1	-1	4		0	0						Frog_fixed.avi	0
14281	857	-1280	-1024	-1	-1	-1	-1	4	-1280	-1024	-1	-1	-1	-1	4		0	0						Frog_fixed.avi	0
14298	858	-1280	-1024	-1	-1	-1	-1	4	-1280	-1024	-1	-1	-1	-1	4		0	0						Frog_fixed.avi	0
14314	859	-1280	-1024	-1	-1	-1	-1	4	-1280	-1024	-1	-1	-1	-1	4		0	0						Frog_fixed.avi	0
14331	860	-1280	-1024	-1	-1	-1	-1	4	-1280	-1024	-1	-1	-1	-1	4		0	0						Frog_fixed.avi	0
14348	861	-1280	-1024	-1	-1	-1	-1	4	-1280	-1024	-1	-1	-1	-1	4		0	0						Frog_fixed.avi	0
14364	862	-1280	-1024	-1	-1	-1	-1	4	-1280	-1024	-1	-1	-1	-1	4		0	0						Frog_fixed.avi	0
14381	863	-1280	-1024	-1	-1	-1	-1	4	-1280	-1024	-1	-1	-1	-1	4		0	0						Frog_fixed.avi	0
14398	864	-1280	-1024	-1	-1	-1	-1	4	-1280	-1024	-1	-1	-1	-1	4		0	0						Frog_fixed.avi	0
14414	865	-1280	-1024	-1	-1	-1	-1	4	-1280	-1024	-1	-1	-1	-1	4		0	0						Frog_fixed.avi	0
14431	866	-1280	-1024	-1	-1	-1	-1	4	-1280	-1024	-1	-1	-1	-1	4		0	0						Frog_fixed.avi	0
14447	867	-1280	-1024	-1	-1	-1	-1	4	-1280	-1024	-1	-1	-1	-1	4		0	0						Frog_fixed.avi	0
14464	868	-1280	-1024	-1	-1	-1	-1	4	-1280	-1024	-1	-1	-1	-1	4		0	0						Frog_fixed.avi	0
14481	869	-1280	-1024	-1	-1	-1	-1	4	-1280	-1024	-1	-1	-1	-1	4		0	0						Frog_fixed.avi	0
14497	870	-1280	-1024	-1	-1	-1	-1	4	-1280	-1024	-1	-1	-1	-1	4		0	0						Frog_fixed.avi	0
14514	871	-1280	-1024	-1	-1	-1	-1	4	-1280	-1024	-1	-1	-1	-1	4		0	0						Frog_fixed.avi	0
14531	872	-1280	-1024	-1	-1	-1	-1	4	-1280	-1024	-1	-1	-1	-1	4		0	0						Frog_fixed.avi	0
14547	873	-1280	-1024	-1	-1	-1	-1	4	-1280	-1024	-1	-1	-1	-1	4		0	0						Frog_fixed.avi	0
14564	874	-1280	-1024	-1	-1	-1	-1	4	-1280	-1024	-1	-1	-1	-1	4		0	0						Frog_fixed.avi	0
14581	875	-1280	-1024	-1	-1	-1	-1	4	-1280	-1024	-1	-1	-1	-1	4		0	0						Frog_fixed.avi	0
14597	876	-1280	-1024	-1	-1	-1	-1	4	-1280	-1024	-1	-1	-1	-1	4		0	0						Frog_fixed.avi	0
14614	877	-1280	-1024	-1	-1	-1	-1	4	-1280	-1024	-1	-1	-1	-1	4		0	0						Frog_fixed.avi	0
14631	878	-1280	-1024	-1	-1	-1	-1	4	-1280	-1024	-1	-1	-1	-1	4		0	0						Frog_fixed.avi	0
14647	879	-1280	-1024	-1	-1	-1	-1	4	-1280	-1024	-1	-1	-1	-1	4		0	0						Frog_fixed.avi	0
14664	880	-1280	-1024	-1	-1	-1	-1	4	-1280	-1024	-1	-1	-1	-1	4		0	0						Frog_fixed.avi	0
14681	881	-1280	-1024	-1	-1	-1	-1	4	-1280	-1024	-1	-1	-1	-1	4		0	0						Frog_fixed.avi	0
14697	882	-1280	-1024	-1	-1	-1	-1	4	-1280	-1024	-1	-1	-1	-1	4		0	0						Frog_fixed.avi	0
14714	883	-1280	-1024	-1	-1	-1	-1	4	-1280	-1024	-1	-1	-1	-1	4		0	0						Frog_fixed.avi	0
14731	884	-1280	-1024	-1	-1	-1	-1	4	-1280	-1024	-1	-1	-1	-1	4		0	0						Frog_fixed.avi	0
14747	885	-1280	-1024	-1	-1	-1	-1	4	-1280	-1024	-1	-1	-1	-1	4		0	0						Frog_fixed.avi	0
14764	886	-1280	-1024	-1	-1	-1	-1	4	-1280	-1024	-1	-1	-1	-1	4		0	0						Frog_fixed.avi	0
14781	887	-1280	-1024	-1	-1	-1	-1	4	-1280	-1024	-1	-1	-1	-1	4		0	0						Frog_fixed.avi	0
14797	888	-1280	-1024	-1	-1	-1	-1	4	-1280	-1024	-1	-1	-1	-1	4		0	0						Frog_fixed.avi	0
14814	889	-1280	-1024	-1	-1	-1	-1	4	-1280	-1024	-1	-1	-1	-1	4		0	0						Frog_fixed.avi	0
14831	890	-1280	-1024	-1	-1	-1	-1	4	-1280	-1024	-1	-1	-1	-1	4		0	0						Frog_fixed.avi	0
14847	891	-1280	-1024	-1	-1	-1	-1	4	-1280	-1024	-1	-1	-1	-1	4		0	0						Frog_fixed.avi	0
14864	892	-1280	-1024	-1	-1	-1	-1	4	-1280	-1024	-1	-1	-1	-1	4		0	0						Frog_fixed.avi	0
14881	893	-1280	-1024	-1	-1	-1	-1	4	-1280	-1024	-1	-1	-1	-1	4		0	0						Frog_fixed.avi	0
14897	894	-1280	-1024	-1	-1	-1	-1	4	-1280	-1024	-1	-1	-1	-1	4		0	0						Frog_fixed.avi	0
14914	895	-1280	-1024	-1	-1	-1	-1	4	-1280	-1024	-1	-1	-1	-1	4		0	0						Frog_fixed.avi	0
14931	896	-1280	-1024	-1	-1	-1	-1	4	-1280	-1024	-1	-1	-1	-1	4		0	0						Frog_fixed.avi	0
14947	897	-1280	-1024	-1	-1	-1	-1	4	-1280	-1024	-1	-1	-1	-1	4		0	0						Frog_fixed.avi	0
14964	898	-1280	-1024	-1	-1	-1	-1	4	-1280	-1024	-1	-1	-1	-1	4		0	0						Frog_fixed.avi	0
14981	899	-1280	-1024	-1	-1	-1	-1	4	-1280	-1024	-1	-1	-1	-1	4		0	0						Frog_fixed.avi	0
14997	900	-1280	-1024	-1	-1	-1	-1	4	-1280	-1024	-1	-1	-1	-1	4		0	0						Frog_fixed.avi	0
15014	901	-1280	-1024	-1	-1	-1	-1	4	-1280	-1024	-1	-1	-1	-1	4		0	0						Frog_fixed.avi	0
15031	902	-1280	-1024	-1	-1	-1	-1	4	-1280	-1024	-1	-1	-1	-1	4		0	0						Frog_fixed.avi	0
15047	903	-1280	-1024	-1	-1	-1	-1	4	-1280	-1024	-1	-1	-1	-1	4		0	0						Frog_fixed.avi	0
15064	904	-1280	-1024	-1	-1	-1	-1	4	-1280	-1024	-1	-1	-1	-1	4		0	0						Frog_fixed.avi	0
15081	905	-1280	-1024	-1	-1	-1	-1	4	-1280	-1024	-1	-1	-1	-1	4		0	0						Frog_fixed.avi	0
15097	906	-1280	-1024	-1	-1	-1	-1	4	-1280	-1024	-1	-1	-1	-1	4		0	0						Frog_fixed.avi	0
15114	907	-1280	-1024	-1	-1	-1	-1	4	-1280	-1024	-1	-1	-1	-1	4		0	0						Frog_fixed.avi	0
15130	908	-1280	-1024	-1	-1	-1	-1	4	-1280	-1024	-1	-1	-1	-1	4		0	0						Frog_fixed.avi	0
15147	909	-1280	-1024	-1	-1	-1	-1	4	-1280	-1024	-1	-1	-1	-1	4		0	0						Frog_fixed.avi	0
15164	910	-1280	-1024	-1	-1	-1	-1	4	-1280	-1024	-1	-1	-1	-1	4		0	0						Frog_fixed.avi	0
15180	911	-1280	-1024	-1	-1	-1	-1	4	-1280	-1024	-1	-1	-1	-1	4		0	0						Frog_fixed.avi	0
15197	912	-1280	-1024	-1	-1	-1	-1	4	-1280	-1024	-1	-1	-1	-1	4		0	0						Frog_fixed.avi	0
15214	913	-1280	-1024	-1	-1	-1	-1	4	-1280	-1024	-1	-1	-1	-1	4		0	0						Frog_fixed.avi	0
15230	914	-1280	-1024	-1	-1	-1	-1	4	-1280	-1024	-1	-1	-1	-1	4		0	0						Frog_fixed.avi	0
15247	915	-1280	-1024	-1	-1	-1	-1	4	-1280	-1024	-1	-1	-1	-1	4		0	0						Frog_fixed.avi	0
15264	916	-1280	-1024	-1	-1	-1	-1	4	-1280	-1024	-1	-1	-1	-1	4		0	0						Frog_fixed.avi	0
15280	917	-1280	-1024	-1	-1	-1	-1	4	-1280	-1024	-1	-1	-1	-1	4		0	0						Frog_fixed.avi	0
15297	918	-1280	-1024	-1	-1	-1	-1	4	-1280	-1024	-1	-1	-1	-1	4		0	0						Frog_fixed.avi	0
15314	919	-1280	-1024	-1	-1	-1	-1	4	-1280	-1024	-1	-1	-1	-1	4		0	0						Frog_fixed.avi	0
15330	920	-1280	-1024	-1	-1	-1	-1	4	-1280	-1024	-1	-1	-1	-1	4		0	0						Frog_fixed.avi	0
15347	921	-1280	-1024	-1	-1	-1	-1	4	-1280	-1024	-1	-1	-1	-1	4		0	0						Frog_fixed.avi	0
15364	922	-1280	-1024	-1	-1	-1	-1	4	-1280	-1024	-1	-1	-1	-1	4		0	0						Frog_fixed.avi	0
15380	923	-1280	-1024	-1	-1	-1	-1	4	-1280	-1024	-1	-1	-1	-1	4		0	0						Frog_fixed.avi	0
15397	924	-1280	-1024	-1	-1	-1	-1	4	-1280	-1024	-1	-1	-1	-1	4		0	0						Frog_fixed.avi	0
15414	925	-1280	-1024	-1	-1	-1	-1	4	-1280	-1024	-1	-1	-1	-1	4		0	0						Frog_fixed.avi	0
15430	926	-1280	-1024	-1	-1	-1	-1	4	-1280	-1024	-1	-1	-1	-1	4		0	0						Frog_fixed.avi	0
15447	927	-1280	-1024	-1	-1	-1	-1	4	-1280	-1024	-1	-1	-1	-1	4		0	0						Frog_fixed.avi	0
15464	928	-1280	-1024	-1	-1	-1	-1	4	-1280	-1024	-1	-1	-1	-1	4		0	0						Frog_fixed.avi	0
15480	929	-1280	-1024	-1	-1	-1	-1	4	-1280	-1024	-1	-1	-1	-1	4		0	0						Frog_fixed.avi	0
15497	930	-1280	-1024	-1	-1	-1	-1	4	-1280	-1024	-1	-1	-1	-1	4		0	0						Frog_fixed.avi	0
15514	931	-1280	-1024	-1	-1	-1	-1	4	-1280	-1024	-1	-1	-1	-1	4		0	0						Frog_fixed.avi	0
15530	932	-1280	-1024	-1	-1	-1	-1	4	-1280	-1024	-1	-1	-1	-1	4		0	0						Frog_fixed.avi	0
15547	933	-1280	-1024	-1	-1	-1	-1	4	-1280	-1024	-1	-1	-1	-1	4		0	0						Frog_fixed.avi	0
15564	934	-1280	-1024	-1	-1	-1	-1	4	-1280	-1024	-1	-1	-1	-1	4		0	0						Frog_fixed.avi	0
15580	935	-1280	-1024	-1	-1	-1	-1	4	-1280	-1024	-1	-1	-1	-1	4		0	0						Frog_fixed.avi	0
15597	936	-1280	-1024	-1	-1	-1	-1	4	-1280	-1024	-1	-1	-1	-1	4		0	0						Frog_fixed.avi	0
15614	937	-1280	-1024	-1	-1	-1	-1	4	-1280	-1024	-1	-1	-1	-1	4		0	0						Frog_fixed.avi	0
15630	938	-1280	-1024	-1	-1	-1	-1	4	-1280	-1024	-1	-1	-1	-1	4		0	0						Frog_fixed.avi	0
15647	939	-1280	-1024	-1	-1	-1	-1	4	-1280	-1024	-1	-1	-1	-1	4		0	0						Frog_fixed.avi	0
15664	940	-1280	-1024	-1	-1	-1	-1	4	-1280	-1024	-1	-1	-1	-1	4		0	0						Frog_fixed.avi	0
15680	941	-1280	-1024	-1	-1	-1	-1	4	-1280	-1024	-1	-1	-1	-1	4		0	0						Frog_fixed.avi	0
15697	942	-1280	-1024	-1	-1	-1	-1	4	-1280	-1024	-1	-1	-1	-1	4		0	0						Frog_fixed.avi	0
15713	943	-1280	-1024	-1	-1	-1	-1	4	-1280	-1024	-1	-1	-1	-1	4		0	0						Frog_fixed.avi	0
15730	944	-1280	-1024	-1	-1	-1	-1	4	-1280	-1024	-1	-1	-1	-1	4		0	0						Frog_fixed.avi	0
15747	945	883.0255	462.6814	0.5716633	0.343677	595.4815	5.583092	0	947.4391	464.1781	0.421473	0.3756929	604.7492	5.811223	0	23	915	463						Frog_fixed.avi	0
15763	946	-1280	-1024	-1	-1	-1	-1	4	-1280	-1024	-1	-1	-1	-1	4	23	0	0						Frog_fixed.avi	0
15780	947	-1280	-1024	-1	-1	-1	-1	4	-1280	-1024	-1	-1	-1	-1	4	23	0	0						Frog_fixed.avi	0
15797	948	-1280	-1024	-1	-1	-1	-1	4	-1280	-1024	-1	-1	-1	-1	4	23	0	0						Frog_fixed.avi	0
15813	949	-1280	-1024	-1	-1	-1	-1	4	-1280	-1024	-1	-1	-1	-1	4	23	0	0						Frog_fixed.avi	0
15830	950	878.2864	504.4559	0.5712952	0.3439959	596.215	5.617931	0	959.988	522.2642	0.4212824	0.37611	605.1586	5.802711	0	23	919	513						Frog_fixed.avi	0
15847	951	-1280	-1024	-1	-1	-1	-1	4	-1280	-1024	-1	-1	-1	-1	4		0	0						Frog_fixed.avi	0
15863	952	-1280	-1024	-1	-1	-1	-1	4	-1280	-1024	-1	-1	-1	-1	4		0	0						Frog_fixed.avi	0
15880	953	-1280	-1024	-1	-1	-1	-1	4	-1280	-1024	-1	-1	-1	-1	4		0	0						Frog_fixed.avi	0
15897	954	-1280	-1024	-1	-1	-1	-1	4	-1280	-1024	-1	-1	-1	-1	4		0	0						Frog_fixed.avi	0
15913	955	-1280	-1024	-1	-1	-1	-1	4	-1280	-1024	-1	-1	-1	-1	4		0	0						Frog_fixed.avi	0
15930	956	-1280	-1024	-1	-1	-1	-1	4	-1280	-1024	-1	-1	-1	-1	4		0	0						Frog_fixed.avi	0
15947	957	-1280	-1024	-1	-1	-1	-1	4	-1280	-1024	-1	-1	-1	-1	4		0	0						Frog_fixed.avi	0
15963	958	-1280	-1024	-1	-1	-1	-1	4	-1280	-1024	-1	-1	-1	-1	4		0	0						Frog_fixed.avi	0
15980	959	-1280	-1024	-1	-1	-1	-1	4	-1280	-1024	-1	-1	-1	-1	4		0	0						Frog_fixed.avi	0
15997	960	-1280	-1024	-1	-1	-1	-1	4	-1280	-1024	-1	-1	-1	-1	4		0	0						Frog_fixed.avi	0
16013	961	-1280	-1024	-1	-1	-1	-1	4	-1280	-1024	-1	-1	-1	-1	4		0	0						Frog_fixed.avi	0
16030	962	-1280	-1024	-1	-1	-1	-1	4	-1280	-1024	-1	-1	-1	-1	4		0	0						Frog_fixed.avi	0
16047	963	878.0605	510.7284	0.5713826	0.3454814	598.1331	5.677368	0	999.8488	531.2078	0.421643	0.3770377	607.343	5.764466	0	24	939	521						Frog_fixed.avi	0
16063	964	878.931	510.0454	0.5716245	0.34567	598.3752	5.689005	0	903.3602	515.949	0.4219078	0.3768609	607.3618	5.902391	0	24	891	513						Frog_fixed.avi	0
16080	965	-1280	-1024	-1	-1	-1	-1	4	-1280	-1024	-1	-1	-1	-1	4	24	0	0						Frog_fixed.avi	0
16097	966	-1280	-1024	-1	-1	-1	-1	4	-1280	-1024	-1	-1	-1	-1	4	24	0	0						Frog_fixed.avi	0
16113	967	-1280	-1024	-1	-1	-1	-1	4	-1280	-1024	-1	-1	-1	-1	4	24	0	0						Frog_fixed.avi	0
16130	968	880.9773	505.8949	0.5724746	0.3467222	598.7602	5.694152	0	1007.867	534.3171	0.422657	0.3774401	607.3619	5.71558	0	24	944	520						Frog_fixed.avi	0
16147	969	-1280	-1024	-1	-1	-1	-1	4	-1280	-1024	-1	-1	-1	-1	4		0	0						Frog_fixed.avi	0
16163	970	-1280	-1024	-1	-1	-1	-1	4	-1280	-1024	-1	-1	-1	-1	4		0	0						Frog_fixed.avi	0
16180	971	-1280	-1024	-1	-1	-1	-1	4	-1280	-1024	-1	-1	-1	-1	4		0	0						Frog_fixed.avi	0
16197	972	-1280	-1024	-1	-1	-1	-1	4	-1280	-1024	-1	-1	-1	-1	4		0	0						Frog_fixed.avi	0
16213	973	-1280	-1024	-1	-1	-1	-1	4	-1280	-1024	-1	-1	-1	-1	4		0	0						Frog_fixed.avi	0
16230	974	-1280	-1024	-1	-1	-1	-1	4	-1280	-1024	-1	-1	-1	-1	4		0	0						Frog_fixed.avi	0
16246	975	-1280	-1024	-1	-1	-1	-1	4	-1280	-1024	-1	-1	-1	-1	4		0	0						Frog_fixed.avi	0
16263	976	-1280	-1024	-1	-1	-1	-1	4	-1280	-1024	-1	-1	-1	-1	4		0	0						Frog_fixed.avi	0
16280	977	-1280	-1024	-1	-1	-1	-1	4	-1280	-1024	-1	-1	-1	-1	4		0	0						Frog_fixed.avi	0
16296	978	901.2579	473.6976	0.5763963	0.348005	599.7624	5.708426	0	-1280	-1024	-1	-1	-1	-1	4	25	901	474						Frog_fixed.avi	0
16313	979	-1280	-1024	-1	-1	-1	-1	4	-1280	-1024	-1	-1	-1	-1	4	25	0	0						Frog_fixed.avi	0
16330	980	911.2251	454.7411	0.5769585	0.3487103	599.7682	5.73802	0	941.9243	456.7102	0.4275694	0.3778193	611.7652	6.002588	0	25	927	456						Frog_fixed.avi	0
16346	981	905.7227	478.4981	0.5772464	0.3483733	599.7682	5.713275	0	894.907	474.3817	0.4278126	0.3780474	611.7594	6.043234	0	25	900	476						Frog_fixed.avi	0
16363	982	-1280	-1024	-1	-1	-1	-1	4	-1280	-1024	-1	-1	-1	-1	4		0	0						Frog_fixed.avi	0
16380	983	-1280	-1024	-1	-1	-1	-1	4	-1280	-1024	-1	-1	-1	-1	4		0	0						Frog_fixed.avi	0
16396	984	-1280	-1024	-1	-1	-1	-1	4	-1280	-1024	-1	-1	-1	-1	4		0	0						Frog_fixed.avi	0
16413	985	-1280	-1024	-1	-1	-1	-1	4	-1280	-1024	-1	-1	-1	-1	4		0	0						Frog_fixed.avi	0
16430	986	-1280	-1024	-1	-1	-1	-1	4	-1280	-1024	-1	-1	-1	-1	4		0	0						Frog_fixed.avi	0
16446	987	-1280	-1024	-1	-1	-1	-1	4	-1280	-1024	-1	-1	-1	-1	4		0	0						Frog_fixed.avi	0
16463	988	-1280	-1024	-1	-1	-1	-1	4	-1280	-1024	-1	-1	-1	-1	4		0	0						Frog_fixed.avi	0
16480	989	-1280	-1024	-1	-1	-1	-1	4	-1280	-1024	-1	-1	-1	-1	4		0	0						Frog_fixed.avi	0
16496	990	-1280	-1024	-1	-1	-1	-1	4	-1280	-1024	-1	-1	-1	-1	4		0	0						Frog_fixed.avi	0
16513	991	-1280	-1024	-1	-1	-1	-1	4	-1280	-1024	-1	-1	-1	-1	4		0	0						Frog_fixed.avi	0
16530	992	-1280	-1024	-1	-1	-1	-1	4	-1280	-1024	-1	-1	-1	-1	4		0	0						Frog_fixed.avi	0
16546	993	891.9974	503.0602	0.5824913	0.3472032	599.7475	5.694271	0	922.6454	485.1741	0.4330129	0.3746928	612.6335	5.957637	0	26	907	494						Frog_fixed.avi	0
16563	994	885.8566	502.5464	0.5828824	0.3474287	599.7475	5.687481	0	-1280	-1024	-1	-1	-1	-1	4	26	886	503						Frog_fixed.avi	0
16580	995	-1280	-1024	-1	-1	-1	-1	4	-1280	-1024	-1	-1	-1	-1	4		0	0						Frog_fixed.avi	0
16596	996	-1280	-1024	-1	-1	-1	-1	4	-1280	-1024	-1	-1	-1	-1	4		0	0						Frog_fixed.avi	0
16613	997	-1280	-1024	-1	-1	-1	-1	4	-1280	-1024	-1	-1	-1	-1	4		0	0						Frog_fixed.avi	0
16629	998	-1280	-1024	-1	-1	-1	-1	4	-1280	-1024	-1	-1	-1	-1	4		0	0						Frog_fixed.avi	0
16646	999	-1280	-1024	-1	-1	-1	-1	4	-1280	-1024	-1	-1	-1	-1	4		0	0						Frog_fixed.avi	0
16663	1000	-1280	-1024	-1	-1	-1	-1	4	-1280	-1024	-1	-1	-1	-1	4		0	0						Frog_fixed.avi	0
16680	1001	-1280	-1024	-1	-1	-1	-1	4	-1280	-1024	-1	-1	-1	-1	4		0	0						Frog_fixed.avi	0
16696	1002	-1280	-1024	-1	-1	-1	-1	4	-1280	-1024	-1	-1	-1	-1	4		0	0						Frog_fixed.avi	0
16713	1003	-1280	-1024	-1	-1	-1	-1	4	-1280	-1024	-1	-1	-1	-1	4		0	0						Frog_fixed.avi	0
16729	1004	-1280	-1024	-1	-1	-1	-1	4	-1280	-1024	-1	-1	-1	-1	4		0	0						Frog_fixed.avi	0
16746	1005	-1280	-1024	-1	-1	-1	-1	4	-1280	-1024	-1	-1	-1	-1	4		0	0						Frog_fixed.avi	0
16763	1006	-1280	-1024	-1	-1	-1	-1	4	-1280	-1024	-1	-1	-1	-1	4		0	0						Frog_fixed.avi	0
16779	1007	-1280	-1024	-1	-1	-1	-1	4	-1280	-1024	-1	-1	-1	-1	4		0	0						Frog_fixed.avi	0
16796	1008	-1280	-1024	-1	-1	-1	-1	4	-1280	-1024	-1	-1	-1	-1	4		0	0						Frog_fixed.avi	0
16813	1009	-1280	-1024	-1	-1	-1	-1	4	-1280	-1024	-1	-1	-1	-1	4		0	0						Frog_fixed.avi	0
16829	1010	-1280	-1024	-1	-1	-1	-1	4	-1280	-1024	-1	-1	-1	-1	4		0	0						Frog_fixed.avi	0
16846	1011	-1280	-1024	-1	-1	-1	-1	4	-1280	-1024	-1	-1	-1	-1	4		0	0						Frog_fixed.avi	0
16863	1012	-1280	-1024	-1	-1	-1	-1	4	-1280	-1024	-1	-1	-1	-1	4		0	0						Frog_fixed.avi	0
16879	1013	-1280	-1024	-1	-1	-1	-1	4	-1280	-1024	-1	-1	-1	-1	4		0	0						Frog_fixed.avi	0
16896	1014	-1280	-1024	-1	-1	-1	-1	4	-1280	-1024	-1	-1	-1	-1	4		0	0						Frog_fixed.avi	0
16913	1015	-1280	-1024	-1	-1	-1	-1	4	-1280	-1024	-1	-1	-1	-1	4		0	0						Frog_fixed.avi	0
16929	1016	-1280	-1024	-1	-1	-1	-1	4	-1280	-1024	-1	-1	-1	-1	4		0	0						Frog_fixed.avi	0
16946	1017	-1280	-1024	-1	-1	-1	-1	4	-1280	-1024	-1	-1	-1	-1	4		0	0						Frog_fixed.avi	0
16963	1018	-1280	-1024	-1	-1	-1	-1	4	-1280	-1024	-1	-1	-1	-1	4		0	0						Frog_fixed.avi	0
16979	1019	-1280	-1024	-1	-1	-1	-1	4	-1280	-1024	-1	-1	-1	-1	4		0	0						Frog_fixed.avi	0
16996	1020	-1280	-1024	-1	-1	-1	-1	4	-1280	-1024	-1	-1	-1	-1	4		0	0						Frog_fixed.avi	0
17013	1021	-1280	-1024	-1	-1	-1	-1	4	-1280	-1024	-1	-1	-1	-1	4		0	0						Frog_fixed.avi	0
17029	1022	-1280	-1024	-1	-1	-1	-1	4	911.2515	505.3314	0.4917789	0.3562144	601.2904	5.903299	0	27	911	505						Frog_fixed.avi	0
17046	1023	-1280	-1024	-1	-1	-1	-1	4	903.6581	503.2421	0.4930386	0.3557978	600.437	5.899666	0	27	904	503						Frog_fixed.avi	0
17063	1024	-1280	-1024	-1	-1	-1	-1	4	912.3502	503.1691	0.4941962	0.355323	600.2394	5.897669	0	27	912	503						Frog_fixed.avi	0
17079	1025	-1280	-1024	-1	-1	-1	-1	4	911.3852	508.571	0.4951509	0.3548638	600.1816	5.894464	0	27	911	509						Frog_fixed.avi	0
17096	1026	-1280	-1024	-1	-1	-1	-1	4	903.5763	507.8916	0.4958735	0.3544662	600.1561	5.886099	0	27	904	508						Frog_fixed.avi	0
17113	1027	-1280	-1024	-1	-1	-1	-1	4	-1280	-1024	-1	-1	-1	-1	4	27	0	0						Frog_fixed.avi	0
17129	1028	-1280	-1024	-1	-1	-1	-1	4	902.6776	512.9004	0.4968877	0.3537834	600.2039	5.868819	0	27	903	513						Frog_fixed.avi	0
17146	1029	-1280	-1024	-1	-1	-1	-1	4	905.7205	508.5506	0.4971994	0.3536968	600.2039	5.879798	0	27	906	509						Frog_fixed.avi	0
17162	1030	-1280	-1024	-1	-1	-1	-1	4	900.5954	506.4176	0.4974168	0.3540197	600.2039	5.879129	0	27	901	506						Frog_fixed.avi	0
17179	1031	-1280	-1024	-1	-1	-1	-1	4	902.783	511.8359	0.4978203	0.3538638	600.0762	5.867537	0	27	903	512						Frog_fixed.avi	0
17196	1032	-1280	-1024	-1	-1	-1	-1	4	907.0704	510.9122	0.4983092	0.3541849	600.0762	5.879536	0	27	907	511						Frog_fixed.avi	0
17212	1033	-1280	-1024	-1	-1	-1	-1	4	904.7015	509.4298	0.4990532	0.3541869	599.9608	5.885355	0	27	905	509						Frog_fixed.avi	0
17229	1034	-1280	-1024	-1	-1	-1	-1	4	905.5067	505.2646	0.5000197	0.3541394	599.9283	5.892789	0	27	906	505						Frog_fixed.avi	0
17246	1035	-1280	-1024	-1	-1	-1	-1	4	907.0093	504.0804	0.5012223	0.3540416	600.0281	5.888036	0	27	907	504						Frog_fixed.avi	0
17262	1036	-1280	-1024	-1	-1	-1	-1	4	900.2029	514.1436	0.5024647	0.353671	600.0068	5.867429	0	27	900	514						Frog_fixed.avi	0
17279	1037	-1280	-1024	-1	-1	-1	-1	4	895.9526	520.0879	0.5038781	0.3536495	600.0068	5.858545	0	27	896	520						Frog_fixed.avi	0
17296	1038	-1280	-1024	-1	-1	-1	-1	4	899.4831	513.0533	0.5053715	0.3537475	600.0068	5.858048	0	27	899	513						Frog_fixed.avi	0
17312	1039	-1280	-1024	-1	-1	-1	-1	4	901.3623	502.9622	0.506963	0.3542174	600.0068	5.895751	0	27	901	503						Frog_fixed.avi	0
17329	1040	-1280	-1024	-1	-1	-1	-1	4	899.4443	509.6619	0.5084621	0.3546157	600.4195	5.870769	0	27	899	510						Frog_fixed.avi	0
17346	1041	-1280	-1024	-1	-1	-1	-1	4	-1280	-1024	-1	-1	-1	-1	4	27	0	0						Frog_fixed.avi	0
17362	1042	-1280	-1024	-1	-1	-1	-1	4	-1280	-1024	-1	-1	-1	-1	4	27	0	0						Frog_fixed.avi	0
17379	1043	-1280	-1024	-1	-1	-1	-1	4	-1280	-1024	-1	-1	-1	-1	4	27	0	0						Frog_fixed.avi	0
17396	1044	-1280	-1024	-1	-1	-1	-1	4	911.6829	504.4519	0.5142276	0.3571798	600.9606	5.887074	0	27	912	504						Frog_fixed.avi	0
17412	1045	-1280	-1024	-1	-1	-1	-1	4	901.1616	503.2452	0.5156844	0.3583803	600.9606	5.886798	0	27	901	503						Frog_fixed.avi	0
17429	1046	-1280	-1024	-1	-1	-1	-1	4	906.2971	503.0946	0.5170658	0.3592811	601.7959	5.912998	0	27	906	503						Frog_fixed.avi	0
17446	1047	-1280	-1024	-1	-1	-1	-1	4	904.3531	502.2219	0.5184594	0.3601761	602.0839	5.907738	0	27	904	502						Frog_fixed.avi	0
17462	1048	-1280	-1024	-1	-1	-1	-1	4	907.8524	494.8861	0.5199071	0.3610769	602.5704	5.917908	0	27	908	495						Frog_fixed.avi	0
17479	1049	-1280	-1024	-1	-1	-1	-1	4	899.1177	503.9241	0.5214054	0.3619732	602.8421	5.890582	0	27	899	504						Frog_fixed.avi	0
17496	1050	-1280	-1024	-1	-1	-1	-1	4	903.8601	502.182	0.5229689	0.362893	603.1887	5.904848	0	27	904	502						Frog_fixed.avi	0
17512	1051	-1280	-1024	-1	-1	-1	-1	4	909.0867	500.7336	0.5245941	0.3638102	603.6315	5.916977	0	27	909	501						Frog_fixed.avi	0
17529	1052	-1280	-1024	-1	-1	-1	-1	4	908.4771	498.7094	0.5261433	0.3644686	603.6612	5.903971	0	27	908	499						Frog_fixed.avi	0
17546	1053	-1280	-1024	-1	-1	-1	-1	4	908.3372	498.7525	0.527997	0.3656457	603.6612	5.904247	0	27	908	499						Frog_fixed.avi	0
17562	1054	-1280	-1024	-1	-1	-1	-1	4	905.2056	495.4378	0.5297956	0.3664801	604.7742	5.92522	0	27	905	495						Frog_fixed.avi	0
17579	1055	-1280	-1024	-1	-1	-1	-1	4	904.3022	494.7291	0.531739	0.3672841	605.1964	5.915804	0	27	904	495						Frog_fixed.avi	0
17595	1056	-1280	-1024	-1	-1	-1	-1	4	829.0681	466.4648	0.5345053	0.3677563	605.9031	5.927003	0	27	829	466						Frog_fixed.avi	0
17612	1057	-1280	-1024	-1	-1	-1	-1	4	595.9438	391.0083	0.5386856	0.3674443	605.389	5.896644	0	28	596	391						Frog_fixed.avi	0
17629	1058	-1280	-1024	-1	-1	-1	-1	4	284.4981	278.6735	0.5438998	0.3673169	605.389	5.928268	0	28	284	279						Frog_fixed.avi	0
17645	1059	-99.53529	325.0818	0.6877952	0.4126984	605.389	5.541883	0	-66.06441	156.1809	0.5499616	0.3669821	605.389	5.947203	0	28	-83	241						Frog_fixed.avi	0
17662	1060	-375.0778	497.7853	0.6992486	0.4159274	605.3813	5.297283	0	-439.5991	375.6663	0.5570185	0.3666259	605.389	5.521422	0	28	-407	437						Frog_fixed.avi	0
17679	1061	-1177.829	420.006	0.6966316	0.4196616	605.389	5.103555	0	-1098.027	400.8784	0.5647737	0.3670729	605.389	5.064644	0	28	-1138	410						Frog_fixed.avi	0
17695	1062	-1735.602	285.0549	0.7111636	0.4256586	605.3801	5.436701	0	-2247.707	-199.1721	0.5768167	0.3689733	605.389	5.850743	0	28	-1992	43						Frog_fixed.avi	0
17712	1063	-1280	-1024	-1	-1	-1	-1	4	-1280	-1024	-1	-1	-1	-1	4		0	0						Frog_fixed.avi	0
17729	1064	-1280	-1024	-1	-1	-1	-1	4	-1280	-1024	-1	-1	-1	-1	4		0	0						Frog_fixed.avi	0
17745	1065	-1280	-1024	-1	-1	-1	-1	4	-1280	-1024	-1	-1	-1	-1	4		0	0						Frog_fixed.avi	0
17762	1066	-1280	-1024	-1	-1	-1	-1	4	-1280	-1024	-1	-1	-1	-1	4		0	0						Frog_fixed.avi	0
17779	1067	-1280	-1024	-1	-1	-1	-1	4	-1280	-1024	-1	-1	-1	-1	4		0	0						Frog_fixed.avi	0
17795	1068	-1280	-1024	-1	-1	-1	-1	4	-1280	-1024	-1	-1	-1	-1	4		0	0						Frog_fixed.avi	0
17812	1069	-1280	-1024	-1	-1	-1	-1	4	-1280	-1024	-1	-1	-1	-1	4		0	0						Frog_fixed.avi	0
17829	1070	-1280	-1024	-1	-1	-1	-1	4	-1280	-1024	-1	-1	-1	-1	4		0	0						Frog_fixed.avi	0
17845	1071	-1280	-1024	-1	-1	-1	-1	4	-1280	-1024	-1	-1	-1	-1	4		0	0						Frog_fixed.avi	0
17862	1072	-1280	-1024	-1	-1	-1	-1	4	-1280	-1024	-1	-1	-1	-1	4		0	0						Frog_fixed.avi	0
17879	1073	-1280	-1024	-1	-1	-1	-1	4	-1280	-1024	-1	-1	-1	-1	4		0	0						Frog_fixed.avi	0
17895	1074	-1280	-1024	-1	-1	-1	-1	4	-1280	-1024	-1	-1	-1	-1	4		0	0						Frog_fixed.avi	0
17912	1075	-1280	-1024	-1	-1	-1	-1	4	-1280	-1024	-1	-1	-1	-1	4		0	0						Frog_fixed.avi	0
17929	1076	-1280	-1024	-1	-1	-1	-1	4	-1280	-1024	-1	-1	-1	-1	4		0	0						Frog_fixed.avi	0
17945	1077	-1280	-1024	-1	-1	-1	-1	4	-1280	-1024	-1	-1	-1	-1	4		0	0						Frog_fixed.avi	0
17962	1078	-1280	-1024	-1	-1	-1	-1	4	-1280	-1024	-1	-1	-1	-1	4		0	0						Frog_fixed.avi	0
17979	1079	-1280	-1024	-1	-1	-1	-1	4	-1280	-1024	-1	-1	-1	-1	4		0	0						Frog_fixed.avi	0
17995	1080	-1280	-1024	-1	-1	-1	-1	4	-1280	-1024	-1	-1	-1	-1	4		0	0						Frog_fixed.avi	0
18012	1081	-1280	-1024	-1	-1	-1	-1	4	-1280	-1024	-1	-1	-1	-1	4		0	0						Frog_fixed.avi	0
18030	1082	-1280	-1024	-1	-1	-1	-1	4	-1280	-1024	-1	-1	-1	-1	4		0	0						Frog_fixed.avi	0
18046	1083	-1280	-1024	-1	-1	-1	-1	4	-1280	-1024	-1	-1	-1	-1	4		0	0						Frog_fixed.avi	0
18063	1084	-1280	-1024	-1	-1	-1	-1	4	-1280	-1024	-1	-1	-1	-1	4		0	0						Frog_fixed.avi	0
18079	1085	-1280	-1024	-1	-1	-1	-1	4	-1280	-1024	-1	-1	-1	-1	4		0	0						Frog_fixed.avi	0
18096	1086	-1280	-1024	-1	-1	-1	-1	4	-1280	-1024	-1	-1	-1	-1	4		0	0						Frog_fixed.avi	0
18112	1087	-1280	-1024	-1	-1	-1	-1	4	-1280	-1024	-1	-1	-1	-1	4		0	0						Frog_fixed.avi	0
18129	1088	-1280	-1024	-1	-1	-1	-1	4	-1280	-1024	-1	-1	-1	-1	4		0	0						Frog_fixed.avi	0
18146	1089	-1280	-1024	-1	-1	-1	-1	4	-1280	-1024	-1	-1	-1	-1	4		0	0						Frog_fixed.avi	0
18162	1090	-1280	-1024	-1	-1	-1	-1	4	-1280	-1024	-1	-1	-1	-1	4		0	0						Frog_fixed.avi	0
18179	1091	-1280	-1024	-1	-1	-1	-1	4	-1280	-1024	-1	-1	-1	-1	4		0	0						Frog_fixed.avi	0
18195	1092	-1280	-1024	-1	-1	-1	-1	4	-1280	-1024	-1	-1	-1	-1	4		0	0						Frog_fixed.avi	0
18212	1093	-1280	-1024	-1	-1	-1	-1	4	-1280	-1024	-1	-1	-1	-1	4		0	0						Frog_fixed.avi	0
18229	1094	-1280	-1024	-1	-1	-1	-1	4	-1280	-1024	-1	-1	-1	-1	4		0	0						Frog_fixed.avi	0
18245	1095	-1280	-1024	-1	-1	-1	-1	4	-1280	-1024	-1	-1	-1	-1	4		0	0						Frog_fixed.avi	0
18262	1096	-1280	-1024	-1	-1	-1	-1	4	-1280	-1024	-1	-1	-1	-1	4		0	0						Frog_fixed.avi	0
18279	1097	-1280	-1024	-1	-1	-1	-1	4	-1280	-1024	-1	-1	-1	-1	4		0	0						Frog_fixed.avi	0
18295	1098	-1280	-1024	-1	-1	-1	-1	4	-1280	-1024	-1	-1	-1	-1	4		0	0						Frog_fixed.avi	0
18312	1099	-1280	-1024	-1	-1	-1	-1	4	-1280	-1024	-1	-1	-1	-1	4		0	0						Frog_fixed.avi	0
18329	1100	-1280	-1024	-1	-1	-1	-1	4	-1280	-1024	-1	-1	-1	-1	4		0	0						Frog_fixed.avi	0
18346	1101	-1280	-1024	-1	-1	-1	-1	4	-1280	-1024	-1	-1	-1	-1	4		0	0						Frog_fixed.avi	0
18363	1102	-1280	-1024	-1	-1	-1	-1	4	-1280	-1024	-1	-1	-1	-1	4		0	0						Frog_fixed.avi	0
18380	1103	-1280	-1024	-1	-1	-1	-1	4	-1280	-1024	-1	-1	-1	-1	4		0	0						Frog_fixed.avi	0
18396	1104	-1280	-1024	-1	-1	-1	-1	4	-1280	-1024	-1	-1	-1	-1	4		0	0						Frog_fixed.avi	0
18413	1105	-1280	-1024	-1	-1	-1	-1	4	-1280	-1024	-1	-1	-1	-1	4		0	0						Frog_fixed.avi	0
18429	1106	-1280	-1024	-1	-1	-1	-1	4	-1280	-1024	-1	-1	-1	-1	4		0	0						Frog_fixed.avi	0
18446	1107	-1280	-1024	-1	-1	-1	-1	4	-1280	-1024	-1	-1	-1	-1	4		0	0						Frog_fixed.avi	0
18463	1108	-1280	-1024	-1	-1	-1	-1	4	-1280	-1024	-1	-1	-1	-1	4		0	0						Frog_fixed.avi	0
18479	1109	-1280	-1024	-1	-1	-1	-1	4	-1280	-1024	-1	-1	-1	-1	4		0	0						Frog_fixed.avi	0
18496	1110	-1280	-1024	-1	-1	-1	-1	4	-1280	-1024	-1	-1	-1	-1	4		0	0						Frog_fixed.avi	0
18512	1111	-1280	-1024	-1	-1	-1	-1	4	-1280	-1024	-1	-1	-1	-1	4		0	0						Frog_fixed.avi	0
18529	1112	-1280	-1024	-1	-1	-1	-1	4	-1280	-1024	-1	-1	-1	-1	4		0	0						Frog_fixed.avi	0
18545	1113	-1280	-1024	-1	-1	-1	-1	4	-1280	-1024	-1	-1	-1	-1	4		0	0						Frog_fixed.avi	0
18562	1114	-1280	-1024	-1	-1	-1	-1	4	-1280	-1024	-1	-1	-1	-1	4		0	0						Frog_fixed.avi	0
18579	1115	-1280	-1024	-1	-1	-1	-1	4	-1280	-1024	-1	-1	-1	-1	4		0	0						Frog_fixed.avi	0
18595	1116	-1280	-1024	-1	-1	-1	-1	4	-1280	-1024	-1	-1	-1	-1	4		0	0						Frog_fixed.avi	0
18612	1117	-1280	-1024	-1	-1	-1	-1	4	-1280	-1024	-1	-1	-1	-1	4		0	0						Frog_fixed.avi	0
18629	1118	-1280	-1024	-1	-1	-1	-1	4	-1280	-1024	-1	-1	-1	-1	4		0	0						Frog_fixed.avi	0
18645	1119	-1280	-1024	-1	-1	-1	-1	4	-1280	-1024	-1	-1	-1	-1	4		0	0						Frog_fixed.avi	0
18662	1120	-1280	-1024	-1	-1	-1	-1	4	-1280	-1024	-1	-1	-1	-1	4		0	0						Frog_fixed.avi	0
18678	1121	-1280	-1024	-1	-1	-1	-1	4	-1280	-1024	-1	-1	-1	-1	4		0	0						Frog_fixed.avi	0
18695	1122	-1280	-1024	-1	-1	-1	-1	4	-1280	-1024	-1	-1	-1	-1	4		0	0						Frog_fixed.avi	0
18712	1123	-1280	-1024	-1	-1	-1	-1	4	-1280	-1024	-1	-1	-1	-1	4		0	0						Frog_fixed.avi	0
18728	1124	-1280	-1024	-1	-1	-1	-1	4	-1280	-1024	-1	-1	-1	-1	4		0	0						Frog_fixed.avi	0
18745	1125	-1280	-1024	-1	-1	-1	-1	4	-1280	-1024	-1	-1	-1	-1	4		0	0						Frog_fixed.avi	0
18762	1126	-1280	-1024	-1	-1	-1	-1	4	-1280	-1024	-1	-1	-1	-1	4		0	0						Frog_fixed.avi	0
18779	1127	-1280	-1024	-1	-1	-1	-1	4	-1280	-1024	-1	-1	-1	-1	4		0	0						Frog_fixed.avi	0
18795	1128	-1280	-1024	-1	-1	-1	-1	4	-1280	-1024	-1	-1	-1	-1	4		0	0						Frog_fixed.avi	0
18812	1129	-1280	-1024	-1	-1	-1	-1	4	-1280	-1024	-1	-1	-1	-1	4		0	0						Frog_fixed.avi	0
18829	1130	-1280	-1024	-1	-1	-1	-1	4	-1280	-1024	-1	-1	-1	-1	4		0	0						Frog_fixed.avi	0
18846	1131	-1280	-1024	-1	-1	-1	-1	4	-1280	-1024	-1	-1	-1	-1	4		0	0						Frog_fixed.avi	0
18862	1132	-1280	-1024	-1	-1	-1	-1	4	-1280	-1024	-1	-1	-1	-1	4		0	0						Frog_fixed.avi	0
18879	1133	-1280	-1024	-1	-1	-1	-1	4	-1280	-1024	-1	-1	-1	-1	4		0	0						Frog_fixed.avi	0
18895	1134	-1280	-1024	-1	-1	-1	-1	4	-1280	-1024	-1	-1	-1	-1	4		0	0						Frog_fixed.avi	0
18912	1135	-1280	-1024	-1	-1	-1	-1	4	-1280	-1024	-1	-1	-1	-1	4		0	0						Frog_fixed.avi	0
18929	1136	-1280	-1024	-1	-1	-1	-1	4	-1280	-1024	-1	-1	-1	-1	4		0	0						Frog_fixed.avi	0
18945	1137	-1280	-1024	-1	-1	-1	-1	4	-1280	-1024	-1	-1	-1	-1	4		0	0						Frog_fixed.avi	0
18962	1138	-1280	-1024	-1	-1	-1	-1	4	-1280	-1024	-1	-1	-1	-1	4		0	0						Frog_fixed.avi	0
18978	1139	-1280	-1024	-1	-1	-1	-1	4	-1280	-1024	-1	-1	-1	-1	4		0	0						Frog_fixed.avi	0
18995	1140	-1280	-1024	-1	-1	-1	-1	4	-1280	-1024	-1	-1	-1	-1	4		0	0						Frog_fixed.avi	0
19012	1141	-1280	-1024	-1	-1	-1	-1	4	-1280	-1024	-1	-1	-1	-1	4		0	0						Frog_fixed.avi	0
19028	1142	-1280	-1024	-1	-1	-1	-1	4	-1280	-1024	-1	-1	-1	-1	4		0	0						Frog_fixed.avi	0
19045	1143	-1280	-1024	-1	-1	-1	-1	4	-1280	-1024	-1	-1	-1	-1	4		0	0						Frog_fixed.avi	0
19061	1144	-1280	-1024	-1	-1	-1	-1	4	-1280	-1024	-1	-1	-1	-1	4		0	0						Frog_fixed.avi	0
19078	1145	-1280	-1024	-1	-1	-1	-1	4	-1280	-1024	-1	-1	-1	-1	4		0	0						Frog_fixed.avi	0
19095	1146	-1280	-1024	-1	-1	-1	-1	4	-1280	-1024	-1	-1	-1	-1	4		0	0						Frog_fixed.avi	0
19111	1147	-1280	-1024	-1	-1	-1	-1	4	-1280	-1024	-1	-1	-1	-1	4		0	0						Frog_fixed.avi	0
19128	1148	-1280	-1024	-1	-1	-1	-1	4	-1280	-1024	-1	-1	-1	-1	4		0	0						Frog_fixed.avi	0
19145	1149	-1280	-1024	-1	-1	-1	-1	4	-1280	-1024	-1	-1	-1	-1	4		0	0						Frog_fixed.avi	0
19161	1150	-1280	-1024	-1	-1	-1	-1	4	-1280	-1024	-1	-1	-1	-1	4		0	0						Frog_fixed.avi	0
19178	1151	-1280	-1024	-1	-1	-1	-1	4	-1280	-1024	-1	-1	-1	-1	4		0	0						Frog_fixed.avi	0
19195	1152	-1280	-1024	-1	-1	-1	-1	4	-1280	-1024	-1	-1	-1	-1	4		0	0						Frog_fixed.avi	0
19212	1153	-1280	-1024	-1	-1	-1	-1	4	-1280	-1024	-1	-1	-1	-1	4		0	0						Frog_fixed.avi	0
19228	1154	-1280	-1024	-1	-1	-1	-1	4	-1280	-1024	-1	-1	-1	-1	4		0	0						Frog_fixed.avi	0
19245	1155	-1280	-1024	-1	-1	-1	-1	4	-1280	-1024	-1	-1	-1	-1	4		0	0						Frog_fixed.avi	0
19262	1156	-1280	-1024	-1	-1	-1	-1	4	-1280	-1024	-1	-1	-1	-1	4		0	0						Frog_fixed.avi	0
19279	1157	-1280	-1024	-1	-1	-1	-1	4	-1280	-1024	-1	-1	-1	-1	4		0	0						Frog_fixed.avi	0
19295	1158	-1280	-1024	-1	-1	-1	-1	4	-1280	-1024	-1	-1	-1	-1	4		0	0						Frog_fixed.avi	0
19312	1159	-1280	-1024	-1	-1	-1	-1	4	-1280	-1024	-1	-1	-1	-1	4		0	0						Frog_fixed.avi	0
19329	1160	-1280	-1024	-1	-1	-1	-1	4	-1280	-1024	-1	-1	-1	-1	4		0	0						Frog_fixed.avi	0
19345	1161	-1280	-1024	-1	-1	-1	-1	4	-1280	-1024	-1	-1	-1	-1	4		0	0						Frog_fixed.avi	0
19362	1162	-1280	-1024	-1	-1	-1	-1	4	-1280	-1024	-1	-1	-1	-1	4		0	0						Frog_fixed.avi	0
19378	1163	-1280	-1024	-1	-1	-1	-1	4	-1280	-1024	-1	-1	-1	-1	4		0	0						Frog_fixed.avi	0
19395	1164	-1280	-1024	-1	-1	-1	-1	4	-1280	-1024	-1	-1	-1	-1	4		0	0						Frog_fixed.avi	0
19411	1165	-1280	-1024	-1	-1	-1	-1	4	-1280	-1024	-1	-1	-1	-1	4		0	0						Frog_fixed.avi	0
19428	1166	-1280	-1024	-1	-1	-1	-1	4	-1280	-1024	-1	-1	-1	-1	4		0	0						Frog_fixed.avi	0
19445	1167	-1280	-1024	-1	-1	-1	-1	4	-1280	-1024	-1	-1	-1	-1	4		0	0						Frog_fixed.avi	0
19461	1168	-1280	-1024	-1	-1	-1	-1	4	-1280	-1024	-1	-1	-1	-1	4		0	0						Frog_fixed.avi	0
19478	1169	-1280	-1024	-1	-1	-1	-1	4	-1280	-1024	-1	-1	-1	-1	4		0	0						Frog_fixed.avi	0
19495	1170	-1280	-1024	-1	-1	-1	-1	4	-1280	-1024	-1	-1	-1	-1	4		0	0						Frog_fixed.avi	0
19511	1171	-1280	-1024	-1	-1	-1	-1	4	-1280	-1024	-1	-1	-1	-1	4		0	0						Frog_fixed.avi	0
19528	1172	-1280	-1024	-1	-1	-1	-1	4	-1280	-1024	-1	-1	-1	-1	4		0	0						Frog_fixed.avi	0
19544	1173	-1280	-1024	-1	-1	-1	-1	4	-1280	-1024	-1	-1	-1	-1	4		0	0						Frog_fixed.avi	0
19561	1174	-1280	-1024	-1	-1	-1	-1	4	-1280	-1024	-1	-1	-1	-1	4		0	0						Frog_fixed.avi	0
19578	1175	-1280	-1024	-1	-1	-1	-1	4	-1280	-1024	-1	-1	-1	-1	4		0	0						Frog_fixed.avi	0
19594	1176	-1280	-1024	-1	-1	-1	-1	4	-1280	-1024	-1	-1	-1	-1	4		0	0						Frog_fixed.avi	0
19611	1177	-1280	-1024	-1	-1	-1	-1	4	-1280	-1024	-1	-1	-1	-1	4		0	0						Frog_fixed.avi	0
19628	1178	-1280	-1024	-1	-1	-1	-1	4	-1280	-1024	-1	-1	-1	-1	4		0	0						Frog_fixed.avi	0
19645	1179	-1280	-1024	-1	-1	-1	-1	4	-1280	-1024	-1	-1	-1	-1	4		0	0						Frog_fixed.avi	0
19661	1180	-1280	-1024	-1	-1	-1	-1	4	-1280	-1024	-1	-1	-1	-1	4		0	0						Frog_fixed.avi	0
19678	1181	-1280	-1024	-1	-1	-1	-1	4	-1280	-1024	-1	-1	-1	-1	4		0	0						Frog_fixed.avi	0
19695	1182	-1280	-1024	-1	-1	-1	-1	4	-1280	-1024	-1	-1	-1	-1	4		0	0						Frog_fixed.avi	0
19712	1183	-1280	-1024	-1	-1	-1	-1	4	-1280	-1024	-1	-1	-1	-1	4		0	0						Frog_fixed.avi	0
19728	1184	-1280	-1024	-1	-1	-1	-1	4	-1280	-1024	-1	-1	-1	-1	4		0	0						Frog_fixed.avi	0
19745	1185	-1280	-1024	-1	-1	-1	-1	4	-1280	-1024	-1	-1	-1	-1	4		0	0						Frog_fixed.avi	0
19761	1186	-1280	-1024	-1	-1	-1	-1	4	-1280	-1024	-1	-1	-1	-1	4		0	0						Frog_fixed.avi	0
19778	1187	-1280	-1024	-1	-1	-1	-1	4	-1280	-1024	-1	-1	-1	-1	4		0	0						Frog_fixed.avi	0
19795	1188	-1280	-1024	-1	-1	-1	-1	4	-1280	-1024	-1	-1	-1	-1	4		0	0						Frog_fixed.avi	0
19811	1189	-1280	-1024	-1	-1	-1	-1	4	-1280	-1024	-1	-1	-1	-1	4		0	0						Frog_fixed.avi	0
19828	1190	-1280	-1024	-1	-1	-1	-1	4	-1280	-1024	-1	-1	-1	-1	4		0	0						Frog_fixed.avi	0
19844	1191	-1280	-1024	-1	-1	-1	-1	4	-1280	-1024	-1	-1	-1	-1	4		0	0						Frog_fixed.avi	0
19861	1192	-1280	-1024	-1	-1	-1	-1	4	-1280	-1024	-1	-1	-1	-1	4		0	0						Frog_fixed.avi	0
19877	1193	-1280	-1024	-1	-1	-1	-1	4	-1280	-1024	-1	-1	-1	-1	4		0	0						Frog_fixed.avi	0
19894	1194	-1280	-1024	-1	-1	-1	-1	4	-1280	-1024	-1	-1	-1	-1	4		0	0						Frog_fixed.avi	0
19911	1195	-1280	-1024	-1	-1	-1	-1	4	-1280	-1024	-1	-1	-1	-1	4		0	0						Frog_fixed.avi	0
19928	1196	-1280	-1024	-1	-1	-1	-1	4	-1280	-1024	-1	-1	-1	-1	4		0	0						Frog_fixed.avi	0
19944	1197	-1280	-1024	-1	-1	-1	-1	4	-1280	-1024	-1	-1	-1	-1	4		0	0						Frog_fixed.avi	0
19961	1198	-1280	-1024	-1	-1	-1	-1	4	-1280	-1024	-1	-1	-1	-1	4		0	0						Frog_fixed.avi	0
19978	1199	-1280	-1024	-1	-1	-1	-1	4	-1280	-1024	-1	-1	-1	-1	4		0	0						Frog_fixed.avi	0
19994	1200	-1280	-1024	-1	-1	-1	-1	4	-1280	-1024	-1	-1	-1	-1	4		0	0						Frog_fixed.avi	0
20011	1201	-1280	-1024	-1	-1	-1	-1	4	-1280	-1024	-1	-1	-1	-1	4		0	0						Frog_fixed.avi	0
20027	1202	-1280	-1024	-1	-1	-1	-1	4	-1280	-1024	-1	-1	-1	-1	4		0	0						Frog_fixed.avi	0
20044	1203	-1280	-1024	-1	-1	-1	-1	4	-1280	-1024	-1	-1	-1	-1	4		0	0						Frog_fixed.avi	0
20061	1204	-1280	-1024	-1	-1	-1	-1	4	-1280	-1024	-1	-1	-1	-1	4		0	0						Frog_fixed.avi	0
20077	1205	-1280	-1024	-1	-1	-1	-1	4	-1280	-1024	-1	-1	-1	-1	4		0	0						Frog_fixed.avi	0
20094	1206	-1280	-1024	-1	-1	-1	-1	4	-1280	-1024	-1	-1	-1	-1	4		0	0						Frog_fixed.avi	0
20111	1207	-1280	-1024	-1	-1	-1	-1	4	-1280	-1024	-1	-1	-1	-1	4		0	0						Frog_fixed.avi	0
20127	1208	-1280	-1024	-1	-1	-1	-1	4	-1280	-1024	-1	-1	-1	-1	4		0	0						Frog_fixed.avi	0
20144	1209	-1280	-1024	-1	-1	-1	-1	4	-1280	-1024	-1	-1	-1	-1	4		0	0						Frog_fixed.avi	0
20160	1210	-1280	-1024	-1	-1	-1	-1	4	-1280	-1024	-1	-1	-1	-1	4		0	0						Frog_fixed.avi	0
20177	1211	323.1433	338.8235	0.7113017	0.4254203	606.0492	5.886668	3	-66.58469	394.8974	0.711303	0.4254201	606.0492	5.905606	1	29	-67	395						Frog_fixed.avi	0
20194	1212	-1280	-1024	-1	-1	-1	-1	4	-1280	-1024	-1	-1	-1	-1	4	29	0	0						Frog_fixed.avi	0
20210	1213	823.1647	349.9859	0.6904514	0.4204178	624.283	6.073987	3	414.9637	433.0563	0.6904527	0.4204176	624.283	6.097973	1	29	415	433						Frog_fixed.avi	0
20227	1214	-1280	-1024	-1	-1	-1	-1	4	-1280	-1024	-1	-1	-1	-1	4	29	0	0						Frog_fixed.avi	0
20244	1215	1162.836	474.5627	0.6647695	0.4157605	614.4188	6.053345	3	733.9261	565.9891	0.6647721	0.41576	614.4188	6.077263	1	29	734	566						Frog_fixed.avi	0
20260	1216	-1280	-1024	-1	-1	-1	-1	4	-1280	-1024	-1	-1	-1	-1	4	29	0	0						Frog_fixed.avi	0
20277	1217	1170.715	423.0473	0.6408961	0.4118769	616.4353	6.093243	3	742.5626	516.9478	0.6408987	0.4118763	616.4353	6.116497	1	29	743	517						Frog_fixed.avi	0
20294	1218	-1280	-1024	-1	-1	-1	-1	4	-1280	-1024	-1	-1	-1	-1	4	29	0	0						Frog_fixed.avi	0
20310	1219	-1280	-1024	-1	-1	-1	-1	4	-1280	-1024	-1	-1	-1	-1	4	29	0	0						Frog_fixed.avi	0
20327	1220	-1280	-1024	-1	-1	-1	-1	4	-1280	-1024	-1	-1	-1	-1	4	29	0	0						Frog_fixed.avi	0
20344	1221	-1280	-1024	-1	-1	-1	-1	4	-1280	-1024	-1	-1	-1	-1	4	29	0	0						Frog_fixed.avi	0
20360	1222	-1280	-1024	-1	-1	-1	-1	4	-1280	-1024	-1	-1	-1	-1	4	29	0	0						Frog_fixed.avi	0
20377	1223	686.6593	612.0317	0.7235633	0.4388608	626.894	5.624839	1	288.6507	683.3665	0.5848708	0.4077471	611.9229	5.64854	3	29	687	612						Frog_fixed.avi	0
20394	1224	-1280	-1024	-1	-1	-1	-1	4	-1280	-1024	-1	-1	-1	-1	4		0	0						Frog_fixed.avi	0
20410	1225	-1280	-1024	-1	-1	-1	-1	4	-1280	-1024	-1	-1	-1	-1	4		0	0						Frog_fixed.avi	0
20427	1226	-1280	-1024	-1	-1	-1	-1	4	-1280	-1024	-1	-1	-1	-1	4		0	0						Frog_fixed.avi	0
20444	1227	-1280	-1024	-1	-1	-1	-1	4	-1280	-1024	-1	-1	-1	-1	4		0	0						Frog_fixed.avi	0
20460	1228	-1280	-1024	-1	-1	-1	-1	4	-1280	-1024	-1	-1	-1	-1	4		0	0						Frog_fixed.avi	0
20477	1229	-1280	-1024	-1	-1	-1	-1	4	-1280	-1024	-1	-1	-1	-1	4		0	0						Frog_fixed.avi	0
20494	1230	-1280	-1024	-1	-1	-1	-1	4	-1280	-1024	-1	-1	-1	-1	4		0	0						Frog_fixed.avi	0
20510	1231	-1280	-1024	-1	-1	-1	-1	4	-1280	-1024	-1	-1	-1	-1	4		0	0						Frog_fixed.avi	0
20527	1232	-1280	-1024	-1	-1	-1	-1	4	-1280	-1024	-1	-1	-1	-1	4		0	0						Frog_fixed.avi	0
20544	1233	-1280	-1024	-1	-1	-1	-1	4	-1280	-1024	-1	-1	-1	-1	4		0	0						Frog_fixed.avi	0
20560	1234	-1280	-1024	-1	-1	-1	-1	4	-1280	-1024	-1	-1	-1	-1	4		0	0						Frog_fixed.avi	0
20577	1235	-1280	-1024	-1	-1	-1	-1	4	-1280	-1024	-1	-1	-1	-1	4		0	0						Frog_fixed.avi	0
20594	1236	-1280	-1024	-1	-1	-1	-1	4	-1280	-1024	-1	-1	-1	-1	4		0	0						Frog_fixed.avi	0
20610	1237	-1280	-1024	-1	-1	-1	-1	4	-1280	-1024	-1	-1	-1	-1	4		0	0						Frog_fixed.avi	0
20627	1238	-1280	-1024	-1	-1	-1	-1	4	-1280	-1024	-1	-1	-1	-1	4		0	0						Frog_fixed.avi	0
20643	1239	-1280	-1024	-1	-1	-1	-1	4	-1280	-1024	-1	-1	-1	-1	4		0	0						Frog_fixed.avi	0
20660	1240	-1280	-1024	-1	-1	-1	-1	4	-1280	-1024	-1	-1	-1	-1	4		0	0						Frog_fixed.avi	0
20677	1241	-1280	-1024	-1	-1	-1	-1	4	-1280	-1024	-1	-1	-1	-1	4		0	0						Frog_fixed.avi	0
20693	1242	-1280	-1024	-1	-1	-1	-1	4	-1280	-1024	-1	-1	-1	-1	4		0	0						Frog_fixed.avi	0
20710	1243	847.2124	533.0558	0.616247	0.4073803	612.6379	5.316766	0	871.4327	506.8033	0.4643947	0.408216	612.4158	5.552172	0	30	859	520						Frog_fixed.avi	0
20727	1244	850.5491	533.3305	0.6123667	0.4064128	612.7649	5.316857	0	877.2925	504.2691	0.4605071	0.4081678	612.5303	5.54869	0	30	864	519						Frog_fixed.avi	0
20743	1245	848.0386	540.5317	0.608785	0.4052609	612.7564	5.283027	0	889.1791	510.7695	0.4568977	0.4078568	612.5257	5.534117	0	30	869	526						Frog_fixed.avi	0
20760	1246	846.1376	534.8502	0.6047444	0.4045823	612.7542	5.296688	0	875.1581	505.1644	0.4529303	0.4080345	612.5281	5.528536	0	30	861	520						Frog_fixed.avi	0
20777	1247	-1280	-1024	-1	-1	-1	-1	4	-1280	-1024	-1	-1	-1	-1	4	30	0	0						Frog_fixed.avi	0
20793	1248	-1280	-1024	-1	-1	-1	-1	4	-1280	-1024	-1	-1	-1	-1	4	30	0	0						Frog_fixed.avi	0
20810	1249	851.5593	508.0419	0.5940565	0.4020355	612.3524	5.261546	0	882.4695	480.914	0.4424559	0.4081989	613.5417	5.513095	0	30	867	494						Frog_fixed.avi	0
20827	1250	849.1564	508.0047	0.5908194	0.401399	612.3864	5.249009	0	880.6809	475.8529	0.4392575	0.4086264	613.6476	5.508889	0	30	865	492						Frog_fixed.avi	0
20843	1251	848.455	504.2944	0.5877305	0.4009289	612.2216	5.235051	0	880.3955	482.8139	0.4362654	0.4091164	613.9506	5.498906	0	30	864	494						Frog_fixed.avi	0
20860	1252	846.0468	507.8451	0.5848306	0.4004437	612.2157	5.241563	0	881.3126	482.1462	0.4334422	0.4097041	614.2203	5.502464	0	30	864	495						Frog_fixed.avi	0
20877	1253	853.4482	505.0017	0.5821085	0.4000701	612.0536	5.229495	0	884.701	474.0978	0.4308114	0.4103966	614.3477	5.494693	0	30	869	490						Frog_fixed.avi	0
20893	1254	850.9962	508.3854	0.5795279	0.3996781	612.2062	5.229084	0	882.4848	477.8988	0.4283321	0.411088	614.565	5.482729	0	30	867	493						Frog_fixed.avi	0
20910	1255	847.8384	506.1281	0.5771439	0.3994063	612.0447	5.219536	0	877.6447	478.0092	0.4260279	0.4118333	614.7628	5.482946	0	30	863	492						Frog_fixed.avi	0
20927	1256	851.1042	501.6207	0.5749548	0.3992319	612.2155	5.217878	0	881.9403	474.3634	0.4239691	0.4126254	614.9012	5.495272	0	30	867	488						Frog_fixed.avi	0
20943	1257	853.4257	507.14	0.5729819	0.3990764	612.2167	5.221756	0	884.5007	477.6208	0.4221007	0.4135436	615.2179	5.486035	0	30	869	492						Frog_fixed.avi	0
20960	1258	852.7524	504.0495	0.5712327	0.3990136	612.1671	5.208382	0	882.5739	480.5144	0.4204372	0.4144547	615.3732	5.473926	0	30	868	492						Frog_fixed.avi	0
20977	1259	855.2249	504.2327	0.5696628	0.3989367	612.338	5.208885	0	883.3703	481.8594	0.4189637	0.4153563	615.5861	5.480709	0	30	869	493						Frog_fixed.avi	0
20993	1260	852.5349	502.8338	0.5682763	0.3988576	612.2709	5.208837	0	880.5606	481.6785	0.4176414	0.4162412	615.7047	5.475692	0	30	867	492						Frog_fixed.avi	0
21010	1261	855.2847	502.6238	0.5670413	0.3987829	612.3398	5.225878	0	879.5487	481.3034	0.4165316	0.4171064	615.9453	5.469005	0	30	867	492						Frog_fixed.avi	0
21027	1262	856.0983	503.7656	0.5660191	0.3988239	612.4996	5.207855	0	880.5029	476.1957	0.4156092	0.4180021	616.1238	5.476988	0	30	868	490						Frog_fixed.avi	0
21043	1263	855.2238	506.7391	0.5651362	0.3989214	612.465	5.192108	0	885.4766	465.984	0.4148303	0.418982	616.3619	5.491287	0	30	870	486						Frog_fixed.avi	0
21060	1264	855.9026	505.0657	0.5644146	0.3992068	612.4792	5.204385	0	883.402	476.1089	0.4142249	0.4199416	616.6556	5.47634	0	30	870	491						Frog_fixed.avi	0
21076	1265	857.4324	501.0714	0.5638744	0.3995155	612.4955	5.194502	0	881.6322	484.9261	0.4137733	0.4209648	616.7581	5.467885	0	30	870	493						Frog_fixed.avi	0
21093	1266	879.4943	471.5317	0.5633475	0.3997351	612.6271	5.189976	0	911.7432	457.7811	0.413365	0.4219678	617.163	5.455281	0	31	896	465						Frog_fixed.avi	0
21110	1267	880.2188	475.4209	0.5630826	0.4001681	612.7344	5.190644	0	907.4281	458.8267	0.4132614	0.4231556	617.2037	5.467688	0	31	894	467						Frog_fixed.avi	0
21126	1268	881.7407	471.7294	0.5630094	0.4006333	612.7294	5.186785	0	907.1599	453.2788	0.4132791	0.42434	617.5768	5.463409	0	31	894	463						Frog_fixed.avi	0
21143	1269	881.1633	471.4953	0.5630456	0.4011239	612.7703	5.181963	0	915.2626	449.3477	0.4134429	0.4255816	617.8101	5.473781	0	31	898	460						Frog_fixed.avi	0
21160	1270	-1280	-1024	-1	-1	-1	-1	4	-1280	-1024	-1	-1	-1	-1	4	31	0	0						Frog_fixed.avi	0
21176	1271	885.6198	470.9585	0.5634863	0.4023571	612.8276	5.168484	0	911.2888	455.0271	0.4141344	0.4281687	617.8636	5.459005	0	31	898	463						Frog_fixed.avi	0
21193	1272	886.2167	474.232	0.5638765	0.4029757	612.8919	5.181958	0	913.1552	457.6132	0.4146589	0.429451	618.395	5.453413	0	31	900	466						Frog_fixed.avi	0
21210	1273	888.642	473.3391	0.5644172	0.4036416	612.7797	5.16071	0	914.9773	456.7503	0.4153463	0.4306827	618.5519	5.441116	0	31	902	465						Frog_fixed.avi	0
21226	1274	887.361	476.0099	0.5650917	0.404195	612.9001	5.158339	0	915.8135	453.7939	0.4161303	0.4317901	618.8216	5.451177	0	31	902	465						Frog_fixed.avi	0
21243	1275	890.155	473.8481	0.5658569	0.4047047	612.6108	5.158607	0	909.3154	460.5976	0.4170215	0.4326601	618.9669	5.443755	0	31	900	467						Frog_fixed.avi	0
21260	1276	889.6707	470.7563	0.5667166	0.4051486	612.8046	5.155346	0	911.7176	458.5242	0.4180129	0.4334089	619.1719	5.450712	0	31	901	465						Frog_fixed.avi	0
21276	1277	885.5862	473.2305	0.5677144	0.405627	612.7734	5.137334	0	915.0636	451.3953	0.4191023	0.4339893	619.4599	5.450025	0	31	900	462						Frog_fixed.avi	0
21293	1278	885.6936	474.3188	0.568808	0.4059999	612.749	5.15737	0	912.4604	447.0196	0.4202924	0.4344507	619.4973	5.442681	0	31	899	461						Frog_fixed.avi	0
21310	1279	883.0405	473.8797	0.5700939	0.4063755	612.7886	5.128463	0	916.6578	452.0665	0.4216307	0.4346699	619.744	5.448026	0	31	900	463						Frog_fixed.avi	0
21326	1280	889.9185	472.3363	0.5715005	0.4066755	612.7836	5.131201	0	916.2218	450.9297	0.4230948	0.4347449	619.8731	5.439057	0	31	903	462						Frog_fixed.avi	0
21343	1281	888.9385	472.651	0.5730328	0.4069421	612.748	5.132787	0	914.2685	446.1096	0.4246478	0.4346528	619.9558	5.438066	0	31	902	459						Frog_fixed.avi	0
21360	1282	886.9611	472.7494	0.5746567	0.4071491	612.8165	5.124358	0	906.5239	448.6644	0.4262619	0.4343322	620.0216	5.440051	0	31	897	461						Frog_fixed.avi	0
21376	1283	889.8956	468.0058	0.576327	0.407298	612.7239	5.131532	0	913.9745	448.3451	0.4279624	0.4338869	620.2245	5.441871	0	31	902	458						Frog_fixed.avi	0
21393	1284	888.4808	469.2394	0.5780709	0.40735	612.8084	5.123603	0	914.969	451.4884	0.4296554	0.4332236	620.1711	5.425911	0	31	902	460						Frog_fixed.avi	0
21410	1285	883.9474	469.8702	0.5797424	0.4073239	612.7788	5.122742	0	907.4885	451.6774	0.4313075	0.4324401	620.2057	5.42442	0	31	896	461						Frog_fixed.avi	0
21426	1286	891.3358	470.0094	0.5814422	0.4072076	612.624	5.127332	0	908.4692	446.114	0.432952	0.431494	620.4924	5.437303	0	31	900	458						Frog_fixed.avi	0
21443	1287	891.7054	467.8416	0.5830515	0.4070264	612.682	5.12227	0	912.6944	449.6548	0.434557	0.4303772	620.5007	5.429804	0	31	902	459						Frog_fixed.avi	0
21460	1288	890.7512	474.0117	0.58468	0.4067949	612.7581	5.120299	0	915.1178	450.9082	0.4361791	0.4292355	620.3095	5.423361	0	31	903	462						Frog_fixed.avi	0
21476	1289	884.1223	474.8266	0.5863186	0.4066368	612.6111	5.113216	0	909.3609	443.4653	0.4377786	0.4281751	620.2695	5.424582	0	31	897	459						Frog_fixed.avi	0
21493	1290	886.8744	469.5585	0.5880182	0.4065175	612.4431	5.116681	0	907.4154	450.5681	0.4394071	0.4269809	620.4595	5.427197	0	31	897	460						Frog_fixed.avi	0
21510	1291	883.4442	475.5976	0.5897003	0.406339	612.5518	5.113463	0	911.1124	443.9955	0.4410402	0.4259023	620.5496	5.433066	0	31	897	460						Frog_fixed.avi	0
21526	1292	887.7795	473.2229	0.5913501	0.4062502	612.338	5.127563	0	914.3258	441.7612	0.442668	0.4247937	620.4644	5.43108	0	31	901	457						Frog_fixed.avi	0
21543	1293	886.2653	477.2779	0.5929128	0.4062254	612.1825	5.125293	0	911.1462	443.4074	0.4442056	0.4236848	620.4186	5.435271	0	31	899	460						Frog_fixed.avi	0
21560	1294	887.0983	478.4453	0.5943723	0.406309	612.193	5.131219	0	909.8623	446.0968	0.445644	0.4227194	620.5438	5.431415	0	31	898	462						Frog_fixed.avi	0
21576	1295	886.7191	470.6798	0.5957745	0.4065468	612.136	5.134328	0	908.5144	444.0169	0.4470076	0.4218819	620.4332	5.434424	0	31	898	457						Frog_fixed.avi	0
21593	1296	878.5859	471.9608	0.5970687	0.4068486	611.9022	5.136673	0	910.4852	446.16	0.4483502	0.4212011	620.2631	5.433844	0	31	895	459						Frog_fixed.avi	0
21610	1297	888.7211	469.4103	0.5984344	0.4073536	611.8167	5.143406	0	909.0261	439.5436	0.4496558	0.4207718	620.3816	5.439796	0	31	899	454						Frog_fixed.avi	0
21626	1298	892.5459	472.7935	0.5997961	0.407851	611.6241	5.153094	0	904.6044	443.5696	0.4509799	0.420401	620.2037	5.448919	0	31	899	458						Frog_fixed.avi	0
21643	1299	887.5931	468.9426	0.601184	0.4084063	611.3893	5.152977	0	910.5067	439.0108	0.4523764	0.4201846	620.1097	5.453944	0	31	899	454						Frog_fixed.avi	0
21659	1300	882.4946	469.884	0.6025779	0.4090206	611.3885	5.157149	0	910.6637	437.6538	0.4537606	0.4200082	620.2064	5.454337	0	31	897	454						Frog_fixed.avi	0
21676	1301	-1280	-1024	-1	-1	-1	-1	4	-1280	-1024	-1	-1	-1	-1	4	31	0	0						Frog_fixed.avi	0
21693	1302	883.214	473.1982	0.6054303	0.4100184	611.2533	5.167066	0	902.6539	448.0873	0.4565084	0.4196271	619.9376	5.459136	0	31	893	461						Frog_fixed.avi	0
21709	1303	888.7026	475.6838	0.606788	0.4103979	611.044	5.180171	0	910.1013	445.1821	0.4578775	0.4194238	619.8415	5.462167	0	31	899	460						Frog_fixed.avi	0
21726	1304	884.1979	474.3863	0.6080778	0.4107403	610.7643	5.182931	0	902.0249	440.5721	0.4591065	0.4192041	619.6666	5.461499	0	31	893	457						Frog_fixed.avi	0
21743	1305	884.7384	474.1123	0.6092585	0.4109387	610.6708	5.194655	0	910.7755	445.4421	0.4603339	0.4188896	619.6044	5.476889	0	31	898	460						Frog_fixed.avi	0
21759	1306	-1280	-1024	-1	-1	-1	-1	4	-1280	-1024	-1	-1	-1	-1	4	31	0	0						Frog_fixed.avi	0
21776	1307	-1280	-1024	-1	-1	-1	-1	4	-1280	-1024	-1	-1	-1	-1	4	31	0	0						Frog_fixed.avi	0
21793	1308	920.1059	472.7711	0.6122042	0.4117404	610.5657	5.228373	0	939.8578	447.8401	0.4631623	0.4185707	619.5778	5.481016	0	31	930	460						Frog_fixed.avi	0
21809	1309	911.6744	471.2283	0.6130576	0.4120845	610.6183	5.233822	0	929.3086	446.9774	0.4640343	0.4186699	619.5762	5.49268	0	31	920	459						Frog_fixed.avi	0
21826	1310	908.7383	471.7888	0.6137964	0.412385	610.3905	5.233941	0	932.8049	445.4236	0.4647906	0.4187874	619.2292	5.49626	0	31	921	459						Frog_fixed.avi	0
21843	1311	914.913	474.0141	0.6145037	0.4125159	610.22	5.237322	0	933.6715	444.7023	0.4654516	0.4188355	619.3992	5.504473	0	31	924	459						Frog_fixed.avi	0
21859	1312	912.5544	476.3297	0.6151057	0.4125563	610.3091	5.249566	0	926.704	446.8621	0.4660275	0.4188163	619.3527	5.509095	0	31	920	462						Frog_fixed.avi	0
21876	1313	911.6941	475.8546	0.6156563	0.4125034	610.2769	5.258932	0	932.1346	447.6489	0.466597	0.4186998	619.3069	5.516234	0	31	922	462						Frog_fixed.avi	0
21893	1314	908.4592	469.4984	0.6161892	0.412412	610.203	5.261035	0	930.0657	444.7567	0.4671172	0.4185359	619.2562	5.524992	0	31	919	457						Frog_fixed.avi	0
21909	1315	907.4369	466.9233	0.6167173	0.4122843	610.1028	5.274236	0	928.9484	453.7447	0.4676316	0.4183211	619.1915	5.519541	0	31	918	460						Frog_fixed.avi	0
21926	1316	909.3467	472.5779	0.6172177	0.4121185	610.0458	5.276589	0	924.2669	452.3332	0.4681325	0.4181549	619.1362	5.514118	0	31	917	462						Frog_fixed.avi	0
21943	1317	906.114	473.2118	0.6176901	0.4120828	609.9915	5.284307	0	922.6026	453.7676	0.4685741	0.418055	619.1547	5.514545	0	31	914	463						Frog_fixed.avi	0
21959	1318	-1280	-1024	-1	-1	-1	-1	4	-1280	-1024	-1	-1	-1	-1	4	31	0	0						Frog_fixed.avi	0
21976	1319	-1280	-1024	-1	-1	-1	-1	4	-1280	-1024	-1	-1	-1	-1	4	31	0	0						Frog_fixed.avi	0
21993	1320	-1280	-1024	-1	-1	-1	-1	4	-1280	-1024	-1	-1	-1	-1	4	31	0	0						Frog_fixed.avi	0
22009	1321	909.6254	464.6081	0.6183739	0.4122851	609.6792	5.303261	0	930.324	446.0548	0.4693191	0.4179364	618.9608	5.546291	0	31	920	455						Frog_fixed.avi	0
22026	1322	911.1188	464.7396	0.6181464	0.41229	610.0071	5.314845	0	927.8677	441.9991	0.4690968	0.4180615	619.114	5.560009	0	31	919	453						Frog_fixed.avi	0
22043	1323	-1280	-1024	-1	-1	-1	-1	4	-1280	-1024	-1	-1	-1	-1	4	31	0	0						Frog_fixed.avi	0
22059	1324	908.2801	471.3565	0.6172016	0.4115619	610.0012	5.312434	0	932.3931	449.3112	0.4682706	0.4181383	619.2197	5.567051	0	31	920	460						Frog_fixed.avi	0
22076	1325	907.851	468.1181	0.6165349	0.4108534	610.0031	5.325307	0	936.2157	451.8713	0.4676769	0.4180688	619.4838	5.572314	0	31	922	460						Frog_fixed.avi	0
22093	1326	914.0439	469.7793	0.6157591	0.4100222	610.0333	5.329194	0	932.2631	444.6895	0.466975	0.4180138	619.7373	5.582836	0	31	923	457						Frog_fixed.avi	0
22109	1327	-1280	-1024	-1	-1	-1	-1	4	-1280	-1024	-1	-1	-1	-1	4	31	0	0						Frog_fixed.avi	0
22126	1328	916.2889	469.3127	0.6138873	0.40832	610.1313	5.334619	0	935.6372	446.7693	0.4653466	0.4179595	620.0302	5.583452	0	31	926	458						Frog_fixed.avi	0
22143	1329	-1280	-1024	-1	-1	-1	-1	4	-1280	-1024	-1	-1	-1	-1	4	31	0	0						Frog_fixed.avi	0
22159	1330	912.2979	469.7275	0.6117916	0.4070646	610.4319	5.34018	0	938.4144	449.5516	0.4634926	0.4183329	620.5356	5.59228	0	31	925	460						Frog_fixed.avi	0
22176	1331	908.8467	463.0701	0.6107458	0.4066882	610.6386	5.347621	0	935.622	442.6923	0.4625571	0.4186295	620.7186	5.609893	0	31	922	453						Frog_fixed.avi	0
22192	1332	910.5947	469.5817	0.6097298	0.4063955	610.7662	5.352217	0	935.9195	447.6169	0.4616388	0.418957	621.0889	5.608095	0	31	923	459						Frog_fixed.avi	0
22209	1333	-1280	-1024	-1	-1	-1	-1	4	-1280	-1024	-1	-1	-1	-1	4	31	0	0						Frog_fixed.avi	0
22226	1334	913.5251	463.4756	0.607864	0.4063293	611.0942	5.363674	0	943.5117	440.8973	0.4599543	0.4197319	621.2837	5.633255	0	31	929	452						Frog_fixed.avi	0
22242	1335	-1280	-1024	-1	-1	-1	-1	4	-1280	-1024	-1	-1	-1	-1	4	31	0	0						Frog_fixed.avi	0
22259	1336	916.0237	459.2312	0.6062129	0.4065643	611.3148	5.371729	0	948.5801	441.367	0.4584853	0.4204037	621.6824	5.633988	0	31	932	450						Frog_fixed.avi	0
22276	1337	-1280	-1024	-1	-1	-1	-1	4	-1280	-1024	-1	-1	-1	-1	4		0	0						Frog_fixed.avi	0
22292	1338	-1280	-1024	-1	-1	-1	-1	4	-1280	-1024	-1	-1	-1	-1	4		0	0						Frog_fixed.avi	0
22309	1339	-1280	-1024	-1	-1	-1	-1	4	-1280	-1024	-1	-1	-1	-1	4		0	0						Frog_fixed.avi	0
22326	1340	-1280	-1024	-1	-1	-1	-1	4	-1280	-1024	-1	-1	-1	-1	4		0	0						Frog_fixed.avi	0
22342	1341	-1280	-1024	-1	-1	-1	-1	4	-1280	-1024	-1	-1	-1	-1	4		0	0						Frog_fixed.avi	0
22359	1342	-1280	-1024	-1	-1	-1	-1	4	-1280	-1024	-1	-1	-1	-1	4		0	0						Frog_fixed.avi	0
22376	1343	-1280	-1024	-1	-1	-1	-1	4	-1280	-1024	-1	-1	-1	-1	4		0	0						Frog_fixed.avi	0
22392	1344	-1280	-1024	-1	-1	-1	-1	4	-1280	-1024	-1	-1	-1	-1	4		0	0						Frog_fixed.avi	0
22409	1345	-1280	-1024	-1	-1	-1	-1	4	-1280	-1024	-1	-1	-1	-1	4		0	0						Frog_fixed.avi	0
22426	1346	-1280	-1024	-1	-1	-1	-1	4	-1280	-1024	-1	-1	-1	-1	4		0	0						Frog_fixed.avi	0
22442	1347	919.8412	449.7482	0.5966431	0.4045336	613.2733	5.414521	0	957.8995	429.6947	0.4501449	0.4218292	624.6664	5.683979	0	32	939	440						Frog_fixed.avi	0
22459	1348	-1280	-1024	-1	-1	-1	-1	4	-1280	-1024	-1	-1	-1	-1	4	32	0	0						Frog_fixed.avi	0
22476	1349	-1280	-1024	-1	-1	-1	-1	4	-1280	-1024	-1	-1	-1	-1	4	32	0	0						Frog_fixed.avi	0
22492	1350	-1280	-1024	-1	-1	-1	-1	4	-1280	-1024	-1	-1	-1	-1	4	32	0	0						Frog_fixed.avi	0
22509	1351	-1280	-1024	-1	-1	-1	-1	4	-1280	-1024	-1	-1	-1	-1	4	32	0	0						Frog_fixed.avi	0
22526	1352	920.6455	446.2958	0.5930403	0.4046461	613.8936	5.430383	0	951.9885	434.6773	0.447181	0.4235067	625.6712	5.690609	0	32	936	440						Frog_fixed.avi	0
22542	1353	923.9401	447.6887	0.5926636	0.4047782	613.957	5.421831	0	956.2458	439.1754	0.446875	0.4237593	625.8722	5.686707	0	32	940	443						Frog_fixed.avi	0
22559	1354	-1280	-1024	-1	-1	-1	-1	4	-1280	-1024	-1	-1	-1	-1	4	32	0	0						Frog_fixed.avi	0
22576	1355	-1280	-1024	-1	-1	-1	-1	4	-1280	-1024	-1	-1	-1	-1	4	32	0	0						Frog_fixed.avi	0
22592	1356	-1280	-1024	-1	-1	-1	-1	4	-1280	-1024	-1	-1	-1	-1	4	32	0	0						Frog_fixed.avi	0
22609	1357	-1280	-1024	-1	-1	-1	-1	4	-1280	-1024	-1	-1	-1	-1	4	32	0	0						Frog_fixed.avi	0
22626	1358	-1280	-1024	-1	-1	-1	-1	4	-1280	-1024	-1	-1	-1	-1	4	32	0	0						Frog_fixed.avi	0
22642	1359	-1280	-1024	-1	-1	-1	-1	4	-1280	-1024	-1	-1	-1	-1	4	32	0	0						Frog_fixed.avi	0
22659	1360	893.3625	455.2282	0.5922076	0.4070398	614.4299	5.423597	0	926.0052	466.5314	0.4463842	0.4254031	626.2457	5.642858	0	32	910	461						Frog_fixed.avi	0
22675	1361	-1280	-1024	-1	-1	-1	-1	4	-1280	-1024	-1	-1	-1	-1	4	32	0	0						Frog_fixed.avi	0
22692	1362	891.9375	456.2496	0.5926597	0.4081014	614.5521	5.41475	0	934.5775	454.509	0.4467086	0.4262077	626.2217	5.693473	0	32	913	455						Frog_fixed.avi	0
22709	1363	884.8694	455.6401	0.5930757	0.4086418	614.9189	5.426497	0	922.6266	445.8789	0.4470239	0.4264968	626.455	5.685865	0	32	904	451						Frog_fixed.avi	0
22725	1364	734.4495	555.4165	0.5943207	0.4099242	614.774	5.41593	0	771.9858	525.8251	0.4484182	0.4273614	626.1761	5.692173	0	33	753	541						Frog_fixed.avi	0
22742	1365	625.7487	639.5345	0.5955608	0.4109227	614.7675	5.396208	0	790.1459	618.0718	0.4498807	0.4279849	626.1279	5.390885	0	33	708	629						Frog_fixed.avi	0
22759	1366	586.6198	657.5209	0.5964937	0.4118874	614.7653	5.40371	0	-1280	-1024	-1	-1	-1	-1	4	33	587	658						Frog_fixed.avi	0
22775	1367	571.5128	677.285	0.5971522	0.4121545	615.067	5.375651	0	-1280	-1024	-1	-1	-1	-1	4	33	572	677						Frog_fixed.avi	0
22792	1368	582.4255	671.3408	0.5979608	0.4127999	615.067	5.37468	0	-1280	-1024	-1	-1	-1	-1	4	33	582	671						Frog_fixed.avi	0
22809	1369	-1280	-1024	-1	-1	-1	-1	4	-1280	-1024	-1	-1	-1	-1	4	33	0	0						Frog_fixed.avi	0
22825	1370	-1280	-1024	-1	-1	-1	-1	4	-1280	-1024	-1	-1	-1	-1	4	33	0	0						Frog_fixed.avi	0
22842	1371	-1280	-1024	-1	-1	-1	-1	4	-1280	-1024	-1	-1	-1	-1	4	33	0	0						Frog_fixed.avi	0
22859	1372	-1280	-1024	-1	-1	-1	-1	4	-1280	-1024	-1	-1	-1	-1	4	33	0	0						Frog_fixed.avi	0
22875	1373	-1280	-1024	-1	-1	-1	-1	4	-1280	-1024	-1	-1	-1	-1	4	33	0	0						Frog_fixed.avi	0
22892	1374	-1280	-1024	-1	-1	-1	-1	4	-1280	-1024	-1	-1	-1	-1	4	33	0	0						Frog_fixed.avi	0
22909	1375	574.3293	673.592	0.603229	0.4163977	615.7687	5.407261	0	624.1728	624.9546	0.4566885	0.4282619	631.3935	5.698695	0	33	599	649						Frog_fixed.avi	0
22925	1376	-1280	-1024	-1	-1	-1	-1	4	-1280	-1024	-1	-1	-1	-1	4		0	0						Frog_fixed.avi	0
22942	1377	-1280	-1024	-1	-1	-1	-1	4	-1280	-1024	-1	-1	-1	-1	4		0	0						Frog_fixed.avi	0
22959	1378	-1280	-1024	-1	-1	-1	-1	4	-1280	-1024	-1	-1	-1	-1	4		0	0						Frog_fixed.avi	0
22975	1379	-1280	-1024	-1	-1	-1	-1	4	-1280	-1024	-1	-1	-1	-1	4		0	0						Frog_fixed.avi	0
22992	1380	-1280	-1024	-1	-1	-1	-1	4	-1280	-1024	-1	-1	-1	-1	4		0	0						Frog_fixed.avi	0
23009	1381	-1280	-1024	-1	-1	-1	-1	4	-1280	-1024	-1	-1	-1	-1	4		0	0						Frog_fixed.avi	0
23025	1382	-1280	-1024	-1	-1	-1	-1	4	-1280	-1024	-1	-1	-1	-1	4		0	0						Frog_fixed.avi	0
23042	1383	-1280	-1024	-1	-1	-1	-1	4	-1280	-1024	-1	-1	-1	-1	4		0	0						Frog_fixed.avi	0
23059	1384	579.0482	675.496	0.608054	0.4184307	616.3688	5.385107	0	628.0013	630.9035	0.4601366	0.4291516	625.027	5.678765	0	34	604	653						Frog_fixed.avi	0
23075	1385	571.8922	684.0918	0.6084349	0.4186145	616.4385	5.379692	0	650.6696	627.2169	0.4605234	0.4293429	624.8956	5.640735	0	34	611	656						Frog_fixed.avi	0
23092	1386	581.7483	703.3857	0.6087446	0.4190377	616.3447	5.361404	0	682.9521	665.0767	0.4608242	0.4294206	624.9202	5.507113	0	34	632	684						Frog_fixed.avi	0
23109	1387	615.2141	761.1345	0.6088635	0.4197491	616.5607	5.378108	0	684.5002	716.7938	0.4610641	0.430117	624.9202	5.617223	0	34	650	739						Frog_fixed.avi	0
23125	1388	-1280	-1024	-1	-1	-1	-1	4	-1280	-1024	-1	-1	-1	-1	4	34	0	0						Frog_fixed.avi	0
23142	1389	609.9592	756.4337	0.6095561	0.4196556	616.4363	5.355592	0	-1280	-1024	-1	-1	-1	-1	4	35	610	756						Frog_fixed.avi	0
23158	1390	612.9297	754.756	0.6098516	0.419613	616.536	5.353957	0	671.7505	716.7327	0.4618817	0.4301145	624.9202	5.585176	0	35	642	736						Frog_fixed.avi	0
23175	1391	-1280	-1024	-1	-1	-1	-1	4	-1280	-1024	-1	-1	-1	-1	4	35	0	0						Frog_fixed.avi	0
23192	1392	613.2491	757.809	0.610365	0.4197689	616.5859	5.337723	0	755.0915	732.3578	0.4623273	0.430266	624.9202	5.405262	0	35	684	745						Frog_fixed.avi	0
23208	1393	-1280	-1024	-1	-1	-1	-1	4	-1280	-1024	-1	-1	-1	-1	4	35	0	0						Frog_fixed.avi	0
23225	1394	619.0477	755.6301	0.6108272	0.4199431	616.4838	5.326277	0	674.3747	721.5181	0.4627315	0.4309025	624.9713	5.580746	0	35	647	739						Frog_fixed.avi	0
23242	1395	-1280	-1024	-1	-1	-1	-1	4	-1280	-1024	-1	-1	-1	-1	4	35	0	0						Frog_fixed.avi	0
23258	1396	-1280	-1024	-1	-1	-1	-1	4	-1280	-1024	-1	-1	-1	-1	4	35	0	0						Frog_fixed.avi	0
23275	1397	610.8293	761.5992	0.611317	0.4209445	616.5789	5.327932	0	694.9609	706.676	0.4631097	0.4315823	630.0598	5.59483	0	35	653	734						Frog_fixed.avi	0
23292	1398	-1280	-1024	-1	-1	-1	-1	4	-1280	-1024	-1	-1	-1	-1	4		0	0						Frog_fixed.avi	0
23308	1399	-1280	-1024	-1	-1	-1	-1	4	-1280	-1024	-1	-1	-1	-1	4		0	0						Frog_fixed.avi	0
23325	1400	-1280	-1024	-1	-1	-1	-1	4	-1280	-1024	-1	-1	-1	-1	4		0	0						Frog_fixed.avi	0
23342	1401	-1280	-1024	-1	-1	-1	-1	4	-1280	-1024	-1	-1	-1	-1	4		0	0						Frog_fixed.avi	0
23358	1402	-1280	-1024	-1	-1	-1	-1	4	-1280	-1024	-1	-1	-1	-1	4		0	0						Frog_fixed.avi	0
23375	1403	-1280	-1024	-1	-1	-1	-1	4	-1280	-1024	-1	-1	-1	-1	4		0	0						Frog_fixed.avi	0
23392	1404	-1280	-1024	-1	-1	-1	-1	4	-1280	-1024	-1	-1	-1	-1	4		0	0						Frog_fixed.avi	0
23408	1405	-1280	-1024	-1	-1	-1	-1	4	-1280	-1024	-1	-1	-1	-1	4		0	0						Frog_fixed.avi	0
23425	1406	-1280	-1024	-1	-1	-1	-1	4	-1280	-1024	-1	-1	-1	-1	4		0	0						Frog_fixed.avi	0
23442	1407	-1280	-1024	-1	-1	-1	-1	4	-1280	-1024	-1	-1	-1	-1	4		0	0						Frog_fixed.avi	0
23458	1408	-1280	-1024	-1	-1	-1	-1	4	-1280	-1024	-1	-1	-1	-1	4		0	0						Frog_fixed.avi	0
23475	1409	-1280	-1024	-1	-1	-1	-1	4	-1280	-1024	-1	-1	-1	-1	4		0	0						Frog_fixed.avi	0
23492	1410	899.7041	442.0942	0.6086167	0.4189591	616.4314	5.264657	0	930.5863	413.1303	0.460357	0.4316033	624.7179	5.544819	0	36	915	428						Frog_fixed.avi	0
23508	1411	900.7791	437.4457	0.6081606	0.4187525	616.4566	5.257994	0	930.8192	419.2075	0.4599068	0.4317909	624.6057	5.533162	0	36	916	428						Frog_fixed.avi	0
23525	1412	902.2238	444.6552	0.6076314	0.4184549	616.5702	5.256554	0	932.3251	416.4233	0.4594157	0.4319751	624.6589	5.524717	0	36	917	431						Frog_fixed.avi	0
23542	1413	898.9597	440.4355	0.6070474	0.4181821	616.3528	5.244462	0	925.5378	415.1579	0.45882	0.4322003	624.748	5.520223	0	36	912	428						Frog_fixed.avi	0
23558	1414	900.0775	438.2298	0.6063973	0.4179551	616.4705	5.246239	0	928.3428	411.7824	0.4582216	0.4324633	624.7896	5.522483	0	36	914	425						Frog_fixed.avi	0
23575	1415	905.0497	442.6498	0.6057231	0.4176748	616.4007	5.242393	0	927.7939	419.6529	0.4575762	0.4326622	624.6584	5.508127	0	36	916	431						Frog_fixed.avi	0
23592	1416	899.9704	442.5289	0.6049955	0.4175134	616.3146	5.228451	0	927.2246	414.4869	0.4568765	0.4329907	624.5363	5.505633	0	36	914	429						Frog_fixed.avi	0
23608	1417	-1280	-1024	-1	-1	-1	-1	4	-1280	-1024	-1	-1	-1	-1	4	36	0	0						Frog_fixed.avi	0
23625	1418	904.0704	441.3734	0.6035262	0.4171522	616.0909	5.220809	0	931.7446	419.7816	0.4554367	0.4334886	624.6096	5.506848	0	36	918	431						Frog_fixed.avi	0
23642	1419	901.1841	444.9646	0.6027632	0.4168566	616.1614	5.218503	0	925.9302	410.8156	0.4546872	0.4337233	624.6285	5.504214	0	36	914	428						Frog_fixed.avi	0
23658	1420	901.1548	444.6707	0.60203	0.4166828	616.0105	5.211795	0	914.1033	421.8415	0.4539496	0.4339499	624.3482	5.489077	0	37	908	433						Frog_fixed.avi	0
23675	1421	891.9433	501.143	0.6013048	0.4169125	616.1503	5.212648	0	913.963	472.331	0.453346	0.434559	624.3228	5.494903	0	37	903	487						Frog_fixed.avi	0
23692	1422	890.1292	482.5541	0.6006157	0.417091	616.0182	5.215965	0	916.6895	464.3658	0.452663	0.434985	624.4328	5.500387	0	37	903	473						Frog_fixed.avi	0
23708	1423	897.2186	491.7697	0.5999578	0.417272	616.0005	5.220859	0	909.1208	473.3557	0.4519879	0.4355482	624.4837	5.485932	0	37	903	483						Frog_fixed.avi	0
23725	1424	887.6767	485.1794	0.5992593	0.417579	616.0624	5.21866	0	915.085	470.6873	0.4513422	0.4361996	624.248	5.495973	0	37	901	478						Frog_fixed.avi	0
23741	1425	889.0336	484.7112	0.5985941	0.4179312	615.9279	5.218215	0	911.2666	465.0127	0.4507107	0.436934	624.4041	5.508762	0	37	900	475						Frog_fixed.avi	0
23758	1426	892.2452	490.9536	0.597994	0.4181915	615.8587	5.219861	0	914.9439	468.9016	0.4501115	0.4375668	624.4183	5.511649	0	37	904	480						Frog_fixed.avi	0
23775	1427	-1280	-1024	-1	-1	-1	-1	4	-1280	-1024	-1	-1	-1	-1	4	37	0	0						Frog_fixed.avi	0
23791	1428	900.468	487.4524	0.5968897	0.4187333	615.7006	5.235203	0	909.7217	472.7437	0.4490509	0.4388785	624.402	5.51515	0	37	905	480						Frog_fixed.avi	0
23808	1429	896.3356	490.7967	0.5963581	0.418898	615.5361	5.245467	0	915.9169	473.308	0.448619	0.4395088	624.4128	5.516898	0	37	906	482						Frog_fixed.avi	0
23825	1430	892.9133	488.7785	0.5958694	0.4190628	615.6152	5.246118	0	911.7187	461.9515	0.4481733	0.440136	624.2957	5.53822	0	37	902	475						Frog_fixed.avi	0
23841	1431	897.453	483.9212	0.5954509	0.4192148	615.5312	5.254941	0	913.5553	472.8566	0.4477985	0.4405931	624.1639	5.532624	0	37	906	478						Frog_fixed.avi	0
23858	1432	893.4201	487.7646	0.5950136	0.4192561	615.4875	5.254062	0	906.8722	470.416	0.4474052	0.4410554	624.0751	5.532671	0	37	900	479						Frog_fixed.avi	0
23875	1433	889.3645	489.3274	0.5945953	0.4192494	615.3408	5.270618	0	908.6224	476.1477	0.4470798	0.441415	624.1983	5.53583	0	37	899	483						Frog_fixed.avi	0
23891	1434	895.2328	488.7694	0.5942432	0.4192371	615.3251	5.268636	0	910.519	466.8534	0.4467594	0.4417509	624.0526	5.541838	0	37	903	478						Frog_fixed.avi	0
23908	1435	-1280	-1024	-1	-1	-1	-1	4	-1280	-1024	-1	-1	-1	-1	4	37	0	0						Frog_fixed.avi	0
23925	1436	-1280	-1024	-1	-1	-1	-1	4	-1280	-1024	-1	-1	-1	-1	4	37	0	0						Frog_fixed.avi	0
23941	1437	-1280	-1024	-1	-1	-1	-1	4	-1280	-1024	-1	-1	-1	-1	4	37	0	0						Frog_fixed.avi	0
23958	1438	-1280	-1024	-1	-1	-1	-1	4	-1280	-1024	-1	-1	-1	-1	4	37	0	0						Frog_fixed.avi	0
23975	1439	889.7397	488.7921	0.5930685	0.4184936	614.7604	5.282833	0	913.1989	471.9753	0.4457733	0.44229	623.8555	5.562603	0	37	901	480						Frog_fixed.avi	0
23991	1440	-1280	-1024	-1	-1	-1	-1	4	-1280	-1024	-1	-1	-1	-1	4	37	0	0						Frog_fixed.avi	0
24008	1441	-1280	-1024	-1	-1	-1	-1	4	-1280	-1024	-1	-1	-1	-1	4	37	0	0						Frog_fixed.avi	0
24025	1442	889.884	485.4146	0.5929368	0.4179597	614.4775	5.290955	0	912.1661	473.7706	0.4456701	0.4423876	623.6202	5.545064	0	37	901	480						Frog_fixed.avi	0
24041	1443	886.4038	483.0263	0.5929495	0.4178593	614.3636	5.301118	0	915.6359	470.0553	0.4456823	0.4424444	623.5217	5.561964	0	37	901	477						Frog_fixed.avi	0
24058	1444	888.8756	491.485	0.5929654	0.4177458	614.2421	5.296131	0	911.716	477.1347	0.4456956	0.442515	623.4318	5.54636	0	37	900	484						Frog_fixed.avi	0
24074	1445	875.465	503.7815	0.593093	0.4179565	613.9988	5.292036	0	894.3075	489.2258	0.4458132	0.4427308	623.4166	5.546351	0	38	885	497						Frog_fixed.avi	0
24091	1446	874.8655	509.7562	0.5931318	0.4180541	613.9184	5.301244	0	890.9772	498.7641	0.445863	0.4429065	623.3188	5.567996	0	38	883	504						Frog_fixed.avi	0
24108	1447	869.5258	513.7924	0.5931594	0.4180629	613.8422	5.296999	0	886.9962	498.4062	0.4458674	0.4429346	623.2422	5.548021	0	38	878	506						Frog_fixed.avi	0
24124	1448	868.8776	514.4384	0.5931796	0.4181031	613.7323	5.301334	0	889.2493	504.7495	0.445877	0.4429837	623.1653	5.541478	0	38	879	510						Frog_fixed.avi	0
24141	1449	-1280	-1024	-1	-1	-1	-1	4	-1280	-1024	-1	-1	-1	-1	4	38	0	0						Frog_fixed.avi	0
24158	1450	870.2789	515.6362	0.5931949	0.4180432	613.6234	5.302107	0	887.9	503.5025	0.445838	0.442976	622.9597	5.549324	0	38	879	510						Frog_fixed.avi	0
24174	1451	870.4955	514.1501	0.5931758	0.4178982	613.5206	5.30107	0	888.8581	502.6518	0.4457877	0.4428674	622.8565	5.538528	0	38	880	508						Frog_fixed.avi	0
24191	1452	867.9563	518.0702	0.5931273	0.4176634	613.3519	5.304646	0	895.0557	494.6058	0.4457086	0.4427218	622.6902	5.555994	0	38	882	506						Frog_fixed.avi	0
24208	1453	869.717	514.2549	0.5930699	0.4175168	613.2642	5.304276	0	893.2606	499.6517	0.4456251	0.4424745	622.619	5.547358	0	38	881	507						Frog_fixed.avi	0
24224	1454	865.4297	515.3281	0.5929604	0.4173419	613.0563	5.307799	0	895.6678	504.8342	0.4455193	0.4423094	622.4163	5.544627	0	38	881	510						Frog_fixed.avi	0
24241	1455	864.3313	515.3738	0.5928286	0.4172489	613.1009	5.302877	0	886.3096	508.0349	0.4453734	0.4422022	622.5379	5.537993	0	38	875	512						Frog_fixed.avi	0
24258	1456	866.6783	516.757	0.5926659	0.4171742	613.0676	5.301418	0	889.3344	499.3517	0.4452013	0.4422091	622.4553	5.566913	0	38	878	508						Frog_fixed.avi	0
24274	1457	862.3019	516.1367	0.5925016	0.4170985	612.8541	5.297707	0	894.3958	499.9472	0.4450266	0.4421792	622.293	5.564721	0	38	878	508						Frog_fixed.avi	0
24291	1458	865.2059	523.3438	0.5923079	0.4169436	612.8682	5.292526	0	889.8248	498.4457	0.4448326	0.4422226	622.2344	5.548649	0	38	878	511						Frog_fixed.avi	0
24308	1459	866.9131	518.921	0.5920766	0.4167529	612.8432	5.29372	0	890.0905	505.3679	0.4445936	0.4421813	622.1854	5.551296	0	38	879	512						Frog_fixed.avi	0
24324	1460	867.1685	518.1675	0.5918169	0.4164762	612.6475	5.294132	0	891.7664	506.0077	0.4443664	0.4421217	622.0629	5.542745	0	38	879	512						Frog_fixed.avi	0
24341	1461	-1280	-1024	-1	-1	-1	-1	4	-1280	-1024	-1	-1	-1	-1	4	38	0	0						Frog_fixed.avi	0
24358	1462	862.6019	523.1937	0.5912078	0.415796	612.652	5.290388	0	884.3079	501.3008	0.4438124	0.4418936	622.1895	5.552217	0	38	873	512						Frog_fixed.avi	0
24374	1463	861.9909	523.1381	0.5909232	0.4154906	612.4889	5.280861	0	884.4669	499.9598	0.4435571	0.4417928	622.0548	5.534644	0	38	873	512						Frog_fixed.avi	0
24391	1464	860.3722	524.0786	0.5906525	0.4151502	612.4853	5.282086	0	888.5333	502.532	0.4433085	0.4416115	622.0971	5.546783	0	38	874	513						Frog_fixed.avi	0
24408	1465	-1280	-1024	-1	-1	-1	-1	4	-1280	-1024	-1	-1	-1	-1	4	38	0	0						Frog_fixed.avi	0
24424	1466	-1280	-1024	-1	-1	-1	-1	4	-1280	-1024	-1	-1	-1	-1	4	38	0	0						Frog_fixed.avi	0
24441	1467	-1280	-1024	-1	-1	-1	-1	4	-1280	-1024	-1	-1	-1	-1	4	38	0	0						Frog_fixed.avi	0
24458	1468	-1280	-1024	-1	-1	-1	-1	4	-1280	-1024	-1	-1	-1	-1	4	38	0	0						Frog_fixed.avi	0
24474	1469	860.2902	524.1212	0.5895135	0.4140605	612.1046	5.284946	0	888.4539	500.1139	0.4423156	0.4411909	621.7574	5.549656	0	38	874	512						Frog_fixed.avi	0
24491	1470	-1280	-1024	-1	-1	-1	-1	4	-1280	-1024	-1	-1	-1	-1	4	38	0	0						Frog_fixed.avi	0
24508	1471	857.1384	526.0279	0.5892527	0.4139872	611.9161	5.279956	0	884.3481	510.6254	0.4420833	0.4410236	621.754	5.524148	0	38	871	518						Frog_fixed.avi	0
24524	1472	856.3195	523.7922	0.5891002	0.4139572	611.9191	5.283312	0	885.549	507.8203	0.441927	0.4413201	621.7548	5.54969	0	38	871	516						Frog_fixed.avi	0
24541	1473	854.1929	520.7029	0.5889957	0.4139112	611.9501	5.283637	0	886.472	509.243	0.4418417	0.4413245	621.6057	5.54605	0	38	870	515						Frog_fixed.avi	0
24558	1474	836.2372	502.7126	0.5889695	0.4137442	611.8763	5.282833	0	866.7062	487.1483	0.4418915	0.4412065	621.5367	5.54053	0	38	851	495						Frog_fixed.avi	0
24574	1475	-1280	-1024	-1	-1	-1	-1	4	-1280	-1024	-1	-1	-1	-1	4	38	0	0						Frog_fixed.avi	0
24591	1476	841.6155	504.2609	0.5888344	0.413577	611.7581	5.285038	0	862.5951	490.1898	0.4417365	0.4410664	621.4744	5.541244	0	38	852	497						Frog_fixed.avi	0
24608	1477	841.1221	500.1944	0.5888434	0.4134126	611.6725	5.289024	0	865.5283	485.1959	0.441735	0.4409571	621.3461	5.555249	0	38	853	493						Frog_fixed.avi	0
24624	1478	837.4786	499.1642	0.5888994	0.4132132	611.6579	5.298738	0	874.6218	488.789	0.4418265	0.4407589	621.2999	5.566061	0	38	856	494						Frog_fixed.avi	0
24641	1479	842.2375	503.9122	0.588966	0.4129341	611.5546	5.289604	0	866.647	488.4173	0.4418697	0.4405971	621.2627	5.547812	0	38	854	496						Frog_fixed.avi	0
24657	1480	838.5092	500.9038	0.5890129	0.4126587	611.4981	5.288252	0	870.1255	487.7876	0.4419165	0.4403592	621.2352	5.568158	0	38	854	494						Frog_fixed.avi	0
24674	1481	844.9164	498.0143	0.589072	0.4123369	611.2571	5.295501	0	864.2537	488.3834	0.4419402	0.4400273	621.1874	5.575712	0	38	855	493						Frog_fixed.avi	0
24691	1482	-1280	-1024	-1	-1	-1	-1	4	-1280	-1024	-1	-1	-1	-1	4	38	0	0						Frog_fixed.avi	0
24707	1483	-1280	-1024	-1	-1	-1	-1	4	-1280	-1024	-1	-1	-1	-1	4	38	0	0						Frog_fixed.avi	0
24724	1484	-1280	-1024	-1	-1	-1	-1	4	-1280	-1024	-1	-1	-1	-1	4	38	0	0						Frog_fixed.avi	0
24741	1485	841.2438	502.2787	0.5890754	0.4113235	611.0358	5.305053	0	854.6779	492.0571	0.4418877	0.438882	620.8577	5.560039	0	38	848	497						Frog_fixed.avi	0
24757	1486	846.8856	498.4073	0.5891235	0.4111728	610.9156	5.31713	0	858.8015	484.555	0.4419464	0.4386958	620.8719	5.567232	0	38	853	491						Frog_fixed.avi	0
24774	1487	837.0007	499.8602	0.5891874	0.4109797	610.8312	5.31286	0	863.6108	484.6395	0.4420041	0.4384088	620.7227	5.588174	0	38	850	492						Frog_fixed.avi	0
24791	1488	-1280	-1024	-1	-1	-1	-1	4	-1280	-1024	-1	-1	-1	-1	4	38	0	0						Frog_fixed.avi	0
24807	1489	-1280	-1024	-1	-1	-1	-1	4	-1280	-1024	-1	-1	-1	-1	4	38	0	0						Frog_fixed.avi	0
24824	1490	-1280	-1024	-1	-1	-1	-1	4	-1280	-1024	-1	-1	-1	-1	4	38	0	0						Frog_fixed.avi	0
24841	1491	838.2955	496.035	0.5896916	0.4100739	610.4893	5.306866	0	856.1147	493.334	0.4423822	0.4372082	620.3841	5.573007	0	38	847	495						Frog_fixed.avi	0
24857	1492	844.3475	498.4984	0.589909	0.4100612	610.36	5.30645	0	859.6517	491.937	0.4425786	0.4370872	620.4144	5.583458	0	38	852	495						Frog_fixed.avi	0
24874	1493	837.3591	496.3878	0.5901437	0.4101888	610.3959	5.313669	0	860.8347	486.6302	0.4428262	0.4370819	620.256	5.585034	0	38	849	492						Frog_fixed.avi	0
24891	1494	836.0779	499.5002	0.5904226	0.4103938	610.3306	5.316403	0	856.9276	492.2621	0.4430693	0.4371367	620.2261	5.587355	0	38	847	496						Frog_fixed.avi	0
24907	1495	837.9205	497.5389	0.5906867	0.4107729	610.2173	5.306815	0	860.1954	496.0492	0.4433346	0.4372724	620.1414	5.585571	0	38	849	497						Frog_fixed.avi	0
24924	1496	839.3022	497.718	0.5909685	0.4111556	610.0673	5.315659	0	864.4283	491.3137	0.4436179	0.4374998	619.994	5.592581	0	38	852	495						Frog_fixed.avi	0
24941	1497	839.9979	493.9723	0.5912473	0.4116032	610.0139	5.314208	0	861.1014	486.2558	0.4438612	0.4377662	620.0056	5.588272	0	38	851	490						Frog_fixed.avi	0
24957	1498	832.7296	494.7117	0.5915362	0.4120045	609.938	5.310392	0	857.5466	487.9088	0.4441555	0.4379611	619.8879	5.581738	0	38	845	491						Frog_fixed.avi	0
24974	1499	-1280	-1024	-1	-1	-1	-1	4	-1280	-1024	-1	-1	-1	-1	4	38	0	0						Frog_fixed.avi	0
24991	1500	837.128	496.349	0.5922211	0.4127581	609.8928	5.305345	0	858.7194	493.1868	0.4447731	0.4382668	619.8838	5.587464	0	38	848	495						Frog_fixed.avi	0
25007	1501	837.8063	493.4262	0.592622	0.4131386	609.8521	5.31122	0	860.2703	499.9016	0.4451789	0.4384261	619.7582	5.578218	0	38	849	497						Frog_fixed.avi	0
25024	1502	838.9542	492.2558	0.5930593	0.4135001	609.6899	5.314616	0	857.6189	493.3851	0.4455554	0.4385856	619.7842	5.603843	0	38	848	493						Frog_fixed.avi	0
25041	1503	-1280	-1024	-1	-1	-1	-1	4	-1280	-1024	-1	-1	-1	-1	4	38	0	0						Frog_fixed.avi	0
25057	1504	836.498	499.4774	0.5939892	0.4141099	609.6458	5.317908	0	862.2769	491.604	0.4464858	0.4387331	619.6877	5.592111	0	38	849	496						Frog_fixed.avi	0
25074	1505	-1280	-1024	-1	-1	-1	-1	4	-1280	-1024	-1	-1	-1	-1	4	38	0	0						Frog_fixed.avi	0
25091	1506	-1280	-1024	-1	-1	-1	-1	4	-1280	-1024	-1	-1	-1	-1	4	38	0	0						Frog_fixed.avi	0
25107	1507	-1280	-1024	-1	-1	-1	-1	4	-1280	-1024	-1	-1	-1	-1	4	38	0	0						Frog_fixed.avi	0
25124	1508	-1280	-1024	-1	-1	-1	-1	4	-1280	-1024	-1	-1	-1	-1	4	38	0	0						Frog_fixed.avi	0
25141	1509	-1280	-1024	-1	-1	-1	-1	4	-1280	-1024	-1	-1	-1	-1	4	38	0	0						Frog_fixed.avi	0
25157	1510	-1280	-1024	-1	-1	-1	-1	4	-1280	-1024	-1	-1	-1	-1	4	38	0	0						Frog_fixed.avi	0
25174	1511	874.628	482.7088	0.5965471	0.4159185	609.5375	5.338171	0	914.3127	481.965	0.4489947	0.4386073	619.6375	5.637846	0	38	894	482						Frog_fixed.avi	0
25191	1512	880.4114	484.0136	0.5969433	0.4160311	609.5592	5.351339	0	910.9099	481.4182	0.4493513	0.4384617	619.6381	5.635277	0	38	896	483						Frog_fixed.avi	0
25207	1513	881.0761	479.4275	0.5973083	0.4161473	609.4106	5.357108	0	911.2744	483.2998	0.44972	0.4383057	619.537	5.638441	0	38	896	481						Frog_fixed.avi	0
25224	1514	-1280	-1024	-1	-1	-1	-1	4	-1280	-1024	-1	-1	-1	-1	4		0	0						Frog_fixed.avi	0
25240	1515	-1280	-1024	-1	-1	-1	-1	4	-1280	-1024	-1	-1	-1	-1	4		0	0						Frog_fixed.avi	0
25257	1516	-1280	-1024	-1	-1	-1	-1	4	-1280	-1024	-1	-1	-1	-1	4		0	0						Frog_fixed.avi	0
25274	1517	-1280	-1024	-1	-1	-1	-1	4	-1280	-1024	-1	-1	-1	-1	4		0	0						Frog_fixed.avi	0
25290	1518	-1280	-1024	-1	-1	-1	-1	4	-1280	-1024	-1	-1	-1	-1	4		0	0						Frog_fixed.avi	0
25307	1519	-1280	-1024	-1	-1	-1	-1	4	-1280	-1024	-1	-1	-1	-1	4		0	0						Frog_fixed.avi	0
25324	1520	-1280	-1024	-1	-1	-1	-1	4	-1280	-1024	-1	-1	-1	-1	4		0	0						Frog_fixed.avi	0
25340	1521	-1280	-1024	-1	-1	-1	-1	4	-1280	-1024	-1	-1	-1	-1	4		0	0						Frog_fixed.avi	0
25357	1522	-1280	-1024	-1	-1	-1	-1	4	-1280	-1024	-1	-1	-1	-1	4		0	0						Frog_fixed.avi	0
25374	1523	-1280	-1024	-1	-1	-1	-1	4	-1280	-1024	-1	-1	-1	-1	4		0	0						Frog_fixed.avi	0
25390	1524	892.1634	483.8989	0.600498	0.4167488	609.4307	5.379758	0	914.6873	493.0742	0.4526134	0.4367673	619.5599	5.624969	0	39	903	488						Frog_fixed.avi	0
25407	1525	-1280	-1024	-1	-1	-1	-1	4	-1280	-1024	-1	-1	-1	-1	4	39	0	0						Frog_fixed.avi	0
25424	1526	-1280	-1024	-1	-1	-1	-1	4	-1280	-1024	-1	-1	-1	-1	4	39	0	0						Frog_fixed.avi	0
25440	1527	889.855	478.5221	0.6010729	0.4169539	609.3902	5.377573	0	919.4638	480.2716	0.4531196	0.4371031	619.522	5.654819	0	39	905	479						Frog_fixed.avi	0
25457	1528	-1280	-1024	-1	-1	-1	-1	4	-1280	-1024	-1	-1	-1	-1	4	39	0	0						Frog_fixed.avi	0
25474	1529	-1280	-1024	-1	-1	-1	-1	4	-1280	-1024	-1	-1	-1	-1	4	39	0	0						Frog_fixed.avi	0
25490	1530	-1280	-1024	-1	-1	-1	-1	4	-1280	-1024	-1	-1	-1	-1	4	39	0	0						Frog_fixed.avi	0
25507	1531	893.6756	483.6586	0.6017261	0.415849	609.4679	5.369375	0	918.1251	474.81	0.4537797	0.4361499	619.5122	5.654545	0	39	906	479						Frog_fixed.avi	0
25524	1532	894.3345	477.6301	0.6018314	0.4155768	609.3153	5.373229	0	924.0954	479.7924	0.4538996	0.4358571	619.6497	5.662344	0	39	909	479						Frog_fixed.avi	0
25540	1533	-1280	-1024	-1	-1	-1	-1	4	-1280	-1024	-1	-1	-1	-1	4		0	0						Frog_fixed.avi	0
25557	1534	-1280	-1024	-1	-1	-1	-1	4	-1280	-1024	-1	-1	-1	-1	4		0	0						Frog_fixed.avi	0
25574	1535	-1280	-1024	-1	-1	-1	-1	4	-1280	-1024	-1	-1	-1	-1	4		0	0						Frog_fixed.avi	0
25590	1536	-1280	-1024	-1	-1	-1	-1	4	-1280	-1024	-1	-1	-1	-1	4		0	0						Frog_fixed.avi	0
25607	1537	-1280	-1024	-1	-1	-1	-1	4	-1280	-1024	-1	-1	-1	-1	4		0	0						Frog_fixed.avi	0
25624	1538	-1280	-1024	-1	-1	-1	-1	4	-1280	-1024	-1	-1	-1	-1	4		0	0						Frog_fixed.avi	0
25640	1539	-1280	-1024	-1	-1	-1	-1	4	-1280	-1024	-1	-1	-1	-1	4		0	0						Frog_fixed.avi	0
25657	1540	-1280	-1024	-1	-1	-1	-1	4	-1280	-1024	-1	-1	-1	-1	4		0	0						Frog_fixed.avi	0
25674	1541	-1280	-1024	-1	-1	-1	-1	4	-1280	-1024	-1	-1	-1	-1	4		0	0						Frog_fixed.avi	0
25690	1542	-1280	-1024	-1	-1	-1	-1	4	-1280	-1024	-1	-1	-1	-1	4		0	0						Frog_fixed.avi	0
25707	1543	-1280	-1024	-1	-1	-1	-1	4	-1280	-1024	-1	-1	-1	-1	4		0	0						Frog_fixed.avi	0
25724	1544	901.0909	522.4487	0.6034235	0.4142886	609.0357	5.335496	0	926.3107	516.6215	0.4554723	0.4346446	619.1573	5.636201	0	40	914	520						Frog_fixed.avi	0
25740	1545	897.4451	521.637	0.6035807	0.4143626	609.0579	5.331655	0	923.5465	516.2238	0.4555795	0.4346679	619.1904	5.64108	0	40	910	519						Frog_fixed.avi	0
25757	1546	-1280	-1024	-1	-1	-1	-1	4	-1280	-1024	-1	-1	-1	-1	4	40	0	0						Frog_fixed.avi	0
25773	1547	891.8177	526.9269	0.603754	0.4145592	608.8177	5.328406	0	920.2725	518.7568	0.4557115	0.4347901	618.9086	5.631431	0	40	906	523						Frog_fixed.avi	0
25790	1548	-1280	-1024	-1	-1	-1	-1	4	-1280	-1024	-1	-1	-1	-1	4	40	0	0						Frog_fixed.avi	0
25807	1549	-1280	-1024	-1	-1	-1	-1	4	-1280	-1024	-1	-1	-1	-1	4	40	0	0						Frog_fixed.avi	0
25823	1550	-1280	-1024	-1	-1	-1	-1	4	-1280	-1024	-1	-1	-1	-1	4	40	0	0						Frog_fixed.avi	0
25840	1551	-1280	-1024	-1	-1	-1	-1	4	-1280	-1024	-1	-1	-1	-1	4	40	0	0						Frog_fixed.avi	0
25857	1552	898.5871	522.4684	0.6036174	0.4142339	608.5927	5.342723	0	915.1256	514.644	0.4553717	0.4346026	618.5651	5.620465	0	40	907	519						Frog_fixed.avi	0
25873	1553	896.1608	526.3732	0.6034849	0.4141391	608.603	5.346362	0	917.4651	516.0615	0.4552699	0.4345809	618.572	5.626802	0	40	907	521						Frog_fixed.avi	0
25890	1554	894.0549	527.5216	0.6033621	0.4140813	608.5333	5.340546	0	922.1007	514.5148	0.4551609	0.4346389	618.6214	5.626748	0	40	908	521						Frog_fixed.avi	0
25907	1555	894.1835	527.2573	0.6032183	0.4140663	608.4444	5.343333	0	923.1866	514.7418	0.4550053	0.4347627	618.4676	5.623213	0	40	909	521						Frog_fixed.avi	0
25923	1556	-1280	-1024	-1	-1	-1	-1	4	-1280	-1024	-1	-1	-1	-1	4	40	0	0						Frog_fixed.avi	0
25940	1557	894.7872	523.9868	0.6027794	0.4139892	608.2566	5.343671	0	920.5715	517.9473	0.4545773	0.4350865	618.3804	5.607578	0	40	908	521						Frog_fixed.avi	0
25957	1558	-1280	-1024	-1	-1	-1	-1	4	-1280	-1024	-1	-1	-1	-1	4	40	0	0						Frog_fixed.avi	0
25973	1559	-1280	-1024	-1	-1	-1	-1	4	-1280	-1024	-1	-1	-1	-1	4	40	0	0						Frog_fixed.avi	0
25990	1560	-1280	-1024	-1	-1	-1	-1	4	-1280	-1024	-1	-1	-1	-1	4	40	0	0						Frog_fixed.avi	0
26007	1561	-1280	-1024	-1	-1	-1	-1	4	-1280	-1024	-1	-1	-1	-1	4	40	0	0						Frog_fixed.avi	0
26023	1562	897.6923	528.176	0.6011292	0.4133732	607.9652	5.338007	0	924.6107	521.1921	0.4529561	0.4355729	617.8681	5.597202	0	40	911	525						Frog_fixed.avi	0
26040	1563	893.347	529.1662	0.6007779	0.4132499	608.0004	5.341675	0	919.8864	525.831	0.4526086	0.4356593	617.9944	5.596177	0	40	907	527						Frog_fixed.avi	0
26057	1564	893.5557	530.6093	0.6004195	0.4131017	607.6669	5.338977	0	924.9172	523.9017	0.4522686	0.4357397	617.8687	5.58604	0	40	909	527						Frog_fixed.avi	0
26073	1565	895.1722	531.5734	0.6000596	0.4128511	607.7146	5.334062	0	925.011	525.9174	0.4519186	0.4357348	617.7134	5.601271	0	40	910	529						Frog_fixed.avi	0
26090	1566	-1280	-1024	-1	-1	-1	-1	4	-1280	-1024	-1	-1	-1	-1	4	40	0	0						Frog_fixed.avi	0
26107	1567	902.3291	530.0254	0.5993353	0.4122998	607.4374	5.323541	0	919.7095	526.5062	0.4511614	0.4356419	617.6761	5.584084	0	40	911	528						Frog_fixed.avi	0
26123	1568	-1280	-1024	-1	-1	-1	-1	4	-1280	-1024	-1	-1	-1	-1	4		0	0						Frog_fixed.avi	0
26140	1569	-1280	-1024	-1	-1	-1	-1	4	-1280	-1024	-1	-1	-1	-1	4		0	0						Frog_fixed.avi	0
26156	1570	-1280	-1024	-1	-1	-1	-1	4	-1280	-1024	-1	-1	-1	-1	4		0	0						Frog_fixed.avi	0
26173	1571	-1280	-1024	-1	-1	-1	-1	4	-1280	-1024	-1	-1	-1	-1	4		0	0						Frog_fixed.avi	0
26190	1572	-1280	-1024	-1	-1	-1	-1	4	-1280	-1024	-1	-1	-1	-1	4		0	0						Frog_fixed.avi	0
26206	1573	-1280	-1024	-1	-1	-1	-1	4	-1280	-1024	-1	-1	-1	-1	4		0	0						Frog_fixed.avi	0
26223	1574	-1280	-1024	-1	-1	-1	-1	4	-1280	-1024	-1	-1	-1	-1	4		0	0						Frog_fixed.avi	0
26240	1575	894.8326	530.8387	0.5956249	0.4109058	607.0704	5.302419	0	926.1552	530.8938	0.4474675	0.4356865	617.0793	5.568856	0	41	910	531						Frog_fixed.avi	0
26256	1576	-1280	-1024	-1	-1	-1	-1	4	-1280	-1024	-1	-1	-1	-1	4	41	0	0						Frog_fixed.avi	0
26273	1577	893.3768	535.9869	0.5946492	0.4104261	607.0198	5.291441	0	928.3637	525.5966	0.446457	0.4354236	617.0021	5.566823	0	41	911	531						Frog_fixed.avi	0
26290	1578	-1280	-1024	-1	-1	-1	-1	4	-1280	-1024	-1	-1	-1	-1	4	41	0	0						Frog_fixed.avi	0
26306	1579	895.0626	532.0267	0.5937752	0.4098551	606.9119	5.287898	0	921.3733	530.8088	0.4454636	0.4349019	616.8614	5.556959	0	41	908	531						Frog_fixed.avi	0
26323	1580	893.8787	531.7488	0.5933951	0.4094187	606.9694	5.286602	0	926.9402	521.093	0.4450047	0.4345831	616.7303	5.571638	0	41	910	526						Frog_fixed.avi	0
26340	1581	-1280	-1024	-1	-1	-1	-1	4	-1280	-1024	-1	-1	-1	-1	4	41	0	0						Frog_fixed.avi	0
26356	1582	897.7327	526.7582	0.5927709	0.4084392	606.9254	5.282107	0	918.5249	521.8925	0.4441862	0.433884	616.3499	5.566791	0	41	908	524						Frog_fixed.avi	0
26373	1583	894.375	529.6643	0.5924807	0.408026	606.9952	5.281111	0	924.4385	521.3327	0.443835	0.4335638	616.3787	5.571681	0	41	909	525						Frog_fixed.avi	0
26390	1584	897.7066	518.9832	0.5922449	0.4077698	607.1591	5.290198	0	925.8485	517.2952	0.4434819	0.4332461	616.3395	5.572357	0	41	912	518						Frog_fixed.avi	0
26406	1585	893.2003	527.7615	0.5919903	0.407453	607.0319	5.27271	0	919.6266	519.3527	0.4431443	0.4329677	616.0446	5.558031	0	41	906	524						Frog_fixed.avi	0
26423	1586	894.7233	532.8156	0.5918393	0.4072394	607.011	5.275976	0	922.5262	524.4302	0.4428335	0.4326136	616.059	5.564089	0	41	909	529						Frog_fixed.avi	0
26440	1587	893.4709	535.923	0.591695	0.4071148	607.0861	5.283356	0	925.229	521.4514	0.4426001	0.4323498	615.8821	5.55708	0	41	909	529						Frog_fixed.avi	0
26456	1588	-1280	-1024	-1	-1	-1	-1	4	-1280	-1024	-1	-1	-1	-1	4	41	0	0						Frog_fixed.avi	0
26473	1589	-1280	-1024	-1	-1	-1	-1	4	-1280	-1024	-1	-1	-1	-1	4	41	0	0						Frog_fixed.avi	0
26490	1590	902.1101	527.0615	0.5918432	0.4073697	607.0641	5.284268	0	926.7225	517.8209	0.4422324	0.4318209	615.2428	5.586587	0	41	914	522						Frog_fixed.avi	0
26506	1591	896.124	527.8829	0.5920086	0.4076209	607.111	5.296159	0	931.3632	519.2358	0.4422581	0.4318388	615.0005	5.590249	0	41	914	524						Frog_fixed.avi	0
26523	1592	912.3824	510.0364	0.5921227	0.4078135	607.1067	5.308195	0	949.5344	508.5393	0.442228	0.4318298	614.8568	5.580391	0	42	931	509						Frog_fixed.avi	0
26540	1593	923.4374	468.3411	0.5921801	0.4078828	607.1179	5.290652	0	957.1775	458.2563	0.4422729	0.4317269	614.8558	5.581867	0	42	940	463						Frog_fixed.avi	0
26556	1594	926.6322	480.2414	0.5924824	0.4082819	607.0563	5.295577	0	957.188	468.6608	0.4424132	0.4318558	614.3646	5.596929	0	42	942	474						Frog_fixed.avi	0
26573	1595	922.8956	473.834	0.5926947	0.408586	606.9391	5.307746	0	950.6729	461.7365	0.4424682	0.4320451	614.105	5.578262	0	42	937	468						Frog_fixed.avi	0
26590	1596	923.9292	475.1882	0.592908	0.408841	606.9497	5.311624	0	950.4929	459.3101	0.4425156	0.4321281	613.8567	5.592391	0	42	937	467						Frog_fixed.avi	0
26606	1597	920.7431	471.2796	0.5930909	0.4090658	606.9681	5.317494	0	946.4667	459.7917	0.4425617	0.432142	613.6033	5.587275	0	42	934	466						Frog_fixed.avi	0
26623	1598	927.0545	473.6451	0.5932769	0.4091953	606.6821	5.331436	0	944.9427	461.8508	0.4426146	0.4321331	613.3481	5.596679	0	42	936	468						Frog_fixed.avi	0
26640	1599	924.9711	469.1246	0.5935061	0.4093374	606.8297	5.33709	0	946.4817	461.2972	0.4427238	0.4320984	612.9721	5.591971	0	42	936	465						Frog_fixed.avi	0
26656	1600	925.1002	471.3589	0.5937461	0.4093415	606.6535	5.32841	0	943.85	468.219	0.442848	0.4319205	612.8729	5.597646	0	42	934	470						Frog_fixed.avi	0
26673	1601	-1280	-1024	-1	-1	-1	-1	4	-1280	-1024	-1	-1	-1	-1	4	42	0	0						Frog_fixed.avi	0
26689	1602	922.8982	468.8994	0.5943015	0.4090587	606.476	5.349224	0	941.7933	459.9715	0.4432267	0.4314106	612.2992	5.599151	0	42	932	464						Frog_fixed.avi	0
26706	1603	924.0409	472.2207	0.5946002	0.4087777	606.5127	5.350816	0	940.144	460.6476	0.443399	0.4309652	612.0934	5.612331	0	42	932	466						Frog_fixed.avi	0
26723	1604	-1280	-1024	-1	-1	-1	-1	4	-1280	-1024	-1	-1	-1	-1	4		0	0						Frog_fixed.avi	0
26740	1605	-1280	-1024	-1	-1	-1	-1	4	-1280	-1024	-1	-1	-1	-1	4		0	0						Frog_fixed.avi	0
26756	1606	-1280	-1024	-1	-1	-1	-1	4	-1280	-1024	-1	-1	-1	-1	4		0	0						Frog_fixed.avi	0
26773	1607	-1280	-1024	-1	-1	-1	-1	4	-1280	-1024	-1	-1	-1	-1	4		0	0						Frog_fixed.avi	0
26789	1608	-1280	-1024	-1	-1	-1	-1	4	-1280	-1024	-1	-1	-1	-1	4		0	0						Frog_fixed.avi	0
26806	1609	-1280	-1024	-1	-1	-1	-1	4	-1280	-1024	-1	-1	-1	-1	4		0	0						Frog_fixed.avi	0
26823	1610	-1280	-1024	-1	-1	-1	-1	4	-1280	-1024	-1	-1	-1	-1	4		0	0						Frog_fixed.avi	0
26839	1611	-1280	-1024	-1	-1	-1	-1	4	-1280	-1024	-1	-1	-1	-1	4		0	0						Frog_fixed.avi	0
26856	1612	915.148	469.4571	0.5949781	0.4073443	606.1536	5.38908	0	942.8815	453.4803	0.4434721	0.4281699	611.2418	5.677748	0	43	929	461						Frog_fixed.avi	0
26873	1613	-1280	-1024	-1	-1	-1	-1	4	-1280	-1024	-1	-1	-1	-1	4		0	0						Frog_fixed.avi	0
26889	1614	-1280	-1024	-1	-1	-1	-1	4	-1280	-1024	-1	-1	-1	-1	4		0	0						Frog_fixed.avi	0
26906	1615	-1280	-1024	-1	-1	-1	-1	4	-1280	-1024	-1	-1	-1	-1	4		0	0						Frog_fixed.avi	0
26923	1616	-1280	-1024	-1	-1	-1	-1	4	-1280	-1024	-1	-1	-1	-1	4		0	0						Frog_fixed.avi	0
26939	1617	-1280	-1024	-1	-1	-1	-1	4	-1280	-1024	-1	-1	-1	-1	4		0	0						Frog_fixed.avi	0
26956	1618	-1280	-1024	-1	-1	-1	-1	4	-1280	-1024	-1	-1	-1	-1	4		0	0						Frog_fixed.avi	0
26973	1619	-1280	-1024	-1	-1	-1	-1	4	-1280	-1024	-1	-1	-1	-1	4		0	0						Frog_fixed.avi	0
26989	1620	-1280	-1024	-1	-1	-1	-1	4	-1280	-1024	-1	-1	-1	-1	4		0	0						Frog_fixed.avi	0
27006	1621	-1280	-1024	-1	-1	-1	-1	4	-1280	-1024	-1	-1	-1	-1	4		0	0						Frog_fixed.avi	0
27023	1622	-1280	-1024	-1	-1	-1	-1	4	-1280	-1024	-1	-1	-1	-1	4		0	0						Frog_fixed.avi	0
27039	1623	-1280	-1024	-1	-1	-1	-1	4	-1280	-1024	-1	-1	-1	-1	4		0	0						Frog_fixed.avi	0
27056	1624	-1280	-1024	-1	-1	-1	-1	4	-1280	-1024	-1	-1	-1	-1	4		0	0						Frog_fixed.avi	0
27073	1625	-1280	-1024	-1	-1	-1	-1	4	-1280	-1024	-1	-1	-1	-1	4		0	0						Frog_fixed.avi	0
27089	1626	-1280	-1024	-1	-1	-1	-1	4	-1280	-1024	-1	-1	-1	-1	4		0	0						Frog_fixed.avi	0
27106	1627	-1280	-1024	-1	-1	-1	-1	4	-1280	-1024	-1	-1	-1	-1	4		0	0						Frog_fixed.avi	0
27123	1628	-1280	-1024	-1	-1	-1	-1	4	-1280	-1024	-1	-1	-1	-1	4		0	0						Frog_fixed.avi	0
27139	1629	-1280	-1024	-1	-1	-1	-1	4	-1280	-1024	-1	-1	-1	-1	4		0	0						Frog_fixed.avi	0
27156	1630	-1280	-1024	-1	-1	-1	-1	4	-1280	-1024	-1	-1	-1	-1	4		0	0						Frog_fixed.avi	0
27173	1631	-1280	-1024	-1	-1	-1	-1	4	-1280	-1024	-1	-1	-1	-1	4		0	0						Frog_fixed.avi	0
27189	1632	-1280	-1024	-1	-1	-1	-1	4	-1280	-1024	-1	-1	-1	-1	4		0	0						Frog_fixed.avi	0
27206	1633	-1280	-1024	-1	-1	-1	-1	4	-1280	-1024	-1	-1	-1	-1	4		0	0						Frog_fixed.avi	0
27223	1634	-1280	-1024	-1	-1	-1	-1	4	-1280	-1024	-1	-1	-1	-1	4		0	0						Frog_fixed.avi	0
27239	1635	-1280	-1024	-1	-1	-1	-1	4	-1280	-1024	-1	-1	-1	-1	4		0	0						Frog_fixed.avi	0
27256	1636	-1280	-1024	-1	-1	-1	-1	4	-1280	-1024	-1	-1	-1	-1	4		0	0						Frog_fixed.avi	0
27272	1637	-1280	-1024	-1	-1	-1	-1	4	-1280	-1024	-1	-1	-1	-1	4		0	0						Frog_fixed.avi	0
27289	1638	-1280	-1024	-1	-1	-1	-1	4	-1280	-1024	-1	-1	-1	-1	4		0	0						Frog_fixed.avi	0
27306	1639	-1280	-1024	-1	-1	-1	-1	4	-1280	-1024	-1	-1	-1	-1	4		0	0						Frog_fixed.avi	0
27322	1640	-1280	-1024	-1	-1	-1	-1	4	-1280	-1024	-1	-1	-1	-1	4		0	0						Frog_fixed.avi	0
27339	1641	-1280	-1024	-1	-1	-1	-1	4	-1280	-1024	-1	-1	-1	-1	4		0	0						Frog_fixed.avi	0
27356	1642	-1280	-1024	-1	-1	-1	-1	4	-1280	-1024	-1	-1	-1	-1	4		0	0						Frog_fixed.avi	0
27372	1643	-1280	-1024	-1	-1	-1	-1	4	-1280	-1024	-1	-1	-1	-1	4		0	0						Frog_fixed.avi	0
27389	1644	-1280	-1024	-1	-1	-1	-1	4	-1280	-1024	-1	-1	-1	-1	4		0	0						Frog_fixed.avi	0
27406	1645	-1280	-1024	-1	-1	-1	-1	4	-1280	-1024	-1	-1	-1	-1	4		0	0						Frog_fixed.avi	0
27422	1646	-1280	-1024	-1	-1	-1	-1	4	-1280	-1024	-1	-1	-1	-1	4		0	0						Frog_fixed.avi	0
27439	1647	-1280	-1024	-1	-1	-1	-1	4	-1280	-1024	-1	-1	-1	-1	4		0	0						Frog_fixed.avi	0
27456	1648	-1280	-1024	-1	-1	-1	-1	4	-1280	-1024	-1	-1	-1	-1	4		0	0						Frog_fixed.avi	0
27472	1649	-1280	-1024	-1	-1	-1	-1	4	-1280	-1024	-1	-1	-1	-1	4		0	0						Frog_fixed.avi	0
27489	1650	-1280	-1024	-1	-1	-1	-1	4	-1280	-1024	-1	-1	-1	-1	4		0	0						Frog_fixed.avi	0
27506	1651	-1280	-1024	-1	-1	-1	-1	4	-1280	-1024	-1	-1	-1	-1	4		0	0						Frog_fixed.avi	0
27522	1652	-1280	-1024	-1	-1	-1	-1	4	-1280	-1024	-1	-1	-1	-1	4		0	0						Frog_fixed.avi	0
27539	1653	-1280	-1024	-1	-1	-1	-1	4	-1280	-1024	-1	-1	-1	-1	4		0	0						Frog_fixed.avi	0
27556	1654	-1280	-1024	-1	-1	-1	-1	4	-1280	-1024	-1	-1	-1	-1	4		0	0						Frog_fixed.avi	0
27572	1655	-1280	-1024	-1	-1	-1	-1	4	-1280	-1024	-1	-1	-1	-1	4		0	0						Frog_fixed.avi	0
27589	1656	-1280	-1024	-1	-1	-1	-1	4	-1280	-1024	-1	-1	-1	-1	4		0	0						Frog_fixed.avi	0
27606	1657	-1280	-1024	-1	-1	-1	-1	4	-1280	-1024	-1	-1	-1	-1	4		0	0						Frog_fixed.avi	0
27622	1658	-1280	-1024	-1	-1	-1	-1	4	-1280	-1024	-1	-1	-1	-1	4		0	0						Frog_fixed.avi	0
27639	1659	-1280	-1024	-1	-1	-1	-1	4	-1280	-1024	-1	-1	-1	-1	4		0	0						Frog_fixed.avi	0
27656	1660	-1280	-1024	-1	-1	-1	-1	4	959.062	449.9349	0.4669646	0.3916902	603.1147	5.808165	0	44	959	450						Frog_fixed.avi	0
27672	1661	-1280	-1024	-1	-1	-1	-1	4	-1280	-1024	-1	-1	-1	-1	4		0	0						Frog_fixed.avi	0
27689	1662	-1280	-1024	-1	-1	-1	-1	4	-1280	-1024	-1	-1	-1	-1	4		0	0						Frog_fixed.avi	0
27706	1663	-1280	-1024	-1	-1	-1	-1	4	-1280	-1024	-1	-1	-1	-1	4		0	0						Frog_fixed.avi	0
27722	1664	-1280	-1024	-1	-1	-1	-1	4	-1280	-1024	-1	-1	-1	-1	4		0	0						Frog_fixed.avi	0
27739	1665	-1280	-1024	-1	-1	-1	-1	4	-1280	-1024	-1	-1	-1	-1	4		0	0						Frog_fixed.avi	0
27756	1666	-1280	-1024	-1	-1	-1	-1	4	-1280	-1024	-1	-1	-1	-1	4		0	0						Frog_fixed.avi	0
27772	1667	-1280	-1024	-1	-1	-1	-1	4	-1280	-1024	-1	-1	-1	-1	4		0	0						Frog_fixed.avi	0
27789	1668	-1280	-1024	-1	-1	-1	-1	4	-1280	-1024	-1	-1	-1	-1	4		0	0						Frog_fixed.avi	0
27805	1669	-1280	-1024	-1	-1	-1	-1	4	-1280	-1024	-1	-1	-1	-1	4		0	0						Frog_fixed.avi	0
27822	1670	-1280	-1024	-1	-1	-1	-1	4	-1280	-1024	-1	-1	-1	-1	4		0	0						Frog_fixed.avi	0
27839	1671	-1280	-1024	-1	-1	-1	-1	4	-1280	-1024	-1	-1	-1	-1	4		0	0						Frog_fixed.avi	0
27855	1672	916.8619	507.9919	0.6253039	0.3743137	606.3262	5.598146	0	958.9603	501.4656	0.4733689	0.3935721	599.2198	5.802177	0	45	938	505						Frog_fixed.avi	0
27872	1673	-1280	-1024	-1	-1	-1	-1	4	-1280	-1024	-1	-1	-1	-1	4	45	0	0						Frog_fixed.avi	0
27889	1674	924.0439	497.5001	0.6260168	0.3763269	605.1493	5.597649	0	952.4719	515.5772	0.4738728	0.3950306	598.9617	5.770509	0	45	938	507						Frog_fixed.avi	0
27905	1675	-1280	-1024	-1	-1	-1	-1	4	-1280	-1024	-1	-1	-1	-1	4		0	0						Frog_fixed.avi	0
27922	1676	-1280	-1024	-1	-1	-1	-1	4	-1280	-1024	-1	-1	-1	-1	4		0	0						Frog_fixed.avi	0
27939	1677	-1280	-1024	-1	-1	-1	-1	4	-1280	-1024	-1	-1	-1	-1	4		0	0						Frog_fixed.avi	0
27955	1678	-1280	-1024	-1	-1	-1	-1	4	-1280	-1024	-1	-1	-1	-1	4		0	0						Frog_fixed.avi	0
27972	1679	-1280	-1024	-1	-1	-1	-1	4	-1280	-1024	-1	-1	-1	-1	4		0	0						Frog_fixed.avi	0
27989	1680	-1280	-1024	-1	-1	-1	-1	4	-1280	-1024	-1	-1	-1	-1	4		0	0						Frog_fixed.avi	0
28005	1681	-1280	-1024	-1	-1	-1	-1	4	-1280	-1024	-1	-1	-1	-1	4		0	0						Frog_fixed.avi	0
28022	1682	-1280	-1024	-1	-1	-1	-1	4	-1280	-1024	-1	-1	-1	-1	4		0	0						Frog_fixed.avi	0
28039	1683	-1280	-1024	-1	-1	-1	-1	4	-1280	-1024	-1	-1	-1	-1	4		0	0						Frog_fixed.avi	0
28055	1684	-1280	-1024	-1	-1	-1	-1	4	-1280	-1024	-1	-1	-1	-1	4		0	0						Frog_fixed.avi	0
28072	1685	-1280	-1024	-1	-1	-1	-1	4	-1280	-1024	-1	-1	-1	-1	4		0	0						Frog_fixed.avi	0
28089	1686	-1280	-1024	-1	-1	-1	-1	4	-1280	-1024	-1	-1	-1	-1	4		0	0						Frog_fixed.avi	0
28105	1687	-1280	-1024	-1	-1	-1	-1	4	-1280	-1024	-1	-1	-1	-1	4		0	0						Frog_fixed.avi	0
28122	1688	-1280	-1024	-1	-1	-1	-1	4	-1280	-1024	-1	-1	-1	-1	4		0	0						Frog_fixed.avi	0
28139	1689	-1280	-1024	-1	-1	-1	-1	4	-1280	-1024	-1	-1	-1	-1	4		0	0						Frog_fixed.avi	0
28155	1690	-1280	-1024	-1	-1	-1	-1	4	-1280	-1024	-1	-1	-1	-1	4		0	0						Frog_fixed.avi	0
28172	1691	-1280	-1024	-1	-1	-1	-1	4	-1280	-1024	-1	-1	-1	-1	4		0	0						Frog_fixed.avi	0
28189	1692	-1280	-1024	-1	-1	-1	-1	4	-1280	-1024	-1	-1	-1	-1	4		0	0						Frog_fixed.avi	0
28205	1693	-1280	-1024	-1	-1	-1	-1	4	-1280	-1024	-1	-1	-1	-1	4		0	0						Frog_fixed.avi	0
28222	1694	-1280	-1024	-1	-1	-1	-1	4	-1280	-1024	-1	-1	-1	-1	4		0	0						Frog_fixed.avi	0
28238	1695	-1280	-1024	-1	-1	-1	-1	4	-1280	-1024	-1	-1	-1	-1	4		0	0						Frog_fixed.avi	0
28255	1696	-1280	-1024	-1	-1	-1	-1	4	-1280	-1024	-1	-1	-1	-1	4		0	0						Frog_fixed.avi	0
28272	1697	-1280	-1024	-1	-1	-1	-1	4	-1280	-1024	-1	-1	-1	-1	4		0	0						Frog_fixed.avi	0
28288	1698	-1280	-1024	-1	-1	-1	-1	4	-1280	-1024	-1	-1	-1	-1	4		0	0						Frog_fixed.avi	0
28305	1699	-1280	-1024	-1	-1	-1	-1	4	-1280	-1024	-1	-1	-1	-1	4		0	0						Frog_fixed.avi	0
28322	1700	-1280	-1024	-1	-1	-1	-1	4	-1280	-1024	-1	-1	-1	-1	4		0	0						Frog_fixed.avi	0
28338	1701	-1280	-1024	-1	-1	-1	-1	4	-1280	-1024	-1	-1	-1	-1	4		0	0						Frog_fixed.avi	0
28355	1702	-1280	-1024	-1	-1	-1	-1	4	-1280	-1024	-1	-1	-1	-1	4		0	0						Frog_fixed.avi	0
28372	1703	-1280	-1024	-1	-1	-1	-1	4	-1280	-1024	-1	-1	-1	-1	4		0	0						Frog_fixed.avi	0
28388	1704	-1280	-1024	-1	-1	-1	-1	4	-1280	-1024	-1	-1	-1	-1	4		0	0						Frog_fixed.avi	0
28405	1705	-1280	-1024	-1	-1	-1	-1	4	-1280	-1024	-1	-1	-1	-1	4		0	0						Frog_fixed.avi	0
28422	1706	-1280	-1024	-1	-1	-1	-1	4	-1280	-1024	-1	-1	-1	-1	4		0	0						Frog_fixed.avi	0
28438	1707	-1280	-1024	-1	-1	-1	-1	4	-1280	-1024	-1	-1	-1	-1	4		0	0						Frog_fixed.avi	0
28455	1708	-1280	-1024	-1	-1	-1	-1	4	-1280	-1024	-1	-1	-1	-1	4		0	0						Frog_fixed.avi	0
28472	1709	-1280	-1024	-1	-1	-1	-1	4	-1280	-1024	-1	-1	-1	-1	4		0	0						Frog_fixed.avi	0
28488	1710	-1280	-1024	-1	-1	-1	-1	4	-1280	-1024	-1	-1	-1	-1	4		0	0						Frog_fixed.avi	0
28505	1711	-1280	-1024	-1	-1	-1	-1	4	-1280	-1024	-1	-1	-1	-1	4		0	0						Frog_fixed.avi	0
28522	1712	-1280	-1024	-1	-1	-1	-1	4	-1280	-1024	-1	-1	-1	-1	4		0	0						Frog_fixed.avi	0
28538	1713	-1280	-1024	-1	-1	-1	-1	4	-1280	-1024	-1	-1	-1	-1	4		0	0						Frog_fixed.avi	0
28555	1714	-1280	-1024	-1	-1	-1	-1	4	-1280	-1024	-1	-1	-1	-1	4		0	0						Frog_fixed.avi	0
28572	1715	-1280	-1024	-1	-1	-1	-1	4	-1280	-1024	-1	-1	-1	-1	4		0	0						Frog_fixed.avi	0
28588	1716	-1280	-1024	-1	-1	-1	-1	4	-1280	-1024	-1	-1	-1	-1	4		0	0						Frog_fixed.avi	0
28605	1717	-1280	-1024	-1	-1	-1	-1	4	-1280	-1024	-1	-1	-1	-1	4		0	0						Frog_fixed.avi	0
28622	1718	-1280	-1024	-1	-1	-1	-1	4	-1280	-1024	-1	-1	-1	-1	4		0	0						Frog_fixed.avi	0
28638	1719	-1280	-1024	-1	-1	-1	-1	4	-1280	-1024	-1	-1	-1	-1	4		0	0						Frog_fixed.avi	0
28655	1720	-1280	-1024	-1	-1	-1	-1	4	-1280	-1024	-1	-1	-1	-1	4		0	0						Frog_fixed.avi	0
28672	1721	-1280	-1024	-1	-1	-1	-1	4	-1280	-1024	-1	-1	-1	-1	4		0	0						Frog_fixed.avi	0
28688	1722	-1280	-1024	-1	-1	-1	-1	4	-1280	-1024	-1	-1	-1	-1	4		0	0						Frog_fixed.avi	0
28705	1723	-1280	-1024	-1	-1	-1	-1	4	-1280	-1024	-1	-1	-1	-1	4		0	0						Frog_fixed.avi	0
28722	1724	-1280	-1024	-1	-1	-1	-1	4	-1280	-1024	-1	-1	-1	-1	4		0	0						Frog_fixed.avi	0
28738	1725	-1280	-1024	-1	-1	-1	-1	4	-1280	-1024	-1	-1	-1	-1	4		0	0						Frog_fixed.avi	0
28755	1726	-1280	-1024	-1	-1	-1	-1	4	-1280	-1024	-1	-1	-1	-1	4		0	0						Frog_fixed.avi	0
28771	1727	-1280	-1024	-1	-1	-1	-1	4	-1280	-1024	-1	-1	-1	-1	4		0	0						Frog_fixed.avi	0
28788	1728	-1280	-1024	-1	-1	-1	-1	4	-1280	-1024	-1	-1	-1	-1	4		0	0						Frog_fixed.avi	0
28805	1729	-1280	-1024	-1	-1	-1	-1	4	-1280	-1024	-1	-1	-1	-1	4		0	0						Frog_fixed.avi	0
28821	1730	-1280	-1024	-1	-1	-1	-1	4	-1280	-1024	-1	-1	-1	-1	4		0	0						Frog_fixed.avi	0
28838	1731	-1280	-1024	-1	-1	-1	-1	4	-1280	-1024	-1	-1	-1	-1	4		0	0						Frog_fixed.avi	0
28855	1732	-1280	-1024	-1	-1	-1	-1	4	-1280	-1024	-1	-1	-1	-1	4		0	0						Frog_fixed.avi	0
28871	1733	-1280	-1024	-1	-1	-1	-1	4	-1280	-1024	-1	-1	-1	-1	4		0	0						Frog_fixed.avi	0
28888	1734	-1280	-1024	-1	-1	-1	-1	4	-1280	-1024	-1	-1	-1	-1	4		0	0						Frog_fixed.avi	0
28905	1735	-1280	-1024	-1	-1	-1	-1	4	-1280	-1024	-1	-1	-1	-1	4		0	0						Frog_fixed.avi	0
28921	1736	-1280	-1024	-1	-1	-1	-1	4	-1280	-1024	-1	-1	-1	-1	4		0	0						Frog_fixed.avi	0
28938	1737	-1280	-1024	-1	-1	-1	-1	4	-1280	-1024	-1	-1	-1	-1	4		0	0						Frog_fixed.avi	0
28955	1738	-1280	-1024	-1	-1	-1	-1	4	-1280	-1024	-1	-1	-1	-1	4		0	0						Frog_fixed.avi	0
28971	1739	-1280	-1024	-1	-1	-1	-1	4	-1280	-1024	-1	-1	-1	-1	4		0	0						Frog_fixed.avi	0
28988	1740	-1280	-1024	-1	-1	-1	-1	4	-1280	-1024	-1	-1	-1	-1	4		0	0						Frog_fixed.avi	0
29005	1741	-1280	-1024	-1	-1	-1	-1	4	-1280	-1024	-1	-1	-1	-1	4		0	0						Frog_fixed.avi	0
29021	1742	-1280	-1024	-1	-1	-1	-1	4	-1280	-1024	-1	-1	-1	-1	4		0	0						Frog_fixed.avi	0
29038	1743	-1280	-1024	-1	-1	-1	-1	4	-1280	-1024	-1	-1	-1	-1	4		0	0						Frog_fixed.avi	0
29055	1744	-1280	-1024	-1	-1	-1	-1	4	-1280	-1024	-1	-1	-1	-1	4		0	0						Frog_fixed.avi	0
29071	1745	-1280	-1024	-1	-1	-1	-1	4	-1280	-1024	-1	-1	-1	-1	4		0	0						Frog_fixed.avi	0
29088	1746	-1280	-1024	-1	-1	-1	-1	4	-1280	-1024	-1	-1	-1	-1	4		0	0						Frog_fixed.avi	0
29105	1747	-1280	-1024	-1	-1	-1	-1	4	-1280	-1024	-1	-1	-1	-1	4		0	0						Frog_fixed.avi	0
29121	1748	-1280	-1024	-1	-1	-1	-1	4	-1280	-1024	-1	-1	-1	-1	4		0	0						Frog_fixed.avi	0
29138	1749	-1280	-1024	-1	-1	-1	-1	4	-1280	-1024	-1	-1	-1	-1	4		0	0						Frog_fixed.avi	0
29155	1750	-1280	-1024	-1	-1	-1	-1	4	-1280	-1024	-1	-1	-1	-1	4		0	0						Frog_fixed.avi	0
29171	1751	-1280	-1024	-1	-1	-1	-1	4	-1280	-1024	-1	-1	-1	-1	4		0	0						Frog_fixed.avi	0
29188	1752	887.8039	451.9527	0.5856887	0.3757187	598.3363	5.363555	0	911.2318	463.3112	0.4322635	0.4085661	598.4107	5.591627	0	46	900	458						Frog_fixed.avi	0
29205	1753	-1280	-1024	-1	-1	-1	-1	4	-1280	-1024	-1	-1	-1	-1	4		0	0						Frog_fixed.avi	0
29221	1754	-1280	-1024	-1	-1	-1	-1	4	-1280	-1024	-1	-1	-1	-1	4		0	0						Frog_fixed.avi	0
29238	1755	-1280	-1024	-1	-1	-1	-1	4	-1280	-1024	-1	-1	-1	-1	4		0	0						Frog_fixed.avi	0
29255	1756	-1280	-1024	-1	-1	-1	-1	4	-1280	-1024	-1	-1	-1	-1	4		0	0						Frog_fixed.avi	0
29271	1757	-1280	-1024	-1	-1	-1	-1	4	-1280	-1024	-1	-1	-1	-1	4		0	0						Frog_fixed.avi	0
29288	1758	-1280	-1024	-1	-1	-1	-1	4	-1280	-1024	-1	-1	-1	-1	4		0	0						Frog_fixed.avi	0
29305	1759	-1280	-1024	-1	-1	-1	-1	4	-1280	-1024	-1	-1	-1	-1	4		0	0						Frog_fixed.avi	0
29321	1760	-1280	-1024	-1	-1	-1	-1	4	-1280	-1024	-1	-1	-1	-1	4		0	0						Frog_fixed.avi	0
29338	1761	890.7028	458.1964	0.5835006	0.3743408	597.3406	5.311548	0	910.0969	463.987	0.429907	0.4076054	597.538	5.558954	0	47	900	461						Frog_fixed.avi	0
29354	1762	888.9806	463.6815	0.5834731	0.3738966	597.3521	5.313956	0	907.33	470.2566	0.4298692	0.4070282	597.5019	5.552718	0	47	898	467						Frog_fixed.avi	0
29371	1763	890.6252	454.1082	0.5835056	0.3735415	597.196	5.310035	0	901.3596	463.6315	0.4298284	0.4064828	597.5793	5.554984	0	47	896	459						Frog_fixed.avi	0
29388	1764	907.1689	437.4983	0.5834534	0.373037	597.1284	5.310339	0	923.776	456.0893	0.4297654	0.4057592	597.485	5.549754	0	47	915	447						Frog_fixed.avi	0
29404	1765	-1280	-1024	-1	-1	-1	-1	4	-1280	-1024	-1	-1	-1	-1	4		0	0						Frog_fixed.avi	0
29421	1766	-1280	-1024	-1	-1	-1	-1	4	-1280	-1024	-1	-1	-1	-1	4		0	0						Frog_fixed.avi	0
29438	1767	-1280	-1024	-1	-1	-1	-1	4	-1280	-1024	-1	-1	-1	-1	4		0	0						Frog_fixed.avi	0
29454	1768	-1280	-1024	-1	-1	-1	-1	4	-1280	-1024	-1	-1	-1	-1	4		0	0						Frog_fixed.avi	0
29471	1769	-1280	-1024	-1	-1	-1	-1	4	-1280	-1024	-1	-1	-1	-1	4		0	0						Frog_fixed.avi	0
29488	1770	-1280	-1024	-1	-1	-1	-1	4	-1280	-1024	-1	-1	-1	-1	4		0	0						Frog_fixed.avi	0
29504	1771	-1280	-1024	-1	-1	-1	-1	4	-1280	-1024	-1	-1	-1	-1	4		0	0						Frog_fixed.avi	0
29521	1772	-1280	-1024	-1	-1	-1	-1	4	-1280	-1024	-1	-1	-1	-1	4		0	0						Frog_fixed.avi	0
29538	1773	-1280	-1024	-1	-1	-1	-1	4	-1280	-1024	-1	-1	-1	-1	4		0	0						Frog_fixed.avi	0
29554	1774	-1280	-1024	-1	-1	-1	-1	4	-1280	-1024	-1	-1	-1	-1	4		0	0						Frog_fixed.avi	0
29571	1775	-1280	-1024	-1	-1	-1	-1	4	-1280	-1024	-1	-1	-1	-1	4		0	0						Frog_fixed.avi	0
29588	1776	-1280	-1024	-1	-1	-1	-1	4	-1280	-1024	-1	-1	-1	-1	4		0	0						Frog_fixed.avi	0
29604	1777	-1280	-1024	-1	-1	-1	-1	4	-1280	-1024	-1	-1	-1	-1	4		0	0						Frog_fixed.avi	0
29621	1778	-1280	-1024	-1	-1	-1	-1	4	-1280	-1024	-1	-1	-1	-1	4		0	0						Frog_fixed.avi	0
29638	1779	-1280	-1024	-1	-1	-1	-1	4	-1280	-1024	-1	-1	-1	-1	4		0	0						Frog_fixed.avi	0
29654	1780	-1280	-1024	-1	-1	-1	-1	4	-1280	-1024	-1	-1	-1	-1	4		0	0						Frog_fixed.avi	0
29671	1781	-1280	-1024	-1	-1	-1	-1	4	-1280	-1024	-1	-1	-1	-1	4		0	0						Frog_fixed.avi	0
29687	1782	-1280	-1024	-1	-1	-1	-1	4	-1280	-1024	-1	-1	-1	-1	4		0	0						Frog_fixed.avi	0
29704	1783	-1280	-1024	-1	-1	-1	-1	4	-1280	-1024	-1	-1	-1	-1	4		0	0						Frog_fixed.avi	0
29721	1784	-1280	-1024	-1	-1	-1	-1	4	-1280	-1024	-1	-1	-1	-1	4		0	0						Frog_fixed.avi	0
29737	1785	-1280	-1024	-1	-1	-1	-1	4	-1280	-1024	-1	-1	-1	-1	4		0	0						Frog_fixed.avi	0
29754	1786	-1280	-1024	-1	-1	-1	-1	4	-1280	-1024	-1	-1	-1	-1	4		0	0						Frog_fixed.avi	0
29771	1787	-1280	-1024	-1	-1	-1	-1	4	-1280	-1024	-1	-1	-1	-1	4		0	0						Frog_fixed.avi	0
29787	1788	-1280	-1024	-1	-1	-1	-1	4	-1280	-1024	-1	-1	-1	-1	4		0	0						Frog_fixed.avi	0
29804	1789	94.53414	682.5798	0.6140891	0.3776004	600.1385	4.714779	0	-38.9776	658.5865	0.4605712	0.3845327	596.5905	4.827219	0	48	28	671						Frog_fixed.avi	0
29821	1790	-337.8303	877.3901	0.6209909	0.3797956	605.4717	3.794209	0	-514.6989	881.4368	0.4695379	0.3810214	596.5975	3.650661	0	48	-426	879						Frog_fixed.avi	0
29837	1791	-818.2351	851.4814	0.6282416	0.3827145	608.5707	3.732945	0	-824.0522	919.7891	0.4782904	0.3777275	596.5975	3.494027	0	48	-821	886						Frog_fixed.avi	0
29854	1792	-1280	-1024	-1	-1	-1	-1	4	-1280	-1024	-1	-1	-1	-1	4	48	0	0						Frog_fixed.avi	0
29871	1793	-1280	-1024	-1	-1	-1	-1	4	-1280	-1024	-1	-1	-1	-1	4	48	0	0						Frog_fixed.avi	0
29887	1794	-1280	-1024	-1	-1	-1	-1	4	476.9864	789.4947	0.4983098	0.3776653	596.5975	3.754092	0	48	477	789						Frog_fixed.avi	0
29904	1795	-1280	-1024	-1	-1	-1	-1	4	-1280	-1024	-1	-1	-1	-1	4		0	0						Frog_fixed.avi	0
29921	1796	-1280	-1024	-1	-1	-1	-1	4	-1280	-1024	-1	-1	-1	-1	4		0	0						Frog_fixed.avi	0
29937	1797	-1280	-1024	-1	-1	-1	-1	4	-1280	-1024	-1	-1	-1	-1	4		0	0						Frog_fixed.avi	0
29954	1798	-1280	-1024	-1	-1	-1	-1	4	-1280	-1024	-1	-1	-1	-1	4		0	0						Frog_fixed.avi	0
29971	1799	-1280	-1024	-1	-1	-1	-1	4	-1280	-1024	-1	-1	-1	-1	4		0	0						Frog_fixed.avi	0
29987	1800	-1280	-1024	-1	-1	-1	-1	4	-1280	-1024	-1	-1	-1	-1	4		0	0						Frog_fixed.avi	0
30004	1801	-1280	-1024	-1	-1	-1	-1	4	-1280	-1024	-1	-1	-1	-1	4		0	0						Frog_fixed.avi	0
30021	1802	-1280	-1024	-1	-1	-1	-1	4	-1280	-1024	-1	-1	-1	-1	4		0	0						Frog_fixed.avi	0
30037	1803	-1280	-1024	-1	-1	-1	-1	4	-1280	-1024	-1	-1	-1	-1	4		0	0						Frog_fixed.avi	0
30054	1804	-1280	-1024	-1	-1	-1	-1	4	-1280	-1024	-1	-1	-1	-1	4		0	0						Frog_fixed.avi	0
30071	1805	-1280	-1024	-1	-1	-1	-1	4	-1280	-1024	-1	-1	-1	-1	4		0	0						Frog_fixed.avi	0
30087	1806	-1280	-1024	-1	-1	-1	-1	4	-1280	-1024	-1	-1	-1	-1	4		0	0						Frog_fixed.avi	0
30104	1807	-1280	-1024	-1	-1	-1	-1	4	-1280	-1024	-1	-1	-1	-1	4		0	0						Frog_fixed.avi	0
30121	1808	-1280	-1024	-1	-1	-1	-1	4	-1280	-1024	-1	-1	-1	-1	4		0	0						Frog_fixed.avi	0
30137	1809	-1280	-1024	-1	-1	-1	-1	4	-1280	-1024	-1	-1	-1	-1	4		0	0						Frog_fixed.avi	0
30154	1810	-1280	-1024	-1	-1	-1	-1	4	-1280	-1024	-1	-1	-1	-1	4		0	0						Frog_fixed.avi	0
30171	1811	-1280	-1024	-1	-1	-1	-1	4	-1280	-1024	-1	-1	-1	-1	4		0	0						Frog_fixed.avi	0
30187	1812	-1280	-1024	-1	-1	-1	-1	4	-1280	-1024	-1	-1	-1	-1	4		0	0						Frog_fixed.avi	0
30204	1813	-1280	-1024	-1	-1	-1	-1	4	-1280	-1024	-1	-1	-1	-1	4		0	0						Frog_fixed.avi	0
30221	1814	-1280	-1024	-1	-1	-1	-1	4	-1280	-1024	-1	-1	-1	-1	4		0	0						Frog_fixed.avi	0
30238	1815	-1280	-1024	-1	-1	-1	-1	4	-1280	-1024	-1	-1	-1	-1	4		0	0						Frog_fixed.avi	0
30254	1816	-1280	-1024	-1	-1	-1	-1	4	-1280	-1024	-1	-1	-1	-1	4		0	0						Frog_fixed.avi	0
30271	1817	-1280	-1024	-1	-1	-1	-1	4	-1280	-1024	-1	-1	-1	-1	4		0	0						Frog_fixed.avi	0
30287	1818	-1280	-1024	-1	-1	-1	-1	4	-1280	-1024	-1	-1	-1	-1	4		0	0						Frog_fixed.avi	0
30304	1819	-1280	-1024	-1	-1	-1	-1	4	-1280	-1024	-1	-1	-1	-1	4		0	0						Frog_fixed.avi	0
30321	1820	-1280	-1024	-1	-1	-1	-1	4	-1280	-1024	-1	-1	-1	-1	4		0	0						Frog_fixed.avi	0
30337	1821	-1280	-1024	-1	-1	-1	-1	4	-1280	-1024	-1	-1	-1	-1	4		0	0						Frog_fixed.avi	0
30354	1822	-1280	-1024	-1	-1	-1	-1	4	-1280	-1024	-1	-1	-1	-1	4		0	0						Frog_fixed.avi	0
30371	1823	-1280	-1024	-1	-1	-1	-1	4	-1280	-1024	-1	-1	-1	-1	4		0	0						Frog_fixed.avi	0
30387	1824	-1280	-1024	-1	-1	-1	-1	4	-1280	-1024	-1	-1	-1	-1	4		0	0						Frog_fixed.avi	0
30404	1825	-1280	-1024	-1	-1	-1	-1	4	-1280	-1024	-1	-1	-1	-1	4		0	0						Frog_fixed.avi	0
30421	1826	-1280	-1024	-1	-1	-1	-1	4	-1280	-1024	-1	-1	-1	-1	4		0	0						Frog_fixed.avi	0
30437	1827	-1280	-1024	-1	-1	-1	-1	4	-1280	-1024	-1	-1	-1	-1	4		0	0						Frog_fixed.avi	0
30454	1828	-1280	-1024	-1	-1	-1	-1	4	-1280	-1024	-1	-1	-1	-1	4		0	0						Frog_fixed.avi	0
30471	1829	-1280	-1024	-1	-1	-1	-1	4	-1280	-1024	-1	-1	-1	-1	4		0	0						Frog_fixed.avi	0
30488	1830	-1280	-1024	-1	-1	-1	-1	4	-1280	-1024	-1	-1	-1	-1	4		0	0						Frog_fixed.avi	0
30504	1831	-1280	-1024	-1	-1	-1	-1	4	-1280	-1024	-1	-1	-1	-1	4		0	0						Frog_fixed.avi	0
30522	1832	-1280	-1024	-1	-1	-1	-1	4	-1280	-1024	-1	-1	-1	-1	4		0	0						Frog_fixed.avi	0
30538	1833	-1280	-1024	-1	-1	-1	-1	4	-1280	-1024	-1	-1	-1	-1	4		0	0						Frog_fixed.avi	0
30554	1834	-1280	-1024	-1	-1	-1	-1	4	-1280	-1024	-1	-1	-1	-1	4		0	0						Frog_fixed.avi	0
30571	1835	-1280	-1024	-1	-1	-1	-1	4	-1280	-1024	-1	-1	-1	-1	4		0	0						Frog_fixed.avi	0
30587	1836	-1280	-1024	-1	-1	-1	-1	4	-1280	-1024	-1	-1	-1	-1	4		0	0						Frog_fixed.avi	0
30604	1837	-1280	-1024	-1	-1	-1	-1	4	-1280	-1024	-1	-1	-1	-1	4		0	0						Frog_fixed.avi	0
30620	1838	-1280	-1024	-1	-1	-1	-1	4	-1280	-1024	-1	-1	-1	-1	4		0	0						Frog_fixed.avi	0
30637	1839	-1280	-1024	-1	-1	-1	-1	4	-1280	-1024	-1	-1	-1	-1	4		0	0						Frog_fixed.avi	0
30654	1840	-1280	-1024	-1	-1	-1	-1	4	-1280	-1024	-1	-1	-1	-1	4		0	0						Frog_fixed.avi	0
30670	1841	-1280	-1024	-1	-1	-1	-1	4	-1280	-1024	-1	-1	-1	-1	4		0	0						Frog_fixed.avi	0
30687	1842	-1280	-1024	-1	-1	-1	-1	4	-1280	-1024	-1	-1	-1	-1	4		0	0						Frog_fixed.avi	0
30704	1843	-1280	-1024	-1	-1	-1	-1	4	-1280	-1024	-1	-1	-1	-1	4		0	0						Frog_fixed.avi	0
30720	1844	-1280	-1024	-1	-1	-1	-1	4	-1280	-1024	-1	-1	-1	-1	4		0	0						Frog_fixed.avi	0
30737	1845	-1280	-1024	-1	-1	-1	-1	4	-1280	-1024	-1	-1	-1	-1	4		0	0						Frog_fixed.avi	0
30754	1846	-1280	-1024	-1	-1	-1	-1	4	-1280	-1024	-1	-1	-1	-1	4		0	0						Frog_fixed.avi	0
30770	1847	-1280	-1024	-1	-1	-1	-1	4	-1280	-1024	-1	-1	-1	-1	4		0	0						Frog_fixed.avi	0
30787	1848	-1280	-1024	-1	-1	-1	-1	4	-1280	-1024	-1	-1	-1	-1	4		0	0						Frog_fixed.avi	0
30804	1849	-1280	-1024	-1	-1	-1	-1	4	-1280	-1024	-1	-1	-1	-1	4		0	0						Frog_fixed.avi	0
30821	1850	-1280	-1024	-1	-1	-1	-1	4	-1280	-1024	-1	-1	-1	-1	4		0	0						Frog_fixed.avi	0
30837	1851	-1280	-1024	-1	-1	-1	-1	4	-1280	-1024	-1	-1	-1	-1	4		0	0						Frog_fixed.avi	0
30854	1852	-1280	-1024	-1	-1	-1	-1	4	-1280	-1024	-1	-1	-1	-1	4		0	0						Frog_fixed.avi	0
30872	1853	-1280	-1024	-1	-1	-1	-1	4	-1280	-1024	-1	-1	-1	-1	4		0	0						Frog_fixed.avi	0
30888	1854	-1280	-1024	-1	-1	-1	-1	4	-1280	-1024	-1	-1	-1	-1	4		0	0						Frog_fixed.avi	0
30905	1855	-1280	-1024	-1	-1	-1	-1	4	-1280	-1024	-1	-1	-1	-1	4		0	0						Frog_fixed.avi	0
30921	1856	-1280	-1024	-1	-1	-1	-1	4	-1280	-1024	-1	-1	-1	-1	4		0	0						Frog_fixed.avi	0
30938	1857	-1280	-1024	-1	-1	-1	-1	4	-1280	-1024	-1	-1	-1	-1	4		0	0						Frog_fixed.avi	0
30955	1858	-1280	-1024	-1	-1	-1	-1	4	-1280	-1024	-1	-1	-1	-1	4		0	0						Frog_fixed.avi	0
30971	1859	-1280	-1024	-1	-1	-1	-1	4	-1280	-1024	-1	-1	-1	-1	4		0	0						Frog_fixed.avi	0
30988	1860	-1280	-1024	-1	-1	-1	-1	4	-1280	-1024	-1	-1	-1	-1	4		0	0						Frog_fixed.avi	0
31004	1861	-1280	-1024	-1	-1	-1	-1	4	-1280	-1024	-1	-1	-1	-1	4		0	0						Frog_fixed.avi	0
31021	1862	-1280	-1024	-1	-1	-1	-1	4	-1280	-1024	-1	-1	-1	-1	4		0	0						Frog_fixed.avi	0
31037	1863	-1280	-1024	-1	-1	-1	-1	4	-1280	-1024	-1	-1	-1	-1	4		0	0						Frog_fixed.avi	0
31054	1864	-1280	-1024	-1	-1	-1	-1	4	-1280	-1024	-1	-1	-1	-1	4		0	0						Frog_fixed.avi	0
31071	1865	-1280	-1024	-1	-1	-1	-1	4	-1280	-1024	-1	-1	-1	-1	4		0	0						Frog_fixed.avi	0
31087	1866	-1280	-1024	-1	-1	-1	-1	4	-1280	-1024	-1	-1	-1	-1	4		0	0						Frog_fixed.avi	0
31104	1867	-1280	-1024	-1	-1	-1	-1	4	-1280	-1024	-1	-1	-1	-1	4		0	0						Frog_fixed.avi	0
31121	1868	-1280	-1024	-1	-1	-1	-1	4	-1280	-1024	-1	-1	-1	-1	4		0	0						Frog_fixed.avi	0
31137	1869	-1280	-1024	-1	-1	-1	-1	4	-1280	-1024	-1	-1	-1	-1	4		0	0						Frog_fixed.avi	0
31154	1870	-1280	-1024	-1	-1	-1	-1	4	-1280	-1024	-1	-1	-1	-1	4		0	0						Frog_fixed.avi	0
31171	1871	-1280	-1024	-1	-1	-1	-1	4	-1280	-1024	-1	-1	-1	-1	4		0	0						Frog_fixed.avi	0
31187	1872	-1280	-1024	-1	-1	-1	-1	4	-1280	-1024	-1	-1	-1	-1	4		0	0						Frog_fixed.avi	0
31204	1873	-1280	-1024	-1	-1	-1	-1	4	-1280	-1024	-1	-1	-1	-1	4		0	0						Frog_fixed.avi	0
31221	1874	-1280	-1024	-1	-1	-1	-1	4	-1280	-1024	-1	-1	-1	-1	4		0	0						Frog_fixed.avi	0
31237	1875	-1280	-1024	-1	-1	-1	-1	4	-1280	-1024	-1	-1	-1	-1	4		0	0						Frog_fixed.avi	0
31254	1876	-1280	-1024	-1	-1	-1	-1	4	-1280	-1024	-1	-1	-1	-1	4		0	0						Frog_fixed.avi	0
31271	1877	-1280	-1024	-1	-1	-1	-1	4	-1280	-1024	-1	-1	-1	-1	4		0	0						Frog_fixed.avi	0
31288	1878	-1280	-1024	-1	-1	-1	-1	4	-1280	-1024	-1	-1	-1	-1	4		0	0						Frog_fixed.avi	0
31305	1879	-1280	-1024	-1	-1	-1	-1	4	-1280	-1024	-1	-1	-1	-1	4		0	0						Frog_fixed.avi	0
31321	1880	-1280	-1024	-1	-1	-1	-1	4	-1280	-1024	-1	-1	-1	-1	4		0	0						Frog_fixed.avi	0
31338	1881	-1280	-1024	-1	-1	-1	-1	4	-1280	-1024	-1	-1	-1	-1	4		0	0						Frog_fixed.avi	0
31355	1882	-1280	-1024	-1	-1	-1	-1	4	-1280	-1024	-1	-1	-1	-1	4		0	0						Frog_fixed.avi	0
31371	1883	-1280	-1024	-1	-1	-1	-1	4	-1280	-1024	-1	-1	-1	-1	4		0	0						Frog_fixed.avi	0
31388	1884	-1280	-1024	-1	-1	-1	-1	4	-1280	-1024	-1	-1	-1	-1	4		0	0						Frog_fixed.avi	0
31404	1885	-1280	-1024	-1	-1	-1	-1	4	-1280	-1024	-1	-1	-1	-1	4		0	0						Frog_fixed.avi	0
31421	1886	-1280	-1024	-1	-1	-1	-1	4	-1280	-1024	-1	-1	-1	-1	4		0	0						Frog_fixed.avi	0
31437	1887	-1280	-1024	-1	-1	-1	-1	4	-1280	-1024	-1	-1	-1	-1	4		0	0						Frog_fixed.avi	0
31454	1888	-1280	-1024	-1	-1	-1	-1	4	-1280	-1024	-1	-1	-1	-1	4		0	0						Frog_fixed.avi	0
31471	1889	-1280	-1024	-1	-1	-1	-1	4	-1280	-1024	-1	-1	-1	-1	4		0	0						Frog_fixed.avi	0
31487	1890	-1280	-1024	-1	-1	-1	-1	4	-1280	-1024	-1	-1	-1	-1	4		0	0						Frog_fixed.avi	0
31504	1891	-1280	-1024	-1	-1	-1	-1	4	-1280	-1024	-1	-1	-1	-1	4		0	0						Frog_fixed.avi	0
31520	1892	-1280	-1024	-1	-1	-1	-1	4	-1280	-1024	-1	-1	-1	-1	4		0	0						Frog_fixed.avi	0
31537	1893	-1280	-1024	-1	-1	-1	-1	4	-1280	-1024	-1	-1	-1	-1	4		0	0						Frog_fixed.avi	0
31554	1894	-1280	-1024	-1	-1	-1	-1	4	-1280	-1024	-1	-1	-1	-1	4		0	0						Frog_fixed.avi	0
31570	1895	-1280	-1024	-1	-1	-1	-1	4	-1280	-1024	-1	-1	-1	-1	4		0	0						Frog_fixed.avi	0
31587	1896	-1280	-1024	-1	-1	-1	-1	4	-1280	-1024	-1	-1	-1	-1	4		0	0						Frog_fixed.avi	0
31604	1897	-1280	-1024	-1	-1	-1	-1	4	-1280	-1024	-1	-1	-1	-1	4		0	0						Frog_fixed.avi	0
31620	1898	-1280	-1024	-1	-1	-1	-1	4	-1280	-1024	-1	-1	-1	-1	4		0	0						Frog_fixed.avi	0
31637	1899	-1280	-1024	-1	-1	-1	-1	4	-1280	-1024	-1	-1	-1	-1	4		0	0						Frog_fixed.avi	0
31654	1900	-1280	-1024	-1	-1	-1	-1	4	-1280	-1024	-1	-1	-1	-1	4		0	0						Frog_fixed.avi	0
31670	1901	-1280	-1024	-1	-1	-1	-1	4	-1280	-1024	-1	-1	-1	-1	4		0	0						Frog_fixed.avi	0
31687	1902	-1280	-1024	-1	-1	-1	-1	4	-1280	-1024	-1	-1	-1	-1	4		0	0						Frog_fixed.avi	0
31703	1903	-1280	-1024	-1	-1	-1	-1	4	-1280	-1024	-1	-1	-1	-1	4		0	0						Frog_fixed.avi	0
31720	1904	-1280	-1024	-1	-1	-1	-1	4	-1280	-1024	-1	-1	-1	-1	4		0	0						Frog_fixed.avi	0
31737	1905	-1280	-1024	-1	-1	-1	-1	4	-1280	-1024	-1	-1	-1	-1	4		0	0						Frog_fixed.avi	0
31753	1906	-1280	-1024	-1	-1	-1	-1	4	-1280	-1024	-1	-1	-1	-1	4		0	0						Frog_fixed.avi	0
31770	1907	-1280	-1024	-1	-1	-1	-1	4	-1280	-1024	-1	-1	-1	-1	4		0	0						Frog_fixed.avi	0
31787	1908	-1280	-1024	-1	-1	-1	-1	4	-1280	-1024	-1	-1	-1	-1	4		0	0						Frog_fixed.avi	0
31803	1909	-1280	-1024	-1	-1	-1	-1	4	-1280	-1024	-1	-1	-1	-1	4		0	0						Frog_fixed.avi	0
31820	1910	-1280	-1024	-1	-1	-1	-1	4	-1280	-1024	-1	-1	-1	-1	4		0	0						Frog_fixed.avi	0
31837	1911	-1280	-1024	-1	-1	-1	-1	4	-1280	-1024	-1	-1	-1	-1	4		0	0						Frog_fixed.avi	0
31853	1912	-1280	-1024	-1	-1	-1	-1	4	-1280	-1024	-1	-1	-1	-1	4		0	0						Frog_fixed.avi	0
31870	1913	-1280	-1024	-1	-1	-1	-1	4	-1280	-1024	-1	-1	-1	-1	4		0	0						Frog_fixed.avi	0
31887	1914	-1280	-1024	-1	-1	-1	-1	4	-1280	-1024	-1	-1	-1	-1	4		0	0						Frog_fixed.avi	0
31903	1915	-1280	-1024	-1	-1	-1	-1	4	-1280	-1024	-1	-1	-1	-1	4		0	0						Frog_fixed.avi	0
31920	1916	-1280	-1024	-1	-1	-1	-1	4	-1280	-1024	-1	-1	-1	-1	4		0	0						Frog_fixed.avi	0
31937	1917	-1280	-1024	-1	-1	-1	-1	4	-1280	-1024	-1	-1	-1	-1	4		0	0						Frog_fixed.avi	0
31953	1918	-1280	-1024	-1	-1	-1	-1	4	-1280	-1024	-1	-1	-1	-1	4		0	0						Frog_fixed.avi	0
31970	1919	-1280	-1024	-1	-1	-1	-1	4	-1280	-1024	-1	-1	-1	-1	4		0	0						Frog_fixed.avi	0
31987	1920	-1280	-1024	-1	-1	-1	-1	4	-1280	-1024	-1	-1	-1	-1	4		0	0						Frog_fixed.avi	0
32003	1921	-1280	-1024	-1	-1	-1	-1	4	-1280	-1024	-1	-1	-1	-1	4		0	0						Frog_fixed.avi	0
32020	1922	-1280	-1024	-1	-1	-1	-1	4	-1280	-1024	-1	-1	-1	-1	4		0	0						Frog_fixed.avi	0
32037	1923	-1280	-1024	-1	-1	-1	-1	4	-1280	-1024	-1	-1	-1	-1	4		0	0						Frog_fixed.avi	0
32053	1924	-1280	-1024	-1	-1	-1	-1	4	-1280	-1024	-1	-1	-1	-1	4		0	0						Frog_fixed.avi	0
32070	1925	-1280	-1024	-1	-1	-1	-1	4	-1280	-1024	-1	-1	-1	-1	4		0	0						Frog_fixed.avi	0
32087	1926	-1280	-1024	-1	-1	-1	-1	4	-1280	-1024	-1	-1	-1	-1	4		0	0						Frog_fixed.avi	0
32103	1927	-1280	-1024	-1	-1	-1	-1	4	-1280	-1024	-1	-1	-1	-1	4		0	0						Frog_fixed.avi	0
32120	1928	-1280	-1024	-1	-1	-1	-1	4	-1280	-1024	-1	-1	-1	-1	4		0	0						Frog_fixed.avi	0
32137	1929	-1280	-1024	-1	-1	-1	-1	4	-1280	-1024	-1	-1	-1	-1	4		0	0						Frog_fixed.avi	0
32153	1930	-1280	-1024	-1	-1	-1	-1	4	-1280	-1024	-1	-1	-1	-1	4		0	0						Frog_fixed.avi	0
32170	1931	-1280	-1024	-1	-1	-1	-1	4	-1280	-1024	-1	-1	-1	-1	4		0	0						Frog_fixed.avi	0
32187	1932	-1280	-1024	-1	-1	-1	-1	4	-1280	-1024	-1	-1	-1	-1	4		0	0						Frog_fixed.avi	0
32204	1933	-1280	-1024	-1	-1	-1	-1	4	-1280	-1024	-1	-1	-1	-1	4		0	0						Frog_fixed.avi	0
32221	1934	-1280	-1024	-1	-1	-1	-1	4	-1280	-1024	-1	-1	-1	-1	4		0	0						Frog_fixed.avi	0
32237	1935	-1280	-1024	-1	-1	-1	-1	4	-1280	-1024	-1	-1	-1	-1	4		0	0						Frog_fixed.avi	0
32254	1936	-1280	-1024	-1	-1	-1	-1	4	-1280	-1024	-1	-1	-1	-1	4		0	0						Frog_fixed.avi	0
32271	1937	-1280	-1024	-1	-1	-1	-1	4	-1280	-1024	-1	-1	-1	-1	4		0	0						Frog_fixed.avi	0
32287	1938	-1280	-1024	-1	-1	-1	-1	4	-1280	-1024	-1	-1	-1	-1	4		0	0						Frog_fixed.avi	0
32304	1939	-1280	-1024	-1	-1	-1	-1	4	-1280	-1024	-1	-1	-1	-1	4		0	0						Frog_fixed.avi	0
32321	1940	-1280	-1024	-1	-1	-1	-1	4	-1280	-1024	-1	-1	-1	-1	4		0	0						Frog_fixed.avi	0
32337	1941	-1280	-1024	-1	-1	-1	-1	4	-1280	-1024	-1	-1	-1	-1	4		0	0						Frog_fixed.avi	0
32354	1942	-1280	-1024	-1	-1	-1	-1	4	-1280	-1024	-1	-1	-1	-1	4		0	0						Frog_fixed.avi	0
32370	1943	-1280	-1024	-1	-1	-1	-1	4	-1280	-1024	-1	-1	-1	-1	4		0	0						Frog_fixed.avi	0
32387	1944	-1280	-1024	-1	-1	-1	-1	4	-1280	-1024	-1	-1	-1	-1	4		0	0						Frog_fixed.avi	0
32403	1945	-1280	-1024	-1	-1	-1	-1	4	-1280	-1024	-1	-1	-1	-1	4		0	0						Frog_fixed.avi	0
32420	1946	-1280	-1024	-1	-1	-1	-1	4	-1280	-1024	-1	-1	-1	-1	4		0	0						Frog_fixed.avi	0
32437	1947	-1280	-1024	-1	-1	-1	-1	4	-1280	-1024	-1	-1	-1	-1	4		0	0						Frog_fixed.avi	0
32453	1948	-1280	-1024	-1	-1	-1	-1	4	-1280	-1024	-1	-1	-1	-1	4		0	0						Frog_fixed.avi	0
32470	1949	-1280	-1024	-1	-1	-1	-1	4	-1280	-1024	-1	-1	-1	-1	4		0	0						Frog_fixed.avi	0
32486	1950	-1280	-1024	-1	-1	-1	-1	4	-1280	-1024	-1	-1	-1	-1	4		0	0						Frog_fixed.avi	0
32503	1951	-1280	-1024	-1	-1	-1	-1	4	-1280	-1024	-1	-1	-1	-1	4		0	0						Frog_fixed.avi	0
32520	1952	-1280	-1024	-1	-1	-1	-1	4	-1280	-1024	-1	-1	-1	-1	4		0	0						Frog_fixed.avi	0
32536	1953	-1280	-1024	-1	-1	-1	-1	4	-1280	-1024	-1	-1	-1	-1	4		0	0						Frog_fixed.avi	0
32553	1954	-1280	-1024	-1	-1	-1	-1	4	-1280	-1024	-1	-1	-1	-1	4		0	0						Frog_fixed.avi	0
32570	1955	-1280	-1024	-1	-1	-1	-1	4	-1280	-1024	-1	-1	-1	-1	4		0	0						Frog_fixed.avi	0
32587	1956	-1280	-1024	-1	-1	-1	-1	4	-1280	-1024	-1	-1	-1	-1	4		0	0						Frog_fixed.avi	0
32603	1957	-1280	-1024	-1	-1	-1	-1	4	-1280	-1024	-1	-1	-1	-1	4		0	0						Frog_fixed.avi	0
32620	1958	-1280	-1024	-1	-1	-1	-1	4	-1280	-1024	-1	-1	-1	-1	4		0	0						Frog_fixed.avi	0
32637	1959	-1280	-1024	-1	-1	-1	-1	4	-1280	-1024	-1	-1	-1	-1	4		0	0						Frog_fixed.avi	0
32653	1960	-1280	-1024	-1	-1	-1	-1	4	-1280	-1024	-1	-1	-1	-1	4		0	0						Frog_fixed.avi	0
32670	1961	-1280	-1024	-1	-1	-1	-1	4	-1280	-1024	-1	-1	-1	-1	4		0	0						Frog_fixed.avi	0
32687	1962	-1280	-1024	-1	-1	-1	-1	4	-1280	-1024	-1	-1	-1	-1	4		0	0						Frog_fixed.avi	0
32704	1963	-1280	-1024	-1	-1	-1	-1	4	-1280	-1024	-1	-1	-1	-1	4		0	0						Frog_fixed.avi	0
32720	1964	-1280	-1024	-1	-1	-1	-1	4	-1280	-1024	-1	-1	-1	-1	4		0	0						Frog_fixed.avi	0
32737	1965	-1280	-1024	-1	-1	-1	-1	4	-1280	-1024	-1	-1	-1	-1	4		0	0						Frog_fixed.avi	0
32754	1966	-1280	-1024	-1	-1	-1	-1	4	-1280	-1024	-1	-1	-1	-1	4		0	0						Frog_fixed.avi	0
32770	1967	-1280	-1024	-1	-1	-1	-1	4	-1280	-1024	-1	-1	-1	-1	4		0	0						Frog_fixed.avi	0
32787	1968	-1280	-1024	-1	-1	-1	-1	4	-1280	-1024	-1	-1	-1	-1	4		0	0						Frog_fixed.avi	0
32803	1969	-1280	-1024	-1	-1	-1	-1	4	-1280	-1024	-1	-1	-1	-1	4		0	0						Frog_fixed.avi	0
32820	1970	-1280	-1024	-1	-1	-1	-1	4	-1280	-1024	-1	-1	-1	-1	4		0	0						Frog_fixed.avi	0
32836	1971	-1280	-1024	-1	-1	-1	-1	4	-1280	-1024	-1	-1	-1	-1	4		0	0						Frog_fixed.avi	0
32853	1972	-1280	-1024	-1	-1	-1	-1	4	-1280	-1024	-1	-1	-1	-1	4		0	0						Frog_fixed.avi	0
32869	1973	-1280	-1024	-1	-1	-1	-1	4	-1280	-1024	-1	-1	-1	-1	4		0	0						Frog_fixed.avi	0
32886	1974	-1280	-1024	-1	-1	-1	-1	4	-1280	-1024	-1	-1	-1	-1	4		0	0						Frog_fixed.avi	0
32903	1975	-1280	-1024	-1	-1	-1	-1	4	-1280	-1024	-1	-1	-1	-1	4		0	0						Frog_fixed.avi	0
32919	1976	-1280	-1024	-1	-1	-1	-1	4	-1280	-1024	-1	-1	-1	-1	4		0	0						Frog_fixed.avi	0
32936	1977	-1280	-1024	-1	-1	-1	-1	4	-1280	-1024	-1	-1	-1	-1	4		0	0						Frog_fixed.avi	0
32953	1978	-1280	-1024	-1	-1	-1	-1	4	-1280	-1024	-1	-1	-1	-1	4		0	0						Frog_fixed.avi	0
32969	1979	-1280	-1024	-1	-1	-1	-1	4	-1280	-1024	-1	-1	-1	-1	4		0	0						Frog_fixed.avi	0
32986	1980	-1280	-1024	-1	-1	-1	-1	4	-1280	-1024	-1	-1	-1	-1	4		0	0						Frog_fixed.avi	0
33003	1981	-1280	-1024	-1	-1	-1	-1	4	-1280	-1024	-1	-1	-1	-1	4		0	0						Frog_fixed.avi	0
33019	1982	-1280	-1024	-1	-1	-1	-1	4	-1280	-1024	-1	-1	-1	-1	4		0	0						Frog_fixed.avi	0
33036	1983	-1280	-1024	-1	-1	-1	-1	4	935.4847	445.6322	0.4433274	0.4495042	600.9708	5.653187	0	49	935	446						Frog_fixed.avi	0
33053	1984	-1280	-1024	-1	-1	-1	-1	4	-1280	-1024	-1	-1	-1	-1	4		0	0						Frog_fixed.avi	0
33069	1985	-1280	-1024	-1	-1	-1	-1	4	-1280	-1024	-1	-1	-1	-1	4		0	0						Frog_fixed.avi	0
33086	1986	-1280	-1024	-1	-1	-1	-1	4	-1280	-1024	-1	-1	-1	-1	4		0	0						Frog_fixed.avi	0
33103	1987	-1280	-1024	-1	-1	-1	-1	4	-1280	-1024	-1	-1	-1	-1	4		0	0						Frog_fixed.avi	0
33119	1988	-1280	-1024	-1	-1	-1	-1	4	-1280	-1024	-1	-1	-1	-1	4		0	0						Frog_fixed.avi	0
33136	1989	-1280	-1024	-1	-1	-1	-1	4	-1280	-1024	-1	-1	-1	-1	4		0	0						Frog_fixed.avi	0
33153	1990	-1280	-1024	-1	-1	-1	-1	4	-1280	-1024	-1	-1	-1	-1	4		0	0						Frog_fixed.avi	0
33169	1991	-1280	-1024	-1	-1	-1	-1	4	-1280	-1024	-1	-1	-1	-1	4		0	0						Frog_fixed.avi	0
33186	1992	-1280	-1024	-1	-1	-1	-1	4	-1280	-1024	-1	-1	-1	-1	4		0	0						Frog_fixed.avi	0
[truncated: 30,526 more rows]
