# Supplementary material for: Young children integrate current observations, priors and agent information to predict others’ actions
Source: PLoS One. 2019 May 22;14(5):e0200976. doi: 10.1371/journal.pone.0200976 (PMC6530825; doi:10.1371/journal.pone.0200976)
Supplement: S1 Dataset — (ZIP) [file pone.0200976.s003.zip › PONE-D-18-19791R1_Data/18-month-olds/Anonymized_14_18-Combined-Data.tsv]

Recording name:	K_14_18
Recording resolution:	1280 x 1024
Fixation filter: Tobii fixation filter
Velocity threshold: 35
Distance threshold: 35
Timestamp	Number	GazePointXLeft	GazePointYLeft	CamXLeft	CamYLeft	DistanceLeft	PupilLeft	ValidityLeft	GazePointXRight	GazePointYRight	CamXRight	CamYRight	DistanceRight	PupilRight	ValidityRight	FixationIndex	GazePointX	GazePointY	Event	EventKey	Data1	Data2	Descriptor	StimuliName	StimuliID
14	0	889.9625	515.4526	0.4801666	0.3829321	611.5009	3.506916	0	868.8207	517.016	0.3330988	0.3516566	611.3733	3.498773	0	0	879	516						No media	0
30	1	897.0814	521.0221	0.4803515	0.3831856	611.4468	3.516055	0	874.2764	521.3856	0.3332601	0.3517774	611.1959	3.504472	0	0	886	521						No media	0
47	2	829.1158	546.1373	0.4808999	0.3835578	611.6783	3.532012	0	797.8798	531.1407	0.3338064	0.3520192	611.037	3.532587	0	0	813	539						No media	0
64	3	564.3749	580.8832	0.4823668	0.3840858	611.6748	3.518228	0	569.9434	569.0966	0.3354311	0.3524053	611.0021	3.525622	0	1	567	575						No media	0
80	4	342.7856	620.7054	0.4837425	0.3847965	611.711	3.490442	0	365.5492	594.0806	0.3369522	0.3527665	610.9052	3.569633	0	1	354	607						No media	0
97	5	289.2782	635.2724	0.4843629	0.3852162	611.6938	3.497512	0	262.808	615.4645	0.3376533	0.3530132	610.8521	3.562808	0	1	276	625						No media	0
114	6	277.0539	635.6026	0.4843714	0.3856082	611.8427	3.510993	0	259.1526	610.0781	0.3376382	0.3533609	610.9186	3.543653	0	1	268	623						No media	0
130	7	275.9	635.608	0.4844282	0.3860857	611.9287	3.493186	0	258.1858	617.7925	0.3376271	0.3539077	610.981	3.557818	0	1	267	627						No media	0
147	8	276.9966	634.1228	0.4844937	0.3867278	611.9808	3.494237	0	253.4974	614.9551	0.3376822	0.3545637	610.921	3.543714	0	1	265	625						No media	0
164	9	276.879	643.5233	0.4845691	0.3873654	611.9973	3.48537	0	257.0599	614.1146	0.3377375	0.3553095	610.9319	3.534605	0	1	267	629						No media	0
180	10	279.094	638.2375	0.484684	0.3879942	611.8333	3.466441	0	253.0153	621.8093	0.3378147	0.3559631	610.8872	3.542717	0	1	266	630						No media	0
197	11	279.701	639.4274	0.4847821	0.3884962	612.0587	3.470399	0	246.6828	617.7157	0.3379019	0.356461	611.0666	3.534641	0	1	263	629						No media	0
214	12	278.7727	635.1458	0.4848615	0.3887767	612.2864	3.435547	0	248.1835	617.0043	0.3379548	0.3568453	611.1735	3.508624	0	1	263	626						No media	0
230	13	276.7332	640.289	0.4849029	0.3888794	612.412	3.444551	0	252.7171	624.8487	0.3380123	0.3570255	611.366	3.513768	0	1	265	633						No media	0
247	14	277.0516	640.5399	0.4848896	0.3889319	612.5685	3.433107	0	244.2845	615.5089	0.3380109	0.3572061	611.5327	3.498951	0	1	261	628						No media	0
264	15	279.0767	640.1718	0.4848662	0.3889623	612.7256	3.452331	0	249.7374	624.3622	0.3380021	0.3572825	611.6919	3.484662	0	1	264	632						No media	0
280	16	275.6747	637.7511	0.484874	0.3890431	612.8468	3.422906	0	245.194	623.7203	0.3380111	0.3573943	611.8851	3.469503	0	1	260	631						No media	0
297	17	271.9826	634.8967	0.4848875	0.3892063	613.004	3.407829	0	242.1594	618.887	0.3380281	0.3576089	612.0152	3.484398	0	1	257	627						No media	0
314	18	274.8461	637.5679	0.4849122	0.3895095	613.1299	3.417123	0	242.1551	622.3333	0.3380657	0.3578272	612.1765	3.476928	0	1	259	630						No media	0
330	19	274.3177	641.9559	0.484924	0.3898299	613.2773	3.424606	0	245.0604	616.9362	0.3381233	0.3581899	612.4438	3.460756	0	1	260	629						No media	0
347	20	278.7705	639.9186	0.4849007	0.3903224	613.4373	3.42268	0	238.7863	622.6895	0.3381265	0.3586195	612.6902	3.469682	0	1	259	631						No media	0
364	21	270.6497	632.9145	0.4847991	0.3907456	613.8099	3.404125	0	235.534	620.4562	0.3380731	0.359003	612.8991	3.453351	0	1	253	627						No media	0
380	22	272.9001	638.6696	0.4846584	0.391232	614.0822	3.407421	0	237.8127	621.5206	0.3379463	0.3593758	613.0011	3.456826	0	1	255	630						No media	0
397	23	278.4412	644.4975	0.4844667	0.3916357	614.3461	3.435541	0	237.7843	623.6377	0.3377948	0.3596828	613.3452	3.462318	0	1	258	634						No media	0
414	24	268.5935	636.7531	0.4842716	0.3921451	614.4362	3.393346	0	241.8541	621.9597	0.3376657	0.3600633	613.6283	3.463156	0	1	255	629						No media	0
430	25	269.2508	638.2714	0.4841738	0.392774	614.665	3.418564	0	236.2269	615.0614	0.3376264	0.3604777	613.8567	3.45181	0	1	253	627						No media	0
447	26	278.665	645.8091	0.4841856	0.3934821	614.8626	3.4356	0	238.1176	622.186	0.3376618	0.3610902	614.0458	3.467226	0	1	258	634						No media	0
464	27	283.067	638.9122	0.4843249	0.3943674	615.3967	3.443042	0	242.5978	624.9116	0.3378269	0.3618212	614.4621	3.467052	0	1	263	632						No media	0
480	28	273.8936	638.7692	0.4844665	0.3952598	615.5937	3.427296	0	231.9874	620.9892	0.3380165	0.3626488	614.6243	3.472898	0	1	253	630						No media	0
497	29	272.6609	645.0048	0.4846447	0.3961527	615.8871	3.443481	0	242.2389	633.7708	0.3382681	0.3634759	614.9265	3.502934	0	1	257	639						No media	0
513	30	273.274	638.9719	0.4847601	0.3969965	616.2689	3.435006	0	236.3152	625.9227	0.3384168	0.3643001	615.0984	3.510396	0	1	255	632						No media	0
530	31	273.9865	640.8754	0.484765	0.3977813	616.532	3.45385	0	233.7212	624.8339	0.3384706	0.3650734	615.2675	3.507137	0	1	254	633						No media	0
547	32	273.1139	641.2068	0.4846734	0.3985169	616.8103	3.463018	0	232.2164	618.0591	0.3383928	0.365831	615.6401	3.516171	0	1	253	630						No media	0
563	33	273.7416	637.5359	0.4845116	0.3992118	617.0598	3.465254	0	232.279	622.8712	0.3382874	0.3665404	615.8912	3.543123	0	1	253	630						No media	0
580	34	271.5779	640.1945	0.4842899	0.3998781	617.2542	3.486878	0	230.705	624.0015	0.3381563	0.3672841	616.2838	3.548142	0	1	251	632						No media	0
597	35	282.1916	706.6762	0.4840039	0.4009197	617.8059	3.499377	0	250.8396	693.4049	0.3380889	0.3684083	616.4937	3.52329	0	2	267	700						No media	0
613	36	318.6828	765.9166	0.483708	0.401891	617.891	3.533217	0	273.514	751.2902	0.3379686	0.36949	616.8721	3.564431	0	2	296	759						No media	0
630	37	311.7013	760.4042	0.4836759	0.4024075	618.0948	3.533763	0	277.692	744.8792	0.3378743	0.3702592	617.1819	3.576298	0	2	295	753						No media	0
647	38	320.4354	765.1599	0.4836842	0.4027958	618.4487	3.551238	0	277.3138	747.6852	0.3378364	0.3709031	617.5215	3.58819	0	2	299	756						No media	0
663	39	316.5955	756.7543	0.4836057	0.4030994	618.5053	3.552423	0	283.5531	750.1553	0.3377684	0.3714651	617.803	3.610695	0	2	300	753						No media	0
680	40	316.8239	759.2036	0.4834791	0.4031321	618.8771	3.565686	0	279.2007	743.8514	0.337654	0.3717695	618.0281	3.619283	0	2	298	752						No media	0
697	41	315.1729	765.6022	0.4833291	0.4029216	619.2244	3.567604	0	273.985	739.7416	0.3374805	0.3719069	618.3604	3.60617	0	2	295	753						No media	0
713	42	314.6789	756.0571	0.483107	0.4026278	619.4505	3.579161	0	277.7742	745.4173	0.3372891	0.3719365	618.5861	3.619107	0	2	296	751						No media	0
730	43	496.1334	827.0512	0.4818829	0.4025857	619.3808	3.593085	0	480.1101	817.0021	0.3363134	0.3724141	618.8811	3.651211	0	3	488	822						No media	0
747	44	721.0251	875.6605	0.4801154	0.4024634	619.8939	3.597189	0	706.9667	879.3809	0.3348603	0.3726078	619.3535	3.637688	0	3	714	878						No media	0
763	45	897.566	911.9014	0.4789399	0.40219	620.0942	3.603017	0	878.7298	918.1598	0.3336812	0.3728102	619.8754	3.655742	0	3	888	915						No media	0
780	46	897.897	908.7755	0.4786955	0.4018606	620.2717	3.631246	0	868.597	922.3196	0.3332864	0.3728942	619.9579	3.676807	0	3	883	916						No media	0
797	47	914.3038	912.965	0.4785608	0.4017972	620.2607	3.6136	0	878.9407	926.2275	0.3329842	0.3731994	620.1104	3.677936	0	3	897	920						No media	0
813	48	903.6943	910.9662	0.478246	0.4018121	620.4926	3.630229	0	878.4344	921.1961	0.3326621	0.3736639	620.1375	3.688488	0	3	891	916						No media	0
830	49	909.7144	913.6992	0.4780109	0.4019135	620.4465	3.634297	0	877.8013	924.4791	0.3322566	0.3741638	620.29	3.691522	0	3	894	919						No media	0
847	50	905.0739	912.9935	0.4776593	0.4020113	620.6339	3.639713	0	872.5046	928.1789	0.3318489	0.3746476	620.3726	3.704157	0	3	889	921						No media	0
863	51	909.9482	909.3528	0.4773639	0.4021597	620.9337	3.655759	0	887.8537	929.5901	0.3315048	0.3751396	620.5565	3.697154	0	3	899	919						No media	0
880	52	911.4573	910.9623	0.4771229	0.4022138	620.8489	3.668288	0	880.2886	936.4826	0.3311973	0.3755131	620.4991	3.708354	0	3	896	924						No media	0
897	53	908.6833	917.7764	0.4769142	0.4023094	621.1322	3.6696	0	886.1826	929.6099	0.3309228	0.3759192	620.7432	3.713466	0	3	897	924						No media	0
913	54	912.3715	912.7	0.4767777	0.4024944	621.2471	3.680522	0	874.4628	931.3888	0.3307315	0.376221	620.6218	3.73389	0	3	893	922						No media	0
930	55	913.3621	911.6926	0.4767492	0.4026515	621.3405	3.684526	0	875.6427	934.8071	0.3306805	0.3764446	620.6125	3.739962	0	3	895	923						No media	0
947	56	913.1637	916.8526	0.4768689	0.4028433	621.573	3.685546	0	883.9216	931.1807	0.3307854	0.3765331	620.7588	3.74732	0	3	899	924						No media	0
963	57	917.9626	916.1734	0.4771861	0.4031066	621.8099	3.694138	0	875.809	940.4445	0.3310811	0.3763578	620.8021	3.750678	0	3	897	928						No media	0
980	58	919.9551	914.4167	0.4778099	0.4033894	621.8883	3.705326	0	878.4353	932.8838	0.3317298	0.3760108	620.6685	3.767974	0	3	899	924						No media	0
997	59	847.3857	884.4611	0.4791392	0.4032834	622.5919	3.722661	0	828.3414	897.5753	0.3330604	0.3749731	620.835	3.798546	0	3	838	891						No media	0
1013	60	538.6244	625.3673	0.4817789	0.4014494	623.2547	3.767325	0	589.4126	615.1042	0.3362991	0.3721145	620.6768	3.813072	0	4	564	620						No media	0
1026																			MovieStart	128	0	0	Frog_fixed.avi
1030	61	266.1418	448.3187	0.4846781	0.4001502	623.1696	3.711633	0	344.0292	407.2629	0.3402192	0.369123	620.2399	3.777733	0	4	305	428						Frog_fixed.avi	0
1047	62	-1280	-1024	-1	-1	-1	-1	4	-1280	-1024	-1	-1	-1	-1	4	4	0	0						Frog_fixed.avi	0
1063	63	-1280	-1024	-1	-1	-1	-1	4	-1280	-1024	-1	-1	-1	-1	4	4	0	0						Frog_fixed.avi	0
1080	64	-1280	-1024	-1	-1	-1	-1	4	-1280	-1024	-1	-1	-1	-1	4	4	0	0						Frog_fixed.avi	0
1096	65	-1280	-1024	-1	-1	-1	-1	4	-1280	-1024	-1	-1	-1	-1	4	4	0	0						Frog_fixed.avi	0
1113	66	1001.635	378.7221	0.499018	0.4148872	623.1686	3.220166	0	537.2779	831.9698	0.3627662	0.3700685	620.2399	3.81372	0	4	769	605						Frog_fixed.avi	0
1130	67	-1280	-1024	-1	-1	-1	-1	4	-1280	-1024	-1	-1	-1	-1	4	4	0	0						Frog_fixed.avi	0
1146	68	-1280	-1024	-1	-1	-1	-1	4	325.1967	694.5152	0.3790819	0.3723457	620.2357	3.790171	0	4	325	695						Frog_fixed.avi	0
1163	69	-1280	-1024	-1	-1	-1	-1	4	-1280	-1024	-1	-1	-1	-1	4		0	0						Frog_fixed.avi	0
1180	70	-1280	-1024	-1	-1	-1	-1	4	-1280	-1024	-1	-1	-1	-1	4		0	0						Frog_fixed.avi	0
1196	71	-1280	-1024	-1	-1	-1	-1	4	-1280	-1024	-1	-1	-1	-1	4		0	0						Frog_fixed.avi	0
1213	72	-1280	-1024	-1	-1	-1	-1	4	-1280	-1024	-1	-1	-1	-1	4		0	0						Frog_fixed.avi	0
1230	73	-1280	-1024	-1	-1	-1	-1	4	-1280	-1024	-1	-1	-1	-1	4		0	0						Frog_fixed.avi	0
1246	74	-1280	-1024	-1	-1	-1	-1	4	-1280	-1024	-1	-1	-1	-1	4		0	0						Frog_fixed.avi	0
1263	75	-1280	-1024	-1	-1	-1	-1	4	-1280	-1024	-1	-1	-1	-1	4		0	0						Frog_fixed.avi	0
1280	76	-1280	-1024	-1	-1	-1	-1	4	-1280	-1024	-1	-1	-1	-1	4		0	0						Frog_fixed.avi	0
1296	77	-1280	-1024	-1	-1	-1	-1	4	-1280	-1024	-1	-1	-1	-1	4		0	0						Frog_fixed.avi	0
1313	78	-1280	-1024	-1	-1	-1	-1	4	-1280	-1024	-1	-1	-1	-1	4		0	0						Frog_fixed.avi	0
1330	79	-1280	-1024	-1	-1	-1	-1	4	-1280	-1024	-1	-1	-1	-1	4		0	0						Frog_fixed.avi	0
1346	80	-1280	-1024	-1	-1	-1	-1	4	-1280	-1024	-1	-1	-1	-1	4		0	0						Frog_fixed.avi	0
1363	81	-1280	-1024	-1	-1	-1	-1	4	-1280	-1024	-1	-1	-1	-1	4		0	0						Frog_fixed.avi	0
1380	82	-1280	-1024	-1	-1	-1	-1	4	-1280	-1024	-1	-1	-1	-1	4		0	0						Frog_fixed.avi	0
1396	83	-1280	-1024	-1	-1	-1	-1	4	-1280	-1024	-1	-1	-1	-1	4		0	0						Frog_fixed.avi	0
1413	84	-1280	-1024	-1	-1	-1	-1	4	-1280	-1024	-1	-1	-1	-1	4		0	0						Frog_fixed.avi	0
1430	85	-1280	-1024	-1	-1	-1	-1	4	-1280	-1024	-1	-1	-1	-1	4		0	0						Frog_fixed.avi	0
1446	86	-1280	-1024	-1	-1	-1	-1	4	-1280	-1024	-1	-1	-1	-1	4		0	0						Frog_fixed.avi	0
1463	87	-1280	-1024	-1	-1	-1	-1	4	-1280	-1024	-1	-1	-1	-1	4		0	0						Frog_fixed.avi	0
1480	88	-1280	-1024	-1	-1	-1	-1	4	-1280	-1024	-1	-1	-1	-1	4		0	0						Frog_fixed.avi	0
1496	89	-1280	-1024	-1	-1	-1	-1	4	-1280	-1024	-1	-1	-1	-1	4		0	0						Frog_fixed.avi	0
1513	90	-1280	-1024	-1	-1	-1	-1	4	-1280	-1024	-1	-1	-1	-1	4		0	0						Frog_fixed.avi	0
1530	91	-1280	-1024	-1	-1	-1	-1	4	-1280	-1024	-1	-1	-1	-1	4		0	0						Frog_fixed.avi	0
1546	92	-1280	-1024	-1	-1	-1	-1	4	-1280	-1024	-1	-1	-1	-1	4		0	0						Frog_fixed.avi	0
1563	93	-1280	-1024	-1	-1	-1	-1	4	-1280	-1024	-1	-1	-1	-1	4		0	0						Frog_fixed.avi	0
1579	94	-1280	-1024	-1	-1	-1	-1	4	-1280	-1024	-1	-1	-1	-1	4		0	0						Frog_fixed.avi	0
1596	95	-1280	-1024	-1	-1	-1	-1	4	-1280	-1024	-1	-1	-1	-1	4		0	0						Frog_fixed.avi	0
1613	96	-1280	-1024	-1	-1	-1	-1	4	-1280	-1024	-1	-1	-1	-1	4		0	0						Frog_fixed.avi	0
1630	97	-1280	-1024	-1	-1	-1	-1	4	-1280	-1024	-1	-1	-1	-1	4		0	0						Frog_fixed.avi	0
1646	98	-1280	-1024	-1	-1	-1	-1	4	-1280	-1024	-1	-1	-1	-1	4		0	0						Frog_fixed.avi	0
1663	99	-1280	-1024	-1	-1	-1	-1	4	-1280	-1024	-1	-1	-1	-1	4		0	0						Frog_fixed.avi	0
1680	100	-1280	-1024	-1	-1	-1	-1	4	-1280	-1024	-1	-1	-1	-1	4		0	0						Frog_fixed.avi	0
1697	101	-1280	-1024	-1	-1	-1	-1	4	-1280	-1024	-1	-1	-1	-1	4		0	0						Frog_fixed.avi	0
1714	102	-1280	-1024	-1	-1	-1	-1	4	-1280	-1024	-1	-1	-1	-1	4		0	0						Frog_fixed.avi	0
1731	103	-1280	-1024	-1	-1	-1	-1	4	-1280	-1024	-1	-1	-1	-1	4		0	0						Frog_fixed.avi	0
1746	104	-1280	-1024	-1	-1	-1	-1	4	-1280	-1024	-1	-1	-1	-1	4		0	0						Frog_fixed.avi	0
1763	105	-1280	-1024	-1	-1	-1	-1	4	-1280	-1024	-1	-1	-1	-1	4		0	0						Frog_fixed.avi	0
1779	106	-1280	-1024	-1	-1	-1	-1	4	-1280	-1024	-1	-1	-1	-1	4		0	0						Frog_fixed.avi	0
1796	107	-1280	-1024	-1	-1	-1	-1	4	-1280	-1024	-1	-1	-1	-1	4		0	0						Frog_fixed.avi	0
1813	108	-1280	-1024	-1	-1	-1	-1	4	-1280	-1024	-1	-1	-1	-1	4		0	0						Frog_fixed.avi	0
1829	109	-1280	-1024	-1	-1	-1	-1	4	-1280	-1024	-1	-1	-1	-1	4		0	0						Frog_fixed.avi	0
1846	110	-1280	-1024	-1	-1	-1	-1	4	-1280	-1024	-1	-1	-1	-1	4		0	0						Frog_fixed.avi	0
1863	111	-1280	-1024	-1	-1	-1	-1	4	-1280	-1024	-1	-1	-1	-1	4		0	0						Frog_fixed.avi	0
1879	112	-1280	-1024	-1	-1	-1	-1	4	-1280	-1024	-1	-1	-1	-1	4		0	0						Frog_fixed.avi	0
1896	113	-1280	-1024	-1	-1	-1	-1	4	-1280	-1024	-1	-1	-1	-1	4		0	0						Frog_fixed.avi	0
1913	114	-1280	-1024	-1	-1	-1	-1	4	-1280	-1024	-1	-1	-1	-1	4		0	0						Frog_fixed.avi	0
1929	115	-1280	-1024	-1	-1	-1	-1	4	-1280	-1024	-1	-1	-1	-1	4		0	0						Frog_fixed.avi	0
1946	116	-1280	-1024	-1	-1	-1	-1	4	-1280	-1024	-1	-1	-1	-1	4		0	0						Frog_fixed.avi	0
1963	117	-1280	-1024	-1	-1	-1	-1	4	-1280	-1024	-1	-1	-1	-1	4		0	0						Frog_fixed.avi	0
1979	118	-1280	-1024	-1	-1	-1	-1	4	-1280	-1024	-1	-1	-1	-1	4		0	0						Frog_fixed.avi	0
1996	119	-1280	-1024	-1	-1	-1	-1	4	-1280	-1024	-1	-1	-1	-1	4		0	0						Frog_fixed.avi	0
2013	120	-1280	-1024	-1	-1	-1	-1	4	-1280	-1024	-1	-1	-1	-1	4		0	0						Frog_fixed.avi	0
2029	121	-1280	-1024	-1	-1	-1	-1	4	-1280	-1024	-1	-1	-1	-1	4		0	0						Frog_fixed.avi	0
2046	122	-1280	-1024	-1	-1	-1	-1	4	-1280	-1024	-1	-1	-1	-1	4		0	0						Frog_fixed.avi	0
2062	123	-1280	-1024	-1	-1	-1	-1	4	-1280	-1024	-1	-1	-1	-1	4		0	0						Frog_fixed.avi	0
2079	124	-1280	-1024	-1	-1	-1	-1	4	-1280	-1024	-1	-1	-1	-1	4		0	0						Frog_fixed.avi	0
2096	125	-1280	-1024	-1	-1	-1	-1	4	-1280	-1024	-1	-1	-1	-1	4		0	0						Frog_fixed.avi	0
2112	126	-1280	-1024	-1	-1	-1	-1	4	-1280	-1024	-1	-1	-1	-1	4		0	0						Frog_fixed.avi	0
2129	127	-1280	-1024	-1	-1	-1	-1	4	-1280	-1024	-1	-1	-1	-1	4		0	0						Frog_fixed.avi	0
2146	128	-1280	-1024	-1	-1	-1	-1	4	-1280	-1024	-1	-1	-1	-1	4		0	0						Frog_fixed.avi	0
2162	129	-1280	-1024	-1	-1	-1	-1	4	-1280	-1024	-1	-1	-1	-1	4		0	0						Frog_fixed.avi	0
2179	130	-1280	-1024	-1	-1	-1	-1	4	-1280	-1024	-1	-1	-1	-1	4		0	0						Frog_fixed.avi	0
2196	131	-1280	-1024	-1	-1	-1	-1	4	-1280	-1024	-1	-1	-1	-1	4		0	0						Frog_fixed.avi	0
2212	132	-1280	-1024	-1	-1	-1	-1	4	-1280	-1024	-1	-1	-1	-1	4		0	0						Frog_fixed.avi	0
2229	133	-1280	-1024	-1	-1	-1	-1	4	-1280	-1024	-1	-1	-1	-1	4		0	0						Frog_fixed.avi	0
2246	134	-1280	-1024	-1	-1	-1	-1	4	-1280	-1024	-1	-1	-1	-1	4		0	0						Frog_fixed.avi	0
2262	135	-1280	-1024	-1	-1	-1	-1	4	-1280	-1024	-1	-1	-1	-1	4		0	0						Frog_fixed.avi	0
2279	136	-1280	-1024	-1	-1	-1	-1	4	-1280	-1024	-1	-1	-1	-1	4		0	0						Frog_fixed.avi	0
2296	137	-1280	-1024	-1	-1	-1	-1	4	-1280	-1024	-1	-1	-1	-1	4		0	0						Frog_fixed.avi	0
2312	138	-1280	-1024	-1	-1	-1	-1	4	-1280	-1024	-1	-1	-1	-1	4		0	0						Frog_fixed.avi	0
2329	139	-1280	-1024	-1	-1	-1	-1	4	-1280	-1024	-1	-1	-1	-1	4		0	0						Frog_fixed.avi	0
2346	140	-1280	-1024	-1	-1	-1	-1	4	-1280	-1024	-1	-1	-1	-1	4		0	0						Frog_fixed.avi	0
2362	141	-1280	-1024	-1	-1	-1	-1	4	-1280	-1024	-1	-1	-1	-1	4		0	0						Frog_fixed.avi	0
2379	142	-1280	-1024	-1	-1	-1	-1	4	-1280	-1024	-1	-1	-1	-1	4		0	0						Frog_fixed.avi	0
2396	143	-1280	-1024	-1	-1	-1	-1	4	-1280	-1024	-1	-1	-1	-1	4		0	0						Frog_fixed.avi	0
2412	144	-1280	-1024	-1	-1	-1	-1	4	-1280	-1024	-1	-1	-1	-1	4		0	0						Frog_fixed.avi	0
2429	145	-1280	-1024	-1	-1	-1	-1	4	-1280	-1024	-1	-1	-1	-1	4		0	0						Frog_fixed.avi	0
2446	146	-1280	-1024	-1	-1	-1	-1	4	-1280	-1024	-1	-1	-1	-1	4		0	0						Frog_fixed.avi	0
2462	147	-1280	-1024	-1	-1	-1	-1	4	-1280	-1024	-1	-1	-1	-1	4		0	0						Frog_fixed.avi	0
2479	148	-1280	-1024	-1	-1	-1	-1	4	-1280	-1024	-1	-1	-1	-1	4		0	0						Frog_fixed.avi	0
2496	149	-1280	-1024	-1	-1	-1	-1	4	-1280	-1024	-1	-1	-1	-1	4		0	0						Frog_fixed.avi	0
2512	150	-1280	-1024	-1	-1	-1	-1	4	-1280	-1024	-1	-1	-1	-1	4		0	0						Frog_fixed.avi	0
2529	151	-1280	-1024	-1	-1	-1	-1	4	-1280	-1024	-1	-1	-1	-1	4		0	0						Frog_fixed.avi	0
2546	152	-1280	-1024	-1	-1	-1	-1	4	-1280	-1024	-1	-1	-1	-1	4		0	0						Frog_fixed.avi	0
2562	153	-1280	-1024	-1	-1	-1	-1	4	-1280	-1024	-1	-1	-1	-1	4		0	0						Frog_fixed.avi	0
2579	154	-1280	-1024	-1	-1	-1	-1	4	-1280	-1024	-1	-1	-1	-1	4		0	0						Frog_fixed.avi	0
2595	155	-1280	-1024	-1	-1	-1	-1	4	-1280	-1024	-1	-1	-1	-1	4		0	0						Frog_fixed.avi	0
2612	156	-1280	-1024	-1	-1	-1	-1	4	-1280	-1024	-1	-1	-1	-1	4		0	0						Frog_fixed.avi	0
2629	157	-1280	-1024	-1	-1	-1	-1	4	-1280	-1024	-1	-1	-1	-1	4		0	0						Frog_fixed.avi	0
2645	158	-1280	-1024	-1	-1	-1	-1	4	-1280	-1024	-1	-1	-1	-1	4		0	0						Frog_fixed.avi	0
2662	159	-1280	-1024	-1	-1	-1	-1	4	-1280	-1024	-1	-1	-1	-1	4		0	0						Frog_fixed.avi	0
2679	160	-1280	-1024	-1	-1	-1	-1	4	-1280	-1024	-1	-1	-1	-1	4		0	0						Frog_fixed.avi	0
2695	161	-1280	-1024	-1	-1	-1	-1	4	-1280	-1024	-1	-1	-1	-1	4		0	0						Frog_fixed.avi	0
2712	162	-1280	-1024	-1	-1	-1	-1	4	-1280	-1024	-1	-1	-1	-1	4		0	0						Frog_fixed.avi	0
2729	163	-1280	-1024	-1	-1	-1	-1	4	-1280	-1024	-1	-1	-1	-1	4		0	0						Frog_fixed.avi	0
2745	164	-1280	-1024	-1	-1	-1	-1	4	-1280	-1024	-1	-1	-1	-1	4		0	0						Frog_fixed.avi	0
2762	165	-1280	-1024	-1	-1	-1	-1	4	-1280	-1024	-1	-1	-1	-1	4		0	0						Frog_fixed.avi	0
2779	166	-1280	-1024	-1	-1	-1	-1	4	-1280	-1024	-1	-1	-1	-1	4		0	0						Frog_fixed.avi	0
2796	167	-1280	-1024	-1	-1	-1	-1	4	-1280	-1024	-1	-1	-1	-1	4		0	0						Frog_fixed.avi	0
2813	168	-1280	-1024	-1	-1	-1	-1	4	-1280	-1024	-1	-1	-1	-1	4		0	0						Frog_fixed.avi	0
2830	169	-1280	-1024	-1	-1	-1	-1	4	-1280	-1024	-1	-1	-1	-1	4		0	0						Frog_fixed.avi	0
2846	170	-1280	-1024	-1	-1	-1	-1	4	-1280	-1024	-1	-1	-1	-1	4		0	0						Frog_fixed.avi	0
2863	171	-1280	-1024	-1	-1	-1	-1	4	-1280	-1024	-1	-1	-1	-1	4		0	0						Frog_fixed.avi	0
2879	172	-1280	-1024	-1	-1	-1	-1	4	-1280	-1024	-1	-1	-1	-1	4		0	0						Frog_fixed.avi	0
2897	173	-1280	-1024	-1	-1	-1	-1	4	-1280	-1024	-1	-1	-1	-1	4		0	0						Frog_fixed.avi	0
2914	174	-1280	-1024	-1	-1	-1	-1	4	-1280	-1024	-1	-1	-1	-1	4		0	0						Frog_fixed.avi	0
2930	175	-1280	-1024	-1	-1	-1	-1	4	-1280	-1024	-1	-1	-1	-1	4		0	0						Frog_fixed.avi	0
2947	176	-1280	-1024	-1	-1	-1	-1	4	-1280	-1024	-1	-1	-1	-1	4		0	0						Frog_fixed.avi	0
2964	177	-1280	-1024	-1	-1	-1	-1	4	-1280	-1024	-1	-1	-1	-1	4		0	0						Frog_fixed.avi	0
2980	178	-1280	-1024	-1	-1	-1	-1	4	-1280	-1024	-1	-1	-1	-1	4		0	0						Frog_fixed.avi	0
2997	179	-1280	-1024	-1	-1	-1	-1	4	-1280	-1024	-1	-1	-1	-1	4		0	0						Frog_fixed.avi	0
3014	180	-1280	-1024	-1	-1	-1	-1	4	-1280	-1024	-1	-1	-1	-1	4		0	0						Frog_fixed.avi	0
3030	181	-1280	-1024	-1	-1	-1	-1	4	-1280	-1024	-1	-1	-1	-1	4		0	0						Frog_fixed.avi	0
3047	182	-1280	-1024	-1	-1	-1	-1	4	-1280	-1024	-1	-1	-1	-1	4		0	0						Frog_fixed.avi	0
3063	183	-1280	-1024	-1	-1	-1	-1	4	-1280	-1024	-1	-1	-1	-1	4		0	0						Frog_fixed.avi	0
3080	184	-1280	-1024	-1	-1	-1	-1	4	-1280	-1024	-1	-1	-1	-1	4		0	0						Frog_fixed.avi	0
3097	185	-1280	-1024	-1	-1	-1	-1	4	-1280	-1024	-1	-1	-1	-1	4		0	0						Frog_fixed.avi	0
3114	186	-1280	-1024	-1	-1	-1	-1	4	-1280	-1024	-1	-1	-1	-1	4		0	0						Frog_fixed.avi	0
3130	187	-1280	-1024	-1	-1	-1	-1	4	-1280	-1024	-1	-1	-1	-1	4		0	0						Frog_fixed.avi	0
3145	188	-1280	-1024	-1	-1	-1	-1	4	-1280	-1024	-1	-1	-1	-1	4		0	0						Frog_fixed.avi	0
3162	189	-1280	-1024	-1	-1	-1	-1	4	-1280	-1024	-1	-1	-1	-1	4		0	0						Frog_fixed.avi	0
3179	190	-1280	-1024	-1	-1	-1	-1	4	-1280	-1024	-1	-1	-1	-1	4		0	0						Frog_fixed.avi	0
3195	191	-1280	-1024	-1	-1	-1	-1	4	-1280	-1024	-1	-1	-1	-1	4		0	0						Frog_fixed.avi	0
3212	192	-1280	-1024	-1	-1	-1	-1	4	-1280	-1024	-1	-1	-1	-1	4		0	0						Frog_fixed.avi	0
3230	193	-1280	-1024	-1	-1	-1	-1	4	-1280	-1024	-1	-1	-1	-1	4		0	0						Frog_fixed.avi	0
3247	194	-1280	-1024	-1	-1	-1	-1	4	-1280	-1024	-1	-1	-1	-1	4		0	0						Frog_fixed.avi	0
3262	195	-1280	-1024	-1	-1	-1	-1	4	-1280	-1024	-1	-1	-1	-1	4		0	0						Frog_fixed.avi	0
3278	196	-1280	-1024	-1	-1	-1	-1	4	-1280	-1024	-1	-1	-1	-1	4		0	0						Frog_fixed.avi	0
3295	197	-1280	-1024	-1	-1	-1	-1	4	-1280	-1024	-1	-1	-1	-1	4		0	0						Frog_fixed.avi	0
3312	198	-1280	-1024	-1	-1	-1	-1	4	-1280	-1024	-1	-1	-1	-1	4		0	0						Frog_fixed.avi	0
3328	199	-1280	-1024	-1	-1	-1	-1	4	-1280	-1024	-1	-1	-1	-1	4		0	0						Frog_fixed.avi	0
3345	200	-1280	-1024	-1	-1	-1	-1	4	-1280	-1024	-1	-1	-1	-1	4		0	0						Frog_fixed.avi	0
3362	201	-1280	-1024	-1	-1	-1	-1	4	-1280	-1024	-1	-1	-1	-1	4		0	0						Frog_fixed.avi	0
3379	202	-1280	-1024	-1	-1	-1	-1	4	-1280	-1024	-1	-1	-1	-1	4		0	0						Frog_fixed.avi	0
3395	203	-1280	-1024	-1	-1	-1	-1	4	-1280	-1024	-1	-1	-1	-1	4		0	0						Frog_fixed.avi	0
3412	204	-1280	-1024	-1	-1	-1	-1	4	-1280	-1024	-1	-1	-1	-1	4		0	0						Frog_fixed.avi	0
3430	205	-1280	-1024	-1	-1	-1	-1	4	-1280	-1024	-1	-1	-1	-1	4		0	0						Frog_fixed.avi	0
3446	206	-1280	-1024	-1	-1	-1	-1	4	-1280	-1024	-1	-1	-1	-1	4		0	0						Frog_fixed.avi	0
3462	207	-1280	-1024	-1	-1	-1	-1	4	-1280	-1024	-1	-1	-1	-1	4		0	0						Frog_fixed.avi	0
3479	208	-1280	-1024	-1	-1	-1	-1	4	-1280	-1024	-1	-1	-1	-1	4		0	0						Frog_fixed.avi	0
3495	209	-1280	-1024	-1	-1	-1	-1	4	-1280	-1024	-1	-1	-1	-1	4		0	0						Frog_fixed.avi	0
3512	210	-1280	-1024	-1	-1	-1	-1	4	-1280	-1024	-1	-1	-1	-1	4		0	0						Frog_fixed.avi	0
3528	211	-1280	-1024	-1	-1	-1	-1	4	-1280	-1024	-1	-1	-1	-1	4		0	0						Frog_fixed.avi	0
3545	212	-1280	-1024	-1	-1	-1	-1	4	-1280	-1024	-1	-1	-1	-1	4		0	0						Frog_fixed.avi	0
3562	213	-1280	-1024	-1	-1	-1	-1	4	-1280	-1024	-1	-1	-1	-1	4		0	0						Frog_fixed.avi	0
3578	214	-1280	-1024	-1	-1	-1	-1	4	-1280	-1024	-1	-1	-1	-1	4		0	0						Frog_fixed.avi	0
3595	215	-1280	-1024	-1	-1	-1	-1	4	-1280	-1024	-1	-1	-1	-1	4		0	0						Frog_fixed.avi	0
3612	216	-1280	-1024	-1	-1	-1	-1	4	-1280	-1024	-1	-1	-1	-1	4		0	0						Frog_fixed.avi	0
3629	217	-1280	-1024	-1	-1	-1	-1	4	-1280	-1024	-1	-1	-1	-1	4		0	0						Frog_fixed.avi	0
3647	218	-1280	-1024	-1	-1	-1	-1	4	-1280	-1024	-1	-1	-1	-1	4		0	0						Frog_fixed.avi	0
3662	219	-1280	-1024	-1	-1	-1	-1	4	-1280	-1024	-1	-1	-1	-1	4		0	0						Frog_fixed.avi	0
3678	220	-1280	-1024	-1	-1	-1	-1	4	-1280	-1024	-1	-1	-1	-1	4		0	0						Frog_fixed.avi	0
3695	221	-1280	-1024	-1	-1	-1	-1	4	-1280	-1024	-1	-1	-1	-1	4		0	0						Frog_fixed.avi	0
3711	222	332.1449	664.4854	0.5827256	0.3872278	601.757	3.879642	0	328.7334	663.4597	0.4413135	0.3260134	586.0878	3.958251	0	5	330	664						Frog_fixed.avi	0
3728	223	342.3666	675.7993	0.5789297	0.3824446	598.9185	3.910019	0	328.6258	667.549	0.4364206	0.3229985	586.3126	3.943807	0	5	335	672						Frog_fixed.avi	0
3745	224	337.1503	676.3056	0.5747107	0.3782625	592.7928	3.837764	0	317.4713	672.6316	0.4319074	0.320382	586.1801	3.923675	0	5	327	674						Frog_fixed.avi	0
3761	225	477.8195	678.3182	0.5715578	0.3742078	592.7928	3.872406	0	467.743	686.2631	0.4276317	0.3177978	586.6943	3.948755	0	5	473	682						Frog_fixed.avi	0
3778	226	718.462	676.2416	0.5669658	0.3705273	597.5242	3.897139	0	709.7422	681.5143	0.4226206	0.3155924	587.2412	3.916945	0	5	714	679						Frog_fixed.avi	0
3795	227	889.4982	680.6195	0.5632704	0.3672011	597.2374	3.868943	0	871.9908	689.6465	0.418365	0.3137988	587.5272	3.882024	0	6	881	685						Frog_fixed.avi	0
3811	228	888.6893	685.0313	0.5604315	0.3647658	597.2374	3.876439	0	875.1047	689.6429	0.415218	0.31238	587.5635	3.88417	0	6	882	687						Frog_fixed.avi	0
3828	229	897.0563	685.9547	0.5578024	0.3625195	596.8045	3.866962	0	874.0065	689.1991	0.4122354	0.3112077	587.6654	3.867439	0	6	886	688						Frog_fixed.avi	0
3845	230	897.6102	682.2901	0.5551208	0.3605289	596.8942	3.854725	0	870.5825	692.0909	0.4092333	0.3102868	587.7507	3.856276	0	6	884	687						Frog_fixed.avi	0
3861	231	904.7543	685.6282	0.5526225	0.3586975	596.8913	3.849724	0	876.8945	684.8541	0.4062244	0.3096527	587.7894	3.857544	0	6	891	685						Frog_fixed.avi	0
3878	232	904.1039	681.3146	0.549631	0.3575097	596.8913	3.859468	0	876.1379	689.9395	0.4032399	0.3092061	587.7462	3.8672	0	6	890	686						Frog_fixed.avi	0
3895	233	903.6512	683.9086	0.5468064	0.3564113	596.5918	3.855857	0	878.392	691.3379	0.4001677	0.3090241	587.8483	3.855834	0	6	891	688						Frog_fixed.avi	0
3911	234	906.2037	687.7737	0.5439391	0.3554497	596.603	3.862214	0	872.1321	694.3054	0.3970273	0.308971	587.8743	3.838937	0	6	889	691						Frog_fixed.avi	0
3928	235	902.3857	686.9782	0.5410176	0.354619	596.5677	3.862216	0	867.3679	693.9282	0.3938467	0.3090178	588.0373	3.831496	0	6	885	690						Frog_fixed.avi	0
3945	236	900.1501	686.8771	0.5380773	0.3539231	596.5233	3.830283	0	874.1064	693.1955	0.3907637	0.3090725	587.95	3.834282	0	6	887	690						Frog_fixed.avi	0
3961	237	897.8289	685.2839	0.5351217	0.3531828	596.4507	3.840878	0	871.9732	699.0295	0.3876024	0.3091143	588.1819	3.841529	0	6	885	692						Frog_fixed.avi	0
3978	238	909.8251	672.9831	0.5321007	0.3522298	596.304	3.845811	0	887.2672	676.0248	0.3843805	0.3089601	588.2936	3.831627	0	6	899	675						Frog_fixed.avi	0
3995	239	959.556	566.8127	0.5286744	0.3505954	596.3479	3.862667	0	952.777	573.7359	0.3811134	0.3081746	588.4349	3.837632	0	7	956	570						Frog_fixed.avi	0
4011	240	1001.093	539.9233	0.525544	0.3493538	596.369	3.885896	0	993.9268	546.6417	0.3779304	0.3077834	588.7372	3.833204	0	7	998	543						Frog_fixed.avi	0
4028	241	995.777	537.2001	0.5228069	0.3485436	596.2585	3.885363	0	989.8853	531.699	0.3749506	0.3076742	588.8997	3.829563	0	7	993	534						Frog_fixed.avi	0
4045	242	994.4313	541.7726	0.5201803	0.3478065	596.1271	3.869462	0	985.2573	544.5651	0.3720324	0.3074794	588.9798	3.831323	0	7	990	543						Frog_fixed.avi	0
4061	243	1000.472	533.385	0.5175946	0.3469917	596.2035	3.882268	0	989.5458	539.6845	0.3693193	0.3072993	588.877	3.841362	0	7	995	537						Frog_fixed.avi	0
4078	244	991.8519	534.9052	0.5151055	0.3461185	596.1725	3.867014	0	988.5957	542.4948	0.3666456	0.3070236	589.1044	3.846003	0	7	990	539						Frog_fixed.avi	0
4094	245	998.2763	536.8525	0.5127769	0.3452047	596.1064	3.895192	0	992.4155	533.6783	0.3640879	0.30674	589.3903	3.811094	0	7	995	535						Frog_fixed.avi	0
4111	246	1004.72	531.285	0.5105317	0.3442981	596.1391	3.849489	0	986.5791	542.6945	0.3617102	0.3063083	589.3987	3.839786	0	7	996	537						Frog_fixed.avi	0
4128	247	995.8601	534.1379	0.5083842	0.3434036	596.127	3.85762	0	991.1572	540.9918	0.359479	0.3060727	589.522	3.842649	0	7	994	538						Frog_fixed.avi	0
4144	248	998.6591	530.9901	0.5063866	0.3426395	596.1366	3.856584	0	988.1216	536.7473	0.3573708	0.3058982	589.6949	3.824245	0	7	993	534						Frog_fixed.avi	0
4161	249	1003.215	528.3286	0.5045212	0.3420303	596.1821	3.849911	0	994.8596	538.0282	0.3553884	0.3058515	589.8162	3.823685	0	7	999	533						Frog_fixed.avi	0
4178	250	997.943	530.0669	0.5027565	0.3416491	596.2587	3.856878	0	987.995	538.2615	0.3535406	0.3059835	589.9086	3.833317	0	7	993	534						Frog_fixed.avi	0
4194	251	1003.715	535.0255	0.5010946	0.341377	596.3176	3.855001	0	987.6411	539.7391	0.3517855	0.3062212	589.9868	3.830063	0	7	996	537						Frog_fixed.avi	0
4211	252	998.7523	535.5024	0.4995667	0.341205	596.4498	3.851676	0	992.6694	540.1093	0.3501928	0.30666	590.2793	3.816918	0	7	996	538						Frog_fixed.avi	0
4228	253	998.0649	534.3028	0.4981682	0.3411314	596.5522	3.85081	0	987.6045	536.0534	0.3486964	0.3071122	590.3317	3.805413	0	7	993	535						Frog_fixed.avi	0
4244	254	999.1354	533.9575	0.4968287	0.3411357	596.4962	3.866309	0	993.2642	537.6965	0.3473212	0.3076488	590.5983	3.814228	0	7	996	536						Frog_fixed.avi	0
4261	255	998.42	537.7045	0.4956104	0.3412268	596.5985	3.855663	0	991.8143	536.4913	0.3460568	0.3082907	590.4996	3.821867	0	7	995	537						Frog_fixed.avi	0
4278	256	1002.988	536.5933	0.4944477	0.3414224	596.7194	3.846592	0	988.515	544.0546	0.3448002	0.3088609	590.9008	3.813137	0	7	996	540						Frog_fixed.avi	0
4294	257	1008.073	526.5166	0.4933865	0.3416678	596.7492	3.844893	0	989.0161	543.5609	0.3437268	0.3095511	590.7883	3.819602	0	7	999	535						Frog_fixed.avi	0
4311	258	1002.518	531.967	0.492389	0.3418936	596.8424	3.851469	0	990.4242	543.2677	0.3426966	0.310205	590.923	3.83418	0	7	996	538						Frog_fixed.avi	0
4328	259	998.5402	538.7659	0.4914796	0.3421642	596.8401	3.853438	0	992.7083	538.6559	0.3417423	0.3109089	591.1024	3.810901	0	7	996	539						Frog_fixed.avi	0
4344	260	1002.784	531.0916	0.4906654	0.3424161	596.9446	3.831023	0	993.1379	534.7386	0.3408816	0.3115313	591.4302	3.809111	0	7	998	533						Frog_fixed.avi	0
4361	261	1003.902	535.986	0.4899651	0.3425603	597.0455	3.841475	0	990.8629	544.8103	0.3401312	0.3120511	591.4193	3.808639	0	7	997	540						Frog_fixed.avi	0
4378	262	1001.296	532.9582	0.489273	0.3426885	596.9609	3.836698	0	997.137	539.2284	0.3394426	0.3125461	591.6959	3.806923	0	7	999	536						Frog_fixed.avi	0
4394	263	1004.18	535.1027	0.4886912	0.3427522	597.0876	3.844835	0	996.543	546.2261	0.3388642	0.3129979	591.7632	3.807401	0	7	1000	541						Frog_fixed.avi	0
4411	264	1033.275	508.2285	0.4880036	0.3426213	597.2654	3.856264	0	1028.869	522.2124	0.3381943	0.3133462	592.1607	3.832282	0	7	1031	515						Frog_fixed.avi	0
4428	265	1021.818	510.7366	0.4874792	0.3425074	597.3755	3.844616	0	1014.969	526.7715	0.3376405	0.3136328	592.2753	3.823807	0	7	1018	519						Frog_fixed.avi	0
4444	266	1022.429	515.7372	0.4870252	0.342438	597.3666	3.845726	0	1011.729	517.5355	0.3371165	0.3140075	592.682	3.825514	0	7	1017	517						Frog_fixed.avi	0
4461	267	1019.166	519.5249	0.4865302	0.3422329	597.4292	3.845501	0	1019.78	519.9536	0.336651	0.3141212	592.6843	3.817261	0	7	1019	520						Frog_fixed.avi	0
4478	268	1017.773	519.4481	0.4860424	0.3420148	597.5693	3.832675	0	1013.716	529.2877	0.3361601	0.3141932	592.8254	3.85342	0	7	1016	524						Frog_fixed.avi	0
4494	269	1012.617	518.8767	0.4855802	0.341855	597.5867	3.844554	0	1009.677	528.5053	0.3356563	0.3142715	593.0909	3.849588	0	7	1011	524						Frog_fixed.avi	0
4511	270	1014.205	519.6474	0.4851238	0.341713	597.6245	3.859033	0	1014.753	523.554	0.335175	0.3143778	593.3032	3.830858	0	7	1014	522						Frog_fixed.avi	0
4528	271	1016.565	521.3072	0.4847024	0.3416286	597.7463	3.843616	0	1017.752	519.9205	0.3347509	0.3145115	593.3219	3.851226	0	7	1017	521						Frog_fixed.avi	0
4544	272	1022.484	520.1353	0.4842807	0.3414871	597.7824	3.849519	0	1014.666	523.0701	0.3343386	0.3145958	593.2939	3.875052	0	7	1019	522						Frog_fixed.avi	0
4561	273	1022.658	512.6095	0.4839	0.3413695	597.8678	3.871383	0	1018.203	514.9122	0.3339564	0.3147154	593.4541	3.864218	0	7	1020	514						Frog_fixed.avi	0
4578	274	1022.301	513.1997	0.4835203	0.3412423	597.8934	3.844942	0	1015.914	519.5414	0.3335716	0.3147132	593.5358	3.883759	0	7	1019	516						Frog_fixed.avi	0
4594	275	1021.302	511.5677	0.4831828	0.3411294	597.8719	3.851387	0	1010.989	518.0116	0.333162	0.3147924	593.7072	3.870553	0	7	1016	515						Frog_fixed.avi	0
4611	276	1022.117	511.2541	0.4828368	0.3410531	597.9639	3.85415	0	1015.292	521.7579	0.3328483	0.3148511	593.8808	3.888963	0	7	1019	517						Frog_fixed.avi	0
4628	277	1018.902	514.4684	0.482472	0.3410159	597.9711	3.867025	0	1012.731	524.3615	0.3324953	0.3149247	593.8574	3.882715	0	7	1016	519						Frog_fixed.avi	0
4644	278	1019.206	514.7943	0.4821373	0.3410267	597.9615	3.859858	0	1012.602	525.8825	0.3321289	0.315062	593.9526	3.881523	0	7	1016	520						Frog_fixed.avi	0
4661	279	1020.497	515.1187	0.4817819	0.3410661	598.0542	3.855989	0	1014.569	519.8591	0.3317208	0.3152447	594.1727	3.883881	0	7	1018	517						Frog_fixed.avi	0
4677	280	1020.641	517.5332	0.4814004	0.3411815	598.05	3.853828	0	1018.278	511.9518	0.3313932	0.3155879	594.194	3.893589	0	7	1019	515						Frog_fixed.avi	0
4694	281	1019.289	510.8836	0.4810089	0.3412758	598.0485	3.860688	0	1015.764	524.6592	0.3310227	0.3157465	594.183	3.885764	0	7	1018	518						Frog_fixed.avi	0
4711	282	1019.95	514.9062	0.4806588	0.3414293	598.0374	3.8396	0	1011.278	525.9684	0.3306427	0.3159757	594.3025	3.89471	0	7	1016	520						Frog_fixed.avi	0
4727	283	1023.191	512.7297	0.4802968	0.3415289	598.1498	3.85772	0	1017.249	520.5774	0.3302599	0.316277	594.6243	3.875072	0	7	1020	517						Frog_fixed.avi	0
4744	284	1018.444	515.1553	0.4799509	0.3416461	598.1187	3.844199	0	1011.758	526.4797	0.3299392	0.316493	594.5353	3.885374	0	7	1015	521						Frog_fixed.avi	0
4761	285	1017.438	513.0966	0.4796317	0.3417298	598.2579	3.842088	0	1016.035	529.1969	0.3296579	0.3166495	594.6465	3.890568	0	7	1017	521						Frog_fixed.avi	0
4777	286	1018.452	511.5945	0.4793394	0.34188	598.2297	3.832657	0	1018.03	519.4678	0.3292966	0.3169716	594.9613	3.889733	0	7	1018	516						Frog_fixed.avi	0
4794	287	1015.953	516.8785	0.4790436	0.3421158	598.3638	3.833897	0	1015.136	524.7343	0.3290704	0.3173173	594.9156	3.887349	0	7	1016	521						Frog_fixed.avi	0
4811	288	1017.473	514.7134	0.4787586	0.3424419	598.3571	3.82667	0	1011.897	528.7659	0.3287531	0.3176708	595.0969	3.886086	0	7	1015	522						Frog_fixed.avi	0
4827	289	1012.969	515.2485	0.4784288	0.3428398	598.3583	3.847726	0	1018.748	531.1231	0.3284999	0.318164	595.2575	3.882115	0	7	1016	523						Frog_fixed.avi	0
4844	290	1018.729	513.7409	0.4781294	0.343356	598.5373	3.817616	0	1014.585	531.8783	0.3282122	0.3187477	595.2702	3.869319	0	7	1017	523						Frog_fixed.avi	0
4861	291	1015.844	515.4326	0.4778135	0.3440097	598.5232	3.821819	0	1011.649	532.537	0.3278571	0.3194339	595.5947	3.87674	0	7	1014	524						Frog_fixed.avi	0
4877	292	1017.7	522.2529	0.4774881	0.3446269	598.7028	3.82788	0	1015.071	532.7048	0.3276069	0.3201408	595.5411	3.870111	0	7	1016	527						Frog_fixed.avi	0
4894	293	1022.511	508.6805	0.4771871	0.3453237	598.7349	3.799937	0	1013.914	533.6825	0.3273076	0.3208371	595.7008	3.872478	0	7	1018	521						Frog_fixed.avi	0
4911	294	1013.279	520.1993	0.4768583	0.3459885	598.7697	3.798943	0	1014.865	536.2574	0.327039	0.3214478	595.8962	3.850358	0	7	1014	528						Frog_fixed.avi	0
4927	295	1017.616	514.8365	0.4765953	0.3466414	598.9655	3.795561	0	1010.603	531.8101	0.3268039	0.3221324	596.1116	3.883276	0	7	1014	523						Frog_fixed.avi	0
4944	296	1014.055	515.0966	0.4763142	0.3472126	598.9385	3.800447	0	1011.637	529.6651	0.3265587	0.3226068	596.275	3.845346	0	7	1013	522						Frog_fixed.avi	0
4961	297	1020.325	512.1166	0.4760823	0.3475981	599.2663	3.789398	0	1014.509	530.3768	0.3263654	0.3229757	596.4274	3.853325	0	7	1017	521						Frog_fixed.avi	0
4977	298	1020.624	516.7789	0.4758805	0.3479187	599.272	3.794596	0	1011.199	531.7452	0.3261929	0.3231768	596.5101	3.840966	0	7	1016	524						Frog_fixed.avi	0
4994	299	1017.05	518.1292	0.4756795	0.3481549	599.4507	3.76255	0	1004.966	531.2397	0.3259988	0.3233758	596.9127	3.853994	0	7	1011	525						Frog_fixed.avi	0
5011	300	1019.408	516.0728	0.4755553	0.3483761	599.6013	3.778583	0	1011.013	533.8196	0.325933	0.3235017	596.8685	3.839597	0	7	1015	525						Frog_fixed.avi	0
5027	301	1020.946	513.8042	0.475436	0.34869	599.7022	3.760669	0	1009.23	525.4376	0.3258331	0.3237702	597.0848	3.825478	0	7	1015	520						Frog_fixed.avi	0
5044	302	1017.399	515.5911	0.475352	0.349144	599.8021	3.75445	0	1015.958	528.485	0.3257914	0.3240907	597.3489	3.800814	0	7	1017	522						Frog_fixed.avi	0
5061	303	1020.757	515.5673	0.4752678	0.3496757	600.0638	3.779239	0	1014.605	525.8959	0.3257413	0.3245659	597.5338	3.804283	0	7	1018	521						Frog_fixed.avi	0
5077	304	1022.799	510.6543	0.47522	0.3502473	600.2162	3.747566	0	1006.365	527.5661	0.3257158	0.3250635	597.8733	3.791822	0	7	1015	519						Frog_fixed.avi	0
5094	305	1026.279	512.804	0.475169	0.3508651	600.419	3.741587	0	1003.974	535.8797	0.3256778	0.3255365	598.1918	3.805217	0	7	1015	524						Frog_fixed.avi	0
5111	306	1017.194	518.0703	0.4751013	0.351484	600.4494	3.729337	0	1012.042	520.6852	0.3257084	0.3261583	598.378	3.79256	0	7	1015	519						Frog_fixed.avi	0
5127	307	1023.916	497.0201	0.475046	0.3521245	600.5888	3.723031	0	1004.208	522.145	0.3257007	0.3266754	598.7979	3.794519	0	7	1014	510						Frog_fixed.avi	0
5144	308	1010.629	509.2776	0.4750029	0.352863	600.9315	3.711311	0	1003.536	524.6332	0.3257107	0.3272712	598.9581	3.806114	0	7	1007	517						Frog_fixed.avi	0
5161	309	1016.614	507.1303	0.475003	0.3535244	601.2375	3.717811	0	1007.126	520.8946	0.3257245	0.3278715	599.1183	3.785213	0	7	1012	514						Frog_fixed.avi	0
5177	310	1022.896	502.5028	0.4749923	0.3542233	601.3921	3.704681	0	1005.219	513.6046	0.325756	0.3285291	599.289	3.769962	0	7	1014	508						Frog_fixed.avi	0
5194	311	1014.577	515.7178	0.4750093	0.3549371	601.6177	3.71536	0	998.0068	516.5974	0.3258059	0.3290873	599.5616	3.764678	0	7	1006	516						Frog_fixed.avi	0
5210	312	1014.304	510.4956	0.4750672	0.3556682	601.877	3.694148	0	1006.301	519.082	0.3259345	0.3296459	599.6484	3.754512	0	7	1010	515						Frog_fixed.avi	0
5227	313	1015.247	508.95	0.4751388	0.3564301	602.1235	3.696542	0	1012.848	518.8776	0.3260829	0.3302957	599.8318	3.744282	0	7	1014	514						Frog_fixed.avi	0
5244	314	1021.289	511.3665	0.475235	0.3572131	602.136	3.684932	0	1015.508	499.7227	0.326216	0.3310063	599.9602	3.708676	0	7	1018	506						Frog_fixed.avi	0
5260	315	1014.973	508.429	0.4752885	0.3579324	602.3856	3.661454	0	1015.789	511.7842	0.3263563	0.3315517	600.4476	3.718998	0	7	1015	510						Frog_fixed.avi	0
5277	316	1019.951	512.0476	0.4754261	0.3586653	602.7098	3.675246	0	1004.202	518.9392	0.3264429	0.3321222	600.7339	3.721591	0	7	1012	515						Frog_fixed.avi	0
5294	317	1017.181	509.1252	0.4754925	0.3593819	602.9443	3.676572	0	1015.609	516.0489	0.3266206	0.332701	600.7739	3.721923	0	7	1016	513						Frog_fixed.avi	0
5310	318	1011.742	522.6415	0.4755482	0.3600705	603.1389	3.692771	0	1016.047	504.8343	0.3267584	0.3333742	601.0602	3.731154	0	7	1014	514						Frog_fixed.avi	0
5327	319	1020.323	512.0636	0.4756309	0.3607137	603.4797	3.668206	0	1012.574	514.4619	0.3269006	0.3339164	601.1717	3.715001	0	7	1016	513						Frog_fixed.avi	0
5344	320	1014.688	512.0967	0.4756995	0.3613446	603.7131	3.672933	0	1009.535	510.2856	0.326989	0.334505	601.6044	3.701429	0	7	1012	511						Frog_fixed.avi	0
5360	321	1016.715	520.0297	0.47579	0.3619454	603.9811	3.664257	0	1015.952	505.1471	0.3271404	0.3350661	601.7549	3.716253	0	7	1016	513						Frog_fixed.avi	0
5377	322	1017.958	507.6603	0.4758603	0.3625357	604.173	3.648217	0	1011.538	506.5522	0.3272545	0.3355576	602.033	3.704838	0	7	1015	507						Frog_fixed.avi	0
5394	323	1021.941	506.9661	0.4759413	0.3630747	604.4697	3.663755	0	1017.119	513.3913	0.3273859	0.3360177	602.3843	3.709123	0	7	1020	510						Frog_fixed.avi	0
5410	324	1021.936	506.7043	0.4759996	0.3636254	604.7445	3.656614	0	1010.868	508.2765	0.3274892	0.3366154	602.5035	3.727362	0	7	1016	507						Frog_fixed.avi	0
5427	325	1021.138	507.9749	0.4760378	0.3641978	605.0444	3.665676	0	1015.605	507.0334	0.3275768	0.3370533	602.7606	3.703377	0	7	1018	508						Frog_fixed.avi	0
5444	326	1016.968	507.9601	0.4760602	0.364654	605.3335	3.665541	0	1014.552	507.9191	0.3276403	0.3374991	603.2045	3.714937	0	7	1016	508						Frog_fixed.avi	0
5460	327	1019.256	505.8581	0.4760916	0.3651407	605.4905	3.656054	0	1007.531	510.29	0.3276942	0.3378536	603.5357	3.714038	0	7	1013	508						Frog_fixed.avi	0
5477	328	1016.241	507.9029	0.4761069	0.3655577	605.7472	3.671032	0	1007.794	499.7295	0.3277805	0.3382538	603.701	3.715118	0	7	1012	504						Frog_fixed.avi	0
5494	329	1021.87	504.7042	0.476143	0.3659908	605.8928	3.648916	0	1010.575	514.4258	0.3278362	0.3384922	604.0863	3.70527	0	7	1016	510						Frog_fixed.avi	0
5510	330	1019.271	507.7679	0.4761893	0.3664157	606.277	3.649715	0	1014.914	507.8472	0.3279485	0.3388823	604.1343	3.702486	0	7	1017	508						Frog_fixed.avi	0
5527	331	1022.836	504.0878	0.4762212	0.3668812	606.4938	3.666804	0	1009.031	513.1299	0.3280256	0.3391856	604.4285	3.708219	0	7	1016	509						Frog_fixed.avi	0
5544	332	1016.118	503.6868	0.4762163	0.3673112	606.7983	3.660569	0	1009.409	509.4451	0.328073	0.3395587	604.6659	3.720801	0	7	1013	507						Frog_fixed.avi	0
5560	333	1015.981	512.5635	0.4762396	0.3678027	607.0375	3.688776	0	1006.963	513.1242	0.328114	0.3399778	604.8644	3.693936	0	7	1011	513						Frog_fixed.avi	0
5577	334	1016.187	511.2276	0.4762353	0.3683639	607.2498	3.665551	0	1010.923	512.3881	0.3281844	0.3404506	605.0707	3.704618	0	7	1014	512						Frog_fixed.avi	0
5594	335	1015.635	503.9433	0.4762218	0.368989	607.4131	3.664332	0	1010.748	516.9553	0.3282039	0.3409705	605.4116	3.705035	0	7	1013	510						Frog_fixed.avi	0
5610	336	1013.264	510.9897	0.4762001	0.3696258	607.6208	3.675529	0	1006.31	515.4478	0.3282268	0.3416447	605.7128	3.707266	0	7	1010	513						Frog_fixed.avi	0
5627	337	1019.419	505.5374	0.476184	0.3703233	607.8043	3.670089	0	1007.271	513.8381	0.3282496	0.3423423	605.9116	3.71676	0	7	1013	510						Frog_fixed.avi	0
5644	338	1018.451	508.8047	0.4761691	0.3710252	607.9791	3.664248	0	1008.296	515.2362	0.3282834	0.3429203	606.1555	3.707643	0	7	1013	512						Frog_fixed.avi	0
5660	339	1015.611	512.6205	0.476111	0.3716891	608.3149	3.672787	0	1011.127	514.2355	0.3282798	0.3435234	606.3991	3.701436	0	7	1013	513						Frog_fixed.avi	0
5677	340	1019.885	505.9658	0.4760663	0.3723865	608.5764	3.654867	0	1012.746	512.0596	0.3282695	0.3441119	606.6326	3.689491	0	7	1016	509						Frog_fixed.avi	0
5694	341	1013.682	507.8817	0.4759776	0.3729585	608.8047	3.652877	0	1009.5	507.7852	0.328222	0.3447625	606.7514	3.684241	0	7	1012	508						Frog_fixed.avi	0
5710	342	1017.201	516.0609	0.475879	0.3735336	609.0037	3.675294	0	1008.511	512.7535	0.3281126	0.3451897	607.2632	3.71184	0	7	1013	514						Frog_fixed.avi	0
5727	343	1010.982	514.4388	0.4756813	0.3740621	609.2027	3.673417	0	1005.611	517.6201	0.3280154	0.345689	607.3457	3.708663	0	7	1008	516						Frog_fixed.avi	0
5744	344	1012.586	511.4045	0.4754685	0.3745638	609.3413	3.665164	0	1008.715	516.0211	0.3278429	0.3460759	607.6468	3.697635	0	7	1011	514						Frog_fixed.avi	0
5760	345	1014.47	511.7246	0.4751985	0.3750036	609.6835	3.68753	0	1005.924	521.4809	0.3275987	0.3465295	607.8726	3.707605	0	7	1010	517						Frog_fixed.avi	0
5777	346	1014.221	509.4017	0.4749019	0.3754368	609.7116	3.667172	0	1010.219	519.0977	0.3273505	0.3468566	608.0981	3.692211	0	7	1012	514						Frog_fixed.avi	0
5793	347	1017.089	502.6223	0.4745638	0.3757443	609.9899	3.662878	0	1013.474	516.5738	0.3270644	0.3472249	608.3971	3.678123	0	7	1015	510						Frog_fixed.avi	0
5810	348	1012.689	510.5834	0.4741914	0.3760372	610.1458	3.665805	0	1008.93	518.1093	0.3267162	0.3475259	608.6309	3.707996	0	7	1011	514						Frog_fixed.avi	0
5827	349	1014.643	507.1533	0.4738152	0.3763671	610.2995	3.670947	0	1006.096	531.6609	0.3263994	0.3477697	608.7712	3.706428	0	7	1010	519						Frog_fixed.avi	0
5843	350	1017.365	503.4896	0.4734635	0.3765579	610.3938	3.667814	0	1005.768	522.8997	0.3260579	0.3481256	609.014	3.727006	0	7	1012	513						Frog_fixed.avi	0
5860	351	1017.198	510.8203	0.4731094	0.3767346	610.6873	3.674968	0	1008.579	524.4406	0.325722	0.348354	609.1465	3.721597	0	7	1013	518						Frog_fixed.avi	0
5877	352	1015.451	513.5485	0.4727276	0.3768411	610.7732	3.664609	0	1011.058	525.1183	0.32539	0.3485374	609.3928	3.696522	0	7	1013	519						Frog_fixed.avi	0
5893	353	1020.813	512.8777	0.472399	0.376923	610.9647	3.648742	0	1000.608	519.1898	0.325049	0.3488639	609.3955	3.701572	0	7	1011	516						Frog_fixed.avi	0
5910	354	1020.834	513.3397	0.4720919	0.3769559	610.9617	3.683841	0	1004.071	523.4186	0.3247506	0.3490812	609.5454	3.715634	0	7	1012	518						Frog_fixed.avi	0
5927	355	1015.218	514.011	0.4717365	0.3769763	611.022	3.671989	0	1008.152	527.5507	0.3244338	0.3492626	609.6355	3.706562	0	7	1012	521						Frog_fixed.avi	0
5943	356	1016.998	516.851	0.4714027	0.3769534	611.186	3.674937	0	1009.971	529.5377	0.3240976	0.3494622	609.7907	3.707031	0	7	1013	523						Frog_fixed.avi	0
5960	357	1019.078	507.8718	0.4710695	0.3768929	611.1984	3.680829	0	1006.963	522.2792	0.3237314	0.349728	609.8086	3.709051	0	7	1013	515						Frog_fixed.avi	0
5977	358	1011.911	523.5846	0.4706788	0.37678	611.2633	3.676858	0	1005.588	525.835	0.3233381	0.3498987	610.0468	3.719264	0	7	1009	525						Frog_fixed.avi	0
5993	359	1008.047	511.2729	0.4702483	0.3766941	611.274	3.677396	0	1000.905	534.1664	0.3229395	0.3500023	609.9284	3.739336	0	7	1004	523						Frog_fixed.avi	0
6010	360	1009.047	518.9326	0.4698263	0.3765821	611.3738	3.694316	0	1007.27	533.9313	0.3224901	0.3500976	610.0314	3.738039	0	7	1008	526						Frog_fixed.avi	0
6027	361	1010.728	518.2679	0.4693579	0.3764268	611.4006	3.709958	0	1006.71	535.816	0.3220045	0.3501552	610.1011	3.728098	0	7	1009	527						Frog_fixed.avi	0
6043	362	1006.747	516.6458	0.4688622	0.3763393	611.4843	3.686271	0	1009.777	533.5347	0.3215046	0.350234	610.1456	3.727231	0	7	1008	525						Frog_fixed.avi	0
6060	363	1007.081	520.4122	0.4683834	0.3762894	611.4056	3.715411	0	1004.873	526.8273	0.3209899	0.3504362	610.0383	3.740698	0	7	1006	524						Frog_fixed.avi	0
6077	364	1010.628	519.1301	0.4678895	0.3762453	611.3698	3.692127	0	1011.662	521.5602	0.320491	0.3506359	610.1447	3.731838	0	7	1011	520						Frog_fixed.avi	0
6093	365	1006.836	519.2822	0.4674051	0.3763073	611.3533	3.713912	0	1010.064	527.605	0.319992	0.3508281	610.1679	3.751505	0	7	1008	523						Frog_fixed.avi	0
6110	366	1010.994	514.8517	0.466939	0.3763782	611.355	3.691346	0	1005.916	534.5419	0.3194905	0.3510971	610.1957	3.749868	0	7	1008	525						Frog_fixed.avi	0
6127	367	1008.194	526.7483	0.4664487	0.3764763	611.3593	3.722494	0	1004.31	528.5026	0.3190042	0.3514692	610.165	3.770268	0	7	1006	528						Frog_fixed.avi	0
6143	368	1012.808	519.6378	0.4659503	0.3766216	611.3256	3.720178	0	1006.182	532.102	0.3184857	0.351732	610.1574	3.763485	0	7	1009	526						Frog_fixed.avi	0
6160	369	1009.061	521.8611	0.4654406	0.3767307	611.2877	3.725473	0	1008.643	528.5973	0.3179645	0.3520523	610.0349	3.766207	0	7	1009	525						Frog_fixed.avi	0
6176	370	1003.873	521.2902	0.4649166	0.3768316	611.165	3.732614	0	1005.797	528.1962	0.3174413	0.3522992	610.119	3.779544	0	7	1005	525						Frog_fixed.avi	0
6193	371	1008.06	516.4274	0.4644026	0.376893	611.1384	3.738092	0	1003.987	532.4432	0.3169173	0.3524874	610.1884	3.780841	0	7	1006	524						Frog_fixed.avi	0
6210	372	1007.355	516.0283	0.4639021	0.3769622	611.0967	3.733759	0	1007.031	533.9964	0.3164173	0.3526814	610.1439	3.783463	0	7	1007	525						Frog_fixed.avi	0
6226	373	1009.366	513.9064	0.4634377	0.3770891	611.0028	3.747119	0	1011.156	524.7845	0.3159311	0.3529557	610.0546	3.777205	0	7	1010	519						Frog_fixed.avi	0
6243	374	1008.752	518.2396	0.4630168	0.3771157	610.9238	3.750034	0	1007.887	529.72	0.3154815	0.3531814	610.0496	3.784181	0	7	1008	524						Frog_fixed.avi	0
6260	375	1010.115	514.3719	0.4625946	0.3771635	610.8744	3.741672	0	1004.304	533.1506	0.3150543	0.3533762	609.9635	3.799329	0	7	1007	524						Frog_fixed.avi	0
6276	376	1005.808	523.3506	0.4621819	0.3771804	610.7761	3.76582	0	1008.651	523.808	0.3146323	0.3536405	610.039	3.799405	0	7	1007	524						Frog_fixed.avi	0
6293	377	1004.241	522.0288	0.4617943	0.3771821	610.6228	3.770401	0	1004.914	525.8047	0.314228	0.3537969	609.9984	3.79798	0	7	1005	524						Frog_fixed.avi	0
6310	378	1008.939	520.5135	0.461446	0.3771956	610.6735	3.780161	0	1006.518	527.0148	0.31386	0.3539605	609.8238	3.79875	0	7	1008	524						Frog_fixed.avi	0
6326	379	1009.243	520.7538	0.4611144	0.3772456	610.6497	3.764298	0	1011.959	525.3964	0.3135136	0.3541282	609.7989	3.786111	0	7	1011	523						Frog_fixed.avi	0
6343	380	1001.252	526.8423	0.4607655	0.3773066	610.4999	3.788658	0	1004.185	529.0779	0.3131776	0.3543934	609.8229	3.818674	0	7	1003	528						Frog_fixed.avi	0
6360	381	1009.528	523.2159	0.4604719	0.377394	610.4481	3.79082	0	1007.907	523.8885	0.3128486	0.3545845	609.6758	3.803124	0	7	1009	524						Frog_fixed.avi	0
6376	382	1016.779	517.3876	0.4601519	0.3775048	610.5001	3.784041	0	1008.923	526.5598	0.3125355	0.3548293	609.6294	3.800112	0	7	1013	522						Frog_fixed.avi	0
6393	383	1011.07	523.7335	0.4598828	0.3777407	610.3347	3.802037	0	1004.162	527.0145	0.3122123	0.3551842	609.7248	3.803211	0	7	1008	525						Frog_fixed.avi	0
6410	384	1008.529	524.8265	0.4595859	0.3779557	610.4078	3.779586	0	1013.163	519.9871	0.3119231	0.355497	609.4996	3.787216	0	7	1011	522						Frog_fixed.avi	0
6426	385	1006.681	524.7798	0.4592804	0.3781647	610.2196	3.792173	0	1007.326	529.5801	0.3116325	0.3557964	609.4246	3.811591	0	7	1007	527						Frog_fixed.avi	0
6443	386	1008.172	520.4833	0.4589946	0.3783433	610.2128	3.774991	0	1009.15	523.477	0.3113196	0.3561658	609.3984	3.78612	0	7	1009	522						Frog_fixed.avi	0
6460	387	1010.065	522.0552	0.4586826	0.3784776	610.2036	3.781711	0	1007.342	522.0009	0.3109891	0.356407	609.2681	3.777458	0	7	1009	522						Frog_fixed.avi	0
6476	388	1007.491	525.2842	0.4583775	0.3785619	609.939	3.784758	0	999.9502	528.1163	0.3106488	0.3565633	609.3102	3.79209	0	7	1004	527						Frog_fixed.avi	0
6493	389	1008.127	522.1136	0.4580704	0.3786098	609.9793	3.775392	0	1004.993	517.2076	0.3103364	0.3567872	609.2	3.76756	0	7	1007	520						Frog_fixed.avi	0
6510	390	1000.793	528.6428	0.4577755	0.3786129	609.8859	3.765728	0	998.6682	523.8066	0.310005	0.3568654	609.1155	3.76603	0	7	1000	526						Frog_fixed.avi	0
6526	391	1008.044	525.0203	0.4575155	0.3785613	609.7783	3.781671	0	998.8851	518.9908	0.3096941	0.3569112	609.1019	3.765507	0	7	1003	522						Frog_fixed.avi	0
6543	392	1009.746	520.8396	0.4572587	0.3785415	609.6584	3.796737	0	1003.801	525.0952	0.3094224	0.3569863	608.9437	3.762566	0	7	1007	523						Frog_fixed.avi	0
6560	393	1000.008	530.3725	0.4569735	0.3785655	609.5925	3.764628	0	998.175	521.6993	0.3091058	0.3571338	608.9508	3.782261	0	7	999	526						Frog_fixed.avi	0
6576	394	1003.776	524.5441	0.4566915	0.3786794	609.5527	3.78612	0	1000.565	518.986	0.3088232	0.3572633	608.7321	3.770893	0	7	1002	522						Frog_fixed.avi	0
6593	395	1005.619	520.3431	0.4563808	0.378786	609.3345	3.796959	0	1005.334	518.0435	0.3085094	0.3575358	608.6322	3.788471	0	7	1005	519						Frog_fixed.avi	0
6610	396	999.7181	532.2102	0.4560478	0.3788465	609.0822	3.772206	0	995.8099	519.1822	0.3081164	0.3577591	608.6279	3.78967	0	7	998	526						Frog_fixed.avi	0
6626	397	1009.729	527.8528	0.4557403	0.3789807	609.0763	3.786119	0	997.6343	521.8503	0.307783	0.3579789	608.4807	3.772596	0	7	1004	525						Frog_fixed.avi	0
6643	398	1007.18	524.6773	0.455382	0.379086	608.9865	3.776583	0	1002.681	512.9449	0.30743	0.3582884	608.3848	3.76627	0	7	1005	519						Frog_fixed.avi	0
6660	399	1001.528	531.4689	0.4550364	0.3792115	608.8029	3.785672	0	997.673	520.3399	0.3070463	0.3585071	608.3547	3.761056	0	7	1000	526						Frog_fixed.avi	0
6676	400	1005.579	525.4974	0.4547278	0.3793135	608.6815	3.785576	0	997.2765	517.1303	0.306704	0.3587433	608.1545	3.770214	0	7	1001	521						Frog_fixed.avi	0
6693	401	1009.629	523.8055	0.454422	0.3794199	608.5837	3.790317	0	999.8819	517.4644	0.306393	0.3589666	608.0527	3.773864	0	7	1005	521						Frog_fixed.avi	0
6709	402	1002.809	522.6613	0.4541205	0.3794979	608.2865	3.757312	0	998.6823	510.3605	0.30605	0.359226	608.1573	3.775474	0	7	1001	517						Frog_fixed.avi	0
6726	403	999.756	524.0956	0.4538515	0.3794957	608.226	3.783672	0	995.9747	518.8129	0.3057727	0.3593298	607.8948	3.780352	0	7	998	521						Frog_fixed.avi	0
6743	404	1004.703	533.8671	0.4535869	0.3793387	608.0456	3.767317	0	998.2592	519.5694	0.3055013	0.3593667	607.9182	3.776646	0	7	1001	527						Frog_fixed.avi	0
6759	405	1003.764	528.9465	0.4533195	0.3791573	608.0473	3.775403	0	998.4625	521.4448	0.3052366	0.3593131	607.7506	3.765805	0	7	1001	525						Frog_fixed.avi	0
6776	406	1002.046	529.9366	0.4530828	0.3790056	607.8693	3.770695	0	996.6514	516.5105	0.3049701	0.3592649	607.6833	3.792142	0	7	999	523						Frog_fixed.avi	0
6793	407	1004.822	525.6301	0.4528516	0.3788548	607.7953	3.786887	0	998.9872	510.1128	0.3047397	0.3592222	607.548	3.767816	0	7	1002	518						Frog_fixed.avi	0
6809	408	1001.751	522.5565	0.4526375	0.3787024	607.656	3.796658	0	995.5167	509.7616	0.304486	0.359177	607.5643	3.792299	0	7	999	516						Frog_fixed.avi	0
6826	409	1008.158	527.0067	0.4524718	0.3785252	607.5017	3.810369	0	992.2802	515.9261	0.3043338	0.3591342	607.2885	3.794628	0	7	1000	521						Frog_fixed.avi	0
6843	410	1003.629	525.5961	0.4522749	0.3783964	607.3652	3.811249	0	1002.897	511.1619	0.3041435	0.3591684	607.2695	3.79547	0	7	1003	518						Frog_fixed.avi	0
6859	411	1011.912	522.6378	0.4521247	0.3782547	607.4296	3.810123	0	994.949	515.3398	0.3039336	0.3591501	607.1978	3.808413	0	7	1003	519						Frog_fixed.avi	0
6876	412	1005.818	521.5552	0.4519554	0.3781147	607.2089	3.782658	0	997.2793	518.5389	0.3037787	0.3591425	607.0829	3.81236	0	7	1002	520						Frog_fixed.avi	0
6893	413	1000.117	529.1783	0.4517633	0.3779217	607.1633	3.789516	0	1000.569	513.3541	0.3035823	0.3591248	607.005	3.812383	0	7	1000	521						Frog_fixed.avi	0
6909	414	1012.455	510.845	0.451521	0.3775595	607.0955	3.796248	0	1005.418	516.4163	0.3033669	0.3588422	607.1464	3.827504	0	7	1009	514						Frog_fixed.avi	0
6926	415	1007.814	513.0989	0.4513403	0.3773897	606.8693	3.807574	0	1005.617	519.0015	0.3032016	0.358839	606.9778	3.826191	0	7	1007	516						Frog_fixed.avi	0
6943	416	1007.502	511.0199	0.4511747	0.3772173	606.9808	3.796365	0	1002.536	519.9349	0.3029461	0.3587822	607.1287	3.827601	0	7	1005	515						Frog_fixed.avi	0
6959	417	1007.477	511.1262	0.450989	0.3769772	606.9105	3.789764	0	1007.59	515.3189	0.3028041	0.3587355	606.9422	3.827137	0	7	1008	513						Frog_fixed.avi	0
6976	418	1007.805	516.559	0.4508369	0.376798	606.7153	3.802869	0	1008.081	520.0497	0.3026085	0.3586934	606.8766	3.824697	0	7	1008	518						Frog_fixed.avi	0
6993	419	1012.393	510.6069	0.4507014	0.3766152	606.7755	3.79767	0	1000.358	513.6055	0.3024054	0.3586651	606.9821	3.8513	0	7	1006	512						Frog_fixed.avi	0
7009	420	1010.015	510.8765	0.4505488	0.3764433	606.6697	3.789416	0	1004.321	513.0891	0.3022597	0.3586448	606.7953	3.832124	0	7	1007	512						Frog_fixed.avi	0
7026	421	1006.473	509.2943	0.4504078	0.3762758	606.4616	3.802702	0	1003.506	523.6543	0.3021092	0.3585498	606.7669	3.848557	0	7	1005	516						Frog_fixed.avi	0
7043	422	1006.55	519.419	0.4502638	0.3761066	606.5862	3.82721	0	1005.921	514.0101	0.3019091	0.3585621	606.8362	3.825187	0	7	1006	517						Frog_fixed.avi	0
7059	423	1013.619	511.2007	0.4501271	0.3759949	606.5403	3.812639	0	1006.96	509.6501	0.3017564	0.3586206	606.7747	3.846403	0	7	1010	510						Frog_fixed.avi	0
7076	424	1008.094	517.1472	0.4499654	0.3759063	606.3814	3.800555	0	1001.279	524.1353	0.301606	0.3586555	606.7493	3.848284	0	7	1005	521						Frog_fixed.avi	0
7093	425	1011.662	509.7861	0.4498605	0.3758655	606.3732	3.802731	0	1001.603	517.7829	0.3014672	0.3587186	606.7397	3.846612	0	7	1007	514						Frog_fixed.avi	0
7109	426	1014.562	511.3587	0.4497906	0.3758923	606.3893	3.814017	0	1002.521	520.4422	0.3013499	0.3588246	606.8713	3.834734	0	7	1009	516						Frog_fixed.avi	0
7126	427	1018.064	512.2144	0.4497398	0.3759416	606.3522	3.810346	0	1005.472	521.7005	0.301313	0.3589413	606.8206	3.83767	0	7	1012	517						Frog_fixed.avi	0
7143	428	1010.903	512.9997	0.4496856	0.3760214	606.4553	3.809114	0	1006.293	511.3729	0.3012707	0.3591779	606.8723	3.858282	0	7	1009	512						Frog_fixed.avi	0
7159	429	1013.087	512.1637	0.4497031	0.3761157	606.5856	3.809214	0	1001.919	515.8148	0.301256	0.3592985	606.9922	3.841414	0	7	1008	514						Frog_fixed.avi	0
7176	430	1010.741	510.8051	0.4497219	0.3762643	606.684	3.796091	0	1000.421	518.124	0.3013124	0.3594906	606.9517	3.837735	0	7	1006	514						Frog_fixed.avi	0
7193	431	1017.144	509.2248	0.4497936	0.3764394	606.5817	3.795131	0	1001.378	522.5153	0.3013588	0.3596707	607.0359	3.838078	0	7	1009	516						Frog_fixed.avi	0
7209	432	1009.324	513.7971	0.449829	0.3766609	606.5936	3.775884	0	995.8489	515.8333	0.3013932	0.3599866	607.1259	3.841153	0	7	1003	515						Frog_fixed.avi	0
7226	433	1009.067	516.7885	0.4498476	0.3769962	606.6382	3.810519	0	998.483	516.723	0.3014246	0.3602837	607.2535	3.819717	0	7	1004	517						Frog_fixed.avi	0
7243	434	1009.767	513.2325	0.4498524	0.377288	606.6983	3.794385	0	1000.883	519.6436	0.3014333	0.3605288	607.4254	3.826368	0	7	1005	516						Frog_fixed.avi	0
7259	435	1011.412	517.5085	0.4498622	0.3776292	606.812	3.801877	0	1006.533	510.8091	0.3014602	0.360928	607.4995	3.835185	0	7	1009	514						Frog_fixed.avi	0
7276	436	1005.618	517.7071	0.4498285	0.3780462	606.9179	3.797662	0	998.7063	521.6285	0.3014475	0.3612818	607.6483	3.834142	0	7	1002	520						Frog_fixed.avi	0
7292	437	1004.502	513.9252	0.4497626	0.3784447	607.1119	3.780348	0	997.8988	521.5226	0.3014297	0.3617353	607.7076	3.824553	0	7	1001	518						Frog_fixed.avi	0
7309	438	1009.098	511.6273	0.4496673	0.3788835	607.3438	3.780879	0	998.3843	521.2228	0.301377	0.3621432	607.682	3.826521	0	7	1004	516						Frog_fixed.avi	0
7326	439	1012.164	510.645	0.4495397	0.3792506	607.4163	3.770066	0	996.853	521.0436	0.3012366	0.3625524	607.9079	3.820704	0	7	1005	516						Frog_fixed.avi	0
7342	440	1007.022	520.2079	0.4493518	0.3795819	607.6312	3.794362	0	1004.098	517.0291	0.3010838	0.3629232	608.0894	3.811827	0	7	1006	519						Frog_fixed.avi	0
7359	441	1008.251	512.4297	0.4491364	0.3798226	607.6837	3.791117	0	1001.368	517.9728	0.3009065	0.3633049	608.2594	3.819461	0	7	1005	515						Frog_fixed.avi	0
7376	442	1012.076	516.5469	0.4489121	0.380071	607.9109	3.783401	0	993.583	524.746	0.3006785	0.3636151	608.378	3.829459	0	7	1003	521						Frog_fixed.avi	0
7392	443	1001.99	513.642	0.4486599	0.3803385	608.0047	3.781342	0	995.7914	518.9538	0.3004577	0.3640187	608.5636	3.834124	0	7	999	516						Frog_fixed.avi	0
7409	444	1013.598	510.0535	0.4484161	0.3805529	608.3284	3.78409	0	1003.37	517.5701	0.3002129	0.3643275	608.6983	3.817558	0	7	1008	514						Frog_fixed.avi	0
7426	445	1010.623	510.3631	0.4480982	0.3807942	608.3426	3.789955	0	996.6059	512.9235	0.2999579	0.3647226	608.7966	3.829051	0	7	1004	512						Frog_fixed.avi	0
7442	446	1016.078	506.6189	0.4478143	0.3811004	608.6434	3.782433	0	1006.022	514.0066	0.2996944	0.3650404	609.0416	3.797537	0	7	1011	510						Frog_fixed.avi	0
7459	447	1006.529	522.1287	0.447482	0.3813543	608.7236	3.799215	0	1000.719	520.3786	0.2994186	0.3654408	609.18	3.834381	0	7	1004	521						Frog_fixed.avi	0
7476	448	1013.102	516.0099	0.4471077	0.3816372	608.8544	3.795721	0	995.2834	520.9308	0.2990176	0.3659062	609.4346	3.825193	0	7	1004	518						Frog_fixed.avi	0
7492	449	1017.016	508.3203	0.4466635	0.3819658	609.0366	3.798697	0	1002.67	510.1402	0.2985909	0.3663637	609.7159	3.824613	0	7	1010	509						Frog_fixed.avi	0
7509	450	1015.316	514.5175	0.4461932	0.3822198	609.3194	3.807056	0	998.3926	520.2283	0.2981207	0.3667506	609.9318	3.84924	0	7	1007	517						Frog_fixed.avi	0
7526	451	1012.763	520.4753	0.4456799	0.3825234	609.3782	3.805705	0	998.537	514.4418	0.2976345	0.3672545	610.0231	3.846737	0	7	1006	517						Frog_fixed.avi	0
7542	452	1012.918	514.8297	0.445133	0.3828263	609.655	3.811708	0	1001.316	517.3055	0.2971093	0.3676803	610.2233	3.835001	0	7	1007	516						Frog_fixed.avi	0
7559	453	1016.02	512.3571	0.444606	0.3831196	609.7917	3.801724	0	994.9921	523.5872	0.2965922	0.3681643	610.3938	3.843346	0	7	1006	518						Frog_fixed.avi	0
7576	454	1015.217	507.6391	0.4440467	0.3835105	609.921	3.8093	0	1000.384	520.6469	0.2960868	0.3686859	610.5318	3.857199	0	7	1008	514						Frog_fixed.avi	0
7592	455	1013.124	514.1558	0.4434525	0.3838032	610.0964	3.804311	0	1001.616	514.4311	0.2955246	0.3692902	610.6951	3.860566	0	7	1007	514						Frog_fixed.avi	0
7609	456	1011.579	517.2404	0.4428664	0.3840145	610.2238	3.81523	0	998.4556	520.6346	0.2949378	0.3698032	610.9505	3.851697	0	7	1005	519						Frog_fixed.avi	0
7626	457	1012.592	513.4304	0.4422455	0.3842249	610.4617	3.810059	0	1004.911	504.6741	0.2943437	0.3703659	611.126	3.861133	0	7	1009	509						Frog_fixed.avi	0
7642	458	1009.778	512.6644	0.4415954	0.3843934	610.5204	3.831682	0	1006.289	513.1248	0.2937193	0.3707681	611.4279	3.851703	0	7	1008	513						Frog_fixed.avi	0
7659	459	1015.882	514.5024	0.4409314	0.3845788	610.7834	3.823488	0	1004.322	508.871	0.2930826	0.3712825	611.6094	3.872383	0	7	1010	512						Frog_fixed.avi	0
7676	460	1015.503	513.31	0.4402159	0.3848537	610.931	3.82444	0	1000.267	515.5734	0.292403	0.3717151	611.7715	3.862846	0	7	1008	514						Frog_fixed.avi	0
7692	461	1009.922	514.9691	0.4394991	0.3853158	611.091	3.834186	0	999.0532	515.3633	0.2917201	0.3723826	611.9893	3.872598	0	7	1004	515						Frog_fixed.avi	0
7709	462	1012.865	513.3685	0.4387791	0.3859117	611.3972	3.8407	0	1002.548	516.101	0.2910661	0.3731036	612.2032	3.870856	0	7	1008	515						Frog_fixed.avi	0
7726	463	1012.677	509.8937	0.438081	0.3864592	611.563	3.840858	0	1008.583	509.3938	0.2903895	0.3739237	612.4568	3.84976	0	7	1011	510						Frog_fixed.avi	0
7742	464	1010.27	515.8243	0.4373884	0.3870041	611.6137	3.826689	0	1001.409	514.9178	0.2897283	0.3746949	612.7051	3.86841	0	7	1006	515						Frog_fixed.avi	0
7759	465	1011.03	514.5247	0.4366559	0.3874381	611.9326	3.833138	0	997.4411	516.1664	0.2890438	0.3754069	612.871	3.887928	0	7	1004	515						Frog_fixed.avi	0
7776	466	1016.795	507.3327	0.4359323	0.3878458	611.8982	3.821224	0	998.345	510.0989	0.288353	0.3761051	613.2135	3.888232	0	7	1008	509						Frog_fixed.avi	0
7792	467	1016.1	512.6104	0.4352036	0.3881637	612.2825	3.838122	0	1004.024	516.6581	0.2877041	0.376648	613.4085	3.88349	0	7	1010	515						Frog_fixed.avi	0
7809	468	1014.492	511.4933	0.4344393	0.3885258	612.5262	3.839074	0	1002.412	523.7312	0.2869674	0.3772827	613.6417	3.890955	0	7	1008	518						Frog_fixed.avi	0
7826	469	1010.818	517.8257	0.4336896	0.3888316	612.6679	3.852398	0	996.3965	521.1395	0.2862671	0.3779067	613.8264	3.884023	0	7	1004	519						Frog_fixed.avi	0
7842	470	1014.25	513.8418	0.4329787	0.3892166	612.9789	3.863204	0	996.088	520.7294	0.2856072	0.3785788	614.18	3.882858	0	7	1005	517						Frog_fixed.avi	0
7859	471	1007.751	517.6782	0.4322516	0.3895632	612.9815	3.84343	0	1006.849	517.3885	0.2849437	0.379151	614.5748	3.885504	0	7	1007	518						Frog_fixed.avi	0
7875	472	1011.767	512.0679	0.4315382	0.3899783	613.2384	3.860531	0	1002.106	520.3297	0.2842972	0.3798176	614.671	3.896008	0	7	1007	516						Frog_fixed.avi	0
7892	473	1015.413	518.2091	0.4308335	0.3902853	613.5629	3.855824	0	1002.714	519.1204	0.2836169	0.3804342	614.9319	3.883072	0	7	1009	519						Frog_fixed.avi	0
7909	474	1014.485	517.7131	0.4300779	0.3906394	613.7748	3.854041	0	1001.564	519.7755	0.2829425	0.3810437	615.2056	3.89323	0	7	1008	519						Frog_fixed.avi	0
7925	475	1014.183	518.1147	0.4293393	0.3910322	613.9774	3.86376	0	996.2679	516.5506	0.2822652	0.3817168	615.4774	3.904314	0	7	1005	517						Frog_fixed.avi	0
7942	476	1014.197	518.3546	0.4285875	0.3914262	614.1895	3.871914	0	998.7947	522.77	0.2815495	0.3822266	615.9775	3.904239	0	7	1006	521						Frog_fixed.avi	0
7959	477	1013.175	518.0678	0.4278497	0.3918298	614.3328	3.862275	0	1002.929	524.4902	0.2809035	0.3828683	616.0823	3.898028	0	7	1008	521						Frog_fixed.avi	0
7975	478	1009.409	518.5082	0.4271559	0.3922685	614.7274	3.88217	0	995.1098	520.9079	0.2802683	0.3834871	616.3608	3.903634	0	7	1002	520						Frog_fixed.avi	0
7992	479	1013.888	517.1447	0.426493	0.3927419	614.9629	3.854173	0	1000.615	510.8012	0.2796739	0.3841949	616.563	3.889948	0	7	1007	514						Frog_fixed.avi	0
8009	480	1013.949	518.2791	0.4258705	0.3933228	615.0535	3.867185	0	1002.302	519.8983	0.2791107	0.3847909	616.9884	3.912092	0	7	1008	519						Frog_fixed.avi	0
8025	481	1018.227	516.2917	0.42527	0.3938797	615.3078	3.870233	0	1001.377	522.3206	0.278571	0.3855091	617.2491	3.914751	0	7	1010	519						Frog_fixed.avi	0
8042	482	1014.382	519.1019	0.4246817	0.3944778	615.4745	3.861	0	1004.964	513.9894	0.2780642	0.3862075	617.4493	3.891206	0	7	1010	517						Frog_fixed.avi	0
8059	483	1011.408	513.4074	0.4241408	0.3950768	615.6859	3.858053	0	994.3295	523.0146	0.277573	0.3868976	617.6873	3.916149	0	7	1003	518						Frog_fixed.avi	0
8075	484	1009.11	519.2533	0.4236262	0.3957335	615.8557	3.868691	0	994.9539	524.5649	0.2770998	0.3875422	618.0117	3.894218	0	7	1002	522						Frog_fixed.avi	0
8092	485	1011.833	510.4203	0.4231555	0.3964027	616.119	3.868184	0	997.9652	518.7676	0.2766469	0.3882472	618.2111	3.90528	0	7	1005	515						Frog_fixed.avi	0
8109	486	1006.237	518.4744	0.4226866	0.3969969	616.372	3.889112	0	1001.783	515.4072	0.2762383	0.3889551	618.2981	3.886796	0	7	1004	517						Frog_fixed.avi	0
8125	487	1007.842	520.9445	0.4222436	0.3976883	616.5875	3.889392	0	1006.854	520.4907	0.2758778	0.3895875	618.7175	3.889472	0	7	1007	521						Frog_fixed.avi	0
8142	488	1016.558	522.0012	0.4218511	0.3983466	616.7197	3.873279	0	1001.96	520.7087	0.2755177	0.3903188	618.8952	3.923847	0	7	1009	521						Frog_fixed.avi	0
8159	489	1017.214	513.9345	0.421507	0.3989807	616.8159	3.8633	0	1007.328	515.1483	0.2751907	0.3910181	619.0987	3.892242	0	7	1012	515						Frog_fixed.avi	0
8175	490	1014.979	524.4504	0.4211604	0.3995199	617.1026	3.874783	0	998.8505	521.5714	0.2749062	0.3916569	619.2139	3.909147	0	7	1007	523						Frog_fixed.avi	0
8192	491	1009.631	520.5853	0.4207973	0.400038	617.2622	3.87245	0	1001.207	515.4788	0.2746219	0.392276	619.5977	3.896942	0	7	1005	518						Frog_fixed.avi	0
8208	492	1011.008	519.3889	0.4204959	0.4004866	617.491	3.856621	0	1011.897	513.8047	0.2743532	0.3927572	619.734	3.882802	0	7	1011	517						Frog_fixed.avi	0
8225	493	1014.495	515.6765	0.4201842	0.4007948	617.6104	3.860914	0	998.3914	523.8239	0.2740841	0.3932276	620.0218	3.908718	0	7	1006	520						Frog_fixed.avi	0
8242	494	1015.561	512.7361	0.4198788	0.4012128	617.8498	3.835128	0	1011.788	509.4663	0.2738288	0.3937319	620.2457	3.867918	0	7	1014	511						Frog_fixed.avi	0
8258	495	1014.204	515.8602	0.4196135	0.4015449	617.8459	3.828378	0	1004.034	519.6721	0.2735985	0.3941434	620.4269	3.893956	0	7	1009	518						Frog_fixed.avi	0
8275	496	1015.188	524.7516	0.4193479	0.401868	618.2198	3.83514	0	1007.359	519.0095	0.2734086	0.3946026	620.6378	3.889916	0	7	1011	522						Frog_fixed.avi	0
8292	497	1015.81	515.2891	0.4190796	0.4022743	618.2814	3.843248	0	1006.074	518.6705	0.2731969	0.3949773	620.9433	3.879435	0	7	1011	517						Frog_fixed.avi	0
8308	498	1014.986	525.156	0.4188549	0.4026035	618.5529	3.820574	0	1013.348	512.6791	0.2730251	0.3954304	621.0431	3.857722	0	7	1014	519						Frog_fixed.avi	0
8325	499	1018.571	515.3577	0.4186315	0.4029956	618.7374	3.813451	0	1005.675	515.251	0.2728485	0.3958289	621.3588	3.8667	0	7	1012	515						Frog_fixed.avi	0
8342	500	1014.268	527.4199	0.41841	0.4033358	618.8309	3.806997	0	1011.782	513.6626	0.2726991	0.3962861	621.6521	3.85598	0	7	1013	521						Frog_fixed.avi	0
8358	501	1018.434	518.9166	0.4182139	0.4037693	619.1041	3.810167	0	1016.034	521.0612	0.2725611	0.3966972	621.7872	3.848401	0	7	1017	520						Frog_fixed.avi	0
8375	502	1019.621	520.1289	0.4180113	0.4041839	619.2375	3.79902	0	1012.583	513.4755	0.2724042	0.3971625	622.08	3.846519	0	7	1016	517						Frog_fixed.avi	0
8392	503	1011.55	521.3576	0.4178491	0.4046739	619.1989	3.79891	0	1009.973	516.4767	0.2722964	0.3975893	622.2461	3.817312	0	7	1011	519						Frog_fixed.avi	0
8408	504	1021.798	519.3137	0.4176805	0.4050789	619.5785	3.789123	0	1014.705	513.2225	0.272203	0.3980471	622.3956	3.82967	0	7	1018	516						Frog_fixed.avi	0
8425	505	1016.11	511.3106	0.4175446	0.4055692	619.6564	3.784915	0	1013.71	522.5767	0.2721273	0.3984405	622.617	3.834214	0	7	1015	517						Frog_fixed.avi	0
8442	506	1018.904	515.5684	0.4174631	0.4061127	619.7683	3.790509	0	1009.099	521.3893	0.2720508	0.3989102	622.8409	3.843119	0	7	1014	518						Frog_fixed.avi	0
8458	507	1022.373	517.5671	0.4174187	0.4065787	619.8047	3.768017	0	1008.203	513.0614	0.2720463	0.3993648	622.9352	3.822047	0	7	1015	515						Frog_fixed.avi	0
8475	508	1012.151	521.2076	0.4173234	0.4071327	619.8929	3.78677	0	1010.796	515.8437	0.2720464	0.3996955	623.1728	3.831545	0	7	1011	519						Frog_fixed.avi	0
8492	509	1015.757	518.373	0.4173122	0.4076098	620.1594	3.768113	0	1008.815	519.4441	0.2720503	0.3999682	623.3369	3.829734	0	7	1012	519						Frog_fixed.avi	0
8508	510	1013.519	515.4645	0.4172813	0.4080933	620.2164	3.790745	0	1012.623	512.1725	0.2720641	0.4002087	623.4705	3.840461	0	7	1013	514						Frog_fixed.avi	0
8525	511	1011.652	517.7101	0.4172422	0.4085605	620.2029	3.781543	0	1010.563	512.3902	0.2720591	0.4003122	623.6014	3.830812	0	7	1011	515						Frog_fixed.avi	0
8542	512	1011.751	521.5184	0.4171795	0.4089681	620.3677	3.78537	0	1009.492	513.0342	0.2720395	0.4003016	623.6297	3.840899	0	7	1011	517						Frog_fixed.avi	0
8558	513	1007.037	513.4993	0.4171406	0.4094838	620.3782	3.777647	0	1010.962	511.4151	0.2720177	0.4001987	623.7146	3.833877	0	7	1009	512						Frog_fixed.avi	0
8575	514	1007.921	529.2122	0.4171073	0.4099104	620.4705	3.787264	0	1010.841	522.6796	0.2720086	0.3999968	623.8599	3.859613	0	7	1009	526						Frog_fixed.avi	0
8592	515	1013.487	512.6097	0.4170924	0.4104734	620.4929	3.779447	0	1016.101	514.4346	0.2720119	0.3998691	623.9413	3.839561	0	7	1015	514						Frog_fixed.avi	0
8608	516	1013.526	515.101	0.4171076	0.4110916	620.5461	3.791332	0	1013.351	513.1588	0.2720723	0.3997096	623.9372	3.839079	0	7	1013	514						Frog_fixed.avi	0
8625	517	1014.226	526.1296	0.4171865	0.4116125	620.6648	3.782941	0	1013.581	516.328	0.2721637	0.3995785	624.106	3.861721	0	7	1014	521						Frog_fixed.avi	0
8642	518	1014.6	522.1929	0.4172991	0.4122609	620.8086	3.774914	0	1013.051	510.4182	0.2723267	0.3994632	623.9319	3.837467	0	7	1014	516						Frog_fixed.avi	0
8658	519	1024.824	508.2296	0.4174405	0.4128503	620.7506	3.784221	0	1022.076	514.6028	0.2725134	0.3992023	624.0031	3.872365	0	7	1023	511						Frog_fixed.avi	0
8675	520	1027.436	497.4841	0.4175659	0.4133918	620.7494	3.788506	0	1029.757	496.397	0.272733	0.3989517	624.049	3.836835	0	7	1029	497						Frog_fixed.avi	0
8692	521	1024.386	505.7455	0.4178447	0.4138496	620.9308	3.789657	0	1030.098	503.4303	0.2730266	0.3986552	624.1819	3.863281	0	7	1027	505						Frog_fixed.avi	0
8708	522	1024.938	503.5153	0.4181908	0.4142246	620.8028	3.788773	0	1028.105	497.8917	0.2733576	0.3981788	624.1453	3.863137	0	7	1027	501						Frog_fixed.avi	0
8725	523	1030.331	503.6566	0.4185601	0.4143576	620.6752	3.803595	0	1023.462	502.7155	0.2737526	0.397568	624.1115	3.884433	0	7	1027	503						Frog_fixed.avi	0
8742	524	1026.964	509.3334	0.4189469	0.4143447	620.8272	3.81228	0	1030.363	503.5723	0.2741632	0.3967921	624.1158	3.851952	0	7	1029	506						Frog_fixed.avi	0
8758	525	1031.125	503.4652	0.4193861	0.4142051	620.8745	3.807315	0	1031.37	495.7042	0.2746217	0.3959352	624.0789	3.858635	0	7	1031	500						Frog_fixed.avi	0
8775	526	1024.995	501.2701	0.4198004	0.4138478	620.8658	3.806297	0	1020.611	497.4686	0.2750551	0.3949866	623.982	3.865134	0	7	1023	499						Frog_fixed.avi	0
8791	527	1021.283	503.0086	0.4202206	0.4135128	620.7792	3.818829	0	1025.533	495.0554	0.275486	0.3939287	624.0422	3.862345	0	7	1023	499						Frog_fixed.avi	0
8808	528	1017.268	509.266	0.4206373	0.4129936	620.6185	3.832648	0	1027.063	498.9655	0.2759243	0.392794	623.9493	3.860894	0	7	1022	504						Frog_fixed.avi	0
8825	529	1017.509	504.8656	0.4210252	0.4125812	620.7435	3.83253	0	1019.137	506.4238	0.2763505	0.3917177	623.8146	3.882159	0	7	1018	506						Frog_fixed.avi	0
8841	530	1024.352	504.1378	0.4214585	0.4120751	620.6909	3.844433	0	1021.866	492.4698	0.2768066	0.3906617	623.7172	3.875705	0	7	1023	498						Frog_fixed.avi	0
8858	531	1022.105	508.2491	0.4218759	0.4116248	620.6342	3.847117	0	1023.756	498.3747	0.2772156	0.3895341	623.8748	3.872914	0	7	1023	503						Frog_fixed.avi	0
8875	532	1017.86	501.302	0.4222849	0.4111305	620.6704	3.842388	0	1020.499	488.5219	0.2776639	0.3885236	623.7376	3.877937	0	7	1019	495						Frog_fixed.avi	0
8891	533	1015.638	505.0332	0.4227112	0.4105029	620.4739	3.865296	0	1019.77	491.6158	0.2781315	0.3874558	623.6874	3.884735	0	7	1018	498						Frog_fixed.avi	0
8908	534	1015.753	505.9991	0.4231756	0.4098651	620.437	3.861303	0	1014.636	498.9314	0.2785875	0.3863235	623.6163	3.870922	0	7	1015	502						Frog_fixed.avi	0
8925	535	1016.385	512.0985	0.4236253	0.4092283	620.3576	3.867329	0	1014.683	501.2065	0.2790528	0.3852979	623.566	3.885348	0	7	1016	507						Frog_fixed.avi	0
8941	536	1023.859	502.3925	0.4240985	0.4086278	620.3312	3.868262	0	1011.517	493.7115	0.2795116	0.3843076	623.4534	3.890811	0	7	1018	498						Frog_fixed.avi	0
8958	537	1019.145	504.8732	0.4245804	0.4079931	620.2551	3.885567	0	1011.479	496.1948	0.2799945	0.3833821	623.3996	3.904104	0	7	1015	501						Frog_fixed.avi	0
8975	538	1024.54	502.7791	0.4250555	0.4074159	620.1481	3.868083	0	1014.191	500.0946	0.2805054	0.3824509	623.3863	3.904567	0	7	1019	501						Frog_fixed.avi	0
8991	539	1020.365	500.8134	0.4255124	0.4069422	620.2259	3.872922	0	1015.031	486.7656	0.2809807	0.3817367	623.2797	3.904699	0	7	1018	494						Frog_fixed.avi	0
9008	540	1015.428	509.3359	0.4260309	0.4064171	620.0027	3.881349	0	1014.754	487.0188	0.2814831	0.3809469	623.1888	3.925608	0	7	1015	498						Frog_fixed.avi	0
9025	541	1019.557	509.5719	0.4265103	0.4059497	620.1146	3.888599	0	1011.786	493.6581	0.2819637	0.380174	623.1523	3.925727	0	7	1016	502						Frog_fixed.avi	0
9041	542	1019.05	507.0197	0.4270291	0.4054916	619.8785	3.893234	0	1013.31	497.7436	0.2824648	0.3794198	623.0534	3.910507	0	7	1016	502						Frog_fixed.avi	0
9058	543	1019.951	505.8745	0.4275332	0.4049906	619.7675	3.889029	0	1012.009	501.1447	0.2829591	0.3787661	622.923	3.924407	0	7	1016	504						Frog_fixed.avi	0
9075	544	1021.821	503.3199	0.4280424	0.4046772	619.6852	3.881345	0	1017.061	493.9799	0.2834375	0.3781898	622.7592	3.913881	0	7	1019	499						Frog_fixed.avi	0
9091	545	1020.21	511.2941	0.4285311	0.404364	619.6473	3.891212	0	1017.201	491.0792	0.2839318	0.3777913	622.7028	3.903982	0	7	1019	501						Frog_fixed.avi	0
9108	546	1013.738	513.2694	0.4290524	0.4041961	619.4758	3.905709	0	1017.082	493.1859	0.2844134	0.3774625	622.5122	3.92722	0	7	1015	503						Frog_fixed.avi	0
9125	547	1016.149	504.6961	0.4295431	0.404153	619.4406	3.901528	0	1013.955	490.0952	0.2848839	0.3772979	622.4022	3.915083	0	7	1015	497						Frog_fixed.avi	0
9141	548	1012.928	510.6395	0.4300069	0.4041778	619.1578	3.906166	0	1010.192	498.1917	0.2853369	0.3771871	622.2211	3.918178	0	7	1012	504						Frog_fixed.avi	0
9158	549	1006.083	513.3438	0.4304809	0.4043036	619.0682	3.897165	0	1011.896	495.2485	0.2857903	0.377121	622.057	3.936476	0	7	1009	504						Frog_fixed.avi	0
9175	550	1012.181	507.2961	0.4309108	0.4045363	619.1406	3.904672	0	1013.885	490.6416	0.286202	0.3771169	622.0883	3.904987	0	7	1013	499						Frog_fixed.avi	0
9191	551	1014.381	511.6336	0.4313652	0.4047281	618.9449	3.894116	0	1008.218	493.7882	0.2866233	0.3771271	621.8026	3.92535	0	7	1011	503						Frog_fixed.avi	0
9208	552	1010.543	510.9521	0.43179	0.4049135	618.8478	3.892296	0	1007.585	494.6735	0.287048	0.3771076	621.5949	3.912292	0	7	1009	503						Frog_fixed.avi	0
9225	553	1010.94	515.9685	0.4322431	0.4051354	618.715	3.890921	0	1002.249	498.0047	0.2874562	0.3770458	621.5001	3.932999	0	7	1007	507						Frog_fixed.avi	0
9241	554	1012.941	511.8733	0.432734	0.4053858	618.501	3.900006	0	1005.781	492.9086	0.2879245	0.377007	621.3135	3.931365	0	7	1009	502						Frog_fixed.avi	0
9258	555	1011.739	510.4428	0.4332137	0.4055762	618.2773	3.883792	0	998.498	497.6294	0.2883919	0.3769661	621.147	3.947207	0	7	1005	504						Frog_fixed.avi	0
9275	556	1012.719	515.4494	0.4337086	0.4057382	618.0933	3.888676	0	1004.892	494.3172	0.2888747	0.3769011	620.8342	3.927005	0	7	1009	505						Frog_fixed.avi	0
9291	557	1011.453	518.2844	0.4342228	0.4059024	617.9297	3.884896	0	1007.54	500.3919	0.2893457	0.3766668	620.6567	3.908031	0	7	1009	509						Frog_fixed.avi	0
9308	558	1015.013	515.8388	0.4347199	0.4060107	617.8067	3.882207	0	1008.509	499.8292	0.289812	0.376494	620.389	3.900115	0	7	1012	508						Frog_fixed.avi	0
9324	559	1011.115	511.8481	0.4352093	0.4061229	617.6361	3.890234	0	1004.743	495.9347	0.2902628	0.3762416	620.189	3.91971	0	7	1008	504						Frog_fixed.avi	0
9341	560	1010.377	516.6663	0.4356602	0.4060903	617.5694	3.892724	0	1011.828	493.1417	0.2907065	0.3759189	620.0205	3.895713	0	7	1011	505						Frog_fixed.avi	0
9358	561	1015.419	512.5318	0.43611	0.4061319	617.2821	3.900271	0	1010.195	494.4345	0.2910997	0.3756288	619.684	3.891302	0	7	1013	503						Frog_fixed.avi	0
9374	562	1013.756	518.6052	0.4365194	0.4059814	617.0882	3.901268	0	1007.959	502.295	0.2914775	0.3752192	619.5795	3.902134	0	7	1011	510						Frog_fixed.avi	0
9391	563	1010.666	520.713	0.4369009	0.4058895	616.912	3.898677	0	1009.697	496.101	0.291847	0.3749224	619.2215	3.893365	0	7	1010	508						Frog_fixed.avi	0
9408	564	1013.538	517.8719	0.4373008	0.4057762	616.6931	3.899379	0	1006.307	492.8038	0.2921822	0.3746232	619.0081	3.899268	0	7	1010	505						Frog_fixed.avi	0
9424	565	1017.244	512.6353	0.437663	0.4056822	616.4482	3.883622	0	1008.831	496.0322	0.2925236	0.3742787	618.8239	3.917116	0	7	1013	504						Frog_fixed.avi	0
9441	566	1032.951	537.6874	0.437889	0.4056965	616.4343	3.888506	0	1018.311	521.0278	0.2927914	0.3741725	618.5399	3.913743	0	7	1026	529						Frog_fixed.avi	0
9458	567	1025.626	556.8857	0.43816	0.4057139	616.0175	3.885703	0	1024.873	539.6408	0.2931028	0.3740119	618.4105	3.889171	0	7	1025	548						Frog_fixed.avi	0
9474	568	1028.331	554.5554	0.4385324	0.4056341	615.8407	3.890791	0	1018.691	527.2944	0.2933406	0.3738442	617.9902	3.919406	0	7	1024	541						Frog_fixed.avi	0
9491	569	1023.719	553.5055	0.4387637	0.4055446	615.726	3.888941	0	1022.393	532.5107	0.2935921	0.3736888	617.7736	3.913676	0	7	1023	543						Frog_fixed.avi	0
9508	570	1028.309	550.7122	0.4390812	0.4054252	615.5677	3.912358	0	1019.182	537.4229	0.293809	0.373367	617.7119	3.923285	0	7	1024	544						Frog_fixed.avi	0
9524	571	1028.477	555.2288	0.4393682	0.4051446	615.4569	3.890823	0	1022.134	535.3518	0.2940548	0.3730481	617.3923	3.92834	0	7	1025	545						Frog_fixed.avi	0
9541	572	1022.851	550.8884	0.439698	0.4047862	615.2353	3.891056	0	1016.945	532.8846	0.2943012	0.3725355	617.3059	3.919143	0	7	1020	542						Frog_fixed.avi	0
9558	573	1034.089	552.2639	0.4400538	0.404261	615.0784	3.884251	0	1016.176	528.3287	0.2946172	0.3720556	616.8793	3.925726	0	7	1025	540						Frog_fixed.avi	0
9574	574	1022.832	558.3696	0.4403802	0.4037594	614.8899	3.899704	0	1023.325	532.8805	0.2949548	0.3713573	616.8608	3.926894	0	7	1023	546						Frog_fixed.avi	0
9591	575	1020.587	554.0538	0.4408048	0.4031847	614.6623	3.893427	0	1017.041	533.063	0.2952905	0.3706925	616.6425	3.927046	0	7	1019	544						Frog_fixed.avi	0
9608	576	1027.907	558.4246	0.4412426	0.4025575	614.6683	3.898511	0	1016.944	539.491	0.2956947	0.3700206	616.3847	3.94458	0	7	1022	549						Frog_fixed.avi	0
9624	577	1029.972	549.7283	0.4417142	0.4021116	614.5105	3.896386	0	1025.217	526.1642	0.2961209	0.3694949	616.2476	3.938215	0	7	1028	538						Frog_fixed.avi	0
9641	578	1029.322	554.7056	0.4421923	0.401711	614.4952	3.891421	0	1024.022	536.0007	0.296554	0.3689605	616.2105	3.933892	0	7	1027	545						Frog_fixed.avi	0
9658	579	1030.125	552.3742	0.4427	0.4015252	614.2426	3.905788	0	1018.592	545.3326	0.2970303	0.3685985	615.9	3.931775	0	7	1024	549						Frog_fixed.avi	0
9674	580	1026.695	550.0006	0.4432273	0.4014083	614.1072	3.910007	0	1017.644	545.3047	0.2975244	0.3683369	615.7189	3.945072	0	7	1022	548						Frog_fixed.avi	0
9691	581	1026.186	553.8204	0.4437678	0.4013368	613.9957	3.913566	0	1019.145	534.0128	0.298016	0.368168	615.5945	3.955062	0	7	1023	544						Frog_fixed.avi	0
9708	582	1021.312	559.3927	0.4442994	0.4012452	613.9086	3.90311	0	1019.374	539.3073	0.2985529	0.3678489	615.3391	3.960347	0	7	1020	549						Frog_fixed.avi	0
9724	583	1027.452	555.8611	0.4448565	0.4011831	613.6041	3.914171	0	1015.84	541.7689	0.2990707	0.3676034	615.2146	3.952557	0	7	1022	549						Frog_fixed.avi	0
9741	584	1028.193	559.608	0.4454068	0.4011676	613.5499	3.915129	0	1018.865	539.1611	0.2995859	0.3674273	615.1202	3.970108	0	7	1024	549						Frog_fixed.avi	0
9758	585	1024.411	560.7948	0.4459352	0.4012026	613.504	3.938613	0	1018.447	530.4963	0.3001023	0.3672793	614.9594	3.96869	0	7	1021	546						Frog_fixed.avi	0
9774	586	1023.574	559.5495	0.4464507	0.401332	613.4088	3.925217	0	1013.377	535.3336	0.300622	0.3671792	614.839	3.976721	0	7	1018	547						Frog_fixed.avi	0
9791	587	1024.713	556.7018	0.4469686	0.4014107	613.3351	3.943255	0	1015.112	540.1237	0.3011283	0.3670243	614.7779	3.955728	0	7	1020	548						Frog_fixed.avi	0
9808	588	1024.54	550.8229	0.4474245	0.4015492	613.2386	3.933073	0	1017.875	533.1257	0.3016101	0.3670745	614.6063	3.993001	0	7	1021	542						Frog_fixed.avi	0
9824	589	1022.859	558.2524	0.447867	0.4016494	613.0989	3.935208	0	1022.586	527.7523	0.3020929	0.3670284	614.4717	3.998532	0	7	1023	543						Frog_fixed.avi	0
9841	590	1016.216	535.1045	0.4482876	0.4016466	612.8999	3.947198	0	1014.795	516.8828	0.3025623	0.3667939	614.6464	3.963578	0	7	1016	526						Frog_fixed.avi	0
9858	591	1020.147	541.0038	0.4486404	0.4017881	613.0093	3.933369	0	1016.855	515.9722	0.3029848	0.3667992	614.5778	3.964868	0	7	1019	528						Frog_fixed.avi	0
9874	592	1023.892	524.0411	0.4490363	0.4021322	613.1164	3.957219	0	1021.45	519.8153	0.3033591	0.3668823	614.5925	3.956703	0	7	1023	522						Frog_fixed.avi	0
9891	593	1020.057	532.9083	0.4493945	0.4024043	613.0895	3.962338	0	1018.72	518.592	0.3036988	0.3669674	614.7625	3.973746	0	7	1019	526						Frog_fixed.avi	0
9907	594	1023.582	536.1985	0.449736	0.4026924	613.0424	3.96449	0	1020.289	515.3826	0.3041014	0.3671709	614.5874	3.980591	0	7	1022	526						Frog_fixed.avi	0
9924	595	1022.207	532.9624	0.4500469	0.4031641	613.2741	3.957851	0	1017.922	514.332	0.3044206	0.3674315	614.7054	3.968773	0	7	1020	524						Frog_fixed.avi	0
9941	596	1024.227	534.2041	0.4503384	0.4036303	613.3124	3.950752	0	1016.435	522.5786	0.3047056	0.3677354	614.9471	3.964452	0	7	1020	528						Frog_fixed.avi	0
9957	597	1022.299	541.6039	0.4505555	0.4041214	613.5273	3.954941	0	1022.287	512.9254	0.3050049	0.3681323	614.9843	3.967026	0	7	1022	527						Frog_fixed.avi	0
9974	598	1027.882	528.6	0.4507596	0.4045959	613.7115	3.935076	0	1021.265	516.0449	0.3052185	0.3684114	615.1283	3.944275	0	7	1025	522						Frog_fixed.avi	0
9991	599	1022.956	539.2557	0.4509375	0.4049249	613.8654	3.961523	0	1025.895	517.8828	0.3054221	0.3686285	615.3273	3.946349	0	7	1024	529						Frog_fixed.avi	0
10007	600	1022.77	537.6077	0.451036	0.405205	614.012	3.953679	0	1022.749	511.7106	0.3055611	0.3689016	615.3969	3.963877	0	7	1023	525						Frog_fixed.avi	0
10024	601	1021.835	532.8064	0.4510886	0.4055384	614.1021	3.929194	0	1022.015	517.8768	0.3056614	0.3690585	615.5235	3.943667	0	7	1022	525						Frog_fixed.avi	0
10041	602	1023.635	534.2994	0.4511355	0.4057346	614.4437	3.937208	0	1022.433	513.2949	0.3057107	0.369236	615.7462	3.929444	0	7	1023	524						Frog_fixed.avi	0
10057	603	1025.02	535.4598	0.4511322	0.4059221	614.7167	3.928277	0	1023.605	519.8571	0.3057384	0.3693806	615.9758	3.948264	0	7	1024	528						Frog_fixed.avi	0
10074	604	1022.888	531.1805	0.4510968	0.4061707	614.8369	3.926021	0	1028.24	507.1083	0.3056987	0.3696509	616.2022	3.948257	0	7	1026	519						Frog_fixed.avi	0
10091	605	1024.1	537.9224	0.4510078	0.4064012	614.8466	3.925646	0	1026.78	509.6612	0.3056132	0.369905	616.3395	3.900726	0	7	1025	524						Frog_fixed.avi	0
10107	606	1022.395	534.6437	0.4508748	0.4066402	615.2627	3.912486	0	1020.397	513.0827	0.305509	0.3702518	616.5196	3.948171	0	7	1021	524						Frog_fixed.avi	0
10124	607	1017.814	537.2791	0.4507356	0.4070259	615.5246	3.912101	0	1019.045	509.8033	0.3053375	0.3707303	616.7518	3.931484	0	7	1018	524						Frog_fixed.avi	0
10141	608	1025.34	535.9469	0.4505836	0.4073594	615.6542	3.935341	0	1018.535	507.9558	0.3051796	0.3712836	616.8558	3.954017	0	7	1022	522						Frog_fixed.avi	0
10157	609	1017.499	539.326	0.4503118	0.4078121	615.8329	3.920599	0	1023.865	508.644	0.3049165	0.3717787	617.1479	3.92995	0	7	1021	524						Frog_fixed.avi	0
10174	610	1022.083	537.7262	0.4500999	0.4081782	615.9923	3.954235	0	1016.735	512.4564	0.3046633	0.3723261	617.1724	3.941553	0	7	1019	525						Frog_fixed.avi	0
10191	611	1019.059	535.2061	0.4497483	0.408636	616.1947	3.923719	0	1023.982	503.4341	0.3043722	0.372881	617.4039	3.952311	0	7	1022	519						Frog_fixed.avi	0
10207	612	1019.292	540.688	0.4494003	0.4090824	616.5011	3.949643	0	1021.705	505.4982	0.3040091	0.3735183	617.4025	3.939748	0	7	1020	523						Frog_fixed.avi	0
10224	613	1017.722	541.463	0.4490146	0.4096009	616.6475	3.94004	0	1013.436	515.366	0.3036129	0.3740721	617.457	3.943512	0	7	1016	528						Frog_fixed.avi	0
10241	614	1021.467	536.0591	0.448561	0.4102191	616.6457	3.950249	0	1015.322	522.4014	0.3031674	0.3747448	617.5919	3.944729	0	7	1018	529						Frog_fixed.avi	0
10257	615	1020.84	542.2353	0.4480669	0.4107059	616.7562	3.946619	0	1018.575	516.7506	0.3026821	0.3754099	617.6898	3.953903	0	7	1020	529						Frog_fixed.avi	0
10274	616	1019.078	540.3608	0.4475497	0.4111886	616.8082	3.933925	0	1019.013	506.6712	0.3021597	0.3760176	617.7585	3.934873	0	7	1019	524						Frog_fixed.avi	0
10291	617	1013.026	547.8526	0.4470062	0.4116082	616.9887	3.957385	0	1008.037	526.3001	0.3016438	0.3764649	617.7482	3.946282	0	7	1011	537						Frog_fixed.avi	0
10307	618	1004.026	564.2011	0.4464544	0.4120181	616.9855	3.953887	0	995.4056	542.3463	0.3011349	0.3770139	617.6663	3.943665	0	7	1000	553						Frog_fixed.avi	0
10324	619	1010.44	559.9207	0.4458494	0.4121473	617.0196	3.963934	0	996.0441	546.9585	0.3005161	0.3771757	617.7532	3.945954	0	7	1003	553						Frog_fixed.avi	0
10341	620	1008.307	561.9167	0.4452543	0.4121625	616.918	3.97018	0	996.6873	541.6824	0.2998865	0.3774145	618.0044	3.9234	0	7	1002	552						Frog_fixed.avi	0
10357	621	1001.851	566.5201	0.4446205	0.4121427	616.8779	3.97407	0	995.8827	544.8748	0.2993089	0.3776454	617.9449	3.959709	0	7	999	556						Frog_fixed.avi	0
10374	622	1000.609	564.2819	0.4440354	0.412099	616.9637	3.968328	0	999.9309	541.2453	0.2987027	0.3778018	618.0699	3.953612	0	7	1000	553						Frog_fixed.avi	0
10391	623	1006.301	568.4646	0.443469	0.4120456	616.9969	3.973894	0	994.9059	556.1561	0.2981139	0.3779017	617.979	3.968377	0	7	1001	562						Frog_fixed.avi	0
10407	624	1005.576	567.5684	0.4429162	0.4119827	617.0488	3.981218	0	995.1527	554.6605	0.2975362	0.3781147	617.9829	3.994136	0	7	1000	561						Frog_fixed.avi	0
10424	625	1007.862	569.5575	0.4423565	0.4118757	617.0579	3.976795	0	995.2548	549.1141	0.2969576	0.3782809	618.0159	3.978011	0	7	1002	559						Frog_fixed.avi	0
10441	626	1006.272	575.0048	0.4417877	0.4116826	616.8916	3.97849	0	995.3992	544.6124	0.2963689	0.3784727	617.9808	3.980583	0	7	1001	560						Frog_fixed.avi	0
10457	627	1010.334	573.4109	0.4412438	0.4115208	616.8116	3.977703	0	998.1855	545.5098	0.2957916	0.3785436	618.0071	3.976103	0	7	1004	559						Frog_fixed.avi	0
10474	628	996.8087	571.0384	0.4407553	0.4113943	616.8928	3.987566	0	984.9627	549.7346	0.2953049	0.3786075	618.017	3.983944	0	8	991	560						Frog_fixed.avi	0
10490	629	953.0951	579.3663	0.4404112	0.4112603	616.8415	3.997465	0	942.5349	558.6768	0.2949587	0.3787366	617.7565	3.989614	0	8	948	569						Frog_fixed.avi	0
10507	630	960.7999	580.9445	0.4398737	0.4110502	616.7452	3.999061	0	949.4184	554.8924	0.2943594	0.3787268	617.8828	3.985165	0	8	955	568						Frog_fixed.avi	0
10524	631	954.1639	583.483	0.4393829	0.4107221	616.6943	4.01298	0	946.8539	555.2842	0.2938491	0.3787531	617.8223	3.997965	0	8	951	569						Frog_fixed.avi	0
10540	632	957.2981	582.9969	0.4389325	0.4105025	616.5329	4.013197	0	950.3637	556.3557	0.2933542	0.3787578	617.715	3.99217	0	8	954	570						Frog_fixed.avi	0
10557	633	955.8073	581.9459	0.4385177	0.4103079	616.3448	4.008051	0	945.6929	564.4037	0.2929044	0.3788244	617.5275	4.013193	0	8	951	573						Frog_fixed.avi	0
10574	634	951.421	590.9033	0.4381333	0.4100522	616.1209	4.009389	0	945.6362	561.5265	0.292464	0.3789196	617.4123	4.002511	0	8	949	576						Frog_fixed.avi	0
10590	635	951.8202	589.759	0.4377686	0.409887	616.0924	4.018432	0	945.22	565.5722	0.2920797	0.3790063	617.3165	4.018938	0	8	949	578						Frog_fixed.avi	0
10607	636	959.4501	586.2532	0.4374978	0.4097375	615.7694	4.027752	0	952.9595	563.0919	0.2917009	0.3790865	617.1787	4.01706	0	8	956	575						Frog_fixed.avi	0
10624	637	956.35	581.6013	0.4371514	0.4096139	615.6623	4.020198	0	946.7942	556.1089	0.291368	0.3792678	617.0236	4.01857	0	8	952	569						Frog_fixed.avi	0
10640	638	953.8313	581.2127	0.4368771	0.4094546	615.5997	4.025902	0	949.8032	554.7485	0.2910281	0.3793672	616.8813	4.005792	0	8	952	568						Frog_fixed.avi	0
10657	639	961.4228	585.8129	0.4366317	0.4093165	615.3578	4.01229	0	950.3748	553.1483	0.2907036	0.379461	616.7997	3.989044	0	8	956	569						Frog_fixed.avi	0
10674	640	958.8527	587.1389	0.4363958	0.4091748	615.1353	4.011782	0	941.1069	566.357	0.2904273	0.3795364	616.5647	4.012155	0	8	950	577						Frog_fixed.avi	0
10690	641	961.0199	586.5682	0.4361375	0.4090831	615.178	4.010466	0	946.2855	561.3235	0.2901413	0.3796201	616.4271	4.022491	0	8	954	574						Frog_fixed.avi	0
10707	642	957.0309	587.311	0.435905	0.4090602	614.7542	3.995095	0	949.8352	558.8843	0.2898808	0.3797252	616.275	3.999498	0	8	953	573						Frog_fixed.avi	0
10724	643	961.4932	587.0461	0.4356633	0.4090377	614.7263	4.000028	0	944.5934	561.7021	0.2896004	0.379826	616.1885	4.009041	0	8	953	574						Frog_fixed.avi	0
10740	644	955.3594	587.9606	0.4354321	0.4090019	614.4361	3.975854	0	954.9315	560.5997	0.2893434	0.3798765	615.9595	3.968989	0	8	955	574						Frog_fixed.avi	0
10757	645	965.6699	587.6638	0.4352426	0.4089654	614.1836	3.983514	0	945.0984	561.8117	0.289065	0.3798611	615.8129	3.968914	0	8	955	575						Frog_fixed.avi	0
10774	646	959.9778	581.3358	0.4349669	0.4089049	614.0705	3.963631	0	944.9525	565.7617	0.2888307	0.3798052	615.5475	3.934504	0	8	952	574						Frog_fixed.avi	0
10790	647	960.1398	581.7039	0.4348115	0.4088053	613.8528	3.941349	0	946.9637	556.9184	0.2885818	0.3796916	615.4432	3.925537	0	8	954	569						Frog_fixed.avi	0
10807	648	953.54	581.4742	0.4346066	0.4086186	613.572	3.919077	0	941.7117	566.5995	0.288384	0.3794831	615.225	3.935227	0	8	948	574						Frog_fixed.avi	0
10823	649	958.9954	588.6025	0.4344946	0.4083286	613.4361	3.910402	0	943.429	565.3721	0.2882263	0.3792186	615.0036	3.900157	0	8	951	577						Frog_fixed.avi	0
10840	650	955.8887	586.095	0.4344079	0.4080484	613.3329	3.887304	0	941.2614	568.6246	0.2880919	0.37891	614.8262	3.89855	0	8	949	577						Frog_fixed.avi	0
10857	651	958.8553	591.2458	0.4343799	0.407649	612.9601	3.890795	0	939.0549	561.4773	0.2879934	0.3785779	614.6052	3.888067	0	8	949	576						Frog_fixed.avi	0
10873	652	958.8093	593.0365	0.434362	0.4072254	612.7649	3.848906	0	939.5462	564.8963	0.2879418	0.3781224	614.3351	3.859362	0	8	949	579						Frog_fixed.avi	0
10890	653	959.6435	587.4503	0.4344183	0.4067173	612.5205	3.849879	0	942.1385	557.1093	0.2879595	0.3777081	614.0988	3.848672	0	8	951	572						Frog_fixed.avi	0
10907	654	959.9214	583.8974	0.4345089	0.4063291	612.089	3.829137	0	938.8547	562.7537	0.2879869	0.3771817	613.7111	3.830794	0	8	949	573						Frog_fixed.avi	0
10923	655	961.719	591.8059	0.4346023	0.4057852	612.0117	3.823378	0	936.2236	563.5709	0.288034	0.3766987	613.4976	3.828889	0	8	949	578						Frog_fixed.avi	0
10940	656	949.7358	553.3747	0.4346591	0.4051526	611.7621	3.833822	0	934.9299	522.7714	0.2881518	0.3760807	613.2431	3.812473	0	8	942	538						Frog_fixed.avi	0
10957	657	955.4925	558.2095	0.4347285	0.404712	611.5712	3.811241	0	944.0807	533.683	0.2882504	0.3754734	612.8969	3.806121	0	8	950	546						Frog_fixed.avi	0
10973	658	959.1711	560.0333	0.4348818	0.4043717	611.1884	3.791498	0	938.1299	534.7816	0.2882866	0.3750457	612.6299	3.788306	0	8	949	547						Frog_fixed.avi	0
10990	659	949.6862	564.6412	0.4350113	0.4039908	610.8975	3.798336	0	933.8713	531.871	0.2883861	0.3745805	612.3242	3.795814	0	8	942	548						Frog_fixed.avi	0
11007	660	954.8162	559.9563	0.4351765	0.4036072	610.6836	3.798614	0	938.673	528.7304	0.2884944	0.3740638	612.0897	3.78309	0	8	947	544						Frog_fixed.avi	0
11023	661	959.0225	562.4036	0.4353898	0.4032566	610.4567	3.816842	0	934.6881	526.8641	0.2886267	0.3736747	611.7021	3.780585	0	8	947	545						Frog_fixed.avi	0
11040	662	953.7324	553.7585	0.4355838	0.4030505	610.0955	3.792804	0	930.1405	527.4556	0.28878	0.3732446	611.4015	3.775899	0	8	942	541						Frog_fixed.avi	0
11057	663	951.5641	552.0703	0.4357977	0.4029447	609.7574	3.779905	0	929.5015	526.8013	0.2889544	0.3730067	611.1586	3.775821	0	8	941	539						Frog_fixed.avi	0
11073	664	951.2945	553.5251	0.4360608	0.4028918	609.6712	3.770127	0	932.8458	518.4974	0.289161	0.3728693	610.949	3.774895	0	8	942	536						Frog_fixed.avi	0
11090	665	948.2319	549.1107	0.4363301	0.4029066	609.2397	3.770216	0	934.5726	512.7632	0.2893826	0.3727631	610.5694	3.755414	0	8	941	531						Frog_fixed.avi	0
11107	666	952.8324	551.3154	0.4366337	0.402934	608.9609	3.741514	0	924.3717	525.4633	0.2895956	0.3725699	610.3766	3.77105	0	8	939	538						Frog_fixed.avi	0
11123	667	948.2648	550.5074	0.4368977	0.4029613	608.7561	3.771209	0	925.7255	526.3156	0.2898555	0.3724762	609.9823	3.74736	0	8	937	538						Frog_fixed.avi	0
11140	668	948.2976	551.7706	0.437218	0.4029861	608.4556	3.740273	0	920.8802	530.6763	0.2900991	0.3723648	609.7755	3.757587	0	8	935	541						Frog_fixed.avi	0
11157	669	942.7005	552.2565	0.4375359	0.4029948	608.0724	3.742109	0	920.6464	529.6532	0.2903729	0.3722254	609.4167	3.754049	0	8	932	541						Frog_fixed.avi	0
11173	670	942.1038	555.7556	0.4378561	0.4029518	608.0286	3.749941	0	922.7527	526.2708	0.2906764	0.3720786	609.1468	3.763298	0	8	932	541						Frog_fixed.avi	0
11190	671	945.4006	562.2119	0.4382175	0.402848	607.6965	3.752705	0	922.9248	526.1726	0.2909712	0.3717603	608.8993	3.752144	0	8	934	544						Frog_fixed.avi	0
11207	672	945.2164	562.7728	0.438562	0.4026895	607.4384	3.753908	0	923.9771	535.7441	0.2912971	0.3714163	608.6733	3.751381	0	8	935	549						Frog_fixed.avi	0
11223	673	945.6235	553.0721	0.4389498	0.4024877	607.2068	3.72682	0	921.2836	531.5198	0.2916308	0.3710651	608.3882	3.754275	0	8	933	542						Frog_fixed.avi	0
11240	674	936.916	553.7251	0.4393301	0.4022531	606.8555	3.747096	0	912.0767	536.5107	0.2919781	0.3706157	608.1921	3.762531	0	8	924	545						Frog_fixed.avi	0
11257	675	932.5876	563.1805	0.4397452	0.401933	606.7955	3.74773	0	916.4015	534.9323	0.2923954	0.3701369	607.8881	3.733835	0	8	924	549						Frog_fixed.avi	0
11273	676	919.369	590.5311	0.440277	0.4016815	606.395	3.750825	0	896.3856	552.1208	0.2929066	0.369791	607.6899	3.754538	0	8	908	571						Frog_fixed.avi	0
11290	677	927.9257	575.2198	0.4407087	0.4014525	606.2653	3.747975	0	906.515	545.7047	0.2933085	0.3692808	607.337	3.750193	0	8	917	560						Frog_fixed.avi	0
11307	678	923.8608	584.5519	0.4411063	0.4010857	606.087	3.735612	0	894.3513	546.1899	0.2936965	0.3688644	607.1996	3.749092	0	8	909	565						Frog_fixed.avi	0
11323	679	918.8077	582.2792	0.4415314	0.4008306	605.7123	3.746081	0	895.3287	549.2887	0.2941237	0.3683451	606.954	3.76654	0	8	907	566						Frog_fixed.avi	0
11340	680	919.2704	576.9554	0.441979	0.4006247	605.566	3.745382	0	893.7792	556.1958	0.2945394	0.3679174	606.8174	3.753576	0	8	907	567						Frog_fixed.avi	0
11357	681	918.0829	579.506	0.4424152	0.4003788	605.4785	3.749849	0	896.4463	548.5135	0.2949581	0.3674929	606.5615	3.767929	0	8	907	564						Frog_fixed.avi	0
11373	682	921.2159	586.6759	0.4428662	0.4001882	605.3624	3.760979	0	893.6902	539.3774	0.2953778	0.3671984	606.5557	3.767381	0	8	907	563						Frog_fixed.avi	0
11390	683	915.5898	587.8547	0.4433292	0.4001118	605.2432	3.742397	0	892.4647	541.6698	0.29583	0.3668043	606.507	3.769527	0	8	904	565						Frog_fixed.avi	0
11406	684	918.125	583.7221	0.4437941	0.4000899	605.1121	3.759196	0	891.9502	554.5077	0.2963273	0.3665643	606.3129	3.782418	0	8	905	569						Frog_fixed.avi	0
11423	685	914.2874	584.7818	0.4442666	0.4000935	604.9611	3.756945	0	894.1938	547.8707	0.2968079	0.3663005	606.1962	3.793374	0	8	904	566						Frog_fixed.avi	0
11440	686	913.7191	582.8256	0.4447393	0.400088	604.8203	3.759368	0	888.5594	554.9313	0.297288	0.3660605	606.1509	3.809865	0	8	901	569						Frog_fixed.avi	0
11456	687	913.0693	584.5195	0.4452211	0.4000721	604.7986	3.77559	0	890.6818	546.4279	0.2978166	0.3657821	606.1171	3.794997	0	8	902	565						Frog_fixed.avi	0
11473	688	912.4808	582.2599	0.4457051	0.4000489	604.7946	3.762039	0	888.5458	549.7125	0.2983136	0.3654536	606.0482	3.8097	0	8	901	566						Frog_fixed.avi	0
11490	689	910.3092	577.9581	0.4462054	0.3999996	604.7482	3.776538	0	885.3857	550.1825	0.298817	0.3651543	606.056	3.81443	0	8	898	564						Frog_fixed.avi	0
11506	690	912.5129	578.4259	0.4467235	0.3999567	604.7368	3.777425	0	890.7036	543.1779	0.299367	0.3648387	606.0814	3.820969	0	8	902	561						Frog_fixed.avi	0
11523	691	907.693	585.7805	0.4472494	0.3999181	604.7869	3.776518	0	886.8521	554.1258	0.2999088	0.3644712	606.0093	3.812205	0	8	897	570						Frog_fixed.avi	0
11540	692	915.489	576.8067	0.4478183	0.3999255	604.8973	3.780053	0	891.4766	555.0807	0.3004897	0.3641835	605.9723	3.800182	0	8	903	566						Frog_fixed.avi	0
11556	693	911.3256	582.0032	0.4483796	0.3999794	605.0354	3.769092	0	894.5322	565.9011	0.3010755	0.3639955	606.1045	3.810721	0	8	903	574						Frog_fixed.avi	0
11573	694	908.6547	587.5892	0.448965	0.4000782	605.1288	3.761516	0	896.1783	551.2917	0.301655	0.3639398	606.0989	3.809659	0	8	902	569						Frog_fixed.avi	0
11590	695	912.8509	583.1629	0.449522	0.4002187	605.17	3.762346	0	894.3854	549.2115	0.3022504	0.3638693	606.035	3.800426	0	8	904	566						Frog_fixed.avi	0
11606	696	908.5894	578.4131	0.4500817	0.4004247	605.2366	3.748488	0	892.4781	549.8217	0.3028313	0.3638132	606.1353	3.818744	0	8	901	564						Frog_fixed.avi	0
11623	697	909.0062	579.9727	0.4506584	0.4006312	605.1615	3.755418	0	894.1937	549.9841	0.303432	0.3637965	606.2106	3.82536	0	8	902	565						Frog_fixed.avi	0
11640	698	912.3544	577.8743	0.4512252	0.40077	605.2961	3.743228	0	895.8535	543.6125	0.3040165	0.363752	606.2186	3.817536	0	8	904	561						Frog_fixed.avi	0
11656	699	912.5151	576.5778	0.4517899	0.400857	605.4496	3.745731	0	892.28	546.5446	0.3045982	0.3636468	606.1866	3.793725	0	8	902	562						Frog_fixed.avi	0
11673	700	910.7184	578.3925	0.4523519	0.400885	605.6518	3.76417	0	885.3974	554.1013	0.3051874	0.363444	606.2979	3.814883	0	8	898	566						Frog_fixed.avi	0
11690	701	911.4954	578.0301	0.4528925	0.4008638	605.7896	3.767152	0	886.9187	549.2337	0.3057631	0.3632664	606.5626	3.80761	0	8	899	564						Frog_fixed.avi	0
11706	702	905.4894	579.8126	0.4534348	0.4008447	605.8399	3.746959	0	888.1719	550.054	0.3063684	0.3629617	606.6025	3.802593	0	8	897	565						Frog_fixed.avi	0
11723	703	905.5621	578.8361	0.4539894	0.4008378	605.962	3.754272	0	886.603	545.632	0.306933	0.3627533	606.7596	3.797464	0	8	896	562						Frog_fixed.avi	0
11740	704	906.7032	579.1566	0.454539	0.4008808	606.0709	3.732473	0	884.5757	552.3401	0.3075614	0.3625739	606.673	3.788069	0	8	896	566						Frog_fixed.avi	0
11756	705	906.1143	580.1533	0.4551076	0.400954	606.3752	3.726105	0	886.2377	550.6326	0.308174	0.3624832	606.9801	3.810829	0	8	896	565						Frog_fixed.avi	0
11773	706	906.2274	576.9929	0.4556578	0.4011013	606.534	3.730368	0	890.1007	541.3565	0.3087527	0.3624532	607.115	3.791919	0	8	898	559						Frog_fixed.avi	0
11790	707	904.0731	574.2502	0.4562131	0.4013544	606.7053	3.748027	0	890.7482	549.4961	0.3093541	0.3623377	607.3576	3.773752	0	8	897	562						Frog_fixed.avi	0
11806	708	909.4367	570.6532	0.4567412	0.401596	606.9115	3.747889	0	885.3407	544.7018	0.3099112	0.3624375	607.3546	3.778029	0	8	897	558						Frog_fixed.avi	0
11823	709	904.5674	583.3568	0.457249	0.4018652	607.0965	3.729692	0	880.6047	554.1794	0.3104991	0.3625355	607.6372	3.795019	0	8	893	569						Frog_fixed.avi	0
11840	710	899.3674	577.1022	0.4577883	0.4022624	607.2037	3.73472	0	885.1188	545.0933	0.3110709	0.3627494	607.8105	3.779299	0	8	892	561						Frog_fixed.avi	0
11856	711	899.5134	577.4233	0.4583223	0.4025738	607.4706	3.719709	0	888.9254	545.807	0.3116741	0.3629709	607.9963	3.774175	0	8	894	562						Frog_fixed.avi	0
11873	712	898.3878	573.9532	0.4589183	0.4028733	607.8316	3.739804	0	878.1537	542.019	0.3122924	0.3632812	608.0527	3.781863	0	8	888	558						Frog_fixed.avi	0
11890	713	890.5486	570.429	0.4595559	0.4032012	607.9855	3.746584	0	869.223	546.5593	0.312988	0.3634234	608.3699	3.777575	0	8	880	558						Frog_fixed.avi	0
11906	714	888.6587	577.0847	0.4600833	0.4034502	608.158	3.737741	0	871.6159	553.1533	0.3135782	0.3636681	608.4879	3.772419	0	8	880	565						Frog_fixed.avi	0
11923	715	879.6404	569.3273	0.460581	0.4038128	608.5319	3.748887	0	865.7496	555.9945	0.3141418	0.3639012	608.77	3.77722	0	8	873	563						Frog_fixed.avi	0
11940	716	883.4894	574.7653	0.461089	0.4041212	608.7061	3.751271	0	861.7097	550.9699	0.3146748	0.3642494	608.9674	3.788256	0	8	873	563						Frog_fixed.avi	0
11956	717	887.1536	567.0816	0.4615802	0.4044559	609.103	3.76662	0	860.9506	554.1913	0.3151973	0.3645244	609.1561	3.788149	0	8	874	561						Frog_fixed.avi	0
11973	718	878.8965	579.1722	0.4619918	0.4048174	609.2926	3.743214	0	865.1401	550.6938	0.3156755	0.3648455	609.4512	3.777677	0	8	872	565						Frog_fixed.avi	0
11989	719	881.1819	580.3948	0.4624204	0.4050893	609.5622	3.73746	0	865.9681	543.6235	0.3161133	0.365111	609.6084	3.767086	0	8	874	562						Frog_fixed.avi	0
12006	720	881.8592	574.314	0.462768	0.4054407	609.9025	3.75305	0	866.4199	552.3036	0.3165058	0.3653895	609.8577	3.788238	0	8	874	563						Frog_fixed.avi	0
12023	721	885.0267	572.8799	0.4630874	0.4056206	610.2225	3.741585	0	865.3423	551.9473	0.3168322	0.3655588	610.1495	3.775708	0	8	875	562						Frog_fixed.avi	0
12039	722	880.2856	578.5464	0.4633032	0.4057262	610.2819	3.738113	0	862.9449	545.1905	0.3171052	0.3657821	610.3195	3.768656	0	8	872	562						Frog_fixed.avi	0
12056	723	886.8839	577.9252	0.4635576	0.4058206	610.6596	3.754304	0	861.7798	548.4542	0.3173356	0.3658459	610.4525	3.78311	0	8	874	563						Frog_fixed.avi	0
12073	724	875.2877	577.1788	0.4636947	0.4059255	610.8513	3.753977	0	861.8999	554.6462	0.3175399	0.3659167	610.6023	3.788028	0	8	869	566						Frog_fixed.avi	0
12089	725	884.085	572.3184	0.4638622	0.4060545	611.1396	3.742275	0	860.132	554.3906	0.3177194	0.3660455	610.9336	3.77666	0	8	872	563						Frog_fixed.avi	0
12106	726	879.8816	564.5803	0.4639629	0.4062573	611.4193	3.751383	0	859.0005	558.0464	0.3178708	0.3661965	611.0703	3.773787	0	8	869	561						Frog_fixed.avi	0
12123	727	882.5586	566.3943	0.4640191	0.4064336	611.5673	3.735241	0	864.1057	537.904	0.3179479	0.3664261	611.3979	3.755417	0	8	873	552						Frog_fixed.avi	0
12139	728	885.8962	572.4094	0.4640306	0.4065923	611.7212	3.747852	0	864.393	548.2504	0.3179826	0.3665887	611.5827	3.769501	0	8	875	560						Frog_fixed.avi	0
12156	729	867.3477	574.0331	0.4640716	0.4068261	612.0845	3.758158	0	844.5696	551.3029	0.3180384	0.366758	611.9162	3.760829	0	8	856	563						Frog_fixed.avi	0
12173	730	851.9967	578.8798	0.4640245	0.407107	612.1096	3.732827	0	831.976	552.1002	0.3180342	0.3669785	612.1769	3.760459	0	8	842	565						Frog_fixed.avi	0
12189	731	855.6424	571.5508	0.463904	0.407356	612.4161	3.734965	0	832.5272	546.899	0.3179601	0.3672503	612.0964	3.758515	0	8	844	559						Frog_fixed.avi	0
12206	732	856.3489	583.7908	0.4638301	0.4076595	612.5593	3.735803	0	830.6432	549.8735	0.3178961	0.3674927	612.2882	3.765238	0	8	843	567						Frog_fixed.avi	0
12223	733	853.8179	571.4324	0.4637822	0.408077	612.7773	3.706849	0	836.2571	555.6179	0.3179065	0.3677571	612.5336	3.756544	0	8	845	564						Frog_fixed.avi	0
12239	734	861.1527	580.5268	0.4637937	0.4084959	612.9146	3.719994	0	834.6863	544.9879	0.3179248	0.3681824	612.7139	3.762007	0	8	848	563						Frog_fixed.avi	0
12256	735	857.895	571.855	0.4638095	0.4089712	612.9859	3.709605	0	836.7894	555.4127	0.3180035	0.3684972	612.7664	3.75122	0	8	847	564						Frog_fixed.avi	0
12273	736	858.9822	575.7714	0.4638304	0.409422	613.1295	3.720233	0	832.4554	548.5338	0.3180507	0.3688846	613.0031	3.768007	0	8	846	562						Frog_fixed.avi	0
12289	737	851.7657	575.5035	0.4638377	0.4097703	613.2298	3.698622	0	829.0172	554.8114	0.3180659	0.3691002	613.1703	3.747124	0	8	840	565						Frog_fixed.avi	0
12306	738	853.4995	580.4578	0.4638166	0.4100615	613.6102	3.709462	0	831.7044	554.9991	0.3180689	0.3693313	613.1776	3.751902	0	8	843	568						Frog_fixed.avi	0
12323	739	847.3798	578.844	0.4637587	0.4103495	613.6022	3.699137	0	827.6483	558.5978	0.3180701	0.3694851	613.21	3.760264	0	8	838	569						Frog_fixed.avi	0
12339	740	847.718	577.4537	0.4637239	0.4105377	613.7549	3.707292	0	827.3254	549.6496	0.3180508	0.3696614	613.2335	3.761423	0	8	838	564						Frog_fixed.avi	0
12356	741	847.3364	578.1064	0.463708	0.4106435	613.8759	3.705715	0	826.3513	549.8611	0.318051	0.369738	613.3007	3.759601	0	8	837	564						Frog_fixed.avi	0
12373	742	844.3085	582.8164	0.4637072	0.4107347	613.9772	3.692877	0	822.198	546.6956	0.318046	0.3697734	613.3827	3.731658	0	8	833	565						Frog_fixed.avi	0
12389	743	844.5461	577.1112	0.4636982	0.4107898	614.0376	3.69796	0	823.4553	551.9131	0.3180451	0.369811	613.4215	3.717821	0	8	834	565						Frog_fixed.avi	0
12406	744	842.4052	583.1981	0.4636694	0.4107826	614.126	3.703364	0	815.0709	551.9037	0.318009	0.3698421	613.4806	3.732761	0	8	829	568						Frog_fixed.avi	0
12423	745	846.101	582.7803	0.4636061	0.4106779	614.1676	3.698282	0	820.6829	554.5538	0.3179467	0.3698248	613.5194	3.744135	0	8	833	569						Frog_fixed.avi	0
12439	746	851.7198	577.5348	0.4635365	0.4105013	614.227	3.678919	0	817.2341	548.955	0.3178412	0.3696938	613.4818	3.740489	0	8	834	563						Frog_fixed.avi	0
12456	747	850.8505	582.6679	0.4633943	0.4101508	614.3441	3.691166	0	818.9015	558.6003	0.3177029	0.3693924	613.653	3.72636	0	8	835	571						Frog_fixed.avi	0
12472	748	848.2275	580.5697	0.4632758	0.4097753	614.414	3.680622	0	816.6223	559.8343	0.3175834	0.369092	613.517	3.702285	0	8	832	570						Frog_fixed.avi	0
12489	749	848.1155	583.0214	0.463188	0.409321	614.4329	3.683358	0	815.4505	555.7914	0.3174866	0.3688471	613.512	3.736809	0	8	832	569						Frog_fixed.avi	0
12506	750	847.2954	583.574	0.4630932	0.4089859	614.2935	3.695339	0	811.2061	559.3023	0.3173903	0.3685066	613.5717	3.716059	0	8	829	571						Frog_fixed.avi	0
12522	751	831.8593	587.6426	0.4630617	0.4087114	614.3005	3.666845	0	806.1046	560.6852	0.3173644	0.3683329	613.5002	3.70737	0	8	819	574						Frog_fixed.avi	0
12539	752	836.4704	590.7125	0.4630258	0.4083863	614.2411	3.66874	0	802.7042	557.0934	0.3172869	0.3681607	613.4768	3.694866	0	8	820	574						Frog_fixed.avi	0
12556	753	836.4309	585.4118	0.4630069	0.4081757	614.2557	3.672081	0	807.6342	557.8859	0.3172358	0.3679491	613.5379	3.694371	0	8	822	572						Frog_fixed.avi	0
12572	754	840.8961	572.6505	0.4629958	0.4081097	614.25	3.674109	0	801.4272	563.2337	0.3171977	0.367873	613.5853	3.699528	0	8	821	568						Frog_fixed.avi	0
12589	755	839.3431	580.2615	0.4629837	0.4080617	614.2813	3.662249	0	803.4284	557.5386	0.31718	0.3678588	613.6177	3.688492	0	8	821	569						Frog_fixed.avi	0
12606	756	837.4532	583.5375	0.4629785	0.4080916	614.2437	3.656079	0	804.3371	560.7167	0.317167	0.3678909	613.5898	3.696898	0	8	821	572						Frog_fixed.avi	0
12622	757	839.6819	584.478	0.4629664	0.4081648	614.2054	3.650634	0	805.4166	562.8179	0.3171584	0.3679316	613.5327	3.682568	0	8	823	574						Frog_fixed.avi	0
12639	758	844.1248	581.0271	0.462963	0.4082806	614.1688	3.659805	0	808.3848	562.0826	0.3171617	0.3679995	613.4511	3.67644	0	8	826	572						Frog_fixed.avi	0
12656	759	841.3596	591.923	0.4630103	0.4084027	614.1226	3.644871	0	802.4189	558.9538	0.3171823	0.3681778	613.3228	3.689614	0	8	822	575						Frog_fixed.avi	0
12672	760	833.5852	588.8953	0.4630901	0.4085912	614.0776	3.649512	0	801.1551	564.5937	0.3173201	0.3682384	613.3138	3.687379	0	8	817	577						Frog_fixed.avi	0
12689	761	833.1866	583.8784	0.4632272	0.408762	614.0244	3.658946	0	803.5983	553.4665	0.3174757	0.3683605	613.254	3.686264	0	8	818	569						Frog_fixed.avi	0
12706	762	843.0945	583.3064	0.4634818	0.4089313	614.0825	3.664153	0	808.0319	552.7665	0.3176544	0.3684385	613.2154	3.667737	0	8	826	568						Frog_fixed.avi	0
12722	763	829.6448	590.8149	0.4636414	0.4091104	614.0684	3.665877	0	804.8066	557.9064	0.3179044	0.3685283	613.1895	3.691939	0	8	817	574						Frog_fixed.avi	0
12739	764	836.0611	586.5148	0.4638654	0.4092707	614.0645	3.66586	0	802.9553	561.0883	0.3181108	0.3686101	613.1724	3.700664	0	8	820	574						Frog_fixed.avi	0
12756	765	837.7206	582.0624	0.464069	0.4094106	614.0175	3.648077	0	804.7147	558.1083	0.3183131	0.3686613	613.1934	3.692834	0	8	821	570						Frog_fixed.avi	0
12772	766	831.8366	584.1681	0.4642455	0.4094867	613.934	3.661698	0	801.9354	562.4431	0.3185537	0.3686327	613.1406	3.713578	0	8	817	573						Frog_fixed.avi	0
12789	767	834.1381	588.0374	0.4645178	0.4094803	614.0034	3.667602	0	804.9341	551.9517	0.3187808	0.3685692	613.1653	3.683568	0	8	820	570						Frog_fixed.avi	0
12806	768	834.1137	579.3	0.4647785	0.4094537	614.0158	3.651906	0	802.203	559.8652	0.3190815	0.3684402	613.1338	3.691277	0	8	818	570						Frog_fixed.avi	0
12822	769	831.2967	595.502	0.4650976	0.4093195	613.9835	3.680956	0	803.8196	558.6572	0.3194213	0.3682509	613.2021	3.697479	0	8	818	577						Frog_fixed.avi	0
12839	770	841.048	588.4323	0.465478	0.4092397	614.0139	3.690258	0	801.0944	549.5279	0.3197684	0.3681507	613.0146	3.722695	0	8	821	569						Frog_fixed.avi	0
12856	771	835.7493	590.2861	0.465826	0.409128	614.1439	3.690606	0	804.4525	559.8359	0.3201647	0.3679017	613.1223	3.698594	0	8	820	575						Frog_fixed.avi	0
12872	772	827.942	589.0822	0.4662162	0.4090618	614.0031	3.695365	0	802.3333	557.5397	0.3206115	0.3677583	613.0613	3.70381	0	8	815	573						Frog_fixed.avi	0
12889	773	828.6989	589.8798	0.4666596	0.4089682	614.0117	3.69199	0	805.5336	558.773	0.3210559	0.3676035	613.1357	3.705058	0	8	817	574						Frog_fixed.avi	0
12905	774	827.652	587.5412	0.4671248	0.4088701	613.9955	3.68284	0	804.4825	557.2649	0.3215196	0.3673765	613.1578	3.714884	0	8	816	572						Frog_fixed.avi	0
12922	775	829.7744	585.0878	0.4676118	0.4087282	614.0643	3.694199	0	803.6343	558.3995	0.3220386	0.367077	613.1506	3.704888	0	8	817	572						Frog_fixed.avi	0
12939	776	831.5695	586.1335	0.4681113	0.4086079	614.0991	3.687539	0	801.9459	561.2163	0.3225493	0.3668598	613.1945	3.70989	0	8	817	574						Frog_fixed.avi	0
12955	777	839.1631	594.374	0.4685852	0.4085073	614.111	3.69979	0	806.9277	558.6142	0.3230451	0.3666521	613.2194	3.710958	0	8	823	576						Frog_fixed.avi	0
12972	778	863.043	586.0448	0.4689498	0.4084983	614.4839	3.706082	0	847.9349	550.875	0.3235133	0.3664726	613.4087	3.726376	0	8	855	568						Frog_fixed.avi	0
12989	779	858.3154	585.9644	0.4695285	0.4086135	614.4312	3.707932	0	837.5638	561.4686	0.3241573	0.3662933	613.4255	3.748194	0	8	848	574						Frog_fixed.avi	0
13005	780	862.0099	581.5359	0.470123	0.4087843	614.3354	3.717982	0	835.8544	558.9741	0.3247422	0.3662009	613.5908	3.741247	0	8	849	570						Frog_fixed.avi	0
13022	781	863.7129	583.0731	0.4707397	0.408945	614.4716	3.710124	0	835.8195	556.3468	0.325385	0.3661028	613.5591	3.713236	0	8	850	570						Frog_fixed.avi	0
13039	782	857.7112	587.9449	0.4713618	0.4090743	614.6824	3.707803	0	838.1629	560.6552	0.3260414	0.3659601	613.5405	3.728602	0	8	848	574						Frog_fixed.avi	0
13055	783	856.0824	588.5378	0.4719677	0.4092532	614.7524	3.72116	0	839.852	557.376	0.3267006	0.3659296	613.5819	3.711849	0	8	848	573						Frog_fixed.avi	0
13072	784	853.2724	584.9163	0.4725877	0.4095531	614.6753	3.707896	0	840.7833	549.5994	0.3273364	0.3659233	613.6715	3.710632	0	8	847	567						Frog_fixed.avi	0
13089	785	861.6434	581.5317	0.4732614	0.4098259	614.804	3.704499	0	839.472	557.5488	0.3280302	0.3659397	613.6419	3.742047	0	8	851	570						Frog_fixed.avi	0
13105	786	855.5844	591.558	0.4739423	0.4101198	614.9742	3.725685	0	837.5061	559.236	0.3287718	0.3660004	613.651	3.732423	0	8	847	575						Frog_fixed.avi	0
13122	787	858.7773	583.0872	0.4747003	0.4104968	615.142	3.71617	0	834.153	560.4152	0.3295485	0.366102	613.7081	3.745472	0	8	846	572						Frog_fixed.avi	0
13139	788	856.7634	585.2458	0.4754644	0.4108814	615.1714	3.719561	0	839.6854	555.5676	0.3303404	0.3662214	613.8212	3.728141	0	8	848	570						Frog_fixed.avi	0
13155	789	859.1516	585.598	0.4762559	0.4112733	615.4056	3.715205	0	839.9037	558.4178	0.331196	0.3663456	613.7896	3.739367	0	8	850	572						Frog_fixed.avi	0
13172	790	853.9477	589.8107	0.4769896	0.4116532	615.417	3.727908	0	837.7524	554.7062	0.3319473	0.3665837	613.9863	3.746277	0	8	846	572						Frog_fixed.avi	0
13189	791	859.5055	585.7463	0.4777281	0.4120932	615.6694	3.740101	0	845.5531	547.912	0.3327225	0.3667239	613.9496	3.72495	0	8	853	567						Frog_fixed.avi	0
13205	792	861.2119	594.1245	0.4784148	0.4124921	615.5794	3.764936	0	833.6769	559.5796	0.3334456	0.3668581	614.1123	3.745873	0	8	847	577						Frog_fixed.avi	0
13222	793	865.176	583.6171	0.4790645	0.4129507	615.8509	3.764065	0	839.0161	561.9	0.3341782	0.3670406	614.1187	3.75594	0	8	852	573						Frog_fixed.avi	0
13239	794	863.2612	580.1501	0.4796812	0.4134533	616.1567	3.75978	0	842.196	550.3975	0.3348527	0.367341	614.2282	3.746044	0	8	853	565						Frog_fixed.avi	0
13255	795	860.776	589.2945	0.4802741	0.413916	616.2491	3.739296	0	836.2545	552.8546	0.3354756	0.3675719	614.3672	3.735481	0	8	849	571						Frog_fixed.avi	0
13272	796	851.5109	582.0585	0.4808129	0.4144699	616.3037	3.73876	0	841.4976	557.9327	0.3361031	0.3677769	614.5156	3.740505	0	8	847	570						Frog_fixed.avi	0
13289	797	853.4769	593.0803	0.4813178	0.4148889	616.4948	3.753035	0	839.0449	552.9763	0.3366638	0.3680947	614.5919	3.74008	0	8	846	573						Frog_fixed.avi	0
13305	798	864.6951	585.3323	0.4817407	0.415331	616.68	3.742902	0	840.4592	551.6498	0.3371495	0.3683327	614.6098	3.73039	0	8	853	568						Frog_fixed.avi	0
13322	799	891.4072	594.9421	0.4820148	0.4156851	616.7742	3.735699	0	866.8503	559.166	0.3374541	0.3684961	614.8358	3.720858	0	8	879	577						Frog_fixed.avi	0
13339	800	884.8685	591.1422	0.4823145	0.4159896	616.9612	3.741474	0	862.4275	551.596	0.3378674	0.3687359	614.981	3.716084	0	8	874	571						Frog_fixed.avi	0
13355	801	892.1567	583.6048	0.4826704	0.4162481	617.1366	3.732873	0	863.8318	553.9594	0.3382551	0.3688147	615.2341	3.718376	0	8	878	569						Frog_fixed.avi	0
13372	802	894.7077	585.5361	0.4829828	0.4163981	617.5416	3.762195	0	861.3098	558.7703	0.3386073	0.3688612	615.5657	3.719728	0	8	878	572						Frog_fixed.avi	0
13389	803	891.9714	587.5394	0.4832983	0.4165855	617.6591	3.748765	0	862.9777	559.7722	0.338997	0.3689375	615.629	3.718768	0	8	877	574						Frog_fixed.avi	0
13405	804	890.366	589.1016	0.4836573	0.4168125	617.6876	3.750646	0	866.5591	557.1779	0.3393847	0.369067	615.7629	3.725635	0	8	878	573						Frog_fixed.avi	0
13422	805	886.2151	586.5641	0.4840128	0.4170707	618.1379	3.748932	0	869.3295	556.6039	0.3398465	0.3692175	616.0413	3.709005	0	8	878	572						Frog_fixed.avi	0
13439	806	895.0128	593.927	0.4844232	0.4173999	618.3348	3.7528	0	859.5244	569.4713	0.3402802	0.3694585	616.3403	3.73743	0	8	877	582						Frog_fixed.avi	0
13455	807	891.9217	585.4307	0.4848197	0.4178281	618.7239	3.739784	0	864.0198	556.8829	0.3407095	0.3698319	616.5602	3.704963	0	8	878	571						Frog_fixed.avi	0
13472	808	894.5182	591.8757	0.4852161	0.4182473	618.9708	3.745364	0	863.531	568.0129	0.3412095	0.370149	616.8851	3.740574	0	8	879	580						Frog_fixed.avi	0
13488	809	890.8467	590.8898	0.4856556	0.4187054	619.2103	3.749815	0	863.2845	559.4531	0.3417188	0.3705631	617.1469	3.719337	0	8	877	575						Frog_fixed.avi	0
13505	810	891.1334	589.3246	0.4861304	0.419154	619.4606	3.74923	0	865.2902	566.3923	0.3422387	0.3709034	617.3914	3.742348	0	8	878	578						Frog_fixed.avi	0
13522	811	896.5579	582.3864	0.4866461	0.4196206	619.8179	3.744401	0	865.5836	559.3253	0.3428135	0.3713056	617.6328	3.720032	0	8	881	571						Frog_fixed.avi	0
13538	812	890.1958	591.0088	0.4871987	0.4200473	620.1321	3.731772	0	859.5227	563.0551	0.3433968	0.3716252	617.8597	3.720902	0	8	875	577						Frog_fixed.avi	0
13555	813	890.8134	585.8306	0.4877907	0.4204907	620.3083	3.7412	0	864.911	562.3234	0.3441055	0.37185	618.0938	3.731629	0	8	878	574						Frog_fixed.avi	0
13572	814	895.6453	587.9814	0.4884787	0.4209116	620.8013	3.747061	0	868.6721	563.5302	0.344813	0.3721945	618.2337	3.718166	0	8	882	576						Frog_fixed.avi	0
13588	815	895.1362	589.7275	0.4891424	0.4214059	620.9515	3.732626	0	861.3868	561.2684	0.3455386	0.3725413	618.5274	3.73081	0	8	878	575						Frog_fixed.avi	0
13605	816	894.8414	581.6573	0.4898407	0.4219299	621.3107	3.753398	0	871.9817	556.1384	0.346294	0.3729933	618.5555	3.714532	0	8	883	569						Frog_fixed.avi	0
13622	817	891.5958	590.5638	0.4904836	0.4224496	621.5801	3.725149	0	864.4299	559.3505	0.3470061	0.3733749	618.8512	3.726161	0	8	878	575						Frog_fixed.avi	0
13638	818	891.0603	589.7797	0.4911003	0.4229738	622.0156	3.741826	0	870.5112	553.5489	0.3476971	0.3738476	618.9382	3.720131	0	8	881	572						Frog_fixed.avi	0
13655	819	889.6374	586.9432	0.4917085	0.4234325	622.2812	3.728487	0	866.7895	562.4065	0.348351	0.3741736	619.1309	3.701015	0	8	878	575						Frog_fixed.avi	0
13672	820	891.505	585.0656	0.4922852	0.423826	622.6613	3.729029	0	867.7951	563.3325	0.3489798	0.3745668	619.3323	3.696133	0	8	880	574						Frog_fixed.avi	0
13688	821	887.7283	584.7839	0.492826	0.4241473	622.8698	3.725867	0	868.4984	560.8499	0.3495639	0.3748538	619.3958	3.712097	0	8	878	573						Frog_fixed.avi	0
13705	822	891.3997	582.8167	0.4933523	0.4243553	623.0341	3.727419	0	866.1793	565.1408	0.3501278	0.375074	619.6142	3.732907	0	8	879	574						Frog_fixed.avi	0
13722	823	889.1651	584.7022	0.4938667	0.4244525	623.227	3.732955	0	864.4052	557.7763	0.3506481	0.3752977	619.5682	3.71142	0	8	877	571						Frog_fixed.avi	0
13738	824	895.9373	579.6564	0.4944427	0.4243222	623.5408	3.727606	0	863.2545	565.7677	0.3512494	0.3753619	619.6511	3.694182	0	8	880	573						Frog_fixed.avi	0
13755	825	890.7324	584.268	0.4950977	0.423862	623.8279	3.726402	0	863.051	567.4318	0.3518962	0.3751718	619.8285	3.713624	0	8	877	576						Frog_fixed.avi	0
13772	826	890.398	582.0242	0.495854	0.4230313	623.9966	3.726304	0	863.9492	555.0629	0.3526247	0.3748803	619.6395	3.687177	0	8	877	569						Frog_fixed.avi	0
13788	827	890.7285	579.591	0.4966849	0.4219564	624.204	3.714988	0	862.0841	567.9623	0.3534759	0.3743859	619.7316	3.705667	0	8	876	574						Frog_fixed.avi	0
13805	828	882.7637	587.0846	0.4976052	0.4206629	624.5172	3.709726	0	871.4191	552.5914	0.3543867	0.3739631	619.7363	3.689403	0	8	877	570						Frog_fixed.avi	0
13822	829	885.4818	581.6323	0.4985673	0.4193804	624.6891	3.708365	0	864.6967	561.606	0.3552994	0.3734714	619.6136	3.679995	0	8	875	572						Frog_fixed.avi	0
13838	830	887.4379	578.3112	0.499504	0.4180448	624.9494	3.690621	0	864.2563	552.6614	0.3561854	0.3731672	619.498	3.663416	0	8	876	565						Frog_fixed.avi	0
13855	831	886.4658	579.2157	0.5003425	0.4168124	625.4287	3.700227	0	859.0543	561.2574	0.3570406	0.3729929	619.4874	3.688918	0	8	873	570						Frog_fixed.avi	0
13872	832	885.3761	582.6206	0.5010835	0.4157149	625.3162	3.688683	0	863.2971	559.7178	0.3577692	0.3729374	619.3049	3.686001	0	8	874	571						Frog_fixed.avi	0
13888	833	886.4961	573.5993	0.5016893	0.4147662	625.7155	3.687428	0	857.0203	565.7306	0.3583746	0.3728228	619.2964	3.685652	0	8	872	570						Frog_fixed.avi	0
13905	834	878.9956	576.2785	0.502055	0.4137791	625.8888	3.67824	0	866.5146	561.9755	0.3587944	0.3726986	619.2636	3.69417	0	8	873	569						Frog_fixed.avi	0
13922	835	888.4095	581.1904	0.5022884	0.4128039	626.202	3.6953	0	861.0073	564.5699	0.3590021	0.3724296	619.1712	3.689816	0	8	875	573						Frog_fixed.avi	0
13938	836	874.9139	547.7704	0.5022671	0.4115556	626.2938	3.690659	0	861.5199	540.7241	0.3590792	0.3717304	618.9721	3.695934	0	9	868	544						Frog_fixed.avi	0
13955	837	874.8294	533.996	0.5020331	0.4103781	626.2415	3.65881	0	863.7893	524.1774	0.3589351	0.3710999	618.903	3.676746	0	9	869	529						Frog_fixed.avi	0
13972	838	873.8193	528.0576	0.5017518	0.4093228	626.3358	3.680047	0	858.3502	512.3044	0.3585822	0.3705277	618.8279	3.692593	0	9	866	520						Frog_fixed.avi	0
13988	839	874.5186	521.6884	0.5013349	0.4082841	626.4623	3.674968	0	857.6288	512.909	0.3581521	0.3698163	618.6168	3.684424	0	9	866	517						Frog_fixed.avi	0
14005	840	874.3599	520.6444	0.5008582	0.4072053	626.4136	3.68165	0	864.2798	505.1607	0.3576284	0.3690628	618.4523	3.696335	0	9	869	513						Frog_fixed.avi	0
14021	841	875.4395	521.5364	0.5003257	0.4060722	626.3995	3.679763	0	861.9009	504.2715	0.3570012	0.3682839	618.3591	3.695617	0	9	869	513						Frog_fixed.avi	0
14038	842	880.0833	516.2551	0.4997376	0.4049702	626.2121	3.664488	0	861.0755	511.3802	0.3563643	0.3674266	618.2543	3.696795	0	9	871	514						Frog_fixed.avi	0
14055	843	878.0372	525.7476	0.4990973	0.4036303	625.9647	3.673849	0	863.8855	518.297	0.3555989	0.3663656	618.1629	3.685722	0	9	871	522						Frog_fixed.avi	0
14071	844	875.1976	527.625	0.4983929	0.4021868	625.9503	3.672868	0	867.0383	514.7935	0.354837	0.3652676	617.9697	3.683876	0	9	871	521						Frog_fixed.avi	0
14088	845	883.15	515.9736	0.4976737	0.4006679	625.7587	3.67714	0	865.4053	506.8971	0.3539957	0.364137	617.8661	3.695153	0	9	874	511						Frog_fixed.avi	0
14105	846	873.5568	519.3839	0.4969182	0.3990573	625.6736	3.677969	0	868.1891	516.8318	0.3531292	0.362906	617.789	3.684748	0	9	871	518						Frog_fixed.avi	0
14121	847	879.9356	514.9931	0.4960976	0.3974247	625.365	3.662485	0	872.908	495.2342	0.3521991	0.3618718	617.7156	3.69074	0	9	876	505						Frog_fixed.avi	0
14138	848	884.1456	523.0594	0.4952647	0.39587	625.2439	3.67859	0	870.4432	499.0629	0.3512186	0.360858	617.4148	3.676351	0	9	877	511						Frog_fixed.avi	0
14155	849	879.7262	511.3724	0.4943688	0.3942982	625.0364	3.665016	0	866.7404	511.3587	0.3502024	0.3598132	617.4432	3.675779	0	9	873	511						Frog_fixed.avi	0
14171	850	878.5428	522.0213	0.4934194	0.3927583	624.8669	3.669634	0	871.9393	505.4857	0.349115	0.3589109	617.3414	3.691464	0	9	875	514						Frog_fixed.avi	0
14188	851	875.0795	522.6727	0.4924349	0.3912496	624.7655	3.672285	0	867.0508	509.9393	0.3480144	0.3580658	617.2806	3.685319	0	9	871	516						Frog_fixed.avi	0
14205	852	880.268	523.3278	0.4914397	0.38988	624.5764	3.677527	0	863.1813	512.0557	0.3468773	0.3573326	617.2054	3.670154	0	9	872	518						Frog_fixed.avi	0
14221	853	880.6788	511.545	0.4904357	0.3887484	624.3876	3.642785	0	865.0635	502.86	0.3457341	0.3568039	617.0595	3.665723	0	9	873	507						Frog_fixed.avi	0
14238	854	883.6764	517.1713	0.4894232	0.3877397	624.1694	3.645053	0	862.4392	513.2848	0.3446484	0.3563162	616.9153	3.68854	0	9	873	515						Frog_fixed.avi	0
14255	855	880.0875	522.3578	0.4884384	0.3869786	624.0158	3.641791	0	867.0385	504.8774	0.3435529	0.3560754	616.9778	3.671315	0	9	874	514						Frog_fixed.avi	0
14271	856	878.3318	520.2312	0.4874901	0.3863732	623.8021	3.638614	0	863.1625	510.2552	0.3425141	0.3559345	616.9333	3.674211	0	9	871	515						Frog_fixed.avi	0
14288	857	877.4567	511.4806	0.4865644	0.3859131	623.5174	3.647504	0	863.6708	497.0031	0.3415195	0.3558964	616.8286	3.636776	0	9	871	504						Frog_fixed.avi	0
14305	858	878.3892	510.5936	0.485705	0.3856582	623.501	3.651952	0	861.6992	497.2251	0.3406068	0.3559502	616.6608	3.649579	0	9	870	504						Frog_fixed.avi	0
14321	859	874.4939	509.0568	0.4849131	0.3855394	623.1824	3.630878	0	864.2589	497.2204	0.3397633	0.3560307	616.4537	3.63676	0	9	869	503						Frog_fixed.avi	0
14338	860	874.7185	507.7861	0.4842082	0.3855051	623.2194	3.623753	0	864.7028	496.9421	0.3390031	0.3561746	616.6182	3.635937	0	9	870	502						Frog_fixed.avi	0
14355	861	881.384	509.8376	0.4835471	0.3855372	623.0392	3.630677	0	867.1339	501.368	0.3382867	0.3563868	616.3546	3.6169	0	9	874	506						Frog_fixed.avi	0
14371	862	881.301	513.189	0.4828796	0.385659	622.7482	3.622823	0	868.2365	499.5604	0.3375815	0.3567264	616.3374	3.622939	0	9	875	506						Frog_fixed.avi	0
14388	863	875.8142	509.1098	0.4821729	0.385993	622.9482	3.607007	0	865.3953	504.3216	0.3368459	0.3571171	616.2002	3.623629	0	9	871	507						Frog_fixed.avi	0
14405	864	880.3106	508.8044	0.4814567	0.386423	622.5601	3.602423	0	863.1143	504.1717	0.3360928	0.3576521	616.212	3.627288	0	9	872	506						Frog_fixed.avi	0
14421	865	876.7742	514.3151	0.4807037	0.3869638	622.6462	3.597366	0	868.069	502.4805	0.3352965	0.3581791	616.1042	3.597726	0	9	872	508						Frog_fixed.avi	0
14438	866	880.0946	499.4855	0.4798912	0.3874768	622.3107	3.586128	0	867.3047	499.4964	0.3344495	0.3587084	616.0289	3.600111	0	9	874	499						Frog_fixed.avi	0
14455	867	877.0183	505.0538	0.4790189	0.3879991	622.1346	3.580585	0	862.1857	499.488	0.3335318	0.3591546	616.1767	3.615718	0	9	870	502						Frog_fixed.avi	0
14471	868	881.4723	512.3861	0.4781985	0.3883145	621.8959	3.579307	0	861.2917	507.7973	0.3326247	0.3593076	616.0709	3.632324	0	9	871	510						Frog_fixed.avi	0
14488	869	875.7448	521.595	0.4773307	0.3885463	621.7766	3.605068	0	864.894	496.482	0.3316724	0.3593257	616.0679	3.585385	0	9	870	509						Frog_fixed.avi	0
14504	870	873.5818	503.8386	0.4764149	0.388632	621.5934	3.588613	0	862.9639	490.6397	0.3307149	0.3592439	616.0616	3.599579	0	9	868	497						Frog_fixed.avi	0
14521	871	877.7688	512.2062	0.4755331	0.388629	621.1992	3.561046	0	863.1451	504.1159	0.3297754	0.3589514	616.207	3.568801	0	9	870	508						Frog_fixed.avi	0
14538	872	874.5579	510.896	0.4746934	0.3884877	620.8128	3.546973	0	875.5524	496.3691	0.3289118	0.3585578	616.2429	3.548671	0	9	875	504						Frog_fixed.avi	0
14554	873	887.234	520.3102	0.4739752	0.388121	620.6033	3.560563	0	861.7468	502.2013	0.3280845	0.3579831	616.2391	3.563751	0	9	874	511						Frog_fixed.avi	0
14571	874	874.4526	506.4151	0.4732556	0.3877344	620.3727	3.52837	0	867.892	497.4197	0.3273776	0.3572928	616.3461	3.530554	0	9	871	502						Frog_fixed.avi	0
14588	875	879.4003	515.9487	0.4727229	0.3872668	620.2756	3.553114	0	870.9634	488.5509	0.3268336	0.3566816	616.5206	3.531621	0	9	875	502						Frog_fixed.avi	0
14604	876	880.4241	511.2374	0.4723767	0.3868783	620.1106	3.522865	0	866.908	495.6433	0.3264416	0.3560537	616.5303	3.528455	0	9	874	503						Frog_fixed.avi	0
14621	877	880.6575	509.4402	0.4721417	0.3865151	620.0048	3.54508	0	867.0514	502.5925	0.3262044	0.3555462	616.6149	3.541018	0	9	874	506						Frog_fixed.avi	0
14638	878	885.9595	515.2635	0.472062	0.3863209	619.8826	3.562036	0	861.2397	499.6434	0.3260734	0.3551845	616.6829	3.531278	0	9	874	507						Frog_fixed.avi	0
14654	879	881.3774	514.4245	0.4720784	0.3862214	619.8405	3.544177	0	860.1591	502.8546	0.3261056	0.3548522	616.9168	3.534938	0	9	871	509						Frog_fixed.avi	0
14671	880	874.4934	515.0666	0.4721922	0.3861392	619.715	3.520953	0	873.7471	500.955	0.3262786	0.3546301	616.9541	3.502464	0	9	874	508						Frog_fixed.avi	0
14688	881	878.7714	511.7516	0.472439	0.3861502	619.592	3.519243	0	870.6198	493.5519	0.3265162	0.3545132	616.9393	3.508832	0	9	875	503						Frog_fixed.avi	0
14704	882	878.7468	519.9732	0.4727474	0.3862541	619.5955	3.546945	0	866.5801	496.3198	0.3268404	0.3544267	617.0621	3.510877	0	9	873	508						Frog_fixed.avi	0
14721	883	877.1656	511.0919	0.4731791	0.3864189	619.6827	3.544153	0	870.2091	497.1628	0.3272962	0.3544508	617.0782	3.511893	0	9	874	504						Frog_fixed.avi	0
14738	884	878.3347	508.4172	0.4737022	0.3867889	619.6528	3.539095	0	861.9927	493.71	0.3278264	0.3545979	617.1023	3.525606	0	9	870	501						Frog_fixed.avi	0
14754	885	880.4008	513.2256	0.4743106	0.3871568	619.5206	3.542022	0	860.2164	498.2488	0.3284392	0.3548478	617.1672	3.52728	0	9	870	506						Frog_fixed.avi	0
14771	886	885.7537	513.5471	0.4750054	0.3876935	619.5021	3.529504	0	870.3876	495.2888	0.3291379	0.3551664	617.1474	3.539154	0	9	878	504						Frog_fixed.avi	0
14788	887	878.5485	513.5297	0.4756648	0.3882013	619.6581	3.53991	0	863.3505	498.8203	0.3298264	0.3554696	617.0945	3.5502	0	9	871	506						Frog_fixed.avi	0
14804	888	879.5344	516.1846	0.4763793	0.3887761	619.2866	3.555991	0	862.5531	491.8104	0.3305236	0.3558578	616.9209	3.540264	0	9	871	504						Frog_fixed.avi	0
14821	889	877.6055	518.7827	0.4770946	0.3893447	619.534	3.550644	0	867.9241	495.0486	0.3312837	0.3561042	616.9827	3.54407	0	9	873	507						Frog_fixed.avi	0
14838	890	877.9423	521.3184	0.4777948	0.3898792	619.3582	3.578415	0	858.616	497.4859	0.3320118	0.3563961	616.9027	3.559731	0	9	868	509						Frog_fixed.avi	0
14854	891	890.5298	546.1229	0.4784677	0.3905093	619.241	3.570744	0	874.1947	510.9837	0.3327289	0.3567518	617.0439	3.558334	0	9	882	529						Frog_fixed.avi	0
14871	892	891.1582	537.9395	0.4791673	0.3910099	619.3356	3.572635	0	870.4132	524.1263	0.3334719	0.3569272	616.8045	3.565824	0	9	881	531						Frog_fixed.avi	0
14888	893	887.7234	544.0074	0.4799099	0.391367	618.98	3.576214	0	873.4615	524.7968	0.3342128	0.356967	616.9157	3.57171	0	9	881	534						Frog_fixed.avi	0
14904	894	886.1285	547.7224	0.4806367	0.3916807	619.0966	3.594932	0	869.5963	529.8642	0.3349659	0.3569793	616.6841	3.595998	0	9	878	539						Frog_fixed.avi	0
14921	895	880.2552	548.7769	0.4813815	0.3919152	618.9003	3.606768	0	866.7542	527.7507	0.3357204	0.3569191	616.6163	3.614644	0	9	874	538						Frog_fixed.avi	0
14938	896	884.4886	544.8275	0.4821434	0.3920649	618.8621	3.597828	0	867.1719	529.2231	0.3364998	0.356734	616.4577	3.639313	0	9	876	537						Frog_fixed.avi	0
14954	897	885.9108	546.2974	0.4829097	0.3920956	618.5894	3.622824	0	870.7901	535.9855	0.3372817	0.3563213	616.3077	3.633675	0	9	878	541						Frog_fixed.avi	0
14971	898	890.5389	540.6033	0.4836539	0.3920226	618.5923	3.641168	0	867.5511	530.8045	0.338046	0.3558172	616.273	3.647519	0	9	879	536						Frog_fixed.avi	0
14987	899	885.9582	549.2021	0.4844242	0.3918964	618.3928	3.643783	0	866.9345	524.3231	0.3387994	0.3552821	615.9322	3.642299	0	9	876	537						Frog_fixed.avi	0
15004	900	884.7656	560.9777	0.485174	0.391653	618.3177	3.647312	0	862.5241	533.7016	0.3395658	0.3545325	616.0671	3.682365	0	9	874	547						Frog_fixed.avi	0
15021	901	887.1942	545.4998	0.4859685	0.3914434	618.1926	3.653017	0	865.3452	531.6174	0.3403797	0.3537985	615.7965	3.668973	0	9	876	539						Frog_fixed.avi	0
15038	902	889.9506	546.2117	0.4868184	0.3912921	617.8849	3.680223	0	868.7081	530.2682	0.3412204	0.353138	615.6566	3.669493	0	9	879	538						Frog_fixed.avi	0
15054	903	884.3538	551.1787	0.4876591	0.3912205	617.7449	3.687661	0	865.4395	536.7213	0.3421091	0.3525189	615.5449	3.691762	0	9	875	544						Frog_fixed.avi	0
15071	904	886.954	548.614	0.4885904	0.3912106	617.7193	3.685058	0	864.3655	524.6984	0.3430589	0.3520809	615.4007	3.710587	0	9	876	537						Frog_fixed.avi	0
15088	905	885.3981	550.9531	0.4895758	0.3912863	617.6636	3.706017	0	872.7042	527.2982	0.3440451	0.3516499	615.2502	3.690593	0	9	879	539						Frog_fixed.avi	0
15104	906	889.4343	550.5778	0.4905653	0.391447	617.5858	3.742709	0	867.5036	521.2224	0.3450445	0.3513308	614.933	3.713821	0	9	878	536						Frog_fixed.avi	0
15121	907	888.6356	551.9387	0.491559	0.3916365	617.4528	3.75635	0	871.3199	534.2307	0.3460564	0.3510014	614.8783	3.734061	0	9	880	543						Frog_fixed.avi	0
15138	908	889.4885	546.2885	0.4925114	0.3918849	617.2076	3.727577	0	865.6921	528.5822	0.3470031	0.3508408	614.6417	3.73765	0	9	878	537						Frog_fixed.avi	0
15154	909	882.7428	552.8004	0.4934387	0.3920875	617.1074	3.72815	0	864.7739	531.2523	0.3479495	0.3506705	614.3408	3.746609	0	9	874	542						Frog_fixed.avi	0
15171	910	884.0681	554.5543	0.4943338	0.3923303	616.8975	3.741137	0	865.2898	535.4496	0.348884	0.3505769	614.3773	3.756583	0	9	875	545						Frog_fixed.avi	0
15187	911	892.2134	550.0341	0.4952308	0.3926521	616.736	3.759031	0	862.872	538.3779	0.349755	0.3505718	613.8959	3.758565	0	9	878	544						Frog_fixed.avi	0
15204	912	887.458	557.2523	0.4960293	0.3929325	616.6215	3.764925	0	864.5187	524.25	0.3505543	0.3506752	613.7928	3.755241	0	9	876	541						Frog_fixed.avi	0
15221	913	884.1205	552.2421	0.4967977	0.3933294	616.4928	3.761339	0	870.6586	534.4919	0.3513531	0.3508143	613.6335	3.764397	0	9	877	543						Frog_fixed.avi	0
15237	914	883.2132	555.2826	0.4974915	0.3936727	616.184	3.782752	0	855.4407	547.9332	0.3520317	0.3509494	613.5273	3.7785	0	9	869	552						Frog_fixed.avi	0
15254	915	884.9274	553.6696	0.4981492	0.3939127	616.093	3.79541	0	866.769	530.3506	0.3526969	0.3511374	613.2944	3.7767	0	9	876	542						Frog_fixed.avi	0
15271	916	887.4669	548.2422	0.4987048	0.3941149	615.9661	3.792129	0	869.2071	530.6979	0.3532594	0.3511723	613.1166	3.783272	0	9	878	539						Frog_fixed.avi	0
15287	917	883.7096	550.3661	0.4992171	0.3942017	615.812	3.801971	0	866.8574	534.6425	0.353762	0.3511689	612.9772	3.78641	0	9	875	543						Frog_fixed.avi	0
15304	918	884.7701	542.0187	0.4997104	0.3942659	615.6442	3.798749	0	860.7752	541.8995	0.3542389	0.3510595	612.734	3.781461	0	9	873	542						Frog_fixed.avi	0
15321	919	880.0105	546.9301	0.5001874	0.3942054	615.3531	3.806161	0	864.5621	540.5775	0.3547164	0.3509331	612.6102	3.814714	0	9	872	544						Frog_fixed.avi	0
15337	920	882.5699	558.5594	0.5007071	0.3940574	615.3555	3.819001	0	858.813	542.2311	0.355192	0.350791	612.4868	3.816029	0	9	871	550						Frog_fixed.avi	0
15354	921	878.2958	558.2704	0.5011784	0.3938789	615.1334	3.812186	0	859.7419	530.7983	0.3556738	0.3505786	612.3163	3.783518	0	9	869	545						Frog_fixed.avi	0
15371	922	879.8453	548.818	0.5016683	0.39364	614.9745	3.833475	0	869.6581	538.3028	0.3561672	0.3502595	612.3383	3.774947	0	9	875	544						Frog_fixed.avi	0
15387	923	884.5281	552.6957	0.5021227	0.3933589	614.9128	3.814775	0	870.079	528.6298	0.3565925	0.3499687	612.1364	3.790761	0	9	877	541						Frog_fixed.avi	0
15404	924	886.0972	553.0045	0.5025351	0.392955	614.8728	3.841677	0	865.1282	533.1479	0.3569842	0.3495902	612.0703	3.799787	0	9	876	543						Frog_fixed.avi	0
15421	925	881.6389	554.38	0.5028592	0.3925703	614.4628	3.837262	0	861.0815	533.5527	0.3573025	0.3491316	612.0007	3.816558	0	9	871	544						Frog_fixed.avi	0
15437	926	884.5817	553.2541	0.5031723	0.3921261	614.5909	3.854298	0	866.1144	531.8156	0.3576195	0.3487292	611.8473	3.793853	0	9	875	543						Frog_fixed.avi	0
15454	927	884.0848	551.3945	0.50349	0.3917802	614.4901	3.837292	0	857.3424	538.8091	0.3578925	0.3482762	611.8705	3.835002	0	9	871	545						Frog_fixed.avi	0
15471	928	882.7216	552.5121	0.5038047	0.3914093	614.2482	3.853068	0	860.9755	525.4413	0.3582046	0.3479264	611.6599	3.815704	0	9	872	539						Frog_fixed.avi	0
15487	929	895.2064	518.2618	0.5039806	0.3909681	614.4008	3.851403	0	877.9995	496.973	0.3584768	0.3474254	611.6689	3.81987	0	9	887	508						Frog_fixed.avi	0
15504	930	894.5099	532.9966	0.5043087	0.390626	614.1936	3.859884	0	883.3356	505.8981	0.3588003	0.3470563	611.703	3.809027	0	9	889	519						Frog_fixed.avi	0
15520	931	894.8914	529.6129	0.5046663	0.3904724	614.3273	3.848046	0	876.9406	508.693	0.3590934	0.3468748	611.5306	3.837116	0	9	886	519						Frog_fixed.avi	0
15537	932	889.4308	525.2402	0.5049323	0.3903255	614.0829	3.843906	0	873.7474	504.4542	0.3593718	0.3467405	611.6339	3.832389	0	9	882	515						Frog_fixed.avi	0
15554	933	894.3398	523.6456	0.5052315	0.390292	614.2076	3.853692	0	878.3363	500.1218	0.3596383	0.3466918	611.471	3.832525	0	9	886	512						Frog_fixed.avi	0
15570	934	896.7242	517.7567	0.505471	0.3902999	614.1395	3.852002	0	874.2732	502.8714	0.3598714	0.3467358	611.5931	3.835662	0	9	885	510						Frog_fixed.avi	0
15587	935	895.8999	531.7905	0.5057206	0.390386	614.2563	3.883101	0	877.5459	507.3031	0.3601071	0.3468786	611.4127	3.836597	0	9	887	520						Frog_fixed.avi	0
15604	936	889.6998	520.7805	0.5059298	0.3906323	614.0018	3.877484	0	879.0229	502.3924	0.3603109	0.3472078	611.4963	3.853562	0	9	884	512						Frog_fixed.avi	0
15620	937	896.6283	521.9028	0.5061914	0.3910433	614.1859	3.868328	0	875.3464	504.8958	0.3605622	0.3475854	611.3929	3.860958	0	9	886	513						Frog_fixed.avi	0
15637	938	886.4901	526.2642	0.5064067	0.3914766	614.0074	3.885342	0	878.9158	498.9075	0.3607833	0.3481473	611.4258	3.86209	0	9	883	513						Frog_fixed.avi	0
15654	939	898.5676	529.7471	0.506654	0.3919866	614.1764	3.8969	0	873.526	503.3102	0.3609804	0.3487182	611.385	3.870209	0	9	886	517						Frog_fixed.avi	0
15671	940	895.2777	528.126	0.506826	0.3925532	614.0544	3.889264	0	881.0137	506.839	0.3611918	0.3492274	611.3169	3.854347	0	9	888	517						Frog_fixed.avi	0
15687	941	888.6243	524.9456	0.5069453	0.3930265	614.0595	3.880221	0	873.9521	499.0992	0.3613144	0.349878	611.4899	3.867011	0	9	881	512						Frog_fixed.avi	0
15704	942	893.1627	525.8606	0.5071087	0.3935272	614.1559	3.883884	0	871.1506	500.3629	0.361449	0.3504156	611.4494	3.867412	0	9	882	513						Frog_fixed.avi	0
15720	943	900.6007	528.0271	0.5072533	0.3939212	614.2202	3.890012	0	875.8646	507.8731	0.3615841	0.350799	611.5466	3.890904	0	9	888	518						Frog_fixed.avi	0
15737	944	889.2134	516.1948	0.5073475	0.3943191	614.2341	3.881023	0	880.689	498.9066	0.361725	0.3513007	611.4265	3.868392	0	9	885	508						Frog_fixed.avi	0
15754	945	895.1562	525.3381	0.5075103	0.3946726	614.4135	3.887511	0	874.5923	507.3153	0.3618836	0.3516172	611.7725	3.883194	0	9	885	516						Frog_fixed.avi	0
15770	946	889.2441	524.5673	0.5076828	0.3950547	614.5378	3.880162	0	877.6813	503.1765	0.3620887	0.3520637	611.8289	3.889462	0	9	883	514						Frog_fixed.avi	0
15787	947	892.0716	525.6266	0.5078763	0.3953715	614.4221	3.893476	0	875.3403	502.7177	0.3622833	0.35238	611.7654	3.876643	0	9	884	514						Frog_fixed.avi	0
15804	948	895.3692	526.0739	0.5080406	0.3956128	614.6486	3.907252	0	874.6692	514.7435	0.3624429	0.3526118	612.0347	3.894578	0	9	885	520						Frog_fixed.avi	0
15820	949	892.5657	524.2864	0.5081524	0.395799	614.8373	3.894132	0	875.1893	500.303	0.3626213	0.3528453	611.977	3.880937	0	9	884	512						Frog_fixed.avi	0
15837	950	895.7465	522.699	0.5082318	0.3959	614.812	3.89098	0	876.6385	497.7721	0.3627228	0.3529803	612.0226	3.871114	0	9	886	510						Frog_fixed.avi	0
15854	951	891.3918	497.0526	0.5082386	0.3958374	614.9755	3.897358	0	880.5488	490.842	0.3627848	0.3529097	612.1118	3.896712	0	9	886	494						Frog_fixed.avi	0
15870	952	887.719	512.8424	0.5082498	0.3958539	615.0793	3.892984	0	876.6155	497.6694	0.3628446	0.3529785	612.392	3.887696	0	9	882	505						Frog_fixed.avi	0
15887	953	889.6958	505.4471	0.5082709	0.3959351	615.1124	3.907051	0	873.5006	495.5839	0.3628714	0.3531051	612.5137	3.905371	0	9	882	501						Frog_fixed.avi	0
15904	954	892.1509	508.7906	0.5082949	0.3959952	615.2141	3.898918	0	879.8646	492.4662	0.3629273	0.3531981	612.6276	3.885484	0	9	886	501						Frog_fixed.avi	0
15920	955	894.9266	515.6362	0.508363	0.3961323	615.4379	3.910344	0	877.1608	492.1139	0.3629912	0.3534761	612.8201	3.883101	0	9	886	504						Frog_fixed.avi	0
15937	956	891.6438	514.2755	0.5084093	0.3963883	615.546	3.904001	0	870.0445	493.7353	0.3630426	0.3536709	613.0348	3.894054	0	9	881	504						Frog_fixed.avi	0
15954	957	890.4885	510.7544	0.5084353	0.3966405	615.7748	3.909006	0	870.6243	492.8162	0.3631251	0.353939	612.9091	3.900599	0	9	881	502						Frog_fixed.avi	0
15970	958	891.0089	515.0574	0.508442	0.3968394	615.9076	3.907539	0	876.3661	495.313	0.3631711	0.3541469	613.1263	3.89831	0	9	884	505						Frog_fixed.avi	0
15987	959	892.0965	520.2576	0.5084174	0.3970217	615.9818	3.909045	0	868.0521	490.435	0.3631396	0.3544148	613.1596	3.893006	0	9	880	505						Frog_fixed.avi	0
16004	960	888.8134	513.2276	0.5083401	0.397171	616.0723	3.916317	0	869.5907	488.8807	0.3630686	0.3545453	613.3558	3.909034	0	9	879	501						Frog_fixed.avi	0
16020	961	892.5255	509.7056	0.5082616	0.3972486	616.1218	3.93381	0	871.3364	493.7076	0.3630122	0.35469	613.4342	3.913566	0	9	882	502						Frog_fixed.avi	0
16037	962	890.9839	511.1349	0.5081591	0.3973998	616.0645	3.939616	0	872.8633	495.2828	0.362953	0.3548478	613.511	3.917772	0	9	882	503						Frog_fixed.avi	0
16054	963	888.3047	511.6862	0.5080601	0.3976288	616.3008	3.937763	0	877.4537	494.7475	0.3628697	0.3551938	613.6872	3.92175	0	9	883	503						Frog_fixed.avi	0
16070	964	884.3641	510.2538	0.5079663	0.3979168	616.4782	3.918053	0	879.8565	486.5286	0.3627763	0.3555746	613.8412	3.908007	0	9	882	498						Frog_fixed.avi	0
16087	965	894.9822	512.5065	0.5078641	0.3982952	616.6923	3.949922	0	873.8885	489.3969	0.3626402	0.3560629	614.1154	3.914083	0	9	884	501						Frog_fixed.avi	0
16103	966	894.2194	516.4713	0.5077305	0.3987048	616.6473	3.924597	0	872.0421	498.1016	0.3625212	0.3565507	614.014	3.941332	0	9	883	507						Frog_fixed.avi	0
16120	967	885.8969	510.8802	0.5075338	0.3991816	616.6835	3.963447	0	874.0834	486.4011	0.3623576	0.3571246	614.009	3.938558	0	9	880	499						Frog_fixed.avi	0
16137	968	886.582	513.7766	0.5073819	0.399498	616.9135	3.96379	0	869.8842	491.209	0.3621545	0.3576051	614.3586	3.935701	0	9	878	502						Frog_fixed.avi	0
16153	969	896.5697	513.4361	0.5072431	0.3997944	616.9827	3.962124	0	875.8951	492.4425	0.3620228	0.3579671	614.2128	3.935958	0	9	886	503						Frog_fixed.avi	0
16170	970	885.6135	511.587	0.5070257	0.3999983	616.9429	3.97472	0	868.8459	493.8134	0.3618429	0.358365	614.2916	3.959575	0	9	877	503						Frog_fixed.avi	0
16187	971	885.686	517.49	0.5068852	0.4001409	617.098	3.965451	0	872.3904	492.1259	0.3616841	0.3586733	614.495	3.955828	0	9	879	505						Frog_fixed.avi	0
16203	972	887.8422	518.9141	0.5067557	0.4003206	617.2274	3.975554	0	873.8595	493.1301	0.3615463	0.3590146	614.492	3.937979	0	9	881	506						Frog_fixed.avi	0
16220	973	885.9997	519.2647	0.5065633	0.40049	617.4305	3.962477	0	876.3879	493.6289	0.3613916	0.359404	614.6472	3.931907	0	9	881	506						Frog_fixed.avi	0
16237	974	884.922	516.6519	0.506395	0.4006495	617.3147	3.97644	0	875.64	497.2693	0.3611939	0.3597076	614.7773	3.974551	0	9	880	507						Frog_fixed.avi	0
16253	975	888.8098	518.5655	0.5062131	0.4007405	617.5399	3.987023	0	878.2734	490.2291	0.3610332	0.3600396	614.8176	3.961181	0	9	884	504						Frog_fixed.avi	0
16270	976	880.1116	521.9033	0.5059365	0.4008029	617.4791	3.97693	0	876.3134	491.6542	0.3607767	0.3602858	614.9545	3.945315	0	9	878	507						Frog_fixed.avi	0
16287	977	886.7162	517.3536	0.5056874	0.4008801	617.7363	3.979625	0	874.9795	496.6258	0.3605049	0.3604867	615.088	3.970429	0	9	881	507						Frog_fixed.avi	0
16303	978	890.4321	505.6943	0.5053623	0.4009411	617.6127	3.986084	0	874.004	489.6699	0.3601703	0.3608118	615.1736	3.961998	0	9	882	498						Frog_fixed.avi	0
16320	979	889.9564	505.4561	0.5050855	0.4010032	617.9562	4.009427	0	883.7295	486.296	0.3599495	0.3610046	615.2588	3.965503	0	9	887	496						Frog_fixed.avi	0
16337	980	890.6933	508.0737	0.5048461	0.4010499	617.8221	4.015933	0	875.585	488.5148	0.3597145	0.3612351	615.3605	3.982937	0	9	883	498						Frog_fixed.avi	0
16353	981	890.8082	513.11	0.5046449	0.4010219	618.1243	3.996485	0	876.6092	492.181	0.359515	0.3613874	615.4619	3.991429	0	9	884	503						Frog_fixed.avi	0
16370	982	893.0816	508.1452	0.5044683	0.4010236	618.187	4.001519	0	881.0439	479.8322	0.3593147	0.3615919	615.8102	3.962324	0	9	887	494						Frog_fixed.avi	0
16387	983	888.6235	508.403	0.5042597	0.4009961	618.152	3.999676	0	881.6214	480.5297	0.3591632	0.3617348	615.7157	3.968929	0	9	885	494						Frog_fixed.avi	0
16403	984	888.8285	512.1133	0.5040904	0.4009367	618.4403	3.998894	0	876.2905	486.5288	0.3589693	0.3618044	615.8117	3.977535	0	9	883	499						Frog_fixed.avi	0
16420	985	889.9574	509.6257	0.5038671	0.4009103	618.5665	3.98951	0	884.3188	480.7925	0.3587494	0.361954	615.9629	3.942996	0	9	887	495						Frog_fixed.avi	0
16437	986	882.9046	511.3847	0.5036509	0.4009124	618.5499	3.986778	0	881.0255	480.6663	0.3585621	0.3620429	616.1647	3.959031	0	9	882	496						Frog_fixed.avi	0
16453	987	892.4316	508.6425	0.5035073	0.40095	618.7358	3.99414	0	881.6014	489.0641	0.3584086	0.3621943	616.2991	3.966912	0	9	887	499						Frog_fixed.avi	0
16470	988	890.5291	509.8258	0.5032905	0.4010355	618.8288	3.971981	0	881.441	477.845	0.3582385	0.362458	616.3582	3.952024	0	9	886	494						Frog_fixed.avi	0
16487	989	889.2784	511.1034	0.5031148	0.4011831	618.8234	3.975314	0	881.9727	481.8311	0.3580572	0.3626742	616.4496	3.944503	0	9	886	496						Frog_fixed.avi	0
16503	990	893.7404	513.867	0.5029861	0.4013906	618.9256	3.974301	0	878.9429	486.8977	0.3578843	0.3629146	616.6277	3.920785	0	9	886	500						Frog_fixed.avi	0
16520	991	886.9728	513.7476	0.5028753	0.4015387	619.1204	3.966308	0	879.8646	489.2646	0.357813	0.3630804	616.6753	3.953802	0	9	883	502						Frog_fixed.avi	0
16537	992	890.0901	504.443	0.5028243	0.4015726	619.1514	3.972794	0	877.0671	480.1946	0.3577554	0.3632268	616.6668	3.926693	0	9	884	492						Frog_fixed.avi	0
16553	993	898.8574	502.7668	0.5028417	0.4014821	619.2854	3.957647	0	876.0178	486.2239	0.3577555	0.3631754	616.715	3.95419	0	9	887	494						Frog_fixed.avi	0
16570	994	890.3926	510.2587	0.5028895	0.4013068	619.399	3.939846	0	877.4103	484.3635	0.3578261	0.3630046	616.8853	3.909739	0	9	884	497						Frog_fixed.avi	0
16587	995	892.9506	509.7431	0.5029464	0.4011633	619.3909	3.939633	0	880.077	482.0328	0.3578751	0.3628783	616.9511	3.923001	0	9	887	496						Frog_fixed.avi	0
16603	996	885.4798	517.7555	0.5029697	0.4010363	619.4307	3.924919	0	877.9106	482.8871	0.3579026	0.3627923	617.0336	3.898621	0	9	882	500						Frog_fixed.avi	0
16620	997	894.665	533.5669	0.5029361	0.4011585	619.5391	3.91603	0	879.6725	514.4649	0.3579547	0.3629088	617.157	3.893653	0	10	887	524						Frog_fixed.avi	0
16637	998	886.3333	560.5305	0.5029787	0.4013343	619.5791	3.916062	0	888.7493	520.6512	0.3580835	0.3630604	617.1254	3.88903	0	10	888	541						Frog_fixed.avi	0
16653	999	895.0658	551.6807	0.5031486	0.4014995	619.5961	3.895591	0	884.3239	529.1948	0.3581928	0.3631884	617.196	3.89425	0	10	890	540						Frog_fixed.avi	0
16670	1000	898.3801	551.0262	0.5033097	0.4016156	619.7849	3.895464	0	878.2191	529.0482	0.358319	0.3634038	617.0074	3.872192	0	10	888	540						Frog_fixed.avi	0
16686	1001	891.6456	552.7661	0.5034244	0.4016926	619.7215	3.900878	0	881.0746	535.7294	0.3584606	0.363486	617.3679	3.887625	0	10	886	544						Frog_fixed.avi	0
16703	1002	888.2629	554.808	0.5035193	0.4017059	619.7062	3.882493	0	883.3624	528.6102	0.3585432	0.3635823	617.1566	3.877898	0	10	886	542						Frog_fixed.avi	0
16720	1003	896.42	554.5118	0.5036082	0.401732	619.8846	3.890635	0	883.9674	531.8581	0.3586127	0.3636148	617.2512	3.864652	0	10	890	543						Frog_fixed.avi	0
16736	1004	895.7953	556.6274	0.5036424	0.401797	619.8253	3.879898	0	884.7163	531.2925	0.3585998	0.3636795	617.3556	3.880224	0	10	890	544						Frog_fixed.avi	0
16753	1005	894.7028	556.4172	0.5036293	0.4018552	619.8562	3.887551	0	882.5945	531.2429	0.3585888	0.3637589	617.4655	3.863752	0	10	889	544						Frog_fixed.avi	0
16770	1006	896.6564	561.1929	0.5036984	0.4019956	619.92	3.873179	0	884.4972	526.9852	0.3586447	0.363878	617.582	3.890088	0	10	891	544						Frog_fixed.avi	0
16786	1007	896.168	554.8598	0.5037983	0.4022372	620.0104	3.893361	0	875.9174	535.0731	0.3587447	0.3641734	617.3957	3.883605	0	10	886	545						Frog_fixed.avi	0
16803	1008	889.9724	559.3741	0.5039124	0.4024986	620.0435	3.884433	0	879.4095	531.5619	0.3589097	0.3643893	617.5179	3.878314	0	10	885	545						Frog_fixed.avi	0
16820	1009	892.5669	555.7135	0.5041089	0.4027457	620.0574	3.869217	0	881.9142	528.5019	0.3590944	0.3645828	617.549	3.879847	0	10	887	542						Frog_fixed.avi	0
16836	1010	895.7802	554.9163	0.5043193	0.403064	620.0434	3.899422	0	879.3561	529.8829	0.3593279	0.3648448	617.5256	3.887705	0	10	888	542						Frog_fixed.avi	0
16853	1011	892.8169	553.2913	0.5044678	0.4033156	619.9807	3.916567	0	881.7243	530.5439	0.3594943	0.3650311	617.6418	3.876799	0	10	887	542						Frog_fixed.avi	0
16870	1012	894.1467	547.9033	0.5045545	0.4034491	620.1406	3.924998	0	878.0663	532.5259	0.3595635	0.3651108	617.6355	3.886567	0	10	886	540						Frog_fixed.avi	0
16886	1013	895.5929	552.9208	0.5045077	0.4034887	620.0638	3.928891	0	878.6752	534.7247	0.3595592	0.3651156	617.6271	3.894519	0	10	887	544						Frog_fixed.avi	0
16903	1014	886.6572	555.2518	0.5044604	0.4035208	620.1475	3.930104	0	881.7441	528.0955	0.3595237	0.365134	617.6649	3.893974	0	10	884	542						Frog_fixed.avi	0
16920	1015	891.7643	558.6745	0.5044419	0.4036272	620.1085	3.93994	0	875.1658	535.3842	0.359497	0.3652015	617.6597	3.912271	0	10	883	547						Frog_fixed.avi	0
16936	1016	889.1886	563.1855	0.5044364	0.4036969	620.1498	3.939919	0	881.9263	532.7982	0.3595034	0.3653178	617.5888	3.89722	0	10	886	548						Frog_fixed.avi	0
16953	1017	891.3571	561.0941	0.5044751	0.4038554	620.0766	3.929959	0	884.558	528.111	0.359516	0.365439	617.6196	3.91248	0	10	888	545						Frog_fixed.avi	0
16970	1018	897.9149	553.9321	0.5045859	0.4039752	620.0711	3.924817	0	875.1971	542.4706	0.359623	0.3655812	617.6741	3.926212	0	10	887	548						Frog_fixed.avi	0
16986	1019	897.4708	559.5157	0.5047329	0.4040982	620.0941	3.948423	0	873.5859	537.357	0.3597144	0.3658195	617.4333	3.93797	0	10	886	548						Frog_fixed.avi	0
17003	1020	899.2316	559.4222	0.5048036	0.4040957	620.0078	3.939751	0	869.2096	535.9702	0.359774	0.3658496	617.2708	3.928768	0	10	884	548						Frog_fixed.avi	0
17020	1021	901.3898	558.4141	0.5048063	0.403914	620.016	3.946766	0	869.0823	536.7747	0.3597678	0.3657091	617.2546	3.961548	0	10	885	548						Frog_fixed.avi	0
17036	1022	891.0236	561.1711	0.5047703	0.4036627	619.8991	3.951695	0	876.5966	531.2394	0.3597514	0.3654305	617.351	3.944362	0	10	884	546						Frog_fixed.avi	0
17053	1023	895.824	554.7516	0.5047475	0.4034719	619.7914	3.948526	0	872.9063	541.6552	0.3596782	0.3652622	617.2455	3.948671	0	10	884	548						Frog_fixed.avi	0
17070	1024	900.5317	554.8406	0.5047116	0.4033128	619.7192	3.955536	0	875.9008	535.3596	0.3596443	0.3652131	617.1261	3.950642	0	10	888	545						Frog_fixed.avi	0
17086	1025	899.2915	555.8536	0.504707	0.4032464	619.6407	3.948694	0	868.0715	534.3695	0.3596065	0.3652224	616.9447	3.95063	0	10	884	545						Frog_fixed.avi	0
17103	1026	898.8608	555.7091	0.5047506	0.4033466	619.5974	3.958119	0	877.3333	531.0357	0.3596327	0.3653235	617.0083	3.96121	0	10	888	543						Frog_fixed.avi	0
17120	1027	897.0397	561.5468	0.5048365	0.4035283	619.6069	3.966046	0	871.0354	541.9369	0.3596956	0.3656616	616.8708	3.978067	0	10	884	552						Frog_fixed.avi	0
17136	1028	898.3078	558.8999	0.5049242	0.4037182	619.4312	3.953493	0	878.4052	531.8653	0.3597682	0.365893	616.6861	3.952458	0	10	888	545						Frog_fixed.avi	0
17153	1029	897.2357	562.7971	0.504981	0.403832	619.223	3.935387	0	874.6539	534.9519	0.359778	0.3660378	616.5875	3.970456	0	10	886	549						Frog_fixed.avi	0
17170	1030	898.6649	564.1188	0.5050152	0.4037889	619.0338	3.953782	0	875.5247	532.6717	0.3597713	0.3660809	616.4882	3.959208	0	10	887	548						Frog_fixed.avi	0
17186	1031	872.3251	576.1476	0.5051233	0.4037357	618.9336	3.94045	0	849.3478	537.3748	0.3598649	0.3660912	616.3765	3.940418	0	10	861	557						Frog_fixed.avi	0
17203	1032	881.1359	574.2943	0.5051199	0.4035553	618.8617	3.936329	0	855.7826	542.8491	0.3598607	0.3659813	616.3162	3.942112	0	10	868	559						Frog_fixed.avi	0
17219	1033	878.2526	567.5081	0.5051045	0.4033194	618.7203	3.940991	0	849.1668	547.9813	0.3598227	0.365792	616.2462	3.962747	0	10	864	558						Frog_fixed.avi	0
17236	1034	877.1239	568.3306	0.5051419	0.4031418	618.5976	3.937362	0	849.9505	541.0251	0.3598188	0.3656763	616.1943	3.954633	0	10	864	555						Frog_fixed.avi	0
17253	1035	873.1241	572.9404	0.5051956	0.4030589	618.4628	3.928322	0	848.1014	544.9099	0.3598889	0.3656292	615.9258	3.963144	0	10	861	559						Frog_fixed.avi	0
17269	1036	876.6448	575.731	0.5053205	0.4029831	618.2847	3.929482	0	849.8369	541.9599	0.3599524	0.3656335	615.7038	3.957283	0	10	863	559						Frog_fixed.avi	0
17286	1037	881.0696	574.9803	0.5054122	0.4029099	617.9672	3.932801	0	850.8328	544.687	0.3600022	0.3656147	615.47	3.936613	0	10	866	560						Frog_fixed.avi	0
17303	1038	879.4846	572.199	0.5054446	0.4028457	617.8842	3.92587	0	855.9081	544.4713	0.3600202	0.3655024	615.3555	3.935268	0	10	868	558						Frog_fixed.avi	0
17319	1039	876.6526	566.548	0.5054221	0.4027107	617.6075	3.922251	0	853.7023	542.4492	0.3599855	0.3654067	615.2078	3.927229	0	10	865	554						Frog_fixed.avi	0
17336	1040	874.5887	569.4808	0.5053783	0.4024671	617.4911	3.922833	0	855.3446	540.5388	0.3599108	0.3652449	614.9489	3.914828	0	10	865	555						Frog_fixed.avi	0
17353	1041	877.8948	575.8528	0.5053619	0.4021106	617.3276	3.925929	0	851.1099	541.0948	0.3598184	0.3649786	614.7019	3.91554	0	10	865	558						Frog_fixed.avi	0
17369	1042	880.5823	565.7606	0.5053521	0.4017671	617.1741	3.920128	0	857.9367	540.9984	0.3598033	0.3645402	614.6675	3.905153	0	10	869	553						Frog_fixed.avi	0
17386	1043	875.9059	575.2425	0.5053816	0.4013379	617.1068	3.928021	0	854.285	541.8484	0.3598128	0.364258	614.3737	3.912267	0	10	865	559						Frog_fixed.avi	0
17403	1044	874.1019	573.0242	0.5054451	0.4009515	616.8757	3.925618	0	858.7102	541.9348	0.3598891	0.3638526	614.303	3.911995	0	10	866	557						Frog_fixed.avi	0
17419	1045	873.3257	578.0433	0.5055838	0.4005953	616.6959	3.916677	0	854.6973	543.2095	0.359947	0.3635733	614.1876	3.914807	0	10	864	561						Frog_fixed.avi	0
17436	1046	881.0101	582.3757	0.5056024	0.4002848	616.3188	3.902474	0	854.5043	553.746	0.3599731	0.3633261	613.7413	3.904791	0	10	868	568						Frog_fixed.avi	0
17453	1047	880.9032	585.5023	0.5055832	0.4000056	616.3414	3.904932	0	861.9048	560.0256	0.3599797	0.3630339	613.6729	3.918731	0	10	871	573						Frog_fixed.avi	0
17469	1048	887.8657	580.0702	0.5056487	0.3996768	616.1802	3.920915	0	861.5015	553.7192	0.35995	0.362736	613.4564	3.910896	0	10	875	567						Frog_fixed.avi	0
17486	1049	886.5933	586.4137	0.5056024	0.399379	615.9594	3.901672	0	863.7355	554.6689	0.3599205	0.3624522	613.2089	3.905676	0	10	875	571						Frog_fixed.avi	0
17503	1050	885.0754	580.4947	0.5055993	0.3990332	615.7839	3.889815	0	867.2025	553.4183	0.3598549	0.3620458	613.0516	3.894604	0	10	876	567						Frog_fixed.avi	0
17519	1051	885.798	579.4853	0.5055995	0.3986575	615.6281	3.895212	0	869.3	549.9271	0.3598423	0.3617126	612.976	3.899235	0	10	878	565						Frog_fixed.avi	0
17536	1052	882.8437	580.1227	0.5056337	0.3982497	615.5111	3.89065	0	866.4184	548.3994	0.3598312	0.3612456	612.7681	3.877076	0	10	875	564						Frog_fixed.avi	0
17553	1053	886.6773	579.2401	0.5056662	0.3978453	615.3903	3.902047	0	866.1671	555.1249	0.359856	0.3607977	612.5448	3.882102	0	10	876	567						Frog_fixed.avi	0
17569	1054	877.9369	577.3894	0.5057126	0.3974841	615.2499	3.897047	0	868.6771	552.7314	0.359857	0.3604587	612.4779	3.878716	0	10	873	565						Frog_fixed.avi	0
17586	1055	878.4371	581.0137	0.5057675	0.3971682	615.0919	3.878852	0	862.3245	554.3915	0.3598815	0.3601742	612.2928	3.882716	0	10	870	568						Frog_fixed.avi	0
17603	1056	881.4799	578.2502	0.5058143	0.3969289	614.8903	3.880332	0	864.2901	558.549	0.3598818	0.359888	612.2886	3.882205	0	10	873	568						Frog_fixed.avi	0
17619	1057	882.8041	586.6426	0.5058681	0.3967403	614.6871	3.876237	0	867.4	544.7337	0.3598865	0.3597185	612.1011	3.885578	0	10	875	566						Frog_fixed.avi	0
17636	1058	880.9195	582.7242	0.5058979	0.3966159	614.5171	3.877297	0	868.7367	550.9056	0.3599001	0.3595999	611.9299	3.860936	0	10	875	567						Frog_fixed.avi	0
17652	1059	886.6346	578.0157	0.505987	0.3965048	614.6347	3.870362	0	867.7734	556.7261	0.3599686	0.3595015	611.7649	3.876755	0	10	877	567						Frog_fixed.avi	0
17669	1060	880.8996	581.8371	0.5060697	0.3964184	614.5766	3.870216	0	867.2342	551.9485	0.3600335	0.3594787	611.636	3.86651	0	10	874	567						Frog_fixed.avi	0
17686	1061	878.5089	582.1265	0.5062042	0.3963372	614.4567	3.862218	0	869.8026	550.2261	0.3601309	0.3594109	611.6254	3.863271	0	10	874	566						Frog_fixed.avi	0
17702	1062	883.3311	582.8922	0.5063484	0.3962341	614.2047	3.844573	0	874.8079	550.2856	0.3602446	0.3593074	611.4655	3.839185	0	10	879	567						Frog_fixed.avi	0
17719	1063	881.1229	584.8171	0.5064523	0.39615	614.1861	3.85567	0	864.037	549.7416	0.3603259	0.3592093	611.4684	3.84171	0	10	873	567						Frog_fixed.avi	0
17736	1064	883.0237	581.2325	0.5066125	0.3960173	614.2989	3.832355	0	870.8911	549.7698	0.3604801	0.3590472	611.3422	3.835569	0	10	877	566						Frog_fixed.avi	0
17753	1065	884.1675	575.7935	0.5067269	0.3959222	614.2295	3.845682	0	864.5356	559.2751	0.3605705	0.3589633	611.2863	3.833635	0	10	874	568						Frog_fixed.avi	0
17769	1066	884.6361	582.3281	0.5068583	0.3958012	614.035	3.825777	0	860.9531	557.6473	0.3606671	0.3589167	611.1526	3.830086	0	10	873	570						Frog_fixed.avi	0
17786	1067	879.6488	579.3154	0.5069663	0.3957586	614.035	3.841903	0	867.4059	553.8961	0.3608059	0.3589017	611.148	3.817857	0	10	874	567						Frog_fixed.avi	0
17802	1068	883.7384	578.1342	0.5071842	0.3957685	614.0466	3.818927	0	867.3226	554.8615	0.3609681	0.3589302	610.9893	3.83201	0	10	876	566						Frog_fixed.avi	0
17819	1069	886.1841	577.6815	0.5073734	0.3957868	613.9457	3.826817	0	863.6956	555.3049	0.3611828	0.3589644	610.9321	3.810622	0	10	875	566						Frog_fixed.avi	0
17836	1070	883.4784	579.1315	0.5076291	0.3958073	613.9543	3.803855	0	869.38	555.1856	0.3614007	0.3589494	610.9667	3.792427	0	10	876	567						Frog_fixed.avi	0
17852	1071	886.0481	577.0905	0.5078735	0.3957668	613.8519	3.796011	0	860.7397	559.3473	0.3616589	0.3588783	610.9202	3.801126	0	10	873	568						Frog_fixed.avi	0
17869	1072	880.8326	580.4989	0.5081135	0.3956621	613.8953	3.80485	0	869.7568	543.9332	0.3619153	0.3587454	610.8671	3.809825	0	10	875	562						Frog_fixed.avi	0
17886	1073	888.7717	580.0508	0.5083593	0.3955497	613.8575	3.798164	0	862.8857	551.5025	0.3621678	0.3585596	610.9008	3.799252	0	10	876	566						Frog_fixed.avi	0
17902	1074	880.2715	582.4598	0.5085922	0.3954324	613.9141	3.775726	0	863.6627	552.2405	0.3624178	0.3582352	610.9847	3.774797	0	10	872	567						Frog_fixed.avi	0
17919	1075	885.3176	580.3688	0.5088587	0.3953589	613.8697	3.783696	0	860.7687	557.9993	0.3626923	0.3580237	610.9788	3.797392	0	10	873	569						Frog_fixed.avi	0
17936	1076	891.037	571.1234	0.5090278	0.3952931	613.7574	3.772318	0	877.688	545.7914	0.3629452	0.357884	610.9442	3.772681	0	10	884	558						Frog_fixed.avi	0
17952	1077	902.9188	575.5016	0.5093198	0.3953517	613.9068	3.751276	0	878.7881	547.0022	0.3632266	0.357769	611.1658	3.755574	0	10	891	561						Frog_fixed.avi	0
17969	1078	896.6578	573.5061	0.5096332	0.3954708	613.9802	3.768393	0	875.8414	542.8074	0.3635649	0.3577562	610.9558	3.74577	0	10	886	558						Frog_fixed.avi	0
17986	1079	904.9448	572.1774	0.5099598	0.3956816	614.1462	3.767015	0	878.7009	539.4672	0.3639187	0.3577252	611.1335	3.735702	0	10	892	556						Frog_fixed.avi	0
18002	1080	903.8409	577.8312	0.5102889	0.3959149	614.0786	3.754195	0	875.241	548.7634	0.3642915	0.3576893	611.2288	3.741263	0	10	890	563						Frog_fixed.avi	0
18019	1081	898.4106	574.4266	0.5105464	0.3961122	614.2478	3.749743	0	880.004	542.9937	0.3646159	0.3576809	611.2218	3.720454	0	10	889	559						Frog_fixed.avi	0
18036	1082	901.53	576.9848	0.5108379	0.3962534	614.1925	3.73498	0	871.1893	548.1288	0.3648766	0.357574	611.4512	3.738397	0	10	886	563						Frog_fixed.avi	0
18052	1083	897.3429	571.3651	0.511093	0.3963078	614.4747	3.75927	0	873.3399	555.9193	0.365228	0.3573157	611.2877	3.719586	0	10	885	564						Frog_fixed.avi	0
18069	1084	903.7735	570.2928	0.5113962	0.3962801	614.3331	3.732732	0	875.2672	549.4948	0.3655572	0.3570912	611.4662	3.705894	0	10	890	560						Frog_fixed.avi	0
18086	1085	894.1016	575.2576	0.5117104	0.3962527	614.6371	3.732693	0	869.713	547.7612	0.3658966	0.3569194	611.5845	3.711915	0	10	882	562						Frog_fixed.avi	0
18102	1086	898.5146	570.6752	0.512093	0.3963122	614.8119	3.726077	0	873.8257	541.8818	0.3663149	0.3568298	611.5925	3.687301	0	10	886	556						Frog_fixed.avi	0
18119	1087	896.9199	572.5431	0.5124596	0.3964795	614.6798	3.730536	0	872.7963	542.4142	0.3667196	0.3568538	611.7192	3.698068	0	10	885	557						Frog_fixed.avi	0
18136	1088	895.3748	580.4817	0.5127707	0.3967265	614.8809	3.706027	0	871.022	547.4257	0.3670835	0.3569516	611.9889	3.684697	0	10	883	564						Frog_fixed.avi	0
18152	1089	896.5433	571.4503	0.5130808	0.3970643	615.0125	3.722014	0	870.0636	543.0618	0.3673786	0.3570694	611.9355	3.6782	0	10	883	557						Frog_fixed.avi	0
18169	1090	895.7554	568.3301	0.5132639	0.3973902	615.1743	3.712148	0	873.5684	544.8439	0.3676684	0.3571997	612.0628	3.663283	0	10	885	557						Frog_fixed.avi	0
18185	1091	893.7006	569.2432	0.5134798	0.3977219	615.2951	3.694901	0	874.8683	548.6772	0.3678939	0.3574221	612.147	3.660787	0	10	884	559						Frog_fixed.avi	0
18202	1092	893.4143	569.7607	0.5136372	0.3980798	615.36	3.681305	0	869.0467	546.3381	0.3680736	0.3577006	612.3608	3.674823	0	10	881	558						Frog_fixed.avi	0
18219	1093	891.6775	576.4785	0.5137767	0.3984542	615.4229	3.695333	0	867.7112	549.7785	0.368259	0.3579246	612.4125	3.672445	0	10	880	563						Frog_fixed.avi	0
18235	1094	898.6519	567.2158	0.5140024	0.3988405	615.4511	3.693677	0	868.4167	551.1373	0.3684762	0.3581418	612.4946	3.65834	0	10	884	559						Frog_fixed.avi	0
18252	1095	895.6225	570.6694	0.5141777	0.3992809	615.6912	3.684632	0	866.8777	542.2108	0.3687429	0.3584556	612.585	3.644439	0	10	881	556						Frog_fixed.avi	0
18269	1096	895.9622	572.7383	0.5144068	0.399683	616.0183	3.684124	0	867.515	549.2534	0.3690225	0.3586722	612.83	3.652171	0	10	882	561						Frog_fixed.avi	0
18285	1097	896.4235	571.762	0.5146247	0.4000232	615.8988	3.678349	0	871.0116	546.0973	0.369283	0.3588053	612.9178	3.650051	0	10	884	559						Frog_fixed.avi	0
18302	1098	900.1858	561.6555	0.5148191	0.4003364	616.2069	3.680549	0	866.0806	540.4692	0.3695303	0.3589374	613.0205	3.634204	0	10	883	551						Frog_fixed.avi	0
18319	1099	894.592	566.0235	0.5149863	0.4006222	616.4003	3.675386	0	868.2171	543.3524	0.3697504	0.3589755	613.1129	3.631804	0	10	881	555						Frog_fixed.avi	0
18335	1100	895.0579	574.3453	0.5151028	0.4008048	616.3705	3.662282	0	862.1432	552.0483	0.3699402	0.3589956	613.2146	3.656379	0	10	879	563						Frog_fixed.avi	0
18352	1101	894.1978	564.6008	0.5152077	0.4009907	616.6435	3.664811	0	865.5791	548.7861	0.3700679	0.3590361	613.2521	3.662954	0	10	880	557						Frog_fixed.avi	0
18369	1102	894.8573	573.7285	0.5153384	0.4011582	616.6861	3.667422	0	863.2261	549.4226	0.3702098	0.3590468	613.4498	3.659051	0	10	879	562						Frog_fixed.avi	0
18385	1103	894.3994	567.1495	0.5154254	0.4013503	616.8908	3.667978	0	864.9127	545.4835	0.3703814	0.3591999	613.5067	3.656578	0	10	880	556						Frog_fixed.avi	0
18402	1104	891.1045	565.1653	0.5155352	0.401553	616.9358	3.641273	0	865.6634	542.7128	0.3705426	0.3593277	613.4584	3.655331	0	10	878	554						Frog_fixed.avi	0
18419	1105	897.1577	570.8143	0.5156608	0.4017348	617.0487	3.667068	0	862.8281	546.8169	0.3706608	0.3594669	613.6801	3.657756	0	10	880	559						Frog_fixed.avi	0
18435	1106	898.3906	571.8558	0.5157415	0.4019051	617.2497	3.655677	0	861.0004	546.5274	0.3707531	0.3596157	613.6423	3.640066	0	10	880	559						Frog_fixed.avi	0
18452	1107	896.2244	574.0198	0.5157655	0.4020397	617.0812	3.664988	0	860.1362	548.8271	0.3707901	0.3597208	613.7159	3.654366	0	10	878	561						Frog_fixed.avi	0
18469	1108	897.5275	572.6216	0.5157272	0.4021561	617.3384	3.65471	0	859.6062	551.3986	0.3707889	0.3598475	613.9534	3.660572	0	10	879	562						Frog_fixed.avi	0
18485	1109	901.1939	562.3838	0.5156615	0.4022561	617.5324	3.63775	0	857.6425	549.4637	0.3707164	0.3600322	614.1517	3.661608	0	10	879	556						Frog_fixed.avi	0
18502	1110	897.3053	568.5094	0.5155878	0.402322	617.5532	3.648768	0	863.9191	543.579	0.3706875	0.3601499	614.1336	3.641837	0	10	881	556						Frog_fixed.avi	0
18519	1111	893.8069	574.0059	0.5155032	0.4024076	617.4279	3.631843	0	862.5671	551.4593	0.3706208	0.3603008	614.1044	3.645536	0	10	878	563						Frog_fixed.avi	0
18535	1112	889.8534	573.8448	0.5154517	0.4024908	617.4431	3.648662	0	859.5661	546.0438	0.3705615	0.3604557	614.201	3.640701	0	10	875	560						Frog_fixed.avi	0
18552	1113	891.0596	567.1487	0.5153958	0.4025481	617.507	3.652598	0	867.2053	548.1335	0.3705119	0.3605542	614.2237	3.638377	0	10	879	558						Frog_fixed.avi	0
18569	1114	885.1679	575.9535	0.5152975	0.4025597	617.6953	3.660928	0	865.89	545.5916	0.3704155	0.3606644	614.3027	3.633284	0	10	876	561						Frog_fixed.avi	0
18585	1115	892.3343	571.8136	0.515195	0.4025042	617.7995	3.665656	0	858.2233	544.3826	0.370252	0.360714	614.4613	3.641893	0	10	875	558						Frog_fixed.avi	0
18602	1116	895.1055	575.8237	0.5150403	0.4023409	617.7295	3.647658	0	858.6007	547.955	0.3701201	0.360662	614.2347	3.647923	0	10	877	562						Frog_fixed.avi	0
18619	1117	893.4083	578.0295	0.5148919	0.4021245	617.5537	3.645563	0	862.4202	545.3834	0.3699298	0.3605782	614.3552	3.638846	0	10	878	562						Frog_fixed.avi	0
18635	1118	894.7314	577.0739	0.5147225	0.4019135	617.8586	3.661915	0	862.912	542.4553	0.369739	0.3604933	614.4474	3.640391	0	10	879	560						Frog_fixed.avi	0
18652	1119	885.5887	569.9043	0.5146569	0.4017559	617.9546	3.658874	0	849.2719	548.8649	0.3696554	0.3604497	614.368	3.652076	0	10	867	559						Frog_fixed.avi	0
18669	1120	889.8208	575.7848	0.514541	0.4016353	617.8334	3.661747	0	859.6542	546.3862	0.3695586	0.3604958	614.3885	3.649374	0	10	875	561						Frog_fixed.avi	0
18685	1121	889.0717	573.6483	0.5144424	0.4015532	617.6806	3.650544	0	864.6208	541.2205	0.3694488	0.3605655	614.4847	3.633528	0	10	877	557						Frog_fixed.avi	0
18702	1122	888.227	582.199	0.5143617	0.4014816	617.6392	3.662964	0	862.6761	543.6486	0.3693392	0.3606146	614.4355	3.639682	0	10	875	563						Frog_fixed.avi	0
18718	1123	883.772	578.3275	0.514223	0.4013196	617.9763	3.646534	0	860.7062	541.8588	0.3692048	0.3606333	614.5392	3.654312	0	10	872	560						Frog_fixed.avi	0
18735	1124	886.1773	580.8065	0.5140725	0.4011351	617.9188	3.657621	0	864.5513	545.5796	0.3690198	0.3606086	614.4658	3.657688	0	10	875	563						Frog_fixed.avi	0
18752	1125	882.5303	570.4506	0.5138469	0.4008799	617.8198	3.664657	0	860.227	543.325	0.3687819	0.360505	614.5782	3.655981	0	10	871	557						Frog_fixed.avi	0
18768	1126	883.7226	580.371	0.5136558	0.4005227	618.0491	3.680717	0	864.1289	538.7452	0.3685681	0.3603495	614.6997	3.658975	0	10	874	560						Frog_fixed.avi	0
18785	1127	884.7085	575.3838	0.5134227	0.4002085	617.7795	3.661735	0	859.9508	537.2804	0.3683226	0.3601981	614.587	3.664918	0	10	872	556						Frog_fixed.avi	0
18802	1128	886.9214	579.3334	0.5132108	0.3998872	618.0706	3.693058	0	859.4835	540.5724	0.3680945	0.3600287	614.6736	3.683431	0	10	873	560						Frog_fixed.avi	0
18818	1129	886.988	573.5724	0.5130045	0.3995288	617.8862	3.669203	0	865.032	543.1113	0.3678553	0.3597929	614.6959	3.659811	0	10	876	558						Frog_fixed.avi	0
18835	1130	886.1342	574.0294	0.5127686	0.3992382	617.9954	3.689411	0	860.349	542.0615	0.3676144	0.3596517	614.6235	3.67994	0	10	873	558						Frog_fixed.avi	0
18852	1131	887.8818	587.6102	0.5125455	0.3989359	617.9887	3.699438	0	867.3167	536.306	0.3673779	0.359574	614.7125	3.652277	0	10	878	562						Frog_fixed.avi	0
18868	1132	885.5175	576.3812	0.5122918	0.398695	618.0467	3.701783	0	862.3327	542.8386	0.3671139	0.3594685	614.9108	3.705256	0	10	874	560						Frog_fixed.avi	0
18885	1133	888.4725	575.383	0.5120617	0.3984776	618.1093	3.704793	0	866.5182	537.0868	0.3668467	0.3593958	614.7693	3.686957	0	10	877	556						Frog_fixed.avi	0
18902	1134	884.6229	576.2834	0.5117974	0.3982356	618.1158	3.700472	0	860.5414	541.8848	0.3666255	0.3592978	614.9481	3.716415	0	10	873	559						Frog_fixed.avi	0
18918	1135	885.1107	573.428	0.5116213	0.397966	618.291	3.694565	0	862.1335	543.965	0.3664083	0.3591491	615.0965	3.711292	0	10	874	559						Frog_fixed.avi	0
18935	1136	889.5585	570.5121	0.511427	0.3977226	618.3521	3.689773	0	870.9176	543.9546	0.3662336	0.3590889	615.1714	3.696291	0	10	880	557						Frog_fixed.avi	0
18952	1137	883.9934	573.5036	0.5112248	0.397489	618.4048	3.707327	0	861.4966	537.8104	0.3660457	0.3590454	615.2826	3.691575	0	10	873	556						Frog_fixed.avi	0
18968	1138	887.9336	576.238	0.5110886	0.3972373	618.4729	3.724159	0	866.4504	544.263	0.3658525	0.3590162	615.2983	3.711808	0	10	877	560						Frog_fixed.avi	0
18985	1139	892.8801	575.0685	0.5108736	0.3969844	618.5933	3.711972	0	865.322	545.2096	0.365664	0.3589892	615.477	3.712358	0	10	879	560						Frog_fixed.avi	0
19002	1140	882.5684	582.1044	0.5106651	0.396739	618.6641	3.724081	0	860.8022	542.7559	0.3654629	0.3589605	615.6008	3.719059	0	10	872	562						Frog_fixed.avi	0
19018	1141	884.1802	581.1152	0.5104504	0.3964902	618.7968	3.715907	0	872.7545	539.1627	0.3652407	0.3589633	615.6074	3.684056	0	10	878	560						Frog_fixed.avi	0
19035	1142	884.6097	578.0557	0.5101843	0.3962459	618.8238	3.706468	0	866.2607	532.9667	0.3649832	0.3589468	615.758	3.693397	0	10	875	556						Frog_fixed.avi	0
19052	1143	887.3574	570.063	0.5099193	0.3959725	619.0149	3.700694	0	866.9805	539.3744	0.3647014	0.3589025	615.8973	3.711793	0	10	877	555						Frog_fixed.avi	0
19068	1144	885.0117	579.251	0.5096319	0.3956797	618.9653	3.732545	0	867.6534	532.8108	0.3644036	0.3588416	616.0791	3.701468	0	10	876	556						Frog_fixed.avi	0
19085	1145	883.7977	571.3381	0.5092992	0.3954667	619.3197	3.749768	0	863.2189	541.2702	0.3641078	0.3587894	616.1548	3.713555	0	10	874	556						Frog_fixed.avi	0
19102	1146	883.2385	576.4919	0.5089946	0.395271	619.4354	3.730763	0	868.5469	540.6696	0.3638219	0.3587565	616.3055	3.715946	0	10	876	559						Frog_fixed.avi	0
19118	1147	889.3521	573.5306	0.5087126	0.3950977	619.4375	3.730695	0	876.9708	534.1074	0.3635445	0.3587378	616.267	3.707436	0	10	883	554						Frog_fixed.avi	0
19135	1148	883.6881	578.0358	0.5084332	0.3949937	619.6622	3.732277	0	867.9154	538.2872	0.3632657	0.3586997	616.5642	3.737352	0	10	876	558						Frog_fixed.avi	0
19152	1149	885.2902	580.1417	0.5082198	0.3948759	619.6171	3.735146	0	876.056	535.6535	0.3630432	0.35872	616.5517	3.69982	0	10	881	558						Frog_fixed.avi	0
19168	1150	882.8674	574.9053	0.5079487	0.3948998	619.8547	3.737428	0	867.2604	544.6588	0.3627818	0.3588084	616.6878	3.72343	0	10	875	560						Frog_fixed.avi	0
19185	1151	887.0961	578.4081	0.5077385	0.3949773	619.8243	3.734755	0	871.1672	540.7763	0.3625501	0.3589733	616.7775	3.706663	0	10	879	560						Frog_fixed.avi	0
19202	1152	876.9534	577.938	0.5074382	0.3951328	619.9544	3.73121	0	869.1126	534.4099	0.3622919	0.3593222	616.8239	3.734407	0	10	873	556						Frog_fixed.avi	0
19218	1153	887.3479	572.655	0.5071829	0.3953874	619.9338	3.722827	0	865.4519	542.2527	0.3619927	0.3596612	616.9666	3.725018	0	10	876	557						Frog_fixed.avi	0
19235	1154	888.7753	579.6832	0.5068357	0.3956776	620.1111	3.742684	0	871.0884	537.0035	0.3616611	0.3601331	617.0479	3.720212	0	10	880	558						Frog_fixed.avi	0
19252	1155	887.1892	577.8256	0.5064135	0.3960035	620.16	3.73261	0	862.9776	546.6245	0.3612392	0.3605485	617.0964	3.721229	0	10	875	562						Frog_fixed.avi	0
19268	1156	878.8378	579.9067	0.5059529	0.3963128	620.2379	3.731625	0	868.8951	539.0625	0.3607942	0.3610504	617.1143	3.715115	0	10	874	559						Frog_fixed.avi	0
19285	1157	880.6855	573.7283	0.5054818	0.3966328	620.3074	3.725354	0	869.0349	547.8644	0.3603278	0.3614976	617.2368	3.717713	0	10	875	561						Frog_fixed.avi	0
19301	1158	880.8737	573.6242	0.5049919	0.3968841	620.3013	3.732871	0	870.7828	540.2445	0.3598177	0.3620095	617.3073	3.732136	0	10	876	557						Frog_fixed.avi	0
19318	1159	880.0492	576.2815	0.5045078	0.3971196	620.6078	3.738867	0	864.8278	536.3651	0.3592986	0.3625276	617.2619	3.729041	0	10	872	556						Frog_fixed.avi	0
19335	1160	893.0499	578.8121	0.5039815	0.3972983	620.6541	3.729383	0	875.3436	547.5165	0.3587711	0.3629211	617.4997	3.72131	0	10	884	563						Frog_fixed.avi	0
19351	1161	892.4647	573.7305	0.5035264	0.3974281	620.7258	3.714866	0	868.0873	543.4567	0.3583123	0.3633833	617.5819	3.742269	0	10	880	559						Frog_fixed.avi	0
19368	1162	893.0154	575.998	0.5031124	0.3974654	620.7457	3.730533	0	871.4761	542.6377	0.3578721	0.3636345	617.6587	3.730607	0	10	882	559						Frog_fixed.avi	0
19385	1163	900.3807	568.165	0.5026935	0.3973792	620.8378	3.740298	0	872.2402	553.9158	0.3574362	0.3637637	617.9234	3.75342	0	10	886	561						Frog_fixed.avi	0
19401	1164	893.9554	571.7383	0.5022697	0.3971816	620.7754	3.733311	0	870.6481	545.3013	0.3569878	0.3638259	618.0526	3.739034	0	10	882	559						Frog_fixed.avi	0
19418	1165	891.8255	573.3787	0.5018456	0.3970098	620.852	3.740657	0	875.3504	546.4088	0.3565785	0.3638296	618.1149	3.724706	0	10	884	560						Frog_fixed.avi	0
19435	1166	893.2664	571.4686	0.5014309	0.3968036	621.1198	3.730049	0	873.2614	549.9034	0.3561743	0.3638309	618.2459	3.741677	0	10	883	561						Frog_fixed.avi	0
19451	1167	892.0078	576.0183	0.5010408	0.3966091	621.3581	3.747571	0	867.4853	553.0229	0.3557727	0.3638478	618.3131	3.746931	0	10	880	565						Frog_fixed.avi	0
19468	1168	885.7162	576.0688	0.5006261	0.396463	621.5313	3.7195	0	870.0946	534.9445	0.355393	0.3639803	618.4539	3.74491	0	10	878	556						Frog_fixed.avi	0
19485	1169	892.2867	575.6487	0.5002823	0.3963822	621.5601	3.739689	0	876.7335	533.5423	0.3549991	0.3640659	618.4887	3.739297	0	10	885	555						Frog_fixed.avi	0
19501	1170	895.0156	571.1356	0.4999279	0.3963252	621.5648	3.747809	0	873.4199	535.1647	0.354677	0.3641655	618.8652	3.746479	0	10	884	553						Frog_fixed.avi	0
19518	1171	891.1472	569.627	0.499559	0.3962824	621.8212	3.736841	0	873.5974	533.2856	0.3543146	0.3642727	618.9479	3.741974	0	10	882	551						Frog_fixed.avi	0
19535	1172	889.2384	571.6746	0.4991734	0.3962216	621.9154	3.739872	0	871.8	543.0054	0.3539723	0.3643198	619.1514	3.775226	0	10	881	557						Frog_fixed.avi	0
19551	1173	895.4596	568.949	0.4988687	0.3961665	622.0126	3.742283	0	872.1177	541.8723	0.3536332	0.3643712	619.3453	3.768836	0	10	884	555						Frog_fixed.avi	0
19568	1174	893.252	565.2601	0.4985524	0.3961301	622.0999	3.740297	0	870.3456	543.2592	0.3533541	0.3643838	619.3952	3.770291	0	10	882	554						Frog_fixed.avi	0
19585	1175	891.5003	566.2233	0.4982466	0.3960326	622.364	3.740637	0	873.2609	540.5688	0.3530751	0.3643624	619.6146	3.767841	0	10	882	553						Frog_fixed.avi	0
19601	1176	894.946	562.7106	0.4979802	0.3960155	622.4736	3.734014	0	871.1033	539.2195	0.3528534	0.3643784	619.6828	3.75495	0	10	883	551						Frog_fixed.avi	0
19618	1177	893.8434	570.0837	0.4977824	0.3960658	622.708	3.75137	0	870.4263	546.2103	0.3526351	0.3644087	619.8212	3.775283	0	10	882	558						Frog_fixed.avi	0
19635	1178	898.6124	567.3532	0.4976094	0.3961826	622.7274	3.736987	0	873.2822	545.7258	0.3524829	0.3644885	620.0229	3.784648	0	10	886	557						Frog_fixed.avi	0
19651	1179	896.8344	565.249	0.497425	0.3963149	622.9718	3.740645	0	870.2334	546.4662	0.3523318	0.3646571	620.1902	3.785166	0	10	884	556						Frog_fixed.avi	0
19668	1180	892.7459	567.5837	0.4972894	0.396528	623.1317	3.754591	0	865.3674	542.8651	0.3522028	0.3649328	620.3443	3.773266	0	10	879	555						Frog_fixed.avi	0
19685	1181	891.8097	568.3188	0.4971229	0.3967808	623.2995	3.757127	0	870.373	549.2114	0.3520434	0.3652259	620.5526	3.775962	0	10	881	559						Frog_fixed.avi	0
19701	1182	888.8626	565.8911	0.4968881	0.3971331	623.4477	3.738705	0	873.4559	535.17	0.3518563	0.3656916	620.6616	3.780103	0	10	881	551						Frog_fixed.avi	0
19718	1183	900.6241	570.2465	0.4966896	0.3974845	623.5766	3.739506	0	869.3571	552.3535	0.3516374	0.366098	620.7436	3.79829	0	10	885	561						Frog_fixed.avi	0
19735	1184	890.6111	560.9431	0.4963572	0.3978946	623.6827	3.729081	0	869.5885	540.0016	0.3513266	0.3666711	621.078	3.791362	0	10	880	550						Frog_fixed.avi	0
19751	1185	898.879	566.2786	0.4960912	0.3982824	623.9267	3.739635	0	868.3806	545.4905	0.3510684	0.3671223	621.1285	3.794289	0	10	884	556						Frog_fixed.avi	0
19768	1186	889.7275	566.8707	0.495806	0.3987117	623.92	3.751577	0	872.0726	551.1992	0.3507804	0.3676833	621.2802	3.797024	0	10	881	559						Frog_fixed.avi	0
19785	1187	893.1956	568.3107	0.4955634	0.3990621	624.3494	3.736878	0	868.4539	549.0797	0.3505677	0.3682439	621.5431	3.797844	0	10	881	559						Frog_fixed.avi	0
19801	1188	896.7358	561.0302	0.4953564	0.3993971	624.2894	3.747731	0	870.066	548.5428	0.350332	0.36869	621.6863	3.820642	0	10	883	555						Frog_fixed.avi	0
19818	1189	889.856	573.5992	0.4951599	0.3996943	624.4695	3.771526	0	864.1954	553.7096	0.3501684	0.3692325	621.7759	3.818405	0	10	877	564						Frog_fixed.avi	0
19835	1190	892.5744	573.1154	0.4950359	0.4000019	624.7246	3.757745	0	871.4977	542.2977	0.3500688	0.3697273	621.9305	3.810209	0	10	882	558						Frog_fixed.avi	0
19851	1191	897.1755	570.1942	0.4949157	0.4003258	624.7021	3.775286	0	866.6715	551.6044	0.3499161	0.370146	622.1136	3.817851	0	10	882	561						Frog_fixed.avi	0
19868	1192	896.1669	566.5243	0.4947425	0.4006228	624.9388	3.747819	0	868.1045	543.5285	0.3498048	0.3706221	622.2454	3.837214	0	10	882	555						Frog_fixed.avi	0
19884	1193	895.5527	573.1205	0.4945839	0.4008459	624.975	3.776908	0	865.994	554.5121	0.349677	0.3709168	622.3894	3.832356	0	10	881	564						Frog_fixed.avi	0
19901	1194	896.574	570.4547	0.4944713	0.4010429	625.0955	3.775811	0	869.8712	546.9977	0.3495503	0.3711856	622.6024	3.836323	0	10	883	559						Frog_fixed.avi	0
19918	1195	894.6845	570.9846	0.4942984	0.4011964	625.3671	3.774035	0	871.5157	545.1285	0.3494107	0.3714719	622.6977	3.849851	0	10	883	558						Frog_fixed.avi	0
19934	1196	895.0839	573.0567	0.4941481	0.4012822	625.561	3.781989	0	865.9155	553.8573	0.349277	0.3716465	622.8113	3.861723	0	10	880	563						Frog_fixed.avi	0
19951	1197	893.405	575.2822	0.4940372	0.4012991	625.3701	3.772967	0	863.861	555.4579	0.3491869	0.3717076	622.855	3.842524	0	10	879	565						Frog_fixed.avi	0
19968	1198	900.4796	574.5331	0.4939682	0.4012732	625.4561	3.773949	0	866.2781	554.3918	0.349107	0.3717439	622.9523	3.861289	0	10	883	564						Frog_fixed.avi	0
19984	1199	898.2465	566.837	0.4938766	0.4011559	625.7177	3.778487	0	868.0518	546.8574	0.3490242	0.3717367	623.1176	3.84711	0	10	883	557						Frog_fixed.avi	0
20001	1200	897.3825	567.4757	0.4938095	0.4009369	625.8387	3.78189	0	864.2777	547.3484	0.3489672	0.3716201	623.1613	3.862412	0	10	881	557						Frog_fixed.avi	0
20018	1201	895.2468	575.3788	0.4937392	0.4005281	625.9224	3.781851	0	862.3363	547.3528	0.3489132	0.371385	623.1404	3.875533	0	10	879	561						Frog_fixed.avi	0
20034	1202	894.7	568.9542	0.4937087	0.4001405	625.8902	3.782205	0	863.5239	549.7404	0.3488715	0.3710235	623.1972	3.860926	0	10	879	559						Frog_fixed.avi	0
20051	1203	892.778	569.2333	0.4936584	0.399604	625.9286	3.793923	0	863.6479	547.8054	0.3488239	0.3706888	623.2917	3.883323	0	10	878	559						Frog_fixed.avi	0
20068	1204	888.3684	571.5894	0.4936335	0.399094	625.9721	3.773726	0	858.0613	552.718	0.3488063	0.3702066	623.3593	3.883619	0	10	873	562						Frog_fixed.avi	0
20084	1205	876.4557	566.4387	0.4936684	0.398568	625.9586	3.79549	0	841.9272	550.3636	0.3488359	0.3698387	623.3102	3.86385	0	10	859	558						Frog_fixed.avi	0
20101	1206	876.0306	577.1666	0.4936294	0.3980853	625.9073	3.792864	0	845.4889	551.3218	0.3487999	0.3694409	623.3299	3.860382	0	10	861	564						Frog_fixed.avi	0
20118	1207	875.852	569.9329	0.4936217	0.3977403	625.8571	3.796065	0	834.7384	561.3856	0.3487741	0.3691342	623.3711	3.864888	0	10	855	566						Frog_fixed.avi	0
20134	1208	876.5687	574.7059	0.4936336	0.3973577	625.8497	3.793409	0	845.8637	544.9517	0.3487709	0.3688326	623.2695	3.865618	0	10	861	560						Frog_fixed.avi	0
20151	1209	873.4615	570.2577	0.4936605	0.3970159	625.7435	3.803056	0	841.9713	557.4517	0.3487706	0.368441	623.2191	3.867573	0	10	858	564						Frog_fixed.avi	0
20168	1210	875.6108	576.4152	0.4937419	0.3966784	625.579	3.799009	0	842.4148	546.7545	0.3488144	0.3681537	623.1327	3.86889	0	10	859	562						Frog_fixed.avi	0
20184	1211	873.0551	570.5139	0.4938635	0.3963295	625.5221	3.816827	0	842.6957	555.048	0.3488816	0.3677656	622.9536	3.855205	0	10	858	563						Frog_fixed.avi	0
20201	1212	872.3746	574.5319	0.4940053	0.3960032	625.2436	3.802908	0	843.4738	552.2816	0.3489922	0.3674777	622.815	3.851701	0	10	858	563						Frog_fixed.avi	0
20217	1213	871.9433	571.6968	0.4942168	0.3957641	625.1544	3.799555	0	845.3759	555.3148	0.3491962	0.3671537	622.6702	3.845906	0	10	859	564						Frog_fixed.avi	0
20234	1214	874.4517	570.8262	0.4944868	0.3955423	624.8699	3.799739	0	843.3483	558.1242	0.3494081	0.3669524	622.5095	3.847112	0	10	859	564						Frog_fixed.avi	0
20251	1215	872.4564	575.9606	0.4947713	0.3953739	624.7288	3.785253	0	846.0408	552.2772	0.3496574	0.3667786	622.2608	3.853612	0	10	859	564						Frog_fixed.avi	0
20267	1216	869.9933	572.6618	0.4950549	0.3952627	624.5074	3.810196	0	842.8564	553.6877	0.349908	0.3665599	622.1567	3.856527	0	10	856	563						Frog_fixed.avi	0
20284	1217	868.7682	569.4274	0.4953642	0.3951587	624.2394	3.772565	0	839.2997	557.9565	0.3501837	0.3663314	621.8663	3.838311	0	10	854	564						Frog_fixed.avi	0
20301	1218	868.3176	580.7915	0.4956433	0.3950643	624.0601	3.791551	0	844.8453	554.1923	0.3504244	0.3661526	621.5801	3.842018	0	10	857	567						Frog_fixed.avi	0
20317	1219	869.3438	579.8887	0.4959097	0.3949375	623.8133	3.769871	0	838.6726	559.9216	0.3506511	0.3659134	621.3957	3.853281	0	10	854	570						Frog_fixed.avi	0
20334	1220	871.1585	577.1452	0.4961977	0.3947685	623.4725	3.788846	0	838.7407	543.3059	0.3508308	0.3656945	621.1002	3.837122	0	10	855	560						Frog_fixed.avi	0
20351	1221	861.2078	574.7708	0.4963741	0.3945769	623.3271	3.7867	0	836.6932	552.9741	0.3510601	0.3653438	620.8615	3.857126	0	10	849	564						Frog_fixed.avi	0
20367	1222	864.6875	570.3973	0.4966236	0.3943911	623.1553	3.764284	0	840.1576	546.3886	0.3512712	0.3650213	620.6993	3.851638	0	10	852	558						Frog_fixed.avi	0
20384	1223	863.0422	577.9381	0.4968748	0.3941396	622.8748	3.773094	0	836.8137	560.1062	0.3514817	0.3646031	620.2853	3.850147	0	10	850	569						Frog_fixed.avi	0
20401	1224	869.1754	571.9215	0.4971731	0.3938177	622.54	3.765472	0	844.1617	542.865	0.3517174	0.3641583	620.0965	3.824429	0	10	857	557						Frog_fixed.avi	0
20417	1225	866.6354	574.7395	0.497485	0.3934292	622.1772	3.766743	0	836.6506	549.7773	0.3520024	0.363613	619.787	3.843828	0	10	852	562						Frog_fixed.avi	0
20434	1226	867.7551	576.5857	0.4978096	0.3929315	622.103	3.781744	0	842.3645	553.8099	0.3522964	0.3629962	619.4843	3.828871	0	10	855	565						Frog_fixed.avi	0
20451	1227	861.3933	579.3592	0.4981394	0.3923437	621.7421	3.779665	0	840.8173	551.074	0.3526053	0.3623091	619.3083	3.82733	0	10	851	565						Frog_fixed.avi	0
20467	1228	864.8467	576.5378	0.4985088	0.39172	621.4368	3.756128	0	842.5591	555.3281	0.3529211	0.3615781	618.9076	3.817331	0	10	854	566						Frog_fixed.avi	0
20484	1229	855.965	574.9747	0.4987907	0.3910522	621.1112	3.759995	0	840.8051	547.7357	0.3531932	0.3608781	618.7285	3.806717	0	10	848	561						Frog_fixed.avi	0
20501	1230	866.0573	575.0442	0.4991134	0.3903294	621.0024	3.75856	0	839.59	551.8887	0.3534262	0.3601106	618.3196	3.798122	0	10	853	563						Frog_fixed.avi	0
20517	1231	862.2063	574.9741	0.4993483	0.3896697	620.4991	3.75785	0	842.9882	548.9974	0.3536572	0.3593853	618.0611	3.788492	0	10	853	562						Frog_fixed.avi	0
20534	1232	865.7822	572.3668	0.4995717	0.3889954	620.3632	3.740721	0	841.7882	553.3483	0.3538126	0.3586764	617.9128	3.799923	0	10	854	563						Frog_fixed.avi	0
20551	1233	865.376	577.0754	0.4997758	0.3884773	620.0328	3.733888	0	832.8129	556.0046	0.3539514	0.3580853	617.6061	3.8023	0	10	849	567						Frog_fixed.avi	0
20567	1234	860.6746	575.4034	0.499927	0.3879975	619.7346	3.739499	0	837.0667	548.6457	0.3540935	0.3576433	617.1904	3.790843	0	10	849	562						Frog_fixed.avi	0
20584	1235	866.6403	581.1174	0.5001526	0.3876086	619.3999	3.742789	0	833.0639	554.3764	0.3542144	0.3571998	616.8327	3.800243	0	10	850	568						Frog_fixed.avi	0
20601	1236	862.7078	578.91	0.5003084	0.3872628	619.1469	3.736124	0	831.4432	546.7824	0.3543257	0.3568635	616.5576	3.773235	0	10	847	563						Frog_fixed.avi	0
20617	1237	867.041	576.563	0.5005056	0.3868808	618.6962	3.709319	0	833.0108	561.5888	0.3544936	0.3564233	616.2543	3.772221	0	10	850	569						Frog_fixed.avi	0
20634	1238	857.8861	581.4368	0.5006591	0.3864483	618.392	3.714017	0	839.2467	547.3889	0.3546409	0.3560597	615.9094	3.780117	0	10	849	564						Frog_fixed.avi	0
20651	1239	870.933	580.8668	0.5008335	0.3859211	617.9518	3.726168	0	849.9808	540.7782	0.3547495	0.3555301	615.6799	3.75488	0	10	860	561						Frog_fixed.avi	0
20667	1240	877.2454	569.8427	0.5009531	0.3853678	617.8429	3.691057	0	850.5867	553.3368	0.3548369	0.3549283	615.3995	3.750255	0	10	864	562						Frog_fixed.avi	0
20684	1241	873.1311	565.7785	0.5011238	0.3847877	617.6005	3.693909	0	852.6969	542.2386	0.3549658	0.3544039	615.082	3.745686	0	10	863	554						Frog_fixed.avi	0
20701	1242	875.2728	568.186	0.5012646	0.3841229	617.0792	3.683668	0	857.2653	539.1623	0.3550144	0.3537437	614.8572	3.737519	0	10	866	554						Frog_fixed.avi	0
20717	1243	873.6	574.6729	0.5013389	0.3835288	616.8315	3.684013	0	845.1478	552.1879	0.3550432	0.3531809	614.3948	3.752949	0	10	859	563						Frog_fixed.avi	0
20734	1244	871.9117	569.6903	0.5014007	0.3830761	616.4937	3.673222	0	852.8098	546.9867	0.3550498	0.3527398	614.1914	3.746812	0	10	862	558						Frog_fixed.avi	0
20751	1245	877.7019	577.2315	0.5014327	0.3826715	616.1749	3.680491	0	850.7648	551.8962	0.3549891	0.3523981	613.842	3.737553	0	10	864	565						Frog_fixed.avi	0
20767	1246	874.8776	568.6673	0.5015015	0.3824308	615.6788	3.673902	0	850.9195	541.4072	0.354948	0.3522082	613.494	3.728584	0	10	863	555						Frog_fixed.avi	0
20784	1247	870.5756	572.0635	0.5015535	0.3822699	615.4127	3.678617	0	855.8248	542.1115	0.3549662	0.3521018	613.1678	3.711288	0	10	863	557						Frog_fixed.avi	0
20800	1248	873.7054	574.4053	0.5015933	0.3820631	615.1053	3.659373	0	851.7577	542.9003	0.354927	0.3519522	612.955	3.724855	0	10	863	559						Frog_fixed.avi	0
20817	1249	873.0308	570.5891	0.501583	0.3817639	614.896	3.673411	0	847.1316	549.7365	0.3548611	0.3516448	612.5486	3.730821	0	10	860	560						Frog_fixed.avi	0
20834	1250	876.5476	569.4154	0.5015895	0.38144	614.5299	3.665072	0	845.4636	539.4248	0.3547826	0.3513145	612.1074	3.729797	0	10	861	554						Frog_fixed.avi	0
20850	1251	870.1721	562.1642	0.5015085	0.3809965	614.2109	3.686306	0	853.1901	549.3999	0.3547076	0.350854	611.7484	3.714916	0	10	862	556						Frog_fixed.avi	0
20867	1252	873.8856	562.3143	0.5013919	0.3805829	613.7615	3.658985	0	847.6148	542.553	0.3544988	0.3504488	611.5356	3.729434	0	10	861	552						Frog_fixed.avi	0
20884	1253	875.108	570.6595	0.5012859	0.380038	613.4936	3.671703	0	849.9395	544.7949	0.3542885	0.3498723	611.3107	3.699904	0	10	863	558						Frog_fixed.avi	0
20900	1254	877.5428	569.847	0.5011678	0.3796522	613.0452	3.660932	0	851.3696	554.096	0.3541519	0.3494376	610.9197	3.725584	0	10	864	562						Frog_fixed.avi	0
20917	1255	875.1381	566.5106	0.5010606	0.3793789	612.6495	3.657379	0	849.3638	548.0386	0.3539718	0.3491499	610.5331	3.710573	0	10	862	557						Frog_fixed.avi	0
20934	1256	878.5685	564.9463	0.5009397	0.3791069	612.335	3.663372	0	846.6642	541.2303	0.3537442	0.3488724	610.0694	3.720164	0	10	863	553						Frog_fixed.avi	0
20950	1257	871.8248	571.7954	0.5007105	0.3787297	611.9919	3.663322	0	845.9478	542.8732	0.3535154	0.3483937	609.7696	3.698108	0	10	859	557						Frog_fixed.avi	0
20967	1258	871.9703	567.3402	0.5004933	0.3783881	611.6817	3.65941	0	854.743	539.3322	0.3532409	0.3480419	609.4219	3.698896	0	10	863	553						Frog_fixed.avi	0
20984	1259	872.7629	569.5297	0.5001922	0.3780002	611.3434	3.661737	0	846.9232	549.1636	0.3528669	0.3474605	609.0144	3.726208	0	10	860	559						Frog_fixed.avi	0
21000	1260	873.0193	569.39	0.4998189	0.3774446	610.9476	3.649571	0	853.2072	545.5999	0.3524157	0.3468055	608.9159	3.684527	0	10	863	557						Frog_fixed.avi	0
21017	1261	874.231	571.2004	0.4993605	0.3767316	610.741	3.651002	0	851.2399	544.8591	0.3519101	0.3460729	608.6039	3.693093	0	10	863	558						Frog_fixed.avi	0
21034	1262	869.165	568.993	0.4988827	0.3760232	610.5149	3.632162	0	850.1643	549.089	0.3513961	0.3453777	608.3395	3.707291	0	10	860	559						Frog_fixed.avi	0
21050	1263	868.8706	570.5113	0.498443	0.3753592	610.0785	3.640895	0	851.879	545.1277	0.3509099	0.3447984	607.8654	3.696081	0	10	860	558						Frog_fixed.avi	0
21067	1264	876.4948	571.9556	0.4979989	0.3746882	609.7208	3.637546	0	853.8972	541.7449	0.3504116	0.3441012	607.5482	3.699915	0	10	865	557						Frog_fixed.avi	0
21084	1265	873.1579	565.5792	0.4975212	0.3741032	609.48	3.625143	0	852.0712	545.7309	0.3498504	0.3435584	607.1957	3.674926	0	10	863	556						Frog_fixed.avi	0
21100	1266	877.0728	569.7062	0.4970549	0.3735164	609.2068	3.653618	0	857.3861	540.5069	0.3493321	0.3430688	606.9395	3.669037	0	10	867	555						Frog_fixed.avi	0
21117	1267	872.8083	575.2698	0.4965497	0.3728688	608.9192	3.634884	0	856.8242	544.2314	0.3487619	0.3425784	606.5876	3.675286	0	10	865	560						Frog_fixed.avi	0
21134	1268	876.2787	572.3888	0.4959641	0.3722211	608.5546	3.640428	0	851.7776	551.1881	0.3480921	0.342108	606.3492	3.67004	0	10	864	562						Frog_fixed.avi	0
21150	1269	873.973	568.6645	0.4952846	0.3716096	608.2065	3.62207	0	851.9473	547.7632	0.3473796	0.3416841	605.9627	3.696708	0	10	863	558						Frog_fixed.avi	0
21167	1270	877.6178	566.8766	0.4945644	0.3709189	607.9938	3.604154	0	855.4255	544.6345	0.3465643	0.3412501	605.9389	3.670675	0	10	867	556						Frog_fixed.avi	0
21184	1271	878.1998	564.6915	0.4938397	0.3702397	607.77	3.623604	0	850.1063	551.6472	0.345815	0.3408821	605.5502	3.694339	0	10	864	558						Frog_fixed.avi	0
21200	1272	880.33	569.7338	0.493134	0.3695541	607.4393	3.61965	0	852.0167	543.454	0.3449903	0.3406381	605.397	3.66918	0	10	866	557						Frog_fixed.avi	0
21217	1273	877.4971	574.2484	0.4924212	0.3690288	607.2948	3.640825	0	851.1197	552.634	0.3442767	0.3404185	605.0247	3.677575	0	10	864	563						Frog_fixed.avi	0
21234	1274	877.9214	569.5788	0.4918091	0.3686186	607.19	3.642124	0	853.5785	550.8183	0.3435637	0.3403651	604.8875	3.690428	0	10	866	560						Frog_fixed.avi	0
21250	1275	879.4915	567.1466	0.4911815	0.3681755	606.8232	3.60901	0	855.8672	547.7196	0.3428555	0.3403698	604.7181	3.669335	0	10	868	557						Frog_fixed.avi	0
21267	1276	873.5188	571.517	0.4905391	0.3677934	606.4946	3.636562	0	856.2415	547.9642	0.3421645	0.340324	604.4478	3.670138	0	10	865	560						Frog_fixed.avi	0
21284	1277	882.1783	571.0684	0.489904	0.3672849	606.3508	3.640267	0	851.77	550.9666	0.3413885	0.3402658	604.4564	3.693098	0	10	867	561						Frog_fixed.avi	0
21300	1278	875.0089	565.3654	0.4891934	0.3668957	606.1717	3.598508	0	857.9871	543.1306	0.3407103	0.3402371	604.1064	3.69533	0	10	866	554						Frog_fixed.avi	0
21317	1279	878.0153	573.5064	0.4885299	0.3665298	606.1262	3.650364	0	856.8304	545.6617	0.3399463	0.340279	604.1093	3.668265	0	10	867	560						Frog_fixed.avi	0
21334	1280	881.9836	571.4525	0.487831	0.3663353	605.8473	3.625948	0	853.8358	557.4195	0.3391975	0.3403983	603.8438	3.699529	0	10	868	564						Frog_fixed.avi	0
21350	1281	882.8651	563.2958	0.4871013	0.3662578	605.9114	3.619301	0	854.4579	542.0245	0.3384413	0.3407074	603.8008	3.699413	0	10	869	553						Frog_fixed.avi	0
21367	1282	880.0354	566.9359	0.4864751	0.3663133	605.7864	3.625395	0	852.0676	542.3126	0.3377346	0.3409937	603.747	3.683174	0	10	866	555						Frog_fixed.avi	0
21383	1283	880.766	569.5117	0.4858808	0.366465	605.5572	3.614413	0	854.0239	547.6542	0.3371386	0.3414339	603.759	3.698458	0	10	867	559						Frog_fixed.avi	0
21400	1284	880.2988	563.2604	0.4853315	0.3666963	605.4285	3.613902	0	861.1909	541.8953	0.336565	0.3417676	603.7244	3.678292	0	10	871	553						Frog_fixed.avi	0
21417	1285	883.1873	566.4146	0.4848692	0.3668967	605.4666	3.611556	0	858.7119	547.4451	0.336053	0.3421404	603.6761	3.680587	0	10	871	557						Frog_fixed.avi	0
21433	1286	881.5272	567.2712	0.484414	0.3670535	605.4705	3.608101	0	859.8905	549.7958	0.335609	0.342503	603.7528	3.698307	0	10	871	559						Frog_fixed.avi	0
21450	1287	887.8815	568.0015	0.4840189	0.367206	605.5016	3.617424	0	860.3644	555.0796	0.3351987	0.3428557	603.748	3.673752	0	10	874	562						Frog_fixed.avi	0
21467	1288	881.7182	581.8686	0.4836719	0.367359	605.4445	3.603051	0	863.1783	541.8249	0.3348261	0.3432209	603.6523	3.690153	0	10	872	562						Frog_fixed.avi	0
21483	1289	886.639	565.3687	0.4833878	0.3675376	605.3832	3.596267	0	860.8674	544.4516	0.3345223	0.3434656	603.7035	3.682563	0	10	874	555						Frog_fixed.avi	0
21500	1290	887.0757	569.5022	0.4831493	0.3676768	605.3779	3.603047	0	856.7523	551.311	0.334255	0.3437083	603.8434	3.670129	0	10	872	560						Frog_fixed.avi	0
21517	1291	919.9302	566.3868	0.4828016	0.3678252	605.2585	3.602933	0	889.7122	546.0065	0.3339204	0.3440209	603.6988	3.705767	0	10	905	556						Frog_fixed.avi	0
21533	1292	920.6735	575.8583	0.4825903	0.3679556	605.4199	3.612649	0	896.0748	547.7001	0.3337224	0.3441968	603.9146	3.691941	0	10	908	562						Frog_fixed.avi	0
21550	1293	921.0117	570.6679	0.4824842	0.3680825	605.3302	3.617039	0	897.8601	544.423	0.3336224	0.3443093	603.8167	3.688329	0	10	909	558						Frog_fixed.avi	0
21567	1294	921.7888	575.8167	0.4823906	0.3681656	605.3234	3.620042	0	894.7026	542.0562	0.3335413	0.3443832	603.8781	3.680866	0	10	908	559						Frog_fixed.avi	0
21583	1295	921.1222	565.7974	0.482354	0.3682916	605.2563	3.59895	0	893.1272	550.7755	0.3335061	0.3444284	603.9164	3.682874	0	10	907	558						Frog_fixed.avi	0
21600	1296	922.0444	575.7372	0.4823585	0.3683093	605.2438	3.595351	0	897.3989	552.475	0.3335238	0.3444323	603.9006	3.689888	0	10	910	564						Frog_fixed.avi	0
21617	1297	921.1357	572.8561	0.4824384	0.3682145	605.2752	3.616075	0	897.3248	547.7322	0.3335871	0.3443249	603.8865	3.676888	0	10	909	560						Frog_fixed.avi	0
21633	1298	919.7089	574.4036	0.4825811	0.3680875	605.3431	3.627495	0	892.8115	544.4641	0.333748	0.3441643	603.9467	3.694068	0	10	906	559						Frog_fixed.avi	0
21650	1299	920.4279	566.4285	0.4828166	0.3679117	605.1776	3.618251	0	895.8568	539.8682	0.3340173	0.3439613	604.0335	3.696662	0	10	908	553						Frog_fixed.avi	0
21667	1300	919.3678	572.7227	0.4831431	0.3677216	605.3055	3.615655	0	896.5674	539.8174	0.3342966	0.3435642	604.1274	3.690539	0	10	908	556						Frog_fixed.avi	0
21683	1301	924.8565	561.5296	0.4835127	0.3674659	605.4158	3.629173	0	890.3274	546.2587	0.3346893	0.3431974	603.9753	3.686928	0	10	908	554						Frog_fixed.avi	0
21700	1302	924.8663	565.4267	0.4838953	0.3671314	605.4065	3.608061	0	898.3636	541.7703	0.3350942	0.3427499	603.8716	3.679214	0	10	912	554						Frog_fixed.avi	0
21717	1303	923.1332	567.7988	0.4842744	0.3669172	605.2789	3.617352	0	901.2934	540.7998	0.3355166	0.3423899	603.9482	3.681626	0	10	912	554						Frog_fixed.avi	0
21733	1304	920.1953	564.6038	0.4846494	0.3666891	605.4299	3.618255	0	893.8821	545.3139	0.3358514	0.3419512	604.0786	3.691926	0	10	907	555						Frog_fixed.avi	0
21750	1305	919.4365	578.4031	0.4850227	0.3664162	605.5389	3.639127	0	895.84	540.0537	0.3362369	0.3416058	603.8858	3.689261	0	10	908	559						Frog_fixed.avi	0
21767	1306	924.131	567.2552	0.4853857	0.3662467	605.5042	3.608284	0	902.0236	536.865	0.3366117	0.3412066	603.7861	3.688373	0	10	913	552						Frog_fixed.avi	0
21783	1307	917.6041	573.335	0.4857191	0.3660892	605.4464	3.632072	0	895.9645	539.0236	0.336972	0.340881	603.7343	3.680059	0	10	907	556						Frog_fixed.avi	0
21800	1308	918.6628	572.1955	0.4860968	0.3659665	605.5241	3.602841	0	895.358	544.2526	0.337309	0.3405932	603.8724	3.670183	0	10	907	558						Frog_fixed.avi	0
21817	1309	925.4595	560.4993	0.4864276	0.3659305	605.5311	3.599052	0	900.4294	540.7104	0.3376499	0.3403915	603.6635	3.663908	0	10	913	551						Frog_fixed.avi	0
21833	1310	918.8638	563.4851	0.486694	0.3659155	605.5324	3.593896	0	892.9872	540.068	0.3379362	0.3402337	603.6818	3.666069	0	10	906	552						Frog_fixed.avi	0
21850	1311	923.6943	570.0289	0.4869673	0.3659005	605.6044	3.61311	0	899.0292	541.3313	0.3382121	0.3400904	603.6492	3.652204	0	10	911	556						Frog_fixed.avi	0
21867	1312	914.7161	569.6434	0.4871416	0.3659286	605.5662	3.62087	0	896.6746	535.0541	0.338394	0.3400026	603.5513	3.65942	0	10	906	552						Frog_fixed.avi	0
21883	1313	914.3904	565.3434	0.4872615	0.365932	605.5278	3.600385	0	891.0192	536.2673	0.3385123	0.3399225	603.5237	3.662111	0	10	903	551						Frog_fixed.avi	0
21900	1314	922.3898	559.5493	0.4874144	0.3659763	605.6017	3.601903	0	893.3235	542.7993	0.3386534	0.3396938	603.6026	3.649655	0	10	908	551						Frog_fixed.avi	0
21916	1315	917.9251	566.432	0.4875433	0.3659897	605.6417	3.592414	0	901.1202	539.7898	0.3387749	0.3395709	603.723	3.631861	0	10	910	553						Frog_fixed.avi	0
21933	1316	919.9709	570.0149	0.4876515	0.366044	605.5815	3.604719	0	894.1458	539.1815	0.3389156	0.3394766	603.6769	3.641756	0	10	907	555						Frog_fixed.avi	0
21950	1317	917.0024	560.5533	0.4877904	0.3660923	605.442	3.583138	0	896.2288	530.4779	0.3390684	0.3394206	603.6523	3.628573	0	10	907	546						Frog_fixed.avi	0
21966	1318	919.6846	561.7642	0.4879487	0.3661586	605.7477	3.589774	0	896.6205	537.1889	0.3392011	0.3393545	603.6891	3.640038	0	10	908	549						Frog_fixed.avi	0
21983	1319	919.9224	565.8336	0.4880435	0.3661964	605.7732	3.577057	0	894.9124	537.9941	0.3393155	0.3392274	603.7914	3.644327	0	10	907	552						Frog_fixed.avi	0
22000	1320	918.2443	562.1687	0.4880994	0.3662059	605.7603	3.580047	0	894.0296	533.983	0.3394111	0.3391034	603.6781	3.645256	0	10	906	548						Frog_fixed.avi	0
22016	1321	918.5462	561.043	0.4880959	0.366174	605.8138	3.583971	0	895.349	543.6581	0.3394276	0.338843	603.8158	3.628155	0	10	907	552						Frog_fixed.avi	0
22033	1322	921.5461	556.7365	0.488069	0.3661548	605.8276	3.567525	0	894.1947	542.6503	0.3394087	0.3386734	603.8753	3.635797	0	10	908	550						Frog_fixed.avi	0
22050	1323	918.3646	563.6172	0.4880442	0.3661526	605.9022	3.56561	0	897.0977	543.5211	0.3393888	0.3385752	603.8757	3.634575	0	10	908	554						Frog_fixed.avi	0
22066	1324	921.62	561.0947	0.4880328	0.3661972	605.9445	3.57891	0	889.3337	542.7741	0.3393861	0.3385659	603.8734	3.644605	0	10	905	552						Frog_fixed.avi	0
22083	1325	920.7386	562.8615	0.4880542	0.3662445	605.9327	3.560826	0	895.3503	535.7377	0.3394033	0.338591	603.9376	3.625513	0	10	908	549						Frog_fixed.avi	0
22100	1326	917.7814	565.9929	0.4880714	0.3663069	605.9249	3.562636	0	890.0132	541.5825	0.3394455	0.3386981	603.9526	3.636315	0	10	904	554						Frog_fixed.avi	0
22116	1327	915.4904	565.3865	0.4880963	0.366361	605.9227	3.553929	0	896.4117	540.6801	0.3394717	0.3388075	603.928	3.623988	0	10	906	553						Frog_fixed.avi	0
22133	1328	919.0168	563.7822	0.4880885	0.3663708	605.9617	3.562833	0	891.2233	533.9032	0.339432	0.33902	603.817	3.635349	0	10	905	549						Frog_fixed.avi	0
22150	1329	921.5441	559.9682	0.4880315	0.3663101	606.0186	3.551758	0	893.6324	533.5524	0.3393534	0.339095	603.9801	3.617955	0	10	908	547						Frog_fixed.avi	0
22166	1330	918.113	562.8987	0.4879223	0.3662328	606.0022	3.561817	0	896.1404	537.6145	0.3392317	0.3391429	603.9242	3.622998	0	10	907	550						Frog_fixed.avi	0
22183	1331	914.4867	560.8067	0.4876916	0.366091	605.877	3.553003	0	899.2862	533.7394	0.3390494	0.3391865	604.0262	3.616498	0	10	907	547						Frog_fixed.avi	0
22200	1332	918.3494	564.574	0.4875064	0.3659113	605.9658	3.55125	0	899.3078	533.1287	0.3387976	0.3391875	603.9919	3.60567	0	10	909	549						Frog_fixed.avi	0
22216	1333	919.7747	564.6594	0.4872808	0.3656858	605.9427	3.589804	0	895.9954	536.8057	0.3385956	0.3392162	604.0577	3.625977	0	10	908	551						Frog_fixed.avi	0
22233	1334	918.6204	559.2599	0.4870973	0.3655261	605.9023	3.570276	0	888.4049	539.4545	0.338352	0.3392715	603.961	3.638577	0	10	904	549						Frog_fixed.avi	0
22250	1335	921.1982	557.546	0.486937	0.3654281	605.8746	3.564661	0	900.7398	539.5615	0.338185	0.3392805	603.9278	3.620384	0	10	911	549						Frog_fixed.avi	0
22266	1336	910.3541	560.9833	0.4867088	0.365272	605.7249	3.57926	0	895.4033	535.8911	0.3379608	0.3392873	603.8425	3.63969	0	10	903	548						Frog_fixed.avi	0
22283	1337	919.4133	563.3832	0.4865419	0.3649891	605.7785	3.585888	0	897.4352	534.9327	0.3377222	0.339221	603.8881	3.614191	0	10	908	549						Frog_fixed.avi	0
22299	1338	916.5551	555.3212	0.4862811	0.3646447	605.4699	3.585308	0	894.7755	531.1003	0.337436	0.3391211	603.7088	3.624993	0	10	906	543						Frog_fixed.avi	0
22316	1339	917.1194	564.5703	0.4860103	0.3642817	605.6285	3.593472	0	896.6973	537.3156	0.3371356	0.3388331	603.717	3.623351	0	10	907	551						Frog_fixed.avi	0
22333	1340	912.6949	563.7797	0.4856827	0.3637934	605.4731	3.59292	0	898.3552	532.0455	0.3367742	0.3386038	603.7946	3.635865	0	10	906	548						Frog_fixed.avi	0
22349	1341	920.0939	564.1888	0.4853584	0.3632928	605.436	3.599725	0	893.6356	534.6526	0.3364197	0.3383594	603.6171	3.642267	0	10	907	549						Frog_fixed.avi	0
22366	1342	916.8293	559.4354	0.4849947	0.3628704	605.5058	3.589667	0	892.8137	540.9459	0.3360235	0.3381001	603.648	3.648807	0	10	905	550						Frog_fixed.avi	0
22383	1343	914.1431	569.2021	0.484608	0.3624038	605.3305	3.60563	0	897.0903	534.9396	0.3356241	0.3379123	603.6121	3.651103	0	10	906	552						Frog_fixed.avi	0
22399	1344	917.2323	562.8016	0.4842072	0.3620501	605.1083	3.61326	0	892.2753	537.711	0.3351727	0.337786	603.6133	3.660829	0	10	905	550						Frog_fixed.avi	0
22416	1345	919.0154	559.1937	0.4837694	0.3616276	605.0316	3.627699	0	895.1151	539.3323	0.3347292	0.3376585	603.7023	3.667117	0	10	907	549						Frog_fixed.avi	0
22433	1346	916.9041	555.6088	0.4833071	0.3613048	604.931	3.605726	0	895.7773	534.9249	0.3342336	0.3376088	603.687	3.663634	0	10	906	545						Frog_fixed.avi	0
22449	1347	917.4891	553.2929	0.4828241	0.3610098	604.8849	3.627575	0	895.9168	532.6346	0.3337345	0.3375756	603.697	3.664615	0	10	907	543						Frog_fixed.avi	0
22466	1348	917.707	559.4655	0.4823212	0.3606538	604.8503	3.61826	0	898.6001	532.1503	0.3332179	0.3375818	603.6634	3.671163	0	10	908	546						Frog_fixed.avi	0
22483	1349	912.5355	553.9272	0.4818163	0.3604593	604.8159	3.621831	0	900.1422	531.442	0.3326894	0.337615	603.663	3.66292	0	10	906	543						Frog_fixed.avi	0
22499	1350	917.3822	561.9194	0.4813105	0.3602595	604.7582	3.648368	0	897.7603	534.6357	0.3321637	0.337653	603.7055	3.69391	0	10	908	548						Frog_fixed.avi	0
22516	1351	916.5579	567.5101	0.4808303	0.3599794	604.7406	3.657718	0	893.5281	534.6414	0.3316657	0.3377417	603.5345	3.704672	0	10	905	551						Frog_fixed.avi	0
22533	1352	916.217	557.1347	0.4803796	0.3598115	604.7031	3.635931	0	891.8743	532.6118	0.3311912	0.3378101	603.545	3.689775	0	10	904	545						Frog_fixed.avi	0
22549	1353	918.9355	556.5647	0.4799901	0.3597291	604.7067	3.637921	0	893.9929	538.3001	0.3307959	0.3379399	603.5576	3.708385	0	10	906	547						Frog_fixed.avi	0
22566	1354	921.7396	560.6396	0.4796523	0.3597132	604.6367	3.663645	0	901.5722	533.8768	0.3304202	0.3381119	603.5592	3.696724	0	10	912	547						Frog_fixed.avi	0
22583	1355	916.6158	562.2975	0.4792502	0.3597174	604.5855	3.640157	0	890.4113	534.4315	0.3300071	0.3383658	603.4533	3.716978	0	10	904	548						Frog_fixed.avi	0
22599	1356	918.3326	559.9257	0.4788529	0.3597522	604.5779	3.648022	0	900.2301	527.7953	0.3296444	0.3385994	603.4895	3.697278	0	10	909	544						Frog_fixed.avi	0
22616	1357	920.9182	563.1993	0.4784783	0.3597963	604.6189	3.65324	0	893.9902	539.9597	0.3292373	0.3387906	603.67	3.743633	0	10	907	552						Frog_fixed.avi	0
22633	1358	924.8115	556.8556	0.4780994	0.359805	604.491	3.649034	0	893.8422	532.3311	0.3288515	0.3390532	603.4617	3.722377	0	10	909	545						Frog_fixed.avi	0
22649	1359	919.3779	565.316	0.4776872	0.3597946	604.6041	3.67887	0	893.8748	534.3646	0.3284422	0.3391582	603.4355	3.7285	0	10	907	550						Frog_fixed.avi	0
22666	1360	917.7609	560.9915	0.4772645	0.3597995	604.6348	3.681652	0	894.7128	529.3976	0.3280465	0.3392949	603.517	3.724534	0	10	906	545						Frog_fixed.avi	0
22683	1361	916.1088	565.3777	0.4768385	0.359842	604.6102	3.677052	0	898.978	533.7742	0.3276572	0.3394688	603.5587	3.744686	0	10	908	550						Frog_fixed.avi	0
22699	1362	921.5137	563.317	0.4764555	0.3599425	604.6865	3.680701	0	893.0565	534.9877	0.3272748	0.3397029	603.6251	3.762653	0	10	907	549						Frog_fixed.avi	0
22716	1363	920.3466	560.7856	0.4760531	0.3600669	604.7422	3.669708	0	895.7966	529.5387	0.3268898	0.3398916	603.6077	3.730634	0	10	908	545						Frog_fixed.avi	0
22733	1364	921.7502	558.3724	0.4756824	0.3602671	604.7507	3.671211	0	900.8463	532.4673	0.3265381	0.3400267	603.8301	3.745649	0	10	911	545						Frog_fixed.avi	0
22749	1365	914.0099	564.2733	0.4752777	0.3604694	604.713	3.671964	0	897.3169	535.8755	0.3261786	0.3402548	603.8427	3.752012	0	10	906	550						Frog_fixed.avi	0
22766	1366	916.554	560.6289	0.4749201	0.3606316	604.8085	3.660208	0	899.5818	534.0977	0.3258266	0.3404433	603.908	3.738298	0	10	908	547						Frog_fixed.avi	0
22783	1367	918.3076	569.0601	0.4745833	0.3608148	604.8538	3.69464	0	900.8248	525.2333	0.3255064	0.3406799	603.9902	3.754214	0	10	910	547						Frog_fixed.avi	0
22799	1368	916.499	556.6478	0.4742689	0.3609862	604.8021	3.676091	0	895.5205	536.5674	0.3251832	0.340766	604.007	3.756814	0	10	906	547						Frog_fixed.avi	0
22816	1369	920.6266	561.4447	0.4739777	0.3610694	604.9138	3.683325	0	900.8428	536.7055	0.324891	0.3408853	604.0203	3.74954	0	10	911	549						Frog_fixed.avi	0
22833	1370	921.1908	563.8286	0.4736915	0.3612272	604.9026	3.66499	0	896.6205	531.5942	0.324621	0.3411033	604.1276	3.766708	0	10	909	548						Frog_fixed.avi	0
22849	1371	915.2738	564.1642	0.4733816	0.3613797	605.0788	3.676545	0	895.6183	531.0976	0.3243189	0.3414336	604.1107	3.767174	0	10	905	548						Frog_fixed.avi	0
22866	1372	917.7678	568.2976	0.4730925	0.3616122	605.1833	3.692631	0	899.4042	534.9496	0.3240553	0.3417055	604.332	3.75324	0	10	909	552						Frog_fixed.avi	0
22882	1373	916.1783	554.9711	0.4727741	0.3619637	605.0925	3.699278	0	896.4561	535.657	0.3237433	0.3420715	604.4616	3.757784	0	10	906	545						Frog_fixed.avi	0
22899	1374	916.991	570.1286	0.4724583	0.3622033	605.3425	3.679128	0	898.0392	535.6542	0.3234297	0.3424929	604.4907	3.764734	0	10	908	553						Frog_fixed.avi	0
22916	1375	914.6462	563.3643	0.4721196	0.3625791	605.3954	3.700844	0	895.9982	538.4875	0.3231301	0.3428649	604.673	3.766667	0	10	905	551						Frog_fixed.avi	0
22932	1376	922.5018	559.5369	0.4718439	0.3628349	605.4313	3.694061	0	897.3577	536.1177	0.3228296	0.3432414	604.9584	3.755429	0	10	910	548						Frog_fixed.avi	0
22949	1377	913.8373	573.6293	0.4715857	0.3630219	605.5456	3.706891	0	897.8011	536.0057	0.3226072	0.3435505	604.863	3.759788	0	10	906	555						Frog_fixed.avi	0
22966	1378	920.9302	568.5275	0.4713835	0.3632237	605.6201	3.704403	0	894.0015	531.8969	0.3223823	0.3438751	605.0696	3.769949	0	10	907	550						Frog_fixed.avi	0
22982	1379	916.7456	561.1483	0.4711565	0.3634476	605.7742	3.692483	0	906.4477	532.5563	0.3222477	0.3440403	605.1732	3.749623	0	10	912	547						Frog_fixed.avi	0
22999	1380	914.7462	562.2811	0.4710191	0.3635766	605.9096	3.707954	0	897.9928	536.7735	0.3220944	0.3441689	605.1973	3.762046	0	10	906	550						Frog_fixed.avi	0
23016	1381	921.3607	562.3738	0.4708883	0.3636315	606.0244	3.6944	0	893.6828	536.5687	0.3219346	0.3442658	605.2729	3.768175	0	10	908	549						Frog_fixed.avi	0
23032	1382	922.4145	563.117	0.4706923	0.363665	606.1415	3.7002	0	898.4725	530.4456	0.321798	0.3442929	605.4002	3.744806	0	10	910	547						Frog_fixed.avi	0
23049	1383	916.7978	572.6445	0.4704923	0.3636961	606.1898	3.708872	0	902.6768	528.5679	0.3216227	0.3443131	605.5323	3.75425	0	10	910	551						Frog_fixed.avi	0
23066	1384	925.7535	552.688	0.4702861	0.3637209	606.4476	3.695812	0	902.739	526.786	0.3214062	0.3443289	605.7949	3.765482	0	10	914	540						Frog_fixed.avi	0
23082	1385	921.6541	562.7816	0.4700283	0.3637926	606.4071	3.70197	0	896.5479	534.4584	0.3212396	0.3443844	605.7871	3.768193	0	10	909	549						Frog_fixed.avi	0
23099	1386	920.0427	563.7098	0.4698127	0.3638615	606.561	3.712393	0	903.7509	530.511	0.321006	0.3444366	605.9194	3.763202	0	10	912	547						Frog_fixed.avi	0
23116	1387	923.0721	564.843	0.4695627	0.3639303	606.6792	3.711187	0	905.2868	528.6452	0.3207942	0.3445178	606.0526	3.766081	0	10	914	547						Frog_fixed.avi	0
23132	1388	918.6655	566.3268	0.4693166	0.3640217	606.8431	3.717396	0	904.2004	526.997	0.3205658	0.3447145	606.2018	3.784557	0	10	911	547						Frog_fixed.avi	0
23149	1389	922.117	560.3712	0.4690711	0.3640403	606.9319	3.690699	0	901.8785	528.4637	0.3203181	0.3447849	606.3278	3.775621	0	10	912	544						Frog_fixed.avi	0
23166	1390	920.5668	562.8079	0.4688078	0.3640651	607.0411	3.729191	0	903.98	525.47	0.3201002	0.3447992	606.4255	3.777185	0	10	912	544						Frog_fixed.avi	0
23182	1391	926.0755	562.373	0.4685436	0.3640152	607.2143	3.702182	0	907.0075	527.4915	0.3198481	0.344821	606.7444	3.766448	0	10	917	545						Frog_fixed.avi	0
23199	1392	919.5701	559.6424	0.468251	0.3639957	607.4229	3.712034	0	902.5474	529.9175	0.3195927	0.3448844	606.7272	3.784029	0	10	911	545						Frog_fixed.avi	0
23216	1393	922.0643	558.5654	0.4679624	0.3640437	607.6721	3.71259	0	900.4077	528.4772	0.319338	0.3449189	606.988	3.775006	0	10	911	544						Frog_fixed.avi	0
23232	1394	922.6787	547.7818	0.4677168	0.3641714	607.6744	3.703041	0	900.6985	530.4999	0.3191164	0.3450192	607.1671	3.785939	0	10	912	539						Frog_fixed.avi	0
23249	1395	916.955	560.4658	0.4674879	0.3642951	608.0146	3.70396	0	901.7085	523.197	0.3189251	0.3452639	607.288	3.802085	0	10	909	542						Frog_fixed.avi	0
23266	1396	920.7316	559.6465	0.4672878	0.3645353	607.9985	3.717056	0	906.318	522.6129	0.3187844	0.3454794	607.5562	3.78315	0	10	914	541						Frog_fixed.avi	0
23282	1397	918.6237	560.837	0.4671724	0.3648315	608.1049	3.723552	0	904.9226	523.3599	0.3186397	0.3457336	607.7714	3.773463	0	10	912	542						Frog_fixed.avi	0
23299	1398	921.3657	556.2542	0.4670404	0.3652085	608.3671	3.725149	0	909.6112	526.3893	0.3185464	0.3460002	607.8723	3.778962	0	10	915	541						Frog_fixed.avi	0
23316	1399	920.4047	564.0139	0.4669042	0.3655437	608.5347	3.728241	0	901.2723	524.2125	0.3184121	0.3463787	607.9872	3.780431	0	10	911	544						Frog_fixed.avi	0
23332	1400	923.2374	555.5021	0.4667895	0.3660178	608.6188	3.714638	0	903.6536	528.0994	0.318324	0.3466899	608.1942	3.788163	0	10	913	542						Frog_fixed.avi	0
23349	1401	921.7352	560.8252	0.466638	0.3665246	608.9196	3.724669	0	902.8325	529.546	0.3181945	0.3471741	608.4429	3.79414	0	10	912	545						Frog_fixed.avi	0
23366	1402	921.0318	562.4565	0.4665006	0.3671511	609.0184	3.729657	0	904.1566	526.5781	0.3181123	0.3477567	608.5374	3.790261	0	10	913	545						Frog_fixed.avi	0
23382	1403	919.4788	564.808	0.4664011	0.3679614	609.1378	3.723953	0	900.0286	534.6591	0.3180273	0.3484146	608.7522	3.800514	0	10	910	550						Frog_fixed.avi	0
23399	1404	923.7476	560.15	0.466319	0.368889	609.3245	3.736705	0	902.9876	534.4543	0.3179505	0.3492291	608.9779	3.79698	0	10	913	547						Frog_fixed.avi	0
23415	1405	924.7167	555.4886	0.4662149	0.3698685	609.5817	3.729941	0	898.5934	532.8204	0.317875	0.350077	609.011	3.787013	0	10	912	544						Frog_fixed.avi	0
23432	1406	928.6431	547.3489	0.4661005	0.3707528	609.5596	3.716369	0	902.6155	529.9409	0.3177725	0.350891	609.2404	3.780582	0	10	916	539						Frog_fixed.avi	0
23449	1407	900.7089	530.7546	0.4660395	0.3714511	609.6889	3.717962	0	881.2988	505.3146	0.3178044	0.3515613	609.5017	3.783029	0	11	891	518						Frog_fixed.avi	0
23465	1408	906.7664	524.5753	0.4659543	0.3721507	609.7875	3.705245	0	884.6533	495.218	0.3177799	0.3522297	609.4557	3.762138	0	11	896	510						Frog_fixed.avi	0
23482	1409	904.0314	528.9241	0.4658807	0.3728792	609.898	3.71595	0	878.667	495.32	0.3177299	0.3529454	609.5805	3.782128	0	11	891	512						Frog_fixed.avi	0
23499	1410	902.2885	522.7341	0.4658498	0.37355	610.0932	3.703031	0	879.8215	493.9438	0.317743	0.3535461	609.6985	3.793997	0	11	891	508						Frog_fixed.avi	0
23515	1411	901.4742	519.2161	0.4658922	0.3741391	610.0964	3.697606	0	878.3997	497.0744	0.3177744	0.3540158	609.8405	3.761608	0	11	890	508						Frog_fixed.avi	0
23532	1412	905.9942	524.2291	0.4659845	0.3746494	610.3215	3.694998	0	884.0051	492.072	0.3178543	0.3544702	609.9058	3.758511	0	11	895	508						Frog_fixed.avi	0
23549	1413	902.4457	523.3221	0.4660715	0.3749592	610.5665	3.710074	0	880.2507	498.4422	0.3179597	0.3547479	610.017	3.76757	0	11	891	511						Frog_fixed.avi	0
23565	1414	901.5748	528.9697	0.4661051	0.3751731	610.6887	3.705386	0	883.2892	494.7938	0.3180174	0.3549567	610.0824	3.768121	0	11	892	512						Frog_fixed.avi	0
23582	1415	904.5154	528.6024	0.4660879	0.3753236	610.8044	3.713603	0	882.4329	491.7788	0.3180011	0.3551466	610.2063	3.783494	0	11	893	510						Frog_fixed.avi	0
23599	1416	902.3695	527.3204	0.4660125	0.375395	611.0944	3.708839	0	875.9344	491.9781	0.3179044	0.3552276	610.2858	3.775728	0	11	889	510						Frog_fixed.avi	0
23615	1417	899.9188	526.1287	0.4659057	0.3754142	611.0511	3.6981	0	881.9797	493.5278	0.317838	0.3552411	610.2803	3.755833	0	11	891	510						Frog_fixed.avi	0
23632	1418	901.9072	519.6038	0.4658072	0.3755057	611.1165	3.699636	0	882.7827	496.6893	0.3177662	0.3553303	610.3	3.765844	0	11	892	508						Frog_fixed.avi	0
23649	1419	903.1725	518.1909	0.4657456	0.3755581	611.0619	3.687313	0	882.2385	501.902	0.3177111	0.3554339	610.4404	3.759842	0	11	893	510						Frog_fixed.avi	0
23665	1420	897.142	501.7212	0.4657506	0.3754134	611.2928	3.68903	0	885.0409	473.9907	0.3177339	0.3554355	610.5881	3.732025	0	11	891	488						Frog_fixed.avi	0
23682	1421	903.0543	498.3959	0.4657625	0.375323	611.3522	3.683674	0	874.7507	487.6675	0.3178054	0.3554158	610.6699	3.753628	0	11	889	493						Frog_fixed.avi	0
23699	1422	898.0477	501.0405	0.465802	0.3751763	611.4755	3.686357	0	877.0961	479.2186	0.3178188	0.3553939	610.7321	3.743106	0	11	888	490						Frog_fixed.avi	0
23715	1423	898.1721	496.8165	0.4657854	0.3749364	611.4875	3.682575	0	872.7936	472.6947	0.3177909	0.3552727	610.6671	3.752251	0	11	885	485						Frog_fixed.avi	0
23732	1424	902.3246	497.9682	0.4656578	0.3746393	611.5637	3.689083	0	880.7968	477.1259	0.317686	0.3550023	610.8584	3.748734	0	11	892	488						Frog_fixed.avi	0
23749	1425	897.5361	500.2353	0.4653917	0.3743428	611.7651	3.690988	0	869.2919	483.7736	0.317409	0.3548149	610.9691	3.746374	0	11	883	492						Frog_fixed.avi	0
23765	1426	897.1461	500.6999	0.4650927	0.3741862	611.5062	3.68983	0	875.8074	474.4601	0.3171342	0.354709	610.9025	3.728977	0	11	886	488						Frog_fixed.avi	0
23782	1427	899.8829	491.0833	0.4647939	0.3741655	611.6625	3.663527	0	872.3304	485.465	0.3168233	0.3547498	611.0296	3.741295	0	11	886	488						Frog_fixed.avi	0
23799	1428	896.8234	496.9824	0.4645015	0.3742335	611.6694	3.676694	0	876.9967	483.402	0.3165396	0.3548666	611.0039	3.755441	0	11	887	490						Frog_fixed.avi	0
23815	1429	894.7421	496.2411	0.4642648	0.3743089	611.5881	3.656841	0	873.4402	472.4097	0.3162764	0.3550703	610.7731	3.719968	0	11	884	484						Frog_fixed.avi	0
23832	1430	900.3481	495.2448	0.4640956	0.3743984	611.3872	3.668053	0	875.2838	472.9319	0.3160933	0.3552032	610.8433	3.744451	0	11	888	484						Frog_fixed.avi	0
23849	1431	900.3888	491.8735	0.4639577	0.3744687	611.4699	3.664151	0	868.955	477.8137	0.3159277	0.3552643	610.9722	3.748636	0	11	885	485						Frog_fixed.avi	0
23865	1432	891.6816	476.8121	0.4638348	0.374324	611.53	3.658951	0	869.2996	455.7905	0.3158468	0.3552046	610.8398	3.731114	0	11	880	466						Frog_fixed.avi	0
23882	1433	888.4424	476.6876	0.4636971	0.3741614	611.2681	3.626235	0	872.2256	450.733	0.3157509	0.3551118	610.6457	3.699396	0	11	880	464						Frog_fixed.avi	0
23899	1434	892.3907	474.4566	0.4636199	0.3739581	611.2115	3.623487	0	864.5685	466.0061	0.3156263	0.3548897	610.642	3.698864	0	11	878	470						Frog_fixed.avi	0
23915	1435	893.115	472.3938	0.463493	0.3737087	611.3888	3.640296	0	864.9863	460.5139	0.3154841	0.3546914	610.6063	3.713084	0	11	879	466						Frog_fixed.avi	0
23932	1436	893.3859	479.5481	0.4633566	0.3734912	611.3498	3.62004	0	867.9029	457.5453	0.3153219	0.3545634	610.584	3.686649	0	11	881	469						Frog_fixed.avi	0
23949	1437	889.6827	475.6888	0.4631988	0.3734183	611.1417	3.602377	0	867.4313	453.4564	0.3151427	0.354495	610.6194	3.672126	0	11	879	465						Frog_fixed.avi	0
23965	1438	889.7714	482.6763	0.4630695	0.3734619	611.1191	3.61987	0	869.9496	464.2048	0.3149936	0.3545823	610.4196	3.664334	0	11	880	473						Frog_fixed.avi	0
23982	1439	896.0553	476.8003	0.4629029	0.3736556	611.1385	3.591325	0	871.3165	461.3905	0.3148039	0.3548076	610.4109	3.648549	0	11	884	469						Frog_fixed.avi	0
23998	1440	888.4331	472.4818	0.4627122	0.3739144	610.9045	3.571717	0	865.7632	459.2052	0.3146286	0.3551449	610.2851	3.671128	0	11	877	466						Frog_fixed.avi	0
24015	1441	896.8036	477.6675	0.4625293	0.3741255	610.9056	3.569204	0	867.0565	463.9809	0.314377	0.3553404	610.0039	3.636461	0	11	882	471						Frog_fixed.avi	0
24032	1442	890.8253	473.097	0.4622293	0.3742258	610.7816	3.564163	0	867.8014	466.1573	0.3140982	0.355494	610.0591	3.624898	0	11	879	470						Frog_fixed.avi	0
24048	1443	893.9222	476.3292	0.4620318	0.3741747	610.796	3.55707	0	866.513	460.3765	0.313844	0.3555037	609.8982	3.618078	0	11	880	468						Frog_fixed.avi	0
24065	1444	886.6884	478.1617	0.461746	0.3739552	610.6543	3.551227	0	874.5373	458.9968	0.3135734	0.3553448	609.9923	3.616193	0	11	881	469						Frog_fixed.avi	0
24082	1445	893.434	472.0838	0.4615143	0.3736179	610.5717	3.542392	0	864.0468	456.6666	0.3132876	0.3551879	609.9015	3.623065	0	11	879	464						Frog_fixed.avi	0
24098	1446	885.2236	480.7482	0.4612722	0.3732338	610.5416	3.549986	0	871.121	462.3961	0.3130836	0.3548578	609.7781	3.58675	0	11	878	472						Frog_fixed.avi	0
24115	1447	893.2194	474.7504	0.46114	0.3728147	610.5328	3.515477	0	861.7728	460.8386	0.3129169	0.3546363	609.6282	3.600482	0	11	877	468						Frog_fixed.avi	0
24132	1448	894.2804	475.3878	0.4610013	0.3724885	610.4291	3.50667	0	868.0244	472.0203	0.3127423	0.3544795	609.7477	3.586747	0	11	881	474						Frog_fixed.avi	0
24148	1449	888.6926	483.307	0.4607737	0.3721905	610.3304	3.51958	0	863.1365	463.2767	0.3125034	0.3544342	609.5258	3.601991	0	11	876	473						Frog_fixed.avi	0
24165	1450	895.5822	475.0882	0.4605281	0.3719599	610.2975	3.512395	0	865.7578	460.4191	0.3122361	0.3543949	609.5983	3.589669	0	11	881	468						Frog_fixed.avi	0
24182	1451	886.0681	482.2077	0.4602023	0.3718451	610.3052	3.518944	0	868.9335	462.2389	0.3119126	0.3544544	609.395	3.571048	0	11	878	472						Frog_fixed.avi	0
24198	1452	888.9645	485.5915	0.4598462	0.3717984	609.9467	3.513081	0	861.3588	466.9026	0.3115066	0.3545567	609.3264	3.576581	0	11	875	476						Frog_fixed.avi	0
24215	1453	887.7729	479.0079	0.4594341	0.3717241	609.8936	3.498757	0	868.5067	464.4224	0.311106	0.354638	609.2399	3.560522	0	11	878	472						Frog_fixed.avi	0
24232	1454	890.1959	473.4819	0.4590694	0.3716028	609.9815	3.490635	0	871.2926	462.8591	0.3107217	0.3546575	609.1282	3.546607	0	11	881	468						Frog_fixed.avi	0
24248	1455	889.3867	469.2087	0.4587306	0.3714364	609.9441	3.487464	0	877.2773	466.7896	0.3103749	0.3546042	609.1651	3.543268	0	11	883	468						Frog_fixed.avi	0
24265	1456	891.6367	473.7085	0.4584676	0.3711571	609.8214	3.498739	0	863.8132	468.2773	0.3100608	0.3545483	608.993	3.565126	0	11	878	471						Frog_fixed.avi	0
24282	1457	888.8519	476.1147	0.458234	0.3708291	609.7977	3.512681	0	873.548	455.7749	0.3098303	0.3544073	608.9772	3.558861	0	11	881	466						Frog_fixed.avi	0
24298	1458	887.8729	478.6312	0.4579994	0.3703748	609.7239	3.504322	0	860.1913	458.7344	0.309556	0.3541608	608.7874	3.569273	0	11	874	469						Frog_fixed.avi	0
24315	1459	890.7372	474.0446	0.4578034	0.3699846	609.535	3.501928	0	867.5927	466.8938	0.3093145	0.3538453	608.7908	3.560074	0	11	879	470						Frog_fixed.avi	0
24332	1460	890.2497	474.9994	0.457542	0.3696412	609.4835	3.51094	0	862.1763	470.3573	0.3090345	0.3536929	608.6921	3.55579	0	11	876	473						Frog_fixed.avi	0
24348	1461	889.043	476.8781	0.4572692	0.3693879	609.4314	3.514063	0	865.2701	469.2616	0.3087274	0.3536681	608.4623	3.550924	0	11	877	473						Frog_fixed.avi	0
24365	1462	881.4993	475.5961	0.4569068	0.3692809	609.3006	3.520612	0	869.7286	467.0868	0.3083566	0.353744	608.5407	3.543801	0	11	876	471						Frog_fixed.avi	0
24381	1463	883.3412	475.3996	0.4565545	0.3693226	609.1372	3.533533	0	862.5183	479.1702	0.3080134	0.3540049	608.524	3.588368	0	11	873	477						Frog_fixed.avi	0
24398	1464	857.6937	495.1738	0.4563238	0.3694723	609.1205	3.53173	0	851.397	478.84	0.307778	0.3544728	608.2322	3.553838	0	11	855	487						Frog_fixed.avi	0
24415	1465	866.3741	490.9447	0.4559267	0.3695974	609.1169	3.519764	0	852.0679	479.3441	0.3073773	0.3547974	608.2122	3.559604	0	11	859	485						Frog_fixed.avi	0
24431	1466	862.2375	496.9968	0.4555568	0.369677	609.0626	3.524185	0	849.8129	484.0281	0.3069849	0.3551817	608.2229	3.567122	0	11	856	491						Frog_fixed.avi	0
24448	1467	867.1392	491.9816	0.4551888	0.3697078	608.8633	3.520079	0	849.7704	489.3306	0.306581	0.3554568	608.1136	3.586629	0	11	858	491						Frog_fixed.avi	0
24465	1468	860.0803	493.8376	0.4547939	0.3696281	608.8179	3.52229	0	850.8741	476.968	0.3061569	0.3557663	608.0487	3.572099	0	11	855	485						Frog_fixed.avi	0
24481	1469	860.8888	501.3413	0.4544131	0.3694717	608.8325	3.528383	0	851.5603	481.1631	0.305755	0.3559486	607.938	3.554752	0	11	856	491						Frog_fixed.avi	0
24498	1470	860.9427	489.3849	0.4540369	0.3693296	608.6962	3.508961	0	852.6493	486.8692	0.305393	0.3560904	607.9438	3.566023	0	11	857	488						Frog_fixed.avi	0
24515	1471	861.7695	495.0997	0.4537281	0.3691834	608.5646	3.513964	0	844.5654	496.5501	0.30502	0.356313	607.9675	3.57829	0	11	853	496						Frog_fixed.avi	0
24531	1472	856.6664	485.4651	0.4534345	0.3690145	608.5591	3.54687	0	850.5893	479.5835	0.3047138	0.356604	607.8057	3.574361	0	11	854	483						Frog_fixed.avi	0
24548	1473	857.4425	497.7404	0.4531317	0.3688667	608.3309	3.525045	0	851.4143	486.3456	0.3043911	0.356822	607.709	3.562784	0	11	854	492						Frog_fixed.avi	0
24565	1474	858.8158	493.6538	0.4527996	0.3687194	608.4112	3.51502	0	848.5165	498.1933	0.3040327	0.3570031	607.855	3.589818	0	11	854	496						Frog_fixed.avi	0
24581	1475	856.5955	503.2125	0.4524215	0.3685572	608.4141	3.553933	0	851.1127	491.9907	0.3036546	0.3572108	607.8405	3.596496	0	11	854	498						Frog_fixed.avi	0
24598	1476	858.1691	496.8808	0.4519618	0.3683809	608.2805	3.545415	0	848.4777	484.3265	0.3031663	0.3574498	607.755	3.580823	0	11	853	491						Frog_fixed.avi	0
24615	1477	853.0311	490.6528	0.4514202	0.3680954	608.2274	3.53165	0	853.698	480.0973	0.302638	0.3575636	607.7396	3.577444	0	11	853	485						Frog_fixed.avi	0
24631	1478	856.7998	502.677	0.4508545	0.3678121	608.1936	3.546773	0	851.5276	491.4457	0.3020636	0.3575854	607.7578	3.579938	0	11	854	497						Frog_fixed.avi	0
24648	1479	855.0986	491.1588	0.450288	0.3675415	608.0904	3.546877	0	846.4686	490.1342	0.3014632	0.3576031	607.8051	3.593492	0	11	851	491						Frog_fixed.avi	0
24665	1480	852.3913	507.1377	0.4497825	0.367327	608.0426	3.55095	0	834.2368	500.2228	0.3009448	0.3576834	607.7923	3.613193	0	12	843	504						Frog_fixed.avi	0
24681	1481	842.2904	544.6984	0.4493026	0.367255	607.951	3.567629	0	829.4815	535.1265	0.300521	0.3578941	607.7481	3.608259	0	12	836	540						Frog_fixed.avi	0
24698	1482	845.9791	547.3996	0.4488927	0.3671226	607.9498	3.576922	0	833.4172	529.0693	0.3000656	0.3579845	607.7472	3.583994	0	12	840	538						Frog_fixed.avi	0
24715	1483	845.5519	538.9752	0.4485301	0.3669851	607.8699	3.564213	0	824.8107	536.811	0.2996679	0.3580539	607.7478	3.609282	0	12	835	538						Frog_fixed.avi	0
24731	1484	841.6979	542.6877	0.4481241	0.3669107	607.814	3.577241	0	825.4547	538.0488	0.2992709	0.3581018	607.761	3.628261	0	12	834	540						Frog_fixed.avi	0
24748	1485	838.0667	546.5612	0.4477129	0.3668421	607.7355	3.586184	0	823.3152	537.5839	0.2988694	0.3580877	607.6497	3.63504	0	12	831	542						Frog_fixed.avi	0
24765	1486	843.1022	541.131	0.4473086	0.3667784	607.8359	3.586691	0	824.473	532.9474	0.2984143	0.3580407	607.6915	3.637286	0	12	834	537						Frog_fixed.avi	0
24781	1487	839.3787	550.1254	0.446872	0.3667832	607.8096	3.59573	0	827.726	535.0118	0.297967	0.3580345	607.5764	3.649484	0	12	834	543						Frog_fixed.avi	0
24798	1488	847.5234	544.6231	0.4464687	0.3668393	607.7706	3.602187	0	830.429	532.8466	0.2974984	0.3580499	607.5244	3.634033	0	12	839	539						Frog_fixed.avi	0
24815	1489	849.4067	541.7272	0.4460344	0.3668896	607.763	3.601259	0	829.3403	532.0339	0.2970478	0.3581112	607.4738	3.647823	0	12	839	537						Frog_fixed.avi	0
24831	1490	845.7513	544.3677	0.4456122	0.3670239	607.728	3.617131	0	830.0894	527.8268	0.296606	0.358345	607.4679	3.661822	0	12	838	536						Frog_fixed.avi	0
24848	1491	843.886	545.3018	0.4451997	0.3673001	607.7763	3.641134	0	832.9648	527.0375	0.2961507	0.3585908	607.3254	3.638571	0	12	838	536						Frog_fixed.avi	0
24865	1492	838.2546	541.6774	0.4447208	0.3676206	607.6691	3.638163	0	828.132	524.3334	0.2956916	0.3590302	607.2803	3.671117	0	12	833	533						Frog_fixed.avi	0
24881	1493	841.1832	543.5869	0.4442667	0.3678881	607.7633	3.650884	0	831.5206	531.6097	0.2951747	0.3593852	607.2123	3.682974	0	12	836	538						Frog_fixed.avi	0
24898	1494	844.7732	532.3825	0.4437121	0.3681795	607.5906	3.632903	0	832.7285	519.7793	0.2946298	0.3598275	607.2158	3.664807	0	12	839	526						Frog_fixed.avi	0
24914	1495	842.5732	533.6199	0.4431115	0.368397	607.6923	3.632453	0	831.8281	533.4755	0.2940145	0.3601127	607.1444	3.69376	0	12	837	534						Frog_fixed.avi	0
24931	1496	847.3071	542.3272	0.4425024	0.3685274	607.7348	3.634882	0	827.6175	531.2937	0.2933504	0.3604496	607.2368	3.700135	0	12	837	537						Frog_fixed.avi	0
24948	1497	849.6787	540.9406	0.4418299	0.368657	607.7133	3.655786	0	836.9065	522.5852	0.2926815	0.3608102	607.248	3.686655	0	12	843	532						Frog_fixed.avi	0
24964	1498	846.4543	536.4502	0.4411666	0.3688197	607.684	3.652363	0	831.8295	525.2388	0.2920128	0.3610953	607.2099	3.690146	0	12	839	531						Frog_fixed.avi	0
24981	1499	845.5553	535.8766	0.4405227	0.3689787	607.658	3.659781	0	822.3176	530.5186	0.2913269	0.3615101	607.1539	3.709368	0	12	834	533						Frog_fixed.avi	0
24998	1500	849.0665	534.8502	0.4398719	0.369113	607.5608	3.644181	0	828.8464	533.5424	0.2906856	0.3618645	607.2485	3.727683	0	12	839	534						Frog_fixed.avi	0
25014	1501	840.1806	541.347	0.4391768	0.3692548	607.573	3.642524	0	835.0676	530.5226	0.290026	0.3623222	607.1473	3.709658	0	12	838	536						Frog_fixed.avi	0
25031	1502	848.063	540.3343	0.4385309	0.3693783	607.5934	3.629638	0	828.7656	530.2822	0.2893386	0.3626907	607.078	3.713556	0	12	838	535						Frog_fixed.avi	0
25048	1503	850.2841	538.7113	0.4378416	0.3694787	607.467	3.637114	0	834.3303	525.3141	0.2886343	0.3631036	607.2184	3.704244	0	12	842	532						Frog_fixed.avi	0
25064	1504	841.9058	539.8283	0.4371155	0.369581	607.5446	3.634535	0	834.1517	529.4105	0.2879494	0.3633761	607.0851	3.698514	0	12	838	535						Frog_fixed.avi	0
25081	1505	843.7509	539.3611	0.4364393	0.3696241	607.4583	3.643994	0	828.8152	535.4443	0.2872405	0.3636385	607.1458	3.713907	0	12	836	537						Frog_fixed.avi	0
25098	1506	846.6212	541.8275	0.4357774	0.3696717	607.5111	3.65374	0	829.1917	531.598	0.2865899	0.3639381	607.1483	3.704989	0	12	838	537						Frog_fixed.avi	0
25114	1507	845.3284	540.2342	0.4351748	0.3696903	607.378	3.635395	0	835.2334	527.5563	0.2859925	0.3640651	607.1292	3.701864	0	12	840	534						Frog_fixed.avi	0
25131	1508	844.3171	535.6245	0.4346458	0.3696747	607.4043	3.625742	0	838.1039	535.2468	0.2854727	0.3641454	607.0938	3.693538	0	12	841	535						Frog_fixed.avi	0
25148	1509	846.3844	542.4406	0.4341912	0.3696361	607.3296	3.621278	0	837.3342	522.4789	0.2850083	0.3642914	607.0713	3.679008	0	12	842	532						Frog_fixed.avi	0
25164	1510	845.6548	537.2464	0.4337897	0.3695763	607.3734	3.625244	0	830.7074	526.9342	0.2845878	0.364335	607.0405	3.669341	0	12	838	532						Frog_fixed.avi	0
25181	1511	845.6295	540.5364	0.4334248	0.369451	607.2903	3.599825	0	830.1566	530.1115	0.2842162	0.3643636	607.0352	3.686934	0	12	838	535						Frog_fixed.avi	0
25198	1512	848.6329	540.9818	0.4330631	0.3693604	607.3261	3.581667	0	830.546	529.8516	0.2838564	0.3644137	606.8113	3.672506	0	12	840	535						Frog_fixed.avi	0
25214	1513	850.7253	537.6448	0.4327066	0.3692875	607.0923	3.598416	0	835.6008	529.3774	0.2834891	0.3644472	606.8849	3.648615	0	12	843	534						Frog_fixed.avi	0
25231	1514	844.5752	539.2363	0.4323365	0.3692274	606.9427	3.577606	0	837.6504	527.084	0.2831243	0.3645354	606.8203	3.639879	0	12	841	533						Frog_fixed.avi	0
25248	1515	849.0668	533.3592	0.4319839	0.3691896	607.0202	3.576718	0	840.8866	522.8779	0.2827398	0.3647213	606.7384	3.626208	0	12	845	528						Frog_fixed.avi	0
25264	1516	851.502	533.367	0.4316106	0.3691262	606.9944	3.557242	0	839.3082	524.8422	0.2823738	0.3648316	606.5094	3.646861	0	12	845	529						Frog_fixed.avi	0
25281	1517	850.7897	532.9583	0.4312424	0.3690859	606.7219	3.574549	0	837.8389	527.1728	0.2819549	0.3648762	606.5254	3.633895	0	12	844	530						Frog_fixed.avi	0
25298	1518	852.7546	540.966	0.4308512	0.3689162	606.6926	3.572387	0	837.2484	531.7208	0.2815728	0.3649209	606.4478	3.644162	0	12	845	536						Frog_fixed.avi	0
25314	1519	853.2177	531.2654	0.4304518	0.3687631	606.6219	3.575253	0	837.6306	535.5107	0.2811702	0.3649327	606.4488	3.654182	0	12	845	533						Frog_fixed.avi	0
25331	1520	856.4855	533.3434	0.4300852	0.3685453	606.5629	3.578599	0	842.646	530.628	0.2807924	0.3649158	606.2119	3.641695	0	12	850	532						Frog_fixed.avi	0
25348	1521	851.759	532.7789	0.4297239	0.3682716	606.2933	3.567003	0	846.7852	523.0016	0.2803774	0.3648513	606.0936	3.632471	0	12	849	528						Frog_fixed.avi	0
25364	1522	854.3982	539.3323	0.4293663	0.3678306	606.0985	3.561194	0	845.743	520.5573	0.2799893	0.3646969	605.9179	3.637421	0	12	850	530						Frog_fixed.avi	0
25381	1523	851.1497	530.2778	0.4290485	0.3674764	605.7161	3.54083	0	846.5884	527.1956	0.2796677	0.3644099	605.6684	3.650755	0	13	849	529						Frog_fixed.avi	0
25398	1524	908.8203	526.3674	0.4284665	0.3670044	605.7479	3.585717	0	917.6719	507.3707	0.2790641	0.3642382	605.7377	3.637258	0	13	913	517						Frog_fixed.avi	0
25414	1525	906.0347	529.9086	0.4281508	0.3666393	605.5737	3.576062	0	904.7321	517.6208	0.2787378	0.3640785	605.5182	3.652903	0	13	905	524						Frog_fixed.avi	0
25431	1526	914.1759	527.976	0.4278953	0.366254	605.4301	3.577264	0	910.8887	511.8628	0.2784467	0.3637841	605.4655	3.622461	0	13	913	520						Frog_fixed.avi	0
25448	1527	912.6507	531.5748	0.4275828	0.3658569	605.1335	3.568987	0	905.9719	517.048	0.2780604	0.3635625	605.4302	3.636825	0	13	909	524						Frog_fixed.avi	0
25464	1528	911.7764	533.7726	0.4272833	0.3654305	605.0352	3.56443	0	911.6021	517.09	0.27774	0.3633298	605.0355	3.621157	0	13	912	525						Frog_fixed.avi	0
25481	1529	919.4183	519.543	0.4269688	0.3650471	604.8786	3.551325	0	905.5194	509.3492	0.2773747	0.3631476	604.7838	3.627923	0	13	912	514						Frog_fixed.avi	0
25497	1530	908.6889	529.3648	0.4266166	0.3646664	604.6411	3.570048	0	905.877	518.4622	0.276993	0.3628571	604.8668	3.64384	0	13	907	524						Frog_fixed.avi	0
25514	1531	914.7429	525.2603	0.4263251	0.3643576	604.4833	3.562984	0	911.5003	513.8007	0.2766852	0.3627193	604.5966	3.634735	0	13	913	520						Frog_fixed.avi	0
25531	1532	916.0139	522.7471	0.4260652	0.3641042	604.2913	3.552052	0	910.2428	512.526	0.2763688	0.3626246	604.3016	3.641565	0	13	913	518						Frog_fixed.avi	0
25547	1533	913.5688	519.9551	0.4257975	0.3638591	604.0292	3.563429	0	904.5163	520.3057	0.2760914	0.3624955	604.1585	3.646298	0	13	909	520						Frog_fixed.avi	0
25564	1534	920.1874	524.8182	0.4255919	0.3635581	603.93	3.548438	0	912.3341	507.0849	0.2758265	0.3624195	603.9514	3.609547	0	13	916	516						Frog_fixed.avi	0
25581	1535	913.5941	532.8486	0.4253639	0.3631802	603.5268	3.567933	0	911.7512	509.7639	0.2755689	0.3622174	603.6769	3.635529	0	13	913	521						Frog_fixed.avi	0
25597	1536	914.7234	524.3303	0.4251442	0.3627557	603.4063	3.548938	0	902.4095	511.9084	0.2753201	0.3619708	603.3929	3.644422	0	13	909	518						Frog_fixed.avi	0
25614	1537	910.9427	530.5469	0.4249019	0.3622347	603.1044	3.558817	0	910.7815	516.6823	0.2750315	0.3616322	603.2538	3.644318	0	13	911	524						Frog_fixed.avi	0
25631	1538	917.4311	526.1698	0.4246594	0.3616225	602.8529	3.553463	0	910.0513	512.0983	0.2747467	0.361234	602.9413	3.637725	0	13	914	519						Frog_fixed.avi	0
25647	1539	917.035	516.2676	0.4243787	0.3609523	602.6602	3.558542	0	903.8384	508.6535	0.2744372	0.3607637	602.7241	3.648024	0	13	910	512						Frog_fixed.avi	0
25664	1540	912.5444	525.1987	0.4240932	0.3602017	602.2595	3.568755	0	910.9491	511.1774	0.2741216	0.3601852	602.5936	3.641195	0	13	912	518						Frog_fixed.avi	0
25681	1541	915.0092	523.2999	0.4238307	0.3594624	602.1392	3.561261	0	907.0001	507.406	0.273776	0.3596266	602.4932	3.643133	0	13	911	515						Frog_fixed.avi	0
25697	1542	919.7305	519.4675	0.4235701	0.3587047	601.8934	3.573181	0	902.5455	502.6943	0.2734915	0.3591304	602.0445	3.656919	0	13	911	511						Frog_fixed.avi	0
25714	1543	907.9136	517.7261	0.4232769	0.3579423	601.5574	3.560181	0	903.951	507.1317	0.2732009	0.3585963	601.9528	3.656163	0	13	906	512						Frog_fixed.avi	0
25731	1544	917.7649	518.2723	0.4230494	0.3572503	601.4362	3.577844	0	912.6014	495.1917	0.2729243	0.3582843	601.665	3.644183	0	13	915	507						Frog_fixed.avi	0
25747	1545	909.8524	526.6204	0.4227524	0.3566404	601.1074	3.59035	0	906.5212	513.8622	0.2726212	0.357878	601.4098	3.675522	0	13	908	520						Frog_fixed.avi	0
25764	1546	917.2574	522.8679	0.4223613	0.3559788	600.7769	3.578418	0	899.0422	506.9691	0.2721617	0.3575371	601.2793	3.671371	0	13	908	515						Frog_fixed.avi	0
25781	1547	915.7567	523.5054	0.4219	0.3553034	600.532	3.590103	0	901.6974	514.6486	0.2716715	0.3570473	601.2335	3.676533	0	13	909	519						Frog_fixed.avi	0
25797	1548	915.1405	520.9341	0.4214222	0.3545664	600.2794	3.59127	0	908.2744	510.1128	0.2712146	0.3565364	600.8956	3.666942	0	13	912	516						Frog_fixed.avi	0
25814	1549	917.0135	522.972	0.4209628	0.3538329	599.986	3.589037	0	903.6541	519.6086	0.2707102	0.3560308	600.6092	3.675071	0	13	910	521						Frog_fixed.avi	0
25831	1550	916.8069	523.6335	0.420523	0.3531179	599.6585	3.596485	0	906.2186	511.7776	0.270254	0.3556154	600.3592	3.673993	0	13	912	518						Frog_fixed.avi	0
25847	1551	916.946	519.6664	0.4201106	0.3524146	599.3395	3.591223	0	913.8351	506.6423	0.2698057	0.3551496	600.0677	3.65365	0	13	915	513						Frog_fixed.avi	0
25864	1552	913.3052	516.3842	0.4197414	0.3516817	598.9374	3.589848	0	908.7557	512.1282	0.2693994	0.3547448	599.7502	3.676515	0	13	911	514						Frog_fixed.avi	0
25881	1553	915.7559	523.0154	0.4194105	0.3509669	598.6227	3.592073	0	907.9184	518.1295	0.2689754	0.3543575	599.5297	3.684042	0	13	912	521						Frog_fixed.avi	0
25897	1554	920.0514	526.426	0.4190795	0.3502899	598.3185	3.606864	0	906.1088	516.2246	0.2685996	0.35396	599.2234	3.68355	0	13	913	521						Frog_fixed.avi	0
25914	1555	920.8088	520.6272	0.4187277	0.3497217	598.0349	3.594151	0	902.6879	516.6993	0.2681831	0.3535765	598.8182	3.700389	0	13	912	519						Frog_fixed.avi	0
25931	1556	917.124	526.8104	0.418336	0.3491701	597.7487	3.612341	0	904.8069	512.5977	0.2677718	0.3532806	598.532	3.699048	0	13	911	520						Frog_fixed.avi	0
25947	1557	912.1439	535.4478	0.4179574	0.3487695	597.2995	3.629318	0	901.9512	512.444	0.2673016	0.3529983	598.2317	3.68552	0	13	907	524						Frog_fixed.avi	0
25964	1558	913.6146	524.9066	0.4175512	0.3484025	596.9857	3.604225	0	902.0783	515.7224	0.2668297	0.3527986	597.9699	3.703049	0	13	908	520						Frog_fixed.avi	0
25981	1559	912.8292	531.1366	0.4171385	0.348172	596.6407	3.633792	0	902.0372	515.2255	0.2664016	0.3526483	597.5814	3.722731	0	13	907	523						Frog_fixed.avi	0
25997	1560	915.5475	525.4861	0.4167643	0.3479967	596.3292	3.624244	0	908.9958	503.0675	0.2659563	0.3525705	597.2885	3.684944	0	13	912	514						Frog_fixed.avi	0
26014	1561	917.457	529.0533	0.4164069	0.3478361	596.1118	3.617464	0	900.2192	518.1292	0.2655345	0.3525037	596.993	3.72509	0	13	909	524						Frog_fixed.avi	0
26031	1562	918.5323	526.1459	0.4160357	0.3477191	595.8394	3.600276	0	903.9222	523.4739	0.26513	0.3523425	596.688	3.726817	0	13	911	525						Frog_fixed.avi	0
26047	1563	918.9117	530.3868	0.4156613	0.3476101	595.5892	3.622321	0	900.7378	518.8403	0.2646548	0.3522435	596.5054	3.72578	0	13	910	525						Frog_fixed.avi	0
26064	1564	915.0813	531.4091	0.4152211	0.347444	595.316	3.623169	0	899.7083	516.2933	0.2641581	0.352125	596.3385	3.724168	0	13	907	524						Frog_fixed.avi	0
26080	1565	919.1525	526.7613	0.4147554	0.3472297	594.9937	3.630591	0	909.1621	515.1319	0.2636608	0.3519334	596.0231	3.733687	0	13	914	521						Frog_fixed.avi	0
26097	1566	916.6652	524.8447	0.4142519	0.3468972	594.6823	3.616272	0	904.1537	522.9729	0.2631096	0.3516169	595.6568	3.725626	0	13	910	524						Frog_fixed.avi	0
26114	1567	913.0722	535.5832	0.4137196	0.3465683	594.2479	3.647215	0	900.644	516.6743	0.2625348	0.3513548	595.2709	3.738283	0	13	907	526						Frog_fixed.avi	0
26130	1568	913.4905	533.4427	0.4131787	0.3461743	593.9765	3.636921	0	904.2215	513.8632	0.2619465	0.3510121	594.9738	3.733472	0	13	909	524						Frog_fixed.avi	0
26147	1569	914.6838	536.61	0.4126155	0.3458326	593.7634	3.646255	0	904.1742	516.0977	0.2613189	0.3506037	594.6772	3.736582	0	13	909	526						Frog_fixed.avi	0
26164	1570	916.7103	530.1019	0.4120221	0.3453899	593.4455	3.654005	0	905.4486	526.5161	0.2606945	0.3501024	594.4963	3.759557	0	13	911	528						Frog_fixed.avi	0
26180	1571	915.6885	527.568	0.4114188	0.345008	593.0508	3.657142	0	903.0071	519.8298	0.2600119	0.3497403	594.3599	3.775601	0	13	909	524						Frog_fixed.avi	0
26197	1572	913.0314	529.6777	0.4108451	0.3446082	592.8757	3.66554	0	902.8423	515.8472	0.2594176	0.3494041	593.9599	3.767075	0	13	908	523						Frog_fixed.avi	0
26214	1573	914.0314	533.4745	0.4103023	0.3443269	592.7338	3.67392	0	908.1406	521.9009	0.2588685	0.3490352	593.7294	3.760026	0	13	911	528						Frog_fixed.avi	0
26230	1574	914.6285	531.6281	0.4097964	0.3441006	592.5584	3.686458	0	907.0458	528.0901	0.2583475	0.3487971	593.6402	3.793499	0	13	911	530						Frog_fixed.avi	0
26247	1575	914.4692	532.463	0.4093389	0.3439347	592.3867	3.694849	0	902.3923	521.7311	0.2578652	0.3486624	593.5879	3.788169	0	13	908	527						Frog_fixed.avi	0
26264	1576	912.8018	530.6113	0.4089624	0.3438705	592.2477	3.677421	0	909.024	515.2502	0.2574762	0.348605	593.4772	3.782353	0	13	911	523						Frog_fixed.avi	0
26280	1577	914.4769	529.9391	0.4086838	0.3438361	592.2189	3.673779	0	905.3142	525.5753	0.2572095	0.3485978	593.4542	3.814025	0	13	910	528						Frog_fixed.avi	0
26297	1578	914.2921	531.412	0.4084854	0.3440186	592.0926	3.694902	0	904.8151	523.5192	0.2569763	0.3486921	593.4369	3.812377	0	13	910	527						Frog_fixed.avi	0
26314	1579	915.1064	530.7845	0.4083742	0.3442397	592.1239	3.707674	0	906.931	522.6914	0.2568657	0.3489261	593.351	3.807214	0	13	911	527						Frog_fixed.avi	0
26330	1580	914.6068	535.9941	0.4082983	0.3444637	592.0862	3.71946	0	907.5387	528.6415	0.256804	0.3491525	593.3337	3.82818	0	13	911	532						Frog_fixed.avi	0
26347	1581	913.6688	532.1316	0.4082922	0.3447157	592.112	3.714474	0	908.1778	527.2725	0.2567621	0.3494135	593.3705	3.833217	0	13	911	530						Frog_fixed.avi	0
26364	1582	898.0432	514.3694	0.4083794	0.3446991	592.1508	3.709304	0	894.177	496.409	0.2568972	0.3494266	593.3768	3.820993	0	13	896	505						Frog_fixed.avi	0
26380	1583	896.9956	497.8743	0.4084406	0.3447722	592.1297	3.707735	0	893.9857	492.6885	0.257028	0.3493995	593.2726	3.831886	0	13	895	495						Frog_fixed.avi	0
26397	1584	895.9534	498.4199	0.4085125	0.34486	592.1512	3.715499	0	891.871	498.0759	0.2571092	0.3494406	593.4504	3.844099	0	13	894	498						Frog_fixed.avi	0
26413	1585	895.1501	494.1523	0.4086661	0.3449597	592.2803	3.720775	0	895.3959	495.2573	0.2572358	0.3494693	593.5815	3.851865	0	13	895	495						Frog_fixed.avi	0
26430	1586	897.043	497.1454	0.4088316	0.345067	592.4878	3.733475	0	893.2935	493.2838	0.2573932	0.34948	593.6918	3.829727	0	13	895	495						Frog_fixed.avi	0
26447	1587	890.337	492.6639	0.4089897	0.3451352	592.6052	3.727614	0	894.6658	494.5354	0.2576164	0.3494136	593.8488	3.851398	0	13	893	494						Frog_fixed.avi	0
26463	1588	895.7611	494.9507	0.4092194	0.345148	592.8958	3.741464	0	894.1137	498.5049	0.2578426	0.3492062	594.0497	3.87014	0	13	895	497						Frog_fixed.avi	0
26480	1589	893.4242	495.4599	0.4094579	0.3452087	593.0314	3.757916	0	893.1654	497.4804	0.2580662	0.3489674	594.3605	3.866754	0	13	893	496						Frog_fixed.avi	0
26497	1590	895.1946	494.3239	0.4097096	0.3452616	593.223	3.751441	0	892.81	497.0688	0.2584006	0.3487357	594.4255	3.868616	0	13	894	496						Frog_fixed.avi	0
26513	1591	891.5784	499.058	0.4100125	0.3454492	593.4509	3.762298	0	888.6624	487.5028	0.2586896	0.3486349	594.5918	3.856248	0	13	890	493						Frog_fixed.avi	0
26530	1592	888.2843	488.8729	0.4102945	0.3458326	593.666	3.748256	0	886.4017	490.343	0.259027	0.3486258	594.9313	3.873633	0	13	887	490						Frog_fixed.avi	0
26547	1593	886.195	500.261	0.4106561	0.3462122	593.8945	3.758178	0	895.6317	490.5149	0.2594133	0.3486448	595.1722	3.864001	0	13	891	495						Frog_fixed.avi	0
26563	1594	888.4006	489.521	0.4110023	0.3467074	594.1989	3.753872	0	900.0513	489.7966	0.2597962	0.348704	595.4844	3.876724	0	13	894	490						Frog_fixed.avi	0
26580	1595	893.6923	490.9021	0.4113467	0.3471967	594.5339	3.776387	0	896.0696	485.4159	0.2601535	0.3488434	595.8651	3.88071	0	13	895	488						Frog_fixed.avi	0
26597	1596	897.5849	491.0347	0.4116971	0.3476759	594.8244	3.770929	0	892.99	492.4456	0.2605785	0.3490084	595.8594	3.877701	0	13	895	492						Frog_fixed.avi	0
26613	1597	887.9706	497.8813	0.4120117	0.3481641	595.053	3.781461	0	891.2483	490.9691	0.2609579	0.3491814	596.2622	3.888775	0	13	890	494						Frog_fixed.avi	0
26630	1598	887.7487	497.2245	0.4123517	0.3485512	595.4055	3.794328	0	893.5638	492.626	0.2612991	0.3492418	596.6796	3.884459	0	13	891	495						Frog_fixed.avi	0
26647	1599	893.3768	489.1634	0.4126785	0.3489067	595.7128	3.764054	0	885.6066	497.4981	0.2616667	0.349293	596.881	3.90137	0	13	889	493						Frog_fixed.avi	0
26663	1600	893.1204	491.8829	0.4130012	0.3491656	596.0316	3.798805	0	885.3121	489.1367	0.2620179	0.3494128	597.0389	3.900607	0	13	889	491						Frog_fixed.avi	0
26680	1601	892.8446	497.2119	0.4132953	0.3493697	596.2313	3.803435	0	897.2726	480.2717	0.2623633	0.3494692	597.424	3.889053	0	13	895	489						Frog_fixed.avi	0
26697	1602	889.5225	492.7622	0.4135833	0.3496326	596.4614	3.800468	0	895.5018	489.9327	0.2627409	0.3495243	597.6306	3.889971	0	13	893	491						Frog_fixed.avi	0
26713	1603	894.7612	492.8984	0.4138968	0.3498355	596.7928	3.804268	0	898.1912	489.8222	0.2630725	0.3496132	598.005	3.886625	0	13	896	491						Frog_fixed.avi	0
26730	1604	895.4738	491.5862	0.4141991	0.3500791	596.9909	3.812456	0	888.1531	492.0495	0.2633914	0.3497743	598.3614	3.914426	0	13	892	492						Frog_fixed.avi	0
26747	1605	888.6701	501.592	0.4144842	0.3502623	597.2098	3.813915	0	888.2944	490.3724	0.2637877	0.3498653	598.3672	3.905666	0	13	888	496						Frog_fixed.avi	0
26763	1606	894.6289	492.8527	0.4147342	0.3503377	597.526	3.813031	0	887.0465	488.7244	0.2640702	0.3498144	598.7169	3.921103	0	13	891	491						Frog_fixed.avi	0
26780	1607	916.0807	484.1669	0.4148147	0.3503757	597.7468	3.816803	0	908.6209	490.2641	0.2642164	0.3496493	598.8795	3.932003	0	13	912	487						Frog_fixed.avi	0
26797	1608	914.6081	488.7589	0.4149734	0.3502648	597.9796	3.82964	0	911.9318	487.8546	0.2644218	0.3494584	599.1726	3.910193	0	13	913	488						Frog_fixed.avi	0
26813	1609	916.7073	490.3723	0.4152004	0.350199	598.1458	3.837539	0	910.3927	485.9842	0.2646896	0.3492231	599.4058	3.917611	0	13	914	488						Frog_fixed.avi	0
26830	1610	914.0687	487.2251	0.4154045	0.3502031	598.3392	3.833513	0	912.7392	489.0446	0.2649427	0.3490673	599.5833	3.921708	0	13	913	488						Frog_fixed.avi	0
26847	1611	914.5991	489.3524	0.4156323	0.350304	598.5919	3.851215	0	911.0797	487.7327	0.2651984	0.3490263	599.8958	3.931782	0	13	913	489						Frog_fixed.avi	0
26863	1612	914.7067	490.1736	0.415872	0.3505382	598.7651	3.855015	0	908.8856	489.508	0.2654987	0.349055	600.033	3.950646	0	13	912	490						Frog_fixed.avi	0
26880	1613	913.5282	491.0258	0.4161619	0.3507926	598.912	3.859049	0	907.3215	485.8012	0.2658164	0.3491271	600.2866	3.953964	0	13	910	488						Frog_fixed.avi	0
26897	1614	914.4671	495.5117	0.4164837	0.351058	599.2176	3.869282	0	907.8932	482.1109	0.266146	0.3492236	600.5558	3.928863	0	13	911	489						Frog_fixed.avi	0
26913	1615	914.2645	483.8196	0.4168116	0.3514093	599.4277	3.855011	0	908.5644	482.1155	0.2665193	0.3494103	600.6871	3.955384	0	13	911	483						Frog_fixed.avi	0
26930	1616	911.2893	486.6177	0.4171264	0.3517653	599.6774	3.872619	0	908.3604	486.6847	0.2668818	0.3494847	600.9	3.950872	0	13	910	487						Frog_fixed.avi	0
26947	1617	910.1682	483.1995	0.4174412	0.3521352	599.8277	3.865593	0	904.6434	480.426	0.2671956	0.3496255	601.1641	3.970738	0	13	907	482						Frog_fixed.avi	0
26963	1618	914.9212	481.8062	0.4177657	0.3524304	600.1819	3.871635	0	897.166	486.2811	0.2675692	0.3496403	601.1951	3.981191	0	13	906	484						Frog_fixed.avi	0
26980	1619	912.9438	491.2378	0.4180944	0.3526445	600.3434	3.887644	0	909.0649	478.2029	0.2679398	0.3495424	601.4167	3.953823	0	13	911	485						Frog_fixed.avi	0
26996	1620	909.0485	482.1991	0.4184443	0.3528574	600.3929	3.871744	0	910.3331	478.2574	0.2683401	0.3494551	601.5971	3.947026	0	13	910	480						Frog_fixed.avi	0
27013	1621	912.5887	485.0131	0.4188536	0.3530239	600.5809	3.893926	0	906.6412	478.6677	0.2687466	0.3493644	601.882	3.955911	0	13	910	482						Frog_fixed.avi	0
27030	1622	912.6121	485.4583	0.4192649	0.3531651	600.8323	3.899435	0	906.5812	486.7323	0.2692068	0.3491816	602.0553	3.978947	0	13	910	486						Frog_fixed.avi	0
27046	1623	909.1922	486.9288	0.4196901	0.3532891	601.05	3.886627	0	913	485.6469	0.2696881	0.3490929	602.105	3.949821	0	13	911	486						Frog_fixed.avi	0
27063	1624	914.6962	488.1968	0.4201434	0.3533533	601.2244	3.894665	0	909.8641	487.0493	0.2701534	0.3489379	602.2598	3.966161	0	13	912	488						Frog_fixed.avi	0
27080	1625	914.8849	483.8771	0.4205811	0.3532821	601.3715	3.891491	0	909.0797	485.2123	0.2706101	0.3486762	602.4354	3.972291	0	13	912	485						Frog_fixed.avi	0
27096	1626	912.4336	485.239	0.4209957	0.3531642	601.5529	3.891712	0	909.665	486.1694	0.271058	0.348338	602.5807	3.958161	0	13	911	486						Frog_fixed.avi	0
27113	1627	911.6888	487.5695	0.4213632	0.3530116	601.6427	3.883664	0	911.225	486.1651	0.2714806	0.3480129	602.7233	3.973264	0	13	911	487						Frog_fixed.avi	0
27130	1628	905.7234	480.8941	0.4217134	0.3529173	601.6658	3.875156	0	904.491	488.4088	0.2718574	0.3476866	602.9379	3.9728	0	13	905	485						Frog_fixed.avi	0
27146	1629	911.9894	483.0461	0.4220711	0.3528897	601.8553	3.895679	0	905.8983	483.8844	0.2722782	0.3475242	602.8929	3.979913	0	13	909	483						Frog_fixed.avi	0
27163	1630	913.1362	484.5486	0.422419	0.3529647	602.145	3.898407	0	905.7463	485.3259	0.272658	0.3474132	603.0738	3.978378	0	13	909	485						Frog_fixed.avi	0
27180	1631	910.8424	477.7039	0.4227579	0.3530952	602.2588	3.882916	0	901.9756	482.2868	0.2730325	0.3473486	603.2297	3.987603	0	13	906	480						Frog_fixed.avi	0
27196	1632	908.626	484.118	0.4231063	0.3532883	602.4689	3.895102	0	906.0538	480.6574	0.2734118	0.3473066	603.4902	3.975715	0	13	907	482						Frog_fixed.avi	0
27213	1633	908.7305	481.6662	0.4234726	0.3534741	602.3744	3.90621	0	907.1187	485.1939	0.2738329	0.3472745	603.4345	3.968661	0	13	908	483						Frog_fixed.avi	0
27230	1634	916.3346	477.7784	0.423818	0.3536993	602.5573	3.897091	0	912.5823	476.1808	0.2742382	0.347126	603.5718	3.972496	0	13	914	477						Frog_fixed.avi	0
27246	1635	917.7415	479.2724	0.4241845	0.3539385	602.6561	3.900118	0	907.1314	478.2832	0.2746396	0.3470662	603.4753	3.993777	0	13	912	479						Frog_fixed.avi	0
27263	1636	914.0244	475.6221	0.4246058	0.3542042	602.802	3.909388	0	909.6152	476.4716	0.2750961	0.3470477	603.4913	3.971007	0	13	912	476						Frog_fixed.avi	0
27280	1637	911.7707	474.2949	0.4250888	0.3545088	602.7877	3.910409	0	908.442	484.7283	0.2756005	0.3468948	603.6569	3.985592	0	13	910	480						Frog_fixed.avi	0
27296	1638	913.8579	478.2792	0.4256081	0.3546942	602.9053	3.898361	0	909.4329	479.9535	0.2761028	0.3468167	603.7143	3.996665	0	13	912	479						Frog_fixed.avi	0
27313	1639	914.5434	477.0693	0.4261418	0.3548236	602.9815	3.905606	0	909.7836	478.6996	0.27664	0.3466711	603.7406	3.970229	0	13	912	478						Frog_fixed.avi	0
27330	1640	913.2026	476.3533	0.4266666	0.3549602	603.0029	3.906656	0	908.0205	479.2314	0.277181	0.3465093	603.6685	3.984004	0	13	911	478						Frog_fixed.avi	0
27346	1641	909.5163	474.7697	0.4272007	0.3550995	603.009	3.914002	0	908.3263	489.7708	0.2777165	0.3463243	603.7441	3.981066	0	13	909	482						Frog_fixed.avi	0
27363	1642	912.7618	477.7511	0.4277243	0.3551761	602.9597	3.917931	0	908.6026	481.2423	0.2782135	0.3461252	603.752	3.982024	0	13	911	479						Frog_fixed.avi	0
27380	1643	911.2863	479.1987	0.4282169	0.3552792	602.9736	3.903766	0	905.6013	484.0185	0.2786898	0.3459864	603.6707	3.988118	0	13	908	482						Frog_fixed.avi	0
27396	1644	909.3069	479.061	0.428657	0.355337	603.024	3.914974	0	908.0328	473.2084	0.2791486	0.3457921	603.636	3.987906	0	13	909	476						Frog_fixed.avi	0
27413	1645	908.0923	479.8773	0.4291243	0.3553442	602.991	3.918703	0	898.8529	485.9543	0.2795936	0.3455381	603.5479	3.999648	0	13	903	483						Frog_fixed.avi	0
27430	1646	905.3259	478.1663	0.4296038	0.3553036	602.9561	3.905097	0	898.5834	485.1834	0.2800628	0.3452483	603.7282	3.995074	0	13	902	482						Frog_fixed.avi	0
27446	1647	907.9875	481.4012	0.4301166	0.3551254	602.9451	3.913015	0	901.4105	475.7818	0.2805741	0.3448651	603.5206	3.98727	0	13	905	479						Frog_fixed.avi	0
27463	1648	906.0845	476.0662	0.4306529	0.3548948	603.012	3.923708	0	900.7717	487.6229	0.2811418	0.3443273	603.5056	4.018822	0	13	903	482						Frog_fixed.avi	0
27480	1649	911.094	480.7983	0.4312656	0.35457	602.9252	3.929281	0	905.96	484.4077	0.2817326	0.343706	603.4975	3.984336	0	13	909	483						Frog_fixed.avi	0
27496	1650	904.5014	481.8861	0.4318755	0.3542017	602.8607	3.921139	0	909.4178	480.4711	0.2823655	0.3431455	603.4664	3.99357	0	13	907	481						Frog_fixed.avi	0
27513	1651	903.8721	480.1249	0.4325178	0.3538689	602.7527	3.917552	0	899.0274	478.6296	0.2829759	0.3425282	603.5277	3.997767	0	13	901	479						Frog_fixed.avi	0
27530	1652	906.861	485.2724	0.4332073	0.3535499	602.8539	3.915246	0	899.2017	481.7038	0.2837249	0.3420215	603.3154	3.997675	0	13	903	483						Frog_fixed.avi	0
27546	1653	908.6724	533.6331	0.4338668	0.3535148	602.8495	3.926712	0	897.8796	528.3782	0.2844963	0.341722	603.3078	4.015057	0	14	903	531						Frog_fixed.avi	0
27563	1654	905.4082	540.3775	0.4346049	0.353343	602.7568	3.918088	0	900.7446	529.7098	0.2852603	0.3412151	603.1144	4.001009	0	14	903	535						Frog_fixed.avi	0
27579	1655	903.6942	542.9111	0.4353808	0.3531479	602.7721	3.918093	0	904.001	529.4411	0.2859898	0.34078	603.1805	3.983146	0	14	904	536						Frog_fixed.avi	0
27596	1656	908.18	538.7672	0.4361375	0.3530883	602.7507	3.902598	0	900.0485	530.7722	0.2867518	0.3404407	603.0385	3.996168	0	14	904	535						Frog_fixed.avi	0
27613	1657	903.8862	545.5621	0.4369099	0.3530625	602.6771	3.902948	0	903.5006	528.4193	0.2874634	0.3402122	602.9852	3.990501	0	14	904	537						Frog_fixed.avi	0
27629	1658	902.0471	546.2023	0.4376288	0.3530651	602.4442	3.898873	0	898.3744	530.4577	0.2881988	0.3400609	602.7691	3.993518	0	14	900	538						Frog_fixed.avi	0
27646	1659	905.9054	542.1313	0.4383765	0.3530644	602.5627	3.901327	0	895.6373	529.76	0.2888793	0.3399198	602.5947	3.986351	0	14	901	536						Frog_fixed.avi	0
27663	1660	902.7481	538.8578	0.4390194	0.3530591	602.384	3.895205	0	905.4258	524.8467	0.2895607	0.3398282	602.6011	3.975044	0	14	904	532						Frog_fixed.avi	0
27679	1661	900.684	547.4114	0.439668	0.3530237	602.0904	3.888573	0	904.3678	522.5715	0.2901638	0.3397526	602.5126	3.968393	0	14	903	535						Frog_fixed.avi	0
27696	1662	901.662	539.4843	0.4402773	0.3529486	602.1251	3.891216	0	902.3282	529.8762	0.2907462	0.3395573	602.4277	3.969081	0	14	902	535						Frog_fixed.avi	0
27713	1663	907.7024	536.8044	0.4408299	0.3528616	602.0558	3.878918	0	902.7259	528.6755	0.2912768	0.3394096	602.2806	3.964551	0	14	905	533						Frog_fixed.avi	0
27729	1664	901.6222	545.3364	0.441336	0.3527313	601.9382	3.876247	0	903.2004	531.0654	0.2917648	0.3392754	602.1253	3.959805	0	14	902	538						Frog_fixed.avi	0
27746	1665	904.8462	542.9342	0.4418396	0.3525519	601.8801	3.86905	0	898.7338	530.2462	0.2922424	0.3390703	602.1176	3.975385	0	14	902	537						Frog_fixed.avi	0
27763	1666	896.0023	547.3309	0.4422879	0.3523484	601.6492	3.875771	0	901.4679	531.3242	0.2927078	0.338779	601.9188	3.965332	0	14	899	539						Frog_fixed.avi	0
27779	1667	900.512	541.6938	0.4427736	0.3520728	601.5699	3.887511	0	897.3752	528.9868	0.2931557	0.3384304	601.7705	3.977276	0	14	899	535						Frog_fixed.avi	0
27796	1668	897.4499	546.2404	0.4432387	0.3516355	601.5317	3.87516	0	895.3463	538.9136	0.2936034	0.3379136	601.7225	3.990232	0	14	896	543						Frog_fixed.avi	0
27813	1669	901.717	542.6243	0.4437228	0.3511608	601.4706	3.879428	0	896.597	539.9749	0.2940463	0.3372737	601.6851	3.958089	0	14	899	541						Frog_fixed.avi	0
27829	1670	899.2545	553.2414	0.4441659	0.3507214	601.4675	3.883029	0	898.9911	530.1018	0.2944233	0.3367126	601.634	3.969958	0	14	899	542						Frog_fixed.avi	0
27846	1671	906.2728	543.7209	0.4445828	0.3504653	601.4318	3.895996	0	896.8005	533.8378	0.2948146	0.3362236	601.4946	3.96556	0	14	902	539						Frog_fixed.avi	0
27863	1672	901.4696	546.8871	0.4449416	0.3502341	601.4883	3.883117	0	891.2267	532.588	0.2951765	0.3358538	601.3577	3.988725	0	14	896	540						Frog_fixed.avi	0
27879	1673	901.5382	546.7141	0.4452557	0.3501494	601.429	3.888146	0	899.2083	525.9634	0.2955088	0.3356408	601.3351	3.975765	0	14	900	536						Frog_fixed.avi	0
27896	1674	900.6928	548.6405	0.4455015	0.3502237	601.4775	3.885058	0	897.27	538.3667	0.295776	0.3354296	601.2766	3.966279	0	14	899	544						Frog_fixed.avi	0
27913	1675	899.9659	548.8564	0.4457007	0.350338	601.4458	3.884545	0	892.4829	535.6389	0.2959365	0.3353689	601.341	3.969311	0	14	896	542						Frog_fixed.avi	0
27929	1676	897.5058	545.3249	0.4458026	0.3505066	601.4629	3.872102	0	895.9275	534.9891	0.2960718	0.3353806	601.3672	3.971243	0	14	897	540						Frog_fixed.avi	0
27946	1677	898.4143	550.4015	0.445872	0.350608	601.4538	3.888763	0	892.9545	533.6648	0.2961499	0.3354198	601.3502	3.985358	0	14	896	542						Frog_fixed.avi	0
27963	1678	903.4188	549.3744	0.4458934	0.3507488	601.632	3.882324	0	892.6154	538.4279	0.2961725	0.3355055	601.5035	3.974449	0	14	898	544						Frog_fixed.avi	0
27979	1679	900.0045	553.1317	0.445865	0.3509531	601.7574	3.890769	0	889.2207	533.9544	0.2961323	0.3357853	601.515	4.000132	0	14	895	544						Frog_fixed.avi	0
27996	1680	899.3192	550.304	0.445776	0.351319	601.7141	3.897366	0	894.7291	534.5576	0.2960754	0.3360942	601.6406	3.971517	0	14	897	542						Frog_fixed.avi	0
28013	1681	907.2893	551.5904	0.445678	0.3516299	601.8713	3.89359	0	894.4355	535.3705	0.2959947	0.3365712	601.7798	3.995066	0	14	901	543						Frog_fixed.avi	0
28029	1682	905.4174	544.1194	0.4455384	0.3520169	602.1326	3.883949	0	896.6508	530.3702	0.295868	0.3369694	602.0344	3.997244	0	14	901	537						Frog_fixed.avi	0
28046	1683	902.9055	552.5343	0.4453906	0.352317	602.2336	3.884357	0	898.3362	531.3407	0.2957349	0.3374225	602.1923	3.97963	0	14	901	542						Frog_fixed.avi	0
28063	1684	905.2467	551.6285	0.4452208	0.3525784	602.3147	3.892747	0	898.1348	530.0789	0.2955756	0.3377892	602.2148	3.994223	0	14	902	541						Frog_fixed.avi	0
28079	1685	905.3145	551.1293	0.4450091	0.3528849	602.5313	3.909258	0	892.5352	531.5656	0.2953864	0.338207	602.3762	3.98402	0	14	899	541						Frog_fixed.avi	0
28096	1686	905.9524	551.9064	0.4448113	0.3530925	602.6306	3.90181	0	893.154	531.8496	0.2952037	0.3385253	602.5044	3.997886	0	14	900	542						Frog_fixed.avi	0
28112	1687	901.1116	551.8264	0.4445563	0.3532543	602.7436	3.893874	0	896.0425	525.9542	0.2949911	0.3389155	602.524	3.970736	0	14	899	539						Frog_fixed.avi	0
28129	1688	907.4122	549.7818	0.4443254	0.3534279	602.8922	3.89842	0	894.746	536.5071	0.2947671	0.3391303	602.816	4.00735	0	14	901	543						Frog_fixed.avi	0
28146	1689	901.9287	552.8464	0.4440331	0.3535501	603.1833	3.904438	0	898.0815	528.2192	0.2944899	0.3393877	603.0672	4.00403	0	14	900	541						Frog_fixed.avi	0
28162	1690	907.5624	551.0234	0.4437203	0.3536513	603.3772	3.914414	0	891.2537	531.9887	0.2942218	0.3396426	603.0965	4.001333	0	14	899	542						Frog_fixed.avi	0
28179	1691	902.0612	547.4581	0.4433937	0.3537583	603.3667	3.905722	0	898.0097	529.4091	0.2939231	0.3397732	603.3467	3.983947	0	14	900	538						Frog_fixed.avi	0
28196	1692	900.1576	552.671	0.4430203	0.3538494	603.4379	3.905544	0	897.2592	533.6784	0.2936121	0.3399008	603.4576	4.008588	0	14	899	543						Frog_fixed.avi	0
28212	1693	902.5481	554.0554	0.4426813	0.3539778	603.8233	3.88848	0	895.2279	531.1733	0.2932779	0.3400778	603.6689	4.002129	0	14	899	543						Frog_fixed.avi	0
28229	1694	901.3372	546.6515	0.4422916	0.354206	603.9227	3.908632	0	897.8883	534.494	0.2929513	0.3402779	603.8206	3.99005	0	14	900	541						Frog_fixed.avi	0
28246	1695	902.4735	547.6144	0.4419048	0.3545043	603.8599	3.912824	0	889.8786	529.7546	0.2925507	0.3405837	603.9708	3.991865	0	14	896	539						Frog_fixed.avi	0
28262	1696	901.593	552.6322	0.4415129	0.3547411	604.1063	3.898869	0	890.0577	531.5336	0.2921903	0.3407808	604.0088	3.992496	0	14	896	542						Frog_fixed.avi	0
28279	1697	902.5757	551.1865	0.4411005	0.354988	604.2513	3.906026	0	899.9388	526.491	0.2918019	0.3409589	604.1511	3.994052	0	14	901	539						Frog_fixed.avi	0
28296	1698	901.7364	554.09	0.4407045	0.3552342	604.33	3.912874	0	895.9282	531.624	0.2914302	0.341093	604.2317	4.00894	0	14	899	543						Frog_fixed.avi	0
28312	1699	898.1605	554.9347	0.4403121	0.3553906	604.3504	3.89824	0	895.5366	532.2181	0.2910573	0.341161	604.4252	4.00222	0	14	897	544						Frog_fixed.avi	0
28329	1700	904.2361	553.5427	0.4399865	0.3555171	604.4069	3.901862	0	896.8878	529.3602	0.2907306	0.3413564	604.4406	3.98673	0	14	901	541						Frog_fixed.avi	0
28346	1701	901.097	551.7712	0.4396228	0.3556443	604.5538	3.900458	0	888.5727	528.6345	0.2903617	0.3414454	604.4871	4.009741	0	14	895	540						Frog_fixed.avi	0
28362	1702	900.4384	551.2451	0.4392823	0.3558222	604.6019	3.911099	0	893.6791	526.9406	0.2900278	0.3415821	604.5018	3.993573	0	14	897	539						Frog_fixed.avi	0
28379	1703	904.7988	549.5493	0.4389363	0.3559209	604.7923	3.904794	0	892.6411	528.3861	0.2897019	0.3417045	604.5745	3.988728	0	14	899	539						Frog_fixed.avi	0
28396	1704	900.9909	547.6951	0.4386353	0.3560712	604.6258	3.902492	0	890.8926	528.4431	0.2893822	0.3418366	604.5314	4.004059	0	14	896	538						Frog_fixed.avi	0
28412	1705	899.8739	547.4169	0.4383348	0.3561343	604.6656	3.893763	0	893.1332	533.5497	0.2890858	0.3419428	604.6199	3.98404	0	14	897	540						Frog_fixed.avi	0
28429	1706	899.7534	551.3261	0.4380845	0.3561789	604.656	3.900831	0	885.7715	527.4683	0.2888208	0.3421425	604.5298	3.99807	0	14	893	539						Frog_fixed.avi	0
28446	1707	901.186	545.8444	0.4378381	0.3562044	604.6617	3.895742	0	891.0297	527.3324	0.2885789	0.3421807	604.5745	3.984967	0	14	896	537						Frog_fixed.avi	0
28462	1708	873.6796	546.0532	0.4377272	0.3561981	604.566	3.906596	0	859.9399	525.9387	0.2884796	0.3422043	604.4081	4.000702	0	14	867	536						Frog_fixed.avi	0
28479	1709	882.3881	550.9427	0.4376016	0.3562045	604.5892	3.886847	0	871.2631	525.5845	0.288343	0.3422022	604.4355	3.983196	0	14	877	538						Frog_fixed.avi	0
28496	1710	881.8909	552.5939	0.4375235	0.3561289	604.5665	3.890853	0	865.5286	530.9975	0.2882462	0.3421572	604.4362	4.007997	0	14	874	542						Frog_fixed.avi	0
28512	1711	882.416	548.5537	0.4374642	0.3559386	604.4841	3.882663	0	864.9292	535.073	0.2881809	0.3419372	604.3621	3.979827	0	14	874	542						Frog_fixed.avi	0
28529	1712	883.4637	551.056	0.4374518	0.3557276	604.4202	3.884254	0	862.5827	534.909	0.2881428	0.341753	604.2689	4.004042	0	14	873	543						Frog_fixed.avi	0
28546	1713	880.1118	552.7887	0.4374719	0.3555413	604.3522	3.88115	0	862.4948	536.0544	0.2881656	0.3414998	604.1871	4.004924	0	14	871	544						Frog_fixed.avi	0
28562	1714	883.9288	549.6113	0.4375241	0.355348	604.31	3.882058	0	865.4955	533.302	0.2882001	0.3412721	604.101	3.990977	0	14	875	541						Frog_fixed.avi	0
28579	1715	882.6026	544.6224	0.437604	0.3550901	604.2637	3.881047	0	864.6284	536.5608	0.2882837	0.3410298	603.9063	3.985157	0	14	874	541						Frog_fixed.avi	0
28596	1716	878.3389	549.4086	0.4377169	0.3548618	604.098	3.864205	0	865.7656	531.8679	0.2884126	0.3407758	603.8051	3.967371	0	14	872	541						Frog_fixed.avi	0
28612	1717	879.179	549.7849	0.437891	0.3546816	603.7971	3.879954	0	868.6109	528.5344	0.2885267	0.3405927	603.7085	3.960225	0	14	874	539						Frog_fixed.avi	0
28629	1718	880.6973	540.3133	0.4380915	0.3545113	603.9139	3.851917	0	873.5046	529.701	0.2887316	0.3403246	603.5092	3.938008	0	14	877	535						Frog_fixed.avi	0
28646	1719	876.4487	548.4017	0.4382975	0.3542897	603.69	3.853375	0	863.3474	534.6664	0.2889198	0.3401058	603.2924	3.956088	0	14	870	542						Frog_fixed.avi	0
28662	1720	877.3175	552.5693	0.4385419	0.3540939	603.5579	3.84237	0	865.2723	535.0626	0.289134	0.3398454	603.1653	3.946714	0	14	871	544						Frog_fixed.avi	0
28679	1721	880.6715	552.6552	0.4388189	0.3539617	603.2678	3.847927	0	864.8099	536.1898	0.2893562	0.3395723	603.0465	3.933103	0	14	873	544						Frog_fixed.avi	0
28695	1722	872.3994	541.1542	0.4390453	0.3538067	603.0451	3.82343	0	859.9932	537.168	0.2895879	0.3392657	602.8618	3.928552	0	14	866	539						Frog_fixed.avi	0
28712	1723	878.2617	551.7917	0.4393982	0.3535659	602.8839	3.81765	0	867.5176	535.0433	0.2898871	0.3388458	602.7056	3.918284	0	14	873	543						Frog_fixed.avi	0
28729	1724	875.5829	551.5359	0.4398068	0.3532858	602.7799	3.824702	0	858.9835	537.8293	0.2902657	0.3384104	602.4349	3.882655	0	14	867	545						Frog_fixed.avi	0
28745	1725	851.0541	545.1021	0.4402889	0.3530405	602.4203	3.78376	0	836.5927	540.9315	0.2907371	0.3379507	602.0825	3.889794	0	14	844	543						Frog_fixed.avi	0
28762	1726	851.3859	551.1619	0.4407493	0.3526928	602.1708	3.783454	0	830.2993	541.6813	0.2911067	0.3374194	601.7804	3.896567	0	14	841	546						Frog_fixed.avi	0
28779	1727	844.1893	554.4566	0.4412183	0.3523258	601.8311	3.798706	0	837.6496	538.1085	0.291533	0.3368737	601.6191	3.883808	0	14	841	546						Frog_fixed.avi	0
28795	1728	849.8806	549.0909	0.4417148	0.3520323	601.5975	3.762269	0	836.2741	537.8371	0.2919873	0.3363262	601.4206	3.857305	0	14	843	543						Frog_fixed.avi	0
28812	1729	847.893	555.7475	0.4422062	0.3516597	601.3945	3.771747	0	832.9043	541.0963	0.292432	0.3358416	601.1345	3.872683	0	14	840	548						Frog_fixed.avi	0
28829	1730	850.3219	549.4381	0.4426997	0.3514263	601.1838	3.761806	0	828.4965	537.7549	0.2928189	0.3353681	600.9379	3.866193	0	14	839	544						Frog_fixed.avi	0
28845	1731	848.8932	554.8682	0.4431616	0.3511626	600.8556	3.765056	0	829.9164	533.9092	0.293247	0.334961	600.586	3.840689	0	14	839	544						Frog_fixed.avi	0
28862	1732	845.9531	554.2221	0.4436069	0.3509805	600.5877	3.751756	0	831.0961	536.5399	0.2936638	0.3345483	600.2189	3.844875	0	14	839	545						Frog_fixed.avi	0
28879	1733	842.9543	554.9495	0.4440411	0.3508902	600.2109	3.748128	0	831.2607	534.156	0.2940215	0.3342446	599.8939	3.822814	0	14	837	545						Frog_fixed.avi	0
28895	1734	845.2455	559.1776	0.4444682	0.3509429	599.9515	3.746044	0	830.1138	532.2963	0.2944103	0.3341109	599.61	3.840869	0	14	838	546						Frog_fixed.avi	0
28912	1735	847.5839	554.1863	0.4449045	0.3512142	599.6878	3.731307	0	823.4026	531.6687	0.294761	0.3341119	599.1572	3.835836	0	14	835	543						Frog_fixed.avi	0
28929	1736	843.1298	557.6251	0.4453182	0.3516288	599.36	3.733577	0	823.2347	536.5803	0.2951401	0.3342246	599.0047	3.824237	0	14	833	547						Frog_fixed.avi	0
28945	1737	842.097	557.197	0.4457829	0.3522188	598.9876	3.719123	0	826.739	538.2778	0.2955666	0.3345453	598.7089	3.815926	0	14	834	548						Frog_fixed.avi	0
28962	1738	840.3197	559.8691	0.4462861	0.352866	598.7211	3.719316	0	821.1368	540.1723	0.2960053	0.3349843	598.4136	3.836304	0	14	831	550						Frog_fixed.avi	0
28979	1739	842.6257	562.3602	0.4467653	0.3535009	598.5369	3.716166	0	820.5533	548.2504	0.2964626	0.3353773	598.035	3.814905	0	14	832	555						Frog_fixed.avi	0
28995	1740	843.9921	563.7513	0.447231	0.3540536	598.3281	3.723786	0	822.4921	539.6742	0.2968669	0.3357751	597.7128	3.819998	0	14	833	552						Frog_fixed.avi	0
29012	1741	847.5067	559.2883	0.4476885	0.3546025	598.0989	3.714745	0	822.1322	540.8105	0.2972674	0.336038	597.3436	3.817737	0	14	835	550						Frog_fixed.avi	0
29028	1742	842.5144	561.4387	0.4481101	0.3550048	597.8068	3.709968	0	825.3213	541.7544	0.2976387	0.3362526	597.0198	3.817497	0	14	834	552						Frog_fixed.avi	0
29045	1743	840.3494	563.2182	0.448494	0.3553873	597.4407	3.71231	0	819.7278	546.5894	0.2979937	0.3363928	596.7578	3.8104	0	14	830	555						Frog_fixed.avi	0
29062	1744	847.4225	567.1042	0.4488697	0.3556336	597.357	3.706473	0	820.7061	539.0724	0.2983017	0.336539	596.437	3.796532	0	14	834	553						Frog_fixed.avi	0
29078	1745	844.5172	562.2672	0.4492021	0.3558228	597.1713	3.707368	0	821.2759	539.7491	0.2986263	0.3365644	596.2321	3.804247	0	14	833	551						Frog_fixed.avi	0
29095	1746	847.2266	562.2946	0.4495152	0.3558967	596.8596	3.709872	0	824.5906	534.7867	0.2988946	0.3365195	595.8907	3.78602	0	14	836	549						Frog_fixed.avi	0
29112	1747	845.1153	567.1014	0.4497803	0.3558576	596.7071	3.718062	0	825.6005	540.9827	0.2991432	0.3362848	595.631	3.787933	0	14	835	554						Frog_fixed.avi	0
29128	1748	850.5437	566.7859	0.4500495	0.3556362	596.4741	3.722025	0	828.6633	545.2883	0.2993665	0.3359812	595.527	3.808203	0	14	840	556						Frog_fixed.avi	0
29145	1749	845.6167	553.3242	0.4502936	0.3553921	596.1051	3.69253	0	828.8199	544.533	0.2996049	0.3356684	595.3016	3.796485	0	14	837	549						Frog_fixed.avi	0
29162	1750	855.0809	561.3593	0.4505699	0.3550626	595.9534	3.724383	0	823.3363	546.6161	0.2998112	0.3353387	595.0343	3.818144	0	14	839	554						Frog_fixed.avi	0
29178	1751	852.317	551.2094	0.4508084	0.354783	595.6846	3.714296	0	826.2111	541.2457	0.3000444	0.3350063	594.8351	3.825674	0	14	839	546						Frog_fixed.avi	0
29195	1752	856.1346	553.4789	0.4510551	0.3546624	595.5743	3.703766	0	829.3965	545.2941	0.3002743	0.3347259	594.6346	3.806619	0	14	843	549						Frog_fixed.avi	0
29212	1753	854.3395	560.5838	0.4512787	0.3547101	595.3627	3.720622	0	830.0892	546.2413	0.3004636	0.3346399	594.3602	3.794187	0	14	842	553						Frog_fixed.avi	0
29228	1754	875.3619	544.0646	0.451318	0.3548235	595.2473	3.715961	0	851.3011	524.6938	0.3005366	0.3345501	594.1189	3.801046	0	14	863	534						Frog_fixed.avi	0
29245	1755	873.2321	546.4047	0.4513535	0.3549624	595.0972	3.716456	0	852.717	521.4563	0.3005692	0.3345081	594.082	3.804598	0	14	863	534						Frog_fixed.avi	0
29262	1756	874.1035	548.3307	0.4513821	0.3550034	594.9612	3.705441	0	850.4834	524.582	0.3005622	0.3343873	594.0163	3.808582	0	14	862	536						Frog_fixed.avi	0
29278	1757	876.436	543.3163	0.4513657	0.3548868	594.9523	3.70676	0	847.7457	526.0832	0.300516	0.3341541	593.8994	3.798145	0	14	862	535						Frog_fixed.avi	0
29295	1758	879.7788	548.1423	0.4513016	0.354731	594.9612	3.70403	0	854.4367	532.4453	0.3004795	0.3339	594.0011	3.802894	0	14	867	540						Frog_fixed.avi	0
29312	1759	879.3228	547.0355	0.4511875	0.3546098	594.9457	3.691412	0	856.0782	533.4968	0.3003577	0.333802	594.0856	3.80372	0	14	868	540						Frog_fixed.avi	0
29328	1760	880.025	545.0055	0.4510041	0.354562	595.0854	3.69801	0	855.9095	528.913	0.300183	0.3338299	594.4394	3.792685	0	14	868	537						Frog_fixed.avi	0
29345	1761	884.6603	540.3321	0.4508416	0.3546284	595.1937	3.685792	0	864.1248	525.7884	0.3000364	0.3340184	594.3936	3.78321	0	14	874	533						Frog_fixed.avi	0
29362	1762	880.8405	542.6692	0.4505487	0.3548239	595.2598	3.676741	0	856.5729	530.6345	0.2997758	0.3343603	594.608	3.786373	0	14	869	537						Frog_fixed.avi	0
29378	1763	885.6696	546.4991	0.4502711	0.3552015	595.5512	3.673254	0	865.0601	521.3627	0.2995035	0.3349181	594.9376	3.790649	0	14	875	534						Frog_fixed.avi	0
29395	1764	885.7925	546.3133	0.4498497	0.3556629	595.7269	3.659712	0	863.7622	529.326	0.2991505	0.3354037	595.103	3.77521	0	14	875	538						Frog_fixed.avi	0
29412	1765	891.0602	547.2044	0.4493489	0.356246	595.9641	3.666476	0	862.5235	523.3865	0.2986803	0.336078	595.53	3.776471	0	14	877	535						Frog_fixed.avi	0
29428	1766	889.4805	538.0123	0.4487864	0.3568858	596.1899	3.662529	0	865.0825	527.4651	0.298171	0.3367769	595.8514	3.772774	0	14	877	533						Frog_fixed.avi	0
29445	1767	891.2164	544.926	0.4481499	0.3575005	596.6075	3.648862	0	861.9256	528.7211	0.2975977	0.337481	596.3471	3.769772	0	14	877	537						Frog_fixed.avi	0
29462	1768	892.8691	544.5045	0.4474741	0.3581183	596.927	3.665512	0	864.0716	524.6894	0.2969941	0.3382288	596.6793	3.74845	0	14	878	535						Frog_fixed.avi	0
29478	1769	911.446	548.0257	0.4466262	0.3587763	597.1616	3.659867	0	884.1638	533.3233	0.2962613	0.3389694	596.9508	3.760079	0	14	898	541						Frog_fixed.avi	0
29495	1770	910.4099	550.1401	0.4459284	0.3593878	597.5147	3.658447	0	884.1936	531.7455	0.2956218	0.3397103	597.4273	3.753486	0	14	897	541						Frog_fixed.avi	0
29512	1771	905.3674	555.6364	0.4452568	0.3598413	597.8569	3.656309	0	888.5229	539.65	0.2950465	0.3402924	598.0275	3.735592	0	14	897	548						Frog_fixed.avi	0
29528	1772	909.3062	553.9645	0.4446257	0.3602644	598.1703	3.654505	0	880.6874	541.1974	0.2944943	0.3409104	598.482	3.738858	0	14	895	548						Frog_fixed.avi	0
29545	1773	910.5815	556.994	0.444006	0.3605578	598.5213	3.638058	0	883.9661	532.1694	0.293996	0.3414076	598.9838	3.751284	0	14	897	545						Frog_fixed.avi	0
29562	1774	909.3749	552.8788	0.4434567	0.3608117	598.8168	3.642597	0	886.4191	538.6115	0.2935311	0.341746	599.3645	3.730943	0	14	898	546						Frog_fixed.avi	0
29578	1775	908.6909	555.9998	0.4429209	0.3609868	599.2092	3.660237	0	886.6016	533.4598	0.2930823	0.3419859	599.8661	3.726908	0	14	898	545						Frog_fixed.avi	0
29595	1776	906.3101	553.1824	0.4424567	0.3610232	599.6234	3.665107	0	879.6697	536.0679	0.2927015	0.3422241	600.4105	3.748979	0	14	893	545						Frog_fixed.avi	0
29611	1777	906.1791	554.6932	0.4420391	0.3610243	599.912	3.662976	0	884.8333	532.4283	0.2923918	0.3422844	600.5854	3.730165	0	14	896	544						Frog_fixed.avi	0
29628	1778	907.1351	554.7534	0.4416939	0.3609237	600.2308	3.638318	0	882.6434	535.7799	0.2921435	0.3422876	601.1047	3.716302	0	14	895	545						Frog_fixed.avi	0
29645	1779	902.8961	555.0233	0.4414345	0.3607805	600.5208	3.649225	0	883.7051	532.015	0.2919818	0.3422405	601.4514	3.738944	0	14	893	544						Frog_fixed.avi	0
29661	1780	901.7736	553.2197	0.4412174	0.3606115	600.9537	3.635457	0	885.354	525.4559	0.2918189	0.3421533	601.9558	3.744493	0	14	894	539						Frog_fixed.avi	0
29678	1781	906.6302	559.139	0.4410563	0.3604451	601.2228	3.660146	0	879.8209	536.5731	0.2917315	0.3419504	602.1825	3.742535	0	14	893	548						Frog_fixed.avi	0
29695	1782	903.6999	556.3759	0.440917	0.3602761	601.5405	3.660149	0	881.7069	536.269	0.2916637	0.341839	602.4579	3.737797	0	14	893	546						Frog_fixed.avi	0
29711	1783	895.6375	560.8137	0.4407793	0.3601375	601.7648	3.672813	0	880.7864	531.769	0.2916067	0.3417523	602.7637	3.743877	0	14	888	546						Frog_fixed.avi	0
29728	1784	900.021	554.6099	0.4406834	0.3599544	601.9865	3.657818	0	881.5247	535.1417	0.2915557	0.341714	603.0217	3.74397	0	14	891	545						Frog_fixed.avi	0
29745	1785	898.3237	562.1232	0.4405737	0.3598366	602.3176	3.670689	0	879.3771	534.0985	0.2914935	0.3417234	603.2747	3.752921	0	14	889	548						Frog_fixed.avi	0
29761	1786	897.2527	564.3091	0.4404804	0.3597692	602.5518	3.662896	0	879.2563	539.4293	0.2914587	0.3418198	603.4182	3.757355	0	14	888	552						Frog_fixed.avi	0
29778	1787	895.6054	559.5159	0.4403657	0.3598511	602.7205	3.677277	0	877.2852	542.1278	0.2913708	0.3420146	603.6493	3.774089	0	14	886	551						Frog_fixed.avi	0
29795	1788	899.3849	555.6577	0.4402309	0.3599468	602.9712	3.673003	0	877.2656	535.1221	0.2912545	0.3422896	603.8359	3.747348	0	14	888	545						Frog_fixed.avi	0
29811	1789	902.5795	554.8826	0.4400847	0.3600147	603.0264	3.659396	0	875.0222	538.6805	0.2911085	0.3425596	603.9509	3.758923	0	14	889	547						Frog_fixed.avi	0
29828	1790	900.5978	550.7771	0.4398841	0.3601515	603.1099	3.677034	0	879.1606	530.6218	0.2909303	0.3429502	604.0499	3.74939	0	14	890	541						Frog_fixed.avi	0
29845	1791	900.317	555.7186	0.4396188	0.3602982	603.2538	3.67821	0	876.5483	533.1465	0.2906862	0.3432811	604.155	3.76757	0	14	888	544						Frog_fixed.avi	0
29861	1792	898.7462	562.7528	0.4393423	0.3604821	603.2338	3.681018	0	885.6324	522.6744	0.2903885	0.3438087	604.2717	3.753697	0	14	892	543						Frog_fixed.avi	0
29878	1793	900.16	560.4427	0.4389702	0.3607485	603.2294	3.67449	0	879.4181	529.6569	0.2900419	0.3442456	604.3831	3.759781	0	14	890	545						Frog_fixed.avi	0
29895	1794	898.0178	558.1375	0.4385808	0.3610572	603.2914	3.686409	0	881.5652	538.2146	0.2896917	0.3447525	604.4291	3.769212	0	14	890	548						Frog_fixed.avi	0
29911	1795	898.0935	562.143	0.4381993	0.3613076	603.3238	3.696157	0	882.3566	528.3356	0.289297	0.3453384	604.3471	3.771689	0	14	890	545						Frog_fixed.avi	0
29928	1796	896.7006	559.9111	0.4378228	0.361583	603.2821	3.682833	0	881.6436	534.5807	0.2888928	0.3457289	604.3754	3.767085	0	14	889	547						Frog_fixed.avi	0
29945	1797	897.2207	555.446	0.4374491	0.3618266	603.175	3.690238	0	874.2495	537.012	0.2885381	0.3460705	604.4312	3.784366	0	14	886	546						Frog_fixed.avi	0
29961	1798	897.4701	558.0381	0.4371493	0.3619253	603.1744	3.675522	0	879.6432	540.2745	0.2882396	0.3463489	604.4023	3.780581	0	14	889	549						Frog_fixed.avi	0
29978	1799	898.616	552.0498	0.4368797	0.3619877	603.1291	3.696146	0	880.0367	533.1646	0.2879577	0.3466089	604.2246	3.755198	0	14	889	543						Frog_fixed.avi	0
29995	1800	905.1724	569.3271	0.4365452	0.3620463	602.9449	3.69188	0	887.7322	538.173	0.2876361	0.3468048	604.2465	3.793175	0	14	896	554						Frog_fixed.avi	0
30011	1801	912.3413	570.8004	0.4363227	0.3620679	602.9598	3.702365	0	891.6849	533.5328	0.287354	0.3470061	604.1932	3.772315	0	14	902	552						Frog_fixed.avi	0
30028	1802	910.8795	563.704	0.4360836	0.3620483	602.7924	3.690916	0	893.8978	532.2576	0.2871271	0.3470601	603.9111	3.782194	0	14	902	548						Frog_fixed.avi	0
30045	1803	911.6235	562.4728	0.4359156	0.3619604	602.7476	3.699677	0	894.0036	536.2401	0.2869181	0.3470207	603.9276	3.785483	0	14	903	549						Frog_fixed.avi	0
30061	1804	915.0258	559.4399	0.4357387	0.3618504	602.5888	3.6839	0	890.1136	538.7952	0.2867124	0.3468561	603.8264	3.785229	0	14	903	549						Frog_fixed.avi	0
30078	1805	908.6692	561.7214	0.4355494	0.3616976	602.3722	3.703344	0	890.2546	540.8715	0.2865035	0.3467126	603.7344	3.785326	0	14	899	551						Frog_fixed.avi	0
30095	1806	915.1799	569.5793	0.4354186	0.3615136	602.2416	3.692076	0	891.2768	540.6041	0.2863562	0.3465758	603.4377	3.790194	0	14	903	555						Frog_fixed.avi	0
30111	1807	912.8883	567.1141	0.4352516	0.3613218	601.959	3.685454	0	896.3065	539.7806	0.2861694	0.3463978	603.2873	3.779242	0	14	905	553						Frog_fixed.avi	0
30128	1808	913.6078	562.1554	0.435137	0.3611602	601.7955	3.687615	0	898.5402	536.5211	0.2860301	0.3462667	603.1454	3.7762	0	14	906	549						Frog_fixed.avi	0
30145	1809	915.2014	564.8309	0.4350447	0.3610155	601.6141	3.66754	0	898.8612	540.7717	0.2858802	0.3460809	602.9279	3.775587	0	14	907	553						Frog_fixed.avi	0
30161	1810	913.0722	563.2604	0.434917	0.3607701	601.4826	3.667867	0	894.3942	543.4302	0.2857596	0.3459508	602.6989	3.789129	0	14	904	553						Frog_fixed.avi	0
30178	1811	910.7679	565.6181	0.4348395	0.3606172	601.1239	3.681442	0	894.9303	537.6046	0.285641	0.3457958	602.5195	3.791737	0	14	903	552						Frog_fixed.avi	0
30194	1812	907.3567	565.7914	0.434775	0.3604209	600.9976	3.665235	0	899.207	535.0512	0.2855562	0.3456211	602.3871	3.769899	0	14	903	550						Frog_fixed.avi	0
30211	1813	911.926	560.0248	0.4347552	0.3602695	600.8361	3.672675	0	900.1834	529.1387	0.285486	0.3454796	602.0197	3.768709	0	14	906	545						Frog_fixed.avi	0
30228	1814	913.0245	565.6315	0.4347582	0.360046	600.6372	3.688466	0	896.5153	531.2734	0.2854438	0.3453683	601.8799	3.789994	0	14	905	548						Frog_fixed.avi	0
30244	1815	910.8647	560.8768	0.4347605	0.3598107	600.4849	3.670748	0	901.384	533.3574	0.2854163	0.3450943	601.7869	3.782799	0	14	906	547						Frog_fixed.avi	0
30261	1816	915.0306	554.9094	0.4348015	0.3595479	600.1778	3.657385	0	897.2533	540.6649	0.2854055	0.3449035	601.6146	3.804137	0	14	906	548						Frog_fixed.avi	0
30278	1817	910.8295	563.1928	0.4348128	0.3592513	599.9031	3.679662	0	906.2861	536.7391	0.2854085	0.3446633	601.4232	3.773207	0	14	909	550						Frog_fixed.avi	0
30294	1818	909.4677	566.4503	0.43485	0.3589061	599.8229	3.66373	0	896.4105	538.9316	0.2854013	0.3443841	601.2333	3.788543	0	14	903	553						Frog_fixed.avi	0
30311	1819	909.2819	557.0959	0.4348928	0.3586193	599.5817	3.674825	0	896.8665	537.3954	0.2854077	0.3441097	600.9877	3.783156	0	14	903	547						Frog_fixed.avi	0
30328	1820	907.9599	564.429	0.4349764	0.3582157	599.3582	3.676902	0	896.9109	538.3347	0.2854597	0.3437095	600.8229	3.771327	0	14	902	551						Frog_fixed.avi	0
30344	1821	910.5031	555.9863	0.4351021	0.3578491	599.0942	3.664344	0	894.3423	545.1641	0.2855509	0.3433382	600.5947	3.792061	0	14	902	551						Frog_fixed.avi	0
30361	1822	907.4997	565.1116	0.4352665	0.3574178	598.8004	3.660777	0	895.7511	537.4951	0.2856739	0.3429685	600.4402	3.782688	0	14	902	551						Frog_fixed.avi	0
30378	1823	907.3757	563.5837	0.435479	0.3570707	598.6783	3.657138	0	896.5153	539.1305	0.2858293	0.3425259	600.1899	3.773387	0	14	902	551						Frog_fixed.avi	0
30394	1824	906.4874	561.8515	0.4357157	0.3567591	598.4785	3.65092	0	895.2167	535.1461	0.286009	0.3422218	599.9453	3.765166	0	14	901	548						Frog_fixed.avi	0
30411	1825	905.9107	561.9104	0.4359598	0.3565667	598.2586	3.650776	0	889.1641	542.652	0.2862361	0.341915	599.8291	3.781657	0	14	898	552						Frog_fixed.avi	0
30428	1826	904.4761	564.3223	0.4362432	0.3564077	598.0966	3.652884	0	895.2231	539.1737	0.2864688	0.3417116	599.5715	3.761662	0	14	900	552						Frog_fixed.avi	0
30444	1827	866.7649	598.2556	0.4367202	0.3566036	598.08	3.656518	0	848.8528	566.5002	0.2870112	0.3417813	599.4413	3.768754	0	14	858	582						Frog_fixed.avi	0
30461	1828	709.6813	693.9674	0.4377294	0.3573196	597.9341	3.633089	0	692.6977	677.6524	0.2882896	0.3423049	599.1515	3.785272	0	15	701	686						Frog_fixed.avi	0
30478	1829	635.2334	742.9366	0.4384906	0.3578629	597.6492	3.626235	0	610.1061	727.1114	0.2891773	0.3424135	598.8461	3.745975	0	15	623	735						Frog_fixed.avi	0
30494	1830	639.7802	747.6068	0.4388724	0.357863	597.8076	3.624048	0	616.2693	728.2175	0.2893949	0.3421402	599.1185	3.743464	0	15	628	738						Frog_fixed.avi	0
30511	1831	635.9259	748.368	0.4392602	0.3579004	597.8254	3.622476	0	609.7515	732.4166	0.2897213	0.3420118	599.0308	3.733809	0	15	623	740						Frog_fixed.avi	0
30528	1832	632.0381	746.4366	0.4396567	0.3579769	597.7258	3.611394	0	609.6128	730.882	0.2900507	0.3418612	599.0317	3.728361	0	15	621	739						Frog_fixed.avi	0
30544	1833	637.8045	749.1611	0.4401017	0.3580889	597.7265	3.618903	0	611.7401	731.6696	0.2904685	0.34179	599.0085	3.726207	0	15	625	740						Frog_fixed.avi	0
30561	1834	635.4739	749.9751	0.4405852	0.3582057	597.7942	3.61138	0	609.8011	725.4516	0.2909123	0.3417226	599.0666	3.729583	0	15	623	738						Frog_fixed.avi	0
30578	1835	633.8052	745.8144	0.4411033	0.358344	597.9019	3.598861	0	611.6331	721.5591	0.2914091	0.3417048	599.1074	3.732164	0	15	623	734						Frog_fixed.avi	0
30594	1836	635.8147	746.5582	0.4416164	0.3585879	598.0184	3.607375	0	611.5992	721.9171	0.2919173	0.3417175	599.201	3.734212	0	15	624	734						Frog_fixed.avi	0
30611	1837	637.9147	748.653	0.4421328	0.3588326	598.2251	3.614951	0	609.9035	724.5389	0.2924308	0.3417636	599.3187	3.722153	0	15	624	737						Frog_fixed.avi	0
30628	1838	632.9509	747.9122	0.4426021	0.3591184	598.4099	3.611144	0	605.2546	730.3196	0.292939	0.3418277	599.4608	3.723423	0	15	619	739						Frog_fixed.avi	0
30644	1839	635.168	740.1865	0.4431068	0.3594249	598.4916	3.60762	0	609.8646	724.1861	0.2934443	0.3418872	599.6122	3.721882	0	15	623	732						Frog_fixed.avi	0
30661	1840	635.5806	749.4154	0.4435557	0.3596702	598.8192	3.61609	0	610.0007	724.8594	0.2939394	0.3419861	599.7808	3.727051	0	15	623	737						Frog_fixed.avi	0
30678	1841	632.2552	747.995	0.4440083	0.3599753	598.9276	3.616493	0	609.5756	724.2834	0.2944311	0.342127	599.9144	3.731694	0	15	621	736						Frog_fixed.avi	0
30694	1842	636.2828	748.9184	0.4444765	0.3602812	599.2207	3.626425	0	606.4933	723.9153	0.2949364	0.3422787	600.1066	3.727505	0	15	621	736						Frog_fixed.avi	0
30711	1843	633.9314	749.7397	0.4449395	0.3606074	599.4468	3.605842	0	603.7739	730.2802	0.2954548	0.3424461	600.4408	3.729584	0	15	619	740						Frog_fixed.avi	0
30728	1844	638.9871	748.9443	0.4454155	0.3609956	599.6118	3.61267	0	603.0732	727.0323	0.295979	0.3426669	600.7286	3.72501	0	15	621	738						Frog_fixed.avi	0
30744	1845	638.9359	754.5781	0.4459007	0.3613314	599.864	3.614577	0	604.8492	727.9881	0.2965252	0.3428811	600.995	3.735275	0	15	622	741						Frog_fixed.avi	0
30761	1846	631.7886	747.6293	0.4463506	0.3617151	600.1589	3.610355	0	604.3643	729.1426	0.2970513	0.3431535	601.23	3.704206	0	15	618	738						Frog_fixed.avi	0
30777	1847	633.37	747.1274	0.4468233	0.3620419	600.3912	3.591499	0	604.5289	732.1432	0.2975674	0.343384	601.41	3.713219	0	15	619	740						Frog_fixed.avi	0
30794	1848	638.5473	747.805	0.4472713	0.3623769	600.5565	3.592526	0	603.8488	728.6652	0.2980857	0.3435817	601.6085	3.704583	0	15	621	738						Frog_fixed.avi	0
30811	1849	675.3431	764.2632	0.447473	0.3627619	600.6759	3.580966	0	652.042	736.4448	0.2983969	0.3439061	601.9653	3.685391	0	15	664	750						Frog_fixed.avi	0
30827	1850	664.8083	767.2509	0.4479092	0.3630191	601.0045	3.57366	0	634.8923	742.731	0.2988963	0.3441269	602.116	3.694278	0	15	650	755						Frog_fixed.avi	0
30844	1851	672.1534	761.5933	0.4484167	0.3632959	601.2399	3.576089	0	637.0568	742.582	0.2994067	0.3442601	602.2214	3.677928	0	15	655	752						Frog_fixed.avi	0
30861	1852	668.7509	762.6597	0.4488904	0.3635488	601.3324	3.561041	0	640.1862	746.5698	0.2999346	0.3443905	602.4955	3.677324	0	15	654	755						Frog_fixed.avi	0
30877	1853	670.722	766.0699	0.4494053	0.3637615	601.6293	3.556558	0	637.4165	741.0242	0.300429	0.3446351	602.5356	3.661822	0	15	654	754						Frog_fixed.avi	0
30894	1854	672.7693	766.4471	0.4498954	0.3640714	601.7488	3.556639	0	638.9854	739.68	0.300945	0.3447751	602.6078	3.65593	0	15	656	753						Frog_fixed.avi	0
30911	1855	673.1879	762.5812	0.4503543	0.3643728	601.9661	3.554017	0	637.2819	741.11	0.301426	0.3450169	602.9722	3.659914	0	15	655	752						Frog_fixed.avi	0
30927	1856	674.0242	765.2016	0.4507706	0.3646456	602.1179	3.556009	0	639.1956	751.9629	0.3018584	0.3452294	603.151	3.648414	0	15	657	759						Frog_fixed.avi	0
30944	1857	668.696	758.6237	0.451128	0.3649958	602.2581	3.544627	0	636.076	746.5945	0.3022472	0.3455132	603.1214	3.634679	0	15	652	753						Frog_fixed.avi	0
30961	1858	667.3201	766.2261	0.4515063	0.3653007	602.3909	3.538692	0	638.2614	740.748	0.3026339	0.3457699	603.2816	3.636113	0	15	653	753						Frog_fixed.avi	0
30977	1859	671.9752	768.4548	0.4518678	0.3656168	602.4837	3.547335	0	633.3005	751.0668	0.3029858	0.3459847	603.4874	3.626956	0	15	653	760						Frog_fixed.avi	0
30994	1860	668.3055	762.4285	0.4521938	0.3660192	602.3987	3.54	0	632.9266	744.0399	0.3033248	0.3463058	603.4001	3.614974	0	15	651	753						Frog_fixed.avi	0
31011	1861	670.9394	768.5073	0.4525175	0.366326	602.6664	3.542198	0	634.4792	747.3856	0.3036867	0.3464795	603.5297	3.603932	0	15	653	758						Frog_fixed.avi	0
31027	1862	673.274	761.4074	0.452862	0.366686	602.7333	3.538278	0	636.4456	747.5997	0.3040363	0.3466753	603.6754	3.59606	0	15	655	755						Frog_fixed.avi	0
31044	1863	672.8632	765.9159	0.4530941	0.3668866	602.7612	3.535281	0	634.6848	747.2846	0.3043374	0.3467698	603.764	3.602752	0	15	654	757						Frog_fixed.avi	0
31060	1864	743.0698	671.9132	0.4528772	0.3664224	602.9117	3.546707	0	736.6458	642.8823	0.304299	0.3462672	603.974	3.595632	0	16	740	657						Frog_fixed.avi	0
31077	1865	812.2387	623.9977	0.4524646	0.3659326	603.0753	3.554898	0	799.563	597.2863	0.3041635	0.3457502	604.3356	3.57251	0	16	806	611						Frog_fixed.avi	0
31094	1866	858.4053	589.7535	0.4523765	0.3655427	603.1251	3.542191	0	842.874	568.0296	0.3041622	0.3453355	604.4556	3.575507	0	16	851	579						Frog_fixed.avi	0
31110	1867	875.9198	566.9962	0.4524368	0.3653813	603.1637	3.537589	0	861.7261	546.7134	0.3042579	0.3450421	604.3843	3.581132	0	16	869	557						Frog_fixed.avi	0
31127	1868	884.3225	554.444	0.4526261	0.3652841	603.2446	3.53839	0	868.3969	535.0516	0.3044606	0.3447881	604.318	3.563477	0	16	876	545						Frog_fixed.avi	0
31144	1869	885.5745	556.6564	0.4529598	0.3652289	603.1334	3.531994	0	866.5916	537.5034	0.3046888	0.3446482	604.3434	3.584426	0	16	876	547						Frog_fixed.avi	0
31160	1870	885.4064	559.8647	0.4533372	0.3651676	603.1871	3.540493	0	871.5595	538.1992	0.3049905	0.3443842	604.2693	3.565226	0	16	878	549						Frog_fixed.avi	0
31177	1871	883.6862	552.3326	0.4536541	0.3650171	603.1799	3.523513	0	874.9587	540.1604	0.3052987	0.3441069	604.3434	3.553751	0	16	879	546						Frog_fixed.avi	0
31194	1872	880.4613	557.8008	0.4539917	0.3648475	603.0801	3.525595	0	870.104	531.078	0.3055722	0.3438926	604.1458	3.577646	0	16	875	544						Frog_fixed.avi	0
31210	1873	887.8049	556.2258	0.4543265	0.3646573	603.0587	3.532425	0	873.6072	537.5392	0.3058582	0.343567	604.0814	3.547762	0	16	881	547						Frog_fixed.avi	0
31227	1874	885.3163	553.1415	0.4545476	0.3645218	602.9602	3.519654	0	870.1714	541.0452	0.3060768	0.3433179	604.0212	3.573054	0	16	878	547						Frog_fixed.avi	0
31244	1875	892.0817	553.4066	0.4548016	0.3644067	602.8599	3.516187	0	867.9556	533.7794	0.3062537	0.3430897	603.8243	3.572768	0	16	880	544						Frog_fixed.avi	0
31260	1876	889.0808	548.5786	0.4549545	0.3643296	602.8544	3.500398	0	871.6669	539.8929	0.3064034	0.3428144	603.8916	3.570933	0	16	880	544						Frog_fixed.avi	0
31277	1877	882.522	556.4947	0.4550969	0.3642977	602.6601	3.528947	0	872.8687	534.933	0.3065421	0.3426589	603.8307	3.573748	0	16	878	546						Frog_fixed.avi	0
31294	1878	893.4948	552.8279	0.455322	0.364308	602.583	3.513545	0	871.8514	544.8406	0.3066529	0.3425626	603.7875	3.575664	0	16	883	549						Frog_fixed.avi	0
31310	1879	887.9879	555.216	0.4555145	0.3643289	602.5598	3.506286	0	871.7825	540.6567	0.3068605	0.3424595	603.5645	3.570388	0	16	880	548						Frog_fixed.avi	0
31327	1880	883.8825	551.0056	0.4557518	0.3642803	602.1558	3.499201	0	879.3384	534.025	0.3070616	0.3422868	603.5278	3.557903	0	16	882	543						Frog_fixed.avi	0
31344	1881	885.5197	557.7873	0.4560345	0.3640899	602.2142	3.517169	0	874.4056	542.0651	0.3072879	0.3419739	603.3386	3.575468	0	16	880	550						Frog_fixed.avi	0
31360	1882	887.4823	558.0619	0.4562876	0.3638032	601.9581	3.505275	0	878.7006	537.8445	0.3075096	0.3416185	603.2426	3.556076	0	16	883	548						Frog_fixed.avi	0
31377	1883	889.8398	552.9861	0.4565599	0.3635277	601.9581	3.489966	0	878.1011	537.0793	0.3077243	0.3411868	603.0035	3.549032	0	16	884	545						Frog_fixed.avi	0
31394	1884	881.7069	556.0098	0.4567782	0.3632067	601.7077	3.499784	0	873.5071	535.6826	0.3078935	0.3407961	602.7995	3.553252	0	16	878	546						Frog_fixed.avi	0
31410	1885	890.9445	554.045	0.4570022	0.3629375	601.6287	3.486851	0	874.2953	539.3222	0.3080592	0.3404172	602.7216	3.542784	0	16	883	547						Frog_fixed.avi	0
31427	1886	888.342	551.7128	0.4572025	0.3627603	601.4472	3.469314	0	876.8732	539.6075	0.3082308	0.340156	602.4848	3.521437	0	16	883	546						Frog_fixed.avi	0
31444	1887	886.7321	552.6698	0.4573595	0.3626179	601.2159	3.46046	0	878.2203	536.6909	0.3083459	0.3399303	602.4328	3.504872	0	16	882	545						Frog_fixed.avi	0
31460	1888	888.8491	549.2653	0.4574988	0.3624822	601.1743	3.460021	0	872.6476	531.7425	0.3084515	0.3398081	602.196	3.520305	0	16	881	541						Frog_fixed.avi	0
31477	1889	890.0248	556.0986	0.4576443	0.3624346	600.9037	3.46936	0	871.0493	534.6922	0.3085502	0.3397027	601.9271	3.524928	0	16	881	545						Frog_fixed.avi	0
31493	1890	888.2245	555.553	0.4577562	0.3623676	600.7173	3.454765	0	875.8253	545.1731	0.3086399	0.3395414	601.7932	3.524053	0	16	882	550						Frog_fixed.avi	0
31510	1891	882.8571	565.8823	0.4578756	0.3623	600.5375	3.455366	0	881.6566	535.0167	0.3087142	0.3394369	601.5844	3.488707	0	16	882	550						Frog_fixed.avi	0
31527	1892	891.9308	544.0105	0.4580092	0.3621949	600.2258	3.427869	0	874.1865	544.847	0.3088105	0.3393077	601.3424	3.518719	0	16	883	544						Frog_fixed.avi	0
31543	1893	882.37	553.0256	0.4581361	0.3620916	600.0187	3.441118	0	873.4364	530.8293	0.3088875	0.3391395	601.169	3.509269	0	16	878	542						Frog_fixed.avi	0
31560	1894	890.9821	558.1102	0.4583671	0.3619487	599.911	3.449332	0	874.6768	535.8735	0.3090672	0.338879	600.9755	3.503577	0	16	883	547						Frog_fixed.avi	0
31577	1895	887.1494	557.2838	0.4585554	0.3616785	599.7104	3.429619	0	876.6206	538.1949	0.30926	0.3385633	600.7753	3.505339	0	16	882	548						Frog_fixed.avi	0
31593	1896	895.2005	514.6889	0.4586798	0.3611527	599.4571	3.444816	0	883.1186	493.0735	0.3094378	0.337978	600.6768	3.515803	0	17	889	504						Frog_fixed.avi	0
31610	1897	900.6221	512.5418	0.4589378	0.3606577	599.3533	3.446647	0	880.9928	492.6537	0.3097235	0.3374578	600.5246	3.503662	0	17	891	503						Frog_fixed.avi	0
31627	1898	900.4269	513.4833	0.4592313	0.3603553	599.0856	3.452752	0	879.8909	495.2131	0.3099602	0.3369829	600.2573	3.530931	0	17	890	504						Frog_fixed.avi	0
31643	1899	898.3373	506.9129	0.4595094	0.3599683	599.0038	3.443982	0	874.5574	505.102	0.3101997	0.3363902	600.1243	3.530305	0	17	886	506						Frog_fixed.avi	0
31660	1900	898.3697	515.3672	0.45976	0.3595246	598.7905	3.462909	0	881.1026	498.1909	0.3104423	0.3358393	599.9578	3.514906	0	17	890	507						Frog_fixed.avi	0
31677	1901	899.1595	508.9719	0.4600399	0.3591193	598.6653	3.461548	0	878.4999	495.2955	0.3106781	0.3352535	599.8165	3.54693	0	17	889	502						Frog_fixed.avi	0
31693	1902	900.8243	508.5497	0.4603406	0.3587108	598.4317	3.473869	0	878.0854	494.1883	0.3109673	0.3346667	599.6902	3.547851	0	17	889	501						Frog_fixed.avi	0
31710	1903	908.4357	510.1922	0.4607169	0.3583459	598.3524	3.497039	0	871.2211	497.8611	0.3112608	0.3341602	599.5203	3.552624	0	17	890	504						Frog_fixed.avi	0
31727	1904	899.1635	515.561	0.4610992	0.3579677	598.2119	3.491159	0	869.513	502.2513	0.31167	0.3335966	599.3641	3.558368	0	17	884	509						Frog_fixed.avi	0
31743	1905	899.0989	512.7993	0.4615355	0.3575658	598.1826	3.507634	0	879.0424	496.0841	0.312128	0.3330075	599.1848	3.558265	0	17	889	504						Frog_fixed.avi	0
31760	1906	897.9139	508.4885	0.4620135	0.357126	597.949	3.524263	0	879.3304	494.9946	0.3126115	0.3323925	599.1683	3.566678	0	17	889	502						Frog_fixed.avi	0
31777	1907	904.4305	508.4517	0.4626196	0.3566779	597.8669	3.515867	0	875.5362	500.0355	0.3131539	0.3317809	599.092	3.582866	0	17	890	504						Frog_fixed.avi	0
31793	1908	906.6437	508.3484	0.4632385	0.3562047	597.8583	3.514633	0	872.0603	505.1299	0.3137461	0.3310776	599.0397	3.581322	0	17	889	507						Frog_fixed.avi	0
31810	1909	905.9222	508.0775	0.4639003	0.3557923	597.7169	3.528945	0	878.1686	499.7159	0.314431	0.3304837	598.8326	3.586539	0	17	892	504						Frog_fixed.avi	0
31827	1910	895.7509	517.0101	0.4645637	0.3554343	597.4935	3.528231	0	881.6653	496.9856	0.3150966	0.3298582	598.601	3.578589	0	17	889	507						Frog_fixed.avi	0
31843	1911	898.5196	514.6923	0.4652357	0.3551464	597.5485	3.515406	0	877.4736	496.1686	0.3157027	0.3293826	598.6924	3.597353	0	17	888	505						Frog_fixed.avi	0
31860	1912	902.2583	517.4751	0.4658996	0.3549566	597.4354	3.520313	0	879.368	495.757	0.3163386	0.3289088	598.4841	3.57526	0	17	891	507						Frog_fixed.avi	0
31877	1913	899.7662	520.0211	0.4665214	0.3549535	597.2894	3.546218	0	872.4252	505.1401	0.3169488	0.328635	598.3165	3.598359	0	17	886	513						Frog_fixed.avi	0
31893	1914	894.9485	511.1332	0.467126	0.3550987	597.1552	3.551344	0	872.8848	500.1895	0.3175393	0.3285483	598.1345	3.61211	0	17	884	506						Frog_fixed.avi	0
31910	1915	895.9344	515.8596	0.4677413	0.3553253	597.189	3.540131	0	870.2882	498.7772	0.3181045	0.3285322	598.0295	3.601839	0	17	883	507						Frog_fixed.avi	0
31927	1916	900.3539	518.5869	0.4683462	0.3556088	597.2162	3.541098	0	875.7879	491.8142	0.318681	0.3285228	598.0464	3.590127	0	17	888	505						Frog_fixed.avi	0
31943	1917	895.8679	520.6132	0.4688984	0.355902	597.127	3.556762	0	880.6348	484.3587	0.3192758	0.3285381	597.8813	3.593573	0	17	888	502						Frog_fixed.avi	0
31960	1918	899.6466	515.2131	0.4694793	0.3561887	596.9803	3.543019	0	877.7612	489.9244	0.3198291	0.3285254	597.7902	3.612561	0	17	889	503						Frog_fixed.avi	0
31976	1919	913.067	551.6576	0.4699263	0.3566245	597.003	3.556147	0	891.1572	528.6753	0.3203689	0.3286341	597.8118	3.596543	0	18	902	540						Frog_fixed.avi	0
31993	1920	904.8938	556.8106	0.4704189	0.3569912	597.0542	3.568217	0	889.988	537.8046	0.3208816	0.3286938	597.7014	3.627508	0	18	897	547						Frog_fixed.avi	0
32010	1921	912.858	549.758	0.4709542	0.3573169	596.9035	3.554504	0	884.8068	529.1241	0.3213435	0.3288708	597.4979	3.624869	0	18	899	539						Frog_fixed.avi	0
32026	1922	904.3845	550.6459	0.4713924	0.3577585	596.8486	3.561314	0	883.0342	537.9969	0.3218068	0.3291124	597.3981	3.62619	0	18	894	544						Frog_fixed.avi	0
32043	1923	907.9626	556.571	0.4718364	0.3582138	596.7903	3.579835	0	881.7291	538.7631	0.3222272	0.3294818	597.2408	3.649004	0	18	895	548						Frog_fixed.avi	0
32060	1924	899.4293	554.0248	0.4722163	0.358754	596.5718	3.58563	0	879.7379	535.7459	0.3225839	0.3298234	597.424	3.65891	0	18	890	545						Frog_fixed.avi	0
32076	1925	908.5985	551.5165	0.4725437	0.3592622	596.6112	3.587895	0	885.1751	531.9505	0.3229254	0.330215	597.104	3.652138	0	18	897	542						Frog_fixed.avi	0
32093	1926	902.9774	553.863	0.4727092	0.3597142	596.5056	3.618738	0	881.9951	537.6131	0.3231081	0.3304909	597.1522	3.665344	0	18	892	546						Frog_fixed.avi	0
32110	1927	904.6259	549.6693	0.4727943	0.3601813	596.4642	3.61687	0	887.3196	526.712	0.3232049	0.3308142	596.9986	3.670963	0	18	896	538						Frog_fixed.avi	0
32126	1928	903.7597	554.4478	0.4728405	0.3605456	596.2947	3.585876	0	879.0629	535.8245	0.323236	0.3310206	596.8883	3.687053	0	18	891	545						Frog_fixed.avi	0
32143	1929	910.2056	557.8399	0.4728586	0.3609268	596.3248	3.6228	0	880.676	537.4778	0.3232385	0.3311661	596.8313	3.685208	0	18	895	548						Frog_fixed.avi	0
32160	1930	907.8198	544.4094	0.4728624	0.3612793	596.1569	3.613743	0	887.6791	540.5038	0.3232759	0.3313452	596.7291	3.693726	0	18	898	542						Frog_fixed.avi	0
32176	1931	911.0792	550.6979	0.4729798	0.361556	596.1591	3.619901	0	886.3647	537.3517	0.3233857	0.3314902	596.6207	3.706692	0	18	899	544						Frog_fixed.avi	0
32193	1932	906.4713	556.7654	0.4731506	0.3618399	596.1147	3.616464	0	885.8186	530.6115	0.3234897	0.3317106	596.5399	3.702751	0	18	896	544						Frog_fixed.avi	0
32210	1933	901.4657	553.733	0.473315	0.3620191	595.9056	3.643617	0	883.7063	538.6851	0.3237205	0.3318021	596.431	3.736582	0	18	893	546						Frog_fixed.avi	0
32226	1934	906.4124	551.8241	0.4734769	0.362096	595.887	3.641363	0	885.1588	533.134	0.3238647	0.3317664	596.3242	3.717391	0	18	896	542						Frog_fixed.avi	0
32243	1935	907.0165	562.3331	0.4736147	0.3620904	595.8998	3.662606	0	879.6253	540.16	0.3239643	0.3315953	596.3777	3.723956	0	18	893	551						Frog_fixed.avi	0
32260	1936	907.9906	553.1862	0.4736936	0.3620227	595.7036	3.641909	0	886.4368	541.0288	0.3240369	0.3314849	596.1889	3.734083	0	18	897	547						Frog_fixed.avi	0
32276	1937	909.2924	552.6428	0.4736995	0.3619285	595.6273	3.658679	0	881.5992	539.6071	0.3240279	0.3313765	596.0016	3.72375	0	18	895	546						Frog_fixed.avi	0
32293	1938	905.9822	552.8444	0.4736353	0.3618248	595.5873	3.640603	0	882.0032	541.5018	0.3239634	0.3312771	595.9186	3.738269	0	18	894	547						Frog_fixed.avi	0
32310	1939	905.7469	555.9151	0.4735829	0.3618078	595.4283	3.648589	0	877.1325	545.2883	0.3238763	0.3312775	595.7985	3.748879	0	18	891	551						Frog_fixed.avi	0
32326	1940	898.6749	552.4994	0.4735335	0.3618338	595.2883	3.632292	0	879.1824	545.0073	0.323826	0.3313567	595.6916	3.747799	0	18	889	549						Frog_fixed.avi	0
32343	1941	900.9507	556.6752	0.4735393	0.3618597	595.133	3.642006	0	888.8137	540.634	0.323807	0.3314607	595.5588	3.743859	0	18	895	549						Frog_fixed.avi	0
32360	1942	905.6501	548.449	0.4735886	0.361908	594.8983	3.646298	0	892.1483	539.626	0.3238061	0.331544	595.4276	3.737419	0	18	899	544						Frog_fixed.avi	0
32376	1943	907.0092	557.5895	0.4736593	0.3617612	594.8192	3.641431	0	885.343	545.243	0.323806	0.331545	595.3079	3.742734	0	18	896	551						Frog_fixed.avi	0
32393	1944	909.6777	551.7233	0.4737085	0.3615234	594.7047	3.652749	0	889.7258	538.8669	0.3238016	0.3314585	595.2033	3.739116	0	18	900	545						Frog_fixed.avi	0
32409	1945	916.5487	548.0337	0.4736263	0.3611819	594.5302	3.644706	0	906.6995	534.1909	0.3237421	0.3312401	594.8961	3.752654	0	18	912	541						Frog_fixed.avi	0
32426	1946	909.4105	557.0295	0.4736203	0.3608353	594.3824	3.666232	0	899.5407	538.2808	0.3237017	0.3310538	594.809	3.752782	0	18	904	548						Frog_fixed.avi	0
32443	1947	917.542	544.3784	0.47364	0.360588	594.2239	3.672054	0	906.0552	523.3569	0.3236708	0.3309214	594.6855	3.749715	0	18	912	534						Frog_fixed.avi	0
32459	1948	915.8682	548.5005	0.4736672	0.3604502	594.0722	3.656185	0	903.8188	532.0396	0.3236606	0.3308947	594.5154	3.750396	0	18	910	540						Frog_fixed.avi	0
32476	1949	918.8927	551.5211	0.4737244	0.3604728	593.9324	3.667407	0	902.4282	528.5325	0.3236748	0.3309814	594.3713	3.754241	0	18	911	540						Frog_fixed.avi	0
32493	1950	918.9837	547.4664	0.4737827	0.3606052	593.7397	3.668606	0	906.4276	532.9423	0.3236972	0.3311495	594.2275	3.750971	0	18	913	540						Frog_fixed.avi	0
32509	1951	919.4146	553.5627	0.4738317	0.3608514	593.7347	3.64595	0	902.36	541.7877	0.3236615	0.3314125	594.1161	3.7565	0	18	911	548						Frog_fixed.avi	0
32526	1952	912.6803	552.3431	0.4738066	0.3610836	593.4442	3.649487	0	899.0364	534.5043	0.3236258	0.331788	593.7287	3.770548	0	18	906	543						Frog_fixed.avi	0
32543	1953	915.8579	553.1566	0.4737448	0.3612444	593.2522	3.673866	0	905.8003	536.4456	0.3235264	0.3319987	593.5587	3.748547	0	18	911	545						Frog_fixed.avi	0
32559	1954	920.1476	552.3862	0.4736226	0.3613379	593.1513	3.653937	0	909.3994	533.5105	0.3233534	0.3321684	593.3832	3.743735	0	18	915	543						Frog_fixed.avi	0
32576	1955	915.2548	548.7925	0.4734313	0.3613778	592.8271	3.650043	0	899.9227	540.3705	0.3231187	0.3322967	593.4779	3.773567	0	18	908	545						Frog_fixed.avi	0
32593	1956	918.2429	542.1578	0.4733076	0.3613676	592.7261	3.655829	0	907.7953	537.0977	0.3229742	0.3323731	593.1074	3.757492	0	18	913	540						Frog_fixed.avi	0
32609	1957	914.8911	552.6703	0.4732323	0.3613105	592.5633	3.6575	0	906.6003	538.2405	0.3228618	0.3323827	592.9183	3.748101	0	18	911	545						Frog_fixed.avi	0
32626	1958	915.8011	545.5831	0.4731967	0.3612033	592.3533	3.649451	0	905.0284	536.7016	0.322811	0.3323186	592.7776	3.758432	0	18	910	541						Frog_fixed.avi	0
32643	1959	914.0519	545.5771	0.4732356	0.3610801	592.1931	3.636035	0	904.6835	538.4776	0.3228165	0.3322324	592.6312	3.753226	0	18	909	542						Frog_fixed.avi	0
32659	1960	913.8789	552.9143	0.4732943	0.3609239	592.0011	3.660647	0	900.8434	540.6095	0.3228463	0.3321273	592.392	3.764121	0	18	907	547						Frog_fixed.avi	0
32676	1961	914.3949	550.0733	0.4733691	0.3607468	591.8342	3.651665	0	905.4255	536.197	0.3228765	0.3319502	592.2594	3.764969	0	18	910	543						Frog_fixed.avi	0
32693	1962	919.2694	549.1441	0.47341	0.3605433	591.743	3.650679	0	901.1602	531.1343	0.322867	0.3318224	592.1378	3.752562	0	18	910	540						Frog_fixed.avi	0
32709	1963	917.4429	551.2835	0.4733908	0.3603658	591.6151	3.64661	0	908.4291	532.793	0.32283	0.3317225	591.9302	3.733639	0	18	913	542						Frog_fixed.avi	0
32726	1964	913.91	554.4272	0.4732943	0.3601449	591.455	3.643614	0	907.9764	537.1099	0.3227137	0.3315012	591.741	3.741709	0	18	911	546						Frog_fixed.avi	0
32743	1965	915.6796	544.5425	0.4731783	0.3599613	591.2069	3.660921	0	903.0932	536.8223	0.3225574	0.3313994	591.6615	3.752933	0	18	909	541						Frog_fixed.avi	0
32759	1966	915.8725	548.9627	0.4730652	0.359801	591.1711	3.643031	0	906.512	529.2243	0.3223667	0.3313482	591.5159	3.72706	0	18	911	539						Frog_fixed.avi	0
32776	1967	916.6486	553.4419	0.4729286	0.3596671	591.0112	3.645604	0	908.4199	536.4066	0.3222561	0.3313165	591.2017	3.745709	0	18	913	545						Frog_fixed.avi	0
32793	1968	911.9553	553.3213	0.4727741	0.35953	590.8093	3.640059	0	907.8592	531.9345	0.3220616	0.3312892	591.1359	3.738483	0	18	910	543						Frog_fixed.avi	0
32809	1969	913.573	553.6696	0.4726577	0.3593171	590.7206	3.631097	0	905.3756	532.9763	0.3218553	0.3312533	591.1066	3.7314	0	18	909	543						Frog_fixed.avi	0
32826	1970	914.7443	549.2815	0.4725569	0.3590934	590.5624	3.629357	0	905.2179	529.5956	0.3217417	0.3311429	590.8164	3.723457	0	18	910	539						Frog_fixed.avi	0
32843	1971	914.1294	548.7887	0.4725023	0.3588161	590.3827	3.617411	0	907.5845	530.3297	0.3216795	0.3310531	590.6464	3.720853	0	18	911	540						Frog_fixed.avi	0
32859	1972	913.6829	548.751	0.4725153	0.3585142	590.2647	3.613559	0	908.5497	528.7484	0.3216509	0.3309822	590.4625	3.739643	0	18	911	539						Frog_fixed.avi	0
32876	1973	914.6707	553.3256	0.4725734	0.3582617	590.1502	3.620859	0	906.167	529.1713	0.3216541	0.3309001	590.3145	3.725499	0	18	910	541						Frog_fixed.avi	0
32893	1974	914.4312	550.4794	0.4726305	0.3580158	589.9971	3.624559	0	909.502	535.9901	0.3216607	0.3306797	590.1068	3.713611	0	18	912	543						Frog_fixed.avi	0
32909	1975	915.1798	539.8685	0.4726401	0.3577982	589.8453	3.603943	0	909.4015	534.5904	0.321639	0.3306123	589.8876	3.708261	0	18	912	537						Frog_fixed.avi	0
32926	1976	912.8463	544.3885	0.4726039	0.3576712	589.7416	3.588349	0	905.206	535.4896	0.32153	0.3305819	589.8163	3.724884	0	18	909	540						Frog_fixed.avi	0
32942	1977	912.7555	550.4366	0.4724733	0.3576716	589.4666	3.610435	0	905.8784	535.2659	0.3213514	0.3306342	589.7252	3.715854	0	18	909	543						Frog_fixed.avi	0
32959	1978	913.8491	547.532	0.4722612	0.3577741	589.3001	3.597793	0	905.4784	538.9194	0.3210917	0.3307525	589.5195	3.724257	0	18	910	543						Frog_fixed.avi	0
32976	1979	915.7972	555.1252	0.4719674	0.3579806	589.1586	3.621444	0	907.4927	527.2982	0.3207539	0.3310347	589.2682	3.722588	0	18	912	541						Frog_fixed.avi	0
32992	1980	910.5628	549.2555	0.4716674	0.3582906	588.9502	3.611549	0	905.7379	532.6974	0.3204232	0.331267	589.1151	3.717192	0	18	908	541						Frog_fixed.avi	0
33009	1981	915.4829	548.3406	0.471462	0.3586713	588.8983	3.598563	0	905.5399	538.5477	0.3201394	0.3315645	589.1741	3.715429	0	18	911	543						Frog_fixed.avi	0
33026	1982	914.6662	548.4305	0.4713099	0.3591006	588.6442	3.586121	0	906.1661	530.6267	0.3199511	0.3319362	588.9156	3.712645	0	18	910	540						Frog_fixed.avi	0
33042	1983	917.1251	550.5433	0.4711831	0.35945	588.4177	3.586993	0	904.8386	536.2228	0.3198121	0.3321893	588.6441	3.707602	0	18	911	543						Frog_fixed.avi	0
33059	1984	915.8771	551.2017	0.4711301	0.3597694	588.307	3.582274	0	899.3708	533.8605	0.3197248	0.3324597	588.4185	3.722618	0	18	908	543						Frog_fixed.avi	0
33076	1985	916.5222	548.8552	0.4711468	0.3600693	588.1497	3.585629	0	911.9772	527.5723	0.3197091	0.3326479	588.2522	3.703984	0	18	914	538						Frog_fixed.avi	0
33092	1986	920.5382	553.5671	0.4711711	0.3603163	588.0197	3.584004	0	906.5663	532.0116	0.3196732	0.3328206	588.0612	3.691716	0	18	914	543						Frog_fixed.avi	0
33109	1987	918.707	554.0414	0.4711472	0.3604701	587.8992	3.57326	0	902.9156	532.843	0.3196048	0.3329915	587.926	3.672261	0	18	911	543						Frog_fixed.avi	0
33126	1988	920.6967	556.5734	0.471047	0.3606254	587.7286	3.585902	0	901.2554	537.5485	0.3194567	0.3330985	587.9146	3.689802	0	18	911	547						Frog_fixed.avi	0
33142	1989	918.6378	550.4333	0.4708687	0.3608427	587.6213	3.566099	0	907.3949	533.1523	0.3193031	0.3333743	587.5466	3.692248	0	18	913	542						Frog_fixed.avi	0
33159	1990	923.5428	549.598	0.4706777	0.3611628	587.4449	3.545247	0	906.8528	535.3696	0.3190268	0.3335673	587.3871	3.683421	0	18	915	542						Frog_fixed.avi	0
33176	1991	918.8998	554.2618	0.4703867	0.3615113	587.1799	3.576322	0	903.0153	540.5262	0.3187459	0.3337878	587.137	3.68184	0	18	911	547						Frog_fixed.avi	0
33192	1992	920.9132	549.3405	0.4701183	0.361854	587.0092	3.553547	0	904.2329	533.3769	0.3184026	0.3340093	587.1519	3.664452	0	18	913	541						Frog_fixed.avi	0
[truncated: 29,317 more rows]
