# Supplementary material for: Young children integrate current observations, priors and agent information to predict others’ actions
Source: PLoS One. 2019 May 22;14(5):e0200976. doi: 10.1371/journal.pone.0200976 (PMC6530825; doi:10.1371/journal.pone.0200976)
Supplement: S1 Dataset — (ZIP) [file pone.0200976.s003.zip › PONE-D-18-19791R1_Data/18-month-olds/Anonymized_15_18-Combined-Data.tsv]

Recording name:	K_15_18
Recording resolution:	1280 x 1024
Fixation filter: Tobii fixation filter
Velocity threshold: 35
Distance threshold: 35
Timestamp	Number	GazePointXLeft	GazePointYLeft	CamXLeft	CamYLeft	DistanceLeft	PupilLeft	ValidityLeft	GazePointXRight	GazePointYRight	CamXRight	CamYRight	DistanceRight	PupilRight	ValidityRight	FixationIndex	GazePointX	GazePointY	Event	EventKey	Data1	Data2	Descriptor	StimuliName	StimuliID
16	0	-1280	-1024	-1	-1	-1	-1	4	-1280	-1024	-1	-1	-1	-1	4		0	0						No media	0
33	1	-1280	-1024	-1	-1	-1	-1	4	-1280	-1024	-1	-1	-1	-1	4		0	0						No media	0
50	2	-1280	-1024	-1	-1	-1	-1	4	-1280	-1024	-1	-1	-1	-1	4		0	0						No media	0
66	3	-1280	-1024	-1	-1	-1	-1	4	-1280	-1024	-1	-1	-1	-1	4		0	0						No media	0
83	4	-1280	-1024	-1	-1	-1	-1	4	-1280	-1024	-1	-1	-1	-1	4		0	0						No media	0
100	5	-1280	-1024	-1	-1	-1	-1	4	-1280	-1024	-1	-1	-1	-1	4		0	0						No media	0
117	6	-1280	-1024	-1	-1	-1	-1	4	-1280	-1024	-1	-1	-1	-1	4		0	0						No media	0
133	7	-1280	-1024	-1	-1	-1	-1	4	-1280	-1024	-1	-1	-1	-1	4		0	0						No media	0
150	8	-1280	-1024	-1	-1	-1	-1	4	-1280	-1024	-1	-1	-1	-1	4		0	0						No media	0
167	9	-1280	-1024	-1	-1	-1	-1	4	-1280	-1024	-1	-1	-1	-1	4		0	0						No media	0
183	10	-1280	-1024	-1	-1	-1	-1	4	-1280	-1024	-1	-1	-1	-1	4		0	0						No media	0
200	11	-1280	-1024	-1	-1	-1	-1	4	-1280	-1024	-1	-1	-1	-1	4		0	0						No media	0
217	12	-1280	-1024	-1	-1	-1	-1	4	-1280	-1024	-1	-1	-1	-1	4		0	0						No media	0
234	13	-1280	-1024	-1	-1	-1	-1	4	-1280	-1024	-1	-1	-1	-1	4		0	0						No media	0
251	14	-1280	-1024	-1	-1	-1	-1	4	-1280	-1024	-1	-1	-1	-1	4		0	0						No media	0
266	15	-1280	-1024	-1	-1	-1	-1	4	-1280	-1024	-1	-1	-1	-1	4		0	0						No media	0
283	16	-1280	-1024	-1	-1	-1	-1	4	-1280	-1024	-1	-1	-1	-1	4		0	0						No media	0
299	17	175.8028	627.0181	0.5469707	0.494697	625.2353	3.8452	0	113.0889	573.1797	0.4059545	0.4954638	623.2062	3.840093	0	0	144	600						No media	0
316	18	165.126	614.9257	0.5469097	0.4941658	625.2353	3.821141	0	115.064	573.1826	0.405827	0.4948446	623.0247	3.830222	0	0	140	594						No media	0
333	19	147.1415	601.6453	0.5467259	0.4938612	625.2316	4.029119	0	118.0922	570.9837	0.4055966	0.4943834	622.6518	3.80618	0	0	133	586						No media	0
349	20	146.8438	607.5146	0.5462011	0.4931937	624.8221	3.827538	0	111.7365	583.3525	0.4051734	0.494128	622.3662	3.846034	0	0	129	595						No media	0
366	21	161.9444	622.965	0.5459026	0.4927388	624.8221	3.844866	0	119.2685	573.9378	0.404708	0.4936568	622.2768	3.830718	0	0	141	598						No media	0
383	22	160.3779	617.7803	0.545419	0.4925808	624.8221	3.811977	0	116.63	578.3511	0.404157	0.4935849	622.0981	3.806082	0	0	139	598						No media	0
399	23	157.9977	606.0891	0.544825	0.4927428	624.8182	3.860379	0	115.3283	572.1945	0.4035624	0.4936005	621.7992	3.805618	0	0	137	589						No media	0
416	24	161.607	609.8444	0.5442563	0.4925941	624.3698	3.856896	0	118.1381	581.1118	0.402943	0.4936723	621.3048	3.824657	0	0	140	595						No media	0
432	25	149.6641	612.4485	0.5436766	0.4924053	624.0006	3.837599	0	124.6592	578.6845	0.4023683	0.4936868	621.0107	3.831565	0	0	137	596						No media	0
449	26	154.7434	602.8901	0.5431769	0.4922051	623.7439	3.859768	0	122.8183	574.7891	0.4018295	0.4936256	620.7852	3.830022	0	0	139	589						No media	0
466	27	158.7916	611.2632	0.5427823	0.491762	623.2004	3.84744	0	119.7338	571.3083	0.4013663	0.4934782	620.5342	3.862587	0	0	139	591						No media	0
482	28	158.0336	595.3331	0.5424181	0.4913027	622.8344	3.852091	0	115.139	583.7607	0.4009632	0.4930409	620.2791	3.843666	0	0	137	590						No media	0
499	29	149.1497	601.0526	0.5421014	0.4905885	622.946	3.872615	0	119.3869	575.9356	0.400613	0.4925078	619.8734	3.845803	0	0	134	588						No media	0
516	30	159.0952	607.9322	0.5418113	0.4898405	622.4308	3.872851	0	121.0254	571.3663	0.4002489	0.4919989	619.5016	3.859804	0	0	140	590						No media	0
532	31	159.6685	601.5594	0.5414478	0.4891673	622.2106	3.891091	0	125.1654	583.0327	0.3999087	0.4914467	619.3368	3.877041	0	0	142	592						No media	0
549	32	166.7655	594.5809	0.5411711	0.4887983	621.8707	3.905999	0	124.1916	568.0314	0.3995617	0.4911366	618.9327	3.868688	0	0	145	581						No media	0
566	33	160.8085	600.2	0.5408337	0.4883186	621.7156	3.884962	0	125.8883	585.0964	0.3991593	0.4907807	618.7346	3.910277	0	0	143	593						No media	0
582	34	181.1486	593.8518	0.5401956	0.4881323	620.9456	3.889025	0	161.9386	586.1473	0.3985459	0.4906222	618.2833	3.884066	0	0	172	590						No media	0
599	35	379.5963	597.8144	0.5386578	0.488035	621.1223	3.947979	0	383.1766	610.2609	0.3970318	0.4903594	618.2826	3.937446	0	1	381	604						No media	0
616	36	516.1295	611.7215	0.5374766	0.4874886	621.1202	3.968174	0	503.5864	623.9828	0.3959311	0.4896995	618.1544	3.906002	0	1	510	618						No media	0
632	37	503.4471	602.7404	0.5371188	0.4865402	620.8582	3.93901	0	490.2779	615.7654	0.3956158	0.4887324	618.0707	3.947431	0	1	497	609						No media	0
649	38	508.3075	603.7794	0.537016	0.4852881	620.7716	3.939583	0	490.9721	623.6124	0.3954566	0.4872771	617.8589	3.934458	0	1	500	614						No media	0
666	39	509.6847	597.6503	0.537044	0.4840912	620.7935	3.961172	0	489.3614	618.709	0.3954469	0.4857489	617.9045	3.933966	0	1	500	608						No media	0
682	40	507.8174	605.6093	0.5372462	0.4828719	621.0871	3.983767	0	494.612	616.823	0.3956317	0.4842581	618.134	3.955978	0	1	501	611						No media	0
699	41	515.409	606.1968	0.5376012	0.4819738	621.0272	3.989348	0	494.9337	616.2552	0.3960008	0.4830351	618.2541	3.965741	0	1	505	611						No media	0
716	42	516.8902	595.6558	0.5381405	0.4815552	621.2021	3.982536	0	497.5322	619.3946	0.3965188	0.4821838	618.4363	3.97702	0	1	507	608						No media	0
732	43	508.61	596.9491	0.538741	0.4814324	621.4885	3.991894	0	496.7775	621.2612	0.397149	0.4816752	618.6998	3.989737	0	1	503	609						No media	0
749	44	505.5577	595.3781	0.5393673	0.4816492	621.7863	3.990135	0	493.4642	621.8568	0.3977684	0.4815395	618.8911	3.985613	0	1	500	609						No media	0
766	45	510.0847	604.3105	0.5399572	0.482054	622.071	4.025175	0	491.0579	617.6284	0.3983812	0.4816488	619.2657	4.005112	0	1	501	611						No media	0
782	46	507.3929	605.9948	0.5404401	0.4826419	622.2132	4.027922	0	496.4406	624.8934	0.3989583	0.4819151	619.3928	4.027723	0	1	502	615						No media	0
799	47	500.7545	596.0609	0.5409055	0.483283	622.3123	4.012235	0	495.558	619.0056	0.3994387	0.4822432	619.6419	4.031237	0	1	498	608						No media	0
804																			MovieStart	128	0	0	Frog_fixed.avi
815	48	516.3415	604.5291	0.5413935	0.4838247	622.6905	4.034897	0	498.738	622.4221	0.3998969	0.482508	619.8624	4.034234	0	1	508	613						Frog_fixed.avi	0
832	49	512.8206	608.7616	0.5418271	0.4842727	622.7413	4.073094	0	493.9944	627.6632	0.4004006	0.4826944	620.0735	4.04765	0	1	503	618						Frog_fixed.avi	0
849	50	517.4404	597.7501	0.5423661	0.4846478	623.0952	4.06601	0	496.8868	618.2765	0.400962	0.4828667	620.1293	4.054706	0	1	507	608						Frog_fixed.avi	0
865	51	522.1648	601.2121	0.5429507	0.4849633	623.1555	4.082795	0	497.0957	617.6814	0.4015506	0.4828755	620.1382	4.060665	0	1	510	609						Frog_fixed.avi	0
882	52	518.5574	604.8445	0.5435418	0.4850888	623.3518	4.097292	0	495.6723	627.8057	0.4021609	0.4827219	620.4116	4.073663	0	1	507	616						Frog_fixed.avi	0
899	53	512.9008	607.3862	0.5441118	0.4851119	623.4031	4.090969	0	499.8283	627.9057	0.4027974	0.4824081	620.3514	4.084136	0	1	506	618						Frog_fixed.avi	0
915	54	515.4998	608.8539	0.5446429	0.4850392	623.4575	4.114344	0	499.1096	623.6169	0.403333	0.4820169	620.4268	4.096917	0	1	507	616						Frog_fixed.avi	0
932	55	517.8313	604.413	0.5451053	0.4849366	623.4417	4.119869	0	497.704	623.087	0.4038026	0.481518	620.4086	4.108186	0	1	508	614						Frog_fixed.avi	0
949	56	510.9673	601.9552	0.5454412	0.4847075	623.2646	4.105397	0	495.4187	620.8663	0.4041007	0.480992	620.5317	4.115646	0	1	503	611						Frog_fixed.avi	0
965	57	515.6642	599.7856	0.5456388	0.4845919	623.3336	4.117951	0	499.22	625.0551	0.4043384	0.4806652	620.2864	4.107961	0	1	507	612						Frog_fixed.avi	0
982	58	511.9339	600.5583	0.5457181	0.4846702	623.2125	4.130774	0	495.6507	621.1382	0.4043988	0.4806059	620.2513	4.11966	0	1	504	611						Frog_fixed.avi	0
999	59	510.4901	599.6718	0.5457458	0.4850055	623.0256	4.139699	0	496.1879	629.3742	0.4043809	0.4807559	620.1422	4.134744	0	1	503	615						Frog_fixed.avi	0
1015	60	511.4954	601.3732	0.5457306	0.4854603	622.8116	4.140893	0	495.6047	623.3467	0.4043217	0.4812391	619.8768	4.141407	0	1	504	612						Frog_fixed.avi	0
1032	61	508.372	599.3026	0.5456392	0.4859352	622.6147	4.136825	0	500.9462	629.4413	0.4042171	0.4817376	619.4446	4.137955	0	1	505	614						Frog_fixed.avi	0
1049	62	513.4559	601.4479	0.5455015	0.4864217	622.2255	4.178597	0	499.2605	626.7611	0.4040394	0.4822758	619.403	4.147949	0	1	506	614						Frog_fixed.avi	0
1065	63	512.4707	604.0256	0.5453776	0.4866651	622.0466	4.173101	0	496.8028	630.0071	0.4038108	0.4826676	619.1782	4.166822	0	1	505	617						Frog_fixed.avi	0
1082	64	514.7735	608.6852	0.5451973	0.4868148	621.6522	4.16327	0	499.7705	619.8541	0.4036358	0.4830107	618.9103	4.14852	0	1	507	614						Frog_fixed.avi	0
1099	65	509.8006	602.117	0.5449846	0.4868835	621.5128	4.169964	0	500.19	633.2512	0.4033622	0.4831093	618.6862	4.152743	0	1	505	618						Frog_fixed.avi	0
1115	66	511.6567	613.0708	0.5447711	0.4867935	621.3451	4.152477	0	500.5373	632.5881	0.4031084	0.4831612	618.4328	4.148376	0	1	506	623						Frog_fixed.avi	0
1132	67	515.4719	611.9359	0.5445474	0.4866872	621.0365	4.150767	0	497.5267	636.4175	0.4028017	0.4831486	618.3857	4.123743	0	1	506	624						Frog_fixed.avi	0
1149	68	600.9196	662.8512	0.5436191	0.4870828	620.7025	4.116773	0	604.8299	694.1829	0.4020209	0.4836643	618.0081	4.108724	0	2	603	679						Frog_fixed.avi	0
1165	69	775.5101	739.11	0.5420617	0.4876279	620.7186	4.114487	0	783.3829	778.2574	0.400685	0.484252	618.2853	4.055207	0	2	779	759						Frog_fixed.avi	0
1182	70	822.3102	749.7813	0.5413534	0.4878114	620.688	4.072497	0	808.4227	793.6987	0.3999598	0.4845181	618.1077	4.03796	0	2	815	772						Frog_fixed.avi	0
1199	71	838.5906	751.3943	0.5411035	0.4880287	620.4878	4.043888	0	827.4034	798.1638	0.399632	0.4847173	618.0861	4.015664	0	2	833	775						Frog_fixed.avi	0
1215	72	831.737	754.6666	0.5407708	0.4881647	620.225	4.018098	0	819.9685	795.6779	0.3992547	0.4849313	618.0499	3.97845	0	2	826	775						Frog_fixed.avi	0
1232	73	837.3453	758.5629	0.5405186	0.4883321	620.3989	3.993959	0	826.8544	796.2744	0.3989087	0.4851284	618.0259	3.952304	0	2	832	777						Frog_fixed.avi	0
1249	74	831.8432	763.0405	0.5402542	0.4885839	620.4498	3.968824	0	822.7385	789.5765	0.3985928	0.4854455	618.1904	3.925607	0	2	827	776						Frog_fixed.avi	0
1265	75	834.4656	757.9199	0.5400875	0.4889057	620.4339	3.93996	0	821.3986	796.4242	0.3984061	0.4857219	618.0858	3.91839	0	2	828	777						Frog_fixed.avi	0
1282	76	832.5912	769.0062	0.540019	0.4891701	620.4784	3.907435	0	821.2842	792.7883	0.3982775	0.4861628	618.3486	3.885716	0	2	827	781						Frog_fixed.avi	0
1299	77	835.3802	762.9146	0.5400277	0.4897209	620.5119	3.895184	0	813.4596	800.975	0.3982596	0.4866471	618.4608	3.860997	0	2	824	782						Frog_fixed.avi	0
1315	78	832.8647	767.6918	0.5400858	0.4901979	620.5954	3.904514	0	813.7064	792.8287	0.3983478	0.487281	618.453	3.866543	0	2	823	780						Frog_fixed.avi	0
1332	79	833.4816	764.4667	0.5401932	0.490764	620.6387	3.883918	0	822.0161	792.2516	0.3985192	0.4879139	618.5461	3.832654	0	2	828	778						Frog_fixed.avi	0
1348	80	834.9421	765.1265	0.5403859	0.4913477	620.9526	3.861008	0	814.7778	793.1013	0.3986681	0.4885282	618.7356	3.842542	0	2	825	779						Frog_fixed.avi	0
1365	81	839.3379	776.4022	0.5405345	0.4917415	620.9206	3.864848	0	813.1532	794.3223	0.3988191	0.4890443	618.7903	3.817163	0	2	826	785						Frog_fixed.avi	0
1382	82	834.1456	764.673	0.5406349	0.4922214	621.0355	3.849064	0	823.6301	789.4766	0.3990133	0.4895603	618.868	3.804229	0	2	829	777						Frog_fixed.avi	0
1398	83	834.0741	768.8121	0.5407109	0.4925537	621.3057	3.83496	0	818.4713	788.5633	0.3990767	0.4900502	619.1006	3.806995	0	2	826	779						Frog_fixed.avi	0
1415	84	837.5848	758.331	0.5407198	0.49294	621.5038	3.842458	0	819.6148	786.3575	0.3991114	0.4904656	619.2213	3.798523	0	2	829	772						Frog_fixed.avi	0
1432	85	837.1078	765.9313	0.5406671	0.4932036	621.5814	3.828063	0	816.2829	785.2285	0.3990774	0.4909465	619.4138	3.80453	0	2	827	776						Frog_fixed.avi	0
1448	86	839.7438	774.2405	0.5405954	0.4936218	621.7272	3.808131	0	815.2917	795.4816	0.3990272	0.4914216	619.6263	3.783952	0	2	828	785						Frog_fixed.avi	0
1465	87	832.204	768.2929	0.5404309	0.4939837	621.9935	3.807832	0	820.8826	788.1848	0.3989188	0.4919955	619.903	3.758255	0	2	827	778						Frog_fixed.avi	0
1482	88	831.5131	772.3525	0.5402838	0.4944592	622.0921	3.78057	0	819.8493	783.7202	0.3987709	0.4925758	619.955	3.7647	0	2	826	778						Frog_fixed.avi	0
1498	89	828.8555	767.5276	0.5400193	0.4947364	622.3074	3.787769	0	815.6232	789.314	0.3985499	0.493053	620.0101	3.765202	0	2	822	778						Frog_fixed.avi	0
1515	90	842.4774	771.756	0.5397416	0.4949745	622.3318	3.789843	0	820.3031	785.1375	0.3982829	0.4935546	620.2382	3.745112	0	2	831	778						Frog_fixed.avi	0
1532	91	833.726	761.0527	0.5393596	0.4952991	622.4412	3.785206	0	812.2511	792.1934	0.3979359	0.4939755	620.4099	3.766215	0	2	823	777						Frog_fixed.avi	0
1548	92	827.7968	768.7717	0.5389237	0.4954934	622.5723	3.777905	0	814.2628	792.881	0.3975498	0.494472	620.4844	3.742543	0	2	821	781						Frog_fixed.avi	0
1565	93	834.083	777.3786	0.5385036	0.4957258	622.746	3.780576	0	822.1362	783.1419	0.3971482	0.4950302	620.7348	3.756369	0	2	828	780						Frog_fixed.avi	0
1582	94	837.0253	758.1094	0.538034	0.4960828	622.8839	3.787553	0	823.7119	788.7095	0.3967231	0.4954832	620.7896	3.741151	0	2	830	773						Frog_fixed.avi	0
1598	95	832.3314	767.9719	0.5375709	0.4962847	623.0811	3.799386	0	822.3949	785.7787	0.3962597	0.4960083	620.8774	3.74014	0	2	827	777						Frog_fixed.avi	0
1615	96	835.9618	768.8154	0.5371231	0.4965255	623.1099	3.795845	0	818.4769	791.379	0.3958189	0.4964125	620.9531	3.769753	0	2	827	780						Frog_fixed.avi	0
1632	97	835.1599	769.6233	0.5366998	0.4967506	623.0897	3.797541	0	822.3855	783.0869	0.395404	0.4969286	621.0725	3.772701	0	2	829	776						Frog_fixed.avi	0
1648	98	837.7141	765.845	0.5362656	0.4969355	622.8375	3.807403	0	819.9377	790.5599	0.3949842	0.49721	621.1835	3.770611	0	2	829	778						Frog_fixed.avi	0
1665	99	984.5755	598.8549	0.5347807	0.4962461	623.1414	3.863303	0	1014.943	621.491	0.3939576	0.496691	621.4581	3.788562	0	3	1000	610						Frog_fixed.avi	0
1682	100	1035.86	519.7608	0.5336904	0.4956291	623.6606	3.841975	0	1031.699	557.4866	0.3932101	0.496083	621.5214	3.778943	0	3	1034	539						Frog_fixed.avi	0
1698	101	1056.672	519.1979	0.5332804	0.4956694	623.3082	3.848264	0	1042.205	556.048	0.3926057	0.496323	621.6533	3.811561	0	3	1049	538						Frog_fixed.avi	0
1715	102	1050.519	518.7465	0.532734	0.4956399	623.4687	3.853732	0	1030.085	546.9924	0.3920047	0.4966481	621.778	3.807348	0	3	1040	533						Frog_fixed.avi	0
1732	103	1055.207	517.2932	0.5321575	0.4956156	623.6172	3.890914	0	1040.17	552.8582	0.3913454	0.4968503	621.6338	3.807582	0	3	1048	535						Frog_fixed.avi	0
1748	104	1061.619	506.2802	0.5315486	0.4957675	623.749	3.8787	0	1037.481	555.5928	0.3906368	0.4971935	621.7611	3.809376	0	3	1050	531						Frog_fixed.avi	0
1765	105	1060.736	505.4134	0.5308836	0.4960701	623.6626	3.862279	0	1025.37	571.5768	0.3898961	0.4977141	621.8207	3.841847	0	3	1043	538						Frog_fixed.avi	0
1782	106	1057.38	508.7172	0.5301368	0.4962423	623.7697	3.873888	0	1033.485	554.465	0.3891466	0.4983208	621.9105	3.815399	0	3	1045	532						Frog_fixed.avi	0
1798	107	1059.171	513.3217	0.5294501	0.496419	623.9044	3.859814	0	1032.63	564.2238	0.3883735	0.498783	621.8801	3.849213	0	3	1046	539						Frog_fixed.avi	0
1815	108	1050.334	512.9501	0.5286651	0.4965933	624.0342	3.881684	0	1037.049	561.1292	0.3876072	0.4993278	622.0881	3.845605	0	3	1044	537						Frog_fixed.avi	0
1832	109	1055.115	510.1452	0.5279067	0.4967925	623.8498	3.869068	0	1035.301	547.4839	0.3868302	0.4999243	622.0854	3.841732	0	3	1045	529						Frog_fixed.avi	0
1848	110	1046.058	511.8418	0.527105	0.4969159	624.046	3.878952	0	1037.77	561.1682	0.3860296	0.500267	622.3391	3.843399	0	3	1042	537						Frog_fixed.avi	0
1865	111	1058.778	499.135	0.5263967	0.496957	624.0461	3.878754	0	1036.717	548.0428	0.3852759	0.5007364	622.2007	3.860829	0	3	1048	524						Frog_fixed.avi	0
1882	112	1045.205	509.373	0.5255555	0.4969532	624.18	3.87236	0	1031.547	555.6463	0.3844813	0.5009342	622.5574	3.859199	0	3	1038	533						Frog_fixed.avi	0
1898	113	1057.842	495.832	0.5248296	0.4969524	624.3814	3.861595	0	1035.018	558.5661	0.3837513	0.5011491	622.3717	3.860989	0	3	1046	527						Frog_fixed.avi	0
1915	114	1048.223	509.1845	0.5240205	0.4969191	624.3099	3.869421	0	1033.577	555.9601	0.3829546	0.5013514	622.684	3.838368	0	3	1041	533						Frog_fixed.avi	0
1931	115	1050.519	507.3531	0.5232483	0.4968575	624.4072	3.8608	0	1033.181	545.7908	0.3822134	0.5015309	622.4858	3.837385	0	3	1042	527						Frog_fixed.avi	0
1948	116	1050.925	510.5387	0.5224634	0.4967684	624.3735	3.864019	0	1035.515	550.6587	0.3814122	0.5016133	622.7798	3.858429	0	3	1043	531						Frog_fixed.avi	0
1965	117	1052.43	511.2716	0.5216904	0.4966426	624.5329	3.848574	0	1040.396	553.4449	0.3806861	0.5016935	622.9454	3.86787	0	3	1046	532						Frog_fixed.avi	0
1981	118	1050.781	508.8582	0.5209711	0.4965536	624.4381	3.849581	0	1032.423	559.5308	0.3799375	0.5017848	622.8964	3.839993	0	3	1042	534						Frog_fixed.avi	0
1998	119	1053.136	513.816	0.5202916	0.4963862	624.7174	3.848976	0	1042.979	552.3026	0.3792849	0.5018903	622.8712	3.849977	0	3	1048	533						Frog_fixed.avi	0
2015	120	1055.639	506.3553	0.5196301	0.4962585	624.7296	3.828268	0	1026.537	557.8422	0.3786164	0.5020071	622.8196	3.84022	0	3	1041	532						Frog_fixed.avi	0
2031	121	1054.792	501.782	0.5190556	0.4961295	624.6923	3.837209	0	1027.342	557.2805	0.3780522	0.5021155	622.905	3.841569	0	3	1041	530						Frog_fixed.avi	0
2048	122	1055.475	501.4466	0.5185135	0.4959425	624.7198	3.846421	0	1024.09	548.9962	0.3774993	0.5021781	622.9781	3.868479	0	3	1040	525						Frog_fixed.avi	0
2065	123	1052.398	513.321	0.5179915	0.4957842	624.7795	3.851493	0	1026.38	545.9825	0.3769996	0.5023463	623.0431	3.873306	0	3	1039	530						Frog_fixed.avi	0
2081	124	1041.511	476.0612	0.5175205	0.4955292	624.7401	3.852644	0	1032.56	502.7546	0.3767291	0.5022831	622.9525	3.838949	0	4	1037	489						Frog_fixed.avi	0
2098	125	1050.434	475.1361	0.5169749	0.4955283	624.8573	3.849798	0	1021.897	514.3245	0.3763042	0.5023989	622.9396	3.846495	0	4	1036	495						Frog_fixed.avi	0
2115	126	1050.582	459.3684	0.5164806	0.4957487	624.7321	3.837012	0	1017.031	518.0173	0.375706	0.5027072	623.3063	3.86148	0	4	1034	489						Frog_fixed.avi	0
2131	127	1051.226	459.2767	0.5159821	0.4959838	624.7411	3.833041	0	1023.951	505.6001	0.3752353	0.5031002	623.1177	3.834081	0	4	1038	482						Frog_fixed.avi	0
2148	128	1047.176	466.6646	0.5154924	0.4962643	624.7343	3.830861	0	1027.342	514.8951	0.3747351	0.503362	623.1086	3.8607	0	4	1037	491						Frog_fixed.avi	0
2165	129	1045.563	462.1273	0.5150447	0.4966155	624.732	3.848239	0	1015.019	518.8824	0.374222	0.5036278	623.3317	3.863562	0	4	1030	491						Frog_fixed.avi	0
2181	130	1050.641	458.2937	0.5146745	0.4969458	624.8448	3.843928	0	1017.12	506.2565	0.3738278	0.5039383	623.1701	3.871362	0	4	1034	482						Frog_fixed.avi	0
2198	131	1050.117	468.4778	0.5143825	0.4971348	624.5141	3.857044	0	1017.419	507.6281	0.3734983	0.5039968	623.4216	3.863043	0	4	1034	488						Frog_fixed.avi	0
2215	132	1047.172	462.2143	0.5141951	0.4973159	624.7637	3.854493	0	1014.773	515.1033	0.3733116	0.5039979	623.1485	3.887659	0	4	1031	489						Frog_fixed.avi	0
2231	133	1041.374	469.3611	0.5140887	0.497395	624.6308	3.868586	0	1017.284	509.0633	0.3732149	0.5039635	623.0535	3.880745	0	4	1029	489						Frog_fixed.avi	0
2248	134	1043.426	465.7522	0.5140885	0.4973969	624.5815	3.85772	0	1010.584	514.0494	0.3731654	0.5037833	623.2223	3.895559	0	4	1027	490						Frog_fixed.avi	0
2264	135	1042.98	468.589	0.514132	0.4973871	624.4257	3.870386	0	1012.239	508.4408	0.3732126	0.5037197	622.9897	3.892895	0	4	1028	489						Frog_fixed.avi	0
2281	136	1043.913	465.3837	0.5142063	0.4974445	624.5502	3.881597	0	1010.01	511.3388	0.3732522	0.5036957	622.9532	3.887017	0	4	1027	488						Frog_fixed.avi	0
2298	137	1051.556	460.4066	0.5142766	0.4975071	624.4366	3.880233	0	1011.824	513.6069	0.3732905	0.5037925	622.9383	3.900316	0	4	1032	487						Frog_fixed.avi	0
2314	138	1049.06	456.2787	0.5143133	0.4976655	624.2619	3.883657	0	1005.847	506.7972	0.3732959	0.5040292	622.842	3.899853	0	4	1027	482						Frog_fixed.avi	0
2331	139	1046.935	467.7757	0.5143148	0.4977686	624.1678	3.905152	0	1010.14	519.1498	0.3732801	0.5042232	622.813	3.91642	0	4	1029	493						Frog_fixed.avi	0
2348	140	1048.895	469.0543	0.5143003	0.4978916	624.1931	3.907069	0	1008.944	518.5903	0.3732494	0.5045937	622.7787	3.90827	0	4	1029	494						Frog_fixed.avi	0
2364	141	1042.638	472.0058	0.5142379	0.498046	624.3145	3.897753	0	1014.016	518.1151	0.3732032	0.5049298	622.6927	3.933583	0	4	1028	495						Frog_fixed.avi	0
2381	142	1046.328	465.7834	0.5141543	0.4981966	624.1177	3.905601	0	1007.237	525.0759	0.3730968	0.5052363	622.6381	3.910753	0	4	1027	495						Frog_fixed.avi	0
2398	143	1044.807	467.5	0.5140827	0.4983009	624.1254	3.92088	0	1018.923	510.0959	0.3730314	0.5055835	622.6075	3.915919	0	4	1032	489						Frog_fixed.avi	0
2414	144	1046.092	472.5451	0.5140227	0.4983197	624.0984	3.915624	0	1014.099	521.7523	0.3729315	0.5057376	622.6673	3.931766	0	4	1030	497						Frog_fixed.avi	0
2431	145	1046.393	463.2519	0.513935	0.4982689	623.9611	3.930424	0	1012.476	522.8109	0.3728672	0.5058071	622.6027	3.934931	0	4	1029	493						Frog_fixed.avi	0
2448	146	1045.951	466.4828	0.513877	0.4981542	623.8524	3.928681	0	1013.89	520.864	0.3728008	0.5058281	622.5075	3.947026	0	4	1030	494						Frog_fixed.avi	0
2464	147	1047.472	472.0787	0.5138158	0.498011	623.8024	3.945963	0	1013.464	519.6187	0.3727254	0.5057662	622.4714	3.95989	0	4	1030	496						Frog_fixed.avi	0
2481	148	1047.311	468.7187	0.5137244	0.4979413	623.6852	3.945254	0	1017.537	514.8933	0.3726309	0.5057362	622.2193	3.959738	0	4	1032	492						Frog_fixed.avi	0
2498	149	1040.458	472.5518	0.5135997	0.4979577	623.7395	3.958883	0	1013.154	513.9859	0.3724969	0.5057237	622.3928	3.959981	0	4	1027	493						Frog_fixed.avi	0
2514	150	1049.643	459.7545	0.5134872	0.4980791	623.6033	3.955162	0	1015.118	519.1602	0.3723788	0.505768	622.4376	3.971271	0	4	1032	489						Frog_fixed.avi	0
2531	151	1047.346	466.7418	0.5133629	0.4983128	623.626	3.977103	0	1008.397	523.8337	0.3722094	0.5059031	622.1723	3.994567	0	4	1028	495						Frog_fixed.avi	0
2548	152	1041.015	457.6367	0.5131797	0.4985696	623.4175	3.968962	0	1014.279	518.8574	0.3720171	0.5060527	622.2364	3.963134	0	4	1028	488						Frog_fixed.avi	0
2564	153	1045.483	465.4479	0.5129339	0.4987575	623.5905	3.978605	0	1015.14	512.6342	0.3717937	0.5063595	622.337	3.989248	0	4	1030	489						Frog_fixed.avi	0
2581	154	1042.833	470.935	0.5127003	0.4990661	623.4448	3.986814	0	1019.551	516.7092	0.3715652	0.5065344	622.0273	3.994835	0	4	1031	494						Frog_fixed.avi	0
2598	155	1047.247	466.186	0.5124133	0.4993414	623.602	4.000154	0	1018.61	515.9732	0.3712532	0.5067261	622.2749	4.012944	0	4	1033	491						Frog_fixed.avi	0
2614	156	1042.06	474.6064	0.5121713	0.4995104	623.3769	4.010691	0	1018.438	520.0461	0.3709756	0.5069727	622.1924	4.002275	0	4	1030	497						Frog_fixed.avi	0
2631	157	1051.044	462.7934	0.5118994	0.4996841	623.5474	3.992438	0	1017.518	512.7624	0.3707144	0.507246	622.2131	4.034286	0	4	1034	488						Frog_fixed.avi	0
2648	158	1047.387	467.1633	0.5116575	0.4998865	623.3774	4.006171	0	1022.66	514.9602	0.3704484	0.5074213	622.1996	4.007258	0	4	1035	491						Frog_fixed.avi	0
2664	159	1048.292	461.608	0.5113909	0.4999763	623.5679	4.014227	0	1014.776	518.8294	0.3701856	0.5076189	622.0562	4.027707	0	4	1032	490						Frog_fixed.avi	0
2681	160	1041.514	459.6443	0.5111176	0.5000941	623.2327	4.02265	0	1022.047	510.4021	0.3699092	0.507952	622.184	4.028811	0	4	1032	485						Frog_fixed.avi	0
2698	161	1044.855	461.1942	0.5108503	0.5001733	623.6272	4.0166	0	1020.515	512.5894	0.3696803	0.5081171	622.2905	4.062221	0	4	1033	487						Frog_fixed.avi	0
2714	162	1041.159	467.2281	0.5105314	0.5002797	623.4069	4.042165	0	1024.864	510.5578	0.3693426	0.5083867	622.3839	4.040868	0	4	1033	489						Frog_fixed.avi	0
2731	163	1043.797	469.8649	0.5102458	0.5003869	623.4915	4.026954	0	1022.572	506.9146	0.3690324	0.5087538	622.1161	4.055843	0	4	1033	488						Frog_fixed.avi	0
2748	164	1046.085	466.4541	0.5099037	0.5005615	623.5447	4.044802	0	1014.282	515.5665	0.3686602	0.5090005	622.098	4.06077	0	4	1030	491						Frog_fixed.avi	0
2764	165	1048.708	459.1984	0.5096171	0.5007438	623.3868	4.047466	0	1026.281	512.1004	0.3683257	0.5092777	622.3262	4.052043	0	4	1037	486						Frog_fixed.avi	0
2781	166	1046.458	461.6086	0.5092984	0.500895	623.5151	4.043599	0	1021.284	513.3563	0.368041	0.5096341	622.1035	4.076282	0	4	1034	487						Frog_fixed.avi	0
2798	167	1038.777	463.9771	0.5089766	0.5009628	623.3917	4.07022	0	1023.016	514.1497	0.367731	0.5098165	622.3116	4.074647	0	4	1031	489						Frog_fixed.avi	0
2814	168	1045.998	470.7833	0.5087563	0.5010216	623.3209	4.057621	0	1017.395	514.3636	0.3674629	0.5100071	622.2081	4.088491	0	4	1032	493						Frog_fixed.avi	0
2831	169	1046.624	462.5144	0.5085723	0.5011042	623.08	4.076693	0	1022.658	507.4547	0.3672755	0.5101705	622.1818	4.072526	0	4	1035	485						Frog_fixed.avi	0
2847	170	1041.978	463.8327	0.5084616	0.5011498	623.2277	4.090401	0	1021.992	507.4499	0.3671677	0.5103529	622.1041	4.090358	0	4	1032	486						Frog_fixed.avi	0
2864	171	1042.935	466.4978	0.5084271	0.5011706	623.1747	4.078535	0	1020.493	505.2071	0.3670972	0.5103796	621.8069	4.085357	0	4	1032	486						Frog_fixed.avi	0
2881	172	1040.803	462.5505	0.5084649	0.5010782	623.0112	4.082949	0	1020.424	516.7513	0.3671025	0.5101259	621.6498	4.104892	0	4	1031	490						Frog_fixed.avi	0
2898	173	1043.708	459.9705	0.5085821	0.5008888	622.6689	4.105756	0	1012.146	511.3458	0.3671652	0.5096989	621.6385	4.099813	0	4	1028	486						Frog_fixed.avi	0
2914	174	1040.582	469.171	0.50874	0.5004104	622.7746	4.079703	0	1017.555	508.1646	0.3672822	0.509004	621.3381	4.082799	0	4	1029	489						Frog_fixed.avi	0
2931	175	1047.436	463.2616	0.508964	0.4999688	622.6374	4.111888	0	1025.116	506.8939	0.3674954	0.5081614	621.168	4.098865	0	4	1036	485						Frog_fixed.avi	0
2948	176	1038.021	455.9925	0.5091931	0.499479	622.3615	4.104715	0	1015.281	512.5494	0.3676815	0.5072906	621.0919	4.109944	0	4	1027	484						Frog_fixed.avi	0
2964	177	1051.357	455.4105	0.5095453	0.4990583	622.2405	4.111509	0	1027.493	510.8052	0.3679892	0.5064536	620.6722	4.111324	0	4	1039	483						Frog_fixed.avi	0
2981	178	1046.188	460.3695	0.5098635	0.498595	622.1283	4.11159	0	1016.42	505.8135	0.3682436	0.5056803	620.4583	4.123073	0	4	1031	483						Frog_fixed.avi	0
2998	179	1039.988	466.7463	0.5101706	0.4981922	621.9128	4.102832	0	1013.937	512.0012	0.3684973	0.5049663	620.079	4.125648	0	4	1027	489						Frog_fixed.avi	0
3014	180	1049.117	458.7957	0.5104557	0.4978325	621.5172	4.133837	0	1025.575	510.3841	0.3687364	0.5044243	619.8088	4.132135	0	4	1037	485						Frog_fixed.avi	0
3031	181	1043.755	465.8106	0.5106373	0.4975041	621.4139	4.127414	0	1020.702	510.7565	0.3688773	0.5040036	619.4852	4.132802	0	4	1032	488						Frog_fixed.avi	0
3047	182	1048.398	461.0053	0.5107858	0.4971732	620.9487	4.133515	0	1019.128	511.8684	0.3689274	0.5036196	619.2514	4.135972	0	4	1034	486						Frog_fixed.avi	0
3064	183	1047.85	457.0332	0.5108063	0.4969054	620.6464	4.16721	0	1022.933	510.4937	0.368904	0.503278	618.9951	4.127753	0	4	1035	484						Frog_fixed.avi	0
3081	184	1050.786	467.5347	0.5107281	0.4964425	620.3574	4.145047	0	1022.285	513.306	0.3687935	0.5029657	618.5793	4.143316	0	4	1037	490						Frog_fixed.avi	0
3097	185	1050.235	456.3809	0.5105745	0.4960854	619.8743	4.154532	0	1028.733	510.5229	0.3686082	0.5026098	618.267	4.164117	0	4	1039	483						Frog_fixed.avi	0
3114	186	1047.433	463.4683	0.5103676	0.4956015	619.8926	4.158004	0	1018.297	504.6867	0.3683156	0.5022894	618.2144	4.140246	0	4	1033	484						Frog_fixed.avi	0
3131	187	1049.168	459.2941	0.5101212	0.4952532	619.364	4.16111	0	1026.458	514.9724	0.368053	0.5018439	617.6743	4.149754	0	4	1038	487						Frog_fixed.avi	0
3147	188	1045.811	469.9846	0.5099036	0.4948021	619.1512	4.167262	0	1020.405	507.0389	0.3677458	0.5015246	617.7677	4.163534	0	4	1033	489						Frog_fixed.avi	0
3164	189	1038.857	464.2542	0.5096627	0.4945162	618.8516	4.165072	0	1023.742	510.4697	0.3675155	0.5011297	617.3488	4.164961	0	4	1031	487						Frog_fixed.avi	0
3181	190	1047.612	460.1758	0.5095138	0.494267	618.517	4.173705	0	1017.5	507.9343	0.3672629	0.5008366	617.2555	4.175856	0	4	1033	484						Frog_fixed.avi	0
3197	191	1049.719	456.9989	0.5093951	0.4940709	618.2521	4.193582	0	1021.054	511.2114	0.3670981	0.5005248	616.8481	4.189994	0	4	1035	484						Frog_fixed.avi	0
3214	192	1043.676	467.2685	0.5093278	0.4939134	617.9172	4.195251	0	1015.452	517.0847	0.367003	0.5002172	616.5835	4.194228	0	4	1030	492						Frog_fixed.avi	0
3231	193	1044.103	459.9842	0.5093274	0.4937889	617.6781	4.202122	0	1024.105	503.6792	0.366953	0.4999286	616.2983	4.177859	0	4	1034	482						Frog_fixed.avi	0
3247	194	1039.719	460.5658	0.5093697	0.4936504	617.5071	4.196318	0	1027.934	508.9811	0.3669645	0.4995382	616.0672	4.183042	0	4	1034	485						Frog_fixed.avi	0
3264	195	1040.828	461.0941	0.5094866	0.4933694	617.43	4.211345	0	1025.089	505.6631	0.3670006	0.4991979	615.8578	4.17678	0	4	1033	483						Frog_fixed.avi	0
3281	196	1046.594	470.0413	0.5096399	0.4930694	617.0137	4.209129	0	1020.998	508.2394	0.3670799	0.4988331	615.5692	4.207312	0	4	1034	489						Frog_fixed.avi	0
3297	197	1046.116	454.2017	0.5097843	0.4928152	616.9458	4.231128	0	1021.77	511.2825	0.3671882	0.4985024	615.1577	4.193468	0	4	1034	483						Frog_fixed.avi	0
3314	198	1044.594	463.3761	0.5099238	0.4924568	616.6622	4.225634	0	1026.474	500.4156	0.3672815	0.4983235	614.8329	4.20581	0	4	1036	482						Frog_fixed.avi	0
3331	199	1043.218	464.64	0.5100339	0.4922085	616.2275	4.235246	0	1025.856	511.2833	0.3673189	0.4981426	614.6501	4.213232	0	4	1035	488						Frog_fixed.avi	0
3347	200	1042.673	457.9059	0.5100796	0.4920395	616.0369	4.2324	0	1024.54	509.3571	0.3673167	0.4980943	614.3561	4.234348	0	4	1034	484						Frog_fixed.avi	0
3364	201	1040.499	461.0772	0.5100601	0.4918386	615.847	4.248769	0	1022.295	509.8543	0.367244	0.4980736	614.0471	4.215768	0	4	1031	485						Frog_fixed.avi	0
3381	202	1040.719	469.965	0.509985	0.4916709	615.6053	4.262432	0	1024.401	512.6669	0.3671559	0.4980405	613.8428	4.222157	0	4	1033	491						Frog_fixed.avi	0
3397	203	1038.547	469.4031	0.5098919	0.4915308	615.3997	4.273161	0	1022.452	507.2302	0.3670043	0.498039	613.8054	4.247651	0	4	1030	488						Frog_fixed.avi	0
3414	204	1038.773	471.0067	0.5097953	0.491454	615.0676	4.279249	0	1024.849	508.2864	0.3668499	0.4979892	613.4537	4.257203	0	4	1032	490						Frog_fixed.avi	0
3431	205	1037.241	470.6644	0.5096885	0.4913867	615.0922	4.279153	0	1025.837	507.6181	0.3667217	0.4979287	613.3657	4.255524	0	4	1032	489						Frog_fixed.avi	0
3447	206	1041.197	459.4659	0.509646	0.4913034	614.9434	4.294095	0	1025.345	508.6625	0.3666323	0.4978039	613.0905	4.253918	0	4	1033	484						Frog_fixed.avi	0
3464	207	1041.023	457.883	0.5096548	0.4912148	614.7129	4.293335	0	1027.135	501.3865	0.3666006	0.4976187	612.9915	4.265471	0	4	1034	480						Frog_fixed.avi	0
3481	208	1043.744	464.2549	0.5097358	0.4909978	614.4111	4.298907	0	1026.209	507.8752	0.3666352	0.4973095	612.818	4.271438	0	4	1035	486						Frog_fixed.avi	0
3497	209	1031.478	483.0022	0.5098637	0.4904684	614.3823	4.292428	0	1022.661	510.8194	0.3667024	0.4969431	612.7245	4.27867	0	4	1027	497						Frog_fixed.avi	0
3514	210	1036.024	467.3163	0.5100183	0.4902047	614.3823	4.283483	0	1027.385	507.5545	0.3668703	0.4965928	612.4895	4.278084	0	4	1032	487						Frog_fixed.avi	0
3531	211	1043.392	463.5131	0.5102167	0.4902208	614.3865	4.370003	0	1024.078	512.9152	0.3670465	0.496165	612.2916	4.285354	0	4	1034	488						Frog_fixed.avi	0
3547	212	1031.44	472.1249	0.5104285	0.4900102	613.8575	4.318225	0	1023.57	502.8246	0.367272	0.495914	612.2055	4.306439	0	4	1028	487						Frog_fixed.avi	0
3564	213	1035.612	471.0728	0.5106986	0.4899203	613.7589	4.322783	0	1028.622	507.1751	0.3674998	0.4956688	611.9974	4.289177	0	4	1032	489						Frog_fixed.avi	0
3581	214	1032.625	472.9178	0.5109452	0.4898952	613.6428	4.342078	0	1028.194	505.6073	0.3677301	0.4955599	611.9398	4.306058	0	4	1030	489						Frog_fixed.avi	0
3597	215	1034.841	475.0596	0.5112132	0.4898731	613.5543	4.334401	0	1028.334	507.8672	0.3679719	0.4954919	611.6559	4.294615	0	4	1032	491						Frog_fixed.avi	0
3614	216	1034.928	472.1246	0.5114349	0.4898522	613.5198	4.343549	0	1027.425	512.1882	0.3681782	0.4954308	611.4338	4.310287	0	4	1031	492						Frog_fixed.avi	0
3630	217	1031.492	475.2083	0.5116287	0.4897369	613.1665	4.342984	0	1025.866	513.4897	0.3683632	0.4953278	611.177	4.323431	0	4	1029	494						Frog_fixed.avi	0
3647	218	1035.804	471.2873	0.5118057	0.4895978	613.3436	4.363703	0	1021.887	509.5457	0.3685351	0.4952106	611.2716	4.322311	0	4	1029	490						Frog_fixed.avi	0
3664	219	1036.856	465.2928	0.5119801	0.489341	613.2056	4.356223	0	1027.251	501.8073	0.3686851	0.4950683	611.2986	4.315878	0	4	1032	484						Frog_fixed.avi	0
3680	220	1030.489	492.9548	0.5121652	0.4887553	613.1949	4.308675	0	1025.836	508.328	0.3688376	0.4948542	611.0497	4.319788	0	4	1028	501						Frog_fixed.avi	0
3697	221	1031.5	485.8173	0.5122934	0.488589	613.1949	4.306848	0	1027.492	510.6218	0.3689663	0.4946846	611.1299	4.331077	0	4	1029	498						Frog_fixed.avi	0
3714	222	1030.995	483.1308	0.5124612	0.4884442	613.1949	4.309222	0	1025.901	509.0182	0.3690973	0.4945999	611.1318	4.318992	0	4	1028	496						Frog_fixed.avi	0
3730	223	1042.313	486.9125	0.5126355	0.4884224	613.1948	4.307195	0	1031.137	508.7237	0.3692522	0.4945599	610.9251	4.323481	0	4	1037	498						Frog_fixed.avi	0
3747	224	1031.482	476.3428	0.5127273	0.4886774	613.1993	4.351588	0	1019.521	518.6363	0.3693943	0.4945111	610.8309	4.32236	0	4	1026	497						Frog_fixed.avi	0
3764	225	1030.299	482.6811	0.5128878	0.4886826	612.9449	4.355605	0	1020.053	514.7953	0.3695685	0.4944642	611.0223	4.304826	0	4	1025	499						Frog_fixed.avi	0
3780	226	1029.926	476.8885	0.5130824	0.4887001	612.8113	4.358854	0	1031.839	508.8001	0.369796	0.4943269	610.8231	4.314843	0	4	1031	493						Frog_fixed.avi	0
3797	227	1032.943	478.2534	0.5132763	0.4886249	612.8851	4.332038	0	1021.742	512.4493	0.3699652	0.4941765	611.0545	4.317416	0	4	1027	495						Frog_fixed.avi	0
3814	228	1032.184	475.5825	0.5135221	0.4885772	612.8456	4.348358	0	1029.804	510.689	0.3702007	0.4938324	611.0265	4.3085	0	4	1031	493						Frog_fixed.avi	0
3830	229	1027.686	490.6562	0.5137637	0.4882174	612.8464	4.300253	0	1018.238	510.8561	0.3704726	0.4935785	611.1042	4.321822	0	4	1023	501						Frog_fixed.avi	0
3847	230	1035.171	486.3702	0.5140611	0.4881985	612.8463	4.295434	0	1029.042	509.1681	0.3707846	0.4932805	610.9623	4.320925	0	4	1032	498						Frog_fixed.avi	0
3864	231	1033.267	482.9268	0.5143507	0.4884382	612.851	4.373344	0	1019.667	513.8067	0.3710511	0.4929954	611.15	4.320084	0	4	1026	498						Frog_fixed.avi	0
3880	232	1033.504	480.0333	0.5146648	0.4884546	612.9916	4.327167	0	1024.627	518.929	0.3713945	0.492781	611.0972	4.310738	0	4	1029	499						Frog_fixed.avi	0
3897	233	1035.442	484.2788	0.5149403	0.4885018	613.0917	4.346738	0	1021.715	511.1717	0.3716208	0.4926888	611.3061	4.348387	0	4	1029	498						Frog_fixed.avi	0
3914	234	1033.608	484.3087	0.5151814	0.4886433	613.1373	4.336445	0	1027.384	507.9601	0.3719093	0.4926768	611.2067	4.341001	0	4	1030	496						Frog_fixed.avi	0
3930	235	1034.92	473.7823	0.5153664	0.4888337	613.3567	4.343879	0	1022.172	510.6952	0.3720671	0.4927334	611.3501	4.326429	0	4	1029	492						Frog_fixed.avi	0
3947	236	1027.34	478.3526	0.5154951	0.4890117	613.3168	4.347117	0	1024.597	517.9	0.3722519	0.492836	611.4081	4.32637	0	4	1026	498						Frog_fixed.avi	0
3964	237	1032.393	479.0715	0.5156323	0.489295	613.3699	4.339749	0	1026.228	509.4294	0.3723687	0.4931135	611.6286	4.345801	0	4	1029	494						Frog_fixed.avi	0
3980	238	1031.458	475.908	0.5157057	0.4896783	613.4388	4.342499	0	1021.387	513.0195	0.3724813	0.4935353	611.5422	4.31802	0	4	1026	494						Frog_fixed.avi	0
3997	239	1036.349	471.412	0.5157691	0.4900676	613.5486	4.335297	0	1025.044	518.012	0.3725751	0.4939539	611.715	4.309669	0	4	1031	495						Frog_fixed.avi	0
4014	240	1033.985	478.7418	0.515835	0.4904943	613.7559	4.341518	0	1019.31	515.0583	0.3726437	0.4944383	611.9168	4.348718	0	4	1027	497						Frog_fixed.avi	0
4030	241	1035.142	478.6933	0.5158877	0.4907958	613.8127	4.330595	0	1025.208	511.5123	0.37275	0.4947978	612.0768	4.34464	0	4	1030	495						Frog_fixed.avi	0
4047	242	1029.071	472.7849	0.5159122	0.4910698	613.9848	4.352019	0	1022.075	506.7589	0.3728047	0.495118	612.1826	4.348784	0	4	1026	490						Frog_fixed.avi	0
4064	243	1029.727	469.0584	0.5159395	0.4912076	614.1031	4.34683	0	1022.143	515.1007	0.3728688	0.4952036	612.2894	4.338791	0	4	1026	492						Frog_fixed.avi	0
4080	244	1028.9	467.4187	0.5159574	0.491243	614.302	4.342987	0	1030.802	509.8177	0.3729641	0.4952221	612.34	4.335152	0	4	1030	489						Frog_fixed.avi	0
4097	245	1025.547	469.9218	0.5159478	0.4912325	614.4352	4.344501	0	1028.384	514.6461	0.3729984	0.4952138	612.5801	4.347647	0	4	1027	492						Frog_fixed.avi	0
4114	246	1027.294	473.7147	0.5159611	0.4912075	614.5098	4.345338	0	1026.505	509.8928	0.3730538	0.4951767	612.8327	4.341218	0	4	1027	492						Frog_fixed.avi	0
4130	247	1028.532	471.5666	0.5159806	0.4912342	614.7783	4.352088	0	1026.833	507.0717	0.373077	0.49515	613	4.35846	0	4	1028	489						Frog_fixed.avi	0
4147	248	1030.174	478.3723	0.5159703	0.491316	614.8671	4.358783	0	1027.162	506.7352	0.3731086	0.4951947	613.0645	4.34727	0	4	1029	493						Frog_fixed.avi	0
4163	249	1031.296	478.5586	0.5159605	0.491493	614.9374	4.350924	0	1026.217	508.2841	0.3731128	0.4953203	613.2636	4.342748	0	4	1029	493						Frog_fixed.avi	0
4180	250	1031.227	469.2775	0.5159534	0.4918661	615.09	4.349066	0	1030.938	510.399	0.3731362	0.4955243	613.4587	4.369125	0	4	1031	490						Frog_fixed.avi	0
4197	251	1034.266	474.494	0.5159551	0.4922053	615.1306	4.3614	0	1025.741	506.7028	0.373159	0.4959108	613.4769	4.340242	0	4	1030	491						Frog_fixed.avi	0
4213	252	1036.254	467.1403	0.5159566	0.4926321	615.2654	4.354673	0	1027.129	509.6391	0.3731896	0.4961703	613.7014	4.341959	0	4	1032	488						Frog_fixed.avi	0
4230	253	1034.729	469.5974	0.5159649	0.4929448	615.336	4.372535	0	1027.262	510.9547	0.3732049	0.4964788	613.8493	4.355783	0	4	1031	490						Frog_fixed.avi	0
4247	254	1031.789	477.4499	0.5159101	0.4931544	615.6373	4.348025	0	1022.296	501.8206	0.373219	0.4967516	613.9122	4.340991	0	4	1027	490						Frog_fixed.avi	0
4263	255	1033.455	473.1995	0.5158893	0.4933549	615.6541	4.341699	0	1024.068	509.7468	0.3731965	0.4969282	613.9807	4.339678	0	4	1029	491						Frog_fixed.avi	0
4280	256	1035.414	466.8645	0.5158618	0.4936007	615.7531	4.363256	0	1019.135	512.6199	0.373165	0.4971175	614.2434	4.35163	0	4	1027	490						Frog_fixed.avi	0
4297	257	1033.814	470.3885	0.5157985	0.4937669	615.6945	4.354989	0	1024.867	504.1751	0.3731655	0.4974416	614.2098	4.35818	0	4	1029	487						Frog_fixed.avi	0
4314	258	1031.299	481.778	0.5157506	0.493953	615.8187	4.350799	0	1022.105	508.6674	0.3731144	0.4977035	614.4462	4.34993	0	4	1027	495						Frog_fixed.avi	0
4330	259	1028.767	467.784	0.5156997	0.494275	615.8415	4.342253	0	1018.898	509.8776	0.3730727	0.4979972	614.4578	4.347138	0	4	1024	489						Frog_fixed.avi	0
4347	260	1025.797	467.3804	0.5156619	0.4945339	615.9139	4.363301	0	1019.729	508.7482	0.3730425	0.4983787	614.4985	4.344823	0	4	1023	488						Frog_fixed.avi	0
4363	261	1029.445	474.5106	0.5156354	0.4947158	615.9319	4.369289	0	1021.151	510.3879	0.3730195	0.4986067	614.5889	4.32963	0	4	1025	492						Frog_fixed.avi	0
4380	262	1031.927	470.2491	0.5156316	0.4949322	616.0172	4.329654	0	1018.772	514.6011	0.3730328	0.4988365	614.5462	4.333751	0	4	1025	492						Frog_fixed.avi	0
4397	263	1031.293	473.8979	0.5156569	0.4951559	616.0272	4.336005	0	1018.187	503.4928	0.3730496	0.4991308	614.7867	4.34462	0	4	1025	489						Frog_fixed.avi	0
4413	264	1029.875	466.5713	0.5156929	0.4953386	616.0385	4.342033	0	1015.954	515.961	0.3730921	0.499301	614.7305	4.352296	0	4	1023	491						Frog_fixed.avi	0
4430	265	1029.357	468.9105	0.515741	0.4954737	616.0283	4.339843	0	1028.284	513.2848	0.3731652	0.4993542	614.7228	4.31139	0	4	1029	491						Frog_fixed.avi	0
4447	266	1031.657	476.8056	0.515808	0.4956523	616.1346	4.330916	0	1024.823	500.0647	0.3732008	0.4998636	614.7242	4.351396	0	4	1028	488						Frog_fixed.avi	0
4463	267	1034.942	467.0809	0.515875	0.4959225	616.1696	4.332057	0	1020.819	510.2529	0.3732765	0.5000743	614.6534	4.346202	0	4	1028	489						Frog_fixed.avi	0
4480	268	1041.672	468.3262	0.5159431	0.4962111	616.2231	4.321457	0	1023.358	509.6288	0.3732939	0.5003799	614.7181	4.331679	0	4	1033	489						Frog_fixed.avi	0
4497	269	1033.165	471.4347	0.5159397	0.496562	616.1119	4.320832	0	1017.709	505.4849	0.3733135	0.5007794	614.6769	4.345471	0	4	1025	488						Frog_fixed.avi	0
4513	270	1035.89	466.172	0.5159588	0.4969563	616.2123	4.33481	0	1021.384	510.2361	0.3732893	0.5011032	614.7366	4.333446	0	4	1029	488						Frog_fixed.avi	0
4530	271	1033.911	473.7183	0.5159044	0.4972564	616.0788	4.310786	0	1020.175	505.8666	0.3732715	0.5015107	614.7249	4.360301	0	4	1027	490						Frog_fixed.avi	0
4547	272	1031.61	467.2737	0.5158157	0.4976209	616.1633	4.317387	0	1011.84	516.0739	0.373148	0.5017674	614.7401	4.34257	0	4	1022	492						Frog_fixed.avi	0
4563	273	1027.644	477.3914	0.5157192	0.4978693	616.0764	4.30625	0	1015.171	509.8614	0.3730501	0.502005	614.8716	4.34586	0	4	1021	494						Frog_fixed.avi	0
4580	274	1031.585	471.2643	0.5156512	0.4981433	616.0885	4.308273	0	1014.358	501.5477	0.3729399	0.5023484	614.936	4.341018	0	4	1023	486						Frog_fixed.avi	0
4597	275	1029.008	463.6989	0.515552	0.498484	616.0988	4.310285	0	1018.595	509.5444	0.3728521	0.5025399	614.7443	4.354577	0	4	1024	487						Frog_fixed.avi	0
4613	276	1036.61	473.753	0.5154484	0.4986845	616.2837	4.318019	0	1019.775	505.6428	0.3727226	0.5027772	615.0172	4.349418	0	4	1028	490						Frog_fixed.avi	0
4630	277	1029.127	478.0148	0.515301	0.4988955	616.2565	4.299767	0	1017.474	502.4702	0.3726157	0.503067	615.0832	4.350602	0	4	1023	490						Frog_fixed.avi	0
4647	278	1028.99	473.3899	0.5151742	0.4991398	616.1089	4.321124	0	1017.027	509.3493	0.3724828	0.5031888	615.0403	4.371794	0	4	1023	491						Frog_fixed.avi	0
4663	279	1027.659	468.2881	0.5150698	0.4993061	616.0668	4.34063	0	1019.13	509.2238	0.3723609	0.5032942	614.916	4.351563	0	4	1023	489						Frog_fixed.avi	0
4680	280	1030.667	470.6222	0.5149134	0.4993896	616.3271	4.33842	0	1020.596	510.4273	0.3722307	0.503427	614.9724	4.355677	0	4	1026	491						Frog_fixed.avi	0
4697	281	1024.84	473.6659	0.5146871	0.4994803	616.1922	4.337545	0	1014.258	507.4788	0.3720127	0.5035571	615.1131	4.384167	0	4	1020	491						Frog_fixed.avi	0
4713	282	1031.54	472.798	0.5145183	0.4995875	616.1687	4.327057	0	1025.728	504.8454	0.371829	0.503758	615.0768	4.372683	0	4	1029	489						Frog_fixed.avi	0
4730	283	1029.848	472.9262	0.5142435	0.4997139	616.2878	4.333101	0	1017.685	509.5522	0.3715606	0.5040202	615.3235	4.390129	0	4	1024	491						Frog_fixed.avi	0
4746	284	1034.088	467.8526	0.513996	0.4999568	616.2147	4.355882	0	1016.373	510.1038	0.3713059	0.5042682	615.1362	4.3514	0	4	1025	489						Frog_fixed.avi	0
4763	285	1028.802	472.7258	0.5136688	0.500217	616.258	4.354242	0	1010.689	511.2986	0.3710133	0.5047014	615.2444	4.379121	0	4	1020	492						Frog_fixed.avi	0
4780	286	1035.646	472.9467	0.5134147	0.5004724	616.4547	4.37276	0	1024.856	505.2816	0.3707585	0.5050281	615.1325	4.376056	0	4	1030	489						Frog_fixed.avi	0
4796	287	1024.212	477.858	0.513135	0.5008215	616.2609	4.341093	0	1014.524	509.2325	0.3704646	0.505478	615.2744	4.411378	0	4	1019	494						Frog_fixed.avi	0
4813	288	1033.442	468.3808	0.5129178	0.5009636	616.4788	4.359482	0	1019.907	509.9837	0.3701989	0.5056899	615.3033	4.393682	0	4	1027	489						Frog_fixed.avi	0
4830	289	1032.88	477.0443	0.5127056	0.5007243	616.5098	4.357243	0	1019.262	502.476	0.3699454	0.5056129	615.4788	4.421844	0	4	1026	490						Frog_fixed.avi	0
4846	290	1032.5	472.8274	0.5125689	0.500089	616.4934	4.319435	0	1020.796	507.2102	0.3696215	0.5053093	615.697	4.407843	0	4	1027	490						Frog_fixed.avi	0
4863	291	1025.755	545.7463	0.5124865	0.4998066	616.4934	4.149168	0	1141.964	1080.439	0.3694406	0.5049041	615.6985	2.645648	0	4	1084	813						Frog_fixed.avi	0
4880	292	-1280	-1024	-1	-1	-1	-1	4	-1280	-1024	-1	-1	-1	-1	4	4	0	0						Frog_fixed.avi	0
4896	293	1510.593	186.8283	0.5100909	0.5176967	616.5023	2.086027	0	-1280	-1024	-1	-1	-1	-1	4	4	1511	187						Frog_fixed.avi	0
4913	294	-1280	-1024	-1	-1	-1	-1	4	-1280	-1024	-1	-1	-1	-1	4		0	0						Frog_fixed.avi	0
4930	295	-1280	-1024	-1	-1	-1	-1	4	-1280	-1024	-1	-1	-1	-1	4		0	0						Frog_fixed.avi	0
4946	296	-1280	-1024	-1	-1	-1	-1	4	-1280	-1024	-1	-1	-1	-1	4		0	0						Frog_fixed.avi	0
4963	297	-1280	-1024	-1	-1	-1	-1	4	-1280	-1024	-1	-1	-1	-1	4		0	0						Frog_fixed.avi	0
4980	298	-1280	-1024	-1	-1	-1	-1	4	-1280	-1024	-1	-1	-1	-1	4		0	0						Frog_fixed.avi	0
4996	299	-1280	-1024	-1	-1	-1	-1	4	-1280	-1024	-1	-1	-1	-1	4		0	0						Frog_fixed.avi	0
5013	300	-1280	-1024	-1	-1	-1	-1	4	-1280	-1024	-1	-1	-1	-1	4		0	0						Frog_fixed.avi	0
5030	301	-1280	-1024	-1	-1	-1	-1	4	-1280	-1024	-1	-1	-1	-1	4		0	0						Frog_fixed.avi	0
5046	302	-1280	-1024	-1	-1	-1	-1	4	-1280	-1024	-1	-1	-1	-1	4		0	0						Frog_fixed.avi	0
5063	303	-1280	-1024	-1	-1	-1	-1	4	-1280	-1024	-1	-1	-1	-1	4		0	0						Frog_fixed.avi	0
5080	304	-1280	-1024	-1	-1	-1	-1	4	-1280	-1024	-1	-1	-1	-1	4		0	0						Frog_fixed.avi	0
5096	305	-1280	-1024	-1	-1	-1	-1	4	-1280	-1024	-1	-1	-1	-1	4		0	0						Frog_fixed.avi	0
5113	306	-1280	-1024	-1	-1	-1	-1	4	-1280	-1024	-1	-1	-1	-1	4		0	0						Frog_fixed.avi	0
5130	307	-1280	-1024	-1	-1	-1	-1	4	-1280	-1024	-1	-1	-1	-1	4		0	0						Frog_fixed.avi	0
5146	308	-1280	-1024	-1	-1	-1	-1	4	-1280	-1024	-1	-1	-1	-1	4		0	0						Frog_fixed.avi	0
5163	309	-1280	-1024	-1	-1	-1	-1	4	-1280	-1024	-1	-1	-1	-1	4		0	0						Frog_fixed.avi	0
5180	310	-1280	-1024	-1	-1	-1	-1	4	-1280	-1024	-1	-1	-1	-1	4		0	0						Frog_fixed.avi	0
5196	311	-1280	-1024	-1	-1	-1	-1	4	-1280	-1024	-1	-1	-1	-1	4		0	0						Frog_fixed.avi	0
5213	312	-1280	-1024	-1	-1	-1	-1	4	-1280	-1024	-1	-1	-1	-1	4		0	0						Frog_fixed.avi	0
5230	313	-1280	-1024	-1	-1	-1	-1	4	-1280	-1024	-1	-1	-1	-1	4		0	0						Frog_fixed.avi	0
5246	314	-1280	-1024	-1	-1	-1	-1	4	-1280	-1024	-1	-1	-1	-1	4		0	0						Frog_fixed.avi	0
5263	315	-1280	-1024	-1	-1	-1	-1	4	-1280	-1024	-1	-1	-1	-1	4		0	0						Frog_fixed.avi	0
5280	316	-1280	-1024	-1	-1	-1	-1	4	-1280	-1024	-1	-1	-1	-1	4		0	0						Frog_fixed.avi	0
5296	317	-1280	-1024	-1	-1	-1	-1	4	-1280	-1024	-1	-1	-1	-1	4		0	0						Frog_fixed.avi	0
5313	318	1030.787	453.5853	0.5119566	0.5065659	617.4224	4.312553	0	1010.776	509.4459	0.3682401	0.5098559	613.4006	4.365075	0	5	1021	482						Frog_fixed.avi	0
5329	319	-1280	-1024	-1	-1	-1	-1	4	-1280	-1024	-1	-1	-1	-1	4	5	0	0						Frog_fixed.avi	0
5346	320	-1280	-1024	-1	-1	-1	-1	4	-1280	-1024	-1	-1	-1	-1	4	5	0	0						Frog_fixed.avi	0
5363	321	-1280	-1024	-1	-1	-1	-1	4	-1280	-1024	-1	-1	-1	-1	4	5	0	0						Frog_fixed.avi	0
5379	322	-1280	-1024	-1	-1	-1	-1	4	-1280	-1024	-1	-1	-1	-1	4	5	0	0						Frog_fixed.avi	0
5396	323	1022.477	482.5988	0.5109705	0.5077426	614.1303	4.275467	0	1014.545	501.1307	0.3679182	0.5110629	613.7543	4.349876	0	5	1019	492						Frog_fixed.avi	0
5413	324	-1280	-1024	-1	-1	-1	-1	4	-1280	-1024	-1	-1	-1	-1	4	5	0	0						Frog_fixed.avi	0
5429	325	-1280	-1024	-1	-1	-1	-1	4	-1280	-1024	-1	-1	-1	-1	4	5	0	0						Frog_fixed.avi	0
5446	326	-1280	-1024	-1	-1	-1	-1	4	-1280	-1024	-1	-1	-1	-1	4	5	0	0						Frog_fixed.avi	0
5463	327	1016.265	476.237	0.5116201	0.5086679	614.1346	4.336951	0	1010.309	507.3995	0.3686823	0.5112222	613.8173	4.376281	0	5	1013	492						Frog_fixed.avi	0
5479	328	1017.103	468.9532	0.5122036	0.5083562	614.7364	4.34418	0	1012.435	511.4486	0.3692692	0.5106038	613.9335	4.367113	0	5	1015	490						Frog_fixed.avi	0
5496	329	1023.078	472.9413	0.5129849	0.5079432	614.5452	4.343427	0	1005.198	496.1902	0.3700519	0.510044	613.5525	4.394307	0	5	1014	485						Frog_fixed.avi	0
5513	330	1020.239	475.8429	0.5138007	0.507098	615.0854	4.327495	0	1012.277	508.2449	0.3708582	0.5089532	613.8073	4.373747	0	5	1016	492						Frog_fixed.avi	0
5529	331	1019.316	473.5863	0.5146813	0.506366	615.1299	4.349064	0	1014.716	504.5538	0.3717502	0.5080025	613.6804	4.390278	0	5	1017	489						Frog_fixed.avi	0
5546	332	1017.962	473.3969	0.5154999	0.5055904	615.1978	4.338308	0	1011.374	508.6149	0.3725446	0.5069343	613.6028	4.366333	0	5	1015	491						Frog_fixed.avi	0
5563	333	1015.279	472.6714	0.5161685	0.5048856	615.3568	4.348267	0	1008.259	507.7179	0.3732425	0.5059931	613.4697	4.374832	0	5	1012	490						Frog_fixed.avi	0
5579	334	1022.474	464.6545	0.5166863	0.5043332	615.437	4.36191	0	1008.152	510.624	0.3737701	0.5051562	613.4366	4.374666	0	5	1015	488						Frog_fixed.avi	0
5596	335	1014.511	471.5047	0.5170306	0.5038586	615.4717	4.338165	0	1013.113	505.3315	0.3740864	0.5045087	613.4351	4.383234	0	5	1014	488						Frog_fixed.avi	0
5613	336	1012.521	472.3775	0.5171686	0.5035777	615.55	4.332068	0	1011.607	507.57	0.3742512	0.504023	613.4249	4.392993	0	5	1012	490						Frog_fixed.avi	0
5629	337	1018.125	468.5752	0.5171952	0.503225	615.508	4.365673	0	1007.678	508.7639	0.374262	0.5035392	613.4258	4.397911	0	5	1013	489						Frog_fixed.avi	0
5646	338	1019.994	472.1743	0.5171148	0.5029377	615.5065	4.352679	0	1008.418	508.6317	0.3741636	0.5032039	613.3147	4.397187	0	5	1014	490						Frog_fixed.avi	0
5663	339	1016.968	474.0685	0.5169587	0.5027591	615.3503	4.357342	0	1019.896	502.8	0.3739903	0.5028387	613.4974	4.396194	0	5	1018	488						Frog_fixed.avi	0
5679	340	1018.54	475.1909	0.5167691	0.5024961	615.2477	4.371044	0	1010.663	511.1958	0.3737757	0.5025406	613.4296	4.399951	0	5	1015	493						Frog_fixed.avi	0
5696	341	1016.607	477.102	0.516585	0.5022861	615.1862	4.360703	0	1014.313	502.2468	0.3736001	0.5023349	613.2051	4.414382	0	5	1015	490						Frog_fixed.avi	0
5713	342	1020.183	470.096	0.5164368	0.5021394	614.8761	4.361437	0	1013.616	501.235	0.3734055	0.5020086	613.2338	4.410099	0	5	1017	486						Frog_fixed.avi	0
5729	343	1023.454	467.2337	0.5163373	0.5020489	614.6925	4.400795	0	1006.578	510.8584	0.3732705	0.5017869	613.1234	4.404554	0	5	1015	489						Frog_fixed.avi	0
5746	344	1016.868	470.2055	0.5163308	0.5018223	614.6563	4.317411	0	1008.952	511.3811	0.373178	0.5016398	613.0023	4.411066	0	5	1013	491						Frog_fixed.avi	0
5763	345	1019.818	473.431	0.5163437	0.5018267	614.6563	4.325736	0	1017.303	504.0428	0.3731468	0.5015627	612.7952	4.421448	0	5	1019	489						Frog_fixed.avi	0
5779	346	-1280	-1024	-1	-1	-1	-1	4	-1280	-1024	-1	-1	-1	-1	4	5	0	0						Frog_fixed.avi	0
5796	347	1019.427	473.6961	0.5164809	0.501972	614.6563	4.35247	0	1013.745	506.1998	0.373133	0.5015605	612.7642	4.4123	0	5	1017	490						Frog_fixed.avi	0
5813	348	1023.216	474.6328	0.516395	0.5023116	614.6611	4.393392	0	1009.807	503.6284	0.3731551	0.501598	612.0898	4.423985	0	5	1017	489						Frog_fixed.avi	0
5829	349	1022.809	479.3143	0.5164233	0.5024362	613.4406	4.391903	0	1003.128	514.9343	0.373128	0.5016246	611.801	4.416166	0	5	1013	497						Frog_fixed.avi	0
5846	350	1020.386	482.0175	0.5163836	0.502465	613.0792	4.361394	0	1007.413	507.9965	0.3730526	0.5016382	611.4494	4.419466	0	5	1014	495						Frog_fixed.avi	0
5863	351	1019.212	481.459	0.5162737	0.5024041	612.8347	4.377445	0	1014.89	508.5603	0.3729161	0.5015827	611.1861	4.41607	0	5	1017	495						Frog_fixed.avi	0
5879	352	1021.699	486.4801	0.5160673	0.5022343	612.5138	4.387376	0	1005.213	508.0851	0.3726308	0.501509	610.8596	4.439587	0	5	1013	497						Frog_fixed.avi	0
5896	353	1018.341	483.4865	0.5157355	0.5021002	612.1228	4.366084	0	1000.557	513.6257	0.3722649	0.5014122	610.4487	4.424537	0	5	1009	499						Frog_fixed.avi	0
5912	354	1021.9	474.9122	0.5153373	0.5019739	611.6839	4.384208	0	1005.928	510.0156	0.3717871	0.5013611	610.1581	4.447967	0	5	1014	492						Frog_fixed.avi	0
5929	355	1019.34	480.4866	0.5148427	0.5017636	611.3468	4.37745	0	1009.64	510.7261	0.3712434	0.5012327	609.8802	4.425962	0	5	1014	496						Frog_fixed.avi	0
5946	356	1018.234	491.4652	0.5142626	0.5015612	610.962	4.385751	0	1011.165	510.0283	0.3706074	0.5011861	609.5329	4.441963	0	5	1015	501						Frog_fixed.avi	0
5962	357	1021.594	488.7993	0.5136222	0.5013286	610.4576	4.369691	0	1010.413	516.6446	0.37	0.5008774	609.5182	4.413851	0	5	1016	503						Frog_fixed.avi	0
5979	358	1023.35	476.2734	0.5129329	0.5011963	610.1472	4.399219	0	1003.509	511.226	0.3691027	0.5011191	609.5196	4.431066	0	5	1013	494						Frog_fixed.avi	0
5996	359	1021.596	482.4784	0.5121959	0.5009952	609.6841	4.379007	0	1005.113	513.8992	0.3683409	0.5010873	608.4229	4.440374	0	5	1013	498						Frog_fixed.avi	0
6012	360	1020.587	490.418	0.511569	0.5005155	609.64	4.363166	0	1008.66	508.4651	0.3674927	0.5010456	608.0046	4.424978	0	5	1015	499						Frog_fixed.avi	0
6029	361	1020.303	478.4268	0.510807	0.5003434	609.6401	4.363378	0	1005.497	512.2862	0.3666084	0.5009778	607.8382	4.426187	0	5	1013	495						Frog_fixed.avi	0
6046	362	1022.14	469.2939	0.510085	0.5001269	609.6403	4.363437	0	1011.026	509.1769	0.3657454	0.5009774	607.3223	4.450532	0	5	1017	489						Frog_fixed.avi	0
6062	363	1022.714	479.092	0.5093547	0.499832	609.6404	4.366758	0	1011.228	506.9803	0.3648684	0.5009717	606.9221	4.445833	0	5	1017	493						Frog_fixed.avi	0
6079	364	-1280	-1024	-1	-1	-1	-1	4	-1280	-1024	-1	-1	-1	-1	4	5	0	0						Frog_fixed.avi	0
6096	365	-1280	-1024	-1	-1	-1	-1	4	-1280	-1024	-1	-1	-1	-1	4	5	0	0						Frog_fixed.avi	0
6112	366	-1280	-1024	-1	-1	-1	-1	4	-1280	-1024	-1	-1	-1	-1	4	5	0	0						Frog_fixed.avi	0
6129	367	-1280	-1024	-1	-1	-1	-1	4	-1280	-1024	-1	-1	-1	-1	4	5	0	0						Frog_fixed.avi	0
6146	368	-1280	-1024	-1	-1	-1	-1	4	-1280	-1024	-1	-1	-1	-1	4	5	0	0						Frog_fixed.avi	0
6162	369	-1280	-1024	-1	-1	-1	-1	4	-1280	-1024	-1	-1	-1	-1	4	5	0	0						Frog_fixed.avi	0
6179	370	1029.583	468.6031	0.5048455	0.4988149	609.645	4.455021	0	1010.948	508.2528	0.3602401	0.5010921	604.5646	4.445662	0	5	1020	488						Frog_fixed.avi	0
6196	371	1026.314	478.1543	0.5044333	0.4985626	605.3749	4.408621	0	1000.643	509.3717	0.3597314	0.5009536	604.2592	4.449419	0	5	1013	494						Frog_fixed.avi	0
6212	372	-1280	-1024	-1	-1	-1	-1	4	-1280	-1024	-1	-1	-1	-1	4	5	0	0						Frog_fixed.avi	0
6229	373	1022.911	474.6936	0.5036294	0.497989	604.8163	4.41364	0	1011.62	505.4313	0.3588855	0.5006084	603.8159	4.462333	0	5	1017	490						Frog_fixed.avi	0
6246	374	1020.872	476.6725	0.5032437	0.4977517	604.7115	4.422705	0	1004.544	508.0663	0.3584649	0.5003895	603.7175	4.47262	0	5	1013	492						Frog_fixed.avi	0
6262	375	1019.726	473.5155	0.5029071	0.4975243	604.5961	4.422527	0	1007.363	498.852	0.3580865	0.5002459	603.4751	4.458391	0	5	1014	486						Frog_fixed.avi	0
6279	376	1019.807	480.3687	0.502603	0.4972932	604.4592	4.438186	0	1009.359	505.3177	0.3577675	0.5000234	603.3624	4.453431	0	5	1015	493						Frog_fixed.avi	0
6296	377	1022.655	474.2758	0.5023214	0.4971029	604.3587	4.428125	0	1006.508	505.3329	0.3574587	0.499855	603.3633	4.472761	0	5	1015	490						Frog_fixed.avi	0
6312	378	1018.629	476.319	0.5020835	0.4968531	604.2636	4.422306	0	1000.004	513.1442	0.3571737	0.4995913	603.1672	4.464016	0	5	1009	495						Frog_fixed.avi	0
6329	379	1013.539	478.9732	0.5018736	0.4966594	604.2331	4.430564	0	1002.309	508.4502	0.3569781	0.4994057	603.2131	4.465534	0	5	1008	494						Frog_fixed.avi	0
6346	380	1012.913	478.6024	0.50171	0.4964555	604.1134	4.415133	0	1006.458	507.2339	0.3567939	0.4992125	603.0598	4.467726	0	5	1010	493						Frog_fixed.avi	0
6362	381	1013.903	476.9955	0.5015721	0.4963345	604.0001	4.430701	0	1002.857	505.0236	0.3566324	0.499059	603.0007	4.465649	0	5	1008	491						Frog_fixed.avi	0
6379	382	1011.028	473.4057	0.5014551	0.4960328	603.9965	4.391069	0	1003.775	498.8498	0.3564761	0.4989278	603.1097	4.472663	0	5	1007	486						Frog_fixed.avi	0
6396	383	1018.017	474.9554	0.5013477	0.4959095	603.9965	4.409895	0	1007.022	504.5894	0.3563451	0.4987611	603.0377	4.474226	0	5	1013	490						Frog_fixed.avi	0
6412	384	-1280	-1024	-1	-1	-1	-1	4	-1280	-1024	-1	-1	-1	-1	4	5	0	0						Frog_fixed.avi	0
6429	385	1024.122	463.9515	0.5011447	0.4960102	603.9966	4.394325	0	1003.822	504.9796	0.3561077	0.498871	602.962	4.476096	0	5	1014	484						Frog_fixed.avi	0
6446	386	1019.62	474.1819	0.501045	0.4960739	603.9966	4.386524	0	1006.967	500.3541	0.356001	0.4990254	603	4.469901	0	5	1013	487						Frog_fixed.avi	0
6462	387	-1280	-1024	-1	-1	-1	-1	4	-1280	-1024	-1	-1	-1	-1	4		0	0						Frog_fixed.avi	0
6479	388	-1280	-1024	-1	-1	-1	-1	4	-1280	-1024	-1	-1	-1	-1	4		0	0						Frog_fixed.avi	0
6496	389	-1280	-1024	-1	-1	-1	-1	4	-1280	-1024	-1	-1	-1	-1	4		0	0						Frog_fixed.avi	0
6512	390	-1280	-1024	-1	-1	-1	-1	4	-1280	-1024	-1	-1	-1	-1	4		0	0						Frog_fixed.avi	0
6529	391	-1280	-1024	-1	-1	-1	-1	4	-1280	-1024	-1	-1	-1	-1	4		0	0						Frog_fixed.avi	0
6546	392	-1280	-1024	-1	-1	-1	-1	4	-1280	-1024	-1	-1	-1	-1	4		0	0						Frog_fixed.avi	0
6562	393	-1280	-1024	-1	-1	-1	-1	4	-1280	-1024	-1	-1	-1	-1	4		0	0						Frog_fixed.avi	0
6579	394	-1280	-1024	-1	-1	-1	-1	4	-1280	-1024	-1	-1	-1	-1	4		0	0						Frog_fixed.avi	0
6596	395	-1280	-1024	-1	-1	-1	-1	4	-1280	-1024	-1	-1	-1	-1	4		0	0						Frog_fixed.avi	0
6612	396	-1280	-1024	-1	-1	-1	-1	4	-1280	-1024	-1	-1	-1	-1	4		0	0						Frog_fixed.avi	0
6629	397	-1280	-1024	-1	-1	-1	-1	4	-1280	-1024	-1	-1	-1	-1	4		0	0						Frog_fixed.avi	0
6646	398	-1280	-1024	-1	-1	-1	-1	4	-1280	-1024	-1	-1	-1	-1	4		0	0						Frog_fixed.avi	0
6662	399	1012.292	476.9742	0.4993968	0.4976628	604.1196	4.430473	0	1006.867	507.5142	0.3542756	0.5021452	602.5884	4.483435	0	6	1010	492						Frog_fixed.avi	0
6679	400	1012.661	475.1784	0.4991178	0.4980611	604.1196	4.417428	0	1005.173	512.5856	0.3539822	0.5027086	602.6173	4.500621	0	6	1009	494						Frog_fixed.avi	0
6695	401	-1280	-1024	-1	-1	-1	-1	4	-1280	-1024	-1	-1	-1	-1	4	6	0	0						Frog_fixed.avi	0
6712	402	-1280	-1024	-1	-1	-1	-1	4	-1280	-1024	-1	-1	-1	-1	4	6	0	0						Frog_fixed.avi	0
6729	403	-1280	-1024	-1	-1	-1	-1	4	-1280	-1024	-1	-1	-1	-1	4	6	0	0						Frog_fixed.avi	0
6745	404	-1280	-1024	-1	-1	-1	-1	4	-1280	-1024	-1	-1	-1	-1	4	6	0	0						Frog_fixed.avi	0
6762	405	-1280	-1024	-1	-1	-1	-1	4	-1280	-1024	-1	-1	-1	-1	4	6	0	0						Frog_fixed.avi	0
6779	406	1052.954	743.5294	0.4963289	0.5020195	604.5424	4.415436	0	1046.7	776.1987	0.3514799	0.5076344	602.9164	4.46782	0	6	1050	760						Frog_fixed.avi	0
6795	407	1049.306	747.8599	0.495904	0.5023927	604.6902	4.408929	0	1042.965	771.1393	0.3510315	0.5081421	603.131	4.460847	0	6	1046	759						Frog_fixed.avi	0
6812	408	1045.506	747.3193	0.4954657	0.5028723	604.868	4.400249	0	1050.655	778.8797	0.3506274	0.5083979	603.1485	4.435846	0	7	1048	763						Frog_fixed.avi	0
6829	409	1055.652	743.9196	0.4951186	0.5035352	605.0435	4.390769	0	1044.207	778.2925	0.350251	0.5092316	603.1512	4.442445	0	7	1050	761						Frog_fixed.avi	0
6845	410	1052.697	748.4495	0.4947705	0.5042782	605.268	4.384648	0	1044.099	767.1983	0.3499182	0.5098761	603.7355	4.444791	0	7	1048	758						Frog_fixed.avi	0
6862	411	-1280	-1024	-1	-1	-1	-1	4	-1280	-1024	-1	-1	-1	-1	4	7	0	0						Frog_fixed.avi	0
6878	412	1051.113	744.3216	0.4942695	0.5059331	605.7599	4.367609	0	1040.761	771.092	0.3495007	0.5112842	603.7426	4.415325	0	7	1046	758						Frog_fixed.avi	0
6895	413	1049.279	747.5574	0.4940881	0.5066943	606.2288	4.356226	0	1041.699	767.6281	0.3493559	0.5119851	604.3943	4.413397	0	7	1045	758						Frog_fixed.avi	0
6912	414	1052.499	743.3307	0.4939441	0.5073649	606.6202	4.358069	0	1039.752	769.9009	0.3492215	0.5126238	604.8011	4.402406	0	7	1046	757						Frog_fixed.avi	0
6928	415	1049.802	746.8228	0.4937517	0.5078802	607.0223	4.331578	0	1041.638	770.4789	0.3491169	0.5131393	605.1368	4.389182	0	7	1046	759						Frog_fixed.avi	0
6945	416	1049.835	744.6228	0.4935322	0.5082702	607.3107	4.321402	0	1045.335	765.1096	0.3489909	0.5136305	605.4757	4.358921	0	7	1048	755						Frog_fixed.avi	0
6961	417	1048.105	749.5847	0.4932865	0.5085202	607.8939	4.305344	0	1039.723	775.2607	0.3487912	0.5140009	605.9991	4.35351	0	7	1044	762						Frog_fixed.avi	0
6978	418	1048.799	743.5043	0.4929546	0.5087869	608.3947	4.30234	0	1042.739	770.3669	0.3485737	0.5144261	606.3635	4.335903	0	7	1046	757						Frog_fixed.avi	0
6995	419	1054.888	741.2375	0.4925682	0.5090863	608.9255	4.278539	0	1041.607	773.2866	0.348238	0.5148321	606.8888	4.318954	0	7	1048	757						Frog_fixed.avi	0
7011	420	1046.813	749.8409	0.4920878	0.5094084	609.3226	4.265724	0	1032.399	769.8758	0.3478441	0.5153701	607.3868	4.286024	0	7	1040	760						Frog_fixed.avi	0
7028	421	1047.551	746.1314	0.4915496	0.5099526	609.8134	4.242993	0	1039.289	767.942	0.3474169	0.5160397	607.9375	4.269465	0	7	1043	757						Frog_fixed.avi	0
7045	422	1044.619	743.9156	0.490993	0.5106117	610.2194	4.238885	0	1036.676	766.7015	0.3469334	0.5167386	608.3369	4.25257	0	7	1041	755						Frog_fixed.avi	0
7061	423	1050.017	743.3853	0.4904338	0.5112242	610.5782	4.234313	0	1033.988	769.4776	0.3464105	0.5173842	608.8112	4.246531	0	7	1042	756						Frog_fixed.avi	0
7078	424	1052.372	742.1735	0.4898107	0.5118524	611.1944	4.21378	0	1031.903	769.5372	0.3458606	0.5180181	609.4728	4.238334	0	7	1042	756						Frog_fixed.avi	0
7095	425	1049.325	743.2994	0.4892396	0.5124843	611.5159	4.215987	0	1031.42	770.1407	0.3453374	0.5186715	609.8384	4.240879	0	7	1040	757						Frog_fixed.avi	0
7111	426	1049.932	743.1013	0.488702	0.5130802	611.855	4.209979	0	1031.223	767.0364	0.3448462	0.5192553	610.3485	4.221668	0	7	1041	755						Frog_fixed.avi	0
7128	427	1049.444	744.1743	0.4882331	0.5135415	612.2325	4.217885	0	1035.994	771.4893	0.3444145	0.5196989	610.7527	4.229452	0	7	1043	758						Frog_fixed.avi	0
7145	428	1054.266	744.5484	0.4878254	0.5139108	612.5997	4.208878	0	1034.765	767.8538	0.3440858	0.5201242	611.0446	4.2308	0	7	1045	756						Frog_fixed.avi	0
7161	429	1047.695	742.1776	0.4874836	0.5143136	612.964	4.217958	0	1026.48	775.8566	0.3438066	0.5204964	611.5075	4.230025	0	8	1037	759						Frog_fixed.avi	0
7178	430	939.9106	819.8083	0.4876162	0.5149838	613.2294	4.211451	0	922.6257	844.6672	0.3443142	0.5211713	611.6897	4.233954	0	8	931	832						Frog_fixed.avi	0
7195	431	965.1859	808.8247	0.4875199	0.5151497	613.5469	4.217746	0	941.5237	834.0853	0.3441892	0.5212801	612.0516	4.224327	0	8	953	821						Frog_fixed.avi	0
7211	432	949.7415	815.8276	0.4873888	0.5151148	613.8335	4.226728	0	931.3711	846.7213	0.3440633	0.5211826	612.5092	4.232872	0	8	941	831						Frog_fixed.avi	0
7228	433	957.2119	814.4036	0.4873848	0.51499	614.0616	4.225507	0	936.3295	836.1238	0.34406	0.5210003	612.8541	4.242042	0	8	947	825						Frog_fixed.avi	0
7245	434	957.9141	815.2717	0.4874218	0.5148684	614.5413	4.231683	0	937.0084	838.4131	0.3441136	0.5208119	613.2681	4.237895	0	8	947	827						Frog_fixed.avi	0
7261	435	961.2706	818.9641	0.4875213	0.5147415	614.8857	4.240297	0	934.1498	843.0976	0.3442453	0.520529	613.4933	4.24864	0	8	948	831						Frog_fixed.avi	0
7278	436	958.4431	809.2109	0.4876515	0.514668	614.9019	4.260667	0	940.8268	839.6929	0.3444043	0.5203177	613.7864	4.256713	0	8	950	824						Frog_fixed.avi	0
7295	437	961.3065	813.1898	0.4878241	0.5146701	615.2971	4.267533	0	938.7792	841.7818	0.3445988	0.5201537	614.1375	4.267049	0	8	950	827						Frog_fixed.avi	0
7311	438	963.6582	816.2636	0.4880074	0.5147384	615.6382	4.275495	0	939.0852	838.9487	0.3448187	0.5200767	614.4478	4.280702	0	8	951	828						Frog_fixed.avi	0
7328	439	958.3707	814.3137	0.4882483	0.5148768	615.9458	4.27813	0	937.569	843.1879	0.3450988	0.5200471	614.5408	4.288123	0	8	948	829						Frog_fixed.avi	0
7345	440	961.7453	814.3228	0.4884998	0.5151183	616.0414	4.29238	0	934.3466	841.9409	0.3453748	0.5200822	614.8566	4.307594	0	8	948	828						Frog_fixed.avi	0
7361	441	964.9047	807.2178	0.4887988	0.5154062	616.3375	4.318638	0	939.0952	846.0023	0.3456727	0.5201379	615.0737	4.311249	0	8	952	827						Frog_fixed.avi	0
7378	442	964.992	815.1783	0.4890603	0.5156062	616.5484	4.31709	0	938.213	839.6777	0.3459693	0.5202374	615.2832	4.318942	0	8	952	827						Frog_fixed.avi	0
7395	443	963.111	821.0738	0.4893253	0.5158266	616.7828	4.32101	0	935.8758	850.515	0.3462786	0.5202717	615.5707	4.347044	0	8	949	836						Frog_fixed.avi	0
7411	444	965.6841	813.8024	0.4895981	0.5160204	616.9408	4.343298	0	940.5828	842.45	0.3465567	0.5203137	615.8067	4.345877	0	8	953	828						Frog_fixed.avi	0
7428	445	961.4453	816.9344	0.4898098	0.5160922	617.1911	4.354655	0	940.3063	843.519	0.3468224	0.5202735	615.989	4.352614	0	8	951	830						Frog_fixed.avi	0
7445	446	966.9171	815.1204	0.4900703	0.5160961	617.2723	4.360584	0	942.8382	849.1788	0.3470788	0.5201557	616.2264	4.374522	0	8	955	832						Frog_fixed.avi	0
7461	447	960.3897	816.2751	0.490239	0.5160807	617.559	4.367174	0	940.2188	842.437	0.3473189	0.5200325	616.3148	4.366817	0	8	950	829						Frog_fixed.avi	0
7478	448	965.1525	814.6135	0.4904376	0.5159872	617.8082	4.379188	0	940.7929	845.5276	0.347535	0.5197741	616.6183	4.386751	0	8	953	830						Frog_fixed.avi	0
7495	449	961.6334	817.1699	0.4906057	0.5158473	617.9421	4.385881	0	941.5533	846.824	0.3477485	0.5195942	616.6541	4.385611	0	8	952	832						Frog_fixed.avi	0
7511	450	962.8092	819.9514	0.4907691	0.5158125	617.9398	4.391432	0	943.3472	847.2762	0.347961	0.5194742	616.9614	4.390435	0	8	953	834						Frog_fixed.avi	0
7528	451	985.6011	647.4977	0.4905798	0.5148135	618.3056	4.472759	0	1000.331	678.3239	0.3481852	0.5184363	617.2371	4.435072	0	9	993	663						Frog_fixed.avi	0
7544	452	995.7331	473.0154	0.4904184	0.5137379	618.9556	4.455424	0	997.7029	517.0122	0.3485407	0.5170694	617.6199	4.395301	0	9	997	495						Frog_fixed.avi	0
7561	453	1008.412	458.5089	0.4905615	0.5136715	618.8779	4.457855	0	1004.789	505.7404	0.3486233	0.5169389	617.8462	4.410355	0	9	1007	482						Frog_fixed.avi	0
7578	454	1013.528	444.0675	0.4907205	0.5136911	618.9406	4.476482	0	994.9126	487.773	0.348629	0.5168549	617.9769	4.409849	0	9	1004	466						Frog_fixed.avi	0
7594	455	1011.637	448.9944	0.4909044	0.5134929	619.1046	4.483259	0	998.6801	498.6499	0.3487588	0.5166457	618.1375	4.430781	0	9	1005	474						Frog_fixed.avi	0
7611	456	1012.919	452.0914	0.4911861	0.5131744	619.2934	4.48294	0	995.8149	494.1073	0.3489712	0.5164151	618.1523	4.421957	0	9	1004	473						Frog_fixed.avi	0
7628	457	1010.293	440.2781	0.4916253	0.5127315	619.428	4.484308	0	993.6352	498.3223	0.349369	0.516252	618.361	4.432631	0	9	1002	469						Frog_fixed.avi	0
7644	458	1018.994	449.7317	0.4922845	0.5122468	619.5638	4.502767	0	1000.287	498.1657	0.3500162	0.5161162	618.3228	4.429931	0	9	1010	474						Frog_fixed.avi	0
7661	459	1008.67	457.004	0.4930843	0.5116854	619.5934	4.493378	0	991.207	496.8849	0.3507616	0.5160441	618.6055	4.447554	0	9	1000	477						Frog_fixed.avi	0
7678	460	1011.806	453.9693	0.4940661	0.5111858	619.6899	4.493508	0	989.1196	505.7969	0.3517321	0.5157433	618.5905	4.448098	0	9	1000	480						Frog_fixed.avi	0
7694	461	1009.788	447.1824	0.4951709	0.510801	619.7125	4.498848	0	991.8351	498.3305	0.3528076	0.5152763	618.5382	4.448271	0	9	1001	473						Frog_fixed.avi	0
7711	462	1006.151	451.8668	0.4963521	0.5105452	619.7208	4.497164	0	997.0507	496.8304	0.353987	0.5143899	618.4745	4.449139	0	9	1002	474						Frog_fixed.avi	0
7728	463	1006.788	460.5807	0.4975517	0.5103221	619.6973	4.446618	0	997.2442	497.7832	0.3551776	0.5131621	618.3531	4.448258	0	9	1002	479						Frog_fixed.avi	0
7744	464	1004.115	465.3045	0.4987283	0.5103397	619.6971	4.45572	0	990.625	505.261	0.3563634	0.5116304	618.1796	4.457306	0	9	997	485						Frog_fixed.avi	0
7761	465	1006.902	459.6497	0.4998901	0.5102993	619.697	4.463139	0	994.8211	504.8884	0.3575115	0.5097682	617.8739	4.45318	0	9	1001	482						Frog_fixed.avi	0
7778	466	1009.753	472.412	0.5009232	0.5100582	619.6968	4.47039	0	990.6193	506.6398	0.3585359	0.5076112	617.6309	4.461153	0	9	1000	490						Frog_fixed.avi	0
7794	467	1006.357	464.3797	0.50174	0.5098653	619.6967	4.45696	0	998.4739	501.378	0.3593206	0.5053793	617.4597	4.462136	0	9	1002	483						Frog_fixed.avi	0
7811	468	-1280	-1024	-1	-1	-1	-1	4	-1280	-1024	-1	-1	-1	-1	4	9	0	0						Frog_fixed.avi	0
7828	469	1014.751	459.4295	0.5025681	0.5093987	619.6965	4.452554	0	1003.237	492.6212	0.3600271	0.5011008	617.5122	4.442385	0	9	1009	476						Frog_fixed.avi	0
7844	470	-1280	-1024	-1	-1	-1	-1	4	-1280	-1024	-1	-1	-1	-1	4		0	0						Frog_fixed.avi	0
7861	471	-1280	-1024	-1	-1	-1	-1	4	-1280	-1024	-1	-1	-1	-1	4		0	0						Frog_fixed.avi	0
7878	472	-1280	-1024	-1	-1	-1	-1	4	-1280	-1024	-1	-1	-1	-1	4		0	0						Frog_fixed.avi	0
7894	473	-1280	-1024	-1	-1	-1	-1	4	-1280	-1024	-1	-1	-1	-1	4		0	0						Frog_fixed.avi	0
7911	474	-1280	-1024	-1	-1	-1	-1	4	-1280	-1024	-1	-1	-1	-1	4		0	0						Frog_fixed.avi	0
7928	475	-1280	-1024	-1	-1	-1	-1	4	-1280	-1024	-1	-1	-1	-1	4		0	0						Frog_fixed.avi	0
7944	476	-1280	-1024	-1	-1	-1	-1	4	-1280	-1024	-1	-1	-1	-1	4		0	0						Frog_fixed.avi	0
7961	477	923.7217	720.4312	0.4938518	0.5099097	624.387	4.511199	0	895.5325	750.9156	0.3517649	0.4868959	610.5988	4.452534	0	10	910	736						Frog_fixed.avi	0
7978	478	911.4892	738.221	0.4926625	0.5107974	614.874	4.423797	0	892.4064	749.1324	0.3505104	0.4867928	609.4909	4.445534	0	10	902	744						Frog_fixed.avi	0
7994	479	911.8698	738.7026	0.4915793	0.5116282	614.264	4.416283	0	892.1381	755.5557	0.349398	0.4868948	608.5775	4.437739	0	10	902	747						Frog_fixed.avi	0
8011	480	911.9445	738.5092	0.4906178	0.5122932	613.7762	4.408173	0	895.4941	758.4191	0.3484142	0.4871498	607.643	4.434215	0	10	904	748						Frog_fixed.avi	0
8028	481	908.756	742.5261	0.4897536	0.5126965	613.3403	4.410452	0	896.8765	749.8607	0.3475591	0.4875752	606.5673	4.442006	0	10	903	746						Frog_fixed.avi	0
8044	482	910.7943	742.7066	0.4889496	0.5128197	612.8664	4.41541	0	896.1088	754.4811	0.346682	0.4878201	605.89	4.436669	0	10	903	749						Frog_fixed.avi	0
8061	483	909.3071	741.2596	0.488179	0.5127122	612.2946	4.410745	0	894.3301	759.8055	0.34587	0.4881965	605.1589	4.44996	0	10	902	751						Frog_fixed.avi	0
8077	484	914.4078	742.0579	0.4874381	0.5124953	612.0062	4.418706	0	898.0805	757.7715	0.3450681	0.488638	604.4225	4.456012	0	10	906	750						Frog_fixed.avi	0
8094	485	911.5519	744.4909	0.4867095	0.5122954	611.5956	4.416234	0	898.7928	756.704	0.3442944	0.4892287	603.6499	4.450474	0	10	905	751						Frog_fixed.avi	0
8111	486	914.1072	745.6008	0.4860055	0.5121799	611.1302	4.412934	0	900.3863	757.857	0.343497	0.4897842	603.0857	4.45152	0	10	907	752						Frog_fixed.avi	0
8127	487	909.4949	745.7871	0.4853272	0.5122622	610.8376	4.417872	0	899.1766	761.707	0.3427489	0.4905303	602.5021	4.44382	0	10	904	754						Frog_fixed.avi	0
8144	488	916.177	747.7167	0.4847564	0.5125576	610.4972	4.41464	0	897.6226	761.8232	0.3420876	0.4914074	601.9795	4.446957	0	10	907	755						Frog_fixed.avi	0
8161	489	911.5757	744.7058	0.4842165	0.5131324	610.0637	4.408966	0	900.076	763.9454	0.3414514	0.4923098	601.4681	4.443483	0	10	906	754						Frog_fixed.avi	0
8177	490	911.4507	747.7892	0.4837659	0.5137464	609.6417	4.403456	0	903.1875	757.2753	0.3409218	0.4932078	601.0413	4.446424	0	10	907	753						Frog_fixed.avi	0
8194	491	913.5731	750.3645	0.4833444	0.5143237	609.3058	4.399873	0	901.4447	763.689	0.3404181	0.4938315	600.776	4.431419	0	10	908	757						Frog_fixed.avi	0
8211	492	914.0191	748.1479	0.4830055	0.5148681	608.9642	4.403212	0	900.5485	763.4562	0.3399836	0.4942842	600.4817	4.432651	0	10	907	756						Frog_fixed.avi	0
8227	493	913.5684	751.9454	0.4827169	0.5152846	608.5997	4.397317	0	900.1967	764.7643	0.3396092	0.4945114	600.2502	4.419794	0	10	907	758						Frog_fixed.avi	0
8244	494	914.9897	751.6791	0.4825401	0.5154764	608.5618	4.399142	0	896.5969	760.9893	0.3393581	0.494438	599.8889	4.421243	0	10	906	756						Frog_fixed.avi	0
8261	495	911.8964	752.3571	0.4824492	0.5153807	608.2678	4.403528	0	897.978	767.1263	0.3392271	0.4940933	599.853	4.417063	0	10	905	760						Frog_fixed.avi	0
8277	496	910.7612	750.5269	0.482426	0.515137	608.032	4.398683	0	902.4395	767.632	0.3391731	0.4935001	599.7431	4.418903	0	10	907	759						Frog_fixed.avi	0
8294	497	910.934	751.5729	0.4824256	0.5148472	607.7776	4.40748	0	898.5322	766.6805	0.3391597	0.4928556	599.6839	4.419483	0	10	905	759						Frog_fixed.avi	0
8311	498	911.15	755.3141	0.4824451	0.5145184	607.5121	4.414568	0	899.8276	772.5864	0.3391508	0.4921513	599.619	4.412061	0	10	905	764						Frog_fixed.avi	0
8327	499	916.9671	752.6172	0.4824461	0.514282	607.5577	4.420252	0	903.1393	771.7736	0.3391174	0.4915584	599.5157	4.420915	0	10	910	762						Frog_fixed.avi	0
8344	500	908.4003	752.3987	0.4823655	0.5139921	607.528	4.415017	0	896.0963	766.2457	0.3390369	0.4910567	599.455	4.429698	0	10	902	759						Frog_fixed.avi	0
8361	501	916.0977	751.5774	0.4823155	0.5136506	607.3962	4.435667	0	897.3475	769.0572	0.3389494	0.4906421	599.2612	4.422901	0	10	907	760						Frog_fixed.avi	0
8377	502	911.9229	753.8705	0.4822836	0.5133313	607.3229	4.437181	0	899.515	770.4901	0.3388981	0.4903562	599.1578	4.429111	0	10	906	762						Frog_fixed.avi	0
8394	503	911.9519	753.5904	0.4822598	0.5131847	607.2166	4.44079	0	902.2418	768.2491	0.3388491	0.490314	599.1002	4.44337	0	10	907	761						Frog_fixed.avi	0
8411	504	920.4196	753.0696	0.4823238	0.513018	606.8882	4.443115	0	898.6429	772.3086	0.338835	0.4903387	598.9274	4.436445	0	10	910	763						Frog_fixed.avi	0
8427	505	913.7479	750.546	0.4824347	0.5129157	606.6839	4.450885	0	898.3371	772.1176	0.3388855	0.4905668	598.8489	4.433391	0	10	906	761						Frog_fixed.avi	0
8444	506	914.3055	756.1628	0.482658	0.5128844	606.4469	4.459561	0	898.8029	769.1796	0.3390028	0.4910524	598.564	4.440292	0	10	907	763						Frog_fixed.avi	0
8461	507	910.5508	753.6451	0.4830031	0.5129908	606.1019	4.455808	0	898.6655	766.2761	0.3392636	0.4917156	598.2397	4.443938	0	10	905	760						Frog_fixed.avi	0
8477	508	912.8649	760.2661	0.4834762	0.5130149	605.7149	4.46678	0	899.7527	773.0673	0.3395966	0.4922689	597.9683	4.458393	0	10	906	767						Frog_fixed.avi	0
8494	509	921.2313	755.8118	0.4840816	0.512965	605.0327	4.473575	0	901.1878	772.6066	0.3400648	0.4927103	597.4651	4.463097	0	10	911	764						Frog_fixed.avi	0
8511	510	911.6299	756.2565	0.4847421	0.5128277	604.4947	4.4819	0	896.6086	772.6452	0.3405887	0.4929416	596.9237	4.461976	0	10	904	764						Frog_fixed.avi	0
8527	511	905.4664	763.31	0.4855188	0.512542	603.6996	4.475453	0	898.0579	776.6796	0.3412076	0.4928369	596.4281	4.460761	0	10	902	770						Frog_fixed.avi	0
8544	512	910.0011	759.1417	0.4864603	0.5120566	603.051	4.49386	0	897.2014	771.695	0.341962	0.4924737	595.7271	4.465827	0	10	904	765						Frog_fixed.avi	0
8561	513	912.762	761.256	0.4874737	0.5114639	602.2415	4.485044	0	897.7685	773.9705	0.3428247	0.4917883	595.0065	4.466063	0	10	905	768						Frog_fixed.avi	0
8577	514	916.5996	758.668	0.4886381	0.5107924	601.3826	4.497806	0	898.7031	773.3471	0.3438117	0.4909704	594.4043	4.47	0	10	908	766						Frog_fixed.avi	0
8594	515	911.6768	764.1343	0.4898717	0.5100984	600.6425	4.495241	0	896.8877	778.6846	0.3449004	0.4899785	593.6605	4.469389	0	10	904	771						Frog_fixed.avi	0
8611	516	907.8415	764.7093	0.4912144	0.5093293	599.7061	4.497582	0	899.1464	775.909	0.3461212	0.4888636	592.8648	4.47785	0	11	903	770						Frog_fixed.avi	0
8627	517	916.2194	761.9554	0.4926813	0.5084576	598.7954	4.492663	0	898.4901	773.8204	0.3474087	0.4875494	592.0062	4.476795	0	11	907	768						Frog_fixed.avi	0
8644	518	947.874	584.8839	0.4937506	0.5065081	598.8666	4.521719	0	963.6548	603.1885	0.3487591	0.4851186	591.4494	4.496783	0	11	956	594						Frog_fixed.avi	0
8660	519	-1280	-1024	-1	-1	-1	-1	4	-1280	-1024	-1	-1	-1	-1	4	11	0	0						Frog_fixed.avi	0
8677	520	973.0084	478.0443	0.4967943	0.5036666	598.8661	4.530506	0	955.8125	509.1787	0.3514959	0.4814572	589.7608	4.500365	0	11	964	494						Frog_fixed.avi	0
8694	521	959.2225	481.6317	0.4983218	0.5025171	598.8658	4.527461	0	954.9012	511.377	0.3526835	0.4798841	588.8736	4.473187	0	11	957	497						Frog_fixed.avi	0
8710	522	-1280	-1024	-1	-1	-1	-1	4	-1280	-1024	-1	-1	-1	-1	4		0	0						Frog_fixed.avi	0
8727	523	-1280	-1024	-1	-1	-1	-1	4	-1280	-1024	-1	-1	-1	-1	4		0	0						Frog_fixed.avi	0
8744	524	-1280	-1024	-1	-1	-1	-1	4	-1280	-1024	-1	-1	-1	-1	4		0	0						Frog_fixed.avi	0
8760	525	-1280	-1024	-1	-1	-1	-1	4	-1280	-1024	-1	-1	-1	-1	4		0	0						Frog_fixed.avi	0
8777	526	-1280	-1024	-1	-1	-1	-1	4	-1280	-1024	-1	-1	-1	-1	4		0	0						Frog_fixed.avi	0
8794	527	-1280	-1024	-1	-1	-1	-1	4	-1280	-1024	-1	-1	-1	-1	4		0	0						Frog_fixed.avi	0
8810	528	-1280	-1024	-1	-1	-1	-1	4	-1280	-1024	-1	-1	-1	-1	4		0	0						Frog_fixed.avi	0
8827	529	-1280	-1024	-1	-1	-1	-1	4	-1280	-1024	-1	-1	-1	-1	4		0	0						Frog_fixed.avi	0
8844	530	-1280	-1024	-1	-1	-1	-1	4	-1280	-1024	-1	-1	-1	-1	4		0	0						Frog_fixed.avi	0
8860	531	-1280	-1024	-1	-1	-1	-1	4	-1280	-1024	-1	-1	-1	-1	4		0	0						Frog_fixed.avi	0
8877	532	-1280	-1024	-1	-1	-1	-1	4	-1280	-1024	-1	-1	-1	-1	4		0	0						Frog_fixed.avi	0
8894	533	985.774	466.9003	0.4885549	0.4336639	600.2928	4.540231	0	966.5029	519.427	0.340994	0.4253463	583.1296	4.429651	0	12	976	493						Frog_fixed.avi	0
8910	534	-1280	-1024	-1	-1	-1	-1	4	-1280	-1024	-1	-1	-1	-1	4	12	0	0						Frog_fixed.avi	0
8927	535	-1280	-1024	-1	-1	-1	-1	4	-1280	-1024	-1	-1	-1	-1	4	12	0	0						Frog_fixed.avi	0
8944	536	-1280	-1024	-1	-1	-1	-1	4	-1280	-1024	-1	-1	-1	-1	4	12	0	0						Frog_fixed.avi	0
8960	537	972.3426	486.326	0.4728964	0.3869302	588.2594	4.395176	0	959.2007	515.2841	0.323978	0.3873659	582.8564	4.383881	0	12	966	501						Frog_fixed.avi	0
8977	538	-1280	-1024	-1	-1	-1	-1	4	-1280	-1024	-1	-1	-1	-1	4	12	0	0						Frog_fixed.avi	0
8994	539	966.8502	497.6976	0.4653074	0.3671668	585.8729	4.424899	0	950.4093	530.722	0.3169307	0.3709252	581.2184	4.352026	0	12	959	514						Frog_fixed.avi	0
9010	540	961.8491	527.2645	0.4630714	0.3582909	583.5154	4.32269	0	961.0898	525.72	0.3142176	0.3632031	580.3878	4.337002	0	12	961	526						Frog_fixed.avi	0
9027	541	973.9151	500.0303	0.4610688	0.3492542	583.2833	4.344656	0	966.8474	514.9136	0.311911	0.3553625	580.184	4.354198	0	12	970	507						Frog_fixed.avi	0
9043	542	1032.97	467.9579	0.4581118	0.3391099	583.2833	4.399908	0	1039.671	480.0389	0.3086648	0.3466523	580.184	4.385782	0	13	1036	474						Frog_fixed.avi	0
9060	543	1024.573	478.9362	0.4559622	0.3283983	579.6705	4.379554	0	1013.613	478.3868	0.3064231	0.3376315	576.4879	4.315711	0	13	1019	479						Frog_fixed.avi	0
9077	544	1032.554	473.0136	0.4539868	0.3169586	578.0035	4.355233	0	1026.178	481.7665	0.3041333	0.3276238	575.037	4.331137	0	13	1029	477						Frog_fixed.avi	0
9093	545	1030.37	477.9426	0.4521196	0.3047687	576.2264	4.369244	0	1020.793	480.5485	0.3019507	0.316782	573.5895	4.324687	0	13	1026	479						Frog_fixed.avi	0
9110	546	1030.866	477.2843	0.4505735	0.2921167	574.3134	4.348979	0	1026.148	474.4308	0.3000533	0.3051845	571.8765	4.325259	0	13	1029	476						Frog_fixed.avi	0
9127	547	1026.236	479.0638	0.4494226	0.2792486	572.2869	4.35435	0	1019.013	477.5566	0.298502	0.2931158	569.9916	4.290271	0	13	1023	478						Frog_fixed.avi	0
9143	548	1027.661	483.4436	0.4488759	0.266405	570.0034	4.336694	0	1019.211	474.0802	0.2975484	0.280799	567.8996	4.299434	0	13	1023	479						Frog_fixed.avi	0
9160	549	1029.663	480.9089	0.4490735	0.2536944	567.5344	4.336803	0	1014.459	473.1891	0.2972741	0.2684591	565.5488	4.297885	0	13	1022	477						Frog_fixed.avi	0
9177	550	1030.208	476.9446	0.4502296	0.2411352	564.9166	4.35355	0	1016.847	469.612	0.2979023	0.2558089	563.3133	4.286281	0	13	1024	473						Frog_fixed.avi	0
9193	551	1030.968	482.4241	0.4524304	0.2287495	562.2177	4.341642	0	1020.194	465.9992	0.2995506	0.2428535	560.6969	4.27347	0	13	1026	474						Frog_fixed.avi	0
9210	552	1035.246	486.2465	0.4557622	0.2164262	559.261	4.336713	0	1019.331	478.189	0.3022822	0.2295427	557.9266	4.265841	0	13	1027	482						Frog_fixed.avi	0
9227	553	1032.404	488.187	0.4600719	0.2042618	556.0045	4.336041	0	1020.329	484.219	0.3059735	0.2158654	554.9843	4.25468	0	13	1026	486						Frog_fixed.avi	0
9243	554	1036.593	486.5746	0.4653434	0.1921086	552.9229	4.339489	0	1015.115	497.6901	0.3105453	0.2020302	551.7346	4.250363	0	13	1026	492						Frog_fixed.avi	0
9260	555	1037.406	486.5137	0.4713643	0.1805387	549.3873	4.343748	0	1007.048	502.909	0.3158064	0.1885422	548.4633	4.240613	0	13	1022	495						Frog_fixed.avi	0
9277	556	1036.759	487.3658	0.4780595	0.1700585	545.9708	4.332005	0	1012.998	504.4381	0.3217935	0.1758772	545.2346	4.237739	0	13	1025	496						Frog_fixed.avi	0
9293	557	1031.569	483.4027	0.4853557	0.161071	542.2629	4.345844	0	1013.709	504.7885	0.3283737	0.164367	541.5651	4.224959	0	13	1023	494						Frog_fixed.avi	0
9310	558	1040.69	485.8387	0.4932837	0.1533149	538.5132	4.344794	0	1015.612	508.7816	0.3355267	0.1543228	538.0828	4.246132	0	13	1028	497						Frog_fixed.avi	0
9327	559	1030.391	491.7092	0.5015427	0.1467895	534.8013	4.356938	0	1021.532	507.6465	0.3431005	0.1454807	534.4581	4.268209	0	13	1026	500						Frog_fixed.avi	0
9343	560	1037.014	492.754	0.5101354	0.1413742	530.8253	4.356054	0	1033.423	504.7477	0.3509308	0.1378278	530.5612	4.260409	0	13	1035	499						Frog_fixed.avi	0
9360	561	1035.211	474.003	0.5185778	0.1372145	530.8253	4.379538	0	1029.406	496.1868	0.3588779	0.1311191	526.9464	4.282338	0	13	1032	485						Frog_fixed.avi	0
9377	562	1034.985	471.2108	0.526655	0.1342112	530.8253	4.417798	0	1023.16	483.9829	0.3669039	0.1254959	523.2114	4.267736	0	13	1029	478						Frog_fixed.avi	0
9393	563	1033.053	498.9997	0.5365937	0.1323072	519.7776	4.38283	0	1020.844	478.134	0.375053	0.120813	519.5762	4.310619	0	13	1027	489						Frog_fixed.avi	0
9410	564	1036.355	499.7227	0.545522	0.1315687	516.2386	4.404164	0	1018.506	486.1566	0.3833083	0.11682	515.7264	4.355768	0	13	1027	493						Frog_fixed.avi	0
9427	565	1033.839	506.8606	0.5543906	0.1318057	512.7511	4.407186	0	1019.004	475.3901	0.3914797	0.1138379	512.168	4.380367	0	13	1026	491						Frog_fixed.avi	0
9443	566	-1280	-1024	-1	-1	-1	-1	4	-1280	-1024	-1	-1	-1	-1	4	13	0	0						Frog_fixed.avi	0
9460	567	1031.915	493.7066	0.5712686	0.1351215	509.3835	4.442887	0	1017.639	484.778	0.4074151	0.1094076	504.9731	4.402302	0	13	1025	489						Frog_fixed.avi	0
9477	568	-1280	-1024	-1	-1	-1	-1	4	-1280	-1024	-1	-1	-1	-1	4	13	0	0						Frog_fixed.avi	0
9493	569	1032.641	501.8805	0.5867597	0.1446994	499.4153	4.437052	0	1018.272	472.8845	0.4210334	0.11259	501.7538	4.411701	0	13	1025	487						Frog_fixed.avi	0
9510	570	-1280	-1024	-1	-1	-1	-1	4	-1280	-1024	-1	-1	-1	-1	4	13	0	0						Frog_fixed.avi	0
9527	571	-1280	-1024	-1	-1	-1	-1	4	-1280	-1024	-1	-1	-1	-1	4	13	0	0						Frog_fixed.avi	0
9543	572	-1280	-1024	-1	-1	-1	-1	4	-1280	-1024	-1	-1	-1	-1	4	13	0	0						Frog_fixed.avi	0
9560	573	1036.461	502.6216	0.6114564	0.1936601	484.7854	4.502048	0	1022.213	483.4738	0.4430572	0.1516731	487.0128	4.454348	0	13	1029	493						Frog_fixed.avi	0
9577	574	1054.766	502.3627	0.6170769	0.207416	484.5369	4.567033	0	1021.695	501.4063	0.4482252	0.1635084	479.4138	4.520754	0	13	1038	502						Frog_fixed.avi	0
9593	575	-1280	-1024	-1	-1	-1	-1	4	-1280	-1024	-1	-1	-1	-1	4	13	0	0						Frog_fixed.avi	0
9610	576	-1280	-1024	-1	-1	-1	-1	4	1018.168	504.2206	0.4549294	0.1844136	472.9501	4.532039	0	13	1018	504						Frog_fixed.avi	0
9626	577	-1280	-1024	-1	-1	-1	-1	4	1020.096	504.7752	0.457478	0.1918806	469.9727	4.517631	0	13	1020	505						Frog_fixed.avi	0
9643	578	-1280	-1024	-1	-1	-1	-1	4	-1280	-1024	-1	-1	-1	-1	4	13	0	0						Frog_fixed.avi	0
9660	579	-1280	-1024	-1	-1	-1	-1	4	-1280	-1024	-1	-1	-1	-1	4	13	0	0						Frog_fixed.avi	0
9676	580	-1280	-1024	-1	-1	-1	-1	4	-1280	-1024	-1	-1	-1	-1	4	13	0	0						Frog_fixed.avi	0
9693	581	1070.806	449.9398	0.6417383	0.2699767	484.5369	4.750178	0	1025.232	496.1704	0.4637273	0.2098451	461.339	4.543532	0	13	1048	473						Frog_fixed.avi	0
9710	582	1081.047	414.9895	0.6312442	0.2758761	484.5369	4.730627	0	1028.879	501.8641	0.4641525	0.212573	459.6026	4.558413	0	13	1055	458						Frog_fixed.avi	0
9726	583	1081.306	441.9645	0.6434973	0.2790546	484.5369	4.801891	0	1026.596	491.4868	0.4638649	0.2155248	458.1639	4.555691	0	13	1054	467						Frog_fixed.avi	0
9743	584	-1280	-1024	-1	-1	-1	-1	4	-1280	-1024	-1	-1	-1	-1	4	13	0	0						Frog_fixed.avi	0
9760	585	-1280	-1024	-1	-1	-1	-1	4	-1280	-1024	-1	-1	-1	-1	4	13	0	0						Frog_fixed.avi	0
9776	586	-1280	-1024	-1	-1	-1	-1	4	-1280	-1024	-1	-1	-1	-1	4	13	0	0						Frog_fixed.avi	0
9793	587	-1280	-1024	-1	-1	-1	-1	4	-1280	-1024	-1	-1	-1	-1	4	13	0	0						Frog_fixed.avi	0
9810	588	-1280	-1024	-1	-1	-1	-1	4	-1280	-1024	-1	-1	-1	-1	4	13	0	0						Frog_fixed.avi	0
9826	589	-1280	-1024	-1	-1	-1	-1	4	-1280	-1024	-1	-1	-1	-1	4	13	0	0						Frog_fixed.avi	0
9843	590	-1280	-1024	-1	-1	-1	-1	4	1037.397	484.4668	0.4491963	0.2290306	452.6737	4.594195	0	13	1037	484						Frog_fixed.avi	0
9860	591	-1280	-1024	-1	-1	-1	-1	4	1036.655	488.3547	0.447257	0.2276293	452.4377	4.589856	0	13	1037	488						Frog_fixed.avi	0
9876	592	1016.924	491.9922	0.6193973	0.2897509	452.4377	4.639166	0	-1280	-1024	-1	-1	-1	-1	4	13	1017	492						Frog_fixed.avi	0
9893	593	-1280	-1024	-1	-1	-1	-1	4	1049.809	499.6214	0.4452587	0.2215641	452.4377	4.638108	0	13	1050	500						Frog_fixed.avi	0
9910	594	-1280	-1024	-1	-1	-1	-1	4	-1280	-1024	-1	-1	-1	-1	4	13	0	0						Frog_fixed.avi	0
9926	595	-1280	-1024	-1	-1	-1	-1	4	1019.626	474.7116	0.4456319	0.214711	452.4377	4.519559	0	13	1020	475						Frog_fixed.avi	0
9943	596	-1280	-1024	-1	-1	-1	-1	4	-1280	-1024	-1	-1	-1	-1	4	13	0	0						Frog_fixed.avi	0
9960	597	-1280	-1024	-1	-1	-1	-1	4	-1280	-1024	-1	-1	-1	-1	4	13	0	0						Frog_fixed.avi	0
9976	598	-1280	-1024	-1	-1	-1	-1	4	-1280	-1024	-1	-1	-1	-1	4	13	0	0						Frog_fixed.avi	0
9993	599	-1280	-1024	-1	-1	-1	-1	4	1037.673	509.2045	0.4472808	0.2082866	452.4377	4.636965	0	13	1038	509						Frog_fixed.avi	0
10010	600	-1280	-1024	-1	-1	-1	-1	4	-1280	-1024	-1	-1	-1	-1	4	13	0	0						Frog_fixed.avi	0
10026	601	-1280	-1024	-1	-1	-1	-1	4	-1280	-1024	-1	-1	-1	-1	4	13	0	0						Frog_fixed.avi	0
10043	602	-1280	-1024	-1	-1	-1	-1	4	-1280	-1024	-1	-1	-1	-1	4	13	0	0						Frog_fixed.avi	0
10060	603	-1280	-1024	-1	-1	-1	-1	4	-1280	-1024	-1	-1	-1	-1	4	13	0	0						Frog_fixed.avi	0
10076	604	-1280	-1024	-1	-1	-1	-1	4	1231.469	201.8085	0.4316986	0.2148921	529.3456	5.307604	0	13	1231	202						Frog_fixed.avi	0
10093	605	-1280	-1024	-1	-1	-1	-1	4	1027.929	472.7834	0.448437	0.2146546	463.3195	4.590096	0	13	1028	473						Frog_fixed.avi	0
10110	606	-1280	-1024	-1	-1	-1	-1	4	1031.138	470.3442	0.4475525	0.2140019	464.6319	4.616751	0	13	1031	470						Frog_fixed.avi	0
10126	607	-1280	-1024	-1	-1	-1	-1	4	-1280	-1024	-1	-1	-1	-1	4	13	0	0						Frog_fixed.avi	0
10143	608	-1280	-1024	-1	-1	-1	-1	4	-1280	-1024	-1	-1	-1	-1	4	13	0	0						Frog_fixed.avi	0
10159	609	-1280	-1024	-1	-1	-1	-1	4	-1280	-1024	-1	-1	-1	-1	4	13	0	0						Frog_fixed.avi	0
10176	610	-1280	-1024	-1	-1	-1	-1	4	-1280	-1024	-1	-1	-1	-1	4	13	0	0						Frog_fixed.avi	0
10193	611	-1280	-1024	-1	-1	-1	-1	4	-1280	-1024	-1	-1	-1	-1	4	13	0	0						Frog_fixed.avi	0
10209	612	-1280	-1024	-1	-1	-1	-1	4	1016.944	479.5738	0.440367	0.2066138	472.749	4.531755	0	13	1017	480						Frog_fixed.avi	0
10226	613	-1280	-1024	-1	-1	-1	-1	4	1016.034	475.4532	0.4392219	0.2051888	473.9284	4.523878	0	13	1016	475						Frog_fixed.avi	0
10243	614	-1280	-1024	-1	-1	-1	-1	4	-1280	-1024	-1	-1	-1	-1	4	13	0	0						Frog_fixed.avi	0
10259	615	-1280	-1024	-1	-1	-1	-1	4	-1280	-1024	-1	-1	-1	-1	4	13	0	0						Frog_fixed.avi	0
10276	616	-1280	-1024	-1	-1	-1	-1	4	1015.906	478.3877	0.4365596	0.1993723	477.4724	4.505046	0	13	1016	478						Frog_fixed.avi	0
10293	617	-1280	-1024	-1	-1	-1	-1	4	1011.156	477.5886	0.4360143	0.1968978	478.6234	4.519175	0	13	1011	478						Frog_fixed.avi	0
10309	618	-1280	-1024	-1	-1	-1	-1	4	1005.539	480.2266	0.4358109	0.194511	479.636	4.508386	0	13	1006	480						Frog_fixed.avi	0
10326	619	1023.359	504.0268	0.6019468	0.2544616	480.4618	4.55851	0	1009.076	476.0014	0.4359353	0.1924801	480.4618	4.524261	0	13	1016	490						Frog_fixed.avi	0
10343	620	-1280	-1024	-1	-1	-1	-1	4	-1280	-1024	-1	-1	-1	-1	4	13	0	0						Frog_fixed.avi	0
10359	621	1020.973	505.0261	0.6023844	0.2512546	481.8509	4.55734	0	1005.824	480.586	0.4367663	0.1897627	481.8509	4.505482	0	13	1013	493						Frog_fixed.avi	0
10376	622	1020.973	505.0261	0.6034622	0.2504428	484.6343	4.55734	0	998.0212	482.8339	0.4372643	0.1890609	482.2546	4.438358	0	13	1009	494						Frog_fixed.avi	0
10393	623	-1280	-1024	-1	-1	-1	-1	4	-1280	-1024	-1	-1	-1	-1	4	13	0	0						Frog_fixed.avi	0
10409	624	-1280	-1024	-1	-1	-1	-1	4	-1280	-1024	-1	-1	-1	-1	4	13	0	0						Frog_fixed.avi	0
10426	625	-1280	-1024	-1	-1	-1	-1	4	-1280	-1024	-1	-1	-1	-1	4	13	0	0						Frog_fixed.avi	0
10443	626	-1280	-1024	-1	-1	-1	-1	4	1004.225	485.7191	0.4397483	0.1852626	483.0252	4.497378	0	13	1004	486						Frog_fixed.avi	0
10459	627	1003.92	468.0562	0.6054639	0.2464554	488.0458	4.551096	0	990.5992	486.3553	0.4403067	0.1846548	483.0252	4.434873	0	13	997	477						Frog_fixed.avi	0
10476	628	1008.967	472.1245	0.606104	0.2457221	488.0458	4.542352	0	994.5599	485.6508	0.4408653	0.1836834	483.0434	4.494599	0	13	1002	479						Frog_fixed.avi	0
10493	629	-1280	-1024	-1	-1	-1	-1	4	-1280	-1024	-1	-1	-1	-1	4	13	0	0						Frog_fixed.avi	0
10509	630	993.0576	487.499	0.6082509	0.2436668	484.9532	4.525283	0	997.1179	488.927	0.4425275	0.1812672	482.4057	4.501413	0	13	995	488						Frog_fixed.avi	0
10526	631	-1280	-1024	-1	-1	-1	-1	4	-1280	-1024	-1	-1	-1	-1	4	13	0	0						Frog_fixed.avi	0
10542	632	-1280	-1024	-1	-1	-1	-1	4	994.8984	484.3115	0.445306	0.1768226	481.9496	4.490363	0	13	995	484						Frog_fixed.avi	0
10559	633	-1280	-1024	-1	-1	-1	-1	4	991.2936	484.2329	0.4468645	0.17383	481.7818	4.485113	0	13	991	484						Frog_fixed.avi	0
10576	634	-1280	-1024	-1	-1	-1	-1	4	-1280	-1024	-1	-1	-1	-1	4	13	0	0						Frog_fixed.avi	0
10592	635	-1280	-1024	-1	-1	-1	-1	4	-1280	-1024	-1	-1	-1	-1	4	13	0	0						Frog_fixed.avi	0
10609	636	995.2861	484.491	0.6172162	0.2280819	484.9103	4.509882	0	994.6551	485.6242	0.4518168	0.1631307	481.0927	4.482867	0	13	995	485						Frog_fixed.avi	0
10626	637	1000.055	488.9538	0.6184707	0.2253078	484.6715	4.53637	0	1003.415	472.7688	0.4531189	0.1602554	481.1431	4.596079	0	13	1002	481						Frog_fixed.avi	0
10642	638	999.1028	495.8009	0.6194524	0.2229656	484.7092	4.549339	0	978.8593	487.6345	0.4540987	0.1577645	481.1431	4.456879	0	13	989	492						Frog_fixed.avi	0
10659	639	985.8094	486.5947	0.6201338	0.2211577	484.7092	4.517432	0	975.1584	483.5273	0.4547272	0.1559086	481.1431	4.456067	0	13	980	485						Frog_fixed.avi	0
10676	640	991.6852	484.8744	0.6205465	0.2194222	484.7092	4.52004	0	979.9936	489.5378	0.4550817	0.1544616	481.1431	4.462403	0	13	986	487						Frog_fixed.avi	0
10692	641	982.8698	487.1914	0.6206535	0.2179941	484.7092	4.520948	0	977.1479	486.0581	0.4551334	0.1535012	481.1431	4.460204	0	13	980	487						Frog_fixed.avi	0
10709	642	-1280	-1024	-1	-1	-1	-1	4	977.0996	488.9221	0.4550583	0.1528735	481.1431	4.452341	0	13	977	489						Frog_fixed.avi	0
10726	643	-1280	-1024	-1	-1	-1	-1	4	974.176	485.0012	0.4549287	0.1526845	481.1431	4.452887	0	13	974	485						Frog_fixed.avi	0
10742	644	-1280	-1024	-1	-1	-1	-1	4	-1280	-1024	-1	-1	-1	-1	4	13	0	0						Frog_fixed.avi	0
10759	645	-1280	-1024	-1	-1	-1	-1	4	-1280	-1024	-1	-1	-1	-1	4	13	0	0						Frog_fixed.avi	0
10776	646	-1280	-1024	-1	-1	-1	-1	4	-1280	-1024	-1	-1	-1	-1	4	13	0	0						Frog_fixed.avi	0
10792	647	-1280	-1024	-1	-1	-1	-1	4	974.613	477.4972	0.4550857	0.1533718	481.1431	4.455353	0	13	975	477						Frog_fixed.avi	0
10809	648	992.1593	491.5435	0.6207707	0.2159193	484.7092	4.538502	0	983.0242	467.7424	0.4541645	0.1533115	484.7092	4.496432	0	13	988	480						Frog_fixed.avi	0
10826	649	998.3129	507.511	0.6206019	0.2152828	484.7708	4.541768	0	-1280	-1024	-1	-1	-1	-1	4	13	998	508						Frog_fixed.avi	0
10842	650	983.8811	471.9031	0.6203507	0.2158084	484.7708	4.530578	0	974.1743	471.8536	0.4538341	0.1527494	484.7708	4.484122	0	13	979	472						Frog_fixed.avi	0
10859	651	986.5258	469.6228	0.6200772	0.2158078	484.7708	4.558214	0	978.8543	468.9821	0.45366	0.1527173	484.7708	4.504713	0	13	983	469						Frog_fixed.avi	0
10876	652	987.5332	467.3424	0.6243539	0.2160322	460.1333	4.564766	0	975.441	470.4903	0.4582467	0.1529424	466.6237	4.50153	0	13	981	469						Frog_fixed.avi	0
10892	653	982.0446	480.4427	0.6192252	0.2163877	484.7708	4.536541	0	930.834	529.0855	0.4577864	0.1531751	466.6237	4.313073	0	13	956	505						Frog_fixed.avi	0
10909	654	978.4955	480.7673	0.6186401	0.2166629	484.7708	4.505866	0	933.2938	525.3629	0.457232	0.1534534	466.6237	4.296104	0	13	956	503						Frog_fixed.avi	0
10926	655	976.1687	478.8883	0.6177437	0.216636	484.7708	4.509346	0	931.8661	523.3397	0.4563865	0.1533395	466.6237	4.320106	0	14	954	501						Frog_fixed.avi	0
10942	656	-1280	-1024	-1	-1	-1	-1	4	930.0103	532.8357	0.4552822	0.1528586	466.6237	4.305567	0	14	930	533						Frog_fixed.avi	0
10959	657	-1280	-1024	-1	-1	-1	-1	4	-1280	-1024	-1	-1	-1	-1	4	14	0	0						Frog_fixed.avi	0
10976	658	976.3186	480.1585	0.6138538	0.215083	484.7708	4.523042	0	926.8643	529.8754	0.4524908	0.1519178	466.6237	4.300163	0	14	952	505						Frog_fixed.avi	0
10992	659	933.5159	553.2322	0.6170903	0.2143586	460.1333	4.291559	0	925.8935	534.4528	0.4509559	0.1515049	466.6237	4.304198	0	14	930	544						Frog_fixed.avi	0
11009	660	984.9768	556.6658	0.6052114	0.2129732	466.3573	4.381384	0	924.9228	533.6456	0.4477415	0.1512349	472.7781	4.302245	0	14	955	545						Frog_fixed.avi	0
11026	661	933.3151	537.986	0.6127849	0.2129515	466.3573	4.335464	0	938.7794	506.1987	0.4461088	0.1509012	472.7781	4.353688	0	14	936	522						Frog_fixed.avi	0
11042	662	937.4717	531.8394	0.6114526	0.2121849	466.3573	4.336451	0	938.2665	511.4766	0.4446747	0.1502724	472.7781	4.369532	0	15	938	522						Frog_fixed.avi	0
11059	663	979.1907	490.6939	0.6066961	0.2111069	485.443	4.520496	0	938.1533	509.3385	0.4434524	0.1495816	472.7781	4.348884	0	15	959	500						Frog_fixed.avi	0
11075	664	964.4907	479.6399	0.6054501	0.2106976	485.443	4.518356	0	937.6724	511.2087	0.4422835	0.1488705	472.7781	4.361012	0	15	951	495						Frog_fixed.avi	0
11092	665	962.4918	480.0668	0.607667	0.2100217	468.5374	4.534747	0	937.4366	510.4067	0.440753	0.1481846	474.855	4.364381	0	15	950	495						Frog_fixed.avi	0
11109	666	977.3297	490.3563	0.6034148	0.2084196	485.443	4.538926	0	941.1351	499.6358	0.4394084	0.1471373	474.855	4.411575	0	15	959	495						Frog_fixed.avi	0
11125	667	961.8206	475.993	0.6021002	0.2073558	485.443	4.523664	0	943.1012	499.2744	0.4381857	0.1460839	474.855	4.382858	0	15	952	488						Frog_fixed.avi	0
11142	668	966.195	475.665	0.6009511	0.205834	485.443	4.530085	0	940.2772	502.3872	0.4368918	0.1448104	474.855	4.379587	0	15	953	489						Frog_fixed.avi	0
11159	669	976.6183	490.3444	0.6000345	0.2040201	484.9536	4.541167	0	937.6908	498.632	0.4356215	0.1436746	474.855	4.389947	0	15	957	494						Frog_fixed.avi	0
11175	670	962.7109	471.8975	0.6016984	0.2033959	469.6549	4.521578	0	937.6809	499.4554	0.4342023	0.1426947	475.9158	4.39122	0	15	950	486						Frog_fixed.avi	0
11192	671	971.0214	485.7047	0.5977469	0.200913	484.9536	4.538335	0	941.0208	497.8888	0.4326752	0.1415468	475.9158	4.397184	0	15	956	492						Frog_fixed.avi	0
11209	672	953.297	476.3177	0.5963004	0.1997484	484.9536	4.502679	0	941.0157	495.1666	0.4312868	0.1407675	475.9158	4.401874	0	15	947	486						Frog_fixed.avi	0
11225	673	952.6282	471.8646	0.5951948	0.1987728	484.9536	4.508656	0	932.7689	491.1978	0.4299571	0.140477	475.9158	4.408992	0	16	943	482						Frog_fixed.avi	0
11242	674	887.0947	515.6837	0.594355	0.1984776	484.9536	4.506293	0	879.6985	535.1416	0.4292435	0.1407686	475.9158	4.424919	0	16	883	525						Frog_fixed.avi	0
11259	675	878.9639	520.8735	0.5962079	0.1988111	469.1806	4.50949	0	872.524	535.8927	0.4282068	0.1410943	475.3698	4.431355	0	16	876	528						Frog_fixed.avi	0
11275	676	906.7681	522.1746	0.5926996	0.1976758	484.9536	4.540799	0	879.1153	533.4373	0.4267461	0.1414135	475.3698	4.397464	0	16	893	528						Frog_fixed.avi	0
11292	677	902.726	521.8453	0.5914773	0.1976517	483.0916	4.513191	0	876.7105	533.6509	0.4254174	0.1417572	475.3698	4.402328	0	16	890	528						Frog_fixed.avi	0
11309	678	890.5121	512.534	0.5902117	0.1977609	483.0916	4.48315	0	883.2453	532.0745	0.424204	0.142061	475.3698	4.397535	0	16	887	522						Frog_fixed.avi	0
11325	679	892.0712	504.4502	0.5891759	0.1975589	483.0916	4.490466	0	881.048	526.5826	0.4229818	0.1420834	475.3698	4.40924	0	16	887	516						Frog_fixed.avi	0
11342	680	-1280	-1024	-1	-1	-1	-1	4	-1280	-1024	-1	-1	-1	-1	4	16	0	0						Frog_fixed.avi	0
11359	681	-1280	-1024	-1	-1	-1	-1	4	-1280	-1024	-1	-1	-1	-1	4	16	0	0						Frog_fixed.avi	0
11375	682	-1280	-1024	-1	-1	-1	-1	4	-1280	-1024	-1	-1	-1	-1	4	16	0	0						Frog_fixed.avi	0
11392	683	890.4263	507.0863	0.5863391	0.194479	481.6035	4.466967	0	880.1525	532.8783	0.4201819	0.1390824	473.3957	4.363964	0	16	885	520						Frog_fixed.avi	0
11409	684	890.1102	510.7259	0.5858238	0.1931865	481.6035	4.457291	0	881.3096	541.0016	0.4196422	0.1377698	473.3957	4.37258	0	16	886	526						Frog_fixed.avi	0
11425	685	892.8372	508.6917	0.5853415	0.1919065	481.6035	4.459886	0	878.2244	533.6501	0.419151	0.136672	473.3957	4.371269	0	16	886	521						Frog_fixed.avi	0
11442	686	893.5354	508.0924	0.5844581	0.190768	483.7828	4.46248	0	877.9674	535.3981	0.4186074	0.1358826	474.0131	4.369958	0	16	886	522						Frog_fixed.avi	0
11459	687	888.4173	500.6209	0.5839094	0.190291	483.0916	4.480005	0	880.9888	532.5608	0.4178627	0.1353025	474.0132	4.37044	0	16	885	517						Frog_fixed.avi	0
11475	688	906.7128	517.623	0.5833365	0.1896319	482.6823	4.481453	0	875.8457	531.6688	0.4170603	0.1352366	474.0132	4.37092	0	16	891	525						Frog_fixed.avi	0
11492	689	890.9429	509.3057	0.5823156	0.1901037	482.6823	4.468732	0	870.9243	532.4244	0.4161307	0.1356889	474.0132	4.342962	0	16	881	521						Frog_fixed.avi	0
11509	690	-1280	-1024	-1	-1	-1	-1	4	871.3467	529.1984	0.4151204	0.1364015	474.0132	4.346913	0	16	871	529						Frog_fixed.avi	0
11525	691	-1280	-1024	-1	-1	-1	-1	4	871.7692	528.6612	0.4135444	0.1372876	476.1474	4.350863	0	16	872	529						Frog_fixed.avi	0
11542	692	884.5657	503.502	0.5790254	0.1920941	482.6823	4.471916	0	867.521	524.8895	0.4122387	0.1380931	476.1474	4.350995	0	16	876	514						Frog_fixed.avi	0
11559	693	883.5255	500.8455	0.5778775	0.1927363	482.6823	4.465338	0	868.8682	526.8419	0.411159	0.1388191	476.1474	4.35303	0	16	876	514						Frog_fixed.avi	0
11575	694	-1280	-1024	-1	-1	-1	-1	4	-1280	-1024	-1	-1	-1	-1	4	16	0	0						Frog_fixed.avi	0
11592	695	-1280	-1024	-1	-1	-1	-1	4	-1280	-1024	-1	-1	-1	-1	4	16	0	0						Frog_fixed.avi	0
11608	696	-1280	-1024	-1	-1	-1	-1	4	-1280	-1024	-1	-1	-1	-1	4	16	0	0						Frog_fixed.avi	0
11625	697	-1280	-1024	-1	-1	-1	-1	4	-1280	-1024	-1	-1	-1	-1	4	16	0	0						Frog_fixed.avi	0
11642	698	-1280	-1024	-1	-1	-1	-1	4	-1280	-1024	-1	-1	-1	-1	4	16	0	0						Frog_fixed.avi	0
11658	699	886.4651	510.1764	0.5725213	0.1920893	483.8838	4.396979	0	886.1417	526.7814	0.4052871	0.1383884	480.0202	4.41959	0	16	886	518						Frog_fixed.avi	0
11675	700	882.6459	509.0809	0.5716109	0.1915334	483.8838	4.389013	0	882.7821	532.4561	0.4043803	0.1378624	480.1927	4.411775	0	16	883	521						Frog_fixed.avi	0
11692	701	-1280	-1024	-1	-1	-1	-1	4	-1280	-1024	-1	-1	-1	-1	4	16	0	0						Frog_fixed.avi	0
11708	702	-1280	-1024	-1	-1	-1	-1	4	-1280	-1024	-1	-1	-1	-1	4	16	0	0						Frog_fixed.avi	0
11725	703	-1280	-1024	-1	-1	-1	-1	4	879.075	529.7335	0.4011876	0.1375804	480.8069	4.422759	0	16	879	530						Frog_fixed.avi	0
11742	704	-1280	-1024	-1	-1	-1	-1	4	879.7326	531.0129	0.4000793	0.137531	480.7105	4.420106	0	16	880	531						Frog_fixed.avi	0
11758	705	886.7158	499.7878	0.5660808	0.1897302	485.252	4.4775	0	876.1264	527.4741	0.3990154	0.1375886	480.9328	4.419852	0	16	881	514						Frog_fixed.avi	0
11775	706	880.2529	507.2514	0.5651891	0.1892615	485.252	4.439397	0	875.0436	532.0018	0.3981059	0.1374592	480.9988	4.412609	0	16	878	520						Frog_fixed.avi	0
11792	707	885.9655	505.6204	0.5645294	0.188752	485.252	4.446917	0	866.0737	522.6865	0.397352	0.1375973	480.9988	4.381155	0	16	876	514						Frog_fixed.avi	0
11808	708	911.5332	529.2114	0.5636923	0.1875494	485.252	4.452903	0	868.3146	515.5713	0.3968461	0.1373641	480.9988	4.40085	0	16	890	522						Frog_fixed.avi	0
11825	709	909.793	537.2932	0.563198	0.1870135	485.252	4.454446	0	864.9256	522.6191	0.396407	0.137218	480.9988	4.396226	0	16	887	530						Frog_fixed.avi	0
11842	710	905.5442	532.0988	0.5627651	0.1868259	485.252	4.44256	0	865.8445	520.225	0.3973838	0.1372092	476.9335	4.391602	0	16	886	526						Frog_fixed.avi	0
11858	711	890.1234	520.9219	0.5626056	0.1872212	486.4244	4.447248	0	862.9621	523.4885	0.3956762	0.1373512	480.9988	4.394316	0	16	877	522						Frog_fixed.avi	0
11875	712	871.6828	510.9911	0.5621174	0.1879885	486.4244	4.414257	0	868.2609	520.0818	0.3953091	0.1379315	480.9988	4.396087	0	16	870	516						Frog_fixed.avi	0
11892	713	871.0715	516.4449	0.5616188	0.1885111	486.4244	4.419372	0	867.0117	527.0668	0.3948208	0.1385576	480.9988	4.387324	0	16	869	522						Frog_fixed.avi	0
11908	714	905.6985	535.7909	0.561044	0.1883605	486.4244	4.462137	0	858.887	527.815	0.3942143	0.1393486	480.9988	4.392166	0	16	882	532						Frog_fixed.avi	0
11925	715	-1280	-1024	-1	-1	-1	-1	4	860.8844	528.5632	0.3941432	0.1401698	479.9067	4.390682	0	16	861	529						Frog_fixed.avi	0
11942	716	874.0231	500.6258	0.5593311	0.189824	489.8013	4.453753	0	855.8606	525.0074	0.3934939	0.1406649	479.9067	4.392306	0	16	865	513						Frog_fixed.avi	0
11958	717	870.2827	498.9893	0.558982	0.1897737	489.8013	4.449802	0	858.0342	531.9516	0.3932642	0.1408147	479.9067	4.388432	0	16	864	515						Frog_fixed.avi	0
11975	718	871.7622	506.8488	0.558936	0.189339	489.8013	4.446305	0	857.0432	527.6791	0.3932792	0.1406512	479.9067	4.394141	0	16	864	517						Frog_fixed.avi	0
11991	719	866.4063	503.0215	0.5591888	0.1890072	489.8013	4.452461	0	850.6096	531.7121	0.3935425	0.1401665	479.9067	4.384944	0	16	859	517						Frog_fixed.avi	0
12008	720	865.6074	504.3677	0.5593286	0.1882629	492.4749	4.449504	0	851.011	530.2081	0.3941468	0.1395542	480.7257	4.385684	0	16	858	517						Frog_fixed.avi	0
12025	721	873.2394	502.3561	0.5601598	0.1878912	492.4749	4.483118	0	857.1453	522.5728	0.3950269	0.1388768	480.7257	4.393427	0	16	865	512						Frog_fixed.avi	0
12041	722	-1280	-1024	-1	-1	-1	-1	4	-1280	-1024	-1	-1	-1	-1	4	16	0	0						Frog_fixed.avi	0
12058	723	863.7531	509.8041	0.5633261	0.1874579	488.8542	4.449361	0	844.1926	524.5302	0.3976202	0.1379863	480.7257	4.393632	0	16	854	517						Frog_fixed.avi	0
12075	724	-1280	-1024	-1	-1	-1	-1	4	-1280	-1024	-1	-1	-1	-1	4	16	0	0						Frog_fixed.avi	0
12091	725	-1280	-1024	-1	-1	-1	-1	4	-1280	-1024	-1	-1	-1	-1	4	16	0	0						Frog_fixed.avi	0
12108	726	-1280	-1024	-1	-1	-1	-1	4	-1280	-1024	-1	-1	-1	-1	4	16	0	0						Frog_fixed.avi	0
12125	727	-1280	-1024	-1	-1	-1	-1	4	-1280	-1024	-1	-1	-1	-1	4	16	0	0						Frog_fixed.avi	0
12141	728	852.0367	512.2095	0.5697754	0.1893523	489.6128	4.455616	0	858.9478	524.216	0.4036882	0.1386561	484.272	4.467064	0	16	855	518						Frog_fixed.avi	0
12158	729	869.0802	523.6992	0.5708237	0.1896336	490.167	4.464296	0	845.9625	522.0425	0.4050172	0.139248	484.272	4.422056	0	16	858	523						Frog_fixed.avi	0
12175	730	848.3965	514.1443	0.5719197	0.1904865	490.167	4.449898	0	856.5551	528.7092	0.4061155	0.139143	484.5604	4.477299	0	16	852	521						Frog_fixed.avi	0
12191	731	847.9376	514.8403	0.5726423	0.1907935	492.4684	4.450531	0	842.5695	514.4943	0.4074377	0.1397128	484.2302	4.433451	0	16	845	515						Frog_fixed.avi	0
12208	732	847.6419	515.9547	0.5738302	0.1910189	490.167	4.451146	0	857.8798	521.2343	0.4081341	0.139443	484.5604	4.489117	0	16	853	519						Frog_fixed.avi	0
12225	733	850.7535	508.4514	0.5746252	0.1912087	490.167	4.448475	0	854.6393	516.6691	0.4088702	0.1395278	485.1903	4.502561	0	16	853	513						Frog_fixed.avi	0
12241	734	848.2095	505.6611	0.5752254	0.191406	490.167	4.45232	0	854.284	509.7496	0.4095379	0.1397005	485.3786	4.509565	0	16	851	508						Frog_fixed.avi	0
12258	735	827.1036	525.2389	0.575766	0.1917661	490.167	4.44558	0	820.0583	530.6263	0.4102491	0.1400811	485.3786	4.41552	0	16	824	528						Frog_fixed.avi	0
12275	736	-1280	-1024	-1	-1	-1	-1	4	-1280	-1024	-1	-1	-1	-1	4	16	0	0						Frog_fixed.avi	0
12291	737	-1280	-1024	-1	-1	-1	-1	4	-1280	-1024	-1	-1	-1	-1	4	16	0	0						Frog_fixed.avi	0
12308	738	-1280	-1024	-1	-1	-1	-1	4	-1280	-1024	-1	-1	-1	-1	4	16	0	0						Frog_fixed.avi	0
12325	739	812.1954	540.514	0.5752566	0.1946786	490.167	4.44465	0	809.9855	550.9473	0.4098513	0.1424744	485.9585	4.419208	0	16	811	546						Frog_fixed.avi	0
12341	740	-1280	-1024	-1	-1	-1	-1	4	-1280	-1024	-1	-1	-1	-1	4	16	0	0						Frog_fixed.avi	0
12358	741	830.1049	543.7262	0.5733609	0.196063	492.0978	4.471466	0	813.9954	544.2507	0.4080662	0.1445573	486.8597	4.418368	0	17	822	544						Frog_fixed.avi	0
12375	742	816.3342	536.1455	0.5722168	0.1971226	492.0978	4.44893	0	818.1372	85.28362	0.4068697	0.1513512	487.6729	4.757563	0	17	817	311						Frog_fixed.avi	0
12391	743	811.5325	532.4531	0.5710719	0.1974497	492.0978	4.457346	0	814.4215	544.0955	0.4058406	0.1461703	487.6729	4.415311	0	17	813	538						Frog_fixed.avi	0
12408	744	816.7054	537.0741	0.5700148	0.1977472	492.0978	4.449951	0	823.3569	549.7563	0.4047223	0.146511	488.3752	4.479739	0	17	820	543						Frog_fixed.avi	0
12425	745	830.177	542.2007	0.5687788	0.1976476	493.6254	4.477454	0	817.5897	549.5021	0.4037229	0.1473005	488.3752	4.405511	0	17	824	546						Frog_fixed.avi	0
12441	746	822.8345	534.0482	0.5676677	0.1981819	493.6254	4.461767	0	820.6027	62.80294	0.4024649	0.1538727	489.744	4.787322	0	17	822	298						Frog_fixed.avi	0
12458	747	820.7586	538.5912	0.5666782	0.1984613	493.6254	4.452038	0	813.8088	548.0204	0.4015986	0.1482805	489.744	4.411878	0	17	817	543						Frog_fixed.avi	0
12475	748	-1280	-1024	-1	-1	-1	-1	4	-1280	-1024	-1	-1	-1	-1	4	17	0	0						Frog_fixed.avi	0
12491	749	-1280	-1024	-1	-1	-1	-1	4	-1280	-1024	-1	-1	-1	-1	4	17	0	0						Frog_fixed.avi	0
12508	750	-1280	-1024	-1	-1	-1	-1	4	-1280	-1024	-1	-1	-1	-1	4	17	0	0						Frog_fixed.avi	0
12525	751	815.1089	550.4211	0.5624601	0.1998592	493.6254	4.413952	0	816.335	553.6853	0.3978305	0.1504099	491.0326	4.394126	0	17	816	552						Frog_fixed.avi	0
12541	752	-1280	-1024	-1	-1	-1	-1	4	-1280	-1024	-1	-1	-1	-1	4	17	0	0						Frog_fixed.avi	0
12558	753	818.5164	539.0881	0.5593299	0.201227	497.985	4.440704	0	817.695	549.3817	0.3952123	0.1520552	493.7955	4.418358	0	17	818	544						Frog_fixed.avi	0
12574	754	-1280	-1024	-1	-1	-1	-1	4	-1280	-1024	-1	-1	-1	-1	4	17	0	0						Frog_fixed.avi	0
12591	755	832.9461	548.6973	0.5569904	0.2019249	500.0912	4.461884	0	823.2997	550.8569	0.3932149	0.1536654	495.1863	4.427215	0	17	828	550						Frog_fixed.avi	0
12608	756	818.5037	540.8727	0.55599	0.202548	500.0912	4.443846	0	830.7287	102.4938	0.3920941	0.1599443	496.5383	4.741767	0	17	825	322						Frog_fixed.avi	0
12624	757	825.8824	529.5889	0.555257	0.2026617	500.0912	4.438573	0	832.7656	108.9584	0.3913034	0.1602247	497.3034	4.746134	0	17	829	319						Frog_fixed.avi	0
12641	758	817.4164	544.6968	0.5545108	0.2025177	500.0912	4.427212	0	833.369	548.9816	0.3906505	0.1545724	498.037	4.510736	0	17	825	547						Frog_fixed.avi	0
12658	759	819.4003	546.1296	0.5539016	0.2023701	500.0912	4.429212	0	832.9515	547.4893	0.3899825	0.1548746	498.6887	4.506608	0	17	826	547						Frog_fixed.avi	0
12674	760	-1280	-1024	-1	-1	-1	-1	4	-1280	-1024	-1	-1	-1	-1	4	17	0	0						Frog_fixed.avi	0
12691	761	827.5665	537.3423	0.5521513	0.202112	503.2291	4.448269	0	820.2036	552.4855	0.3888598	0.1556341	499.2289	4.429473	0	17	824	545						Frog_fixed.avi	0
12708	762	-1280	-1024	-1	-1	-1	-1	4	-1280	-1024	-1	-1	-1	-1	4	17	0	0						Frog_fixed.avi	0
12724	763	-1280	-1024	-1	-1	-1	-1	4	-1280	-1024	-1	-1	-1	-1	4	17	0	0						Frog_fixed.avi	0
12741	764	-1280	-1024	-1	-1	-1	-1	4	-1280	-1024	-1	-1	-1	-1	4	17	0	0						Frog_fixed.avi	0
12758	765	827.4061	536.0715	0.5505352	0.2020547	504.2286	4.44212	0	825.6748	545.355	0.3876019	0.1566055	500.2452	4.425407	0	17	827	541						Frog_fixed.avi	0
12774	766	-1280	-1024	-1	-1	-1	-1	4	-1280	-1024	-1	-1	-1	-1	4	18	0	0						Frog_fixed.avi	0
12791	767	883.0602	508.2376	0.5495472	0.2016363	506.1917	4.483343	0	882.6511	514.5964	0.386929	0.1562856	502.4246	4.493649	0	18	883	511						Frog_fixed.avi	0
12808	768	898.0036	504.1236	0.5497116	0.2016017	506.4461	4.474725	0	883.9282	511.8799	0.3870039	0.156148	502.6791	4.475915	0	18	891	508						Frog_fixed.avi	0
12824	769	887.6943	504.0857	0.5498222	0.2015507	506.6627	4.465679	0	880.3363	517.9601	0.3872376	0.1559371	502.8622	4.472929	0	18	884	511						Frog_fixed.avi	0
12841	770	-1280	-1024	-1	-1	-1	-1	4	-1280	-1024	-1	-1	-1	-1	4	18	0	0						Frog_fixed.avi	0
12858	771	886.3416	498.7699	0.5502688	0.2015657	507.1846	4.470935	0	877.4727	515.5834	0.3877738	0.1556528	503.132	4.46853	0	18	882	507						Frog_fixed.avi	0
12874	772	-1280	-1024	-1	-1	-1	-1	4	-1280	-1024	-1	-1	-1	-1	4	18	0	0						Frog_fixed.avi	0
12891	773	878.2419	496.9856	0.5509889	0.201535	507.3292	4.457336	0	874.5287	519.548	0.388492	0.1552458	503.3413	4.419022	0	18	876	508						Frog_fixed.avi	0
12908	774	-1280	-1024	-1	-1	-1	-1	4	-1280	-1024	-1	-1	-1	-1	4	18	0	0						Frog_fixed.avi	0
12924	775	-1280	-1024	-1	-1	-1	-1	4	-1280	-1024	-1	-1	-1	-1	4	18	0	0						Frog_fixed.avi	0
12941	776	-1280	-1024	-1	-1	-1	-1	4	-1280	-1024	-1	-1	-1	-1	4	18	0	0						Frog_fixed.avi	0
12958	777	880.3329	508.3973	0.5525944	0.2010461	507.6135	4.44472	0	875.7602	512.3428	0.3901674	0.1544598	503.3029	4.468172	0	18	878	510						Frog_fixed.avi	0
12974	778	881.3208	509.7661	0.553057	0.2012247	507.5606	4.444861	0	866.9777	516.9129	0.390593	0.1545814	503.3029	4.429955	0	18	874	513						Frog_fixed.avi	0
12991	779	867.1769	491.201	0.5534756	0.2019667	507.5606	4.43104	0	876.6525	514.4222	0.3910884	0.1543477	503.2086	4.467359	0	18	872	503						Frog_fixed.avi	0
13008	780	882.5305	509.6417	0.5539457	0.201808	507.4886	4.437544	0	867.7515	515.0052	0.3914762	0.1544881	503.2086	4.421515	0	18	875	512						Frog_fixed.avi	0
13024	781	886.6028	507.2442	0.5543951	0.2021429	507.4312	4.44174	0	873.2697	511.3915	0.3919063	0.1542904	503.1309	4.462552	0	18	880	509						Frog_fixed.avi	0
13041	782	885.6455	506.3535	0.5548289	0.2024473	507.3544	4.432066	0	871.8039	514.4277	0.392321	0.1541706	502.941	4.462817	0	18	879	510						Frog_fixed.avi	0
13058	783	887.4055	511.4558	0.5552531	0.2027033	507.1847	4.435113	0	874.5295	515.7418	0.3927666	0.1541171	502.852	4.455958	0	18	881	514						Frog_fixed.avi	0
13074	784	866.2036	488.8302	0.555557	0.203542	507.1847	4.434928	0	873.5662	512.4504	0.3932093	0.1540993	502.7646	4.457496	0	18	870	501						Frog_fixed.avi	0
13091	785	-1280	-1024	-1	-1	-1	-1	4	-1280	-1024	-1	-1	-1	-1	4	18	0	0						Frog_fixed.avi	0
13108	786	871.6289	492.9078	0.5564378	0.2042998	506.8639	4.42575	0	874.8623	514.4828	0.3940676	0.1540519	502.6133	4.453419	0	18	873	504						Frog_fixed.avi	0
13124	787	875.6774	472.7418	0.5568556	0.203936	506.6284	4.436012	0	863.825	468.7703	0.3946044	0.1538519	502.529	4.448166	0	18	870	471						Frog_fixed.avi	0
13141	788	858.201	477.5521	0.5570406	0.2044712	506.6284	4.434402	0	864.1677	489.6956	0.394864	0.1536424	502.3371	4.455059	0	18	861	484						Frog_fixed.avi	0
13157	789	879.2457	479.262	0.5574052	0.2041264	506.4454	4.434684	0	863.7039	481.8038	0.395089	0.1533299	502.3893	4.46165	0	18	871	481						Frog_fixed.avi	0
13174	790	872.5007	485.2142	0.55757	0.2039661	506.4263	4.434225	0	864.7094	480.5338	0.3952909	0.153102	502.1888	4.456237	0	18	869	483						Frog_fixed.avi	0
13191	791	872.8626	486.3808	0.5577433	0.2037559	506.254	4.421115	0	864.9872	483.2738	0.3954451	0.1527394	502.0443	4.452946	0	18	869	485						Frog_fixed.avi	0
13207	792	878.2874	486.2441	0.5579289	0.2034411	506.3915	4.436454	0	865.5104	483.4704	0.3955778	0.1524808	502.1053	4.454595	0	18	872	485						Frog_fixed.avi	0
13224	793	876.1721	487.4037	0.5580249	0.2032083	506.3816	4.443745	0	867.2067	483.6353	0.3957123	0.1523337	501.9925	4.462314	0	18	872	486						Frog_fixed.avi	0
13241	794	877.3004	481.6533	0.5580528	0.2030829	506.3815	4.439091	0	868.5735	485.4962	0.3957428	0.1521878	501.9465	4.458126	0	18	873	484						Frog_fixed.avi	0
13257	795	878.8507	481.5406	0.5580115	0.2030405	506.3877	4.43883	0	867.9408	482.3233	0.3956742	0.1523485	501.8051	4.461764	0	18	873	482						Frog_fixed.avi	0
13274	796	879.4591	485.3461	0.5578296	0.2031137	506.2776	4.442403	0	867.1855	481.5891	0.3954678	0.1524692	501.7376	4.464746	0	18	873	483						Frog_fixed.avi	0
13291	797	880.3126	486.0803	0.5575503	0.2033249	506.3511	4.460439	0	867.3872	477.7792	0.3951676	0.1528455	501.5663	4.461243	0	18	874	482						Frog_fixed.avi	0
13307	798	879.6835	487.6863	0.5571332	0.2035743	506.2437	4.451518	0	867.3369	480.6592	0.3947629	0.1532574	501.5031	4.462423	0	18	874	484						Frog_fixed.avi	0
13324	799	883.1478	486.1144	0.556675	0.2039251	506.0756	4.454568	0	866.8337	484.3905	0.3942279	0.1537245	501.3401	4.478474	0	18	875	485						Frog_fixed.avi	0
13341	800	881.3047	484.2548	0.5560716	0.2041838	506.1736	4.456919	0	868.3985	482.8914	0.3936104	0.1540817	501.3894	4.474574	0	18	875	484						Frog_fixed.avi	0
13357	801	875.0906	491.1497	0.5554085	0.204287	505.8971	4.450623	0	869.8963	485.1972	0.3929099	0.1543715	501.4392	4.467639	0	18	872	488						Frog_fixed.avi	0
13374	802	881.9296	486.9569	0.5547547	0.204276	505.8947	4.448647	0	870.3518	485.3754	0.3921801	0.1544854	501.3396	4.475727	0	18	876	486						Frog_fixed.avi	0
13391	803	876.1913	488.4685	0.5540201	0.204105	505.8203	4.458143	0	868.1318	480.9732	0.3914104	0.1544719	501.2515	4.463419	0	18	872	485						Frog_fixed.avi	0
13407	804	-1280	-1024	-1	-1	-1	-1	4	-1280	-1024	-1	-1	-1	-1	4	18	0	0						Frog_fixed.avi	0
13424	805	-1280	-1024	-1	-1	-1	-1	4	-1280	-1024	-1	-1	-1	-1	4	18	0	0						Frog_fixed.avi	0
13441	806	879.5844	484.7572	0.5519841	0.2031224	505.7031	4.466875	0	871.7849	481.9528	0.3892649	0.1540488	501.2556	4.480586	0	18	876	483						Frog_fixed.avi	0
13457	807	883.9208	493.3977	0.5513964	0.2027897	505.6989	4.457003	0	869.4221	478.1309	0.3885961	0.1539754	501.3723	4.474993	0	18	877	486						Frog_fixed.avi	0
13474	808	877.6883	489.0815	0.5508217	0.2026563	505.9356	4.44823	0	865.4783	479.7616	0.3880319	0.1539333	501.2461	4.464822	0	18	872	484						Frog_fixed.avi	0
13490	809	877.1133	485.4657	0.5503527	0.2026029	505.9922	4.446764	0	869.3101	478.2627	0.3875803	0.153955	501.3669	4.470066	0	18	873	482						Frog_fixed.avi	0
13507	810	876.5143	485.515	0.5499713	0.2025806	505.8687	4.450043	0	869.0018	480.6277	0.3871995	0.1540283	501.5334	4.471549	0	18	873	483						Frog_fixed.avi	0
13524	811	870.9415	489.7323	0.549646	0.2025824	505.9017	4.434736	0	864.887	486.0893	0.3868865	0.1541111	501.4533	4.469556	0	18	868	488						Frog_fixed.avi	0
13540	812	875.1931	490.1958	0.5494289	0.2025832	506.1259	4.441025	0	868.1234	483.868	0.3866808	0.1542571	501.6474	4.464739	0	18	872	487						Frog_fixed.avi	0
13557	813	874.7915	486.2318	0.5493106	0.2025151	506.247	4.435377	0	870.9118	483.7522	0.386582	0.1543223	501.6569	4.462985	0	18	873	485						Frog_fixed.avi	0
13574	814	876.8671	488.8401	0.5492555	0.2024647	506.3064	4.433098	0	866.2037	485.2771	0.3865023	0.1543757	501.7453	4.458951	0	18	872	487						Frog_fixed.avi	0
13590	815	877.549	488.5792	0.5492257	0.2024745	506.3792	4.423378	0	853.564	482.3615	0.3864658	0.154806	501.7453	4.406471	0	18	866	485						Frog_fixed.avi	0
13607	816	876.4011	491.8319	0.5492388	0.202578	506.4834	4.414557	0	866.6753	482.5585	0.3865346	0.1547668	501.954	4.447129	0	18	872	487						Frog_fixed.avi	0
13624	817	874.769	494.206	0.5492739	0.2027595	506.5629	4.415589	0	867.6032	478.9269	0.386595	0.1550789	502.0634	4.44885	0	18	871	487						Frog_fixed.avi	0
13640	818	873.8992	485.6207	0.549341	0.2031712	506.6665	4.42095	0	862.4817	484.9639	0.3866965	0.1553954	502.0908	4.436852	0	18	868	485						Frog_fixed.avi	0
13657	819	866.5994	490.9857	0.5494147	0.2034153	506.7553	4.401986	0	867.7845	483.8291	0.3868448	0.1556933	502.4095	4.426718	0	18	867	487						Frog_fixed.avi	0
13674	820	874.6634	487.8827	0.5495838	0.2038035	507.1322	4.39324	0	860.3185	484.1241	0.3869771	0.1560974	502.6317	4.425773	0	18	867	486						Frog_fixed.avi	0
13690	821	870.6006	490.3984	0.5497005	0.2041755	507.2201	4.397161	0	866.9958	478.4767	0.3872387	0.1564592	502.7762	4.432583	0	18	869	484						Frog_fixed.avi	0
13707	822	876.3004	490.1862	0.5499726	0.2045542	507.3962	4.403915	0	861.6349	484.2305	0.3874492	0.1568164	502.974	4.428979	0	18	869	487						Frog_fixed.avi	0
13724	823	868.5079	488.5543	0.5501506	0.204989	507.6121	4.382514	0	863.0476	480.5883	0.3877785	0.1572434	503.2154	4.429987	0	18	866	485						Frog_fixed.avi	0
13740	824	873.8679	487.7813	0.5504646	0.2054633	507.9115	4.3796	0	862.0614	481.7251	0.3881046	0.1576424	503.7016	4.412335	0	18	868	485						Frog_fixed.avi	0
13757	825	873.0365	491.256	0.5507815	0.2058717	508.3313	4.377593	0	864.2288	479.5153	0.3885279	0.1580204	503.9746	4.422752	0	18	869	485						Frog_fixed.avi	0
13774	826	873.0179	488.2925	0.5511303	0.206407	508.5447	4.376586	0	864.4764	476.5991	0.3889669	0.1584514	504.3902	4.412178	0	18	869	482						Frog_fixed.avi	0
13790	827	871.2913	484.8867	0.5514748	0.2070998	508.9984	4.372001	0	867.3765	483.1428	0.3894834	0.1588985	504.8383	4.422241	0	18	869	484						Frog_fixed.avi	0
13807	828	873.059	487.6721	0.5518307	0.2077563	509.2665	4.368598	0	867.0792	478.8042	0.3899341	0.1594456	505.4879	4.420732	0	18	870	483						Frog_fixed.avi	0
13824	829	870.8066	488.6345	0.5521237	0.2085404	509.8126	4.366073	0	865.8288	478.8082	0.3903885	0.1600718	505.9111	4.411357	0	18	868	484						Frog_fixed.avi	0
13840	830	872.1324	485.9268	0.5523972	0.2093936	510.4306	4.355219	0	868.9813	484.3354	0.390802	0.1606329	506.3286	4.407762	0	18	871	485						Frog_fixed.avi	0
13857	831	876.5459	480.4603	0.5526196	0.2102916	510.9223	4.373322	0	865.5889	483.8486	0.3911019	0.1613372	507.0195	4.405472	0	18	871	482						Frog_fixed.avi	0
13874	832	873.2075	482.6917	0.5527284	0.2111195	511.4028	4.349786	0	870.2646	481.6639	0.3914029	0.1620447	507.554	4.396759	0	18	872	482						Frog_fixed.avi	0
13890	833	871.9559	487.4055	0.5527416	0.2119063	511.7568	4.36336	0	871.5052	481.1168	0.3916145	0.1626692	508.1817	4.412303	0	18	872	484						Frog_fixed.avi	0
13907	834	871.7798	487.5758	0.5527009	0.2125756	512.3466	4.358181	0	868.6762	480.1907	0.3916865	0.1631758	508.7073	4.409242	0	18	870	484						Frog_fixed.avi	0
13924	835	865.9673	496.3621	0.5525103	0.213447	513.0211	4.352688	0	869.0258	504.4669	0.3917548	0.1638319	509.5589	4.394988	0	19	867	500						Frog_fixed.avi	0
13940	836	869.6323	524.5139	0.5522556	0.2141248	513.7626	4.387306	0	864.4357	530.7246	0.3917125	0.1646178	510.2215	4.421319	0	19	867	528						Frog_fixed.avi	0
13957	837	866.1404	520.2189	0.5519755	0.214613	514.4002	4.350408	0	869.1443	534.3296	0.3914815	0.1651582	510.8433	4.377537	0	19	868	527						Frog_fixed.avi	0
13974	838	869.335	529.4327	0.5515782	0.2150299	514.8436	4.343733	0	865.2726	528.6785	0.3911732	0.165933	511.4253	4.398365	0	19	867	529						Frog_fixed.avi	0
13990	839	863.7465	525.9086	0.5510411	0.215612	515.4491	4.345824	0	864.3464	535.0701	0.3907278	0.1667434	512.1588	4.393978	0	19	864	530						Frog_fixed.avi	0
14007	840	866.905	524.8138	0.5504342	0.2163598	515.962	4.339383	0	856.9531	530.9362	0.39028	0.1681081	512.1588	4.346298	0	19	862	528						Frog_fixed.avi	0
14024	841	872.9374	529.0712	0.5497522	0.2172324	516.636	4.351152	0	870.7198	102.3377	0.3895555	0.1745934	513.1071	4.598453	0	19	872	316						Frog_fixed.avi	0
14040	842	866.8683	527.5786	0.5489307	0.21825	517.0944	4.337513	0	854.3878	529.8205	0.3890366	0.1707837	513.1071	4.344176	0	19	861	529						Frog_fixed.avi	0
14057	843	869.639	525.9102	0.548119	0.219339	517.7868	4.330949	0	865.2307	530.5891	0.3880823	0.1718487	514.912	4.39487	0	19	867	528						Frog_fixed.avi	0
14073	844	866.6519	525.9318	0.5472312	0.2203638	518.2997	4.32244	0	869.2662	529.7928	0.3873432	0.1733159	515.5215	4.383199	0	19	868	528						Frog_fixed.avi	0
14090	845	871.3152	530.0353	0.5464201	0.2213122	518.9984	4.317284	0	871.9355	536.0294	0.3866015	0.1746424	516.1597	4.381169	0	19	872	533						Frog_fixed.avi	0
14107	846	870.7996	528.8647	0.5455907	0.222292	519.5605	4.3172	0	868.6295	532.0865	0.3858396	0.1759999	516.8596	4.382841	0	19	870	530						Frog_fixed.avi	0
14123	847	870.4584	522.4738	0.5447966	0.2233321	520.1884	4.322263	0	865.9524	533.202	0.3851532	0.1774438	517.416	4.385711	0	19	868	528						Frog_fixed.avi	0
14140	848	873.245	525.8995	0.5440401	0.2244328	520.9385	4.314878	0	867.4509	525.7617	0.3844815	0.1789709	518.0397	4.38589	0	19	870	526						Frog_fixed.avi	0
14157	849	866.4115	525.9587	0.5432171	0.2256738	521.473	4.323599	0	862.9587	528.7429	0.3837697	0.1805351	518.723	4.385572	0	19	865	527						Frog_fixed.avi	0
14173	850	869.9311	528.4378	0.5424682	0.2269657	522.0295	4.326279	0	864.7926	531.761	0.3831134	0.1821849	519.2802	4.381892	0	19	867	530						Frog_fixed.avi	0
14190	851	870.7686	527.1248	0.5416898	0.2284623	522.7348	4.306653	0	863.4058	534.9362	0.3824206	0.1839335	519.9314	4.392248	0	19	867	531						Frog_fixed.avi	0
14207	852	868.1023	525.0932	0.5408219	0.230042	523.1753	4.308393	0	863.8995	531.835	0.3816645	0.1858191	520.7064	4.387036	0	19	866	528						Frog_fixed.avi	0
14223	853	871.6554	524.9499	0.5399666	0.2316653	523.7411	4.316258	0	865.2384	535.0722	0.3809111	0.1877787	521.3162	4.380212	0	19	868	530						Frog_fixed.avi	0
14240	854	869.0247	524.2146	0.5391001	0.2333032	524.261	4.313933	0	863.6799	538.7415	0.3801279	0.1896392	521.8661	4.372003	0	19	866	531						Frog_fixed.avi	0
14257	855	868.1251	526.4752	0.5381951	0.2348623	524.649	4.311258	0	862.718	535.6455	0.3793493	0.1914327	522.3724	4.358021	0	19	865	531						Frog_fixed.avi	0
14273	856	875.7629	523.0085	0.5373912	0.2362555	525.1466	4.305775	0	856.225	532.4958	0.3786947	0.1933669	522.3724	4.333362	0	19	866	528						Frog_fixed.avi	0
14290	857	872.5786	523.1428	0.5365105	0.2373894	525.5173	4.30929	0	859.4551	534.1265	0.3777992	0.1944152	523.7443	4.358526	0	19	866	529						Frog_fixed.avi	0
14307	858	871.924	522.3706	0.5357939	0.2385193	526.1157	4.301805	0	863.0582	540.8121	0.3772072	0.1957068	524.2595	4.355925	0	19	867	532						Frog_fixed.avi	0
14323	859	874.7828	521.1783	0.5350776	0.2397324	526.6154	4.305347	0	863.5851	533.6569	0.3765784	0.1971463	524.8884	4.354865	0	19	869	527						Frog_fixed.avi	0
14340	860	870.0118	523.2174	0.5342996	0.2411833	526.9927	4.302317	0	862.4908	536.0715	0.3759431	0.1987105	525.4366	4.343582	0	19	866	530						Frog_fixed.avi	0
14357	861	872.2794	525.9662	0.5336274	0.2426179	527.4452	4.292136	0	862.9905	538.7328	0.3753309	0.200293	525.9561	4.346307	0	19	868	532						Frog_fixed.avi	0
14373	862	874.0542	526.0443	0.5329339	0.2438765	527.972	4.299288	0	860.4144	537.4598	0.3746968	0.201772	526.4613	4.353993	0	19	867	532						Frog_fixed.avi	0
14390	863	864.8838	523.5182	0.5321388	0.2450585	528.202	4.287524	0	860.4042	532.7341	0.3740326	0.2031988	526.813	4.348064	0	19	863	528						Frog_fixed.avi	0
14407	864	873.3087	523.7587	0.531449	0.2459167	528.5756	4.29232	0	856.9764	540.1058	0.3733448	0.2042076	527.2845	4.357078	0	19	865	532						Frog_fixed.avi	0
14423	865	870.0499	528.8607	0.530664	0.2465084	528.8513	4.290492	0	855.9876	537.2951	0.3726244	0.2050444	527.659	4.344028	0	19	863	533						Frog_fixed.avi	0
14440	866	871.0806	521.7555	0.5298452	0.2469399	529.2967	4.300899	0	861.6085	530.7746	0.3718592	0.2056607	528.1644	4.347742	0	19	866	526						Frog_fixed.avi	0
14457	867	868.6201	520.2606	0.5289428	0.2469912	529.5198	4.30003	0	860.7673	539.7026	0.3710332	0.2058439	528.5367	4.346526	0	19	865	530						Frog_fixed.avi	0
14473	868	867.4346	521.6941	0.528035	0.2469286	529.8671	4.29942	0	864.2337	537.5779	0.3701791	0.2060157	529.0231	4.35151	0	19	866	530						Frog_fixed.avi	0
14490	869	873.2736	524.8183	0.5271077	0.246818	530.2608	4.309522	0	857.3716	532.7162	0.3692415	0.2062908	529.3741	4.355419	0	19	865	529						Frog_fixed.avi	0
14507	870	874.5953	521.4285	0.5261268	0.2468083	530.5066	4.317648	0	857.3316	537.4191	0.3682937	0.2065345	529.79	4.351819	0	19	866	529						Frog_fixed.avi	0
14523	871	873.8696	520.6404	0.5251049	0.2469956	530.8368	4.306665	0	858.9425	530.1933	0.367348	0.2071583	530.1237	4.351373	0	19	866	525						Frog_fixed.avi	0
14540	872	876.1351	522.5126	0.5241238	0.2473906	531.0749	4.313543	0	859.97	541.0538	0.3664231	0.2077634	530.5642	4.346758	0	19	868	532						Frog_fixed.avi	0
14557	873	872.3925	524.8273	0.5231633	0.2479627	531.311	4.308421	0	860.2661	529.0179	0.365518	0.2087893	530.9193	4.353426	0	19	866	527						Frog_fixed.avi	0
14573	874	872.4346	526.3281	0.522249	0.2487221	531.4407	4.300976	0	862.3572	535.2992	0.3646598	0.2097425	531.4383	4.356406	0	19	867	531						Frog_fixed.avi	0
14590	875	875.182	526.9188	0.5214552	0.249546	531.8895	4.317597	0	855.9974	537.7122	0.3638399	0.2108285	531.8101	4.353949	0	19	866	532						Frog_fixed.avi	0
14607	876	870.8959	523.6837	0.5206432	0.25044	531.966	4.318363	0	858.4905	527.5967	0.3631375	0.2120619	532.0577	4.354921	0	19	865	526						Frog_fixed.avi	0
14623	877	872.3705	519.4698	0.5199481	0.2513829	532.3648	4.310532	0	858.2075	535.485	0.3624631	0.2132363	532.5791	4.3472	0	19	865	527						Frog_fixed.avi	0
14640	878	871.2519	515.9915	0.5192659	0.2523574	532.5356	4.310744	0	860.1755	532.2388	0.3618737	0.2145642	532.8764	4.369178	0	19	866	524						Frog_fixed.avi	0
14656	879	869.8113	512.6639	0.5185938	0.2533332	532.7471	4.326467	0	856.2513	536.7774	0.3612645	0.21583	533.5091	4.353601	0	19	863	525						Frog_fixed.avi	0
14673	880	871.5418	515.6107	0.5179855	0.2542972	533.1251	4.326254	0	853.0443	532.358	0.3608089	0.2175465	533.5091	4.332574	0	19	862	524						Frog_fixed.avi	0
14690	881	873.226	520.6923	0.5174288	0.2553398	533.3998	4.312932	0	859.9436	534.1514	0.3602974	0.2186193	534.4869	4.356816	0	19	867	527						Frog_fixed.avi	0
14706	882	868.9859	514.3481	0.5169002	0.2564815	533.8228	4.308746	0	859.6554	529.8306	0.3598884	0.2200784	535.1105	4.374722	0	19	864	522						Frog_fixed.avi	0
14723	883	869.8493	517.9698	0.516466	0.2575027	534.3121	4.312804	0	860.4102	533.3962	0.35956	0.2214233	535.9026	4.357137	0	19	865	526						Frog_fixed.avi	0
14740	884	868.3915	520.6267	0.5160337	0.2584738	534.9291	4.313027	0	863.873	534.5275	0.3593084	0.2227581	536.4039	4.35784	0	19	866	528						Frog_fixed.avi	0
14756	885	867.428	513.2077	0.5156091	0.2595637	535.2966	4.330455	0	866.0046	532.4708	0.3590848	0.2241593	537.067	4.349288	0	19	867	523						Frog_fixed.avi	0
14773	886	871.2572	516.0028	0.5152354	0.2606478	535.9697	4.316443	0	862.1868	531.3585	0.3588073	0.2254319	537.8969	4.353216	0	19	867	524						Frog_fixed.avi	0
14790	887	871.6932	515.9788	0.5147741	0.2616986	536.4433	4.321306	0	863.8871	532.117	0.3585342	0.2267743	538.7127	4.344363	0	19	868	524						Frog_fixed.avi	0
14806	888	870.2701	510.8548	0.51428	0.2629645	536.8116	4.312314	0	864.0367	531.2527	0.3582574	0.2282995	539.4068	4.349862	0	19	867	521						Frog_fixed.avi	0
14823	889	867.533	515.4744	0.5136961	0.2643105	537.3754	4.320161	0	866.8243	530.9618	0.3579211	0.2299375	540.277	4.349983	0	19	867	523						Frog_fixed.avi	0
14840	890	867.742	518.8135	0.5130903	0.2657503	537.9483	4.312285	0	866.1659	531.9672	0.3574815	0.2317825	541.0031	4.341465	0	19	867	525						Frog_fixed.avi	0
14856	891	869.9978	515.4077	0.5124425	0.2672574	538.5539	4.314101	0	861.4147	531.9237	0.3569975	0.2337144	541.9471	4.339011	0	19	866	524						Frog_fixed.avi	0
14873	892	873.7449	516.0626	0.5117749	0.2687426	539.2079	4.31799	0	862.3071	533.6226	0.3565109	0.2355941	542.5521	4.33605	0	19	868	525						Frog_fixed.avi	0
14890	893	874.5706	512.1493	0.5110869	0.270151	539.9238	4.337434	0	867.6409	528.9865	0.356039	0.2374639	543.3671	4.328291	0	19	871	521						Frog_fixed.avi	0
14906	894	873.1385	517.6052	0.5104447	0.2713552	540.5126	4.325025	0	863.9823	535.3562	0.3555754	0.2392318	544.1925	4.340435	0	19	869	526						Frog_fixed.avi	0
14923	895	873.4377	512.9722	0.50985	0.2726372	541.1767	4.32355	0	865.7019	530.0635	0.355172	0.2410131	544.9778	4.324108	0	19	870	522						Frog_fixed.avi	0
14940	896	873.111	512.7259	0.509269	0.2736772	541.7822	4.319276	0	866.5819	528.4551	0.3547547	0.242655	545.7799	4.34156	0	19	870	521						Frog_fixed.avi	0
14956	897	874.4513	511.9394	0.5086844	0.2746265	542.5102	4.332685	0	869.1779	532.3763	0.3543643	0.2441579	546.7263	4.340348	0	19	872	522						Frog_fixed.avi	0
14973	898	873.265	517.3763	0.5081115	0.2754004	543.1259	4.343709	0	868.8763	531.3394	0.3539505	0.2455054	547.4815	4.328919	0	19	871	524						Frog_fixed.avi	0
14990	899	870.0645	510.6079	0.5075251	0.2760763	543.7808	4.329588	0	869.1531	525.7802	0.3535603	0.2467603	548.3401	4.335711	0	19	870	518						Frog_fixed.avi	0
15006	900	869.913	510.7075	0.5070106	0.2766934	544.4326	4.324544	0	870.8337	530.4948	0.3532306	0.2479233	549.2463	4.330479	0	19	870	521						Frog_fixed.avi	0
15023	901	869.703	506.1891	0.5064668	0.2774443	545.3201	4.333332	0	869.4327	530.3195	0.3528762	0.2493639	550.0974	4.339245	0	19	870	518						Frog_fixed.avi	0
15040	902	874.7767	510.4454	0.5059085	0.2783214	546.1505	4.337515	0	869.1601	525.8497	0.3524856	0.2511462	550.9547	4.343321	0	19	872	518						Frog_fixed.avi	0
15056	903	870.1527	507.7513	0.5051888	0.2793272	546.9516	4.343438	0	872.8405	529.235	0.3520115	0.2532407	551.958	4.333137	0	19	871	518						Frog_fixed.avi	0
15073	904	866.1776	510.3649	0.5043484	0.2805251	547.6826	4.343679	0	874.1644	531.4388	0.3514292	0.255659	552.8161	4.331822	0	19	870	521						Frog_fixed.avi	0
15090	905	871.3264	510.6262	0.5034546	0.2817976	548.4357	4.353564	0	868.8315	524.3845	0.3506957	0.2583284	553.8695	4.346627	0	19	870	518						Frog_fixed.avi	0
15106	906	869.3784	510.0318	0.5024955	0.2833828	549.2424	4.353791	0	871.6973	529.9476	0.3499742	0.2611319	554.8072	4.352108	0	19	871	520						Frog_fixed.avi	0
15123	907	869.6719	513.7652	0.5014912	0.2852145	549.839	4.344182	0	866.8365	528.6973	0.3492416	0.2642335	555.7888	4.335506	0	19	868	521						Frog_fixed.avi	0
15140	908	865.4642	505.9922	0.500569	0.2873131	550.7241	4.33708	0	866.0958	526.662	0.3485458	0.2675087	556.6556	4.34135	0	19	866	516						Frog_fixed.avi	0
15156	909	869.3592	506.4286	0.4997629	0.2894491	551.2067	4.349163	0	872.2139	530.0799	0.3479823	0.2707615	557.5402	4.340276	0	19	871	518						Frog_fixed.avi	0
15173	910	868.3221	512.1075	0.4991359	0.291523	551.8777	4.352912	0	869.9016	529.9019	0.3475561	0.2739362	558.3998	4.336824	0	19	869	521						Frog_fixed.avi	0
15190	911	872.049	504.2428	0.498784	0.2936841	552.6826	4.356698	0	869.0913	528.4039	0.3473437	0.276978	559.2278	4.342009	0	19	871	516						Frog_fixed.avi	0
15206	912	869.7378	513.0052	0.4985963	0.2956502	553.5648	4.343849	0	867.174	527.8057	0.3473451	0.2797327	560.0275	4.342983	0	19	868	520						Frog_fixed.avi	0
15223	913	869.5547	504.222	0.4986212	0.2976511	554.0602	4.359133	0	866.2041	531.9655	0.3475101	0.2823319	560.7438	4.340718	0	19	868	518						Frog_fixed.avi	0
15240	914	868.4518	506.3892	0.4988485	0.2993344	554.9797	4.35058	0	868.7045	525.7271	0.3478922	0.284661	561.6034	4.334922	0	19	869	516						Frog_fixed.avi	0
15256	915	869.9624	504.4919	0.4992151	0.300887	555.77	4.348259	0	866.5809	527.7312	0.348387	0.2867562	562.4229	4.347086	0	19	868	516						Frog_fixed.avi	0
15273	916	865.3008	509.4847	0.499651	0.3021791	556.5054	4.34763	0	872.6587	522.1751	0.3490079	0.2886239	563.3341	4.341764	0	19	869	516						Frog_fixed.avi	0
15290	917	873.8536	507.6381	0.5002934	0.3035121	557.5074	4.360115	0	872.9594	524.2489	0.3497516	0.2903714	564.0771	4.329158	0	19	873	516						Frog_fixed.avi	0
15306	918	876.4377	496.9909	0.5009131	0.3048487	558.2178	4.363678	0	871.9595	526.373	0.3505319	0.2921639	564.8929	4.330421	0	19	874	512						Frog_fixed.avi	0
15323	919	873.3314	479.9402	0.5015547	0.3057777	559.139	4.345637	0	875.2017	496.6042	0.3513593	0.2937408	565.9572	4.340273	0	20	874	488						Frog_fixed.avi	0
15340	920	881.6062	453.7626	0.5021296	0.306567	560.236	4.341789	0	873.8712	477.2162	0.3522626	0.295395	566.7115	4.317071	0	20	878	465						Frog_fixed.avi	0
15356	921	882.2389	454.475	0.5028147	0.3072364	561.1793	4.359177	0	877.8419	476.662	0.3530298	0.2971772	567.7319	4.335214	0	20	880	466						Frog_fixed.avi	0
15373	922	884.4103	454.5337	0.5036187	0.3075558	562.353	4.350145	0	878.5406	482.4593	0.3538937	0.2989115	568.7177	4.326179	0	20	881	468						Frog_fixed.avi	0
15390	923	888.5663	457.8859	0.504595	0.307999	563.6086	4.344125	0	877.2526	476.6705	0.3549168	0.3010123	569.7544	4.332945	0	20	883	467						Frog_fixed.avi	0
15406	924	882.959	459.6838	0.5056944	0.3087203	564.7368	4.352203	0	880.4287	474.5384	0.3561012	0.3034172	570.7009	4.334591	0	20	882	467						Frog_fixed.avi	0
15423	925	883.0212	453.5772	0.5069832	0.3097842	565.8849	4.345533	0	883.6237	471.5952	0.3574435	0.3060789	571.6165	4.332844	0	20	883	463						Frog_fixed.avi	0
15439	926	882.9563	455.5488	0.5084333	0.3111907	567.099	4.344029	0	879.7828	480.1879	0.3589318	0.3088735	572.5595	4.348151	0	20	881	468						Frog_fixed.avi	0
15456	927	886.3663	457.9173	0.5100765	0.3130307	568.3833	4.351068	0	877.4152	472.3803	0.3605888	0.3119568	573.4344	4.343435	0	20	882	465						Frog_fixed.avi	0
15473	928	888.5131	449.8861	0.511866	0.3153073	569.6146	4.356857	0	874.4482	474.048	0.3624016	0.3150926	574.2761	4.350297	0	20	881	462						Frog_fixed.avi	0
15489	929	883.1052	449.9422	0.5137791	0.3179008	570.7546	4.36126	0	880.3486	475.7889	0.3644112	0.3182102	575.1901	4.353335	0	20	882	463						Frog_fixed.avi	0
15506	930	890.1814	450.7708	0.5158489	0.3207509	572.0013	4.356982	0	877.783	478.5089	0.3664525	0.3212948	576.0215	4.352468	0	20	884	465						Frog_fixed.avi	0
15523	931	883.0581	462.0331	0.5178651	0.3236782	573.2131	4.348675	0	875.6762	473.7692	0.368556	0.3243012	576.9989	4.357285	0	20	879	468						Frog_fixed.avi	0
15539	932	886.6991	458.3294	0.5198812	0.3268494	574.5412	4.366716	0	879.873	475.8318	0.3706507	0.3273252	577.8955	4.355897	0	20	883	467						Frog_fixed.avi	0
15556	933	885.2446	454.45	0.5217353	0.3301413	575.774	4.370715	0	877.9985	473.5277	0.3726208	0.3304811	578.8442	4.360211	0	20	882	464						Frog_fixed.avi	0
15573	934	889.3557	454.4663	0.5234482	0.3335226	577.1333	4.377487	0	880.4666	480.6943	0.3744482	0.3336004	579.8229	4.351047	0	20	885	468						Frog_fixed.avi	0
15589	935	878.8168	457.881	0.5249017	0.3369962	578.2538	4.379979	0	873.3576	478.8993	0.3760914	0.3368782	580.8378	4.355535	0	20	876	468						Frog_fixed.avi	0
15606	936	883.5721	457.0013	0.5262416	0.3404734	579.584	4.366927	0	876.7252	480.6255	0.3775653	0.3401847	581.9313	4.374101	0	20	880	469						Frog_fixed.avi	0
15623	937	880.6607	456.1905	0.5274096	0.3439569	580.8187	4.381067	0	875.8632	482.067	0.3789185	0.3435065	583.1826	4.374989	0	20	878	469						Frog_fixed.avi	0
15639	938	883.7717	454.5583	0.5284622	0.3473535	582.0657	4.375781	0	874.5733	484.9608	0.3801498	0.3468038	584.3885	4.374941	0	20	879	470						Frog_fixed.avi	0
15656	939	881.494	457.9866	0.529411	0.3507002	583.4162	4.396348	0	870.5643	480.9229	0.3812818	0.350128	585.4741	4.392845	0	20	876	469						Frog_fixed.avi	0
15673	940	880.7974	462.071	0.5302951	0.3540137	584.5018	4.375883	0	871.5156	483.7612	0.3823789	0.3532614	586.6295	4.382894	0	20	876	473						Frog_fixed.avi	0
15689	941	878.8079	459.0865	0.5311342	0.3573765	585.7707	4.38209	0	868.0108	487.7926	0.3834668	0.3564445	587.8471	4.393033	0	20	873	473						Frog_fixed.avi	0
15706	942	886.4192	457.7252	0.5320253	0.3607624	586.9349	4.392401	0	866.7	489.2321	0.3845548	0.3595696	588.9985	4.383223	0	20	877	473						Frog_fixed.avi	0
15723	943	882.8381	458.3585	0.5329415	0.3642767	588.1263	4.390569	0	872.9399	484.7268	0.3857026	0.3626766	590.2509	4.39014	0	20	878	472						Frog_fixed.avi	0
15739	944	882.8453	457.6585	0.5339417	0.3679145	589.3688	4.400803	0	875.7153	487.1709	0.3869271	0.365835	591.4597	4.400571	0	20	879	472						Frog_fixed.avi	0
15756	945	882.7517	458.8395	0.5350127	0.3717237	590.496	4.402734	0	872.2177	486.7063	0.3882116	0.3691263	592.6845	4.406909	0	20	877	473						Frog_fixed.avi	0
15773	946	881.673	464.6165	0.5361632	0.3756467	591.5622	4.420143	0	871.9445	485.6496	0.3896048	0.3725038	593.6937	4.415226	0	20	877	475						Frog_fixed.avi	0
15789	947	885.0558	459.9046	0.5374098	0.379541	592.7441	4.419029	0	873.0346	488.4201	0.3910631	0.3758308	594.8616	4.411132	0	20	879	474						Frog_fixed.avi	0
15806	948	888.4174	461.7031	0.5387529	0.3833165	593.8264	4.429702	0	870.3821	492.7288	0.3926008	0.3790735	596.0606	4.414821	0	20	879	477						Frog_fixed.avi	0
15823	949	888.2642	459.6901	0.5401511	0.3870431	594.7676	4.429991	0	877.8402	487.8029	0.3942533	0.3822559	597.1896	4.427573	0	20	883	474						Frog_fixed.avi	0
15839	950	894.4278	466.6478	0.5416419	0.3908402	595.8987	4.435437	0	878.9402	489.6777	0.3959788	0.3855081	598.3289	4.432658	0	20	887	478						Frog_fixed.avi	0
15856	951	891.5109	464.3078	0.5431625	0.3950409	597.0398	4.453008	0	884.4692	488.0029	0.3977283	0.3890353	599.4235	4.435168	0	20	888	476						Frog_fixed.avi	0
15873	952	889.191	469.033	0.5446462	0.3995203	597.8946	4.441388	0	880.5239	494.9728	0.3994482	0.392819	600.5099	4.437455	0	20	885	482						Frog_fixed.avi	0
15889	953	891.2826	467.6194	0.5460858	0.4043821	598.9283	4.458775	0	876.0814	494.2585	0.4011211	0.3970252	601.5146	4.453173	0	20	884	481						Frog_fixed.avi	0
15906	954	888.8108	467.8022	0.5474588	0.4095845	599.7773	4.461089	0	881.9941	492.3821	0.4027468	0.4014894	602.6427	4.461964	0	20	885	480						Frog_fixed.avi	0
15923	955	887.7985	469.3456	0.548763	0.4150585	600.5641	4.47473	0	881.1046	493.5676	0.4042929	0.4061949	603.6564	4.473905	0	20	884	481						Frog_fixed.avi	0
15939	956	888.9282	468.2966	0.5500121	0.4207104	601.5445	4.479023	0	884.1303	494.0143	0.4057395	0.4111063	604.7043	4.488998	0	20	887	481						Frog_fixed.avi	0
15956	957	890.0908	470.805	0.5512093	0.4264241	602.3276	4.474143	0	883.5947	494.8102	0.407166	0.4160221	605.7247	4.493375	0	20	887	483						Frog_fixed.avi	0
15973	958	885.2675	470.6346	0.5523414	0.4318842	603.2189	4.487843	0	883.533	497.6629	0.4085073	0.4207947	606.7108	4.496709	0	20	884	484						Frog_fixed.avi	0
15989	959	881.8519	475.3952	0.5533799	0.4370281	603.9564	4.480291	0	881.5466	508.8055	0.4095677	0.4248121	606.8554	4.463338	0	20	882	492						Frog_fixed.avi	0
16006	960	885.413	480.0308	0.55427	0.4416709	604.9078	4.490288	0	874.8512	499.747	0.4108315	0.4296241	606.8567	4.501997	0	20	880	490						Frog_fixed.avi	0
16022	961	880.6127	473.9423	0.5549742	0.4458222	605.8063	4.495537	0	883.9473	501.9802	0.4117132	0.4335191	609.6464	4.508416	0	20	882	488						Frog_fixed.avi	0
16039	962	882.3351	473.3993	0.5554973	0.449416	606.7571	4.490748	0	876.0057	506.9621	0.412385	0.4370525	610.69	4.50649	0	20	879	490						Frog_fixed.avi	0
16056	963	892.9698	474.7686	0.5558507	0.4523106	607.7335	4.508256	0	885.028	514.2037	0.4127867	0.4397362	610.8474	4.482461	0	20	889	494						Frog_fixed.avi	0
16072	964	883.7356	471.7351	0.5560438	0.4546384	608.7467	4.494619	0	884.4793	506.9521	0.4133536	0.4427847	610.8483	4.497081	0	20	884	489						Frog_fixed.avi	0
16089	965	883.3529	472.0562	0.5561821	0.456467	609.6602	4.502642	0	886.6464	499.7231	0.4136027	0.4449175	613.9338	4.511705	0	20	885	486						Frog_fixed.avi	0
16106	966	886.1062	472.3423	0.5562948	0.457954	610.6796	4.515275	0	883.4631	498.6635	0.4138669	0.4467018	614.8672	4.529949	0	20	885	486						Frog_fixed.avi	0
16122	967	875.209	463.7044	0.5564167	0.4588456	610.7393	4.478528	0	873.3285	476.2133	0.4142619	0.4481461	615.8873	4.536381	0	20	874	470						Frog_fixed.avi	0
16139	968	881.775	482.5015	0.556496	0.4599834	610.7393	4.47542	0	879.8699	484.0275	0.4146913	0.4494884	616.6766	4.528385	0	20	881	483						Frog_fixed.avi	0
16156	969	-1280	-1024	-1	-1	-1	-1	4	-1280	-1024	-1	-1	-1	-1	4	20	0	0						Frog_fixed.avi	0
16172	970	-1280	-1024	-1	-1	-1	-1	4	-1280	-1024	-1	-1	-1	-1	4	20	0	0						Frog_fixed.avi	0
16189	971	-1280	-1024	-1	-1	-1	-1	4	-1280	-1024	-1	-1	-1	-1	4	20	0	0						Frog_fixed.avi	0
16206	972	-1280	-1024	-1	-1	-1	-1	4	-1280	-1024	-1	-1	-1	-1	4	20	0	0						Frog_fixed.avi	0
16222	973	-1280	-1024	-1	-1	-1	-1	4	-1280	-1024	-1	-1	-1	-1	4	20	0	0						Frog_fixed.avi	0
16239	974	874.5826	455.4387	0.5593538	0.4705126	615.471	4.491094	0	881.2979	482.7759	0.4176553	0.4580795	619.4655	4.490648	0	20	878	469						Frog_fixed.avi	0
16256	975	874.7845	449.5872	0.5598341	0.4724143	615.541	4.49466	0	873.1424	482.7682	0.418197	0.4595456	619.5248	4.516409	0	20	874	466						Frog_fixed.avi	0
16272	976	877.0856	463.2511	0.560264	0.4731244	615.6784	4.46914	0	878.6099	480.4631	0.4186224	0.459958	619.8738	4.469236	0	20	878	472						Frog_fixed.avi	0
16289	977	881.7219	462.2887	0.5605893	0.4735518	615.7286	4.446495	0	880.4711	485.66	0.4190617	0.4603853	619.9402	4.461172	0	20	881	474						Frog_fixed.avi	0
16306	978	-1280	-1024	-1	-1	-1	-1	4	-1280	-1024	-1	-1	-1	-1	4	20	0	0						Frog_fixed.avi	0
16322	979	877.6176	470.0355	0.5612213	0.4745347	615.7286	4.439867	0	866.7946	488.3797	0.4197964	0.4605992	620.0798	4.446668	0	20	872	479						Frog_fixed.avi	0
16339	980	876.2738	457.4655	0.5617216	0.4749758	615.726	4.466665	0	870.6995	481.6718	0.4202935	0.4603343	620.1219	4.439239	0	20	873	470						Frog_fixed.avi	0
16356	981	877.4241	453.8083	0.5623862	0.4751693	615.8792	4.427755	0	881.1774	481.294	0.4210307	0.4598177	620.2268	4.425959	0	20	879	468						Frog_fixed.avi	0
16372	982	872.7999	457.0845	0.563233	0.4754598	616.0526	4.423358	0	872.5788	480.4989	0.4218714	0.4593921	620.3177	4.403159	0	20	873	469						Frog_fixed.avi	0
16389	983	873.9355	452.2355	0.5642129	0.4760472	616.213	4.421906	0	876.6747	481.6809	0.4228882	0.4591229	620.273	4.398223	0	20	875	467						Frog_fixed.avi	0
16406	984	873.0977	450.1253	0.5652955	0.4769398	616.2234	4.408832	0	876.1074	481.9687	0.4240064	0.459087	620.035	4.402448	0	20	875	466						Frog_fixed.avi	0
16422	985	875.8044	459.3793	0.5664497	0.478093	616.2459	4.384374	0	879.1172	486.2065	0.4251356	0.4592549	620.0365	4.3992	0	20	877	473						Frog_fixed.avi	0
16439	986	871.4512	456.4637	0.5675668	0.4795866	616.3492	4.391971	0	870.73	480.6925	0.4262568	0.4597498	619.866	4.383873	0	20	871	469						Frog_fixed.avi	0
16456	987	869.2398	471.6046	0.5685865	0.4808148	616.3764	4.358628	0	871.3595	482.8586	0.427351	0.4603917	619.6526	4.379031	0	20	870	477						Frog_fixed.avi	0
16472	988	868.7271	456.472	0.5695961	0.482458	616.3764	4.340519	0	873.6755	479.6679	0.4283266	0.4611872	619.5375	4.386836	0	20	871	468						Frog_fixed.avi	0
16489	989	881.3477	496.4958	0.5704288	0.4848047	616.3744	4.42328	0	880.4117	524.2484	0.4291823	0.4623689	619.4575	4.36491	0	21	881	510						Frog_fixed.avi	0
16506	990	876.9587	517.3742	0.5711551	0.4866027	616.3982	4.394445	0	884.1541	539.5808	0.4299709	0.463486	618.9799	4.391528	0	21	881	528						Frog_fixed.avi	0
16522	991	876.2902	528.5172	0.5718246	0.4879427	616.1049	4.366143	0	881.9364	545.6297	0.430511	0.4643642	618.8108	4.371041	0	21	879	537						Frog_fixed.avi	0
16539	992	874.697	524.5456	0.5723659	0.4889185	615.7545	4.389308	0	878.3231	542.9977	0.4310028	0.4649138	618.5752	4.373847	0	21	877	534						Frog_fixed.avi	0
16555	993	881.0428	529.8468	0.5728246	0.4893143	615.5881	4.395728	0	884.8267	551.3606	0.4314079	0.4650226	618.2742	4.387906	0	21	883	541						Frog_fixed.avi	0
16572	994	881.3449	528.2573	0.5731917	0.4892572	615.3427	4.401116	0	883.6104	547.7572	0.4317313	0.4647183	617.8823	4.367147	0	21	882	538						Frog_fixed.avi	0
16589	995	873.1232	522.8315	0.5734457	0.4888492	615.3223	4.379405	0	878.225	557.3064	0.4319488	0.4640719	617.8745	4.378571	0	21	876	540						Frog_fixed.avi	0
16605	996	874.6925	526.6542	0.5736275	0.4882554	614.9335	4.390433	0	876.9902	552.7095	0.4320696	0.4632762	617.6624	4.380639	0	21	876	540						Frog_fixed.avi	0
16622	997	877.508	525.2538	0.5736929	0.4876065	614.8333	4.402132	0	881.1927	553.9583	0.4321479	0.462469	617.4089	4.38182	0	21	879	540						Frog_fixed.avi	0
16639	998	880.0967	523.69	0.5737303	0.4870527	614.8091	4.421008	0	881.6566	554.6127	0.4321455	0.4617573	617.2859	4.38095	0	21	881	539						Frog_fixed.avi	0
16655	999	877.702	523.7413	0.5737036	0.4866312	614.588	4.411324	0	880.0706	543.2822	0.4320824	0.4611845	617.2411	4.375032	0	21	879	534						Frog_fixed.avi	0
16672	1000	876.6336	526.7166	0.5736896	0.4862751	614.4105	4.400578	0	881.2327	549.674	0.4320707	0.4606271	616.9401	4.38579	0	21	879	538						Frog_fixed.avi	0
16689	1001	875.6763	525.3846	0.573678	0.4860685	614.263	4.420837	0	878.6823	559.0468	0.4320607	0.4599794	616.9309	4.34816	0	21	877	542						Frog_fixed.avi	0
16705	1002	873.9114	527.1125	0.5736731	0.4860435	614.0892	4.427876	0	886.663	560.5076	0.4319959	0.4599515	616.9313	4.395441	0	21	880	544						Frog_fixed.avi	0
16722	1003	877.1174	525.8463	0.5736594	0.4861609	613.8713	4.414701	0	883.6633	553.532	0.4319663	0.4598378	616.3192	4.384499	0	21	880	540						Frog_fixed.avi	0
16739	1004	873.3347	525.0171	0.5736189	0.4863261	613.7851	4.428789	0	879.6381	549.7664	0.4318733	0.4597654	616.288	4.400321	0	21	876	537						Frog_fixed.avi	0
16755	1005	877.674	526.8179	0.5735556	0.4864736	613.513	4.421958	0	878.1188	551.3591	0.4317864	0.4596879	615.9913	4.393626	0	21	878	539						Frog_fixed.avi	0
16772	1006	876.5332	528.0939	0.573503	0.4864946	613.3268	4.41691	0	877.2827	541.3669	0.4316663	0.4595423	615.6874	4.399392	0	21	877	535						Frog_fixed.avi	0
16789	1007	878.9108	525.5223	0.5733681	0.4865081	613.0748	4.43293	0	880.3183	553.5565	0.4315445	0.4593201	615.5925	4.409525	0	21	880	540						Frog_fixed.avi	0
16805	1008	877.0129	527.4203	0.5732145	0.4864117	613.0543	4.442475	0	876.3986	554.2671	0.4313525	0.4591599	615.2599	4.42352	0	21	877	541						Frog_fixed.avi	0
16822	1009	875.8754	522.6688	0.57297	0.4862965	612.8648	4.430868	0	875.4169	549.6928	0.4310822	0.458985	615.2629	4.418382	0	21	876	536						Frog_fixed.avi	0
16839	1010	880.4998	522.8988	0.5726944	0.4860226	612.5784	4.433098	0	880.8046	544.2303	0.4307471	0.458762	614.9888	4.400818	0	21	881	534						Frog_fixed.avi	0
16855	1011	877.0206	519.9268	0.5723276	0.485592	612.5479	4.426264	0	878.9398	551.9681	0.4303572	0.458417	614.7216	4.406843	0	21	878	536						Frog_fixed.avi	0
16872	1012	875.7635	524.2234	0.5718927	0.4850913	612.405	4.440184	0	877.5709	546.5193	0.4298835	0.4581115	614.6064	4.413527	0	21	877	535						Frog_fixed.avi	0
16889	1013	874.7204	521.4158	0.5714245	0.484571	612.2377	4.428335	0	879.3342	551.2833	0.4293842	0.4577601	614.479	4.411489	0	21	877	536						Frog_fixed.avi	0
16905	1014	875.0237	526.5676	0.5709496	0.4840761	612.0768	4.4334	0	880.8322	555.5706	0.4288699	0.457445	614.4042	4.422688	0	21	878	541						Frog_fixed.avi	0
16922	1015	874.4225	524.2325	0.5704496	0.4835939	611.9844	4.43397	0	881.0815	560.9269	0.4284327	0.4568336	614.3918	4.380258	0	21	878	543						Frog_fixed.avi	0
16939	1016	877.8687	524.8876	0.5699893	0.4830357	611.8632	4.428855	0	876.9573	564.7917	0.4279284	0.4563555	614.3918	4.38589	0	21	877	545						Frog_fixed.avi	0
16955	1017	878.4799	526.3534	0.5695565	0.4825743	611.6821	4.440314	0	881.0621	556.9889	0.4273544	0.4561293	614.3922	4.445493	0	21	880	542						Frog_fixed.avi	0
16972	1018	881.6188	516.5634	0.5691417	0.48216	611.6846	4.439569	0	880.7688	544.5753	0.4269004	0.4557585	614.0125	4.422506	0	21	881	531						Frog_fixed.avi	0
16988	1019	870.4451	528.5109	0.5687096	0.4818482	611.5986	4.452322	0	876.8571	557.491	0.426535	0.4551748	613.9891	4.401371	0	21	874	543						Frog_fixed.avi	0
17005	1020	872.7538	523.4105	0.5683159	0.4815916	611.4706	4.460861	0	877.7018	546.1498	0.4260401	0.4551469	613.9896	4.431037	0	21	875	535						Frog_fixed.avi	0
17022	1021	878.1095	514.6465	0.5679536	0.4813984	611.3395	4.455676	0	883.2036	545.3075	0.4256464	0.4549401	613.545	4.441926	0	21	881	530						Frog_fixed.avi	0
17038	1022	874.2672	524.2056	0.5675716	0.4811837	611.2693	4.44686	0	878.2419	543.9169	0.4252513	0.4547525	613.5708	4.451782	0	21	876	534						Frog_fixed.avi	0
17055	1023	873.3875	522.3513	0.567256	0.4810082	611.2211	4.45916	0	880.9	546.9034	0.4249585	0.4542851	613.5534	4.431967	0	21	877	535						Frog_fixed.avi	0
17072	1024	876.1288	516.9926	0.5669355	0.4808233	611.0251	4.47227	0	881.8474	545.0725	0.4245516	0.4542789	613.5538	4.448369	0	21	879	531						Frog_fixed.avi	0
17089	1025	875.9531	520.8483	0.5665818	0.4806485	611.1367	4.460749	0	876.2531	541.8693	0.4242068	0.4540527	613.2797	4.453359	0	21	876	531						Frog_fixed.avi	0
17105	1026	873.4002	519.4316	0.5662413	0.4804646	611.1191	4.454629	0	879.856	549.7791	0.4239148	0.4535078	613.2835	4.423781	0	21	877	535						Frog_fixed.avi	0
17122	1027	874.4697	520.6688	0.565927	0.4802068	611.0093	4.470443	0	882.9318	548.8699	0.4235373	0.4534308	613.2839	4.468589	0	21	879	535						Frog_fixed.avi	0
17138	1028	876.5272	517.8731	0.5656082	0.4799434	611.0459	4.486777	0	877.6605	539.3162	0.4232193	0.4532104	613.2581	4.465198	0	21	877	529						Frog_fixed.avi	0
17155	1029	873.0911	518.2813	0.565348	0.4797126	611.0466	4.47457	0	876.9377	550.8442	0.4230012	0.4527117	613.2437	4.420107	0	21	875	535						Frog_fixed.avi	0
17172	1030	875.6847	517.2354	0.5651159	0.4795551	611.0389	4.473055	0	875.6093	550.7216	0.4227453	0.4526367	613.2441	4.464362	0	21	876	534						Frog_fixed.avi	0
17188	1031	874.5908	517.9841	0.5649571	0.4794044	611.0255	4.477033	0	875.0359	543.2015	0.4225811	0.4523688	613.0985	4.480011	0	21	875	531						Frog_fixed.avi	0
17205	1032	875.5331	518.9462	0.5647949	0.4792575	611.0091	4.480385	0	881.6124	541.4922	0.4224749	0.4520081	613.1487	4.460166	0	21	879	530						Frog_fixed.avi	0
17222	1033	873.7244	519.9097	0.5646807	0.4792434	611.0867	4.483086	0	879.3954	542.6386	0.4223849	0.4517452	613.2459	4.466719	0	21	877	531						Frog_fixed.avi	0
17238	1034	873.9152	515.9185	0.5646052	0.4793538	610.9724	4.485055	0	881.9985	540.0341	0.4223561	0.4516104	613.2404	4.460901	0	21	878	528						Frog_fixed.avi	0
17255	1035	874.5627	512.2719	0.5645701	0.4794896	610.9938	4.493986	0	883.1702	537.0281	0.4223339	0.4515072	613.2596	4.466242	0	21	879	525						Frog_fixed.avi	0
17272	1036	880.0507	514.2532	0.5645704	0.4796025	610.9304	4.485621	0	883.5637	538.6991	0.4223498	0.4514482	613.2744	4.463229	0	21	882	526						Frog_fixed.avi	0
17288	1037	876.2595	502.9492	0.5645989	0.4796625	610.9037	4.489182	0	882.4811	547.4203	0.4224186	0.4510326	613.2666	4.435386	0	21	879	525						Frog_fixed.avi	0
17305	1038	878.2128	508.8919	0.5646909	0.4795442	610.8616	4.502649	0	880.2194	546.2853	0.4225072	0.450929	613.267	4.47395	0	21	879	528						Frog_fixed.avi	0
17322	1039	881.071	507.3714	0.5648038	0.4791744	610.8643	4.482339	0	874.8865	543.256	0.4226212	0.4505287	613.103	4.451625	0	21	878	525						Frog_fixed.avi	0
17338	1040	878.6288	506.6627	0.5649047	0.479138	610.8618	4.519792	0	878.8271	542.5217	0.4227539	0.4501231	613.3228	4.476969	0	21	879	525						Frog_fixed.avi	0
17355	1041	-1280	-1024	-1	-1	-1	-1	4	-1280	-1024	-1	-1	-1	-1	4	21	0	0						Frog_fixed.avi	0
17372	1042	-1280	-1024	-1	-1	-1	-1	4	-1280	-1024	-1	-1	-1	-1	4	21	0	0						Frog_fixed.avi	0
17388	1043	-1280	-1024	-1	-1	-1	-1	4	-1280	-1024	-1	-1	-1	-1	4	21	0	0						Frog_fixed.avi	0
17405	1044	868.6152	511.1111	0.5652944	0.4783976	611.0697	4.496579	0	876.2437	536.8407	0.4231642	0.449082	613.365	4.459149	0	21	872	524						Frog_fixed.avi	0
17422	1045	874.1788	505.3064	0.5654189	0.478147	611.2643	4.495066	0	875.8472	538.7667	0.4232637	0.4488418	613.4048	4.446414	0	21	875	522						Frog_fixed.avi	0
17438	1046	875.5157	510.9423	0.5655228	0.4779402	611.1611	4.505627	0	879.1071	540.8801	0.4233508	0.4487077	613.4751	4.460191	0	21	877	526						Frog_fixed.avi	0
17455	1047	873.8611	503.2645	0.5655674	0.4778659	611.2299	4.502727	0	875.9952	543.4392	0.4233997	0.4487114	613.3995	4.445515	0	21	875	523						Frog_fixed.avi	0
17471	1048	875.1115	504.9451	0.5655687	0.4779187	611.2236	4.518733	0	880.3167	534.2308	0.4234029	0.4488754	613.3517	4.442464	0	21	878	520						Frog_fixed.avi	0
17488	1049	877.6789	498.6765	0.5655103	0.4781135	611.2179	4.512692	0	881.4758	544.1403	0.423353	0.4487997	613.3776	4.424894	0	21	880	521						Frog_fixed.avi	0
17505	1050	872.8156	504.6396	0.5653611	0.478245	611.2735	4.499963	0	876.722	536.312	0.4231672	0.4493356	613.3781	4.465991	0	21	875	520						Frog_fixed.avi	0
17521	1051	875.028	507.1103	0.565201	0.4783385	611.3093	4.495517	0	876.9183	543.374	0.4230084	0.4494925	613.2114	4.449093	0	21	876	525						Frog_fixed.avi	0
17538	1052	875.4395	504.5252	0.5650427	0.4782705	611.1883	4.485792	0	877.4081	534.3181	0.4228224	0.4495139	613.3314	4.452129	0	21	876	519						Frog_fixed.avi	0
17555	1053	875.4548	504.4852	0.5649268	0.4781931	611.3591	4.486431	0	880.3107	547.1271	0.4227237	0.4491737	613.3212	4.419558	0	21	878	526						Frog_fixed.avi	0
17571	1054	870.8669	504.7789	0.5648657	0.4779562	611.3648	4.456729	0	872.087	532.9365	0.4225979	0.4493692	613.3217	4.44337	0	21	871	519						Frog_fixed.avi	0
17588	1055	877.0641	503.0357	0.5648131	0.4779507	611.3648	4.464835	0	874.2604	529.4197	0.4225644	0.4492777	613.2047	4.448559	0	21	876	516						Frog_fixed.avi	0
17605	1056	876.1644	496.8049	0.5647274	0.4783342	611.3623	4.486689	0	874.7736	534.591	0.4225599	0.4492374	613.1537	4.447404	0	21	875	516						Frog_fixed.avi	0
17621	1057	876.8839	502.3479	0.5646972	0.4785047	611.3988	4.498664	0	875.8225	526.8661	0.4225476	0.4491923	613.2155	4.430908	0	21	876	515						Frog_fixed.avi	0
17638	1058	873.0297	503.224	0.5646336	0.4786587	611.3932	4.492888	0	874.6707	524.4916	0.4225302	0.4491397	613.3066	4.448462	0	21	874	514						Frog_fixed.avi	0
17655	1059	870.1194	505.799	0.5645974	0.4788356	611.4415	4.476287	0	872.3306	526.1394	0.4224996	0.4490963	613.4813	4.437452	0	21	871	516						Frog_fixed.avi	0
17671	1060	871.34	506.1044	0.5645723	0.4790053	611.5549	4.475563	0	874.4408	532.1693	0.422528	0.4491377	613.4645	4.44439	0	21	873	519						Frog_fixed.avi	0
17688	1061	879.8066	498.8791	0.5645569	0.4792607	611.6884	4.48306	0	879.3564	529.7415	0.42256	0.4492646	613.6787	4.445229	0	21	880	514						Frog_fixed.avi	0
17705	1062	878.1902	501.8431	0.564541	0.4795154	611.8173	4.478423	0	872.0084	540.1848	0.4225574	0.4495037	614.0255	4.438711	0	21	875	521						Frog_fixed.avi	0
17721	1063	875.6654	501.0574	0.5644907	0.4798245	612.0812	4.46011	0	871.6846	528.4708	0.422552	0.4498347	614.2121	4.440096	0	21	874	515						Frog_fixed.avi	0
17738	1064	871.3158	505.1068	0.5644698	0.4802347	612.2307	4.456735	0	875.2652	533.4044	0.422581	0.4502117	614.2719	4.436481	0	21	873	519						Frog_fixed.avi	0
17755	1065	876.8873	501.6613	0.5644443	0.4806827	612.4337	4.458073	0	875.033	534.2914	0.4226087	0.4507175	614.5789	4.420172	0	21	876	518						Frog_fixed.avi	0
17771	1066	877.2021	498.9894	0.5644646	0.4813082	612.6334	4.454321	0	875.9916	545.2519	0.4226434	0.4510351	614.607	4.403806	0	21	877	522						Frog_fixed.avi	0
17788	1067	875.1514	503.0685	0.5644373	0.4819304	612.7239	4.459449	0	879.2803	535.4424	0.4226995	0.4520338	614.6075	4.418121	0	21	877	519						Frog_fixed.avi	0
17805	1068	880.3818	493.9476	0.5644552	0.4825854	612.8961	4.465562	0	887.1362	543.2754	0.422745	0.4524078	614.7576	4.364862	0	21	884	519						Frog_fixed.avi	0
17821	1069	875.6467	499.856	0.5644785	0.4830826	613.1411	4.458969	0	880.7542	534.1882	0.4227836	0.453341	614.7581	4.408877	0	21	878	517						Frog_fixed.avi	0
17838	1070	882.3011	507.869	0.5645225	0.4833133	613.1585	4.420467	0	876.9818	527.1044	0.422849	0.4538706	615.3749	4.411515	0	21	880	517						Frog_fixed.avi	0
17855	1071	883.7686	502.1392	0.564576	0.4836555	613.1585	4.431719	0	878.7727	532.9184	0.4229493	0.4542369	615.6132	4.407281	0	21	881	518						Frog_fixed.avi	0
17871	1072	878.774	489.3676	0.5646312	0.4840368	613.1585	4.401925	0	879.2456	529.3951	0.423031	0.4545572	615.6818	4.40544	0	21	879	509						Frog_fixed.avi	0
17888	1073	-1280	-1024	-1	-1	-1	-1	4	-1280	-1024	-1	-1	-1	-1	4	21	0	0						Frog_fixed.avi	0
17905	1074	-1280	-1024	-1	-1	-1	-1	4	-1280	-1024	-1	-1	-1	-1	4	21	0	0						Frog_fixed.avi	0
17921	1075	882.4555	489.457	0.5646421	0.4849325	613.1561	4.441668	0	873.7903	536.4753	0.4230946	0.4552714	616.2382	4.409663	0	21	878	513						Frog_fixed.avi	0
17938	1076	878.9914	503.0072	0.5645746	0.4851528	614.1796	4.434877	0	875.1302	531.9079	0.423009	0.4556713	616.3169	4.385634	0	21	877	517						Frog_fixed.avi	0
17955	1077	871.7766	495.3017	0.5644252	0.4856877	614.1591	4.442589	0	865.5033	529.6158	0.422878	0.4563904	616.434	4.400109	0	21	869	512						Frog_fixed.avi	0
17971	1078	874.1155	491.5458	0.5642548	0.4857389	614.6321	4.422838	0	874.2157	545.7052	0.4226923	0.4562523	616.4333	4.356853	0	21	874	519						Frog_fixed.avi	0
17988	1079	877.035	503.0645	0.5640489	0.4859419	614.6635	4.41905	0	873.3213	543.4336	0.4225458	0.4568903	616.4337	4.402479	0	21	875	523						Frog_fixed.avi	0
18005	1080	878.4132	501.5314	0.5637692	0.4860947	614.951	4.423812	0	875.4632	534.2657	0.4222724	0.4572077	617.2418	4.396489	0	21	877	518						Frog_fixed.avi	0
18021	1081	880.2135	507.3637	0.5634599	0.4860637	614.9959	4.415423	0	874.7661	534.0444	0.4220065	0.4574839	617.3172	4.395094	0	21	877	521						Frog_fixed.avi	0
18038	1082	881.0088	492.2599	0.5630897	0.4866264	614.9933	4.424319	0	878.4635	528.9118	0.4216315	0.4578678	617.6119	4.396183	0	21	880	511						Frog_fixed.avi	0
18054	1083	880.1763	487.6796	0.5626459	0.4870129	615.4233	4.442053	0	871.8304	532.8774	0.4212004	0.4583113	617.67	4.385638	0	21	876	510						Frog_fixed.avi	0
18071	1084	887.6755	485.4843	0.56214	0.4874212	615.5049	4.438602	0	870.512	528.6522	0.4206943	0.4588726	617.7784	4.392418	0	21	879	507						Frog_fixed.avi	0
18088	1085	883.2424	487.275	0.5615105	0.4875552	615.5795	4.408543	0	877.0157	531.3232	0.4201296	0.4593019	617.963	4.411313	0	21	880	509						Frog_fixed.avi	0
18104	1086	-1280	-1024	-1	-1	-1	-1	4	-1280	-1024	-1	-1	-1	-1	4	22	0	0						Frog_fixed.avi	0
18121	1087	-1280	-1024	-1	-1	-1	-1	4	-1280	-1024	-1	-1	-1	-1	4	22	0	0						Frog_fixed.avi	0
18138	1088	-1280	-1024	-1	-1	-1	-1	4	-1280	-1024	-1	-1	-1	-1	4	22	0	0						Frog_fixed.avi	0
18154	1089	882.1509	445.4597	0.5582699	0.4876906	616.0615	4.398616	0	876.3173	470.5334	0.4170226	0.4604663	618.5623	4.391845	0	22	879	458						Frog_fixed.avi	0
18171	1090	885.791	440.3415	0.5574363	0.4876781	616.0615	4.391204	0	873.7194	477.161	0.416198	0.460647	618.726	4.405081	0	22	880	459						Frog_fixed.avi	0
18188	1091	878.1005	434.1367	0.5565494	0.4878656	616.0585	4.480583	0	871.2688	475.5926	0.4153533	0.4608384	618.993	4.382995	0	22	875	455						Frog_fixed.avi	0
18204	1092	881.962	435.7286	0.5557295	0.4878503	616.5108	4.436767	0	869.3398	469.4192	0.4145094	0.4610854	619.0386	4.40261	0	22	876	453						Frog_fixed.avi	0
18221	1093	881.9089	436.7513	0.5549247	0.4878415	616.6401	4.446455	0	881.9661	471.9644	0.4137422	0.4612735	619.2329	4.39689	0	22	882	454						Frog_fixed.avi	0
18238	1094	883.0252	438.9666	0.5541266	0.4878884	616.8046	4.426282	0	874.2269	470.821	0.4129362	0.4615578	619.4683	4.41323	0	22	879	455						Frog_fixed.avi	0
18254	1095	879.8078	444.5228	0.5534025	0.4880223	616.8616	4.414477	0	877.8699	471.4926	0.4121967	0.4619289	619.6878	4.393666	0	22	879	458						Frog_fixed.avi	0
18271	1096	877.4152	443.9909	0.5527112	0.4879017	616.8808	4.37085	0	877.5383	478.6408	0.4115145	0.4622238	619.8672	4.405801	0	22	877	461						Frog_fixed.avi	0
18288	1097	883.886	435.2921	0.5520811	0.4882057	616.8774	4.443529	0	881.7451	492.3938	0.4109649	0.4621983	619.8568	4.362157	0	22	883	464						Frog_fixed.avi	0
18304	1098	885.2318	454.8054	0.5515574	0.4879473	617.284	4.398753	0	876.9993	469.7768	0.4103011	0.4627714	619.8572	4.400432	0	22	881	462						Frog_fixed.avi	0
18321	1099	886.5231	446.2046	0.5509753	0.4879479	617.284	4.379805	0	881.2512	479.9803	0.4097462	0.4629439	619.978	4.407223	0	22	884	463						Frog_fixed.avi	0
18338	1100	878.1167	447.362	0.5503068	0.4879467	617.284	4.378547	0	880.6155	472.7955	0.4091351	0.4631467	620.2214	4.381754	0	22	879	460						Frog_fixed.avi	0
18354	1101	885.0802	450.0507	0.5496746	0.4880038	617.284	4.413307	0	876.464	472.0899	0.4085396	0.4634897	620.3536	4.40148	0	22	881	461						Frog_fixed.avi	0
18371	1102	-1280	-1024	-1	-1	-1	-1	4	-1280	-1024	-1	-1	-1	-1	4	22	0	0						Frog_fixed.avi	0
18388	1103	-1280	-1024	-1	-1	-1	-1	4	-1280	-1024	-1	-1	-1	-1	4	22	0	0						Frog_fixed.avi	0
18404	1104	-1280	-1024	-1	-1	-1	-1	4	-1280	-1024	-1	-1	-1	-1	4	22	0	0						Frog_fixed.avi	0
18421	1105	880.0898	443.0988	0.5469859	0.4895577	618.3708	4.469562	0	877.9363	474.7303	0.4057893	0.466268	620.6677	4.418515	0	22	879	459						Frog_fixed.avi	0
18438	1106	883.0319	444.8353	0.546263	0.4895008	618.3907	4.418339	0	877.1198	477.584	0.4049698	0.46691	620.9124	4.418516	0	22	880	461						Frog_fixed.avi	0
18454	1107	880.0847	446.693	0.5454513	0.4894986	618.3907	4.408671	0	877.2949	477.1162	0.4041819	0.4673207	621.0399	4.409237	0	22	879	462						Frog_fixed.avi	0
18471	1108	890.6859	448.6734	0.5447266	0.4894092	618.3907	4.446746	0	882.063	469.9359	0.4034568	0.4676711	621.0976	4.428647	0	22	886	459						Frog_fixed.avi	0
18488	1109	886.4077	443.1686	0.5440445	0.4891509	618.3907	4.419609	0	886.0044	471.5802	0.4028521	0.4677942	621.2184	4.422278	0	22	886	457						Frog_fixed.avi	0
18504	1110	-1280	-1024	-1	-1	-1	-1	4	-1280	-1024	-1	-1	-1	-1	4		0	0						Frog_fixed.avi	0
18521	1111	-1280	-1024	-1	-1	-1	-1	4	-1280	-1024	-1	-1	-1	-1	4		0	0						Frog_fixed.avi	0
18538	1112	-1280	-1024	-1	-1	-1	-1	4	-1280	-1024	-1	-1	-1	-1	4		0	0						Frog_fixed.avi	0
18554	1113	-1280	-1024	-1	-1	-1	-1	4	-1280	-1024	-1	-1	-1	-1	4		0	0						Frog_fixed.avi	0
18571	1114	-1280	-1024	-1	-1	-1	-1	4	-1280	-1024	-1	-1	-1	-1	4		0	0						Frog_fixed.avi	0
18588	1115	-1280	-1024	-1	-1	-1	-1	4	-1280	-1024	-1	-1	-1	-1	4		0	0						Frog_fixed.avi	0
18604	1116	888.3082	438.8106	0.542142	0.4894305	617.9794	4.507021	0	888.1265	467.5735	0.4011917	0.4682038	621.595	4.477355	0	23	888	453						Frog_fixed.avi	0
18621	1117	879.481	439.7608	0.5422622	0.4894951	617.9705	4.500289	0	880.9598	476.3239	0.4013815	0.4680818	621.4831	4.431356	0	23	880	458						Frog_fixed.avi	0
18637	1118	885.9912	440.5695	0.5425445	0.4895884	617.6584	4.472385	0	884.2325	476.1667	0.4016502	0.4679277	621.6338	4.443637	0	23	885	458						Frog_fixed.avi	0
18654	1119	887.496	439.0172	0.5429037	0.4896308	617.7385	4.570859	0	880.5879	477.0887	0.4020219	0.4677386	621.4609	4.450963	0	23	884	458						Frog_fixed.avi	0
18671	1120	886.0393	453.3297	0.5432988	0.4895078	617.7375	4.453218	0	878.9751	474.9373	0.4024576	0.4676559	621.4009	4.465838	0	23	883	464						Frog_fixed.avi	0
18687	1121	-1280	-1024	-1	-1	-1	-1	4	-1280	-1024	-1	-1	-1	-1	4	23	0	0						Frog_fixed.avi	0
18704	1122	-1280	-1024	-1	-1	-1	-1	4	-1280	-1024	-1	-1	-1	-1	4	23	0	0						Frog_fixed.avi	0
18721	1123	891.5649	439.9043	0.5448574	0.4901977	617.7375	4.481138	0	878.222	473.1653	0.4040173	0.4676548	621.2934	4.474118	0	23	885	457						Frog_fixed.avi	0
18737	1124	-1280	-1024	-1	-1	-1	-1	4	-1280	-1024	-1	-1	-1	-1	4	23	0	0						Frog_fixed.avi	0
18754	1125	-1280	-1024	-1	-1	-1	-1	4	-1280	-1024	-1	-1	-1	-1	4	23	0	0						Frog_fixed.avi	0
18771	1126	-1280	-1024	-1	-1	-1	-1	4	-1280	-1024	-1	-1	-1	-1	4	23	0	0						Frog_fixed.avi	0
18787	1127	-1280	-1024	-1	-1	-1	-1	4	-1280	-1024	-1	-1	-1	-1	4	23	0	0						Frog_fixed.avi	0
18804	1128	-1280	-1024	-1	-1	-1	-1	4	-1280	-1024	-1	-1	-1	-1	4	23	0	0						Frog_fixed.avi	0
18821	1129	877.094	446.74	0.5478669	0.4910689	617.7338	4.546507	0	879.0216	479.9406	0.4070898	0.467205	621.4014	4.475704	0	23	878	463						Frog_fixed.avi	0
18837	1130	888.6439	448.9983	0.5482758	0.4910018	617.5441	4.48781	0	878.2439	481.9779	0.4075083	0.4673104	621.3978	4.483066	0	23	883	465						Frog_fixed.avi	0
18854	1131	-1280	-1024	-1	-1	-1	-1	4	-1280	-1024	-1	-1	-1	-1	4		0	0						Frog_fixed.avi	0
18871	1132	-1280	-1024	-1	-1	-1	-1	4	-1280	-1024	-1	-1	-1	-1	4		0	0						Frog_fixed.avi	0
18887	1133	-1280	-1024	-1	-1	-1	-1	4	-1280	-1024	-1	-1	-1	-1	4		0	0						Frog_fixed.avi	0
18904	1134	-1280	-1024	-1	-1	-1	-1	4	-1280	-1024	-1	-1	-1	-1	4		0	0						Frog_fixed.avi	0
18921	1135	-1280	-1024	-1	-1	-1	-1	4	-1280	-1024	-1	-1	-1	-1	4		0	0						Frog_fixed.avi	0
18937	1136	-1280	-1024	-1	-1	-1	-1	4	-1280	-1024	-1	-1	-1	-1	4		0	0						Frog_fixed.avi	0
18954	1137	-1280	-1024	-1	-1	-1	-1	4	-1280	-1024	-1	-1	-1	-1	4		0	0						Frog_fixed.avi	0
18971	1138	-1280	-1024	-1	-1	-1	-1	4	-1280	-1024	-1	-1	-1	-1	4		0	0						Frog_fixed.avi	0
18987	1139	-1280	-1024	-1	-1	-1	-1	4	-1280	-1024	-1	-1	-1	-1	4		0	0						Frog_fixed.avi	0
19004	1140	-1280	-1024	-1	-1	-1	-1	4	-1280	-1024	-1	-1	-1	-1	4		0	0						Frog_fixed.avi	0
19021	1141	-1280	-1024	-1	-1	-1	-1	4	-1280	-1024	-1	-1	-1	-1	4		0	0						Frog_fixed.avi	0
19037	1142	-1280	-1024	-1	-1	-1	-1	4	-1280	-1024	-1	-1	-1	-1	4		0	0						Frog_fixed.avi	0
19054	1143	-1280	-1024	-1	-1	-1	-1	4	-1280	-1024	-1	-1	-1	-1	4		0	0						Frog_fixed.avi	0
19071	1144	-1280	-1024	-1	-1	-1	-1	4	-1280	-1024	-1	-1	-1	-1	4		0	0						Frog_fixed.avi	0
19087	1145	-1280	-1024	-1	-1	-1	-1	4	-1280	-1024	-1	-1	-1	-1	4		0	0						Frog_fixed.avi	0
19104	1146	-1280	-1024	-1	-1	-1	-1	4	-1280	-1024	-1	-1	-1	-1	4		0	0						Frog_fixed.avi	0
19121	1147	-1280	-1024	-1	-1	-1	-1	4	-1280	-1024	-1	-1	-1	-1	4		0	0						Frog_fixed.avi	0
19137	1148	-1280	-1024	-1	-1	-1	-1	4	-1280	-1024	-1	-1	-1	-1	4		0	0						Frog_fixed.avi	0
19154	1149	-1280	-1024	-1	-1	-1	-1	4	-1280	-1024	-1	-1	-1	-1	4		0	0						Frog_fixed.avi	0
19170	1150	-1280	-1024	-1	-1	-1	-1	4	-1280	-1024	-1	-1	-1	-1	4		0	0						Frog_fixed.avi	0
19187	1151	-1280	-1024	-1	-1	-1	-1	4	-1280	-1024	-1	-1	-1	-1	4		0	0						Frog_fixed.avi	0
19204	1152	-1280	-1024	-1	-1	-1	-1	4	823.429	577.2621	0.4110779	0.4693551	626.4749	4.445136	0	24	823	577						Frog_fixed.avi	0
19220	1153	-1280	-1024	-1	-1	-1	-1	4	-1280	-1024	-1	-1	-1	-1	4	24	0	0						Frog_fixed.avi	0
19237	1154	-1280	-1024	-1	-1	-1	-1	4	-1280	-1024	-1	-1	-1	-1	4	24	0	0						Frog_fixed.avi	0
19254	1155	-1280	-1024	-1	-1	-1	-1	4	-1280	-1024	-1	-1	-1	-1	4	24	0	0						Frog_fixed.avi	0
19270	1156	-1280	-1024	-1	-1	-1	-1	4	-1280	-1024	-1	-1	-1	-1	4	24	0	0						Frog_fixed.avi	0
19287	1157	820.8643	573.0115	0.5516046	0.4945005	624.4013	4.450598	0	818.1564	580.9985	0.4111935	0.4702947	627.5611	4.488832	0	24	820	577						Frog_fixed.avi	0
19304	1158	820.6183	570.9586	0.5516236	0.4949232	624.4013	4.456721	0	817.0739	576.9529	0.4112211	0.4708095	627.6951	4.491742	0	24	819	574						Frog_fixed.avi	0
19320	1159	828.5101	571.5421	0.5517003	0.4954262	624.4013	4.442493	0	816.051	580.7424	0.4112992	0.471319	627.6007	4.494373	0	24	822	576						Frog_fixed.avi	0
19337	1160	-1280	-1024	-1	-1	-1	-1	4	-1280	-1024	-1	-1	-1	-1	4	24	0	0						Frog_fixed.avi	0
19354	1161	821.6729	558.7369	0.5518109	0.4968186	624.398	4.496594	0	820.2119	574.195	0.4114037	0.4723185	627.8506	4.503256	0	24	821	566						Frog_fixed.avi	0
19370	1162	826.3115	568.7969	0.5518622	0.4969515	625.0671	4.473495	0	814.9625	579.9417	0.4114436	0.4726185	627.8999	4.489092	0	24	821	574						Frog_fixed.avi	0
19387	1163	826.0491	564.3228	0.5518234	0.4975792	625.0638	4.504242	0	814.7783	584.2571	0.4114588	0.4727359	627.9788	4.485569	0	24	820	574						Frog_fixed.avi	0
19404	1164	828.116	557.0684	0.5517768	0.4978755	625.1196	4.484972	0	821.2762	598.3541	0.4114778	0.4725462	627.9922	4.432499	0	24	825	578						Frog_fixed.avi	0
19420	1165	819.3793	559.4708	0.5516175	0.49804	625.2119	4.465745	0	824.6827	586.3499	0.4113685	0.4728643	627.9925	4.46456	0	24	822	573						Frog_fixed.avi	0
19437	1166	-1280	-1024	-1	-1	-1	-1	4	-1280	-1024	-1	-1	-1	-1	4	24	0	0						Frog_fixed.avi	0
19454	1167	-1280	-1024	-1	-1	-1	-1	4	-1280	-1024	-1	-1	-1	-1	4	24	0	0						Frog_fixed.avi	0
19470	1168	-1280	-1024	-1	-1	-1	-1	4	-1280	-1024	-1	-1	-1	-1	4	24	0	0						Frog_fixed.avi	0
19487	1169	821.0172	572.4442	0.5505456	0.4970797	625.2277	4.378003	0	814.5563	588.2184	0.4102019	0.4720977	627.3618	4.358917	0	24	818	580						Frog_fixed.avi	0
19504	1170	815.6064	579.8199	0.5502406	0.4965498	625.2277	4.345541	0	799.2751	590.851	0.4098357	0.4716493	627.274	4.334801	0	24	807	585						Frog_fixed.avi	0
19520	1171	817.1896	557.9269	0.5497602	0.4962723	625.2242	4.396224	0	807.4128	589.1006	0.4095255	0.4711669	627.1172	4.308715	0	24	812	574						Frog_fixed.avi	0
19537	1172	854.3155	565.2724	0.5491787	0.4957483	623.8677	4.367334	0	849.2469	579.1931	0.4089795	0.4708334	626.7729	4.297058	0	25	852	572						Frog_fixed.avi	0
19553	1173	894.3536	540.4618	0.5484511	0.495456	623.9095	4.342784	0	876.254	564.7011	0.4083895	0.4704881	626.8179	4.25582	0	25	885	553						Frog_fixed.avi	0
19570	1174	898.2819	536.0172	0.548081	0.4952422	623.4808	4.327632	0	887.2969	567.61	0.4079842	0.4704042	626.1971	4.265578	0	25	893	552						Frog_fixed.avi	0
19587	1175	899.3274	549.9037	0.5476691	0.494926	623.2896	4.318533	0	885.1944	560.631	0.4074918	0.4702633	625.9367	4.224536	0	25	892	555						Frog_fixed.avi	0
19603	1176	899.14	543.9597	0.5472641	0.4946561	622.9434	4.289834	0	883.2614	563.412	0.4069811	0.4700927	625.708	4.205562	0	25	891	554						Frog_fixed.avi	0
19620	1177	900.3309	548.467	0.5468763	0.4942384	622.5931	4.27588	0	877.8295	569.6511	0.4065043	0.469725	625.2703	4.182896	0	25	889	559						Frog_fixed.avi	0
19637	1178	898.7568	547.0536	0.5464713	0.4938064	622.3193	4.232866	0	875.466	570.0813	0.4060467	0.469363	625.1543	4.168178	0	25	887	559						Frog_fixed.avi	0
19653	1179	901.5354	557.5134	0.5460877	0.4932312	621.9171	4.224118	0	874.5546	575.5569	0.4055759	0.4688631	624.728	4.145788	0	25	888	567						Frog_fixed.avi	0
19670	1180	904.2448	548.8703	0.5456837	0.4926641	621.6472	4.199079	0	872.578	570.0757	0.4050791	0.468419	624.3673	4.131233	0	25	888	559						Frog_fixed.avi	0
19687	1181	901.446	546.3489	0.5452125	0.4921205	621.3912	4.156744	0	873.9334	570.905	0.4045192	0.4678839	624.0917	4.083862	0	25	888	559						Frog_fixed.avi	0
19703	1182	896.2552	542.7518	0.5446671	0.4915358	620.9934	4.139843	0	874.6847	565.3212	0.4039285	0.4675191	623.6503	4.044414	0	25	885	554						Frog_fixed.avi	0
19720	1183	899.4111	547.1826	0.5441285	0.4911585	620.7297	4.108959	0	869.2593	575.8539	0.4032855	0.4672331	623.3878	4.047461	0	25	884	562						Frog_fixed.avi	0
19737	1184	902.0076	555.0284	0.5435594	0.4908625	620.4591	4.103477	0	875.7091	572.158	0.4026541	0.4671919	623.0846	4.003127	0	25	889	564						Frog_fixed.avi	0
19753	1185	901.7069	551.2328	0.5429711	0.4907598	620.0624	4.073208	0	872.494	578.486	0.4019994	0.4672716	622.7269	4.012915	0	25	887	565						Frog_fixed.avi	0
19770	1186	897.7227	553.7805	0.5423665	0.4907587	619.6392	4.062511	0	870.5753	566.7883	0.4013168	0.4674692	622.4526	3.990365	0	25	884	560						Frog_fixed.avi	0
19787	1187	895.6977	504.3564	0.5417608	0.4905908	619.4047	4.049492	0	876.3758	537.8309	0.4007033	0.4673155	622.2368	3.976771	0	26	886	521						Frog_fixed.avi	0
19803	1188	902.6227	500.1397	0.5411456	0.4904908	619.0889	4.035993	0	867.0854	536.2107	0.4001411	0.4672818	621.9344	3.957143	0	26	885	518						Frog_fixed.avi	0
19820	1189	894.5279	503.3404	0.5405874	0.49032	618.7317	4.050233	0	872.4182	525.1068	0.3994833	0.4672627	621.5488	3.938927	0	26	883	514						Frog_fixed.avi	0
19837	1190	897.0958	508.7182	0.5400424	0.4900031	618.3842	4.036579	0	868.7572	531.6982	0.3988724	0.4671158	621.1781	3.947001	0	26	883	520						Frog_fixed.avi	0
19853	1191	891.261	503.8464	0.5395415	0.48971	618.0501	4.027037	0	866.3349	529.8492	0.3983161	0.4669409	620.9072	3.946149	0	26	879	517						Frog_fixed.avi	0
19870	1192	893.328	496.8118	0.5390556	0.4893807	617.8458	4.021814	0	872.9521	520.7477	0.3977625	0.4667545	620.7421	3.926318	0	26	883	509						Frog_fixed.avi	0
19887	1193	894.2273	502.4177	0.5385653	0.4891026	617.6347	4.029457	0	867.0449	527.8987	0.3971981	0.4664255	620.3508	3.932444	0	26	881	515						Frog_fixed.avi	0
19903	1194	895.5199	495.0795	0.5381016	0.4889008	617.4006	4.022501	0	865.6497	531.445	0.3966702	0.4661633	619.9647	3.9473	0	26	881	513						Frog_fixed.avi	0
19920	1195	894.5789	500.0291	0.5376638	0.4886098	617.0739	4.025354	0	865.7072	518.9407	0.3961729	0.4659735	619.7694	3.938004	0	26	880	509						Frog_fixed.avi	0
19937	1196	890.9191	500.7738	0.5372133	0.4884079	616.8354	4.047639	0	871.2183	524.4967	0.3957093	0.4656312	619.6068	3.94666	0	26	881	513						Frog_fixed.avi	0
19953	1197	891.7593	499.6776	0.5368308	0.4881861	616.6222	4.030813	0	862.7637	525.1609	0.3952262	0.465385	619.3608	3.95883	0	26	877	512						Frog_fixed.avi	0
19970	1198	890.407	495.1297	0.536449	0.4878556	616.4674	4.040066	0	861.7368	518.0374	0.3948054	0.4651487	619.0505	3.973632	0	26	876	507						Frog_fixed.avi	0
19987	1199	894.8847	496.663	0.5360941	0.4876114	616.3136	4.067433	0	872.1588	515.5759	0.3944086	0.4648462	618.8931	3.96974	0	26	884	506						Frog_fixed.avi	0
20003	1200	896.9611	503.2236	0.5357386	0.4874016	616.0233	4.084969	0	867.1068	518.5995	0.3940202	0.4646584	618.6068	3.995856	0	26	882	511						Frog_fixed.avi	0
20020	1201	894.0453	498.5851	0.5353718	0.4872257	615.8549	4.099898	0	859.6366	522.4857	0.393596	0.4645433	618.4821	4.011611	0	26	877	511						Frog_fixed.avi	0
20037	1202	893.8306	502.8939	0.5350395	0.4869903	615.7396	4.1222	0	863.4345	525.0717	0.3932076	0.4644837	618.3298	4.03564	0	26	879	514						Frog_fixed.avi	0
20053	1203	898.1232	501.2842	0.5347069	0.4868637	615.5443	4.134188	0	868.1068	513.2847	0.3928371	0.4644628	617.9233	4.041118	0	26	883	507						Frog_fixed.avi	0
20070	1204	895.445	502.4843	0.5343488	0.4867402	615.3406	4.153164	0	864.5092	514.8674	0.3924367	0.4644803	617.7821	4.06012	0	26	880	509						Frog_fixed.avi	0
20087	1205	899.6038	500.5406	0.5340491	0.4866659	615.0779	4.176166	0	858.1812	517.7191	0.3920431	0.4645342	617.6302	4.069574	0	26	879	509						Frog_fixed.avi	0
20103	1206	893.3475	501.2721	0.5337189	0.4866036	615.0909	4.170613	0	865.5706	522.9235	0.391738	0.4645776	617.3666	4.081866	0	26	879	512						Frog_fixed.avi	0
20120	1207	889.6124	502.8227	0.5334084	0.4865006	614.6269	4.191559	0	867.1949	515.0655	0.3913561	0.4646483	617.2131	4.09711	0	26	878	509						Frog_fixed.avi	0
20136	1208	892.2166	499.3224	0.5330993	0.4863124	614.5807	4.209964	0	860.6677	518.9703	0.3909838	0.4646227	617.152	4.112515	0	26	876	509						Frog_fixed.avi	0
20153	1209	893.2429	496.3264	0.5328352	0.4860471	614.3452	4.215513	0	859.8113	518.9783	0.3906576	0.4645918	616.7183	4.123962	0	26	877	508						Frog_fixed.avi	0
20170	1210	886.7347	503.8706	0.5325371	0.4857659	614.1802	4.235762	0	862.3052	523.6831	0.3903315	0.4645166	616.7947	4.148654	0	26	875	514						Frog_fixed.avi	0
20186	1211	889.1449	503.5246	0.5323387	0.4854539	613.9576	4.240688	0	864.2532	514.1904	0.390074	0.464445	616.5406	4.163982	0	26	877	509						Frog_fixed.avi	0
20203	1212	884.5297	499.5565	0.5321517	0.4851791	613.7574	4.266711	0	857.1265	513.647	0.3898526	0.4643133	616.4084	4.175974	0	26	871	507						Frog_fixed.avi	0
20220	1213	886.4854	503.0005	0.5320624	0.4849268	613.6662	4.284909	0	860.2314	522.6708	0.3897048	0.4640932	616.1424	4.195044	0	26	873	513						Frog_fixed.avi	0
20236	1214	886.8424	503.0486	0.5319886	0.4846657	613.5649	4.283264	0	860.5303	519.2509	0.3895842	0.463925	615.9217	4.206696	0	26	874	511						Frog_fixed.avi	0
20253	1215	885.108	499.5647	0.531935	0.4844562	613.444	4.281752	0	857.6404	525.1566	0.3894771	0.4637224	615.8531	4.194323	0	26	871	512						Frog_fixed.avi	0
20270	1216	888.0163	503.4001	0.5319324	0.4842304	613.4361	4.298719	0	857.7753	518.1505	0.3894084	0.4636106	615.6041	4.202488	0	26	873	511						Frog_fixed.avi	0
20286	1217	886.1767	503.021	0.531951	0.4840783	613.3557	4.310393	0	857.006	517.1531	0.3893874	0.4634534	615.5383	4.203194	0	26	872	510						Frog_fixed.avi	0
20303	1218	882.6987	511.3286	0.531953	0.4838939	613.1788	4.309661	0	851.3221	520.3608	0.3893714	0.463224	615.4615	4.209469	0	26	867	516						Frog_fixed.avi	0
20320	1219	880.4628	509.1609	0.5320067	0.4837112	613.2195	4.308007	0	856.1284	524.2092	0.3894081	0.4629601	615.3625	4.221722	0	26	868	517						Frog_fixed.avi	0
20336	1220	879.0626	504.2891	0.5320729	0.4834926	613.2383	4.318292	0	859.4417	522.6387	0.3895108	0.4626906	615.2809	4.215034	0	26	869	513						Frog_fixed.avi	0
20353	1221	877.2266	504.712	0.5321935	0.4832312	613.0904	4.330197	0	858.625	528.5622	0.3896141	0.4622997	615.4069	4.241372	0	26	868	517						Frog_fixed.avi	0
20370	1222	877.5762	508.8148	0.5323371	0.4829055	613.3116	4.330556	0	857.8185	520.9255	0.3897499	0.4619676	615.5005	4.236296	0	26	868	515						Frog_fixed.avi	0
20386	1223	878.5822	511.0174	0.5324932	0.4826421	613.4427	4.338431	0	858.4091	525.6888	0.3898985	0.4615671	615.4042	4.230238	0	26	868	518						Frog_fixed.avi	0
20403	1224	833.3167	489.4033	0.5328059	0.4824218	613.44	4.346932	0	815.452	499.6517	0.3903024	0.4612021	615.5341	4.240718	0	26	824	495						Frog_fixed.avi	0
20420	1225	856.1277	494.2879	0.5329554	0.4821879	613.6494	4.337365	0	836.5986	517.1614	0.3905136	0.4607865	615.6646	4.238658	0	26	846	506						Frog_fixed.avi	0
20436	1226	848.3686	494.9743	0.5330828	0.4819387	613.6353	4.334404	0	834.2478	509.6168	0.3906805	0.4604258	615.7616	4.245268	0	26	841	502						Frog_fixed.avi	0
20453	1227	851.0177	493.7545	0.5332046	0.4817813	613.5032	4.334255	0	831.8066	514.0544	0.3907985	0.4600438	615.7593	4.23899	0	26	841	504						Frog_fixed.avi	0
20470	1228	851.1263	492.187	0.5332795	0.4817744	613.7694	4.341354	0	825.4434	517.3254	0.390888	0.4598612	615.9544	4.257431	0	26	838	505						Frog_fixed.avi	0
20486	1229	853.5969	490.165	0.53329	0.4818421	613.8246	4.342039	0	832.3719	518.9034	0.3909478	0.4597731	616.1235	4.250906	0	26	843	505						Frog_fixed.avi	0
20503	1230	852.6031	490.5953	0.5332085	0.4819156	613.9943	4.337369	0	828.548	514.1196	0.3909201	0.4597076	616.311	4.262385	0	26	841	502						Frog_fixed.avi	0
20520	1231	851.8812	491.732	0.5331073	0.4819551	614.014	4.352546	0	833.0555	514.6975	0.3908966	0.4596496	616.4508	4.262471	0	26	842	503						Frog_fixed.avi	0
20536	1232	850.8121	494.8766	0.5330444	0.4819325	614.0947	4.342241	0	836.4741	508.8929	0.3908847	0.4596106	616.6238	4.248127	0	26	844	502						Frog_fixed.avi	0
20553	1233	849.4207	492.1462	0.5330436	0.4819061	614.2397	4.350284	0	838.1644	509.0273	0.390946	0.4595524	616.8719	4.24205	0	26	844	501						Frog_fixed.avi	0
20570	1234	852.0954	491.6085	0.5331409	0.4819184	614.3529	4.340875	0	833.5986	505.8309	0.3910935	0.4594604	616.9244	4.24238	0	26	843	499						Frog_fixed.avi	0
20586	1235	854.058	487.9424	0.5333735	0.4819513	614.4044	4.324816	0	842.1687	508.3619	0.3913662	0.4592778	617.1826	4.24373	0	26	848	498						Frog_fixed.avi	0
20603	1236	849.592	492.4099	0.5336217	0.4820469	614.6465	4.358126	0	834.6947	514.2051	0.3916836	0.4590984	617.3876	4.25767	0	26	842	503						Frog_fixed.avi	0
20620	1237	849.934	490.6655	0.5339627	0.4821304	614.5849	4.340418	0	832.3406	513.7512	0.3920341	0.4589146	617.4636	4.255946	0	26	841	502						Frog_fixed.avi	0
20636	1238	850.9083	490.2535	0.5343724	0.4823403	614.7762	4.352611	0	834.7229	509.2831	0.3924925	0.4588093	617.5916	4.262008	0	26	843	500						Frog_fixed.avi	0
20653	1239	853.8889	489.2635	0.5348502	0.4825131	614.9213	4.3512	0	836.8572	505.6421	0.3930253	0.4587376	617.8299	4.254169	0	26	845	497						Frog_fixed.avi	0
20669	1240	851.062	493.2581	0.5354074	0.4827088	615.0818	4.342271	0	836.9823	500.1328	0.3936101	0.4586965	618.0621	4.258398	0	26	844	497						Frog_fixed.avi	0
20686	1241	853.3773	487.6721	0.5361001	0.4828863	615.243	4.351457	0	838.9368	499.4254	0.39431	0.458594	618.1113	4.24874	0	26	846	494						Frog_fixed.avi	0
20703	1242	852.9267	492.5543	0.5369185	0.4829522	615.6001	4.359792	0	841.9287	511.7678	0.395163	0.4583785	618.3143	4.2606	0	26	847	502						Frog_fixed.avi	0
20719	1243	858.7643	488.7733	0.5379114	0.4829346	615.8152	4.366126	0	843.9905	507.4033	0.3961462	0.4580644	618.3821	4.251106	0	26	851	498						Frog_fixed.avi	0
20736	1244	851.4351	491.877	0.5390717	0.4827258	616.0528	4.328655	0	838.2147	509.9406	0.3972495	0.4574184	618.5229	4.254742	0	26	845	501						Frog_fixed.avi	0
20753	1245	852.8992	486.1067	0.5405736	0.4822167	616.4732	4.353695	0	848.6035	502.2535	0.3986222	0.4563243	618.5668	4.261059	0	26	851	494						Frog_fixed.avi	0
20769	1246	861.5198	513.0174	0.5427499	0.4812246	616.8461	4.324331	0	836.0635	618.1364	0.4004217	0.4541454	618.9724	3.992354	0	26	849	566						Frog_fixed.avi	0
20786	1247	-1280	-1024	-1	-1	-1	-1	4	-1280	-1024	-1	-1	-1	-1	4		0	0						Frog_fixed.avi	0
20803	1248	-1280	-1024	-1	-1	-1	-1	4	-1280	-1024	-1	-1	-1	-1	4		0	0						Frog_fixed.avi	0
20819	1249	-1280	-1024	-1	-1	-1	-1	4	-1280	-1024	-1	-1	-1	-1	4		0	0						Frog_fixed.avi	0
20836	1250	-1280	-1024	-1	-1	-1	-1	4	-1280	-1024	-1	-1	-1	-1	4		0	0						Frog_fixed.avi	0
20853	1251	-1280	-1024	-1	-1	-1	-1	4	-1280	-1024	-1	-1	-1	-1	4		0	0						Frog_fixed.avi	0
20869	1252	-1280	-1024	-1	-1	-1	-1	4	-1280	-1024	-1	-1	-1	-1	4		0	0						Frog_fixed.avi	0
20886	1253	-1280	-1024	-1	-1	-1	-1	4	-1280	-1024	-1	-1	-1	-1	4		0	0						Frog_fixed.avi	0
20903	1254	-1280	-1024	-1	-1	-1	-1	4	-1280	-1024	-1	-1	-1	-1	4		0	0						Frog_fixed.avi	0
20919	1255	-1280	-1024	-1	-1	-1	-1	4	-1280	-1024	-1	-1	-1	-1	4		0	0						Frog_fixed.avi	0
20936	1256	-1280	-1024	-1	-1	-1	-1	4	-1280	-1024	-1	-1	-1	-1	4		0	0						Frog_fixed.avi	0
20953	1257	678.9959	790.3766	0.4763651	0.4781439	616.847	4.037768	2	419.2019	820.5417	0.4766873	0.4781472	618.9697	4.059161	2		0	0						Frog_fixed.avi	0
20969	1258	-1280	-1024	-1	-1	-1	-1	4	-1280	-1024	-1	-1	-1	-1	4		0	0						Frog_fixed.avi	0
20986	1259	-1280	-1024	-1	-1	-1	-1	4	-1280	-1024	-1	-1	-1	-1	4		0	0						Frog_fixed.avi	0
21003	1260	-1280	-1024	-1	-1	-1	-1	4	-1280	-1024	-1	-1	-1	-1	4		0	0						Frog_fixed.avi	0
21019	1261	-1280	-1024	-1	-1	-1	-1	4	-1280	-1024	-1	-1	-1	-1	4		0	0						Frog_fixed.avi	0
21036	1262	-1280	-1024	-1	-1	-1	-1	4	-1280	-1024	-1	-1	-1	-1	4		0	0						Frog_fixed.avi	0
21053	1263	-1280	-1024	-1	-1	-1	-1	4	-1280	-1024	-1	-1	-1	-1	4		0	0						Frog_fixed.avi	0
21069	1264	-1280	-1024	-1	-1	-1	-1	4	-1280	-1024	-1	-1	-1	-1	4		0	0						Frog_fixed.avi	0
21086	1265	-1280	-1024	-1	-1	-1	-1	4	-1280	-1024	-1	-1	-1	-1	4		0	0						Frog_fixed.avi	0
21103	1266	-1280	-1024	-1	-1	-1	-1	4	-1280	-1024	-1	-1	-1	-1	4		0	0						Frog_fixed.avi	0
21119	1267	-1280	-1024	-1	-1	-1	-1	4	-1280	-1024	-1	-1	-1	-1	4		0	0						Frog_fixed.avi	0
21136	1268	-1280	-1024	-1	-1	-1	-1	4	-1280	-1024	-1	-1	-1	-1	4		0	0						Frog_fixed.avi	0
21153	1269	-1280	-1024	-1	-1	-1	-1	4	-1280	-1024	-1	-1	-1	-1	4		0	0						Frog_fixed.avi	0
21169	1270	-1280	-1024	-1	-1	-1	-1	4	-1280	-1024	-1	-1	-1	-1	4		0	0						Frog_fixed.avi	0
21186	1271	-1280	-1024	-1	-1	-1	-1	4	-1280	-1024	-1	-1	-1	-1	4		0	0						Frog_fixed.avi	0
21203	1272	-1280	-1024	-1	-1	-1	-1	4	-1280	-1024	-1	-1	-1	-1	4		0	0						Frog_fixed.avi	0
21219	1273	-1280	-1024	-1	-1	-1	-1	4	-1280	-1024	-1	-1	-1	-1	4		0	0						Frog_fixed.avi	0
21236	1274	-1280	-1024	-1	-1	-1	-1	4	-1280	-1024	-1	-1	-1	-1	4		0	0						Frog_fixed.avi	0
21252	1275	-1280	-1024	-1	-1	-1	-1	4	-1280	-1024	-1	-1	-1	-1	4		0	0						Frog_fixed.avi	0
21269	1276	-1280	-1024	-1	-1	-1	-1	4	-1280	-1024	-1	-1	-1	-1	4		0	0						Frog_fixed.avi	0
21286	1277	-1280	-1024	-1	-1	-1	-1	4	-1280	-1024	-1	-1	-1	-1	4		0	0						Frog_fixed.avi	0
21302	1278	-1280	-1024	-1	-1	-1	-1	4	-1280	-1024	-1	-1	-1	-1	4		0	0						Frog_fixed.avi	0
21319	1279	-1280	-1024	-1	-1	-1	-1	4	-1280	-1024	-1	-1	-1	-1	4		0	0						Frog_fixed.avi	0
21336	1280	-1280	-1024	-1	-1	-1	-1	4	-1280	-1024	-1	-1	-1	-1	4		0	0						Frog_fixed.avi	0
21352	1281	-1280	-1024	-1	-1	-1	-1	4	-1280	-1024	-1	-1	-1	-1	4		0	0						Frog_fixed.avi	0
21369	1282	-1280	-1024	-1	-1	-1	-1	4	-1280	-1024	-1	-1	-1	-1	4		0	0						Frog_fixed.avi	0
21386	1283	-1280	-1024	-1	-1	-1	-1	4	-1280	-1024	-1	-1	-1	-1	4		0	0						Frog_fixed.avi	0
21402	1284	-1280	-1024	-1	-1	-1	-1	4	-1280	-1024	-1	-1	-1	-1	4		0	0						Frog_fixed.avi	0
21419	1285	-1280	-1024	-1	-1	-1	-1	4	-1280	-1024	-1	-1	-1	-1	4		0	0						Frog_fixed.avi	0
21436	1286	-1280	-1024	-1	-1	-1	-1	4	-1280	-1024	-1	-1	-1	-1	4		0	0						Frog_fixed.avi	0
21452	1287	-1280	-1024	-1	-1	-1	-1	4	-1280	-1024	-1	-1	-1	-1	4		0	0						Frog_fixed.avi	0
21469	1288	-1280	-1024	-1	-1	-1	-1	4	-1280	-1024	-1	-1	-1	-1	4		0	0						Frog_fixed.avi	0
21486	1289	-1280	-1024	-1	-1	-1	-1	4	-1280	-1024	-1	-1	-1	-1	4		0	0						Frog_fixed.avi	0
21502	1290	-1280	-1024	-1	-1	-1	-1	4	-1280	-1024	-1	-1	-1	-1	4		0	0						Frog_fixed.avi	0
21519	1291	-1280	-1024	-1	-1	-1	-1	4	-1280	-1024	-1	-1	-1	-1	4		0	0						Frog_fixed.avi	0
21536	1292	-1280	-1024	-1	-1	-1	-1	4	-1280	-1024	-1	-1	-1	-1	4		0	0						Frog_fixed.avi	0
21553	1293	-1280	-1024	-1	-1	-1	-1	4	-1280	-1024	-1	-1	-1	-1	4		0	0						Frog_fixed.avi	0
21571	1294	-1280	-1024	-1	-1	-1	-1	4	-1280	-1024	-1	-1	-1	-1	4		0	0						Frog_fixed.avi	0
21586	1295	-1280	-1024	-1	-1	-1	-1	4	-1280	-1024	-1	-1	-1	-1	4		0	0						Frog_fixed.avi	0
21602	1296	-1280	-1024	-1	-1	-1	-1	4	-1280	-1024	-1	-1	-1	-1	4		0	0						Frog_fixed.avi	0
21619	1297	-1280	-1024	-1	-1	-1	-1	4	-1280	-1024	-1	-1	-1	-1	4		0	0						Frog_fixed.avi	0
21636	1298	-1280	-1024	-1	-1	-1	-1	4	-1280	-1024	-1	-1	-1	-1	4		0	0						Frog_fixed.avi	0
21652	1299	-1280	-1024	-1	-1	-1	-1	4	-1280	-1024	-1	-1	-1	-1	4		0	0						Frog_fixed.avi	0
21669	1300	-1280	-1024	-1	-1	-1	-1	4	-1280	-1024	-1	-1	-1	-1	4		0	0						Frog_fixed.avi	0
21686	1301	-1280	-1024	-1	-1	-1	-1	4	-1280	-1024	-1	-1	-1	-1	4		0	0						Frog_fixed.avi	0
21703	1302	-1280	-1024	-1	-1	-1	-1	4	-1280	-1024	-1	-1	-1	-1	4		0	0						Frog_fixed.avi	0
21721	1303	-1280	-1024	-1	-1	-1	-1	4	-1280	-1024	-1	-1	-1	-1	4		0	0						Frog_fixed.avi	0
21735	1304	-1280	-1024	-1	-1	-1	-1	4	-1280	-1024	-1	-1	-1	-1	4		0	0						Frog_fixed.avi	0
21752	1305	-1280	-1024	-1	-1	-1	-1	4	-1280	-1024	-1	-1	-1	-1	4		0	0						Frog_fixed.avi	0
21769	1306	-1280	-1024	-1	-1	-1	-1	4	-1280	-1024	-1	-1	-1	-1	4		0	0						Frog_fixed.avi	0
21785	1307	-1280	-1024	-1	-1	-1	-1	4	-1280	-1024	-1	-1	-1	-1	4		0	0						Frog_fixed.avi	0
21802	1308	-1280	-1024	-1	-1	-1	-1	4	-1280	-1024	-1	-1	-1	-1	4		0	0						Frog_fixed.avi	0
21819	1309	-1280	-1024	-1	-1	-1	-1	4	-1280	-1024	-1	-1	-1	-1	4		0	0						Frog_fixed.avi	0
21836	1310	-1280	-1024	-1	-1	-1	-1	4	-1280	-1024	-1	-1	-1	-1	4		0	0						Frog_fixed.avi	0
21853	1311	-1280	-1024	-1	-1	-1	-1	4	-1280	-1024	-1	-1	-1	-1	4		0	0						Frog_fixed.avi	0
21871	1312	-1280	-1024	-1	-1	-1	-1	4	-1280	-1024	-1	-1	-1	-1	4		0	0						Frog_fixed.avi	0
21885	1313	-1280	-1024	-1	-1	-1	-1	4	-1280	-1024	-1	-1	-1	-1	4		0	0						Frog_fixed.avi	0
21902	1314	-1280	-1024	-1	-1	-1	-1	4	-1280	-1024	-1	-1	-1	-1	4		0	0						Frog_fixed.avi	0
21919	1315	-1280	-1024	-1	-1	-1	-1	4	-1280	-1024	-1	-1	-1	-1	4		0	0						Frog_fixed.avi	0
21935	1316	-1280	-1024	-1	-1	-1	-1	4	-1280	-1024	-1	-1	-1	-1	4		0	0						Frog_fixed.avi	0
21952	1317	-1280	-1024	-1	-1	-1	-1	4	-1280	-1024	-1	-1	-1	-1	4		0	0						Frog_fixed.avi	0
21969	1318	-1280	-1024	-1	-1	-1	-1	4	-1280	-1024	-1	-1	-1	-1	4		0	0						Frog_fixed.avi	0
21986	1319	-1280	-1024	-1	-1	-1	-1	4	-1280	-1024	-1	-1	-1	-1	4		0	0						Frog_fixed.avi	0
22003	1320	-1280	-1024	-1	-1	-1	-1	4	-1280	-1024	-1	-1	-1	-1	4		0	0						Frog_fixed.avi	0
22020	1321	-1280	-1024	-1	-1	-1	-1	4	-1280	-1024	-1	-1	-1	-1	4		0	0						Frog_fixed.avi	0
22035	1322	-1280	-1024	-1	-1	-1	-1	4	-1280	-1024	-1	-1	-1	-1	4		0	0						Frog_fixed.avi	0
22052	1323	-1280	-1024	-1	-1	-1	-1	4	-1280	-1024	-1	-1	-1	-1	4		0	0						Frog_fixed.avi	0
22069	1324	-1280	-1024	-1	-1	-1	-1	4	-1280	-1024	-1	-1	-1	-1	4		0	0						Frog_fixed.avi	0
22085	1325	-1280	-1024	-1	-1	-1	-1	4	-1280	-1024	-1	-1	-1	-1	4		0	0						Frog_fixed.avi	0
22102	1326	-1280	-1024	-1	-1	-1	-1	4	-1280	-1024	-1	-1	-1	-1	4		0	0						Frog_fixed.avi	0
22119	1327	-1280	-1024	-1	-1	-1	-1	4	-1280	-1024	-1	-1	-1	-1	4		0	0						Frog_fixed.avi	0
22136	1328	-1280	-1024	-1	-1	-1	-1	4	-1280	-1024	-1	-1	-1	-1	4		0	0						Frog_fixed.avi	0
22153	1329	-1280	-1024	-1	-1	-1	-1	4	-1280	-1024	-1	-1	-1	-1	4		0	0						Frog_fixed.avi	0
22170	1330	-1280	-1024	-1	-1	-1	-1	4	-1280	-1024	-1	-1	-1	-1	4		0	0						Frog_fixed.avi	0
22185	1331	-1280	-1024	-1	-1	-1	-1	4	-1280	-1024	-1	-1	-1	-1	4		0	0						Frog_fixed.avi	0
22202	1332	-1280	-1024	-1	-1	-1	-1	4	-1280	-1024	-1	-1	-1	-1	4		0	0						Frog_fixed.avi	0
22219	1333	-1280	-1024	-1	-1	-1	-1	4	-1280	-1024	-1	-1	-1	-1	4		0	0						Frog_fixed.avi	0
22235	1334	-1280	-1024	-1	-1	-1	-1	4	-1280	-1024	-1	-1	-1	-1	4		0	0						Frog_fixed.avi	0
22252	1335	-1280	-1024	-1	-1	-1	-1	4	-1280	-1024	-1	-1	-1	-1	4		0	0						Frog_fixed.avi	0
22268	1336	-1280	-1024	-1	-1	-1	-1	4	-1280	-1024	-1	-1	-1	-1	4		0	0						Frog_fixed.avi	0
22286	1337	-1280	-1024	-1	-1	-1	-1	4	-1280	-1024	-1	-1	-1	-1	4		0	0						Frog_fixed.avi	0
22303	1338	-1280	-1024	-1	-1	-1	-1	4	-1280	-1024	-1	-1	-1	-1	4		0	0						Frog_fixed.avi	0
22320	1339	-1280	-1024	-1	-1	-1	-1	4	-1280	-1024	-1	-1	-1	-1	4		0	0						Frog_fixed.avi	0
22335	1340	-1280	-1024	-1	-1	-1	-1	4	-1280	-1024	-1	-1	-1	-1	4		0	0						Frog_fixed.avi	0
22352	1341	-1280	-1024	-1	-1	-1	-1	4	-1280	-1024	-1	-1	-1	-1	4		0	0						Frog_fixed.avi	0
22368	1342	-1280	-1024	-1	-1	-1	-1	4	-1280	-1024	-1	-1	-1	-1	4		0	0						Frog_fixed.avi	0
22385	1343	-1280	-1024	-1	-1	-1	-1	4	-1280	-1024	-1	-1	-1	-1	4		0	0						Frog_fixed.avi	0
22402	1344	-1280	-1024	-1	-1	-1	-1	4	-1280	-1024	-1	-1	-1	-1	4		0	0						Frog_fixed.avi	0
22418	1345	-1280	-1024	-1	-1	-1	-1	4	-1280	-1024	-1	-1	-1	-1	4		0	0						Frog_fixed.avi	0
22435	1346	-1280	-1024	-1	-1	-1	-1	4	-1280	-1024	-1	-1	-1	-1	4		0	0						Frog_fixed.avi	0
22453	1347	-1280	-1024	-1	-1	-1	-1	4	-1280	-1024	-1	-1	-1	-1	4		0	0						Frog_fixed.avi	0
22470	1348	-1280	-1024	-1	-1	-1	-1	4	-1280	-1024	-1	-1	-1	-1	4		0	0						Frog_fixed.avi	0
22485	1349	-1280	-1024	-1	-1	-1	-1	4	-1280	-1024	-1	-1	-1	-1	4		0	0						Frog_fixed.avi	0
22502	1350	-1280	-1024	-1	-1	-1	-1	4	-1280	-1024	-1	-1	-1	-1	4		0	0						Frog_fixed.avi	0
22518	1351	-1280	-1024	-1	-1	-1	-1	4	-1280	-1024	-1	-1	-1	-1	4		0	0						Frog_fixed.avi	0
22535	1352	-1280	-1024	-1	-1	-1	-1	4	-1280	-1024	-1	-1	-1	-1	4		0	0						Frog_fixed.avi	0
22552	1353	-1280	-1024	-1	-1	-1	-1	4	-1280	-1024	-1	-1	-1	-1	4		0	0						Frog_fixed.avi	0
22568	1354	-1280	-1024	-1	-1	-1	-1	4	-1280	-1024	-1	-1	-1	-1	4		0	0						Frog_fixed.avi	0
22585	1355	-1280	-1024	-1	-1	-1	-1	4	-1280	-1024	-1	-1	-1	-1	4		0	0						Frog_fixed.avi	0
22603	1356	-1280	-1024	-1	-1	-1	-1	4	-1280	-1024	-1	-1	-1	-1	4		0	0						Frog_fixed.avi	0
22620	1357	-1280	-1024	-1	-1	-1	-1	4	-1280	-1024	-1	-1	-1	-1	4		0	0						Frog_fixed.avi	0
22635	1358	-1280	-1024	-1	-1	-1	-1	4	-1280	-1024	-1	-1	-1	-1	4		0	0						Frog_fixed.avi	0
22651	1359	-1280	-1024	-1	-1	-1	-1	4	-1280	-1024	-1	-1	-1	-1	4		0	0						Frog_fixed.avi	0
22668	1360	-1280	-1024	-1	-1	-1	-1	4	-1280	-1024	-1	-1	-1	-1	4		0	0						Frog_fixed.avi	0
22685	1361	-1280	-1024	-1	-1	-1	-1	4	-1280	-1024	-1	-1	-1	-1	4		0	0						Frog_fixed.avi	0
22701	1362	-1280	-1024	-1	-1	-1	-1	4	-1280	-1024	-1	-1	-1	-1	4		0	0						Frog_fixed.avi	0
22718	1363	-1280	-1024	-1	-1	-1	-1	4	-1280	-1024	-1	-1	-1	-1	4		0	0						Frog_fixed.avi	0
22735	1364	-1280	-1024	-1	-1	-1	-1	4	-1280	-1024	-1	-1	-1	-1	4		0	0						Frog_fixed.avi	0
22753	1365	-1280	-1024	-1	-1	-1	-1	4	-1280	-1024	-1	-1	-1	-1	4		0	0						Frog_fixed.avi	0
22770	1366	-1280	-1024	-1	-1	-1	-1	4	-1280	-1024	-1	-1	-1	-1	4		0	0						Frog_fixed.avi	0
22785	1367	-1280	-1024	-1	-1	-1	-1	4	-1280	-1024	-1	-1	-1	-1	4		0	0						Frog_fixed.avi	0
22801	1368	-1280	-1024	-1	-1	-1	-1	4	-1280	-1024	-1	-1	-1	-1	4		0	0						Frog_fixed.avi	0
22818	1369	-1280	-1024	-1	-1	-1	-1	4	-1280	-1024	-1	-1	-1	-1	4		0	0						Frog_fixed.avi	0
22835	1370	-1280	-1024	-1	-1	-1	-1	4	-1280	-1024	-1	-1	-1	-1	4		0	0						Frog_fixed.avi	0
22851	1371	-1280	-1024	-1	-1	-1	-1	4	-1280	-1024	-1	-1	-1	-1	4		0	0						Frog_fixed.avi	0
22868	1372	-1280	-1024	-1	-1	-1	-1	4	-1280	-1024	-1	-1	-1	-1	4		0	0						Frog_fixed.avi	0
22885	1373	-1280	-1024	-1	-1	-1	-1	4	-1280	-1024	-1	-1	-1	-1	4		0	0						Frog_fixed.avi	0
22903	1374	-1280	-1024	-1	-1	-1	-1	4	-1280	-1024	-1	-1	-1	-1	4		0	0						Frog_fixed.avi	0
22920	1375	-1280	-1024	-1	-1	-1	-1	4	-1280	-1024	-1	-1	-1	-1	4		0	0						Frog_fixed.avi	0
22935	1376	-1280	-1024	-1	-1	-1	-1	4	-1280	-1024	-1	-1	-1	-1	4		0	0						Frog_fixed.avi	0
22951	1377	-1280	-1024	-1	-1	-1	-1	4	-1280	-1024	-1	-1	-1	-1	4		0	0						Frog_fixed.avi	0
22968	1378	-1280	-1024	-1	-1	-1	-1	4	-1280	-1024	-1	-1	-1	-1	4		0	0						Frog_fixed.avi	0
22985	1379	-1280	-1024	-1	-1	-1	-1	4	-1280	-1024	-1	-1	-1	-1	4		0	0						Frog_fixed.avi	0
23001	1380	-1280	-1024	-1	-1	-1	-1	4	-1280	-1024	-1	-1	-1	-1	4		0	0						Frog_fixed.avi	0
23018	1381	-1280	-1024	-1	-1	-1	-1	4	-1280	-1024	-1	-1	-1	-1	4		0	0						Frog_fixed.avi	0
23035	1382	-1280	-1024	-1	-1	-1	-1	4	-1280	-1024	-1	-1	-1	-1	4		0	0						Frog_fixed.avi	0
23052	1383	-1280	-1024	-1	-1	-1	-1	4	-1280	-1024	-1	-1	-1	-1	4		0	0						Frog_fixed.avi	0
23070	1384	-1280	-1024	-1	-1	-1	-1	4	-1280	-1024	-1	-1	-1	-1	4		0	0						Frog_fixed.avi	0
23085	1385	-1280	-1024	-1	-1	-1	-1	4	-1280	-1024	-1	-1	-1	-1	4		0	0						Frog_fixed.avi	0
23101	1386	-1280	-1024	-1	-1	-1	-1	4	-1280	-1024	-1	-1	-1	-1	4		0	0						Frog_fixed.avi	0
23118	1387	-1280	-1024	-1	-1	-1	-1	4	-1280	-1024	-1	-1	-1	-1	4		0	0						Frog_fixed.avi	0
23134	1388	-1280	-1024	-1	-1	-1	-1	4	-1280	-1024	-1	-1	-1	-1	4		0	0						Frog_fixed.avi	0
23151	1389	-1280	-1024	-1	-1	-1	-1	4	-1280	-1024	-1	-1	-1	-1	4		0	0						Frog_fixed.avi	0
23168	1390	-1280	-1024	-1	-1	-1	-1	4	-1280	-1024	-1	-1	-1	-1	4		0	0						Frog_fixed.avi	0
23185	1391	-1280	-1024	-1	-1	-1	-1	4	-1280	-1024	-1	-1	-1	-1	4		0	0						Frog_fixed.avi	0
23202	1392	-1280	-1024	-1	-1	-1	-1	4	-1280	-1024	-1	-1	-1	-1	4		0	0						Frog_fixed.avi	0
23220	1393	-1280	-1024	-1	-1	-1	-1	4	-1280	-1024	-1	-1	-1	-1	4		0	0						Frog_fixed.avi	0
23234	1394	-1280	-1024	-1	-1	-1	-1	4	-1280	-1024	-1	-1	-1	-1	4		0	0						Frog_fixed.avi	0
23251	1395	-1280	-1024	-1	-1	-1	-1	4	-1280	-1024	-1	-1	-1	-1	4		0	0						Frog_fixed.avi	0
23268	1396	-1280	-1024	-1	-1	-1	-1	4	-1280	-1024	-1	-1	-1	-1	4		0	0						Frog_fixed.avi	0
23284	1397	-1280	-1024	-1	-1	-1	-1	4	-1280	-1024	-1	-1	-1	-1	4		0	0						Frog_fixed.avi	0
23301	1398	-1280	-1024	-1	-1	-1	-1	4	-1280	-1024	-1	-1	-1	-1	4		0	0						Frog_fixed.avi	0
23318	1399	-1280	-1024	-1	-1	-1	-1	4	-1280	-1024	-1	-1	-1	-1	4		0	0						Frog_fixed.avi	0
23335	1400	-1280	-1024	-1	-1	-1	-1	4	-1280	-1024	-1	-1	-1	-1	4		0	0						Frog_fixed.avi	0
23352	1401	-1280	-1024	-1	-1	-1	-1	4	-1280	-1024	-1	-1	-1	-1	4		0	0						Frog_fixed.avi	0
23369	1402	-1280	-1024	-1	-1	-1	-1	4	-1280	-1024	-1	-1	-1	-1	4		0	0						Frog_fixed.avi	0
23384	1403	-1280	-1024	-1	-1	-1	-1	4	-1280	-1024	-1	-1	-1	-1	4		0	0						Frog_fixed.avi	0
23401	1404	-1280	-1024	-1	-1	-1	-1	4	-1280	-1024	-1	-1	-1	-1	4		0	0						Frog_fixed.avi	0
23418	1405	-1280	-1024	-1	-1	-1	-1	4	-1280	-1024	-1	-1	-1	-1	4		0	0						Frog_fixed.avi	0
23434	1406	-1280	-1024	-1	-1	-1	-1	4	-1280	-1024	-1	-1	-1	-1	4		0	0						Frog_fixed.avi	0
23451	1407	-1280	-1024	-1	-1	-1	-1	4	-1280	-1024	-1	-1	-1	-1	4		0	0						Frog_fixed.avi	0
23467	1408	-1280	-1024	-1	-1	-1	-1	4	-1280	-1024	-1	-1	-1	-1	4		0	0						Frog_fixed.avi	0
23485	1409	-1280	-1024	-1	-1	-1	-1	4	-1280	-1024	-1	-1	-1	-1	4		0	0						Frog_fixed.avi	0
23502	1410	-1280	-1024	-1	-1	-1	-1	4	-1280	-1024	-1	-1	-1	-1	4		0	0						Frog_fixed.avi	0
23519	1411	-1280	-1024	-1	-1	-1	-1	4	-1280	-1024	-1	-1	-1	-1	4		0	0						Frog_fixed.avi	0
23534	1412	-1280	-1024	-1	-1	-1	-1	4	-1280	-1024	-1	-1	-1	-1	4		0	0						Frog_fixed.avi	0
23551	1413	-1280	-1024	-1	-1	-1	-1	4	-1280	-1024	-1	-1	-1	-1	4		0	0						Frog_fixed.avi	0
23567	1414	-1280	-1024	-1	-1	-1	-1	4	-1280	-1024	-1	-1	-1	-1	4		0	0						Frog_fixed.avi	0
23584	1415	-1280	-1024	-1	-1	-1	-1	4	-1280	-1024	-1	-1	-1	-1	4		0	0						Frog_fixed.avi	0
23601	1416	-1280	-1024	-1	-1	-1	-1	4	-1280	-1024	-1	-1	-1	-1	4		0	0						Frog_fixed.avi	0
23617	1417	-1280	-1024	-1	-1	-1	-1	4	-1280	-1024	-1	-1	-1	-1	4		0	0						Frog_fixed.avi	0
23635	1418	-1280	-1024	-1	-1	-1	-1	4	-1280	-1024	-1	-1	-1	-1	4		0	0						Frog_fixed.avi	0
23652	1419	-1280	-1024	-1	-1	-1	-1	4	-1280	-1024	-1	-1	-1	-1	4		0	0						Frog_fixed.avi	0
23669	1420	-1280	-1024	-1	-1	-1	-1	4	-1280	-1024	-1	-1	-1	-1	4		0	0						Frog_fixed.avi	0
23684	1421	-1280	-1024	-1	-1	-1	-1	4	-1280	-1024	-1	-1	-1	-1	4		0	0						Frog_fixed.avi	0
23701	1422	-1280	-1024	-1	-1	-1	-1	4	-1280	-1024	-1	-1	-1	-1	4		0	0						Frog_fixed.avi	0
23717	1423	-1280	-1024	-1	-1	-1	-1	4	-1280	-1024	-1	-1	-1	-1	4		0	0						Frog_fixed.avi	0
23734	1424	-1280	-1024	-1	-1	-1	-1	4	-1280	-1024	-1	-1	-1	-1	4		0	0						Frog_fixed.avi	0
23751	1425	-1280	-1024	-1	-1	-1	-1	4	-1280	-1024	-1	-1	-1	-1	4		0	0						Frog_fixed.avi	0
23767	1426	-1280	-1024	-1	-1	-1	-1	4	-1280	-1024	-1	-1	-1	-1	4		0	0						Frog_fixed.avi	0
23785	1427	-1280	-1024	-1	-1	-1	-1	4	-1280	-1024	-1	-1	-1	-1	4		0	0						Frog_fixed.avi	0
23802	1428	-1280	-1024	-1	-1	-1	-1	4	-1280	-1024	-1	-1	-1	-1	4		0	0						Frog_fixed.avi	0
23819	1429	-1280	-1024	-1	-1	-1	-1	4	-1280	-1024	-1	-1	-1	-1	4		0	0						Frog_fixed.avi	0
23834	1430	-1280	-1024	-1	-1	-1	-1	4	-1280	-1024	-1	-1	-1	-1	4		0	0						Frog_fixed.avi	0
23851	1431	-1280	-1024	-1	-1	-1	-1	4	-1280	-1024	-1	-1	-1	-1	4		0	0						Frog_fixed.avi	0
23867	1432	-1280	-1024	-1	-1	-1	-1	4	-1280	-1024	-1	-1	-1	-1	4		0	0						Frog_fixed.avi	0
23884	1433	-1280	-1024	-1	-1	-1	-1	4	-1280	-1024	-1	-1	-1	-1	4		0	0						Frog_fixed.avi	0
23901	1434	-1280	-1024	-1	-1	-1	-1	4	-1280	-1024	-1	-1	-1	-1	4		0	0						Frog_fixed.avi	0
23917	1435	-1280	-1024	-1	-1	-1	-1	4	-1280	-1024	-1	-1	-1	-1	4		0	0						Frog_fixed.avi	0
23934	1436	-1280	-1024	-1	-1	-1	-1	4	-1280	-1024	-1	-1	-1	-1	4		0	0						Frog_fixed.avi	0
23952	1437	-1280	-1024	-1	-1	-1	-1	4	-1280	-1024	-1	-1	-1	-1	4		0	0						Frog_fixed.avi	0
23969	1438	-1280	-1024	-1	-1	-1	-1	4	-1280	-1024	-1	-1	-1	-1	4		0	0						Frog_fixed.avi	0
23984	1439	-1280	-1024	-1	-1	-1	-1	4	-1280	-1024	-1	-1	-1	-1	4		0	0						Frog_fixed.avi	0
24001	1440	-1280	-1024	-1	-1	-1	-1	4	-1280	-1024	-1	-1	-1	-1	4		0	0						Frog_fixed.avi	0
24017	1441	-1280	-1024	-1	-1	-1	-1	4	-1280	-1024	-1	-1	-1	-1	4		0	0						Frog_fixed.avi	0
24034	1442	-1280	-1024	-1	-1	-1	-1	4	-1280	-1024	-1	-1	-1	-1	4		0	0						Frog_fixed.avi	0
24050	1443	-1280	-1024	-1	-1	-1	-1	4	-1280	-1024	-1	-1	-1	-1	4		0	0						Frog_fixed.avi	0
24067	1444	-1280	-1024	-1	-1	-1	-1	4	-1280	-1024	-1	-1	-1	-1	4		0	0						Frog_fixed.avi	0
24084	1445	-1280	-1024	-1	-1	-1	-1	4	-1280	-1024	-1	-1	-1	-1	4		0	0						Frog_fixed.avi	0
24102	1446	-1280	-1024	-1	-1	-1	-1	4	-1280	-1024	-1	-1	-1	-1	4		0	0						Frog_fixed.avi	0
24119	1447	-1280	-1024	-1	-1	-1	-1	4	-1280	-1024	-1	-1	-1	-1	4		0	0						Frog_fixed.avi	0
24134	1448	-1280	-1024	-1	-1	-1	-1	4	-1280	-1024	-1	-1	-1	-1	4		0	0						Frog_fixed.avi	0
24150	1449	-1280	-1024	-1	-1	-1	-1	4	-1280	-1024	-1	-1	-1	-1	4		0	0						Frog_fixed.avi	0
24167	1450	-1280	-1024	-1	-1	-1	-1	4	-1280	-1024	-1	-1	-1	-1	4		0	0						Frog_fixed.avi	0
24184	1451	-1280	-1024	-1	-1	-1	-1	4	-1280	-1024	-1	-1	-1	-1	4		0	0						Frog_fixed.avi	0
24200	1452	-1280	-1024	-1	-1	-1	-1	4	-1280	-1024	-1	-1	-1	-1	4		0	0						Frog_fixed.avi	0
24217	1453	-1280	-1024	-1	-1	-1	-1	4	-1280	-1024	-1	-1	-1	-1	4		0	0						Frog_fixed.avi	0
24234	1454	-1280	-1024	-1	-1	-1	-1	4	-1280	-1024	-1	-1	-1	-1	4		0	0						Frog_fixed.avi	0
24252	1455	-1280	-1024	-1	-1	-1	-1	4	-1280	-1024	-1	-1	-1	-1	4		0	0						Frog_fixed.avi	0
24269	1456	-1280	-1024	-1	-1	-1	-1	4	-1280	-1024	-1	-1	-1	-1	4		0	0						Frog_fixed.avi	0
24284	1457	-1280	-1024	-1	-1	-1	-1	4	-1280	-1024	-1	-1	-1	-1	4		0	0						Frog_fixed.avi	0
24300	1458	-1280	-1024	-1	-1	-1	-1	4	-1280	-1024	-1	-1	-1	-1	4		0	0						Frog_fixed.avi	0
24317	1459	-1280	-1024	-1	-1	-1	-1	4	-1280	-1024	-1	-1	-1	-1	4		0	0						Frog_fixed.avi	0
24334	1460	-1280	-1024	-1	-1	-1	-1	4	-1280	-1024	-1	-1	-1	-1	4		0	0						Frog_fixed.avi	0
24350	1461	-1280	-1024	-1	-1	-1	-1	4	-1280	-1024	-1	-1	-1	-1	4		0	0						Frog_fixed.avi	0
24367	1462	-1280	-1024	-1	-1	-1	-1	4	-1280	-1024	-1	-1	-1	-1	4		0	0						Frog_fixed.avi	0
24384	1463	-1280	-1024	-1	-1	-1	-1	4	-1280	-1024	-1	-1	-1	-1	4		0	0						Frog_fixed.avi	0
24402	1464	-1280	-1024	-1	-1	-1	-1	4	-1280	-1024	-1	-1	-1	-1	4		0	0						Frog_fixed.avi	0
24419	1465	-1280	-1024	-1	-1	-1	-1	4	-1280	-1024	-1	-1	-1	-1	4		0	0						Frog_fixed.avi	0
24434	1466	-1280	-1024	-1	-1	-1	-1	4	-1280	-1024	-1	-1	-1	-1	4		0	0						Frog_fixed.avi	0
24450	1467	-1280	-1024	-1	-1	-1	-1	4	-1280	-1024	-1	-1	-1	-1	4		0	0						Frog_fixed.avi	0
24467	1468	-1280	-1024	-1	-1	-1	-1	4	-1280	-1024	-1	-1	-1	-1	4		0	0						Frog_fixed.avi	0
24484	1469	-1280	-1024	-1	-1	-1	-1	4	-1280	-1024	-1	-1	-1	-1	4		0	0						Frog_fixed.avi	0
24500	1470	-1280	-1024	-1	-1	-1	-1	4	-1280	-1024	-1	-1	-1	-1	4		0	0						Frog_fixed.avi	0
24517	1471	-1280	-1024	-1	-1	-1	-1	4	-1280	-1024	-1	-1	-1	-1	4		0	0						Frog_fixed.avi	0
24534	1472	-1280	-1024	-1	-1	-1	-1	4	-1280	-1024	-1	-1	-1	-1	4		0	0						Frog_fixed.avi	0
24551	1473	-1280	-1024	-1	-1	-1	-1	4	-1280	-1024	-1	-1	-1	-1	4		0	0						Frog_fixed.avi	0
24569	1474	-1280	-1024	-1	-1	-1	-1	4	-1280	-1024	-1	-1	-1	-1	4		0	0						Frog_fixed.avi	0
24583	1475	-1280	-1024	-1	-1	-1	-1	4	-1280	-1024	-1	-1	-1	-1	4		0	0						Frog_fixed.avi	0
24600	1476	-1280	-1024	-1	-1	-1	-1	4	-1280	-1024	-1	-1	-1	-1	4		0	0						Frog_fixed.avi	0
24617	1477	-1280	-1024	-1	-1	-1	-1	4	-1280	-1024	-1	-1	-1	-1	4		0	0						Frog_fixed.avi	0
24633	1478	-1280	-1024	-1	-1	-1	-1	4	-1280	-1024	-1	-1	-1	-1	4		0	0						Frog_fixed.avi	0
24650	1479	-1280	-1024	-1	-1	-1	-1	4	-1280	-1024	-1	-1	-1	-1	4		0	0						Frog_fixed.avi	0
24667	1480	-1280	-1024	-1	-1	-1	-1	4	-1280	-1024	-1	-1	-1	-1	4		0	0						Frog_fixed.avi	0
24684	1481	-1280	-1024	-1	-1	-1	-1	4	-1280	-1024	-1	-1	-1	-1	4		0	0						Frog_fixed.avi	0
24701	1482	-1280	-1024	-1	-1	-1	-1	4	-1280	-1024	-1	-1	-1	-1	4		0	0						Frog_fixed.avi	0
24719	1483	-1280	-1024	-1	-1	-1	-1	4	-1280	-1024	-1	-1	-1	-1	4		0	0						Frog_fixed.avi	0
24733	1484	-1280	-1024	-1	-1	-1	-1	4	-1280	-1024	-1	-1	-1	-1	4		0	0						Frog_fixed.avi	0
24750	1485	-1280	-1024	-1	-1	-1	-1	4	-1280	-1024	-1	-1	-1	-1	4		0	0						Frog_fixed.avi	0
24767	1486	-1280	-1024	-1	-1	-1	-1	4	-1280	-1024	-1	-1	-1	-1	4		0	0						Frog_fixed.avi	0
24783	1487	-1280	-1024	-1	-1	-1	-1	4	-1280	-1024	-1	-1	-1	-1	4		0	0						Frog_fixed.avi	0
24800	1488	-1280	-1024	-1	-1	-1	-1	4	-1280	-1024	-1	-1	-1	-1	4		0	0						Frog_fixed.avi	0
24817	1489	-1280	-1024	-1	-1	-1	-1	4	-1280	-1024	-1	-1	-1	-1	4		0	0						Frog_fixed.avi	0
24834	1490	-1280	-1024	-1	-1	-1	-1	4	-1280	-1024	-1	-1	-1	-1	4		0	0						Frog_fixed.avi	0
24851	1491	-1280	-1024	-1	-1	-1	-1	4	-1280	-1024	-1	-1	-1	-1	4		0	0						Frog_fixed.avi	0
24868	1492	-1280	-1024	-1	-1	-1	-1	4	-1280	-1024	-1	-1	-1	-1	4		0	0						Frog_fixed.avi	0
24883	1493	-1280	-1024	-1	-1	-1	-1	4	-1280	-1024	-1	-1	-1	-1	4		0	0						Frog_fixed.avi	0
24900	1494	-1280	-1024	-1	-1	-1	-1	4	-1280	-1024	-1	-1	-1	-1	4		0	0						Frog_fixed.avi	0
24917	1495	-1280	-1024	-1	-1	-1	-1	4	-1280	-1024	-1	-1	-1	-1	4		0	0						Frog_fixed.avi	0
24933	1496	-1280	-1024	-1	-1	-1	-1	4	-1280	-1024	-1	-1	-1	-1	4		0	0						Frog_fixed.avi	0
24950	1497	-1280	-1024	-1	-1	-1	-1	4	-1280	-1024	-1	-1	-1	-1	4		0	0						Frog_fixed.avi	0
24967	1498	-1280	-1024	-1	-1	-1	-1	4	-1280	-1024	-1	-1	-1	-1	4		0	0						Frog_fixed.avi	0
24983	1499	-1280	-1024	-1	-1	-1	-1	4	-1280	-1024	-1	-1	-1	-1	4		0	0						Frog_fixed.avi	0
25000	1500	74.66584	1012.587	0.7160019	0.2180552	481.6668	3.741789	3	-137.925	1037.848	0.7159455	0.218067	481.6668	3.747151	1	27	-138	1038						Frog_fixed.avi	0
25016	1501	-1280	-1024	-1	-1	-1	-1	4	-1280	-1024	-1	-1	-1	-1	4	27	0	0						Frog_fixed.avi	0
25033	1502	-1280	-1024	-1	-1	-1	-1	4	-1280	-1024	-1	-1	-1	-1	4	27	0	0						Frog_fixed.avi	0
25050	1503	-1280	-1024	-1	-1	-1	-1	4	-1280	-1024	-1	-1	-1	-1	4	27	0	0						Frog_fixed.avi	0
25066	1504	-1280	-1024	-1	-1	-1	-1	4	-1280	-1024	-1	-1	-1	-1	4	27	0	0						Frog_fixed.avi	0
25083	1505	-1280	-1024	-1	-1	-1	-1	4	-1280	-1024	-1	-1	-1	-1	4	27	0	0						Frog_fixed.avi	0
25100	1506	-1280	-1024	-1	-1	-1	-1	4	-1280	-1024	-1	-1	-1	-1	4	27	0	0						Frog_fixed.avi	0
25116	1507	805.0554	639.3301	0.6702652	0.1925992	505.5342	3.917878	3	586.4434	678.8206	0.6702653	0.1925966	505.5342	3.923215	1	27	586	679						Frog_fixed.avi	0
25133	1508	823.6909	633.1223	0.6660597	0.1905082	509.7706	4.010707	3	599.3076	673.5979	0.6660597	0.1905082	509.7706	4.016559	1	27	599	674						Frog_fixed.avi	0
25150	1509	806.9723	636.5368	0.6646209	0.1891969	509.7706	3.989038	3	586.5991	676.1566	0.664575	0.1891958	509.7706	3.994946	1	27	587	676						Frog_fixed.avi	0
25166	1510	799.2863	626.5022	0.6604848	0.1891252	509.7706	4.300408	3	574.4462	666.7504	0.660436	0.1891259	509.7706	4.30645	1	27	574	667						Frog_fixed.avi	0
25183	1511	804.6902	646.589	0.6590251	0.1893506	509.7706	3.966646	3	584.3452	685.4996	0.6589793	0.1893495	509.7706	3.972742	1	27	584	685						Frog_fixed.avi	0
25200	1512	765.2695	629.1062	0.6573194	0.1906656	509.7706	4.194594	3	542.4755	668.1187	0.6572706	0.1906663	509.7706	4.200835	1	27	542	668						Frog_fixed.avi	0
25216	1513	780.9352	657.9724	0.6553687	0.1912347	509.7706	3.912578	3	561.5357	695.6589	0.6552769	0.1912352	509.7706	3.91907	1	27	562	696						Frog_fixed.avi	0
25233	1514	-1280	-1024	-1	-1	-1	-1	4	-1280	-1024	-1	-1	-1	-1	4	27	0	0						Frog_fixed.avi	0
25250	1515	-1280	-1024	-1	-1	-1	-1	4	-1280	-1024	-1	-1	-1	-1	4	27	0	0						Frog_fixed.avi	0
25266	1516	806.5264	643.7683	0.6567391	0.1937423	518.61	4.157101	3	579.5676	683.2816	0.65667	0.1937429	518.61	4.163498	1	27	580	683						Frog_fixed.avi	0
25283	1517	800.423	669.0645	0.6581895	0.1942442	529.0884	4.148728	3	582.6856	718.0343	0.6576497	0.1943089	520.0847	4.089953	1	27	583	718						Frog_fixed.avi	0
25300	1518	786.0092	674.7095	0.6590419	0.1948426	528.6395	4.131685	3	566.949	721.9904	0.6585983	0.1948805	521.4617	4.086137	1	27	567	722						Frog_fixed.avi	0
25316	1519	796.8907	674.1079	0.6585754	0.1953413	530.64	4.10859	3	574.8301	732.6185	0.6597047	0.195171	522.8737	4.043911	1	27	575	733						Frog_fixed.avi	0
25333	1520	766.8782	686.0934	0.6606143	0.1954281	523.8984	4.02132	0	814.6732	706.8166	0.5021206	0.1739862	525.1273	4.061601	0	27	791	696						Frog_fixed.avi	0
25350	1521	-1280	-1024	-1	-1	-1	-1	4	-1280	-1024	-1	-1	-1	-1	4		0	0						Frog_fixed.avi	0
25366	1522	-1280	-1024	-1	-1	-1	-1	4	-1280	-1024	-1	-1	-1	-1	4		0	0						Frog_fixed.avi	0
25383	1523	-1280	-1024	-1	-1	-1	-1	4	-1280	-1024	-1	-1	-1	-1	4		0	0						Frog_fixed.avi	0
25400	1524	-1280	-1024	-1	-1	-1	-1	4	-1280	-1024	-1	-1	-1	-1	4		0	0						Frog_fixed.avi	0
25416	1525	-1280	-1024	-1	-1	-1	-1	4	-1280	-1024	-1	-1	-1	-1	4		0	0						Frog_fixed.avi	0
25433	1526	-1280	-1024	-1	-1	-1	-1	4	-1280	-1024	-1	-1	-1	-1	4		0	0						Frog_fixed.avi	0
25450	1527	-1280	-1024	-1	-1	-1	-1	4	-1280	-1024	-1	-1	-1	-1	4		0	0						Frog_fixed.avi	0
25466	1528	897.2955	469.3133	0.6504005	0.1981705	530.6625	4.158883	0	927.6074	474.5066	0.4928451	0.1766269	529.2943	4.048583	0	28	912	472						Frog_fixed.avi	0
25483	1529	917.8796	436.2648	0.6463326	0.1997705	531.5102	4.164487	0	940.3829	481.4088	0.4888487	0.1783516	530.2628	4.030419	0	28	929	459						Frog_fixed.avi	0
25499	1530	891.4608	489.4453	0.6415913	0.2014844	532.2859	4.113914	0	922.2595	504.8966	0.4841642	0.1802929	531.2498	3.982983	0	28	907	497						Frog_fixed.avi	0
25516	1531	909.6862	417.3716	0.636196	0.2033991	533.0349	4.056159	0	932.1286	454.3453	0.4789166	0.1826491	532.4929	3.971429	0	28	921	436						Frog_fixed.avi	0
25533	1532	909.0656	415.5574	0.6304144	0.2052187	533.7192	4.074076	0	930.6334	444.1016	0.4732537	0.1852294	533.6239	3.914443	0	28	920	430						Frog_fixed.avi	0
25549	1533	923.9399	458.0898	0.6243397	0.2070865	534.6926	4.210741	0	921.2107	462.3885	0.4673302	0.1882059	534.8706	3.981828	0	28	923	460						Frog_fixed.avi	0
25566	1534	909.3315	440.5826	0.6181415	0.2089521	535.4935	4.156053	0	932.3797	473.2542	0.4613302	0.1912644	536.1031	4.127018	0	28	921	457						Frog_fixed.avi	0
25583	1535	914.7324	430.2092	0.6119903	0.2106942	536.6509	4.176693	0	942.7963	467.8005	0.4553669	0.1942566	537.3442	4.100559	0	28	929	449						Frog_fixed.avi	0
25599	1536	934.0952	436.6668	0.6059748	0.2123802	537.7141	4.287676	0	927.1353	449.9454	0.4495463	0.1972855	538.6046	4.088895	0	28	931	443						Frog_fixed.avi	0
25616	1537	933.188	442.0746	0.6002066	0.2140681	538.7364	4.210054	0	961.5732	456.4355	0.44398	0.2003462	539.8253	4.109684	0	28	947	449						Frog_fixed.avi	0
25633	1538	927.0545	429.2618	0.5948316	0.2158408	539.9977	4.203758	0	936.505	453.2164	0.4387729	0.2036049	540.9762	4.160402	0	28	932	441						Frog_fixed.avi	0
25649	1539	920.4651	447.3126	0.589914	0.2177134	541.1952	4.284019	0	944.6243	470.0952	0.4340376	0.2069908	542.1867	4.192233	0	28	933	459						Frog_fixed.avi	0
25666	1540	915.0671	422.0301	0.5854474	0.2196477	542.4597	4.081005	0	934.2335	469.7534	0.4297929	0.2105346	543.2944	4.155227	0	28	925	446						Frog_fixed.avi	0
25683	1541	926.7766	447.6713	0.5814677	0.2216498	543.7709	4.126749	0	951.0566	464.725	0.42602	0.2142494	544.4338	4.269443	0	28	939	456						Frog_fixed.avi	0
25699	1542	939.3975	449.7372	0.5776484	0.2236823	543.771	4.067129	0	942.6216	469.5542	0.4227173	0.217913	545.4311	4.166227	0	28	941	460						Frog_fixed.avi	0
25716	1543	933.7603	434.0682	0.5749547	0.2261703	546.5532	4.134733	0	968.9276	473.9166	0.4198914	0.2214952	546.4621	4.294743	0	28	951	454						Frog_fixed.avi	0
25733	1544	943.6111	431.4047	0.5722908	0.2285977	547.8211	4.140061	0	945.0821	462.5319	0.4174415	0.2248701	547.5406	4.287378	0	28	944	447						Frog_fixed.avi	0
25749	1545	910.8615	449.0584	0.5699019	0.2311262	549.0129	4.229568	0	940.6829	477.115	0.4153072	0.2280117	548.6553	4.264204	0	28	926	463						Frog_fixed.avi	0
25766	1546	931.4138	441.6883	0.5677832	0.2334788	550.2059	4.233469	0	915.3035	479.0245	0.4133748	0.2308212	549.5457	4.201214	0	28	923	460						Frog_fixed.avi	0
25783	1547	883.7973	435.6823	0.5658738	0.2355457	551.4028	4.277282	0	942.5494	456.8914	0.4116356	0.233282	550.6798	4.342114	0	28	913	446						Frog_fixed.avi	0
25799	1548	894.1993	452.5888	0.564124	0.2373193	552.4468	4.310559	0	955.9324	470.3951	0.4100527	0.2353925	552.0319	4.390038	0	28	925	461						Frog_fixed.avi	0
25816	1549	897.3943	432.7847	0.5625619	0.2388802	553.4917	4.274074	0	935.4351	464.5052	0.4087127	0.2371573	553.11	4.409843	0	28	916	449						Frog_fixed.avi	0
25833	1550	906.9079	437.9444	0.5612977	0.240161	554.2893	4.302334	0	974.3969	494.9809	0.4076934	0.2387065	554.3475	4.440308	0	28	941	466						Frog_fixed.avi	0
25849	1551	891.6595	460.763	0.5604203	0.2414187	555.0364	4.329453	0	943.9863	494.9581	0.4070627	0.2401388	555.344	4.335561	0	28	918	478						Frog_fixed.avi	0
25866	1552	917.4437	394.1484	0.5604062	0.242696	569.03	4.315559	0	962.5597	415.0826	0.4064433	0.2417277	570.0516	4.494338	0	28	940	405						Frog_fixed.avi	0
25883	1553	922.2045	415.7428	0.5605158	0.2442066	569.03	4.29425	0	936.1146	446.5322	0.4067587	0.2433959	570.0516	4.344886	0	28	929	431						Frog_fixed.avi	0
25899	1554	914.8116	424.8234	0.5611494	0.2457629	569.03	4.380188	0	956.8411	446.7168	0.4077038	0.245322	570.0516	4.3201	0	28	936	436						Frog_fixed.avi	0
25916	1555	910.51	423.2511	0.5622473	0.2477519	569.03	4.295213	0	934.0366	453.8431	0.4089916	0.2474075	570.0516	4.368945	0	28	922	439						Frog_fixed.avi	0
25933	1556	922.9646	414.3842	0.5638159	0.2496667	569.03	4.37172	0	942.7222	457.8101	0.410808	0.2495284	570.0516	4.286239	0	28	933	436						Frog_fixed.avi	0
25949	1557	901.9924	429.2302	0.565855	0.2519772	569.03	4.304152	0	930.1117	464.6948	0.4129344	0.2516581	570.0516	4.369992	0	28	916	447						Frog_fixed.avi	0
25966	1558	906.4996	446.972	0.5681534	0.2544656	569.03	4.382135	0	946.1035	453.6218	0.4155385	0.2539835	570.0516	4.323102	0	28	926	450						Frog_fixed.avi	0
25983	1559	905.7727	439.292	0.5707043	0.2573645	569.03	4.317221	0	925.3971	455.8275	0.418189	0.256461	570.0516	4.35133	0	28	916	448						Frog_fixed.avi	0
25999	1560	906.1435	429.0748	0.5749785	0.259901	569.03	4.205978	0	912.1787	467.0563	0.4223272	0.2586342	570.0516	4.198179	0	28	909	448						Frog_fixed.avi	0
26016	1561	896.4187	441.3827	0.5745473	0.2635474	569.03	4.210031	0	900.0651	473.3343	0.422793	0.2616662	570.0516	4.191497	0	29	898	457						Frog_fixed.avi	0
26033	1562	894.4824	461.6827	0.5786699	0.2660695	560.2435	4.161276	0	892.7679	491.6171	0.4271378	0.2635361	563.4578	4.152066	0	29	894	477						Frog_fixed.avi	0
26049	1563	894.4847	468.5034	0.5816078	0.2688232	560.5163	4.16403	0	895.6475	498.3016	0.4302146	0.2653468	563.923	4.15808	0	29	895	483						Frog_fixed.avi	0
26066	1564	897.2561	463.6978	0.5846866	0.2713742	560.8563	4.170203	0	894.4912	495.5815	0.4334088	0.2669814	564.3394	4.15767	0	29	896	480						Frog_fixed.avi	0
26082	1565	900.4566	464.6768	0.5878283	0.2737093	561.2067	4.175741	0	897.109	490.5523	0.4366345	0.2684194	564.9584	4.166468	0	29	899	478						Frog_fixed.avi	0
26099	1566	896.6035	459.8783	0.5909236	0.2757799	561.6147	4.183397	0	896.7947	489.6384	0.4398458	0.2696535	565.2997	4.173239	0	29	897	475						Frog_fixed.avi	0
26116	1567	898.543	463.2346	0.5939174	0.2775824	562.064	4.176601	0	900.1813	489.7651	0.4429278	0.270778	565.7814	4.165633	0	29	899	476						Frog_fixed.avi	0
26132	1568	893.8532	463.0558	0.5966441	0.2792267	562.5043	4.182652	0	894.3283	493.2776	0.4457313	0.2717347	566.2425	4.179513	0	29	894	478						Frog_fixed.avi	0
26149	1569	898.0964	466.561	0.5991726	0.280665	563.1848	4.1924	0	897.8655	490.2253	0.4483206	0.2726063	566.8617	4.186034	0	29	898	478						Frog_fixed.avi	0
26166	1570	897.3444	469.3396	0.6013541	0.2818579	563.7656	4.18496	0	898.8271	490.331	0.4506102	0.2733836	567.3823	4.182427	0	29	898	480						Frog_fixed.avi	0
26182	1571	899.7058	466.0159	0.6032034	0.2829187	564.2986	4.199783	0	899.7471	493.6473	0.4525413	0.2741148	567.9712	4.192752	0	29	900	480						Frog_fixed.avi	0
26199	1572	901.4028	462.6543	0.6046495	0.2838853	564.8345	4.208764	0	899.3287	489.7616	0.4540875	0.2748199	568.614	4.195509	0	29	900	476						Frog_fixed.avi	0
26216	1573	895.6537	467.3484	0.6057001	0.2849603	565.657	4.214806	0	898.5577	486.2399	0.4552641	0.2756748	569.2297	4.195612	0	29	897	477						Frog_fixed.avi	0
26232	1574	897.4152	457.9245	0.6064504	0.2863756	566.1983	4.20138	0	902.3132	488.825	0.4561123	0.276691	569.9386	4.204395	0	29	900	473						Frog_fixed.avi	0
26249	1575	896.4871	457.9983	0.6068683	0.2880112	566.8655	4.218266	0	897.5735	491.1487	0.4566859	0.2779866	570.6708	4.217232	0	29	897	475						Frog_fixed.avi	0
26266	1576	896.3313	466.6971	0.6071063	0.2899102	567.4962	4.216101	0	901.4979	488.6087	0.4570452	0.2794877	571.198	4.197746	0	29	899	478						Frog_fixed.avi	0
26282	1577	899.7723	457.44	0.6071389	0.2921603	568.2908	4.225564	0	904.3552	487.3402	0.4572517	0.2811635	571.9918	4.213007	0	29	902	472						Frog_fixed.avi	0
26299	1578	902.6069	457.0876	0.6070881	0.2945839	568.9035	4.233372	0	901.955	490.8901	0.4573328	0.2829279	572.6638	4.229366	0	29	902	474						Frog_fixed.avi	0
26316	1579	898.0786	462.3274	0.606958	0.2971456	569.5919	4.240003	0	900.4935	493.011	0.4573183	0.2847793	573.2248	4.233103	0	29	899	478						Frog_fixed.avi	0
26332	1580	904.0498	455.661	0.606811	0.2999066	570.2672	4.24074	0	906.1938	486.2657	0.4573041	0.2868234	573.9365	4.242784	0	29	905	471						Frog_fixed.avi	0
26349	1581	899.2715	457.5588	0.6065558	0.3027497	570.9633	4.251191	0	903.9016	487.565	0.4571978	0.2890959	574.5892	4.251812	0	29	902	473						Frog_fixed.avi	0
26366	1582	897.4093	459.0731	0.606252	0.3057034	571.4934	4.238935	0	901.961	486.3444	0.4570366	0.2915758	575.2257	4.238893	0	29	900	473						Frog_fixed.avi	0
26382	1583	898.1642	458.379	0.6059105	0.3085445	572.2454	4.260269	0	901.6876	490.8063	0.4567758	0.2942153	575.8362	4.239268	0	29	900	475						Frog_fixed.avi	0
26399	1584	901.8666	451.5847	0.6054892	0.3114925	573.0439	4.252625	0	903.3656	488.4304	0.456432	0.2969041	576.5026	4.25981	0	29	903	470						Frog_fixed.avi	0
26416	1585	898.9741	460.9809	0.6049231	0.3141633	573.7979	4.264135	0	903.4795	491.3776	0.4560156	0.2996421	577.1719	4.256729	0	29	901	476						Frog_fixed.avi	0
26432	1586	905.3608	459.192	0.6043429	0.3167615	574.4642	4.271699	0	905.35	490.8821	0.455525	0.3022214	577.9088	4.251272	0	29	905	475						Frog_fixed.avi	0
26449	1587	903.4569	455.1597	0.6036868	0.3190661	575.2631	4.265975	0	908.7367	491.0734	0.4549647	0.3045832	578.6564	4.263548	0	29	906	473						Frog_fixed.avi	0
26465	1588	907.7399	457.6025	0.6029858	0.3212333	575.8708	4.272231	0	909.9453	490.3391	0.454391	0.3067809	579.2803	4.266411	0	29	909	474						Frog_fixed.avi	0
26482	1589	909.4742	456.73	0.6022348	0.3230036	576.6303	4.26152	0	907.8606	489.9024	0.4537671	0.3088501	579.9651	4.271013	0	29	909	473						Frog_fixed.avi	0
26499	1590	912.2611	463.9021	0.6014392	0.3246444	577.3649	4.271211	0	913.1315	494.4625	0.4530804	0.310711	580.7851	4.269825	0	29	913	479						Frog_fixed.avi	0
26515	1591	910.8342	457.0843	0.60058	0.326108	578.0605	4.259006	0	911.5853	498.3085	0.4523513	0.3125547	581.4733	4.27692	0	29	911	478						Frog_fixed.avi	0
26532	1592	915.7573	457.9178	0.5997218	0.3271766	578.777	4.270355	0	910.7989	495.221	0.4515339	0.3142053	582.0955	4.271297	0	29	913	477						Frog_fixed.avi	0
26549	1593	908.9955	458.9099	0.598803	0.3280941	579.2748	4.258012	0	911.535	499.5606	0.4507728	0.3157088	582.7593	4.282758	0	29	910	479						Frog_fixed.avi	0
26565	1594	911.9955	462.8039	0.5979901	0.3288319	579.9572	4.263993	0	914.9969	498.4083	0.4500253	0.3171407	583.5334	4.27624	0	29	913	481						Frog_fixed.avi	0
26582	1595	911.5741	462.2164	0.5972546	0.3295262	580.5386	4.278526	0	907.1461	494.9293	0.4493328	0.3186233	584.0791	4.272117	0	29	909	479						Frog_fixed.avi	0
26599	1596	910.0138	456.5723	0.5966347	0.3302157	581.0673	4.26913	0	913.5864	493.7436	0.4488254	0.3200772	584.6361	4.28916	0	29	912	475						Frog_fixed.avi	0
26615	1597	905.3076	451.6635	0.5960996	0.3309423	581.639	4.269601	0	909.0137	490.9038	0.4483586	0.3215832	585.1288	4.275222	0	29	907	471						Frog_fixed.avi	0
26632	1598	909.7147	454.8061	0.5957293	0.3316776	582.1793	4.263044	0	910.5276	494.8946	0.4480004	0.3231263	585.5818	4.280668	0	29	910	475						Frog_fixed.avi	0
26649	1599	902.6849	460.1475	0.5953674	0.3325743	582.2745	4.265862	0	901.136	497.4099	0.4476736	0.3247837	586.0382	4.274674	0	29	902	479						Frog_fixed.avi	0
26665	1600	904.7771	465.4903	0.5951008	0.3334839	582.6697	4.272406	0	909.298	496.754	0.4474593	0.3264518	586.3131	4.263305	0	29	907	481						Frog_fixed.avi	0
26682	1601	903.858	458.4065	0.5948595	0.3344182	582.8998	4.277781	0	901.2744	497.6081	0.4471881	0.32806	586.428	4.278771	0	29	903	478						Frog_fixed.avi	0
26699	1602	903.9908	457.9649	0.5946453	0.3351898	583.0604	4.271102	0	904.9277	498.3522	0.4469975	0.3294937	586.5775	4.269629	0	29	904	478						Frog_fixed.avi	0
26715	1603	901.1356	457.7504	0.5944019	0.335858	583.1262	4.266649	0	901.4847	500.4669	0.4467438	0.3308072	586.7128	4.279103	0	29	901	479						Frog_fixed.avi	0
26732	1604	904.0476	457.9826	0.5941617	0.336372	583.0706	4.274746	0	901.8499	497.2784	0.4465033	0.3320623	586.6995	4.283377	0	29	903	478						Frog_fixed.avi	0
26749	1605	893.7805	465.4975	0.593857	0.3367849	582.8711	4.255774	0	901.2083	495.6533	0.4462041	0.3332983	586.7021	4.267124	0	29	897	481						Frog_fixed.avi	0
26765	1606	899.9115	455.2298	0.5935199	0.3372868	582.5892	4.27752	0	902.4977	497.4058	0.445882	0.3345897	586.6235	4.280002	0	29	901	476						Frog_fixed.avi	0
26782	1607	901.29	465.0067	0.5932034	0.3377835	582.356	4.276558	0	903.3923	494.8997	0.4455205	0.3358857	586.394	4.272817	0	29	902	480						Frog_fixed.avi	0
26799	1608	900.4776	463.312	0.5928382	0.338509	581.8608	4.281779	0	897.2667	500.8157	0.4451522	0.3371758	586.1517	4.275996	0	29	899	482						Frog_fixed.avi	0
26815	1609	903.0182	459.3242	0.5924597	0.339528	581.3495	4.295072	0	900.929	498.5433	0.4447976	0.338495	585.7608	4.267833	0	29	902	479						Frog_fixed.avi	0
26832	1610	898.0382	464.5395	0.5920901	0.3407167	580.6897	4.274479	0	905.5887	501.901	0.4444443	0.3397929	585.4597	4.27924	0	29	902	483						Frog_fixed.avi	0
26849	1611	895.7765	462.6274	0.5917295	0.342013	580.0391	4.282393	0	901.6829	499.6732	0.4441034	0.3410528	585.0699	4.277011	0	29	899	481						Frog_fixed.avi	0
26865	1612	899.6978	468.9105	0.5915067	0.3433104	579.4971	4.304331	0	897.5382	505.2949	0.443864	0.3422409	584.6957	4.290184	0	29	899	487						Frog_fixed.avi	0
26882	1613	896.8312	468.972	0.5913651	0.3448551	578.8848	4.301879	0	899.1622	497.8972	0.4437382	0.3436977	584.2574	4.282384	0	29	898	483						Frog_fixed.avi	0
26899	1614	897.735	466.9999	0.5914032	0.3465743	578.342	4.300398	0	894.9871	499.9001	0.4437438	0.345301	583.8986	4.275588	0	29	896	483						Frog_fixed.avi	0
26915	1615	893.0763	471.774	0.5915199	0.3480942	577.6745	4.294037	0	897.5138	500.2454	0.4438462	0.3467306	583.4285	4.290565	0	29	895	486						Frog_fixed.avi	0
26932	1616	888.1968	471.8565	0.5916103	0.3492216	577.077	4.278494	0	898.3164	501.4435	0.4439279	0.3477696	583.0041	4.291244	0	29	893	487						Frog_fixed.avi	0
26949	1617	894.4471	470.2298	0.5915815	0.3497654	576.6769	4.320529	0	896.0164	505.1355	0.443889	0.3482129	582.5734	4.295252	0	29	895	488						Frog_fixed.avi	0
26965	1618	897.2809	469.0644	0.5913306	0.349891	576.0419	4.302162	0	898.5113	496.0421	0.4436697	0.3482104	582.2836	4.306962	0	29	898	483						Frog_fixed.avi	0
26982	1619	897.1972	468.4897	0.5908182	0.3498026	575.713	4.311872	0	896.0432	506.1255	0.4431996	0.3478903	582.0322	4.297053	0	29	897	487						Frog_fixed.avi	0
26998	1620	893.1824	472.8465	0.589998	0.3494484	575.1544	4.311774	0	892.1563	504.1984	0.4424322	0.3474763	581.8431	4.303108	0	29	893	489						Frog_fixed.avi	0
27015	1621	899.5431	468.3532	0.5889542	0.3487376	574.9139	4.306117	0	894.2213	505.2317	0.4413794	0.3468394	581.7217	4.317826	0	29	897	487						Frog_fixed.avi	0
27032	1622	896.235	462.5381	0.5875984	0.3477465	574.5363	4.308385	0	894.5629	502.5655	0.4400755	0.3461248	581.4144	4.316811	0	29	895	483						Frog_fixed.avi	0
27048	1623	901.4259	467.599	0.5860744	0.3465777	574.2858	4.309473	0	893.1702	501.5126	0.4385291	0.345449	581.0679	4.322649	0	29	897	485						Frog_fixed.avi	0
27065	1624	904.6556	463.319	0.5843747	0.3453731	573.8447	4.334664	0	896.6024	497.22	0.4368603	0.3449857	580.8788	4.318954	0	29	901	480						Frog_fixed.avi	0
27082	1625	899.9918	464.925	0.582619	0.3442981	573.6002	4.322372	0	901.0821	501.8629	0.4350705	0.3446674	580.6876	4.329952	0	29	901	483						Frog_fixed.avi	0
27098	1626	900.3555	467.6917	0.5808214	0.3434405	573.3939	4.33553	0	900.486	499.4833	0.4332336	0.3446406	580.5936	4.333209	0	29	900	484						Frog_fixed.avi	0
27115	1627	905.4729	462.3613	0.5790572	0.3426572	573.076	4.339579	0	897.2682	504.4998	0.4314156	0.3446798	580.1558	4.337578	0	29	901	483						Frog_fixed.avi	0
27132	1628	900.864	466.8731	0.5773553	0.3417764	572.9584	4.336309	0	900.0538	498.8929	0.4296116	0.3446014	579.8397	4.346769	0	29	900	483						Frog_fixed.avi	0
27148	1629	902.5728	459.8955	0.5756968	0.3407452	572.6813	4.333245	0	900.6063	494.8939	0.4278631	0.3443053	579.4895	4.351676	0	29	902	477						Frog_fixed.avi	0
27165	1630	902.0803	459.1559	0.5740632	0.3395332	572.4254	4.345416	0	898.5029	503.4217	0.4261222	0.3437319	579.2692	4.353084	0	29	900	481						Frog_fixed.avi	0
27182	1631	905.3766	463.0197	0.5724963	0.3384847	572.3109	4.360641	0	901.9517	497.4201	0.4244387	0.3432672	578.8383	4.347653	0	29	904	480						Frog_fixed.avi	0
27198	1632	907.0129	460.6231	0.5708751	0.337586	572.1139	4.351932	0	899.8356	495.7975	0.4227333	0.3427494	578.5647	4.355696	0	29	903	478						Frog_fixed.avi	0
27215	1633	906.1844	464.0778	0.5692185	0.3368004	571.975	4.367898	0	902.1874	499.9953	0.4209889	0.3421775	578.1196	4.356951	0	29	904	482						Frog_fixed.avi	0
27232	1634	908.908	466.8189	0.5675783	0.3362425	571.8674	4.36564	0	904.1487	496.3929	0.4192374	0.3417356	577.8914	4.358653	0	29	907	482						Frog_fixed.avi	0
27248	1635	902.9318	466.4666	0.5658888	0.3360709	571.4987	4.361361	0	906.9967	499.8208	0.4175084	0.341448	577.6481	4.363401	0	29	905	483						Frog_fixed.avi	0
27265	1636	905.7573	459.8091	0.5643005	0.3362089	571.3517	4.355838	0	905.6854	499.8179	0.4158005	0.3414964	577.4281	4.360884	0	29	906	480						Frog_fixed.avi	0
27282	1637	910.6198	460.0692	0.5627273	0.336604	571.3085	4.390715	0	904.5875	495.2956	0.4141736	0.3419174	577.0754	4.376291	0	29	908	478						Frog_fixed.avi	0
27298	1638	907.8104	466.0525	0.561195	0.3372644	571.0381	4.386653	0	906.2908	500.2978	0.4125831	0.342599	576.8584	4.377285	0	29	907	483						Frog_fixed.avi	0
27315	1639	906.9538	464.8133	0.5596812	0.3381139	570.8301	4.394919	0	908.0479	500.3431	0.4110149	0.343504	576.5781	4.378932	0	29	908	483						Frog_fixed.avi	0
27332	1640	910.5785	465.576	0.5581974	0.3390593	570.5614	4.383283	0	908.1495	499.6962	0.4094682	0.3444422	576.3931	4.37975	0	29	909	483						Frog_fixed.avi	0
27348	1641	908.9319	470.3004	0.5567113	0.3400297	570.4308	4.392467	0	908.1827	507.3596	0.4079388	0.345382	576.1613	4.385622	0	29	909	489						Frog_fixed.avi	0
27365	1642	909.2895	470.9953	0.5552745	0.3410222	570.3558	4.392623	0	906.7274	502.1493	0.4064832	0.3463663	576.0042	4.38702	0	29	908	487						Frog_fixed.avi	0
27382	1643	913.3198	472.6581	0.5539486	0.3418038	570.4244	4.39746	0	908.8715	501.833	0.4050899	0.3472435	575.8006	4.383612	0	29	911	487						Frog_fixed.avi	0
27398	1644	908.8872	467.4196	0.5526703	0.3423807	570.2813	4.39496	0	908.8914	504.7866	0.4038188	0.3478477	575.8427	4.4016	0	29	909	486						Frog_fixed.avi	0
27415	1645	912.8564	470.6791	0.5515413	0.3425508	570.3522	4.414517	0	912.6252	501.9595	0.4026474	0.3483243	575.8322	4.403415	0	29	913	486						Frog_fixed.avi	0
27432	1646	912.5281	471.2151	0.5505289	0.3424891	570.3504	4.409535	0	911.8093	499.3249	0.4016046	0.348588	575.7806	4.397583	0	29	912	485						Frog_fixed.avi	0
27448	1647	907.4418	467.2166	0.549619	0.3423284	570.4109	4.424378	0	907.8509	499.5748	0.4006594	0.3488834	575.759	4.411527	0	29	908	483						Frog_fixed.avi	0
27465	1648	913.1819	461.8941	0.5488694	0.3422199	570.4469	4.420645	0	911.1492	500.2899	0.3999011	0.349239	575.6279	4.414939	0	29	912	481						Frog_fixed.avi	0
27482	1649	909.259	463.9981	0.5482374	0.342171	570.5262	4.430612	0	909.3022	502.1354	0.3992175	0.3497358	575.6648	4.422781	0	29	909	483						Frog_fixed.avi	0
27498	1650	911.0676	467.3685	0.547778	0.3420694	570.5024	4.428466	0	910.5423	499.6239	0.3987219	0.3501693	575.5856	4.40798	0	29	911	483						Frog_fixed.avi	0
27515	1651	916.2427	467.6775	0.5475076	0.3420048	570.5108	4.428985	0	912.1982	493.9144	0.3983844	0.3507362	575.4031	4.430818	0	29	914	481						Frog_fixed.avi	0
27532	1652	911.3245	460.6505	0.5472859	0.3421063	570.5103	4.439005	0	911.548	497.6501	0.3981488	0.3513063	575.348	4.426509	0	29	911	479						Frog_fixed.avi	0
27548	1653	910.8069	464.0301	0.5472527	0.3423006	570.4541	4.432652	0	916.1987	499.7422	0.3981353	0.3519073	575.2845	4.430578	0	29	914	482						Frog_fixed.avi	0
27565	1654	912.7833	467.1042	0.5473945	0.3425309	570.2905	4.442652	0	912.4768	499.5508	0.3982113	0.3526008	575.3273	4.434663	0	29	913	483						Frog_fixed.avi	0
27581	1655	908.5143	466.9755	0.5476515	0.3429097	570.1693	4.442165	0	916.1267	497.5329	0.398495	0.3532834	575.145	4.429319	0	29	912	482						Frog_fixed.avi	0
27598	1656	910.6133	467.0526	0.5481197	0.3433622	570.1252	4.454519	0	916.8774	496.9162	0.3989311	0.3539687	575.0377	4.427053	0	29	914	482						Frog_fixed.avi	0
27615	1657	910.2839	458.707	0.5487353	0.3439541	570.1454	4.447656	0	915.5195	493.3942	0.3995167	0.3545845	574.9382	4.441145	0	29	913	476						Frog_fixed.avi	0
27631	1658	917.1265	462.7682	0.5495469	0.3445754	570.0026	4.450922	0	914.0787	501.1497	0.4002397	0.3551076	574.8373	4.428931	0	29	916	482						Frog_fixed.avi	0
27648	1659	918.375	464.0376	0.5504448	0.3452215	570.0212	4.448905	0	912.816	500.6514	0.4010855	0.3556019	574.6828	4.435768	0	29	916	482						Frog_fixed.avi	0
27665	1660	914.8458	459.891	0.5514234	0.3458362	569.9735	4.445122	0	914.1255	499.9939	0.4020289	0.3558908	574.6005	4.446504	0	29	914	480						Frog_fixed.avi	0
27681	1661	916.4316	463.9163	0.5524573	0.3464431	569.804	4.447933	0	914.0205	496.7454	0.40302	0.3561547	574.4763	4.44463	0	29	915	480						Frog_fixed.avi	0
27698	1662	915.1978	465.3015	0.5535007	0.3470955	569.7361	4.446789	0	916.4784	495.3204	0.4040191	0.3563262	574.4518	4.449866	0	29	916	480						Frog_fixed.avi	0
27715	1663	914.2627	462.3447	0.5545131	0.3477288	569.7033	4.446209	0	911.8195	499.375	0.4050204	0.3564198	574.3908	4.433736	0	29	913	481						Frog_fixed.avi	0
27731	1664	916.7737	458.233	0.5555241	0.3482929	569.7395	4.45451	0	912.2253	500.8151	0.4059999	0.3564261	574.335	4.431333	0	29	914	480						Frog_fixed.avi	0
27748	1665	912.0573	466.8767	0.5565036	0.3487856	569.7153	4.443034	0	914.5568	502.1248	0.4069633	0.3563621	574.3371	4.437303	0	29	913	485						Frog_fixed.avi	0
27765	1666	917.4264	467.8916	0.5574345	0.3494073	569.7229	4.444597	0	917.9296	508.2035	0.4078758	0.3562784	574.2407	4.434404	0	29	918	488						Frog_fixed.avi	0
27781	1667	966.1277	682.7542	0.5577017	0.3512062	569.6927	4.445408	0	971.3565	705.5152	0.4087533	0.3572849	574.3673	4.448281	0	30	969	694						Frog_fixed.avi	0
27798	1668	947.2167	666.6848	0.5585384	0.3519616	569.8326	4.450037	0	954.9555	697.7238	0.409622	0.3571168	574.361	4.463213	0	30	951	682						Frog_fixed.avi	0
27815	1669	950.707	707.0197	0.5594782	0.3522223	569.762	4.410253	0	959.9917	734.9827	0.4103189	0.3565671	574.5428	4.4228	0	30	955	721						Frog_fixed.avi	0
27831	1670	946.0125	686.4238	0.5602707	0.352664	569.8306	4.41	0	958.4302	717.2942	0.411049	0.356131	574.6055	4.430224	0	30	952	702						Frog_fixed.avi	0
27848	1671	946.7846	692.321	0.5610228	0.3530886	569.9054	4.413967	0	954.8636	722.5369	0.4117738	0.355792	574.5803	4.411156	0	30	951	707						Frog_fixed.avi	0
27865	1672	951.4918	686.2644	0.561765	0.353643	569.9587	4.413814	0	955.3671	723.2985	0.4124449	0.3556131	574.5978	4.403687	0	30	953	705						Frog_fixed.avi	0
27881	1673	951.7968	686.658	0.5624397	0.3542267	569.974	4.412015	0	957.3445	723.0787	0.4130569	0.3555357	574.7687	4.406997	0	30	955	705						Frog_fixed.avi	0
27898	1674	952.6233	685.0785	0.5630617	0.3549111	570.1049	4.411099	0	954.0583	723.3664	0.4136623	0.3556515	574.6833	4.404271	0	30	953	704						Frog_fixed.avi	0
27915	1675	952.8801	688.7843	0.5636491	0.3555258	570.1788	4.405519	0	954.8361	721.8546	0.4142251	0.3558198	574.8268	4.408285	0	30	954	705						Frog_fixed.avi	0
27931	1676	950.7117	690.2709	0.5641458	0.3561698	570.2307	4.397671	0	950.1429	724.4992	0.4147083	0.356017	574.9327	4.401895	0	30	950	707						Frog_fixed.avi	0
27948	1677	948.5544	684.8422	0.5645349	0.3566697	570.3558	4.390017	0	950.0269	720.0226	0.4150874	0.3561828	575.1188	4.395623	0	30	949	702						Frog_fixed.avi	0
27965	1678	954.0975	689.9127	0.5648867	0.356951	570.4116	4.383345	0	957.2115	720.2093	0.4154823	0.3562518	575.0494	4.391661	0	30	956	705						Frog_fixed.avi	0
27981	1679	946.9807	691.9398	0.5651066	0.3570887	570.6632	4.367844	0	954.6772	718.8221	0.4157375	0.3562706	575.3137	4.383945	0	30	951	705						Frog_fixed.avi	0
27998	1680	962.6166	739.44	0.5650982	0.3576984	570.6695	4.359342	0	962.0629	772.6769	0.4159393	0.3567013	575.4356	4.369921	0	31	962	756						Frog_fixed.avi	0
28015	1681	989.0161	781.4382	0.5649897	0.3581269	570.9196	4.363744	0	982.3707	809.8741	0.4160692	0.3571215	575.5856	4.366646	0	31	986	796						Frog_fixed.avi	0
28031	1682	986.607	781.6548	0.5651872	0.3581343	571.0931	4.325521	0	991.1479	816.1514	0.4161037	0.3572804	575.8266	4.356787	0	31	989	799						Frog_fixed.avi	0
28048	1683	985.0025	780.5766	0.5652238	0.3582747	571.1895	4.309571	0	989.2695	816.2994	0.4161671	0.3575549	576.0155	4.337716	0	31	987	798						Frog_fixed.avi	0
28065	1684	987.9916	780.9797	0.5652916	0.3585601	571.1143	4.306343	0	986.8838	810.8294	0.4162215	0.357987	576.1517	4.33014	0	31	987	796						Frog_fixed.avi	0
28081	1685	982.3575	779.2569	0.5653156	0.3590107	571.0152	4.300549	0	987.0389	815.4697	0.4162842	0.3584458	576.3655	4.312997	0	31	985	797						Frog_fixed.avi	0
28098	1686	982.9291	784.4641	0.5653922	0.3595178	571.1205	4.282997	0	983.3885	812.7943	0.4163947	0.3589935	576.3167	4.30701	0	31	983	799						Frog_fixed.avi	0
28115	1687	985.3412	781.3575	0.5655037	0.3602006	571.1534	4.279594	0	984.304	807.7697	0.4164997	0.3594833	576.4237	4.30352	0	31	985	795						Frog_fixed.avi	0
28131	1688	988.2389	775.9525	0.5656605	0.3609931	571.2145	4.274394	0	983.9786	814.2329	0.4166602	0.3599325	576.4724	4.285223	0	31	986	795						Frog_fixed.avi	0
28148	1689	984.0075	781.0651	0.5658847	0.3618095	571.1562	4.265268	0	979.7901	813.7065	0.4169144	0.3604346	576.4931	4.289522	0	31	982	797						Frog_fixed.avi	0
28164	1690	984.7209	778.0729	0.5662078	0.362583	571.2359	4.261131	0	981.0718	816.0247	0.4172255	0.3607598	576.4816	4.283152	0	31	983	797						Frog_fixed.avi	0
28181	1691	986.6376	777.2406	0.5666274	0.3632948	571.2424	4.255767	0	985.3757	813.6628	0.4176342	0.3609875	576.4473	4.28817	0	31	986	795						Frog_fixed.avi	0
28198	1692	983.9812	781.1629	0.5670537	0.363843	571.1115	4.262181	0	983.3142	810.4119	0.4180643	0.3611014	576.4593	4.285686	0	31	984	796						Frog_fixed.avi	0
28214	1693	983.2245	785.3824	0.5675052	0.3643291	570.9946	4.255564	0	980.5323	813.8218	0.4185146	0.36117	576.4642	4.296618	0	31	982	800						Frog_fixed.avi	0
28231	1694	982.3044	781.5219	0.5679389	0.3648686	570.9365	4.264007	0	981.9922	810.9166	0.4189354	0.3612384	576.3315	4.297335	0	31	982	796						Frog_fixed.avi	0
28248	1695	982.7011	785.1395	0.568347	0.3652388	570.7895	4.262619	0	975.6531	817.4044	0.4193236	0.3612602	576.2028	4.283045	0	31	979	801						Frog_fixed.avi	0
28264	1696	987.851	785.2073	0.5687448	0.3655809	570.7616	4.263571	0	978.0912	814.9642	0.4196699	0.3612171	576.1744	4.297258	0	31	983	800						Frog_fixed.avi	0
28281	1697	981.5597	781.9604	0.5690558	0.3658536	570.7498	4.274878	0	982.0031	812.6185	0.4200032	0.3611929	576.0587	4.308032	0	31	982	797						Frog_fixed.avi	0
28298	1698	987.2265	780.2531	0.5693498	0.3660593	570.52	4.291677	0	980.4404	811.5457	0.4202544	0.36121	575.9507	4.311902	0	31	984	796						Frog_fixed.avi	0
28314	1699	985.7798	784.5468	0.5696225	0.3662605	570.4824	4.276126	0	975.5109	816.8967	0.4205033	0.3612641	575.7767	4.315639	0	31	981	801						Frog_fixed.avi	0
28331	1700	983.1945	784.9087	0.5698416	0.3664543	570.2948	4.274826	0	980.007	811.2603	0.4206965	0.3614299	575.8021	4.3124	0	31	982	798						Frog_fixed.avi	0
28348	1701	980.2501	782.2865	0.570089	0.3666342	570.1696	4.284099	0	976.9531	820.8452	0.4209243	0.3615586	575.5096	4.325496	0	31	979	802						Frog_fixed.avi	0
28364	1702	983.5309	785.1219	0.5703654	0.366666	570.0007	4.289191	0	976.4166	814.9023	0.4211351	0.3617576	575.4614	4.337708	0	31	980	800						Frog_fixed.avi	0
28381	1703	928.8899	813.4187	0.5708487	0.3668405	569.9002	4.297571	0	929.8083	839.6627	0.4217469	0.3621297	575.259	4.329172	0	32	929	827						Frog_fixed.avi	0
28398	1704	932.0859	819.6469	0.571261	0.3669694	569.6818	4.295302	0	929.4776	847.6099	0.422194	0.3623755	574.9258	4.369946	0	32	931	834						Frog_fixed.avi	0
28414	1705	916.4971	820.41	0.5714728	0.3670872	569.3774	4.298473	0	917.1051	847.7004	0.4223183	0.3626327	574.7841	4.353288	0	32	917	834						Frog_fixed.avi	0
28431	1706	920.8773	820.1299	0.5716721	0.3671929	569.2754	4.301977	0	920.9901	848.6566	0.4224624	0.362898	574.6935	4.358699	0	32	921	834						Frog_fixed.avi	0
28448	1707	922.9654	819.219	0.5717839	0.3672476	569.0438	4.301024	0	921.1897	847.6354	0.4225242	0.3631352	574.4111	4.356874	0	32	922	833						Frog_fixed.avi	0
28464	1708	924.6241	818.9857	0.5717294	0.3672027	568.793	4.309974	0	919.6598	852.3657	0.4224132	0.3632092	574.2519	4.359515	0	32	922	836						Frog_fixed.avi	0
28481	1709	922.3618	820.0262	0.5715603	0.36707	568.7514	4.311872	0	916.6765	854.8337	0.4221995	0.3631729	574.0661	4.359781	0	32	920	837						Frog_fixed.avi	0
28498	1710	917.7361	822.8317	0.5712433	0.3668638	568.3862	4.313107	0	920.1019	849.2114	0.4218646	0.3631071	574.0596	4.372908	0	32	919	836						Frog_fixed.avi	0
28514	1711	922.3514	819.7801	0.5708559	0.3667521	568.2548	4.319753	0	925.3768	849.6714	0.4214553	0.363021	573.8412	4.381542	0	32	924	835						Frog_fixed.avi	0
28531	1712	922.3586	818.691	0.5703683	0.3666708	568.0498	4.317472	0	922.5608	847.572	0.4209493	0.3630156	573.7009	4.386927	0	32	922	833						Frog_fixed.avi	0
28548	1713	920.1077	819.6168	0.5698261	0.3666103	567.826	4.32575	0	917.8577	849.8223	0.4203974	0.3630364	573.5224	4.385886	0	32	919	835						Frog_fixed.avi	0
28564	1714	921.3713	820.4908	0.5692617	0.3665585	567.7263	4.323217	0	915.0536	847.4796	0.4197733	0.363072	573.4747	4.378127	0	32	918	834						Frog_fixed.avi	0
28581	1715	921.1683	818.3979	0.5686522	0.3666105	567.5151	4.323077	0	920.6633	854.4767	0.4191715	0.3631091	573.26	4.380107	0	32	921	836						Frog_fixed.avi	0
28597	1716	922.5184	819.629	0.5680352	0.3666827	567.377	4.331772	0	917.5172	852.3997	0.4185567	0.3631888	573.2264	4.386356	0	32	920	836						Frog_fixed.avi	0
28614	1717	920.4034	821.2065	0.5674242	0.3668531	567.2272	4.325463	0	921.6266	851.1272	0.4179327	0.3633165	573.0366	4.402104	0	32	921	836						Frog_fixed.avi	0
28631	1718	922.9147	820.8231	0.5668617	0.3671893	567.3326	4.326523	0	915.5361	850.3544	0.4173247	0.3635903	572.9549	4.384517	0	32	919	836						Frog_fixed.avi	0
28647	1719	924.3799	821.8145	0.5663275	0.3676014	567.1971	4.328444	0	917.453	852.9421	0.4167472	0.3639123	572.9373	4.38249	0	32	921	837						Frog_fixed.avi	0
28664	1720	927.988	817.7167	0.5658634	0.3681721	567.0475	4.320182	0	919.1711	849.3846	0.4162181	0.3643656	572.8629	4.40577	0	32	924	834						Frog_fixed.avi	0
28681	1721	927.4995	818.5324	0.5654219	0.3687925	567.0198	4.331295	0	920.4888	853.266	0.4157628	0.3648992	572.6777	4.384019	0	32	924	836						Frog_fixed.avi	0
28697	1722	919.2285	819.8586	0.5649712	0.3694976	566.9568	4.325325	0	916.5337	855.8456	0.4153022	0.3655373	572.5285	4.370331	0	32	918	838						Frog_fixed.avi	0
28714	1723	919.3463	822.4228	0.5645291	0.3701581	566.9086	4.321108	0	917.7435	849.009	0.4148204	0.3662364	572.4771	4.378728	0	32	919	836						Frog_fixed.avi	0
28731	1724	923.4725	820.286	0.564061	0.3707917	567.0748	4.332087	0	918.4312	853.4959	0.4143133	0.3668536	572.4754	4.377088	0	32	921	837						Frog_fixed.avi	0
28747	1725	926.6413	821.6063	0.5635011	0.3714365	567.1786	4.318372	0	911.6566	850.907	0.4136963	0.3674643	572.6121	4.377018	0	32	919	836						Frog_fixed.avi	0
28764	1726	928.1833	821.62	0.5628825	0.3720147	567.4523	4.325491	0	912.0438	856.0912	0.4130894	0.3680107	572.5665	4.36361	0	32	920	839						Frog_fixed.avi	0
28781	1727	924.2264	825.3578	0.5621785	0.3724943	567.4399	4.31886	0	910.7976	851.0754	0.4123966	0.3686531	572.58	4.359055	0	32	918	838						Frog_fixed.avi	0
28797	1728	927.2712	821.1636	0.5614044	0.3729568	567.6522	4.325598	0	918.4987	853.5503	0.4116392	0.3691845	572.71	4.366008	0	32	923	837						Frog_fixed.avi	0
28814	1729	926.7388	823.0905	0.5605308	0.3732255	567.9004	4.332915	0	915.6796	855.4736	0.410776	0.3696625	573.0411	4.370118	0	32	921	839						Frog_fixed.avi	0
28831	1730	931.2152	822.8254	0.5595966	0.3734066	567.9646	4.339359	0	913.1328	852.7653	0.4098944	0.3701566	573.0648	4.368453	0	32	922	838						Frog_fixed.avi	0
28847	1731	925.579	822.7841	0.5585856	0.3735199	568.2913	4.325366	0	915.4514	856.2979	0.4089309	0.3705207	573.2901	4.362357	0	32	921	840						Frog_fixed.avi	0
28864	1732	925.2306	822.6163	0.5575308	0.3735973	568.3849	4.337564	0	915.8965	851.9321	0.4079261	0.3710034	573.5132	4.362511	0	32	921	837						Frog_fixed.avi	0
28881	1733	927.2874	821.4286	0.5564589	0.3737378	568.5264	4.337144	0	918.1017	852.9483	0.4068935	0.3714671	573.8041	4.369267	0	33	923	837						Frog_fixed.avi	0
28897	1734	883.6577	856.2906	0.5555681	0.3741364	568.76	4.334654	0	869.228	886.7526	0.4062001	0.3723162	573.8689	4.367948	0	33	876	872						Frog_fixed.avi	0
28914	1735	901.2744	848.0564	0.5545217	0.374522	569.0286	4.336485	0	892.219	877.281	0.4052231	0.3730555	574.1158	4.373534	0	33	897	863						Frog_fixed.avi	0
28931	1736	891.7642	851.8871	0.5534796	0.3748533	569.1675	4.337545	0	879.5349	883.0318	0.4042106	0.3738389	574.3972	4.368024	0	33	886	867						Frog_fixed.avi	0
28947	1737	891.1873	846.8919	0.552476	0.3752978	569.4924	4.339852	0	882.5939	879.4631	0.4032674	0.3746535	574.5934	4.369971	0	33	887	863						Frog_fixed.avi	0
28964	1738	896.1281	850.9718	0.5515538	0.3757233	569.6165	4.340989	0	883.7186	882.3087	0.4023642	0.3754738	574.8417	4.36311	0	33	890	867						Frog_fixed.avi	0
28981	1739	895.2802	849.7421	0.5506784	0.376187	569.8178	4.348674	0	883.8497	880.8371	0.4015138	0.376255	575.0693	4.380702	0	33	890	865						Frog_fixed.avi	0
28997	1740	892.731	847.5139	0.5499032	0.3766745	570.0148	4.336032	0	884.6008	880.7993	0.4007679	0.3769773	575.2202	4.36724	0	33	889	864						Frog_fixed.avi	0
29014	1741	893.3823	843.2864	0.5492318	0.3771667	570.2626	4.342438	0	881.9445	879.88	0.4000936	0.3778106	575.4212	4.37368	0	33	888	862						Frog_fixed.avi	0
29031	1742	888.3103	850.1599	0.5486268	0.3777402	570.415	4.333111	0	883.944	882.2745	0.3995231	0.3786592	575.6027	4.38339	0	33	886	866						Frog_fixed.avi	0
29047	1743	891.8826	843.8049	0.5481219	0.3784238	570.5987	4.353892	0	884.2136	880.3439	0.399024	0.3795369	575.8007	4.379056	0	33	888	862						Frog_fixed.avi	0
29064	1744	886.6259	848.8271	0.5476723	0.3791047	570.9009	4.341338	0	885.0715	878.1205	0.3985745	0.3803773	575.8816	4.376045	0	33	886	863						Frog_fixed.avi	0
29080	1745	888.2087	850.1208	0.5472962	0.3797396	571.1979	4.339209	0	885.9452	880.5455	0.3981962	0.3811558	576.1592	4.381399	0	33	887	865						Frog_fixed.avi	0
29097	1746	889.4738	851.4151	0.5469813	0.3804161	571.3792	4.344919	0	883.6262	881.6833	0.3978762	0.3818969	576.2953	4.373314	0	33	887	867						Frog_fixed.avi	0
29114	1747	893.5495	847.0728	0.546743	0.3810421	571.653	4.342823	0	885.6715	882.9279	0.3976238	0.3825295	576.4568	4.381866	0	33	890	865						Frog_fixed.avi	0
29130	1748	887.9468	845.7037	0.5465344	0.3816129	571.9247	4.346871	0	886.3946	879.4048	0.3974573	0.3832142	576.5799	4.378836	0	33	887	863						Frog_fixed.avi	0
29147	1749	888.1674	848.42	0.5464363	0.3821093	572.0818	4.338287	0	885.9485	880.0997	0.39732	0.3838297	576.7377	4.373029	0	33	887	864						Frog_fixed.avi	0
29164	1750	890.2023	848.7499	0.5463435	0.3826207	572.272	4.351764	0	888.9141	881.0479	0.3972391	0.384406	576.9053	4.381217	0	33	890	865						Frog_fixed.avi	0
29180	1751	886.9968	852.8752	0.546305	0.3829779	572.4933	4.343004	0	882.3989	880.5001	0.3971908	0.3848917	577.0549	4.377359	0	33	885	867						Frog_fixed.avi	0
29197	1752	886.998	849.5679	0.5462825	0.3833159	572.6322	4.347187	0	885.3842	881.1778	0.397176	0.3853324	577.1907	4.371247	0	33	886	865						Frog_fixed.avi	0
29214	1753	890.9596	847.0278	0.5462893	0.3836217	572.9781	4.347086	0	883.2567	886.7504	0.3971697	0.3857317	577.3376	4.366767	0	33	887	867						Frog_fixed.avi	0
29230	1754	883.9407	845.6519	0.5462674	0.3839245	573.2297	4.342847	0	882.4685	879.199	0.3971786	0.3861817	577.4334	4.370896	0	33	883	862						Frog_fixed.avi	0
29247	1755	888.3835	844.9218	0.5462828	0.3841763	573.3578	4.360508	0	883.9697	884.9482	0.3972073	0.3865433	577.6135	4.373389	0	33	886	865						Frog_fixed.avi	0
29264	1756	888.0906	846.3369	0.5462918	0.3844239	573.5249	4.357934	0	884.2697	879.0444	0.397211	0.386946	577.7034	4.373829	0	33	886	863						Frog_fixed.avi	0
29280	1757	887.2869	850.4006	0.5462674	0.3846219	573.6436	4.340511	0	886.6975	881.3553	0.3972191	0.3872904	577.8394	4.368762	0	33	887	866						Frog_fixed.avi	0
29297	1758	882.4716	851.409	0.546277	0.3849342	573.7955	4.343861	0	880.6434	884.1708	0.3972471	0.3876204	578.0723	4.368431	0	34	882	868						Frog_fixed.avi	0
29314	1759	845.5824	856.2105	0.5463991	0.3851693	573.8947	4.353652	0	832.4116	892.8569	0.3974943	0.3879115	577.9503	4.371715	0	34	839	875						Frog_fixed.avi	0
29330	1760	853.7377	854.8564	0.5462626	0.3852489	573.8511	4.35326	0	844.6115	887.3591	0.3973467	0.3880221	578.1674	4.362213	0	34	849	871						Frog_fixed.avi	0
29347	1761	846.8994	860.076	0.5461045	0.3852072	573.812	4.344042	0	840.4699	889.9576	0.3972207	0.3880691	578.142	4.365339	0	34	844	875						Frog_fixed.avi	0
29364	1762	854.6437	858.1819	0.5459621	0.3851207	573.9286	4.344558	0	842.9774	887.3257	0.397037	0.3880512	578.223	4.382537	0	34	849	873						Frog_fixed.avi	0
29380	1763	852.4024	856.1405	0.5457553	0.3849746	573.8607	4.354325	0	838.7995	889.8322	0.3968717	0.38804	578.3057	4.368012	0	34	846	873						Frog_fixed.avi	0
29397	1764	852.085	855.3254	0.5455562	0.3848146	573.7292	4.361902	0	842.7787	892.4446	0.3966979	0.3880016	578.3209	4.36781	0	34	847	874						Frog_fixed.avi	0
29414	1765	852.95	858.7168	0.5453661	0.3845479	573.8161	4.359511	0	840.5374	890.7058	0.3965115	0.3879472	578.3337	4.362287	0	34	847	875						Frog_fixed.avi	0
29430	1766	855.9139	854.9595	0.5451978	0.3843682	573.6778	4.368483	0	841.9767	889.1962	0.3963421	0.3879174	578.3541	4.376349	0	34	849	872						Frog_fixed.avi	0
29447	1767	854.8444	856.0927	0.5450509	0.3841444	573.6637	4.365131	0	843.85	886.7077	0.3961811	0.3878666	578.2935	4.374539	0	34	849	871						Frog_fixed.avi	0
29464	1768	855.9026	850.7983	0.5449102	0.384012	573.6216	4.384977	0	841.7578	888.0067	0.3960369	0.3878225	578.2224	4.380424	0	34	849	869						Frog_fixed.avi	0
29480	1769	854.006	854.8847	0.5448062	0.3838399	573.4623	4.378129	0	845.0287	887.6143	0.3959399	0.387762	578.1348	4.388976	0	34	850	871						Frog_fixed.avi	0
29497	1770	853.1759	856.6631	0.5447457	0.383677	573.2892	4.391194	0	841.214	886.3984	0.3958558	0.3876534	578.0204	4.382749	0	34	847	872						Frog_fixed.avi	0
29514	1771	855.1246	853.1547	0.5447214	0.3834953	573.065	4.390174	0	843.8391	892.3307	0.3957942	0.3874413	577.8525	4.390972	0	34	849	873						Frog_fixed.avi	0
29530	1772	851.6196	856.4367	0.5447185	0.3832689	572.8567	4.391601	0	845.1777	894.5264	0.3957612	0.3872576	577.7199	4.389193	0	34	848	875						Frog_fixed.avi	0
29547	1773	879.0388	697.9971	0.5444029	0.3820947	572.7672	4.42308	0	904.5543	727.3998	0.3958262	0.3860832	577.5318	4.418407	0	35	892	713						Frog_fixed.avi	0
29564	1774	909.605	599.684	0.5441051	0.3811569	572.8955	4.415436	0	908.5493	636.9377	0.3958962	0.3849927	577.4603	4.389876	0	35	909	618						Frog_fixed.avi	0
29580	1775	916.7119	601.5033	0.5442489	0.3811287	572.571	4.427193	0	917.2816	631.2383	0.3958313	0.3849892	577.2249	4.417816	0	35	917	616						Frog_fixed.avi	0
29597	1776	921.2542	596.805	0.5443892	0.3810387	572.2472	4.41849	0	907.6763	628.7552	0.3957997	0.3848097	576.9933	4.396944	0	35	914	613						Frog_fixed.avi	0
29614	1777	920.099	599.6936	0.5445613	0.3807777	572.157	4.413912	0	908.5471	632.3705	0.3958423	0.3843865	576.832	4.408216	0	35	914	616						Frog_fixed.avi	0
29630	1778	918.4987	596.6508	0.5447667	0.3804947	571.9164	4.427674	0	907.8856	625.7267	0.3958595	0.384051	576.5667	4.403255	0	35	913	611						Frog_fixed.avi	0
29647	1779	918.8533	599.8359	0.5449224	0.3802465	571.682	4.42133	0	908.9482	629.1613	0.3959184	0.3836719	576.3262	4.413494	0	35	914	614						Frog_fixed.avi	0
29663	1780	916.4102	602.4152	0.5450657	0.3799863	571.3875	4.42216	0	911.3715	630.4174	0.39597	0.383272	576.048	4.400555	0	35	914	616						Frog_fixed.avi	0
29680	1781	917.0916	599.6327	0.5452197	0.3797902	571.2318	4.424438	0	909.3011	631.2829	0.3960255	0.3830766	575.8165	4.406126	0	35	913	615						Frog_fixed.avi	0
29697	1782	920.2955	595.3065	0.5453302	0.3796539	571.0986	4.436398	0	909.038	633.2201	0.3960837	0.3828078	575.6552	4.398765	0	35	915	614						Frog_fixed.avi	0
29713	1783	922.0016	600.5006	0.5454527	0.379665	570.8088	4.439391	0	906.017	634.5696	0.3961198	0.382752	575.2686	4.403702	0	35	914	618						Frog_fixed.avi	0
29730	1784	897.9059	488.5484	0.5454952	0.3792854	570.6563	4.452364	0	903.1501	518.0662	0.3964376	0.3823008	575.2903	4.433933	0	36	901	503						Frog_fixed.avi	0
29747	1785	913.0219	478.0313	0.5454668	0.3791397	570.5248	4.415528	0	898.4183	514.5419	0.3965762	0.3820279	574.9508	4.392546	0	36	906	496						Frog_fixed.avi	0
29763	1786	912.0692	462.6794	0.5455286	0.3792835	570.3049	4.431539	0	894.3379	498.6883	0.3964088	0.3821501	574.7057	4.406439	0	36	903	481						Frog_fixed.avi	0
29780	1787	915.0416	472.4025	0.5455745	0.3792272	570.0401	4.418137	0	895.7501	508.5448	0.3963035	0.3820201	574.3852	4.388505	0	36	905	490						Frog_fixed.avi	0
29797	1788	915.0557	470.4218	0.5456007	0.37918	569.8302	4.437624	0	894.4253	506.8594	0.3962146	0.3819275	574.1733	4.387568	0	36	905	489						Frog_fixed.avi	0
29813	1789	914.0527	475.8436	0.5456743	0.3791006	569.4684	4.413431	0	892.7415	515.7203	0.3961596	0.3817996	573.8663	4.393445	0	36	903	496						Frog_fixed.avi	0
29830	1790	913.2314	473.6198	0.5457368	0.3790414	569.2258	4.411253	0	894.7682	514.5701	0.3961179	0.3817513	573.6291	4.388994	0	36	904	494						Frog_fixed.avi	0
29847	1791	913.3744	472.0372	0.5458012	0.3789963	568.8858	4.40571	0	896.4977	514.5878	0.3961098	0.3816668	573.397	4.383886	0	36	905	493						Frog_fixed.avi	0
29863	1792	907.8686	475.3335	0.5458717	0.3788941	568.6769	4.414532	0	895.4841	512.0454	0.3961007	0.3815736	573.0615	4.377453	0	36	902	494						Frog_fixed.avi	0
29880	1793	910.3275	471.0723	0.5459784	0.3787924	568.3196	4.419846	0	895.6085	509.703	0.3961138	0.3814595	572.799	4.365698	0	36	903	490						Frog_fixed.avi	0
29897	1794	908.0079	475.2747	0.5460714	0.3787224	567.9358	4.404903	0	897.4804	512.9976	0.3961433	0.3812654	572.4431	4.353635	0	36	903	494						Frog_fixed.avi	0
29913	1795	904.1035	473.489	0.5461266	0.3786067	567.6652	4.400268	0	894.7692	517.1201	0.3961473	0.3810168	572.1701	4.361466	0	36	899	495						Frog_fixed.avi	0
29930	1796	903.8569	477.1435	0.546164	0.3784861	567.4582	4.397197	0	892.9812	512.0253	0.3960865	0.3808257	571.8549	4.356575	0	36	898	495						Frog_fixed.avi	0
29947	1797	906.7921	478.2983	0.5461879	0.378378	567.0966	4.384772	0	892.7677	514.2741	0.3960369	0.3806245	571.5813	4.340689	0	36	900	496						Frog_fixed.avi	0
29963	1798	909.1365	477.5655	0.5461649	0.3783039	566.9419	4.386495	0	896.3904	513.5085	0.3959358	0.3804401	571.2808	4.348805	0	36	903	496						Frog_fixed.avi	0
29980	1799	915.7171	477.6042	0.5460888	0.3781658	566.7521	4.405677	0	892.7693	517.0941	0.3957636	0.3801623	570.9458	4.339331	0	36	904	497						Frog_fixed.avi	0
29997	1800	907.2173	478.3932	0.5458932	0.3780192	566.5016	4.394278	0	896.5204	512.8381	0.3955396	0.3799589	570.7776	4.350729	0	36	902	496						Frog_fixed.avi	0
30013	1801	913.2629	475.6834	0.5457536	0.3777672	566.1633	4.385322	0	895.7012	515.4529	0.3952962	0.3796589	570.3083	4.317122	0	36	904	496						Frog_fixed.avi	0
30030	1802	907.9596	480.4587	0.5454924	0.377393	565.6946	4.378779	0	892.4034	514.8283	0.3949671	0.3792246	570.1843	4.335518	0	36	900	498						Frog_fixed.avi	0
30047	1803	912.0592	473.8758	0.5452619	0.3770044	565.6744	4.39256	0	896.3071	513.4253	0.3946834	0.3789046	569.7938	4.334827	0	36	904	494						Frog_fixed.avi	0
30063	1804	910.4568	475.7038	0.5449846	0.3765972	565.2226	4.386254	0	897.3536	513.9803	0.3943147	0.3785388	569.6304	4.325017	0	36	904	495						Frog_fixed.avi	0
30080	1805	910.61	468.0879	0.5446769	0.3763294	564.9083	4.38537	0	897.3979	520.0778	0.3939684	0.3783785	569.1962	4.334652	0	36	904	494						Frog_fixed.avi	0
30097	1806	915.1282	473.7524	0.5443416	0.3761765	564.5936	4.40261	0	899.3364	516.7766	0.3935629	0.3783579	568.8681	4.341577	0	36	907	495						Frog_fixed.avi	0
30113	1807	912.5005	469.9546	0.5439103	0.3761583	564.3373	4.390177	0	898.7039	516.2752	0.3930947	0.3784432	568.5927	4.333235	0	36	906	493						Frog_fixed.avi	0
30130	1808	910.0125	478.3662	0.5434111	0.3762341	564.1627	4.399825	0	899.0595	519.5841	0.3925794	0.3786468	568.3243	4.346668	0	36	905	499						Frog_fixed.avi	0
30147	1809	906.8566	475.6621	0.5428615	0.3763592	563.8455	4.394744	0	896.4149	517.4879	0.3919965	0.3789979	568.2001	4.339803	0	36	902	497						Frog_fixed.avi	0
30163	1810	910.9475	477.3636	0.5423464	0.3764743	563.6357	4.410298	0	900.6961	513.6091	0.3914112	0.3792562	567.9305	4.337854	0	36	906	495						Frog_fixed.avi	0
30180	1811	913.8112	479.7138	0.5418116	0.3765382	563.4641	4.40527	0	901.7972	513.5484	0.3908327	0.3796068	567.7031	4.340314	0	36	908	497						Frog_fixed.avi	0
30196	1812	913.1399	481.259	0.5412593	0.3765468	563.3663	4.405351	0	898.7946	516.8757	0.3902418	0.3798544	567.5226	4.350043	0	36	906	499						Frog_fixed.avi	0
30213	1813	909.2845	476.5725	0.5407041	0.376526	563.1235	4.415375	0	896.0281	517.7402	0.3896635	0.3800297	567.3464	4.353572	0	36	903	497						Frog_fixed.avi	0
30230	1814	910.402	478.6619	0.5402001	0.3764991	562.9805	4.413636	0	897.2568	518.4973	0.3891394	0.3802765	567.2608	4.359122	0	36	904	499						Frog_fixed.avi	0
30246	1815	911.2572	477.9246	0.5397566	0.376483	562.9342	4.416518	0	899.6359	512.6511	0.3886744	0.3805746	567.1155	4.357005	0	36	905	495						Frog_fixed.avi	0
30263	1816	914.674	475.7271	0.5393689	0.3763992	562.8975	4.420497	0	898.7906	515.4135	0.3882458	0.3806668	567.0334	4.352052	0	36	907	496						Frog_fixed.avi	0
30280	1817	914.9372	477.3436	0.5389884	0.3763184	562.723	4.420073	0	897.5314	516.2346	0.387859	0.3807416	567.0486	4.363633	0	36	906	497						Frog_fixed.avi	0
30296	1818	913.1586	478.6525	0.5386467	0.3762439	562.6323	4.422295	0	899.4296	513.3883	0.3875083	0.3807661	566.9863	4.356449	0	36	906	496						Frog_fixed.avi	0
30313	1819	912.0471	475.7899	0.5383679	0.3762233	562.8384	4.4221	0	904.2625	519.0709	0.3872096	0.3807605	566.9382	4.355721	0	36	908	497						Frog_fixed.avi	0
30330	1820	914.4236	474.8779	0.5380867	0.3762814	562.6169	4.424599	0	901.3775	517.3811	0.3869331	0.3808236	566.9102	4.366373	0	36	908	496						Frog_fixed.avi	0
30346	1821	909.4158	476.264	0.5378	0.376453	562.8788	4.428563	0	902.9835	516.261	0.3866575	0.3809339	566.9578	4.381764	0	36	906	496						Frog_fixed.avi	0
30363	1822	911.3151	477.5834	0.5375506	0.3767082	562.6953	4.429924	0	902.0307	517.5775	0.3864113	0.3811736	566.8297	4.391479	0	36	907	498						Frog_fixed.avi	0
30380	1823	912.6407	478.1852	0.537335	0.37706	563.013	4.437817	0	905.7852	516.0123	0.3861616	0.3814201	566.9224	4.378238	0	36	909	497						Frog_fixed.avi	0
30396	1824	914.6475	476.8242	0.537093	0.3773773	562.7797	4.433574	0	903.6949	517.092	0.3859164	0.3816157	566.9258	4.368973	0	36	909	497						Frog_fixed.avi	0
30413	1825	917.9517	475.3802	0.5369204	0.3777038	562.9765	4.426739	0	905.1122	517.7355	0.3856956	0.3818327	566.8914	4.388162	0	36	912	497						Frog_fixed.avi	0
30430	1826	914.3499	472.6838	0.5367364	0.3779933	562.954	4.440257	0	905.0319	513.1555	0.3854938	0.3821025	566.8857	4.393314	0	36	910	493						Frog_fixed.avi	0
30446	1827	912.9223	472.8101	0.5365587	0.3782876	562.8544	4.438811	0	904.9151	515.6926	0.385301	0.382337	566.8259	4.385659	0	36	909	494						Frog_fixed.avi	0
30463	1828	915.1858	477.2101	0.5364093	0.3785167	563.1498	4.426071	0	905.2408	519.39	0.3851065	0.382579	566.7816	4.386389	0	36	910	498						Frog_fixed.avi	0
30480	1829	915.2566	472.8452	0.5362469	0.3787655	563.0183	4.431245	0	903.1906	514.3832	0.3849076	0.3829104	566.6904	4.378576	0	36	909	494						Frog_fixed.avi	0
30496	1830	918.2608	473.2465	0.5360084	0.378959	563.0087	4.441898	0	904.6056	515.0475	0.384648	0.3831371	566.6026	4.384212	0	36	911	494						Frog_fixed.avi	0
30513	1831	915.1395	478.9249	0.5357182	0.3789994	563.0475	4.430478	0	905.3066	522.0045	0.3843469	0.3832728	566.4919	4.386883	0	36	910	500						Frog_fixed.avi	0
30530	1832	916.5341	477.328	0.535381	0.3790154	563.1565	4.437412	0	900.5246	521.544	0.3839611	0.3833696	566.5796	4.39756	0	36	909	499						Frog_fixed.avi	0
30546	1833	917.1752	474.6038	0.5349737	0.3790048	562.9869	4.434271	0	902.7078	519.2101	0.3835066	0.3833634	566.5474	4.397071	0	36	910	497						Frog_fixed.avi	0
30563	1834	918.0536	471.9564	0.5345379	0.3789281	562.8545	4.442731	0	903.9053	519.1628	0.3830641	0.3833531	566.318	4.39308	0	36	911	496						Frog_fixed.avi	0
30580	1835	919.9344	470.4066	0.5340945	0.3788796	562.7538	4.428118	0	903.8896	520.6729	0.3825827	0.3833928	566.2509	4.395948	0	36	912	496						Frog_fixed.avi	0
30596	1836	917.7667	475.2981	0.5336457	0.3788905	562.6033	4.447804	0	904.7808	513.738	0.3821105	0.3836123	566.1141	4.396094	0	36	911	495						Frog_fixed.avi	0
30613	1837	915.9052	481.3189	0.5331833	0.3789533	562.5695	4.445862	0	907.6478	511.3466	0.3816495	0.3838368	565.9686	4.404303	0	36	912	496						Frog_fixed.avi	0
30630	1838	915.3938	477.6758	0.5327615	0.3791173	562.4794	4.442124	0	907.8876	515.442	0.3811984	0.3840407	565.8718	4.392672	0	36	912	497						Frog_fixed.avi	0
30646	1839	918.4913	475.5393	0.5323904	0.3792826	562.3805	4.438325	0	905.9763	519.9081	0.3807747	0.3843073	565.6723	4.398406	0	36	912	498						Frog_fixed.avi	0
30663	1840	924.1028	479.0811	0.5320802	0.3794039	562.3375	4.448063	0	902.2822	515.3859	0.3803429	0.3845221	565.6599	4.408563	0	36	913	497						Frog_fixed.avi	0
30680	1841	913.0746	485.5503	0.5317239	0.3793488	562.2256	4.460231	0	907.3344	518.2686	0.3800111	0.3845949	565.4338	4.400622	0	36	910	502						Frog_fixed.avi	0
30696	1842	920.1191	599.3325	0.5314637	0.379648	561.9712	4.4425	0	927.9395	630.1545	0.3797419	0.3850085	565.3753	4.418295	0	36	924	615						Frog_fixed.avi	0
30713	1843	919.1631	624.192	0.5312997	0.3795939	562.0694	4.479077	0	906.7425	682.6037	0.3795534	0.3848437	565.346	4.374615	0	36	913	653						Frog_fixed.avi	0
30730	1844	922.7591	776.1195	0.5313391	0.3793303	561.8787	4.176521	0	886.0443	927.7457	0.3792387	0.3844648	565.2176	3.887628	0	36	904	852						Frog_fixed.avi	0
30746	1845	956.1437	991.6578	0.531436	0.3788005	561.8634	3.636268	0	-1280	-1024	-1	-1	-1	-1	4	36	956	992						Frog_fixed.avi	0
30763	1846	-1280	-1024	-1	-1	-1	-1	4	-1280	-1024	-1	-1	-1	-1	4	37	0	0						Frog_fixed.avi	0
30779	1847	-1280	-1024	-1	-1	-1	-1	4	-1280	-1024	-1	-1	-1	-1	4	37	0	0						Frog_fixed.avi	0
30796	1848	-1280	-1024	-1	-1	-1	-1	4	-1280	-1024	-1	-1	-1	-1	4	37	0	0						Frog_fixed.avi	0
30813	1849	-1280	-1024	-1	-1	-1	-1	4	-1280	-1024	-1	-1	-1	-1	4	37	0	0						Frog_fixed.avi	0
30829	1850	-104.6313	941.5853	0.5428541	0.383014	562.5403	4.377896	0	-77.54218	963.2573	0.3909392	0.3834831	563.4247	4.302059	0	37	-91	952						Frog_fixed.avi	0
30846	1851	-479.9885	888.567	0.5484082	0.383635	564.3864	4.432515	0	-376.4145	878.064	0.3966562	0.3813688	562.721	4.426891	0	37	-428	883						Frog_fixed.avi	0
30863	1852	-875.1909	912.9276	0.5554276	0.3842504	564.2698	4.391917	0	-730.4829	859.3588	0.4039837	0.3789592	562.5073	4.451529	0	37	-803	886						Frog_fixed.avi	0
30879	1853	-1284.575	940.4067	0.5644636	0.3852715	564.2698	4.394711	0	-1186.212	810.6329	0.412644	0.3762012	562.3696	4.495615	0	37	-1235	876						Frog_fixed.avi	0
30896	1854	-1280	-1024	-1	-1	-1	-1	4	-2802.422	567.4913	0.4216691	0.3738601	565.6523	4.893741	0	37	-2802	567						Frog_fixed.avi	0
30913	1855	-1280	-1024	-1	-1	-1	-1	4	-1280	-1024	-1	-1	-1	-1	4		0	0						Frog_fixed.avi	0
30929	1856	-1280	-1024	-1	-1	-1	-1	4	-1280	-1024	-1	-1	-1	-1	4		0	0						Frog_fixed.avi	0
30946	1857	-1280	-1024	-1	-1	-1	-1	4	-1280	-1024	-1	-1	-1	-1	4		0	0						Frog_fixed.avi	0
30963	1858	-1280	-1024	-1	-1	-1	-1	4	-1280	-1024	-1	-1	-1	-1	4		0	0						Frog_fixed.avi	0
30980	1859	-1280	-1024	-1	-1	-1	-1	4	-1280	-1024	-1	-1	-1	-1	4		0	0						Frog_fixed.avi	0
30997	1860	-1280	-1024	-1	-1	-1	-1	4	-1280	-1024	-1	-1	-1	-1	4		0	0						Frog_fixed.avi	0
31013	1861	-1280	-1024	-1	-1	-1	-1	4	-3942.134	666.6423	0.4907073	0.3586725	565.6555	4.925175	0	38	-3942	667						Frog_fixed.avi	0
31030	1862	-1280	-1024	-1	-1	-1	-1	4	-1280	-1024	-1	-1	-1	-1	4	38	0	0						Frog_fixed.avi	0
31047	1863	-1280	-1024	-1	-1	-1	-1	4	-1692.267	746.307	0.4959381	0.3551643	565.6555	4.596766	0	38	-1692	746						Frog_fixed.avi	0
31063	1864	-1280	-1024	-1	-1	-1	-1	4	-1280	-1024	-1	-1	-1	-1	4		0	0						Frog_fixed.avi	0
31080	1865	-1280	-1024	-1	-1	-1	-1	4	-1280	-1024	-1	-1	-1	-1	4		0	0						Frog_fixed.avi	0
31097	1866	-1280	-1024	-1	-1	-1	-1	4	-1280	-1024	-1	-1	-1	-1	4		0	0						Frog_fixed.avi	0
31113	1867	-1280	-1024	-1	-1	-1	-1	4	-1280	-1024	-1	-1	-1	-1	4		0	0						Frog_fixed.avi	0
31130	1868	-1280	-1024	-1	-1	-1	-1	4	-1280	-1024	-1	-1	-1	-1	4		0	0						Frog_fixed.avi	0
31147	1869	-1280	-1024	-1	-1	-1	-1	4	-1280	-1024	-1	-1	-1	-1	4		0	0						Frog_fixed.avi	0
31163	1870	-1280	-1024	-1	-1	-1	-1	4	-1280	-1024	-1	-1	-1	-1	4		0	0						Frog_fixed.avi	0
31180	1871	-1280	-1024	-1	-1	-1	-1	4	-1280	-1024	-1	-1	-1	-1	4		0	0						Frog_fixed.avi	0
31197	1872	-1280	-1024	-1	-1	-1	-1	4	-1280	-1024	-1	-1	-1	-1	4		0	0						Frog_fixed.avi	0
31213	1873	-1280	-1024	-1	-1	-1	-1	4	-1235.046	702.649	0.5097403	0.339781	594.4716	4.363277	0	39	-1235	703						Frog_fixed.avi	0
31230	1874	-1280	-1024	-1	-1	-1	-1	4	-1280	-1024	-1	-1	-1	-1	4		0	0						Frog_fixed.avi	0
31247	1875	-1280	-1024	-1	-1	-1	-1	4	-1280	-1024	-1	-1	-1	-1	4		0	0						Frog_fixed.avi	0
31263	1876	-1280	-1024	-1	-1	-1	-1	4	-1280	-1024	-1	-1	-1	-1	4		0	0						Frog_fixed.avi	0
31280	1877	-1280	-1024	-1	-1	-1	-1	4	-1280	-1024	-1	-1	-1	-1	4		0	0						Frog_fixed.avi	0
31296	1878	-1280	-1024	-1	-1	-1	-1	4	-1280	-1024	-1	-1	-1	-1	4		0	0						Frog_fixed.avi	0
31313	1879	-1280	-1024	-1	-1	-1	-1	4	-1280	-1024	-1	-1	-1	-1	4		0	0						Frog_fixed.avi	0
31330	1880	-1280	-1024	-1	-1	-1	-1	4	-1280	-1024	-1	-1	-1	-1	4		0	0						Frog_fixed.avi	0
31346	1881	-1280	-1024	-1	-1	-1	-1	4	-1280	-1024	-1	-1	-1	-1	4		0	0						Frog_fixed.avi	0
31363	1882	-1280	-1024	-1	-1	-1	-1	4	-1192.986	663.0869	0.5147606	0.3473652	598.4973	4.416091	0	40	-1193	663						Frog_fixed.avi	0
31380	1883	-1280	-1024	-1	-1	-1	-1	4	-1280	-1024	-1	-1	-1	-1	4	40	0	0						Frog_fixed.avi	0
31396	1884	-1280	-1024	-1	-1	-1	-1	4	-1280	-1024	-1	-1	-1	-1	4	40	0	0						Frog_fixed.avi	0
31413	1885	-1280	-1024	-1	-1	-1	-1	4	-1280	-1024	-1	-1	-1	-1	4	40	0	0						Frog_fixed.avi	0
31430	1886	-1280	-1024	-1	-1	-1	-1	4	-1280	-1024	-1	-1	-1	-1	4	40	0	0						Frog_fixed.avi	0
31446	1887	-1280	-1024	-1	-1	-1	-1	4	-2740.226	529.5244	0.5163763	0.3482315	599.3546	4.936374	0	40	-2740	530						Frog_fixed.avi	0
31463	1888	-1280	-1024	-1	-1	-1	-1	4	-1163.322	688.7078	0.5170437	0.3500693	596.2504	4.319489	0	40	-1163	689						Frog_fixed.avi	0
31480	1889	-1280	-1024	-1	-1	-1	-1	4	-1280	-1024	-1	-1	-1	-1	4	40	0	0						Frog_fixed.avi	0
31496	1890	-1280	-1024	-1	-1	-1	-1	4	-1280	-1024	-1	-1	-1	-1	4	40	0	0						Frog_fixed.avi	0
31513	1891	-1280	-1024	-1	-1	-1	-1	4	-1039.417	728.9737	0.5173637	0.3509049	596.3156	4.457018	0	41	-1039	729						Frog_fixed.avi	0
31530	1892	-1280	-1024	-1	-1	-1	-1	4	-1280	-1024	-1	-1	-1	-1	4	41	0	0						Frog_fixed.avi	0
31546	1893	-1280	-1024	-1	-1	-1	-1	4	-1280	-1024	-1	-1	-1	-1	4	41	0	0						Frog_fixed.avi	0
31563	1894	-1280	-1024	-1	-1	-1	-1	4	-1280	-1024	-1	-1	-1	-1	4	41	0	0						Frog_fixed.avi	0
31580	1895	-1280	-1024	-1	-1	-1	-1	4	-1135.664	727.653	0.5163907	0.3513557	596.1365	4.215045	0	41	-1136	728						Frog_fixed.avi	0
31596	1896	-1280	-1024	-1	-1	-1	-1	4	-1127.088	728.663	0.5157974	0.351439	596.2349	4.526052	0	41	-1127	729						Frog_fixed.avi	0
31613	1897	-1280	-1024	-1	-1	-1	-1	4	-1095.99	683.0615	0.5150769	0.3517721	595.8482	4.738967	0	41	-1096	683						Frog_fixed.avi	0
31630	1898	-1280	-1024	-1	-1	-1	-1	4	-1209.917	492.1099	0.5134451	0.3542831	599.6758	4.904574	0	41	-1210	492						Frog_fixed.avi	0
31646	1899	-1280	-1024	-1	-1	-1	-1	4	-1749.565	582.4858	0.5118092	0.3506571	599.6758	4.793296	0	41	-1750	582						Frog_fixed.avi	0
31663	1900	-1280	-1024	-1	-1	-1	-1	4	-733.3347	545.2448	0.5149753	0.3495886	562.5623	4.540784	0	41	-733	545						Frog_fixed.avi	0
31680	1901	-1280	-1024	-1	-1	-1	-1	4	-265.0593	479.0872	0.5107995	0.3486883	561.7198	4.472399	0	42	-265	479						Frog_fixed.avi	0
31696	1902	-1280	-1024	-1	-1	-1	-1	4	70.34845	453.2256	0.505977	0.3482703	560.5173	4.474971	0	42	70	453						Frog_fixed.avi	0
31713	1903	-1280	-1024	-1	-1	-1	-1	4	309.1084	455.7919	0.5004783	0.3483584	560.1717	4.486545	0	42	309	456						Frog_fixed.avi	0
31729	1904	-1280	-1024	-1	-1	-1	-1	4	539.9164	450.8728	0.4944374	0.3484954	559.9933	4.472206	0	42	540	451						Frog_fixed.avi	0
31746	1905	-1280	-1024	-1	-1	-1	-1	4	748.1495	449.5237	0.4878966	0.3487535	559.6349	4.449696	0	42	748	450						Frog_fixed.avi	0
31763	1906	-1280	-1024	-1	-1	-1	-1	4	789.5895	452.0836	0.4817154	0.3487247	559.4714	4.448017	0	42	790	452						Frog_fixed.avi	0
31780	1907	-1280	-1024	-1	-1	-1	-1	4	812.5077	447.051	0.4758699	0.3485111	559.1032	4.464182	0	42	813	447						Frog_fixed.avi	0
31796	1908	-1280	-1024	-1	-1	-1	-1	4	788.8894	442.1742	0.4698993	0.3478842	559.166	4.453174	0	42	789	442						Frog_fixed.avi	0
31813	1909	-1280	-1024	-1	-1	-1	-1	4	784.1469	446.2217	0.4642211	0.3471893	559.2969	4.456077	0	42	784	446						Frog_fixed.avi	0
31829	1910	-1280	-1024	-1	-1	-1	-1	4	-1280	-1024	-1	-1	-1	-1	4	42	0	0						Frog_fixed.avi	0
31846	1911	-1280	-1024	-1	-1	-1	-1	4	-1280	-1024	-1	-1	-1	-1	4	42	0	0						Frog_fixed.avi	0
31863	1912	-1280	-1024	-1	-1	-1	-1	4	-1280	-1024	-1	-1	-1	-1	4	42	0	0						Frog_fixed.avi	0
31879	1913	813.712	440.8085	0.5928024	0.3748184	559.8519	4.436881	0	781.8856	440.774	0.4471027	0.3458857	559.8519	4.458951	0	42	798	441						Frog_fixed.avi	0
31896	1914	784.8268	439.3116	0.5937183	0.3743227	560.1398	4.437471	0	779.9991	441.221	0.4442928	0.3461888	560.1486	4.448387	0	42	782	440						Frog_fixed.avi	0
31913	1915	-1280	-1024	-1	-1	-1	-1	4	778.4911	438.2983	0.4418803	0.3470912	560.2122	4.452886	0	42	778	438						Frog_fixed.avi	0
31929	1916	795.4597	413.0013	0.5891142	0.3733483	571.5121	4.504692	0	779.7462	440.0204	0.4400941	0.3475418	560.4942	4.435956	0	42	788	427						Frog_fixed.avi	0
31946	1917	799.6625	412.3483	0.5876043	0.3733241	568.7007	4.492124	0	785.3732	441.4218	0.4384241	0.3483442	560.7575	4.447487	0	42	793	427						Frog_fixed.avi	0
31963	1918	798.3046	422.0967	0.5862696	0.3734511	568.7162	4.464437	0	780.3686	445.7005	0.4368594	0.349202	561.017	4.425183	0	42	789	434						Frog_fixed.avi	0
31979	1919	798.9191	414.3553	0.5849837	0.373718	568.6564	4.486432	0	778.4728	447.8882	0.4353704	0.3499043	561.27	4.402892	0	42	789	431						Frog_fixed.avi	0
31996	1920	832.1865	439.9977	0.5833408	0.3740589	568.5394	4.469831	0	820.3611	462.2259	0.4336317	0.3507242	561.3379	4.403442	0	43	826	451						Frog_fixed.avi	0
32013	1921	986.1012	453.3232	0.5810121	0.3744712	568.9991	4.485238	0	968.7253	493.4593	0.4313554	0.3512847	562.2034	4.361107	0	43	977	473						Frog_fixed.avi	0
32029	1922	958.8025	452.4773	0.5797834	0.374314	568.7459	4.462027	0	943.8879	488.6182	0.4299694	0.3517069	562.1066	4.372288	0	43	951	471						Frog_fixed.avi	0
32046	1923	968.8287	460.363	0.5785642	0.374065	568.8195	4.434105	0	954.1996	493.8366	0.4286596	0.351811	562.5203	4.33832	0	43	962	477						Frog_fixed.avi	0
32063	1924	966.2524	457.7532	0.5773669	0.3737977	568.8891	4.427281	0	941.0123	498.4995	0.4272932	0.3519209	562.905	4.33171	0	43	954	478						Frog_fixed.avi	0
32079	1925	961.7315	463.2288	0.5761413	0.3735656	568.8588	4.418661	0	948.472	498.9682	0.426032	0.3521034	563.3568	4.311565	0	43	955	481						Frog_fixed.avi	0
32096	1926	962.8732	464.8437	0.575035	0.3733191	569.1315	4.402795	0	936.1398	487.5139	0.4247188	0.3524348	563.7238	4.320021	0	43	950	476						Frog_fixed.avi	0
32113	1927	968.599	462.1304	0.5740004	0.3731033	569.263	4.42057	0	937.934	498.6203	0.4236096	0.3525886	564.0648	4.299597	0	43	953	480						Frog_fixed.avi	0
32129	1928	962.2341	459.3151	0.5730204	0.3729923	569.354	4.407925	0	941.875	500.2318	0.4226145	0.3528057	564.5363	4.312279	0	43	952	480						Frog_fixed.avi	0
32146	1929	962.0959	462.8041	0.5721598	0.3730386	569.5873	4.402927	0	940.6425	489.0298	0.4217019	0.3532834	564.9684	4.302202	0	43	951	476						Frog_fixed.avi	0
32163	1930	964.4154	464.7538	0.5714048	0.3731275	569.7823	4.404469	0	939.851	501.6938	0.4208938	0.3536398	565.2259	4.292209	0	43	952	483						Frog_fixed.avi	0
32179	1931	964.8383	470.7409	0.5707276	0.3733586	569.9272	4.40672	0	940.427	499.3165	0.4201869	0.3541978	565.6953	4.286695	0	43	953	485						Frog_fixed.avi	0
32196	1932	963.8025	459.1218	0.5701144	0.3737612	570.0132	4.394768	0	942.507	493.227	0.4195695	0.3547692	566.1145	4.287198	0	43	953	476						Frog_fixed.avi	0
32212	1933	965.9141	460.4455	0.5695892	0.3740757	570.1834	4.399059	0	936.6003	505.311	0.4190257	0.3552061	566.438	4.282743	0	43	951	483						Frog_fixed.avi	0
32229	1934	966.9015	463.5233	0.5691489	0.3745321	570.3821	4.406233	0	938.4808	493.2502	0.4185444	0.3557607	566.7681	4.288786	0	43	953	478						Frog_fixed.avi	0
32246	1935	966.1664	468.0958	0.568761	0.3749169	570.5866	4.399126	0	939.201	496.7767	0.4181798	0.3562364	567.1823	4.284124	0	43	953	482						Frog_fixed.avi	0
32262	1936	964.6641	462.4654	0.568365	0.3754115	570.6558	4.422468	0	935.9894	504.0101	0.4178063	0.3566676	567.5251	4.287385	0	43	950	483						Frog_fixed.avi	0
32279	1937	968.0863	468.664	0.5680016	0.3757932	570.8426	4.414712	0	936.3745	498.4001	0.4174528	0.3571397	567.9883	4.299591	0	43	952	484						Frog_fixed.avi	0
32296	1938	968.3785	461.4957	0.5676506	0.3762236	571.1498	4.424229	0	937.7372	500.644	0.4171358	0.3574096	568.2037	4.284626	0	43	953	481						Frog_fixed.avi	0
32312	1939	966.5862	466.625	0.5672894	0.3764489	571.1526	4.408255	0	938.4288	499.0453	0.4168109	0.3575968	568.545	4.306684	0	43	953	483						Frog_fixed.avi	0
32329	1940	970.5231	466.4563	0.5669658	0.376604	571.2357	4.422342	0	939.5666	495.9443	0.416499	0.3578167	568.8317	4.305112	0	43	955	481						Frog_fixed.avi	0
32346	1941	969.5272	466.1726	0.5666312	0.3767532	571.5263	4.430955	0	932.2147	499.6527	0.4161403	0.3579581	569.238	4.301701	0	43	951	483						Frog_fixed.avi	0
32362	1942	963.7112	468.4583	0.5662608	0.3768564	571.3174	4.433479	0	939.3311	494.0397	0.4158461	0.3580926	569.4482	4.296618	0	43	952	481						Frog_fixed.avi	0
32379	1943	967.2558	465.8936	0.5659685	0.3769147	571.5305	4.420736	0	937.7435	495.1493	0.4155439	0.3581661	569.7102	4.311564	0	43	952	481						Frog_fixed.avi	0
32396	1944	966.1164	461.0391	0.5656776	0.3769606	571.6472	4.425822	0	934.2095	498.6395	0.4152641	0.3581887	569.9694	4.321959	0	43	950	480						Frog_fixed.avi	0
32412	1945	967.0229	462.1669	0.5654167	0.3769547	571.6239	4.433796	0	937.4305	494.268	0.4150321	0.3581837	570.1328	4.315003	0	43	952	478						Frog_fixed.avi	0
32429	1946	961.358	466.6112	0.5651612	0.3768598	571.7011	4.434966	0	932.3497	494.1458	0.4147821	0.3581156	570.2751	4.32837	0	43	947	480						Frog_fixed.avi	0
32446	1947	962.6706	465.4203	0.5649455	0.3766576	571.7301	4.439913	0	935.6464	501.1535	0.4146006	0.3579411	570.472	4.330169	0	43	949	483						Frog_fixed.avi	0
32462	1948	962.4806	467.0139	0.5647409	0.3764756	571.7605	4.443839	0	934.9236	494.0556	0.4143992	0.3577689	570.7816	4.345748	0	43	949	481						Frog_fixed.avi	0
32479	1949	966.0407	462.3292	0.5645709	0.3763302	571.7515	4.435996	0	934.1827	499.1915	0.4142284	0.3576364	570.6898	4.336557	0	43	950	481						Frog_fixed.avi	0
32496	1950	958.132	465.4683	0.5643048	0.3762487	571.683	4.447905	0	935.9805	505.0054	0.4140372	0.3576569	570.8806	4.348025	0	43	947	485						Frog_fixed.avi	0
32512	1951	964.3966	466.0955	0.5641226	0.3762443	571.5763	4.45242	0	937.8489	493.8088	0.4137934	0.3578652	570.9168	4.357259	0	43	951	480						Frog_fixed.avi	0
32529	1952	956.5555	465.3242	0.5637823	0.3763089	571.5632	4.452627	0	934.4522	489.7002	0.4134685	0.3580503	571	4.344442	0	43	946	478						Frog_fixed.avi	0
32546	1953	959.4205	464.645	0.563437	0.3762938	571.3385	4.458877	0	937.8088	496.6494	0.4131194	0.3581611	570.9393	4.376656	0	43	949	481						Frog_fixed.avi	0
32562	1954	1014.196	500.1469	0.5624754	0.3764836	570.7852	4.4698	0	1013.926	528.0507	0.4122573	0.358641	570.938	4.405715	0	43	1014	514						Frog_fixed.avi	0
32579	1955	1314.701	656.7811	0.5597287	0.3778003	571.4035	4.458903	0	1324.779	685.9933	0.4101827	0.3601193	571.8976	4.349322	0	43	1320	671						Frog_fixed.avi	0
32596	1956	1598.036	758.8112	0.5572094	0.3787036	571.5897	4.451411	0	1636.204	797.4206	0.4079827	0.3615783	572.7711	4.386336	0	44	1617	778						Frog_fixed.avi	0
32612	1957	1910.199	855.5569	0.5549868	0.3791571	571.9042	4.469696	0	1960.638	900.3232	0.4059699	0.3628168	573.791	4.36645	0	44	1935	878						Frog_fixed.avi	0
32629	1958	2224.945	935.2326	0.5527581	0.3794247	572.3395	4.473281	0	2221.34	1014.7	0.4037185	0.3638362	573.019	4.34929	0	44	2223	975						Frog_fixed.avi	0
32646	1959	2509.515	970.8363	0.5505604	0.3791775	572.8403	4.458603	0	2519.57	1096.163	0.401888	0.3642708	572.8717	4.355578	0	44	2515	1033						Frog_fixed.avi	0
32662	1960	2505.835	974.9195	0.5485005	0.3780931	572.1863	4.483889	0	2392.018	1115.303	0.3989027	0.3646335	572.8755	4.347775	0	44	2449	1045						Frog_fixed.avi	0
32679	1961	2516.388	1000.864	0.5460776	0.3772053	571.673	4.503057	0	2499.817	1094.469	0.396675	0.3649004	570.1606	4.337104	0	44	2508	1048						Frog_fixed.avi	0
32696	1962	-1280	-1024	-1	-1	-1	-1	4	-1280	-1024	-1	-1	-1	-1	4	44	0	0						Frog_fixed.avi	0
32712	1963	-1280	-1024	-1	-1	-1	-1	4	-1280	-1024	-1	-1	-1	-1	4	44	0	0						Frog_fixed.avi	0
32729	1964	-1280	-1024	-1	-1	-1	-1	4	-1280	-1024	-1	-1	-1	-1	4	44	0	0						Frog_fixed.avi	0
32746	1965	-1280	-1024	-1	-1	-1	-1	4	-1280	-1024	-1	-1	-1	-1	4	44	0	0						Frog_fixed.avi	0
32762	1966	-1280	-1024	-1	-1	-1	-1	4	-1280	-1024	-1	-1	-1	-1	4	44	0	0						Frog_fixed.avi	0
32779	1967	2541.709	1020.89	0.5265281	0.3729905	569.5278	4.56033	0	1929.525	704.4874	0.3835569	0.3727626	613.3515	4.420769	0	44	2236	863						Frog_fixed.avi	0
32795	1968	2534.571	1018.736	0.522957	0.3727305	569.0037	4.559124	0	2982.454	1088.036	0.3805221	0.3700806	613.2632	4.757309	0	45	2759	1053						Frog_fixed.avi	0
32812	1969	-1280	-1024	-1	-1	-1	-1	4	-1280	-1024	-1	-1	-1	-1	4	45	0	0						Frog_fixed.avi	0
32829	1970	-1280	-1024	-1	-1	-1	-1	4	-1280	-1024	-1	-1	-1	-1	4	45	0	0						Frog_fixed.avi	0
32846	1971	-1280	-1024	-1	-1	-1	-1	4	-1280	-1024	-1	-1	-1	-1	4	45	0	0						Frog_fixed.avi	0
32862	1972	-1280	-1024	-1	-1	-1	-1	4	-1280	-1024	-1	-1	-1	-1	4	45	0	0						Frog_fixed.avi	0
32879	1973	2564.183	1027.925	0.5049542	0.3724272	567.3053	4.536567	0	3025.816	1091.185	0.3651372	0.3774693	617.0349	4.725424	0	45	2795	1060						Frog_fixed.avi	0
32895	1974	2564.96	1029.39	0.5010281	0.372271	567.0698	4.521709	0	3046.162	1085.74	0.3618447	0.3793932	617.0347	4.70899	0	45	2806	1058						Frog_fixed.avi	0
32912	1975	2573.842	1030.459	0.4968138	0.3720022	566.9802	4.508415	0	3043.666	1090.264	0.358362	0.3811956	617.0446	4.698288	0	45	2809	1060						Frog_fixed.avi	0
32929	1976	-1280	-1024	-1	-1	-1	-1	4	-1280	-1024	-1	-1	-1	-1	4	45	0	0						Frog_fixed.avi	0
32945	1977	2566.148	1029.858	0.487649	0.3714491	566.3696	4.481526	0	2992.062	1093.341	0.3508929	0.3850015	617.0446	4.638278	0	45	2779	1062						Frog_fixed.avi	0
32962	1978	2574.301	1028.844	0.4827981	0.3713725	566.2024	4.472209	0	3009.101	1092.1	0.3470333	0.3870559	617.0446	4.640595	0	45	2792	1060						Frog_fixed.avi	0
32979	1979	-1280	-1024	-1	-1	-1	-1	4	-1280	-1024	-1	-1	-1	-1	4		0	0						Frog_fixed.avi	0
32995	1980	-1280	-1024	-1	-1	-1	-1	4	-1280	-1024	-1	-1	-1	-1	4		0	0						Frog_fixed.avi	0
33012	1981	-1280	-1024	-1	-1	-1	-1	4	-1280	-1024	-1	-1	-1	-1	4		0	0						Frog_fixed.avi	0
33029	1982	-1280	-1024	-1	-1	-1	-1	4	-1280	-1024	-1	-1	-1	-1	4		0	0						Frog_fixed.avi	0
33045	1983	-1280	-1024	-1	-1	-1	-1	4	-1280	-1024	-1	-1	-1	-1	4		0	0						Frog_fixed.avi	0
33062	1984	-1280	-1024	-1	-1	-1	-1	4	-1280	-1024	-1	-1	-1	-1	4		0	0						Frog_fixed.avi	0
33079	1985	-1280	-1024	-1	-1	-1	-1	4	-1280	-1024	-1	-1	-1	-1	4		0	0						Frog_fixed.avi	0
33095	1986	-1280	-1024	-1	-1	-1	-1	4	-1280	-1024	-1	-1	-1	-1	4		0	0						Frog_fixed.avi	0
33112	1987	-1280	-1024	-1	-1	-1	-1	4	-1280	-1024	-1	-1	-1	-1	4		0	0						Frog_fixed.avi	0
33129	1988	-1280	-1024	-1	-1	-1	-1	4	-1280	-1024	-1	-1	-1	-1	4		0	0						Frog_fixed.avi	0
33145	1989	-1280	-1024	-1	-1	-1	-1	4	-1280	-1024	-1	-1	-1	-1	4		0	0						Frog_fixed.avi	0
33162	1990	1770.881	1473.388	0.4416701	0.3756146	561.4167	4.358116	0	-1280	-1024	-1	-1	-1	-1	4	46	1771	1473						Frog_fixed.avi	0
33179	1991	1761.583	1473.328	0.440343	0.3754329	561.7038	4.340469	0	1848.293	1532.36	0.3100771	0.4057041	582.1741	4.252436	0	46	1805	1503						Frog_fixed.avi	0
33195	1992	1762.722	1470.203	0.439218	0.3755139	561.7197	4.354062	0	1819.409	1521.297	0.3090426	0.4057664	582.5869	4.268443	0	46	1791	1496						Frog_fixed.avi	0
[truncated: 21,357 more rows]
