# Supplementary material for: Young children integrate current observations, priors and agent information to predict others’ actions
Source: PLoS One. 2019 May 22;14(5):e0200976. doi: 10.1371/journal.pone.0200976 (PMC6530825; doi:10.1371/journal.pone.0200976)
Supplement: S1 Dataset — (ZIP) [file pone.0200976.s003.zip › PONE-D-18-19791R1_Data/18-month-olds/Anonymized_16_18-Combined-Data.tsv]

Recording name:	K_16_18
Recording resolution:	1280 x 1024
Fixation filter: Tobii fixation filter
Velocity threshold: 35
Distance threshold: 35
Timestamp	Number	GazePointXLeft	GazePointYLeft	CamXLeft	CamYLeft	DistanceLeft	PupilLeft	ValidityLeft	GazePointXRight	GazePointYRight	CamXRight	CamYRight	DistanceRight	PupilRight	ValidityRight	FixationIndex	GazePointX	GazePointY	Event	EventKey	Data1	Data2	Descriptor	StimuliName	StimuliID
6	0	592.4714	460.797	0.4994833	0.3786342	598.8554	3.294548	0	578.151	457.2976	0.3648856	0.3665305	594.1638	3.047826	0	0	585	459						No media	0
23	1	593.146	470.7093	0.4999731	0.3789039	598.7393	3.300062	0	572.9702	467.9167	0.3653644	0.3664854	594.0591	3.01252	0	0	583	469						No media	0
40	2	581.876	452.5306	0.5004053	0.3790816	598.558	3.266543	0	566.7906	465.9886	0.3657551	0.3663137	594.0138	2.978681	0	0	574	459						No media	0
56	3	587.7924	452.305	0.5008314	0.3791283	598.4662	3.268749	0	559.7764	474.3336	0.3661269	0.3662242	593.8623	3.000792	0	0	574	463						No media	0
73	4	591.9151	459.5316	0.5012833	0.3791269	598.3416	3.270687	0	563.6165	475.6174	0.3665632	0.3660108	593.8059	3.01464	0	0	578	468						No media	0
90	5	589.7505	457.7567	0.5017916	0.3790887	598.2578	3.267844	0	560.4138	466.3569	0.36705	0.3658384	593.6884	2.977075	0	0	575	462						No media	0
106	6	587.7201	453.0215	0.502357	0.3790417	598.1761	3.255217	0	558.8265	464.0351	0.3675995	0.3656754	593.6431	2.991141	0	0	573	459						No media	0
123	7	588.904	463.0665	0.5029991	0.3789446	597.9625	3.255021	0	565.462	467.6628	0.3682397	0.3654185	593.5676	2.963119	0	0	577	465						No media	0
140	8	590.9711	466.2185	0.5036596	0.3788707	597.965	3.257827	0	569.5353	463.3253	0.3688881	0.3651776	593.4417	2.96153	0	0	580	465						No media	0
156	9	591.8502	459.9549	0.5043502	0.3787886	597.9901	3.25744	0	568.1047	457.6536	0.3695635	0.3649505	593.5298	2.949435	0	0	580	459						No media	0
173	10	414.2502	511.6123	0.5060205	0.3794666	598.2623	3.273098	0	390.5726	501.4501	0.3714326	0.3653896	593.3934	2.952966	0	1	402	507						No media	0
190	11	176.5533	592.3755	0.5080462	0.3806388	598.4063	3.263148	0	161.2697	572.7413	0.3739151	0.3664625	593.017	2.938892	0	1	169	583						No media	0
206	12	129.5204	597.8683	0.509182	0.3809862	598.6895	3.258224	0	128.2669	575.9233	0.3750572	0.3663084	593.364	2.968067	0	1	129	587						No media	0
223	13	124.2462	603.9745	0.5101339	0.3813497	598.6569	3.250815	0	114.7654	585.6057	0.3759444	0.3663306	593.3403	2.946892	0	1	120	595						No media	0
240	14	125.8084	602.3575	0.5111521	0.3817562	598.6766	3.255244	0	125.4497	581.1745	0.3769595	0.3663675	593.2335	2.939021	0	1	126	592						No media	0
256	15	129.7496	604.0004	0.5122725	0.3822658	598.6205	3.243545	0	114.3142	566.5046	0.3780507	0.3664801	593.2922	2.930572	0	1	122	585						No media	0
273	16	127.2343	598.0532	0.5134747	0.3828771	598.6873	3.236679	0	120.9888	579.0671	0.3792611	0.3665962	593.0194	2.945888	0	1	124	589						No media	0
290	17	122.7142	598.5074	0.5146708	0.3835628	598.7651	3.227189	0	120.9074	575.7964	0.380524	0.3667246	593.1603	2.913846	0	1	122	587						No media	0
306	18	134.8602	600.0944	0.5159426	0.3842979	598.8725	3.227226	0	117.7184	580.3649	0.3818074	0.366911	592.9332	2.912407	0	1	126	590						No media	0
323	19	136.2499	609.1053	0.5171819	0.3850658	598.8698	3.236859	0	117.13	573.1049	0.3831107	0.3671438	593.1973	2.898837	0	1	127	591						No media	0
340	20	141.601	599.0073	0.5184925	0.3858761	598.97	3.227434	0	109.865	563.4716	0.3844808	0.3673972	593.0912	2.873519	0	1	126	581						No media	0
356	21	125.5412	599.5687	0.5197653	0.3866839	599.0933	3.214956	0	115.9872	568.4996	0.3858586	0.3676318	592.8718	2.867246	0	1	121	584						No media	0
373	22	133.549	598.0217	0.5211578	0.3874945	598.938	3.210362	0	117.2566	580.1215	0.3872739	0.3679772	592.8287	2.902251	0	1	125	589						No media	0
390	23	128.6413	596.1834	0.5224692	0.388175	599.1411	3.18378	0	116.9294	576.9595	0.3886326	0.3682556	593.0236	2.907682	0	1	123	587						No media	0
406	24	130.135	591.1546	0.5237226	0.3887361	599.0926	3.188256	0	110.2982	571.4261	0.389964	0.3683736	592.9059	2.881334	0	1	120	581						No media	0
423	25	130.6356	595.5679	0.5249171	0.3890792	599.2442	3.186002	0	120.8956	579.7845	0.3911942	0.3684384	592.8254	2.893757	0	1	126	588						No media	0
440	26	131.748	595.4736	0.5259879	0.3892904	599.1706	3.187878	0	113.2918	577.0245	0.3922825	0.3684244	592.7509	2.899698	0	1	123	586						No media	0
456	27	132.0465	591.3302	0.5269364	0.3893788	599.1711	3.184624	0	108.8962	573.4918	0.3932595	0.3683834	592.6708	2.864336	0	1	120	582						No media	0
473	28	284.4727	661.4487	0.5267621	0.3898884	598.3424	3.171591	0	287.489	614.8364	0.3931758	0.3689505	592.3876	2.879914	0	1	286	638						No media	0
490	29	566.5983	817.14	0.5253756	0.3911538	598.4068	3.201912	0	554.4625	800.1198	0.3922109	0.3701555	592.7394	2.931292	0	2	561	809						No media	0
506	30	747.4191	873.2972	0.5246389	0.3911576	598.3401	3.186008	0	718.9734	874.6511	0.3915528	0.3704972	592.918	2.943224	0	2	733	874						No media	0
523	31	775.4666	875.9875	0.5249578	0.3904055	598.1127	3.20197	0	734.5504	873.0004	0.3917397	0.3702564	592.835	2.92782	0	2	755	874						No media	0
540	32	781.4496	874.0101	0.5253936	0.3898289	597.9053	3.18674	0	737.6226	878.7783	0.3918895	0.3701198	592.7158	2.949494	0	2	760	876						No media	0
556	33	776.8616	880.4941	0.5256477	0.3893128	597.6942	3.195568	0	736.4532	887.4151	0.391923	0.3701676	592.5964	2.955132	0	2	757	884						No media	0
573	34	776.9767	877.1489	0.5257439	0.3887318	597.4259	3.216823	0	740.3789	876.5264	0.3918559	0.3701563	592.5686	2.943376	0	2	759	877						No media	0
589	35	775.8459	879.4239	0.5257208	0.3880116	597.0444	3.212363	0	738.6311	872.3137	0.3916931	0.370032	592.36	2.938321	0	2	757	876						No media	0
606	36	776.3038	871.0538	0.5256622	0.3873123	596.7609	3.204131	0	743.9684	863.7449	0.3914233	0.3698603	592.3063	2.949549	0	2	760	867						No media	0
623	37	781.908	878.6094	0.5255569	0.3866462	596.4995	3.223017	0	738.2185	871.2161	0.3912105	0.3696185	592.0295	2.96341	0	2	760	875						No media	0
639	38	779.9771	876.0895	0.52549	0.3861014	596.125	3.215545	0	728.5757	887.0734	0.3910019	0.3694151	591.9253	2.977094	0	2	754	882						No media	0
656	39	775.4003	883.021	0.5254597	0.3857331	595.6091	3.247679	0	738.4341	879.1117	0.3908784	0.3692639	591.7552	2.989836	0	2	757	881						No media	0
673	40	771.6586	876.6522	0.5255022	0.3855232	595.3004	3.24356	0	732.1793	885.8578	0.3908187	0.3691425	591.4256	2.984775	0	2	752	881						No media	0
689	41	777.1951	874.695	0.52565	0.3854421	594.8891	3.254328	0	734.7464	878.9224	0.3908247	0.369059	591.0779	2.993852	0	2	756	877						No media	0
706	42	778.1066	871.8965	0.525791	0.3854617	594.4763	3.265707	0	734.027	886.7509	0.3909492	0.3689091	590.6614	3.006111	0	2	756	879						No media	0
716																			MovieStart	128	0	0	Frog_fixed.avi
723	43	769.2886	901.9188	0.5260234	0.385956	594.0421	3.296438	0	719.8555	904.7533	0.3911729	0.3691427	590.6382	3.014378	0	3	745	903						Frog_fixed.avi	0
739	44	716.1718	1099.746	0.526275	0.38787	593.8035	3.296549	0	672.0307	1090.329	0.3919123	0.3707922	589.8422	2.992636	0	3	694	1095						Frog_fixed.avi	0
756	45	719.454	1084.384	0.5266311	0.388028	593.3203	3.308085	0	659.6649	1088.669	0.3921053	0.3706563	589.534	3.03619	0	3	690	1087						Frog_fixed.avi	0
773	46	712.1524	1108.345	0.5269995	0.3880322	592.8541	3.321414	0	662.0318	1107.179	0.3923173	0.3702874	589.2354	3.033255	0	3	687	1108						Frog_fixed.avi	0
789	47	707.8706	1097.938	0.5273714	0.3880694	592.3559	3.336593	0	665.2368	1090.827	0.3925523	0.3699602	588.7531	3.045236	0	3	687	1094						Frog_fixed.avi	0
806	48	712.5287	1097.214	0.5277976	0.3880259	591.9039	3.346054	0	659.3859	1093.289	0.3928589	0.3695269	588.1606	3.042061	0	3	686	1095						Frog_fixed.avi	0
823	49	707.5746	1092.401	0.5282573	0.3879187	591.4226	3.356314	0	661.0771	1101.121	0.393228	0.3690524	587.7834	3.068585	0	3	684	1097						Frog_fixed.avi	0
839	50	703.4863	1099.097	0.5287454	0.3876592	591.019	3.365943	0	663.1746	1097.988	0.3936139	0.3684661	587.1881	3.048483	0	3	683	1099						Frog_fixed.avi	0
856	51	705.0286	1094.917	0.5291908	0.3873596	590.5796	3.391536	0	663.1385	1098.194	0.3940027	0.3678804	586.7712	3.078917	0	3	684	1097						Frog_fixed.avi	0
873	52	706.2391	1098.952	0.5296043	0.386941	590.1082	3.394065	0	664.2872	1100.264	0.3943318	0.3672303	586.2471	3.10745	0	3	685	1100						Frog_fixed.avi	0
889	53	708.3743	1092.998	0.5299733	0.3865167	589.6475	3.408928	0	659.6801	1099.177	0.394587	0.366525	585.8586	3.113483	0	3	684	1096						Frog_fixed.avi	0
906	54	705.8512	1097.497	0.5302885	0.3860304	589.1115	3.433807	0	657.4297	1096.706	0.3948336	0.3658515	585.3315	3.127518	0	3	682	1097						Frog_fixed.avi	0
923	55	710.8389	1101.615	0.530547	0.3855252	588.6431	3.436313	0	657.4714	1094.964	0.3950011	0.36516	584.869	3.140491	0	3	684	1098						Frog_fixed.avi	0
939	56	702.6542	1095.044	0.5307606	0.3849802	588.2506	3.450452	0	658.6328	1095.342	0.3951603	0.3644571	584.3457	3.148329	0	3	681	1095						Frog_fixed.avi	0
956	57	707.5391	1096.941	0.5309979	0.3845294	587.6812	3.466607	0	649.3723	1100.461	0.3952765	0.3638587	583.9339	3.163344	0	3	678	1099						Frog_fixed.avi	0
972	58	704.3389	1095.475	0.5311553	0.3842554	587.2593	3.481859	0	656.9166	1091.581	0.3953699	0.3633983	583.5193	3.173234	0	3	681	1094						Frog_fixed.avi	0
989	59	708.2453	1097.808	0.5313099	0.3839566	586.8181	3.482851	0	656.9397	1105.58	0.3954316	0.362965	583.0956	3.176615	0	3	683	1102						Frog_fixed.avi	0
1006	60	703.7393	1098.743	0.5314039	0.3835653	586.4865	3.493392	0	652.6881	1098.16	0.3954551	0.3625343	582.7295	3.192616	0	3	678	1098						Frog_fixed.avi	0
1022	61	710.0697	1099.193	0.5315481	0.3831602	586.0297	3.502546	0	656.7282	1103.577	0.3954628	0.3620543	582.4457	3.1923	0	3	683	1101						Frog_fixed.avi	0
1039	62	710.2515	1099.922	0.5315892	0.3828562	585.5665	3.502942	0	651.4253	1101.929	0.395417	0.3617219	582.1143	3.206668	0	3	681	1101						Frog_fixed.avi	0
1056	63	707.9154	1100.398	0.5315802	0.3827308	585.1157	3.486168	0	653.6901	1097.561	0.3953564	0.3614757	581.7651	3.184164	0	3	681	1099						Frog_fixed.avi	0
1072	64	744.9357	929.0587	0.5312194	0.3812813	584.7016	3.52846	0	709.5377	933.399	0.3950411	0.3598874	581.6833	3.227017	0	4	727	931						Frog_fixed.avi	0
1089	65	794.0942	758.6845	0.5306506	0.3796535	584.7172	3.534788	0	764.0521	770.1196	0.3946869	0.35815	581.5233	3.196722	0	4	779	764						Frog_fixed.avi	0
1106	66	813.3688	664.8286	0.5304629	0.3794299	584.4883	3.507311	0	774.7241	689.9965	0.3943969	0.3578681	581.1335	3.191948	0	4	794	677						Frog_fixed.avi	0
1122	67	811.0172	671.6048	0.5304208	0.379878	584.2155	3.515167	0	779.8943	686.7858	0.3942281	0.3582652	580.9554	3.191467	0	4	795	679						Frog_fixed.avi	0
1139	68	816.0186	669.9953	0.5303017	0.3801483	583.9865	3.509207	0	781.1288	688.0524	0.3940152	0.3585493	580.58	3.149173	0	4	799	679						Frog_fixed.avi	0
1156	69	814.902	675.4623	0.5301139	0.3803821	583.9047	3.492291	0	777.1031	682.9529	0.393747	0.3587839	580.6642	3.158634	0	4	796	679						Frog_fixed.avi	0
1172	70	817.2264	666.7731	0.5298191	0.3805883	583.7745	3.466835	0	774.4281	690.9823	0.3933816	0.3590706	580.5048	3.134795	0	4	796	679						Frog_fixed.avi	0
1189	71	810.9962	677.1298	0.5294552	0.3807768	583.7869	3.466006	0	771.1437	686.6827	0.3929645	0.3594121	580.3623	3.12874	0	4	791	682						Frog_fixed.avi	0
1206	72	811.1558	671.8421	0.529029	0.3810183	583.62	3.439011	0	772.4534	686.8671	0.3924686	0.3597674	580.4037	3.116468	0	4	792	679						Frog_fixed.avi	0
1222	73	809.5941	673.6611	0.5285565	0.3811944	583.5441	3.446236	0	774.3571	684.4889	0.3919751	0.3601981	580.2961	3.100254	0	4	792	679						Frog_fixed.avi	0
1239	74	811.6241	670.7914	0.5280742	0.3813905	583.4837	3.460867	0	768.5981	693.6124	0.3914403	0.3605505	580.4196	3.099475	0	4	790	682						Frog_fixed.avi	0
1256	75	814.6733	669.1887	0.5275931	0.3814974	583.4438	3.463537	0	774.7537	682.3322	0.390972	0.3609739	580.3212	3.093638	0	4	795	676						Frog_fixed.avi	0
1272	76	810.4705	668.6446	0.5271285	0.3815173	583.4562	3.445422	0	765.2823	691.9265	0.3904586	0.3612272	580.4754	3.099492	0	4	788	680						Frog_fixed.avi	0
1289	77	812.2794	666.176	0.5267062	0.3814791	583.5479	3.452865	0	768.3844	691.8292	0.3900236	0.3614393	580.3839	3.089651	0	4	790	679						Frog_fixed.avi	0
1306	78	812.0167	671.8484	0.5263016	0.3813469	583.5958	3.420559	0	767.9666	690.5548	0.3895931	0.3615296	580.456	3.084043	0	4	790	681						Frog_fixed.avi	0
1322	79	813.2982	668.5739	0.5258385	0.3812134	583.5008	3.403481	0	772.2144	673.0182	0.389148	0.3616698	580.4399	3.042099	0	4	793	671						Frog_fixed.avi	0
1339	80	906.7197	772.4786	0.524752	0.3819038	583.6754	3.436735	0	855.9547	774.7091	0.3883045	0.362424	580.7852	3.077116	0	5	881	774						Frog_fixed.avi	0
1356	81	927.2224	774.035	0.5241055	0.3817957	583.7143	3.445542	0	879.7595	782.9382	0.3876875	0.3625377	580.8665	3.068328	0	5	903	778						Frog_fixed.avi	0
1372	82	925.0723	781.8818	0.5237933	0.3816266	583.6039	3.407377	0	889.0311	784.4947	0.3872647	0.3624965	580.8322	3.043067	0	5	907	783						Frog_fixed.avi	0
1389	83	922.3024	785.1481	0.5234338	0.3815248	583.8046	3.418394	0	872.5958	784.7229	0.38686	0.3625246	580.8013	3.0598	0	5	897	785						Frog_fixed.avi	0
1406	84	920.3647	784.3535	0.5230968	0.3814543	583.6093	3.394909	0	879.0982	786.3638	0.3865186	0.362553	580.5993	3.042542	0	5	900	785						Frog_fixed.avi	0
1422	85	921.4056	790.3666	0.5227906	0.3814073	583.6477	3.3947	0	884.0814	777.6796	0.3861644	0.362624	580.696	3.025636	0	5	903	784						Frog_fixed.avi	0
1439	86	924.5239	786.2121	0.5225433	0.3814124	583.5782	3.404077	0	874.3259	788.9407	0.3858499	0.3626452	580.8301	3.059978	0	5	899	788						Frog_fixed.avi	0
1456	87	914.4287	782.5031	0.5223294	0.3812711	583.5062	3.411166	0	871.5198	791.421	0.3856243	0.3625895	580.6054	3.043436	0	5	893	787						Frog_fixed.avi	0
1472	88	913.4408	788.8557	0.5221885	0.3810776	583.3478	3.418827	0	876.0511	790.4724	0.385432	0.3623922	580.691	3.043229	0	5	895	790						Frog_fixed.avi	0
1489	89	917.8214	789.0833	0.5220864	0.3808423	583.3849	3.401019	0	874.7415	792.9651	0.3853061	0.3622078	580.7011	3.056058	0	5	896	791						Frog_fixed.avi	0
1505	90	920.9514	786.1208	0.5220318	0.3806892	583.3904	3.394136	0	879.8577	782.1737	0.3852274	0.3620479	580.6363	3.022682	0	5	900	784						Frog_fixed.avi	0
1522	91	917.2009	788.3102	0.5219722	0.3806339	583.2122	3.390522	0	874.8477	784.9513	0.3851466	0.3619646	580.4546	3.02817	0	5	896	787						Frog_fixed.avi	0
1539	92	912.2138	785.9925	0.5219054	0.3806553	583.279	3.400044	0	878.038	783.389	0.3850977	0.3619466	580.3654	3.016502	0	5	895	785						Frog_fixed.avi	0
1555	93	917.7797	779.8174	0.5218635	0.3807865	583.1746	3.392894	0	878.2846	783.0085	0.3850236	0.3620492	580.3039	3.031885	0	5	898	781						Frog_fixed.avi	0
1572	94	918.6755	785.8309	0.5217804	0.3809712	583.1078	3.389354	0	874.5029	785.408	0.3849212	0.3622403	580.3582	3.035007	0	5	897	786						Frog_fixed.avi	0
1589	95	917.5794	781.4981	0.5216812	0.3811861	583.0097	3.397499	0	873.4852	783.9102	0.3847792	0.3625025	580.4326	3.034371	0	5	896	783						Frog_fixed.avi	0
1605	96	918.7574	778.52	0.5215332	0.3813898	582.9454	3.386255	0	868.7253	786.3416	0.3846284	0.3626718	580.1857	3.029623	0	5	894	782						Frog_fixed.avi	0
1622	97	915.3998	786.3444	0.5213516	0.3815032	582.9961	3.378678	0	867.8678	792.5391	0.3844588	0.3628501	580.2848	3.043543	0	5	892	789						Frog_fixed.avi	0
1639	98	918.8092	777.084	0.5212023	0.3815884	582.8771	3.355405	0	868.3725	798.2815	0.3842955	0.3629333	580.3543	3.03252	0	5	894	788						Frog_fixed.avi	0
1655	99	913.5105	777.0693	0.5210528	0.3815627	582.9476	3.34102	0	872.9867	786.4044	0.3841383	0.3630362	580.2213	3.022661	0	5	893	782						Frog_fixed.avi	0
1672	100	910.6232	783.095	0.5208912	0.3815045	583.0306	3.346955	0	875.7942	777.88	0.3840171	0.3630464	580.1846	3.012497	0	5	893	780						Frog_fixed.avi	0
1689	101	930.349	743.7482	0.5205318	0.3809592	582.8075	3.359892	0	905.9366	739.9195	0.3836727	0.3625633	580.4113	2.997699	0	6	918	742						Frog_fixed.avi	0
1705	102	1011.076	564.9495	0.5196561	0.3792982	583.1426	3.336726	0	994.5853	552.2998	0.3831321	0.3609727	580.889	2.990917	0	6	1003	559						Frog_fixed.avi	0
1722	103	1022.096	558.756	0.5192999	0.3789063	583.2265	3.329531	0	1005.793	563.7501	0.3827839	0.3606972	581.1122	2.98761	0	6	1014	561						Frog_fixed.avi	0
1739	104	1032.766	533.1008	0.5190802	0.3786236	583.1204	3.32017	0	1010.298	548.8506	0.3824754	0.3606559	581.1682	2.987008	0	6	1022	541						Frog_fixed.avi	0
1755	105	1027.428	545.9436	0.5187871	0.3782558	583.1909	3.319653	0	1003.045	565.2533	0.3821765	0.3604236	581.1816	2.991628	0	6	1015	556						Frog_fixed.avi	0
1772	106	1030.272	538.9062	0.5184739	0.3779289	583.1404	3.307387	0	1002.109	556.412	0.3818181	0.3603046	581.1953	3.003253	0	6	1016	548						Frog_fixed.avi	0
1789	107	1028.12	548.436	0.5181189	0.3777064	583.2241	3.312105	0	999.2652	553.7876	0.3814523	0.3601934	581.265	2.974822	0	6	1014	551						Frog_fixed.avi	0
1805	108	1027.536	538.3349	0.5177685	0.3775905	583.3713	3.305335	0	1001.019	553.2285	0.3810696	0.3601751	581.5613	2.966923	0	6	1014	546						Frog_fixed.avi	0
1822	109	1026.922	538.829	0.5173905	0.3775712	583.462	3.313724	0	999.9275	549.0633	0.3807093	0.360229	581.6287	2.981683	0	6	1013	544						Frog_fixed.avi	0
1839	110	1026.305	546.383	0.5170555	0.3776096	583.4651	3.296941	0	996.6721	553.2855	0.3803747	0.3603178	581.6481	2.982024	0	6	1011	550						Frog_fixed.avi	0
1855	111	1021.633	544.7742	0.5167542	0.377733	583.5911	3.293596	0	995.0068	560.8018	0.3800815	0.3604225	581.8956	2.983597	0	6	1008	553						Frog_fixed.avi	0
1872	112	1023.773	546.5489	0.5164627	0.3778357	583.7845	3.290565	0	996.7559	558.9066	0.3798195	0.3605705	581.9874	2.98917	0	6	1010	553						Frog_fixed.avi	0
1889	113	1026.269	540.1498	0.5162313	0.3780622	583.8036	3.280569	0	1003.899	548.801	0.3795834	0.3607968	582.1174	2.967771	0	6	1015	544						Frog_fixed.avi	0
1905	114	1027.211	541.6385	0.5159975	0.3781602	583.9323	3.275307	0	1000.539	553.2797	0.3793791	0.3609293	582.2365	2.981713	0	6	1014	547						Frog_fixed.avi	0
1922	115	1024.187	541.9683	0.5158319	0.3783122	583.9407	3.295713	0	997.4283	551.7818	0.3791796	0.3610665	582.2888	2.977526	0	6	1011	547						Frog_fixed.avi	0
1939	116	1024.487	542.1036	0.5156832	0.3784153	584.0822	3.273533	0	1000.784	552.1052	0.3790389	0.3611653	582.3705	2.976739	0	6	1013	547						Frog_fixed.avi	0
1955	117	1024.22	545.9294	0.5155032	0.3785132	584.1058	3.269982	0	1002.775	564.7839	0.3789017	0.3612587	582.4909	3.000072	0	6	1013	555						Frog_fixed.avi	0
1972	118	1022.728	544.6323	0.5153419	0.3786345	584.2347	3.266878	0	1004.64	549.369	0.3787173	0.3614429	582.6707	2.966874	0	6	1014	547						Frog_fixed.avi	0
1989	119	1027.603	542.3792	0.5151579	0.378772	584.3474	3.253654	0	1002.203	544.0975	0.3785288	0.3616641	582.6853	2.95046	0	6	1015	543						Frog_fixed.avi	0
2005	120	1027.313	539.2208	0.5149123	0.3789796	584.4814	3.257041	0	1002.96	546.9125	0.3783087	0.3618652	582.9619	2.959731	0	6	1015	543						Frog_fixed.avi	0
2022	121	1027.165	538.084	0.5146846	0.3792192	584.5085	3.238747	0	1000.842	555.4693	0.3780622	0.3620846	582.9038	2.96618	0	6	1014	547						Frog_fixed.avi	0
2039	122	1027.219	533.5851	0.5144001	0.3794438	584.6615	3.22458	0	1004.505	545.107	0.3778167	0.3623455	583.1549	2.943648	0	6	1016	539						Frog_fixed.avi	0
2055	123	1027.707	541.2637	0.5141196	0.3796844	584.8015	3.238389	0	999.264	555.8937	0.3775341	0.362577	583.1625	2.953991	0	6	1013	549						Frog_fixed.avi	0
2072	124	1022.258	540.4151	0.5138335	0.3798265	584.8912	3.227544	0	1007.119	550.6108	0.3772719	0.3627384	583.3962	2.943333	0	6	1015	546						Frog_fixed.avi	0
2088	125	1024.918	542.0469	0.5135511	0.3800104	585.0792	3.222136	0	1000.181	552.7828	0.3770145	0.3628949	583.4949	2.948789	0	6	1013	547						Frog_fixed.avi	0
2105	126	1019.122	542.2367	0.5132591	0.3801748	585.2607	3.229049	0	998.6255	549.9537	0.3767655	0.3630899	583.6979	2.945755	0	6	1009	546						Frog_fixed.avi	0
2122	127	1033.412	521.5037	0.513032	0.3803889	585.3301	3.206472	0	1004.671	546.7005	0.3765544	0.3633336	583.8622	2.938159	0	6	1019	534						Frog_fixed.avi	0
2138	128	1023.975	538.4261	0.5127856	0.3806687	585.463	3.223844	0	1000.832	549.8576	0.3763389	0.3635359	583.9706	2.927068	0	6	1012	544						Frog_fixed.avi	0
2155	129	1023.254	536.0308	0.5126047	0.3809835	585.5386	3.22163	0	994.6639	560.5088	0.3761906	0.3637508	584.1821	2.95933	0	6	1009	548						Frog_fixed.avi	0
2172	130	1027.594	529.2619	0.5124556	0.3813367	585.6696	3.219945	0	1009.291	543.7761	0.3760651	0.3640625	584.3319	2.920742	0	6	1018	537						Frog_fixed.avi	0
2188	131	1027.656	534.2991	0.512291	0.3816845	585.8997	3.220908	0	1006.859	546.0868	0.3759268	0.364278	584.56	2.92687	0	6	1017	540						Frog_fixed.avi	0
2205	132	1025.284	536.0941	0.5121325	0.3820158	586.0209	3.237698	0	1001.297	552.502	0.3758029	0.3644966	584.7111	2.943728	0	6	1013	544						Frog_fixed.avi	0
2222	133	1024.758	531.3296	0.5119767	0.3824413	586.0807	3.226613	0	994.7051	546.12	0.3756695	0.3648361	584.7558	2.9524	0	6	1010	539						Frog_fixed.avi	0
2238	134	1030.822	532.6947	0.5118197	0.3827996	586.3348	3.229689	0	998.7409	545.1097	0.3755386	0.3651053	584.9766	2.938458	0	6	1015	539						Frog_fixed.avi	0
2255	135	1026.99	529.0007	0.511638	0.3832292	586.422	3.239232	0	1004.231	552.8115	0.3754301	0.3653875	585.1635	2.961246	0	6	1016	541						Frog_fixed.avi	0
2272	136	1022.518	543.5437	0.5114856	0.3836007	586.6408	3.280726	0	1010.215	536.0518	0.3753121	0.3657943	585.3495	2.946663	0	6	1016	540						Frog_fixed.avi	0
2288	137	1038.64	522.8038	0.511337	0.384056	586.7243	3.284015	0	1006.934	549.9469	0.3751623	0.3661382	585.6006	2.959649	0	6	1023	536						Frog_fixed.avi	0
2305	138	1036.037	529.9984	0.5111789	0.3844846	586.8735	3.276818	0	1007.057	551.0733	0.3750212	0.3665833	585.6072	2.967963	0	6	1022	541						Frog_fixed.avi	0
2322	139	1027.341	543.4625	0.5109706	0.384826	586.9725	3.305938	0	1004.828	554.3436	0.374873	0.3669202	585.776	3.000256	0	6	1016	549						Frog_fixed.avi	0
2338	140	1026.587	539.9456	0.5107692	0.3850958	587.1476	3.305676	0	1003.331	544.0405	0.3746916	0.3672888	586.0677	2.99603	0	6	1015	542						Frog_fixed.avi	0
2355	141	1030.187	532.2789	0.5105612	0.385385	587.3375	3.29442	0	1009.557	548.1185	0.3745123	0.3675383	586.2437	2.99995	0	6	1020	540						Frog_fixed.avi	0
2372	142	1044.912	510.6392	0.5102209	0.3853465	587.3946	3.325147	0	1045.143	514.9981	0.374277	0.3675368	587.0758	3.033286	0	7	1045	513						Frog_fixed.avi	0
2388	143	1035.354	498.1169	0.5099663	0.3853353	587.5784	3.3135	0	1027.196	504.689	0.3741352	0.3675301	587.1428	3.033607	0	7	1031	501						Frog_fixed.avi	0
2405	144	1041.487	486.8676	0.5098089	0.3854498	587.6049	3.342103	0	1033.232	490.2705	0.373962	0.3676222	587.2564	3.061561	0	7	1037	489						Frog_fixed.avi	0
2422	145	1038.403	494.5515	0.5096592	0.3854356	587.8188	3.35511	0	1032.22	494.1599	0.3738095	0.3675195	587.5437	3.047768	0	7	1035	494						Frog_fixed.avi	0
2438	146	1041.534	489.7842	0.5095508	0.3854391	587.9449	3.378436	0	1031.363	490.2041	0.3737223	0.3674363	587.6901	3.058495	0	7	1036	490						Frog_fixed.avi	0
2455	147	1041.022	489.6176	0.5094795	0.3854639	588.0787	3.382011	0	1032.114	488.4156	0.3736597	0.3673511	587.7704	3.062593	0	7	1037	489						Frog_fixed.avi	0
2472	148	1041.783	493.8822	0.5094102	0.3856252	588.1945	3.384475	0	1032.814	496.4633	0.373607	0.3673367	587.908	3.085155	0	7	1037	495						Frog_fixed.avi	0
2488	149	1034.891	496.0303	0.5093092	0.3857888	588.31	3.395712	0	1042.174	492.5304	0.3735744	0.3673784	588.0565	3.093595	0	7	1039	494						Frog_fixed.avi	0
2505	150	1040.558	491.3682	0.5092573	0.3859932	588.3502	3.405488	0	1038.955	488.2393	0.3734977	0.3675002	588.3079	3.086819	0	7	1040	490						Frog_fixed.avi	0
2522	151	1037.959	491.1478	0.5091408	0.3863086	588.4173	3.414921	0	1031.771	494.3362	0.3734063	0.3677066	588.4791	3.112454	0	7	1035	493						Frog_fixed.avi	0
2538	152	1036.642	495.9103	0.5090142	0.386611	588.5201	3.425257	0	1031.76	493.4031	0.373274	0.3680178	588.5036	3.111197	0	7	1034	495						Frog_fixed.avi	0
2555	153	1037.379	489.6671	0.508845	0.3869033	588.7134	3.441485	0	1032.68	488.4966	0.3731465	0.3682626	588.5838	3.14	0	7	1035	489						Frog_fixed.avi	0
2572	154	1039.705	491.9039	0.5086641	0.3871306	588.6683	3.434142	0	1035.059	498.109	0.3729664	0.3685343	588.8462	3.128762	0	7	1037	495						Frog_fixed.avi	0
2588	155	1038.402	494.6157	0.5084999	0.3874483	588.725	3.447018	0	1035.673	488.6682	0.3728181	0.3688768	588.957	3.137616	0	7	1037	492						Frog_fixed.avi	0
2605	156	1035.755	495.9575	0.5083597	0.3878123	588.8772	3.48101	0	1032.666	494.1542	0.3726996	0.3691905	588.94	3.157739	0	7	1034	495						Frog_fixed.avi	0
2622	157	1041.374	491.3595	0.50824	0.3882247	588.8315	3.491237	0	1036.604	483.8235	0.3725767	0.3696072	589.0994	3.158416	0	7	1039	488						Frog_fixed.avi	0
2638	158	1034.087	496.7627	0.5081475	0.3886935	588.8782	3.50019	0	1028.047	481.6687	0.3724906	0.3699304	589.1955	3.186437	0	7	1031	489						Frog_fixed.avi	0
2655	159	1035.96	485.2986	0.5080456	0.3890886	588.8677	3.513378	0	1032.338	497.4151	0.3724246	0.3701992	589.2	3.171321	0	7	1034	491						Frog_fixed.avi	0
2671	160	1041.865	487.9439	0.5079306	0.3894202	589.0375	3.508315	0	1030.117	492.5933	0.3723316	0.3704522	589.2877	3.175122	0	7	1036	490						Frog_fixed.avi	0
2688	161	1035.857	501.3832	0.5077969	0.3896415	589.1207	3.525364	0	1030.228	490.9613	0.3722078	0.3705543	589.2526	3.172124	0	7	1033	496						Frog_fixed.avi	0
2705	162	1039.193	492.2483	0.5075992	0.3897365	589.2134	3.517483	0	1025.687	497.9778	0.3720294	0.3706197	589.5828	3.202247	0	7	1032	495						Frog_fixed.avi	0
2721	163	1046.105	490.7795	0.5073841	0.3897899	589.308	3.547634	0	1033.791	494.886	0.371866	0.3706335	589.7401	3.193555	0	7	1040	493						Frog_fixed.avi	0
2738	164	1039.322	492.5793	0.5071104	0.3897382	589.4839	3.549554	0	1026.563	499.7188	0.3715874	0.3706263	589.9311	3.222782	0	7	1033	496						Frog_fixed.avi	0
2755	165	1044.376	492.736	0.5068054	0.3896803	589.6279	3.55112	0	1034.445	498.9387	0.3713571	0.3705952	590.0547	3.223679	0	7	1039	496						Frog_fixed.avi	0
2771	166	1039.556	495.4304	0.506458	0.3895877	589.7244	3.576869	0	1027.737	495.2129	0.3710076	0.3706146	590.2615	3.223022	0	7	1034	495						Frog_fixed.avi	0
2788	167	1038.714	492.2217	0.5060669	0.389538	589.9189	3.570022	0	1028.937	497.8225	0.3706561	0.3706553	590.5224	3.233922	0	7	1034	495						Frog_fixed.avi	0
2805	168	1039.509	489.2338	0.5056592	0.3894971	590.1151	3.575751	0	1031.616	500.9372	0.3702355	0.370723	590.7112	3.236524	0	7	1036	495						Frog_fixed.avi	0
2821	169	1042.027	493.7402	0.5051729	0.3895101	590.2451	3.586841	0	1029.247	502.1663	0.369773	0.3708729	590.8066	3.24788	0	7	1036	498						Frog_fixed.avi	0
2838	170	1038.848	495.4783	0.504647	0.3895848	590.3131	3.595181	0	1030.406	504.0832	0.369274	0.3709832	590.9681	3.241858	0	7	1035	500						Frog_fixed.avi	0
2855	171	1041.707	489.3226	0.5041186	0.3897403	590.3755	3.60038	0	1029.146	497.6414	0.368747	0.3711967	590.9341	3.248692	0	7	1035	493						Frog_fixed.avi	0
2871	172	1038.218	487.8453	0.5035686	0.3899208	590.2938	3.605909	0	1023.325	502.8982	0.3682065	0.3713211	591.0521	3.253861	0	7	1031	495						Frog_fixed.avi	0
2888	173	1042.598	490.365	0.5030146	0.3902279	590.5004	3.611111	0	1023.669	503.3913	0.3676859	0.3714919	591.1283	3.274071	0	7	1033	497						Frog_fixed.avi	0
2905	174	1040.158	480.846	0.5024726	0.3904428	590.5563	3.629105	0	1021.645	504.4254	0.3671523	0.3716302	591.171	3.283935	0	7	1031	493						Frog_fixed.avi	0
2921	175	1039.489	489.2552	0.5019094	0.390509	590.7129	3.623679	0	1022.875	497.6338	0.3665962	0.3717151	591.2523	3.303338	0	7	1031	493						Frog_fixed.avi	0
2938	176	1039.074	490.1837	0.5013104	0.3903996	590.7402	3.641358	0	1030.51	496.7151	0.366009	0.371673	591.3865	3.307628	0	7	1035	493						Frog_fixed.avi	0
2955	177	1044.5	493.2517	0.5006574	0.3901711	590.9084	3.649465	0	1022.364	502.1979	0.3653198	0.3715091	591.6178	3.293528	0	7	1033	498						Frog_fixed.avi	0
2971	178	1041.909	487.9293	0.4999171	0.3898617	591.0732	3.643998	0	1024.875	497.6217	0.3646042	0.3713461	591.6104	3.296558	0	7	1033	493						Frog_fixed.avi	0
2988	179	1039.547	488.2337	0.4991405	0.3895822	591.1833	3.641529	0	1020.54	503.1948	0.3638214	0.3711961	591.8325	3.308681	0	7	1030	496						Frog_fixed.avi	0
3005	180	1041.099	490.8848	0.4983299	0.3892972	591.3985	3.655193	0	1021.207	512.0397	0.3630377	0.3709867	591.8505	3.31209	0	7	1031	501						Frog_fixed.avi	0
3021	181	1040.17	497.1021	0.4975526	0.3891268	591.4755	3.678826	0	1022.519	505.781	0.3622393	0.3709061	592.0115	3.300308	0	7	1031	501						Frog_fixed.avi	0
3038	182	1044.281	486.6444	0.4967919	0.3890326	591.5243	3.655744	0	1016.843	504.0605	0.3614578	0.3709177	592.1823	3.313349	0	7	1031	495						Frog_fixed.avi	0
3055	183	1037.816	493.7699	0.4960602	0.3890949	591.6326	3.67592	0	1020.609	514.4387	0.360761	0.3710656	592.1447	3.319632	0	7	1029	504						Frog_fixed.avi	0
3071	184	1046.169	486.7116	0.4953881	0.3892441	591.8392	3.678395	0	1023.366	501.739	0.3600734	0.3713076	592.1132	3.313046	0	7	1035	494						Frog_fixed.avi	0
3088	185	1041.371	489.9175	0.4947046	0.3894694	591.8531	3.677941	0	1020.192	510.2858	0.3593909	0.3715519	592.3656	3.338189	0	7	1031	500						Frog_fixed.avi	0
3105	186	1039.991	486.5647	0.4940604	0.3897104	591.9333	3.694754	0	1022.324	509.9907	0.3587595	0.3717884	592.3488	3.344547	0	7	1031	498						Frog_fixed.avi	0
3121	187	1036.621	495.463	0.493455	0.3899286	592.0951	3.684934	0	1018.384	509.6886	0.3581744	0.3721598	592.3784	3.339278	0	7	1028	503						Frog_fixed.avi	0
3138	188	1043.449	493.294	0.4929076	0.3902342	592.1394	3.690851	0	1017.65	514.6144	0.3576214	0.3724103	592.3702	3.36205	0	7	1031	504						Frog_fixed.avi	0
3155	189	1040.96	491.4294	0.4923905	0.3905036	592.2015	3.700771	0	1016.712	514.5336	0.3571067	0.3727061	592.3949	3.362414	0	7	1029	503						Frog_fixed.avi	0
3171	190	1043.139	489.7386	0.4919171	0.3906952	592.2371	3.712733	0	1019.497	509.1948	0.3566384	0.3729342	592.4624	3.376571	0	7	1031	499						Frog_fixed.avi	0
3188	191	1042.391	493.6355	0.4914579	0.3908041	592.3195	3.736347	0	1024.054	510.8937	0.3562036	0.3730303	592.6193	3.367298	0	7	1033	502						Frog_fixed.avi	0
3205	192	1042.485	493.0442	0.4910317	0.3908474	592.5399	3.736426	0	1027.113	515.2507	0.355767	0.3730475	592.6934	3.370764	0	7	1035	504						Frog_fixed.avi	0
3221	193	1037.411	490.89	0.4905895	0.390835	592.6539	3.717888	0	1008.821	524.4152	0.3553949	0.3726644	592.6959	3.376478	0	7	1023	508						Frog_fixed.avi	0
3238	194	1039.495	496.1277	0.4901826	0.3907839	592.5587	3.730137	0	1015.207	505.418	0.354937	0.3730017	592.6959	3.380713	0	7	1027	501						Frog_fixed.avi	0
3254	195	1036.172	491.7809	0.4897811	0.3907436	592.7544	3.749188	0	1021.196	514.6454	0.3545808	0.3729652	592.7568	3.410657	0	7	1029	503						Frog_fixed.avi	0
3271	196	1035.504	488.9994	0.4893582	0.3907126	592.738	3.762638	0	1024.101	506.1489	0.3541878	0.372947	592.873	3.416863	0	7	1030	498						Frog_fixed.avi	0
3288	197	1042.022	492.1992	0.4889929	0.3906908	592.8528	3.740675	0	1016.825	509.565	0.3538048	0.3729366	592.9313	3.427203	0	7	1029	501						Frog_fixed.avi	0
3304	198	1034.586	487.3131	0.4886623	0.3907317	592.7697	3.744655	0	1014.407	506.1961	0.3534816	0.37293	593.0195	3.429644	0	7	1024	497						Frog_fixed.avi	0
3321	199	1034.152	488.5674	0.4883879	0.3907826	592.8492	3.751377	0	1013.624	514.3328	0.3532512	0.372898	592.9207	3.440518	0	7	1024	501						Frog_fixed.avi	0
3338	200	1034.005	497.3375	0.4881861	0.3908415	593.0511	3.770653	0	1012.17	504.2425	0.3530509	0.3728652	593.0541	3.434761	0	7	1023	501						Frog_fixed.avi	0
3354	201	1035.332	498.503	0.4880407	0.3908817	592.9122	3.77408	0	1015.119	514.9705	0.3529099	0.3727071	593.0406	3.438137	0	7	1025	507						Frog_fixed.avi	0
3371	202	1033.276	498.336	0.4879388	0.3908918	592.9575	3.782838	0	1014.216	511.4214	0.3528222	0.3726041	592.9394	3.45209	0	7	1024	505						Frog_fixed.avi	0
3388	203	1034.64	490.4946	0.487853	0.3909674	592.8267	3.784064	0	1013.344	511.6735	0.352764	0.3724972	592.9055	3.454716	0	7	1024	501						Frog_fixed.avi	0
3404	204	1033.437	491.2048	0.4878064	0.3909828	592.8536	3.783263	0	1012.263	517.0896	0.3527255	0.3724312	592.8441	3.46846	0	7	1023	504						Frog_fixed.avi	0
3421	205	1032.782	499.7784	0.4877791	0.3910097	592.8068	3.794033	0	1011.731	522.2811	0.3526933	0.3724116	592.7734	3.479201	0	7	1022	511						Frog_fixed.avi	0
3438	206	1031.421	497.654	0.4877743	0.3910165	592.7901	3.800821	0	1013.897	516.4078	0.3526716	0.3724223	592.6931	3.47805	0	7	1023	507						Frog_fixed.avi	0
3454	207	1032.311	499.5557	0.4877897	0.3909947	592.7233	3.800464	0	1014.25	520.9282	0.3526617	0.372385	592.6591	3.481549	0	7	1023	510						Frog_fixed.avi	0
3471	208	1034.635	499.3419	0.4878318	0.3909148	592.7048	3.813543	0	1015.184	510.8436	0.3526785	0.3723499	592.6007	3.481167	0	7	1025	505						Frog_fixed.avi	0
3488	209	1028.402	506.0657	0.4878657	0.3908586	592.6541	3.823572	0	1014.1	511.0814	0.3527078	0.3723148	592.5685	3.510311	0	7	1021	509						Frog_fixed.avi	0
3504	210	1029.799	507.459	0.4879413	0.3907551	592.549	3.832124	0	1008.963	516.2212	0.3527658	0.3722677	592.5377	3.506547	0	7	1019	512						Frog_fixed.avi	0
3521	211	1035.534	502.2558	0.4880396	0.390686	592.6268	3.827279	0	1008.458	517.4134	0.3528174	0.3722707	592.5023	3.514313	0	7	1022	510						Frog_fixed.avi	0
3538	212	1028.849	504.688	0.4880954	0.3906949	592.6294	3.834124	0	1012.168	519.3494	0.3528757	0.3723505	592.4668	3.516732	0	7	1021	512						Frog_fixed.avi	0
3554	213	1030.141	499.9011	0.4881479	0.3908584	592.5801	3.844897	0	1009.6	525.1044	0.3529232	0.3725037	592.4141	3.51992	0	7	1020	513						Frog_fixed.avi	0
3571	214	1036.323	499.4212	0.4882397	0.3910859	592.5168	3.849157	0	1014.721	518.5017	0.3529676	0.3727316	592.462	3.542799	0	7	1026	509						Frog_fixed.avi	0
3588	215	1034.418	504.1459	0.4882757	0.3913001	592.5351	3.841332	0	1012.039	517.9788	0.3530146	0.3729459	592.5041	3.537212	0	7	1023	511						Frog_fixed.avi	0
3604	216	1034.398	508.0509	0.4883098	0.3914769	592.5327	3.843354	0	1014.81	518.7554	0.35309	0.3730501	592.3508	3.543834	0	7	1025	513						Frog_fixed.avi	0
3621	217	1032.976	508.8727	0.4883213	0.3916002	592.5652	3.846111	0	1016.18	522.6268	0.3531106	0.3731247	592.4117	3.543332	0	7	1025	516						Frog_fixed.avi	0
3638	218	1037.477	505.125	0.4882925	0.3917204	592.6053	3.855606	0	1012.691	520.3192	0.3530455	0.3731976	592.6026	3.535943	0	7	1025	513						Frog_fixed.avi	0
3654	219	1034.708	496.3242	0.4881898	0.3918491	592.5429	3.857693	0	1009.712	521.6797	0.3529805	0.3732243	592.5876	3.533756	0	7	1022	509						Frog_fixed.avi	0
3671	220	1028.58	506.4302	0.4880192	0.391849	592.5623	3.875058	0	1009.549	532.7607	0.3528489	0.3732051	592.6451	3.558777	0	7	1019	520						Frog_fixed.avi	0
3688	221	1030.86	511.3858	0.4878339	0.3916889	592.6656	3.872476	0	1018.222	515.613	0.352684	0.3730988	592.6163	3.568875	0	7	1025	513						Frog_fixed.avi	0
3704	222	1033.417	511.3193	0.4875947	0.3913994	592.7355	3.876109	0	1010.422	522.3079	0.3524143	0.3728068	592.7708	3.551133	0	7	1022	517						Frog_fixed.avi	0
3721	223	1033.699	505.4852	0.4873602	0.3909709	592.7004	3.867301	0	1010.894	530.0015	0.3522137	0.3724393	592.7128	3.577511	0	7	1022	518						Frog_fixed.avi	0
3738	224	1032.279	507.7777	0.4871132	0.3905212	592.7222	3.875636	0	1013.835	518.0311	0.351952	0.3721116	592.7375	3.564518	0	7	1023	513						Frog_fixed.avi	0
3754	225	1038.137	499.4636	0.4868906	0.3899939	592.5753	3.865376	0	1007.03	525.8613	0.3517279	0.3716501	592.6736	3.552765	0	7	1023	513						Frog_fixed.avi	0
3771	226	1033.131	509.4415	0.4866542	0.3894305	592.5721	3.886306	0	1010.072	518.5336	0.351491	0.3713074	592.7278	3.56681	0	7	1022	514						Frog_fixed.avi	0
3787	227	1034.273	498.0955	0.4864784	0.3888544	592.4257	3.876347	0	1013.517	515.2216	0.3512947	0.3708379	592.6711	3.553265	0	7	1024	507						Frog_fixed.avi	0
3804	228	1034.521	504.5709	0.4863331	0.3882689	592.3942	3.874758	0	1018.419	511.7897	0.3511621	0.3705106	592.6232	3.582321	0	7	1026	508						Frog_fixed.avi	0
3821	229	1033.707	499.1919	0.4862156	0.3876223	592.2906	3.875837	0	1006.044	526.4203	0.3510148	0.3699782	592.6479	3.567187	0	7	1020	513						Frog_fixed.avi	0
3837	230	1037.999	503.928	0.4861639	0.387063	592.2208	3.896236	0	1010.083	518.7128	0.3509583	0.3695216	592.619	3.576897	0	7	1024	511						Frog_fixed.avi	0
3854	231	1034.111	504.4533	0.4861473	0.3864822	592.2126	3.883581	0	1010.191	518.5811	0.3509566	0.3690046	592.6039	3.588516	0	7	1022	512						Frog_fixed.avi	0
3871	232	1032.983	500.5055	0.4861804	0.385949	592.0858	3.88423	0	1004.644	523.7115	0.3509936	0.3684381	592.6091	3.582807	0	7	1019	512						Frog_fixed.avi	0
3887	233	1035.446	500.9777	0.4862321	0.3855363	592.0143	3.898366	0	1013.299	511.5187	0.3511064	0.3680501	592.4584	3.558922	0	7	1024	506						Frog_fixed.avi	0
3904	234	1038.563	503.7731	0.4863133	0.3851898	591.8326	3.881072	0	1012.014	523.0423	0.3511905	0.367602	592.5156	3.592666	0	7	1025	513						Frog_fixed.avi	0
3921	235	1039.05	499.9579	0.4864165	0.3849367	591.8445	3.904913	0	1014.695	513.3919	0.3512709	0.3673247	592.4835	3.59534	0	7	1027	507						Frog_fixed.avi	0
3937	236	1038.993	496.4627	0.486508	0.3846559	591.7027	3.895943	0	1016.023	517.7161	0.3513245	0.3670043	592.491	3.571628	0	7	1028	507						Frog_fixed.avi	0
3954	237	1041.114	497.7971	0.4865553	0.3843321	591.6409	3.898478	0	1008.285	520.2708	0.3513755	0.3667218	592.4041	3.58662	0	7	1025	509						Frog_fixed.avi	0
3971	238	1039.317	495.786	0.4865848	0.384074	591.6487	3.900396	0	1012.62	518.817	0.351384	0.3665978	592.4626	3.608495	0	7	1026	507						Frog_fixed.avi	0
3987	239	1036.805	499.2017	0.4865993	0.3838876	591.6183	3.911999	0	1008.818	512.5074	0.351379	0.3665453	592.4772	3.597961	0	7	1023	506						Frog_fixed.avi	0
4004	240	1040.741	503.8486	0.4865783	0.3837491	591.5901	3.923755	0	1016.392	508.6554	0.351358	0.3665665	592.4619	3.598239	0	7	1029	506						Frog_fixed.avi	0
4021	241	1041.158	502.843	0.4865296	0.3836524	591.5542	3.916848	0	1014.439	513.0369	0.3513115	0.3666457	592.4544	3.596142	0	7	1028	508						Frog_fixed.avi	0
4037	242	1039.023	501.5528	0.4864338	0.3836593	591.6697	3.928155	0	1017.467	515.3959	0.3512311	0.3668064	592.5106	3.614242	0	7	1028	508						Frog_fixed.avi	0
4054	243	1036.831	502.5355	0.4863079	0.3837627	591.4911	3.924378	0	1010.68	517.5439	0.3511126	0.3670261	592.4402	3.613433	0	7	1024	510						Frog_fixed.avi	0
4071	244	1032.911	501.319	0.4861488	0.3838844	591.5605	3.93762	0	1012.584	508.0198	0.3509587	0.367287	592.634	3.613439	0	7	1023	505						Frog_fixed.avi	0
4087	245	1040.154	500.8776	0.485978	0.3840123	591.5806	3.945588	0	1013.103	508.3414	0.350824	0.3674473	592.7003	3.628503	0	7	1027	505						Frog_fixed.avi	0
4104	246	1035.078	496.172	0.4858059	0.3841625	591.6172	3.932414	0	1012.657	522.4579	0.3507114	0.3675853	592.8222	3.64614	0	7	1024	509						Frog_fixed.avi	0
4121	247	1041.629	500.2997	0.4856794	0.3842667	591.7653	3.948593	0	1011.589	516.6614	0.3506312	0.3677372	592.9489	3.633149	0	7	1027	508						Frog_fixed.avi	0
4137	248	1034.871	498.2816	0.4855673	0.3843869	591.7701	3.94953	0	1013.521	517.7897	0.3505621	0.3678403	593.2451	3.63331	0	7	1024	508						Frog_fixed.avi	0
4154	249	1033.837	503.0211	0.4855264	0.3844497	592.0526	3.939152	0	1008.793	516.4466	0.350579	0.367908	593.4103	3.644067	0	7	1021	510						Frog_fixed.avi	0
4171	250	1035.811	496.1617	0.4855507	0.3845503	592.1531	3.949138	0	1013.624	517.9443	0.3506809	0.3679544	593.3806	3.642906	0	7	1025	507						Frog_fixed.avi	0
4187	251	1036.021	460.0786	0.4856604	0.3843963	592.2109	3.979739	0	1023.216	471.1646	0.3508658	0.3678949	594.0101	3.661077	0	7	1030	466						Frog_fixed.avi	0
4204	252	1038.76	477.2073	0.4857042	0.3844317	592.4163	3.972811	0	1023.074	482.3903	0.350954	0.3679121	594.2119	3.665684	0	7	1031	480						Frog_fixed.avi	0
4221	253	1033.546	469.5327	0.485791	0.3844414	592.6763	3.965228	0	1017.204	483.3145	0.3510627	0.3679053	594.4601	3.664556	0	7	1025	476						Frog_fixed.avi	0
4237	254	1036.011	470.2792	0.4858415	0.3844926	592.8553	3.967652	0	1022.327	474.2276	0.3511858	0.3680009	594.852	3.66646	0	7	1029	472						Frog_fixed.avi	0
4254	255	1033.615	475.4625	0.4859076	0.3844467	593.1767	3.976353	0	1014.578	483.4289	0.3512929	0.3680325	595.0396	3.671564	0	7	1024	479						Frog_fixed.avi	0
4271	256	1032.913	474.3654	0.4859501	0.3844513	593.3834	3.977357	0	1021.628	478.0177	0.3514304	0.3680896	595.1193	3.670532	0	7	1027	476						Frog_fixed.avi	0
4287	257	1030.753	470.4951	0.4859842	0.384523	593.5659	3.961501	0	1024.594	476.1376	0.3515323	0.3681862	595.4932	3.677917	0	7	1028	473						Frog_fixed.avi	0
4304	258	1035.059	476.1773	0.4860488	0.3845951	593.8953	3.984849	0	1024.379	483.8501	0.3516271	0.3682818	595.7448	3.673104	0	7	1030	480						Frog_fixed.avi	0
4321	259	1032.22	479.1205	0.4861101	0.384788	594.0567	3.992975	0	1016.819	488.1662	0.3517406	0.3684908	596.116	3.691311	0	7	1025	484						Frog_fixed.avi	0
4337	260	1032.326	475.7323	0.4862133	0.3850957	594.364	3.977355	0	1015.599	480.1979	0.3518855	0.3688682	596.4955	3.685496	0	7	1024	478						Frog_fixed.avi	0
4354	261	1030.166	479.0342	0.4863079	0.3854688	594.6196	3.98591	0	1009.73	486.6613	0.3520437	0.3691794	596.6989	3.697771	0	7	1020	483						Frog_fixed.avi	0
4370	262	1030.54	476.5334	0.4864229	0.3859167	594.8749	3.997447	0	1016.91	477.8298	0.3522471	0.3696438	596.8836	3.684763	0	7	1024	477						Frog_fixed.avi	0
4387	263	1027.111	475.7393	0.4865203	0.3864509	595.0989	3.990296	0	1016.455	481.298	0.3523808	0.3700121	597.174	3.682591	0	7	1022	479						Frog_fixed.avi	0
4404	264	1034.94	479.6552	0.4866636	0.3870014	595.2368	3.99261	0	1015.043	479.2679	0.3525106	0.3705138	597.5029	3.696537	0	7	1025	479						Frog_fixed.avi	0
4420	265	1035.633	477.5963	0.4867696	0.3875339	595.6125	4.006077	0	1009.272	494.2843	0.352666	0.370886	597.718	3.706747	0	7	1022	486						Frog_fixed.avi	0
4437	266	1032.05	475.5558	0.4868332	0.3881036	595.8469	4.012894	0	1020.05	484.4068	0.3528186	0.3713772	597.7993	3.705215	0	7	1026	480						Frog_fixed.avi	0
4454	267	1030.896	476.3339	0.4868715	0.3886477	596.0358	3.995779	0	1015.228	487.1249	0.3528894	0.371777	598.0997	3.718045	0	7	1023	482						Frog_fixed.avi	0
4470	268	1035.966	476.7972	0.4868849	0.3891792	596.3384	4.013524	0	1017.493	482.4786	0.3529314	0.3722043	598.3748	3.715661	0	7	1027	480						Frog_fixed.avi	0
4487	269	1029.342	478.0397	0.4868159	0.3897013	596.4965	4.012994	0	1020.412	485.1801	0.3529263	0.3726	598.6462	3.71822	0	7	1025	482						Frog_fixed.avi	0
4504	270	1028.015	476.2873	0.4867305	0.3902246	596.7789	4.008749	0	1013.465	490.1477	0.3528855	0.3730126	598.8448	3.72616	0	7	1021	483						Frog_fixed.avi	0
4520	271	1029.492	477.4537	0.4866115	0.3907093	597.0544	4.012227	0	1009.911	492.255	0.352764	0.3734257	599.2166	3.728249	0	7	1020	485						Frog_fixed.avi	0
4537	272	1036	476.091	0.4864637	0.39118	597.3688	4.01105	0	1010.691	484.2526	0.3526289	0.3738892	599.3278	3.721144	0	7	1023	480						Frog_fixed.avi	0
4554	273	1028.17	481.9499	0.4862549	0.3915988	597.6176	4.017934	0	1015.475	491.7632	0.3524796	0.3743256	599.5248	3.742069	0	7	1022	487						Frog_fixed.avi	0
4570	274	1033.765	475.3807	0.4860291	0.3920505	597.777	4.021133	0	1003.122	500.1898	0.3522721	0.3748254	599.7991	3.751926	0	7	1018	488						Frog_fixed.avi	0
4587	275	1029.291	478.1336	0.4857706	0.3924765	598.0247	4.012688	0	1019.22	483.8857	0.3520725	0.3753569	600.0178	3.726055	0	7	1024	481						Frog_fixed.avi	0
4604	276	1027.891	478.9117	0.4854948	0.3929498	598.2887	4.01974	0	1010.914	496.1541	0.3518203	0.3758249	600.2444	3.740808	0	7	1019	488						Frog_fixed.avi	0
4620	277	1036.949	473.1564	0.485254	0.3934428	598.5493	4.010488	0	1017.417	490.9729	0.3516029	0.3763584	600.3936	3.71898	0	7	1027	482						Frog_fixed.avi	0
4637	278	1031.588	474.479	0.4849724	0.3938886	598.7635	4.026506	0	1012.835	480.1161	0.3513214	0.3769084	600.7469	3.728798	0	7	1022	477						Frog_fixed.avi	0
4654	279	1029.735	475.4151	0.4846715	0.3942966	599.0338	4.032187	0	1013.81	491.482	0.351084	0.3772364	600.7595	3.721437	0	7	1022	483						Frog_fixed.avi	0
4670	280	1030.887	478.0894	0.4843836	0.3946958	599.1671	4.021227	0	1012.862	488.8362	0.3507902	0.3775941	600.9557	3.7315	0	7	1022	483						Frog_fixed.avi	0
4687	281	1033.408	474.2845	0.4840886	0.3950987	599.2871	4.028966	0	1007.582	494.6031	0.350502	0.3779856	601.1678	3.750262	0	7	1020	484						Frog_fixed.avi	0
4704	282	1030.833	476.536	0.4837314	0.3954481	599.2888	4.030191	0	1016.723	484.9281	0.3501952	0.3783288	601.1698	3.708849	0	7	1024	481						Frog_fixed.avi	0
4720	283	1027.031	473.8257	0.4833076	0.3958356	599.3832	4.012216	0	1010.978	491.2877	0.3498016	0.378712	601.3831	3.72667	0	7	1019	483						Frog_fixed.avi	0
4737	284	1031.452	471.0195	0.4828212	0.3962156	599.4906	4.017777	0	1011.297	489.218	0.3493274	0.3791449	601.461	3.693743	0	7	1021	480						Frog_fixed.avi	0
4754	285	1027.69	479.5273	0.482258	0.3967335	599.5756	4.01169	0	1018.84	484.599	0.3487909	0.379633	601.4816	3.726462	0	7	1023	482						Frog_fixed.avi	0
4770	286	1028.265	480.6591	0.4816536	0.397321	599.6294	4.018982	0	1008.872	490.3058	0.348166	0.3802916	601.3702	3.719473	0	7	1019	485						Frog_fixed.avi	0
4787	287	1031.063	474.3706	0.4809733	0.3979918	599.565	4.01974	0	1007.399	485.5944	0.347454	0.3810461	601.4292	3.717629	0	7	1019	480						Frog_fixed.avi	0
4804	288	1028.971	479.8587	0.4802551	0.3987875	599.4694	4.021804	0	1013.322	479.2413	0.3467468	0.3819105	601.4149	3.701096	0	7	1021	480						Frog_fixed.avi	0
4820	289	1027.916	472.3187	0.4795208	0.3995819	599.5348	4.010162	0	1007.934	483.7226	0.345984	0.3828151	601.334	3.697411	0	7	1018	478						Frog_fixed.avi	0
4837	290	1031.514	477.3001	0.4788564	0.400345	599.5857	4.01908	0	1015.127	486.4099	0.3452955	0.3837446	601.2947	3.703202	0	7	1023	482						Frog_fixed.avi	0
4854	291	1027.099	480.8031	0.4782113	0.4009909	599.4868	4.03037	0	1010.877	481.4765	0.3446206	0.3846121	601.0929	3.698942	0	7	1019	481						Frog_fixed.avi	0
4870	292	1030.068	477.4077	0.477634	0.4015413	599.5607	4.020102	0	1001.24	487.3773	0.3439594	0.3853335	601.1205	3.712703	0	7	1016	482						Frog_fixed.avi	0
4887	293	1025.861	476.427	0.4770808	0.4019438	599.644	4.027204	0	1007.195	480.11	0.3433975	0.3859527	600.9779	3.696893	0	7	1017	478						Frog_fixed.avi	0
4904	294	1030.377	466.1239	0.4765735	0.4022579	599.6024	4.010595	0	1005.559	490.5676	0.3428053	0.3863575	600.8453	3.6946	0	7	1018	478						Frog_fixed.avi	0
4920	295	1029.237	483.2714	0.4760292	0.4024805	599.6614	4.034077	0	1009.647	476.4132	0.3422218	0.386759	600.7681	3.68264	0	7	1019	480						Frog_fixed.avi	0
4937	296	1025.526	483.5834	0.4754397	0.4026229	599.5845	4.024117	0	1004.349	485.8145	0.3416167	0.3869926	600.665	3.693785	0	7	1015	485						Frog_fixed.avi	0
4953	297	1026.924	480.5307	0.4748116	0.4026639	599.4782	4.020205	0	1009.768	488.832	0.340991	0.3871994	600.5549	3.692217	0	7	1018	485						Frog_fixed.avi	0
4970	298	1023.641	486.2829	0.4741456	0.4026451	599.4813	4.030222	0	1001.348	487.8288	0.3402541	0.3873406	600.6574	3.685778	0	7	1012	487						Frog_fixed.avi	0
4987	299	1023.786	483.3524	0.4734384	0.4025426	599.5344	4.013137	0	1006.31	486.7611	0.3396483	0.3871543	600.6441	3.685588	0	7	1015	485						Frog_fixed.avi	0
5003	300	1022.119	481.7296	0.4727428	0.4023908	599.3519	4.019022	0	1006.37	483.7553	0.3388252	0.3875101	600.6441	3.698261	0	7	1014	483						Frog_fixed.avi	0
5020	301	1027.667	479.4286	0.4720767	0.4021087	599.4339	4.03144	0	1000.689	484.9919	0.3381389	0.3874853	600.4756	3.691556	0	7	1014	482						Frog_fixed.avi	0
5037	302	1026.193	485.0659	0.4714354	0.4019	599.3931	4.02616	0	1014.813	480.099	0.3375328	0.3874283	600.4229	3.685365	0	7	1021	483						Frog_fixed.avi	0
5053	303	1023.283	482.6765	0.4708448	0.4017011	599.2719	4.019226	0	1015.139	490.4232	0.3369678	0.3873008	600.4112	3.683218	0	7	1019	487						Frog_fixed.avi	0
5070	304	1022.888	483.1545	0.4703611	0.4015702	599.1669	4.025192	0	1014.549	486.6144	0.3364618	0.3872921	600.4221	3.68738	0	7	1019	485						Frog_fixed.avi	0
5087	305	1024.125	490.5597	0.4699262	0.4014972	599.1847	4.022392	0	1014.15	485.8432	0.3360176	0.3873104	600.3901	3.697054	0	7	1019	488						Frog_fixed.avi	0
5103	306	1027.434	489.0598	0.4695728	0.4014466	599.1926	4.033586	0	1005.936	492.8469	0.3356259	0.3873402	600.3699	3.680426	0	7	1017	491						Frog_fixed.avi	0
5120	307	1028.082	486.5932	0.4692651	0.4013952	599.038	4.037341	0	1011.623	485.1981	0.3353132	0.387417	600.348	3.698113	0	7	1020	486						Frog_fixed.avi	0
5137	308	1029.283	485.5349	0.469012	0.4012799	599.0488	4.026701	0	1007.05	485.7231	0.3350776	0.3874084	600.236	3.703509	0	7	1018	486						Frog_fixed.avi	0
5153	309	1024.684	485.2217	0.4688227	0.4011928	598.923	4.024642	0	1018.148	479.9288	0.3349226	0.3873711	600.2281	3.681261	0	7	1021	483						Frog_fixed.avi	0
5170	310	1030.526	486.9171	0.4687109	0.4011116	598.9212	4.038593	0	1004.998	482.4089	0.3347281	0.3873721	600.3433	3.711452	0	7	1018	485						Frog_fixed.avi	0
5187	311	1027.036	488.8154	0.4685986	0.4010887	598.9249	4.02812	0	1000.956	497.0522	0.3346534	0.3873143	600.2566	3.692151	0	7	1014	493						Frog_fixed.avi	0
5203	312	1025.985	486.241	0.4685518	0.4010519	598.9449	4.0317	0	1013.65	483.7291	0.3346111	0.3874549	600.2534	3.686236	0	7	1020	485						Frog_fixed.avi	0
5220	313	1024.782	488.0368	0.4685227	0.4010363	598.897	4.032373	0	1008.927	484.7056	0.3345871	0.3875649	600.217	3.690073	0	7	1017	486						Frog_fixed.avi	0
5237	314	1027.608	481.1947	0.4685138	0.4010762	598.9162	4.028871	0	1006.703	493.0992	0.3345762	0.3876942	600.1505	3.693598	0	7	1017	487						Frog_fixed.avi	0
5253	315	1024.945	488.7645	0.4684842	0.4010544	598.9603	4.034726	0	1008.872	491.0766	0.3345473	0.3877887	600.2274	3.716372	0	7	1017	490						Frog_fixed.avi	0
5270	316	1023.835	489.0319	0.468412	0.4010123	598.7932	4.024788	0	1013.316	482.0815	0.3345052	0.387894	600.272	3.703138	0	7	1019	486						Frog_fixed.avi	0
5287	317	1024.52	486.9167	0.4683453	0.40091	598.8356	4.030625	0	1014.701	481.5998	0.3344656	0.3878824	600.2705	3.691209	0	7	1020	484						Frog_fixed.avi	0
5303	318	1025.673	482.8499	0.4682702	0.4007367	598.8704	4.034489	0	1003.463	495.8799	0.3343567	0.3877389	600.4052	3.700107	0	7	1015	489						Frog_fixed.avi	0
5320	319	1032.334	485.7929	0.4682174	0.4004577	598.9076	4.033059	0	1012.668	486.8969	0.3343366	0.3876422	600.553	3.704113	0	7	1023	486						Frog_fixed.avi	0
5337	320	1028.53	485.9763	0.4681732	0.4002508	598.9587	4.04369	0	1009.907	482.4327	0.3343193	0.3875152	600.6512	3.692696	0	7	1019	484						Frog_fixed.avi	0
5353	321	1030.082	486.4786	0.4681929	0.4000732	598.9828	4.045329	0	1006.395	495.6805	0.3343471	0.3872944	600.7229	3.69797	0	7	1018	491						Frog_fixed.avi	0
5370	322	1028.044	486.3376	0.4682625	0.3998528	598.9444	4.043482	0	1008.441	493.9294	0.3344577	0.3870993	600.5481	3.709374	0	7	1018	490						Frog_fixed.avi	0
5387	323	1027.48	485.769	0.4684282	0.399567	599.0444	4.041828	0	1006.801	485.591	0.334613	0.386791	600.6307	3.706372	0	7	1017	486						Frog_fixed.avi	0
5403	324	1028.014	491.373	0.4686926	0.3992668	598.9711	4.053666	0	1009.619	488.3075	0.3348473	0.3863733	600.7558	3.696945	0	7	1019	490						Frog_fixed.avi	0
5420	325	1026.733	490.8653	0.4689869	0.3989439	599.0226	4.047532	0	1007.533	491.2932	0.3351642	0.3859684	600.6476	3.702845	0	7	1017	491						Frog_fixed.avi	0
5437	326	1030.648	484.5963	0.4693784	0.3987466	599.0953	4.052126	0	1008.59	491.9673	0.335549	0.3855477	600.6884	3.702099	0	7	1020	488						Frog_fixed.avi	0
5453	327	1027.622	488.3987	0.4697837	0.3985876	599.0494	4.047588	0	1003.498	492.166	0.3359314	0.3851999	600.8635	3.715756	0	7	1016	490						Frog_fixed.avi	0
5470	328	1032.551	486.1711	0.4702476	0.3985032	599.013	4.056328	0	1003.759	489.2353	0.3363817	0.3848494	600.804	3.702276	0	7	1018	488						Frog_fixed.avi	0
5486	329	1031.205	480.7477	0.4707123	0.3984446	599.0403	4.055377	0	1004.413	491.7636	0.3368563	0.3845486	600.7262	3.71896	0	7	1018	486						Frog_fixed.avi	0
5503	330	1026.092	485.4596	0.4711724	0.3983768	599.1555	4.060422	0	1003.299	487.5833	0.3373118	0.3843192	600.742	3.710524	0	7	1015	487						Frog_fixed.avi	0
5520	331	1025.838	489.6628	0.4716554	0.3982443	599.105	4.064905	0	1002.646	489.801	0.337768	0.3840029	600.6333	3.723529	0	7	1014	490						Frog_fixed.avi	0
5536	332	1028.103	483.8846	0.4721523	0.3980758	599.0876	4.050781	0	1006.662	494.2236	0.3382665	0.3836571	600.6047	3.723671	0	7	1017	489						Frog_fixed.avi	0
5553	333	1025.237	483.6754	0.4726559	0.3978119	599.0337	4.055553	0	1004.039	485.705	0.3387588	0.3833629	600.5945	3.710836	0	7	1015	485						Frog_fixed.avi	0
5570	334	1024.306	488.082	0.4731553	0.3975331	599.0258	4.075545	0	1005.475	479.8506	0.3392667	0.3828398	600.4814	3.715618	0	7	1015	484						Frog_fixed.avi	0
5586	335	1023.479	482.6841	0.4736622	0.3971331	598.9227	4.06951	0	997.8462	489.8969	0.3397653	0.3823482	600.4192	3.721928	0	7	1011	486						Frog_fixed.avi	0
5603	336	1025.8	491.5621	0.474162	0.3966628	598.8995	4.070694	0	1004.124	481.031	0.340265	0.3817999	600.3746	3.712976	0	7	1015	486						Frog_fixed.avi	0
5620	337	1026.262	484.1954	0.4746785	0.3960945	598.7233	4.068813	0	1006.183	487.6181	0.3407617	0.3810846	600.2663	3.718563	0	7	1016	486						Frog_fixed.avi	0
5636	338	1019.868	488.5693	0.475171	0.3954943	598.5208	4.071867	0	1002.365	487.4741	0.3412626	0.3803589	600.1373	3.724284	0	7	1011	488						Frog_fixed.avi	0
5653	339	1024.776	481.4843	0.4757046	0.3949215	598.4926	4.079658	0	1000.636	485.4466	0.3417697	0.3796623	599.9698	3.728222	0	7	1013	483						Frog_fixed.avi	0
5670	340	1022.64	485.3794	0.4761961	0.3945136	598.3746	4.067981	0	1001.016	489.1184	0.3422482	0.3791147	599.8784	3.731141	0	7	1012	487						Frog_fixed.avi	0
5686	341	1043.262	523.6213	0.476601	0.3945019	598.1201	4.084894	0	1028.291	522.9999	0.3427446	0.3788257	599.732	3.734213	0	7	1036	523						Frog_fixed.avi	0
5703	342	1033.881	512.6028	0.4772424	0.3941907	598.0178	4.088922	0	1012.039	528.1362	0.3432915	0.3783804	599.5036	3.736488	0	7	1023	520						Frog_fixed.avi	0
5720	343	1031.61	522.832	0.4778537	0.3938818	597.8145	4.091375	0	1020.239	524.2956	0.3439028	0.3779603	599.2691	3.762526	0	7	1026	524						Frog_fixed.avi	0
5736	344	1029.836	515.3719	0.4785076	0.3936311	597.5579	4.090747	0	1020.094	523.2256	0.3445088	0.3774879	599.0616	3.743895	0	7	1025	519						Frog_fixed.avi	0
5753	345	1034.012	520.0233	0.4791867	0.3933863	597.4402	4.095207	0	1015.521	515.6454	0.3451299	0.377075	598.8456	3.741226	0	7	1025	518						Frog_fixed.avi	0
5770	346	1030.492	520.5262	0.4798406	0.3931355	597.2411	4.099675	0	1013.83	520.0321	0.3457394	0.3765682	598.6233	3.750283	0	7	1022	520						Frog_fixed.avi	0
5786	347	1033.531	516.358	0.4805095	0.392915	596.9889	4.104168	0	1024.827	509.933	0.3464033	0.3761922	598.3903	3.745142	0	7	1029	513						Frog_fixed.avi	0
5803	348	1031.853	514.4987	0.4811398	0.392744	596.7458	4.09431	0	1022.623	515.1027	0.3470111	0.3757282	598.1241	3.747457	0	7	1027	515						Frog_fixed.avi	0
5820	349	1028.648	514.8301	0.4817651	0.3925897	596.5259	4.107543	0	1022.339	518.3877	0.3476296	0.3751264	598.0991	3.757298	0	7	1025	517						Frog_fixed.avi	0
5836	350	1032.681	515.481	0.4824266	0.3924491	596.1934	4.107382	0	1020.704	522.3179	0.3481699	0.3749834	598.0991	3.773386	0	7	1027	519						Frog_fixed.avi	0
5853	351	1028.749	513.3877	0.4830211	0.3923271	595.9299	4.104292	0	1020.425	516.7524	0.3487582	0.3747057	597.1713	3.766015	0	7	1025	515						Frog_fixed.avi	0
5870	352	1023.988	518.4688	0.483593	0.3921149	595.6894	4.110887	0	1020.126	522.9196	0.3492717	0.3742863	596.8791	3.750558	0	7	1022	521						Frog_fixed.avi	0
5886	353	1025.844	520.4114	0.4841319	0.3918106	595.4625	4.117016	0	1020.518	519.187	0.3497523	0.3738624	596.6172	3.762	0	7	1023	520						Frog_fixed.avi	0
5903	354	1030.17	515.6017	0.4846533	0.3914867	595.1469	4.111128	0	1015.504	525.2981	0.3501946	0.3732503	596.2411	3.765508	0	7	1023	520						Frog_fixed.avi	0
5920	355	1026.533	520.7637	0.4851485	0.3911891	594.9136	4.126552	0	1014.323	527.0783	0.3506484	0.37277	595.9159	3.760637	0	7	1020	524						Frog_fixed.avi	0
5936	356	1032.438	516.2075	0.4856654	0.3909194	594.679	4.12571	0	1015.442	519.2545	0.3511242	0.3723262	595.6806	3.792909	0	7	1024	518						Frog_fixed.avi	0
5953	357	1029.255	515.4906	0.4861999	0.3907267	594.494	4.130232	0	1013.593	528.1585	0.3516223	0.3718666	595.4459	3.792597	0	7	1021	522						Frog_fixed.avi	0
5970	358	1031.192	520.1652	0.4867729	0.3905006	594.2045	4.142799	0	1014.263	525.3203	0.3521516	0.3714794	595.217	3.793526	0	7	1023	523						Frog_fixed.avi	0
5986	359	1030.502	519.945	0.4873623	0.3902968	594.0662	4.140656	0	1013.681	526.4014	0.3527064	0.3709788	594.9954	3.801005	0	7	1022	523						Frog_fixed.avi	0
6003	360	1030.661	513.6894	0.4879938	0.3900791	593.6229	4.143721	0	1013.016	524.2062	0.3532819	0.3705415	594.7382	3.79272	0	7	1022	519						Frog_fixed.avi	0
6020	361	1032.561	514.801	0.4886245	0.3898064	593.4841	4.149016	0	1019.18	522.4157	0.3539002	0.3699723	594.3815	3.811922	0	7	1026	519						Frog_fixed.avi	0
6036	362	1027.349	521.4338	0.4892366	0.3894667	593.3229	4.147123	0	1013.436	530.2418	0.354489	0.3693816	594.1752	3.802213	0	7	1020	526						Frog_fixed.avi	0
6053	363	1034.664	516.6072	0.4898948	0.3890898	593.136	4.151378	0	1016.615	528.5498	0.3550839	0.3687527	593.9244	3.809647	0	7	1026	523						Frog_fixed.avi	0
6069	364	1031.585	523.226	0.4905365	0.3887241	592.9172	4.158506	0	1016.367	518.0948	0.3556947	0.3682013	593.816	3.803457	0	7	1024	521						Frog_fixed.avi	0
6086	365	1029.58	516.5162	0.4912295	0.3883666	592.7291	4.149694	0	1013.481	531.3804	0.3563957	0.3675594	593.6292	3.809266	0	7	1022	524						Frog_fixed.avi	0
6103	366	1030.43	519.5021	0.4919603	0.387997	592.5335	4.154043	0	1012.081	530.652	0.3571	0.366999	593.3358	3.821221	0	7	1021	525						Frog_fixed.avi	0
6119	367	1035.759	517.043	0.4927447	0.3876476	592.4116	4.160948	0	1013.585	526.6467	0.3578406	0.366403	593.1405	3.808279	0	7	1025	522						Frog_fixed.avi	0
6136	368	1028.738	521.2766	0.4935062	0.3872793	592.2134	4.162819	0	1011.167	526.5914	0.3586062	0.3658394	593.0656	3.797604	0	7	1020	524						Frog_fixed.avi	0
6153	369	1030.222	520.5483	0.4943263	0.3868734	592.1479	4.174868	0	1011.235	528.7105	0.3593858	0.3651903	592.7818	3.804228	0	7	1021	525						Frog_fixed.avi	0
6169	370	1028.347	518.2949	0.4951598	0.3864734	591.9982	4.165679	0	1013.78	523.3924	0.3602165	0.3646171	592.6295	3.821955	0	7	1021	521						Frog_fixed.avi	0
6186	371	1023.31	513.3538	0.4959954	0.386054	591.8813	4.162704	0	1012.606	529.7905	0.361032	0.3639857	592.3828	3.813867	0	7	1018	522						Frog_fixed.avi	0
6203	372	1030.499	516.997	0.496928	0.3856505	591.7437	4.169952	0	1014.325	519.5263	0.3619457	0.3634541	592.2122	3.79445	0	7	1022	518						Frog_fixed.avi	0
6219	373	1033.894	517.9861	0.4978831	0.3852446	591.6556	4.170033	0	1007.87	528.9448	0.3628787	0.3628759	592.0804	3.804549	0	7	1021	523						Frog_fixed.avi	0
6236	374	1033.469	521.3818	0.4988788	0.3848632	591.5536	4.153575	0	1010.077	523.4184	0.363853	0.3623266	591.9767	3.799651	0	7	1022	522						Frog_fixed.avi	0
6253	375	1030.247	525.1217	0.4999024	0.384462	591.5235	4.178895	0	1006.749	523.8552	0.3648519	0.3618498	591.8624	3.795607	0	7	1018	524						Frog_fixed.avi	0
6269	376	1029.169	515.9405	0.5009559	0.3839669	591.4492	4.167405	0	1012.84	521.2952	0.3659081	0.3612882	591.6946	3.797131	0	7	1021	519						Frog_fixed.avi	0
6286	377	1023.612	517.5723	0.5020458	0.3832951	591.3697	4.158173	0	1010.995	524.3613	0.3669574	0.3607167	591.5744	3.803488	0	7	1017	521						Frog_fixed.avi	0
6303	378	1023.955	523.8442	0.5031149	0.3824057	591.2788	4.169067	0	1006.301	519.7917	0.3679834	0.3601921	591.5355	3.802361	0	7	1015	522						Frog_fixed.avi	0
6319	379	1026.504	517.5333	0.5041324	0.3812163	591.2465	4.155049	0	1004.01	531.4498	0.3689573	0.3595172	591.4444	3.802979	0	7	1015	524						Frog_fixed.avi	0
6336	380	1027.216	520.1884	0.5050634	0.3796974	591.2039	4.169444	0	1005.188	529.6576	0.3698226	0.3587583	591.0855	3.786106	0	7	1016	525						Frog_fixed.avi	0
6353	381	1032.54	513.8733	0.5058472	0.3780256	591.2023	4.17274	0	1008.02	523.8009	0.3705472	0.3580488	591.0284	3.798042	0	7	1020	519						Frog_fixed.avi	0
6369	382	1032.745	509.1003	0.5065032	0.3762261	591.1528	4.173711	0	1005.462	526.0465	0.3710786	0.357357	590.8901	3.800179	0	7	1019	518						Frog_fixed.avi	0
6386	383	1029.275	515.4416	0.5069574	0.3743945	591.012	4.177787	0	1005.15	513.4615	0.3714513	0.3568518	590.5844	3.795299	0	7	1017	514						Frog_fixed.avi	0
6403	384	1023.7	464.3085	0.507265	0.3722791	591.0087	4.184829	0	1021.341	456.4362	0.3717251	0.3561438	590.9367	3.808223	0	8	1023	460						Frog_fixed.avi	0
6419	385	1024.042	468.7505	0.507496	0.3705719	590.6074	4.183105	0	1007.971	461.7162	0.3718524	0.3555105	590.7768	3.794998	0	8	1016	465						Frog_fixed.avi	0
6436	386	1016.934	461.2933	0.5077215	0.369025	590.4187	4.184057	0	1015.175	453.624	0.3719998	0.3548449	590.3835	3.808634	0	8	1016	457						Frog_fixed.avi	0
6453	387	1023.197	460.7203	0.5079874	0.3674082	590.1394	4.17894	0	1015.183	455.8554	0.3721845	0.3538423	590.2216	3.799782	0	8	1019	458						Frog_fixed.avi	0
6469	388	1025.174	461.3927	0.5083108	0.3658532	589.7593	4.199155	0	1013.858	457.7154	0.3724239	0.3527541	589.8217	3.806886	0	8	1020	460						Frog_fixed.avi	0
6486	389	1028.471	458.7812	0.5087073	0.3642339	589.5106	4.191022	0	1014.742	456.6983	0.3726983	0.3514288	589.6228	3.815417	0	8	1022	458						Frog_fixed.avi	0
6503	390	1030.46	467.8415	0.5091136	0.3626341	589.2181	4.223446	0	1010.908	458.0265	0.3730662	0.35008	589.1956	3.823438	0	8	1021	463						Frog_fixed.avi	0
6519	391	1023.508	464.3672	0.5095119	0.361056	588.9451	4.208863	0	1020.54	453.3069	0.3734535	0.3486614	588.9837	3.814633	0	8	1022	459						Frog_fixed.avi	0
6536	392	1020.546	464.7161	0.509977	0.3594428	588.7146	4.214393	0	1013.63	454.7941	0.373862	0.3472027	588.5614	3.811816	0	8	1017	460						Frog_fixed.avi	0
6553	393	1032.138	456.4549	0.5105254	0.3578087	588.3286	4.223266	0	1012.05	462.0862	0.3743337	0.3456158	588.2863	3.814837	0	8	1022	459						Frog_fixed.avi	0
6569	394	1017.992	460.0975	0.5111269	0.3561338	588.1404	4.195359	0	1014.909	456.681	0.3749054	0.3438426	588.0794	3.800858	0	8	1016	458						Frog_fixed.avi	0
6586	395	1031.028	453.3503	0.5119162	0.3543119	587.9753	4.223804	0	1014.563	460.9942	0.3756721	0.3419883	587.7896	3.830405	0	8	1023	457						Frog_fixed.avi	0
6603	396	1022.019	458.6873	0.5128067	0.3525345	587.8558	4.194187	0	1013.576	458.0603	0.376491	0.3400834	587.5471	3.824145	0	8	1018	458						Frog_fixed.avi	0
6619	397	1026.334	455.9069	0.5138661	0.3508514	587.5615	4.215565	0	1018.563	456.2961	0.3775485	0.3382234	587.0388	3.816598	0	8	1022	456						Frog_fixed.avi	0
6636	398	1027.323	453.9314	0.5150355	0.34933	587.4518	4.216532	0	1017.446	455.2349	0.378671	0.3365556	586.8039	3.821137	0	8	1022	455						Frog_fixed.avi	0
6652	399	1026.847	460.8182	0.5162922	0.3480387	587.4559	4.219954	0	1017.331	453.7243	0.379894	0.3351294	586.6644	3.816109	0	8	1022	457						Frog_fixed.avi	0
6669	400	1029.85	456.6207	0.5176306	0.3469091	587.2546	4.231558	0	1018.296	460.9679	0.3811953	0.333867	586.2757	3.830604	0	8	1024	459						Frog_fixed.avi	0
6686	401	1026.512	458.7426	0.5190417	0.3458734	587.1352	4.230004	0	1019.696	453.8418	0.3826233	0.3327615	585.9576	3.823098	0	8	1023	456						Frog_fixed.avi	0
6702	402	1028.556	461.9529	0.5205273	0.3449502	587.1202	4.222698	0	1018.556	451.519	0.384088	0.3318476	585.7396	3.821841	0	8	1024	457						Frog_fixed.avi	0
6719	403	1026.485	458.7511	0.5220077	0.3440886	587.0963	4.222848	0	1014.423	449.1852	0.3855512	0.3309988	585.4289	3.828693	0	8	1020	454						Frog_fixed.avi	0
6736	404	1026.396	463.3919	0.5234074	0.3432247	586.9609	4.224027	0	1014.57	457.4837	0.3869517	0.3300969	585.1343	3.829012	0	8	1020	460						Frog_fixed.avi	0
6752	405	1026.779	459.6176	0.524652	0.3423323	587.0512	4.22157	0	1022.56	458.7585	0.3882564	0.3292684	585.0284	3.839102	0	9	1025	459						Frog_fixed.avi	0
6769	406	1023.83	462.5356	0.5258198	0.3415009	587.0457	4.22386	0	1025.287	448.913	0.3893927	0.3284242	584.9793	3.843824	0	9	1025	456						Frog_fixed.avi	0
6786	407	1027.423	459.315	0.5268848	0.3406888	587.1385	4.222803	0	1013.41	453.2021	0.3904634	0.3275118	585.0025	3.830811	0	9	1020	456						Frog_fixed.avi	0
6802	408	931.2078	223.3006	0.5284594	0.338122	587.4763	4.28975	0	996.8534	222.7045	0.3921396	0.3248741	585.8343	3.908579	0	9	964	223						Frog_fixed.avi	0
6819	409	819.8615	-145.9142	0.5303163	0.3351373	588.4171	4.255781	0	956.3932	-171.2275	0.3943187	0.3217466	585.9622	3.898329	0	9	888	-159						Frog_fixed.avi	0
6836	410	654.7748	-919.2804	0.5318667	0.3330271	588.5564	4.720243	0	-1280	-1024	-1	-1	-1	-1	4	9	655	-919						Frog_fixed.avi	0
6852	411	-1280	-1024	-1	-1	-1	-1	4	-1280	-1024	-1	-1	-1	-1	4		0	0						Frog_fixed.avi	0
6869	412	-1280	-1024	-1	-1	-1	-1	4	-1280	-1024	-1	-1	-1	-1	4		0	0						Frog_fixed.avi	0
6886	413	-1280	-1024	-1	-1	-1	-1	4	-1280	-1024	-1	-1	-1	-1	4		0	0						Frog_fixed.avi	0
6902	414	-1280	-1024	-1	-1	-1	-1	4	-1280	-1024	-1	-1	-1	-1	4		0	0						Frog_fixed.avi	0
6919	415	-1280	-1024	-1	-1	-1	-1	4	-1280	-1024	-1	-1	-1	-1	4		0	0						Frog_fixed.avi	0
6936	416	-1280	-1024	-1	-1	-1	-1	4	-1280	-1024	-1	-1	-1	-1	4		0	0						Frog_fixed.avi	0
6952	417	-1280	-1024	-1	-1	-1	-1	4	-1280	-1024	-1	-1	-1	-1	4		0	0						Frog_fixed.avi	0
6969	418	-1280	-1024	-1	-1	-1	-1	4	-1280	-1024	-1	-1	-1	-1	4		0	0						Frog_fixed.avi	0
6985	419	-1280	-1024	-1	-1	-1	-1	4	-1280	-1024	-1	-1	-1	-1	4		0	0						Frog_fixed.avi	0
7002	420	-1280	-1024	-1	-1	-1	-1	4	-1280	-1024	-1	-1	-1	-1	4		0	0						Frog_fixed.avi	0
7019	421	-1280	-1024	-1	-1	-1	-1	4	-1280	-1024	-1	-1	-1	-1	4		0	0						Frog_fixed.avi	0
7035	422	-1280	-1024	-1	-1	-1	-1	4	-1280	-1024	-1	-1	-1	-1	4		0	0						Frog_fixed.avi	0
7052	423	-1280	-1024	-1	-1	-1	-1	4	-1280	-1024	-1	-1	-1	-1	4		0	0						Frog_fixed.avi	0
7069	424	-1280	-1024	-1	-1	-1	-1	4	-1280	-1024	-1	-1	-1	-1	4		0	0						Frog_fixed.avi	0
7085	425	-1280	-1024	-1	-1	-1	-1	4	-1280	-1024	-1	-1	-1	-1	4		0	0						Frog_fixed.avi	0
7102	426	-1280	-1024	-1	-1	-1	-1	4	-1280	-1024	-1	-1	-1	-1	4		0	0						Frog_fixed.avi	0
7119	427	-1280	-1024	-1	-1	-1	-1	4	-1280	-1024	-1	-1	-1	-1	4		0	0						Frog_fixed.avi	0
7135	428	-1280	-1024	-1	-1	-1	-1	4	-1280	-1024	-1	-1	-1	-1	4		0	0						Frog_fixed.avi	0
7152	429	-1280	-1024	-1	-1	-1	-1	4	-1280	-1024	-1	-1	-1	-1	4		0	0						Frog_fixed.avi	0
7169	430	-1280	-1024	-1	-1	-1	-1	4	-1280	-1024	-1	-1	-1	-1	4		0	0						Frog_fixed.avi	0
7186	431	-1280	-1024	-1	-1	-1	-1	4	-1280	-1024	-1	-1	-1	-1	4		0	0						Frog_fixed.avi	0
7204	432	-1280	-1024	-1	-1	-1	-1	4	-1280	-1024	-1	-1	-1	-1	4		0	0						Frog_fixed.avi	0
7218	433	-1280	-1024	-1	-1	-1	-1	4	-1280	-1024	-1	-1	-1	-1	4		0	0						Frog_fixed.avi	0
7235	434	-1280	-1024	-1	-1	-1	-1	4	-1280	-1024	-1	-1	-1	-1	4		0	0						Frog_fixed.avi	0
7252	435	-1280	-1024	-1	-1	-1	-1	4	-1280	-1024	-1	-1	-1	-1	4		0	0						Frog_fixed.avi	0
7268	436	-1280	-1024	-1	-1	-1	-1	4	-1280	-1024	-1	-1	-1	-1	4		0	0						Frog_fixed.avi	0
7285	437	-1280	-1024	-1	-1	-1	-1	4	-1280	-1024	-1	-1	-1	-1	4		0	0						Frog_fixed.avi	0
7302	438	-1280	-1024	-1	-1	-1	-1	4	-1280	-1024	-1	-1	-1	-1	4		0	0						Frog_fixed.avi	0
7318	439	-1280	-1024	-1	-1	-1	-1	4	-1280	-1024	-1	-1	-1	-1	4		0	0						Frog_fixed.avi	0
7335	440	-1280	-1024	-1	-1	-1	-1	4	-1280	-1024	-1	-1	-1	-1	4		0	0						Frog_fixed.avi	0
7352	441	-1280	-1024	-1	-1	-1	-1	4	-1280	-1024	-1	-1	-1	-1	4		0	0						Frog_fixed.avi	0
7368	442	-1280	-1024	-1	-1	-1	-1	4	-1280	-1024	-1	-1	-1	-1	4		0	0						Frog_fixed.avi	0
7385	443	-1280	-1024	-1	-1	-1	-1	4	-1280	-1024	-1	-1	-1	-1	4		0	0						Frog_fixed.avi	0
7402	444	-1280	-1024	-1	-1	-1	-1	4	-1280	-1024	-1	-1	-1	-1	4		0	0						Frog_fixed.avi	0
7418	445	-1280	-1024	-1	-1	-1	-1	4	-1280	-1024	-1	-1	-1	-1	4		0	0						Frog_fixed.avi	0
7435	446	-1280	-1024	-1	-1	-1	-1	4	-1280	-1024	-1	-1	-1	-1	4		0	0						Frog_fixed.avi	0
7452	447	-1280	-1024	-1	-1	-1	-1	4	-1280	-1024	-1	-1	-1	-1	4		0	0						Frog_fixed.avi	0
7468	448	-1280	-1024	-1	-1	-1	-1	4	-1280	-1024	-1	-1	-1	-1	4		0	0						Frog_fixed.avi	0
7485	449	-1280	-1024	-1	-1	-1	-1	4	-1280	-1024	-1	-1	-1	-1	4		0	0						Frog_fixed.avi	0
7502	450	-1280	-1024	-1	-1	-1	-1	4	-1280	-1024	-1	-1	-1	-1	4		0	0						Frog_fixed.avi	0
7518	451	-1280	-1024	-1	-1	-1	-1	4	-1280	-1024	-1	-1	-1	-1	4		0	0						Frog_fixed.avi	0
7535	452	-1280	-1024	-1	-1	-1	-1	4	-1280	-1024	-1	-1	-1	-1	4		0	0						Frog_fixed.avi	0
7552	453	-1280	-1024	-1	-1	-1	-1	4	-1280	-1024	-1	-1	-1	-1	4		0	0						Frog_fixed.avi	0
7568	454	-1280	-1024	-1	-1	-1	-1	4	-1280	-1024	-1	-1	-1	-1	4		0	0						Frog_fixed.avi	0
7585	455	-1280	-1024	-1	-1	-1	-1	4	-1280	-1024	-1	-1	-1	-1	4		0	0						Frog_fixed.avi	0
7602	456	-1280	-1024	-1	-1	-1	-1	4	-1280	-1024	-1	-1	-1	-1	4		0	0						Frog_fixed.avi	0
7618	457	-1280	-1024	-1	-1	-1	-1	4	-1280	-1024	-1	-1	-1	-1	4		0	0						Frog_fixed.avi	0
7635	458	-1280	-1024	-1	-1	-1	-1	4	-1280	-1024	-1	-1	-1	-1	4		0	0						Frog_fixed.avi	0
7652	459	-1280	-1024	-1	-1	-1	-1	4	-1280	-1024	-1	-1	-1	-1	4		0	0						Frog_fixed.avi	0
7668	460	-1280	-1024	-1	-1	-1	-1	4	-1280	-1024	-1	-1	-1	-1	4		0	0						Frog_fixed.avi	0
7685	461	-1280	-1024	-1	-1	-1	-1	4	-1280	-1024	-1	-1	-1	-1	4		0	0						Frog_fixed.avi	0
7702	462	-1280	-1024	-1	-1	-1	-1	4	-1280	-1024	-1	-1	-1	-1	4		0	0						Frog_fixed.avi	0
7719	463	-1280	-1024	-1	-1	-1	-1	4	-1280	-1024	-1	-1	-1	-1	4		0	0						Frog_fixed.avi	0
7735	464	-1280	-1024	-1	-1	-1	-1	4	-1280	-1024	-1	-1	-1	-1	4		0	0						Frog_fixed.avi	0
7752	465	-1280	-1024	-1	-1	-1	-1	4	-1280	-1024	-1	-1	-1	-1	4		0	0						Frog_fixed.avi	0
7769	466	-1280	-1024	-1	-1	-1	-1	4	-1280	-1024	-1	-1	-1	-1	4		0	0						Frog_fixed.avi	0
7786	467	-1280	-1024	-1	-1	-1	-1	4	-1280	-1024	-1	-1	-1	-1	4		0	0						Frog_fixed.avi	0
7803	468	-1280	-1024	-1	-1	-1	-1	4	-1280	-1024	-1	-1	-1	-1	4		0	0						Frog_fixed.avi	0
7818	469	-1280	-1024	-1	-1	-1	-1	4	-1280	-1024	-1	-1	-1	-1	4		0	0						Frog_fixed.avi	0
7835	470	-1280	-1024	-1	-1	-1	-1	4	-1280	-1024	-1	-1	-1	-1	4		0	0						Frog_fixed.avi	0
7851	471	-1280	-1024	-1	-1	-1	-1	4	-1280	-1024	-1	-1	-1	-1	4		0	0						Frog_fixed.avi	0
7868	472	-1280	-1024	-1	-1	-1	-1	4	-1280	-1024	-1	-1	-1	-1	4		0	0						Frog_fixed.avi	0
7885	473	-1280	-1024	-1	-1	-1	-1	4	-1280	-1024	-1	-1	-1	-1	4		0	0						Frog_fixed.avi	0
7901	474	-1280	-1024	-1	-1	-1	-1	4	-1280	-1024	-1	-1	-1	-1	4		0	0						Frog_fixed.avi	0
7918	475	-1280	-1024	-1	-1	-1	-1	4	-1280	-1024	-1	-1	-1	-1	4		0	0						Frog_fixed.avi	0
7935	476	-1280	-1024	-1	-1	-1	-1	4	-1280	-1024	-1	-1	-1	-1	4		0	0						Frog_fixed.avi	0
7952	477	-1280	-1024	-1	-1	-1	-1	4	-1280	-1024	-1	-1	-1	-1	4		0	0						Frog_fixed.avi	0
7968	478	-1280	-1024	-1	-1	-1	-1	4	-1280	-1024	-1	-1	-1	-1	4		0	0						Frog_fixed.avi	0
7985	479	-1280	-1024	-1	-1	-1	-1	4	-1280	-1024	-1	-1	-1	-1	4		0	0						Frog_fixed.avi	0
8002	480	-1280	-1024	-1	-1	-1	-1	4	-1280	-1024	-1	-1	-1	-1	4		0	0						Frog_fixed.avi	0
8018	481	-1280	-1024	-1	-1	-1	-1	4	-1280	-1024	-1	-1	-1	-1	4		0	0						Frog_fixed.avi	0
8035	482	-1280	-1024	-1	-1	-1	-1	4	-1280	-1024	-1	-1	-1	-1	4		0	0						Frog_fixed.avi	0
8053	483	-1280	-1024	-1	-1	-1	-1	4	-1280	-1024	-1	-1	-1	-1	4		0	0						Frog_fixed.avi	0
8070	484	-1280	-1024	-1	-1	-1	-1	4	-1280	-1024	-1	-1	-1	-1	4		0	0						Frog_fixed.avi	0
8085	485	-1280	-1024	-1	-1	-1	-1	4	-1280	-1024	-1	-1	-1	-1	4		0	0						Frog_fixed.avi	0
8101	486	-1280	-1024	-1	-1	-1	-1	4	-1280	-1024	-1	-1	-1	-1	4		0	0						Frog_fixed.avi	0
8118	487	-1280	-1024	-1	-1	-1	-1	4	-1280	-1024	-1	-1	-1	-1	4		0	0						Frog_fixed.avi	0
8135	488	-1280	-1024	-1	-1	-1	-1	4	-1280	-1024	-1	-1	-1	-1	4		0	0						Frog_fixed.avi	0
8151	489	-1280	-1024	-1	-1	-1	-1	4	-1280	-1024	-1	-1	-1	-1	4		0	0						Frog_fixed.avi	0
8168	490	-1280	-1024	-1	-1	-1	-1	4	-1280	-1024	-1	-1	-1	-1	4		0	0						Frog_fixed.avi	0
8185	491	-1280	-1024	-1	-1	-1	-1	4	-1280	-1024	-1	-1	-1	-1	4		0	0						Frog_fixed.avi	0
8201	492	-1280	-1024	-1	-1	-1	-1	4	-1280	-1024	-1	-1	-1	-1	4		0	0						Frog_fixed.avi	0
8218	493	-1280	-1024	-1	-1	-1	-1	4	-1280	-1024	-1	-1	-1	-1	4		0	0						Frog_fixed.avi	0
8235	494	-1280	-1024	-1	-1	-1	-1	4	-1280	-1024	-1	-1	-1	-1	4		0	0						Frog_fixed.avi	0
8251	495	-1280	-1024	-1	-1	-1	-1	4	-1280	-1024	-1	-1	-1	-1	4		0	0						Frog_fixed.avi	0
8268	496	-1280	-1024	-1	-1	-1	-1	4	-1280	-1024	-1	-1	-1	-1	4		0	0						Frog_fixed.avi	0
8285	497	-1280	-1024	-1	-1	-1	-1	4	-1280	-1024	-1	-1	-1	-1	4		0	0						Frog_fixed.avi	0
8302	498	-1280	-1024	-1	-1	-1	-1	4	-1280	-1024	-1	-1	-1	-1	4		0	0						Frog_fixed.avi	0
8319	499	-1280	-1024	-1	-1	-1	-1	4	-1280	-1024	-1	-1	-1	-1	4		0	0						Frog_fixed.avi	0
8335	500	-1280	-1024	-1	-1	-1	-1	4	-1280	-1024	-1	-1	-1	-1	4		0	0						Frog_fixed.avi	0
8351	501	-1280	-1024	-1	-1	-1	-1	4	-1280	-1024	-1	-1	-1	-1	4		0	0						Frog_fixed.avi	0
8368	502	-1280	-1024	-1	-1	-1	-1	4	-1280	-1024	-1	-1	-1	-1	4		0	0						Frog_fixed.avi	0
8385	503	-1280	-1024	-1	-1	-1	-1	4	-1280	-1024	-1	-1	-1	-1	4		0	0						Frog_fixed.avi	0
8401	504	-1280	-1024	-1	-1	-1	-1	4	-1280	-1024	-1	-1	-1	-1	4		0	0						Frog_fixed.avi	0
8418	505	-1280	-1024	-1	-1	-1	-1	4	-1280	-1024	-1	-1	-1	-1	4		0	0						Frog_fixed.avi	0
8434	506	1073.576	497.5907	0.517875	0.3431212	607.5666	3.412086	0	1027.142	551.1206	0.3864674	0.3359542	599.7947	3.13853	0	10	1050	524						Frog_fixed.avi	0
8451	507	1067.535	505.0423	0.5169309	0.3430446	607.3162	3.46646	0	1044.397	534.4586	0.3854429	0.3366711	598.7584	3.174046	0	10	1056	520						Frog_fixed.avi	0
8468	508	1063.133	516.1263	0.5163519	0.3424282	606.0265	3.436555	0	1032.086	550.4088	0.3844015	0.3367136	598.5328	3.171095	0	10	1048	533						Frog_fixed.avi	0
8484	509	1059.829	505.6877	0.5156062	0.3421222	605.0139	3.427415	0	1032.79	550.8414	0.3833794	0.337004	597.8901	3.160581	0	10	1046	528						Frog_fixed.avi	0
8501	510	1053.874	511.4337	0.514904	0.3419111	604.1743	3.458551	0	1027.832	545.2131	0.3823927	0.3374013	597.3056	3.178735	0	10	1041	528						Frog_fixed.avi	0
8518	511	1055.721	508.5897	0.5141928	0.3418138	603.2501	3.464035	0	1031.559	551.1166	0.381425	0.3377865	596.7149	3.199613	0	10	1044	530						Frog_fixed.avi	0
8534	512	1061.403	505.1699	0.5134889	0.3418153	602.3737	3.487239	0	1017.389	553.4522	0.380454	0.338296	596.1388	3.241879	0	10	1039	529						Frog_fixed.avi	0
8551	513	1062.991	509.5729	0.5128127	0.3418383	601.523	3.49424	0	1027.235	546.6406	0.3795262	0.3387029	595.4509	3.227776	0	10	1045	528						Frog_fixed.avi	0
8568	514	1057.288	511.5695	0.5121325	0.3419022	600.563	3.490354	0	1019.25	549.2527	0.3785795	0.33907	594.8388	3.236874	0	10	1038	530						Frog_fixed.avi	0
8584	515	1055.354	504.1145	0.511466	0.3419663	599.7202	3.49776	0	1020.679	552.3971	0.3776797	0.3393161	594.2224	3.244987	0	10	1038	528						Frog_fixed.avi	0
8601	516	1050.392	514.7993	0.5108074	0.3420303	598.9658	3.49939	0	1021.452	549.0251	0.3768097	0.3395105	593.6058	3.258562	0	10	1036	532						Frog_fixed.avi	0
8617	517	1057.326	506.3162	0.5101614	0.3420207	598.1696	3.515002	0	1014.542	554.8176	0.3759347	0.3395524	593.1367	3.274818	0	10	1036	531						Frog_fixed.avi	0
8634	518	1061.968	500.5844	0.5095057	0.3419202	597.3779	3.544946	0	1027.804	548.649	0.3751231	0.3395	592.5142	3.269881	0	10	1045	525						Frog_fixed.avi	0
8651	519	1061.715	501.5837	0.508875	0.3417319	596.6111	3.549616	0	1020.828	553.1307	0.3742847	0.3393688	592.103	3.277346	0	10	1041	527						Frog_fixed.avi	0
8667	520	1059.874	507.6899	0.5082405	0.3414728	596.0076	3.574075	0	1027.277	557.4553	0.3735044	0.3392757	591.5637	3.283801	0	10	1044	533						Frog_fixed.avi	0
8684	521	1048.688	514.8651	0.5075769	0.3411758	595.4324	3.541329	0	1019.394	552.1537	0.3726742	0.339141	591.2244	3.289231	0	10	1034	534						Frog_fixed.avi	0
8701	522	1055.353	515.9517	0.5069326	0.3408523	594.7054	3.53266	0	1025.667	552.5663	0.3718943	0.3390171	590.5722	3.276051	0	10	1041	534						Frog_fixed.avi	0
8718	523	1046.752	515.6006	0.506239	0.3406769	593.9962	3.544641	0	1024.854	550.6075	0.3710493	0.3389333	590.2937	3.294068	0	10	1036	533						Frog_fixed.avi	0
8734	524	1050.47	515.1597	0.5055362	0.3404944	593.3481	3.544997	0	1024.011	550.9338	0.3702422	0.3389773	589.7141	3.282789	0	10	1037	533						Frog_fixed.avi	0
8751	525	1056.721	514.0927	0.5048035	0.340404	592.866	3.536284	0	1026.44	549.6533	0.3693689	0.339018	589.4914	3.289846	0	10	1042	532						Frog_fixed.avi	0
8767	526	1048.475	515.4039	0.5040084	0.3403886	592.4085	3.547277	0	1017.278	553.3027	0.3684784	0.3390841	589.087	3.300822	0	10	1033	534						Frog_fixed.avi	0
8784	527	1051.216	510.2375	0.503225	0.3403685	591.7723	3.541692	0	1023.686	554.5337	0.3675898	0.3391083	588.6494	3.285114	0	10	1037	532						Frog_fixed.avi	0
8801	528	1043.453	520.4686	0.5023522	0.3403352	591.3767	3.557804	0	1021.195	550.6353	0.3666408	0.3390678	588.3245	3.28035	0	10	1032	536						Frog_fixed.avi	0
8817	529	1046.311	515.5914	0.5015383	0.3402133	590.8536	3.568697	0	1020.843	552.5033	0.3656557	0.3389033	588.0469	3.303581	0	10	1034	534						Frog_fixed.avi	0
8834	530	1044.806	517.3116	0.5006728	0.3400978	590.5038	3.571131	0	1018.224	543.5082	0.3646965	0.3387683	587.8591	3.280946	0	10	1032	530						Frog_fixed.avi	0
8851	531	1044.586	515.8671	0.4998201	0.339965	590.0733	3.573858	0	1022.981	545.7451	0.363767	0.338629	587.6487	3.284409	0	10	1034	531						Frog_fixed.avi	0
8867	532	1038.786	515.7669	0.4989455	0.3399495	589.7053	3.584121	0	1015.111	554.5704	0.3628368	0.3384664	587.4688	3.30393	0	10	1027	535						Frog_fixed.avi	0
8884	533	1042.571	514.6952	0.4980846	0.339967	589.5893	3.568083	0	1019.028	549.8932	0.3619309	0.3383601	587.1561	3.305334	0	10	1031	532						Frog_fixed.avi	0
8901	534	1036.718	512.0616	0.4972341	0.3400809	589.1434	3.585965	0	1015.58	549.4496	0.3610088	0.3382591	586.9953	3.312843	0	10	1026	531						Frog_fixed.avi	0
8917	535	1034.77	511.7602	0.4964072	0.3402523	588.9777	3.603613	0	1014.177	549.5848	0.3600999	0.3382211	586.9246	3.321914	0	10	1024	531						Frog_fixed.avi	0
8934	536	1040.373	509.7024	0.4955952	0.3404483	588.7628	3.595422	0	1012.766	541.8918	0.359251	0.3382913	586.7088	3.318019	0	10	1027	526						Frog_fixed.avi	0
8951	537	1041.038	510.3603	0.4948103	0.3406575	588.5201	3.588591	0	1015.313	553.11	0.3584372	0.3384099	586.5509	3.32815	0	10	1028	532						Frog_fixed.avi	0
8967	538	1034.629	519.6691	0.4939302	0.3409168	588.4974	3.607882	0	1010.356	551.0497	0.3575555	0.3387014	586.5045	3.329015	0	10	1022	535						Frog_fixed.avi	0
8984	539	1036.397	514.4826	0.4930806	0.3412538	588.2301	3.623566	0	1018.169	552.694	0.3566417	0.3391043	586.466	3.333033	0	10	1027	534						Frog_fixed.avi	0
9001	540	1037.756	510.154	0.4921193	0.3415543	588.151	3.608893	0	1017.24	551.2701	0.3556544	0.3395465	586.3892	3.339075	0	10	1027	531						Frog_fixed.avi	0
9017	541	1036.101	510.6811	0.491096	0.3419668	587.9327	3.636343	0	1020.645	554.4316	0.3546159	0.3400716	586.3059	3.331007	0	10	1028	533						Frog_fixed.avi	0
9034	542	1032.655	517.8962	0.490021	0.3423418	587.7939	3.604922	0	1014.464	556.4792	0.3535165	0.3406967	586.2258	3.358346	0	10	1024	537						Frog_fixed.avi	0
9051	543	1041.397	510.3597	0.4889584	0.3428061	587.7393	3.647767	0	1014.652	551.349	0.352414	0.3413885	586.1284	3.352289	0	10	1028	531						Frog_fixed.avi	0
9067	544	1040.215	520.5273	0.4879065	0.3432226	587.6352	3.637328	0	1018.459	551.8206	0.3513546	0.342144	586.0557	3.353432	0	10	1029	536						Frog_fixed.avi	0
9084	545	1033.079	512.3257	0.4868789	0.3439113	587.3685	3.647707	0	1026.378	545.4096	0.3503326	0.3429667	586.028	3.345874	0	10	1030	529						Frog_fixed.avi	0
9101	546	1031.811	517.6631	0.4859202	0.344608	587.2025	3.645526	0	1019.755	550.0739	0.349353	0.343884	586.02	3.354006	0	10	1026	534						Frog_fixed.avi	0
9117	547	1035.865	513.8591	0.4850259	0.3453807	587.1102	3.638736	0	1014.079	559.8607	0.3484071	0.3448637	586.0731	3.354155	0	10	1025	537						Frog_fixed.avi	0
9134	548	1034.692	514.432	0.4841265	0.3461927	587.0338	3.641801	0	1014.831	551.7898	0.347521	0.34594	586.108	3.361838	0	10	1025	533						Frog_fixed.avi	0
9151	549	1029.278	509.4354	0.4832981	0.3470324	586.726	3.665094	0	1017.64	553.0828	0.3466887	0.3470685	586.082	3.373085	0	10	1023	531						Frog_fixed.avi	0
9167	550	1034.638	514.5425	0.4824999	0.3478655	586.6414	3.635763	0	1011.523	561.8832	0.3458677	0.348189	585.9695	3.34856	0	10	1023	538						Frog_fixed.avi	0
9184	551	1029.172	520.378	0.4817163	0.3487911	586.5029	3.649588	0	1019.219	551.567	0.3450428	0.349552	586.0233	3.35973	0	10	1024	536						Frog_fixed.avi	0
9200	552	1032.091	521.1231	0.4809212	0.349807	586.2772	3.639224	0	1021.682	547.206	0.3442734	0.3510388	585.8278	3.360686	0	10	1027	534						Frog_fixed.avi	0
9217	553	1024.234	517.7789	0.4800407	0.3508756	586.2607	3.641243	0	1014.364	558.1503	0.3433901	0.3524826	585.8261	3.35849	0	10	1019	538						Frog_fixed.avi	0
9234	554	1033.197	515.9843	0.4791705	0.351903	585.8392	3.642424	0	1014.181	561.5907	0.3424808	0.3539074	585.7219	3.369174	0	10	1024	539						Frog_fixed.avi	0
9250	555	1030.991	518.6373	0.4782372	0.3528281	585.5571	3.628443	0	1010.93	556.2187	0.341523	0.3553062	585.6924	3.364017	0	10	1021	537						Frog_fixed.avi	0
9267	556	1029.616	525.6343	0.4772744	0.3538135	585.3132	3.641842	0	1010.193	554.5342	0.3406603	0.3562998	585.6862	3.352335	0	10	1020	540						Frog_fixed.avi	0
9284	557	1027.877	523.4266	0.4762994	0.3547876	585.0959	3.643104	0	1012.679	553.495	0.3395937	0.3579782	585.6862	3.358641	0	10	1020	538						Frog_fixed.avi	0
9300	558	1024.129	522.7153	0.4753347	0.3557305	584.9561	3.648326	0	1011.993	558.9869	0.3386781	0.3592697	585.3895	3.376458	0	10	1018	541						Frog_fixed.avi	0
9317	559	1026.813	522.0626	0.4744584	0.3565693	584.6123	3.654654	0	1014.731	555.5392	0.3377551	0.3604322	585.3442	3.365508	0	10	1021	539						Frog_fixed.avi	0
9334	560	1031.468	523.4312	0.4736272	0.3572515	584.3826	3.642725	0	1008.177	564.0214	0.3369407	0.3610663	585.3326	3.381638	0	10	1020	544						Frog_fixed.avi	0
9350	561	1028.535	526.3508	0.4727755	0.3578079	584.3639	3.641563	0	1010.894	557.9216	0.3360719	0.362153	585.3326	3.386665	0	10	1020	542						Frog_fixed.avi	0
9367	562	1031.206	519.7349	0.4720242	0.3583765	584.0693	3.642173	0	1017.911	554.9437	0.3353311	0.3627965	585.4288	3.353988	0	10	1025	537						Frog_fixed.avi	0
9384	563	1023.546	525.7109	0.4712703	0.3589226	584.0535	3.649274	0	1010.174	561.6802	0.3345901	0.3634119	585.4585	3.384404	0	10	1017	544						Frog_fixed.avi	0
9400	564	1029.993	517.8917	0.4705857	0.3596247	583.9322	3.642785	0	1013.798	554.6202	0.3339014	0.3641612	585.5234	3.375952	0	10	1022	536						Frog_fixed.avi	0
9417	565	1025.578	532.7823	0.4698426	0.3603881	584.0961	3.653951	0	1005.411	564.4362	0.3331647	0.3649456	585.6703	3.3746	0	10	1015	549						Frog_fixed.avi	0
9434	566	1030.069	519.5683	0.4691206	0.3612324	584.0031	3.642284	0	1008.498	564.5889	0.3325189	0.365417	585.676	3.372961	0	10	1019	542						Frog_fixed.avi	0
9450	567	1027.149	530.0086	0.4683715	0.3620561	584.1292	3.666487	0	1018.094	555.0204	0.3317584	0.3666188	585.676	3.375816	0	10	1023	543						Frog_fixed.avi	0
9467	568	1034.062	520.5195	0.4676506	0.3628624	584.1635	3.637591	0	1016.552	562.5155	0.3310472	0.3671143	585.7559	3.377265	0	10	1025	542						Frog_fixed.avi	0
9484	569	1028.601	516.8112	0.4668529	0.36366	584.347	3.642944	0	1018.303	555.1671	0.3302928	0.3684373	585.7559	3.3784	0	10	1023	536						Frog_fixed.avi	0
9500	570	1031.707	524.0888	0.466077	0.3644147	584.3063	3.647549	0	1011.985	560.107	0.3294766	0.3693936	586.1799	3.398412	0	10	1022	542						Frog_fixed.avi	0
9517	571	1025.347	525.2784	0.4652212	0.3651497	584.4363	3.654649	0	1017.792	552.1279	0.3286761	0.3704251	586.3275	3.388481	0	10	1022	539						Frog_fixed.avi	0
9534	572	1025.08	530.7991	0.4643396	0.3657843	584.6968	3.652029	0	1017.899	562.4218	0.3279327	0.3710402	586.3444	3.372397	0	10	1021	547						Frog_fixed.avi	0
9550	573	1028.214	528.8998	0.4634246	0.3664784	584.6885	3.646835	0	1017.923	558.1116	0.326956	0.3724455	586.3444	3.381879	0	10	1023	544						Frog_fixed.avi	0
9567	574	1030.706	516.7903	0.4624626	0.3671664	584.8721	3.646526	0	1016.215	560.6652	0.3260106	0.3734576	586.7007	3.37205	0	10	1023	539						Frog_fixed.avi	0
9584	575	1033.413	517.1677	0.4615349	0.3678496	585.073	3.638202	0	1022.512	550.4493	0.3251128	0.3745798	586.9165	3.38921	0	10	1028	534						Frog_fixed.avi	0
9600	576	1031.045	527.4181	0.4606117	0.3685753	585.1176	3.655987	0	1015.202	557.92	0.3242444	0.3756206	587.0182	3.396486	0	11	1023	543						Frog_fixed.avi	0
9617	577	1036.648	457.6941	0.459696	0.3689061	585.4066	3.645693	0	1039.245	486.8889	0.3234518	0.3764169	587.284	3.37598	0	11	1038	472						Frog_fixed.avi	0
9634	578	1045.393	484.1098	0.4588791	0.3696809	585.5264	3.64791	0	1021.806	525.8241	0.3227085	0.377044	587.3152	3.37408	0	11	1034	505						Frog_fixed.avi	0
9650	579	1042.31	474.9391	0.4581749	0.3704838	585.6238	3.65114	0	1039.322	495.9554	0.3219866	0.378447	587.3152	3.370465	0	11	1041	485						Frog_fixed.avi	0
9667	580	1036.869	483.9253	0.4575063	0.3712542	585.7263	3.657392	0	1038.837	499.8095	0.3213264	0.3793432	587.6714	3.368904	0	11	1038	492						Frog_fixed.avi	0
9683	581	1045.29	478.8191	0.4569414	0.3720263	585.776	3.650449	0	1033.608	507.4638	0.3207598	0.380156	587.8621	3.386638	0	11	1039	493						Frog_fixed.avi	0
9700	582	1047.654	476.5063	0.4564456	0.3727591	585.826	3.643617	0	1028.514	515.5532	0.3203067	0.3804621	587.8602	3.366429	0	11	1038	496						Frog_fixed.avi	0
9717	583	1044.069	473.2903	0.4560173	0.3734828	586.0662	3.652564	0	1034.06	507.9855	0.3198449	0.3815062	587.8602	3.386857	0	11	1039	491						Frog_fixed.avi	0
9733	584	1037.384	478.7159	0.4556238	0.3741605	586.2911	3.658894	0	1036.549	510.7638	0.3194854	0.3820128	588.1669	3.376595	0	11	1037	495						Frog_fixed.avi	0
9750	585	1045.214	475.5947	0.4553776	0.3747666	586.1608	3.656204	0	1034.586	515.46	0.3192787	0.3820681	588.1489	3.378425	0	11	1040	496						Frog_fixed.avi	0
9767	586	1043.089	478.6559	0.4551675	0.3753644	586.3983	3.667444	0	1040.835	507.3279	0.3190607	0.3827614	588.1489	3.380663	0	11	1042	493						Frog_fixed.avi	0
9783	587	1044.858	475.6975	0.4550132	0.37609	586.2968	3.665761	0	1036.152	500.3598	0.3188497	0.383053	588.284	3.382947	0	11	1041	488						Frog_fixed.avi	0
9800	588	1040.456	479.9495	0.4548572	0.3768118	586.3182	3.682003	0	1036.289	501.9209	0.3187243	0.3833615	588.3128	3.36921	0	11	1038	491						Frog_fixed.avi	0
9817	589	1044.754	480.1513	0.4547356	0.3775483	586.4961	3.680246	0	1033.501	508.735	0.3186111	0.3836301	588.34	3.391303	0	11	1039	494						Frog_fixed.avi	0
9833	590	1039.754	475.2675	0.454605	0.3782601	586.5069	3.67863	0	1039.508	505.5617	0.3184499	0.3839629	588.4674	3.378033	0	11	1040	490						Frog_fixed.avi	0
9850	591	1037.589	476.9908	0.4544926	0.378866	586.5591	3.693494	0	1029.071	518.2147	0.3183485	0.3838484	588.4694	3.359299	0	11	1033	498						Frog_fixed.avi	0
9867	592	1044.095	473.8517	0.4543222	0.3793578	586.5424	3.694822	0	1037.095	503.3667	0.318153	0.3845534	588.4694	3.394828	0	11	1041	489						Frog_fixed.avi	0
9883	593	1037.415	476.3376	0.4541	0.3798372	586.5857	3.691879	0	1033.12	507.4737	0.3178896	0.3847499	588.612	3.395213	0	11	1035	492						Frog_fixed.avi	0
9900	594	1036.414	478.698	0.4537857	0.3801868	586.6843	3.685073	0	1025.622	528.2831	0.3176712	0.3847166	588.623	3.387879	0	11	1031	503						Frog_fixed.avi	0
9917	595	1037.771	483.0074	0.4533986	0.3805986	586.8303	3.707749	0	1031.072	508.3019	0.3172304	0.3855466	588.623	3.39623	0	11	1034	496						Frog_fixed.avi	0
9933	596	1036.53	482.3888	0.4529387	0.3809856	586.9464	3.716332	0	1033.871	510.2829	0.3167808	0.386084	588.8339	3.397858	0	11	1035	496						Frog_fixed.avi	0
9950	597	1035.159	479.2717	0.4524267	0.381415	587.0352	3.731384	0	1023.354	524.9462	0.3163351	0.386291	588.8661	3.375411	0	11	1029	502						Frog_fixed.avi	0
9967	598	1037.097	487.6945	0.4518852	0.3818235	587.105	3.715859	0	1021.145	522.1872	0.31581	0.3869677	588.8661	3.39905	0	11	1029	505						Frog_fixed.avi	0
9983	599	1034.274	484.8612	0.4512577	0.3822956	587.3733	3.721872	0	1035.194	509.886	0.3152272	0.3880349	588.8661	3.402337	0	11	1035	497						Frog_fixed.avi	0
10000	600	1038.684	492.0968	0.450638	0.3827014	587.2834	3.720003	0	1038.177	505.6163	0.3146285	0.3887628	589.128	3.39551	0	11	1038	499						Frog_fixed.avi	0
10017	601	1034.218	477.2077	0.4499601	0.3832647	587.3198	3.701539	0	1031.308	512.0181	0.3139504	0.3894777	589.5385	3.415176	0	11	1033	495						Frog_fixed.avi	0
10033	602	1033.377	485.5305	0.449277	0.383775	587.5947	3.730611	0	1033.741	508.0378	0.3133358	0.3902386	589.6516	3.415621	0	11	1034	497						Frog_fixed.avi	0
10050	603	1036.117	486.7132	0.44861	0.3842836	587.6772	3.73342	0	1031.215	519.4225	0.312709	0.3909509	589.6915	3.433743	0	11	1034	503						Frog_fixed.avi	0
10067	604	1034.75	479.1779	0.4479286	0.3849051	587.6821	3.723969	0	1023.841	528.4146	0.3120878	0.3912571	589.7127	3.401421	0	11	1029	504						Frog_fixed.avi	0
10083	605	1037.482	483.0482	0.4472875	0.3855084	587.8091	3.733989	0	1033.466	521.0603	0.3114233	0.3923762	589.7127	3.425413	0	11	1035	502						Frog_fixed.avi	0
10100	606	1037.071	475.6003	0.4466315	0.3860982	588.0103	3.73524	0	1035.737	514.2779	0.3107916	0.3930713	590.0256	3.43277	0	11	1036	495						Frog_fixed.avi	0
10116	607	1035.568	481.9161	0.4459803	0.3866359	588.0898	3.742262	0	1028.193	518.9976	0.3101375	0.3936763	590.1998	3.423841	0	11	1032	500						Frog_fixed.avi	0
10133	608	1033.196	479.9365	0.4453141	0.3872194	588.1141	3.740897	0	1020.961	517.3734	0.309555	0.393976	590.2098	3.429999	0	11	1027	499						Frog_fixed.avi	0
10150	609	1033.399	480.2351	0.4446819	0.3877812	588.2885	3.752859	0	1030.067	510.4322	0.3088971	0.3949204	590.2098	3.423321	0	11	1032	495						Frog_fixed.avi	0
10166	610	1028.421	486.955	0.4440606	0.3882911	588.2502	3.747742	0	1029.215	522.2653	0.3083606	0.3951174	590.2923	3.437623	0	11	1029	505						Frog_fixed.avi	0
10183	611	1024.744	485.1425	0.4434448	0.3888811	588.5111	3.763228	0	1034.962	511.4553	0.3077602	0.396039	590.2923	3.427049	0	11	1030	498						Frog_fixed.avi	0
10200	612	1032.267	483.6288	0.442893	0.3893829	588.5131	3.77901	0	1026.601	533.8811	0.3071916	0.3961262	590.3622	3.451537	0	11	1029	509						Frog_fixed.avi	0
10216	613	1029.345	486.9214	0.4423239	0.389774	588.4809	3.777874	0	1027.42	511.8872	0.3066107	0.3970162	590.3622	3.454031	0	11	1028	499						Frog_fixed.avi	0
10233	614	992.9151	508.8206	0.4419449	0.3903602	588.6979	3.776668	0	995.3851	545.3383	0.3063752	0.3972762	590.64	3.450087	0	12	994	527						Frog_fixed.avi	0
10250	615	998.5446	536.7656	0.4414093	0.3907948	588.6464	3.786946	0	993.0045	562.4458	0.3057671	0.3981084	590.64	3.464334	0	12	996	550						Frog_fixed.avi	0
10266	616	995.3585	531.7886	0.440825	0.3910466	588.5197	3.786851	0	991.3522	563.1433	0.3051358	0.3983616	590.5764	3.447972	0	12	993	547						Frog_fixed.avi	0
10283	617	997.8535	530.1238	0.4402276	0.3912044	588.5259	3.793645	0	989.2057	561.9449	0.3045095	0.3985792	590.5433	3.457505	0	12	994	546						Frog_fixed.avi	0
10300	618	998.7494	529.4172	0.4396349	0.3913007	588.5566	3.787173	0	993.5727	567.4669	0.3039996	0.3985241	590.5224	3.470193	0	12	996	548						Frog_fixed.avi	0
10316	619	998.4807	529.6418	0.4390757	0.3913593	588.4753	3.80779	0	986.5457	572.2394	0.3034433	0.3987799	590.5224	3.466983	0	12	993	551						Frog_fixed.avi	0
10333	620	998.1766	526.8596	0.438499	0.3913416	588.5342	3.797429	0	991.9294	566.5144	0.3028048	0.3991338	590.5224	3.466458	0	12	995	547						Frog_fixed.avi	0
10350	621	1001.065	524.3979	0.4380418	0.3912073	588.3337	3.808123	0	992.5714	567.0366	0.3023273	0.3991393	590.1284	3.469882	0	12	997	546						Frog_fixed.avi	0
10366	622	1002.334	527.7345	0.4376329	0.3909406	588.2022	3.812416	0	991.9861	562.3076	0.3018701	0.3990484	590.0785	3.462683	0	12	997	545						Frog_fixed.avi	0
10383	623	999.0536	531.7898	0.4372316	0.3906306	588.0873	3.835121	0	994.1873	568.4178	0.301499	0.3985321	590.0639	3.482876	0	12	997	550						Frog_fixed.avi	0
10400	624	998.4262	526.6851	0.4368694	0.3903325	588.0377	3.832878	0	986.7914	568.2498	0.3011596	0.3983245	590.0639	3.499845	0	12	993	547						Frog_fixed.avi	0
10416	625	1003.81	521.892	0.4366413	0.390109	587.7476	3.817758	0	990.8397	565.2803	0.3008117	0.3984187	590.0639	3.483144	0	12	997	544						Frog_fixed.avi	0
10433	626	1001.225	523.3237	0.4364526	0.3899318	587.5632	3.842794	0	986.6965	568.4493	0.3006561	0.3982926	589.425	3.498279	0	12	994	546						Frog_fixed.avi	0
10450	627	995.5607	525.1246	0.436331	0.3898403	587.5146	3.849407	0	987.703	559.6765	0.3004677	0.3981242	589.4468	3.495816	0	12	992	542						Frog_fixed.avi	0
10466	628	995.8846	527.3083	0.4362983	0.3897547	587.2803	3.86029	0	988.2647	566.4195	0.300416	0.3980016	589.3202	3.5245	0	12	992	547						Frog_fixed.avi	0
10483	629	998.0657	520.8516	0.4364347	0.38974	587.0632	3.849911	0	990.6029	561.2905	0.3005078	0.3978828	589.0382	3.503998	0	12	994	541						Frog_fixed.avi	0
10500	630	1006.314	518.3096	0.4366531	0.3897619	586.9093	3.861399	0	984.0602	571.6115	0.3006994	0.3977385	588.785	3.526645	0	12	995	545						Frog_fixed.avi	0
10516	631	1001.339	519.5623	0.4369215	0.3897845	586.8083	3.8697	0	980.7136	564.595	0.3009044	0.3976646	588.7648	3.513964	0	12	991	542						Frog_fixed.avi	0
10533	632	999.0079	523.6253	0.4372465	0.3898146	586.7397	3.86956	0	987.1516	564.8459	0.3012686	0.39735	588.7156	3.495004	0	12	993	544						Frog_fixed.avi	0
10550	633	998.5577	525.5165	0.4376223	0.3898352	586.4473	3.877528	0	991.2031	557.9246	0.3015934	0.3975007	588.7156	3.532297	0	12	995	542						Frog_fixed.avi	0
10566	634	1002.088	523.8347	0.4380273	0.3898581	586.3951	3.880503	0	977.5937	565.2363	0.3019392	0.3972977	588.3259	3.539436	0	12	990	545						Frog_fixed.avi	0
10583	635	1000.947	525.59	0.4384267	0.3898874	586.2672	3.880022	0	974.6301	576.9774	0.3023383	0.3968184	588.3023	3.556336	0	12	988	551						Frog_fixed.avi	0
10600	636	1000.64	523.8828	0.4389115	0.3899304	586.0924	3.885172	0	981.1626	567.637	0.3027346	0.3968934	588.3023	3.546191	0	12	991	546						Frog_fixed.avi	0
10616	637	1001.997	521.491	0.4395018	0.3900908	586.0142	3.897259	0	975.9857	558.592	0.3032883	0.3967351	587.9601	3.543604	0	12	989	540						Frog_fixed.avi	0
10633	638	998.0077	517.4202	0.4401328	0.3902055	585.9731	3.903011	0	979.1143	572.8195	0.30397	0.3962125	587.9026	3.554593	0	12	989	545						Frog_fixed.avi	0
10650	639	1004.859	522.4908	0.440909	0.3902597	585.7469	3.914946	0	977.5225	566.3274	0.3046288	0.3962428	587.9026	3.534293	0	12	991	544						Frog_fixed.avi	0
10666	640	1001.353	524.6791	0.4417308	0.3902222	585.666	3.896872	0	982.1457	559.675	0.3054909	0.3958949	587.206	3.54374	0	12	992	542						Frog_fixed.avi	0
10683	641	1000.019	524.4651	0.4426367	0.3901182	585.5297	3.901957	0	981.7566	556.1289	0.3063301	0.3954939	587.2321	3.531872	0	12	991	540						Frog_fixed.avi	0
10699	642	1002.856	525.2102	0.4435242	0.3898723	585.4678	3.894284	0	980.4349	556.8389	0.3072022	0.3949937	587.1417	3.541263	0	12	992	541						Frog_fixed.avi	0
10716	643	1000.84	522.5302	0.4443978	0.3896012	585.2607	3.909846	0	984.3655	553.0139	0.308081	0.394224	587.1279	3.534943	0	12	993	538						Frog_fixed.avi	0
10733	644	998.0955	522.283	0.4452402	0.3893768	585.2889	3.913916	0	980.4436	557.1549	0.3088472	0.3940347	587.1279	3.566589	0	13	989	540						Frog_fixed.avi	0
10749	645	945.3198	512.8129	0.446279	0.3891464	585.0908	3.903353	0	929.149	552.4771	0.309942	0.393617	586.2794	3.555508	0	13	937	533						Frog_fixed.avi	0
10766	646	960.5729	510.6284	0.4469225	0.3891665	585.1481	3.911233	0	942.4391	545.8623	0.3105266	0.3934262	586.4282	3.5495	0	13	952	528						Frog_fixed.avi	0
10783	647	955.9402	517.7334	0.4475083	0.3891878	585.0869	3.899292	0	929.3661	554.4474	0.3110847	0.3932369	586.3207	3.556313	0	13	943	536						Frog_fixed.avi	0
10799	648	960.8469	516.4132	0.448085	0.3892107	584.8292	3.896186	0	928.1307	550.412	0.3116162	0.3930787	586.1761	3.546638	0	13	944	533						Frog_fixed.avi	0
10816	649	960.1768	516.0415	0.4486228	0.3892017	584.6909	3.899199	0	929.5829	551.2463	0.3121341	0.392827	586.123	3.56434	0	13	945	534						Frog_fixed.avi	0
10833	650	955.2943	511.341	0.4491667	0.3891173	584.5774	3.891886	0	926.5356	556.0574	0.3126796	0.3925557	585.845	3.566087	0	13	941	534						Frog_fixed.avi	0
10849	651	954.2673	515.5999	0.4497275	0.3888937	584.3755	3.897902	0	932.6738	555.2328	0.3132233	0.3920513	585.7465	3.558427	0	13	943	535						Frog_fixed.avi	0
10866	652	954.821	514.2474	0.4503213	0.3885303	584.38	3.897384	0	932.0305	557.2143	0.3138061	0.3915696	585.4869	3.562657	0	13	943	536						Frog_fixed.avi	0
10883	653	955.0009	515.9236	0.4509436	0.3881	584.1602	3.910213	0	932.4338	548.9297	0.3143728	0.3909682	585.4069	3.553459	0	13	944	532						Frog_fixed.avi	0
10899	654	956.9722	514.941	0.4515622	0.3877515	583.9745	3.903725	0	923.3027	556.7361	0.3149365	0.3903795	585.3527	3.576622	0	13	940	536						Frog_fixed.avi	0
10916	655	953.9206	514.2845	0.4521463	0.3875512	583.9633	3.898129	0	922.8384	556.6631	0.3154922	0.3900323	585.2584	3.56167	0	13	938	535						Frog_fixed.avi	0
10933	656	952.598	519.285	0.4526803	0.3875392	583.8403	3.895365	0	919.3424	555.417	0.3160095	0.389862	585.168	3.577336	0	13	936	537						Frog_fixed.avi	0
10949	657	955.0493	516.9941	0.4531615	0.3875979	583.8058	3.899395	0	923.5654	549.5839	0.3164602	0.3898188	585.0908	3.58075	0	13	939	533						Frog_fixed.avi	0
10966	658	954.0779	519.9681	0.4535337	0.3877598	583.6066	3.893881	0	923.6962	556.2114	0.3168557	0.3898136	584.9938	3.570127	0	13	939	538						Frog_fixed.avi	0
10983	659	950.6344	515.5079	0.4538323	0.3878883	583.5303	3.900418	0	921.1655	560.3129	0.3171697	0.3898506	584.7488	3.588318	0	13	936	538						Frog_fixed.avi	0
10999	660	952.184	515.2437	0.4540907	0.3880551	583.4265	3.905997	0	919.512	562.5505	0.3173725	0.3898846	584.9174	3.571986	0	13	936	539						Frog_fixed.avi	0
11016	661	949.711	517.2995	0.454324	0.3882421	583.5069	3.899718	0	919.35	556.5609	0.317585	0.389991	584.8874	3.563658	0	13	935	537						Frog_fixed.avi	0
11033	662	946.6942	518.1102	0.454591	0.388401	583.4588	3.889544	0	923.0195	558.0449	0.3178611	0.390106	584.89	3.567842	0	13	935	538						Frog_fixed.avi	0
11049	663	948.1304	521.3631	0.4549205	0.3886712	583.3892	3.901085	0	922.3003	561.0809	0.3182062	0.3902635	584.6777	3.581913	0	13	935	541						Frog_fixed.avi	0
11066	664	949.1418	508.7736	0.4552966	0.3888817	583.4374	3.887126	0	919.6426	561.3864	0.3185339	0.3903532	584.8628	3.576468	0	13	934	535						Frog_fixed.avi	0
11082	665	945.3988	519.5762	0.4556608	0.3890615	583.4281	3.900801	0	919.3377	559.5908	0.3189144	0.3903992	584.9678	3.572237	0	13	932	540						Frog_fixed.avi	0
11099	666	945.7761	517.1683	0.4560847	0.3891289	583.4291	3.906532	0	918.2928	557.3143	0.3193284	0.3903699	584.7704	3.568931	0	13	932	537						Frog_fixed.avi	0
11116	667	943.3548	516.9576	0.4564809	0.3891393	583.5439	3.889766	0	925.1558	556.4258	0.3197612	0.3902819	584.6973	3.572034	0	13	934	537						Frog_fixed.avi	0
11132	668	937.4041	519.2795	0.4568978	0.3891355	583.532	3.875174	0	921.0714	560.07	0.3201883	0.3901786	584.7204	3.562891	0	13	929	540						Frog_fixed.avi	0
11149	669	950.7662	525.4258	0.4573125	0.3891307	583.5701	3.887617	0	914.7529	561.1299	0.3205601	0.3900725	584.8772	3.576118	0	13	933	543						Frog_fixed.avi	0
11166	670	937.2922	523.4756	0.4575844	0.389146	583.619	3.893204	0	916.6971	565.6076	0.3208673	0.3899543	584.9125	3.58187	0	13	927	545						Frog_fixed.avi	0
11182	671	935.3226	525.9745	0.4577301	0.3891958	583.8132	3.886128	0	912.4504	556.5677	0.3210041	0.389912	585.0125	3.563123	0	13	924	541						Frog_fixed.avi	0
11199	672	936.9437	521.8945	0.4578126	0.3893926	583.776	3.877531	0	913.7095	559.1146	0.3211009	0.3899855	585.0435	3.573401	0	13	925	541						Frog_fixed.avi	0
11216	673	936.871	518.9989	0.4578386	0.3896304	583.8901	3.882846	0	914.8193	560.1575	0.3211433	0.3901077	585.0407	3.569512	0	13	926	540						Frog_fixed.avi	0
11232	674	932.1074	519.4752	0.4578091	0.3898908	583.9832	3.866624	0	917.3837	562.9695	0.3211444	0.3902996	585.0877	3.582671	0	13	925	541						Frog_fixed.avi	0
11249	675	933.8518	522.4102	0.4577995	0.3902185	583.971	3.878619	0	914.3726	560.3634	0.3211319	0.390514	585.2435	3.561227	0	13	924	541						Frog_fixed.avi	0
11266	676	931.7805	520.5975	0.4578172	0.3906147	584.066	3.880245	0	914.0619	551.742	0.3211678	0.3908921	585.3284	3.558342	0	13	923	536						Frog_fixed.avi	0
11282	677	935.1284	521.6995	0.4578794	0.3910043	584.1453	3.88065	0	918.9548	554.4579	0.3212707	0.3912188	585.2219	3.557848	0	13	927	538						Frog_fixed.avi	0
11299	678	927.4621	516.8359	0.4579403	0.3913593	584.2472	3.875719	0	913.2689	558.3769	0.3213419	0.3915348	585.4387	3.564548	0	13	920	538						Frog_fixed.avi	0
11316	679	934.1539	522.5251	0.4580845	0.3916065	584.4277	3.862586	0	910.2928	552.6442	0.3214681	0.391811	585.5804	3.563133	0	13	922	538						Frog_fixed.avi	0
11332	680	934.3368	517.4571	0.4582604	0.3919284	584.4739	3.876092	0	913.9795	558.0865	0.321677	0.3919883	585.541	3.559566	0	13	924	538						Frog_fixed.avi	0
11349	681	931.4192	520.6849	0.4584043	0.3921667	584.4608	3.875015	0	916.4737	547.5052	0.3218554	0.3922212	585.5349	3.554948	0	13	924	534						Frog_fixed.avi	0
11366	682	929.1254	520.2576	0.4584596	0.3923276	584.476	3.863424	0	909.3257	555.8693	0.3218822	0.3923455	585.6745	3.561215	0	13	919	538						Frog_fixed.avi	0
11382	683	932.2965	529.2238	0.458476	0.3924305	584.5386	3.879527	0	908.3051	558.5219	0.3218826	0.3925091	585.6641	3.56521	0	13	920	544						Frog_fixed.avi	0
11399	684	928.0439	522.007	0.4584343	0.3926448	584.5874	3.882686	0	915.45	548.767	0.3218496	0.3927557	585.6468	3.56193	0	13	922	535						Frog_fixed.avi	0
11416	685	923.931	525.5499	0.4583555	0.3928302	584.7623	3.878205	0	909.7528	544.8929	0.3218002	0.392955	585.7109	3.573848	0	14	917	535						Frog_fixed.avi	0
11432	686	914.2546	445.2805	0.458288	0.3926351	584.7119	3.863007	0	903.1577	479.2606	0.3217799	0.3928741	585.6758	3.552454	0	14	909	462						Frog_fixed.avi	0
11449	687	913.7415	470.9532	0.4581632	0.3929505	584.6465	3.887339	0	894.7491	497.9091	0.3216006	0.3933226	585.6572	3.573524	0	14	904	484						Frog_fixed.avi	0
11466	688	912.291	462.1149	0.4580929	0.3932502	584.6642	3.863982	0	894.4208	494.9395	0.3214741	0.3937808	585.6585	3.565131	0	14	903	479						Frog_fixed.avi	0
11482	689	912.4901	473.132	0.4580509	0.3935983	584.7201	3.889226	0	892.4295	492.8758	0.3214048	0.3942798	585.5884	3.579423	0	14	902	483						Frog_fixed.avi	0
11499	690	912.3632	464.1599	0.4580615	0.393885	584.6728	3.872961	0	895.1127	489.3678	0.3213916	0.3946928	585.515	3.566204	0	14	904	477						Frog_fixed.avi	0
11516	691	906.8655	464.6095	0.4581003	0.3940704	584.6246	3.86799	0	893.1666	493.7393	0.3214203	0.3950178	585.4418	3.578089	0	14	900	479						Frog_fixed.avi	0
11532	692	904.2182	467.825	0.4581766	0.3943464	584.5505	3.879857	0	889.0716	496.2124	0.3214638	0.3953229	585.436	3.571275	0	14	897	482						Frog_fixed.avi	0
11549	693	905.3547	468.012	0.4582413	0.394545	584.6053	3.875459	0	891.2029	489.5048	0.3215026	0.3956397	585.3844	3.577809	0	14	898	479						Frog_fixed.avi	0
11566	694	901.9378	476.7503	0.4582705	0.394798	584.6525	3.885763	0	890.5341	493.7703	0.3215053	0.395962	585.3753	3.589051	0	14	896	485						Frog_fixed.avi	0
11582	695	900.4504	465.0644	0.4582653	0.3951536	584.6112	3.866077	0	891.2601	488.1053	0.321509	0.3963906	585.3001	3.570287	0	14	896	477						Frog_fixed.avi	0
11599	696	904.0439	465.3777	0.4582035	0.3954749	584.5417	3.873909	0	893.2496	492.3554	0.3214543	0.3967797	585.2866	3.583395	0	14	899	479						Frog_fixed.avi	0
11615	697	906.4249	460.5294	0.458098	0.3957815	584.5363	3.89291	0	889.4669	493.143	0.3213426	0.3972069	585.2783	3.593491	0	14	898	477						Frog_fixed.avi	0
11632	698	903.7742	464.7006	0.4579166	0.3960761	584.5685	3.886351	0	892.576	488.3283	0.3211797	0.3975723	585.1045	3.573115	0	14	898	477						Frog_fixed.avi	0
11649	699	903.2806	466.8995	0.457711	0.3963452	584.5169	3.885823	0	891.5627	492.9868	0.3209457	0.3979791	585.2122	3.584255	0	14	897	480						Frog_fixed.avi	0
11665	700	904.8365	468.1489	0.4574984	0.39658	584.5281	3.885303	0	885.7567	493.0791	0.32075	0.3982986	585.1115	3.591041	0	14	895	481						Frog_fixed.avi	0
11682	701	897.7318	460.5731	0.457301	0.3968268	584.6699	3.868683	0	887.2494	493.501	0.3205424	0.3985478	585.2318	3.58797	0	14	892	477						Frog_fixed.avi	0
11699	702	902.3148	465.6708	0.4571885	0.3970328	584.5364	3.871321	0	887.0906	493.1009	0.3204327	0.3987896	585.2526	3.591519	0	14	895	479						Frog_fixed.avi	0
11715	703	903.5001	465.9809	0.4571312	0.3972156	584.5529	3.884022	0	881.2555	496.1165	0.3203927	0.3989513	585.2594	3.593268	0	14	892	481						Frog_fixed.avi	0
11732	704	900.6725	458.4604	0.4571335	0.3974386	584.5729	3.885799	0	885.1953	490.1588	0.3203977	0.3991027	585.3151	3.592235	0	14	893	474						Frog_fixed.avi	0
11749	705	902.5593	463.8207	0.4572006	0.3975789	584.5556	3.866728	0	884.0398	494.3572	0.3204509	0.3991833	585.3094	3.60022	0	14	893	479						Frog_fixed.avi	0
11765	706	896.8311	465.1945	0.4573022	0.3977091	584.6865	3.871843	0	881.5657	493.0301	0.3205809	0.3991974	585.3215	3.5925	0	14	889	479						Frog_fixed.avi	0
11782	707	896.997	469.0677	0.4574472	0.3978738	584.6231	3.876548	0	877.8623	495.9323	0.3207382	0.3992489	585.2324	3.593942	0	14	887	483						Frog_fixed.avi	0
11799	708	903.4684	461.9062	0.4575898	0.3980463	584.7037	3.879198	0	880.4153	492.7402	0.3208716	0.399302	585.3345	3.597582	0	14	892	477						Frog_fixed.avi	0
11815	709	895.4578	465.7503	0.4576733	0.3983467	584.6851	3.868135	0	878.7289	493.5265	0.3209525	0.3994936	585.3473	3.595109	0	14	887	480						Frog_fixed.avi	0
11832	710	903.1082	465.4122	0.4577525	0.3987041	584.8047	3.879332	0	879.3881	495.7889	0.3210339	0.3996741	585.3198	3.603765	0	14	891	481						Frog_fixed.avi	0
11849	711	898.1833	466.5704	0.4577956	0.3991264	584.8458	3.880479	0	876.9134	494.3027	0.3210742	0.3999357	585.3866	3.609964	0	14	888	480						Frog_fixed.avi	0
11865	712	898.3264	469.7213	0.4578268	0.3995067	584.9136	3.878787	0	876.6119	491.1228	0.3211111	0.4001739	585.4529	3.587197	0	14	887	480						Frog_fixed.avi	0
11882	713	899.2512	473.7653	0.4578784	0.3998152	584.9714	3.901992	0	874.2968	497.072	0.3211592	0.4004532	585.462	3.601082	0	14	887	485						Frog_fixed.avi	0
11899	714	904.3403	470.7615	0.4579798	0.4000432	585.0283	3.898533	0	878.8583	491.3438	0.3212553	0.4006182	585.4269	3.600707	0	14	892	481						Frog_fixed.avi	0
11915	715	896.6602	468.7137	0.4580871	0.4002087	585.0987	3.885847	0	872.0421	494.9331	0.3213612	0.4007757	585.517	3.611611	0	15	884	482						Frog_fixed.avi	0
11932	716	862.7493	514.894	0.4583451	0.4006752	585.0774	3.89236	0	838.2203	531.5291	0.3216397	0.4012962	585.4325	3.623163	0	15	850	523						Frog_fixed.avi	0
11949	717	867.4453	501.282	0.4584451	0.4008697	585.3205	3.897007	0	847.723	528.7221	0.3217039	0.4014041	585.6163	3.614002	0	15	858	515						Frog_fixed.avi	0
11965	718	865.487	505.0017	0.4585417	0.4012188	585.2548	3.906643	0	848.4094	530.1683	0.3218232	0.4017265	585.5906	3.613005	0	15	857	518						Frog_fixed.avi	0
11982	719	863.2059	508.2233	0.4586115	0.401623	585.3521	3.904389	0	842.4121	525.7128	0.3218747	0.402192	585.6372	3.62613	0	15	853	517						Frog_fixed.avi	0
11999	720	862.8021	504.6195	0.4586479	0.4021181	585.4521	3.890558	0	839.5499	528.2095	0.3219036	0.4027069	585.6349	3.61431	0	15	851	516						Frog_fixed.avi	0
12015	721	861.8854	503.3591	0.458634	0.4027407	585.5506	3.902216	0	840.2982	532.2189	0.3219032	0.4032199	585.7278	3.613812	0	15	851	518						Frog_fixed.avi	0
12032	722	861.7258	510.6754	0.458589	0.4033421	585.6656	3.923448	0	838.9166	529.114	0.3218597	0.4038309	585.8258	3.609865	0	15	850	520						Frog_fixed.avi	0
12049	723	856.5602	507.4543	0.4585096	0.4040344	585.8609	3.906535	0	837.3298	528.1522	0.3218065	0.4044831	585.9379	3.614042	0	15	847	518						Frog_fixed.avi	0
12065	724	852.3694	510.2634	0.4584171	0.4047323	585.8312	3.901923	0	836.2708	527.2958	0.3216996	0.4051472	586.0961	3.622306	0	15	844	519						Frog_fixed.avi	0
12082	725	853.4773	511.0091	0.4583185	0.4054834	586.0313	3.914151	0	831.0631	537.1625	0.3215913	0.4057516	586.2022	3.623717	0	15	842	524						Frog_fixed.avi	0
12099	726	854.907	524.0969	0.4582246	0.4062135	586.1874	3.913809	0	834.3654	537.0269	0.3215119	0.4064302	586.2765	3.628257	0	15	845	531						Frog_fixed.avi	0
12115	727	852.4771	511.0165	0.4580827	0.4069748	586.3694	3.916751	0	833.323	538.8478	0.3214279	0.4070674	586.4283	3.62729	0	15	843	525						Frog_fixed.avi	0
12132	728	855.5273	513.714	0.4580073	0.4076539	586.4688	3.930628	0	842.0435	532.2322	0.3213602	0.4076569	586.4908	3.639863	0	15	849	523						Frog_fixed.avi	0
12149	729	851.8848	508.852	0.4579362	0.4081615	586.5427	3.924238	0	835.2206	538.5261	0.321295	0.4080853	586.7458	3.630539	0	15	844	524						Frog_fixed.avi	0
12165	730	849.2465	514.3088	0.4578682	0.4085534	586.7951	3.940114	0	832.1404	530.4166	0.3212454	0.4084999	586.7962	3.631156	0	15	841	522						Frog_fixed.avi	0
12182	731	847.0441	516.4161	0.4577837	0.408841	586.9152	3.94922	0	830.5635	538.5186	0.3211981	0.408718	586.9267	3.625148	0	15	839	527						Frog_fixed.avi	0
12198	732	851.9208	509.8108	0.457674	0.4090729	587.1132	3.940413	0	830.8422	545.8895	0.3211274	0.4089525	587.1484	3.655987	0	15	841	528						Frog_fixed.avi	0
12215	733	851.7807	509.1327	0.4575649	0.409334	587.2598	3.949634	0	836.4557	532.3409	0.3210197	0.409253	587.2161	3.640245	0	15	844	521						Frog_fixed.avi	0
12232	734	848.6445	511.6749	0.4573728	0.4095714	587.3602	3.934439	0	834.4423	535.1194	0.3208645	0.4095173	587.4752	3.635578	0	15	842	523						Frog_fixed.avi	0
12248	735	853.765	510.6877	0.4571639	0.4098653	587.4763	3.959555	0	833.0035	539.2716	0.3206616	0.4098431	587.4874	3.631812	0	15	843	525						Frog_fixed.avi	0
12265	736	849.1204	506.8253	0.4568602	0.4101796	587.7122	3.947129	0	833.3218	535.0251	0.3203939	0.4102566	587.6956	3.639307	0	15	841	521						Frog_fixed.avi	0
12282	737	848.8431	514.4166	0.4565704	0.4105006	587.8127	3.954109	0	829.0201	543.8768	0.320127	0.410635	587.7639	3.655324	0	15	839	529						Frog_fixed.avi	0
12298	738	850.5853	510.1437	0.456246	0.4108457	587.936	3.958297	0	834.309	543.3408	0.319827	0.4110979	587.9169	3.660569	0	15	842	527						Frog_fixed.avi	0
12315	739	845.8082	510.0502	0.455877	0.4111465	588.1629	3.949306	0	838.7292	536.1268	0.3195241	0.4114943	587.9894	3.639259	0	15	842	523						Frog_fixed.avi	0
12332	740	847.6959	510.0731	0.455602	0.4114674	588.202	3.967257	0	836.0477	534.5694	0.3192282	0.4119525	588.1908	3.641897	0	15	842	522						Frog_fixed.avi	0
12348	741	848.5563	508.372	0.4553128	0.4117524	588.2742	3.982851	0	830.4953	541.2601	0.318962	0.4123125	588.3171	3.658853	0	15	840	525						Frog_fixed.avi	0
12365	742	849.089	512.7686	0.4550524	0.4119903	588.4047	3.961473	0	830.2593	537.9968	0.3187176	0.4127056	588.4217	3.661735	0	15	840	525						Frog_fixed.avi	0
12382	743	848.5763	515.9936	0.4548227	0.4122417	588.4608	3.970865	0	835.2127	534.3045	0.3185303	0.4129845	588.4643	3.643899	0	15	842	525						Frog_fixed.avi	0
12398	744	850.8594	507.639	0.4546216	0.4124787	588.6301	3.970016	0	831.1846	531.0241	0.3183221	0.4132966	588.6425	3.668163	0	15	841	519						Frog_fixed.avi	0
12415	745	849.8634	517.126	0.4544298	0.4126514	588.7393	3.970569	0	833.2573	532.3825	0.3181904	0.4135058	588.7048	3.669682	0	15	842	525						Frog_fixed.avi	0
12432	746	846.6787	513.5911	0.4542491	0.4128765	588.7771	3.964001	0	837.9255	537.3383	0.3180039	0.4137172	588.9866	3.646698	0	15	842	525						Frog_fixed.avi	0
12448	747	848.6616	512.5653	0.4540359	0.4130812	589.031	3.975613	0	829.1394	538.6796	0.3178071	0.4139253	589.0374	3.664563	0	15	839	526						Frog_fixed.avi	0
12465	748	854.2047	513.1414	0.4538577	0.4132908	588.9952	3.977657	0	832.3698	533.7079	0.3175849	0.4142158	589.1083	3.655622	0	15	843	523						Frog_fixed.avi	0
12482	749	849.8403	510.6057	0.4535972	0.4135273	589.1979	3.95979	0	830.5673	540.6934	0.317362	0.4144612	589.1761	3.656703	0	15	840	526						Frog_fixed.avi	0
12498	750	853.2974	507.7303	0.4533789	0.4137513	589.1684	3.96526	0	838.8281	537.7006	0.317158	0.4146789	589.2151	3.658701	0	15	846	523						Frog_fixed.avi	0
12515	751	852.752	511.6842	0.4531268	0.4139554	589.3109	3.971509	0	837.2283	533.3224	0.3169158	0.414994	589.4341	3.654454	0	15	845	523						Frog_fixed.avi	0
12532	752	855.6741	511.1382	0.4529376	0.4141493	589.4043	3.964586	0	842.8193	531.7682	0.3167326	0.4152206	589.4973	3.647934	0	15	849	521						Frog_fixed.avi	0
12548	753	857.7087	518.8649	0.4527679	0.414287	589.4677	3.963215	0	835.5134	544.588	0.316578	0.4154129	589.6224	3.657645	0	15	847	532						Frog_fixed.avi	0
12565	754	871.8298	503.0934	0.4525053	0.4144377	589.4841	3.96308	0	853.3259	518.5348	0.3163583	0.4156529	589.7518	3.646864	0	15	863	511						Frog_fixed.avi	0
12582	755	888.1519	479.348	0.4522932	0.4143912	589.7763	3.960074	0	875.2402	492.8839	0.3162257	0.4156986	590.0074	3.625999	0	15	882	486						Frog_fixed.avi	0
12598	756	892.7735	476.6229	0.4523262	0.4145673	589.7812	3.963357	0	880.9722	496.5402	0.3162624	0.4158952	590.0677	3.640852	0	15	887	487						Frog_fixed.avi	0
12615	757	894.463	478.7979	0.4523564	0.4146927	589.8937	3.956734	0	877.8254	496.872	0.3162984	0.4160197	590.1277	3.615842	0	15	886	488						Frog_fixed.avi	0
12632	758	895.1379	482.3961	0.4524083	0.414861	589.9531	3.956338	0	868.815	501.6538	0.3163574	0.416185	590.2393	3.633359	0	15	882	492						Frog_fixed.avi	0
12648	759	894.2701	487.3101	0.452509	0.4150399	590.0862	3.965235	0	873.677	502.9026	0.3164508	0.4163354	590.3761	3.619638	0	15	884	495						Frog_fixed.avi	0
12665	760	894.5941	485.6028	0.4526066	0.4153478	590.0779	3.945544	0	873.7554	499.9208	0.3165645	0.4166104	590.5329	3.634017	0	15	884	493						Frog_fixed.avi	0
12682	761	892.2094	486.6358	0.452679	0.4156474	590.1381	3.940221	0	867.1379	506.6207	0.3166653	0.4167638	590.5556	3.645201	0	15	880	497						Frog_fixed.avi	0
12698	762	889.7186	478.3546	0.4527363	0.4159467	590.3996	3.96038	0	873.2938	499.1877	0.3167747	0.41696	590.4792	3.643474	0	15	882	489						Frog_fixed.avi	0
12715	763	889.6491	483.9066	0.4528232	0.4162208	590.3378	3.94108	0	870.6147	503.2216	0.3168453	0.4170846	590.6225	3.622021	0	15	880	494						Frog_fixed.avi	0
12732	764	892.151	486.5179	0.4528995	0.4164416	590.3766	3.969792	0	875.8688	505.1086	0.3169415	0.4171333	590.7361	3.617826	0	15	884	496						Frog_fixed.avi	0
12748	765	896.0641	485.6152	0.4530174	0.4166247	590.4827	3.965317	0	874.015	500.1075	0.3170573	0.4171641	590.84	3.616417	0	15	885	493						Frog_fixed.avi	0
12765	766	890.4211	488.9199	0.4531635	0.4168019	590.5361	3.949885	0	867.6154	501.8574	0.3172038	0.4171656	590.8638	3.623454	0	15	879	495						Frog_fixed.avi	0
12781	767	888.2926	482.2293	0.4533667	0.4169834	590.5128	3.944777	0	869.6251	503.9796	0.3174507	0.4171283	590.8472	3.616563	0	15	879	493						Frog_fixed.avi	0
12798	768	889.2291	491.6389	0.4536363	0.4171055	590.5648	3.954915	0	867.444	504.9373	0.3177078	0.4170695	590.9197	3.631514	0	15	878	498						Frog_fixed.avi	0
12815	769	888.6559	481.8608	0.4539223	0.4171535	590.5366	3.951093	0	867.9215	502.9688	0.3180342	0.4169456	590.9555	3.628852	0	15	878	492						Frog_fixed.avi	0
12831	770	886.7959	491.2531	0.4542589	0.4171773	590.6224	3.968824	0	867.5268	504.3101	0.3183975	0.4167723	590.881	3.637451	0	15	877	498						Frog_fixed.avi	0
12848	771	887.2903	492.7633	0.4546449	0.4171688	590.614	3.96084	0	860.6919	498.9937	0.3187394	0.4166249	590.9361	3.626902	0	15	874	496						Frog_fixed.avi	0
12865	772	885.8003	489.7145	0.4550122	0.4171346	590.604	3.958804	0	861.2882	506.0763	0.319125	0.416344	590.9811	3.633756	0	15	874	498						Frog_fixed.avi	0
12881	773	889.3256	488.0572	0.4553665	0.4171055	590.5673	3.954182	0	866.3958	498.729	0.319514	0.4161837	590.9844	3.64313	0	15	878	493						Frog_fixed.avi	0
12898	774	887.7091	498.0789	0.4557358	0.4171125	590.5891	3.970829	0	866.25	503.1169	0.3198746	0.4160337	590.873	3.636568	0	15	877	501						Frog_fixed.avi	0
12915	775	889.0689	492.3595	0.4560678	0.4171	590.5269	3.958936	0	860.5568	500.2641	0.3201962	0.4158541	590.898	3.644657	0	15	875	496						Frog_fixed.avi	0
12931	776	888.8036	483.848	0.4563896	0.4170614	590.481	3.941519	0	863.3868	494.299	0.3205268	0.4156652	590.8854	3.626558	0	15	876	489						Frog_fixed.avi	0
12948	777	887.6724	491.2632	0.4567267	0.4170085	590.4525	3.956595	0	865.2612	503.8499	0.3208639	0.4153511	590.7421	3.635229	0	15	876	498						Frog_fixed.avi	0
12965	778	889.3012	489.7331	0.4570762	0.4168834	590.3258	3.961868	0	860.6621	504.8121	0.321196	0.4150886	590.7125	3.649104	0	15	875	497						Frog_fixed.avi	0
12981	779	890.2131	497.3813	0.4574659	0.416665	590.2843	3.968001	0	865.2924	501.728	0.3215633	0.4147203	590.7144	3.622898	0	15	878	500						Frog_fixed.avi	0
12998	780	886.8136	492.2122	0.4578565	0.4163893	590.17	3.972222	0	862.6227	506.2867	0.3219307	0.4143191	590.5082	3.650313	0	15	875	499						Frog_fixed.avi	0
13015	781	887.0141	487.437	0.4582836	0.4160582	590.0359	3.970779	0	863.1912	495.9986	0.3223216	0.4138246	590.3119	3.630588	0	15	875	492						Frog_fixed.avi	0
13031	782	880.2503	488.2118	0.4586855	0.4157802	589.9288	3.97329	0	854.663	506.7979	0.3226894	0.4134333	590.3257	3.669641	0	15	867	498						Frog_fixed.avi	0
13048	783	883.4419	491.689	0.4591209	0.4155476	589.7622	3.970016	0	856.54	501.9931	0.3230687	0.4130093	590.1307	3.655424	0	15	870	497						Frog_fixed.avi	0
13065	784	884.0044	487.3992	0.4595188	0.4154623	589.5232	3.980308	0	862.5912	499.3814	0.3234496	0.4127399	589.9335	3.658327	0	15	873	493						Frog_fixed.avi	0
13081	785	886.6553	488.6565	0.4599044	0.4154078	589.4118	3.978405	0	859.6622	499.1771	0.3238232	0.4125397	589.7231	3.659264	0	15	873	494						Frog_fixed.avi	0
13098	786	886.6497	477.6495	0.4602543	0.4153928	589.2611	3.975203	0	860.8372	500.277	0.3241303	0.4122586	589.6244	3.649962	0	15	874	489						Frog_fixed.avi	0
13114	787	885.076	478.6867	0.4606045	0.4153156	589.0703	3.984921	0	860.2029	498.7764	0.3244428	0.4120461	589.4622	3.667302	0	15	873	489						Frog_fixed.avi	0
13131	788	886.1691	485.7156	0.4609294	0.4151829	588.9072	4.000405	0	858.814	501.5916	0.3247433	0.4117402	589.1486	3.659254	0	15	872	494						Frog_fixed.avi	0
13148	789	889.7949	484.2863	0.4612312	0.4150395	588.7427	4.005843	0	857.3368	498.2246	0.3249623	0.4113694	589.1501	3.671799	0	15	874	491						Frog_fixed.avi	0
13164	790	884.3098	484.4124	0.4614611	0.4148707	588.5857	3.998415	0	861.7781	498.3138	0.3252132	0.4110494	588.7542	3.663874	0	15	873	491						Frog_fixed.avi	0
13181	791	887.9253	477.4398	0.4617062	0.4146812	588.2964	4.005436	0	863.517	497.9709	0.3253887	0.4106741	588.6577	3.664214	0	15	876	488						Frog_fixed.avi	0
13198	792	886.1563	474.51	0.4618578	0.4144836	588.1609	4.007401	0	862.8193	499.7803	0.3255367	0.4103708	588.5822	3.659286	0	15	874	487						Frog_fixed.avi	0
13214	793	889.4724	476.7162	0.4620169	0.4142026	587.9115	4.010448	0	867.0749	491.2707	0.325673	0.4101157	588.2313	3.657266	0	15	878	484						Frog_fixed.avi	0
13231	794	890.0458	472.5095	0.4620999	0.4138342	587.704	4.013287	0	861.5647	499.3415	0.325735	0.4097404	588.118	3.681034	0	15	876	486						Frog_fixed.avi	0
13248	795	888.205	481.9968	0.4621533	0.4134349	587.566	4.023499	0	863.9851	498.9907	0.3257694	0.409451	587.9916	3.671777	0	15	876	490						Frog_fixed.avi	0
13264	796	889.6124	477.9127	0.462177	0.4129525	587.3177	4.023441	0	863.2455	497.5867	0.3257848	0.4090713	587.8876	3.671345	0	15	876	488						Frog_fixed.avi	0
13281	797	886.5097	478.2418	0.4621476	0.4123187	587.109	4.020555	0	862.1339	494.5341	0.3257553	0.4086217	587.7744	3.653065	0	15	874	486						Frog_fixed.avi	0
13298	798	881.7988	473.3224	0.4620629	0.411579	586.8767	4.030806	0	858.0762	490.6429	0.3256777	0.4079756	587.5956	3.665837	0	15	870	482						Frog_fixed.avi	0
13314	799	880.3461	467.0371	0.4618868	0.4107958	586.7141	4.024207	0	856.131	500.7584	0.3255375	0.4073204	587.4261	3.671442	0	15	868	484						Frog_fixed.avi	0
13331	800	880.0416	471.4308	0.4617434	0.4099576	586.6161	4.026363	0	862.6665	494.7865	0.3254233	0.406765	587.3181	3.658124	0	15	871	483						Frog_fixed.avi	0
13348	801	879.7568	472.1716	0.4616036	0.4091839	586.4789	4.03023	0	863.8317	498.1293	0.3253055	0.4061885	587.39	3.660459	0	15	872	485						Frog_fixed.avi	0
13364	802	880.661	469.7939	0.4615605	0.4084413	586.2654	4.024174	0	853.2672	506.1242	0.3252184	0.4056982	587.3281	3.667484	0	15	867	488						Frog_fixed.avi	0
13381	803	880.7287	470.653	0.4615844	0.407716	586.16	4.012588	0	857.2936	498.8609	0.3252638	0.4052333	587.1307	3.645647	0	15	869	485						Frog_fixed.avi	0
13398	804	884.6522	474.1048	0.4617537	0.4069534	586.1243	4.013679	0	856.6992	501.3857	0.3253847	0.4046337	587.265	3.641218	0	15	871	488						Frog_fixed.avi	0
13414	805	883.8992	463.8648	0.4619648	0.4061255	585.9772	4.014128	0	856.9351	500.8755	0.3256212	0.4039838	587.0084	3.653404	0	15	870	482						Frog_fixed.avi	0
13431	806	886.148	466.673	0.462308	0.4053231	586.0004	4.016905	0	862.5677	499.6523	0.32598	0.4031951	586.9682	3.656111	0	15	874	483						Frog_fixed.avi	0
13448	807	882.1471	476.1292	0.4627222	0.4044694	585.8873	4.018054	0	862.6122	496.7796	0.3263705	0.4023537	587.0609	3.655147	0	15	872	486						Frog_fixed.avi	0
13464	808	882.2041	477.6762	0.4632106	0.4036571	585.8023	4.01911	0	862.0413	503.2267	0.3268338	0.4015008	586.8898	3.65088	0	15	872	490						Frog_fixed.avi	0
13481	809	882.4228	474.1606	0.4637286	0.4029194	585.7226	4.01691	0	864.2751	500.6799	0.3273323	0.4007171	586.7971	3.648617	0	15	873	487						Frog_fixed.avi	0
13498	810	886.9437	476.4832	0.464274	0.4023234	585.7948	4.018804	0	863.285	509.0057	0.3278727	0.4000413	586.5547	3.634759	0	15	875	493						Frog_fixed.avi	0
13514	811	883.9949	471.2054	0.4648029	0.4020506	585.6913	4.016729	0	860.426	511.6807	0.3283583	0.3996351	586.4092	3.64218	0	15	872	491						Frog_fixed.avi	0
13531	812	888.3027	470.6548	0.4653436	0.4019179	585.6033	4.006762	0	864.9964	515.9762	0.3288556	0.3993045	586.2981	3.64814	0	15	877	493						Frog_fixed.avi	0
13548	813	889.6628	472.7166	0.4658673	0.4019066	585.4533	4.009396	0	865.9277	510.3898	0.3293397	0.3991838	586.21	3.654895	0	15	878	492						Frog_fixed.avi	0
13564	814	886.3025	476.2773	0.466363	0.4020053	585.3744	4.009782	0	860.4799	510.6123	0.3297697	0.399162	586.1758	3.666398	0	15	873	493						Frog_fixed.avi	0
13581	815	881.5089	473.1227	0.4668171	0.4021417	585.2639	4.006813	0	862.9071	511.8283	0.3302306	0.3991173	586.1047	3.664038	0	15	872	492						Frog_fixed.avi	0
13598	816	883.1262	474.7618	0.467269	0.4022299	585.1836	4.018148	0	865.1404	516.7983	0.3306638	0.3989966	586.0202	3.658331	0	15	874	496						Frog_fixed.avi	0
13614	817	883.7445	480.3688	0.4676802	0.4022832	585.027	4.017445	0	864.5608	514.0377	0.3310489	0.3988483	585.8812	3.652964	0	15	874	497						Frog_fixed.avi	0
13631	818	885.9014	476.9211	0.4680625	0.4022879	584.9545	4.022284	0	862.1835	519.5924	0.331417	0.3985508	585.7761	3.664418	0	15	874	498						Frog_fixed.avi	0
13648	819	883.1965	474.6541	0.4684204	0.4022546	585.0695	4.008638	0	868.7458	513.7721	0.3317793	0.3983091	585.6603	3.657057	0	15	876	494						Frog_fixed.avi	0
13664	820	881.2145	482.3211	0.4687633	0.4022583	584.7877	4.034747	0	862.4308	516.9615	0.3320955	0.3980919	585.6526	3.683497	0	15	872	500						Frog_fixed.avi	0
13681	821	878.916	484.8968	0.4691215	0.4023132	584.6633	4.023012	0	861.8683	524.9299	0.3324471	0.3979253	585.546	3.680555	0	15	870	505						Frog_fixed.avi	0
13697	822	883.9733	474.2623	0.4695418	0.4024512	584.6901	4.031612	0	865.7391	521.6465	0.3328575	0.3977566	585.5156	3.672257	0	15	875	498						Frog_fixed.avi	0
13714	823	883.193	473.9505	0.469951	0.402655	584.7786	4.041455	0	869.3097	518.7068	0.3332794	0.3977034	585.4485	3.677619	0	15	876	496						Frog_fixed.avi	0
13731	824	876.394	483.4457	0.4703327	0.4028249	584.636	4.020144	0	866.3763	523.3151	0.3336523	0.3976745	585.4556	3.684577	0	15	871	503						Frog_fixed.avi	0
13747	825	877.6974	476.1538	0.4707324	0.4029853	584.5359	4.045547	0	860.3152	521.9755	0.3340351	0.3976652	585.4647	3.691087	0	15	869	499						Frog_fixed.avi	0
13764	826	878.4933	479.7847	0.4711181	0.4031361	584.4845	4.044407	0	861.7258	516.3327	0.334429	0.3976284	585.3815	3.689143	0	15	870	498						Frog_fixed.avi	0
13781	827	881.0814	481.0613	0.4714951	0.4031553	584.6458	4.05175	0	864.8956	518.1299	0.3348012	0.3975175	585.3679	3.699449	0	15	873	500						Frog_fixed.avi	0
13797	828	878.8099	478.9047	0.4717796	0.4031542	584.5844	4.043614	0	863.7616	520.6815	0.3350844	0.3973619	585.3862	3.706496	0	15	871	500						Frog_fixed.avi	0
13814	829	878.994	480.5426	0.472083	0.4031431	584.5756	4.061303	0	866.2082	519.1559	0.3353934	0.3972197	585.3367	3.686303	0	15	873	500						Frog_fixed.avi	0
13831	830	876.8689	479.8837	0.4723285	0.4031439	584.6359	4.050918	0	865.3449	518.3514	0.3356658	0.3971102	585.3339	3.697391	0	15	871	499						Frog_fixed.avi	0
13847	831	880.957	479.3796	0.4726229	0.4031604	584.5355	4.068362	0	864.2166	524.5071	0.3359452	0.3969502	585.3644	3.701386	0	15	873	502						Frog_fixed.avi	0
13864	832	870.5573	490.0802	0.4729219	0.4033683	584.5404	4.056279	0	866.6542	528.3913	0.3362997	0.3970518	585.3102	3.68626	0	15	869	509						Frog_fixed.avi	0
13881	833	876.8008	503.7642	0.4732325	0.4035326	584.5247	4.064472	0	862.2537	552.7682	0.3366134	0.397001	585.2755	3.709718	0	15	870	528						Frog_fixed.avi	0
13897	834	873.9464	506.3351	0.4735476	0.4034266	584.4856	4.05969	0	857.4407	549.8869	0.3369048	0.3967862	585.2953	3.704814	0	15	866	528						Frog_fixed.avi	0
13914	835	869.2664	504.6826	0.473835	0.4033228	584.4519	4.059607	0	862.7792	547.7148	0.3372214	0.396563	585.1298	3.712759	0	15	866	526						Frog_fixed.avi	0
13931	836	873.4199	501.7093	0.4741451	0.4031516	584.3347	4.070927	0	856.4146	546.662	0.3374908	0.3962805	585.1215	3.724094	0	15	865	524						Frog_fixed.avi	0
13947	837	874.066	504.8234	0.4744222	0.402997	584.3182	4.069761	0	858.3285	550.4045	0.3377859	0.3959279	584.9008	3.71528	0	15	866	528						Frog_fixed.avi	0
13964	838	873.7024	499.5449	0.4746513	0.4029289	584.3044	4.09116	0	858.8212	546.5236	0.337974	0.3956568	584.9382	3.709932	0	15	866	523						Frog_fixed.avi	0
13981	839	872.9608	493.5294	0.4748147	0.4028589	584.1736	4.084094	0	857.2194	548.8156	0.338152	0.3953287	584.6152	3.697002	0	15	865	521						Frog_fixed.avi	0
13997	840	873.5989	499.0001	0.4749126	0.4027883	584.0412	4.085702	0	858.5995	538.6727	0.338207	0.3949984	584.5194	3.698894	0	15	866	519						Frog_fixed.avi	0
14014	841	874.6239	500.911	0.4749368	0.402665	583.8799	4.091205	0	862.1863	542.109	0.3382102	0.3946742	584.3657	3.703958	0	15	868	522						Frog_fixed.avi	0
14031	842	871.8267	506.8856	0.4748857	0.4025335	583.7037	4.089758	0	858.189	549.0203	0.3381499	0.3942145	584.2604	3.722926	0	15	865	528						Frog_fixed.avi	0
14047	843	874.7222	502.2591	0.4748048	0.4023261	583.6043	4.091316	0	862.0895	545.2199	0.3380419	0.3937922	583.9846	3.706591	0	15	868	524						Frog_fixed.avi	0
14064	844	867.2423	495.6538	0.4747104	0.4020497	583.5163	4.082397	0	856.7779	545.1539	0.3378504	0.3933648	583.8646	3.708089	0	15	862	520						Frog_fixed.avi	0
14081	845	865.9484	502.3452	0.4745141	0.401645	583.2664	4.078117	0	855.9077	548.2155	0.3376505	0.3928712	583.6395	3.702618	0	15	861	525						Frog_fixed.avi	0
14097	846	873.8638	500.0149	0.4743442	0.4013292	583.1168	4.086339	0	861.2049	539.406	0.3373972	0.3925331	583.5482	3.702338	0	15	868	520						Frog_fixed.avi	0
14114	847	870.8431	495.3178	0.4741198	0.4010901	582.8505	4.080915	0	862.4818	537.1938	0.3371613	0.392334	583.3284	3.707124	0	15	867	516						Frog_fixed.avi	0
14131	848	873.7665	500.5663	0.4739287	0.4009177	582.7869	4.084583	0	867.2065	537.3318	0.3369376	0.3922483	583.0677	3.683548	0	15	870	519						Frog_fixed.avi	0
14147	849	871.517	501.1403	0.4737079	0.400814	582.4843	4.089556	0	855.6071	542.6499	0.336641	0.3922829	582.9648	3.710548	0	15	864	522						Frog_fixed.avi	0
14164	850	876.1062	503.0627	0.4735108	0.4008193	582.4044	4.097439	0	859.9305	544.7197	0.3364392	0.3923604	582.7249	3.700335	0	15	868	524						Frog_fixed.avi	0
14181	851	876.5201	493.7803	0.4732956	0.4009031	582.1254	4.095386	0	859.5488	542.098	0.336178	0.3925267	582.4892	3.700565	0	15	868	518						Frog_fixed.avi	0
14197	852	874.7665	502.1456	0.4731006	0.4009678	581.9575	4.078379	0	862.1685	548.4277	0.335949	0.3926453	582.4004	3.696857	0	15	868	525						Frog_fixed.avi	0
14214	853	869.8206	500.2465	0.4728859	0.4011026	581.8843	4.074422	0	862.7691	544.0526	0.3357053	0.3928252	582.2012	3.677984	0	15	866	522						Frog_fixed.avi	0
14231	854	875.1407	501.9605	0.4727152	0.401193	581.7026	4.072265	0	857.4424	542.3394	0.3354917	0.3930478	582.0294	3.684451	0	15	866	522						Frog_fixed.avi	0
14247	855	874.5692	501.072	0.472574	0.4013443	581.6726	4.075569	0	861.704	545.9208	0.335328	0.3932176	581.8589	3.682508	0	15	868	523						Frog_fixed.avi	0
14264	856	874.0381	505.8686	0.4724402	0.4014748	581.4619	4.076069	0	862.4213	544.2578	0.3351799	0.3933735	581.9041	3.692147	0	15	868	525						Frog_fixed.avi	0
14280	857	871.8847	504.5521	0.4722935	0.401719	581.4556	4.082046	0	856.5466	547.3715	0.3350469	0.393579	581.807	3.69001	0	15	864	526						Frog_fixed.avi	0
14297	858	871.4291	499.3932	0.4722342	0.4019052	581.474	4.078747	0	856.5829	551.9854	0.3349898	0.3937579	581.7339	3.675817	0	15	864	526						Frog_fixed.avi	0
14314	859	877.1058	507.0236	0.4722241	0.4020173	581.3867	4.081133	0	856.7285	540.5076	0.3349348	0.393949	581.6312	3.670491	0	15	867	524						Frog_fixed.avi	0
14330	860	875.9343	512.2648	0.4722225	0.4021094	581.4349	4.073359	0	858.2119	541.8483	0.3349421	0.3940025	581.6045	3.674066	0	15	867	527						Frog_fixed.avi	0
14347	861	873.8456	510.1742	0.4722378	0.4021173	581.4103	4.080004	0	858.1573	543.2333	0.3349584	0.3939648	581.6246	3.677619	0	15	866	527						Frog_fixed.avi	0
14364	862	872.1281	502.9851	0.4722856	0.402101	581.4036	4.079995	0	860.7307	542.4307	0.3350134	0.3938803	581.6666	3.680941	0	15	866	523						Frog_fixed.avi	0
14380	863	870.0977	509.7254	0.4723816	0.4020855	581.3432	4.068296	0	856.0605	551.7615	0.335093	0.3937104	581.7224	3.672472	0	15	863	531						Frog_fixed.avi	0
14397	864	869.4454	508.3727	0.4724862	0.4020699	581.319	4.062151	0	860.8357	547.5446	0.3352361	0.3936405	581.7322	3.669639	0	15	865	528						Frog_fixed.avi	0
14414	865	875.4064	512.2363	0.472638	0.4020969	581.3624	4.068806	0	859.7179	547.1516	0.3353801	0.393617	581.6812	3.6754	0	15	868	530						Frog_fixed.avi	0
14430	866	874.6914	511.1625	0.4727607	0.4021695	581.5219	4.065819	0	851.7399	552.7203	0.3355222	0.3936286	581.7816	3.678304	0	15	863	532						Frog_fixed.avi	0
14447	867	873.757	519.2243	0.4729377	0.4022536	581.4811	4.071251	0	860.8016	548.9352	0.3357063	0.393682	581.8777	3.669607	0	15	867	534						Frog_fixed.avi	0
14464	868	874.8036	508.7585	0.4731161	0.4024761	581.646	4.072848	0	858.2555	546.3865	0.3358774	0.3937614	581.7921	3.673361	0	15	867	528						Frog_fixed.avi	0
14480	869	868.5352	510.6828	0.4732126	0.4026795	581.5345	4.050076	0	858.3605	547.418	0.3360115	0.393932	581.8831	3.67792	0	15	863	529						Frog_fixed.avi	0
14497	870	874.1662	501.9521	0.4733188	0.4028997	581.7183	4.053248	0	854.0528	549.7789	0.3361415	0.3940481	582.0453	3.69047	0	15	864	526						Frog_fixed.avi	0
14514	871	874.0729	515.8497	0.4734315	0.403046	581.7426	4.068497	0	859.1619	545.8267	0.336242	0.3941852	582.0697	3.664241	0	15	867	531						Frog_fixed.avi	0
14530	872	873.6121	511.3585	0.4735249	0.4033338	581.9214	4.063698	0	855.8639	549.7299	0.3363717	0.3943418	582.0073	3.678049	0	15	865	531						Frog_fixed.avi	0
14547	873	875.0634	509.9919	0.473594	0.4036081	581.8258	4.058681	0	858.4252	549.3417	0.336458	0.3944827	582.093	3.661638	0	15	867	530						Frog_fixed.avi	0
14564	874	874.5443	505.8349	0.4736805	0.4038172	581.8607	4.045296	0	855.8838	544.191	0.3365692	0.3946416	582.2452	3.667965	0	15	865	525						Frog_fixed.avi	0
14580	875	873.7298	502.0387	0.4737921	0.4040154	581.9125	4.073933	0	856.0043	542.7555	0.3366782	0.3946507	582.3148	3.664143	0	15	865	522						Frog_fixed.avi	0
14597	876	873.8096	509.0215	0.4739972	0.4041027	582.0807	4.071591	0	861.9046	549.5251	0.3368932	0.3945297	582.2048	3.661316	0	15	868	529						Frog_fixed.avi	0
14613	877	877.6053	500.1431	0.4741671	0.404226	581.8694	4.058468	0	862.4769	550.9258	0.3370743	0.3944755	582.3796	3.663902	0	15	870	526						Frog_fixed.avi	0
14630	878	870.7703	501.4079	0.4743695	0.4043447	582.1288	4.054442	0	858.2014	551.3069	0.3372876	0.3943971	582.3987	3.662077	0	15	864	526						Frog_fixed.avi	0
14647	879	871.4401	507.6325	0.4745989	0.4044378	582.0812	4.034897	0	858.8445	545.8123	0.3375194	0.3943605	582.4222	3.664867	0	15	865	527						Frog_fixed.avi	0
14663	880	875.2258	505.9288	0.4747929	0.4045423	582.1155	4.052288	0	859.0992	551.4499	0.3377043	0.394296	582.3823	3.650644	0	15	867	529						Frog_fixed.avi	0
14680	881	871.4487	511.6857	0.4749976	0.4046342	582.1512	4.042829	0	858.9309	555.0203	0.3379409	0.3942641	582.4392	3.645363	0	15	865	533						Frog_fixed.avi	0
14697	882	871.4951	504.5323	0.4751286	0.4047465	582.0806	4.031759	0	854.2322	554.6319	0.3380685	0.3942395	582.5273	3.667184	0	15	863	530						Frog_fixed.avi	0
14713	883	874.2535	509.9362	0.4752772	0.404897	582.1743	4.034146	0	855.9526	551.3325	0.3381962	0.3942466	582.4338	3.654536	0	15	865	531						Frog_fixed.avi	0
14730	884	872.5551	507.275	0.475384	0.4050843	582.4886	4.028122	0	858.7131	552.3765	0.3383107	0.3942327	582.5224	3.627542	0	15	866	530						Frog_fixed.avi	0
14747	885	872.4972	508.992	0.475487	0.4052272	582.3986	4.018546	0	853.9358	551.7273	0.338444	0.3942541	582.5414	3.638213	0	15	863	530						Frog_fixed.avi	0
14763	886	873.3002	509.3512	0.4756159	0.4053707	582.4155	4.018268	0	853.6456	552.7747	0.338553	0.3942685	582.578	3.632692	0	15	863	531						Frog_fixed.avi	0
14780	887	873.1839	514.9841	0.4757072	0.4054288	582.4415	4.015039	0	855.6369	549.4566	0.3386555	0.3942785	582.5588	3.617607	0	15	864	532						Frog_fixed.avi	0
14797	888	876.8999	519.41	0.4758448	0.4055233	582.57	4.013365	0	854.7305	552.8656	0.3387868	0.3942597	582.5566	3.612803	0	15	866	536						Frog_fixed.avi	0
14813	889	874.6107	514.5819	0.4759355	0.4056484	582.6428	4.016905	0	858.2444	550.9947	0.3389287	0.3942138	582.5776	3.611915	0	15	866	533						Frog_fixed.avi	0
14830	890	868.1726	519.2543	0.4759984	0.4056024	582.5791	4.018799	0	855.0278	552.8399	0.3390274	0.3941406	582.6199	3.617957	0	15	862	536						Frog_fixed.avi	0
14847	891	873.707	515.0533	0.476116	0.4055636	582.4367	4.012966	0	853.6056	548.7625	0.3391105	0.3940211	582.6131	3.614962	0	15	864	532						Frog_fixed.avi	0
14863	892	884.5794	510.8036	0.4761086	0.4055291	582.4243	4.018394	0	860.9681	549.4636	0.3391325	0.3939047	582.6171	3.621675	0	15	873	530						Frog_fixed.avi	0
14880	893	893.1163	516.9607	0.4760993	0.4055493	582.5248	4.020953	0	873.4146	556.4193	0.3391436	0.3937663	582.7748	3.596495	0	15	883	537						Frog_fixed.avi	0
14897	894	892.5825	517.7409	0.4761726	0.405634	582.4648	4.022489	0	869.8385	553.98	0.339209	0.3937359	582.7553	3.608384	0	15	881	536						Frog_fixed.avi	0
14913	895	898.7037	511.0723	0.4762349	0.4058067	582.436	4.012776	0	873.6201	555.9291	0.3392797	0.3937541	582.679	3.603833	0	15	886	534						Frog_fixed.avi	0
14930	896	897.6556	508.9655	0.476299	0.4059197	582.3877	4.013987	0	874.5038	557.1455	0.3393654	0.3937429	582.4517	3.600731	0	15	886	533						Frog_fixed.avi	0
14947	897	893.06	507.7649	0.4763716	0.405963	582.5231	3.986987	0	873.0536	561.1216	0.3394226	0.3936828	582.4756	3.600774	0	15	883	534						Frog_fixed.avi	0
14963	898	889.9011	510.6122	0.4764372	0.4059164	582.5597	4.007655	0	878.6079	551.4058	0.3395184	0.3935774	582.5651	3.586066	0	15	884	531						Frog_fixed.avi	0
14980	899	888.7131	524.1315	0.4765764	0.40583	582.2189	3.98943	0	875.5112	551.1606	0.3396248	0.3933724	582.5253	3.585187	0	15	882	538						Frog_fixed.avi	0
14997	900	891.1897	512.1187	0.4767803	0.4056911	582.1938	3.995677	0	871.8542	550.4947	0.3398202	0.3931441	582.3806	3.600912	0	15	882	531						Frog_fixed.avi	0
15013	901	891.96	517.2613	0.4770203	0.4054869	582.1824	3.992052	0	880.6429	554.1068	0.3400505	0.3928046	582.3983	3.583432	0	15	886	536						Frog_fixed.avi	0
15030	902	892.6823	515.4212	0.4773038	0.405332	582.1165	4.00782	0	876.7111	550.9062	0.3403491	0.3924551	582.1542	3.581641	0	15	885	533						Frog_fixed.avi	0
15047	903	891.1073	510.8419	0.4776329	0.405112	581.9397	3.983914	0	874.9655	551.1259	0.3406383	0.3920228	582.222	3.577492	0	15	883	531						Frog_fixed.avi	0
15063	904	890.3089	520.6132	0.4780085	0.4048245	582.0448	3.98943	0	879.0996	547.8836	0.341017	0.3915835	582.0858	3.569685	0	15	885	534						Frog_fixed.avi	0
15080	905	888.0097	518.9	0.4783582	0.4045842	581.9495	3.987868	0	880.1903	552.1647	0.3413835	0.3911091	581.837	3.568446	0	15	884	536						Frog_fixed.avi	0
15097	906	887.6209	514.6913	0.4787419	0.4044509	581.8259	3.972378	0	877.2769	542.8384	0.3417327	0.3907089	581.8052	3.570145	0	15	882	529						Frog_fixed.avi	0
15113	907	888.6743	507.8818	0.4791311	0.4043606	581.5928	3.982944	0	872.5719	556.3287	0.3420644	0.3903227	581.6752	3.557706	0	15	881	532						Frog_fixed.avi	0
15130	908	887.0896	514.3329	0.479508	0.4043508	581.693	3.964107	0	876.3397	550.2626	0.3424262	0.3900356	581.497	3.547583	0	15	882	532						Frog_fixed.avi	0
15147	909	883.7354	516.6048	0.4798717	0.4043111	581.498	3.954409	0	875.4933	549.3165	0.3428031	0.38983	581.3427	3.562081	0	15	880	533						Frog_fixed.avi	0
15163	910	878.5681	513.7403	0.4802446	0.4042678	581.4431	3.960279	0	874.7843	549.8941	0.3431459	0.3895295	581.2796	3.552093	0	15	877	532						Frog_fixed.avi	0
15180	911	884.9689	519.3373	0.480679	0.4042083	581.2897	3.972638	0	875.9803	547.474	0.3435395	0.3892714	581.1185	3.552909	0	15	880	533						Frog_fixed.avi	0
15197	912	886.1603	523.095	0.481147	0.4041362	581.2386	3.974516	0	875.3937	544.67	0.3439417	0.389027	581.0859	3.553795	0	15	881	534						Frog_fixed.avi	0
15213	913	892.3999	520.2097	0.4816184	0.4040475	581.2294	3.978825	0	877.0403	546.6168	0.3444078	0.3887047	581.0384	3.556788	0	15	885	533						Frog_fixed.avi	0
15230	914	887.7272	518.3026	0.4821004	0.403934	581.2042	3.976904	0	878.8288	546.1505	0.3448994	0.388413	580.975	3.562631	0	15	883	532						Frog_fixed.avi	0
15247	915	885.7755	518.4504	0.4826222	0.403876	581.1636	3.961019	0	875.9006	541.3862	0.3454227	0.388202	580.899	3.555383	0	15	881	530						Frog_fixed.avi	0
15263	916	882.8327	510.8339	0.4831758	0.403806	581.1271	3.970077	0	875.1472	546.8716	0.3459685	0.3878693	580.9335	3.552897	0	15	879	529						Frog_fixed.avi	0
15280	917	882.9196	510.7366	0.4837475	0.4037592	581.1207	3.95743	0	877.023	552.0082	0.3465508	0.387613	580.8603	3.564756	0	15	880	531						Frog_fixed.avi	0
15297	918	883.4191	511.1075	0.4843524	0.403758	581.1332	3.970368	0	877.704	550.0059	0.3471866	0.387402	580.7595	3.591007	0	15	881	531						Frog_fixed.avi	0
15313	919	886.1851	497.8379	0.4848591	0.4034912	581.1407	3.984153	0	889.9425	523.4553	0.3476768	0.3868795	581.134	3.589631	0	16	888	511						Frog_fixed.avi	0
15330	920	894.7548	461.8401	0.4853814	0.4031008	581.3083	3.959622	0	890.8395	487.9468	0.3483059	0.386337	581.1218	3.576458	0	16	893	475						Frog_fixed.avi	0
15347	921	893.2203	467.9331	0.4859473	0.403198	581.4293	3.994655	0	895.7202	491.4973	0.3488656	0.3862503	581.1683	3.5921	0	16	894	480						Frog_fixed.avi	0
15363	922	896.2888	465.7081	0.4865351	0.4032537	581.5906	3.974448	0	889.6616	486.4923	0.3494433	0.3860935	581.2559	3.597201	0	16	893	476						Frog_fixed.avi	0
15380	923	893.6962	463.2354	0.4870711	0.4033016	581.6102	3.98439	0	890.029	486.2049	0.3500149	0.3859651	581.339	3.588363	0	16	892	475						Frog_fixed.avi	0
15396	924	895.4902	472.0719	0.4876259	0.4032362	581.7002	3.987741	0	891.4257	493.652	0.350614	0.385684	581.5928	3.601157	0	16	893	483						Frog_fixed.avi	0
15413	925	892.3597	467.2713	0.4881835	0.403215	581.9427	3.99252	0	892.9283	490.6463	0.3512121	0.3854688	581.6752	3.601758	0	16	893	479						Frog_fixed.avi	0
15430	926	897.3972	467.9333	0.4887815	0.4031507	582.3639	3.99139	0	890.46	492.8598	0.3518343	0.385273	581.6669	3.608944	0	16	894	480						Frog_fixed.avi	0
15446	927	892.4198	462.1268	0.4893515	0.4031768	582.5723	3.995983	0	892.2642	490.4909	0.3524637	0.385066	582.0129	3.621633	0	16	892	476						Frog_fixed.avi	0
15463	928	890.2217	470.1794	0.4899377	0.4030866	582.6515	4.00751	0	890.0587	489.121	0.3530931	0.3847689	582.274	3.623462	0	16	890	480						Frog_fixed.avi	0
15480	929	895.4669	460.8537	0.4905804	0.4030194	582.8876	3.996928	0	887.4883	494.3687	0.35375	0.3844702	582.3934	3.620888	0	16	891	478						Frog_fixed.avi	0
15496	930	890.7614	462.3121	0.4911856	0.4029901	583.2186	4.008846	0	895.4552	483.767	0.3544406	0.3842549	582.509	3.626541	0	16	893	473						Frog_fixed.avi	0
15513	931	891.4954	462.3106	0.4917607	0.4028536	583.4108	4.014554	0	893.8534	484.6527	0.3550431	0.3839377	582.7736	3.620758	0	16	893	473						Frog_fixed.avi	0
15530	932	892.3197	463.4955	0.4923534	0.402519	583.7678	4.005699	0	894.1084	483.5069	0.3556717	0.3835213	583.2626	3.634203	0	16	893	474						Frog_fixed.avi	0
15546	933	892.4084	462.415	0.4929683	0.4019151	584.3015	4.006364	0	887.4058	484.9128	0.3562792	0.3827339	583.6412	3.650174	0	16	890	474						Frog_fixed.avi	0
15563	934	897.2891	469.4187	0.4935527	0.4011198	584.3063	4.069498	0	-1280	-1024	-1	-1	-1	-1	4	16	897	469						Frog_fixed.avi	0
15580	935	-1280	-1024	-1	-1	-1	-1	4	-1280	-1024	-1	-1	-1	-1	4		0	0						Frog_fixed.avi	0
15596	936	-1280	-1024	-1	-1	-1	-1	4	-1280	-1024	-1	-1	-1	-1	4		0	0						Frog_fixed.avi	0
15613	937	-1280	-1024	-1	-1	-1	-1	4	-1280	-1024	-1	-1	-1	-1	4		0	0						Frog_fixed.avi	0
15630	938	-1280	-1024	-1	-1	-1	-1	4	-1280	-1024	-1	-1	-1	-1	4		0	0						Frog_fixed.avi	0
15646	939	-1280	-1024	-1	-1	-1	-1	4	-1280	-1024	-1	-1	-1	-1	4		0	0						Frog_fixed.avi	0
15663	940	-1280	-1024	-1	-1	-1	-1	4	-1280	-1024	-1	-1	-1	-1	4		0	0						Frog_fixed.avi	0
15680	941	-1280	-1024	-1	-1	-1	-1	4	-1280	-1024	-1	-1	-1	-1	4		0	0						Frog_fixed.avi	0
15696	942	859.9523	463.6281	0.4967289	0.3996275	586.7088	4.002509	0	871.3705	471.1246	0.3603931	0.3790544	585.6618	3.651705	0	17	866	467						Frog_fixed.avi	0
15713	943	869.5208	463.2033	0.4968984	0.3994932	586.7612	4.060449	0	870.5441	468.7524	0.360639	0.3788536	585.7067	3.665042	0	17	870	466						Frog_fixed.avi	0
15730	944	866.4526	468.0712	0.4970225	0.3991406	587.1442	4.046366	0	870.011	473.6577	0.3608203	0.378319	586.0151	3.65679	0	17	868	471						Frog_fixed.avi	0
15746	945	862.3726	464.5869	0.4971139	0.3987177	587.3184	4.05497	0	870.3801	479.035	0.3610087	0.3777196	586.2465	3.687183	0	17	866	472						Frog_fixed.avi	0
15763	946	867.4838	472.3277	0.4972645	0.3982123	587.7809	4.053439	0	870.615	469.6543	0.3612033	0.3771146	586.5263	3.681733	0	17	869	471						Frog_fixed.avi	0
15780	947	859.8438	474.2779	0.4973806	0.3977292	588.1693	4.066306	0	871.7703	472.1041	0.3614057	0.3764646	587.0653	3.686397	0	17	866	473						Frog_fixed.avi	0
15796	948	868.2488	466.3351	0.4975811	0.397354	588.3338	4.048752	0	868.0713	475.9032	0.3616217	0.3758838	587.1647	3.692517	0	17	868	471						Frog_fixed.avi	0
15813	949	872.9511	472.7866	0.4977584	0.3968347	588.7089	4.066724	0	872.7927	471.1689	0.3618529	0.3754123	587.5291	3.700723	0	17	873	472						Frog_fixed.avi	0
15830	950	872.4329	466.4846	0.4978811	0.3963834	589.0385	4.079641	0	871.1423	472.3929	0.3620107	0.3748261	587.9645	3.694126	0	17	872	469						Frog_fixed.avi	0
15846	951	869.7103	471.6506	0.4979625	0.3957117	589.4537	4.066917	0	871.3657	477.6999	0.3622035	0.3741989	588.2526	3.69323	0	17	871	475						Frog_fixed.avi	0
15863	952	873.228	472.1464	0.4979889	0.3948998	589.8937	4.07021	0	867.1479	476.822	0.3622593	0.3734895	588.6371	3.698	0	17	870	474						Frog_fixed.avi	0
15880	953	865.8929	470.7597	0.4978092	0.3937804	590.3957	4.083615	0	872.2462	477.9767	0.3622041	0.3725857	589.0634	3.714498	0	17	869	474						Frog_fixed.avi	0
15896	954	867.2961	460.1134	0.4974983	0.3924187	590.6189	4.067018	0	867.0643	471.7586	0.3619439	0.3715171	589.6803	3.728719	0	17	867	466						Frog_fixed.avi	0
15913	955	867.035	463.2642	0.4969351	0.3907687	591.1628	4.07732	0	865.1863	475.8494	0.3614827	0.3701383	590.1755	3.72183	0	17	866	470						Frog_fixed.avi	0
15930	956	878.4691	462.0671	0.4961961	0.388502	591.7045	4.112681	0	866.3707	464.7895	0.3607829	0.3683537	591.0365	3.74747	0	17	872	463						Frog_fixed.avi	0
15946	957	853.6643	55.14426	0.49499	0.383646	592.5658	4.132795	0	942.721	31.51692	0.3603194	0.3642196	592.5649	3.783732	0	17	898	43						Frog_fixed.avi	0
15963	958	880.9277	-486.6703	0.4938033	0.3798176	593.6895	4.247308	0	1061.77	-557.9551	0.3598493	0.3612428	593.6451	3.920814	0	17	971	-522						Frog_fixed.avi	0
15979	959	-1280	-1024	-1	-1	-1	-1	4	-1280	-1024	-1	-1	-1	-1	4		0	0						Frog_fixed.avi	0
15996	960	-1280	-1024	-1	-1	-1	-1	4	-1280	-1024	-1	-1	-1	-1	4		0	0						Frog_fixed.avi	0
16013	961	-1280	-1024	-1	-1	-1	-1	4	-1280	-1024	-1	-1	-1	-1	4		0	0						Frog_fixed.avi	0
16029	962	-1280	-1024	-1	-1	-1	-1	4	-1280	-1024	-1	-1	-1	-1	4		0	0						Frog_fixed.avi	0
16046	963	-1280	-1024	-1	-1	-1	-1	4	-1280	-1024	-1	-1	-1	-1	4		0	0						Frog_fixed.avi	0
16063	964	-1280	-1024	-1	-1	-1	-1	4	-1280	-1024	-1	-1	-1	-1	4		0	0						Frog_fixed.avi	0
16079	965	-1280	-1024	-1	-1	-1	-1	4	-1280	-1024	-1	-1	-1	-1	4		0	0						Frog_fixed.avi	0
16096	966	-1280	-1024	-1	-1	-1	-1	4	-1280	-1024	-1	-1	-1	-1	4		0	0						Frog_fixed.avi	0
16113	967	-1280	-1024	-1	-1	-1	-1	4	-1280	-1024	-1	-1	-1	-1	4		0	0						Frog_fixed.avi	0
16129	968	-1280	-1024	-1	-1	-1	-1	4	-1280	-1024	-1	-1	-1	-1	4		0	0						Frog_fixed.avi	0
16146	969	-1280	-1024	-1	-1	-1	-1	4	-1280	-1024	-1	-1	-1	-1	4		0	0						Frog_fixed.avi	0
16163	970	-1280	-1024	-1	-1	-1	-1	4	-1280	-1024	-1	-1	-1	-1	4		0	0						Frog_fixed.avi	0
16179	971	-1280	-1024	-1	-1	-1	-1	4	-1280	-1024	-1	-1	-1	-1	4		0	0						Frog_fixed.avi	0
16196	972	-1280	-1024	-1	-1	-1	-1	4	-1280	-1024	-1	-1	-1	-1	4		0	0						Frog_fixed.avi	0
16213	973	-1280	-1024	-1	-1	-1	-1	4	-1280	-1024	-1	-1	-1	-1	4		0	0						Frog_fixed.avi	0
16229	974	-1280	-1024	-1	-1	-1	-1	4	-1280	-1024	-1	-1	-1	-1	4		0	0						Frog_fixed.avi	0
16246	975	-1280	-1024	-1	-1	-1	-1	4	-1280	-1024	-1	-1	-1	-1	4		0	0						Frog_fixed.avi	0
16263	976	-1280	-1024	-1	-1	-1	-1	4	-1280	-1024	-1	-1	-1	-1	4		0	0						Frog_fixed.avi	0
16279	977	-1280	-1024	-1	-1	-1	-1	4	-1280	-1024	-1	-1	-1	-1	4		0	0						Frog_fixed.avi	0
16296	978	-1280	-1024	-1	-1	-1	-1	4	-1280	-1024	-1	-1	-1	-1	4		0	0						Frog_fixed.avi	0
16313	979	-1280	-1024	-1	-1	-1	-1	4	-1280	-1024	-1	-1	-1	-1	4		0	0						Frog_fixed.avi	0
16330	980	-1280	-1024	-1	-1	-1	-1	4	-1280	-1024	-1	-1	-1	-1	4		0	0						Frog_fixed.avi	0
16347	981	-1280	-1024	-1	-1	-1	-1	4	-1280	-1024	-1	-1	-1	-1	4		0	0						Frog_fixed.avi	0
16364	982	-1280	-1024	-1	-1	-1	-1	4	-1280	-1024	-1	-1	-1	-1	4		0	0						Frog_fixed.avi	0
16379	983	-1280	-1024	-1	-1	-1	-1	4	-1280	-1024	-1	-1	-1	-1	4		0	0						Frog_fixed.avi	0
16396	984	-1280	-1024	-1	-1	-1	-1	4	-1280	-1024	-1	-1	-1	-1	4		0	0						Frog_fixed.avi	0
16413	985	-1280	-1024	-1	-1	-1	-1	4	-1280	-1024	-1	-1	-1	-1	4		0	0						Frog_fixed.avi	0
16429	986	-1280	-1024	-1	-1	-1	-1	4	-1280	-1024	-1	-1	-1	-1	4		0	0						Frog_fixed.avi	0
16446	987	-1280	-1024	-1	-1	-1	-1	4	-1280	-1024	-1	-1	-1	-1	4		0	0						Frog_fixed.avi	0
16463	988	-1280	-1024	-1	-1	-1	-1	4	-1280	-1024	-1	-1	-1	-1	4		0	0						Frog_fixed.avi	0
16479	989	-1280	-1024	-1	-1	-1	-1	4	-1280	-1024	-1	-1	-1	-1	4		0	0						Frog_fixed.avi	0
16496	990	-1280	-1024	-1	-1	-1	-1	4	-1280	-1024	-1	-1	-1	-1	4		0	0						Frog_fixed.avi	0
16513	991	-1280	-1024	-1	-1	-1	-1	4	-1280	-1024	-1	-1	-1	-1	4		0	0						Frog_fixed.avi	0
16529	992	-1280	-1024	-1	-1	-1	-1	4	-1280	-1024	-1	-1	-1	-1	4		0	0						Frog_fixed.avi	0
16546	993	-1280	-1024	-1	-1	-1	-1	4	-1280	-1024	-1	-1	-1	-1	4		0	0						Frog_fixed.avi	0
16563	994	-1280	-1024	-1	-1	-1	-1	4	-1280	-1024	-1	-1	-1	-1	4		0	0						Frog_fixed.avi	0
16580	995	-1280	-1024	-1	-1	-1	-1	4	-1280	-1024	-1	-1	-1	-1	4		0	0						Frog_fixed.avi	0
16596	996	-1280	-1024	-1	-1	-1	-1	4	-1280	-1024	-1	-1	-1	-1	4		0	0						Frog_fixed.avi	0
16614	997	-1280	-1024	-1	-1	-1	-1	4	-1280	-1024	-1	-1	-1	-1	4		0	0						Frog_fixed.avi	0
16631	998	-1280	-1024	-1	-1	-1	-1	4	-1280	-1024	-1	-1	-1	-1	4		0	0						Frog_fixed.avi	0
16646	999	-1280	-1024	-1	-1	-1	-1	4	-1280	-1024	-1	-1	-1	-1	4		0	0						Frog_fixed.avi	0
16662	1000	-1280	-1024	-1	-1	-1	-1	4	-1280	-1024	-1	-1	-1	-1	4		0	0						Frog_fixed.avi	0
16679	1001	-1280	-1024	-1	-1	-1	-1	4	-1280	-1024	-1	-1	-1	-1	4		0	0						Frog_fixed.avi	0
16696	1002	-1280	-1024	-1	-1	-1	-1	4	-1280	-1024	-1	-1	-1	-1	4		0	0						Frog_fixed.avi	0
16712	1003	-1280	-1024	-1	-1	-1	-1	4	-1280	-1024	-1	-1	-1	-1	4		0	0						Frog_fixed.avi	0
16729	1004	-1280	-1024	-1	-1	-1	-1	4	-1280	-1024	-1	-1	-1	-1	4		0	0						Frog_fixed.avi	0
16746	1005	-1280	-1024	-1	-1	-1	-1	4	-1280	-1024	-1	-1	-1	-1	4		0	0						Frog_fixed.avi	0
16763	1006	-1280	-1024	-1	-1	-1	-1	4	-1280	-1024	-1	-1	-1	-1	4		0	0						Frog_fixed.avi	0
16779	1007	-1280	-1024	-1	-1	-1	-1	4	-1280	-1024	-1	-1	-1	-1	4		0	0						Frog_fixed.avi	0
16796	1008	-1280	-1024	-1	-1	-1	-1	4	-1280	-1024	-1	-1	-1	-1	4		0	0						Frog_fixed.avi	0
16813	1009	-1280	-1024	-1	-1	-1	-1	4	-1280	-1024	-1	-1	-1	-1	4		0	0						Frog_fixed.avi	0
16829	1010	-1280	-1024	-1	-1	-1	-1	4	-1280	-1024	-1	-1	-1	-1	4		0	0						Frog_fixed.avi	0
16846	1011	-1280	-1024	-1	-1	-1	-1	4	-1280	-1024	-1	-1	-1	-1	4		0	0						Frog_fixed.avi	0
16864	1012	-1280	-1024	-1	-1	-1	-1	4	-1280	-1024	-1	-1	-1	-1	4		0	0						Frog_fixed.avi	0
16881	1013	-1280	-1024	-1	-1	-1	-1	4	-1280	-1024	-1	-1	-1	-1	4		0	0						Frog_fixed.avi	0
16896	1014	-1280	-1024	-1	-1	-1	-1	4	-1280	-1024	-1	-1	-1	-1	4		0	0						Frog_fixed.avi	0
16912	1015	-1280	-1024	-1	-1	-1	-1	4	-1280	-1024	-1	-1	-1	-1	4		0	0						Frog_fixed.avi	0
16929	1016	-1280	-1024	-1	-1	-1	-1	4	-1280	-1024	-1	-1	-1	-1	4		0	0						Frog_fixed.avi	0
16946	1017	-1280	-1024	-1	-1	-1	-1	4	-1280	-1024	-1	-1	-1	-1	4		0	0						Frog_fixed.avi	0
16962	1018	-1280	-1024	-1	-1	-1	-1	4	-1280	-1024	-1	-1	-1	-1	4		0	0						Frog_fixed.avi	0
16979	1019	-1280	-1024	-1	-1	-1	-1	4	-1280	-1024	-1	-1	-1	-1	4		0	0						Frog_fixed.avi	0
16996	1020	-1280	-1024	-1	-1	-1	-1	4	-1280	-1024	-1	-1	-1	-1	4		0	0						Frog_fixed.avi	0
17012	1021	-1280	-1024	-1	-1	-1	-1	4	-1280	-1024	-1	-1	-1	-1	4		0	0						Frog_fixed.avi	0
17029	1022	-1280	-1024	-1	-1	-1	-1	4	-1280	-1024	-1	-1	-1	-1	4		0	0						Frog_fixed.avi	0
17046	1023	-1280	-1024	-1	-1	-1	-1	4	-1280	-1024	-1	-1	-1	-1	4		0	0						Frog_fixed.avi	0
17063	1024	-1280	-1024	-1	-1	-1	-1	4	-1280	-1024	-1	-1	-1	-1	4		0	0						Frog_fixed.avi	0
17079	1025	-1280	-1024	-1	-1	-1	-1	4	-1280	-1024	-1	-1	-1	-1	4		0	0						Frog_fixed.avi	0
17096	1026	-1280	-1024	-1	-1	-1	-1	4	-1280	-1024	-1	-1	-1	-1	4		0	0						Frog_fixed.avi	0
17113	1027	-1280	-1024	-1	-1	-1	-1	4	-1280	-1024	-1	-1	-1	-1	4		0	0						Frog_fixed.avi	0
17131	1028	-1280	-1024	-1	-1	-1	-1	4	-1280	-1024	-1	-1	-1	-1	4		0	0						Frog_fixed.avi	0
17145	1029	-1280	-1024	-1	-1	-1	-1	4	-1280	-1024	-1	-1	-1	-1	4		0	0						Frog_fixed.avi	0
17162	1030	-1280	-1024	-1	-1	-1	-1	4	-1280	-1024	-1	-1	-1	-1	4		0	0						Frog_fixed.avi	0
17179	1031	-1280	-1024	-1	-1	-1	-1	4	-1280	-1024	-1	-1	-1	-1	4		0	0						Frog_fixed.avi	0
17195	1032	-1280	-1024	-1	-1	-1	-1	4	-1280	-1024	-1	-1	-1	-1	4		0	0						Frog_fixed.avi	0
17212	1033	-1280	-1024	-1	-1	-1	-1	4	-1280	-1024	-1	-1	-1	-1	4		0	0						Frog_fixed.avi	0
17229	1034	-1280	-1024	-1	-1	-1	-1	4	-1280	-1024	-1	-1	-1	-1	4		0	0						Frog_fixed.avi	0
17245	1035	-1280	-1024	-1	-1	-1	-1	4	-1280	-1024	-1	-1	-1	-1	4		0	0						Frog_fixed.avi	0
17262	1036	-1280	-1024	-1	-1	-1	-1	4	-1280	-1024	-1	-1	-1	-1	4		0	0						Frog_fixed.avi	0
17279	1037	-1280	-1024	-1	-1	-1	-1	4	-1280	-1024	-1	-1	-1	-1	4		0	0						Frog_fixed.avi	0
17296	1038	-1280	-1024	-1	-1	-1	-1	4	-1280	-1024	-1	-1	-1	-1	4		0	0						Frog_fixed.avi	0
17312	1039	-1280	-1024	-1	-1	-1	-1	4	-1280	-1024	-1	-1	-1	-1	4		0	0						Frog_fixed.avi	0
17329	1040	-1280	-1024	-1	-1	-1	-1	4	-1280	-1024	-1	-1	-1	-1	4		0	0						Frog_fixed.avi	0
17346	1041	-1280	-1024	-1	-1	-1	-1	4	-1280	-1024	-1	-1	-1	-1	4		0	0						Frog_fixed.avi	0
17362	1042	-1280	-1024	-1	-1	-1	-1	4	-1280	-1024	-1	-1	-1	-1	4		0	0						Frog_fixed.avi	0
17380	1043	-1280	-1024	-1	-1	-1	-1	4	-1280	-1024	-1	-1	-1	-1	4		0	0						Frog_fixed.avi	0
17397	1044	-1280	-1024	-1	-1	-1	-1	4	-1280	-1024	-1	-1	-1	-1	4		0	0						Frog_fixed.avi	0
17412	1045	-1280	-1024	-1	-1	-1	-1	4	-1280	-1024	-1	-1	-1	-1	4		0	0						Frog_fixed.avi	0
17429	1046	-1280	-1024	-1	-1	-1	-1	4	-1280	-1024	-1	-1	-1	-1	4		0	0						Frog_fixed.avi	0
17445	1047	-1280	-1024	-1	-1	-1	-1	4	-1280	-1024	-1	-1	-1	-1	4		0	0						Frog_fixed.avi	0
17462	1048	-1280	-1024	-1	-1	-1	-1	4	-1280	-1024	-1	-1	-1	-1	4		0	0						Frog_fixed.avi	0
17479	1049	-1280	-1024	-1	-1	-1	-1	4	-1280	-1024	-1	-1	-1	-1	4		0	0						Frog_fixed.avi	0
17495	1050	-1280	-1024	-1	-1	-1	-1	4	-1280	-1024	-1	-1	-1	-1	4		0	0						Frog_fixed.avi	0
17512	1051	-1280	-1024	-1	-1	-1	-1	4	-1280	-1024	-1	-1	-1	-1	4		0	0						Frog_fixed.avi	0
17529	1052	-1280	-1024	-1	-1	-1	-1	4	-1280	-1024	-1	-1	-1	-1	4		0	0						Frog_fixed.avi	0
17545	1053	-1280	-1024	-1	-1	-1	-1	4	-1280	-1024	-1	-1	-1	-1	4		0	0						Frog_fixed.avi	0
17562	1054	-1280	-1024	-1	-1	-1	-1	4	-1280	-1024	-1	-1	-1	-1	4		0	0						Frog_fixed.avi	0
17579	1055	-1280	-1024	-1	-1	-1	-1	4	-1280	-1024	-1	-1	-1	-1	4		0	0						Frog_fixed.avi	0
17596	1056	-1280	-1024	-1	-1	-1	-1	4	-1280	-1024	-1	-1	-1	-1	4		0	0						Frog_fixed.avi	0
17612	1057	-1280	-1024	-1	-1	-1	-1	4	-1280	-1024	-1	-1	-1	-1	4		0	0						Frog_fixed.avi	0
17630	1058	-1280	-1024	-1	-1	-1	-1	4	-1280	-1024	-1	-1	-1	-1	4		0	0						Frog_fixed.avi	0
17647	1059	-1280	-1024	-1	-1	-1	-1	4	-1280	-1024	-1	-1	-1	-1	4		0	0						Frog_fixed.avi	0
17662	1060	-1280	-1024	-1	-1	-1	-1	4	-1280	-1024	-1	-1	-1	-1	4		0	0						Frog_fixed.avi	0
17678	1061	-1280	-1024	-1	-1	-1	-1	4	-1280	-1024	-1	-1	-1	-1	4		0	0						Frog_fixed.avi	0
17695	1062	-1280	-1024	-1	-1	-1	-1	4	-1280	-1024	-1	-1	-1	-1	4		0	0						Frog_fixed.avi	0
17712	1063	-1280	-1024	-1	-1	-1	-1	4	-1280	-1024	-1	-1	-1	-1	4		0	0						Frog_fixed.avi	0
17728	1064	-1280	-1024	-1	-1	-1	-1	4	-1280	-1024	-1	-1	-1	-1	4		0	0						Frog_fixed.avi	0
17745	1065	-1280	-1024	-1	-1	-1	-1	4	-1280	-1024	-1	-1	-1	-1	4		0	0						Frog_fixed.avi	0
17762	1066	-1280	-1024	-1	-1	-1	-1	4	-1280	-1024	-1	-1	-1	-1	4		0	0						Frog_fixed.avi	0
17779	1067	-1280	-1024	-1	-1	-1	-1	4	-1280	-1024	-1	-1	-1	-1	4		0	0						Frog_fixed.avi	0
17795	1068	-1280	-1024	-1	-1	-1	-1	4	-1280	-1024	-1	-1	-1	-1	4		0	0						Frog_fixed.avi	0
17812	1069	-1280	-1024	-1	-1	-1	-1	4	-1280	-1024	-1	-1	-1	-1	4		0	0						Frog_fixed.avi	0
17829	1070	-1280	-1024	-1	-1	-1	-1	4	-1280	-1024	-1	-1	-1	-1	4		0	0						Frog_fixed.avi	0
17845	1071	-1280	-1024	-1	-1	-1	-1	4	-1280	-1024	-1	-1	-1	-1	4		0	0						Frog_fixed.avi	0
17862	1072	-1280	-1024	-1	-1	-1	-1	4	-1280	-1024	-1	-1	-1	-1	4		0	0						Frog_fixed.avi	0
17879	1073	-1280	-1024	-1	-1	-1	-1	4	-1280	-1024	-1	-1	-1	-1	4		0	0						Frog_fixed.avi	0
17896	1074	-1280	-1024	-1	-1	-1	-1	4	-1280	-1024	-1	-1	-1	-1	4		0	0						Frog_fixed.avi	0
17913	1075	-1280	-1024	-1	-1	-1	-1	4	-1280	-1024	-1	-1	-1	-1	4		0	0						Frog_fixed.avi	0
17928	1076	-1280	-1024	-1	-1	-1	-1	4	-1280	-1024	-1	-1	-1	-1	4		0	0						Frog_fixed.avi	0
17945	1077	-1280	-1024	-1	-1	-1	-1	4	-1280	-1024	-1	-1	-1	-1	4		0	0						Frog_fixed.avi	0
17962	1078	-1280	-1024	-1	-1	-1	-1	4	-1280	-1024	-1	-1	-1	-1	4		0	0						Frog_fixed.avi	0
17978	1079	-1280	-1024	-1	-1	-1	-1	4	-1280	-1024	-1	-1	-1	-1	4		0	0						Frog_fixed.avi	0
17995	1080	-1280	-1024	-1	-1	-1	-1	4	-1280	-1024	-1	-1	-1	-1	4		0	0						Frog_fixed.avi	0
18012	1081	-1280	-1024	-1	-1	-1	-1	4	-1280	-1024	-1	-1	-1	-1	4		0	0						Frog_fixed.avi	0
18028	1082	-1280	-1024	-1	-1	-1	-1	4	-1280	-1024	-1	-1	-1	-1	4		0	0						Frog_fixed.avi	0
18045	1083	-1280	-1024	-1	-1	-1	-1	4	-1280	-1024	-1	-1	-1	-1	4		0	0						Frog_fixed.avi	0
18062	1084	-1280	-1024	-1	-1	-1	-1	4	-1280	-1024	-1	-1	-1	-1	4		0	0						Frog_fixed.avi	0
18079	1085	-1280	-1024	-1	-1	-1	-1	4	-1280	-1024	-1	-1	-1	-1	4		0	0						Frog_fixed.avi	0
18096	1086	-1280	-1024	-1	-1	-1	-1	4	-1280	-1024	-1	-1	-1	-1	4		0	0						Frog_fixed.avi	0
18113	1087	-1280	-1024	-1	-1	-1	-1	4	-1280	-1024	-1	-1	-1	-1	4		0	0						Frog_fixed.avi	0
18130	1088	-1280	-1024	-1	-1	-1	-1	4	-1280	-1024	-1	-1	-1	-1	4		0	0						Frog_fixed.avi	0
18145	1089	-1280	-1024	-1	-1	-1	-1	4	-1280	-1024	-1	-1	-1	-1	4		0	0						Frog_fixed.avi	0
18161	1090	-1280	-1024	-1	-1	-1	-1	4	-1280	-1024	-1	-1	-1	-1	4		0	0						Frog_fixed.avi	0
18178	1091	-1280	-1024	-1	-1	-1	-1	4	-1280	-1024	-1	-1	-1	-1	4		0	0						Frog_fixed.avi	0
18195	1092	-1280	-1024	-1	-1	-1	-1	4	-1280	-1024	-1	-1	-1	-1	4		0	0						Frog_fixed.avi	0
18212	1093	-1280	-1024	-1	-1	-1	-1	4	-1280	-1024	-1	-1	-1	-1	4		0	0						Frog_fixed.avi	0
18228	1094	-1280	-1024	-1	-1	-1	-1	4	-1280	-1024	-1	-1	-1	-1	4		0	0						Frog_fixed.avi	0
18245	1095	-1280	-1024	-1	-1	-1	-1	4	-1280	-1024	-1	-1	-1	-1	4		0	0						Frog_fixed.avi	0
18261	1096	-1280	-1024	-1	-1	-1	-1	4	-1280	-1024	-1	-1	-1	-1	4		0	0						Frog_fixed.avi	0
18278	1097	-1280	-1024	-1	-1	-1	-1	4	-1280	-1024	-1	-1	-1	-1	4		0	0						Frog_fixed.avi	0
18295	1098	-1280	-1024	-1	-1	-1	-1	4	-1280	-1024	-1	-1	-1	-1	4		0	0						Frog_fixed.avi	0
18312	1099	-1280	-1024	-1	-1	-1	-1	4	-1280	-1024	-1	-1	-1	-1	4		0	0						Frog_fixed.avi	0
18329	1100	-1280	-1024	-1	-1	-1	-1	4	-1280	-1024	-1	-1	-1	-1	4		0	0						Frog_fixed.avi	0
18347	1101	-1280	-1024	-1	-1	-1	-1	4	-1280	-1024	-1	-1	-1	-1	4		0	0						Frog_fixed.avi	0
18361	1102	-1280	-1024	-1	-1	-1	-1	4	-1280	-1024	-1	-1	-1	-1	4		0	0						Frog_fixed.avi	0
18378	1103	-1280	-1024	-1	-1	-1	-1	4	-1280	-1024	-1	-1	-1	-1	4		0	0						Frog_fixed.avi	0
18395	1104	-1280	-1024	-1	-1	-1	-1	4	-1280	-1024	-1	-1	-1	-1	4		0	0						Frog_fixed.avi	0
18411	1105	-1280	-1024	-1	-1	-1	-1	4	-1280	-1024	-1	-1	-1	-1	4		0	0						Frog_fixed.avi	0
18428	1106	-1280	-1024	-1	-1	-1	-1	4	-1280	-1024	-1	-1	-1	-1	4		0	0						Frog_fixed.avi	0
18445	1107	896.9847	441.9002	0.5152352	0.3843856	610.6635	3.448547	0	925.0883	408.6254	0.3841708	0.3528128	610.6566	3.282364	0	18	911	425						Frog_fixed.avi	0
18461	1108	890.0212	460.6703	0.5151376	0.3849353	610.6635	3.666614	0	918.4845	454.1715	0.3843452	0.3527948	610.6635	3.186185	0	18	904	457						Frog_fixed.avi	0
18478	1109	901.9123	428.4953	0.5155519	0.3849577	610.6635	3.427365	0	883.4432	443.3517	0.3845348	0.3523329	610.6534	3.168187	0	18	893	436						Frog_fixed.avi	0
18495	1110	911.9302	430.6673	0.5153511	0.3855543	610.6635	3.52836	0	909.7594	422.8283	0.3845201	0.3527665	610.6635	3.26127	0	18	911	427						Frog_fixed.avi	0
18511	1111	896.4082	445.9377	0.515649	0.3856515	610.6635	3.443114	0	883.9066	449.4991	0.3845988	0.3524373	610.6535	3.186121	0	18	890	448						Frog_fixed.avi	0
18528	1112	902.0183	438.409	0.5148832	0.3865772	610.6635	3.467496	0	886.5918	448.3448	0.3841575	0.3533433	610.6635	3.216547	0	18	894	443						Frog_fixed.avi	0
18545	1113	903.5562	439.3954	0.5149975	0.3866637	608.6835	3.452115	0	879.1362	456.7803	0.384075	0.3531557	609.9424	3.175434	0	18	891	448						Frog_fixed.avi	0
18561	1114	906.5587	449.4944	0.5147095	0.387064	608.5895	3.454089	0	885.5207	443.9496	0.3837534	0.3534856	609.7313	3.175385	0	18	896	447						Frog_fixed.avi	0
18578	1115	895.7425	453.9131	0.5143632	0.3873962	608.2898	3.451424	0	881.6548	450.5548	0.3833984	0.3536904	609.4169	3.183095	0	18	889	452						Frog_fixed.avi	0
18594	1116	900.6326	441.2881	0.5140178	0.3877302	608.2205	3.479335	0	874.7966	459.4161	0.3829805	0.353914	609.2714	3.195462	0	18	888	450						Frog_fixed.avi	0
18611	1117	907.6912	441.6489	0.5136948	0.3879312	608.1079	3.49963	0	879.2947	453.97	0.3826113	0.3541024	609.0778	3.211425	0	18	893	448						Frog_fixed.avi	0
18628	1118	898.2672	457.6007	0.5133663	0.3881305	607.7435	3.48501	0	882.5498	458.6797	0.3822844	0.3541934	608.7288	3.211165	0	18	890	458						Frog_fixed.avi	0
18644	1119	901.5813	452.0186	0.5130739	0.3881726	607.5789	3.486984	0	874.8866	456.2515	0.3819394	0.3541669	608.7217	3.218801	0	18	888	454						Frog_fixed.avi	0
18661	1120	901.4404	451.1481	0.512832	0.3881074	607.3828	3.486347	0	883.619	452.6932	0.3816936	0.3539564	608.2406	3.210358	0	18	893	452						Frog_fixed.avi	0
18678	1121	892.7908	449.9327	0.5125682	0.3878937	607.0713	3.473988	0	878.6502	449.3141	0.381414	0.353675	608.2759	3.224356	0	18	886	450						Frog_fixed.avi	0
18694	1122	897.2248	448.4737	0.5124018	0.3875446	606.9699	3.481508	0	877.6189	456.3224	0.3812171	0.3533049	607.8878	3.254774	0	18	887	452						Frog_fixed.avi	0
18711	1123	892.7014	456.1252	0.5121946	0.3871826	606.5355	3.487376	0	884.1529	451.3308	0.3810096	0.3528552	607.7775	3.230838	0	19	888	454						Frog_fixed.avi	0
18728	1124	880.6149	523.1683	0.5119927	0.3874031	605.9934	3.510146	0	874.2906	515.6113	0.3808744	0.3529027	607.3564	3.231383	0	19	877	519						Frog_fixed.avi	0
18744	1125	886.1252	496.6483	0.5117875	0.3870375	605.8356	3.513951	0	876.9037	511.9259	0.3806487	0.3525215	607.0677	3.255392	0	19	882	504						Frog_fixed.avi	0
18761	1126	896.7847	518.3735	0.5116081	0.3866946	605.7036	3.51817	0	880.9622	516.0577	0.3803978	0.352098	606.8533	3.25821	0	19	889	517						Frog_fixed.avi	0
18778	1127	889.6106	510.8796	0.5113789	0.3863681	605.3019	3.537082	0	882.3337	510.282	0.3801172	0.3516622	606.5831	3.249683	0	19	886	511						Frog_fixed.avi	0
18794	1128	886.3184	507.0518	0.5111191	0.3859337	605.1135	3.512673	0	885.7147	520.8873	0.3798802	0.351191	606.2286	3.267813	0	19	886	514						Frog_fixed.avi	0
18811	1129	889.6298	507.4012	0.5108852	0.3854984	604.8862	3.533026	0	880.677	511.0159	0.3795574	0.350597	606.0829	3.255594	0	19	885	509						Frog_fixed.avi	0
18828	1130	888.9385	508.8313	0.5106349	0.3849941	604.7611	3.565271	0	885.6577	513.5023	0.3793197	0.3500033	605.7438	3.256782	0	19	887	511						Frog_fixed.avi	0
18844	1131	886.2621	509.7929	0.5104063	0.3845246	604.5591	3.551269	0	878.446	514.2534	0.3790332	0.349351	605.8674	3.259561	0	19	882	512						Frog_fixed.avi	0
18861	1132	890.5877	501.1299	0.510216	0.3841143	604.3544	3.556738	0	884.4679	515.4155	0.3788674	0.3487425	605.4383	3.283456	0	19	888	508						Frog_fixed.avi	0
18878	1133	892.9858	505.9801	0.5100126	0.3838328	604.2652	3.549331	0	881.2786	512.0331	0.3786543	0.3481193	605.5145	3.257561	0	19	887	509						Frog_fixed.avi	0
18894	1134	891.3384	505.075	0.5098196	0.3836325	604.3149	3.569892	0	877.8896	512.4969	0.3784625	0.347634	605.408	3.282013	0	19	885	509						Frog_fixed.avi	0
18911	1135	891.7585	510.4821	0.5096255	0.3835503	604.1685	3.604643	0	882.2181	510.7799	0.3783006	0.3472336	605.2101	3.274047	0	19	887	511						Frog_fixed.avi	0
18928	1136	891.5378	509.088	0.5093812	0.3835113	604.2434	3.577932	0	874.1678	515.3051	0.3780354	0.3468862	605.3647	3.300053	0	19	883	512						Frog_fixed.avi	0
18944	1137	890.6666	503.4663	0.5091772	0.3834552	604.1545	3.56643	0	885.0336	507.3804	0.3778458	0.3465895	605.1451	3.279466	0	19	888	505						Frog_fixed.avi	0
18961	1138	888.6889	510.5764	0.5089334	0.3834381	604.266	3.593609	0	873.2216	515.4623	0.3775662	0.3464547	605.4021	3.288088	0	19	881	513						Frog_fixed.avi	0
18978	1139	889.9089	502.4613	0.5087132	0.3834483	604.1804	3.57698	0	880.1208	505.6129	0.3773541	0.3463584	605.1279	3.271797	0	19	885	504						Frog_fixed.avi	0
18994	1140	888.6945	510.0514	0.5084639	0.3835684	604.2832	3.568794	0	879.096	504.4973	0.3770868	0.3463921	605.2802	3.271208	0	19	884	507						Frog_fixed.avi	0
19011	1141	893.0673	511.1574	0.5082331	0.3837913	604.2009	3.575033	0	883.6508	513.9858	0.3768265	0.3465534	605.0677	3.272246	0	19	888	513						Frog_fixed.avi	0
19028	1142	895.4208	506.6053	0.5079806	0.38402	604.259	3.583204	0	872.6437	511.6569	0.3765096	0.3468359	605.1642	3.275797	0	19	884	509						Frog_fixed.avi	0
19044	1143	893.7813	500.5685	0.5077083	0.3842244	604.2381	3.593763	0	876.8802	514.3438	0.3762496	0.3472002	604.9326	3.273077	0	19	885	507						Frog_fixed.avi	0
19061	1144	893.3408	517.9863	0.5074062	0.3843348	604.2895	3.592071	0	877.4054	509.1428	0.3758747	0.34752	604.9921	3.248499	0	19	885	514						Frog_fixed.avi	0
19078	1145	892.9347	513.9588	0.5071117	0.3843928	604.1907	3.566316	0	869.8865	510.0158	0.3754576	0.3479488	605.0378	3.254587	0	19	881	512						Frog_fixed.avi	0
19094	1146	888.8315	505.8997	0.5067356	0.384378	604.0571	3.53501	0	877.4799	507.5042	0.3750464	0.3482902	604.8859	3.234657	0	19	883	507						Frog_fixed.avi	0
19111	1147	890.0208	518.6104	0.5063732	0.3842909	604.1119	3.567945	0	881.1618	513.2858	0.3746485	0.3487731	604.6082	3.248171	0	19	886	516						Frog_fixed.avi	0
19128	1148	889.5024	509.3935	0.5060584	0.3841562	603.8372	3.554112	0	873.9135	508.5257	0.3742337	0.3492225	604.5923	3.240089	0	19	882	509						Frog_fixed.avi	0
19144	1149	891.8215	506.3525	0.5057777	0.3839907	603.8998	3.536429	0	873.7195	509.3757	0.3738445	0.3496386	604.5936	3.225574	0	19	883	508						Frog_fixed.avi	0
19161	1150	890.5837	505.5041	0.5055941	0.3837743	603.6637	3.513259	0	878.4105	506.9392	0.3736048	0.3500255	604.2999	3.234827	0	19	884	506						Frog_fixed.avi	0
19177	1151	888.2525	515.5519	0.5054631	0.3835303	603.7443	3.54613	0	866.4866	513.1243	0.3733591	0.3503238	604.4539	3.239003	0	19	877	514						Frog_fixed.avi	0
19194	1152	892.1166	500.1359	0.5053958	0.3833435	603.6956	3.547456	0	874.7311	507.6048	0.3732706	0.3504414	604.2921	3.237692	0	19	883	504						Frog_fixed.avi	0
19211	1153	888.5257	511.3711	0.5053657	0.383171	603.6497	3.549128	0	873.6319	510.5816	0.3732032	0.3504556	604.0993	3.236099	0	19	881	511						Frog_fixed.avi	0
19227	1154	894.5862	507.4408	0.5053365	0.382966	603.462	3.536689	0	875.4308	506.8516	0.3731455	0.3503781	603.9471	3.225065	0	19	885	507						Frog_fixed.avi	0
19244	1155	886.5174	513.6749	0.5053105	0.3826451	603.4438	3.540854	0	872.5187	511.4424	0.3731148	0.3501111	603.8707	3.228486	0	19	880	513						Frog_fixed.avi	0
19261	1156	892.3894	514.3505	0.5053289	0.3822505	603.3806	3.544256	0	876.7269	500.9261	0.3730859	0.3498378	603.7532	3.220173	0	19	885	508						Frog_fixed.avi	0
19277	1157	893.9006	507.808	0.5053543	0.3817764	603.3461	3.562801	0	876.6218	511.8029	0.3730935	0.3495793	603.614	3.232998	0	19	885	510						Frog_fixed.avi	0
19294	1158	891.998	509.0534	0.505416	0.3812024	603.3974	3.558026	0	876.5615	504.7488	0.3731113	0.3492653	603.6152	3.219315	0	19	884	507						Frog_fixed.avi	0
19311	1159	886.8496	476.1583	0.5055112	0.3802578	603.2726	3.557889	0	871.0776	467.5389	0.3731534	0.3487692	603.6208	3.223087	0	19	879	472						Frog_fixed.avi	0
19327	1160	888.6622	498.6498	0.5055832	0.3796009	603.1994	3.563778	0	871.4489	475.9507	0.3731809	0.348447	603.6123	3.222196	0	19	880	487						Frog_fixed.avi	0
19344	1161	884.7706	483.201	0.5056542	0.3790482	603.201	3.554177	0	875.8019	473.3249	0.3732173	0.3481027	603.5344	3.228549	0	19	880	478						Frog_fixed.avi	0
19361	1162	888.0958	483.7274	0.5057618	0.3784734	603.1837	3.552816	0	871.893	469.6636	0.3732494	0.3478726	603.5569	3.219954	0	19	880	477						Frog_fixed.avi	0
19377	1163	888.1377	474.3796	0.5058541	0.3781255	603.0983	3.539769	0	872.8032	470.574	0.3733249	0.3476169	603.4899	3.227465	0	19	880	472						Frog_fixed.avi	0
19394	1164	891.2118	483.7891	0.5059949	0.3778377	603.0973	3.554832	0	877.3781	484.1303	0.3734428	0.3474305	603.3831	3.24189	0	19	884	484						Frog_fixed.avi	0
19411	1165	885.4847	488.0175	0.5061277	0.377734	603.0245	3.549249	0	875.5167	475.863	0.3735919	0.3473288	603.19	3.220211	0	19	881	482						Frog_fixed.avi	0
19427	1166	891.633	485.0826	0.5063044	0.3777533	603.0219	3.565974	0	867.9505	489.0572	0.3737161	0.3472961	603.1288	3.252219	0	19	880	487						Frog_fixed.avi	0
19444	1167	893.6108	488.1674	0.5065304	0.3778452	602.8766	3.576373	0	882.6306	473.792	0.3739789	0.3472947	602.9495	3.257053	0	19	888	481						Frog_fixed.avi	0
19461	1168	892.1902	476.5593	0.5068063	0.3779828	602.8913	3.584368	0	871.5798	483.1348	0.3741775	0.3473293	602.9716	3.252431	0	19	882	480						Frog_fixed.avi	0
19477	1169	885.8703	482.0335	0.5071296	0.3781461	602.7626	3.576701	0	885.0373	474.3393	0.3745169	0.3474319	602.7834	3.233711	0	19	885	478						Frog_fixed.avi	0
19494	1170	892.6016	482.5853	0.5075076	0.3783344	602.7211	3.559899	0	874.7106	475.6443	0.3748174	0.3476197	602.7741	3.236916	0	19	884	479						Frog_fixed.avi	0
19511	1171	891.5272	482.2056	0.5078995	0.3786329	602.5699	3.574676	0	872.8872	471.5545	0.3751678	0.347916	602.756	3.242736	0	19	882	477						Frog_fixed.avi	0
19527	1172	886.3766	482.9394	0.5082542	0.379084	602.5231	3.573153	0	880.4141	472.64	0.3755839	0.3482047	602.5773	3.234443	0	19	883	478						Frog_fixed.avi	0
19544	1173	888.1552	478.8786	0.508657	0.3797377	602.5477	3.60371	0	883.6617	469.2309	0.3759871	0.3486782	602.3826	3.236774	0	19	886	474						Frog_fixed.avi	0
19561	1174	887.4857	472.8126	0.5090613	0.3804189	602.5128	3.573361	0	878.8944	482.5795	0.3763542	0.3490832	602.4821	3.247382	0	19	883	478						Frog_fixed.avi	0
19577	1175	886.8975	481.3998	0.5094395	0.3811411	602.3839	3.582131	0	870.6515	482.9255	0.376716	0.3496556	602.5677	3.245966	0	19	879	482						Frog_fixed.avi	0
19594	1176	886.8484	486.9214	0.509763	0.3819253	602.3899	3.582947	0	873.7604	472.9748	0.3771052	0.3502741	602.5144	3.25672	0	19	880	480						Frog_fixed.avi	0
19611	1177	886.9863	481.7811	0.5100843	0.3827206	602.4677	3.573713	0	875.6453	487.5998	0.3774087	0.3507639	602.5953	3.265912	0	19	881	485						Frog_fixed.avi	0
19627	1178	886.3348	487.7347	0.5103448	0.3834883	602.4358	3.590421	0	874.6685	488.7417	0.3776707	0.3514003	602.6329	3.272849	0	19	881	488						Frog_fixed.avi	0
19644	1179	880.7315	482.1634	0.5105243	0.3842573	602.395	3.59091	0	883.0853	478.387	0.3779387	0.3520899	602.4824	3.258552	0	19	882	480						Frog_fixed.avi	0
19661	1180	888.014	480.2074	0.5107374	0.3850429	602.4472	3.611687	0	879.7877	478.5838	0.3781455	0.3528123	602.769	3.265671	0	19	884	479						Frog_fixed.avi	0
19677	1181	887.3687	482.6284	0.5109845	0.3859172	602.4468	3.597677	0	880.1807	473.3387	0.3784583	0.3536506	602.6433	3.261976	0	19	884	478						Frog_fixed.avi	0
19694	1182	888.1886	479.0666	0.5113401	0.3869662	602.6093	3.625808	0	874.7546	478.4666	0.3787666	0.3546118	602.9503	3.271817	0	19	881	479						Frog_fixed.avi	0
19710	1183	885.9301	477.9596	0.5118219	0.3881773	602.7543	3.622622	0	874.104	475.0117	0.3792885	0.3557602	603.0796	3.281106	0	19	880	476						Frog_fixed.avi	0
19727	1184	889.546	469.5661	0.5124385	0.3897261	602.7678	3.623602	0	878.9117	485.3409	0.3799501	0.357071	603.1423	3.283947	0	19	884	477						Frog_fixed.avi	0
19744	1185	883.7744	470.1499	0.5131501	0.3917191	602.9013	3.646894	0	880.03	473.9915	0.3807583	0.3586833	603.3271	3.273425	0	19	882	472						Frog_fixed.avi	0
19760	1186	887.7867	473.6962	0.5140443	0.394012	603.0334	3.651088	0	881.4587	469.7945	0.3817162	0.3607215	603.4203	3.297622	0	19	885	472						Frog_fixed.avi	0
19777	1187	885.5166	478.8546	0.5150331	0.3966789	603.2219	3.651138	0	873.661	482.1452	0.382784	0.362845	603.564	3.298106	0	19	880	480						Frog_fixed.avi	0
19794	1188	884.5248	477.0909	0.5161225	0.3994293	603.3754	3.660827	0	875.6873	477.1208	0.3839383	0.3652785	603.8607	3.300457	0	19	880	477						Frog_fixed.avi	0
19810	1189	886.2233	477.9703	0.5173305	0.4022791	603.7557	3.683836	0	873.5284	486.2374	0.3852316	0.3677365	603.8137	3.317091	0	19	880	482						Frog_fixed.avi	0
19827	1190	883.0118	472.8126	0.5185879	0.4050388	604.0493	3.689272	0	872.0837	486.8309	0.3865467	0.3702137	604.1146	3.326644	0	19	878	480						Frog_fixed.avi	0
19844	1191	881.5421	472.557	0.5199007	0.4077677	604.2342	3.674396	0	873.798	480.777	0.3879257	0.3727864	604.3029	3.318439	0	19	878	477						Frog_fixed.avi	0
19860	1192	884.7244	472.2238	0.5212694	0.4104364	604.5022	3.695018	0	872.6747	477.687	0.3893523	0.3752348	604.387	3.327051	0	19	879	475						Frog_fixed.avi	0
19877	1193	879.5958	480.5402	0.5226291	0.412921	604.9948	3.701167	0	865.8135	482.2355	0.3907542	0.3776046	604.7345	3.344337	0	19	873	481						Frog_fixed.avi	0
19894	1194	882.4921	474.0018	0.5240144	0.4152329	605.2855	3.715464	0	866.8518	485.1841	0.3921927	0.379819	604.9236	3.329602	0	19	875	480						Frog_fixed.avi	0
19910	1195	880.5359	479.8394	0.5254133	0.4172809	605.7772	3.734047	0	869.54	488.698	0.3936304	0.381998	605.2239	3.352758	0	19	875	484						Frog_fixed.avi	0
19927	1196	877.1909	482.4879	0.5268428	0.4191117	606.2151	3.708522	0	873.0594	493.6658	0.3951163	0.3838876	605.3799	3.349291	0	19	875	488						Frog_fixed.avi	0
19944	1197	880.8269	476.7141	0.5283014	0.4208552	606.6089	3.743901	0	877.6033	478.5049	0.3966181	0.3857647	605.5029	3.353334	0	19	879	478						Frog_fixed.avi	0
19960	1198	887.3817	466.9129	0.5297965	0.4224773	607.0791	3.740124	0	873.8839	475.2416	0.3981275	0.3875153	605.7034	3.363699	0	19	881	471						Frog_fixed.avi	0
19977	1199	884.3597	480.5541	0.5312919	0.4239779	607.4004	3.7397	0	873.969	482.8443	0.3996575	0.3891174	605.8359	3.391372	0	19	879	482						Frog_fixed.avi	0
19994	1200	878.8824	489.0168	0.5327712	0.4254853	607.9011	3.756101	0	874.6808	473.9496	0.4011973	0.3906138	605.9948	3.353188	0	19	877	481						Frog_fixed.avi	0
20010	1201	883.2052	479.3141	0.5342714	0.4270584	608.2303	3.727165	0	870.3542	483.0732	0.4027567	0.3920568	606.0677	3.386299	0	19	877	481						Frog_fixed.avi	0
20027	1202	879.0949	478.9252	0.5357403	0.4286942	608.6012	3.762929	0	870.1153	492.8362	0.4042967	0.393549	606.2177	3.385604	0	19	875	486						Frog_fixed.avi	0
20044	1203	872.4481	502.5196	0.537253	0.4306245	608.8452	3.757163	0	856.0972	518.8592	0.4059526	0.3952904	606.2927	3.389321	0	19	864	511						Frog_fixed.avi	0
20060	1204	879.3857	524.8571	0.5387042	0.4324931	609.1014	3.766196	0	862.2028	528.8843	0.4075	0.3969773	606.2642	3.397989	0	19	871	527						Frog_fixed.avi	0
20077	1205	879.0604	515.4764	0.5401611	0.4343326	609.291	3.765397	0	859.9817	531.9293	0.4090274	0.3985447	606.1914	3.391775	0	19	870	524						Frog_fixed.avi	0
20093	1206	876.9929	524.249	0.5415574	0.4362281	609.6431	3.787449	0	861.4739	528.1461	0.4105186	0.4002228	606.2006	3.399267	0	19	869	526						Frog_fixed.avi	0
20110	1207	881.2858	520.5948	0.542908	0.4379832	609.9006	3.788345	0	854.0088	529.471	0.4119143	0.4017948	606.0264	3.412617	0	19	868	525						Frog_fixed.avi	0
20127	1208	879.5693	527.0343	0.5441159	0.4395941	609.9227	3.798805	0	859.2802	528.9933	0.4132264	0.4032893	605.9387	3.408643	0	19	869	528						Frog_fixed.avi	0
20143	1209	885.0656	527.4479	0.5452813	0.441031	610.0095	3.814542	0	851.3719	528.0601	0.4144245	0.4046683	605.7816	3.423937	0	19	868	528						Frog_fixed.avi	0
20160	1210	883.3318	527.0538	0.5463073	0.4422255	610.0887	3.810209	0	856.9733	536.128	0.4155732	0.4057304	605.504	3.443366	0	19	870	532						Frog_fixed.avi	0
20177	1211	881.3907	529.3821	0.5472559	0.443281	610.2899	3.81238	0	853.2924	535.8547	0.4166	0.4066413	605.4476	3.434026	0	19	867	533						Frog_fixed.avi	0
20193	1212	877.4525	524.2646	0.5481361	0.4441617	610.2993	3.809865	0	858.8923	534.9908	0.4175666	0.4074269	605.3087	3.442548	0	19	868	530						Frog_fixed.avi	0
20210	1213	879.7416	518.1995	0.5489968	0.4448753	610.349	3.823207	0	863.4102	533.7893	0.4184859	0.4080393	605.0108	3.486929	0	19	872	526						Frog_fixed.avi	0
20227	1214	881.1318	525.522	0.5497996	0.4453998	610.2036	3.832309	0	857.1879	517.6223	0.4193116	0.408489	605.132	3.43819	0	19	869	522						Frog_fixed.avi	0
20243	1215	885.1697	517.195	0.5505297	0.4458116	610.3126	3.827096	0	849.0315	529.0637	0.4200923	0.4087553	604.9459	3.453896	0	19	867	523						Frog_fixed.avi	0
20260	1216	879.3075	520.3951	0.5512245	0.4461435	610.0769	3.839566	0	856.7809	527.9719	0.4208503	0.4088802	604.8492	3.459358	0	19	868	524						Frog_fixed.avi	0
20277	1217	879.3898	531.6424	0.5518485	0.4464285	610.1863	3.856948	0	850.6566	531.1492	0.4215149	0.4090007	604.6647	3.462666	0	19	865	531						Frog_fixed.avi	0
20293	1218	877.9432	527.3414	0.5524102	0.4467699	610.2109	3.864693	0	848.619	534.372	0.4221196	0.4091362	604.5906	3.4749	0	19	863	531						Frog_fixed.avi	0
20310	1219	880.3121	531.9231	0.5529741	0.4470922	610.3073	3.881736	0	849.784	514.5924	0.4227164	0.4093986	604.4699	3.476798	0	19	865	523						Frog_fixed.avi	0
20327	1220	878.1685	527.7097	0.5535213	0.4474327	610.2485	3.870249	0	849.2939	531.6762	0.4233592	0.4095503	604.1296	3.475196	0	19	864	530						Frog_fixed.avi	0
20343	1221	881.8391	516.0682	0.5540777	0.4478376	610.2271	3.864477	0	853.2152	524.8177	0.4239559	0.4097462	604.2241	3.484562	0	19	868	520						Frog_fixed.avi	0
20360	1222	881.9772	522.8246	0.5546399	0.4483027	610.0688	3.877561	0	847.8274	532.9527	0.4245387	0.4101643	604.1313	3.489241	0	19	865	528						Frog_fixed.avi	0
20377	1223	864.9948	501.1087	0.5553174	0.4486706	609.9319	3.905068	0	836.9908	508.7742	0.4252927	0.4104334	603.6791	3.486438	0	19	851	505						Frog_fixed.avi	0
20393	1224	871.7523	498.5999	0.5558614	0.4493228	609.9501	3.899717	0	836.1494	522.9196	0.425862	0.4108622	603.5634	3.506337	0	19	854	511						Frog_fixed.avi	0
20410	1225	872.1681	497.1396	0.556409	0.4499471	609.8661	3.884709	0	836.493	514.6696	0.4264291	0.4114406	603.4171	3.487639	0	19	854	506						Frog_fixed.avi	0
20427	1226	867.5353	500.3278	0.5569335	0.4506006	609.6968	3.89686	0	834.333	513.2216	0.4269601	0.4120981	603.2708	3.499445	0	19	851	507						Frog_fixed.avi	0
20443	1227	871.8975	502.3922	0.5574414	0.4512308	609.6167	3.91196	0	834.7052	511.7645	0.427507	0.4127044	602.9972	3.521677	0	19	853	507						Frog_fixed.avi	0
20460	1228	868.0326	497.0097	0.5579397	0.451809	609.462	3.90822	0	839.1489	509.9353	0.428039	0.4130427	602.7135	3.518888	0	19	854	503						Frog_fixed.avi	0
20477	1229	869.0668	503.7591	0.5584899	0.4522295	609.2662	3.927672	0	828.5679	514.2767	0.4285807	0.4132808	602.5359	3.50686	0	19	849	509						Frog_fixed.avi	0
20493	1230	872.4526	500.3454	0.5590786	0.4527338	608.9207	3.904209	0	829.1696	506.4188	0.4292067	0.4135759	602.155	3.533341	0	19	851	503						Frog_fixed.avi	0
20510	1231	864.2755	501.6173	0.5596799	0.4534143	608.9162	3.936188	0	838.2798	511.6973	0.4299118	0.413817	601.9979	3.502939	0	19	851	507						Frog_fixed.avi	0
20527	1232	865.5746	499.5738	0.5603119	0.454252	608.8163	3.924992	0	835.1795	506.0391	0.4306318	0.4144475	601.5873	3.508944	0	19	850	503						Frog_fixed.avi	0
20543	1233	869.6458	504.9711	0.5610215	0.4551947	608.5511	3.941958	0	828.9321	513.4169	0.4313706	0.4152673	601.2652	3.522737	0	19	849	509						Frog_fixed.avi	0
20560	1234	874.975	503.1964	0.5616349	0.4561858	608.4893	3.946203	0	832.7578	511.5602	0.4320765	0.4162577	600.9646	3.512849	0	19	854	507						Frog_fixed.avi	0
20577	1235	868.928	507.401	0.562178	0.4571759	608.39	3.960844	0	833.9648	507.4168	0.4327025	0.4173732	600.7189	3.510775	0	19	851	507						Frog_fixed.avi	0
20593	1236	869.6841	500.0326	0.5626183	0.4580043	608.3239	3.944502	0	827.2403	507.3883	0.4331491	0.4182976	600.3484	3.511122	0	19	848	504						Frog_fixed.avi	0
20610	1237	870.1953	501.0966	0.5629206	0.458674	608.0166	3.934443	0	830.5867	507.1147	0.4334703	0.4190947	600.0563	3.527322	0	19	850	504						Frog_fixed.avi	0
20627	1238	864.0844	495.552	0.5630431	0.4591897	607.933	3.937777	0	833.7047	518.6835	0.4336703	0.4196657	599.5738	3.522507	0	19	849	507						Frog_fixed.avi	0
20643	1239	866.8777	511.334	0.5631042	0.4595957	607.6663	3.969783	0	833.8523	512.7239	0.4337171	0.4202553	599.2947	3.527467	0	19	850	512						Frog_fixed.avi	0
20660	1240	870.314	496.2148	0.5631195	0.4599602	607.4819	3.981505	0	829.2075	514.5446	0.4337044	0.4207024	599.134	3.547431	0	19	850	505						Frog_fixed.avi	0
20676	1241	861.7642	507.5327	0.5630937	0.4602332	607.3414	3.964107	0	835.6542	505.0016	0.4336913	0.4210106	598.9093	3.515424	0	19	849	506						Frog_fixed.avi	0
20693	1242	858.3303	503.9059	0.5630968	0.4603671	607.2591	3.949167	0	829.7523	510.0306	0.4336889	0.4211577	598.759	3.534946	0	19	844	507						Frog_fixed.avi	0
20710	1243	864.7542	489.8521	0.5630651	0.4605007	607.1212	3.966389	0	833.3782	500.1422	0.4336795	0.421225	598.6658	3.527851	0	19	849	495						Frog_fixed.avi	0
20726	1244	859.7157	487.1131	0.5630544	0.460723	607.0087	4.001602	0	829.308	507.2802	0.4336915	0.4213187	598.5231	3.526786	0	19	845	497						Frog_fixed.avi	0
20743	1245	864.3872	498.6096	0.5630358	0.4609103	606.976	3.987286	0	831.8954	498.6086	0.4336909	0.4214574	598.4572	3.517502	0	19	848	499						Frog_fixed.avi	0
20760	1246	859.7074	497.0569	0.5629604	0.4611456	606.9446	3.977869	0	832.4912	501.2296	0.4336765	0.4215361	598.373	3.537498	0	19	846	499						Frog_fixed.avi	0
20776	1247	862.4627	499.4271	0.5628713	0.4613957	606.9675	3.999016	0	830.3858	504.6053	0.4336157	0.4216409	598.1989	3.524642	0	19	846	502						Frog_fixed.avi	0
20793	1248	862.7118	494.356	0.5627345	0.4616242	606.813	3.987162	0	830.57	500.6646	0.4335331	0.4217337	598.0809	3.538578	0	19	847	498						Frog_fixed.avi	0
20810	1249	865.9789	501.6219	0.5625345	0.4618353	607.0104	3.982878	0	834.9689	503.3284	0.4333639	0.421827	598.16	3.53596	0	19	850	502						Frog_fixed.avi	0
20826	1250	863.8663	476.8035	0.5623127	0.4618821	607.045	3.958572	0	833.3243	507.1544	0.4330957	0.4220162	598.1624	3.53746	0	19	849	492						Frog_fixed.avi	0
20843	1251	867.8417	494.4543	0.5618726	0.4623436	607.0422	3.967974	0	836.483	500.6301	0.4327268	0.4224004	598.3506	3.542773	0	19	852	498						Frog_fixed.avi	0
20860	1252	870.5914	493.2939	0.5614228	0.4625575	607.1871	3.962958	0	837.1168	501.6613	0.4322593	0.4227723	598.3903	3.52847	0	19	854	497						Frog_fixed.avi	0
20876	1253	864.4426	499.7232	0.5608583	0.4628244	607.1652	3.982509	0	840.7915	502.2297	0.4316844	0.4232858	598.447	3.541245	0	19	853	501						Frog_fixed.avi	0
20893	1254	871.7969	493.7351	0.5602084	0.4631532	607.0734	3.971399	0	836.8772	513.3077	0.4309877	0.4237164	598.1986	3.546786	0	19	854	504						Frog_fixed.avi	0
20910	1255	869.6075	497.8882	0.5594466	0.4634813	607.1106	3.996	0	838.6292	499.5163	0.4301724	0.4243344	598.5148	3.537226	0	19	854	499						Frog_fixed.avi	0
20926	1256	876.1392	491.8216	0.5586417	0.4638901	607.0565	3.987098	0	840.6074	503.0005	0.4292904	0.4249715	598.5041	3.543814	0	19	858	497						Frog_fixed.avi	0
20943	1257	873.4326	484.8229	0.5577585	0.4641945	607.0383	3.982949	0	846.4895	499.951	0.4283336	0.4256041	598.4716	3.534955	0	19	860	492						Frog_fixed.avi	0
20960	1258	873.0859	490.151	0.5568544	0.4645334	607.2025	3.99786	0	840.8188	505.81	0.4273392	0.4261598	598.4808	3.538627	0	19	857	498						Frog_fixed.avi	0
20976	1259	875.7547	491.8018	0.5558844	0.4648295	607.2065	3.976099	0	849.597	502.9499	0.4263016	0.4267606	598.5854	3.530883	0	19	863	497						Frog_fixed.avi	0
20993	1260	870.0056	486.2432	0.554972	0.4648473	607.2177	3.969418	0	852.6603	495.0656	0.4252031	0.4273397	598.7571	3.527255	0	19	861	491						Frog_fixed.avi	0
21010	1261	879.8566	483.0985	0.5538609	0.4653208	607.2142	3.991601	0	853.3785	507.1025	0.4241315	0.4277553	598.782	3.531288	0	19	867	495						Frog_fixed.avi	0
21026	1262	881.1416	489.9642	0.5528585	0.4654703	607.308	3.995804	0	856.3917	498.6359	0.4230824	0.4281864	598.8531	3.53024	0	19	869	494						Frog_fixed.avi	0
21043	1263	884.2188	490.0616	0.551811	0.4656086	607.3043	4.0121	0	853.9135	506.693	0.4220824	0.4282999	598.9366	3.532536	0	19	869	498						Frog_fixed.avi	0
21060	1264	880.9933	492.153	0.55102	0.4652613	607.4817	3.999091	0	857.2192	504.9689	0.4211389	0.4282594	599.1364	3.527378	0	19	869	499						Frog_fixed.avi	0
21076	1265	879.0977	492.6437	0.5502107	0.4649778	607.3671	3.985984	0	853.8978	500.7135	0.4202847	0.4281187	599.3036	3.517479	0	19	866	497						Frog_fixed.avi	0
21093	1266	881.7043	476.2992	0.5494998	0.4647553	607.7189	3.991059	0	858.1675	506.5478	0.4196166	0.4278318	599.2934	3.515616	0	19	870	491						Frog_fixed.avi	0
21110	1267	888.4382	483.131	0.5488999	0.4645504	607.8407	3.993433	0	863.656	498.6395	0.4189987	0.4276209	599.5684	3.5117	0	19	876	491						Frog_fixed.avi	0
21126	1268	891.406	483.5917	0.5483432	0.4644233	607.7809	3.99629	0	866.8544	498.6604	0.4184651	0.4274708	599.7296	3.52405	0	19	879	491						Frog_fixed.avi	0
21143	1269	894.3951	482.8913	0.5479059	0.464325	607.9927	4.01621	0	865.0023	497.6356	0.4180226	0.4273816	599.7769	3.528164	0	19	880	490						Frog_fixed.avi	0
21160	1270	893.3682	482.5716	0.5475125	0.464289	608.0349	4.026054	0	868.8259	501.416	0.4176915	0.4273635	599.7078	3.545373	0	19	881	492						Frog_fixed.avi	0
21176	1271	896.9739	487.226	0.5472093	0.4644986	608.0308	4.042838	0	863.7949	496.1452	0.4173833	0.4273903	600.0856	3.54366	0	19	880	492						Frog_fixed.avi	0
21193	1272	893.8182	491.2479	0.5469963	0.464273	608.1385	4.007877	0	866.9633	504.5715	0.417179	0.4274424	599.8292	3.533082	0	19	880	498						Frog_fixed.avi	0
21209	1273	901.1539	488.257	0.5468502	0.464234	608.1384	4.028112	0	862.9131	499.3062	0.4169555	0.4275179	600.1201	3.538444	0	19	882	494						Frog_fixed.avi	0
21226	1274	899.3011	488.6473	0.5467218	0.4642295	608.1763	4.028822	0	868.3625	500.2129	0.4168512	0.4276057	600.1058	3.543696	0	19	884	494						Frog_fixed.avi	0
21243	1275	903.0681	490.165	0.5466666	0.4642572	608.1044	4.040692	0	869.7592	500.8067	0.4167529	0.4277531	599.876	3.536035	0	19	886	495						Frog_fixed.avi	0
21259	1276	900.2191	486.333	0.5466511	0.4642479	607.9724	4.039082	0	868.0582	486.3531	0.4166989	0.4280371	599.7341	3.531826	0	19	884	486						Frog_fixed.avi	0
21276	1277	899.0744	490.9734	0.5466844	0.4642114	607.833	4.037493	0	869.2584	498.3089	0.4166854	0.4281728	599.5488	3.551588	0	19	884	495						Frog_fixed.avi	0
21293	1278	897.1128	488.1548	0.5467789	0.4640524	607.5589	4.016146	0	863.5386	497.3804	0.4166848	0.42824	599.4391	3.537711	0	19	880	493						Frog_fixed.avi	0
21309	1279	902.4796	476.9511	0.5468956	0.4638435	607.436	4.04972	0	860.7345	498.5022	0.416716	0.4282022	599.4319	3.546664	0	19	882	488						Frog_fixed.avi	0
21326	1280	898.9865	482.9482	0.5470567	0.4633944	607.1882	4.029928	0	865.741	485.2152	0.416792	0.427974	599.378	3.530492	0	19	882	484						Frog_fixed.avi	0
21343	1281	903.3561	483.058	0.5472643	0.4628342	606.9191	4.027956	0	872.6666	490.1279	0.4169132	0.4274088	599.2892	3.528797	0	19	888	487						Frog_fixed.avi	0
21359	1282	920.7848	460.7836	0.5473356	0.4622059	606.915	4.035692	0	891.4343	471.0956	0.4169939	0.4266121	599.2797	3.535454	0	19	906	466						Frog_fixed.avi	0
21376	1283	913.8805	459.8528	0.5478261	0.4612082	606.9232	4.012745	0	882.3566	486.5424	0.4172288	0.4258894	598.9354	3.538224	0	19	898	473						Frog_fixed.avi	0
21393	1284	917.388	472.2785	0.5482665	0.4605851	606.9232	3.997286	0	891.2067	482.4375	0.417585	0.4251403	598.6959	3.561736	0	19	904	477						Frog_fixed.avi	0
21409	1285	922.4711	462.1031	0.5485874	0.4603019	606.9192	4.073315	0	882.6401	491.6576	0.4179611	0.4243734	598.3007	3.555603	0	19	903	477						Frog_fixed.avi	0
21426	1286	918.4951	476.8656	0.5491242	0.4596343	605.6973	4.038817	0	883.1277	481.1839	0.4183756	0.4236031	598.289	3.548662	0	19	901	479						Frog_fixed.avi	0
21443	1287	929.1155	468.9957	0.5496994	0.4594019	605.6934	4.056084	0	883.0959	484.1677	0.4189446	0.4229037	597.8005	3.555319	0	19	906	477						Frog_fixed.avi	0
21459	1288	925.6909	465.2088	0.5503359	0.459107	604.8216	4.033408	0	878.9639	467.9381	0.4195305	0.4223695	597.686	3.54547	0	19	902	467						Frog_fixed.avi	0
21476	1289	916.432	462.9124	0.5510007	0.4588696	604.4884	4.0545	0	883.5938	480.0652	0.4202057	0.4217777	597.5842	3.557774	0	19	900	471						Frog_fixed.avi	0
21493	1290	925.3989	468.3765	0.5517539	0.458767	604.1165	4.048785	0	885.4229	483.8383	0.4209248	0.4213469	597.128	3.559749	0	19	905	476						Frog_fixed.avi	0
21509	1291	916.2766	473.6008	0.5525007	0.4587147	603.8563	3.999029	0	880.5936	485.874	0.4216563	0.4210887	596.7486	3.53745	0	19	898	480						Frog_fixed.avi	0
21526	1292	915.2385	473.5891	0.5532871	0.4588087	603.5872	3.996331	0	884.2079	476.033	0.422424	0.420968	596.6187	3.560102	0	19	900	475						Frog_fixed.avi	0
21543	1293	920.1594	480.7355	0.5540577	0.4589146	603.1417	4.011065	0	887.2883	481.0148	0.4232134	0.420909	595.975	3.555203	0	19	904	481						Frog_fixed.avi	0
21559	1294	910.8314	472.1316	0.5547844	0.4591014	602.8485	4.014851	0	873.6661	477.2044	0.4238813	0.4209388	595.8116	3.53862	0	19	892	475						Frog_fixed.avi	0
21576	1295	917.6506	468.7427	0.5555009	0.4592251	602.5463	4.012209	0	884.7217	478.1977	0.4246433	0.4209851	595.3394	3.535019	0	19	901	473						Frog_fixed.avi	0
21592	1296	912.5298	474.7746	0.5561748	0.4593382	602.2764	3.974608	0	876.8958	474.4373	0.4252418	0.4210156	595.2164	3.525125	0	19	895	475						Frog_fixed.avi	0
21609	1297	913.9528	476.3305	0.5567666	0.4595393	602.2731	3.994702	0	878.3691	481.2791	0.4258536	0.4209663	594.8527	3.534886	0	19	896	479						Frog_fixed.avi	0
21626	1298	915.0687	475.6775	0.55741	0.4591781	601.6683	3.988153	0	881.9453	478.3741	0.4264689	0.4208474	594.3756	3.54369	0	19	899	477						Frog_fixed.avi	0
21642	1299	914.9804	480.2424	0.5580162	0.4588815	601.4872	3.985561	0	885.3195	479.4834	0.4270051	0.4204481	594.1271	3.50964	0	19	900	480						Frog_fixed.avi	0
21659	1300	915.3707	470.2346	0.558583	0.4584537	601.0508	3.972662	0	883.9222	472.9612	0.4275302	0.4200517	593.9656	3.513029	0	19	900	472						Frog_fixed.avi	0
21676	1301	919.7684	473.6178	0.5591454	0.4579302	600.8745	3.989929	0	874.0317	481.8912	0.4280407	0.4194126	593.7467	3.531586	0	19	897	478						Frog_fixed.avi	0
21692	1302	913.3357	484.8469	0.5596662	0.4573141	600.6384	3.956172	0	873.6038	486.7625	0.4285422	0.4187146	593.4778	3.511369	0	19	893	486						Frog_fixed.avi	0
21709	1303	910.6986	481.2783	0.560171	0.4566772	600.3034	3.960905	0	870.4193	491.6339	0.4290171	0.4179547	593.1056	3.515417	0	19	891	486						Frog_fixed.avi	0
21726	1304	917.367	482.2748	0.5606909	0.4559849	600.0473	3.96719	0	875.1111	495.4905	0.429509	0.4171737	592.8099	3.510381	0	19	896	489						Frog_fixed.avi	0
21742	1305	916.6178	479.0787	0.5612088	0.4552815	599.8031	3.942927	0	876.1755	490.8531	0.4299738	0.4163696	592.5488	3.500732	0	19	896	485						Frog_fixed.avi	0
21759	1306	912.301	478.0347	0.5617071	0.4545511	599.5634	3.93847	0	875.8842	488.6525	0.4304529	0.4155663	592.3349	3.501858	0	19	894	483						Frog_fixed.avi	0
21776	1307	911.1116	492.3259	0.5622119	0.453882	599.3008	3.950137	0	877.2784	497.5556	0.4309225	0.4147961	592.1643	3.501759	0	19	894	495						Frog_fixed.avi	0
21792	1308	914.8105	485.2915	0.5627412	0.4532602	598.9518	3.947971	0	874.6085	493.5997	0.4314007	0.4140747	591.9429	3.515181	0	19	895	489						Frog_fixed.avi	0
21809	1309	913.9092	485.0977	0.5632504	0.4527063	598.7034	3.935853	0	872.4429	482.2332	0.4318615	0.413503	591.8258	3.497833	0	19	893	484						Frog_fixed.avi	0
21826	1310	911.3402	488.7702	0.5637571	0.4521356	598.4772	3.950619	0	876.2708	485.6068	0.4323407	0.4128267	591.4337	3.49491	0	19	894	487						Frog_fixed.avi	0
21842	1311	910.2462	481.3869	0.564275	0.4515747	598.2473	3.937758	0	872.1559	491.4956	0.4328364	0.4121533	591.1145	3.495539	0	19	891	486						Frog_fixed.avi	0
21859	1312	907.7572	482.9141	0.5647922	0.4510019	597.9833	3.94825	0	874.3497	484.6587	0.433311	0.4115162	590.8858	3.5014	0	19	891	484						Frog_fixed.avi	0
21876	1313	908.0258	483.0348	0.5653214	0.4504958	597.7306	3.940238	0	873.4617	491.2039	0.4338053	0.4108958	590.6854	3.504719	0	19	891	487						Frog_fixed.avi	0
21892	1314	905.6605	489.9993	0.5658118	0.4500296	597.3934	3.96994	0	871.1478	483.12	0.4342804	0.4104057	590.4781	3.517846	0	19	888	487						Frog_fixed.avi	0
21909	1315	903.5303	480.5736	0.5663238	0.449669	597.2054	3.940322	0	872.7666	485.2803	0.434754	0.40984	590.2611	3.525336	0	19	888	483						Frog_fixed.avi	0
21926	1316	908.0137	489.7579	0.5668536	0.4492657	596.8248	3.966352	0	871.4896	484.2704	0.4352303	0.4094228	590.0801	3.528905	0	19	890	487						Frog_fixed.avi	0
21942	1317	905.1605	483.2693	0.567379	0.4489413	596.6729	3.956836	0	872.8618	491.2536	0.4357244	0.4089472	589.5556	3.527233	0	19	889	487						Frog_fixed.avi	0
21959	1318	908.7491	489.2671	0.5678782	0.4487195	596.4731	3.97813	0	872.604	484.6177	0.4361906	0.4086808	589.3677	3.538095	0	19	891	487						Frog_fixed.avi	0
21976	1319	910.2039	488.8483	0.5683975	0.4486231	596.2495	3.986807	0	866.2488	496.5563	0.4366251	0.4084126	589.3093	3.537683	0	19	888	493						Frog_fixed.avi	0
21992	1320	906.2073	486.9041	0.5688929	0.4486157	596.1118	3.978921	0	870.2484	497.1519	0.4370955	0.4083638	589.1436	3.54991	0	19	888	492						Frog_fixed.avi	0
22009	1321	907.8063	481.5809	0.5694028	0.4486418	595.8895	3.978577	0	871.6187	493.0982	0.4375608	0.4083677	588.9865	3.559807	0	19	890	487						Frog_fixed.avi	0
22026	1322	904.9006	486.0487	0.5699021	0.448729	595.6865	3.969924	0	872.5076	496.4621	0.4380289	0.408401	588.7962	3.547599	0	19	889	491						Frog_fixed.avi	0
22042	1323	904.6952	483.7286	0.5703691	0.4488524	595.4054	3.974791	0	874.3005	491.9027	0.438497	0.4085242	588.6281	3.562594	0	19	889	488						Frog_fixed.avi	0
22059	1324	904.0942	487.8874	0.5708703	0.4489866	595.2744	3.992774	0	869.4239	492.7738	0.4389506	0.4085918	588.3975	3.566175	0	19	887	490						Frog_fixed.avi	0
22076	1325	902.845	494.8382	0.5713797	0.4491109	595.0895	4.002553	0	870.8542	492.149	0.4394351	0.408762	588.1885	3.575452	0	19	887	493						Frog_fixed.avi	0
22092	1326	907.7515	486.3906	0.5719079	0.4493843	594.8201	3.983042	0	874.6945	490.2225	0.4399628	0.4089297	587.7994	3.595634	0	19	891	488						Frog_fixed.avi	0
22109	1327	903.0938	493.3677	0.5724259	0.4497115	594.6879	3.996291	0	868.5281	498.1862	0.440418	0.4091815	587.8975	3.58558	0	19	886	496						Frog_fixed.avi	0
22125	1328	904.5709	484.5004	0.5729411	0.4501015	594.581	3.977869	0	870.8044	488.4697	0.4409773	0.4095991	587.5336	3.58914	0	19	888	486						Frog_fixed.avi	0
22142	1329	902.0944	487.6707	0.5734747	0.4505051	594.4718	3.99882	0	873.2334	502.0092	0.4415034	0.4098565	587.4739	3.612335	0	19	888	495						Frog_fixed.avi	0
22159	1330	903.847	480.5184	0.574054	0.4508359	594.4739	3.996241	0	868.1958	495.9276	0.4420655	0.4100627	587.4344	3.591899	0	19	886	488						Frog_fixed.avi	0
22175	1331	903.735	483.5774	0.5746531	0.4511524	594.3413	3.996995	0	876.6232	485.4696	0.4427096	0.4103385	587.5428	3.598035	0	19	890	485						Frog_fixed.avi	0
22192	1332	921.3268	481.6721	0.5751567	0.451352	594.2833	4.009424	0	898.5153	487.4534	0.4432504	0.410431	587.4523	3.611801	0	20	910	485						Frog_fixed.avi	0
22209	1333	933.4783	472.6169	0.5756611	0.451474	594.3148	4.00282	0	915.1208	480.5687	0.4438142	0.4104855	587.4542	3.609211	0	20	924	477						Frog_fixed.avi	0
22225	1334	940.9373	472.8969	0.5763549	0.4517331	594.1852	4.014825	0	914.6875	477.5506	0.4445298	0.4106067	587.1877	3.612176	0	20	928	475						Frog_fixed.avi	0
22242	1335	943.5219	467.3259	0.577029	0.4520274	594.1689	4.030193	0	912.5349	474.6352	0.4452541	0.4107365	587.2203	3.614473	0	20	928	471						Frog_fixed.avi	0
22259	1336	935.6034	468.4389	0.5776922	0.4523449	594.1257	4.0275	0	915.395	479.257	0.4459631	0.410908	587.0087	3.625372	0	20	925	474						Frog_fixed.avi	0
22275	1337	938.2649	472.7488	0.5783697	0.4527772	594.0798	4.01371	0	907.6938	475.8076	0.4466347	0.4112428	587.023	3.620633	0	20	923	474						Frog_fixed.avi	0
22292	1338	940.4581	477.4187	0.5790181	0.4532114	593.996	4.038298	0	917.7357	471.6783	0.4473552	0.4115171	586.871	3.619907	0	20	929	475						Frog_fixed.avi	0
22309	1339	932.6787	476.494	0.5796632	0.4537471	594.0587	4.032144	0	909.6365	464.6726	0.4480007	0.4119744	586.8793	3.632014	0	20	921	471						Frog_fixed.avi	0
22325	1340	932.7538	470.9457	0.5803363	0.4543175	593.9608	4.021215	0	907.4917	475.7369	0.4486947	0.4122889	586.7753	3.62393	0	20	920	473						Frog_fixed.avi	0
22342	1341	937.1941	470.0512	0.5810011	0.4548174	593.88	4.045175	0	912.1375	469.2148	0.4494239	0.4126543	586.7438	3.644277	0	20	925	470						Frog_fixed.avi	0
22359	1342	935.4998	477.5801	0.5816966	0.4553774	593.7881	4.048992	0	910.4687	472.2804	0.4501298	0.4129779	586.6282	3.635061	0	20	923	475						Frog_fixed.avi	0
22375	1343	937.0458	470.8275	0.5824004	0.4559121	593.869	4.055232	0	909.4178	476.7991	0.450906	0.4132328	586.5659	3.643901	0	20	923	474						Frog_fixed.avi	0
22392	1344	932.8775	473.033	0.5831304	0.4564187	593.8765	4.061512	0	907.54	477.6916	0.4516635	0.4135179	586.5669	3.624505	0	20	920	475						Frog_fixed.avi	0
22409	1345	930.4504	476.9977	0.5838619	0.4569596	593.8062	4.043409	0	907.4183	478.0026	0.4524629	0.4138067	586.5195	3.653369	0	20	919	478						Frog_fixed.avi	0
22425	1346	933.5367	479.1913	0.5846412	0.4574212	593.7515	4.082583	0	908.4643	475.687	0.4532776	0.4139952	586.2601	3.656035	0	20	921	477						Frog_fixed.avi	0
22442	1347	932.6714	480.0229	0.5854021	0.457835	593.7719	4.06497	0	908.5015	474.111	0.4540786	0.4141451	586.3165	3.647995	0	20	921	477						Frog_fixed.avi	0
22459	1348	930.6933	475.5721	0.5861969	0.4581824	593.6799	4.069585	0	908.5532	476.0494	0.4549312	0.4143377	586.324	3.65872	0	20	920	476						Frog_fixed.avi	0
22475	1349	935.2644	480.506	0.5869885	0.4585616	593.7435	4.080954	0	909.5753	474.8325	0.4557782	0.4144973	586.0909	3.654675	0	20	922	478						Frog_fixed.avi	0
22492	1350	933.0981	482.3664	0.5878054	0.458874	593.7362	4.076953	0	909.0706	475.9945	0.4566556	0.4146032	585.9048	3.662115	0	20	921	479						Frog_fixed.avi	0
22509	1351	933.9495	477.2757	0.5886351	0.4592054	593.7747	4.074194	0	908.5605	475.7457	0.4575086	0.4146933	586.1036	3.6439	0	20	921	477						Frog_fixed.avi	0
22525	1352	928.9647	474.1052	0.5894333	0.4594572	593.7382	4.066728	0	904.3163	480.8756	0.4584003	0.4147607	586.0835	3.648658	0	20	917	477						Frog_fixed.avi	0
22542	1353	933.2403	483.5531	0.5902892	0.4596877	593.7742	4.082393	0	901.9233	482.1164	0.4593038	0.4148082	585.8651	3.65992	0	20	918	483						Frog_fixed.avi	0
22559	1354	929.0222	476.8431	0.5911376	0.4599222	593.7567	4.086417	0	902.9778	482.5862	0.4602383	0.4148214	585.7291	3.661229	0	20	916	480						Frog_fixed.avi	0
22575	1355	927.8946	479.7252	0.5919756	0.460079	593.8896	4.088551	0	910.4143	475.2441	0.4611804	0.4148178	585.6699	3.66136	0	20	919	477						Frog_fixed.avi	0
22592	1356	926.807	487.2849	0.5928229	0.4602205	593.8559	4.088509	0	909.8561	475.8054	0.4621153	0.4148025	585.6429	3.658595	0	20	918	482						Frog_fixed.avi	0
22609	1357	927.6936	484.0764	0.5936606	0.4603556	593.8294	4.080679	0	904.4023	477.6945	0.4630154	0.4147769	585.782	3.64307	0	20	916	481						Frog_fixed.avi	0
22625	1358	929.0442	480.5836	0.5944622	0.4604793	593.9381	4.10781	0	905.7211	476.174	0.4639088	0.4147974	585.8347	3.66042	0	20	917	478						Frog_fixed.avi	0
22642	1359	931.3215	477.0836	0.5952663	0.4605539	594.0557	4.101596	0	903.6326	475.6948	0.4647536	0.4148241	585.6136	3.664039	0	20	917	476						Frog_fixed.avi	0
22659	1360	922.5023	487.0533	0.5960038	0.4605612	594.1218	4.114004	0	904.2458	478.2315	0.46561	0.4148859	585.4857	3.669533	0	20	913	483						Frog_fixed.avi	0
22675	1361	926.6291	479.2002	0.5967283	0.4605309	594.096	4.114982	0	903.6022	478.1832	0.466334	0.414931	585.5515	3.672662	0	20	915	479						Frog_fixed.avi	0
22692	1362	925.2634	476.5714	0.5973811	0.4603323	594.1853	4.117067	0	904.3345	477.6303	0.4670683	0.4149289	585.4332	3.675814	0	20	915	477						Frog_fixed.avi	0
22708	1363	925.2946	474.2496	0.5979712	0.4600035	594.1964	4.128131	0	902.4792	480.3428	0.4676398	0.41486	585.4165	3.674905	0	20	914	477						Frog_fixed.avi	0
22725	1364	929.1785	477.9305	0.5984759	0.4594466	594.181	4.144787	0	904.7265	478.7048	0.4681137	0.4148018	585.3558	3.675126	0	20	917	478						Frog_fixed.avi	0
22742	1365	923.7897	477.9022	0.598887	0.458766	594.095	4.13009	0	902.6031	479.6011	0.4684457	0.4146623	585.0834	3.680762	0	20	913	479						Frog_fixed.avi	0
22758	1366	920.6586	471.3044	0.5991755	0.4579331	593.8855	4.13295	0	905.2027	475.6474	0.4686285	0.4144931	585.282	3.692227	0	20	913	473						Frog_fixed.avi	0
22775	1367	922.04	476.1988	0.5993368	0.4570157	593.9186	4.147445	0	903.2294	481.2126	0.4686652	0.4141609	585.2653	3.694964	0	20	913	479						Frog_fixed.avi	0
22792	1368	925.6625	476.7531	0.5994029	0.4560331	593.7889	4.168001	0	903.1611	478.4268	0.4686206	0.4138357	585.2426	3.703875	0	20	914	478						Frog_fixed.avi	0
22808	1369	919.7541	479.7173	0.5993646	0.4550909	593.7878	4.169303	0	899.2422	476.5481	0.468495	0.4132632	584.9382	3.682175	0	20	909	478						Frog_fixed.avi	0
22825	1370	921.0261	474.4734	0.5993365	0.4537833	593.5656	4.175464	0	901.4912	474.6848	0.4683078	0.4125795	585.0667	3.685459	0	20	911	475						Frog_fixed.avi	0
22842	1371	918.4694	482.8203	0.5992414	0.4525733	593.4426	4.165217	0	902.3707	476.6603	0.4681393	0.4117506	585.0677	3.693582	0	20	910	480						Frog_fixed.avi	0
22858	1372	924.1898	473.7307	0.5991578	0.4513713	593.3938	4.162668	0	896.6321	479.7385	0.4679473	0.4108691	584.7951	3.710884	0	20	910	477						Frog_fixed.avi	0
22875	1373	918.3477	482.2809	0.5990406	0.4501827	593.2325	4.173094	0	899.3214	480.7826	0.4677674	0.4099589	584.8774	3.713606	0	20	909	482						Frog_fixed.avi	0
22892	1374	916.3047	469.4071	0.5988976	0.4492633	593.2314	4.206284	0	902.2241	478.4214	0.4676377	0.409035	585.0057	3.712975	0	20	909	474						Frog_fixed.avi	0
22908	1375	921.2975	477.8995	0.5989046	0.4480051	593.0141	4.211111	0	898.1737	475.4178	0.4675438	0.4080925	584.7362	3.714155	0	20	910	477						Frog_fixed.avi	0
22925	1376	922.9635	479.7203	0.5989187	0.446919	593.0284	4.193545	0	896.1262	472.2772	0.4675374	0.4071431	584.623	3.714496	0	20	910	476						Frog_fixed.avi	0
22942	1377	923	470.1301	0.5989636	0.4458199	592.9318	4.194199	0	899.2229	478.6942	0.4675902	0.4060957	584.4851	3.71504	0	20	911	474						Frog_fixed.avi	0
22958	1378	921.4191	481.2057	0.5990289	0.444629	592.9847	4.202034	0	898.8561	478.7472	0.4676795	0.4051628	584.3729	3.713744	0	20	910	480						Frog_fixed.avi	0
22975	1379	920.8343	485.5612	0.5990856	0.4435398	593.0084	4.210489	0	900.2941	480.9322	0.4678266	0.4042796	584.2338	3.744243	0	20	911	483						Frog_fixed.avi	0
22992	1380	920.844	479.8221	0.5991095	0.4426051	593.0071	4.205158	0	897.9181	477.0478	0.4678971	0.4034284	584.1555	3.727679	0	20	909	478						Frog_fixed.avi	0
23008	1381	929.6927	481.2253	0.5991688	0.4413076	593.1191	4.214436	0	904.1434	470.2293	0.467944	0.4026254	584.0938	3.727362	0	20	917	476						Frog_fixed.avi	0
23025	1382	922.7353	490.5326	0.5991354	0.4402027	593.1019	4.209388	0	900.7546	472.1214	0.4679673	0.4018434	584.0065	3.730247	0	20	912	481						Frog_fixed.avi	0
23042	1383	924.7321	476.4281	0.5990862	0.4390936	593.1087	4.206521	0	900.4205	479.8008	0.4679685	0.4011132	583.8793	3.735192	0	20	913	478						Frog_fixed.avi	0
23058	1384	921.1974	481.5726	0.5989864	0.437979	593.0951	4.232861	0	907.7424	476.9844	0.4679247	0.4004167	583.784	3.733729	0	20	914	479						Frog_fixed.avi	0
23075	1385	920.5844	476.357	0.5988168	0.4368612	593.1007	4.22734	0	897.7274	479.6303	0.4678085	0.3997128	583.5103	3.734364	0	20	909	478						Frog_fixed.avi	0
23092	1386	923.0246	484.4681	0.5986637	0.4357208	593.2376	4.21981	0	902.7756	471.8922	0.4676811	0.3991184	583.3018	3.738609	0	20	913	478						Frog_fixed.avi	0
23108	1387	919.0682	475.8316	0.598448	0.4346384	593.2938	4.224947	0	903.2029	470.8064	0.4675243	0.3984263	583.4739	3.738071	0	20	911	473						Frog_fixed.avi	0
23125	1388	919.8152	479.4637	0.5982707	0.4335921	593.2932	4.218932	0	900.3486	469.6089	0.467359	0.3977579	583.3718	3.745426	0	20	910	475						Frog_fixed.avi	0
23142	1389	925.0113	479.3674	0.5981357	0.4324552	593.2947	4.197344	0	900.6101	485.7841	0.4672461	0.3971052	583.2301	3.737386	0	20	913	483						Frog_fixed.avi	0
23158	1390	922.5268	477.202	0.5979629	0.4317613	593.293	4.25067	0	897.7169	475.466	0.467144	0.3965521	583.3686	3.747223	0	20	910	476						Frog_fixed.avi	0
23175	1391	922.0781	481.6911	0.5978632	0.4310196	593.5894	4.24901	0	900.7409	473.804	0.467128	0.3959772	583.1576	3.741431	0	20	911	478						Frog_fixed.avi	0
23192	1392	918.7224	481.3792	0.5978063	0.4302256	593.5927	4.223962	0	898.2852	475.6956	0.4670666	0.3953637	583.3702	3.758603	0	20	909	479						Frog_fixed.avi	0
23208	1393	918.2144	485.0034	0.5977194	0.4299267	593.5911	4.257496	0	899.2465	480.1517	0.4670834	0.39482	583.3781	3.745816	0	20	909	483						Frog_fixed.avi	0
23225	1394	924.0781	483.6019	0.5977178	0.4295999	593.6899	4.241785	0	898.2931	478.2686	0.4671756	0.3943583	583.1955	3.758699	0	20	911	481						Frog_fixed.avi	0
23242	1395	923.6444	472.1022	0.5977771	0.4291129	593.6825	4.208702	0	897.9068	487.274	0.4673036	0.3938524	583.3211	3.744941	0	20	911	480						Frog_fixed.avi	0
23258	1396	921.897	480.3261	0.5978821	0.4289109	593.6825	4.220157	0	896.951	476.4357	0.467503	0.3935334	583.5879	3.755905	0	20	909	478						Frog_fixed.avi	0
23275	1397	920.6825	481.603	0.5980796	0.4289503	593.6808	4.246073	0	897.7612	486.2749	0.4677734	0.3931461	583.3653	3.753887	0	20	909	484						Frog_fixed.avi	0
23291	1398	926.2263	477.1949	0.5983017	0.4289081	594.163	4.254349	0	895.2866	480.3232	0.4680262	0.3929542	583.64	3.73417	0	20	911	479						Frog_fixed.avi	0
23308	1399	926.1844	481.1134	0.5985115	0.4288796	594.3487	4.246792	0	901.2572	469.7765	0.4683419	0.3928052	583.6412	3.750066	0	20	914	475						Frog_fixed.avi	0
23325	1400	924.0582	473.4272	0.5987538	0.4287508	594.567	4.247565	0	892.1376	475.647	0.4686137	0.3924792	583.7352	3.750047	0	20	908	475						Frog_fixed.avi	0
23341	1401	912.2614	472.4745	0.5990805	0.4281534	594.7939	4.248642	0	878.634	479.305	0.468997	0.3916937	584.0449	3.752628	0	20	895	476						Frog_fixed.avi	0
23358	1402	813.5105	454.8474	0.6000384	0.4267441	594.5844	4.303871	0	-1280	-1024	-1	-1	-1	-1	4	20	814	455						Frog_fixed.avi	0
23375	1403	-1280	-1024	-1	-1	-1	-1	4	-1280	-1024	-1	-1	-1	-1	4		0	0						Frog_fixed.avi	0
23391	1404	-1280	-1024	-1	-1	-1	-1	4	-1280	-1024	-1	-1	-1	-1	4		0	0						Frog_fixed.avi	0
23408	1405	-1280	-1024	-1	-1	-1	-1	4	-1280	-1024	-1	-1	-1	-1	4		0	0						Frog_fixed.avi	0
23425	1406	-1280	-1024	-1	-1	-1	-1	4	-1280	-1024	-1	-1	-1	-1	4		0	0						Frog_fixed.avi	0
23441	1407	-1280	-1024	-1	-1	-1	-1	4	-1280	-1024	-1	-1	-1	-1	4		0	0						Frog_fixed.avi	0
23458	1408	-1280	-1024	-1	-1	-1	-1	4	-1280	-1024	-1	-1	-1	-1	4		0	0						Frog_fixed.avi	0
23475	1409	-1280	-1024	-1	-1	-1	-1	4	-1280	-1024	-1	-1	-1	-1	4		0	0						Frog_fixed.avi	0
23491	1410	-1280	-1024	-1	-1	-1	-1	4	-1280	-1024	-1	-1	-1	-1	4		0	0						Frog_fixed.avi	0
23508	1411	-1280	-1024	-1	-1	-1	-1	4	-1280	-1024	-1	-1	-1	-1	4		0	0						Frog_fixed.avi	0
23525	1412	-1280	-1024	-1	-1	-1	-1	4	-1280	-1024	-1	-1	-1	-1	4		0	0						Frog_fixed.avi	0
23542	1413	-1280	-1024	-1	-1	-1	-1	4	-1280	-1024	-1	-1	-1	-1	4		0	0						Frog_fixed.avi	0
23558	1414	-1280	-1024	-1	-1	-1	-1	4	-1280	-1024	-1	-1	-1	-1	4		0	0						Frog_fixed.avi	0
23575	1415	-1280	-1024	-1	-1	-1	-1	4	-1280	-1024	-1	-1	-1	-1	4		0	0						Frog_fixed.avi	0
23591	1416	-1280	-1024	-1	-1	-1	-1	4	-1280	-1024	-1	-1	-1	-1	4		0	0						Frog_fixed.avi	0
23608	1417	-1280	-1024	-1	-1	-1	-1	4	-1280	-1024	-1	-1	-1	-1	4		0	0						Frog_fixed.avi	0
23625	1418	-1280	-1024	-1	-1	-1	-1	4	-1280	-1024	-1	-1	-1	-1	4		0	0						Frog_fixed.avi	0
23641	1419	-1280	-1024	-1	-1	-1	-1	4	-1280	-1024	-1	-1	-1	-1	4		0	0						Frog_fixed.avi	0
23658	1420	-1280	-1024	-1	-1	-1	-1	4	-1280	-1024	-1	-1	-1	-1	4		0	0						Frog_fixed.avi	0
23676	1421	-1280	-1024	-1	-1	-1	-1	4	-1280	-1024	-1	-1	-1	-1	4		0	0						Frog_fixed.avi	0
23691	1422	-1280	-1024	-1	-1	-1	-1	4	-1280	-1024	-1	-1	-1	-1	4		0	0						Frog_fixed.avi	0
23708	1423	-1280	-1024	-1	-1	-1	-1	4	-1280	-1024	-1	-1	-1	-1	4		0	0						Frog_fixed.avi	0
23725	1424	-1280	-1024	-1	-1	-1	-1	4	-1280	-1024	-1	-1	-1	-1	4		0	0						Frog_fixed.avi	0
23741	1425	-1280	-1024	-1	-1	-1	-1	4	-1280	-1024	-1	-1	-1	-1	4		0	0						Frog_fixed.avi	0
23758	1426	-1280	-1024	-1	-1	-1	-1	4	-1280	-1024	-1	-1	-1	-1	4		0	0						Frog_fixed.avi	0
23774	1427	-1280	-1024	-1	-1	-1	-1	4	-1280	-1024	-1	-1	-1	-1	4		0	0						Frog_fixed.avi	0
23791	1428	-1280	-1024	-1	-1	-1	-1	4	-1280	-1024	-1	-1	-1	-1	4		0	0						Frog_fixed.avi	0
23808	1429	-1280	-1024	-1	-1	-1	-1	4	-1280	-1024	-1	-1	-1	-1	4		0	0						Frog_fixed.avi	0
23825	1430	-1280	-1024	-1	-1	-1	-1	4	-1280	-1024	-1	-1	-1	-1	4		0	0						Frog_fixed.avi	0
23842	1431	-1280	-1024	-1	-1	-1	-1	4	-1280	-1024	-1	-1	-1	-1	4		0	0						Frog_fixed.avi	0
23858	1432	-1280	-1024	-1	-1	-1	-1	4	-1280	-1024	-1	-1	-1	-1	4		0	0						Frog_fixed.avi	0
23875	1433	-1280	-1024	-1	-1	-1	-1	4	-1280	-1024	-1	-1	-1	-1	4		0	0						Frog_fixed.avi	0
23892	1434	-1280	-1024	-1	-1	-1	-1	4	-1280	-1024	-1	-1	-1	-1	4		0	0						Frog_fixed.avi	0
23910	1435	-1280	-1024	-1	-1	-1	-1	4	-1280	-1024	-1	-1	-1	-1	4		0	0						Frog_fixed.avi	0
23924	1436	-1280	-1024	-1	-1	-1	-1	4	-1280	-1024	-1	-1	-1	-1	4		0	0						Frog_fixed.avi	0
23941	1437	-1280	-1024	-1	-1	-1	-1	4	-1280	-1024	-1	-1	-1	-1	4		0	0						Frog_fixed.avi	0
23958	1438	-1280	-1024	-1	-1	-1	-1	4	-1280	-1024	-1	-1	-1	-1	4		0	0						Frog_fixed.avi	0
23974	1439	-1280	-1024	-1	-1	-1	-1	4	-1280	-1024	-1	-1	-1	-1	4		0	0						Frog_fixed.avi	0
23991	1440	-1280	-1024	-1	-1	-1	-1	4	-1280	-1024	-1	-1	-1	-1	4		0	0						Frog_fixed.avi	0
24008	1441	-1280	-1024	-1	-1	-1	-1	4	-1280	-1024	-1	-1	-1	-1	4		0	0						Frog_fixed.avi	0
24024	1442	-1280	-1024	-1	-1	-1	-1	4	-1280	-1024	-1	-1	-1	-1	4		0	0						Frog_fixed.avi	0
24041	1443	-1280	-1024	-1	-1	-1	-1	4	-1280	-1024	-1	-1	-1	-1	4		0	0						Frog_fixed.avi	0
24058	1444	-1280	-1024	-1	-1	-1	-1	4	-1280	-1024	-1	-1	-1	-1	4		0	0						Frog_fixed.avi	0
24075	1445	-1280	-1024	-1	-1	-1	-1	4	-1280	-1024	-1	-1	-1	-1	4		0	0						Frog_fixed.avi	0
24092	1446	-1280	-1024	-1	-1	-1	-1	4	-1280	-1024	-1	-1	-1	-1	4		0	0						Frog_fixed.avi	0
24108	1447	-1280	-1024	-1	-1	-1	-1	4	-1280	-1024	-1	-1	-1	-1	4		0	0						Frog_fixed.avi	0
24125	1448	-1280	-1024	-1	-1	-1	-1	4	-1280	-1024	-1	-1	-1	-1	4		0	0						Frog_fixed.avi	0
24142	1449	-1280	-1024	-1	-1	-1	-1	4	-1280	-1024	-1	-1	-1	-1	4		0	0						Frog_fixed.avi	0
24159	1450	-1280	-1024	-1	-1	-1	-1	4	-1280	-1024	-1	-1	-1	-1	4		0	0						Frog_fixed.avi	0
24174	1451	-1280	-1024	-1	-1	-1	-1	4	-1280	-1024	-1	-1	-1	-1	4		0	0						Frog_fixed.avi	0
24191	1452	-1280	-1024	-1	-1	-1	-1	4	-1280	-1024	-1	-1	-1	-1	4		0	0						Frog_fixed.avi	0
24208	1453	-1280	-1024	-1	-1	-1	-1	4	-1280	-1024	-1	-1	-1	-1	4		0	0						Frog_fixed.avi	0
24224	1454	-1280	-1024	-1	-1	-1	-1	4	-1280	-1024	-1	-1	-1	-1	4		0	0						Frog_fixed.avi	0
24241	1455	-1280	-1024	-1	-1	-1	-1	4	-1280	-1024	-1	-1	-1	-1	4		0	0						Frog_fixed.avi	0
24257	1456	-1280	-1024	-1	-1	-1	-1	4	-1280	-1024	-1	-1	-1	-1	4		0	0						Frog_fixed.avi	0
24274	1457	-1280	-1024	-1	-1	-1	-1	4	-1280	-1024	-1	-1	-1	-1	4		0	0						Frog_fixed.avi	0
24291	1458	-1280	-1024	-1	-1	-1	-1	4	-1280	-1024	-1	-1	-1	-1	4		0	0						Frog_fixed.avi	0
24308	1459	-1280	-1024	-1	-1	-1	-1	4	-1280	-1024	-1	-1	-1	-1	4		0	0						Frog_fixed.avi	0
24325	1460	-1280	-1024	-1	-1	-1	-1	4	-1280	-1024	-1	-1	-1	-1	4		0	0						Frog_fixed.avi	0
24341	1461	-1280	-1024	-1	-1	-1	-1	4	-1280	-1024	-1	-1	-1	-1	4		0	0						Frog_fixed.avi	0
24358	1462	-1280	-1024	-1	-1	-1	-1	4	-1280	-1024	-1	-1	-1	-1	4		0	0						Frog_fixed.avi	0
24375	1463	-1280	-1024	-1	-1	-1	-1	4	-1280	-1024	-1	-1	-1	-1	4		0	0						Frog_fixed.avi	0
24393	1464	-1280	-1024	-1	-1	-1	-1	4	-1280	-1024	-1	-1	-1	-1	4		0	0						Frog_fixed.avi	0
24407	1465	-1280	-1024	-1	-1	-1	-1	4	-1280	-1024	-1	-1	-1	-1	4		0	0						Frog_fixed.avi	0
24424	1466	-1280	-1024	-1	-1	-1	-1	4	-1280	-1024	-1	-1	-1	-1	4		0	0						Frog_fixed.avi	0
24441	1467	-1280	-1024	-1	-1	-1	-1	4	-1280	-1024	-1	-1	-1	-1	4		0	0						Frog_fixed.avi	0
24457	1468	-1280	-1024	-1	-1	-1	-1	4	-1280	-1024	-1	-1	-1	-1	4		0	0						Frog_fixed.avi	0
24474	1469	-1280	-1024	-1	-1	-1	-1	4	-1280	-1024	-1	-1	-1	-1	4		0	0						Frog_fixed.avi	0
24491	1470	-1280	-1024	-1	-1	-1	-1	4	-1280	-1024	-1	-1	-1	-1	4		0	0						Frog_fixed.avi	0
24508	1471	-1280	-1024	-1	-1	-1	-1	4	-1280	-1024	-1	-1	-1	-1	4		0	0						Frog_fixed.avi	0
24524	1472	-1280	-1024	-1	-1	-1	-1	4	-1280	-1024	-1	-1	-1	-1	4		0	0						Frog_fixed.avi	0
24541	1473	-1280	-1024	-1	-1	-1	-1	4	-1280	-1024	-1	-1	-1	-1	4		0	0						Frog_fixed.avi	0
24558	1474	-1280	-1024	-1	-1	-1	-1	4	-1280	-1024	-1	-1	-1	-1	4		0	0						Frog_fixed.avi	0
24575	1475	-1280	-1024	-1	-1	-1	-1	4	-1280	-1024	-1	-1	-1	-1	4		0	0						Frog_fixed.avi	0
24591	1476	-1280	-1024	-1	-1	-1	-1	4	-1280	-1024	-1	-1	-1	-1	4		0	0						Frog_fixed.avi	0
24609	1477	-1280	-1024	-1	-1	-1	-1	4	-1280	-1024	-1	-1	-1	-1	4		0	0						Frog_fixed.avi	0
24626	1478	-1280	-1024	-1	-1	-1	-1	4	-1280	-1024	-1	-1	-1	-1	4		0	0						Frog_fixed.avi	0
24641	1479	-1280	-1024	-1	-1	-1	-1	4	-1280	-1024	-1	-1	-1	-1	4		0	0						Frog_fixed.avi	0
24657	1480	-1280	-1024	-1	-1	-1	-1	4	-1280	-1024	-1	-1	-1	-1	4		0	0						Frog_fixed.avi	0
24674	1481	-1280	-1024	-1	-1	-1	-1	4	-1280	-1024	-1	-1	-1	-1	4		0	0						Frog_fixed.avi	0
24691	1482	-1280	-1024	-1	-1	-1	-1	4	-1280	-1024	-1	-1	-1	-1	4		0	0						Frog_fixed.avi	0
24707	1483	-1280	-1024	-1	-1	-1	-1	4	-1280	-1024	-1	-1	-1	-1	4		0	0						Frog_fixed.avi	0
24724	1484	-1280	-1024	-1	-1	-1	-1	4	-1280	-1024	-1	-1	-1	-1	4		0	0						Frog_fixed.avi	0
24741	1485	-1280	-1024	-1	-1	-1	-1	4	-1280	-1024	-1	-1	-1	-1	4		0	0						Frog_fixed.avi	0
24757	1486	-1280	-1024	-1	-1	-1	-1	4	-1280	-1024	-1	-1	-1	-1	4		0	0						Frog_fixed.avi	0
24774	1487	-1280	-1024	-1	-1	-1	-1	4	-1280	-1024	-1	-1	-1	-1	4		0	0						Frog_fixed.avi	0
24791	1488	-1280	-1024	-1	-1	-1	-1	4	-1280	-1024	-1	-1	-1	-1	4		0	0						Frog_fixed.avi	0
24808	1489	-1280	-1024	-1	-1	-1	-1	4	-1280	-1024	-1	-1	-1	-1	4		0	0						Frog_fixed.avi	0
24824	1490	-1280	-1024	-1	-1	-1	-1	4	-1280	-1024	-1	-1	-1	-1	4		0	0						Frog_fixed.avi	0
24842	1491	-1280	-1024	-1	-1	-1	-1	4	-1280	-1024	-1	-1	-1	-1	4		0	0						Frog_fixed.avi	0
24859	1492	-1280	-1024	-1	-1	-1	-1	4	-1280	-1024	-1	-1	-1	-1	4		0	0						Frog_fixed.avi	0
24874	1493	-1280	-1024	-1	-1	-1	-1	4	-1280	-1024	-1	-1	-1	-1	4		0	0						Frog_fixed.avi	0
24890	1494	-1280	-1024	-1	-1	-1	-1	4	-1280	-1024	-1	-1	-1	-1	4		0	0						Frog_fixed.avi	0
24907	1495	-1280	-1024	-1	-1	-1	-1	4	-1280	-1024	-1	-1	-1	-1	4		0	0						Frog_fixed.avi	0
24924	1496	-1280	-1024	-1	-1	-1	-1	4	-1280	-1024	-1	-1	-1	-1	4		0	0						Frog_fixed.avi	0
24940	1497	-1280	-1024	-1	-1	-1	-1	4	-1280	-1024	-1	-1	-1	-1	4		0	0						Frog_fixed.avi	0
24957	1498	-1280	-1024	-1	-1	-1	-1	4	-1280	-1024	-1	-1	-1	-1	4		0	0						Frog_fixed.avi	0
24974	1499	-1280	-1024	-1	-1	-1	-1	4	-1280	-1024	-1	-1	-1	-1	4		0	0						Frog_fixed.avi	0
24991	1500	-1280	-1024	-1	-1	-1	-1	4	-1280	-1024	-1	-1	-1	-1	4		0	0						Frog_fixed.avi	0
25007	1501	-1280	-1024	-1	-1	-1	-1	4	-1280	-1024	-1	-1	-1	-1	4		0	0						Frog_fixed.avi	0
25024	1502	-1280	-1024	-1	-1	-1	-1	4	-1280	-1024	-1	-1	-1	-1	4		0	0						Frog_fixed.avi	0
25041	1503	-1280	-1024	-1	-1	-1	-1	4	-1280	-1024	-1	-1	-1	-1	4		0	0						Frog_fixed.avi	0
25058	1504	-1280	-1024	-1	-1	-1	-1	4	-1280	-1024	-1	-1	-1	-1	4		0	0						Frog_fixed.avi	0
25075	1505	-1280	-1024	-1	-1	-1	-1	4	-1280	-1024	-1	-1	-1	-1	4		0	0						Frog_fixed.avi	0
25092	1506	-1280	-1024	-1	-1	-1	-1	4	-1280	-1024	-1	-1	-1	-1	4		0	0						Frog_fixed.avi	0
25107	1507	-1280	-1024	-1	-1	-1	-1	4	-1280	-1024	-1	-1	-1	-1	4		0	0						Frog_fixed.avi	0
25124	1508	-1280	-1024	-1	-1	-1	-1	4	-1280	-1024	-1	-1	-1	-1	4		0	0						Frog_fixed.avi	0
25140	1509	-1280	-1024	-1	-1	-1	-1	4	-1280	-1024	-1	-1	-1	-1	4		0	0						Frog_fixed.avi	0
25157	1510	-1280	-1024	-1	-1	-1	-1	4	-1280	-1024	-1	-1	-1	-1	4		0	0						Frog_fixed.avi	0
25174	1511	-1280	-1024	-1	-1	-1	-1	4	-1280	-1024	-1	-1	-1	-1	4		0	0						Frog_fixed.avi	0
25190	1512	-1280	-1024	-1	-1	-1	-1	4	-1280	-1024	-1	-1	-1	-1	4		0	0						Frog_fixed.avi	0
25207	1513	-1280	-1024	-1	-1	-1	-1	4	-1280	-1024	-1	-1	-1	-1	4		0	0						Frog_fixed.avi	0
25224	1514	-1280	-1024	-1	-1	-1	-1	4	-1280	-1024	-1	-1	-1	-1	4		0	0						Frog_fixed.avi	0
25240	1515	-1280	-1024	-1	-1	-1	-1	4	-1280	-1024	-1	-1	-1	-1	4		0	0						Frog_fixed.avi	0
25257	1516	-1280	-1024	-1	-1	-1	-1	4	-1280	-1024	-1	-1	-1	-1	4		0	0						Frog_fixed.avi	0
25274	1517	-1280	-1024	-1	-1	-1	-1	4	-1280	-1024	-1	-1	-1	-1	4		0	0						Frog_fixed.avi	0
25290	1518	-1280	-1024	-1	-1	-1	-1	4	-1280	-1024	-1	-1	-1	-1	4		0	0						Frog_fixed.avi	0
25307	1519	-1280	-1024	-1	-1	-1	-1	4	-1280	-1024	-1	-1	-1	-1	4		0	0						Frog_fixed.avi	0
25324	1520	-1280	-1024	-1	-1	-1	-1	4	-1280	-1024	-1	-1	-1	-1	4		0	0						Frog_fixed.avi	0
25341	1521	-1280	-1024	-1	-1	-1	-1	4	-1280	-1024	-1	-1	-1	-1	4		0	0						Frog_fixed.avi	0
25357	1522	-1280	-1024	-1	-1	-1	-1	4	-1280	-1024	-1	-1	-1	-1	4		0	0						Frog_fixed.avi	0
25375	1523	-1280	-1024	-1	-1	-1	-1	4	-1280	-1024	-1	-1	-1	-1	4		0	0						Frog_fixed.avi	0
25392	1524	-1280	-1024	-1	-1	-1	-1	4	-1280	-1024	-1	-1	-1	-1	4		0	0						Frog_fixed.avi	0
25407	1525	-1280	-1024	-1	-1	-1	-1	4	-1280	-1024	-1	-1	-1	-1	4		0	0						Frog_fixed.avi	0
25423	1526	-1280	-1024	-1	-1	-1	-1	4	-1280	-1024	-1	-1	-1	-1	4		0	0						Frog_fixed.avi	0
25440	1527	-1280	-1024	-1	-1	-1	-1	4	-1280	-1024	-1	-1	-1	-1	4		0	0						Frog_fixed.avi	0
25457	1528	-1280	-1024	-1	-1	-1	-1	4	-1280	-1024	-1	-1	-1	-1	4		0	0						Frog_fixed.avi	0
25473	1529	-1280	-1024	-1	-1	-1	-1	4	-1280	-1024	-1	-1	-1	-1	4		0	0						Frog_fixed.avi	0
25490	1530	-1280	-1024	-1	-1	-1	-1	4	-1280	-1024	-1	-1	-1	-1	4		0	0						Frog_fixed.avi	0
25507	1531	-1280	-1024	-1	-1	-1	-1	4	-1280	-1024	-1	-1	-1	-1	4		0	0						Frog_fixed.avi	0
25523	1532	-1280	-1024	-1	-1	-1	-1	4	-1280	-1024	-1	-1	-1	-1	4		0	0						Frog_fixed.avi	0
25540	1533	-1280	-1024	-1	-1	-1	-1	4	-1280	-1024	-1	-1	-1	-1	4		0	0						Frog_fixed.avi	0
25557	1534	-1280	-1024	-1	-1	-1	-1	4	-1280	-1024	-1	-1	-1	-1	4		0	0						Frog_fixed.avi	0
25574	1535	-1280	-1024	-1	-1	-1	-1	4	-1280	-1024	-1	-1	-1	-1	4		0	0						Frog_fixed.avi	0
25591	1536	-1280	-1024	-1	-1	-1	-1	4	-1280	-1024	-1	-1	-1	-1	4		0	0						Frog_fixed.avi	0
25609	1537	-1280	-1024	-1	-1	-1	-1	4	-1280	-1024	-1	-1	-1	-1	4		0	0						Frog_fixed.avi	0
25623	1538	-1280	-1024	-1	-1	-1	-1	4	-1280	-1024	-1	-1	-1	-1	4		0	0						Frog_fixed.avi	0
25640	1539	-1280	-1024	-1	-1	-1	-1	4	-1280	-1024	-1	-1	-1	-1	4		0	0						Frog_fixed.avi	0
25657	1540	-1280	-1024	-1	-1	-1	-1	4	-1280	-1024	-1	-1	-1	-1	4		0	0						Frog_fixed.avi	0
25673	1541	-1280	-1024	-1	-1	-1	-1	4	-1280	-1024	-1	-1	-1	-1	4		0	0						Frog_fixed.avi	0
25690	1542	-1280	-1024	-1	-1	-1	-1	4	-1280	-1024	-1	-1	-1	-1	4		0	0						Frog_fixed.avi	0
25707	1543	-1280	-1024	-1	-1	-1	-1	4	-1280	-1024	-1	-1	-1	-1	4		0	0						Frog_fixed.avi	0
25723	1544	-1280	-1024	-1	-1	-1	-1	4	-1280	-1024	-1	-1	-1	-1	4		0	0						Frog_fixed.avi	0
25740	1545	-1280	-1024	-1	-1	-1	-1	4	-1280	-1024	-1	-1	-1	-1	4		0	0						Frog_fixed.avi	0
25757	1546	-1280	-1024	-1	-1	-1	-1	4	-1280	-1024	-1	-1	-1	-1	4		0	0						Frog_fixed.avi	0
25773	1547	-1280	-1024	-1	-1	-1	-1	4	-1280	-1024	-1	-1	-1	-1	4		0	0						Frog_fixed.avi	0
25790	1548	885.4196	555.0492	0.4396991	0.474735	611.4681	3.323858	3	571.3191	576.1019	0.4396398	0.4747332	613.9935	3.340276	1	21	571	576						Frog_fixed.avi	0
25807	1549	-1280	-1024	-1	-1	-1	-1	4	-1280	-1024	-1	-1	-1	-1	4	21	0	0						Frog_fixed.avi	0
25823	1550	723.5242	637.0521	0.4950512	0.4782954	611.4662	3.440715	0	681.5801	620.3604	0.3674128	0.4704829	613.1406	3.153978	0	21	703	629						Frog_fixed.avi	0
25840	1551	710.8981	631.5875	0.4943217	0.4772538	611.472	3.466914	0	654.5692	632.5974	0.362672	0.4710082	612.6685	3.176578	0	21	683	632						Frog_fixed.avi	0
25857	1552	717.358	628.9536	0.4918234	0.4757601	611.472	3.437616	0	668.1503	623.4608	0.359906	0.4705731	612.6685	3.10683	0	21	693	626						Frog_fixed.avi	0
25873	1553	816.1935	599.1304	0.4870179	0.4735898	611.4673	3.473852	0	770.162	611.0835	0.3579861	0.4692697	611.5302	3.19063	0	22	793	605						Frog_fixed.avi	0
25890	1554	909.502	543.2146	0.4867761	0.4716111	611.472	3.50717	0	-1280	-1024	-1	-1	-1	-1	4	22	910	543						Frog_fixed.avi	0
25906	1555	937.066	499.224	0.4837287	0.4699364	611.5304	3.434008	0	899.8935	543.5883	0.3544308	0.466887	611.5297	3.161684	0	22	918	521						Frog_fixed.avi	0
25923	1556	929.7241	505.3784	0.4840235	0.4689513	611.5327	3.466683	0	890.145	533.6625	0.3532278	0.4662136	611.5322	3.159587	0	22	910	520						Frog_fixed.avi	0
25940	1557	935.0264	488.8903	0.4833828	0.4681415	617.7554	3.513118	0	895.587	537.2154	0.35257	0.4654542	609.4802	3.157685	0	22	915	513						Frog_fixed.avi	0
25956	1558	930.3645	491.8513	0.4828241	0.4678467	617.0734	3.505135	0	888.341	539.5166	0.3519129	0.4651007	608.7826	3.148857	0	22	909	516						Frog_fixed.avi	0
25973	1559	939.7129	496.7216	0.482345	0.468077	616.3778	3.521091	0	889.2593	537.0031	0.3512059	0.4651371	608.3812	3.154061	0	22	914	517						Frog_fixed.avi	0
25990	1560	933.3357	491.3815	0.4818042	0.4689016	615.6463	3.503722	0	889.5187	534.2239	0.3505026	0.4657453	607.8522	3.161437	0	22	911	513						Frog_fixed.avi	0
26006	1561	930.0756	503.4772	0.4812065	0.4701838	614.847	3.539065	0	894.6498	533.8954	0.3497646	0.4666891	607.0102	3.154643	0	22	912	519						Frog_fixed.avi	0
26023	1562	933.8663	495.0993	0.4806026	0.4718246	614.1895	3.517031	0	884.5704	535.0475	0.3489494	0.4680511	606.4277	3.138996	0	22	909	515						Frog_fixed.avi	0
26040	1563	931.7455	492.3983	0.4799089	0.4737589	613.2625	3.519927	0	884.5389	541.5723	0.348104	0.4698626	605.7122	3.16779	0	22	908	517						Frog_fixed.avi	0
26056	1564	926.0034	503.9958	0.4791179	0.4759226	612.5703	3.552269	0	885.9339	539.4775	0.3471335	0.4718319	605.2355	3.16813	0	22	906	522						Frog_fixed.avi	0
26073	1565	925.073	484.2826	0.4782796	0.4781097	611.7028	3.538001	0	889.231	536.8801	0.3461294	0.4739569	604.7405	3.1684	0	22	907	511						Frog_fixed.avi	0
26090	1566	930.0378	501.297	0.4774665	0.4801636	611.02	3.565172	0	886.3999	540.1044	0.3450876	0.4759367	604.1208	3.159428	0	22	908	521						Frog_fixed.avi	0
26106	1567	931.0092	488.6158	0.4766012	0.4821607	610.3774	3.547454	0	886.6321	525.8293	0.3440748	0.4779151	603.5616	3.161471	0	22	909	507						Frog_fixed.avi	0
26123	1568	930.2152	498.231	0.4757612	0.4838846	609.6967	3.558161	0	890.195	530.5474	0.3431096	0.4795276	602.9272	3.165399	0	22	910	514						Frog_fixed.avi	0
26140	1569	926.9098	500.0071	0.4749716	0.4853984	609.1608	3.592468	0	891.1624	532.8505	0.3421499	0.4807673	602.6086	3.1743	0	22	909	516						Frog_fixed.avi	0
26156	1570	927.544	488.2277	0.4742637	0.4867571	608.499	3.575874	0	879.4457	534.9738	0.3412966	0.4819385	602.3669	3.203076	0	22	903	512						Frog_fixed.avi	0
26173	1571	920.009	505.5551	0.4736991	0.4880942	608.129	3.59634	0	888.8182	534.1108	0.340634	0.482826	602.0408	3.197637	0	22	904	520						Frog_fixed.avi	0
26190	1572	922.0265	497.2892	0.4732384	0.4892296	607.74	3.597347	0	890.2091	523.3098	0.3400797	0.4835241	601.7427	3.172821	0	22	906	510						Frog_fixed.avi	0
26206	1573	925.743	504.3615	0.4729172	0.4901667	607.2968	3.603525	0	886.0426	534.2937	0.3396735	0.4837861	601.6646	3.192795	0	22	906	519						Frog_fixed.avi	0
26223	1574	918.688	502.5463	0.4727763	0.4909121	607.2272	3.596323	0	885.3582	537.0867	0.3395059	0.4839252	601.288	3.190325	0	22	902	520						Frog_fixed.avi	0
26240	1575	918.2224	509.5042	0.4727909	0.4914463	607.0682	3.602061	0	889.3953	533.5062	0.3395007	0.4838672	601.1797	3.189996	0	22	904	522						Frog_fixed.avi	0
26256	1576	917.163	501.0049	0.472961	0.491838	606.7504	3.608343	0	887.556	530.9633	0.3396396	0.4836732	601.2423	3.18343	0	22	902	516						Frog_fixed.avi	0
26273	1577	915.7142	506.8992	0.4732846	0.4921117	606.8407	3.613344	0	884.9005	541.1355	0.3399975	0.4833974	600.9349	3.218067	0	22	900	524						Frog_fixed.avi	0
26289	1578	915.569	502.1767	0.4737189	0.492232	606.7702	3.608611	0	883.0652	531.7261	0.3404163	0.4831307	600.9816	3.214697	0	22	899	517						Frog_fixed.avi	0
26306	1579	915.0994	502.2084	0.4742487	0.4923699	606.7675	3.634952	0	886.7493	526.2408	0.3409827	0.4830526	600.7504	3.216404	0	22	901	514						Frog_fixed.avi	0
26323	1580	914.1235	503.8938	0.4747905	0.4924676	606.8004	3.634791	0	882.4886	536.8209	0.3415453	0.4830387	600.6709	3.228442	0	22	898	520						Frog_fixed.avi	0
26339	1581	921.6854	496.7936	0.4753464	0.4925805	606.6781	3.633175	0	883.1699	538.5735	0.3420909	0.4831361	600.627	3.231261	0	22	902	518						Frog_fixed.avi	0
26356	1582	918.5773	498.0339	0.4758572	0.492829	606.6393	3.669807	0	888.1843	519.3596	0.3426085	0.4835292	600.6238	3.221174	0	22	903	509						Frog_fixed.avi	0
26373	1583	917.8853	503.7959	0.4762851	0.4930828	606.8247	3.643428	0	886.6467	533.606	0.3430582	0.4838383	600.5208	3.243808	0	22	902	519						Frog_fixed.avi	0
26389	1584	922.8273	495.4165	0.4766036	0.4934655	606.7327	3.655146	0	890.8966	530.4725	0.3434269	0.4843662	600.3982	3.250799	0	22	907	513						Frog_fixed.avi	0
26406	1585	920.3464	501.7223	0.4768428	0.4939637	606.6433	3.657501	0	889.8451	531.5315	0.3435682	0.4847976	600.5183	3.239699	0	22	905	517						Frog_fixed.avi	0
26423	1586	923.1238	495.8504	0.4769804	0.4945181	606.5389	3.660299	0	890.6302	523.096	0.3436576	0.4853494	600.5916	3.239204	0	22	907	509						Frog_fixed.avi	0
26439	1587	918.99	495.4992	0.4770616	0.4951524	606.3544	3.667401	0	888.7591	523.6337	0.3437139	0.4859367	600.6138	3.247218	0	22	904	510						Frog_fixed.avi	0
26456	1588	921.035	500.1881	0.477106	0.4957645	606.1821	3.69479	0	889.837	526.8453	0.3436911	0.4863982	600.6266	3.25064	0	22	905	514						Frog_fixed.avi	0
26473	1589	915.2939	497.2011	0.4771223	0.49637	606.1307	3.690676	0	894.9583	519.6918	0.343645	0.4869045	600.6769	3.260025	0	22	905	508						Frog_fixed.avi	0
26489	1590	916.4011	490.5926	0.4771701	0.496958	605.9325	3.699302	0	889.4352	519.3779	0.3436445	0.4872135	600.6093	3.266224	0	22	903	505						Frog_fixed.avi	0
26506	1591	919.173	501.9419	0.4772698	0.4973751	605.8184	3.691286	0	888.0671	518.528	0.3436598	0.4874597	600.6343	3.259051	0	22	904	510						Frog_fixed.avi	0
26523	1592	915.1006	495.777	0.4773797	0.4977292	605.6246	3.709488	0	888.3	520.4514	0.3437259	0.4876005	600.6974	3.287911	0	22	902	508						Frog_fixed.avi	0
26539	1593	914.2438	495.6466	0.4775512	0.4980147	605.4917	3.714434	0	887.8616	523.194	0.343921	0.4876016	600.5054	3.308352	0	22	901	509						Frog_fixed.avi	0
26556	1594	915.4589	502.8604	0.4778133	0.4983195	605.3547	3.722141	0	889.3477	510.3765	0.344089	0.4875758	600.6171	3.291693	0	22	902	507						Frog_fixed.avi	0
26573	1595	914.2715	496.8055	0.4781444	0.4986946	605.1384	3.723883	0	886.7437	523.7679	0.3444438	0.4874264	600.5634	3.308757	0	22	901	510						Frog_fixed.avi	0
26589	1596	908.9752	498.5325	0.4785394	0.4990312	604.9218	3.72094	0	885.9703	526.451	0.3447848	0.4872467	600.6277	3.310549	0	22	897	512						Frog_fixed.avi	0
26606	1597	910.4403	492.2675	0.478994	0.4993896	604.9985	3.724201	0	887.8912	513.4473	0.3452255	0.4870144	600.6821	3.293836	0	22	899	503						Frog_fixed.avi	0
26623	1598	917.2367	493.0058	0.4795603	0.4995072	604.8007	3.747914	0	885.3667	518.2759	0.3458076	0.4865825	600.5053	3.322137	0	22	901	506						Frog_fixed.avi	0
26639	1599	913.2306	499.9078	0.480201	0.4994693	604.7612	3.749787	0	886.8401	521.7541	0.3465051	0.4860692	600.3597	3.344218	0	22	900	511						Frog_fixed.avi	0
26656	1600	911.0089	500.1877	0.4809041	0.4991886	604.7775	3.750453	0	885.2097	522.0945	0.3471794	0.4853807	600.4654	3.331305	0	22	898	511						Frog_fixed.avi	0
26673	1601	936.3354	499.003	0.4814029	0.498713	604.6608	3.777893	0	919.0819	511.9355	0.3477225	0.4846253	600.4964	3.349434	0	22	928	505						Frog_fixed.avi	0
26689	1602	942.5883	488.9222	0.4819367	0.4981329	604.8323	3.76917	0	913.9144	516.3082	0.3482761	0.4838698	600.556	3.32588	0	22	928	503						Frog_fixed.avi	0
26706	1603	947.1322	491.7029	0.4824597	0.4974211	604.7873	3.788822	0	932.2592	501.2088	0.3488206	0.4830758	600.4806	3.336057	0	22	940	496						Frog_fixed.avi	0
26723	1604	950.7325	488.1597	0.4827982	0.4966214	604.6829	3.804538	0	922.3209	518.8914	0.3491638	0.4822901	600.4445	3.376903	0	22	937	504						Frog_fixed.avi	0
26739	1605	943.6609	493.1616	0.4829539	0.495835	604.7853	3.804831	0	927.8615	513.392	0.3493387	0.4815517	600.4109	3.370779	0	22	936	503						Frog_fixed.avi	0
26756	1606	948.5142	497.1732	0.482955	0.4950865	604.7474	3.819837	0	924.6221	519.0627	0.3493098	0.4808607	600.3815	3.374362	0	22	937	508						Frog_fixed.avi	0
26773	1607	943.5808	492.358	0.4828131	0.4944313	604.5553	3.816386	0	921.9323	508.6739	0.34913	0.4804042	600.4012	3.368865	0	22	933	501						Frog_fixed.avi	0
26789	1608	948.6199	495.9714	0.4825706	0.4937698	604.4503	3.822973	0	926.6815	517.8345	0.3488666	0.4798377	600.05	3.369937	0	22	938	507						Frog_fixed.avi	0
26806	1609	944.1883	492.0067	0.4821932	0.4931371	604.3145	3.829664	0	927.8937	512.7729	0.3484369	0.4793415	600.0693	3.395136	0	22	936	502						Frog_fixed.avi	0
26822	1610	943.4974	493.0818	0.4817538	0.4926292	604.1922	3.831341	0	929.5867	520.6312	0.3479412	0.4788995	600.018	3.401967	0	22	937	507						Frog_fixed.avi	0
26839	1611	940.2067	492.8573	0.4812679	0.4922711	603.9922	3.844812	0	931.5847	517.092	0.3474048	0.4784409	599.9535	3.38228	0	22	936	505						Frog_fixed.avi	0
26856	1612	941.5884	498.1735	0.4807801	0.4920212	603.8605	3.84244	0	930.7221	511.5519	0.3468833	0.4780294	599.7564	3.422985	0	22	936	505						Frog_fixed.avi	0
26872	1613	946.0196	488.797	0.4803121	0.491766	603.5801	3.862509	0	930.1702	513.4749	0.3463601	0.4774647	599.6976	3.407985	0	22	938	501						Frog_fixed.avi	0
26889	1614	946.6586	489.6234	0.479878	0.4915889	603.4647	3.854737	0	927.7267	523.6346	0.3458725	0.4769292	599.5668	3.442077	0	22	937	507						Frog_fixed.avi	0
26906	1615	944.928	497.6714	0.479485	0.4914604	603.2449	3.874521	0	928.7039	508.8705	0.3454401	0.4764313	599.5455	3.442567	0	22	937	503						Frog_fixed.avi	0
26922	1616	937.3761	500.0178	0.4791377	0.4913779	603.0894	3.878161	0	926.7048	519.4069	0.3450786	0.4759218	599.3908	3.457458	0	22	932	510						Frog_fixed.avi	0
26939	1617	949.5646	493.7384	0.4788854	0.4912463	602.7957	3.88555	0	933.0482	513.0282	0.3448159	0.4755502	599.1019	3.477024	0	22	941	503						Frog_fixed.avi	0
26956	1618	947.4429	496.6974	0.4786594	0.4910165	602.6041	3.89898	0	931.8751	512.7155	0.3445024	0.4750938	599.0555	3.471853	0	22	940	505						Frog_fixed.avi	0
26972	1619	944.9065	501.5189	0.4784524	0.4907751	602.4786	3.885395	0	931.7804	509.3161	0.3443211	0.4747626	598.8173	3.497113	0	22	938	505						Frog_fixed.avi	0
26989	1620	946.1041	497.0502	0.4782753	0.4905352	602.2902	3.908446	0	926.7111	521.9669	0.3440923	0.4743783	598.6159	3.482393	0	22	936	510						Frog_fixed.avi	0
27006	1621	945.7416	497.6062	0.4780881	0.4902414	602.1172	3.923932	0	930.0594	513.1466	0.3438885	0.4740878	598.5842	3.511754	0	22	938	505						Frog_fixed.avi	0
27022	1622	945.3218	494.2943	0.4778937	0.4899321	601.9793	3.902944	0	927.1412	513.7504	0.3437074	0.4736904	598.1635	3.517725	0	22	936	504						Frog_fixed.avi	0
27039	1623	947.5297	494.6843	0.4777283	0.4895018	601.9393	3.919134	0	928.2714	513.0748	0.343489	0.4732113	598.1394	3.526058	0	22	938	504						Frog_fixed.avi	0
27056	1624	947.7997	492.4339	0.4775364	0.4889925	601.8949	3.898427	0	921.975	521.4937	0.3432763	0.4725747	597.8826	3.551207	0	22	935	507						Frog_fixed.avi	0
27072	1625	943.3884	493.6915	0.4773646	0.4884123	601.67	3.912743	0	927.8244	514.5679	0.3431221	0.4719261	597.648	3.532544	0	22	936	504						Frog_fixed.avi	0
27089	1626	943.2828	497.0416	0.4772442	0.4877549	601.5288	3.913502	0	917.9919	524.0889	0.3429089	0.4712834	597.6245	3.545354	0	22	931	511						Frog_fixed.avi	0
27106	1627	946.7913	495.0399	0.4771003	0.4870669	601.4009	3.925118	0	922.472	517.9498	0.3427594	0.4707156	597.5486	3.548321	0	22	935	506						Frog_fixed.avi	0
27122	1628	943.728	488.5151	0.4769658	0.4864646	601.1686	3.906172	0	930.7677	517.7271	0.3426459	0.4700779	597.3475	3.556866	0	22	937	503						Frog_fixed.avi	0
27139	1629	946.1737	493.4515	0.4767938	0.4858218	601.1718	3.923143	0	922.8615	522.7562	0.3424134	0.4694637	597.272	3.570414	0	22	935	508						Frog_fixed.avi	0
27156	1630	945.6935	496.0274	0.4765971	0.4852157	601.0353	3.928379	0	927.2236	508.8409	0.3421991	0.4690239	597.2745	3.563767	0	22	936	502						Frog_fixed.avi	0
27172	1631	947.704	495.1259	0.4763845	0.4846622	600.8774	3.938686	0	919.9165	531.5297	0.3419766	0.4684693	596.9539	3.578468	0	22	934	513						Frog_fixed.avi	0
27189	1632	942.677	497.6686	0.476108	0.484227	600.7316	3.930908	0	922.2519	521.9608	0.341685	0.468028	597.1413	3.589123	0	22	932	510						Frog_fixed.avi	0
27206	1633	945.0406	496.4432	0.4758667	0.4838339	600.5587	3.93644	0	921.3703	523.3089	0.3414073	0.4676398	596.983	3.5701	0	22	933	510						Frog_fixed.avi	0
27222	1634	943.2394	494.9802	0.4756137	0.4835254	600.4634	3.920297	0	925.5339	515.1436	0.3411279	0.4672776	596.9034	3.581318	0	22	934	505						Frog_fixed.avi	0
27239	1635	947.2021	493.0052	0.4754213	0.4832274	600.3783	3.926347	0	925.604	524.6466	0.340911	0.4669072	596.8282	3.58947	0	22	936	509						Frog_fixed.avi	0
27256	1636	944.5403	499.9367	0.4752581	0.4828974	600.4212	3.93941	0	920.9107	526.5191	0.3407258	0.4664929	596.8932	3.587737	0	22	933	513						Frog_fixed.avi	0
27272	1637	944.3489	501.4512	0.4751608	0.48254	600.1829	3.946056	0	922.1195	522.9803	0.3406166	0.4660093	596.6589	3.602371	0	22	933	512						Frog_fixed.avi	0
27289	1638	944.7804	500.2737	0.4751379	0.482098	600.084	3.935146	0	918.9578	522.6163	0.3405749	0.465427	596.5149	3.60329	0	22	932	511						Frog_fixed.avi	0
27306	1639	944.3369	497.7589	0.4751643	0.481674	600.0323	3.939138	0	921.8069	519.7996	0.3405835	0.4648394	596.4675	3.605621	0	22	933	509						Frog_fixed.avi	0
27322	1640	944.5899	498.9734	0.475276	0.481237	599.9204	3.932168	0	917.9044	527.1616	0.3406292	0.4643184	596.4721	3.602561	0	22	931	513						Frog_fixed.avi	0
27339	1641	941.5374	497.6802	0.4753975	0.4808576	599.8281	3.927187	0	920.3752	523.7397	0.3407449	0.4637931	596.3049	3.604159	0	22	931	511						Frog_fixed.avi	0
27356	1642	945.7378	497.8543	0.4755366	0.4805772	599.7679	3.950123	0	923.9664	522.6532	0.3409213	0.4634829	596.0964	3.619204	0	22	935	510						Frog_fixed.avi	0
27372	1643	941.8228	500.5824	0.4756497	0.4803735	599.6598	3.939247	0	917.6525	516.9124	0.3410183	0.4631344	596.0314	3.611336	0	22	930	509						Frog_fixed.avi	0
27389	1644	941.9648	503.6024	0.4757829	0.4801677	599.4921	3.937695	0	917.0153	521.9891	0.3411078	0.4628192	595.943	3.619887	0	22	929	513						Frog_fixed.avi	0
27405	1645	940.7083	495.2288	0.4758501	0.4799669	599.334	3.932347	0	919.4305	513.1602	0.3411405	0.4626015	595.8987	3.610785	0	22	930	504						Frog_fixed.avi	0
27422	1646	944.264	498.5919	0.475901	0.4797144	599.357	3.930896	0	920.8691	517.7667	0.341166	0.4622355	595.6657	3.602911	0	22	933	508						Frog_fixed.avi	0
27439	1647	944.2764	502.7713	0.475861	0.4794841	599.1376	3.924797	0	915.5076	521.5829	0.3411238	0.4619837	595.5787	3.600258	0	22	930	512						Frog_fixed.avi	0
27455	1648	940.1603	500.7596	0.4757891	0.4792551	599.0342	3.934801	0	918.3389	517.9274	0.3410392	0.4617587	595.4662	3.625329	0	22	929	509						Frog_fixed.avi	0
27472	1649	945.2921	491.5235	0.4756842	0.4790741	598.944	3.943326	0	924.1234	521.203	0.3409238	0.4614239	595.18	3.599966	0	22	935	506						Frog_fixed.avi	0
27489	1650	941.2979	504.2855	0.4755316	0.4788191	598.8687	3.934048	0	928.4162	523.8677	0.3407824	0.4611793	594.9233	3.605323	0	22	935	514						Frog_fixed.avi	0
27505	1651	944.5596	496.4219	0.4753715	0.4785785	598.6123	3.940147	0	919.7733	518.6403	0.3405452	0.4609487	594.995	3.592074	0	22	932	508						Frog_fixed.avi	0
27522	1652	944.6644	495.9067	0.4752041	0.4783692	598.4601	3.942001	0	922.8417	521.2827	0.340376	0.4606835	594.7333	3.620657	0	22	934	509						Frog_fixed.avi	0
27539	1653	944.2631	499.9919	0.47504	0.478171	598.3091	3.934226	0	928.4978	523.2803	0.34016	0.4604395	594.5936	3.614739	0	22	936	512						Frog_fixed.avi	0
27555	1654	942.4346	505.2982	0.474825	0.4780665	598.1445	3.959656	0	918.1051	521.4359	0.3399125	0.460312	594.4943	3.607731	0	22	930	513						Frog_fixed.avi	0
27572	1655	939.5166	502.373	0.4745854	0.4780259	597.8242	3.949494	0	928.5851	519.8033	0.3397081	0.460246	594.108	3.626939	0	22	934	511						Frog_fixed.avi	0
27589	1656	939.4531	504.8028	0.4743524	0.4780128	597.5698	3.944976	0	923.4844	512.9277	0.3393912	0.4602438	594.2433	3.645978	0	22	931	509						Frog_fixed.avi	0
27605	1657	942.2736	503.1183	0.4741001	0.4781005	597.4056	3.958009	0	931.7318	520.2804	0.3391581	0.4603128	593.7792	3.60381	0	22	937	512						Frog_fixed.avi	0
27622	1658	944.541	498.6351	0.4738562	0.478331	597.1649	3.967106	0	923.6388	519.5572	0.3388183	0.4604886	593.7974	3.635959	0	22	934	509						Frog_fixed.avi	0
27639	1659	939.2009	490.594	0.473599	0.4786072	597.0109	3.961015	0	931.2155	517.8874	0.3385917	0.460875	593.4402	3.637494	0	22	935	504						Frog_fixed.avi	0
27655	1660	937.8464	507.3992	0.4733996	0.4789432	596.8402	3.963583	0	922.4236	522.756	0.338293	0.4612019	593.4498	3.635988	0	22	930	515						Frog_fixed.avi	0
27672	1661	938.2885	505.6175	0.4732103	0.479424	596.5589	3.988275	0	926.0828	519.2328	0.3381263	0.4617343	593.1545	3.653819	0	22	932	512						Frog_fixed.avi	0
27689	1662	935.4607	507.3108	0.4730849	0.4800035	596.4863	3.992542	0	919.3928	524.4802	0.3379514	0.4622195	593.1112	3.640721	0	22	927	516						Frog_fixed.avi	0
27705	1663	933.285	508.0789	0.4730371	0.4807373	596.2421	3.982877	0	921.7154	526.6765	0.3378823	0.4629387	592.9864	3.63977	0	22	928	517						Frog_fixed.avi	0
27722	1664	939.0835	505.8637	0.4731342	0.4814933	596.0679	3.993327	0	919.8248	524.9462	0.337923	0.4636325	592.7805	3.63946	0	22	929	515						Frog_fixed.avi	0
27739	1665	930.8928	505.4957	0.4733142	0.4822556	595.9228	3.983533	0	926.1188	519.8336	0.3381177	0.4643067	592.6948	3.674872	0	22	929	513						Frog_fixed.avi	0
27755	1666	935.7891	511.8557	0.4736275	0.4829495	595.8336	3.989002	0	926.6861	521.0572	0.3384005	0.4646105	592.6647	3.611726	0	22	931	516						Frog_fixed.avi	0
27772	1667	931.3364	508.2443	0.4740503	0.4837194	595.8884	3.993807	0	918.4316	527.0464	0.3387946	0.4654454	592.6684	3.650968	0	22	925	518						Frog_fixed.avi	0
27789	1668	932.6352	504.1724	0.4746044	0.4844754	595.7369	3.99659	0	918.6594	526.4078	0.3393606	0.4660083	592.5197	3.636269	0	22	926	515						Frog_fixed.avi	0
27805	1669	931.9337	511.0036	0.4752615	0.4852499	595.8138	4.013958	0	922.9261	522.7754	0.3400632	0.4666232	592.371	3.655828	0	22	927	517						Frog_fixed.avi	0
27822	1670	929.6642	510.7241	0.4760109	0.4860811	595.9041	4.001949	0	919.7098	526.8038	0.3407873	0.4671655	592.5745	3.67735	0	22	925	519						Frog_fixed.avi	0
27839	1671	933.4521	507.3022	0.4767939	0.4869177	595.976	4.017028	0	923.8766	528.3622	0.3416568	0.4678167	592.609	3.665898	0	22	929	518						Frog_fixed.avi	0
27855	1672	926.4525	510.8053	0.4776445	0.4877308	596.1883	4.001815	0	921.7274	527.2126	0.3425579	0.4684547	592.5203	3.686468	0	22	924	519						Frog_fixed.avi	0
27872	1673	931.813	511.2191	0.4785336	0.4884623	596.2379	4.02886	0	916.2137	526.0694	0.3434503	0.4690785	592.7731	3.653234	0	22	924	519						Frog_fixed.avi	0
27888	1674	930.4291	508.2559	0.4794396	0.4890616	596.5252	4.033298	0	916.1602	534.0227	0.3444041	0.4695405	592.9341	3.666176	0	22	923	521						Frog_fixed.avi	0
27905	1675	929.6796	511.9316	0.4803546	0.4896498	596.7894	4.041075	0	917.6395	528.3766	0.3453573	0.4700879	593.1249	3.667078	0	22	924	520						Frog_fixed.avi	0
27922	1676	923.9951	516.7875	0.4812539	0.4901373	597.1223	4.053531	0	920.6585	518.7258	0.3463174	0.4706905	593.3055	3.675261	0	22	922	518						Frog_fixed.avi	0
27938	1677	928.4591	516.9606	0.4821297	0.4907107	597.2631	4.060791	0	912.5214	526.5962	0.3472738	0.47128	593.4216	3.682079	0	22	920	522						Frog_fixed.avi	0
27955	1678	928.8505	510.9663	0.4830126	0.4914247	597.4991	4.054772	0	919.5788	529.3929	0.3482089	0.4720035	593.5943	3.692803	0	22	924	520						Frog_fixed.avi	0
27972	1679	926.8926	512.7372	0.4838621	0.4922478	597.9124	4.061909	0	918.0494	531.8152	0.3490782	0.4728509	594.0075	3.671839	0	22	922	522						Frog_fixed.avi	0
27988	1680	924.7053	513.9607	0.4847098	0.4932176	598.1034	4.062488	0	913.294	525.6539	0.3499787	0.4739274	594.2363	3.685751	0	22	919	520						Frog_fixed.avi	0
28005	1681	924.5547	522.2747	0.4855639	0.4941738	598.3885	4.07353	0	920.5261	519.1151	0.3509043	0.4749001	594.3861	3.688248	0	22	923	521						Frog_fixed.avi	0
28022	1682	921.8439	521.6178	0.4864119	0.4951065	598.7599	4.062252	0	919.5918	528.9969	0.3518335	0.4758266	594.564	3.684787	0	22	921	525						Frog_fixed.avi	0
28038	1683	925.7673	517.6191	0.4872378	0.4960437	598.955	4.075562	0	918.1312	527.468	0.3526952	0.4766854	594.9985	3.682932	0	22	922	523						Frog_fixed.avi	0
28055	1684	924.3081	513.4133	0.4880553	0.4968415	599.3335	4.083965	0	918.5438	524.8526	0.3535796	0.4774693	595.3029	3.679637	0	22	921	519						Frog_fixed.avi	0
28072	1685	923.6008	517.1879	0.4888454	0.4975573	599.6232	4.069903	0	918.4314	525.4432	0.3544539	0.4782237	595.3721	3.687522	0	22	921	521						Frog_fixed.avi	0
28088	1686	920.0677	517.639	0.4895812	0.4982737	599.9038	4.097526	0	908.1632	524.7904	0.3552079	0.4789658	595.8615	3.687532	0	22	914	521						Frog_fixed.avi	0
28105	1687	918.5278	514.3554	0.4902805	0.4989712	600.3185	4.074776	0	917.5983	517.1909	0.3560313	0.4796765	595.9499	3.695291	0	22	918	516						Frog_fixed.avi	0
28122	1688	916.7344	517.7697	0.4909394	0.4995632	600.5219	4.083787	0	909.3688	513.7759	0.356713	0.4803234	596.3958	3.703444	0	22	913	516						Frog_fixed.avi	0
28138	1689	911.9233	521.7478	0.4915521	0.5001652	600.7526	4.068835	0	914.342	525.6046	0.3574172	0.4807882	596.6787	3.690488	0	22	913	524						Frog_fixed.avi	0
28155	1690	913.3638	520.0408	0.4921648	0.5006597	601.106	4.083423	0	914.9017	516.1445	0.3581163	0.4813385	596.8237	3.702329	0	22	914	518						Frog_fixed.avi	0
28172	1691	913.1647	518.3548	0.4927595	0.5011128	601.4396	4.088179	0	910.5745	522.1201	0.3587434	0.4817308	597.2384	3.701791	0	22	912	520						Frog_fixed.avi	0
28188	1692	909.1027	519.0464	0.4933205	0.5014913	601.6507	4.081314	0	907.0257	517.0608	0.3593269	0.4821641	597.5259	3.702145	0	22	908	518						Frog_fixed.avi	0
28205	1693	911.9603	514.1006	0.4938457	0.5018194	601.8947	4.09788	0	901.3755	526.4943	0.3599037	0.4824494	597.7605	3.707762	0	22	907	520						Frog_fixed.avi	0
28222	1694	908.4103	522.153	0.4943358	0.5020062	602.0641	4.107218	0	903.2006	518.6422	0.3604221	0.4828027	597.9631	3.710419	0	22	906	520						Frog_fixed.avi	0
28238	1695	907.5085	520.9296	0.4947927	0.5020952	602.2425	4.094159	0	904.6742	515.5382	0.3608852	0.4830032	598.1292	3.701778	0	22	906	518						Frog_fixed.avi	0
28255	1696	909.8514	512.8419	0.4951887	0.5021662	602.4318	4.090455	0	906.146	523.8907	0.3612847	0.4832553	598.2564	3.698604	0	22	908	518						Frog_fixed.avi	0
28272	1697	911.3154	516.6175	0.4954473	0.502253	602.6602	4.100805	0	903.4406	517.1921	0.3615401	0.4836878	598.5775	3.693408	0	22	907	517						Frog_fixed.avi	0
28288	1698	904.3299	522.1423	0.4956592	0.5023612	602.7989	4.084708	0	909.0109	520.3471	0.3617833	0.4840977	598.5591	3.694889	0	22	907	521						Frog_fixed.avi	0
28305	1699	908.3538	511.935	0.4957816	0.5025598	602.805	4.093332	0	906.4246	516.4183	0.3619112	0.4846806	598.8259	3.687214	0	22	907	514						Frog_fixed.avi	0
28321	1700	909.0375	514.7438	0.4958785	0.5027503	603.0182	4.103441	0	904.385	512.266	0.3619529	0.4852986	599.0134	3.700803	0	22	907	514						Frog_fixed.avi	0
28338	1701	906.5763	515.572	0.4959183	0.5028644	603.0867	4.096097	0	902.6083	514.1215	0.361994	0.4856859	599.0801	3.69099	0	22	905	515						Frog_fixed.avi	0
28355	1702	909.1464	515.228	0.4959764	0.5028917	603.2545	4.103879	0	903.012	511.2259	0.3620329	0.4861062	599.2205	3.687829	0	22	906	513						Frog_fixed.avi	0
28371	1703	906.5807	515.7043	0.4960781	0.5028866	603.3029	4.097001	0	897.3126	517.5688	0.362135	0.4863446	599.3241	3.698175	0	22	902	517						Frog_fixed.avi	0
28388	1704	902.1783	519.1632	0.4962288	0.5029012	603.4299	4.080166	0	901.1027	520.2776	0.3623022	0.4865908	599.4758	3.688993	0	22	902	520						Frog_fixed.avi	0
28405	1705	901.1537	521.7559	0.4964614	0.5030322	603.4424	4.08998	0	896.7903	513.5928	0.3625222	0.4869421	599.427	3.692655	0	23	899	518						Frog_fixed.avi	0
28421	1706	831.0027	495.8976	0.4970793	0.5030457	603.5433	4.080436	0	840.8506	492.2089	0.3631625	0.4870662	599.6312	3.695596	0	23	836	494						Frog_fixed.avi	0
28438	1707	858.4705	498.7465	0.4974707	0.503314	603.5822	4.061741	0	848.7839	506.894	0.36359	0.4872852	599.5851	3.710717	0	23	854	503						Frog_fixed.avi	0
28455	1708	846.1433	498.1783	0.4978354	0.5035827	603.9164	4.083513	0	841.4649	499.6599	0.3640101	0.4875595	599.5589	3.70274	0	23	844	499						Frog_fixed.avi	0
28471	1709	848.0215	502.3215	0.498223	0.5038293	603.8499	4.071704	0	849.8175	495.9361	0.3644458	0.4878668	599.5252	3.673076	0	23	849	499						Frog_fixed.avi	0
28488	1710	845.9708	502.0511	0.4986016	0.504025	603.9808	4.072078	0	842.0696	500.9736	0.3648201	0.4881204	599.7526	3.683195	0	23	844	502						Frog_fixed.avi	0
28505	1711	845.8082	499.9691	0.4988814	0.5041437	604.1638	4.063786	0	842.3917	494.6387	0.3651565	0.4884633	599.8149	3.696415	0	23	844	497						Frog_fixed.avi	0
28521	1712	844.3081	503.4124	0.4990743	0.5041736	604.0937	4.068995	0	851.6074	494.1613	0.365406	0.4886617	599.6287	3.670608	0	23	848	499						Frog_fixed.avi	0
28538	1713	846.2577	502.2339	0.4991789	0.5041021	604.324	4.066884	0	845.0257	494.7774	0.3655085	0.4887957	599.7475	3.678015	0	23	846	499						Frog_fixed.avi	0
28555	1714	844.1094	499.7074	0.499177	0.5039832	604.418	4.080969	0	846.5336	500.1447	0.3655353	0.4888492	599.8842	3.66047	0	23	845	500						Frog_fixed.avi	0
28571	1715	843.5104	502.6967	0.4991206	0.5038812	604.5673	4.056249	0	844.5372	498.3573	0.3654833	0.4888857	599.9534	3.668336	0	23	844	501						Frog_fixed.avi	0
28588	1716	839.2722	504.0083	0.4989679	0.5037477	604.6149	4.05443	0	836.4349	499.7795	0.3653363	0.4888859	600.1329	3.680815	0	23	838	502						Frog_fixed.avi	0
28605	1717	840.2369	507.9994	0.498818	0.5037816	604.7731	4.054548	0	840.892	498.0294	0.3652048	0.4889242	600.2925	3.663602	0	23	841	503						Frog_fixed.avi	0
28621	1718	835.4497	501.92	0.498618	0.5039632	604.7898	4.042978	0	834.673	512.1229	0.3650312	0.4890252	600.2976	3.682622	0	23	835	507						Frog_fixed.avi	0
28638	1719	840.5175	504.4695	0.4984067	0.5042372	604.8452	4.046714	0	834.7767	496.9013	0.3647975	0.489331	600.5422	3.669835	0	23	838	501						Frog_fixed.avi	0
28655	1720	843.1124	511.9271	0.4981876	0.504544	605.0424	4.043473	0	838.8091	505.6934	0.3646197	0.4895438	600.6279	3.662865	0	23	841	509						Frog_fixed.avi	0
28671	1721	839.5679	501.4798	0.4979647	0.5050182	605.153	4.048449	0	834.2849	510.5877	0.3644087	0.4898245	600.846	3.668024	0	23	837	506						Frog_fixed.avi	0
28688	1722	838.5327	507.9221	0.4977854	0.5054874	605.1775	4.022252	0	837.5498	497.7322	0.3642502	0.4902768	600.8832	3.644815	0	23	838	503						Frog_fixed.avi	0
28705	1723	838.6608	506.332	0.4976261	0.5060102	605.4465	4.029497	0	836.4685	507.3975	0.3641406	0.4906252	600.9389	3.646534	0	23	838	507						Frog_fixed.avi	0
28721	1724	838.8809	509.5305	0.4975101	0.5064329	605.4548	4.023283	0	837.2772	503.7438	0.3640531	0.491067	601.0634	3.644752	0	23	838	507						Frog_fixed.avi	0
28738	1725	839.209	502.8144	0.4974322	0.5068445	605.58	4.016074	0	840.1035	506.4406	0.3639637	0.4914024	601.3069	3.639755	0	24	840	505						Frog_fixed.avi	0
28755	1726	868.1497	480.4903	0.4972236	0.5071211	605.6089	4.025084	0	867.9758	474.2818	0.3637646	0.4917545	601.4082	3.637775	0	24	868	477						Frog_fixed.avi	0
28771	1727	861.8245	485.6688	0.4971301	0.5076894	605.8504	4.021078	0	866.2882	494.3805	0.3637193	0.4922736	601.4399	3.633667	0	24	864	490						Frog_fixed.avi	0
28788	1728	866.23	484.3971	0.4970941	0.5082585	605.913	4.004124	0	867.03	482.2717	0.3636916	0.4929075	601.5411	3.61787	0	24	867	483						Frog_fixed.avi	0
28805	1729	862.2686	485.652	0.4970617	0.5087423	606.1339	3.997833	0	867.7225	484.7174	0.3636825	0.4935404	601.6399	3.638552	0	24	865	485						Frog_fixed.avi	0
28821	1730	863.7341	488.8004	0.497055	0.5091452	606.2012	3.996464	0	867.2878	489.0263	0.3636801	0.4941246	601.7806	3.633248	0	24	866	489						Frog_fixed.avi	0
28838	1731	863.1156	491.8534	0.4970671	0.5094329	606.2567	3.996917	0	869.7942	476.7228	0.3637063	0.4944957	601.9124	3.622483	0	24	866	484						Frog_fixed.avi	0
28855	1732	866.0443	478.7418	0.4971109	0.5097069	606.4537	3.979381	0	870.3486	478.5406	0.3637855	0.4949611	602.1233	3.634958	0	24	868	479						Frog_fixed.avi	0
28871	1733	866.3726	481.7622	0.4972323	0.5099331	606.5615	4.000632	0	869.1534	482.5407	0.3638798	0.4952297	602.371	3.615755	0	24	868	482						Frog_fixed.avi	0
28888	1734	870.254	481.4063	0.4974091	0.5101576	606.7157	4.000133	0	875.458	486.1086	0.3640695	0.4955331	602.6531	3.631978	0	24	873	484						Frog_fixed.avi	0
28904	1735	866.6045	487.2791	0.4975807	0.5104537	606.846	3.997077	0	873.9108	479.1295	0.3643133	0.4959363	602.6483	3.650171	0	24	870	483						Frog_fixed.avi	0
28921	1736	868.2156	478.5676	0.4978492	0.510798	607.1169	3.992656	0	873.2722	476.5961	0.3645792	0.4962439	603.0679	3.619473	0	24	871	478						Frog_fixed.avi	0
28938	1737	871.9626	488.3002	0.4981571	0.5111681	607.2573	3.997459	0	876.5918	476.1434	0.3649526	0.4966395	603.2027	3.64105	0	24	874	482						Frog_fixed.avi	0
28954	1738	870.7635	479.3248	0.498515	0.5115063	607.3261	3.993458	0	874.0744	482.6623	0.3653655	0.4968249	603.2802	3.630436	0	24	872	481						Frog_fixed.avi	0
28971	1739	871.5029	478.3871	0.4989177	0.5117199	607.7012	3.991639	0	869.2898	478.6858	0.3657978	0.4969696	603.5736	3.626884	0	24	870	479						Frog_fixed.avi	0
28988	1740	867.9329	485.4982	0.4993478	0.5118417	607.847	3.98361	0	871.2442	478.8149	0.3662685	0.4970165	603.7601	3.629447	0	24	870	482						Frog_fixed.avi	0
29004	1741	867.1188	476.6744	0.4997869	0.5118718	608.0483	3.984607	0	874.3474	478.209	0.3667546	0.4969134	604.0605	3.625895	0	24	871	477						Frog_fixed.avi	0
29021	1742	876.1304	478.2224	0.5002183	0.5116708	608.2666	3.990811	0	881.3936	473.3388	0.3672127	0.4966479	604.283	3.621801	0	24	879	476						Frog_fixed.avi	0
29038	1743	880.8346	481.9717	0.5006104	0.5112569	608.529	3.991734	0	876.0723	480.1228	0.3676561	0.4960231	604.2927	3.615719	0	25	878	481						Frog_fixed.avi	0
29054	1744	924.8892	494.7597	0.5007187	0.5108452	608.5248	3.985868	0	922.0792	501.455	0.3678426	0.4954065	604.6337	3.6249	0	25	923	498						Frog_fixed.avi	0
29071	1745	909.4998	490.6331	0.5010239	0.5102485	608.821	3.991594	0	902.5425	500.8071	0.3681974	0.4946952	604.7838	3.617808	0	25	906	496						Frog_fixed.avi	0
29088	1746	916.9869	502.131	0.5012653	0.5096152	608.7119	3.982405	0	912.601	508.0881	0.3684416	0.4938601	604.8628	3.62044	0	25	915	505						Frog_fixed.avi	0
29104	1747	912.3695	499.7488	0.501407	0.5091257	608.8906	4.007849	0	904.2037	506.2856	0.3686373	0.493182	604.972	3.625834	0	25	908	503						Frog_fixed.avi	0
29121	1748	908.8279	499.1395	0.5014777	0.5087314	608.9886	3.985881	0	908.0594	496.1364	0.3687226	0.4925724	605.0883	3.608346	0	25	908	498						Frog_fixed.avi	0
29138	1749	914.8745	491.8286	0.5015723	0.5084105	609.0167	4.005593	0	901.0827	497.4909	0.3688003	0.4918901	605.283	3.59532	0	25	908	495						Frog_fixed.avi	0
29154	1750	908.7552	492.3635	0.5016567	0.5080782	609.0475	3.99534	0	905.8134	502.8713	0.3689262	0.4912339	605.2615	3.59725	0	25	907	498						Frog_fixed.avi	0
29171	1751	910.5332	491.1474	0.5017526	0.5077654	609.0018	4.015894	0	906.8912	507.6455	0.369117	0.4905847	605.2822	3.595155	0	25	909	499						Frog_fixed.avi	0
29188	1752	914.9373	492.3523	0.5019337	0.5076028	609.1432	4.023691	0	901.6013	496.8662	0.3692505	0.4901023	605.3881	3.59098	0	25	908	495						Frog_fixed.avi	0
29204	1753	908.6254	490.7151	0.5021152	0.5074913	609.2413	4.015288	0	904.737	500.5127	0.3694516	0.4894944	605.6661	3.612053	0	25	907	496						Frog_fixed.avi	0
29221	1754	910.2172	497.9003	0.5023784	0.507529	609.1976	3.998596	0	902.6824	504.0143	0.3697336	0.4889142	605.4891	3.596851	0	25	906	501						Frog_fixed.avi	0
29238	1755	906.0781	505.1443	0.5026419	0.5077481	609.2809	4.007965	0	900.6754	499.9885	0.3700428	0.4886117	605.6535	3.605761	0	25	903	503						Frog_fixed.avi	0
29254	1756	910.9714	493.1471	0.5029823	0.5081041	609.4294	4.015818	0	899.6744	494.7206	0.3703942	0.488241	605.6727	3.592215	0	25	905	494						Frog_fixed.avi	0
29271	1757	904.0166	490.0968	0.5032852	0.5084167	609.4769	4.00069	0	898.1719	501.5555	0.3707891	0.487995	605.5433	3.590794	0	25	901	496						Frog_fixed.avi	0
29288	1758	902.3059	484.395	0.503592	0.5085072	609.483	4.013033	0	901.1489	492.9608	0.3711702	0.4877422	605.4116	3.601705	0	25	902	489						Frog_fixed.avi	0
29304	1759	906.102	489.1461	0.5038746	0.5084474	609.7911	4.01478	0	891.6527	499.1792	0.3714149	0.487296	605.6622	3.61707	0	25	899	494						Frog_fixed.avi	0
29321	1760	900.5682	485.573	0.5040495	0.5082034	609.6595	4.026736	0	896.5704	492.5091	0.3716778	0.4869287	605.4211	3.613963	0	25	899	489						Frog_fixed.avi	0
29338	1761	899.851	483.65	0.5041342	0.507723	609.6823	4.025084	0	894.7869	497.4547	0.3717714	0.4863304	605.4889	3.613796	0	25	897	491						Frog_fixed.avi	0
29354	1762	902.3452	488.0123	0.5041533	0.5071301	609.8339	4.024546	0	897.3691	502.1375	0.3717659	0.4856577	605.4632	3.630939	0	25	900	495						Frog_fixed.avi	0
29371	1763	903.3505	486.34	0.5040479	0.5063254	609.7766	4.02196	0	898.0329	505.1325	0.3716718	0.484888	605.4276	3.617046	0	25	901	496						Frog_fixed.avi	0
29388	1764	906.4973	495.0007	0.5038422	0.5054423	609.6137	4.023972	0	891.3514	497.6986	0.3713835	0.4840482	605.5864	3.620303	0	25	899	496						Frog_fixed.avi	0
29404	1765	906.778	482.3139	0.5035163	0.5044926	609.6915	4.043452	0	898.1346	507.7349	0.3711129	0.4831838	605.333	3.648401	0	25	902	495						Frog_fixed.avi	0
29421	1766	904.0398	482.022	0.5031244	0.5035318	609.6094	4.040254	0	899.3032	505.0702	0.3706853	0.4823421	605.3661	3.635729	0	25	902	494						Frog_fixed.avi	0
29438	1767	904.3259	491.9066	0.5027331	0.5025119	609.5795	4.02761	0	898.7272	502.9786	0.3702387	0.481554	605.315	3.644288	0	25	902	497						Frog_fixed.avi	0
29454	1768	906.1925	487.4633	0.5023193	0.5015714	609.3872	4.017343	0	896.4215	505.977	0.3697561	0.4808045	605.2708	3.640309	0	25	901	497						Frog_fixed.avi	0
29471	1769	905.7372	483.5281	0.5018708	0.5006588	609.2545	4.04723	0	897.3054	503.7323	0.3692655	0.480047	605.2094	3.634117	0	25	902	494						Frog_fixed.avi	0
29487	1770	906.0444	485.2261	0.5014037	0.4997075	609.0815	4.031811	0	893.3916	506.9182	0.3687649	0.4792067	605.1457	3.640599	0	25	900	496						Frog_fixed.avi	0
29504	1771	908.2366	481.9976	0.5009312	0.4987599	608.9163	4.057007	0	900.6564	495.8187	0.3682613	0.4783135	605.0125	3.632806	0	25	904	489						Frog_fixed.avi	0
29521	1772	907.7554	487.0408	0.500442	0.4978253	608.7305	4.054108	0	896.5435	501.6695	0.367738	0.4773897	604.9255	3.636619	0	25	902	494						Frog_fixed.avi	0
29537	1773	907.2836	481.4951	0.4999738	0.49693	608.5138	4.043087	0	899.3808	493.9279	0.367225	0.4765181	604.8034	3.64317	0	25	903	488						Frog_fixed.avi	0
29554	1774	906.34	484.56	0.4995206	0.4960268	608.292	4.031887	0	897.3534	497.7643	0.3667329	0.4756694	604.6663	3.645773	0	25	902	491						Frog_fixed.avi	0
29571	1775	912.9921	491.498	0.4991132	0.4951987	607.965	4.047452	0	894.2386	498.2647	0.3662756	0.4748927	604.3735	3.637684	0	25	904	495						Frog_fixed.avi	0
29587	1776	924.7366	453.2671	0.4985991	0.4942493	607.8187	4.053808	0	908.8769	467.2423	0.3657294	0.4740108	604.3444	3.656492	0	25	917	460						Frog_fixed.avi	0
29604	1777	922.043	454.872	0.4981978	0.4934559	607.5546	4.038429	0	904.7312	476.7387	0.3653058	0.4733122	604.0464	3.660878	0	25	913	466						Frog_fixed.avi	0
29621	1778	924.3745	452.0775	0.4978769	0.4928377	607.2834	4.031421	0	912.7094	475.365	0.3649362	0.4727005	603.6633	3.64487	0	25	919	464						Frog_fixed.avi	0
29637	1779	918.7148	461.7271	0.4975618	0.4921787	606.8891	4.042612	0	907.9174	474.6974	0.3645402	0.472207	603.5024	3.64476	0	25	913	468						Frog_fixed.avi	0
29654	1780	922.9691	465.307	0.4973109	0.4915731	606.688	4.048363	0	910.9708	473.6961	0.3642717	0.4717332	602.9229	3.663878	0	25	917	470						Frog_fixed.avi	0
29671	1781	918.701	455.4546	0.4971097	0.491026	606.2648	4.035438	0	904.0345	479.8007	0.3639553	0.4712011	602.8047	3.653572	0	25	911	468						Frog_fixed.avi	0
29687	1782	923.0205	463.9656	0.496957	0.4904494	605.941	4.039818	0	913.2559	473.1295	0.3637685	0.4707758	602.2677	3.64158	0	25	918	469						Frog_fixed.avi	0
29704	1783	920.0437	460.4702	0.4968267	0.4897836	605.4642	4.024827	0	905.4482	474.1076	0.3635302	0.4701434	602.0651	3.64567	0	25	913	467						Frog_fixed.avi	0
29721	1784	917.5964	464.0917	0.4967551	0.4890316	605.1891	4.039612	0	904.7802	474.8867	0.3633714	0.4695069	601.8136	3.637383	0	25	911	469						Frog_fixed.avi	0
29737	1785	921.2525	467.6609	0.4967199	0.4882553	604.9024	4.03303	0	902.8192	473.0537	0.3632716	0.4689098	601.3521	3.64049	0	25	912	470						Frog_fixed.avi	0
29754	1786	919.7585	465.694	0.496723	0.4874364	604.5768	4.02591	0	904.0176	471.0356	0.3632091	0.4683239	600.9658	3.643657	0	25	912	468						Frog_fixed.avi	0
29771	1787	923.139	462.3612	0.4967467	0.4865254	604.3319	4.033217	0	904.8422	469.9879	0.3631731	0.4675962	600.6318	3.652394	0	25	914	466						Frog_fixed.avi	0
29787	1788	918.0985	458.5264	0.4967631	0.4855878	603.8721	4.024611	0	904.5908	474.5336	0.363137	0.466897	600.296	3.648533	0	25	911	467						Frog_fixed.avi	0
29804	1789	914.9087	457.9849	0.4967523	0.4848746	603.5916	4.011649	0	897.0651	475.2685	0.363067	0.4664973	599.8168	3.648792	0	25	906	467						Frog_fixed.avi	0
29821	1790	913.9089	461.1367	0.4966804	0.4844221	603.1537	4.019084	0	900.3916	478.384	0.3629524	0.4663419	599.4209	3.635141	0	25	907	470						Frog_fixed.avi	0
29837	1791	918.8812	460.6611	0.4965891	0.4841477	602.9179	4.004932	0	898.1681	476.0797	0.3627454	0.4663764	599.1464	3.627068	0	25	909	468						Frog_fixed.avi	0
29854	1792	916.7864	461.1302	0.4964201	0.4837986	602.592	3.999671	0	899.4244	474.3662	0.3625089	0.4664055	598.8735	3.63096	0	25	908	468						Frog_fixed.avi	0
29870	1793	921.2176	459.1792	0.4962167	0.4834036	602.2247	4.001108	0	901.4478	479.1755	0.362267	0.4663222	598.2438	3.628807	0	25	911	469						Frog_fixed.avi	0
29887	1794	919.8242	463.9574	0.4959473	0.4828896	601.9933	4.021435	0	893.805	476.2171	0.3618965	0.4661117	598.0268	3.645164	0	25	907	470						Frog_fixed.avi	0
29904	1795	919.4664	463.0996	0.4956163	0.4822448	601.5756	4.007308	0	895.8204	469.9297	0.3615078	0.4658672	597.6486	3.640262	0	25	908	467						Frog_fixed.avi	0
29920	1796	920.8292	466.1829	0.4952272	0.4816409	601.2224	4.007486	0	902.4014	477.6369	0.3610989	0.4654422	597.1306	3.632261	0	25	912	472						Frog_fixed.avi	0
29937	1797	917.9122	462.3052	0.4947862	0.4809265	600.8931	3.979002	0	899.9364	474.0204	0.3605818	0.4651457	596.717	3.637802	0	25	909	468						Frog_fixed.avi	0
29954	1798	917.1702	462.7017	0.4942706	0.4802556	600.5732	3.992779	0	898.0779	479.8163	0.36	0.4647967	596.4589	3.626456	0	25	908	471						Frog_fixed.avi	0
29970	1799	916.6913	470.1834	0.493702	0.4795794	600.1235	4.014837	0	898.1068	477.3728	0.3593262	0.4644552	596.1187	3.623434	0	25	907	474						Frog_fixed.avi	0
29987	1800	917.1241	466.2606	0.4931235	0.4789213	599.8452	4.002154	0	904.1866	466.4314	0.3586442	0.4642066	595.8772	3.632611	0	25	911	466						Frog_fixed.avi	0
30004	1801	916.5884	465.0205	0.492506	0.4783586	599.4179	4.000527	0	893.562	483.041	0.3579726	0.4637622	595.3398	3.631475	0	25	905	474						Frog_fixed.avi	0
30020	1802	918.1932	467.9513	0.4918948	0.4776637	598.9752	3.98599	0	901.8138	471.9453	0.3573267	0.4634167	594.9369	3.619461	0	25	910	470						Frog_fixed.avi	0
30037	1803	920.4113	472.8026	0.4913029	0.4768911	598.751	3.998599	0	901.0203	470.6846	0.3566199	0.4628131	594.7836	3.622062	0	25	911	472						Frog_fixed.avi	0
30054	1804	921.8015	468.8139	0.4907572	0.4760399	598.5084	3.994223	0	897.8042	471.5602	0.3560029	0.4620405	594.5787	3.624549	0	25	910	470						Frog_fixed.avi	0
30070	1805	920.5159	468.4414	0.490257	0.4751287	598.1305	4.006323	0	900.599	474.0688	0.3554663	0.4611672	594.2822	3.608407	0	25	911	471						Frog_fixed.avi	0
30087	1806	913.1043	473.6079	0.489801	0.4741303	597.9266	4.013807	0	898.6636	477.6035	0.3549993	0.4602632	593.9351	3.616274	0	25	906	476						Frog_fixed.avi	0
30104	1807	917.4118	475.4012	0.489385	0.4732376	597.5945	3.994764	0	894.6873	467.4144	0.3545496	0.4593743	593.6918	3.608209	0	25	906	471						Frog_fixed.avi	0
30120	1808	914.6527	463.4688	0.4890084	0.4724374	597.3741	3.999329	0	899.4207	475.0207	0.3541518	0.4585764	593.2995	3.617752	0	25	907	469						Frog_fixed.avi	0
30137	1809	914.1964	469.0851	0.4886301	0.4719356	597.0776	4.005601	0	897.2715	475.0283	0.3537148	0.4579707	593.1006	3.610185	0	25	906	472						Frog_fixed.avi	0
30154	1810	910.52	472.4173	0.4882558	0.4716337	596.8032	4.005749	0	892.0379	475.3196	0.3532716	0.4577214	592.9617	3.619538	0	25	901	474						Frog_fixed.avi	0
30170	1811	914.6062	471.1374	0.4879505	0.4715099	596.588	3.994102	0	890.9214	477.3569	0.3529057	0.4575145	592.5992	3.615047	0	25	903	474						Frog_fixed.avi	0
30187	1812	911.5103	477.2143	0.4877024	0.471365	596.3318	4.006566	0	887.803	483.5544	0.3526111	0.4573759	592.2233	3.626011	0	25	900	480						Frog_fixed.avi	0
30204	1813	909.384	476.1407	0.4874909	0.4712247	596.1122	4.003791	0	894.8877	484.4054	0.3523526	0.4573028	592.0515	3.616572	0	25	902	480						Frog_fixed.avi	0
30220	1814	911.9921	472.5141	0.4873244	0.4711634	595.8192	4.016613	0	891.3271	488.7545	0.3521174	0.4573433	591.6656	3.611989	0	25	902	481						Frog_fixed.avi	0
30237	1815	912.7426	474.529	0.4871858	0.4711705	595.5128	4.012845	0	888.7076	490.7144	0.3519482	0.4575318	591.2339	3.642151	0	25	901	483						Frog_fixed.avi	0
30254	1816	905.6967	477.4101	0.4870863	0.4712263	595.1713	3.995775	0	894.7541	479.613	0.3518131	0.457927	590.8671	3.624429	0	25	900	479						Frog_fixed.avi	0
30270	1817	904.4136	477.9355	0.4870331	0.4714029	594.8992	4.010213	0	894.1488	479.2985	0.3516834	0.4583903	590.7699	3.620115	0	25	899	479						Frog_fixed.avi	0
30287	1818	908.07	471.2138	0.4870333	0.4717299	594.6654	4.025398	0	889.0533	485.0976	0.3516128	0.4589939	590.3753	3.62145	0	25	899	478						Frog_fixed.avi	0
30304	1819	910.614	478.2415	0.4870797	0.4721195	594.3512	4.015491	0	891.749	481.5896	0.3515984	0.4597756	590.034	3.617913	0	25	901	480						Frog_fixed.avi	0
30320	1820	906.8881	469.6515	0.4871719	0.4727174	594.0545	4.01949	0	887.2214	493.4341	0.3516266	0.4606384	589.7407	3.621473	0	25	897	482						Frog_fixed.avi	0
30337	1821	904.1956	475.9805	0.4873313	0.473365	593.6434	4.026095	0	891.3766	483.2933	0.351753	0.4617165	589.2911	3.625551	0	25	898	480						Frog_fixed.avi	0
30354	1822	910.8083	479.995	0.4875716	0.4740315	593.2733	4.021404	0	888.697	481.5369	0.3518859	0.4626684	589.088	3.628979	0	25	900	481						Frog_fixed.avi	0
30370	1823	906.7037	473.411	0.4878462	0.4748594	592.967	4.015403	0	893.1824	490.6879	0.352166	0.4636635	588.5609	3.62901	0	25	900	482						Frog_fixed.avi	0
30387	1824	908.4003	475.6033	0.4881912	0.4758655	592.6225	4.030001	0	889.5002	488.1895	0.35241	0.4647518	588.1902	3.608133	0	25	899	482						Frog_fixed.avi	0
30403	1825	907.9102	472.177	0.4885743	0.4768364	592.1656	4.032516	0	889.9852	479.1595	0.3527406	0.4659239	587.9415	3.626155	0	25	899	476						Frog_fixed.avi	0
30420	1826	904.7142	473.8422	0.4890364	0.4777063	591.8044	4.035831	0	887.592	484.9582	0.3531508	0.4668761	587.3761	3.614492	0	25	896	479						Frog_fixed.avi	0
30437	1827	908.2795	474.0396	0.4895712	0.4783988	591.5613	4.040699	0	885.5346	484.2587	0.3536356	0.467607	587.0484	3.638416	0	25	897	479						Frog_fixed.avi	0
30453	1828	902.342	477.3972	0.4901779	0.4787967	591.2015	4.014824	0	888.3792	485.8179	0.3542368	0.4679327	586.5963	3.618779	0	25	895	482						Frog_fixed.avi	0
30470	1829	906.2128	475.3245	0.4908616	0.4789513	591.0239	4.036502	0	888.1954	485.6723	0.3549075	0.4680448	586.24	3.636101	0	25	897	480						Frog_fixed.avi	0
30487	1830	908.2927	476.5213	0.4915854	0.4789571	590.8519	4.024935	0	891.0477	484.1116	0.3556192	0.4678655	586.0915	3.615095	0	25	900	480						Frog_fixed.avi	0
30503	1831	905.5081	471.938	0.4923201	0.4788168	590.7241	4.025017	0	889.2213	485.8375	0.3563597	0.4675794	585.7081	3.638649	0	25	897	479						Frog_fixed.avi	0
30520	1832	910.1844	471.2395	0.4930543	0.4785705	590.5603	4.037387	0	883.6151	489.6538	0.3570929	0.4670323	585.507	3.643291	0	25	897	480						Frog_fixed.avi	0
30537	1833	902.7723	471.5586	0.493758	0.4783078	590.4435	4.038034	0	892.94	486.4295	0.3578398	0.4665164	585.3776	3.63549	0	25	898	479						Frog_fixed.avi	0
30553	1834	908.7887	467.7726	0.4944517	0.4779573	590.3783	4.02159	0	889.7034	480.4201	0.3585252	0.465986	585.1389	3.638446	0	25	899	474						Frog_fixed.avi	0
30570	1835	908.7506	463.4054	0.4950846	0.477633	590.3913	4.035792	0	886.9467	488.7183	0.3592182	0.465391	584.9604	3.643524	0	25	898	476						Frog_fixed.avi	0
30587	1836	904.9884	473.9926	0.4956564	0.4772962	590.4106	4.037617	0	886.355	491.8136	0.3598012	0.4648857	584.9209	3.645243	0	25	896	483						Frog_fixed.avi	0
30603	1837	944.3841	444.5208	0.495946	0.4768472	590.4251	4.053099	0	935.007	456.7932	0.3601562	0.4643731	584.9492	3.650733	0	25	940	451						Frog_fixed.avi	0
30620	1838	935.1422	449.7266	0.4963478	0.4765956	590.3266	4.030141	0	922.8427	471.5288	0.3606019	0.4640703	584.8182	3.64991	0	25	929	461						Frog_fixed.avi	0
30637	1839	936.4755	446.6445	0.4966633	0.4764563	590.4818	4.038232	0	922.1813	465.1082	0.3608884	0.4638564	585.0931	3.663915	0	25	929	456						Frog_fixed.avi	0
30653	1840	936.4393	442.1687	0.4968959	0.47634	590.4248	4.05159	0	919.442	468.9211	0.3611239	0.4637878	584.8201	3.665543	0	25	928	456						Frog_fixed.avi	0
30670	1841	931.6226	450.8794	0.4970254	0.47627	590.3445	4.048339	0	914.2243	469.786	0.3612264	0.4637984	584.9283	3.669247	0	25	923	460						Frog_fixed.avi	0
30687	1842	935.3147	453.2184	0.4971038	0.4762183	590.448	4.065866	0	915.184	466.8798	0.3612579	0.4639219	585.0311	3.672124	0	25	925	460						Frog_fixed.avi	0
30703	1843	933.9588	448.4775	0.4971203	0.4762729	590.4984	4.055154	0	920.064	456.4572	0.3612495	0.4642377	585.1532	3.678888	0	25	927	452						Frog_fixed.avi	0
30720	1844	933.9497	440.7669	0.4970789	0.4763778	590.4833	4.0716	0	916.2396	469.277	0.3612205	0.4644419	585.1892	3.689233	0	25	925	455						Frog_fixed.avi	0
30737	1845	928.8624	448.7424	0.4970589	0.4764912	590.4615	4.053063	0	916.729	466.8173	0.361168	0.4647357	585.3021	3.674014	0	25	923	458						Frog_fixed.avi	0
30753	1846	933.0673	448.7153	0.4970152	0.4767049	590.6671	4.076364	0	917.1625	465.5476	0.3611318	0.4651547	585.3932	3.694914	0	25	925	457						Frog_fixed.avi	0
30770	1847	931.7448	448.022	0.4969788	0.4769164	590.7894	4.072283	0	910.4943	467.0331	0.3610594	0.4654741	585.7808	3.690273	0	25	921	458						Frog_fixed.avi	0
30787	1848	934.3379	442.0976	0.4969765	0.4772148	590.855	4.091411	0	919.1855	460.2163	0.3610523	0.465942	586.0153	3.687686	0	25	927	451						Frog_fixed.avi	0
30803	1849	930.235	445.2751	0.4969995	0.477672	591.1201	4.081129	0	914.7476	471.1017	0.3610865	0.466373	586.312	3.698625	0	25	922	458						Frog_fixed.avi	0
30820	1850	927.1154	452.3634	0.4970179	0.478143	591.2896	4.103229	0	915.774	462.9421	0.3611192	0.4669297	586.5569	3.700528	0	25	921	458						Frog_fixed.avi	0
30837	1851	930.673	440.1893	0.4970465	0.4787798	591.4516	4.118102	0	913.8378	463.9398	0.3611608	0.4675631	586.7465	3.708566	0	25	922	452						Frog_fixed.avi	0
30853	1852	927.8048	448.8483	0.4970749	0.4794625	591.6319	4.10427	0	911.2269	460.4427	0.3612269	0.4682623	586.9758	3.720267	0	25	920	455						Frog_fixed.avi	0
30870	1853	935.5981	446.8083	0.4971347	0.4802819	591.9435	4.109701	0	911.5297	469.2516	0.3613248	0.4689754	587.3663	3.739514	0	25	924	458						Frog_fixed.avi	0
30887	1854	935.6595	444.8781	0.4971725	0.4811314	592.2449	4.138573	0	916.8104	466.1919	0.3614317	0.4697435	587.4846	3.728943	0	25	926	456						Frog_fixed.avi	0
30903	1855	932.4496	446.985	0.4972054	0.4819316	592.3969	4.145684	0	916.8835	472.15	0.361494	0.470378	587.7487	3.738803	0	25	925	460						Frog_fixed.avi	0
30920	1856	928.754	448.3609	0.4972233	0.4826818	592.6111	4.14718	0	917.0519	474.0249	0.361575	0.4710147	588.0259	3.725936	0	25	923	461						Frog_fixed.avi	0
30937	1857	928.4614	451.7376	0.4972644	0.4834202	592.9164	4.144899	0	916.311	468.5329	0.3616415	0.4716795	588.4504	3.742386	0	25	922	460						Frog_fixed.avi	0
30953	1858	929.509	446.6598	0.4972787	0.4841976	593.1863	4.166022	0	918.6501	464.143	0.3616892	0.4723682	588.6819	3.747694	0	25	924	455						Frog_fixed.avi	0
30970	1859	929.7852	444.2415	0.4972715	0.484983	593.3925	4.175983	0	918.0121	462.0511	0.3617178	0.4730743	588.9451	3.749179	0	25	924	453						Frog_fixed.avi	0
30986	1860	928.7579	453.1089	0.4972576	0.4857673	593.6539	4.150374	0	918.6535	463.491	0.3617502	0.4737769	589.2107	3.759531	0	25	924	458						Frog_fixed.avi	0
31003	1861	927.6151	446.8346	0.4972058	0.4865791	593.9675	4.155008	0	914.5484	473.1455	0.3617441	0.4744775	589.4481	3.757328	0	25	921	460						Frog_fixed.avi	0
31020	1862	930.311	449.6664	0.4971197	0.4874012	594.129	4.151735	0	914.5893	478.4081	0.3617097	0.4752665	589.6336	3.757089	0	25	922	464						Frog_fixed.avi	0
31036	1863	928.6505	450.6944	0.4969914	0.4881833	594.3829	4.161636	0	913.0887	477.87	0.3615809	0.4760981	589.9923	3.765713	0	25	921	464						Frog_fixed.avi	0
31053	1864	932.3452	447.9897	0.496778	0.4889328	594.6688	4.177555	0	916.4244	472.4645	0.3614207	0.4769948	590.2563	3.766693	0	25	924	460						Frog_fixed.avi	0
31070	1865	924.1266	457.0558	0.4965404	0.4896798	594.7408	4.157447	0	915.0001	488.9585	0.3612578	0.4777118	590.381	3.779061	0	25	920	473						Frog_fixed.avi	0
31086	1866	931.5199	449.6617	0.4962261	0.4904419	594.9179	4.179598	0	916.3616	478.7987	0.3609264	0.4785191	590.6011	3.758666	0	25	924	464						Frog_fixed.avi	0
31103	1867	929.2129	450.4033	0.4958456	0.4911582	595.1471	4.149736	0	912.8539	484.0262	0.3605675	0.4792774	590.7722	3.767016	0	25	921	467						Frog_fixed.avi	0
31120	1868	924.424	452.5988	0.4954083	0.4918199	595.3041	4.162485	0	917.528	480.5211	0.3601638	0.4800469	591.0221	3.768254	0	25	921	467						Frog_fixed.avi	0
31136	1869	924.8628	456.8131	0.4949229	0.4924423	595.3787	4.16784	0	914.5987	482.192	0.3596924	0.4807644	591.1635	3.759096	0	25	920	470						Frog_fixed.avi	0
31153	1870	930.0376	452.5143	0.4944059	0.4930725	595.4612	4.191825	0	916.1652	474.3274	0.3591298	0.4814638	591.3989	3.767159	0	25	923	463						Frog_fixed.avi	0
31170	1871	927.3725	453.943	0.493864	0.4936323	595.5005	4.171164	0	914.1094	475.3591	0.3585725	0.4821414	591.5561	3.776128	0	25	921	465						Frog_fixed.avi	0
31186	1872	929.0112	457.0568	0.4933217	0.4941863	595.5716	4.170195	0	917.575	474.4346	0.3580222	0.4828267	591.5872	3.774226	0	25	923	466						Frog_fixed.avi	0
31203	1873	933.4021	452.9462	0.4927247	0.4947395	595.6382	4.175811	0	917.5026	485.3881	0.3574529	0.4833311	591.6752	3.757221	0	25	925	469						Frog_fixed.avi	0
31220	1874	930.6896	460.0152	0.4921523	0.4952879	595.6614	4.16257	0	922.3973	484.5154	0.3568862	0.4838973	591.7636	3.757904	0	25	927	472						Frog_fixed.avi	0
31236	1875	927.8694	455.0807	0.4916056	0.4958079	595.7493	4.138826	0	918.8739	472.9951	0.356313	0.4844508	592.0677	3.756797	0	25	923	464						Frog_fixed.avi	0
31253	1876	928.51	457.3679	0.491118	0.4963335	595.7859	4.160677	0	916.3296	491.8214	0.3558322	0.4848636	592.1589	3.773481	0	25	922	475						Frog_fixed.avi	0
31270	1877	929.3039	459.3231	0.4907092	0.4968489	595.958	4.159912	0	914.1116	485.8503	0.355462	0.4853785	592.0293	3.761611	0	25	922	473						Frog_fixed.avi	0
31286	1878	929.1364	457.373	0.4903739	0.4972908	596.0317	4.170721	0	913.2072	488.6656	0.3551158	0.4857817	592.2327	3.776113	0	25	921	473						Frog_fixed.avi	0
31303	1879	927.4529	465.6785	0.4901401	0.4977477	596.1713	4.163819	0	913.0649	485.5457	0.3548937	0.4862363	592.3426	3.76899	0	25	920	476						Frog_fixed.avi	0
31319	1880	934.3586	455.5724	0.4899477	0.498187	596.2993	4.182224	0	914.7434	480.0317	0.3547058	0.4867098	592.5238	3.760328	0	25	925	468						Frog_fixed.avi	0
31336	1881	931.3441	459.7408	0.4897881	0.498682	596.3426	4.169889	0	914.0251	487.0246	0.3545962	0.4871366	592.3962	3.763499	0	25	923	473						Frog_fixed.avi	0
31353	1882	937.5601	453.9033	0.4896727	0.4992319	596.4949	4.181091	0	910.0565	491.1008	0.3545305	0.4877769	592.343	3.776293	0	25	924	473						Frog_fixed.avi	0
31369	1883	929.469	465.2451	0.4895702	0.4997949	596.7377	4.16726	0	909.9688	486.1117	0.3544666	0.4884354	592.3449	3.777304	0	25	920	476						Frog_fixed.avi	0
31386	1884	929.9664	461.176	0.4894673	0.5003536	596.8449	4.160257	0	912.0248	493.4117	0.3543704	0.4889671	592.6122	3.776745	0	25	921	477						Frog_fixed.avi	0
31403	1885	932.5515	468.6556	0.4893734	0.5007981	596.9594	4.167139	0	908.4719	489.4295	0.3542997	0.4895624	592.6926	3.782787	0	25	921	479						Frog_fixed.avi	0
31419	1886	922.4456	466.8503	0.4891965	0.5012188	597.121	4.176599	0	911.6769	485.209	0.354213	0.4901242	592.7359	3.776291	0	25	917	476						Frog_fixed.avi	0
31436	1887	933.1455	466.3889	0.4890319	0.5015796	597.2622	4.173295	0	914.0272	494.4874	0.3540595	0.4905331	592.5838	3.779172	0	25	924	480						Frog_fixed.avi	0
31453	1888	929.0266	463.597	0.4887275	0.5019152	597.3414	4.182263	0	911.9494	485.3833	0.3537839	0.4910408	592.861	3.775168	0	25	920	474						Frog_fixed.avi	0
31469	1889	931.2092	462.8182	0.4884133	0.5021736	597.4554	4.190677	0	909.4952	496.594	0.3534684	0.4914354	592.8274	3.789563	0	25	920	480						Frog_fixed.avi	0
31486	1890	933.0308	472.2713	0.4879881	0.502435	597.6198	4.187197	0	912.1685	491.6636	0.3530842	0.4919369	592.7849	3.779356	0	25	923	482						Frog_fixed.avi	0
31503	1891	932.5195	465.0668	0.4875006	0.5026909	597.674	4.194707	0	913.6434	490.5332	0.3526143	0.4924884	592.9586	3.798543	0	25	923	478						Frog_fixed.avi	0
31519	1892	928.8834	464.5347	0.4869546	0.5028577	597.6391	4.19519	0	911.8439	495.9927	0.3520561	0.4928404	592.921	3.798251	0	25	920	480						Frog_fixed.avi	0
31536	1893	934.7758	472.9885	0.4863801	0.5030323	597.6409	4.214051	0	914.3809	486.89	0.3514861	0.4933108	592.8984	3.784287	0	25	925	480						Frog_fixed.avi	0
31553	1894	934.9997	471.6186	0.4857831	0.5031472	597.6937	4.182952	0	905.7777	487.9288	0.3508222	0.4935895	593.171	3.803969	0	25	920	480						Frog_fixed.avi	0
31569	1895	933.689	466.2765	0.4851798	0.5032447	597.755	4.191151	0	913.9834	496.7725	0.350227	0.4938599	593.2286	3.802561	0	25	924	482						Frog_fixed.avi	0
31586	1896	930.4836	463.8499	0.4845948	0.5033014	597.6382	4.177931	0	909.9167	487.5172	0.3496574	0.4941415	593.2348	3.795571	0	25	920	476						Frog_fixed.avi	0
31603	1897	931.8765	473.0385	0.4840522	0.5032104	597.6553	4.187874	0	911.2634	493.6845	0.3491056	0.494214	593.165	3.803193	0	25	922	483						Frog_fixed.avi	0
31619	1898	929.1853	464.9261	0.4835441	0.5030242	597.5637	4.202708	0	912.7986	491.903	0.3485526	0.4941894	593.0669	3.827232	0	25	921	478						Frog_fixed.avi	0
31636	1899	928.1516	472.8781	0.4830661	0.5027313	597.5344	4.198707	0	911.1091	490.8707	0.3480428	0.4940644	593.057	3.810633	0	25	920	482						Frog_fixed.avi	0
31653	1900	926.7382	477.4419	0.4826554	0.5023522	597.4385	4.180408	0	913.3387	499.9968	0.3476105	0.4937823	593.1605	3.812541	0	25	920	489						Frog_fixed.avi	0
31669	1901	934.6566	467.4734	0.4823279	0.5021053	597.3763	4.169693	0	912.7126	493.6416	0.3472004	0.4936322	593.1653	3.791599	0	25	924	481						Frog_fixed.avi	0
31686	1902	928.7097	471.6442	0.4820078	0.5019013	597.4419	4.194901	0	909.3206	495.7509	0.3468735	0.4935718	593.0283	3.818306	0	25	919	484						Frog_fixed.avi	0
31703	1903	924.121	466.3593	0.48175	0.5018188	597.2376	4.184906	0	912.5039	502.2267	0.3466402	0.4935433	592.9476	3.808186	0	25	918	484						Frog_fixed.avi	0
31719	1904	926.9902	472.8985	0.4815669	0.5017561	597.2835	4.190572	0	903.7643	500.1349	0.3463819	0.4936022	592.8965	3.810373	0	25	915	487						Frog_fixed.avi	0
31736	1905	931.0283	468.9197	0.4814216	0.5017708	597.1121	4.19821	0	912.4083	497.5202	0.3462286	0.4936177	592.8441	3.803817	0	25	922	483						Frog_fixed.avi	0
31753	1906	927.1454	469.6859	0.4812913	0.5018393	596.9252	4.183466	0	911.5374	503.8842	0.346094	0.4936232	592.6616	3.801739	0	25	919	487						Frog_fixed.avi	0
31769	1907	921.9436	477.5144	0.4811897	0.5018886	597.0051	4.186292	0	908.1202	500.6786	0.345997	0.4936683	592.506	3.791929	0	25	915	489						Frog_fixed.avi	0
31786	1908	928.3638	472.4709	0.4811285	0.5019553	596.9836	4.199526	0	907.2278	502.6089	0.3458883	0.4936859	592.5486	3.81381	0	25	918	488						Frog_fixed.avi	0
31803	1909	922.9284	478.2195	0.4811079	0.5019762	596.7941	4.18496	0	907.1127	499.3659	0.3458384	0.493654	592.5282	3.805313	0	25	915	489						Frog_fixed.avi	0
31819	1910	928.4768	477.5334	0.4810928	0.5020043	596.7229	4.18785	0	908.6797	500.2142	0.3458126	0.4936418	592.4976	3.79714	0	25	919	489						Frog_fixed.avi	0
31836	1911	925.705	471.5197	0.4811171	0.5019745	596.6974	4.187119	0	909.5602	507.2862	0.3458386	0.4935774	592.3815	3.790219	0	25	918	489						Frog_fixed.avi	0
31853	1912	923.9851	470.1355	0.4811667	0.5019127	596.6394	4.187113	0	914.3217	493.5749	0.3459123	0.4935128	592.1567	3.789616	0	25	919	482						Frog_fixed.avi	0
31869	1913	930.2236	474.7786	0.4812621	0.5017565	596.4442	4.176764	0	909.7468	497.5558	0.3459848	0.4933853	592.0373	3.788941	0	25	920	486						Frog_fixed.avi	0
31886	1914	934.3634	475.262	0.4813812	0.5015212	596.4339	4.167928	0	909.7778	501.2336	0.3460559	0.4931154	592.1069	3.785335	0	25	922	488						Frog_fixed.avi	0
31902	1915	930.6332	470.3416	0.4814942	0.5012174	596.3396	4.199421	0	912.7885	497.2984	0.3461559	0.4928097	592.1035	3.772773	0	25	922	484						Frog_fixed.avi	0
31919	1916	930.2073	480.5539	0.4816718	0.5008285	596.2173	4.189638	0	906.8159	495.2773	0.3463253	0.4924938	592.0982	3.795658	0	25	919	488						Frog_fixed.avi	0
31936	1917	928.6248	472.4325	0.4818287	0.5004389	596.1312	4.206157	0	908.1648	498.3476	0.3464984	0.4920207	591.8842	3.772616	0	25	918	485						Frog_fixed.avi	0
31952	1918	929.2706	475.1139	0.4820427	0.4999297	596.105	4.201434	0	908.8254	496.7233	0.3466859	0.491563	591.9332	3.79784	0	25	919	486						Frog_fixed.avi	0
31969	1919	934.2737	462.4637	0.4823302	0.4991363	596.0827	4.149717	0	920.9326	469.031	0.3469696	0.4909768	591.6857	3.798666	0	25	928	466						Frog_fixed.avi	0
31986	1920	930.1727	450.3309	0.4826065	0.4985148	596.0827	4.175017	0	908.2189	476.8352	0.3472291	0.4903874	591.7443	3.788489	0	25	919	464						Frog_fixed.avi	0
32002	1921	937.4124	452.0399	0.4830004	0.4980055	596.0826	4.189535	0	920.2027	460.5622	0.3475653	0.489864	591.6261	3.777948	0	25	929	456						Frog_fixed.avi	0
32019	1922	935.6418	442.8025	0.4833205	0.4976932	596.0848	4.208052	0	918.7255	467.374	0.3479742	0.4893246	591.5005	3.789282	0	25	927	455						Frog_fixed.avi	0
32036	1923	939.6848	447.6629	0.4837602	0.4971778	595.5922	4.214314	0	918.791	477.7834	0.3484024	0.4887026	591.4035	3.796502	0	25	929	463						Frog_fixed.avi	0
32052	1924	932.99	448.291	0.4842093	0.4966354	595.4173	4.223939	0	911.7947	471.6217	0.3488104	0.4880935	591.3652	3.790976	0	25	922	460						Frog_fixed.avi	0
32069	1925	935.8019	445.677	0.4847369	0.4961494	595.3532	4.233243	0	915.2231	464.9893	0.3493456	0.4876066	591.0441	3.780832	0	25	926	455						Frog_fixed.avi	0
32086	1926	935.9562	452.4537	0.4852881	0.4955957	595.1812	4.222161	0	918.9132	473.6583	0.3498744	0.486973	590.9385	3.808511	0	25	927	463						Frog_fixed.avi	0
32102	1927	935.0836	449.412	0.4858797	0.495027	595.05	4.209823	0	917.3099	470.7454	0.3504212	0.486311	590.8176	3.790708	0	25	926	460						Frog_fixed.avi	0
32119	1928	933.2474	456.9826	0.4865014	0.4943919	594.8482	4.22768	0	912.9623	475.1737	0.3509939	0.48567	590.7421	3.80042	0	25	923	466						Frog_fixed.avi	0
32136	1929	935.1742	449.2923	0.4871337	0.4938565	594.674	4.222866	0	914.1123	467.7645	0.3516024	0.4850636	590.7798	3.808752	0	25	925	459						Frog_fixed.avi	0
32152	1930	935.9911	446.5114	0.4877964	0.4933417	594.5936	4.223413	0	918.3996	462.7277	0.3522828	0.4844802	590.2983	3.794504	0	25	927	455						Frog_fixed.avi	0
32169	1931	935.7516	451.9379	0.4884851	0.4927924	594.3959	4.232442	0	917.3862	465.1357	0.3528955	0.483799	590.1942	3.803124	0	25	927	459						Frog_fixed.avi	0
32186	1932	934.4791	454.9462	0.4891747	0.4922634	594.1479	4.216148	0	914.8646	463.1991	0.3535582	0.483065	590.009	3.809207	0	25	925	459						Frog_fixed.avi	0
32202	1933	929.9623	455.4443	0.4898819	0.4916687	593.9975	4.227903	0	918.7379	467.5332	0.3542839	0.4822704	589.7951	3.810013	0	25	924	461						Frog_fixed.avi	0
32219	1934	939.6364	448.9165	0.4906114	0.4909845	593.7831	4.242948	0	918.1111	463.2753	0.35493	0.4813855	589.7567	3.80259	0	25	929	456						Frog_fixed.avi	0
32236	1935	934.7347	450.7429	0.4913175	0.4901532	593.6956	4.226519	0	918.8483	464.9081	0.3556688	0.4802957	589.299	3.805348	0	25	927	458						Frog_fixed.avi	0
32252	1936	930.4822	459.2896	0.4920333	0.4891127	593.6824	4.190975	0	917.2491	466.6934	0.3563122	0.4791383	589.2815	3.811876	0	25	924	463						Frog_fixed.avi	0
32269	1937	934.6992	457.0975	0.4926583	0.4884155	593.6852	4.227803	0	918.5004	466.2592	0.3569632	0.4780481	589.2141	3.821398	0	25	927	462						Frog_fixed.avi	0
32286	1938	932.3118	451.1082	0.4932817	0.4876411	593.1518	4.215336	0	919.2571	461.8175	0.3576017	0.4769644	588.8667	3.810066	0	25	926	456						Frog_fixed.avi	0
32302	1939	932.2629	454.8348	0.4938459	0.4870177	592.9987	4.229211	0	921.9225	463.3653	0.3581482	0.4760798	588.7262	3.818701	0	25	927	459						Frog_fixed.avi	0
32319	1940	929.1666	452.1752	0.4943458	0.4866137	592.9086	4.22379	0	921.2672	455.8292	0.3586366	0.4755185	588.554	3.81377	0	25	925	454						Frog_fixed.avi	0
32336	1941	931.5961	453.5227	0.4947824	0.4863813	592.6187	4.230993	0	917.7945	466.8012	0.359039	0.4749712	588.2688	3.808009	0	25	925	460						Frog_fixed.avi	0
32352	1942	927.8207	457.1396	0.4951481	0.4863059	592.4316	4.233782	0	907.8329	454.2965	0.3593065	0.474748	588.3814	3.831348	0	25	918	456						Frog_fixed.avi	0
32369	1943	936.3246	450.9784	0.4954701	0.4864118	592.1392	4.253193	0	913.5873	459.1683	0.359621	0.4745574	588.031	3.809162	0	25	925	455						Frog_fixed.avi	0
32386	1944	929.1168	459.8429	0.4957459	0.4865831	591.8557	4.231798	0	911.4398	470.9748	0.3598602	0.4744947	587.9234	3.844416	0	25	920	465						Frog_fixed.avi	0
32402	1945	931.6918	455.2303	0.4959809	0.4867252	591.678	4.221276	0	914.8688	464.6035	0.3600694	0.4746038	587.6046	3.824976	0	25	923	460						Frog_fixed.avi	0
32419	1946	930.7532	449.1305	0.4962217	0.48686	591.5427	4.240798	0	918.7501	451.3295	0.3602951	0.4746719	587.5375	3.823835	0	25	925	450						Frog_fixed.avi	0
32436	1947	932.3459	452.1163	0.4964694	0.4868122	591.1976	4.238422	0	917.9879	461.5133	0.3605147	0.4745769	587.2529	3.828172	0	25	925	457						Frog_fixed.avi	0
32452	1948	928.1135	461.5277	0.4967156	0.4866347	591.0471	4.229283	0	915.7592	465.4079	0.3607268	0.4743643	587.0456	3.827505	0	25	922	463						Frog_fixed.avi	0
32469	1949	931.6503	452.6586	0.4969924	0.4863107	590.8129	4.245094	0	922.1056	469.5187	0.3609836	0.4741233	586.9181	3.835644	0	25	927	461						Frog_fixed.avi	0
32485	1950	940.676	449.0122	0.4972669	0.485903	590.5931	4.253225	0	915.3422	466.1463	0.3612053	0.4737607	586.6575	3.844051	0	25	928	458						Frog_fixed.avi	0
32502	1951	928.3875	455.8259	0.4975372	0.4853868	590.3326	4.25395	0	920.2738	464.8578	0.3614613	0.4733241	586.4278	3.824954	0	25	924	460						Frog_fixed.avi	0
32519	1952	930.1797	451.9476	0.4978188	0.4848043	590.1639	4.246174	0	917.7202	471.1846	0.361699	0.4727638	586.3113	3.832922	0	25	924	462						Frog_fixed.avi	0
32535	1953	925.77	456.4	0.4980728	0.484158	589.9904	4.239151	0	915.0516	470.9023	0.3619215	0.4721951	585.971	3.836045	0	25	920	464						Frog_fixed.avi	0
32552	1954	930.8967	455.3134	0.4983766	0.4835156	589.6346	4.239416	0	927.576	461.2511	0.3622256	0.4716102	585.5927	3.831002	0	25	929	458						Frog_fixed.avi	0
32569	1955	927.9955	460.1736	0.4986598	0.4828309	589.3777	4.241499	0	916.7687	466.6683	0.3624015	0.4709213	585.4734	3.833164	0	25	922	463						Frog_fixed.avi	0
32585	1956	926.7225	450.4207	0.4989252	0.482087	589.1939	4.251051	0	919.2151	470.2637	0.362648	0.4701933	585.0016	3.829691	0	25	923	460						Frog_fixed.avi	0
32602	1957	927.5061	453.1275	0.4992588	0.4812796	588.6937	4.243714	0	916.8113	473.159	0.3628443	0.4694352	584.9813	3.839763	0	25	922	463						Frog_fixed.avi	0
32619	1958	927.2187	460.1042	0.4995608	0.480507	588.3779	4.241009	0	922.2795	475.3822	0.3631194	0.4686604	584.462	3.83345	0	25	925	468						Frog_fixed.avi	0
32635	1959	925.3366	458.9285	0.4999167	0.4797367	588.0109	4.239844	0	918.6573	474.0385	0.363373	0.4679313	584.2029	3.830693	0	25	922	466						Frog_fixed.avi	0
32652	1960	929.1577	454.8224	0.500317	0.4790349	587.5616	4.261545	0	918.6242	467.1219	0.3637124	0.4672797	583.9396	3.845087	0	25	924	461						Frog_fixed.avi	0
32669	1961	926.7431	455.442	0.5007963	0.4784003	587.1997	4.255576	0	918.6764	463.6936	0.364102	0.4666623	583.5775	3.839079	0	25	923	460						Frog_fixed.avi	0
32685	1962	922.613	458.0327	0.5013497	0.47774	586.8084	4.258869	0	914.0902	469.1577	0.3645792	0.4659314	583.2016	3.83874	0	25	918	464						Frog_fixed.avi	0
32702	1963	928.3685	454.5827	0.501996	0.4771048	586.3831	4.257974	0	918.1031	469.8197	0.3651453	0.4651726	582.8195	3.835618	0	25	923	462						Frog_fixed.avi	0
32719	1964	922.9172	455.3259	0.5027384	0.4764061	585.9735	4.255189	0	925.4459	472.8159	0.3658794	0.464368	582.4018	3.856536	0	25	924	464						Frog_fixed.avi	0
32735	1965	933.1855	455.4217	0.5035691	0.4756948	585.5323	4.264847	0	918.3141	471.867	0.3666092	0.4635276	582.1337	3.857484	0	25	926	464						Frog_fixed.avi	0
32752	1966	927.2745	459.7213	0.5044721	0.4749608	585.2017	4.242333	0	916.3331	471.8947	0.367431	0.4626308	581.7881	3.855372	0	25	922	466						Frog_fixed.avi	0
32769	1967	928.1831	457.287	0.5054058	0.4742782	584.8061	4.266718	0	917.4738	469.6247	0.3683261	0.4616308	581.4213	3.841689	0	25	923	463						Frog_fixed.avi	0
32785	1968	932.8606	453.416	0.506377	0.4736252	584.5631	4.268205	0	919.8327	476.3349	0.3692736	0.4606135	581.146	3.835655	0	25	926	465						Frog_fixed.avi	0
32802	1969	926.7084	455.6155	0.5073886	0.472825	584.3461	4.266015	0	918.6147	477.1999	0.370264	0.4596276	580.9688	3.847467	0	25	923	466						Frog_fixed.avi	0
32819	1970	930.0463	460.9599	0.5084754	0.4718153	584.114	4.27599	0	915.4984	465.2411	0.3713113	0.4585972	580.815	3.852894	0	25	923	463						Frog_fixed.avi	0
32835	1971	923.9807	459.3231	0.5096554	0.4706242	583.8524	4.278724	0	915.6095	470.573	0.372484	0.4572695	580.5524	3.852271	0	25	920	465						Frog_fixed.avi	0
32852	1972	928.4164	449.7552	0.5109612	0.4690664	583.8997	4.285942	0	911.6614	479.2601	0.3737755	0.455761	580.545	3.864487	0	25	920	465						Frog_fixed.avi	0
32869	1973	929.2242	463.0186	0.5123907	0.4671257	583.7949	4.27288	0	912.2077	472.0346	0.3751827	0.4539498	580.3492	3.86025	0	25	921	468						Frog_fixed.avi	0
32885	1974	924.9975	456.0542	0.5139152	0.4650202	583.7778	4.272882	0	916.5577	478.4294	0.3767477	0.4517961	580.3661	3.860563	0	25	921	467						Frog_fixed.avi	0
32902	1975	919.7814	456.11	0.5155519	0.462686	583.7501	4.274199	0	911.8574	479.8522	0.3784182	0.4494031	580.2957	3.84197	0	25	916	468						Frog_fixed.avi	0
32919	1976	927.1465	450.2651	0.5172977	0.4603054	583.7788	4.273699	0	909.566	473.4889	0.3801874	0.4468836	580.144	3.846015	0	25	918	462						Frog_fixed.avi	0
32935	1977	923.2456	449.6257	0.5190856	0.4579356	583.8611	4.288169	0	911.9349	472.5966	0.3820522	0.444245	579.9752	3.85042	0	25	918	461						Frog_fixed.avi	0
32952	1978	928.2124	458.3281	0.5209177	0.4556323	583.9091	4.274345	0	907.9871	480.5384	0.3839104	0.4415446	580.1012	3.858588	0	25	918	469						Frog_fixed.avi	0
32969	1979	925.9307	454.8358	0.522737	0.453501	583.9496	4.290476	0	904.563	476.8969	0.3857689	0.4390103	580.0035	3.862899	0	25	915	466						Frog_fixed.avi	0
32985	1980	919.3942	456.085	0.5245164	0.4515501	584.0903	4.274902	0	906.8372	470.3226	0.3876248	0.4366504	579.8593	3.850743	0	25	913	463						Frog_fixed.avi	0
33002	1981	932.3579	448.4629	0.526284	0.4498264	584.07	4.28575	0	914.6932	474.1406	0.389444	0.4345629	579.6689	3.868176	0	25	924	461						Frog_fixed.avi	0
33018	1982	928.4657	453.6277	0.5279152	0.4483021	583.952	4.286966	0	906.6519	479.424	0.3910912	0.43268	579.5887	3.857726	0	25	918	467						Frog_fixed.avi	0
33035	1983	923.2518	454.1698	0.5294566	0.4469903	583.8736	4.286355	0	904.8479	476.2964	0.3926592	0.4310079	579.4723	3.858634	0	25	914	465						Frog_fixed.avi	0
33052	1984	923.1263	445.9747	0.5309464	0.4457795	583.7716	4.288898	0	903.8541	475.4436	0.3941266	0.4294583	579.3209	3.8592	0	25	913	461						Frog_fixed.avi	0
33068	1985	928.569	450.1275	0.5323583	0.444645	583.67	4.299186	0	908.9186	469.588	0.3955129	0.4280482	579.1072	3.858649	0	25	919	460						Frog_fixed.avi	0
33085	1986	928.3912	452.7738	0.5336482	0.4436004	583.2509	4.280917	0	912.4648	477.9248	0.3967919	0.4266374	578.6899	3.859959	0	25	920	465						Frog_fixed.avi	0
33102	1987	923.0936	458.4208	0.5348616	0.4426595	583.0551	4.293186	0	903.9387	484.0124	0.3979572	0.4252835	578.5938	3.866263	0	25	914	471						Frog_fixed.avi	0
33118	1988	928.078	455.993	0.5360383	0.4417696	582.8234	4.298106	0	906.7999	481.4583	0.3991253	0.4240647	578.4261	3.852086	0	25	917	469						Frog_fixed.avi	0
33135	1989	924.6182	453.2322	0.5371406	0.4409366	582.6098	4.315791	0	911.9174	481.0025	0.4002226	0.4228107	578.1481	3.853566	0	25	918	467						Frog_fixed.avi	0
33152	1990	921.6825	453.9843	0.5382214	0.4400836	582.2295	4.300981	0	911.7861	474.9818	0.4012707	0.42166	578.0231	3.862277	0	25	917	464						Frog_fixed.avi	0
33168	1991	923.5195	458.8059	0.5393135	0.4391926	582.0902	4.312709	0	906.8643	487.9959	0.4023066	0.4204021	577.8512	3.881822	0	25	915	473						Frog_fixed.avi	0
33185	1992	924.3389	459.6734	0.5403896	0.4383124	581.8848	4.31944	0	907.3754	480.1418	0.4033355	0.4192404	577.7201	3.857447	0	25	916	470						Frog_fixed.avi	0
[truncated: 18,925 more rows]
