# Supplementary material for: Young children integrate current observations, priors and agent information to predict others’ actions
Source: PLoS One. 2019 May 22;14(5):e0200976. doi: 10.1371/journal.pone.0200976 (PMC6530825; doi:10.1371/journal.pone.0200976)
Supplement: S1 Dataset — (ZIP) [file pone.0200976.s003.zip › PONE-D-18-19791R1_Data/18-month-olds/Anonymized_17_18-Combined-Data.tsv]

Recording name:	K_17_18
Recording resolution:	1280 x 1024
Fixation filter: Tobii fixation filter
Velocity threshold: 35
Distance threshold: 35
Timestamp	Number	GazePointXLeft	GazePointYLeft	CamXLeft	CamYLeft	DistanceLeft	PupilLeft	ValidityLeft	GazePointXRight	GazePointYRight	CamXRight	CamYRight	DistanceRight	PupilRight	ValidityRight	FixationIndex	GazePointX	GazePointY	Event	EventKey	Data1	Data2	Descriptor	StimuliName	StimuliID
2	0	660.5679	496.9515	0.6023665	0.5427577	602.8388	3.772772	0	615.5641	498.6626	0.4579603	0.5236497	587.5695	3.644889	0	0	638	498						No media	0
19	1	655.5223	502.1261	0.6013131	0.5423095	599.452	3.726205	0	605.037	504.1514	0.4569231	0.5234705	587.7542	3.627389	0	0	630	503						No media	0
36	2	662.8018	498.5708	0.6005575	0.5417793	599.7632	3.712517	0	613.7278	503.9703	0.4560518	0.5232263	588.2537	3.60464	0	0	638	501						No media	0
52	3	657.9878	503.8495	0.5997519	0.5416418	599.7476	3.683125	0	613.697	501.7887	0.4552165	0.5236387	588.5306	3.586401	0	0	636	503						No media	0
69	4	661.0349	502.2621	0.5990996	0.541793	599.9874	3.689023	0	616.0197	501.2534	0.4545083	0.5242488	588.8531	3.604668	0	0	639	502						No media	0
86	5	607.9517	497.0095	0.5988214	0.542008	600.3271	3.691018	0	573.9622	495.291	0.4542538	0.5248187	589.276	3.606778	0	0	591	496						No media	0
102	6	362.366	424.7174	0.5994355	0.542178	600.6922	3.653026	0	358.6826	398.9	0.4553448	0.5252209	589.5029	3.601466	0	1	361	412						No media	0
119	7	130.7535	335.552	0.6000823	0.5430765	600.6912	3.614241	0	136.8754	315.9704	0.4563651	0.5258786	589.6117	3.578949	0	1	134	326						No media	0
136	8	137.7763	308.8232	0.6000592	0.5436699	601.9717	3.674299	0	145.9392	325.9675	0.456348	0.5265046	589.8864	3.583506	0	1	142	317						No media	0
152	9	150.2854	338.0677	0.6001908	0.5439259	601.9707	3.644957	0	129.8041	325.336	0.4564201	0.5270084	589.9304	3.592091	0	1	140	332						No media	0
169	10	125.406	312.1361	0.6004465	0.5441881	602.2068	3.629936	0	130.2109	324.1593	0.4566665	0.5271353	589.8254	3.595065	0	1	128	318						No media	0
186	11	125.0181	310.2245	0.6007513	0.5441543	602.0812	3.643736	0	122.9598	323.9223	0.4569579	0.5270026	589.7724	3.593136	0	1	124	317						No media	0
202	12	125.2737	302.4358	0.6011192	0.5439295	601.9185	3.643589	0	128.3577	326.7036	0.4573252	0.5265038	589.6067	3.606348	0	1	127	315						No media	0
219	13	126.8524	310.4492	0.6015403	0.543422	601.7873	3.644749	0	127.9132	327.4583	0.4577387	0.525818	589.405	3.601466	0	1	127	319						No media	0
236	14	121.3143	299.8141	0.6019359	0.5429606	601.533	3.65983	0	129.6644	317.2724	0.4581463	0.5251409	589.0724	3.611479	0	1	125	309						No media	0
252	15	126.3629	311.0568	0.6024268	0.5424654	601.2051	3.669554	0	128.0722	320.0655	0.4585826	0.5244655	588.8955	3.633461	0	1	127	316						No media	0
269	16	123.7541	304.3031	0.6029107	0.54212	600.9155	3.679383	0	128.8065	323.8855	0.4590406	0.5238426	588.6375	3.62898	0	1	126	314						No media	0
286	17	120.5233	308.4953	0.6034187	0.5419087	600.6094	3.67905	0	123.2949	324.1566	0.4594897	0.5233703	588.2531	3.633923	0	1	122	316						No media	0
302	18	117.5696	301.5442	0.6039391	0.5418912	600.2776	3.670897	0	121.5623	324.286	0.4599325	0.5231873	587.7918	3.644596	0	1	120	313						No media	0
319	19	117.4649	298.8852	0.6044794	0.5420945	599.8702	3.683885	0	124.2753	328.2113	0.4604168	0.5232247	587.4218	3.659085	0	1	121	314						No media	0
336	20	119.7812	303.2048	0.6050402	0.5424579	599.303	3.690187	0	128.8308	320.659	0.4608954	0.5235371	587.0479	3.666451	0	1	124	312						No media	0
352	21	120.6838	301.7054	0.6055554	0.5430641	598.8541	3.686714	0	125.5428	321.6965	0.4613318	0.5238783	586.6288	3.666456	0	1	123	312						No media	0
369	22	119.8921	301.0084	0.6060491	0.5437561	598.3719	3.692962	0	121.5706	319.4511	0.4617296	0.5243297	586.1121	3.684304	0	1	121	310						No media	0
386	23	117.5623	306.2723	0.6065174	0.5444131	597.809	3.71238	0	128.7608	319.5177	0.4621671	0.5246639	585.7375	3.685728	0	1	123	313						No media	0
402	24	117.3443	301.4592	0.6069999	0.5450123	597.3281	3.700227	0	130.2672	329.0555	0.4625637	0.5248873	585.2738	3.684873	0	1	124	315						No media	0
419	25	118.8821	302.2976	0.6074765	0.5454439	596.9282	3.696563	0	128.0277	324.3524	0.4629609	0.5250118	584.7764	3.674715	0	1	123	313						No media	0
436	26	120.8588	298.8394	0.6079907	0.5457858	596.4423	3.691513	0	132.3686	315.3462	0.4634186	0.5250975	584.3838	3.682126	0	1	127	307						No media	0
452	27	120.9261	303.0457	0.6085032	0.5459764	596.0653	3.697783	0	130.2684	315.3677	0.4639286	0.524845	584.002	3.686083	0	1	126	309						No media	0
469	28	125.6406	309.409	0.6090875	0.5458021	595.7859	3.679869	0	137.2668	323.8944	0.464508	0.5244013	583.5408	3.666662	0	1	131	317						No media	0
486	29	119.7018	305.7432	0.6096941	0.5454275	595.4582	3.678427	0	134.2781	320.1736	0.465117	0.5237738	583.2301	3.677109	0	1	127	313						No media	0
502	30	123.3993	299.737	0.6103876	0.5447733	595.1802	3.663464	0	135.3854	316.0058	0.4657683	0.5229164	582.8076	3.680856	0	1	129	308						No media	0
519	31	122.3674	301.8322	0.6110777	0.5438763	594.9752	3.684816	0	141.7571	322.7212	0.4664705	0.5218908	582.5239	3.683526	0	1	132	312						No media	0
536	32	125.016	305.1216	0.6117563	0.5429381	594.6451	3.674313	0	138.8902	318.3912	0.4671256	0.5208846	582.2303	3.681044	0	1	132	312						No media	0
552	33	120.9892	303.8549	0.6123917	0.5420417	594.3986	3.6943	0	144.6237	315.9241	0.4677605	0.5200713	581.9137	3.704095	0	1	133	310						No media	0
569	34	120.4345	307.7678	0.6130221	0.5413141	594.293	3.663576	0	143.3049	322.484	0.4683418	0.5195246	581.7004	3.678466	0	1	132	315						No media	0
586	35	125.7389	310.209	0.6136377	0.5408347	594.0878	3.683367	0	140.5001	324.1359	0.4688878	0.5192682	581.4786	3.684096	0	1	133	317						No media	0
602	36	124.099	306.8159	0.6142402	0.5406488	593.9036	3.686959	0	141.9376	325.0588	0.4694348	0.5193042	581.292	3.709725	0	1	133	316						No media	0
619	37	126.3911	307.5613	0.6148824	0.5406907	593.5575	3.703054	0	140.7704	325.0088	0.4700215	0.519583	581.0275	3.69363	0	1	134	316						No media	0
636	38	123.8289	310.3099	0.6155894	0.5409105	593.5417	3.709423	0	147.6579	324.8842	0.4706419	0.5200364	580.8657	3.696209	0	1	136	318						No media	0
652	39	124.1367	312.2509	0.6163673	0.5413117	593.2803	3.715652	0	145.91	320.488	0.471375	0.5205828	580.8683	3.708391	0	1	135	316						No media	0
669	40	129.0462	316.4792	0.6172571	0.5416961	593.1592	3.73167	0	144.7743	325.9616	0.4721838	0.5210908	580.6224	3.726674	0	1	137	321						No media	0
686	41	125.7104	313.9637	0.6181767	0.5421059	593.1157	3.727551	0	145.4989	321.5643	0.4730884	0.521436	580.6705	3.721458	0	1	136	318						No media	0
702	42	129.1193	314.1017	0.6192145	0.5424038	592.9692	3.737619	0	151.7384	325.297	0.4740955	0.5215781	580.5976	3.731766	0	1	140	320						No media	0
719	43	131.265	316.1068	0.6203007	0.542521	592.9492	3.746845	0	143.5383	328.6151	0.4751716	0.521483	580.5646	3.751725	0	1	137	322						No media	0
735	44	123.033	308.1666	0.6214642	0.5425096	592.8808	3.760278	0	150.0806	324.0021	0.4763758	0.5211458	580.6769	3.768322	0	1	137	316						No media	0
752	45	124.0057	311.7138	0.6227022	0.5423251	592.9913	3.761701	0	146.9579	327.4913	0.477619	0.5205447	580.5416	3.77093	0	1	135	320						No media	0
769	46	123.3652	309.3914	0.623956	0.5420669	592.8521	3.779965	0	150.6597	326.6993	0.4789228	0.5198386	580.6696	3.792385	0	1	137	318						No media	0
785	47	131.5318	318.1492	0.6252351	0.5417393	592.874	3.783765	0	147.4147	327.6217	0.4802267	0.5189994	580.6063	3.785322	0	1	139	323						No media	0
802	48	197.0031	395.2565	0.6260592	0.5414155	592.4196	3.795683	0	203.152	388.877	0.4812556	0.5185345	580.4759	3.808212	0	1	200	392						No media	0
819	49	418.4548	583.3546	0.6260167	0.5419198	591.8297	3.853508	0	381.0595	569.7122	0.4816772	0.518873	580.4359	3.84111	0	2	400	577						No media	0
835	50	500.9047	700.4984	0.6265481	0.5423135	591.9028	3.838856	0	471.51	700.3225	0.4822049	0.5187549	580.4565	3.849332	0	2	486	700						No media	0
852	51	493.9697	696.4849	0.6277744	0.5422512	591.6317	3.84554	0	478.7746	696.0209	0.4830924	0.5180227	580.3611	3.845822	0	2	486	696						No media	0
868	52	489.4584	699.7637	0.6287321	0.5421023	591.6208	3.828988	0	475.7459	703.4459	0.4839761	0.5173253	580.413	3.851405	0	2	483	702						No media	0
885	53	492.8276	704.0743	0.6296154	0.5420538	591.5444	3.846937	0	477.3996	702.5248	0.4847679	0.5167091	580.3553	3.881702	0	2	485	703						No media	0
902	54	495.8856	702.6617	0.6304234	0.542042	591.4277	3.863372	0	481.6414	702.6939	0.4855038	0.5161474	580.1475	3.883672	0	2	489	703						No media	0
918	55	493.4245	702.7249	0.6310977	0.5420094	591.3506	3.874027	0	476.7544	708.3745	0.486144	0.5156529	580.0074	3.875236	0	2	485	706						No media	0
935	56	497.2236	710.5095	0.6317255	0.5419501	591.0396	3.875819	0	480.1921	703.6768	0.4866992	0.5151675	579.9291	3.900148	0	2	489	707						No media	0
952	57	495.1236	710.2273	0.6322293	0.5418173	590.9562	3.895387	0	480.3657	702.2075	0.4871919	0.5147475	579.7275	3.889355	0	2	488	706						No media	0
968	58	491.4731	711.8153	0.6326434	0.5416458	590.8621	3.883926	0	480.9613	702.9534	0.4875894	0.5143519	579.6882	3.912776	0	2	486	707						No media	0
985	59	492.6809	702.6185	0.6329929	0.5414773	590.7213	3.906773	0	482.1169	699.7433	0.4879113	0.5140589	579.3733	3.923008	0	2	487	701						No media	0
1002	60	492.1643	708.1259	0.6332973	0.5412769	590.5812	3.894908	0	482.8695	701.2203	0.4882051	0.5138245	579.2599	3.921784	0	2	488	705						No media	0
1018	61	493.8309	710.2399	0.6335631	0.5410089	590.5366	3.915281	0	480.2982	703.6149	0.4884456	0.5135596	579.1192	3.934434	0	2	487	707						No media	0
1033																			MovieStart	128	0	0	Frog_fixed.avi
1035	62	490.7263	706.603	0.6337635	0.5406303	590.2864	3.910753	0	479.5417	703.4618	0.4886197	0.5132698	578.9218	3.937078	0	2	485	705						Frog_fixed.avi	0
1052	63	494.0974	708.0628	0.6339666	0.5401484	590.0516	3.938653	0	480.7568	701.8745	0.4887683	0.5128713	578.5506	3.946304	0	2	487	705						Frog_fixed.avi	0
1068	64	499.596	727.9268	0.6338716	0.539789	589.386	3.916893	0	487.2896	724.9078	0.4888439	0.5127199	578.2808	3.953056	0	2	493	726						Frog_fixed.avi	0
1085	65	627.4384	965.5825	0.6328055	0.540477	589.3991	3.950505	0	573.6583	957.9862	0.4888	0.5136407	578.0674	3.939927	0	3	601	962						Frog_fixed.avi	0
1102	66	619.3632	1094.979	0.6324581	0.5401548	589.363	3.937228	0	578.7446	1094.173	0.4886915	0.5135369	577.734	3.929756	0	3	599	1095						Frog_fixed.avi	0
1118	67	625.4194	1093.4	0.6327529	0.5391935	588.7352	3.935747	0	593.7594	1090.522	0.4883393	0.5126749	577.5674	3.940196	0	3	610	1092						Frog_fixed.avi	0
1135	68	619.6986	1103.038	0.6327796	0.5383444	588.5016	3.93915	0	591.7469	1096.902	0.4880795	0.5120625	577.1762	3.946924	0	3	606	1100						Frog_fixed.avi	0
1152	69	622.5452	1106.321	0.6327658	0.5375236	588.1328	3.95028	0	596.1777	1100.137	0.4878477	0.5114979	576.6912	3.951897	0	3	609	1103						Frog_fixed.avi	0
1168	70	618.8517	1103.117	0.6327174	0.5369399	587.7324	3.942241	0	595.5203	1099.113	0.4875958	0.5111164	576.3632	3.968308	0	3	607	1101						Frog_fixed.avi	0
1185	71	618.7078	1102.649	0.6326772	0.5364513	587.3505	3.957988	0	595.6609	1100.178	0.4873555	0.5108666	575.9406	3.969228	0	3	607	1101						Frog_fixed.avi	0
1202	72	617.0582	1105.402	0.6326463	0.5361699	586.9515	3.949814	0	593.9349	1104.29	0.4871235	0.5107414	575.4979	3.961862	0	3	605	1105						Frog_fixed.avi	0
1218	73	620.15	1108.463	0.632597	0.5359055	586.5328	3.971504	0	596.5539	1102.339	0.4869387	0.5107292	575.2159	3.976732	0	3	608	1105						Frog_fixed.avi	0
1235	74	619.5099	1101.707	0.6325452	0.5357924	586.1538	3.969976	0	592.0527	1102.401	0.4867528	0.5108002	574.7449	3.982518	0	3	606	1102						Frog_fixed.avi	0
1252	75	619.7015	1101.569	0.6324594	0.5357182	585.7969	3.978265	0	598.1962	1100.538	0.4865492	0.5108956	574.4632	4.005799	0	3	609	1101						Frog_fixed.avi	0
1268	76	618.8561	1099.667	0.6323572	0.5356785	585.5588	3.978344	0	594.5376	1102.578	0.486332	0.5109944	574.0995	3.992024	0	3	607	1101						Frog_fixed.avi	0
1285	77	618.9899	1101.496	0.6322588	0.5355254	585.355	3.995671	0	591.8417	1100.876	0.486117	0.5109551	573.8511	4.012817	0	3	605	1101						Frog_fixed.avi	0
1302	78	619.6219	1102.278	0.6321056	0.5350242	584.976	3.99321	0	593.4844	1100.699	0.4859084	0.510699	573.6023	4.020533	0	3	607	1101						Frog_fixed.avi	0
1318	79	610.0037	1102.046	0.6313891	0.5332919	584.7855	3.983507	0	650.7318	882.8031	0.485619	0.5091418	573.5969	4.036506	0	4	630	992						Frog_fixed.avi	0
1335	80	758.0191	743.0488	0.6303926	0.5317836	584.9088	4.04854	0	737.7954	750.9449	0.4850015	0.5078499	573.6713	4.040123	0	4	748	747						Frog_fixed.avi	0
1352	81	755.1517	730.0674	0.6303872	0.5313983	584.517	4.064547	0	727.8484	750.9755	0.4846573	0.5076285	573.5044	4.041842	0	4	742	741						Frog_fixed.avi	0
1368	82	769.4316	726.7823	0.6303098	0.530849	584.2397	4.019595	0	742.4236	740.4559	0.4843794	0.5072821	573.2844	4.030669	0	4	756	734						Frog_fixed.avi	0
1385	83	763.384	732.7387	0.6301426	0.5301079	584.1796	4.025187	0	737.3782	749.5476	0.4840654	0.5067164	573.142	4.031318	0	4	750	741						Frog_fixed.avi	0
1401	84	762.6835	726.5184	0.6299041	0.5294093	584.1406	4.027864	0	740.8796	743.3837	0.4836995	0.5062214	573.132	4.029742	0	4	752	735						Frog_fixed.avi	0
1418	85	763.0419	727.562	0.6296155	0.5287278	584.0949	4.015554	0	741.9531	741.8653	0.48328	0.5058012	573.1323	4.01804	0	4	752	735						Frog_fixed.avi	0
1435	86	767.8387	723.1962	0.6292722	0.5281848	584.0834	4.00251	0	744.851	739.2473	0.4828005	0.505505	573.161	4.016635	0	4	756	731						Frog_fixed.avi	0
1451	87	762.2681	724.186	0.628845	0.527686	584.1003	3.982789	0	744.1912	741.3978	0.4822854	0.505393	573.2584	4.003554	0	4	753	733						Frog_fixed.avi	0
1468	88	761.8656	720.6596	0.628403	0.5274617	584.1776	3.974922	0	744.1703	738.3704	0.4817687	0.5055313	573.351	3.986362	0	4	753	730						Frog_fixed.avi	0
1485	89	759.6543	724.8235	0.6279715	0.5274338	584.2746	3.951994	0	744.5687	739.5173	0.481245	0.5058398	573.5872	3.96538	0	4	752	732						Frog_fixed.avi	0
1501	90	761.6527	721.5751	0.6275088	0.5276313	584.3451	3.943942	0	742.3799	740.0176	0.4807216	0.5063213	573.6102	3.95952	0	4	752	731						Frog_fixed.avi	0
1518	91	760.235	725.3062	0.6270583	0.5280077	584.3961	3.91345	0	745.3773	737.9945	0.4802338	0.5069485	573.7667	3.93429	0	4	753	732						Frog_fixed.avi	0
1535	92	757.4468	728.8646	0.6266388	0.5285634	584.4522	3.905081	0	742.6443	740.2593	0.4797862	0.5076921	573.8953	3.920817	0	4	750	735						Frog_fixed.avi	0
1551	93	766.028	725.0618	0.6262977	0.5292948	584.3947	3.886776	0	747.46	738.1193	0.4793967	0.5085646	573.864	3.905015	0	4	757	732						Frog_fixed.avi	0
1568	94	849.5901	808.4958	0.6253112	0.5304388	584.4872	3.846894	0	816.8122	807.8783	0.4787823	0.5100746	574.009	3.896458	0	5	833	808						Frog_fixed.avi	0
1585	95	903.7444	826.0455	0.6245093	0.5311409	584.7799	3.842323	0	883.9067	835.8528	0.4780672	0.5108905	574.1973	3.874625	0	5	894	831						Frog_fixed.avi	0
1601	96	910.7222	837.8356	0.6244177	0.5317264	584.4794	3.832486	0	889.4119	839.8577	0.4777561	0.5115908	574.1249	3.866503	0	5	900	839						Frog_fixed.avi	0
1618	97	910.8569	831.5387	0.6242527	0.5323002	584.5834	3.798144	0	895.5783	837.567	0.4775372	0.512244	574.1146	3.851199	0	5	903	835						Frog_fixed.avi	0
1635	98	908.134	835.2614	0.6241264	0.5327389	584.537	3.783608	0	890.2833	843.8957	0.4773304	0.5128052	574.0703	3.84131	0	5	899	840						Frog_fixed.avi	0
1651	99	912.9131	831.5023	0.6240131	0.5331271	584.5576	3.775948	0	890.9259	842.6193	0.4771421	0.5133095	573.9568	3.827014	0	5	902	837						Frog_fixed.avi	0
1668	100	913.5601	832.8088	0.6238883	0.5333598	584.3607	3.772277	0	889.4288	842.6546	0.4769432	0.5137075	573.8893	3.832741	0	5	901	838						Frog_fixed.avi	0
1685	101	907.239	835.5708	0.6237221	0.5335653	584.2671	3.767861	0	887.0463	844.1177	0.4767151	0.5140447	573.7997	3.819969	0	5	897	840						Frog_fixed.avi	0
1701	102	907.4175	839.3619	0.6235767	0.5336157	584.2557	3.748549	0	889.0382	842.5413	0.4764881	0.5142483	573.7028	3.825107	0	5	898	841						Frog_fixed.avi	0
1718	103	906.7324	834.1624	0.6234146	0.5336015	584.0567	3.748454	0	887.4158	843.6375	0.4762149	0.5143728	573.5963	3.815966	0	5	897	839						Frog_fixed.avi	0
1735	104	908.9073	836.1949	0.6232183	0.5334997	583.7328	3.747198	0	889.8765	841.6707	0.4759167	0.5144269	573.5032	3.815624	0	5	899	839						Frog_fixed.avi	0
1751	105	904.7352	834.1357	0.623046	0.5333271	583.6744	3.7323	0	887.8039	843.1425	0.4756004	0.5144224	573.4084	3.830932	0	5	896	839						Frog_fixed.avi	0
1768	106	904.0085	839.3284	0.6228585	0.5331476	583.3916	3.741094	0	890.5134	842.1194	0.4753404	0.5144083	573.194	3.816765	0	5	897	841						Frog_fixed.avi	0
1785	107	908.7232	834.84	0.6227591	0.533028	583.165	3.747631	0	886.4902	846.1758	0.4750896	0.5144259	573.159	3.831676	0	5	898	841						Frog_fixed.avi	0
1801	108	905.9415	837.7248	0.6226751	0.5329062	583.008	3.753629	0	889.4794	843.7939	0.4748793	0.5144503	572.9614	3.833084	0	5	898	841						Frog_fixed.avi	0
1818	109	907.551	839.4894	0.6226029	0.5328348	582.7203	3.74491	0	889.9344	847.0029	0.4747092	0.5145039	572.7828	3.842803	0	5	899	843						Frog_fixed.avi	0
1835	110	905.9283	838.6598	0.6225185	0.5328513	582.3851	3.752619	0	885.0372	846.6883	0.4745315	0.5145637	572.6846	3.850401	0	5	895	843						Frog_fixed.avi	0
1851	111	902.7839	839.3231	0.6224729	0.5328949	582.1577	3.743948	0	892.6641	844.1368	0.4743798	0.5146892	572.541	3.856024	0	5	898	842						Frog_fixed.avi	0
1868	112	905.6508	836.809	0.6224347	0.5329735	581.8997	3.766812	0	888.7244	846.9432	0.4742207	0.5147921	572.3549	3.86433	0	5	897	842						Frog_fixed.avi	0
1885	113	904.1205	835.845	0.6223861	0.5330679	581.6564	3.756412	0	884.829	848.5074	0.4740261	0.5148887	572.2453	3.850749	0	5	894	842						Frog_fixed.avi	0
1901	114	905.7147	837.4437	0.6223234	0.5331913	581.418	3.746863	0	886.6255	846.9117	0.4738698	0.5150487	572.0213	3.863788	0	5	896	842						Frog_fixed.avi	0
1918	115	904.6345	841.1017	0.622245	0.5332791	581.1055	3.754925	0	890.1931	845.626	0.4736884	0.5151659	571.8751	3.864519	0	5	897	843						Frog_fixed.avi	0
1935	116	903.2889	843.1428	0.6221659	0.5333059	580.8007	3.769793	0	893.3176	848.3969	0.4735113	0.5152197	571.7246	3.865354	0	5	898	846						Frog_fixed.avi	0
1951	117	903.129	841.6333	0.6221144	0.5333126	580.576	3.764164	0	887.1854	847.6	0.4733349	0.5152493	571.5577	3.863261	0	5	895	845						Frog_fixed.avi	0
1968	118	905.9574	843.4523	0.6220816	0.5333733	580.2662	3.75318	0	886.3844	845.7554	0.4731948	0.5153308	571.3132	3.854263	0	5	896	845						Frog_fixed.avi	0
1984	119	904.1961	845.0452	0.6220564	0.5333712	580.0566	3.757944	0	892.4265	846.088	0.4730805	0.5154188	571.2294	3.855539	0	5	898	846						Frog_fixed.avi	0
2001	120	897.6769	848.0287	0.6220412	0.5334209	579.7462	3.749856	0	891.1478	849.4981	0.4729745	0.5155081	571.0129	3.845175	0	5	894	849						Frog_fixed.avi	0
2018	121	900.8138	847.4362	0.6220546	0.53341	579.584	3.745871	0	883.0363	849.8139	0.4728553	0.5155408	570.9626	3.848325	0	5	892	849						Frog_fixed.avi	0
2034	122	902.6906	840.6699	0.6220654	0.533355	579.3734	3.746477	0	889.6556	848.3583	0.472767	0.5154649	570.8161	3.833175	0	5	896	845						Frog_fixed.avi	0
2051	123	905.0742	837.1451	0.622125	0.5330052	579.3155	3.750127	0	886.9308	844.6237	0.4726288	0.5151626	570.6902	3.823275	0	5	896	841						Frog_fixed.avi	0
2068	124	-1280	-1024	-1	-1	-1	-1	4	-1280	-1024	-1	-1	-1	-1	4		0	0						Frog_fixed.avi	0
2084	125	-1280	-1024	-1	-1	-1	-1	4	-1280	-1024	-1	-1	-1	-1	4		0	0						Frog_fixed.avi	0
2101	126	-1280	-1024	-1	-1	-1	-1	4	-1280	-1024	-1	-1	-1	-1	4		0	0						Frog_fixed.avi	0
2118	127	-1280	-1024	-1	-1	-1	-1	4	-1280	-1024	-1	-1	-1	-1	4		0	0						Frog_fixed.avi	0
2134	128	-1280	-1024	-1	-1	-1	-1	4	-1280	-1024	-1	-1	-1	-1	4		0	0						Frog_fixed.avi	0
2151	129	-1280	-1024	-1	-1	-1	-1	4	-1280	-1024	-1	-1	-1	-1	4		0	0						Frog_fixed.avi	0
2168	130	-1280	-1024	-1	-1	-1	-1	4	-1280	-1024	-1	-1	-1	-1	4		0	0						Frog_fixed.avi	0
2184	131	-1280	-1024	-1	-1	-1	-1	4	-1280	-1024	-1	-1	-1	-1	4		0	0						Frog_fixed.avi	0
2201	132	1030.028	675.6332	0.6196107	0.5315268	579.3151	3.294256	0	-1280	-1024	-1	-1	-1	-1	4	6	1030	676						Frog_fixed.avi	0
2218	133	1043.413	560.7462	0.6195804	0.5318504	577.9623	3.662873	0	1061.425	551.3434	0.4693262	0.5158185	577.961	3.759883	0	6	1052	556						Frog_fixed.avi	0
2234	134	1055.648	543.2993	0.6194212	0.5323372	577.7458	3.662918	0	1057.587	551.1487	0.4691008	0.5164579	571.0655	3.755277	0	6	1057	547						Frog_fixed.avi	0
2251	135	1057.774	535.9116	0.6192195	0.5324479	577.7664	3.684409	0	1048.784	560.0038	0.4688374	0.5164909	571.0612	3.745273	0	6	1053	548						Frog_fixed.avi	0
2268	136	1057.923	537.3297	0.6189842	0.5330418	577.6909	3.655046	0	1056.128	550.8997	0.4684779	0.5171988	570.9212	3.732524	0	6	1057	544						Frog_fixed.avi	0
2284	137	1048.531	552.9057	0.6187853	0.5332699	577.6508	3.66113	0	1047.856	562.0652	0.4682057	0.5173911	571.1959	3.727059	0	6	1048	557						Frog_fixed.avi	0
2301	138	1048.676	542.843	0.6186495	0.5335572	577.6893	3.626137	0	1060.267	548.0421	0.4680542	0.5176941	571.4348	3.716122	0	6	1054	545						Frog_fixed.avi	0
2318	139	1052.367	540.0045	0.6185923	0.5338048	577.7053	3.619583	0	1053.688	550.6407	0.4679343	0.5179344	571.6603	3.707584	0	6	1053	545						Frog_fixed.avi	0
2334	140	1051.489	543.9302	0.6185863	0.5339978	577.772	3.60778	0	1056.865	550.9807	0.4679159	0.5180889	571.8017	3.719757	0	6	1054	547						Frog_fixed.avi	0
2351	141	1046.638	556.628	0.6186542	0.5341678	577.8653	3.620445	0	1054.548	551.8058	0.4679753	0.518183	571.9824	3.71317	0	6	1051	554						Frog_fixed.avi	0
2368	142	1053.334	545.0032	0.6188028	0.5344529	577.994	3.60384	0	1051.472	555.8736	0.4680918	0.5182166	572.2151	3.70446	0	6	1052	550						Frog_fixed.avi	0
2384	143	1054.495	539.3019	0.6190017	0.5347527	577.9327	3.608815	0	1054.57	555.2362	0.4683672	0.5182504	572.2431	3.701744	0	6	1055	547						Frog_fixed.avi	0
2401	144	1045.45	559.6959	0.6192309	0.5349814	578.1453	3.611218	0	1050.9	552.1839	0.4686206	0.5183141	572.5009	3.695412	0	6	1048	556						Frog_fixed.avi	0
2418	145	1050.107	544.4253	0.6195545	0.5354264	578.1948	3.616821	0	1050.834	554.0389	0.4689885	0.5183295	572.2704	3.696802	0	6	1050	549						Frog_fixed.avi	0
2434	146	1047.99	546.7117	0.6198803	0.5357338	578.5228	3.600218	0	1055.129	552.9296	0.4693804	0.5183176	572.5126	3.686469	0	6	1052	550						Frog_fixed.avi	0
2451	147	1044.762	544.3981	0.6202549	0.5361738	578.626	3.619359	0	1053.349	550.8265	0.4698027	0.5182927	572.6879	3.70507	0	6	1049	548						Frog_fixed.avi	0
2468	148	1045.002	549.0206	0.6206188	0.5364818	578.5923	3.627314	0	1050.919	556.4328	0.4702222	0.5182145	573.0684	3.704225	0	6	1048	553						Frog_fixed.avi	0
2484	149	1042.384	548.7238	0.6209707	0.5368513	578.8438	3.635935	0	1059.051	553.8529	0.4707094	0.5181352	573.1979	3.702822	0	6	1051	551						Frog_fixed.avi	0
2501	150	1042.388	548.9191	0.6213632	0.5371779	579.0182	3.65702	0	1054.11	556.0836	0.47115	0.5180399	573.3093	3.714101	0	6	1048	553						Frog_fixed.avi	0
2518	151	1046.98	556.1971	0.6217564	0.5374452	579.1017	3.654706	0	1057.33	553.4074	0.4715893	0.5179796	573.3336	3.710089	0	6	1052	555						Frog_fixed.avi	0
2534	152	1046.362	547.3845	0.6220996	0.5378808	579.3752	3.658664	0	1054.845	557.1327	0.4719774	0.5179241	573.3792	3.731769	0	6	1051	552						Frog_fixed.avi	0
2551	153	1041.966	554.9758	0.6223929	0.5381667	579.3965	3.67634	0	1050.173	555.9722	0.4723101	0.5178427	573.5881	3.723103	0	6	1046	555						Frog_fixed.avi	0
2567	154	1043.694	547.5947	0.6226944	0.5385228	579.502	3.680097	0	1052.023	557.2768	0.4726936	0.5178216	573.4597	3.735581	0	6	1048	552						Frog_fixed.avi	0
2584	155	1044.354	546.8141	0.6229509	0.5388625	579.5444	3.696771	0	1053.196	559.0907	0.4730063	0.5178279	573.6804	3.734842	0	6	1049	553						Frog_fixed.avi	0
2601	156	1046.49	555.7982	0.6232048	0.5390773	579.5574	3.694748	0	1051.079	557.0944	0.4732492	0.5178202	573.6779	3.757823	0	6	1049	556						Frog_fixed.avi	0
2617	157	1044.837	556.6945	0.6234279	0.5393333	579.5899	3.711896	0	1052.833	555.2134	0.4734937	0.5177985	573.6942	3.76051	0	6	1049	556						Frog_fixed.avi	0
2634	158	1049.996	548.3991	0.6236381	0.5395166	579.6072	3.727812	0	1051.196	558.2177	0.4736906	0.5178311	573.5665	3.763918	0	6	1051	553						Frog_fixed.avi	0
2651	159	1046.671	545.6812	0.6238201	0.5396633	579.5091	3.726177	0	1046.641	554.4549	0.4738503	0.5178646	573.9127	3.799502	0	6	1047	550						Frog_fixed.avi	0
2667	160	1041.984	548.0049	0.6239951	0.5397937	579.5571	3.729098	0	1051.767	548.1894	0.47408	0.5179818	573.7866	3.790076	0	6	1047	548						Frog_fixed.avi	0
2684	161	1049.23	553.0333	0.624225	0.5399208	579.4423	3.743517	0	1044.75	552.8494	0.4742562	0.518041	573.7628	3.79205	0	6	1047	553						Frog_fixed.avi	0
2701	162	1045.642	546.9734	0.6244378	0.5401091	579.4582	3.738282	0	1051.354	554.7233	0.4745099	0.5181412	573.7215	3.809702	0	6	1048	551						Frog_fixed.avi	0
2717	163	1042.251	550.2903	0.6246794	0.5402269	579.4914	3.758406	0	1047.099	550.3643	0.4747028	0.5182098	573.6013	3.793539	0	6	1045	550						Frog_fixed.avi	0
2734	164	1044.394	542.5089	0.6248899	0.5403585	579.3495	3.772029	0	1045.653	558.1159	0.4749666	0.5182343	573.5841	3.820745	0	6	1045	550						Frog_fixed.avi	0
2751	165	1041.72	553.3585	0.6251724	0.5403698	579.2507	3.781757	0	1045.926	546.8936	0.4751962	0.5182712	573.469	3.814457	0	6	1044	550						Frog_fixed.avi	0
2767	166	1031.261	542.4422	0.6254738	0.5403043	579.3796	3.789042	0	1038.85	539.3985	0.4755541	0.5180975	573.5002	3.826638	0	7	1035	541						Frog_fixed.avi	0
2784	167	1014.368	513.2467	0.6258168	0.5401119	579.2546	3.79127	0	1013.205	515.2741	0.4759592	0.5177843	573.3304	3.815048	0	7	1014	514						Frog_fixed.avi	0
2801	168	1017.834	516.1293	0.6260627	0.540132	579.3332	3.814511	0	1010.401	523.0035	0.476169	0.5178434	573.3605	3.8389	0	7	1014	520						Frog_fixed.avi	0
2817	169	1016.314	513.8906	0.6262906	0.5401632	579.209	3.805365	0	1010.387	520.0795	0.4764209	0.5178586	573.3342	3.8449	0	7	1013	517						Frog_fixed.avi	0
2834	170	1012.616	513.1707	0.6265095	0.5402113	579.2149	3.801555	0	1012.924	520.4151	0.4766403	0.5178916	573.3365	3.845781	0	7	1013	517						Frog_fixed.avi	0
2851	171	1019.998	511.3628	0.6267321	0.5402879	579.1438	3.815782	0	1009.406	514.2095	0.476768	0.5179554	573.5089	3.838383	0	7	1015	513						Frog_fixed.avi	0
2867	172	1017.557	509.3268	0.6268793	0.540345	579.1303	3.810912	0	1011.234	517.3806	0.4769579	0.5180247	573.3917	3.854093	0	7	1014	513						Frog_fixed.avi	0
2884	173	1009.472	518.2199	0.6270322	0.5403658	579.1116	3.821749	0	1006.356	517.464	0.4771004	0.518019	573.4402	3.852286	0	7	1008	518						Frog_fixed.avi	0
2901	174	1014.967	514.0179	0.6271983	0.5404074	579.1024	3.831144	0	1007.783	518.6128	0.4771914	0.5179323	573.4629	3.834767	0	7	1011	516						Frog_fixed.avi	0
2917	175	1011.847	513.2777	0.6273428	0.5403521	579.1691	3.836832	0	1011.738	515.9662	0.4773912	0.5178658	573.6111	3.828152	0	7	1012	515						Frog_fixed.avi	0
2934	176	1015.317	512.5854	0.6275691	0.5402858	579.2756	3.838385	0	1010.491	520.7289	0.4775987	0.5177385	573.6537	3.813454	0	7	1013	517						Frog_fixed.avi	0
2951	177	1016.252	511.0904	0.6277772	0.5401614	579.2608	3.823195	0	1002.566	528.1198	0.4777893	0.5175405	573.8925	3.815887	0	7	1009	520						Frog_fixed.avi	0
2967	178	1014.392	514.1857	0.6280294	0.5400695	579.3761	3.816213	0	1005.974	524.6629	0.4780361	0.5173877	573.804	3.799387	0	7	1010	519						Frog_fixed.avi	0
2984	179	1014.646	515.1943	0.6282523	0.5399526	579.3148	3.799277	0	1005.97	518.0717	0.4782681	0.5173114	574.0442	3.801358	0	7	1010	517						Frog_fixed.avi	0
3001	180	1013.319	519.6745	0.6284902	0.5398412	579.3987	3.812256	0	1010.487	512.5321	0.478525	0.5171983	573.9825	3.769865	0	7	1012	516						Frog_fixed.avi	0
3017	181	1015.07	516.1022	0.6287663	0.5397598	579.3807	3.786797	0	1011.968	514.9849	0.4787911	0.5170341	574.14	3.749106	0	7	1014	516						Frog_fixed.avi	0
3034	182	1014.284	516.6807	0.6290399	0.5396562	579.5881	3.784937	0	1009.186	519.756	0.4790405	0.5168675	574.0769	3.742976	0	7	1012	518						Frog_fixed.avi	0
3051	183	1018.228	511.6535	0.6292883	0.5395926	579.4619	3.769362	0	1009.149	519.4163	0.4792878	0.5167748	574.2202	3.710146	0	7	1014	516						Frog_fixed.avi	0
3067	184	1015.067	514.8115	0.6295153	0.5395182	579.6666	3.765374	0	1011.99	524.1249	0.4795023	0.5166589	574.2222	3.710418	0	7	1014	519						Frog_fixed.avi	0
3084	185	1017.464	501.4765	0.6297171	0.539462	579.4664	3.774354	0	1013.038	512.4847	0.4797322	0.5166553	574.2659	3.700948	0	7	1015	507						Frog_fixed.avi	0
3101	186	1015.518	492.0232	0.6298585	0.5392789	579.585	3.756233	0	1008.169	493.5579	0.4799164	0.5165814	574.4984	3.702454	0	7	1012	493						Frog_fixed.avi	0
3117	187	1020.227	494.693	0.6301082	0.5393459	579.5591	3.753684	0	1015.011	500.5825	0.4801171	0.5166606	574.3234	3.701927	0	7	1018	498						Frog_fixed.avi	0
3134	188	1022.992	488.2832	0.6303509	0.5392889	579.3949	3.738133	0	1013.163	492.3275	0.4802924	0.5167061	574.3515	3.668154	0	7	1018	490						Frog_fixed.avi	0
3151	189	1020.984	500.4257	0.630615	0.5391017	579.2425	3.741875	0	1015.366	498.6692	0.4804912	0.516546	574.1735	3.688563	0	7	1018	500						Frog_fixed.avi	0
3167	190	1019.03	494.0752	0.630784	0.538959	579.2042	3.752501	0	1016.891	490.2123	0.4806566	0.5164891	574.1613	3.679121	0	7	1018	492						Frog_fixed.avi	0
3184	191	1019.09	493.4966	0.630964	0.5388155	579.1106	3.747656	0	1014.348	493.6068	0.4807759	0.5163667	574.1969	3.674278	0	7	1017	494						Frog_fixed.avi	0
3201	192	1018.97	493.4272	0.6311288	0.5386584	578.9991	3.746103	0	1017.538	486.218	0.4808393	0.5162745	574.2565	3.669823	0	7	1018	490						Frog_fixed.avi	0
3217	193	1019.269	492.7419	0.631211	0.5384433	578.8693	3.734633	0	1018.655	490.8212	0.4809107	0.5161342	573.9446	3.674206	0	7	1019	492						Frog_fixed.avi	0
3234	194	1017.854	497.0832	0.6312757	0.5382349	578.7417	3.742737	0	1016.845	495.2714	0.4809446	0.5160499	573.7629	3.679374	0	7	1017	496						Frog_fixed.avi	0
3251	195	1022.459	490.181	0.6313421	0.5380881	578.5328	3.766128	0	1015.232	492.6696	0.4809536	0.5159667	573.6143	3.688653	0	7	1019	491						Frog_fixed.avi	0
3267	196	1020.8	490.3254	0.6314209	0.5378997	578.2334	3.755042	0	1019.499	498.5957	0.4809727	0.5158172	573.4904	3.693973	0	7	1020	494						Frog_fixed.avi	0
3284	197	1023.201	486.5826	0.631469	0.5376118	578.1027	3.776918	0	1018.543	486.8504	0.4809747	0.5157024	573.3823	3.702102	0	7	1021	487						Frog_fixed.avi	0
3301	198	1020.81	490.0521	0.631529	0.5372721	578.0479	3.76551	0	1020.692	484.1509	0.4809864	0.515469	573.2012	3.697231	0	7	1021	487						Frog_fixed.avi	0
3317	199	1014.705	492.9654	0.6315753	0.5369341	577.8516	3.772078	0	1019.648	485.7194	0.480996	0.5151191	572.9565	3.71384	0	7	1017	489						Frog_fixed.avi	0
3334	200	1016.129	490.8756	0.6316549	0.5365645	577.5562	3.793899	0	1020.613	486.955	0.4810166	0.5147911	572.8727	3.713679	0	7	1018	489						Frog_fixed.avi	0
3350	201	1019.8	484.927	0.6317744	0.5362908	577.3955	3.797913	0	1014.014	491.1204	0.4810413	0.5144216	572.7746	3.715986	0	7	1017	488						Frog_fixed.avi	0
3367	202	1020.957	494.2965	0.6318615	0.5358607	577.277	3.819846	0	1015.658	491.8276	0.4811333	0.5141366	572.3798	3.74127	0	7	1018	493						Frog_fixed.avi	0
3384	203	1022.589	486.5569	0.6319382	0.5355533	577.0762	3.817227	0	1017.218	490.2266	0.4811698	0.5138244	572.1635	3.733758	0	7	1020	488						Frog_fixed.avi	0
3400	204	1017.404	489.1466	0.6320142	0.5352033	576.8162	3.844142	0	1023.182	490.199	0.4811928	0.5134422	571.9093	3.744555	0	7	1020	490						Frog_fixed.avi	0
3417	205	1023.061	484.6283	0.6321004	0.5348684	576.4744	3.854233	0	1022.898	484.5262	0.4812058	0.5132714	571.7448	3.75564	0	7	1023	485						Frog_fixed.avi	0
3434	206	1021.301	483.9091	0.6321592	0.5346056	576.2775	3.851569	0	1020.54	489.6929	0.48124	0.5130645	571.4484	3.763606	0	7	1021	487						Frog_fixed.avi	0
3450	207	1017.068	493.1588	0.6322219	0.5342789	576.0516	3.870255	0	1022.822	490.1055	0.4812313	0.5128874	571.2415	3.771231	0	7	1020	492						Frog_fixed.avi	0
3467	208	1022.129	491.6364	0.63233	0.5340782	575.6653	3.87681	0	1018.391	494.0816	0.4812276	0.5128049	571.1371	3.784792	0	7	1020	493						Frog_fixed.avi	0
3484	209	1023.904	485.2374	0.6323972	0.5338866	575.4877	3.897669	0	1019.933	487.8181	0.4812394	0.5127313	570.998	3.795575	0	7	1022	487						Frog_fixed.avi	0
3500	210	1017.36	491.0782	0.6324779	0.5335794	575.2866	3.891378	0	1020.835	492.1729	0.481305	0.5125698	570.6169	3.798321	0	7	1019	492						Frog_fixed.avi	0
3517	211	1023.069	493.1769	0.6326505	0.5332529	574.9026	3.897578	0	1025.007	489.9772	0.4813571	0.5124508	570.374	3.801321	0	7	1024	492						Frog_fixed.avi	0
3534	212	1020.104	488.989	0.6327803	0.5330353	574.7409	3.912505	0	1019.823	489.5852	0.4814555	0.5123171	570.1208	3.822502	0	7	1020	489						Frog_fixed.avi	0
3550	213	1021.072	494.0968	0.6329473	0.5328414	574.4642	3.936739	0	1018.358	490.7998	0.4815539	0.5121939	570.0463	3.852036	0	7	1020	492						Frog_fixed.avi	0
3567	214	1016.033	497.534	0.63315	0.5327039	574.1463	3.921832	0	1021.381	486.1718	0.4817171	0.5121595	569.7437	3.857985	0	7	1019	492						Frog_fixed.avi	0
3584	215	1020.675	496.5215	0.6333911	0.5326871	573.8682	3.917819	0	1021.862	488.522	0.4818906	0.5121621	569.4445	3.865352	0	7	1021	493						Frog_fixed.avi	0
3600	216	1018.839	491.3386	0.6336206	0.5328465	573.7937	3.9414	0	1022.592	484.0916	0.4820709	0.5122718	569.2958	3.858714	0	7	1021	488						Frog_fixed.avi	0
3617	217	1023.948	491.4162	0.6338923	0.5330579	573.5127	3.957156	0	1019.486	487.9751	0.4822857	0.5124099	569.1238	3.881802	0	7	1022	490						Frog_fixed.avi	0
3634	218	1019.793	495.5465	0.6341686	0.5332179	573.3027	3.952019	0	1019.191	494.0881	0.4825023	0.512522	568.7962	3.880498	0	7	1019	495						Frog_fixed.avi	0
3650	219	1019.631	499.306	0.6344641	0.5334616	573.1451	3.945308	0	1017.569	498.6714	0.482777	0.5127565	568.6653	3.888994	0	7	1019	499						Frog_fixed.avi	0
3667	220	1024.001	490.2588	0.6347664	0.5338864	572.9066	3.979183	0	1020.8	491.9413	0.4830169	0.5131406	568.5341	3.904389	0	7	1022	491						Frog_fixed.avi	0
3684	221	1024.951	493.9816	0.6350542	0.534215	572.8391	3.971201	0	1016.653	494.687	0.483266	0.5134938	568.4893	3.918889	0	7	1021	494						Frog_fixed.avi	0
3700	222	1017.788	492.9343	0.635334	0.5346918	572.8357	3.96513	0	1019.16	490.3764	0.4835301	0.5139127	568.3472	3.915397	0	7	1018	492						Frog_fixed.avi	0
3717	223	1024.034	500.033	0.6355654	0.5350337	572.5497	3.969442	0	1015.95	497.347	0.483732	0.5143163	568.3838	3.926433	0	7	1020	499						Frog_fixed.avi	0
3734	224	1018.001	499.7855	0.635752	0.5354199	572.6329	3.978966	0	1022.069	490.1259	0.4839299	0.5147666	568.3052	3.930427	0	7	1020	495						Frog_fixed.avi	0
3750	225	1021.114	497.3237	0.6359349	0.53573	572.6923	3.984546	0	1015.58	504.0546	0.4840656	0.5150393	568.1919	3.938078	0	7	1018	501						Frog_fixed.avi	0
3767	226	1022.662	503.4759	0.6360629	0.5359121	572.5609	3.978878	0	1023.136	493.7338	0.4841989	0.5153887	568.2545	3.930021	0	7	1023	499						Frog_fixed.avi	0
3784	227	1017.673	499.4661	0.6361442	0.5361181	572.582	3.990274	0	1019.334	496.922	0.4842701	0.5156289	568.4406	3.939317	0	7	1019	498						Frog_fixed.avi	0
3800	228	1016.961	498.4714	0.6362097	0.5362236	572.7208	4.000013	0	1019.566	494.804	0.4843263	0.5157822	568.58	3.942582	0	7	1018	497						Frog_fixed.avi	0
3817	229	1015.005	494.9175	0.6362537	0.5363296	572.8128	4.007093	0	1010.164	505.8735	0.4843536	0.5158702	568.7479	3.935196	0	7	1013	500						Frog_fixed.avi	0
3834	230	1015.452	495.3723	0.6362562	0.5364117	572.9625	3.995838	0	1016.854	500.3031	0.484417	0.5160429	568.6778	3.934636	0	7	1016	498						Frog_fixed.avi	0
3850	231	1017.237	502.7666	0.6362364	0.5365408	573.0159	4.015307	0	1015.561	498.5862	0.4843952	0.5163205	568.9938	3.934767	0	7	1016	501						Frog_fixed.avi	0
3867	232	1023.007	499.203	0.6361928	0.5366563	573.1245	4.020391	0	1012.531	500.0923	0.484357	0.5165539	569.1037	3.943906	0	7	1018	500						Frog_fixed.avi	0
3884	233	1015.303	498.7185	0.636072	0.5368444	573.414	4.007654	0	1017.846	502.7095	0.4842966	0.5167686	569.1627	3.95093	0	7	1017	501						Frog_fixed.avi	0
3900	234	1020.238	495.7924	0.6359355	0.536936	573.5839	4.018395	0	1015.012	501.917	0.4841759	0.5170401	569.4907	3.959284	0	7	1018	499						Frog_fixed.avi	0
3917	235	1015.799	498.5388	0.6357816	0.5370134	573.8475	4.011384	0	1015.788	499.0512	0.4840086	0.5172186	569.829	3.935456	0	7	1016	499						Frog_fixed.avi	0
3933	236	1010.883	496.6806	0.6355948	0.5371535	574.0349	4.031628	0	1014.979	503.4858	0.4838787	0.5173762	570.0427	3.965903	0	7	1013	500						Frog_fixed.avi	0
3950	237	1020.668	495.6579	0.6354604	0.5372764	574.1566	4.023798	0	1013.246	509.2804	0.4837449	0.5174907	570.1964	3.953168	0	7	1017	502						Frog_fixed.avi	0
3967	238	1009.183	504.6205	0.6353289	0.5374182	574.5211	4.018733	0	1007.103	499.3074	0.483653	0.5177978	570.6387	3.957236	0	7	1008	502						Frog_fixed.avi	0
3983	239	1015.835	497.9086	0.6352521	0.5376564	574.7693	4.031715	0	1012.234	500.5121	0.4836263	0.5180333	570.8153	3.96189	0	7	1014	499						Frog_fixed.avi	0
4000	240	1012.743	494.6037	0.6352043	0.5379028	574.9863	4.037044	0	1011.909	502.1562	0.4836526	0.5182219	571.1554	3.95203	0	7	1012	498						Frog_fixed.avi	0
4017	241	1018.225	495.097	0.6351517	0.5380939	575.191	4.031237	0	1012.679	506.9723	0.4836502	0.5184105	571.3782	3.956192	0	7	1015	501						Frog_fixed.avi	0
4033	242	1013.064	502.5971	0.6350535	0.5383051	575.6023	4.030908	0	1014.094	498.0612	0.4836187	0.5187038	571.6248	3.966174	0	7	1014	500						Frog_fixed.avi	0
4050	243	1010.561	496.491	0.6349329	0.5386358	575.7416	4.039138	0	1010.832	501.0212	0.4835685	0.5189488	571.8919	3.97124	0	7	1011	499						Frog_fixed.avi	0
4067	244	1016.852	498.4922	0.6348081	0.5389135	575.8947	4.038937	0	1007.984	504.7477	0.4834614	0.5191807	572.3328	3.946569	0	7	1012	502						Frog_fixed.avi	0
4083	245	1011.063	502.8516	0.6346152	0.5391119	576.2034	4.045577	0	1013.817	501.6586	0.483374	0.5194025	572.4423	3.971937	0	7	1012	502						Frog_fixed.avi	0
4100	246	1016.698	492.0017	0.6344475	0.5393429	576.3658	4.037485	0	1011.775	499.7575	0.4832137	0.5195971	572.6368	3.994293	0	7	1014	496						Frog_fixed.avi	0
4117	247	1007.758	502.624	0.6341861	0.5394465	576.5696	4.034363	0	1013.097	498.418	0.4830126	0.5197117	572.9814	3.974458	0	7	1010	501						Frog_fixed.avi	0
4133	248	1013.108	491.4375	0.6339403	0.5394956	576.8012	4.02337	0	1013.179	500.4965	0.4828005	0.5197743	573.118	3.977335	0	7	1013	496						Frog_fixed.avi	0
4150	249	1010.158	499.6555	0.633662	0.5393809	576.8638	4.030914	0	1014.06	503.3857	0.4825321	0.5197855	573.2971	3.981686	0	7	1012	502						Frog_fixed.avi	0
4167	250	1013.324	504.5281	0.6333703	0.5392917	577.126	4.019207	0	1015.316	505.3359	0.4822263	0.5198153	573.6412	3.978159	0	7	1014	505						Frog_fixed.avi	0
4183	251	1013.333	502.7087	0.633005	0.5390965	577.225	4.023427	0	1015.818	506.2607	0.4819081	0.5198079	573.6614	3.986852	0	7	1015	504						Frog_fixed.avi	0
4200	252	1014.025	497.3135	0.6326109	0.5389464	577.2751	4.024	0	1018.243	504.4048	0.4814915	0.5198298	573.777	3.982914	0	7	1016	501						Frog_fixed.avi	0
4217	253	1011.92	495.8851	0.6321337	0.5387846	577.3212	4.018441	0	1015.906	509.8964	0.4810335	0.5198622	573.8824	3.992235	0	7	1014	503						Frog_fixed.avi	0
4233	254	1009.409	492.5421	0.6316324	0.5386737	577.585	4.007426	0	1015.952	511.2538	0.4805452	0.520034	573.9931	3.988676	0	7	1013	502						Frog_fixed.avi	0
4250	255	1011.798	490.5201	0.6311304	0.5386728	577.7178	4.023652	0	1016.296	504.9243	0.4800302	0.5203404	574.1546	3.985206	0	7	1014	498						Frog_fixed.avi	0
4267	256	1006.859	494.9245	0.63059	0.538733	577.7734	4.01053	0	1013.923	509.2663	0.4795139	0.5206077	574.2486	3.968838	0	7	1010	502						Frog_fixed.avi	0
4283	257	1010.369	499.2977	0.6301138	0.5388321	577.933	4.011103	0	1020.685	501.4485	0.4790376	0.5209901	574.5255	3.993382	0	7	1016	500						Frog_fixed.avi	0
4300	258	1008.156	504.5751	0.6296498	0.5389859	577.975	4.011204	0	1019.541	501.9415	0.4785757	0.5213578	574.6111	3.996672	0	7	1014	503						Frog_fixed.avi	0
4317	259	1008.544	498.859	0.6292786	0.5392804	578.0165	4.005342	0	1015.051	506.0831	0.4781807	0.5216614	574.568	3.983506	0	7	1012	502						Frog_fixed.avi	0
4333	260	1005.613	499.8075	0.6289389	0.5396237	577.9565	3.989194	0	1013.93	501.1689	0.47784	0.5221376	574.6872	3.972833	0	7	1010	500						Frog_fixed.avi	0
4350	261	1007.959	501.409	0.6286602	0.5399914	578.0262	4.011487	0	1009.511	509.9622	0.4775728	0.5225107	574.4203	3.995442	0	7	1009	506						Frog_fixed.avi	0
4367	262	1008.033	500.675	0.6284502	0.5404318	577.9868	3.981545	0	1014.266	503.3441	0.4773639	0.522982	574.5867	3.976786	0	7	1011	502						Frog_fixed.avi	0
4383	263	1004.762	503.4032	0.6282332	0.5406903	577.9609	3.9956	0	1015.492	506.0068	0.477207	0.5233204	574.4402	3.980092	0	7	1010	505						Frog_fixed.avi	0
4400	264	1002.042	497.1118	0.6280515	0.5409901	577.9203	3.995384	0	1015.957	502.341	0.4770054	0.5236915	574.2959	3.975255	0	7	1009	500						Frog_fixed.avi	0
4417	265	1006.807	502.0923	0.6278844	0.5411407	577.826	3.983034	0	1014.979	503.5221	0.4768101	0.5238623	574.3431	3.969853	0	7	1011	503						Frog_fixed.avi	0
4433	266	1010.94	499.2614	0.6276549	0.5411493	577.7563	3.979034	0	1012.082	510.9143	0.476574	0.5239447	574.0536	3.964822	0	7	1012	505						Frog_fixed.avi	0
4450	267	1007.698	498.4727	0.6274132	0.5411115	577.7254	3.974437	0	1014.828	502.875	0.4763023	0.5241106	574.1695	3.965729	0	7	1011	501						Frog_fixed.avi	0
4467	268	1008.149	498.6186	0.6271027	0.5409459	577.6084	3.981407	0	1017.771	500.9546	0.4760026	0.5242405	573.9376	3.962659	0	7	1013	500						Frog_fixed.avi	0
4483	269	1008.3	506.6332	0.6267679	0.5407331	577.45	3.964921	0	1013.466	499.6343	0.475623	0.5243519	573.8549	3.963009	0	7	1011	503						Frog_fixed.avi	0
4500	270	1009.785	501.7479	0.6264117	0.5405769	577.5105	3.957243	0	1015.781	497.649	0.4752293	0.5244337	573.9052	3.950883	0	7	1013	500						Frog_fixed.avi	0
4516	271	1006.431	501.6613	0.6260388	0.540417	577.4075	3.938132	0	1014.888	499.7331	0.4748274	0.5245899	573.9839	3.942405	0	7	1011	501						Frog_fixed.avi	0
4533	272	1001.264	503.2505	0.625707	0.5402998	577.161	3.939445	0	1015.912	506.3448	0.4744787	0.5247366	573.8162	3.93806	0	7	1009	505						Frog_fixed.avi	0
4550	273	1001.939	496.9556	0.6254236	0.5402114	577.299	3.937968	0	1015.457	498.0872	0.4741629	0.5250756	573.729	3.928895	0	7	1009	498						Frog_fixed.avi	0
4567	274	1005.8	499.5392	0.6251475	0.5402865	577.1071	3.91826	0	1021.571	498.7576	0.4738798	0.5253981	573.7625	3.929084	0	7	1014	499						Frog_fixed.avi	0
4583	275	1005.696	503.3477	0.6248755	0.5403889	577.31	3.919196	0	1014.269	505.2564	0.4735702	0.5256898	573.7151	3.92134	0	7	1010	504						Frog_fixed.avi	0
4600	276	1003.998	500.9444	0.6245654	0.5404935	577.3203	3.910299	0	1017.074	498.7406	0.4732619	0.5260545	573.9553	3.915582	0	7	1011	500						Frog_fixed.avi	0
4616	277	1002.383	499.783	0.6242793	0.5405895	577.247	3.902271	0	1019.458	500.7978	0.4729778	0.5262442	573.9015	3.915828	0	7	1011	500						Frog_fixed.avi	0
4633	278	1003.301	501.7073	0.6240019	0.5406935	577.4436	3.90359	0	1013.626	501.3213	0.4726966	0.5264482	573.8838	3.908104	0	7	1008	502						Frog_fixed.avi	0
4650	279	998.883	499.8239	0.6237481	0.5408646	577.5367	3.891279	0	1023.392	493.8138	0.4724775	0.526675	574.1191	3.911256	0	7	1011	497						Frog_fixed.avi	0
4667	280	1001.307	505.0096	0.6235563	0.5409454	577.6661	3.891051	0	1019.382	495.0992	0.4722888	0.5267894	574.2551	3.910078	0	7	1010	500						Frog_fixed.avi	0
4683	281	1006.968	494.1789	0.6234177	0.5409751	577.7775	3.863594	0	1024.966	492.9975	0.4721453	0.5268689	574.3813	3.899769	0	7	1016	494						Frog_fixed.avi	0
4700	282	1002.516	500.6469	0.6232644	0.5409595	578.0872	3.874941	0	1018.668	494.9032	0.4719626	0.5268579	574.6647	3.903629	0	7	1011	498						Frog_fixed.avi	0
4716	283	1002.252	498.7104	0.6230546	0.5409242	578.0505	3.868962	0	1022.58	494.7867	0.471841	0.5268007	574.697	3.908211	0	7	1012	497						Frog_fixed.avi	0
4733	284	1006.352	496.0265	0.6228703	0.5408457	578.3548	3.862217	0	1026.039	495.3279	0.4716742	0.5267422	574.9093	3.89564	0	7	1016	496						Frog_fixed.avi	0
4750	285	998.6277	505.1863	0.6226372	0.5408229	578.5183	3.872328	0	1022.892	494.6444	0.4714687	0.5267696	575.1845	3.903784	0	7	1011	500						Frog_fixed.avi	0
4766	286	1000.467	501.7602	0.6223915	0.5408558	578.8294	3.8591	0	1024.469	501.8997	0.4712397	0.5268953	575.3231	3.887499	0	7	1012	502						Frog_fixed.avi	0
4783	287	1003.097	502.6822	0.6221289	0.5409211	578.9124	3.859019	0	1024.729	502.371	0.4709988	0.5270287	575.5555	3.892312	0	7	1014	503						Frog_fixed.avi	0
4800	288	1000.859	500.5615	0.6218377	0.5409506	579.2058	3.854921	0	1019.012	506.5338	0.4706909	0.5271215	575.8982	3.893778	0	7	1010	504						Frog_fixed.avi	0
4816	289	1002.434	503.6284	0.6215599	0.5409594	579.3994	3.858361	0	1026.787	500.7509	0.4704674	0.52727	575.9392	3.879638	0	7	1015	502						Frog_fixed.avi	0
4833	290	1005.738	499.7551	0.6212965	0.5409666	579.4884	3.848408	0	1019.42	502.3565	0.4701812	0.5273215	576.2396	3.906466	0	7	1013	501						Frog_fixed.avi	0
4850	291	1001.796	504.9405	0.6210219	0.5409461	579.7717	3.851086	0	1024.13	501.133	0.4699874	0.5274292	576.3254	3.898539	0	7	1013	503						Frog_fixed.avi	0
4866	292	999.886	498.5344	0.6207805	0.5409292	579.9223	3.852953	0	1022.678	499.852	0.469753	0.5274499	576.6669	3.896015	0	7	1011	499						Frog_fixed.avi	0
4883	293	1004.142	501.0694	0.6205742	0.5409066	580.0844	3.869984	0	1023.856	504.6913	0.4695474	0.5273795	576.6235	3.899441	0	7	1014	503						Frog_fixed.avi	0
4900	294	1001.524	495.2394	0.6203206	0.5408333	580.1863	3.872162	0	1023.247	502.6658	0.4693275	0.5273161	576.9193	3.907502	0	7	1012	499						Frog_fixed.avi	0
4916	295	1004.176	504.3708	0.6201318	0.5406464	580.3303	3.903032	0	1020.74	501.5633	0.4691496	0.5271987	576.7877	3.900365	0	7	1012	503						Frog_fixed.avi	0
4933	296	1002.844	500.6553	0.6199424	0.5404634	580.265	3.890515	0	1026.143	504.9329	0.468986	0.5270225	576.8904	3.907384	0	7	1014	503						Frog_fixed.avi	0
4950	297	1003.909	500.4672	0.6197363	0.5402831	580.3992	3.877562	0	1025.4	506.0765	0.4687935	0.5268538	577.0375	3.927864	0	7	1015	503						Frog_fixed.avi	0
4966	298	1007.335	498.5221	0.6195582	0.5400877	580.4555	3.894264	0	1029.399	501.6655	0.4686081	0.5267051	577.1083	3.910804	0	7	1018	500						Frog_fixed.avi	0
4983	299	1003.513	504.6247	0.6193293	0.5398638	580.4489	3.904671	0	1023.521	504.199	0.4683682	0.5265228	577.0892	3.933061	0	7	1014	504						Frog_fixed.avi	0
5000	300	1006.209	505.2462	0.6191088	0.5397494	580.4445	3.92213	0	1025.787	506.8456	0.4681363	0.5264584	576.8812	3.916531	0	7	1016	506						Frog_fixed.avi	0
5016	301	1004.413	500.0168	0.6188647	0.5396224	580.4232	3.905576	0	1028.868	508.5044	0.4678775	0.5264364	577.0649	3.943687	0	7	1017	504						Frog_fixed.avi	0
5033	302	1008.307	499.7849	0.618613	0.5395151	580.3727	3.922013	0	1029.02	504.1644	0.4676154	0.5264626	576.8631	3.931114	0	7	1019	502						Frog_fixed.avi	0
5050	303	1003.88	504.1065	0.6183255	0.5393282	580.261	3.928616	0	1026.535	506.0085	0.4673322	0.5264792	576.9795	3.96232	0	7	1015	505						Frog_fixed.avi	0
5066	304	1008.859	502.3645	0.6180989	0.539183	580.2806	3.943323	0	1025.313	509.0113	0.4670639	0.5265204	576.7868	3.950727	0	7	1017	506						Frog_fixed.avi	0
5083	305	1005.82	504.9858	0.6178204	0.539007	580.1542	3.962357	0	1024.111	504.8868	0.4668041	0.5266248	576.8484	3.956624	0	7	1015	505						Frog_fixed.avi	0
5100	306	1006.407	507.7567	0.6176092	0.5388955	580.1489	3.958883	0	1027.848	503.5201	0.4665408	0.5266826	576.7557	3.959113	0	7	1017	506						Frog_fixed.avi	0
5116	307	1004.977	502.3719	0.6173724	0.5388116	579.8854	3.964625	0	1025.07	504.4182	0.4662957	0.5267301	576.7866	3.954204	0	7	1015	503						Frog_fixed.avi	0
5133	308	1004.813	507.9523	0.6171497	0.5387593	580.0698	3.968002	0	1025.124	502.5443	0.4660607	0.5268451	576.6097	3.974221	0	7	1015	505						Frog_fixed.avi	0
5150	309	1006.903	501.4531	0.6169609	0.538766	579.8447	3.978004	0	1024.316	502.4186	0.4658296	0.5269216	576.7372	3.951921	0	7	1016	502						Frog_fixed.avi	0
5166	310	1002.065	502.9275	0.6167715	0.5387719	579.8698	3.975249	0	1019.293	504.4233	0.4656505	0.5269821	576.5109	3.957245	0	7	1011	504						Frog_fixed.avi	0
5183	311	1006.37	504.1695	0.6166453	0.5388148	579.9224	3.991777	0	1020.701	510.2727	0.4655268	0.5270334	576.4746	3.969282	0	7	1014	507						Frog_fixed.avi	0
5200	312	1004.227	503.5367	0.6165314	0.5388939	579.8027	3.990423	0	1020.885	507.483	0.4653958	0.5270985	576.6597	3.966173	0	7	1013	506						Frog_fixed.avi	0
5216	313	1007.003	508.9247	0.6164949	0.5389069	579.7761	3.995138	0	1023.213	507.1766	0.4653715	0.5271721	576.4258	3.965061	0	7	1015	508						Frog_fixed.avi	0
5233	314	1008.179	510.5296	0.6164872	0.5389038	579.7283	4.008327	0	1020.24	504.1169	0.4653232	0.5271866	576.4792	3.959621	0	7	1014	507						Frog_fixed.avi	0
5249	315	1009.168	507.5532	0.6164759	0.5389202	579.7201	4.006222	0	1014.774	506.4229	0.4652655	0.5271965	576.3399	3.95788	0	7	1012	507						Frog_fixed.avi	0
5266	316	1006.762	509.9279	0.6164725	0.5389856	579.6885	4.025243	0	1015.541	506.0375	0.4652636	0.5272417	576.2659	3.955365	0	7	1011	508						Frog_fixed.avi	0
5283	317	1006.899	512.6589	0.6164694	0.5390675	579.6687	4.024969	0	1022.796	506.996	0.4652968	0.5274156	576.4268	3.975415	0	7	1015	510						Frog_fixed.avi	0
5299	318	1008.257	505.922	0.616466	0.539304	579.6385	4.031868	0	1021.44	504.6506	0.4652983	0.5275828	576.3779	3.970448	0	7	1015	505						Frog_fixed.avi	0
5316	319	1011.625	503.7419	0.6164726	0.5394809	579.6477	4.027908	0	1022.605	503.7366	0.4652994	0.5277528	576.4138	3.967023	0	7	1017	504						Frog_fixed.avi	0
5333	320	1008.782	512.7499	0.6164875	0.5395955	579.6685	4.031814	0	1021.901	508.8524	0.4653187	0.5278777	576.3855	3.968575	0	7	1015	511						Frog_fixed.avi	0
5349	321	1012.273	512.5741	0.6165075	0.5396794	579.7114	4.025158	0	1024.148	505.0935	0.465358	0.5280164	576.2565	3.97097	0	7	1018	509						Frog_fixed.avi	0
5366	322	1011.906	512.3024	0.6165332	0.5397513	579.7255	4.026103	0	1021.828	504.72	0.4653873	0.5280828	576.3055	3.978358	0	7	1017	509						Frog_fixed.avi	0
5383	323	1011.316	511.2451	0.6165744	0.5397666	579.7316	4.027934	0	1023.35	506.5912	0.4654418	0.5281106	576.3105	3.988784	0	7	1017	509						Frog_fixed.avi	0
5399	324	1015.446	513.3749	0.6166708	0.5397606	579.8576	4.027991	0	1020.984	509.8214	0.4655156	0.5280945	576.2975	4.001212	0	7	1018	512						Frog_fixed.avi	0
5416	325	1013.473	515.663	0.6167691	0.5397106	579.8264	4.029064	0	1023.491	509.677	0.4656242	0.5280468	576.3166	3.994389	0	7	1018	513						Frog_fixed.avi	0
5433	326	1017.77	513.1325	0.6169108	0.5396922	579.8062	4.038514	0	1016.387	505.9552	0.4657355	0.5279924	576.3129	3.991274	0	7	1017	510						Frog_fixed.avi	0
5449	327	1013.704	510.9654	0.6170262	0.539673	579.9183	4.040118	0	1018.025	513.1001	0.4659007	0.5278797	576.6198	4.001639	0	7	1016	512						Frog_fixed.avi	0
5466	328	1015.384	513.2402	0.6171945	0.539646	580.0744	4.037124	0	1016.936	510.3596	0.4660937	0.5278161	576.4838	4.003218	0	7	1016	512						Frog_fixed.avi	0
5483	329	1013.439	515.6294	0.6173786	0.5396591	579.9213	4.038608	0	1019.062	506.7799	0.4663045	0.5277412	576.6454	4.006019	0	7	1016	511						Frog_fixed.avi	0
5499	330	1020.693	512.5743	0.6175883	0.5397323	580.1614	4.025863	0	1019.115	503.5119	0.466537	0.5277087	576.5588	4.021675	0	7	1020	508						Frog_fixed.avi	0
5516	331	1013.696	516.7138	0.6177884	0.539835	580.1813	4.039911	0	1019.108	507.2046	0.466782	0.5276482	576.7153	3.996552	0	7	1016	512						Frog_fixed.avi	0
5533	332	1019.04	510.1844	0.6180791	0.539978	580.2626	4.029726	0	1015.18	504.3487	0.4670694	0.5275801	576.6865	4.014256	0	7	1017	507						Frog_fixed.avi	0
5549	333	1015.536	511.873	0.6183485	0.5401278	580.3207	4.03398	0	1017.426	504.5834	0.4673709	0.5274998	576.827	4.000607	0	7	1016	508						Frog_fixed.avi	0
5566	334	1014.314	509.7388	0.6186478	0.540297	580.3418	4.016922	0	1015.674	507.0474	0.4677095	0.5274575	576.8247	4.008079	0	7	1015	508						Frog_fixed.avi	0
5583	335	1017.985	514.0883	0.6189538	0.5404061	580.2917	4.020173	0	1015.062	512.0131	0.4680108	0.5273493	576.7704	4.012726	0	7	1017	513						Frog_fixed.avi	0
5599	336	1012.023	515.2875	0.6192129	0.5404863	580.5112	4.010341	0	1018.996	510.0203	0.4683229	0.5272949	576.7934	3.987136	0	7	1016	513						Frog_fixed.avi	0
5616	337	1019.33	516.3204	0.6195296	0.5405236	580.436	4.017323	0	1011.947	511.5416	0.4685932	0.527196	576.7734	3.998206	0	7	1016	514						Frog_fixed.avi	0
5633	338	1010.145	514.4966	0.6197708	0.5405022	580.5825	4.014742	0	1013.998	514.0233	0.4688837	0.527046	576.9306	3.998673	0	7	1012	514						Frog_fixed.avi	0
5649	339	1016.057	517.7026	0.6200716	0.5404121	580.4877	4.01706	0	1011.864	510.0936	0.4691813	0.5268775	576.9155	3.998003	0	7	1014	514						Frog_fixed.avi	0
5666	340	1014.294	513.4782	0.620307	0.5402765	580.5445	4.010758	0	1014.638	517.9856	0.4694396	0.5265405	576.8232	4.000691	0	7	1014	516						Frog_fixed.avi	0
5683	341	1012.307	515.2789	0.6205704	0.5400873	580.5315	4.008264	0	1015.232	512.8164	0.4696945	0.5262719	576.9255	3.980123	0	7	1014	514						Frog_fixed.avi	0
5699	342	1012.796	522.8648	0.6207947	0.5398324	580.6294	4.011431	0	1015.159	508.4629	0.469934	0.5259641	576.8259	3.986573	0	7	1014	516						Frog_fixed.avi	0
5716	343	1012.117	515.3352	0.6210422	0.5396022	580.4675	4.00258	0	1008.229	512.1737	0.470123	0.5254866	576.7635	3.981649	0	7	1010	514						Frog_fixed.avi	0
5733	344	1008.096	516.3102	0.6212272	0.5392513	580.48	4.024648	0	1012.575	510.0135	0.470349	0.5250726	576.9097	3.992562	0	7	1010	513						Frog_fixed.avi	0
5749	345	1013.029	517.0659	0.6214575	0.5389148	580.2683	4.015412	0	1010.152	515.205	0.4705563	0.5245472	576.6812	3.974288	0	7	1012	516						Frog_fixed.avi	0
5766	346	1008.939	515.4493	0.6216549	0.5385273	580.3917	4.010446	0	1013.619	509.4581	0.4707607	0.524012	576.7167	3.979035	0	7	1011	512						Frog_fixed.avi	0
5783	347	1012.136	514.0898	0.6218393	0.5381126	580.2772	4.020556	0	1013.798	511.9241	0.4708991	0.5233823	576.5793	3.977794	0	7	1013	513						Frog_fixed.avi	0
5799	348	1012.518	513.8492	0.6220039	0.5377067	580.2372	4.018808	0	1010.897	510.6442	0.4710044	0.5228764	576.5588	3.981838	0	7	1012	512						Frog_fixed.avi	0
5816	349	1013.155	519.7656	0.622077	0.5373552	580.1857	4.027126	0	1012.334	511.9129	0.4710569	0.5223187	576.4796	3.978887	0	7	1013	516						Frog_fixed.avi	0
5832	350	1011.594	512.3661	0.6221315	0.5371467	580.1007	4.019744	0	1010.858	510.5629	0.4710836	0.5219297	576.4721	3.990127	0	7	1011	511						Frog_fixed.avi	0
5849	351	1011.925	513.2422	0.6221617	0.536983	579.9985	4.031323	0	1011.08	511.9488	0.4710659	0.5215696	576.4017	3.975264	0	7	1012	513						Frog_fixed.avi	0
5866	352	1012.834	513.0157	0.6221828	0.5369682	579.8236	4.045407	0	1011.174	514.0967	0.4710516	0.52139	576.3464	3.992242	0	7	1012	514						Frog_fixed.avi	0
5882	353	1013.658	510.9398	0.6222178	0.5370299	579.6397	4.054072	0	1012.436	509.9558	0.4710458	0.5213093	576.3509	3.987103	0	7	1013	510						Frog_fixed.avi	0
5899	354	1018.598	511.6719	0.6222605	0.5370378	579.4673	4.046275	0	1014.118	511.2383	0.4710559	0.521214	576.2521	3.980492	0	7	1016	511						Frog_fixed.avi	0
5916	355	1011.045	515.6191	0.6223186	0.5370251	579.3944	4.057744	0	1015.161	512.5687	0.4710873	0.5210446	576.1492	3.993155	0	7	1013	514						Frog_fixed.avi	0
5932	356	1008.016	516.1851	0.6223783	0.5368914	579.3215	4.065042	0	1015.017	518.3282	0.4711388	0.5207598	576.0279	3.987518	0	7	1012	517						Frog_fixed.avi	0
5949	357	1013.621	521.3426	0.6224865	0.5366985	579.3586	4.069137	0	1014.372	515.8946	0.4711749	0.5204792	576.038	3.993764	0	7	1014	519						Frog_fixed.avi	0
5966	358	1014.635	517.8234	0.62258	0.5365059	579.1752	4.061116	0	1014.146	518.8831	0.4712688	0.5200722	575.8376	4.006687	0	7	1014	518						Frog_fixed.avi	0
5982	359	1019.554	514.5427	0.6227188	0.5362749	579.0501	4.067406	0	1016.069	519.1464	0.4713871	0.5197225	575.9006	4.018786	0	7	1018	517						Frog_fixed.avi	0
5999	360	1013.577	515.377	0.6228292	0.5360159	579.0102	4.080793	0	1015.878	517.6318	0.4714818	0.5193109	575.7722	4.014714	0	7	1015	517						Frog_fixed.avi	0
6016	361	1017.922	518.0513	0.622955	0.5357427	578.9957	4.073935	0	1020.137	520.2524	0.4715903	0.5189457	575.7476	4.018947	0	7	1019	519						Frog_fixed.avi	0
6032	362	1016.125	516.0077	0.6230903	0.5355312	578.735	4.084463	0	1012.836	518.8605	0.4716749	0.5186063	575.764	4.031672	0	7	1014	517						Frog_fixed.avi	0
6049	363	1019.279	512.2426	0.6232278	0.5353822	578.7975	4.08887	0	1010.958	527.2778	0.4717928	0.5182329	575.5198	4.040159	0	7	1015	520						Frog_fixed.avi	0
6066	364	1014.048	516.9933	0.6233332	0.5352703	578.7346	4.103024	0	1019.499	516.2279	0.4719265	0.5180395	575.5779	4.043945	0	7	1017	517						Frog_fixed.avi	0
6082	365	1015.041	514.3668	0.6234428	0.5352357	578.5948	4.100303	0	1019.424	516.7988	0.4720463	0.5178282	575.476	4.042313	0	7	1017	516						Frog_fixed.avi	0
6099	366	1013.765	519.6389	0.6235909	0.5352829	578.476	4.104732	0	1016.226	523.2424	0.4721399	0.5176455	575.5034	4.050261	0	7	1015	521						Frog_fixed.avi	0
6116	367	1018.742	511.9562	0.6237283	0.5354146	578.5133	4.115583	0	1015.989	523.17	0.4722922	0.517608	575.2667	4.052254	0	7	1017	518						Frog_fixed.avi	0
6132	368	1014.292	519.5663	0.6238391	0.5355453	578.4516	4.114688	0	1017.846	523.5806	0.4724035	0.5176749	575.1186	4.058732	0	7	1016	522						Frog_fixed.avi	0
6149	369	1017.017	522.6534	0.6239609	0.5357456	578.2808	4.115305	0	1020.977	515.5583	0.4725258	0.517852	575.2975	4.061142	0	7	1019	519						Frog_fixed.avi	0
6166	370	1016.549	514.6724	0.6240379	0.5360669	578.3017	4.130407	0	1015.272	518.028	0.4726005	0.518074	575.3542	4.073174	0	7	1016	516						Frog_fixed.avi	0
6182	371	1017.339	510.2157	0.6241171	0.5364051	578.2924	4.135643	0	1015.969	527.8861	0.4726895	0.5182931	575.1995	4.082912	0	7	1017	519						Frog_fixed.avi	0
6199	372	1014.279	522.4051	0.6241696	0.5367362	578.3143	4.13165	0	1021.515	520.922	0.4727557	0.5186533	575.2284	4.087099	0	7	1018	522						Frog_fixed.avi	0
6216	373	1015.702	518.633	0.6242421	0.5371311	578.3914	4.133015	0	1018.062	528.1653	0.4727915	0.5189756	575.2119	4.091135	0	7	1017	523						Frog_fixed.avi	0
6232	374	1018.304	518.0143	0.6242759	0.5375463	578.4419	4.150068	0	1021.82	520.8423	0.4728458	0.5194217	575.2336	4.09855	0	7	1020	519						Frog_fixed.avi	0
6249	375	1015.339	514.1739	0.6243083	0.5379422	578.4456	4.153368	0	1023.061	516.9272	0.4729185	0.519749	575.4561	4.110145	0	7	1019	516						Frog_fixed.avi	0
6266	376	995.9115	493.066	0.6243938	0.5381615	578.5264	4.17784	0	1005.533	496.0763	0.4730637	0.5199416	575.5132	4.115784	0	7	1001	495						Frog_fixed.avi	0
6282	377	1001.354	500.4484	0.6244161	0.5385412	578.6693	4.166298	0	1007.954	501.6372	0.473099	0.5202869	575.6554	4.112158	0	7	1005	501						Frog_fixed.avi	0
6299	378	1001.003	491.7149	0.6244603	0.538837	578.725	4.169675	0	1007.459	499.8471	0.4731427	0.5205317	575.7908	4.126168	0	7	1004	496						Frog_fixed.avi	0
6316	379	1006.349	495.8145	0.6245165	0.5390098	578.9017	4.193184	0	1005.965	501.4095	0.4731841	0.5206629	575.936	4.136701	0	7	1006	499						Frog_fixed.avi	0
6332	380	1008.079	495.9928	0.6245859	0.5391213	578.9407	4.18943	0	1013.991	497.6682	0.4733092	0.5207905	576.1049	4.147385	0	7	1011	497						Frog_fixed.avi	0
6349	381	1008.057	490.1583	0.6246529	0.5393087	579.3204	4.19511	0	1010.206	506.1028	0.4733911	0.520878	576.2473	4.146811	0	7	1009	498						Frog_fixed.avi	0
6366	382	1007.464	497.7791	0.624711	0.5394472	579.3425	4.196145	0	1011.732	500.8174	0.4734725	0.5210516	576.4125	4.147158	0	7	1010	499						Frog_fixed.avi	0
6382	383	1009.91	492.9107	0.6247661	0.5395705	579.5358	4.187174	0	1012.744	497.0927	0.4735489	0.5211994	576.5366	4.152368	0	7	1011	495						Frog_fixed.avi	0
6399	384	1010.599	493.2705	0.6247932	0.539728	579.7399	4.20357	0	1016.069	499.4983	0.4736495	0.5212985	576.863	4.163761	0	7	1013	496						Frog_fixed.avi	0
6415	385	1009.647	496.4998	0.624837	0.5399191	579.9739	4.205962	0	1015.272	501.165	0.4737261	0.5214163	577.1014	4.167932	0	7	1012	499						Frog_fixed.avi	0
6432	386	1005.624	492.3908	0.6248379	0.5402011	580.3116	4.210046	0	1014.557	498.8881	0.4738091	0.5215448	577.2115	4.171183	0	7	1010	496						Frog_fixed.avi	0
6449	387	1004.307	492.0962	0.6248732	0.5404375	580.5636	4.209569	0	1010.852	500.8489	0.4738817	0.521644	577.4117	4.172597	0	7	1008	496						Frog_fixed.avi	0
6465	388	1003.944	492.8382	0.6249124	0.5406232	580.8941	4.2102	0	1010.187	496.4143	0.4739667	0.5217915	577.809	4.168726	0	7	1007	495						Frog_fixed.avi	0
6482	389	1003.025	499.8129	0.624925	0.5407519	581.1515	4.216952	0	1012.09	495.6844	0.4740501	0.5218154	578.0209	4.178026	0	7	1008	498						Frog_fixed.avi	0
6499	390	1000.278	496.1781	0.6248989	0.5408599	581.4077	4.212553	0	1008.127	501.8244	0.474084	0.5217129	578.1887	4.171575	0	7	1004	499						Frog_fixed.avi	0
6515	391	1003.402	492.33	0.6248389	0.5408501	581.5565	4.218209	0	1007.825	502.5239	0.4740831	0.5215882	578.3269	4.190563	0	7	1006	497						Frog_fixed.avi	0
6532	392	1009.297	498.5627	0.6247275	0.5407047	581.6061	4.21159	0	1007.903	502.1209	0.4740368	0.5214189	578.4802	4.195561	0	7	1009	500						Frog_fixed.avi	0
6549	393	1003.158	495.5459	0.6245279	0.5406116	581.8852	4.215572	0	1012.644	499.6104	0.4739169	0.5212623	578.6332	4.194912	0	7	1008	498						Frog_fixed.avi	0
6565	394	1009.583	492.1079	0.6243296	0.5405089	582.0031	4.211749	0	1010.628	501.974	0.4737086	0.5210798	578.6254	4.184422	0	7	1010	497						Frog_fixed.avi	0
6582	395	1006.426	495.7405	0.6240122	0.540389	582.1625	4.210183	0	1013.084	502.5429	0.4734785	0.5208748	578.8232	4.191614	0	7	1010	499						Frog_fixed.avi	0
6599	396	1008.482	490.929	0.6237391	0.5403076	582.3	4.190539	0	1010.601	503.7263	0.4731549	0.5207912	578.936	4.188972	0	7	1010	497						Frog_fixed.avi	0
6615	397	1010.272	494.9729	0.6234018	0.5402869	582.2825	4.199375	0	1015.691	507.2718	0.4728759	0.5208033	579.062	4.17784	0	7	1013	501						Frog_fixed.avi	0
6632	398	1009.261	493.2065	0.6230304	0.5402755	582.3034	4.209697	0	1014.356	506.5306	0.4725311	0.5208928	579.1049	4.180286	0	7	1012	500						Frog_fixed.avi	0
6649	399	1007.245	498.028	0.6227092	0.540302	582.4848	4.198876	0	1014.958	503.2233	0.4721901	0.5211008	579.2957	4.175886	0	7	1011	501						Frog_fixed.avi	0
6665	400	1009.122	497.2487	0.6223596	0.5403631	582.3499	4.203658	0	1015.908	503.8477	0.4718586	0.5213039	579.1584	4.176629	0	7	1013	501						Frog_fixed.avi	0
6682	401	1007.97	495.1848	0.6219975	0.540444	582.3646	4.188758	0	1014.302	509.3458	0.4714941	0.5214879	579.2105	4.168841	0	7	1011	502						Frog_fixed.avi	0
6699	402	1004.219	498.259	0.6216505	0.5405215	582.3793	4.18715	0	1011.178	501.9513	0.4711286	0.5218623	579.1369	4.163365	0	7	1008	500						Frog_fixed.avi	0
6715	403	1015.827	503.5764	0.6213493	0.5406012	582.2474	4.186718	0	1010.828	502.8394	0.4707844	0.5221449	579.3698	4.178881	0	7	1013	503						Frog_fixed.avi	0
6732	404	1012.203	504.1201	0.6210169	0.5406983	582.216	4.185553	0	1011.742	508.922	0.470476	0.5224026	579.1483	4.161385	0	7	1012	507						Frog_fixed.avi	0
6749	405	1009.264	499.5434	0.620756	0.5408337	582.3057	4.173822	0	1010.808	502.2522	0.4701616	0.5227265	579.1144	4.155097	0	7	1010	501						Frog_fixed.avi	0
6765	406	1007.531	501.5072	0.6205091	0.5409102	582.1258	4.180991	0	1012.248	506.3805	0.469944	0.5229414	579.0339	4.147981	0	7	1010	504						Frog_fixed.avi	0
6782	407	1010.302	500.8297	0.6203054	0.540987	582.1216	4.176665	0	1008.521	511.277	0.469675	0.5231664	578.9368	4.134359	0	7	1009	506						Frog_fixed.avi	0
6799	408	1001.804	502.4966	0.6200912	0.5411045	581.9781	4.166375	0	1017.412	503.6098	0.4695123	0.5234572	578.8461	4.1277	0	7	1010	503						Frog_fixed.avi	0
6815	409	1007.499	502.2887	0.6199396	0.541169	581.8637	4.151402	0	1017.693	498.2272	0.4693235	0.5236166	578.8065	4.132673	0	7	1013	500						Frog_fixed.avi	0
6832	410	1007.202	503.0654	0.6197774	0.5411572	581.7396	4.162847	0	1012.665	501.8528	0.4691185	0.523681	578.7671	4.113741	0	7	1010	502						Frog_fixed.avi	0
6849	411	1006.016	500.1454	0.6196006	0.5411705	581.71	4.153034	0	1015.35	502.3962	0.4689773	0.5237221	578.6722	4.092715	0	7	1011	501						Frog_fixed.avi	0
6865	412	1007.613	502.3172	0.6194637	0.5411836	581.7119	4.151518	0	1012.224	503.6372	0.4687991	0.5237433	578.3926	4.097088	0	7	1010	503						Frog_fixed.avi	0
6882	413	1008.201	504.1858	0.6193734	0.541167	581.5526	4.157646	0	1012.239	504.5779	0.4686472	0.5237502	578.5125	4.094425	0	7	1010	504						Frog_fixed.avi	0
6899	414	1004.587	503.9372	0.6192526	0.5411188	581.3211	4.153375	0	1013.08	504.7056	0.4685253	0.523736	578.3796	4.074442	0	7	1009	504						Frog_fixed.avi	0
6915	415	1006.219	507.5188	0.6191359	0.5410532	581.1987	4.148875	0	1013.93	506.3054	0.4683571	0.5237332	578.1713	4.063973	0	7	1010	507						Frog_fixed.avi	0
6931	416	1004.604	505.916	0.6189827	0.5410398	581.2948	4.131689	0	1015.44	509.6448	0.4682238	0.5237973	578.098	4.076595	0	7	1010	508						Frog_fixed.avi	0
6948	417	1002.071	506.3318	0.618822	0.54115	581.1659	4.133052	0	1014.594	509.6738	0.4680412	0.5239871	578.1673	4.052482	0	7	1008	508						Frog_fixed.avi	0
6965	418	1005.386	513.1009	0.6186618	0.5413329	580.9752	4.119564	0	1013.279	505.9282	0.4678538	0.5243497	577.9777	4.05252	0	7	1009	510						Frog_fixed.avi	0
6981	419	1003.783	508.1951	0.6184911	0.5416442	581.1286	4.111537	0	1013.135	516.0076	0.4676884	0.5246727	577.9744	4.048325	0	7	1008	512						Frog_fixed.avi	0
6998	420	1000.864	513.3701	0.6183236	0.5419679	581.0297	4.112432	0	1015.837	503.5105	0.4675066	0.5251605	578.0926	4.042718	0	7	1008	508						Frog_fixed.avi	0
7015	421	996.4324	516.9162	0.6181882	0.5421955	581.0029	4.095407	0	1013.27	512.0159	0.4673527	0.5254757	577.93	4.031379	0	8	1005	514						Frog_fixed.avi	0
7031	422	994.2492	546.6526	0.618096	0.542688	580.9163	4.098067	0	1003.143	543.8876	0.4673307	0.5259859	577.8599	4.024355	0	8	999	545						Frog_fixed.avi	0
7048	423	993.9114	546.3455	0.6180031	0.5428584	581.1114	4.091566	0	1008.034	542.4964	0.4672301	0.526201	577.9253	4.044041	0	8	1001	544						Frog_fixed.avi	0
7065	424	995.9633	543.9235	0.6179267	0.5430188	581.1415	4.090748	0	1003.142	544.212	0.4671351	0.5264091	577.993	4.04214	0	8	1000	544						Frog_fixed.avi	0
7081	425	993.1037	550.0421	0.617856	0.5431067	581.1207	4.087797	0	1007.87	546.7883	0.4670662	0.5265487	578.1323	4.034175	0	8	1000	548						Frog_fixed.avi	0
7098	426	994.7952	544.7437	0.6178066	0.5432824	581.2086	4.090667	0	1007.599	547.0861	0.4670241	0.5267663	578.129	4.032147	0	8	1001	546						Frog_fixed.avi	0
7115	427	993.589	548.1021	0.6177356	0.543429	581.2103	4.079196	0	1005.84	544.6663	0.4669901	0.5269199	578.1489	4.037038	0	8	1000	546						Frog_fixed.avi	0
7131	428	991.7565	546.6928	0.6176851	0.5435285	581.2369	4.08107	0	1011.703	543.0911	0.4669462	0.5270054	578.2627	4.038015	0	8	1002	545						Frog_fixed.avi	0
7148	429	991.155	548.9037	0.6176316	0.5436273	581.3376	4.09458	0	1010.644	541.5031	0.4669144	0.52711	578.3796	4.04826	0	8	1001	545						Frog_fixed.avi	0
7165	430	989.5981	546.8443	0.617572	0.5437368	581.5182	4.09282	0	1005.25	543.0014	0.4668576	0.5271812	578.2537	4.05433	0	8	997	545						Frog_fixed.avi	0
7181	431	987.5742	552.1191	0.6175234	0.5438797	581.6246	4.09259	0	1007.127	543.2369	0.4668259	0.5272488	578.3151	4.059071	0	8	997	548						Frog_fixed.avi	0
7198	432	988.8184	547.2234	0.6174581	0.5440633	581.6741	4.081928	0	1004.83	551.1796	0.46678	0.527333	578.426	4.072934	0	8	997	549						Frog_fixed.avi	0
7215	433	991.903	547.9849	0.6173907	0.5442112	581.7684	4.080489	0	1007.477	546.0248	0.4667432	0.5274848	578.5663	4.066576	0	8	1000	547						Frog_fixed.avi	0
7231	434	992.2158	545.0724	0.6173187	0.5443714	581.8017	4.086782	0	1003.565	547.7386	0.4666644	0.5275684	578.7829	4.077405	0	8	998	546						Frog_fixed.avi	0
7248	435	986.8936	551.2298	0.617206	0.5444688	581.9113	4.106064	0	1009.122	545.563	0.4666196	0.5276315	578.8092	4.07385	0	8	998	548						Frog_fixed.avi	0
7264	436	991.4678	552.117	0.6170903	0.5445535	582.0979	4.101945	0	1008.914	547.4963	0.4665343	0.5276384	578.9164	4.083545	0	8	1000	550						Frog_fixed.avi	0
7281	437	987.8666	548.945	0.6169888	0.5445873	582.0613	4.104482	0	1008.15	545.6969	0.4664519	0.5276226	579.0171	4.117504	0	8	998	547						Frog_fixed.avi	0
7298	438	993.6293	553.485	0.616904	0.5446061	582.0795	4.114452	0	1008.154	552.1146	0.4663732	0.5275544	579.0958	4.107446	0	8	1001	553						Frog_fixed.avi	0
7314	439	994.9474	552.3388	0.6167888	0.5445812	582.2687	4.112697	0	1008.646	544.7723	0.4662784	0.5274562	579.2283	4.119822	0	8	1002	549						Frog_fixed.avi	0
7331	440	992.6613	551.4713	0.616657	0.5445919	582.3783	4.107362	0	1006.162	550.2212	0.4661674	0.5273257	579.072	4.121109	0	8	999	551						Frog_fixed.avi	0
7348	441	990.9991	554.1947	0.6165075	0.5445893	582.3213	4.116125	0	1008.336	556.2684	0.4660531	0.5272749	579.159	4.135515	0	8	1000	555						Frog_fixed.avi	0
7364	442	989.1736	553.0938	0.6163545	0.5446382	582.3953	4.124886	0	1009.265	554.3298	0.4659196	0.5272486	579.263	4.136515	0	8	999	554						Frog_fixed.avi	0
7381	443	985.7641	554.2095	0.6161647	0.5446101	582.4935	4.115889	0	1005.514	549.1294	0.4657651	0.5271843	579.3831	4.140712	0	8	996	552						Frog_fixed.avi	0
7398	444	993.8081	552.7581	0.6160076	0.5445718	582.3788	4.117604	0	1009.241	549.9678	0.4655857	0.5271418	579.312	4.137866	0	8	1002	551						Frog_fixed.avi	0
7414	445	989.483	550.8768	0.6158137	0.5445475	582.6273	4.124223	0	1009.419	555.5146	0.4654149	0.5271131	579.3514	4.157896	0	8	999	553						Frog_fixed.avi	0
7431	446	986.68	555.6709	0.6156365	0.544452	582.5643	4.125326	0	1010.921	553.1299	0.4652338	0.5270359	579.4918	4.150128	0	8	999	554						Frog_fixed.avi	0
7448	447	991.2546	553.1116	0.6154835	0.544312	582.4556	4.120356	0	1012.152	554.7315	0.465038	0.5269705	579.3834	4.159956	0	8	1002	554						Frog_fixed.avi	0
7464	448	994.6932	551.9825	0.6152809	0.5441248	582.6148	4.118409	0	1008.014	550.2043	0.4648196	0.526909	579.4441	4.157179	0	8	1001	551						Frog_fixed.avi	0
7481	449	992.8398	553.5129	0.6150908	0.5439379	582.5625	4.132571	0	1007.743	550.235	0.4646007	0.5268882	579.309	4.180521	0	8	1000	552						Frog_fixed.avi	0
7498	450	992.625	547.9223	0.6148655	0.5438932	582.5239	4.122013	0	1015.439	549.2152	0.464398	0.5269213	579.3472	4.151936	0	8	1004	549						Frog_fixed.avi	0
7514	451	989.932	552.59	0.6146393	0.5438554	582.5177	4.128932	0	1007.364	553.2829	0.4641279	0.5269862	579.2906	4.173313	0	8	999	553						Frog_fixed.avi	0
7531	452	996.4137	535.0514	0.6144028	0.5437851	582.3482	4.138165	0	1017.642	537.1733	0.4639244	0.5270348	579.3423	4.165289	0	9	1007	536						Frog_fixed.avi	0
7548	453	988.9022	498.3622	0.6141226	0.5435822	582.5922	4.133379	0	1013.959	496.0596	0.4637622	0.5269505	579.425	4.175784	0	9	1001	497						Frog_fixed.avi	0
7564	454	999.1141	498.9241	0.6139861	0.5435886	582.3521	4.144771	0	1009.946	509.3225	0.463521	0.5270109	579.209	4.183989	0	9	1005	504						Frog_fixed.avi	0
7581	455	995.969	495.7974	0.6138577	0.5434977	582.4044	4.137617	0	1010.469	501.565	0.4633374	0.5270219	579.3187	4.178581	0	9	1003	499						Frog_fixed.avi	0
7598	456	991.489	502.6385	0.6137369	0.5433729	582.3466	4.135077	0	1005.031	502.8144	0.4631861	0.5270024	579.063	4.182085	0	9	998	503						Frog_fixed.avi	0
7614	457	992.0132	505.0072	0.6136651	0.5431718	582.2606	4.130725	0	1008.504	505.5778	0.463085	0.5269142	579.0314	4.179557	0	9	1000	505						Frog_fixed.avi	0
7631	458	995.4981	499.0497	0.6136236	0.5429904	582.216	4.123121	0	1011.321	498.9421	0.4630265	0.5268068	578.9756	4.179248	0	9	1003	499						Frog_fixed.avi	0
7648	459	989.5687	495.3855	0.6135839	0.54284	582.0725	4.128806	0	1014.285	503.2319	0.4629745	0.5266452	578.8962	4.161735	0	9	1002	499						Frog_fixed.avi	0
7664	460	990.1888	498.377	0.6135935	0.5426825	581.9507	4.118865	0	1010.86	502.7465	0.4629556	0.5264274	578.856	4.164692	0	9	1001	501						Frog_fixed.avi	0
7681	461	994.4556	494.8588	0.613618	0.5425716	581.8788	4.124175	0	1014.989	503.2887	0.4629634	0.5263475	578.8168	4.156875	0	9	1005	499						Frog_fixed.avi	0
7698	462	992.1937	496.258	0.613658	0.5425156	581.8062	4.118223	0	1011.359	505.8811	0.4629777	0.526274	578.7556	4.156306	0	9	1002	501						Frog_fixed.avi	0
7714	463	995.9984	491.4178	0.613736	0.5424873	581.7687	4.115253	0	1014.18	503.711	0.4630108	0.5262744	578.6869	4.153222	0	9	1005	498						Frog_fixed.avi	0
7731	464	1000.086	491.7665	0.6138452	0.542519	581.7028	4.104989	0	1012.127	503.6894	0.4630646	0.5263169	578.6213	4.142449	0	9	1006	498						Frog_fixed.avi	0
7748	465	998.8882	490.5921	0.6139377	0.542563	581.6426	4.098812	0	1004.153	502.12	0.4631352	0.5263254	578.5585	4.153364	0	9	1002	496						Frog_fixed.avi	0
7764	466	994.8058	492.8779	0.6140561	0.5426161	581.6125	4.108726	0	1007.829	506.9658	0.463255	0.5263644	578.4611	4.140275	0	9	1001	500						Frog_fixed.avi	0
7781	467	993.0714	488.9384	0.6141894	0.5427198	581.549	4.088984	0	1015.153	507.0009	0.4634163	0.5264335	578.5775	4.130841	0	9	1004	498						Frog_fixed.avi	0
7798	468	999.177	486.7786	0.6143766	0.5427694	581.5649	4.077548	0	1008.323	508.9987	0.4635592	0.5264694	578.4894	4.124104	0	9	1004	498						Frog_fixed.avi	0
7814	469	996.5811	490.9441	0.6145065	0.5428017	581.6727	4.090276	0	1004.519	510.5125	0.4636757	0.5264525	578.6177	4.123723	0	9	1001	501						Frog_fixed.avi	0
7831	470	994.369	492.6783	0.6146598	0.5427779	581.6124	4.086723	0	1009.004	504.9145	0.4638912	0.5263762	578.6588	4.116642	0	9	1002	499						Frog_fixed.avi	0
7847	471	999.524	488.2432	0.6148893	0.5427152	581.6506	4.073319	0	1009.158	508.5751	0.4640905	0.5262163	578.637	4.113442	0	9	1004	498						Frog_fixed.avi	0
7864	472	994.2307	494.3045	0.6150836	0.5425716	581.8162	4.081513	0	1007.643	503.7423	0.4643437	0.526044	578.7579	4.120917	0	9	1001	499						Frog_fixed.avi	0
7881	473	999.6295	496.5861	0.6153527	0.5424466	581.7672	4.069448	0	1008.512	509.4016	0.4645869	0.5257795	578.7985	4.098483	0	9	1004	503						Frog_fixed.avi	0
7897	474	994.4937	502.113	0.6155676	0.5422788	581.8484	4.048059	0	1003.991	514.8123	0.4648623	0.5255429	578.968	4.091699	0	9	999	508						Frog_fixed.avi	0
7914	475	1001.43	498.2194	0.6158534	0.5422314	581.957	4.0604	0	1004.555	505.7644	0.4651291	0.5253485	578.937	4.092041	0	9	1003	502						Frog_fixed.avi	0
7931	476	997.85	498.7941	0.6160901	0.5421644	582.2148	4.044448	0	1008.569	502.6203	0.4654346	0.5251659	579.1129	4.089153	0	9	1003	501						Frog_fixed.avi	0
7947	477	998.238	498.8816	0.6163352	0.5421293	582.3145	4.050459	0	1001.118	511.8889	0.4656878	0.5248784	579.0721	4.080732	0	9	1000	505						Frog_fixed.avi	0
7964	478	992.2206	496.829	0.6165584	0.5420626	582.2936	4.054042	0	1007.236	513.0625	0.465975	0.5246085	579.284	4.08444	0	9	1000	505						Frog_fixed.avi	0
7981	479	994.8854	499.0844	0.6168121	0.5419583	582.5104	4.044538	0	1006.606	501.2505	0.4662361	0.5243984	579.4684	4.073606	0	9	1001	500						Frog_fixed.avi	0
7997	480	992.0391	494.6316	0.6170346	0.5418451	582.4412	4.058469	0	1005.434	510.9387	0.4664602	0.5240513	579.4824	4.084082	0	9	999	503						Frog_fixed.avi	0
8014	481	997.9684	499.9308	0.6172464	0.5417101	582.6774	4.068325	0	1003.792	516.2634	0.4666876	0.523829	579.617	4.076524	0	9	1001	508						Frog_fixed.avi	0
8031	482	994.9292	497.6273	0.6174342	0.5416642	582.6801	4.054626	0	1007.348	508.397	0.466873	0.5236951	579.7456	4.092101	0	9	1001	503						Frog_fixed.avi	0
8047	483	998.7482	501.8446	0.6176318	0.5416532	582.6721	4.066592	0	1015.46	499.2355	0.4671222	0.5236601	579.7625	4.080321	0	9	1007	501						Frog_fixed.avi	0
8064	484	998.7043	503.1855	0.6178185	0.5417125	582.8077	4.069665	0	1005.267	512.0122	0.4672954	0.5236371	579.7988	4.098708	0	9	1002	508						Frog_fixed.avi	0
8081	485	996.6418	499.2928	0.6179999	0.5417987	582.9122	4.06033	0	1008.806	513.445	0.4674776	0.5236778	579.6752	4.093717	0	9	1003	506						Frog_fixed.avi	0
8097	486	1000.451	496.7501	0.6182002	0.5418652	582.8803	4.065692	0	1007.809	512.4745	0.4676816	0.5236789	579.8376	4.098401	0	9	1004	505						Frog_fixed.avi	0
8114	487	994.7355	506.2903	0.6183686	0.541873	582.9018	4.090376	0	1009.601	510.3584	0.4678478	0.523649	579.8663	4.110371	0	9	1002	508						Frog_fixed.avi	0
8131	488	1000.142	502.0912	0.6185697	0.5418042	582.843	4.079886	0	1012.967	507.2419	0.4680587	0.5235909	579.9267	4.107241	0	9	1007	505						Frog_fixed.avi	0
8147	489	1002.376	507.6514	0.6187454	0.5417252	582.9139	4.090722	0	1012.084	508.492	0.4682347	0.5234562	579.8048	4.104216	0	9	1007	508						Frog_fixed.avi	0
8164	490	993.3984	505.8802	0.6189039	0.5416371	582.8223	4.106877	0	1007.827	514.5212	0.4683712	0.5232771	579.8568	4.111913	0	9	1001	510						Frog_fixed.avi	0
8181	491	1002.985	500.8233	0.6190994	0.5415984	582.7393	4.098037	0	1013.159	516.7141	0.4685421	0.5232238	579.6524	4.107015	0	9	1008	509						Frog_fixed.avi	0
8197	492	1000.067	506.0996	0.619275	0.5416521	582.8217	4.11553	0	1009.856	521.098	0.4687436	0.5232386	579.6824	4.118889	0	9	1005	514						Frog_fixed.avi	0
8214	493	999.556	506.2284	0.6194731	0.5417195	582.538	4.118452	0	1011.588	516.2794	0.4689176	0.5232818	579.6406	4.122076	0	9	1006	511						Frog_fixed.avi	0
8231	494	999.9072	504.7376	0.6196983	0.541796	582.6677	4.127784	0	1010.846	515.7604	0.4691105	0.5233183	579.4621	4.119097	0	9	1005	510						Frog_fixed.avi	0
8247	495	1001.156	500.3313	0.6199285	0.5418977	582.4117	4.144378	0	1007.159	516.4655	0.4693232	0.5233278	579.5662	4.142615	0	9	1004	508						Frog_fixed.avi	0
8264	496	998.4111	505.8719	0.6201578	0.5419313	582.4052	4.138794	0	1010.249	520.9529	0.4695622	0.5233135	579.2486	4.139377	0	9	1004	513						Frog_fixed.avi	0
8281	497	999.6109	501.6671	0.6204101	0.5419521	582.1465	4.14461	0	1004.057	519.2629	0.4697964	0.5232344	579.3939	4.153986	0	9	1002	510						Frog_fixed.avi	0
8297	498	998.3179	506.4729	0.6206695	0.5418988	582.1933	4.140443	0	1011.846	517.6476	0.4700635	0.523125	579.0837	4.15671	0	9	1005	512						Frog_fixed.avi	0
8314	499	999.1788	508.0301	0.6209397	0.541767	582.0218	4.153536	0	1009.693	516.595	0.4703481	0.5229433	579.0018	4.15331	0	9	1004	512						Frog_fixed.avi	0
8331	500	999.6543	507.8545	0.6212122	0.5416247	581.9155	4.159097	0	1008.699	517.812	0.4705978	0.522722	578.8034	4.160556	0	9	1004	513						Frog_fixed.avi	0
8347	501	995.8643	507.8107	0.6214728	0.541369	581.8122	4.167092	0	1009.884	521.4419	0.4708696	0.5223309	578.811	4.164994	0	9	1003	515						Frog_fixed.avi	0
8364	502	999.8383	506.0822	0.6217604	0.5411503	581.5614	4.179362	0	1009.54	514.9025	0.4711064	0.5220083	578.6646	4.170916	0	9	1005	510						Frog_fixed.avi	0
8380	503	996.7502	509.8238	0.6220249	0.5408563	581.5206	4.16687	0	1009.68	526.4739	0.4713848	0.5215929	578.5577	4.180624	0	9	1003	518						Frog_fixed.avi	0
8397	504	995.5295	507.9464	0.6223047	0.5405992	581.3362	4.184091	0	1000.626	521.2505	0.4716379	0.5213242	578.4017	4.17699	0	9	998	515						Frog_fixed.avi	0
8414	505	1000.673	504.579	0.6226294	0.5404813	581.0481	4.178885	0	1006.29	519.4965	0.4719523	0.5211648	578.1555	4.186946	0	9	1003	512						Frog_fixed.avi	0
8430	506	996.6279	510.2437	0.622888	0.540486	581.1521	4.191837	0	1005.754	519.4285	0.4721942	0.5210664	578.0198	4.188073	0	9	1001	515						Frog_fixed.avi	0
8447	507	998.0906	507.0561	0.623145	0.5405709	580.8442	4.19664	0	1004.156	523.3323	0.4724348	0.5210664	577.9503	4.188442	0	9	1001	515						Frog_fixed.avi	0
8464	508	993.3334	511.5249	0.6233444	0.540795	580.8459	4.201279	0	1005.037	515.9525	0.4726357	0.5211847	577.7584	4.18819	0	9	999	514						Frog_fixed.avi	0
8480	509	999.2775	506.2357	0.6235438	0.5411735	580.6119	4.212971	0	1003.609	520.5883	0.4727802	0.5213744	577.6819	4.192784	0	9	1001	513						Frog_fixed.avi	0
8497	510	992.586	511.3151	0.6236617	0.5414895	580.5289	4.216936	0	1002.232	523.3106	0.4728903	0.5216267	577.4641	4.197929	0	9	997	517						Frog_fixed.avi	0
8514	511	993.5382	504.4298	0.6238013	0.5419429	580.3923	4.212432	0	998.6715	518.5092	0.4729671	0.5220194	577.3528	4.198205	0	9	996	511						Frog_fixed.avi	0
8530	512	997.4219	508.2234	0.6239129	0.5423211	580.1263	4.23912	0	997.9605	528.2274	0.4730237	0.5223208	577.1636	4.203735	0	9	998	518						Frog_fixed.avi	0
8547	513	998.9086	501.3087	0.6239697	0.5428864	580.0873	4.229894	0	1006.776	517.1693	0.4730824	0.5228679	577.1788	4.20462	0	9	1003	509						Frog_fixed.avi	0
8564	514	1000.476	503.4704	0.623992	0.5434269	580.0004	4.233328	0	998.8914	524.4928	0.4730314	0.5232641	577.0072	4.216039	0	9	1000	514						Frog_fixed.avi	0
8580	515	998.0268	511.6569	0.6239432	0.5439295	579.8762	4.242098	0	1003.028	514.322	0.4729797	0.5238361	576.9498	4.212212	0	9	1001	513						Frog_fixed.avi	0
8597	516	999.2571	507.8545	0.6238365	0.5445189	579.6668	4.248073	0	1004.004	519.5715	0.4728511	0.5243744	577.0795	4.222646	0	9	1002	514						Frog_fixed.avi	0
8614	517	993.9871	508.4886	0.623696	0.5449823	579.7569	4.259482	0	1006.018	521.2707	0.4727153	0.5248134	576.9614	4.229267	0	9	1000	515						Frog_fixed.avi	0
8630	518	998.1278	508.5239	0.6234888	0.5453341	579.7333	4.263757	0	1003.393	517.6662	0.4724831	0.525295	576.9421	4.218775	0	9	1001	513						Frog_fixed.avi	0
8647	519	998.7621	511.5952	0.6232936	0.5455482	579.6386	4.270136	0	1011.916	516.4825	0.4722622	0.5255624	577.0276	4.235516	0	9	1005	514						Frog_fixed.avi	0
8664	520	1002.401	509.0993	0.6230608	0.5457277	579.7872	4.28616	0	1004.477	518.5624	0.4719938	0.5258455	577.0217	4.225237	0	9	1003	514						Frog_fixed.avi	0
8680	521	1003.268	507.5185	0.6228274	0.545842	579.6946	4.260143	0	1009.689	515.6829	0.4717648	0.5260864	577.1379	4.235659	0	9	1006	512						Frog_fixed.avi	0
8697	522	998.4738	509.8206	0.622577	0.5458857	579.89	4.269381	0	1005.552	518.2556	0.4714994	0.5262468	577.1368	4.228925	0	9	1002	514						Frog_fixed.avi	0
8714	523	998.3654	507.9659	0.6223196	0.5459637	579.8107	4.261101	0	1008.99	521.9372	0.4712699	0.5264244	577.2848	4.230538	0	9	1004	515						Frog_fixed.avi	0
8730	524	995.9785	509.2135	0.6220319	0.5460439	580.0975	4.260232	0	1004.188	519.3068	0.4709531	0.5267313	577.5016	4.21918	0	9	1000	514						Frog_fixed.avi	0
8747	525	998.0322	510.7452	0.6217408	0.5461507	580.1566	4.258329	0	1006.618	514.4284	0.4707211	0.5269893	577.6374	4.21546	0	9	1002	513						Frog_fixed.avi	0
8763	526	998.3154	516.5698	0.6214601	0.5463059	580.2146	4.258423	0	1001.695	519.0325	0.4704361	0.5272156	577.7125	4.216232	0	9	1000	518						Frog_fixed.avi	0
8780	527	997.3295	508.9614	0.6211904	0.5465968	580.47	4.242256	0	1010.742	516.5604	0.4702283	0.5275567	577.877	4.196292	0	9	1004	513						Frog_fixed.avi	0
8797	528	1002.399	508.3138	0.6209753	0.5468643	580.5577	4.229133	0	1009.365	515.3181	0.4700159	0.5277891	578.1508	4.191511	0	9	1006	512						Frog_fixed.avi	0
8813	529	998.4387	512.1155	0.6206983	0.5470816	580.8035	4.231518	0	1007.106	517.3987	0.469807	0.527944	578.1722	4.168293	0	9	1003	515						Frog_fixed.avi	0
8830	530	997.973	513.0453	0.620473	0.5473425	581.0346	4.221777	0	1002.412	519.1969	0.4696174	0.5281	578.5023	4.17133	0	9	1000	516						Frog_fixed.avi	0
8847	531	997.4718	512.8628	0.6202162	0.5475695	581.1246	4.210053	0	1006.801	520.3454	0.4694592	0.5282829	578.593	4.16461	0	9	1002	517						Frog_fixed.avi	0
8863	532	996.0195	516.5192	0.6199574	0.5477116	581.498	4.202834	0	1003.784	516.4617	0.4692272	0.5284038	578.7024	4.159515	0	9	1000	516						Frog_fixed.avi	0
8880	533	999.1922	518.9257	0.619687	0.5478295	581.5088	4.19664	0	1007.055	514.3153	0.4690003	0.5285096	578.9318	4.140308	0	9	1003	517						Frog_fixed.avi	0
8897	534	1001.562	517.9824	0.6193646	0.5478759	581.8167	4.175601	0	1002.075	516.1646	0.4687165	0.5285352	579.2693	4.141017	0	9	1002	517						Frog_fixed.avi	0
8913	535	993.4968	528.3273	0.6189834	0.5478414	582.0253	4.177672	0	1004.691	516.2532	0.4684087	0.5285443	579.2599	4.12978	0	9	999	522						Frog_fixed.avi	0
8930	536	991.851	512.7258	0.6185914	0.5477692	582.1589	4.164396	0	1007.037	509.876	0.4680384	0.528522	579.3768	4.123893	0	9	999	511						Frog_fixed.avi	0
8947	537	997.4957	516.8945	0.6181923	0.5476082	582.3035	4.16981	0	1004.452	513.9917	0.4676789	0.5284687	579.5651	4.120079	0	9	1001	515						Frog_fixed.avi	0
8963	538	997.3018	517.3157	0.6177282	0.5474471	582.4249	4.154589	0	1004.789	515.3711	0.4672282	0.5284806	579.7084	4.116687	0	9	1001	516						Frog_fixed.avi	0
8980	539	996.387	519.265	0.6172224	0.5473109	582.5008	4.138847	0	1004.962	515.1004	0.4667242	0.5285421	579.8325	4.107645	0	9	1001	517						Frog_fixed.avi	0
8997	540	994.2547	524.432	0.6166723	0.5471506	582.5765	4.129843	0	1007.5	514.1797	0.4661864	0.5286388	579.9754	4.090517	0	9	1001	519						Frog_fixed.avi	0
9013	541	997.5193	521.0243	0.6161242	0.5470753	582.6374	4.123593	0	1009.872	525.376	0.465648	0.5287145	580.0735	4.086248	0	9	1004	523						Frog_fixed.avi	0
9030	542	999.0096	519.7657	0.6155992	0.5470301	582.6514	4.114121	0	1004.547	523.408	0.4650751	0.5288894	580.01	4.091327	0	9	1002	522						Frog_fixed.avi	0
9047	543	998.5797	519.6283	0.6151108	0.546997	582.648	4.114006	0	1009.088	516.9713	0.4645979	0.5291042	580.203	4.094121	0	9	1004	518						Frog_fixed.avi	0
9063	544	997.2382	513.6559	0.6146677	0.5469325	582.6693	4.101819	0	1009.955	513.7512	0.464141	0.529223	580.2669	4.101593	0	9	1004	514						Frog_fixed.avi	0
9080	545	995.9741	515.3602	0.6142924	0.5468366	582.7328	4.100614	0	1008.55	518.212	0.4637346	0.5293008	580.2604	4.081659	0	9	1002	517						Frog_fixed.avi	0
9097	546	998.0148	516.351	0.6139661	0.546751	582.4929	4.108433	0	1007.86	519.2573	0.4633638	0.5293409	580.2686	4.07292	0	9	1003	518						Frog_fixed.avi	0
9113	547	995.9324	514.3512	0.6136767	0.5466596	582.574	4.089455	0	1012.5	524.676	0.4631003	0.5293663	580.2574	4.077115	0	9	1004	520						Frog_fixed.avi	0
9130	548	995.0919	514.7638	0.6134405	0.5466225	582.5679	4.086656	0	1002.684	526.574	0.4628365	0.5294237	580.2293	4.067016	0	9	999	521						Frog_fixed.avi	0
9147	549	997.0643	513.6909	0.6132563	0.5466357	582.6577	4.094912	0	1008.245	529.7516	0.4626382	0.5295289	580.2814	4.072399	0	9	1003	522						Frog_fixed.avi	0
9163	550	991.3171	512.5261	0.6130713	0.5467176	582.4359	4.087728	0	1003.125	526.0571	0.4624141	0.5296788	580.2669	4.062406	0	9	997	519						Frog_fixed.avi	0
9180	551	997.3162	512.4471	0.6129436	0.5467499	582.3824	4.083617	0	1007.287	523.5757	0.4622994	0.5298934	580.1641	4.074365	0	9	1002	518						Frog_fixed.avi	0
9197	552	989.4366	514.029	0.6127906	0.546769	582.5762	4.07374	0	1009.159	522.2048	0.4621529	0.5300144	580.1971	4.078965	0	9	999	518						Frog_fixed.avi	0
9213	553	992.0594	510.2156	0.6126431	0.5468139	582.4254	4.073123	0	1000.547	528.122	0.4619682	0.5301396	580.1911	4.062936	0	9	996	519						Frog_fixed.avi	0
9230	554	993.4218	516.5389	0.6125285	0.5468404	582.3397	4.075231	0	1007.511	528.1516	0.4618587	0.5302402	580.1516	4.0615	0	9	1000	522						Frog_fixed.avi	0
9247	555	993.9467	518.5158	0.612429	0.5468835	582.3036	4.066803	0	1011.903	529.1163	0.4617511	0.5303666	580.1891	4.061492	0	9	1003	524						Frog_fixed.avi	0
9263	556	994.4967	517.985	0.6123187	0.5468876	582.4999	4.072998	0	1011.069	526.755	0.4616467	0.5304754	580.2212	4.074076	0	9	1003	522						Frog_fixed.avi	0
9280	557	993.3787	515.1543	0.6121902	0.5468897	582.4673	4.055206	0	1009.373	533.1705	0.4615108	0.5305241	580.0914	4.078612	0	9	1001	524						Frog_fixed.avi	0
9296	558	994.8522	520.1542	0.6120985	0.5468853	582.3584	4.077647	0	1010.814	526.8484	0.4614119	0.5306432	580.2368	4.076623	0	9	1003	524						Frog_fixed.avi	0
9313	559	993.7079	523.0432	0.6120322	0.5468776	582.3233	4.070084	0	1010.868	533.4426	0.4613506	0.5305887	580.2163	4.088498	0	9	1002	528						Frog_fixed.avi	0
9330	560	994.9535	520.3589	0.6119835	0.546856	582.3518	4.078776	0	1010.236	536.767	0.4612957	0.5305365	580.3096	4.084402	0	9	1003	529						Frog_fixed.avi	0
9346	561	996.2897	516.0621	0.6119619	0.5468022	582.3362	4.079486	0	1014.346	533.3683	0.4612801	0.5304332	580.3782	4.082002	0	9	1005	525						Frog_fixed.avi	0
9363	562	998.4374	518.5908	0.6119696	0.54669	582.4257	4.090538	0	1015.761	532.9004	0.4613011	0.5302411	580.4758	4.083934	0	9	1007	526						Frog_fixed.avi	0
9380	563	990.7478	521.0747	0.6120211	0.546502	582.5125	4.08983	0	1017.339	527.5287	0.4613817	0.5300447	580.4636	4.09846	0	9	1004	524						Frog_fixed.avi	0
9396	564	998.1276	521.2054	0.6121403	0.5462697	582.6578	4.084371	0	1014.855	534.3656	0.4615211	0.5297051	580.7584	4.119329	0	9	1006	528						Frog_fixed.avi	0
9413	565	994.4996	517.3669	0.6122847	0.546136	582.9205	4.086581	0	1015.883	535.4626	0.4617004	0.529456	580.7555	4.120493	0	9	1005	526						Frog_fixed.avi	0
9430	566	994.5856	518.2296	0.6124294	0.5460314	582.9169	4.094079	0	1021.054	531.983	0.4619008	0.5292987	580.9483	4.12326	0	9	1008	525						Frog_fixed.avi	0
9446	567	998.2234	517.1173	0.6126214	0.5459626	582.9631	4.112199	0	1015.612	531.5439	0.4620644	0.5290975	581.0515	4.132248	0	9	1007	524						Frog_fixed.avi	0
9463	568	997.2126	510.4012	0.6127839	0.545913	583.203	4.111245	0	1017.226	532.4809	0.4622663	0.5289149	581.0318	4.146956	0	9	1007	521						Frog_fixed.avi	0
9480	569	992.9324	513.6307	0.6129184	0.5458953	583.3146	4.113341	0	1019.138	534.853	0.4624766	0.5288885	581.1753	4.141588	0	9	1006	524						Frog_fixed.avi	0
9496	570	996.2177	516.1769	0.6130759	0.5459547	583.4894	4.12059	0	1015.369	536.771	0.462613	0.5289111	581.4048	4.126698	0	9	1006	526						Frog_fixed.avi	0
9513	571	999.0405	523.0217	0.613232	0.5460489	583.5379	4.122931	0	1020.82	530.8544	0.4627957	0.5290654	581.5615	4.144858	0	9	1010	527						Frog_fixed.avi	0
9530	572	994.3212	523.4702	0.6133337	0.5461591	583.6797	4.115198	0	1022.705	528.4657	0.462951	0.5291687	581.6595	4.134499	0	9	1009	526						Frog_fixed.avi	0
9546	573	994.8547	520.9669	0.6134938	0.5462588	583.9286	4.123255	0	1018.911	533.3311	0.4631188	0.529274	581.7216	4.135473	0	9	1007	527						Frog_fixed.avi	0
9563	574	995.0975	520.0089	0.6136752	0.5464022	584.0496	4.142403	0	1018.686	537.6746	0.4633499	0.5293052	581.9214	4.147483	0	9	1007	529						Frog_fixed.avi	0
9580	575	994.5956	525.0279	0.6138915	0.5464208	584.145	4.132187	0	1018.752	531.7905	0.4635449	0.5292762	582.0346	4.13837	0	9	1007	528						Frog_fixed.avi	0
9596	576	979.5314	493.1143	0.6141502	0.5462081	584.44	4.142516	0	1018.929	507.9666	0.4638997	0.5289345	582.2205	4.145576	0	9	999	501						Frog_fixed.avi	0
9613	577	994.1357	495.6907	0.6144767	0.546133	584.5859	4.138969	0	1016.742	508.332	0.4642169	0.528752	582.3588	4.123817	0	9	1005	502						Frog_fixed.avi	0
9630	578	989.6072	486.7613	0.6147395	0.5461518	584.7984	4.135783	0	1016.772	503.867	0.4644807	0.528603	582.3973	4.1465	0	9	1003	495						Frog_fixed.avi	0
9646	579	990.7543	493.4087	0.6150533	0.5461856	584.739	4.13732	0	1014.962	504.5133	0.4647954	0.5284867	582.6204	4.147186	0	9	1003	499						Frog_fixed.avi	0
9663	580	984.783	495.0602	0.6153172	0.5462621	584.9365	4.137958	0	1015.27	501.6324	0.4651272	0.5284005	582.7239	4.157362	0	9	1000	498						Frog_fixed.avi	0
9680	581	986.1536	493.2955	0.6156198	0.5464301	584.9528	4.1254	0	1012.86	501.7948	0.4653994	0.5283377	582.8123	4.135343	0	9	1000	498						Frog_fixed.avi	0
9696	582	985.4469	489.352	0.6158959	0.5466053	585.2515	4.122472	0	1018.058	501.2983	0.4657275	0.5283124	582.8654	4.130177	0	9	1002	495						Frog_fixed.avi	0
9713	583	988.4019	491.5393	0.6161577	0.5467374	585.1502	4.123086	0	1021.161	502.0302	0.4660132	0.5282359	583.0714	4.124959	0	9	1005	497						Frog_fixed.avi	0
9730	584	987.8157	486.6619	0.6164229	0.5467728	585.3495	4.127845	0	1018.516	507.7187	0.4662727	0.5280481	583.0358	4.121534	0	9	1003	497						Frog_fixed.avi	0
9746	585	988.1577	487.2029	0.6166837	0.546787	585.3152	4.112148	0	1011.806	510.0693	0.4665258	0.5278845	583.2789	4.12746	0	9	1000	499						Frog_fixed.avi	0
9763	586	987.8069	486.0594	0.6169434	0.546749	585.4581	4.128867	0	1018.932	502.0265	0.4668123	0.5277428	583.0946	4.115997	0	9	1003	494						Frog_fixed.avi	0
9780	587	987.7025	488.7764	0.6172168	0.5466672	585.4602	4.11663	0	1016.483	504.4563	0.4671024	0.527561	583.3123	4.120128	0	9	1002	497						Frog_fixed.avi	0
9796	588	984.377	487.7263	0.6174741	0.5466148	585.5503	4.119123	0	1012.678	510.3663	0.4673562	0.5273157	583.2424	4.109285	0	9	999	499						Frog_fixed.avi	0
9813	589	989.1249	491.2292	0.6177348	0.5465579	585.5633	4.108781	0	1020.628	508.6805	0.4676411	0.5271462	583.3943	4.109914	0	9	1005	500						Frog_fixed.avi	0
9830	590	981.9217	490.204	0.6179855	0.5465603	585.6356	4.113097	0	1016.982	511.1709	0.4679095	0.5270535	583.527	4.101734	0	9	999	501						Frog_fixed.avi	0
9846	591	992.7385	488.1366	0.6182585	0.5465762	585.7277	4.097355	0	1011.722	518.9639	0.4681619	0.5270065	583.4004	4.101502	0	9	1002	504						Frog_fixed.avi	0
9863	592	985.1075	490.9459	0.6184666	0.5466008	585.7406	4.109098	0	1015.199	516.715	0.4684003	0.5269876	583.5423	4.096035	0	9	1000	504						Frog_fixed.avi	0
9879	593	989.3187	493.8904	0.6187723	0.5464417	585.8345	4.101826	0	1022.239	505.3757	0.468618	0.5267088	583.5603	4.099803	0	9	1006	500						Frog_fixed.avi	0
9896	594	995.1743	519.8745	0.6188849	0.5454295	585.915	4.081084	0	1008.677	531.3741	0.4687447	0.525893	583.8032	4.070773	0	9	1002	526						Frog_fixed.avi	0
9913	595	-1280	-1024	-1	-1	-1	-1	4	-1280	-1024	-1	-1	-1	-1	4		0	0						Frog_fixed.avi	0
9929	596	-1280	-1024	-1	-1	-1	-1	4	-1280	-1024	-1	-1	-1	-1	4		0	0						Frog_fixed.avi	0
9946	597	-1280	-1024	-1	-1	-1	-1	4	-1280	-1024	-1	-1	-1	-1	4		0	0						Frog_fixed.avi	0
9963	598	-1280	-1024	-1	-1	-1	-1	4	-1280	-1024	-1	-1	-1	-1	4		0	0						Frog_fixed.avi	0
9979	599	-1280	-1024	-1	-1	-1	-1	4	-1280	-1024	-1	-1	-1	-1	4		0	0						Frog_fixed.avi	0
9996	600	-1280	-1024	-1	-1	-1	-1	4	-1280	-1024	-1	-1	-1	-1	4		0	0						Frog_fixed.avi	0
10013	601	-1280	-1024	-1	-1	-1	-1	4	-1280	-1024	-1	-1	-1	-1	4		0	0						Frog_fixed.avi	0
10029	602	-1280	-1024	-1	-1	-1	-1	4	-1280	-1024	-1	-1	-1	-1	4		0	0						Frog_fixed.avi	0
10046	603	-1280	-1024	-1	-1	-1	-1	4	-1280	-1024	-1	-1	-1	-1	4		0	0						Frog_fixed.avi	0
10063	604	1025.016	555.8237	0.6204318	0.5480728	585.5436	4.079485	0	1053.067	577.2616	0.4701746	0.5272674	583.4531	4.071874	0	10	1039	567						Frog_fixed.avi	0
10079	605	1026.365	549.4014	0.6205949	0.5485067	585.3605	4.098633	0	1055.55	572.5004	0.4703232	0.5276156	583.213	4.064224	0	10	1041	561						Frog_fixed.avi	0
10096	606	1026.28	558.9329	0.6207547	0.5487852	585.3844	4.085881	0	1047.801	574.2552	0.4704733	0.5278142	583.3167	4.06338	0	10	1037	567						Frog_fixed.avi	0
10113	607	1024.17	556.1699	0.6210046	0.5490913	585.3256	4.057394	0	1050.482	580.9065	0.4706899	0.5278978	583.1072	4.060801	0	10	1037	569						Frog_fixed.avi	0
10129	608	1027.447	549.0013	0.6212401	0.54936	585.1985	4.07197	0	1043.856	579.9995	0.4708974	0.5280409	583.0173	4.061855	0	10	1036	565						Frog_fixed.avi	0
10146	609	1033.851	555.0584	0.6215041	0.5495823	585.0137	4.062736	0	1052.886	581.5568	0.4711846	0.5281386	582.8315	4.062426	0	10	1043	568						Frog_fixed.avi	0
10163	610	1029.864	551.2131	0.6217245	0.5499089	585.0306	4.073605	0	1045.862	571.0554	0.4713632	0.5283877	582.9038	4.062807	0	10	1038	561						Frog_fixed.avi	0
10179	611	1035.26	546.3735	0.6219444	0.5502201	584.8438	4.072287	0	1053.286	576.1037	0.4716131	0.5286175	582.6901	4.058122	0	10	1044	561						Frog_fixed.avi	0
10196	612	1029.243	552.4163	0.6221113	0.550558	584.8932	4.061809	0	1050.269	578.5483	0.4717903	0.5288566	582.6959	4.064759	0	10	1040	565						Frog_fixed.avi	0
10213	613	1029.98	548.642	0.6222706	0.5509368	584.7859	4.056029	0	1055.246	565.8636	0.471949	0.5292261	582.5117	4.057665	0	10	1043	557						Frog_fixed.avi	0
10229	614	1035.572	557.676	0.6224459	0.5512068	584.6942	4.066357	0	1053.431	575.05	0.4721217	0.5294771	582.522	4.072108	0	10	1045	566						Frog_fixed.avi	0
10246	615	1030.092	554.3269	0.6225801	0.5515119	584.7552	4.069522	0	1049.451	577.5985	0.4722593	0.5296685	582.5878	4.078404	0	10	1040	566						Frog_fixed.avi	0
10263	616	1029.94	552.9761	0.6227301	0.551756	584.7728	4.085148	0	1057.106	568.4507	0.4724273	0.5298927	582.5445	4.070325	0	10	1044	561						Frog_fixed.avi	0
10279	617	1037.171	551.5305	0.6228659	0.5519381	584.5389	4.072822	0	1054.191	570.4631	0.4725836	0.530006	582.2488	4.084161	0	10	1046	561						Frog_fixed.avi	0
10296	618	1031.919	558.7779	0.6230157	0.55205	584.6866	4.094312	0	1056.793	569.5158	0.4727571	0.5301105	582.517	4.080699	0	10	1044	564						Frog_fixed.avi	0
10313	619	1028.24	559.9326	0.6231323	0.5521814	584.7496	4.090343	0	1055.906	566.4081	0.4728974	0.5301608	582.5161	4.094888	0	10	1042	563						Frog_fixed.avi	0
10329	620	1029.471	554.0382	0.6232281	0.552177	584.7573	4.092633	0	1056.199	565.1944	0.4729891	0.5300619	582.342	4.093472	0	10	1043	560						Frog_fixed.avi	0
10346	621	1033.007	554.3607	0.6232811	0.5519267	584.6919	4.097991	0	1054.83	578.7518	0.4730759	0.5297288	582.2536	4.093993	0	10	1044	567						Frog_fixed.avi	0
10363	622	1032.666	563.363	0.6233153	0.5514746	584.706	4.098908	0	1055.866	568.9606	0.4731489	0.5292971	582.3826	4.105101	0	10	1044	566						Frog_fixed.avi	0
10379	623	1034.085	558.6071	0.623318	0.5507366	584.6604	4.092421	0	1058.639	572.222	0.4731723	0.5284768	582.4462	4.112134	0	10	1046	565						Frog_fixed.avi	0
10396	624	1026.599	556.9277	0.623432	0.5497612	584.6075	4.084448	0	1039.703	570.0908	0.473262	0.5272785	582.5544	4.108476	0	11	1033	564						Frog_fixed.avi	0
10412	625	982.0588	550.6058	0.6235161	0.5487047	584.5137	4.095856	0	1010.081	556.5744	0.4733987	0.5259095	582.219	4.116468	0	11	996	554						Frog_fixed.avi	0
10429	626	990.9788	546.1755	0.6233099	0.5476605	584.3644	4.084146	0	1006.167	558.1232	0.4731537	0.5245774	581.9985	4.098601	0	11	999	552						Frog_fixed.avi	0
10446	627	988.0665	546.6313	0.6230012	0.5464482	584.2272	4.087666	0	1004.993	562.3146	0.4728857	0.5229911	581.8619	4.10875	0	11	997	554						Frog_fixed.avi	0
10462	628	987.9985	550.6783	0.6225883	0.5449771	583.9799	4.075847	0	1011.663	560.4484	0.4724783	0.5210544	581.5769	4.097461	0	11	1000	556						Frog_fixed.avi	0
10479	629	991.2299	553.8306	0.6221511	0.5431216	583.6161	4.101347	0	1009.516	557.9639	0.4719787	0.5187908	581.3403	4.098493	0	11	1000	556						Frog_fixed.avi	0
10496	630	990.9789	550.6	0.6216203	0.5409247	583.1598	4.088751	0	1004.882	559.7155	0.4714425	0.516317	580.9164	4.096149	0	11	998	555						Frog_fixed.avi	0
10512	631	995.9315	550.1508	0.6210839	0.5384877	582.7578	4.080137	0	1007.188	559.6566	0.4708314	0.5137182	580.4391	4.090903	0	11	1002	555						Frog_fixed.avi	0
10529	632	994.4299	552.4365	0.6204199	0.5359582	582.302	4.083195	0	1004.547	563.1234	0.4700782	0.5111827	579.923	4.094128	0	11	999	558						Frog_fixed.avi	0
10546	633	989.2382	553.2239	0.6196088	0.5334591	581.8586	4.095036	0	1001.162	562.2875	0.4691835	0.5086997	579.4169	4.085482	0	11	995	558						Frog_fixed.avi	0
10562	634	994.0765	549.3347	0.6186987	0.530947	581.2601	4.085059	0	1002.779	559.1354	0.4681488	0.5062292	579.0582	4.098305	0	11	998	554						Frog_fixed.avi	0
10579	635	990.9661	549.8913	0.6176686	0.5284199	580.6559	4.091486	0	1005.536	563.2808	0.4670251	0.5037969	578.4731	4.095719	0	11	998	557						Frog_fixed.avi	0
10596	636	991.6281	552.6473	0.616535	0.5260598	580.0455	4.080093	0	1006.611	558.2498	0.4657487	0.5015049	577.9382	4.09974	0	11	999	555						Frog_fixed.avi	0
10612	637	989.6638	557.9941	0.6153641	0.5237735	579.3645	4.092778	0	1005.886	557.3995	0.4644116	0.4993561	577.3942	4.087778	0	11	998	558						Frog_fixed.avi	0
10629	638	993.3955	554.8868	0.6142058	0.5216057	578.6969	4.089201	0	1006.628	559.5588	0.4630731	0.4973442	576.6381	4.096705	0	11	1000	557						Frog_fixed.avi	0
10646	639	987.687	556.3306	0.6130384	0.5194284	577.8622	4.072595	0	1004.254	559.1292	0.4617598	0.4954379	575.9406	4.096815	0	11	996	558						Frog_fixed.avi	0
10662	640	994.06	549.791	0.6119282	0.517292	577.1041	4.079525	0	1005.135	561.2652	0.4604348	0.493535	575.2286	4.095183	0	11	1000	556						Frog_fixed.avi	0
10679	641	991.7826	550.791	0.6108118	0.5152253	576.3188	4.071272	0	1003.651	556.0465	0.4591527	0.491815	574.3858	4.105028	0	11	998	553						Frog_fixed.avi	0
10696	642	992.1086	554.0927	0.6097543	0.5132078	575.4946	4.081238	0	999.5596	558.7629	0.4578667	0.4901516	573.6521	4.103881	0	11	996	556						Frog_fixed.avi	0
10712	643	991.4521	551.1804	0.6086943	0.5113381	574.7225	4.07401	0	1001.968	556.4258	0.4566683	0.488609	572.8637	4.109627	0	11	997	554						Frog_fixed.avi	0
10729	644	990.421	554.2345	0.6076733	0.5093885	573.7858	4.085244	0	1003.987	552.2476	0.4554612	0.487161	572.0482	4.103602	0	11	997	553						Frog_fixed.avi	0
10746	645	987.5076	553.7914	0.6066722	0.5075387	572.9995	4.085774	0	1007.48	551.2657	0.4542799	0.4857578	571.169	4.100998	0	11	997	553						Frog_fixed.avi	0
10762	646	987.8495	557.4791	0.6057496	0.5056903	572.0934	4.085655	0	1007.752	552.5696	0.4531398	0.484373	570.3459	4.098817	0	11	998	555						Frog_fixed.avi	0
10779	647	987.1658	549.1702	0.6048579	0.5039393	571.3704	4.085167	0	1002.882	557.3162	0.452039	0.483012	569.6025	4.102408	0	12	995	553						Frog_fixed.avi	0
10795	648	935.0944	555.1258	0.6042634	0.5022479	570.254	4.096061	0	956.5847	538.4838	0.4512756	0.4817524	568.7435	4.099122	0	12	946	547						Frog_fixed.avi	0
10812	649	946.4184	551.1866	0.6034825	0.5007023	569.3532	4.093853	0	954.0067	550.723	0.4503279	0.4804629	567.7465	4.117141	0	12	950	551						Frog_fixed.avi	0
10829	650	944.5991	552.1381	0.6027502	0.4992552	568.4075	4.098777	0	950.8179	542.9193	0.4493413	0.4792105	567.0336	4.098737	0	12	948	548						Frog_fixed.avi	0
10845	651	941.8427	551.9105	0.6020162	0.497892	567.3652	4.096617	0	951.3563	544.6327	0.4484483	0.4778642	565.905	4.102328	0	12	947	548						Frog_fixed.avi	0
10862	652	936.7541	553.71	0.6012868	0.4964931	566.3001	4.097264	0	952.129	547.6402	0.4475188	0.4763785	565.1047	4.127018	0	12	944	551						Frog_fixed.avi	0
10879	653	940.77	549.8476	0.6005625	0.4949883	565.306	4.103555	0	952.3363	549.7561	0.4465973	0.4748044	564.1656	4.129425	0	12	947	550						Frog_fixed.avi	0
10895	654	942.1854	554.2977	0.5998409	0.4932441	564.3181	4.110973	0	955.472	547.3818	0.4456879	0.4731244	563.2782	4.122076	0	12	949	551						Frog_fixed.avi	0
10912	655	939.8367	549.6292	0.5991265	0.4913034	563.28	4.113572	0	952.9531	544.6663	0.4447762	0.4714041	562.3298	4.129484	0	12	946	547						Frog_fixed.avi	0
10929	656	936.9371	557.8581	0.5984891	0.4891321	562.3234	4.112475	0	947.6621	548.996	0.443938	0.4695007	561.465	4.135174	0	12	942	553						Frog_fixed.avi	0
10945	657	937.5811	547.1579	0.5979201	0.4868553	561.4459	4.11292	0	950.5026	550.2443	0.4432231	0.4674842	560.8203	4.140059	0	12	944	549						Frog_fixed.avi	0
10962	658	939.7338	549.7604	0.5975182	0.4844944	560.6332	4.13546	0	954.1073	548.3727	0.442628	0.4653833	560.0207	4.149451	0	12	947	549						Frog_fixed.avi	0
10979	659	933.8098	545.0262	0.5972389	0.4821358	559.6195	4.13908	0	946.3712	547.4261	0.4421915	0.4633556	559.3926	4.156501	0	12	940	546						Frog_fixed.avi	0
10995	660	940.4041	546.476	0.5972756	0.4797869	558.924	4.142615	0	949.251	544.54	0.4420259	0.4612918	558.5276	4.162679	0	12	945	546						Frog_fixed.avi	0
11012	661	932.8442	546.2492	0.5974788	0.4774999	558.0135	4.144366	0	951.0851	542.6069	0.4421334	0.4592898	557.7552	4.158991	0	12	942	544						Frog_fixed.avi	0
11029	662	934.7634	550.0636	0.597961	0.4753283	557.3513	4.15856	0	948.687	543.877	0.4424035	0.4573133	557.1346	4.16854	0	12	942	547						Frog_fixed.avi	0
11045	663	933.3704	546.0462	0.5985999	0.4733225	556.5755	4.156859	0	948.0494	554.5283	0.4429468	0.4554203	556.2313	4.180753	0	12	941	550						Frog_fixed.avi	0
11062	664	935.3621	543.7191	0.599401	0.4713849	556.0573	4.165295	0	948.6758	543.4709	0.4435968	0.4536669	555.6129	4.174282	0	12	942	544						Frog_fixed.avi	0
11079	665	934.9332	543.5732	0.6002764	0.4697189	555.4141	4.17297	0	952.1876	542.2969	0.4443995	0.4520516	554.9129	4.197926	0	12	944	543						Frog_fixed.avi	0
11095	666	933.6768	539.9072	0.6012551	0.4684002	554.9551	4.185707	0	952.1007	544.3143	0.4452412	0.4505772	554.3698	4.199525	0	12	943	542						Frog_fixed.avi	0
11112	667	934.1511	544.9869	0.6022419	0.4672554	554.4202	4.185892	0	950.871	541.7676	0.4461403	0.449478	553.6479	4.201391	0	12	943	543						Frog_fixed.avi	0
11129	668	931.9609	543.5934	0.6032378	0.466402	553.9569	4.192609	0	948.2434	543.0251	0.4470415	0.4485376	553.1116	4.219744	0	12	940	543						Frog_fixed.avi	0
11145	669	933.9987	546.3715	0.6043144	0.4656333	553.4802	4.209553	0	952.3186	540.8226	0.4480125	0.4477772	552.7794	4.227164	0	12	943	544						Frog_fixed.avi	0
11162	670	933.0417	539.7986	0.6054145	0.4650871	553.0916	4.210819	0	940.0105	545.731	0.4489809	0.4471558	552.4619	4.232814	0	12	937	543						Frog_fixed.avi	0
11179	671	928.3253	541.2499	0.6065129	0.4645937	552.6336	4.224992	0	942.5547	549.7609	0.4500535	0.4465623	552.0148	4.245979	0	12	935	546						Frog_fixed.avi	0
11195	672	924.9757	538.516	0.607625	0.4643339	552.1859	4.227889	0	944.7952	543.2321	0.4511514	0.4462121	551.6878	4.254394	0	12	935	541						Frog_fixed.avi	0
11212	673	927.1924	545.9681	0.6088036	0.4641905	552.012	4.231972	0	941.2415	546.7104	0.4522459	0.445913	551.5283	4.258909	0	12	934	546						Frog_fixed.avi	0
11229	674	932.8751	540.2936	0.6099812	0.4642621	551.9677	4.249891	0	936.9623	548.4193	0.4533079	0.4457536	551.3555	4.246135	0	12	935	544						Frog_fixed.avi	0
11245	675	924.5936	541.8297	0.6110678	0.4644516	551.751	4.250669	0	937.1714	546.0923	0.4544199	0.4457198	551.0177	4.260962	0	12	931	544						Frog_fixed.avi	0
11262	676	924.7016	547.2818	0.6121985	0.4646404	551.5319	4.260925	0	938.9254	545.3666	0.4555489	0.4457037	550.9391	4.284739	0	12	932	546						Frog_fixed.avi	0
11279	677	925.6518	545.0903	0.6133332	0.4648916	551.4686	4.26643	0	937.6117	547.7293	0.4566439	0.4457008	551.0126	4.256485	0	12	932	546						Frog_fixed.avi	0
11295	678	926.5085	541.852	0.6144525	0.4652989	551.5928	4.275546	0	936.8215	549.2083	0.4577705	0.445718	550.9198	4.284329	0	12	932	546						Frog_fixed.avi	0
11312	679	927.0367	542.3703	0.6155245	0.4656654	551.3976	4.290673	0	934.6783	549.4914	0.4588456	0.4457553	550.8284	4.277927	0	12	931	546						Frog_fixed.avi	0
11329	680	925.3004	543.5665	0.6165497	0.4662058	551.446	4.281678	0	926.5988	554.3389	0.4598819	0.4459191	550.7961	4.270109	0	12	926	549						Frog_fixed.avi	0
11345	681	925.3832	544.0988	0.6175089	0.4668591	551.4763	4.27702	0	930.7906	554.972	0.4609002	0.446179	550.7444	4.283754	0	12	928	550						Frog_fixed.avi	0
11362	682	925.3726	542.9802	0.6184242	0.4676213	551.7668	4.28508	0	928.8452	554.3442	0.4618225	0.4465832	550.8513	4.289626	0	12	927	549						Frog_fixed.avi	0
11378	683	925.9498	543.8482	0.6192373	0.4683969	551.8036	4.279584	0	927.6799	552.1747	0.462674	0.4469869	551.2407	4.292568	0	12	927	548						Frog_fixed.avi	0
11395	684	919.7982	545.6754	0.6199189	0.469118	551.8909	4.279624	0	928.4545	555.7783	0.463463	0.4471339	551.2801	4.303276	0	12	924	551						Frog_fixed.avi	0
11412	685	918.9224	546.0213	0.6205502	0.4698689	551.9249	4.282529	0	927.3553	553.6493	0.4641049	0.4478683	551.282	4.279722	0	12	923	550						Frog_fixed.avi	0
11428	686	921.1719	547.755	0.6211019	0.4705666	552.0988	4.284169	0	923.4762	552.8889	0.4646806	0.4483324	551.3796	4.274246	0	12	922	550						Frog_fixed.avi	0
11445	687	916.484	552.8492	0.6215125	0.4712214	552.3536	4.278599	0	919.2693	554.9301	0.4651321	0.4487564	551.6351	4.281166	0	12	918	554						Frog_fixed.avi	0
11462	688	915.2128	548.6223	0.6218387	0.471955	552.5044	4.277614	0	925.4752	553.3069	0.4655388	0.4492791	551.8188	4.284748	0	12	920	551						Frog_fixed.avi	0
11478	689	916.5591	547.0755	0.6220552	0.4726205	552.7197	4.267356	0	920.3075	556.8781	0.4657981	0.4495458	551.8762	4.293315	0	12	918	552						Frog_fixed.avi	0
11495	690	922.8202	550.6805	0.6222024	0.4731332	552.8796	4.261775	0	923.423	555.5999	0.4659534	0.4503326	551.8783	4.277307	0	12	923	553						Frog_fixed.avi	0
11512	691	917.547	553.346	0.6221968	0.473571	552.9696	4.278147	0	915.4258	558.5178	0.4659772	0.4508404	552.2616	4.275716	0	12	916	556						Frog_fixed.avi	0
11528	692	915.1759	553.0114	0.6221526	0.4739729	553.2657	4.261638	0	919.5161	557.6774	0.4659707	0.451275	552.3773	4.275905	0	13	917	555						Frog_fixed.avi	0
11545	693	862.9644	559.9836	0.6222988	0.4743707	553.2596	4.265103	0	873.3642	558.6475	0.4661613	0.4517644	552.5051	4.281726	0	13	868	559						Frog_fixed.avi	0
11562	694	875.3831	557.8977	0.6221343	0.4748228	553.5984	4.257433	0	879.8671	565.6608	0.4660185	0.4522159	552.6129	4.271615	0	13	878	562						Frog_fixed.avi	0
11578	695	872.0055	557.5295	0.6219506	0.4751739	553.6795	4.26459	0	879.1871	559.7841	0.4658468	0.4526924	553.0659	4.286755	0	13	876	559						Frog_fixed.avi	0
11595	696	868.9924	561.3877	0.6217071	0.4755747	553.7422	4.254743	0	874.7272	568.6918	0.4656824	0.4530866	553.069	4.295868	0	13	872	565						Frog_fixed.avi	0
11612	697	871.3502	555.9427	0.6215523	0.4759292	554.0043	4.254948	0	876.6366	557.5516	0.4654465	0.4535751	553.0771	4.283532	0	13	874	557						Frog_fixed.avi	0
11628	698	866.8857	567.7487	0.6213501	0.4760684	554.1216	4.249777	0	879.6876	563.008	0.4652943	0.4538841	553.3451	4.292287	0	13	873	565						Frog_fixed.avi	0
11645	699	865.5482	565.0997	0.6211815	0.4761968	554.0581	4.258123	0	882.4555	565.1847	0.4651775	0.4541444	553.5387	4.282793	0	13	874	565						Frog_fixed.avi	0
11662	700	870.4247	562.9155	0.6210797	0.4763188	554.2184	4.245906	0	875.2488	557.5786	0.4649901	0.4543987	553.6528	4.303787	0	13	873	560						Frog_fixed.avi	0
11678	701	869.5532	559.7039	0.6209743	0.4763992	554.4666	4.259699	0	871.6899	563.172	0.4648556	0.4545203	553.5291	4.280587	0	13	871	561						Frog_fixed.avi	0
11695	702	864.834	556.0252	0.6207771	0.4765742	554.4385	4.2565	0	872.8513	563.7981	0.4647318	0.4547175	553.6476	4.294094	0	13	869	560						Frog_fixed.avi	0
11712	703	866.6013	561.9677	0.6206146	0.4768015	554.4335	4.258956	0	874.9996	563.3972	0.4645438	0.4550238	553.868	4.290644	0	13	871	563						Frog_fixed.avi	0
11728	704	866.8795	562.5355	0.620451	0.4771973	554.6443	4.256065	0	867.5134	565.6572	0.4643455	0.4554299	553.6313	4.286356	0	13	867	564						Frog_fixed.avi	0
11745	705	866.0071	561.1875	0.6202409	0.4775917	554.5042	4.25885	0	871.2076	565.3082	0.4641931	0.4558953	553.8412	4.282189	0	13	869	563						Frog_fixed.avi	0
11762	706	864.3948	557.2297	0.6200778	0.4779746	554.4469	4.245065	0	868.0656	567.9219	0.4639988	0.4563236	553.906	4.294207	0	13	866	563						Frog_fixed.avi	0
11778	707	864.0326	558.5084	0.6199518	0.4783322	554.6527	4.257927	0	865.986	558.4457	0.4638429	0.4567799	553.74	4.285472	0	13	865	558						Frog_fixed.avi	0
11795	708	858.9465	566.5062	0.6198432	0.4785977	554.595	4.251078	0	864.9442	563.0512	0.4637493	0.4571246	553.8141	4.27728	0	13	862	565						Frog_fixed.avi	0
11812	709	858.1066	557.9166	0.6197936	0.4789664	554.5565	4.242761	0	864.7311	564.0735	0.4637073	0.4573864	553.9365	4.28061	0	13	861	561						Frog_fixed.avi	0
11828	710	858.6448	563.325	0.6197881	0.4792379	554.5787	4.257981	0	860.5988	563.248	0.4636904	0.4577336	553.8551	4.278079	0	13	860	563						Frog_fixed.avi	0
11845	711	871.203	540.5953	0.619648	0.4794481	554.4308	4.258261	0	880.4598	543.4161	0.4636557	0.4579475	553.9362	4.275084	0	13	876	542						Frog_fixed.avi	0
11862	712	868.7155	530.8633	0.6196603	0.4797874	554.5544	4.246592	0	874.5496	536.1645	0.4636983	0.4582362	553.9338	4.284956	0	13	872	534						Frog_fixed.avi	0
11878	713	873.478	534.4587	0.6197777	0.4802004	554.5986	4.263061	0	873.8284	530.959	0.4637419	0.4586839	553.8452	4.284164	0	13	874	533						Frog_fixed.avi	0
11895	714	872.4948	529.3058	0.6198686	0.4806453	554.6254	4.255577	0	869.4487	537.3309	0.4638155	0.4590272	553.741	4.272688	0	13	871	533						Frog_fixed.avi	0
11912	715	872.1917	527.8991	0.6200013	0.4809751	554.6288	4.264004	0	874.4421	532.9929	0.4639435	0.4593604	553.8967	4.27025	0	13	873	530						Frog_fixed.avi	0
11928	716	869.4675	527.9186	0.620158	0.4813568	554.5188	4.260209	0	875.9646	536.0757	0.4641419	0.4596854	553.9337	4.266676	0	13	873	532						Frog_fixed.avi	0
11945	717	871.767	532.8804	0.6203852	0.4816707	554.5983	4.264001	0	872.6987	534.7028	0.4643156	0.4599628	553.6525	4.271513	0	13	872	534						Frog_fixed.avi	0
11961	718	867.3014	529.6382	0.6206033	0.4820833	554.4943	4.266379	0	871.9357	528.7962	0.4645656	0.4603044	553.9964	4.271435	0	13	870	529						Frog_fixed.avi	0
11978	719	871.6118	530.0881	0.6209162	0.4824737	554.6913	4.28167	0	873.673	530.8546	0.4648698	0.460644	553.8221	4.260926	0	13	873	530						Frog_fixed.avi	0
11995	720	871.3732	528.5828	0.6211971	0.4829524	554.7103	4.267673	0	875.6556	533.8362	0.4651759	0.4609689	553.8221	4.282717	0	13	874	531						Frog_fixed.avi	0
12011	721	869.8457	529.1755	0.6214627	0.4833429	554.7523	4.262469	0	876.5848	534.6147	0.4654627	0.461297	553.9157	4.267358	0	13	873	532						Frog_fixed.avi	0
12028	722	869.7389	528.9723	0.6216808	0.4838717	554.862	4.267966	0	869.5701	536.0204	0.4657001	0.4617375	553.8604	4.275564	0	13	870	532						Frog_fixed.avi	0
12045	723	872.0862	526.9661	0.6218596	0.4843209	555.0668	4.271827	0	870.6769	532.0358	0.465868	0.4622014	554.0336	4.263354	0	13	871	530						Frog_fixed.avi	0
12061	724	867.8611	532.1534	0.6219097	0.4848214	555.0773	4.270778	0	874.0325	533.3797	0.4659754	0.4626733	554.1661	4.274573	0	13	871	533						Frog_fixed.avi	0
12078	725	864.5951	532.593	0.6219251	0.4853928	555.1353	4.264255	0	874.5704	531.9537	0.4660304	0.4631925	554.407	4.268266	0	13	870	532						Frog_fixed.avi	0
12095	726	864.6177	525.8635	0.6219211	0.4860257	555.1559	4.262422	0	871.5859	532.8057	0.4660468	0.4637702	554.4766	4.268017	0	13	868	529						Frog_fixed.avi	0
12111	727	857.824	532.1172	0.6219336	0.4867296	555.2126	4.246155	0	868.1378	532.8121	0.4660878	0.4644194	554.5701	4.252185	0	13	863	532						Frog_fixed.avi	0
12128	728	863.2904	535.6732	0.6220877	0.4874285	555.3745	4.25806	0	868.907	532.801	0.4662912	0.4651375	554.6595	4.269472	0	13	866	534						Frog_fixed.avi	0
12145	729	864.5837	534.8702	0.6223382	0.488097	555.5292	4.269807	0	867.3364	534.7551	0.4665369	0.4658042	554.7214	4.265716	0	13	866	535						Frog_fixed.avi	0
12161	730	863.7949	534.4159	0.622674	0.4886616	555.807	4.26633	0	865.7422	541.6356	0.4669159	0.4663298	554.9472	4.249215	0	13	865	538						Frog_fixed.avi	0
12178	731	862.8272	534.0891	0.6230686	0.4890138	555.9611	4.267247	0	866.2625	541.4255	0.4673582	0.4668047	555.0963	4.25857	0	13	865	538						Frog_fixed.avi	0
12195	732	856.1199	538.644	0.6235656	0.4895691	556.1693	4.264343	0	856.4663	544.0746	0.4679174	0.4671982	555.0981	4.257223	0	14	856	541						Frog_fixed.avi	0
12211	733	829.3727	557.8264	0.6241567	0.4901935	556.407	4.274324	0	827.7784	572.4587	0.4686115	0.4676729	555.2089	4.262721	0	14	829	565						Frog_fixed.avi	0
12228	734	834.264	557.7134	0.6246146	0.4907331	556.5724	4.256762	0	839.1622	566.8654	0.4691131	0.4682142	555.3004	4.240113	0	14	837	562						Frog_fixed.avi	0
12245	735	832.2476	560.199	0.6250926	0.4913026	556.7811	4.254375	0	833.0098	569.4585	0.4696226	0.4686999	555.5436	4.246876	0	14	833	565						Frog_fixed.avi	0
12261	736	831.1196	561.9415	0.6255399	0.4918146	557.1017	4.265726	0	835.0573	568.6139	0.4701308	0.4691264	555.558	4.251271	0	14	833	565						Frog_fixed.avi	0
12278	737	831.5598	567.636	0.6259788	0.4922354	557.3431	4.261754	0	835.5887	568.1255	0.4706395	0.4694821	555.9297	4.253458	0	14	834	568						Frog_fixed.avi	0
12294	738	830.6143	561.0027	0.6264143	0.4926514	557.6388	4.264465	0	833.4744	569.6819	0.4711206	0.4697356	556.0619	4.249209	0	14	832	565						Frog_fixed.avi	0
12311	739	830.3637	563.9453	0.6267967	0.493028	557.7986	4.244174	0	832.8202	572.2725	0.4715696	0.4699612	556.2275	4.250108	0	14	832	568						Frog_fixed.avi	0
12328	740	826.3358	560.8835	0.6271567	0.4935597	558.1157	4.254263	0	831.4517	567.6003	0.4720138	0.4702607	556.5024	4.254988	0	14	829	564						Frog_fixed.avi	0
12344	741	823.993	561.8726	0.6274753	0.4941998	558.2419	4.254437	0	830.1556	571.1299	0.4723996	0.4706418	556.8401	4.251972	0	14	827	567						Frog_fixed.avi	0
12361	742	828.4091	562.3812	0.6278099	0.4950092	558.553	4.252649	0	828.6279	571.0594	0.4728082	0.4711724	556.927	4.245918	0	14	829	567						Frog_fixed.avi	0
12378	743	828.4852	563.623	0.6280971	0.4959188	558.8237	4.245916	0	824.542	571.051	0.4731472	0.4718399	557.1187	4.231397	0	14	827	567						Frog_fixed.avi	0
12394	744	824.1511	566.5359	0.6283128	0.4968626	559.0442	4.246724	0	822.8839	574.1634	0.4734368	0.4725247	557.3146	4.239098	0	14	824	570						Frog_fixed.avi	0
12411	745	827.3314	568.4265	0.6285594	0.497762	559.2128	4.238853	0	824.7273	576.3595	0.4737723	0.4732319	557.5906	4.22887	0	14	826	572						Frog_fixed.avi	0
12428	746	824.6067	568.7134	0.6287668	0.4986269	559.5383	4.231236	0	826.9293	569.1846	0.4740269	0.473914	557.8751	4.235007	0	14	826	569						Frog_fixed.avi	0
12444	747	821.6639	569.3206	0.6289632	0.4994845	559.8237	4.247646	0	820.2313	575.14	0.4743014	0.4745237	557.9718	4.222614	0	14	821	572						Frog_fixed.avi	0
12461	748	820.486	570.1318	0.6291886	0.5002657	560.1231	4.235155	0	825.5559	569.6137	0.4746169	0.4751262	558.3672	4.231938	0	14	823	570						Frog_fixed.avi	0
12478	749	825.4169	569.4285	0.6294647	0.5010329	560.3743	4.244842	0	822.5562	571.9168	0.4749388	0.4756543	558.5463	4.237108	0	14	824	571						Frog_fixed.avi	0
12494	750	820.9016	567.8881	0.6297309	0.5017073	560.6207	4.243099	0	820.2097	572.2097	0.4752696	0.4761282	558.8366	4.224753	0	14	821	570						Frog_fixed.avi	0
12511	751	820.3513	563.4859	0.6300355	0.5021983	560.7432	4.249814	0	822.3857	570.6658	0.4756806	0.4764401	558.9683	4.228738	0	14	821	567						Frog_fixed.avi	0
12528	752	821.8545	565.3708	0.6304131	0.5025646	561.1046	4.242073	0	822.9723	575.1328	0.4761107	0.4766427	559.1428	4.238692	0	14	822	570						Frog_fixed.avi	0
12544	753	821.6052	564.0977	0.630841	0.5029253	561.3654	4.255922	0	821.1058	575.4014	0.4765883	0.4768502	559.3369	4.22928	0	14	821	570						Frog_fixed.avi	0
12561	754	823.215	565.2733	0.6312829	0.5032576	561.6805	4.240948	0	824.5554	569.045	0.477127	0.4770296	559.5159	4.234532	0	14	824	567						Frog_fixed.avi	0
12578	755	821.6116	567.1986	0.6317599	0.5035258	561.868	4.259092	0	820.155	568.5853	0.4776639	0.4771737	559.7399	4.229437	0	14	821	568						Frog_fixed.avi	0
12594	756	817.5417	561.0183	0.632246	0.5038645	562.0358	4.264671	0	820.4707	568.5695	0.4782265	0.4772969	559.9294	4.241035	0	14	819	565						Frog_fixed.avi	0
12611	757	820.1303	568.5513	0.6327534	0.5041724	562.283	4.253642	0	817.0103	568.7802	0.4787832	0.4774971	560.0483	4.242673	0	14	819	569						Frog_fixed.avi	0
12628	758	815.2264	566.6935	0.6332542	0.5044691	562.6407	4.269462	0	818.4616	568.1988	0.4793471	0.4776855	560.2449	4.235824	0	14	817	567						Frog_fixed.avi	0
12644	759	815.1897	565.0485	0.6337759	0.5048415	562.8667	4.269891	0	823.2268	563.9484	0.4799145	0.4779119	560.5143	4.249984	0	14	819	564						Frog_fixed.avi	0
12661	760	815.4129	568.972	0.6343049	0.505114	563.1155	4.283995	0	818.1518	569.0135	0.4804698	0.4780671	560.6877	4.262436	0	14	817	569						Frog_fixed.avi	0
12678	761	815.67	563.4434	0.6348254	0.5054994	563.3182	4.287498	0	818.1638	562.7668	0.4810233	0.4783473	560.9148	4.261646	0	14	817	563						Frog_fixed.avi	0
12694	762	813.1332	566.9977	0.6353464	0.5058796	563.4527	4.296281	0	816.5608	569.1968	0.4815745	0.4785964	560.9692	4.257045	0	14	815	568						Frog_fixed.avi	0
12711	763	820.1838	564.6252	0.6359107	0.5063416	563.7638	4.303274	0	822.6906	567.2269	0.4821635	0.4789085	561.1312	4.270784	0	14	821	566						Frog_fixed.avi	0
12728	764	815.6133	565.2217	0.6364447	0.5068918	563.8571	4.317836	0	820.9005	568.1305	0.4827743	0.4793617	561.3547	4.263108	0	14	818	567						Frog_fixed.avi	0
12744	765	815.2148	569.7728	0.6370597	0.5075148	563.9312	4.311809	0	818.2401	565.0306	0.4833951	0.4798714	561.4282	4.274094	0	14	817	567						Frog_fixed.avi	0
12761	766	818.4774	570.5712	0.6376854	0.508229	564.1467	4.315443	0	822.4545	564.0475	0.4840588	0.4803838	561.5985	4.284752	0	14	820	567						Frog_fixed.avi	0
12778	767	813.8442	561.8672	0.6383372	0.5089356	564.2834	4.328646	0	823.8984	565.1536	0.4847848	0.480882	561.8323	4.283146	0	14	819	564						Frog_fixed.avi	0
12794	768	816.5969	566.5284	0.6390703	0.5096114	564.4868	4.313468	0	822.6635	565.1281	0.4855266	0.4812929	561.9337	4.284981	0	14	820	566						Frog_fixed.avi	0
12811	769	813.3615	567.353	0.6397991	0.510218	564.5226	4.319394	0	819.7242	568.0294	0.4863034	0.4817059	561.9903	4.288148	0	14	817	568						Frog_fixed.avi	0
12828	770	813.6008	572.0594	0.6406087	0.5107969	564.7722	4.332631	0	823.7829	563.3572	0.4871646	0.4820101	562.2549	4.288011	0	14	819	568						Frog_fixed.avi	0
12844	771	813.7134	568.5284	0.6414121	0.5114436	564.9507	4.331015	0	827.2903	567.3543	0.4880393	0.4822778	562.5198	4.308007	0	14	821	568						Frog_fixed.avi	0
12861	772	818.0209	569.674	0.642226	0.5120004	564.9753	4.321862	0	823.561	561.0795	0.4889039	0.4825881	562.64	4.293666	0	14	821	565						Frog_fixed.avi	0
12877	773	816.4783	572.0396	0.6430714	0.5124871	565.2952	4.324867	0	822.4	563.721	0.4897714	0.4828395	562.8655	4.298685	0	14	819	568						Frog_fixed.avi	0
12894	774	820.6495	571.024	0.6439195	0.5130484	565.4338	4.324759	0	822.6934	568.7982	0.4906864	0.4829903	562.8768	4.313682	0	14	822	570						Frog_fixed.avi	0
12911	775	818.6962	570.9001	0.6447434	0.5135335	565.6136	4.32437	0	820.5813	564.2786	0.4915524	0.4832757	562.9791	4.300535	0	14	820	568						Frog_fixed.avi	0
12927	776	850.8998	533.0283	0.645246	0.5138532	565.7813	4.326106	0	868.6608	529.101	0.4923277	0.4833582	563.4517	4.328245	0	15	860	531						Frog_fixed.avi	0
12944	777	858.4942	540.8417	0.6459818	0.5143295	565.8599	4.312862	0	863.6635	533.4149	0.4931201	0.4836221	563.4817	4.317	0	15	861	537						Frog_fixed.avi	0
12961	778	869.7235	534.4472	0.6468372	0.5148854	565.8047	4.329427	0	865.4873	534.0721	0.4939207	0.4839309	563.5271	4.311225	0	15	868	534						Frog_fixed.avi	0
12977	779	864.4046	529.0411	0.6476244	0.515371	566.0818	4.335276	0	870.5314	529.5606	0.4947997	0.4842008	563.7045	4.32785	0	15	867	529						Frog_fixed.avi	0
12994	780	865.2772	538.9557	0.648428	0.5157499	566.0427	4.32645	0	867.4658	532.8862	0.4956025	0.484367	563.7739	4.31638	0	15	866	536						Frog_fixed.avi	0
13011	781	862.8546	532.5216	0.6491841	0.5161217	566.2014	4.334487	0	866.7117	527.952	0.4963656	0.4844697	563.7783	4.322393	0	15	865	530						Frog_fixed.avi	0
13027	782	863.5243	530.603	0.6499364	0.5163775	566.0742	4.340761	0	869.9627	529.035	0.4971917	0.484455	563.8909	4.333764	0	15	867	530						Frog_fixed.avi	0
13044	783	860.7164	536.0916	0.6506819	0.5165411	566.2763	4.32242	0	864.6533	523.3727	0.4979255	0.4844521	564.0124	4.334735	0	15	863	530						Frog_fixed.avi	0
13061	784	862.5563	533.7172	0.6514189	0.5166876	566.2169	4.340106	0	863.0404	535.0339	0.4987145	0.4842637	563.9695	4.345432	0	15	863	534						Frog_fixed.avi	0
13077	785	862.0023	536.1492	0.6521322	0.5167205	566.3662	4.328429	0	864.8107	531.6781	0.4994442	0.4840126	564.1182	4.341211	0	15	863	534						Frog_fixed.avi	0
13094	786	860.8481	536.5939	0.6528233	0.5167051	566.4052	4.326099	0	864.4092	536.0889	0.5001938	0.4836815	564.0303	4.332235	0	15	863	536						Frog_fixed.avi	0
13111	787	861.9558	540.8016	0.6535302	0.516591	566.4092	4.33633	0	862.2864	535.7166	0.5009115	0.4832368	564.1952	4.338058	0	15	862	538						Frog_fixed.avi	0
13127	788	862.1432	527.545	0.6542163	0.5165744	566.4752	4.353012	0	861.9479	535.6892	0.5016512	0.482799	564.1483	4.331582	0	15	862	532						Frog_fixed.avi	0
13144	789	866.4364	535.9137	0.6549329	0.5165011	566.3701	4.351151	0	863.7002	535.298	0.5023637	0.4822888	564.217	4.349018	0	15	865	536						Frog_fixed.avi	0
13161	790	861.6013	532.5564	0.6556018	0.5164412	566.4474	4.337854	0	861.8202	530.2539	0.5030948	0.4818284	564.2329	4.358488	0	15	862	531						Frog_fixed.avi	0
13177	791	858.6233	536.5421	0.6562831	0.5163698	566.4243	4.331224	0	863.4958	534.2624	0.503788	0.4813365	564.1649	4.347402	0	15	861	535						Frog_fixed.avi	0
13194	792	861.2012	529.4615	0.6569327	0.5163726	566.363	4.335429	0	862.1772	533.4206	0.5044581	0.4809161	564.3978	4.366148	0	15	862	531						Frog_fixed.avi	0
13211	793	864.6136	531.0531	0.6575156	0.5164183	566.5121	4.357055	0	862.9603	534.8373	0.5050675	0.4805624	564.273	4.355114	0	15	864	533						Frog_fixed.avi	0
13227	794	860.9371	537.5861	0.6580451	0.5164988	566.5281	4.331034	0	862.7717	535.9244	0.5056183	0.480356	564.2003	4.347895	0	15	862	537						Frog_fixed.avi	0
13244	795	864.7025	534.1671	0.6585267	0.5167368	566.5217	4.342307	0	859.6304	538.0148	0.5061129	0.4802774	564.2341	4.336806	0	15	862	536						Frog_fixed.avi	0
13261	796	865.9473	536.351	0.6589271	0.5170493	566.421	4.325815	0	859.5569	537.1127	0.5065476	0.4803219	564.2447	4.344337	0	15	863	537						Frog_fixed.avi	0
13277	797	865.5667	542.6887	0.6592657	0.51728	566.3336	4.333693	0	856.5723	541.5789	0.5068498	0.4804283	564.3439	4.341121	0	15	861	542						Frog_fixed.avi	0
13294	798	866.0851	541.1194	0.6595445	0.5174583	566.4911	4.335633	0	860.6326	541.7855	0.5071481	0.4804832	564.1219	4.331873	0	15	863	541						Frog_fixed.avi	0
13311	799	867.8854	539.294	0.6598023	0.5176292	566.326	4.332188	0	854.1187	544.6036	0.5073977	0.4805062	564.2153	4.32906	0	15	861	542						Frog_fixed.avi	0
13327	800	865.3983	543.7725	0.66005	0.5176681	566.4568	4.321976	0	858.017	543.8325	0.5076547	0.4804669	564.1177	4.327645	0	15	862	544						Frog_fixed.avi	0
13344	801	871.9268	538.3884	0.6603053	0.5176539	566.2725	4.324495	0	855.7158	540.4719	0.5078866	0.4803777	564.2974	4.336094	0	15	864	539						Frog_fixed.avi	0
13361	802	867.9925	540.5674	0.6605594	0.5175794	566.4719	4.326894	0	857.1534	540.802	0.5081509	0.4802315	564.0672	4.3319	0	15	863	541						Frog_fixed.avi	0
13377	803	868.8608	544.3985	0.6608198	0.517508	566.2805	4.315825	0	857.8171	540.6462	0.5084389	0.4800845	564.1032	4.323898	0	15	863	543						Frog_fixed.avi	0
13394	804	867.4713	541.2908	0.6610826	0.5173846	566.3558	4.317453	0	855.7404	546.5919	0.5086917	0.4798382	563.9711	4.324472	0	15	862	544						Frog_fixed.avi	0
13411	805	871.4755	539.2735	0.6613632	0.5172863	566.3041	4.328401	0	854.6359	545.8636	0.5089728	0.4796811	564.0145	4.322594	0	15	863	543						Frog_fixed.avi	0
13427	806	863.5163	542.4648	0.6615981	0.5172065	566.2848	4.309285	0	853.8844	541.2789	0.5091977	0.4794607	563.8338	4.312737	0	15	859	542						Frog_fixed.avi	0
13444	807	870.259	538.1931	0.6618302	0.5171086	566.2256	4.313371	0	852.5459	547.4098	0.5094645	0.4792143	563.9346	4.321101	0	15	861	543						Frog_fixed.avi	0
13460	808	868.155	537.0228	0.662032	0.5169707	566.2571	4.307156	0	855.5947	547.2206	0.5096562	0.4789672	563.8358	4.31236	0	15	862	542						Frog_fixed.avi	0
13477	809	869.6539	541.3962	0.6622331	0.5168362	566.0893	4.309383	0	856.8943	545.6102	0.5098515	0.4787775	563.78	4.302829	0	15	863	544						Frog_fixed.avi	0
13494	810	866.786	545.791	0.662389	0.5167157	566.1178	4.299817	0	857.4094	543.8723	0.5100512	0.4786204	563.8984	4.317163	0	15	862	545						Frog_fixed.avi	0
13510	811	871.0073	522.4103	0.6624985	0.5165242	566.0837	4.305169	0	863.5198	523.4656	0.5101706	0.4783695	563.7643	4.302796	0	15	867	523						Frog_fixed.avi	0
13527	812	878.3069	503.5336	0.6626231	0.5162873	565.94	4.293117	0	861.598	506.3667	0.5103546	0.4780729	563.6863	4.303598	0	15	870	505						Frog_fixed.avi	0
13544	813	877.4841	503.4629	0.662786	0.5162191	565.8763	4.305149	0	862.3652	511.5978	0.5104678	0.4779899	563.6232	4.313026	0	15	870	508						Frog_fixed.avi	0
13560	814	875.8339	504.6143	0.6629102	0.516012	565.7764	4.308079	0	860.4315	507.267	0.5105881	0.4778967	563.6825	4.31723	0	15	868	506						Frog_fixed.avi	0
13577	815	877.3176	509.6848	0.663062	0.5158647	565.7524	4.310391	0	857.2838	510.3083	0.510683	0.4777677	563.5815	4.31273	0	15	867	510						Frog_fixed.avi	0
13594	816	878.7198	504.588	0.6631944	0.5158097	565.6602	4.309761	0	857.7759	504.851	0.5107925	0.4777375	563.2679	4.308409	0	15	868	505						Frog_fixed.avi	0
13610	817	874.1413	507.4166	0.6633149	0.515837	565.6106	4.312406	0	861.2295	502.4917	0.5109239	0.4777169	563.3441	4.308072	0	15	868	505						Frog_fixed.avi	0
13627	818	874.4995	504.9264	0.6634563	0.5158643	565.5309	4.306855	0	863.5688	505.832	0.5110584	0.4777274	563.4234	4.325044	0	15	869	505						Frog_fixed.avi	0
13644	819	876.7557	505.0693	0.6636183	0.5159187	565.4659	4.313674	0	861.0834	509.4797	0.5112124	0.4777598	563.2909	4.319927	0	15	869	507						Frog_fixed.avi	0
13660	820	880.8137	499.2267	0.6637776	0.5160269	565.4706	4.328889	0	858.1723	507.6487	0.5113288	0.4777927	563.1376	4.325002	0	15	869	503						Frog_fixed.avi	0
13677	821	873.3412	506.3016	0.6639378	0.5160456	565.36	4.325588	0	861.8293	508.9923	0.5115119	0.4777552	563.2341	4.325182	0	15	868	508						Frog_fixed.avi	0
13694	822	877.4961	503.7861	0.6641715	0.5160311	565.368	4.310208	0	861.0851	508.3465	0.511721	0.4777128	563.1755	4.322886	0	15	869	506						Frog_fixed.avi	0
13710	823	873.9458	502.3878	0.6643575	0.5160756	565.2009	4.314438	0	861.376	506.9561	0.5118818	0.4776667	562.9468	4.323202	0	15	868	505						Frog_fixed.avi	0
13727	824	872.1503	505.425	0.6645767	0.5162172	565.1924	4.311411	0	859.8854	508.6747	0.5121059	0.4777082	563.2778	4.321895	0	15	866	507						Frog_fixed.avi	0
13744	825	873.969	504.6834	0.6647708	0.5164294	565.282	4.334747	0	862.0753	512.1672	0.5122806	0.4778436	563.0706	4.322304	0	15	868	508						Frog_fixed.avi	0
13760	826	872.8303	506.7689	0.6649514	0.5167788	565.1679	4.32182	0	864.3012	511.1887	0.5124717	0.4781187	563.0475	4.330407	0	15	869	509						Frog_fixed.avi	0
13777	827	875.2448	499.9607	0.6651187	0.5172483	565.2819	4.346842	0	863.0038	506.6969	0.5126671	0.4786078	563.2053	4.331101	0	15	869	503						Frog_fixed.avi	0
13794	828	869.491	507.2345	0.6652912	0.5177064	565.41	4.325496	0	860.6456	512.0936	0.5128021	0.4789649	563.0725	4.331184	0	15	865	510						Frog_fixed.avi	0
13810	829	872.1509	506.8266	0.6654404	0.5181437	565.3059	4.329547	0	864.0128	503.4713	0.5129672	0.4794852	563.2397	4.334295	0	15	868	505						Frog_fixed.avi	0
13827	830	869.9216	507.4857	0.6655538	0.5185015	565.4124	4.334992	0	862.2083	509.2299	0.5131004	0.4797173	563.4836	4.345256	0	15	866	508						Frog_fixed.avi	0
13844	831	875.1871	505.3813	0.6656663	0.5187812	565.4871	4.340615	0	855.9341	513.8556	0.5132795	0.4797247	563.4908	4.330921	0	15	866	510						Frog_fixed.avi	0
13860	832	870.1245	509.475	0.6657591	0.51895	565.6191	4.337902	0	862.1144	506.7421	0.5133466	0.4802227	563.4908	4.341795	0	15	866	508						Frog_fixed.avi	0
13877	833	869.6992	507.2177	0.665856	0.5191059	565.6552	4.338747	0	863.5971	512.4777	0.513504	0.4803364	563.7844	4.346599	0	15	867	510						Frog_fixed.avi	0
13894	834	874.3875	505.0421	0.6659898	0.5193213	565.8456	4.344131	0	859.3494	511.6117	0.5136316	0.4804896	563.8727	4.337734	0	15	867	508						Frog_fixed.avi	0
13910	835	871.0028	509.5273	0.6661347	0.5195812	565.9086	4.334205	0	859.5574	515.0948	0.5137979	0.4806767	563.9865	4.341883	0	15	865	512						Frog_fixed.avi	0
13927	836	873.4622	504.6469	0.666262	0.5197941	566.1052	4.332213	0	860.657	507.8716	0.5139966	0.4810307	564.162	4.333924	0	15	867	506						Frog_fixed.avi	0
13944	837	869.6777	503.8072	0.6664176	0.5201129	566.314	4.330384	0	854.8616	523.5164	0.5141761	0.4809347	564.1871	4.350964	0	15	862	514						Frog_fixed.avi	0
13960	838	872.2418	501.0513	0.6665871	0.5204608	566.4735	4.327855	0	860.1771	512.2758	0.5143868	0.4815108	564.1871	4.344066	0	15	866	507						Frog_fixed.avi	0
13977	839	867.2156	503.0624	0.666748	0.5207977	566.546	4.319896	0	856.7352	504.714	0.5145526	0.4819179	564.4553	4.345467	0	15	862	504						Frog_fixed.avi	0
13993	840	873.6472	501.6429	0.666941	0.5211771	566.7821	4.331148	0	858.5646	507.3796	0.5148244	0.4821367	564.8291	4.350569	0	15	866	505						Frog_fixed.avi	0
14010	841	866.8472	506.8406	0.6671149	0.5214577	567.0024	4.32759	0	856.1437	509.1306	0.5150559	0.4824227	564.8936	4.341642	0	15	861	508						Frog_fixed.avi	0
14027	842	871.2781	501.9774	0.6673034	0.5218081	567.1819	4.314873	0	860.7689	510.4812	0.5153024	0.4827368	565.1652	4.353641	0	15	866	506						Frog_fixed.avi	0
14043	843	871.1499	504.3807	0.6674978	0.5221024	567.2969	4.326592	0	855.9033	514.9339	0.5155151	0.4829192	565.3155	4.353305	0	15	864	510						Frog_fixed.avi	0
14060	844	868.6487	507.9714	0.6676434	0.5223079	567.6186	4.304063	0	860.0977	509.9394	0.5157489	0.4831412	565.5013	4.345811	0	15	864	509						Frog_fixed.avi	0
14077	845	868.6856	504.1045	0.6678106	0.5225697	567.8046	4.315984	0	856.8842	509.4204	0.5159406	0.4833782	565.7161	4.349924	0	15	863	507						Frog_fixed.avi	0
14093	846	865.8663	509.4266	0.6679366	0.5228132	568.0191	4.308899	0	857.1937	515.2911	0.5161789	0.4835394	565.9183	4.354393	0	15	862	512						Frog_fixed.avi	0
14110	847	868.9797	555.4023	0.6680941	0.5231477	568.0512	4.333522	0	844.8976	558.0033	0.5164616	0.4838267	565.9838	4.358922	0	15	857	557						Frog_fixed.avi	0
14127	848	866.689	548.3276	0.6682202	0.5233713	568.2822	4.315948	0	853.2709	552.9426	0.5165854	0.483932	566.3518	4.354222	0	15	860	551						Frog_fixed.avi	0
14143	849	859.3828	546.7993	0.6683626	0.5236002	568.5113	4.321838	0	848.2516	552.8111	0.5167314	0.4840606	566.3535	4.35854	0	15	854	550						Frog_fixed.avi	0
14160	850	863.1666	551.9999	0.6684923	0.5237097	568.7201	4.316709	0	854.0092	548.649	0.5169542	0.484175	566.7504	4.363735	0	15	859	550						Frog_fixed.avi	0
14177	851	861.4385	552.917	0.668599	0.5237987	568.9106	4.310446	0	850.8332	552.1997	0.5170696	0.4842203	566.7753	4.351342	0	15	856	553						Frog_fixed.avi	0
14193	852	861.6301	551.0944	0.6687254	0.5238875	569.0321	4.321894	0	845.7928	551.7567	0.5172015	0.4842824	567.0132	4.370379	0	15	854	551						Frog_fixed.avi	0
14210	853	863.0756	553.1023	0.6688479	0.5239475	569.0641	4.323274	0	854.8102	551.4766	0.5173925	0.4842952	567.1894	4.358317	0	15	859	552						Frog_fixed.avi	0
14227	854	861.7017	554.515	0.6689755	0.5239688	569.2398	4.319055	0	848.9167	549.7537	0.5174916	0.4843235	567.1862	4.362477	0	15	855	552						Frog_fixed.avi	0
14243	855	863.5464	553.1056	0.6690914	0.5240291	569.4416	4.323876	0	849.7251	555.5449	0.5176236	0.4843521	567.364	4.365196	0	15	857	554						Frog_fixed.avi	0
14260	856	856.2793	550.3533	0.6691992	0.5241455	569.6612	4.326449	0	852.7974	555.0278	0.517768	0.4844361	567.6008	4.343476	0	15	855	553						Frog_fixed.avi	0
14277	857	858.2782	548.6456	0.6692657	0.5242984	569.7004	4.331472	0	848.7902	557.6882	0.5178409	0.4845737	567.6877	4.361824	0	15	854	553						Frog_fixed.avi	0
14293	858	860.5653	546.7141	0.6693547	0.524491	569.8287	4.330298	0	849.0599	558.6643	0.5179223	0.4847786	567.6443	4.360939	0	15	855	553						Frog_fixed.avi	0
14310	859	862.0981	552.4277	0.6693909	0.5246335	569.9775	4.344073	0	850.3128	554.1468	0.5179596	0.4851011	567.6992	4.359861	0	15	856	553						Frog_fixed.avi	0
14327	860	860.6409	551.4126	0.669381	0.5247782	570.0491	4.331603	0	846.863	559.5208	0.5179616	0.4852985	568.0674	4.365851	0	15	854	555						Frog_fixed.avi	0
14343	861	858.2316	551.4098	0.6693492	0.5248644	570.1953	4.343628	0	848.3007	556.7101	0.5179319	0.4854581	568.1533	4.376436	0	15	853	554						Frog_fixed.avi	0
14360	862	859.5464	550.5783	0.6692966	0.5249049	570.2601	4.340683	0	850.6382	559.4769	0.5178692	0.4855824	568.1655	4.354271	0	15	855	555						Frog_fixed.avi	0
14376	863	858.3829	552.7094	0.6692251	0.5248873	570.3278	4.333603	0	849.7382	554.5114	0.517816	0.4857433	568.2417	4.363921	0	15	854	554						Frog_fixed.avi	0
14393	864	860.6155	552.9496	0.6691608	0.5248239	570.4216	4.336088	0	850.2563	555.4525	0.5177555	0.4858372	568.512	4.36166	0	15	855	554						Frog_fixed.avi	0
14410	865	859.9063	553.2794	0.6690596	0.5247597	570.7408	4.347965	0	854.1528	553.3282	0.5176962	0.4858902	568.7423	4.363356	0	15	857	553						Frog_fixed.avi	0
14426	866	856.7487	549.6151	0.668945	0.5247659	570.8926	4.338405	0	852.0419	553.8878	0.5176071	0.4859523	569.0595	4.357638	0	15	854	552						Frog_fixed.avi	0
14443	867	862.8644	549.7993	0.6688409	0.5247035	570.9877	4.336515	0	855.6573	555.7379	0.5175333	0.4860169	569.222	4.361108	0	15	859	553						Frog_fixed.avi	0
14460	868	857.6472	550.7415	0.6687012	0.5246958	571.2246	4.343794	0	856.7072	553.7772	0.517428	0.4860526	569.3057	4.363259	0	15	857	552						Frog_fixed.avi	0
14476	869	855.2332	551.7467	0.6685556	0.5247244	571.3591	4.332947	0	849.866	554.1745	0.5172926	0.486104	569.5977	4.355847	0	15	853	553						Frog_fixed.avi	0
14493	870	859.5008	551.8096	0.6684369	0.524746	571.4967	4.333051	0	852.7358	551.8718	0.5171973	0.4861718	569.7221	4.346427	0	15	856	552						Frog_fixed.avi	0
14510	871	854.9806	544.6933	0.6682546	0.5248001	571.7545	4.340014	0	853.4927	556.3318	0.5170761	0.4862162	569.8013	4.349851	0	15	854	551						Frog_fixed.avi	0
14526	872	856.3632	552.0798	0.6680952	0.52485	571.8698	4.319825	0	855.5529	553.7625	0.5169467	0.486297	570.0964	4.333271	0	15	856	553						Frog_fixed.avi	0
14543	873	853.6385	539.7922	0.6678905	0.5248771	572.2076	4.329671	0	856.9266	552.6439	0.5168112	0.4863666	570.3791	4.340429	0	15	855	546						Frog_fixed.avi	0
14560	874	853.8367	540.8016	0.6676799	0.524894	572.269	4.322362	0	853.4448	549.2867	0.5166144	0.4865057	570.4414	4.318437	0	15	854	545						Frog_fixed.avi	0
14576	875	854.6133	543.6987	0.6674266	0.524856	572.5347	4.32103	0	849.4419	549.8667	0.5163863	0.4865654	570.645	4.308843	0	15	852	547						Frog_fixed.avi	0
14593	876	854.7122	548.9235	0.6671924	0.5247415	572.6241	4.315697	0	854.4907	549.7874	0.5162185	0.486618	570.9282	4.302572	0	15	855	549						Frog_fixed.avi	0
14610	877	854.5911	548.7066	0.6669065	0.5246753	572.8829	4.297985	0	851.2518	546.9076	0.5159472	0.4866787	571.0488	4.294105	0	15	853	548						Frog_fixed.avi	0
14626	878	851.6339	548.9874	0.6666273	0.5246191	573.0778	4.305293	0	855.6322	547.5633	0.5157167	0.4867274	571.2792	4.278941	0	15	854	548						Frog_fixed.avi	0
14643	879	852.6882	542.4103	0.666325	0.524562	573.1793	4.286765	0	852.2098	544.6432	0.5154036	0.4867412	571.4155	4.267473	0	15	852	544						Frog_fixed.avi	0
14660	880	852.4142	543.7241	0.6659727	0.5244371	573.3778	4.280065	0	854.5333	544.8901	0.515103	0.4866903	571.7502	4.264758	0	15	853	544						Frog_fixed.avi	0
14676	881	853.9915	541.665	0.6656048	0.5242052	573.5886	4.286228	0	850.7213	547.9739	0.5147399	0.4865837	571.6745	4.232623	0	15	852	545						Frog_fixed.avi	0
14693	882	855.3043	540.5915	0.6652402	0.5240124	573.8121	4.277674	0	850.1873	547.4532	0.5144044	0.4865071	571.902	4.226694	0	15	853	544						Frog_fixed.avi	0
14710	883	853.3186	541.2646	0.6648718	0.5237632	573.9244	4.261759	0	854.9331	544.302	0.5140539	0.4864234	572.1926	4.222991	0	15	854	543						Frog_fixed.avi	0
14726	884	856.3634	542.1827	0.6645368	0.5235237	573.9526	4.251362	0	852.2329	547.5454	0.5136636	0.486319	572.1611	4.194994	0	15	854	545						Frog_fixed.avi	0
14743	885	855.1292	543.6513	0.6641638	0.5232335	574.129	4.24354	0	850.1536	545.809	0.5132759	0.486253	572.3769	4.20006	0	15	853	545						Frog_fixed.avi	0
14760	886	853.1754	542.5307	0.6637881	0.522966	574.302	4.239396	0	852.0601	550.6594	0.5128901	0.4861929	572.4449	4.176932	0	15	853	547						Frog_fixed.avi	0
14776	887	855.2314	544.8571	0.6634195	0.5227798	574.4449	4.21607	0	851.8804	554.1164	0.5124946	0.4862204	572.6025	4.166185	0	15	854	549						Frog_fixed.avi	0
14793	888	854.2615	543.6466	0.6630576	0.5226533	574.5471	4.210034	0	850.4349	550.6528	0.5120931	0.4862916	572.6459	4.151945	0	15	852	547						Frog_fixed.avi	0
14810	889	853.493	546.9657	0.6626921	0.5226088	574.6378	4.179305	0	849.5224	546.2115	0.5117208	0.486532	572.7806	4.153551	0	15	852	547						Frog_fixed.avi	0
14826	890	857.3669	543.6378	0.6623501	0.5227541	574.6517	4.185823	0	846.1673	553.3264	0.5113527	0.4868647	572.9346	4.136476	0	15	852	548						Frog_fixed.avi	0
14843	891	856.5789	549.0833	0.662015	0.5228549	574.7552	4.167651	0	848.1904	549.0764	0.5110325	0.4871961	572.9006	4.116093	0	15	852	549						Frog_fixed.avi	0
14860	892	852.7606	495.7557	0.6616315	0.5227507	574.6315	4.148604	0	852.8585	493.9817	0.5107918	0.4872764	573.0048	4.101492	0	15	853	495						Frog_fixed.avi	0
14876	893	866.0325	497.2309	0.6613666	0.5229115	574.7025	4.143861	0	847.0944	499.1571	0.5104647	0.4876036	573.0535	4.091116	0	15	857	498						Frog_fixed.avi	0
14893	894	858.0811	496.4021	0.6611232	0.5231228	574.6346	4.119932	0	851.3678	495.3614	0.5101708	0.4879454	572.9886	4.08193	0	15	855	496						Frog_fixed.avi	0
14910	895	863.9092	494.9973	0.6608852	0.5232491	574.6576	4.12971	0	853.8149	492.9672	0.5098965	0.4882436	573.129	4.069188	0	15	859	494						Frog_fixed.avi	0
14926	896	860.7983	497.4591	0.6606547	0.5233711	574.5716	4.098127	0	844.855	499.9602	0.5095951	0.4884269	572.8321	4.050983	0	15	853	499						Frog_fixed.avi	0
14943	897	860.5209	497.1511	0.6604282	0.523559	574.5408	4.078725	0	849.0396	503.4346	0.5093418	0.488692	572.8777	4.048783	0	15	855	500						Frog_fixed.avi	0
14959	898	863.6895	497.8199	0.6602325	0.5237224	574.3691	4.080586	0	849.0545	495.746	0.5090827	0.4890826	572.6909	4.029487	0	15	856	497						Frog_fixed.avi	0
14976	899	863.1234	496.8968	0.660043	0.5239277	574.3516	4.061984	0	845.8603	501.5368	0.5088536	0.4893144	572.7363	4.000285	0	15	854	499						Frog_fixed.avi	0
14993	900	865.1504	501.8891	0.6598902	0.5241271	574.265	4.052967	0	842.4946	502.2545	0.5086633	0.4896349	572.3958	3.998511	0	15	854	502						Frog_fixed.avi	0
15009	901	859.2377	504.1792	0.6597651	0.5243385	574.0842	4.042365	0	846.6808	501.2686	0.5085454	0.4898924	572.4716	3.975547	0	15	853	503						Frog_fixed.avi	0
15026	902	865.0292	506.1357	0.6596729	0.524463	573.8935	4.038455	0	849.6459	503.7777	0.5084103	0.4900473	572.2501	3.975159	0	15	857	505						Frog_fixed.avi	0
15043	903	865.627	503.0732	0.6595994	0.5245819	573.7444	4.027523	0	846.7862	510.7441	0.5082769	0.4901965	572.2686	3.955612	0	15	856	507						Frog_fixed.avi	0
15059	904	866.7198	503.3006	0.6595244	0.5247517	573.637	4.010416	0	841.662	504.5058	0.5081689	0.4904376	572.0009	3.942346	0	15	854	504						Frog_fixed.avi	0
15076	905	865.4037	504.6972	0.6594298	0.5249056	573.5956	4.008615	0	851.1671	499.7613	0.5080904	0.4906528	571.9344	3.930674	0	15	858	502						Frog_fixed.avi	0
15093	906	865.3029	501.3004	0.6593521	0.5250062	573.4548	4.004422	0	851.3696	506.6715	0.5079678	0.490806	571.7753	3.922045	0	15	858	504						Frog_fixed.avi	0
15109	907	862.2489	501.3168	0.6592783	0.5250746	573.3347	3.991136	0	847.4448	510.3931	0.5078773	0.4908852	571.6872	3.921831	0	15	855	506						Frog_fixed.avi	0
15126	908	861.718	507.8443	0.6592023	0.5251018	573.2205	3.993644	0	843.2628	514.8989	0.5077655	0.4909619	571.4603	3.917958	0	15	852	511						Frog_fixed.avi	0
15143	909	866.2499	507.4601	0.6591463	0.5250894	573.1276	3.996076	0	845.7099	513.2502	0.5076703	0.491019	571.545	3.905804	0	15	856	510						Frog_fixed.avi	0
15159	910	869.7814	503.0013	0.6590706	0.5251451	572.9983	4.005324	0	852.9486	510.1251	0.5075835	0.4911071	571.3398	3.907484	0	15	861	507						Frog_fixed.avi	0
15176	911	866.2037	499.2869	0.6589697	0.5252289	572.8848	3.998825	0	851.2607	505.1815	0.5074637	0.4913465	571.2047	3.938549	0	15	859	502						Frog_fixed.avi	0
15193	912	866.3273	510.9862	0.6588556	0.5252957	572.7147	3.982246	0	848.7838	509.811	0.5073353	0.4915196	571.1188	3.916521	0	15	858	510						Frog_fixed.avi	0
15209	913	867.0248	506.9803	0.6587377	0.5253701	572.8224	4.005489	0	850.3345	510.7179	0.5072222	0.4916686	571.085	3.922895	0	15	859	509						Frog_fixed.avi	0
15226	914	868.0994	506.7204	0.6586405	0.5255359	572.7875	3.999963	0	841.0212	517.3566	0.5071192	0.4916203	571.0888	3.917361	0	15	855	512						Frog_fixed.avi	0
15243	915	865.8099	514.9127	0.6585508	0.5257039	572.7693	4.006984	0	851.4413	515.8913	0.5070687	0.4918423	571.0888	3.933714	0	15	859	515						Frog_fixed.avi	0
15259	916	862.4383	510.4972	0.6585054	0.5258278	572.6923	4.011341	0	849.3691	509.2899	0.5069587	0.4923206	571.0934	3.948333	0	15	856	510						Frog_fixed.avi	0
15276	917	863.9625	510.7726	0.6584851	0.5259526	572.7228	4.033804	0	846.6839	517.1357	0.5069335	0.4924321	570.8838	3.954534	0	15	855	514						Frog_fixed.avi	0
15293	918	865.1683	505.1439	0.6584622	0.5260397	572.7468	4.03834	0	852.7414	514.5038	0.5069193	0.4925174	570.9346	3.950806	0	15	859	510						Frog_fixed.avi	0
15309	919	865.7986	511.5153	0.6583823	0.5261216	572.705	4.055329	0	854.5602	514.1907	0.5068764	0.4926594	571.0093	3.975714	0	15	860	513						Frog_fixed.avi	0
15326	920	871.5622	512.7162	0.6583016	0.5262434	572.7657	4.068419	0	858.5446	510.9696	0.5068018	0.4928814	571.0615	3.99877	0	15	865	512						Frog_fixed.avi	0
15343	921	868.3364	505.5677	0.6581714	0.5264671	572.981	4.074838	0	855.9242	509.8469	0.5066884	0.4931501	571.0952	3.995769	0	15	862	508						Frog_fixed.avi	0
15359	922	867.9323	509.1582	0.6580006	0.5266705	572.9646	4.076396	0	852.4558	520.2786	0.5065297	0.4933861	571.1845	3.995211	0	15	860	515						Frog_fixed.avi	0
15376	923	865.8445	509.4065	0.6578059	0.5268921	573.1256	4.094832	0	852.3185	510.7628	0.5063407	0.4937291	571.2165	4.004311	0	15	859	510						Frog_fixed.avi	0
15393	924	868.6216	507.3852	0.6576224	0.5270454	573.2454	4.116845	0	851.5964	508.9204	0.5061554	0.4940242	571.4564	4.016656	0	15	860	508						Frog_fixed.avi	0
15409	925	868.4564	506.1734	0.6574152	0.527199	573.1887	4.114734	0	853.1514	519.3146	0.505984	0.4941921	571.4393	4.037834	0	15	861	513						Frog_fixed.avi	0
15426	926	865.3888	512.0253	0.6571921	0.5272756	573.4119	4.114839	0	858.1158	511.4767	0.5057599	0.4944189	571.5543	4.055971	0	15	862	512						Frog_fixed.avi	0
15443	927	867.3442	506.4572	0.6569663	0.5272943	573.4538	4.13488	0	850.9937	520.9278	0.5055515	0.4944412	571.5567	4.048772	0	15	859	514						Frog_fixed.avi	0
15459	928	868.3669	505.3291	0.6567408	0.5272527	573.5571	4.145628	0	852.0912	515.1567	0.5053146	0.4945124	571.6086	4.069152	0	15	860	510						Frog_fixed.avi	0
15476	929	868.4498	512.3354	0.6565146	0.5271526	573.6139	4.149383	0	857.3749	519.5995	0.5051179	0.4944455	571.7545	4.068249	0	15	863	516						Frog_fixed.avi	0
15492	930	867.67	511.7684	0.6562504	0.5270516	573.6943	4.171428	0	850.4544	521.4637	0.5048507	0.4944341	571.7081	4.085831	0	15	859	517						Frog_fixed.avi	0
15509	931	863.8163	509.0771	0.6560411	0.5269703	573.6507	4.165694	0	859.347	514.238	0.504668	0.4944976	571.8611	4.097015	0	15	862	512						Frog_fixed.avi	0
15526	932	866.6141	511.9748	0.6557732	0.5269139	573.7683	4.191636	0	856.886	517.5771	0.5044051	0.494523	571.8096	4.105548	0	15	862	515						Frog_fixed.avi	0
15542	933	868.1395	511.8687	0.655553	0.5268235	573.6827	4.186872	0	862.3938	515.0962	0.5041744	0.4945382	571.9377	4.109219	0	15	865	513						Frog_fixed.avi	0
15559	934	867.3214	510.0771	0.6552582	0.5267846	573.7855	4.186729	0	857.7935	514.8473	0.5038654	0.4945695	571.7255	4.119232	0	15	863	512						Frog_fixed.avi	0
15576	935	863.8987	510.348	0.6549911	0.526742	573.8402	4.195895	0	865.1022	508.7466	0.5036213	0.4946731	571.8302	4.116686	0	15	865	510						Frog_fixed.avi	0
15592	936	869.6656	510.2449	0.654711	0.5267092	573.7576	4.213926	0	859.8795	517.6695	0.5033211	0.494745	571.6932	4.128754	0	15	865	514						Frog_fixed.avi	0
15609	937	864.4756	506.9428	0.6544036	0.5265975	573.7382	4.22047	0	862.3639	514.7339	0.5030223	0.4948412	571.7593	4.129918	0	15	863	511						Frog_fixed.avi	0
15626	938	863.9446	516.8921	0.6541308	0.5264557	573.6816	4.222109	0	854.8886	524.0453	0.5027704	0.4946338	571.761	4.138028	0	15	859	520						Frog_fixed.avi	0
15642	939	865.7686	512.5691	0.6538301	0.5262905	573.6855	4.213637	0	860.1631	518.3391	0.502396	0.4949959	571.7653	4.164371	0	15	863	515						Frog_fixed.avi	0
15659	940	865.6321	513.621	0.6535957	0.5262012	573.5427	4.228535	0	870.9282	513.0032	0.5021362	0.4951057	571.5259	4.162049	0	15	868	513						Frog_fixed.avi	0
15676	941	866.3001	514.3739	0.6533796	0.5261525	573.6182	4.212213	0	857.2016	515.2481	0.5018857	0.4952945	571.4287	4.153983	0	15	862	515						Frog_fixed.avi	0
15692	942	861.2161	518.5714	0.6532288	0.526094	573.4645	4.236926	0	864.0797	516.279	0.5017363	0.4954285	571.6448	4.165245	0	15	863	517						Frog_fixed.avi	0
15709	943	863.0146	513.5851	0.6531522	0.5260472	573.3838	4.243679	0	867.2679	513.8745	0.5016388	0.4955314	571.4594	4.167214	0	15	865	514						Frog_fixed.avi	0
15726	944	865.9537	510.7795	0.6531508	0.5259923	573.3241	4.255141	0	868.2162	512.1447	0.5016033	0.4955994	571.3762	4.18105	0	15	867	511						Frog_fixed.avi	0
15742	945	860.6245	512.192	0.6532423	0.525818	573.3597	4.276174	0	864.4725	513.6174	0.5016145	0.4954603	571.3431	4.192166	0	15	863	513						Frog_fixed.avi	0
15759	946	876.1014	543.9499	0.653334	0.5248787	573.3734	4.180549	0	858.1955	604.3293	0.5016849	0.4945041	571.3294	3.986444	0	15	867	574						Frog_fixed.avi	0
15776	947	-1280	-1024	-1	-1	-1	-1	4	-1280	-1024	-1	-1	-1	-1	4		0	0						Frog_fixed.avi	0
15792	948	-1280	-1024	-1	-1	-1	-1	4	-1280	-1024	-1	-1	-1	-1	4		0	0						Frog_fixed.avi	0
15809	949	-1280	-1024	-1	-1	-1	-1	4	-1280	-1024	-1	-1	-1	-1	4		0	0						Frog_fixed.avi	0
15826	950	-1280	-1024	-1	-1	-1	-1	4	-1280	-1024	-1	-1	-1	-1	4		0	0						Frog_fixed.avi	0
15842	951	-1280	-1024	-1	-1	-1	-1	4	-1280	-1024	-1	-1	-1	-1	4		0	0						Frog_fixed.avi	0
15859	952	-1280	-1024	-1	-1	-1	-1	4	-1280	-1024	-1	-1	-1	-1	4		0	0						Frog_fixed.avi	0
15876	953	-1280	-1024	-1	-1	-1	-1	4	-1280	-1024	-1	-1	-1	-1	4		0	0						Frog_fixed.avi	0
15892	954	-1280	-1024	-1	-1	-1	-1	4	-1280	-1024	-1	-1	-1	-1	4		0	0						Frog_fixed.avi	0
15909	955	-1280	-1024	-1	-1	-1	-1	4	-1280	-1024	-1	-1	-1	-1	4		0	0						Frog_fixed.avi	0
15925	956	844.9767	536.2319	0.6567123	0.525348	572.5377	4.297679	0	842.6166	542.7977	0.5049089	0.4946978	570.3421	4.28055	0	16	844	540						Frog_fixed.avi	0
15942	957	844.2664	536.4038	0.6570274	0.5255195	572.4335	4.30295	0	835.5386	543.3293	0.5051767	0.4948601	569.9584	4.276059	0	16	840	540						Frog_fixed.avi	0
15959	958	846.9174	534.0796	0.6573758	0.5256875	572.3232	4.297346	0	840.2589	540.7703	0.5055001	0.4949282	570.1962	4.282592	0	16	844	537						Frog_fixed.avi	0
15975	959	843.402	534.3979	0.6576657	0.5257752	572.264	4.308879	0	845.3212	535.6655	0.5058283	0.4950059	569.973	4.290469	0	16	844	535						Frog_fixed.avi	0
15992	960	848.7354	536.9071	0.658009	0.5257791	572.3167	4.318117	0	839.8178	541.6871	0.5061257	0.4948984	569.8381	4.29508	0	16	844	539						Frog_fixed.avi	0
16009	961	846.8055	534.291	0.6583329	0.5257447	572.1464	4.316334	0	849.2489	543.3314	0.5064882	0.4948561	569.9504	4.298834	0	16	848	539						Frog_fixed.avi	0
16025	962	840.321	538.6425	0.6585985	0.5256906	572.0627	4.310437	0	841.2281	545.5912	0.5067585	0.4947687	569.829	4.300716	0	16	841	542						Frog_fixed.avi	0
16042	963	851.9345	534.7476	0.6589387	0.5255597	572.2629	4.324733	0	846.1477	540.0286	0.5070844	0.4946627	569.8365	4.30431	0	16	849	537						Frog_fixed.avi	0
16059	964	852.4567	539.6922	0.6592373	0.5254324	572.1234	4.321579	0	845.9726	542.7124	0.5073705	0.494461	569.9881	4.30851	0	16	849	541						Frog_fixed.avi	0
16075	965	849.1387	532.7793	0.6594974	0.5254017	572.2564	4.335876	0	843.5027	546.3749	0.5076715	0.4943717	569.6953	4.303285	0	16	846	540						Frog_fixed.avi	0
16092	966	847.8521	536.1261	0.6597831	0.5253515	572.1371	4.331666	0	848.6628	545.7742	0.5079662	0.4942756	569.9619	4.315729	0	16	848	541						Frog_fixed.avi	0
16109	967	849.1492	530.9839	0.6600165	0.5253206	572.3112	4.317358	0	843.606	544.0911	0.5081959	0.4941803	569.7253	4.30262	0	16	846	538						Frog_fixed.avi	0
16125	968	851.656	533.1952	0.6602398	0.52527	572.2215	4.357774	0	849.9451	545.6755	0.5084384	0.4940795	570.1576	4.306845	0	16	851	539						Frog_fixed.avi	0
16142	969	846.4725	530.5656	0.6604235	0.5251942	572.46	4.348817	0	842.353	544.4213	0.5086141	0.493942	569.9139	4.328248	0	16	844	537						Frog_fixed.avi	0
16159	970	847.9839	532.8315	0.6605662	0.5250727	572.3707	4.338895	0	846.1932	549.2872	0.5088257	0.493686	570.0977	4.329515	0	16	847	541						Frog_fixed.avi	0
16175	971	849.1219	537.5983	0.6607388	0.5248786	572.3855	4.330877	0	845.4901	540.8291	0.5089949	0.4935004	570.153	4.319358	0	16	847	539						Frog_fixed.avi	0
16192	972	848.0355	535.1135	0.6608687	0.5246211	572.4835	4.343684	0	844.4158	545.8275	0.509163	0.4932689	570.17	4.311198	0	16	846	540						Frog_fixed.avi	0
16209	973	847.0758	529.019	0.6609874	0.5243928	572.6141	4.334458	0	847.9786	550.5808	0.5093498	0.492901	570.3578	4.314842	0	16	848	540						Frog_fixed.avi	0
16225	974	846.5402	533.3881	0.6611044	0.5240586	572.6594	4.337234	0	847.3153	545.4047	0.5094397	0.4926172	570.4258	4.305152	0	16	847	539						Frog_fixed.avi	0
16242	975	850.5067	533.9016	0.6611893	0.5237262	572.738	4.331728	0	844.8333	543.9294	0.5095494	0.4923014	570.2479	4.294198	0	16	848	539						Frog_fixed.avi	0
16259	976	850.4301	531.6985	0.661276	0.5232927	572.8211	4.339061	0	850.1222	543.2266	0.5096616	0.4918495	570.4138	4.313132	0	16	850	537						Frog_fixed.avi	0
16275	977	851.084	533.4816	0.6613415	0.5228406	572.7645	4.322577	0	851.613	542.0485	0.5097539	0.4914282	570.5545	4.30933	0	16	851	538						Frog_fixed.avi	0
16292	978	854.097	537.624	0.6613801	0.5223451	572.8981	4.322578	0	852.0017	545.0079	0.5098263	0.4909414	570.6735	4.299954	0	16	853	541						Frog_fixed.avi	0
16309	979	861.2289	516.7211	0.6612568	0.5218478	572.9581	4.330548	0	870.0837	531.5009	0.5098084	0.4904139	570.7536	4.313414	0	16	866	524						Frog_fixed.avi	0
16325	980	867.6356	500.4762	0.6611294	0.5211924	573.1255	4.316008	0	874.7097	506.1476	0.5097779	0.4899285	570.9608	4.2975	0	16	871	503						Frog_fixed.avi	0
16342	981	872.5391	504.6827	0.6611713	0.5207102	573.1309	4.328194	0	874.2783	517.3032	0.5097271	0.4894567	570.8802	4.295355	0	16	873	511						Frog_fixed.avi	0
16359	982	872.3829	498.8819	0.6611348	0.5202172	573.1978	4.324172	0	872.5333	508.1981	0.5096827	0.4890809	570.9131	4.295908	0	16	872	504						Frog_fixed.avi	0
16375	983	872.6068	501.278	0.6610851	0.5196957	573.2377	4.338399	0	871.8319	510.7365	0.5095728	0.4885811	571.0472	4.302671	0	16	872	506						Frog_fixed.avi	0
16392	984	871.2127	502.8476	0.6610008	0.5192485	573.2006	4.311998	0	865.4402	509.2722	0.5094641	0.4882836	570.8588	4.296887	0	16	868	506						Frog_fixed.avi	0
16408	985	873.2756	500.762	0.6608828	0.5188913	573.1866	4.32642	0	873.9466	506.5651	0.5093545	0.4880242	570.9106	4.295774	0	16	874	504						Frog_fixed.avi	0
16425	986	873.0189	501.5467	0.6607035	0.5185943	573.4077	4.318799	0	870.0927	512.9798	0.5091409	0.4878021	571.0239	4.297618	0	16	872	507						Frog_fixed.avi	0
16442	987	875.2679	499.1999	0.6604974	0.5183366	573.2993	4.32625	0	871.6564	517.3961	0.5089179	0.4876896	570.9468	4.292092	0	16	873	508						Frog_fixed.avi	0
16458	988	871.3026	498.4906	0.6602833	0.5180714	573.3667	4.328164	0	872.2437	508.0226	0.5086824	0.4876204	570.9844	4.28337	0	16	872	503						Frog_fixed.avi	0
16475	989	872.1115	502.3942	0.6601026	0.5177399	573.294	4.308524	0	869.4168	506.7999	0.5084279	0.4875008	570.9157	4.285199	0	16	871	505						Frog_fixed.avi	0
16492	990	874.5488	506.8519	0.6599448	0.5173705	573.2342	4.308939	0	874.7185	501.7195	0.5082565	0.4874094	571.0219	4.288706	0	16	875	504						Frog_fixed.avi	0
16508	991	873.8362	498.0837	0.6597982	0.5171045	573.2635	4.320354	0	864.082	511.3864	0.5079961	0.4872174	570.8164	4.260953	0	16	869	505						Frog_fixed.avi	0
16525	992	872.6683	501.9768	0.6596655	0.5168406	573.2342	4.298622	0	869.9348	503.8747	0.5078931	0.4872558	570.7809	4.241361	0	16	871	503						Frog_fixed.avi	0
16542	993	868.805	509.3783	0.6595381	0.5167257	573.0818	4.272897	0	872.2396	500.4395	0.5077242	0.487385	570.7776	4.250129	0	16	871	505						Frog_fixed.avi	0
16558	994	874.4564	503.1658	0.6594244	0.5167726	573.0556	4.267954	0	864.9998	507.2809	0.5075554	0.4875726	570.511	4.24401	0	16	870	505						Frog_fixed.avi	0
16575	995	871.6344	503.7082	0.6593223	0.5169158	573.0838	4.271775	0	869.0061	506.2253	0.507443	0.487819	570.6062	4.207765	0	16	870	505						Frog_fixed.avi	0
16592	996	871.4678	503.1423	0.6592113	0.5171432	573.0007	4.248768	0	871.5634	500.1157	0.5073612	0.4882338	570.6282	4.196604	0	16	872	502						Frog_fixed.avi	0
16608	997	869.7649	509.2676	0.659135	0.5173199	572.9876	4.230611	0	864.7387	512.0442	0.50724	0.4885032	570.5345	4.18631	0	16	867	511						Frog_fixed.avi	0
16625	998	873.1591	505.9656	0.6590498	0.5175392	572.9315	4.224558	0	861.9042	508.2612	0.5071347	0.488876	570.4968	4.166311	0	16	868	507						Frog_fixed.avi	0
16642	999	871.261	506.1155	0.6589567	0.5176884	572.8869	4.221093	0	862.8148	516.9703	0.5071052	0.4888548	570.4785	4.156264	0	16	867	512						Frog_fixed.avi	0
16658	1000	871.6323	505.4651	0.6588806	0.517873	572.8018	4.198584	0	862.5907	504.9456	0.5069536	0.4893632	570.4832	4.144778	0	16	867	505						Frog_fixed.avi	0
16675	1001	866.5091	509.1161	0.6587754	0.5180083	572.8289	4.179647	0	864.0356	505.6991	0.5068869	0.4896432	570.5756	4.12859	0	16	865	507						Frog_fixed.avi	0
16692	1002	875.1042	506.2547	0.6587091	0.5181177	572.9131	4.167512	0	861.5539	504.3147	0.5067835	0.4899101	570.569	4.116571	0	16	868	505						Frog_fixed.avi	0
16708	1003	869.8679	512.6065	0.6586204	0.5182206	572.9398	4.161071	0	864.7308	509.4611	0.5067092	0.4900485	570.5773	4.092409	0	16	867	511						Frog_fixed.avi	0
16725	1004	870.1963	509.2549	0.6585731	0.5183617	572.9571	4.165402	0	860.5842	513.2205	0.5066623	0.4902076	570.6098	4.080263	0	16	865	511						Frog_fixed.avi	0
16742	1005	870.4217	509.0706	0.6585485	0.5184902	572.9847	4.147546	0	859.1804	513.4376	0.5066518	0.4903901	570.6588	4.066873	0	16	865	511						Frog_fixed.avi	0
16758	1006	871.8737	515.5688	0.6585568	0.5186918	573.0344	4.138915	0	862.1813	505.5098	0.5066934	0.4907328	570.7267	4.072627	0	16	867	511						Frog_fixed.avi	0
16775	1007	871.575	511.5352	0.6585972	0.5189332	573.164	4.128169	0	860.4153	515.967	0.5067438	0.4909333	570.7664	4.062608	0	16	866	514						Frog_fixed.avi	0
16792	1008	869.333	510.7153	0.6586409	0.519312	573.2673	4.108791	0	861.101	509.885	0.506839	0.4913557	570.9028	4.04933	0	16	865	510						Frog_fixed.avi	0
16808	1009	866.7914	515.6601	0.6586943	0.519681	573.3745	4.115239	0	860.6629	504.3542	0.5069067	0.4916486	570.9136	4.035463	0	16	864	510						Frog_fixed.avi	0
16825	1010	866.4951	511.2737	0.6587774	0.5200604	573.4908	4.094872	0	859.3079	515.3328	0.5070303	0.4919725	571.07	4.015217	0	16	863	513						Frog_fixed.avi	0
16842	1011	868.2293	510.3011	0.658871	0.5204253	573.5436	4.091255	0	860.8876	505.2817	0.5071471	0.4923819	571.2897	4.02708	0	16	865	508						Frog_fixed.avi	0
16858	1012	868.3532	507.3705	0.6590109	0.5207188	573.6252	4.083189	0	860.9195	514.683	0.5072758	0.4926055	571.2938	4.027587	0	16	865	511						Frog_fixed.avi	0
16875	1013	873.1094	510.2566	0.6591096	0.520958	573.7705	4.092896	0	861.3813	507.4271	0.5073785	0.4929376	571.2775	4.014205	0	16	867	509						Frog_fixed.avi	0
16892	1014	867.4076	512.0409	0.6591713	0.5212437	573.8986	4.087381	0	860.9064	504.4951	0.5074765	0.4932222	571.5596	4.017804	0	16	864	508						Frog_fixed.avi	0
16908	1015	864.9515	514.6826	0.6592035	0.5215154	574.03	4.072133	0	860.1984	517.0616	0.5075288	0.4934733	571.6502	4.001394	0	16	863	516						Frog_fixed.avi	0
16925	1016	868.9319	510.5653	0.6592155	0.5218996	574.1495	4.062665	0	861.1371	507.7917	0.5075619	0.4939353	571.847	4.003428	0	16	865	509						Frog_fixed.avi	0
16942	1017	864.4008	518.5069	0.659229	0.522217	574.2874	4.056516	0	862.0364	515.6061	0.5075907	0.4942755	571.9902	4.002369	0	16	863	517						Frog_fixed.avi	0
16958	1018	867.6901	512.6318	0.6592317	0.522706	574.3693	4.071323	0	860.7919	507.4337	0.5076022	0.494803	572.1599	4.01809	0	16	864	510						Frog_fixed.avi	0
16975	1019	862.9673	519.0182	0.6592476	0.5230882	574.5269	4.066863	0	856.7209	513.0474	0.5076205	0.4952734	572.2241	4.010057	0	16	860	516						Frog_fixed.avi	0
16991	1020	867.4957	512.2111	0.659259	0.5235518	574.6403	4.072011	0	856.6541	513.0636	0.5076408	0.4956699	572.3638	4.002295	0	16	862	513						Frog_fixed.avi	0
17008	1021	861.4044	519.6896	0.6592601	0.5239086	574.8878	4.07239	0	856.7252	516.4666	0.5076683	0.4960262	572.4061	3.998095	0	16	859	518						Frog_fixed.avi	0
17025	1022	865.8021	512.5646	0.6592735	0.5242983	575.0786	4.071746	0	855.7943	512.8178	0.5077134	0.49643	572.7411	4.013097	0	16	861	513						Frog_fixed.avi	0
17041	1023	860.5602	511.7111	0.6592508	0.5245813	575.2009	4.085361	0	861.4843	518.1678	0.5077536	0.4966598	572.8494	4.021628	0	16	861	515						Frog_fixed.avi	0
17058	1024	866.9775	513.895	0.6592389	0.5249023	575.4003	4.077873	0	863.1815	510.7832	0.507748	0.497011	573.0675	4.047104	0	16	865	512						Frog_fixed.avi	0
17075	1025	861.6244	510.4373	0.6591843	0.5251957	575.4916	4.076321	0	860.7992	509.1125	0.5077333	0.4972624	573.219	4.043965	0	16	861	510						Frog_fixed.avi	0
17091	1026	864.7436	513.0674	0.6591161	0.52539	575.6138	4.080448	0	861.8131	518.8115	0.5077093	0.4973893	573.3286	4.045683	0	16	863	516						Frog_fixed.avi	0
17108	1027	863.4347	518.4826	0.6590255	0.5255809	575.68	4.071961	0	861.3861	518.8229	0.5076523	0.4975238	573.5031	4.040802	0	16	862	519						Frog_fixed.avi	0
17125	1028	863.5849	517.2822	0.6588945	0.5257421	575.9561	4.089531	0	857.9286	520.0217	0.5075485	0.4976298	573.6765	4.061874	0	16	861	519						Frog_fixed.avi	0
17141	1029	865.0829	514.1216	0.658735	0.5258549	576.0665	4.092393	0	861.9097	512.1539	0.5074219	0.4977784	573.6378	4.052378	0	16	863	513						Frog_fixed.avi	0
17158	1030	864.2193	510.2644	0.6585038	0.5259417	576.1476	4.104389	0	866.4527	506.9556	0.5072678	0.497892	573.9101	4.073891	0	16	865	509						Frog_fixed.avi	0
17175	1031	868.9088	510.7865	0.6582674	0.5260029	576.2405	4.112629	0	862.7689	511.5951	0.5070083	0.4979628	573.9826	4.080111	0	16	866	511						Frog_fixed.avi	0
17191	1032	858.8682	509.3391	0.6579422	0.525972	576.4263	4.102657	0	866.5585	513.2175	0.5067589	0.498035	574.0898	4.079563	0	16	863	511						Frog_fixed.avi	0
17208	1033	861.8165	509.7111	0.6576031	0.5259132	576.4703	4.111402	0	857.1219	522.2833	0.5064496	0.4977846	574.1284	4.090414	0	16	859	516						Frog_fixed.avi	0
17225	1034	865.0197	512.3072	0.657238	0.5257503	576.5236	4.109277	0	862.0134	515.9835	0.5060415	0.4981116	574.133	4.086392	0	16	864	514						Frog_fixed.avi	0
17241	1035	865.1307	511.2301	0.6568325	0.525507	576.5719	4.11404	0	863.1702	514.0873	0.5056409	0.4981004	574.35	4.100986	0	16	864	513						Frog_fixed.avi	0
17258	1036	862.3773	506.7403	0.6564088	0.5253437	576.6871	4.122199	0	863.9966	513.12	0.5052376	0.4980766	574.4327	4.098656	0	16	863	510						Frog_fixed.avi	0
17275	1037	862.1017	509.9319	0.6559886	0.5251878	576.7617	4.127829	0	865.5222	514.6145	0.5048231	0.498117	574.3707	4.097671	0	16	864	512						Frog_fixed.avi	0
17291	1038	859.3801	510.6296	0.6555601	0.5251353	576.8624	4.132993	0	867.5007	518.5593	0.5044013	0.4982033	574.5818	4.10035	0	16	863	515						Frog_fixed.avi	0
17308	1039	861.3715	514.1631	0.6551295	0.5251649	576.9283	4.134273	0	867.3762	517.6448	0.5039586	0.4983906	574.5607	4.105999	0	16	864	516						Frog_fixed.avi	0
17325	1040	858.9984	511.3507	0.6546935	0.5252727	576.947	4.127971	0	870.4333	506.1369	0.503517	0.4987298	574.5684	4.11758	0	16	865	509						Frog_fixed.avi	0
17341	1041	865.2701	508.8861	0.6542893	0.5254159	576.8052	4.142572	0	866.9902	511.5319	0.5030869	0.4989738	574.5772	4.109206	0	16	866	510						Frog_fixed.avi	0
17358	1042	865.2915	516.191	0.6538798	0.5256819	576.794	4.148094	0	866.4457	513.3618	0.5026923	0.4993163	574.6207	4.108294	0	16	866	515						Frog_fixed.avi	0
17374	1043	859.6525	511.0487	0.6535136	0.5259286	576.8306	4.132671	0	867.7564	515.3447	0.5023102	0.4996296	574.4699	4.119121	0	16	864	513						Frog_fixed.avi	0
17391	1044	866.5408	516.0616	0.6532387	0.52614	576.7946	4.15305	0	869.6835	517.3173	0.5019676	0.4999199	574.4082	4.127182	0	16	868	517						Frog_fixed.avi	0
17408	1045	859.1913	515.5133	0.652948	0.526435	576.6432	4.140434	0	866.6221	512.8439	0.5016436	0.5003673	574.3873	4.116672	0	16	863	514						Frog_fixed.avi	0
17424	1046	860.5563	516.9751	0.6527042	0.5267522	576.5614	4.136598	0	866.2678	524.777	0.5013484	0.5007049	574.1102	4.108754	0	16	863	521						Frog_fixed.avi	0
17441	1047	861.9441	519.4542	0.6524285	0.5270439	576.3642	4.161983	0	871.9781	514.8605	0.5010576	0.5012209	573.9908	4.108359	0	16	867	517						Frog_fixed.avi	0
17458	1048	863.3835	520.2845	0.6521771	0.5273688	576.0582	4.143019	0	871.08	519.9153	0.5007542	0.501614	573.9023	4.097702	0	16	867	520						Frog_fixed.avi	0
17474	1049	860.9265	512.8848	0.6518949	0.5275623	576.081	4.140906	0	874.5217	516.9888	0.5004241	0.502054	573.7476	4.116383	0	16	868	515						Frog_fixed.avi	0
17491	1050	864.5763	513.5257	0.651592	0.527589	575.7095	4.13682	0	870.6289	514.2538	0.5000334	0.5022975	573.5177	4.117888	0	16	868	514						Frog_fixed.avi	0
17508	1051	857.3911	514.2985	0.6512495	0.5275308	575.6234	4.123312	0	867.5092	518.2761	0.4996266	0.5024376	573.2349	4.104739	0	16	862	516						Frog_fixed.avi	0
17524	1052	860.5865	516.1884	0.650889	0.5273536	575.5297	4.129257	0	866.4251	521.6056	0.4991922	0.5024962	572.9897	4.090651	0	16	864	519						Frog_fixed.avi	0
17541	1053	862.0436	517.5502	0.6504955	0.5271038	575.2001	4.109906	0	866.906	520.0154	0.4987357	0.5025113	572.7878	4.116746	0	16	864	519						Frog_fixed.avi	0
17558	1054	862.3733	513.5025	0.6500606	0.5269672	575.0899	4.13463	0	871.33	515.0438	0.4982634	0.5025823	572.6613	4.122458	0	16	867	514						Frog_fixed.avi	0
17574	1055	858.2976	514.0379	0.6495974	0.526877	574.9419	4.118183	0	870.314	514.9593	0.4977544	0.5026526	572.5342	4.087602	0	16	864	514						Frog_fixed.avi	0
17591	1056	859.7623	511.6772	0.6491222	0.5268201	574.801	4.139244	0	873.0549	513.3649	0.497245	0.5027693	572.4519	4.115357	0	16	866	513						Frog_fixed.avi	0
17608	1057	858.9758	514.0027	0.6486468	0.5268034	574.6693	4.110777	0	873.4431	512.8233	0.4967569	0.5028962	572.3904	4.117771	0	16	866	513						Frog_fixed.avi	0
17624	1058	861.9182	571.5629	0.6481299	0.5270294	574.547	4.128051	0	862.6785	572.5059	0.4963358	0.5032498	572.2079	4.119434	0	17	862	572						Frog_fixed.avi	0
17641	1059	858.0543	562.3335	0.6477121	0.5270289	574.4057	4.132611	0	862.5828	568.936	0.4958366	0.5034387	572.0802	4.118828	0	17	860	566						Frog_fixed.avi	0
17658	1060	863.3877	571.3621	0.6473013	0.5270322	574.2004	4.131025	0	860.6561	572.5275	0.495351	0.5036064	571.9934	4.11139	0	17	862	572						Frog_fixed.avi	0
17674	1061	860.0455	571.7005	0.6468797	0.5269908	574.2056	4.126752	0	862.9016	572.7802	0.4949138	0.5037045	571.8343	4.12057	0	17	861	572						Frog_fixed.avi	0
17691	1062	856.8192	574.3057	0.6464387	0.5269123	574.2451	4.121246	0	864.6219	573.2955	0.4944464	0.5037737	571.7687	4.125031	0	17	861	574						Frog_fixed.avi	0
17708	1063	856.8586	570.6799	0.6459897	0.5268022	574.1624	4.123644	0	869.7877	568.5483	0.4940301	0.5038731	571.8038	4.129017	0	17	863	570						Frog_fixed.avi	0
17724	1064	853.9959	569.3964	0.645541	0.5266812	574.085	4.129185	0	867.962	572.3934	0.4935915	0.5039209	571.7894	4.127493	0	17	861	571						Frog_fixed.avi	0
17741	1065	859.9423	572.2529	0.6451175	0.5264869	574.1138	4.149717	0	873.1356	570.3058	0.4931487	0.5039621	571.7698	4.137774	0	17	867	571						Frog_fixed.avi	0
17758	1066	860.722	576.6339	0.6446884	0.5262463	574.1276	4.142689	0	871.8109	569.3597	0.4927196	0.5040054	571.7687	4.147416	0	17	866	573						Frog_fixed.avi	0
17774	1067	859.3084	574.0259	0.6442794	0.5261006	573.9979	4.129525	0	872.1107	571.4301	0.4923002	0.5040542	571.9192	4.154298	0	17	866	573						Frog_fixed.avi	0
17791	1068	861.4321	573.0388	0.643872	0.5260122	574.0092	4.155478	0	869.4488	566.7881	0.4919004	0.5042416	571.7611	4.159897	0	17	865	570						Frog_fixed.avi	0
17808	1069	862.9823	573.0388	0.6434848	0.5259804	574.1934	4.160683	0	867.599	572.6354	0.4915355	0.5044264	571.8285	4.16557	0	17	865	573						Frog_fixed.avi	0
17824	1070	853.1475	571.9808	0.6431085	0.5260336	574.1632	4.149079	0	872.9929	564.4998	0.4911943	0.5046359	571.8727	4.160383	0	17	863	568						Frog_fixed.avi	0
17841	1071	864.3956	572.2003	0.6428112	0.526099	574.1272	4.181144	0	867.0245	571.803	0.4908779	0.5048227	572.019	4.167048	0	17	866	572						Frog_fixed.avi	0
17858	1072	860.8774	576.4733	0.6425246	0.5262091	574.2467	4.178656	0	870.0272	571.6895	0.4906574	0.5051293	572.0661	4.182343	0	17	865	574						Frog_fixed.avi	0
17874	1073	860.2172	570.9633	0.6423134	0.5264116	574.4005	4.176142	0	865.7557	573.3801	0.4904239	0.505356	572.1038	4.170654	0	17	863	572						Frog_fixed.avi	0
17891	1074	861.8869	571.0042	0.6421586	0.5265195	574.5196	4.177219	0	865.9669	573.4934	0.4903088	0.5055219	572.1692	4.182624	0	17	864	572						Frog_fixed.avi	0
17907	1075	861.0786	568.4614	0.6420559	0.5266055	574.5233	4.191926	0	868.7402	573.8467	0.4902276	0.5056328	572.3337	4.19605	0	17	865	571						Frog_fixed.avi	0
17924	1076	866.153	569.3062	0.6419739	0.5266474	574.5884	4.199439	0	866.5813	577.7566	0.4901391	0.5057138	572.4079	4.200982	0	17	866	574						Frog_fixed.avi	0
17941	1077	861.3508	570.9968	0.6419048	0.526696	574.8048	4.195533	0	869.4147	566.1406	0.4901058	0.5058658	572.515	4.20064	0	17	865	569						Frog_fixed.avi	0
17957	1078	863.0248	569.4393	0.6418698	0.5267863	574.9506	4.20463	0	867.673	567.2941	0.4900939	0.5060394	572.6627	4.194071	0	17	865	568						Frog_fixed.avi	0
17974	1079	863.5062	572.0486	0.6418529	0.5269294	575.0703	4.201334	0	867.1286	570.1448	0.4900897	0.5062075	572.8289	4.198039	0	17	865	571						Frog_fixed.avi	0
17991	1080	861.1346	575.7359	0.6418378	0.5270241	575.1775	4.191472	0	869.0205	571.0515	0.4901188	0.5063898	572.9006	4.202721	0	17	865	573						Frog_fixed.avi	0
18007	1081	866.6501	568.075	0.6418473	0.5271689	575.2421	4.209663	0	867.3972	566.2922	0.4901324	0.5065883	573.0045	4.192599	0	17	867	567						Frog_fixed.avi	0
18024	1082	867.5422	567.0446	0.641883	0.527221	575.3505	4.195469	0	862.7168	574.3558	0.4901644	0.5066932	573.0411	4.177213	0	17	865	571						Frog_fixed.avi	0
18041	1083	868.366	569.0882	0.6419434	0.5272394	575.4614	4.184369	0	864.192	569.4161	0.4902138	0.5067396	573.0585	4.169769	0	17	866	569						Frog_fixed.avi	0
18057	1084	867.2123	571.7305	0.6420043	0.527199	575.5528	4.181855	0	864.8431	569.6361	0.4903069	0.5067217	573.2531	4.161096	0	17	866	571						Frog_fixed.avi	0
18074	1085	871.4774	569.0145	0.6420911	0.5271068	575.5755	4.157518	0	862.4619	572.2532	0.4904015	0.5066484	573.3444	4.13777	0	17	867	571						Frog_fixed.avi	0
18091	1086	871.1825	570.9006	0.6421795	0.5269993	575.5143	4.146926	0	864.2661	570.1545	0.490506	0.5065494	573.4324	4.107962	0	17	868	571						Frog_fixed.avi	0
18107	1087	870.5977	571.3733	0.6422671	0.5269703	575.6589	4.12342	0	860.2393	572.8888	0.490581	0.5064558	573.488	4.112725	0	17	865	572						Frog_fixed.avi	0
18124	1088	874.7589	567.2825	0.6423412	0.5269485	575.7271	4.121447	0	856.7239	571.0392	0.4906444	0.5064272	573.4856	4.074423	0	17	866	569						Frog_fixed.avi	0
18141	1089	872.0034	568.7883	0.6424373	0.5269344	575.7738	4.107452	0	855.2728	571.97	0.4907679	0.5063949	573.5363	4.051523	0	17	864	570						Frog_fixed.avi	0
18157	1090	875.5714	566.4451	0.6425239	0.5269207	575.7588	4.075419	0	861.0322	573.1993	0.4908651	0.5063729	573.5101	4.04116	0	17	868	570						Frog_fixed.avi	0
18174	1091	875.8444	569.0239	0.6426195	0.5269285	575.7236	4.065902	0	859.8748	572.0766	0.4909644	0.506335	573.557	4.016153	0	17	868	571						Frog_fixed.avi	0
18191	1092	876.7892	568.5618	0.6427245	0.5269108	575.6294	4.036962	0	855.9924	570.3259	0.4910282	0.5062724	573.4995	4.004231	0	17	866	569						Frog_fixed.avi	0
18207	1093	878.1975	562.376	0.6427922	0.5268602	575.6377	4.01321	0	855.2374	571.2689	0.491112	0.506141	573.4572	3.978033	0	17	867	567						Frog_fixed.avi	0
18224	1094	876.4299	563.3065	0.6428654	0.5268056	575.6918	4.004526	0	855.18	570.0616	0.4911794	0.5060833	573.528	3.961972	0	17	866	567						Frog_fixed.avi	0
18241	1095	874.5478	563.8337	0.6429299	0.5267711	575.6746	3.998365	0	854.452	572.5518	0.4912655	0.5060459	573.4184	3.945061	0	17	864	568						Frog_fixed.avi	0
18257	1096	873.3395	562.3855	0.6429726	0.5267586	575.5864	3.968934	0	854.9362	573.9895	0.4913119	0.5060208	573.3762	3.928615	0	17	864	568						Frog_fixed.avi	0
18274	1097	875.8741	563.1094	0.6430202	0.5267838	575.4725	3.963897	0	853.1921	569.6111	0.4913423	0.5060373	573.294	3.929297	0	17	865	566						Frog_fixed.avi	0
18291	1098	875.077	563.6074	0.6430576	0.5268688	575.3632	3.950932	0	857.063	574.0217	0.4913667	0.5061053	573.1937	3.893561	0	17	866	569						Frog_fixed.avi	0
18307	1099	879.8774	566.7983	0.6430936	0.5269487	575.1733	3.955505	0	860.5035	571.6989	0.491382	0.5061753	573.1296	3.886796	0	17	870	569						Frog_fixed.avi	0
18324	1100	879.3179	570.6944	0.6431128	0.5270194	575.1154	3.938153	0	857.0957	569.5155	0.4913893	0.506279	573.0173	3.873124	0	17	868	570						Frog_fixed.avi	0
18341	1101	880.5554	567.1537	0.643123	0.5270603	575.0294	3.936403	0	856.7465	571.657	0.4913899	0.5063146	572.9099	3.884556	0	17	869	569						Frog_fixed.avi	0
18357	1102	878.4509	567.584	0.6431277	0.5270633	574.9489	3.906718	0	858.3975	573.5115	0.4913811	0.5063214	572.8336	3.879723	0	17	868	571						Frog_fixed.avi	0
18374	1103	879.6002	571.3712	0.6431172	0.526988	574.8857	3.908471	0	858.9448	567.8151	0.4913419	0.5062779	572.7697	3.86952	0	17	869	570						Frog_fixed.avi	0
18391	1104	877.0592	568.519	0.6431077	0.5268545	574.7701	3.919435	0	855.6587	572.8488	0.4912785	0.5061195	572.571	3.863561	0	17	866	571						Frog_fixed.avi	0
18407	1105	879.7977	558.9541	0.6430861	0.5265252	574.6839	3.902713	0	854.7967	572.3598	0.4912245	0.505925	572.4893	3.859508	0	17	867	566						Frog_fixed.avi	0
18424	1106	879.0038	565.0462	0.643054	0.5261691	574.5693	3.907954	0	858.6132	569.6277	0.491136	0.5055886	572.377	3.846764	0	17	869	567						Frog_fixed.avi	0
18441	1107	884.4028	526.4607	0.6429077	0.5255166	574.3787	3.890974	0	865.7532	536.3162	0.4910787	0.5050888	572.386	3.868889	0	18	875	531						Frog_fixed.avi	0
18457	1108	876.9186	486.97	0.6427488	0.5249026	574.4414	3.876402	0	860.3505	487.6671	0.4910173	0.5044971	572.5206	3.832094	0	18	869	487						Frog_fixed.avi	0
18474	1109	880.8431	492.0274	0.6427398	0.5246561	574.3228	3.882314	0	867.1031	480.2072	0.4908854	0.5043691	572.2894	3.850677	0	18	874	486						Frog_fixed.avi	0
18490	1110	878.4989	485.6406	0.6427002	0.5243679	574.1718	3.879182	0	862.6814	492.071	0.4907819	0.504017	572.1378	3.846951	0	18	871	489						Frog_fixed.avi	0
18507	1111	880.2758	489.4513	0.6426827	0.5240113	574.0645	3.886013	0	864.7946	490.8765	0.4907035	0.5037098	572.0946	3.846443	0	18	873	490						Frog_fixed.avi	0
18524	1112	879.9895	490.0205	0.6426895	0.5236814	574.014	3.865649	0	864.4329	479.6175	0.4906627	0.5034432	572.0244	3.854747	0	18	872	485						Frog_fixed.avi	0
18540	1113	880.9885	487.7906	0.6427301	0.5233867	573.7842	3.86138	0	865.243	486.0811	0.4906497	0.5030415	571.9296	3.83233	0	18	873	487						Frog_fixed.avi	0
18557	1114	882.4863	492.6047	0.6427887	0.5229838	573.7674	3.858387	0	864.0997	482.2341	0.4906836	0.5027055	571.9399	3.8573	0	18	873	487						Frog_fixed.avi	0
18574	1115	880.0269	486.1149	0.6428657	0.5226762	573.7419	3.869414	0	863.3228	489.7126	0.4907328	0.5022196	571.8604	3.846673	0	18	872	488						Frog_fixed.avi	0
18590	1116	879.7886	487.7798	0.6429741	0.5222315	573.7592	3.854667	0	867.2828	479.1521	0.4908226	0.5018343	571.8387	3.844919	0	18	874	483						Frog_fixed.avi	0
18607	1117	884.4775	484.5768	0.6430888	0.5219052	573.6528	3.856503	0	865.0522	487.8536	0.4909264	0.5013676	571.7193	3.844597	0	18	875	486						Frog_fixed.avi	0
18624	1118	880.9155	485.7074	0.643234	0.5215769	573.613	3.849211	0	861.7632	484.9498	0.4910672	0.5010442	571.782	3.859746	0	18	871	485						Frog_fixed.avi	0
18640	1119	879.5252	487.5808	0.6433451	0.5212303	573.6127	3.854565	0	862.6819	492.6687	0.4911909	0.5006484	571.755	3.853731	0	18	871	490						Frog_fixed.avi	0
18657	1120	876.3978	487.6776	0.6434514	0.5209641	573.6454	3.871086	0	866.9061	487.4782	0.4912972	0.5003899	571.8061	3.849524	0	18	872	488						Frog_fixed.avi	0
18674	1121	881.1571	485.3193	0.6435663	0.5206897	573.6667	3.880894	0	864.1936	484.1929	0.4914025	0.5001286	571.6725	3.867221	0	18	873	485						Frog_fixed.avi	0
18690	1122	882.1169	489.6853	0.6437048	0.5204307	573.6248	3.876624	0	864.3743	494.0825	0.4915431	0.4998304	571.8171	3.863707	0	18	873	492						Frog_fixed.avi	0
18707	1123	880.9199	483.5204	0.6438136	0.5202256	573.6467	3.881332	0	865.6766	487.2914	0.491673	0.4996417	571.8823	3.872226	0	18	873	485						Frog_fixed.avi	0
18724	1124	881.2333	486.3496	0.643935	0.5200183	573.7162	3.911545	0	864.9848	484.7826	0.491814	0.4994666	571.852	3.878962	0	18	873	486						Frog_fixed.avi	0
18740	1125	880.2982	489.8759	0.6440868	0.5198201	573.7574	3.897452	0	868.5995	485.4047	0.4919969	0.4993072	571.8604	3.877933	0	18	874	488						Frog_fixed.avi	0
18757	1126	880.8019	494.9589	0.6442563	0.5197117	573.7139	3.896149	0	867.6283	496.0312	0.4921715	0.499118	571.8521	3.888008	0	18	874	495						Frog_fixed.avi	0
18774	1127	881.3693	491.0043	0.6444331	0.5197052	573.8595	3.901875	0	863.6835	493.7169	0.4923331	0.4990555	571.9221	3.90404	0	18	873	492						Frog_fixed.avi	0
18790	1128	886.0342	488.4402	0.6446235	0.5196996	573.8901	3.930409	0	868.3652	497.6741	0.4925624	0.4989977	571.9059	3.905231	0	18	877	493						Frog_fixed.avi	0
18807	1129	877.5117	497.586	0.6448226	0.5197344	573.7573	3.916713	0	866.5118	494.9767	0.4927856	0.4989599	571.8609	3.914345	0	18	872	496						Frog_fixed.avi	0
18824	1130	875.1862	490.091	0.6450338	0.5198896	573.8171	3.93604	0	865.4204	498.7501	0.4930279	0.498929	571.9408	3.918101	0	18	870	494						Frog_fixed.avi	0
18840	1131	877.7778	497.0036	0.645285	0.520004	573.751	3.947332	0	865.9879	498.3365	0.4932655	0.4989299	571.8667	3.924897	0	18	872	498						Frog_fixed.avi	0
18857	1132	875.324	495.1197	0.6454976	0.5200813	573.7924	3.975722	0	865.0837	495.3306	0.4935167	0.4988455	571.8799	3.94891	0	18	870	495						Frog_fixed.avi	0
18874	1133	879.7701	489.7545	0.6457458	0.5201508	573.6546	3.9878	0	867.4739	495.9141	0.4937553	0.4987232	571.9091	3.958798	0	18	874	493						Frog_fixed.avi	0
18890	1134	876.2576	494.4046	0.6459663	0.5201541	573.6974	3.988101	0	865.0071	493.0642	0.4939897	0.4985502	571.7703	3.963538	0	18	871	494						Frog_fixed.avi	0
18907	1135	878.1476	493.3688	0.6461997	0.5200406	573.5549	3.978787	0	864.7171	496.4475	0.4942148	0.4982444	571.6869	3.966831	0	18	871	495						Frog_fixed.avi	0
18924	1136	877.5363	491.6998	0.6464471	0.5198358	573.6177	4.005807	0	865.8277	492.7131	0.49443	0.4979664	571.511	3.996632	0	18	872	492						Frog_fixed.avi	0
18940	1137	879.1491	495.0907	0.6467025	0.5196206	573.3881	4.020429	0	865.2783	498.7735	0.4946632	0.4975921	571.506	3.989084	0	18	872	497						Frog_fixed.avi	0
18957	1138	875.1267	496.2898	0.6468936	0.5193731	573.305	4.000556	0	865.3826	494.9742	0.4948184	0.4972586	571.5203	4.007133	0	18	870	496						Frog_fixed.avi	0
18973	1139	878.2822	494.582	0.6470914	0.5190869	573.0977	4.031695	0	862.2623	492.9839	0.4949958	0.4969896	571.1509	4.011381	0	18	870	494						Frog_fixed.avi	0
18990	1140	877.6123	491.5965	0.6472679	0.518836	573.0922	4.046078	0	863.5204	495.256	0.4951612	0.4966533	571.1345	4.017829	0	18	871	493						Frog_fixed.avi	0
19007	1141	875.8243	494.5031	0.6474348	0.5186804	572.9111	4.034474	0	865.8877	496.1081	0.4952903	0.4964621	571.0355	4.030255	0	18	871	495						Frog_fixed.avi	0
19023	1142	874.4363	491.6673	0.6475833	0.5185473	572.701	4.042064	0	867.7393	490.531	0.4954082	0.4963644	570.9596	4.028784	0	18	871	491						Frog_fixed.avi	0
19040	1143	874.4866	502.3311	0.6477174	0.5184333	572.5853	4.05661	0	867.8218	490.5073	0.4955009	0.496266	570.6813	4.030566	0	18	871	496						Frog_fixed.avi	0
19057	1144	874.8255	494.8097	0.6478658	0.5183313	572.3298	4.058152	0	863.9365	492.2324	0.4955595	0.4961657	570.465	4.054323	0	18	869	494						Frog_fixed.avi	0
19073	1145	876.7865	500.2706	0.6479843	0.5181779	572.1702	4.074645	0	862.485	492.6351	0.4956353	0.4960724	570.2183	4.048567	0	18	870	496						Frog_fixed.avi	0
19090	1146	871.4807	494.9911	0.6480855	0.5180786	571.9817	4.071211	0	863.4632	494.328	0.4956931	0.4958892	570.03	4.042092	0	18	867	495						Frog_fixed.avi	0
19107	1147	875.7886	498.4674	0.6481928	0.5179043	571.6852	4.074865	0	862.5767	493.9364	0.4957238	0.495747	569.8016	4.05562	0	18	869	496						Frog_fixed.avi	0
19123	1148	874.8441	491.2189	0.6482444	0.5177211	571.5742	4.072518	0	866.7009	492.7758	0.4957331	0.495597	569.7072	4.036695	0	18	871	492						Frog_fixed.avi	0
19140	1149	861.7252	513.7928	0.6482482	0.5177056	571.3204	4.067227	0	855.065	508.1266	0.4957994	0.4956238	569.4739	4.048633	0	18	858	511						Frog_fixed.avi	0
19157	1150	863.7411	526.7385	0.6482702	0.5175506	571.1599	4.084084	0	859.2713	520.4405	0.4957846	0.4955464	569.3042	4.058725	0	18	862	524						Frog_fixed.avi	0
19173	1151	861.1436	530.035	0.6482849	0.5174057	570.989	4.084903	0	861.763	517.5934	0.4957443	0.4955307	569.273	4.053236	0	18	861	524						Frog_fixed.avi	0
19190	1152	859.2941	531.4336	0.6482889	0.5174029	570.8477	4.106034	0	857.4344	523.7142	0.4956835	0.4955801	569.0309	4.058025	0	18	858	528						Frog_fixed.avi	0
19207	1153	862.2272	523.2716	0.6482602	0.5175149	570.6151	4.095959	0	860.9137	520.0654	0.4956128	0.4956738	568.8664	4.053667	0	18	862	522						Frog_fixed.avi	0
19223	1154	858.3969	524.8764	0.6482316	0.5177492	570.5212	4.07598	0	853.8364	526.4063	0.4955033	0.4958646	568.57	4.048611	0	18	856	526						Frog_fixed.avi	0
19240	1155	857.2547	527.1252	0.6481588	0.5180493	570.3728	4.099014	0	859.7759	516.7414	0.4954293	0.4963039	568.5386	4.04	0	18	859	522						Frog_fixed.avi	0
19257	1156	861.1823	519.1487	0.6480647	0.5184247	570.2253	4.112301	0	856.009	525.2604	0.4952905	0.496657	568.4474	4.041689	0	18	859	522						Frog_fixed.avi	0
19273	1157	861.774	522.8156	0.6479395	0.5187812	570.1045	4.084004	0	858.6838	518.0171	0.4951234	0.4971606	568.3906	4.046259	0	18	860	520						Frog_fixed.avi	0
19290	1158	862.8649	525.2977	0.6477507	0.5190402	570.1008	4.101557	0	861.5152	524.3383	0.4949321	0.4975359	568.2905	4.044293	0	18	862	525						Frog_fixed.avi	0
19307	1159	858.7443	524.6791	0.6475443	0.5193235	570.0005	4.081087	0	857.5389	518.0927	0.4946994	0.4979628	568.3283	4.027088	0	18	858	521						Frog_fixed.avi	0
19323	1160	862.5831	522.7172	0.6473385	0.5195302	569.9415	4.106739	0	859.5004	525.8691	0.4944727	0.4982901	568.2249	4.033722	0	18	861	524						Frog_fixed.avi	0
19340	1161	856.5152	530.503	0.6470601	0.5197046	570.0359	4.097878	0	860.0112	517.6642	0.4942034	0.4987449	568.3317	4.047745	0	18	858	524						Frog_fixed.avi	0
19357	1162	866.8405	523.585	0.6468174	0.5199231	570.0454	4.125634	0	861.6107	526.873	0.4939373	0.4990585	568.3361	4.052113	0	18	864	525						Frog_fixed.avi	0
19373	1163	858.8297	526.0324	0.6465048	0.5201366	570.071	4.104527	0	855.6053	524.5386	0.4936307	0.4994135	568.4579	4.042359	0	18	857	525						Frog_fixed.avi	0
19390	1164	862.5128	525.1413	0.6462079	0.5202124	570.2753	4.107778	0	859.0345	520.6021	0.493341	0.4996729	568.5021	4.061671	0	18	861	523						Frog_fixed.avi	0
19406	1165	862.1951	524.0818	0.6459042	0.5202633	570.2501	4.113984	0	862.224	525.8958	0.4930289	0.4998082	568.5452	4.061532	0	18	862	525						Frog_fixed.avi	0
19423	1166	860.8832	529.5375	0.645583	0.5203446	570.5012	4.119843	0	862.6179	528.8261	0.492728	0.5000145	568.759	4.053628	0	18	862	529						Frog_fixed.avi	0
19440	1167	858.1845	531.4167	0.6452392	0.5204643	570.6428	4.117651	0	863.3286	520.2435	0.4924197	0.500368	568.8397	4.064125	0	18	861	526						Frog_fixed.avi	0
19456	1168	859.5449	531.5965	0.644908	0.5206378	570.7253	4.1244	0	862.6791	530.5967	0.4920815	0.5006745	569.0056	4.080184	0	18	861	531						Frog_fixed.avi	0
19473	1169	862.0475	531.3478	0.6445553	0.5209467	570.7893	4.129348	0	861.5868	527.9674	0.4916925	0.5011575	569.1186	4.077942	0	18	862	530						Frog_fixed.avi	0
19490	1170	861.2799	527.0455	0.6441187	0.5212172	570.8432	4.131375	0	860.7002	529.7549	0.4912491	0.5015656	569.1111	4.084003	0	18	861	528						Frog_fixed.avi	0
19506	1171	863.1783	531.6707	0.643625	0.5215632	570.8886	4.148635	0	863.0087	523.824	0.4907322	0.5021513	569.201	4.09202	0	18	863	528						Frog_fixed.avi	0
19523	1172	865.0812	523.7512	0.6430948	0.5220088	570.8384	4.154946	0	862.6819	524.2888	0.4901733	0.5029017	569.2766	4.097751	0	18	864	524						Frog_fixed.avi	0
19540	1173	864.6152	528.6425	0.6425093	0.5225645	570.7827	4.147464	0	865.3181	528.303	0.4895783	0.5037541	569.2996	4.105875	0	18	865	528						Frog_fixed.avi	0
19556	1174	863.2251	533.8442	0.6419324	0.5230229	570.9044	4.165187	0	860.0439	530.1033	0.488952	0.5046801	569.2313	4.114538	0	18	862	532						Frog_fixed.avi	0
19573	1175	861.2039	526.2456	0.6413674	0.523477	570.853	4.152857	0	863.7001	531.0746	0.4883634	0.5054439	569.2543	4.094521	0	18	862	529						Frog_fixed.avi	0
19590	1176	861.4122	531.0604	0.6408278	0.5236523	570.7957	4.163537	0	868.9934	523.3296	0.4878194	0.50599	569.3259	4.114944	0	18	865	527						Frog_fixed.avi	0
19606	1177	863.6868	529.4542	0.6402947	0.5235762	570.7598	4.165505	0	871.0662	523.9357	0.4872493	0.5061845	569.1382	4.117399	0	18	867	527						Frog_fixed.avi	0
19623	1178	861.511	530.3289	0.6397623	0.5232997	570.6851	4.157582	0	868.561	524.5137	0.4866556	0.506122	569.1552	4.118181	0	18	865	527						Frog_fixed.avi	0
19640	1179	867.2836	525.9118	0.6392678	0.5225418	570.8347	4.18127	0	865.2662	525.6974	0.4860152	0.5055618	569.1611	4.125796	0	18	866	526						Frog_fixed.avi	0
19656	1180	-1280	-1024	-1	-1	-1	-1	4	-1280	-1024	-1	-1	-1	-1	4		0	0						Frog_fixed.avi	0
19673	1181	-1280	-1024	-1	-1	-1	-1	4	-1280	-1024	-1	-1	-1	-1	4		0	0						Frog_fixed.avi	0
19690	1182	-1280	-1024	-1	-1	-1	-1	4	-1280	-1024	-1	-1	-1	-1	4		0	0						Frog_fixed.avi	0
19706	1183	-1280	-1024	-1	-1	-1	-1	4	-1280	-1024	-1	-1	-1	-1	4		0	0						Frog_fixed.avi	0
19723	1184	-1280	-1024	-1	-1	-1	-1	4	-1280	-1024	-1	-1	-1	-1	4		0	0						Frog_fixed.avi	0
19740	1185	-1280	-1024	-1	-1	-1	-1	4	-1280	-1024	-1	-1	-1	-1	4		0	0						Frog_fixed.avi	0
19756	1186	-1280	-1024	-1	-1	-1	-1	4	-1280	-1024	-1	-1	-1	-1	4		0	0						Frog_fixed.avi	0
19773	1187	-1280	-1024	-1	-1	-1	-1	4	-1280	-1024	-1	-1	-1	-1	4		0	0						Frog_fixed.avi	0
19790	1188	-1280	-1024	-1	-1	-1	-1	4	-1280	-1024	-1	-1	-1	-1	4		0	0						Frog_fixed.avi	0
19806	1189	889.9159	474.9657	0.6325865	0.519777	571.0775	4.1676	0	893.6624	481.5096	0.4793079	0.5045176	569.2651	4.12058	0	19	892	478						Frog_fixed.avi	0
19823	1190	893.9557	473.0618	0.6318823	0.5198358	571.1624	4.166718	0	888.5629	469.5731	0.478509	0.5048639	569.4313	4.12866	0	19	891	471						Frog_fixed.avi	0
19840	1191	893.8273	468.9848	0.6311436	0.5199125	571.1682	4.186018	0	899.178	468.9049	0.4778894	0.5052062	569.4805	4.14886	0	19	897	469						Frog_fixed.avi	0
19856	1192	894.3053	470.7301	0.6305038	0.5199454	571.4235	4.175016	0	893.6304	473.1236	0.4772077	0.5054637	569.5427	4.162241	0	19	894	472						Frog_fixed.avi	0
19873	1193	898.9329	476.8599	0.6298453	0.5199805	571.37	4.170018	0	889.9482	466.2689	0.4765325	0.5058501	569.5532	4.150104	0	19	894	472						Frog_fixed.avi	0
19890	1194	893.7177	474.6237	0.6291974	0.520017	571.5656	4.178046	0	895.246	469.7926	0.4759665	0.5060723	569.649	4.145792	0	19	894	472						Frog_fixed.avi	0
19906	1195	898.0447	468.0067	0.6286432	0.5200381	571.6237	4.164185	0	892.3654	482.4529	0.4754654	0.5062583	569.6423	4.106869	0	19	895	475						Frog_fixed.avi	0
19923	1196	894.2597	473.483	0.6281581	0.5199445	571.7486	4.164106	0	890.9748	481.2261	0.4749942	0.5064024	569.7363	4.102727	0	19	893	477						Frog_fixed.avi	0
19940	1197	897.3756	477.0276	0.6277784	0.5198198	571.8907	4.171006	0	891.3546	481.4756	0.4746302	0.5064558	570.1121	4.117483	0	19	894	479						Frog_fixed.avi	0
19956	1198	896.7599	473.3839	0.6274617	0.5196619	572.0367	4.154045	0	894.2454	476.7146	0.4743272	0.506436	570.118	4.114237	0	19	896	475						Frog_fixed.avi	0
19973	1199	900.4214	468.9004	0.6272652	0.5194063	572.1493	4.168418	0	892.0861	483.055	0.4741578	0.506294	570.3386	4.106536	0	19	896	476						Frog_fixed.avi	0
19989	1200	902.2632	483.21	0.6271479	0.5190063	572.2153	4.164999	0	894.6421	487.756	0.4740819	0.5060993	570.2326	4.097095	0	19	898	485						Frog_fixed.avi	0
20006	1201	902.6641	473.3742	0.6271057	0.5187587	572.3499	4.165822	0	893.6732	480.233	0.4740449	0.5059419	570.3937	4.103875	0	19	898	477						Frog_fixed.avi	0
20023	1202	902.2607	476.1454	0.627124	0.5185484	572.4289	4.172816	0	895.08	484.7697	0.474125	0.505683	570.458	4.103733	0	19	899	480						Frog_fixed.avi	0
20039	1203	905.8219	476.6741	0.6272201	0.5183743	572.6559	4.169703	0	894.0869	487.0584	0.474214	0.5055465	570.515	4.105199	0	19	900	482						Frog_fixed.avi	0
20056	1204	898.9304	478.0239	0.627345	0.5183545	572.7892	4.157629	0	891.203	486.0273	0.4743846	0.5054786	570.5418	4.095484	0	19	895	482						Frog_fixed.avi	0
20073	1205	900.521	470.6664	0.6275243	0.5184026	572.8984	4.151762	0	896.848	488.6135	0.4746553	0.5054644	570.442	4.090723	0	19	899	480						Frog_fixed.avi	0
20089	1206	903.8677	473.2288	0.627776	0.5185353	572.9368	4.161347	0	890.6621	486.4191	0.4748671	0.5054494	570.5922	4.085663	0	19	897	480						Frog_fixed.avi	0
20106	1207	902.0525	479.2084	0.6279882	0.5185971	573.0476	4.156266	0	897.4191	487.5426	0.4751776	0.5054317	570.4384	4.068944	0	19	900	483						Frog_fixed.avi	0
20123	1208	904.1572	475.5618	0.6282687	0.5185817	573.0131	4.13263	0	894.6277	488.693	0.4754534	0.5052939	570.5128	4.068429	0	19	899	482						Frog_fixed.avi	0
20140	1209	900.3561	475.2201	0.6285054	0.5185254	573.1481	4.133117	0	892.7575	488.271	0.4757326	0.505174	570.4698	4.046752	0	19	897	482						Frog_fixed.avi	0
20156	1210	904.7932	480.2461	0.6287722	0.5184724	573.0685	4.119675	0	895.1243	486.8038	0.4760385	0.5050409	570.4986	4.045649	0	19	900	484						Frog_fixed.avi	0
20173	1211	902.9449	478.131	0.6290107	0.5184086	573.1624	4.105758	0	887.4466	491.8132	0.4762559	0.5048195	570.4594	4.037972	0	19	895	485						Frog_fixed.avi	0
20189	1212	904.7845	480.6599	0.629241	0.5183523	573.2569	4.108874	0	897.7532	492.8304	0.4765677	0.5047088	570.3828	4.043981	0	19	901	487						Frog_fixed.avi	0
20206	1213	859.7473	504.4735	0.6296515	0.5184789	573.074	4.077496	0	854.1638	511.744	0.4770404	0.5047242	570.2466	4.022244	0	20	857	508						Frog_fixed.avi	0
20223	1214	860.5737	510.5217	0.629921	0.5184871	573.0336	4.064263	0	851.7006	523.9269	0.477327	0.504665	570.203	4.025239	0	20	856	517						Frog_fixed.avi	0
20239	1215	863.1104	506.498	0.6301913	0.518433	573.0571	4.072078	0	849.3275	518.7527	0.4775823	0.5046242	570.0328	4.011932	0	20	856	513						Frog_fixed.avi	0
20256	1216	861.5179	511.7585	0.6304482	0.5183726	572.8937	4.062943	0	846.3127	522.3123	0.4777999	0.5045173	570.0217	4.006286	0	20	854	517						Frog_fixed.avi	0
20273	1217	861.3698	514.3203	0.6307432	0.518315	572.843	4.042834	0	846.515	515.1519	0.4780849	0.504558	569.931	4.004394	0	20	854	515						Frog_fixed.avi	0
20289	1218	861.4514	515	0.6310303	0.5183107	572.7713	4.072505	0	848.5057	523.0308	0.478385	0.5044597	569.765	3.993953	0	20	855	519						Frog_fixed.avi	0
20306	1219	861.953	514.4533	0.6313701	0.5183461	572.6323	4.048138	0	844.2432	521.8766	0.4787163	0.5044901	569.7582	3.998396	0	20	853	518						Frog_fixed.avi	0
20323	1220	859.7521	515.6669	0.6317647	0.5183983	572.5774	4.043671	0	846.9896	515.3666	0.4790812	0.5044925	569.6554	4.001373	0	20	853	516						Frog_fixed.avi	0
20339	1221	861.3734	511.9417	0.6321802	0.518396	572.452	4.042188	0	844.053	520.6865	0.4795021	0.5044318	569.4813	3.998473	0	20	853	516						Frog_fixed.avi	0
20356	1222	858.8128	512.843	0.632616	0.5184138	572.3758	4.043114	0	844.3661	521.9602	0.4799255	0.50438	569.3411	3.996396	0	20	852	517						Frog_fixed.avi	0
20373	1223	862.5836	510.2669	0.6330435	0.5185259	572.2616	4.032956	0	845.8134	523.5176	0.4803765	0.5043656	569.2751	3.987834	0	20	854	517						Frog_fixed.avi	0
20389	1224	859.1879	510.5442	0.6334547	0.5186617	572.306	4.028013	0	846.463	519.4747	0.4807963	0.5044013	569.1835	3.988141	0	20	853	515						Frog_fixed.avi	0
20406	1225	855.7321	516.4015	0.6338205	0.5188376	572.3017	4.028866	0	845.0287	527.8561	0.4811818	0.5044321	569.0444	3.982903	0	20	850	522						Frog_fixed.avi	0
20423	1226	855.389	522.7463	0.6341674	0.5189549	572.1827	4.008513	0	842.925	529.1061	0.4814874	0.5044259	568.9689	3.950162	0	20	849	526						Frog_fixed.avi	0
20439	1227	854.5526	520.9052	0.6344514	0.5191413	572.255	4.018557	0	843.9975	528.8763	0.481832	0.5044395	568.8804	3.962516	0	20	849	525						Frog_fixed.avi	0
20456	1228	856.1102	520.7963	0.6347128	0.5192556	572.221	4.013911	0	844.3658	528.9653	0.4820715	0.5043702	568.6747	3.955425	0	20	850	525						Frog_fixed.avi	0
20473	1229	860.1875	521.2128	0.6349637	0.5192571	572.0826	4.013519	0	844.8112	526.7158	0.4823153	0.5042921	568.7853	3.957399	0	20	852	524						Frog_fixed.avi	0
20489	1230	851.8298	524.1382	0.6351611	0.5191527	572.1874	4.000071	0	843.5349	531.1804	0.4825253	0.504169	568.6697	3.951704	0	20	848	528						Frog_fixed.avi	0
20506	1231	853.5029	526.9941	0.635337	0.5190029	572.2098	3.987628	0	846.1755	533.5985	0.4827249	0.5039486	568.6378	3.944217	0	20	850	530						Frog_fixed.avi	0
20523	1232	852.9986	529.5705	0.635483	0.5189272	572.1655	3.99336	0	843.7957	535.3735	0.4828344	0.5038606	568.7019	3.933264	0	20	848	532						Frog_fixed.avi	0
20539	1233	852.7239	534.8409	0.635556	0.5188872	572.2119	3.982945	0	846.5565	536.8892	0.4829484	0.5037624	568.7083	3.927314	0	20	850	536						Frog_fixed.avi	0
20556	1234	852.7051	532.9839	0.6355785	0.5188801	572.2581	3.979339	0	840.3256	538.3661	0.482987	0.5037311	568.688	3.922024	0	20	847	536						Frog_fixed.avi	0
20572	1235	850.5946	537.5079	0.6355548	0.5188989	572.3317	3.972053	0	839.7188	541.5099	0.4829618	0.5037273	568.8613	3.930857	0	20	845	540						Frog_fixed.avi	0
20589	1236	850.5191	536.5618	0.6355066	0.5189066	572.3615	3.976034	0	839.9829	535.7473	0.4829254	0.50374	568.9461	3.921551	0	20	845	536						Frog_fixed.avi	0
20606	1237	838.7211	537.5261	0.6354676	0.5189096	572.4902	3.976031	0	830.3733	539.9845	0.4829416	0.5036685	568.9892	3.916718	0	20	835	539						Frog_fixed.avi	0
20622	1238	822.9961	547.5078	0.6354396	0.5188636	572.5409	3.971514	0	811.986	554.7634	0.4829961	0.5036186	568.8423	3.934654	0	20	817	551						Frog_fixed.avi	0
20639	1239	826.4197	547.9787	0.6353145	0.5187055	572.6691	3.97603	0	812.7538	554.4467	0.4828574	0.5034964	568.9992	3.92427	0	20	820	551						Frog_fixed.avi	0
20656	1240	831.115	543.1887	0.6352274	0.5184795	572.6749	3.969745	0	812.1292	560.4144	0.4827549	0.5032409	568.9717	3.922111	0	20	822	552						Frog_fixed.avi	0
20672	1241	833.8491	552.8615	0.6351082	0.518084	572.6899	3.99284	0	812.3578	558.177	0.4826553	0.5030185	569.0448	3.940363	0	20	823	556						Frog_fixed.avi	0
20689	1242	828.1403	551.2742	0.6349934	0.5178111	572.8553	3.982206	0	809.1364	557.0363	0.4825494	0.5027329	568.9908	3.942783	0	20	819	554						Frog_fixed.avi	0
20706	1243	828.7823	551.04	0.6349012	0.5174801	572.9026	3.972364	0	809.5842	558.6115	0.4824538	0.502502	569.1801	3.952683	0	20	819	555						Frog_fixed.avi	0
20722	1244	829.6841	546.804	0.6348166	0.5171481	572.9003	3.995931	0	813.5389	553.423	0.4823899	0.5022362	569.1365	3.951936	0	20	822	550						Frog_fixed.avi	0
20739	1245	834.6255	545.2399	0.6347529	0.5169276	572.8903	3.993462	0	811.1765	558.9388	0.4823325	0.50205	569.2099	3.981634	0	20	823	552						Frog_fixed.avi	0
20756	1246	830.6399	547.7156	0.6346676	0.5166898	572.8533	3.999512	0	813.3474	559.4441	0.4822477	0.5018933	569.2108	3.979428	0	20	822	554						Frog_fixed.avi	0
20772	1247	835.2769	550.0366	0.6346071	0.5164416	572.7841	4.017679	0	811.2241	561.0797	0.4821708	0.5016743	569.127	3.978393	0	20	823	556						Frog_fixed.avi	0
20789	1248	830.1252	554.4177	0.6345358	0.5162435	572.8565	4.00247	0	817.3617	557.6643	0.4821292	0.5015006	569.1417	4.000426	0	20	824	556						Frog_fixed.avi	0
20806	1249	831.6635	548.5557	0.6345586	0.5158444	572.8582	4.015235	0	812.9192	561.2372	0.4821515	0.501161	569.0764	4.011773	0	20	822	555						Frog_fixed.avi	0
20822	1250	832.8844	551.0856	0.6346793	0.5153072	572.6976	4.052843	0	811.2426	559.92	0.4822809	0.5007063	568.9872	4.025254	0	20	822	556						Frog_fixed.avi	0
20839	1251	828.8809	551.3183	0.6348847	0.5146318	572.9143	4.037367	0	809.6738	558.4644	0.4824813	0.5002015	568.9587	4.040746	0	20	819	555						Frog_fixed.avi	0
20856	1252	832.5436	555.0303	0.6351079	0.5139152	572.6963	4.042594	0	812.3002	563.3042	0.4827332	0.4995849	568.9048	4.038207	0	20	822	559						Frog_fixed.avi	0
20872	1253	830.1924	554.0434	0.6353075	0.5132267	572.772	4.059217	0	810.0814	558.8705	0.48295	0.4990196	568.9283	4.056562	0	20	820	556						Frog_fixed.avi	0
20889	1254	827.6727	549.0941	0.6354795	0.5126237	572.8041	4.063016	0	815.0201	561.3126	0.4831676	0.4984668	568.7792	4.065835	0	20	821	555						Frog_fixed.avi	0
20905	1255	829.0333	554.2632	0.6356285	0.5120497	572.704	4.082899	0	816.6932	558.9193	0.4833194	0.4980118	568.7567	4.079588	0	20	823	557						Frog_fixed.avi	0
20922	1256	833.3575	551.3536	0.6357113	0.5115091	572.7986	4.083322	0	812.9284	559.4986	0.4833734	0.4975405	568.7745	4.095444	0	20	823	555						Frog_fixed.avi	0
20939	1257	830.7504	552.0233	0.6357163	0.5110296	572.7878	4.103712	0	816.8894	557.6407	0.4834314	0.4970498	568.8771	4.104635	0	20	824	555						Frog_fixed.avi	0
20955	1258	830.2148	547.666	0.6357216	0.5105445	572.7472	4.111745	0	817.8317	556.3156	0.483424	0.4965619	568.8571	4.109571	0	20	824	552						Frog_fixed.avi	0
20972	1259	829.6752	553.9521	0.6357253	0.5100797	572.7557	4.111342	0	822.7388	561.0447	0.4834283	0.4960342	568.6161	4.126438	0	20	826	557						Frog_fixed.avi	0
20989	1260	831.8828	551.0316	0.6357529	0.5096454	572.6765	4.130941	0	818.1546	554.352	0.4834205	0.4954892	568.6732	4.148637	0	20	825	553						Frog_fixed.avi	0
21005	1261	831.9325	555.7755	0.6358402	0.5089968	572.5574	4.124944	0	820.937	557.7987	0.4835331	0.4946253	568.5671	4.141559	0	20	826	557						Frog_fixed.avi	0
21022	1262	830.7111	551.3853	0.6360291	0.5083216	572.3674	4.12227	0	814.5326	556.4281	0.4836659	0.4935751	568.2817	4.148582	0	20	823	554						Frog_fixed.avi	0
21039	1263	826.7112	556.7651	0.6362565	0.5076524	572.3599	4.134876	0	816.2319	556.5404	0.4839153	0.4925205	568.2563	4.149359	0	20	821	557						Frog_fixed.avi	0
21055	1264	830.5757	551.7792	0.6365811	0.5071302	572.1711	4.133873	0	817.1252	557.0129	0.4842195	0.4915032	568.0305	4.160641	0	20	824	554						Frog_fixed.avi	0
21072	1265	830.3699	554.0732	0.6369156	0.5066499	571.9237	4.138839	0	820.2686	561.0436	0.4846067	0.490685	567.9395	4.173872	0	20	825	558						Frog_fixed.avi	0
21089	1266	827.3969	550.7452	0.6372631	0.5062352	572.0404	4.142065	0	818.2577	553.3768	0.4849198	0.4900333	567.688	4.179904	0	20	823	552						Frog_fixed.avi	0
21105	1267	833.1921	551.4434	0.6375312	0.5057841	571.8177	4.155469	0	817.7062	556.0183	0.4851623	0.4893284	567.6011	4.169253	0	20	825	554						Frog_fixed.avi	0
21122	1268	832.2869	553.371	0.6376877	0.5051795	571.6869	4.150656	0	819.0199	558.6961	0.4853175	0.4885922	567.3015	4.16452	0	20	826	556						Frog_fixed.avi	0
21139	1269	830.6255	551.6959	0.6377417	0.5043961	571.5405	4.156345	0	821.8468	554.8951	0.485328	0.4878162	567.1835	4.168454	0	20	826	553						Frog_fixed.avi	0
21155	1270	832.9218	556.0269	0.6376781	0.5035397	571.3934	4.139834	0	819.6367	553.0353	0.4851962	0.4870452	567.0712	4.170698	0	20	826	555						Frog_fixed.avi	0
21172	1271	832.4692	554.0686	0.637475	0.5026555	571.2813	4.14592	0	821.9898	556.1087	0.4849377	0.4862594	566.9168	4.158698	0	20	827	555						Frog_fixed.avi	0
21189	1272	836.8604	546.731	0.6371834	0.5017318	571.0109	4.147651	0	815.8209	555.1143	0.4845408	0.4855424	566.9666	4.164604	0	20	826	551						Frog_fixed.avi	0
21205	1273	834.4634	546.2918	0.6368056	0.500791	571.0229	4.135002	0	820.0509	552.4995	0.4841274	0.4849249	566.8217	4.165614	0	20	827	549						Frog_fixed.avi	0
21222	1274	836.1157	548.2512	0.6363754	0.4998263	570.9619	4.144409	0	818.2877	555.0459	0.4836457	0.4842269	566.8719	4.156965	0	20	827	552						Frog_fixed.avi	0
21239	1275	832.5208	551.0555	0.6359593	0.4987914	570.9551	4.136426	0	821.2195	551.3119	0.4831789	0.4835171	566.8757	4.159661	0	20	827	551						Frog_fixed.avi	0
21255	1276	832.6647	545.8723	0.6355535	0.4977637	570.8906	4.133706	0	822.9785	549.5203	0.4827549	0.4826919	566.8597	4.161378	0	20	828	548						Frog_fixed.avi	0
21272	1277	840.1217	544.5587	0.635203	0.4967474	570.7468	4.134612	0	824.1926	553.9845	0.4823855	0.4818465	566.8383	4.143835	0	20	832	549						Frog_fixed.avi	0
21289	1278	839.5495	541.6238	0.6348576	0.4957894	570.9039	4.123763	0	816.3604	552.4821	0.481999	0.4810157	566.7738	4.13065	0	20	828	547						Frog_fixed.avi	0
21305	1279	838.5483	545.0739	0.6345116	0.4949287	571.0015	4.109112	0	822.7426	551.5383	0.4816845	0.4802568	566.9384	4.129234	0	20	831	548						Frog_fixed.avi	0
21322	1280	841.2002	543.2518	0.6341317	0.4940981	571.0374	4.103715	0	823.3242	555.7178	0.4813346	0.4795685	567.02	4.111718	0	20	832	549						Frog_fixed.avi	0
21339	1281	872.8243	522.3842	0.6334013	0.4932973	571.0988	4.086473	0	867.5506	540.5411	0.4807425	0.4789971	567.1755	4.100842	0	21	870	531						Frog_fixed.avi	0
21355	1282	883.2047	526.2787	0.6327921	0.4925556	571.1442	4.08231	0	869.6656	536.5291	0.4801501	0.4785196	567.4368	4.097639	0	21	876	531						Frog_fixed.avi	0
21372	1283	886.4039	523.6899	0.632152	0.4919486	571.4194	4.089096	0	872.2332	544.8874	0.4795123	0.4781539	567.4532	4.096569	0	21	879	534						Frog_fixed.avi	0
21389	1284	888.5919	532.2325	0.6313927	0.4913312	571.4487	4.079023	0	868.8146	538.6299	0.4787205	0.4779404	567.7827	4.08535	0	21	879	535						Frog_fixed.avi	0
21405	1285	890.6251	524.9519	0.6305242	0.4909235	571.6478	4.084037	0	873.2324	540.5247	0.4778367	0.4779046	567.808	4.093777	0	21	882	533						Frog_fixed.avi	0
21422	1286	890.4147	531.4586	0.6295379	0.490517	571.7704	4.076215	0	873.8318	538.4024	0.4768422	0.4780151	568.2256	4.08936	0	21	882	535						Frog_fixed.avi	0
21439	1287	895.7032	522.8074	0.6284813	0.4902652	571.8546	4.082672	0	875.3378	536.2044	0.4757482	0.4782419	568.289	4.094944	0	21	886	530						Frog_fixed.avi	0
21455	1288	891.5594	524.8459	0.6273175	0.4899632	572.1149	4.069898	0	880.0109	536.5975	0.4745935	0.4784353	568.5861	4.098883	0	21	886	531						Frog_fixed.avi	0
21472	1289	897.1567	527.7837	0.6261507	0.4896634	572.129	4.083387	0	878.0499	536.1513	0.4733624	0.4787107	568.7598	4.109661	0	21	888	532						Frog_fixed.avi	0
21488	1290	895.8166	527.6378	0.6249473	0.4894784	572.2398	4.083389	0	878.589	533.0803	0.4721295	0.4791132	568.956	4.105247	0	21	887	530						Frog_fixed.avi	0
21505	1291	893.6235	527.7848	0.6237882	0.4892805	572.1758	4.089872	0	878.4861	540.5435	0.4710005	0.4791678	568.9634	4.093538	0	21	886	534						Frog_fixed.avi	0
21522	1292	894.0507	529.3475	0.6226475	0.4889949	572.0818	4.079475	0	878.5279	538.0425	0.4697294	0.4799245	568.9652	4.113168	0	21	886	534						Frog_fixed.avi	0
21538	1293	897.5355	524.1982	0.6215383	0.4887986	572.1064	4.089701	0	881.0974	535.8004	0.4685465	0.4803402	569.4985	4.112736	0	21	889	530						Frog_fixed.avi	0
21555	1294	897.2965	524.8483	0.6204283	0.4887066	572.152	4.100834	0	887.9153	536.6978	0.4674373	0.4808667	569.7118	4.123577	0	21	893	531						Frog_fixed.avi	0
21572	1295	893.8245	524.5182	0.6193774	0.488683	572.1289	4.10289	0	884.9951	535.386	0.4663285	0.4815082	569.7809	4.12345	0	21	889	530						Frog_fixed.avi	0
21588	1296	896.0892	522.6307	0.6183856	0.4887861	572.0939	4.105093	0	884.1703	543.1512	0.4652861	0.482108	569.9498	4.129426	0	21	890	533						Frog_fixed.avi	0
21605	1297	894.5692	524.2471	0.6174545	0.4889401	572.0618	4.10267	0	883.0444	539.5385	0.4643219	0.4828022	569.9874	4.130785	0	21	889	532						Frog_fixed.avi	0
21622	1298	893.5385	522.2469	0.6166011	0.4891401	572.0204	4.104982	0	884.1288	538.0226	0.4634584	0.4834604	570.0458	4.136099	0	21	889	530						Frog_fixed.avi	0
21638	1299	890.6652	523.235	0.6158512	0.4893098	572.0181	4.119637	0	883.8635	536.3738	0.4626824	0.4840708	570.1596	4.138951	0	21	887	530						Frog_fixed.avi	0
21655	1300	896.6061	526.0119	0.6151748	0.4894318	571.8492	4.123189	0	882.7178	542.9109	0.4619845	0.4845452	570.1676	4.137242	0	21	890	534						Frog_fixed.avi	0
21672	1301	893.6536	520.8704	0.6145638	0.489559	572.0015	4.127398	0	885.8353	537.2318	0.4613583	0.4849366	570.4009	4.144335	0	21	890	529						Frog_fixed.avi	0
21688	1302	890.2358	525.4547	0.614008	0.4896315	571.9668	4.143818	0	886.7982	535.3182	0.4607873	0.4852399	570.335	4.145251	0	21	889	530						Frog_fixed.avi	0
21705	1303	891.2503	523.2153	0.6135256	0.4897139	571.9486	4.144061	0	887.7497	536.4659	0.4603117	0.4855337	570.3743	4.14672	0	21	890	530						Frog_fixed.avi	0
21722	1304	896.0538	523.3739	0.6131118	0.4899136	571.9133	4.145707	0	889.175	535.2571	0.4598693	0.4857905	570.4757	4.140909	0	21	893	529						Frog_fixed.avi	0
21738	1305	895.2628	521.6356	0.6127229	0.4900524	571.7405	4.130417	0	880.9657	544.9072	0.4595427	0.4858363	570.4628	4.134336	0	21	888	533						Frog_fixed.avi	0
21755	1306	891.9144	523.7318	0.6123555	0.4901685	571.8615	4.135544	0	884.9279	537.5512	0.4591009	0.4863956	570.4639	4.143157	0	21	888	531						Frog_fixed.avi	0
21772	1307	896.1798	523.3536	0.6120151	0.4902822	571.9108	4.147861	0	888.7341	535.7296	0.4587727	0.4866593	570.304	4.146813	0	21	892	530						Frog_fixed.avi	0
21788	1308	896.2362	523.0063	0.6117005	0.4904076	571.7449	4.147127	0	888.8771	541.789	0.4584121	0.4868963	570.3709	4.123681	0	21	893	532						Frog_fixed.avi	0
21805	1309	898.5751	525.2717	0.6113625	0.4904961	571.7893	4.153042	0	889.6398	535.6628	0.4580884	0.4872162	570.2773	4.135941	0	21	894	530						Frog_fixed.avi	0
21822	1310	897.9296	528.1771	0.6110033	0.4905549	571.7525	4.160995	0	892.7399	539.2137	0.4577409	0.4874932	570.2472	4.125117	0	21	895	534						Frog_fixed.avi	0
21838	1311	898.9182	527.704	0.6106194	0.4906057	571.7706	4.165542	0	891.4008	541.3718	0.4573256	0.4877281	570.3339	4.119909	0	21	895	535						Frog_fixed.avi	0
21855	1312	898.2416	528.4853	0.61018	0.4906037	571.7589	4.155854	0	893.5139	539.1707	0.4569025	0.4880266	570.4586	4.131618	0	21	896	534						Frog_fixed.avi	0
21872	1313	900.9942	523.7172	0.6097316	0.490575	571.6317	4.14889	0	892.1866	539.7467	0.4564074	0.4882045	570.5307	4.109039	0	21	897	532						Frog_fixed.avi	0
21888	1314	899.8928	519.5059	0.6092484	0.4905035	571.6106	4.147385	0	889.6981	540.201	0.4559097	0.4884252	570.5535	4.121986	0	21	895	530						Frog_fixed.avi	0
21905	1315	898.6555	524.3452	0.6087617	0.4904499	571.5756	4.150521	0	887.287	541.5211	0.4554322	0.4887002	570.5341	4.110929	0	21	893	533						Frog_fixed.avi	0
21922	1316	898.7699	525.7021	0.6082886	0.4904556	571.6008	4.151422	0	890.5463	540.994	0.4549567	0.4889339	570.5723	4.108433	0	21	895	533						Frog_fixed.avi	0
21938	1317	896.7361	529.2885	0.6078148	0.4905407	571.5844	4.150393	0	889.9877	543.6112	0.4545043	0.4892201	570.571	4.116332	0	21	893	536						Frog_fixed.avi	0
21955	1318	897.6441	531.1732	0.6073719	0.4906165	571.6104	4.160707	0	891.2421	538.713	0.4540931	0.489571	570.6298	4.122466	0	21	894	535						Frog_fixed.avi	0
21972	1319	896.6344	524.6185	0.6069428	0.490767	571.7724	4.148457	0	890.8938	542.1491	0.4536597	0.4898504	570.7509	4.120017	0	21	894	533						Frog_fixed.avi	0
21988	1320	898.5664	525.7368	0.6065166	0.490881	571.8633	4.147705	0	897.2665	543.5381	0.4532423	0.4901582	570.8202	4.111293	0	21	898	535						Frog_fixed.avi	0
22005	1321	899.2691	523.05	0.6061137	0.4909643	571.9174	4.148191	0	891.7294	543.2447	0.4528407	0.4904659	571.0016	4.127449	0	21	895	533						Frog_fixed.avi	0
22022	1322	905.2933	526.217	0.6057497	0.4910023	571.8397	4.145885	0	887.2375	543.0588	0.4524315	0.49072	570.8777	4.122233	0	21	896	535						Frog_fixed.avi	0
22038	1323	902.9226	528.3964	0.6053647	0.4910354	571.9381	4.150185	0	891.3347	548.7688	0.4520549	0.4909514	571.1638	4.129014	0	21	897	539						Frog_fixed.avi	0
22055	1324	901.1497	530.3653	0.60499	0.4911254	572.0863	4.140961	0	898.8289	537.8072	0.4517075	0.4912592	571.1856	4.126064	0	21	900	534						Frog_fixed.avi	0
22071	1325	902.4909	529.8196	0.6046152	0.4912439	572.2731	4.148596	0	893.1467	544.3195	0.4513207	0.4915187	571.2132	4.122183	0	21	898	537						Frog_fixed.avi	0
22088	1326	902.1655	536.4036	0.6042075	0.4913621	572.3359	4.146071	0	887.1543	547.8425	0.450926	0.491827	571.1923	4.131569	0	21	895	542						Frog_fixed.avi	0
22105	1327	898.354	530.204	0.6038018	0.4915745	572.4207	4.143843	0	891.3763	539.9079	0.4505528	0.4921687	571.4396	4.142273	0	21	895	535						Frog_fixed.avi	0
22121	1328	900.841	532.3718	0.603414	0.4917374	572.4377	4.147812	0	886.4321	545.0744	0.4501205	0.49247	571.6223	4.141848	0	21	894	539						Frog_fixed.avi	0
22138	1329	901.6666	530.1131	0.6029994	0.4918436	572.53	4.139587	0	893.5998	536.8659	0.4497436	0.4927574	571.6168	4.144365	0	21	898	533						Frog_fixed.avi	0
22155	1330	898.6888	532.8123	0.6025869	0.4918806	572.6246	4.153006	0	886.139	540.6118	0.4493434	0.4928507	571.5994	4.145215	0	21	892	537						Frog_fixed.avi	0
22171	1331	900.0995	530.9727	0.6021859	0.4918847	572.7394	4.156271	0	890.6417	541.8992	0.4489816	0.4929084	571.8097	4.146733	0	21	895	536						Frog_fixed.avi	0
22188	1332	895.6922	533.2827	0.6018428	0.4918682	572.9329	4.164331	0	890.3645	542.537	0.4486422	0.4929341	571.9423	4.163565	0	21	893	538						Frog_fixed.avi	0
22205	1333	897.8022	532.3052	0.6015483	0.4918435	572.8504	4.161781	0	888.4399	544.4855	0.4483499	0.4929187	571.915	4.161474	0	21	893	538						Frog_fixed.avi	0
22221	1334	900.2213	535.675	0.6012924	0.4918425	573.0381	4.166769	0	892.2153	542.548	0.4481168	0.492907	572.046	4.173299	0	21	896	539						Frog_fixed.avi	0
22238	1335	907.0649	529.6497	0.6010854	0.4918388	573.0618	4.16625	0	889.4077	540.2568	0.4479196	0.4928404	572.028	4.173152	0	21	898	535						Frog_fixed.avi	0
22255	1336	914.0105	498.3115	0.6007889	0.4917531	573.3598	4.186891	0	899.596	516.8516	0.4477189	0.4926277	572.0886	4.17211	0	21	907	508						Frog_fixed.avi	0
22271	1337	919.9189	505.0234	0.600718	0.4917618	573.3298	4.195454	0	898.927	520.2988	0.4476456	0.4925791	572.0518	4.190526	0	21	909	513						Frog_fixed.avi	0
22288	1338	914.6813	503.8153	0.6006479	0.4917428	573.514	4.182861	0	904.4031	512.9897	0.4476115	0.4924597	572.0944	4.205174	0	21	910	508						Frog_fixed.avi	0
22305	1339	916.348	503.5935	0.6006188	0.4917227	573.6569	4.196049	0	904.6973	513.3196	0.4475977	0.4923198	572.1331	4.201716	0	21	911	508						Frog_fixed.avi	0
22321	1340	912.9922	501.0213	0.6006281	0.4917568	573.7818	4.208886	0	902.8223	516.3218	0.4476247	0.4921937	572.1447	4.201426	0	21	908	509						Frog_fixed.avi	0
22338	1341	913.0696	505.6665	0.6006694	0.4918434	573.8525	4.210946	0	901.4987	514.8658	0.4476823	0.4922157	572.1473	4.212955	0	21	907	510						Frog_fixed.avi	0
22355	1342	913.2241	502.5724	0.6007555	0.49203	574.0038	4.21262	0	898.0499	516.3819	0.4477992	0.4923089	572.358	4.214755	0	21	906	509						Frog_fixed.avi	0
22371	1343	917.2336	509.9819	0.6009105	0.492222	574.0767	4.235682	0	900.4271	515.0775	0.4479707	0.4924723	572.2335	4.228358	0	21	909	513						Frog_fixed.avi	0
22388	1344	913.3135	505.6424	0.6010459	0.492544	574.205	4.23526	0	900.266	516.2245	0.448161	0.4926398	572.1342	4.232838	0	21	907	511						Frog_fixed.avi	0
22404	1345	913.824	500.209	0.6011952	0.4928518	574.3408	4.231424	0	897.6483	515.3209	0.4483392	0.4928451	572.3257	4.229177	0	21	906	508						Frog_fixed.avi	0
22421	1346	910.6088	500.0972	0.6013482	0.4931761	574.448	4.251555	0	902.1166	519.3268	0.4485398	0.4929563	572.3338	4.230822	0	21	906	510						Frog_fixed.avi	0
22438	1347	912.1748	503.258	0.6014912	0.4934809	574.4951	4.256546	0	897.8192	516.3774	0.4486806	0.4931217	572.1964	4.231625	0	21	905	510						Frog_fixed.avi	0
22454	1348	912.6615	503.1238	0.601604	0.4937244	574.6252	4.24413	0	895.8041	516.7679	0.4488233	0.4931974	572.4968	4.246228	0	21	904	510						Frog_fixed.avi	0
22471	1349	911.7044	504.5243	0.6017104	0.4939662	574.7591	4.263228	0	896.7821	516.9056	0.4489962	0.4931932	572.4444	4.248164	0	21	904	511						Frog_fixed.avi	0
22488	1350	909.533	506.7251	0.6018144	0.4941502	574.8917	4.262044	0	900.1355	518.6158	0.4491376	0.493214	572.3685	4.24382	0	21	905	513						Frog_fixed.avi	0
22504	1351	908.6181	507.1859	0.6019444	0.4943072	575.012	4.251591	0	898.5011	519.4147	0.4492945	0.4932317	572.5807	4.236321	0	21	904	513						Frog_fixed.avi	0
22521	1352	915.8215	507.4412	0.6021686	0.4943906	575.1516	4.264871	0	902.771	519.6007	0.4495026	0.4932013	572.6122	4.23752	0	21	909	514						Frog_fixed.avi	0
22538	1353	909.4971	505.3825	0.6024073	0.4944714	575.2326	4.257684	0	899.7313	517.1414	0.4497805	0.4931737	572.6168	4.23481	0	21	905	511						Frog_fixed.avi	0
22554	1354	911.1565	507.09	0.6027157	0.4945313	575.3181	4.263432	0	896.6526	517.0679	0.4500847	0.493134	572.571	4.219149	0	21	904	512						Frog_fixed.avi	0
22571	1355	910.8695	508.1035	0.6030309	0.4946888	575.3472	4.257945	0	902.7123	521.0586	0.4504465	0.4931152	572.7131	4.202638	0	21	907	515						Frog_fixed.avi	0
22588	1356	906.7595	508.6686	0.6033548	0.4949195	575.4183	4.254595	0	897.4778	517.8031	0.4507984	0.4931637	572.7155	4.188287	0	21	902	513						Frog_fixed.avi	0
22604	1357	909.0569	509.6631	0.6036901	0.4951716	575.4976	4.23609	0	903.2921	520.4374	0.4511536	0.4932126	572.7358	4.166471	0	21	906	515						Frog_fixed.avi	0
22621	1358	907.9573	513.5994	0.6039807	0.4954405	575.5662	4.228814	0	899.7704	520.2098	0.4514594	0.4933034	572.7402	4.158841	0	21	904	517						Frog_fixed.avi	0
22638	1359	909.1924	510.0942	0.6042892	0.4958004	575.597	4.207433	0	898.1662	527.8858	0.4517818	0.4933949	572.7632	4.140853	0	21	904	519						Frog_fixed.avi	0
22654	1360	906.3749	505.3248	0.6045966	0.4960515	575.7162	4.193484	0	897.3394	516.7445	0.4520973	0.4935532	572.7669	4.110474	0	21	902	511						Frog_fixed.avi	0
22671	1361	906.7885	511.9664	0.6049044	0.496298	575.7521	4.17939	0	900.7727	521.8248	0.4524337	0.4936272	572.7908	4.118247	0	21	904	517						Frog_fixed.avi	0
22688	1362	907.4871	509.5272	0.6052204	0.4966092	575.6766	4.150606	0	897.0696	514.4757	0.4527601	0.493711	572.8546	4.099898	0	21	902	512						Frog_fixed.avi	0
22704	1363	889.7498	483.7435	0.6056401	0.4967128	575.6907	4.128497	0	884.1667	492.3474	0.4532285	0.4936134	572.8544	4.062375	0	21	887	488						Frog_fixed.avi	0
22721	1364	894.3909	488.8845	0.6059592	0.4969113	575.7726	4.126057	0	883.731	495.3113	0.4536124	0.4936568	572.8545	4.049691	0	21	889	492						Frog_fixed.avi	0
22738	1365	893.106	483.9712	0.6063717	0.4971635	575.8411	4.106939	0	881.0065	493.7176	0.4539929	0.4937136	572.7759	4.048352	0	21	887	489						Frog_fixed.avi	0
22754	1366	894.332	490.3781	0.606786	0.4974161	575.9188	4.066362	0	881.8617	498.3608	0.4544186	0.4937545	572.8643	4.034724	0	21	888	494						Frog_fixed.avi	0
22771	1367	893.9131	489.9859	0.6072448	0.497729	575.9836	4.069153	0	877.9733	498.8981	0.4548656	0.4938289	572.976	4.025271	0	21	886	494						Frog_fixed.avi	0
22788	1368	892.6932	490.2529	0.6076989	0.4981322	575.9778	4.052853	0	878.9939	496.565	0.4553416	0.4939752	572.9829	4.018184	0	21	886	493						Frog_fixed.avi	0
22804	1369	891.1338	489.3154	0.608137	0.4985721	576.084	4.032601	0	881.3082	502.2513	0.4558357	0.4940899	573.0382	4.009099	0	21	886	496						Frog_fixed.avi	0
22821	1370	894.8193	491.8207	0.6086584	0.4990768	576.1353	4.040455	0	880.8638	501.75	0.456346	0.4941999	573.0319	3.993889	0	21	888	497						Frog_fixed.avi	0
22838	1371	893.9148	493.9792	0.6091645	0.4994994	576.2668	4.016358	0	875.8702	495.3826	0.4568746	0.4943702	573.0812	3.995618	0	21	885	495						Frog_fixed.avi	0
22854	1372	895.7493	489.3876	0.6097164	0.4999903	576.1794	4.024476	0	883.305	494.5418	0.4574866	0.4943971	573.0901	3.97621	0	21	890	492						Frog_fixed.avi	0
22871	1373	894.3668	496.3441	0.6102629	0.5003307	576.2567	3.990395	0	880.0599	497.151	0.4580539	0.4944168	573.1412	3.980823	0	21	887	497						Frog_fixed.avi	0
22888	1374	895.6581	487.762	0.610826	0.5007188	576.3695	3.986746	0	881.4599	502.786	0.4586505	0.494267	573.1843	3.972801	0	21	889	495						Frog_fixed.avi	0
22904	1375	895.4182	494.0375	0.6113895	0.5009497	576.4698	3.97891	0	881.1179	500.9945	0.4592433	0.4941248	573.2279	3.955745	0	21	888	498						Frog_fixed.avi	0
22921	1376	895.4406	492.1006	0.6119276	0.5011517	576.5455	3.971671	0	881.7518	502.5183	0.4597983	0.4939716	573.2678	3.952065	0	21	889	497						Frog_fixed.avi	0
22938	1377	891.0269	491.6235	0.6124451	0.5013966	576.5994	3.971701	0	881.4829	501.1158	0.4603629	0.4937779	573.4548	3.959823	0	21	886	496						Frog_fixed.avi	0
22954	1378	892.2869	493.0911	0.6129266	0.5015402	576.7059	3.949561	0	877.9855	498.8619	0.4608703	0.4935999	573.5696	3.96419	0	21	885	496						Frog_fixed.avi	0
22971	1379	892.3035	488.1016	0.6133813	0.5016299	576.8628	3.949886	0	882.6358	500.3114	0.4613715	0.4933184	573.674	3.946225	0	21	887	494						Frog_fixed.avi	0
22987	1380	894.4525	492.3626	0.61384	0.5016745	576.9827	3.948129	0	880.6754	506.9214	0.4618573	0.4931504	573.7728	3.949299	0	21	888	500						Frog_fixed.avi	0
23004	1381	891.9573	488.0698	0.6142603	0.5016675	577.154	3.937544	0	884.2948	501.3962	0.462336	0.4929526	573.8899	3.953267	0	21	888	495						Frog_fixed.avi	0
23021	1382	892.0045	487.3963	0.6147099	0.501614	577.3073	3.92053	0	881.9835	497.2352	0.4628224	0.4927668	573.9965	3.933109	0	21	887	492						Frog_fixed.avi	0
23037	1383	892.7963	486.9665	0.6151641	0.5014684	577.4774	3.940432	0	880.4006	501.6463	0.4633081	0.4924969	574.1617	3.940739	0	21	887	494						Frog_fixed.avi	0
23054	1384	891.5937	488.7538	0.6156002	0.5013161	577.6564	3.943825	0	882.9902	500.1717	0.4637684	0.492301	574.2701	3.949835	0	21	887	494						Frog_fixed.avi	0
23071	1385	892.1351	493.5232	0.6159676	0.5011409	577.9579	3.949479	0	882.8284	503.5382	0.4641826	0.4921416	574.4016	3.956435	0	21	887	499						Frog_fixed.avi	0
23087	1386	889.8143	498.7307	0.6162758	0.5011198	578.0388	3.948128	0	877.648	499.063	0.4645118	0.4920928	574.5354	3.957406	0	21	884	499						Frog_fixed.avi	0
23104	1387	887.4939	495.1553	0.6165236	0.5011955	578.3102	3.94558	0	884.1334	500.5797	0.4648258	0.4921055	574.7051	3.962583	0	21	886	498						Frog_fixed.avi	0
23121	1388	893.3792	495.0711	0.6167306	0.5012594	578.4207	3.956517	0	880.715	500.9546	0.465059	0.4921535	574.9502	3.960355	0	21	887	498						Frog_fixed.avi	0
23137	1389	890.0691	488.8759	0.6168657	0.5013455	578.6564	3.953362	0	883.1144	502.2445	0.4652482	0.4921963	575.0146	3.959359	0	21	887	496						Frog_fixed.avi	0
23154	1390	887.9539	491.9218	0.6169774	0.501388	578.845	3.936406	0	881.6237	503.8253	0.4653802	0.4921565	575.1534	3.978279	0	21	885	498						Frog_fixed.avi	0
23171	1391	889.3756	491.4557	0.6170768	0.5013793	579.1027	3.958087	0	883.5237	500.7525	0.4655211	0.4921186	575.4243	3.98962	0	21	886	496						Frog_fixed.avi	0
23187	1392	891.5406	481.0778	0.6171864	0.5013407	579.2916	3.962584	0	881.4355	498.1992	0.4656554	0.4920117	575.6305	3.995366	0	21	886	490						Frog_fixed.avi	0
23204	1393	872.5447	492.7717	0.6173759	0.5012275	579.3942	3.985208	0	869.5624	501.2413	0.4658871	0.4917002	575.5402	3.994785	0	21	871	497						Frog_fixed.avi	0
23221	1394	877.0918	494.5342	0.6174776	0.5011331	579.6818	3.979415	0	871.7908	494.8144	0.4660763	0.4915103	575.7899	3.993166	0	21	874	495						Frog_fixed.avi	0
23237	1395	875.7947	492.619	0.6175889	0.5010769	579.9109	3.967512	0	870.7811	492.8055	0.4662274	0.4912781	575.9525	4.012002	0	21	873	493						Frog_fixed.avi	0
23254	1396	880.6676	492.446	0.6176985	0.5010412	580.0743	3.978113	0	875.9794	499.693	0.4664268	0.490972	576.0582	4.016887	0	21	878	496						Frog_fixed.avi	0
23271	1397	877.8918	493.7472	0.6178223	0.5009769	580.3685	3.990575	0	874.4768	496.2591	0.4666011	0.490737	576.1783	4.035868	0	21	876	495						Frog_fixed.avi	0
23287	1398	873.952	495.8647	0.6179137	0.5008751	580.4243	3.990113	0	869.7674	498.492	0.4667478	0.4904822	576.1604	4.041235	0	21	872	497						Frog_fixed.avi	0
23304	1399	881.6855	493.1328	0.6180379	0.5008055	580.4423	4.006844	0	873.004	502.5448	0.4669005	0.490186	576.3044	4.039573	0	21	877	498						Frog_fixed.avi	0
23321	1400	882.1293	489.9481	0.618106	0.5007351	580.5479	4.01056	0	873.1017	497.9972	0.4670218	0.4899864	576.2928	4.052331	0	21	878	494						Frog_fixed.avi	0
23337	1401	878.6342	486.7271	0.6181613	0.5007215	580.6743	4.007261	0	875.1633	497.714	0.4671221	0.4898189	576.393	4.06945	0	21	877	492						Frog_fixed.avi	0
23354	1402	881.7472	483.3247	0.6182063	0.5007362	580.7726	4.022963	0	873.3835	494.0177	0.4671892	0.4897536	576.3407	4.062313	0	21	878	489						Frog_fixed.avi	0
23371	1403	880.5957	488.1775	0.6182313	0.5008034	580.7571	4.038293	0	872.5013	496.3607	0.4672383	0.4897033	576.2812	4.061073	0	21	877	492						Frog_fixed.avi	0
23387	1404	881.6506	488.906	0.6182308	0.5008499	580.7853	4.031842	0	875.6135	492.3327	0.4672543	0.4896758	576.2443	4.0604	0	21	879	491						Frog_fixed.avi	0
23404	1405	877.2872	493.2745	0.6182277	0.5008641	580.7639	4.041842	0	871.6271	495.5078	0.4672438	0.489628	576.1653	4.062567	0	21	874	494						Frog_fixed.avi	0
23421	1406	883.1201	491.5638	0.6182098	0.5008425	580.6829	4.056013	0	871.8777	494.5561	0.4672276	0.4895718	576.0902	4.071733	0	21	877	493						Frog_fixed.avi	0
23437	1407	881.3911	490.3587	0.6181848	0.5008169	580.5899	4.053133	0	870.553	502.7692	0.4671867	0.4894164	576.0132	4.065937	0	21	876	497						Frog_fixed.avi	0
23454	1408	879.1448	485.4119	0.6181529	0.500769	580.465	4.061265	0	876.0167	496.5778	0.4671171	0.4893451	575.8329	4.052109	0	21	878	491						Frog_fixed.avi	0
23471	1409	882.9315	488.136	0.618119	0.5006968	580.2852	4.06048	0	875.6271	497.8928	0.4670601	0.4892302	575.6907	4.066004	0	21	879	493						Frog_fixed.avi	0
23487	1410	883.9136	485.4318	0.6181003	0.5005789	580.0991	4.062781	0	875.5558	492.9804	0.4669972	0.4890331	575.5411	4.059758	0	21	880	489						Frog_fixed.avi	0
23504	1411	883.4545	484.0203	0.6181037	0.5004134	579.9161	4.062582	0	875.064	492.67	0.4669335	0.4888586	575.2533	4.048686	0	21	879	488						Frog_fixed.avi	0
23520	1412	877.0776	486.8144	0.6181476	0.5002425	579.6706	4.039264	0	877.8392	501.3321	0.4669406	0.4885961	575.0226	4.042553	0	21	877	494						Frog_fixed.avi	0
23537	1413	881.3758	487.896	0.6182469	0.5000246	579.4026	4.053419	0	876.9963	495.1119	0.4669712	0.4883473	574.7505	4.038194	0	21	879	492						Frog_fixed.avi	0
23554	1414	882.7695	483.7794	0.6184012	0.4997577	579.0525	4.046743	0	870.4825	493.786	0.4670453	0.4880423	574.5685	4.027872	0	21	877	489						Frog_fixed.avi	0
23570	1415	881.3372	485.0016	0.6186147	0.4994678	578.8501	4.048349	0	882.6761	494.6554	0.4672484	0.4876743	574.2963	4.007687	0	21	882	490						Frog_fixed.avi	0
23587	1416	880.5868	485.0659	0.6188902	0.4992724	578.6232	4.039509	0	877.1388	493.3452	0.4674369	0.4873824	574.103	4.007185	0	21	879	489						Frog_fixed.avi	0
23604	1417	880.7866	481.3977	0.6191965	0.4991707	578.3192	4.025121	0	877.5499	495.1995	0.4677002	0.4871534	573.6582	4.003435	0	21	879	488						Frog_fixed.avi	0
23620	1418	883.2679	483.5359	0.6195596	0.4991333	578.0244	4.000656	0	877.0377	495.6102	0.4680118	0.4868991	573.4369	3.97068	0	21	880	490						Frog_fixed.avi	0
23637	1419	882.9144	482.6536	0.6199515	0.4991859	577.7534	3.988964	0	879.2186	496.6465	0.468384	0.4867722	573.1919	3.956053	0	21	881	490						Frog_fixed.avi	0
23654	1420	882.6292	483.6559	0.6204092	0.4993363	577.6055	3.994994	0	875.2019	493.3878	0.4687675	0.4866996	572.9697	3.953749	0	21	879	489						Frog_fixed.avi	0
23670	1421	879.7755	487.7866	0.6209263	0.4995996	577.3677	3.997913	0	881.8588	491.4606	0.469298	0.4866642	572.5571	3.95535	0	21	881	490						Frog_fixed.avi	0
23687	1422	880.2	482.9437	0.6215279	0.4999766	577.1691	3.983742	0	878.1542	499.7907	0.4698922	0.4866892	572.2254	3.94624	0	21	879	491						Frog_fixed.avi	0
23704	1423	889.1558	535.0499	0.622089	0.5006912	576.9247	3.964643	0	882.7848	547.038	0.4705997	0.4869097	572.0397	3.93222	0	21	886	541						Frog_fixed.avi	0
23720	1424	888.7963	526.256	0.6228935	0.5012341	576.6503	3.968586	0	884.8612	544.5306	0.4713264	0.4869421	571.6068	3.934766	0	21	887	535						Frog_fixed.avi	0
23737	1425	886.0156	539.3184	0.6237549	0.5019103	576.4231	3.962815	0	880.1348	544.9517	0.4721409	0.487234	571.1533	3.925499	0	21	883	542						Frog_fixed.avi	0
23754	1426	885.7729	532.1877	0.6246798	0.5028601	576.1682	3.959794	0	879.6384	547.3057	0.4730934	0.4875658	570.8581	3.939763	0	21	883	540						Frog_fixed.avi	0
23770	1427	886.4061	531.3246	0.6256819	0.5039154	575.9398	3.95027	0	881.7634	543.472	0.4741075	0.4881201	570.6069	3.929482	0	21	884	537						Frog_fixed.avi	0
23787	1428	884.3844	532.8084	0.6266859	0.5048251	575.8025	3.955597	0	881.7908	544.9359	0.475141	0.488544	570.1328	3.926442	0	21	883	539						Frog_fixed.avi	0
23804	1429	885.4709	528.4534	0.6276659	0.5055525	575.6013	3.951024	0	886.0743	544.7744	0.4761329	0.4888354	569.8989	3.934795	0	21	886	537						Frog_fixed.avi	0
23820	1430	885.7553	535.1641	0.6285871	0.5059112	575.3858	3.976387	0	883.6237	544.2504	0.4770496	0.4888423	569.5433	3.948779	0	21	885	540						Frog_fixed.avi	0
23837	1431	887.6412	529.0359	0.6294068	0.5059962	575.0945	3.964493	0	883.7827	542.8469	0.4778711	0.4886068	569.209	3.945393	0	21	886	536						Frog_fixed.avi	0
23854	1432	884.2646	535.9264	0.6301411	0.50589	574.8878	3.970729	0	875.136	548.5858	0.4785422	0.4882565	568.9407	3.953167	0	21	880	542						Frog_fixed.avi	0
23870	1433	885.2679	531.2723	0.6307638	0.5056362	574.6063	3.964799	0	883.6083	545.7249	0.4791768	0.4878064	568.6711	3.954361	0	21	884	538						Frog_fixed.avi	0
23887	1434	885.8561	530.9371	0.6313121	0.5052739	574.3873	3.981571	0	880.7069	543.6906	0.4796601	0.4873539	568.3188	3.957851	0	21	883	537						Frog_fixed.avi	0
23903	1435	884.6746	528.1351	0.6317945	0.5048637	574.2106	3.988023	0	882.5887	545.6558	0.4801382	0.4868726	568.1118	3.972926	0	21	884	537						Frog_fixed.avi	0
23920	1436	881.5693	525.5436	0.6322621	0.5045342	574.0286	3.998239	0	884.5616	545.1848	0.4805846	0.4865166	568.0766	3.981474	0	21	883	535						Frog_fixed.avi	0
23937	1437	879.4038	532.0024	0.6326929	0.5043523	573.7689	4.002347	0	882.9188	543.7172	0.4810004	0.4863163	567.8546	3.997171	0	21	881	538						Frog_fixed.avi	0
23953	1438	879.6351	528.9464	0.6331488	0.5044097	573.5995	4.005181	0	882.9785	544.2766	0.4814247	0.4863434	567.6276	4.005608	0	21	881	537						Frog_fixed.avi	0
23970	1439	879.0897	518.6943	0.6335875	0.504749	573.4055	4.020832	0	878.7958	547.2203	0.4818674	0.4865795	567.4044	4.014338	0	21	879	533						Frog_fixed.avi	0
23987	1440	879.7283	529.6066	0.634039	0.5051767	573.2582	4.025225	0	879.204	545.9554	0.4823016	0.4869003	567.2729	4.011212	0	21	879	538						Frog_fixed.avi	0
24003	1441	881.4739	527.2523	0.6344627	0.50577	573.1227	4.022692	0	880.6885	544.3823	0.4827543	0.4874093	567.1205	4.02724	0	21	881	536						Frog_fixed.avi	0
24020	1442	884.2459	526.3986	0.6348644	0.5065185	573.0513	4.044446	0	880.0782	537.6193	0.4831038	0.4880601	567.0729	4.029089	0	21	882	532						Frog_fixed.avi	0
24037	1443	883.2183	522.7051	0.635226	0.5072445	572.8231	4.059891	0	879.8761	545.1141	0.4834436	0.4886153	566.6672	4.036909	0	21	882	534						Frog_fixed.avi	0
24053	1444	881.7504	525.6688	0.6355575	0.5078189	572.8223	4.058914	0	880.5167	548.8723	0.4837924	0.489147	566.7216	4.02515	0	21	881	537						Frog_fixed.avi	0
24070	1445	882.598	527.2893	0.6358935	0.5083041	572.7993	4.072828	0	879.6208	535.4298	0.4840511	0.4896395	566.7183	4.036964	0	21	881	531						Frog_fixed.avi	0
24087	1446	879.3241	520.0716	0.6361744	0.5088078	572.5853	4.07013	0	879.2247	543.3407	0.4843631	0.4899512	566.4886	4.055335	0	21	879	532						Frog_fixed.avi	0
24103	1447	878.3516	530.1971	0.6364427	0.5091426	572.6639	4.072676	0	878.9757	546.3526	0.4846099	0.4902496	566.5235	4.052236	0	21	879	538						Frog_fixed.avi	0
24120	1448	881.2097	515.4225	0.6366773	0.5095675	572.5262	4.087789	0	880.5679	539.8665	0.4848763	0.4905937	566.5328	4.064259	0	21	881	528						Frog_fixed.avi	0
24137	1449	877.9836	524.2488	0.636923	0.5098343	572.683	4.09285	0	879.3137	545.3178	0.4850815	0.4908208	566.5211	4.046416	0	21	879	535						Frog_fixed.avi	0
24153	1450	881.6031	521.9019	0.6371125	0.5101461	572.5437	4.109229	0	878.4527	544.3942	0.4852585	0.4910738	566.4874	4.051506	0	21	880	533						Frog_fixed.avi	0
24170	1451	880.7894	522.1513	0.6372838	0.5104128	572.7055	4.098912	0	874.8419	538.1578	0.4853964	0.4913238	566.5102	4.068307	0	21	878	530						Frog_fixed.avi	0
24187	1452	879.1382	521.9183	0.6374385	0.5106125	572.7929	4.111126	0	878.2181	539.0128	0.4855604	0.4914892	566.5367	4.061319	0	21	879	530						Frog_fixed.avi	0
24203	1453	881.6187	527.8518	0.637582	0.5107825	572.6545	4.114293	0	874.3286	542.4633	0.4856986	0.4916126	566.6141	4.051027	0	21	878	535						Frog_fixed.avi	0
24220	1454	881.0018	524.1754	0.6377227	0.5110368	572.8157	4.091344	0	873.1931	545.0042	0.4858445	0.4917972	566.6823	4.04842	0	22	877	535						Frog_fixed.avi	0
24237	1455	846.9041	477.6328	0.6379459	0.5109857	573.064	4.104053	0	852.5914	493.1173	0.4861286	0.4917423	566.8068	4.053595	0	22	850	485						Frog_fixed.avi	0
24253	1456	862.7841	483.9141	0.6380266	0.5112779	573.1935	4.106464	0	857.1063	491.8883	0.486285	0.4920621	566.9028	4.050148	0	22	860	488						Frog_fixed.avi	0
24270	1457	855.4105	487.2299	0.638175	0.5116123	573.1349	4.105867	0	852.4476	495.0708	0.4863881	0.4923727	566.8433	4.041123	0	22	854	491						Frog_fixed.avi	0
24287	1458	860.6475	477.7992	0.6382908	0.5120527	573.285	4.115172	0	852.2831	497.7053	0.4865289	0.4926633	567.061	4.050034	0	22	856	488						Frog_fixed.avi	0
24303	1459	855.7546	483.1879	0.6383824	0.5124038	573.4017	4.102674	0	852.6179	495.557	0.4866659	0.4931	567.0275	4.0455	0	22	854	489						Frog_fixed.avi	0
24320	1460	857.7709	476.7298	0.6384302	0.5129237	573.4626	4.118894	0	851.3398	501.884	0.4867305	0.4933985	567.1233	4.046206	0	22	855	489						Frog_fixed.avi	0
24337	1461	858.4094	489.5689	0.6384389	0.5132862	573.4682	4.132306	0	853.2579	496.0457	0.4867601	0.493887	567.1537	4.046289	0	22	856	493						Frog_fixed.avi	0
24353	1462	855.98	481.1046	0.6384344	0.5137978	573.5391	4.121017	0	851.8464	494.9497	0.4867574	0.4943291	567.232	4.053911	0	22	854	488						Frog_fixed.avi	0
24370	1463	854.2939	486.707	0.6383963	0.5141945	573.5807	4.109044	0	848.02	502.1542	0.4867428	0.4947334	567.2682	4.051215	0	22	851	494						Frog_fixed.avi	0
24387	1464	858.1088	480.2486	0.6383218	0.5145658	573.6246	4.121931	0	847.8914	505.495	0.4866771	0.4951037	567.4139	4.052751	0	22	853	493						Frog_fixed.avi	0
24403	1465	854.2302	485.8021	0.6381886	0.5147667	573.7373	4.123474	0	846.2941	498.9784	0.4865791	0.4954998	567.5311	4.044958	0	22	850	492						Frog_fixed.avi	0
24420	1466	855.2715	490.6886	0.6380441	0.5148872	573.8797	4.123714	0	848.0314	502.1065	0.4864466	0.4957246	567.5558	4.052997	0	22	852	496						Frog_fixed.avi	0
24437	1467	855.8633	479.6898	0.6378496	0.5150267	573.891	4.13613	0	845.2511	500.7114	0.486245	0.4960081	567.5618	4.066756	0	22	851	490						Frog_fixed.avi	0
24453	1468	855.1073	480.9093	0.6376038	0.5151384	573.989	4.130286	0	846.417	500.5182	0.4860531	0.4962976	567.7499	4.047942	0	22	851	491						Frog_fixed.avi	0
24470	1469	856.445	480.7592	0.6373473	0.5152721	574.0132	4.116441	0	846.7743	503.9944	0.4858109	0.4965697	567.855	4.064845	0	22	852	492						Frog_fixed.avi	0
24486	1470	853.1198	485.079	0.6370392	0.5153927	574.1799	4.123436	0	845.7769	502.8763	0.4855163	0.496929	567.9472	4.070591	0	22	849	494						Frog_fixed.avi	0
24503	1471	853.7159	483.3869	0.6366898	0.5154922	574.378	4.124371	0	841.5838	505.4753	0.485167	0.497172	568.045	4.055872	0	22	848	494						Frog_fixed.avi	0
24520	1472	853.9681	487.0815	0.6363104	0.5155811	574.4657	4.121757	0	845.8383	505.4066	0.4848516	0.497422	568.15	4.075094	0	22	850	496						Frog_fixed.avi	0
24536	1473	854.1691	486.4194	0.6359183	0.5157161	574.4854	4.113147	0	847.9426	503.193	0.4844837	0.4977678	568.2256	4.076358	0	22	851	495						Frog_fixed.avi	0
24553	1474	852.451	492.4697	0.6355232	0.5157745	574.5786	4.116569	0	842.8101	505.0685	0.484069	0.4979549	568.35	4.060427	0	22	848	499						Frog_fixed.avi	0
24570	1475	855.8521	492.007	0.6350756	0.515749	574.566	4.131482	0	841.0233	506.4072	0.4836322	0.4981236	568.3214	4.07261	0	22	848	499						Frog_fixed.avi	0
24586	1476	854.4575	493.0113	0.634587	0.515729	574.6868	4.120749	0	840.1288	501.1266	0.4831503	0.4982712	568.3704	4.070916	0	22	847	497						Frog_fixed.avi	0
24603	1477	853.0633	491.8225	0.6340322	0.5157283	574.7823	4.116689	0	843.0488	503.1368	0.4826308	0.4985047	568.4432	4.071074	0	22	848	497						Frog_fixed.avi	0
24620	1478	853.525	489.0416	0.6334606	0.5157894	574.9319	4.117573	0	843.1034	506.9257	0.4820546	0.4987513	568.668	4.069517	0	22	848	498						Frog_fixed.avi	0
24636	1479	851.7032	498.6069	0.632815	0.5158042	574.9993	4.10075	0	839.5736	507.0356	0.4814224	0.4990136	568.6993	4.077011	0	22	846	503						Frog_fixed.avi	0
24653	1480	853.9432	497.047	0.6321518	0.5158508	575.0345	4.104385	0	841.8549	507.6241	0.4807574	0.4993649	568.8348	4.061364	0	22	848	502						Frog_fixed.avi	0
24670	1481	850.4907	498.0597	0.6314549	0.5158204	575.2095	4.094563	0	841.1648	508.4609	0.48005	0.499586	568.9254	4.077316	0	22	846	503						Frog_fixed.avi	0
24686	1482	854.8514	500.4567	0.6307491	0.5156748	575.2512	4.102976	0	842.7452	509.4085	0.479338	0.4998023	568.9575	4.057255	0	22	849	505						Frog_fixed.avi	0
24703	1483	853.5795	498.0373	0.6300094	0.5155425	575.3323	4.083022	0	840.1003	512.1445	0.4785936	0.4999388	568.9886	4.053381	0	22	847	505						Frog_fixed.avi	0
24720	1484	849.0637	498.8759	0.6293254	0.5153891	575.348	4.082393	0	837.7357	513.6938	0.4778995	0.5000906	569.1873	4.03468	0	23	843	506						Frog_fixed.avi	0
24736	1485	821.7581	529.9054	0.6287172	0.5153082	575.2639	4.069657	0	808.4285	533.5392	0.4773628	0.500297	569.086	4.053959	0	23	815	532						Frog_fixed.avi	0
24753	1486	828.6123	522.8808	0.6279913	0.5151424	575.453	4.064657	0	811.3422	534.8563	0.4766035	0.5003952	569.1394	4.04241	0	23	820	529						Frog_fixed.avi	0
24770	1487	827.1198	535.1449	0.6272857	0.5149325	575.4013	4.059902	0	812.1481	533.588	0.4758801	0.5006062	569.1162	4.04342	0	23	820	534						Frog_fixed.avi	0
24786	1488	823.1685	531.4026	0.626551	0.5147806	575.5306	4.060413	0	808.0569	537.3657	0.4751326	0.5007631	569.1329	4.030389	0	23	816	534						Frog_fixed.avi	0
24803	1489	826.3994	531.6165	0.6258582	0.5146625	575.4427	4.066461	0	813.2113	530.5782	0.474431	0.500999	569.2247	4.046027	0	23	820	531						Frog_fixed.avi	0
24820	1490	821.9423	537.1893	0.6251367	0.514572	575.564	4.062922	0	813.7599	535.2831	0.4737231	0.5011563	569.2592	4.045953	0	23	818	536						Frog_fixed.avi	0
24836	1491	825.4444	531.8037	0.6244835	0.5145004	575.5474	4.069141	0	808.1857	534.6274	0.4730205	0.5014012	569.3734	4.036027	0	23	817	533						Frog_fixed.avi	0
24853	1492	823.6423	526.1534	0.6238292	0.5144317	575.455	4.065726	0	812.9594	536.6246	0.4723808	0.5015976	569.2685	4.044225	0	23	818	531						Frog_fixed.avi	0
24870	1493	820.7252	526.1331	0.623181	0.5143845	575.5638	4.086526	0	811.5772	530.4887	0.4717476	0.5018505	569.3325	4.05742	0	23	816	528						Frog_fixed.avi	0
24886	1494	820.9459	523.3473	0.622577	0.5143905	575.5554	4.101347	0	812.6182	534.0815	0.4711349	0.5020155	569.452	4.061873	0	23	817	529						Frog_fixed.avi	0
24903	1495	826.4659	527.4916	0.622029	0.5143725	575.6293	4.099937	0	809.5353	535.4467	0.4705518	0.5022253	569.4359	4.065499	0	23	818	531						Frog_fixed.avi	0
24920	1496	822.0496	529.9968	0.6214832	0.5143927	575.6476	4.089122	0	812.4304	532.8325	0.4700254	0.5023975	569.4839	4.072793	0	23	817	531						Frog_fixed.avi	0
24936	1497	824.9656	530.6384	0.62096	0.5143914	575.6199	4.094254	0	811.855	531.0312	0.4695201	0.5025985	569.5295	4.092079	0	23	818	531						Frog_fixed.avi	0
24953	1498	822.8547	531.2896	0.6204782	0.5144023	575.7232	4.104116	0	813.0112	534.1788	0.4690345	0.5027003	569.5253	4.103274	0	23	818	533						Frog_fixed.avi	0
24970	1499	822.6642	529.3901	0.6200165	0.514406	575.8232	4.110423	0	810.0052	534.1461	0.4685619	0.5027874	569.5974	4.111261	0	23	816	532						Frog_fixed.avi	0
24986	1500	821.2577	525.8878	0.6195667	0.5144411	575.8569	4.120986	0	813.9908	535.032	0.4681506	0.5028666	569.8113	4.125233	0	23	818	530						Frog_fixed.avi	0
25003	1501	819.0756	529.1777	0.619181	0.5144621	576.0368	4.130877	0	814.4515	534.7547	0.467782	0.5029104	569.8895	4.134655	0	23	817	532						Frog_fixed.avi	0
25019	1502	816.5356	533.7935	0.6188403	0.5145422	576.2554	4.131004	0	810.2334	534.8245	0.4674723	0.5029824	569.9431	4.129611	0	23	813	534						Frog_fixed.avi	0
25036	1503	819.5332	533.0181	0.6185679	0.5146752	576.24	4.141518	0	812.5461	537.3433	0.4672063	0.503055	570.1291	4.147964	0	23	816	535						Frog_fixed.avi	0
25053	1504	824.5435	536.092	0.618341	0.5148235	576.5621	4.146125	0	811.7255	540.31	0.4670135	0.5031599	570.3602	4.15318	0	23	818	538						Frog_fixed.avi	0
25069	1505	819.8669	539.525	0.6181425	0.5150212	576.7128	4.149044	0	812.624	532.3296	0.4668365	0.5033273	570.5768	4.156553	0	23	816	536						Frog_fixed.avi	0
25086	1506	818.8141	527.16	0.6179588	0.5152034	576.9257	4.166231	0	811.9312	532.5024	0.4667215	0.5034245	570.7871	4.168774	0	23	815	530						Frog_fixed.avi	0
25103	1507	825.5743	531.9066	0.6178209	0.5153058	577.083	4.172435	0	814.8139	537.5455	0.4665793	0.5035283	570.928	4.178778	0	23	820	535						Frog_fixed.avi	0
25119	1508	820.4745	532.6992	0.6176177	0.5153967	577.4724	4.185979	0	812.6543	533.4921	0.4664202	0.5036563	571.1912	4.185496	0	23	817	533						Frog_fixed.avi	0
25136	1509	828.1506	530.0151	0.6174506	0.5154168	577.5848	4.199337	0	811.9964	534.2413	0.4662572	0.5037327	571.3184	4.184628	0	23	820	532						Frog_fixed.avi	0
25153	1510	823.5041	532.2797	0.6172293	0.5154578	577.9594	4.205561	0	817.3928	534.8943	0.4660932	0.5037838	571.6844	4.195921	0	23	820	534						Frog_fixed.avi	0
25169	1511	826.0229	531.4485	0.6170533	0.5154708	578.0441	4.212181	0	812.5247	537.2146	0.4659481	0.503836	571.891	4.199072	0	23	819	534						Frog_fixed.avi	0
25186	1512	827.3492	530.8096	0.6168993	0.5155129	578.4567	4.227084	0	813.2369	536.2032	0.4658325	0.5038735	572.2233	4.198935	0	23	820	534						Frog_fixed.avi	0
25203	1513	825.1822	531.5072	0.6168038	0.5155612	578.6713	4.233286	0	814.3552	536.3056	0.4657858	0.5039588	572.4514	4.203907	0	23	820	534						Frog_fixed.avi	0
25219	1514	823.1641	529.4239	0.6167715	0.5156989	578.9238	4.217336	0	816.7732	532.8165	0.4657992	0.5040987	572.7098	4.199345	0	23	820	531						Frog_fixed.avi	0
25236	1515	824.902	530.5807	0.6168029	0.5159143	579.166	4.209934	0	818.3059	532.965	0.4658782	0.5042373	572.931	4.21867	0	23	822	532						Frog_fixed.avi	0
25253	1516	828.1487	529.4678	0.616872	0.516144	579.3891	4.216855	0	814.9208	536.1038	0.4660025	0.5043697	573.1601	4.226943	0	23	822	533						Frog_fixed.avi	0
25269	1517	827.764	523.9909	0.6169756	0.5164653	579.675	4.240953	0	818.4663	531.7646	0.4661597	0.5046612	573.2747	4.227407	0	23	823	528						Frog_fixed.avi	0
25286	1518	831.8588	522.3801	0.6170951	0.5169666	579.9072	4.244342	0	817.9897	530.5214	0.4663298	0.5050358	573.5994	4.235304	0	23	825	526						Frog_fixed.avi	0
25303	1519	826.7933	519.2622	0.617252	0.5174821	580.1443	4.241188	0	819.0717	533.9856	0.4665418	0.505423	573.6584	4.239806	0	23	823	527						Frog_fixed.avi	0
25319	1520	830.3357	522.482	0.6174703	0.5179895	580.2142	4.248816	0	822.9193	529.6122	0.4667998	0.5058791	573.8797	4.240448	0	23	827	526						Frog_fixed.avi	0
25336	1521	829.1747	524.4586	0.6176965	0.5185059	580.4619	4.244121	0	823.2128	534.2056	0.4670862	0.5061939	574.0327	4.240641	0	23	826	529						Frog_fixed.avi	0
25353	1522	830.5132	520.6096	0.6179713	0.5188938	580.5664	4.265367	0	820.8328	536.6236	0.4673973	0.5064632	574.1051	4.237525	0	24	826	529						Frog_fixed.avi	0
25369	1523	874.9932	520.4213	0.6180408	0.5193407	580.587	4.250288	0	868.9877	533.8584	0.4675909	0.5067889	574.3139	4.250369	0	24	872	527						Frog_fixed.avi	0
25386	1524	866.1455	524.6926	0.618336	0.5196728	580.7703	4.263801	0	862.1402	532.9199	0.4679559	0.5070146	574.5096	4.243625	0	24	864	529						Frog_fixed.avi	0
25402	1525	876.2753	524.2571	0.6187374	0.5200939	580.7444	4.261792	0	865.6353	540.2805	0.468354	0.5071698	574.4435	4.234352	0	24	871	532						Frog_fixed.avi	0
25419	1526	877.0753	522.5298	0.6191521	0.5203795	580.7739	4.289232	0	865.6545	534.3323	0.4687721	0.5073591	574.592	4.245565	0	24	871	528						Frog_fixed.avi	0
25436	1527	878.7098	520.395	0.6195642	0.5207098	580.9556	4.268589	0	865.1725	533.1605	0.4692111	0.5074781	574.5795	4.251036	0	24	872	527						Frog_fixed.avi	0
25453	1528	877.4039	524.357	0.620001	0.5210048	581.0398	4.275133	0	867.6211	535.9615	0.4696748	0.507551	574.6198	4.263484	0	24	873	530						Frog_fixed.avi	0
25469	1529	882.6108	520.6769	0.6204479	0.5212418	581.1014	4.296315	0	870.3092	532.1443	0.4701452	0.5076122	574.6135	4.253805	0	24	876	526						Frog_fixed.avi	0
25486	1530	879.2999	517.3364	0.6209003	0.5215227	581.1263	4.283196	0	866.6982	532.4384	0.4705931	0.5076436	574.7382	4.267839	0	24	873	525						Frog_fixed.avi	0
25502	1531	881.9709	517.9107	0.6213494	0.5217242	581.1385	4.30059	0	864.7769	534.56	0.471036	0.5076304	574.702	4.256662	0	24	873	526						Frog_fixed.avi	0
25519	1532	885.6408	520.8668	0.6217841	0.5218325	581.0469	4.313967	0	867.4841	533.7403	0.4714964	0.5076197	574.6645	4.26698	0	24	877	527						Frog_fixed.avi	0
25536	1533	884.2151	519.9483	0.6222447	0.5219367	580.9866	4.308319	0	872.1703	532.5915	0.4719669	0.5075878	574.6102	4.266284	0	24	878	526						Frog_fixed.avi	0
25552	1534	883.6411	519.5547	0.6226845	0.5219746	580.9769	4.301461	0	873.8611	531.9425	0.4724227	0.5075337	574.6176	4.269365	0	24	879	526						Frog_fixed.avi	0
25569	1535	881.8658	521.2926	0.6231266	0.5219936	580.8325	4.317012	0	869.5336	535.7548	0.4728432	0.5074808	574.5383	4.283538	0	24	876	529						Frog_fixed.avi	0
25586	1536	889.3402	518.5969	0.6235604	0.5220008	580.7907	4.332767	0	868.6274	534.273	0.4732505	0.5074406	574.4525	4.273328	0	24	879	526						Frog_fixed.avi	0
25602	1537	890.0154	518.0544	0.6239456	0.5220376	580.9561	4.333302	0	868.6502	531.3962	0.4736271	0.5074229	574.3853	4.283872	0	24	879	525						Frog_fixed.avi	0
25619	1538	882.545	518.8699	0.6242978	0.5221327	580.8564	4.320093	0	868.4462	531.6352	0.4739656	0.5074767	574.4667	4.285139	0	24	875	525						Frog_fixed.avi	0
25636	1539	882.3412	519.4457	0.6246433	0.5223436	580.7697	4.332107	0	867.0246	532.5334	0.4742883	0.5076065	574.3835	4.289357	0	24	875	526						Frog_fixed.avi	0
25652	1540	885.8126	519.7178	0.6249794	0.5225574	580.8033	4.33004	0	866.5475	535.1598	0.4745803	0.5077375	574.2845	4.307201	0	24	876	527						Frog_fixed.avi	0
25669	1541	879.0634	524.3475	0.6252937	0.5228145	580.7375	4.318026	0	867.4444	532.1414	0.4748926	0.5079317	574.3334	4.309631	0	24	873	528						Frog_fixed.avi	0
25686	1542	880.5251	522.6349	0.6256467	0.5231161	580.6392	4.318396	0	866.4831	537.9932	0.4752281	0.5080381	574.2391	4.309004	0	24	874	530						Frog_fixed.avi	0
25702	1543	885.1349	518.4033	0.6260017	0.5233771	580.6195	4.334067	0	866.8076	533.7542	0.4755499	0.5081845	574.2358	4.308475	0	24	876	526						Frog_fixed.avi	0
25719	1544	883.9581	522.7584	0.6263106	0.5235786	580.7252	4.343896	0	866.4934	534.446	0.4758717	0.5082101	574.2809	4.30703	0	24	875	529						Frog_fixed.avi	0
25736	1545	880.2426	525.4164	0.6266387	0.523707	580.6521	4.339328	0	869.536	532.4471	0.4761961	0.508199	574.2341	4.317147	0	24	875	529						Frog_fixed.avi	0
25752	1546	884.5491	520.5316	0.6269664	0.5239214	580.684	4.348591	0	868.484	530.5334	0.4765089	0.5081767	574.3033	4.310815	0	24	877	526						Frog_fixed.avi	0
25769	1547	880.0502	517.6168	0.6272544	0.5241274	580.7424	4.3462	0	868.3555	533.14	0.476819	0.5081829	574.2623	4.310853	0	24	874	525						Frog_fixed.avi	0
25786	1548	883.8307	524.179	0.6275542	0.5243402	580.6068	4.342156	0	866.1408	530.3178	0.4770929	0.5082637	574.2247	4.324691	0	24	875	527						Frog_fixed.avi	0
25802	1549	882.305	524.7525	0.6277995	0.5245361	580.7406	4.349725	0	873.1644	527.2721	0.4773997	0.5083387	574.4545	4.322073	0	24	878	526						Frog_fixed.avi	0
25819	1550	888.123	520.5382	0.6280687	0.5247922	580.6649	4.351918	0	866.4965	535.8984	0.4776489	0.5084147	574.3616	4.319603	0	24	877	528						Frog_fixed.avi	0
25836	1551	881.193	528.2543	0.6283072	0.5250033	580.7295	4.335581	0	873.035	535.1942	0.4779097	0.5084869	574.4622	4.323874	0	24	877	532						Frog_fixed.avi	0
25852	1552	887.869	525.1833	0.6285344	0.5251604	580.5999	4.352868	0	870.4767	530.86	0.4781362	0.5085811	574.4243	4.327834	0	24	879	528						Frog_fixed.avi	0
25869	1553	881.4208	528.5762	0.6287364	0.5252929	580.783	4.347936	0	869.6765	529.1589	0.4783355	0.5086764	574.3588	4.3165	0	24	876	529						Frog_fixed.avi	0
25886	1554	886.5112	526.3658	0.6289297	0.5254137	580.7975	4.362377	0	873.7304	529.1343	0.4785336	0.5087236	574.418	4.31593	0	24	880	528						Frog_fixed.avi	0
25902	1555	882.2285	526.1935	0.6291058	0.5255411	580.7822	4.360504	0	870.6199	531.7886	0.4787301	0.5087512	574.4717	4.317421	0	24	876	529						Frog_fixed.avi	0
25919	1556	881.1357	523.8575	0.6292703	0.525582	580.8155	4.358846	0	872.4241	529.8461	0.478907	0.5087637	574.5709	4.320648	0	24	877	527						Frog_fixed.avi	0
25935	1557	883.5703	524.6787	0.6294441	0.5255603	580.8504	4.361328	0	874.2871	527.5544	0.4790701	0.5087243	574.6079	4.310326	0	24	879	526						Frog_fixed.avi	0
25952	1558	884.7207	523.2497	0.6295897	0.5255286	580.826	4.357338	0	869.7561	530.4767	0.4792278	0.5086372	574.5656	4.307622	0	24	877	527						Frog_fixed.avi	0
25969	1559	884.7826	529.6575	0.6297219	0.525485	580.9191	4.380592	0	871.1224	532.0037	0.4793715	0.5085328	574.6804	4.302932	0	24	878	531						Frog_fixed.avi	0
25985	1560	885.6594	530.3265	0.6298279	0.5254245	580.9188	4.378534	0	869.7739	532.7208	0.4794723	0.5084221	574.6817	4.303975	0	24	878	532						Frog_fixed.avi	0
26002	1561	883.0823	533.2632	0.6299649	0.5253854	580.9446	4.379545	0	869.6765	529.2173	0.4796149	0.5083106	574.6581	4.292358	0	24	876	531						Frog_fixed.avi	0
26019	1562	879.5105	531.6182	0.6300747	0.5253199	580.9015	4.351717	0	871.629	530.0991	0.4797318	0.5081004	574.69	4.300097	0	24	876	531						Frog_fixed.avi	0
26035	1563	883.7689	528.9325	0.6301896	0.5252473	581.0079	4.388549	0	873.21	531.2761	0.4798587	0.5078694	574.7259	4.296035	0	24	878	530						Frog_fixed.avi	0
26052	1564	890.5082	506.5021	0.630209	0.5248922	580.8136	4.396845	0	879.0219	504.6932	0.4799058	0.5074793	574.7682	4.291016	0	24	885	506						Frog_fixed.avi	0
26069	1565	899.9585	483.5656	0.6302229	0.5244195	581.0274	4.390298	0	887.2587	480.4254	0.4800184	0.5069803	574.8018	4.273983	0	24	894	482						Frog_fixed.avi	0
26085	1566	897.3351	490.0906	0.6303511	0.5242309	581.0432	4.405271	0	886.6545	486.3304	0.4800756	0.5067306	574.796	4.302178	0	24	892	488						Frog_fixed.avi	0
26102	1567	897.2334	491.7416	0.6304294	0.5240055	581.0243	4.381522	0	883.1766	488.3872	0.4801312	0.5064551	574.8202	4.284173	0	24	890	490						Frog_fixed.avi	0
26119	1568	893.0378	489.7797	0.6304909	0.5238714	581.0588	4.390195	0	882.5906	492.8909	0.4801872	0.5062844	574.8198	4.265508	0	24	888	491						Frog_fixed.avi	0
26135	1569	895.0638	495.3135	0.6305561	0.5237202	580.9189	4.410268	0	883.3343	490.4252	0.4802397	0.5061752	574.8467	4.278582	0	24	889	493						Frog_fixed.avi	0
26152	1570	894.549	491.9625	0.6306041	0.5236826	580.9567	4.395895	0	883.5004	486.353	0.4802865	0.5060805	575.0097	4.288015	0	24	889	489						Frog_fixed.avi	0
26169	1571	897.5128	492.1493	0.6306717	0.5236473	581.0622	4.404565	0	879.6675	489.751	0.480333	0.5060071	575.0077	4.278944	0	24	889	491						Frog_fixed.avi	0
26185	1572	892.252	495.4727	0.6307254	0.5236136	581.0582	4.392071	0	877.2657	488.8871	0.4803809	0.5059323	574.9303	4.273842	0	24	885	492						Frog_fixed.avi	0
26202	1573	894.2474	485.9587	0.6308199	0.5236068	581.1687	4.411054	0	879.0241	490.0734	0.4804718	0.5058125	575.1057	4.279218	0	24	887	488						Frog_fixed.avi	0
26219	1574	894.1625	486.1298	0.6309014	0.5235614	581.1753	4.405702	0	876.6033	491.8415	0.4805485	0.5056279	575.1344	4.271015	0	24	885	489						Frog_fixed.avi	0
26235	1575	892.8729	487.8939	0.6309709	0.5235025	581.1791	4.409853	0	877.6653	493.0211	0.4806406	0.5054961	575.136	4.273592	0	24	885	490						Frog_fixed.avi	0
26252	1576	896.0479	486.0551	0.6310567	0.5234133	581.1165	4.416532	0	879.8534	492.098	0.4807456	0.5052916	575.2305	4.272276	0	24	888	489						Frog_fixed.avi	0
26269	1577	896.8676	483.9958	0.6311211	0.5233005	581.1684	4.415404	0	881.3737	486.7745	0.4808249	0.5050948	575.1976	4.272879	0	24	889	485						Frog_fixed.avi	0
26285	1578	898.6425	488.2249	0.6312039	0.5231006	581.2138	4.412348	0	873.8137	493.0872	0.4809088	0.504748	575.0982	4.266418	0	24	886	491						Frog_fixed.avi	0
26302	1579	894.859	486.3166	0.6312854	0.522859	581.3141	4.419065	0	879.1486	492.7379	0.4810107	0.504414	575.283	4.263941	0	24	887	490						Frog_fixed.avi	0
26319	1580	893.3131	485.1353	0.6313532	0.5225964	581.3415	4.421077	0	876.578	493.3887	0.4811148	0.5040069	575.2485	4.274524	0	24	885	489						Frog_fixed.avi	0
26335	1581	895.6168	488.2314	0.6314197	0.5222105	581.3402	4.42971	0	871.0707	504.0775	0.4812405	0.5033152	575.2454	4.277058	0	24	883	496						Frog_fixed.avi	0
26352	1582	894.903	488.3523	0.6314818	0.5218858	581.3077	4.432051	0	880.1929	495.0796	0.4812944	0.5031279	575.2477	4.275493	0	24	888	492						Frog_fixed.avi	0
26369	1583	893.5243	489.0525	0.6314973	0.5215293	581.3338	4.4216	0	877.435	496.3444	0.4813204	0.5027242	575.2786	4.277356	0	24	885	493						Frog_fixed.avi	0
26385	1584	898.6606	486.6221	0.6314962	0.5211718	581.2872	4.443402	0	884.9583	494.8837	0.4813372	0.5023105	575.2241	4.274982	0	24	892	491						Frog_fixed.avi	0
26402	1585	908.2605	497.2021	0.63148	0.520545	581.3012	4.435343	0	878.6802	494.2096	0.4813115	0.5019132	575.2721	4.278063	0	24	893	496						Frog_fixed.avi	0
26419	1586	894.4508	485.9086	0.6313887	0.5203726	581.3011	4.441877	0	881.0175	498.0487	0.4812668	0.5014474	575.2965	4.280441	0	24	888	492						Frog_fixed.avi	0
26435	1587	896.3384	493.7917	0.6313227	0.5199692	581.3341	4.432995	0	881.4095	489.3404	0.4812168	0.5010602	575.3447	4.295432	0	24	889	492						Frog_fixed.avi	0
26452	1588	896.3257	490.2041	0.631207	0.5195934	581.2717	4.441337	0	878.2894	497.3201	0.4811072	0.5006101	575.3104	4.279918	0	24	887	494						Frog_fixed.avi	0
26469	1589	898.0405	487.5699	0.6310782	0.5193132	581.2529	4.43492	0	881.4139	493.0856	0.4809854	0.5002486	575.4012	4.290367	0	24	890	490						Frog_fixed.avi	0
26485	1590	895.187	484.8603	0.6309158	0.5189611	581.41	4.45176	0	881.8466	495.8266	0.4808531	0.4998606	575.2822	4.28337	0	24	889	490						Frog_fixed.avi	0
26502	1591	893.2136	490.3359	0.630751	0.5187032	581.319	4.434979	0	880.7961	495.1646	0.4807143	0.4995562	575.3963	4.287305	0	24	887	493						Frog_fixed.avi	0
26518	1592	898.6039	490.2628	0.6305761	0.5184848	581.2376	4.448672	0	877.764	491.4933	0.4805197	0.4993317	575.3896	4.295161	0	24	888	491						Frog_fixed.avi	0
26535	1593	896.9688	488.8763	0.6304069	0.5182338	581.3412	4.450783	0	881.3629	494.6793	0.4803492	0.4990737	575.3159	4.286243	0	24	889	492						Frog_fixed.avi	0
26552	1594	896.1304	489.0321	0.6302527	0.5179785	581.3273	4.440525	0	879.1732	499.0371	0.4801987	0.4988525	575.4238	4.305493	0	24	888	494						Frog_fixed.avi	0
26568	1595	889.4772	493.9677	0.6300938	0.5177943	581.2062	4.431496	0	876.6816	490.0767	0.4800255	0.498732	575.3766	4.29106	0	24	883	492						Frog_fixed.avi	0
26585	1596	892.5648	489.4545	0.6299478	0.5176597	581.2573	4.440304	0	877.1787	489.6435	0.479861	0.4986177	575.2192	4.302348	0	24	885	490						Frog_fixed.avi	0
26602	1597	891.7148	493.4062	0.6297966	0.5175307	581.2799	4.433169	0	878.8213	487.5371	0.4797125	0.4985203	575.2205	4.296533	0	24	885	490						Frog_fixed.avi	0
26618	1598	893.2189	491.4419	0.6296058	0.5174271	581.1245	4.418401	0	871.7081	498.9033	0.4795196	0.4983991	575.2678	4.294815	0	24	882	495						Frog_fixed.avi	0
26635	1599	892.4537	493.9998	0.6294171	0.5173113	581.2404	4.402281	0	879.9095	493.0719	0.47934	0.4984416	575.1953	4.295165	0	24	886	494						Frog_fixed.avi	0
26652	1600	896.2839	494.1865	0.6292218	0.5172254	581.1821	4.400805	0	875.4416	498.5006	0.4791198	0.4983495	575.175	4.2807	0	24	886	496						Frog_fixed.avi	0
26668	1601	892.975	495.718	0.6290045	0.517106	581.1347	4.398525	0	878.3958	498.5098	0.4788989	0.4982673	575.1066	4.28441	0	24	886	497						Frog_fixed.avi	0
26685	1602	889.8065	493.7903	0.6287871	0.5169261	581.1691	4.38938	0	877.2876	498.9426	0.4786717	0.4981213	575.0834	4.283241	0	24	884	496						Frog_fixed.avi	0
26702	1603	893.5444	496.228	0.6285917	0.5166724	581.0023	4.375018	0	873.5072	501.127	0.4784342	0.4978819	575.0303	4.275735	0	24	884	499						Frog_fixed.avi	0
26718	1604	897.6666	501.6765	0.6284058	0.5163919	581.1633	4.378223	0	881.4373	498.7149	0.4782655	0.4975995	575.1517	4.292261	0	24	890	500						Frog_fixed.avi	0
26735	1605	891.2875	499.9096	0.6282108	0.5161883	581.0984	4.352767	0	877.7163	501.6013	0.4780419	0.4974024	575.1822	4.282711	0	24	885	501						Frog_fixed.avi	0
26752	1606	896.7191	495.2669	0.6280351	0.5160266	581.007	4.364129	0	879.1705	501.8839	0.4778555	0.4972621	575.0492	4.276494	0	24	888	499						Frog_fixed.avi	0
26768	1607	893.4545	495.9225	0.6278318	0.5159724	581.1516	4.353086	0	880.7634	502.0405	0.4776494	0.4972222	575.0884	4.291449	0	24	887	499						Frog_fixed.avi	0
26785	1608	893.8247	495.3245	0.6276062	0.5159861	581.0377	4.368693	0	878.7885	499.9065	0.4774332	0.4972991	574.993	4.281643	0	24	886	498						Frog_fixed.avi	0
26802	1609	895.6011	500.4449	0.6274028	0.516049	581.1639	4.365085	0	877.4887	503.4911	0.4772314	0.4974269	575.1042	4.289645	0	24	887	502						Frog_fixed.avi	0
26818	1610	895.0156	495.1809	0.627194	0.5162071	581.1448	4.358675	0	875.7583	496.0662	0.4770343	0.4976777	575.2482	4.294723	0	24	885	496						Frog_fixed.avi	0
26835	1611	889.7244	508.6572	0.627008	0.5163973	581.2213	4.356818	0	878.4326	497.2671	0.4768606	0.4979312	575.1854	4.297051	0	24	884	503						Frog_fixed.avi	0
26852	1612	893.8901	495.6287	0.6268558	0.5167145	581.3669	4.357377	0	876.0959	505.9053	0.4767156	0.4982508	575.2516	4.30596	0	24	885	501						Frog_fixed.avi	0
26868	1613	890.6791	500.2534	0.6266968	0.516977	581.3477	4.361896	0	875.4199	498.6873	0.4765837	0.4985873	575.5264	4.319095	0	24	883	499						Frog_fixed.avi	0
26885	1614	892.4063	501.4702	0.6265488	0.5171888	581.5052	4.366532	0	879.6917	500.0793	0.4764745	0.4988385	575.5974	4.318038	0	24	886	501						Frog_fixed.avi	0
26902	1615	889.6213	496.9417	0.6264211	0.5173826	581.6575	4.362407	0	879.5649	505.853	0.4763561	0.4990606	575.6436	4.307609	0	24	885	501						Frog_fixed.avi	0
26918	1616	892.406	498.5475	0.6263268	0.5175388	581.8368	4.369097	0	880.3193	498.2685	0.4762731	0.4993305	575.8281	4.342824	0	24	886	498						Frog_fixed.avi	0
26935	1617	892.3188	499.0788	0.6262191	0.5177212	582.0414	4.378723	0	876.8393	500.5882	0.4761892	0.4995464	576.1006	4.329491	0	24	885	500						Frog_fixed.avi	0
26952	1618	887.5406	504.1306	0.6261293	0.5179604	582.1832	4.371601	0	877.7851	505.8542	0.4761647	0.4998583	576.2659	4.33989	0	24	883	505						Frog_fixed.avi	0
26968	1619	887.5129	504.0656	0.6260997	0.518295	582.4197	4.383716	0	880.2458	499.8146	0.4761612	0.5002416	576.3657	4.347344	0	24	884	502						Frog_fixed.avi	0
26985	1620	895.884	497.816	0.6261313	0.5186372	582.6406	4.413425	0	881.5451	506.6535	0.4762335	0.5005566	576.7341	4.353056	0	24	889	502						Frog_fixed.avi	0
27002	1621	893.0334	500.4087	0.6261889	0.5189899	582.8465	4.41389	0	880.3348	500.0304	0.4763441	0.5008871	577.0396	4.370297	0	24	887	500						Frog_fixed.avi	0
27018	1622	889.7933	500.1433	0.6262887	0.5193653	583.0923	4.406495	0	886.773	500.1444	0.47653	0.5011792	577.1554	4.372283	0	24	888	500						Frog_fixed.avi	0
27035	1623	893.4117	503.5939	0.6264597	0.5196552	583.3427	4.42188	0	884.3951	509.0391	0.4767421	0.5014249	577.4402	4.368495	0	24	889	506						Frog_fixed.avi	0
27052	1624	896.3843	492.9903	0.6266846	0.5200235	583.4913	4.433317	0	880.3555	503.8461	0.4769779	0.501637	577.6879	4.400912	0	24	888	498						Frog_fixed.avi	0
27068	1625	896.6024	497.5014	0.6269113	0.5202978	583.9139	4.424453	0	887.2018	498.1313	0.4772899	0.5019031	578.0264	4.386637	0	24	892	498						Frog_fixed.avi	0
27085	1626	892.4718	495.0203	0.6271521	0.5206702	584.1135	4.426539	0	886.6718	504.7887	0.4775589	0.5021148	578.3229	4.402641	0	24	890	500						Frog_fixed.avi	0
27101	1627	894.4695	498.6649	0.6274288	0.5210559	584.4044	4.428763	0	886.7258	511.7025	0.4778751	0.5023502	578.5968	4.408589	0	24	891	505						Frog_fixed.avi	0
27118	1628	892.9365	500.2357	0.6276515	0.5215149	584.6753	4.446407	0	882.7148	501.6607	0.4781608	0.5026888	578.8768	4.412274	0	24	888	501						Frog_fixed.avi	0
27135	1629	895.1667	504.5261	0.6279711	0.5219887	584.8536	4.444737	0	887.2677	504.919	0.4785456	0.502966	579.1299	4.400762	0	24	891	505						Frog_fixed.avi	0
27151	1630	892.4196	493.0687	0.6282846	0.5225368	585.2965	4.461754	0	886.6313	503.9781	0.4789289	0.5033056	579.5381	4.425469	0	24	890	499						Frog_fixed.avi	0
27168	1631	903.8707	494.8906	0.628556	0.5229247	585.4843	4.455254	0	898.348	491.1851	0.4792828	0.5035454	579.84	4.426869	0	24	901	493						Frog_fixed.avi	0
27185	1632	895.8801	492.2066	0.6289264	0.5234798	585.8173	4.456341	0	891.4606	496.4932	0.4797302	0.5037885	580.0573	4.422084	0	24	894	494						Frog_fixed.avi	0
27201	1633	902.3113	490.0321	0.6293629	0.5240151	586.0827	4.465747	0	896.445	500.7777	0.4802372	0.504009	580.44	4.427037	0	24	899	495						Frog_fixed.avi	0
27218	1634	907.5432	498.8063	0.6298332	0.5244972	586.3549	4.45544	0	896.4408	490.9895	0.4807387	0.5043014	580.692	4.429793	0	24	902	495						Frog_fixed.avi	0
27235	1635	908.2636	493.946	0.6302923	0.5250902	586.5211	4.472026	0	891.2653	497.1096	0.4812458	0.5045034	580.9202	4.431689	0	24	900	496						Frog_fixed.avi	0
27251	1636	903.5114	497.7874	0.630748	0.5255892	586.9019	4.45493	0	893.4709	503.1013	0.4817936	0.5047276	581.3012	4.441098	0	24	898	500						Frog_fixed.avi	0
27268	1637	909.86	494.6604	0.6312225	0.5260821	587.1877	4.462352	0	893.4719	495.1823	0.4823146	0.5050365	581.5201	4.425685	0	24	902	495						Frog_fixed.avi	0
27285	1638	906.9763	491.7479	0.6316762	0.526576	587.3659	4.454063	0	895.0692	493.5942	0.4828396	0.505242	581.7385	4.4282	0	24	901	493						Frog_fixed.avi	0
27301	1639	907.5448	493.1008	0.6321478	0.5269006	587.5727	4.439884	0	893.9334	503.9099	0.4833405	0.5053939	581.9764	4.41005	0	24	901	499						Frog_fixed.avi	0
27318	1640	907.1673	493.2064	0.632631	0.5272764	587.7098	4.424377	0	893.6797	500.7244	0.4838805	0.5055389	582.2734	4.399737	0	24	900	497						Frog_fixed.avi	0
27335	1641	909.8101	494.4623	0.6331477	0.5275937	587.9588	4.43087	0	894.1066	493.1605	0.4844155	0.5057679	582.4595	4.405499	0	24	902	494						Frog_fixed.avi	0
27351	1642	908.6428	493.2932	0.6336387	0.5279082	588.0469	4.419362	0	891.1855	492.3962	0.4849622	0.5059001	582.5198	4.391765	0	24	900	493						Frog_fixed.avi	0
27368	1643	908.4488	489.4995	0.634198	0.52822	588.1714	4.388989	0	889.154	495.888	0.4855694	0.5060126	582.7885	4.374028	0	24	899	493						Frog_fixed.avi	0
27385	1644	903.176	498.3189	0.6347649	0.5284901	588.3768	4.381609	0	886.9119	501.1881	0.4861719	0.5061054	582.9368	4.3667	0	24	895	500						Frog_fixed.avi	0
27401	1645	911.2775	494.1862	0.6353487	0.5287475	588.6055	4.372652	0	891.9001	497.5008	0.4867944	0.5061414	583.041	4.35496	0	24	902	496						Frog_fixed.avi	0
27418	1646	911.2026	495.3541	0.6359036	0.5289924	588.7216	4.373165	0	888.0035	493.5158	0.4874127	0.506153	583.2786	4.335999	0	24	900	494						Frog_fixed.avi	0
27434	1647	900.4797	496.5234	0.6364698	0.5292341	588.7703	4.370605	0	889.6155	497.6892	0.4880613	0.5061415	583.2371	4.315207	0	24	895	497						Frog_fixed.avi	0
27451	1648	906.6204	496.2169	0.6370707	0.5294573	588.8643	4.366183	0	890.9573	500.1258	0.4886882	0.5061288	583.3781	4.32019	0	24	899	498						Frog_fixed.avi	0
27468	1649	908.8248	494.5428	0.6376505	0.5298095	589.0113	4.342121	0	887.9556	498.2351	0.489294	0.5061327	583.416	4.300117	0	24	898	496						Frog_fixed.avi	0
27484	1650	910.5271	492.4203	0.6381984	0.5300796	589.1573	4.353204	0	889.4321	496.5802	0.4898981	0.5061362	583.5742	4.295978	0	24	900	495						Frog_fixed.avi	0
27501	1651	907.8754	496.7519	0.6386935	0.5302721	589.1776	4.338913	0	888.5336	497.8266	0.4904362	0.50607	583.7115	4.298222	0	24	898	497						Frog_fixed.avi	0
27518	1652	912.9154	490.7258	0.6391935	0.5305114	589.3705	4.342136	0	888.7363	497.6745	0.4909701	0.5059908	583.8024	4.300707	0	24	901	494						Frog_fixed.avi	0
27534	1653	911.3989	492.6794	0.6396507	0.5307209	589.4935	4.341883	0	891.0873	495.7071	0.4914649	0.5059211	583.8936	4.289773	0	24	901	494						Frog_fixed.avi	0
27551	1654	906.1929	491.2679	0.6400886	0.530845	589.5099	4.31865	0	891.0233	495.9297	0.4919513	0.5057985	584.0487	4.294415	0	24	899	494						Frog_fixed.avi	0
27568	1655	908.6265	497.8185	0.6405603	0.5309304	589.6061	4.335473	0	892.1099	499.4166	0.4924279	0.5056381	584.1116	4.295205	0	24	900	499						Frog_fixed.avi	0
27584	1656	909.5585	498.7348	0.6410203	0.5309935	589.6561	4.328447	0	890.8747	499.6298	0.4929018	0.5055599	584.2429	4.298167	0	24	900	499						Frog_fixed.avi	0
27601	1657	908.1627	493.3169	0.6414414	0.5311445	589.6977	4.331747	0	888.7475	500.7924	0.4933507	0.5055052	584.3796	4.295575	0	24	898	497						Frog_fixed.avi	0
27618	1658	907.4503	495.6228	0.6418265	0.5313269	589.8388	4.330771	0	892.1547	501.3042	0.4937767	0.5055089	584.5169	4.290909	0	24	900	498						Frog_fixed.avi	0
27634	1659	905.525	492.4174	0.6422093	0.5315209	589.9973	4.316476	0	886.7261	511.9535	0.4941661	0.5052912	584.5373	4.284735	0	24	896	502						Frog_fixed.avi	0
27651	1660	912.2798	490.4341	0.6425735	0.5317198	590.1299	4.315002	0	890.6738	505.4307	0.4945107	0.5056427	584.5405	4.291412	0	24	901	498						Frog_fixed.avi	0
27668	1661	902.1609	497.763	0.6428176	0.5319176	590.1793	4.329326	0	892.0936	500.8016	0.4948384	0.505856	584.8325	4.278787	0	24	897	499						Frog_fixed.avi	0
27684	1662	906.8265	495.2305	0.6431441	0.5321579	590.307	4.329829	0	892.4531	497.367	0.4951132	0.5059865	584.9962	4.28737	0	24	900	496						Frog_fixed.avi	0
27701	1663	899.7758	492.6034	0.6433889	0.5323271	590.4582	4.310197	0	889.7904	500.6369	0.4954021	0.5060037	585.0598	4.28138	0	24	895	497						Frog_fixed.avi	0
27718	1664	910.4604	492.721	0.6436477	0.5324003	590.4654	4.33328	0	892.9939	503.1302	0.4956529	0.5059803	585.1657	4.276786	0	24	902	498						Frog_fixed.avi	0
27734	1665	903.7375	496.8152	0.6438687	0.5324435	590.6202	4.352948	0	887.0189	502.0136	0.4959091	0.5059305	585.1791	4.281039	0	24	895	499						Frog_fixed.avi	0
27751	1666	911.8124	495.7836	0.6441262	0.5324761	590.5647	4.331563	0	892.4197	504.7134	0.4961638	0.5058613	585.3177	4.285861	0	24	902	500						Frog_fixed.avi	0
27768	1667	901.6069	490.2744	0.6443156	0.5325521	590.7694	4.338452	0	890.7275	502.3391	0.496393	0.5058326	585.3414	4.281025	0	24	896	496						Frog_fixed.avi	0
27784	1668	907.5203	494.0443	0.6444952	0.5325784	590.9574	4.347547	0	896.0104	502.0957	0.4965889	0.5057887	585.4963	4.282827	0	24	902	498						Frog_fixed.avi	0
27801	1669	909.2925	496.6577	0.6446308	0.532558	590.8176	4.350735	0	893.6841	503.8702	0.4967508	0.5057371	585.6839	4.278264	0	24	901	500						Frog_fixed.avi	0
27818	1670	908.8063	493.3709	0.6447451	0.5325496	590.9553	4.331769	0	891.03	513.2933	0.4968543	0.5056717	585.6636	4.272775	0	24	900	503						Frog_fixed.avi	0
27834	1671	903.2859	493.5584	0.6447839	0.5325799	591.0651	4.327896	0	893.0383	510.5557	0.4969074	0.5056865	585.6633	4.265377	0	24	898	502						Frog_fixed.avi	0
27851	1672	907.6086	498.8645	0.6448094	0.5326262	591.1796	4.340158	0	899.3254	504.0966	0.4969612	0.5058446	585.8891	4.26396	0	24	903	501						Frog_fixed.avi	0
27868	1673	905.3952	506.8544	0.6447843	0.5326614	591.2702	4.331765	0	896.9264	504.577	0.4969452	0.5059537	586.0184	4.278209	0	24	901	506						Frog_fixed.avi	0
27884	1674	906.8641	497.8688	0.6447408	0.5327207	591.363	4.351085	0	898.34	502.3878	0.4968861	0.5060382	586.2232	4.275182	0	24	903	500						Frog_fixed.avi	0
27901	1675	900.9369	500.2314	0.644627	0.5327802	591.5576	4.336822	0	891.9977	503.3372	0.4967941	0.5061241	586.2365	4.272121	0	24	896	502						Frog_fixed.avi	0
27918	1676	902.33	495.1963	0.6445106	0.532744	591.7076	4.332493	0	891.059	507.558	0.4966731	0.5061701	586.4575	4.261197	0	24	897	501						Frog_fixed.avi	0
27934	1677	905.0223	498.4361	0.6443416	0.5326399	591.7712	4.334445	0	895.6296	511.0209	0.4964944	0.5062369	586.6615	4.251691	0	24	900	505						Frog_fixed.avi	0
27951	1678	898.8712	494.9311	0.6441012	0.5325596	591.9955	4.34257	0	895.3059	509.9857	0.4963004	0.5063244	586.8648	4.254018	0	24	897	502						Frog_fixed.avi	0
27968	1679	912.829	493.562	0.6438934	0.5324624	592.111	4.338783	0	896.546	510.0151	0.496064	0.5064111	586.993	4.249589	0	24	905	502						Frog_fixed.avi	0
27984	1680	901.1156	492.3538	0.6435688	0.5323774	592.2932	4.326006	0	896.4221	506.1391	0.4957589	0.5066028	587.2009	4.260158	0	24	899	499						Frog_fixed.avi	0
28001	1681	903.8706	492.5348	0.6432735	0.5322723	592.6284	4.319244	0	897.2827	505.1659	0.4954526	0.5067384	587.5071	4.261466	0	24	901	499						Frog_fixed.avi	0
28017	1682	903.126	497.6263	0.6429155	0.5321862	592.716	4.308859	0	895.4607	505.597	0.4950703	0.5068301	587.6544	4.263252	0	24	899	502						Frog_fixed.avi	0
28034	1683	903.9141	494.5782	0.642566	0.5321133	592.698	4.313826	0	898.6727	509.2343	0.4947679	0.5069469	587.7842	4.240732	0	24	901	502						Frog_fixed.avi	0
28051	1684	906.1524	493.5404	0.6422409	0.5320746	593.057	4.288807	0	893.5847	513.7552	0.4944036	0.5070472	588.0554	4.234262	0	24	900	504						Frog_fixed.avi	0
28067	1685	902.5985	493.776	0.6418431	0.5320481	593.1993	4.301023	0	892.4969	514.9821	0.4940131	0.5071824	588.1602	4.242476	0	24	898	504						Frog_fixed.avi	0
28084	1686	901.5186	499.9757	0.6414554	0.5319453	593.2407	4.283497	0	894.7507	511.6254	0.4936332	0.507324	588.3775	4.241795	0	24	898	506						Frog_fixed.avi	0
28101	1687	903.8405	501.5509	0.6410572	0.5318111	593.4037	4.281572	0	897.7866	506.7646	0.4932039	0.5075082	588.5441	4.265522	0	24	901	504						Frog_fixed.avi	0
28117	1688	905.1578	495.9826	0.6406198	0.5317419	593.4513	4.297382	0	897.7175	504.3641	0.4927273	0.5076774	588.6382	4.244864	0	24	901	500						Frog_fixed.avi	0
28134	1689	905.8804	494.3096	0.640155	0.5316899	593.3422	4.286592	0	891.3681	515.001	0.4922847	0.5075402	588.6481	4.237851	0	24	899	505						Frog_fixed.avi	0
28151	1690	904.3816	495.8402	0.6396391	0.5316417	593.443	4.278768	0	895.5673	512.7529	0.4916852	0.5080572	588.6512	4.238387	0	24	900	504						Frog_fixed.avi	0
28167	1691	902.8	493.174	0.6391183	0.5315909	593.4484	4.278008	0	896.8732	505.8217	0.4911307	0.5083197	588.6693	4.255459	0	24	900	499						Frog_fixed.avi	0
28184	1692	904.5704	494.6442	0.638606	0.5315017	593.32	4.255745	0	897.0801	508.636	0.490563	0.5084914	588.6797	4.239666	0	24	901	502						Frog_fixed.avi	0
28201	1693	903.1361	493.9617	0.638114	0.5312959	593.3197	4.244359	0	895.645	511.941	0.4900298	0.5085673	588.5966	4.242806	0	24	899	503						Frog_fixed.avi	0
28217	1694	909.6652	500.3336	0.6376464	0.5310096	593.0567	4.270533	0	893.6667	515.6534	0.4894979	0.5085936	588.5812	4.236673	0	24	902	508						Frog_fixed.avi	0
28234	1695	905.7659	500.7811	0.6371425	0.5307375	592.9804	4.247671	0	890.5403	511.7589	0.4889452	0.5085676	588.2867	4.250516	0	24	898	506						Frog_fixed.avi	0
28251	1696	906.6047	500.1038	0.6366184	0.5303218	592.8716	4.240808	0	888.0774	512.9512	0.4883859	0.508485	588.2497	4.240586	0	24	897	507						Frog_fixed.avi	0
28267	1697	905.8568	492.7807	0.636003	0.5299681	592.8497	4.249487	0	891.4819	509.7906	0.4877396	0.5084381	588.2195	4.255236	0	24	899	501						Frog_fixed.avi	0
28284	1698	904.4497	507.0383	0.6353472	0.5294431	592.9187	4.250009	0	890.8879	509.1167	0.487009	0.5082711	588.1589	4.25649	0	24	898	508						Frog_fixed.avi	0
28301	1699	903.2999	499.7758	0.6345922	0.5290215	592.6747	4.233454	0	896.8713	509.2994	0.4862586	0.5080966	588.1389	4.240571	0	24	900	505						Frog_fixed.avi	0
28317	1700	902.7853	506.6294	0.6338536	0.5284641	592.8186	4.228502	0	890.5069	515.1061	0.4854482	0.5079705	588.1807	4.2447	0	24	897	511						Frog_fixed.avi	0
28334	1701	904.1489	501.6501	0.633064	0.5279788	592.5822	4.209628	0	891.1332	509.5932	0.4846347	0.5079231	588.1951	4.225138	0	24	898	506						Frog_fixed.avi	0
28351	1702	902.2919	502.8483	0.632292	0.5275362	592.6588	4.214858	0	890.586	509.2131	0.483826	0.5078776	588.0742	4.21734	0	24	896	506						Frog_fixed.avi	0
28367	1703	903.7281	499.8569	0.6315483	0.5271949	592.4819	4.207375	0	887.4965	510.1835	0.4830264	0.5079089	588.0399	4.227318	0	24	896	505						Frog_fixed.avi	0
28384	1704	900.6141	502.3913	0.6307815	0.5269175	592.574	4.195426	0	887.5306	512.9916	0.4822512	0.5079632	588.0387	4.221601	0	24	894	508						Frog_fixed.avi	0
28401	1705	904.8014	500.792	0.6300374	0.526742	592.4772	4.199422	0	888.7554	504.7314	0.4814849	0.5081387	588.0793	4.212358	0	24	897	503						Frog_fixed.avi	0
28417	1706	900.2354	504.527	0.6292592	0.5266169	592.5467	4.177186	0	885.3851	506.3261	0.480692	0.5082669	588.1043	4.1991	0	24	893	505						Frog_fixed.avi	0
28434	1707	898.8414	501.3249	0.6285067	0.5264755	592.5777	4.190231	0	884.6725	507.2756	0.4799107	0.5084109	587.9874	4.201819	0	24	892	504						Frog_fixed.avi	0
28451	1708	901.6744	503.6564	0.6276991	0.52635	592.4465	4.152944	0	882.4188	507.8478	0.4790995	0.5085111	587.9456	4.193168	0	24	892	506						Frog_fixed.avi	0
28467	1709	899.9104	509.821	0.6269724	0.5261508	592.4775	4.160666	0	884.3786	516.1081	0.4783461	0.5085598	587.9712	4.172346	0	24	892	513						Frog_fixed.avi	0
28484	1710	897.067	502.5561	0.6262243	0.5259639	592.4448	4.147583	0	885.4436	515.1528	0.4775711	0.5086101	587.9543	4.1891	0	24	891	509						Frog_fixed.avi	0
28501	1711	871.6088	520.5064	0.6256173	0.5258175	592.3501	4.153591	0	854.1346	523.8055	0.4770032	0.5086675	587.9814	4.167898	0	25	863	522						Frog_fixed.avi	0
28517	1712	864.2193	529.7349	0.6250235	0.5256516	592.3946	4.142869	0	841.1089	537.262	0.4763964	0.5086728	587.7545	4.169168	0	25	853	533						Frog_fixed.avi	0
28534	1713	860.7618	537.2498	0.6243637	0.5253223	592.3291	4.127418	0	848.2904	532.4534	0.47572	0.5086418	587.7615	4.151493	0	25	855	535						Frog_fixed.avi	0
28551	1714	858.4716	537.3184	0.6237367	0.525033	592.1869	4.143221	0	842.684	533.8254	0.4750516	0.5085133	587.7366	4.141301	0	25	851	536						Frog_fixed.avi	0
28567	1715	861.8802	531.4236	0.6231983	0.5246686	592.1188	4.133445	0	838.371	536.0645	0.4744694	0.5083269	587.5885	4.150305	0	25	850	534						Frog_fixed.avi	0
28584	1716	856.4205	541.2305	0.6227117	0.5242494	592.0229	4.137579	0	838.2012	537.2621	0.4739498	0.5081235	587.4691	4.133894	0	25	847	539						Frog_fixed.avi	0
28600	1717	864.4363	529.405	0.6222929	0.5238935	591.7851	4.119084	0	841.373	535.9122	0.4734909	0.5078787	587.3416	4.145968	0	25	853	533						Frog_fixed.avi	0
28617	1718	866.3165	532.9161	0.6219947	0.5234516	591.6373	4.120187	0	838.1107	536.0547	0.4731106	0.5076232	587.1906	4.151439	0	25	852	534						Frog_fixed.avi	0
28634	1719	863.0055	535.1525	0.6216837	0.5230442	591.4222	4.110201	0	843.59	533.5134	0.4727997	0.5073927	587.028	4.139855	0	25	853	534						Frog_fixed.avi	0
28650	1720	862.6407	536.4373	0.6214292	0.5226424	591.201	4.126049	0	835.0066	539.4584	0.472482	0.5071398	586.7636	4.146443	0	25	849	538						Frog_fixed.avi	0
28667	1721	861.3057	536.3547	0.6212102	0.5222947	591.0899	4.126679	0	837.1835	538.3728	0.4722315	0.5069388	586.5676	4.146444	0	25	849	537						Frog_fixed.avi	0
28684	1722	856.9724	539.7175	0.6209943	0.5219499	590.8642	4.138282	0	837.6429	536.7435	0.4719932	0.5067863	586.4487	4.156923	0	25	847	538						Frog_fixed.avi	0
28700	1723	857.1587	537.5212	0.6208414	0.5217177	590.5498	4.128918	0	836.9243	533.2204	0.4717893	0.5067099	586.1279	4.135002	0	25	847	535						Frog_fixed.avi	0
28717	1724	864.0424	535.209	0.6207343	0.521512	590.3411	4.130255	0	832.595	539.5667	0.4716125	0.506656	585.9091	4.157098	0	25	848	537						Frog_fixed.avi	0
28734	1725	858.8581	542.3406	0.6206269	0.5212212	590.0182	4.135811	0	833.7377	540.4351	0.4714667	0.5066014	585.6237	4.160706	0	25	846	541						Frog_fixed.avi	0
28750	1726	855.582	533.4201	0.6205798	0.521012	589.7782	4.140511	0	830.8361	539.9216	0.4713614	0.506526	585.3164	4.168846	0	25	843	537						Frog_fixed.avi	0
28767	1727	856.9475	542.0325	0.6205513	0.5207493	589.5957	4.147774	0	834.3547	538.8404	0.4713037	0.5063477	585.1127	4.170722	0	25	846	540						Frog_fixed.avi	0
28784	1728	854.881	539.8633	0.6205863	0.5203938	589.4579	4.168122	0	834.9174	540.3686	0.4712903	0.506184	584.9537	4.18989	0	25	845	540						Frog_fixed.avi	0
28800	1729	852.3451	538.9651	0.6206074	0.5201731	589.2405	4.161736	0	831.6804	540.4962	0.4712816	0.5060112	584.8907	4.182805	0	25	842	540						Frog_fixed.avi	0
28817	1730	848.7086	536.4405	0.6206664	0.5199527	589.054	4.168847	0	834.5996	539.4357	0.4713335	0.5058792	584.6293	4.174909	0	25	842	538						Frog_fixed.avi	0
28834	1731	849.0779	542.9579	0.62076	0.5197256	588.9218	4.179655	0	830.8912	540.9969	0.4713835	0.5058014	584.4708	4.186151	0	25	840	542						Frog_fixed.avi	0
28850	1732	849.989	538.9819	0.6208638	0.5195475	588.6006	4.175284	0	830.0422	537.827	0.4714547	0.5057231	584.3334	4.187966	0	25	840	538						Frog_fixed.avi	0
28867	1733	849.7263	539.587	0.6209967	0.5194274	588.5989	4.187435	0	827.0605	537.021	0.4715556	0.5056223	584.1244	4.202111	0	25	838	538						Frog_fixed.avi	0
28884	1734	845.838	532.72	0.6211599	0.5193129	588.3727	4.180934	0	830.4352	540.8004	0.4717294	0.505527	583.9998	4.191777	0	25	838	537						Frog_fixed.avi	0
28900	1735	845.5499	537.5853	0.6213704	0.5192672	588.2488	4.196134	0	827.4799	538.6314	0.4719105	0.5054232	583.9099	4.190248	0	25	837	538						Frog_fixed.avi	0
28917	1736	843.6683	534.2018	0.6216081	0.5191979	588.2213	4.192341	0	828.1174	542.8867	0.4721583	0.5052431	583.6505	4.175183	0	25	836	539						Frog_fixed.avi	0
28933	1737	843.6841	534.9536	0.6218606	0.5191191	588.1449	4.202458	0	827.396	544.4688	0.4724137	0.5051014	583.6694	4.17483	0	25	836	540						Frog_fixed.avi	0
28950	1738	839.6152	533.3057	0.6221249	0.5190858	588.0632	4.212278	0	826.3976	545.5061	0.4726733	0.5049093	583.4917	4.167191	0	25	833	539						Frog_fixed.avi	0
28967	1739	842.2836	531.2978	0.6223868	0.5190577	587.9953	4.201669	0	824.1601	543.1983	0.4729548	0.5046801	583.4813	4.176044	0	25	833	537						Frog_fixed.avi	0
28983	1740	839.7529	537.6257	0.6226513	0.5189973	587.8781	4.203942	0	825.7893	543.3646	0.4732253	0.5044774	583.3425	4.162992	0	25	833	540						Frog_fixed.avi	0
29000	1741	838.1394	539.483	0.6228916	0.5189134	587.9421	4.193324	0	825.3403	544.5336	0.4734787	0.5043046	583.4399	4.156423	0	25	832	542						Frog_fixed.avi	0
29017	1742	842.3732	537.6679	0.6231472	0.5188571	587.8201	4.221969	0	820.1993	548.2072	0.4737398	0.5041378	583.2432	4.148239	0	25	831	543						Frog_fixed.avi	0
29033	1743	840.0629	540.5177	0.6233545	0.5188298	587.8832	4.20857	0	827.782	546.5463	0.4739868	0.5039964	583.0805	4.155514	0	25	834	544						Frog_fixed.avi	0
29050	1744	840.249	540.0286	0.6235641	0.5189013	587.8954	4.206514	0	824.6406	547.938	0.4741911	0.5039887	583.1625	4.134884	0	25	832	544						Frog_fixed.avi	0
29067	1745	840.3806	533.832	0.6237213	0.5190348	587.7882	4.205472	0	826.0977	547.5036	0.4743763	0.5040706	583.2047	4.140877	0	25	833	541						Frog_fixed.avi	0
29083	1746	842.4186	533.2119	0.6238707	0.5191839	587.8911	4.186887	0	828.3526	548.308	0.4745486	0.5041957	583.1476	4.13488	0	25	835	541						Frog_fixed.avi	0
29100	1747	846.975	535.7186	0.6240219	0.5194362	587.8778	4.20784	0	827.0912	548.9069	0.4746923	0.5044508	583.1713	4.141036	0	25	837	542						Frog_fixed.avi	0
29117	1748	840.368	530.3503	0.6241665	0.5198377	587.7709	4.187394	0	825.6393	552.8991	0.4748346	0.5048776	583.2382	4.119913	0	25	833	542						Frog_fixed.avi	0
29133	1749	841.0264	540.561	0.6243248	0.5202528	587.9607	4.149978	0	826.5484	545.1305	0.4750134	0.5053569	583.1713	4.118565	0	25	834	543						Frog_fixed.avi	0
29150	1750	843.3563	540.487	0.6245132	0.5207105	587.9518	4.159248	0	824.8549	552.9585	0.4751656	0.5058444	583.2006	4.108769	0	25	834	547						Frog_fixed.avi	0
29167	1751	842.9839	534.483	0.6246881	0.5211447	587.8028	4.150623	0	827.3743	557.2982	0.4753357	0.506337	583.2596	4.107802	0	25	835	546						Frog_fixed.avi	0
29183	1752	844.1885	528.8635	0.6248412	0.5216646	588.0203	4.1579	0	823.1125	554.5284	0.4755114	0.506852	583.3596	4.107051	0	25	834	542						Frog_fixed.avi	0
29200	1753	840.2512	537.402	0.6250085	0.522077	588.0886	4.150482	0	830.032	552.265	0.4756885	0.5073928	583.3792	4.084958	0	25	835	545						Frog_fixed.avi	0
29217	1754	845.9493	535.7971	0.6251826	0.5226308	587.9725	4.140925	0	829.3331	553.0221	0.4758498	0.5079233	583.4649	4.07253	0	25	838	544						Frog_fixed.avi	0
29233	1755	847.9614	532.006	0.6253846	0.52315	588.2383	4.122796	0	829.284	555.7654	0.476064	0.5084337	583.4947	4.093686	0	25	839	544						Frog_fixed.avi	0
29250	1756	849.8859	531.9966	0.6255967	0.5235233	588.3258	4.137703	0	836.6154	556.0289	0.4762661	0.5087661	583.6832	4.069737	0	25	843	544						Frog_fixed.avi	0
29267	1757	840.9441	672.2673	0.6255918	0.5228622	588.4137	3.716926	0	810.903	632.3074	0.4764063	0.5084374	584.1293	3.882839	0	25	826	652						Frog_fixed.avi	0
29283	1758	-1280	-1024	-1	-1	-1	-1	4	-1280	-1024	-1	-1	-1	-1	4		0	0						Frog_fixed.avi	0
29300	1759	-1280	-1024	-1	-1	-1	-1	4	-1280	-1024	-1	-1	-1	-1	4		0	0						Frog_fixed.avi	0
29317	1760	-1280	-1024	-1	-1	-1	-1	4	-1280	-1024	-1	-1	-1	-1	4		0	0						Frog_fixed.avi	0
29333	1761	-1280	-1024	-1	-1	-1	-1	4	-1280	-1024	-1	-1	-1	-1	4		0	0						Frog_fixed.avi	0
29350	1762	-1280	-1024	-1	-1	-1	-1	4	-1280	-1024	-1	-1	-1	-1	4		0	0						Frog_fixed.avi	0
29367	1763	-1280	-1024	-1	-1	-1	-1	4	-1280	-1024	-1	-1	-1	-1	4		0	0						Frog_fixed.avi	0
29383	1764	-1280	-1024	-1	-1	-1	-1	4	-1280	-1024	-1	-1	-1	-1	4		0	0						Frog_fixed.avi	0
29400	1765	-1280	-1024	-1	-1	-1	-1	4	-1280	-1024	-1	-1	-1	-1	4		0	0						Frog_fixed.avi	0
29417	1766	914.1387	509.7628	0.6279874	0.5269771	589.1923	4.066513	0	910.8738	535.8533	0.4788231	0.5109594	584.5121	3.990011	0	26	913	523						Frog_fixed.avi	0
29433	1767	913.8339	499.687	0.6282353	0.5275509	589.1214	4.062768	0	906.4792	528.8328	0.4790836	0.5113207	584.4908	3.991842	0	26	910	514						Frog_fixed.avi	0
29450	1768	923.9926	498.8076	0.6284806	0.5279661	589.1853	4.093942	0	914.286	522.5131	0.4793661	0.5116581	584.514	3.995723	0	26	919	511						Frog_fixed.avi	0
29467	1769	915.9153	499.2088	0.6286911	0.5283575	589.3148	4.091903	0	906.9163	534.7939	0.4795958	0.5118335	584.5592	3.99924	0	26	911	517						Frog_fixed.avi	0
29483	1770	921.7364	505.1469	0.628928	0.5286561	589.3035	4.085457	0	909.6769	534.2674	0.4798595	0.5119893	584.5445	3.982089	0	26	916	520						Frog_fixed.avi	0
29500	1771	914.3561	509.7304	0.6291296	0.5290205	589.3814	4.068044	0	907.6656	525.9891	0.4800773	0.5122438	584.5006	3.997963	0	26	911	518						Frog_fixed.avi	0
29516	1772	917.999	509.7268	0.6293325	0.5292794	589.4028	4.068001	0	914.2039	521.8024	0.4803227	0.512431	584.6375	3.990247	0	26	916	516						Frog_fixed.avi	0
29533	1773	919.5847	499.9197	0.6295061	0.5295622	589.3834	4.079748	0	911.6021	533.3752	0.4805363	0.5125548	584.6704	4.002075	0	26	916	517						Frog_fixed.avi	0
29550	1774	913.6249	505.2206	0.629696	0.5298105	589.5515	4.085177	0	913.1885	534.224	0.4807477	0.512692	584.7863	3.976738	0	26	913	520						Frog_fixed.avi	0
29566	1775	921.5245	505.6973	0.6299012	0.5300194	589.4724	4.065509	0	910.2009	528.9708	0.48098	0.5129616	584.8098	4.000727	0	26	916	517						Frog_fixed.avi	0
29583	1776	917.3268	507.5643	0.6300651	0.5302209	589.5976	4.075262	0	910.0072	523.8004	0.4811682	0.5131732	585.0093	4.007682	0	26	914	516						Frog_fixed.avi	0
29600	1777	909.8992	509.2421	0.6302353	0.5305465	589.8122	4.052193	0	913.5452	531.4297	0.4813941	0.5133386	585.0239	3.993019	0	26	912	520						Frog_fixed.avi	0
29616	1778	912.4203	506.3539	0.6303936	0.5308123	589.789	4.089801	0	913.3525	532.6729	0.4816064	0.5135657	585.0932	4.010917	0	26	913	520						Frog_fixed.avi	0
29633	1779	910.7365	509.4086	0.6306021	0.5311527	589.9203	4.091317	0	912.3433	526.2332	0.481831	0.513898	585.2848	4.005209	0	26	912	518						Frog_fixed.avi	0
29650	1780	908.3471	508.8886	0.6307976	0.5315001	590.087	4.096481	0	911.7551	531.652	0.482071	0.5141246	585.3692	4.035509	0	26	910	520						Frog_fixed.avi	0
29666	1781	906.5208	508.2778	0.6310424	0.5317501	589.9795	4.084335	0	906.5759	533.8429	0.4823352	0.514287	585.3855	4.027994	0	26	907	521						Frog_fixed.avi	0
29683	1782	905.738	504.9809	0.6313004	0.5319697	590.2307	4.103027	0	909.8826	534.0386	0.4826251	0.514371	585.4868	4.020978	0	26	908	520						Frog_fixed.avi	0
29700	1783	911.4898	509.3238	0.6315708	0.5321191	590.3985	4.091345	0	905.2941	536.2059	0.4828767	0.5144202	585.5238	4.043363	0	26	908	523						Frog_fixed.avi	0
29716	1784	906.1116	505.2904	0.6317842	0.5322775	590.4553	4.109978	0	910.0076	532.3447	0.4831533	0.5144266	585.6163	4.030653	0	26	908	519						Frog_fixed.avi	0
29733	1785	908.298	510.1091	0.6319914	0.5323467	590.5715	4.119794	0	907.4824	538.1505	0.4833803	0.5144016	585.6557	4.045386	0	26	908	524						Frog_fixed.avi	0
29750	1786	912.6456	510.1626	0.6321943	0.532441	590.5209	4.119132	0	905.7625	535.4381	0.4835842	0.5143874	585.8168	4.049266	0	26	909	523						Frog_fixed.avi	0
29766	1787	908.3575	508.9716	0.6323447	0.5325474	590.7416	4.130051	0	909.4056	533.9531	0.4837728	0.5144038	585.8791	4.067142	0	26	909	521						Frog_fixed.avi	0
29783	1788	904.3865	504.3112	0.6325024	0.5326316	590.7624	4.130133	0	911.781	534.9616	0.4839486	0.5144158	585.9959	4.067091	0	26	908	520						Frog_fixed.avi	0
29800	1789	901.6686	509.1274	0.6326671	0.5327728	590.8482	4.122645	0	905.5383	539.2468	0.484102	0.5143763	585.9626	4.055748	0	26	904	524						Frog_fixed.avi	0
29816	1790	905.3295	509.7437	0.632799	0.5328267	590.8474	4.136486	0	908.0496	534.9329	0.484254	0.5143594	586.0456	4.063496	0	26	907	522						Frog_fixed.avi	0
29833	1791	903.7129	514.1239	0.6329401	0.5328604	590.947	4.127901	0	910.8168	529.6422	0.4844019	0.5143036	586.2256	4.050907	0	26	907	522						Frog_fixed.avi	0
29850	1792	901.9921	510.3354	0.6330899	0.5328544	590.9608	4.114705	0	905.9642	528.7139	0.4845519	0.5142067	586.1903	4.073454	0	26	904	520						Frog_fixed.avi	0
29866	1793	904.495	508.0521	0.633212	0.532825	590.8706	4.12394	0	904.1306	533.5139	0.4846704	0.5141534	586.256	4.064478	0	26	904	521						Frog_fixed.avi	0
29883	1794	901.9548	510.0849	0.6333101	0.5328641	590.8803	4.116168	0	909.2758	533.6259	0.4847819	0.514121	586.205	4.055247	0	26	906	522						Frog_fixed.avi	0
29900	1795	904.6683	513.4111	0.6334282	0.5328945	591.0574	4.112643	0	911.5599	528.5151	0.4848813	0.5141576	586.3609	4.053352	0	26	908	521						Frog_fixed.avi	0
29916	1796	905.6943	513.6932	0.6335402	0.532942	591.0682	4.095207	0	905.96	533.1134	0.4849771	0.5141991	586.3856	4.036612	0	26	906	523						Frog_fixed.avi	0
29933	1797	905.0625	509.5878	0.6336578	0.5330304	591.0126	4.085875	0	910.6732	531.5573	0.4850926	0.5142571	586.3072	4.013621	0	26	908	521						Frog_fixed.avi	0
29950	1798	900.6714	514.4045	0.6337872	0.5331271	590.9385	4.081785	0	909.2477	535.189	0.4852257	0.5143397	586.282	4.008362	0	26	905	525						Frog_fixed.avi	0
29966	1799	900.7191	513.1579	0.6339188	0.5332283	591.0472	4.076972	0	908.627	536.7287	0.485384	0.5144376	586.3701	4.010171	0	26	905	525						Frog_fixed.avi	0
29983	1800	900.4737	513.0472	0.6340926	0.5333335	591.0457	4.057454	0	909.2661	536.4313	0.4855357	0.51453	586.355	4.000298	0	26	905	525						Frog_fixed.avi	0
30000	1801	868.3682	488.4433	0.6343768	0.5333306	591.0594	4.045598	0	889.085	499.7293	0.485862	0.5144601	586.4003	3.994298	0	26	879	494						Frog_fixed.avi	0
30016	1802	880.0082	491.4449	0.6345151	0.5334259	591.1157	4.034325	0	891.8761	510.9199	0.4860238	0.5146132	586.3309	3.977063	0	26	886	501						Frog_fixed.avi	0
30033	1803	877.1357	493.3533	0.6346865	0.5335694	590.9185	4.037047	0	884.5686	508.2378	0.4861827	0.5147206	586.3561	3.988206	0	26	881	501						Frog_fixed.avi	0
30050	1804	874.4642	496.385	0.6348103	0.5336432	590.9337	4.020071	0	890.9594	503.6974	0.4863501	0.5147353	586.4329	3.962889	0	26	883	500						Frog_fixed.avi	0
30066	1805	877.036	490.18	0.6350015	0.5337445	591.1252	4.018713	0	894.632	501.2188	0.4865087	0.514754	586.3512	3.964512	0	26	886	496						Frog_fixed.avi	0
30083	1806	871.493	494.0984	0.6351367	0.5338126	591.0729	4.009313	0	888.3422	505.3138	0.4866605	0.5147842	586.4012	3.973591	0	26	880	500						Frog_fixed.avi	0
30099	1807	874.5318	490.5764	0.6352941	0.5339196	590.9219	4.011287	0	890.6677	502.1292	0.4868253	0.5148042	586.4748	3.971119	0	26	883	496						Frog_fixed.avi	0
30116	1808	875.9243	493.0106	0.6354789	0.5340142	591.143	4.0251	0	888.2057	502.9214	0.4869671	0.5148238	586.4993	3.9736	0	26	882	498						Frog_fixed.avi	0
30133	1809	875.7446	496.2478	0.6356202	0.5341348	591.0929	4.024811	0	893.7475	501.1548	0.4871348	0.5148413	586.4334	3.975148	0	26	885	499						Frog_fixed.avi	0
30149	1810	877.1266	497.9281	0.6357439	0.5342225	590.9905	4.008925	0	888.1738	505.9782	0.4872506	0.5148361	586.447	3.979794	0	26	883	502						Frog_fixed.avi	0
30166	1811	874.4243	498.3106	0.6358523	0.5342698	591.0861	3.997712	0	888.7302	498.9108	0.4873797	0.5148364	586.5211	3.970118	0	26	882	499						Frog_fixed.avi	0
30183	1812	873.6302	488.2753	0.6359289	0.5343791	591.1272	4.012333	0	891.995	498.9677	0.4874625	0.5148211	586.5926	3.986536	0	26	883	494						Frog_fixed.avi	0
30199	1813	873.5116	491.8707	0.6360001	0.5344039	591.2445	4.013117	0	895.8374	498.9777	0.4875407	0.5147589	586.5034	3.980911	0	26	885	495						Frog_fixed.avi	0
30216	1814	875.2982	495.4375	0.6360633	0.5342972	591.2324	4.031089	0	891.0249	506.2541	0.4875796	0.5146759	586.4868	3.979166	0	26	883	501						Frog_fixed.avi	0
30233	1815	873.8022	495.4937	0.6360674	0.5342091	591.1655	4.036308	0	891.0598	502.768	0.4875776	0.5146418	586.4885	3.977457	0	26	882	499						Frog_fixed.avi	0
30249	1816	876.8876	492.7635	0.6360218	0.5341256	591.1996	4.023888	0	892.8663	501.0208	0.4875181	0.5145952	586.5082	4.005041	0	26	885	497						Frog_fixed.avi	0
30266	1817	875.5639	496.7397	0.6358972	0.5340472	591.1899	4.016319	0	887.7192	507.0119	0.4873884	0.5146123	586.6257	3.989591	0	26	882	502						Frog_fixed.avi	0
30283	1818	876.3256	494.3925	0.6357442	0.5339944	591.0389	4.009093	0	884.2898	503.5242	0.4872115	0.514692	586.5366	3.987975	0	26	880	499						Frog_fixed.avi	0
30299	1819	873.9893	497.4584	0.635545	0.5339178	591.2932	4.022054	0	891.6619	503.7219	0.4870226	0.5148265	586.5343	3.993986	0	26	883	501						Frog_fixed.avi	0
30316	1820	873.8788	494.8464	0.6352926	0.5338825	591.087	4.010762	0	886.5494	502.0488	0.4867362	0.5149618	586.5725	3.998487	0	26	880	498						Frog_fixed.avi	0
30333	1821	876.142	502.1794	0.6350568	0.5338284	591.2947	4.00816	0	893.9304	504.3593	0.4864851	0.5151532	586.5375	3.983924	0	26	885	503						Frog_fixed.avi	0
30349	1822	873.4172	500.5766	0.634771	0.5337849	591.0965	4.010327	0	889.3625	503.4347	0.4861825	0.515388	586.6429	4.002683	0	26	881	502						Frog_fixed.avi	0
30366	1823	876.0569	498.6581	0.6344998	0.5337209	591.3681	4.005692	0	891.1794	504.7456	0.4858869	0.5155088	586.7133	3.984244	0	26	884	502						Frog_fixed.avi	0
30383	1824	873.9264	498.147	0.6341923	0.5336146	591.2358	4.028201	0	886.7466	506.5533	0.485581	0.5155817	586.6368	3.984997	0	26	880	502						Frog_fixed.avi	0
30399	1825	876.1111	499.0476	0.6338985	0.5334548	591.2753	4.022376	0	889.6634	505.3414	0.48528	0.5156353	586.8205	3.984989	0	26	883	502						Frog_fixed.avi	0
30416	1826	874.0687	502.9552	0.6335933	0.5333633	591.3292	4.01442	0	889.7415	503.2178	0.4849417	0.5156654	586.8496	3.975386	0	26	882	503						Frog_fixed.avi	0
30433	1827	879.4856	502.5155	0.6332983	0.5333129	591.3168	4.011664	0	883.9507	509.9025	0.4846399	0.5157043	586.7757	3.964984	0	26	882	506						Frog_fixed.avi	0
30449	1828	873.5493	499.3347	0.6329738	0.5332665	591.4359	4.003273	0	887.665	503.456	0.4843324	0.515771	586.9532	3.970616	0	26	881	501						Frog_fixed.avi	0
30466	1829	877.9955	502.7708	0.6326728	0.5332183	591.4357	4.009587	0	884.0377	508.4244	0.4840167	0.5158388	586.9599	3.954834	0	26	881	506						Frog_fixed.avi	0
30482	1830	878.9518	499.2461	0.6323996	0.5332487	591.446	3.998916	0	880.5026	513.4244	0.4837299	0.5159264	586.8823	3.947889	0	26	880	506						Frog_fixed.avi	0
30499	1831	880.1456	502.8271	0.6321067	0.5332744	591.5884	3.998952	0	886.1881	514.7949	0.4834676	0.5160313	587.0237	3.9557	0	26	883	509						Frog_fixed.avi	0
30516	1832	879.7046	506.7537	0.6318473	0.5333028	591.5087	3.986069	0	882.8903	518.4102	0.4831807	0.5161088	587.0336	3.947683	0	26	881	513						Frog_fixed.avi	0
30532	1833	876.4742	508.3226	0.6315566	0.5333219	591.7922	3.978543	0	883.3685	507.8551	0.4829168	0.5162653	587.1981	3.947141	0	26	880	508						Frog_fixed.avi	0
30549	1834	879.8469	504.9982	0.631267	0.5333235	591.7967	3.984043	0	885.89	510.2495	0.4826373	0.516325	587.1895	3.942737	0	26	883	508						Frog_fixed.avi	0
30566	1835	879.9406	503.9567	0.6309944	0.5333039	591.8762	3.989534	0	886.9933	510.1938	0.4823629	0.5163755	587.3563	3.940839	0	26	883	507						Frog_fixed.avi	0
30583	1836	875.7947	500.2746	0.630663	0.5332335	592.0144	3.993495	0	882.608	511.1865	0.482067	0.5164033	587.4648	3.955652	0	26	879	506						Frog_fixed.avi	0
30599	1837	884.5717	500.2085	0.6304011	0.5331323	592.1564	4.006805	0	887.0807	508.3345	0.4817984	0.5164033	587.5447	3.945148	0	26	886	504						Frog_fixed.avi	0
30616	1838	881.0137	502.1017	0.6300838	0.5330494	592.2006	3.998707	0	883.306	512.5424	0.4815091	0.5164183	587.6153	3.953203	0	26	882	507						Frog_fixed.avi	0
30632	1839	877.131	505.2056	0.6297765	0.5328921	592.3646	3.983896	0	889.8513	509.7893	0.4812323	0.5164438	587.7082	3.950146	0	26	883	507						Frog_fixed.avi	0
30649	1840	878.8799	504.1594	0.6294792	0.5328302	592.4631	4.00131	0	883.1425	515.8337	0.4809044	0.516479	587.8394	3.969683	0	26	881	510						Frog_fixed.avi	0
30666	1841	881.8201	502.8772	0.6291295	0.5327454	592.4419	4.002087	0	889.885	519.2207	0.4805961	0.5165187	588.0016	3.970097	0	26	886	511						Frog_fixed.avi	0
30682	1842	881.1384	507.144	0.6287627	0.5326252	592.6167	4.000858	0	888.8937	511.29	0.4802178	0.5165808	588.1756	3.962127	0	26	885	509						Frog_fixed.avi	0
30699	1843	880.3757	499.2015	0.6283851	0.5325404	592.8173	4.010605	0	887.8093	511.871	0.4798532	0.5165711	588.2338	3.977772	0	26	884	506						Frog_fixed.avi	0
30716	1844	883.3868	505.3344	0.627977	0.5324342	592.9017	4.014596	0	886.5524	516.8246	0.4794429	0.516601	588.2599	3.969581	0	26	885	511						Frog_fixed.avi	0
30732	1845	881.6119	502.9683	0.6275526	0.532361	592.89	4.034237	0	888.1599	508.1636	0.4790483	0.5166614	588.5008	3.978005	0	26	885	506						Frog_fixed.avi	0
30749	1846	882.6089	502.1779	0.6271338	0.5322304	592.8732	4.024694	0	891.1335	518.2813	0.4786153	0.5166842	588.5715	3.97202	0	26	887	510						Frog_fixed.avi	0
30766	1847	881.9569	502.5195	0.6267223	0.5320064	593.0358	4.024925	0	887.4625	507.9272	0.4781595	0.5166656	588.6279	3.991766	0	26	885	505						Frog_fixed.avi	0
30782	1848	885.1215	508.7138	0.6263028	0.5317354	593.1957	4.041624	0	884.9751	511.101	0.4777009	0.5166102	588.6618	4.009878	0	26	885	510						Frog_fixed.avi	0
30799	1849	883.7681	504.6285	0.6258348	0.531571	593.2631	4.051388	0	884.1245	510.5334	0.4772214	0.5165819	588.7341	4.0159	0	26	884	508						Frog_fixed.avi	0
30816	1850	881.3243	503.9607	0.6253497	0.5314525	593.3489	4.050537	0	885.2592	508.5913	0.4767238	0.5166281	588.7668	4.006378	0	26	883	506						Frog_fixed.avi	0
30832	1851	883.0659	500.2107	0.6248567	0.5313424	593.3771	4.061581	0	885.6583	509.407	0.4762414	0.5167187	588.8821	4.018025	0	26	884	505						Frog_fixed.avi	0
30849	1852	879.741	505.6519	0.6243417	0.5311953	593.4157	4.072407	0	885.6329	513.5637	0.4757152	0.5168271	588.8867	4.037859	0	26	883	510						Frog_fixed.avi	0
30866	1853	881.8804	505.4745	0.62383	0.5310744	593.4083	4.072774	0	884.69	512.4265	0.475187	0.5169842	588.9199	4.02333	0	26	883	509						Frog_fixed.avi	0
30882	1854	882.0043	507.0697	0.6233166	0.5309175	593.3743	4.085311	0	885.7123	516.0323	0.4746593	0.5170611	588.9856	4.035097	0	26	884	512						Frog_fixed.avi	0
30899	1855	884.2489	504.1298	0.6228098	0.5307501	593.4118	4.085599	0	885.622	510.9747	0.474137	0.5170778	588.9929	4.048231	0	26	885	508						Frog_fixed.avi	0
30916	1856	887.3842	498.5023	0.6222931	0.53055	593.4669	4.104662	0	887.2244	512.8827	0.4736077	0.5170428	589.051	4.050735	0	26	887	506						Frog_fixed.avi	0
30932	1857	880.1934	506.6169	0.621744	0.5302486	593.4955	4.111798	0	889.4644	512.4399	0.4730706	0.5169162	589.0601	4.052997	0	26	885	510						Frog_fixed.avi	0
30949	1858	884.418	502.0088	0.6212025	0.5300133	593.4454	4.119374	0	885.1902	510.9637	0.4725317	0.5168155	589.1844	4.065553	0	26	885	506						Frog_fixed.avi	0
30966	1859	905.1271	486.2812	0.6204731	0.5297276	593.5826	4.11895	0	917.9631	504.03	0.4718306	0.5166993	589.1241	4.0812	0	26	912	495						Frog_fixed.avi	0
30982	1860	898.9569	499.4576	0.6199383	0.5293612	593.5175	4.135366	0	914.3081	499.6474	0.4712846	0.5166398	589.1755	4.089084	0	26	907	500						Frog_fixed.avi	0
30999	1861	905.4027	489.0781	0.6193932	0.529096	593.5247	4.137545	0	913.7542	502.645	0.4707064	0.5165637	589.2552	4.087651	0	26	910	496						Frog_fixed.avi	0
31016	1862	906.6968	494.2814	0.6188381	0.5287727	593.611	4.157674	0	909.3839	504.3411	0.4701322	0.5165014	589.2799	4.085896	0	26	908	499						Frog_fixed.avi	0
31032	1863	904.7289	495.9033	0.6182697	0.5284286	593.4341	4.158854	0	915.113	497.7102	0.4695719	0.5164285	589.2633	4.089989	0	26	910	497						Frog_fixed.avi	0
31049	1864	905.5453	495.672	0.6176939	0.5281641	593.5581	4.187364	0	912.8602	498.8213	0.4690054	0.5163508	589.2878	4.098271	0	26	909	497						Frog_fixed.avi	0
31066	1865	899.7511	490.0575	0.6171223	0.5278916	593.571	4.167792	0	913.3579	497.5434	0.4684299	0.5162994	589.3597	4.10578	0	26	907	494						Frog_fixed.avi	0
31082	1866	902.0892	494.285	0.6165487	0.5276222	593.5891	4.179441	0	908.8154	498.0773	0.4678344	0.5162934	589.2606	4.099404	0	26	905	496						Frog_fixed.avi	0
31099	1867	902.8539	491.2043	0.6159906	0.5274319	593.606	4.183594	0	913.9713	494.8937	0.46726	0.5162892	589.288	4.118498	0	26	908	493						Frog_fixed.avi	0
31116	1868	904.4282	487.1876	0.6154095	0.5271838	593.5533	4.188184	0	911.0074	497.211	0.4666753	0.5162854	589.2783	4.120248	0	26	908	492						Frog_fixed.avi	0
31132	1869	910.4266	495.3617	0.6148343	0.5268614	593.5463	4.187446	0	913.1218	496.8752	0.4660776	0.5162822	589.2605	4.124223	0	26	912	496						Frog_fixed.avi	0
31149	1870	906.3378	489.6181	0.6142185	0.5266095	593.609	4.193023	0	918.3619	493.8853	0.4654908	0.5162882	589.2422	4.121406	0	26	912	492						Frog_fixed.avi	0
31166	1871	903.8874	488.353	0.6135976	0.5263541	593.5182	4.205733	0	913.7828	497.4912	0.4648828	0.5163284	589.3881	4.117697	0	26	909	493						Frog_fixed.avi	0
31182	1872	906.4587	493.7592	0.6130336	0.5261366	593.4404	4.208785	0	917.2787	497.1484	0.4642782	0.5164042	589.221	4.122237	0	26	912	495						Frog_fixed.avi	0
31199	1873	907.1048	494.2986	0.6124718	0.5259359	593.4173	4.203537	0	910.0294	502.6618	0.4636884	0.5164564	589.2011	4.111217	0	26	909	498						Frog_fixed.avi	0
31216	1874	906.1035	488.8907	0.6119465	0.5257582	593.3518	4.208627	0	910.4642	505.6752	0.4631411	0.5164503	589.2049	4.119365	0	26	908	497						Frog_fixed.avi	0
31232	1875	909.988	492.5352	0.6114448	0.5254859	593.3304	4.208883	0	909.0696	506.9989	0.4626324	0.5164276	589.1235	4.105046	0	26	910	500						Frog_fixed.avi	0
31249	1876	907.3092	495.7213	0.610984	0.5251821	593.2791	4.206883	0	911.6886	505.0291	0.4621627	0.5163569	589.0145	4.102781	0	26	909	500						Frog_fixed.avi	0
31266	1877	910.397	493.0762	0.6105725	0.5249696	593.1064	4.196688	0	909.5558	499.3734	0.4617308	0.5162795	588.8922	4.102874	0	26	910	496						Frog_fixed.avi	0
31282	1878	907.2401	491.3086	0.6102365	0.5247134	593.0679	4.196647	0	909.5475	497.9462	0.4613448	0.5161575	588.825	4.101369	0	26	908	495						Frog_fixed.avi	0
31299	1879	904.9717	508.8643	0.6099476	0.5246167	592.9069	4.189665	0	900.6085	523.0941	0.4611095	0.5161785	588.6981	4.083892	0	27	903	516						Frog_fixed.avi	0
31316	1880	901.9992	540.4471	0.6096856	0.5244535	592.6109	4.188163	0	896.2831	543.2029	0.460867	0.5161905	588.3264	4.088494	0	27	899	542						Frog_fixed.avi	0
31332	1881	896.7646	540.2704	0.6094418	0.5242863	592.7111	4.168201	0	891.6204	542.2173	0.4605165	0.5161693	588.2538	4.085758	0	27	894	541						Frog_fixed.avi	0
31349	1882	900.4852	533.3234	0.6091846	0.5241168	592.3128	4.154427	0	893.4522	552.767	0.4602216	0.5160653	588.1526	4.071449	0	27	897	543						Frog_fixed.avi	0
31366	1883	893.7137	543.5909	0.6089211	0.5238739	592.3167	4.142931	0	894.5474	550.5941	0.4599193	0.5160095	587.8615	4.06472	0	27	894	547						Frog_fixed.avi	0
31382	1884	899.9456	546.5139	0.6086838	0.5235682	592.057	4.135681	0	890.4519	548.5212	0.4596069	0.5159317	587.7232	4.053761	0	27	895	548						Frog_fixed.avi	0
31399	1885	900.9349	535.2473	0.6084511	0.5233176	591.9648	4.137758	0	891.3492	548.3777	0.4593469	0.5158269	587.6383	4.055893	0	27	896	542						Frog_fixed.avi	0
31415	1886	893.6831	544.5826	0.6082209	0.5229924	591.7997	4.129546	0	893.4926	551.8658	0.4590813	0.5156148	587.5098	4.037475	0	27	894	548						Frog_fixed.avi	0
31432	1887	903.4156	544.48	0.6080742	0.5226007	591.5542	4.115132	0	890.8169	546.9427	0.4588585	0.515435	587.2762	4.053436	0	27	897	546						Frog_fixed.avi	0
31449	1888	896.6376	537.2854	0.6078623	0.5222492	591.3861	4.111936	0	891.2039	551.8383	0.4586522	0.515133	587.0601	4.034126	0	27	894	545						Frog_fixed.avi	0
31465	1889	894.1476	543.5368	0.6077242	0.5218421	591.3436	4.103544	0	891.4625	549.2706	0.4584566	0.5148993	586.9823	4.02219	0	27	893	546						Frog_fixed.avi	0
31482	1890	899.8547	539.4739	0.6076206	0.5215499	591.1726	4.114392	0	890.8264	543.9506	0.4582851	0.5146544	586.796	4.036274	0	27	895	542						Frog_fixed.avi	0
31499	1891	898.0143	546.3588	0.6075078	0.5211258	590.9744	4.108582	0	888.0138	553.3092	0.4581486	0.5143573	586.5778	4.046334	0	27	893	550						Frog_fixed.avi	0
31515	1892	896.6266	540.4058	0.6074214	0.5208547	590.7017	4.109081	0	890.416	551.605	0.4580692	0.5141442	586.4758	4.031392	0	27	894	546						Frog_fixed.avi	0
31532	1893	899.0095	543.4672	0.6073694	0.5204859	590.5607	4.100559	0	889.2101	544.6281	0.4579592	0.513925	586.4468	4.042363	0	27	894	544						Frog_fixed.avi	0
31549	1894	899.5629	542.9178	0.6073329	0.5201687	590.4294	4.12116	0	885.1425	544.9241	0.4578803	0.5137118	586.2125	4.05082	0	27	892	544						Frog_fixed.avi	0
31565	1895	898.5741	542.7027	0.6072935	0.5197996	590.3514	4.112657	0	892.3018	546.7629	0.457814	0.5133737	586.189	4.036401	0	27	895	545						Frog_fixed.avi	0
31582	1896	898.827	540.4015	0.6072745	0.5193202	590.2708	4.120078	0	889.1927	547.6498	0.4577622	0.5130106	586.0556	4.05474	0	27	894	544						Frog_fixed.avi	0
31599	1897	896.8356	545.5095	0.6072292	0.518784	590.0898	4.124187	0	887.4314	552.6605	0.4577369	0.512578	586.028	4.037856	0	27	892	549						Frog_fixed.avi	0
31615	1898	902.6165	537.9128	0.607268	0.5183932	590.0764	4.120533	0	889.8502	546.9558	0.457729	0.5122079	585.9782	4.052204	0	27	896	542						Frog_fixed.avi	0
31632	1899	897.3716	541.2454	0.6072643	0.518005	589.9785	4.1283	0	886.8525	552.0393	0.4577453	0.5118956	585.8976	4.052289	0	27	892	547						Frog_fixed.avi	0
31649	1900	896.9147	540.4879	0.6073261	0.5177316	590.0196	4.137217	0	888.9448	550.4919	0.4577943	0.5116864	585.8192	4.049984	0	27	893	545						Frog_fixed.avi	0
31665	1901	891.1203	534.9074	0.6073794	0.5175345	589.9703	4.147825	0	894.6276	542.2289	0.4578534	0.5114953	585.8463	4.066907	0	27	893	539						Frog_fixed.avi	0
31682	1902	892.4452	540.978	0.6074257	0.517273	589.9548	4.148382	0	893.4579	545.8482	0.4579113	0.5113024	585.8253	4.067029	0	27	893	543						Frog_fixed.avi	0
31699	1903	892.0317	542.0621	0.6074734	0.5170263	589.8945	4.147494	0	886.1815	557.0063	0.4579582	0.5110556	585.746	4.077048	0	27	889	550						Frog_fixed.avi	0
31715	1904	894.0466	536.3835	0.6075004	0.5168396	589.8773	4.140424	0	894.567	548.198	0.4579983	0.5108423	585.7264	4.072968	0	27	894	542						Frog_fixed.avi	0
31732	1905	894.3298	536.8083	0.6075202	0.5166413	589.8485	4.144639	0	892.9014	542.5546	0.4580363	0.5106384	585.8134	4.068243	0	27	894	540						Frog_fixed.avi	0
31749	1906	892.6176	537.8919	0.6075681	0.5163642	589.9929	4.157619	0	893.3224	548.3974	0.4580694	0.5103648	585.9281	4.071431	0	27	893	543						Frog_fixed.avi	0
31765	1907	897.0169	538.9711	0.6075941	0.5161859	589.7631	4.164548	0	892.4127	551.1233	0.4581012	0.5101663	585.9288	4.06808	0	27	895	545						Frog_fixed.avi	0
31782	1908	896.8011	539.8882	0.6076571	0.5160353	589.796	4.157055	0	890.1675	547.9857	0.4581461	0.5099417	585.9487	4.078281	0	27	893	544						Frog_fixed.avi	0
31799	1909	899.6008	530.6067	0.6077375	0.5158407	589.9035	4.153954	0	890.7487	547.024	0.458198	0.509719	585.9201	4.0775	0	27	895	539						Frog_fixed.avi	0
31815	1910	898.2773	538.6461	0.60779	0.5155573	590.0001	4.151742	0	888.6264	553.8289	0.4582411	0.509454	585.9327	4.05821	0	27	893	546						Frog_fixed.avi	0
31832	1911	900.5915	541.2972	0.6078107	0.5154032	590.0367	4.17023	0	892.0993	549.303	0.4582521	0.5093403	585.9312	4.060518	0	27	896	545						Frog_fixed.avi	0
31849	1912	895.6293	539.5165	0.6077872	0.5154175	590.0801	4.170875	0	887.2438	550.6063	0.4582249	0.5094067	585.9747	4.054793	0	27	891	545						Frog_fixed.avi	0
31865	1913	896.448	539.8403	0.6077387	0.5156311	590.0126	4.159184	0	891.1744	547.5493	0.4581734	0.5097579	586.0459	4.070392	0	27	894	544						Frog_fixed.avi	0
31882	1914	898.2338	540.3716	0.6076869	0.516031	589.918	4.160015	0	892.4005	549.4758	0.4581054	0.5102419	586.0545	4.06144	0	27	895	545						Frog_fixed.avi	0
31899	1915	890.6781	539.1121	0.6075618	0.5164897	590.0116	4.148566	0	891.2334	543.5807	0.4579859	0.510812	586.2321	4.060066	0	27	891	541						Frog_fixed.avi	0
31915	1916	891.0571	540.386	0.6074703	0.5169278	590.1171	4.152549	0	894.1623	544.06	0.4578773	0.5114221	586.1192	4.06405	0	27	893	542						Frog_fixed.avi	0
31932	1917	892.5377	543.2083	0.6073961	0.5173672	590.1252	4.152667	0	891.0923	554.3547	0.4577895	0.5118676	586.1901	4.056505	0	27	892	549						Frog_fixed.avi	0
31949	1918	893.8818	533.094	0.6073567	0.5176606	590.1747	4.160328	0	890.6813	545.6531	0.4577259	0.5122927	586.2053	4.059731	0	27	892	539						Frog_fixed.avi	0
31965	1919	898.9338	539.6677	0.6073344	0.5178296	590.1923	4.168439	0	888.5739	551.5483	0.4576894	0.5125917	586.215	4.044044	0	27	894	546						Frog_fixed.avi	0
31982	1920	894.3118	543.289	0.6073381	0.517962	590.14	4.155021	0	889.9033	554.4151	0.4576862	0.5128063	586.2092	4.060628	0	27	892	549						Frog_fixed.avi	0
31998	1921	891.547	542.8476	0.6073748	0.5181019	590.1201	4.144453	0	887.8464	550.7586	0.4577283	0.5130268	586.278	4.051853	0	27	890	547						Frog_fixed.avi	0
32015	1922	893.1945	540.1774	0.6074468	0.5181956	590.139	4.144238	0	891.3952	548.9456	0.457822	0.5131699	586.311	4.035307	0	27	892	545						Frog_fixed.avi	0
32032	1923	892.0169	540.9727	0.6075668	0.5183362	590.0233	4.135884	0	884.8851	559.2361	0.4579728	0.5130789	586.302	4.031556	0	27	888	550						Frog_fixed.avi	0
32048	1924	897.8057	539.0717	0.6077735	0.5185241	590.0377	4.141772	0	890.1492	553.8489	0.4581274	0.5135376	586.3029	4.052696	0	27	894	546						Frog_fixed.avi	0
32065	1925	892.584	543.6552	0.6079672	0.5189246	590.0262	4.132988	0	891.5979	545.507	0.4583651	0.5139292	586.2183	4.047556	0	27	892	545						Frog_fixed.avi	0
32082	1926	894.764	543.8054	0.6082559	0.5195203	589.9172	4.134595	0	891.2906	547.9201	0.4586588	0.5144839	586.1813	4.055385	0	27	893	546						Frog_fixed.avi	0
32098	1927	891.9681	543.0046	0.6085515	0.5203239	590.0962	4.123686	0	888.8463	556.2961	0.4589663	0.5150965	586.2542	4.038447	0	27	890	550						Frog_fixed.avi	0
32115	1928	892.535	548.4534	0.6088272	0.5211715	590.0369	4.131076	0	889.6387	554.2224	0.4592494	0.5158277	586.2046	4.037506	0	27	891	551						Frog_fixed.avi	0
32132	1929	887.0403	550.1944	0.6090873	0.5220621	590.0037	4.130075	0	890.9271	557.8241	0.4595383	0.5166042	586.1028	4.027398	0	27	889	554						Frog_fixed.avi	0
32148	1930	888.7604	545.9836	0.6092936	0.5229616	589.9913	4.129266	0	886.796	560.046	0.4597473	0.5173621	586.0914	4.039737	0	27	888	553						Frog_fixed.avi	0
32165	1931	888.3466	545.9067	0.6094527	0.5236971	589.9755	4.123645	0	884.7983	553.9548	0.4599192	0.517999	586.1475	4.039537	0	27	887	550						Frog_fixed.avi	0
32182	1932	891.023	548.8597	0.6096163	0.5243089	589.8909	4.135521	0	889.6626	552.3271	0.4600821	0.5185633	586.0979	4.053598	0	27	890	551						Frog_fixed.avi	0
32198	1933	888.3224	541.8215	0.6096773	0.5248024	589.9459	4.121129	0	886.3926	558.3187	0.4601577	0.5189252	586.1601	4.058119	0	27	887	550						Frog_fixed.avi	0
32215	1934	891.5283	545.6791	0.6096992	0.5251143	589.8965	4.134448	0	888.5013	559.7712	0.4601953	0.519209	586.1862	4.059527	0	27	890	553						Frog_fixed.avi	0
32232	1935	890.5029	553.4059	0.6096746	0.5253381	589.9995	4.121073	0	886.0141	554.9348	0.460192	0.5194066	586.2508	4.058411	0	27	888	554						Frog_fixed.avi	0
32248	1936	885.9705	545.6939	0.6095519	0.5255232	590.0974	4.116773	0	890.8945	554.5388	0.4601316	0.5194613	586.3466	4.071357	0	27	888	550						Frog_fixed.avi	0
32265	1937	890.5535	544.9755	0.6094153	0.5255575	590.2692	4.131153	0	889.3398	550.2139	0.4600087	0.5194504	586.528	4.056289	0	27	890	548						Frog_fixed.avi	0
32282	1938	890.3193	542.1109	0.6092652	0.5255793	590.3088	4.129277	0	887.3465	551.3539	0.4598402	0.5194147	586.6133	4.061792	0	27	889	547						Frog_fixed.avi	0
32298	1939	887.5872	545.3688	0.6089984	0.5255013	590.4855	4.135284	0	886.7682	558.0153	0.4596413	0.5192832	586.621	4.073228	0	27	887	552						Frog_fixed.avi	0
32315	1940	891.7511	552.0787	0.6087733	0.5253358	590.5599	4.120161	0	888.7665	558.3192	0.4593924	0.5191684	586.9211	4.047484	0	27	890	555						Frog_fixed.avi	0
32332	1941	890.9819	555.0117	0.6084755	0.5251539	590.7805	4.11939	0	893.0615	557.8417	0.4591277	0.519061	586.9553	4.056973	0	27	892	556						Frog_fixed.avi	0
32348	1942	887.854	551.282	0.6081166	0.5250337	590.9979	4.130092	0	886.288	561.9785	0.4587787	0.5189818	587.0604	4.046206	0	27	887	557						Frog_fixed.avi	0
32365	1943	893.0165	543.0596	0.6077238	0.5249812	591.1207	4.131542	0	892.5878	557.0703	0.4583991	0.5190028	587.2769	4.067803	0	27	893	550						Frog_fixed.avi	0
32381	1944	892.6511	549.5034	0.6072636	0.5249627	591.2741	4.128948	0	886.1771	562.8455	0.4579488	0.5191172	587.4789	4.066565	0	27	889	556						Frog_fixed.avi	0
32398	1945	892.8553	549.7603	0.6067761	0.5250008	591.4028	4.115853	0	887.2925	553.9096	0.4574793	0.5193793	587.5933	4.054808	0	27	890	552						Frog_fixed.avi	0
32415	1946	888.2336	554.816	0.6062698	0.5250472	591.5246	4.102933	0	890.8691	561.2214	0.4570005	0.5196502	587.6859	4.043638	0	27	890	558						Frog_fixed.avi	0
32431	1947	888.1592	552.7177	0.6057507	0.5250913	591.66	4.100887	0	888.3054	562.2337	0.456492	0.5199598	587.9129	4.047781	0	27	888	557						Frog_fixed.avi	0
32448	1948	891.5438	552.4598	0.6052294	0.5250655	591.7574	4.095551	0	888.1796	556.2516	0.455988	0.5203115	587.9967	4.038348	0	27	890	554						Frog_fixed.avi	0
32465	1949	889.1266	551.2822	0.6047106	0.5250149	591.9167	4.099442	0	889.861	560.886	0.4554769	0.5205669	588.1838	4.024606	0	27	889	556						Frog_fixed.avi	0
32481	1950	890.8314	548.5344	0.6041995	0.524954	592.0354	4.095573	0	891.349	560.8729	0.4549612	0.5207894	588.2469	4.019252	0	27	891	555						Frog_fixed.avi	0
32498	1951	891.4112	542.0069	0.6036885	0.5248516	592.0865	4.087613	0	886.6135	557.5156	0.4544461	0.5210343	588.393	4.006966	0	27	889	550						Frog_fixed.avi	0
32515	1952	896.9718	543.3813	0.6031827	0.5247268	592.1962	4.076004	0	890.5798	556.7458	0.4539478	0.521216	588.4904	3.997877	0	27	894	550						Frog_fixed.avi	0
32531	1953	895.0238	545.5931	0.6026723	0.5246133	592.2905	4.061124	0	884.163	561.0878	0.4534425	0.5214101	588.5898	3.988276	0	27	890	553						Frog_fixed.avi	0
32548	1954	894.9539	549.8243	0.6021895	0.5245551	592.3594	4.051767	0	885.3108	560.8354	0.4529606	0.5215768	588.6712	3.970046	0	27	890	555						Frog_fixed.avi	0
32565	1955	895.6133	546.225	0.601732	0.5244787	592.4076	4.046952	0	892.8175	556.2799	0.4525415	0.5218042	588.8842	3.960288	0	27	894	551						Frog_fixed.avi	0
32581	1956	895.5877	546.6427	0.6013247	0.5244935	592.5854	4.029764	0	889.8356	557.9786	0.4521174	0.5219767	588.9784	3.955112	0	27	893	552						Frog_fixed.avi	0
32598	1957	896.6941	544.0999	0.6009251	0.5245606	592.7134	4.015666	0	882.0578	560.2715	0.4517096	0.5221111	589.0618	3.953893	0	27	889	552						Frog_fixed.avi	0
32615	1958	893.1147	541.2204	0.6005452	0.524644	592.8793	4.001901	0	883.2807	561.3746	0.4513474	0.5222365	589.0739	3.953064	0	27	888	551						Frog_fixed.avi	0
32631	1959	896.3239	543.6049	0.6002008	0.524757	592.6932	4.002557	0	889.2175	557.3269	0.4510268	0.5223464	589.2234	3.93933	0	27	893	550						Frog_fixed.avi	0
32648	1960	896.2178	547.747	0.5998574	0.524868	592.8309	3.981622	0	885.0897	559.9972	0.4506728	0.5224433	589.2839	3.928279	0	27	891	554						Frog_fixed.avi	0
32665	1961	897.6971	553.2919	0.5994818	0.5249417	593.0687	3.972864	0	883.7928	559.9269	0.4503247	0.5225891	589.35	3.929055	0	27	891	557						Frog_fixed.avi	0
32681	1962	894.6789	548.4481	0.599094	0.5249815	593.0455	3.969	0	886.7168	558.4683	0.4499716	0.5226725	589.4701	3.922316	0	27	891	553						Frog_fixed.avi	0
32698	1963	896.2189	549.577	0.5986966	0.5249782	592.9846	3.951546	0	884.8617	558.1467	0.4495844	0.5227199	589.4236	3.91248	0	27	891	554						Frog_fixed.avi	0
32715	1964	897.2811	551.3844	0.5982982	0.5249113	593.0022	3.952578	0	888.0953	557.8004	0.4491643	0.5227526	589.4776	3.904392	0	27	893	555						Frog_fixed.avi	0
32731	1965	903.6682	518.0491	0.5976893	0.5247103	593.0854	3.958733	0	905.078	529.9364	0.4486935	0.5227545	589.5865	3.913855	0	28	904	524						Frog_fixed.avi	0
32748	1966	908.5425	519.7478	0.5971597	0.5245225	593.2999	3.958519	0	905.4957	525.0979	0.4482183	0.5228064	589.7286	3.89795	0	28	907	522						Frog_fixed.avi	0
32765	1967	911.02	513.6758	0.5966923	0.5245149	593.426	3.953033	0	907.0225	524.0665	0.4476959	0.5229778	589.7971	3.907465	0	28	909	519						Frog_fixed.avi	0
32781	1968	910.8615	514.3256	0.596134	0.5243892	593.4691	3.946475	0	907.7021	525.0247	0.4471691	0.5230682	589.8829	3.910506	0	28	909	520						Frog_fixed.avi	0
32798	1969	910.4403	516.257	0.5955999	0.5242561	593.4627	3.951825	0	905.777	523.8069	0.4466285	0.5231811	589.9886	3.910914	0	28	908	520						Frog_fixed.avi	0
32815	1970	916.4181	513.2393	0.5950695	0.5241665	593.5389	3.933502	0	910.386	517.6524	0.4461107	0.5233678	589.9669	3.919356	0	28	913	515						Frog_fixed.avi	0
32831	1971	915.1982	508.2723	0.5945594	0.5240899	593.6257	3.95788	0	911.8575	521.7631	0.4455611	0.523504	590.1339	3.898082	0	28	914	515						Frog_fixed.avi	0
32848	1972	911.6805	509.4486	0.5940577	0.5239679	593.6254	3.958622	0	909.5478	523.7889	0.4450524	0.5235981	590.2057	3.893573	0	28	911	517						Frog_fixed.avi	0
32865	1973	914.8279	504.6114	0.5935744	0.5238971	593.6982	3.961297	0	909.909	528.6039	0.4445832	0.5237112	590.2829	3.913376	0	28	912	517						Frog_fixed.avi	0
32881	1974	912.77	506.3046	0.5931009	0.5238723	593.7564	3.962003	0	909.964	525.8358	0.4441335	0.5238905	590.1843	3.903977	0	28	911	516						Frog_fixed.avi	0
32898	1975	913.6671	504.5289	0.5926315	0.5239021	593.8516	3.957292	0	920.556	515.8923	0.443692	0.524183	590.4407	3.923152	0	28	917	510						Frog_fixed.avi	0
32914	1976	914.8054	505.7625	0.5921949	0.5239552	593.9953	3.974768	0	916.9239	529.3349	0.443246	0.5244201	590.473	3.914264	0	28	916	518						Frog_fixed.avi	0
32931	1977	915.5842	510.1499	0.5917812	0.5240399	594.2241	3.969684	0	913.2104	531.8429	0.4428039	0.5246917	590.513	3.919253	0	28	914	521						Frog_fixed.avi	0
32948	1978	917.6075	510.6927	0.5913498	0.5241352	594.2822	3.970687	0	910.4758	527.9178	0.4423707	0.525032	590.5717	3.908479	0	28	914	519						Frog_fixed.avi	0
32964	1979	916.2855	515.1604	0.5909317	0.5242361	594.2025	3.956611	0	911.2131	527.3764	0.4419577	0.5252671	590.623	3.912023	0	28	914	521						Frog_fixed.avi	0
32981	1980	910.4913	494.3816	0.5905993	0.5242099	594.0891	3.981306	0	907.3575	518.8067	0.4416621	0.5253898	590.8288	3.92743	0	28	909	507						Frog_fixed.avi	0
32998	1981	906.1615	481.7729	0.5902756	0.5241011	594.385	3.990309	0	903.1044	497.2635	0.441376	0.5254076	590.6801	3.906598	0	28	905	490						Frog_fixed.avi	0
33014	1982	904.9774	482.8178	0.5899218	0.5241047	594.3747	3.991126	0	903.1128	500.2696	0.4409983	0.5255175	590.7053	3.924884	0	28	904	492						Frog_fixed.avi	0
33031	1983	909.8481	474.4549	0.5896276	0.5240414	594.2386	3.97304	0	903.3208	498.0769	0.4406959	0.525567	590.8271	3.931648	0	28	907	486						Frog_fixed.avi	0
33048	1984	906.7395	476.9809	0.5893319	0.5239511	594.427	3.987087	0	905.8349	497.2467	0.4403896	0.5255925	590.7548	3.922944	0	28	906	487						Frog_fixed.avi	0
33064	1985	905.9606	479.3951	0.5890521	0.5238078	594.3292	3.983331	0	902.355	500.6299	0.4401058	0.525618	590.7469	3.944224	0	28	904	490						Frog_fixed.avi	0
33081	1986	909.7683	483.8279	0.5888681	0.523661	594.3709	4.008383	0	904.3576	500.8442	0.4398884	0.525632	590.7477	3.943309	0	28	907	492						Frog_fixed.avi	0
33098	1987	907.9127	470.4643	0.5886931	0.5235112	594.2663	4.001265	0	907.2664	498.4707	0.439738	0.5256394	590.7654	3.935848	0	28	908	484						Frog_fixed.avi	0
33114	1988	909.9326	477.2983	0.5885741	0.5233974	594.1973	4.015604	0	901.2466	499.2862	0.4395582	0.5256394	590.7726	3.944613	0	28	906	488						Frog_fixed.avi	0
33131	1989	905.7476	479.8811	0.588466	0.5233333	594.2814	4.015851	0	903.8825	502.2687	0.4394732	0.5256525	590.7037	3.958784	0	28	905	491						Frog_fixed.avi	0
33148	1990	906.25	486.7986	0.5884104	0.5232981	594.2598	4.010596	0	904.8603	491.6967	0.4394051	0.5257624	590.6533	3.958141	0	28	906	489						Frog_fixed.avi	0
33164	1991	909.5026	480.7046	0.5883987	0.5233399	594.2794	4.02265	0	904.2885	493.0103	0.4393695	0.5258372	590.5941	3.966017	0	28	907	487						Frog_fixed.avi	0
33181	1992	905.6855	485.1798	0.5884172	0.523369	594.1815	4.022432	0	906.9909	495.5564	0.4393772	0.5259042	590.5297	3.984619	0	28	906	490						Frog_fixed.avi	0
[truncated: 29,350 more rows]
