# Supplementary material for: Young children integrate current observations, priors and agent information to predict others’ actions
Source: PLoS One. 2019 May 22;14(5):e0200976. doi: 10.1371/journal.pone.0200976 (PMC6530825; doi:10.1371/journal.pone.0200976)
Supplement: S1 Dataset — (ZIP) [file pone.0200976.s003.zip › PONE-D-18-19791R1_Data/18-month-olds/Anonymized_18_18-Combined-Data.tsv]

Recording name:	K_18_18
Recording resolution:	1280 x 1024
Fixation filter: Tobii fixation filter
Velocity threshold: 35
Distance threshold: 35
Timestamp	Number	GazePointXLeft	GazePointYLeft	CamXLeft	CamYLeft	DistanceLeft	PupilLeft	ValidityLeft	GazePointXRight	GazePointYRight	CamXRight	CamYRight	DistanceRight	PupilRight	ValidityRight	FixationIndex	GazePointX	GazePointY	Event	EventKey	Data1	Data2	Descriptor	StimuliName	StimuliID
1	0	446.8366	264.7438	0.559534	0.4789002	561.619	3.566522	0	444.4797	246.8506	0.418844	0.4957219	560.389	3.637739	0	0	446	256						No media	0
17	1	449.7427	262.6441	0.5599284	0.4794222	561.4382	3.574109	0	439.5235	237.2437	0.4191635	0.496317	560.3113	3.634081	0	0	445	250						No media	0
34	2	438.2321	271.1935	0.5603754	0.4797156	561.5184	3.577595	0	432.7385	247.9207	0.419602	0.4965734	560.1877	3.633841	0	0	435	260						No media	0
51	3	244.3147	177.5531	0.5615537	0.4798472	561.6884	3.582204	0	257.7382	165.5917	0.4210387	0.4965761	560.14	3.647695	0	1	251	172						No media	0
67	4	151.9262	139.1017	0.562539	0.4799496	561.8114	3.556916	0	155.4373	126.7208	0.4221254	0.4965749	560.1384	3.637185	0	1	154	133						No media	0
84	5	143.0759	132.9014	0.5629347	0.480148	561.7998	3.601522	0	161.1408	120.2512	0.4224463	0.4966037	560.1032	3.66417	0	1	152	127						No media	0
101	6	133.8073	140.4131	0.5633812	0.4803598	561.7026	3.590037	0	150.731	125.3359	0.4228126	0.4966302	560.0385	3.642505	0	1	142	133						No media	0
117	7	138.708	140.7638	0.5638341	0.4806378	561.6335	3.585768	0	151.7545	128.3642	0.4231783	0.4966719	559.9329	3.645029	0	1	145	135						No media	0
134	8	141.3656	140.5715	0.564224	0.4809883	561.7238	3.590393	0	151.1216	122.4583	0.4234859	0.4968862	559.8831	3.644565	0	1	146	132						No media	0
151	9	137.4921	139.3896	0.5644518	0.4813531	561.5167	3.592064	0	150.8401	125.6119	0.4237471	0.4970212	559.6649	3.65222	0	1	144	133						No media	0
167	10	139.1917	141.8613	0.5646718	0.4816352	561.5809	3.592468	0	153.881	124.2748	0.4239176	0.4971364	559.7757	3.648774	0	1	147	133						No media	0
184	11	137.8539	147.0432	0.5648213	0.4818457	561.5342	3.606027	0	151.2729	125.0152	0.4239759	0.4971291	559.7872	3.650599	0	1	145	136						No media	0
201	12	135.6127	148.1872	0.5648994	0.481982	561.4581	3.593798	0	151.5403	130.0379	0.42406	0.497033	559.5896	3.660901	0	1	144	139						No media	0
217	13	133.8767	151.7266	0.5650271	0.4820293	561.51	3.60193	0	153.248	134.0327	0.4241905	0.4968042	559.4008	3.654724	0	1	144	143						No media	0
234	14	140.4758	149.9189	0.5652623	0.4821081	561.5913	3.612679	0	151.6902	134.3825	0.4243705	0.4966609	559.5135	3.648141	0	1	146	142						No media	0
251	15	132.63	148.313	0.5654611	0.482242	561.509	3.619198	0	150.2473	129.8672	0.4245896	0.4964991	559.4224	3.663229	0	1	141	139						No media	0
267	16	141.5667	153.5547	0.5657671	0.4822079	561.5876	3.614674	0	152.0547	132.0673	0.4248635	0.4962247	559.4846	3.666086	0	1	147	143						No media	0
284	17	137.6025	152.1777	0.565976	0.4822078	561.6105	3.629219	0	151.9905	137.95	0.4250908	0.495872	559.5162	3.673408	0	1	145	145						No media	0
301	18	144.2273	156.2224	0.5662252	0.482063	561.7435	3.617397	0	153.9546	126.0896	0.4252918	0.4956893	559.4747	3.68217	0	1	149	141						No media	0
317	19	140.6825	154.5778	0.5663134	0.4820176	561.6718	3.627249	0	152.7448	135.5146	0.4254242	0.4953609	559.7159	3.688143	0	1	147	145						No media	0
334	20	139.2857	158.1097	0.5663491	0.4820043	561.647	3.631487	0	148.2398	136.0606	0.4254527	0.4951598	559.7734	3.692461	0	1	144	147						No media	0
351	21	141.4804	157.9958	0.5663483	0.482079	561.6569	3.641959	0	150.2316	138.5191	0.4254545	0.4951159	559.779	3.694494	0	1	146	148						No media	0
367	22	139.5774	162.8432	0.5663216	0.4823229	561.7599	3.653004	0	151.2598	137.9614	0.4254306	0.4952521	559.812	3.699224	0	1	145	150						No media	0
384	23	143.8527	153.9822	0.56627	0.4826421	561.9306	3.650212	0	151.1766	130.7796	0.4253943	0.4955503	559.832	3.704343	0	1	148	142						No media	0
401	24	144.8545	169.0506	0.5661839	0.482887	562.027	3.654212	0	152.8017	143.4264	0.4252862	0.495789	559.8004	3.718773	0	1	149	156						No media	0
417	25	145.748	163.561	0.5660073	0.4831462	561.9277	3.66014	0	145.3293	146.715	0.42513	0.4959495	559.8278	3.718956	0	1	146	155						No media	0
434	26	140.0045	159.7712	0.5658335	0.4831584	561.9357	3.66782	0	143.7723	133.1706	0.424964	0.4961711	559.9954	3.731333	0	1	142	146						No media	0
450	27	144.4062	160.8936	0.5656708	0.4830104	562.2705	3.673499	0	159.4718	140.6327	0.4248779	0.4961779	559.9795	3.738073	0	1	152	151						No media	0
467	28	143.7446	169.1414	0.5655046	0.4826736	562.1486	3.674869	0	147.1364	147.6849	0.4246948	0.4960352	560.0893	3.744232	0	1	145	158						No media	0
484	29	139.9483	158.1407	0.5653783	0.4824455	562.146	3.67917	0	144.792	149.1577	0.4245615	0.4959456	560.234	3.75396	0	1	142	154						No media	0
500	30	143.7842	164.8909	0.565275	0.482037	562.1758	3.689487	0	149.803	146.6495	0.4245052	0.4959291	560.2249	3.751993	0	1	147	156						No media	0
517	31	144.2386	160.5202	0.5651715	0.4817704	562.3765	3.695172	0	148.5021	145.3384	0.4244496	0.495943	560.2288	3.756094	0	1	146	153						No media	0
534	32	147.4967	162.226	0.565005	0.4815328	562.3029	3.693037	0	150.9843	148.087	0.4243046	0.4959408	560.4178	3.76782	0	1	149	155						No media	0
550	33	144.134	171.6752	0.5647268	0.481226	562.4155	3.697483	0	142.0495	144.2896	0.4240272	0.496047	560.4458	3.779804	0	1	143	158						No media	0
567	34	140.41	166.5787	0.5643757	0.4810055	562.3459	3.707896	0	149.0898	137.9225	0.4237096	0.4962544	560.6097	3.802025	0	1	145	152						No media	0
584	35	143.8778	167.7376	0.5639463	0.4807717	562.3424	3.709621	0	150.2105	137.8823	0.4233067	0.496423	560.6417	3.813711	0	1	147	153						No media	0
600	36	175.173	180.4135	0.563256	0.4803677	562.2736	3.723146	0	177.8997	150.5159	0.4226292	0.4965318	560.3827	3.807176	0	1	177	165						No media	0
617	37	421.2657	235.4989	0.5614002	0.4800996	561.9144	3.74831	0	423.0367	229.0595	0.4209396	0.4966286	560.402	3.828737	0	2	422	232						No media	0
634	38	522.768	282.9213	0.5598566	0.4802023	561.9423	3.780023	0	504.006	280.9661	0.4195243	0.4972055	560.4716	3.823274	0	2	513	282						No media	0
650	39	530.8838	287.2217	0.5592921	0.4799687	561.611	3.752572	0	522.3882	297.338	0.4189013	0.4973431	560.4022	3.810055	0	2	527	292						No media	0
667	40	530.4338	303.2075	0.5588421	0.4797432	561.4413	3.7463	0	524.9531	311.9155	0.4183685	0.4973706	560.4406	3.821574	0	2	528	308						No media	0
684	41	530.8826	299.4835	0.5584257	0.4795849	561.5093	3.769526	0	528.7432	312.1668	0.4178892	0.4973827	560.3958	3.822389	0	2	530	306						No media	0
700	42	525.9604	298.6735	0.5580055	0.4793513	561.298	3.762823	0	523.843	312.708	0.4174395	0.4973385	560.289	3.83965	0	2	525	306						No media	0
717	43	528.7164	309.5684	0.557621	0.4789944	561.1345	3.790336	0	522.4581	309.4939	0.417017	0.4971499	560.1406	3.83758	0	2	526	310						No media	0
734	44	527.6173	306.0772	0.5573115	0.478669	560.913	3.779662	0	518.1244	305.5288	0.4166058	0.4967958	560.0242	3.846027	0	2	523	306						No media	0
750	45	532.4087	309.8198	0.5570514	0.4781726	560.8427	3.798935	0	524.349	303.9286	0.4163239	0.4964083	559.8292	3.85642	0	2	528	307						No media	0
767	46	528.051	313.2626	0.5567852	0.4777669	560.4397	3.793691	0	525.3051	311.5931	0.4160246	0.4959157	559.8202	3.863565	0	2	527	312						No media	0
783	47	527.9084	317.884	0.5565369	0.4773126	560.3937	3.799088	0	522.4283	313.8027	0.4157111	0.4956165	559.4299	3.879656	0	2	525	316						No media	0
800	48	527.2266	308.9945	0.5562753	0.4769963	560.1061	3.821118	0	523.3625	305.7234	0.4154173	0.4954327	559.1929	3.890934	0	2	525	307						No media	0
817	49	525.7313	314.6166	0.5560371	0.4766022	559.9732	3.826996	0	527.4065	311.1513	0.4151348	0.495138	559.0287	3.886356	0	2	527	313						No media	0
833	50	531.8079	311.257	0.555766	0.4762204	559.8871	3.822888	0	525.2164	313.8658	0.4148057	0.494914	558.7679	3.885424	0	2	529	313						No media	0
850	51	525.9213	314.455	0.5554106	0.4757328	559.5997	3.842242	0	522.2645	314.4647	0.4144044	0.4947498	558.5734	3.906999	0	2	524	314						No media	0
867	52	530.5541	315.2058	0.5550494	0.4752269	559.2192	3.840327	0	520.7358	308.0064	0.4140031	0.4946334	558.1733	3.922266	0	2	526	312						No media	0
883	53	527.4786	308.6814	0.5546498	0.4747983	559.1744	3.841102	0	523.7809	311.5141	0.4135837	0.4944494	557.8654	3.912176	0	2	526	310						No media	0
900	54	529.336	317.6339	0.5542577	0.4742709	558.9717	3.865847	0	522.925	312.3833	0.413159	0.4943972	557.6265	3.92622	0	2	526	315						No media	0
917	55	532.7729	313.8859	0.5539213	0.473925	558.8304	3.872928	0	521.79	308.6462	0.4127294	0.494518	557.6443	3.934952	0	2	527	311						No media	0
933	56	524.7935	316.1233	0.553535	0.4736217	558.5526	3.870231	0	522.5131	307.8493	0.412407	0.4947926	557.4027	3.934542	0	2	524	312						No media	0
950	57	522.3315	320.6255	0.5531833	0.4734327	558.1757	3.866126	0	527.171	310.8925	0.4121241	0.4954253	557.2783	3.952409	0	2	525	316						No media	0
967	58	526.6824	323.0468	0.5529054	0.473517	558.0236	3.879657	0	524.8816	308.8048	0.4118259	0.4964023	557.1862	3.962411	0	2	526	316						No media	0
983	59	528.6551	318.7002	0.5526471	0.4739318	557.9667	3.875417	0	524.7572	310.9636	0.4116383	0.4978618	557.1802	3.958194	0	2	527	315						No media	0
1000	60	528.1869	313.9051	0.5524393	0.4746159	557.8768	3.904789	0	522.7159	320.433	0.411508	0.4997362	557.0646	3.966921	0	2	525	317						No media	0
1016																			MovieStart	128	0	0	Frog_fixed.avi
1017	61	527.863	316.0104	0.5523265	0.4756029	557.6875	3.90335	0	524.4877	315.0554	0.4115021	0.5023153	556.9917	3.975014	0	2	526	316						Frog_fixed.avi	0
1033	62	525.8542	310.1007	0.5522642	0.4770438	557.4683	3.917974	0	525.9898	321.1513	0.4116048	0.5053446	556.9554	3.989072	0	2	526	316						Frog_fixed.avi	0
1050	63	528.4833	320.8856	0.5522967	0.4788119	557.4594	3.919334	0	525.409	322.2219	0.4117796	0.5089384	556.9221	3.995958	0	2	527	322						Frog_fixed.avi	0
1067	64	525.61	313.2678	0.5523863	0.4810975	557.491	3.928077	0	523.0002	314.4894	0.4120757	0.5130129	556.9417	3.997297	0	2	524	314						Frog_fixed.avi	0
1083	65	531.1019	311.5775	0.5526259	0.4835126	557.4394	3.932403	0	522.9578	320.7408	0.4124411	0.5172794	556.9227	4.002987	0	2	527	316						Frog_fixed.avi	0
1100	66	523.7029	317.4138	0.5527889	0.4859681	557.2391	3.943805	0	523.2389	314.9966	0.4128413	0.5217686	556.9456	4.025259	0	2	523	316						Frog_fixed.avi	0
1117	67	526.7703	312.6694	0.5530304	0.488463	557.0778	3.936288	0	520.7197	317.0476	0.4132763	0.5260442	556.9875	4.014342	0	2	524	315						Frog_fixed.avi	0
1133	68	524.9591	318.6619	0.5532448	0.4907976	557.1168	3.95013	0	516.9977	319.1594	0.4136783	0.5304464	557.1998	4.024287	0	2	521	319						Frog_fixed.avi	0
1150	69	519.0572	315.7144	0.5533885	0.4931878	556.8013	3.950215	0	522.9308	320.4625	0.4141335	0.5346735	557.2271	4.031643	0	2	521	318						Frog_fixed.avi	0
1167	70	526.8995	319.6174	0.5535974	0.4955677	556.6817	3.947653	0	524.0092	319.0515	0.4145475	0.5388763	557.1653	4.038574	0	2	525	319						Frog_fixed.avi	0
1183	71	529.0332	319.6975	0.5537254	0.4978839	556.9635	3.967505	0	524.085	323.0797	0.414895	0.5429603	557.2184	4.051405	0	2	527	321						Frog_fixed.avi	0
1200	72	527.4446	332.3236	0.5538005	0.5000263	556.7156	3.973802	0	517.8127	325.0833	0.4151699	0.5468686	557.274	4.05108	0	2	523	329						Frog_fixed.avi	0
1217	73	527.6854	319.5334	0.5538248	0.5022167	556.6434	3.988723	0	523.7036	324.2888	0.4154626	0.5504326	557.2953	4.061072	0	2	526	322						Frog_fixed.avi	0
1233	74	527.9949	324.0442	0.5538065	0.503933	556.5449	3.990287	0	518.6022	327.0331	0.4156328	0.5536619	557.5114	4.063386	0	2	523	326						Frog_fixed.avi	0
1250	75	531.2151	322.3956	0.5537354	0.5054882	556.4651	4.003707	0	521.3864	322.9823	0.4158071	0.5565379	557.4859	4.063166	0	2	526	323						Frog_fixed.avi	0
1267	76	527.3968	333.6264	0.5536603	0.5065348	556.463	4.004391	0	523.9933	331.4644	0.4159224	0.5589417	557.61	4.082181	0	2	526	333						Frog_fixed.avi	0
1283	77	524.8406	330.593	0.5535876	0.5073347	556.4851	4.0123	0	528.2362	328.9398	0.4160498	0.5608918	557.5783	4.0812	0	2	527	330						Frog_fixed.avi	0
1300	78	542.6561	335.9299	0.5533895	0.5079744	556.3272	4.01707	0	541.1153	340.1661	0.4160199	0.5626095	557.4073	4.088541	0	2	542	338						Frog_fixed.avi	0
1317	79	783.0524	529.4335	0.5516439	0.5101425	556.2907	4.056287	0	774.9485	554.5129	0.4148542	0.5654346	557.6924	4.131136	0	3	779	542						Frog_fixed.avi	0
1333	80	877.9304	669.8174	0.5504799	0.5120232	556.6828	4.043408	0	853.8792	692.149	0.4140752	0.5680953	557.9517	4.089863	0	3	866	681						Frog_fixed.avi	0
1350	81	878.0258	710.5552	0.5504906	0.5123644	556.395	4.036098	0	864.6515	740.8836	0.4141072	0.5695541	557.7922	4.105368	0	3	871	726						Frog_fixed.avi	0
1366	82	861.5859	737.2206	0.5505227	0.5123377	556.4399	4.00265	0	873.5739	766.0745	0.4140354	0.5705062	557.8505	4.055049	0	3	868	752						Frog_fixed.avi	0
1383	83	863.188	727.0527	0.5503773	0.5124632	556.6924	3.997923	0	868.5153	759.8995	0.4138421	0.571512	558.0691	4.061726	0	3	866	743						Frog_fixed.avi	0
1400	84	856.5703	729.7496	0.5499982	0.5125675	556.6124	3.972492	0	872.4689	763.2795	0.4135949	0.5723526	557.9655	4.038045	0	3	865	747						Frog_fixed.avi	0
1416	85	858.6752	733.0192	0.5495355	0.512575	556.7993	3.959216	0	868.2751	761.6188	0.4131951	0.5730829	558.2197	4.032655	0	3	863	747						Frog_fixed.avi	0
1433	86	857.9194	737.3691	0.5489711	0.512466	557.0496	3.94604	0	867.2225	766.196	0.412742	0.5737144	558.4661	4.011175	0	3	863	752						Frog_fixed.avi	0
1450	87	860.6567	737.9566	0.5483164	0.5123685	557.5488	3.934596	0	867.0712	772.3016	0.4122218	0.5742453	558.6187	3.991552	0	3	864	755						Frog_fixed.avi	0
1466	88	866.3075	741.3635	0.5475873	0.5121797	557.6085	3.926155	0	869.902	764.8869	0.4116254	0.5748163	558.7816	3.969902	0	3	868	753						Frog_fixed.avi	0
1483	89	871.6696	736.1945	0.546711	0.5120175	558.0047	3.891248	0	869.2596	765.1877	0.41085	0.5751204	559.1548	3.948572	0	3	870	751						Frog_fixed.avi	0
1500	90	868.9399	744.3262	0.5455918	0.5116336	558.4651	3.895405	0	868.5925	769.1702	0.4098558	0.5750555	559.4135	3.934849	0	3	869	757						Frog_fixed.avi	0
1516	91	872.8409	743.4192	0.5442503	0.5111976	558.4919	3.866395	0	865.8865	765.6342	0.4085321	0.5744958	559.8499	3.924644	0	3	869	755						Frog_fixed.avi	0
1533	92	866.1755	741.2269	0.5426732	0.5104626	558.9888	3.860296	0	864.9568	769.8408	0.4069671	0.5732653	560.1195	3.918107	0	3	866	756						Frog_fixed.avi	0
1550	93	866.5906	742.5685	0.5409144	0.5092913	559.1283	3.84873	0	870.1089	762.9749	0.4051138	0.5712343	560.6785	3.893496	0	3	868	753						Frog_fixed.avi	0
1566	94	871.5067	742.8485	0.5390456	0.5077298	559.5851	3.839368	0	867.5676	770.2721	0.4031255	0.5685357	560.9637	3.90756	0	3	870	757						Frog_fixed.avi	0
1583	95	866.3042	743.4539	0.5370276	0.5060077	559.8972	3.829846	0	870.441	767.1642	0.4009958	0.565425	561.4648	3.88686	0	3	868	755						Frog_fixed.avi	0
1600	96	865.5935	740.7448	0.5349095	0.5042948	560.1107	3.810422	0	868.9755	770.9048	0.3987906	0.5622444	561.8206	3.890327	0	3	867	756						Frog_fixed.avi	0
1616	97	864.5087	737.5303	0.5327651	0.5029274	560.341	3.814845	0	872.4413	764.6271	0.3965131	0.5593591	562.4019	3.870638	0	3	868	751						Frog_fixed.avi	0
1633	98	859.8102	736.8412	0.5306526	0.5020626	560.6692	3.802716	0	871.1443	768.1682	0.3943258	0.5569911	562.8736	3.876737	0	3	865	753						Frog_fixed.avi	0
1650	99	867.0732	740.8759	0.5286369	0.5018153	560.8442	3.79956	0	871.028	766.1107	0.3921997	0.5552747	563.3822	3.874119	0	3	869	753						Frog_fixed.avi	0
1666	100	866.6468	735.1967	0.5266727	0.5022686	561.2612	3.796534	0	875.3505	766.6448	0.3902058	0.5542757	563.7591	3.859545	0	3	871	751						Frog_fixed.avi	0
1683	101	866.9874	741.7216	0.5248588	0.5031854	561.603	3.802332	0	872.5653	771.1564	0.3883326	0.5538419	564.3832	3.884982	0	3	870	756						Frog_fixed.avi	0
1700	102	869.2923	734.4446	0.5231671	0.5045514	561.8226	3.795864	0	877.0112	765.7118	0.3866077	0.553874	564.6824	3.878597	0	3	873	750						Frog_fixed.avi	0
1716	103	865.3016	733.7697	0.5216098	0.5059645	562.1672	3.795298	0	871.7303	760.8613	0.3850228	0.5542031	565.1766	3.869609	0	3	869	747						Frog_fixed.avi	0
1733	104	869.4736	740.9338	0.5202587	0.5074239	562.5045	3.792976	0	874.5875	766.5521	0.3836356	0.5546426	565.4824	3.891904	0	3	872	754						Frog_fixed.avi	0
1750	105	871.0937	744.6558	0.5190068	0.5087808	562.4323	3.798901	0	881.0585	764.0358	0.3823526	0.555088	565.6837	3.868922	0	3	876	754						Frog_fixed.avi	0
1766	106	869.0278	734.15	0.5178686	0.5100194	562.6367	3.805558	0	875.7063	766.8065	0.3811881	0.5554617	565.9338	3.904725	0	3	872	750						Frog_fixed.avi	0
1783	107	868.4651	734.7496	0.5168657	0.5109928	562.7991	3.815678	0	877.2485	764.9401	0.3801802	0.5557463	566.0656	3.891815	0	3	873	750						Frog_fixed.avi	0
1800	108	870.0607	733.0755	0.5159944	0.5117409	562.8284	3.817407	0	873.6016	768.3099	0.3792393	0.5558352	566.2208	3.908024	0	3	872	751						Frog_fixed.avi	0
1816	109	877.0535	739.1944	0.5152436	0.5121575	562.9245	3.816071	0	881.4103	772.9382	0.3784497	0.5554344	566.2107	3.909952	0	3	879	756						Frog_fixed.avi	0
1833	110	866.8403	741.5247	0.5144809	0.5123006	563.1653	3.828155	0	876.3906	768.2415	0.3776044	0.5551262	566.2122	3.922072	0	3	872	755						Frog_fixed.avi	0
1850	111	873.0352	738.6408	0.5138751	0.5121493	563.09	3.841842	0	875.1053	762.103	0.3768086	0.5541849	566.3364	3.925017	0	3	874	750						Frog_fixed.avi	0
1866	112	877.1044	734.1809	0.5133087	0.5116264	563.0478	3.846518	0	879.3204	757.2888	0.3761483	0.5527735	566.0559	3.943429	0	3	878	746						Frog_fixed.avi	0
1883	113	897.3711	717.7181	0.5124548	0.5102529	563.0668	3.865007	0	900.7726	751.969	0.3752512	0.55049	565.9041	3.993637	0	3	899	735						Frog_fixed.avi	0
1900	114	969.0918	554.2032	0.5113341	0.5075293	563.2217	3.883351	0	991.0082	584.7116	0.3742911	0.5466402	566.1321	3.953534	0	4	980	569						Frog_fixed.avi	0
1916	115	1017.006	495.9527	0.5104986	0.5049934	563.3242	3.889103	0	1020.01	542.2353	0.3734445	0.5428173	565.8604	3.9705	0	4	1019	519						Frog_fixed.avi	0
1933	116	1033.155	487.4011	0.5099629	0.5026222	563.2218	3.893687	0	1031.525	518.8836	0.3726503	0.5391646	565.6693	3.959442	0	4	1032	503						Frog_fixed.avi	0
1949	117	1028.545	479.9897	0.5096437	0.5001957	563.0998	3.909807	0	1034.763	516.7588	0.3719592	0.5354548	565.6036	3.974358	0	4	1032	498						Frog_fixed.avi	0
1966	118	1033.927	484.5517	0.5093765	0.4977288	562.8983	3.911228	0	1036.029	517.7202	0.3714418	0.5317078	565.4886	3.975414	0	4	1035	501						Frog_fixed.avi	0
1983	119	1033.898	486.3663	0.5092375	0.4954155	562.9633	3.927909	0	1038.553	516.8768	0.3711107	0.5281872	565.2925	3.969486	0	4	1036	502						Frog_fixed.avi	0
1999	120	1032.483	487.4265	0.5091658	0.4935457	562.8044	3.931788	0	1033.756	515.4913	0.3708989	0.5251369	565.2422	3.990561	0	4	1033	501						Frog_fixed.avi	0
2016	121	1035.663	483.1524	0.5092297	0.4919217	562.6212	3.926204	0	1030.859	521.6437	0.3707711	0.5223721	565.2379	3.990174	0	4	1033	502						Frog_fixed.avi	0
2033	122	1031.823	488.5216	0.5093461	0.490557	562.656	3.933653	0	1033.657	518.2584	0.3707617	0.5200757	565.165	3.986259	0	4	1033	503						Frog_fixed.avi	0
2049	123	1021.087	487.2633	0.5094678	0.4895727	562.528	3.942012	0	1033.713	523.8665	0.3708705	0.5181786	564.8537	3.989013	0	4	1027	506						Frog_fixed.avi	0
2066	124	1032.97	488.9226	0.5097734	0.4888772	562.4217	3.952578	0	1039.542	522.9361	0.3710612	0.5167027	564.8058	3.985395	0	4	1036	506						Frog_fixed.avi	0
2083	125	1019.431	487.8721	0.5100498	0.4885117	562.2252	3.949913	0	1034.352	516.6613	0.3712848	0.5156606	564.864	3.992086	0	4	1027	502						Frog_fixed.avi	0
2099	126	1021.223	488.0567	0.5105091	0.4884583	562.1068	3.961719	0	1031.13	519.8958	0.3716988	0.5149314	564.7847	3.989093	0	4	1026	504						Frog_fixed.avi	0
2116	127	1020.488	492.4965	0.5111007	0.4886392	562.005	3.950306	0	1034.096	520.0715	0.3722142	0.5145456	564.7791	3.993747	0	4	1027	506						Frog_fixed.avi	0
2133	128	1023.882	488.3554	0.5117981	0.4890047	562.1486	3.974021	0	1034.36	525.3146	0.3728533	0.5142367	564.6229	3.998354	0	4	1029	507						Frog_fixed.avi	0
2149	129	1018.919	495.4322	0.5125593	0.4893179	561.8753	3.964499	0	1033.108	521.653	0.3736171	0.514148	564.5986	4.005981	0	4	1026	509						Frog_fixed.avi	0
2166	130	1019.143	487.5843	0.513463	0.4897717	561.8562	3.960747	0	1034.191	515.6398	0.3744923	0.5140605	564.5565	3.995703	0	4	1027	502						Frog_fixed.avi	0
2183	131	1022.311	487.1399	0.5144503	0.4900075	561.8438	3.962785	0	1030.412	519.0587	0.3754243	0.5138595	564.4733	3.990078	0	4	1026	503						Frog_fixed.avi	0
2199	132	1017.166	495.1928	0.515498	0.4902476	561.762	3.96208	0	1028.569	529.2015	0.3764186	0.5135472	564.3909	3.991153	0	4	1023	512						Frog_fixed.avi	0
2216	133	1017.254	491.3154	0.5166262	0.4905007	561.7065	3.962599	0	1032.811	524.1169	0.3775225	0.5133525	564.4879	3.990336	0	4	1025	508						Frog_fixed.avi	0
2233	134	1017.085	488.8149	0.5177945	0.4908319	561.9819	3.956708	0	1031.568	514.2018	0.378645	0.5131786	564.5567	3.99852	0	4	1024	502						Frog_fixed.avi	0
2249	135	1014.129	491.9131	0.5189979	0.491124	561.8252	3.953602	0	1025.47	518.1666	0.3797961	0.5129539	564.4551	3.989187	0	4	1020	505						Frog_fixed.avi	0
2266	136	1018.02	490.0101	0.520244	0.4914741	562.0384	3.955253	0	1028.916	524.291	0.3810132	0.512605	564.4829	4.006628	0	4	1023	507						Frog_fixed.avi	0
2282	137	1014.126	495.2078	0.5214459	0.4917248	561.8066	3.954551	0	1027.916	517.2263	0.3821861	0.5123564	564.5915	3.992341	0	4	1021	506						Frog_fixed.avi	0
2299	138	1015.122	491.3895	0.5227146	0.4919601	562.0508	3.951958	0	1030.682	522.4211	0.3834325	0.5118668	564.4382	4.008853	0	4	1023	507						Frog_fixed.avi	0
2316	139	1015.152	490.2428	0.5239739	0.4921051	561.8788	3.958868	0	1031.301	516.2397	0.3846299	0.5115138	564.5716	4.007114	0	4	1023	503						Frog_fixed.avi	0
2332	140	1011.359	490.3077	0.5252141	0.4922175	562.1176	3.961179	0	1026.268	521.6208	0.3858703	0.5109622	564.5187	4.013133	0	4	1019	506						Frog_fixed.avi	0
2349	141	1016.701	487.7856	0.5265334	0.4922309	562.1487	3.964301	0	1027.358	516.535	0.3870942	0.5104971	564.5983	4.015093	0	4	1022	502						Frog_fixed.avi	0
2366	142	1006.224	486.2446	0.5277239	0.4922838	562.2028	3.963394	0	1023.332	510.8631	0.3883462	0.5100629	564.5196	4.021101	0	4	1015	499						Frog_fixed.avi	0
2382	143	1018.205	483.4333	0.529066	0.4923032	562.2367	3.974819	0	1022.647	521.7136	0.389563	0.5095437	564.5943	4.023707	0	4	1020	503						Frog_fixed.avi	0
2399	144	1000.493	485.9098	0.5301896	0.4922506	562.3365	3.974924	0	1025.722	508.8156	0.3907681	0.509241	564.5401	4.023616	0	4	1013	497						Frog_fixed.avi	0
2416	145	1015.009	485.83	0.5314165	0.4921476	562.5057	3.977009	0	1021.519	519.1661	0.3919251	0.5088514	564.5679	4.037822	0	4	1018	502						Frog_fixed.avi	0
2432	146	1015.063	489.9166	0.5324878	0.492037	562.4944	3.985904	0	1023.497	514.4345	0.3929476	0.5085549	564.7375	4.033077	0	4	1019	502						Frog_fixed.avi	0
2449	147	1013.866	487.8307	0.5334244	0.4918362	562.649	3.988186	0	1023.685	510.2914	0.3939261	0.5083013	564.6729	4.033575	0	4	1019	499						Frog_fixed.avi	0
2466	148	1005.783	483.3381	0.534221	0.4915854	562.7224	3.996415	0	1018.735	522.2061	0.3947399	0.5078526	564.766	4.054441	0	4	1012	503						Frog_fixed.avi	0
2482	149	1006.995	492.3818	0.5349966	0.4912038	562.675	3.992036	0	1021.064	510.9595	0.3954797	0.5076428	564.8312	4.043062	0	4	1014	502						Frog_fixed.avi	0
2499	150	1001.033	484.586	0.5355853	0.4909412	562.7908	4.003769	0	1011.613	515.4099	0.3960727	0.5074045	565.0052	4.053614	0	4	1006	500						Frog_fixed.avi	0
2516	151	1004.102	495.3484	0.536179	0.4906108	563.027	4.012616	0	1015.002	517.2515	0.3966907	0.5072474	565.0641	4.068992	0	4	1010	506						Frog_fixed.avi	0
2532	152	1009.92	493.6639	0.5366915	0.4904604	563.2165	4.013771	0	1021.615	514.9587	0.3971929	0.5071971	565.3657	4.068492	0	4	1016	504						Frog_fixed.avi	0
2549	153	1009.653	495.6891	0.5371423	0.4904066	563.2461	4.014857	0	1020.416	514.8198	0.3976681	0.5073503	565.5468	4.068838	0	4	1015	505						Frog_fixed.avi	0
2566	154	1006.552	496.1444	0.5375041	0.490427	563.4369	4.016267	0	1023.617	510.3726	0.3981073	0.507562	565.617	4.065553	0	4	1015	503						Frog_fixed.avi	0
2582	155	1005.188	487.9883	0.537834	0.4905736	563.8306	4.011808	0	1021.852	517.9427	0.3984983	0.5077715	565.7516	4.087641	0	4	1014	503						Frog_fixed.avi	0
2599	156	1016.642	486.3886	0.538201	0.4907191	563.9705	4.035421	0	1024.025	518.0883	0.3988249	0.5080406	565.918	4.078134	0	4	1020	502						Frog_fixed.avi	0
2616	157	1003.702	482.6214	0.5383682	0.4908447	564.0387	4.014154	0	1026.919	510.6583	0.3991238	0.5083985	566.085	4.077569	0	4	1015	497						Frog_fixed.avi	0
2632	158	1014.52	486.5624	0.538627	0.4910094	564.3583	4.028362	0	1018.851	520.397	0.3993385	0.5086524	566.1965	4.087839	0	4	1017	503						Frog_fixed.avi	0
2649	159	1008.339	492.6721	0.5387665	0.4912033	564.4062	4.029992	0	1024.852	510.8571	0.3995715	0.5091348	566.4846	4.089196	0	4	1017	502						Frog_fixed.avi	0
2666	160	1007.939	483.1167	0.5388644	0.4916048	564.6634	4.037146	0	1019.737	518.0489	0.3996892	0.5094537	566.7311	4.109332	0	4	1014	501						Frog_fixed.avi	0
2682	161	1017.631	488.3227	0.5389664	0.4919697	565.0057	4.026451	0	1024.239	515.6624	0.3997779	0.5099513	566.9905	4.098526	0	4	1021	502						Frog_fixed.avi	0
2699	162	1010.8	480.8562	0.5389637	0.4925522	565.2921	4.043892	0	1021.398	520.4911	0.3998269	0.5103016	567.223	4.107771	0	4	1016	501						Frog_fixed.avi	0
2716	163	1014.774	482.4945	0.5389652	0.4930156	565.4315	4.047265	0	1024.146	511.8276	0.3998447	0.5107791	567.5146	4.097754	0	4	1019	497						Frog_fixed.avi	0
2732	164	1015.168	488.1183	0.5389307	0.4934616	565.6621	4.033672	0	1024.462	516.4734	0.3998542	0.5110831	567.6581	4.104261	0	4	1020	502						Frog_fixed.avi	0
2749	165	1013.352	480.2539	0.5389147	0.493915	565.9091	4.030048	0	1024.391	515.6683	0.3998829	0.51138	567.8178	4.111547	0	4	1019	498						Frog_fixed.avi	0
2766	166	1013.264	486.6126	0.5389104	0.4942139	566.0375	4.02295	0	1022.368	517.855	0.3998975	0.5115242	567.9252	4.118222	0	4	1018	502						Frog_fixed.avi	0
2782	167	1007.413	488.7606	0.5389138	0.4944351	566.196	4.032545	0	1022.745	516.1736	0.399938	0.5116165	568.1653	4.11669	0	4	1015	502						Frog_fixed.avi	0
2799	168	1006.01	482.1786	0.5389468	0.4946688	566.2972	4.0191	0	1023.08	515.5773	0.3999919	0.5116444	568.3787	4.118983	0	4	1015	499						Frog_fixed.avi	0
2816	169	1003.828	483.8879	0.5389946	0.4948337	566.4005	4.029914	0	1021.668	516.1622	0.4000589	0.5116631	568.5773	4.123751	0	4	1013	500						Frog_fixed.avi	0
2832	170	1010.966	481.9484	0.5390641	0.49496	566.6006	4.019469	0	1018.067	512.4849	0.400099	0.5117071	568.7007	4.120674	0	4	1015	497						Frog_fixed.avi	0
2849	171	1011.184	485.338	0.539076	0.4950416	566.7616	4.027717	0	1018.982	513.1434	0.4001518	0.5117431	568.637	4.13483	0	4	1015	499						Frog_fixed.avi	0
2866	172	1009.477	491.1497	0.5390532	0.4951598	566.916	4.033192	0	1020.878	514.9067	0.4001539	0.5118243	568.664	4.128499	0	4	1015	503						Frog_fixed.avi	0
2882	173	1005.269	491.1552	0.5389833	0.4953719	567.1069	4.02258	0	1017.731	514.9414	0.4000845	0.5120227	568.8942	4.128069	0	4	1012	503						Frog_fixed.avi	0
2899	174	1005.201	481.5378	0.5389255	0.4956692	567.0309	4.032971	0	1023.339	517.3981	0.4000353	0.5122887	568.9002	4.132065	0	4	1014	499						Frog_fixed.avi	0
2916	175	1004.018	484.1103	0.5388501	0.4958803	567.0416	4.020876	0	1024.988	515.0681	0.399971	0.5125673	568.8588	4.141686	0	4	1015	500						Frog_fixed.avi	0
2932	176	1011.835	490.1169	0.5387874	0.4960941	566.9797	4.030411	0	1024.632	515.479	0.3998846	0.5128776	568.7972	4.122521	0	4	1018	503						Frog_fixed.avi	0
2949	177	1014.028	480.1815	0.5386769	0.4964002	567.2693	4.03477	0	1020.58	519.1955	0.3997458	0.513244	568.7962	4.142966	0	4	1017	500						Frog_fixed.avi	0
2966	178	1007.951	483.3137	0.5384816	0.4965975	567.2135	4.032921	0	1024.451	515.0178	0.3995942	0.513482	568.8699	4.134137	0	4	1016	499						Frog_fixed.avi	0
2982	179	1009.48	491.6172	0.5383113	0.4967087	567.0412	4.03085	0	1028.789	517.6237	0.399446	0.5138093	568.6782	4.125033	0	4	1019	505						Frog_fixed.avi	0
2999	180	1030.487	471.6184	0.537917	0.4968019	567.1664	4.03538	0	1053.113	491.4834	0.3990887	0.5139404	569.015	4.12267	0	4	1042	482						Frog_fixed.avi	0
3016	181	1027.68	472.1938	0.5377413	0.4970072	567.1082	4.046111	0	1040.866	503.8616	0.3989381	0.5141945	568.7323	4.136347	0	4	1034	488						Frog_fixed.avi	0
3032	182	1021.344	475.9494	0.5375026	0.4970644	567.1827	4.04061	0	1047.626	500.3236	0.3986723	0.5144277	568.7133	4.139714	0	4	1034	488						Frog_fixed.avi	0
3049	183	1027.119	472.857	0.5373182	0.4970933	566.8462	4.043675	0	1044.155	494.6122	0.3984297	0.5145893	568.5617	4.128548	0	4	1036	484						Frog_fixed.avi	0
3065	184	1022.526	478.1674	0.5370564	0.4969656	566.9411	4.042556	0	1046.484	498.3095	0.3981563	0.5146586	568.6547	4.13367	0	4	1035	488						Frog_fixed.avi	0
3082	185	1027.441	474.3941	0.5368276	0.4968973	566.767	4.043501	0	1042.862	497.3195	0.3979087	0.514708	568.4578	4.135047	0	4	1035	486						Frog_fixed.avi	0
3099	186	1016.876	479.9191	0.5364943	0.4967532	566.9025	4.046893	0	1040.217	501.8771	0.3975749	0.514699	568.6844	4.13795	0	4	1029	491						Frog_fixed.avi	0
3115	187	1030.814	472.9899	0.5362678	0.4966804	566.7433	4.060019	0	1044.72	495.6126	0.3973185	0.5146958	568.3557	4.132504	0	4	1038	484						Frog_fixed.avi	0
3132	188	1021.917	474.2197	0.5359541	0.4965693	566.5136	4.051421	0	1040.317	500.0017	0.3969952	0.5146691	568.4703	4.134423	0	4	1031	487						Frog_fixed.avi	0
3149	189	1025.563	469.4329	0.5357318	0.4963966	566.4984	4.047179	0	1044.179	499.4763	0.3967488	0.5146063	568.2988	4.137517	0	4	1035	484						Frog_fixed.avi	0
3165	190	1018.62	479.1846	0.5354328	0.496102	566.5729	4.053492	0	1039.332	500.0263	0.3964643	0.5145158	568.2736	4.149185	0	4	1029	490						Frog_fixed.avi	0
3182	191	1025.888	470.9744	0.535262	0.4958825	566.3466	4.053553	0	1043.036	507.9847	0.3962549	0.5143037	568.0838	4.13612	0	4	1034	489						Frog_fixed.avi	0
3199	192	1023.677	468.4622	0.5350434	0.4955983	566.0872	4.062187	0	1040.874	505.8799	0.3960622	0.5142232	567.9417	4.149577	0	4	1032	487						Frog_fixed.avi	0
3215	193	1023.885	477.9893	0.5348704	0.4951417	566.306	4.065304	0	1045.489	500.988	0.395868	0.5140282	567.8481	4.142303	0	4	1035	489						Frog_fixed.avi	0
3232	194	1020.261	472.9649	0.5346889	0.4947527	565.9871	4.053555	0	1040.218	501.2166	0.3956498	0.5137514	567.7803	4.146634	0	4	1030	487						Frog_fixed.avi	0
3249	195	1026.431	479.4413	0.5344923	0.4942629	565.9907	4.05929	0	1033.898	510.0957	0.3954248	0.5134582	567.7419	4.157708	0	4	1030	495						Frog_fixed.avi	0
3265	196	1018.714	481.1579	0.5342434	0.493843	565.9625	4.059429	0	1041.056	506.1838	0.3952345	0.5132699	567.579	4.156971	0	4	1030	494						Frog_fixed.avi	0
3282	197	1025.124	477.5212	0.534044	0.4934078	565.785	4.076379	0	1037.264	500.8304	0.3949512	0.5130054	567.6854	4.142922	0	4	1031	489						Frog_fixed.avi	0
3299	198	1017.45	477.5374	0.5337819	0.4930061	565.8434	4.063776	0	1039.917	504.9398	0.3947594	0.5127162	567.4083	4.151453	0	4	1029	491						Frog_fixed.avi	0
3315	199	1027.564	474.7149	0.5335926	0.4926398	565.5128	4.077381	0	1037.389	506.4293	0.3945238	0.5126237	567.2579	4.162231	0	4	1032	491						Frog_fixed.avi	0
3332	200	1020.766	469.6438	0.5333384	0.4923736	565.4131	4.080641	0	1039.574	504.7606	0.3942811	0.5125555	567.2231	4.153644	0	4	1030	487						Frog_fixed.avi	0
3349	201	1024.725	476.7822	0.5331095	0.4919972	565.3228	4.085463	0	1035.676	496.5914	0.3940307	0.5125287	567.0471	4.161259	0	4	1030	487						Frog_fixed.avi	0
3365	202	1017.591	473.2008	0.5328221	0.4917438	565.0273	4.085187	0	1032.339	504.0708	0.393758	0.5124298	566.8562	4.166392	0	4	1025	489						Frog_fixed.avi	0
3382	203	1025.941	474.7938	0.5326062	0.4914025	565.1831	4.095561	0	1039.149	501.3414	0.3935269	0.5123404	566.8281	4.166999	0	4	1033	488						Frog_fixed.avi	0
3399	204	1022.378	475.8252	0.5323178	0.4909923	564.8345	4.10218	0	1036.054	499.6394	0.3932435	0.5121679	566.6745	4.167283	0	4	1029	488						Frog_fixed.avi	0
3415	205	1027.163	476.515	0.532097	0.4905651	564.9797	4.096463	0	1039.507	509.0009	0.3930201	0.5118355	566.5384	4.170423	0	4	1033	493						Frog_fixed.avi	0
3432	206	1021.915	474.6232	0.5318484	0.4901534	564.549	4.106417	0	1033.863	510.7105	0.3927718	0.5116892	566.4901	4.19225	0	4	1028	493						Frog_fixed.avi	0
3449	207	1024.279	477.7773	0.531689	0.4897324	564.6359	4.113128	0	1041.798	501.2201	0.392626	0.5115009	566.2369	4.184793	0	4	1033	489						Frog_fixed.avi	0
3465	208	1020.695	475.8553	0.5314902	0.4893582	564.4063	4.114401	0	1035.543	504.5592	0.3924211	0.5112459	566.0998	4.18443	0	4	1028	490						Frog_fixed.avi	0
3482	209	1024.802	472.2621	0.5313568	0.4889436	564.1479	4.135644	0	1029.57	509.621	0.3922507	0.5110244	566.1329	4.207636	0	4	1027	491						Frog_fixed.avi	0
3499	210	1021.336	474.709	0.531158	0.4885156	564.1775	4.135496	0	1040.557	502.6718	0.3921032	0.5108802	565.9394	4.203537	0	4	1031	489						Frog_fixed.avi	0
3515	211	1018.788	470.5175	0.530919	0.4881518	564.0866	4.142433	0	1036.748	501.8309	0.3918839	0.5106793	565.9174	4.221134	0	4	1028	486						Frog_fixed.avi	0
3532	212	1027.949	475.7272	0.5307859	0.4877656	563.9678	4.149668	0	1033.772	502.1563	0.3916593	0.510484	565.8639	4.217991	0	4	1031	489						Frog_fixed.avi	0
3549	213	1015.2	469.9582	0.5304826	0.4874969	563.8752	4.153016	0	1038.118	508.762	0.3914652	0.5103325	565.6812	4.231662	0	4	1027	489						Frog_fixed.avi	0
3565	214	1026.693	477.5977	0.5303422	0.4872091	563.7878	4.160195	0	1035.609	509.4496	0.3912711	0.5102142	565.6097	4.233565	0	4	1031	494						Frog_fixed.avi	0
3582	215	1019.384	481.597	0.5301131	0.4870698	563.6348	4.162046	0	1037.924	507.8438	0.3910479	0.5102575	565.5537	4.241511	0	4	1029	495						Frog_fixed.avi	0
3599	216	1015.606	479.2236	0.5299333	0.4870011	563.7623	4.174603	0	1039.801	517.7881	0.3909077	0.5102746	565.4952	4.244796	0	4	1028	499						Frog_fixed.avi	0
3615	217	1020.689	475.318	0.5298176	0.487012	563.5482	4.181468	0	1043.696	506.441	0.390764	0.5104486	565.4913	4.262862	0	4	1032	491						Frog_fixed.avi	0
3632	218	1018.837	475.6932	0.5296919	0.4869164	563.4279	4.178687	0	1037.194	508.0856	0.3906299	0.5104933	565.4719	4.268697	0	4	1028	492						Frog_fixed.avi	0
3648	219	1018.044	474.4841	0.5295795	0.486792	563.3239	4.188929	0	1039.875	508.3968	0.3905481	0.5104569	565.3262	4.280777	0	4	1029	491						Frog_fixed.avi	0
3665	220	1016.973	470.9413	0.5295325	0.4866037	563.2907	4.197231	0	1042.93	513.2891	0.3904763	0.5102453	565.3167	4.286035	0	4	1030	492						Frog_fixed.avi	0
3682	221	1018.579	481.909	0.5294899	0.4862694	563.3303	4.210842	0	1039.303	504.7341	0.3904145	0.5101342	565.2714	4.288433	0	4	1029	493						Frog_fixed.avi	0
3698	222	1021.377	485.4975	0.52948	0.4860476	563.3078	4.212852	0	1040.832	504.3192	0.39038	0.5099499	565.1971	4.294069	0	4	1031	495						Frog_fixed.avi	0
3715	223	1023.644	475.1507	0.5294722	0.4859244	563.3026	4.226959	0	1039.725	507.889	0.3903539	0.5097746	565.1469	4.306605	0	4	1032	492						Frog_fixed.avi	0
3732	224	1023.306	474.0233	0.5294863	0.4858445	563.2535	4.230582	0	1043.592	508.355	0.3903563	0.5096758	565.1206	4.313638	0	4	1033	491						Frog_fixed.avi	0
3748	225	1024.394	473.6831	0.5295196	0.4858573	563.1298	4.231748	0	1041.807	509.7033	0.3903849	0.5096297	565.0825	4.321584	0	4	1033	492						Frog_fixed.avi	0
3765	226	1018.6	480.372	0.5295698	0.4858617	563.0362	4.248811	0	1041.59	514.3495	0.3904364	0.5095685	564.9986	4.334919	0	4	1030	497						Frog_fixed.avi	0
3782	227	1016.099	479.8117	0.529639	0.4858254	562.8666	4.242037	0	1042.76	517.562	0.3904926	0.5094815	564.9613	4.333812	0	4	1029	499						Frog_fixed.avi	0
3799	228	1012.964	489.2036	0.5297117	0.4856976	562.8699	4.245233	0	1041.208	516.679	0.3905644	0.5093906	564.9413	4.343616	0	4	1027	503						Frog_fixed.avi	0
3815	229	1022.873	486.0443	0.5298898	0.4855969	562.9	4.250031	0	1040.907	507.372	0.3906936	0.5092701	564.7767	4.333858	0	4	1032	497						Frog_fixed.avi	0
3832	230	1022.117	485.589	0.5300932	0.4854605	562.7089	4.24564	0	1041.614	509.6038	0.3908655	0.5090773	564.7393	4.358043	0	4	1032	498						Frog_fixed.avi	0
3848	231	1016.418	482.9122	0.5302328	0.4853395	562.7544	4.251787	0	1042.377	509.786	0.3910376	0.5088437	564.7829	4.35555	0	4	1029	496						Frog_fixed.avi	0
3865	232	1023.769	483.5841	0.5305153	0.4852024	562.7851	4.266349	0	1038.905	517.5403	0.3912348	0.5085821	564.571	4.355512	0	4	1031	501						Frog_fixed.avi	0
3882	233	1012.717	486.7909	0.5306665	0.4850546	562.6348	4.263809	0	1042.726	510.6863	0.3914515	0.5084293	564.5654	4.355682	0	4	1028	499						Frog_fixed.avi	0
3898	234	1020.777	488.6792	0.5309024	0.4848897	562.5479	4.263918	0	1039.442	505.9551	0.391607	0.5082554	564.6889	4.354628	0	4	1030	497						Frog_fixed.avi	0
3915	235	1017.267	488.9904	0.5311076	0.4847248	562.5148	4.257627	0	1040.49	510.3445	0.3918124	0.5080394	564.3131	4.360655	0	4	1029	500						Frog_fixed.avi	0
3932	236	1012.792	492.5309	0.5312793	0.4845221	562.3207	4.266058	0	1040.838	514.6893	0.3920051	0.5078119	564.4388	4.364461	0	4	1027	504						Frog_fixed.avi	0
3948	237	1024.369	481.394	0.5315391	0.4843435	562.4724	4.269435	0	1040.518	504.004	0.3922039	0.507693	564.2635	4.36691	0	4	1032	493						Frog_fixed.avi	0
3965	238	1012.495	488.9757	0.5316708	0.4840533	562.3797	4.26754	0	1039.105	510.076	0.3923928	0.5074576	564.0726	4.360195	0	4	1026	500						Frog_fixed.avi	0
3982	239	1023.806	489.2843	0.5319247	0.4837656	562.027	4.263923	0	1043.12	508.7573	0.3925897	0.507228	564.1857	4.354494	0	4	1033	499						Frog_fixed.avi	0
3998	240	1017.451	490.6639	0.5321246	0.4835635	562.1887	4.264098	0	1040.887	517.2958	0.3927954	0.5069882	564.073	4.363234	0	4	1029	504						Frog_fixed.avi	0
4015	241	1020.212	493.2115	0.5323302	0.4832555	561.845	4.266714	0	1037.858	504.6853	0.392989	0.5068502	564.0906	4.366504	0	4	1029	499						Frog_fixed.avi	0
4032	242	1016.579	491.4671	0.5325431	0.4829935	562.0118	4.272964	0	1043.274	508.1938	0.3932491	0.5066034	563.8725	4.365574	0	4	1030	500						Frog_fixed.avi	0
4048	243	1019.521	488.7994	0.5327869	0.4827201	561.7169	4.265224	0	1032.831	516.0472	0.3934194	0.5062828	563.8204	4.358777	0	4	1026	502						Frog_fixed.avi	0
4065	244	1013.417	498.3296	0.533013	0.4823803	561.9089	4.266741	0	1039.923	509.101	0.3937083	0.5061359	563.7144	4.364499	0	4	1027	504						Frog_fixed.avi	0
4082	245	1018.953	497.5692	0.5333076	0.4821356	561.51	4.255084	0	1035.809	507.1533	0.3939215	0.5059716	563.7128	4.359557	0	4	1027	502						Frog_fixed.avi	0
4098	246	1024.894	488.2313	0.5336078	0.4820012	561.6391	4.266933	0	1046.498	504.9063	0.3942671	0.5058095	563.4806	4.363356	0	4	1036	497						Frog_fixed.avi	0
4115	247	1016.364	491.1482	0.5338443	0.4817729	561.3481	4.258245	0	1035.152	513.553	0.3944881	0.5055985	563.4133	4.364959	0	4	1026	502						Frog_fixed.avi	0
4132	248	1023.951	497.4984	0.5341682	0.4815898	561.3463	4.269679	0	1040.829	515.4069	0.3947823	0.5054417	563.4276	4.369025	0	4	1032	506						Frog_fixed.avi	0
4148	249	1014.46	496.352	0.5343783	0.4814522	561.325	4.260836	0	1035.629	513.4039	0.3950445	0.5053361	563.2017	4.381782	0	4	1025	505						Frog_fixed.avi	0
4165	250	1026.265	492.4986	0.5347077	0.4813557	561.1642	4.257374	0	1042.796	506.7756	0.3952939	0.5052359	563.3013	4.368999	0	4	1035	500						Frog_fixed.avi	0
4182	251	1017.981	497.3996	0.5348787	0.4813029	561.1415	4.267365	0	1039.922	505.5547	0.3955338	0.5051384	563.1011	4.365436	0	4	1029	501						Frog_fixed.avi	0
4198	252	1022.345	487.6848	0.5351549	0.4812674	560.9928	4.264529	0	1042.54	504.2717	0.3957526	0.5050043	563.184	4.368575	0	4	1032	496						Frog_fixed.avi	0
4215	253	1020.77	491.2541	0.5353895	0.4811887	560.8408	4.266102	0	1042.371	505.0823	0.3960023	0.5048414	563.0699	4.38221	0	4	1032	498						Frog_fixed.avi	0
4232	254	1024.069	489.0665	0.535671	0.4811296	560.8718	4.272221	0	1038.038	513.4572	0.3962494	0.5046523	563.0693	4.372083	0	4	1031	501						Frog_fixed.avi	0
4248	255	1018.836	486.4295	0.5359191	0.4809895	560.6982	4.267184	0	1041.33	511.1495	0.3965158	0.5045244	562.8892	4.383071	0	4	1030	499						Frog_fixed.avi	0
4265	256	1020.954	492.9628	0.536243	0.4806718	560.8741	4.269167	0	1037.443	505.1122	0.3967657	0.5043138	562.9837	4.376856	0	4	1029	499						Frog_fixed.avi	0
4282	257	1015.269	485.5745	0.5365112	0.4804152	560.4859	4.270488	0	1042.444	507.2757	0.3970797	0.5040324	562.6786	4.376312	0	4	1029	496						Frog_fixed.avi	0
4298	258	1019.937	490.0302	0.5367944	0.4800805	560.8017	4.268715	0	1039.495	512.1388	0.3973264	0.5037624	562.7444	4.382575	0	4	1030	501						Frog_fixed.avi	0
4315	259	1020.445	494.6906	0.5370277	0.4798302	560.3435	4.265748	0	1039.312	509.6964	0.3975335	0.5036943	562.691	4.388405	0	4	1030	502						Frog_fixed.avi	0
4332	260	1016.727	491.7065	0.537197	0.479779	560.5945	4.27314	0	1034.024	515.7125	0.3977162	0.5037207	562.7374	4.390171	0	4	1025	504						Frog_fixed.avi	0
4348	261	1023.663	490.7632	0.5373743	0.4797999	560.4316	4.262838	0	1040.88	512.7383	0.3978831	0.5038319	562.6252	4.378799	0	4	1032	502						Frog_fixed.avi	0
4365	262	1019.804	493.5942	0.5374957	0.4799653	560.181	4.274212	0	1042.286	508.6371	0.3980252	0.5041692	562.6047	4.38763	0	4	1031	501						Frog_fixed.avi	0
4382	263	1013.957	489.2756	0.5375534	0.4801872	560.181	4.268871	0	1035.539	513.4331	0.3980955	0.5044418	562.5416	4.39506	0	4	1025	501						Frog_fixed.avi	0
4398	264	1017.248	490.5168	0.537669	0.4804315	560.3103	4.273115	0	1031.472	513.0065	0.3981499	0.5046501	562.5606	4.38665	0	4	1024	502						Frog_fixed.avi	0
4415	265	1020.199	495.4622	0.5377623	0.4805592	560.3609	4.276764	0	1033.358	506.0267	0.3982185	0.5049246	562.7037	4.389943	0	4	1027	501						Frog_fixed.avi	0
4431	266	1022.943	497.6603	0.5378616	0.4807699	560.3889	4.278572	0	1037.908	505.3303	0.3983388	0.5051604	562.6028	4.382221	0	4	1030	501						Frog_fixed.avi	0
4448	267	1021.831	488.2178	0.5379253	0.4810499	560.2986	4.280203	0	1037.714	505.117	0.3984141	0.5053303	562.6038	4.395874	0	4	1030	497						Frog_fixed.avi	0
4465	268	1020.418	487.689	0.5379733	0.4812576	560.3123	4.281318	0	1040.464	512.8757	0.3984834	0.5054452	562.5937	4.389581	0	4	1030	500						Frog_fixed.avi	0
4481	269	1016.519	499.6085	0.5380244	0.4815051	560.2214	4.283773	0	1042.896	506.8567	0.3985532	0.5057721	562.6255	4.39738	0	4	1030	503						Frog_fixed.avi	0
4498	270	1015.145	486.3009	0.5380165	0.4819572	560.3052	4.274375	0	1039.869	508.3251	0.3985533	0.5060806	562.6001	4.393798	0	4	1028	497						Frog_fixed.avi	0
4515	271	1018.055	497.7774	0.538029	0.4822685	560.3043	4.288472	0	1040.586	506.3946	0.3985545	0.5063839	562.684	4.385218	0	4	1029	502						Frog_fixed.avi	0
4531	272	1017.691	489.4115	0.537979	0.4827148	560.3834	4.278314	0	1039.539	505.4311	0.3985291	0.5067362	562.7427	4.388376	0	4	1029	497						Frog_fixed.avi	0
4548	273	1022.771	494.2292	0.5379123	0.482945	560.5516	4.285092	0	1037.316	507.8094	0.3984302	0.5069821	562.764	4.393699	0	4	1030	501						Frog_fixed.avi	0
4565	274	1017.946	494.1806	0.5377319	0.4831618	560.89	4.288762	0	1033.586	512.2983	0.3982558	0.5071325	562.9874	4.380864	0	4	1026	503						Frog_fixed.avi	0
4581	275	1016.515	490.024	0.5374681	0.4833727	560.5573	4.288324	0	1039.079	510.6123	0.3980731	0.5073963	562.8169	4.384212	0	4	1028	500						Frog_fixed.avi	0
4598	276	1018.971	496.5081	0.5371605	0.4834239	560.809	4.294095	0	1032.781	510.5609	0.397729	0.5075893	563.2065	4.397164	0	4	1026	504						Frog_fixed.avi	0
4615	277	1022.223	491.975	0.5367681	0.4834946	561.0845	4.302418	0	1035.155	505.1607	0.3973961	0.5077345	563.1598	4.393511	0	4	1029	499						Frog_fixed.avi	0
4631	278	1020.327	489.5377	0.5363088	0.4835109	561.1405	4.299217	0	1033.826	512.0812	0.396989	0.5078129	563.2524	4.395431	0	4	1027	501						Frog_fixed.avi	0
4648	279	1019.33	490.9724	0.5358149	0.4834716	561.2191	4.312886	0	1030.698	512.7819	0.3965475	0.5079669	563.2513	4.403527	0	4	1025	502						Frog_fixed.avi	0
4665	280	1019.008	494.7967	0.5353081	0.4833809	561.2374	4.300125	0	1036.518	507.9432	0.3961113	0.5081815	563.4152	4.40653	0	4	1028	501						Frog_fixed.avi	0
4681	281	1021.556	490.6368	0.5347928	0.4832834	561.269	4.301156	0	1037.838	504.1679	0.3956386	0.5084226	563.514	4.400002	0	4	1030	497						Frog_fixed.avi	0
4698	282	1024.795	493.92	0.5342618	0.4831746	561.2365	4.295091	0	1037.319	507.2186	0.3951274	0.5085721	563.7018	4.398083	0	4	1031	501						Frog_fixed.avi	0
4715	283	1023.664	494.7716	0.5336915	0.4830931	561.2397	4.302379	0	1037.491	512.599	0.3946081	0.5086875	563.7441	4.402708	0	4	1031	504						Frog_fixed.avi	0
4731	284	1022.84	494.4073	0.5331043	0.4830416	561.3061	4.307096	0	1033.988	504.1176	0.3940809	0.5090187	563.8431	4.403134	0	4	1028	499						Frog_fixed.avi	0
4748	285	1012.458	496.0836	0.532488	0.4829893	561.5204	4.306536	0	1032.599	503.1289	0.3935542	0.5092889	563.9669	4.407286	0	4	1023	500						Frog_fixed.avi	0
4765	286	1011.993	492.4545	0.5319138	0.4830139	561.5515	4.307319	0	1034.261	512.5335	0.3930246	0.509403	564.0565	4.413384	0	4	1023	502						Frog_fixed.avi	0
4781	287	1018.492	493.088	0.5313858	0.4830066	561.5464	4.304304	0	1028.945	504.4118	0.3924643	0.5096509	564.2632	4.413518	0	4	1024	499						Frog_fixed.avi	0
4798	288	1020.291	496.6501	0.5308645	0.4829931	561.5929	4.300063	0	1030.546	507.0006	0.3919607	0.5098645	564.3314	4.42493	0	4	1025	502						Frog_fixed.avi	0
4815	289	1018.744	498.0406	0.5303568	0.4829301	561.6487	4.293929	0	1030.835	506.8149	0.3914896	0.5100503	564.4258	4.416864	0	4	1025	502						Frog_fixed.avi	0
4831	290	1022.101	499.5232	0.5298663	0.4829486	561.7128	4.303084	0	1035.347	507.3113	0.3910595	0.5102012	564.3163	4.413771	0	4	1029	503						Frog_fixed.avi	0
4848	291	1020.372	493.4173	0.5293887	0.4829842	561.7307	4.306863	0	1029.896	513.7293	0.3905578	0.5103412	564.5529	4.413842	0	4	1025	504						Frog_fixed.avi	0
4865	292	1016.454	497.2601	0.5289315	0.4829831	561.801	4.308161	0	1032.605	505.0923	0.3901437	0.5106268	564.5119	4.413654	0	4	1025	501						Frog_fixed.avi	0
4881	293	1015.455	499.9161	0.5284776	0.4829858	561.9106	4.301307	0	1033.495	506.2648	0.3897012	0.5108207	564.5195	4.419113	0	4	1024	503						Frog_fixed.avi	0
4898	294	1014.318	502.0934	0.5280194	0.4830243	562.0336	4.293335	0	1029.074	507.5086	0.3892506	0.5109549	564.52	4.415149	0	4	1022	505						Frog_fixed.avi	0
4915	295	1016.683	498.5889	0.5275491	0.48311	562.1563	4.287941	0	1025	513.2996	0.388781	0.5110661	564.5797	4.417954	0	4	1021	506						Frog_fixed.avi	0
4931	296	1016.561	502.8137	0.5270715	0.4832179	562.2495	4.292598	0	1027.373	510.3707	0.3883004	0.5112976	564.5765	4.419683	0	4	1022	507						Frog_fixed.avi	0
4948	297	1020.605	495.6625	0.5265722	0.4834224	562.3849	4.298818	0	1031.817	501.5809	0.387822	0.511499	564.6699	4.41814	0	4	1026	499						Frog_fixed.avi	0
4964	298	1021.709	493.4943	0.5260996	0.4835983	562.5494	4.302423	0	1032.487	503.959	0.3873665	0.5117	564.8459	4.413545	0	4	1027	499						Frog_fixed.avi	0
4981	299	1018.443	498.4689	0.525611	0.4837148	562.572	4.302152	0	1034.53	506.3354	0.3868933	0.5118031	564.949	4.410536	0	4	1026	502						Frog_fixed.avi	0
4998	300	1024.218	503.4921	0.5251431	0.4838521	562.5995	4.30036	0	1036.23	514.3542	0.3864452	0.5119376	565.0358	4.420111	0	4	1030	509						Frog_fixed.avi	0
5014	301	1020.896	502.5635	0.5246888	0.4839993	562.6835	4.301518	0	1041.4	504.4253	0.3860464	0.5122384	565.0744	4.410662	0	4	1031	503						Frog_fixed.avi	0
5031	302	1015.839	499.5711	0.5242339	0.484167	562.7593	4.306103	0	1030.305	509.919	0.3856052	0.5124201	565.269	4.417875	0	4	1023	505						Frog_fixed.avi	0
5048	303	1014.044	500.1737	0.5238145	0.4843145	562.7748	4.296523	0	1031.318	508.9165	0.3852038	0.512589	565.3395	4.410541	0	4	1023	505						Frog_fixed.avi	0
5064	304	1020.971	499.4892	0.5234764	0.4844093	562.977	4.301582	0	1033.172	513.0812	0.3848692	0.5127013	565.4595	4.412052	0	4	1027	506						Frog_fixed.avi	0
5081	305	1024.652	501.796	0.5231122	0.484419	563.093	4.302914	0	1037.136	507.569	0.3845491	0.5129404	565.566	4.412924	0	4	1031	505						Frog_fixed.avi	0
5098	306	1012.763	499.8739	0.5227341	0.4844568	563.0276	4.298878	0	1031.465	508.2004	0.3842041	0.5130984	565.7549	4.41965	0	4	1022	504						Frog_fixed.avi	0
5114	307	1016.29	499.0011	0.522441	0.4844296	563.3898	4.300224	0	1036.873	502.0214	0.3839501	0.5132422	565.857	4.421316	0	4	1027	501						Frog_fixed.avi	0
5131	308	1016.293	498.8728	0.5221608	0.4843247	563.3205	4.302166	0	1034.872	507.1609	0.3837112	0.5132903	565.9524	4.415818	0	4	1026	503						Frog_fixed.avi	0
5148	309	1021.318	501.1048	0.5219346	0.4841846	563.6265	4.313668	0	1033.638	503.2499	0.3834939	0.5133371	566.004	4.433163	0	4	1027	502						Frog_fixed.avi	0
5164	310	1012.015	500.0907	0.5216848	0.4840794	563.4687	4.296745	0	1032.013	506.498	0.3833059	0.5133661	566.2032	4.425691	0	4	1022	503						Frog_fixed.avi	0
5181	311	1014.908	503.6919	0.5214982	0.4839683	563.83	4.303196	0	1037.046	508.3505	0.3831656	0.5133972	566.297	4.420474	0	4	1026	506						Frog_fixed.avi	0
5198	312	1019.332	503.6218	0.5213292	0.4838958	563.7007	4.302358	0	1036.346	509.7946	0.3830141	0.5134315	566.47	4.424364	0	4	1028	507						Frog_fixed.avi	0
5214	313	1007.453	503.6407	0.5210858	0.4838246	563.9724	4.297245	0	1029.363	504.1948	0.3828608	0.5135633	566.5641	4.427	0	4	1018	504						Frog_fixed.avi	0
5231	314	1015.4	502.5893	0.5209748	0.4837898	563.9121	4.306944	0	1038.77	511.4267	0.3827582	0.5134978	566.6436	4.441959	0	4	1027	507						Frog_fixed.avi	0
5248	315	1014.437	508.1978	0.5207803	0.4836681	564.0204	4.303552	0	1036.345	513.4022	0.3825931	0.5134879	566.7941	4.428798	0	4	1025	511						Frog_fixed.avi	0
5264	316	1007.377	502.8289	0.5205747	0.4836045	564.0402	4.304744	0	1033.002	504.7503	0.3824449	0.5134935	566.9469	4.424382	0	4	1020	504						Frog_fixed.avi	0
5281	317	1014.02	497.5465	0.5204642	0.483504	564.2096	4.308508	0	1031.482	507.9609	0.3823353	0.5134649	566.897	4.428085	0	4	1023	503						Frog_fixed.avi	0
5298	318	1017.452	499.1213	0.5203254	0.4833418	564.415	4.313266	0	1036.236	503.9452	0.3822347	0.5134079	567.097	4.446164	0	4	1027	502						Frog_fixed.avi	0
5314	319	1008.353	505.1928	0.5201315	0.4831364	564.4436	4.312216	0	1035.958	503.9337	0.3821302	0.5133515	567.2649	4.44478	0	4	1022	505						Frog_fixed.avi	0
5331	320	1009.208	508.0702	0.5200323	0.4829513	564.2507	4.308992	0	1033.701	503.9021	0.3820309	0.5132722	567.4763	4.45244	0	4	1021	506						Frog_fixed.avi	0
5348	321	1016.201	501.3431	0.5199108	0.4827436	564.5549	4.316526	0	1035.487	508.1582	0.3819742	0.5131293	567.5483	4.446782	0	4	1026	505						Frog_fixed.avi	0
5364	322	1015.131	499.1857	0.5197886	0.4825361	564.8402	4.333265	0	1038.61	504.5868	0.3819067	0.5129429	567.568	4.429319	0	4	1027	502						Frog_fixed.avi	0
5381	323	1009.562	506.5847	0.5196768	0.4822955	564.6898	4.322173	0	1037.342	511.7452	0.3818183	0.5126824	567.7652	4.428275	0	4	1023	509						Frog_fixed.avi	0
5398	324	1012.027	503.2364	0.5196059	0.482123	564.6394	4.323911	0	1037.704	508.0148	0.3817936	0.5125754	567.8807	4.440404	0	4	1025	506						Frog_fixed.avi	0
5414	325	1012.033	503.7037	0.5195764	0.4819957	564.78	4.339298	0	1035.081	501.9995	0.3817999	0.5125287	567.9988	4.44459	0	4	1024	503						Frog_fixed.avi	0
5431	326	1013.167	500.1003	0.5196022	0.481916	564.8063	4.340716	0	1031.359	502.9401	0.3818421	0.5124815	568.0781	4.450436	0	4	1022	502						Frog_fixed.avi	0
5448	327	1011.739	503.3705	0.5196773	0.481767	564.9716	4.332833	0	1037.458	498.4148	0.3819279	0.512274	568.1735	4.449621	0	4	1025	501						Frog_fixed.avi	0
5464	328	1011.015	508.7203	0.5197703	0.4815127	565.0989	4.338533	0	1035.409	503.4431	0.3820124	0.5120374	568.1461	4.444743	0	4	1023	506						Frog_fixed.avi	0
5481	329	1086.656	494.0517	0.5193427	0.4812582	565.1013	4.344005	0	1118.084	496.7257	0.381665	0.5117123	568.3657	4.485036	0	4	1102	495						Frog_fixed.avi	0
5498	330	1311.462	402.9218	0.5178362	0.4808586	565.4423	4.351901	0	1383.313	402.0789	0.3806234	0.511237	569.5205	4.449818	0	4	1347	403						Frog_fixed.avi	0
5514	331	1565.89	324.114	0.5164834	0.4804482	566.2202	4.36827	0	1659.525	309.62	0.3796585	0.5110921	570.0783	4.502089	0	5	1613	317						Frog_fixed.avi	0
5531	332	1831.027	251.7701	0.5153387	0.480418	566.7547	4.397787	0	1917.865	246.3189	0.3786347	0.5109888	570.3793	4.524087	0	5	1874	249						Frog_fixed.avi	0
5547	333	2009.913	224.8873	0.5145204	0.4804575	567.2053	4.408062	0	2057.658	248.1916	0.3777605	0.5108857	570.1583	4.490109	0	5	2034	237						Frog_fixed.avi	0
5564	334	1997.683	210.1931	0.5140464	0.4803226	567.0149	4.426616	0	2096.449	247.2772	0.3772228	0.5108739	570.4206	4.543996	0	5	2047	229						Frog_fixed.avi	0
5581	335	1983.062	229.9327	0.5134597	0.4799145	566.8702	4.417542	0	2084.241	252.9812	0.3766193	0.5108493	570.6282	4.501758	0	5	2034	241						Frog_fixed.avi	0
5597	336	1962.262	243.335	0.512678	0.4795635	566.9846	4.399028	0	2073.882	259.5412	0.3759685	0.510749	570.8066	4.498099	0	5	2018	251						Frog_fixed.avi	0
5614	337	1977.222	226.5835	0.5119412	0.4792475	566.7878	4.420378	0	2078.289	258.9413	0.3753271	0.5106403	570.7844	4.510037	0	5	2028	243						Frog_fixed.avi	0
5631	338	1969.881	241.3559	0.5111256	0.47877	566.9046	4.408678	0	2073.917	254.6915	0.3746392	0.5105261	571.3787	4.498999	0	5	2022	248						Frog_fixed.avi	0
5647	339	1968.698	234.4064	0.5103928	0.4784391	566.6076	4.412507	0	2078.595	254.2999	0.3740682	0.5103393	571.5029	4.508252	0	5	2024	244						Frog_fixed.avi	0
5664	340	1962.277	247.4747	0.5097008	0.4779492	566.7756	4.411692	0	2075.752	265.4462	0.3735839	0.5100264	571.6375	4.506132	0	5	2019	256						Frog_fixed.avi	0
5681	341	1964.332	239.5667	0.509183	0.4776371	566.7023	4.412185	0	2067.085	260.6422	0.3731492	0.5097986	571.769	4.506274	0	5	2016	250						Frog_fixed.avi	0
5697	342	1957.091	253.803	0.5087563	0.4771139	566.6261	4.396196	0	2078.018	261.8672	0.3729094	0.509366	571.9302	4.517093	0	5	2018	258						Frog_fixed.avi	0
5714	343	1970.079	248.2911	0.5085552	0.4766075	566.3185	4.390285	0	2071.418	259.0061	0.3727239	0.5088584	572.1655	4.520293	0	5	2021	254						Frog_fixed.avi	0
5731	344	1964.917	243.1946	0.5083379	0.4760067	566.2664	4.401401	0	2069.24	259.4975	0.3726619	0.5081605	572.0636	4.508261	0	5	2017	251						Frog_fixed.avi	0
5747	345	1960.374	251.7339	0.5081761	0.4751616	566.3715	4.408025	0	2069.909	259.8858	0.372661	0.5073156	572.1605	4.51422	0	5	2015	256						Frog_fixed.avi	0
5764	346	1956.658	250.3689	0.5081237	0.4742907	566.1813	4.401824	0	2073.692	254.6335	0.3727014	0.5063652	572.3484	4.518847	0	5	2015	253						Frog_fixed.avi	0
5781	347	1959.142	254.9684	0.5081118	0.4734726	566.1147	4.387827	0	2076.164	259.6034	0.372783	0.5054412	572.5851	4.512957	0	5	2018	257						Frog_fixed.avi	0
5797	348	1868.227	281.5382	0.5083832	0.4726549	565.6571	4.366696	0	2027.355	261.6921	0.3732287	0.5044934	572.9031	4.499651	0	5	1948	272						Frog_fixed.avi	0
5814	349	1456.712	367.0198	0.509826	0.4716335	564.6283	4.363622	0	1631.177	330.2379	0.3747063	0.5035549	572.8537	4.500916	0	6	1544	349						Frog_fixed.avi	0
5831	350	1193.477	488.7552	0.5116243	0.4715156	563.9189	4.350376	0	1299.514	471.608	0.3764696	0.5027752	572.0374	4.47705	0	6	1246	480						Frog_fixed.avi	0
5847	351	1061.483	501.7058	0.512954	0.4712761	563.8193	4.345653	0	1111.005	495.553	0.3779928	0.502084	571.3294	4.469688	0	6	1086	499						Frog_fixed.avi	0
5864	352	-1280	-1024	-1	-1	-1	-1	4	-1280	-1024	-1	-1	-1	-1	4	6	0	0						Frog_fixed.avi	0
5881	353	1063.61	516.6372	0.5140969	0.4708615	563.6283	4.329033	0	1098.471	511.0941	0.3791499	0.5010495	571.5396	4.440669	0	6	1081	514						Frog_fixed.avi	0
5897	354	1063.229	524.3256	0.5148864	0.4707232	563.419	4.312995	0	1100.393	520.7645	0.3799176	0.5004535	571.4484	4.421686	0	6	1082	523						Frog_fixed.avi	0
5914	355	1059.688	526.8314	0.5157602	0.470633	563.207	4.297953	0	1092.666	516.2036	0.3807484	0.4999977	571.3345	4.42124	0	6	1076	522						Frog_fixed.avi	0
5931	356	1059.836	521.4366	0.5167856	0.470571	563.0845	4.294592	0	1098.826	517.1044	0.3817422	0.4994835	571.2853	4.419728	0	6	1079	519						Frog_fixed.avi	0
5947	357	1069.381	522.2915	0.5179733	0.470542	563.2756	4.283585	0	1095.117	522.4144	0.3828196	0.4989083	571.0961	4.404528	0	6	1082	522						Frog_fixed.avi	0
5964	358	1066.37	523.2585	0.5191815	0.4706086	562.9896	4.263656	0	1097.111	518.7516	0.3840042	0.4986439	571.0593	4.420557	0	6	1082	521						Frog_fixed.avi	0
5981	359	1070.636	521.9364	0.5204909	0.4708099	563.1508	4.266972	0	1092.956	518.9448	0.3851673	0.4983443	571.1912	4.419941	0	6	1082	520						Frog_fixed.avi	0
5997	360	1072.792	530.3099	0.5218126	0.471047	562.7461	4.268895	0	1098.06	520.7497	0.3864133	0.4980752	570.9039	4.399977	0	6	1085	526						Frog_fixed.avi	0
6014	361	1073.792	524.1354	0.5231007	0.4714129	562.8407	4.254148	0	1092.888	518.9668	0.3875686	0.4979535	570.8116	4.414196	0	6	1083	522						Frog_fixed.avi	0
6031	362	1072.591	525.1105	0.5242979	0.4716971	562.6813	4.26155	0	1094.527	523.4981	0.3887005	0.4977179	570.6323	4.395414	0	6	1084	524						Frog_fixed.avi	0
6047	363	1073.081	527.491	0.5254206	0.4719162	562.851	4.246479	0	1094.578	531.0136	0.3897074	0.4973057	570.46	4.372931	0	6	1084	529						Frog_fixed.avi	0
6064	364	1073.94	523.5187	0.5265106	0.4720602	562.6951	4.227262	0	1093.658	521.3433	0.3906173	0.4969976	570.2884	4.361403	0	6	1084	522						Frog_fixed.avi	0
6081	365	1071.734	531.3329	0.5273904	0.4719432	562.5008	4.216408	0	1085.362	526.3365	0.3913974	0.4963706	570.1445	4.346857	0	6	1079	529						Frog_fixed.avi	0
6097	366	1075.402	524.7623	0.5281851	0.4718511	562.3921	4.180257	0	1095.166	530.4567	0.3921171	0.4956787	569.935	4.317168	0	6	1085	528						Frog_fixed.avi	0
6114	367	1042.279	516.9551	0.5290931	0.4717029	562.2448	4.175801	0	1051.659	513.9838	0.3928939	0.4950877	570.0154	4.283836	0	7	1047	515						Frog_fixed.avi	0
6130	368	1031.412	524.0057	0.5297533	0.4716758	562.0951	4.14595	0	1054.111	511.0924	0.393553	0.4945724	569.5943	4.260944	0	7	1043	518						Frog_fixed.avi	0
6147	369	1024.434	515.3094	0.5302302	0.4719181	561.9989	4.12986	0	1048.996	516.4443	0.3939019	0.4941519	569.6376	4.231769	0	7	1037	516						Frog_fixed.avi	0
6164	370	1030.265	516.4997	0.5306559	0.4722097	562.051	4.108306	0	1049.07	514.0476	0.3942059	0.4939407	569.4849	4.20936	0	7	1040	515						Frog_fixed.avi	0
6180	371	1026.387	520.9619	0.5309513	0.4724736	561.7091	4.097857	0	1048.153	511.6836	0.394414	0.4937092	569.3002	4.178439	0	7	1037	516						Frog_fixed.avi	0
6197	372	1028.477	520.345	0.5312026	0.4727474	561.7969	4.066198	0	1052.447	513.7521	0.394572	0.4934319	569.1154	4.167015	0	7	1040	517						Frog_fixed.avi	0
6214	373	1027.689	515.8121	0.531336	0.4730978	561.5555	4.067023	0	1045.384	513.7605	0.3946238	0.4932446	569.0289	4.145787	0	7	1037	515						Frog_fixed.avi	0
6230	374	1022.99	517.834	0.5314732	0.4734017	561.5788	4.055078	0	1044.742	514.6608	0.3946551	0.4931369	568.8873	4.141086	0	7	1034	516						Frog_fixed.avi	0
6247	375	1030.323	513.1003	0.5316299	0.4738564	561.4276	4.045123	0	1047.264	507.863	0.3946567	0.4931342	568.7457	4.125241	0	7	1039	510						Frog_fixed.avi	0
6264	376	1035.333	518.033	0.5317314	0.4742311	561.3577	4.033607	0	1048.206	511.1036	0.39466	0.4931813	568.4192	4.119734	0	7	1042	515						Frog_fixed.avi	0
6280	377	1033.694	516.2316	0.5317782	0.4747521	561.3275	4.039246	0	1045.387	517.2206	0.3945769	0.4932759	568.354	4.113664	0	7	1040	517						Frog_fixed.avi	0
6297	378	1037.002	512.733	0.5318052	0.4752892	561.2192	4.029158	0	1042.942	511.5181	0.3944699	0.4936088	568.0542	4.097694	0	7	1040	512						Frog_fixed.avi	0
6314	379	1034.013	518.1646	0.5317608	0.4757332	561.02	4.025262	0	1047.931	504.6384	0.3943656	0.4938988	567.7625	4.098418	0	7	1041	511						Frog_fixed.avi	0
6330	380	1032.751	510.2795	0.5316713	0.4762212	560.9705	4.023835	0	1051.533	516.6171	0.3941827	0.494108	567.6199	4.095871	0	7	1042	513						Frog_fixed.avi	0
6347	381	1031.556	518.2264	0.5315458	0.4765302	560.8111	4.018309	0	1044.554	506.7201	0.3939365	0.4945772	567.583	4.085285	0	7	1038	512						Frog_fixed.avi	0
6364	382	1030.116	515.0142	0.5313792	0.4768818	561.019	4.011951	0	1041	512.5101	0.3936909	0.494871	567.1351	4.098976	0	7	1036	514						Frog_fixed.avi	0
6380	383	1028.28	515.5284	0.5311202	0.4771776	560.6293	4.019229	0	1039.144	506.6614	0.3933497	0.4952973	567.1689	4.094094	0	7	1034	511						Frog_fixed.avi	0
6397	384	1024.663	520.4603	0.5308148	0.4773744	560.8273	4.021844	0	1043.269	510.6052	0.3930054	0.4956147	566.8471	4.101523	0	7	1034	516						Frog_fixed.avi	0
6414	385	1033.733	516.4966	0.5304599	0.477547	560.7399	4.017333	0	1042.431	506.6225	0.3925714	0.4959759	566.6997	4.098648	0	7	1038	512						Frog_fixed.avi	0
6430	386	1031.589	512.902	0.5299873	0.4776822	560.6454	4.019772	0	1044.861	501.8512	0.3920607	0.496289	566.5421	4.105664	0	7	1038	507						Frog_fixed.avi	0
6447	387	1034.143	512.3905	0.5294835	0.4777176	560.6575	4.024582	0	1041.54	510.4829	0.3915012	0.4964348	566.4943	4.117903	0	7	1038	511						Frog_fixed.avi	0
6464	388	1030.649	520.5722	0.5289357	0.4776225	560.6954	4.021558	0	1039.561	511.8882	0.3908991	0.4966359	566.3409	4.109345	0	7	1035	516						Frog_fixed.avi	0
6480	389	1020.271	522.3156	0.528326	0.4775119	560.746	4.016745	0	1038.249	505.6999	0.3903023	0.4968297	566.4908	4.108391	0	7	1029	514						Frog_fixed.avi	0
6497	390	1024.777	517.4418	0.5277507	0.4773997	560.6317	4.019209	0	1043.229	503.7439	0.3897463	0.4969657	566.424	4.104836	0	7	1034	511						Frog_fixed.avi	0
6514	391	1025.61	515.4617	0.5272068	0.4772758	560.5176	4.015185	0	1046.346	504.3765	0.389213	0.4970792	566.3257	4.115031	0	7	1036	510						Frog_fixed.avi	0
6530	392	1027.928	513.6624	0.5266866	0.4770911	560.6223	4.010878	0	1038.388	510.5563	0.3887016	0.4971598	566.3581	4.130636	0	7	1033	512						Frog_fixed.avi	0
6547	393	1030.148	521.2803	0.5262343	0.4768625	560.7116	4.022851	0	1038.85	512.2136	0.388241	0.4972249	566.4301	4.122959	0	7	1034	517						Frog_fixed.avi	0
6564	394	1035.397	520.3517	0.5258523	0.4766927	561.0204	4.008694	0	1038.241	512.2061	0.3878296	0.4972578	566.5052	4.121645	0	7	1037	516						Frog_fixed.avi	0
6580	395	1029.111	519.5611	0.5254335	0.4765843	561.2788	4.013647	0	1040.516	512.0386	0.3874825	0.497256	566.6481	4.129851	0	7	1035	516						Frog_fixed.avi	0
6597	396	1026.23	523.3018	0.5250949	0.476476	561.3242	4.014895	0	1040.66	514.2084	0.387174	0.4972616	566.7596	4.133589	0	7	1033	519						Frog_fixed.avi	0
6614	397	1032.504	520.0535	0.5248684	0.4763987	561.5739	4.011878	0	1041.182	511.2431	0.3869193	0.4972687	567.0305	4.130539	0	7	1037	516						Frog_fixed.avi	0
6630	398	1023.366	522.6683	0.5246292	0.4764822	561.9078	4.019093	0	1038.857	512.2063	0.3867465	0.497315	567.0222	4.126324	0	7	1031	517						Frog_fixed.avi	0
6647	399	1031.058	518.6846	0.5245095	0.4765587	561.834	4.009383	0	1044.383	505.5746	0.3866164	0.4974481	567.2742	4.133817	0	7	1038	512						Frog_fixed.avi	0
6664	400	1023.982	526.637	0.5244067	0.476628	562.1491	4.017726	0	1039.082	502.1051	0.3865159	0.4975768	567.6317	4.131305	0	7	1032	514						Frog_fixed.avi	0
6680	401	1022.295	522.4663	0.5243504	0.4767354	562.4026	4.006245	0	1042.637	503.2491	0.3864984	0.4976948	567.7233	4.134923	0	7	1032	513						Frog_fixed.avi	0
6697	402	1017.61	522.0687	0.5243515	0.476961	562.8255	4.005815	0	1041.9	506.7199	0.3865158	0.4978534	567.858	4.127747	0	7	1030	514						Frog_fixed.avi	0
6713	403	1020.219	518.4416	0.5243855	0.477194	563.1746	4.010336	0	1037.346	511.5244	0.3865547	0.4980421	568.2337	4.146111	0	7	1029	515						Frog_fixed.avi	0
6730	404	1023.962	519.8946	0.5244292	0.4774598	563.5937	4.00967	0	1043.83	502.4432	0.386599	0.4983869	568.4623	4.126692	0	7	1034	511						Frog_fixed.avi	0
6747	405	1026.318	519.7161	0.524459	0.4778354	563.9005	4.007783	0	1040.426	507.0432	0.3866537	0.4987015	568.7719	4.150667	0	7	1033	513						Frog_fixed.avi	0
6763	406	1022.329	518.0945	0.5244636	0.4781119	564.0814	4.01213	0	1040.741	508.288	0.3866844	0.4989535	569.0297	4.158368	0	7	1032	513						Frog_fixed.avi	0
6780	407	1023.297	516.9899	0.5244384	0.4784935	564.3444	4.020298	0	1037.807	507.0654	0.3867039	0.4993633	569.2642	4.149778	0	7	1031	512						Frog_fixed.avi	0
6797	408	1021.353	520.1815	0.5244974	0.4787881	564.7326	4.022707	0	1044.334	506.6515	0.3867934	0.4996707	569.6761	4.164834	0	7	1033	513						Frog_fixed.avi	0
6813	409	1031.415	519.4788	0.5246302	0.4789806	565.2318	4.031599	0	1039.772	502.3248	0.3869031	0.5000272	570.1185	4.16807	0	7	1036	511						Frog_fixed.avi	0
6830	410	1026.269	517.3043	0.5246947	0.4791678	565.4998	4.031641	0	1039.279	502.8744	0.3870293	0.5003302	570.203	4.158792	0	7	1033	510						Frog_fixed.avi	0
6847	411	1016.639	520.7188	0.5247563	0.4793431	565.7746	4.023535	0	1044.948	510.2346	0.3871818	0.5005112	570.5551	4.172752	0	7	1031	515						Frog_fixed.avi	0
6863	412	1022.852	517.11	0.5248574	0.4794958	566.3513	4.03137	0	1045.455	504.5513	0.3873166	0.5009171	570.8016	4.183449	0	7	1034	511						Frog_fixed.avi	0
6880	413	1024.517	517.0563	0.5248218	0.4796385	566.6589	4.038864	0	1041.534	507.2292	0.3873049	0.5012699	571.1274	4.170565	0	7	1033	512						Frog_fixed.avi	0
6896	414	1018.595	515.7037	0.5246559	0.4798558	567.1751	4.034917	0	1038.232	507.6351	0.3872247	0.5017115	571.4042	4.171387	0	7	1028	512						Frog_fixed.avi	0
6913	415	1018.226	517.4009	0.5245188	0.4801141	567.1067	4.035359	0	1044.162	507.1408	0.3871183	0.5021535	571.7878	4.182115	0	7	1031	512						Frog_fixed.avi	0
6930	416	1019.632	520.295	0.524312	0.480401	567.7049	4.036029	0	1046.418	509.4384	0.3869966	0.5028021	571.9014	4.190177	0	7	1033	515						Frog_fixed.avi	0
6946	417	1026.235	518.9648	0.5240963	0.4807651	567.8289	4.045973	0	1048.552	505.0564	0.3867836	0.5035037	572.295	4.206914	0	7	1037	512						Frog_fixed.avi	0
6963	418	1016.244	519.8306	0.5238224	0.481221	568.106	4.055122	0	1044.536	508.9338	0.3866206	0.5041754	572.3641	4.18344	0	7	1030	514						Frog_fixed.avi	0
6980	419	1027.969	519.3866	0.5236312	0.4815272	568.39	4.062169	0	1047.915	504.6417	0.3864122	0.504774	572.6616	4.180995	0	7	1038	512						Frog_fixed.avi	0
6996	420	1014.399	523.6128	0.5232939	0.4817961	568.4068	4.052087	0	1047.738	508.2554	0.3861711	0.5052652	572.8389	4.182996	0	7	1031	516						Frog_fixed.avi	0
7013	421	1026.361	519.2167	0.5230321	0.4818704	568.9071	4.065057	0	1037.6	517.8879	0.3858658	0.5055802	573.1044	4.209466	0	7	1032	519						Frog_fixed.avi	0
7030	422	1019.327	522.3954	0.5226792	0.4818715	568.8449	4.050362	0	1046.013	509.2027	0.3856546	0.5058744	573.124	4.197415	0	7	1033	516						Frog_fixed.avi	0
7046	423	1022.706	517.332	0.5223462	0.4817758	569.0255	4.057355	0	1038.26	513.3771	0.3853137	0.5059749	573.3359	4.194073	0	7	1030	515						Frog_fixed.avi	0
7063	424	1027.555	522.4474	0.5220086	0.4816074	569.3152	4.063144	0	1044.969	508.5487	0.3850125	0.5060921	573.4719	4.196594	0	7	1036	515						Frog_fixed.avi	0
7080	425	1017.2	522.4893	0.5215748	0.4815395	569.4368	4.061771	0	1040.427	514.6523	0.3846764	0.5061892	573.5959	4.207767	0	7	1029	519						Frog_fixed.avi	0
7096	426	1020.215	525.357	0.5212381	0.4815006	569.4528	4.073708	0	1042.191	512.3265	0.3843388	0.5064977	573.7466	4.200729	0	7	1031	519						Frog_fixed.avi	0
7113	427	1031.356	519.5464	0.5209365	0.4816024	569.579	4.059768	0	1045.757	506.7544	0.3840472	0.5068664	573.7047	4.207921	0	7	1039	513						Frog_fixed.avi	0
7130	428	1019.044	528.1505	0.5205472	0.4818152	569.5714	4.079893	0	1040.736	514.9222	0.3837328	0.5072833	573.6731	4.212975	0	7	1030	522						Frog_fixed.avi	0
7146	429	1014.335	525.6352	0.5201405	0.4820152	569.5799	4.07688	0	1041.456	514.8289	0.3833627	0.5076818	573.883	4.217272	0	7	1028	520						Frog_fixed.avi	0
7163	430	1017.016	524.4697	0.5197187	0.4821193	569.7656	4.084656	0	1040.031	508.6755	0.3829344	0.508023	573.9609	4.221865	0	7	1029	517						Frog_fixed.avi	0
7179	431	1020.792	525.5666	0.5193043	0.4821453	569.7924	4.089543	0	1044.125	508.8757	0.382528	0.5082709	573.9574	4.233642	0	7	1032	517						Frog_fixed.avi	0
7196	432	1022.769	527.9993	0.5189134	0.4821581	569.8962	4.099914	0	1042.655	510.2211	0.3821545	0.5084352	573.9044	4.232995	0	7	1033	519						Frog_fixed.avi	0
7213	433	1023.305	525.7041	0.5185627	0.4821617	569.7994	4.103493	0	1041.498	510.7187	0.3818047	0.5084981	573.9916	4.231674	0	7	1032	518						Frog_fixed.avi	0
7229	434	1020.517	527.3938	0.5182264	0.4821573	570.0053	4.104403	0	1040.667	515.0415	0.3814756	0.5085377	574.0853	4.233216	0	7	1031	521						Frog_fixed.avi	0
7246	435	1024.179	530.6323	0.51798	0.4820299	570.0051	4.114748	0	1041.522	519.4632	0.3811985	0.5085289	574.0447	4.228356	0	7	1033	525						Frog_fixed.avi	0
7263	436	1019.541	526.4749	0.5176721	0.4820741	569.9178	4.125402	0	1041.261	518.5582	0.3809168	0.5085672	574.1367	4.240099	0	7	1030	523						Frog_fixed.avi	0
7279	437	1048.782	544.2914	0.5171967	0.4821931	569.9457	4.131526	0	1066.578	531.2946	0.3804636	0.5087205	574.2552	4.236196	0	7	1058	538						Frog_fixed.avi	0
7296	438	1032.78	542.9666	0.5168082	0.4822774	570.2996	4.131426	0	1059.981	528.3601	0.3800892	0.5088565	574.2615	4.238664	0	7	1046	536						Frog_fixed.avi	0
7313	439	1044.928	540.2915	0.5163868	0.4825062	570.3516	4.133443	0	1060.079	529.7531	0.3796462	0.5089445	574.2538	4.256298	0	7	1053	535						Frog_fixed.avi	0
7329	440	1044.722	543.4828	0.5159183	0.4827267	570.2177	4.144967	0	1062.896	525.7111	0.3791604	0.5090756	574.2971	4.260403	0	7	1054	535						Frog_fixed.avi	0
7346	441	1038.897	540.9956	0.5153774	0.482956	570.423	4.160333	0	1063.424	525.8425	0.3786454	0.5092022	574.3451	4.260024	0	7	1051	533						Frog_fixed.avi	0
7363	442	1040.081	546.0063	0.5148834	0.4832415	570.4818	4.16472	0	1061.182	531.2864	0.3781374	0.50929	574.4016	4.269708	0	7	1051	539						Frog_fixed.avi	0
7379	443	1042.767	543.6176	0.5144039	0.4835358	570.4722	4.162629	0	1061.169	536.0635	0.3776474	0.5093397	574.4955	4.265114	0	7	1052	540						Frog_fixed.avi	0
7396	444	1040.079	546.4915	0.5139164	0.4837755	570.531	4.160054	0	1064.977	537.5313	0.3772053	0.5093981	574.7399	4.265309	0	7	1053	542						Frog_fixed.avi	0
7413	445	1039.747	545.7986	0.5135241	0.4839789	570.3459	4.161613	0	1063.786	531.5536	0.3768186	0.5095065	574.7886	4.263445	0	7	1052	539						Frog_fixed.avi	0
7429	446	1043.087	543.3293	0.5131954	0.4841839	570.4163	4.163105	0	1067.387	527.8604	0.3764896	0.5095882	574.8271	4.271275	0	7	1055	536						Frog_fixed.avi	0
7446	447	1043.957	543.9016	0.5128965	0.484312	570.6539	4.176375	0	1059.522	530.6569	0.3761836	0.5095963	575.0752	4.270258	0	7	1052	537						Frog_fixed.avi	0
7463	448	1041.14	547.4394	0.5126414	0.4844087	570.6064	4.162469	0	1064.407	532.4505	0.3759653	0.509622	575.0654	4.277369	0	7	1053	540						Frog_fixed.avi	0
7479	449	1039.826	543.3859	0.512425	0.4845149	570.7519	4.187043	0	1061.141	534.0015	0.3757655	0.5096322	575.294	4.285619	0	7	1050	539						Frog_fixed.avi	0
7496	450	1043.333	544.4871	0.5123108	0.4845645	570.7472	4.175068	0	1064.448	525.8341	0.3756211	0.5096768	575.4114	4.283942	0	7	1054	535						Frog_fixed.avi	0
7513	451	1046.408	541.197	0.5121883	0.4846411	570.8691	4.180594	0	1064.958	530.1981	0.3755624	0.5097319	575.3579	4.290424	0	7	1056	536						Frog_fixed.avi	0
7529	452	1042.063	544.9747	0.5121439	0.4847163	570.9769	4.182623	0	1063.804	531.787	0.3755235	0.5098413	575.4932	4.308333	0	7	1053	538						Frog_fixed.avi	0
7546	453	1038.884	546.3453	0.5121397	0.4848072	571.0381	4.186548	0	1064.67	535.6857	0.375527	0.5099626	575.583	4.309249	0	7	1052	541						Frog_fixed.avi	0
7562	454	1047.25	581.04	0.5120388	0.4853609	571.0763	4.182836	0	1067.474	568.7291	0.3755812	0.5104766	575.7479	4.306848	0	8	1057	575						Frog_fixed.avi	0
7579	455	1074.718	792.7556	0.5117773	0.487017	571.2508	4.187634	0	1075.97	769.0734	0.3758304	0.5119933	575.6751	4.32183	0	8	1075	781						Frog_fixed.avi	0
7596	456	1051.816	785.1877	0.5119497	0.4872644	571.1913	4.192858	0	1067.382	768.7715	0.3759359	0.5123852	575.8876	4.31767	0	8	1060	777						Frog_fixed.avi	0
7612	457	1051.194	804.755	0.5121725	0.4873499	571.5534	4.171265	0	1069.794	793.262	0.3760031	0.5125249	575.9688	4.320247	0	8	1060	799						Frog_fixed.avi	0
7629	458	1044.265	801.4465	0.5123768	0.4874325	571.3212	4.179779	0	1070.838	787.2635	0.3761228	0.5125794	576.0707	4.316676	0	8	1058	794						Frog_fixed.avi	0
7646	459	1051.004	804.6355	0.512661	0.4875021	571.6622	4.177937	0	1064.813	794.7378	0.3763019	0.5126346	576.1706	4.318708	0	8	1058	800						Frog_fixed.avi	0
7662	460	1045.819	806.0684	0.5128977	0.4875439	571.5215	4.188481	0	1070.366	796.1099	0.3765445	0.5126393	576.174	4.329723	0	8	1058	801						Frog_fixed.avi	0
7679	461	1044.267	804.9013	0.5131753	0.4876099	571.7888	4.185197	0	1067.865	793.6329	0.3767671	0.5126611	576.3217	4.326207	0	8	1056	799						Frog_fixed.avi	0
7696	462	1046.679	803.7538	0.5134604	0.4876734	571.6962	4.194739	0	1066.639	796.1505	0.3770294	0.5126182	576.295	4.328138	0	8	1057	800						Frog_fixed.avi	0
7712	463	1037.816	807.0018	0.5136868	0.4877597	571.9441	4.186479	0	1070.776	793.5727	0.3772766	0.5126121	576.4766	4.328768	0	8	1054	800						Frog_fixed.avi	0
7729	464	1043.967	807.9611	0.5139899	0.4879214	571.8009	4.190939	0	1066.988	795.8098	0.3775223	0.5126282	576.4248	4.328985	0	8	1055	802						Frog_fixed.avi	0
7746	465	1038.745	805.6484	0.5142108	0.488216	571.9498	4.191197	0	1067.629	793.6176	0.3777835	0.5127383	576.5809	4.345004	0	8	1053	800						Frog_fixed.avi	0
7762	466	1047.515	809.3508	0.5145686	0.4885323	571.9837	4.186165	0	1067.197	795.4912	0.3780618	0.5129073	576.6409	4.349317	0	8	1057	802						Frog_fixed.avi	0
7779	467	1039.004	801.6441	0.5148384	0.4890507	572.0779	4.193516	0	1065.136	794.7723	0.378332	0.5131079	576.7758	4.352443	0	8	1052	798						Frog_fixed.avi	0
7796	468	1038.67	809.2316	0.5151707	0.4895145	572.1278	4.195744	0	1065.519	797.8198	0.3786668	0.5133575	576.6707	4.339897	0	8	1052	804						Frog_fixed.avi	0
7812	469	1042.877	808.3865	0.5155698	0.4900367	572.1633	4.18512	0	1063.06	799.3322	0.378995	0.513558	576.6903	4.347431	0	8	1053	804						Frog_fixed.avi	0
7829	470	1043.973	804.2817	0.5159954	0.4905799	572.2398	4.179751	0	1062.108	799.6584	0.3793466	0.5137269	576.8275	4.331191	0	8	1053	802						Frog_fixed.avi	0
7846	471	1036.299	812.1749	0.5164216	0.4909732	572.2355	4.166749	0	1066.355	801.7277	0.379786	0.5138691	576.7073	4.339809	0	8	1051	807						Frog_fixed.avi	0
7862	472	1040.473	805.9941	0.516943	0.4914981	572.3416	4.164187	0	1069.442	799.7082	0.3802549	0.5139635	576.6616	4.330214	0	8	1055	803						Frog_fixed.avi	0
7879	473	1040.573	812.1201	0.5174511	0.4918817	572.2869	4.158393	0	1072.205	794.9429	0.3807394	0.5140588	576.69	4.317596	0	8	1056	804						Frog_fixed.avi	0
7896	474	1043.639	806.7631	0.5180041	0.4923853	572.304	4.147512	0	1069.771	800.118	0.3812287	0.5141257	576.6672	4.315257	0	8	1057	803						Frog_fixed.avi	0
7912	475	1043.147	806.1811	0.5185415	0.4927956	572.1353	4.139645	0	1069.344	802.4101	0.38172	0.5142125	576.6699	4.299338	0	8	1056	804						Frog_fixed.avi	0
7929	476	1038.894	806.1367	0.5190551	0.4932264	572.1787	4.133707	0	1064.885	804.198	0.3822252	0.514286	576.5939	4.284172	0	8	1052	805						Frog_fixed.avi	0
7946	477	1043.027	809.3472	0.5196109	0.4936057	572.1183	4.120234	0	1068.19	799.3919	0.3827218	0.5144363	576.5197	4.278834	0	8	1056	804						Frog_fixed.avi	0
7962	478	987.562	755.3825	0.52026	0.4934695	572.3705	4.132317	0	1031.93	752.8287	0.3834645	0.5139658	576.5098	4.282748	0	9	1010	754						Frog_fixed.avi	0
7979	479	980.4532	596.0577	0.5208461	0.492535	572.2774	4.121315	0	1032.738	599.8918	0.3843144	0.5127802	576.4272	4.270517	0	9	1007	598						Frog_fixed.avi	0
7996	480	984.6583	557.5067	0.5212032	0.4923928	572.1541	4.110132	0	1021.23	559.9388	0.3847407	0.5123403	576.3848	4.283639	0	9	1003	559						Frog_fixed.avi	0
8012	481	985.0135	562.121	0.5217016	0.492573	572.1142	4.126093	0	1021.605	553.8517	0.3850868	0.5123479	576.1002	4.281831	0	9	1003	558						Frog_fixed.avi	0
8029	482	985.2359	554.6296	0.522177	0.492546	571.9622	4.107414	0	1024.209	553.8317	0.3854259	0.5121863	576.0612	4.266962	0	9	1005	554						Frog_fixed.avi	0
8046	483	990.2684	554.6123	0.5226201	0.4924212	571.8315	4.107927	0	1020.579	552.7803	0.3857271	0.5119724	575.9805	4.248343	0	9	1005	554						Frog_fixed.avi	0
8062	484	991.3129	557.7274	0.5230381	0.4922581	571.8851	4.10087	0	1017.789	556.1681	0.3860655	0.5117282	575.7366	4.245964	0	9	1005	557						Frog_fixed.avi	0
8079	485	994.9734	561.6303	0.5233688	0.4920589	571.6212	4.090537	0	1021.557	557.0997	0.3863488	0.5115185	575.7239	4.25467	0	9	1008	559						Frog_fixed.avi	0
8095	486	990.7758	557.7084	0.523646	0.4919662	571.6046	4.082752	0	1020.814	558.6544	0.3865886	0.511359	575.5513	4.252772	0	9	1006	558						Frog_fixed.avi	0
8112	487	998.4796	556.9233	0.5239118	0.4919073	571.361	4.088743	0	1017.227	554.7047	0.38678	0.5112571	575.4318	4.24133	0	9	1008	556						Frog_fixed.avi	0
8129	488	992.186	560.686	0.5241005	0.4918899	571.4229	4.088249	0	1021.142	553.7373	0.3869465	0.511214	575.3213	4.220489	0	9	1007	557						Frog_fixed.avi	0
8145	489	993.3923	560.5941	0.5242491	0.4918937	571.1791	4.084276	0	1017.637	548.894	0.3870567	0.5112309	575.2383	4.221879	0	9	1006	555						Frog_fixed.avi	0
8162	490	992.4533	559.101	0.5243391	0.4919969	571.0217	4.071872	0	1018.63	553.8539	0.3871239	0.5113181	575.1786	4.226978	0	9	1006	556						Frog_fixed.avi	0
8179	491	990.8814	559.3645	0.5243794	0.4921726	571.0042	4.086057	0	1019.663	552.1241	0.3871782	0.5115168	574.9943	4.210503	0	9	1005	556						Frog_fixed.avi	0
8195	492	989.1735	547.9662	0.5244	0.4924808	570.8246	4.068546	0	1017.618	553.1318	0.3871886	0.5117679	574.8828	4.217218	0	9	1003	551						Frog_fixed.avi	0
8212	493	993.8659	558.2631	0.5243967	0.4926867	570.889	4.071362	0	1021.941	548.0532	0.3871514	0.5120903	574.7627	4.191767	0	9	1008	553						Frog_fixed.avi	0
8229	494	994.051	552.7026	0.524341	0.4930183	570.7252	4.067806	0	1014.526	552.5745	0.3870684	0.5124225	574.5795	4.179284	0	9	1004	553						Frog_fixed.avi	0
8245	495	999.2047	551.5393	0.5243171	0.4932797	570.6452	4.063378	0	1018.289	557.5012	0.3869883	0.5126624	574.5604	4.183223	0	9	1009	555						Frog_fixed.avi	0
8262	496	997.8375	551.7067	0.5242563	0.4934691	570.5359	4.048306	0	1016.465	552.283	0.3869124	0.5129712	574.3929	4.171841	0	9	1007	552						Frog_fixed.avi	0
8279	497	1001.606	555.8467	0.5241672	0.493576	570.2484	4.048707	0	1016.527	553.4965	0.3868215	0.5131482	574.2256	4.165164	0	9	1009	555						Frog_fixed.avi	0
8295	498	998.4597	557.2952	0.5240114	0.4935741	570.118	4.050741	0	1015.291	549.1067	0.3866589	0.5132325	574.0896	4.139079	0	9	1007	553						Frog_fixed.avi	0
8312	499	998.1755	558.1277	0.523867	0.4934775	570.2402	4.049996	0	1009.022	556.4116	0.3864649	0.5131916	574.1658	4.154456	0	9	1004	557						Frog_fixed.avi	0
8329	500	1019.02	533.4883	0.5234925	0.4931751	569.9907	4.047987	0	1044.208	532.0952	0.3861771	0.5129571	573.9441	4.154079	0	9	1032	533						Frog_fixed.avi	0
8345	501	1014.897	520.7573	0.5231761	0.492804	570.1259	4.03254	0	1034.883	521.0895	0.3859243	0.5126309	574.0153	4.130354	0	9	1025	521						Frog_fixed.avi	0
8362	502	1027.934	521.8204	0.522947	0.4926074	569.9713	4.038806	0	1039.83	518.1386	0.3856573	0.512602	573.7938	4.139734	0	9	1034	520						Frog_fixed.avi	0
8379	503	1010.889	519.8118	0.5226075	0.4923241	569.8224	4.044133	0	1036.432	515.9214	0.3852961	0.5124837	573.6517	4.145821	0	9	1024	518						Frog_fixed.avi	0
8395	504	1024.658	515.821	0.5223197	0.4919249	569.8019	4.047634	0	1032.956	511.2903	0.3849668	0.5123235	573.6129	4.135234	0	9	1029	514						Frog_fixed.avi	0
8412	505	1019.992	514.9366	0.5219877	0.4915839	569.6738	4.045651	0	1043.848	512.8434	0.3846115	0.5121307	573.4411	4.129701	0	9	1032	514						Frog_fixed.avi	0
8429	506	1012.936	519.6886	0.5215928	0.4911276	569.618	4.053048	0	1033.109	520.7146	0.3842104	0.5118746	573.3082	4.137922	0	9	1023	520						Frog_fixed.avi	0
8445	507	1018.162	517.0123	0.5212662	0.49062	569.3309	4.050184	0	1029.763	515.5599	0.3838137	0.5116742	573.2297	4.151886	0	9	1024	516						Frog_fixed.avi	0
8462	508	1020.012	515.2434	0.5209356	0.490134	569.1983	4.049959	0	1033.895	516.4333	0.3834366	0.5114291	572.9533	4.148812	0	9	1027	516						Frog_fixed.avi	0
8479	509	1017.801	515.6271	0.5205674	0.489648	569.263	4.060096	0	1037.562	515.4981	0.3831044	0.5111701	572.6824	4.133183	0	9	1028	516						Frog_fixed.avi	0
8495	510	1014.824	520.4982	0.5202187	0.4892466	568.8859	4.072361	0	1032.654	517.3611	0.3826959	0.510989	572.7051	4.146689	0	9	1024	519						Frog_fixed.avi	0
8512	511	1012.297	521.0167	0.5198639	0.4889578	568.6614	4.06876	0	1032.717	515.0309	0.3823282	0.5109254	572.4441	4.151364	0	9	1023	518						Frog_fixed.avi	0
8529	512	1012.622	514.4892	0.5194584	0.4887374	568.7151	4.063753	0	1031.098	512.5792	0.3819101	0.5108992	572.3264	4.157026	0	9	1022	514						Frog_fixed.avi	0
8545	513	1012.876	518.7961	0.5190502	0.4885468	568.64	4.076441	0	1026.76	514.72	0.3814757	0.5109009	572.1311	4.171325	0	9	1020	517						Frog_fixed.avi	0
8562	514	1018.636	515.2555	0.5186567	0.4884311	568.4636	4.087841	0	1030.35	516.8953	0.3809983	0.5108969	572.0464	4.172485	0	9	1024	516						Frog_fixed.avi	0
8579	515	1020.336	514.8895	0.5182087	0.4883228	568.3177	4.09821	0	1032.12	516.7256	0.3805189	0.5108996	571.8939	4.17527	0	9	1026	516						Frog_fixed.avi	0
8595	516	1020.014	514.7399	0.5177481	0.4881908	568.147	4.103471	0	1033.967	515.7114	0.3800301	0.5109206	571.7276	4.18456	0	9	1027	515						Frog_fixed.avi	0
8612	517	1022.881	518.6177	0.5172585	0.4880219	567.9073	4.105992	0	1035.921	516.4772	0.3795192	0.5109397	571.607	4.186693	0	9	1029	518						Frog_fixed.avi	0
8629	518	1022.196	521.7612	0.5167717	0.4879183	567.7848	4.10709	0	1033.662	516.3543	0.3790177	0.5109589	571.4755	4.191976	0	9	1028	519						Frog_fixed.avi	0
8645	519	1016.223	516.1035	0.516269	0.4878488	567.6659	4.105419	0	1033.196	517.0301	0.378525	0.5109901	571.3389	4.208991	0	9	1025	517						Frog_fixed.avi	0
8662	520	1014.864	519.4108	0.5157871	0.4878164	567.5905	4.124658	0	1032.639	522.7517	0.3780442	0.5110452	571.2111	4.224356	0	9	1024	521						Frog_fixed.avi	0
8678	521	1018.889	519.1075	0.5153815	0.4877687	567.4023	4.126201	0	1031.864	518.6087	0.3775861	0.5111691	571.0878	4.214296	0	9	1025	519						Frog_fixed.avi	0
8695	522	1019.745	522.1442	0.5150176	0.4876494	567.1005	4.116217	0	1036.158	517.5673	0.3772137	0.5112457	570.7819	4.226428	0	9	1028	520						Frog_fixed.avi	0
8712	523	1017.369	517.999	0.5146161	0.4875405	566.887	4.119967	0	1040.563	517.2568	0.3768589	0.5112717	570.5359	4.234076	0	9	1029	518						Frog_fixed.avi	0
8728	524	1010.334	519.5255	0.5142291	0.4873187	566.738	4.131906	0	1029.923	520.485	0.3764442	0.5112596	570.5873	4.246931	0	9	1020	520						Frog_fixed.avi	0
8745	525	1017.645	523.5753	0.5139639	0.4870998	566.4451	4.13423	0	1031.993	523.2603	0.3761065	0.51117	570.2247	4.244662	0	9	1025	523						Frog_fixed.avi	0
8762	526	1014.106	520.5707	0.5136115	0.486882	566.5579	4.145782	0	1036.124	525.0103	0.3757939	0.5111755	570.0093	4.2457	0	9	1025	523						Frog_fixed.avi	0
8778	527	1012.826	521.2195	0.5132542	0.4866607	566.1946	4.152394	0	1032.538	520.3854	0.3753926	0.5112081	570.0152	4.263421	0	9	1023	521						Frog_fixed.avi	0
8795	528	1012.095	524.8305	0.5128923	0.486489	565.853	4.151548	0	1035.311	522.153	0.3750516	0.5112863	569.7492	4.259326	0	9	1024	523						Frog_fixed.avi	0
8812	529	1008.897	527.1081	0.5124772	0.486339	565.9099	4.150667	0	1037.416	519.8534	0.3746639	0.5114167	569.5276	4.270594	0	9	1023	523						Frog_fixed.avi	0
8828	530	1006.356	521.1759	0.5120209	0.4862248	565.856	4.153534	0	1039.064	516.881	0.3742169	0.5115247	569.3504	4.28138	0	9	1023	519						Frog_fixed.avi	0
8845	531	1004.754	521.2985	0.5115588	0.4860881	565.692	4.158893	0	1030.341	526.8516	0.3737375	0.5116332	569.2743	4.277747	0	9	1018	524						Frog_fixed.avi	0
8862	532	1011.007	520.6251	0.5111443	0.4859968	565.3521	4.180629	0	1033.086	529.5511	0.3732884	0.5117646	569.1594	4.282144	0	9	1022	525						Frog_fixed.avi	0
8878	533	1012.429	520.8468	0.5107111	0.4858749	565.1913	4.17664	0	1032.159	525.4574	0.3728415	0.5119184	569.0967	4.29797	0	9	1022	523						Frog_fixed.avi	0
8895	534	1014.351	524.6968	0.5103383	0.4856856	565.1821	4.185944	0	1032.992	524.6684	0.3724672	0.5120426	568.8075	4.288779	0	9	1024	525						Frog_fixed.avi	0
8912	535	1004.219	524.6553	0.5099366	0.4855314	565.103	4.189236	0	1036.854	522.3903	0.3721519	0.5121232	568.5986	4.299468	0	9	1021	524						Frog_fixed.avi	0
8928	536	1008.743	518.2183	0.5096186	0.4853163	564.6075	4.19556	0	1035.081	519.358	0.371784	0.5121288	568.6889	4.29374	0	9	1022	519						Frog_fixed.avi	0
8945	537	1009.014	521.5664	0.5092617	0.485062	564.523	4.210701	0	1036.57	524.2695	0.3714919	0.5120474	568.3509	4.310513	0	9	1023	523						Frog_fixed.avi	0
8962	538	1011.956	523.0183	0.5089615	0.4847217	564.5201	4.198131	0	1033.82	526.3646	0.3711322	0.5118948	568.1837	4.309941	0	9	1023	525						Frog_fixed.avi	0
8978	539	1008.888	524.6024	0.5086508	0.4843591	564.2381	4.206753	0	1033.697	532.7392	0.3708453	0.5117246	568.14	4.324355	0	9	1021	529						Frog_fixed.avi	0
8995	540	1006.391	530.5559	0.5083534	0.4840072	564.036	4.207577	0	1033.942	528.73	0.3705635	0.5116203	567.9724	4.329833	0	9	1020	530						Frog_fixed.avi	0
9012	541	1010.083	522.5037	0.508152	0.4836336	563.9447	4.212391	0	1035.656	523.4767	0.3703133	0.5114529	567.7833	4.324704	0	9	1023	523						Frog_fixed.avi	0
9028	542	1009.76	521.3599	0.5079629	0.4831806	563.5635	4.220796	0	1033.933	522.2082	0.3701047	0.5111833	567.6605	4.33376	0	9	1022	522						Frog_fixed.avi	0
9045	543	1001.745	526.1562	0.5078381	0.4826658	563.3643	4.222977	0	1033.43	529.8855	0.3699842	0.510867	567.4401	4.338403	0	9	1018	528						Frog_fixed.avi	0
9061	544	1008.656	522.8481	0.5077838	0.4821079	563.3146	4.242115	0	1035.71	527.3792	0.3699114	0.5105072	567.1556	4.344712	0	9	1022	525						Frog_fixed.avi	0
9078	545	1007.089	521.9776	0.5077371	0.4814809	563.2257	4.232245	0	1028.837	532.6196	0.3698305	0.5100489	567.0278	4.348908	0	9	1018	527						Frog_fixed.avi	0
9095	546	1011.687	526.1984	0.5077025	0.4807876	563.1024	4.232371	0	1029.634	530.1626	0.3697872	0.5095702	566.9258	4.354279	0	9	1021	528						Frog_fixed.avi	0
9111	547	1004.272	526.4293	0.5076443	0.4800206	562.8692	4.228933	0	1030.015	526.6001	0.369752	0.5090483	566.8272	4.342509	0	9	1017	527						Frog_fixed.avi	0
9128	548	1001.555	532.4949	0.5076251	0.4792514	562.6558	4.221865	0	1029.027	532.832	0.3697368	0.5084306	566.7125	4.348396	0	9	1015	533						Frog_fixed.avi	0
9145	549	999.9399	528.1981	0.5076454	0.4785548	562.5047	4.229939	0	1028.897	537.7199	0.3697706	0.5077702	566.5897	4.362103	0	9	1014	533						Frog_fixed.avi	0
9161	550	1008.347	521.0738	0.5077581	0.4778799	562.4199	4.238376	0	1030.248	527.9569	0.3698709	0.5073733	566.4544	4.35384	0	9	1019	525						Frog_fixed.avi	0
9178	551	1004.073	524.1528	0.507893	0.4772971	562.3632	4.238264	0	1025.77	532.1066	0.3699856	0.5068611	566.4337	4.351532	0	9	1015	528						Frog_fixed.avi	0
9195	552	1003.875	521.9145	0.5080622	0.4767478	562.1216	4.237552	0	1029.905	527.7172	0.370201	0.5064763	566.3199	4.347286	0	9	1017	525						Frog_fixed.avi	0
9211	553	1004.96	525.8411	0.5083038	0.476162	562.1078	4.236577	0	1024.221	533.4435	0.3704262	0.5060077	566.3093	4.353992	0	9	1015	530						Frog_fixed.avi	0
9228	554	1002.016	527.1273	0.508535	0.4755289	561.9553	4.230995	0	1027.069	537.5021	0.3706908	0.5054892	566.2283	4.342001	0	9	1015	532						Frog_fixed.avi	0
9245	555	1005.08	523.3002	0.508786	0.4749376	561.8464	4.227948	0	1026.304	528.4866	0.3709556	0.5050156	566.2945	4.351061	0	9	1016	526						Frog_fixed.avi	0
9261	556	1004.565	524.4335	0.509077	0.4743053	561.7133	4.228115	0	1026.298	533.022	0.3712896	0.504429	566.1563	4.342569	0	9	1015	529						Frog_fixed.avi	0
9278	557	1007.431	526.6351	0.5094736	0.4736456	561.8549	4.226893	0	1025.812	537.9863	0.3716656	0.5037737	566.2023	4.332927	0	9	1017	532						Frog_fixed.avi	0
9295	558	1005.746	523.2731	0.5099055	0.4730359	561.9991	4.229073	0	1023.084	534.0258	0.3721342	0.5033606	566.2541	4.323594	0	9	1014	529						Frog_fixed.avi	0
9311	559	1000.109	524.6118	0.5104347	0.4725099	561.9302	4.222932	0	1025	532.3808	0.372713	0.5028049	566.2246	4.33357	0	9	1013	528						Frog_fixed.avi	0
9328	560	998.8553	529.7009	0.511087	0.4720451	561.5827	4.221614	0	1023.054	532.0331	0.3733812	0.5024073	566.1582	4.323832	0	9	1011	531						Frog_fixed.avi	0
9345	561	998.6138	528.9893	0.5118079	0.4716761	561.7854	4.217822	0	1019.324	533.162	0.3740894	0.5019875	566.2715	4.327302	0	9	1009	531						Frog_fixed.avi	0
9361	562	997.5202	529.2964	0.5125864	0.4713082	561.5123	4.214694	0	1023.117	532.5797	0.3748907	0.5016093	566.217	4.318464	0	9	1010	531						Frog_fixed.avi	0
9378	563	999.4525	528.9089	0.5134299	0.4709812	561.7651	4.207022	0	1015.677	532.3536	0.3756874	0.5011747	566.2833	4.316888	0	9	1008	531						Frog_fixed.avi	0
9395	564	1006.829	519.5192	0.5142995	0.4706686	561.9711	4.228672	0	1016.982	535.3342	0.3764949	0.5006187	566.4369	4.308903	0	9	1012	527						Frog_fixed.avi	0
9411	565	999.7275	529.011	0.5151651	0.4702767	561.7858	4.208755	0	1023.27	532.2559	0.3774044	0.5001699	566.2895	4.308784	0	9	1011	531						Frog_fixed.avi	0
9428	566	1000.416	526.0956	0.516061	0.4699911	561.7813	4.211192	0	1016.545	538.5708	0.3782694	0.4996198	566.3784	4.301442	0	9	1008	532						Frog_fixed.avi	0
9445	567	996.8539	526.4675	0.5169577	0.4697423	561.8169	4.207886	0	1016.732	534.0407	0.3791753	0.4991908	566.4523	4.300217	0	9	1007	530						Frog_fixed.avi	0
9461	568	998.5031	525.2061	0.51791	0.4696383	561.9316	4.208497	0	1015.728	535.2611	0.3800951	0.4987928	566.4901	4.309543	0	9	1007	530						Frog_fixed.avi	0
9478	569	993.8449	526.7475	0.518863	0.4696692	562.1051	4.202611	0	1011.113	532.7753	0.3810099	0.4985836	566.6649	4.299014	0	9	1002	530						Frog_fixed.avi	0
9495	570	996.4149	528.2308	0.5198507	0.4698036	562.1678	4.20223	0	1016.217	535.0585	0.3819532	0.4984251	566.6542	4.295503	0	9	1006	532						Frog_fixed.avi	0
9511	571	997.4417	532.5657	0.5208136	0.4700538	562.3331	4.207345	0	1016.295	535.5851	0.382912	0.4983663	566.5867	4.293077	0	9	1007	534						Frog_fixed.avi	0
9528	572	994.8575	528.14	0.5217625	0.4703582	562.3447	4.193223	0	1017.393	537.9267	0.3838414	0.4983346	566.4602	4.299526	0	9	1006	533						Frog_fixed.avi	0
9545	573	1001.865	530.8013	0.5227062	0.4707012	562.3809	4.196862	0	1017.848	540.4026	0.3847218	0.4983145	566.7117	4.304219	0	9	1010	536						Frog_fixed.avi	0
9561	574	1000.634	529.2231	0.5235838	0.4710918	562.573	4.190184	0	1013.227	538.1378	0.3855098	0.4983217	566.9202	4.281552	0	9	1007	534						Frog_fixed.avi	0
9578	575	1000.253	527.1298	0.5244179	0.4714545	562.5305	4.187932	0	1016.428	534.6775	0.3863636	0.498294	566.7058	4.277722	0	9	1008	531						Frog_fixed.avi	0
9594	576	997.6029	533.5868	0.5252521	0.4716973	562.5378	4.194985	0	1013.479	545.6202	0.3871475	0.498123	566.8409	4.280776	0	9	1006	540						Frog_fixed.avi	0
9611	577	999.5083	526.4852	0.5261153	0.4720418	562.6188	4.180144	0	1015.626	546.0339	0.3879353	0.4980692	566.8556	4.277559	0	9	1008	536						Frog_fixed.avi	0
9628	578	994.1808	528.631	0.5268874	0.4723645	562.8636	4.181711	0	1010.844	541.574	0.3887024	0.4980468	566.8425	4.278588	0	9	1003	535						Frog_fixed.avi	0
9644	579	994.8475	530.8989	0.5276911	0.4728355	562.5707	4.185598	0	1012.375	545.8984	0.389448	0.4980758	566.9175	4.272792	0	9	1004	538						Frog_fixed.avi	0
9661	580	996.0447	533.6071	0.5284921	0.4733714	562.8174	4.171733	0	1013.243	546.908	0.3901821	0.4982176	566.8769	4.264016	0	9	1005	540						Frog_fixed.avi	0
9678	581	995.6683	524.0505	0.5292049	0.4740261	562.6925	4.172729	0	1016.357	540.1706	0.3908725	0.4983842	566.9139	4.238121	0	9	1006	532						Frog_fixed.avi	0
9694	582	1000.315	523.7418	0.5299934	0.4745573	562.8848	4.160449	0	1016.276	542.4788	0.3915435	0.4984502	566.9534	4.237779	0	9	1008	533						Frog_fixed.avi	0
9711	583	996.1504	531.7446	0.5306962	0.4749523	562.7494	4.157226	0	1010.726	543.4822	0.3922301	0.4983978	566.7344	4.235871	0	9	1003	538						Frog_fixed.avi	0
9728	584	998.3446	528.6246	0.5314603	0.4753156	562.9108	4.149826	0	1014.046	552.0118	0.3928904	0.4981607	566.8862	4.231962	0	9	1006	540						Frog_fixed.avi	0
9744	585	990.1957	525.2667	0.5321608	0.4755729	562.764	4.140602	0	1013.141	545.5197	0.3935784	0.4980165	566.7548	4.24241	0	9	1002	535						Frog_fixed.avi	0
9761	586	1000.12	530.9292	0.5329679	0.4757549	562.8392	4.13108	0	1016.146	543.6586	0.394292	0.4977381	566.6772	4.218366	0	9	1008	537						Frog_fixed.avi	0
9778	587	990.5289	536.1013	0.5337634	0.4760332	563.0032	4.13098	0	1017.097	550.4342	0.3950064	0.4974303	566.7148	4.231871	0	9	1004	543						Frog_fixed.avi	0
9794	588	836.2015	585.4938	0.5354323	0.4769543	562.9844	4.127359	0	875.0311	588.1554	0.3966881	0.4977712	566.7529	4.22422	0	9	856	587						Frog_fixed.avi	0
9811	589	640.2756	752.2779	0.5377634	0.4788113	562.9569	4.103483	0	662.3351	732.1794	0.3992915	0.4989173	566.3729	4.232229	0	10	651	742						Frog_fixed.avi	0
9828	590	470.9128	829.8428	0.5398141	0.480307	562.9747	4.085999	0	486.9983	802.9736	0.4013646	0.4997278	566.2906	4.220601	0	10	479	816						Frog_fixed.avi	0
9844	591	433.2697	854.1055	0.5412275	0.4810375	562.9678	4.086056	0	438.8747	835.0517	0.4025762	0.4997864	566.0977	4.212004	0	10	436	845						Frog_fixed.avi	0
9861	592	414.1879	862.7791	0.5423563	0.4815264	562.8903	4.086238	0	432.7699	838.9162	0.4034045	0.4997103	566.0742	4.210701	0	10	423	851						Frog_fixed.avi	0
9878	593	419.0314	857.6941	0.5435126	0.4821044	562.8557	4.083727	0	434.1386	842.8271	0.4043216	0.4994563	565.8675	4.219083	0	10	427	850						Frog_fixed.avi	0
9894	594	417.2653	861.5248	0.5447201	0.4826141	563.1263	4.08065	0	433.5188	849.2332	0.4053352	0.4991426	565.6919	4.221981	0	10	425	855						Frog_fixed.avi	0
9911	595	419.2871	870.3801	0.5459542	0.4831146	562.8233	4.0651	0	431.9578	844.0969	0.4063977	0.4989256	565.5048	4.209047	0	10	426	857						Frog_fixed.avi	0
9928	596	418.1058	873.517	0.5472051	0.4837946	563.1276	4.082938	0	431.1894	844.9027	0.4074958	0.4987431	565.3302	4.215879	0	10	425	859						Frog_fixed.avi	0
9944	597	418.2349	866.6366	0.5485154	0.4846181	563.0983	4.07389	0	431.1292	845.5275	0.4086556	0.4987032	565.2473	4.224073	0	10	425	856						Frog_fixed.avi	0
9961	598	415.6618	873.8864	0.5498379	0.4854589	563.264	4.084355	0	436.5757	843.8279	0.4098931	0.4987342	565.0306	4.228272	0	10	426	859						Frog_fixed.avi	0
9978	599	409.1996	871.0906	0.5511814	0.4864574	563.5809	4.079626	0	432.2319	841.9978	0.4111266	0.4988495	565.0038	4.220688	0	10	421	857						Frog_fixed.avi	0
9994	600	414.7989	866.7863	0.5526368	0.4874988	563.7096	4.096239	0	430.9086	846.8148	0.4124714	0.4989281	564.9116	4.222445	0	10	423	857						Frog_fixed.avi	0
10011	601	414.9143	867.5739	0.5542442	0.4884799	564.2455	4.090667	0	431.2921	851.8834	0.4139688	0.4990521	564.8712	4.221881	0	10	423	860						Frog_fixed.avi	0
10028	602	410.7229	867.2711	0.5559522	0.4893443	564.5626	4.0888	0	432.4135	857.8046	0.4156833	0.499139	564.6659	4.214889	0	10	422	863						Frog_fixed.avi	0
10044	603	407.2914	862.9493	0.5578393	0.4900691	565.0099	4.077714	0	430.5232	849.0664	0.4175705	0.4993476	564.5763	4.201564	0	10	419	856						Frog_fixed.avi	0
10061	604	413.1111	866.879	0.5599015	0.4906836	565.7096	4.056521	0	435.4514	845.1708	0.4196684	0.4995628	564.3981	4.187069	0	10	424	856						Frog_fixed.avi	0
10078	605	415.2849	871.3185	0.5620059	0.4912913	566.2885	4.044266	0	431.7249	846.6934	0.4218644	0.4997956	564.4772	4.159661	0	10	424	859						Frog_fixed.avi	0
10094	606	407.3233	868.1773	0.5641141	0.4919543	567.011	4.029571	0	430.4731	853.2886	0.4241574	0.5000435	564.2017	4.133397	0	10	419	861						Frog_fixed.avi	0
10111	607	411.9885	866.4429	0.5661787	0.4926451	567.7319	4.005968	0	427.8935	852.3457	0.4264207	0.5004745	564.1617	4.09583	0	10	420	859						Frog_fixed.avi	0
10128	608	404.9803	869.8334	0.5680449	0.4932354	568.574	3.976736	0	430.9447	848.8293	0.4285999	0.5008362	564.0603	4.073874	0	10	418	859						Frog_fixed.avi	0
10144	609	403.9227	876.2535	0.5696588	0.4938155	569.2186	3.950526	0	426.188	848.1507	0.4305537	0.5013626	564.023	4.043153	0	10	415	862						Frog_fixed.avi	0
10161	610	405.2194	873.2288	0.5709724	0.4944656	569.8093	3.930967	0	421.1441	851.6332	0.432143	0.501868	564.1912	4.025191	0	10	413	862						Frog_fixed.avi	0
10177	611	401.3875	869.0701	0.5718529	0.49515	570.4462	3.906401	0	424.3878	848.9266	0.4333856	0.5024411	564.1259	4.008518	0	10	413	859						Frog_fixed.avi	0
10194	612	402.6811	871.0878	0.5722994	0.4957117	570.8678	3.890227	0	424.6039	851.704	0.4340976	0.5030465	564.2922	3.980304	0	10	414	861						Frog_fixed.avi	0
10211	613	406.9592	876.8576	0.5722616	0.4962292	571.4085	3.875217	0	424.6106	847.1002	0.4343072	0.5037893	564.3987	3.964555	0	10	416	862						Frog_fixed.avi	0
10227	614	457.8498	854.5128	0.5713112	0.4967296	571.6779	3.862667	0	485.6436	838.3684	0.4335653	0.5044459	564.4958	3.964478	0	10	472	846						Frog_fixed.avi	0
10244	615	658.7625	691.7135	0.5686153	0.4960968	572.4847	3.874437	0	714.1818	690.4999	0.4314474	0.5041	564.8383	3.960843	0	11	686	691						Frog_fixed.avi	0
10261	616	815.3099	563.2639	0.5658721	0.4956549	572.7436	3.865524	0	865.041	576.6048	0.4288614	0.5040839	565.3389	3.920815	0	11	840	570						Frog_fixed.avi	0
10277	617	917.7014	532.266	0.5634772	0.4960034	572.9897	3.869719	0	937.9382	546.662	0.4264033	0.5050521	565.6656	3.931047	0	11	928	539						Frog_fixed.avi	0
10294	618	913.8482	525.2323	0.5614522	0.496625	572.9013	3.860011	0	940.0121	547.9478	0.4240714	0.5064338	565.8829	3.944723	0	11	927	537						Frog_fixed.avi	0
10311	619	911.1313	536.7062	0.5591482	0.4967971	572.9077	3.838928	0	943.0508	550.3309	0.4214992	0.507695	566.22	3.925014	0	11	927	544						Frog_fixed.avi	0
10327	620	910.0613	536.6642	0.5565822	0.496884	572.8781	3.843463	0	939.8193	552.2514	0.4187465	0.5088804	566.4531	3.909417	0	11	925	544						Frog_fixed.avi	0
10344	621	912.0165	542.2656	0.5539109	0.4969041	572.8784	3.832182	0	943.2789	552.9025	0.4159415	0.5100971	566.8984	3.927089	0	11	928	548						Frog_fixed.avi	0
10361	622	915.6033	538.5607	0.5512469	0.4969424	572.8552	3.829711	0	942.7717	553.7426	0.4130903	0.5113683	567.3175	3.913719	0	11	929	546						Frog_fixed.avi	0
10377	623	912.8002	542.9979	0.5485768	0.4969585	572.7948	3.838129	0	942.5172	552.4496	0.4103638	0.5127097	567.6373	3.918029	0	11	928	548						Frog_fixed.avi	0
10394	624	910.2041	546.7135	0.5459698	0.4970614	572.7004	3.839982	0	944.4146	555.402	0.4077213	0.5141561	568.0677	3.920785	0	11	927	551						Frog_fixed.avi	0
10411	625	913.4966	531.0974	0.5434924	0.4972607	572.6276	3.841448	0	943.3639	555.0731	0.4052454	0.5156965	568.2797	3.924696	0	11	928	543						Frog_fixed.avi	0
10427	626	917.0815	538.3262	0.5411425	0.4974179	572.7116	3.844898	0	941.1329	551.4053	0.4028444	0.5172476	568.6506	3.918263	0	11	929	545						Frog_fixed.avi	0
10444	627	921.2243	539.8725	0.538883	0.4975281	572.7618	3.830725	0	942.4139	545.3123	0.4006022	0.5188336	569.0524	3.918008	0	11	932	543						Frog_fixed.avi	0
10461	628	918.8397	545.2764	0.536737	0.4977141	572.7064	3.810811	0	942.6638	551.0541	0.3985087	0.52045	569.3087	3.928087	0	11	931	548						Frog_fixed.avi	0
10477	629	923.7267	536.354	0.5347334	0.4981195	572.7144	3.835164	0	942.9035	550.5705	0.396552	0.5221047	569.5252	3.919241	0	11	933	543						Frog_fixed.avi	0
10494	630	921.6907	545.9444	0.5328968	0.4984517	572.6868	3.814436	0	940.3295	551.3143	0.3947709	0.5238418	569.7439	3.922375	0	11	931	549						Frog_fixed.avi	0
10510	631	923.6803	535.3924	0.5311826	0.499029	572.6822	3.803885	0	940.172	555.7502	0.393147	0.5255436	569.8306	3.916624	0	11	932	546						Frog_fixed.avi	0
10527	632	919.7376	540.9516	0.5296248	0.4995787	572.756	3.808291	0	937.5452	551.3352	0.3917012	0.5273252	570.0502	3.925886	0	11	929	546						Frog_fixed.avi	0
10544	633	922.9677	544.8214	0.5282953	0.5000792	572.7349	3.792916	0	941.9679	550.9609	0.3904263	0.5289471	570.113	3.917329	0	11	932	548						Frog_fixed.avi	0
10560	634	928.1947	535.6095	0.5270953	0.5007431	572.7763	3.793274	0	942.7719	548.6923	0.3893013	0.5305394	570.253	3.922866	0	11	935	542						Frog_fixed.avi	0
10577	635	919.8093	539.5963	0.5260606	0.5013236	572.6914	3.791479	0	939.9264	552.2023	0.388345	0.531978	570.3317	3.924962	0	11	930	546						Frog_fixed.avi	0
10594	636	921.1832	547.847	0.5252836	0.5018097	573.0637	3.781996	0	944.595	548.6181	0.3876507	0.5332574	570.2523	3.934305	0	11	933	548						Frog_fixed.avi	0
10610	637	919.0508	538.6786	0.5247479	0.502319	573.0315	3.772945	0	940.881	551.0495	0.3871842	0.5343609	570.2587	3.952027	0	11	930	545						Frog_fixed.avi	0
10627	638	922.0984	543.66	0.5245944	0.5026489	572.976	3.780556	0	939.1251	553.8091	0.3870721	0.5352148	570.1311	3.936074	0	11	931	549						Frog_fixed.avi	0
10644	639	925.6168	539.6477	0.524834	0.502927	573.2672	3.800927	0	939.0244	549.27	0.3873736	0.5358313	570.173	3.937917	0	11	932	544						Frog_fixed.avi	0
10660	640	925.0333	537.3392	0.5254833	0.503077	573.3246	3.795535	0	935.1521	555.2606	0.3881372	0.5361454	569.7239	3.937954	0	11	930	546						Frog_fixed.avi	0
10677	641	920.0689	537.1762	0.5264487	0.5031855	573.6479	3.79815	0	939.0205	551.9323	0.3892546	0.5364344	569.5405	3.94172	0	11	930	545						Frog_fixed.avi	0
10694	642	926.0467	542.7208	0.5277101	0.5032588	573.7287	3.821683	0	936.2466	551.8747	0.3906577	0.5365114	569.0755	3.973179	0	11	931	547						Frog_fixed.avi	0
10710	643	918.4709	541.7218	0.5290578	0.5033474	574.1328	3.820917	0	931.6415	549.801	0.3921632	0.5364997	568.9128	3.963408	0	11	925	546						Frog_fixed.avi	0
10727	644	929.6656	540.4444	0.5304023	0.5033653	574.0549	3.84536	0	938.2331	550.4118	0.3936624	0.5363467	568.6453	3.977917	0	12	934	545						Frog_fixed.avi	0
10744	645	975.6885	478.6024	0.5313936	0.5030717	574.7275	3.869585	0	985.7526	501.9386	0.394997	0.5357315	568.3554	3.989517	0	12	981	490						Frog_fixed.avi	0
10760	646	962.3955	473.1648	0.5325634	0.5028608	574.7158	3.877522	0	968.6822	494.0377	0.396352	0.5352371	568.04	3.994398	0	12	966	484						Frog_fixed.avi	0
10777	647	966.4349	471.4539	0.5336155	0.5027828	574.9226	3.887869	0	971.0245	500.332	0.3974707	0.5349568	567.9197	4.023154	0	12	969	486						Frog_fixed.avi	0
10794	648	968.7133	466.4055	0.5344792	0.5026939	574.7507	3.89874	0	972.0643	498.9465	0.398405	0.5345641	567.6024	4.02583	0	12	970	483						Frog_fixed.avi	0
10810	649	963.2429	474.0247	0.5350606	0.5027046	574.9583	3.902233	0	973.2966	491.8451	0.3990894	0.534404	567.2286	4.028513	0	12	968	483						Frog_fixed.avi	0
10827	650	960.01	469.1107	0.535484	0.5029224	574.8173	3.916578	0	971.1517	493.8513	0.3995371	0.5343213	567.0753	4.039984	0	12	966	481						Frog_fixed.avi	0
10844	651	964.3964	481.9825	0.5357319	0.5031947	574.7316	3.932089	0	971.6119	494.5349	0.3997344	0.534356	566.9571	4.060776	0	12	968	488						Frog_fixed.avi	0
10860	652	960.5071	469.6461	0.5357985	0.5037424	574.5364	3.951939	0	967.1538	496.8585	0.3997003	0.5344878	566.7425	4.075458	0	12	964	483						Frog_fixed.avi	0
10877	653	962.3933	486.4978	0.5357247	0.5040588	574.351	3.966798	0	971.1139	500.1342	0.3995594	0.5346657	566.5452	4.084416	0	12	967	493						Frog_fixed.avi	0
10894	654	957.824	470.9582	0.5355879	0.5046005	574.2012	3.98291	0	965.5638	494.8334	0.3992368	0.5348523	566.6001	4.08645	0	12	962	483						Frog_fixed.avi	0
10910	655	951.5103	482.6393	0.5354083	0.5049247	574.0867	3.97719	0	969.558	494.0667	0.3989987	0.5350333	566.3188	4.088773	0	12	961	488						Frog_fixed.avi	0
10927	656	949.9613	477.2689	0.5352632	0.5054204	573.6674	3.990516	0	963.3587	499.186	0.3986806	0.5351657	566.379	4.123027	0	12	957	488						Frog_fixed.avi	0
10944	657	948.6712	475.4027	0.535203	0.5058867	573.4799	4.000072	0	964.4882	506.8356	0.3984733	0.5353358	566.1981	4.116746	0	12	957	491						Frog_fixed.avi	0
10960	658	945.1992	483.0892	0.5351834	0.5064344	573.259	4.00343	0	963.4204	499.2532	0.3983099	0.5356966	566.1908	4.119593	0	12	954	491						Frog_fixed.avi	0
10977	659	945.6422	473.2308	0.5352532	0.507152	572.9874	4.018815	0	959.3787	503.9167	0.3982489	0.5360816	566.0652	4.142407	0	12	953	489						Frog_fixed.avi	0
10994	660	946.7468	476.6765	0.5353749	0.5079381	572.7197	4.040891	0	962.6477	503.4718	0.3982729	0.536515	566.1375	4.151027	0	12	955	490						Frog_fixed.avi	0
11010	661	947.5873	473.8705	0.5356092	0.5087109	572.6594	4.041216	0	962.9617	503.9859	0.3983901	0.5368966	565.9678	4.151455	0	12	955	489						Frog_fixed.avi	0
11027	662	947.1378	481.3026	0.5359404	0.5093353	572.1948	4.045061	0	955.9414	501.4726	0.3986189	0.5372101	565.9584	4.169277	0	12	952	491						Frog_fixed.avi	0
11044	663	953.9563	480.8128	0.5364003	0.5098839	572.064	4.056759	0	957.5638	506.5795	0.398991	0.5374048	565.6128	4.167392	0	12	956	494						Frog_fixed.avi	0
11060	664	945.9612	482.8875	0.5369199	0.5103115	571.9775	4.059591	0	959.1448	505.8636	0.399453	0.5374677	565.5763	4.175946	0	12	953	494						Frog_fixed.avi	0
11077	665	945.7448	489.839	0.537564	0.5105208	571.8476	4.066226	0	957.7113	504.5183	0.4000328	0.5373908	565.5731	4.188634	0	12	952	497						Frog_fixed.avi	0
11093	666	954.3552	489.4261	0.5383559	0.5107862	571.7775	4.083726	0	953.0739	507.0807	0.4006766	0.5371324	565.7774	4.201559	0	12	954	498						Frog_fixed.avi	0
11110	667	942.8475	484.1517	0.5391446	0.5109377	571.519	4.096864	0	948.2382	503.2515	0.4014591	0.5368869	565.4848	4.189505	0	12	946	494						Frog_fixed.avi	0
11127	668	936.5247	483.0813	0.5400224	0.5110677	571.3778	4.094184	0	950.8093	505.6835	0.4023409	0.5365503	565.4815	4.206864	0	12	944	494						Frog_fixed.avi	0
11143	669	939.8406	487.4781	0.5409698	0.5111491	571.3349	4.098808	0	946.9802	508.6884	0.4032041	0.5361362	565.3936	4.207889	0	12	943	498						Frog_fixed.avi	0
11160	670	940.2615	491.6447	0.5419208	0.511245	571.2972	4.109437	0	939.8523	506.6715	0.404072	0.5357772	565.4578	4.230512	0	12	940	499						Frog_fixed.avi	0
11177	671	933.0921	492.9166	0.5428471	0.5113243	571.3637	4.098017	0	940.2517	509.7812	0.4050035	0.5353457	565.1781	4.225439	0	12	937	501						Frog_fixed.avi	0
11193	672	929.2059	496.6821	0.5437996	0.511485	571.3231	4.12555	0	946.2363	507.7924	0.4059399	0.5349759	565.0617	4.238039	0	12	938	502						Frog_fixed.avi	0
11210	673	925.6357	498.0059	0.544719	0.5116876	571.1433	4.108555	0	944.5684	510.1727	0.406828	0.5345626	565.0079	4.224736	0	12	935	504						Frog_fixed.avi	0
11227	674	924.5251	495.1813	0.545634	0.5118459	570.8639	4.118739	0	944.028	508.6803	0.4077367	0.5341849	564.9001	4.246177	0	12	934	502						Frog_fixed.avi	0
11243	675	926.16	499.8349	0.5465361	0.5119453	570.7386	4.149823	0	941.1624	513.4366	0.4085909	0.5337285	564.9125	4.257663	0	12	934	507						Frog_fixed.avi	0
11260	676	933.2455	494.4713	0.5474394	0.5119907	570.8175	4.152019	0	938.0502	512.0883	0.4094155	0.5332413	564.9418	4.251237	0	12	936	503						Frog_fixed.avi	0
11277	677	925.8494	495.6623	0.5482857	0.5120413	570.6693	4.14465	0	942.6032	507.5522	0.4102809	0.5327823	564.649	4.249493	0	12	934	502						Frog_fixed.avi	0
11293	678	925.3085	495.2836	0.5490741	0.512018	570.5621	4.162391	0	937.3803	515.0839	0.4110558	0.5322609	564.6116	4.258298	0	12	931	505						Frog_fixed.avi	0
11310	679	928.8446	499.4816	0.5499241	0.5119832	570.5944	4.165819	0	938.5764	511.5565	0.4118196	0.5317932	564.6224	4.27237	0	12	934	506						Frog_fixed.avi	0
11327	680	917.7197	494.9588	0.5506104	0.5118969	570.3719	4.165064	0	935.3661	513.8054	0.4125333	0.5313004	564.4217	4.278389	0	12	927	504						Frog_fixed.avi	0
11343	681	925.0408	498.5183	0.5513354	0.5117726	570.2892	4.179462	0	939.1867	514.9391	0.4131914	0.5308414	564.2867	4.273501	0	12	932	507						Frog_fixed.avi	0
11360	682	928.3749	502.3447	0.551958	0.5116869	570.41	4.19075	0	936.2631	510.9193	0.4137439	0.5304464	564.3502	4.282043	0	12	932	507						Frog_fixed.avi	0
11377	683	924.5909	501.5601	0.552466	0.5116614	570.4307	4.191612	0	929.5536	512.1171	0.4142283	0.5301579	564.2806	4.284244	0	12	927	507						Frog_fixed.avi	0
11393	684	924.2428	507.6802	0.552945	0.511636	570.3707	4.204268	0	927.1646	518.8524	0.4146577	0.5298904	564.1474	4.283163	0	12	926	513						Frog_fixed.avi	0
11410	685	917.2869	505.1074	0.553311	0.5116611	569.9828	4.199553	0	929.7784	515.4209	0.4150035	0.5297045	564.1344	4.307942	0	12	924	510						Frog_fixed.avi	0
11427	686	917.4796	505.3901	0.5535906	0.5117158	569.9584	4.209609	0	925.8467	515.4443	0.4152449	0.5295424	564.2413	4.307999	0	12	922	510						Frog_fixed.avi	0
11443	687	891.3047	511.6954	0.5539544	0.5117672	570.1887	4.223441	0	902.8281	522.1977	0.4156272	0.5293824	564.022	4.31441	0	13	897	517						Frog_fixed.avi	0
11460	688	879.2505	522.6774	0.5541803	0.5117664	569.6194	4.218368	0	896.9139	537.3026	0.4158035	0.5292271	563.9818	4.326789	0	13	888	530						Frog_fixed.avi	0
11477	689	871.0411	525.1879	0.5542407	0.5116404	569.5912	4.219432	0	893.422	534.3193	0.415835	0.5290055	564.001	4.308243	0	13	882	530						Frog_fixed.avi	0
11493	690	873.8191	528.5955	0.5542873	0.5115424	569.6637	4.221174	0	896.8116	532.1161	0.4158393	0.5288818	563.9927	4.326747	0	13	885	530						Frog_fixed.avi	0
11510	691	868.3228	533.4182	0.5543144	0.5114433	569.5502	4.215952	0	893.1814	528.8383	0.4157797	0.5287496	564.0037	4.333884	0	13	881	531						Frog_fixed.avi	0
11527	692	879.0729	530.9125	0.5543314	0.511351	569.3089	4.222587	0	890.014	535.2903	0.4157002	0.5285892	564.015	4.346384	0	13	885	533						Frog_fixed.avi	0
11543	693	879.8707	527.5942	0.5542865	0.5113201	569.1866	4.232332	0	896.6409	532.653	0.4156444	0.5285149	563.9915	4.350435	0	13	888	530						Frog_fixed.avi	0
11560	694	874.0515	528.4479	0.5542155	0.5112767	569.1998	4.226252	0	895.3956	537.1094	0.4155334	0.5284657	563.835	4.35052	0	13	885	533						Frog_fixed.avi	0
11577	695	877.9992	520.6696	0.5541242	0.5112317	569.0861	4.235027	0	892.189	535.8592	0.4153567	0.528427	563.7475	4.353477	0	13	885	528						Frog_fixed.avi	0
11593	696	871.1572	520.3751	0.5539269	0.5110908	568.6133	4.234848	0	895.794	536.979	0.4151607	0.528391	563.8823	4.366906	0	13	883	529						Frog_fixed.avi	0
11610	697	876.205	522.5138	0.5537733	0.5109268	568.7973	4.241201	0	891.4606	543.382	0.4149119	0.5283238	563.6594	4.362305	0	13	884	533						Frog_fixed.avi	0
11627	698	870.7307	526.5259	0.553492	0.5107878	568.4451	4.242666	0	893.7518	538.3374	0.4146329	0.5283928	563.7256	4.365733	0	13	882	532						Frog_fixed.avi	0
11643	699	875.4795	529.0135	0.5533026	0.5107576	568.4623	4.25022	0	890.1968	538.0734	0.414355	0.5284761	563.4705	4.379555	0	13	883	534						Frog_fixed.avi	0
11660	700	864.9685	526.5421	0.5529868	0.5107862	568.308	4.256365	0	890.224	532.3406	0.4140738	0.5286881	563.4893	4.380109	0	13	878	529						Frog_fixed.avi	0
11676	701	875.3504	520.9857	0.5528665	0.5108604	568.089	4.247012	0	891.3471	535.1469	0.413843	0.5288406	563.3513	4.383186	0	13	883	528						Frog_fixed.avi	0
11693	702	867.3538	530.4516	0.5526025	0.5108451	567.8351	4.248433	0	887.1353	541.6621	0.4136006	0.5289074	563.322	4.400093	0	13	877	536						Frog_fixed.avi	0
11710	703	863.8727	524.0414	0.552448	0.5108547	567.9523	4.255379	0	885.225	542.9588	0.4134176	0.5289641	563.1682	4.389926	0	13	875	534						Frog_fixed.avi	0
11726	704	868.9629	527.2333	0.552337	0.5107094	567.6508	4.261492	0	886.1753	548.3019	0.4132552	0.5289375	563.0547	4.397004	0	13	878	538						Frog_fixed.avi	0
11743	705	862.7819	532.4967	0.5522006	0.5105546	567.4843	4.25155	0	884.241	543.8315	0.4130965	0.5288723	563.0331	4.402574	0	13	874	538						Frog_fixed.avi	0
11760	706	863.8852	525.0801	0.5520856	0.5104209	567.3947	4.275417	0	882.0099	541.9431	0.4129719	0.5287577	562.8945	4.408532	0	13	873	534						Frog_fixed.avi	0
11776	707	866.5442	520.0577	0.5520202	0.5102776	567.4432	4.259619	0	890.1411	532.8887	0.4129022	0.5287064	562.7689	4.407843	0	13	878	526						Frog_fixed.avi	0
11793	708	863.1239	523.7522	0.5518913	0.5101272	567.4242	4.270996	0	883.8567	537.2193	0.4127628	0.5286488	562.6864	4.401774	0	13	873	530						Frog_fixed.avi	0
11810	709	859.8218	529.054	0.551765	0.5099989	567.1378	4.269136	0	882.2883	535.7487	0.4126124	0.5286154	562.5798	4.398669	0	13	871	532						Frog_fixed.avi	0
11826	710	861.7627	523.6288	0.5516639	0.5099939	566.8824	4.262082	0	884.2039	540.4319	0.4124696	0.5285805	562.6315	4.411484	0	13	873	532						Frog_fixed.avi	0
11843	711	866.3137	526.6237	0.5515258	0.5098403	566.9703	4.277316	0	882.3076	539.402	0.4123313	0.5285479	562.3356	4.407264	0	13	874	533						Frog_fixed.avi	0
11860	712	858.5991	527.6873	0.551303	0.5097353	566.9405	4.271642	0	879.3197	547.2832	0.4121147	0.5284443	562.2911	4.407489	0	13	869	537						Frog_fixed.avi	0
11876	713	866.9851	521.1416	0.5511608	0.5095733	566.8105	4.286411	0	880.8616	546.7181	0.4119028	0.5282508	562.256	4.41397	0	13	874	534						Frog_fixed.avi	0
11893	714	865.5978	526.0192	0.550973	0.5091422	566.5536	4.280279	0	883.6878	537.998	0.4116911	0.5280316	562.1153	4.419346	0	13	875	532						Frog_fixed.avi	0
11910	715	860.5204	524.891	0.5507728	0.5087704	566.4536	4.273511	0	879.7364	542.0488	0.4114448	0.5276678	562.1818	4.414581	0	13	870	533						Frog_fixed.avi	0
11926	716	865.9519	528.045	0.5506104	0.5082669	566.437	4.270491	0	880.2832	541.8089	0.4112411	0.5273203	561.9373	4.414807	0	13	873	535						Frog_fixed.avi	0
11943	717	859.0766	521.6605	0.5503663	0.5079156	566.1812	4.283537	0	884.1851	535.5703	0.4110371	0.5270869	561.8934	4.417799	0	13	872	529						Frog_fixed.avi	0
11960	718	860.0546	525.6311	0.5501783	0.5074839	566.4169	4.27382	0	876.6191	544.0731	0.4108093	0.5268059	561.7327	4.407095	0	13	868	535						Frog_fixed.avi	0
11976	719	857.01	524.6965	0.5499818	0.5072327	566.1188	4.263604	0	878.9764	551.3815	0.4106033	0.5265831	561.7254	4.412478	0	13	868	538						Frog_fixed.avi	0
11993	720	862.181	518.9304	0.549789	0.5069804	566.0726	4.28019	0	873.9941	544.9	0.4103335	0.5265188	561.6431	4.414468	0	13	868	532						Frog_fixed.avi	0
12009	721	856.8646	526.7459	0.5495223	0.5066743	565.9227	4.286032	0	875.7761	545.3581	0.4100978	0.5264553	561.5862	4.413369	0	13	866	536						Frog_fixed.avi	0
12026	722	851.9075	523.7843	0.5492806	0.5064952	565.8941	4.273073	0	872.4957	545.2842	0.4097949	0.5264391	561.5912	4.415985	0	13	862	535						Frog_fixed.avi	0
12043	723	851.8124	525.3887	0.5489807	0.5064023	565.6835	4.281549	0	876.6162	542.3074	0.4095167	0.526452	561.5198	4.418393	0	13	864	534						Frog_fixed.avi	0
12059	724	858.9929	520.605	0.5487681	0.5062903	565.7628	4.283258	0	874.5291	542.1786	0.4092312	0.5264609	561.492	4.409211	0	13	867	531						Frog_fixed.avi	0
12076	725	849.5478	523.7679	0.548453	0.506134	565.5234	4.28356	0	874.0605	544.752	0.4089607	0.5264735	561.3314	4.426507	0	13	862	534						Frog_fixed.avi	0
12093	726	853.8976	530.4884	0.5482498	0.5060218	565.514	4.291652	0	869.3241	544.2078	0.4086871	0.5264857	561.3721	4.420002	0	13	862	537						Frog_fixed.avi	0
12109	727	848.9077	522.5552	0.5479785	0.5059876	565.4709	4.290867	0	868.0643	549.2936	0.4084416	0.5264878	561.2222	4.412726	0	13	858	536						Frog_fixed.avi	0
12126	728	853.382	526.631	0.5478322	0.5058767	565.4348	4.282174	0	869.2941	546.4128	0.4082376	0.526507	561.3765	4.424672	0	13	861	537						Frog_fixed.avi	0
12143	729	849.8239	529.0009	0.547585	0.5057927	565.374	4.293983	0	867.3525	550.7521	0.4080121	0.5265089	561.2045	4.426469	0	13	859	540						Frog_fixed.avi	0
12159	730	850.586	524.0717	0.5474191	0.505738	565.3015	4.29035	0	865.5081	548.9661	0.4078095	0.5265299	561.2862	4.415984	0	13	858	537						Frog_fixed.avi	0
12176	731	844.0338	528.3993	0.5472234	0.5056207	565.2169	4.279597	0	863.3868	553.2305	0.4076385	0.5264956	561.1549	4.433314	0	13	854	541						Frog_fixed.avi	0
12193	732	851.2024	521.8424	0.5470411	0.5055452	565.0883	4.296006	0	864.3897	549.9897	0.4074511	0.5265107	561.0844	4.430562	0	13	858	536						Frog_fixed.avi	0
12209	733	838.1808	524.6841	0.5469353	0.5054654	565.3352	4.287986	0	855.9633	551.842	0.4073452	0.5265042	561.1803	4.421586	0	14	847	538						Frog_fixed.avi	0
12226	734	806.2565	527.3881	0.5469179	0.5053495	565.2292	4.294816	0	825.9753	552.5461	0.4073673	0.5265454	561.0695	4.442093	0	14	816	540						Frog_fixed.avi	0
12243	735	804.9197	531.5681	0.5466374	0.5052534	565.035	4.281743	0	831.1286	558.0252	0.4071127	0.5265403	561.0356	4.430081	0	14	818	545						Frog_fixed.avi	0
12259	736	809.4772	538.5124	0.5464318	0.5050564	565.1918	4.288924	0	825.213	553.371	0.4068735	0.5265839	561.1548	4.431363	0	14	817	546						Frog_fixed.avi	0
12276	737	807.8724	536.7159	0.5461631	0.5048701	565.0688	4.289205	0	826.8509	558.7007	0.4066336	0.5265175	561.0737	4.430291	0	14	817	548						Frog_fixed.avi	0
12293	738	806.1871	533.8123	0.5459239	0.5047416	565.2449	4.287666	0	827.2435	553.6566	0.4064036	0.5265288	561.0578	4.432589	0	14	817	544						Frog_fixed.avi	0
12309	739	800.658	532.5779	0.545625	0.5045325	564.96	4.294752	0	824.8079	554.6737	0.4061354	0.5264894	561.1132	4.44436	0	14	813	544						Frog_fixed.avi	0
12326	740	806.9752	536.5291	0.5454274	0.5042306	565.1515	4.303504	0	827.8468	553.4493	0.4059167	0.5265065	561.0807	4.44956	0	14	817	545						Frog_fixed.avi	0
12343	741	800.4032	537.6338	0.545155	0.5039899	565.0347	4.294878	0	823.7778	555.374	0.4056737	0.5264631	561.1754	4.446251	0	14	812	547						Frog_fixed.avi	0
12359	742	803.0759	535.6188	0.544947	0.5037653	565.2643	4.29215	0	825.9997	549.5666	0.4054556	0.5264524	561.1534	4.445188	0	14	815	543						Frog_fixed.avi	0
12376	743	798.4714	537.0916	0.5446521	0.5034238	565.0737	4.29202	0	825.5685	549.0079	0.4052308	0.5264088	561.1505	4.458062	0	14	812	543						Frog_fixed.avi	0
12393	744	803.5027	531.9351	0.5444283	0.5032001	565.2744	4.294549	0	824.3022	549.281	0.4049694	0.5263661	561.2491	4.445751	0	14	814	541						Frog_fixed.avi	0
12409	745	796.9521	534.0026	0.5440933	0.5029319	565.1241	4.310106	0	822.8537	547.6304	0.404704	0.526315	561.2565	4.460232	0	14	810	541						Frog_fixed.avi	0
12426	746	804.3191	539.1324	0.5438039	0.5025725	565.2105	4.3139	0	823.0908	551.7162	0.4043697	0.5261813	561.4818	4.459474	0	14	814	545						Frog_fixed.avi	0
12443	747	798.3616	535.8747	0.5434588	0.5023203	565.3994	4.302306	0	820.9699	550.7836	0.4040476	0.5260907	561.4695	4.450788	0	14	810	543						Frog_fixed.avi	0
12459	748	793.0115	536.5432	0.5430534	0.5020707	565.3701	4.30149	0	828.3862	551.4475	0.4037224	0.5260215	561.5347	4.439066	0	14	811	544						Frog_fixed.avi	0
12476	749	795.6278	540.3038	0.5426854	0.5017388	565.3576	4.307642	0	826.0505	552.1734	0.4033428	0.5259439	561.5791	4.451304	0	14	811	546						Frog_fixed.avi	0
12493	750	802.6028	531.6946	0.5423065	0.5014734	565.3985	4.315606	0	819.1521	551.1307	0.4029056	0.5258507	561.6335	4.451969	0	14	811	541						Frog_fixed.avi	0
12509	751	804.6685	543.3543	0.541896	0.5010329	565.5325	4.308677	0	822.9961	555.4466	0.402483	0.5256821	561.7668	4.453847	0	14	814	549						Frog_fixed.avi	0
12526	752	799.038	539.3994	0.541415	0.500711	565.6639	4.300265	0	821.9837	550.4785	0.4020187	0.5255863	561.9277	4.468035	0	14	811	545						Frog_fixed.avi	0
12543	753	807.2479	533.502	0.5409361	0.5004278	565.7944	4.328274	0	821.2773	548.3363	0.4015279	0.5255095	562.1176	4.467195	0	14	814	541						Frog_fixed.avi	0
12559	754	803.2581	544.4965	0.5403996	0.5001165	565.8525	4.30763	0	821.9107	548.6303	0.4010291	0.5254875	562.2261	4.469079	0	14	813	547						Frog_fixed.avi	0
12576	755	804.0203	537.4183	0.5398489	0.4999436	565.8632	4.325639	0	822.2463	550.8073	0.4005269	0.5255048	562.2875	4.464673	0	14	813	544						Frog_fixed.avi	0
12592	756	796.6793	535.4606	0.5393023	0.4998925	565.9619	4.319142	0	825.0444	552.5795	0.3999984	0.5255662	562.4352	4.478367	0	14	811	544						Frog_fixed.avi	0
12609	757	796.4722	534.1879	0.5387214	0.4998405	566.0958	4.325046	0	821.6989	556.2783	0.399449	0.5256413	562.5853	4.473654	0	14	809	545						Frog_fixed.avi	0
12626	758	794.3615	538.2664	0.5381311	0.4998051	566.111	4.317435	0	823.2623	560.1658	0.3988841	0.5257316	562.744	4.464542	0	14	809	549						Frog_fixed.avi	0
12642	759	794.4873	537.8101	0.5375279	0.4998027	566.1906	4.322808	0	822.162	552.0147	0.3982977	0.5259687	562.918	4.481507	0	14	808	545						Frog_fixed.avi	0
12659	760	795.2173	541.9193	0.5369508	0.4998148	566.3635	4.31974	0	817.4326	551.4207	0.3977031	0.5261727	563.1564	4.483568	0	14	806	547						Frog_fixed.avi	0
12676	761	795.3033	542.1178	0.5363539	0.4998869	566.6589	4.329761	0	822.8102	552.2656	0.3971505	0.5263514	563.2169	4.485041	0	14	809	547						Frog_fixed.avi	0
12692	762	799.0667	540.0597	0.5357632	0.4999482	566.6678	4.336745	0	825.1003	556.4891	0.3965625	0.5265111	563.3798	4.477412	0	14	812	548						Frog_fixed.avi	0
12709	763	794.1778	547.4856	0.5351261	0.5000561	566.8018	4.326722	0	825.4675	551.5706	0.3959731	0.5268073	563.6078	4.475418	0	14	810	550						Frog_fixed.avi	0
12726	764	787.012	546.4781	0.5344747	0.5002279	566.9592	4.340213	0	820.5017	549.587	0.395373	0.5271195	563.8803	4.491497	0	14	804	548						Frog_fixed.avi	0
12742	765	789.3336	542.6116	0.5339153	0.5003911	566.9756	4.340253	0	828.2885	559.5894	0.3948466	0.5273048	563.9729	4.475718	0	14	809	551						Frog_fixed.avi	0
12759	766	794.8734	541.0145	0.5333772	0.5004855	567.0552	4.334701	0	828.9396	552.5696	0.394327	0.5276224	564.0959	4.483857	0	14	812	547						Frog_fixed.avi	0
12776	767	796.7792	540.7771	0.5328431	0.5005148	567.1896	4.352216	0	828.5479	553.4104	0.3938265	0.5278457	564.1678	4.505258	0	14	813	547						Frog_fixed.avi	0
12792	768	794.5257	540.0425	0.5323423	0.5004916	567.3149	4.350389	0	824.7232	553.7873	0.393335	0.5280025	564.3016	4.492591	0	14	810	547						Frog_fixed.avi	0
12809	769	801.9237	540.9497	0.531806	0.5004085	567.4393	4.348583	0	833.4598	558.2672	0.3928248	0.5280975	564.433	4.500628	0	15	818	550						Frog_fixed.avi	0
12826	770	857.4524	501.026	0.530919	0.5000083	567.6862	4.35546	0	886.7648	520.9006	0.3920847	0.5279804	564.7231	4.494315	0	15	872	511						Frog_fixed.avi	0
12842	771	848.0142	496.7372	0.5303216	0.4997765	567.6754	4.362973	0	879.8887	514.8489	0.3916076	0.5279502	564.7701	4.499295	0	15	864	506						Frog_fixed.avi	0
12859	772	853.0615	495.6879	0.5298342	0.4996367	567.7098	4.369867	0	882.3925	524.093	0.3911047	0.5280029	564.8262	4.5102	0	15	868	510						Frog_fixed.avi	0
12876	773	851.7218	499.103	0.5293313	0.4993601	567.923	4.365095	0	883.0005	519.5173	0.3905772	0.5280187	565.0249	4.515059	0	15	867	509						Frog_fixed.avi	0
12892	774	849.4552	502.4427	0.528786	0.4991665	568.1492	4.370455	0	885.7054	519.3046	0.3900626	0.5280613	565.1482	4.509309	0	15	868	511						Frog_fixed.avi	0
12909	775	853.3096	500.1201	0.5282613	0.4990504	568.1403	4.380961	0	888.6276	524.0721	0.3895592	0.5280952	565.3519	4.521505	0	15	871	512						Frog_fixed.avi	0
12926	776	851.4694	501.2373	0.5277532	0.4989294	568.1918	4.368708	0	885.8697	520.8439	0.3890553	0.5282243	565.4344	4.516746	0	15	869	511						Frog_fixed.avi	0
12942	777	853.4091	497.8203	0.5272502	0.4988792	568.2067	4.374882	0	889.3906	516.0186	0.388586	0.5283557	565.5245	4.517582	0	15	871	507						Frog_fixed.avi	0
12959	778	851.4388	499.1901	0.5267779	0.4989073	568.176	4.380831	0	885.5858	517.2909	0.3881143	0.5285139	565.6076	4.511456	0	15	869	508						Frog_fixed.avi	0
12976	779	850.5328	499.266	0.5263318	0.4990224	568.2317	4.386967	0	887.11	521.6672	0.3876959	0.5287442	565.7115	4.520168	0	15	869	510						Frog_fixed.avi	0
12992	780	858.7955	503.0118	0.5259547	0.4991851	568.3292	4.372938	0	882.8181	521.2559	0.3872708	0.52899	565.8138	4.526996	0	15	871	512						Frog_fixed.avi	0
13009	781	863.7681	499.0226	0.5256166	0.4994572	568.3576	4.387196	0	886.8521	514.4353	0.3869065	0.5293069	565.819	4.519209	0	15	875	507						Frog_fixed.avi	0
13026	782	857.1163	498.435	0.525225	0.4997604	568.3048	4.378589	0	886.8723	521.6683	0.3865441	0.5295714	565.7908	4.530969	0	15	872	510						Frog_fixed.avi	0
13042	783	850.816	506.7699	0.5248668	0.4999867	568.3535	4.371364	0	883.8702	519.8075	0.3861983	0.5298626	565.8583	4.523556	0	15	867	513						Frog_fixed.avi	0
13059	784	865.0585	505.1712	0.5246425	0.5002205	568.2324	4.382253	0	887.3297	519.2278	0.3859169	0.5301059	565.7931	4.526526	0	15	876	512						Frog_fixed.avi	0
13076	785	852.0316	503.1737	0.5243014	0.5003842	568.1002	4.381124	0	887.2827	520.6694	0.3856188	0.5302413	565.6991	4.531466	0	15	870	512						Frog_fixed.avi	0
13092	786	862.9874	494.3394	0.5241343	0.5004196	568.0698	4.384258	0	882.6573	519.5667	0.3853608	0.5303204	565.6772	4.52646	0	15	873	507						Frog_fixed.avi	0
13109	787	853.3278	499.0711	0.5238677	0.5003536	567.8432	4.38003	0	885.7542	522.9628	0.3851214	0.5302547	565.5457	4.542995	0	15	870	511						Frog_fixed.avi	0
13126	788	865.3439	506.7833	0.5237258	0.5002264	567.9136	4.377984	0	883.6716	524.9093	0.3849059	0.5302387	565.4795	4.530592	0	15	875	516						Frog_fixed.avi	0
13142	789	856.7754	510.3491	0.5234845	0.500124	567.6694	4.373838	0	882.815	524.4445	0.3846522	0.5301152	565.4474	4.520228	0	15	870	517						Frog_fixed.avi	0
13159	790	856.1401	506.2334	0.5232508	0.5000343	567.8412	4.378067	0	887.2031	520.8528	0.3844504	0.5300199	565.2803	4.5358	0	15	872	514						Frog_fixed.avi	0
13175	791	859.9348	507.0143	0.5230537	0.4998986	567.427	4.383436	0	882.4489	522.0077	0.3841613	0.5298883	565.3258	4.527855	0	15	871	515						Frog_fixed.avi	0
13192	792	861.1335	506.7844	0.5228302	0.499754	567.5502	4.386371	0	887.542	526.3846	0.3839286	0.529628	565.1159	4.528332	0	15	874	517						Frog_fixed.avi	0
13209	793	855.914	505.0057	0.5225279	0.4995851	567.3005	4.384163	0	888.1817	520.6818	0.383639	0.5294646	565.1573	4.538372	0	15	872	513						Frog_fixed.avi	0
13225	794	859.566	508.1609	0.5222874	0.4993593	567.5466	4.392416	0	887.4728	519.7568	0.3833562	0.5291836	564.9449	4.534945	0	15	874	514						Frog_fixed.avi	0
13242	795	862.1542	508.148	0.5220478	0.499169	567.0664	4.38305	0	883.0567	527.6679	0.3830563	0.528886	564.9476	4.536921	0	15	873	518						Frog_fixed.avi	0
13259	796	856.0782	509.6115	0.5217324	0.499046	567.2886	4.391768	0	886.0598	521.5191	0.3827641	0.5287166	564.8361	4.540401	0	15	871	516						Frog_fixed.avi	0
13275	797	862.9657	507.0437	0.5214722	0.4989576	567.0828	4.394253	0	889.793	518.4238	0.382446	0.5285472	564.6957	4.531339	0	15	876	513						Frog_fixed.avi	0
13292	798	854.6606	504.9252	0.5211115	0.4989946	566.9561	4.394982	0	883.4631	518.5776	0.3820944	0.5284446	564.8621	4.536525	0	15	869	512						Frog_fixed.avi	0
13309	799	865.2808	511.0045	0.5208514	0.4990371	567.0495	4.406294	0	885.532	518.4398	0.3817753	0.5284724	564.813	4.539224	0	15	875	515						Frog_fixed.avi	0
13325	800	864.9661	507.4382	0.5205259	0.4991943	566.8477	4.400428	0	891.713	519.3156	0.3814711	0.528622	564.6565	4.538054	0	15	878	513						Frog_fixed.avi	0
13342	801	854.9248	508.7501	0.5201882	0.499331	567.0239	4.404429	0	884.3099	522.5316	0.3811438	0.5287682	564.7593	4.540313	0	15	870	516						Frog_fixed.avi	0
13359	802	865.7729	503.7932	0.5199853	0.4995326	566.8547	4.40291	0	887.5612	519.9725	0.3809112	0.5289899	564.5897	4.541491	0	15	877	512						Frog_fixed.avi	0
13375	803	860.533	506.911	0.5197051	0.499647	566.7546	4.411768	0	883.9196	518.7944	0.3806582	0.5292872	564.7988	4.54289	0	15	872	513						Frog_fixed.avi	0
13392	804	862.6838	507.5218	0.5195132	0.4997554	566.8513	4.415674	0	887.2035	522.9767	0.3804808	0.5295487	564.7336	4.550198	0	15	875	515						Frog_fixed.avi	0
13409	805	860.5256	511.0419	0.5193213	0.4998299	566.8503	4.418359	0	887.4285	520.535	0.3803204	0.5297846	564.6938	4.567536	0	15	874	516						Frog_fixed.avi	0
13425	806	858.1461	505.3873	0.5191171	0.4998744	566.842	4.413519	0	885.2944	515.7374	0.3801416	0.5300192	564.8669	4.553173	0	15	872	511						Frog_fixed.avi	0
13442	807	869.142	507.3782	0.5190067	0.4998157	566.8328	4.422853	0	889.583	519.1854	0.3800446	0.5301662	564.7065	4.571914	0	15	879	513						Frog_fixed.avi	0
13459	808	864.1672	507.5509	0.518815	0.4997376	566.9077	4.429543	0	887.2183	516.5091	0.3798703	0.5302513	564.7726	4.561959	0	15	876	512						Frog_fixed.avi	0
13475	809	856.9543	507.4175	0.5186074	0.4996143	566.7918	4.418398	0	883.8181	516.0617	0.3797102	0.5302696	565.0106	4.572114	0	15	870	512						Frog_fixed.avi	0
13492	810	870.556	510.7743	0.5185024	0.4994432	566.8851	4.423584	0	887.5168	520.981	0.3795891	0.5302103	564.943	4.573903	0	15	879	516						Frog_fixed.avi	0
13509	811	861.9795	513.2242	0.5183288	0.4992424	567.0144	4.420728	0	887.6081	517.6064	0.3794649	0.5301511	564.9456	4.576016	0	15	875	515						Frog_fixed.avi	0
13525	812	852.5219	494.3207	0.5181658	0.4989685	566.9799	4.435306	0	884.9333	507.2097	0.3793705	0.5299394	565.184	4.580338	0	15	869	501						Frog_fixed.avi	0
13542	813	863.7289	483.4254	0.5180453	0.498614	566.9457	4.421982	0	876.6765	498.4884	0.3792892	0.5296604	565.3931	4.578444	0	15	870	491						Frog_fixed.avi	0
13558	814	861.4343	484.6959	0.5179163	0.4984667	567.1988	4.421984	0	880.9309	501.6111	0.3791964	0.5296227	565.4097	4.580359	0	15	871	493						Frog_fixed.avi	0
13575	815	858.0737	480.682	0.5178189	0.4982578	567.4382	4.435114	0	884.6666	492.3421	0.3791043	0.5295255	565.4759	4.57163	0	15	871	487						Frog_fixed.avi	0
13592	816	856.0641	478.7802	0.517762	0.4981356	567.361	4.424749	0	885.2337	492.5251	0.3790575	0.5294597	565.5891	4.587977	0	15	871	486						Frog_fixed.avi	0
13608	817	855.447	484.0222	0.5177052	0.4980225	567.3626	4.422624	0	882.0371	492.0826	0.3790173	0.5293986	565.6148	4.596846	0	15	869	488						Frog_fixed.avi	0
13625	818	854.8168	485.5568	0.5176923	0.497931	567.4485	4.42581	0	884.8992	492.9462	0.3790261	0.5293271	565.7816	4.603913	0	15	870	489						Frog_fixed.avi	0
13642	819	860.7545	493.0284	0.5177552	0.4978006	567.6105	4.4157	0	884.5651	493.224	0.3790558	0.5292799	565.8165	4.595935	0	15	873	493						Frog_fixed.avi	0
13658	820	856.731	489.2408	0.5177981	0.4977806	567.7657	4.43262	0	883.2405	492.7137	0.3791078	0.5292623	565.8026	4.596527	0	15	870	491						Frog_fixed.avi	0
13675	821	854.0851	483.2475	0.5178486	0.4978442	567.8053	4.428591	0	882.7075	495.6923	0.3791897	0.529247	565.8525	4.588092	0	15	868	489						Frog_fixed.avi	0
13692	822	853.9746	479.3095	0.517894	0.4979161	567.7728	4.432893	0	885.5624	494.9555	0.3792641	0.5292324	566.0153	4.590472	0	15	870	487						Frog_fixed.avi	0
13708	823	854.4735	479.8273	0.5179948	0.4980069	567.6577	4.426644	0	879.5004	493.3828	0.3793203	0.5292292	566.261	4.592215	0	15	867	487						Frog_fixed.avi	0
13725	824	860.0059	475.1214	0.5181206	0.4981187	567.8094	4.434132	0	875.7412	498.6371	0.3793828	0.5292185	566.4722	4.60002	0	15	868	487						Frog_fixed.avi	0
13742	825	861.0115	484.8272	0.5182463	0.4981982	567.9241	4.441323	0	880.95	499.0538	0.3794957	0.5291986	566.3085	4.601544	0	15	871	492						Frog_fixed.avi	0
13758	826	859.47	482.5173	0.5183347	0.498313	567.9863	4.438797	0	883.693	498.1185	0.3796257	0.5291502	566.217	4.596823	0	15	872	490						Frog_fixed.avi	0
13775	827	853.7018	482.9744	0.5184388	0.4983679	568.0435	4.44731	0	884.4786	497.7448	0.3797405	0.5290182	566.2563	4.614617	0	15	869	490						Frog_fixed.avi	0
13792	828	860.2892	486.8699	0.5186175	0.4983359	567.8748	4.442281	0	880.3961	500.1646	0.3798294	0.5287555	566.371	4.606307	0	15	870	494						Frog_fixed.avi	0
13808	829	861.515	485.1544	0.5187786	0.4981773	567.9639	4.444196	0	877.1235	495.9511	0.3799182	0.5284083	566.5029	4.612307	0	15	869	491						Frog_fixed.avi	0
13825	830	850.0389	483.6744	0.5188795	0.4979099	567.9434	4.44198	0	880.6599	500.2553	0.3800981	0.5279058	566.3787	4.611718	0	15	865	492						Frog_fixed.avi	0
13842	831	858.4586	482.446	0.5190851	0.4975043	567.8896	4.453924	0	881.6247	507.2453	0.3802452	0.5272629	566.3243	4.608812	0	15	870	495						Frog_fixed.avi	0
13858	832	860.3478	483.9297	0.5192698	0.4971028	567.9802	4.447641	0	879.2917	501.5028	0.3803701	0.526712	566.5374	4.613792	0	15	870	493						Frog_fixed.avi	0
13875	833	850.3176	482.8986	0.5193945	0.4966874	568.011	4.45209	0	880.3126	493.0269	0.3805388	0.5261467	566.4394	4.605988	0	15	865	488						Frog_fixed.avi	0
13892	834	860.9615	478.3657	0.5196747	0.4962779	567.9698	4.441352	0	881.5079	501.8634	0.3807372	0.5255041	566.4319	4.61597	0	15	871	490						Frog_fixed.avi	0
13908	835	855.2155	480.4069	0.5198506	0.4959087	568.0193	4.45507	0	876.1456	502.1534	0.3809139	0.5249949	566.575	4.628896	0	15	866	491						Frog_fixed.avi	0
13925	836	861.0643	485.2226	0.5201801	0.4956151	567.9282	4.44979	0	882.125	501.0347	0.3812304	0.5245449	566.3797	4.622315	0	15	872	493						Frog_fixed.avi	0
13942	837	849.2725	489.9861	0.5203972	0.4953206	567.9128	4.457981	0	880.5016	510.0839	0.3814681	0.5240379	566.4551	4.62649	0	15	865	500						Frog_fixed.avi	0
13958	838	859.256	484.1956	0.5207752	0.4951637	567.7843	4.46102	0	885.548	502.4677	0.381817	0.523794	566.402	4.627152	0	15	872	493						Frog_fixed.avi	0
13975	839	857.999	486.2728	0.52112	0.4950598	567.7433	4.462995	0	884.8185	503.7687	0.3821564	0.5235345	566.2875	4.616051	0	15	871	495						Frog_fixed.avi	0
13992	840	851.4351	488.3233	0.521444	0.4950302	567.7056	4.466056	0	882.302	508.3112	0.3824748	0.5233499	566.3065	4.625011	0	15	867	498						Frog_fixed.avi	0
14008	841	852.3452	486.3266	0.5218263	0.4950432	567.7596	4.470624	0	879.3905	511.0265	0.3828467	0.5231778	566.3117	4.642661	0	15	866	499						Frog_fixed.avi	0
14025	842	857.2431	485.4129	0.5222494	0.4950871	567.6989	4.466575	0	883.4764	508.2055	0.3832252	0.5231032	566.21	4.639883	0	15	870	497						Frog_fixed.avi	0
14042	843	861.1877	486.0092	0.5226588	0.4950864	567.5742	4.470867	0	881.2137	507.5288	0.3836126	0.5230185	566.158	4.63752	0	15	871	497						Frog_fixed.avi	0
14058	844	856.0643	490.0052	0.5230505	0.4950568	567.5215	4.471335	0	880.8248	505.7492	0.3839981	0.5228835	566.1353	4.633273	0	15	868	498						Frog_fixed.avi	0
14075	845	854.2449	491.7752	0.5234255	0.4950061	567.485	4.47675	0	878.8479	508.0459	0.3843696	0.5227292	566.2648	4.634107	0	15	867	500						Frog_fixed.avi	0
14091	846	864.5383	496.0515	0.5237416	0.4950666	567.6039	4.485127	0	891.6829	522.6337	0.3847344	0.5226518	565.9677	4.637593	0	15	878	509						Frog_fixed.avi	0
14108	847	869.2228	518.3759	0.5240139	0.4950404	567.3781	4.491169	0	897.9858	535.5942	0.384987	0.5226143	565.9635	4.639309	0	15	884	527						Frog_fixed.avi	0
14125	848	866.5939	515.3624	0.5243437	0.4949477	567.4102	4.484998	0	895.7051	540.3028	0.3852679	0.5223773	565.9796	4.633556	0	15	881	528						Frog_fixed.avi	0
14141	849	866.1285	512.3332	0.5245894	0.4948653	567.3702	4.480131	0	897.9976	535.7518	0.3855211	0.5222208	565.8403	4.630684	0	15	882	524						Frog_fixed.avi	0
14158	850	869.653	510.1113	0.5248433	0.4947543	567.3108	4.479333	0	897.087	536.2394	0.3857293	0.5219615	565.8532	4.637877	0	15	883	523						Frog_fixed.avi	0
14175	851	866.1544	517.0706	0.5250287	0.4945846	567.1072	4.47985	0	897.3148	543.1833	0.3859197	0.5216423	565.8317	4.639656	0	15	882	530						Frog_fixed.avi	0
14191	852	864.2333	519.9442	0.5252197	0.4944452	567.4539	4.480927	0	896.854	536.9021	0.3860781	0.5214598	565.7021	4.640158	0	15	881	528						Frog_fixed.avi	0
14208	853	866.9724	518.256	0.525424	0.4942507	567.1041	4.482661	0	894.3523	535.1547	0.3862064	0.5211783	565.7269	4.638798	0	15	881	527						Frog_fixed.avi	0
14225	854	865.3607	512.8486	0.5255854	0.4941721	567.0786	4.492407	0	897.0257	541.1125	0.3863584	0.5208405	565.6283	4.647543	0	15	881	527						Frog_fixed.avi	0
14241	855	867.5717	515.2549	0.5257906	0.4940886	567.1713	4.487543	0	895.9971	538.4352	0.3865041	0.520708	565.5627	4.638622	0	15	882	527						Frog_fixed.avi	0
14258	856	868.4048	516.5781	0.5259299	0.4940971	566.9619	4.490517	0	897.1424	535.9752	0.3866251	0.5206607	565.4764	4.635242	0	15	883	526						Frog_fixed.avi	0
14275	857	863.0143	515.8755	0.5260397	0.4942914	566.9152	4.489798	0	895.9573	536.561	0.3867394	0.5207226	565.4954	4.64345	0	15	879	526						Frog_fixed.avi	0
14291	858	859.3064	519.428	0.5261451	0.494484	567.0944	4.483692	0	896.4519	542.1288	0.3868397	0.5208099	565.4407	4.647095	0	15	878	531						Frog_fixed.avi	0
14308	859	871.0131	514.0977	0.526307	0.4948446	567.0027	4.499218	0	895.8777	537.0176	0.3869199	0.5210788	565.4325	4.653363	0	15	883	526						Frog_fixed.avi	0
14325	860	869.0415	517.6826	0.5263816	0.4950662	566.8951	4.497876	0	898.0291	532.3758	0.3869923	0.521277	565.3958	4.652142	0	15	884	525						Frog_fixed.avi	0
14341	861	870.7251	514.2667	0.526446	0.4953057	566.8122	4.498296	0	897.1582	532.546	0.3870265	0.5214201	565.4146	4.650329	0	15	884	523						Frog_fixed.avi	0
14358	862	869.1359	515.3301	0.5264636	0.4954621	566.8265	4.501583	0	895.7556	533.881	0.3870399	0.5214705	565.4645	4.648861	0	15	882	525						Frog_fixed.avi	0
14375	863	866.5352	513.309	0.5264518	0.4955764	566.8776	4.501643	0	896.9177	536.7952	0.3870373	0.5214967	565.4728	4.658719	0	15	882	525						Frog_fixed.avi	0
14391	864	866.5214	514.1118	0.5264403	0.4956464	566.9148	4.504757	0	891.4115	539.5685	0.3870026	0.5215145	565.4169	4.644134	0	15	879	527						Frog_fixed.avi	0
14408	865	868.8552	516.3843	0.5264266	0.4957117	566.9438	4.497711	0	897.6196	539.0084	0.3869767	0.5215445	565.4527	4.652833	0	15	883	528						Frog_fixed.avi	0
14425	866	869.2538	517.4968	0.5263779	0.4957295	567.0557	4.504639	0	896.2889	540.0297	0.3869096	0.5215518	565.4655	4.640667	0	15	883	529						Frog_fixed.avi	0
14441	867	867.9667	514.7018	0.5263054	0.4957509	567.1287	4.505292	0	896.4044	540.6117	0.3868448	0.5215976	565.4789	4.648542	0	15	882	528						Frog_fixed.avi	0
14458	868	867.6563	512.147	0.5261928	0.4956796	567.0497	4.506896	0	894.2515	537.9885	0.3867252	0.5215786	565.5892	4.646812	0	15	881	525						Frog_fixed.avi	0
14475	869	861.6059	520.4061	0.526039	0.4954351	566.9785	4.494762	0	892.1245	535.0661	0.3866299	0.5215176	565.5099	4.643777	0	15	877	528						Frog_fixed.avi	0
14491	870	868.1826	512.7601	0.5259593	0.4952849	566.9197	4.496746	0	894.4454	529.9559	0.386522	0.5214388	565.5406	4.64713	0	15	881	521						Frog_fixed.avi	0
14508	871	868.7949	512.9909	0.5258017	0.4950092	567.1773	4.50765	0	894.6705	530.2568	0.3863637	0.5212988	565.5572	4.651509	0	15	882	522						Frog_fixed.avi	0
14525	872	863.9052	513.1359	0.5255542	0.4947356	566.9907	4.507905	0	890.7568	530.8806	0.3861619	0.5211099	565.577	4.650686	0	15	877	522						Frog_fixed.avi	0
14541	873	868.6234	514.408	0.5253893	0.4944755	567.0882	4.504257	0	896.5018	534.8572	0.3860028	0.5210126	565.5299	4.648021	0	15	883	525						Frog_fixed.avi	0
14558	874	864.027	510.4565	0.5251147	0.4943045	567.2007	4.509945	0	891.5026	529.5339	0.3857415	0.520973	565.7343	4.641356	0	15	878	520						Frog_fixed.avi	0
14575	875	871.3732	513.348	0.5249003	0.4941435	567.1411	4.505794	0	894.9445	531.9753	0.3855468	0.5210003	565.6225	4.638907	0	15	883	523						Frog_fixed.avi	0
14591	876	861.9961	508.6145	0.5245777	0.4941192	567.0308	4.509603	0	888.2644	531.1175	0.3852382	0.5210716	565.7888	4.648849	0	15	875	520						Frog_fixed.avi	0
14608	877	871.2487	512.3562	0.5243633	0.4940644	567.1617	4.501544	0	890.9006	531.9609	0.3850297	0.5212106	565.663	4.641307	0	15	881	522						Frog_fixed.avi	0
14625	878	861.2532	511.1563	0.5240367	0.4940489	566.9778	4.512699	0	887.7002	528.7571	0.3847417	0.5213597	565.7397	4.650206	0	15	874	520						Frog_fixed.avi	0
14641	879	869.8201	511.583	0.5238432	0.4939982	567.1965	4.509665	0	888.009	534.0121	0.3845293	0.5214555	565.657	4.628166	0	15	879	523						Frog_fixed.avi	0
14658	880	863.211	512.9484	0.52354	0.4939143	566.9737	4.511375	0	890.0713	538.4214	0.3843077	0.521508	565.639	4.64191	0	15	877	526						Frog_fixed.avi	0
14674	881	864.5389	511.4114	0.5233525	0.493833	567.1517	4.510984	0	888.7483	537.1185	0.3840739	0.5215442	565.6871	4.647011	0	15	877	524						Frog_fixed.avi	0
14691	882	862.1591	513.9303	0.5230692	0.4936784	567.022	4.516439	0	888.0695	541.6705	0.3838596	0.5215525	565.6916	4.643664	0	15	875	528						Frog_fixed.avi	0
14708	883	864.4337	510.3668	0.5228517	0.4935819	567.1335	4.528452	0	884.6448	539.9186	0.3836233	0.5215731	565.7318	4.641767	0	15	875	525						Frog_fixed.avi	0
14724	884	862.9614	508.3182	0.5225791	0.4934985	567.0222	4.520449	0	887.4973	542.9016	0.3834109	0.5215696	565.7731	4.647096	0	15	875	526						Frog_fixed.avi	0
14741	885	864.605	512.6023	0.5223936	0.493405	567.1441	4.521814	0	888.7388	537.5876	0.3832034	0.5216913	565.7861	4.648814	0	15	877	525						Frog_fixed.avi	0
14758	886	858.6932	504.8495	0.5221342	0.4934639	567.1791	4.531147	0	890.3462	537.1301	0.383027	0.5218407	565.8567	4.65404	0	15	875	521						Frog_fixed.avi	0
14774	887	864.5312	515.4463	0.5219597	0.4934226	567.1257	4.52762	0	883.3203	535.9451	0.3827721	0.5219813	566.0086	4.655873	0	15	874	526						Frog_fixed.avi	0
14791	888	860.4358	508.5275	0.521717	0.4934455	567.2841	4.526721	0	888.976	535.1341	0.3826025	0.5220627	565.8231	4.657129	0	15	875	522						Frog_fixed.avi	0
14808	889	861.8331	512.897	0.5215313	0.4933808	567.0002	4.522366	0	886.6504	532.6803	0.3823687	0.5221172	566.0848	4.654533	0	15	874	523						Frog_fixed.avi	0
14824	890	866.3856	517.2767	0.5213596	0.4932989	567.3162	4.519958	0	889.6134	533.7233	0.3822059	0.5221081	565.9699	4.661627	0	15	878	526						Frog_fixed.avi	0
14841	891	859.6561	511.1307	0.5211327	0.4932848	567.2929	4.524994	0	890.3427	534.7756	0.3820226	0.5221252	566.0364	4.650277	0	15	875	523						Frog_fixed.avi	0
14858	892	861.9653	513.2536	0.5209806	0.4932435	567.2426	4.524719	0	887.6404	532.7364	0.3818716	0.5221836	566.3057	4.650921	0	15	875	523						Frog_fixed.avi	0
14874	893	864.509	515.775	0.5208697	0.4933072	567.4826	4.51676	0	887.5886	536.6011	0.3817478	0.5222867	566.265	4.649719	0	15	876	526						Frog_fixed.avi	0
14891	894	861.7908	511.3988	0.5207233	0.4934944	567.5414	4.522271	0	888.6938	539.5464	0.3816537	0.5224912	566.22	4.640741	0	15	875	525						Frog_fixed.avi	0
14908	895	861.709	521.0034	0.5206251	0.4936921	567.3734	4.501949	0	887.5751	539.5353	0.3815221	0.5228188	566.2941	4.650022	0	15	875	530						Frog_fixed.avi	0
14924	896	858.1777	513.6561	0.5204659	0.4940009	567.4337	4.513937	0	887.4933	538.3412	0.381411	0.5230704	566.4775	4.636929	0	15	873	526						Frog_fixed.avi	0
14941	897	860.6188	515.8713	0.5203465	0.4941981	567.8088	4.513754	0	889.476	539.636	0.3813001	0.5233529	566.4766	4.641454	0	15	875	528						Frog_fixed.avi	0
14958	898	864.7064	519.7736	0.5202443	0.4944164	567.7496	4.506432	0	887.5676	536.5738	0.3811667	0.5235828	566.5146	4.638763	0	15	876	528						Frog_fixed.avi	0
14974	899	858.2419	512.4891	0.5200435	0.4947059	567.611	4.509668	0	888.1091	535.6162	0.3810088	0.5238187	566.5908	4.638479	0	15	873	524						Frog_fixed.avi	0
14991	900	858.3102	518.3143	0.5198587	0.4948806	567.8064	4.510955	0	884.7321	539.0573	0.3808363	0.5239713	566.7394	4.635899	0	15	872	529						Frog_fixed.avi	0
15008	901	864.6942	514.8329	0.5197222	0.4951054	567.7074	4.50445	0	886.6615	539.7059	0.3806858	0.5242152	566.7546	4.641489	0	15	876	527						Frog_fixed.avi	0
15024	902	860.5967	516.4533	0.519529	0.4953596	567.8062	4.50219	0	885.0135	536.9788	0.3805089	0.5244802	566.8316	4.640479	0	15	873	527						Frog_fixed.avi	0
15041	903	857.5411	516.8381	0.5194026	0.4956147	567.7407	4.501128	0	884.7623	539.3224	0.3803789	0.5246646	566.8531	4.631469	0	15	871	528						Frog_fixed.avi	0
15058	904	863.7211	514.6114	0.5193018	0.4957423	567.9223	4.501252	0	889.0433	541.276	0.3803049	0.5248052	566.9139	4.628953	0	15	876	528						Frog_fixed.avi	0
15074	905	866.0827	514.6898	0.5192448	0.4957771	567.9313	4.504317	0	887.5718	544.0515	0.3802392	0.5248513	566.9426	4.62345	0	15	877	529						Frog_fixed.avi	0
15091	906	866.1783	513.8615	0.5191819	0.4957092	568.0197	4.496017	0	884.8672	541.6524	0.3801722	0.524791	566.9386	4.614806	0	15	876	528						Frog_fixed.avi	0
15108	907	859.3079	518.037	0.5191162	0.4955713	567.9411	4.49514	0	886.6424	540.517	0.3801436	0.5247183	566.9564	4.624075	0	15	873	529						Frog_fixed.avi	0
15124	908	857.913	523.448	0.519087	0.4953548	567.8825	4.487744	0	883.0217	533.6938	0.3801441	0.524656	566.9605	4.625917	0	15	870	529						Frog_fixed.avi	0
15141	909	859.5317	520.5759	0.5190794	0.4951388	567.8909	4.500068	0	885.2921	535.491	0.3801413	0.5244271	567.037	4.637063	0	15	872	528						Frog_fixed.avi	0
15158	910	862.3822	517.275	0.5190855	0.4949062	567.8961	4.500343	0	884.4244	536.3635	0.3801577	0.5241749	567.0172	4.625605	0	15	873	527						Frog_fixed.avi	0
15174	911	859.8593	520.7854	0.5190885	0.4946733	567.8896	4.498344	0	884.3214	542.1464	0.3801642	0.5239217	566.969	4.621166	0	15	872	531						Frog_fixed.avi	0
15191	912	860.5795	522.3533	0.5191086	0.4944803	567.8648	4.498913	0	886.2257	531.5607	0.3802001	0.523839	567.0119	4.629173	0	15	873	527						Frog_fixed.avi	0
15207	913	858.662	523.8413	0.5191363	0.4943491	567.8276	4.500988	0	887.6465	533.9657	0.3802457	0.5236895	566.9572	4.635239	0	15	873	529						Frog_fixed.avi	0
15224	914	858.7092	520.3752	0.5191659	0.4942968	567.8407	4.50972	0	887.6238	537.5623	0.3802848	0.5236136	566.9188	4.645321	0	15	873	529						Frog_fixed.avi	0
15241	915	860.0943	519.1036	0.5192063	0.4942507	567.7499	4.507461	0	888.407	534.9848	0.3803332	0.5235541	566.8629	4.645734	0	15	874	527						Frog_fixed.avi	0
15257	916	862.2363	516.8154	0.5192673	0.4942504	567.8735	4.515075	0	883.614	535.3302	0.3803787	0.5235405	566.817	4.648566	0	15	873	526						Frog_fixed.avi	0
15274	917	860.9179	515.1917	0.5193021	0.4942508	567.9088	4.516007	0	882.8361	540.4009	0.3804234	0.5235333	566.9681	4.652721	0	15	872	528						Frog_fixed.avi	0
15291	918	856.9919	519.6669	0.5193477	0.4942268	567.8734	4.51108	0	882.7086	535.6808	0.3804902	0.5235282	567.056	4.663862	0	15	870	528						Frog_fixed.avi	0
15307	919	858.6444	523.7739	0.5194543	0.4942017	567.7341	4.525678	0	886.6387	539.2323	0.3806259	0.5235034	566.968	4.667967	0	15	873	532						Frog_fixed.avi	0
15324	920	856.1362	519.5153	0.5195943	0.4941883	567.6721	4.534485	0	886.1724	535.2836	0.3807752	0.5234878	566.9374	4.671764	0	15	871	527						Frog_fixed.avi	0
15341	921	855.9993	517.7711	0.5197528	0.494258	567.7163	4.525282	0	881.6703	536.7115	0.3808846	0.5235268	566.8928	4.670422	0	15	869	527						Frog_fixed.avi	0
15357	922	851.3769	517.7963	0.5198339	0.494273	567.7905	4.540371	0	876.2288	536.4564	0.3809762	0.5235127	567.0579	4.679077	0	15	864	527						Frog_fixed.avi	0
15374	923	851.6886	524.321	0.5200036	0.4942532	567.5985	4.540318	0	881.7664	536.2861	0.3811413	0.5234387	566.9313	4.686745	0	15	867	530						Frog_fixed.avi	0
15391	924	856.8515	516.5005	0.5201902	0.4942046	567.53	4.542923	0	882.1108	540.5783	0.381301	0.5232282	566.7982	4.679437	0	15	869	529						Frog_fixed.avi	0
15407	925	858.7591	520.5898	0.5203723	0.4940521	567.541	4.546856	0	880.8025	533.1364	0.3814248	0.5230886	566.8538	4.683272	0	15	870	527						Frog_fixed.avi	0
15424	926	845.2213	495.5081	0.5205305	0.4937603	567.3145	4.563346	0	883.0323	513.8784	0.3816679	0.5227077	566.7356	4.694953	0	15	864	505						Frog_fixed.avi	0
15441	927	866.2374	480.0854	0.5206395	0.4935177	567.3429	4.540878	0	890.1185	495.4594	0.3818356	0.5222886	566.7599	4.687057	0	15	878	488						Frog_fixed.avi	0
15457	928	857.4954	485.9272	0.5207961	0.4935786	567.6644	4.560325	0	894.3817	498.8075	0.3819976	0.5222547	566.6647	4.69434	0	15	876	492						Frog_fixed.avi	0
15474	929	861.2616	484.1187	0.5210451	0.4935651	567.2259	4.562509	0	897.3162	490.4933	0.3821584	0.5221812	566.6084	4.703166	0	15	879	487						Frog_fixed.avi	0
15491	930	863.6798	484.9364	0.521232	0.4936011	567.5229	4.570085	0	896.8015	499.4836	0.3823199	0.5220497	566.5612	4.701055	0	15	880	492						Frog_fixed.avi	0
15507	931	860.8278	482.8686	0.5213956	0.4936733	567.2736	4.573904	0	889.7666	499.344	0.3824077	0.5219994	566.6572	4.690704	0	15	875	491						Frog_fixed.avi	0
15524	932	859.995	482.7151	0.5215478	0.4937237	567.0222	4.570643	0	895.1606	499.3628	0.3825803	0.521991	566.4401	4.710145	0	15	878	491						Frog_fixed.avi	0
15541	933	860.6577	484.6252	0.5216753	0.4938075	567.1888	4.572461	0	894.9917	499.4128	0.3827113	0.5220484	566.4006	4.715302	0	15	878	492						Frog_fixed.avi	0
15557	934	868.6592	473.8161	0.5218288	0.4940048	567.2339	4.581597	0	891.3872	502.2753	0.3827959	0.5221366	566.3531	4.713915	0	15	880	488						Frog_fixed.avi	0
15574	935	862.6155	482.0021	0.5218961	0.4941061	567.1284	4.574844	0	891.6577	499.5908	0.3828451	0.52224	566.3876	4.719173	0	15	877	491						Frog_fixed.avi	0
15591	936	858.9747	485.2003	0.5219144	0.4942248	567.0069	4.584661	0	894.6025	503.5799	0.3828577	0.5223746	566.3537	4.717737	0	15	877	494						Frog_fixed.avi	0
15607	937	862.0606	486.8069	0.5219175	0.4944877	566.8958	4.584372	0	892.3459	499.9991	0.3828171	0.5226521	566.3471	4.729369	0	15	877	493						Frog_fixed.avi	0
15624	938	860.3204	479.6909	0.521926	0.4947935	566.8726	4.585003	0	888.5894	499.8976	0.3828089	0.5229246	566.2026	4.725949	0	15	874	490						Frog_fixed.avi	0
15641	939	859.9628	482.4669	0.5219116	0.4949638	566.7416	4.587483	0	890.4535	499.0814	0.3827968	0.5231187	566.045	4.728719	0	15	875	491						Frog_fixed.avi	0
15657	940	862.8854	487.0023	0.5218887	0.4950953	566.5444	4.598702	0	888.3269	505.5153	0.3827625	0.5232758	565.9813	4.727297	0	15	876	496						Frog_fixed.avi	0
15674	941	859.3645	486.8583	0.5218392	0.4951319	566.408	4.605066	0	890.275	499.1668	0.3827119	0.5233737	565.8126	4.73918	0	15	875	493						Frog_fixed.avi	0
15691	942	858.3064	489.1909	0.5217743	0.4950817	566.2642	4.600402	0	892.7597	499.9159	0.3826584	0.5233114	565.6559	4.738847	0	15	876	495						Frog_fixed.avi	0
15707	943	856.3671	485.5359	0.521701	0.4949446	566.1642	4.607007	0	894.2036	505.2971	0.3825798	0.5231686	565.666	4.742969	0	15	875	495						Frog_fixed.avi	0
15724	944	855.4884	482.4217	0.5216512	0.494793	566.094	4.610962	0	894.6378	496.3357	0.3825068	0.523041	565.4968	4.744838	0	15	875	489						Frog_fixed.avi	0
15741	945	857.5794	485.8051	0.5216136	0.4945232	566.1276	4.612031	0	897.7397	498.3972	0.3824489	0.5228073	565.4327	4.751541	0	15	878	492						Frog_fixed.avi	0
15757	946	857.342	484.8577	0.5215755	0.4942098	566.1218	4.616688	0	894.835	508.0019	0.3823952	0.5224429	565.3142	4.756042	0	15	876	496						Frog_fixed.avi	0
15774	947	862.6798	481.1182	0.5215909	0.4939397	565.9838	4.626428	0	894.8386	499.2309	0.3823691	0.5222391	565.2034	4.753006	0	15	879	490						Frog_fixed.avi	0
15790	948	859.3347	481.9297	0.5215757	0.4934871	565.8795	4.632495	0	892.8268	499.4619	0.3823352	0.5218888	565.0247	4.766121	0	15	876	491						Frog_fixed.avi	0
15807	949	860.4668	482.7095	0.5215523	0.4930386	565.7788	4.62725	0	893.7134	499.9869	0.3823059	0.5215012	564.9182	4.756967	0	15	877	491						Frog_fixed.avi	0
15824	950	853.6281	480.9993	0.52146	0.4925725	565.6808	4.634253	0	893.5407	495.8161	0.3822543	0.5211983	564.9077	4.774558	0	15	874	488						Frog_fixed.avi	0
15840	951	847.2993	490.5982	0.5213742	0.4921072	565.4559	4.622503	0	891.1648	507.5692	0.3821655	0.5208212	564.8129	4.767493	0	15	869	499						Frog_fixed.avi	0
15857	952	848.547	476.3462	0.5213212	0.4918166	565.3956	4.632071	0	894.5323	497.8732	0.3821141	0.520687	564.6595	4.77067	0	15	872	487						Frog_fixed.avi	0
15874	953	853.4801	482.7748	0.5212768	0.4915744	565.2695	4.633294	0	895.4724	494.7313	0.3820341	0.520618	564.5012	4.77752	0	15	874	489						Frog_fixed.avi	0
15890	954	862.8687	485.0956	0.5212054	0.4913875	565.2155	4.628811	0	898.135	494.5645	0.3819396	0.5205789	564.3026	4.778524	0	15	881	490						Frog_fixed.avi	0
15907	955	855.6544	490.0815	0.5210407	0.4912409	564.9164	4.630311	0	896.398	493.0532	0.3818129	0.5205769	564.2422	4.785184	0	15	876	492						Frog_fixed.avi	0
15924	956	853.7228	487.1778	0.5208955	0.4911529	564.9098	4.63857	0	894.805	493.8815	0.381662	0.5205954	564.1364	4.777243	0	15	874	491						Frog_fixed.avi	0
15940	957	853.8545	481.8175	0.520759	0.4911001	565.0239	4.64956	0	894.6145	502.1109	0.3815226	0.5206086	564.0334	4.773293	0	15	874	492						Frog_fixed.avi	0
15957	958	857.1277	483.0541	0.520651	0.4910858	564.7126	4.648053	0	894.8181	503.3047	0.3813724	0.5206735	563.9178	4.79409	0	15	876	493						Frog_fixed.avi	0
15974	959	858.7128	485.0447	0.5205283	0.4910533	564.3865	4.638105	0	896.256	505.9939	0.3812298	0.5207012	563.7915	4.785459	0	15	877	496						Frog_fixed.avi	0
15990	960	866.6433	485.7814	0.5204014	0.491001	564.459	4.645609	0	898.3468	506.6248	0.3810463	0.5207361	563.8298	4.795082	0	15	882	496						Frog_fixed.avi	0
16007	961	854.7075	483.7152	0.5202166	0.4909906	564.5199	4.64831	0	897.3713	502.7508	0.3808942	0.5207974	563.6306	4.795344	0	15	876	493						Frog_fixed.avi	0
16024	962	856.2958	480.9949	0.5200763	0.4910547	564.2357	4.641068	0	898.6599	513.7665	0.3807365	0.5208287	563.5041	4.796457	0	15	877	497						Frog_fixed.avi	0
16040	963	867.2825	483.9996	0.5199992	0.4911474	564.038	4.643889	0	901.3779	501.1533	0.3805934	0.5210552	563.545	4.798308	0	15	884	493						Frog_fixed.avi	0
16057	964	869.2435	485.0184	0.5199164	0.4912988	564.1027	4.649991	0	895.357	506.9629	0.3804532	0.5212149	563.5045	4.802423	0	15	882	496						Frog_fixed.avi	0
16074	965	865.5919	488.458	0.519825	0.4914308	563.9865	4.657608	0	897.6729	506.21	0.3803793	0.5213614	563.2676	4.803675	0	15	882	497						Frog_fixed.avi	0
16090	966	859.2642	484.2255	0.5197288	0.4915488	563.8519	4.648935	0	898.1752	504.3856	0.3802958	0.5214598	563.1792	4.799794	0	15	879	494						Frog_fixed.avi	0
16107	967	858.0832	482.9027	0.5196518	0.4915589	563.7067	4.654824	0	900.4525	507.5789	0.3802164	0.5215141	563.1296	4.806636	0	15	879	495						Frog_fixed.avi	0
16124	968	855.2811	483.736	0.5195842	0.4914847	563.8011	4.65493	0	895.7903	509.8719	0.3801164	0.5215051	563.0273	4.802161	0	15	876	497						Frog_fixed.avi	0
16140	969	858.1416	488.1246	0.5195093	0.4913577	563.8231	4.655933	0	895.4149	509.3869	0.3800097	0.5215032	562.9191	4.803882	0	15	877	499						Frog_fixed.avi	0
16157	970	858.853	486.5288	0.5194107	0.4912736	563.575	4.661954	0	891.8655	507.9973	0.3798541	0.5214964	562.8563	4.796352	0	15	875	497						Frog_fixed.avi	0
16174	971	853.4478	487.277	0.5192517	0.4911667	563.4481	4.652754	0	895.6282	508.8082	0.3797256	0.5214598	562.8383	4.804926	0	15	875	498						Frog_fixed.avi	0
16190	972	854.3112	480.0833	0.5190973	0.4910798	563.6301	4.665982	0	891.4323	505.7563	0.3795703	0.5214604	562.7227	4.804698	0	15	873	493						Frog_fixed.avi	0
16207	973	855.0538	478.5037	0.5189558	0.4910214	563.5215	4.671623	0	890.798	510.3994	0.379388	0.5214227	562.6816	4.802805	0	15	873	494						Frog_fixed.avi	0
16224	974	855.4245	482.5471	0.518798	0.4909071	563.1879	4.66899	0	895.1754	511.5346	0.3792566	0.5214117	562.6702	4.795569	0	15	875	497						Frog_fixed.avi	0
16240	975	859.8736	483.6036	0.5186766	0.4907396	563.2798	4.675085	0	895.4601	506.9419	0.3791156	0.521431	562.5093	4.810705	0	15	878	495						Frog_fixed.avi	0
16257	976	856.764	486.0844	0.5185171	0.4904535	563.4302	4.677123	0	892.2952	506.5433	0.3789602	0.5213576	562.4059	4.813253	0	15	875	496						Frog_fixed.avi	0
16274	977	847.96	484.2593	0.5183471	0.4902213	563.054	4.670202	0	895.153	510.7986	0.3788051	0.5212032	562.5269	4.81747	0	15	872	498						Frog_fixed.avi	0
16290	978	857.8682	487.2292	0.5182332	0.4899048	562.9704	4.671969	0	898.5886	513.5512	0.3786986	0.5210115	562.2484	4.815242	0	15	878	500						Frog_fixed.avi	0
16307	979	859.4955	484.8954	0.5180831	0.4895147	562.9462	4.682485	0	894.1776	517.8486	0.3785311	0.5207424	562.1937	4.807558	0	15	877	501						Frog_fixed.avi	0
16324	980	847.2906	488.1954	0.517898	0.4891513	562.7672	4.670995	0	896.4103	510.8952	0.3783958	0.5206094	562.1752	4.810153	0	15	872	500						Frog_fixed.avi	0
16340	981	853.0636	484.0956	0.5177999	0.4887443	562.7098	4.683829	0	894.058	511.3456	0.3782525	0.5204043	562.2011	4.81264	0	15	874	498						Frog_fixed.avi	0
16357	982	862.6891	486.5418	0.517715	0.4883947	562.7736	4.689052	0	900.022	513.4428	0.3781721	0.5202212	561.8914	4.81446	0	15	881	500						Frog_fixed.avi	0
16373	983	856.5612	463.4612	0.5174769	0.487824	562.6508	4.689049	0	906.8292	495.0751	0.3780432	0.5198379	562.0037	4.809697	0	15	882	479						Frog_fixed.avi	0
16390	984	858.2891	454.8492	0.5173376	0.4873642	562.6096	4.694262	0	904.8975	484.9987	0.3779646	0.5196252	562.012	4.810833	0	15	882	470						Frog_fixed.avi	0
16407	985	865.3028	460.2814	0.5172599	0.4869832	562.5234	4.690292	0	902.1518	487.4531	0.3778274	0.5194308	562.061	4.804469	0	15	884	474						Frog_fixed.avi	0
16423	986	861.673	461.6346	0.5171549	0.4864943	562.4383	4.689987	0	904.2239	490.4589	0.3777139	0.5191908	561.8259	4.806188	0	15	883	476						Frog_fixed.avi	0
16440	987	855.2126	467.785	0.5169998	0.4860334	562.2668	4.682628	0	904.0925	486.176	0.3775924	0.5189792	561.746	4.80847	0	15	880	477						Frog_fixed.avi	0
16457	988	854.6111	461.977	0.5168592	0.4855354	562.4209	4.685389	0	904.5641	485.3671	0.377501	0.518764	561.671	4.810278	0	15	880	474						Frog_fixed.avi	0
16473	989	861.9995	461.9452	0.5167944	0.4850689	562.4199	4.686609	0	902.0098	495.3993	0.3773615	0.5184067	561.6309	4.804998	0	15	882	479						Frog_fixed.avi	0
16490	990	860.6656	464.2286	0.5166509	0.4845874	562.0301	4.677118	0	906.4797	486.2	0.3772718	0.518243	561.4461	4.809426	0	15	884	475						Frog_fixed.avi	0
16507	991	856.381	459.9032	0.5164903	0.4841763	561.9306	4.667887	0	904.9576	488.6522	0.3771337	0.5180196	561.426	4.810977	0	15	881	474						Frog_fixed.avi	0
16523	992	853.4189	460.7357	0.5163375	0.483782	562.1575	4.679211	0	904.5134	487.6448	0.377013	0.5178607	561.4413	4.797981	0	15	879	474						Frog_fixed.avi	0
16540	993	855.5201	461.6278	0.5162111	0.4835033	561.9351	4.682692	0	901.4541	492.9268	0.3768545	0.5176517	561.4061	4.795544	0	15	878	477						Frog_fixed.avi	0
16557	994	858.118	461.8452	0.5160592	0.4832678	561.707	4.671978	0	903.6354	492.3378	0.376692	0.5176151	561.3806	4.795406	0	15	881	477						Frog_fixed.avi	0
16573	995	862.8228	465.2292	0.5159642	0.4831351	561.7714	4.666196	0	906.4556	491.6125	0.3765866	0.5175341	561.3632	4.800165	0	15	885	478						Frog_fixed.avi	0
16590	996	859.4439	463.9305	0.515852	0.4830038	561.8777	4.667861	0	900.08	491.9601	0.3764585	0.5174629	561.223	4.783545	0	15	880	478						Frog_fixed.avi	0
16607	997	857.7551	464.6591	0.5157632	0.4828708	561.7943	4.661514	0	903.7338	487.5007	0.3763821	0.5174239	561.1351	4.78039	0	15	881	476						Frog_fixed.avi	0
16623	998	855.2938	465.0453	0.5157265	0.4828171	561.6663	4.648334	0	901.9915	485.3218	0.3763265	0.5174049	561.1079	4.775071	0	15	879	475						Frog_fixed.avi	0
16640	999	856.8536	465.9753	0.5157419	0.4827982	561.623	4.64114	0	904.7938	486.7872	0.3763401	0.5174065	561.0486	4.768454	0	15	881	476						Frog_fixed.avi	0
16657	1000	860.2087	469.7534	0.5158171	0.4828121	561.563	4.641371	0	902.0983	486.3282	0.3763722	0.5174267	561.0005	4.760995	0	15	881	478						Frog_fixed.avi	0
16673	1001	865.3572	468.2753	0.5159305	0.4829401	561.5289	4.634938	0	901.6193	492.6963	0.3764417	0.5174955	560.9897	4.754663	0	15	883	480						Frog_fixed.avi	0
16690	1002	862.9624	464.4044	0.5160347	0.4830962	561.3271	4.622325	0	904.3407	490.4356	0.3765462	0.5176239	560.8652	4.738666	0	15	884	477						Frog_fixed.avi	0
16707	1003	857.1099	469.405	0.5161029	0.4832408	561.3895	4.599055	0	901.5776	484.1053	0.3766077	0.517783	560.9977	4.739324	0	15	879	477						Frog_fixed.avi	0
16723	1004	860.5188	463.5459	0.5162579	0.4834362	561.3129	4.605507	0	900.0167	485.0579	0.3767037	0.5178748	561.0311	4.729754	0	15	880	474						Frog_fixed.avi	0
16740	1005	867.342	467.8324	0.5164409	0.4835662	561.4335	4.588046	0	900.3384	484.2603	0.3768449	0.5180017	560.6949	4.712485	0	15	884	476						Frog_fixed.avi	0
16757	1006	857.4753	467.3705	0.5165719	0.4837079	561.312	4.577322	0	901.6747	482.3376	0.3770169	0.5180901	560.6917	4.712016	0	15	880	475						Frog_fixed.avi	0
16773	1007	862.9561	467.5418	0.5167474	0.4837708	561.2378	4.584171	0	898.6898	485.2749	0.3771477	0.5180872	560.89	4.696805	0	15	881	476						Frog_fixed.avi	0
16790	1008	865.7406	467.5258	0.5169728	0.4838299	561.21	4.561027	0	902.4463	485.0224	0.3773105	0.5180348	560.6512	4.699224	0	15	884	476						Frog_fixed.avi	0
16807	1009	859.5673	470.4715	0.5170681	0.4838186	561.259	4.560573	0	902.0507	481.557	0.3774555	0.5179348	560.4539	4.696942	0	15	881	476						Frog_fixed.avi	0
16823	1010	861.1283	472.3432	0.5172319	0.4838128	561.1247	4.555867	0	895.7934	488.4101	0.3775586	0.5178116	560.6466	4.683976	0	15	878	480						Frog_fixed.avi	0
16840	1011	867.0494	467.1497	0.5174493	0.4837392	561.077	4.546077	0	901.1929	494.4514	0.3777248	0.517571	560.5944	4.673031	0	15	884	481						Frog_fixed.avi	0
16857	1012	862.7424	468.738	0.5175633	0.4836166	561.1182	4.542576	0	900.5402	493.9675	0.3778748	0.5174647	560.4479	4.667602	0	15	882	481						Frog_fixed.avi	0
16873	1013	863.0922	470.5786	0.5177515	0.4834834	560.864	4.540757	0	895.7999	488.017	0.3780423	0.5173327	560.3879	4.659924	0	15	879	479						Frog_fixed.avi	0
16890	1014	865.7708	475.3346	0.5179894	0.483255	561.0397	4.525066	0	898.6451	486.9852	0.3782342	0.5171152	560.3928	4.668081	0	15	882	481						Frog_fixed.avi	0
16907	1015	861.7939	471.7436	0.51815	0.4830753	560.9257	4.538803	0	896.2444	494.6846	0.3784266	0.516817	560.1517	4.657809	0	15	879	483						Frog_fixed.avi	0
16923	1016	867.6692	468.152	0.51837	0.482911	560.7128	4.534432	0	899.2457	491.129	0.3786058	0.516611	560.1978	4.652055	0	15	883	480						Frog_fixed.avi	0
16940	1017	867.5228	470.7108	0.5185429	0.4827439	560.947	4.523685	0	901.1722	486.1234	0.3787915	0.5164335	560.256	4.653252	0	15	884	478						Frog_fixed.avi	0
16956	1018	864.7261	472.6357	0.5186752	0.4826013	560.6946	4.52056	0	895.3699	488.3975	0.3789331	0.5161992	560.0787	4.656626	0	15	880	481						Frog_fixed.avi	0
16973	1019	868.507	474.7165	0.5188509	0.4824633	560.6179	4.52259	0	892.7614	491.9034	0.3790527	0.5159668	560.2332	4.652565	0	15	881	483						Frog_fixed.avi	0
16990	1020	867.3166	474.7566	0.5190169	0.482437	560.9067	4.509513	0	897.8832	497.8504	0.3792518	0.5158705	560.1143	4.648757	0	15	883	486						Frog_fixed.avi	0
17006	1021	860.6631	471.1024	0.5191873	0.4825167	560.5278	4.504107	0	893.5546	492.5886	0.3794154	0.5158548	560.1114	4.652675	0	15	877	482						Frog_fixed.avi	0
17023	1022	866.3683	478.6919	0.5193946	0.4825177	560.6408	4.501055	0	898.1812	491.4716	0.3796159	0.5158178	560.0675	4.6488	0	15	882	485						Frog_fixed.avi	0
17040	1023	867.339	469.6635	0.5196264	0.4826115	560.6159	4.502009	0	896.3494	490.3666	0.379832	0.5157771	560.0861	4.64614	0	15	882	480						Frog_fixed.avi	0
17056	1024	863.5627	473.9333	0.5198454	0.48264	560.564	4.503039	0	891.6437	489.0517	0.3800317	0.5157201	560.0628	4.645429	0	15	878	481						Frog_fixed.avi	0
17073	1025	867.5027	472.7289	0.5201029	0.482681	560.582	4.498502	0	898.3865	486.8812	0.380294	0.5156118	559.992	4.64827	0	15	883	480						Frog_fixed.avi	0
17090	1026	860.4208	468.9532	0.5202711	0.4826586	560.3984	4.508769	0	892.8442	492.0919	0.3804421	0.5154076	559.9848	4.651669	0	15	877	481						Frog_fixed.avi	0
17106	1027	868.8496	472.242	0.5205209	0.4826459	560.6821	4.505173	0	895.3287	502.0808	0.3806635	0.5151452	559.8966	4.644537	0	15	882	487						Frog_fixed.avi	0
17123	1028	866.5453	472.0652	0.520703	0.4826586	560.3688	4.50718	0	898.3024	492.0364	0.3808747	0.5150813	559.907	4.637533	0	15	882	482						Frog_fixed.avi	0
17140	1029	865.608	472.647	0.5209199	0.4826628	560.4866	4.506885	0	894.973	493.9837	0.3810599	0.5150098	559.8528	4.645768	0	15	880	483						Frog_fixed.avi	0
17156	1030	867.6018	475.754	0.5211443	0.4827259	560.4327	4.511353	0	895.2914	488.1657	0.3812597	0.5150008	559.8291	4.637503	0	15	881	482						Frog_fixed.avi	0
17173	1031	863.7826	471.007	0.5213227	0.4827824	560.255	4.513569	0	897.0454	488.7122	0.3814394	0.5149325	559.8223	4.646947	0	15	880	480						Frog_fixed.avi	0
17190	1032	869.0058	473.2926	0.5215889	0.4827819	560.399	4.516776	0	897.1884	482.4917	0.3816341	0.5149466	559.6928	4.641852	0	15	883	478						Frog_fixed.avi	0
17206	1033	864.7953	477.6448	0.5217377	0.4828602	560.2083	4.505302	0	896.1182	486.2329	0.3818137	0.5149287	559.6629	4.643312	0	15	880	482						Frog_fixed.avi	0
17223	1034	862.3948	475.3499	0.5218905	0.4829541	560.3323	4.508149	0	893.8201	490.6988	0.3819378	0.5149134	559.7709	4.650612	0	15	878	483						Frog_fixed.avi	0
17240	1035	862.1649	478.3919	0.5221048	0.4831	560.2143	4.503885	0	895.4144	489.3523	0.3821104	0.5149813	559.5942	4.652916	0	15	879	484						Frog_fixed.avi	0
17256	1036	859.8638	475.1988	0.522249	0.483353	560.0699	4.515924	0	896.1988	493.9299	0.3822778	0.5150456	559.6199	4.645951	0	15	878	485						Frog_fixed.avi	0
17273	1037	859.6929	475.8854	0.5224658	0.4836332	560.1566	4.515448	0	891.3143	497.2603	0.3824363	0.5152073	559.7544	4.656844	0	15	876	487						Frog_fixed.avi	0
17290	1038	861.3295	481.4005	0.5226932	0.483873	560.061	4.505257	0	893.5632	496.4994	0.3826606	0.5152826	559.5767	4.656346	0	15	877	489						Frog_fixed.avi	0
17306	1039	857.385	480.9268	0.5228473	0.4841134	560.2746	4.522797	0	895.2188	495.5866	0.3828614	0.5154023	559.7604	4.666209	0	15	876	488						Frog_fixed.avi	0
17323	1040	860.8878	476.0767	0.5231275	0.4843569	560.2112	4.527819	0	888.6643	492.9734	0.3830274	0.515418	559.6349	4.660666	0	15	875	485						Frog_fixed.avi	0
17340	1041	855.3362	474.9948	0.5232833	0.4845209	560.1729	4.535311	0	897.4446	496.821	0.3832686	0.51537	559.5535	4.657551	0	15	876	486						Frog_fixed.avi	0
17356	1042	855.9488	478.4989	0.5235355	0.4845655	560.264	4.532682	0	890.9484	496.0947	0.3834065	0.5152757	559.817	4.669165	0	15	873	487						Frog_fixed.avi	0
17373	1043	859.1504	481.475	0.5237139	0.4846211	560.097	4.530879	0	891.1471	504.3833	0.3836029	0.5150947	559.6444	4.670788	0	15	875	493						Frog_fixed.avi	0
17390	1044	857.7788	499.8406	0.5237646	0.4848463	560.1622	4.523693	0	899.8538	514.4048	0.3837535	0.5151424	559.581	4.672216	0	16	879	507						Frog_fixed.avi	0
17406	1045	869.3965	532.2984	0.5238244	0.4853603	560.3343	4.537987	0	906.1793	551.4617	0.3838586	0.5154454	559.6772	4.666427	0	16	888	542						Frog_fixed.avi	0
17423	1046	871.1704	529.7885	0.5241177	0.4853242	560.2126	4.533475	0	905.517	545.7936	0.3840253	0.5153782	559.4968	4.670278	0	16	888	538						Frog_fixed.avi	0
17440	1047	863.7371	533.3241	0.5242446	0.4853759	560.1567	4.540783	0	907.7815	555.8273	0.3842205	0.5153301	559.4253	4.669229	0	16	886	545						Frog_fixed.avi	0
17456	1048	869.4362	531.7714	0.5244487	0.4853208	560.1837	4.542102	0	902.1985	551.9476	0.3843459	0.5152604	559.5624	4.678662	0	16	886	542						Frog_fixed.avi	0
17473	1049	868.0148	535.5425	0.5246319	0.4852403	560.1417	4.532217	0	906.0987	554.9552	0.3845143	0.5151413	559.4658	4.676226	0	16	887	545						Frog_fixed.avi	0
17489	1050	861.1532	529.7719	0.5247232	0.4851539	560.0262	4.530327	0	908.3953	551.7136	0.3846686	0.5150796	559.3955	4.679521	0	16	885	541						Frog_fixed.avi	0
17506	1051	866.4536	529.0588	0.5249082	0.4849841	560.0339	4.549166	0	904.1292	547.2502	0.3848096	0.5150433	559.3836	4.681961	0	16	885	538						Frog_fixed.avi	0
17523	1052	869.4767	528.9542	0.525104	0.4848589	559.9812	4.556293	0	905.3497	548.1436	0.384979	0.5149584	559.3381	4.679358	0	16	887	539						Frog_fixed.avi	0
17539	1053	863.2641	527.3047	0.5252036	0.4846697	560.028	4.543709	0	905.874	541.7273	0.3851193	0.5148544	559.1716	4.682771	0	16	885	535						Frog_fixed.avi	0
17556	1054	862.1934	529.8408	0.5253721	0.4844877	559.8555	4.548001	0	905.3583	547.6411	0.385268	0.5146499	559.2643	4.68564	0	16	884	539						Frog_fixed.avi	0
17573	1055	868.8969	526.5307	0.5255831	0.4842696	559.9813	4.552461	0	901.1415	552.5968	0.3854051	0.5143537	559.2986	4.687127	0	16	885	540						Frog_fixed.avi	0
17589	1056	859.675	528.0283	0.5257037	0.4840238	559.8823	4.553786	0	907.3723	547.2321	0.3855942	0.5141975	559.1219	4.691794	0	16	884	538						Frog_fixed.avi	0
17606	1057	859.1012	532.4697	0.5259068	0.4837604	559.6008	4.549258	0	900.9496	543.2278	0.3857556	0.5139613	559.1235	4.691269	0	16	880	538						Frog_fixed.avi	0
17623	1058	866.0742	527.7185	0.5261382	0.4835914	559.7654	4.544699	0	902.9178	553.1788	0.3859749	0.5136728	559.075	4.684391	0	16	884	540						Frog_fixed.avi	0
17639	1059	857.2283	532.1423	0.5263041	0.4834609	559.4614	4.545708	0	903.8115	552.2464	0.3861582	0.5135164	558.889	4.693152	0	16	881	542						Frog_fixed.avi	0
17656	1060	865.0507	531.4854	0.5265541	0.4833302	559.5612	4.54505	0	904.1016	544.7212	0.3863611	0.513423	558.8022	4.689294	0	16	885	538						Frog_fixed.avi	0
17673	1061	855.5421	525.2034	0.5267301	0.483364	559.518	4.544285	0	904.1564	543.8932	0.3865641	0.5133363	558.7635	4.695329	0	16	880	535						Frog_fixed.avi	0
17689	1062	861.0468	532.0779	0.5269766	0.4832442	559.2568	4.539531	0	897.8429	539.3532	0.3867354	0.5132313	558.723	4.687332	0	16	879	536						Frog_fixed.avi	0
17706	1063	858.9979	527.4968	0.527185	0.4832368	559.4779	4.544145	0	905.0201	545.8813	0.3869946	0.5130705	558.592	4.678737	0	16	882	537						Frog_fixed.avi	0
17723	1064	859.3774	530.9781	0.5274183	0.4831261	559.0106	4.525167	0	902.0208	540.759	0.3871625	0.5128873	558.5606	4.692285	0	16	881	536						Frog_fixed.avi	0
17739	1065	857.4311	529.9848	0.5276294	0.4830008	559.3273	4.526248	0	902.9144	544.1917	0.3873579	0.5126053	558.4318	4.681169	0	16	880	537						Frog_fixed.avi	0
17756	1066	860.9622	532.7223	0.527855	0.482859	558.9336	4.522365	0	903.523	539.4468	0.3875512	0.5123844	558.3411	4.687129	0	16	882	536						Frog_fixed.avi	0
17773	1067	858.3571	531.1619	0.52806	0.4828003	559.0382	4.511713	0	897.3638	542.0522	0.3877004	0.5121422	558.4177	4.682055	0	16	878	537						Frog_fixed.avi	0
17789	1068	857.2942	532.589	0.5283133	0.4827932	558.8784	4.521358	0	906.0395	547.8842	0.3879297	0.5119281	558.1945	4.681417	0	16	882	540						Frog_fixed.avi	0
17806	1069	855.5239	530.5616	0.5285246	0.4829156	558.9342	4.519981	0	897.8447	542.3761	0.3881295	0.511936	558.2374	4.673491	0	16	877	536						Frog_fixed.avi	0
17823	1070	860.7516	531.8963	0.5288441	0.4831204	558.663	4.511756	0	898.6797	546.9802	0.3883815	0.5119508	557.9765	4.677597	0	16	880	539						Frog_fixed.avi	0
17839	1071	860.4939	531.0579	0.5290856	0.4834363	558.746	4.519279	0	898.7379	544.1095	0.3886071	0.5120602	558.1328	4.674452	0	16	880	538						Frog_fixed.avi	0
17856	1072	859.1511	530.4969	0.5293541	0.4837148	558.6395	4.512625	0	897.8798	539.9719	0.388853	0.5121959	557.8661	4.669981	0	16	879	535						Frog_fixed.avi	0
17872	1073	856.0479	533.9562	0.5296062	0.4839872	558.6708	4.517903	0	895.4999	537.4826	0.3890755	0.5123155	558.0543	4.673196	0	16	876	536						Frog_fixed.avi	0
17889	1074	858.6702	528.7073	0.5298495	0.4843227	558.7025	4.513824	0	898.6544	535.8754	0.3893274	0.5124114	557.8644	4.67381	0	16	879	532						Frog_fixed.avi	0
17906	1075	861.0168	532.2318	0.5301347	0.4845752	558.6975	4.513381	0	895.9266	537.5552	0.3895619	0.5125086	557.9799	4.674839	0	16	878	535						Frog_fixed.avi	0
17922	1076	857.3633	528.3323	0.5303725	0.4849332	558.6843	4.512678	0	902.6588	537.8397	0.3898383	0.5125924	557.9089	4.667002	0	16	880	533						Frog_fixed.avi	0
17939	1077	865.5723	531.3389	0.5307164	0.4852688	558.8502	4.514369	0	897.9184	537.1801	0.3900913	0.5126821	558.0286	4.668548	0	16	882	534						Frog_fixed.avi	0
17956	1078	861.15	529.7153	0.5309356	0.4855368	558.8965	4.509212	0	900.8971	543.7845	0.3903902	0.5127585	557.8959	4.670596	0	16	881	537						Frog_fixed.avi	0
17972	1079	861.2897	527.914	0.531264	0.4858635	558.8597	4.514266	0	898.476	537.2238	0.3906583	0.5129573	558.2184	4.660368	0	16	880	533						Frog_fixed.avi	0
17989	1080	863.3737	526.8984	0.5315194	0.486055	559.0343	4.509365	0	903.8522	537.36	0.3909833	0.5130256	557.9376	4.664718	0	16	884	532						Frog_fixed.avi	0
18006	1081	859.7299	530.8748	0.5318078	0.4860969	558.8787	4.51461	0	900.6147	536.3438	0.3912378	0.5130116	558.0919	4.656187	0	16	880	534						Frog_fixed.avi	0
18022	1082	863.1299	532.001	0.5320668	0.4861052	559.3124	4.50633	0	899.3433	543.7275	0.3915221	0.5128672	558.1005	4.655716	0	16	881	538						Frog_fixed.avi	0
18039	1083	859.84	528.1553	0.5322742	0.486034	559.053	4.51352	0	897.4938	544.7042	0.3917383	0.5127168	558.2358	4.654513	0	16	879	536						Frog_fixed.avi	0
18056	1084	863.3943	527.9564	0.5324935	0.4858998	559.3375	4.508499	0	897.4713	534.1039	0.3919583	0.5126055	558.348	4.652349	0	16	880	531						Frog_fixed.avi	0
18072	1085	857.9734	527.3446	0.5326831	0.4858189	559.3544	4.50369	0	894.202	536.2432	0.3921462	0.5124415	558.5474	4.656482	0	16	876	532						Frog_fixed.avi	0
18089	1086	860.4083	529.825	0.5328934	0.4856647	559.3617	4.498998	0	898.8091	532.7666	0.3924076	0.5123468	558.537	4.644537	0	16	880	531						Frog_fixed.avi	0
18106	1087	860.6451	531.0789	0.5330547	0.4855953	559.7382	4.487315	0	894.1611	535.9308	0.3926005	0.5122561	558.6761	4.637044	0	16	877	534						Frog_fixed.avi	0
18122	1088	853.6636	533.8455	0.5332021	0.4855433	559.7084	4.488893	0	894.2261	537.3844	0.3928117	0.51221	558.8768	4.637066	0	16	874	536						Frog_fixed.avi	0
18139	1089	856.558	529.983	0.533411	0.4855285	559.828	4.490478	0	897.846	534.7544	0.3930253	0.5122198	558.9512	4.633119	0	16	877	532						Frog_fixed.avi	0
18156	1090	858.0358	528.1641	0.5335467	0.4855296	559.9925	4.491119	0	894.2826	534.5222	0.3931822	0.5122186	559.1631	4.625943	0	16	876	531						Frog_fixed.avi	0
18172	1091	853.6371	530.7759	0.5336466	0.4855425	560.267	4.473583	0	895.7911	536.4531	0.3933752	0.5122567	559.3593	4.626394	0	16	875	534						Frog_fixed.avi	0
18189	1092	852.5945	532.0281	0.5337996	0.4855706	560.6219	4.472141	0	895.2057	535.7842	0.3935511	0.5122867	559.3436	4.620202	0	16	874	534						Frog_fixed.avi	0
18206	1093	854.0447	531.5605	0.5339498	0.4856519	560.5105	4.465617	0	896.3683	533.0081	0.3937342	0.512318	559.6102	4.614491	0	16	875	532						Frog_fixed.avi	0
18222	1094	854.3037	534.0435	0.5340851	0.4857242	560.4704	4.46012	0	890.442	531.4287	0.3938928	0.5123982	559.7057	4.612135	0	16	872	533						Frog_fixed.avi	0
18239	1095	858.3098	530.2112	0.5342732	0.4858799	560.9998	4.448695	0	895.6688	530.2959	0.3941061	0.5125132	559.8553	4.613854	0	16	877	530						Frog_fixed.avi	0
18256	1096	853.6401	533.6035	0.5343735	0.4860134	561.088	4.446308	0	892.7899	536.1041	0.3942676	0.5124922	560.092	4.603799	0	16	873	535						Frog_fixed.avi	0
18272	1097	854.0803	535.1543	0.5344887	0.4861157	561.1118	4.440578	0	890.2924	531.8861	0.3944096	0.5125706	560.3439	4.603097	0	16	872	534						Frog_fixed.avi	0
18289	1098	859.4626	535.3311	0.5346603	0.4862154	561.4376	4.447951	0	896.3392	533.4487	0.3945992	0.5125787	560.443	4.604076	0	16	878	534						Frog_fixed.avi	0
18306	1099	859.667	533.6648	0.5347719	0.4863671	561.4913	4.43649	0	896.1364	536.0488	0.394737	0.5125971	560.5571	4.598218	0	16	878	535						Frog_fixed.avi	0
18322	1100	852.9772	536.382	0.5348602	0.4864964	561.6019	4.432259	0	895.084	536.4142	0.3948735	0.5125911	560.7872	4.595275	0	16	874	536						Frog_fixed.avi	0
18339	1101	855.8026	537.3634	0.5350175	0.4865389	562.1546	4.428054	0	894.5031	535.6749	0.3949996	0.5125688	561.0156	4.604189	0	16	875	537						Frog_fixed.avi	0
18356	1102	855.5642	531.8004	0.5351217	0.4866412	562.276	4.428307	0	895.0629	531.5937	0.3951755	0.51256	561.0709	4.593791	0	16	875	532						Frog_fixed.avi	0
18372	1103	855.6407	531.653	0.5352525	0.4866735	562.1478	4.427227	0	897.1694	528.7866	0.3953333	0.5125223	561.2044	4.591401	0	16	876	530						Frog_fixed.avi	0
18389	1104	863.5235	531.8251	0.5354381	0.4867342	562.4873	4.420259	0	894.9084	535.8167	0.3954799	0.5124485	561.3445	4.578093	0	16	879	534						Frog_fixed.avi	0
18405	1105	859.8871	530.4465	0.5355392	0.4868424	562.7408	4.419936	0	895.2613	528.7764	0.3956213	0.5125508	561.6248	4.573995	0	16	878	530						Frog_fixed.avi	0
18422	1106	857.4774	533.3912	0.5356407	0.4870355	562.8336	4.424674	0	895.2338	536.0591	0.3957967	0.5126479	561.7523	4.582046	0	16	876	535						Frog_fixed.avi	0
18439	1107	855.7828	534.8771	0.5357595	0.4872277	563.1711	4.422191	0	897.8446	540.6788	0.3959336	0.5127572	561.8865	4.570253	0	16	877	538						Frog_fixed.avi	0
18455	1108	864.5135	528.0442	0.5359172	0.4875387	563.277	4.41565	0	900.1641	534.8909	0.3960713	0.5130115	562.1422	4.580456	0	16	882	531						Frog_fixed.avi	0
18472	1109	863.1597	535.9832	0.535988	0.4877221	563.304	4.41584	0	898.6007	531.7225	0.3961636	0.5131828	562.4414	4.575158	0	16	881	534						Frog_fixed.avi	0
18489	1110	866.3837	535.6813	0.5361117	0.4878986	563.3824	4.418699	0	900.845	532.3961	0.3963169	0.5133693	562.4387	4.575361	0	16	884	534						Frog_fixed.avi	0
18505	1111	871.1822	534.3438	0.5362548	0.4881012	563.688	4.418229	0	897.5269	540.642	0.3964482	0.5134578	562.5891	4.571058	0	16	884	537						Frog_fixed.avi	0
18522	1112	861.156	530.5151	0.5363232	0.4883493	563.9126	4.4003	0	897.2725	541.0394	0.3965775	0.5135751	562.8124	4.568366	0	16	879	536						Frog_fixed.avi	0
18539	1113	859.2087	531.7672	0.5364006	0.4885907	564.0409	4.415071	0	899.2004	532.8301	0.3966974	0.5137963	562.9141	4.558436	0	16	879	532						Frog_fixed.avi	0
18555	1114	860.0087	536.6241	0.5365146	0.4887925	564.3567	4.411826	0	896.9874	528.665	0.3968147	0.5139892	563.2529	4.565302	0	16	878	533						Frog_fixed.avi	0
18572	1115	868.1497	525.3875	0.5366745	0.4891266	564.4155	4.413149	0	900.1971	530.0182	0.3969757	0.5141714	563.2908	4.559635	0	16	884	528						Frog_fixed.avi	0
18589	1116	864.755	529.5321	0.5367593	0.4892547	564.4357	4.414134	0	894.8481	536.1884	0.3971075	0.5142162	563.3902	4.564986	0	16	880	533						Frog_fixed.avi	0
18605	1117	863.3432	529.5374	0.5368608	0.4892746	564.5605	4.414616	0	897.4985	536.9802	0.397243	0.5141416	563.6146	4.556677	0	16	880	533						Frog_fixed.avi	0
18622	1118	865.1331	524.0955	0.5370077	0.4890282	564.9133	4.424951	0	894.907	521.244	0.3973666	0.5138485	563.8133	4.556558	0	17	880	523						Frog_fixed.avi	0
18639	1119	874.2495	485.6373	0.5370471	0.4887309	565.111	4.419413	0	906.996	483.3705	0.3975769	0.5134085	563.942	4.543715	0	17	891	485						Frog_fixed.avi	0
18655	1120	866.9949	492.4914	0.5371246	0.4886335	565.2543	4.428356	0	905.5056	496.8979	0.3977482	0.5131669	564.0772	4.546892	0	17	886	495						Frog_fixed.avi	0
18672	1121	868.103	489.0214	0.5372992	0.4885009	565.2095	4.426452	0	898.606	493.7661	0.3978397	0.5129344	564.1038	4.53928	0	17	883	491						Frog_fixed.avi	0
18689	1122	874.6167	485.819	0.5374801	0.4883555	565.4939	4.419186	0	903.4939	495.0732	0.397977	0.5126806	564.3517	4.537419	0	17	889	490						Frog_fixed.avi	0
18705	1123	869.5428	490.4091	0.5375735	0.4880939	565.4128	4.42625	0	902.8829	488.6508	0.3981253	0.5125654	564.5056	4.551353	0	17	886	490						Frog_fixed.avi	0
18722	1124	867.6238	491.7128	0.5376527	0.4879186	565.6121	4.431074	0	901.6965	496.3431	0.3982445	0.5123165	564.463	4.547419	0	17	885	494						Frog_fixed.avi	0
18739	1125	863.1831	488.6462	0.5377433	0.4877942	565.9069	4.432242	0	904.0479	497.6846	0.3983592	0.5121187	564.5656	4.541974	0	17	884	493						Frog_fixed.avi	0
18755	1126	869.4901	484.2262	0.5378421	0.4876682	566.1297	4.448411	0	901.4048	500.3694	0.3984244	0.5119563	564.8256	4.537889	0	17	885	492						Frog_fixed.avi	0
18772	1127	867.313	484.7505	0.5378821	0.4875458	566.3023	4.440787	0	902.1746	493.4391	0.3985007	0.5118936	564.8929	4.536333	0	17	885	489						Frog_fixed.avi	0
18789	1128	863.66	486.9824	0.5379032	0.4874979	566.3209	4.43904	0	898.7072	499.4732	0.3985683	0.511878	565.0292	4.534674	0	17	881	493						Frog_fixed.avi	0
18805	1129	861.291	486.6366	0.5379466	0.4875399	566.238	4.442861	0	898.7189	500.0956	0.3986387	0.5119076	565.0601	4.543315	0	17	880	493						Frog_fixed.avi	0
18822	1130	861.3122	484.463	0.5379835	0.4876161	566.2507	4.441545	0	902.1705	497.5007	0.3987095	0.5120401	565.2832	4.553318	0	17	882	491						Frog_fixed.avi	0
18839	1131	863.0476	486.5305	0.5380366	0.4877329	566.4944	4.44816	0	900.1685	495.9515	0.3987648	0.5121996	565.4048	4.557685	0	17	882	491						Frog_fixed.avi	0
18855	1132	860.0294	492.0421	0.5380735	0.4878523	566.6617	4.463019	0	899.5852	495.7509	0.3988206	0.5124016	565.5267	4.555443	0	17	880	494						Frog_fixed.avi	0
18872	1133	867.29	490.3408	0.5380924	0.4880788	566.8275	4.457871	0	900.5456	491.1494	0.3988618	0.5126075	565.6547	4.561003	0	17	884	491						Frog_fixed.avi	0
18889	1134	865.6434	482.2177	0.5380923	0.4883956	567.0022	4.465235	0	900.3405	500.8281	0.3988663	0.5127232	565.787	4.567022	0	17	883	492						Frog_fixed.avi	0
18905	1135	861.0919	489.0165	0.5380889	0.4885632	567.057	4.462766	0	899.4048	500.0842	0.3988767	0.5128852	565.9263	4.570491	0	17	880	495						Frog_fixed.avi	0
18922	1136	860.3626	484.5999	0.5380798	0.4887333	567.4792	4.473659	0	900.8084	496.0219	0.3988787	0.5130129	566.0096	4.569857	0	17	881	490						Frog_fixed.avi	0
18939	1137	864.1902	488.4661	0.5381004	0.4889092	567.6283	4.490432	0	899.2018	497.9337	0.3988919	0.5131207	566.0677	4.583605	0	17	882	493						Frog_fixed.avi	0
18955	1138	863.3118	488.0311	0.5381362	0.4891116	567.6328	4.477329	0	898.9733	494.2957	0.398936	0.5131626	566.1754	4.58056	0	17	881	491						Frog_fixed.avi	0
18972	1139	862.1913	485.9178	0.538197	0.4892032	567.4806	4.48188	0	902.0389	497.0443	0.3989844	0.5131513	566.2579	4.586275	0	17	882	491						Frog_fixed.avi	0
18988	1140	862.8195	485.2224	0.5382485	0.4892431	567.4841	4.495684	0	903.6403	500.6404	0.3990558	0.5131194	566.3502	4.581819	0	17	883	493						Frog_fixed.avi	0
19005	1141	861.5818	490.9851	0.5382973	0.4893259	567.5725	4.500034	0	902.2724	500.2123	0.3991255	0.5131122	566.3919	4.592474	0	17	882	496						Frog_fixed.avi	0
19022	1142	865.6426	494.0226	0.5383835	0.4893884	567.7796	4.503074	0	902.6295	498.8527	0.3991871	0.51314	566.5505	4.599579	0	17	884	496						Frog_fixed.avi	0
19038	1143	863.272	492.5101	0.5384585	0.4895456	567.8494	4.501931	0	898.1986	499.2061	0.3992062	0.5132072	566.6414	4.597544	0	17	881	496						Frog_fixed.avi	0
19055	1144	864.1747	496.8209	0.5385256	0.4897612	568.009	4.502194	0	895.8734	498.2514	0.3992514	0.5133201	566.7282	4.596752	0	17	880	498						Frog_fixed.avi	0
19072	1145	861.2837	490.0602	0.5385631	0.4900493	568.1882	4.515312	0	896.0224	508.2953	0.3993081	0.5134561	566.8535	4.617975	0	17	879	499						Frog_fixed.avi	0
19088	1146	861.6466	494.3347	0.5386044	0.4902966	568.1706	4.51651	0	895.7339	511.6145	0.3993429	0.5135638	566.9242	4.61004	0	17	879	503						Frog_fixed.avi	0
19105	1147	859.2575	493.7262	0.5386265	0.4906198	568.1755	4.513952	0	894.7015	507.2482	0.3993677	0.5138001	567.0811	4.618889	0	17	877	500						Frog_fixed.avi	0
19122	1148	855.3495	493.9131	0.5386491	0.4908945	568.2878	4.518238	0	894.9453	503.0358	0.3993969	0.5139506	567.153	4.621034	0	17	875	498						Frog_fixed.avi	0
19138	1149	858.8622	495.0221	0.5387157	0.4911365	568.4752	4.521852	0	897.2645	505.015	0.3994656	0.5141116	567.0603	4.624435	0	17	878	500						Frog_fixed.avi	0
19155	1150	856.5372	498.3613	0.5387936	0.4915941	568.71	4.513995	0	901.1455	507.3552	0.3995587	0.5143129	567.1166	4.626857	0	17	879	503						Frog_fixed.avi	0
19172	1151	856.265	496.2952	0.5389047	0.4920191	568.8898	4.530838	0	896.6766	508.5296	0.3996752	0.5146021	567.0536	4.624599	0	17	876	502						Frog_fixed.avi	0
19188	1152	856.4619	495.7177	0.5390217	0.4925367	568.6712	4.534275	0	898.2995	505.5765	0.3997896	0.514899	567.1928	4.61663	0	17	877	501						Frog_fixed.avi	0
19205	1153	856.093	503.106	0.5390855	0.4929	568.7119	4.530675	0	895.5872	509.7644	0.3998367	0.5150673	567.3539	4.63213	0	17	876	506						Frog_fixed.avi	0
19222	1154	856.9858	494.6971	0.5391413	0.4933294	568.8471	4.533825	0	894.0973	515.3459	0.399886	0.5151849	567.4097	4.634234	0	17	876	505						Frog_fixed.avi	0
19238	1155	860.181	502.9482	0.5391597	0.4935183	568.9144	4.545253	0	892.7679	515.0431	0.3998873	0.5152848	567.4674	4.636415	0	17	876	509						Frog_fixed.avi	0
19255	1156	856.0604	502.8029	0.5391358	0.4938222	569.0236	4.534777	0	894.1986	509.3698	0.3998633	0.5153642	567.5488	4.64217	0	17	875	506						Frog_fixed.avi	0
19272	1157	855.9429	496.3265	0.5391853	0.494207	569.1647	4.540988	0	891.3429	509.1467	0.3998969	0.5154459	567.6382	4.635384	0	17	874	503						Frog_fixed.avi	0
19288	1158	855.3224	504.0711	0.539353	0.4945202	569.2621	4.541608	0	895.5476	512.9644	0.4000911	0.5155821	567.5881	4.636073	0	17	875	509						Frog_fixed.avi	0
19305	1159	685.275	602.1448	0.5403962	0.495833	569.4685	4.56331	0	733.4134	602.6437	0.4014294	0.5165325	567.7257	4.639095	0	18	709	602						Frog_fixed.avi	0
19322	1160	511.3012	790.2694	0.5419112	0.4977643	569.357	4.52658	0	536.3937	758.2753	0.4034019	0.5181534	567.4858	4.645698	0	18	524	774						Frog_fixed.avi	0
19338	1161	403.7283	884.6039	0.5429103	0.4990493	569.5593	4.519859	0	427.9564	852.7498	0.4044662	0.5190495	567.6929	4.626701	0	18	416	869						Frog_fixed.avi	0
19355	1162	395.9178	902.1893	0.5434483	0.4993549	569.8068	4.504634	0	423.4675	879.1526	0.4048562	0.5190284	567.7764	4.618637	0	18	410	891						Frog_fixed.avi	0
19372	1163	389.5941	911.8892	0.543944	0.4995008	569.9041	4.514245	0	424.155	892.1683	0.4051893	0.5187678	567.7275	4.622639	0	18	407	902						Frog_fixed.avi	0
19388	1164	387.7939	911.3531	0.544468	0.4997574	570.0868	4.513854	0	427.5261	900.0802	0.4055996	0.5184121	567.7427	4.624692	0	18	408	906						Frog_fixed.avi	0
19405	1165	386.77	917.8732	0.545043	0.5000582	570.2813	4.516602	0	423.6701	893.7221	0.4060848	0.518292	567.7571	4.624721	0	18	405	906						Frog_fixed.avi	0
19422	1166	384.5894	917.1531	0.5456104	0.500514	570.4022	4.517676	0	423.0957	894.3569	0.4066305	0.5181396	567.7521	4.623734	0	18	404	906						Frog_fixed.avi	0
19438	1167	382.8892	926.4666	0.5462323	0.500924	570.3987	4.510424	0	426.2518	898.643	0.4071843	0.5180894	567.7401	4.623303	0	18	405	913						Frog_fixed.avi	0
19455	1168	387.9659	918.6028	0.5468073	0.5015619	570.4956	4.521553	0	426.5337	897.978	0.407702	0.5180837	567.7396	4.62373	0	18	407	908						Frog_fixed.avi	0
19472	1169	384.9617	917.1708	0.5473068	0.5021221	570.5439	4.516953	0	424.8933	900.5302	0.4081646	0.5180839	567.759	4.632941	0	18	405	909						Frog_fixed.avi	0
19488	1170	382.2908	925.5256	0.5476705	0.5024728	570.8189	4.52332	0	420.1235	900.6313	0.4085186	0.5180021	567.7983	4.630746	0	18	401	913						Frog_fixed.avi	0
19505	1171	384.7685	919.6985	0.5480195	0.5029774	570.7879	4.520866	0	425.0412	903.1848	0.4088423	0.5179359	567.918	4.62854	0	18	405	911						Frog_fixed.avi	0
19522	1172	386.5184	928.4965	0.548297	0.5032556	570.9671	4.511236	0	422.0397	902.1648	0.4091003	0.517893	568.0137	4.624493	0	18	404	915						Frog_fixed.avi	0
19538	1173	380.716	924.7529	0.5485271	0.503701	570.8833	4.510211	0	422.4214	902.3531	0.4093452	0.5179915	568.0168	4.607244	0	18	402	914						Frog_fixed.avi	0
19555	1174	379.2286	930.3926	0.5487117	0.5040448	571.1699	4.491785	0	421.4445	899.9872	0.4095235	0.5181763	568.1776	4.586377	0	18	400	915						Frog_fixed.avi	0
19571	1175	474.2396	903.9923	0.5483192	0.5043714	570.9602	4.457009	0	521.3016	887.5231	0.4092565	0.5182198	568.08	4.56612	0	19	498	896						Frog_fixed.avi	0
19588	1176	557.0187	882.4435	0.5476527	0.5046548	571.2784	4.452978	0	604.3993	868.4322	0.4087659	0.5182908	568.3709	4.526659	0	19	581	875						Frog_fixed.avi	0
19605	1177	555.8527	880.3776	0.5477507	0.5048918	571.2767	4.411937	0	602.7975	865.0577	0.4087869	0.5185627	568.3519	4.493654	0	19	579	873						Frog_fixed.avi	0
19621	1178	568.1918	871.1078	0.547893	0.5052359	571.2972	4.383146	0	610.0676	862.2303	0.4088184	0.5188138	568.3538	4.453456	0	19	589	867						Frog_fixed.avi	0
19638	1179	569.1561	872.2862	0.5479131	0.505407	571.3304	4.353553	0	604.8414	862.1998	0.4088095	0.5189561	568.4547	4.412761	0	19	587	867						Frog_fixed.avi	0
19655	1180	568.822	873.5309	0.5479382	0.5055128	571.2932	4.319499	0	599.789	860.5378	0.4088109	0.5190278	568.5496	4.38279	0	19	584	867						Frog_fixed.avi	0
19671	1181	571.8407	872.4528	0.5479832	0.5055867	571.3134	4.307951	0	601.5207	859.8176	0.4088711	0.5190805	568.645	4.356096	0	19	587	866						Frog_fixed.avi	0
19688	1182	569.0383	873.931	0.5481091	0.505681	571.3166	4.269499	0	598.4815	862.0991	0.4089557	0.5190842	568.8167	4.328086	0	19	584	868						Frog_fixed.avi	0
19705	1183	567.8272	875.5094	0.5483024	0.5057737	571.3346	4.238733	0	598.0227	857.5858	0.4091546	0.5191522	568.8467	4.299922	0	19	583	867						Frog_fixed.avi	0
19721	1184	571.3245	878.0336	0.5485547	0.5058708	571.2969	4.220201	0	598.9889	859.0971	0.4094004	0.5191219	568.8668	4.281934	0	19	585	869						Frog_fixed.avi	0
19738	1185	573.1793	873.6487	0.5488033	0.5059954	571.5615	4.20842	0	591.4825	856.5514	0.4095854	0.519047	569.0383	4.258462	0	19	582	865						Frog_fixed.avi	0
19755	1186	572.8633	871.5529	0.5489524	0.5061044	571.2676	4.191001	0	594.7675	857.2961	0.4097739	0.5188605	568.9195	4.242387	0	19	584	864						Frog_fixed.avi	0
19771	1187	570.8194	871.107	0.5491034	0.5061898	571.2546	4.164877	0	596.3621	858.391	0.4099144	0.5185999	568.9979	4.228467	0	19	584	865						Frog_fixed.avi	0
19788	1188	577.3518	869.0187	0.5491368	0.5062473	571.2264	4.147912	0	591.7466	860.1471	0.4099296	0.5183466	569.0023	4.206525	0	19	585	865						Frog_fixed.avi	0
19805	1189	667.1794	693.5333	0.5484949	0.505154	571.3201	4.163126	0	704.0536	691.5323	0.4097389	0.5169281	569.2573	4.220593	0	20	686	693						Frog_fixed.avi	0
19821	1190	751.5106	538.7725	0.547843	0.5039863	571.5895	4.135279	0	783.5345	546.1718	0.4094238	0.5153785	569.4023	4.18358	0	20	768	542						Frog_fixed.avi	0
19838	1191	859.5605	481.3347	0.5473723	0.5039282	571.6055	4.137144	0	863.7242	493.3458	0.4089786	0.5149627	569.5526	4.167786	0	20	862	487						Frog_fixed.avi	0
19855	1192	870.426	478.2617	0.5474732	0.5042053	571.4536	4.132198	0	878.3425	484.9609	0.4088743	0.5150853	569.5003	4.139605	0	20	874	482						Frog_fixed.avi	0
19871	1193	874.0807	474.5765	0.547852	0.504469	571.4566	4.107371	0	882.6385	497.1739	0.408999	0.5151097	569.4633	4.14009	0	20	878	486						Frog_fixed.avi	0
19888	1194	861.8438	479.5796	0.5480628	0.5045562	571.1385	4.083354	0	882.3011	492.1568	0.4091528	0.5151016	569.5746	4.116446	0	20	872	486						Frog_fixed.avi	0
19904	1195	870.6439	475.8722	0.5483655	0.5046253	571.3535	4.067041	0	879.4525	494.0816	0.409355	0.5151235	569.4549	4.104148	0	20	875	485						Frog_fixed.avi	0
19921	1196	865.1016	484.3571	0.548607	0.5045802	571.1325	4.049819	0	881.3516	490.8045	0.409598	0.5151023	569.5449	4.089444	0	20	873	488						Frog_fixed.avi	0
19938	1197	868.0806	485.7191	0.5489463	0.5044928	571.0499	4.049389	0	879.0206	494.9192	0.4098652	0.5151053	569.446	4.075997	0	20	874	490						Frog_fixed.avi	0
19954	1198	869.0034	487.9425	0.5493151	0.5042921	571.1292	4.035616	0	881.6176	492.9899	0.4102007	0.5150695	569.454	4.064503	0	20	875	490						Frog_fixed.avi	0
19971	1199	865.1243	486.2028	0.5496572	0.5040851	571.0292	4.034844	0	878.5666	498.3656	0.410541	0.5149983	569.3676	4.056462	0	20	872	492						Frog_fixed.avi	0
19988	1200	860.1071	488.1965	0.5500634	0.5038968	570.7552	4.010996	0	882.2821	496.6767	0.4109524	0.5149332	569.2591	4.053344	0	20	871	492						Frog_fixed.avi	0
20004	1201	862.5897	483.7036	0.5505052	0.5035621	570.6303	4.003306	0	878.6237	496.4448	0.4113383	0.514773	569.2644	4.037973	0	20	871	490						Frog_fixed.avi	0
20021	1202	862.3591	487.1342	0.5509427	0.5031992	570.6459	4.000347	0	876.8185	495.9064	0.4117288	0.514496	569.1512	4.023866	0	20	870	492						Frog_fixed.avi	0
20038	1203	863.8782	494.4054	0.5513646	0.5027342	570.4072	3.994506	0	873.6584	497.865	0.412081	0.5142206	569.1526	4.030122	0	20	869	496						Frog_fixed.avi	0
20054	1204	864.1718	484.3735	0.5517791	0.5023711	570.2862	3.982682	0	876.493	496.6212	0.412518	0.5138477	569.078	4.033979	0	20	870	490						Frog_fixed.avi	0
20071	1205	865.9044	490.8115	0.5522452	0.5018476	570.0661	3.996637	0	873.6315	498.2065	0.4129695	0.5133781	568.86	4.026699	0	20	870	495						Frog_fixed.avi	0
20088	1206	862.0044	482.9613	0.5527734	0.5015215	569.976	3.98058	0	874.2365	492.3886	0.4134624	0.5129491	568.8016	4.019416	0	20	868	488						Frog_fixed.avi	0
20104	1207	861.6849	490.3773	0.5533631	0.5010052	569.9418	3.980247	0	869.6412	499.0713	0.4140216	0.5124393	568.8354	4.045351	0	20	866	495						Frog_fixed.avi	0
20121	1208	864.8661	486.0599	0.5540601	0.5006753	569.7344	3.980908	0	875.1388	498.4905	0.4146731	0.5119027	568.4247	4.028028	0	20	870	492						Frog_fixed.avi	0
20138	1209	858.2672	492.2578	0.5547463	0.5001784	569.4387	3.9751	0	872.5915	496.8459	0.4153557	0.5113493	568.2825	4.017974	0	20	865	495						Frog_fixed.avi	0
20154	1210	866.6508	483.3137	0.5555208	0.4997676	569.4564	3.989249	0	872.4756	499.5442	0.4160594	0.5106287	568.1088	4.038457	0	20	870	491						Frog_fixed.avi	0
20171	1211	854.3	484.2975	0.5562311	0.4991749	569.2153	3.979637	0	871.8702	500.8504	0.4167715	0.5098693	567.8209	4.041505	0	20	863	493						Frog_fixed.avi	0
20188	1212	860.3692	494.3002	0.5570489	0.4985698	569.0153	3.985978	0	871.9269	498.2825	0.4174771	0.5090271	567.7094	4.038242	0	20	866	496						Frog_fixed.avi	0
20204	1213	853.8608	482.1815	0.5577714	0.4982035	568.7607	3.995969	0	869.7529	502.0106	0.4182272	0.5082715	567.477	4.067705	0	20	862	492						Frog_fixed.avi	0
20221	1214	859.2723	487.9565	0.5585981	0.497761	568.7564	3.989885	0	869.8062	497.5049	0.4189789	0.5075931	567.2381	4.0631	0	20	865	493						Frog_fixed.avi	0
20238	1215	852.9969	487.8239	0.5593901	0.4975665	568.2933	3.992212	0	865.7736	499.601	0.4197336	0.5070099	567.1169	4.079804	0	20	859	494						Frog_fixed.avi	0
20254	1216	854.0856	484.142	0.5602533	0.4974425	568.1826	4.006765	0	866.2637	504.1522	0.4205578	0.5064815	566.7562	4.085601	0	20	860	494						Frog_fixed.avi	0
20271	1217	855.6898	484.6811	0.5610969	0.4973353	568.1313	4.002631	0	870.8604	497.2376	0.4213634	0.5061319	566.5556	4.089056	0	20	863	491						Frog_fixed.avi	0
20288	1218	849.5385	487.9615	0.5618749	0.4972544	567.8471	4.020397	0	864.5081	503.8947	0.422123	0.5056871	566.4686	4.11107	0	20	857	496						Frog_fixed.avi	0
20304	1219	860.2566	493.144	0.562781	0.4972121	567.6595	4.030012	0	868.881	503.6624	0.4229346	0.5053603	566.0946	4.116298	0	20	865	498						Frog_fixed.avi	0
20321	1220	856.1342	497.2737	0.5635492	0.4971674	567.329	4.043777	0	867.1799	502.529	0.4236953	0.5050315	565.7748	4.118637	0	20	862	500						Frog_fixed.avi	0
20338	1221	853.8998	489.9748	0.5643585	0.497221	567.2819	4.064493	0	865.3618	510.0306	0.4244536	0.504703	565.6553	4.132756	0	20	860	500						Frog_fixed.avi	0
20354	1222	852.7442	495.6436	0.5651354	0.4972213	567.0056	4.07733	0	868.2681	505.9804	0.4252251	0.5045407	565.2976	4.142713	0	20	861	501						Frog_fixed.avi	0
20371	1223	855.0043	490.469	0.5659454	0.4973367	566.6614	4.075318	0	862.073	506.323	0.4259199	0.5043637	565.3906	4.163444	0	20	859	498						Frog_fixed.avi	0
20388	1224	852.8071	495.2683	0.5666963	0.4975149	566.4678	4.090226	0	872.0248	503.7814	0.4267173	0.5043117	564.9736	4.174736	0	20	862	500						Frog_fixed.avi	0
20404	1225	853.0374	499.041	0.5674658	0.4975775	566.3676	4.093076	0	860.6671	514.0461	0.4273856	0.5042748	564.7701	4.195152	0	20	857	507						Frog_fixed.avi	0
20421	1226	852.9719	498.5005	0.5681989	0.4976028	565.9517	4.115321	0	866.0121	506.8827	0.4281239	0.5042382	564.5229	4.199337	0	20	859	503						Frog_fixed.avi	0
20438	1227	853.1555	502.8497	0.5689601	0.4975738	565.7417	4.119032	0	864.9304	512.8562	0.4288102	0.5040811	564.4951	4.218195	0	20	859	508						Frog_fixed.avi	0
20454	1228	848.7065	500.0631	0.5696414	0.4974906	565.4379	4.143663	0	859.6375	511.5992	0.4294767	0.503922	564.1549	4.216343	0	20	854	506						Frog_fixed.avi	0
20471	1229	848.2891	500.7838	0.5703841	0.4973819	565.2512	4.148552	0	854.9171	508.911	0.4301465	0.5037577	564.041	4.234167	0	20	852	505						Frog_fixed.avi	0
20487	1230	845.7607	505.3676	0.571149	0.4972837	565.0679	4.161099	0	864.5142	513.3134	0.4309327	0.503565	563.64	4.241879	0	20	855	509						Frog_fixed.avi	0
20504	1231	848.7023	503.2963	0.5719971	0.497317	564.6679	4.174028	0	855.9071	516.0804	0.431669	0.5034061	563.3779	4.25851	0	20	852	510						Frog_fixed.avi	0
20521	1232	838.9593	504.9171	0.5728237	0.4974336	564.2645	4.180441	0	856.2713	521.4395	0.4325117	0.5032997	563.3788	4.268888	0	20	848	513						Frog_fixed.avi	0
20537	1233	840.3751	505.1121	0.5737574	0.4975479	564.154	4.180017	0	854.9261	519.2905	0.4333686	0.5031657	562.9847	4.269595	0	20	848	512						Frog_fixed.avi	0
20554	1234	842.2041	508.9033	0.5747057	0.4976369	563.9492	4.178368	0	851.0631	516.6863	0.4342549	0.5030671	562.6016	4.288833	0	20	847	513						Frog_fixed.avi	0
20571	1235	839.2281	514.8066	0.5756393	0.4976994	563.6313	4.19647	0	856.5919	513.9294	0.4351961	0.5028874	562.3167	4.283709	0	20	848	514						Frog_fixed.avi	0
20587	1236	835.6057	520.5778	0.5765572	0.4977945	563.2851	4.190654	0	853.9326	525.8448	0.4360608	0.5025465	562.0278	4.292815	0	20	845	523						Frog_fixed.avi	0
20604	1237	832.5358	523.5935	0.5774715	0.4979141	562.9233	4.206927	0	854.6299	514.2867	0.4369387	0.5022954	561.7486	4.302062	0	20	844	519						Frog_fixed.avi	0
20621	1238	838.567	512.7811	0.5784318	0.4980859	562.7399	4.216908	0	858.0637	516.9384	0.4378587	0.5019674	561.5325	4.293173	0	20	848	515						Frog_fixed.avi	0
20637	1239	840.6155	506.1553	0.5793857	0.498279	562.5731	4.219133	0	850.1986	527.1678	0.4387295	0.5015943	561.1233	4.310091	0	20	845	517						Frog_fixed.avi	0
20654	1240	840.0298	506.8848	0.5803161	0.4983935	562.3782	4.239245	0	853.3422	517.6273	0.4395944	0.5014197	560.7841	4.319701	0	20	847	512						Frog_fixed.avi	0
20671	1241	832.0867	509.7271	0.5811393	0.4984376	561.9337	4.23387	0	855.265	518.8004	0.4404384	0.5010656	560.6157	4.32103	0	20	844	514						Frog_fixed.avi	0
20687	1242	838.1898	510.5459	0.5820041	0.49841	561.8024	4.248463	0	852.6758	522.4448	0.4412221	0.500694	560.1671	4.339635	0	20	845	516						Frog_fixed.avi	0
20704	1243	833.8049	513.7549	0.5827144	0.4982616	561.4714	4.237716	0	853.7043	522.4799	0.4419444	0.5003048	559.8787	4.336317	0	20	844	518						Frog_fixed.avi	0
20721	1244	838.6519	520.1624	0.5834624	0.4979282	561.3239	4.246765	0	852.9994	518.1509	0.4425868	0.4998992	559.5384	4.348741	0	20	846	519						Frog_fixed.avi	0
20737	1245	839.7865	513.0621	0.5840435	0.4976199	561.1285	4.238728	0	854.6359	518.8659	0.4431408	0.4994531	559.313	4.330111	0	20	847	516						Frog_fixed.avi	0
20754	1246	835.4703	515.169	0.5845621	0.4970148	560.9169	4.249173	0	851.7004	517.3071	0.4436065	0.499046	559.0345	4.354438	0	20	844	516						Frog_fixed.avi	0
20771	1247	835.1691	521.6959	0.585004	0.4963006	560.7795	4.253462	0	849.9382	520.0416	0.4439982	0.498715	558.6628	4.347616	0	20	843	521						Frog_fixed.avi	0
20787	1248	840.1664	516.53	0.5852978	0.4956262	560.1848	4.253645	0	852.0643	519.192	0.4442775	0.4984875	558.5428	4.367282	0	20	846	518						Frog_fixed.avi	0
20804	1249	847.032	519.2391	0.5853196	0.4949813	560.0848	4.260822	0	867.7633	524.1254	0.4443323	0.4985465	558.3119	4.355481	0	20	857	522						Frog_fixed.avi	0
20821	1250	848.0609	529.5833	0.5852923	0.4943854	560.0806	4.265242	0	870.2365	530.9126	0.4442194	0.4988603	558.207	4.367337	0	20	859	530						Frog_fixed.avi	0
20837	1251	856.8179	527.8105	0.585139	0.4937208	559.738	4.273136	0	878.128	527.399	0.4440374	0.4991868	558.134	4.381027	0	20	867	528						Frog_fixed.avi	0
20854	1252	856.3491	528.2031	0.5847661	0.4931859	559.8574	4.279955	0	873.2067	526.9291	0.443608	0.4997683	558.0346	4.37689	0	20	865	528						Frog_fixed.avi	0
20871	1253	855.6844	526.1371	0.5842288	0.4927485	559.5472	4.281925	0	874.5193	530.5936	0.4430625	0.5003382	557.9911	4.377299	0	20	865	528						Frog_fixed.avi	0
20887	1254	851.5231	534.1851	0.5835673	0.4921874	559.223	4.261942	0	866.3391	534.749	0.4423591	0.5009265	557.8332	4.38383	0	20	859	534						Frog_fixed.avi	0
20904	1255	854.528	526.1876	0.5828371	0.4918495	559.2999	4.273821	0	869.7979	526.082	0.4416181	0.5015209	557.7858	4.382205	0	20	862	526						Frog_fixed.avi	0
20921	1256	855.7017	530.3029	0.5820119	0.4914002	559.0588	4.274459	0	869.3904	532.5	0.4407905	0.5020446	557.7184	4.387121	0	20	863	531						Frog_fixed.avi	0
20937	1257	849.8345	532.1952	0.581109	0.4911771	559.0549	4.275937	0	863.517	535.1106	0.4398804	0.5024447	557.7347	4.39193	0	20	857	534						Frog_fixed.avi	0
20954	1258	843.7819	529.4432	0.5802035	0.4910634	558.9419	4.25955	0	865.2481	526.2176	0.4390063	0.502944	557.9273	4.377819	0	20	855	528						Frog_fixed.avi	0
20971	1259	853.3186	525.7827	0.5794147	0.4910612	558.9527	4.26842	0	871.9091	528.8309	0.4381994	0.5031875	557.9486	4.392485	0	20	863	527						Frog_fixed.avi	0
20987	1260	849.7766	532.043	0.5785964	0.4911369	558.9834	4.26902	0	864.1882	532.3286	0.4373593	0.503549	557.8	4.376624	0	20	857	532						Frog_fixed.avi	0
21004	1261	853.5884	540.4534	0.5778535	0.4912417	558.8907	4.270424	0	866.7233	525.827	0.4366187	0.5038117	557.9581	4.372049	0	20	860	533						Frog_fixed.avi	0
21021	1262	845.6251	531.7158	0.5771866	0.4916249	558.9453	4.249822	0	868.1994	530.0912	0.4359808	0.5038986	558.0605	4.387229	0	20	857	531						Frog_fixed.avi	0
21037	1263	849.5095	535.8779	0.576688	0.4920149	558.9808	4.261853	0	865.0345	534.9692	0.4354553	0.5040236	558.0462	4.384927	0	20	857	535						Frog_fixed.avi	0
21054	1264	846.8958	528.2571	0.5762739	0.4925941	559.1109	4.259796	0	868.7542	530.7177	0.435048	0.5042698	558.2603	4.378806	0	20	858	529						Frog_fixed.avi	0
21070	1265	855.9315	536.4948	0.5760296	0.4930787	559.2742	4.25238	0	864.4647	529.5095	0.4347574	0.504528	558.1729	4.369891	0	20	860	533						Frog_fixed.avi	0
21087	1266	855.132	537.4892	0.5757896	0.4937111	559.3331	4.266417	0	868.3878	528.6199	0.4345512	0.5047559	558.2675	4.382955	0	20	862	533						Frog_fixed.avi	0
21104	1267	851.048	532.6042	0.5756304	0.4943617	559.3419	4.260231	0	868.204	529.0093	0.4344364	0.5050955	558.1578	4.37891	0	20	860	531						Frog_fixed.avi	0
21120	1268	856.9629	527.4505	0.5754958	0.4949163	559.7363	4.265054	0	867.6099	523.9821	0.434314	0.505459	558.3561	4.381277	0	20	862	526						Frog_fixed.avi	0
21137	1269	858.1091	532.1899	0.5754176	0.4953291	559.8676	4.269595	0	869.2123	527.0823	0.4342198	0.5056798	558.3992	4.383127	0	20	864	530						Frog_fixed.avi	0
21154	1270	863.8463	529.7858	0.5753483	0.4956896	559.9586	4.274284	0	868.1401	531.7792	0.4341305	0.5059671	558.6793	4.384016	0	20	866	531						Frog_fixed.avi	0
21170	1271	858.2147	524.0315	0.5752083	0.495982	560.0436	4.277793	0	871.6766	528.311	0.4340908	0.5062155	558.6745	4.389527	0	20	865	526						Frog_fixed.avi	0
21187	1272	851.1794	536.2626	0.5750843	0.4960583	560.3126	4.274595	0	870.5504	529.0172	0.4340356	0.506397	558.9033	4.384676	0	20	861	533						Frog_fixed.avi	0
21204	1273	853.2526	537.8719	0.5750036	0.4961423	560.3354	4.267395	0	875.3844	534.6675	0.4339849	0.5065417	559.0488	4.402288	0	20	864	536						Frog_fixed.avi	0
21220	1274	854.3973	535.2626	0.5749036	0.496053	560.5134	4.282903	0	875.0732	530.0136	0.4338952	0.5066426	559.2306	4.400664	0	20	865	533						Frog_fixed.avi	0
21237	1275	859.2914	527.8409	0.5747951	0.4959912	560.8256	4.294293	0	874.4601	527.4575	0.4337913	0.5066901	559.5134	4.397598	0	20	867	528						Frog_fixed.avi	0
21254	1276	856.3178	528.0217	0.5746318	0.4958731	561.0215	4.297553	0	877.9222	530.477	0.4337018	0.506683	559.5295	4.413226	0	20	867	529						Frog_fixed.avi	0
21270	1277	851.5756	527.3712	0.5744242	0.4957214	560.9988	4.301543	0	875.3525	532.3552	0.4335582	0.5066072	559.7404	4.405352	0	20	863	530						Frog_fixed.avi	0
21287	1278	853.2273	525.6222	0.5742769	0.4955731	561.368	4.324018	0	866.9971	531.8292	0.4334	0.5065502	560.0195	4.422397	0	20	860	529						Frog_fixed.avi	0
21304	1279	862.6511	528.7524	0.5742157	0.4954344	561.4226	4.313804	0	877.7075	531.8724	0.4333528	0.5064585	560.2487	4.416782	0	20	870	530						Frog_fixed.avi	0
21320	1280	866.7175	526.9631	0.5741639	0.4953869	561.7404	4.333051	0	878.6274	530.2825	0.4333573	0.5063891	560.5165	4.42347	0	20	873	529						Frog_fixed.avi	0
21337	1281	859.0069	528.6029	0.5741704	0.4954277	561.8809	4.32785	0	881.392	529.8686	0.4334084	0.5063451	560.7938	4.436178	0	20	870	529						Frog_fixed.avi	0
21354	1282	858.6182	532.447	0.5742513	0.4954568	561.9794	4.342991	0	880.0378	525.3136	0.4335407	0.5062926	561.0328	4.43902	0	20	869	529						Frog_fixed.avi	0
21370	1283	865.9299	525.7171	0.5744791	0.4955458	562.4453	4.347239	0	885.8239	521.3036	0.4337421	0.5062521	561.2686	4.441486	0	20	876	524						Frog_fixed.avi	0
21387	1284	852.129	522.3903	0.5746189	0.4957522	562.6337	4.358402	0	891.022	525.9716	0.4340253	0.5061681	561.3652	4.44103	0	20	872	524						Frog_fixed.avi	0
21404	1285	865.7697	525.9267	0.5749658	0.4959873	562.8507	4.366107	0	886.5652	523.9624	0.4343192	0.5062585	561.6987	4.445406	0	20	876	525						Frog_fixed.avi	0
21420	1286	860.8497	523.3094	0.575283	0.4964082	563.4662	4.361215	0	889.4605	529.5529	0.4346738	0.5063446	561.9583	4.458153	0	20	875	526						Frog_fixed.avi	0
21437	1287	866.1456	530.0634	0.5756015	0.4969227	563.3239	4.363473	0	890.8766	532.2546	0.4350532	0.5066466	562.1063	4.459726	0	20	879	531						Frog_fixed.avi	0
21454	1288	866.3262	527.0918	0.5759231	0.497681	563.6163	4.37715	0	892.5864	522.3648	0.4354145	0.5071207	562.4072	4.460356	0	20	879	525						Frog_fixed.avi	0
21470	1289	870.8987	523.4524	0.5762584	0.4985089	563.9814	4.394399	0	890.055	527.7936	0.4357596	0.5075726	562.6172	4.476475	0	20	880	526						Frog_fixed.avi	0
21487	1290	867.3065	527.7807	0.5765969	0.4993177	564.3108	4.374716	0	895.3757	523.3003	0.4361544	0.5080968	562.8568	4.479609	0	20	881	526						Frog_fixed.avi	0
21504	1291	869.8022	526.7194	0.5768555	0.5001512	564.4792	4.392709	0	893.1118	524.189	0.4364527	0.508604	563.1761	4.464721	0	20	881	525						Frog_fixed.avi	0
21520	1292	872.7274	522.1911	0.5771299	0.5009586	564.7774	4.388233	0	896.2084	530.1116	0.4367854	0.5090287	563.2667	4.478376	0	20	884	526						Frog_fixed.avi	0
21537	1293	867.3874	527.6385	0.5773582	0.50174	565.0595	4.390892	0	893.9357	526.5209	0.4370435	0.5095088	563.5698	4.481035	0	20	881	527						Frog_fixed.avi	0
21554	1294	871.3934	521.1004	0.577537	0.5025384	565.3777	4.398397	0	898.2234	528.8659	0.437283	0.5098907	563.7783	4.482876	0	20	885	525						Frog_fixed.avi	0
21570	1295	870.5579	516.3269	0.5776873	0.5032949	565.5815	4.407286	0	894.0802	527.7361	0.4374643	0.5103011	564.0615	4.481647	0	20	882	522						Frog_fixed.avi	0
21587	1296	869.6892	518.6707	0.5778672	0.5040434	565.9205	4.395533	0	895.8567	529.0554	0.4376647	0.5106712	564.2971	4.48791	0	20	883	524						Frog_fixed.avi	0
21604	1297	868.6504	522.3076	0.5779753	0.5046833	566.0399	4.401025	0	893.9758	526.8549	0.4378533	0.5110313	564.4237	4.471566	0	20	881	525						Frog_fixed.avi	0
21620	1298	867.3107	536.0498	0.5781343	0.505082	566.2939	4.381165	0	893.1384	529.3442	0.4380277	0.5112178	564.7042	4.482742	0	20	880	533						Frog_fixed.avi	0
21637	1299	870.9655	522.71	0.5782971	0.5056101	566.6854	4.395447	0	894.2498	524.6973	0.4382315	0.511404	564.9082	4.481103	0	20	883	524						Frog_fixed.avi	0
21653	1300	913.6262	524.1722	0.5782248	0.5058278	566.9464	4.405603	0	920.1343	528.3477	0.4382032	0.5114255	565.1381	4.494931	0	20	917	526						Frog_fixed.avi	0
21670	1301	889.0423	524.2743	0.5783049	0.5061534	567.0275	4.391639	0	913.8818	532.1249	0.438354	0.5114444	565.2653	4.480827	0	20	901	528						Frog_fixed.avi	0
21687	1302	894.1059	520.4232	0.5784057	0.5064431	567.277	4.3839	0	924.8774	534.9884	0.4385338	0.5114601	565.5143	4.485288	0	20	909	528						Frog_fixed.avi	0
21703	1303	893.3676	521.7531	0.5785144	0.5065587	567.6506	4.389882	0	915.2026	529.2045	0.4386391	0.5115207	565.5553	4.487557	0	20	904	525						Frog_fixed.avi	0
21720	1304	896.7599	525.2097	0.5786148	0.506739	567.9345	4.386741	0	915.7124	527.3226	0.4387634	0.5115734	565.9362	4.48172	0	20	906	526						Frog_fixed.avi	0
21737	1305	886.7028	524.4647	0.5786647	0.5070154	568.0827	4.386214	0	913.0421	530.8397	0.4388971	0.5116555	566.2965	4.477783	0	20	900	528						Frog_fixed.avi	0
21753	1306	897.1581	520.1356	0.578808	0.5073382	568.2186	4.39163	0	914.79	528.1755	0.439041	0.5118119	566.157	4.473531	0	20	906	524						Frog_fixed.avi	0
21770	1307	897.693	524.5612	0.5789499	0.5077055	568.6531	4.389422	0	917.2778	530.4152	0.4392193	0.5119969	566.3228	4.481702	0	20	907	527						Frog_fixed.avi	0
21787	1308	891.8389	522.1833	0.5790673	0.5081856	568.694	4.391965	0	912.7831	531.1044	0.4393843	0.5122241	566.5976	4.495564	0	20	902	527						Frog_fixed.avi	0
21803	1309	895.2805	517.1816	0.5793163	0.5088263	569.0365	4.393728	0	919.5898	530.9092	0.4396519	0.5124487	566.7008	4.485234	0	20	907	524						Frog_fixed.avi	0
21820	1310	889.262	528.6147	0.5795306	0.5093839	569.0967	4.389619	0	914.7211	528.7551	0.4399427	0.512655	566.9767	4.479824	0	20	902	529						Frog_fixed.avi	0
21837	1311	888.5143	527.535	0.5799152	0.5101182	569.355	4.386741	0	913.84	533.5649	0.4403605	0.5128052	566.9244	4.490207	0	20	901	531						Frog_fixed.avi	0
21853	1312	886.8044	527.0884	0.5803975	0.510896	569.4808	4.385041	0	917.4646	538.1609	0.4408903	0.5128859	567.101	4.485938	0	20	902	533						Frog_fixed.avi	0
21870	1313	891.2826	529.5406	0.5810384	0.5115764	569.919	4.396148	0	915.8422	533.7089	0.4415745	0.5128921	567.3441	4.492321	0	20	904	532						Frog_fixed.avi	0
21887	1314	890.066	525.9396	0.5818425	0.5122926	570.1002	4.401514	0	918.0344	535.8337	0.4424243	0.5128793	567.3039	4.488847	0	20	904	531						Frog_fixed.avi	0
21903	1315	890.9136	523.9851	0.582826	0.5130661	570.3121	4.404212	0	916.7779	534.9751	0.4434786	0.512915	567.3817	4.501753	0	20	904	529						Frog_fixed.avi	0
21920	1316	892.9023	525.4484	0.5839724	0.5138897	570.6561	4.404841	0	913.6213	535.8066	0.44466	0.5130122	567.2807	4.491208	0	20	903	531						Frog_fixed.avi	0
21937	1317	893.7457	522.3599	0.5851413	0.514694	570.8359	4.400945	0	920.8964	534.9766	0.4459566	0.513046	567.3624	4.489275	0	20	907	529						Frog_fixed.avi	0
21953	1318	894.2366	516.4922	0.586429	0.5154138	571.148	4.418783	0	915.4157	541.4968	0.4473016	0.5129195	567.2727	4.483199	0	20	905	529						Frog_fixed.avi	0
21970	1319	893.9949	522.9441	0.5877014	0.5159538	571.3147	4.404002	0	917.431	529.3901	0.4486589	0.5128249	567.2409	4.507134	0	20	906	526						Frog_fixed.avi	0
21986	1320	893.7437	526.3127	0.5889175	0.5163993	571.6333	4.412176	0	914.1205	534.9543	0.4500008	0.5126225	567.4359	4.501848	0	20	904	531						Frog_fixed.avi	0
22003	1321	899.3454	515.369	0.5901942	0.5169364	571.9771	4.415792	0	919.8944	534.8346	0.4513737	0.5124356	567.2892	4.489825	0	20	910	525						Frog_fixed.avi	0
22020	1322	891.6724	524.4073	0.5913338	0.5172323	572.0703	4.401019	0	913.8143	538.8789	0.4526222	0.5122548	567.2783	4.490012	0	20	903	532						Frog_fixed.avi	0
22036	1323	890.4031	518.08	0.5924508	0.5176377	572.3419	4.408791	0	917.5062	538.7859	0.453853	0.5121055	567.3796	4.512443	0	20	904	528						Frog_fixed.avi	0
22053	1324	894.1473	517.9964	0.5935116	0.5179387	572.6373	4.426813	0	914.1487	534.7202	0.4549735	0.5119954	567.5148	4.510662	0	20	904	526						Frog_fixed.avi	0
22070	1325	889.4857	528.0799	0.5944989	0.5181962	572.7725	4.410726	0	909.2075	539.5197	0.456004	0.5118883	567.5974	4.507756	0	20	899	534						Frog_fixed.avi	0
22086	1326	893.6624	516.5045	0.5953725	0.5185803	572.8521	4.42284	0	908.6489	537.4457	0.4569658	0.5117956	567.6202	4.502173	0	20	901	527						Frog_fixed.avi	0
22103	1327	890.6368	519.7487	0.5961971	0.5187945	573.0099	4.420577	0	915.2498	536.1774	0.4579036	0.5117244	567.6569	4.500235	0	20	903	528						Frog_fixed.avi	0
22120	1328	891.7142	531.4146	0.597017	0.5189433	573.3195	4.414885	0	915.3049	540.1219	0.4587686	0.5115561	567.6338	4.50289	0	20	904	536						Frog_fixed.avi	0
22136	1329	886.2332	522.6175	0.5977534	0.5191218	573.3739	4.431411	0	911.3912	540.343	0.4595876	0.5113525	567.6929	4.498389	0	20	899	531						Frog_fixed.avi	0
22153	1330	887.7003	520.9163	0.5985416	0.5192299	573.4266	4.429432	0	908.0714	541.6635	0.4604173	0.5111737	567.8313	4.513761	0	20	898	531						Frog_fixed.avi	0
22170	1331	-1280	-1024	-1	-1	-1	-1	4	-1280	-1024	-1	-1	-1	-1	4	20	0	0						Frog_fixed.avi	0
22186	1332	887.6824	517.3066	0.6001208	0.5194907	573.4413	4.426776	0	911.1451	541.7841	0.4621517	0.5107284	567.9118	4.500717	0	20	899	530						Frog_fixed.avi	0
22203	1333	-1280	-1024	-1	-1	-1	-1	4	-1280	-1024	-1	-1	-1	-1	4	20	0	0						Frog_fixed.avi	0
22220	1334	887.7916	527.782	0.6018	0.5196815	573.7787	4.420969	0	908.9307	536.0047	0.4639366	0.5103313	568.1072	4.51459	0	20	898	532						Frog_fixed.avi	0
22236	1335	889.0959	533.3383	0.6027166	0.5197251	574.351	4.425049	0	905.1263	540.0323	0.4649156	0.5100106	568.0541	4.500487	0	20	897	537						Frog_fixed.avi	0
22253	1336	885.2326	531.7377	0.6036348	0.5197105	574.4398	4.428041	0	905.4724	536.7354	0.46594	0.5095881	568.2037	4.514428	0	20	895	534						Frog_fixed.avi	0
22270	1337	887.0651	517.4616	0.6046051	0.5196158	574.6424	4.435939	0	907.0263	542.9178	0.467023	0.5089468	568.2175	4.504748	0	20	897	530						Frog_fixed.avi	0
22286	1338	889.1403	523.2916	0.605653	0.5192598	575.009	4.442783	0	909.4666	542.857	0.4681489	0.5081829	568.2706	4.507698	0	20	899	533						Frog_fixed.avi	0
22303	1339	880.7559	544.8077	0.6067332	0.5188289	575.1764	4.44594	0	904.8577	527.6968	0.4692042	0.5073083	568.397	4.555737	0	20	893	536						Frog_fixed.avi	0
22320	1340	-1280	-1024	-1	-1	-1	-1	4	786.1053	662.7307	0.4710279	0.5061993	568.6148	4.179268	0	20	786	663						Frog_fixed.avi	0
22336	1341	-1280	-1024	-1	-1	-1	-1	4	-1280	-1024	-1	-1	-1	-1	4		0	0						Frog_fixed.avi	0
22353	1342	-1280	-1024	-1	-1	-1	-1	4	-1280	-1024	-1	-1	-1	-1	4		0	0						Frog_fixed.avi	0
22370	1343	-1280	-1024	-1	-1	-1	-1	4	-1280	-1024	-1	-1	-1	-1	4		0	0						Frog_fixed.avi	0
22386	1344	-1280	-1024	-1	-1	-1	-1	4	-1280	-1024	-1	-1	-1	-1	4		0	0						Frog_fixed.avi	0
22403	1345	-1280	-1024	-1	-1	-1	-1	4	-1280	-1024	-1	-1	-1	-1	4		0	0						Frog_fixed.avi	0
22420	1346	-1280	-1024	-1	-1	-1	-1	4	-1280	-1024	-1	-1	-1	-1	4		0	0						Frog_fixed.avi	0
22436	1347	-1280	-1024	-1	-1	-1	-1	4	-1280	-1024	-1	-1	-1	-1	4		0	0						Frog_fixed.avi	0
22453	1348	-1280	-1024	-1	-1	-1	-1	4	-1280	-1024	-1	-1	-1	-1	4		0	0						Frog_fixed.avi	0
22470	1349	-1280	-1024	-1	-1	-1	-1	4	-1280	-1024	-1	-1	-1	-1	4		0	0						Frog_fixed.avi	0
22486	1350	53.89547	1047.276	0.6286702	0.5205303	577.7161	4.438164	0	70.76093	1003.497	0.4944509	0.5032369	566.9177	4.535197	0	21	62	1025						Frog_fixed.avi	0
22503	1351	56.95728	1036.445	0.6302099	0.520465	577.8497	4.455358	0	77.54613	1000.302	0.4963897	0.5025695	566.4502	4.555003	0	21	67	1018						Frog_fixed.avi	0
22520	1352	54.32598	1046.103	0.6314858	0.5197577	578.1604	4.435169	0	65.06239	1003.49	0.4978885	0.5015751	566.5865	4.548012	0	21	60	1025						Frog_fixed.avi	0
22536	1353	53.1771	1051.151	0.6325976	0.5192044	578.0975	4.437821	0	67.02617	1003.784	0.4993286	0.5006441	566.3589	4.544071	0	21	60	1027						Frog_fixed.avi	0
22553	1354	56.19825	1044.695	0.6335725	0.5185777	578.2084	4.448447	0	70.80676	1012.1	0.5006244	0.4995868	566.1075	4.536256	0	21	64	1028						Frog_fixed.avi	0
22569	1355	60.39433	1043.488	0.6343579	0.5178444	578.4744	4.445823	0	71.53046	1012.181	0.5015727	0.4985358	565.812	4.537385	0	21	66	1028						Frog_fixed.avi	0
22586	1356	138.1804	1024.974	0.6344044	0.5170186	578.1191	4.453586	0	162.2058	995.7244	0.5018584	0.4974427	565.5768	4.54765	0	22	150	1010						Frog_fixed.avi	0
22603	1357	299.6573	1010.461	0.6336136	0.5161338	578.0237	4.463878	0	313.0111	976.1758	0.5013987	0.4962553	565.5455	4.560107	0	22	306	993						Frog_fixed.avi	0
22619	1358	293.0826	1005.92	0.6336442	0.5153401	577.8256	4.476084	0	317.5598	980.7943	0.5014566	0.4954478	565.2677	4.560748	0	22	305	993						Frog_fixed.avi	0
22636	1359	309.5472	1003.537	0.6336948	0.5145926	577.6074	4.471661	0	334.6982	978.0288	0.5014288	0.4946609	564.876	4.547134	0	22	322	991						Frog_fixed.avi	0
22653	1360	302.9174	1005.823	0.6336227	0.5138258	577.5408	4.462512	0	324.2086	983.1774	0.5012014	0.4939269	564.461	4.528886	0	22	314	995						Frog_fixed.avi	0
22669	1361	306.1522	1010.709	0.6333537	0.5131583	576.9061	4.447623	0	327.4594	981.2922	0.5008011	0.4933427	564.2832	4.521881	0	22	317	996						Frog_fixed.avi	0
22686	1362	317.4824	1016.725	0.6330222	0.5124638	576.6984	4.43186	0	324.8801	978.3871	0.5002816	0.4928126	564.1218	4.505794	0	22	321	998						Frog_fixed.avi	0
22703	1363	314.1697	1017.965	0.6326193	0.5116633	576.4255	4.408432	0	327.2323	981.9385	0.499722	0.4922692	564.0049	4.486072	0	22	321	1000						Frog_fixed.avi	0
22719	1364	311.3086	1019.713	0.632192	0.5107692	576.0767	4.393829	0	325.6998	980.8298	0.4990946	0.4916497	563.5239	4.468036	0	22	319	1000						Frog_fixed.avi	0
22736	1365	309.3829	1013.354	0.6317273	0.5097458	575.8083	4.372866	0	323.9442	979.056	0.4984622	0.4909453	563.3029	4.445762	0	22	317	996						Frog_fixed.avi	0
22753	1366	313.0622	1026.682	0.6312892	0.5084709	575.2997	4.356336	0	322.0188	978.3672	0.4978163	0.4902366	563.063	4.420633	0	22	318	1003						Frog_fixed.avi	0
22769	1367	313.9064	1015.26	0.630859	0.5074906	574.8915	4.3301	0	321.836	978.7587	0.4972047	0.4895742	562.8079	4.395329	0	22	318	997						Frog_fixed.avi	0
22786	1368	311.7587	1021.831	0.6304338	0.5064163	574.6183	4.310181	0	321.0803	980.137	0.4966092	0.4890757	562.6028	4.382038	0	22	316	1001						Frog_fixed.avi	0
22803	1369	382.6346	978.5961	0.6293386	0.5050029	573.9769	4.287867	0	414.0322	945.9917	0.495512	0.4882049	562.2702	4.3757	0	22	398	962						Frog_fixed.avi	0
22819	1370	526.7828	729.4513	0.6273327	0.5021088	574.0692	4.319353	0	572.9878	717.8672	0.4938739	0.4860441	562.0321	4.362833	0	23	550	724						Frog_fixed.avi	0
22836	1371	683.6484	555.9434	0.6254799	0.4994402	573.6333	4.324529	0	717.7338	568.137	0.4920917	0.4839709	562.0496	4.376892	0	23	701	562						Frog_fixed.avi	0
22853	1372	832.9804	463.8471	0.6237177	0.4976328	573.5737	4.307416	0	845.8112	483.2661	0.4901142	0.4828953	562.1311	4.347016	0	23	839	474						Frog_fixed.avi	0
22869	1373	850.5155	473.5649	0.622651	0.4962752	573.1818	4.289681	0	865.2322	478.2682	0.4886557	0.4823166	561.9055	4.323173	0	23	858	476						Frog_fixed.avi	0
22886	1374	858.2875	462.3258	0.62178	0.4951701	572.6653	4.306224	0	884.3586	479.5049	0.4872951	0.4820731	561.5295	4.328028	0	23	871	471						Frog_fixed.avi	0
22903	1375	849.5275	470.7489	0.6205775	0.493818	572.3984	4.295546	0	877.3943	485.0645	0.4857486	0.4817175	561.4501	4.329901	0	23	863	478						Frog_fixed.avi	0
22919	1376	850.3201	462.3503	0.6192054	0.4926291	571.8494	4.280887	0	876.5566	479.2073	0.4840517	0.4815723	561.3491	4.319906	0	23	863	471						Frog_fixed.avi	0
22936	1377	853.7665	470.099	0.6177323	0.4913518	571.629	4.281382	0	877.1531	486.7719	0.4822097	0.481364	561.2648	4.316812	0	23	865	478						Frog_fixed.avi	0
22953	1378	858.3475	470.5841	0.6161075	0.4899909	571.262	4.290246	0	874.7391	486.9416	0.4801874	0.4811203	561.1576	4.324778	0	23	867	479						Frog_fixed.avi	0
22969	1379	849.8239	471.469	0.6143232	0.4887584	570.9852	4.284182	0	878.8757	481.2416	0.4780623	0.4808455	561.4326	4.328608	0	23	864	476						Frog_fixed.avi	0
22986	1380	854.7541	478.6245	0.612449	0.4875155	570.4958	4.271942	0	870.6902	488.2874	0.475811	0.4806142	561.0558	4.322232	0	23	863	483						Frog_fixed.avi	0
23003	1381	852.2533	481.6794	0.6104816	0.4865812	570.1566	4.280355	0	871.2654	487.9521	0.4735156	0.4805225	561.2509	4.323306	0	23	862	485						Frog_fixed.avi	0
23019	1382	857.1396	474.9356	0.6085144	0.4860176	569.8422	4.287781	0	876.282	481.6858	0.4712535	0.4806991	561.2215	4.316038	0	23	867	478						Frog_fixed.avi	0
23036	1383	857.283	473.1309	0.6065546	0.4856505	569.6165	4.29087	0	874.0254	481.7156	0.469047	0.4809362	561.251	4.339755	0	23	866	477						Frog_fixed.avi	0
23053	1384	857.0238	474.5012	0.6047179	0.4855655	569.1572	4.301527	0	873.6584	486.0957	0.4669987	0.4813153	561.1002	4.331036	0	23	865	480						Frog_fixed.avi	0
23069	1385	851.9099	473.5181	0.6029906	0.4855553	568.9056	4.294003	0	873.2513	489.9928	0.4650846	0.481809	561.143	4.345941	0	23	863	482						Frog_fixed.avi	0
23086	1386	848.9277	472.897	0.6014342	0.4855569	568.5188	4.298789	0	876.1001	483.9369	0.4633705	0.4822842	560.9803	4.344517	0	23	863	478						Frog_fixed.avi	0
23102	1387	851.3812	473.7681	0.6000253	0.4855624	568.1401	4.296624	0	874.8181	488.4527	0.4618188	0.4826658	560.9391	4.343221	0	23	863	481						Frog_fixed.avi	0
23119	1388	924.2117	463.8969	0.5983511	0.485524	568.2449	4.318208	0	933.638	481.3393	0.4600803	0.482946	560.8426	4.341928	0	23	929	473						Frog_fixed.avi	0
23136	1389	901.1246	468.692	0.5970773	0.4855944	567.8318	4.304581	0	915.7355	482.5526	0.4587264	0.4835064	560.8475	4.35958	0	23	908	476						Frog_fixed.avi	0
23152	1390	913.4833	474.0474	0.5960009	0.4857143	567.6671	4.321052	0	927.5504	484.074	0.4575168	0.4839789	560.4988	4.364161	0	23	921	479						Frog_fixed.avi	0
23169	1391	910.1676	469.4153	0.5949526	0.4857644	567.5687	4.323788	0	927.8116	483.7875	0.4564199	0.4843759	560.3012	4.360288	0	23	919	477						Frog_fixed.avi	0
23186	1392	907.1296	475.4146	0.5938762	0.485691	567.4055	4.327813	0	928.3099	486.9071	0.4552903	0.4845968	560.2388	4.358667	0	23	918	481						Frog_fixed.avi	0
23202	1393	908.3527	473.4613	0.592838	0.4856059	566.938	4.316006	0	923.0255	487.5382	0.4541356	0.4847798	560.072	4.36938	0	23	916	480						Frog_fixed.avi	0
23219	1394	905.2239	463.4022	0.5917371	0.4854633	566.8013	4.330624	0	928.5773	483.5789	0.4530239	0.4848961	559.9133	4.39824	0	23	917	473						Frog_fixed.avi	0
23236	1395	913.0765	474.4564	0.5906606	0.4850361	566.6788	4.334296	0	923.408	488.3933	0.4517859	0.4848073	559.6261	4.386595	0	23	918	481						Frog_fixed.avi	0
23252	1396	904.3047	464.7567	0.5894355	0.4846992	566.2025	4.338902	0	927.0149	485.9124	0.4505146	0.4847774	559.567	4.39379	0	23	916	475						Frog_fixed.avi	0
23269	1397	910.595	474.7267	0.5882646	0.4841514	566.0502	4.339694	0	930.4138	493.4663	0.4492176	0.4846254	559.5142	4.409503	0	23	921	484						Frog_fixed.avi	0
23286	1398	903.9268	466.2129	0.5870053	0.4837364	565.6853	4.3569	0	926.0514	485.4057	0.4478702	0.4845872	559.2521	4.405901	0	23	915	476						Frog_fixed.avi	0
23302	1399	906.3624	470.972	0.5858316	0.483183	565.379	4.352213	0	922.522	484.9012	0.446535	0.4844918	559.1819	4.423294	0	23	914	478						Frog_fixed.avi	0
23319	1400	901.7787	468.1205	0.5846061	0.4827645	565.0209	4.355091	0	927.0122	482.7256	0.4452489	0.4845122	558.9271	4.42614	0	23	914	475						Frog_fixed.avi	0
23336	1401	906.4879	472.6768	0.5834775	0.4823391	564.7877	4.349319	0	923.9508	486.9624	0.4439687	0.4845046	558.8411	4.441648	0	23	915	480						Frog_fixed.avi	0
23352	1402	899.6772	465.3244	0.5823482	0.4820089	564.5405	4.364778	0	928.8378	487.9368	0.4428053	0.4845432	558.5978	4.443604	0	23	914	477						Frog_fixed.avi	0
23369	1403	897.4386	475.4467	0.5813323	0.4815733	564.2779	4.366941	0	922.823	490.7587	0.4416719	0.4846199	558.3895	4.44816	0	23	910	483						Frog_fixed.avi	0
23386	1404	898.1912	464.1778	0.5804217	0.4814238	563.8519	4.375913	0	923.2999	492.5469	0.4406782	0.4847887	558.2673	4.454783	0	23	911	478						Frog_fixed.avi	0
23402	1405	901.2672	467.7779	0.5796269	0.4811856	563.6758	4.388424	0	929.0035	480.2651	0.4397933	0.4850546	557.9431	4.470858	0	23	915	474						Frog_fixed.avi	0
23419	1406	900.7455	466.7003	0.5788661	0.4810717	563.5771	4.386763	0	923.812	487.7149	0.4389693	0.4853076	558.0809	4.469272	0	23	912	477						Frog_fixed.avi	0
23436	1407	895.8354	472.2459	0.5781562	0.4811108	563.4565	4.393023	0	932.2032	483.9044	0.4382823	0.4857341	557.8309	4.475711	0	23	914	478						Frog_fixed.avi	0
23452	1408	894.18	464.1553	0.5775403	0.4813026	563.0296	4.393285	0	926.681	489.8571	0.4376133	0.4861763	557.7891	4.48838	0	23	910	477						Frog_fixed.avi	0
23469	1409	897.7542	470.1429	0.5770129	0.4813851	562.9237	4.404162	0	918.2986	485.5796	0.4369869	0.4866839	557.7662	4.493837	0	23	908	478						Frog_fixed.avi	0
23486	1410	894.998	465.8188	0.5765244	0.4814398	562.7969	4.410781	0	925.6653	484.4566	0.4365084	0.4869654	557.4021	4.505954	0	23	910	475						Frog_fixed.avi	0
23502	1411	891.3915	468.2513	0.5760638	0.4814258	562.6545	4.416063	0	919.4384	489.1265	0.4360013	0.4872142	557.2178	4.496194	0	23	905	479						Frog_fixed.avi	0
23519	1412	893.4876	466.7247	0.5756373	0.4814049	562.3661	4.417035	0	919.1684	483.1953	0.435558	0.4875167	557.0095	4.499693	0	23	906	475						Frog_fixed.avi	0
23536	1413	893.5206	463.0072	0.5752203	0.4813851	562.1957	4.419364	0	922.6252	483.2227	0.4351622	0.4877173	556.9865	4.515514	0	23	908	473						Frog_fixed.avi	0
23552	1414	896.2594	462.118	0.5748553	0.481327	562.1103	4.432785	0	919.9822	486.6165	0.4347406	0.4877928	556.9029	4.526135	0	23	908	474						Frog_fixed.avi	0
23569	1415	897.1876	464.0653	0.5745052	0.4811933	562.2869	4.434137	0	920.2161	488.6497	0.4343427	0.4878702	556.8735	4.519823	0	23	909	476						Frog_fixed.avi	0
23586	1416	898.7715	466.7231	0.5741362	0.4810241	561.9532	4.44205	0	924.4365	486.5535	0.4339826	0.4879424	556.7659	4.527579	0	23	912	477						Frog_fixed.avi	0
23602	1417	897.0062	466.6172	0.5737668	0.4808173	561.6478	4.452768	0	923.5049	488.265	0.4335893	0.4879713	556.5102	4.542103	0	23	910	477						Frog_fixed.avi	0
23619	1418	890.0598	468.7187	0.5733502	0.4806503	561.528	4.450845	0	921.247	484.4244	0.4331613	0.4879788	556.3322	4.548483	0	23	906	477						Frog_fixed.avi	0
23636	1419	890.9832	462.2154	0.5729623	0.4803595	561.4175	4.460365	0	920.9674	480.9852	0.4327029	0.4879107	556.1978	4.54341	0	23	906	472						Frog_fixed.avi	0
23652	1420	894.5928	468.4221	0.5725973	0.4798481	561.3076	4.459908	0	919.6042	485.0574	0.4322468	0.487691	556.1552	4.550966	0	23	907	477						Frog_fixed.avi	0
23669	1421	896.6245	466.3157	0.5722194	0.4793881	561.1919	4.461284	0	915.9342	487.6371	0.4317714	0.4874754	556.0705	4.551863	0	23	906	477						Frog_fixed.avi	0
23685	1422	892.9459	469.7437	0.5717897	0.47903	561.1136	4.473402	0	912.554	488.3362	0.4313115	0.4873027	555.9406	4.546138	0	23	903	479						Frog_fixed.avi	0
23702	1423	889.765	460.3169	0.5713822	0.4788036	560.8697	4.478021	0	914.8912	489.4315	0.4309022	0.4871906	555.6763	4.547888	0	23	902	475						Frog_fixed.avi	0
23719	1424	889.5311	466.3659	0.5709835	0.4786087	560.5746	4.474836	0	919.2236	487.4807	0.4305034	0.4872298	555.6031	4.569825	0	23	904	477						Frog_fixed.avi	0
23735	1425	883.1951	473.2657	0.5705999	0.4784957	560.4694	4.474838	0	917.4619	487.974	0.4301062	0.487396	555.6127	4.565401	0	23	900	481						Frog_fixed.avi	0
23752	1426	885.5844	474.1616	0.5702847	0.4784932	560.8101	4.487414	0	914.9684	486.5882	0.4296939	0.4875397	555.723	4.561123	0	23	900	480						Frog_fixed.avi	0
23769	1427	891.3235	472.8337	0.5699767	0.478534	560.4277	4.494743	0	919.7721	485.8293	0.4293697	0.4876661	555.5386	4.560247	0	23	906	479						Frog_fixed.avi	0
23785	1428	877.2253	473.9523	0.5696335	0.4785643	560.4105	4.479607	0	914.1246	491.9363	0.4290568	0.4877412	555.5068	4.553998	0	23	896	483						Frog_fixed.avi	0
23802	1429	887.7978	467.1083	0.569436	0.4787653	560.4877	4.492464	0	915.3637	492.6087	0.4287954	0.487926	555.6993	4.562092	0	23	902	480						Frog_fixed.avi	0
23819	1430	884.4368	470.877	0.5691467	0.4789024	560.3148	4.503581	0	916.2202	490.4937	0.4285663	0.4882165	555.2784	4.570063	0	23	900	481						Frog_fixed.avi	0
23835	1431	885.7783	477.7822	0.568948	0.4790007	560.4387	4.503	0	910.4025	490.8548	0.4282681	0.4884631	555.5699	4.562755	0	23	898	484						Frog_fixed.avi	0
23852	1432	879.822	473.263	0.5686597	0.4791618	560.4595	4.501822	0	913.0161	500.5754	0.4280365	0.4886223	555.3854	4.569501	0	23	896	487						Frog_fixed.avi	0
23869	1433	885.0212	476.5036	0.568423	0.4794444	560.5192	4.499432	0	916.756	492.3879	0.4277554	0.4889955	555.7625	4.568604	0	23	901	484						Frog_fixed.avi	0
23885	1434	876.6446	478.268	0.5681201	0.4797393	560.404	4.501866	0	916.1077	491.796	0.4275069	0.4893233	555.5385	4.553531	0	23	896	485						Frog_fixed.avi	0
23902	1435	887.566	483.5949	0.5679162	0.4799018	560.5267	4.510991	0	918.1403	493.2597	0.4272533	0.4896605	555.7924	4.565867	0	23	903	488						Frog_fixed.avi	0
23919	1436	881.1386	482.8692	0.5676346	0.480168	560.394	4.509629	0	914.3318	486.8636	0.4270269	0.4900546	555.6258	4.569021	0	23	898	485						Frog_fixed.avi	0
23935	1437	881.5229	474.8234	0.5674666	0.4804715	560.5464	4.505803	0	911.9641	492.9435	0.4268099	0.4902973	555.8642	4.573776	0	23	897	484						Frog_fixed.avi	0
23952	1438	883.3246	481.3411	0.567315	0.4805911	560.7012	4.500984	0	916.192	495.5333	0.4266968	0.4905817	555.7986	4.567985	0	23	900	488						Frog_fixed.avi	0
23969	1439	879.337	479.2038	0.5671691	0.4806678	560.6157	4.50659	0	911.8265	493.3624	0.4265666	0.4908513	555.8797	4.556334	0	23	896	486						Frog_fixed.avi	0
23985	1440	880.3083	483.6807	0.5670608	0.4806992	560.6086	4.518231	0	908.5403	501.0489	0.4264644	0.4909881	556.0209	4.571707	0	23	894	492						Frog_fixed.avi	0
24002	1441	878.9188	490.076	0.566977	0.4807463	560.7924	4.502059	0	903.9868	504.3761	0.426385	0.4911613	556.2134	4.576434	0	23	891	497						Frog_fixed.avi	0
24019	1442	876.8029	487.4181	0.5668957	0.4807763	561.078	4.508522	0	905.5851	503.1292	0.4263439	0.491304	556.2995	4.571657	0	23	891	495						Frog_fixed.avi	0
24035	1443	875.8994	484.0587	0.5668594	0.4807664	561.1737	4.508579	0	907.9642	498.9112	0.426321	0.4913796	556.3793	4.576737	0	23	892	491						Frog_fixed.avi	0
24052	1444	874.6805	487.8874	0.5668603	0.4807344	561.2228	4.499389	0	905.4453	500.94	0.4263277	0.4914543	556.4954	4.574785	0	23	890	494						Frog_fixed.avi	0
24069	1445	873.8333	487.4416	0.5668607	0.4807291	561.3044	4.503693	0	906.1097	499.7892	0.4263743	0.4915809	556.7101	4.573422	0	23	890	494						Frog_fixed.avi	0
24085	1446	869.688	489.2815	0.5669081	0.4807926	561.4476	4.512435	0	904.5655	501.1722	0.4264482	0.4917164	556.9301	4.579993	0	23	887	495						Frog_fixed.avi	0
24102	1447	866.8257	494.6998	0.566977	0.4809001	561.6353	4.518086	0	900.0989	507.4376	0.4265487	0.4919272	557.1323	4.586008	0	23	883	501						Frog_fixed.avi	0
24118	1448	873.2611	489.1909	0.5671405	0.4811186	562.0132	4.522801	0	906.2142	508.7193	0.4267132	0.4921024	557.2844	4.580953	0	23	890	499						Frog_fixed.avi	0
24135	1449	870.7992	485.9972	0.5672858	0.4812252	561.8415	4.518451	0	910.0409	506.2805	0.4269389	0.4922101	557.329	4.589154	0	23	890	496						Frog_fixed.avi	0
24152	1450	876.3382	488.7424	0.5675042	0.4812555	562.0759	4.522182	0	902.0726	502.9666	0.4271109	0.49227	557.7457	4.578218	0	23	889	496						Frog_fixed.avi	0
24168	1451	869.8901	486.6489	0.5677263	0.4813097	562.1531	4.522637	0	906.0477	503.4503	0.4274092	0.4923219	557.6638	4.592158	0	23	888	495						Frog_fixed.avi	0
24185	1452	869.1767	488.2107	0.5680325	0.4813979	562.4666	4.511662	0	901.5554	502.3257	0.4276682	0.49241	558.0527	4.590249	0	23	885	495						Frog_fixed.avi	0
24202	1453	870.434	497.1281	0.5683309	0.4814613	562.3954	4.536773	0	904.9087	503.1047	0.4280189	0.4925289	558.0175	4.602234	0	23	888	500						Frog_fixed.avi	0
24218	1454	865.0527	497.6629	0.5686493	0.4816737	562.551	4.520748	0	900.548	510.4974	0.428352	0.4926423	558.0883	4.605353	0	23	883	504						Frog_fixed.avi	0
24235	1455	872.4197	491.0361	0.569063	0.4820011	562.5871	4.515439	0	896.9263	506.5525	0.4287065	0.4928968	558.3709	4.601703	0	23	885	499						Frog_fixed.avi	0
24252	1456	868.9597	500.5645	0.5694129	0.482264	562.7879	4.522226	0	905.5428	504.6678	0.429137	0.4931762	558.3588	4.595732	0	23	887	503						Frog_fixed.avi	0
24268	1457	865.906	495.3568	0.5697569	0.4827641	562.9515	4.521242	0	902.4846	512.2274	0.4294938	0.493414	558.506	4.617053	0	23	884	504						Frog_fixed.avi	0
24285	1458	865.8784	501.1079	0.5701697	0.4831813	562.8795	4.515568	0	898.7536	510.7003	0.4298651	0.4937624	558.64	4.593225	0	23	882	506						Frog_fixed.avi	0
24302	1459	861.8927	495.7034	0.5705515	0.4837329	562.9019	4.518855	0	895.8734	510.7394	0.4302378	0.4940389	558.805	4.602363	0	23	879	503						Frog_fixed.avi	0
24318	1460	866.0717	511.2458	0.570962	0.4840226	563.0746	4.526591	0	898.1896	511.4445	0.4306536	0.4941786	558.7804	4.613998	0	23	882	511						Frog_fixed.avi	0
24335	1461	860.9932	493.7617	0.5713776	0.4844809	563.3817	4.528409	0	900.9469	510.3356	0.431074	0.4942457	558.853	4.609758	0	23	881	502						Frog_fixed.avi	0
24352	1462	866.2729	498.6285	0.5718101	0.4847196	563.4089	4.515194	0	899.994	513.5341	0.4315101	0.4942363	558.9626	4.605945	0	23	883	506						Frog_fixed.avi	0
24368	1463	857.0086	510.5615	0.57228	0.4849494	563.4205	4.510078	0	899.2499	513.1793	0.4319637	0.4942402	559.0241	4.604578	0	23	878	512						Frog_fixed.avi	0
24385	1464	861.8007	500.3141	0.5727587	0.4852305	563.4161	4.510832	0	895.0056	513.5175	0.432441	0.4942311	559.0608	4.612055	0	23	878	507						Frog_fixed.avi	0
24402	1465	860.1409	498.0133	0.5732047	0.4854152	563.437	4.514299	0	892.0776	512.2082	0.4329054	0.4941945	558.9775	4.60366	0	23	876	505						Frog_fixed.avi	0
24418	1466	857.5952	495.5289	0.5736604	0.4855062	563.3524	4.520383	0	890.2285	509.926	0.433344	0.4940988	559.1148	4.612072	0	23	874	503						Frog_fixed.avi	0
24435	1467	857.1019	501.4442	0.574094	0.4854939	563.3239	4.517358	0	887.7106	511.9557	0.4337715	0.4938551	559.1445	4.597614	0	23	872	507						Frog_fixed.avi	0
24452	1468	855.9911	502.8821	0.5744915	0.485456	563.2977	4.523765	0	886.3616	521.3579	0.4342122	0.4934998	558.9517	4.59198	0	23	871	512						Frog_fixed.avi	0
24468	1469	854.2657	494.0923	0.5748953	0.4853527	563.3707	4.526625	0	884.7802	508.5731	0.4346213	0.4932484	558.7987	4.595099	0	23	870	501						Frog_fixed.avi	0
24485	1470	856.8322	469.9007	0.5752506	0.484925	563.5249	4.516629	0	888.7727	475.1114	0.4350462	0.4927267	558.8173	4.585564	0	23	873	473						Frog_fixed.avi	0
24502	1471	849.5255	482.9763	0.5755201	0.4848985	563.2619	4.515028	0	884.7281	480.8189	0.4353741	0.4925637	558.7896	4.589361	0	23	867	482						Frog_fixed.avi	0
24518	1472	845.6945	474.3784	0.5758757	0.4848734	563.4024	4.516189	0	878.8121	485.4169	0.435646	0.4924231	558.7481	4.563123	0	23	862	480						Frog_fixed.avi	0
24535	1473	851.1542	477.3704	0.576213	0.4848583	563.4222	4.509311	0	885.725	489.5934	0.4360008	0.4923129	558.6987	4.582586	0	23	868	483						Frog_fixed.avi	0
24552	1474	844.7472	478.2261	0.5764495	0.4848825	563.1528	4.5075	0	874.2762	490.1355	0.4361711	0.4922938	558.7559	4.564409	0	23	860	484						Frog_fixed.avi	0
24568	1475	841.8146	481.7648	0.5766766	0.4849409	563.3046	4.501464	0	883.8822	487.1942	0.4364669	0.4923064	558.5295	4.572635	0	23	863	484						Frog_fixed.avi	0
24585	1476	840.0635	479.5505	0.5768846	0.4849725	563.1837	4.50108	0	873.0575	491.6492	0.436602	0.4922821	558.5853	4.559219	0	23	857	486						Frog_fixed.avi	0
24601	1477	842.3608	484.5006	0.5770388	0.4849812	562.8975	4.500678	0	873.5513	487.7896	0.436774	0.492265	558.418	4.564999	0	23	858	486						Frog_fixed.avi	0
24618	1478	838.3617	482.2411	0.5771888	0.4849559	563.2363	4.497504	0	878.5398	489.9806	0.4369705	0.4921944	558.3607	4.564348	0	23	858	486						Frog_fixed.avi	0
24635	1479	838.0417	486.5696	0.577383	0.4849221	563.0447	4.493851	0	875.3303	492.4002	0.437079	0.4921369	558.5453	4.570301	0	23	857	489						Frog_fixed.avi	0
24651	1480	838.8947	486.2379	0.577525	0.4849085	562.7979	4.493874	0	863.557	499.2043	0.4371732	0.4920893	558.3729	4.55546	0	23	851	493						Frog_fixed.avi	0
24668	1481	829.7852	487.9005	0.5776929	0.4849103	562.9503	4.483984	0	871.162	496.8925	0.4374087	0.4921575	558.1592	4.549139	0	23	850	492						Frog_fixed.avi	0
24685	1482	836.5522	490.1294	0.5779079	0.4849182	562.7783	4.477001	0	871.3095	495.5053	0.4375636	0.4921844	558.4131	4.560296	0	23	854	493						Frog_fixed.avi	0
24701	1483	828.1627	489.2986	0.5780202	0.4848953	562.7103	4.471517	0	862.304	498.8834	0.4376922	0.4921296	558.1471	4.54706	0	23	845	494						Frog_fixed.avi	0
24718	1484	829.4705	492.0976	0.5782161	0.4847715	562.6667	4.471136	0	868.8992	498.9212	0.4378822	0.492038	558.0143	4.554095	0	23	849	496						Frog_fixed.avi	0
24735	1485	832.5925	483.2969	0.5784036	0.4846722	562.6744	4.461637	0	861.9933	502.9853	0.4380337	0.4918877	558.1708	4.548407	0	23	847	493						Frog_fixed.avi	0
24751	1486	826.5753	487.982	0.5785196	0.4844837	562.5948	4.455101	0	864.2666	490.6146	0.4381823	0.4917715	558.0705	4.537909	0	23	845	489						Frog_fixed.avi	0
24768	1487	830.938	494.3462	0.578731	0.4841933	562.5016	4.442713	0	864.974	495.0934	0.4383609	0.4915676	557.8893	4.525236	0	23	848	495						Frog_fixed.avi	0
24785	1488	832.3776	490.043	0.578945	0.4840146	562.4926	4.421616	0	855.1484	501.8211	0.4385177	0.491322	558.1311	4.531217	0	23	844	496						Frog_fixed.avi	0
24801	1489	824.6667	487.1377	0.5791225	0.4838251	562.3198	4.418101	0	859.2866	501.0327	0.438721	0.4911099	557.9401	4.522943	0	23	842	494						Frog_fixed.avi	0
24818	1490	835.6188	488.8741	0.5794007	0.4835832	562.4342	4.424832	0	856.7905	498.1643	0.4389256	0.4909055	557.9288	4.525807	0	23	846	494						Frog_fixed.avi	0
24835	1491	821.3148	490.1473	0.5795282	0.483442	562.4745	4.40673	0	858.1499	499.1615	0.4391313	0.490743	558.0621	4.522465	0	23	840	495						Frog_fixed.avi	0
24851	1492	831.6046	497.3552	0.579811	0.4834058	562.4263	4.39958	0	858.325	498.0705	0.4393662	0.4907496	557.8034	4.510553	0	23	845	498						Frog_fixed.avi	0
24868	1493	820.1993	492.3815	0.5799714	0.483582	562.5196	4.387057	0	853.8339	498.7151	0.439551	0.4907863	558.2213	4.509833	0	23	837	496						Frog_fixed.avi	0
24885	1494	828.4266	487.1715	0.5801987	0.4838401	562.4383	4.394198	0	856.3655	495.0199	0.4397863	0.4909036	558.0242	4.507562	0	23	842	491						Frog_fixed.avi	0
24901	1495	825.6225	497.3851	0.5804158	0.4840012	562.5402	4.379802	0	853.4548	500.923	0.4399985	0.4909644	558.1411	4.520341	0	23	840	499						Frog_fixed.avi	0
24918	1496	819.3301	492.3901	0.5805762	0.4843394	562.6442	4.389405	0	852.1904	508.6409	0.4402102	0.4910816	558.077	4.492481	0	23	836	501						Frog_fixed.avi	0
24935	1497	829.9473	493.0958	0.5808492	0.4846908	562.7153	4.389559	0	852.7264	503.6327	0.4404707	0.4912701	558.256	4.496695	0	23	841	498						Frog_fixed.avi	0
24951	1498	819.3987	500.5777	0.581	0.4849689	562.7662	4.377054	0	848.213	505.5071	0.4406497	0.4914125	558.2624	4.49271	0	23	834	503						Frog_fixed.avi	0
24968	1499	831.0294	487.6942	0.5812491	0.4854246	563.0307	4.388463	0	856.4272	502.2479	0.4409186	0.4915868	558.3549	4.506804	0	23	844	495						Frog_fixed.avi	0
24985	1500	827.0248	499.7625	0.5813898	0.4856107	563.025	4.389486	0	848.1733	500.9485	0.4410597	0.4916518	558.6174	4.500835	0	23	838	500						Frog_fixed.avi	0
25001	1501	827.4696	492.618	0.5815222	0.4859742	563.073	4.378954	0	854.7733	500.0906	0.4412737	0.4917849	558.6981	4.501744	0	23	841	496						Frog_fixed.avi	0
25018	1502	829.64	492.1674	0.5816839	0.4862816	563.5162	4.392314	0	855.6141	502.0358	0.4414475	0.4918283	558.8144	4.503539	0	23	843	497						Frog_fixed.avi	0
25035	1503	826.8426	501.676	0.5817972	0.4863609	563.5487	4.386396	0	851.1443	500.8997	0.4416009	0.4917942	558.9921	4.513908	0	23	839	501						Frog_fixed.avi	0
25051	1504	825.5153	503.9037	0.5819205	0.4863988	563.6811	4.398571	0	852.1299	497.7831	0.4417702	0.4917884	559.1177	4.513034	0	23	839	501						Frog_fixed.avi	0
25068	1505	830.6315	498.382	0.5820773	0.4864399	563.9664	4.403209	0	853.1494	494.3573	0.4419453	0.4917321	559.1677	4.514193	0	23	842	496						Frog_fixed.avi	0
25085	1506	829.244	498.1312	0.5821791	0.486503	563.9907	4.402576	0	850.9269	498.3566	0.4421105	0.4916511	559.2943	4.519931	0	23	840	498						Frog_fixed.avi	0
25101	1507	823.7283	498.6551	0.5822495	0.4865236	564.1194	4.404309	0	851.6652	496.3407	0.4422297	0.491578	559.6802	4.529077	0	23	838	497						Frog_fixed.avi	0
25118	1508	824.7871	498.9039	0.5823351	0.4865079	564.4014	4.415657	0	847.1662	505.964	0.4423494	0.4914511	559.6458	4.522605	0	23	836	502						Frog_fixed.avi	0
25135	1509	829.5387	498.9938	0.5824367	0.4865062	564.7833	4.421245	0	851.6805	507.4817	0.4424988	0.4913421	559.7761	4.527703	0	23	841	503						Frog_fixed.avi	0
25151	1510	830.5739	497.6715	0.5824866	0.4865005	564.9138	4.428942	0	855.7009	504.2662	0.4426145	0.4912427	559.9427	4.542185	0	23	843	501						Frog_fixed.avi	0
25168	1511	825.6473	498.2505	0.5825015	0.4865011	565.0192	4.429004	0	854.8826	509.1081	0.4426914	0.4911836	560.0718	4.536212	0	23	840	504						Frog_fixed.avi	0
25184	1512	824.4016	501.8809	0.5825153	0.48651	565.1558	4.433167	0	850.0701	505.5329	0.4427166	0.4910953	560.2194	4.547949	0	23	837	504						Frog_fixed.avi	0
25201	1513	822.4357	497.2958	0.5825201	0.4865557	565.2695	4.430238	0	851.7189	505.8869	0.4427795	0.4910129	560.4306	4.556216	0	23	837	502						Frog_fixed.avi	0
25218	1514	823.8555	496.9438	0.582536	0.4865566	565.3772	4.431645	0	851.872	504.213	0.4428389	0.4909206	560.6055	4.566516	0	23	838	501						Frog_fixed.avi	0
25234	1515	824.3584	498.192	0.5825376	0.486623	565.4374	4.440323	0	854.8731	498.6889	0.4428718	0.4908701	560.8287	4.557786	0	23	840	498						Frog_fixed.avi	0
25251	1516	826.1303	497.508	0.5825228	0.4868263	565.5069	4.452688	0	857.0959	498.3583	0.4429137	0.4908096	561.0405	4.570614	0	23	842	498						Frog_fixed.avi	0
25268	1517	825.5023	492.4409	0.5825066	0.4870875	565.8002	4.451276	0	859.5084	497.8855	0.4429288	0.4907693	561.2001	4.57798	0	23	843	495						Frog_fixed.avi	0
25284	1518	829.0927	499.0897	0.5825015	0.4872658	565.9746	4.448171	0	857.0623	504.5192	0.4429433	0.4907388	561.3361	4.567773	0	23	843	502						Frog_fixed.avi	0
25301	1519	828.754	489.4044	0.5825412	0.4878159	566.1821	4.461873	0	853.3057	502.1696	0.4429901	0.4908374	561.4977	4.57601	0	23	841	496						Frog_fixed.avi	0
25318	1520	836.7939	504.5972	0.5826563	0.4880894	566.5545	4.46349	0	853.0817	504.4797	0.4431094	0.4909456	561.8735	4.576234	0	23	845	505						Frog_fixed.avi	0
25334	1521	828.0956	495.7782	0.5827683	0.4886485	566.7144	4.455935	0	857.801	504.166	0.4432977	0.4910387	561.9294	4.584321	0	23	843	500						Frog_fixed.avi	0
25351	1522	826.5118	497.4804	0.582927	0.4889114	566.9445	4.446648	0	856.636	509.0906	0.4435086	0.491024	562.1514	4.587068	0	23	842	503						Frog_fixed.avi	0
25368	1523	834.2727	492.5231	0.5831743	0.4893112	567.1068	4.466309	0	858.5564	504.194	0.4437604	0.4910791	562.2215	4.586476	0	23	846	498						Frog_fixed.avi	0
25384	1524	829.9895	497.1757	0.5833663	0.4896285	567.2017	4.459152	0	855.9046	515.121	0.4440047	0.4911129	562.4799	4.583834	0	23	843	506						Frog_fixed.avi	0
25401	1525	830.2621	493.2452	0.583574	0.4900783	567.6445	4.477951	0	852.1083	506.4336	0.4441974	0.4913336	562.5804	4.585682	0	23	841	500						Frog_fixed.avi	0
25418	1526	900.9995	511.2969	0.5834317	0.4905777	567.6172	4.479918	0	917.7963	504.8388	0.4442199	0.4916245	562.918	4.610301	0	23	909	508						Frog_fixed.avi	0
25434	1527	876.6222	500.1869	0.5836171	0.4911367	567.8687	4.479787	0	909.4791	507.3604	0.4444819	0.4918965	563.0493	4.608482	0	23	893	504						Frog_fixed.avi	0
25451	1528	895.6899	503.1059	0.5839201	0.491661	567.9656	4.481438	0	914.0444	506.3419	0.4447487	0.4923202	563.0983	4.584892	0	23	905	505						Frog_fixed.avi	0
25468	1529	882.371	512.4438	0.5841575	0.4921155	568.1605	4.487042	0	913.491	505.7664	0.445049	0.49277	563.1411	4.601334	0	23	898	509						Frog_fixed.avi	0
25484	1530	890.0977	503.9807	0.5845047	0.4927745	568.1942	4.47747	0	910.1006	509.1977	0.4453585	0.4932647	563.4967	4.597708	0	23	900	507						Frog_fixed.avi	0
25501	1531	894.931	505.294	0.5848281	0.493283	568.3528	4.496211	0	916.34	510.2236	0.445732	0.4937412	563.3747	4.601497	0	23	906	508						Frog_fixed.avi	0
25518	1532	883.99	510.0778	0.5851307	0.4937181	568.3977	4.48337	0	916.5836	509.6445	0.4460729	0.4942676	563.454	4.606393	0	23	900	510						Frog_fixed.avi	0
25534	1533	889.3537	501.6676	0.5854568	0.4943189	568.4628	4.47759	0	915.5374	506.8383	0.446366	0.4947185	563.708	4.598383	0	23	902	504						Frog_fixed.avi	0
25551	1534	889.8578	510.9933	0.5857168	0.4947152	568.6483	4.482684	0	915.7899	512.5876	0.4466596	0.4951277	563.6024	4.60016	0	23	903	512						Frog_fixed.avi	0
25568	1535	892.3428	512.4221	0.5859324	0.4952939	568.6027	4.481072	0	912.2295	507.2203	0.4468613	0.4955654	563.8417	4.60309	0	23	902	510						Frog_fixed.avi	0
25584	1536	892.2905	496.8407	0.5861192	0.4959557	568.5995	4.478512	0	913.5381	510.8918	0.4470689	0.4959359	563.7669	4.600511	0	23	903	504						Frog_fixed.avi	0
25601	1537	887.0132	505.1916	0.5863199	0.4963724	568.9591	4.478892	0	917.4297	511.713	0.4472982	0.4962921	563.8615	4.587814	0	23	902	508						Frog_fixed.avi	0
25618	1538	886.5706	505.1017	0.5865359	0.4968725	568.6669	4.474643	0	907.7941	507.7161	0.4474439	0.4966338	564.0302	4.601074	0	23	897	506						Frog_fixed.avi	0
25634	1539	884.6813	504.6501	0.5867867	0.4972457	568.996	4.465195	0	911.7078	517.6562	0.447706	0.4968475	563.959	4.591741	0	23	898	511						Frog_fixed.avi	0
25651	1540	881.4456	499.714	0.5869805	0.4976102	568.6741	4.464507	0	905.7118	510.1335	0.4478656	0.4970543	563.9517	4.578785	0	23	894	505						Frog_fixed.avi	0
25668	1541	884.9982	504.205	0.5871974	0.4978269	568.7644	4.472447	0	911.9341	506.1032	0.4481028	0.4971849	563.9955	4.587634	0	23	898	505						Frog_fixed.avi	0
25684	1542	878.6979	506.8906	0.5873902	0.4981218	568.7613	4.468888	0	911.706	508.976	0.4483142	0.4972698	563.9408	4.588243	0	23	895	508						Frog_fixed.avi	0
25701	1543	888.9355	499.196	0.5876089	0.4983693	568.6564	4.469653	0	905.0107	506.8086	0.4484732	0.4972567	564.2283	4.581449	0	23	897	503						Frog_fixed.avi	0
25718	1544	882.3141	499.5739	0.5878334	0.4983973	568.9873	4.470956	0	912.6688	511.1156	0.4487686	0.4969977	564.066	4.592001	0	23	897	505						Frog_fixed.avi	0
25734	1545	883.8901	498.8885	0.5880578	0.4984163	568.7062	4.463477	0	907.0141	516.83	0.4489466	0.4967203	564.1293	4.56473	0	23	895	508						Frog_fixed.avi	0
25751	1546	880.5624	503.1437	0.5883189	0.4983568	568.9948	4.456026	0	908.5521	505.235	0.4492408	0.4964829	564.0593	4.572265	0	23	895	504						Frog_fixed.avi	0
25767	1547	884.3503	499.9118	0.5886076	0.4984096	568.764	4.437975	0	903.7521	512.3914	0.4494692	0.496147	564.1802	4.568042	0	23	894	506						Frog_fixed.avi	0
25784	1548	880.578	504.3492	0.5889023	0.4984261	568.7535	4.451521	0	904.4432	508.6141	0.4497964	0.4960198	564.044	4.575527	0	23	893	506						Frog_fixed.avi	0
25801	1549	881.1688	502.7999	0.589217	0.4984601	568.9418	4.436988	0	907.2057	507.0461	0.4501061	0.4958149	564.0209	4.550032	0	23	894	505						Frog_fixed.avi	0
25817	1550	880.075	501.0153	0.5894743	0.4984823	568.721	4.431675	0	902.8564	507.8553	0.4503601	0.4955181	564.03	4.563075	0	23	891	504						Frog_fixed.avi	0
25834	1551	878.9066	508.0784	0.589789	0.4984456	568.9646	4.430666	0	910.2896	511.472	0.4507155	0.4952265	564.0665	4.574027	0	23	895	510						Frog_fixed.avi	0
25851	1552	878.7407	507.061	0.5900747	0.4984697	568.7524	4.436409	0	906.4562	506.9437	0.4509636	0.4950459	564.1414	4.561607	0	23	893	507						Frog_fixed.avi	0
25867	1553	883.2261	509.2303	0.5903689	0.4984821	568.7712	4.426785	0	908.8531	509.9887	0.4512895	0.4948358	563.9299	4.551904	0	23	896	510						Frog_fixed.avi	0
25884	1554	876.3351	508.1492	0.5906724	0.4985218	568.8483	4.418082	0	909.6172	508.5942	0.4515572	0.4946556	564.05	4.5561	0	23	893	508						Frog_fixed.avi	0
25901	1555	877.5384	510.4185	0.5910015	0.4984931	568.6798	4.427813	0	898.2622	513.3464	0.4518487	0.494474	563.9617	4.556593	0	23	888	512						Frog_fixed.avi	0
25917	1556	879.8405	507.0262	0.5913466	0.4984976	568.7198	4.418949	0	905.1989	517.1891	0.4522151	0.4943452	564.0068	4.55979	0	23	893	512						Frog_fixed.avi	0
25934	1557	874.4941	510.0078	0.5916989	0.4985354	568.8964	4.419913	0	906.1563	515.0194	0.4525256	0.4942902	564.0126	4.560738	0	23	890	513						Frog_fixed.avi	0
25951	1558	873.8803	516.5625	0.5920303	0.4985698	568.6896	4.420476	0	902.3896	518.0733	0.4528474	0.4942904	563.9792	4.558766	0	23	888	517						Frog_fixed.avi	0
25967	1559	875.5791	471.1898	0.5923317	0.4984934	568.742	4.434844	0	910.494	476.1847	0.4532622	0.4941389	563.9743	4.564676	0	24	893	474						Frog_fixed.avi	0
25984	1560	885.8417	456.0007	0.5926226	0.4984781	568.8821	4.411586	0	919.2751	459.9451	0.4536267	0.4939668	564.1808	4.544466	0	24	903	458						Frog_fixed.avi	0
26001	1561	881.754	463.3593	0.5930007	0.4986779	568.833	4.428591	0	907.5964	460.1361	0.453954	0.4941832	564.2769	4.575605	0	24	895	462						Frog_fixed.avi	0
26017	1562	877.978	453.6972	0.5934086	0.4989272	568.7589	4.430306	0	910.2023	464.0097	0.4543374	0.4942247	564.2035	4.569667	0	24	894	459						Frog_fixed.avi	0
26034	1563	877.4714	458.7243	0.5938314	0.4989737	568.8187	4.431503	0	910.9867	459.7184	0.4547471	0.4941978	564.1418	4.576237	0	24	894	459						Frog_fixed.avi	0
26051	1564	875.2473	461.2278	0.594256	0.498969	569.019	4.423124	0	914.6058	463.8344	0.4551407	0.4940859	564.2194	4.569736	0	24	895	463						Frog_fixed.avi	0
26067	1565	878.6787	461.3496	0.5946977	0.4989813	569.0633	4.43047	0	912.696	462.748	0.4555322	0.4939972	564.3884	4.579737	0	24	896	462						Frog_fixed.avi	0
26084	1566	884.092	457.0085	0.5951458	0.4990262	568.9732	4.430364	0	910.9568	458.8645	0.4559126	0.4939288	564.4504	4.583941	0	24	898	458						Frog_fixed.avi	0
26101	1567	883.4199	452.6886	0.5955263	0.4991688	568.8727	4.43762	0	910.3195	460.5933	0.4563383	0.4940079	564.302	4.580448	0	24	897	457						Frog_fixed.avi	0
26117	1568	880.4424	455.9695	0.5959155	0.4993448	568.8135	4.43497	0	910.7785	464.1793	0.4567486	0.4941375	564.1689	4.588631	0	24	896	460						Frog_fixed.avi	0
26134	1569	875.7425	470.0315	0.5963042	0.4994905	568.8112	4.426548	0	912.8305	461.4652	0.4571407	0.4942854	564.2962	4.591989	0	24	894	466						Frog_fixed.avi	0
26151	1570	876.8037	457.163	0.5967099	0.4997788	569.0554	4.444671	0	911.4537	463.6479	0.4575427	0.4943788	564.4351	4.589691	0	24	894	460						Frog_fixed.avi	0
26167	1571	884.4418	454.2368	0.5971255	0.4999938	568.9973	4.451796	0	911.998	458.1534	0.4579046	0.4945303	564.3958	4.607671	0	24	898	456						Frog_fixed.avi	0
26184	1572	883.0511	461.3981	0.5974707	0.5001442	568.8992	4.439929	0	909.1829	464.935	0.4582702	0.4946319	564.3094	4.602404	0	24	896	463						Frog_fixed.avi	0
26201	1573	880.1104	463.5117	0.5977982	0.5002398	568.8347	4.459878	0	909.4388	465.1077	0.4586215	0.4946749	564.3954	4.611188	0	24	895	464						Frog_fixed.avi	0
26217	1574	883.7283	466.8176	0.5981357	0.5003826	569.062	4.456416	0	907.3682	459.328	0.4589052	0.4947414	564.6101	4.613807	0	24	896	463						Frog_fixed.avi	0
26234	1575	877.3771	455.4619	0.5983527	0.5005749	568.8814	4.460324	0	909.3079	460.231	0.4592068	0.4947457	564.2917	4.614973	0	24	893	458						Frog_fixed.avi	0
26251	1576	879.8115	458.9848	0.5986317	0.5007551	569.1066	4.465183	0	910.3149	458.7787	0.4594356	0.4948098	564.7629	4.620241	0	24	895	459						Frog_fixed.avi	0
26267	1577	878.7737	462.4182	0.5988148	0.5009718	568.9365	4.476501	0	905.5012	464.6054	0.4596636	0.4948569	564.4155	4.618167	0	24	892	464						Frog_fixed.avi	0
26284	1578	885.3791	470.3587	0.5990335	0.5011175	569.0152	4.46962	0	906.379	463.7783	0.4598494	0.4949771	564.6037	4.620156	0	24	896	467						Frog_fixed.avi	0
26300	1579	877.6406	460.7169	0.5991821	0.5015421	569.1636	4.46693	0	906.756	456.8451	0.4600481	0.4952262	564.5942	4.620164	0	24	892	459						Frog_fixed.avi	0
26317	1580	880.639	467.7966	0.5993549	0.5018169	569.0532	4.486169	0	905.7635	463.1969	0.460216	0.4953986	564.5054	4.632049	0	24	893	465						Frog_fixed.avi	0
26334	1581	884.6334	472.4315	0.5995014	0.5020638	569.097	4.486337	0	909.0006	458.8149	0.4603554	0.4955778	564.69	4.630245	0	24	897	466						Frog_fixed.avi	0
26350	1582	886.233	467.7302	0.5996096	0.5022416	569.192	4.481331	0	905.116	459.4976	0.4604354	0.4955817	564.8653	4.637256	0	24	896	464						Frog_fixed.avi	0
26367	1583	887.2834	466.1445	0.5996349	0.502248	569.2316	4.49629	0	908.2934	465.2402	0.4604871	0.4954229	564.8727	4.642316	0	24	898	466						Frog_fixed.avi	0
26384	1584	883.897	467.6384	0.5996349	0.5021864	569.2681	4.494241	0	907.4623	466.3496	0.4605229	0.4953048	564.7596	4.649786	0	24	896	467						Frog_fixed.avi	0
26400	1585	888.7367	464.2989	0.599633	0.5021181	569.2955	4.500438	0	908.0574	461.1251	0.4605094	0.4951746	564.6935	4.630543	0	24	898	463						Frog_fixed.avi	0
26417	1586	889.0563	470.6422	0.599595	0.5020223	569.2468	4.512497	0	907.72	458.4961	0.4604454	0.4951015	564.8538	4.63103	0	24	898	465						Frog_fixed.avi	0
26434	1587	881.7588	473.7961	0.599507	0.5019283	569.1565	4.49836	0	907.6021	460.4623	0.4603691	0.4950126	564.7634	4.640442	0	24	895	467						Frog_fixed.avi	0
26450	1588	882.1519	475.2992	0.5994242	0.5018467	569.1404	4.508789	0	906.5829	459.7084	0.4603088	0.494964	564.5729	4.658618	0	24	894	468						Frog_fixed.avi	0
26467	1589	884.9737	466.9763	0.5993349	0.5017953	569.1161	4.529973	0	906.7375	459.019	0.4602041	0.4949003	564.408	4.649202	0	24	896	463						Frog_fixed.avi	0
26484	1590	878.9167	465.292	0.5992002	0.5017141	569.1977	4.523866	0	905.3978	456.1962	0.4600661	0.4948766	564.6334	4.652623	0	24	892	461						Frog_fixed.avi	0
26500	1591	881.7673	460.2347	0.599049	0.5017122	569.1313	4.525451	0	902.3376	458.8263	0.4598627	0.4949467	564.7068	4.655294	0	24	892	460						Frog_fixed.avi	0
26517	1592	875.8126	463.1451	0.5988234	0.5017143	568.9915	4.52717	0	904.4594	456.5256	0.4596737	0.4950546	564.4957	4.652792	0	24	890	460						Frog_fixed.avi	0
26534	1593	874.9313	465.6592	0.5986158	0.5017149	569.1627	4.527617	0	900.7732	466.2257	0.4594075	0.4951315	564.7189	4.655123	0	24	888	466						Frog_fixed.avi	0
26550	1594	874.7655	458.1566	0.5983385	0.501748	569.027	4.538872	0	901.6537	459.8018	0.4591541	0.4952783	564.4999	4.657175	0	24	888	459						Frog_fixed.avi	0
26567	1595	874.0811	468.0954	0.5980949	0.5017814	569.0955	4.533532	0	902.2712	458.3022	0.4588826	0.4954186	564.678	4.672791	0	24	888	463						Frog_fixed.avi	0
26584	1596	875.5084	467.0573	0.5978293	0.5018257	568.9729	4.532863	0	905.3638	460.1703	0.4586287	0.4955575	564.5965	4.667591	0	24	890	464						Frog_fixed.avi	0
26600	1597	878.7378	468.0938	0.5976099	0.501827	569.2148	4.548024	0	902.3127	456.5612	0.4583533	0.4956396	564.7117	4.676474	0	24	891	462						Frog_fixed.avi	0
26617	1598	878.5797	460.8901	0.5973122	0.5017333	569.1199	4.546453	0	903.8835	464.869	0.4581147	0.4954003	564.7128	4.678789	0	24	891	463						Frog_fixed.avi	0
26634	1599	884.7345	461.9764	0.5971324	0.5018345	569.2507	4.555793	0	905.6199	454.9024	0.4578878	0.4956044	564.8495	4.680925	0	24	895	458						Frog_fixed.avi	0
26650	1600	887.5446	464.3549	0.5969226	0.5020165	569.0752	4.557031	0	906.3626	457.4962	0.4576999	0.4957819	564.6161	4.684461	0	24	897	461						Frog_fixed.avi	0
26667	1601	883.4567	465.3868	0.596759	0.5023647	569.0867	4.56095	0	910.7103	459.1276	0.457545	0.4960427	564.8334	4.684149	0	24	897	462						Frog_fixed.avi	0
26683	1602	889.6302	463.7355	0.5966151	0.5025582	569.1388	4.566143	0	908.5607	460.2289	0.4573684	0.4962589	564.7469	4.67896	0	24	899	462						Frog_fixed.avi	0
26700	1603	886.7573	462.7823	0.5964841	0.5026254	569.1224	4.569672	0	909.7657	460.2958	0.4572415	0.496376	564.4984	4.686398	0	24	898	462						Frog_fixed.avi	0
26717	1604	892.7012	466.907	0.5963575	0.5026368	569.0035	4.559335	0	910.9241	463.5371	0.4571196	0.4964372	564.678	4.692551	0	24	902	465						Frog_fixed.avi	0
26733	1605	893.5046	463.9682	0.5962786	0.5026388	569.0591	4.557153	0	907.0159	459.3404	0.4569939	0.4965262	564.9004	4.68857	0	24	900	462						Frog_fixed.avi	0
26750	1606	890.4731	466.0772	0.5961781	0.5025866	569.1242	4.567262	0	909.0499	460.3425	0.4569089	0.4965847	564.785	4.688079	0	24	900	463						Frog_fixed.avi	0
26767	1607	888.7696	465.0852	0.5960793	0.5025278	569.1094	4.564056	0	908.7353	466.0548	0.4568212	0.4966159	564.61	4.693939	0	24	899	466						Frog_fixed.avi	0
26783	1608	887.6273	460.0836	0.5959475	0.502509	568.9477	4.560071	0	905.66	469.0064	0.4566878	0.4967277	564.579	4.691976	0	24	897	465						Frog_fixed.avi	0
26800	1609	884.9073	465.1673	0.5958085	0.5023965	568.9415	4.567493	0	906.5778	464.9722	0.456568	0.4968396	564.7514	4.703353	0	24	896	465						Frog_fixed.avi	0
26817	1610	883.2638	463.8933	0.595699	0.5023	569.2011	4.570509	0	904.14	468.666	0.4564361	0.4968743	564.7547	4.704666	0	24	894	466						Frog_fixed.avi	0
26833	1611	885.6627	469.3762	0.5955766	0.5021986	568.8883	4.551933	0	901.2936	470.3882	0.4562784	0.4969157	564.6976	4.710778	0	24	893	470						Frog_fixed.avi	0
26850	1612	878.1031	471.2631	0.595418	0.5021063	568.6696	4.557542	0	902.9506	467.9284	0.4561578	0.4969593	564.5833	4.719995	0	24	891	470						Frog_fixed.avi	0
26867	1613	881.6909	464.6195	0.5953197	0.502085	568.8053	4.567107	0	905.478	466.5859	0.4560443	0.4970187	564.8902	4.722306	0	24	894	466						Frog_fixed.avi	0
26883	1614	880.1035	467.7369	0.5952272	0.5020994	569.02	4.567281	0	902.7369	466.8956	0.4559368	0.4971322	564.8577	4.721022	0	24	891	467						Frog_fixed.avi	0
26900	1615	880.6811	466.19	0.5951608	0.5021265	569.0503	4.562367	0	902.2384	463.3119	0.4558644	0.4971728	564.7236	4.719379	0	24	891	465						Frog_fixed.avi	0
26917	1616	879.7521	468.4481	0.5951091	0.5021161	568.8825	4.55657	0	908.4705	468.506	0.4558268	0.4971626	564.5674	4.711962	0	24	894	468						Frog_fixed.avi	0
26933	1617	882.0633	469.2588	0.5950765	0.5020522	568.7697	4.568617	0	907.8198	468.9763	0.4557876	0.4971002	564.5896	4.715436	0	24	895	469						Frog_fixed.avi	0
26950	1618	882.1345	469.8686	0.5950602	0.5020048	568.7695	4.576314	0	909.7631	469.5758	0.4557877	0.4970323	564.5819	4.720184	0	24	896	470						Frog_fixed.avi	0
26967	1619	880.2178	470.4762	0.5950689	0.5020014	568.7475	4.567585	0	911.4283	469.7011	0.4557988	0.4969988	564.6007	4.722197	0	24	896	470						Frog_fixed.avi	0
26983	1620	886.6034	465.9929	0.5950904	0.5020912	568.8034	4.584951	0	911.7238	470.1446	0.4558362	0.4970045	564.6312	4.718511	0	24	899	468						Frog_fixed.avi	0
27000	1621	885.8556	465.7597	0.5951158	0.5021187	568.8947	4.58494	0	910.8069	470.7057	0.4558705	0.4969969	564.6752	4.721744	0	24	898	468						Frog_fixed.avi	0
27017	1622	886.2552	471.7958	0.5951585	0.5020744	569.0342	4.595452	0	911.6669	469.8403	0.4559088	0.4969625	564.7444	4.736388	0	24	899	471						Frog_fixed.avi	0
27033	1623	886.1719	463.415	0.5951586	0.5020744	568.9825	4.590169	0	914.0778	474.2163	0.4559276	0.4969085	564.7086	4.733246	0	24	900	469						Frog_fixed.avi	0
27050	1624	888.1147	470.1466	0.5951627	0.5019788	568.9312	4.600125	0	912.0383	478.3754	0.4559039	0.4968112	564.6543	4.729115	0	24	900	474						Frog_fixed.avi	0
27067	1625	889.1124	467.3322	0.5951168	0.5018716	568.7648	4.593729	0	917.1945	474.2603	0.4558575	0.4967377	564.6098	4.741567	0	24	903	471						Frog_fixed.avi	0
27083	1626	908.8707	452.8137	0.5949244	0.5017518	568.6132	4.604386	0	935.6786	455.889	0.4556867	0.4966507	564.5036	4.749853	0	24	922	454						Frog_fixed.avi	0
27100	1627	908.1737	446.213	0.5948054	0.5016556	568.7728	4.6087	0	927.6125	453.0894	0.45553	0.496543	564.8151	4.732316	0	24	918	450						Frog_fixed.avi	0
27117	1628	908.5121	450.831	0.5947095	0.5016538	568.8273	4.610752	0	934.429	456.1669	0.4554093	0.4966181	564.6603	4.74545	0	24	921	453						Frog_fixed.avi	0
27133	1629	905.5624	448.5099	0.5945928	0.5016877	568.6118	4.61264	0	932.9764	456.4505	0.455297	0.4967298	564.5121	4.737755	0	24	919	452						Frog_fixed.avi	0
27150	1630	905.9662	451.7464	0.5945091	0.5017515	568.5365	4.608881	0	929.7216	461.8044	0.4551845	0.4969303	564.4237	4.731513	0	24	918	457						Frog_fixed.avi	0
27167	1631	904.2435	458.8003	0.5944342	0.5018604	568.3915	4.612634	0	933.8481	456.2213	0.4551114	0.4971438	564.5259	4.731361	0	24	919	458						Frog_fixed.avi	0
27183	1632	906.4147	455.1859	0.5943938	0.5020303	568.319	4.617094	0	928.7145	449.3348	0.4549901	0.497359	564.6351	4.742954	0	24	918	452						Frog_fixed.avi	0
27200	1633	902.8561	452.3979	0.5943563	0.5021828	568.3518	4.614143	0	931.2246	452.5966	0.4549397	0.4974864	564.5629	4.747622	0	24	917	452						Frog_fixed.avi	0
27217	1634	905.4583	448.5673	0.5943475	0.5023357	568.3853	4.614268	0	929.1302	460.7581	0.4549244	0.4975716	564.5217	4.73675	0	24	917	455						Frog_fixed.avi	0
27233	1635	904.5989	449.5868	0.5943299	0.5024861	568.4235	4.61375	0	932.0226	457.364	0.4549082	0.4977192	564.437	4.749154	0	24	918	453						Frog_fixed.avi	0
27250	1636	899.8766	451.5661	0.5943087	0.5025876	568.3656	4.607891	0	931.6096	455.7224	0.4548944	0.4978242	564.4924	4.735759	0	24	916	454						Frog_fixed.avi	0
27266	1637	905.4453	457.7659	0.5943159	0.502669	568.4451	4.617549	0	931.6895	448.9316	0.4548833	0.4980066	564.5175	4.747175	0	24	919	453						Frog_fixed.avi	0
27283	1638	903.9102	451.5139	0.5943267	0.5029516	568.4534	4.620468	0	929.8187	448.7051	0.4549021	0.4981481	564.53	4.738813	0	24	917	450						Frog_fixed.avi	0
27300	1639	902.3671	448.0856	0.5943213	0.5031953	568.4828	4.631795	0	930.7015	453.2616	0.4549128	0.4982776	564.489	4.743418	0	24	917	451						Frog_fixed.avi	0
27316	1640	902.2336	446.9208	0.5943344	0.5033169	568.4387	4.626559	0	930.8837	452.5463	0.4549332	0.4983236	564.495	4.750436	0	24	917	450						Frog_fixed.avi	0
27333	1641	897.9392	448.1174	0.5943391	0.503311	568.4435	4.631854	0	929.711	454.9873	0.4549469	0.4983229	564.467	4.748629	0	24	914	452						Frog_fixed.avi	0
27350	1642	899.1889	446.5962	0.5943241	0.503265	568.4877	4.633902	0	928.5828	452.6028	0.454934	0.4982978	564.4905	4.743275	0	24	914	450						Frog_fixed.avi	0
27366	1643	898.225	446.8734	0.5942814	0.5031471	568.5639	4.636935	0	926.3698	452.9571	0.4548901	0.4982131	564.4871	4.751143	0	24	912	450						Frog_fixed.avi	0
27383	1644	892.2722	456.461	0.5941939	0.5029825	568.5509	4.631499	0	927.4661	445.4056	0.4548448	0.4981444	564.4722	4.739871	0	24	910	451						Frog_fixed.avi	0
27400	1645	888.276	454.5397	0.59409	0.5027999	568.5671	4.632357	0	927.7274	450.1856	0.4547927	0.498077	564.2674	4.740359	0	24	908	452						Frog_fixed.avi	0
27416	1646	892.191	451.4923	0.5940285	0.502712	568.4593	4.636844	0	928.4526	454.5455	0.4547485	0.4979972	564.2658	4.757127	0	24	910	453						Frog_fixed.avi	0
27433	1647	889.6725	452.4499	0.5939589	0.5026188	568.4695	4.640895	0	932.9047	455.5803	0.4546954	0.4979611	564.387	4.751112	0	24	911	454						Frog_fixed.avi	0
27450	1648	893.556	450.8689	0.5938906	0.5025595	568.5284	4.645152	0	931.8267	456.1829	0.4546268	0.4979768	564.5436	4.759459	0	24	913	454						Frog_fixed.avi	0
27466	1649	894.4421	444.2419	0.5938239	0.5025415	568.5706	4.660613	0	929.8495	452.884	0.4545363	0.4980206	564.7905	4.761918	0	24	912	449						Frog_fixed.avi	0
27483	1650	893.9106	438.6837	0.5937479	0.5025315	568.6267	4.662737	0	929.7085	450.7859	0.4544414	0.4980489	564.7352	4.756659	0	24	912	445						Frog_fixed.avi	0
27500	1651	891.1508	440.7052	0.593628	0.5024894	568.6981	4.662965	0	929.6404	454.5996	0.4543846	0.4981041	564.6212	4.764935	0	24	910	448						Frog_fixed.avi	0
27516	1652	890.1544	443.7743	0.5935101	0.5024216	568.5466	4.665928	0	933.1431	449.2486	0.4543185	0.4981202	564.4921	4.766159	0	24	912	447						Frog_fixed.avi	0
27533	1653	887.9437	443.9501	0.5934106	0.5023965	568.5301	4.658006	0	928.3906	450.1349	0.454209	0.498165	564.5938	4.771162	0	24	908	447						Frog_fixed.avi	0
27550	1654	891.1901	446.6169	0.5933214	0.5024183	568.788	4.671241	0	926.3526	453.6784	0.4541027	0.4982409	564.8524	4.781675	0	24	909	450						Frog_fixed.avi	0
27566	1655	891.1606	440.2616	0.5932125	0.5024893	568.9968	4.673756	0	928.0612	459.8637	0.4540004	0.4983319	565.0221	4.783273	0	24	910	450						Frog_fixed.avi	0
27583	1656	890.6403	444.5684	0.5930672	0.5025675	568.895	4.681399	0	928.6285	458.636	0.4538803	0.4984771	564.9659	4.78103	0	24	910	452						Frog_fixed.avi	0
27600	1657	890.7758	456.4557	0.5929068	0.5026168	568.89	4.683408	0	931.4495	457.3483	0.4537647	0.4985907	564.9302	4.77934	0	24	911	457						Frog_fixed.avi	0
27616	1658	885.243	453.4328	0.5927767	0.5027376	569.1597	4.689345	0	926.4403	455.8026	0.4536038	0.498773	565.144	4.780072	0	24	906	455						Frog_fixed.avi	0
27633	1659	897.0456	450.5723	0.5927093	0.5029325	569.256	4.685685	0	926.366	456.7461	0.4535112	0.4989502	565.2645	4.777323	0	24	912	454						Frog_fixed.avi	0
27650	1660	895.3779	446.6827	0.5925582	0.5030694	569.1997	4.699297	0	933.2457	456.9627	0.4534308	0.4990907	565.2557	4.779544	0	24	914	452						Frog_fixed.avi	0
27666	1661	891.269	445.3154	0.5923917	0.5031543	569.1748	4.693257	0	930.0388	463.1843	0.4532965	0.4991706	565.3304	4.786807	0	24	911	454						Frog_fixed.avi	0
27683	1662	893.2901	444.7243	0.5922719	0.5031835	569.3868	4.699301	0	932.03	456.772	0.453162	0.4993022	565.3613	4.786128	0	24	913	451						Frog_fixed.avi	0
27700	1663	899.0679	441.146	0.5921709	0.5032797	569.5743	4.705004	0	926.6271	459.253	0.4530201	0.4994707	565.4374	4.776631	0	24	913	450						Frog_fixed.avi	0
27716	1664	897.3361	443.9354	0.5919921	0.5033543	569.6707	4.705644	0	934.9089	460.6046	0.4529124	0.4996533	565.6626	4.791502	0	24	916	452						Frog_fixed.avi	0
27733	1665	-1280	-1024	-1	-1	-1	-1	4	-1280	-1024	-1	-1	-1	-1	4	24	0	0						Frog_fixed.avi	0
27750	1666	895.3241	458.5877	0.5916283	0.5034915	570.0052	4.697385	0	930.277	456.1108	0.4525366	0.5000757	565.885	4.775978	0	24	913	457						Frog_fixed.avi	0
27766	1667	893.8218	458.7194	0.5913809	0.5035932	569.9993	4.693606	0	931.589	463.794	0.4523616	0.5002029	566.1187	4.783161	0	24	913	461						Frog_fixed.avi	0
27783	1668	894.0504	458.8247	0.5911502	0.5036013	570.2182	4.700173	0	933.8093	459.8412	0.4521486	0.5003285	566.2113	4.784178	0	24	914	459						Frog_fixed.avi	0
27799	1669	900.777	456.4529	0.5908999	0.5034701	570.31	4.696883	0	929.6857	457.2388	0.4518631	0.5002354	566.319	4.794695	0	24	915	457						Frog_fixed.avi	0
27816	1670	901.7352	437.7961	0.5906075	0.5033295	570.5837	4.686541	0	935.8328	452.0693	0.451665	0.5000485	566.6277	4.784916	0	24	919	445						Frog_fixed.avi	0
27833	1671	907.38	436.1248	0.590371	0.5032017	570.6496	4.704306	0	933.703	455.8426	0.451418	0.4999911	566.6279	4.789022	0	24	921	446						Frog_fixed.avi	0
27849	1672	897.2629	442.0853	0.5900874	0.5028912	570.773	4.685781	0	934.2468	449.5177	0.4512085	0.4998495	566.7219	4.775517	0	24	916	446						Frog_fixed.avi	0
27866	1673	904.369	450.9341	0.5899085	0.5026039	571.0726	4.68612	0	931.1462	443.3419	0.4509363	0.4997424	567.0803	4.794137	0	24	918	447						Frog_fixed.avi	0
27883	1674	897.7615	447.1492	0.589615	0.5024543	571.0504	4.668827	0	935.4977	446.6545	0.4507537	0.4996024	566.9276	4.787516	0	24	917	447						Frog_fixed.avi	0
27899	1675	907.2596	443.9952	0.5894072	0.5022964	571.3759	4.679981	0	929.9379	452.3102	0.4504884	0.4994848	567.3741	4.773375	0	24	919	448						Frog_fixed.avi	0
27916	1676	900.6037	452.3626	0.5891116	0.5020257	571.2449	4.672376	0	935.7535	446.937	0.4502822	0.4994003	567.2584	4.785266	0	24	918	450						Frog_fixed.avi	0
27933	1677	903.3346	451.0681	0.5888839	0.5018226	571.6838	4.65432	0	934.4961	449.8112	0.4500706	0.4993245	567.5322	4.787077	0	24	919	450						Frog_fixed.avi	0
27949	1678	902.423	444.7954	0.5886539	0.5017046	571.5831	4.65474	0	931.6863	451.6146	0.4498447	0.4992019	567.614	4.781969	0	24	917	448						Frog_fixed.avi	0
27966	1679	897.4438	445.1297	0.5884206	0.5014595	571.9142	4.660425	0	928.7253	445.7157	0.449636	0.4991304	567.7102	4.784746	0	24	913	445						Frog_fixed.avi	0
27983	1680	905.424	454.0068	0.5882792	0.5011418	571.9431	4.657326	0	928.9826	444.4107	0.4494723	0.4989714	567.9471	4.770082	0	24	917	449						Frog_fixed.avi	0
27999	1681	903.501	451.2335	0.5880791	0.5009488	571.9821	4.644148	0	931.501	443.3047	0.4493378	0.4988413	567.9623	4.780677	0	24	918	447						Frog_fixed.avi	0
28016	1682	896.42	446.8468	0.5879306	0.5007485	572.127	4.648553	0	928.8873	451.7831	0.449203	0.4986223	568.1244	4.764142	0	24	913	449						Frog_fixed.avi	0
28033	1683	901.6395	448.8848	0.5878804	0.5005727	572.1464	4.646991	0	927.5114	448.0547	0.4491067	0.4985399	568.2258	4.777756	0	24	915	448						Frog_fixed.avi	0
28049	1684	901.0908	450.3669	0.5878178	0.5004421	572.3239	4.646125	0	929.3801	446.5858	0.4490517	0.4985097	568.2723	4.77392	0	24	915	448						Frog_fixed.avi	0
28066	1685	902.209	458.4144	0.5877846	0.5003425	572.4982	4.621841	0	924.6235	453.4156	0.4490247	0.4985055	568.2582	4.765565	0	24	913	456						Frog_fixed.avi	0
28083	1686	902.6641	457.2647	0.5877496	0.5003366	572.5559	4.63516	0	925.5278	448.0754	0.4490018	0.4985389	568.3164	4.767297	0	24	914	453						Frog_fixed.avi	0
28099	1687	900.304	454.3687	0.5877399	0.5004071	572.5615	4.623554	0	925.7827	450.3585	0.449006	0.4986109	568.2869	4.754846	0	24	913	452						Frog_fixed.avi	0
28116	1688	897.5344	451.6432	0.5877418	0.5004958	572.6228	4.619884	0	928.0594	447.6774	0.4490216	0.4987261	568.2854	4.760864	0	24	913	450						Frog_fixed.avi	0
28133	1689	896.3718	448.9726	0.5877484	0.5006528	572.6279	4.62173	0	929.6381	445.6672	0.4490564	0.4989043	568.4142	4.757773	0	24	913	447						Frog_fixed.avi	0
28149	1690	899.4028	451.4818	0.5877529	0.5008875	572.5433	4.615988	0	927.9177	446.7519	0.4490582	0.4990563	568.4634	4.760499	0	24	914	449						Frog_fixed.avi	0
28166	1691	904.0001	460.8678	0.5877645	0.5009888	572.5192	4.603852	0	926.6108	448.7118	0.4490435	0.4992747	568.4914	4.746362	0	24	915	455						Frog_fixed.avi	0
28183	1692	901.4796	459.4785	0.5877822	0.5013022	572.5546	4.599508	0	927.7856	444.961	0.4490632	0.4995137	568.4099	4.750214	0	24	915	452						Frog_fixed.avi	0
28199	1693	902.4652	457.2709	0.5878102	0.501569	572.4374	4.591837	0	925.9143	442.3874	0.4490783	0.4997132	568.4417	4.745593	0	24	914	450						Frog_fixed.avi	0
28216	1694	898.1512	454.7607	0.5878306	0.5017385	572.3874	4.602199	0	924.2614	447.8663	0.4491006	0.4998581	568.4637	4.750596	0	24	911	451						Frog_fixed.avi	0
28233	1695	898.5552	457.6606	0.5878733	0.5018481	572.2291	4.596826	0	923.909	453.6479	0.4491303	0.4999602	568.3668	4.730054	0	24	911	456						Frog_fixed.avi	0
28249	1696	897.793	458.3068	0.5879352	0.5018901	572.1331	4.58884	0	921.7817	453.7672	0.4491804	0.4999705	568.1627	4.727076	0	24	910	456						Frog_fixed.avi	0
28266	1697	896.6268	460.8861	0.588041	0.5017695	571.9719	4.584475	0	920.3593	448.2684	0.4492312	0.499916	568.0859	4.748148	0	24	908	455						Frog_fixed.avi	0
28283	1698	896.7377	451.4021	0.5881178	0.5016918	571.8855	4.583625	0	922.139	444.241	0.4492963	0.4997574	567.8714	4.748346	0	24	909	448						Frog_fixed.avi	0
28299	1699	895.156	464.252	0.5882141	0.5013981	571.7312	4.574765	0	926.6815	447.8654	0.4493614	0.499524	567.7635	4.734213	0	24	911	456						Frog_fixed.avi	0
28316	1700	894.6103	462.7334	0.5883046	0.5011252	571.7286	4.577828	0	924.2283	455.5142	0.4493885	0.4993472	567.6843	4.725661	0	24	909	459						Frog_fixed.avi	0
28333	1701	892.6163	463.9949	0.5883569	0.500986	571.5913	4.575791	0	919.5197	454.2784	0.4494193	0.499204	567.5343	4.728985	0	24	906	459						Frog_fixed.avi	0
28349	1702	888.1528	462.4485	0.5883932	0.5009261	571.2469	4.562597	0	916.325	453.4231	0.4494176	0.4991251	567.3027	4.715878	0	24	902	458						Frog_fixed.avi	0
28366	1703	892.5278	456.432	0.5884413	0.5008836	571.1488	4.566033	0	915.9577	452.4702	0.4494015	0.4991023	567.1201	4.726927	0	24	904	454						Frog_fixed.avi	0
28382	1704	891.9848	456.9102	0.5884694	0.500783	570.9133	4.56163	0	912.3767	453.1375	0.4493696	0.4990742	566.9052	4.72323	0	24	902	455						Frog_fixed.avi	0
28399	1705	888.4089	467.6732	0.5884464	0.500592	570.5872	4.553943	0	911.1735	447.6973	0.4493108	0.4989825	566.7077	4.728374	0	24	900	458						Frog_fixed.avi	0
28416	1706	882.7473	468.7586	0.5884331	0.5002972	570.3316	4.557731	0	906.9467	448.7317	0.4492769	0.4988509	566.5269	4.721381	0	25	895	459						Frog_fixed.avi	0
28432	1707	849.1468	475.9611	0.5885218	0.5001518	570.137	4.546813	0	879.8284	458.552	0.4493985	0.4987196	566.0587	4.722529	0	25	864	467						Frog_fixed.avi	0
28449	1708	853.0946	471.8771	0.58842	0.4999273	569.8505	4.552633	0	889.6678	464.7771	0.4492514	0.4985381	565.967	4.713288	0	25	871	468						Frog_fixed.avi	0
28466	1709	849.1168	477.4408	0.5883355	0.4996308	569.488	4.543195	0	884.488	469.0782	0.4491384	0.498426	565.636	4.712699	0	25	867	473						Frog_fixed.avi	0
28482	1710	856.8912	478.7502	0.5882835	0.4994042	569.3232	4.54256	0	887.8482	469.7481	0.4490207	0.4983224	565.4091	4.71327	0	25	872	474						Frog_fixed.avi	0
28499	1711	856.4124	476.2235	0.5882062	0.4992694	569.0623	4.543618	0	893.4294	460.3329	0.4488881	0.4982871	565.0818	4.716071	0	25	875	468						Frog_fixed.avi	0
28516	1712	854.0872	479.0318	0.588112	0.4990693	568.6614	4.543434	0	889.8797	459.0984	0.4487245	0.4982372	564.8225	4.730475	0	25	872	469						Frog_fixed.avi	0
28532	1713	854.0658	478.9897	0.5880088	0.4987892	568.2677	4.545365	0	890.3674	459.8795	0.4485474	0.4981189	564.7559	4.714839	0	25	872	469						Frog_fixed.avi	0
28549	1714	855.2768	476.2533	0.5879229	0.4985141	568.1868	4.552271	0	887.759	460.7854	0.4483911	0.4979621	564.3777	4.715025	0	25	872	469						Frog_fixed.avi	0
28566	1715	857.126	476.0078	0.587798	0.4983007	567.8188	4.558656	0	896.7028	465.1032	0.4482668	0.4977797	564.1462	4.718427	0	25	877	471						Frog_fixed.avi	0
28582	1716	852.3235	479.0224	0.5876384	0.4979532	567.4438	4.562494	0	891.9344	466.7039	0.44805	0.4976253	563.7913	4.720754	0	25	872	473						Frog_fixed.avi	0
28599	1717	855.8326	475.9122	0.5875387	0.4977069	567.2998	4.549325	0	888.6935	468.4842	0.4478463	0.4974881	563.7061	4.721612	0	25	872	472						Frog_fixed.avi	0
28616	1718	855.1849	473.7811	0.5873651	0.4976051	567.0488	4.560579	0	890.7439	467.5464	0.4476829	0.497403	563.3118	4.716259	0	25	873	471						Frog_fixed.avi	0
28632	1719	852.8556	476.053	0.5872387	0.4974611	566.7271	4.559102	0	890.4265	463.4084	0.4474901	0.497441	563.1463	4.71192	0	25	872	470						Frog_fixed.avi	0
28649	1720	858.7928	475.4343	0.5871662	0.4974254	566.5521	4.567925	0	883.1261	465.2289	0.4472884	0.497442	563.0549	4.729152	0	25	871	470						Frog_fixed.avi	0
28666	1721	851.7382	474.3635	0.5870408	0.4974835	566.1033	4.56796	0	881.2281	474.1058	0.4471545	0.497525	562.7	4.717704	0	25	866	474						Frog_fixed.avi	0
28682	1722	847.9008	477.8779	0.5869446	0.4976015	565.8143	4.555142	0	887.7685	468.1723	0.447068	0.4976984	562.5139	4.728511	0	25	868	473						Frog_fixed.avi	0
28699	1723	848.9358	484.7086	0.5869143	0.4977041	565.7097	4.569805	0	887.4267	468.927	0.4469948	0.4979218	562.1408	4.713247	0	25	868	477						Frog_fixed.avi	0
28716	1724	849.0378	479.8733	0.5869125	0.497892	565.4556	4.572016	0	881.7876	471.2737	0.4469349	0.4981831	561.9296	4.726598	0	25	865	476						Frog_fixed.avi	0
28732	1725	848.9434	476.6311	0.5869203	0.4981986	565.312	4.574716	0	879.926	473.1952	0.4468602	0.4984208	561.7419	4.727052	0	25	864	475						Frog_fixed.avi	0
28749	1726	842.3755	482.412	0.5869007	0.4984496	565.2027	4.572995	0	878.8464	476.2303	0.4468582	0.4986264	561.5547	4.721673	0	25	861	479						Frog_fixed.avi	0
28766	1727	844.8959	482.2068	0.5869102	0.4986765	565.0719	4.584986	0	878.4174	471.3672	0.4468487	0.4989331	561.3545	4.73791	0	25	862	477						Frog_fixed.avi	0
28782	1728	819.1669	492.4101	0.5870119	0.4990553	564.888	4.573325	0	847.8174	484.3295	0.4469316	0.4991711	561.3578	4.726182	0	26	833	488						Frog_fixed.avi	0
28799	1729	821.4275	501.6619	0.5871265	0.4993333	564.5945	4.580545	0	845.9126	490.7314	0.446974	0.4994891	561.1288	4.735271	0	26	834	496						Frog_fixed.avi	0
28816	1730	809.3524	500.2658	0.5871465	0.4996325	564.3317	4.56911	0	839.3749	490.6076	0.4470094	0.4997716	561.0091	4.723639	0	26	824	495						Frog_fixed.avi	0
28832	1731	804.0135	501.8204	0.5871832	0.499941	564.2522	4.555321	0	845.2639	488.5992	0.4470468	0.499951	560.803	4.723389	0	26	825	495						Frog_fixed.avi	0
28849	1732	809.2122	501.0362	0.5872448	0.5001073	564.2686	4.571733	0	844.7086	492.9164	0.4470591	0.5000579	560.6523	4.717301	0	26	827	497						Frog_fixed.avi	0
28866	1733	807.9575	508.5815	0.5872813	0.5001706	564.229	4.577796	0	845.1703	498.2747	0.4470819	0.5000929	560.5254	4.727806	0	26	827	503						Frog_fixed.avi	0
28882	1734	811.9099	512.0107	0.5873369	0.5002082	564.0695	4.577435	0	844.293	495.7091	0.4470908	0.5001096	560.4201	4.724479	0	26	828	504						Frog_fixed.avi	0
28899	1735	810.2451	513.2552	0.5873644	0.5002295	563.9166	4.571464	0	842.8679	494.8585	0.4470983	0.5000781	560.3151	4.728393	0	26	827	504						Frog_fixed.avi	0
28916	1736	811.1078	514.8295	0.5873902	0.5002689	563.8872	4.570356	0	842.6606	495.8221	0.4470985	0.5000617	560.3008	4.723908	0	26	827	505						Frog_fixed.avi	0
28932	1737	812.6948	516.5072	0.5874251	0.5003718	563.8107	4.563437	0	841.6452	495.968	0.4471057	0.5000121	560.2343	4.722901	0	26	827	506						Frog_fixed.avi	0
28949	1738	813.4878	512.9412	0.5874473	0.5004777	563.7206	4.571198	0	839.7072	496.5791	0.4471081	0.4999871	560.1812	4.722604	0	26	827	505						Frog_fixed.avi	0
28965	1739	816.9717	510.5532	0.5874984	0.5005762	563.7088	4.572956	0	839.1198	499.0999	0.4471296	0.4999366	560.0169	4.730547	0	26	828	505						Frog_fixed.avi	0
28982	1740	818.1255	512.868	0.5875778	0.5005807	563.8151	4.566639	0	839.6416	501.1076	0.4471679	0.4998566	559.9199	4.740213	0	26	829	507						Frog_fixed.avi	0
28999	1741	811.3545	507.2526	0.5876225	0.5005569	563.8574	4.575352	0	837.3135	500.1326	0.447238	0.4998273	559.9398	4.738828	0	26	824	504						Frog_fixed.avi	0
29015	1742	809.3236	508.7574	0.5876799	0.5005046	563.7946	4.575615	0	840.6833	496.2282	0.4473384	0.4997419	559.7203	4.734788	0	26	825	502						Frog_fixed.avi	0
29032	1743	808.8157	515.2683	0.5877718	0.500447	563.4837	4.576026	0	841.1471	497.0804	0.4474467	0.4996604	559.5461	4.739225	0	26	825	506						Frog_fixed.avi	0
29049	1744	809.8616	523.0602	0.5878502	0.5003507	563.385	4.575603	0	844.5085	501.7138	0.447554	0.4995628	559.5033	4.737676	0	26	827	512						Frog_fixed.avi	0
29065	1745	818.3511	525.3084	0.5879423	0.5002961	563.4279	4.567348	0	844.2382	505.0298	0.4476001	0.4994648	559.5309	4.737793	0	26	831	515						Frog_fixed.avi	0
29082	1746	816.1474	526.4477	0.5879672	0.5002288	563.5211	4.563899	0	843.2986	502.6719	0.4476235	0.4993991	559.581	4.727896	0	26	830	515						Frog_fixed.avi	0
29099	1747	816.5681	519.5829	0.587966	0.5001622	563.5529	4.574275	0	843.5013	509.6687	0.4476396	0.4992526	559.4561	4.711877	0	26	830	515						Frog_fixed.avi	0
29115	1748	813.2814	512.1249	0.5879123	0.5000745	563.5117	4.565763	0	846.2872	508.0063	0.4475986	0.4991638	559.3651	4.705075	0	26	830	510						Frog_fixed.avi	0
29132	1749	811.9842	513.2128	0.587819	0.4999539	563.3556	4.552992	0	845.979	506.9136	0.4475263	0.4991105	559.2825	4.700772	0	26	829	510						Frog_fixed.avi	0
29149	1750	819.2312	519.9158	0.5877221	0.4997651	563.5193	4.54917	0	849.4937	506.3505	0.4474212	0.4990643	559.1755	4.696483	0	26	834	513						Frog_fixed.avi	0
29165	1751	819.1322	522.0175	0.5875776	0.4995681	563.66	4.560351	0	846.4167	506.6794	0.4472618	0.4990076	559.2896	4.696628	0	26	833	514						Frog_fixed.avi	0
29182	1752	820.2128	523.5657	0.5873656	0.4993923	563.3732	4.547074	0	848.8889	501.2581	0.4470536	0.4989263	559.251	4.703148	0	26	835	512						Frog_fixed.avi	0
29199	1753	813.4736	516.4006	0.5871511	0.4993219	563.6169	4.549808	0	849.2877	501.8855	0.4468597	0.4988387	559.2087	4.687121	0	26	831	509						Frog_fixed.avi	0
29215	1754	817.8614	508.9684	0.5869111	0.4992334	563.3734	4.554573	0	846.9139	505.7967	0.4465969	0.4987531	559.378	4.689342	0	26	832	507						Frog_fixed.avi	0
29232	1755	819.2945	511.7555	0.5866821	0.4990339	563.7291	4.539007	0	849.7257	508.4677	0.446377	0.4986078	559.2222	4.684687	0	26	835	510						Frog_fixed.avi	0
29249	1756	821.4633	522.0014	0.5864425	0.4988007	563.3151	4.534566	0	853.2592	501.9368	0.446111	0.4985297	559.3904	4.671579	0	26	837	512						Frog_fixed.avi	0
29265	1757	821.2653	523.2085	0.5861842	0.4986389	563.6923	4.53081	0	851.1179	507.7474	0.4458736	0.4984647	559.2462	4.671998	0	26	836	515						Frog_fixed.avi	0
29282	1758	826.6365	520.9623	0.5859665	0.4985512	563.4697	4.530202	0	857.2306	504.2225	0.4456595	0.4983885	559.4474	4.679224	0	26	842	513						Frog_fixed.avi	0
29299	1759	825.2569	511.6434	0.5857558	0.4984566	563.551	4.522774	0	852.9691	508.6162	0.4454497	0.4983836	559.3148	4.664434	0	26	839	510						Frog_fixed.avi	0
29315	1760	829.4787	506.6117	0.5855845	0.4983759	563.706	4.540294	0	860.5129	503.3167	0.4452839	0.4984464	559.4848	4.663912	0	26	845	505						Frog_fixed.avi	0
29332	1761	826.9937	510.8251	0.5854529	0.4980379	563.7174	4.514564	0	859.4085	511.2258	0.4450842	0.498377	559.4952	4.657129	0	26	843	511						Frog_fixed.avi	0
29349	1762	882.4897	506.9515	0.5848215	0.4979319	563.7159	4.538017	0	918.288	498.3351	0.4446418	0.4983479	559.5684	4.671706	0	27	900	503						Frog_fixed.avi	0
29365	1763	893.4313	515.6044	0.5844387	0.4977347	563.7346	4.532629	0	921.2471	497.6027	0.4443006	0.4983934	559.6394	4.646029	0	27	907	507						Frog_fixed.avi	0
29382	1764	905.2175	499.1711	0.5842681	0.4976192	563.7081	4.533142	0	929.6752	504.6939	0.4440867	0.498301	559.639	4.645522	0	27	917	502						Frog_fixed.avi	0
29399	1765	907.5013	501.7143	0.5840862	0.4974087	563.8815	4.526886	0	929.3282	498.5662	0.4438587	0.4983095	559.6542	4.636046	0	27	918	500						Frog_fixed.avi	0
29415	1766	899.415	510.6814	0.5837975	0.4971043	563.7881	4.519065	0	928.4242	506.0562	0.4436399	0.4982436	559.713	4.635913	0	27	914	508						Frog_fixed.avi	0
29432	1767	906.4889	506.9777	0.5836174	0.4969207	563.9471	4.515706	0	930.0372	497.8327	0.4434046	0.4982415	559.7839	4.628011	0	27	918	502						Frog_fixed.avi	0
29449	1768	899.2054	499.0439	0.5833532	0.496757	563.7721	4.502124	0	929.9103	503.1916	0.4431646	0.4981575	559.7789	4.614465	0	27	915	501						Frog_fixed.avi	0
29465	1769	906.4615	501.1705	0.5831652	0.4964297	563.9145	4.505353	0	933.344	500.1544	0.4429194	0.4981174	559.8441	4.611376	0	27	920	501						Frog_fixed.avi	0
29482	1770	903.2314	507.0615	0.5829101	0.4960824	563.854	4.504818	0	935.3809	496.3462	0.4426891	0.4979838	559.9444	4.604024	0	27	919	502						Frog_fixed.avi	0
29499	1771	904.6567	498.2579	0.5826852	0.4958265	564.0133	4.488081	0	927.5679	502.8013	0.4423742	0.4978261	559.9362	4.59632	0	27	916	501						Frog_fixed.avi	0
29515	1772	896.1044	512.0497	0.5823689	0.4954312	563.9052	4.483727	0	934.3578	503.6906	0.4421244	0.4976571	560.0712	4.594593	0	27	915	508						Frog_fixed.avi	0
29532	1773	905.49	504.7693	0.582118	0.4952388	564.0639	4.480659	0	923.5457	503.9385	0.4417909	0.4975617	560.071	4.590058	0	27	915	504						Frog_fixed.avi	0
29548	1774	890.6129	502.4573	0.5817702	0.4950728	564.0625	4.471365	0	925.0332	509.0925	0.4414987	0.4975149	560.1528	4.575083	0	27	908	506						Frog_fixed.avi	0
29565	1775	898.1357	506.2816	0.5815115	0.4949167	564.0658	4.465367	0	928.5193	501.2159	0.4411992	0.4976147	560.246	4.57114	0	27	913	504						Frog_fixed.avi	0
29582	1776	899.6316	508.4499	0.5812153	0.4948375	564.1058	4.448321	0	919.3019	508.3064	0.4408536	0.4976789	560.2789	4.558221	0	27	909	508						Frog_fixed.avi	0
29598	1777	886.1817	514.2666	0.5808212	0.4947758	564.1476	4.451825	0	927.0566	511.8676	0.4405886	0.4977669	560.4016	4.54081	0	27	907	513						Frog_fixed.avi	0
29615	1778	900.8324	513.913	0.5806073	0.494737	564.2376	4.446043	0	924.7557	504.4854	0.4402608	0.4979174	560.2519	4.5324	0	27	913	509						Frog_fixed.avi	0
29632	1779	893.8828	509.0637	0.5802515	0.4947599	564.1568	4.432123	0	921.5446	499.056	0.4399124	0.498091	560.5862	4.532433	0	27	908	504						Frog_fixed.avi	0
29648	1780	891.2683	514.6092	0.5798992	0.4946968	564.3967	4.431635	0	927.5636	500.5595	0.4396332	0.498235	560.4523	4.513489	0	27	909	508						Frog_fixed.avi	0
29665	1781	898.9011	510.651	0.5796368	0.4948281	564.3633	4.424056	0	915.6785	511.3023	0.4392743	0.4983674	560.4188	4.511078	0	27	907	511						Frog_fixed.avi	0
29682	1782	896.2456	506.9442	0.5792638	0.4949729	564.2969	4.427369	0	918.0753	508.1948	0.4389549	0.4986826	560.7567	4.511096	0	27	907	508						Frog_fixed.avi	0
29698	1783	894.3497	508.0766	0.578916	0.4951446	564.4445	4.413673	0	918.3362	501.6358	0.438663	0.4989758	560.6075	4.500494	0	27	906	505						Frog_fixed.avi	0
29715	1784	896.0455	511.8735	0.5786352	0.4952263	564.5168	4.420068	0	916.6615	511.8538	0.4383406	0.4991679	560.7574	4.504727	0	27	906	512						Frog_fixed.avi	0
29732	1785	891.5988	517.3305	0.578298	0.4953002	564.4407	4.401973	0	918.2655	510.8819	0.4380497	0.4994591	560.9678	4.506506	0	27	905	514						Frog_fixed.avi	0
29748	1786	892.0712	519.1949	0.5779903	0.4953473	564.689	4.420239	0	920.1544	502.8343	0.4378	0.4997424	560.6742	4.492574	0	27	906	511						Frog_fixed.avi	0
29765	1787	892.5736	518.2319	0.5777217	0.4954012	564.4302	4.407966	0	918.4271	507.5823	0.4374913	0.4998718	560.8776	4.4912	0	27	906	513						Frog_fixed.avi	0
29782	1788	889.9008	517.6356	0.577408	0.4953473	564.5344	4.40549	0	914.0176	513.4014	0.4372196	0.4999534	560.7204	4.492673	0	27	902	516						Frog_fixed.avi	0
29798	1789	893.4802	516.4298	0.577145	0.4952151	564.6232	4.411686	0	918.6346	515.548	0.4369595	0.4999854	560.8472	4.492307	0	27	906	516						Frog_fixed.avi	0
29815	1790	885.4513	515.4299	0.5768114	0.4950749	564.4777	4.411287	0	917.1573	514.7699	0.4366767	0.5000352	560.7659	4.503701	0	27	901	515						Frog_fixed.avi	0
29832	1791	892.9354	517.6169	0.5765455	0.4948543	564.8759	4.407066	0	917.292	517.5674	0.4364033	0.5000466	560.8617	4.506541	0	27	905	518						Frog_fixed.avi	0
29848	1792	893.0407	521.2103	0.576256	0.4946483	564.5416	4.424371	0	919.6283	514.3367	0.4361328	0.5001219	560.834	4.512622	0	27	906	518						Frog_fixed.avi	0
29865	1793	893.1354	515.1731	0.5759397	0.4945419	564.577	4.419358	0	918.5719	513.1592	0.4358588	0.5002421	560.6307	4.521147	0	27	906	514						Frog_fixed.avi	0
29881	1794	892.6604	520.2166	0.5756626	0.4944191	564.5776	4.414535	0	915.6101	506.5226	0.4355239	0.5003701	560.8803	4.528691	0	27	904	513						Frog_fixed.avi	0
29898	1795	888.4917	514.555	0.5753114	0.4943191	564.4622	4.428554	0	919.3817	506.097	0.4352513	0.50045	560.5667	4.519876	0	27	904	510						Frog_fixed.avi	0
29915	1796	889.2737	516.9194	0.5749758	0.494128	564.5507	4.432355	0	917.5699	506.0925	0.4349099	0.500508	560.6378	4.532958	0	27	903	512						Frog_fixed.avi	0
29931	1797	892.3087	523.1989	0.5746673	0.493874	564.4995	4.427308	0	916.7616	505.6718	0.4345382	0.5005454	560.7422	4.538383	0	27	905	514						Frog_fixed.avi	0
29948	1798	891.2095	524.7262	0.57429	0.4937057	564.3145	4.433443	0	918.5566	509.5154	0.4342107	0.5005661	560.5284	4.553291	0	27	905	517						Frog_fixed.avi	0
29965	1799	886.8527	517.3837	0.573881	0.4936382	564.3005	4.426702	0	916.8456	512.3412	0.4338256	0.5006173	560.4835	4.554955	0	27	902	515						Frog_fixed.avi	0
29981	1800	885.6522	522.2783	0.5734805	0.4936126	564.3666	4.439156	0	918.0432	510.6224	0.433417	0.5007112	560.5281	4.559912	0	27	902	516						Frog_fixed.avi	0
29998	1801	895.2705	526.3063	0.5731211	0.4936016	564.2719	4.459794	0	917.0672	515.9371	0.4330148	0.5008893	560.5877	4.559258	0	27	906	521						Frog_fixed.avi	0
30015	1802	896.1193	528.5541	0.5727441	0.4936728	564.2457	4.45177	0	922.2778	508.7636	0.4326543	0.5011382	560.5933	4.555248	0	27	909	519						Frog_fixed.avi	0
30031	1803	892.5962	526.6697	0.5723419	0.4937846	564.1512	4.452022	0	920.4073	515.0554	0.4322773	0.5013897	560.4539	4.576479	0	27	907	521						Frog_fixed.avi	0
30048	1804	886.3526	491.5592	0.571911	0.4936452	564.2224	4.459456	0	920.2374	483.9986	0.4319192	0.501363	560.5204	4.564345	0	27	903	488						Frog_fixed.avi	0
30065	1805	891.3339	500.6727	0.571505	0.4936514	564.3036	4.466643	0	916.6006	488.504	0.4315841	0.5015123	560.5085	4.566791	0	27	904	495						Frog_fixed.avi	0
30081	1806	899.2755	503.2916	0.5712239	0.4936474	564.289	4.459375	0	923.1141	489.2079	0.4312424	0.5016899	560.5275	4.57455	0	27	911	496						Frog_fixed.avi	0
30098	1807	887.2045	495.9263	0.5708759	0.493578	564.2534	4.452916	0	915.5018	485.1008	0.430856	0.5017487	560.3416	4.575546	0	27	901	491						Frog_fixed.avi	0
30115	1808	890.2075	494.4056	0.5705822	0.4934724	564.2107	4.456419	0	915.4169	485.8373	0.4305263	0.5017573	560.6164	4.576444	0	27	903	490						Frog_fixed.avi	0
30131	1809	896.2397	497.6023	0.5703058	0.4932222	564.2643	4.4575	0	920.7018	487.7004	0.4302577	0.501742	560.5424	4.577307	0	27	908	493						Frog_fixed.avi	0
30148	1810	884.202	502.6008	0.5699324	0.493004	564.2834	4.432525	0	916.5344	480.4145	0.4299208	0.5017777	560.458	4.56948	0	27	900	492						Frog_fixed.avi	0
30165	1811	893.6246	504.3208	0.5696304	0.4928176	564.3276	4.441611	0	916.5948	488.2683	0.4295769	0.5017246	560.6974	4.571258	0	27	905	496						Frog_fixed.avi	0
30181	1812	890.8558	501.2511	0.5692708	0.4927568	564.3967	4.428401	0	921.0938	488.1692	0.4292376	0.501706	560.6216	4.574923	0	27	906	495						Frog_fixed.avi	0
30198	1813	889.7449	497.1811	0.5688617	0.4926293	564.3702	4.429179	0	915.4601	485.132	0.4288154	0.5016231	560.5193	4.57076	0	27	903	491						Frog_fixed.avi	0
30215	1814	888.681	499.6256	0.5684099	0.4923317	564.2502	4.414491	0	911.8627	484.3731	0.4283639	0.5014612	560.4894	4.551786	0	27	900	492						Frog_fixed.avi	0
30231	1815	888.0524	502.7409	0.5679313	0.491954	564.3516	4.416309	0	913.5999	488.2364	0.4278886	0.5011329	560.3612	4.559188	0	27	901	495						Frog_fixed.avi	0
30248	1816	888.2344	501.2319	0.5674425	0.4914895	564.2623	4.412541	0	910.8979	484.42	0.4273692	0.5007015	560.5373	4.543988	0	27	900	493						Frog_fixed.avi	0
30265	1817	888.8506	504.7221	0.5669424	0.4910087	564.3003	4.414351	0	914.6808	485.1287	0.4268849	0.5002746	560.3259	4.54999	0	27	902	495						Frog_fixed.avi	0
30281	1818	889.6511	506.607	0.5664671	0.4904549	564.26	4.400387	0	912.4698	483.1066	0.4263533	0.4998231	560.4592	4.548207	0	27	901	495						Frog_fixed.avi	0
30298	1819	892.7697	504.6365	0.5659512	0.4900385	564.1827	4.405519	0	915.3986	484.7731	0.4258606	0.499413	560.4315	4.554306	0	27	904	495						Frog_fixed.avi	0
30315	1820	889.0162	508.2113	0.5654532	0.4896457	564.1708	4.401845	0	918.6824	484.8921	0.4253079	0.4990697	560.4628	4.54679	0	27	904	497						Frog_fixed.avi	0
30331	1821	892.7065	504.5576	0.5649349	0.489392	564.2336	4.404279	0	917.5192	480.4131	0.4247841	0.4989188	560.4011	4.559276	0	27	905	492						Frog_fixed.avi	0
30348	1822	893.4454	506.5137	0.5644423	0.4891014	564.1012	4.395405	0	918.9346	484.5208	0.4242552	0.4987279	560.3339	4.548495	0	27	906	496						Frog_fixed.avi	0
30365	1823	888.9188	508.8589	0.563947	0.4888461	564.0306	4.400521	0	915.9986	487.8347	0.4237491	0.4985986	560.2949	4.550846	0	27	902	498						Frog_fixed.avi	0
30381	1824	890.1993	511.7858	0.5634842	0.4886619	564.0513	4.401417	0	914.7748	489.1698	0.4232617	0.4985965	560.1862	4.558123	0	27	902	500						Frog_fixed.avi	0
30398	1825	885.3445	510.8581	0.5630191	0.4885452	563.9081	4.398261	0	917.8876	487.4461	0.422816	0.4986992	560.0776	4.558643	0	27	902	499						Frog_fixed.avi	0
30415	1826	883.09	506.6454	0.5625886	0.4885343	563.7133	4.412519	0	916.4618	486.032	0.4223773	0.49892	559.9196	4.56198	0	27	900	496						Frog_fixed.avi	0
30431	1827	882.6794	509.1729	0.5621717	0.4885713	563.5693	4.398196	0	913.7145	489.541	0.4219414	0.4991808	560.0511	4.569176	0	27	898	499						Frog_fixed.avi	0
30448	1828	885.0576	512.2609	0.5617715	0.4886347	563.5581	4.396399	0	912.4535	491.8865	0.4214858	0.4995265	560.0323	4.564395	0	27	899	502						Frog_fixed.avi	0
30464	1829	884.823	514.6658	0.5613565	0.4887419	563.5499	4.399049	0	914.4422	493.1691	0.4210853	0.499938	559.8191	4.574003	0	27	900	504						Frog_fixed.avi	0
30481	1830	887.3907	517.5372	0.5609503	0.4889095	563.7073	4.414068	0	909.9888	490.4712	0.4206276	0.5004191	559.7943	4.562895	0	27	899	504						Frog_fixed.avi	0
30498	1831	882.8253	512.4015	0.5605186	0.4891618	563.7247	4.419777	0	912.1832	500.5762	0.4202299	0.5008039	559.7639	4.574836	0	27	898	506						Frog_fixed.avi	0
30514	1832	881.4892	511.4182	0.560146	0.4893807	563.4235	4.407937	0	913.3684	490.868	0.4198448	0.5013515	559.6778	4.574388	0	27	897	501						Frog_fixed.avi	0
30531	1833	880.0513	518.6624	0.5597523	0.4895012	563.2465	4.405049	0	912.9473	499.8208	0.4194534	0.501752	559.7737	4.581362	0	27	896	509						Frog_fixed.avi	0
30548	1834	882.5507	516.5562	0.5594181	0.4896724	563.3644	4.419055	0	910.1112	498.6957	0.4190694	0.5021831	559.8435	4.588687	0	27	896	508						Frog_fixed.avi	0
30564	1835	880.6581	516.528	0.5591267	0.4898574	563.3012	4.429494	0	911.2433	502.5751	0.418782	0.5025023	559.6135	4.583992	0	27	896	510						Frog_fixed.avi	0
30581	1836	878.7167	516.639	0.5587937	0.490006	563.0292	4.421455	0	913.2274	494.7673	0.4184678	0.5029113	559.7099	4.581384	0	27	896	506						Frog_fixed.avi	0
30598	1837	887.5245	505.888	0.5585918	0.4901538	563.2094	4.432137	0	912.2104	506.6648	0.4181983	0.5031081	559.5701	4.596963	0	27	900	506						Frog_fixed.avi	0
30614	1838	882.2888	508.5708	0.5583099	0.4901994	563.0488	4.433797	0	909.9707	499.2317	0.4179726	0.5034098	559.7327	4.594848	0	27	896	504						Frog_fixed.avi	0
30631	1839	882.8488	511.1403	0.5581709	0.4901719	563.088	4.446001	0	910.6133	498.8688	0.4178082	0.5035838	559.5854	4.590524	0	27	897	505						Frog_fixed.avi	0
30648	1840	885.8889	510.3105	0.5580122	0.4901735	563.0793	4.450325	0	907.429	497.7783	0.4176326	0.5037369	559.701	4.603477	0	27	897	504						Frog_fixed.avi	0
30664	1841	875.7358	517.0085	0.5578753	0.4901075	563.0082	4.430252	0	909.0946	504.423	0.4175226	0.5037549	559.762	4.609182	0	27	892	511						Frog_fixed.avi	0
30681	1842	877.7623	514.1295	0.5578036	0.4899697	562.8777	4.45893	0	908.1494	503.532	0.417447	0.5037817	559.6675	4.599265	0	27	893	509						Frog_fixed.avi	0
30698	1843	879.9173	519.9396	0.5577962	0.4898117	562.8741	4.46032	0	909.3265	501.3493	0.4174151	0.5037692	559.6716	4.611265	0	27	895	511						Frog_fixed.avi	0
30714	1844	876.0626	521.4359	0.557805	0.4896896	562.9122	4.449909	0	908.8549	501.3347	0.4174117	0.503729	559.6732	4.617825	0	27	892	511						Frog_fixed.avi	0
30731	1845	876.5844	520.2038	0.5578469	0.4895951	563.0296	4.451779	0	911.8171	499.2863	0.4174631	0.5036262	559.6992	4.603913	0	27	894	510						Frog_fixed.avi	0
30748	1846	876.3384	517.6512	0.5579323	0.4895241	563.1613	4.46068	0	908.5629	500.8651	0.4175176	0.5034993	559.8892	4.618856	0	27	892	509						Frog_fixed.avi	0
30764	1847	879.6172	517.1229	0.558086	0.4894332	563.1954	4.469021	0	898.5833	507.3159	0.4175813	0.5033265	559.8661	4.613142	0	27	889	512						Frog_fixed.avi	0
30781	1848	880.8829	513.807	0.5582235	0.489362	563.0384	4.463463	0	904.1858	509.3074	0.4177841	0.5030863	559.8179	4.62514	0	27	893	512						Frog_fixed.avi	0
30798	1849	877.4667	513.9855	0.5584108	0.4892623	563.1991	4.464439	0	908.9219	503.3069	0.417982	0.5029421	559.8864	4.622787	0	27	893	509						Frog_fixed.avi	0
30814	1850	842.6626	533.9745	0.5588292	0.4894054	563.2094	4.467523	0	874.3578	518.2925	0.418471	0.5028882	559.9351	4.622974	0	28	859	526						Frog_fixed.avi	0
30831	1851	751.6501	613.8807	0.5596562	0.4896932	563.0489	4.438135	0	777.706	585.8907	0.4194904	0.5031219	559.7477	4.641437	0	28	765	600						Frog_fixed.avi	0
30848	1852	755.2334	616.7565	0.5601268	0.4897907	563.1513	4.449591	0	786.2548	591.907	0.4198704	0.5030259	559.8022	4.632173	0	28	771	604						Frog_fixed.avi	0
30864	1853	740.5367	622.3884	0.5605511	0.4896496	563.202	4.449634	0	769.595	597.553	0.4202107	0.5027077	559.8007	4.625993	0	28	755	610						Frog_fixed.avi	0
30881	1854	745.959	623.7292	0.5609923	0.4895381	563.3236	4.447629	0	778.4811	600.3099	0.4206184	0.5022674	559.7554	4.623594	0	28	762	612						Frog_fixed.avi	0
30898	1855	746.8966	621.3763	0.561466	0.4894505	563.2462	4.440757	0	772.6669	600.0673	0.4210013	0.5018699	559.8786	4.620547	0	28	760	611						Frog_fixed.avi	0
30914	1856	745.7062	620.6977	0.5619358	0.4893121	563.2652	4.43812	0	774.9773	600.578	0.4214757	0.5014287	559.8114	4.618084	0	28	760	611						Frog_fixed.avi	0
30931	1857	742.6758	625.381	0.5624311	0.4891474	563.3397	4.429956	0	778.4182	598.9351	0.4219747	0.5010383	559.8446	4.623812	0	28	761	612						Frog_fixed.avi	0
30948	1858	741.4524	629.5432	0.5629567	0.4889926	563.3704	4.432436	0	774.2234	601.3586	0.4224794	0.5006033	559.7891	4.614078	0	28	758	615						Frog_fixed.avi	0
30964	1859	743.5103	627.7419	0.563525	0.4889151	563.1833	4.435145	0	771.5347	603.8423	0.4229913	0.5001923	559.8157	4.61987	0	28	758	616						Frog_fixed.avi	0
30981	1860	744.0469	628.3227	0.564104	0.4888543	563.0067	4.436852	0	774.8389	604.0965	0.423616	0.4998341	559.7031	4.619263	0	28	759	616						Frog_fixed.avi	0
30997	1861	743.8385	627.3751	0.5646978	0.4888357	562.9164	4.435906	0	773.3181	602.6349	0.4242088	0.4995062	559.5903	4.61717	0	28	759	615						Frog_fixed.avi	0
31014	1862	746.2928	629.7401	0.5653306	0.4888292	563.0615	4.447253	0	775.7875	611.5697	0.4248464	0.4991195	559.5432	4.611861	0	28	761	621						Frog_fixed.avi	0
31031	1863	746.3507	630.1528	0.5659814	0.4887919	563.0214	4.439644	0	771.494	600.4907	0.4254527	0.4988754	559.6345	4.626689	0	28	759	615						Frog_fixed.avi	0
31047	1864	745.9403	633.1178	0.5666084	0.4887654	562.8744	4.430482	0	774.4491	607.7545	0.4260793	0.4985063	559.4272	4.615917	0	28	760	620						Frog_fixed.avi	0
31064	1865	743.3712	629.6852	0.56721	0.4887477	562.9085	4.4316	0	775.8195	605.7537	0.4267048	0.4981988	559.4288	4.616383	0	28	760	618						Frog_fixed.avi	0
31081	1866	742.4427	624.2905	0.5678188	0.4887079	562.9611	4.427339	0	778.5549	605.2011	0.4273187	0.4978374	559.3148	4.610281	0	28	760	615						Frog_fixed.avi	0
31097	1867	752.0098	623.3898	0.5684305	0.4886666	562.9172	4.420373	0	775.5736	609.236	0.4278551	0.497439	559.3453	4.594112	0	28	764	616						Frog_fixed.avi	0
31114	1868	749.5793	626.5687	0.5689897	0.4885894	562.9011	4.406987	0	772.8354	603.2342	0.4283991	0.4971725	559.485	4.593732	0	28	761	615						Frog_fixed.avi	0
31131	1869	744.8528	626.6592	0.5695514	0.4885323	562.7318	4.389256	0	774.1429	613.1392	0.4289786	0.4968076	559.2803	4.581191	0	28	759	620						Frog_fixed.avi	0
31147	1870	741.2681	627.4313	0.5700957	0.4884672	562.6108	4.377725	0	771.1081	611.0502	0.4295321	0.4966196	559.1232	4.572659	0	28	756	619						Frog_fixed.avi	0
31164	1871	739.3436	631.0397	0.5706315	0.4884605	562.5148	4.365717	0	775.2439	610.5251	0.4300934	0.4963971	558.9337	4.556376	0	28	757	621						Frog_fixed.avi	0
31180	1872	737.0789	630.876	0.5711696	0.4884515	562.4629	4.346544	0	773.9741	611.262	0.4306292	0.4961531	558.7603	4.541604	0	28	756	621						Frog_fixed.avi	0
31197	1873	737.7009	637.173	0.5717278	0.4883734	562.2778	4.33199	0	770.0839	616.7478	0.4311363	0.4958722	558.8289	4.529097	0	28	754	627						Frog_fixed.avi	0
31214	1874	752.5861	634.0837	0.5721329	0.4881473	562.1447	4.331871	0	789.8058	609.6649	0.431584	0.4955156	558.6173	4.517269	0	28	771	622						Frog_fixed.avi	0
31230	1875	853.1255	527.8945	0.5718018	0.4873283	562.1751	4.347331	0	892.9659	512.2178	0.4315474	0.4943156	558.852	4.512877	0	29	873	520						Frog_fixed.avi	0
31247	1876	908.9622	490.7406	0.5716728	0.4868469	562.212	4.327929	0	946.6564	486.2956	0.4315675	0.4935722	558.8073	4.496367	0	29	928	489						Frog_fixed.avi	0
31264	1877	935.1709	487.9251	0.5720563	0.4865684	562.3304	4.333663	0	952.7896	471.5472	0.4317393	0.4932239	558.7997	4.482821	0	29	944	480						Frog_fixed.avi	0
31280	1878	939.3878	483.8303	0.5725843	0.4863314	562.0765	4.32579	0	958.0985	477.6483	0.4321361	0.4928225	558.4788	4.484742	0	29	949	481						Frog_fixed.avi	0
31297	1879	936.6049	478.9458	0.5730637	0.4860938	562.0721	4.311992	0	959.9946	470.5942	0.4325222	0.4923974	558.2161	4.4591	0	29	948	475						Frog_fixed.avi	0
31314	1880	931.1941	489.8199	0.5734704	0.4857206	561.8317	4.291415	0	960.2924	485.837	0.4328701	0.4918473	558.1206	4.440516	0	29	946	488						Frog_fixed.avi	0
31330	1881	929.9081	490.207	0.5738789	0.4855323	561.4854	4.282181	0	955.6677	473.0316	0.4331816	0.4916172	558.1524	4.442677	0	29	943	482						Frog_fixed.avi	0
31347	1882	931.1517	488.9931	0.5742778	0.4854058	561.2477	4.277668	0	953.9566	478.3625	0.4335363	0.4913023	557.9129	4.441886	0	29	943	484						Frog_fixed.avi	0
31364	1883	938.9581	488.4413	0.5747079	0.4852598	561.1476	4.273989	0	955.6113	477.8306	0.4338579	0.4910015	557.5941	4.424893	0	29	947	483						Frog_fixed.avi	0
31380	1884	938.3151	492.1345	0.5750489	0.4850203	560.8724	4.267819	0	954.7482	473.387	0.4341687	0.4908019	557.5287	4.42276	0	29	947	483						Frog_fixed.avi	0
31397	1885	932.5792	498.1705	0.5753772	0.4847838	560.684	4.246532	0	948.8641	479.1326	0.4344232	0.4904645	557.313	4.412798	0	29	941	489						Frog_fixed.avi	0
31414	1886	936.8484	490.9606	0.57575	0.4846831	560.5752	4.254555	0	955.5862	476.3348	0.4347503	0.4901714	557.103	4.397808	0	29	946	484						Frog_fixed.avi	0
31430	1887	931.5211	487.0041	0.5760574	0.4844966	560.3457	4.238972	0	951.5581	478.0432	0.4350175	0.4899769	556.8893	4.393411	0	29	942	483						Frog_fixed.avi	0
31447	1888	932.0907	493.0598	0.5764241	0.4843076	559.9633	4.218008	0	954.9388	477.1591	0.4353406	0.489729	556.8442	4.382759	0	29	944	485						Frog_fixed.avi	0
31464	1889	941.8226	497.107	0.5768081	0.4840927	559.9059	4.2198	0	952.0941	486.0618	0.4356186	0.489465	556.4322	4.369592	0	29	947	492						Frog_fixed.avi	0
31480	1890	932.8089	501.7912	0.5771074	0.4839741	559.6116	4.208974	0	949.7238	484.5623	0.4359187	0.4893688	556.3569	4.358433	0	29	941	493						Frog_fixed.avi	0
31497	1891	926.6644	500.2195	0.5774341	0.4839576	559.505	4.19258	0	953.259	481.328	0.4362088	0.4892781	556.1979	4.355673	0	29	940	491						Frog_fixed.avi	0
31514	1892	928.6474	498.0266	0.5777794	0.4839236	559.211	4.191757	0	953.037	475.4984	0.436518	0.4892225	555.8618	4.356738	0	29	941	487						Frog_fixed.avi	0
31530	1893	926.4619	495.3361	0.5781289	0.4838129	558.8628	4.180614	0	946.9675	483.031	0.4367845	0.4890493	555.6437	4.34106	0	29	937	489						Frog_fixed.avi	0
31547	1894	931.2167	492.1184	0.5785673	0.4836977	558.6075	4.161252	0	949.0236	481.801	0.4371417	0.4888455	555.6516	4.335512	0	29	940	487						Frog_fixed.avi	0
31564	1895	929.9622	503.1075	0.5789622	0.4833784	558.2963	4.164768	0	943.9462	487.8147	0.4375004	0.4885172	555.252	4.319643	0	29	937	495						Frog_fixed.avi	0
31580	1896	923.8698	503.4934	0.5793558	0.4831333	558.0169	4.159172	0	950.4828	480.5967	0.4378884	0.4882103	554.7477	4.305871	0	29	937	492						Frog_fixed.avi	0
31597	1897	922.5607	495.8022	0.5797647	0.4829757	557.7517	4.153535	0	948.278	490.6054	0.4382619	0.4877686	554.666	4.302036	0	29	935	493						Frog_fixed.avi	0
31614	1898	930.5891	495.8321	0.5802162	0.4827082	557.5272	4.15282	0	946.8989	478.9942	0.4386293	0.4874606	554.3986	4.301813	0	29	939	487						Frog_fixed.avi	0
31630	1899	932.9366	503.3836	0.5806546	0.4824652	557.394	4.143974	0	943.788	487.7415	0.4389971	0.4870687	554.1445	4.302412	0	29	938	496						Frog_fixed.avi	0
31647	1900	926.3915	501.7003	0.581032	0.4823381	557.1412	4.155539	0	942.4479	483.1353	0.4393966	0.4867637	554.1222	4.312499	0	30	934	492						Frog_fixed.avi	0
31664	1901	894.0535	453.007	0.5815445	0.4820396	556.7894	4.161068	0	922.1158	445.7603	0.4399682	0.4861156	553.6267	4.309485	0	30	908	449						Frog_fixed.avi	0
31680	1902	909.4456	467.0641	0.581876	0.4818654	556.6671	4.152577	0	924.1382	457.7812	0.4402792	0.4858033	553.5709	4.310721	0	30	917	462						Frog_fixed.avi	0
31697	1903	905.0609	465.7393	0.5823035	0.4816533	556.5421	4.171501	0	927.8992	451.8575	0.4406318	0.4854654	553.2597	4.323717	0	30	916	459						Frog_fixed.avi	0
31713	1904	908.0677	463.9794	0.5826625	0.4815054	556.217	4.175738	0	933.7816	451.756	0.4409802	0.4851272	552.8956	4.32297	0	30	921	458						Frog_fixed.avi	0
31730	1905	906.516	456.7477	0.5829791	0.4813931	556.0782	4.18198	0	928.2354	458.7959	0.4412467	0.4847288	552.7732	4.322947	0	30	917	458						Frog_fixed.avi	0
31747	1906	913.5286	454.8638	0.5833319	0.4813176	555.972	4.193993	0	927.4955	456.2057	0.4415178	0.4844834	552.5716	4.327751	0	30	921	456						Frog_fixed.avi	0
31763	1907	904.6283	456.1578	0.5835447	0.4812205	555.6862	4.191788	0	931.4907	453.6862	0.4417858	0.4843701	552.3254	4.33994	0	30	918	455						Frog_fixed.avi	0
31780	1908	913.3097	458.5558	0.5838281	0.4812126	555.5204	4.210703	0	922.8933	456.8506	0.4419415	0.4842384	552.0935	4.346684	0	30	918	458						Frog_fixed.avi	0
31797	1909	905.8889	455.9987	0.5840223	0.4812613	555.4112	4.214715	0	926.3714	455.5755	0.4421482	0.484203	551.8983	4.353593	0	30	916	456						Frog_fixed.avi	0
31813	1910	903.5485	456.1373	0.5841674	0.4813309	555.0239	4.2155	0	932.993	452.4505	0.4423127	0.4842063	551.7377	4.366609	0	30	918	454						Frog_fixed.avi	0
31830	1911	902.7327	456.2085	0.5842983	0.481415	555.0553	4.231853	0	926.208	454.2269	0.4423874	0.4842411	551.8079	4.371386	0	30	914	455						Frog_fixed.avi	0
31847	1912	907.3475	456.5513	0.5844344	0.4814812	554.9017	4.240582	0	923.1033	456.4956	0.4424612	0.4843248	551.59	4.381493	0	30	915	457						Frog_fixed.avi	0
31863	1913	905.8353	466.1314	0.584526	0.4816031	554.8266	4.249931	0	921.0198	462.7405	0.4425202	0.4844835	551.2546	4.396271	0	30	913	464						Frog_fixed.avi	0
31880	1914	906.7543	460.1859	0.5845715	0.4818931	554.6708	4.244688	0	925.629	465.8053	0.4425259	0.4846141	551.2329	4.406771	0	30	916	463						Frog_fixed.avi	0
31897	1915	905.6207	458.6486	0.584551	0.4821543	554.5422	4.257984	0	925.1716	458.7803	0.4424686	0.4848909	551.0435	4.407341	0	30	915	459						Frog_fixed.avi	0
31913	1916	898.6735	464.2583	0.5844788	0.4823413	554.3883	4.26686	0	920.6357	457.3929	0.4423479	0.4852345	551.0718	4.417181	0	30	910	461						Frog_fixed.avi	0
31930	1917	898.5056	469.1405	0.5843747	0.4826033	554.1007	4.253076	0	916.6254	461.6443	0.4422498	0.4854768	550.7853	4.415286	0	30	908	465						Frog_fixed.avi	0
31947	1918	899.7949	461.4842	0.5842771	0.4830628	554.1602	4.263171	0	922.1013	460.424	0.4421702	0.4858707	550.7861	4.424328	0	30	911	461						Frog_fixed.avi	0
31963	1919	902.1774	464.188	0.5841646	0.4834775	554.4006	4.265501	0	922.9191	464.5767	0.4420219	0.4862578	550.6702	4.414002	0	30	913	464						Frog_fixed.avi	0
31980	1920	900.3364	470.7081	0.5840176	0.4839798	554.1632	4.266957	0	924.1041	455.9173	0.4418674	0.4868687	550.6657	4.420025	0	30	912	463						Frog_fixed.avi	0
31997	1921	900.9982	462.4742	0.5838559	0.4845656	553.9548	4.265573	0	919.0866	457.1996	0.4417016	0.4873177	550.7676	4.417032	0	30	910	460						Frog_fixed.avi	0
32013	1922	904.1049	480.509	0.5837131	0.4849023	554.1786	4.268271	0	921.1731	464.1564	0.4415376	0.4877399	550.5435	4.411793	0	30	913	472						Frog_fixed.avi	0
32030	1923	897.9062	469.3763	0.5834904	0.4854407	554.0944	4.266277	0	918.8368	462.7292	0.441315	0.4880932	550.5035	4.415363	0	30	908	466						Frog_fixed.avi	0
32047	1924	901.5443	477.3899	0.5832868	0.4857975	554.0352	4.258503	0	923.0023	464.4344	0.4411344	0.4884593	550.5363	4.409446	0	30	912	471						Frog_fixed.avi	0
32063	1925	901.1121	471.0551	0.5830669	0.4862207	554.2285	4.277342	0	917.4557	469.5384	0.4408792	0.4886836	550.4387	4.408932	0	30	909	470						Frog_fixed.avi	0
32080	1926	899.2325	480.6483	0.5828238	0.4864461	554.1131	4.269921	0	922.6256	464.235	0.4406879	0.4890629	550.715	4.414019	0	30	911	472						Frog_fixed.avi	0
32097	1927	903.689	476.1743	0.582624	0.4868255	554.503	4.283714	0	923.0935	466.1625	0.4404694	0.4893225	550.6614	4.40799	0	30	913	471						Frog_fixed.avi	0
32113	1928	900.2917	476.3513	0.5823523	0.4871064	554.3118	4.286088	0	923.5516	466.4409	0.4402329	0.4895385	550.7946	4.41269	0	30	912	471						Frog_fixed.avi	0
32130	1929	903.2056	481.7786	0.5821438	0.4872883	554.5842	4.277628	0	927.9374	466.5689	0.4400259	0.4896971	550.8046	4.412562	0	30	916	474						Frog_fixed.avi	0
32147	1930	903.3419	483.086	0.5818391	0.487386	554.4901	4.292959	0	920.0648	470.0918	0.4397495	0.4898996	550.9532	4.416974	0	30	912	477						Frog_fixed.avi	0
32163	1931	918.8455	522.8348	0.5814382	0.4879127	554.6828	4.290778	0	938.8752	507.0699	0.4395093	0.4903795	551.0488	4.414546	0	31	929	515						Frog_fixed.avi	0
32180	1932	916.3971	556.7801	0.5811293	0.4881239	554.9203	4.312346	0	933.6307	528.4021	0.4392386	0.490737	551.0802	4.435786	0	31	925	543						Frog_fixed.avi	0
32197	1933	906.8359	555.76	0.580818	0.4880096	555.1155	4.295557	0	934.7329	528.7498	0.4389521	0.4907562	551.4822	4.4356	0	31	921	542						Frog_fixed.avi	0
32213	1934	917.8673	550.3507	0.5805736	0.4879131	555.35	4.326064	0	940.0089	532.3337	0.438717	0.4906949	551.3021	4.454109	0	31	929	541						Frog_fixed.avi	0
32230	1935	911.4077	545.4612	0.5802328	0.4877867	555.3416	4.320158	0	933.4812	529.5104	0.4384233	0.4906912	551.837	4.445631	0	31	922	537						Frog_fixed.avi	0
32247	1936	912.4094	553.0491	0.579964	0.487569	555.9271	4.327012	0	932.4073	533.563	0.4381449	0.4906929	551.8109	4.45409	0	31	922	543						Frog_fixed.avi	0
32263	1937	907.1188	553.6724	0.5795633	0.4873568	556.1486	4.334419	0	940.9006	533.8929	0.4379136	0.4906417	552.1509	4.458111	0	31	924	544						Frog_fixed.avi	0
32280	1938	908.7772	555.5878	0.5792155	0.4871599	556.2531	4.329027	0	931.2106	531.165	0.4374972	0.4905549	552.3658	4.48367	0	31	920	543						Frog_fixed.avi	0
32296	1939	913.6862	548.4767	0.5788502	0.4870584	556.7167	4.349403	0	933.0021	538.4432	0.4371787	0.4904168	552.851	4.475477	0	31	923	543						Frog_fixed.avi	0
32313	1940	910.2419	549.7522	0.5784187	0.4869112	557.0161	4.349146	0	931.5216	536.0054	0.4368504	0.4903436	552.9741	4.477016	0	31	921	543						Frog_fixed.avi	0
32330	1941	904.1275	553.2927	0.5779641	0.4867678	557.2657	4.351609	0	933.4019	536.9598	0.4365283	0.4902378	553.3823	4.486377	0	31	919	545						Frog_fixed.avi	0
32346	1942	915.2947	555.947	0.5776362	0.4866844	557.9266	4.363781	0	931.0892	534.2107	0.4361864	0.4902918	553.7594	4.49716	0	31	923	545						Frog_fixed.avi	0
32363	1943	909.8483	549.7302	0.5772272	0.4867427	558.2659	4.362602	0	935.4255	536.1163	0.435904	0.4902105	554.1989	4.502423	0	31	923	543						Frog_fixed.avi	0
32380	1944	907.2415	556.6291	0.5768467	0.486741	558.6556	4.362586	0	932.0859	533.4758	0.4356208	0.490222	554.5493	4.503473	0	31	920	545						Frog_fixed.avi	0
32396	1945	910.5411	551.0137	0.5765345	0.4868256	559.2015	4.359705	0	931.9563	531.6396	0.435381	0.4902853	555.0254	4.509612	0	31	921	541						Frog_fixed.avi	0
32413	1946	905.7294	546.4366	0.5761651	0.486883	559.5244	4.372605	0	933.4515	537.7792	0.4351501	0.4902395	555.5204	4.515164	0	31	920	542						Frog_fixed.avi	0
32430	1947	913.004	542.388	0.5758903	0.4869234	560.1154	4.381004	0	935.5951	537.0212	0.4349278	0.4902827	555.8566	4.518275	0	31	924	540						Frog_fixed.avi	0
32446	1948	906.2509	547.6377	0.5754967	0.4868051	560.4691	4.37501	0	932.9693	527.4329	0.4346591	0.4903623	556.2682	4.522771	0	31	920	538						Frog_fixed.avi	0
32463	1949	914.3224	550.2978	0.5751584	0.4864529	561.1578	4.379203	0	936.4442	532.8398	0.4343584	0.4901917	556.8156	4.524817	0	31	925	542						Frog_fixed.avi	0
32480	1950	915.6464	547.0521	0.5746723	0.4858203	561.5873	4.381332	0	932.76	523.2871	0.4339193	0.4899526	557.3741	4.513527	0	31	924	535						Frog_fixed.avi	0
32496	1951	910.4233	548.8345	0.5739934	0.4849377	562.2565	4.376234	0	940.0159	525.7097	0.4333601	0.489546	557.655	4.523497	0	31	925	537						Frog_fixed.avi	0
32513	1952	909.4247	551.3516	0.5731409	0.4839284	562.4246	4.362842	0	935.735	522.4705	0.4325434	0.4892338	558.317	4.531531	0	31	923	537						Frog_fixed.avi	0
32530	1953	908.2532	542.4569	0.5720731	0.4829502	562.8779	4.367054	0	941.7511	523.759	0.4315851	0.4890006	558.8209	4.530121	0	31	925	533						Frog_fixed.avi	0
32546	1954	907.0154	542.2795	0.5708376	0.4819553	563.1547	4.363665	0	932.8716	517.7855	0.4303236	0.4889542	559.6144	4.527369	0	31	920	530						Frog_fixed.avi	0
32563	1955	909.8408	542.9446	0.569488	0.4810275	563.5827	4.362531	0	932.2208	518.4229	0.4290006	0.4891099	560.0068	4.528996	0	31	921	531						Frog_fixed.avi	0
32580	1956	904.6265	541.1087	0.568011	0.4802895	563.8337	4.359268	0	933.8705	526.4767	0.4276311	0.4893447	560.64	4.518317	0	31	919	534						Frog_fixed.avi	0
32596	1957	903.0209	539.5083	0.5665208	0.4795942	564.1622	4.36245	0	933.6163	520.4225	0.4262197	0.489726	561.2429	4.540444	0	31	918	530						Frog_fixed.avi	0
32613	1958	907.2919	540.6627	0.5651456	0.4789966	564.4188	4.34798	0	933.1968	525.6204	0.4248889	0.4901364	561.7826	4.524407	0	31	920	533						Frog_fixed.avi	0
32630	1959	907.6643	537.6143	0.5638657	0.4786136	564.8376	4.351256	0	939.2056	518.153	0.4236658	0.4907128	562.2019	4.51627	0	31	923	528						Frog_fixed.avi	0
32646	1960	907.923	544.7466	0.5627124	0.4783947	565.236	4.352861	0	934.6011	520.826	0.4225417	0.4912941	562.8353	4.529201	0	31	921	533						Frog_fixed.avi	0
32663	1961	911.4529	543.962	0.5617231	0.4784009	565.3912	4.34236	0	939.9729	524.7037	0.4216262	0.4918607	563.3427	4.525408	0	31	926	534						Frog_fixed.avi	0
32680	1962	902.3068	540.5729	0.5608262	0.4785608	565.6602	4.345524	0	941.9558	520.2234	0.4208461	0.4925074	563.8048	4.52076	0	31	922	530						Frog_fixed.avi	0
32696	1963	910.92	535.1965	0.5601756	0.4788112	566.0474	4.349614	0	935.0082	523.8221	0.420186	0.4930011	564.3467	4.512638	0	31	923	530						Frog_fixed.avi	0
32713	1964	905.8515	543.0504	0.5596271	0.4789445	566.454	4.34351	0	939.6362	522.1335	0.4197362	0.4933412	564.7186	4.52184	0	31	923	533						Frog_fixed.avi	0
32730	1965	904.2189	545.623	0.5591898	0.4790244	566.7701	4.341097	0	934.4412	521.3834	0.4193794	0.4936168	565.1899	4.521646	0	31	919	534						Frog_fixed.avi	0
32746	1966	911.2292	545.2908	0.5589547	0.4790623	567.0565	4.335154	0	943.4108	519.3265	0.4192002	0.4937628	565.4506	4.520278	0	31	927	532						Frog_fixed.avi	0
32763	1967	900.8479	543.3871	0.5587532	0.4790801	567.3618	4.338498	0	936.204	522.9813	0.4190426	0.4938086	565.998	4.52006	0	31	919	533						Frog_fixed.avi	0
32780	1968	905.6627	543.8204	0.558677	0.4790091	567.5463	4.333326	0	934.9092	522.8335	0.4190194	0.4937884	566.2355	4.518792	0	31	920	533						Frog_fixed.avi	0
32796	1969	909.668	541.194	0.5586825	0.4789823	567.8893	4.331204	0	935.9186	522.7482	0.419069	0.4937788	566.5143	4.511851	0	31	923	532						Frog_fixed.avi	0
32813	1970	910.1321	545.6273	0.5587686	0.4790246	568.1804	4.339639	0	933.0962	524.3572	0.4192042	0.4938237	566.7951	4.512755	0	31	922	535						Frog_fixed.avi	0
32830	1971	903.5446	542.9342	0.5588946	0.4791125	568.2631	4.327506	0	941.3623	520.9752	0.4194335	0.4938703	566.9192	4.506471	0	31	922	532						Frog_fixed.avi	0
32846	1972	903.5853	543.786	0.5590799	0.4791873	568.8022	4.329481	0	939.2968	520.5909	0.4196421	0.4938877	567.1259	4.498566	0	31	921	532						Frog_fixed.avi	0
32863	1973	901.5435	540.73	0.5592531	0.4792482	568.8409	4.328184	0	942.251	520.9189	0.4198849	0.4938666	567.269	4.505463	0	31	922	531						Frog_fixed.avi	0
32879	1974	911.4713	544.1276	0.5595201	0.4792532	569.129	4.330135	0	940.7618	521.2975	0.4201652	0.4937856	567.3646	4.499948	0	31	926	533						Frog_fixed.avi	0
32896	1975	899.8727	541.6249	0.5596748	0.4792704	569.2673	4.315675	0	935.4376	525.2155	0.4203876	0.4936673	567.5599	4.503013	0	31	918	533						Frog_fixed.avi	0
32913	1976	904.9481	544.8798	0.5599396	0.4792704	569.5084	4.321858	0	940.3171	524.0671	0.4206648	0.4936112	567.6384	4.490908	0	31	923	534						Frog_fixed.avi	0
32929	1977	906.2576	537.4427	0.5601233	0.4794025	569.4655	4.313642	0	936.1111	524.8123	0.4208403	0.4935936	567.9195	4.483246	0	31	921	531						Frog_fixed.avi	0
32946	1978	900.6582	537.7401	0.5602666	0.4795853	569.639	4.319554	0	936.9284	525.6788	0.4210705	0.4936714	567.8858	4.481103	0	31	919	532						Frog_fixed.avi	0
32963	1979	898.8504	525.2392	0.5604535	0.4797281	569.798	4.304105	0	931.0652	517.5525	0.4212519	0.4937146	567.9705	4.480283	0	31	915	521						Frog_fixed.avi	0
32979	1980	898.7738	537.3156	0.5605142	0.4798616	569.8533	4.300691	0	929.7372	522.1738	0.4213304	0.4938037	568.2786	4.468309	0	31	914	530						Frog_fixed.avi	0
32996	1981	898.0189	530.8725	0.560593	0.4800269	569.7429	4.295402	0	934.4385	513.1167	0.4214411	0.4938809	568.2277	4.464233	0	31	916	522						Frog_fixed.avi	0
33013	1982	900.2203	529.0446	0.5606433	0.4802057	569.6519	4.288814	0	933.2095	513.849	0.4214973	0.4939218	568.207	4.452248	0	31	917	521						Frog_fixed.avi	0
33029	1983	898.4018	531.6482	0.560713	0.4803268	569.7914	4.29881	0	930.9768	516.6579	0.4215585	0.4939116	568.1977	4.462478	0	31	915	524						Frog_fixed.avi	0
33046	1984	897.6542	527.2219	0.5608107	0.4804333	569.9008	4.283853	0	929.2517	517.5784	0.4216281	0.493886	568.1036	4.448149	0	31	913	522						Frog_fixed.avi	0
33063	1985	901.6824	525.5143	0.5609378	0.4804989	569.9181	4.274605	0	931.8195	518.3935	0.4217098	0.4938391	568.0485	4.434532	0	31	917	522						Frog_fixed.avi	0
33079	1986	903.1816	529.6957	0.5610307	0.4804841	569.7781	4.269769	0	928.6036	518.1819	0.4217581	0.4937835	568.052	4.432949	0	31	916	524						Frog_fixed.avi	0
33096	1987	900.4442	532.305	0.5611134	0.4805279	569.6329	4.26596	0	923.6279	520.5923	0.4218265	0.4937355	568.1447	4.426288	0	31	912	526						Frog_fixed.avi	0
33113	1988	900.0015	534.6334	0.5612183	0.480617	569.6119	4.256074	0	925.9584	519.3718	0.4219427	0.4937529	567.9415	4.421684	0	31	913	527						Frog_fixed.avi	0
33129	1989	895.3944	542.2783	0.5613074	0.4806729	569.6311	4.245848	0	928.4647	517.306	0.4220362	0.4938241	567.7903	4.403069	0	31	912	530						Frog_fixed.avi	0
33146	1990	898.2453	536.549	0.5614001	0.4808393	569.4581	4.244977	0	927.1534	513.22	0.4220871	0.4939127	567.6611	4.400903	0	31	913	525						Frog_fixed.avi	0
33163	1991	905.9843	530.1185	0.5614689	0.4810396	569.3492	4.230371	0	927.4895	515.9562	0.4221051	0.4939626	567.5247	4.401741	0	31	917	523						Frog_fixed.avi	0
33179	1992	908.4152	527.3113	0.5615185	0.4811906	569.2971	4.217746	0	926.3068	517.6693	0.4221059	0.493988	567.3793	4.39796	0	31	917	522						Frog_fixed.avi	0
[truncated: 29,363 more rows]
