# Supplementary material for: Young children integrate current observations, priors and agent information to predict others’ actions
Source: PLoS One. 2019 May 22;14(5):e0200976. doi: 10.1371/journal.pone.0200976 (PMC6530825; doi:10.1371/journal.pone.0200976)
Supplement: S1 Dataset — (ZIP) [file pone.0200976.s003.zip › PONE-D-18-19791R1_Data/18-month-olds/Anonymized_19_18-Combined-Data.tsv]

Recording name:	K_19_18
Recording resolution:	1280 x 1024
Fixation filter: Tobii fixation filter
Velocity threshold: 35
Distance threshold: 35
Timestamp	Number	GazePointXLeft	GazePointYLeft	CamXLeft	CamYLeft	DistanceLeft	PupilLeft	ValidityLeft	GazePointXRight	GazePointYRight	CamXRight	CamYRight	DistanceRight	PupilRight	ValidityRight	FixationIndex	GazePointX	GazePointY	Event	EventKey	Data1	Data2	Descriptor	StimuliName	StimuliID
15	0	639.2676	471.76	0.66764	0.7045127	587.3521	3.410326	0	603.6311	454.756	0.528324	0.6108381	587.1941	3.318849	0	0	621	463						No media	0
32	1	621.0941	454.8917	0.6680884	0.7052829	587.6599	3.405152	0	589.1641	481.0131	0.5287923	0.6115913	587.3864	3.335294	0	0	605	468						No media	0
48	2	449.729	443.1996	0.6694464	0.7058184	587.9841	3.354896	0	425.0105	455.9657	0.5303622	0.612264	587.6872	3.27624	0	1	437	450						No media	0
65	3	258.465	423.2903	0.6709682	0.7062559	588.4443	3.33213	0	247.0563	432.8452	0.5322049	0.6128042	587.5601	3.274217	0	1	253	428						No media	0
82	4	125.6855	431.179	0.6718496	0.7066197	588.5579	3.335057	0	88.04033	454.9502	0.5333587	0.6133475	587.9655	3.331149	0	1	107	443						No media	0
98	5	120.3098	419.4275	0.6719953	0.707143	588.7202	3.298251	0	91.23761	452.9985	0.5334155	0.6137651	588.0159	3.333427	0	1	106	436						No media	0
115	6	120.1644	401.1427	0.6721153	0.7075366	589.1139	3.251138	0	83.61004	435.822	0.5334663	0.6142884	588.1545	3.303283	0	1	102	418						No media	0
132	7	120.089	416.9387	0.6721869	0.7080715	589.3905	3.277454	0	87.47104	431.4411	0.5335137	0.6149538	588.2709	3.30254	0	1	104	424						No media	0
148	8	118.147	416.5125	0.672173	0.7085843	589.5184	3.291506	0	83.01599	460.3055	0.5334462	0.6157742	588.3508	3.314993	0	1	101	438						No media	0
165	9	126.5155	398.0899	0.672073	0.7091783	590.1655	3.302727	0	98.16417	475.3776	0.5333377	0.6167414	588.3495	3.360581	0	1	112	437						No media	0
182	10	127.6412	422.2973	0.6717711	0.7096072	590.3018	3.327694	0	86.97167	414.6968	0.5329427	0.6178346	588.544	3.239703	0	1	107	418						No media	0
198	11	123.5564	398.2321	0.6712692	0.7098462	590.543	3.294102	0	95.42065	414.8734	0.5323428	0.6188277	588.3355	3.30168	0	1	109	407						No media	0
215	12	98.71552	407.4461	0.6705512	0.7098687	590.6901	3.263759	0	82.85606	443.6919	0.5313991	0.6198025	588.3937	3.256169	0	1	91	426						No media	0
232	13	122.6153	398.2866	0.6696981	0.7099733	591.0891	3.236489	0	87.22652	453.9949	0.5303426	0.6209707	588.4108	3.250767	0	1	105	426						No media	0
248	14	120.3549	418.4384	0.6686087	0.7098337	591.0936	3.28742	0	91.35876	443.3135	0.5290136	0.6222262	588.6411	3.278359	0	1	106	431						No media	0
265	15	125.4299	429.4874	0.6672927	0.7097546	591.3323	3.26012	0	84.6601	449.4273	0.5274407	0.6234701	588.527	3.260394	0	1	105	439						No media	0
282	16	126.4824	421.2854	0.6657811	0.7095202	591.4069	3.240118	0	92.32979	455.1597	0.525696	0.6246635	588.5704	3.291057	0	1	109	438						No media	0
298	17	124.189	427.9149	0.6641312	0.7091724	591.4877	3.23875	0	103.4902	444.1465	0.5237623	0.625914	588.2328	3.286962	0	1	114	436						No media	0
315	18	117.9621	418.5606	0.662269	0.7088128	591.4882	3.243954	0	86.5538	451.2242	0.5215963	0.6269698	588.367	3.297832	0	1	102	435						No media	0
332	19	113.1186	429.9106	0.6603103	0.7082397	591.5223	3.265614	0	95.13744	446.808	0.519392	0.6278001	588.1002	3.280091	0	1	104	438						No media	0
348	20	133.015	434.1366	0.6582611	0.7075357	591.4529	3.264464	0	95.08559	450.3888	0.5170345	0.6285376	587.9346	3.26196	0	1	114	442						No media	0
365	21	126.2027	433.4557	0.656112	0.7066879	591.3578	3.234576	0	94.73695	448.9819	0.5147235	0.6289665	587.598	3.251587	0	1	110	441						No media	0
382	22	120.914	410.5359	0.6539358	0.7058163	591.4377	3.232289	0	90.40417	450.9482	0.5123005	0.629248	587.4985	3.238824	0	1	106	431						No media	0
398	23	128.4955	429.4528	0.6517769	0.7048312	591.2916	3.210111	0	96.30085	469.3925	0.5099435	0.6293148	587.3389	3.318416	0	1	112	449						No media	0
415	24	135.1198	443.4689	0.649641	0.7038217	590.9407	3.23722	0	98.60907	457.1109	0.507635	0.6292791	586.8069	3.289622	0	1	117	450						No media	0
432	25	123.1534	419.8144	0.6475407	0.7026251	590.9093	3.189475	0	98.74036	455.2227	0.5052938	0.6292283	586.5625	3.260302	0	1	111	438						No media	0
448	26	125.909	432.6222	0.6454956	0.7015973	590.6014	3.266781	0	100.7548	459.6108	0.5031006	0.628994	586.2589	3.292338	0	1	113	446						No media	0
465	27	128.3634	401.3501	0.643491	0.7004707	590.4791	3.212377	0	102.6552	453.9886	0.500927	0.6286154	585.6802	3.287826	0	1	116	428						No media	0
482	28	136.9636	443.1249	0.6415002	0.6992393	590.2025	3.278656	0	90.45184	457.8661	0.4987219	0.6283768	585.4438	3.262678	0	1	114	450						No media	0
498	29	129.1953	420.5219	0.6395376	0.6981636	589.8525	3.17909	0	86.05369	453.5006	0.4965502	0.6280491	585.0703	3.249925	0	1	108	437						No media	0
515	30	125.537	430.6547	0.6376061	0.6969395	589.6456	3.250258	0	92.21297	467.6048	0.4944357	0.6277082	584.7591	3.32	0	1	109	449						No media	0
532	31	124.9304	430.327	0.635685	0.6957794	589.2061	3.261118	0	96.46281	456.4648	0.4922818	0.6274128	584.2524	3.342091	0	1	111	443						No media	0
548	32	125.2831	431.9169	0.6338122	0.6944829	588.8328	3.251947	0	103.8981	472.4876	0.4902048	0.6269826	583.9001	3.365706	0	1	115	452						No media	0
565	33	121.205	416.6757	0.6319345	0.6932757	588.5671	3.259907	0	93.11157	457.2047	0.4881026	0.626665	583.4431	3.30661	0	1	107	437						No media	0
581	34	126.0032	433.7153	0.6301408	0.6919472	588.0652	3.292921	0	101.6048	455.5453	0.486017	0.6263577	583.0193	3.31902	0	1	114	445						No media	0
598	35	245.8864	424.4723	0.6272979	0.6910262	587.7541	3.317512	0	212.5506	485.8077	0.4831752	0.6265085	582.8755	3.375838	0	1	229	455						No media	0
615	36	473.4195	669.4426	0.6235325	0.6909276	587.0643	3.442124	0	434.2377	656.0997	0.4796182	0.6275349	582.572	3.413392	0	2	454	663						No media	0
631	37	622.4469	805.4217	0.6204668	0.6910797	586.6657	3.505403	0	594.548	841.4271	0.4763617	0.6287492	582.2137	3.438677	0	2	608	823						No media	0
648	38	807.6198	936.8364	0.6177453	0.6911845	586.1495	3.465618	0	742.1042	999.582	0.4734024	0.6297628	582.0635	3.467023	0	2	775	968						No media	0
665	39	871.7173	1084.778	0.6157354	0.6905294	585.8745	3.409912	0	815.1165	1127.791	0.4708885	0.6301017	581.8082	3.413622	0	2	843	1106						No media	0
681	40	887.3146	1080.495	0.6141539	0.6894282	585.5096	3.432667	0	820.8434	1120.593	0.4687324	0.6299672	581.7085	3.450577	0	2	854	1101						No media	0
698	41	870.6116	1073.741	0.6123688	0.6884181	585.0164	3.473852	0	810.6888	1109.784	0.4665454	0.6299114	581.5197	3.478701	0	2	841	1092						No media	0
715	42	892.6606	1072.577	0.6107058	0.6874967	584.7975	3.446218	0	805.5145	1106.278	0.4644596	0.6299164	581.1107	3.526336	0	2	849	1089						No media	0
731	43	883.3716	1059.806	0.609093	0.6865979	584.2255	3.486501	0	827.3306	1117.089	0.4625363	0.6299958	580.8775	3.489308	0	2	855	1088						No media	0
748	44	893.9515	1064.083	0.6076241	0.6856821	583.758	3.493719	0	823.8965	1115.58	0.460825	0.6300585	580.7846	3.511538	0	2	859	1090						No media	0
765	45	871.2023	1055.586	0.6062741	0.6846498	583.387	3.531911	0	825.3447	1108.935	0.4591154	0.630013	580.3732	3.556595	0	2	848	1082						No media	0
781	46	890.727	1066.106	0.6050408	0.6835894	583.3094	3.541209	0	824.5055	1107.665	0.457619	0.629907	580.2	3.551042	0	2	858	1087						No media	0
798	47	877.6618	1064.699	0.6038358	0.6825575	582.8937	3.544758	0	827.3325	1096.442	0.4562326	0.6297627	579.9525	3.584197	0	2	852	1081						No media	0
815	48	869.1692	1073.905	0.6027899	0.6813896	582.6539	3.577143	0	811.4499	1113.223	0.454952	0.6294351	580.1409	3.598228	0	2	840	1094						No media	0
831	49	874.9093	1066.641	0.6018726	0.6802768	582.2675	3.577951	0	812.4293	1104.42	0.4537971	0.6289964	579.8359	3.594291	0	2	844	1086						No media	0
848	50	869.2508	1074.207	0.6010684	0.6791044	582.117	3.626407	0	817.9846	1106.927	0.4528135	0.6285386	579.696	3.628249	0	2	844	1091						No media	0
865	51	878.8182	1065.794	0.6003217	0.6779876	582.051	3.628433	0	821.6845	1097.798	0.4519352	0.6280762	579.5433	3.632272	0	2	850	1082						No media	0
881	52	870.3816	1058.417	0.5995694	0.6769203	581.8105	3.64115	0	821.6003	1094.479	0.4511443	0.6274374	579.4205	3.653481	0	2	846	1076						No media	0
898	53	880.6235	1068.102	0.5989159	0.6756892	581.575	3.641447	0	825.0686	1113.55	0.450291	0.6267312	579.4373	3.681515	0	2	853	1091						No media	0
915	54	875.9008	1069.115	0.5982038	0.6745936	581.6013	3.641423	0	805.0177	1101.79	0.4495284	0.6260617	579.0838	3.681357	0	2	840	1085						No media	0
931	55	874.6941	1062.536	0.5974879	0.6734328	581.4097	3.644331	0	826.5513	1099.285	0.4487325	0.625346	579.3279	3.672445	0	2	851	1081						No media	0
948	56	878.6863	1063.522	0.5968655	0.6722408	581.2869	3.6465	0	803.7706	1093.966	0.4479457	0.6245329	578.9765	3.732731	0	2	841	1079						No media	0
964	57	875.5297	1071.992	0.5961077	0.6711282	581.079	3.710999	0	806.1765	1102.173	0.4471857	0.6238226	579.1138	3.726296	0	2	841	1087						No media	0
981	58	873.1454	1069.357	0.5954566	0.6701055	581.1511	3.675142	0	818.9141	1094.809	0.446383	0.6232051	579.0453	3.713803	0	2	846	1082						No media	0
998	59	879.3275	1062.352	0.5947366	0.669208	580.6145	3.715136	0	816.7666	1101.072	0.4455945	0.6226121	578.7615	3.754381	0	2	848	1082						No media	0
1014	60	868.2916	1066.844	0.5940455	0.6683845	580.8954	3.737101	0	825.5793	1098.792	0.4448143	0.6222494	579.0069	3.744594	0	2	847	1083						No media	0
1031	61	870.6616	1060.683	0.5933301	0.6676774	580.5757	3.686293	0	808.8697	1092.47	0.4440041	0.6219104	578.6601	3.833033	0	2	840	1077						No media	0
1042																			MovieStart	128	0	0	Frog_fixed.avi
1048	62	869.6821	1064.336	0.5925941	0.6669617	580.513	3.722993	0	823.7059	1097.617	0.4431589	0.6216849	578.6617	3.783535	0	2	847	1081						Frog_fixed.avi	0
1064	63	872.4633	1059.864	0.5917823	0.6662751	580.2015	3.754159	0	823.4473	1090.117	0.4423024	0.6214644	578.796	3.795647	0	2	848	1075						Frog_fixed.avi	0
1081	64	890.3848	1073.069	0.5909824	0.6655919	580.2119	3.722994	0	822.3514	1093.912	0.4413913	0.6212578	578.6677	3.783987	0	2	856	1083						Frog_fixed.avi	0
1098	65	893.3924	1066.079	0.5901626	0.6649027	579.9611	3.723316	0	808.4071	1076.715	0.4404492	0.6210661	578.5527	3.836522	0	2	851	1071						Frog_fixed.avi	0
1114	66	873.0251	1068.028	0.5892419	0.6641816	579.8824	3.751651	0	818.3719	1100.9	0.4394647	0.6208948	578.5097	3.786102	0	2	846	1084						Frog_fixed.avi	0
1131	67	866.6675	1066.476	0.5883189	0.663379	579.6656	3.788134	0	811.8915	1093.793	0.4384876	0.6206033	578.4069	3.857959	0	2	839	1080						Frog_fixed.avi	0
1148	68	885.7037	1073.129	0.5874882	0.6624343	579.2302	3.766842	0	821.5571	1083.099	0.4375211	0.6201966	578.4131	3.85007	0	2	854	1078						Frog_fixed.avi	0
1164	69	884.131	1068.554	0.5867012	0.661424	579.5145	3.804729	0	826.9601	1084.236	0.4365911	0.6197595	578.2867	3.838512	0	2	856	1076						Frog_fixed.avi	0
1181	70	880.751	1060.206	0.5859122	0.660379	579.0458	3.803809	0	823.0459	1092.755	0.4356893	0.6192294	578.2125	3.878058	0	2	852	1076						Frog_fixed.avi	0
1198	71	866.6519	1064.505	0.5851818	0.659236	579.0568	3.828123	0	820.3871	1082.354	0.4349498	0.6185886	578.1024	3.862013	0	2	844	1073						Frog_fixed.avi	0
1214	72	865.7627	1069.24	0.5845079	0.6579813	578.644	3.84439	0	815.7424	1082.291	0.4341482	0.6178913	578.1068	3.905086	0	2	841	1076						Frog_fixed.avi	0
1231	73	889.9236	1071.144	0.5839186	0.6566568	578.5422	3.810519	0	827.4311	1086.07	0.433469	0.6171358	577.9303	3.902337	0	2	859	1079						Frog_fixed.avi	0
1248	74	868.9465	1065.068	0.5832498	0.655347	578.4089	3.851239	0	811.5974	1086.086	0.4327205	0.6163498	577.9168	3.914825	0	2	840	1076						Frog_fixed.avi	0
1264	75	860.8322	1064.901	0.5826057	0.6540382	578.2742	3.850528	0	829.9969	1091.06	0.4320745	0.6156263	577.8893	3.880821	0	2	845	1078						Frog_fixed.avi	0
1281	76	874.0075	1059.287	0.5820317	0.6527957	578.2966	3.844079	0	825.1386	1083.485	0.4313822	0.6149148	577.5037	3.909187	0	2	850	1071						Frog_fixed.avi	0
1297	77	866.5505	1050.227	0.5814551	0.6515533	578.1074	3.860409	0	821.9293	1084.842	0.4306665	0.6142914	577.894	3.945651	0	2	844	1068						Frog_fixed.avi	0
1314	78	863.3524	1014.091	0.5807264	0.6495916	577.6409	3.885788	0	827.4696	1054.903	0.4300452	0.6129566	577.6981	3.937576	0	2	845	1034						Frog_fixed.avi	0
1331	79	838.548	779.2418	0.5796843	0.6458164	577.8146	3.915492	0	816.578	796.7746	0.4297399	0.6100605	577.8842	3.952594	0	3	828	788						Frog_fixed.avi	0
1347	80	818.2728	660.2731	0.5790084	0.6427078	577.9561	3.872073	0	802.2828	684.5475	0.4293287	0.6078079	577.7128	3.979033	0	3	810	672						Frog_fixed.avi	0
1364	81	793.2828	547.5395	0.5783358	0.640483	577.5795	3.89334	0	803.947	566.5274	0.4287166	0.6062977	577.9688	3.948597	0	3	799	557						Frog_fixed.avi	0
1381	82	803.6078	604.0079	0.5777629	0.6390413	577.3928	3.945734	0	785.2021	602.4001	0.4278579	0.6054086	577.6314	3.993956	0	3	794	603						Frog_fixed.avi	0
1397	83	814.481	560.6664	0.577109	0.6375299	577.733	3.85198	0	788.7322	593.8185	0.4270403	0.6043667	577.5847	3.978028	0	3	802	577						Frog_fixed.avi	0
1414	84	800.0271	568.1422	0.5763843	0.6360078	577.3826	3.796221	0	795.0095	586.722	0.4261387	0.6033096	577.8759	3.929513	0	3	798	577						Frog_fixed.avi	0
1431	85	793.171	557.2731	0.5755541	0.634672	577.7084	3.781879	0	777.6388	598.5101	0.425125	0.6024159	577.9597	3.903392	0	3	785	578						Frog_fixed.avi	0
1447	86	786.3055	573.7104	0.5747532	0.633638	577.2941	3.804973	0	783.3853	562.6062	0.4241773	0.6019202	578.0044	3.921539	0	3	785	568						Frog_fixed.avi	0
1464	87	798.9445	560.1165	0.5738199	0.6330162	577.314	3.730063	0	785.5344	565.4277	0.423204	0.6016833	578.0475	3.906986	0	3	792	563						Frog_fixed.avi	0
1481	88	784.0544	578.3352	0.5729232	0.6326845	577.5316	3.748753	0	762.7112	586.9314	0.4222341	0.6019041	578.1113	3.881647	0	3	773	583						Frog_fixed.avi	0
1497	89	790.415	566.0851	0.5720457	0.6325032	577.6866	3.697086	0	765.7996	584.4153	0.4212573	0.6022223	578.1472	3.830937	0	3	778	575						Frog_fixed.avi	0
1514	90	795.7341	574.5536	0.5711853	0.6322829	577.5086	3.727516	0	768.1372	598.3649	0.4203537	0.6026079	578.2392	3.82977	0	3	782	586						Frog_fixed.avi	0
1531	91	796.6233	578.1539	0.5703205	0.6321352	577.3495	3.670093	0	772.2939	580.2286	0.4194546	0.6029388	578.3723	3.814763	0	3	784	579						Frog_fixed.avi	0
1547	92	794.0626	574.8149	0.5694433	0.6320673	577.562	3.645125	0	774.7519	588.022	0.4185931	0.6033454	578.3232	3.822496	0	3	784	581						Frog_fixed.avi	0
1564	93	792.8926	565.4648	0.5686424	0.6321236	577.7323	3.625345	0	778.1102	572.4302	0.4177004	0.6038084	578.3863	3.720641	0	3	786	569						Frog_fixed.avi	0
1581	94	795.7194	573.9423	0.567852	0.6321079	577.5101	3.625425	0	760.3342	581.2179	0.4168766	0.6042393	578.6907	3.749612	0	3	778	578						Frog_fixed.avi	0
1597	95	794.7766	565.1757	0.5671349	0.63216	577.8676	3.608004	0	769.2693	587.887	0.4161463	0.6047051	578.4637	3.764405	0	3	782	577						Frog_fixed.avi	0
1614	96	811.5699	568.2136	0.5664332	0.6320522	577.6343	3.584475	0	782.4305	583.3661	0.415411	0.6050677	578.96	3.750966	0	3	797	576						Frog_fixed.avi	0
1631	97	851.6047	718.4712	0.5651605	0.6333765	577.8815	3.600749	0	815.2509	727.7523	0.4147028	0.6067708	578.6689	3.730889	0	4	833	723						Frog_fixed.avi	0
1647	98	854.9843	796.258	0.5645343	0.6335816	577.863	3.609226	0	837.023	801.3745	0.4139709	0.6076009	579.1692	3.728839	0	4	846	799						Frog_fixed.avi	0
1664	99	862.4603	796.5345	0.5640957	0.6333284	578.0669	3.562891	0	847.2418	827.3252	0.4133527	0.6077363	579.194	3.695246	0	4	855	812						Frog_fixed.avi	0
1681	100	890.0543	808.438	0.5635739	0.6329895	578.0416	3.44652	0	836.2704	824.5178	0.4127497	0.6078174	579.1323	3.701241	0	4	863	816						Frog_fixed.avi	0
1697	101	882.7441	788.7859	0.5630662	0.6326517	578.0554	3.483538	0	832.86	829.3305	0.4121251	0.6079303	579.368	3.689392	0	4	858	809						Frog_fixed.avi	0
1714	102	883.299	786.7173	0.562641	0.6324564	578.1103	3.565536	0	835.9598	826.3858	0.4116572	0.6081141	579.2142	3.709769	0	4	860	807						Frog_fixed.avi	0
1730	103	879.9171	801.0356	0.5621508	0.6321281	578.1217	3.569577	0	838.4631	816.2438	0.4110662	0.6082398	579.4559	3.673938	0	4	859	809						Frog_fixed.avi	0
1747	104	897.2033	792.3563	0.5616385	0.6319606	578.1191	3.543386	0	843.1376	831.0305	0.4105152	0.6084504	579.626	3.6885	0	4	870	812						Frog_fixed.avi	0
1764	105	887.9217	786.48	0.5611288	0.6318433	578.1746	3.562237	0	842.0892	836.8275	0.4099812	0.6087665	579.5945	3.706014	0	4	865	812						Frog_fixed.avi	0
1780	106	887.8101	797.0723	0.5605996	0.6318615	578.1729	3.56596	0	839.4977	831.1323	0.4094639	0.6091083	579.6119	3.705602	0	4	864	814						Frog_fixed.avi	0
1797	107	888.0554	801.3043	0.5600373	0.6319493	578.1646	3.569449	0	839.5812	824.2085	0.4089182	0.6095586	579.7319	3.740728	0	4	864	813						Frog_fixed.avi	0
1814	108	883.3929	795.7079	0.55948	0.6321323	578.2562	3.582788	0	861.9583	827.0382	0.4083867	0.6100649	579.7366	3.742455	0	4	873	811						Frog_fixed.avi	0
1830	109	887.2092	785.8758	0.5589502	0.6325397	578.2645	3.585573	0	858.767	826.6578	0.4078465	0.6106339	579.866	3.704584	0	4	873	806						Frog_fixed.avi	0
1847	110	876.0043	795.9927	0.5584806	0.6328688	578.2219	3.639791	0	852.1353	820.1243	0.4073694	0.6112866	579.9438	3.759163	0	4	864	808						Frog_fixed.avi	0
1864	111	896.106	787.0252	0.5580966	0.6333013	578.1962	3.613472	0	850.3824	823.4935	0.4069404	0.6118506	579.8522	3.724036	0	4	873	805						Frog_fixed.avi	0
1880	112	892.4847	784.1051	0.5577156	0.6335706	578.2874	3.640881	0	847.9172	829.7265	0.4065357	0.612349	580.0153	3.778129	0	4	870	807						Frog_fixed.avi	0
1897	113	879.0521	801.1654	0.5573126	0.6337184	578.3372	3.621212	0	855.6241	818.0991	0.4061902	0.6127639	580.4708	3.763731	0	4	867	810						Frog_fixed.avi	0
1914	114	891.0077	800.7566	0.5570156	0.6337951	578.4399	3.625088	0	857.0867	824.9756	0.405877	0.6130361	580.1619	3.754489	0	4	874	813						Frog_fixed.avi	0
1930	115	892.6143	794.1057	0.5566896	0.6338423	578.4445	3.668634	0	849.0463	826.8978	0.4055431	0.6132736	580.2316	3.822816	0	4	871	811						Frog_fixed.avi	0
1947	116	899.9423	794.8282	0.5562539	0.6338718	578.4346	3.612406	0	849.4741	826.3045	0.4051335	0.6134813	580.5933	3.792484	0	4	875	811						Frog_fixed.avi	0
1964	117	871.3373	804.7806	0.5557916	0.6339396	578.4858	3.670233	0	855.0131	819.4919	0.4046946	0.6137547	580.7139	3.791342	0	4	863	812						Frog_fixed.avi	0
1980	118	918.1343	708.1136	0.5548161	0.6328616	578.6171	3.68948	0	903.9645	739.1203	0.4041057	0.6130159	580.7982	3.842427	0	5	911	724						Frog_fixed.avi	0
1997	119	979.1647	566.8077	0.5535052	0.6311952	579.3726	3.739537	0	983.2925	551.6498	0.4034205	0.6116667	581.383	3.771398	0	5	981	559						Frog_fixed.avi	0
2014	120	1011.987	454.8668	0.5528189	0.6308411	579.0063	3.622713	0	1009	483.4158	0.4028438	0.6115649	581.6589	3.760346	0	5	1010	469						Frog_fixed.avi	0
2030	121	993.9928	502.8888	0.5523688	0.6310118	579.1134	3.718029	0	998.2745	509.7976	0.402218	0.6119281	581.404	3.780614	0	5	996	506						Frog_fixed.avi	0
2047	122	975.6934	508.2313	0.5504814	0.63117	587.3271	3.842497	0	1010.599	491.5753	0.4015755	0.6121744	581.5037	3.752607	0	5	993	500						Frog_fixed.avi	0
2064	123	986.9656	486.6271	0.5510912	0.6308241	579.624	3.712882	0	972.4048	513.0436	0.4008113	0.6124858	581.9872	3.865843	0	5	980	500						Frog_fixed.avi	0
2080	124	993.8489	508.8082	0.5504926	0.6308367	579.595	3.664491	0	975.2558	511.3855	0.400063	0.6128137	582.0919	3.85157	0	5	985	510						Frog_fixed.avi	0
2097	125	973.411	501.1851	0.5497754	0.6309101	579.9441	3.724107	0	987.1949	514.4934	0.3993983	0.6132386	582.4298	3.802634	0	5	980	508						Frog_fixed.avi	0
2114	126	974.1661	501.1507	0.549105	0.6310308	579.9055	3.71723	0	993.6777	501.5847	0.3987766	0.6137288	582.5946	3.848174	0	5	984	501						Frog_fixed.avi	0
2130	127	995.0682	496.8605	0.5485014	0.6312222	580.1013	3.72243	0	978.9603	519.4854	0.3980747	0.6142601	582.9653	3.830582	0	5	987	508						Frog_fixed.avi	0
2147	128	989.0635	497.3187	0.5478214	0.6315179	580.5232	3.721914	0	979.889	504.3542	0.3974394	0.6148519	582.9073	3.853645	0	5	984	501						Frog_fixed.avi	0
2164	129	1000.414	500.0422	0.5471854	0.6318343	580.3939	3.744952	0	988.2728	509.6327	0.3968394	0.615496	583.1019	3.816299	0	5	994	505						Frog_fixed.avi	0
2180	130	981.1597	511.0268	0.5465561	0.6322808	580.5352	3.771195	0	990.8379	504.2613	0.3962	0.6161348	583.6191	3.86172	0	5	986	508						Frog_fixed.avi	0
2197	131	985.8572	501.4866	0.5459972	0.6328268	580.8977	3.730674	0	977.2584	506.2638	0.3956688	0.6168563	583.8238	3.859188	0	5	982	504						Frog_fixed.avi	0
2214	132	971.8976	504.5534	0.5454909	0.633302	581.1226	3.763673	0	984.3347	515.1804	0.3952302	0.6175495	584.1531	3.833144	0	5	978	510						Frog_fixed.avi	0
2230	133	979.1011	502.5151	0.5450494	0.6338232	581.2856	3.738012	0	980.0501	515.6197	0.3948296	0.6182528	584.4533	3.907644	0	5	980	509						Frog_fixed.avi	0
2247	134	988.9127	497.184	0.5447524	0.6343027	581.5611	3.75888	0	974.7208	517.1865	0.3944729	0.6189173	584.5082	3.854884	0	5	982	507						Frog_fixed.avi	0
2263	135	995.1812	489.3574	0.5444346	0.6348177	581.423	3.738399	0	978.7794	510.2375	0.3942178	0.6196074	584.6688	3.90932	0	5	987	500						Frog_fixed.avi	0
2280	136	1015.359	484.8632	0.5441929	0.6352894	582.0215	3.724449	0	987.2527	506.2918	0.3939591	0.6201783	584.8302	3.874577	0	5	1001	496						Frog_fixed.avi	0
2297	137	999.4892	493.7854	0.5440106	0.6357034	581.8919	3.741006	0	989.381	502.505	0.3938022	0.6207789	585.0791	3.824223	0	5	994	498						Frog_fixed.avi	0
2313	138	987.3309	492.3395	0.5438116	0.6361054	582.1736	3.747647	0	986.4075	513.671	0.3936777	0.6214023	585.2391	3.84894	0	5	987	503						Frog_fixed.avi	0
2330	139	998.7314	494.2052	0.5436999	0.6365495	582.4337	3.707691	0	992.4806	504.0786	0.3935679	0.6220973	585.3488	3.834387	0	5	996	499						Frog_fixed.avi	0
2347	140	997.6349	507.4561	0.5436596	0.6370238	582.5178	3.781291	0	987.0033	515.8851	0.3934586	0.6227915	585.5383	3.858437	0	5	992	512						Frog_fixed.avi	0
2363	141	987.3721	506.5017	0.5436062	0.6374305	582.5504	3.758639	0	982.2114	517.168	0.3933963	0.6234391	585.6387	3.857148	0	5	985	512						Frog_fixed.avi	0
2380	142	976.1848	503.5081	0.5435268	0.6379448	582.951	3.753332	0	990.6152	499.8434	0.3933481	0.6241565	585.5629	3.795413	0	5	983	502						Frog_fixed.avi	0
2397	143	1007.848	483.2396	0.5434793	0.6383565	583.1052	3.678455	0	1000.421	506.8965	0.3933336	0.6248348	585.595	3.8084	0	5	1004	495						Frog_fixed.avi	0
2413	144	994.5394	482.7802	0.54345	0.6387919	583.3144	3.705032	0	990.2603	503.847	0.3933304	0.6254758	585.6146	3.855484	0	5	992	493						Frog_fixed.avi	0
2430	145	979.707	504.5975	0.5434541	0.6391477	583.3885	3.753317	0	987.2271	507.154	0.3933147	0.6261098	585.7258	3.85941	0	5	983	506						Frog_fixed.avi	0
2447	146	991.5237	494.1721	0.5434597	0.6395611	583.4995	3.717985	0	986.9635	493.3	0.3933057	0.6267108	585.7956	3.85442	0	5	989	494						Frog_fixed.avi	0
2463	147	968.1815	494.7376	0.5434821	0.6399196	583.5595	3.778034	0	983.9932	500.4298	0.3933266	0.6272684	585.7981	3.868781	0	5	976	498						Frog_fixed.avi	0
2480	148	978.2959	493.9361	0.5435163	0.6402617	583.6146	3.768813	0	977.0264	514.4658	0.3933529	0.6277505	585.8059	3.884804	0	5	978	504						Frog_fixed.avi	0
2497	149	992.647	485.5834	0.5435483	0.6404738	583.6361	3.72681	0	998.2289	492.5535	0.3934133	0.628123	586.0646	3.851479	0	5	995	489						Frog_fixed.avi	0
2513	150	985.6838	507.9774	0.5436196	0.6406617	583.5967	3.771954	0	980.3559	512.1572	0.3934709	0.6284394	586.2101	3.849782	0	5	983	510						Frog_fixed.avi	0
2530	151	999.6359	497.5707	0.5437421	0.6407204	583.5161	3.763144	0	998.4773	499.7315	0.393517	0.6286088	586.231	3.865386	0	5	999	499						Frog_fixed.avi	0
2547	152	982.0662	501.7357	0.5438126	0.6407115	583.5695	3.790598	0	981.0853	505.8097	0.3935644	0.6287545	586.2729	3.888996	0	5	982	504						Frog_fixed.avi	0
2563	153	992.5206	511.3327	0.5438529	0.6407325	583.6406	3.776505	0	995.0521	494.9318	0.3935905	0.6288365	586.2405	3.906592	0	5	994	503						Frog_fixed.avi	0
2580	154	989.5855	507.7282	0.543851	0.6407844	583.6358	3.793311	0	991.2841	516.3218	0.3935764	0.6289975	586.2657	3.886003	0	5	990	512						Frog_fixed.avi	0
2597	155	1008.699	492.0147	0.5438284	0.6409324	583.7885	3.751987	0	981.1479	510.0681	0.393535	0.6292419	586.266	3.871769	0	5	995	501						Frog_fixed.avi	0
2613	156	1004.576	485.6504	0.5438071	0.6411286	583.6958	3.745797	0	986.4592	500.8054	0.3935068	0.6295049	586.2465	3.887261	0	5	996	493						Frog_fixed.avi	0
2630	157	1005.535	497.8562	0.5437829	0.6413742	583.5853	3.742213	0	994.1651	493.1513	0.3934864	0.6297899	586.262	3.887957	0	5	1000	496						Frog_fixed.avi	0
2647	158	985.6232	496.2211	0.5437589	0.6416031	583.6893	3.804629	0	990.333	509.5575	0.3934728	0.6301584	586.1888	3.912707	0	5	988	503						Frog_fixed.avi	0
2663	159	985.0192	496.4147	0.5437655	0.6417907	583.67	3.801228	0	980.4662	509.114	0.3934891	0.6303419	586.2035	3.936155	0	5	983	503						Frog_fixed.avi	0
2680	160	987.7448	491.7471	0.543819	0.6419383	583.7031	3.810951	0	1007.994	492.9286	0.3934986	0.6305096	586.2596	3.923262	0	5	998	492						Frog_fixed.avi	0
2697	161	994.7881	489.1982	0.5438833	0.6419971	583.7533	3.779576	0	982.8167	504.8346	0.3935404	0.630556	586.2828	3.936551	0	5	989	497						Frog_fixed.avi	0
2713	162	999.8215	497.3348	0.5439469	0.6419996	583.7915	3.75929	0	982.0713	514.5178	0.3936212	0.6305221	586.1603	3.91899	0	5	991	506						Frog_fixed.avi	0
2730	163	987.7229	491.3218	0.5440208	0.6419677	583.8318	3.757112	0	994.7592	503.9862	0.3937233	0.630452	586.0397	3.929182	0	5	991	498						Frog_fixed.avi	0
2747	164	996.694	488.1352	0.5441756	0.6418896	583.6553	3.785249	0	995.2822	501.9332	0.3939072	0.6303043	586.001	3.954468	0	5	996	495						Frog_fixed.avi	0
2763	165	990.1919	489.5722	0.5443929	0.6418981	583.8229	3.784745	0	981.8549	502.9638	0.3940178	0.6302126	586.2191	3.985447	0	5	986	496						Frog_fixed.avi	0
2780	166	976.0487	495.763	0.5444907	0.6418794	583.8497	3.836252	0	996.8576	510.5213	0.3941636	0.6300269	586.0262	3.933156	0	5	986	503						Frog_fixed.avi	0
2797	167	993.5928	491.7533	0.5445708	0.6418151	583.8495	3.764413	0	978.8134	511.6121	0.3942784	0.6299126	585.834	3.91907	0	5	986	502						Frog_fixed.avi	0
2813	168	980.4589	504.0755	0.5446547	0.6417797	583.7517	3.809546	0	981.9269	510.2944	0.3943301	0.6297952	585.8507	3.920173	0	5	981	507						Frog_fixed.avi	0
2830	169	978.7921	501.2247	0.5447211	0.6416762	583.8708	3.794523	0	986.0949	499.8974	0.3943612	0.6296355	585.907	3.93474	0	5	982	501						Frog_fixed.avi	0
2846	170	992.9322	486.0892	0.5446714	0.6415914	583.9049	3.770578	0	1005.436	490.71	0.3943084	0.6294602	585.7471	3.896772	0	5	999	488						Frog_fixed.avi	0
2863	171	981.3483	501.1165	0.5445441	0.6414424	583.9199	3.797631	0	984.0447	496.7959	0.3941872	0.6293693	585.8601	3.964582	0	5	983	499						Frog_fixed.avi	0
2880	172	1000.485	479.4472	0.5444435	0.6412787	583.8582	3.762054	0	969.029	502.5609	0.3940115	0.6292478	586.0231	3.954646	0	5	985	491						Frog_fixed.avi	0
2896	173	992.1294	487.4847	0.5442851	0.6410619	583.8857	3.756848	0	980.4713	504.7026	0.393831	0.6291809	585.65	3.927441	0	5	986	496						Frog_fixed.avi	0
2913	174	999.668	482.6737	0.54402	0.6410018	583.8982	3.740547	0	972.287	494.1954	0.3936055	0.6291788	585.7649	3.973389	0	5	986	488						Frog_fixed.avi	0
2930	175	995.6256	495.1829	0.5437989	0.6407574	583.6782	3.741956	0	987.1439	481.7328	0.3933057	0.6291581	585.596	3.918175	0	5	991	488						Frog_fixed.avi	0
2946	176	985.3387	491.7574	0.5434383	0.6406103	583.8251	3.741942	0	986.7504	492.5434	0.3929353	0.629169	585.6818	3.957143	0	5	986	492						Frog_fixed.avi	0
2963	177	993.9861	482.2334	0.5430108	0.64046	583.7928	3.711897	0	979.6276	492.5988	0.3925452	0.6291305	585.6188	3.927652	0	5	987	487						Frog_fixed.avi	0
2980	178	981.9315	495.1946	0.5425777	0.6403564	583.6605	3.745741	0	975.4951	514.2806	0.3921176	0.6291491	585.4216	3.96893	0	5	979	505						Frog_fixed.avi	0
2996	179	990.3964	487.4862	0.5421278	0.6402481	583.4523	3.722483	0	983.5127	499.3163	0.3916619	0.6291607	585.1947	3.931561	0	5	987	493						Frog_fixed.avi	0
3013	180	987.6954	503.1077	0.5416599	0.6402378	583.2634	3.747257	0	997.8351	491.3246	0.3911295	0.6292862	585.2676	3.888155	0	5	993	497						Frog_fixed.avi	0
3030	181	999.2418	495.9942	0.5412056	0.6402987	583.0229	3.746008	0	1000.317	497.7384	0.3906423	0.6293218	585.1334	3.906008	0	5	1000	497						Frog_fixed.avi	0
3046	182	992.5759	497.2411	0.540741	0.6403334	582.9369	3.723003	0	989.8862	486.604	0.3901507	0.6293051	585.0256	3.923308	0	5	991	492						Frog_fixed.avi	0
3063	183	985.1501	487.7167	0.5402861	0.6403306	582.8484	3.742376	0	986.5862	502.6667	0.3897102	0.6292352	584.8317	3.983625	0	5	986	495						Frog_fixed.avi	0
3080	184	993.7481	482.2212	0.5399275	0.6402307	582.9482	3.704744	0	983.1351	485.9792	0.3892904	0.6289939	584.7571	3.954526	0	5	988	484						Frog_fixed.avi	0
3096	185	989.6813	499.4778	0.5396676	0.6399843	582.5638	3.737293	0	993.7041	481.9724	0.3889346	0.628752	584.4895	3.920249	0	5	992	491						Frog_fixed.avi	0
3113	186	996.1346	492.0327	0.5393298	0.6397959	582.4542	3.687549	0	979.1322	490.0467	0.3886157	0.6285341	584.0662	3.897989	0	5	988	491						Frog_fixed.avi	0
3130	187	1003.476	488.9024	0.5391673	0.6395008	582.2656	3.659898	0	989.3568	494.1628	0.3883031	0.6282526	584.0352	3.908679	0	5	996	492						Frog_fixed.avi	0
3146	188	994.3585	494.5983	0.5389932	0.6391257	581.7869	3.698194	0	998.0603	491.341	0.3881083	0.6280065	583.7488	3.886955	0	5	996	493						Frog_fixed.avi	0
3163	189	996.6963	491.4619	0.5388468	0.6388312	581.6933	3.674104	0	982.7894	507.9521	0.3879193	0.6277933	583.4274	3.918794	0	5	990	500						Frog_fixed.avi	0
3180	190	993.659	492.4545	0.5387358	0.6385711	581.6733	3.688077	0	991.0226	498.2997	0.387737	0.6276867	583.2476	3.868294	0	5	992	495						Frog_fixed.avi	0
3196	191	998.9862	490.3598	0.5385923	0.6383806	581.3586	3.697355	0	1003.314	487.898	0.3875568	0.6275445	583.0529	3.885563	0	5	1001	489						Frog_fixed.avi	0
3213	192	986.0326	493.8097	0.5384672	0.638226	581.0429	3.697958	0	981.3503	509.7971	0.3873983	0.6274315	582.6583	3.930648	0	5	984	502						Frog_fixed.avi	0
3230	193	998.8723	493.9049	0.5383825	0.638124	580.8683	3.689528	0	986.4641	505.1888	0.3872447	0.627364	582.5244	3.930357	0	5	993	500						Frog_fixed.avi	0
3246	194	991.9784	486.2783	0.5382419	0.6380283	580.274	3.716855	0	990.6871	497.9978	0.3870297	0.6272221	582.1458	3.921649	0	5	991	492						Frog_fixed.avi	0
3263	195	991.9297	480.6074	0.5381475	0.6378652	580.0574	3.738484	0	991.5897	498.1853	0.3868974	0.6270502	582.0449	3.908781	0	5	992	489						Frog_fixed.avi	0
3280	196	1001.299	492.9637	0.53807	0.6376645	579.9542	3.740122	0	992.5012	489.3808	0.3867561	0.6268528	581.517	3.920939	0	5	997	491						Frog_fixed.avi	0
3296	197	1014.768	500.9025	0.538027	0.6374582	579.5245	3.73964	0	1000.326	499.4335	0.3866658	0.6265741	581.3449	3.953699	0	5	1008	500						Frog_fixed.avi	0
3313	198	1002.824	499.6711	0.537996	0.6372585	579.299	3.762295	0	993.5994	509.696	0.3866054	0.6262712	581.2736	3.932254	0	5	998	505						Frog_fixed.avi	0
3330	199	1008.105	488.4188	0.5379614	0.6370058	578.9392	3.747725	0	1005.137	487.0162	0.3865648	0.6259477	581.0457	3.921338	0	5	1007	488						Frog_fixed.avi	0
3346	200	1001.165	490.5292	0.5379964	0.6367105	578.9934	3.769627	0	996.757	494.9702	0.3865669	0.6256136	580.7402	3.95373	0	5	999	493						Frog_fixed.avi	0
3363	201	1010.741	486.0616	0.5379921	0.6364119	578.753	3.780987	0	995.0807	483.1619	0.3865519	0.6252308	580.3814	3.955825	0	5	1003	485						Frog_fixed.avi	0
3380	202	986.868	495.7062	0.5380401	0.6360798	578.6523	3.828387	0	996.6046	479.2504	0.3865535	0.6248145	580.267	3.956761	0	5	992	487						Frog_fixed.avi	0
3396	203	993.5151	493.4604	0.5381138	0.6357545	578.4431	3.805562	0	996.4152	491.5586	0.3865532	0.6244281	580.0355	3.942709	0	5	995	493						Frog_fixed.avi	0
3413	204	998.6272	494.5873	0.5382273	0.6354231	578.1212	3.84916	0	1006.582	493.5717	0.3865769	0.6240517	579.8815	3.938911	0	5	1003	494						Frog_fixed.avi	0
3429	205	1006.827	494.3932	0.5383101	0.6351535	578.0849	3.773349	0	995.7538	499.7534	0.386662	0.6238455	579.8903	3.955788	0	5	1001	497						Frog_fixed.avi	0
3446	206	998.1481	491.1015	0.5383908	0.635108	578.0574	3.828955	0	1002.527	487.0913	0.3867591	0.6237004	579.6938	3.983119	0	5	1000	489						Frog_fixed.avi	0
3463	207	1000.539	501.9327	0.5384965	0.6351131	577.7503	3.854578	0	999.2099	502.6879	0.3868506	0.6236371	579.5822	4.033545	0	5	1000	502						Frog_fixed.avi	0
3479	208	995.951	498.128	0.5385996	0.6350964	577.3423	3.860874	0	1001.447	508.3618	0.3869321	0.6235705	579.3661	3.98796	0	5	999	503						Frog_fixed.avi	0
3496	209	1000.831	479.8944	0.5386456	0.6351418	577.3096	3.868984	0	1003.031	490.5313	0.3869764	0.623526	579.3271	3.970041	0	5	1002	485						Frog_fixed.avi	0
3513	210	980.8921	493.6176	0.5387228	0.6351169	577.3898	3.917171	0	998.8928	487.2989	0.3870159	0.6234639	579.2909	4.024818	0	5	990	490						Frog_fixed.avi	0
3529	211	1003.87	487.1969	0.5387878	0.6351175	577.3059	3.862262	0	993.5699	499.8396	0.3870699	0.6233399	579.1842	4.033504	0	5	999	494						Frog_fixed.avi	0
3546	212	997.5546	491.2935	0.5388657	0.6351188	577.1345	3.902835	0	1001.359	494.2785	0.3871333	0.6232616	579.0087	4.053021	0	5	999	493						Frog_fixed.avi	0
3563	213	1013.231	491.9445	0.5389718	0.6351465	577.0125	3.883277	0	1001.356	485.8118	0.387197	0.6232376	578.8422	4.052088	0	5	1007	489						Frog_fixed.avi	0
3579	214	1003.539	492.7361	0.5390657	0.6353261	576.9395	3.886133	0	1000.522	495.3217	0.3873022	0.6232308	578.6544	4.049919	0	5	1002	494						Frog_fixed.avi	0
3596	215	1005.348	492.0816	0.5391322	0.6355343	576.9785	3.925281	0	994.7339	489.5767	0.387412	0.6232544	578.8252	4.019791	0	5	1000	491						Frog_fixed.avi	0
3613	216	999.0341	486.2381	0.5392373	0.635746	576.8563	3.903244	0	1006.422	504.005	0.3875383	0.623265	578.9187	4.097752	0	5	1003	495						Frog_fixed.avi	0
3629	217	1014.74	487.866	0.5394362	0.6358746	576.6315	3.85878	0	1001.95	489.7826	0.3876605	0.6232542	578.7559	4.072545	0	5	1008	489						Frog_fixed.avi	0
3646	218	1017.706	491.2495	0.5395405	0.635938	576.8262	3.875293	0	1004.49	493.6476	0.3877711	0.6232156	578.5397	4.089942	0	5	1011	492						Frog_fixed.avi	0
3663	219	986.9407	488.9052	0.5396213	0.6361112	576.8251	3.939432	0	997.7355	499.6067	0.3878407	0.6231411	578.4845	4.09343	0	5	992	494						Frog_fixed.avi	0
3679	220	1001.232	488.3011	0.5396619	0.6362326	576.8151	3.908838	0	1013.065	473.6742	0.3878982	0.6231778	578.6452	4.089503	0	5	1007	481						Frog_fixed.avi	0
3696	221	992.6373	498.947	0.5396858	0.6365778	576.7415	3.928613	0	1012.428	498.1346	0.3879172	0.6233959	578.6885	4.080504	0	5	1003	499						Frog_fixed.avi	0
3713	222	998.4082	501.1933	0.5396844	0.6371177	576.8137	3.972935	0	995.1062	491.0534	0.3879292	0.623813	578.6991	4.134217	0	5	997	496						Frog_fixed.avi	0
3729	223	983.6406	495.8997	0.5396767	0.6378433	576.8472	3.937084	0	1009.091	487.33	0.3879087	0.6244522	578.6739	4.124464	0	5	996	492						Frog_fixed.avi	0
3746	224	998.0051	492.8634	0.5396485	0.6386398	576.8661	3.930906	0	994.0303	491.3043	0.3878829	0.6251358	578.6863	4.103678	0	5	996	492						Frog_fixed.avi	0
3763	225	996.027	486.7358	0.539614	0.6394247	576.8931	3.915919	0	994.7158	493.3948	0.3878236	0.6258654	578.6038	4.143923	0	5	995	490						Frog_fixed.avi	0
3779	226	1005.428	488.7522	0.539582	0.6401314	576.9625	3.931064	0	997.3688	490.6248	0.3877905	0.6265636	578.6364	4.14065	0	5	1001	490						Frog_fixed.avi	0
3796	227	997.2726	490.4668	0.5395501	0.6407881	577.0068	3.934926	0	998.5721	498.2466	0.3877708	0.6272734	578.6686	4.166335	0	5	998	494						Frog_fixed.avi	0
3812	228	1003.66	485.1244	0.5395303	0.6414711	577.0162	3.973547	0	994.914	489.7495	0.3877499	0.6279058	578.8373	4.142096	0	5	999	487						Frog_fixed.avi	0
3829	229	1012.755	492.0106	0.539507	0.6420637	577.1129	3.939553	0	990.6335	499.8391	0.3877487	0.628509	578.9285	4.212944	0	6	1002	496						Frog_fixed.avi	0
3846	230	1049.908	446.3429	0.5398129	0.6426235	591.0643	3.970917	0	1022.203	461.9169	0.3872909	0.629028	593.1529	4.166063	0	6	1036	454						Frog_fixed.avi	0
3863	231	1032.335	460.9024	0.5398016	0.6429572	591.0643	3.977229	0	1015.964	463.025	0.3873168	0.6293354	593.1574	4.209538	0	6	1024	462						Frog_fixed.avi	0
3879	232	1039.26	455.0284	0.5398484	0.6433331	591.0643	3.983891	0	1028.806	461.306	0.3874496	0.629721	593.1529	4.20481	0	6	1034	458						Frog_fixed.avi	0
3896	233	1040.148	462.5772	0.5398773	0.643654	591.0643	4.010584	0	1019.382	471.3419	0.3874836	0.6300095	593.1574	4.206319	0	6	1030	467						Frog_fixed.avi	0
3912	234	1038.084	448.1752	0.5399802	0.6440389	591.0643	3.995834	0	1023.431	456.1398	0.3875766	0.630402	593.1528	4.220081	0	6	1031	452						Frog_fixed.avi	0
3929	235	1032.392	458.2614	0.5400385	0.6445556	591.0643	4.031952	0	1017.256	479.5931	0.3876794	0.6307201	593.1574	4.199332	0	6	1025	469						Frog_fixed.avi	0
3946	236	1043.365	460.568	0.5401927	0.6451674	591.0643	4.045595	0	1042.801	466.3764	0.3879099	0.6312569	593.1528	4.205665	0	6	1043	463						Frog_fixed.avi	0
3962	237	1021.074	462.8765	0.5402728	0.6457467	591.0643	4.039824	0	1014.364	472.0054	0.3880209	0.6317009	593.1574	4.231882	0	6	1018	467						Frog_fixed.avi	0
3979	238	1040.683	448.6873	0.5428029	0.6460999	591.0643	3.94958	0	1005.979	457.9499	0.3904451	0.6319039	593.1481	4.100094	0	6	1023	453						Frog_fixed.avi	0
3996	239	1020.651	467.724	0.5383717	0.6470897	591.0643	3.955907	0	1010.863	477.0889	0.386095	0.632777	593.1574	4.13562	0	7	1016	472						Frog_fixed.avi	0
4012	240	1021.843	490.3473	0.5407649	0.6473026	578.3664	3.886967	0	990.9462	508.5192	0.3891713	0.6328998	580.3628	4.068011	0	7	1006	499						Frog_fixed.avi	0
4029	241	1008.364	492.4125	0.5410157	0.6478645	578.3859	3.912227	0	994.3015	509.6661	0.3894809	0.6332184	580.1415	4.068298	0	7	1001	501						Frog_fixed.avi	0
4046	242	1010.962	486.2709	0.5413195	0.6484346	578.501	3.912245	0	994.8846	502.5582	0.3897896	0.6336554	580.4108	4.065669	0	7	1003	494						Frog_fixed.avi	0
4062	243	1008.573	483.563	0.5416129	0.6490687	578.5862	3.904158	0	1001.363	508.0007	0.39014	0.6340681	580.5577	4.080388	0	7	1005	496						Frog_fixed.avi	0
4079	244	1009.699	482.1169	0.5419144	0.6497852	578.6165	3.915563	0	993.9855	510.0292	0.3904849	0.6345696	580.428	4.096838	0	7	1002	496						Frog_fixed.avi	0
4096	245	1016.223	479.0659	0.5422375	0.6505446	578.8141	3.90714	0	996.2275	505.5444	0.3907953	0.6350505	580.5396	4.056016	0	7	1006	492						Frog_fixed.avi	0
4112	246	1019.013	481.7953	0.5425649	0.6512217	578.7542	3.912053	0	998.9968	511.998	0.3911681	0.6355267	580.6385	4.092205	0	7	1009	497						Frog_fixed.avi	0
4129	247	1015.672	485.254	0.5428686	0.6520312	578.9067	3.917682	0	994.14	512.4764	0.3915114	0.6360714	580.6245	4.084508	0	7	1005	499						Frog_fixed.avi	0
4146	248	1009.211	481.4921	0.5431738	0.6529622	579.1599	3.923145	0	992.4113	511.6036	0.3918319	0.6366588	580.7221	4.082026	0	7	1001	497						Frog_fixed.avi	0
4162	249	1016.517	485.352	0.5435073	0.653936	579.1162	3.928751	0	992.8156	504.5685	0.3921791	0.637378	580.8122	4.084455	0	7	1005	495						Frog_fixed.avi	0
4179	250	1011.688	485.9897	0.5437984	0.6550083	579.0636	3.942667	0	997.2385	507.0482	0.3925398	0.6380705	580.8787	4.095382	0	7	1004	497						Frog_fixed.avi	0
4196	251	1019.906	479.7719	0.544111	0.6559634	579.2905	3.927001	0	991.2379	506.2726	0.3928234	0.6387047	580.8779	4.093257	0	7	1006	493						Frog_fixed.avi	0
4212	252	1016.06	484.5974	0.5444649	0.6567727	579.162	3.934712	0	999.2835	499.9847	0.3931805	0.6392396	580.8772	4.07535	0	7	1008	492						Frog_fixed.avi	0
4229	253	1014.46	479.8047	0.5447997	0.6574305	579.2191	3.957502	0	992.7518	506.2551	0.3935684	0.6395848	580.7972	4.086412	0	7	1004	493						Frog_fixed.avi	0
4246	254	1013.66	487.8694	0.5451411	0.6579834	579.4094	3.942457	0	992.5049	500.8068	0.3938758	0.6398917	580.8279	4.081284	0	7	1003	494						Frog_fixed.avi	0
4262	255	1015.186	486.8008	0.5454751	0.6585655	579.3118	3.935982	0	987.6221	502.6505	0.3942017	0.6402215	580.9274	4.086633	0	7	1001	495						Frog_fixed.avi	0
4279	256	1016.452	475.5073	0.5457678	0.6592022	579.4359	3.940525	0	995.5166	503.85	0.394563	0.640543	580.9355	4.084498	0	7	1006	490						Frog_fixed.avi	0
4296	257	1017.246	477.9587	0.5460562	0.6598437	579.5001	3.964602	0	986.322	501.6209	0.3947745	0.640953	581.0624	4.088792	0	7	1002	490						Frog_fixed.avi	0
4312	258	1014.407	482.1666	0.546258	0.6604123	579.4439	3.957309	0	993.641	502.4477	0.3950821	0.6413061	580.9654	4.098231	0	7	1004	492						Frog_fixed.avi	0
4329	259	1019.65	476.8478	0.546464	0.6609134	579.4673	3.94348	0	992.5645	494.8025	0.3952447	0.6416819	581.0272	4.074559	0	7	1006	486						Frog_fixed.avi	0
4346	260	1012.836	482.787	0.5466198	0.6613729	579.6163	3.960734	0	996.5888	495.6896	0.3954899	0.6419293	581.0412	4.093533	0	7	1005	489						Frog_fixed.avi	0
4362	261	1012.946	488.9284	0.5467726	0.6616963	579.6056	3.958139	0	997.2794	496.4695	0.3956286	0.6421817	581.0395	4.105062	0	7	1005	493						Frog_fixed.avi	0
4379	262	1016.795	483.9716	0.5468944	0.6620259	579.6185	3.955367	0	994.7356	492.6956	0.3957283	0.642427	581.0684	4.102926	0	7	1006	488						Frog_fixed.avi	0
4396	263	1018.745	487.5395	0.5469948	0.6624085	579.7084	3.95486	0	993.7283	497.8442	0.3958469	0.6426622	581.15	4.08902	0	7	1006	493						Frog_fixed.avi	0
4412	264	1018.34	477.4634	0.5470549	0.6627744	579.7303	3.946578	0	997.2588	499.3786	0.3959524	0.6429485	581.2338	4.104416	0	7	1008	488						Frog_fixed.avi	0
4429	265	1013.848	486.0959	0.5470937	0.6631581	579.7374	3.964223	0	1000.842	494.4284	0.3960286	0.6432884	581.2396	4.109255	0	7	1007	490						Frog_fixed.avi	0
4446	266	1010.955	479.1256	0.5471272	0.663541	579.8143	3.963114	0	996.6547	497.6659	0.3961075	0.6436108	581.1189	4.109447	0	7	1004	488						Frog_fixed.avi	0
4462	267	1019.096	479.7134	0.5472254	0.6639504	579.8088	3.959624	0	995.7217	499.9221	0.3961647	0.6439636	581.2195	4.107229	0	7	1007	490						Frog_fixed.avi	0
4479	268	1018.022	484.0377	0.5473543	0.6642997	579.8338	3.972627	0	989.8362	500.7609	0.3962697	0.6443188	581.4554	4.114145	0	7	1004	492						Frog_fixed.avi	0
4496	269	1020.731	482.4963	0.5475072	0.6648074	579.8623	3.970617	0	998.8809	496.1124	0.3964547	0.6447663	581.4236	4.110439	0	7	1010	489						Frog_fixed.avi	0
4512	270	1012.786	484.9967	0.5476171	0.6653267	579.8854	3.975209	0	995.4352	498.6895	0.3966189	0.6452383	581.1923	4.131826	0	7	1004	492						Frog_fixed.avi	0
4529	271	1015.591	488.387	0.5478275	0.6658719	579.8979	3.991678	0	993.2238	491.1869	0.39675	0.6457595	581.3985	4.126347	0	7	1004	490						Frog_fixed.avi	0
4546	272	1020.056	484.7479	0.5480316	0.6664401	579.9361	3.97303	0	999.9689	494.6827	0.3969787	0.646218	581.418	4.140001	0	7	1010	490						Frog_fixed.avi	0
4562	273	1009.87	498.2323	0.548315	0.6670867	580.0881	3.983329	0	991.0156	503.1255	0.3973164	0.6468451	581.7982	4.115334	0	7	1000	501						Frog_fixed.avi	0
4579	274	853.4604	709.7142	0.5493452	0.669603	580.0056	4.00941	0	816.2148	720.373	0.3989333	0.649002	581.1438	4.184997	0	8	835	715						Frog_fixed.avi	0
4595	275	755.2787	925.2126	0.5504215	0.6721877	579.9341	3.952671	0	707.7853	926.6121	0.4001662	0.6516573	580.8101	4.170321	0	8	732	926						Frog_fixed.avi	0
4612	276	693.0081	1116.891	0.5510172	0.6741751	580.0253	3.937901	0	640.6052	1127.099	0.4007472	0.6535319	581.0013	4.124877	0	8	667	1122						Frog_fixed.avi	0
4629	277	695.7395	1121.84	0.5514503	0.6750234	580.1381	3.94575	0	643.2847	1134.676	0.4008439	0.6541164	581.0128	4.145293	0	8	670	1128						Frog_fixed.avi	0
4646	278	683.8572	1140.742	0.5516601	0.6759368	580.1296	3.944756	0	635.7651	1152.975	0.4009848	0.6547666	580.8329	4.121912	0	8	660	1147						Frog_fixed.avi	0
4662	279	689.7156	1124.943	0.551956	0.676845	580.1052	3.945163	0	635.9546	1144.376	0.4011345	0.6554443	580.9369	4.124928	0	8	663	1135						Frog_fixed.avi	0
4679	280	687.4678	1131.95	0.5522043	0.6777244	580.2375	3.960315	0	640.0428	1146.18	0.401332	0.6560525	580.8304	4.120086	0	8	664	1139						Frog_fixed.avi	0
4696	281	691.8358	1134.294	0.5524958	0.6784464	580.0572	3.945118	0	638.193	1151.842	0.4015471	0.6565457	580.6301	4.13289	0	8	665	1143						Frog_fixed.avi	0
4712	282	689.6718	1127.32	0.552687	0.6791418	580.1693	3.94173	0	635.9617	1153.601	0.4016806	0.6570421	580.8357	4.137941	0	8	663	1140						Frog_fixed.avi	0
4729	283	693.3334	1132.804	0.5529208	0.6798187	580.1669	3.95158	0	640.7039	1144.881	0.4018425	0.6575764	580.6221	4.125398	0	8	667	1139						Frog_fixed.avi	0
4745	284	690.3453	1132.506	0.5530392	0.6804304	580.0355	3.961824	0	639.7922	1149.026	0.4019788	0.657972	580.4721	4.132573	0	8	665	1141						Frog_fixed.avi	0
4762	285	686.8585	1128.707	0.5530946	0.6810362	580.0825	3.964116	0	637.9764	1152.065	0.4020052	0.6583807	580.5093	4.137622	0	8	662	1140						Frog_fixed.avi	0
4779	286	689.7897	1136.329	0.5531278	0.6815014	580.0761	3.957817	0	637.0945	1146.533	0.4020206	0.6587143	580.4359	4.14586	0	8	663	1141						Frog_fixed.avi	0
4795	287	684.8218	1137.582	0.5531369	0.6819312	580.124	3.979787	0	636.3226	1150.616	0.4019972	0.658997	580.36	4.12325	0	8	661	1144						Frog_fixed.avi	0
4812	288	684.3488	1135.517	0.5530841	0.682359	579.9619	3.969665	0	639.7198	1148.164	0.4019175	0.6593255	580.3314	4.139217	0	8	662	1142						Frog_fixed.avi	0
4829	289	687.5206	1136.438	0.5530412	0.6827604	579.9429	3.973948	0	638.2662	1148.152	0.4018242	0.6596369	580.2867	4.123535	0	8	663	1142						Frog_fixed.avi	0
4845	290	689.6816	1132.232	0.5529553	0.6831493	580.1113	3.971591	0	637.9186	1146.328	0.4016796	0.6600208	580.3096	4.109416	0	8	664	1139						Frog_fixed.avi	0
4862	291	683.5275	1138.457	0.552798	0.6835119	580.0265	3.954812	0	639.3412	1150.515	0.4015326	0.6603516	580.3342	4.097464	0	8	661	1144						Frog_fixed.avi	0
4879	292	677.7203	1136.416	0.5526292	0.6837875	579.9783	3.959253	0	641.7345	1148.604	0.4014027	0.6606665	580.1364	4.072355	0	8	660	1143						Frog_fixed.avi	0
4895	293	689.6385	1138.963	0.5525196	0.6839869	580.0087	3.921989	0	646.8225	1156.79	0.4012432	0.6609382	580.3226	4.085061	0	8	668	1148						Frog_fixed.avi	0
4912	294	687.4172	1136.486	0.5523703	0.684146	580.0092	3.929379	0	636.8037	1150.553	0.401044	0.6611863	580.3527	4.048908	0	8	662	1144						Frog_fixed.avi	0
4929	295	683.7753	1137.415	0.5522023	0.6842262	579.9806	3.902767	0	648.9621	1150.08	0.4009268	0.6613535	580.0837	4.028989	0	8	666	1144						Frog_fixed.avi	0
4945	296	687.2811	1143.36	0.5520625	0.6842172	579.9763	3.907357	0	646.1578	1144.835	0.400753	0.6615368	580.3006	4.028494	0	8	667	1144						Frog_fixed.avi	0
4962	297	681.5235	1140.096	0.5519481	0.6841934	580.0202	3.870363	0	640.7542	1156.293	0.4005831	0.6615018	580.308	4.022252	0	8	661	1148						Frog_fixed.avi	0
4979	298	681.1368	1140.668	0.551796	0.6841165	579.9664	3.883515	0	646.4585	1150.922	0.4004517	0.6614991	580.1151	3.981324	0	8	664	1146						Frog_fixed.avi	0
4995	299	679.4817	1140.481	0.5516612	0.6839676	579.8124	3.870373	0	654.7486	1147.085	0.4003435	0.6615254	580.1324	3.98806	0	8	667	1144						Frog_fixed.avi	0
5012	300	679.7894	1139.674	0.5515624	0.683858	579.8937	3.872366	0	651.6393	1151.73	0.4002148	0.661404	580.2195	4.006055	0	8	666	1146						Frog_fixed.avi	0
5029	301	685.5963	1138.771	0.551494	0.6836879	579.8624	3.868567	0	651.0507	1152.606	0.4000695	0.6612814	580.2473	3.98403	0	8	668	1146						Frog_fixed.avi	0
5045	302	680.2198	1143.411	0.5514273	0.6834899	579.7158	3.86676	0	651.8541	1149.679	0.4000103	0.6611581	580.07	3.972841	0	8	666	1147						Frog_fixed.avi	0
5062	303	677.9678	1136.756	0.5513639	0.6832015	579.6501	3.87034	0	651.9516	1146.11	0.3999318	0.6609609	579.8911	3.971403	0	8	665	1141						Frog_fixed.avi	0
5079	304	675.0969	1142.147	0.5513158	0.6829122	579.511	3.875159	0	650.6467	1152.092	0.3998835	0.6608034	579.8407	3.984255	0	8	663	1147						Frog_fixed.avi	0
5095	305	674.0027	1139.838	0.5512924	0.6827164	579.3978	3.882321	0	656.9373	1150.739	0.399861	0.6605899	579.6346	3.989354	0	8	665	1145						Frog_fixed.avi	0
5112	306	676.9717	1135.213	0.5512509	0.6825194	579.1804	3.872807	0	657.0687	1152.504	0.3998088	0.6604416	579.4257	4.00044	0	8	667	1144						Frog_fixed.avi	0
5129	307	669.8955	1140.656	0.5512221	0.6822873	579.0599	3.866272	0	661.0156	1151.78	0.3997508	0.6602703	579.3922	3.998958	0	8	665	1146						Frog_fixed.avi	0
5145	308	671.563	1134.41	0.551201	0.6820946	579.0274	3.906038	0	655.2774	1158.215	0.3996754	0.6600965	579.2523	4.008757	0	8	663	1146						Frog_fixed.avi	0
5162	309	667.7756	1133.404	0.5511573	0.6818254	578.9453	3.905681	0	655.5841	1153.991	0.399569	0.6598909	579.1945	4.022717	0	8	662	1144						Frog_fixed.avi	0
5179	310	682.8376	1127.184	0.5508553	0.6811408	578.6568	3.91256	0	675.1841	1144.406	0.3993226	0.6591806	578.9519	4.026691	0	8	679	1136						Frog_fixed.avi	0
5195	311	790.7722	906.4044	0.5495524	0.6785894	578.6002	3.949131	0	812.0372	933.4968	0.3985872	0.6568196	579.1232	4.055659	0	9	801	920						Frog_fixed.avi	0
5212	312	859.4873	766.8382	0.5485833	0.676349	578.6632	3.968598	0	879.4996	793.5111	0.3980494	0.654746	579.2274	4.059282	0	9	869	780						Frog_fixed.avi	0
5229	313	908.7504	641.2376	0.5479988	0.6747773	578.5213	3.974569	0	925.6519	664.4601	0.3975953	0.653251	579.1906	4.069412	0	9	917	653						Frog_fixed.avi	0
5245	314	933.3492	595.1246	0.5476068	0.6739476	578.4735	3.991929	0	951.6849	606.2398	0.3972277	0.6524288	579.0173	4.049999	0	9	943	601						Frog_fixed.avi	0
5262	315	923.822	600.1248	0.5474429	0.6737081	578.1899	4.002018	0	942.2634	609.5272	0.3968224	0.6522029	578.9694	4.114696	0	9	933	605						Frog_fixed.avi	0
5278	316	932.8998	601.6262	0.5472562	0.6731938	578.1871	4.001649	0	940.027	608.9236	0.396447	0.6517236	579.1177	4.098433	0	9	936	605						Frog_fixed.avi	0
5295	317	929.8823	603.3534	0.5470046	0.6727073	577.8054	4.01536	0	943.1393	613.3741	0.3961233	0.6512455	578.8304	4.100287	0	9	937	608						Frog_fixed.avi	0
5312	318	934.6045	599.2874	0.5468301	0.6721184	577.8585	4.027496	0	941.6713	610.1209	0.3957891	0.6507461	578.5966	4.119856	0	9	938	605						Frog_fixed.avi	0
5328	319	931.98	597.6174	0.5466298	0.6714326	577.5906	4.035068	0	942.0024	617.4819	0.3955407	0.6502073	578.6481	4.131535	0	9	937	608						Frog_fixed.avi	0
5345	320	932.2527	604.366	0.5465165	0.6707832	577.4268	4.036361	0	940.3459	607.0342	0.3953044	0.6497871	578.4654	4.138339	0	9	936	606						Frog_fixed.avi	0
5362	321	934.8148	595.3571	0.5464741	0.6703143	577.3428	4.043641	0	940.4709	609.6039	0.3951946	0.6494685	578.3409	4.136399	0	9	938	602						Frog_fixed.avi	0
5378	322	937.0981	597.3967	0.5464641	0.669935	577.1854	4.038272	0	941.1044	608.0392	0.3951447	0.6491929	578.1663	4.1548	0	9	939	603						Frog_fixed.avi	0
5395	323	937.8008	596.1931	0.5465109	0.6696939	577.0291	4.05442	0	940.0146	614.4279	0.3950955	0.649013	577.9114	4.148065	0	9	939	605						Frog_fixed.avi	0
5412	324	936.1591	598.5539	0.5465699	0.6694689	576.8925	4.05259	0	942.2953	611.3856	0.3951083	0.6488573	577.7489	4.159577	0	9	939	605						Frog_fixed.avi	0
5428	325	936.2787	596.0464	0.5466419	0.6692382	576.5748	4.049085	0	940.094	616.2283	0.395103	0.6486501	577.6815	4.166445	0	9	938	606						Frog_fixed.avi	0
5445	326	935.7691	598.7056	0.5467168	0.6690199	576.4247	4.047345	0	941.9375	615.0035	0.3951434	0.6484486	577.4849	4.168092	0	9	939	607						Frog_fixed.avi	0
5462	327	952.5534	575.0264	0.5465798	0.6683815	576.2927	4.064985	0	965.7624	592.5204	0.3950711	0.6479539	577.3286	4.181492	0	10	959	584						Frog_fixed.avi	0
5478	328	974.8382	514.7895	0.5462582	0.6675264	576.3011	4.042666	0	1000.296	516.5467	0.3950172	0.647135	577.3019	4.143929	0	10	988	516						Frog_fixed.avi	0
5495	329	979.1936	520.3698	0.5463949	0.6672884	576.1637	4.047867	0	1003.314	523.4755	0.3950741	0.6468066	577.1431	4.147952	0	10	991	522						Frog_fixed.avi	0
5512	330	983.8571	516.2621	0.5465847	0.6668604	576.0151	4.054255	0	1003.363	516.1766	0.3951161	0.6464303	577.1063	4.158993	0	10	994	516						Frog_fixed.avi	0
5528	331	981.451	517.3244	0.5467943	0.6664298	575.7455	4.042324	0	993.9655	528.8635	0.3952673	0.6458987	577.0568	4.149885	0	10	988	523						Frog_fixed.avi	0
5545	332	980.5486	518.6755	0.5470297	0.6659275	575.6421	4.042137	0	1004.64	515.177	0.3954705	0.6454662	576.8886	4.131359	0	10	993	517						Frog_fixed.avi	0
5562	333	979.3347	516.3657	0.5472692	0.6656209	575.5458	4.039429	0	992.6628	522.4846	0.3956156	0.6449857	576.8066	4.149074	0	10	986	519						Frog_fixed.avi	0
5578	334	983.184	516.3738	0.5475289	0.6652623	575.397	4.007477	0	995.894	520.4411	0.3958769	0.6445804	576.5231	4.126417	0	10	990	518						Frog_fixed.avi	0
5595	335	978.397	514.9557	0.5478008	0.6650527	575.3641	4.017437	0	996.2266	522.9783	0.3960816	0.6442187	576.5601	4.112415	0	10	987	519						Frog_fixed.avi	0
5612	336	983.309	515.0724	0.5481319	0.6648578	575.0188	4.007825	0	1001.609	514.4476	0.3963934	0.6439121	576.2438	4.112396	0	10	992	515						Frog_fixed.avi	0
5628	337	981.5886	512.4664	0.5484362	0.6646801	574.881	3.973588	0	1001.619	519.4342	0.3966715	0.6435822	576.1667	4.090057	0	10	992	516						Frog_fixed.avi	0
5645	338	983.4821	509.9251	0.548815	0.6645429	574.9722	3.960382	0	998.1113	518.8847	0.3969984	0.6432965	576.0908	4.109948	0	10	991	514						Frog_fixed.avi	0
5661	339	975.2258	520.0487	0.5491665	0.6644924	574.8262	3.965782	0	1001.975	515.2919	0.3973503	0.6430191	575.8193	4.083883	0	10	989	518						Frog_fixed.avi	0
5678	340	981.1251	517.6409	0.5495537	0.66442	574.5862	3.94585	0	999.1591	524.1748	0.3977537	0.6426969	575.6541	4.087953	0	10	990	521						Frog_fixed.avi	0
5695	341	983.5814	510.1714	0.5499633	0.6642816	574.4175	3.914495	0	1006.705	514.6088	0.3981311	0.6423607	575.7073	4.058179	0	10	995	512						Frog_fixed.avi	0
5711	342	982.4271	518.4914	0.5503811	0.6641153	574.2805	3.936913	0	995.5793	523.5399	0.398457	0.6419467	575.6146	4.038078	0	10	989	521						Frog_fixed.avi	0
5728	343	983.0256	511.1184	0.5507472	0.6638693	574.214	3.901416	0	1003.539	513.6154	0.398843	0.6415244	575.366	4.018683	0	10	993	512						Frog_fixed.avi	0
5745	344	980.6756	514.1431	0.5511158	0.6636189	574.0217	3.888666	0	1004.277	513.1211	0.3992592	0.6410817	575.1531	4.013372	0	10	992	514						Frog_fixed.avi	0
5761	345	978.0527	511.1045	0.5514964	0.6634414	574.009	3.883885	0	1002.918	512.3703	0.3995931	0.6407045	575.0339	3.998407	0	10	990	512						Frog_fixed.avi	0
5778	346	982.2645	512.9323	0.5519089	0.6633165	573.8925	3.865837	0	996.6144	515.262	0.3999259	0.6403655	575.0194	4.011046	0	10	989	514						Frog_fixed.avi	0
5795	347	981.563	512.6079	0.5523068	0.6633016	573.5638	3.866971	0	999.5167	511.8037	0.4003224	0.6401322	574.9427	3.998996	0	10	991	512						Frog_fixed.avi	0
5811	348	981.3159	515.2054	0.5527201	0.6633336	573.3824	3.850024	0	994.043	522.2939	0.4007276	0.6399688	574.7064	4.008801	0	10	988	519						Frog_fixed.avi	0
5828	349	985.5265	510.9374	0.5531322	0.6634434	573.2897	3.836733	0	994.9088	522.0664	0.4011232	0.6398625	574.4016	3.97513	0	10	990	517						Frog_fixed.avi	0
5845	350	987.3119	507.3119	0.553557	0.6635833	573.266	3.839186	0	997.1403	512.3796	0.4015469	0.6397864	574.2942	3.990323	0	10	992	510						Frog_fixed.avi	0
5861	351	985.3074	516.5152	0.5539639	0.6636842	573.1083	3.844232	0	999.2422	515.808	0.4019384	0.6396384	574.2986	3.975658	0	10	992	516						Frog_fixed.avi	0
5878	352	978.2019	520.7336	0.5543666	0.6638255	572.9265	3.851	0	1000.32	514.6323	0.4022671	0.6395477	574.2217	3.963178	0	10	989	518						Frog_fixed.avi	0
5895	353	980.2481	509.712	0.5547459	0.6640725	572.9133	3.823714	0	996.1621	517.9108	0.4026536	0.6395105	573.9031	3.97906	0	10	988	514						Frog_fixed.avi	0
5911	354	978.3414	523.2507	0.5551463	0.6643197	572.6486	3.850075	0	1001.387	519.4694	0.4030693	0.6395169	573.6852	3.975931	0	10	990	521						Frog_fixed.avi	0
5928	355	978.3948	504.9527	0.5555413	0.6645871	572.4812	3.83397	0	1000.973	516.5611	0.4033923	0.6395758	573.5061	3.975845	0	10	990	511						Frog_fixed.avi	0
5945	356	981.2412	513.4182	0.5559016	0.6648869	572.2748	3.844275	0	993.9336	515.2476	0.4036942	0.6397489	573.5645	3.979338	0	10	988	514						Frog_fixed.avi	0
5961	357	978.4296	508.3315	0.5562204	0.6652061	572.2616	3.841608	0	1000.695	516.8133	0.4040642	0.6398732	573.4934	3.986031	0	10	990	513						Frog_fixed.avi	0
5978	358	977.4459	506.7402	0.5565462	0.6655069	572.2779	3.834386	0	993.9973	518.4925	0.4043607	0.6400079	573.1692	3.981627	0	10	986	513						Frog_fixed.avi	0
5995	359	980.878	513.2403	0.5568647	0.6657429	572.0001	3.851596	0	993.8708	514.3801	0.4046143	0.6401683	573.387	3.983168	0	10	987	514						Frog_fixed.avi	0
6011	360	976.6696	511.3986	0.5570896	0.6659931	572.2029	3.862897	0	998.7851	517.9272	0.4049096	0.6402835	572.9462	3.985442	0	10	988	515						Frog_fixed.avi	0
6028	361	974.1498	518.0368	0.557322	0.6661695	571.8301	3.881152	0	996.3135	512.5142	0.4051025	0.640398	573.3356	4.00889	0	10	985	515						Frog_fixed.avi	0
6045	362	974.9485	503.5234	0.5575326	0.6663804	572.1426	3.87984	0	995.0591	519.1671	0.4053453	0.6404852	572.9431	4.013121	0	10	985	511						Frog_fixed.avi	0
6061	363	977.2991	513.3311	0.5577511	0.6665626	571.9145	3.903872	0	989.6907	523.1447	0.4055221	0.6404897	573.1415	4.029211	0	10	983	518						Frog_fixed.avi	0
6078	364	976.8246	518.5349	0.5579165	0.666751	571.9429	3.881088	0	999.78	509.7816	0.4057363	0.6406309	573.1447	4.019711	0	10	988	514						Frog_fixed.avi	0
6095	365	975.726	511.0105	0.5580863	0.667027	572.1513	3.89053	0	988.368	517.571	0.4058947	0.6407132	573.0522	4.039312	0	10	982	514						Frog_fixed.avi	0
6111	366	982.9541	512.3368	0.5582741	0.667312	571.9228	3.888916	0	995.6414	516.8557	0.4060892	0.6408091	573.3009	4.03735	0	10	989	515						Frog_fixed.avi	0
6128	367	977.3712	514.9864	0.5584252	0.6675293	571.9773	3.892984	0	995.0062	522.2893	0.406279	0.6408867	573.1799	4.047664	0	10	986	519						Frog_fixed.avi	0
6144	368	974.4441	513.3923	0.5585691	0.6678196	572.191	3.87767	0	996.3655	520.3199	0.4064424	0.6410628	573.1135	4.042588	0	10	985	517						Frog_fixed.avi	0
6161	369	981.3256	505.2056	0.5586866	0.6680813	572.1536	3.876831	0	996.8719	515.7599	0.4065591	0.641246	573.4634	4.036861	0	10	989	510						Frog_fixed.avi	0
6178	370	976.7087	506.0704	0.5587407	0.6684371	572.1266	3.889475	0	993.9022	518.934	0.4066287	0.6415061	573.512	4.074502	0	10	985	513						Frog_fixed.avi	0
6194	371	976.0754	516.4514	0.558769	0.6686686	572.1573	3.900065	0	994.065	525.7927	0.4066558	0.6416889	573.6234	4.067266	0	10	985	521						Frog_fixed.avi	0
6211	372	979.6967	500.9894	0.5587409	0.6688608	572.2877	3.892442	0	995.5088	511.8312	0.4066485	0.6418427	573.7452	4.068646	0	10	988	506						Frog_fixed.avi	0
6228	373	979.437	477.608	0.5586512	0.6689956	572.5025	3.889904	0	994.9951	490.2958	0.4066916	0.6418476	573.8173	4.052987	0	10	987	484						Frog_fixed.avi	0
6244	374	977.7471	485.8699	0.5586053	0.6693627	572.6746	3.915852	0	1001.027	483.974	0.4066662	0.6422825	573.8362	4.061946	0	10	989	485						Frog_fixed.avi	0
6261	375	982.5565	475.6765	0.5585514	0.6697295	572.7006	3.888424	0	995.3094	493.4248	0.4066118	0.6425637	573.9885	4.050736	0	10	989	485						Frog_fixed.avi	0
6278	376	983.691	482.7845	0.5584612	0.6700166	572.7054	3.890965	0	999.1279	493.9162	0.4065722	0.6428954	573.981	4.055326	0	10	991	488						Frog_fixed.avi	0
6294	377	984.6069	476.7188	0.5583656	0.6704115	572.8365	3.895013	0	1001.353	492.5621	0.4064921	0.6432658	574.1597	4.058358	0	10	993	485						Frog_fixed.avi	0
6311	378	982.1764	483.3239	0.5582545	0.6706805	572.9717	3.891789	0	996.4019	490.0598	0.4063953	0.6436623	574.3925	4.026779	0	10	989	487						Frog_fixed.avi	0
6328	379	982.5638	477.0833	0.5581201	0.6710309	573.0208	3.904964	0	997.7734	493.422	0.4062581	0.6440468	574.516	4.026742	0	10	990	485						Frog_fixed.avi	0
6344	380	986.7357	474.4674	0.5579926	0.6713254	573.3149	3.897647	0	994.4725	497.92	0.4061373	0.6444255	574.3958	4.024295	0	10	991	486						Frog_fixed.avi	0
6361	381	982.0958	481.0525	0.5577718	0.6715173	573.4233	3.877641	0	998.1575	492.3178	0.4059602	0.6448326	574.7021	3.998448	0	10	990	487						Frog_fixed.avi	0
6378	382	981.6761	467.7038	0.5575472	0.6718397	573.459	3.886442	0	1000.452	493.3006	0.4057532	0.6451867	574.978	4.006978	0	10	991	481						Frog_fixed.avi	0
6394	383	985.6871	472.2046	0.5573325	0.6720484	573.7565	3.884134	0	994.8806	487.9594	0.4055324	0.6455566	574.8538	4.007979	0	10	990	480						Frog_fixed.avi	0
6411	384	986.5858	477.9177	0.5571489	0.6722108	573.7271	3.897475	0	988.8685	496.2448	0.4053115	0.6458906	575.2487	4.005818	0	10	988	487						Frog_fixed.avi	0
6428	385	983.3831	473.3119	0.5569324	0.6724313	573.984	3.882898	0	997.9404	487.9198	0.4051553	0.6463449	575.2097	3.996355	0	10	991	481						Frog_fixed.avi	0
6444	386	983.7296	477.6842	0.556727	0.6727065	574.0051	3.895561	0	994.6057	491.691	0.4048716	0.6467288	575.4904	3.995978	0	10	989	485						Frog_fixed.avi	0
6461	387	980.6606	480.232	0.5564538	0.6729966	574.2369	3.896112	0	993.6371	497.1935	0.4047086	0.6472521	575.5281	4.015849	0	10	987	489						Frog_fixed.avi	0
6478	388	988.8773	475.5796	0.5562264	0.6733481	574.228	3.885143	0	990.4846	495.3615	0.404391	0.6477093	575.6548	3.995742	0	10	990	485						Frog_fixed.avi	0
6494	389	981.7911	478.9089	0.5559308	0.6736797	574.3679	3.8994	0	996.6558	495.1718	0.4042059	0.6481712	575.6914	3.996393	0	10	989	487						Frog_fixed.avi	0
6511	390	989.7168	477.4837	0.5556766	0.673937	574.4558	3.878793	0	995.9277	494.0276	0.4038855	0.6485884	575.7722	3.991221	0	10	993	486						Frog_fixed.avi	0
6528	391	988.4354	478.1798	0.5554102	0.6742855	574.5399	3.890156	0	1003.706	495.7971	0.4036817	0.6489881	575.9384	4.006792	0	10	996	487						Frog_fixed.avi	0
6544	392	990.015	472.3898	0.5551869	0.6745213	574.6968	3.884227	0	995.673	494.5656	0.4034315	0.6493385	576.1192	4.006699	0	10	993	483						Frog_fixed.avi	0
6561	393	990.61	474.9207	0.5549781	0.6746648	574.777	3.901114	0	1004.192	491.3754	0.4032401	0.6496599	576.0673	3.995084	0	10	997	483						Frog_fixed.avi	0
6578	394	989.7513	474.0795	0.5547705	0.6747523	574.9291	3.8915	0	997.428	494.9948	0.4030142	0.649883	576.4431	4.023635	0	10	994	485						Frog_fixed.avi	0
6594	395	992.1505	478.8127	0.554536	0.6747983	574.9494	3.905808	0	1002.592	494.1331	0.4028565	0.6500362	576.1406	4.017465	0	10	997	486						Frog_fixed.avi	0
6611	396	989.6079	480.2141	0.5543008	0.6749083	575.0713	3.930089	0	996.7072	493.214	0.4025509	0.650247	576.5764	3.998458	0	10	993	487						Frog_fixed.avi	0
6627	397	988.4698	481.2957	0.5540204	0.674986	575.0963	3.906753	0	1002.07	494.1602	0.4023267	0.6504416	576.4084	4.025679	0	10	995	488						Frog_fixed.avi	0
6644	398	990.8599	476.9058	0.5537481	0.6751868	575.274	3.941361	0	1000.569	489.9277	0.4020275	0.6506624	576.6818	4.02501	0	10	996	483						Frog_fixed.avi	0
6661	399	991.0877	472.5605	0.5534601	0.6753528	575.2498	3.914047	0	1004.879	491.3074	0.4017755	0.6509099	576.5317	4.007357	0	10	998	482						Frog_fixed.avi	0
6677	400	988.3796	476.1966	0.5532035	0.6754646	575.4263	3.950593	0	1000.913	492.1767	0.4015251	0.6511929	576.7044	4.028977	0	10	995	484						Frog_fixed.avi	0
6694	401	987.3406	473.797	0.5529619	0.6756153	575.3649	3.948558	0	1002.871	496.8062	0.4012838	0.6514726	576.6057	4.010281	0	10	995	485						Frog_fixed.avi	0
6711	402	991.5744	472.3199	0.5527293	0.6758311	575.5459	3.984442	0	1004.49	488.4992	0.4010332	0.6518396	576.7453	4.008979	0	10	998	480						Frog_fixed.avi	0
6727	403	988.7905	473.3829	0.5524954	0.6760448	575.3872	3.950701	0	1005.95	496.7167	0.4008124	0.6521289	576.6649	4.029317	0	10	997	485						Frog_fixed.avi	0
6744	404	989.0481	475.271	0.5522339	0.6762081	575.529	3.967815	0	1001.223	497.6867	0.4005395	0.6524754	576.7828	4.035647	0	10	995	486						Frog_fixed.avi	0
6761	405	989.3183	476.2612	0.5519956	0.6763324	575.4067	3.976911	0	1002.843	489.6042	0.400303	0.6528226	576.7176	4.022645	0	10	996	483						Frog_fixed.avi	0
6777	406	993.9094	474.6587	0.5517228	0.6764928	575.5767	4.005201	0	1005.872	499.0728	0.4000256	0.6530868	576.7926	4.038774	0	10	1000	487						Frog_fixed.avi	0
6794	407	990.8339	478.6273	0.5514333	0.6765862	575.4104	3.999792	0	1004.795	494.9423	0.3997199	0.6533844	576.8018	4.056064	0	10	998	487						Frog_fixed.avi	0
6811	408	994.8875	476.2369	0.5511744	0.6767667	575.616	4.020885	0	1009.356	490.5228	0.3994649	0.6536973	576.8265	4.055991	0	10	1002	483						Frog_fixed.avi	0
6827	409	993.174	472.2301	0.5508756	0.6769479	575.5709	4.016152	0	1000.98	492.4671	0.3991161	0.6540255	576.9535	4.056913	0	10	997	482						Frog_fixed.avi	0
6844	410	993.2618	478.9413	0.5506378	0.6770681	575.5562	4.039645	0	1006.774	496.8603	0.3989284	0.6544081	576.8994	4.094431	0	10	1000	488						Frog_fixed.avi	0
6861	411	994.2137	480.9079	0.5504073	0.677178	575.6096	4.034258	0	1002.288	496.8002	0.3986338	0.6546808	576.976	4.068375	0	10	998	489						Frog_fixed.avi	0
6877	412	991.2874	481.252	0.5502149	0.6772825	575.6859	4.0487	0	1008.299	499.4941	0.3984993	0.6549488	576.8003	4.087322	0	10	1000	490						Frog_fixed.avi	0
6894	413	991.6251	480.382	0.550049	0.6772429	575.7164	4.050427	0	1006.941	489.6197	0.3982972	0.6552166	576.9788	4.098152	0	10	999	485						Frog_fixed.avi	0
6911	414	988.4325	485.8584	0.5498795	0.6772293	575.8522	4.069434	0	1003.736	489.1605	0.3981126	0.6553634	577.0149	4.110092	0	10	996	488						Frog_fixed.avi	0
6927	415	991.906	479.3491	0.5497721	0.6772248	575.8444	4.059148	0	1006.529	492.4704	0.3980386	0.6554982	576.9172	4.112	0	10	999	486						Frog_fixed.avi	0
6944	416	993.5395	485.7925	0.5497181	0.6771832	575.8855	4.076335	0	1009.411	496.9182	0.3979566	0.6555413	576.9892	4.12315	0	10	1001	491						Frog_fixed.avi	0
6961	417	976.2012	504.1366	0.5497622	0.6775323	575.9954	4.07305	0	994.803	516.3649	0.3980964	0.655951	577.3082	4.122446	0	10	986	510						Frog_fixed.avi	0
6977	418	840.8701	764.6957	0.5506111	0.6798312	575.9761	4.100631	0	828.3936	784.3129	0.3995053	0.6580306	576.7227	4.185287	0	11	835	775						Frog_fixed.avi	0
6994	419	752.4158	976.0574	0.5514409	0.6815694	575.9913	4.073199	0	747.187	985.3784	0.4003005	0.6599426	576.8448	4.17142	0	11	750	981						Frog_fixed.avi	0
7011	420	737.2943	1052.873	0.5517799	0.6820847	576.0413	4.054217	0	736.0741	1074.065	0.400398	0.6605414	577.0086	4.175128	0	11	737	1063						Frog_fixed.avi	0
7027	421	732.1715	1070.236	0.5519165	0.6823565	576.2429	4.044126	0	725.4377	1087.403	0.4002871	0.6608244	577.1354	4.15984	0	11	729	1079						Frog_fixed.avi	0
7044	422	727.8333	1065.006	0.5520256	0.6828024	576.1132	4.051489	0	723.6046	1089.638	0.4002403	0.6612703	577.1729	4.177319	0	11	726	1077						Frog_fixed.avi	0
7061	423	736.6168	1060.642	0.5521266	0.6832279	576.1947	4.06428	0	727.7982	1089.015	0.400233	0.6617312	577.1585	4.170461	0	11	732	1075						Frog_fixed.avi	0
7077	424	738.1982	1053.299	0.5521654	0.6836478	576.2751	4.061636	0	724.6893	1084.968	0.4001698	0.6621279	577.3805	4.166926	0	11	731	1069						Frog_fixed.avi	0
7094	425	731.4175	1057.225	0.5521787	0.6839192	576.2295	4.061203	0	727.8486	1088.593	0.4001746	0.6625082	577.2656	4.172076	0	11	730	1073						Frog_fixed.avi	0
7111	426	740.5691	1050.347	0.5522116	0.6842335	576.2202	4.057615	0	727.3679	1085.88	0.4001317	0.6627901	577.3715	4.180961	0	11	734	1068						Frog_fixed.avi	0
7127	427	739.8828	1055.529	0.5522072	0.6844401	576.2762	4.079765	0	728.7465	1087.161	0.4001067	0.6629509	577.3183	4.173701	0	11	734	1071						Frog_fixed.avi	0
7144	428	735.9124	1050.656	0.5521646	0.6846321	576.3527	4.056893	0	723.9135	1086.039	0.4000753	0.6631455	577.2655	4.181228	0	11	730	1068						Frog_fixed.avi	0
7160	429	740.5364	1059.862	0.5521446	0.6847933	576.4225	4.054234	0	728.2382	1083.891	0.4000304	0.6632944	577.3884	4.187358	0	11	734	1072						Frog_fixed.avi	0
7177	430	740.7545	1052.371	0.5521256	0.6850286	576.5266	4.053766	0	725.3986	1089.884	0.4000118	0.6634156	577.4154	4.193349	0	11	733	1071						Frog_fixed.avi	0
7194	431	745.1464	1057.235	0.5521079	0.6851726	576.6379	4.049851	0	730.2853	1085.696	0.400018	0.6634901	577.4356	4.1953	0	11	738	1071						Frog_fixed.avi	0
7210	432	741.8119	1059.971	0.5521116	0.6852466	576.7492	4.048804	0	726.5714	1086.322	0.4000415	0.6635557	577.5117	4.176409	0	11	734	1073						Frog_fixed.avi	0
7227	433	744.3158	1061.001	0.5521206	0.6852877	576.7557	4.044316	0	730.6542	1087.985	0.4000581	0.6636537	577.5518	4.167475	0	11	737	1074						Frog_fixed.avi	0
7244	434	746.0109	1062.225	0.5521111	0.6853412	576.7707	4.039935	0	728.7775	1084.22	0.4000793	0.6637455	577.5549	4.158908	0	11	737	1073						Frog_fixed.avi	0
7260	435	741.8727	1063.95	0.5520888	0.6854903	576.824	4.011176	0	727.4249	1081.15	0.4000595	0.6639662	577.7029	4.136277	0	11	735	1073						Frog_fixed.avi	0
7277	436	741.5814	1061.306	0.5520346	0.6857762	577.0893	4.033437	0	723.6552	1081.807	0.400034	0.6641859	577.7604	4.12774	0	11	733	1072						Frog_fixed.avi	0
7294	437	746.3433	1062.6	0.5520205	0.6860659	577.1077	3.976304	0	724.7419	1078.859	0.4000101	0.6645095	577.8658	4.108144	0	11	736	1071						Frog_fixed.avi	0
7310	438	747.8293	1063.749	0.5519972	0.6863921	577.1671	3.990161	0	718.8574	1083.089	0.3999966	0.6649088	577.9628	4.084182	0	11	733	1073						Frog_fixed.avi	0
7327	439	748.6838	1064.162	0.5520074	0.6866944	577.1823	3.95543	0	724.7419	1088.179	0.4000095	0.6651845	578.0511	4.065824	0	11	737	1076						Frog_fixed.avi	0
7344	440	750.6992	1062.176	0.5519994	0.6868874	577.3098	3.953824	0	720.9082	1085.583	0.4000286	0.6654412	578.0645	4.038487	0	11	736	1074						Frog_fixed.avi	0
7360	441	751.3331	1060.152	0.5519996	0.6870138	577.3666	3.952116	0	726.9278	1080.482	0.4000522	0.665637	578.1765	4.029014	0	11	739	1070						Frog_fixed.avi	0
7377	442	745.6647	1059.408	0.5519943	0.6870624	577.4336	3.930055	0	725.3894	1080.987	0.4000823	0.6656924	578.2565	4.018271	0	11	736	1070						Frog_fixed.avi	0
7394	443	750.972	1064.599	0.5519868	0.6870499	577.5006	3.922655	0	724.8998	1079.973	0.4000979	0.6656836	578.3268	4.004828	0	11	738	1072						Frog_fixed.avi	0
7410	444	747.2739	1059.121	0.5519899	0.6869748	577.6091	3.922261	0	726.0375	1077.888	0.4001415	0.665642	578.4631	3.982648	0	11	737	1069						Frog_fixed.avi	0
7427	445	747.2689	1059.187	0.552011	0.6868543	577.7567	3.901612	0	724.3448	1077.867	0.4001539	0.665468	578.5002	3.987822	0	11	736	1069						Frog_fixed.avi	0
7444	446	743.8149	1056.183	0.5519904	0.686651	577.7493	3.908798	0	722.5683	1079.932	0.4001772	0.6652221	578.5209	3.971562	0	11	733	1068						Frog_fixed.avi	0
7460	447	746.9048	1061.044	0.551983	0.6863071	577.8287	3.910346	0	721.9153	1075.543	0.4001721	0.6649376	578.6046	3.965678	0	11	734	1068						Frog_fixed.avi	0
7477	448	751.6365	1057.549	0.5520168	0.6859632	577.9634	3.913374	0	728.4939	1075.617	0.4002233	0.6645578	578.5397	3.970223	0	11	740	1067						Frog_fixed.avi	0
7494	449	749.4317	1059.047	0.5520253	0.6854516	578.0147	3.910488	0	719.3839	1081.041	0.4001974	0.6641182	578.6731	3.970565	0	11	734	1070						Frog_fixed.avi	0
7510	450	753.5427	1056.43	0.5520234	0.6849993	578.0204	3.915973	0	722.515	1077.611	0.4002059	0.663611	578.6307	3.972725	0	11	738	1067						Frog_fixed.avi	0
7527	451	746.1671	1052.78	0.5519795	0.6844338	578.1164	3.919145	0	728.1863	1074.047	0.4001453	0.663086	578.7125	3.971431	0	11	737	1063						Frog_fixed.avi	0
7544	452	749.4153	1062.169	0.5519059	0.6837401	578.0769	3.924754	0	726.566	1079.354	0.4000711	0.6624433	578.8926	3.993111	0	11	738	1071						Frog_fixed.avi	0
7560	453	750.2759	1061.429	0.5518192	0.6830682	578.2703	3.922836	0	719.5682	1080.199	0.3999728	0.6617421	578.9	3.990334	0	11	735	1071						Frog_fixed.avi	0
7577	454	753.7549	1058.536	0.5517561	0.6823646	578.3608	3.927371	0	722.9374	1076.959	0.3998597	0.6611028	579.0081	4.000254	0	11	738	1068						Frog_fixed.avi	0
7594	455	754.8294	1057.868	0.5516371	0.681601	578.2734	3.949111	0	723.8297	1072.726	0.399785	0.6604008	578.8654	4.003999	0	11	739	1065						Frog_fixed.avi	0
7610	456	746.8291	1053.341	0.5514171	0.6807672	578.1299	3.947671	0	722.6437	1075.289	0.3995845	0.6596641	579.0704	4.007135	0	11	735	1064						Frog_fixed.avi	0
7627	457	847.1862	887.2917	0.5502151	0.6781564	578.3458	3.969385	0	849.1066	914.4653	0.3988535	0.6572449	579.3165	4.085912	0	12	848	901						Frog_fixed.avi	0
7644	458	916.3146	728.2645	0.5489848	0.6754268	578.6414	4.008016	0	921.9556	758.5825	0.3982305	0.6547589	579.6728	4.041605	0	12	919	743						Frog_fixed.avi	0
7660	459	926.5283	619.6919	0.5485191	0.6733993	578.7033	4.000894	0	941.6977	637.1728	0.3979309	0.652849	579.7943	4.058	0	12	934	628						Frog_fixed.avi	0
7677	460	946.7029	614.5721	0.5482332	0.6724696	578.585	4.009752	0	932.7637	630.9368	0.3974625	0.6520864	579.8253	4.062348	0	12	940	623						Frog_fixed.avi	0
7693	461	937.1337	612.6047	0.5478407	0.6715594	578.529	4.003087	0	939.4658	622.2625	0.3969485	0.6512851	579.8677	4.075713	0	12	938	617						Frog_fixed.avi	0
7710	462	939.9737	608.8151	0.5473796	0.6705197	578.5276	4.002183	0	933.746	624.4651	0.3963992	0.6503619	579.9753	4.069134	0	12	937	617						Frog_fixed.avi	0
7727	463	939.6348	607.1904	0.5468546	0.6694845	578.5291	4.004379	0	936.7001	625.5223	0.3958049	0.6495243	580.2233	4.079738	0	12	938	616						Frog_fixed.avi	0
7743	464	941.0613	606.058	0.5463161	0.6684557	578.5129	4.011125	0	933.7964	627.5734	0.3951679	0.6487343	580.3207	4.102964	0	12	937	617						Frog_fixed.avi	0
7760	465	943.7159	607.7047	0.5457293	0.6674252	578.3649	4.007298	0	931.7732	623.7863	0.3945477	0.6480091	580.4166	4.08665	0	12	938	616						Frog_fixed.avi	0
7777	466	948.305	607.9184	0.5451461	0.6663415	578.3185	3.989373	0	937.6602	621.6385	0.3939577	0.6471946	580.4257	4.075146	0	12	943	615						Frog_fixed.avi	0
7793	467	941.0902	612.2724	0.5445116	0.665117	578.1566	3.991839	0	937.7752	630.5845	0.3933236	0.6464298	580.7032	4.097675	0	12	939	621						Frog_fixed.avi	0
7810	468	947.7236	604.405	0.5438688	0.6638513	578.3859	3.992361	0	937.3157	626.6603	0.39269	0.6456866	581.0701	4.093803	0	12	943	616						Frog_fixed.avi	0
7827	469	944.1763	605.2107	0.5431683	0.6622452	577.9738	3.96717	0	945.6536	624.9324	0.3920743	0.6448492	581.1457	4.101925	0	12	945	615						Frog_fixed.avi	0
7843	470	946.6924	606.0732	0.542227	0.6601838	577.9355	3.979682	0	935.022	623.3645	0.3911792	0.6439528	581.3877	4.094553	0	12	941	615						Frog_fixed.avi	0
7860	471	946.4973	611.1876	0.5410458	0.657615	577.7006	3.991936	0	936.1027	620.1196	0.3901134	0.6428504	581.7119	4.08567	0	12	941	616						Frog_fixed.avi	0
7877	472	949.5098	607.3528	0.5395303	0.6542813	577.5137	3.964412	0	939.0504	628.1633	0.3887475	0.6414909	582.1984	4.092053	0	12	944	618						Frog_fixed.avi	0
7893	473	932.298	612.864	0.5376775	0.6499476	577.3744	3.981451	0	940.2878	627.4384	0.3869169	0.6397728	582.9692	4.098318	0	12	936	620						Frog_fixed.avi	0
7910	474	1041.694	773.0305	0.534713	0.6445858	577.7892	3.529222	0	1036.658	685.0446	0.3839087	0.6377223	583.8156	4.048716	0	12	1039	729						Frog_fixed.avi	0
7926	475	-1280	-1024	-1	-1	-1	-1	4	-1280	-1024	-1	-1	-1	-1	4		0	0						Frog_fixed.avi	0
7943	476	-1280	-1024	-1	-1	-1	-1	4	-1280	-1024	-1	-1	-1	-1	4		0	0						Frog_fixed.avi	0
7960	477	-1280	-1024	-1	-1	-1	-1	4	-1280	-1024	-1	-1	-1	-1	4		0	0						Frog_fixed.avi	0
7976	478	-1280	-1024	-1	-1	-1	-1	4	-1280	-1024	-1	-1	-1	-1	4		0	0						Frog_fixed.avi	0
7993	479	-1280	-1024	-1	-1	-1	-1	4	-1280	-1024	-1	-1	-1	-1	4		0	0						Frog_fixed.avi	0
8010	480	-1280	-1024	-1	-1	-1	-1	4	-1280	-1024	-1	-1	-1	-1	4		0	0						Frog_fixed.avi	0
8026	481	-1280	-1024	-1	-1	-1	-1	4	-1280	-1024	-1	-1	-1	-1	4		0	0						Frog_fixed.avi	0
8043	482	-1280	-1024	-1	-1	-1	-1	4	-1280	-1024	-1	-1	-1	-1	4		0	0						Frog_fixed.avi	0
8060	483	-1280	-1024	-1	-1	-1	-1	4	-1280	-1024	-1	-1	-1	-1	4		0	0						Frog_fixed.avi	0
8076	484	-1280	-1024	-1	-1	-1	-1	4	-1280	-1024	-1	-1	-1	-1	4		0	0						Frog_fixed.avi	0
8093	485	-1280	-1024	-1	-1	-1	-1	4	-1280	-1024	-1	-1	-1	-1	4		0	0						Frog_fixed.avi	0
8110	486	-1280	-1024	-1	-1	-1	-1	4	-1280	-1024	-1	-1	-1	-1	4		0	0						Frog_fixed.avi	0
8126	487	-1280	-1024	-1	-1	-1	-1	4	-1280	-1024	-1	-1	-1	-1	4		0	0						Frog_fixed.avi	0
8143	488	-1280	-1024	-1	-1	-1	-1	4	-1280	-1024	-1	-1	-1	-1	4		0	0						Frog_fixed.avi	0
8160	489	-1280	-1024	-1	-1	-1	-1	4	-1280	-1024	-1	-1	-1	-1	4		0	0						Frog_fixed.avi	0
8177	490	-1280	-1024	-1	-1	-1	-1	4	-1280	-1024	-1	-1	-1	-1	4		0	0						Frog_fixed.avi	0
8194	491	-1280	-1024	-1	-1	-1	-1	4	-1280	-1024	-1	-1	-1	-1	4		0	0						Frog_fixed.avi	0
8210	492	-1280	-1024	-1	-1	-1	-1	4	-1280	-1024	-1	-1	-1	-1	4		0	0						Frog_fixed.avi	0
8226	493	-1280	-1024	-1	-1	-1	-1	4	-1280	-1024	-1	-1	-1	-1	4		0	0						Frog_fixed.avi	0
8243	494	-1280	-1024	-1	-1	-1	-1	4	-1280	-1024	-1	-1	-1	-1	4		0	0						Frog_fixed.avi	0
8260	495	-1280	-1024	-1	-1	-1	-1	4	-1280	-1024	-1	-1	-1	-1	4		0	0						Frog_fixed.avi	0
8276	496	-1280	-1024	-1	-1	-1	-1	4	-1280	-1024	-1	-1	-1	-1	4		0	0						Frog_fixed.avi	0
8293	497	-1280	-1024	-1	-1	-1	-1	4	-1280	-1024	-1	-1	-1	-1	4		0	0						Frog_fixed.avi	0
8309	498	-1280	-1024	-1	-1	-1	-1	4	-1280	-1024	-1	-1	-1	-1	4		0	0						Frog_fixed.avi	0
8326	499	-1280	-1024	-1	-1	-1	-1	4	-1280	-1024	-1	-1	-1	-1	4		0	0						Frog_fixed.avi	0
8343	500	-1280	-1024	-1	-1	-1	-1	4	-1280	-1024	-1	-1	-1	-1	4		0	0						Frog_fixed.avi	0
8360	501	-1280	-1024	-1	-1	-1	-1	4	-1280	-1024	-1	-1	-1	-1	4		0	0						Frog_fixed.avi	0
8376	502	-1280	-1024	-1	-1	-1	-1	4	-1280	-1024	-1	-1	-1	-1	4		0	0						Frog_fixed.avi	0
8393	503	-1280	-1024	-1	-1	-1	-1	4	-1280	-1024	-1	-1	-1	-1	4		0	0						Frog_fixed.avi	0
8410	504	-1280	-1024	-1	-1	-1	-1	4	-1280	-1024	-1	-1	-1	-1	4		0	0						Frog_fixed.avi	0
8427	505	-1280	-1024	-1	-1	-1	-1	4	-1280	-1024	-1	-1	-1	-1	4		0	0						Frog_fixed.avi	0
8444	506	-1280	-1024	-1	-1	-1	-1	4	-1280	-1024	-1	-1	-1	-1	4		0	0						Frog_fixed.avi	0
8461	507	-1280	-1024	-1	-1	-1	-1	4	-1280	-1024	-1	-1	-1	-1	4		0	0						Frog_fixed.avi	0
8478	508	-1280	-1024	-1	-1	-1	-1	4	-1280	-1024	-1	-1	-1	-1	4		0	0						Frog_fixed.avi	0
8493	509	-1280	-1024	-1	-1	-1	-1	4	-1280	-1024	-1	-1	-1	-1	4		0	0						Frog_fixed.avi	0
8509	510	-1280	-1024	-1	-1	-1	-1	4	-1280	-1024	-1	-1	-1	-1	4		0	0						Frog_fixed.avi	0
8526	511	-1280	-1024	-1	-1	-1	-1	4	-1280	-1024	-1	-1	-1	-1	4		0	0						Frog_fixed.avi	0
8543	512	-1280	-1024	-1	-1	-1	-1	4	-1280	-1024	-1	-1	-1	-1	4		0	0						Frog_fixed.avi	0
8559	513	-1280	-1024	-1	-1	-1	-1	4	-1280	-1024	-1	-1	-1	-1	4		0	0						Frog_fixed.avi	0
8576	514	-1280	-1024	-1	-1	-1	-1	4	-1280	-1024	-1	-1	-1	-1	4		0	0						Frog_fixed.avi	0
8593	515	-1280	-1024	-1	-1	-1	-1	4	-1280	-1024	-1	-1	-1	-1	4		0	0						Frog_fixed.avi	0
8609	516	1229.737	1250.046	0.5318652	0.6179328	570.202	3.646402	0	1237.644	1321.638	0.3956465	0.6422966	582.0182	3.600746	0	13	1234	1286						Frog_fixed.avi	0
8626	517	1246.387	1266.71	0.538387	0.6176408	570.202	3.584823	0	1236.16	1307.011	0.3990531	0.6393238	580.4442	3.586684	0	13	1241	1287						Frog_fixed.avi	0
8642	518	1203.271	1298.298	0.5402995	0.617604	566.6848	3.505391	0	1249.315	1310.232	0.402592	0.6362089	578.6888	3.520948	0	13	1226	1304						Frog_fixed.avi	0
8659	519	1241.908	1246.071	0.5469953	0.6170542	566.6848	3.556444	0	1230.074	1298.473	0.4054515	0.6331078	578.3982	3.56631	0	13	1236	1272						Frog_fixed.avi	0
8676	520	1230.096	1266.711	0.5497556	0.6166086	566.6848	3.483072	0	1220.802	1305.724	0.4086626	0.6300492	576.5766	3.519846	0	13	1225	1286						Frog_fixed.avi	0
8692	521	1227.254	1259.002	0.553712	0.6164293	557.2787	3.414018	0	1217.705	1309.927	0.4116765	0.6272694	575.5186	3.500421	0	13	1222	1284						Frog_fixed.avi	0
8709	522	1233.478	1261.337	0.557415	0.6158559	556.8658	3.427767	0	1226.079	1299.085	0.4147681	0.6247262	574.5697	3.488948	0	13	1230	1280						Frog_fixed.avi	0
8726	523	1233.077	1249.024	0.5617874	0.6156884	559.0584	3.532283	0	1227.774	1302.25	0.4171157	0.6222031	569.0077	3.516668	0	13	1230	1276						Frog_fixed.avi	0
8742	524	1226.76	1267.69	0.5664936	0.6148877	563.4545	3.697728	0	1229.544	1313.733	0.4210184	0.6198336	574.8039	3.597853	0	13	1228	1291						Frog_fixed.avi	0
8759	525	1244.082	1259.378	0.5693159	0.6144828	558.8904	3.509824	0	1227.629	1329.115	0.4246426	0.6172838	565.1267	3.508484	0	13	1236	1294						Frog_fixed.avi	0
8776	526	1168.643	1204.936	0.5739574	0.6128736	563.59	3.53749	0	1159.305	1248.28	0.428346	0.6139478	569.6179	3.511348	0	13	1164	1227						Frog_fixed.avi	0
8792	527	935.7596	921.724	0.5793841	0.6090474	566.2866	3.568815	0	966.3642	949.4796	0.4332316	0.6085142	584.5818	3.664551	0	14	951	936						Frog_fixed.avi	0
8809	528	858.4356	733.1354	0.5843593	0.6052645	575.6666	3.644356	0	837.0007	778.7532	0.4378871	0.6032298	581.8956	3.682366	0	14	848	756						Frog_fixed.avi	0
8826	529	865.1484	648.0426	0.5883626	0.6025077	571.5148	3.581526	0	854.8229	669.246	0.4414723	0.5987947	583.6992	3.702589	0	14	860	659						Frog_fixed.avi	0
8842	530	867.6557	646.0263	0.5924695	0.60065	569.5966	3.572328	0	833.8585	687.2402	0.4449251	0.5954653	576.6276	3.65671	0	14	851	667						Frog_fixed.avi	0
8859	531	857.2867	667.9143	0.5951254	0.5991033	568.6292	3.738802	0	861.6849	654.0804	0.4453367	0.5921865	589.3288	3.857674	0	14	859	661						Frog_fixed.avi	0
8876	532	864.5202	657.6047	0.6029541	0.597325	572.5511	3.711268	0	833.8244	688.617	0.4533609	0.5891513	582.0042	3.838461	0	14	849	673						Frog_fixed.avi	0
8892	533	-1280	-1024	-1	-1	-1	-1	4	-1280	-1024	-1	-1	-1	-1	4	14	0	0						Frog_fixed.avi	0
8909	534	-1280	-1024	-1	-1	-1	-1	4	-1280	-1024	-1	-1	-1	-1	4	14	0	0						Frog_fixed.avi	0
8926	535	857.2659	658.2073	0.6120499	0.5951949	560.9894	3.638405	0	837.8449	671.6457	0.4619882	0.5833706	571.6248	3.738115	0	14	848	665						Frog_fixed.avi	0
8942	536	845.6597	667.0623	0.6156874	0.5942833	561.0632	3.682611	0	855.6752	668.583	0.4652163	0.5813219	571.0485	3.739824	0	14	851	668						Frog_fixed.avi	0
8959	537	853.6789	654.9121	0.6192725	0.5926239	560.848	3.677639	0	836.3944	680.7396	0.4682985	0.5786804	570.5081	3.77919	0	14	845	668						Frog_fixed.avi	0
8976	538	866.6415	666.119	0.6227883	0.5898154	560.4718	3.700293	0	843.6325	698.7325	0.4714294	0.5749629	569.7181	3.832596	0	14	855	682						Frog_fixed.avi	0
8992	539	859.8028	658.5016	0.6262589	0.5858978	560.0928	3.692868	0	835.9301	688.4362	0.4744785	0.5702481	568.8934	3.861649	0	14	848	673						Frog_fixed.avi	0
9009	540	845.6163	656.3831	0.629658	0.5811093	559.6118	3.745653	0	842.9334	683.0147	0.4774911	0.5647538	568.0926	3.860054	0	14	844	670						Frog_fixed.avi	0
9026	541	859.7217	660.8839	0.6328859	0.5757354	559.1508	3.710501	0	844.1631	684.6544	0.4803627	0.5586255	567.2524	3.840212	0	14	852	673						Frog_fixed.avi	0
9042	542	864.0845	663.5967	0.6358791	0.5699775	558.582	3.735209	0	845.8849	676.7178	0.483032	0.5520505	566.4455	3.860347	0	14	855	670						Frog_fixed.avi	0
9059	543	848.8054	659.9659	0.6385388	0.5637124	558.0687	3.77127	0	867.8976	669.5388	0.4854293	0.5450522	565.7025	3.810302	0	14	858	665						Frog_fixed.avi	0
9076	544	858.348	657.6993	0.6410243	0.5568949	557.5803	3.798272	0	846.7081	686.0551	0.4876081	0.5377134	564.9288	3.892938	0	14	853	672						Frog_fixed.avi	0
9092	545	849.1675	661.0715	0.6432492	0.5495469	557.0512	3.786545	0	845.2697	680.586	0.4896009	0.5300583	564.3337	3.89673	0	14	847	671						Frog_fixed.avi	0
9109	546	868.3588	649.439	0.6452461	0.5420501	556.6714	3.759625	0	838.9566	683.1702	0.49135	0.5223618	563.6777	3.940397	0	15	854	666						Frog_fixed.avi	0
9126	547	855.8717	658.7166	0.6470683	0.5343868	556.4679	3.808368	0	842.666	682.5154	0.4929158	0.5147318	563.1946	3.902634	0	15	849	671						Frog_fixed.avi	0
9142	548	804.7363	533.4293	0.6489321	0.5246511	556.4514	3.912324	0	842.6575	506.0067	0.4948816	0.5052943	562.9322	3.953933	0	15	824	520						Frog_fixed.avi	0
9159	549	822.5217	546.5709	0.6500054	0.5134228	556.6143	3.907762	0	812.9291	168.2574	0.4971922	0.4947786	562.9929	3.890671	0	15	818	357						Frog_fixed.avi	0
9176	550	731.2944	-211.3107	0.6508888	0.502929	557.0192	3.81668	0	786.1997	-226.1187	0.4984266	0.4851824	563.4601	4.008102	0	15	759	-219						Frog_fixed.avi	0
9192	551	729.6968	-705.8578	0.6513786	0.4926901	557.4827	3.956518	0	850.1002	-641.3359	0.4994438	0.4756042	564.5407	4.004502	0	15	790	-674						Frog_fixed.avi	0
9209	552	-1280	-1024	-1	-1	-1	-1	4	-1280	-1024	-1	-1	-1	-1	4		0	0						Frog_fixed.avi	0
9226	553	-1280	-1024	-1	-1	-1	-1	4	-1280	-1024	-1	-1	-1	-1	4		0	0						Frog_fixed.avi	0
9242	554	-1280	-1024	-1	-1	-1	-1	4	-1280	-1024	-1	-1	-1	-1	4		0	0						Frog_fixed.avi	0
9259	555	-1280	-1024	-1	-1	-1	-1	4	-1280	-1024	-1	-1	-1	-1	4		0	0						Frog_fixed.avi	0
9276	556	-1280	-1024	-1	-1	-1	-1	4	-1280	-1024	-1	-1	-1	-1	4		0	0						Frog_fixed.avi	0
9292	557	-1280	-1024	-1	-1	-1	-1	4	-1280	-1024	-1	-1	-1	-1	4		0	0						Frog_fixed.avi	0
9309	558	-1280	-1024	-1	-1	-1	-1	4	-1280	-1024	-1	-1	-1	-1	4		0	0						Frog_fixed.avi	0
9326	559	-1280	-1024	-1	-1	-1	-1	4	-1280	-1024	-1	-1	-1	-1	4		0	0						Frog_fixed.avi	0
9342	560	-1280	-1024	-1	-1	-1	-1	4	-1280	-1024	-1	-1	-1	-1	4		0	0						Frog_fixed.avi	0
9359	561	-1280	-1024	-1	-1	-1	-1	4	-1280	-1024	-1	-1	-1	-1	4		0	0						Frog_fixed.avi	0
9375	562	-1280	-1024	-1	-1	-1	-1	4	-1280	-1024	-1	-1	-1	-1	4		0	0						Frog_fixed.avi	0
9392	563	-1280	-1024	-1	-1	-1	-1	4	-1280	-1024	-1	-1	-1	-1	4		0	0						Frog_fixed.avi	0
9409	564	-1280	-1024	-1	-1	-1	-1	4	-1280	-1024	-1	-1	-1	-1	4		0	0						Frog_fixed.avi	0
9425	565	-1280	-1024	-1	-1	-1	-1	4	-1280	-1024	-1	-1	-1	-1	4		0	0						Frog_fixed.avi	0
9442	566	-1280	-1024	-1	-1	-1	-1	4	-1280	-1024	-1	-1	-1	-1	4		0	0						Frog_fixed.avi	0
9459	567	-1280	-1024	-1	-1	-1	-1	4	-1280	-1024	-1	-1	-1	-1	4		0	0						Frog_fixed.avi	0
9475	568	-1280	-1024	-1	-1	-1	-1	4	-1280	-1024	-1	-1	-1	-1	4		0	0						Frog_fixed.avi	0
9492	569	-1280	-1024	-1	-1	-1	-1	4	-1280	-1024	-1	-1	-1	-1	4		0	0						Frog_fixed.avi	0
9509	570	-1280	-1024	-1	-1	-1	-1	4	-1280	-1024	-1	-1	-1	-1	4		0	0						Frog_fixed.avi	0
9525	571	-1280	-1024	-1	-1	-1	-1	4	-1280	-1024	-1	-1	-1	-1	4		0	0						Frog_fixed.avi	0
9542	572	-1280	-1024	-1	-1	-1	-1	4	-1280	-1024	-1	-1	-1	-1	4		0	0						Frog_fixed.avi	0
9559	573	-1280	-1024	-1	-1	-1	-1	4	-1280	-1024	-1	-1	-1	-1	4		0	0						Frog_fixed.avi	0
9575	574	-1280	-1024	-1	-1	-1	-1	4	-1280	-1024	-1	-1	-1	-1	4		0	0						Frog_fixed.avi	0
9592	575	-1280	-1024	-1	-1	-1	-1	4	-1280	-1024	-1	-1	-1	-1	4		0	0						Frog_fixed.avi	0
9609	576	-1280	-1024	-1	-1	-1	-1	4	-1280	-1024	-1	-1	-1	-1	4		0	0						Frog_fixed.avi	0
9626	577	-1280	-1024	-1	-1	-1	-1	4	-1280	-1024	-1	-1	-1	-1	4		0	0						Frog_fixed.avi	0
9644	578	-1280	-1024	-1	-1	-1	-1	4	-1280	-1024	-1	-1	-1	-1	4		0	0						Frog_fixed.avi	0
9659	579	-1280	-1024	-1	-1	-1	-1	4	-1280	-1024	-1	-1	-1	-1	4		0	0						Frog_fixed.avi	0
9675	580	-1280	-1024	-1	-1	-1	-1	4	-1280	-1024	-1	-1	-1	-1	4		0	0						Frog_fixed.avi	0
9692	581	-1280	-1024	-1	-1	-1	-1	4	-1280	-1024	-1	-1	-1	-1	4		0	0						Frog_fixed.avi	0
9709	582	-1280	-1024	-1	-1	-1	-1	4	-1280	-1024	-1	-1	-1	-1	4		0	0						Frog_fixed.avi	0
9725	583	-1280	-1024	-1	-1	-1	-1	4	-1280	-1024	-1	-1	-1	-1	4		0	0						Frog_fixed.avi	0
9742	584	-1280	-1024	-1	-1	-1	-1	4	-1280	-1024	-1	-1	-1	-1	4		0	0						Frog_fixed.avi	0
9759	585	-1280	-1024	-1	-1	-1	-1	4	-1280	-1024	-1	-1	-1	-1	4		0	0						Frog_fixed.avi	0
9776	586	-1280	-1024	-1	-1	-1	-1	4	-1280	-1024	-1	-1	-1	-1	4		0	0						Frog_fixed.avi	0
9794	587	-1280	-1024	-1	-1	-1	-1	4	-1280	-1024	-1	-1	-1	-1	4		0	0						Frog_fixed.avi	0
9808	588	-1280	-1024	-1	-1	-1	-1	4	-1280	-1024	-1	-1	-1	-1	4		0	0						Frog_fixed.avi	0
9825	589	-1280	-1024	-1	-1	-1	-1	4	-1280	-1024	-1	-1	-1	-1	4		0	0						Frog_fixed.avi	0
9842	590	-1280	-1024	-1	-1	-1	-1	4	-1280	-1024	-1	-1	-1	-1	4		0	0						Frog_fixed.avi	0
9858	591	-1280	-1024	-1	-1	-1	-1	4	-1280	-1024	-1	-1	-1	-1	4		0	0						Frog_fixed.avi	0
9875	592	-1280	-1024	-1	-1	-1	-1	4	-1280	-1024	-1	-1	-1	-1	4		0	0						Frog_fixed.avi	0
9892	593	-1280	-1024	-1	-1	-1	-1	4	-1280	-1024	-1	-1	-1	-1	4		0	0						Frog_fixed.avi	0
9909	594	-1280	-1024	-1	-1	-1	-1	4	-1280	-1024	-1	-1	-1	-1	4		0	0						Frog_fixed.avi	0
9926	595	-1280	-1024	-1	-1	-1	-1	4	-1280	-1024	-1	-1	-1	-1	4		0	0						Frog_fixed.avi	0
9944	596	-1280	-1024	-1	-1	-1	-1	4	-1280	-1024	-1	-1	-1	-1	4		0	0						Frog_fixed.avi	0
9958	597	-1280	-1024	-1	-1	-1	-1	4	-1280	-1024	-1	-1	-1	-1	4		0	0						Frog_fixed.avi	0
9975	598	-1280	-1024	-1	-1	-1	-1	4	-1280	-1024	-1	-1	-1	-1	4		0	0						Frog_fixed.avi	0
9992	599	-1280	-1024	-1	-1	-1	-1	4	-1280	-1024	-1	-1	-1	-1	4		0	0						Frog_fixed.avi	0
10008	600	-1280	-1024	-1	-1	-1	-1	4	-1280	-1024	-1	-1	-1	-1	4		0	0						Frog_fixed.avi	0
10025	601	-1280	-1024	-1	-1	-1	-1	4	-1280	-1024	-1	-1	-1	-1	4		0	0						Frog_fixed.avi	0
10042	602	-1280	-1024	-1	-1	-1	-1	4	-1280	-1024	-1	-1	-1	-1	4		0	0						Frog_fixed.avi	0
10059	603	-1280	-1024	-1	-1	-1	-1	4	-1280	-1024	-1	-1	-1	-1	4		0	0						Frog_fixed.avi	0
10076	604	-1280	-1024	-1	-1	-1	-1	4	-1280	-1024	-1	-1	-1	-1	4		0	0						Frog_fixed.avi	0
10094	605	-1280	-1024	-1	-1	-1	-1	4	-1280	-1024	-1	-1	-1	-1	4		0	0						Frog_fixed.avi	0
10108	606	-1280	-1024	-1	-1	-1	-1	4	-1280	-1024	-1	-1	-1	-1	4		0	0						Frog_fixed.avi	0
10125	607	-1280	-1024	-1	-1	-1	-1	4	-1280	-1024	-1	-1	-1	-1	4		0	0						Frog_fixed.avi	0
10142	608	-1280	-1024	-1	-1	-1	-1	4	-1280	-1024	-1	-1	-1	-1	4		0	0						Frog_fixed.avi	0
10158	609	-1280	-1024	-1	-1	-1	-1	4	-1280	-1024	-1	-1	-1	-1	4		0	0						Frog_fixed.avi	0
10175	610	-1280	-1024	-1	-1	-1	-1	4	-1280	-1024	-1	-1	-1	-1	4		0	0						Frog_fixed.avi	0
10192	611	-1280	-1024	-1	-1	-1	-1	4	-1280	-1024	-1	-1	-1	-1	4		0	0						Frog_fixed.avi	0
10209	612	-1280	-1024	-1	-1	-1	-1	4	-1280	-1024	-1	-1	-1	-1	4		0	0						Frog_fixed.avi	0
10226	613	-1280	-1024	-1	-1	-1	-1	4	-1280	-1024	-1	-1	-1	-1	4		0	0						Frog_fixed.avi	0
10243	614	-1280	-1024	-1	-1	-1	-1	4	-1280	-1024	-1	-1	-1	-1	4		0	0						Frog_fixed.avi	0
10258	615	-1280	-1024	-1	-1	-1	-1	4	-1280	-1024	-1	-1	-1	-1	4		0	0						Frog_fixed.avi	0
10275	616	-1280	-1024	-1	-1	-1	-1	4	-1280	-1024	-1	-1	-1	-1	4		0	0						Frog_fixed.avi	0
10292	617	-1280	-1024	-1	-1	-1	-1	4	-1280	-1024	-1	-1	-1	-1	4		0	0						Frog_fixed.avi	0
10308	618	-1280	-1024	-1	-1	-1	-1	4	-1280	-1024	-1	-1	-1	-1	4		0	0						Frog_fixed.avi	0
10325	619	-1280	-1024	-1	-1	-1	-1	4	-1280	-1024	-1	-1	-1	-1	4		0	0						Frog_fixed.avi	0
10342	620	-1280	-1024	-1	-1	-1	-1	4	-1280	-1024	-1	-1	-1	-1	4		0	0						Frog_fixed.avi	0
10358	621	-1280	-1024	-1	-1	-1	-1	4	-1280	-1024	-1	-1	-1	-1	4		0	0						Frog_fixed.avi	0
10375	622	-1280	-1024	-1	-1	-1	-1	4	-1280	-1024	-1	-1	-1	-1	4		0	0						Frog_fixed.avi	0
10393	623	-1280	-1024	-1	-1	-1	-1	4	-1280	-1024	-1	-1	-1	-1	4		0	0						Frog_fixed.avi	0
10410	624	-1280	-1024	-1	-1	-1	-1	4	-1280	-1024	-1	-1	-1	-1	4		0	0						Frog_fixed.avi	0
10425	625	-1280	-1024	-1	-1	-1	-1	4	-1280	-1024	-1	-1	-1	-1	4		0	0						Frog_fixed.avi	0
10441	626	-1280	-1024	-1	-1	-1	-1	4	-1280	-1024	-1	-1	-1	-1	4		0	0						Frog_fixed.avi	0
10458	627	-1280	-1024	-1	-1	-1	-1	4	-1280	-1024	-1	-1	-1	-1	4		0	0						Frog_fixed.avi	0
10475	628	-1280	-1024	-1	-1	-1	-1	4	-1280	-1024	-1	-1	-1	-1	4		0	0						Frog_fixed.avi	0
10491	629	-1280	-1024	-1	-1	-1	-1	4	-1280	-1024	-1	-1	-1	-1	4		0	0						Frog_fixed.avi	0
10508	630	-1280	-1024	-1	-1	-1	-1	4	-1280	-1024	-1	-1	-1	-1	4		0	0						Frog_fixed.avi	0
10525	631	-1280	-1024	-1	-1	-1	-1	4	-1280	-1024	-1	-1	-1	-1	4		0	0						Frog_fixed.avi	0
10542	632	-1280	-1024	-1	-1	-1	-1	4	-1280	-1024	-1	-1	-1	-1	4		0	0						Frog_fixed.avi	0
10560	633	-1280	-1024	-1	-1	-1	-1	4	-1280	-1024	-1	-1	-1	-1	4		0	0						Frog_fixed.avi	0
10575	634	-1280	-1024	-1	-1	-1	-1	4	-1280	-1024	-1	-1	-1	-1	4		0	0						Frog_fixed.avi	0
10591	635	-1280	-1024	-1	-1	-1	-1	4	-1280	-1024	-1	-1	-1	-1	4		0	0						Frog_fixed.avi	0
10608	636	-1280	-1024	-1	-1	-1	-1	4	-1280	-1024	-1	-1	-1	-1	4		0	0						Frog_fixed.avi	0
10625	637	-1280	-1024	-1	-1	-1	-1	4	-1280	-1024	-1	-1	-1	-1	4		0	0						Frog_fixed.avi	0
10641	638	-1280	-1024	-1	-1	-1	-1	4	-1280	-1024	-1	-1	-1	-1	4		0	0						Frog_fixed.avi	0
10658	639	-1280	-1024	-1	-1	-1	-1	4	-1280	-1024	-1	-1	-1	-1	4		0	0						Frog_fixed.avi	0
10675	640	-1280	-1024	-1	-1	-1	-1	4	-1280	-1024	-1	-1	-1	-1	4		0	0						Frog_fixed.avi	0
10692	641	-1280	-1024	-1	-1	-1	-1	4	-1280	-1024	-1	-1	-1	-1	4		0	0						Frog_fixed.avi	0
10710	642	-1280	-1024	-1	-1	-1	-1	4	-1280	-1024	-1	-1	-1	-1	4		0	0						Frog_fixed.avi	0
10725	643	-1280	-1024	-1	-1	-1	-1	4	-1280	-1024	-1	-1	-1	-1	4		0	0						Frog_fixed.avi	0
10741	644	-1280	-1024	-1	-1	-1	-1	4	-1280	-1024	-1	-1	-1	-1	4		0	0						Frog_fixed.avi	0
10758	645	-1280	-1024	-1	-1	-1	-1	4	-1280	-1024	-1	-1	-1	-1	4		0	0						Frog_fixed.avi	0
10775	646	-1280	-1024	-1	-1	-1	-1	4	-1280	-1024	-1	-1	-1	-1	4		0	0						Frog_fixed.avi	0
10791	647	-1280	-1024	-1	-1	-1	-1	4	-1280	-1024	-1	-1	-1	-1	4		0	0						Frog_fixed.avi	0
10808	648	-1280	-1024	-1	-1	-1	-1	4	-1280	-1024	-1	-1	-1	-1	4		0	0						Frog_fixed.avi	0
10825	649	-1280	-1024	-1	-1	-1	-1	4	-1280	-1024	-1	-1	-1	-1	4		0	0						Frog_fixed.avi	0
10842	650	-1280	-1024	-1	-1	-1	-1	4	-1280	-1024	-1	-1	-1	-1	4		0	0						Frog_fixed.avi	0
10859	651	-1280	-1024	-1	-1	-1	-1	4	-1280	-1024	-1	-1	-1	-1	4		0	0						Frog_fixed.avi	0
10876	652	-1280	-1024	-1	-1	-1	-1	4	-1280	-1024	-1	-1	-1	-1	4		0	0						Frog_fixed.avi	0
10891	653	-1280	-1024	-1	-1	-1	-1	4	-1280	-1024	-1	-1	-1	-1	4		0	0						Frog_fixed.avi	0
10908	654	-1280	-1024	-1	-1	-1	-1	4	-1280	-1024	-1	-1	-1	-1	4		0	0						Frog_fixed.avi	0
10925	655	-1280	-1024	-1	-1	-1	-1	4	-1280	-1024	-1	-1	-1	-1	4		0	0						Frog_fixed.avi	0
10941	656	-1280	-1024	-1	-1	-1	-1	4	-1280	-1024	-1	-1	-1	-1	4		0	0						Frog_fixed.avi	0
10958	657	-1280	-1024	-1	-1	-1	-1	4	-1280	-1024	-1	-1	-1	-1	4		0	0						Frog_fixed.avi	0
10974	658	-1280	-1024	-1	-1	-1	-1	4	-1280	-1024	-1	-1	-1	-1	4		0	0						Frog_fixed.avi	0
10992	659	-1280	-1024	-1	-1	-1	-1	4	-1280	-1024	-1	-1	-1	-1	4		0	0						Frog_fixed.avi	0
11009	660	-1280	-1024	-1	-1	-1	-1	4	-1280	-1024	-1	-1	-1	-1	4		0	0						Frog_fixed.avi	0
11026	661	-1280	-1024	-1	-1	-1	-1	4	-1280	-1024	-1	-1	-1	-1	4		0	0						Frog_fixed.avi	0
11041	662	-1280	-1024	-1	-1	-1	-1	4	-1280	-1024	-1	-1	-1	-1	4		0	0						Frog_fixed.avi	0
11058	663	-1280	-1024	-1	-1	-1	-1	4	-1280	-1024	-1	-1	-1	-1	4		0	0						Frog_fixed.avi	0
11074	664	-1280	-1024	-1	-1	-1	-1	4	-1280	-1024	-1	-1	-1	-1	4		0	0						Frog_fixed.avi	0
11091	665	-1280	-1024	-1	-1	-1	-1	4	-1280	-1024	-1	-1	-1	-1	4		0	0						Frog_fixed.avi	0
11108	666	-1280	-1024	-1	-1	-1	-1	4	-1280	-1024	-1	-1	-1	-1	4		0	0						Frog_fixed.avi	0
11124	667	-1280	-1024	-1	-1	-1	-1	4	-1280	-1024	-1	-1	-1	-1	4		0	0						Frog_fixed.avi	0
11141	668	-1280	-1024	-1	-1	-1	-1	4	-1280	-1024	-1	-1	-1	-1	4		0	0						Frog_fixed.avi	0
11159	669	-1280	-1024	-1	-1	-1	-1	4	-1280	-1024	-1	-1	-1	-1	4		0	0						Frog_fixed.avi	0
11174	670	128.325	512.3665	0.4982729	0.5773724	623.1737	2.300822	3	20.31932	607.024	0.4983105	0.5774031	610.8234	2.253968	1	16	20	607						Frog_fixed.avi	0
11191	671	133.886	542.1949	0.50054	0.5768848	618.1797	2.439262	3	21.02584	629.8486	0.5005485	0.5769525	607.359	2.395878	1	16	21	630						Frog_fixed.avi	0
11208	672	139.4748	522.123	0.5022616	0.5764906	618.1797	2.410871	3	12.52383	619.9994	0.5021167	0.5764951	603.917	2.355853	1	16	13	620						Frog_fixed.avi	0
11224	673	154.1128	536.2408	0.5039907	0.5757658	605.1805	2.398863	3	22.6841	610.1002	0.5039812	0.5757716	605.1805	2.396611	1	16	23	610						Frog_fixed.avi	0
11241	674	140.6861	514.3561	0.5036576	0.5754085	597.515	2.310302	3	8.667794	586.6868	0.5036505	0.5754169	597.515	2.308368	1	16	9	587						Frog_fixed.avi	0
11257	675	148.5227	552.7871	0.503624	0.574541	594.4152	2.345584	3	15.01406	620.4758	0.5035982	0.5746027	594.4152	2.344135	1	16	15	620						Frog_fixed.avi	0
11274	676	138.8393	568.1218	0.5031434	0.5736454	591.573	2.373457	3	4.129666	634.5842	0.5031074	0.5737182	591.573	2.372205	1	16	4	635						Frog_fixed.avi	0
11291	677	201.0885	599.0123	0.5017444	0.5736351	588.794	2.295214	3	64.478	665.9344	0.5016798	0.5737033	588.794	2.294461	1	16	64	666						Frog_fixed.avi	0
11307	678	-1280	-1024	-1	-1	-1	-1	4	-1280	-1024	-1	-1	-1	-1	4	17	0	0						Frog_fixed.avi	0
11324	679	-1280	-1024	-1	-1	-1	-1	4	-1280	-1024	-1	-1	-1	-1	4	17	0	0						Frog_fixed.avi	0
11341	680	682.1877	784.489	0.4936616	0.5735337	581.1686	2.378951	3	556.4138	860.6934	0.4936261	0.5735348	581.1686	2.377804	1	17	556	861						Frog_fixed.avi	0
11357	681	-1280	-1024	-1	-1	-1	-1	4	-1280	-1024	-1	-1	-1	-1	4	17	0	0						Frog_fixed.avi	0
11374	682	595.9827	762.0453	0.6290908	0.6023569	592.6417	2.214038	0	543.5647	867.6568	0.4890589	0.5720032	576.7006	2.470378	0	17	570	815						Frog_fixed.avi	0
11391	683	551.7756	827.4409	0.6275947	0.5981051	590.5974	2.376278	0	549.334	845.5665	0.4865395	0.5707768	574.5977	2.470939	0	17	551	837						Frog_fixed.avi	0
11407	684	551.7756	827.4409	0.6240046	0.5943627	604.5881	2.376278	0	-1280	-1024	-1	-1	-1	-1	4	17	552	827						Frog_fixed.avi	0
11424	685	545.9217	843.6699	0.6241758	0.5906852	586.4901	2.531559	0	553.4324	861.184	0.4811217	0.5686639	571.3236	2.460463	0	17	550	852						Frog_fixed.avi	0
11441	686	619.604	769.4423	0.6224613	0.5877631	584.3427	2.235084	0	553.6652	871.6394	0.478404	0.5679983	569.8035	2.488745	0	17	587	821						Frog_fixed.avi	0
11457	687	602.5391	790.2199	0.6207471	0.5855197	582.6517	2.33168	0	535.0731	872.2263	0.4758661	0.5678717	568.0803	2.580649	0	17	569	831						Frog_fixed.avi	0
11474	688	600.9778	823.314	0.61926	0.5837256	580.8765	2.394738	0	558.7127	835.1652	0.4734862	0.5681131	566.7875	2.474378	0	17	580	829						Frog_fixed.avi	0
11491	689	565.1517	833.3016	0.617907	0.5823506	579.1289	2.512488	0	559.4038	861.1014	0.4714285	0.568552	565.3489	2.513559	0	17	562	847						Frog_fixed.avi	0
11507	690	600.8807	812.475	0.6167179	0.5811127	577.7599	2.441473	0	551.7157	840.5645	0.4695684	0.5689728	564.1991	2.509329	0	17	576	827						Frog_fixed.avi	0
11524	691	608.0302	810.4141	0.6157023	0.5800729	576.1953	2.414913	0	529.5143	892.8372	0.4680102	0.5691856	563.3434	2.675185	0	17	569	852						Frog_fixed.avi	0
11541	692	611.7982	830.043	0.6148189	0.5790135	574.9265	2.473849	0	518.9357	884.7723	0.4666722	0.5692911	562.4582	2.697627	0	17	565	857						Frog_fixed.avi	0
11557	693	593.4724	815.6538	0.6142063	0.5780611	574.0947	2.522103	0	567.4026	851.0369	0.4655649	0.5691789	561.4763	2.535688	0	17	580	833						Frog_fixed.avi	0
11574	694	615.249	850.5111	0.6136651	0.5771264	573.1945	2.499554	0	548.3636	856.4659	0.4647104	0.5689397	560.7715	2.649294	0	17	582	853						Frog_fixed.avi	0
11591	695	588.55	833.0255	0.6133221	0.5761753	572.4086	2.593488	0	555.1767	866.6572	0.4640608	0.5685346	560.125	2.624202	0	17	572	850						Frog_fixed.avi	0
11607	696	591.9525	820.137	0.6131124	0.57534	571.721	2.576665	0	534.1603	883.0063	0.4635321	0.5682125	559.6485	2.688954	0	17	563	852						Frog_fixed.avi	0
11624	697	600.1873	835.6492	0.612958	0.5746033	571.4417	2.594332	0	530.8784	873.5178	0.4631484	0.5679569	559.4371	2.727341	0	17	566	855						Frog_fixed.avi	0
11641	698	610.6374	814.3484	0.6128129	0.5739124	570.9438	2.545593	0	554.9142	859.3525	0.4628626	0.5677835	559.1368	2.713627	0	17	583	837						Frog_fixed.avi	0
11657	699	581.0976	831.8243	0.6126696	0.5731764	571.0073	2.642056	0	563.8912	870.1781	0.4624882	0.5675563	559.0826	2.67948	0	17	572	851						Frog_fixed.avi	0
11674	700	600.2596	831.0591	0.6123909	0.5725291	570.4106	2.610564	0	553.4679	878.1896	0.4620238	0.5674183	559.0972	2.718802	0	17	577	855						Frog_fixed.avi	0
11691	701	598.8004	828.6169	0.6119805	0.5721051	570.4779	2.650262	0	567.7061	875.5419	0.4614458	0.5674129	558.9703	2.727185	0	17	583	852						Frog_fixed.avi	0
11707	702	590.7596	844.5483	0.6113837	0.5719031	570.2018	2.667622	0	555.7797	868.8997	0.4606242	0.5679049	559.0339	2.753081	0	17	573	857						Frog_fixed.avi	0
11724	703	588.7723	844.9498	0.6105958	0.5722408	570.1998	2.717528	0	558.2457	885.6863	0.4596284	0.5688357	559.113	2.774518	0	17	574	865						Frog_fixed.avi	0
11741	704	592.6226	840.8195	0.6096043	0.5730535	570.1332	2.716484	0	557.6236	873.1801	0.4584936	0.5703838	559.2163	2.81115	0	17	575	857						Frog_fixed.avi	0
11757	705	584.5877	849.6121	0.6084221	0.574196	570.1601	2.767677	0	543.1401	887.5793	0.4570849	0.5722401	559.4553	2.845325	0	17	564	869						Frog_fixed.avi	0
11774	706	587.0898	834.6561	0.6070196	0.5757283	570.2878	2.742424	0	549.1528	892.5052	0.4555166	0.574522	559.9175	2.850765	0	17	568	864						Frog_fixed.avi	0
11790	707	609.6801	834.0382	0.6054502	0.577571	570.3997	2.70007	0	562.3181	864.1504	0.4537761	0.577001	560.4274	2.779809	0	17	586	849						Frog_fixed.avi	0
11807	708	664.2068	743.7315	0.6027111	0.5785268	570.9673	2.809454	0	667.6934	772.9225	0.4512075	0.5786712	561.5674	2.800176	0	18	666	758						Frog_fixed.avi	0
11824	709	803.7379	542.6353	0.5994234	0.5792806	571.6769	2.626817	0	758.9087	603.2194	0.4485506	0.5799578	562.6797	2.834778	0	18	781	573						Frog_fixed.avi	0
11840	710	824.7396	462.4874	0.5967518	0.5811687	572.1664	2.674378	0	824.1465	493.2419	0.4460262	0.5822697	563.8885	2.842148	0	18	824	478						Frog_fixed.avi	0
11857	711	838.7924	445.8179	0.5945324	0.5841705	572.6357	2.720713	0	818.3556	467.0881	0.4435537	0.5857572	564.6691	2.809755	0	18	829	456						Frog_fixed.avi	0
11874	712	830.2898	456.2364	0.5921837	0.5874888	573.3483	2.776394	0	825.1867	469.0775	0.4408855	0.5894729	565.9106	2.827439	0	18	828	463						Frog_fixed.avi	0
11890	713	830.6136	445.7625	0.5896097	0.5912353	574.2745	2.762845	0	828.8065	475.5092	0.4381022	0.5935568	567.2527	2.839386	0	18	830	461						Frog_fixed.avi	0
11907	714	843.5865	448.9909	0.5868291	0.5957044	575.1074	2.758184	0	826.8464	479.4653	0.4351189	0.5981458	568.441	2.815752	0	18	835	464						Frog_fixed.avi	0
11924	715	836.1927	457.1546	0.5837215	0.6010163	575.695	2.773599	0	832.0947	474.1156	0.4319104	0.6032906	570.0382	2.813684	0	18	834	466						Frog_fixed.avi	0
11940	716	839.793	445.806	0.5803456	0.6069713	576.5364	2.747889	0	825.393	479.7237	0.4284309	0.6090521	571.4683	2.880834	0	18	833	463						Frog_fixed.avi	0
11957	717	839.3066	422.4694	0.5765861	0.6136159	577.2653	2.714048	0	835.3527	483.6436	0.4246038	0.6153698	572.9089	2.878046	0	18	837	453						Frog_fixed.avi	0
11974	718	819.4441	461.0394	0.5723832	0.6209323	578.0152	2.809606	0	847.9103	472.147	0.4203584	0.6224976	574.5082	2.885116	0	18	834	467						Frog_fixed.avi	0
11990	719	866.566	432.1581	0.5676583	0.6288736	578.788	2.74777	0	822.6832	478.8186	0.4156342	0.6304681	576.039	2.894032	0	18	845	455						Frog_fixed.avi	0
12007	720	825.2363	463.3879	0.5623392	0.637264	579.0496	2.80942	0	829.5706	486.5948	0.4104414	0.6390112	577.6491	2.82231	0	18	827	475						Frog_fixed.avi	0
12024	721	832.2683	468.0546	0.5565723	0.6451433	579.6473	2.814935	0	836.1502	473.5186	0.4049165	0.6475602	579.2426	2.938098	0	18	834	471						Frog_fixed.avi	0
12040	722	853.5355	449.1418	0.5502308	0.6523504	579.8847	2.718965	0	841.936	478.0997	0.3989216	0.656047	581.0607	2.842907	0	18	848	464						Frog_fixed.avi	0
12057	723	845.4749	447.5774	0.5433359	0.6585287	580.3422	2.723497	0	837.6851	475.9686	0.3926228	0.664097	582.7595	2.873801	0	18	842	462						Frog_fixed.avi	0
12074	724	848.3325	438.821	0.535812	0.6633372	580.9376	2.726404	0	837.2653	456.2822	0.3859415	0.6715132	584.7551	2.838078	0	18	843	448						Frog_fixed.avi	0
12091	725	853.2843	456.8535	0.5276966	0.666632	581.3167	2.754617	0	833.3438	463.0116	0.3788879	0.6783442	587.0961	2.813558	0	18	843	460						Frog_fixed.avi	0
12107	726	838.9838	450.4874	0.5188273	0.668571	581.5756	2.722575	0	845.2423	476.4987	0.3716323	0.6845865	589.4977	2.888304	0	18	842	463						Frog_fixed.avi	0
12124	727	893.7723	441.2225	0.5087703	0.668986	582.2194	2.765769	0	875.8227	477.8316	0.363611	0.6902044	591.9984	2.943742	0	18	885	460						Frog_fixed.avi	0
12141	728	1300.045	424.8714	0.4961715	0.667883	583.2759	2.529189	0	1320.363	273.5405	0.354021	0.695302	595.8897	2.934176	0	18	1310	349						Frog_fixed.avi	0
12157	729	-1280	-1024	-1	-1	-1	-1	4	-1280	-1024	-1	-1	-1	-1	4		0	0						Frog_fixed.avi	0
12174	730	-1280	-1024	-1	-1	-1	-1	4	-1280	-1024	-1	-1	-1	-1	4		0	0						Frog_fixed.avi	0
12191	731	-1280	-1024	-1	-1	-1	-1	4	-1280	-1024	-1	-1	-1	-1	4		0	0						Frog_fixed.avi	0
12207	732	-1280	-1024	-1	-1	-1	-1	4	-1280	-1024	-1	-1	-1	-1	4		0	0						Frog_fixed.avi	0
12224	733	-1280	-1024	-1	-1	-1	-1	4	-1280	-1024	-1	-1	-1	-1	4		0	0						Frog_fixed.avi	0
12241	734	-1280	-1024	-1	-1	-1	-1	4	-1280	-1024	-1	-1	-1	-1	4		0	0						Frog_fixed.avi	0
12257	735	-1280	-1024	-1	-1	-1	-1	4	-1280	-1024	-1	-1	-1	-1	4		0	0						Frog_fixed.avi	0
12274	736	-1280	-1024	-1	-1	-1	-1	4	-1280	-1024	-1	-1	-1	-1	4		0	0						Frog_fixed.avi	0
12291	737	-1280	-1024	-1	-1	-1	-1	4	-1280	-1024	-1	-1	-1	-1	4		0	0						Frog_fixed.avi	0
12307	738	-1280	-1024	-1	-1	-1	-1	4	-1280	-1024	-1	-1	-1	-1	4		0	0						Frog_fixed.avi	0
12324	739	-1280	-1024	-1	-1	-1	-1	4	-1280	-1024	-1	-1	-1	-1	4		0	0						Frog_fixed.avi	0
12340	740	-1280	-1024	-1	-1	-1	-1	4	-1280	-1024	-1	-1	-1	-1	4		0	0						Frog_fixed.avi	0
12357	741	-1280	-1024	-1	-1	-1	-1	4	-1280	-1024	-1	-1	-1	-1	4		0	0						Frog_fixed.avi	0
12373	742	-1280	-1024	-1	-1	-1	-1	4	-1280	-1024	-1	-1	-1	-1	4		0	0						Frog_fixed.avi	0
12391	743	-1280	-1024	-1	-1	-1	-1	4	-1280	-1024	-1	-1	-1	-1	4		0	0						Frog_fixed.avi	0
12407	744	-1280	-1024	-1	-1	-1	-1	4	-1280	-1024	-1	-1	-1	-1	4		0	0						Frog_fixed.avi	0
12424	745	-1280	-1024	-1	-1	-1	-1	4	-1280	-1024	-1	-1	-1	-1	4		0	0						Frog_fixed.avi	0
12440	746	-1280	-1024	-1	-1	-1	-1	4	-1280	-1024	-1	-1	-1	-1	4		0	0						Frog_fixed.avi	0
12457	747	-1280	-1024	-1	-1	-1	-1	4	-1280	-1024	-1	-1	-1	-1	4		0	0						Frog_fixed.avi	0
12473	748	-1280	-1024	-1	-1	-1	-1	4	-1280	-1024	-1	-1	-1	-1	4		0	0						Frog_fixed.avi	0
12490	749	-1280	-1024	-1	-1	-1	-1	4	-1280	-1024	-1	-1	-1	-1	4		0	0						Frog_fixed.avi	0
12507	750	-1280	-1024	-1	-1	-1	-1	4	-1280	-1024	-1	-1	-1	-1	4		0	0						Frog_fixed.avi	0
12524	751	-1280	-1024	-1	-1	-1	-1	4	-1280	-1024	-1	-1	-1	-1	4		0	0						Frog_fixed.avi	0
12541	752	-1280	-1024	-1	-1	-1	-1	4	-1280	-1024	-1	-1	-1	-1	4		0	0						Frog_fixed.avi	0
12558	753	-1280	-1024	-1	-1	-1	-1	4	-1280	-1024	-1	-1	-1	-1	4		0	0						Frog_fixed.avi	0
12573	754	-1280	-1024	-1	-1	-1	-1	4	-1280	-1024	-1	-1	-1	-1	4		0	0						Frog_fixed.avi	0
12590	755	-1280	-1024	-1	-1	-1	-1	4	-1280	-1024	-1	-1	-1	-1	4		0	0						Frog_fixed.avi	0
12607	756	-1280	-1024	-1	-1	-1	-1	4	-1280	-1024	-1	-1	-1	-1	4		0	0						Frog_fixed.avi	0
12623	757	-1280	-1024	-1	-1	-1	-1	4	-1280	-1024	-1	-1	-1	-1	4		0	0						Frog_fixed.avi	0
12640	758	-1280	-1024	-1	-1	-1	-1	4	-1280	-1024	-1	-1	-1	-1	4		0	0						Frog_fixed.avi	0
12657	759	-1280	-1024	-1	-1	-1	-1	4	-1280	-1024	-1	-1	-1	-1	4		0	0						Frog_fixed.avi	0
12674	760	-1280	-1024	-1	-1	-1	-1	4	-1280	-1024	-1	-1	-1	-1	4		0	0						Frog_fixed.avi	0
12691	761	-1280	-1024	-1	-1	-1	-1	4	-1280	-1024	-1	-1	-1	-1	4		0	0						Frog_fixed.avi	0
12708	762	-1280	-1024	-1	-1	-1	-1	4	-1280	-1024	-1	-1	-1	-1	4		0	0						Frog_fixed.avi	0
12723	763	-1280	-1024	-1	-1	-1	-1	4	-1280	-1024	-1	-1	-1	-1	4		0	0						Frog_fixed.avi	0
12740	764	-1280	-1024	-1	-1	-1	-1	4	-1280	-1024	-1	-1	-1	-1	4		0	0						Frog_fixed.avi	0
12757	765	-1280	-1024	-1	-1	-1	-1	4	-1280	-1024	-1	-1	-1	-1	4		0	0						Frog_fixed.avi	0
12773	766	-1280	-1024	-1	-1	-1	-1	4	-1280	-1024	-1	-1	-1	-1	4		0	0						Frog_fixed.avi	0
12790	767	-1280	-1024	-1	-1	-1	-1	4	-1280	-1024	-1	-1	-1	-1	4		0	0						Frog_fixed.avi	0
12806	768	-1280	-1024	-1	-1	-1	-1	4	-1280	-1024	-1	-1	-1	-1	4		0	0						Frog_fixed.avi	0
12824	769	-1280	-1024	-1	-1	-1	-1	4	-1280	-1024	-1	-1	-1	-1	4		0	0						Frog_fixed.avi	0
12841	770	-1280	-1024	-1	-1	-1	-1	4	-1280	-1024	-1	-1	-1	-1	4		0	0						Frog_fixed.avi	0
12858	771	-1280	-1024	-1	-1	-1	-1	4	-1280	-1024	-1	-1	-1	-1	4		0	0						Frog_fixed.avi	0
12873	772	-1280	-1024	-1	-1	-1	-1	4	-1280	-1024	-1	-1	-1	-1	4		0	0						Frog_fixed.avi	0
12890	773	-1280	-1024	-1	-1	-1	-1	4	-1280	-1024	-1	-1	-1	-1	4		0	0						Frog_fixed.avi	0
12906	774	-1280	-1024	-1	-1	-1	-1	4	-1280	-1024	-1	-1	-1	-1	4		0	0						Frog_fixed.avi	0
12923	775	-1280	-1024	-1	-1	-1	-1	4	-1280	-1024	-1	-1	-1	-1	4		0	0						Frog_fixed.avi	0
12940	776	-1280	-1024	-1	-1	-1	-1	4	-1280	-1024	-1	-1	-1	-1	4		0	0						Frog_fixed.avi	0
12956	777	-1280	-1024	-1	-1	-1	-1	4	-1280	-1024	-1	-1	-1	-1	4		0	0						Frog_fixed.avi	0
12974	778	-1280	-1024	-1	-1	-1	-1	4	-1280	-1024	-1	-1	-1	-1	4		0	0						Frog_fixed.avi	0
12991	779	-1280	-1024	-1	-1	-1	-1	4	-1280	-1024	-1	-1	-1	-1	4		0	0						Frog_fixed.avi	0
13008	780	-1280	-1024	-1	-1	-1	-1	4	-1280	-1024	-1	-1	-1	-1	4		0	0						Frog_fixed.avi	0
13023	781	-1280	-1024	-1	-1	-1	-1	4	-1280	-1024	-1	-1	-1	-1	4		0	0						Frog_fixed.avi	0
13040	782	-1280	-1024	-1	-1	-1	-1	4	-1280	-1024	-1	-1	-1	-1	4		0	0						Frog_fixed.avi	0
13056	783	-1280	-1024	-1	-1	-1	-1	4	-1280	-1024	-1	-1	-1	-1	4		0	0						Frog_fixed.avi	0
13073	784	-1280	-1024	-1	-1	-1	-1	4	-1280	-1024	-1	-1	-1	-1	4		0	0						Frog_fixed.avi	0
13090	785	-1280	-1024	-1	-1	-1	-1	4	-1280	-1024	-1	-1	-1	-1	4		0	0						Frog_fixed.avi	0
13106	786	-1280	-1024	-1	-1	-1	-1	4	-1280	-1024	-1	-1	-1	-1	4		0	0						Frog_fixed.avi	0
13123	787	-1280	-1024	-1	-1	-1	-1	4	-1280	-1024	-1	-1	-1	-1	4		0	0						Frog_fixed.avi	0
13141	788	-1280	-1024	-1	-1	-1	-1	4	-1280	-1024	-1	-1	-1	-1	4		0	0						Frog_fixed.avi	0
13158	789	-1280	-1024	-1	-1	-1	-1	4	-1280	-1024	-1	-1	-1	-1	4		0	0						Frog_fixed.avi	0
13173	790	-1280	-1024	-1	-1	-1	-1	4	-1280	-1024	-1	-1	-1	-1	4		0	0						Frog_fixed.avi	0
13190	791	-1280	-1024	-1	-1	-1	-1	4	-1280	-1024	-1	-1	-1	-1	4		0	0						Frog_fixed.avi	0
13206	792	-1280	-1024	-1	-1	-1	-1	4	-1280	-1024	-1	-1	-1	-1	4		0	0						Frog_fixed.avi	0
13223	793	-1280	-1024	-1	-1	-1	-1	4	-1280	-1024	-1	-1	-1	-1	4		0	0						Frog_fixed.avi	0
13240	794	-1280	-1024	-1	-1	-1	-1	4	-1280	-1024	-1	-1	-1	-1	4		0	0						Frog_fixed.avi	0
13256	795	-1280	-1024	-1	-1	-1	-1	4	-1280	-1024	-1	-1	-1	-1	4		0	0						Frog_fixed.avi	0
13273	796	-1280	-1024	-1	-1	-1	-1	4	-1280	-1024	-1	-1	-1	-1	4		0	0						Frog_fixed.avi	0
13291	797	-1280	-1024	-1	-1	-1	-1	4	-1280	-1024	-1	-1	-1	-1	4		0	0						Frog_fixed.avi	0
13308	798	-1280	-1024	-1	-1	-1	-1	4	-1280	-1024	-1	-1	-1	-1	4		0	0						Frog_fixed.avi	0
13323	799	-1280	-1024	-1	-1	-1	-1	4	-1280	-1024	-1	-1	-1	-1	4		0	0						Frog_fixed.avi	0
13340	800	-1280	-1024	-1	-1	-1	-1	4	-1280	-1024	-1	-1	-1	-1	4		0	0						Frog_fixed.avi	0
13356	801	-1280	-1024	-1	-1	-1	-1	4	-1280	-1024	-1	-1	-1	-1	4		0	0						Frog_fixed.avi	0
13373	802	-1280	-1024	-1	-1	-1	-1	4	-1280	-1024	-1	-1	-1	-1	4		0	0						Frog_fixed.avi	0
13389	803	-1280	-1024	-1	-1	-1	-1	4	-1280	-1024	-1	-1	-1	-1	4		0	0						Frog_fixed.avi	0
13406	804	-1280	-1024	-1	-1	-1	-1	4	-1280	-1024	-1	-1	-1	-1	4		0	0						Frog_fixed.avi	0
13423	805	-1280	-1024	-1	-1	-1	-1	4	-1280	-1024	-1	-1	-1	-1	4		0	0						Frog_fixed.avi	0
13441	806	-1280	-1024	-1	-1	-1	-1	4	-1280	-1024	-1	-1	-1	-1	4		0	0						Frog_fixed.avi	0
13458	807	-1280	-1024	-1	-1	-1	-1	4	-1280	-1024	-1	-1	-1	-1	4		0	0						Frog_fixed.avi	0
13473	808	-1280	-1024	-1	-1	-1	-1	4	-1280	-1024	-1	-1	-1	-1	4		0	0						Frog_fixed.avi	0
13489	809	-1280	-1024	-1	-1	-1	-1	4	-1280	-1024	-1	-1	-1	-1	4		0	0						Frog_fixed.avi	0
13506	810	-1280	-1024	-1	-1	-1	-1	4	-1280	-1024	-1	-1	-1	-1	4		0	0						Frog_fixed.avi	0
13523	811	-1280	-1024	-1	-1	-1	-1	4	-1280	-1024	-1	-1	-1	-1	4		0	0						Frog_fixed.avi	0
13539	812	-1280	-1024	-1	-1	-1	-1	4	-1280	-1024	-1	-1	-1	-1	4		0	0						Frog_fixed.avi	0
13556	813	-1280	-1024	-1	-1	-1	-1	4	-1280	-1024	-1	-1	-1	-1	4		0	0						Frog_fixed.avi	0
13573	814	-1280	-1024	-1	-1	-1	-1	4	-1280	-1024	-1	-1	-1	-1	4		0	0						Frog_fixed.avi	0
13590	815	-1280	-1024	-1	-1	-1	-1	4	-1280	-1024	-1	-1	-1	-1	4		0	0						Frog_fixed.avi	0
13608	816	-1280	-1024	-1	-1	-1	-1	4	-1280	-1024	-1	-1	-1	-1	4		0	0						Frog_fixed.avi	0
13623	817	-1280	-1024	-1	-1	-1	-1	4	-1280	-1024	-1	-1	-1	-1	4		0	0						Frog_fixed.avi	0
13639	818	-1280	-1024	-1	-1	-1	-1	4	-1280	-1024	-1	-1	-1	-1	4		0	0						Frog_fixed.avi	0
13656	819	-1280	-1024	-1	-1	-1	-1	4	-1280	-1024	-1	-1	-1	-1	4		0	0						Frog_fixed.avi	0
13673	820	-1280	-1024	-1	-1	-1	-1	4	-1280	-1024	-1	-1	-1	-1	4		0	0						Frog_fixed.avi	0
13689	821	-1280	-1024	-1	-1	-1	-1	4	-1280	-1024	-1	-1	-1	-1	4		0	0						Frog_fixed.avi	0
13706	822	-1280	-1024	-1	-1	-1	-1	4	-1280	-1024	-1	-1	-1	-1	4		0	0						Frog_fixed.avi	0
13723	823	-1280	-1024	-1	-1	-1	-1	4	-1280	-1024	-1	-1	-1	-1	4		0	0						Frog_fixed.avi	0
13740	824	-1280	-1024	-1	-1	-1	-1	4	-1280	-1024	-1	-1	-1	-1	4		0	0						Frog_fixed.avi	0
13758	825	-1280	-1024	-1	-1	-1	-1	4	-1280	-1024	-1	-1	-1	-1	4		0	0						Frog_fixed.avi	0
13772	826	-1280	-1024	-1	-1	-1	-1	4	-1280	-1024	-1	-1	-1	-1	4		0	0						Frog_fixed.avi	0
13789	827	-1280	-1024	-1	-1	-1	-1	4	-1280	-1024	-1	-1	-1	-1	4		0	0						Frog_fixed.avi	0
13806	828	-1280	-1024	-1	-1	-1	-1	4	-1280	-1024	-1	-1	-1	-1	4		0	0						Frog_fixed.avi	0
13822	829	-1280	-1024	-1	-1	-1	-1	4	-1280	-1024	-1	-1	-1	-1	4		0	0						Frog_fixed.avi	0
13839	830	-1280	-1024	-1	-1	-1	-1	4	-1280	-1024	-1	-1	-1	-1	4		0	0						Frog_fixed.avi	0
13856	831	-1280	-1024	-1	-1	-1	-1	4	-1280	-1024	-1	-1	-1	-1	4		0	0						Frog_fixed.avi	0
13873	832	-1280	-1024	-1	-1	-1	-1	4	-1280	-1024	-1	-1	-1	-1	4		0	0						Frog_fixed.avi	0
13890	833	-1280	-1024	-1	-1	-1	-1	4	-1280	-1024	-1	-1	-1	-1	4		0	0						Frog_fixed.avi	0
13907	834	-1280	-1024	-1	-1	-1	-1	4	-1280	-1024	-1	-1	-1	-1	4		0	0						Frog_fixed.avi	0
13922	835	1330.299	596.9666	0.4970005	0.5920199	562.2093	2.943197	1	1204.718	683.7526	0.4969951	0.5920245	562.2093	2.940241	3	19	1330	597						Frog_fixed.avi	0
13939	836	1343.984	564.3685	0.5008473	0.5900385	562.3491	2.861434	1	1218.96	660.9938	0.5009214	0.590017	558.075	2.837983	3	19	1344	564						Frog_fixed.avi	0
13956	837	1343.447	591.6855	0.5042358	0.5884084	562.4969	2.885905	1	1192.646	668.616	0.5041507	0.588411	558.075	2.816741	3	19	1343	592						Frog_fixed.avi	0
13972	838	1349.111	573.6957	0.5070003	0.5871209	562.7294	2.901843	1	1220.605	667.9483	0.5070302	0.5871189	559.1443	2.881141	3	19	1349	574						Frog_fixed.avi	0
13989	839	1348.922	578.6649	0.5089976	0.5861649	563.0442	2.918027	1	1222.111	675.5154	0.5090471	0.5861374	558.8583	2.89446	3	19	1349	579						Frog_fixed.avi	0
14006	840	1350.416	560.8217	0.5100722	0.585531	563.4044	2.888318	1	1223.463	653.9065	0.5100939	0.5855256	561.0509	2.873908	3	19	1350	561						Frog_fixed.avi	0
14022	841	1332.668	588.8554	0.5101939	0.5852267	564.0522	2.952298	1	1204.443	681.6403	0.510174	0.5851662	563.8773	2.947595	3	19	1333	589						Frog_fixed.avi	0
14039	842	1345.089	567.0303	0.5094275	0.5854135	564.6915	2.9178	1	1215.721	662.6367	0.509423	0.5853592	562.983	2.905524	3	19	1345	567						Frog_fixed.avi	0
14056	843	1334.411	581.9547	0.5079075	0.5859703	565.1219	2.946007	1	1204.661	682.7569	0.5079513	0.5859137	559.6049	2.915308	3	19	1334	582						Frog_fixed.avi	0
14072	844	1334.932	605.2493	0.5056502	0.5871149	565.8371	3.046468	0	1340.044	612.6491	0.3823718	0.6491161	581.1896	2.776609	0	19	1337	609						Frog_fixed.avi	0
14089	845	1346.314	578.5676	0.5027555	0.5887514	566.2612	2.96777	0	1338.619	635.5895	0.3776989	0.6498423	575.9663	2.799696	0	19	1342	607						Frog_fixed.avi	0
14106	846	996.7021	618.2391	0.4966298	0.5909629	552.4554	2.881625	0	1364.089	632.9724	0.3735336	0.650913	578.0118	2.765831	0	19	1180	626						Frog_fixed.avi	0
14122	847	1364.623	575.1877	0.4953378	0.5933222	566.575	2.965559	0	1374.665	614.6329	0.3703926	0.6533089	590.6264	2.965983	0	19	1370	595						Frog_fixed.avi	0
14139	848	1326.134	600.7961	0.4912358	0.5964339	567.9409	3.086715	0	1341.126	644.1661	0.3631495	0.655171	574.4377	2.850303	0	19	1334	622						Frog_fixed.avi	0
14156	849	1178.619	607.9938	0.4878545	0.6002861	568.1737	2.997211	0	1160.96	664.9919	0.3610423	0.6582646	590.2288	3.035933	0	20	1170	636						Frog_fixed.avi	0
14172	850	964.9866	610.3933	0.4846627	0.6040228	568.5257	3.033946	0	1006.471	614.5025	0.3569003	0.6607423	589.4924	2.885452	0	20	986	612						Frog_fixed.avi	0
14189	851	979.2767	593.7086	0.4802426	0.6074302	568.71	2.92101	0	910.5426	675.3811	0.3515509	0.6633229	589.3711	2.997802	0	20	945	635						Frog_fixed.avi	0
14206	852	-1280	-1024	-1	-1	-1	-1	4	903.082	650.0383	0.3454967	0.665578	589.1162	2.895991	0	20	903	650						Frog_fixed.avi	0
14222	853	876.9938	662.121	0.4703642	0.6141724	569.3231	3.120699	0	850.5359	661.4607	0.339429	0.6675225	589.0861	3.056982	0	20	864	662						Frog_fixed.avi	0
14239	854	877.8386	672.0908	0.4655854	0.6173044	569.4552	3.176654	0	863.8339	701.2265	0.3334811	0.6695468	588.5248	3.123241	0	20	871	687						Frog_fixed.avi	0
14256	855	875.5188	667.5447	0.4608392	0.6204085	569.6544	3.156216	0	884.3524	689.6875	0.3276355	0.6713965	587.8607	3.06931	0	20	880	679						Frog_fixed.avi	0
14272	856	878.5736	658.4736	0.456029	0.6233759	569.6877	3.183527	0	878.0317	704.1699	0.3217506	0.6731643	587.5646	3.165406	0	20	878	681						Frog_fixed.avi	0
14289	857	882.977	669.2524	0.4512005	0.6260984	569.7626	3.176931	0	858.676	709.2949	0.3158889	0.6749097	586.9641	3.20942	0	20	871	689						Frog_fixed.avi	0
14306	858	884.8902	675.9929	0.4462475	0.6287564	569.8113	3.209848	0	869.0197	698.5596	0.3099937	0.6767058	586.3295	3.214211	0	20	877	687						Frog_fixed.avi	0
14322	859	885.3168	671.4401	0.4411058	0.6312001	569.7451	3.190526	0	886.0023	684.8019	0.3040245	0.6783903	585.8391	3.205956	0	20	886	678						Frog_fixed.avi	0
14339	860	873.1155	675.6244	0.4358848	0.6335478	569.7247	3.259575	0	864.3561	697.4109	0.2979811	0.6801051	585.2155	3.187674	0	20	869	687						Frog_fixed.avi	0
14356	861	880.2445	674.0925	0.430546	0.6357619	569.7256	3.247777	0	883.8892	688.2882	0.2919734	0.6819361	584.7549	3.220822	0	20	882	681						Frog_fixed.avi	0
14372	862	886.3587	663.529	0.4250891	0.6379023	569.6318	3.22707	0	864.8658	668.7774	0.2859588	0.6837868	584.1587	3.276321	0	20	876	666						Frog_fixed.avi	0
14389	863	882.9403	677.8389	0.4196563	0.6398077	569.5887	3.290379	0	877.6726	695.1226	0.2800538	0.6856147	583.6512	3.269361	0	20	880	686						Frog_fixed.avi	0
14406	864	896.846	662.754	0.4142967	0.6417529	569.2483	3.268057	0	891.3801	686.2549	0.2743057	0.6877619	583.1237	3.271995	0	20	894	675						Frog_fixed.avi	0
14422	865	892.8443	684.6266	0.4090564	0.6436911	569.0964	3.35189	0	887.4128	672.2518	0.2687588	0.689998	582.5544	3.246303	0	20	890	678						Frog_fixed.avi	0
14439	866	896.6739	682.3564	0.4041243	0.6456227	568.8546	3.370847	0	886.715	733.528	0.2635358	0.6923457	582.0798	3.422128	0	20	892	708						Frog_fixed.avi	0
14456	867	912.3333	698.8445	0.3992246	0.6474336	568.674	3.410319	0	889.1727	701.7284	0.2583832	0.6946129	581.712	3.391157	0	20	901	700						Frog_fixed.avi	0
14472	868	913.3269	729.6402	0.3945368	0.6492661	568.4477	3.447015	0	908.0546	681.14	0.2535814	0.6967988	581.1363	3.314601	0	20	911	705						Frog_fixed.avi	0
14489	869	925.6403	678.8868	0.3903018	0.6510161	568.1192	3.421773	0	882.6155	727.4863	0.2491159	0.6988783	580.7819	3.506349	0	20	904	703						Frog_fixed.avi	0
14506	870	905.2557	664.4886	0.3863578	0.652717	568.1087	3.329896	0	883.5648	735.3748	0.2450468	0.7008541	580.4896	3.54128	0	20	894	700						Frog_fixed.avi	0
14522	871	879.5301	689.4487	0.3831339	0.6541116	567.8177	3.417325	0	892.7664	688.4384	0.241613	0.7025868	580.1555	3.425966	0	20	886	689						Frog_fixed.avi	0
14539	872	868.3985	676.8373	0.3804081	0.6552487	567.8486	3.455794	0	876.5899	705.0338	0.2386777	0.7039893	579.8998	3.427032	0	20	872	691						Frog_fixed.avi	0
14556	873	889.8119	670.9395	0.3783321	0.6559521	567.6579	3.403653	0	881.9792	669.0525	0.2364418	0.7050923	579.4288	3.482562	0	20	886	670						Frog_fixed.avi	0
14572	874	889.3527	672.74	0.3769051	0.6561476	567.6681	3.420893	0	871.3605	704.8566	0.2348453	0.7057573	579.2604	3.464153	0	20	880	689						Frog_fixed.avi	0
14589	875	848.4451	523.6797	0.3761061	0.655179	567.8665	3.461295	0	839.2468	552.1282	0.2342613	0.704985	579.1267	3.566301	0	21	844	538						Frog_fixed.avi	0
14606	876	859.1744	485.6218	0.3756881	0.6548871	567.8612	3.437047	0	842.5915	510.2847	0.2339555	0.704765	578.7175	3.520494	0	21	851	498						Frog_fixed.avi	0
14622	877	841.1621	492.0296	0.3758093	0.6551933	567.716	3.51652	0	850.9485	508.8277	0.2337792	0.7052201	578.479	3.496193	0	21	846	500						Frog_fixed.avi	0
14639	878	853.916	480.1985	0.3764569	0.6553713	568.0197	3.447395	0	818.1007	512.5151	0.2341474	0.7054673	578.6861	3.525292	0	21	836	496						Frog_fixed.avi	0
14656	879	856.5209	490.6474	0.3775662	0.6555228	568.0825	3.470123	0	832.9269	508.8347	0.2350537	0.7055192	578.6276	3.519773	0	21	845	500						Frog_fixed.avi	0
14672	880	881.9554	444.3155	0.3792046	0.6557065	567.9549	3.328096	0	860.1108	465.0224	0.2365117	0.7055707	578.5699	3.411963	0	21	871	455						Frog_fixed.avi	0
14689	881	876.8603	453.0713	0.381056	0.6558518	568.1398	3.293967	0	848.4104	481.3165	0.2382664	0.7055553	578.436	3.519164	0	21	863	467						Frog_fixed.avi	0
14706	882	-1280	-1024	-1	-1	-1	-1	4	870.733	429.9343	0.2403188	0.7056185	578.4236	3.371572	0	21	871	430						Frog_fixed.avi	0
14722	883	828.4192	496.3827	0.3855051	0.6564196	568.2108	3.52323	0	831.6591	486.1564	0.2424959	0.7057323	578.5811	3.544127	0	21	830	491						Frog_fixed.avi	0
14739	884	851.5088	486.1405	0.3880342	0.6568023	568.1312	3.468478	0	819.9096	528.1708	0.2449816	0.705959	578.53	3.615904	0	21	836	507						Frog_fixed.avi	0
14756	885	840.3613	474.4251	0.3906646	0.6572905	567.9598	3.480264	0	822.5403	509.367	0.2475747	0.7063064	578.6536	3.593638	0	21	831	492						Frog_fixed.avi	0
14772	886	850.1291	493.3582	0.3934043	0.6577376	568.1135	3.451099	0	818.7181	515.1779	0.2503682	0.7066331	578.429	3.538003	0	21	834	504						Frog_fixed.avi	0
14789	887	831.4597	493.1965	0.3962388	0.6582698	568.0245	3.508188	0	806.4066	509.4047	0.2532557	0.7071236	578.3235	3.55633	0	21	819	501						Frog_fixed.avi	0
14806	888	833.1973	503.6095	0.3991843	0.6587811	567.8682	3.508855	0	825.9262	505.1873	0.2562012	0.7075424	578.4214	3.615411	0	21	830	504						Frog_fixed.avi	0
14822	889	841.2808	477.6999	0.4021201	0.6592668	567.7264	3.446481	0	827.752	511.8191	0.259169	0.7077863	578.4382	3.591836	0	21	835	495						Frog_fixed.avi	0
14839	890	840.0217	490.5348	0.4050665	0.6595358	567.6274	3.4793	0	799.8877	513.9992	0.2621113	0.7077312	578.5482	3.626921	0	21	820	502						Frog_fixed.avi	0
14856	891	854.1927	481.2053	0.4080006	0.6596656	567.6147	3.435459	0	814.1262	514.7678	0.2649919	0.7073914	578.7314	3.579762	0	21	834	498						Frog_fixed.avi	0
14872	892	844.5333	473.0928	0.4108959	0.6594402	567.7045	3.402296	0	813.5424	520.5328	0.2678762	0.706632	578.6497	3.540517	0	21	829	497						Frog_fixed.avi	0
14889	893	833.6855	492.667	0.413776	0.6590627	567.8411	3.478731	0	820.0392	509.7544	0.2707157	0.7056689	578.4787	3.570617	0	21	827	501						Frog_fixed.avi	0
14905	894	823.1156	482.9987	0.4165878	0.6585399	567.877	3.436259	0	814.6625	511.8115	0.2734577	0.7045072	578.8787	3.530366	0	21	819	497						Frog_fixed.avi	0
14922	895	816.2518	496.8038	0.4193996	0.6578717	567.7293	3.483415	0	829.9356	508.8587	0.2762149	0.703413	578.7206	3.550092	0	21	823	503						Frog_fixed.avi	0
14939	896	857.55	482.0939	0.4221128	0.657405	568.0676	3.347307	0	815.9614	509.9583	0.2788019	0.7024039	578.8884	3.52823	0	21	837	496						Frog_fixed.avi	0
14955	897	842.8398	468.1383	0.4247297	0.6571569	568.0319	3.370069	0	828.3887	510.0951	0.2813213	0.7015586	579.0258	3.548273	0	21	836	489						Frog_fixed.avi	0
14972	898	836.4562	477.214	0.427242	0.6572099	568.0847	3.360702	0	836.5814	499.5366	0.2837364	0.7009831	578.9971	3.524946	0	21	837	488						Frog_fixed.avi	0
14989	899	841.1012	479.1093	0.4296166	0.6575321	568.3553	3.348231	0	825.6308	502.0219	0.2859287	0.700645	579.2159	3.474069	0	21	833	491						Frog_fixed.avi	0
15005	900	834.8351	497.4191	0.4318556	0.6581081	568.3457	3.409992	0	815.2985	510.3943	0.2880078	0.7007005	579.2786	3.510171	0	21	825	504						Frog_fixed.avi	0
15022	901	843.7891	467.9651	0.4338652	0.6587959	568.5093	3.307646	0	819.9479	514.8275	0.2899236	0.7009227	579.4247	3.564533	0	21	832	491						Frog_fixed.avi	0
15039	902	839.8459	471.2394	0.4356073	0.659513	568.6503	3.322191	0	825.7861	517.5057	0.291709	0.7011834	579.4236	3.554976	0	21	833	494						Frog_fixed.avi	0
15055	903	852.3163	504.9015	0.4369371	0.6604869	568.7783	3.417016	0	848.1306	521.1525	0.2929674	0.7020066	579.8678	3.542748	0	21	850	513						Frog_fixed.avi	0
15072	904	1001.586	697.5882	0.4371563	0.6630064	568.9554	3.384188	0	996.8464	732.3569	0.2937434	0.704102	579.8026	3.506181	0	22	999	715						Frog_fixed.avi	0
15089	905	988.6537	773.4292	0.4383609	0.6642745	568.9153	3.435317	0	990.4128	790.5463	0.2947125	0.7050868	580.0472	3.519054	0	22	990	782						Frog_fixed.avi	0
15105	906	1021.174	771.7281	0.4395161	0.6649297	568.9983	3.359023	0	989.1616	816.143	0.295695	0.7053823	580.1852	3.551811	0	22	1005	794						Frog_fixed.avi	0
15122	907	1004.018	779.6817	0.4405525	0.6653804	569.3333	3.397821	0	998.2697	784.3624	0.2965688	0.7055262	580.5099	3.544021	0	22	1001	782						Frog_fixed.avi	0
15139	908	1001.158	762.3497	0.4414639	0.665769	569.2972	3.370144	0	997.2305	815.4781	0.2974456	0.7056584	580.5938	3.552207	0	22	999	789						Frog_fixed.avi	0
15156	909	1011.797	780.7606	0.4424042	0.6661735	569.537	3.446348	0	996.2667	812.9855	0.2982484	0.7057104	580.6621	3.574114	0	22	1004	797						Frog_fixed.avi	0
15172	910	1008.795	781.1279	0.4431466	0.6664302	569.7611	3.434322	0	1000.387	819.4264	0.2989467	0.705682	580.8326	3.577237	0	22	1005	800						Frog_fixed.avi	0
15189	911	1011.214	774.7403	0.4439203	0.6667521	569.699	3.439184	0	993.8524	815.1202	0.2996185	0.7056838	580.9672	3.582574	0	22	1003	795						Frog_fixed.avi	0
15205	912	1004.846	788.692	0.4446906	0.6670638	569.9847	3.463556	0	988.2496	821.5271	0.3004155	0.7058514	580.9451	3.581225	0	22	997	805						Frog_fixed.avi	0
15222	913	1024.66	776.1706	0.4455555	0.6676404	569.7771	3.414918	0	987.0981	818.8201	0.3011547	0.7060416	581.2056	3.590788	0	22	1006	797						Frog_fixed.avi	0
15239	914	1020.432	785.6448	0.4464172	0.6682406	569.8573	3.417819	0	984.5619	814.5898	0.302021	0.7062342	581.0845	3.588906	0	22	1002	800						Frog_fixed.avi	0
15255	915	1021.298	786.4781	0.4473909	0.6687958	569.8961	3.387225	0	999.8768	804.8758	0.3029715	0.7063757	581.092	3.516792	0	22	1011	796						Frog_fixed.avi	0
15272	916	1031.233	771.2686	0.4484726	0.6693542	569.9101	3.430044	0	1007.432	805.303	0.3039752	0.7064121	581.1329	3.545161	0	22	1019	788						Frog_fixed.avi	0
15289	917	1012.206	788.9901	0.4495957	0.6695463	570.1152	3.427889	0	978.1762	815.7562	0.3050092	0.7062458	581.1779	3.607326	0	22	995	802						Frog_fixed.avi	0
15305	918	1021.915	779.5255	0.4506168	0.6695164	570.2892	3.354511	0	967.2812	824.8249	0.3060198	0.7057814	581.2686	3.582729	0	22	995	802						Frog_fixed.avi	0
15322	919	995.1788	782.1681	0.4518336	0.6693184	570.2556	3.445551	0	996.9124	800.3652	0.3071278	0.7051067	581.5715	3.52454	0	22	996	791						Frog_fixed.avi	0
15339	920	995.1633	789.8065	0.4530607	0.6689898	570.3296	3.360806	0	980.5908	804.8309	0.3082608	0.704239	581.5417	3.469949	0	22	988	797						Frog_fixed.avi	0
15355	921	1012.353	776.5933	0.4543758	0.6687456	570.372	3.362932	0	983.4777	805.197	0.3094744	0.7034014	581.2187	3.522834	0	22	998	791						Frog_fixed.avi	0
15372	922	1004.776	781.1534	0.4557294	0.6686562	570.3441	3.373631	0	984.2523	788.0942	0.3106974	0.7026604	581.4585	3.492949	0	22	995	785						Frog_fixed.avi	0
15389	923	1038.203	762.9961	0.4571823	0.6687381	570.2571	3.266114	0	993.2324	796.4104	0.3120359	0.7021273	581.3242	3.406174	0	22	1016	780						Frog_fixed.avi	0
15405	924	1026.954	781.6033	0.458732	0.6690232	570.1401	3.324959	0	982.87	827.1624	0.3134575	0.7017035	581.0119	3.502831	0	22	1005	804						Frog_fixed.avi	0
15422	925	1019.455	780.3931	0.4603423	0.669467	569.9651	3.328005	0	1000.811	798.8512	0.3149168	0.7014905	580.9749	3.4172	0	22	1010	790						Frog_fixed.avi	0
15439	926	1013.58	767.3658	0.4619108	0.6701934	570.0542	3.304606	0	991.0579	812.0457	0.3163658	0.7014202	580.9144	3.447105	0	22	1002	790						Frog_fixed.avi	0
15455	927	1007.733	780.5994	0.4634917	0.6710696	570.0637	3.324639	0	999.2401	803.6823	0.3177889	0.7014046	580.7515	3.379218	0	22	1003	792						Frog_fixed.avi	0
15472	928	1015.234	782.2587	0.4650912	0.6720462	569.8177	3.312939	0	1002.425	805.8374	0.3191773	0.701488	580.6471	3.392464	0	22	1009	794						Frog_fixed.avi	0
15489	929	1001.652	784.3412	0.4668054	0.6734636	569.8615	3.341535	0	987.6013	798.8774	0.320675	0.7017137	580.4418	3.427239	0	22	995	792						Frog_fixed.avi	0
15505	930	821.8696	936.7861	0.4694616	0.6763064	569.8843	3.322929	0	788.305	965.7912	0.323763	0.7033311	580.0588	3.427633	0	23	805	951						Frog_fixed.avi	0
15522	931	696.6998	1138.396	0.4722744	0.6787758	569.9893	3.292207	0	667.4457	1216.341	0.3265348	0.7045314	580.2686	3.503547	0	23	682	1177						Frog_fixed.avi	0
15539	932	640.8383	1255.11	0.4743088	0.679935	570.1385	3.280576	0	587.5508	1286.383	0.3282682	0.7046123	580.2809	3.433215	0	23	614	1271						Frog_fixed.avi	0
15555	933	673.5186	1297.282	0.4761848	0.6802691	569.9196	3.165462	0	588.9749	1291.689	0.3296989	0.7039228	580.0021	3.453389	0	23	631	1294						Frog_fixed.avi	0
15572	934	665.2768	1252.449	0.4781672	0.6800402	569.9196	3.353725	0	606.825	1270.632	0.3313075	0.7031565	580.0778	3.554088	0	23	636	1262						Frog_fixed.avi	0
15589	935	663.4679	1241.121	0.4799615	0.6801735	570.0382	3.262599	0	590.6172	1264.544	0.3328643	0.7022392	580.0808	3.558804	0	23	627	1253						Frog_fixed.avi	0
15605	936	642.731	1224.836	0.4817889	0.6800405	570.0049	3.427556	0	591.4198	1278.67	0.3344285	0.7013916	579.8287	3.549398	0	23	617	1252						Frog_fixed.avi	0
15622	937	672.7012	1271.077	0.4833639	0.6797963	569.9308	3.248334	0	576.0032	1256.491	0.335816	0.7006524	579.7844	3.521073	0	23	624	1264						Frog_fixed.avi	0
15639	938	669.8812	1279.897	0.4850002	0.6798053	569.6357	3.256644	0	576.6693	1296.755	0.3372165	0.7001176	579.529	3.559509	0	23	623	1288						Frog_fixed.avi	0
15655	939	642.7227	1252.052	0.4864565	0.680075	569.7275	3.34078	0	588.5955	1292.582	0.3385516	0.6999356	579.2687	3.499146	0	23	616	1272						Frog_fixed.avi	0
15672	940	638.1343	1250.72	0.4877425	0.6806222	569.9704	3.353233	0	588.6852	1283.426	0.3396637	0.69996	579.4164	3.537183	0	23	613	1267						Frog_fixed.avi	0
15689	941	658.2544	1254.55	0.4889087	0.6813637	569.5335	3.335417	0	580.983	1286.416	0.3406804	0.7001432	579.3029	3.524168	0	23	620	1270						Frog_fixed.avi	0
15705	942	650.1686	1249.671	0.4898827	0.6822125	569.4816	3.372037	0	583.7761	1276.402	0.3415896	0.7005117	579.1509	3.614394	0	23	617	1263						Frog_fixed.avi	0
15722	943	636.7343	1240.685	0.4906495	0.6829854	569.8392	3.437343	0	582.136	1296.675	0.3423142	0.7007617	579.1202	3.555705	0	23	609	1269						Frog_fixed.avi	0
15739	944	638.889	1241.906	0.491307	0.6834363	569.5554	3.412349	0	621.4631	1286.642	0.3429631	0.700783	578.8314	3.511854	0	23	630	1264						Frog_fixed.avi	0
15755	945	633.7274	1256.403	0.4918194	0.6836166	569.5754	3.461972	0	589.5648	1276.938	0.3434828	0.7006484	579.0186	3.606405	0	23	612	1267						Frog_fixed.avi	0
15772	946	646.0544	1254.103	0.4921697	0.6835167	569.791	3.460297	0	562.3221	1282.728	0.3437968	0.7002315	579.2363	3.663206	0	23	604	1268						Frog_fixed.avi	0
15789	947	639.6719	1244.31	0.492418	0.6831878	569.4056	3.490134	0	588.8884	1289.578	0.3440925	0.6998833	579.2703	3.661896	0	23	614	1267						Frog_fixed.avi	0
15805	948	658.2672	1251.381	0.4923638	0.682866	569.3163	3.456471	0	593.9495	1298.907	0.3441221	0.6996465	579.4853	3.679788	0	23	626	1275						Frog_fixed.avi	0
15822	949	637.5721	1269.659	0.4906026	0.6824377	569.6599	3.465996	0	597.0101	1316.675	0.3427651	0.6996109	579.4347	3.661508	0	23	617	1293						Frog_fixed.avi	0
15838	950	1131.802	1317.194	0.4883276	0.6823283	569.8104	3.548398	0	1111.819	1363.788	0.3411871	0.6999853	579.8968	3.623214	0	23	1122	1340						Frog_fixed.avi	0
15855	951	1367.743	1325.547	0.4860816	0.6822721	569.8104	3.587856	0	1414.089	1414.709	0.3397013	0.7006988	580.8977	3.653485	0	23	1391	1370						Frog_fixed.avi	0
15872	952	-1280	-1024	-1	-1	-1	-1	4	-1280	-1024	-1	-1	-1	-1	4		0	0						Frog_fixed.avi	0
15888	953	-1280	-1024	-1	-1	-1	-1	4	-1280	-1024	-1	-1	-1	-1	4		0	0						Frog_fixed.avi	0
15905	954	-1280	-1024	-1	-1	-1	-1	4	-1280	-1024	-1	-1	-1	-1	4		0	0						Frog_fixed.avi	0
15922	955	-1280	-1024	-1	-1	-1	-1	4	-1280	-1024	-1	-1	-1	-1	4		0	0						Frog_fixed.avi	0
15938	956	-1280	-1024	-1	-1	-1	-1	4	-1280	-1024	-1	-1	-1	-1	4		0	0						Frog_fixed.avi	0
15955	957	-1280	-1024	-1	-1	-1	-1	4	-1280	-1024	-1	-1	-1	-1	4		0	0						Frog_fixed.avi	0
15972	958	-1280	-1024	-1	-1	-1	-1	4	-1280	-1024	-1	-1	-1	-1	4		0	0						Frog_fixed.avi	0
15988	959	-1280	-1024	-1	-1	-1	-1	4	-1280	-1024	-1	-1	-1	-1	4		0	0						Frog_fixed.avi	0
16005	960	-1280	-1024	-1	-1	-1	-1	4	-1280	-1024	-1	-1	-1	-1	4		0	0						Frog_fixed.avi	0
16022	961	-1280	-1024	-1	-1	-1	-1	4	-1280	-1024	-1	-1	-1	-1	4		0	0						Frog_fixed.avi	0
16038	962	-1280	-1024	-1	-1	-1	-1	4	-1280	-1024	-1	-1	-1	-1	4		0	0						Frog_fixed.avi	0
16055	963	-1280	-1024	-1	-1	-1	-1	4	-1280	-1024	-1	-1	-1	-1	4		0	0						Frog_fixed.avi	0
16072	964	-1280	-1024	-1	-1	-1	-1	4	-1280	-1024	-1	-1	-1	-1	4		0	0						Frog_fixed.avi	0
16088	965	-1280	-1024	-1	-1	-1	-1	4	-1280	-1024	-1	-1	-1	-1	4		0	0						Frog_fixed.avi	0
16105	966	-1280	-1024	-1	-1	-1	-1	4	-1280	-1024	-1	-1	-1	-1	4		0	0						Frog_fixed.avi	0
16122	967	-1280	-1024	-1	-1	-1	-1	4	-1280	-1024	-1	-1	-1	-1	4		0	0						Frog_fixed.avi	0
16138	968	-1280	-1024	-1	-1	-1	-1	4	-1280	-1024	-1	-1	-1	-1	4		0	0						Frog_fixed.avi	0
16155	969	-1280	-1024	-1	-1	-1	-1	4	-1280	-1024	-1	-1	-1	-1	4		0	0						Frog_fixed.avi	0
16172	970	-1280	-1024	-1	-1	-1	-1	4	-1280	-1024	-1	-1	-1	-1	4		0	0						Frog_fixed.avi	0
16188	971	-1280	-1024	-1	-1	-1	-1	4	-1280	-1024	-1	-1	-1	-1	4		0	0						Frog_fixed.avi	0
16205	972	-1280	-1024	-1	-1	-1	-1	4	-1280	-1024	-1	-1	-1	-1	4		0	0						Frog_fixed.avi	0
16222	973	-1280	-1024	-1	-1	-1	-1	4	-1280	-1024	-1	-1	-1	-1	4		0	0						Frog_fixed.avi	0
16238	974	-1280	-1024	-1	-1	-1	-1	4	-1280	-1024	-1	-1	-1	-1	4		0	0						Frog_fixed.avi	0
16255	975	-1280	-1024	-1	-1	-1	-1	4	-1280	-1024	-1	-1	-1	-1	4		0	0						Frog_fixed.avi	0
16272	976	-1280	-1024	-1	-1	-1	-1	4	-1280	-1024	-1	-1	-1	-1	4		0	0						Frog_fixed.avi	0
16288	977	-1280	-1024	-1	-1	-1	-1	4	-1280	-1024	-1	-1	-1	-1	4		0	0						Frog_fixed.avi	0
16305	978	-1280	-1024	-1	-1	-1	-1	4	-1280	-1024	-1	-1	-1	-1	4		0	0						Frog_fixed.avi	0
16322	979	-1280	-1024	-1	-1	-1	-1	4	-1280	-1024	-1	-1	-1	-1	4		0	0						Frog_fixed.avi	0
16339	980	-1280	-1024	-1	-1	-1	-1	4	-1280	-1024	-1	-1	-1	-1	4		0	0						Frog_fixed.avi	0
16355	981	-1280	-1024	-1	-1	-1	-1	4	-1280	-1024	-1	-1	-1	-1	4		0	0						Frog_fixed.avi	0
16372	982	-1280	-1024	-1	-1	-1	-1	4	-1280	-1024	-1	-1	-1	-1	4		0	0						Frog_fixed.avi	0
16388	983	-1280	-1024	-1	-1	-1	-1	4	-1280	-1024	-1	-1	-1	-1	4		0	0						Frog_fixed.avi	0
16405	984	1595.549	-210.7734	0.4302275	0.7351135	435.2397	3.325593	0	-1280	-1024	-1	-1	-1	-1	4	24	1596	-211						Frog_fixed.avi	0
16422	985	1606.693	-221.8736	0.4301798	0.7359644	435.2397	3.330107	0	-1280	-1024	-1	-1	-1	-1	4	24	1607	-222						Frog_fixed.avi	0
16438	986	-1280	-1024	-1	-1	-1	-1	4	-1280	-1024	-1	-1	-1	-1	4		0	0						Frog_fixed.avi	0
16455	987	-1280	-1024	-1	-1	-1	-1	4	-1280	-1024	-1	-1	-1	-1	4		0	0						Frog_fixed.avi	0
16471	988	-1280	-1024	-1	-1	-1	-1	4	-1280	-1024	-1	-1	-1	-1	4		0	0						Frog_fixed.avi	0
16488	989	-1280	-1024	-1	-1	-1	-1	4	-1280	-1024	-1	-1	-1	-1	4		0	0						Frog_fixed.avi	0
16505	990	-1280	-1024	-1	-1	-1	-1	4	-1280	-1024	-1	-1	-1	-1	4		0	0						Frog_fixed.avi	0
16521	991	-1280	-1024	-1	-1	-1	-1	4	-1280	-1024	-1	-1	-1	-1	4		0	0						Frog_fixed.avi	0
16538	992	-1280	-1024	-1	-1	-1	-1	4	-1280	-1024	-1	-1	-1	-1	4		0	0						Frog_fixed.avi	0
16555	993	-1280	-1024	-1	-1	-1	-1	4	-1280	-1024	-1	-1	-1	-1	4		0	0						Frog_fixed.avi	0
16572	994	-1280	-1024	-1	-1	-1	-1	4	-1280	-1024	-1	-1	-1	-1	4		0	0						Frog_fixed.avi	0
16588	995	-1280	-1024	-1	-1	-1	-1	4	-1280	-1024	-1	-1	-1	-1	4		0	0						Frog_fixed.avi	0
16605	996	-1280	-1024	-1	-1	-1	-1	4	-1280	-1024	-1	-1	-1	-1	4		0	0						Frog_fixed.avi	0
16622	997	-1280	-1024	-1	-1	-1	-1	4	-1280	-1024	-1	-1	-1	-1	4		0	0						Frog_fixed.avi	0
16638	998	-1280	-1024	-1	-1	-1	-1	4	-1280	-1024	-1	-1	-1	-1	4		0	0						Frog_fixed.avi	0
16655	999	-1280	-1024	-1	-1	-1	-1	4	-1280	-1024	-1	-1	-1	-1	4		0	0						Frog_fixed.avi	0
16671	1000	-1280	-1024	-1	-1	-1	-1	4	-1280	-1024	-1	-1	-1	-1	4		0	0						Frog_fixed.avi	0
16688	1001	-1280	-1024	-1	-1	-1	-1	4	-1280	-1024	-1	-1	-1	-1	4		0	0						Frog_fixed.avi	0
16705	1002	-1280	-1024	-1	-1	-1	-1	4	-1280	-1024	-1	-1	-1	-1	4		0	0						Frog_fixed.avi	0
16722	1003	-1280	-1024	-1	-1	-1	-1	4	-1280	-1024	-1	-1	-1	-1	4		0	0						Frog_fixed.avi	0
16737	1004	-1280	-1024	-1	-1	-1	-1	4	-1280	-1024	-1	-1	-1	-1	4		0	0						Frog_fixed.avi	0
16754	1005	-1280	-1024	-1	-1	-1	-1	4	-1280	-1024	-1	-1	-1	-1	4		0	0						Frog_fixed.avi	0
16771	1006	-1280	-1024	-1	-1	-1	-1	4	-1280	-1024	-1	-1	-1	-1	4		0	0						Frog_fixed.avi	0
16787	1007	-1280	-1024	-1	-1	-1	-1	4	-1280	-1024	-1	-1	-1	-1	4		0	0						Frog_fixed.avi	0
16804	1008	-1280	-1024	-1	-1	-1	-1	4	-1280	-1024	-1	-1	-1	-1	4		0	0						Frog_fixed.avi	0
16821	1009	-1280	-1024	-1	-1	-1	-1	4	-1280	-1024	-1	-1	-1	-1	4		0	0						Frog_fixed.avi	0
16838	1010	-1280	-1024	-1	-1	-1	-1	4	-1280	-1024	-1	-1	-1	-1	4		0	0						Frog_fixed.avi	0
16854	1011	-1280	-1024	-1	-1	-1	-1	4	-1280	-1024	-1	-1	-1	-1	4		0	0						Frog_fixed.avi	0
16871	1012	-1280	-1024	-1	-1	-1	-1	4	-1280	-1024	-1	-1	-1	-1	4		0	0						Frog_fixed.avi	0
16888	1013	-1280	-1024	-1	-1	-1	-1	4	-1280	-1024	-1	-1	-1	-1	4		0	0						Frog_fixed.avi	0
16905	1014	-1280	-1024	-1	-1	-1	-1	4	-1280	-1024	-1	-1	-1	-1	4		0	0						Frog_fixed.avi	0
16922	1015	-1280	-1024	-1	-1	-1	-1	4	-1280	-1024	-1	-1	-1	-1	4		0	0						Frog_fixed.avi	0
16938	1016	-1280	-1024	-1	-1	-1	-1	4	-1280	-1024	-1	-1	-1	-1	4		0	0						Frog_fixed.avi	0
16955	1017	-1280	-1024	-1	-1	-1	-1	4	-1280	-1024	-1	-1	-1	-1	4		0	0						Frog_fixed.avi	0
16971	1018	-1280	-1024	-1	-1	-1	-1	4	-1280	-1024	-1	-1	-1	-1	4		0	0						Frog_fixed.avi	0
16987	1019	-1280	-1024	-1	-1	-1	-1	4	-1280	-1024	-1	-1	-1	-1	4		0	0						Frog_fixed.avi	0
17004	1020	-1280	-1024	-1	-1	-1	-1	4	-1280	-1024	-1	-1	-1	-1	4		0	0						Frog_fixed.avi	0
17021	1021	-1280	-1024	-1	-1	-1	-1	4	-1280	-1024	-1	-1	-1	-1	4		0	0						Frog_fixed.avi	0
17037	1022	-1280	-1024	-1	-1	-1	-1	4	-1280	-1024	-1	-1	-1	-1	4		0	0						Frog_fixed.avi	0
17054	1023	-1280	-1024	-1	-1	-1	-1	4	-1280	-1024	-1	-1	-1	-1	4		0	0						Frog_fixed.avi	0
17071	1024	-1280	-1024	-1	-1	-1	-1	4	-1280	-1024	-1	-1	-1	-1	4		0	0						Frog_fixed.avi	0
17087	1025	-1280	-1024	-1	-1	-1	-1	4	-1280	-1024	-1	-1	-1	-1	4		0	0						Frog_fixed.avi	0
17104	1026	-1280	-1024	-1	-1	-1	-1	4	-1280	-1024	-1	-1	-1	-1	4		0	0						Frog_fixed.avi	0
17121	1027	-1280	-1024	-1	-1	-1	-1	4	-1280	-1024	-1	-1	-1	-1	4		0	0						Frog_fixed.avi	0
17137	1028	-1280	-1024	-1	-1	-1	-1	4	-1280	-1024	-1	-1	-1	-1	4		0	0						Frog_fixed.avi	0
17154	1029	-1280	-1024	-1	-1	-1	-1	4	-1280	-1024	-1	-1	-1	-1	4		0	0						Frog_fixed.avi	0
17171	1030	-1280	-1024	-1	-1	-1	-1	4	-1280	-1024	-1	-1	-1	-1	4		0	0						Frog_fixed.avi	0
17188	1031	-1280	-1024	-1	-1	-1	-1	4	-1280	-1024	-1	-1	-1	-1	4		0	0						Frog_fixed.avi	0
17204	1032	-1280	-1024	-1	-1	-1	-1	4	-1280	-1024	-1	-1	-1	-1	4		0	0						Frog_fixed.avi	0
17221	1033	-1280	-1024	-1	-1	-1	-1	4	-1280	-1024	-1	-1	-1	-1	4		0	0						Frog_fixed.avi	0
17238	1034	-1280	-1024	-1	-1	-1	-1	4	-1280	-1024	-1	-1	-1	-1	4		0	0						Frog_fixed.avi	0
17255	1035	-1280	-1024	-1	-1	-1	-1	4	-1280	-1024	-1	-1	-1	-1	4		0	0						Frog_fixed.avi	0
17272	1036	-1280	-1024	-1	-1	-1	-1	4	-1280	-1024	-1	-1	-1	-1	4		0	0						Frog_fixed.avi	0
17287	1037	-1280	-1024	-1	-1	-1	-1	4	-1280	-1024	-1	-1	-1	-1	4		0	0						Frog_fixed.avi	0
17304	1038	-1280	-1024	-1	-1	-1	-1	4	-1280	-1024	-1	-1	-1	-1	4		0	0						Frog_fixed.avi	0
17320	1039	-1280	-1024	-1	-1	-1	-1	4	-1280	-1024	-1	-1	-1	-1	4		0	0						Frog_fixed.avi	0
17337	1040	-1280	-1024	-1	-1	-1	-1	4	-1280	-1024	-1	-1	-1	-1	4		0	0						Frog_fixed.avi	0
17354	1041	-1280	-1024	-1	-1	-1	-1	4	-1280	-1024	-1	-1	-1	-1	4		0	0						Frog_fixed.avi	0
17370	1042	-1280	-1024	-1	-1	-1	-1	4	-1280	-1024	-1	-1	-1	-1	4		0	0						Frog_fixed.avi	0
17387	1043	-1280	-1024	-1	-1	-1	-1	4	-1280	-1024	-1	-1	-1	-1	4		0	0						Frog_fixed.avi	0
17404	1044	-1280	-1024	-1	-1	-1	-1	4	-1280	-1024	-1	-1	-1	-1	4		0	0						Frog_fixed.avi	0
17421	1045	-1280	-1024	-1	-1	-1	-1	4	-1280	-1024	-1	-1	-1	-1	4		0	0						Frog_fixed.avi	0
17437	1046	-1280	-1024	-1	-1	-1	-1	4	-1280	-1024	-1	-1	-1	-1	4		0	0						Frog_fixed.avi	0
17454	1047	-1280	-1024	-1	-1	-1	-1	4	-1280	-1024	-1	-1	-1	-1	4		0	0						Frog_fixed.avi	0
17471	1048	-1280	-1024	-1	-1	-1	-1	4	-1280	-1024	-1	-1	-1	-1	4		0	0						Frog_fixed.avi	0
17488	1049	-1280	-1024	-1	-1	-1	-1	4	-1280	-1024	-1	-1	-1	-1	4		0	0						Frog_fixed.avi	0
17505	1050	-1280	-1024	-1	-1	-1	-1	4	-1280	-1024	-1	-1	-1	-1	4		0	0						Frog_fixed.avi	0
17521	1051	-1280	-1024	-1	-1	-1	-1	4	-1280	-1024	-1	-1	-1	-1	4		0	0						Frog_fixed.avi	0
17537	1052	-1280	-1024	-1	-1	-1	-1	4	-1280	-1024	-1	-1	-1	-1	4		0	0						Frog_fixed.avi	0
17554	1053	-1280	-1024	-1	-1	-1	-1	4	-1280	-1024	-1	-1	-1	-1	4		0	0						Frog_fixed.avi	0
17570	1054	-1280	-1024	-1	-1	-1	-1	4	-1280	-1024	-1	-1	-1	-1	4		0	0						Frog_fixed.avi	0
17587	1055	-1280	-1024	-1	-1	-1	-1	4	-1280	-1024	-1	-1	-1	-1	4		0	0						Frog_fixed.avi	0
17604	1056	-1280	-1024	-1	-1	-1	-1	4	-1280	-1024	-1	-1	-1	-1	4		0	0						Frog_fixed.avi	0
17620	1057	-1280	-1024	-1	-1	-1	-1	4	-1280	-1024	-1	-1	-1	-1	4		0	0						Frog_fixed.avi	0
17637	1058	-1280	-1024	-1	-1	-1	-1	4	-1280	-1024	-1	-1	-1	-1	4		0	0						Frog_fixed.avi	0
17654	1059	-1280	-1024	-1	-1	-1	-1	4	-1280	-1024	-1	-1	-1	-1	4		0	0						Frog_fixed.avi	0
17670	1060	-1280	-1024	-1	-1	-1	-1	4	-1280	-1024	-1	-1	-1	-1	4		0	0						Frog_fixed.avi	0
17687	1061	-1280	-1024	-1	-1	-1	-1	4	-1280	-1024	-1	-1	-1	-1	4		0	0						Frog_fixed.avi	0
17704	1062	-1280	-1024	-1	-1	-1	-1	4	-1280	-1024	-1	-1	-1	-1	4		0	0						Frog_fixed.avi	0
17720	1063	-1280	-1024	-1	-1	-1	-1	4	-1280	-1024	-1	-1	-1	-1	4		0	0						Frog_fixed.avi	0
17737	1064	-1280	-1024	-1	-1	-1	-1	4	-1280	-1024	-1	-1	-1	-1	4		0	0						Frog_fixed.avi	0
17754	1065	-1280	-1024	-1	-1	-1	-1	4	-1280	-1024	-1	-1	-1	-1	4		0	0						Frog_fixed.avi	0
17771	1066	-1280	-1024	-1	-1	-1	-1	4	-1280	-1024	-1	-1	-1	-1	4		0	0						Frog_fixed.avi	0
17787	1067	-1280	-1024	-1	-1	-1	-1	4	-1280	-1024	-1	-1	-1	-1	4		0	0						Frog_fixed.avi	0
17805	1068	-1280	-1024	-1	-1	-1	-1	4	-1280	-1024	-1	-1	-1	-1	4		0	0						Frog_fixed.avi	0
17821	1069	-1280	-1024	-1	-1	-1	-1	4	-1280	-1024	-1	-1	-1	-1	4		0	0						Frog_fixed.avi	0
17839	1070	-1280	-1024	-1	-1	-1	-1	4	-1280	-1024	-1	-1	-1	-1	4		0	0						Frog_fixed.avi	0
17853	1071	-1280	-1024	-1	-1	-1	-1	4	-1280	-1024	-1	-1	-1	-1	4		0	0						Frog_fixed.avi	0
17870	1072	-1280	-1024	-1	-1	-1	-1	4	-1280	-1024	-1	-1	-1	-1	4		0	0						Frog_fixed.avi	0
17887	1073	-1280	-1024	-1	-1	-1	-1	4	-1280	-1024	-1	-1	-1	-1	4		0	0						Frog_fixed.avi	0
17903	1074	-1280	-1024	-1	-1	-1	-1	4	-1280	-1024	-1	-1	-1	-1	4		0	0						Frog_fixed.avi	0
17920	1075	-1280	-1024	-1	-1	-1	-1	4	-1280	-1024	-1	-1	-1	-1	4		0	0						Frog_fixed.avi	0
17937	1076	-1280	-1024	-1	-1	-1	-1	4	-1280	-1024	-1	-1	-1	-1	4		0	0						Frog_fixed.avi	0
17953	1077	-1280	-1024	-1	-1	-1	-1	4	-1280	-1024	-1	-1	-1	-1	4		0	0						Frog_fixed.avi	0
17970	1078	-1280	-1024	-1	-1	-1	-1	4	-1280	-1024	-1	-1	-1	-1	4		0	0						Frog_fixed.avi	0
17987	1079	-1280	-1024	-1	-1	-1	-1	4	-1280	-1024	-1	-1	-1	-1	4		0	0						Frog_fixed.avi	0
18004	1080	-1280	-1024	-1	-1	-1	-1	4	-1280	-1024	-1	-1	-1	-1	4		0	0						Frog_fixed.avi	0
18021	1081	-1280	-1024	-1	-1	-1	-1	4	-1280	-1024	-1	-1	-1	-1	4		0	0						Frog_fixed.avi	0
18038	1082	-1280	-1024	-1	-1	-1	-1	4	-1280	-1024	-1	-1	-1	-1	4		0	0						Frog_fixed.avi	0
18054	1083	-1280	-1024	-1	-1	-1	-1	4	-1280	-1024	-1	-1	-1	-1	4		0	0						Frog_fixed.avi	0
18071	1084	-1280	-1024	-1	-1	-1	-1	4	-1280	-1024	-1	-1	-1	-1	4		0	0						Frog_fixed.avi	0
18087	1085	-1280	-1024	-1	-1	-1	-1	4	-1280	-1024	-1	-1	-1	-1	4		0	0						Frog_fixed.avi	0
18103	1086	-1280	-1024	-1	-1	-1	-1	4	-1280	-1024	-1	-1	-1	-1	4		0	0						Frog_fixed.avi	0
18120	1087	-1280	-1024	-1	-1	-1	-1	4	-1280	-1024	-1	-1	-1	-1	4		0	0						Frog_fixed.avi	0
18137	1088	-1280	-1024	-1	-1	-1	-1	4	-1280	-1024	-1	-1	-1	-1	4		0	0						Frog_fixed.avi	0
18153	1089	-1280	-1024	-1	-1	-1	-1	4	-1280	-1024	-1	-1	-1	-1	4		0	0						Frog_fixed.avi	0
18170	1090	-1280	-1024	-1	-1	-1	-1	4	-1280	-1024	-1	-1	-1	-1	4		0	0						Frog_fixed.avi	0
18187	1091	-1280	-1024	-1	-1	-1	-1	4	-1280	-1024	-1	-1	-1	-1	4		0	0						Frog_fixed.avi	0
18203	1092	-1280	-1024	-1	-1	-1	-1	4	-1280	-1024	-1	-1	-1	-1	4		0	0						Frog_fixed.avi	0
18220	1093	-1280	-1024	-1	-1	-1	-1	4	-1280	-1024	-1	-1	-1	-1	4		0	0						Frog_fixed.avi	0
18237	1094	-1280	-1024	-1	-1	-1	-1	4	-1280	-1024	-1	-1	-1	-1	4		0	0						Frog_fixed.avi	0
18253	1095	-1280	-1024	-1	-1	-1	-1	4	-1280	-1024	-1	-1	-1	-1	4		0	0						Frog_fixed.avi	0
18270	1096	-1280	-1024	-1	-1	-1	-1	4	-1280	-1024	-1	-1	-1	-1	4		0	0						Frog_fixed.avi	0
18287	1097	-1280	-1024	-1	-1	-1	-1	4	-1280	-1024	-1	-1	-1	-1	4		0	0						Frog_fixed.avi	0
18304	1098	-1280	-1024	-1	-1	-1	-1	4	-1280	-1024	-1	-1	-1	-1	4		0	0						Frog_fixed.avi	0
18321	1099	-1280	-1024	-1	-1	-1	-1	4	-1280	-1024	-1	-1	-1	-1	4		0	0						Frog_fixed.avi	0
18338	1100	-1280	-1024	-1	-1	-1	-1	4	-1280	-1024	-1	-1	-1	-1	4		0	0						Frog_fixed.avi	0
18355	1101	-1280	-1024	-1	-1	-1	-1	4	-1280	-1024	-1	-1	-1	-1	4		0	0						Frog_fixed.avi	0
18370	1102	-1280	-1024	-1	-1	-1	-1	4	-1280	-1024	-1	-1	-1	-1	4		0	0						Frog_fixed.avi	0
18386	1103	-1280	-1024	-1	-1	-1	-1	4	-1280	-1024	-1	-1	-1	-1	4		0	0						Frog_fixed.avi	0
18403	1104	-1280	-1024	-1	-1	-1	-1	4	-1280	-1024	-1	-1	-1	-1	4		0	0						Frog_fixed.avi	0
18420	1105	-1280	-1024	-1	-1	-1	-1	4	-1280	-1024	-1	-1	-1	-1	4		0	0						Frog_fixed.avi	0
18436	1106	-1280	-1024	-1	-1	-1	-1	4	-1280	-1024	-1	-1	-1	-1	4		0	0						Frog_fixed.avi	0
18453	1107	-1280	-1024	-1	-1	-1	-1	4	-1280	-1024	-1	-1	-1	-1	4		0	0						Frog_fixed.avi	0
18470	1108	-1280	-1024	-1	-1	-1	-1	4	-1280	-1024	-1	-1	-1	-1	4		0	0						Frog_fixed.avi	0
18487	1109	-1280	-1024	-1	-1	-1	-1	4	-1280	-1024	-1	-1	-1	-1	4		0	0						Frog_fixed.avi	0
18503	1110	-1280	-1024	-1	-1	-1	-1	4	-1280	-1024	-1	-1	-1	-1	4		0	0						Frog_fixed.avi	0
18520	1111	-1280	-1024	-1	-1	-1	-1	4	-1280	-1024	-1	-1	-1	-1	4		0	0						Frog_fixed.avi	0
18538	1112	-1280	-1024	-1	-1	-1	-1	4	-1280	-1024	-1	-1	-1	-1	4		0	0						Frog_fixed.avi	0
18554	1113	-1280	-1024	-1	-1	-1	-1	4	-1280	-1024	-1	-1	-1	-1	4		0	0						Frog_fixed.avi	0
18570	1114	-1280	-1024	-1	-1	-1	-1	4	-1280	-1024	-1	-1	-1	-1	4		0	0						Frog_fixed.avi	0
18587	1115	-1280	-1024	-1	-1	-1	-1	4	-1280	-1024	-1	-1	-1	-1	4		0	0						Frog_fixed.avi	0
18603	1116	-1280	-1024	-1	-1	-1	-1	4	-1280	-1024	-1	-1	-1	-1	4		0	0						Frog_fixed.avi	0
18619	1117	-1280	-1024	-1	-1	-1	-1	4	-1280	-1024	-1	-1	-1	-1	4		0	0						Frog_fixed.avi	0
18636	1118	-1280	-1024	-1	-1	-1	-1	4	-1280	-1024	-1	-1	-1	-1	4		0	0						Frog_fixed.avi	0
18653	1119	-1280	-1024	-1	-1	-1	-1	4	-1280	-1024	-1	-1	-1	-1	4		0	0						Frog_fixed.avi	0
18670	1120	-1280	-1024	-1	-1	-1	-1	4	-1280	-1024	-1	-1	-1	-1	4		0	0						Frog_fixed.avi	0
18686	1121	-1280	-1024	-1	-1	-1	-1	4	-1280	-1024	-1	-1	-1	-1	4		0	0						Frog_fixed.avi	0
18703	1122	-1280	-1024	-1	-1	-1	-1	4	-1280	-1024	-1	-1	-1	-1	4		0	0						Frog_fixed.avi	0
18720	1123	-1280	-1024	-1	-1	-1	-1	4	-1280	-1024	-1	-1	-1	-1	4		0	0						Frog_fixed.avi	0
18736	1124	-1280	-1024	-1	-1	-1	-1	4	-1280	-1024	-1	-1	-1	-1	4		0	0						Frog_fixed.avi	0
18753	1125	-1280	-1024	-1	-1	-1	-1	4	-1280	-1024	-1	-1	-1	-1	4		0	0						Frog_fixed.avi	0
18770	1126	-1280	-1024	-1	-1	-1	-1	4	-1280	-1024	-1	-1	-1	-1	4		0	0						Frog_fixed.avi	0
18787	1127	-1280	-1024	-1	-1	-1	-1	4	-1280	-1024	-1	-1	-1	-1	4		0	0						Frog_fixed.avi	0
18803	1128	-1280	-1024	-1	-1	-1	-1	4	-1280	-1024	-1	-1	-1	-1	4		0	0						Frog_fixed.avi	0
18820	1129	-1280	-1024	-1	-1	-1	-1	4	-1280	-1024	-1	-1	-1	-1	4		0	0						Frog_fixed.avi	0
18837	1130	-1280	-1024	-1	-1	-1	-1	4	-1280	-1024	-1	-1	-1	-1	4		0	0						Frog_fixed.avi	0
18854	1131	-1280	-1024	-1	-1	-1	-1	4	-1280	-1024	-1	-1	-1	-1	4		0	0						Frog_fixed.avi	0
18871	1132	-1280	-1024	-1	-1	-1	-1	4	-1280	-1024	-1	-1	-1	-1	4		0	0						Frog_fixed.avi	0
18886	1133	-1280	-1024	-1	-1	-1	-1	4	-1280	-1024	-1	-1	-1	-1	4		0	0						Frog_fixed.avi	0
18903	1134	-1280	-1024	-1	-1	-1	-1	4	-1280	-1024	-1	-1	-1	-1	4		0	0						Frog_fixed.avi	0
18919	1135	-1280	-1024	-1	-1	-1	-1	4	-1280	-1024	-1	-1	-1	-1	4		0	0						Frog_fixed.avi	0
18936	1136	-1280	-1024	-1	-1	-1	-1	4	-1280	-1024	-1	-1	-1	-1	4		0	0						Frog_fixed.avi	0
18953	1137	-1280	-1024	-1	-1	-1	-1	4	-1280	-1024	-1	-1	-1	-1	4		0	0						Frog_fixed.avi	0
18969	1138	-1280	-1024	-1	-1	-1	-1	4	-1280	-1024	-1	-1	-1	-1	4		0	0						Frog_fixed.avi	0
18986	1139	-1280	-1024	-1	-1	-1	-1	4	-1280	-1024	-1	-1	-1	-1	4		0	0						Frog_fixed.avi	0
19003	1140	-1280	-1024	-1	-1	-1	-1	4	-1280	-1024	-1	-1	-1	-1	4		0	0						Frog_fixed.avi	0
19020	1141	-1280	-1024	-1	-1	-1	-1	4	-1280	-1024	-1	-1	-1	-1	4		0	0						Frog_fixed.avi	0
19036	1142	-1280	-1024	-1	-1	-1	-1	4	-1280	-1024	-1	-1	-1	-1	4		0	0						Frog_fixed.avi	0
19053	1143	-1280	-1024	-1	-1	-1	-1	4	-1280	-1024	-1	-1	-1	-1	4		0	0						Frog_fixed.avi	0
19070	1144	-1280	-1024	-1	-1	-1	-1	4	-1280	-1024	-1	-1	-1	-1	4		0	0						Frog_fixed.avi	0
19087	1145	-1280	-1024	-1	-1	-1	-1	4	-1280	-1024	-1	-1	-1	-1	4		0	0						Frog_fixed.avi	0
19104	1146	-1280	-1024	-1	-1	-1	-1	4	-1280	-1024	-1	-1	-1	-1	4		0	0						Frog_fixed.avi	0
19120	1147	-1280	-1024	-1	-1	-1	-1	4	-1280	-1024	-1	-1	-1	-1	4		0	0						Frog_fixed.avi	0
19137	1148	-1280	-1024	-1	-1	-1	-1	4	-1280	-1024	-1	-1	-1	-1	4		0	0						Frog_fixed.avi	0
19153	1149	-1280	-1024	-1	-1	-1	-1	4	-1280	-1024	-1	-1	-1	-1	4		0	0						Frog_fixed.avi	0
19170	1150	-1280	-1024	-1	-1	-1	-1	4	-1280	-1024	-1	-1	-1	-1	4		0	0						Frog_fixed.avi	0
19186	1151	-1280	-1024	-1	-1	-1	-1	4	-1280	-1024	-1	-1	-1	-1	4		0	0						Frog_fixed.avi	0
19202	1152	-1280	-1024	-1	-1	-1	-1	4	-1280	-1024	-1	-1	-1	-1	4		0	0						Frog_fixed.avi	0
19219	1153	-1280	-1024	-1	-1	-1	-1	4	-1280	-1024	-1	-1	-1	-1	4		0	0						Frog_fixed.avi	0
19236	1154	-1280	-1024	-1	-1	-1	-1	4	-1280	-1024	-1	-1	-1	-1	4		0	0						Frog_fixed.avi	0
19253	1155	-1280	-1024	-1	-1	-1	-1	4	-1280	-1024	-1	-1	-1	-1	4		0	0						Frog_fixed.avi	0
19269	1156	-1280	-1024	-1	-1	-1	-1	4	-1280	-1024	-1	-1	-1	-1	4		0	0						Frog_fixed.avi	0
19286	1157	-1280	-1024	-1	-1	-1	-1	4	-1280	-1024	-1	-1	-1	-1	4		0	0						Frog_fixed.avi	0
19302	1158	-1280	-1024	-1	-1	-1	-1	4	-1280	-1024	-1	-1	-1	-1	4		0	0						Frog_fixed.avi	0
19319	1159	-1280	-1024	-1	-1	-1	-1	4	-1280	-1024	-1	-1	-1	-1	4		0	0						Frog_fixed.avi	0
19336	1160	-1280	-1024	-1	-1	-1	-1	4	-1280	-1024	-1	-1	-1	-1	4		0	0						Frog_fixed.avi	0
19353	1161	-1280	-1024	-1	-1	-1	-1	4	-1280	-1024	-1	-1	-1	-1	4		0	0						Frog_fixed.avi	0
19370	1162	-1280	-1024	-1	-1	-1	-1	4	-1280	-1024	-1	-1	-1	-1	4		0	0						Frog_fixed.avi	0
19386	1163	-1280	-1024	-1	-1	-1	-1	4	-1280	-1024	-1	-1	-1	-1	4		0	0						Frog_fixed.avi	0
19403	1164	-1280	-1024	-1	-1	-1	-1	4	-1280	-1024	-1	-1	-1	-1	4		0	0						Frog_fixed.avi	0
19420	1165	-1280	-1024	-1	-1	-1	-1	4	-1280	-1024	-1	-1	-1	-1	4		0	0						Frog_fixed.avi	0
19437	1166	-1280	-1024	-1	-1	-1	-1	4	-1280	-1024	-1	-1	-1	-1	4		0	0						Frog_fixed.avi	0
19454	1167	-1280	-1024	-1	-1	-1	-1	4	-1280	-1024	-1	-1	-1	-1	4		0	0						Frog_fixed.avi	0
19469	1168	-1280	-1024	-1	-1	-1	-1	4	-1280	-1024	-1	-1	-1	-1	4		0	0						Frog_fixed.avi	0
19486	1169	-1280	-1024	-1	-1	-1	-1	4	-1280	-1024	-1	-1	-1	-1	4		0	0						Frog_fixed.avi	0
19502	1170	-1280	-1024	-1	-1	-1	-1	4	-1280	-1024	-1	-1	-1	-1	4		0	0						Frog_fixed.avi	0
19519	1171	-1280	-1024	-1	-1	-1	-1	4	-1280	-1024	-1	-1	-1	-1	4		0	0						Frog_fixed.avi	0
19536	1172	-1280	-1024	-1	-1	-1	-1	4	-1280	-1024	-1	-1	-1	-1	4		0	0						Frog_fixed.avi	0
19552	1173	-1280	-1024	-1	-1	-1	-1	4	-1280	-1024	-1	-1	-1	-1	4		0	0						Frog_fixed.avi	0
19569	1174	-1280	-1024	-1	-1	-1	-1	4	-1280	-1024	-1	-1	-1	-1	4		0	0						Frog_fixed.avi	0
19586	1175	-1280	-1024	-1	-1	-1	-1	4	-1280	-1024	-1	-1	-1	-1	4		0	0						Frog_fixed.avi	0
19603	1176	-1280	-1024	-1	-1	-1	-1	4	-1280	-1024	-1	-1	-1	-1	4		0	0						Frog_fixed.avi	0
19619	1177	-1280	-1024	-1	-1	-1	-1	4	-1280	-1024	-1	-1	-1	-1	4		0	0						Frog_fixed.avi	0
19636	1178	-1280	-1024	-1	-1	-1	-1	4	-1280	-1024	-1	-1	-1	-1	4		0	0						Frog_fixed.avi	0
19653	1179	-1280	-1024	-1	-1	-1	-1	4	-1280	-1024	-1	-1	-1	-1	4		0	0						Frog_fixed.avi	0
19670	1180	-1280	-1024	-1	-1	-1	-1	4	-1280	-1024	-1	-1	-1	-1	4		0	0						Frog_fixed.avi	0
19687	1181	-1280	-1024	-1	-1	-1	-1	4	-1280	-1024	-1	-1	-1	-1	4		0	0						Frog_fixed.avi	0
19703	1182	-1280	-1024	-1	-1	-1	-1	4	-1280	-1024	-1	-1	-1	-1	4		0	0						Frog_fixed.avi	0
19719	1183	-1280	-1024	-1	-1	-1	-1	4	-1280	-1024	-1	-1	-1	-1	4		0	0						Frog_fixed.avi	0
19736	1184	-1280	-1024	-1	-1	-1	-1	4	-1280	-1024	-1	-1	-1	-1	4		0	0						Frog_fixed.avi	0
19752	1185	-1280	-1024	-1	-1	-1	-1	4	-1280	-1024	-1	-1	-1	-1	4		0	0						Frog_fixed.avi	0
19769	1186	-1280	-1024	-1	-1	-1	-1	4	-1280	-1024	-1	-1	-1	-1	4		0	0						Frog_fixed.avi	0
19786	1187	-1280	-1024	-1	-1	-1	-1	4	-1280	-1024	-1	-1	-1	-1	4		0	0						Frog_fixed.avi	0
19802	1188	-1280	-1024	-1	-1	-1	-1	4	-1280	-1024	-1	-1	-1	-1	4		0	0						Frog_fixed.avi	0
19819	1189	-1280	-1024	-1	-1	-1	-1	4	-1280	-1024	-1	-1	-1	-1	4		0	0						Frog_fixed.avi	0
19835	1190	-1280	-1024	-1	-1	-1	-1	4	-1280	-1024	-1	-1	-1	-1	4		0	0						Frog_fixed.avi	0
19852	1191	-1280	-1024	-1	-1	-1	-1	4	-1280	-1024	-1	-1	-1	-1	4		0	0						Frog_fixed.avi	0
19869	1192	-1280	-1024	-1	-1	-1	-1	4	-1280	-1024	-1	-1	-1	-1	4		0	0						Frog_fixed.avi	0
19885	1193	-1280	-1024	-1	-1	-1	-1	4	-1280	-1024	-1	-1	-1	-1	4		0	0						Frog_fixed.avi	0
19902	1194	-1280	-1024	-1	-1	-1	-1	4	-1280	-1024	-1	-1	-1	-1	4		0	0						Frog_fixed.avi	0
19919	1195	-1280	-1024	-1	-1	-1	-1	4	-1280	-1024	-1	-1	-1	-1	4		0	0						Frog_fixed.avi	0
19936	1196	-1280	-1024	-1	-1	-1	-1	4	-1280	-1024	-1	-1	-1	-1	4		0	0						Frog_fixed.avi	0
19953	1197	-1280	-1024	-1	-1	-1	-1	4	-1280	-1024	-1	-1	-1	-1	4		0	0						Frog_fixed.avi	0
19969	1198	-1280	-1024	-1	-1	-1	-1	4	-1280	-1024	-1	-1	-1	-1	4		0	0						Frog_fixed.avi	0
19987	1199	-1280	-1024	-1	-1	-1	-1	4	-1280	-1024	-1	-1	-1	-1	4		0	0						Frog_fixed.avi	0
20003	1200	-1280	-1024	-1	-1	-1	-1	4	-1280	-1024	-1	-1	-1	-1	4		0	0						Frog_fixed.avi	0
20021	1201	-1280	-1024	-1	-1	-1	-1	4	-1280	-1024	-1	-1	-1	-1	4		0	0						Frog_fixed.avi	0
20035	1202	-1280	-1024	-1	-1	-1	-1	4	-1280	-1024	-1	-1	-1	-1	4		0	0						Frog_fixed.avi	0
20052	1203	-1280	-1024	-1	-1	-1	-1	4	-1280	-1024	-1	-1	-1	-1	4		0	0						Frog_fixed.avi	0
20069	1204	-1280	-1024	-1	-1	-1	-1	4	-1280	-1024	-1	-1	-1	-1	4		0	0						Frog_fixed.avi	0
20085	1205	-1280	-1024	-1	-1	-1	-1	4	-1280	-1024	-1	-1	-1	-1	4		0	0						Frog_fixed.avi	0
20102	1206	-1280	-1024	-1	-1	-1	-1	4	-1280	-1024	-1	-1	-1	-1	4		0	0						Frog_fixed.avi	0
20119	1207	-1280	-1024	-1	-1	-1	-1	4	-1280	-1024	-1	-1	-1	-1	4		0	0						Frog_fixed.avi	0
20135	1208	-1280	-1024	-1	-1	-1	-1	4	-1280	-1024	-1	-1	-1	-1	4		0	0						Frog_fixed.avi	0
20152	1209	-1280	-1024	-1	-1	-1	-1	4	-1280	-1024	-1	-1	-1	-1	4		0	0						Frog_fixed.avi	0
20169	1210	-1280	-1024	-1	-1	-1	-1	4	-1280	-1024	-1	-1	-1	-1	4		0	0						Frog_fixed.avi	0
20185	1211	-1280	-1024	-1	-1	-1	-1	4	-1280	-1024	-1	-1	-1	-1	4		0	0						Frog_fixed.avi	0
20203	1212	-1280	-1024	-1	-1	-1	-1	4	-1280	-1024	-1	-1	-1	-1	4		0	0						Frog_fixed.avi	0
20219	1213	-1280	-1024	-1	-1	-1	-1	4	-1280	-1024	-1	-1	-1	-1	4		0	0						Frog_fixed.avi	0
20236	1214	-1280	-1024	-1	-1	-1	-1	4	-1280	-1024	-1	-1	-1	-1	4		0	0						Frog_fixed.avi	0
20253	1215	-1280	-1024	-1	-1	-1	-1	4	-1280	-1024	-1	-1	-1	-1	4		0	0						Frog_fixed.avi	0
20270	1216	-1280	-1024	-1	-1	-1	-1	4	-1280	-1024	-1	-1	-1	-1	4		0	0						Frog_fixed.avi	0
20286	1217	-1280	-1024	-1	-1	-1	-1	4	-1280	-1024	-1	-1	-1	-1	4		0	0						Frog_fixed.avi	0
20302	1218	-1280	-1024	-1	-1	-1	-1	4	-1280	-1024	-1	-1	-1	-1	4		0	0						Frog_fixed.avi	0
20319	1219	-1280	-1024	-1	-1	-1	-1	4	-1280	-1024	-1	-1	-1	-1	4		0	0						Frog_fixed.avi	0
20335	1220	-1280	-1024	-1	-1	-1	-1	4	-1280	-1024	-1	-1	-1	-1	4		0	0						Frog_fixed.avi	0
20352	1221	-1280	-1024	-1	-1	-1	-1	4	-1280	-1024	-1	-1	-1	-1	4		0	0						Frog_fixed.avi	0
20368	1222	-1280	-1024	-1	-1	-1	-1	4	-1280	-1024	-1	-1	-1	-1	4		0	0						Frog_fixed.avi	0
20385	1223	-1280	-1024	-1	-1	-1	-1	4	-1280	-1024	-1	-1	-1	-1	4		0	0						Frog_fixed.avi	0
20402	1224	-1280	-1024	-1	-1	-1	-1	4	-1280	-1024	-1	-1	-1	-1	4		0	0						Frog_fixed.avi	0
20418	1225	-1280	-1024	-1	-1	-1	-1	4	-1280	-1024	-1	-1	-1	-1	4		0	0						Frog_fixed.avi	0
20435	1226	-1280	-1024	-1	-1	-1	-1	4	-1280	-1024	-1	-1	-1	-1	4		0	0						Frog_fixed.avi	0
20452	1227	-1280	-1024	-1	-1	-1	-1	4	-1280	-1024	-1	-1	-1	-1	4		0	0						Frog_fixed.avi	0
20469	1228	-1280	-1024	-1	-1	-1	-1	4	-1280	-1024	-1	-1	-1	-1	4		0	0						Frog_fixed.avi	0
20485	1229	-1280	-1024	-1	-1	-1	-1	4	-1280	-1024	-1	-1	-1	-1	4		0	0						Frog_fixed.avi	0
20502	1230	-1280	-1024	-1	-1	-1	-1	4	-1280	-1024	-1	-1	-1	-1	4		0	0						Frog_fixed.avi	0
20519	1231	-1280	-1024	-1	-1	-1	-1	4	-1280	-1024	-1	-1	-1	-1	4		0	0						Frog_fixed.avi	0
20536	1232	-1280	-1024	-1	-1	-1	-1	4	-1280	-1024	-1	-1	-1	-1	4		0	0						Frog_fixed.avi	0
20553	1233	-1280	-1024	-1	-1	-1	-1	4	-1280	-1024	-1	-1	-1	-1	4		0	0						Frog_fixed.avi	0
20570	1234	-1280	-1024	-1	-1	-1	-1	4	-1280	-1024	-1	-1	-1	-1	4		0	0						Frog_fixed.avi	0
20587	1235	-1280	-1024	-1	-1	-1	-1	4	-1280	-1024	-1	-1	-1	-1	4		0	0						Frog_fixed.avi	0
20602	1236	-1280	-1024	-1	-1	-1	-1	4	-1280	-1024	-1	-1	-1	-1	4		0	0						Frog_fixed.avi	0
20618	1237	-1280	-1024	-1	-1	-1	-1	4	-1280	-1024	-1	-1	-1	-1	4		0	0						Frog_fixed.avi	0
20635	1238	-1280	-1024	-1	-1	-1	-1	4	-1280	-1024	-1	-1	-1	-1	4		0	0						Frog_fixed.avi	0
20652	1239	-1280	-1024	-1	-1	-1	-1	4	-1280	-1024	-1	-1	-1	-1	4		0	0						Frog_fixed.avi	0
20668	1240	-1280	-1024	-1	-1	-1	-1	4	-1280	-1024	-1	-1	-1	-1	4		0	0						Frog_fixed.avi	0
20685	1241	-1280	-1024	-1	-1	-1	-1	4	-1280	-1024	-1	-1	-1	-1	4		0	0						Frog_fixed.avi	0
20702	1242	-1280	-1024	-1	-1	-1	-1	4	-1280	-1024	-1	-1	-1	-1	4		0	0						Frog_fixed.avi	0
20718	1243	-1280	-1024	-1	-1	-1	-1	4	-1280	-1024	-1	-1	-1	-1	4		0	0						Frog_fixed.avi	0
20735	1244	-1280	-1024	-1	-1	-1	-1	4	-1280	-1024	-1	-1	-1	-1	4		0	0						Frog_fixed.avi	0
20752	1245	-1280	-1024	-1	-1	-1	-1	4	-1280	-1024	-1	-1	-1	-1	4		0	0						Frog_fixed.avi	0
20769	1246	-1280	-1024	-1	-1	-1	-1	4	-1280	-1024	-1	-1	-1	-1	4		0	0						Frog_fixed.avi	0
20786	1247	-1280	-1024	-1	-1	-1	-1	4	-1280	-1024	-1	-1	-1	-1	4		0	0						Frog_fixed.avi	0
20803	1248	-1280	-1024	-1	-1	-1	-1	4	-1280	-1024	-1	-1	-1	-1	4		0	0						Frog_fixed.avi	0
20819	1249	-1280	-1024	-1	-1	-1	-1	4	-1280	-1024	-1	-1	-1	-1	4		0	0						Frog_fixed.avi	0
20836	1250	-1280	-1024	-1	-1	-1	-1	4	-1280	-1024	-1	-1	-1	-1	4		0	0						Frog_fixed.avi	0
20852	1251	-1280	-1024	-1	-1	-1	-1	4	-1280	-1024	-1	-1	-1	-1	4		0	0						Frog_fixed.avi	0
20869	1252	-1280	-1024	-1	-1	-1	-1	4	-1280	-1024	-1	-1	-1	-1	4		0	0						Frog_fixed.avi	0
20885	1253	-1280	-1024	-1	-1	-1	-1	4	-1280	-1024	-1	-1	-1	-1	4		0	0						Frog_fixed.avi	0
20901	1254	-1280	-1024	-1	-1	-1	-1	4	-1280	-1024	-1	-1	-1	-1	4		0	0						Frog_fixed.avi	0
20918	1255	-1280	-1024	-1	-1	-1	-1	4	-1280	-1024	-1	-1	-1	-1	4		0	0						Frog_fixed.avi	0
20935	1256	-1280	-1024	-1	-1	-1	-1	4	-1280	-1024	-1	-1	-1	-1	4		0	0						Frog_fixed.avi	0
20951	1257	-1280	-1024	-1	-1	-1	-1	4	-1280	-1024	-1	-1	-1	-1	4		0	0						Frog_fixed.avi	0
20968	1258	-1280	-1024	-1	-1	-1	-1	4	-1280	-1024	-1	-1	-1	-1	4		0	0						Frog_fixed.avi	0
20985	1259	-1280	-1024	-1	-1	-1	-1	4	-1280	-1024	-1	-1	-1	-1	4		0	0						Frog_fixed.avi	0
21001	1260	-1280	-1024	-1	-1	-1	-1	4	-1280	-1024	-1	-1	-1	-1	4		0	0						Frog_fixed.avi	0
21018	1261	-1280	-1024	-1	-1	-1	-1	4	-1280	-1024	-1	-1	-1	-1	4		0	0						Frog_fixed.avi	0
21035	1262	-1280	-1024	-1	-1	-1	-1	4	-1280	-1024	-1	-1	-1	-1	4		0	0						Frog_fixed.avi	0
21052	1263	-1280	-1024	-1	-1	-1	-1	4	-1280	-1024	-1	-1	-1	-1	4		0	0						Frog_fixed.avi	0
21069	1264	-1280	-1024	-1	-1	-1	-1	4	-1280	-1024	-1	-1	-1	-1	4		0	0						Frog_fixed.avi	0
21085	1265	-1280	-1024	-1	-1	-1	-1	4	-1280	-1024	-1	-1	-1	-1	4		0	0						Frog_fixed.avi	0
21102	1266	-1280	-1024	-1	-1	-1	-1	4	-1280	-1024	-1	-1	-1	-1	4		0	0						Frog_fixed.avi	0
21119	1267	-1280	-1024	-1	-1	-1	-1	4	-1280	-1024	-1	-1	-1	-1	4		0	0						Frog_fixed.avi	0
21136	1268	-1280	-1024	-1	-1	-1	-1	4	-1280	-1024	-1	-1	-1	-1	4		0	0						Frog_fixed.avi	0
21153	1269	-1280	-1024	-1	-1	-1	-1	4	-1280	-1024	-1	-1	-1	-1	4		0	0						Frog_fixed.avi	0
21168	1270	-1280	-1024	-1	-1	-1	-1	4	-1280	-1024	-1	-1	-1	-1	4		0	0						Frog_fixed.avi	0
21185	1271	-1280	-1024	-1	-1	-1	-1	4	-1280	-1024	-1	-1	-1	-1	4		0	0						Frog_fixed.avi	0
21201	1272	-1280	-1024	-1	-1	-1	-1	4	-1280	-1024	-1	-1	-1	-1	4		0	0						Frog_fixed.avi	0
21218	1273	-1280	-1024	-1	-1	-1	-1	4	-1280	-1024	-1	-1	-1	-1	4		0	0						Frog_fixed.avi	0
21235	1274	-1280	-1024	-1	-1	-1	-1	4	-1280	-1024	-1	-1	-1	-1	4		0	0						Frog_fixed.avi	0
21251	1275	-1280	-1024	-1	-1	-1	-1	4	-1280	-1024	-1	-1	-1	-1	4		0	0						Frog_fixed.avi	0
21268	1276	-1280	-1024	-1	-1	-1	-1	4	-1280	-1024	-1	-1	-1	-1	4		0	0						Frog_fixed.avi	0
21284	1277	-1280	-1024	-1	-1	-1	-1	4	-1280	-1024	-1	-1	-1	-1	4		0	0						Frog_fixed.avi	0
21301	1278	-1280	-1024	-1	-1	-1	-1	4	-1280	-1024	-1	-1	-1	-1	4		0	0						Frog_fixed.avi	0
21318	1279	-1280	-1024	-1	-1	-1	-1	4	-1280	-1024	-1	-1	-1	-1	4		0	0						Frog_fixed.avi	0
21335	1280	-1280	-1024	-1	-1	-1	-1	4	-1280	-1024	-1	-1	-1	-1	4		0	0						Frog_fixed.avi	0
21352	1281	-1280	-1024	-1	-1	-1	-1	4	-1280	-1024	-1	-1	-1	-1	4		0	0						Frog_fixed.avi	0
21369	1282	-1280	-1024	-1	-1	-1	-1	4	-1280	-1024	-1	-1	-1	-1	4		0	0						Frog_fixed.avi	0
21386	1283	-1280	-1024	-1	-1	-1	-1	4	-1280	-1024	-1	-1	-1	-1	4		0	0						Frog_fixed.avi	0
21402	1284	-1280	-1024	-1	-1	-1	-1	4	-1280	-1024	-1	-1	-1	-1	4		0	0						Frog_fixed.avi	0
21418	1285	-1280	-1024	-1	-1	-1	-1	4	-1280	-1024	-1	-1	-1	-1	4		0	0						Frog_fixed.avi	0
21435	1286	-1280	-1024	-1	-1	-1	-1	4	-1280	-1024	-1	-1	-1	-1	4		0	0						Frog_fixed.avi	0
21451	1287	-1280	-1024	-1	-1	-1	-1	4	-1280	-1024	-1	-1	-1	-1	4		0	0						Frog_fixed.avi	0
21468	1288	-1280	-1024	-1	-1	-1	-1	4	-1280	-1024	-1	-1	-1	-1	4		0	0						Frog_fixed.avi	0
21484	1289	-1280	-1024	-1	-1	-1	-1	4	-1280	-1024	-1	-1	-1	-1	4		0	0						Frog_fixed.avi	0
21501	1290	-1280	-1024	-1	-1	-1	-1	4	-1280	-1024	-1	-1	-1	-1	4		0	0						Frog_fixed.avi	0
21518	1291	-1280	-1024	-1	-1	-1	-1	4	-1280	-1024	-1	-1	-1	-1	4		0	0						Frog_fixed.avi	0
21535	1292	-1280	-1024	-1	-1	-1	-1	4	-1280	-1024	-1	-1	-1	-1	4		0	0						Frog_fixed.avi	0
21552	1293	-1280	-1024	-1	-1	-1	-1	4	-1280	-1024	-1	-1	-1	-1	4		0	0						Frog_fixed.avi	0
21568	1294	-1280	-1024	-1	-1	-1	-1	4	-1280	-1024	-1	-1	-1	-1	4		0	0						Frog_fixed.avi	0
21585	1295	-1280	-1024	-1	-1	-1	-1	4	-1280	-1024	-1	-1	-1	-1	4		0	0						Frog_fixed.avi	0
21602	1296	-1280	-1024	-1	-1	-1	-1	4	-1280	-1024	-1	-1	-1	-1	4		0	0						Frog_fixed.avi	0
21618	1297	-1280	-1024	-1	-1	-1	-1	4	-1280	-1024	-1	-1	-1	-1	4		0	0						Frog_fixed.avi	0
21635	1298	-1280	-1024	-1	-1	-1	-1	4	-1280	-1024	-1	-1	-1	-1	4		0	0						Frog_fixed.avi	0
21652	1299	884.0223	722.2037	0.4766495	0.7050096	564.6943	3.853061	0	900.2845	777.7318	0.3315847	0.73448	576.578	4.057353	0	25	892	750						Frog_fixed.avi	0
21668	1300	862.0768	735.6972	0.4788835	0.7044268	564.6943	3.884802	0	866.7986	781.515	0.3335811	0.7334847	576.578	4.075779	0	25	864	759						Frog_fixed.avi	0
21685	1301	891.3159	706.7313	0.4809618	0.7040681	576.4661	3.883381	0	901.4621	777.7043	0.3356059	0.7323872	576.578	3.983859	0	25	896	742						Frog_fixed.avi	0
21702	1302	873.3167	727.6809	0.4830332	0.7034321	564.6943	3.814085	0	882.1103	775.725	0.3373406	0.7312362	576.578	4.003334	0	25	878	752						Frog_fixed.avi	0
21718	1303	876.5283	715.1141	0.4847899	0.7027242	577.2184	3.839956	0	900.3568	786.3599	0.339145	0.729876	576.578	3.962695	0	25	888	751						Frog_fixed.avi	0
21735	1304	895.0731	703.405	0.4865769	0.701878	584.3263	3.847076	0	897.9575	758.004	0.3398485	0.728414	591.2244	4.002076	0	25	897	731						Frog_fixed.avi	0
21751	1305	898.2385	696.4468	0.4911076	0.700855	582.0632	3.728899	0	899.4816	775.5646	0.3438326	0.72656	591.1563	3.888916	0	25	899	736						Frog_fixed.avi	0
21768	1306	868.2477	523.3235	0.4885288	0.6981785	574.9411	3.703914	0	911.5927	547.3937	0.3416009	0.7235135	590.1425	3.858769	0	26	890	535						Frog_fixed.avi	0
21785	1307	891.6867	487.6978	0.491603	0.6963934	567.3078	3.545303	0	904.9872	526.9	0.3460958	0.7210293	578.2139	3.731744	0	26	898	507						Frog_fixed.avi	0
21801	1308	884.0827	491.3348	0.4934352	0.6956324	567.6808	3.593417	0	893.7311	522.1344	0.3476327	0.7195424	578.4456	3.750406	0	26	889	507						Frog_fixed.avi	0
21818	1309	885.0939	469.9683	0.4953199	0.6946186	567.7027	3.539647	0	895.0854	524.1188	0.3492979	0.7178326	578.506	3.686889	0	26	890	497						Frog_fixed.avi	0
21835	1310	896.812	487.0988	0.4973049	0.6934304	567.9182	3.533723	0	900.1305	526.6108	0.3510287	0.7161041	578.6058	3.68657	0	26	898	507						Frog_fixed.avi	0
21851	1311	887.3959	481.6578	0.4992836	0.6924809	568.294	3.544586	0	896.6536	515.142	0.3528069	0.7145765	578.8133	3.673858	0	26	892	498						Frog_fixed.avi	0
21868	1312	888.1305	486.8	0.5012951	0.6919078	568.4955	3.556695	0	891.5716	527.4844	0.354627	0.7132769	579.0231	3.702773	0	26	890	507						Frog_fixed.avi	0
21885	1313	887.5751	465.6433	0.5032957	0.6915421	568.6962	3.500638	0	890.4583	534.5092	0.3564671	0.7122319	579.0169	3.69694	0	26	889	500						Frog_fixed.avi	0
21901	1314	890.8617	477.5783	0.5053014	0.6915324	568.896	3.493386	0	894.7067	526.0543	0.3583046	0.7115351	579.212	3.655922	0	26	893	502						Frog_fixed.avi	0
21918	1315	891.6366	484.8614	0.5072755	0.691704	569.1448	3.519664	0	891.4147	538.3251	0.3601191	0.7110441	579.2988	3.695868	0	26	892	512						Frog_fixed.avi	0
21935	1316	888.0124	462.3282	0.5092415	0.6922708	569.3898	3.470373	0	898.6002	530.6509	0.3619593	0.7108222	579.3742	3.639362	0	26	893	496						Frog_fixed.avi	0
21951	1317	883.9365	472.4182	0.5111885	0.6928237	569.8275	3.489156	0	890.4847	528.3988	0.3637317	0.7107943	579.5716	3.663195	0	26	887	500						Frog_fixed.avi	0
21968	1318	881.4124	486.049	0.5131002	0.6933641	569.8847	3.515218	0	888.916	532.337	0.3655206	0.7108412	579.5448	3.660363	0	26	885	509						Frog_fixed.avi	0
21985	1319	887.3303	474.3831	0.5149724	0.6939891	570.0231	3.508038	0	896.0383	529.7771	0.3672483	0.710893	579.8754	3.658941	0	26	892	502						Frog_fixed.avi	0
22001	1320	889.4255	475.1628	0.5166991	0.694486	570.5719	3.538098	0	892.349	528.6141	0.3689033	0.7108372	579.8415	3.660416	0	26	891	502						Frog_fixed.avi	0
22018	1321	891.2926	473.2254	0.5183283	0.6948044	570.4531	3.515375	0	900.9769	522.0899	0.3704485	0.7106355	579.8424	3.678379	0	26	896	498						Frog_fixed.avi	0
22035	1322	888.4987	475.8924	0.519799	0.694952	570.5678	3.541002	0	888.7048	528.4117	0.3718259	0.7102877	580.2369	3.66036	0	26	889	502						Frog_fixed.avi	0
22051	1323	890.8066	473.031	0.5211474	0.6952271	570.8568	3.523456	0	903.7266	521.142	0.3731645	0.7100195	580.3324	3.66259	0	26	897	497						Frog_fixed.avi	0
22068	1324	891.2749	472.931	0.5223492	0.6954989	570.7071	3.562026	0	888.55	521.2428	0.3743183	0.709721	580.4617	3.676085	0	26	890	497						Frog_fixed.avi	0
22085	1325	890.5154	468.4754	0.523493	0.6957099	570.8407	3.525708	0	896.7651	530.4631	0.3754497	0.7094587	580.3256	3.67252	0	26	894	499						Frog_fixed.avi	0
22101	1326	892.865	480.5045	0.5245811	0.6960928	571.0424	3.538593	0	893.9258	525.5459	0.3764806	0.7093413	580.4495	3.657323	0	26	893	503						Frog_fixed.avi	0
22118	1327	891.0074	477.9867	0.525584	0.6964583	571.1631	3.578347	0	894.3338	522.3716	0.3774745	0.7092457	580.5509	3.677399	0	26	893	500						Frog_fixed.avi	0
22135	1328	889.5355	486.469	0.5266089	0.6968515	571.2658	3.602425	0	886.1067	530.6437	0.3784618	0.7090357	580.613	3.683239	0	26	888	509						Frog_fixed.avi	0
22151	1329	882.7911	482.1766	0.5276405	0.6971847	571.3807	3.607208	0	888.39	533.8094	0.3794748	0.7088189	580.694	3.702045	0	26	886	508						Frog_fixed.avi	0
22168	1330	876.8832	491.461	0.528713	0.697414	571.4479	3.592952	0	896.6211	524.8195	0.3805583	0.7086144	580.8553	3.694066	0	26	887	508						Frog_fixed.avi	0
22184	1331	891.636	486.2236	0.5299508	0.6977331	571.6496	3.622573	0	892.4857	518.1357	0.3816528	0.7084268	580.8677	3.697127	0	26	892	502						Frog_fixed.avi	0
22201	1332	886.6434	482.1979	0.5311615	0.698047	571.6937	3.648166	0	886.7377	526.7516	0.3827719	0.7082525	580.9633	3.691313	0	26	887	504						Frog_fixed.avi	0
22218	1333	884.5325	482.33	0.5324314	0.6983737	571.8959	3.636158	0	891.6737	528.0463	0.3840225	0.7082459	580.9243	3.75028	0	26	888	505						Frog_fixed.avi	0
22234	1334	882.4012	481.7256	0.5336526	0.6988537	571.8536	3.659822	0	890.1435	523.9663	0.3851678	0.7083796	580.895	3.729098	0	26	886	503						Frog_fixed.avi	0
22251	1335	885.8422	484.3964	0.5348127	0.6993967	572.2422	3.691939	0	883.9127	523.4917	0.3862264	0.7085918	580.9117	3.750692	0	26	885	504						Frog_fixed.avi	0
22268	1336	892.2543	485.976	0.5358834	0.7000195	572.1477	3.709831	0	887.1421	525.6375	0.3872073	0.7089608	580.9198	3.75704	0	26	890	506						Frog_fixed.avi	0
22284	1337	891.8627	481.396	0.5367998	0.7006979	572.3153	3.721038	0	886.8566	520.971	0.3881017	0.7094605	580.908	3.792607	0	26	889	501						Frog_fixed.avi	0
22301	1338	877.2656	491.2633	0.5375591	0.7014155	572.0547	3.736384	0	889.028	524.0902	0.388739	0.7098722	580.9243	3.784328	0	26	883	508						Frog_fixed.avi	0
22318	1339	884.261	482.21	0.5381615	0.7020783	572.1503	3.738427	0	887.4081	522.6617	0.3893567	0.7103198	580.6426	3.779057	0	26	886	502						Frog_fixed.avi	0
22334	1340	885.9716	482.1997	0.5386472	0.7026783	572.1501	3.728219	0	888.331	521.5133	0.389794	0.7107008	580.6376	3.795463	0	26	887	502						Frog_fixed.avi	0
22351	1341	882.4692	486.1793	0.5390531	0.703135	571.9638	3.772835	0	892.7933	524.4112	0.3901873	0.7110373	580.7335	3.817223	0	26	888	505						Frog_fixed.avi	0
22368	1342	886.4836	486.7515	0.5394424	0.7036743	571.9462	3.780122	0	890.9242	524.4976	0.3905342	0.7112597	580.4796	3.841962	0	26	889	506						Frog_fixed.avi	0
22384	1343	881.5548	490.0177	0.539732	0.703947	572.2522	3.800119	0	890.7049	522.4733	0.390792	0.7114087	580.5266	3.842867	0	26	886	506						Frog_fixed.avi	0
22401	1344	887.1766	486.1032	0.5400156	0.7042872	571.8807	3.82443	0	894.5875	532.6831	0.3910896	0.7114732	580.5778	3.876055	0	26	891	509						Frog_fixed.avi	0
22418	1345	886.3305	482.7737	0.5403246	0.7045124	572.048	3.832356	0	890.2311	528.4123	0.3913528	0.7114514	580.3711	3.887952	0	26	888	506						Frog_fixed.avi	0
22434	1346	885.3099	480.4026	0.5405834	0.7045684	571.978	3.849315	0	883.8366	522.1602	0.3916151	0.7113595	580.5948	3.881921	0	26	885	501						Frog_fixed.avi	0
22451	1347	894.5582	489.4791	0.5409103	0.7046463	571.8685	3.865105	0	890.6988	524.8196	0.3919148	0.7111318	580.2391	3.882317	0	26	893	507						Frog_fixed.avi	0
22468	1348	881.16	481.2909	0.541194	0.7046267	571.9573	3.868371	0	890.1997	521.4449	0.3921881	0.7108114	580.5328	3.898432	0	26	886	501						Frog_fixed.avi	0
22484	1349	882.7302	485.2249	0.5415413	0.704569	571.7792	3.888433	0	894.0064	515.6467	0.3925144	0.7104018	580.2142	3.895011	0	26	888	500						Frog_fixed.avi	0
22501	1350	892.4603	485.1393	0.5419424	0.7046306	571.69	3.90145	0	892.2615	518.4975	0.3928362	0.710017	580.1584	3.923163	0	26	892	502						Frog_fixed.avi	0
22518	1351	887.2411	493.59	0.5423314	0.7047533	571.7448	3.916486	0	882.6258	524.9377	0.393112	0.7095671	580.2596	3.959949	0	26	885	509						Frog_fixed.avi	0
22534	1352	879.0677	487.4476	0.5426241	0.7051734	571.7984	3.912222	0	897.5553	518.088	0.3934448	0.709286	579.987	3.93629	0	26	888	503						Frog_fixed.avi	0
22551	1353	883.9761	490.5236	0.5430252	0.7056375	571.6183	3.924435	0	893.0798	524.9175	0.3937764	0.7089957	580.0598	3.950181	0	26	889	508						Frog_fixed.avi	0
22568	1354	888.9294	486.2585	0.5434642	0.7062986	571.6102	3.919236	0	888.9204	522.4858	0.3940964	0.7088259	580.1034	3.949047	0	26	889	504						Frog_fixed.avi	0
22584	1355	889.9924	492.5875	0.5439382	0.7071416	571.5829	3.921099	0	886.9192	521.6827	0.3945341	0.7087779	579.9494	3.981097	0	26	888	507						Frog_fixed.avi	0
22601	1356	882.9348	485.7868	0.5444437	0.707995	571.6156	3.962191	0	888.1136	512.137	0.3950547	0.7086288	579.9644	3.9587	0	26	886	499						Frog_fixed.avi	0
22618	1357	886.4077	459.2064	0.544948	0.7088196	571.5903	3.951583	0	881.3287	489.1442	0.3956137	0.7083114	580.0247	3.972837	0	26	884	474						Frog_fixed.avi	0
22634	1358	885.3443	461.5052	0.5454884	0.7098384	571.583	3.94881	0	884.3143	495.8464	0.3961616	0.7083318	579.9	3.982937	0	26	885	479						Frog_fixed.avi	0
22651	1359	881.7828	453.7478	0.5461362	0.7107169	571.5445	3.932013	0	890.1224	498.2834	0.3967747	0.7082925	579.8557	3.986001	0	26	886	476						Frog_fixed.avi	0
22668	1360	885.38	465.7404	0.5468647	0.7115219	571.5686	3.950263	0	891.6041	495.6943	0.39742	0.7082194	579.736	3.958632	0	26	888	481						Frog_fixed.avi	0
22684	1361	879.6071	460.1473	0.5476022	0.7122728	571.5737	3.938092	0	889.3793	491.687	0.3981225	0.7080857	579.9348	3.975323	0	26	884	476						Frog_fixed.avi	0
22701	1362	880.7068	459.3566	0.5484672	0.713026	571.5433	3.927601	0	885.6284	491.8831	0.3989785	0.7080125	579.7964	3.955267	0	26	883	476						Frog_fixed.avi	0
22718	1363	879.043	463.5551	0.5494623	0.7137921	571.5472	3.933492	0	888.4064	496.6253	0.3999463	0.7079364	579.6852	3.951123	0	26	884	480						Frog_fixed.avi	0
22734	1364	885.8365	453.3251	0.550558	0.7145247	571.5836	3.914172	0	888.9114	495.0042	0.4009631	0.7079155	579.7082	3.947885	0	26	887	474						Frog_fixed.avi	0
22751	1365	889.2229	458.4033	0.5516798	0.7152612	571.763	3.929571	0	889.8566	498.2569	0.4020163	0.7078867	579.728	3.939636	0	26	890	478						Frog_fixed.avi	0
22767	1366	881.3339	463.7193	0.5527485	0.7159083	571.7223	3.935583	0	884.3265	492.1658	0.4030291	0.7078338	579.6975	3.92884	0	26	883	478						Frog_fixed.avi	0
22784	1367	886.8872	464.5727	0.5537528	0.7164487	571.8187	3.898134	0	889.7565	495.782	0.4039765	0.707808	579.6974	3.922665	0	26	888	480						Frog_fixed.avi	0
22801	1368	885.2267	461.313	0.5546755	0.7170372	572.0312	3.91248	0	893.5413	493.0659	0.4048725	0.707836	579.6475	3.896999	0	26	889	477						Frog_fixed.avi	0
22818	1369	881.9268	459.4842	0.5554535	0.7175865	572.1059	3.919691	0	890.7748	492.9307	0.4056564	0.7079332	579.6708	3.892003	0	26	886	476						Frog_fixed.avi	0
22834	1370	886.8073	469.5793	0.5562189	0.7181203	572.1428	3.910479	0	896.5095	495.0133	0.4063627	0.7080457	579.6704	3.863367	0	26	892	482						Frog_fixed.avi	0
22851	1371	879.9617	464.1417	0.5568322	0.7186639	572.0931	3.907954	0	888.88	496.1455	0.4069291	0.7082276	579.7397	3.873355	0	26	884	480						Frog_fixed.avi	0
22867	1372	885.1458	459.5702	0.5574086	0.719128	572.2354	3.905573	0	888.6133	497.5643	0.4074627	0.7084398	579.88	3.865928	0	26	887	479						Frog_fixed.avi	0
22884	1373	883.9996	459.9081	0.5578908	0.7194183	572.4002	3.880255	0	893.8103	490.1496	0.407945	0.708524	579.904	3.84549	0	26	889	475						Frog_fixed.avi	0
22901	1374	878.6461	471.1646	0.5583056	0.7196409	572.2964	3.889681	0	895.4056	490.0054	0.4083857	0.7085019	579.8663	3.852954	0	26	887	481						Frog_fixed.avi	0
22917	1375	885.3088	469.9727	0.5586768	0.7196683	572.5301	3.868193	0	895.6745	505.1983	0.4087646	0.708298	579.9525	3.839715	0	26	890	488						Frog_fixed.avi	0
22934	1376	884.3165	462.7412	0.5590246	0.7195836	572.7842	3.88492	0	893.6696	494.6347	0.4090201	0.7080185	580.1562	3.845673	0	26	889	479						Frog_fixed.avi	0
22951	1377	881.7953	463.4886	0.5592715	0.7193403	572.5486	3.862062	0	892.7261	499.3839	0.4093435	0.7076918	579.9723	3.871116	0	26	887	481						Frog_fixed.avi	0
22967	1378	886.7899	458.7863	0.5595572	0.7190772	572.8527	3.864749	0	896.5569	502.8772	0.4095964	0.7072089	580.3534	3.857862	0	26	892	481						Frog_fixed.avi	0
22984	1379	884.2951	462.6802	0.559836	0.7187306	572.6157	3.870323	0	888.6535	503.2954	0.409884	0.7067632	580.0023	3.84858	0	26	886	483						Frog_fixed.avi	0
23001	1380	884.8181	463.7637	0.560096	0.7184954	572.819	3.880325	0	899.7776	493.5982	0.4101712	0.7063535	580.2448	3.844035	0	26	892	479						Frog_fixed.avi	0
23017	1381	893.4989	458.3487	0.560421	0.7183139	572.556	3.856267	0	887.3589	504.7351	0.4104067	0.705949	580.0446	3.843387	0	26	890	482						Frog_fixed.avi	0
23034	1382	883.141	461.0552	0.5606812	0.7181874	572.5512	3.861262	0	901.5018	501.0445	0.4106988	0.7056291	580.1148	3.85146	0	26	892	481						Frog_fixed.avi	0
23051	1383	881.8536	462.7973	0.5609906	0.7181746	572.6871	3.871119	0	896.3351	494.416	0.4109025	0.7054502	580.0024	3.860752	0	26	889	479						Frog_fixed.avi	0
23067	1384	887.2081	460.0335	0.5612177	0.7180853	572.3522	3.860121	0	891.1255	500.3098	0.4111288	0.7051669	579.8508	3.878977	0	26	889	480						Frog_fixed.avi	0
23084	1385	885.5228	457.7968	0.561502	0.7181445	572.5933	3.874468	0	889.0392	505.9402	0.4113522	0.7049254	579.7503	3.882218	0	26	887	482						Frog_fixed.avi	0
23101	1386	877.0917	491.4547	0.5618634	0.7183547	572.3123	3.909263	0	883.7244	527.3567	0.4117728	0.70489	579.7258	3.902924	0	26	880	509						Frog_fixed.avi	0
23117	1387	737.4905	721.1082	0.5630215	0.7204898	572.2945	3.923668	0	708.6326	771.5883	0.4134245	0.7068862	579.396	3.944584	0	27	723	746						Frog_fixed.avi	0
23134	1388	671.413	978.1141	0.5640684	0.7229065	571.9146	3.891906	0	641.6083	1025.802	0.4146193	0.7090679	578.9238	3.939726	0	27	657	1002						Frog_fixed.avi	0
23151	1389	679.084	1217.356	0.5644647	0.7246391	572.0375	3.884931	0	660.7553	1277.305	0.4149818	0.7105457	579.2269	3.910592	0	27	670	1247						Frog_fixed.avi	0
23167	1390	679.0736	1227.979	0.5650608	0.725087	572.0116	3.900275	0	656.2985	1289.061	0.4152299	0.7107458	578.9916	3.921879	0	27	668	1259						Frog_fixed.avi	0
23184	1391	681.5238	1262.028	0.5655715	0.7254067	571.8756	3.915596	0	662.033	1304.519	0.4154912	0.7109784	578.9157	3.919307	0	27	672	1283						Frog_fixed.avi	0
23201	1392	679.1803	1254.497	0.5660069	0.7257332	571.5495	3.883268	0	654.1232	1292.878	0.4157148	0.7111611	578.6254	3.93121	0	27	667	1274						Frog_fixed.avi	0
23217	1393	689.6538	1244.207	0.5664204	0.7261034	571.3091	3.926452	0	656.028	1304.361	0.41597	0.7113924	578.3947	3.936752	0	27	673	1274						Frog_fixed.avi	0
23234	1394	679.9888	1242.129	0.5667462	0.7265118	571.3852	3.939641	0	657.3127	1301.636	0.4161402	0.7118347	578.3893	3.943982	0	27	669	1272						Frog_fixed.avi	0
23251	1395	682.8397	1239.994	0.5670633	0.7270118	571.118	3.927055	0	658.8471	1297.614	0.4162935	0.712234	578.0908	3.938797	0	27	671	1269						Frog_fixed.avi	0
23267	1396	683.027	1232.9	0.5673082	0.7275092	570.9302	3.922765	0	657.622	1295.458	0.4164019	0.7128527	577.7321	3.938462	0	27	670	1264						Frog_fixed.avi	0
23284	1397	682.1588	1239.09	0.5674418	0.7278324	570.6729	3.964521	0	665.101	1293.304	0.4164501	0.7132418	577.3749	3.953034	0	27	674	1266						Frog_fixed.avi	0
23301	1398	682.8082	1233.315	0.5675327	0.727962	570.6981	3.934904	0	663.6194	1288.951	0.4164349	0.7135358	577.2215	3.958067	0	27	673	1261						Frog_fixed.avi	0
23317	1399	686.6367	1239.277	0.5675688	0.7277937	570.4023	3.944727	0	666.1306	1290.65	0.4163897	0.7135786	577.0992	3.965825	0	27	676	1265						Frog_fixed.avi	0
23334	1400	680.4204	1237.365	0.5674744	0.7275009	570.3595	3.955877	0	667.3682	1295.761	0.4162361	0.7135184	576.8007	3.978112	0	27	674	1267						Frog_fixed.avi	0
23350	1401	684.66	1237.302	0.5673926	0.7270762	570.2751	3.978694	0	660.5275	1290.067	0.4159824	0.7133675	576.8693	3.982033	0	27	673	1264						Frog_fixed.avi	0
23367	1402	691.3447	1242.897	0.5671882	0.7265863	569.8765	3.951773	0	666.0291	1295.77	0.4157535	0.7132241	576.2985	3.974789	0	27	679	1269						Frog_fixed.avi	0
23384	1403	688.9117	1230.414	0.5669196	0.7259024	569.8663	3.949474	0	658.0897	1283.259	0.4153985	0.7130039	576.4814	3.960375	0	28	674	1257						Frog_fixed.avi	0
23400	1404	686.2179	1162.652	0.566456	0.7251474	569.8146	3.959114	0	676.2145	1227.689	0.4151845	0.7127395	576.1238	3.97204	0	28	681	1195						Frog_fixed.avi	0
23417	1405	685.1125	1181.679	0.5660962	0.7249094	569.3775	3.944298	0	673.1311	1238.031	0.4147648	0.7129386	575.9893	3.955195	0	28	679	1210						Frog_fixed.avi	0
23434	1406	682.1536	1173.228	0.5656722	0.7246272	569.2554	3.949744	0	675.8038	1231.845	0.4142907	0.7130139	576.0514	3.960107	0	28	679	1203						Frog_fixed.avi	0
23451	1407	680.5712	1179.137	0.5652084	0.7242785	569.1029	3.925379	0	669.9816	1234.269	0.4137884	0.713053	575.9008	3.9307	0	28	675	1207						Frog_fixed.avi	0
23467	1408	680.2524	1178.923	0.5647147	0.7239612	569.0123	3.909818	0	673.1481	1237.518	0.4132665	0.7131119	575.8004	3.919994	0	28	677	1208						Frog_fixed.avi	0
23484	1409	691.2015	1175.477	0.5642243	0.7236642	568.7714	3.910842	0	671.124	1235.18	0.4127325	0.7131153	575.6833	3.897848	0	28	681	1205						Frog_fixed.avi	0
23500	1410	688.0933	1178.476	0.5636516	0.7233725	568.7766	3.891143	0	676.4706	1237.33	0.4121843	0.713061	575.5247	3.898717	0	28	682	1208						Frog_fixed.avi	0
23517	1411	684.6725	1172.228	0.5630996	0.7231113	568.5154	3.886639	0	671.3691	1232.828	0.4116371	0.7129906	575.2602	3.890552	0	28	678	1203						Frog_fixed.avi	0
23534	1412	693.6265	1178.463	0.5626527	0.722715	568.176	3.875221	0	677.8774	1231.448	0.4111473	0.7128593	575.1258	3.877077	0	28	686	1205						Frog_fixed.avi	0
23550	1413	688.4951	1168.784	0.5622461	0.7222919	567.9584	3.871639	0	670.2508	1230.985	0.4107139	0.7126381	575.0757	3.858819	0	28	679	1200						Frog_fixed.avi	0
23567	1414	693.4514	1177.462	0.5618964	0.7217346	567.791	3.863427	0	678.6352	1233.104	0.4103546	0.7122791	574.8972	3.855887	0	28	686	1205						Frog_fixed.avi	0
23584	1415	682.9155	1174.952	0.5615547	0.7211656	567.4753	3.854348	0	677.8005	1229.598	0.4100151	0.7120077	574.6512	3.855726	0	28	680	1202						Frog_fixed.avi	0
23600	1416	694.5684	1172.664	0.5613546	0.7206444	567.4895	3.841519	0	670.9763	1228.111	0.4096604	0.7117661	574.5768	3.881216	0	28	683	1200						Frog_fixed.avi	0
23617	1417	686.8364	1174.672	0.5610376	0.7200831	567.2313	3.8577	0	678.297	1234.323	0.4093986	0.7114666	574.1771	3.856548	0	28	683	1204						Frog_fixed.avi	0
23634	1418	682.0349	1177.244	0.5606791	0.7195756	566.9175	3.837443	0	675.6898	1226.34	0.4090139	0.7113614	574.1937	3.859057	0	28	679	1202						Frog_fixed.avi	0
23650	1419	689.032	1175.539	0.5603026	0.719214	566.9909	3.835861	0	671.0051	1228.51	0.4085711	0.7112799	574.1175	3.875051	0	28	680	1202						Frog_fixed.avi	0
23667	1420	692.0323	1173.093	0.5598847	0.7190124	566.83	3.860026	0	666.8362	1226.509	0.4080904	0.7114122	574.061	3.873075	0	28	679	1200						Frog_fixed.avi	0
23684	1421	697.013	1174.277	0.5594143	0.718878	566.6683	3.825399	0	671.082	1222.251	0.407588	0.7117573	573.994	3.86387	0	28	684	1198						Frog_fixed.avi	0
23700	1422	690.2379	1181.082	0.5589111	0.718879	566.4812	3.823167	0	669.4034	1231.364	0.4070461	0.7121071	573.7433	3.875969	0	28	680	1206						Frog_fixed.avi	0
23717	1423	689.772	1187.525	0.5583847	0.7188584	566.308	3.844291	0	667.7853	1224.168	0.4065117	0.7125981	573.5943	3.860837	0	28	679	1206						Frog_fixed.avi	0
23734	1424	707.139	990.6358	0.5574446	0.7169105	566.2571	3.868153	0	726.1703	1025.841	0.406089	0.7110968	573.877	3.917304	0	28	717	1008						Frog_fixed.avi	0
23750	1425	741.9201	784.244	0.5562846	0.7144702	566.4814	3.860309	0	754.3591	837.4185	0.4055174	0.709121	573.6593	3.909327	0	29	748	811						Frog_fixed.avi	0
23767	1426	804.9684	620.0095	0.5551091	0.7128034	566.6606	3.890264	0	813.3045	670.608	0.4047151	0.7078515	573.7996	3.908481	0	29	809	645						Frog_fixed.avi	0
23783	1427	862.9214	505.8106	0.5541545	0.7114832	566.6703	3.872932	0	871.3148	529.8634	0.403828	0.7071848	573.795	3.880162	0	29	867	518						Frog_fixed.avi	0
23800	1428	870.9231	486.9478	0.5534811	0.7113896	566.64	3.871977	0	873.4882	528.9795	0.4030545	0.7074412	574.1514	3.909017	0	29	872	508						Frog_fixed.avi	0
23817	1429	875.3639	492.2713	0.5530056	0.7114309	566.5363	3.875583	0	880.9817	519.0425	0.4024406	0.7078794	574.1184	3.919326	0	29	878	506						Frog_fixed.avi	0
23833	1430	875.513	492.158	0.5525562	0.7112896	566.6096	3.864266	0	881.7034	520.0231	0.4019649	0.7080558	574.1498	3.895197	0	29	879	506						Frog_fixed.avi	0
23850	1431	878.9892	492.3593	0.5521941	0.7112435	566.6697	3.855187	0	880.7214	526.6505	0.401557	0.7084231	574.4374	3.92727	0	29	880	510						Frog_fixed.avi	0
23867	1432	872.9574	491.7884	0.5518265	0.7112005	566.7396	3.873129	0	874.5872	520.8007	0.4012242	0.7087451	574.6637	3.889066	0	29	874	506						Frog_fixed.avi	0
23883	1433	871.962	489.756	0.5516054	0.7112533	567.0001	3.887709	0	875.8079	527.5012	0.4010246	0.7091424	574.7275	3.909255	0	29	874	509						Frog_fixed.avi	0
23900	1434	872.938	489.826	0.5513488	0.7113606	567.0223	3.854537	0	873.6335	519.8497	0.4008223	0.7095245	575.2148	3.900361	0	29	873	505						Frog_fixed.avi	0
23917	1435	869.698	494.4327	0.5511678	0.711476	567.2059	3.902656	0	878.1506	526.309	0.4007092	0.7097967	575.1483	3.908906	0	29	874	510						Frog_fixed.avi	0
23933	1436	878.9891	479.5175	0.5510598	0.7116141	567.5637	3.882243	0	872.5971	526.3304	0.4006414	0.7101464	575.3757	3.920041	0	29	876	503						Frog_fixed.avi	0
23950	1437	878.3837	489.1455	0.5510598	0.7116428	567.6757	3.877578	0	877.8924	520.5908	0.4006771	0.7103423	575.6896	3.903725	0	29	878	505						Frog_fixed.avi	0
23967	1438	867.6053	486.3098	0.551106	0.711647	567.8317	3.892267	0	867.4924	528.7067	0.4007821	0.7104623	575.7484	3.916154	0	29	868	508						Frog_fixed.avi	0
23983	1439	881.4729	493.3257	0.5513499	0.7115883	568.1661	3.891021	0	872.4722	519.3676	0.4009495	0.7105971	576.1562	3.898227	0	29	877	506						Frog_fixed.avi	0
24000	1440	866.2742	484.6401	0.5515953	0.7116205	568.0585	3.891952	0	865.875	526.9737	0.4012781	0.7107685	576.0497	3.91614	0	29	866	506						Frog_fixed.avi	0
24017	1441	873.998	486.1882	0.5519227	0.7116159	568.4102	3.864601	0	871.6968	517.7101	0.4016175	0.711014	576.4145	3.920395	0	29	873	502						Frog_fixed.avi	0
24033	1442	877.4991	482.907	0.5522746	0.7117506	568.7158	3.878474	0	869.5148	522.2041	0.401985	0.7111889	576.6671	3.91392	0	29	874	503						Frog_fixed.avi	0
24050	1443	872.9768	492.6037	0.5525639	0.7119132	568.7652	3.864168	0	870.1227	521.325	0.4023165	0.711351	576.623	3.893415	0	29	872	507						Frog_fixed.avi	0
24067	1444	868.6118	495.576	0.5528083	0.7121139	568.9744	3.867568	0	867.1268	515.8446	0.4025383	0.7117271	576.8757	3.893824	0	29	868	506						Frog_fixed.avi	0
24083	1445	868.0018	488.3179	0.5529795	0.7123793	569.2965	3.863308	0	871.4734	517.3746	0.4027975	0.7120194	576.9508	3.893366	0	29	870	503						Frog_fixed.avi	0
24100	1446	875.0076	495.8788	0.553193	0.712753	569.2457	3.855157	0	870.2089	516.4163	0.402983	0.7124083	577.0236	3.868227	0	29	873	506						Frog_fixed.avi	0
24117	1447	865.9448	489.7654	0.5532836	0.7130564	569.3106	3.852872	0	869.8474	522.8577	0.4030771	0.7127574	577.2814	3.879966	0	29	868	506						Frog_fixed.avi	0
24133	1448	864.0478	494.9464	0.5533752	0.7134546	569.4761	3.831605	0	859.8474	526.5334	0.4031514	0.7130539	577.4742	3.875385	0	29	862	511						Frog_fixed.avi	0
24150	1449	867.3394	489.5037	0.5534552	0.7137869	569.6003	3.842578	0	866.1388	518.543	0.4032833	0.7135324	577.4753	3.887656	0	29	867	504						Frog_fixed.avi	0
24167	1450	866.929	491.5005	0.5535078	0.7142326	569.746	3.854136	0	863.5847	525.0533	0.4033335	0.7138159	577.4426	3.864925	0	29	865	508						Frog_fixed.avi	0
24183	1451	869.3474	490.5779	0.553574	0.7145676	569.8807	3.824742	0	865.6439	519.9922	0.4033686	0.7142628	577.4703	3.86151	0	29	867	505						Frog_fixed.avi	0
24200	1452	866.3208	493.4943	0.5535806	0.7148824	569.875	3.848335	0	868.2099	526.2378	0.4033821	0.7144857	577.4192	3.870869	0	29	867	510						Frog_fixed.avi	0
24217	1453	856.9426	499.3199	0.5535687	0.7152001	569.8413	3.864264	0	864.1249	519.743	0.4033796	0.7148711	577.4209	3.87237	0	29	861	510						Frog_fixed.avi	0
24233	1454	869.153	499.5536	0.5535945	0.7154444	569.7005	3.856396	0	869.3832	519.1947	0.4033606	0.7151705	577.4463	3.859548	0	29	869	509						Frog_fixed.avi	0
24250	1455	860.3513	497.5053	0.5535257	0.7158012	569.7152	3.852388	0	861.2922	526.8978	0.4033235	0.7154742	577.4296	3.861598	0	29	861	512						Frog_fixed.avi	0
24267	1456	861.7581	489.2846	0.5535045	0.71609	569.5594	3.826604	0	864.0092	518.0982	0.4033024	0.7159596	577.457	3.892677	0	29	863	504						Frog_fixed.avi	0
24283	1457	858.9297	493.5966	0.5534596	0.716562	569.4428	3.881225	0	861.2665	519.1936	0.4032313	0.7163688	577.2931	3.874792	0	29	860	506						Frog_fixed.avi	0
24300	1458	859.3701	487.0202	0.5533794	0.717052	569.1413	3.859658	0	855.6143	531.3914	0.4031421	0.7169505	577.2889	3.896761	0	29	857	509						Frog_fixed.avi	0
24316	1459	862.1588	493.3838	0.5533056	0.7177154	569.028	3.851043	0	853.8795	522.3334	0.4030448	0.7177048	577.1155	3.897057	0	29	858	508						Frog_fixed.avi	0
24333	1460	862.462	502.3583	0.5531479	0.7185095	568.7696	3.875855	0	858.4632	528.9006	0.4029181	0.7185738	576.9236	3.90815	0	29	860	516						Frog_fixed.avi	0
24350	1461	856.4251	494.1793	0.5529083	0.7195212	568.5891	3.838055	0	860.1144	521.8591	0.4026704	0.7197071	576.766	3.904876	0	29	858	508						Frog_fixed.avi	0
24366	1462	861.4751	487.7157	0.5526173	0.7206752	568.3049	3.871291	0	862.2271	517.5334	0.4023994	0.7209082	576.6206	3.901862	0	29	862	503						Frog_fixed.avi	0
24383	1463	858.3856	497.8886	0.5522972	0.7218966	568.0875	3.873532	0	860.4473	521.2778	0.402095	0.7221924	576.499	3.898794	0	29	859	510						Frog_fixed.avi	0
24400	1464	865.6459	497.1713	0.5519604	0.7229686	567.7861	3.874805	0	860.5168	521.4482	0.4017465	0.7233339	576.193	3.911697	0	29	863	509						Frog_fixed.avi	0
24416	1465	852.3538	495.6862	0.5515454	0.7238687	567.6772	3.884897	0	856.34	527.5194	0.4013722	0.7242864	576.1066	3.927233	0	29	854	512						Frog_fixed.avi	0
24433	1466	859.9545	497.6129	0.5511742	0.7244293	567.175	3.884616	0	862.0061	521.3083	0.4010394	0.7249761	575.8218	3.916485	0	29	861	509						Frog_fixed.avi	0
24450	1467	862.5467	489.2732	0.5507967	0.724844	566.7783	3.871035	0	862.2559	523.1027	0.4007245	0.7254952	575.7582	3.926052	0	29	862	506						Frog_fixed.avi	0
24466	1468	854.285	497.3257	0.5503911	0.7250939	566.5988	3.880646	0	859.0576	521.4306	0.4003669	0.725759	575.7024	3.936115	0	29	857	509						Frog_fixed.avi	0
24483	1469	859.6368	496.8474	0.5500967	0.7252785	566.3405	3.869245	0	855.603	530.1019	0.4001022	0.7259808	575.3251	3.944878	0	29	858	513						Frog_fixed.avi	0
24500	1470	858.7867	497.1474	0.5497565	0.7255051	566.2928	3.889981	0	854.1722	523.7424	0.3997953	0.7262731	575.47	3.949765	0	29	856	510						Frog_fixed.avi	0
24516	1471	860.0587	498.2308	0.5494565	0.7257483	565.87	3.888186	0	855.6741	516.4425	0.3995442	0.7265196	575.0865	3.953165	0	29	858	507						Frog_fixed.avi	0
24533	1472	855.9512	496.2549	0.5492138	0.7260239	565.8342	3.883077	0	857.2119	526.9236	0.3992994	0.7267759	575.2656	3.964915	0	29	857	512						Frog_fixed.avi	0
24550	1473	862.2776	494.2815	0.5490417	0.7264225	565.3932	3.891029	0	856.5708	521.7005	0.3991282	0.7272234	574.8417	3.967026	0	29	859	508						Frog_fixed.avi	0
24566	1474	862.6771	498.5394	0.5489358	0.7269071	565.3168	3.898019	0	860.3293	524.1819	0.3990264	0.7277212	574.6776	3.974555	0	29	862	511						Frog_fixed.avi	0
24583	1475	859.7839	506.157	0.5489084	0.7275401	565.2067	3.915049	0	857.9972	525.8724	0.3989573	0.7282651	574.6678	3.972621	0	29	859	516						Frog_fixed.avi	0
24600	1476	864.7036	498.8712	0.5489122	0.7282044	565.0217	3.89418	0	862.4049	526.1929	0.3989601	0.7289726	574.5374	3.975968	0	29	864	513						Frog_fixed.avi	0
24616	1477	859.4947	506.1809	0.5489436	0.7288408	564.7989	3.914833	0	859.5392	525.9362	0.3989899	0.7296754	574.4148	3.997404	0	29	860	516						Frog_fixed.avi	0
24633	1478	858.7689	506.8095	0.5489173	0.7293801	564.6192	3.922192	0	854.9797	532.0178	0.3989516	0.7301295	574.1142	4.001298	0	29	857	519						Frog_fixed.avi	0
24650	1479	963.9337	645.2875	0.5478254	0.7312933	564.345	3.952397	0	953.5752	670.6393	0.3983835	0.7320272	573.8232	4.071496	0	30	959	658						Frog_fixed.avi	0
24666	1480	1049.188	837.596	0.5471331	0.7332162	564.6398	3.957754	0	1025.331	870.3763	0.3978637	0.733777	574.2579	4.026797	0	30	1037	854						Frog_fixed.avi	0
24683	1481	1034.95	830.5048	0.5472916	0.7334333	564.0937	3.978121	0	1031.525	877.5608	0.3976255	0.7339876	574.3131	4.044827	0	30	1033	854						Frog_fixed.avi	0
24700	1482	1038.13	855.9614	0.5473508	0.7336962	564.1128	3.941353	0	1042.066	903.1295	0.3975782	0.7342503	574.1554	4.043262	0	30	1040	880						Frog_fixed.avi	0
24716	1483	1031.504	855.0504	0.5473472	0.7340653	563.9887	3.955568	0	1045.577	894.602	0.3974907	0.7346299	573.9505	4.036911	0	30	1039	875						Frog_fixed.avi	0
24733	1484	1036.035	859.6358	0.5473565	0.7344857	564.0624	3.962137	0	1040.28	898.3699	0.3973979	0.7350445	573.7224	4.034343	0	30	1038	879						Frog_fixed.avi	0
24750	1485	1036.456	854.4381	0.5473126	0.7348849	563.8318	3.943745	0	1040.527	899.8021	0.3973014	0.7354397	573.7581	4.048378	0	30	1038	877						Frog_fixed.avi	0
24766	1486	1042.68	858.1976	0.5472723	0.7352522	563.8394	3.98885	0	1038.835	892.4742	0.3971644	0.7358928	573.9945	4.051362	0	30	1041	875						Frog_fixed.avi	0
24783	1487	1040.042	859.9776	0.5472245	0.7355369	563.8248	3.967826	0	1039.815	890.6031	0.3970817	0.7362189	573.9437	4.053311	0	30	1040	875						Frog_fixed.avi	0
24800	1488	1044.342	858.0734	0.5471891	0.7358013	563.8264	3.978621	0	1040.22	898.2415	0.3969935	0.7364774	573.6995	4.050166	0	30	1042	878						Frog_fixed.avi	0
24816	1489	1035.975	858.8575	0.5471153	0.735999	563.7112	3.984156	0	1037.321	898.1753	0.3969202	0.7367088	573.548	4.062622	0	30	1037	879						Frog_fixed.avi	0
24833	1490	1036.01	858.025	0.5470995	0.7361075	563.6766	3.994695	0	1035.889	895.4048	0.3968857	0.7368901	573.6091	4.060191	0	30	1036	877						Frog_fixed.avi	0
24850	1491	1039.547	860.4388	0.5471408	0.7361578	563.6761	3.985502	0	1035.462	895.3392	0.3969204	0.7369775	573.6544	4.061443	0	30	1038	878						Frog_fixed.avi	0
24866	1492	1041.949	860.8197	0.5472381	0.7361521	563.7208	3.989774	0	1036.826	892.9875	0.3970347	0.7370219	573.8727	4.088977	0	30	1039	877						Frog_fixed.avi	0
24883	1493	1038.091	861.4848	0.5473517	0.7361383	563.931	3.994653	0	1034.615	898.7428	0.3971366	0.7369915	574.0295	4.077141	0	30	1036	880						Frog_fixed.avi	0
24900	1494	1042.257	861.4532	0.5475175	0.736146	563.859	3.973196	0	1035.693	897.8066	0.3972827	0.7369559	573.844	4.068512	0	30	1039	880						Frog_fixed.avi	0
24916	1495	1047.933	862.5676	0.5477049	0.7361519	563.8566	3.975971	0	1038.544	893.2726	0.3974745	0.7369572	574.0237	4.055699	0	30	1043	878						Frog_fixed.avi	0
24933	1496	1038.915	861.4787	0.5478562	0.736188	564.0825	3.941079	0	1036.208	895.6465	0.3976214	0.7369372	574.1205	4.019265	0	30	1038	879						Frog_fixed.avi	0
24950	1497	1044.148	862.5151	0.5480872	0.7362778	564.1366	3.925549	0	1031.848	900.5045	0.3977943	0.7369576	573.9535	3.999496	0	30	1038	882						Frog_fixed.avi	0
24966	1498	1044.73	864.3556	0.5482441	0.7364153	564.0938	3.893549	0	1035.998	900.9509	0.3980198	0.7370648	574.0942	3.970871	0	30	1040	883						Frog_fixed.avi	0
24983	1499	1036.335	863.3809	0.5484781	0.7366978	564.4	3.879949	0	1039.628	896.2555	0.3981495	0.7372494	574.2891	3.95477	0	30	1038	880						Frog_fixed.avi	0
25000	1500	1038.43	865.9211	0.5487289	0.737029	564.1675	3.85571	0	1037.726	895.6022	0.398405	0.737557	574.1096	3.9294	0	30	1038	881						Frog_fixed.avi	0
25016	1501	1035.41	866.1231	0.5490132	0.7375539	564.678	3.831936	0	1029.261	901.4844	0.3986671	0.7379953	574.3648	3.901935	0	30	1032	884						Frog_fixed.avi	0
25033	1502	881.6968	1078.357	0.5501906	0.7398251	564.5547	3.81756	0	862.6386	1101.632	0.4004549	0.7402204	574.0712	3.904369	0	31	872	1090						Frog_fixed.avi	0
25050	1503	739.2953	1248.68	0.5516841	0.7413258	564.5037	3.743197	0	727.0216	1283.961	0.4020457	0.7417684	573.895	3.89387	0	31	733	1266						Frog_fixed.avi	0
25066	1504	718.9359	1309.199	0.5523983	0.7417259	564.7325	3.708636	0	694.1965	1348.823	0.4024385	0.7419733	573.892	3.851808	0	31	707	1329						Frog_fixed.avi	0
25083	1505	698.7209	1312.66	0.5527468	0.7420838	564.8474	3.699289	0	678.5223	1358.76	0.4025955	0.7421914	574.2575	3.837453	0	31	689	1336						Frog_fixed.avi	0
25099	1506	705.9771	1324.943	0.5532021	0.7422804	564.9155	3.699494	0	687.5123	1359.555	0.4029716	0.7422682	574.1857	3.841682	0	31	697	1342						Frog_fixed.avi	0
25116	1507	698.6881	1308.47	0.5537524	0.7425324	565.0769	3.705355	0	683.0657	1349.989	0.4033459	0.7423182	574.2774	3.833638	0	31	691	1329						Frog_fixed.avi	0
25133	1508	710.9988	1323.724	0.5543797	0.7427173	565.2063	3.685158	0	679.4612	1352.651	0.4038195	0.7423596	574.2798	3.822327	0	31	695	1338						Frog_fixed.avi	0
25149	1509	701.7648	1309.444	0.5550012	0.7429038	565.4128	3.68341	0	677.9377	1356.703	0.4043482	0.7424293	574.3657	3.8152	0	31	690	1333						Frog_fixed.avi	0
25166	1510	706.9542	1306.116	0.5556734	0.7431606	565.736	3.700578	0	680.0558	1345.073	0.404895	0.7425559	574.3986	3.822489	0	31	694	1326						Frog_fixed.avi	0
25183	1511	708.2076	1310.835	0.5563157	0.7434648	565.8077	3.690642	0	685.3043	1353.887	0.4054107	0.7426549	574.4271	3.82669	0	31	697	1332						Frog_fixed.avi	0
25199	1512	711.8402	1308.619	0.5568939	0.7437729	565.8729	3.693683	0	679.5939	1352.616	0.4058968	0.7427596	574.5137	3.843554	0	31	696	1331						Frog_fixed.avi	0
25216	1513	708.2263	1315.099	0.5574498	0.7440736	566.0662	3.734095	0	684.1444	1348.143	0.406297	0.7428765	574.4882	3.846329	0	31	696	1332						Frog_fixed.avi	0
25233	1514	710.1278	1310.777	0.5578994	0.7442881	566.2863	3.740013	0	677.4131	1347.297	0.4066526	0.7430275	574.5684	3.838933	0	31	694	1329						Frog_fixed.avi	0
25249	1515	705.7068	1306.509	0.5582433	0.7444537	566.4402	3.741611	0	682.3746	1347.372	0.4070185	0.7431532	574.4067	3.857138	0	31	694	1327						Frog_fixed.avi	0
25266	1516	713.2139	1321.236	0.5586076	0.7445697	566.6099	3.755068	0	677.0339	1350.341	0.4072028	0.7431161	574.7686	3.882432	0	31	695	1336						Frog_fixed.avi	0
25283	1517	706.2911	1313.673	0.558813	0.7444946	566.8022	3.751258	0	686.7478	1347.795	0.4074644	0.743062	574.6136	3.873333	0	31	697	1331						Frog_fixed.avi	0
25299	1518	711.7039	1304.02	0.559024	0.7443842	566.9078	3.753256	0	683.6474	1342.812	0.4075918	0.7429233	574.6948	3.887179	0	31	698	1323						Frog_fixed.avi	0
25316	1519	740.3748	1313.888	0.5586848	0.7441689	566.7145	3.788347	0	737.8118	1352.425	0.4073472	0.7428072	574.9214	3.903963	0	31	739	1333						Frog_fixed.avi	0
25333	1520	994.6774	1342.542	0.5569571	0.7437654	567.1736	3.816721	0	1005.059	1413.927	0.4061155	0.742376	575.2771	3.891492	0	31	1000	1378						Frog_fixed.avi	0
25349	1521	-1280	-1024	-1	-1	-1	-1	4	-1280	-1024	-1	-1	-1	-1	4		0	0						Frog_fixed.avi	0
25366	1522	-1280	-1024	-1	-1	-1	-1	4	-1280	-1024	-1	-1	-1	-1	4		0	0						Frog_fixed.avi	0
25383	1523	-1280	-1024	-1	-1	-1	-1	4	-1280	-1024	-1	-1	-1	-1	4		0	0						Frog_fixed.avi	0
25399	1524	-1280	-1024	-1	-1	-1	-1	4	-1280	-1024	-1	-1	-1	-1	4		0	0						Frog_fixed.avi	0
25416	1525	-1280	-1024	-1	-1	-1	-1	4	-1280	-1024	-1	-1	-1	-1	4		0	0						Frog_fixed.avi	0
25433	1526	-1280	-1024	-1	-1	-1	-1	4	-1280	-1024	-1	-1	-1	-1	4		0	0						Frog_fixed.avi	0
25449	1527	-1280	-1024	-1	-1	-1	-1	4	-1280	-1024	-1	-1	-1	-1	4		0	0						Frog_fixed.avi	0
25466	1528	-1280	-1024	-1	-1	-1	-1	4	-1280	-1024	-1	-1	-1	-1	4		0	0						Frog_fixed.avi	0
25483	1529	-1280	-1024	-1	-1	-1	-1	4	-1280	-1024	-1	-1	-1	-1	4		0	0						Frog_fixed.avi	0
25499	1530	-1280	-1024	-1	-1	-1	-1	4	-1280	-1024	-1	-1	-1	-1	4		0	0						Frog_fixed.avi	0
25516	1531	-1280	-1024	-1	-1	-1	-1	4	-1280	-1024	-1	-1	-1	-1	4		0	0						Frog_fixed.avi	0
25533	1532	-1280	-1024	-1	-1	-1	-1	4	-1280	-1024	-1	-1	-1	-1	4		0	0						Frog_fixed.avi	0
25549	1533	-1280	-1024	-1	-1	-1	-1	4	-1280	-1024	-1	-1	-1	-1	4		0	0						Frog_fixed.avi	0
25566	1534	-1280	-1024	-1	-1	-1	-1	4	-1280	-1024	-1	-1	-1	-1	4		0	0						Frog_fixed.avi	0
25583	1535	-1280	-1024	-1	-1	-1	-1	4	-1280	-1024	-1	-1	-1	-1	4		0	0						Frog_fixed.avi	0
25599	1536	-1280	-1024	-1	-1	-1	-1	4	-1280	-1024	-1	-1	-1	-1	4		0	0						Frog_fixed.avi	0
25616	1537	-1280	-1024	-1	-1	-1	-1	4	-1280	-1024	-1	-1	-1	-1	4		0	0						Frog_fixed.avi	0
25633	1538	-1280	-1024	-1	-1	-1	-1	4	-1280	-1024	-1	-1	-1	-1	4		0	0						Frog_fixed.avi	0
25649	1539	-1280	-1024	-1	-1	-1	-1	4	-1280	-1024	-1	-1	-1	-1	4		0	0						Frog_fixed.avi	0
25666	1540	-1280	-1024	-1	-1	-1	-1	4	-1280	-1024	-1	-1	-1	-1	4		0	0						Frog_fixed.avi	0
25683	1541	-1280	-1024	-1	-1	-1	-1	4	-1280	-1024	-1	-1	-1	-1	4		0	0						Frog_fixed.avi	0
25699	1542	-1280	-1024	-1	-1	-1	-1	4	-1280	-1024	-1	-1	-1	-1	4		0	0						Frog_fixed.avi	0
25716	1543	-1280	-1024	-1	-1	-1	-1	4	-1280	-1024	-1	-1	-1	-1	4		0	0						Frog_fixed.avi	0
25733	1544	-1280	-1024	-1	-1	-1	-1	4	-1280	-1024	-1	-1	-1	-1	4		0	0						Frog_fixed.avi	0
25749	1545	-1280	-1024	-1	-1	-1	-1	4	-1280	-1024	-1	-1	-1	-1	4		0	0						Frog_fixed.avi	0
25766	1546	-1280	-1024	-1	-1	-1	-1	4	-1280	-1024	-1	-1	-1	-1	4		0	0						Frog_fixed.avi	0
25783	1547	-1280	-1024	-1	-1	-1	-1	4	-1280	-1024	-1	-1	-1	-1	4		0	0						Frog_fixed.avi	0
25799	1548	-1280	-1024	-1	-1	-1	-1	4	-1280	-1024	-1	-1	-1	-1	4		0	0						Frog_fixed.avi	0
25816	1549	-1280	-1024	-1	-1	-1	-1	4	-1280	-1024	-1	-1	-1	-1	4		0	0						Frog_fixed.avi	0
25833	1550	-1280	-1024	-1	-1	-1	-1	4	-1280	-1024	-1	-1	-1	-1	4		0	0						Frog_fixed.avi	0
25849	1551	-1280	-1024	-1	-1	-1	-1	4	-1280	-1024	-1	-1	-1	-1	4		0	0						Frog_fixed.avi	0
25866	1552	-1280	-1024	-1	-1	-1	-1	4	-1280	-1024	-1	-1	-1	-1	4		0	0						Frog_fixed.avi	0
25882	1553	-1280	-1024	-1	-1	-1	-1	4	-1280	-1024	-1	-1	-1	-1	4		0	0						Frog_fixed.avi	0
25899	1554	-1280	-1024	-1	-1	-1	-1	4	-1280	-1024	-1	-1	-1	-1	4		0	0						Frog_fixed.avi	0
25916	1555	-1280	-1024	-1	-1	-1	-1	4	-1280	-1024	-1	-1	-1	-1	4		0	0						Frog_fixed.avi	0
25932	1556	-1280	-1024	-1	-1	-1	-1	4	-1280	-1024	-1	-1	-1	-1	4		0	0						Frog_fixed.avi	0
25949	1557	-1280	-1024	-1	-1	-1	-1	4	-1280	-1024	-1	-1	-1	-1	4		0	0						Frog_fixed.avi	0
25966	1558	-1280	-1024	-1	-1	-1	-1	4	-1280	-1024	-1	-1	-1	-1	4		0	0						Frog_fixed.avi	0
25982	1559	-1280	-1024	-1	-1	-1	-1	4	-1280	-1024	-1	-1	-1	-1	4		0	0						Frog_fixed.avi	0
25999	1560	-1280	-1024	-1	-1	-1	-1	4	-1280	-1024	-1	-1	-1	-1	4		0	0						Frog_fixed.avi	0
26016	1561	-1280	-1024	-1	-1	-1	-1	4	-1280	-1024	-1	-1	-1	-1	4		0	0						Frog_fixed.avi	0
26032	1562	-1280	-1024	-1	-1	-1	-1	4	-1280	-1024	-1	-1	-1	-1	4		0	0						Frog_fixed.avi	0
26049	1563	-1280	-1024	-1	-1	-1	-1	4	-1280	-1024	-1	-1	-1	-1	4		0	0						Frog_fixed.avi	0
26066	1564	-1280	-1024	-1	-1	-1	-1	4	-1280	-1024	-1	-1	-1	-1	4		0	0						Frog_fixed.avi	0
26082	1565	-1280	-1024	-1	-1	-1	-1	4	-1280	-1024	-1	-1	-1	-1	4		0	0						Frog_fixed.avi	0
26099	1566	-1280	-1024	-1	-1	-1	-1	4	-1280	-1024	-1	-1	-1	-1	4		0	0						Frog_fixed.avi	0
26115	1567	-1280	-1024	-1	-1	-1	-1	4	-1280	-1024	-1	-1	-1	-1	4		0	0						Frog_fixed.avi	0
26132	1568	-1280	-1024	-1	-1	-1	-1	4	-1280	-1024	-1	-1	-1	-1	4		0	0						Frog_fixed.avi	0
26149	1569	-1280	-1024	-1	-1	-1	-1	4	-1280	-1024	-1	-1	-1	-1	4		0	0						Frog_fixed.avi	0
26165	1570	-1280	-1024	-1	-1	-1	-1	4	-1280	-1024	-1	-1	-1	-1	4		0	0						Frog_fixed.avi	0
26182	1571	-1280	-1024	-1	-1	-1	-1	4	-1280	-1024	-1	-1	-1	-1	4		0	0						Frog_fixed.avi	0
26198	1572	-1280	-1024	-1	-1	-1	-1	4	-1280	-1024	-1	-1	-1	-1	4		0	0						Frog_fixed.avi	0
26215	1573	-1280	-1024	-1	-1	-1	-1	4	-1280	-1024	-1	-1	-1	-1	4		0	0						Frog_fixed.avi	0
26232	1574	-1280	-1024	-1	-1	-1	-1	4	-1280	-1024	-1	-1	-1	-1	4		0	0						Frog_fixed.avi	0
26248	1575	-1280	-1024	-1	-1	-1	-1	4	-1280	-1024	-1	-1	-1	-1	4		0	0						Frog_fixed.avi	0
26265	1576	-1280	-1024	-1	-1	-1	-1	4	-1280	-1024	-1	-1	-1	-1	4		0	0						Frog_fixed.avi	0
26282	1577	-1280	-1024	-1	-1	-1	-1	4	-1280	-1024	-1	-1	-1	-1	4		0	0						Frog_fixed.avi	0
26298	1578	-1280	-1024	-1	-1	-1	-1	4	-1280	-1024	-1	-1	-1	-1	4		0	0						Frog_fixed.avi	0
26315	1579	-1280	-1024	-1	-1	-1	-1	4	-1280	-1024	-1	-1	-1	-1	4		0	0						Frog_fixed.avi	0
26332	1580	-1280	-1024	-1	-1	-1	-1	4	-1280	-1024	-1	-1	-1	-1	4		0	0						Frog_fixed.avi	0
26349	1581	-1280	-1024	-1	-1	-1	-1	4	-1280	-1024	-1	-1	-1	-1	4		0	0						Frog_fixed.avi	0
26365	1582	-1280	-1024	-1	-1	-1	-1	4	-1280	-1024	-1	-1	-1	-1	4		0	0						Frog_fixed.avi	0
26382	1583	-1280	-1024	-1	-1	-1	-1	4	-1280	-1024	-1	-1	-1	-1	4		0	0						Frog_fixed.avi	0
26399	1584	-1280	-1024	-1	-1	-1	-1	4	-1280	-1024	-1	-1	-1	-1	4		0	0						Frog_fixed.avi	0
26416	1585	-1280	-1024	-1	-1	-1	-1	4	-1280	-1024	-1	-1	-1	-1	4		0	0						Frog_fixed.avi	0
26432	1586	-1280	-1024	-1	-1	-1	-1	4	-1280	-1024	-1	-1	-1	-1	4		0	0						Frog_fixed.avi	0
26449	1587	-1280	-1024	-1	-1	-1	-1	4	-1280	-1024	-1	-1	-1	-1	4		0	0						Frog_fixed.avi	0
26466	1588	-1280	-1024	-1	-1	-1	-1	4	-1280	-1024	-1	-1	-1	-1	4		0	0						Frog_fixed.avi	0
26482	1589	-1280	-1024	-1	-1	-1	-1	4	-1280	-1024	-1	-1	-1	-1	4		0	0						Frog_fixed.avi	0
26498	1590	-1280	-1024	-1	-1	-1	-1	4	-1280	-1024	-1	-1	-1	-1	4		0	0						Frog_fixed.avi	0
26515	1591	-1280	-1024	-1	-1	-1	-1	4	-1280	-1024	-1	-1	-1	-1	4		0	0						Frog_fixed.avi	0
26531	1592	-1280	-1024	-1	-1	-1	-1	4	-1280	-1024	-1	-1	-1	-1	4		0	0						Frog_fixed.avi	0
26548	1593	-1280	-1024	-1	-1	-1	-1	4	-1280	-1024	-1	-1	-1	-1	4		0	0						Frog_fixed.avi	0
26565	1594	-1280	-1024	-1	-1	-1	-1	4	-1280	-1024	-1	-1	-1	-1	4		0	0						Frog_fixed.avi	0
26581	1595	-1280	-1024	-1	-1	-1	-1	4	-1280	-1024	-1	-1	-1	-1	4		0	0						Frog_fixed.avi	0
26598	1596	-1280	-1024	-1	-1	-1	-1	4	-1280	-1024	-1	-1	-1	-1	4		0	0						Frog_fixed.avi	0
26615	1597	-1280	-1024	-1	-1	-1	-1	4	-1280	-1024	-1	-1	-1	-1	4		0	0						Frog_fixed.avi	0
26631	1598	-1280	-1024	-1	-1	-1	-1	4	-1280	-1024	-1	-1	-1	-1	4		0	0						Frog_fixed.avi	0
26648	1599	-1280	-1024	-1	-1	-1	-1	4	-1280	-1024	-1	-1	-1	-1	4		0	0						Frog_fixed.avi	0
26665	1600	-1280	-1024	-1	-1	-1	-1	4	-1280	-1024	-1	-1	-1	-1	4		0	0						Frog_fixed.avi	0
26681	1601	-1280	-1024	-1	-1	-1	-1	4	-1280	-1024	-1	-1	-1	-1	4		0	0						Frog_fixed.avi	0
26698	1602	-1280	-1024	-1	-1	-1	-1	4	-1280	-1024	-1	-1	-1	-1	4		0	0						Frog_fixed.avi	0
26715	1603	-1280	-1024	-1	-1	-1	-1	4	-1280	-1024	-1	-1	-1	-1	4		0	0						Frog_fixed.avi	0
26731	1604	-1280	-1024	-1	-1	-1	-1	4	-1280	-1024	-1	-1	-1	-1	4		0	0						Frog_fixed.avi	0
26748	1605	-1280	-1024	-1	-1	-1	-1	4	-1280	-1024	-1	-1	-1	-1	4		0	0						Frog_fixed.avi	0
26765	1606	-1280	-1024	-1	-1	-1	-1	4	-1280	-1024	-1	-1	-1	-1	4		0	0						Frog_fixed.avi	0
26782	1607	-1280	-1024	-1	-1	-1	-1	4	-1280	-1024	-1	-1	-1	-1	4		0	0						Frog_fixed.avi	0
26798	1608	-1280	-1024	-1	-1	-1	-1	4	-1280	-1024	-1	-1	-1	-1	4		0	0						Frog_fixed.avi	0
26815	1609	-1280	-1024	-1	-1	-1	-1	4	-1280	-1024	-1	-1	-1	-1	4		0	0						Frog_fixed.avi	0
26832	1610	-1280	-1024	-1	-1	-1	-1	4	-1280	-1024	-1	-1	-1	-1	4		0	0						Frog_fixed.avi	0
26849	1611	-1280	-1024	-1	-1	-1	-1	4	-1280	-1024	-1	-1	-1	-1	4		0	0						Frog_fixed.avi	0
26865	1612	-1280	-1024	-1	-1	-1	-1	4	-1280	-1024	-1	-1	-1	-1	4		0	0						Frog_fixed.avi	0
26882	1613	-1280	-1024	-1	-1	-1	-1	4	-1280	-1024	-1	-1	-1	-1	4		0	0						Frog_fixed.avi	0
26899	1614	-1280	-1024	-1	-1	-1	-1	4	-1280	-1024	-1	-1	-1	-1	4		0	0						Frog_fixed.avi	0
26915	1615	-1280	-1024	-1	-1	-1	-1	4	-1280	-1024	-1	-1	-1	-1	4		0	0						Frog_fixed.avi	0
26931	1616	-1280	-1024	-1	-1	-1	-1	4	-1280	-1024	-1	-1	-1	-1	4		0	0						Frog_fixed.avi	0
26948	1617	-1280	-1024	-1	-1	-1	-1	4	-1280	-1024	-1	-1	-1	-1	4		0	0						Frog_fixed.avi	0
26964	1618	-1280	-1024	-1	-1	-1	-1	4	-1280	-1024	-1	-1	-1	-1	4		0	0						Frog_fixed.avi	0
26981	1619	-1280	-1024	-1	-1	-1	-1	4	-1280	-1024	-1	-1	-1	-1	4		0	0						Frog_fixed.avi	0
26998	1620	-1280	-1024	-1	-1	-1	-1	4	-1280	-1024	-1	-1	-1	-1	4		0	0						Frog_fixed.avi	0
27014	1621	-1280	-1024	-1	-1	-1	-1	4	-1280	-1024	-1	-1	-1	-1	4		0	0						Frog_fixed.avi	0
27031	1622	-1280	-1024	-1	-1	-1	-1	4	-1280	-1024	-1	-1	-1	-1	4		0	0						Frog_fixed.avi	0
27048	1623	-1280	-1024	-1	-1	-1	-1	4	-1280	-1024	-1	-1	-1	-1	4		0	0						Frog_fixed.avi	0
27064	1624	-1280	-1024	-1	-1	-1	-1	4	-1280	-1024	-1	-1	-1	-1	4		0	0						Frog_fixed.avi	0
27081	1625	-1280	-1024	-1	-1	-1	-1	4	-1280	-1024	-1	-1	-1	-1	4		0	0						Frog_fixed.avi	0
27098	1626	-1280	-1024	-1	-1	-1	-1	4	-1280	-1024	-1	-1	-1	-1	4		0	0						Frog_fixed.avi	0
27114	1627	-1280	-1024	-1	-1	-1	-1	4	-1280	-1024	-1	-1	-1	-1	4		0	0						Frog_fixed.avi	0
27131	1628	-1280	-1024	-1	-1	-1	-1	4	-1280	-1024	-1	-1	-1	-1	4		0	0						Frog_fixed.avi	0
27148	1629	-1280	-1024	-1	-1	-1	-1	4	-1280	-1024	-1	-1	-1	-1	4		0	0						Frog_fixed.avi	0
27165	1630	-1280	-1024	-1	-1	-1	-1	4	-1280	-1024	-1	-1	-1	-1	4		0	0						Frog_fixed.avi	0
27182	1631	-1280	-1024	-1	-1	-1	-1	4	-1280	-1024	-1	-1	-1	-1	4		0	0						Frog_fixed.avi	0
27198	1632	-1280	-1024	-1	-1	-1	-1	4	-1280	-1024	-1	-1	-1	-1	4		0	0						Frog_fixed.avi	0
27215	1633	-1280	-1024	-1	-1	-1	-1	4	-1280	-1024	-1	-1	-1	-1	4		0	0						Frog_fixed.avi	0
27233	1634	-1280	-1024	-1	-1	-1	-1	4	-1280	-1024	-1	-1	-1	-1	4		0	0						Frog_fixed.avi	0
27247	1635	-1280	-1024	-1	-1	-1	-1	4	-1280	-1024	-1	-1	-1	-1	4		0	0						Frog_fixed.avi	0
27264	1636	-1280	-1024	-1	-1	-1	-1	4	-1280	-1024	-1	-1	-1	-1	4		0	0						Frog_fixed.avi	0
27281	1637	-1280	-1024	-1	-1	-1	-1	4	-1280	-1024	-1	-1	-1	-1	4		0	0						Frog_fixed.avi	0
27297	1638	-1280	-1024	-1	-1	-1	-1	4	-1280	-1024	-1	-1	-1	-1	4		0	0						Frog_fixed.avi	0
27314	1639	-1280	-1024	-1	-1	-1	-1	4	-1280	-1024	-1	-1	-1	-1	4		0	0						Frog_fixed.avi	0
27331	1640	-1280	-1024	-1	-1	-1	-1	4	-1280	-1024	-1	-1	-1	-1	4		0	0						Frog_fixed.avi	0
27347	1641	-1280	-1024	-1	-1	-1	-1	4	-1280	-1024	-1	-1	-1	-1	4		0	0						Frog_fixed.avi	0
27364	1642	-1280	-1024	-1	-1	-1	-1	4	-1280	-1024	-1	-1	-1	-1	4		0	0						Frog_fixed.avi	0
27381	1643	-1280	-1024	-1	-1	-1	-1	4	-1280	-1024	-1	-1	-1	-1	4		0	0						Frog_fixed.avi	0
27397	1644	-1280	-1024	-1	-1	-1	-1	4	-1280	-1024	-1	-1	-1	-1	4		0	0						Frog_fixed.avi	0
27414	1645	-1280	-1024	-1	-1	-1	-1	4	-1280	-1024	-1	-1	-1	-1	4		0	0						Frog_fixed.avi	0
27431	1646	-1280	-1024	-1	-1	-1	-1	4	-1280	-1024	-1	-1	-1	-1	4		0	0						Frog_fixed.avi	0
27448	1647	-1280	-1024	-1	-1	-1	-1	4	-1280	-1024	-1	-1	-1	-1	4		0	0						Frog_fixed.avi	0
27464	1648	-1280	-1024	-1	-1	-1	-1	4	-1280	-1024	-1	-1	-1	-1	4		0	0						Frog_fixed.avi	0
27481	1649	-1280	-1024	-1	-1	-1	-1	4	-1280	-1024	-1	-1	-1	-1	4		0	0						Frog_fixed.avi	0
27498	1650	-1280	-1024	-1	-1	-1	-1	4	-1280	-1024	-1	-1	-1	-1	4		0	0						Frog_fixed.avi	0
27514	1651	-1280	-1024	-1	-1	-1	-1	4	-1280	-1024	-1	-1	-1	-1	4		0	0						Frog_fixed.avi	0
27531	1652	-1280	-1024	-1	-1	-1	-1	4	-1280	-1024	-1	-1	-1	-1	4		0	0						Frog_fixed.avi	0
27548	1653	-1280	-1024	-1	-1	-1	-1	4	-1280	-1024	-1	-1	-1	-1	4		0	0						Frog_fixed.avi	0
27565	1654	-1280	-1024	-1	-1	-1	-1	4	-1280	-1024	-1	-1	-1	-1	4		0	0						Frog_fixed.avi	0
27582	1655	-1280	-1024	-1	-1	-1	-1	4	-1280	-1024	-1	-1	-1	-1	4		0	0						Frog_fixed.avi	0
27598	1656	-1280	-1024	-1	-1	-1	-1	4	-1280	-1024	-1	-1	-1	-1	4		0	0						Frog_fixed.avi	0
27615	1657	-1280	-1024	-1	-1	-1	-1	4	-1280	-1024	-1	-1	-1	-1	4		0	0						Frog_fixed.avi	0
27631	1658	-1280	-1024	-1	-1	-1	-1	4	-1280	-1024	-1	-1	-1	-1	4		0	0						Frog_fixed.avi	0
27648	1659	-1280	-1024	-1	-1	-1	-1	4	-1280	-1024	-1	-1	-1	-1	4		0	0						Frog_fixed.avi	0
27664	1660	-1280	-1024	-1	-1	-1	-1	4	-1280	-1024	-1	-1	-1	-1	4		0	0						Frog_fixed.avi	0
27680	1661	-1280	-1024	-1	-1	-1	-1	4	-1280	-1024	-1	-1	-1	-1	4		0	0						Frog_fixed.avi	0
27697	1662	-1280	-1024	-1	-1	-1	-1	4	-1280	-1024	-1	-1	-1	-1	4		0	0						Frog_fixed.avi	0
27714	1663	-1280	-1024	-1	-1	-1	-1	4	-1280	-1024	-1	-1	-1	-1	4		0	0						Frog_fixed.avi	0
27730	1664	-1280	-1024	-1	-1	-1	-1	4	-1280	-1024	-1	-1	-1	-1	4		0	0						Frog_fixed.avi	0
27747	1665	-1280	-1024	-1	-1	-1	-1	4	-1280	-1024	-1	-1	-1	-1	4		0	0						Frog_fixed.avi	0
27764	1666	-1280	-1024	-1	-1	-1	-1	4	-1280	-1024	-1	-1	-1	-1	4		0	0						Frog_fixed.avi	0
27780	1667	-1280	-1024	-1	-1	-1	-1	4	-1280	-1024	-1	-1	-1	-1	4		0	0						Frog_fixed.avi	0
27797	1668	-1280	-1024	-1	-1	-1	-1	4	-1280	-1024	-1	-1	-1	-1	4		0	0						Frog_fixed.avi	0
27814	1669	-1280	-1024	-1	-1	-1	-1	4	-1280	-1024	-1	-1	-1	-1	4		0	0						Frog_fixed.avi	0
27831	1670	-1280	-1024	-1	-1	-1	-1	4	-1280	-1024	-1	-1	-1	-1	4		0	0						Frog_fixed.avi	0
27847	1671	-1280	-1024	-1	-1	-1	-1	4	-1280	-1024	-1	-1	-1	-1	4		0	0						Frog_fixed.avi	0
27864	1672	-1280	-1024	-1	-1	-1	-1	4	-1280	-1024	-1	-1	-1	-1	4		0	0						Frog_fixed.avi	0
27881	1673	-1280	-1024	-1	-1	-1	-1	4	-1280	-1024	-1	-1	-1	-1	4		0	0						Frog_fixed.avi	0
27898	1674	-1280	-1024	-1	-1	-1	-1	4	-1280	-1024	-1	-1	-1	-1	4		0	0						Frog_fixed.avi	0
27914	1675	-1280	-1024	-1	-1	-1	-1	4	-1280	-1024	-1	-1	-1	-1	4		0	0						Frog_fixed.avi	0
27932	1676	-1280	-1024	-1	-1	-1	-1	4	-1280	-1024	-1	-1	-1	-1	4		0	0						Frog_fixed.avi	0
27947	1677	-1280	-1024	-1	-1	-1	-1	4	-1280	-1024	-1	-1	-1	-1	4		0	0						Frog_fixed.avi	0
27964	1678	-1280	-1024	-1	-1	-1	-1	4	-1280	-1024	-1	-1	-1	-1	4		0	0						Frog_fixed.avi	0
27981	1679	639.1928	1038.436	0.6371427	0.7088365	584.7657	4.223185	0	626.6022	1069.215	0.4869353	0.6793014	579.1077	4.321205	0	32	633	1054						Frog_fixed.avi	0
27997	1680	640.1948	1015.832	0.6339144	0.7097561	581.9951	4.147338	0	619.071	1058.751	0.4838664	0.680592	574.4308	4.256261	0	32	630	1037						Frog_fixed.avi	0
28014	1681	643.3717	1043.367	0.6318576	0.7104608	584.0946	4.243366	0	624.4234	1060.622	0.4806237	0.6817288	577.1085	4.267082	0	32	634	1052						Frog_fixed.avi	0
28031	1682	636.2936	1031.995	0.629555	0.7111302	583.056	4.213015	0	621.6786	1069.814	0.4779727	0.6826726	573.1334	4.205313	0	32	629	1051						Frog_fixed.avi	0
28047	1683	631.8796	1044.113	0.6246439	0.7115703	584.0946	4.143062	0	621.1256	1063.44	0.475496	0.6835288	574.4999	4.223157	0	32	627	1054						Frog_fixed.avi	0
28064	1684	650.0831	1038.16	0.6254991	0.7114688	579.8425	4.188044	0	617.5096	1067.374	0.4733512	0.6842055	571.3281	4.176392	0	32	634	1053						Frog_fixed.avi	0
28081	1685	638.0209	1043.793	0.6217701	0.711894	578.4418	4.103117	0	619.9161	1056.56	0.4680221	0.6851744	576.5988	4.129914	0	32	629	1050						Frog_fixed.avi	0
28097	1686	638.415	1034.951	0.6223243	0.711746	579.4205	4.170556	0	624.5295	1052.776	0.4696725	0.6856405	574.6059	4.19541	0	32	631	1044						Frog_fixed.avi	0
28114	1687	635.7383	1040.579	0.6183485	0.7121168	583.7081	4.152209	0	614.053	1051.192	0.4650123	0.6864244	575.9199	4.106097	0	32	625	1046						Frog_fixed.avi	0
28131	1688	637.4861	1031.706	0.6210265	0.7116532	574.0849	4.092043	0	616.2616	1063.912	0.4709038	0.6863999	581.5036	4.165845	0	32	627	1048						Frog_fixed.avi	0
28147	1689	637.0209	1041.57	0.6186454	0.7120597	567.7457	4.046177	0	616.7722	1062.527	0.4661043	0.6872447	559.8611	4.014923	0	32	627	1052						Frog_fixed.avi	0
28164	1690	638.8912	1038.851	0.6179292	0.7121748	567.6571	4.050556	0	610.4734	1060.261	0.4651997	0.6878421	559.834	4.011185	0	32	625	1050						Frog_fixed.avi	0
28181	1691	640.534	1039.927	0.6172919	0.7123877	567.5565	4.072568	0	626.2383	1068.186	0.464545	0.688454	559.8276	4.023085	0	32	633	1054						Frog_fixed.avi	0
28197	1692	640.1338	1033.033	0.6167288	0.7126424	567.6314	4.06049	0	623.2615	1067.884	0.4638011	0.6891595	560.0759	4.015771	0	32	632	1050						Frog_fixed.avi	0
28214	1693	639.4	1036.852	0.6161689	0.712897	567.4826	4.077849	0	617.8638	1064.693	0.463166	0.6900496	559.8803	4.019982	0	32	629	1051						Frog_fixed.avi	0
28231	1694	638.433	1040.747	0.6156032	0.7131427	567.3909	4.091819	0	621.6349	1064.561	0.4625134	0.6909184	560.14	4.048347	0	32	630	1053						Frog_fixed.avi	0
28247	1695	637.4751	1036.966	0.6149482	0.7134358	567.1483	4.093904	0	618.4542	1065.526	0.4617364	0.6917543	560.1752	4.061004	0	32	628	1051						Frog_fixed.avi	0
28264	1696	633.3816	1034.245	0.6142777	0.71366	567.1198	4.111499	0	616.2407	1068.801	0.4609104	0.6924631	560.5646	4.076123	0	32	625	1052						Frog_fixed.avi	0
28281	1697	673.378	1011.527	0.6130051	0.7134188	566.8305	4.127112	0	663.7885	1040.95	0.4596457	0.6928496	560.3435	4.100466	0	32	669	1026						Frog_fixed.avi	0
28297	1698	825.6306	866.4752	0.6105821	0.7118227	567.0236	4.174363	0	827.4244	899.8551	0.4576454	0.6916609	560.8247	4.112976	0	33	827	883						Frog_fixed.avi	0
28314	1699	869.2827	746.4632	0.608928	0.7104037	567.0345	4.203381	0	873.9568	783.2533	0.4561719	0.6907757	561.6159	4.132558	0	33	872	765						Frog_fixed.avi	0
28331	1700	885.4746	635.0601	0.6075842	0.7091793	566.853	4.23126	0	895.5734	674.1045	0.4549825	0.6900132	561.1644	4.145514	0	33	891	655						Frog_fixed.avi	0
28347	1701	892.0966	637.7849	0.6065283	0.7087798	566.6085	4.248097	0	894.9393	661.9539	0.4536294	0.6902001	561.4789	4.180115	0	33	894	650						Frog_fixed.avi	0
28364	1702	888.7945	625.9052	0.6054752	0.7084139	566.436	4.24508	0	896.2839	649.9702	0.4523028	0.6901851	561.5369	4.188998	0	33	893	638						Frog_fixed.avi	0
28381	1703	887.7328	627.1337	0.6043735	0.7077822	566.0553	4.261584	0	895.6086	663.9202	0.4509713	0.6897809	561.5076	4.191071	0	33	892	646						Frog_fixed.avi	0
28397	1704	891.3239	631.0794	0.6033263	0.7071347	565.7176	4.27258	0	892.6815	658.3804	0.4496546	0.6895615	561.7092	4.201255	0	33	892	645						Frog_fixed.avi	0
28414	1705	893.803	632.9822	0.6023232	0.7066416	565.5035	4.264058	0	890.2683	660.0053	0.4484525	0.689348	561.7107	4.218591	0	33	892	646						Frog_fixed.avi	0
28430	1706	890.4349	631.4427	0.601375	0.7063395	565.4057	4.295315	0	888.9491	661.4025	0.4473309	0.6892214	562.0972	4.253082	0	33	890	646						Frog_fixed.avi	0
28447	1707	895.644	634.7723	0.600533	0.7062274	565.118	4.291412	0	890.065	659.9557	0.4463476	0.6892388	562.1807	4.260357	0	33	893	647						Frog_fixed.avi	0
28464	1708	897.9885	635.8418	0.5997984	0.7063321	565.0499	4.294997	0	888.8013	664.5215	0.4455073	0.6894029	562.0479	4.269425	0	33	893	650						Frog_fixed.avi	0
28480	1709	897.0047	644.2819	0.5991535	0.7064183	564.7677	4.299808	0	894.7911	666.0307	0.4448104	0.6895952	562.2498	4.289218	0	33	896	655						Frog_fixed.avi	0
28497	1710	897.7576	633.8499	0.5986426	0.7066551	564.7032	4.287147	0	896.2601	662.6547	0.4442588	0.6899978	562.2953	4.279755	0	33	897	648						Frog_fixed.avi	0
28514	1711	898.74	633.9899	0.5983045	0.7068432	564.8663	4.295555	0	895.8383	669.1603	0.4438044	0.6904271	562.3411	4.305774	0	33	897	652						Frog_fixed.avi	0
28530	1712	895.2759	635.4739	0.5980059	0.7069669	564.6559	4.294369	0	888.6924	665.9291	0.4434451	0.6910726	562.4278	4.300414	0	33	892	651						Frog_fixed.avi	0
28547	1713	895.3733	632.3932	0.5978137	0.7071358	564.7261	4.2781	0	898.7859	660.1	0.4432746	0.6917226	562.3664	4.306149	0	33	897	646						Frog_fixed.avi	0
28564	1714	899.746	639.8612	0.5976878	0.7072369	564.519	4.249124	0	887.2382	670.4963	0.443007	0.6922197	562.6096	4.303857	0	33	893	655						Frog_fixed.avi	0
28580	1715	895.7956	630.2842	0.5975171	0.7074054	564.5141	4.235141	0	888.0524	668.3161	0.4428574	0.6927949	562.4347	4.293687	0	33	892	649						Frog_fixed.avi	0
28597	1716	895.4191	628.7893	0.5973824	0.7074938	564.7669	4.209824	0	894.628	662.3071	0.4426962	0.693302	562.6495	4.285482	0	33	895	646						Frog_fixed.avi	0
28614	1717	901.126	632.6904	0.5971975	0.7075019	564.5266	4.184201	0	889.1146	664.4969	0.4424603	0.6936041	562.684	4.271127	0	33	895	649						Frog_fixed.avi	0
28630	1718	901.4454	632.7579	0.5969896	0.7075143	564.5063	4.176357	0	891.886	672.1252	0.4422706	0.6937967	562.657	4.254293	0	33	897	652						Frog_fixed.avi	0
28647	1719	898.6008	637.1309	0.5967575	0.7073997	564.4792	4.14333	0	887.455	661.4779	0.4419965	0.6941361	562.8588	4.255752	0	33	893	649						Frog_fixed.avi	0
28664	1720	902.2169	633.0636	0.5964825	0.7073666	564.5204	4.123169	0	888.2425	662.692	0.4417119	0.6942763	562.9135	4.233554	0	33	895	648						Frog_fixed.avi	0
28680	1721	899.9249	630.7458	0.5961557	0.707095	564.3598	4.09481	0	880.3755	661.3106	0.4413582	0.6942636	562.8202	4.2284	0	33	890	646						Frog_fixed.avi	0
28697	1722	896.5944	635.8204	0.5957527	0.7067162	564.4899	4.087759	0	888.1548	669.7742	0.440994	0.6940626	563.0222	4.215474	0	33	892	653						Frog_fixed.avi	0
28714	1723	896.0992	626.5494	0.5953134	0.706282	564.5701	4.082142	0	889.8074	664.0204	0.4405367	0.6938654	563.1733	4.209649	0	33	893	645						Frog_fixed.avi	0
28730	1724	895.7222	635.2594	0.5948205	0.7056927	564.5544	4.072742	0	884.9482	661.7867	0.440027	0.6936259	563.2432	4.19708	0	33	890	649						Frog_fixed.avi	0
28747	1725	891.9683	636.8067	0.5942416	0.705172	564.3725	4.035315	0	878.6747	666.42	0.4394454	0.6933041	563.1555	4.193914	0	33	885	652						Frog_fixed.avi	0
28764	1726	848.8968	549.8065	0.5936531	0.7035068	564.3757	4.069488	0	854.3923	566.0931	0.4391536	0.6919445	563.4478	4.209761	0	34	852	558						Frog_fixed.avi	0
28780	1727	850.3551	500.1718	0.5929302	0.7024196	564.8088	4.045286	0	835.6323	528.6566	0.4386631	0.6910526	563.357	4.175823	0	34	843	514						Frog_fixed.avi	0
28797	1728	842.156	497.8581	0.5922571	0.7019615	564.4796	4.035988	0	838.2645	534.3162	0.4379399	0.6907615	563.1313	4.182508	0	34	840	516						Frog_fixed.avi	0
28813	1729	847.2559	505.8511	0.5916251	0.7012855	564.362	4.033015	0	832.5454	525.0779	0.4371861	0.6903093	563.4525	4.167481	0	34	840	515						Frog_fixed.avi	0
28830	1730	846.7913	506.9425	0.5909967	0.7006457	564.4727	4.045364	0	838.0811	531.8326	0.4365447	0.6897963	563.3805	4.183157	0	34	842	519						Frog_fixed.avi	0
28847	1731	842.3852	504.5674	0.5903469	0.6999611	564.4326	4.033182	0	827.0729	524.8754	0.4358131	0.6894162	563.3279	4.177554	0	34	835	515						Frog_fixed.avi	0
28863	1732	837.7014	501.3594	0.5897461	0.6993989	564.1773	4.024981	0	828.3335	536.3052	0.4351794	0.6890172	563.4741	4.192053	0	34	833	519						Frog_fixed.avi	0
28880	1733	841.3385	500.7861	0.5892115	0.6989511	564.0894	4.028114	0	833.3631	533.2198	0.4346044	0.6888363	563.4423	4.17783	0	34	837	517						Frog_fixed.avi	0
28897	1734	847.8441	498.1029	0.5886474	0.6985691	564.1557	4.008546	0	835.2796	531.8205	0.4339768	0.688788	563.3212	4.170701	0	34	842	515						Frog_fixed.avi	0
28913	1735	843.482	502.1401	0.5880417	0.6982383	564.0824	4.012292	0	824.6772	538.6797	0.4332862	0.6888276	563.4888	4.183129	0	34	834	520						Frog_fixed.avi	0
28930	1736	840.0076	498.9106	0.5873743	0.6979234	564.0483	4.004606	0	831.0875	530.2488	0.4326658	0.6890155	563.4774	4.162554	0	34	836	515						Frog_fixed.avi	0
28947	1737	837.5861	497.0773	0.5867473	0.6977253	563.9273	3.994822	0	831.5748	526.2604	0.4320223	0.6893917	563.4836	4.154749	0	34	835	512						Frog_fixed.avi	0
28963	1738	842.5282	501.0797	0.5860915	0.6975824	563.8149	3.981555	0	827.2101	531.1577	0.4312378	0.6896261	563.5192	4.147392	0	34	835	516						Frog_fixed.avi	0
28980	1739	834.2808	498.3393	0.5853389	0.6974701	563.8953	3.973896	0	832.1935	523.0156	0.4305713	0.6901488	563.3859	4.140568	0	34	833	511						Frog_fixed.avi	0
28997	1740	840.6072	497.8772	0.5846586	0.6973925	563.5377	3.949902	0	829.2437	531.6505	0.4297387	0.6904346	563.4602	4.134246	0	34	835	515						Frog_fixed.avi	0
29013	1741	833.8888	494.4013	0.5838825	0.6972663	563.4939	3.935274	0	824.9652	532.4761	0.4290006	0.6908548	563.0291	4.110913	0	34	829	513						Frog_fixed.avi	0
29030	1742	838.2911	494.4796	0.5831755	0.6971999	563.3835	3.907106	0	828.7279	530.2068	0.4282393	0.6911403	563.3097	4.091493	0	34	834	512						Frog_fixed.avi	0
29047	1743	838.0594	504.8258	0.5824497	0.697032	563.1649	3.904951	0	825.524	534.4615	0.4275101	0.6912915	562.8825	4.092449	0	34	832	520						Frog_fixed.avi	0
29063	1744	841.2733	497.7203	0.5817608	0.6969646	563.2244	3.882628	0	827.0979	535.2093	0.4267572	0.6914955	563.185	4.072226	0	34	834	516						Frog_fixed.avi	0
29080	1745	833.6307	498.431	0.5810485	0.6969272	562.8742	3.878303	0	825.8887	528.4533	0.4260832	0.6916838	562.8352	4.069778	0	34	830	513						Frog_fixed.avi	0
29097	1746	840.3397	497.7781	0.5804389	0.6968968	562.8575	3.871773	0	832.6326	522.5181	0.4254243	0.6917388	562.7999	4.020463	0	34	836	510						Frog_fixed.avi	0
29113	1747	835.0436	500.373	0.579814	0.6968193	562.7403	3.849741	0	829.5576	525.7202	0.4247811	0.6917225	562.955	4.017138	0	34	832	513						Frog_fixed.avi	0
29130	1748	838.0981	499.8064	0.5792554	0.6968104	562.5291	3.832292	0	831.1981	526.0721	0.4242135	0.691768	562.8378	4.017159	0	34	835	513						Frog_fixed.avi	0
29147	1749	840.3653	495.2816	0.5787926	0.6968402	562.3635	3.814701	0	827.5591	529.7766	0.4237124	0.6917696	562.6356	3.993925	0	34	834	513						Frog_fixed.avi	0
29163	1750	836.4819	498.9012	0.578424	0.6969848	562.2326	3.821119	0	832.9743	529.0788	0.423343	0.6917972	562.446	3.989957	0	34	835	514						Frog_fixed.avi	0
29180	1751	844.9963	497.0603	0.5780863	0.6972106	562.2861	3.83022	0	832.7984	526.8213	0.4230172	0.6917517	562.2246	3.988228	0	34	839	512						Frog_fixed.avi	0
29197	1752	843.502	492.3572	0.5778701	0.697426	561.7951	3.815212	0	829.8866	525.5338	0.4226849	0.6915337	562.1338	3.961494	0	34	837	509						Frog_fixed.avi	0
29213	1753	843.4332	491.0682	0.5776953	0.697659	561.7422	3.810995	0	830.9594	530.1735	0.4225638	0.6911735	561.999	3.971121	0	34	837	511						Frog_fixed.avi	0
29230	1754	841.5607	497.3101	0.5776448	0.6977352	561.7825	3.795619	0	836.2324	530.6669	0.4225051	0.6906679	561.843	3.970591	0	34	839	514						Frog_fixed.avi	0
29247	1755	842.6429	493.4389	0.5776625	0.6977766	561.6759	3.794721	0	838.2732	532.3028	0.422501	0.6899869	561.727	3.96472	0	34	840	513						Frog_fixed.avi	0
29263	1756	848.5828	492.3202	0.5777465	0.6977417	561.4108	3.786189	0	835.947	533.3268	0.422558	0.6892017	561.6229	3.962765	0	34	842	513						Frog_fixed.avi	0
29280	1757	841.1219	499.3848	0.5778967	0.6975271	561.4001	3.776448	0	839.2369	526.3927	0.422716	0.688348	561.2581	3.947261	0	34	840	513						Frog_fixed.avi	0
29297	1758	845.2192	496.0338	0.5781787	0.697245	561.3023	3.774972	0	835.8204	529.2548	0.4229157	0.6873998	561.015	3.942036	0	34	841	513						Frog_fixed.avi	0
29313	1759	838.197	492.7959	0.578406	0.6967409	561.2491	3.780224	0	844.7357	526.4585	0.423245	0.6864319	560.8365	3.940395	0	34	841	510						Frog_fixed.avi	0
29330	1760	846.3958	496.0836	0.5787427	0.6961073	561.0577	3.757511	0	838.0702	531.2193	0.4234329	0.6854603	560.7536	3.938972	0	34	842	514						Frog_fixed.avi	0
29347	1761	841.774	494.0142	0.5789992	0.6953037	560.8345	3.764475	0	846.3653	524.0093	0.4237713	0.6844992	560.5483	3.937037	0	34	844	509						Frog_fixed.avi	0
29363	1762	853.0758	492.1667	0.579223	0.6945534	560.8607	3.740923	0	835.3643	529.4648	0.4238834	0.6834674	560.4575	3.915628	0	34	844	511						Frog_fixed.avi	0
29380	1763	839.8033	501.9742	0.5793003	0.693717	560.7509	3.750249	0	834.0729	532.8928	0.4239434	0.6824161	560.3484	3.916085	0	34	837	517						Frog_fixed.avi	0
29396	1764	843.9003	495.7477	0.5793435	0.6928939	560.5107	3.734396	0	833.5425	529.056	0.4239639	0.6814467	560.2639	3.917038	0	34	839	512						Frog_fixed.avi	0
29413	1765	850.4825	496.8928	0.5792969	0.6921467	560.5944	3.718353	0	834.0887	527.7135	0.4238992	0.6806281	560.2987	3.888142	0	34	842	512						Frog_fixed.avi	0
29430	1766	882.6136	469.4582	0.5789151	0.6912734	560.4234	3.73827	0	877.7066	500.4426	0.4236857	0.679754	560.178	3.889302	0	35	880	485						Frog_fixed.avi	0
29446	1767	874.7329	462.0686	0.578714	0.6907773	560.6476	3.752906	0	878.4449	489.5152	0.4235268	0.6790808	560.3235	3.863883	0	35	877	476						Frog_fixed.avi	0
29463	1768	874.5403	463.0265	0.5786682	0.6905827	560.4495	3.734489	0	877.4967	482.5341	0.4234464	0.6789137	560.48	3.873468	0	35	876	473						Frog_fixed.avi	0
29480	1769	879.1254	457.7804	0.5786837	0.6904966	560.4222	3.720996	0	872.6496	486.3521	0.423436	0.6787412	560.4805	3.861195	0	35	876	472						Frog_fixed.avi	0
29496	1770	877.8687	462.265	0.5787873	0.6905903	560.5455	3.735883	0	872.718	488.396	0.4235131	0.678636	560.483	3.851451	0	35	875	475						Frog_fixed.avi	0
29513	1771	880.0657	469.1067	0.5789554	0.6907784	560.2776	3.708114	0	881.3293	489.7094	0.4237826	0.6786152	560.4916	3.831237	0	35	881	479						Frog_fixed.avi	0
29530	1772	882.5692	464.1838	0.5792294	0.6911344	560.6339	3.716932	0	869.4229	483.9852	0.4239782	0.6787782	560.7319	3.841148	0	35	876	474						Frog_fixed.avi	0
29546	1773	879.0436	473.4805	0.5795466	0.6916609	560.4382	3.732618	0	877.9783	492.5892	0.4243656	0.6789743	560.7488	3.843346	0	35	879	483						Frog_fixed.avi	0
29563	1774	879.5305	462.6299	0.5798976	0.6923731	560.6163	3.714297	0	876.3273	487.5842	0.4247946	0.6795156	560.869	3.832397	0	35	878	475						Frog_fixed.avi	0
29580	1775	878.2454	466.6603	0.580291	0.693212	560.9136	3.712197	0	875.2321	487.1413	0.4252093	0.6800408	561.1796	3.821627	0	35	877	477						Frog_fixed.avi	0
29596	1776	878.1768	466.6791	0.5807292	0.6941252	560.9648	3.740372	0	871.0497	493.3501	0.4256314	0.6807629	561.5434	3.834875	0	35	875	480						Frog_fixed.avi	0
29613	1777	881.2186	472.5988	0.5811704	0.6950954	561.0898	3.735513	0	868.0597	492.3769	0.4261145	0.6815232	561.7867	3.838935	0	35	875	482						Frog_fixed.avi	0
29630	1778	878.751	466.5335	0.5816051	0.6960238	561.3676	3.741506	0	867.8289	495.8717	0.4266075	0.6822661	561.9783	3.859604	0	35	873	481						Frog_fixed.avi	0
29646	1779	876.8547	462.8095	0.5820431	0.6968665	561.719	3.745821	0	875.1185	478.4062	0.4271213	0.6829911	562.2605	3.842335	0	35	876	471						Frog_fixed.avi	0
29663	1780	880.7036	461.487	0.5825305	0.697556	561.8695	3.740577	0	877.9501	484.6842	0.4277204	0.6835288	562.6806	3.835358	0	35	879	473						Frog_fixed.avi	0
29680	1781	875.1935	460.3074	0.5830606	0.6982288	562.0473	3.740431	0	873.9179	484.9859	0.4282841	0.6838885	562.9799	3.847372	0	35	875	473						Frog_fixed.avi	0
29696	1782	878.0876	467.6228	0.5836896	0.6988226	562.0894	3.767142	0	878.8992	486.5019	0.429004	0.6841505	563.2455	3.838057	0	35	878	477						Frog_fixed.avi	0
29713	1783	882.3367	458.7701	0.584415	0.6993179	562.3412	3.740393	0	874.8782	482.8572	0.4297459	0.6843441	563.3951	3.841181	0	35	879	471						Frog_fixed.avi	0
29730	1784	879.1007	461.7958	0.5851664	0.6997696	562.7756	3.751626	0	870.2408	480.2958	0.4306017	0.6843781	563.7634	3.862041	0	35	875	471						Frog_fixed.avi	0
29746	1785	878.0164	471.363	0.5860816	0.7000952	562.8555	3.759149	0	872.5524	484.0395	0.4315254	0.6842701	564.1692	3.857472	0	35	875	478						Frog_fixed.avi	0
29763	1786	881.5171	470.842	0.5870898	0.7004793	563.1332	3.779392	0	867.7112	494.3754	0.4325926	0.6841855	564.4752	3.883029	0	35	875	483						Frog_fixed.avi	0
29780	1787	884.6174	471.3872	0.5881513	0.7007785	563.3834	3.784561	0	878.9385	489.8192	0.4337582	0.6840535	564.6226	3.882178	0	35	882	481						Frog_fixed.avi	0
29796	1788	879.9576	469.2648	0.5891837	0.7009948	563.6135	3.78825	0	879.4085	494.1779	0.4348661	0.6839466	564.7632	3.897037	0	35	880	482						Frog_fixed.avi	0
29813	1789	877.5241	468.0513	0.5902107	0.7011576	563.8379	3.800569	0	880.2379	492.5927	0.4359601	0.6838752	565.0771	3.90747	0	35	879	480						Frog_fixed.avi	0
29829	1790	883.0313	462.4258	0.5911812	0.7012413	564.0212	3.800191	0	882.0909	487.6575	0.4370041	0.6837897	565.3653	3.909725	0	35	883	475						Frog_fixed.avi	0
29846	1791	880.7797	467.303	0.5920625	0.7012203	564.3198	3.818759	0	885.3188	487.6511	0.4379305	0.6835784	565.6265	3.93375	0	35	883	477						Frog_fixed.avi	0
29863	1792	882.1094	468.3787	0.5928615	0.7011467	564.7526	3.825013	0	871.9225	487.8323	0.4386579	0.6833315	565.8943	3.951431	0	35	877	478						Frog_fixed.avi	0
29880	1793	878.7831	467.0793	0.5934477	0.7010548	564.9021	3.860219	0	877.8663	489.9406	0.4393713	0.6831089	566.1422	3.967863	0	35	878	479						Frog_fixed.avi	0
29896	1794	879.4107	463.5261	0.5939458	0.7009959	565.0197	3.863076	0	877.8134	487.1507	0.4399189	0.6829663	566.322	3.971554	0	35	879	475						Frog_fixed.avi	0
29913	1795	881.6948	465.0737	0.5943962	0.7010264	565.1138	3.854076	0	880.8402	481.4848	0.4403242	0.6828689	566.75	3.970471	0	35	881	473						Frog_fixed.avi	0
29929	1796	880.2845	464.7207	0.5947378	0.7011588	565.4233	3.889709	0	879.5778	489.3764	0.4407104	0.6828151	566.8229	3.990297	0	35	880	477						Frog_fixed.avi	0
29946	1797	880.1276	472.0139	0.5949286	0.7013087	565.3784	3.890338	0	874.8817	486.9408	0.4409314	0.6829451	566.893	4.006673	0	35	878	479						Frog_fixed.avi	0
29963	1798	881.9321	472.2344	0.5950861	0.7015262	565.6292	3.894606	0	878.1454	483.172	0.4411682	0.6830578	567.0768	3.995036	0	35	880	478						Frog_fixed.avi	0
29979	1799	885.364	466.5385	0.5951965	0.7017097	565.9327	3.915248	0	878.4811	491.0134	0.4412465	0.6831478	567.325	4.026444	0	35	882	479						Frog_fixed.avi	0
29996	1800	882.4761	468.8701	0.5952573	0.7019491	565.8677	3.946432	0	878.8325	493.9549	0.4412858	0.6833419	567.3885	4.031985	0	35	881	481						Frog_fixed.avi	0
30013	1801	885.5726	468.4381	0.5952246	0.7020862	566.051	3.931254	0	878.0133	481.7965	0.4412989	0.6836324	567.4887	4.048668	0	35	882	475						Frog_fixed.avi	0
30029	1802	882.2533	461.7842	0.5951466	0.7022626	566.0089	3.941764	0	880.2999	482.6612	0.4412674	0.6838291	567.5678	4.053157	0	35	881	472						Frog_fixed.avi	0
30046	1803	886.6912	475.5239	0.5950448	0.7023368	565.9478	3.973887	0	880.5228	489.7945	0.4411773	0.6839651	567.7099	4.068975	0	35	884	483						Frog_fixed.avi	0
30063	1804	880.0518	464.3821	0.5948371	0.7024138	566.1412	3.984364	0	880.0726	491.4139	0.4409574	0.6841432	568.1448	4.089338	0	35	880	478						Frog_fixed.avi	0
30079	1805	885.069	466.2019	0.5946515	0.7024071	566.2629	3.995671	0	879.3063	491.8384	0.4407522	0.6842828	567.835	4.083925	0	35	882	479						Frog_fixed.avi	0
30096	1806	880.6447	465.2535	0.5943235	0.7023821	566.401	4.025301	0	877.4375	488.8191	0.4404759	0.6843833	568.2651	4.097285	0	35	879	477						Frog_fixed.avi	0
30113	1807	890.0732	468.2776	0.5940757	0.7023302	566.303	4.022638	0	885.5346	486.1009	0.4401995	0.6845067	568.093	4.106851	0	35	888	477						Frog_fixed.avi	0
30129	1808	887.4857	466.5231	0.5937616	0.7023045	566.5405	4.030475	0	881.8231	488.897	0.4399323	0.6845455	568.3601	4.124756	0	35	885	478						Frog_fixed.avi	0
30146	1809	886.7473	468.5996	0.5935034	0.7022327	566.5908	4.019009	0	882.1287	486.086	0.4396461	0.6845711	568.3367	4.119785	0	35	884	477						Frog_fixed.avi	0
30163	1810	885.9883	461.9907	0.5932577	0.702237	566.5961	4.02693	0	887.8311	478.5242	0.439444	0.6845844	568.4836	4.111426	0	35	887	470						Frog_fixed.avi	0
30179	1811	888.8378	465.5753	0.5930359	0.7021868	566.7504	4.038433	0	878.4178	485.6247	0.4391788	0.6846139	568.4545	4.116919	0	35	884	476						Frog_fixed.avi	0
30196	1812	880.6103	464.2972	0.5928348	0.7023093	566.8348	4.044467	0	880.8938	484.5286	0.4390043	0.684698	568.731	4.127586	0	35	881	474						Frog_fixed.avi	0
30213	1813	887.6777	464.9183	0.5926726	0.7025189	566.8841	4.041678	0	887.3923	489.0349	0.4388855	0.6848447	568.6227	4.135584	0	35	888	477						Frog_fixed.avi	0
30229	1814	887.4213	465.4146	0.5925043	0.7027262	567.2142	4.05843	0	878.5513	483.3209	0.4386384	0.6852123	568.7739	4.125134	0	35	883	474						Frog_fixed.avi	0
30246	1815	884.342	464.4813	0.592329	0.7029697	567.0479	4.043095	0	881.1866	484.8289	0.438521	0.6854891	568.8229	4.135463	0	35	883	475						Frog_fixed.avi	0
30263	1816	884.3653	462.0437	0.5921773	0.7032758	567.1399	4.055934	0	888.5562	489.2891	0.4384154	0.6858254	568.7916	4.154384	0	35	886	476						Frog_fixed.avi	0
30279	1817	789.8528	533.9647	0.5927611	0.7044207	567.2039	4.077285	0	768.7013	555.7941	0.4391092	0.6869708	568.816	4.150063	0	35	779	545						Frog_fixed.avi	0
30296	1818	590.8164	699.0855	0.5940755	0.7062276	567.3367	4.04627	0	585.9861	722.9597	0.4408282	0.6888633	568.6669	4.16364	0	36	588	711						Frog_fixed.avi	0
30313	1819	446.5556	828.8629	0.5952692	0.7078163	567.4335	4.040118	0	428.2047	844.5438	0.4420143	0.6905373	568.5938	4.146807	0	36	437	837						Frog_fixed.avi	0
30329	1820	341.0153	920.342	0.596031	0.708945	567.6301	4.018392	0	323.7942	945.3417	0.442912	0.6919107	568.6251	4.16595	0	36	332	933						Frog_fixed.avi	0
30346	1821	357.3847	907.4991	0.5963575	0.7095374	567.7199	4.006281	0	336.1073	934.6984	0.4429411	0.692313	568.7681	4.154736	0	36	347	921						Frog_fixed.avi	0
30363	1822	347.5275	917.716	0.5966402	0.7100676	567.9945	4.004722	0	318.5357	944.0118	0.4431365	0.6927917	568.7599	4.148636	0	36	333	931						Frog_fixed.avi	0
30379	1823	352.6031	917.2341	0.5970125	0.7104395	567.9572	3.992994	0	328.9973	942.4724	0.4434273	0.6930835	568.7148	4.139312	0	36	341	930						Frog_fixed.avi	0
30396	1824	351.0722	915.2877	0.5973952	0.7108043	568.1829	3.969539	0	323.9543	938.6138	0.4437236	0.6934041	568.8026	4.12947	0	36	338	927						Frog_fixed.avi	0
30413	1825	353.5585	914.2742	0.5977929	0.7110422	568.3425	3.977919	0	319.8003	942.6358	0.444013	0.6935415	568.7568	4.125165	0	36	337	928						Frog_fixed.avi	0
30429	1826	352.093	915.3192	0.5981081	0.7112347	568.4317	3.962694	0	325.3095	944.7202	0.4443394	0.6936577	568.7776	4.125725	0	36	339	930						Frog_fixed.avi	0
30446	1827	350.9	916.9161	0.5983564	0.7114164	568.5015	3.961487	0	321.0739	949.8868	0.4445169	0.6937242	568.8753	4.118204	0	36	336	933						Frog_fixed.avi	0
30463	1828	354.379	917.9348	0.5985265	0.7114961	568.5403	3.946898	0	324.5142	955.2521	0.4446939	0.6938047	568.8239	4.107756	0	36	339	937						Frog_fixed.avi	0
30479	1829	351.5912	915.3202	0.5985678	0.7115018	568.6599	3.935697	0	322.6567	946.7561	0.4447327	0.69393	568.957	4.098234	0	36	337	931						Frog_fixed.avi	0
30496	1830	354.9522	919.8826	0.5984453	0.7114151	568.7604	3.942554	0	316.2184	952.3502	0.4445402	0.6939626	569.0491	4.092357	0	36	336	936						Frog_fixed.avi	0
30513	1831	350.1766	914.0679	0.5982061	0.7112507	568.8656	3.91806	0	329.1959	945.7661	0.4443874	0.6940171	568.9194	4.083873	0	36	340	930						Frog_fixed.avi	0
30529	1832	351.1263	920.5347	0.5978305	0.7109741	569.0246	3.917698	0	320.5789	948.375	0.4439663	0.6939089	569.0887	4.065732	0	36	336	934						Frog_fixed.avi	0
30546	1833	350.6134	921.3841	0.5973796	0.7105629	568.9586	3.897321	0	321.8607	944.3876	0.4434904	0.6938045	569.1785	4.033028	0	36	336	933						Frog_fixed.avi	0
30563	1834	461.8024	801.9962	0.5958428	0.7087607	568.9566	3.864814	0	469.3048	844.4907	0.4421039	0.6923727	569.4612	4.042428	0	36	466	823						Frog_fixed.avi	0
30579	1835	639.2704	614.1989	0.593298	0.7056769	569.3782	3.8575	0	670.8596	643.4456	0.4401716	0.6898006	570.15	3.971652	0	37	655	629						Frog_fixed.avi	0
30596	1836	789.9096	455.4225	0.5910318	0.7032652	569.2968	3.808782	0	819.0966	495.2207	0.4382542	0.6880347	570.3792	3.927067	0	37	805	475						Frog_fixed.avi	0
30612	1837	935.2227	303.2863	0.5888761	0.7010134	569.6295	3.805301	0	962.0264	337.6814	0.4363526	0.6866009	570.9697	3.882806	0	37	949	320						Frog_fixed.avi	0
30629	1838	1018.648	226.136	0.5869392	0.6994135	569.7766	3.789756	0	1067.733	227.5646	0.4347112	0.6858177	571.5569	3.841915	0	37	1043	227						Frog_fixed.avi	0
30646	1839	1024.783	228.3573	0.5856013	0.6986303	569.462	3.79171	0	1063.166	226.4706	0.4331889	0.685585	571.6809	3.842316	0	37	1044	227						Frog_fixed.avi	0
30662	1840	1037.679	224.7988	0.5840651	0.6977655	569.2872	3.750734	0	1071.946	203.5358	0.4315421	0.6852936	571.8918	3.810761	0	37	1055	214						Frog_fixed.avi	0
30679	1841	1038.337	233.4646	0.5824318	0.6968728	569.4025	3.706052	0	1069.485	215.249	0.429857	0.6850076	572.1224	3.807055	0	37	1054	224						Frog_fixed.avi	0
30696	1842	1038.038	223.9267	0.58065	0.6961488	569.0651	3.712908	0	1065.221	215.8213	0.4280338	0.684967	572.387	3.760179	0	37	1052	220						Frog_fixed.avi	0
30712	1843	1037.889	222.5922	0.578873	0.6956428	568.9645	3.681165	0	1071.753	204.7116	0.4262623	0.6851637	572.6159	3.73911	0	37	1055	214						Frog_fixed.avi	0
30729	1844	1035.839	216.7487	0.5770514	0.6951373	569.108	3.690797	0	1067.914	209.09	0.4244719	0.6852975	572.6047	3.733502	0	37	1052	213						Frog_fixed.avi	0
30746	1845	1038.329	230.2469	0.5752777	0.6946315	568.624	3.628051	0	1064.327	201.8758	0.4227272	0.6853443	572.8558	3.72371	0	37	1051	216						Frog_fixed.avi	0
30762	1846	1037.283	223.2537	0.5735795	0.6941051	568.649	3.679179	0	1063.248	198.9603	0.4210561	0.6852151	572.7408	3.701067	0	37	1050	211						Frog_fixed.avi	0
30779	1847	1029.921	225.7475	0.5719566	0.6933699	568.5848	3.656601	0	1063.308	210.0759	0.4195073	0.6848869	572.7263	3.692479	0	37	1047	218						Frog_fixed.avi	0
30795	1848	1033.252	213.4872	0.5705876	0.6922832	568.4942	3.653066	0	1063.166	201.6425	0.4180633	0.6844974	572.9929	3.67566	0	37	1048	208						Frog_fixed.avi	0
30812	1849	1031.282	216.0696	0.5691308	0.691482	568.415	3.629284	0	1064.817	201.8325	0.4167558	0.6837665	573.1325	3.678266	0	37	1048	209						Frog_fixed.avi	0
30829	1850	1041.644	216.2289	0.567871	0.6902692	568.2381	3.612437	0	1067.859	201.3629	0.4155739	0.6828775	573.1152	3.678581	0	37	1055	209						Frog_fixed.avi	0
30845	1851	1042.61	219.2161	0.5667884	0.6889527	568.3194	3.609695	0	1060.239	215.903	0.414449	0.6817201	573.2483	3.661638	0	37	1051	218						Frog_fixed.avi	0
30862	1852	1040.494	216.4891	0.5657884	0.6876236	568.3325	3.643045	0	1058.928	209.3593	0.4135173	0.6805835	573.5573	3.647808	0	37	1050	213						Frog_fixed.avi	0
30879	1853	1052.467	190.7372	0.564689	0.6858536	568.6869	3.672244	0	1092.468	164.3549	0.4126412	0.6792818	573.7889	3.690283	0	37	1072	178						Frog_fixed.avi	0
30895	1854	1158.311	-22.58934	0.5631433	0.6837424	568.6869	3.624394	0	1223.891	-47.90841	0.4117416	0.6775683	574.3825	3.666994	0	38	1191	-35						Frog_fixed.avi	0
30912	1855	1266.814	-111.607	0.5618206	0.6821358	568.6869	3.65	0	1336.45	-143.7919	0.4107887	0.6764683	574.6445	3.691763	0	38	1302	-128						Frog_fixed.avi	0
30929	1856	1268.211	-112.2712	0.5611544	0.6807425	568.6869	3.687124	0	1339.865	-156.1813	0.4099971	0.6753317	574.6163	3.690818	0	38	1304	-134						Frog_fixed.avi	0
30945	1857	1261.895	-86.94193	0.5603381	0.6792715	568.6869	3.617925	0	1329.668	-163.6328	0.4091479	0.6742866	574.6497	3.690611	0	38	1296	-125						Frog_fixed.avi	0
30962	1858	1252.076	-86.56121	0.5594614	0.6775188	569.6395	3.638791	0	1340.615	-169.3328	0.4083361	0.6732589	574.8129	3.702383	0	38	1296	-128						Frog_fixed.avi	0
30978	1859	1258.091	-93.63947	0.5585568	0.6760414	569.7834	3.648584	0	1343.515	-167.2354	0.4074353	0.6722888	574.938	3.693236	0	38	1301	-130						Frog_fixed.avi	0
30995	1860	1258.605	-81.49129	0.5576233	0.6746556	569.7451	3.658302	0	1332.363	-168.3314	0.4065231	0.6713555	574.9929	3.70647	0	38	1295	-125						Frog_fixed.avi	0
31012	1861	1249.879	-86.24084	0.5566593	0.6733153	569.7457	3.669272	0	1341.202	-164.9343	0.4056401	0.6706044	575.304	3.706898	0	38	1296	-126						Frog_fixed.avi	0
31028	1862	1251.338	-86.5574	0.5557621	0.6721447	569.6872	3.684303	0	1339.567	-172.9417	0.4047978	0.6699192	575.6804	3.72853	0	38	1295	-130						Frog_fixed.avi	0
31045	1863	1253.057	-83.80296	0.5549225	0.6710663	569.8317	3.652955	0	1338.664	-161.5859	0.4040589	0.6692115	575.8433	3.742333	0	38	1296	-123						Frog_fixed.avi	0
31062	1864	1255.182	-97.19672	0.5541539	0.6699774	570.0582	3.680213	0	1332.596	-165.5788	0.4033713	0.6685766	576.0622	3.745651	0	38	1294	-131						Frog_fixed.avi	0
31078	1865	1261.056	-90.38206	0.5535658	0.6689593	570.1422	3.696109	0	1339.651	-172.405	0.4028477	0.6678987	576.2037	3.764339	0	38	1300	-131						Frog_fixed.avi	0
31095	1866	1263.951	-82.96073	0.5530463	0.6678439	570.1735	3.709071	0	1341.131	-167.1209	0.4023992	0.667128	576.477	3.77528	0	38	1303	-125						Frog_fixed.avi	0
31112	1867	1254.125	-94.68305	0.5525925	0.66676	570.1818	3.720623	0	1345.122	-173.9494	0.4020009	0.6663161	576.8303	3.791413	0	38	1300	-134						Frog_fixed.avi	0
31128	1868	1250.796	-86.44086	0.5522081	0.6657087	570.228	3.703954	0	1338.835	-168.0297	0.4016969	0.6654618	576.8712	3.798205	0	38	1295	-127						Frog_fixed.avi	0
31145	1869	1260.833	-89.85526	0.5519914	0.6647015	570.2618	3.743667	0	1336.471	-161.9012	0.4014837	0.6645641	577.0225	3.808525	0	38	1299	-126						Frog_fixed.avi	0
31162	1870	1262.225	-110.8144	0.5516541	0.6640173	570.3677	3.778936	0	1341.667	-166.0072	0.40132	0.6636373	577.0473	3.824936	0	38	1302	-138						Frog_fixed.avi	0
31178	1871	1248.788	-96.94755	0.5516136	0.6626447	570.2558	3.731226	0	1338.043	-170.1128	0.4011735	0.6627738	577.2605	3.843999	0	38	1293	-134						Frog_fixed.avi	0
31195	1872	1267.45	-89.1301	0.5515646	0.6616718	570.3127	3.776536	0	1339.048	-164.8254	0.4011132	0.6619475	577.2505	3.869478	0	38	1303	-127						Frog_fixed.avi	0
31212	1873	1267.956	-109.0651	0.5514897	0.6611167	570.3455	3.794177	0	1337.102	-173.9679	0.401078	0.6611022	577.2115	3.870843	0	38	1303	-142						Frog_fixed.avi	0
31228	1874	1261.906	-97.42225	0.5514846	0.6598142	570.3758	3.804816	0	1342.369	-174.4457	0.4010614	0.6602671	577.1242	3.896653	0	38	1302	-136						Frog_fixed.avi	0
31245	1875	1264.275	-91.73713	0.551411	0.6588591	570.3033	3.80979	0	1343.241	-178.352	0.4010248	0.6594177	577.0516	3.896485	0	38	1304	-135						Frog_fixed.avi	0
31262	1876	1265.548	-111.1342	0.5512246	0.6582463	570.2708	3.861127	0	1347.533	-180.7137	0.4009579	0.6585701	577.0287	3.901375	0	38	1307	-146						Frog_fixed.avi	0
31278	1877	1258.588	-88.278	0.5511506	0.657031	570.1028	3.826174	0	1350.433	-191.3	0.4008398	0.657721	577.0283	3.929866	0	38	1305	-140						Frog_fixed.avi	0
31295	1878	1254.945	-100.021	0.5509512	0.656043	569.8831	3.839877	0	1342.531	-182.2137	0.4005864	0.6567445	576.9646	3.953335	0	38	1299	-141						Frog_fixed.avi	0
31311	1879	1226.062	-98.88657	0.5506725	0.6551842	569.9121	3.851501	0	1307.58	-162.7707	0.4004855	0.6555471	576.9921	3.937264	0	38	1267	-131						Frog_fixed.avi	0
31328	1880	1221.49	-79.56728	0.5503839	0.6536078	569.3694	3.865516	0	1307.876	-157.8528	0.4001197	0.6543826	577.0533	3.975207	0	38	1265	-119						Frog_fixed.avi	0
31345	1881	1218.887	-71.77505	0.5499039	0.6522285	569.2801	3.856119	0	1303.958	-159.7222	0.3996837	0.6530642	577.1122	3.985058	0	38	1261	-116						Frog_fixed.avi	0
31361	1882	1222.227	-75.24154	0.5493771	0.6508339	569.1993	3.891706	0	1307.588	-157.0548	0.3991964	0.651688	577.0837	3.993581	0	38	1265	-116						Frog_fixed.avi	0
31378	1883	1220.4	-78.63224	0.54878	0.6493404	569.1646	3.888322	0	1308.464	-156.7449	0.3986563	0.6503686	577.0292	3.999536	0	38	1264	-118						Frog_fixed.avi	0
31395	1884	1221.291	-79.17033	0.5480477	0.6478711	568.9713	3.923476	0	1310.115	-161.1254	0.3980904	0.6489439	577.0364	4.017869	0	38	1266	-120						Frog_fixed.avi	0
31411	1885	1219.328	-79.93827	0.5474237	0.6463175	568.8578	3.908542	0	1309.919	-158.2152	0.3975286	0.6475074	577.0057	4.031744	0	38	1265	-119						Frog_fixed.avi	0
31428	1886	1229.468	-71.56886	0.5468119	0.6447591	568.6637	3.901777	0	1320.208	-166.3036	0.3969916	0.6461223	577.0378	4.038401	0	38	1275	-119						Frog_fixed.avi	0
31445	1887	1226.012	-79.54256	0.5461724	0.643184	568.335	3.934826	0	1319.578	-169.0122	0.3964644	0.6447054	577.0424	4.072056	0	38	1273	-124						Frog_fixed.avi	0
31461	1888	1221.978	-83.25437	0.5455838	0.6416993	568.2453	3.936599	0	1317.88	-169.366	0.3959655	0.643308	577.0342	4.083061	0	38	1270	-126						Frog_fixed.avi	0
31478	1889	1227.078	-81.20839	0.5450715	0.6403668	568.2125	3.964863	0	1318.552	-168.6396	0.3954977	0.6420355	577.0158	4.081579	0	38	1273	-125						Frog_fixed.avi	0
31495	1890	1226.163	-79.2422	0.5445848	0.6391199	567.9753	3.973863	0	1315.188	-166.927	0.3950671	0.6408176	577.0313	4.107465	0	38	1271	-123						Frog_fixed.avi	0
31511	1891	1224.773	-77.74402	0.5441727	0.637998	567.7852	3.970928	0	1314.185	-175.2869	0.3946915	0.6397336	577.1019	4.12156	0	38	1269	-127						Frog_fixed.avi	0
31528	1892	1216.681	-81.4783	0.5437508	0.637007	567.7919	3.977177	0	1323.873	-169.3139	0.3944294	0.6387534	576.9965	4.139999	0	38	1270	-125						Frog_fixed.avi	0
31545	1893	1227.117	-85.76422	0.5434111	0.6360461	567.9053	4.001539	0	1309.912	-163.981	0.394092	0.6378015	577.0236	4.140129	0	38	1269	-125						Frog_fixed.avi	0
31561	1894	1231.484	-82.23902	0.5431089	0.6351383	567.5956	4.029258	0	1315.591	-164.2634	0.3938113	0.6369128	577.2271	4.165143	0	38	1274	-123						Frog_fixed.avi	0
31578	1895	1222.399	-88.90033	0.5427392	0.6342879	567.511	4.034876	0	1314.01	-164.6854	0.3935515	0.6360904	576.9962	4.163805	0	38	1268	-127						Frog_fixed.avi	0
31594	1896	1223.055	-88.63391	0.542414	0.6335022	567.7122	4.04273	0	1311.47	-171.5706	0.3932438	0.6353119	577.2205	4.168983	0	38	1267	-130						Frog_fixed.avi	0
31611	1897	1232.164	-85.45371	0.5420989	0.6327531	567.4645	4.042394	0	1318.435	-169.3699	0.392996	0.6346259	577.0264	4.17639	0	38	1275	-127						Frog_fixed.avi	0
31628	1898	1224.64	-97.93757	0.5417199	0.6321248	567.4841	4.056023	0	1310.507	-173.6977	0.3926487	0.6340245	577.1743	4.195208	0	38	1268	-136						Frog_fixed.avi	0
31644	1899	1225.656	-97.40345	0.5413119	0.6315436	567.5024	4.070052	0	1317.875	-175.7975	0.3923531	0.6334771	577.4189	4.206441	0	38	1272	-137						Frog_fixed.avi	0
31661	1900	1224.922	-93.28357	0.5409649	0.6310039	567.5542	4.095627	0	1315.095	-174.3576	0.3920307	0.633019	577.1836	4.22059	0	38	1270	-134						Frog_fixed.avi	0
31678	1901	1225.057	-90.65034	0.5405751	0.6305523	567.4934	4.090816	0	1315.199	-172.2914	0.391657	0.6327234	577.3775	4.212301	0	38	1270	-131						Frog_fixed.avi	0
31694	1902	1234.244	-103.2438	0.5401496	0.6301845	567.5061	4.107163	0	1318.05	-186.8757	0.3912766	0.6325413	577.67	4.229302	0	38	1276	-145						Frog_fixed.avi	0
31711	1903	1230.661	-95.5842	0.539699	0.6299258	567.5376	4.110524	0	1312.791	-181.1706	0.3908834	0.6324595	577.7139	4.231394	0	38	1272	-138						Frog_fixed.avi	0
31728	1904	1231.938	-92.94611	0.5392378	0.629762	567.6102	4.13021	0	1316.776	-181.4603	0.3905046	0.6324956	577.5704	4.241255	0	38	1274	-137						Frog_fixed.avi	0
31744	1905	1228.962	-100.8655	0.5387625	0.6296852	567.6012	4.141315	0	1315.779	-180.7644	0.3900749	0.6325998	577.5691	4.265997	0	38	1272	-141						Frog_fixed.avi	0
31761	1906	1229.995	-104.876	0.5382823	0.6297115	567.6238	4.123364	0	1322.522	-181.31	0.3896429	0.6328015	577.6895	4.261297	0	38	1276	-143						Frog_fixed.avi	0
31778	1907	1225.773	-95.08795	0.5377915	0.6297733	567.6426	4.128218	0	1319.289	-185.1253	0.3891988	0.6331306	577.9337	4.276616	0	38	1273	-140						Frog_fixed.avi	0
31794	1908	1229.155	-98.80312	0.5372955	0.6299117	567.6693	4.140485	0	1320.952	-182.6107	0.3887266	0.6334668	577.9725	4.273489	0	38	1275	-141						Frog_fixed.avi	0
31811	1909	1229.899	-98.15939	0.5367777	0.6299856	567.5884	4.146295	0	1322.417	-189.9188	0.3882172	0.6338739	578.0156	4.288486	0	38	1276	-144						Frog_fixed.avi	0
31828	1910	1235.733	-103.5112	0.5362313	0.6300966	567.5929	4.151083	0	1320.519	-186.3975	0.3876714	0.6341769	577.8384	4.300636	0	38	1278	-145						Frog_fixed.avi	0
31844	1911	1238.33	-105.4061	0.5356148	0.6300963	567.7146	4.158706	0	1316.497	-182.2506	0.3870629	0.634428	577.6899	4.297948	0	38	1277	-144						Frog_fixed.avi	0
31861	1912	1228.721	-101.1295	0.5348918	0.6299943	567.5771	4.160864	0	1313.095	-193.1629	0.3863959	0.6346644	577.9444	4.306266	0	38	1271	-147						Frog_fixed.avi	0
31878	1913	1232.003	-105.5839	0.5342627	0.6298825	567.5129	4.173879	0	1317.515	-189.1301	0.3857688	0.6349002	577.9276	4.311053	0	38	1275	-147						Frog_fixed.avi	0
31894	1914	1231.219	-102.9179	0.5335081	0.6297734	567.3206	4.145232	0	1319.578	-186.1419	0.3850971	0.63506	577.6224	4.313224	0	38	1275	-145						Frog_fixed.avi	0
31911	1915	1230.005	-100.4743	0.5328171	0.6295786	567.3867	4.178805	0	1316.542	-186.2719	0.3843944	0.6351344	577.8573	4.329476	0	38	1273	-143						Frog_fixed.avi	0
31928	1916	1233.833	-109.4569	0.532113	0.6294175	567.1573	4.18775	0	1315.943	-187.6948	0.3837101	0.6352068	577.7084	4.32099	0	38	1275	-149						Frog_fixed.avi	0
31944	1917	1226.257	-100.3904	0.531382	0.6292247	567.2648	4.164241	0	1318.892	-185.1339	0.3830705	0.6352562	577.4289	4.325587	0	38	1273	-143						Frog_fixed.avi	0
31961	1918	1233.95	-102.6222	0.5306928	0.6290265	567.0209	4.166235	0	1315.135	-190.1832	0.382371	0.6353348	577.7042	4.315345	0	38	1275	-146						Frog_fixed.avi	0
31978	1919	1231.568	-106.3399	0.5299633	0.6289995	567.1404	4.186477	0	1315.813	-193.7544	0.3817203	0.635572	577.5698	4.329205	0	38	1274	-150						Frog_fixed.avi	0
31994	1920	1209.364	-102.5664	0.5293882	0.629081	567.103	4.198013	0	1292.783	-187.6465	0.3812157	0.6357896	577.5168	4.331884	0	38	1251	-145						Frog_fixed.avi	0
32011	1921	1211.192	-102.2849	0.5287638	0.6293523	566.9146	4.173279	0	1301.085	-183.7946	0.3806317	0.6363359	577.4529	4.343688	0	38	1256	-143						Frog_fixed.avi	0
32027	1922	1204.774	-91.03847	0.5281606	0.6298081	566.6271	4.178454	0	1292.685	-181.2135	0.3800907	0.6369545	577.4415	4.319496	0	38	1249	-136						Frog_fixed.avi	0
32044	1923	1204.949	-94.05167	0.5276495	0.6304716	566.6591	4.186131	0	1294.892	-182.2249	0.3796082	0.6377557	577.4576	4.338018	0	38	1250	-138						Frog_fixed.avi	0
32061	1924	1205.996	-98.31121	0.5271848	0.631207	566.6733	4.146055	0	1290.592	-184.3844	0.3791741	0.638669	577.563	4.316495	0	38	1248	-141						Frog_fixed.avi	0
32077	1925	1209.789	-107.4873	0.5267879	0.6318972	566.8047	4.15632	0	1293.614	-189.5154	0.3787937	0.6395585	577.8699	4.330658	0	38	1252	-149						Frog_fixed.avi	0
32094	1926	1211.541	-102.6339	0.5264018	0.6326137	566.9515	4.151376	0	1293.57	-192.2331	0.3784471	0.6403816	577.8848	4.340494	0	38	1253	-147						Frog_fixed.avi	0
32111	1927	1206.695	-96.30786	0.5260979	0.6332388	566.6573	4.124535	0	1294.275	-189.6479	0.3782009	0.6411723	577.8059	4.327104	0	38	1250	-143						Frog_fixed.avi	0
32127	1928	1216.381	-104.1902	0.525853	0.633931	566.9598	4.155905	0	1291.912	-187.0503	0.3779435	0.6418446	577.9654	4.331111	0	38	1254	-146						Frog_fixed.avi	0
32144	1929	1205.637	-96.73767	0.5256394	0.6345286	566.7579	4.139681	0	1296.636	-193.6981	0.3778003	0.6424691	578.0323	4.345556	0	38	1251	-145						Frog_fixed.avi	0
32161	1930	1211.303	-98.05357	0.5254519	0.635179	567.0366	4.129803	0	1301.001	-193.2416	0.3777177	0.6430997	578.0402	4.327904	0	38	1256	-146						Frog_fixed.avi	0
32177	1931	1214.288	-99.78693	0.5253644	0.6357466	567.0353	4.130294	0	1299.555	-194.626	0.377611	0.6437326	578.0442	4.333832	0	38	1257	-147						Frog_fixed.avi	0
32194	1932	1214.552	-93.83634	0.5252954	0.6363603	566.9967	4.137412	0	1289.749	-183.536	0.3775004	0.6442191	578.1777	4.320196	0	38	1252	-139						Frog_fixed.avi	0
32211	1933	1208.899	-93.84848	0.5251737	0.6370305	566.9252	4.103701	0	1286.134	-182.6685	0.3774501	0.6448132	578.3037	4.30591	0	38	1248	-138						Frog_fixed.avi	0
32227	1934	1214.353	-93.18892	0.5250896	0.6377537	567.0501	4.095181	0	1289.921	-188.9898	0.3774129	0.6454611	578.3323	4.319578	0	38	1252	-141						Frog_fixed.avi	0
32244	1935	1209.926	-97.9867	0.5249997	0.638495	567.2303	4.104772	0	1291.012	-187.4165	0.3773774	0.6460767	578.3848	4.318931	0	38	1250	-143						Frog_fixed.avi	0
32261	1936	1211.177	-94.00417	0.5249363	0.6392216	567.265	4.102415	0	1292.856	-197.2841	0.3773384	0.6466565	578.4261	4.321633	0	38	1252	-146						Frog_fixed.avi	0
32277	1937	1208.048	-87.74477	0.5248868	0.6398392	567.2524	4.087869	0	1296.428	-189.2235	0.3773152	0.6471766	578.4357	4.33253	0	38	1252	-138						Frog_fixed.avi	0
32294	1938	1217.3	-88.62734	0.5248683	0.6405097	567.2906	4.102527	0	1292.349	-194.4222	0.3773026	0.6477504	578.5	4.332515	0	38	1255	-142						Frog_fixed.avi	0
32311	1939	1213.105	-91.27383	0.524852	0.6410925	567.4614	4.093619	0	1295.836	-196.1749	0.3772926	0.6482874	578.5209	4.313309	0	38	1254	-144						Frog_fixed.avi	0
32327	1940	1211.947	-87.67564	0.5248358	0.6416906	567.4707	4.110898	0	1288.715	-184.7993	0.3773198	0.6487554	578.5578	4.314464	0	38	1250	-136						Frog_fixed.avi	0
32344	1941	1217.917	-93.21146	0.5248422	0.6422809	567.4659	4.083047	0	1290.347	-181.3661	0.3773388	0.6493404	578.6108	4.319492	0	38	1254	-137						Frog_fixed.avi	0
32361	1942	1214.639	-85.9449	0.5248554	0.6428773	567.5557	4.110525	0	1288.599	-186.797	0.3773661	0.6498567	578.7537	4.32217	0	38	1252	-136						Frog_fixed.avi	0
32377	1943	1216.504	-84.63334	0.5248759	0.6435142	567.6617	4.079565	0	1296.441	-185.1608	0.3774173	0.6503854	578.8947	4.322679	0	38	1256	-135						Frog_fixed.avi	0
32394	1944	1214.532	-90.53746	0.5248778	0.6441292	567.7014	4.079408	0	1297.599	-196.7238	0.3774631	0.6509179	579.1624	4.328234	0	38	1256	-144						Frog_fixed.avi	0
32411	1945	1212.946	-79.52536	0.5248852	0.6446545	567.7302	4.096656	0	1295.1	-182.4835	0.3774924	0.6513428	579.2595	4.325483	0	38	1254	-131						Frog_fixed.avi	0
32427	1946	1215.641	-87.24033	0.5248925	0.6451591	567.8544	4.104318	0	1303.942	-198.3618	0.3775133	0.6518272	579.402	4.345475	0	38	1260	-143						Frog_fixed.avi	0
32444	1947	1224.286	-99.78838	0.5248426	0.6456807	568.0314	4.104247	0	1307.786	-185.1357	0.3774695	0.6521525	579.4526	4.324623	0	38	1266	-142						Frog_fixed.avi	0
32461	1948	1217.473	-82.73235	0.524831	0.6460726	568.1213	4.11027	0	1306.767	-190.5264	0.3774745	0.6526446	579.5064	4.344303	0	38	1262	-137						Frog_fixed.avi	0
32477	1949	1213.491	-86.49505	0.5248181	0.6466258	568.2214	4.092991	0	1309.891	-185.308	0.3774529	0.6530818	579.5184	4.328985	0	38	1262	-136						Frog_fixed.avi	0
32494	1950	1219.255	-91.21715	0.5247849	0.6471258	568.3178	4.109539	0	1312.396	-190.5895	0.3774388	0.6536062	579.5884	4.33273	0	38	1266	-141						Frog_fixed.avi	0
32511	1951	1215.937	-88.38434	0.5247322	0.6476833	568.5742	4.132759	0	1310.126	-193.5063	0.3773691	0.6542232	579.8008	4.354869	0	38	1263	-141						Frog_fixed.avi	0
32527	1952	1213.29	-90.56718	0.5246978	0.6482877	568.6047	4.107403	0	1311.402	-202.8702	0.3773423	0.6548858	579.7724	4.345204	0	38	1262	-147						Frog_fixed.avi	0
32544	1953	1221.594	-97.50105	0.5246465	0.6488811	568.5941	4.117347	0	1305.42	-191.7856	0.3772295	0.6554416	580.0253	4.343678	0	38	1264	-145						Frog_fixed.avi	0
32561	1954	1222.51	-90.63676	0.5245949	0.6494693	568.6465	4.120564	0	1300.002	-188.1275	0.3771433	0.6560593	579.9575	4.341795	0	38	1261	-139						Frog_fixed.avi	0
32577	1955	1221.448	-89.72421	0.5244712	0.6500059	568.7176	4.142123	0	1304.981	-190.5654	0.3770737	0.6566584	579.8919	4.355472	0	38	1263	-140						Frog_fixed.avi	0
32594	1956	1215.411	-91.73775	0.5243602	0.6504707	568.822	4.118117	0	1304.846	-188.7001	0.3770084	0.6571559	579.9008	4.33147	0	38	1260	-140						Frog_fixed.avi	0
32611	1957	1214.119	-96.3816	0.5242415	0.650903	568.8566	4.170417	0	1308.801	-197.7288	0.3769502	0.6576198	579.929	4.359236	0	38	1261	-147						Frog_fixed.avi	0
32627	1958	1213.884	-91.23661	0.5241863	0.6512647	568.8165	4.148712	0	1311.979	-202.8218	0.3768684	0.6580925	580.0788	4.357774	0	38	1263	-147						Frog_fixed.avi	0
32644	1959	1223.759	-96.21053	0.5241572	0.6515952	568.9457	4.161847	0	1306.031	-196.2092	0.3767814	0.6583841	580.2875	4.364216	0	38	1265	-146						Frog_fixed.avi	0
32661	1960	1218.801	-91.8886	0.5241448	0.6518298	568.8395	4.165998	0	1302.439	-195.8923	0.3767607	0.6586549	580.2944	4.353018	0	38	1261	-144						Frog_fixed.avi	0
32677	1961	1213.501	-90.40041	0.5241507	0.652022	568.8792	4.180639	0	1306.767	-205.0686	0.3767954	0.6589876	580.2134	4.364773	0	38	1260	-148						Frog_fixed.avi	0
32694	1962	1211.53	-101.078	0.5242066	0.6521797	568.8971	4.192567	0	1307.115	-199.9805	0.3768703	0.6591753	580.0845	4.371109	0	38	1259	-151						Frog_fixed.avi	0
32710	1963	1208.792	-95.29213	0.5243115	0.6522488	569.0417	4.209887	0	1309.389	-197.9036	0.3769716	0.6593976	579.8963	4.375279	0	38	1259	-147						Frog_fixed.avi	0
32727	1964	1219.356	-101.5023	0.5245194	0.6522951	568.9985	4.215521	0	1302.684	-189.6668	0.3770638	0.6595616	579.8967	4.376359	0	38	1261	-146						Frog_fixed.avi	0
32744	1965	1225.253	-107.0061	0.5246561	0.6523372	568.8933	4.198726	0	1315.479	-206.5291	0.3771712	0.6597607	580.0468	4.360682	0	38	1270	-157						Frog_fixed.avi	0
32760	1966	1224.346	-102.0473	0.5248569	0.6523879	569.0398	4.222012	0	1315.018	-203.7313	0.3773862	0.6598691	580.0163	4.397497	0	38	1270	-153						Frog_fixed.avi	0
32777	1967	1228.404	-103.7792	0.5251467	0.6524101	568.8603	4.227123	0	1313.531	-202.9851	0.3775824	0.6599877	579.8111	4.381666	0	38	1271	-153						Frog_fixed.avi	0
32794	1968	1227.159	-104.415	0.5253904	0.6524159	568.9099	4.213116	0	1315.866	-202.9819	0.3778279	0.6600484	579.9318	4.406796	0	38	1272	-154						Frog_fixed.avi	0
32810	1969	1227.297	-99.03241	0.5256677	0.6524204	568.8546	4.244786	0	1311.784	-201.2705	0.3780513	0.6600997	579.7335	4.400253	0	38	1270	-150						Frog_fixed.avi	0
32827	1970	1225.703	-112.7017	0.5259562	0.6524007	568.9041	4.251759	0	1320.778	-199.7392	0.3783254	0.6601628	579.809	4.401503	0	38	1273	-156						Frog_fixed.avi	0
32844	1971	1220.472	-100.5374	0.5262056	0.6523864	568.8463	4.236988	0	1319.163	-204.7078	0.3785557	0.6601909	579.7075	4.417593	0	38	1270	-153						Frog_fixed.avi	0
32860	1972	1225.923	-98.4399	0.5265177	0.6524028	568.869	4.24971	0	1322.301	-203.1291	0.378856	0.6602747	579.6217	4.396571	0	38	1274	-151						Frog_fixed.avi	0
32877	1973	1225.835	-104.1455	0.5267164	0.6524456	568.8749	4.241382	0	1316.353	-206.0956	0.3790341	0.660329	579.6462	4.408531	0	38	1271	-155						Frog_fixed.avi	0
32894	1974	1234.575	-105.8476	0.5270126	0.6525369	568.9368	4.241797	0	1317.281	-198.6785	0.3792722	0.6603892	579.5646	4.410845	0	38	1276	-152						Frog_fixed.avi	0
32910	1975	1230.925	-111.907	0.5271964	0.6526353	568.8782	4.234578	0	1318.211	-201.3093	0.3794897	0.660521	579.6166	4.418884	0	38	1275	-157						Frog_fixed.avi	0
32927	1976	1231.762	-100.737	0.5274693	0.6527625	569.0515	4.244701	0	1314.301	-204.8141	0.3796715	0.6606459	579.6949	4.425163	0	38	1273	-153						Frog_fixed.avi	0
32944	1977	1225.03	-98.81802	0.5276845	0.6528225	568.9831	4.23849	0	1321.2	-204.5978	0.3799483	0.6607699	579.6281	4.427984	0	38	1273	-152						Frog_fixed.avi	0
32960	1978	1229.215	-105.693	0.5279366	0.652861	569.2427	4.255487	0	1318.153	-205.9179	0.3801068	0.660819	579.6931	4.417216	0	38	1274	-156						Frog_fixed.avi	0
32977	1979	1222.9	-97.80258	0.5281771	0.6528406	569.1171	4.24961	0	1328.23	-208.7616	0.3803771	0.6609172	579.6982	4.422802	0	38	1276	-153						Frog_fixed.avi	0
32994	1980	1224.698	-102.1344	0.5283956	0.6528603	569.5068	4.24296	0	1319.42	-206.1115	0.3805283	0.6610137	579.7687	4.421677	0	38	1272	-154						Frog_fixed.avi	0
33010	1981	1230.761	-111.7193	0.5285947	0.6529748	569.3304	4.26351	0	1321.599	-204.5851	0.3806757	0.6611393	579.8044	4.420629	0	38	1276	-158						Frog_fixed.avi	0
33027	1982	1230.103	-103.3837	0.5287415	0.6531079	569.4968	4.249064	0	1328.339	-204.7364	0.380826	0.6613837	579.8647	4.410565	0	38	1279	-154						Frog_fixed.avi	0
33044	1983	1236.332	-105.7894	0.5288104	0.6533573	569.7184	4.266138	0	1329.398	-211.1762	0.3808113	0.6617351	580.1009	4.415079	0	38	1283	-158						Frog_fixed.avi	0
33060	1984	1417.722	-148.6923	0.5280664	0.6540654	570.2997	4.314593	0	-1280	-1024	-1	-1	-1	-1	4	38	1418	-149						Frog_fixed.avi	0
33077	1985	1716.803	-122.1055	0.5270894	0.6547931	571.7186	4.331444	0	1796.81	-198.5135	0.3806364	0.6628847	591.2617	4.47442	0	38	1757	-160						Frog_fixed.avi	0
33094	1986	-1280	-1024	-1	-1	-1	-1	4	1214.786	398.0757	0.382154	0.6675394	591.2617	4.165669	0	38	1215	398						Frog_fixed.avi	0
33110	1987	-1280	-1024	-1	-1	-1	-1	4	-1280	-1024	-1	-1	-1	-1	4		0	0						Frog_fixed.avi	0
33127	1988	-1280	-1024	-1	-1	-1	-1	4	-1280	-1024	-1	-1	-1	-1	4		0	0						Frog_fixed.avi	0
33144	1989	-1280	-1024	-1	-1	-1	-1	4	-1280	-1024	-1	-1	-1	-1	4		0	0						Frog_fixed.avi	0
33160	1990	-1280	-1024	-1	-1	-1	-1	4	-1280	-1024	-1	-1	-1	-1	4		0	0						Frog_fixed.avi	0
33177	1991	-1280	-1024	-1	-1	-1	-1	4	-1280	-1024	-1	-1	-1	-1	4		0	0						Frog_fixed.avi	0
33194	1992	-1280	-1024	-1	-1	-1	-1	4	-1280	-1024	-1	-1	-1	-1	4		0	0						Frog_fixed.avi	0
[truncated: 29,350 more rows]
