# Supplementary material for: Young children integrate current observations, priors and agent information to predict others’ actions
Source: PLoS One. 2019 May 22;14(5):e0200976. doi: 10.1371/journal.pone.0200976 (PMC6530825; doi:10.1371/journal.pone.0200976)
Supplement: S1 Dataset — (ZIP) [file pone.0200976.s003.zip › PONE-D-18-19791R1_Data/18-month-olds/Anonymized_20_18-Combined-Data.tsv]

Recording name:	K_20_18
Recording resolution:	1280 x 1024
Fixation filter: Tobii fixation filter
Velocity threshold: 35
Distance threshold: 35
Timestamp	Number	GazePointXLeft	GazePointYLeft	CamXLeft	CamYLeft	DistanceLeft	PupilLeft	ValidityLeft	GazePointXRight	GazePointYRight	CamXRight	CamYRight	DistanceRight	PupilRight	ValidityRight	FixationIndex	GazePointX	GazePointY	Event	EventKey	Data1	Data2	Descriptor	StimuliName	StimuliID
1	0	760.5709	407.0883	0.5642603	0.5131784	551.726	3.386191	0	757.8822	402.6668	0.4105754	0.4959116	549.6193	3.335813	0	0	759	405						No media	0
17	1	764.38	407.837	0.5646105	0.5129368	551.7178	3.356403	0	773.8209	405.7942	0.4109505	0.4954844	549.5887	3.354276	0	0	769	407						No media	0
34	2	755.8182	409.5938	0.5649303	0.5130879	551.5584	3.368405	0	757.7912	404.936	0.4112351	0.4956093	549.3246	3.320022	0	0	757	407						No media	0
51	3	754.1171	407.4744	0.5652972	0.5130568	551.4716	3.340917	0	755.0254	406.6523	0.4115857	0.4953977	549.0901	3.288371	0	0	755	407						No media	0
67	4	752.201	409.7928	0.5656795	0.5129983	551.2015	3.332394	0	750.6495	406.3282	0.4119508	0.4951406	549.0538	3.282885	0	0	751	408						No media	0
84	5	753.7695	410.7945	0.5660939	0.5129957	551.0294	3.314107	0	753.3224	404.3308	0.4123464	0.4949286	548.7832	3.263873	0	0	754	408						No media	0
101	6	754.0119	406.9105	0.5665188	0.5130099	550.8652	3.286359	0	756.8733	407.0908	0.4127375	0.4947549	548.5345	3.244505	0	0	755	407						No media	0
117	7	756.4049	413.0452	0.5669151	0.5130253	550.6793	3.273765	0	758.7564	404.625	0.4131383	0.4945225	548.3337	3.230573	0	0	758	409						No media	0
134	8	748.514	412.1037	0.5672936	0.5130414	550.445	3.250892	0	749.934	410.095	0.4135021	0.4942426	548.1726	3.227121	0	0	749	411						No media	0
151	9	747.7975	412.8569	0.5677112	0.5130672	550.2911	3.231482	0	751.2504	404.5359	0.4138865	0.4940635	547.9231	3.209752	0	0	750	409						No media	0
167	10	747.0212	410.5828	0.5681928	0.5131426	550.0717	3.209548	0	752.5718	409.3056	0.4143221	0.4938549	547.6686	3.194802	0	0	750	410						No media	0
184	11	746.1327	402.8019	0.5687154	0.5131701	549.8812	3.179785	0	748.0154	412.5012	0.4147941	0.493582	547.4391	3.167017	0	0	747	408						No media	0
201	12	639.2827	383.6778	0.5699004	0.5131617	549.6802	3.191428	0	648.3307	376.6279	0.4159724	0.4935101	547.2781	3.149266	0	0	644	380						No media	0
217	13	434.2867	346.3348	0.5717455	0.5132273	549.4497	3.1233	0	457.9798	358.9469	0.4180821	0.4933395	547.1891	3.129481	0	1	446	353						No media	0
234	14	245.1542	302.1321	0.5734967	0.5136984	549.6992	3.127059	0	261.7984	324.6566	0.4200243	0.4934114	546.8604	3.12342	0	1	253	313						No media	0
251	15	173.356	285.3526	0.5745718	0.5139378	549.431	3.104965	0	184.8064	313.6913	0.4210958	0.4933625	546.5446	3.090969	0	1	179	300						No media	0
267	16	164.5262	279.5576	0.5751224	0.5141152	549.445	3.101492	0	179.2766	302.9506	0.421538	0.4932787	546.4188	3.089974	0	1	172	291						No media	0
284	17	163.98	278.3055	0.575733	0.5142777	549.0552	3.087766	0	178.5031	301.3688	0.4220739	0.4931255	546.1226	3.069174	0	1	171	290						No media	0
301	18	160.2129	274.717	0.5763633	0.5143818	548.7158	3.06149	0	177.9761	306.1327	0.4226699	0.4929005	545.8403	3.047704	0	1	169	290						No media	0
317	19	161.0349	273.4731	0.5771168	0.5145774	548.6412	3.045919	0	179.3947	309.6646	0.423313	0.4926719	545.6246	3.034061	0	1	170	292						No media	0
334	20	154.4638	271.8192	0.5777976	0.514805	548.335	3.024203	0	175.0072	303.7419	0.4239988	0.4925897	545.3817	3.016249	0	1	165	288						No media	0
351	21	157.0527	277.9469	0.5785885	0.5150087	548.1136	3.010279	0	178.9569	302.4949	0.4247209	0.4924591	545.1697	2.997397	0	1	168	290						No media	0
367	22	160.6198	273.1421	0.5793623	0.5152258	547.8951	3.000386	0	173.3806	306.6175	0.4254728	0.4923119	544.9772	2.994985	0	1	167	290						No media	0
384	23	160.9353	269.4573	0.5801834	0.5154886	547.9353	2.989997	0	171.1639	304.9954	0.4262606	0.4921916	544.8027	2.967591	0	1	166	287						No media	0
401	24	154.5978	268.5594	0.5809591	0.5157786	547.5345	2.978619	0	170.3843	303.4522	0.4270539	0.4919992	544.6677	2.967854	0	1	162	286						No media	0
417	25	155.8376	269.6575	0.5818508	0.5160134	547.4653	2.988087	0	168.1684	305.6955	0.4278962	0.4919184	544.4728	2.966672	0	1	162	288						No media	0
434	26	157.0337	271.7518	0.5827693	0.5163223	547.3347	2.970834	0	166.0941	304.8941	0.4288085	0.4918113	544.3237	2.949712	0	1	162	288						No media	0
450	27	161.0269	274.0288	0.5837265	0.5166113	547.1975	2.984404	0	165.9402	304.6703	0.4297476	0.491726	544.174	2.959871	0	1	163	289						No media	0
467	28	153.3569	272.0679	0.5846649	0.5168583	546.9997	2.950233	0	166.1791	299.0341	0.4307159	0.4915952	544.0708	2.945198	0	1	160	286						No media	0
484	29	155.8077	275.626	0.5856141	0.5170934	546.8784	2.954468	0	166.1812	302.4648	0.4316829	0.4913749	543.9102	2.929355	0	1	161	289						No media	0
500	30	154.4429	274.6505	0.5865629	0.5172719	546.6992	2.955867	0	166.8967	308.6729	0.4326346	0.4910993	543.8099	2.910121	0	1	161	292						No media	0
517	31	152.1621	279.8618	0.5874956	0.5174041	546.5745	2.940496	0	163.3787	306.375	0.4335809	0.4909085	543.7523	2.920895	0	1	158	293						No media	0
534	32	148.7256	282.5492	0.5884433	0.51746	546.5428	2.938029	0	164.4659	306.407	0.4345127	0.4904644	543.726	2.911926	0	1	157	294						No media	0
550	33	152.6278	283.0114	0.5894053	0.5173378	546.5508	2.948057	0	163.2697	301.8061	0.4354241	0.4900086	543.7592	2.918517	0	1	158	292						No media	0
567	34	152.3243	291.051	0.5903857	0.5171619	546.6485	2.941867	0	160.4204	308.8466	0.4363748	0.4894248	543.9137	2.906974	0	1	156	300						No media	0
584	35	151.9933	281.3135	0.591354	0.5171298	546.7085	2.975935	0	159.5243	308.9197	0.4373179	0.4891283	543.9169	2.905493	0	1	156	295						No media	0
600	36	150.4674	294.1208	0.5923195	0.5171905	546.8147	2.951286	0	157.121	308.6396	0.4382627	0.488758	544.1013	2.92071	0	1	154	301						No media	0
617	37	161.2429	270.6821	0.5933048	0.5172321	546.938	3.020385	0	160.3297	319.1805	0.4392228	0.4885535	544.1511	2.892432	0	1	161	295						No media	0
634	38	-1280	-1024	-1	-1	-1	-1	4	-1280	-1024	-1	-1	-1	-1	4		0	0						No media	0
650	39	-1280	-1024	-1	-1	-1	-1	4	-1280	-1024	-1	-1	-1	-1	4		0	0						No media	0
667	40	-1280	-1024	-1	-1	-1	-1	4	-1280	-1024	-1	-1	-1	-1	4		0	0						No media	0
684	41	-1280	-1024	-1	-1	-1	-1	4	-1280	-1024	-1	-1	-1	-1	4		0	0						No media	0
700	42	-1280	-1024	-1	-1	-1	-1	4	-1280	-1024	-1	-1	-1	-1	4		0	0						No media	0
717	43	-1280	-1024	-1	-1	-1	-1	4	-1280	-1024	-1	-1	-1	-1	4		0	0						No media	0
734	44	-1280	-1024	-1	-1	-1	-1	4	-1280	-1024	-1	-1	-1	-1	4		0	0						No media	0
750	45	-1280	-1024	-1	-1	-1	-1	4	-1280	-1024	-1	-1	-1	-1	4		0	0						No media	0
761																			MovieStart	128	0	0	Frog_fixed.avi
767	46	-1280	-1024	-1	-1	-1	-1	4	-1280	-1024	-1	-1	-1	-1	4		0	0						Frog_fixed.avi	0
784	47	-1280	-1024	-1	-1	-1	-1	4	-1280	-1024	-1	-1	-1	-1	4		0	0						Frog_fixed.avi	0
800	48	-1280	-1024	-1	-1	-1	-1	4	-1280	-1024	-1	-1	-1	-1	4		0	0						Frog_fixed.avi	0
817	49	-1280	-1024	-1	-1	-1	-1	4	-1280	-1024	-1	-1	-1	-1	4		0	0						Frog_fixed.avi	0
834	50	-1280	-1024	-1	-1	-1	-1	4	-1280	-1024	-1	-1	-1	-1	4		0	0						Frog_fixed.avi	0
850	51	682.4377	451.2092	0.5996139	0.5197183	547.3698	3.043477	0	689.9609	455.1708	0.4458275	0.4875982	545.3574	2.942562	0	2	686	453						Frog_fixed.avi	0
867	52	681.1366	450.0776	0.6000811	0.5201958	547.4951	3.063533	0	685.7572	465.9167	0.4463231	0.4877032	545.4097	2.950575	0	2	683	458						Frog_fixed.avi	0
883	53	686.3336	458.7511	0.600522	0.5204539	547.4835	3.061155	0	684.4623	465.0105	0.4467962	0.4878224	545.4336	2.960052	0	2	685	462						Frog_fixed.avi	0
900	54	681.748	449.7906	0.6009326	0.5209777	547.5957	3.074807	0	687.0164	465.0039	0.447229	0.4880544	545.5911	2.976163	0	2	684	457						Frog_fixed.avi	0
917	55	683.216	465.8775	0.6012722	0.5212514	547.8829	3.087591	0	690.7254	461.2124	0.4476348	0.4883422	545.5247	2.97361	0	2	687	464						Frog_fixed.avi	0
933	56	680.8002	454.064	0.6015331	0.5217227	547.6111	3.087749	0	685.4731	464.3152	0.4479122	0.4885506	545.6431	3.005008	0	2	683	459						Frog_fixed.avi	0
950	57	681.7322	460.2151	0.6017635	0.5219889	548.0556	3.095223	0	681.72	466.0485	0.4481726	0.4887496	545.8214	3.000454	0	2	682	463						Frog_fixed.avi	0
967	58	679.0206	469.3895	0.6018933	0.5222146	547.9961	3.117951	0	681.4032	461.0987	0.4483162	0.4889315	545.9077	2.992814	0	2	680	465						Frog_fixed.avi	0
983	59	678.1609	456.5561	0.6019852	0.5226091	547.9822	3.130198	0	685.0177	460.242	0.448505	0.4891473	546.0365	3.010117	0	2	682	458						Frog_fixed.avi	0
1000	60	679.5047	462.1343	0.6020756	0.5227947	548.1271	3.12814	0	680.1838	470.3388	0.4486273	0.4893626	546.0488	3.026537	0	2	680	466						Frog_fixed.avi	0
1017	61	680.3457	467.0793	0.6021162	0.5229985	548.2849	3.140859	0	679.441	465.2028	0.4486609	0.4896148	546.1485	3.014552	0	2	680	466						Frog_fixed.avi	0
1033	62	677.6399	454.3053	0.6020941	0.5233876	548.4013	3.129949	0	684.155	464.248	0.4487123	0.4899145	546.1277	3.056495	0	2	681	459						Frog_fixed.avi	0
1050	63	678.7967	461.2011	0.6020018	0.5235563	548.4909	3.146167	0	685.7036	467.4526	0.4486783	0.490143	546.3246	3.07318	0	2	682	464						Frog_fixed.avi	0
1067	64	672.9263	461.0307	0.6018584	0.5236408	548.5955	3.172827	0	682.3805	470.4305	0.448573	0.4903506	546.4396	3.086141	0	2	678	466						Frog_fixed.avi	0
1083	65	679.9083	469.7315	0.6017374	0.5236874	548.7606	3.167785	0	683.7333	466.6424	0.4484318	0.4905194	546.7517	3.072275	0	2	682	468						Frog_fixed.avi	0
1100	66	698.9127	483.6265	0.6012669	0.5240157	548.7086	3.182787	0	702.1667	493.0144	0.4481002	0.4909416	546.5582	3.086572	0	2	701	488						Frog_fixed.avi	0
1117	67	835.9812	617.9477	0.5997345	0.5250263	548.8649	3.189513	0	847.1166	623.2281	0.4472115	0.492218	546.8516	3.088724	0	3	842	621						Frog_fixed.avi	0
1133	68	885.2426	722.7123	0.5986863	0.5260576	549.1369	3.180859	0	894.743	716.9633	0.4464936	0.4935269	547.0714	3.070424	0	3	890	720						Frog_fixed.avi	0
1150	69	894.2388	794.64	0.5982301	0.5266478	549.2162	3.171318	0	897.9659	793.791	0.4460862	0.4942648	546.9243	3.089791	0	3	896	794						Frog_fixed.avi	0
1167	70	895.2386	789.7653	0.5978345	0.5264819	549.0527	3.195269	0	905.9527	778.7061	0.4454891	0.4942516	547.1158	3.067971	0	3	901	784						Frog_fixed.avi	0
1183	71	896.7156	799.4197	0.5973716	0.5264754	549.0074	3.166757	0	907.3673	785.5919	0.4449278	0.4944444	547.1909	3.074138	0	3	902	793						Frog_fixed.avi	0
1200	72	898.3665	797.7068	0.5968624	0.5264497	549.0103	3.153466	0	901.7159	783.39	0.4443153	0.4946638	547.113	3.077071	0	3	900	791						Frog_fixed.avi	0
1217	73	897.1966	800.6366	0.5963203	0.5263752	549.1152	3.179259	0	899.9525	779.4316	0.4435861	0.4948771	547.2271	3.060025	0	3	899	790						Frog_fixed.avi	0
1233	74	898.6667	803.7573	0.5956774	0.526198	549.1061	3.169106	0	910.9194	780.9611	0.4429483	0.495035	547.1819	3.035282	0	3	905	792						Frog_fixed.avi	0
1250	75	893.7402	797.9956	0.5949638	0.5261222	548.984	3.145373	0	899.7811	789.725	0.4421819	0.4951974	547.0961	3.079881	0	3	897	794						Frog_fixed.avi	0
1267	76	892.6215	799.9218	0.5942797	0.5260345	549.0333	3.162033	0	905.7999	784.0494	0.4414465	0.4954121	547.1345	3.051168	0	3	899	792						Frog_fixed.avi	0
1283	77	896.4968	793.2181	0.5934909	0.5258424	548.9132	3.133601	0	904.9539	777.3901	0.4405797	0.4955794	547.2394	3.035024	0	3	901	785						Frog_fixed.avi	0
1300	78	898.1561	797.8131	0.5926931	0.5255766	548.9646	3.144001	0	902.3578	783.2048	0.4397482	0.4957297	547.1373	3.040022	0	3	900	791						Frog_fixed.avi	0
1317	79	903.3145	802.5076	0.5918867	0.5252774	548.9551	3.127521	0	902.3237	784.3748	0.4388805	0.4958246	547.088	3.042578	0	3	903	793						Frog_fixed.avi	0
1333	80	904.8394	792.6662	0.5910029	0.5250488	548.8623	3.113397	0	906.5785	781.0699	0.4379694	0.4958511	547.0984	3.031414	0	3	906	787						Frog_fixed.avi	0
1350	81	898.1743	798.7456	0.5900738	0.5246361	548.7958	3.121334	0	893.8785	787.4584	0.4370181	0.4958486	547.0974	3.056747	0	3	896	793						Frog_fixed.avi	0
1366	82	899.0355	795.5741	0.5891382	0.5242093	548.7529	3.102704	0	903.5493	783.7763	0.4360401	0.495798	547.0266	3.028507	0	3	901	790						Frog_fixed.avi	0
1383	83	902.7384	801.2224	0.588255	0.5236469	548.6497	3.112271	0	901.871	787.7874	0.4350541	0.4957373	546.9679	3.039282	0	3	902	795						Frog_fixed.avi	0
1400	84	891.6188	796.1255	0.5872845	0.523306	548.4756	3.115246	0	902.4244	781.777	0.4340574	0.4957232	546.9048	3.02226	0	3	897	789						Frog_fixed.avi	0
1416	85	899.2576	805.3143	0.5863416	0.5228005	548.4695	3.109065	0	899.2386	787.7294	0.4330504	0.495726	546.8057	3.040863	0	3	899	797						Frog_fixed.avi	0
1433	86	893.5493	801.9333	0.5853457	0.5225146	548.3218	3.118868	0	901.4117	784.6231	0.4320278	0.4957729	546.7171	3.031884	0	3	897	793						Frog_fixed.avi	0
1450	87	895.923	810.1531	0.584366	0.522085	548.2609	3.097511	0	896.4169	787.3766	0.4309839	0.4958468	546.7006	3.033067	0	3	896	799						Frog_fixed.avi	0
1466	88	896.1163	801.6583	0.5833933	0.5219383	548.3161	3.095169	0	896.943	791.2621	0.4299546	0.4960163	546.5258	3.036052	0	3	897	796						Frog_fixed.avi	0
1483	89	901.6847	790.8058	0.5823858	0.5217752	548.1352	3.071294	0	899.8209	791.3159	0.4289369	0.4962573	546.4864	3.036449	0	3	901	791						Frog_fixed.avi	0
1500	90	898.8329	796.8236	0.5813822	0.5216117	548.062	3.077153	0	899.7325	786.4224	0.4278765	0.4965416	546.5212	3.039842	0	3	899	792						Frog_fixed.avi	0
1516	91	907.9999	794.9443	0.5803679	0.5214623	548.0477	3.061839	0	904.621	786.2855	0.4267995	0.4967663	546.5153	3.029927	0	3	906	791						Frog_fixed.avi	0
1533	92	902.9573	803.0887	0.5793354	0.5213956	548.1082	3.089381	0	897.0159	782.5128	0.4256738	0.4971348	546.4709	3.034568	0	3	900	793						Frog_fixed.avi	0
1550	93	906.1909	806.174	0.5782809	0.5212573	548.0466	3.078773	0	900.407	783.6392	0.4245921	0.497407	546.2983	3.026809	0	3	903	795						Frog_fixed.avi	0
1566	94	902.875	804.4106	0.5771793	0.5212158	547.9683	3.095828	0	902.6339	791.8502	0.4235369	0.4977014	546.2548	3.051135	0	3	903	798						Frog_fixed.avi	0
1583	95	904.1704	780.9396	0.575992	0.5209883	547.7333	3.091053	0	907.7871	768.937	0.4223464	0.4978049	546.2615	3.0687	0	3	906	775						Frog_fixed.avi	0
1600	96	980.4315	597.9188	0.5742117	0.5196664	548.14	3.084556	0	989.7513	591.5787	0.4210837	0.4970891	546.5146	3.054042	0	4	985	595						Frog_fixed.avi	0
1616	97	992.1589	475.3094	0.5729276	0.5187328	548.2344	3.093685	0	1007.499	470.8846	0.4199807	0.4966472	546.7717	3.047864	0	4	1000	473						Frog_fixed.avi	0
1633	98	1006.685	444.9479	0.5719666	0.518639	548.1064	3.107911	0	998.5311	459.6814	0.4188944	0.4969015	546.7693	3.047036	0	4	1003	452						Frog_fixed.avi	0
1650	99	1008.784	441.8491	0.5710092	0.5185525	548.0356	3.108624	0	999.7836	445.0767	0.4178219	0.4972211	546.6366	3.070284	0	4	1004	443						Frog_fixed.avi	0
1666	100	1007.016	444.6952	0.570067	0.518176	547.8768	3.112042	0	1003.313	453.4079	0.4167777	0.4973206	546.5585	3.079529	0	4	1005	449						Frog_fixed.avi	0
1683	101	1006.819	439.8565	0.5691192	0.5178486	547.8452	3.114468	0	996.9124	452.1936	0.415727	0.4973815	546.5079	3.072325	0	4	1002	446						Frog_fixed.avi	0
1700	102	1010.697	441.2567	0.5681815	0.5174842	547.6868	3.120171	0	1003.214	453.8254	0.4146989	0.497418	546.537	3.09716	0	4	1007	448						Frog_fixed.avi	0
1716	103	1004.658	444.3529	0.5672255	0.5170509	547.7237	3.120381	0	999.6465	457.0813	0.4136986	0.4974436	546.5531	3.084506	0	4	1002	451						Frog_fixed.avi	0
1733	104	1001.728	443.9687	0.5663007	0.5166702	547.6824	3.120417	0	1003.257	449.4828	0.4127362	0.4974614	546.5576	3.079449	0	4	1002	447						Frog_fixed.avi	0
1750	105	1011.573	445.6762	0.5654801	0.5162107	547.6204	3.14362	0	999.8058	451.6906	0.4118148	0.4974585	546.5677	3.085364	0	4	1006	449						Frog_fixed.avi	0
1766	106	1010.098	448.3517	0.5646783	0.515753	547.6921	3.124944	0	1001.755	457.6383	0.4109276	0.4974588	546.6974	3.079139	0	4	1006	453						Frog_fixed.avi	0
1783	107	1010.177	441.5311	0.5638309	0.515367	547.6857	3.113174	0	1002.192	456.7583	0.4101199	0.497463	546.7446	3.085831	0	4	1006	449						Frog_fixed.avi	0
1800	108	1014.844	440.48	0.5631199	0.5149633	547.8558	3.105248	0	1003.794	452.4253	0.4093247	0.4975083	546.661	3.065889	0	4	1009	446						Frog_fixed.avi	0
1816	109	1009.659	448.2287	0.5623728	0.514617	547.7148	3.109661	0	1005.886	445.9637	0.408579	0.4976023	546.8601	3.059059	0	4	1008	447						Frog_fixed.avi	0
1833	110	1016.768	440.6201	0.561761	0.5143799	547.7235	3.106845	0	1002.761	454.1749	0.4079243	0.4976863	546.7122	3.06562	0	4	1010	447						Frog_fixed.avi	0
1850	111	1017.575	447.8891	0.5611631	0.5140268	547.8347	3.093461	0	1000.51	455.4644	0.4072849	0.4978012	546.7811	3.077361	0	4	1009	452						Frog_fixed.avi	0
1866	112	1014.779	462.4019	0.5604597	0.5138488	547.7395	3.103461	0	1012.231	459.2016	0.4066902	0.498063	546.8856	3.074521	0	5	1014	461						Frog_fixed.avi	0
1883	113	1033.078	506.0339	0.5598079	0.5138443	547.747	3.092836	0	1032.005	504.5209	0.406098	0.498377	547.0874	3.063442	0	5	1033	505						Frog_fixed.avi	0
1900	114	1026.983	495.5659	0.5593504	0.5136337	547.7687	3.108675	0	1024.907	494.1767	0.4055916	0.4983537	547.0948	3.042509	0	5	1026	495						Frog_fixed.avi	0
1916	115	1028.813	499.6857	0.5589133	0.5133029	547.7372	3.071942	0	1025.685	497.0799	0.4051272	0.4983842	547.1234	3.043877	0	5	1027	498						Frog_fixed.avi	0
1933	116	1026.82	504.0922	0.558553	0.5129858	547.9552	3.062471	0	1019.666	498.2104	0.4046872	0.4983268	547.1254	3.04395	0	5	1023	501						Frog_fixed.avi	0
1949	117	1033.519	497.5624	0.5582341	0.5128308	547.9922	3.074693	0	1020.581	504.2905	0.4043329	0.4983003	547.0377	3.037799	0	5	1027	501						Frog_fixed.avi	0
1966	118	1029.048	491.0313	0.5578653	0.5126488	547.9028	3.054193	0	1027.215	493.6175	0.4040209	0.4984137	547.1006	3.025273	0	5	1028	492						Frog_fixed.avi	0
1983	119	1030.427	498.0854	0.5575842	0.5124767	548.0837	3.066259	0	1016.957	498.5715	0.4036631	0.4985191	547.2329	3.037653	0	5	1024	498						Frog_fixed.avi	0
1999	120	1034.476	495.1188	0.5573191	0.5124533	548.0071	3.044408	0	1023.555	490.5159	0.4034216	0.4986635	547.2507	3.019743	0	5	1029	493						Frog_fixed.avi	0
2016	121	1031.586	499.5046	0.5570613	0.5123299	548.1631	3.057133	0	1022.874	496.3737	0.4031482	0.4987322	547.2758	3.035627	0	5	1027	498						Frog_fixed.avi	0
2033	122	1033.017	505.7299	0.5568203	0.5122348	548.0989	3.056827	0	1024.093	490.1646	0.4029114	0.4988459	547.4041	3.035017	0	5	1029	498						Frog_fixed.avi	0
2049	123	1032.209	500.0125	0.5566003	0.5121872	548.328	3.068542	0	1019.076	498.1159	0.4026743	0.4988422	547.4664	3.065091	0	5	1026	499						Frog_fixed.avi	0
2066	124	1031.65	498.6906	0.5564021	0.5121192	548.2018	3.097641	0	1030.322	490.9819	0.4024993	0.4988908	547.5751	3.030295	0	5	1031	495						Frog_fixed.avi	0
2083	125	1032.139	493.9854	0.5562361	0.5120401	548.4106	3.091254	0	1025.013	497.6045	0.4023086	0.4988819	547.6989	3.052972	0	5	1029	496						Frog_fixed.avi	0
2099	126	1034.646	497.7548	0.5561207	0.5119687	548.4924	3.093637	0	1024.688	493.443	0.4021703	0.4988966	547.7291	3.065153	0	5	1030	496						Frog_fixed.avi	0
2116	127	1032.686	499.0036	0.555991	0.5118107	548.4204	3.087213	0	1018.562	496.2902	0.4020705	0.4988926	547.7784	3.077218	0	5	1026	498						Frog_fixed.avi	0
2133	128	1032.611	498.2858	0.555885	0.511647	548.4293	3.103675	0	1020.508	497.834	0.4019969	0.4988745	547.8943	3.088197	0	5	1027	498						Frog_fixed.avi	0
2149	129	1026.28	504.6752	0.5557941	0.511528	548.611	3.126544	0	1017.499	500.1324	0.4019154	0.4988236	548.1115	3.085897	0	5	1022	502						Frog_fixed.avi	0
2166	130	1030.665	500.1872	0.5557647	0.5114102	548.641	3.123667	0	1019.838	501.3438	0.4018883	0.4987481	548.2047	3.097482	0	5	1025	501						Frog_fixed.avi	0
2183	131	1027.765	500.3476	0.5557281	0.5112689	548.7491	3.136035	0	1016.621	495.6153	0.4018717	0.4986599	548.3022	3.091804	0	5	1022	498						Frog_fixed.avi	0
2199	132	1032.258	499.3319	0.5557055	0.5111559	548.8159	3.134722	0	1018.654	491.3894	0.4018686	0.4985751	548.3485	3.091401	0	5	1025	495						Frog_fixed.avi	0
2216	133	1028.5	502.4195	0.5556778	0.5110182	548.8823	3.152855	0	1019.923	494.9346	0.4018611	0.4984859	548.4155	3.121061	0	5	1024	499						Frog_fixed.avi	0
2233	134	1030.328	497.0408	0.5556412	0.5108679	549.0432	3.153788	0	1017.781	495.792	0.4018508	0.4983902	548.4745	3.112164	0	5	1024	496						Frog_fixed.avi	0
2249	135	1030.136	497.6602	0.5556061	0.5107723	549.17	3.167088	0	1018.979	500.4825	0.4018161	0.4982905	548.6064	3.126206	0	5	1025	499						Frog_fixed.avi	0
2266	136	1031.862	494.4931	0.5555619	0.5106673	549.3354	3.160331	0	1016.797	497.7032	0.4017816	0.4982443	548.7067	3.116104	0	5	1024	496						Frog_fixed.avi	0
2283	137	1030.021	503.4777	0.5555068	0.5105366	549.5308	3.166207	0	1015.876	497.5661	0.4017577	0.4981599	548.8112	3.117492	0	5	1023	501						Frog_fixed.avi	0
2299	138	1032.28	494.372	0.5554686	0.5104294	549.6293	3.16652	0	1018.517	497.2745	0.4017282	0.4980852	548.8968	3.130408	0	5	1025	496						Frog_fixed.avi	0
2316	139	1034.132	497.1275	0.5554219	0.5102664	549.6207	3.172183	0	1014.994	496.6474	0.4016851	0.4980164	549.0397	3.14678	0	5	1025	497						Frog_fixed.avi	0
2333	140	1031.818	502.0797	0.5553415	0.5099912	549.6374	3.192582	0	1012.723	492.5365	0.4015996	0.4978697	549.2498	3.143518	0	5	1022	497						Frog_fixed.avi	0
2349	141	1029.62	502.1205	0.5552469	0.5098254	549.6994	3.191968	0	1015.605	493.4857	0.4015457	0.4977576	549.2941	3.14828	0	5	1023	498						Frog_fixed.avi	0
2366	142	1026.822	500.4345	0.555163	0.5097002	549.707	3.184011	0	1017.038	501.7634	0.4015068	0.4977112	549.2493	3.158729	0	5	1022	501						Frog_fixed.avi	0
2383	143	1028.629	501.9679	0.5550738	0.509609	549.7966	3.193251	0	1013.425	494.1965	0.4014358	0.4977399	549.2677	3.157265	0	5	1021	498						Frog_fixed.avi	0
2399	144	1028.185	500.7452	0.5550137	0.5095273	549.8412	3.201602	0	1012.675	500.0481	0.4013405	0.4978291	549.3118	3.161861	0	5	1020	500						Frog_fixed.avi	0
2416	145	1034.7	496.9258	0.5549511	0.509519	549.8897	3.211806	0	1009.828	496.6651	0.4012415	0.4979399	549.376	3.169328	0	5	1022	497						Frog_fixed.avi	0
2433	146	1031.665	495.8737	0.5548387	0.5095237	549.8741	3.209738	0	1015.524	495.7008	0.4011398	0.4980189	549.5449	3.146318	0	5	1024	496						Frog_fixed.avi	0
2449	147	1027.755	498.6032	0.5547122	0.5094904	549.7958	3.20988	0	1016.939	492.2838	0.4010579	0.4980685	549.5893	3.163171	0	5	1022	495						Frog_fixed.avi	0
2466	148	1027.631	499.5336	0.5546061	0.5094227	549.6427	3.204575	0	1012.144	501.076	0.4009571	0.4980989	549.5572	3.169641	0	5	1020	500						Frog_fixed.avi	0
2483	149	1030.014	500.2586	0.5545181	0.509362	549.8206	3.222682	0	1015.951	495.6981	0.4008627	0.4981002	549.5822	3.15832	0	5	1023	498						Frog_fixed.avi	0
2499	150	1032.568	497.6156	0.5544417	0.5092847	549.9648	3.229813	0	1011.85	497.3911	0.4007624	0.4980824	549.5945	3.170763	0	5	1022	498						Frog_fixed.avi	0
2516	151	1032.94	503.2983	0.5543642	0.5090911	549.9199	3.220333	0	1013.103	496.0877	0.400647	0.4980169	549.6685	3.16984	0	5	1023	500						Frog_fixed.avi	0
2532	152	1031.874	508.3925	0.5543094	0.5089032	549.9025	3.22532	0	1014.32	494.2728	0.4005893	0.4979327	549.6309	3.174064	0	5	1023	501						Frog_fixed.avi	0
2549	153	1032.081	498.6686	0.5542732	0.5088441	549.7983	3.216966	0	1017.342	494.6402	0.4005503	0.4978954	549.6498	3.181267	0	5	1025	497						Frog_fixed.avi	0
2566	154	1029.427	498.5052	0.5542427	0.5088164	549.7482	3.232997	0	1011.434	499.5042	0.4005107	0.4978743	549.5974	3.190021	0	5	1020	499						Frog_fixed.avi	0
2582	155	1028.504	499.9501	0.5542126	0.5087647	549.7386	3.232074	0	1015.18	494.3443	0.4004776	0.4978745	549.6122	3.20475	0	5	1022	497						Frog_fixed.avi	0
2599	156	1028.766	496.8299	0.5541763	0.508741	549.6689	3.229067	0	1013.687	494.8672	0.4004321	0.4978736	549.5903	3.197913	0	5	1021	496						Frog_fixed.avi	0
2616	157	1020.377	505.6189	0.554141	0.508716	549.6404	3.239863	0	1012.314	496.4083	0.4003851	0.4978876	549.5869	3.202038	0	5	1016	501						Frog_fixed.avi	0
2632	158	1021.748	503.4495	0.5541186	0.5087001	549.6423	3.24538	0	1014.93	494.7451	0.4003313	0.4978951	549.5725	3.194692	0	5	1018	499						Frog_fixed.avi	0
2649	159	1022.681	499.3712	0.5540652	0.5086801	549.7603	3.254316	0	1007.196	496.2607	0.400276	0.4979063	549.5425	3.209461	0	5	1015	498						Frog_fixed.avi	0
2666	160	1025.286	500.5265	0.5540289	0.5086811	549.822	3.242389	0	1008.245	493.2577	0.4001872	0.4978971	549.6219	3.216561	0	5	1017	497						Frog_fixed.avi	0
2682	161	1026.318	501.4247	0.5539824	0.5087156	549.9172	3.260422	0	1013.125	496.7559	0.4001347	0.4979278	549.6135	3.205339	0	5	1020	499						Frog_fixed.avi	0
2699	162	1025.925	504.3841	0.5539265	0.5087629	549.9395	3.270539	0	1012.811	496.0975	0.4000814	0.498004	549.6037	3.200651	0	5	1019	500						Frog_fixed.avi	0
2716	163	1025.39	501.0598	0.5538501	0.5088299	549.8738	3.262576	0	1012.109	498.1093	0.4000117	0.4980778	549.5903	3.211093	0	5	1019	500						Frog_fixed.avi	0
2732	164	1026.63	508.3766	0.553784	0.5088593	549.8296	3.266227	0	1013.247	503.3842	0.3999542	0.4981332	549.5737	3.212956	0	5	1020	506						Frog_fixed.avi	0
2749	165	1022.026	511.6081	0.5537197	0.5089393	549.756	3.271723	0	1012.642	511.2019	0.3999038	0.498219	549.5686	3.225698	0	5	1017	511						Frog_fixed.avi	0
2766	166	1025.534	506.5354	0.5536624	0.5090722	549.738	3.267834	0	1009.917	504.8455	0.3998559	0.4983738	549.5921	3.235919	0	5	1018	506						Frog_fixed.avi	0
2782	167	1021.601	507.154	0.5535859	0.5092084	549.7927	3.281693	0	1014.076	501.0023	0.399801	0.4985024	549.6027	3.236949	0	5	1018	504						Frog_fixed.avi	0
2799	168	1025.896	480.3524	0.5534989	0.5091999	549.9626	3.28805	0	1019.556	470.4057	0.3997609	0.4984306	549.6343	3.222743	0	5	1023	475						Frog_fixed.avi	0
2816	169	1026.47	483.3765	0.5534478	0.5092078	550.088	3.289576	0	1007.625	483.7757	0.3996949	0.4984774	549.7701	3.241467	0	5	1017	484						Frog_fixed.avi	0
2832	170	1026.985	489.7725	0.5533734	0.5091693	550.1052	3.301244	0	1014.355	479.5873	0.3996297	0.4984966	549.7637	3.254492	0	5	1021	485						Frog_fixed.avi	0
2849	171	1024.553	486.7935	0.5532688	0.5091203	550.04	3.290402	0	1018.626	477.2289	0.3995812	0.4985163	549.7957	3.247608	0	5	1022	482						Frog_fixed.avi	0
2866	172	1023.353	486.9384	0.5531342	0.5091295	550.0119	3.303804	0	1019.631	481.8065	0.399491	0.4985372	549.9188	3.256952	0	5	1021	484						Frog_fixed.avi	0
2882	173	1022.235	483.7233	0.5530192	0.5091913	550.1279	3.296303	0	1017.884	482.9162	0.3993796	0.4985941	550.0063	3.258292	0	5	1020	483						Frog_fixed.avi	0
2899	174	1025.724	479.7429	0.5529311	0.5092246	550.3295	3.301681	0	1016.14	476.9279	0.3992696	0.4986562	550.1524	3.259067	0	5	1021	478						Frog_fixed.avi	0
2915	175	1029.921	484.0907	0.552858	0.5092282	550.3873	3.316808	0	1017.601	479.5416	0.3992003	0.4987139	550.1633	3.262143	0	5	1024	482						Frog_fixed.avi	0
2932	176	1029.091	482.8776	0.5527481	0.5092791	550.4282	3.313534	0	1015.568	480.4077	0.3991486	0.4987934	550.2205	3.276459	0	5	1022	482						Frog_fixed.avi	0
2949	177	1024.427	482.2431	0.5526669	0.5093156	550.515	3.33433	0	1015.996	481.7708	0.3991138	0.498855	550.3019	3.27303	0	5	1020	482						Frog_fixed.avi	0
2965	178	1021.748	482.2007	0.5526187	0.5093719	550.5897	3.333016	0	1016.642	485.0844	0.3991047	0.498898	550.4058	3.277334	0	5	1019	484						Frog_fixed.avi	0
2982	179	1024.674	479.8183	0.5525963	0.5094478	550.7168	3.330925	0	1021.102	481.9622	0.3991043	0.4989379	550.5799	3.274494	0	5	1023	481						Frog_fixed.avi	0
2999	180	1025.697	477.2058	0.5525929	0.5095509	550.8644	3.32315	0	1020.594	486.6007	0.3991333	0.4989852	550.693	3.289123	0	5	1023	482						Frog_fixed.avi	0
3015	181	1027.068	484.9979	0.5525965	0.5096045	550.9806	3.349626	0	1018.133	486.4844	0.3991715	0.4991017	550.8313	3.291283	0	5	1023	486						Frog_fixed.avi	0
3032	182	1021.614	485.4621	0.5525882	0.5096709	551.1227	3.352979	0	1021.317	482.678	0.3992135	0.4992328	550.9451	3.286443	0	5	1021	484						Frog_fixed.avi	0
3049	183	1021.653	488.6865	0.5525569	0.509747	551.4135	3.35764	0	1018.368	481.0257	0.3992261	0.4993237	551.1147	3.304811	0	5	1020	485						Frog_fixed.avi	0
3065	184	1025.606	484.9355	0.552555	0.5098838	551.384	3.346037	0	1017.806	481.9401	0.3992319	0.4994277	551.2463	3.3009	0	5	1022	483						Frog_fixed.avi	0
3082	185	1026.134	486.542	0.5525023	0.5099719	551.6332	3.357401	0	1015.938	478.0204	0.3992259	0.4995444	551.3764	3.301275	0	5	1021	482						Frog_fixed.avi	0
3099	186	1020.98	489.0702	0.5524407	0.510102	551.8673	3.375018	0	1016.729	476.4286	0.3992067	0.4996301	551.5386	3.30492	0	5	1019	483						Frog_fixed.avi	0
3115	187	1020.406	483.9314	0.5523726	0.5102051	552.0593	3.373422	0	1018	483.9183	0.399186	0.4996755	551.7446	3.316708	0	5	1019	484						Frog_fixed.avi	0
3132	188	1018.682	485.8928	0.5522836	0.5102968	552.196	3.384414	0	1017.025	483.9955	0.3991431	0.4997211	551.9127	3.304829	0	5	1018	485						Frog_fixed.avi	0
3149	189	1018.44	486.9254	0.5521792	0.5103483	552.4135	3.385294	0	1016.578	485.629	0.3990631	0.4997595	552.2139	3.325877	0	5	1018	486						Frog_fixed.avi	0
3165	190	1021.906	486.2289	0.5520784	0.5103558	552.6827	3.396329	0	1015.233	490.332	0.3989984	0.4997908	552.3849	3.325013	0	5	1019	488						Frog_fixed.avi	0
3182	191	1026.326	486.4532	0.5519703	0.5103706	552.96	3.387054	0	1021.352	491.3596	0.3989326	0.499786	552.5709	3.334258	0	5	1024	489						Frog_fixed.avi	0
3199	192	1026.699	484.9482	0.5518096	0.5103999	553.2041	3.390315	0	1022.058	487.7868	0.3988267	0.4998586	552.8413	3.339286	0	5	1024	486						Frog_fixed.avi	0
3215	193	1022.451	490.4422	0.5516483	0.5104056	553.3239	3.40667	0	1021.747	483.2683	0.3986934	0.4999765	553.1444	3.325635	0	5	1022	487						Frog_fixed.avi	0
3232	194	1024.194	488.8189	0.5515068	0.5104059	553.4445	3.391371	0	1021.899	483.4176	0.3985879	0.5000486	553.2128	3.331556	0	5	1023	486						Frog_fixed.avi	0
3249	195	1022.287	493.774	0.5513355	0.5104302	553.7896	3.412569	0	1023.083	486.3344	0.3984181	0.5001603	553.4106	3.339379	0	5	1023	490						Frog_fixed.avi	0
3265	196	1026.175	493.5151	0.5511264	0.5104849	554.1245	3.39765	0	1018.123	482.9917	0.3982412	0.5002948	553.6104	3.335278	0	5	1022	488						Frog_fixed.avi	0
3282	197	1019.243	490.3745	0.5509011	0.5107557	554.1388	3.41097	0	1018.694	484.3639	0.3980682	0.5004966	553.7765	3.360056	0	5	1019	487						Frog_fixed.avi	0
3299	198	1024.917	487.2726	0.5507247	0.5110579	554.4359	3.425157	0	1021.025	483.3692	0.3978477	0.5007742	554.0856	3.359339	0	5	1023	485						Frog_fixed.avi	0
3315	199	1020.936	496.7614	0.5504239	0.5113489	554.687	3.427747	0	1020.152	484.8719	0.3976432	0.5011789	554.1144	3.369431	0	5	1021	491						Frog_fixed.avi	0
3332	200	1022.175	490.0638	0.5501618	0.5119137	554.9681	3.442492	0	1020.679	483.8719	0.3973945	0.501627	554.4384	3.354486	0	5	1021	487						Frog_fixed.avi	0
3349	201	1018.998	488.0576	0.5498217	0.5124443	555.1929	3.430563	0	1019.352	489.4118	0.3971345	0.5021361	554.4938	3.384267	0	5	1019	489						Frog_fixed.avi	0
3365	202	1023.061	497.0106	0.549522	0.5129022	555.3394	3.456082	0	1018.938	484.9384	0.3968255	0.5027518	554.6618	3.381955	0	5	1021	491						Frog_fixed.avi	0
3382	203	1018.796	489.968	0.5491229	0.5134775	555.559	3.464623	0	1020.49	486.2878	0.3964464	0.5032985	554.8854	3.379079	0	5	1020	488						Frog_fixed.avi	0
3399	204	1017.004	489.0001	0.548697	0.51397	555.6329	3.458979	0	1020.424	486.0683	0.3960534	0.5037979	555.0594	3.396282	0	5	1019	488						Frog_fixed.avi	0
3415	205	1021.324	491.3264	0.5482749	0.514403	555.8923	3.461028	0	1020.163	483.2397	0.395658	0.5043959	555.1393	3.388417	0	5	1021	487						Frog_fixed.avi	0
3432	206	1021.241	491.4164	0.5478076	0.5148384	556.0994	3.476049	0	1023.245	489.6626	0.3952117	0.5048021	555.3328	3.392421	0	5	1022	491						Frog_fixed.avi	0
3448	207	1023.146	490.2567	0.5473111	0.5152004	556.2338	3.477298	0	1021.971	487.0208	0.3947351	0.5053154	555.4028	3.414714	0	5	1023	489						Frog_fixed.avi	0
3465	208	1023.415	492.7083	0.5467761	0.5155674	556.3826	3.476205	0	1023.659	486.6429	0.3942307	0.505813	555.6213	3.399367	0	5	1024	490						Frog_fixed.avi	0
3482	209	1023.478	487.2439	0.5462221	0.5159461	556.516	3.4789	0	1022.495	486.9488	0.3936768	0.5062086	555.8067	3.417096	0	5	1023	487						Frog_fixed.avi	0
3498	210	1021.316	495.5449	0.5456092	0.5160801	556.7087	3.491665	0	1023.686	487.6671	0.3931202	0.5066589	555.9144	3.407225	0	5	1023	492						Frog_fixed.avi	0
3515	211	1024.96	489.7343	0.5449716	0.516308	556.8594	3.504786	0	1025.208	487.8478	0.3924953	0.5069579	556.044	3.423071	0	5	1025	489						Frog_fixed.avi	0
3532	212	1022.379	494.271	0.5442815	0.5163341	557.1567	3.504443	0	1023.485	482.1768	0.3918243	0.5072786	556.1643	3.41251	0	5	1023	488						Frog_fixed.avi	0
3548	213	1023.136	494.391	0.5435759	0.5164536	557.0974	3.508483	0	1026.651	485.1175	0.3911487	0.507563	556.2764	3.43207	0	5	1025	490						Frog_fixed.avi	0
3565	214	1022.769	494.2553	0.5428679	0.5164655	557.4165	3.515669	0	1020.145	485.2054	0.3904494	0.5077664	556.3511	3.437334	0	5	1021	490						Frog_fixed.avi	0
3582	215	1025.617	493.1807	0.542118	0.5164558	557.353	3.519839	0	1025.047	485.5613	0.3897128	0.5080004	556.4837	3.413743	0	5	1025	489						Frog_fixed.avi	0
3598	216	1024.841	494.0052	0.5413777	0.5164037	557.6043	3.522262	0	1024.914	486.2561	0.3889862	0.5082015	556.6633	3.439816	0	5	1025	490						Frog_fixed.avi	0
3615	217	1026.432	496.557	0.5406166	0.5162937	557.5126	3.525051	0	1025.365	483.2656	0.3882389	0.5083683	556.6952	3.434523	0	5	1026	490						Frog_fixed.avi	0
3632	218	1026.669	500.5764	0.5398471	0.5162278	557.7574	3.523628	0	1025.51	486.7119	0.387474	0.5085229	556.7466	3.456474	0	5	1026	494						Frog_fixed.avi	0
3648	219	1022.176	504.1448	0.5390182	0.5161059	557.8337	3.537282	0	1024.414	489.889	0.3866748	0.5086176	556.8423	3.444299	0	5	1023	497						Frog_fixed.avi	0
3665	220	1028.319	498.0298	0.5382401	0.516059	557.8782	3.532562	0	1024.154	491.1694	0.3858826	0.5088756	557.0375	3.46347	0	5	1026	495						Frog_fixed.avi	0
3682	221	1026.903	502.9904	0.5374321	0.5160226	557.9211	3.534421	0	1023.507	484.264	0.3850999	0.5091255	557.0001	3.453092	0	5	1025	494						Frog_fixed.avi	0
3698	222	1020.806	503.5323	0.5366098	0.5160047	558.044	3.538747	0	1022.844	485.1241	0.3842933	0.5093267	557.0497	3.448611	0	5	1022	494						Frog_fixed.avi	0
3715	223	1031.54	502.799	0.5357994	0.5160024	558.059	3.539072	0	1026.641	485.4665	0.3834612	0.5095842	557.1409	3.465579	0	5	1029	494						Frog_fixed.avi	0
3732	224	1026.393	504.703	0.5349383	0.516005	558.1216	3.554082	0	1021.702	486.9166	0.3826194	0.5098495	557.053	3.45207	0	5	1024	496						Frog_fixed.avi	0
3748	225	1026.419	501.6732	0.534075	0.5160217	558.1406	3.551972	0	1024.005	483.6178	0.3817715	0.5101058	557.0917	3.469964	0	5	1025	493						Frog_fixed.avi	0
3765	226	1022.805	502.597	0.5332075	0.516037	558.248	3.558364	0	1027.908	478.8858	0.3809133	0.510381	557.1198	3.470055	0	5	1025	491						Frog_fixed.avi	0
3782	227	1026.213	506.911	0.53236	0.5160367	558.1624	3.56473	0	1022.891	488.2858	0.3800134	0.5106249	557.2171	3.478288	0	5	1025	498						Frog_fixed.avi	0
3798	228	1026.677	501.7965	0.5314758	0.516044	558.1653	3.555974	0	1027.282	484.2797	0.3791657	0.5108597	557.0718	3.466196	0	5	1027	493						Frog_fixed.avi	0
3815	229	1026.668	504.3725	0.5306005	0.5160396	558.1486	3.555455	0	1026.253	494.3744	0.3782863	0.5110021	557.0962	3.482138	0	5	1026	499						Frog_fixed.avi	0
3832	230	1025.902	506.6801	0.5297354	0.516042	558.1952	3.566792	0	1027.323	489.2991	0.377434	0.5113388	557.0331	3.483401	0	5	1027	498						Frog_fixed.avi	0
3848	231	1029.316	504.126	0.5288867	0.5160576	558.0925	3.561482	0	1030.041	485.2082	0.3765293	0.5115494	557.1231	3.474654	0	5	1030	495						Frog_fixed.avi	0
3865	232	1030.357	498.8646	0.528019	0.516058	558.0597	3.561241	0	1026.908	488.2346	0.3756852	0.5117312	556.977	3.495399	0	5	1029	494						Frog_fixed.avi	0
3882	233	1034.774	496.9672	0.5271577	0.5160053	558.0253	3.566823	0	1025.742	491.0654	0.3748093	0.5118461	556.949	3.494482	0	5	1030	494						Frog_fixed.avi	0
3898	234	1031.224	499.7052	0.5262997	0.515929	557.951	3.591097	0	1026.176	487.3289	0.3739463	0.5120034	556.9453	3.491578	0	5	1029	494						Frog_fixed.avi	0
3915	235	1036.639	492.449	0.5254328	0.5156826	558.0892	3.577299	0	1026.229	480.1192	0.3730247	0.5120093	557.079	3.483804	0	5	1031	486						Frog_fixed.avi	0
3932	236	1032.259	500.1148	0.5245445	0.5152879	558.086	3.587583	0	1019.112	488.8162	0.3721332	0.5118881	557.0901	3.498479	0	5	1026	494						Frog_fixed.avi	0
3948	237	1031.292	491.6193	0.5236971	0.5150051	558.0304	3.576041	0	1027.182	488.8732	0.3713019	0.5117646	556.8951	3.494042	0	5	1029	490						Frog_fixed.avi	0
3965	238	1032.755	502.1349	0.5229065	0.5145845	557.9761	3.584798	0	1023.092	483.3687	0.3704592	0.5117361	556.9562	3.498081	0	5	1028	493						Frog_fixed.avi	0
3982	239	1029.477	497.9222	0.522083	0.514286	558.127	3.599936	0	1022.174	488.049	0.3696373	0.511722	557.0276	3.512558	0	5	1026	493						Frog_fixed.avi	0
3998	240	1034.804	493.6622	0.5213697	0.5141199	557.9737	3.604042	0	1025.774	484.1526	0.368905	0.5117639	556.9297	3.496008	0	5	1030	489						Frog_fixed.avi	0
4015	241	1031.544	492.01	0.5206156	0.5139251	558.1279	3.620255	0	1023.408	477.7069	0.3681548	0.5119472	557.0422	3.508461	0	5	1027	485						Frog_fixed.avi	0
4031	242	1033.125	500.8628	0.5199733	0.513755	558.0636	3.603707	0	1026.328	481.391	0.3675161	0.5120737	556.8852	3.515067	0	5	1030	491						Frog_fixed.avi	0
4048	243	1031.266	497.2798	0.5193014	0.5136781	558.1186	3.611786	0	1020.351	486.6624	0.3668449	0.5122433	556.8897	3.509322	0	5	1026	492						Frog_fixed.avi	0
4065	244	1030.983	497.8742	0.5186639	0.5135954	558.1311	3.613438	0	1023.184	486.2467	0.3662237	0.5123916	556.8543	3.517765	0	5	1027	492						Frog_fixed.avi	0
4081	245	1029.898	499.7588	0.5180856	0.5135842	558.0998	3.618301	0	1020.756	489.0885	0.3655923	0.5125539	556.954	3.516914	0	5	1025	494						Frog_fixed.avi	0
4098	246	1029.079	497.445	0.5174841	0.5135843	558.243	3.616726	0	1020.372	487.8001	0.3650226	0.5127912	556.8941	3.526816	0	5	1025	493						Frog_fixed.avi	0
4115	247	1034.814	497.8721	0.5169615	0.5136501	558.0385	3.623909	0	1018.228	484.5367	0.3644608	0.5130288	556.9439	3.53814	0	5	1027	491						Frog_fixed.avi	0
4131	248	1032.38	498.516	0.5164075	0.513693	558.1805	3.641969	0	1021.057	488.289	0.3639304	0.5132383	556.9713	3.533775	0	5	1027	493						Frog_fixed.avi	0
4148	249	1029.634	496.2849	0.5158896	0.5137888	558.2123	3.636172	0	1021.091	482.5821	0.3634321	0.5135698	556.9965	3.538532	0	5	1025	489						Frog_fixed.avi	0
4165	250	1030.669	497.329	0.5154055	0.5140184	558.2477	3.647841	0	1021.478	484.5805	0.3629477	0.5139187	557.0102	3.514256	0	5	1026	491						Frog_fixed.avi	0
4181	251	1030.414	497.3404	0.5149463	0.5141801	558.3264	3.649178	0	1019.928	491.3148	0.3624925	0.5141349	557.0337	3.533909	0	5	1025	494						Frog_fixed.avi	0
4198	252	1029.059	496.6345	0.5145108	0.5142726	558.416	3.644517	0	1019.667	484.9114	0.3620818	0.5144712	557.056	3.542243	0	5	1024	491						Frog_fixed.avi	0
4215	253	1029.539	501.1438	0.5141072	0.5143273	558.2642	3.654172	0	1021.059	489.3289	0.3616679	0.5146795	557.1263	3.559042	0	5	1025	495						Frog_fixed.avi	0
4231	254	1024.473	507.0086	0.5137058	0.5143676	558.3288	3.673939	0	1014.614	493.9171	0.3612786	0.5148623	557.1596	3.558079	0	5	1020	500						Frog_fixed.avi	0
4248	255	1026.932	503.3764	0.5133538	0.5144178	558.4161	3.66269	0	1018.272	495.4689	0.3609504	0.5149872	557.1525	3.545815	0	5	1023	499						Frog_fixed.avi	0
4265	256	1027.746	501.1239	0.5130214	0.5144727	558.4459	3.665325	0	1022.96	486.7016	0.3606414	0.5152149	557.1227	3.558594	0	5	1025	494						Frog_fixed.avi	0
4281	257	1021.925	505.2427	0.5126954	0.5144799	558.4015	3.675583	0	1016.952	486.0893	0.3603011	0.5153522	557.3376	3.55094	0	5	1019	496						Frog_fixed.avi	0
4298	258	1024.682	506.5265	0.5124102	0.514467	558.4718	3.677841	0	1020.266	494.0031	0.3600506	0.5154753	557.2393	3.58501	0	5	1022	500						Frog_fixed.avi	0
4315	259	1026.063	502.578	0.5121287	0.5144507	558.4155	3.687597	0	1014.723	490.6349	0.3597478	0.5155336	557.256	3.560669	0	5	1020	497						Frog_fixed.avi	0
4331	260	1026.181	502.7664	0.5118442	0.5144368	558.513	3.685449	0	1019.715	493.4905	0.3595143	0.5156114	557.2538	3.565099	0	5	1023	498						Frog_fixed.avi	0
4348	261	1018.87	508.4211	0.5115934	0.5143735	558.5081	3.699997	0	1014.923	492.1423	0.359255	0.5157121	557.3165	3.582663	0	5	1017	500						Frog_fixed.avi	0
4365	262	1024.38	504.0351	0.5113782	0.5143752	558.5247	3.704921	0	1020.333	494.9718	0.3590565	0.5157429	557.2761	3.567866	0	5	1022	500						Frog_fixed.avi	0
4381	263	1019.654	505.9071	0.5111598	0.5143718	558.5578	3.709122	0	1016.411	492.9507	0.3588334	0.5158654	557.3427	3.575562	0	5	1018	499						Frog_fixed.avi	0
4398	264	1022.961	508.1715	0.5110204	0.5143825	558.4789	3.698902	0	1019.284	487.7491	0.358714	0.5160041	557.1838	3.598351	0	5	1021	498						Frog_fixed.avi	0
4415	265	1020.684	506.7395	0.5108607	0.5144314	558.4886	3.72366	0	1022.075	488.9849	0.3585742	0.5160843	557.2402	3.583643	0	5	1021	498						Frog_fixed.avi	0
4431	266	1023.232	502.1216	0.5107452	0.5144389	558.511	3.722114	0	1019.775	490.6341	0.3584522	0.5161636	557.2725	3.591551	0	5	1022	496						Frog_fixed.avi	0
4448	267	1018.619	505.6932	0.5106471	0.5144392	558.3866	3.714192	0	1016.987	490.5998	0.358315	0.5162011	557.2936	3.591693	0	5	1018	498						Frog_fixed.avi	0
4465	268	1023.316	504.6001	0.5105654	0.5144337	558.4067	3.728914	0	1018.069	491.3361	0.3582567	0.5162404	557.135	3.592565	0	5	1021	498						Frog_fixed.avi	0
4481	269	1024.857	499.9548	0.5105054	0.5144404	558.3521	3.717697	0	1015.973	496.5094	0.3582022	0.516288	557.0896	3.610839	0	5	1020	498						Frog_fixed.avi	0
4498	270	1018.038	507.8614	0.5104285	0.514449	558.2896	3.739433	0	1021.401	496.5356	0.3581381	0.5163354	557.0764	3.614431	0	5	1020	502						Frog_fixed.avi	0
4515	271	1017.822	508.3919	0.5103718	0.5143725	558.2256	3.734824	0	1024.492	490.7431	0.3580732	0.5163425	557.0042	3.596778	0	5	1021	500						Frog_fixed.avi	0
4531	272	1021.737	503.4704	0.5103442	0.5142771	558.1434	3.747097	0	1020.831	497.5026	0.3580239	0.5163196	556.9131	3.628293	0	5	1021	500						Frog_fixed.avi	0
4548	273	1020.827	499.0419	0.5103346	0.5141376	558.0027	3.742184	0	1021.372	491.063	0.3579875	0.5162513	556.8351	3.611618	0	5	1021	495						Frog_fixed.avi	0
4564	274	1019.309	501.8275	0.510352	0.5139636	557.8743	3.744361	0	1023.006	485.95	0.3579723	0.5161496	556.7124	3.611675	0	5	1021	494						Frog_fixed.avi	0
4581	275	1020.791	506.6931	0.5104163	0.5137483	557.7295	3.733539	0	1023.217	493.2581	0.3579955	0.5160045	556.6034	3.624569	0	5	1022	500						Frog_fixed.avi	0
4598	276	1019.984	504.3094	0.5105028	0.5136201	557.5724	3.731881	0	1025.505	497.6623	0.3580431	0.5157967	556.4852	3.608387	0	5	1023	501						Frog_fixed.avi	0
4614	277	1022.624	504.4971	0.5106171	0.5135204	557.5415	3.73565	0	1023.737	494.4044	0.3581289	0.5157627	556.4103	3.612337	0	5	1023	499						Frog_fixed.avi	0
4631	278	1019.763	504.6326	0.5107648	0.5134779	557.451	3.733976	0	1024.806	497.9626	0.35824	0.515691	556.3939	3.614155	0	5	1022	501						Frog_fixed.avi	0
4648	279	1021.619	501.6574	0.5109509	0.5134584	557.0851	3.718512	0	1020.797	498.2296	0.3584286	0.5156342	556.1295	3.615195	0	5	1021	500						Frog_fixed.avi	0
4664	280	1019.714	501.3055	0.5111806	0.5134379	557.1897	3.736222	0	1025.605	495.4368	0.3585951	0.5155914	556.0623	3.629884	0	5	1023	498						Frog_fixed.avi	0
4681	281	1023.879	498.4496	0.5114201	0.5134046	556.8611	3.732419	0	1025.478	493.8554	0.3588336	0.5155512	555.9316	3.630301	0	5	1025	496						Frog_fixed.avi	0
4698	282	1022.428	501.8832	0.5116882	0.5133607	556.8566	3.739107	0	1019.769	494.9043	0.3590492	0.5154611	555.7776	3.642903	0	5	1021	498						Frog_fixed.avi	0
4714	283	1017.832	499.3792	0.5119497	0.5133095	556.6542	3.728209	0	1025.399	491.9937	0.3593178	0.5154024	555.6882	3.609497	0	5	1022	496						Frog_fixed.avi	0
4731	284	1019.808	502.1287	0.5122603	0.513272	556.6863	3.738538	0	1020.649	498.277	0.3595566	0.5153302	555.635	3.63535	0	5	1020	500						Frog_fixed.avi	0
4748	285	1015.386	501.5501	0.5125591	0.513247	556.3683	3.731206	0	1027.372	491.8911	0.3599071	0.5152905	555.4212	3.63265	0	5	1021	497						Frog_fixed.avi	0
4764	286	1018.597	505.0176	0.5129467	0.513296	556.3804	3.747593	0	1024.233	498.2015	0.3602185	0.5153222	555.3306	3.631944	0	5	1021	502						Frog_fixed.avi	0
4781	287	1022.969	499.2617	0.5133322	0.5133471	556.2759	3.740952	0	1018.16	498.7661	0.3605507	0.5153704	555.3486	3.64733	0	5	1021	499						Frog_fixed.avi	0
4798	288	1021.143	499.0731	0.513733	0.51338	556.0168	3.724995	0	1026.308	499.9657	0.3609663	0.5154014	555.1451	3.642464	0	5	1024	500						Frog_fixed.avi	0
4814	289	1016.954	498.2668	0.5141258	0.513415	555.9948	3.73476	0	1026.455	498.1692	0.3613919	0.5154435	554.9519	3.621719	0	5	1022	498						Frog_fixed.avi	0
4831	290	1017.509	502.4575	0.5145634	0.5134307	555.8109	3.73105	0	1021.623	499.0332	0.3618063	0.5154521	554.7943	3.637442	0	5	1020	501						Frog_fixed.avi	0
4848	291	1018.204	505.405	0.5150284	0.5134633	555.7985	3.741319	0	1022.233	497.5822	0.3622447	0.515453	554.7214	3.627228	0	5	1020	501						Frog_fixed.avi	0
4864	292	1018.029	502.9013	0.515496	0.5135048	555.7417	3.746961	0	1022.001	497.3083	0.3626859	0.5154321	554.6585	3.649417	0	5	1020	500						Frog_fixed.avi	0
4881	293	1018.249	504.5429	0.5159578	0.5135558	555.6534	3.747187	0	1019.864	503.0909	0.3631386	0.5154105	554.5861	3.645835	0	5	1019	504						Frog_fixed.avi	0
4898	294	1015.701	502.1454	0.5164204	0.5136415	555.4828	3.753764	0	1021.877	498.3931	0.3635883	0.5153817	554.5426	3.628823	0	5	1019	500						Frog_fixed.avi	0
4914	295	1015.069	505.8771	0.5168793	0.5136777	555.3976	3.756391	0	1023.231	495.064	0.3640403	0.5153426	554.455	3.635768	0	5	1019	500						Frog_fixed.avi	0
4931	296	1016.036	506.9916	0.5173461	0.5137044	555.3041	3.757437	0	1022.867	498.8668	0.364491	0.5152538	554.3953	3.628976	0	5	1019	503						Frog_fixed.avi	0
4948	297	1012.074	508.299	0.5178127	0.5137444	555.1607	3.757919	0	1022.811	505.9752	0.3649334	0.5151167	554.2637	3.62589	0	5	1017	507						Frog_fixed.avi	0
4964	298	1014.844	505.2801	0.518284	0.5137889	555.077	3.744221	0	1019.41	508.724	0.3653708	0.5150057	554.3309	3.627995	0	5	1017	507						Frog_fixed.avi	0
4981	299	1014.142	506.2346	0.5187612	0.5138136	554.9976	3.751704	0	1020.027	504.8822	0.3658536	0.5149462	554.2131	3.627766	0	5	1017	506						Frog_fixed.avi	0
4997	300	1011.24	510.9975	0.5192215	0.5138429	554.8152	3.758513	0	1019.702	500.4236	0.3663233	0.5148922	554.0883	3.645302	0	5	1015	506						Frog_fixed.avi	0
5014	301	1011.434	505.8421	0.5196894	0.5139436	554.779	3.75882	0	1023.979	497.7101	0.3667859	0.5148245	554.0153	3.632783	0	5	1018	502						Frog_fixed.avi	0
5031	302	1015.886	503.9435	0.5201574	0.5139956	554.7329	3.762221	0	1021.917	500.7811	0.3672347	0.5147672	553.9465	3.631503	0	5	1019	502						Frog_fixed.avi	0
5047	303	1013.428	502.3001	0.520591	0.5140644	554.8195	3.768407	0	1021.96	500.8858	0.3676529	0.5147351	553.8306	3.645347	0	5	1018	502						Frog_fixed.avi	0
5064	304	1014.392	501.8894	0.5209499	0.5141436	554.7291	3.770171	0	1021.86	501.7119	0.3680093	0.5147289	553.7407	3.656049	0	5	1018	502						Frog_fixed.avi	0
5081	305	1009.74	503.243	0.5212718	0.5142082	554.442	3.7689	0	1022.683	500.1008	0.3683566	0.5147088	553.6848	3.646034	0	5	1016	502						Frog_fixed.avi	0
5097	306	1015.532	504.519	0.5216061	0.5143102	554.6038	3.774836	0	1021.487	503.3412	0.3686429	0.5147052	553.6458	3.658812	0	5	1019	504						Frog_fixed.avi	0
5114	307	1010.838	506.5481	0.5218498	0.514396	554.4788	3.786302	0	1022.494	503.8196	0.3688952	0.5147674	553.5394	3.657312	0	5	1017	505						Frog_fixed.avi	0
5131	308	1012.802	506.1271	0.5220669	0.5145032	554.4403	3.786656	0	1027.261	498.3797	0.3690851	0.5147721	553.4467	3.660627	0	5	1020	502						Frog_fixed.avi	0
5147	309	1011.201	506.1467	0.5222339	0.514542	554.3083	3.782831	0	1027.557	497.6955	0.3692717	0.5147893	553.4103	3.653033	0	5	1019	502						Frog_fixed.avi	0
5164	310	1009.092	507.8647	0.5223756	0.5145824	554.252	3.790215	0	1025.047	498.0417	0.3693985	0.5147824	553.3912	3.67827	0	5	1017	503						Frog_fixed.avi	0
5181	311	1013.343	505.74	0.5224912	0.5145842	554.1641	3.784036	0	1021.272	499.9393	0.3694867	0.5147483	553.3568	3.676628	0	5	1017	503						Frog_fixed.avi	0
5197	312	1012.362	505.4112	0.5225632	0.5145259	554.2542	3.806777	0	1022.816	505.1031	0.3695555	0.5146323	553.2535	3.693322	0	5	1018	505						Frog_fixed.avi	0
5214	313	1013.759	503.2961	0.5226546	0.5143937	554.0725	3.801348	0	1021.218	504.5541	0.3695686	0.5144837	553.2402	3.682028	0	5	1017	504						Frog_fixed.avi	0
5231	314	1014.63	501.0166	0.5227073	0.5142633	554.0427	3.794647	0	1023.407	508.1019	0.3695853	0.5142764	553.2095	3.692667	0	5	1019	505						Frog_fixed.avi	0
5247	315	1014.092	509.4379	0.5227425	0.5141389	554.0096	3.808437	0	1024.637	508.3436	0.3695992	0.514114	553.1512	3.698197	0	5	1019	509						Frog_fixed.avi	0
5264	316	1011.399	502.1609	0.5227617	0.5140448	553.9433	3.791298	0	1021.611	503.1053	0.3696055	0.5140046	553.058	3.69657	0	5	1017	503						Frog_fixed.avi	0
5281	317	1010.471	501.731	0.5227676	0.5140037	553.9077	3.795946	0	1026.038	503.1932	0.3695906	0.5139192	553.0256	3.683541	0	5	1018	502						Frog_fixed.avi	0
5297	318	1013.871	497.6748	0.5227584	0.513994	553.8469	3.79066	0	1022.325	500.176	0.3695648	0.5138828	552.9582	3.714395	0	5	1018	499						Frog_fixed.avi	0
5314	319	1016.999	505.6824	0.5227188	0.5139371	553.776	3.791193	0	1024.949	504.6395	0.3695107	0.5138465	552.8414	3.709308	0	5	1021	505						Frog_fixed.avi	0
5331	320	1010.058	509.3455	0.5226334	0.5139546	553.6595	3.801426	0	1028.438	503.1816	0.3694332	0.5138486	552.6536	3.695936	0	5	1019	506						Frog_fixed.avi	0
5347	321	1006.209	513.3246	0.5224553	0.5139384	553.4991	3.80359	0	1025.109	507.5505	0.3692695	0.5138637	552.5358	3.712553	0	5	1016	510						Frog_fixed.avi	0
5364	322	1012.087	506.1442	0.5223597	0.5139475	553.4743	3.800093	0	1024.213	504.3537	0.3690604	0.5138272	552.6625	3.7101	0	5	1018	505						Frog_fixed.avi	0
5381	323	1010.783	508.077	0.522161	0.5138213	553.3544	3.798604	0	1027.557	508.7571	0.3688843	0.5138215	552.3182	3.709718	0	5	1019	508						Frog_fixed.avi	0
5397	324	1012.737	510.4434	0.5219525	0.5138082	553.1783	3.801795	0	1025.939	508.2864	0.3686459	0.5138654	552.3172	3.732371	0	5	1019	509						Frog_fixed.avi	0
5414	325	1012.032	509.8358	0.5217338	0.5137404	553.1674	3.807523	0	1026.647	513.8672	0.3683847	0.5138871	552.211	3.724696	0	5	1019	512						Frog_fixed.avi	0
5431	326	1010.386	510.8512	0.5214947	0.5136642	553.0009	3.810907	0	1032.585	506.6949	0.3681374	0.5139576	552.1415	3.722157	0	5	1021	509						Frog_fixed.avi	0
5447	327	1009.857	510.3235	0.521236	0.5136635	552.9377	3.81606	0	1029.029	511.8295	0.3678443	0.5140064	552.0671	3.733904	0	5	1019	511						Frog_fixed.avi	0
5464	328	1017.052	506.2096	0.5209852	0.5135325	552.8228	3.808993	0	1025.512	516.1465	0.3675488	0.5140404	551.8598	3.731305	0	5	1021	511						Frog_fixed.avi	0
5480	329	1005.816	508.5331	0.5206466	0.5134311	552.6942	3.812932	0	1028.722	511.1476	0.3672417	0.5140536	551.8431	3.74042	0	5	1017	510						Frog_fixed.avi	0
5497	330	1013.146	508.8523	0.5204006	0.5131748	552.6011	3.797207	0	1027.817	511.3986	0.3669003	0.5140098	551.8191	3.727078	0	5	1020	510						Frog_fixed.avi	0
5514	331	1013.279	505.0714	0.5200921	0.5129675	552.4811	3.809118	0	1026.162	510.4367	0.3665862	0.5139626	551.5699	3.721522	0	5	1020	508						Frog_fixed.avi	0
5530	332	1008.264	509.1868	0.519769	0.5127851	552.4614	3.819908	0	1032.25	510.4215	0.3662713	0.513889	551.4749	3.717453	0	5	1020	510						Frog_fixed.avi	0
5547	333	1013.441	506.0483	0.519501	0.5126401	552.3093	3.816851	0	1026.551	510.4275	0.3659037	0.5138149	551.5312	3.714185	0	5	1020	508						Frog_fixed.avi	0
5564	334	1012.246	508.8131	0.5191779	0.5124412	552.2045	3.809916	0	1032.201	512.1629	0.3656106	0.5137324	551.2538	3.734932	0	5	1022	510						Frog_fixed.avi	0
5580	335	1010.712	508.1686	0.5188722	0.5122409	551.9907	3.816286	0	1032.602	510.6515	0.3652741	0.5136311	551.1112	3.71852	0	5	1022	509						Frog_fixed.avi	0
5597	336	1010.751	511.0846	0.5185865	0.512083	551.8835	3.821638	0	1028.288	517.1616	0.3649152	0.5134447	551.1389	3.716937	0	5	1020	514						Frog_fixed.avi	0
5614	337	1015.449	509.7368	0.5182886	0.5118706	551.6977	3.816689	0	1028.605	518.0353	0.3646207	0.5133337	550.8537	3.726971	0	5	1022	514						Frog_fixed.avi	0
5630	338	1007.206	509.4911	0.5179703	0.5116893	551.5206	3.822161	0	1032.084	512.132	0.3642743	0.5132374	550.7275	3.722053	0	5	1020	511						Frog_fixed.avi	0
5647	339	1008.378	522.0971	0.5176683	0.5116131	551.6748	3.81103	0	1022.08	532.8416	0.3640313	0.5132707	550.6807	3.725487	0	5	1015	527						Frog_fixed.avi	0
5664	340	954.5049	659.0841	0.5174512	0.5122958	551.1784	3.814474	0	972.2859	666.5527	0.3642115	0.5141755	550.3985	3.745073	0	6	963	663						Frog_fixed.avi	0
5680	341	938.8962	748.6667	0.5171151	0.5128322	551.0857	3.816276	0	961.1243	745.8482	0.3641331	0.5149517	550.1053	3.734254	0	6	950	747						Frog_fixed.avi	0
5697	342	933.2727	794.7132	0.5168234	0.5128579	551.0707	3.835521	0	948.7463	787.0353	0.3637423	0.5150949	550.0244	3.7402	0	6	941	791						Frog_fixed.avi	0
5714	343	925.9043	785.5744	0.5165693	0.5125326	550.7855	3.799709	0	948.085	782.6818	0.3633257	0.5149311	549.7756	3.751542	0	6	937	784						Frog_fixed.avi	0
5730	344	928.9316	796.7137	0.5163194	0.5122405	550.5834	3.829264	0	950.7099	781.2183	0.3628893	0.5148453	549.6091	3.744181	0	6	940	789						Frog_fixed.avi	0
5747	345	925.6558	789.1153	0.5159851	0.5120417	550.6645	3.822953	0	949.418	781.0046	0.3624632	0.5147673	549.3993	3.73766	0	6	938	785						Frog_fixed.avi	0
5764	346	926.3043	790.4406	0.5156647	0.5117846	550.3231	3.82141	0	951.8358	783.5682	0.3620428	0.5146587	549.2138	3.747538	0	6	939	787						Frog_fixed.avi	0
5780	347	930.8104	793.8591	0.5153267	0.5114371	550.1526	3.821757	0	951.886	785.1516	0.3616697	0.5142977	549.2034	3.763719	0	6	941	790						Frog_fixed.avi	0
5797	348	927.7234	791.3622	0.5149962	0.5111472	550.0289	3.829618	0	949.2941	784.3422	0.3611877	0.5144002	549.2048	3.761841	0	6	939	788						Frog_fixed.avi	0
5814	349	931.0117	793.0799	0.5146769	0.5107511	549.8995	3.837522	0	949.4168	786.8623	0.3607987	0.5141653	548.7149	3.756863	0	6	940	790						Frog_fixed.avi	0
5830	350	927.6162	792.1957	0.514275	0.5103562	549.7656	3.834189	0	950.9545	785.9286	0.3603809	0.5139782	548.5627	3.768027	0	6	939	789						Frog_fixed.avi	0
5847	351	922.8313	796.1925	0.5138941	0.5098881	549.4788	3.840205	0	949.4724	784.5539	0.3599747	0.5137278	548.3885	3.758503	0	6	936	790						Frog_fixed.avi	0
5864	352	922.8314	795.9455	0.5135179	0.5094962	549.3327	3.843295	0	948.7894	781.9816	0.3595378	0.5134743	548.3854	3.773349	0	6	936	789						Frog_fixed.avi	0
5880	353	928.0388	797.4471	0.5131381	0.5090771	549.213	3.846784	0	950.6812	785.4716	0.3591269	0.5132985	548.1432	3.792951	0	6	939	791						Frog_fixed.avi	0
5897	354	921.969	790.353	0.5127168	0.5088114	549.2179	3.851108	0	951.3751	782.0164	0.3586873	0.5131563	548.0058	3.767632	0	6	937	786						Frog_fixed.avi	0
5914	355	932.7949	788.1628	0.512323	0.5085291	549.0101	3.844209	0	952.6455	782.2167	0.3582271	0.5130833	547.922	3.767987	0	6	943	785						Frog_fixed.avi	0
5930	356	927.1237	797.3012	0.5119019	0.5082834	548.9098	3.842399	0	950.6829	787.5782	0.3577773	0.5130568	547.726	3.779843	0	6	939	792						Frog_fixed.avi	0
5947	357	929.4723	794.6115	0.5114877	0.5081318	548.5933	3.838306	0	953.0756	781.8666	0.3573216	0.5130721	547.5287	3.766485	0	6	941	788						Frog_fixed.avi	0
5964	358	927.3046	794.4285	0.5110608	0.5079796	548.5151	3.828778	0	953.902	787.0195	0.3568519	0.5130341	547.4056	3.768706	0	6	941	791						Frog_fixed.avi	0
5980	359	926.878	793.5469	0.5106665	0.5078303	548.1909	3.825964	0	949.6849	784.2684	0.3564059	0.5130382	547.2841	3.775114	0	6	938	789						Frog_fixed.avi	0
5997	360	919.6258	797.038	0.5103046	0.5077537	547.9199	3.830763	0	947.868	783.2083	0.3559927	0.5130825	547.238	3.767692	0	6	934	790						Frog_fixed.avi	0
6014	361	930.3303	793.4495	0.5099976	0.5076982	547.8908	3.828371	0	954.3187	785.373	0.3556642	0.5131103	546.9553	3.762983	0	6	942	789						Frog_fixed.avi	0
6030	362	933.4906	790.4234	0.5097201	0.5077196	547.6862	3.818665	0	953.238	785.0162	0.3553086	0.513146	546.8375	3.76545	0	6	943	788						Frog_fixed.avi	0
6047	363	919.5342	796.2618	0.5093806	0.50775	547.3324	3.818183	0	959.8126	781.0901	0.3550825	0.5129882	546.8054	3.769441	0	6	940	789						Frog_fixed.avi	0
6063	364	925.5537	796.5127	0.5091637	0.5078719	547.1985	3.814181	0	954.5966	784.8997	0.3546987	0.5133229	546.8073	3.767813	0	6	940	791						Frog_fixed.avi	0
6080	365	924.3112	795.8431	0.5089068	0.5079825	547.0984	3.78266	0	951.5311	787.1558	0.3544168	0.5134659	546.4063	3.75281	0	6	938	791						Frog_fixed.avi	0
6097	366	927.6991	797.3698	0.5087362	0.5081083	546.7418	3.796392	0	956.4275	786.2308	0.3542241	0.5136312	546.0699	3.738353	0	6	942	792						Frog_fixed.avi	0
6113	367	927.212	797.0126	0.508556	0.5082992	546.4102	3.77934	0	954.6206	785.0942	0.353995	0.5137702	545.9654	3.740089	0	6	941	791						Frog_fixed.avi	0
6130	368	930.889	794.5002	0.5084537	0.5084737	546.3708	3.771801	0	953.5715	783.3535	0.3537918	0.5138957	545.8053	3.725563	0	6	942	789						Frog_fixed.avi	0
6147	369	930.5952	794.8818	0.5083079	0.508594	546.0127	3.790705	0	953.7831	785.0392	0.3536599	0.5139937	545.596	3.73327	0	6	942	790						Frog_fixed.avi	0
6163	370	920.8593	800.7397	0.5082583	0.5088047	545.8297	3.780878	0	947.5031	795.0778	0.3536148	0.5141543	545.386	3.72517	0	6	934	798						Frog_fixed.avi	0
6180	371	909.8807	821.2495	0.5082257	0.5090546	545.5406	3.759139	0	944.5216	808.0128	0.3536226	0.5144607	545.1048	3.722427	0	6	927	815						Frog_fixed.avi	0
6197	372	910.5676	815.3198	0.5082371	0.5091935	545.3271	3.764875	0	945.8942	801.9093	0.3535655	0.5145827	544.9162	3.707225	0	6	928	809						Frog_fixed.avi	0
6213	373	913.1957	816.7751	0.5082588	0.5092208	545.1431	3.742837	0	952.1673	807.8171	0.3535903	0.5144528	544.8874	3.692219	0	6	933	812						Frog_fixed.avi	0
6230	374	912.9437	818.8589	0.5082892	0.5091719	544.9479	3.752966	0	950.3077	799.8528	0.3535923	0.5144852	544.8874	3.708073	0	6	932	809						Frog_fixed.avi	0
6247	375	914.3701	820.0267	0.50833	0.5090266	544.7042	3.755346	0	942.5645	804.8606	0.3534582	0.5147142	544.8894	3.698545	0	6	928	812						Frog_fixed.avi	0
6263	376	906.76	822.7186	0.5083477	0.5088893	544.5966	3.75256	0	944.287	805.5952	0.3534915	0.5146969	544.2261	3.690478	0	6	926	814						Frog_fixed.avi	0
6280	377	905.1577	820.4232	0.5083804	0.508763	544.4825	3.738086	0	947.0505	807.7779	0.3535542	0.5143972	544.2084	3.679477	0	6	926	814						Frog_fixed.avi	0
6297	378	906.3605	819.9874	0.5084555	0.5086037	544.1694	3.716294	0	945.3295	803.6235	0.3535807	0.514345	544.2084	3.665469	0	6	926	812						Frog_fixed.avi	0
6313	379	907.2806	818.5494	0.5085005	0.5084618	543.9803	3.726721	0	938.7972	802.5449	0.3534931	0.5145054	544.2103	3.659492	0	6	923	811						Frog_fixed.avi	0
6330	380	904.1224	819.4302	0.5085677	0.5081748	543.7586	3.714221	0	936.0629	807.2487	0.3535485	0.5142867	543.7002	3.662092	0	6	920	813						Frog_fixed.avi	0
6347	381	941.0272	668.6575	0.5081192	0.5069072	543.725	3.725575	0	991.0929	660.858	0.3536108	0.5131819	543.683	3.672625	0	7	966	665						Frog_fixed.avi	0
6363	382	976.6766	538.532	0.50776	0.5057042	544.0215	3.688463	0	1026.303	538.8293	0.3536128	0.5121361	543.6515	3.621565	0	7	1001	539						Frog_fixed.avi	0
6380	383	997.9681	485.6711	0.507713	0.5051312	543.9001	3.704288	0	1036.28	500.2745	0.3535165	0.5115554	543.793	3.637843	0	7	1017	493						Frog_fixed.avi	0
6397	384	1005.228	485.6053	0.5079082	0.504906	543.6968	3.706202	0	1036.873	495.7574	0.3535167	0.5113941	543.6776	3.64139	0	7	1021	491						Frog_fixed.avi	0
6413	385	1002.218	483.998	0.5080279	0.5045339	543.5738	3.68532	0	1035.263	500.1469	0.3535261	0.5110136	543.549	3.623417	0	7	1019	492						Frog_fixed.avi	0
6430	386	999.5807	489.1992	0.5081045	0.5041295	543.4026	3.673898	0	1039.437	498.5656	0.3535829	0.5107296	543.2966	3.628795	0	7	1020	494						Frog_fixed.avi	0
6447	387	999.2415	487.3442	0.5081826	0.5037408	543.3415	3.679215	0	1040.083	494.382	0.3535911	0.5103707	543.2213	3.622259	0	7	1020	491						Frog_fixed.avi	0
6463	388	1004.303	485.2448	0.5083016	0.5033809	543.1765	3.660506	0	1039.985	499.1809	0.3536103	0.5099971	543.1292	3.618945	0	7	1022	492						Frog_fixed.avi	0
6480	389	1004.258	482.4036	0.5083575	0.5029963	543.1537	3.670676	0	1040.215	497.0763	0.3536069	0.5096703	543.1017	3.623034	0	7	1022	490						Frog_fixed.avi	0
6497	390	1005.34	480.7473	0.5083889	0.5026255	543.1082	3.667552	0	1039.499	499.8878	0.3535946	0.5092486	543.0612	3.615813	0	7	1022	490						Frog_fixed.avi	0
6513	391	1006.543	485.8037	0.5084301	0.5022448	543.0316	3.651716	0	1041.844	492.373	0.3535994	0.5089371	543.0435	3.603053	0	7	1024	489						Frog_fixed.avi	0
6530	392	1003.784	481.3549	0.5084495	0.5020009	543.1498	3.665058	0	1040.886	500.6804	0.3535975	0.508546	543.0486	3.595208	0	7	1022	491						Frog_fixed.avi	0
6547	393	1008.909	483.853	0.5084864	0.5016941	543.0465	3.641733	0	1038.647	496.4155	0.3536088	0.5083275	542.9919	3.598179	0	7	1024	490						Frog_fixed.avi	0
6563	394	1008.336	484.0297	0.508501	0.5015387	543.0532	3.639997	0	1038.186	497.2457	0.3536005	0.5081536	542.9856	3.58712	0	7	1023	491						Frog_fixed.avi	0
6580	395	1006.292	478.0551	0.5084994	0.5014614	543.082	3.63042	0	1040.767	493.7178	0.353573	0.5080096	542.9999	3.577628	0	7	1024	486						Frog_fixed.avi	0
6597	396	1008.469	479.1529	0.5085099	0.5013896	543.0853	3.604319	0	1038.049	498.2266	0.3535646	0.5079142	542.9905	3.567375	0	7	1023	489						Frog_fixed.avi	0
6613	397	1009.754	481.5723	0.5085117	0.5013596	543.0523	3.60177	0	1036.861	501.0487	0.3535304	0.5077238	542.9313	3.552728	0	7	1023	491						Frog_fixed.avi	0
6630	398	1010.506	483.4246	0.5084924	0.5013573	543.0552	3.578327	0	1033.864	498.2758	0.3534481	0.5076618	543.0345	3.541567	0	7	1022	491						Frog_fixed.avi	0
6646	399	1010.91	483.3865	0.508463	0.5014068	543.0291	3.559086	0	1035.262	501.2132	0.353405	0.5076627	543.0501	3.524757	0	7	1023	492						Frog_fixed.avi	0
6663	400	1008.423	485.0605	0.5084032	0.5015492	542.9895	3.548889	0	1034.426	497.6339	0.353346	0.5077862	542.978	3.520053	0	7	1021	491						Frog_fixed.avi	0
6680	401	1006.521	485.2344	0.5082955	0.5017374	543.0076	3.516938	0	1038.768	494.6679	0.3532782	0.507963	542.9014	3.502072	0	7	1023	490						Frog_fixed.avi	0
6696	402	1006.982	482.1926	0.5081886	0.5020432	543.0711	3.50212	0	1036.823	495.9023	0.3531388	0.5082157	542.9482	3.481251	0	7	1022	489						Frog_fixed.avi	0
6713	403	1011.234	484.5476	0.5080527	0.502372	543.2487	3.489984	0	1033.837	494.1089	0.3529522	0.5084807	543.101	3.47191	0	7	1023	489						Frog_fixed.avi	0
6730	404	1009.28	479.7428	0.507897	0.5028467	543.2314	3.470345	0	1035.863	495.1424	0.3528292	0.5089694	542.9942	3.4618	0	7	1023	487						Frog_fixed.avi	0
6746	405	1006.553	485.5589	0.5076593	0.5032111	543.3926	3.48315	0	1037.678	499.6761	0.3526324	0.5093406	543.0239	3.45904	0	7	1022	493						Frog_fixed.avi	0
6763	406	1012.093	484.3553	0.5074729	0.5036582	543.3751	3.484077	0	1033.201	493.2409	0.3523783	0.5098165	543.1115	3.444761	0	7	1023	489						Frog_fixed.avi	0
6780	407	1003.855	486.6201	0.5071416	0.5039735	543.4722	3.473509	0	1035.955	493.4391	0.3521014	0.5101578	543.1001	3.43057	0	7	1020	490						Frog_fixed.avi	0
6796	408	1011.013	482.7336	0.506812	0.5042759	543.3598	3.468754	0	1036.629	495.8743	0.3517745	0.5105962	543.1517	3.448217	0	7	1024	489						Frog_fixed.avi	0
6813	409	1009.635	487.7878	0.506441	0.50454	543.5419	3.469411	0	1036.394	495.1954	0.3513798	0.5108689	543.2363	3.444297	0	7	1023	491						Frog_fixed.avi	0
6830	410	1013.438	485.6556	0.5060127	0.5047439	543.579	3.466211	0	1035.248	490.772	0.3509316	0.5112581	543.3618	3.420368	0	7	1024	488						Frog_fixed.avi	0
6846	411	1012	486.8127	0.5055315	0.5049029	543.6724	3.468781	0	1032.795	495.5825	0.3504704	0.5115653	543.3894	3.436295	0	7	1022	491						Frog_fixed.avi	0
6863	412	1011.89	487.0135	0.5049915	0.5049726	543.712	3.4706	0	1030.064	498.0711	0.3499545	0.5118639	543.4499	3.432788	0	7	1021	493						Frog_fixed.avi	0
6880	413	1008.471	491.7181	0.5044231	0.5050063	543.7679	3.482499	0	1029.164	493.9237	0.3494197	0.5121704	543.4894	3.446572	0	7	1019	493						Frog_fixed.avi	0
6896	414	1005.926	493.7108	0.5037987	0.5049917	543.8975	3.495623	0	1031.41	494.9216	0.3488474	0.5123898	543.5574	3.454256	0	7	1019	494						Frog_fixed.avi	0
6913	415	1011.42	489.7298	0.5032024	0.5049674	543.782	3.477751	0	1030.367	501.2497	0.3482534	0.5125791	543.6349	3.459198	0	7	1021	495						Frog_fixed.avi	0
6930	416	1010.904	494.0063	0.5025967	0.5049297	543.9116	3.48971	0	1031.261	496.1936	0.3476124	0.512828	543.8621	3.469438	0	7	1021	495						Frog_fixed.avi	0
6946	417	1005.028	492.1338	0.5019355	0.5048577	544.1725	3.513097	0	1033.891	497.851	0.3470303	0.5129479	543.8461	3.473061	0	7	1019	495						Frog_fixed.avi	0
6963	418	1007.869	489.8123	0.5013309	0.5047969	544.0557	3.515544	0	1031.96	495.3621	0.3464384	0.5130793	543.9055	3.474637	0	7	1020	493						Frog_fixed.avi	0
6980	419	1006.94	491.2642	0.5007526	0.5047213	543.911	3.526448	0	1032.152	493.4446	0.3458651	0.5131449	543.9542	3.489714	0	7	1020	492						Frog_fixed.avi	0
6996	420	1011.976	491.6779	0.5001957	0.5046148	543.9825	3.540187	0	1028.812	503.8085	0.3453237	0.5131812	544.0076	3.515007	0	7	1020	498						Frog_fixed.avi	0
7013	421	1014.029	494.9888	0.4996771	0.5045648	544.0563	3.559156	0	1030.47	503.0647	0.3448212	0.5132595	544.1407	3.523587	0	7	1022	499						Frog_fixed.avi	0
7030	422	1009.717	504.4296	0.4992119	0.5045906	544.0309	3.564163	0	1029.633	510.3592	0.3443924	0.5134372	544.2177	3.531486	0	7	1020	507						Frog_fixed.avi	0
7046	423	997.1741	654.8963	0.49857	0.5057107	544.1389	3.568126	0	1020.167	650.373	0.3442523	0.5147002	544.1998	3.556986	0	8	1009	653						Frog_fixed.avi	0
7063	424	990.7029	771.3515	0.4981034	0.5069462	544.1936	3.601076	0	1013.506	762.1429	0.3441819	0.5159738	544.197	3.576509	0	8	1002	767						Frog_fixed.avi	0
7080	425	972.0007	844.3087	0.4978892	0.5074344	544.1161	3.610121	0	1003.105	830.8293	0.3440072	0.5165306	544.1484	3.570551	0	8	988	838						Frog_fixed.avi	0
7096	426	976.0553	834.9084	0.4977905	0.507435	544.1112	3.608527	0	1002.039	820.3933	0.3436615	0.5165335	544.2914	3.585274	0	8	989	828						Frog_fixed.avi	0
7113	427	969.5517	840.7108	0.4976854	0.5075591	544.14	3.631843	0	1000.532	826.157	0.3434309	0.5166662	544.2876	3.591878	0	8	985	833						Frog_fixed.avi	0
7130	428	976.4979	834.4448	0.4976281	0.5076353	544.2552	3.635093	0	997.5979	819.8472	0.3432266	0.5168414	544.3862	3.585328	0	8	987	827						Frog_fixed.avi	0
7146	429	976.1331	835.7411	0.4975722	0.5077456	544.4139	3.651165	0	1002.974	821.6296	0.3431424	0.5169755	544.3033	3.612494	0	8	990	829						Frog_fixed.avi	0
7163	430	976.8929	829.7086	0.4975547	0.5078874	544.4194	3.652804	0	998.988	822.6058	0.3430579	0.5171345	544.3965	3.624424	0	8	988	826						Frog_fixed.avi	0
7180	431	969.7562	837.6414	0.4975713	0.5079318	544.4398	3.679014	0	999.6918	822.0738	0.3430451	0.5172271	544.3926	3.616697	0	8	985	830						Frog_fixed.avi	0
7196	432	973.2761	834.469	0.4976529	0.5079967	544.3094	3.677253	0	998.5947	820.3597	0.3430681	0.5173447	544.4088	3.621147	0	8	986	827						Frog_fixed.avi	0
7213	433	973.7288	836.3657	0.4977686	0.5080887	544.2305	3.67944	0	999.121	815.4893	0.3431373	0.5175282	544.3966	3.64063	0	8	986	826						Frog_fixed.avi	0
7229	434	974.3666	837.076	0.497947	0.5082029	544.2899	3.686221	0	997.7286	819.7402	0.3432543	0.5176477	544.4167	3.635777	0	8	986	828						Frog_fixed.avi	0
7246	435	973.5142	830.2733	0.4981033	0.5084024	544.4007	3.685218	0	1004.429	827.7972	0.3434781	0.5175015	544.3939	3.660922	0	8	989	829						Frog_fixed.avi	0
7263	436	978.2495	833.005	0.4983642	0.508558	544.3667	3.697675	0	1003.378	820.1008	0.3436624	0.5179	544.3967	3.641142	0	8	991	827						Frog_fixed.avi	0
7279	437	974.4972	832.211	0.4985937	0.5087299	544.4918	3.725273	0	998.8811	820.9297	0.3439262	0.5179881	544.4751	3.665823	0	8	987	827						Frog_fixed.avi	0
7296	438	978.1629	833.9341	0.4989524	0.5089004	544.3521	3.707428	0	997.5882	821.0745	0.3442115	0.5180963	544.5165	3.67298	0	8	988	828						Frog_fixed.avi	0
7313	439	976.0424	831.0035	0.4992653	0.5090728	544.4073	3.726127	0	999.3354	822.3644	0.3445437	0.5181638	544.5189	3.651242	0	8	988	827						Frog_fixed.avi	0
7329	440	973.3607	832.3894	0.4996118	0.5092545	544.3126	3.706038	0	1000.054	824.3021	0.3448944	0.518266	544.5685	3.664699	0	8	987	828						Frog_fixed.avi	0
7346	441	971.7097	834.6754	0.5000189	0.5094099	544.5136	3.737233	0	997.1838	820.6974	0.345258	0.5183972	544.6183	3.662433	0	8	984	828						Frog_fixed.avi	0
7363	442	980.5812	832.3907	0.5004546	0.5095546	544.4949	3.735824	0	999.9221	819.6302	0.3456829	0.518463	544.5134	3.666689	0	8	990	826						Frog_fixed.avi	0
7379	443	977.007	834.8632	0.5008765	0.5096853	544.4698	3.726774	0	1004.374	822.3409	0.3461038	0.5182517	544.5098	3.669283	0	8	991	829						Frog_fixed.avi	0
7396	444	978.5674	833.6781	0.5013271	0.5097607	544.4886	3.701207	0	1000.829	821.1141	0.3465557	0.5185034	544.5123	3.676129	0	8	990	827						Frog_fixed.avi	0
7413	445	975.1387	835.7839	0.5017884	0.5098483	544.4886	3.695182	0	1000.357	821.9263	0.3470174	0.5184615	544.5704	3.672257	0	8	988	829						Frog_fixed.avi	0
7429	446	972.1793	835.0372	0.5022647	0.5098628	544.5352	3.70001	0	999.1042	819.0872	0.3474943	0.5183802	544.5791	3.670586	0	8	986	827						Frog_fixed.avi	0
7446	447	978.3893	832.2493	0.5027653	0.5098382	544.5144	3.697103	0	999.1692	819.7621	0.3479784	0.5182153	544.5685	3.664384	0	8	989	826						Frog_fixed.avi	0
7463	448	978.178	830.2376	0.5032736	0.509771	544.4987	3.703953	0	997.6658	823.8914	0.3484789	0.5180403	544.543	3.653666	0	8	988	827						Frog_fixed.avi	0
7479	449	977.9736	831.7524	0.5037865	0.5097172	544.4498	3.698749	0	997.0837	821.9355	0.3489784	0.517903	544.5466	3.667578	0	8	988	827						Frog_fixed.avi	0
7496	450	978.1671	833.2499	0.504289	0.5096614	544.4179	3.695363	0	997.9761	817.4088	0.349473	0.5176986	544.4977	3.67809	0	8	988	825						Frog_fixed.avi	0
7513	451	974.0563	830.7946	0.5047753	0.5096073	544.4099	3.690201	0	998.8926	820.1061	0.3499549	0.5175104	544.4664	3.656494	0	8	986	825						Frog_fixed.avi	0
7529	452	976.1844	831.0853	0.505264	0.5095792	544.3638	3.702977	0	997.6586	825.01	0.3504173	0.5173351	544.4615	3.663301	0	8	987	828						Frog_fixed.avi	0
7546	453	973.4298	830.331	0.5057251	0.50955	544.3148	3.697161	0	1000.248	821.9303	0.3508897	0.5172293	544.3871	3.66201	0	8	987	826						Frog_fixed.avi	0
7563	454	974.5688	831.7017	0.5061806	0.5095351	544.2551	3.702005	0	1004.745	817.1037	0.3513638	0.5169223	544.3821	3.66608	0	8	990	824						Frog_fixed.avi	0
7579	455	972.0833	835.7404	0.5066341	0.5095243	544.1335	3.70104	0	995.7522	822.7698	0.3517697	0.516991	544.3843	3.670532	0	8	984	829						Frog_fixed.avi	0
7596	456	969.8544	833.2526	0.5070796	0.5095238	543.9943	3.692938	0	1001.939	825.8882	0.3522393	0.5166492	544.2775	3.652812	0	8	986	830						Frog_fixed.avi	0
7613	457	968.0838	834.9438	0.5075443	0.5095016	543.9276	3.695617	0	995.3751	821.972	0.3526464	0.5167826	544.2797	3.653753	0	8	982	828						Frog_fixed.avi	0
7629	458	967.8898	833.079	0.5080491	0.5094929	543.8695	3.685341	0	996.4043	820.731	0.3531351	0.5166605	544.1774	3.664924	0	8	982	827						Frog_fixed.avi	0
7646	459	894.6717	839.7266	0.5089608	0.5094844	543.8661	3.677237	0	913.283	830.8755	0.3541207	0.5166578	544.0376	3.663776	0	9	904	835						Frog_fixed.avi	0
7663	460	873.184	834.2043	0.5096503	0.509607	543.6755	3.678505	0	896.9998	826.8563	0.3547931	0.5166616	543.7911	3.673159	0	9	885	831						Frog_fixed.avi	0
7679	461	872.2327	834.9358	0.5100832	0.5096422	543.5778	3.680957	0	889.5312	828.9785	0.3551656	0.5166609	543.7682	3.661453	0	9	881	832						Frog_fixed.avi	0
7696	462	869.129	837.2361	0.5105008	0.509697	543.489	3.674457	0	891.9659	824.9913	0.3555158	0.5166893	543.7303	3.66327	0	9	881	831						Frog_fixed.avi	0
7713	463	867.6682	837.3626	0.5108737	0.5097767	543.4359	3.666085	0	894.0355	824.7123	0.3558815	0.5167299	543.5515	3.660581	0	9	881	831						Frog_fixed.avi	0
7729	464	865.2921	836.5646	0.5111995	0.5098957	543.2869	3.649327	0	895.4393	823.3881	0.3561957	0.5168183	543.3862	3.646873	0	9	880	830						Frog_fixed.avi	0
7746	465	866.1011	837.0209	0.5115347	0.5099745	543.2621	3.642353	0	892.0865	825.6578	0.3564455	0.5168578	543.3496	3.654053	0	9	879	831						Frog_fixed.avi	0
7762	466	869.407	836.2578	0.5118266	0.509972	542.9428	3.643509	0	893.2336	825.519	0.3566975	0.5168623	543.1096	3.658762	0	9	881	831						Frog_fixed.avi	0
7779	467	866.4474	836.7086	0.5120913	0.5099941	542.8889	3.634828	0	892.7506	824.1592	0.3568856	0.5168555	543.0123	3.64551	0	9	880	830						Frog_fixed.avi	0
7796	468	869.7543	836.4108	0.5123286	0.5099827	542.6221	3.63632	0	895.283	826.8243	0.3570983	0.5168856	542.7938	3.641805	0	9	883	832						Frog_fixed.avi	0
7812	469	870.9394	834.5474	0.5126014	0.5100994	542.6647	3.62855	0	893.8647	825.7523	0.3572658	0.5169318	542.7003	3.642096	0	9	882	830						Frog_fixed.avi	0
7829	470	867.6883	834.2836	0.5127584	0.5101501	542.3032	3.629671	0	895.3539	823.2728	0.357415	0.5170097	542.4919	3.630018	0	9	882	829						Frog_fixed.avi	0
7846	471	868.4125	832.421	0.5129402	0.5102357	542.1329	3.602705	0	891.6648	826.423	0.3575295	0.5170916	542.2467	3.628786	0	9	880	829						Frog_fixed.avi	0
7862	472	872.7514	832.3309	0.513101	0.5103297	542.0364	3.610306	0	893.0417	826.2781	0.3576236	0.5171905	542.1039	3.632421	0	9	883	829						Frog_fixed.avi	0
7879	473	869.3473	831.8086	0.5132207	0.5104214	541.9709	3.61061	0	893.2953	829.1777	0.3576796	0.5172713	541.9703	3.62874	0	9	881	830						Frog_fixed.avi	0
7896	474	868.3834	837.4783	0.5132983	0.5104381	541.6968	3.603079	0	904.0911	826.3193	0.3578071	0.5171101	541.9476	3.611785	0	9	886	832						Frog_fixed.avi	0
7912	475	869.1469	834.3947	0.5133782	0.5105175	541.4363	3.594531	0	893.3575	825.9606	0.3577345	0.5174679	541.9493	3.618462	0	9	881	830						Frog_fixed.avi	0
7929	476	867.9459	837.2701	0.5134532	0.5106186	541.1495	3.593207	0	892.0855	827.615	0.3577611	0.5176319	541.3337	3.611609	0	9	880	832						Frog_fixed.avi	0
7946	477	865.2855	834.5184	0.5134791	0.5107448	541.0258	3.579502	0	897.2128	825.8375	0.3577575	0.5177643	541.1637	3.599074	0	9	881	830						Frog_fixed.avi	0
7962	478	866.0151	833.9139	0.5134982	0.5108345	540.9263	3.585574	0	897.1285	829.3969	0.3577483	0.5178873	540.9741	3.597156	0	9	882	832						Frog_fixed.avi	0
7979	479	869.2305	831.295	0.5135527	0.5109398	540.6016	3.576576	0	895.7523	826.8747	0.3577399	0.5180152	540.7845	3.588431	0	9	882	829						Frog_fixed.avi	0
7996	480	869.3773	832.4693	0.5135853	0.5110172	540.4085	3.561911	0	893.6237	829.3671	0.3577266	0.5180942	540.5876	3.592402	0	9	882	831						Frog_fixed.avi	0
8012	481	833.9899	832.7869	0.5138736	0.5111628	540.4416	3.558117	0	858.028	828.1055	0.3580176	0.5182942	540.5829	3.579628	0	9	846	830						Frog_fixed.avi	0
8029	482	661.0632	854.051	0.5149478	0.5113479	540.3527	3.552138	0	698.321	851.4381	0.3593172	0.5186079	540.3468	3.583536	0	10	680	853						Frog_fixed.avi	0
8046	483	524.9703	864.5131	0.5160469	0.5116003	539.9802	3.534222	0	543.9585	861.2	0.3605328	0.518804	539.8508	3.576137	0	10	534	863						Frog_fixed.avi	0
8062	484	497.024	864.6697	0.516365	0.511623	539.8181	3.528762	0	525.0971	854.4722	0.3607317	0.5188125	539.6665	3.573945	0	10	511	860						Frog_fixed.avi	0
8079	485	491.111	862.0513	0.5164075	0.5117008	539.6442	3.535948	0	516.676	859.8314	0.3606367	0.518809	539.5682	3.567501	0	10	504	861						Frog_fixed.avi	0
8096	486	489.3353	865.3956	0.5164681	0.5116923	539.4443	3.522699	0	519.4998	857.8445	0.3606041	0.5187846	539.3588	3.559783	0	10	504	862						Frog_fixed.avi	0
8112	487	488.8375	865.9426	0.5165222	0.511619	539.2988	3.524365	0	517.5703	859.9678	0.3605767	0.5187041	539.1741	3.563004	0	10	503	863						Frog_fixed.avi	0
8129	488	486.1765	871.6696	0.5165765	0.5115202	539.1395	3.523703	0	519.4176	862.103	0.3605835	0.5185777	538.9092	3.559587	0	10	503	867						Frog_fixed.avi	0
8146	489	488.8873	870.4365	0.5166144	0.5113903	538.9996	3.529887	0	516.2441	862.0635	0.3605806	0.5183861	538.7399	3.558276	0	10	503	866						Frog_fixed.avi	0
8162	490	492.0193	867.6951	0.5166969	0.5111752	538.7225	3.526507	0	518.6155	861.4847	0.3605694	0.5181503	538.5785	3.552621	0	10	505	865						Frog_fixed.avi	0
8179	491	490.8418	867.6597	0.5167626	0.5109209	538.6128	3.513363	0	517.8948	862.2015	0.3605804	0.5178879	538.3595	3.559525	0	10	504	865						Frog_fixed.avi	0
8196	492	492.6167	869.3645	0.516822	0.5106587	538.3289	3.522681	0	515.6387	863.2024	0.3605865	0.5176955	538.2245	3.563109	0	10	504	866						Frog_fixed.avi	0
8212	493	485.9281	869.1772	0.5168425	0.5104843	538.226	3.528407	0	519.3951	864.1712	0.3605891	0.5175381	538.0156	3.569048	0	10	503	867						Frog_fixed.avi	0
8229	494	487.7054	867.6873	0.5168576	0.5103466	538.131	3.52368	0	516.7498	864.9791	0.360548	0.5174885	537.8099	3.561258	0	10	502	866						Frog_fixed.avi	0
8246	495	484.6301	865.8141	0.5168263	0.510244	537.8701	3.527925	0	515.3898	859.9807	0.360509	0.5174944	537.6449	3.568413	0	10	500	863						Frog_fixed.avi	0
8262	496	482.8864	867.0978	0.5168048	0.5101651	537.4513	3.512353	0	516.0377	864.2621	0.3604446	0.5175349	537.4477	3.566444	0	10	499	866						Frog_fixed.avi	0
8279	497	480.1396	868.6998	0.5167333	0.5100777	537.3467	3.527163	0	513.5743	863.7398	0.360387	0.5175663	537.2224	3.559367	0	10	497	866						Frog_fixed.avi	0
8296	498	480.6808	871.6239	0.5167112	0.5099981	537.2029	3.514878	0	514.0997	862.3394	0.3603308	0.5175723	537.0096	3.548106	0	10	497	867						Frog_fixed.avi	0
8312	499	478.6304	872.5369	0.5166834	0.509869	537.1194	3.516054	0	513.4459	865.3363	0.3602813	0.5175459	536.8375	3.543784	0	10	496	869						Frog_fixed.avi	0
8329	500	479.6949	871.1324	0.5166432	0.5097464	537.0502	3.515425	0	515.0695	863.0975	0.3601978	0.5175352	536.724	3.538697	0	10	497	867						Frog_fixed.avi	0
8345	501	479.137	869.7908	0.5165618	0.5096319	536.811	3.506189	0	514.4575	862.8333	0.3600891	0.5175125	536.5261	3.524515	0	10	497	866						Frog_fixed.avi	0
8362	502	476.3318	871.2258	0.5164365	0.5095342	536.4384	3.492662	0	512.9736	864.7173	0.3599542	0.5175156	536.3743	3.51787	0	10	495	868						Frog_fixed.avi	0
8379	503	479.6205	867.1575	0.516342	0.5094778	536.3634	3.482683	0	513.7577	862.0405	0.3597945	0.5175815	536.3591	3.503814	0	10	497	865						Frog_fixed.avi	0
8395	504	479.7941	868.55	0.5161999	0.5094488	536.149	3.465535	0	516.2396	858.4909	0.3596194	0.5177091	536.0547	3.498814	0	10	498	864						Frog_fixed.avi	0
8412	505	545.3	842.671	0.5155772	0.5091894	535.9351	3.472502	0	591.3783	827.7032	0.3591208	0.5175967	535.9594	3.506662	0	11	568	835						Frog_fixed.avi	0
8429	506	548.3384	834.1794	0.5154294	0.5091031	535.9527	3.465447	0	590.4184	830.8671	0.3589435	0.5176488	535.8589	3.49203	0	11	569	833						Frog_fixed.avi	0
8445	507	554.4141	836.1532	0.5154313	0.5091462	535.7997	3.455373	0	592.5766	826.1059	0.3589042	0.5178064	535.6727	3.493741	0	11	573	831						Frog_fixed.avi	0
8462	508	553.357	838.405	0.5154364	0.5091506	535.7158	3.450475	0	592.0448	825.6515	0.3588653	0.5179219	535.5273	3.488372	0	11	573	832						Frog_fixed.avi	0
8479	509	554.2346	830.8378	0.515482	0.5092164	535.4824	3.441443	0	593.1786	826.0564	0.3588431	0.5180407	535.4368	3.480167	0	11	574	828						Frog_fixed.avi	0
8495	510	562.4109	836.4413	0.5155128	0.509276	535.3547	3.453482	0	594.9655	830.1262	0.3588403	0.5181429	535.3848	3.47426	0	11	579	833						Frog_fixed.avi	0
8512	511	558.6122	839.1919	0.5155362	0.5093936	535.2551	3.433051	0	594.8427	831.9438	0.3588422	0.5182325	535.3263	3.47329	0	11	577	836						Frog_fixed.avi	0
8529	512	558.7908	839.5298	0.5155599	0.5095298	535.1132	3.436325	0	589.0228	828.0603	0.3588384	0.5184069	535.2224	3.474349	0	11	574	834						Frog_fixed.avi	0
8545	513	554.967	837.9479	0.515601	0.5097763	534.9579	3.428658	0	593.1634	825.1003	0.3588688	0.5185837	535.1972	3.469462	0	11	574	832						Frog_fixed.avi	0
8562	514	555.6484	833.6306	0.5156173	0.5100526	534.9935	3.416016	0	591.7674	828.4055	0.358894	0.5188196	535.1615	3.474015	0	11	574	831						Frog_fixed.avi	0
8579	515	554.4577	837.1816	0.5156293	0.5102922	534.9484	3.416539	0	592.1616	831.4233	0.3589072	0.5189664	535.1674	3.452626	0	11	573	834						Frog_fixed.avi	0
8595	516	555.3008	838.4537	0.5156415	0.5104692	534.91	3.412985	0	590.8305	831.5181	0.3589189	0.5190976	535.1794	3.456252	0	11	573	835						Frog_fixed.avi	0
8612	517	556.8475	837.7744	0.5156549	0.5105757	534.9807	3.401687	0	591.823	826.6075	0.3589413	0.5192157	535.1581	3.451736	0	11	574	832						Frog_fixed.avi	0
8629	518	557.8298	840.9813	0.5156701	0.510619	534.985	3.406033	0	591.5468	830.6157	0.3589576	0.5192062	535.2136	3.446456	0	11	575	836						Frog_fixed.avi	0
8645	519	557.9891	838.23	0.5156714	0.5106266	535.0482	3.402562	0	592.1095	834.2272	0.3589821	0.5191286	535.2899	3.442769	0	11	575	836						Frog_fixed.avi	0
8662	520	556.947	839.8237	0.5156899	0.5105822	535.1291	3.38517	0	589.7279	833.6435	0.3590136	0.5190037	535.421	3.438075	0	11	573	837						Frog_fixed.avi	0
8679	521	556.7983	843.0491	0.5157014	0.5105239	535.2177	3.390672	0	593.8523	832.9387	0.3590661	0.5188903	535.486	3.440068	0	11	575	838						Frog_fixed.avi	0
8695	522	558.4772	842.0306	0.5157138	0.5104821	535.2869	3.380913	0	594.8336	834.9733	0.359105	0.5188188	535.6458	3.43049	0	11	577	839						Frog_fixed.avi	0
8712	523	559.6963	844.0298	0.5157213	0.5104585	535.3701	3.381186	0	590.9161	827.6956	0.3591273	0.5187354	535.7743	3.402678	0	11	575	836						Frog_fixed.avi	0
8729	524	564.4747	844.4922	0.5156886	0.5104231	535.4472	3.368512	0	591.3105	831.7473	0.3591362	0.5186778	535.8657	3.398765	0	11	578	838						Frog_fixed.avi	0
8745	525	633.4379	760.0909	0.5149887	0.5098343	535.7689	3.357888	0	679.1812	756.675	0.3587073	0.5179728	536.0936	3.404345	0	11	656	758						Frog_fixed.avi	0
8762	526	738.6385	673.3737	0.5139086	0.5090625	536.1426	3.345457	0	775.8944	664.1756	0.3580292	0.5172363	536.4384	3.374213	0	12	757	669						Frog_fixed.avi	0
8779	527	880.6068	564.6232	0.5125979	0.5085115	536.1406	3.345694	0	912.7926	572.9224	0.3571509	0.516515	536.8545	3.376671	0	12	897	569						Frog_fixed.avi	0
8795	528	996.8044	471.3583	0.5115961	0.5081967	536.7416	3.345817	0	1023.497	488.6215	0.3563571	0.5161182	537.3074	3.357476	0	12	1010	480						Frog_fixed.avi	0
8812	529	1020.022	457.0853	0.5113906	0.5082461	536.8239	3.360976	0	1041.785	477.1498	0.3560065	0.5160967	537.4022	3.366079	0	12	1031	467						Frog_fixed.avi	0
8828	530	1024.201	447.0157	0.5114264	0.5084561	536.8835	3.370501	0	1046.293	466.4762	0.3559771	0.5161973	537.4185	3.371434	0	12	1035	457						Frog_fixed.avi	0
8845	531	1020.028	453.2858	0.5114511	0.5085601	537.0962	3.34455	0	1049.247	471.8614	0.3559321	0.5162361	537.5871	3.350915	0	12	1035	463						Frog_fixed.avi	0
8862	532	1024.403	457.7415	0.5114996	0.5086291	537.3508	3.345551	0	1045.065	475.6134	0.3559179	0.5162696	537.7719	3.359896	0	12	1035	467						Frog_fixed.avi	0
8878	533	1026.652	461.5583	0.5115492	0.5087166	537.6033	3.354948	0	1050.921	477.9872	0.3559372	0.51634	537.9833	3.366429	0	12	1039	470						Frog_fixed.avi	0
8895	534	1028.923	459.786	0.5115985	0.5088265	537.8325	3.357116	0	1050.863	476.6163	0.3559694	0.5163935	538.22	3.355705	0	12	1040	468						Frog_fixed.avi	0
8912	535	1024.337	458.3907	0.5116158	0.5089469	537.975	3.358238	0	1051.916	476.5548	0.3559964	0.5164167	538.4215	3.365425	0	12	1038	467						Frog_fixed.avi	0
8928	536	1022.871	459.2029	0.511638	0.5090332	538.1548	3.361282	0	1049.317	476.25	0.3560502	0.5164468	538.6558	3.358921	0	12	1036	468						Frog_fixed.avi	0
8945	537	1021.707	457.8791	0.5116659	0.5091131	538.3738	3.368152	0	1047.074	476.0796	0.3560897	0.5164494	538.9125	3.364329	0	12	1034	467						Frog_fixed.avi	0
8962	538	1021.781	459.9951	0.5116296	0.5091385	538.7914	3.372475	0	1049.481	478.6436	0.3561037	0.5164163	539.1624	3.384502	0	12	1036	469						Frog_fixed.avi	0
8978	539	1022.102	460.2776	0.5116049	0.5091469	538.986	3.363332	0	1052.087	480.6276	0.3560998	0.5163743	539.3976	3.377301	0	12	1037	470						Frog_fixed.avi	0
8995	540	1024.981	457.5977	0.5115752	0.5091885	539.173	3.365953	0	1051.854	477.6096	0.356086	0.5163558	539.6281	3.375163	0	12	1038	468						Frog_fixed.avi	0
9012	541	1023.045	461.7424	0.5115631	0.5092849	539.4529	3.376584	0	1053.107	476.8612	0.3561004	0.5163391	539.867	3.381429	0	12	1038	469						Frog_fixed.avi	0
9028	542	1027.933	457.6725	0.511594	0.509334	539.73	3.373909	0	1046.541	481.5746	0.3561397	0.51634	540.0059	3.400016	0	12	1037	470						Frog_fixed.avi	0
9045	543	1028.42	460.8086	0.5116464	0.5093634	540.0206	3.374894	0	1050.333	480.8904	0.3562332	0.5163316	540.2838	3.395016	0	12	1039	471						Frog_fixed.avi	0
9062	544	1020.014	462.7674	0.5116931	0.5093688	540.1782	3.360249	0	1051.779	475.9047	0.3563309	0.5162822	540.5587	3.393409	0	12	1036	469						Frog_fixed.avi	0
9078	545	1024.628	457.73	0.5117702	0.5093082	540.303	3.359135	0	1044.902	480.2236	0.3564377	0.5161584	540.7206	3.403982	0	12	1035	469						Frog_fixed.avi	0
9095	546	1028.269	464.1935	0.5118911	0.5090986	540.6245	3.36476	0	1047.133	484.6724	0.356525	0.5159022	540.98	3.404715	0	12	1038	474						Frog_fixed.avi	0
9112	547	1029.288	459.8917	0.5119726	0.5089524	540.9031	3.352766	0	1050.629	479.6972	0.3566243	0.515644	541.2588	3.397131	0	12	1040	470						Frog_fixed.avi	0
9128	548	1022.827	460.571	0.5120328	0.5088593	541.0766	3.368685	0	1046.491	475.5589	0.3567469	0.51551	541.3558	3.389705	0	12	1035	468						Frog_fixed.avi	0
9145	549	1020.391	461.2544	0.5120939	0.508857	541.2899	3.361094	0	1046.566	479.6083	0.3568461	0.5153704	541.5526	3.401608	0	12	1033	470						Frog_fixed.avi	0
9162	550	1010.367	483.3952	0.5121959	0.5090082	541.606	3.353299	0	1039.199	486.9092	0.3570144	0.5155001	541.7968	3.397336	0	12	1025	485						Frog_fixed.avi	0
9178	551	1017.293	489.5318	0.5122974	0.5093132	541.6969	3.37472	0	1040.852	500.1494	0.3570803	0.5155982	541.9644	3.409232	0	12	1029	495						Frog_fixed.avi	0
9195	552	1010.348	497.9742	0.5123406	0.5095217	541.7944	3.369946	0	1037.418	502.5936	0.3571456	0.5157161	542.1364	3.408952	0	12	1024	500						Frog_fixed.avi	0
9212	553	1008.085	498.4745	0.5123789	0.5098481	541.8785	3.376962	0	1037.701	499.9622	0.3572101	0.5158907	542.3082	3.40447	0	12	1023	499						Frog_fixed.avi	0
9228	554	1007.465	498.9743	0.5124661	0.5101469	542.0486	3.383298	0	1037.023	501.9103	0.3572725	0.5160395	542.5008	3.415384	0	12	1022	500						Frog_fixed.avi	0
9245	555	1008.844	499.7482	0.512548	0.5103003	542.2808	3.383475	0	1039.827	503.4433	0.3573838	0.5161421	542.5275	3.426692	0	12	1024	502						Frog_fixed.avi	0
9261	556	1012.106	498.4346	0.5126308	0.5104614	542.3926	3.39154	0	1034.969	506.4107	0.3574633	0.5161786	542.6205	3.427036	0	12	1024	502						Frog_fixed.avi	0
9278	557	1011.528	496.7343	0.5126793	0.51058	542.4772	3.410668	0	1036.406	503.3973	0.3575369	0.5161742	542.7112	3.442695	0	12	1024	500						Frog_fixed.avi	0
9295	558	1010.708	493.8761	0.5127181	0.5106512	542.5641	3.397368	0	1037.56	502.7058	0.3576084	0.5161335	542.8323	3.44945	0	12	1024	498						Frog_fixed.avi	0
9311	559	1009.692	497.4275	0.5127454	0.5107707	542.6693	3.424259	0	1041.017	505.6934	0.3576522	0.5161137	542.9327	3.451357	0	12	1025	502						Frog_fixed.avi	0
9328	560	1006.745	497.4607	0.5127516	0.510885	542.8278	3.423172	0	1035.375	508.7424	0.3576723	0.5161094	543.0551	3.463605	0	12	1021	503						Frog_fixed.avi	0
9345	561	1007.303	499.0706	0.5127162	0.5109307	542.9642	3.446738	0	1038.046	505.9705	0.3576464	0.5160545	543.1788	3.47162	0	12	1023	503						Frog_fixed.avi	0
9361	562	1005.938	498.1076	0.512635	0.5109026	543.0234	3.44157	0	1038.554	504.3654	0.3575806	0.5159333	543.2427	3.468754	0	12	1022	501						Frog_fixed.avi	0
9378	563	1004.565	496.0258	0.5125179	0.5108134	543.3541	3.45166	0	1035.292	505.8893	0.3574391	0.5158114	543.4713	3.463768	0	12	1020	501						Frog_fixed.avi	0
9395	564	1008.956	501.4938	0.5124103	0.5106534	543.3613	3.450709	0	1033.396	501.4744	0.3573121	0.5157045	543.4744	3.478615	0	12	1021	501						Frog_fixed.avi	0
9411	565	1006.94	498.8762	0.5121955	0.510464	543.402	3.454809	0	1035.987	499.752	0.3571655	0.5155422	543.529	3.485184	0	12	1021	499						Frog_fixed.avi	0
9428	566	1009.181	498.9313	0.5119977	0.510225	543.5666	3.46394	0	1032.265	501.2467	0.356945	0.5153071	543.7345	3.499618	0	12	1021	500						Frog_fixed.avi	0
9445	567	1003.655	502	0.5117884	0.5099218	543.608	3.480452	0	1036.616	507.3851	0.3567635	0.5149536	543.6686	3.490274	0	12	1020	505						Frog_fixed.avi	0
9461	568	1005.972	499.9301	0.5115445	0.5096347	543.6509	3.472839	0	1037.725	501.7753	0.3565762	0.5147482	543.7314	3.510808	0	12	1022	501						Frog_fixed.avi	0
9478	569	1012.061	500.4564	0.5113264	0.5093492	543.7704	3.495431	0	1034.759	505.411	0.3563255	0.5145129	543.7692	3.504937	0	12	1023	503						Frog_fixed.avi	0
9495	570	1006.061	503.6069	0.5110267	0.5090027	543.6866	3.492615	0	1031.2	512.3109	0.3560244	0.5141568	544.0226	3.511327	0	12	1019	508						Frog_fixed.avi	0
9511	571	999.6642	501.7146	0.5107087	0.5086735	543.9689	3.497866	0	1032.698	503.8475	0.3557644	0.5139802	543.9022	3.515279	0	12	1016	503						Frog_fixed.avi	0
9528	572	1009.125	496.8448	0.5104278	0.5083564	543.9181	3.49138	0	1034.183	505.7019	0.3554385	0.5137537	544.0587	3.527295	0	12	1022	501						Frog_fixed.avi	0
9545	573	1007.255	499.1159	0.5100598	0.5079436	543.8028	3.486694	0	1034.291	508.976	0.3551117	0.5134892	544.0327	3.523664	0	12	1021	504						Frog_fixed.avi	0
9561	574	1002.685	504.7938	0.5096574	0.5075079	543.9539	3.502428	0	1037.482	508.3012	0.3547443	0.5132374	544.0301	3.528118	0	12	1020	507						Frog_fixed.avi	0
9578	575	1002.744	498.5684	0.5092458	0.5071734	544.1428	3.510754	0	1033.662	502.2841	0.3543406	0.5130687	544.1393	3.537357	0	12	1018	500						Frog_fixed.avi	0
9595	576	1012.087	502.4392	0.5088782	0.506816	544.0895	3.518707	0	1036.166	503.9871	0.3539467	0.5128703	544.176	3.53376	0	12	1024	503						Frog_fixed.avi	0
9611	577	1007.34	505.2233	0.5084324	0.5065026	544.0748	3.513364	0	1034.879	506.6638	0.3535022	0.5126805	544.2889	3.546717	0	12	1021	506						Frog_fixed.avi	0
9628	578	1009.999	504.5221	0.5079964	0.5062155	544.0583	3.517151	0	1031.423	508.4083	0.3530757	0.512522	544.3767	3.551875	0	12	1021	506						Frog_fixed.avi	0
9645	579	1005.428	496.3608	0.5075382	0.5060875	544.0275	3.518981	0	1028.606	506.1948	0.3526409	0.5124604	544.3842	3.556874	0	12	1017	501						Frog_fixed.avi	0
9661	580	1004.706	499.7879	0.5070924	0.5059168	543.9863	3.528192	0	1035.509	507.6862	0.3522328	0.5124249	544.2683	3.553485	0	12	1020	504						Frog_fixed.avi	0
9678	581	1008.583	504.2394	0.5066617	0.5057152	543.9863	3.529401	0	1035.611	509.9613	0.3517843	0.5124051	544.3496	3.562769	0	12	1022	507						Frog_fixed.avi	0
9695	582	1010.664	494.1884	0.5062262	0.5055436	544.0714	3.531071	0	1036.431	507.7689	0.351336	0.5123522	544.3694	3.57267	0	12	1024	501						Frog_fixed.avi	0
9711	583	1008.543	498.2297	0.5058056	0.5053321	544.2189	3.543531	0	1036.054	505.0814	0.350908	0.5122759	544.4094	3.584707	0	12	1022	502						Frog_fixed.avi	0
9728	584	1015.15	497.0526	0.5054496	0.5051615	544.2239	3.543775	0	1036.832	505.0893	0.3505121	0.5121882	544.4371	3.573294	0	12	1026	501						Frog_fixed.avi	0
9745	585	1008.065	495.5872	0.505073	0.5050971	544.0258	3.547691	0	1036.246	501.8797	0.3501262	0.5121443	544.5385	3.567865	0	12	1022	499						Frog_fixed.avi	0
9761	586	1010.188	501.0014	0.5048015	0.5050535	544.1745	3.561685	0	1038.838	499.5204	0.3498842	0.5122161	544.4381	3.56841	0	12	1025	500						Frog_fixed.avi	0
9778	587	1010.188	498.1465	0.5045783	0.5052426	544.0266	3.547976	0	1034.668	502.6483	0.349626	0.5123131	544.4972	3.580194	0	12	1022	500						Frog_fixed.avi	0
9795	588	1004.194	500.1552	0.5044041	0.5054452	544.2632	3.567825	0	1036.643	506.9394	0.349464	0.5124732	544.4214	3.583556	0	12	1020	504						Frog_fixed.avi	0
9811	589	1008.66	497.8584	0.5043136	0.5057377	544.1505	3.568082	0	1036.542	501.7966	0.3493233	0.5127615	544.3743	3.592291	0	12	1023	500						Frog_fixed.avi	0
9828	590	1007.897	492.5899	0.5042379	0.5061044	544.0907	3.584262	0	1033.303	500.2505	0.3491988	0.5130066	544.4259	3.584439	0	12	1021	496						Frog_fixed.avi	0
9844	591	1006.907	499.5289	0.504214	0.5063634	543.9563	3.587215	0	1030.705	505.5461	0.3491497	0.5132185	544.3619	3.583416	0	12	1019	503						Frog_fixed.avi	0
9861	592	1004.905	494.9124	0.5041952	0.5066199	543.9366	3.589673	0	1028.472	503.8161	0.3491086	0.5134358	544.2782	3.596378	0	12	1017	499						Frog_fixed.avi	0
9878	593	1003.13	495.8189	0.5042007	0.5068941	544.018	3.591134	0	1030.076	500.085	0.3491026	0.5136427	544.2392	3.573092	0	12	1017	498						Frog_fixed.avi	0
9894	594	1003.229	501.4118	0.504245	0.5070411	544.008	3.590623	0	1026.878	501.1669	0.3491059	0.5137373	544.2111	3.586442	0	12	1015	501						Frog_fixed.avi	0
9911	595	1003.372	499.4036	0.5042933	0.5071796	544.067	3.598384	0	1027.665	501.5785	0.3491243	0.5137706	544.1774	3.582439	0	12	1016	500						Frog_fixed.avi	0
9928	596	997.4489	503.8059	0.5043355	0.507275	544.138	3.584512	0	1025.022	500.4529	0.3491644	0.5138046	544.1028	3.585706	0	12	1011	502						Frog_fixed.avi	0
9944	597	998.6833	503.2054	0.5043949	0.5073542	544.1942	3.584417	0	1025.53	506.0229	0.3492361	0.5137991	543.8843	3.596315	0	12	1012	505						Frog_fixed.avi	0
9961	598	1002.587	502.5771	0.5044595	0.5073805	544.0571	3.609676	0	1025.483	500.7716	0.3492661	0.5137339	543.8537	3.586211	0	12	1014	502						Frog_fixed.avi	0
9978	599	999.2036	507.1888	0.5044696	0.5073171	544.0051	3.604635	0	1026.57	504.0425	0.3492628	0.5136197	543.8076	3.584774	0	12	1013	506						Frog_fixed.avi	0
9994	600	999.0393	507.8297	0.5044457	0.5071999	543.9769	3.600553	0	1030.092	507.5834	0.3492255	0.5134383	543.7794	3.599872	0	12	1015	508						Frog_fixed.avi	0
10011	601	999.3212	505.1912	0.5043604	0.5070418	544.0568	3.608031	0	1022.442	510.7397	0.3491222	0.5132552	543.8702	3.612873	0	12	1011	508						Frog_fixed.avi	0
10028	602	996.8729	504.9981	0.5042629	0.5068475	543.8831	3.61494	0	1023.801	508.119	0.3490218	0.5131175	543.7947	3.597568	0	12	1010	507						Frog_fixed.avi	0
10044	603	999.3654	507.9086	0.5041441	0.5065889	543.6423	3.62217	0	1026.885	505.9225	0.3489154	0.5129793	543.605	3.619021	0	12	1013	507						Frog_fixed.avi	0
10061	604	998.4449	508.0518	0.5040049	0.5063439	543.7172	3.630584	0	1027.621	502.2338	0.3487501	0.5127651	543.6274	3.600655	0	12	1013	505						Frog_fixed.avi	0
10078	605	996.3718	505.9354	0.5038134	0.5060263	543.7401	3.635052	0	1023.373	509.0697	0.3485605	0.5124635	543.669	3.597066	0	12	1010	508						Frog_fixed.avi	0
10094	606	1001.364	504.6522	0.5036816	0.5056974	543.5634	3.624017	0	1023.168	506.8716	0.3484219	0.5122637	543.5505	3.610037	0	12	1012	506						Frog_fixed.avi	0
10111	607	1000.413	509.5624	0.5035995	0.5053753	543.5545	3.64928	0	1022.359	501.6543	0.3483125	0.5120862	543.4894	3.613579	0	12	1011	506						Frog_fixed.avi	0
10128	608	998.6044	507.6042	0.5035405	0.5050625	543.5329	3.65397	0	1023.742	501.5679	0.3482422	0.5118189	543.4395	3.617572	0	12	1011	505						Frog_fixed.avi	0
10144	609	1000.813	506.6102	0.5035194	0.5048077	543.4105	3.653419	0	1022.473	506.2231	0.3482324	0.5115835	543.3775	3.621891	0	12	1012	506						Frog_fixed.avi	0
10161	610	1001.262	505.9793	0.5035667	0.5045573	543.3702	3.651426	0	1024.672	503.6404	0.3482493	0.5114532	543.3303	3.626315	0	12	1013	505						Frog_fixed.avi	0
10178	611	1001.679	506.8433	0.5036381	0.50433	543.3472	3.659202	0	1021.056	501.0674	0.3483118	0.5112711	543.2291	3.633641	0	12	1011	504						Frog_fixed.avi	0
10194	612	993.6432	502.9408	0.5036908	0.5041167	543.2181	3.637654	0	1022.363	503.76	0.348396	0.5110291	543.1153	3.6201	0	12	1008	503						Frog_fixed.avi	0
10211	613	994.755	510.1083	0.503822	0.5038452	542.9669	3.636691	0	1020.258	505.3163	0.3484769	0.5108011	543.1111	3.630881	0	12	1008	508						Frog_fixed.avi	0
10228	614	996.5403	506.6963	0.5039419	0.5036522	542.9351	3.654014	0	1022.096	506.6938	0.348587	0.5105898	542.9246	3.625657	0	12	1009	507						Frog_fixed.avi	0
10244	615	996.5096	506.218	0.5040544	0.5033349	542.8785	3.639079	0	1018.105	505.7323	0.3486636	0.5102344	542.8148	3.629872	0	12	1007	506						Frog_fixed.avi	0
10261	616	995.9164	504.6637	0.5041486	0.503072	542.9297	3.650052	0	1016.701	510.2761	0.3487462	0.5099145	542.7524	3.640135	0	12	1006	507						Frog_fixed.avi	0
10278	617	993.7365	510.3204	0.5043051	0.5027114	542.602	3.662035	0	1020.288	507.8685	0.3488361	0.5096207	542.5927	3.635469	0	12	1007	509						Frog_fixed.avi	0
10294	618	994.8328	510.7163	0.5044455	0.502386	542.4337	3.65893	0	1016.836	512.1642	0.3489122	0.5092397	542.5748	3.640463	0	12	1006	511						Frog_fixed.avi	0
10311	619	989.4392	512.9591	0.5045843	0.5021119	542.4987	3.660043	0	1020.673	506.4974	0.3490698	0.5090291	542.3234	3.644832	0	12	1005	510						Frog_fixed.avi	0
10328	620	996.2131	513.0455	0.5048053	0.5018381	542.2625	3.658972	0	1020.881	501.9687	0.3492159	0.5087905	542.166	3.633677	0	12	1009	508						Frog_fixed.avi	0
10344	621	987.2222	510.387	0.5049426	0.5015961	542.1656	3.643265	0	1017.358	504.1011	0.3493438	0.5085359	542.1817	3.631672	0	12	1002	507						Frog_fixed.avi	0
10361	622	989.7955	513.223	0.5051797	0.5013463	541.9584	3.658883	0	1017.619	511.1001	0.3495363	0.5082775	541.9657	3.644371	0	12	1004	512						Frog_fixed.avi	0
10378	623	994.8838	510.9948	0.5053765	0.5010664	541.9354	3.6555	0	1021.927	502.6024	0.3497083	0.5080718	541.8278	3.624017	0	12	1008	507						Frog_fixed.avi	0
10394	624	987.3231	513.5338	0.5055351	0.5007842	541.642	3.652638	0	1018.026	505.9916	0.3498165	0.5077837	541.8114	3.629749	0	12	1003	510						Frog_fixed.avi	0
10411	625	993.2773	507.2417	0.5057038	0.5005059	541.5016	3.654055	0	1017.99	507.1439	0.3499885	0.5075413	541.5629	3.628016	0	12	1006	507						Frog_fixed.avi	0
10427	626	988.1672	509.8765	0.5058163	0.5001635	541.5427	3.658774	0	1022.062	506.0436	0.3500764	0.5073893	541.4979	3.630071	0	12	1005	508						Frog_fixed.avi	0
10444	627	988.0053	514.3812	0.5059373	0.4999762	541.2902	3.668628	0	1017.2	504.3346	0.3501517	0.5072345	541.3699	3.623098	0	12	1003	509						Frog_fixed.avi	0
10461	628	990.5472	512.5156	0.5060287	0.4997452	541.1453	3.651019	0	1013.961	503.2477	0.3501879	0.5071319	541.354	3.638051	0	12	1002	508						Frog_fixed.avi	0
10477	629	989.1206	509.4327	0.5060725	0.4995868	541.0781	3.663586	0	1013.36	506.3567	0.3502188	0.5069722	541.2662	3.628782	0	12	1001	508						Frog_fixed.avi	0
10494	630	987.9855	509.2933	0.5061321	0.4994241	540.8925	3.663333	0	1015.643	510.3817	0.3503189	0.5068331	541.0005	3.633141	0	12	1002	510						Frog_fixed.avi	0
10511	631	984.1272	507.5468	0.5061957	0.49925	540.8092	3.651384	0	1017.465	511.1096	0.350399	0.5067354	540.9172	3.634854	0	12	1001	509						Frog_fixed.avi	0
10527	632	984.6494	512.215	0.5063626	0.4990942	540.6298	3.653454	0	1015.884	509.6106	0.3504809	0.5066323	540.8533	3.629536	0	12	1000	511						Frog_fixed.avi	0
10544	633	961.8265	517.5938	0.5066171	0.498906	540.6979	3.656969	0	996.6979	508.1322	0.3507302	0.506508	540.8477	3.636912	0	13	979	513						Frog_fixed.avi	0
10561	634	936.9514	523.5142	0.507019	0.4987819	540.5083	3.667391	0	964.6225	519.3225	0.3511027	0.5063469	540.4868	3.624722	0	13	951	521						Frog_fixed.avi	0
10577	635	940.0977	523.6032	0.5071892	0.4986784	540.3393	3.648787	0	968.4058	522.1153	0.3513016	0.5062116	540.3864	3.630398	0	13	954	523						Frog_fixed.avi	0
10594	636	937.9969	526.1426	0.5073564	0.4985439	540.1551	3.664244	0	964.3109	524.2754	0.3514726	0.5061392	540.3157	3.63878	0	13	951	525						Frog_fixed.avi	0
10611	637	937.1357	527.9294	0.5074798	0.498473	540.2391	3.675122	0	965.2264	523.0001	0.3515563	0.5061139	540.3496	3.63162	0	13	951	525						Frog_fixed.avi	0
10627	638	933.4191	525.9131	0.5075668	0.4984924	540.2919	3.67883	0	966.6898	527.876	0.3516738	0.5061186	540.2161	3.63754	0	13	950	527						Frog_fixed.avi	0
10644	639	936.4517	526.6023	0.5076751	0.4985579	540.0882	3.682181	0	963.3117	526.1781	0.3517332	0.5061831	540.163	3.635239	0	13	950	526						Frog_fixed.avi	0
10661	640	934.7896	524.8114	0.5077052	0.498699	540.0627	3.673079	0	964.2267	523.838	0.3517697	0.5063681	540.1411	3.638172	0	13	950	524						Frog_fixed.avi	0
10677	641	932.8358	525.0129	0.5077209	0.4988438	540.0296	3.649475	0	966.1687	525.7857	0.3517971	0.5065666	540.1636	3.649585	0	13	950	525						Frog_fixed.avi	0
10694	642	934.0552	526.0845	0.5077389	0.4989788	539.9731	3.663274	0	963.746	525.2318	0.3518193	0.5067381	540.2123	3.640967	0	13	949	526						Frog_fixed.avi	0
10711	643	930.7272	526.1005	0.5077699	0.4992437	539.8912	3.672551	0	963.691	524.5568	0.3518781	0.5069646	540.1799	3.633341	0	13	947	525						Frog_fixed.avi	0
10727	644	928.1879	526.4557	0.5078076	0.4994642	539.8547	3.655158	0	963.8911	524.3168	0.3519514	0.5072477	540.1931	3.643017	0	13	946	525						Frog_fixed.avi	0
10744	645	929.9033	524.4841	0.5078487	0.499627	539.8814	3.661384	0	964.2794	527.9282	0.3520156	0.5074483	540.2935	3.646401	0	13	947	526						Frog_fixed.avi	0
10761	646	927.2278	519.9628	0.5079415	0.4998214	540.0466	3.657454	0	958.7219	527.231	0.3520841	0.5075975	540.3328	3.642989	0	13	943	524						Frog_fixed.avi	0
10777	647	932.2971	516.9567	0.5079926	0.4998867	540.1948	3.666957	0	960.6702	524.7173	0.3521869	0.5077523	540.2543	3.648109	0	13	946	521						Frog_fixed.avi	0
10794	648	927.2482	525.0279	0.5080322	0.4999675	540.3259	3.671626	0	961.9506	523.765	0.3522608	0.5079457	540.3383	3.63474	0	13	945	524						Frog_fixed.avi	0
10811	649	925.8222	525.0493	0.5080635	0.500083	540.3778	3.668412	0	961.5652	523.3772	0.3523041	0.5081285	540.416	3.64874	0	13	944	524						Frog_fixed.avi	0
10827	650	925.6407	526.0664	0.5080831	0.500214	540.4615	3.664822	0	960.3286	526.2505	0.3523256	0.5082688	540.5427	3.648244	0	13	943	526						Frog_fixed.avi	0
10844	651	926.2811	524.7601	0.5081006	0.500366	540.5406	3.677622	0	960.5789	527.4055	0.3523327	0.5083336	540.6807	3.654041	0	13	943	526						Frog_fixed.avi	0
10861	652	921.2902	533.6219	0.5082247	0.5002909	540.4565	3.666346	0	955.7748	527.8702	0.3522947	0.5081599	540.9791	3.656952	0	13	939	531						Frog_fixed.avi	0
10877	653	-1280	-1024	-1	-1	-1	-1	4	-1280	-1024	-1	-1	-1	-1	4		0	0						Frog_fixed.avi	0
10894	654	-1280	-1024	-1	-1	-1	-1	4	-1280	-1024	-1	-1	-1	-1	4		0	0						Frog_fixed.avi	0
10911	655	-1280	-1024	-1	-1	-1	-1	4	-1280	-1024	-1	-1	-1	-1	4		0	0						Frog_fixed.avi	0
10927	656	-1280	-1024	-1	-1	-1	-1	4	-1280	-1024	-1	-1	-1	-1	4		0	0						Frog_fixed.avi	0
10944	657	-1280	-1024	-1	-1	-1	-1	4	-1280	-1024	-1	-1	-1	-1	4		0	0						Frog_fixed.avi	0
10960	658	-1280	-1024	-1	-1	-1	-1	4	-1280	-1024	-1	-1	-1	-1	4		0	0						Frog_fixed.avi	0
10977	659	-1280	-1024	-1	-1	-1	-1	4	-1280	-1024	-1	-1	-1	-1	4		0	0						Frog_fixed.avi	0
10994	660	-1280	-1024	-1	-1	-1	-1	4	-1280	-1024	-1	-1	-1	-1	4		0	0						Frog_fixed.avi	0
11010	661	-1280	-1024	-1	-1	-1	-1	4	-1280	-1024	-1	-1	-1	-1	4		0	0						Frog_fixed.avi	0
11027	662	-1280	-1024	-1	-1	-1	-1	4	-1280	-1024	-1	-1	-1	-1	4		0	0						Frog_fixed.avi	0
11044	663	-1280	-1024	-1	-1	-1	-1	4	-1280	-1024	-1	-1	-1	-1	4		0	0						Frog_fixed.avi	0
11060	664	-1280	-1024	-1	-1	-1	-1	4	-1280	-1024	-1	-1	-1	-1	4		0	0						Frog_fixed.avi	0
11077	665	-1280	-1024	-1	-1	-1	-1	4	-1280	-1024	-1	-1	-1	-1	4		0	0						Frog_fixed.avi	0
11094	666	-1280	-1024	-1	-1	-1	-1	4	-1280	-1024	-1	-1	-1	-1	4		0	0						Frog_fixed.avi	0
11110	667	917.4734	497.7629	0.5066244	0.4994336	543.1335	3.70601	0	953.5546	501.0955	0.3509754	0.508402	543.2363	3.68739	0	14	936	499						Frog_fixed.avi	0
11127	668	922.3464	498.6743	0.5064563	0.4996002	543.562	3.713126	0	956.9462	506.639	0.3508685	0.5085647	543.3651	3.701356	0	14	940	503						Frog_fixed.avi	0
11144	669	913.9786	500.7503	0.5061622	0.4997402	543.6614	3.722522	0	955.8723	497.865	0.3506493	0.5089068	543.7936	3.70341	0	14	935	499						Frog_fixed.avi	0
11160	670	913.3723	498.7779	0.5059519	0.5000516	544.0587	3.69995	0	953.7987	504.3009	0.3505034	0.5091851	543.8405	3.704003	0	14	934	502						Frog_fixed.avi	0
11177	671	914.1776	497.2293	0.5057796	0.5004478	544.1422	3.699823	0	951.8373	506.2752	0.3503824	0.5095873	543.7858	3.707277	0	14	933	502						Frog_fixed.avi	0
11194	672	910.8702	506.1273	0.5055937	0.5008964	544.1084	3.71733	0	952.8148	506.1532	0.3502772	0.5099946	544.0978	3.691672	0	14	932	506						Frog_fixed.avi	0
11210	673	905.7703	505.1353	0.505446	0.5013836	544.4781	3.715237	0	948.9662	504.0915	0.3501613	0.5105044	544.3815	3.704205	0	14	927	505						Frog_fixed.avi	0
11227	674	910.6586	502.4528	0.5053688	0.5019832	544.5838	3.715324	0	948.2086	509.3558	0.3501213	0.5109286	544.4744	3.712564	0	14	929	506						Frog_fixed.avi	0
11244	675	912.4352	505.0875	0.5052837	0.5025557	544.7128	3.711259	0	947.2669	508.1637	0.3500667	0.5114397	544.5772	3.716365	0	14	930	507						Frog_fixed.avi	0
11260	676	904.4879	507.7802	0.5050973	0.5030816	545.135	3.707682	0	950.1761	509.4489	0.3500007	0.5118643	544.7914	3.718939	0	14	927	509						Frog_fixed.avi	0
11277	677	902.0116	505.0796	0.5049506	0.5037081	544.9656	3.703292	0	950.7406	503.8297	0.3499014	0.5123487	544.9289	3.698934	0	14	926	504						Frog_fixed.avi	0
11294	678	908.2157	496.688	0.5048244	0.5043495	545.1218	3.725029	0	948.5713	506.2882	0.3497585	0.5128406	545.1942	3.710717	0	14	928	501						Frog_fixed.avi	0
11310	679	905.1075	501.0694	0.5046396	0.5048333	545.5377	3.720977	0	947.1909	508.9824	0.3496525	0.5132555	545.1868	3.733288	0	14	926	505						Frog_fixed.avi	0
11327	680	901.3992	507.3362	0.5043972	0.5053224	545.36	3.708729	0	949.5765	500.9269	0.3494601	0.5137429	545.2491	3.719235	0	14	925	504						Frog_fixed.avi	0
11344	681	903.8472	507.4901	0.5041595	0.5057119	545.7751	3.713872	0	943.7969	511.5514	0.3492711	0.5140523	545.5423	3.720672	0	14	924	510						Frog_fixed.avi	0
11360	682	903.8674	500.9264	0.5039383	0.5060759	545.787	3.721806	0	947.9788	512.8156	0.349088	0.5142751	545.6815	3.712068	0	14	926	507						Frog_fixed.avi	0
11377	683	896.6375	509.5109	0.5036824	0.5061594	546.0021	3.724643	0	944.4784	503.7533	0.3488634	0.5144538	545.9441	3.717698	0	14	921	507						Frog_fixed.avi	0
11394	684	905.1706	504.4804	0.5034909	0.5061712	546.2261	3.72382	0	943.1616	503.0958	0.3487276	0.5145009	546.0244	3.727239	0	14	924	504						Frog_fixed.avi	0
11410	685	895.6525	506.4963	0.5032523	0.5061638	546.2872	3.723964	0	947.4683	502.4573	0.3485822	0.5145196	546.2749	3.726609	0	14	922	504						Frog_fixed.avi	0
11427	686	902.5195	505.8777	0.5031456	0.5061408	546.3883	3.746064	0	944.894	503.5344	0.3484609	0.5144805	546.5441	3.714901	0	14	924	505						Frog_fixed.avi	0
11444	687	895.4174	506.1051	0.5029973	0.5060759	546.7923	3.718548	0	943.3153	507.0945	0.3484188	0.5143564	546.5793	3.731638	0	14	919	507						Frog_fixed.avi	0
11460	688	893.8291	504.9502	0.5029331	0.5060365	546.9494	3.720463	0	941.7327	511.2346	0.348392	0.5142762	546.6483	3.7239	0	14	918	508						Frog_fixed.avi	0
11477	689	895.4282	506.1441	0.5028991	0.5059862	547.0457	3.720899	0	943.1821	509.3149	0.348362	0.5142244	546.8929	3.721551	0	14	919	508						Frog_fixed.avi	0
11494	690	897.1683	505.4476	0.5028771	0.5059568	547.1893	3.733006	0	939.6912	507.5622	0.3483672	0.5141571	547.0242	3.709526	0	14	918	507						Frog_fixed.avi	0
11510	691	893.7255	504.4544	0.5028477	0.5059482	547.3408	3.719316	0	936.7251	511.2764	0.3483591	0.5141198	547.1812	3.717651	0	14	915	508						Frog_fixed.avi	0
11527	692	896.436	502.4524	0.5028313	0.5059777	547.4693	3.72971	0	936.7339	507.771	0.3483779	0.5141094	547.3053	3.720149	0	14	917	505						Frog_fixed.avi	0
11543	693	891.2123	507.4089	0.5028317	0.506038	547.5876	3.722636	0	936.4285	508.6273	0.3484074	0.5141383	547.4124	3.713817	0	14	914	508						Frog_fixed.avi	0
11560	694	889.6924	509.7672	0.5028489	0.5061373	547.702	3.714142	0	939.5448	510.5596	0.3484792	0.5141855	547.4834	3.724746	0	14	915	510						Frog_fixed.avi	0
11577	695	885.7485	510.6275	0.5028687	0.5062146	547.7492	3.719819	0	934.9818	509.4221	0.3485435	0.5142865	547.5709	3.730294	0	14	910	510						Frog_fixed.avi	0
11593	696	889.1863	511.5011	0.5029407	0.5063263	547.9144	3.716732	0	935.0912	505.5185	0.3486011	0.514412	547.8135	3.733199	0	14	912	509						Frog_fixed.avi	0
11610	697	894.1907	506.5135	0.5030601	0.5064867	548.0538	3.730343	0	932.6525	503.0898	0.3486788	0.5144783	548.0059	3.720664	0	14	913	505						Frog_fixed.avi	0
11627	698	886.603	511.8169	0.5031564	0.5065227	548.251	3.717879	0	931.8076	499.5426	0.3488139	0.5145269	547.7949	3.74486	0	14	909	506						Frog_fixed.avi	0
11643	699	881.8818	509.2993	0.5032385	0.5064998	548.3109	3.708549	0	934.6308	499.4956	0.3489716	0.5144659	547.9161	3.735507	0	14	908	504						Frog_fixed.avi	0
11660	700	884.2363	510.2147	0.5034232	0.5064423	548.3571	3.715768	0	931.7594	511.2137	0.3491181	0.5143183	548.0484	3.734424	0	14	908	511						Frog_fixed.avi	0
11677	701	889.6237	508.0949	0.5036145	0.5063942	548.3699	3.71502	0	924.5703	502.9702	0.349229	0.5142489	548.1641	3.720158	0	14	907	506						Frog_fixed.avi	0
11693	702	882.9222	505.4431	0.5037002	0.5063273	548.4578	3.705802	0	928.2294	511.7629	0.349427	0.5141104	548.1644	3.726484	0	14	906	509						Frog_fixed.avi	0
11710	703	878.3185	509.3033	0.5038151	0.5063146	548.6721	3.694463	0	927.7548	504.1593	0.3495492	0.5140787	548.2442	3.719383	0	14	903	507						Frog_fixed.avi	0
11727	704	883.3129	513.0212	0.5039535	0.5062817	548.6874	3.714627	0	930.9246	506.7795	0.349655	0.5140408	548.2901	3.707484	0	14	907	510						Frog_fixed.avi	0
11743	705	884.3683	509.919	0.5040555	0.5063649	548.6656	3.70626	0	923.4534	503.8755	0.349736	0.5140445	548.3754	3.73278	0	14	904	507						Frog_fixed.avi	0
11760	706	883.5121	508.717	0.504136	0.5064598	548.57	3.704253	0	924.0717	508.0008	0.3498503	0.5140628	548.334	3.717093	0	14	904	508						Frog_fixed.avi	0
11777	707	879.8963	511.9456	0.504191	0.5065515	548.569	3.706992	0	924.2286	514.0017	0.3499254	0.5140957	548.3613	3.736005	0	14	902	513						Frog_fixed.avi	0
11793	708	879.7423	510.7333	0.5042827	0.5066542	548.7822	3.70659	0	924.0861	512.5859	0.3500211	0.5141753	548.3737	3.711971	0	14	902	512						Frog_fixed.avi	0
11810	709	880.788	511.7657	0.5044411	0.5068106	548.8248	3.716557	0	925.7293	507.5825	0.3501256	0.5142497	548.3331	3.705884	0	14	903	510						Frog_fixed.avi	0
11827	710	876.7722	507.5327	0.5045403	0.5068873	548.8338	3.703036	0	920.9783	506.6356	0.3502005	0.5142507	548.5012	3.705499	0	14	899	507						Frog_fixed.avi	0
11843	711	873.0471	512.0482	0.5046407	0.5069199	548.6686	3.699822	0	919.208	511.7833	0.3503517	0.5141641	548.4557	3.713788	0	14	896	512						Frog_fixed.avi	0
11860	712	862.5609	515.4474	0.5048712	0.5071234	549.0672	3.702042	0	903.2963	512.0609	0.3506399	0.5143669	548.3412	3.69384	0	15	883	514						Frog_fixed.avi	0
11877	713	830.2905	545.086	0.5051797	0.5072987	548.6532	3.690517	0	888.6282	532.6104	0.3510494	0.5145811	548.2043	3.71838	0	15	859	539						Frog_fixed.avi	0
11893	714	835.4854	542.2653	0.5053522	0.5074019	549.0066	3.690353	0	883.4374	529.5178	0.3511423	0.5145856	548.2639	3.702432	0	15	859	536						Frog_fixed.avi	0
11910	715	831.586	540.8481	0.5055228	0.507579	548.8575	3.709074	0	880.8945	525.2432	0.3512491	0.51469	548.3257	3.697084	0	15	856	533						Frog_fixed.avi	0
11926	716	833.9919	539.8264	0.505626	0.507681	548.6714	3.699864	0	880.0569	527.3735	0.351386	0.5147671	548.2161	3.706414	0	15	857	534						Frog_fixed.avi	0
11943	717	831.0361	537.3981	0.5056899	0.5077772	548.6427	3.707231	0	878.0671	529.194	0.3514519	0.5148173	548.2352	3.70871	0	15	855	533						Frog_fixed.avi	0
11960	718	832.4008	537.1994	0.5057411	0.5078524	548.7974	3.717056	0	880.066	526.9437	0.3514822	0.5148349	548.1814	3.699619	0	15	856	532						Frog_fixed.avi	0
11976	719	828.5831	538.7778	0.5057418	0.5078785	548.7885	3.693652	0	882.6651	528.3585	0.3514757	0.514836	548.1464	3.702068	0	15	856	534						Frog_fixed.avi	0
11993	720	830.1281	538.9265	0.5056993	0.5078318	548.6401	3.702904	0	880.2346	527.2103	0.3514341	0.5147841	548.0903	3.701926	0	15	855	533						Frog_fixed.avi	0
12010	721	831.6591	536.8289	0.5056548	0.5077539	548.5769	3.698088	0	879.3066	525.6922	0.3513612	0.5147034	548.0197	3.70223	0	15	855	531						Frog_fixed.avi	0
12026	722	830.2493	541.7007	0.5056133	0.5076444	548.5669	3.705422	0	880.8566	526.3397	0.3512736	0.5146202	547.9259	3.692964	0	15	856	534						Frog_fixed.avi	0
12043	723	832.2935	538.6792	0.5055611	0.5075511	548.6374	3.69356	0	875.8839	530.368	0.3511897	0.5145078	548.0741	3.705498	0	15	854	535						Frog_fixed.avi	0
12060	724	834.076	541.4301	0.5055385	0.5074298	548.5972	3.683991	0	877.9929	531.2637	0.3511469	0.5144708	548.1	3.699104	0	15	856	536						Frog_fixed.avi	0
12076	725	834.488	540.0011	0.5055135	0.5073909	548.5539	3.698972	0	879.4705	531.1071	0.3511139	0.5144095	547.9703	3.695756	0	15	857	536						Frog_fixed.avi	0
12093	726	827.9398	544.047	0.5054746	0.50738	548.4155	3.700727	0	878.1055	536.9841	0.3510796	0.5144193	547.8395	3.716852	0	15	853	541						Frog_fixed.avi	0
12110	727	831.196	538.6937	0.5054297	0.5073678	548.2789	3.699688	0	879.9423	534.9517	0.3510283	0.5144093	547.6724	3.705282	0	15	856	537						Frog_fixed.avi	0
12126	728	827.6938	538.7253	0.5053791	0.5073587	548.1686	3.691466	0	877.5897	533.2054	0.3509839	0.5144114	547.4607	3.712344	0	15	853	536						Frog_fixed.avi	0
12143	729	825.3529	537.5028	0.5053165	0.5073712	547.9924	3.693036	0	878.7011	530.7557	0.3509122	0.5144881	547.3553	3.70904	0	15	852	534						Frog_fixed.avi	0
12160	730	825.6284	542.4496	0.5052606	0.507395	547.926	3.708283	0	879.0237	530.7139	0.3508333	0.5145184	547.4219	3.719188	0	15	852	537						Frog_fixed.avi	0
12176	731	826.8883	538.3051	0.5051653	0.5074023	548.0605	3.709148	0	878.5416	530.4305	0.3506992	0.5145378	547.2985	3.720525	0	15	853	534						Frog_fixed.avi	0
12193	732	823.7896	539.733	0.5050445	0.5074173	547.8113	3.697424	0	874.2123	530.7009	0.3505145	0.5145543	547.1316	3.717295	0	15	849	535						Frog_fixed.avi	0
12210	733	829.214	540.3745	0.5048875	0.5074261	547.4663	3.706208	0	879.158	529.5065	0.3503918	0.5146098	547.0552	3.716113	0	15	854	535						Frog_fixed.avi	0
12226	734	828.319	540.8152	0.5047361	0.5074195	547.6203	3.704906	0	875.5883	528.1472	0.3501636	0.5146747	546.8814	3.714662	0	15	852	534						Frog_fixed.avi	0
12243	735	825.5862	539.0542	0.5044741	0.5073543	547.3601	3.701716	0	879.2492	529.9691	0.3499529	0.5146627	546.8737	3.717977	0	15	852	535						Frog_fixed.avi	0
12260	736	833.3514	536.6677	0.5043357	0.5073073	547.1899	3.69744	0	871.9283	530.4092	0.3496895	0.5146691	546.6009	3.721454	0	15	853	534						Frog_fixed.avi	0
12276	737	823.1403	535.368	0.5040249	0.5071017	547.1528	3.707684	0	876.1936	534.1425	0.3494419	0.5145535	546.6467	3.707204	0	15	850	535						Frog_fixed.avi	0
12293	738	833.5765	535.9837	0.5038684	0.5068793	547.0404	3.703717	0	876.6608	535.1046	0.349177	0.5144211	546.3807	3.723819	0	15	855	536						Frog_fixed.avi	0
12310	739	827.269	535.23	0.503587	0.5065689	546.7317	3.709579	0	874.7361	534.184	0.3488817	0.5141928	546.3086	3.71422	0	15	851	535						Frog_fixed.avi	0
12326	740	831.6937	531.0382	0.5033689	0.5063044	546.7301	3.714024	0	878.5794	534.686	0.3486345	0.5140052	546.2215	3.714559	0	15	855	533						Frog_fixed.avi	0
12343	741	830.6627	535.8494	0.5031335	0.5060045	546.389	3.712818	0	872.2792	537.4465	0.3483479	0.5138503	545.9587	3.728908	0	15	851	537						Frog_fixed.avi	0
12360	742	828.6279	537.2851	0.5028892	0.5057523	546.539	3.707973	0	874.898	533.9472	0.3481202	0.5137374	545.8799	3.712907	0	15	852	536						Frog_fixed.avi	0
12376	743	832.2934	532.4818	0.5026789	0.5055807	546.103	3.702345	0	876.9452	532.0792	0.3478279	0.5136145	545.8101	3.714212	0	15	855	532						Frog_fixed.avi	0
12393	744	827.576	537.6197	0.502377	0.5054628	546.2119	3.713465	0	873.5121	537.5706	0.347532	0.5135211	545.6105	3.71793	0	15	851	538						Frog_fixed.avi	0
12410	745	832.4395	538.5111	0.502153	0.5053982	545.9431	3.701346	0	877.3005	540.3508	0.3472473	0.5135002	545.4521	3.727001	0	15	855	539						Frog_fixed.avi	0
12426	746	825.6899	540.5902	0.501794	0.5053732	545.8571	3.713684	0	874.9975	533.0358	0.3468893	0.5135801	545.5642	3.723656	0	15	850	537						Frog_fixed.avi	0
12443	747	831.3403	539.2025	0.5015734	0.5054018	545.6614	3.704342	0	872.1165	535.0734	0.3465958	0.5136419	545.1304	3.713657	0	15	852	537						Frog_fixed.avi	0
12459	748	829.1688	539.627	0.5012623	0.5053684	545.6949	3.704449	0	876.4752	537.4064	0.3462796	0.5137174	545.1772	3.71897	0	15	853	539						Frog_fixed.avi	0
12476	749	831.7764	537.4802	0.5010065	0.505382	545.3367	3.712027	0	879.3839	534.9037	0.3460052	0.5138391	545.0948	3.723671	0	15	856	536						Frog_fixed.avi	0
12493	750	832.0808	539.1707	0.5007333	0.5053961	545.5381	3.710961	0	876.0291	534.3622	0.3456899	0.5139112	544.8537	3.732982	0	15	854	537						Frog_fixed.avi	0
12509	751	833.2836	540.5593	0.5004894	0.5054119	545.0513	3.705472	0	881.7545	538.5522	0.3454495	0.5140188	544.834	3.731047	0	15	858	540						Frog_fixed.avi	0
12526	752	830.8584	545.8229	0.500253	0.5054552	545.3461	3.721161	0	877.1663	536.269	0.3451899	0.5141652	544.7005	3.730683	0	15	854	541						Frog_fixed.avi	0
12543	753	831.9456	537.9208	0.5000173	0.505524	544.9174	3.713929	0	880.4485	540.0648	0.3449542	0.5142481	544.6485	3.731443	0	15	856	539						Frog_fixed.avi	0
12559	754	836.2208	542.6114	0.4998005	0.5055183	544.9672	3.718598	0	882.0069	536.3677	0.3446968	0.5144333	544.5564	3.730143	0	15	859	539						Frog_fixed.avi	0
12576	755	848.5717	524.3914	0.4994479	0.505508	544.7426	3.697239	0	894.588	524.2531	0.3443582	0.514486	544.4174	3.738176	0	16	872	524						Frog_fixed.avi	0
12593	756	859.2933	491.104	0.4990183	0.5053601	544.7974	3.704002	0	908.304	490.1816	0.344069	0.5144287	544.5266	3.725403	0	16	884	491						Frog_fixed.avi	0
12609	757	859.7644	502.4275	0.4988012	0.5053924	544.66	3.69502	0	900.7979	497.0081	0.3437749	0.5145483	544.5352	3.737649	0	16	880	500						Frog_fixed.avi	0
12626	758	858.8099	497.4484	0.4985337	0.505446	544.6669	3.69894	0	908.5332	493.6575	0.3435521	0.5146183	544.3893	3.742925	0	16	884	496						Frog_fixed.avi	0
12643	759	863.1563	502.9232	0.4983351	0.505406	544.5275	3.693683	0	903.8966	493.6239	0.3432773	0.5146547	544.4094	3.734067	0	16	884	498						Frog_fixed.avi	0
12659	760	858.746	497.3685	0.4980747	0.5054383	544.5753	3.694199	0	908.1531	496.1184	0.3430672	0.5147102	544.3548	3.752134	0	16	883	497						Frog_fixed.avi	0
12676	761	867.8483	492.2421	0.4979383	0.5054497	544.4072	3.699946	0	908.1286	499.9231	0.3428626	0.5147325	544.1913	3.752306	0	16	888	496						Frog_fixed.avi	0
12693	762	861.3587	499.3453	0.4977291	0.5053697	544.2217	3.695473	0	909.7385	496.5255	0.3426804	0.5147622	544.2616	3.74908	0	16	886	498						Frog_fixed.avi	0
12709	763	863.7775	497.3401	0.4975865	0.5053624	544.428	3.701731	0	912.7176	497.2014	0.3425522	0.5148041	544.2117	3.742171	0	16	888	497						Frog_fixed.avi	0
12726	764	873.0602	498.2402	0.4975197	0.5054219	544.3772	3.699299	0	914.9143	502.5505	0.3424612	0.5148305	544.1431	3.751089	0	16	894	500						Frog_fixed.avi	0
12743	765	871.0106	496.4341	0.4974657	0.5054376	544.2608	3.696848	0	917.3511	496.7368	0.3423891	0.5148558	544.0127	3.749575	0	16	894	497						Frog_fixed.avi	0
12759	766	875.006	497.3548	0.4974392	0.5054671	544.1493	3.69765	0	915.4547	500.0686	0.3423526	0.5149073	543.9997	3.750447	0	16	895	499						Frog_fixed.avi	0
12776	767	869.4899	500.7514	0.4974196	0.5055134	544.0638	3.704052	0	911.0461	502.6064	0.3422953	0.5149594	544.1082	3.754031	0	16	890	502						Frog_fixed.avi	0
12793	768	871.619	498.9495	0.4974172	0.5055776	544.0381	3.694736	0	915.1818	499.693	0.3423268	0.5150563	543.9167	3.755316	0	16	893	499						Frog_fixed.avi	0
12809	769	871.048	498.9725	0.4974238	0.5056143	543.9597	3.709564	0	913.7788	498.266	0.3423257	0.5151517	543.8734	3.753509	0	16	892	499						Frog_fixed.avi	0
12826	770	870.2355	499.6992	0.4974204	0.5056635	543.9383	3.70203	0	916.2131	498.0768	0.3423258	0.5151609	543.8187	3.763182	0	16	893	499						Frog_fixed.avi	0
12843	771	870.1821	497.7435	0.4974134	0.5056612	543.8646	3.707875	0	918.2799	502.2742	0.3423094	0.5150805	543.7518	3.759727	0	16	894	500						Frog_fixed.avi	0
12859	772	868.4201	499.4073	0.4974132	0.505588	543.8176	3.711527	0	913.793	502.853	0.3422561	0.5149465	543.8041	3.757657	0	16	891	501						Frog_fixed.avi	0
12876	773	867.4549	495.0431	0.4974139	0.5054875	543.7752	3.7324	0	919.3051	500.9033	0.342275	0.5148724	543.5602	3.765235	0	16	893	498						Frog_fixed.avi	0
12893	774	864.9756	498.4178	0.4974219	0.5053398	543.6557	3.708581	0	916.7496	497.7959	0.3422627	0.514771	543.4794	3.75148	0	16	891	498						Frog_fixed.avi	0
12909	775	863.8309	497.0024	0.4974388	0.505243	543.5839	3.723502	0	914.196	496.8426	0.3422149	0.514697	543.5498	3.767072	0	16	889	497						Frog_fixed.avi	0
12926	776	869.8431	497.2107	0.4975102	0.5051946	543.3809	3.737401	0	914.4877	496.0798	0.3422696	0.5146694	543.3262	3.760508	0	16	892	497						Frog_fixed.avi	0
12943	777	869.3094	498.5114	0.4975786	0.5051807	543.3225	3.742889	0	916.0942	495.4854	0.3423108	0.514651	543.2444	3.764125	0	16	893	497						Frog_fixed.avi	0
12959	778	869.3564	503.9986	0.4976504	0.505196	543.2856	3.751365	0	916.7257	495.1808	0.3423489	0.5146703	543.2118	3.764034	0	16	893	500						Frog_fixed.avi	0
12976	779	870.7185	498.8727	0.4977268	0.5052112	543.2399	3.750511	0	916.5131	497.5321	0.3423973	0.5146866	543.1291	3.768914	0	16	894	498						Frog_fixed.avi	0
12993	780	869.37	500.7053	0.4977855	0.5052263	543.1259	3.742806	0	914.7275	499.5048	0.342424	0.5147066	543.0536	3.77903	0	16	892	500						Frog_fixed.avi	0
13009	781	866.1658	502.1881	0.4978067	0.5052264	543.0782	3.75747	0	914.9099	499.8282	0.3424556	0.5147054	542.8952	3.782837	0	16	891	501						Frog_fixed.avi	0
13026	782	867.6472	502.6274	0.4978281	0.5052323	542.9771	3.744341	0	918.8012	497.836	0.3424452	0.5147194	542.8002	3.771663	0	16	893	500						Frog_fixed.avi	0
13042	783	867.4246	503.2408	0.4978643	0.5052608	542.7632	3.747308	0	916.1442	500.2203	0.3424293	0.5147424	542.6758	3.775039	0	16	892	502						Frog_fixed.avi	0
13059	784	871.1451	503.9398	0.4978668	0.5053044	542.6439	3.762463	0	916.1139	502.9273	0.3424105	0.5147933	542.557	3.771195	0	16	894	503						Frog_fixed.avi	0
13076	785	868.1614	507.9282	0.4978278	0.5053514	542.5164	3.761674	0	914.2294	504.0891	0.3423323	0.5148411	542.4249	3.784522	0	16	891	506						Frog_fixed.avi	0
13092	786	869.0247	504.2065	0.4977252	0.5053789	542.4926	3.771898	0	919.629	506.4803	0.3422652	0.5148771	542.3408	3.782649	0	16	894	505						Frog_fixed.avi	0
13109	787	864.407	506.0438	0.4976236	0.5053758	542.2323	3.764024	0	921.5292	510.2874	0.3421668	0.5149122	542.2284	3.78544	0	16	893	508						Frog_fixed.avi	0
13126	788	869.3928	504.3512	0.4975753	0.5053253	542.1024	3.776858	0	918.246	507.8472	0.3420414	0.5149209	542.2672	3.783792	0	16	894	506						Frog_fixed.avi	0
13142	789	873.712	502.9774	0.4975178	0.5052143	542.062	3.776382	0	919.1639	501.2126	0.3419267	0.5149521	542.0472	3.797135	0	16	896	502						Frog_fixed.avi	0
13159	790	871.7892	508.9229	0.4974194	0.5049941	541.8425	3.778001	0	925.6763	504.9015	0.3418254	0.5148515	541.8421	3.779916	0	16	899	507						Frog_fixed.avi	0
13176	791	875.8925	506.9716	0.4972887	0.5048493	541.6465	3.777764	0	924.8846	502.9025	0.3416847	0.5147651	541.7385	3.807573	0	16	900	505						Frog_fixed.avi	0
13192	792	875.3485	508.864	0.4971401	0.504593	541.5981	3.779105	0	925.1047	502.06	0.3415179	0.5146658	541.5699	3.798221	0	16	900	505						Frog_fixed.avi	0
13209	793	872.0051	505.3913	0.4969538	0.5044318	541.4971	3.795019	0	926.9489	506.488	0.3413177	0.5145425	541.4868	3.798496	0	16	899	506						Frog_fixed.avi	0
13226	794	873.4055	512.8468	0.4967418	0.5041947	541.2714	3.79289	0	927.6658	499.9488	0.3410785	0.5145037	541.3109	3.804728	0	16	901	506						Frog_fixed.avi	0
13242	795	870.8843	509.1768	0.4964447	0.5040112	541.2319	3.779765	0	928.2523	502.0953	0.3407817	0.514398	541.1996	3.803581	0	16	900	506						Frog_fixed.avi	0
13259	796	879.0825	505.8871	0.4961861	0.5037953	540.9874	3.801075	0	930.2481	510.6065	0.3404622	0.5142678	541.0762	3.813584	0	16	905	508						Frog_fixed.avi	0
13276	797	870.4012	507.0948	0.4958411	0.5035762	540.8846	3.784034	0	930.1326	503.715	0.3401337	0.5141732	540.9018	3.799235	0	16	900	505						Frog_fixed.avi	0
13292	798	852.5127	494.1724	0.4955802	0.5032977	540.5938	3.783718	0	910.7263	488.2717	0.3398359	0.5140724	540.774	3.804295	0	16	882	491						Frog_fixed.avi	0
13309	799	857.3628	491.1207	0.4952234	0.5031835	540.4879	3.789212	0	917.3902	488.849	0.3394891	0.5141045	540.5474	3.80033	0	16	887	490						Frog_fixed.avi	0
13326	800	859.3628	488.4452	0.4948471	0.503075	540.5662	3.799057	0	916.9087	489.143	0.3391393	0.5141796	540.3361	3.811301	0	16	888	489						Frog_fixed.avi	0
13342	801	859.1499	495.884	0.4945275	0.5029335	540.1495	3.795343	0	917.2315	487.966	0.3387298	0.5142471	540.2886	3.812438	0	16	888	492						Frog_fixed.avi	0
13359	802	854.1461	492.6017	0.4941584	0.5028889	539.9313	3.807379	0	916.9825	488.5921	0.3383924	0.5143834	540.0676	3.814126	0	16	886	491						Frog_fixed.avi	0
13376	803	861.6824	491.1294	0.4938674	0.5028148	539.8032	3.809097	0	916.2971	485.6574	0.3380262	0.5144787	539.8499	3.807126	0	16	889	488						Frog_fixed.avi	0
13392	804	859.1739	493.5943	0.4935388	0.5026588	539.8015	3.801663	0	916.4314	484.5663	0.3376521	0.5145449	539.6942	3.815413	0	16	888	489						Frog_fixed.avi	0
13409	805	856.9189	485.9568	0.4931557	0.5026311	539.5787	3.79595	0	920.9498	485.295	0.3372955	0.5146333	539.469	3.816622	0	16	889	486						Frog_fixed.avi	0
13426	806	855.901	494.4711	0.4927706	0.5025215	539.2495	3.805785	0	920.9406	488.4446	0.3368797	0.5146983	539.3652	3.820454	0	16	888	491						Frog_fixed.avi	0
13442	807	859.3409	490.5764	0.4923504	0.502471	539.0323	3.824209	0	918.7591	489.9437	0.3364327	0.5147704	539.2429	3.814291	0	16	889	490						Frog_fixed.avi	0
13459	808	860.9075	490.8132	0.4919086	0.5024153	538.8301	3.831296	0	920.2822	489.7869	0.3359848	0.5148484	538.9866	3.818448	0	16	891	490						Frog_fixed.avi	0
13476	809	858.1998	490.8069	0.4914291	0.5023771	538.7291	3.810035	0	919.2324	487.8611	0.3354883	0.5150129	538.8636	3.8198	0	16	889	489						Frog_fixed.avi	0
13492	810	854.6478	493.8164	0.4909449	0.5023804	538.6298	3.810945	0	916.3	488.9284	0.3349918	0.51525	538.6996	3.822857	0	16	885	491						Frog_fixed.avi	0
13509	811	853.4213	491.4203	0.4904771	0.5023931	538.5695	3.808442	0	916.8979	488.6437	0.3344979	0.5154379	538.6499	3.811545	0	16	885	490						Frog_fixed.avi	0
13526	812	854.5399	492.918	0.4900671	0.5024063	538.5657	3.826535	0	917.1211	490.3745	0.334064	0.5156304	538.5536	3.814805	0	16	886	492						Frog_fixed.avi	0
13542	813	860.8883	492.3787	0.4897555	0.5024023	538.2791	3.813623	0	922.7443	485.8748	0.3337139	0.5158597	538.4727	3.809141	0	16	892	489						Frog_fixed.avi	0
13559	814	858.4128	491.7468	0.4894497	0.5023658	538.3405	3.811522	0	920.5453	481.5473	0.333405	0.5161539	538.3872	3.804278	0	16	889	487						Frog_fixed.avi	0
13576	815	860.262	494.1687	0.4892391	0.5023693	538.0696	3.820999	0	918.8964	490.5558	0.3331824	0.5163394	538.2447	3.824944	0	16	890	492						Frog_fixed.avi	0
13592	816	856.131	493.8124	0.4890606	0.5023696	538.1858	3.823619	0	919.6411	487.2444	0.3330227	0.5165488	538.2538	3.809942	0	16	888	491						Frog_fixed.avi	0
13609	817	859.5638	493.564	0.4889948	0.502413	538.1965	3.814805	0	924.2295	486.8862	0.3329633	0.5167938	538.209	3.829076	0	16	892	490						Frog_fixed.avi	0
13625	818	856.8115	496.2784	0.488975	0.5024726	538.1998	3.81958	0	924.2129	480.3121	0.3329051	0.5170246	538.2961	3.816194	0	16	891	488						Frog_fixed.avi	0
13642	819	861.1193	492.3681	0.4889853	0.5026595	538.1942	3.809801	0	922.733	485.16	0.3328954	0.517198	538.3008	3.798836	0	16	892	489						Frog_fixed.avi	0
13659	820	859.4131	491.0291	0.4890016	0.5028372	538.2392	3.808495	0	919.0887	491.0625	0.3329346	0.5174258	538.2801	3.809406	0	16	889	491						Frog_fixed.avi	0
13675	821	854.9539	495.6846	0.4890354	0.5030627	538.2686	3.817787	0	924.8553	485.2407	0.3330088	0.5177326	538.2659	3.817536	0	16	890	490						Frog_fixed.avi	0
13692	822	863.2935	492.5027	0.4891996	0.5032959	538.1163	3.807676	0	920.4264	486.3096	0.3331097	0.5179629	538.4136	3.808317	0	16	892	489						Frog_fixed.avi	0
13709	823	867.5982	493.6596	0.489411	0.5035587	538.3149	3.809779	0	924.2769	491.9939	0.3333141	0.5181406	538.4316	3.79794	0	16	896	493						Frog_fixed.avi	0
13725	824	853.8226	498.8951	0.4895695	0.5037572	538.3785	3.796325	0	923.3647	481.4811	0.3335641	0.5184425	538.4816	3.797238	0	16	889	490						Frog_fixed.avi	0
13742	825	864.639	493.2934	0.4899434	0.5039442	538.3492	3.807649	0	924.2323	483.8081	0.3338779	0.5185893	538.572	3.792009	0	16	894	489						Frog_fixed.avi	0
13759	826	867.2873	490.8049	0.4902962	0.5040196	538.5392	3.794526	0	922.6833	485.1846	0.3342178	0.5186028	538.8231	3.797108	0	16	895	488						Frog_fixed.avi	0
13775	827	860.0959	491.2014	0.4906165	0.5039874	538.7728	3.797848	0	921.3651	490.7135	0.3346306	0.5185125	538.8741	3.796839	0	16	891	491						Frog_fixed.avi	0
13792	828	865.2656	488.0792	0.4910258	0.5038871	538.716	3.79021	0	926.2229	488.3398	0.3350607	0.5182965	538.924	3.789961	0	16	896	488						Frog_fixed.avi	0
13809	829	862.626	491.8628	0.4914248	0.5037013	538.6516	3.783041	0	924.5496	490.9832	0.3354647	0.5180516	539.0933	3.787826	0	16	894	491						Frog_fixed.avi	0
13825	830	863.7576	495.163	0.4918089	0.5035878	538.9249	3.784575	0	925.716	487.9259	0.3358714	0.5178903	539.194	3.783424	0	16	895	492						Frog_fixed.avi	0
13842	831	868.1454	487.9774	0.4921805	0.5035118	539.235	3.787339	0	920.778	484.6313	0.3362156	0.5177096	539.3926	3.785532	0	16	894	486						Frog_fixed.avi	0
13859	832	870.6302	495.234	0.4925279	0.5034702	539.2318	3.796489	0	925.2208	488.0034	0.3366123	0.5175902	539.3742	3.777926	0	16	898	492						Frog_fixed.avi	0
13875	833	862.4978	492.6392	0.4928091	0.5035448	539.1848	3.779703	0	925.4322	489.4534	0.3369456	0.517385	539.5499	3.77387	0	16	894	491						Frog_fixed.avi	0
13892	834	862.8905	492.2706	0.4931569	0.5035794	539.449	3.77917	0	924.2426	490.1337	0.3372631	0.5172895	539.7832	3.783741	0	16	894	491						Frog_fixed.avi	0
13909	835	872.0209	491.9741	0.4935279	0.5035415	539.6076	3.772401	0	922.4069	488.3315	0.3376407	0.5171589	539.7895	3.775629	0	16	897	490						Frog_fixed.avi	0
13925	836	865.1556	497.8677	0.4938603	0.5033817	539.6712	3.789794	0	922.6321	486.3372	0.3380126	0.5169736	539.8415	3.775967	0	16	894	492						Frog_fixed.avi	0
13942	837	862.4646	493.7281	0.4942056	0.5032527	539.8162	3.789476	0	925.7777	487.8957	0.3384059	0.5166324	540.0057	3.775308	0	16	894	491						Frog_fixed.avi	0
13959	838	868.3647	490.8837	0.4946042	0.5030961	539.7388	3.799237	0	924.8591	488.628	0.3387791	0.5163512	540.1817	3.769755	0	16	897	490						Frog_fixed.avi	0
13975	839	869.2599	494.7877	0.4949725	0.5028751	540.0121	3.79197	0	925.4204	486.6593	0.3391891	0.5160837	540.2305	3.768169	0	16	897	491						Frog_fixed.avi	0
13992	840	865.1405	494.7374	0.4953113	0.5026575	540.225	3.787237	0	926.6898	492.6649	0.3395565	0.5157315	540.3806	3.775679	0	16	896	494						Frog_fixed.avi	0
14009	841	864.9203	496.1192	0.4956786	0.5025148	540.1487	3.784994	0	922.853	487.9551	0.3399364	0.5155449	540.4401	3.794512	0	16	894	492						Frog_fixed.avi	0
14025	842	864.3911	493.2787	0.4960155	0.5024561	540.1716	3.790076	0	924.5034	488.1322	0.3402804	0.515358	540.5627	3.778438	0	16	894	491						Frog_fixed.avi	0
14042	843	864.555	490.305	0.4963271	0.5023889	540.5253	3.799517	0	931.0627	483.4906	0.3406382	0.5151944	540.6579	3.784891	0	16	898	487						Frog_fixed.avi	0
14059	844	869.7408	488.6025	0.4966787	0.5022972	540.363	3.788113	0	930.1566	489.5412	0.3409519	0.5148984	540.8015	3.77791	0	16	900	489						Frog_fixed.avi	0
14075	845	858.3615	494.1852	0.4968962	0.5021464	540.642	3.802814	0	926.6847	485.8328	0.3412442	0.5147215	540.8519	3.800504	0	16	893	490						Frog_fixed.avi	0
14092	846	870.2319	495.0449	0.497263	0.5020636	540.6898	3.803733	0	933.2297	481.4695	0.3415665	0.5145324	540.9763	3.803424	0	16	902	488						Frog_fixed.avi	0
14109	847	865.9004	493.6818	0.4975565	0.5019458	540.7433	3.797797	0	924.4897	486.4633	0.341859	0.5142133	541.1869	3.805501	0	16	895	490						Frog_fixed.avi	0
14125	848	862.1996	488.6246	0.4978314	0.50184	540.7996	3.795469	0	932.1457	489.426	0.3422347	0.5139862	541.1563	3.795098	0	16	897	489						Frog_fixed.avi	0
14142	849	876.5396	490.0709	0.4982131	0.5017114	540.8815	3.80289	0	931.3812	484.4702	0.342551	0.5138309	541.2518	3.807965	0	16	904	487						Frog_fixed.avi	0
14158	850	863.6285	492.6284	0.4984625	0.5016518	541.2104	3.797946	0	934.2371	480.3947	0.3428608	0.5136517	541.4551	3.816802	0	16	899	487						Frog_fixed.avi	0
14175	851	869.7971	491.8674	0.4987709	0.5016269	540.9921	3.797654	0	931.1337	484.616	0.3431693	0.5135385	541.4732	3.818104	0	16	900	488						Frog_fixed.avi	0
14192	852	867.644	488.0399	0.4989959	0.5016258	541.3748	3.813964	0	934.8333	481.1454	0.3433975	0.5133879	541.6434	3.798669	0	16	901	485						Frog_fixed.avi	0
14208	853	871.9567	489.6086	0.4992421	0.5016158	541.1422	3.806968	0	936.3633	488.0524	0.3436555	0.5132645	541.6786	3.826077	0	16	904	489						Frog_fixed.avi	0
14225	854	871.8455	488.7605	0.4994353	0.5016123	541.5076	3.798422	0	935.55	483.2075	0.3438634	0.5132179	541.7482	3.804719	0	16	904	486						Frog_fixed.avi	0
14242	855	870.5042	490.3747	0.4996239	0.5016055	541.436	3.821185	0	937.2666	482.519	0.344061	0.5131389	541.76	3.821179	0	16	904	486						Frog_fixed.avi	0
14258	856	875.751	485.5583	0.4998162	0.5015204	541.3914	3.818881	0	935.0165	482.1702	0.3442174	0.5130695	541.8962	3.80718	0	16	905	484						Frog_fixed.avi	0
14275	857	871.8278	487.8925	0.4999648	0.5014151	541.7255	3.819789	0	935.1964	484.5644	0.3443613	0.5129193	541.8677	3.815901	0	16	904	486						Frog_fixed.avi	0
14292	858	869.1472	491.1338	0.5001229	0.5012306	541.5759	3.805636	0	936.2366	482.1352	0.3445387	0.5127881	541.9246	3.833024	0	16	903	487						Frog_fixed.avi	0
14308	859	872.3258	486.8067	0.5003045	0.5011213	541.7148	3.817102	0	935.8552	492.93	0.3446974	0.5125407	541.9532	3.810469	0	16	904	490						Frog_fixed.avi	0
14325	860	875.6049	488.0753	0.5004733	0.501043	541.8501	3.814993	0	936.939	486.0777	0.3448406	0.5124409	541.9965	3.817407	0	16	906	487						Frog_fixed.avi	0
14342	861	868.5066	488.7899	0.5005588	0.5010214	541.8533	3.802726	0	933.8204	486.3002	0.3449596	0.5123488	542.1329	3.826176	0	16	901	488						Frog_fixed.avi	0
14358	862	874.1668	488.7521	0.5007279	0.5009744	541.8138	3.820744	0	936.3743	485.1924	0.3451065	0.5122964	542.0629	3.824153	0	16	905	487						Frog_fixed.avi	0
14375	863	876.225	493.5243	0.5008531	0.5009809	541.8571	3.809402	0	939.5658	483.0615	0.345198	0.5122459	542.0826	3.82699	0	16	908	488						Frog_fixed.avi	0
14392	864	879.0073	488.278	0.500921	0.5010258	542.0224	3.822021	0	939.4445	481.3514	0.3452742	0.512171	542.0223	3.801352	0	16	909	485						Frog_fixed.avi	0
14408	865	878.6385	488.5229	0.5009491	0.5010037	542.0441	3.817102	0	939.0795	483.543	0.3453071	0.5120789	542.0004	3.812181	0	16	909	486						Frog_fixed.avi	0
14425	866	879.4167	492.0543	0.5009527	0.5009012	542.0439	3.81655	0	941.7732	486.0054	0.3453075	0.5119802	542.0471	3.833383	0	16	911	489						Frog_fixed.avi	0
14442	867	880.8015	490.3553	0.5009322	0.5008249	542.0267	3.832265	0	940.2721	488.058	0.3452805	0.5118101	542.0593	3.819741	0	16	911	489						Frog_fixed.avi	0
14458	868	880.6407	490.8139	0.5008898	0.5007467	542.0212	3.828057	0	939.3254	491.3245	0.3452176	0.5116757	542.1386	3.827232	0	16	910	491						Frog_fixed.avi	0
14475	869	876.1985	491.174	0.5008062	0.5006638	542.1243	3.821433	0	938.2013	485.9626	0.345146	0.5115882	542.1945	3.817254	0	16	907	489						Frog_fixed.avi	0
14492	870	874.5761	490.5297	0.5006904	0.5005467	542.1376	3.820895	0	937.7985	493.0589	0.345067	0.5115188	542.1897	3.81464	0	16	906	492						Frog_fixed.avi	0
14508	871	870.3726	492.556	0.5005313	0.5004647	542.1307	3.82372	0	935.3838	487.4792	0.3449208	0.5114611	542.2767	3.806569	0	16	903	490						Frog_fixed.avi	0
14525	872	877.4567	489.5269	0.5004115	0.5003279	542.2739	3.811812	0	938.1626	487.736	0.3447865	0.5113826	542.1432	3.814564	0	16	908	489						Frog_fixed.avi	0
14542	873	874.84	490.9001	0.5002043	0.5001152	542.148	3.821861	0	938.0242	484.2099	0.344585	0.5112712	542.2134	3.840625	0	16	906	488						Frog_fixed.avi	0
14558	874	871.8417	492.4815	0.4999977	0.4999313	542.1385	3.821999	0	936.9255	489.93	0.3443681	0.5110571	542.1697	3.824659	0	16	904	491						Frog_fixed.avi	0
14575	875	877.3881	490.7818	0.4998131	0.4997041	542.1628	3.819274	0	938.4214	493.6095	0.3441761	0.5108569	542.1878	3.818776	0	16	908	492						Frog_fixed.avi	0
14592	876	869.4418	496.9783	0.4995678	0.4994822	542.0664	3.815706	0	934.9094	487.737	0.3439643	0.5107057	542.2066	3.8085	0	16	902	492						Frog_fixed.avi	0
14608	877	882.2413	491.8278	0.4994359	0.4992011	542.0552	3.816247	0	940.5378	488.6205	0.3437926	0.5105299	542.0616	3.813517	0	16	911	490						Frog_fixed.avi	0
14625	878	868.9353	497.3848	0.4991657	0.4989031	541.9387	3.825181	0	936.7079	494.8704	0.3435597	0.5101923	542.0721	3.835906	0	16	903	496						Frog_fixed.avi	0
14642	879	878.2891	499.4154	0.4989743	0.4984898	542.0231	3.8082	0	937.1157	492.4685	0.3433101	0.5098897	541.9934	3.815368	0	16	908	496						Frog_fixed.avi	0
14658	880	875.5245	493.5928	0.4986514	0.4980882	541.8322	3.814187	0	938.0989	495.3537	0.3430204	0.5094801	541.8765	3.823547	0	16	907	494						Frog_fixed.avi	0
14675	881	879.3027	494.2069	0.4983693	0.4976059	541.7298	3.810262	0	938.3224	493.3318	0.3426928	0.5090701	541.8612	3.824449	0	16	909	494						Frog_fixed.avi	0
14692	882	877.9973	492.2038	0.4980007	0.4971246	541.8873	3.822603	0	938.0156	493.532	0.3423202	0.5086189	541.7324	3.812836	0	16	908	493						Frog_fixed.avi	0
14708	883	874.2113	494.0465	0.4975541	0.4966347	541.8512	3.820221	0	939.7173	491.507	0.3418876	0.5082456	541.701	3.806162	0	16	907	493						Frog_fixed.avi	0
14725	884	879.1266	490.6285	0.4971636	0.4961733	541.5608	3.813922	0	935.618	493.9018	0.3414203	0.5079222	541.656	3.825583	0	16	907	492						Frog_fixed.avi	0
14741	885	876.9373	497.6212	0.4967207	0.4956986	541.4204	3.823344	0	940.2514	496.6727	0.3410001	0.5075607	541.3796	3.827416	0	16	909	497						Frog_fixed.avi	0
14758	886	878.6606	492.7516	0.4962646	0.4953782	541.2536	3.819954	0	939.8931	490.166	0.3405351	0.5073876	541.2188	3.821205	0	16	909	491						Frog_fixed.avi	0
14775	887	880.3889	494.1541	0.4958199	0.4950018	541.0546	3.821333	0	941.4274	491.1287	0.3400441	0.5071936	541.0884	3.816687	0	16	911	493						Frog_fixed.avi	0
14791	888	881.704	494.2407	0.4953239	0.4946518	540.9788	3.82241	0	939.1961	499.2492	0.3395288	0.506914	540.9213	3.83857	0	16	910	497						Frog_fixed.avi	0
14808	889	884.3834	491.5142	0.4948136	0.494313	540.8196	3.834234	0	938.7458	500.082	0.3389784	0.506704	540.7311	3.849943	0	16	912	496						Frog_fixed.avi	0
14825	890	882.4729	492.5323	0.4942684	0.4939814	540.6352	3.841166	0	942.1423	492.3931	0.3383961	0.5065505	540.4832	3.830373	0	16	912	492						Frog_fixed.avi	0
14841	891	880.6249	496.0249	0.4936906	0.4936032	540.3146	3.834677	0	940.8325	492.7437	0.3377847	0.5063802	540.4084	3.815037	0	16	911	494						Frog_fixed.avi	0
14858	892	883.0517	492.4825	0.4931347	0.4933876	540.0021	3.838219	0	939.1564	492.8856	0.337193	0.5063021	540.1372	3.836963	0	16	911	493						Frog_fixed.avi	0
14875	893	882.8538	497.4842	0.4925587	0.4931357	540.0141	3.838446	0	942.9365	491.9302	0.3366074	0.5062532	539.7902	3.842543	0	16	913	495						Frog_fixed.avi	0
14891	894	881.6022	497.9535	0.4919644	0.4929085	539.7101	3.833653	0	945.4333	492.7471	0.3359702	0.5062744	539.6448	3.84715	0	16	914	495						Frog_fixed.avi	0
14908	895	880.8178	497.2548	0.4913611	0.4927743	539.3389	3.851741	0	943.2114	494.5573	0.3353306	0.5063453	539.4067	3.831575	0	16	912	496						Frog_fixed.avi	0
14925	896	884.6204	491.1461	0.4907971	0.4926776	539.1848	3.835951	0	944.6627	495.4773	0.3346773	0.5064273	539.2497	3.848964	0	16	915	493						Frog_fixed.avi	0
14941	897	880.9504	499.0493	0.4901936	0.4925747	539.1848	3.859562	0	943.7607	494.4395	0.334058	0.5065119	538.9306	3.847339	0	16	912	497						Frog_fixed.avi	0
14958	898	877.3196	494.7463	0.4896199	0.4925146	538.8685	3.848508	0	943.2129	495.1377	0.3334429	0.5066263	538.7059	3.840414	0	16	910	495						Frog_fixed.avi	0
14975	899	879.67	500.317	0.4890667	0.4924586	538.5474	3.866375	0	944.2783	499.1347	0.3328781	0.5067378	538.4562	3.848479	0	16	912	500						Frog_fixed.avi	0
14991	900	876.5532	501.4306	0.4885816	0.4923953	538.3117	3.868006	0	944.2998	499.096	0.3323585	0.5069058	538.2648	3.848782	0	16	910	500						Frog_fixed.avi	0
15008	901	879.5059	502.081	0.4881671	0.4924149	537.9785	3.855604	0	947.9321	491.8979	0.3318731	0.507188	538.0792	3.851868	0	16	914	497						Frog_fixed.avi	0
15024	902	883.8088	498.0116	0.4878086	0.4925533	537.7679	3.853635	0	947.7439	496.2028	0.3314465	0.507416	537.9003	3.849806	0	16	916	497						Frog_fixed.avi	0
15041	903	882.4778	495.8627	0.4874422	0.4926441	537.8523	3.870995	0	941.4641	498.6443	0.3310466	0.5076717	537.8384	3.847282	0	16	912	497						Frog_fixed.avi	0
15058	904	882.8746	501.3173	0.4871741	0.49275	537.5945	3.868923	0	946.4928	493.1517	0.3307493	0.5079836	537.5499	3.842299	0	16	915	497						Frog_fixed.avi	0
15074	905	879.0219	502.445	0.4868709	0.492786	537.3628	3.876214	0	946.5173	498.3949	0.3304665	0.5081539	537.4297	3.846392	0	16	913	500						Frog_fixed.avi	0
15091	906	885.6752	497.9627	0.4867292	0.4929055	537.2577	3.8659	0	941.9739	501.6079	0.330246	0.5082584	537.2993	3.855427	0	16	914	500						Frog_fixed.avi	0
15108	907	879.2803	501.6299	0.486541	0.4928643	537.1473	3.877616	0	936.6776	501.4146	0.3300324	0.5083356	537.2677	3.84868	0	16	908	502						Frog_fixed.avi	0
15124	908	874.7728	500.0057	0.4863732	0.492938	537.0682	3.885404	0	942.9464	493.7052	0.3299257	0.5084307	537.0294	3.859246	0	16	909	497						Frog_fixed.avi	0
15141	909	878.7291	497.2815	0.4863121	0.4930297	537.0411	3.883032	0	942.761	496.695	0.3298458	0.5085097	536.9357	3.85458	0	16	911	497						Frog_fixed.avi	0
15158	910	878.3508	499.7991	0.4862936	0.4931529	537.0252	3.876463	0	943.8954	495.1888	0.329805	0.5086882	536.9364	3.834185	0	16	911	497						Frog_fixed.avi	0
15174	911	879.3084	498.7615	0.4862945	0.4932994	536.9684	3.887287	0	942.952	495.9876	0.329837	0.508831	536.8438	3.854086	0	16	911	497						Frog_fixed.avi	0
15191	912	875.816	500.7015	0.4863163	0.4933934	536.9423	3.889996	0	941.1119	497.7518	0.3298691	0.5089108	536.845	3.864341	0	16	908	499						Frog_fixed.avi	0
15208	913	874.9909	503.4994	0.4863648	0.4934411	536.8928	3.899414	0	942.7149	497.9861	0.3299247	0.5089289	536.8691	3.868639	0	16	909	501						Frog_fixed.avi	0
15224	914	877.0056	503.1382	0.4864524	0.4934306	536.7085	3.887998	0	941.2032	493.5154	0.3300005	0.5088893	536.8956	3.873299	0	16	909	498						Frog_fixed.avi	0
15241	915	877.53	501.2822	0.4865643	0.4933958	536.7322	3.898821	0	943.8633	499.258	0.3301384	0.5088017	536.8666	3.881707	0	16	911	500						Frog_fixed.avi	0
15257	916	881.9086	500.5138	0.4867125	0.4933551	536.8376	3.890648	0	945.3237	503.0514	0.3302899	0.5085911	536.9533	3.872157	0	16	914	502						Frog_fixed.avi	0
15274	917	876.2778	500.903	0.4868272	0.4932968	537.0026	3.905499	0	942.2344	499.4174	0.3304567	0.5084522	537.0466	3.872318	0	16	909	500						Frog_fixed.avi	0
15291	918	881.2704	503.2313	0.4870721	0.4932502	536.9078	3.91256	0	945.072	504.2776	0.3307147	0.508296	537.1065	3.871947	0	16	913	504						Frog_fixed.avi	0
15307	919	877.0847	498.3225	0.4872956	0.493287	537.0601	3.91401	0	941.4849	502.4804	0.3309782	0.5082154	537.2673	3.880239	0	16	909	500						Frog_fixed.avi	0
15324	920	883.5703	502.9177	0.4876453	0.4933081	537.1335	3.93557	0	943.1168	500.6055	0.3313073	0.5081755	537.3221	3.872325	0	16	913	502						Frog_fixed.avi	0
15341	921	877.5735	500.963	0.4879057	0.4934073	537.3106	3.926152	0	945.3307	503.3435	0.3316798	0.5081284	537.3914	3.88414	0	16	911	502						Frog_fixed.avi	0
15357	922	874.1535	506.475	0.4882672	0.4934345	537.1887	3.921006	0	943.0104	505.8512	0.3320174	0.5080054	537.598	3.894442	0	16	909	506						Frog_fixed.avi	0
15374	923	877.848	504.3397	0.4886317	0.4934845	537.3848	3.935546	0	945.2393	501.3535	0.3324119	0.507964	537.593	3.889088	0	16	912	503						Frog_fixed.avi	0
15391	924	877.702	501.5524	0.488959	0.4935072	537.6932	3.9385	0	942.3977	509.6146	0.3327812	0.5078046	537.7793	3.896806	0	16	910	506						Frog_fixed.avi	0
15407	925	877.0624	508.4096	0.4893502	0.493573	537.6658	3.948162	0	938.3424	507.3701	0.3331443	0.5077103	537.989	3.90237	0	16	908	508						Frog_fixed.avi	0
15424	926	876.84	507.8815	0.489773	0.4936593	537.6902	3.941754	0	942.5015	505.0214	0.3335965	0.5076588	538.1375	3.914427	0	16	910	506						Frog_fixed.avi	0
15441	927	879.0984	502.9177	0.4902426	0.4938057	537.8671	3.949868	0	942.1744	503.17	0.3341128	0.5075564	538.2958	3.900642	0	16	911	503						Frog_fixed.avi	0
15457	928	878.9152	505.2506	0.4907914	0.4939167	538.0779	3.962905	0	942.3341	505.6727	0.3346798	0.5074905	538.4432	3.916083	0	16	911	505						Frog_fixed.avi	0
15474	929	881.3553	487.392	0.4913087	0.4937442	538.2852	3.959299	0	954.2324	483.0823	0.3353136	0.5072572	538.4763	3.932829	0	16	918	485						Frog_fixed.avi	0
15491	930	886.9514	462.4912	0.4917817	0.4936392	538.4841	3.959588	0	957.4517	462.3277	0.3358867	0.5068723	538.6131	3.929722	0	16	922	462						Frog_fixed.avi	0
15507	931	884.3552	469.9612	0.4923453	0.4936092	538.5184	3.976912	0	955.2776	471.9562	0.3364611	0.5066724	538.7707	3.917162	0	16	920	471						Frog_fixed.avi	0
15524	932	885.5533	464.3553	0.4929144	0.4934841	538.5219	3.97751	0	956.0928	462.7375	0.3370408	0.5064318	538.861	3.933034	0	16	921	464						Frog_fixed.avi	0
15541	933	885.2583	462.6171	0.4934663	0.4934016	538.7363	3.976283	0	957.9602	467.6663	0.3375882	0.5061483	539.0204	3.937931	0	16	922	465						Frog_fixed.avi	0
15557	934	888.7897	461.5668	0.4939958	0.4934059	538.9235	3.974737	0	954.7384	467.7057	0.3381104	0.5060161	539.1721	3.927385	0	16	922	465						Frog_fixed.avi	0
15574	935	886.2189	464.0096	0.4945203	0.4935131	539.1107	3.980183	0	956.8066	461.7299	0.3386232	0.5059315	539.3427	3.937203	0	16	922	463						Frog_fixed.avi	0
15591	936	886.9282	470.6476	0.4950384	0.4937308	539.3817	3.991882	0	950.8723	465.3605	0.3391475	0.5060042	539.4215	3.947835	0	16	919	468						Frog_fixed.avi	0
15607	937	884.3813	465.3688	0.4955665	0.4941183	539.424	3.986345	0	949.7852	469.6846	0.3396875	0.5060912	539.6418	3.946863	0	16	917	468						Frog_fixed.avi	0
15624	938	879.2441	466.7672	0.4960897	0.4943785	539.4742	4.002454	0	951.1306	465.8562	0.3402375	0.5061678	539.8279	3.962518	0	16	915	466						Frog_fixed.avi	0
15641	939	879.2587	467.4933	0.4966413	0.4946196	539.5717	3.999919	0	951.5472	468.4402	0.3408598	0.5061862	539.7878	3.959831	0	16	915	468						Frog_fixed.avi	0
15657	940	880.2935	467.3801	0.4972691	0.4947554	539.9907	3.987888	0	951.6248	468.3094	0.3414806	0.5061081	539.8587	3.947745	0	16	916	468						Frog_fixed.avi	0
15674	941	883.9612	466.7957	0.4978924	0.494786	540.0197	4.007564	0	956.17	468.5712	0.3421214	0.5059492	540.0738	3.951929	0	16	920	468						Frog_fixed.avi	0
15691	942	878.6694	467.1463	0.4984713	0.4948093	540.0281	3.99857	0	950.8011	469.303	0.3427254	0.5058109	540.3137	3.95075	0	16	915	468						Frog_fixed.avi	0
15707	943	887.7654	467.9342	0.4991207	0.4948853	540.2224	3.997598	0	954.2288	466.8206	0.3433757	0.5057049	540.3815	3.971281	0	16	921	467						Frog_fixed.avi	0
15724	944	881.2418	468.3193	0.4997119	0.4949991	540.4713	4.00773	0	957.4993	463.3471	0.3439894	0.5056261	540.5822	3.954626	0	16	919	466						Frog_fixed.avi	0
15741	945	884.4331	465.7891	0.5002308	0.4951474	540.6233	4.015387	0	956.5038	461.8343	0.3445458	0.5056174	540.7472	3.962528	0	16	920	464						Frog_fixed.avi	0
15757	946	880.7031	466.8028	0.5007071	0.4954076	540.7802	4.020021	0	955.4276	460.5828	0.3450555	0.5056846	540.8861	3.957336	0	16	918	464						Frog_fixed.avi	0
15774	947	879.8751	470.3831	0.5011533	0.4956068	540.9409	4.011791	0	956.7441	462.772	0.3455139	0.5057614	540.9927	3.955154	0	16	918	467						Frog_fixed.avi	0
15790	948	880.1217	468.7292	0.5015465	0.4958384	541.1107	4.023859	0	958.7371	471.1398	0.3459333	0.5058103	541.1185	3.973826	0	16	919	470						Frog_fixed.avi	0
15807	949	880.6467	468.0035	0.5018627	0.4959702	541.3218	4.023688	0	957.2669	466.4747	0.3462913	0.5058038	541.3544	3.976713	0	16	919	467						Frog_fixed.avi	0
15824	950	877.9091	470.0769	0.5022103	0.4960525	541.1232	4.03143	0	953.2887	467.7602	0.3466541	0.505791	541.4732	3.979109	0	16	916	469						Frog_fixed.avi	0
15840	951	877.0084	468.3392	0.5025589	0.4961003	541.4446	4.025362	0	953.4454	464.917	0.3470353	0.5057324	541.5762	3.964091	0	16	915	467						Frog_fixed.avi	0
15857	952	875.5707	470.8464	0.5029305	0.496054	541.7578	4.032393	0	952.2208	462.3872	0.3474097	0.5056261	541.8361	3.985253	0	16	914	467						Frog_fixed.avi	0
15874	953	879.0021	470.4744	0.5033397	0.4960019	541.766	4.050021	0	948.5282	471.5532	0.3478315	0.505399	541.8551	3.985718	0	16	914	471						Frog_fixed.avi	0
15890	954	875.6788	468.3683	0.503708	0.4959448	541.938	4.044212	0	953.0238	469.2177	0.3482755	0.5052852	541.907	3.98125	0	16	914	469						Frog_fixed.avi	0
15907	955	869.3271	470.8334	0.504023	0.4958768	542.1646	4.041113	0	952.2625	473.9724	0.3486523	0.5051439	542.0848	3.979434	0	16	911	472						Frog_fixed.avi	0
15924	956	879.6876	471.0666	0.5043927	0.4958396	542.0624	4.056304	0	953.6238	470.2712	0.3490044	0.5050931	542.1846	3.993513	0	16	917	471						Frog_fixed.avi	0
15940	957	873.7973	470.0848	0.504654	0.4958487	542.2994	4.067949	0	952.4305	472.4023	0.3492844	0.5050752	542.3054	3.999002	0	16	913	471						Frog_fixed.avi	0
15957	958	873.9474	473.447	0.5049053	0.4958623	542.2205	4.062229	0	952.6282	471.6048	0.3495638	0.5050802	542.3763	3.990103	0	16	913	473						Frog_fixed.avi	0
15974	959	870.8311	470.4215	0.505119	0.4959077	542.6641	4.066205	0	954.8074	470.2514	0.349811	0.5051156	542.5131	4.001429	0	16	913	470						Frog_fixed.avi	0
15990	960	872.5555	471.3265	0.5053253	0.4959626	542.5142	4.067029	0	954.5392	471.9589	0.3500217	0.5051547	542.5721	3.998591	0	16	914	472						Frog_fixed.avi	0
16007	961	867.9345	489.575	0.5054169	0.4962535	542.4105	4.065166	0	954.4869	500.5885	0.3502519	0.5053402	542.8214	3.982114	0	16	911	495						Frog_fixed.avi	0
16024	962	864.6921	658.381	0.5052999	0.4973818	542.7128	4.076702	0	953.9651	646.6588	0.3506549	0.5067556	542.787	4.021882	0	17	909	653						Frog_fixed.avi	0
16040	963	864.5823	748.1816	0.5052002	0.4986265	542.9989	4.070062	0	952.5109	741.6187	0.3508846	0.5079048	542.8817	4.026246	0	17	909	745						Frog_fixed.avi	0
16057	964	866.8359	801.1438	0.5053125	0.4988824	542.818	4.076748	0	954.541	784.2385	0.3509664	0.5082467	543.0272	4.012995	0	17	911	793						Frog_fixed.avi	0
16074	965	866.6535	801.7827	0.5055225	0.498956	542.9106	4.065904	0	955.5286	786.761	0.3509541	0.5082501	543.1071	4.009994	0	17	911	794						Frog_fixed.avi	0
16090	966	865.5917	807.2216	0.5056276	0.4990723	543.1111	4.064195	0	953.9008	787.8962	0.3509589	0.5083677	543.1605	4.012269	0	17	910	798						Frog_fixed.avi	0
16107	967	864.5792	808.6826	0.5056549	0.4992175	543.1717	4.058703	0	954.606	785.3643	0.3509237	0.5085228	543.184	4.002749	0	17	910	797						Frog_fixed.avi	0
16124	968	865.408	805.4112	0.505663	0.4993206	543.2191	4.073094	0	957.6611	787.3704	0.3508657	0.5086218	543.1196	3.984842	0	17	912	796						Frog_fixed.avi	0
16140	969	867.3042	805.4324	0.5056692	0.4994574	543.1871	4.082325	0	959.4954	786.472	0.3507889	0.5087501	543.1387	4.001542	0	17	913	796						Frog_fixed.avi	0
16157	970	867.6932	808.7393	0.5056698	0.4995402	543.1733	4.061745	0	958.3062	787.4055	0.3507144	0.5088636	543.1405	3.998336	0	17	913	798						Frog_fixed.avi	0
16173	971	865.2935	806.4224	0.5056696	0.4996356	543.148	4.05582	0	955.4996	790.0717	0.350663	0.509001	543.1154	4.003583	0	17	910	798						Frog_fixed.avi	0
16190	972	869.9658	804.2305	0.5056555	0.4996984	543.1828	4.071465	0	966.8814	787.8043	0.3506693	0.5088804	543.1066	4.014539	0	17	918	796						Frog_fixed.avi	0
16207	973	865.7554	807.5989	0.5056403	0.4997428	543.2075	4.059938	0	958.519	791.8265	0.3505799	0.509173	543.1087	3.997999	0	17	912	800						Frog_fixed.avi	0
16223	974	867.0144	805.4673	0.5056326	0.4998183	543.2071	4.060653	0	955.908	792.738	0.3505292	0.5092612	543.2064	3.982125	0	17	911	799						Frog_fixed.avi	0
16240	975	867.8038	806.2917	0.5056451	0.4998613	543.2082	4.054987	0	957.5708	790.3374	0.3505501	0.509375	543.111	3.991189	0	17	913	798						Frog_fixed.avi	0
16257	976	867.6426	808.4705	0.5056497	0.4999022	543.1897	4.058368	0	955.9525	791.1093	0.350518	0.5094376	543.1986	3.990732	0	17	912	800						Frog_fixed.avi	0
16273	977	867.376	808.2161	0.5056392	0.499957	543.1642	4.05281	0	954.9131	792.2644	0.3504828	0.5094914	543.2139	3.983617	0	17	911	800						Frog_fixed.avi	0
16290	978	868.3541	809.6882	0.5056192	0.5000323	543.1521	4.052134	0	957.5613	789.9789	0.3504414	0.5096059	543.2104	3.976437	0	17	913	800						Frog_fixed.avi	0
16307	979	866.5775	808.2624	0.5056041	0.5001509	543.1436	4.047024	0	958.7374	792.5325	0.3503976	0.509718	543.1551	3.982847	0	17	913	800						Frog_fixed.avi	0
16323	980	867.2701	809.8773	0.5055849	0.5003208	543.0892	4.034573	0	955.9454	791.5239	0.3503692	0.5098454	543.1194	3.996289	0	17	912	801						Frog_fixed.avi	0
16340	981	867.9605	806.2815	0.5055991	0.500454	543.0901	4.038198	0	957.0403	795.7716	0.350368	0.5099219	543.0678	3.97478	0	17	913	801						Frog_fixed.avi	0
16357	982	866.5978	809.5969	0.5056344	0.5005093	543.0997	4.032559	0	954.0662	795.5074	0.3503871	0.5099393	543.0378	3.960469	0	17	910	803						Frog_fixed.avi	0
16373	983	867.1454	807.507	0.5056767	0.5005167	543.0682	4.032231	0	956.5027	793.4385	0.3504231	0.5099435	543.0287	3.965379	0	17	912	800						Frog_fixed.avi	0
16390	984	866.4924	811.0817	0.5057547	0.5004966	542.8715	4.014349	0	949.8979	795.1497	0.350494	0.5099024	543.0235	3.970651	0	17	908	803						Frog_fixed.avi	0
16407	985	861.5343	811.9656	0.5058419	0.5004162	542.6965	4.006282	0	953.7731	789.6252	0.350607	0.5098225	542.8759	3.976626	0	17	908	801						Frog_fixed.avi	0
16423	986	863.2672	809.8903	0.5059564	0.5003037	542.7194	3.998828	0	950.6079	794.8936	0.3506966	0.5097112	542.8961	3.958936	0	17	907	802						Frog_fixed.avi	0
16440	987	866.8244	811.8884	0.5060554	0.5001701	542.8387	3.994872	0	949.6268	792.4724	0.3507883	0.5096358	542.8687	3.944257	0	17	908	802						Frog_fixed.avi	0
16457	988	863.4531	811.2192	0.506126	0.5001688	542.9232	3.986502	0	953.323	793.7833	0.3508692	0.5095711	542.8025	3.938018	0	17	908	803						Frog_fixed.avi	0
16473	989	865.0464	810.2842	0.5061803	0.5001506	542.8973	3.987715	0	948.9679	796.0355	0.3509057	0.5094994	542.8295	3.938264	0	17	907	803						Frog_fixed.avi	0
16490	990	863.4608	809.8072	0.506272	0.5001618	542.6976	3.975565	0	948.3452	796.7711	0.3509582	0.5094702	542.8212	3.927201	0	17	906	803						Frog_fixed.avi	0
16507	991	868.0419	807.5832	0.506359	0.5001616	542.4907	3.977188	0	947.3971	798.316	0.3510701	0.5094629	542.7653	3.91963	0	17	908	803						Frog_fixed.avi	0
16523	992	865.6968	812.4478	0.5064614	0.5001378	542.5007	3.97478	0	946.7346	797.4745	0.351177	0.5094426	542.6714	3.916626	0	17	906	805						Frog_fixed.avi	0
16540	993	861.9831	812.0867	0.5065771	0.5001103	542.6544	3.972073	0	948.7737	796.6034	0.3513212	0.5093812	542.6632	3.927214	0	17	905	804						Frog_fixed.avi	0
16557	994	872.2546	808.0017	0.5067508	0.5000405	542.4502	3.95225	0	945.682	802.4423	0.3514432	0.5092638	542.7151	3.908808	0	17	909	805						Frog_fixed.avi	0
16573	995	900.076	816.9244	0.5066086	0.4999893	542.7075	3.937537	0	984.4781	802.5356	0.3514326	0.5091641	542.7832	3.896895	0	18	942	810						Frog_fixed.avi	0
16590	996	907.3909	813.4505	0.5068336	0.4999129	542.4658	3.935492	0	984.9471	799.3318	0.3516136	0.5090834	542.6806	3.875173	0	18	946	806						Frog_fixed.avi	0
16607	997	903.9477	815.0073	0.5070753	0.4999176	542.6585	3.9254	0	986.7765	799.2653	0.3518844	0.5089616	542.7797	3.880869	0	18	945	807						Frog_fixed.avi	0
16623	998	906.0641	812.7598	0.5073951	0.4999356	542.381	3.918592	0	990.208	796.9749	0.3521866	0.5088944	542.6609	3.852887	0	18	948	805						Frog_fixed.avi	0
16640	999	911.3568	811.6605	0.5077091	0.4999953	542.5029	3.912545	0	987.2224	798.0573	0.352465	0.5088481	542.8543	3.850106	0	18	949	805						Frog_fixed.avi	0
16657	1000	902.9727	814.3856	0.5079914	0.500079	542.5645	3.894619	0	991.0864	799.1529	0.3528138	0.5088291	542.6844	3.837792	0	18	947	807						Frog_fixed.avi	0
16673	1001	907.9952	812.1237	0.5083258	0.5002473	542.324	3.874587	0	988.3199	799.2727	0.3531149	0.5088124	542.6748	3.830273	0	18	948	806						Frog_fixed.avi	0
16690	1002	908.6315	810.5818	0.5086657	0.5003201	542.6104	3.87298	0	985.8682	798.4204	0.3533951	0.5087483	542.8434	3.814812	0	18	947	805						Frog_fixed.avi	0
16707	1003	902.5179	813.7947	0.5089095	0.5002897	542.4841	3.873951	0	988.3571	802.5534	0.3537481	0.508582	542.6986	3.798426	0	18	945	808						Frog_fixed.avi	0
16723	1004	906.1573	810.9468	0.5092492	0.5002921	542.4888	3.856592	0	987.5026	803.971	0.354053	0.5084044	542.7422	3.78434	0	18	947	807						Frog_fixed.avi	0
16740	1005	908.355	809.3595	0.5096008	0.5001813	542.7886	3.843634	0	984.8384	798.5986	0.354406	0.5082066	542.9474	3.781909	0	18	947	804						Frog_fixed.avi	0
16756	1006	906.0027	814.0468	0.5099913	0.5000476	542.7303	3.826885	0	988.0829	802.0376	0.3548275	0.50791	542.8875	3.781561	0	18	947	808						Frog_fixed.avi	0
16773	1007	905.7241	809.7012	0.5104359	0.4999515	542.6801	3.832505	0	988.0294	804.6714	0.3552833	0.5076814	542.8773	3.763754	0	18	947	807						Frog_fixed.avi	0
16790	1008	906.9061	806.8277	0.5109146	0.4998542	542.6945	3.80538	0	986.2003	799.9323	0.3557392	0.5074679	542.9908	3.759279	0	18	947	803						Frog_fixed.avi	0
16806	1009	909.3372	809.727	0.5113734	0.499642	542.7609	3.791291	0	983.6046	801.424	0.3562081	0.5072196	542.9922	3.742695	0	18	946	806						Frog_fixed.avi	0
16823	1010	904.168	815.2504	0.5117836	0.4994682	542.7084	3.760554	0	985.77	803.4919	0.3566031	0.5069374	543.0558	3.754897	0	18	945	809						Frog_fixed.avi	0
16840	1011	905.6989	805.7329	0.5121474	0.4994448	542.8228	3.757801	0	987.0168	802.1087	0.3569433	0.5068053	543.1933	3.71835	0	18	946	804						Frog_fixed.avi	0
16856	1012	907.3163	814.1028	0.5124738	0.4993392	543.0611	3.757775	0	984.4446	799.8236	0.3572787	0.5066822	543.22	3.710116	0	18	946	807						Frog_fixed.avi	0
16873	1013	903.0605	813.1592	0.5126911	0.4993918	542.9572	3.734399	0	987.8823	803.8479	0.3574886	0.5063696	543.2631	3.706324	0	18	945	809						Frog_fixed.avi	0
16890	1014	908.4927	813.8568	0.5129541	0.4994198	543.1676	3.727802	0	988.6997	800.0554	0.3577466	0.5065203	543.2648	3.684237	0	18	949	807						Frog_fixed.avi	0
16906	1015	901.8512	808.7994	0.5131341	0.4995463	543.0933	3.705119	0	980.4888	802.024	0.3579158	0.506468	543.5052	3.684681	0	18	941	805						Frog_fixed.avi	0
16923	1016	906.8871	810.0309	0.5134637	0.4995635	543.3394	3.720251	0	988.2776	799.9785	0.3582506	0.5063859	543.4147	3.667461	0	18	948	805						Frog_fixed.avi	0
16940	1017	880.2219	669.6549	0.5137642	0.498704	543.4648	3.713403	0	973.2673	662.049	0.3588981	0.5053783	543.6618	3.677394	0	19	927	666						Frog_fixed.avi	0
16956	1018	867.587	544.7184	0.5140728	0.4979551	543.589	3.681197	0	968.9393	550.2973	0.3595857	0.5044508	543.8241	3.643447	0	19	918	548						Frog_fixed.avi	0
16973	1019	868.0195	494.3399	0.5145055	0.4976903	543.6364	3.667739	0	961.2338	499.5073	0.3599883	0.504142	543.9487	3.629561	0	19	915	497						Frog_fixed.avi	0
16990	1020	865.0977	492.2791	0.5149075	0.497837	543.6544	3.673671	0	961.1478	495.8768	0.3603308	0.504087	543.8884	3.663135	0	19	913	494						Frog_fixed.avi	0
17006	1021	872.0641	489.6381	0.5153026	0.4977489	543.8097	3.663885	0	961.1984	495.4073	0.3606176	0.5039099	543.9585	3.613156	0	19	917	493						Frog_fixed.avi	0
17023	1022	874.4776	491.9535	0.515613	0.4976833	544.0051	3.645149	0	956.5372	499.0567	0.360874	0.5037299	544.0739	3.611808	0	19	916	496						Frog_fixed.avi	0
17040	1023	869.9173	492.3042	0.5158079	0.497726	543.9671	3.645312	0	952.2311	507.342	0.3610065	0.5036325	544.2702	3.616415	0	19	911	500						Frog_fixed.avi	0
17056	1024	870.9624	491.5454	0.5159539	0.4977759	544.0546	3.6353	0	956.6714	500.9547	0.3611456	0.5036334	544.2594	3.586871	0	19	914	496						Frog_fixed.avi	0
17073	1025	873.6014	495.1139	0.5160463	0.4978524	544.1801	3.625438	0	954.8483	505.3924	0.361199	0.5036622	544.3574	3.583712	0	19	914	500						Frog_fixed.avi	0
17090	1026	870.8439	491.5835	0.5160643	0.4980542	544.4034	3.626934	0	955.0662	503.2895	0.3612013	0.5037503	544.4367	3.569216	0	19	913	497						Frog_fixed.avi	0
17106	1027	871.7365	497.1292	0.5160886	0.4981249	544.4169	3.614479	0	956.6458	498.3101	0.3611954	0.503905	544.5269	3.567099	0	19	914	498						Frog_fixed.avi	0
17123	1028	874.5381	493.4052	0.5161164	0.4981533	544.4771	3.618867	0	957.0539	497.2713	0.3612206	0.5039189	544.6107	3.545537	0	19	916	495						Frog_fixed.avi	0
17140	1029	872.5257	493.8526	0.5161463	0.4981283	544.575	3.604629	0	952.8632	508.1964	0.3612715	0.5038097	544.6803	3.566332	0	19	913	501						Frog_fixed.avi	0
17156	1030	871.8021	488.3467	0.5161858	0.4980307	544.6279	3.589003	0	951.9183	505.5884	0.3613396	0.5036341	544.7744	3.555943	0	19	912	497						Frog_fixed.avi	0
17173	1031	868.5737	495.2027	0.516237	0.4977535	544.6967	3.591588	0	950.5165	502.1693	0.361403	0.5034704	544.9042	3.546931	0	19	910	499						Frog_fixed.avi	0
17190	1032	867.0236	493.9273	0.5163181	0.4975573	544.9885	3.600852	0	954.0228	501.0026	0.3615004	0.5032291	544.9639	3.536436	0	19	911	497						Frog_fixed.avi	0
17206	1033	868.4915	497.2175	0.5163963	0.4973868	545.1169	3.597194	0	951.6669	504.58	0.3615638	0.5030075	545.1521	3.542534	0	19	910	501						Frog_fixed.avi	0
17223	1034	875.738	492.0097	0.5164666	0.4973036	545.0881	3.579156	0	949.1633	506.3306	0.3616017	0.5028829	545.2347	3.531346	0	19	912	499						Frog_fixed.avi	0
17240	1035	871.8875	488.4389	0.5164508	0.4972661	545.1185	3.581629	0	949.4341	507.0397	0.3615951	0.50286	545.248	3.53503	0	19	911	498						Frog_fixed.avi	0
17256	1036	870.1646	488.5247	0.5163351	0.4972604	545.2249	3.569155	0	950.5353	502.8811	0.3615325	0.5029194	545.2539	3.535109	0	19	910	496						Frog_fixed.avi	0
17273	1037	865.7105	491.2632	0.5161651	0.4972477	545.0829	3.565869	0	950.9404	503.6378	0.3614039	0.5029001	545.2689	3.520579	0	19	908	497						Frog_fixed.avi	0
17290	1038	870.6193	491.9538	0.5160273	0.4972245	545.2495	3.567799	0	952.6453	506.0694	0.361227	0.5029334	545.3053	3.525584	0	19	912	499						Frog_fixed.avi	0
17306	1039	869.8764	488.3796	0.515792	0.4972099	545.3283	3.558038	0	951.8688	504.6293	0.3610326	0.50301	545.3484	3.516336	0	19	911	497						Frog_fixed.avi	0
17323	1040	866.55	494.6279	0.5155526	0.4971536	545.3559	3.557588	0	951.822	499.9206	0.3607956	0.5030668	545.428	3.519912	0	19	909	497						Frog_fixed.avi	0
17339	1041	871.8817	494.5167	0.5153203	0.4970363	545.4323	3.574131	0	950.8605	500.1883	0.3605738	0.503087	545.4897	3.524165	0	19	911	497						Frog_fixed.avi	0
17356	1042	863.5115	493.7821	0.5150624	0.49706	545.4553	3.570223	0	953.0366	497.7655	0.3603467	0.5030975	545.5336	3.505595	0	19	908	496						Frog_fixed.avi	0
17373	1043	871.3424	495.1985	0.5148729	0.4969672	545.6077	3.567096	0	951.9286	496.6978	0.3601266	0.5031725	545.681	3.509453	0	19	912	496						Frog_fixed.avi	0
17389	1044	866.3986	497.0523	0.514639	0.497092	545.4581	3.584344	0	950.4431	497.2136	0.3599704	0.5033259	545.653	3.518161	0	19	908	497						Frog_fixed.avi	0
17406	1045	864.8346	495.3994	0.5144694	0.4971492	545.7256	3.558143	0	950.4688	501.8717	0.3597856	0.5034641	545.6095	3.522113	0	19	908	499						Frog_fixed.avi	0
17423	1046	868.0854	493.0343	0.5142268	0.4972152	545.5693	3.570157	0	947.2396	501.2392	0.3595296	0.5035684	545.7056	3.535605	0	19	908	497						Frog_fixed.avi	0
17439	1047	869.5419	495.0636	0.5139798	0.4971875	545.7339	3.585514	0	948.3868	505.6542	0.3592876	0.5036501	545.6356	3.533003	0	19	909	500						Frog_fixed.avi	0
17456	1048	866.6545	494.0962	0.5136921	0.4971324	545.5745	3.584955	0	946.3372	506.5691	0.3589948	0.50367	545.6526	3.550187	0	19	906	500						Frog_fixed.avi	0
17473	1049	870.5873	496.3909	0.5134084	0.4970081	545.7085	3.591956	0	944.5159	500.6538	0.3586497	0.5037492	545.7042	3.540406	0	19	908	499						Frog_fixed.avi	0
17489	1050	867.1455	490.4814	0.5130336	0.4970261	545.7638	3.598236	0	945.574	496.2441	0.3583232	0.5037969	545.6591	3.54285	0	19	906	493						Frog_fixed.avi	0
17506	1051	862.5056	500.6678	0.5126851	0.4969537	545.5276	3.58538	0	950.636	492.4442	0.3579841	0.5039073	545.6126	3.551662	0	19	907	497						Frog_fixed.avi	0
17523	1052	868.5701	495.9397	0.5123693	0.4969979	545.6796	3.590015	0	943.6542	500.6361	0.3576269	0.5040548	545.6409	3.559857	0	19	906	498						Frog_fixed.avi	0
17539	1053	868.4814	493.2147	0.5120236	0.497185	545.7637	3.615634	0	940.0399	499.5327	0.3572394	0.5042601	545.6668	3.563976	0	19	904	496						Frog_fixed.avi	0
17556	1054	860.7089	500.1333	0.5116625	0.4972955	545.561	3.604537	0	938.6522	504.4124	0.3569259	0.5044377	545.5795	3.56155	0	19	900	502						Frog_fixed.avi	0
17573	1055	867.7336	498.2415	0.5113424	0.497449	545.5771	3.62275	0	941.6578	496.2795	0.3565866	0.5047663	545.5341	3.5797	0	19	905	497						Frog_fixed.avi	0
17589	1056	867.8179	498.1829	0.5109672	0.4975123	545.6191	3.620884	0	937.4616	501.9231	0.356169	0.5049211	545.5852	3.578246	0	19	903	500						Frog_fixed.avi	0
17606	1057	862.9105	492.1399	0.5105315	0.4974966	545.702	3.636086	0	936.3979	499.1728	0.3557366	0.5050123	545.6039	3.575057	0	19	900	496						Frog_fixed.avi	0
17623	1058	859.3682	499.0504	0.5100914	0.4974324	545.752	3.636319	0	938.6683	500.2161	0.3553302	0.5050525	545.4481	3.580863	0	19	899	500						Frog_fixed.avi	0
17639	1059	863.2375	501.0011	0.5096798	0.4973401	545.5421	3.636979	0	939.3038	501.0583	0.3549045	0.5051022	545.4904	3.599844	0	19	901	501						Frog_fixed.avi	0
17656	1060	862.9546	500.1313	0.509251	0.4973102	545.4734	3.643481	0	942.0499	499.9473	0.3544729	0.5051366	545.5269	3.590283	0	19	903	500						Frog_fixed.avi	0
17672	1061	865.4498	497.8912	0.5088517	0.4973789	545.5126	3.651749	0	942.0076	501.4038	0.3540662	0.5052444	545.4971	3.596537	0	19	904	500						Frog_fixed.avi	0
17689	1062	870.6942	498.6563	0.5084901	0.4975323	545.5323	3.660606	0	939.5334	498.1656	0.3536789	0.5055377	545.5056	3.606923	0	19	905	498						Frog_fixed.avi	0
17706	1063	871.6366	495.6059	0.5081069	0.4976811	545.6642	3.675614	0	939.9243	496.5815	0.3532904	0.5057723	545.5434	3.605884	0	19	906	496						Frog_fixed.avi	0
17722	1064	869.0914	496.7554	0.5077767	0.4978646	545.3255	3.685066	0	946.2186	500.3893	0.3530075	0.5059415	545.3987	3.626304	0	19	908	499						Frog_fixed.avi	0
17739	1065	871.9315	496.5099	0.5075201	0.4979512	545.4942	3.682524	0	943.5931	499.7892	0.3527003	0.5061033	545.3893	3.622872	0	19	908	498						Frog_fixed.avi	0
17756	1066	875.8548	492.4184	0.5072405	0.4979874	545.335	3.692066	0	943.319	506.373	0.352428	0.5061251	545.2521	3.633717	0	19	910	499						Frog_fixed.avi	0
17772	1067	873.5763	499.3909	0.506968	0.4979501	545.3692	3.669817	0	945.8611	501.1621	0.3521716	0.5061834	545.2874	3.629193	0	19	910	500						Frog_fixed.avi	0
17789	1068	877.067	495.5597	0.5067111	0.4979152	545.3177	3.681455	0	942.8065	505.3737	0.351879	0.5061801	545.2686	3.645899	0	19	910	500						Frog_fixed.avi	0
17806	1069	875.6312	496.6779	0.5064427	0.4978878	545.251	3.671101	0	945.0306	502.6758	0.3516472	0.5062075	545.2062	3.64101	0	19	910	500						Frog_fixed.avi	0
17822	1070	878.4142	496.4196	0.5062478	0.4979537	545.1927	3.682993	0	946.0436	497.8503	0.3514111	0.5063452	545.1652	3.657112	0	19	912	497						Frog_fixed.avi	0
17839	1071	872.3725	498.3491	0.5060531	0.4980678	545.2294	3.685404	0	941.6299	502.2428	0.3512118	0.5064616	545.1953	3.651482	0	19	907	500						Frog_fixed.avi	0
17856	1072	872.2678	497.6659	0.5059006	0.4981925	544.9151	3.685952	0	943.5693	503.8013	0.351052	0.5066137	545.0801	3.656841	0	19	908	501						Frog_fixed.avi	0
17872	1073	868.8962	502.1674	0.5057704	0.4982904	544.9357	3.715242	0	939.8385	500.835	0.350926	0.5067198	544.9976	3.65657	0	19	904	502						Frog_fixed.avi	0
17889	1074	872.1821	499.5232	0.5057018	0.4983874	544.9348	3.694315	0	940.6008	503.1639	0.3508278	0.5067939	544.923	3.665373	0	19	906	501						Frog_fixed.avi	0
17906	1075	871.6553	499.6946	0.5056589	0.4983658	544.8804	3.703638	0	938.6173	502.7148	0.3507373	0.5067884	544.9938	3.66607	0	19	905	501						Frog_fixed.avi	0
17922	1076	871.8826	501.2284	0.5057089	0.4981879	544.8937	3.70346	0	940.5911	507.0623	0.3506774	0.5066314	544.9716	3.67622	0	19	906	504						Frog_fixed.avi	0
17939	1077	871.425	502.9783	0.5058707	0.4976687	544.8226	3.713793	0	936.1242	503.083	0.3506352	0.5059208	545.1263	3.701936	0	19	904	503						Frog_fixed.avi	0
17956	1078	-1280	-1024	-1	-1	-1	-1	4	-1280	-1024	-1	-1	-1	-1	4		0	0						Frog_fixed.avi	0
17972	1079	-1280	-1024	-1	-1	-1	-1	4	-1280	-1024	-1	-1	-1	-1	4		0	0						Frog_fixed.avi	0
17989	1080	-1280	-1024	-1	-1	-1	-1	4	-1280	-1024	-1	-1	-1	-1	4		0	0						Frog_fixed.avi	0
18006	1081	-1280	-1024	-1	-1	-1	-1	4	-1280	-1024	-1	-1	-1	-1	4		0	0						Frog_fixed.avi	0
18022	1082	-1280	-1024	-1	-1	-1	-1	4	-1280	-1024	-1	-1	-1	-1	4		0	0						Frog_fixed.avi	0
18039	1083	-1280	-1024	-1	-1	-1	-1	4	-1280	-1024	-1	-1	-1	-1	4		0	0						Frog_fixed.avi	0
18056	1084	-1280	-1024	-1	-1	-1	-1	4	-1280	-1024	-1	-1	-1	-1	4		0	0						Frog_fixed.avi	0
18072	1085	-1280	-1024	-1	-1	-1	-1	4	-1280	-1024	-1	-1	-1	-1	4		0	0						Frog_fixed.avi	0
18089	1086	-1280	-1024	-1	-1	-1	-1	4	-1280	-1024	-1	-1	-1	-1	4		0	0						Frog_fixed.avi	0
18106	1087	-1280	-1024	-1	-1	-1	-1	4	-1280	-1024	-1	-1	-1	-1	4		0	0						Frog_fixed.avi	0
18122	1088	-1280	-1024	-1	-1	-1	-1	4	-1280	-1024	-1	-1	-1	-1	4		0	0						Frog_fixed.avi	0
18139	1089	854.5905	448.0484	0.5092763	0.4951525	544.3196	3.800119	0	909.9247	451.3137	0.3536647	0.502282	544.3527	3.753877	0	20	882	450						Frog_fixed.avi	0
18156	1090	855.2538	444.2974	0.5097526	0.4951336	544.3104	3.788096	0	919.6858	443.1729	0.3541483	0.5020563	544.3262	3.77285	0	20	887	444						Frog_fixed.avi	0
18172	1091	854.6848	454.8091	0.5102103	0.4953981	544.0637	3.801979	0	909.0585	447.5568	0.3545941	0.5022826	544.6106	3.754466	0	20	882	451						Frog_fixed.avi	0
18189	1092	852.3201	451.1231	0.5106893	0.4955859	544.0402	3.807395	0	907.3115	453.312	0.3551155	0.5022342	544.2115	3.759359	0	20	880	452						Frog_fixed.avi	0
18206	1093	847.5306	455.6656	0.5111701	0.4956719	544.023	3.803626	0	908.6899	456.2864	0.3556214	0.5021354	544.1548	3.76246	0	20	878	456						Frog_fixed.avi	0
18222	1094	848.7062	458.6109	0.5116574	0.4957488	543.9598	3.801901	0	915.3809	452.2508	0.3561721	0.502036	543.9908	3.758414	0	20	882	455						Frog_fixed.avi	0
18239	1095	850.1263	454.621	0.5121682	0.4958532	543.9695	3.801697	0	912.1746	457.5215	0.3566999	0.5019688	543.9213	3.765993	0	20	881	456						Frog_fixed.avi	0
18255	1096	850.6537	454.8473	0.5126924	0.4959258	543.9859	3.817513	0	913.0073	459.3221	0.3572554	0.5019237	543.8774	3.762422	0	20	882	457						Frog_fixed.avi	0
18272	1097	847.4409	459.7087	0.5132291	0.4960344	544.0624	3.834975	0	913.7173	453.365	0.3578098	0.5019483	543.9572	3.760102	0	20	881	457						Frog_fixed.avi	0
18289	1098	847.7538	455.8749	0.5137689	0.4961548	544.0233	3.823571	0	916.8296	455.2351	0.3583871	0.5019732	543.9755	3.756982	0	20	882	456						Frog_fixed.avi	0
18305	1099	844.5607	453.6134	0.514349	0.4963875	543.7635	3.824803	0	915.3185	453.8601	0.3589488	0.5020906	544.0361	3.774122	0	20	880	454						Frog_fixed.avi	0
18322	1100	843.4269	462.391	0.5149315	0.4965436	543.5812	3.829459	0	909.3062	454.2082	0.3595127	0.5021722	544.087	3.778094	0	20	876	458						Frog_fixed.avi	0
18339	1101	848.0881	455.1537	0.5155231	0.4967518	543.6712	3.836512	0	914.0217	453.5668	0.3601431	0.502206	543.8792	3.784742	0	20	881	454						Frog_fixed.avi	0
18355	1102	847.0514	457.8199	0.5160885	0.496841	543.8316	3.851574	0	914.1005	456.9395	0.3607393	0.5021569	543.9233	3.779164	0	20	881	457						Frog_fixed.avi	0
18372	1103	845.2344	458.2199	0.5166303	0.4968758	543.9335	3.860102	0	918.1359	457.1574	0.3613212	0.5020211	543.9194	3.781955	0	20	882	458						Frog_fixed.avi	0
18389	1104	848.1866	455.5695	0.5171384	0.4968485	543.9937	3.850383	0	914.5864	451.8284	0.3618112	0.5018911	544.1196	3.793015	0	20	881	454						Frog_fixed.avi	0
18405	1105	845.0588	457.4573	0.5176222	0.4968005	543.9966	3.843897	0	915.8984	451.807	0.3623371	0.5016783	544.043	3.801649	0	20	880	455						Frog_fixed.avi	0
18422	1106	845.7964	455.57	0.5180976	0.496708	543.9863	3.837168	0	918.0563	458.809	0.3628321	0.5013672	544.0318	3.798715	0	20	882	457						Frog_fixed.avi	0
18439	1107	849.6616	455.4311	0.518578	0.4966605	543.9887	3.854306	0	917.2961	459.891	0.3633094	0.5011665	544.1002	3.790388	0	20	883	458						Frog_fixed.avi	0
18455	1108	846.0704	455.7406	0.5190735	0.4966506	543.9982	3.836625	0	917.2941	453.0282	0.3637937	0.501038	544.2723	3.804766	0	20	882	454						Frog_fixed.avi	0
18472	1109	850.0009	454.9209	0.5195885	0.4966747	544.0538	3.844488	0	920.9877	449.8883	0.3643383	0.5009147	544.2118	3.804512	0	20	885	452						Frog_fixed.avi	0
18489	1110	850.9931	456.2274	0.5201122	0.4967255	544.1096	3.853902	0	919.3055	449.6761	0.364867	0.5007976	544.2424	3.799978	0	20	885	453						Frog_fixed.avi	0
18505	1111	845.8981	461.3405	0.5206318	0.4967638	544.1347	3.875659	0	917.2285	454.9355	0.3653839	0.5005596	544.2637	3.793612	0	20	882	458						Frog_fixed.avi	0
18522	1112	846.8339	459.6375	0.5211337	0.4967495	544.1447	3.841144	0	916.0997	454.5673	0.3659007	0.5003135	544.2363	3.791677	0	20	881	457						Frog_fixed.avi	0
18539	1113	847.551	459.5825	0.5216067	0.4967175	544.1561	3.859085	0	917.1085	453.3644	0.3663717	0.5000441	544.2981	3.802451	0	20	882	456						Frog_fixed.avi	0
18555	1114	848.9756	454.8217	0.5220138	0.4967099	544.1454	3.848973	0	916.8799	457.7793	0.3667893	0.499704	544.2257	3.789241	0	20	883	456						Frog_fixed.avi	0
18572	1115	851.1191	457.6027	0.5223153	0.4966473	543.9682	3.851777	0	920.5673	454.9213	0.3670903	0.4994498	544.2596	3.803329	0	20	886	456						Frog_fixed.avi	0
18589	1116	850.6677	456.5048	0.5225133	0.4967761	544.2269	3.858091	0	919.4188	451.9906	0.3672894	0.4992957	544.3235	3.80961	0	20	885	454						Frog_fixed.avi	0
18605	1117	849.0021	461.9413	0.5225858	0.4969599	544.277	3.854818	0	915.2054	451.7827	0.3673626	0.4992899	544.3628	3.80551	0	20	882	457						Frog_fixed.avi	0
18622	1118	847.3304	455.8366	0.5225967	0.4972591	544.2793	3.858278	0	914.1917	455.697	0.3673723	0.499411	544.3494	3.802033	0	20	881	456						Frog_fixed.avi	0
18639	1119	852.1292	457.9056	0.5224984	0.4975104	544.2493	3.861609	0	919.7165	458.9513	0.3672835	0.4995696	544.3384	3.800138	0	20	886	458						Frog_fixed.avi	0
18655	1120	851.1657	456.9922	0.5222542	0.4976615	543.985	3.87458	0	916.4567	464.3838	0.367044	0.4997035	544.3441	3.820527	0	20	884	461						Frog_fixed.avi	0
18672	1121	851.9161	456.876	0.5219657	0.4977071	544.1566	3.863429	0	919.4711	456.8107	0.3667702	0.4999113	544.2775	3.802464	0	20	886	457						Frog_fixed.avi	0
18689	1122	851.8882	460.617	0.5216466	0.4976536	544.1069	3.867148	0	914.1193	457.5685	0.3663604	0.4999864	544.4297	3.80929	0	20	883	459						Frog_fixed.avi	0
18705	1123	851.9415	459.1502	0.5212597	0.4974251	543.9271	3.865736	0	912.9321	459.5623	0.3659858	0.4999748	544.2574	3.822598	0	20	882	459						Frog_fixed.avi	0
18722	1124	852.4365	460.9594	0.5208372	0.4972298	543.8125	3.87599	0	914.4937	462.4355	0.3655836	0.4998999	544.2719	3.816312	0	20	883	462						Frog_fixed.avi	0
18739	1125	851.3574	461.4098	0.5204322	0.4969447	543.9392	3.856713	0	918.9395	460.7256	0.3651751	0.4998321	544.3012	3.808067	0	20	885	461						Frog_fixed.avi	0
18755	1126	851.1707	461.5343	0.520008	0.4968014	544.0679	3.866987	0	919.6459	460.4782	0.3647727	0.4999091	544.2267	3.796353	0	20	885	461						Frog_fixed.avi	0
18772	1127	850.0432	464.2561	0.5195851	0.4967112	544.098	3.859486	0	916.986	460.522	0.3643239	0.5000068	544.2857	3.814422	0	20	884	462						Frog_fixed.avi	0
18788	1128	853.2295	463.0631	0.5191929	0.4966275	543.903	3.858624	0	918.3867	459.3566	0.363869	0.5001162	544.3107	3.805526	0	20	886	461						Frog_fixed.avi	0
18805	1129	856.2617	464.8385	0.5187549	0.4965844	543.8176	3.851223	0	915.0226	462.1039	0.3634199	0.5002041	544.2418	3.800798	0	20	886	463						Frog_fixed.avi	0
18822	1130	857.5931	461.0565	0.518295	0.4965138	543.7279	3.849735	0	918.4058	464.7139	0.3629811	0.5002584	544.0815	3.80317	0	20	888	463						Frog_fixed.avi	0
18838	1131	855.8615	461.1723	0.5178242	0.4963854	543.6964	3.849576	0	918.4677	464.8357	0.3624998	0.5002642	544.0366	3.807433	0	20	887	463						Frog_fixed.avi	0
18855	1132	858.0629	465.192	0.5173556	0.4961454	543.5699	3.847829	0	919.2671	463.7247	0.3620194	0.5002247	544.0267	3.792104	0	20	889	464						Frog_fixed.avi	0
18872	1133	853.1899	462.2823	0.5169058	0.4959305	543.5166	3.850329	0	919.7153	462.851	0.3615682	0.5001717	543.9863	3.801667	0	20	886	463						Frog_fixed.avi	0
18888	1134	852.3406	464.9066	0.5164646	0.4957151	543.509	3.855534	0	917.4351	461.2032	0.3611391	0.5001535	543.8929	3.800219	0	20	885	463						Frog_fixed.avi	0
18905	1135	857.68	463.2105	0.5161057	0.4955287	543.3629	3.845133	0	917.1422	466.7757	0.3607716	0.5001176	543.8376	3.803989	0	20	887	465						Frog_fixed.avi	0
18922	1136	860.6849	459.0436	0.5157881	0.4953288	543.4086	3.849771	0	919.6433	460.4993	0.3603993	0.5001346	543.9156	3.78225	0	20	890	460						Frog_fixed.avi	0
18938	1137	853.4962	465.4924	0.5154492	0.4951585	543.3513	3.846596	0	920.7133	462.5028	0.3600876	0.500192	543.762	3.794261	0	20	887	464						Frog_fixed.avi	0
18955	1138	853.5334	465.7274	0.5151306	0.4949227	543.0848	3.853977	0	919.976	467.7392	0.3597769	0.5001593	543.6561	3.789285	0	20	887	467						Frog_fixed.avi	0
18972	1139	861.0602	461.2118	0.5148963	0.494619	543.2346	3.829932	0	921.5793	464.8482	0.3594945	0.500116	543.6028	3.77936	0	20	891	463						Frog_fixed.avi	0
18988	1140	852.3889	464.8674	0.5145705	0.4943476	543.0226	3.846967	0	919.9904	464.3047	0.3591925	0.5000066	543.5441	3.78507	0	20	886	465						Frog_fixed.avi	0
19005	1141	860.8097	456.3689	0.5142986	0.49401	542.9309	3.836767	0	915.8124	469.4396	0.358862	0.4997604	543.5927	3.791091	0	20	888	463						Frog_fixed.avi	0
19022	1142	856.7646	465.7346	0.513997	0.4936463	543.066	3.834575	0	921.3555	470.2127	0.3586045	0.4995511	543.4156	3.769188	0	20	889	468						Frog_fixed.avi	0
19038	1143	858.6725	464.3697	0.5137489	0.4933141	542.6293	3.825713	0	917.7983	469.831	0.3583282	0.4993917	543.3536	3.778584	0	20	888	467						Frog_fixed.avi	0
19055	1144	859.1747	463.8875	0.5135544	0.4930579	542.7562	3.813043	0	921.4136	465.049	0.3581333	0.4992409	543.335	3.7781	0	20	890	464						Frog_fixed.avi	0
19072	1145	856.0237	466.7051	0.5133479	0.4927783	542.6828	3.806405	0	917.9332	466.3777	0.357907	0.4990495	543.3938	3.78398	0	20	887	467						Frog_fixed.avi	0
19088	1146	857.3697	464.9936	0.5132356	0.4925806	542.3944	3.811679	0	922.7048	468.6361	0.3578105	0.4988508	543.2128	3.773169	0	20	890	467						Frog_fixed.avi	0
19105	1147	857.176	473.7112	0.5131443	0.492395	542.4731	3.808118	0	919.2693	473.5619	0.3577404	0.4986846	543.1843	3.771722	0	21	888	474						Frog_fixed.avi	0
19122	1148	856.2125	519.9468	0.5130267	0.4924961	542.4058	3.82358	0	920.7376	525.2419	0.3577731	0.4988123	543.0908	3.772604	0	21	888	523						Frog_fixed.avi	0
19138	1149	857.298	521.4274	0.5130528	0.4922081	542.4054	3.839636	0	923.4675	511.1426	0.3577399	0.4985585	543.0742	3.764446	0	21	890	516						Frog_fixed.avi	0
19155	1150	856.4167	522.4861	0.5131315	0.4919929	542.2599	3.8247	0	921.8708	519.8244	0.3577874	0.498157	543.0156	3.768896	0	21	889	521						Frog_fixed.avi	0
19172	1151	851.6163	519.3901	0.5132329	0.49177	542.0787	3.81836	0	923.6647	523.6082	0.3578574	0.4978164	542.9836	3.764305	0	21	888	521						Frog_fixed.avi	0
19188	1152	854.571	519.9875	0.5133758	0.4915252	541.8441	3.829058	0	923.7385	516.3046	0.3580146	0.4974793	542.7709	3.78093	0	21	889	518						Frog_fixed.avi	0
19205	1153	858.894	522.8721	0.5136492	0.4912906	541.9559	3.819919	0	926.663	517.133	0.3582053	0.4971154	542.7337	3.768438	0	21	893	520						Frog_fixed.avi	0
19222	1154	845.7229	526.7793	0.5138048	0.4911782	541.9017	3.801964	0	921.6851	516.3156	0.3583897	0.4968904	542.7899	3.782815	0	21	884	522						Frog_fixed.avi	0
19238	1155	855.8127	527.1731	0.5141432	0.4911069	541.7452	3.819674	0	926.8516	524.3498	0.3586777	0.4965744	542.4785	3.780589	0	21	891	526						Frog_fixed.avi	0
19255	1156	854.7679	529.3677	0.5143984	0.4910062	541.4707	3.798538	0	929.2325	523.0644	0.3589243	0.4963713	542.4239	3.779362	0	21	892	526						Frog_fixed.avi	0
19272	1157	854.4213	523.6481	0.5146791	0.4910303	541.6257	3.82514	0	924.0795	521.4298	0.3591578	0.4962309	542.3273	3.783852	0	21	889	523						Frog_fixed.avi	0
19288	1158	855.6807	525.3179	0.5149488	0.4910063	541.1617	3.811631	0	928.7269	517.8303	0.3594245	0.4960484	542.2378	3.784842	0	21	892	522						Frog_fixed.avi	0
19305	1159	853.1487	531.2242	0.5152575	0.4909483	541.2542	3.791465	0	924.2884	519.9745	0.3596476	0.4957501	542.0483	3.772586	0	21	889	526						Frog_fixed.avi	0
19322	1160	854.9637	527.8361	0.5155336	0.4909512	541.1493	3.8079	0	928.491	524.3501	0.3599494	0.4955401	541.9571	3.783896	0	21	892	526						Frog_fixed.avi	0
19338	1161	853.853	529.2566	0.515898	0.490887	540.8983	3.811349	0	922.8781	518.6859	0.3602238	0.4953664	541.9279	3.80065	0	21	888	524						Frog_fixed.avi	0
19355	1162	857.8287	530.6152	0.5162764	0.4908484	540.8876	3.809791	0	926.1576	521.5557	0.3605874	0.4951335	541.766	3.785597	0	21	892	526						Frog_fixed.avi	0
19371	1163	857.7059	524.5541	0.5166238	0.490769	540.6544	3.813265	0	930.4601	524.7264	0.3609422	0.4948077	541.5364	3.789562	0	21	894	525						Frog_fixed.avi	0
19388	1164	849.9519	529.1782	0.5169816	0.4905947	540.5616	3.810707	0	924.8965	523.0134	0.3612607	0.4945826	541.3713	3.786319	0	21	887	526						Frog_fixed.avi	0
19405	1165	851.9863	531.356	0.5174133	0.4902969	540.4991	3.808918	0	925.5767	523.8143	0.3615867	0.494175	541.3975	3.782837	0	21	889	528						Frog_fixed.avi	0
19421	1166	857.0316	528.7132	0.5178291	0.4900448	540.3748	3.803384	0	926.5491	523.612	0.3619512	0.493818	541.1392	3.789912	0	21	892	526						Frog_fixed.avi	0
19438	1167	857.525	531.6489	0.5181909	0.4897611	540.0674	3.815647	0	929.6012	521.1822	0.3623199	0.4934384	540.8849	3.779617	0	21	894	526						Frog_fixed.avi	0
19455	1168	859.796	531.2435	0.5185788	0.4896005	539.7823	3.796247	0	929.0099	522.2844	0.3626307	0.493083	540.8455	3.790135	0	21	894	527						Frog_fixed.avi	0
19471	1169	860.2249	533.9359	0.518939	0.489483	539.8598	3.793733	0	924.0497	517.8685	0.3629063	0.492854	540.7076	3.781688	0	21	892	526						Frog_fixed.avi	0
19488	1170	856.7617	530.985	0.5192344	0.4894671	539.7834	3.798751	0	931.7803	520.4452	0.3632816	0.4926856	540.4924	3.775431	0	21	894	526						Frog_fixed.avi	0
19505	1171	856.0322	536.098	0.5195972	0.4895306	539.5072	3.794798	0	928.0585	525.6833	0.3635674	0.4925539	540.3812	3.781839	0	21	892	531						Frog_fixed.avi	0
19521	1172	860.8528	535.5341	0.5200086	0.4896142	539.3809	3.796325	0	926.9193	525.2815	0.3638617	0.4925173	540.3956	3.772397	0	21	894	530						Frog_fixed.avi	0
19538	1173	859.2479	534.5524	0.5203233	0.4897408	539.1605	3.797379	0	933.7186	523.5369	0.36422	0.49248	540.0468	3.767183	0	21	896	529						Frog_fixed.avi	0
19555	1174	854.155	535.166	0.5206734	0.4898866	539.0059	3.794842	0	931.6491	526.484	0.3645114	0.4924212	539.9946	3.762465	0	21	893	531						Frog_fixed.avi	0
19571	1175	856.6608	531.1766	0.5210435	0.489976	539.1294	3.77561	0	927.1621	526.6705	0.3648213	0.4923855	540.0157	3.768188	0	21	892	529						Frog_fixed.avi	0
19588	1176	858.4515	529.4805	0.5214078	0.4900615	538.8806	3.800016	0	930.2548	524.9959	0.3651853	0.4923455	539.7675	3.749182	0	21	894	527						Frog_fixed.avi	0
19605	1177	858.7759	533.0176	0.521782	0.4901091	538.6079	3.775812	0	929.0948	527.6262	0.3655394	0.492299	539.6409	3.749669	0	21	894	530						Frog_fixed.avi	0
19621	1178	860.611	537.3102	0.5221888	0.4902343	538.5938	3.770259	0	930.9221	528.0491	0.3659161	0.4923425	539.5359	3.756889	0	21	896	533						Frog_fixed.avi	0
19638	1179	859.876	536.1637	0.5226042	0.4904948	538.6387	3.775576	0	930.1317	528.6145	0.3662532	0.4924398	539.5143	3.738891	0	21	895	532						Frog_fixed.avi	0
19655	1180	861.1431	533.6704	0.5229788	0.4907541	538.4872	3.767278	0	931.8938	519.7892	0.3666402	0.4927	539.3628	3.741297	0	21	897	527						Frog_fixed.avi	0
19671	1181	857.2403	533.7513	0.5232966	0.4909209	538.3903	3.772673	0	934.939	518.5689	0.3670139	0.4928659	539.1878	3.742252	0	21	896	526						Frog_fixed.avi	0
19688	1182	866.6736	534.0851	0.5236835	0.4910679	538.2595	3.754446	0	929.3102	521.426	0.3672878	0.4929639	538.9871	3.746687	0	21	898	528						Frog_fixed.avi	0
19704	1183	862.8809	533.5065	0.5239331	0.4911706	538.2134	3.754286	0	931.8274	518.1133	0.3675719	0.4930038	539.0569	3.745478	0	21	897	526						Frog_fixed.avi	0
19721	1184	864.4068	534.8182	0.5241953	0.4912259	538.2128	3.752887	0	933.4124	522.5433	0.3678	0.4930091	538.8647	3.735268	0	21	899	529						Frog_fixed.avi	0
19738	1185	862.348	533.5141	0.5243765	0.49131	538.0043	3.75797	0	934.9047	519.1102	0.3680118	0.4930109	538.8848	3.728983	0	21	899	526						Frog_fixed.avi	0
19754	1186	866.6308	535.911	0.5246137	0.4913525	538.0805	3.75953	0	933.8541	519.3337	0.3682075	0.4930235	538.8239	3.745309	0	21	900	528						Frog_fixed.avi	0
19771	1187	860.585	534.827	0.5247418	0.4915014	538.1378	3.762293	0	931.3064	521.6342	0.3683565	0.4930415	538.7089	3.725332	0	21	896	528						Frog_fixed.avi	0
19788	1188	863.599	531.6473	0.5249006	0.4915938	537.8539	3.749749	0	934.8828	522.3492	0.3685368	0.4930985	538.7595	3.721598	0	21	899	527						Frog_fixed.avi	0
19804	1189	866.1188	529.5598	0.525089	0.4916951	537.974	3.736501	0	929.4201	525.556	0.3686988	0.4931302	538.6592	3.735014	0	21	898	528						Frog_fixed.avi	0
19821	1190	862.4026	533.3616	0.5252208	0.4917306	538.0535	3.745277	0	931.0464	529.7721	0.3688631	0.4931993	538.5313	3.724601	0	21	897	532						Frog_fixed.avi	0
19838	1191	861.0095	536.9866	0.5253639	0.4917896	537.7533	3.754049	0	930.8904	524.5629	0.3689873	0.4933086	538.6413	3.733986	0	21	896	531						Frog_fixed.avi	0
19854	1192	864.5925	534.6681	0.5255345	0.4919038	537.7518	3.758345	0	930.2566	524.7988	0.3691515	0.4933844	538.5997	3.730567	0	21	897	530						Frog_fixed.avi	0
19871	1193	862.6368	536.1585	0.5256419	0.4919409	537.9531	3.768976	0	931.0781	526.709	0.3692831	0.4934883	538.5084	3.742125	0	21	897	531						Frog_fixed.avi	0
19888	1194	863.797	532.9594	0.5257538	0.4919775	537.8401	3.757878	0	927.0795	522.2848	0.36938	0.493511	538.3652	3.735877	0	21	895	528						Frog_fixed.avi	0
19904	1195	863.4479	537.2171	0.5258296	0.4919767	537.6943	3.763945	0	921.5388	527.7193	0.3694277	0.4934136	538.3885	3.743086	0	21	892	532						Frog_fixed.avi	0
19921	1196	861.8539	536.1288	0.5259042	0.491945	537.576	3.758269	0	926.1545	527.6511	0.3694966	0.4933586	538.5027	3.739066	0	21	894	532						Frog_fixed.avi	0
19938	1197	864.8838	533.4011	0.5259739	0.4918853	537.647	3.757644	0	928.8486	529.7709	0.3695807	0.4932289	538.3932	3.735074	0	21	897	532						Frog_fixed.avi	0
19954	1198	863.1943	535.5212	0.5259637	0.4917404	537.5677	3.777431	0	929.332	526.5888	0.3696139	0.4931321	538.3362	3.727889	0	21	896	531						Frog_fixed.avi	0
19971	1199	858.0112	534.9148	0.5259507	0.4915479	537.5627	3.799567	0	927.2832	520.5143	0.3695983	0.4930316	538.2814	3.73152	0	21	893	528						Frog_fixed.avi	0
19988	1200	865.6459	532.0601	0.5259386	0.4911951	537.4941	3.791018	0	925.8175	519.7601	0.3695162	0.4928333	538.3207	3.744824	0	21	896	526						Frog_fixed.avi	0
20004	1201	865.0632	528.3068	0.5258595	0.4908046	537.6031	3.786662	0	924.0084	525.9739	0.369426	0.4925251	538.2586	3.745073	0	21	895	527						Frog_fixed.avi	0
20021	1202	864.4349	537.9111	0.5257546	0.4902225	537.7371	3.789958	0	929.8923	520.7647	0.3693172	0.4922133	538.1572	3.754235	0	21	897	529						Frog_fixed.avi	0
20038	1203	863.0994	534.7994	0.5255523	0.4896784	537.709	3.812595	0	927.0625	525.1332	0.3691043	0.491796	538.0592	3.761031	0	21	895	530						Frog_fixed.avi	0
20054	1204	865.745	530.0408	0.5253352	0.4892296	537.6544	3.799738	0	925.2374	525.4372	0.368854	0.4915317	538.0719	3.758725	0	21	895	528						Frog_fixed.avi	0
20071	1205	863.1676	531.3882	0.5250506	0.4888282	537.656	3.809174	0	921.3374	524.2785	0.3685696	0.4913703	537.9114	3.770237	0	21	892	528						Frog_fixed.avi	0
20088	1206	869.7473	534.7674	0.524789	0.4885848	537.6284	3.826805	0	927.0045	518.2377	0.3682733	0.4913001	537.8956	3.764995	0	21	898	527						Frog_fixed.avi	0
20104	1207	865.5702	530.5128	0.5244302	0.4885026	537.4564	3.822973	0	923.4327	520.7075	0.367894	0.491289	538.0268	3.769618	0	21	895	526						Frog_fixed.avi	0
20121	1208	861.6444	531.3074	0.5240239	0.488503	537.4145	3.832695	0	926.2849	520.997	0.3675308	0.4913544	537.8347	3.775673	0	21	894	526						Frog_fixed.avi	0
20138	1209	862.1021	532.3109	0.523637	0.4885499	537.4956	3.844735	0	925.4556	524.111	0.3671144	0.4914266	537.7333	3.775707	0	21	894	528						Frog_fixed.avi	0
20154	1210	867.8296	534.0346	0.5232649	0.488603	537.3398	3.849299	0	926.7636	520.7679	0.3666822	0.4914935	537.7009	3.77588	0	21	897	527						Frog_fixed.avi	0
20171	1211	869.6827	533.193	0.5228589	0.4887115	537.2864	3.849651	0	923.7403	525.0855	0.3662729	0.4915785	537.6506	3.785341	0	21	897	529						Frog_fixed.avi	0
20188	1212	853.5757	518.7487	0.5225097	0.4887049	537.282	3.866856	0	911.6058	509.4155	0.3659324	0.4915816	537.8373	3.780401	0	22	883	514						Frog_fixed.avi	0
20204	1213	840.3182	485.5876	0.5221989	0.4886745	537.2017	3.853133	0	901.0076	484.9573	0.365745	0.4915676	537.4678	3.773846	0	22	871	485						Frog_fixed.avi	0
20221	1214	844.9906	494.7362	0.5218685	0.488818	537.2474	3.860369	0	898.7964	484.6225	0.3653397	0.4918602	537.5566	3.781102	0	22	872	490						Frog_fixed.avi	0
20238	1215	842.2327	492.0302	0.5215082	0.4889865	537.2294	3.865914	0	896.1331	482.2211	0.364965	0.492098	537.6523	3.786326	0	22	869	487						Frog_fixed.avi	0
20254	1216	840.9586	487.2209	0.5211666	0.4891675	537.0239	3.857914	0	896.0916	490.5891	0.3646527	0.4923077	537.4843	3.780856	0	22	869	489						Frog_fixed.avi	0
20271	1217	841.5753	496.0977	0.5209	0.4893031	537.077	3.859875	0	898.6929	481.4973	0.3643247	0.4926402	537.4047	3.791139	0	22	870	489						Frog_fixed.avi	0
20287	1218	838.6151	492.1523	0.5205446	0.4894271	537.1877	3.874739	0	899.063	480.6623	0.3639643	0.492858	537.5605	3.784931	0	22	869	486						Frog_fixed.avi	0
20304	1219	841.1526	494.4893	0.5202181	0.4894947	537.1061	3.870669	0	897.7853	485.6967	0.3636579	0.492983	537.427	3.794361	0	22	869	490						Frog_fixed.avi	0
20321	1220	841.8625	491.621	0.5198851	0.4895014	537.1083	3.870894	0	895.879	488.1648	0.363294	0.4930396	537.3483	3.788339	0	22	869	490						Frog_fixed.avi	0
20337	1221	841.4899	496.435	0.5195174	0.4894539	537.1558	3.875228	0	899.3534	484.6213	0.3629097	0.4930956	537.4623	3.787785	0	22	870	491						Frog_fixed.avi	0
20354	1222	838.8694	490.8899	0.5190863	0.4893915	537.1918	3.89111	0	900.4038	482.0284	0.3625461	0.4931148	537.4596	3.799781	0	22	870	486						Frog_fixed.avi	0
20371	1223	838.0045	492.9899	0.5186652	0.4892372	537.1926	3.880455	0	899.4258	487.9357	0.3621598	0.4931283	537.4786	3.796605	0	22	869	490						Frog_fixed.avi	0
20387	1224	844.6406	492.7777	0.5183487	0.4891113	537.1236	3.891562	0	898.8319	488.434	0.3618137	0.493122	537.4337	3.788566	0	22	872	491						Frog_fixed.avi	0
20404	1225	843.4926	496.0524	0.5180397	0.4888982	537.2239	3.892887	0	899.9678	489.7335	0.3614722	0.4931291	537.639	3.798044	0	22	872	493						Frog_fixed.avi	0
20421	1226	836.6942	492.3241	0.5176785	0.4887552	537.2587	3.875344	0	900.5227	486.2857	0.3612105	0.4930932	537.5956	3.79804	0	22	869	489						Frog_fixed.avi	0
20437	1227	842.9445	493.9872	0.5175351	0.4885747	537.198	3.893276	0	897.7155	482.071	0.3609876	0.4930844	537.6989	3.793809	0	22	870	488						Frog_fixed.avi	0
20454	1228	843.674	492.3021	0.5173504	0.4883954	537.2374	3.888301	0	899.7339	479.1327	0.3608705	0.4930409	537.6348	3.784832	0	22	872	486						Frog_fixed.avi	0
20471	1229	835.7672	495.2673	0.5172112	0.4881526	537.2297	3.873642	0	895.4165	483.7983	0.3607799	0.4929712	537.646	3.798735	0	22	866	490						Frog_fixed.avi	0
20487	1230	838.0609	494.4672	0.5171914	0.4879619	537.2519	3.868015	0	895.6635	481.3559	0.3607696	0.4928769	537.6533	3.793371	0	22	867	488						Frog_fixed.avi	0
20504	1231	836.8451	492.3778	0.5172294	0.4878083	537.4217	3.879063	0	897.8641	478.5882	0.3608138	0.4927467	537.6978	3.785989	0	22	867	485						Frog_fixed.avi	0
20521	1232	839.8748	491.3117	0.517291	0.4876446	537.4644	3.897426	0	898.7166	485.6617	0.3609039	0.4925414	537.6956	3.802742	0	22	869	488						Frog_fixed.avi	0
20537	1233	841.5076	492.3643	0.5174277	0.4875265	537.4697	3.889393	0	896.8047	481.4555	0.3609774	0.4924461	537.8083	3.798779	0	22	869	487						Frog_fixed.avi	0
20554	1234	840.5753	497.3898	0.5175352	0.487459	537.3917	3.896513	0	895.6234	487.8632	0.3610659	0.4923458	537.9128	3.789919	0	22	868	493						Frog_fixed.avi	0
20571	1235	834.3418	503.7892	0.5176676	0.4873261	537.3083	3.884021	0	894.5094	487.0518	0.36125	0.4923099	537.7185	3.799598	0	22	864	495						Frog_fixed.avi	0
20587	1236	840.824	498.4956	0.5179571	0.4872795	537.4406	3.899493	0	895.6945	487.6948	0.3614604	0.4923157	537.7543	3.800956	0	22	868	493						Frog_fixed.avi	0
20604	1237	835.1205	499.2468	0.5181636	0.4872168	537.3512	3.901564	0	893.3015	486.3482	0.3617075	0.4922611	537.6663	3.800454	0	22	864	493						Frog_fixed.avi	0
20621	1238	840.7543	505.2076	0.5185497	0.487202	537.2993	3.896982	0	893.7806	482.5093	0.3620138	0.4922301	537.7355	3.797267	0	22	867	494						Frog_fixed.avi	0
20637	1239	838.8347	501.1509	0.5189427	0.4872131	537.4482	3.902585	0	896.4482	485.6088	0.3623952	0.4921495	537.6265	3.805284	0	22	868	493						Frog_fixed.avi	0
20654	1240	842.3436	502.35	0.5193765	0.487233	537.4781	3.917061	0	895.9884	480.2521	0.3627982	0.4920809	537.5869	3.800362	0	22	869	491						Frog_fixed.avi	0
20671	1241	837.5303	500.5625	0.5197979	0.4873198	537.5694	3.912785	0	891.362	482.2826	0.3632427	0.4920249	537.4369	3.807873	0	22	864	491						Frog_fixed.avi	0
20687	1242	839.2139	499.042	0.5203119	0.4875513	537.4127	3.920529	0	894.1217	482.9541	0.3637157	0.4920325	537.4243	3.804745	0	22	867	491						Frog_fixed.avi	0
20704	1243	831.5235	506.6429	0.5207683	0.4877474	537.4653	3.910198	0	892.3931	484.2561	0.3641934	0.492097	537.4047	3.828694	0	22	862	495						Frog_fixed.avi	0
20721	1244	833.5775	503.4682	0.521229	0.488066	537.3774	3.916917	0	893.9065	485.7111	0.3646505	0.4921808	537.4048	3.831307	0	22	864	495						Frog_fixed.avi	0
20737	1245	835.7466	499.8687	0.5216631	0.4884034	537.2426	3.925834	0	895.7427	490.3246	0.3650818	0.4922614	537.3631	3.82812	0	22	866	495						Frog_fixed.avi	0
20754	1246	833.5851	502.9454	0.5220677	0.4886518	537.1372	3.915329	0	892.1208	489.008	0.3654649	0.4923122	537.4451	3.823686	0	22	863	496						Frog_fixed.avi	0
20771	1247	833.5334	504.7858	0.5225027	0.4889302	537.0825	3.913319	0	891.293	491.6996	0.3658709	0.492382	537.4074	3.835247	0	22	862	498						Frog_fixed.avi	0
20787	1248	837.7028	504.292	0.5229477	0.4892581	537.022	3.926903	0	892.6283	493.4808	0.3662871	0.4925169	537.1877	3.827432	0	22	865	499						Frog_fixed.avi	0
20804	1249	842.8419	504.3912	0.5233741	0.4895563	536.8849	3.947828	0	896.5466	486.223	0.3667293	0.4927172	537.1117	3.822942	0	22	870	495						Frog_fixed.avi	0
20821	1250	840.4932	503.9834	0.5237864	0.4898693	536.9069	3.932961	0	894.1287	491.29	0.3671409	0.4928802	537.2619	3.834091	0	22	867	498						Frog_fixed.avi	0
20837	1251	839.8566	503.3496	0.5242287	0.4901279	536.8229	3.942228	0	894.6794	490.9682	0.367598	0.4929726	537.2499	3.838951	0	22	867	497						Frog_fixed.avi	0
20854	1252	840.233	502.0558	0.5247086	0.4903587	536.7015	3.94231	0	896.7834	491.2053	0.3680578	0.4930188	537.2408	3.84421	0	22	869	497						Frog_fixed.avi	0
20870	1253	839.5468	502.2241	0.5251985	0.4905559	536.7374	3.938439	0	893.1342	489.6647	0.3685483	0.4930506	537.1881	3.849666	0	22	866	496						Frog_fixed.avi	0
20887	1254	843.371	498.0535	0.5257302	0.4907817	536.7399	3.955131	0	895.0544	489.1471	0.3690667	0.4930823	537.1233	3.833471	0	22	869	494						Frog_fixed.avi	0
20904	1255	846.8956	498.1236	0.5262758	0.4908951	536.6772	3.960176	0	898.7405	488.5279	0.3695847	0.4930859	537.0545	3.847116	0	22	873	493						Frog_fixed.avi	0
20920	1256	848.6932	498.5071	0.5268094	0.4909014	536.6984	3.950818	0	901.4076	483.068	0.3700934	0.4930416	537.0643	3.858112	0	22	875	491						Frog_fixed.avi	0
20937	1257	849.1072	501.8753	0.527317	0.4906921	536.763	3.941737	0	907.1479	486.4727	0.3706128	0.49286	536.9429	3.858376	0	22	878	494						Frog_fixed.avi	0
20954	1258	848.4592	500.3058	0.5277692	0.4904571	536.6316	3.942931	0	905.2258	492.8273	0.3710639	0.4924275	536.8806	3.851544	0	22	877	497						Frog_fixed.avi	0
20970	1259	853.33	493.0407	0.5281881	0.4902106	536.4628	3.941772	0	907.0013	479.9896	0.3714625	0.4921634	536.8663	3.870346	0	22	880	487						Frog_fixed.avi	0
20987	1260	849.9224	496.1255	0.5285381	0.4899429	536.3957	3.950593	0	908.7571	488.0569	0.3718032	0.4917345	536.7187	3.848199	0	22	879	492						Frog_fixed.avi	0
21004	1261	856.0285	495.3265	0.5288696	0.4897178	536.587	3.945066	0	912.6428	484.7285	0.3721263	0.4915153	536.714	3.855329	0	22	884	490						Frog_fixed.avi	0
21020	1262	856.0217	497.8116	0.5291293	0.4896208	536.1953	3.94449	0	912.4969	480.8212	0.3723839	0.4914131	536.6013	3.854355	0	22	884	489						Frog_fixed.avi	0
21037	1263	859.338	496.6336	0.5294295	0.4896407	536.2317	3.957088	0	916.7754	483.809	0.3726109	0.4913371	536.5748	3.863642	0	22	888	490						Frog_fixed.avi	0
21054	1264	855.7346	497.2733	0.5296028	0.489645	536.0174	3.944771	0	917.0022	483.3593	0.3728215	0.4913107	536.3494	3.867131	0	22	886	490						Frog_fixed.avi	0
21070	1265	859.9393	495.3508	0.529845	0.4896671	535.9551	3.951994	0	917.3391	483.965	0.3730074	0.4912308	536.2433	3.850489	0	22	889	490						Frog_fixed.avi	0
21087	1266	861.9831	494.7695	0.530024	0.4895964	535.8565	3.963971	0	922.5567	483.4813	0.3731339	0.4911487	536.2582	3.8567	0	22	892	489						Frog_fixed.avi	0
21104	1267	858.2758	496.2753	0.5300902	0.4895292	535.789	3.96136	0	924.1918	489.1307	0.3732635	0.4909679	536.0341	3.855696	0	22	891	493						Frog_fixed.avi	0
21120	1268	863.5846	497.8276	0.5301868	0.4894997	535.4016	3.954195	0	924.7466	492.2222	0.3733117	0.4908339	535.9021	3.848501	0	22	894	495						Frog_fixed.avi	0
21137	1269	865.1108	495.904	0.5302193	0.4895229	535.2212	3.960063	0	927.3443	488.6891	0.3733081	0.4907939	535.809	3.842857	0	22	896	492						Frog_fixed.avi	0
21154	1270	865.1586	499.1686	0.5302131	0.4896043	535.1218	3.941612	0	926.3824	489.9874	0.3732678	0.49079	535.6579	3.854023	0	22	896	495						Frog_fixed.avi	0
21170	1271	869.0985	494.9193	0.5301569	0.4897349	535.057	3.946987	0	927.7357	491.646	0.3731614	0.4908361	535.4852	3.856518	0	22	898	493						Frog_fixed.avi	0
21187	1272	866.4474	494.1815	0.5300224	0.4898131	534.788	3.932537	0	928.262	490.8241	0.3729843	0.4909286	535.5099	3.84639	0	22	897	493						Frog_fixed.avi	0
21204	1273	865.5697	493.7023	0.5298517	0.4898569	534.6348	3.934947	0	930.6808	490.5556	0.3728151	0.4909624	535.1768	3.85552	0	22	898	492						Frog_fixed.avi	0
21220	1274	871.5371	496.7433	0.5297397	0.4896953	534.4751	3.934028	0	936.7719	488.6845	0.3726197	0.4910218	534.9869	3.849305	0	23	904	493						Frog_fixed.avi	0
21237	1275	904.9457	466.2222	0.5293019	0.4895197	534.5018	3.938231	0	973.6036	459.8723	0.3722621	0.490877	534.785	3.854515	0	23	939	463						Frog_fixed.avi	0
21254	1276	890.6661	465.9983	0.5291411	0.4893307	534.084	3.947232	0	957.2144	465.4917	0.3720768	0.4907593	534.5958	3.842639	0	23	924	466						Frog_fixed.avi	0
21270	1277	899.1395	463.3881	0.5289784	0.4892371	533.8816	3.927477	0	958.1174	459.2911	0.3717971	0.4908377	534.5657	3.859278	0	23	929	461						Frog_fixed.avi	0
21287	1278	896.0706	464.5739	0.5287663	0.4890748	533.6996	3.924035	0	960.9872	460.8795	0.3715594	0.4907866	534.3048	3.843039	0	23	929	463						Frog_fixed.avi	0
21303	1279	895.1287	466.7867	0.5285499	0.4889354	533.5538	3.930485	0	956.7083	463.079	0.3712655	0.4907716	534.2444	3.851724	0	23	926	465						Frog_fixed.avi	0
21320	1280	896.6887	466.6371	0.528345	0.4888061	533.2921	3.918728	0	957.4536	463.2284	0.3710214	0.4907287	533.9009	3.853352	0	23	927	465						Frog_fixed.avi	0
21337	1281	898.2444	464.1135	0.5280979	0.4885589	533.3594	3.9327	0	961.679	459.9081	0.3707273	0.4906875	533.7928	3.838981	0	23	930	462						Frog_fixed.avi	0
21353	1282	893.4518	460.7501	0.5278391	0.4883991	532.8621	3.930716	0	957.8207	459.8759	0.3704469	0.4906552	533.5833	3.851244	0	23	926	460						Frog_fixed.avi	0
21370	1283	892.3999	466.6492	0.527571	0.4881904	532.974	3.915222	0	956.5427	458.4233	0.3701102	0.4906518	533.4016	3.844941	0	23	924	463						Frog_fixed.avi	0
21387	1284	896.95	462.1036	0.527283	0.4881008	532.5701	3.919959	0	959.4089	460.1125	0.3697742	0.4906686	533.0964	3.843122	0	23	928	461						Frog_fixed.avi	0
21403	1285	892.4139	464.1277	0.5269023	0.4880489	532.4766	3.919634	0	959.415	462.9978	0.3694086	0.4907477	532.972	3.839658	0	23	926	464						Frog_fixed.avi	0
21420	1286	896.0466	463.558	0.5266206	0.488062	532.1852	3.914708	0	959.0439	459.306	0.3690239	0.4908926	532.8317	3.824399	0	23	928	461						Frog_fixed.avi	0
21437	1287	898.9778	460.8008	0.5262876	0.488054	532.1689	3.923454	0	958.6808	453.1203	0.3686348	0.4911062	532.7545	3.818368	0	23	929	457						Frog_fixed.avi	0
21453	1288	898.6897	462.2082	0.5259377	0.4880555	531.8689	3.926162	0	962.3868	453.9987	0.3682961	0.4913108	532.4866	3.82174	0	23	931	458						Frog_fixed.avi	0
21470	1289	895.2703	464.4408	0.52559	0.4880124	531.568	3.910854	0	956.0901	459.8124	0.3679131	0.4914265	532.3415	3.831457	0	23	926	462						Frog_fixed.avi	0
21487	1290	891.5735	462.0095	0.5252178	0.4879395	531.6143	3.896347	0	953.7983	463.0633	0.3675122	0.4914855	532.2056	3.836861	0	23	923	463						Frog_fixed.avi	0
21503	1291	895.917	462.3472	0.5249088	0.4878168	531.4535	3.919289	0	954.0754	462.3618	0.3671548	0.4914979	531.9535	3.819029	0	23	925	462						Frog_fixed.avi	0
21520	1292	900.6829	464.415	0.5245745	0.487615	531.277	3.916759	0	956.4156	455.7868	0.3667838	0.4914795	531.9111	3.828662	0	23	929	460						Frog_fixed.avi	0
21537	1293	891.522	458.774	0.5241891	0.4873955	531.1736	3.909232	0	956.6849	455.5803	0.3664278	0.49141	531.8252	3.817952	0	23	924	457						Frog_fixed.avi	0
21553	1294	892.2983	462.1915	0.5238736	0.4871114	530.9466	3.897198	0	957.6198	453.3849	0.3661067	0.4912973	531.6589	3.825478	0	23	925	458						Frog_fixed.avi	0
21570	1295	899.3196	462.1662	0.5235835	0.4868245	530.9454	3.902044	0	952.9058	452.4938	0.3657544	0.491137	531.5275	3.824871	0	23	926	457						Frog_fixed.avi	0
21587	1296	896.4915	462.9909	0.5232759	0.486457	530.7454	3.900404	0	952.9768	455.1256	0.3654477	0.4908585	531.5756	3.815966	0	23	925	459						Frog_fixed.avi	0
21603	1297	894.876	463.5386	0.5230307	0.4861434	530.723	3.901212	0	953.8704	458.9512	0.3652149	0.4906038	531.4684	3.830426	0	23	924	461						Frog_fixed.avi	0
21620	1298	895.6522	464.9725	0.5227934	0.4856863	530.6367	3.887093	0	954.3362	453.1192	0.364944	0.4903207	531.4498	3.798146	0	23	925	459						Frog_fixed.avi	0
21637	1299	897.938	457.1902	0.522585	0.4853453	530.7042	3.890309	0	951.9528	460.9742	0.364753	0.4899523	531.3712	3.821027	0	23	925	459						Frog_fixed.avi	0
21653	1300	892.1022	466.0139	0.5223776	0.4848855	530.5726	3.884566	0	957.862	453.2783	0.3646019	0.4897242	531.3032	3.793725	0	23	925	460						Frog_fixed.avi	0
21670	1301	893.7913	465.1195	0.5222198	0.4845583	530.8456	3.869437	0	952.9786	455.4291	0.3644172	0.4894235	531.3181	3.809924	0	23	923	460						Frog_fixed.avi	0
21687	1302	896.35	465.8116	0.5220984	0.4841398	530.7526	3.878763	0	954.464	461.4136	0.3642974	0.4890844	531.3024	3.813285	0	23	925	464						Frog_fixed.avi	0
21703	1303	898.6281	464.6261	0.5219819	0.4838778	530.5815	3.873023	0	960.8086	453.0862	0.3641992	0.4888959	531.3495	3.802392	0	23	930	459						Frog_fixed.avi	0
21720	1304	896.0229	466.9559	0.5218493	0.4835891	530.6779	3.867473	0	955.0498	456.357	0.3640757	0.4887051	531.5073	3.805971	0	23	926	462						Frog_fixed.avi	0
21737	1305	894.8552	463.4191	0.521754	0.4834167	530.8856	3.881279	0	953.4622	460.7979	0.3639977	0.4885124	531.4945	3.805317	0	23	924	462						Frog_fixed.avi	0
21753	1306	898.0087	471.8888	0.5216976	0.4832406	530.9326	3.885899	0	957.6202	461.4015	0.3639607	0.4884569	531.4724	3.796537	0	23	928	467						Frog_fixed.avi	0
21770	1307	899.9092	470.5026	0.5216631	0.4831949	530.9973	3.878407	0	960.3933	460.3713	0.3639417	0.4884264	531.4844	3.807274	0	23	930	465						Frog_fixed.avi	0
21786	1308	903.6182	468.9284	0.5216271	0.4831786	531.0463	3.878924	0	957.152	462.0025	0.3639259	0.4884149	531.5568	3.813608	0	23	930	465						Frog_fixed.avi	0
21803	1309	901.8802	469.3406	0.5216027	0.4831802	531.1012	3.873501	0	957.3236	461.5468	0.3639217	0.4884218	531.7013	3.810653	0	23	930	465						Frog_fixed.avi	0
21820	1310	901.17	469.6436	0.5215939	0.4832091	531.2637	3.875549	0	953.788	460.438	0.3639433	0.488438	531.8256	3.798448	0	23	927	465						Frog_fixed.avi	0
21836	1311	896.1469	471.2504	0.5216011	0.4832498	531.3531	3.866151	0	952.2159	461.7353	0.3639866	0.4884676	532.0004	3.818373	0	23	924	466						Frog_fixed.avi	0
21853	1312	896.8652	468.0343	0.5216402	0.4833782	531.4034	3.861669	0	953.1666	458.9117	0.3640462	0.4885666	532.1449	3.79535	0	23	925	463						Frog_fixed.avi	0
21870	1313	893.2646	469.8008	0.5216794	0.4834524	531.4813	3.860423	0	951.7524	453.3571	0.3640868	0.4886187	532.2267	3.803288	0	23	923	462						Frog_fixed.avi	0
21886	1314	895.0763	465.9309	0.5217574	0.4835629	531.4662	3.850891	0	948.5383	455.9378	0.3641573	0.4886573	532.4091	3.794574	0	23	922	461						Frog_fixed.avi	0
21903	1315	896.8185	469.6185	0.5218929	0.4837343	531.8277	3.85249	0	954.7465	454.1082	0.3643154	0.4887417	532.4372	3.796634	0	23	926	462						Frog_fixed.avi	0
21920	1316	895.6668	467.5843	0.522	0.4839045	531.9785	3.863449	0	950.6475	454.1046	0.3644473	0.4888324	532.5833	3.809135	0	23	923	461						Frog_fixed.avi	0
21936	1317	895.3763	470.6384	0.5221604	0.484125	531.7861	3.857913	0	952.7906	453.1761	0.3646228	0.4889483	532.6599	3.803666	0	23	924	462						Frog_fixed.avi	0
21953	1318	901.1484	473.3432	0.5223834	0.4844313	532.0877	3.867433	0	956.4525	458.7018	0.3648424	0.4890525	532.7225	3.804942	0	23	929	466						Frog_fixed.avi	0
21970	1319	895.9869	470.3723	0.5225139	0.4847019	532.238	3.869596	0	956.0739	461.8644	0.3650416	0.4891623	532.8224	3.808868	0	23	926	466						Frog_fixed.avi	0
21986	1320	902.5933	471.7976	0.5227714	0.4849393	532.3173	3.869854	0	954.4705	461.2872	0.3652245	0.4893031	533.0791	3.821581	0	23	929	467						Frog_fixed.avi	0
22003	1321	901.1896	467.4887	0.522954	0.4852064	532.3427	3.863431	0	952.4432	454.6936	0.3654487	0.4894585	533.0346	3.826966	0	23	927	461						Frog_fixed.avi	0
22020	1322	893.075	472.4784	0.5231258	0.4854316	532.6386	3.867638	0	955.135	456.0255	0.3656709	0.4895542	533.1725	3.801516	0	23	924	464						Frog_fixed.avi	0
22036	1323	895.2544	473.7559	0.5233349	0.4856471	532.5822	3.86245	0	955.2487	457.3705	0.365851	0.4896839	533.1146	3.803861	0	23	925	466						Frog_fixed.avi	0
22053	1324	894.6879	471.8961	0.5234542	0.4858324	532.5895	3.858335	0	950.8188	462.1604	0.3660123	0.4897649	533.368	3.827829	0	23	923	467						Frog_fixed.avi	0
22070	1325	894.3459	471.8758	0.5235969	0.4859546	532.879	3.86625	0	951.6794	464.0643	0.3661255	0.4898006	533.5106	3.827465	0	23	923	468						Frog_fixed.avi	0
22086	1326	893.7273	470.9496	0.5236815	0.4859988	533.0863	3.870881	0	953.2952	463.2261	0.3662317	0.4898265	533.5077	3.838026	0	23	924	467						Frog_fixed.avi	0
22103	1327	893.8287	471.6156	0.5237224	0.4860493	533.2008	3.868715	0	954.0402	461.1693	0.366303	0.4898857	533.6823	3.828195	0	23	924	466						Frog_fixed.avi	0
22120	1328	892.3514	476.32	0.5237458	0.4860705	533.2769	3.872908	0	950.8792	466.8996	0.3663457	0.4898838	533.8391	3.823102	0	23	922	472						Frog_fixed.avi	0
22136	1329	892.7911	470.9704	0.5237405	0.4860494	533.3562	3.871949	0	951.2567	463.744	0.3663702	0.4898631	533.8948	3.828537	0	23	922	467						Frog_fixed.avi	0
22153	1330	896.4683	471.9211	0.523726	0.4860159	533.4077	3.881827	0	950.7272	462.5497	0.3663678	0.4898277	533.9891	3.833565	0	23	924	467						Frog_fixed.avi	0
22170	1331	895.8265	471.8445	0.5237043	0.4859809	533.4474	3.882006	0	952.3522	461.5983	0.3663629	0.4898043	534.0189	3.833282	0	23	924	467						Frog_fixed.avi	0
22186	1332	894.1022	471.9281	0.5236706	0.4859511	533.5155	3.877123	0	953.6108	462.7506	0.3663147	0.4897863	534.1107	3.822143	0	23	924	467						Frog_fixed.avi	0
22203	1333	898.6523	471.4993	0.5236198	0.485906	533.5972	3.889882	0	952.7341	465.1294	0.3662673	0.4897661	534.0814	3.838046	0	23	926	468						Frog_fixed.avi	0
22220	1334	896.2041	477.2804	0.5235215	0.4858133	533.6776	3.903815	0	952.4299	462.0106	0.3661675	0.4897538	534.1661	3.849205	0	23	924	470						Frog_fixed.avi	0
22236	1335	893.4166	476.5872	0.5233898	0.4857582	533.6305	3.900094	0	952.7094	466.6667	0.3660726	0.4897326	534.1119	3.842158	0	23	923	472						Frog_fixed.avi	0
22253	1336	888.9911	481.3641	0.5232248	0.4857038	533.6639	3.899353	0	953.4537	461.904	0.3659376	0.4897334	534.3103	3.848667	0	23	921	472						Frog_fixed.avi	0
22270	1337	896.83	473.7937	0.5231061	0.485677	533.7723	3.918642	0	954.2318	465.1184	0.3658018	0.4897462	534.2968	3.85178	0	23	926	469						Frog_fixed.avi	0
22286	1338	892.234	470.7489	0.5229106	0.4856285	533.9379	3.930896	0	957.0129	463.8394	0.3656295	0.4897549	534.2766	3.862542	0	23	925	467						Frog_fixed.avi	0
22303	1339	890.9482	474.0555	0.5227286	0.485563	533.7504	3.901806	0	955.5328	464.4057	0.3654867	0.4897702	534.2263	3.858222	0	23	923	469						Frog_fixed.avi	0
22320	1340	895.3341	472.4302	0.5225697	0.485551	533.9126	3.915029	0	951.926	466.5448	0.3652476	0.489808	534.4106	3.866585	0	23	924	469						Frog_fixed.avi	0
22336	1341	891.3995	470.0805	0.5223063	0.4855154	533.9208	3.924563	0	953.2555	468.7722	0.3650539	0.4898409	534.2584	3.868369	0	23	922	469						Frog_fixed.avi	0
22353	1342	894.9127	469.829	0.5221026	0.4854807	533.9208	3.916859	0	954.1578	468.7713	0.3648072	0.4899087	534.2983	3.861541	0	23	925	469						Frog_fixed.avi	0
22369	1343	888.1638	474.4448	0.5217839	0.4854342	533.8243	3.924372	0	953.9208	467.8887	0.3645277	0.4899757	534.2595	3.86509	0	23	921	471						Frog_fixed.avi	0
22386	1344	894.9995	474.7877	0.5215302	0.4853912	533.957	3.935024	0	953.963	465.9682	0.3642137	0.4900871	534.3104	3.869369	0	23	924	470						Frog_fixed.avi	0
22403	1345	896.0609	472.7892	0.5211999	0.4852485	533.8255	3.950804	0	954.5712	465.6506	0.3638878	0.4901099	534.3619	3.85687	0	23	925	469						Frog_fixed.avi	0
22419	1346	891.3317	474.9275	0.5207967	0.4851367	533.7938	3.939438	0	954.0809	463.979	0.3634945	0.4900933	534.4144	3.879072	0	23	923	469						Frog_fixed.avi	0
22436	1347	889.6613	479.4486	0.5204489	0.4848626	533.9967	3.952686	0	952.5719	465.1095	0.3631366	0.4899576	534.2391	3.870163	0	23	921	472						Frog_fixed.avi	0
22453	1348	896.0684	475.0508	0.5201235	0.4845705	533.972	3.941004	0	955.1293	467.8585	0.3627297	0.4897956	534.3035	3.871422	0	23	926	471						Frog_fixed.avi	0
22469	1349	888.7421	483.7529	0.5198188	0.4839902	533.9139	3.950367	0	955.8139	475.5693	0.3622789	0.4893651	534.4225	3.896932	0	23	922	480						Frog_fixed.avi	0
22486	1350	894.7415	473.4783	0.5195125	0.4829286	533.9289	3.969213	0	-1280	-1024	-1	-1	-1	-1	4	23	895	473						Frog_fixed.avi	0
22503	1351	-1280	-1024	-1	-1	-1	-1	4	-1280	-1024	-1	-1	-1	-1	4		0	0						Frog_fixed.avi	0
22519	1352	-1280	-1024	-1	-1	-1	-1	4	-1280	-1024	-1	-1	-1	-1	4		0	0						Frog_fixed.avi	0
22536	1353	-1280	-1024	-1	-1	-1	-1	4	-1280	-1024	-1	-1	-1	-1	4		0	0						Frog_fixed.avi	0
22553	1354	-1280	-1024	-1	-1	-1	-1	4	-1280	-1024	-1	-1	-1	-1	4		0	0						Frog_fixed.avi	0
22569	1355	-1280	-1024	-1	-1	-1	-1	4	-1280	-1024	-1	-1	-1	-1	4		0	0						Frog_fixed.avi	0
22586	1356	-1280	-1024	-1	-1	-1	-1	4	-1280	-1024	-1	-1	-1	-1	4		0	0						Frog_fixed.avi	0
22603	1357	-1280	-1024	-1	-1	-1	-1	4	-1280	-1024	-1	-1	-1	-1	4		0	0						Frog_fixed.avi	0
22619	1358	-1280	-1024	-1	-1	-1	-1	4	-1280	-1024	-1	-1	-1	-1	4		0	0						Frog_fixed.avi	0
22636	1359	-1280	-1024	-1	-1	-1	-1	4	-1280	-1024	-1	-1	-1	-1	4		0	0						Frog_fixed.avi	0
22653	1360	-1280	-1024	-1	-1	-1	-1	4	-1280	-1024	-1	-1	-1	-1	4		0	0						Frog_fixed.avi	0
22669	1361	-1280	-1024	-1	-1	-1	-1	4	-1280	-1024	-1	-1	-1	-1	4		0	0						Frog_fixed.avi	0
22686	1362	-1280	-1024	-1	-1	-1	-1	4	-1280	-1024	-1	-1	-1	-1	4		0	0						Frog_fixed.avi	0
22703	1363	894.2383	458.2958	0.5133488	0.4790538	533.7648	3.947319	0	944.5499	436.3359	0.3554274	0.4865801	534.1274	3.890828	0	24	919	447						Frog_fixed.avi	0
22719	1364	-1280	-1024	-1	-1	-1	-1	4	-1280	-1024	-1	-1	-1	-1	4	24	0	0						Frog_fixed.avi	0
22736	1365	-1280	-1024	-1	-1	-1	-1	4	-1280	-1024	-1	-1	-1	-1	4	24	0	0						Frog_fixed.avi	0
22753	1366	-1280	-1024	-1	-1	-1	-1	4	-1280	-1024	-1	-1	-1	-1	4	24	0	0						Frog_fixed.avi	0
22769	1367	883.1465	456.7417	0.5115834	0.4791767	533.6613	3.951014	0	943.0775	434.1803	0.3538443	0.4870565	534.0297	3.899494	0	24	913	445						Frog_fixed.avi	0
22786	1368	891.5693	460.2089	0.5113126	0.479156	533.5215	3.949096	0	939.1796	439.9626	0.3535164	0.4870612	533.9988	3.906799	0	24	915	450						Frog_fixed.avi	0
22803	1369	891.084	457.7307	0.5109748	0.4790813	533.5854	3.942234	0	942.9785	433.9246	0.3532144	0.4871003	534.2758	3.917271	0	24	917	446						Frog_fixed.avi	0
22819	1370	883.4791	457.154	0.5106585	0.4790708	533.5375	3.942677	0	941.2051	435.3353	0.352987	0.4871245	533.9382	3.904583	0	24	912	446						Frog_fixed.avi	0
22836	1371	892.5701	457.9604	0.5104861	0.4790455	533.5372	3.943677	0	946.7362	438.5037	0.3528004	0.4871802	534.0308	3.901327	0	24	920	448						Frog_fixed.avi	0
22853	1372	890.8652	455.9145	0.5102941	0.4790906	533.4782	3.941847	0	942.46	436.3531	0.3525982	0.4872536	534.0478	3.906326	0	24	917	446						Frog_fixed.avi	0
22869	1373	881.0944	458.3446	0.5100724	0.4790606	533.481	3.95678	0	941.4727	435.2734	0.3524356	0.4872863	533.959	3.893314	0	24	911	447						Frog_fixed.avi	0
22886	1374	889.4998	454.3788	0.5099831	0.4790415	533.4964	3.958696	0	945.348	439.485	0.3523402	0.4873008	533.9496	3.897671	0	24	917	447						Frog_fixed.avi	0
22902	1375	890.7095	455.437	0.5098997	0.4790541	533.4274	3.956069	0	948.2738	440.2245	0.3522651	0.4873575	533.9454	3.897085	0	24	919	448						Frog_fixed.avi	0
22919	1376	890.335	453.2487	0.5098225	0.4790585	533.3601	3.963473	0	942.9822	440.1724	0.3521781	0.4874141	534.0632	3.901631	0	24	917	447						Frog_fixed.avi	0
22936	1377	888.8384	454.8801	0.5098088	0.4790672	533.2805	3.95728	0	947.1895	438.8288	0.3521698	0.4875078	534.04	3.894088	0	24	918	447						Frog_fixed.avi	0
22952	1378	887.6209	452.9664	0.509814	0.4790801	533.2515	3.968438	0	946.1133	437.8709	0.3521849	0.4875558	534.0252	3.899131	0	24	917	445						Frog_fixed.avi	0
22969	1379	888.3682	455.8552	0.5098649	0.4790612	533.2782	3.953701	0	948.6259	439.2496	0.352271	0.4875917	533.8234	3.902689	0	24	918	448						Frog_fixed.avi	0
22986	1380	891.7048	452.6974	0.5099493	0.4790281	533.3737	3.971833	0	945.1322	443.3943	0.3523582	0.4876035	533.7487	3.89077	0	24	918	448						Frog_fixed.avi	0
23002	1381	883.9468	454.8109	0.5100298	0.4789751	533.3767	3.978332	0	944.3484	442.9171	0.3524853	0.4875852	533.5869	3.89917	0	24	914	449						Frog_fixed.avi	0
23019	1382	874.8372	457.7358	0.5101008	0.4788983	533.2921	3.950786	0	940.7371	442.9339	0.3525741	0.4875129	533.7339	3.898217	0	24	908	450						Frog_fixed.avi	0
23036	1383	881.6782	459.9404	0.5102803	0.4787	532.9748	3.96339	0	947.2792	444.3492	0.3527361	0.4873426	533.6273	3.89306	0	24	914	452						Frog_fixed.avi	0
23052	1384	885.2676	460.5661	0.5104468	0.4784904	533.1811	3.958782	0	949.089	439.9366	0.352862	0.4871836	533.6324	3.874705	0	24	917	450						Frog_fixed.avi	0
23069	1385	880.1724	457.2201	0.510559	0.4783182	533.1619	3.955558	0	944.9783	439.8658	0.3529801	0.486986	533.4346	3.885218	0	24	913	449						Frog_fixed.avi	0
23086	1386	881.2343	460.3859	0.5107675	0.4781918	532.7342	3.950431	0	939.4886	444.1102	0.3531007	0.4867562	533.468	3.883464	0	24	910	452						Frog_fixed.avi	0
23102	1387	883.4406	457.2484	0.5109905	0.4780842	533.0341	3.941816	0	946.2134	446.864	0.353336	0.4865956	533.3177	3.879699	0	24	915	452						Frog_fixed.avi	0
23119	1388	880.8645	459.8157	0.5112226	0.4779386	532.6035	3.940718	0	941.8154	443.4644	0.3535219	0.4864678	533.2415	3.880351	0	24	911	452						Frog_fixed.avi	0
23136	1389	881.4545	457.6677	0.5114493	0.4778472	532.8279	3.949817	0	943.3505	439.3946	0.3537574	0.4863563	533.0641	3.865999	0	24	912	449						Frog_fixed.avi	0
23152	1390	884.3979	455.3512	0.5116975	0.4777318	532.4982	3.945968	0	944.3307	442.1172	0.3539661	0.4861841	533.1333	3.873055	0	24	914	449						Frog_fixed.avi	0
23169	1391	880.9032	455.6517	0.5119132	0.4775591	532.592	3.934301	0	940.8506	448.9604	0.3541804	0.4859859	532.8412	3.867969	0	24	911	452						Frog_fixed.avi	0
23186	1392	884.196	455.1721	0.5121887	0.4774304	532.3244	3.921252	0	944.2648	448.494	0.3544064	0.4858183	532.8568	3.86639	0	24	914	452						Frog_fixed.avi	0
23202	1393	885.7329	476.6087	0.5122981	0.477479	532.1699	3.926783	0	950.5612	471.1354	0.3546414	0.4858225	532.663	3.848273	0	25	918	474						Frog_fixed.avi	0
23219	1394	893.1165	521.5581	0.5125091	0.4776947	532.0029	3.940145	0	954.3165	512.2844	0.354888	0.4860567	532.5826	3.858122	0	25	924	517						Frog_fixed.avi	0
23236	1395	887.4789	518.4935	0.5127691	0.4776225	531.9761	3.920765	0	950.2404	506.2991	0.3551067	0.4859234	532.4172	3.844697	0	25	919	512						Frog_fixed.avi	0
23252	1396	892.9178	520.3903	0.5131088	0.4776033	531.8845	3.923708	0	953.1376	510.8016	0.3553224	0.4858782	532.3513	3.834038	0	25	923	516						Frog_fixed.avi	0
23269	1397	890.383	524.6519	0.5133976	0.4775775	531.4601	3.918588	0	950.774	508.6115	0.3555941	0.4858297	532.1687	3.827016	0	25	921	517						Frog_fixed.avi	0
23285	1398	891.6953	520.3415	0.5137011	0.4775665	531.6475	3.907585	0	947.4732	511.296	0.3558322	0.4857669	532.0492	3.828503	0	25	920	516						Frog_fixed.avi	0
23302	1399	884.1546	527.204	0.5139961	0.4774999	531.2733	3.90585	0	952.7637	509.2047	0.3561561	0.4856913	531.8394	3.823813	0	25	918	518						Frog_fixed.avi	0
23319	1400	892.4379	522.2119	0.5143689	0.4773529	531.1252	3.885984	0	949.2896	504.5256	0.3564053	0.4855241	531.6202	3.805403	0	25	921	513						Frog_fixed.avi	0
23335	1401	892.1933	527.1318	0.5146441	0.4771534	530.9397	3.905501	0	950.0842	511.3924	0.3566715	0.4852414	531.5767	3.794368	0	25	921	519						Frog_fixed.avi	0
23352	1402	891.7414	520.6935	0.5149089	0.4769742	530.9031	3.880383	0	946.946	517.8873	0.356929	0.4849839	531.3834	3.804561	0	25	919	519						Frog_fixed.avi	0
23369	1403	893.9612	523.6688	0.5152381	0.4767515	530.6476	3.884297	0	947.7144	509.7009	0.3571701	0.484806	531.2917	3.799577	0	25	921	517						Frog_fixed.avi	0
23385	1404	890.4148	526.7013	0.5154993	0.4766178	530.4436	3.871228	0	951.5339	510.6165	0.3574658	0.4846304	531.046	3.791926	0	25	921	519						Frog_fixed.avi	0
23402	1405	889.3386	524.8932	0.5157434	0.476498	530.34	3.870403	0	946.2048	515.4203	0.3576272	0.4843982	531.0383	3.788639	0	25	918	520						Frog_fixed.avi	0
23419	1406	894.8037	526.4726	0.5160173	0.4763483	530.048	3.876866	0	949.9456	513.9268	0.357898	0.4842294	530.6658	3.77641	0	25	922	520						Frog_fixed.avi	0
23435	1407	882.8319	527.3356	0.5161855	0.4762438	529.9394	3.865775	0	945.954	510.9605	0.3580602	0.4841039	530.6587	3.768899	0	25	914	519						Frog_fixed.avi	0
23452	1408	892.4872	526.3035	0.5164998	0.476081	529.7349	3.85716	0	942.7015	510.4248	0.3582532	0.4839679	530.26	3.76307	0	25	918	518						Frog_fixed.avi	0
23469	1409	886.2293	528.6494	0.5166581	0.4759694	529.636	3.859846	0	944.7791	513.6936	0.3584453	0.4837679	530.2332	3.767022	0	25	916	521						Frog_fixed.avi	0
23485	1410	888.5186	527.2559	0.5169091	0.4758895	529.2883	3.848148	0	945.7631	516.5401	0.3586712	0.4836394	530.0126	3.77698	0	25	917	522						Frog_fixed.avi	0
23502	1411	888.6307	526.4476	0.517135	0.4758373	529.323	3.845115	0	941.5992	511.9018	0.3588394	0.483549	529.8069	3.756768	0	25	915	519						Frog_fixed.avi	0
23519	1412	885.1938	526.9537	0.5173572	0.4758238	528.8497	3.848846	0	941.4159	518.5615	0.3590712	0.483461	529.5374	3.767834	0	25	913	523						Frog_fixed.avi	0
23535	1413	892.4666	526.9239	0.5176836	0.4758933	528.6954	3.835509	0	944.8264	517.8732	0.3592852	0.4834688	529.452	3.762405	0	25	919	522						Frog_fixed.avi	0
23552	1414	883.8577	528.8317	0.5178679	0.4760255	528.5277	3.836833	0	944.2321	520.5367	0.3594876	0.4835284	529.1303	3.768224	0	25	914	525						Frog_fixed.avi	0
23569	1415	891.9548	527.267	0.5181627	0.4762537	528.2242	3.836456	0	945.7787	516.6168	0.3596922	0.4836378	528.969	3.756318	0	25	919	522						Frog_fixed.avi	0
23585	1416	888.8867	528.0988	0.5183874	0.4763932	528.0272	3.831439	0	947.3322	516.3948	0.35991	0.4837435	528.7363	3.762169	0	25	918	522						Frog_fixed.avi	0
23602	1417	884.3909	529.8154	0.518558	0.4765544	527.7127	3.815777	0	948.2156	514.9105	0.3600839	0.4838511	528.5638	3.759578	0	25	916	522						Frog_fixed.avi	0
23619	1418	888.8315	526.2044	0.5187801	0.4766806	527.5767	3.815923	0	942.5281	514.0678	0.3601775	0.4838715	528.4241	3.741813	0	25	916	520						Frog_fixed.avi	0
23635	1419	891.1093	526.7911	0.518954	0.4766995	527.445	3.827599	0	943.8892	515.4807	0.3603242	0.4838617	528.0381	3.746447	0	25	917	521						Frog_fixed.avi	0
23652	1420	885.2172	525.2443	0.5190838	0.4766597	527.2562	3.810904	0	946.1584	515.5696	0.3604708	0.4837008	527.8783	3.734257	0	25	916	520						Frog_fixed.avi	0
23669	1421	887.7048	526.6245	0.5193058	0.4765774	526.9241	3.789595	0	946.9945	512.6921	0.3605682	0.4836192	527.8627	3.732193	0	25	917	520						Frog_fixed.avi	0
23685	1422	885.5506	524.494	0.5194811	0.476522	526.9773	3.785936	0	947.67	517.5597	0.3607472	0.4834912	527.5771	3.731174	0	25	917	521						Frog_fixed.avi	0
23702	1423	885.1669	528.3499	0.5196977	0.4765308	526.5248	3.78027	0	943.1666	519.9044	0.3608856	0.483474	527.3751	3.722866	0	25	914	524						Frog_fixed.avi	0
23719	1424	882.9976	527.0121	0.5198777	0.4765895	526.5165	3.774863	0	941.8528	517.6882	0.3610206	0.4834601	527.2671	3.71846	0	25	912	522						Frog_fixed.avi	0
23735	1425	887.7921	526.7947	0.5201423	0.4766524	526.2578	3.776675	0	944.8434	516.435	0.3612403	0.4834707	526.9373	3.70657	0	25	916	522						Frog_fixed.avi	0
23752	1426	878.4986	529.3727	0.5202666	0.4767028	526.1571	3.77047	0	943.6051	517.0543	0.361357	0.4834748	526.9554	3.699153	0	25	911	523						Frog_fixed.avi	0
23769	1427	882.8396	529.3668	0.5204696	0.4767344	525.7425	3.739889	0	945.196	515.6922	0.3615226	0.4834612	526.6885	3.689341	0	25	914	523						Frog_fixed.avi	0
23785	1428	879.2374	528.822	0.5206606	0.4767337	525.9205	3.747055	0	942.7438	518.9597	0.3616658	0.4834228	526.483	3.690755	0	25	911	524						Frog_fixed.avi	0
23802	1429	877.9876	529.2628	0.5208265	0.4767064	525.6101	3.742594	0	941.0472	518.2936	0.3617541	0.4833993	526.4175	3.671722	0	25	910	524						Frog_fixed.avi	0
23819	1430	876.0175	528.5374	0.5209481	0.4766813	525.395	3.732994	0	939.249	519.145	0.3618632	0.483384	526.4077	3.666557	0	25	908	524						Frog_fixed.avi	0
23835	1431	879.6522	526.2347	0.521084	0.476703	525.4292	3.728216	0	943.6219	516.2589	0.3620181	0.4834028	526.2109	3.65645	0	25	912	521						Frog_fixed.avi	0
23852	1432	880.1163	529.4678	0.521268	0.4767451	525.269	3.712123	0	943.0402	517.0459	0.3621344	0.4834333	526.0968	3.639776	0	25	912	523						Frog_fixed.avi	0
23868	1433	877.7417	532.4032	0.5213748	0.4767997	525.1224	3.708339	0	941.3059	519.7311	0.3622036	0.4834824	526.0581	3.638766	0	25	910	526						Frog_fixed.avi	0
23885	1434	874.2743	527.3988	0.5214591	0.4769928	525.0356	3.699555	0	936.7947	518.0676	0.362287	0.483625	525.994	3.628835	0	25	906	523						Frog_fixed.avi	0
23902	1435	870.8881	532.3392	0.5216109	0.4771327	524.7129	3.692967	0	935.5979	515.2675	0.36245	0.4837924	525.6616	3.630462	0	25	903	524						Frog_fixed.avi	0
23918	1436	874.7981	526.1524	0.5218078	0.4773178	524.777	3.68853	0	936.3046	516.8963	0.3626031	0.4838753	525.6641	3.621161	0	25	906	522						Frog_fixed.avi	0
23935	1437	869.7208	530.3759	0.5219623	0.4774105	524.7766	3.68707	0	938.9445	516.3125	0.3627546	0.4839306	525.7524	3.602476	0	25	904	523						Frog_fixed.avi	0
23952	1438	870.0862	530.9028	0.5221654	0.4774818	524.3495	3.673367	0	934.2588	515.8912	0.3629553	0.4839209	525.363	3.610228	0	25	902	523						Frog_fixed.avi	0
23968	1439	865.877	533.746	0.5223962	0.4775257	524.5674	3.67632	0	931.0159	518.148	0.363126	0.4838153	525.4399	3.6204	0	25	898	526						Frog_fixed.avi	0
23985	1440	868.2401	533.2114	0.5226458	0.4775412	524.1823	3.675193	0	934.968	515.231	0.3634171	0.483818	525.2056	3.608209	0	25	902	524						Frog_fixed.avi	0
24002	1441	871.9022	531.7073	0.5230005	0.4775889	524.0973	3.681907	0	929.0042	520.369	0.3636261	0.4836918	525.2286	3.61203	0	25	900	526						Frog_fixed.avi	0
24018	1442	862.6507	534.1059	0.5232394	0.4776019	524.0479	3.665273	0	930.4578	520.1648	0.3639678	0.4836466	525.0055	3.605753	0	25	897	527						Frog_fixed.avi	0
24035	1443	868.6075	536.5107	0.5236076	0.4776044	523.924	3.680564	0	931.1644	521.7553	0.3642754	0.4835245	524.8502	3.602115	0	25	900	529						Frog_fixed.avi	0
24052	1444	868.3982	533.7371	0.5239953	0.4776008	523.8547	3.67543	0	924.8344	522.3877	0.3645608	0.4834478	524.8477	3.615887	0	25	897	528						Frog_fixed.avi	0
24068	1445	845.5959	520.6295	0.5244355	0.477553	523.6833	3.672407	0	908.1491	506.9501	0.3650213	0.483353	524.6688	3.596857	0	25	877	514						Frog_fixed.avi	0
24085	1446	845.1795	524.6097	0.5246519	0.4775644	523.6818	3.664118	0	910.6031	508.1882	0.3652932	0.4833528	524.4086	3.599638	0	25	878	516						Frog_fixed.avi	0
24102	1447	845.9486	525.5175	0.5249039	0.477565	523.4205	3.668537	0	908.9938	504.5131	0.3654764	0.4833137	524.4895	3.609409	0	25	877	515						Frog_fixed.avi	0
24118	1448	846.4084	523.8201	0.5250437	0.477523	523.5359	3.681841	0	911.7985	507.1173	0.3656237	0.483221	524.3022	3.618548	0	25	879	515						Frog_fixed.avi	0
24135	1449	847.6346	519.5779	0.5251709	0.4774855	523.2867	3.667363	0	910.0891	505.6134	0.3657111	0.4831116	524.1086	3.611754	0	25	879	513						Frog_fixed.avi	0
24152	1450	845.1798	524.961	0.5252686	0.4774244	523.0485	3.667506	0	908.4362	509.7487	0.3657711	0.482992	524.0021	3.626493	0	25	877	517						Frog_fixed.avi	0
24168	1451	844.1644	523.5432	0.5253549	0.4774203	522.9926	3.662425	0	903.0279	508.008	0.3658504	0.4828494	523.9324	3.610291	0	25	874	516						Frog_fixed.avi	0
24185	1452	848.582	518.3752	0.5255842	0.4774231	522.92	3.665924	0	907.1519	512.8469	0.3660511	0.4826959	523.804	3.62199	0	25	878	516						Frog_fixed.avi	0
24202	1453	843.327	523.7965	0.5257824	0.4773535	522.8317	3.656216	0	907.8006	504.3296	0.3662471	0.4825676	523.7937	3.613271	0	25	876	514						Frog_fixed.avi	0
24218	1454	846.3103	522.1979	0.52608	0.4772009	522.5718	3.659225	0	910.4059	506.5344	0.3665051	0.4823365	523.5974	3.621207	0	25	878	514						Frog_fixed.avi	0
24235	1455	841.7744	521.0955	0.5263209	0.4770502	522.6369	3.655926	0	907.1584	507.529	0.3667658	0.4819791	523.6344	3.621298	0	25	874	514						Frog_fixed.avi	0
24252	1456	844.7141	522.3428	0.5266449	0.4768522	522.4874	3.658088	0	907.6769	510.9032	0.3670644	0.4816468	523.4055	3.618963	0	25	876	517						Frog_fixed.avi	0
24268	1457	844.1771	526.7289	0.5268805	0.4767275	522.3052	3.674676	0	906.658	507.6586	0.3672596	0.4812684	523.5715	3.617313	0	25	875	517						Frog_fixed.avi	0
24285	1458	844.6813	524.3547	0.5270866	0.4766649	522.2156	3.658862	0	906.8407	510.7668	0.3674507	0.4810244	523.2676	3.614742	0	25	876	518						Frog_fixed.avi	0
24302	1459	838.9987	523.1843	0.5272404	0.476722	522.2861	3.653327	0	907.7637	511.2228	0.3675655	0.4809804	523.1174	3.61975	0	25	873	517						Frog_fixed.avi	0
24318	1460	843.2238	525.4717	0.527376	0.476974	521.8758	3.655311	0	905.8479	505.9419	0.3676074	0.4810222	523.0673	3.613488	0	25	875	516						Frog_fixed.avi	0
24335	1461	841.8345	523.1882	0.5274577	0.4773361	521.7526	3.657387	0	902.044	515.1165	0.3676416	0.481115	522.9887	3.630296	0	25	872	519						Frog_fixed.avi	0
24352	1462	836.2603	525.4244	0.5275529	0.4778447	521.6266	3.649567	0	904.2145	512.7365	0.3677711	0.4814553	522.6823	3.628536	0	25	870	519						Frog_fixed.avi	0
24368	1463	838.775	525.4503	0.5277909	0.4783544	521.333	3.6537	0	907.4109	509.6445	0.3679122	0.4817175	522.5226	3.621251	0	25	873	518						Frog_fixed.avi	0
24385	1464	835.9805	525.9734	0.5279769	0.4788463	521.3794	3.663674	0	902.6118	512.6049	0.3680423	0.4818606	522.4349	3.630302	0	25	869	519						Frog_fixed.avi	0
24402	1465	835.1865	528.9939	0.5282299	0.4792667	520.9443	3.665314	0	904.8926	517.9241	0.3682949	0.4819268	522.0169	3.618991	0	25	870	523						Frog_fixed.avi	0
24418	1466	838.3074	528.7503	0.5285685	0.4796003	520.8398	3.661723	0	898.3416	517.2686	0.3685188	0.4819279	522.0951	3.62274	0	25	868	523						Frog_fixed.avi	0
24435	1467	834.4274	526.0472	0.5288697	0.4798233	520.8257	3.657347	0	896.277	515.3828	0.3688177	0.4818248	521.7193	3.622587	0	25	865	521						Frog_fixed.avi	0
24451	1468	831.5137	533.7292	0.5291851	0.4799652	520.5289	3.676466	0	899.337	512.6796	0.3691079	0.4817579	521.5795	3.628958	0	25	865	523						Frog_fixed.avi	0
24468	1469	837.1461	530.605	0.5295165	0.4801488	520.3635	3.659973	0	899.1736	513.626	0.3693345	0.4816871	521.447	3.619062	0	25	868	522						Frog_fixed.avi	0
24485	1470	823.5157	520.7545	0.5297716	0.4802855	520.1657	3.669768	0	890.335	502.5045	0.3696489	0.4816512	521.1769	3.628019	0	26	857	512						Frog_fixed.avi	0
24501	1471	810.9374	494.5409	0.5299397	0.4803291	519.9277	3.665491	0	878.2947	476.0963	0.3698474	0.4816445	521.178	3.621804	0	26	845	485						Frog_fixed.avi	0
24518	1472	811.7041	503.6841	0.5299706	0.4805824	519.8823	3.667584	0	876.4782	486.0924	0.3698245	0.4818269	521.0419	3.638849	0	26	844	495						Frog_fixed.avi	0
24535	1473	811.046	503.3896	0.5298931	0.480736	519.6412	3.667339	0	877.5925	485.4128	0.3697235	0.4820137	520.85	3.635993	0	26	844	494						Frog_fixed.avi	0
24551	1474	815.2574	501.8464	0.5297957	0.4808191	519.5546	3.681018	0	879.6473	482.9418	0.3695888	0.4821958	520.5991	3.627939	0	26	847	492						Frog_fixed.avi	0
24568	1475	811.9894	502.8546	0.5295522	0.4808287	519.3517	3.683903	0	880.8395	482.8039	0.3693538	0.482264	520.4881	3.629674	0	26	846	493						Frog_fixed.avi	0
24585	1476	814.5741	503.051	0.5293542	0.4807365	519.4158	3.668115	0	879.0573	482.3253	0.3691148	0.4822253	520.488	3.636098	0	26	847	493						Frog_fixed.avi	0
24601	1477	811.3434	499.9892	0.5291172	0.4806165	519.1436	3.665675	0	878.0862	486.1299	0.368892	0.4821351	520.387	3.629131	0	26	845	493						Frog_fixed.avi	0
24618	1478	809.1656	501.7179	0.5289348	0.4804991	519.3055	3.665448	0	877.7664	484.045	0.3686788	0.4821308	520.425	3.638986	0	26	843	493						Frog_fixed.avi	0
24635	1479	813.7363	501.4596	0.5288159	0.4804359	519.1953	3.671306	0	880.4943	488.8836	0.3685773	0.4820522	520.3044	3.625874	0	26	847	495						Frog_fixed.avi	0
24651	1480	813.8604	503.8316	0.5286898	0.4803965	518.916	3.66812	0	882.5845	486.0968	0.3684889	0.4820729	520.1836	3.63389	0	26	848	495						Frog_fixed.avi	0
24668	1481	815.0471	502.1699	0.5286284	0.4803936	518.8019	3.674632	0	881.0311	488.7664	0.3683898	0.4821398	520.1553	3.639382	0	26	848	495						Frog_fixed.avi	0
24685	1482	811.4178	500.8809	0.5285498	0.480413	518.8755	3.667145	0	877.6816	485.2693	0.3683167	0.4822558	520.0472	3.634016	0	26	845	493						Frog_fixed.avi	0
24701	1483	809.3128	503.9861	0.5284386	0.4804141	519.0382	3.670352	0	877.7614	486.3255	0.3682075	0.4822757	520.2448	3.642397	0	26	844	495						Frog_fixed.avi	0
24718	1484	810.009	501.1132	0.5283372	0.4803908	518.98	3.674544	0	882.0614	485.9832	0.3681281	0.4822422	520.2448	3.636572	0	26	846	494						Frog_fixed.avi	0
24735	1485	811.8541	499.3907	0.5281886	0.4803061	518.7649	3.686517	0	883.2833	486.9263	0.368023	0.482121	520.0992	3.633039	0	26	848	493						Frog_fixed.avi	0
24751	1486	812.673	500.2486	0.5280628	0.4802493	518.8171	3.685633	0	877.7502	485.5551	0.3678597	0.4821007	520.0317	3.645429	0	26	845	493						Frog_fixed.avi	0
24768	1487	814.3444	501.7589	0.5279136	0.4801506	519.0017	3.682918	0	877.3101	488.774	0.3677045	0.4820892	520.2518	3.651982	0	26	846	495						Frog_fixed.avi	0
24785	1488	811.1019	503.92	0.5277353	0.480157	518.7728	3.656306	0	882.4173	488.6358	0.3675949	0.4820894	520.1476	3.634302	0	26	847	496						Frog_fixed.avi	0
24801	1489	813.0825	502.3618	0.5276421	0.4802358	518.738	3.681797	0	885.5575	485.3078	0.3674824	0.4821483	520.0336	3.64896	0	26	849	494						Frog_fixed.avi	0
24818	1490	813.4667	500.6789	0.5275334	0.4802573	518.8945	3.680159	0	878.4091	486.6132	0.3673552	0.4822598	520.0316	3.65958	0	26	846	494						Frog_fixed.avi	0
24835	1491	814.0502	503.1332	0.5274389	0.4801661	519.1046	3.682585	0	879.014	486.5426	0.3672614	0.4822511	520.2219	3.668324	0	26	847	495						Frog_fixed.avi	0
24851	1492	810.6885	504.4764	0.5273631	0.4800498	519.09	3.688	0	882.16	485.0991	0.3671997	0.482081	520.2668	3.672328	0	26	846	495						Frog_fixed.avi	0
24868	1493	812.4749	503.6339	0.5272723	0.4798473	518.9439	3.686687	0	884.0659	487.3251	0.3671357	0.4818617	520.2568	3.667133	0	26	848	495						Frog_fixed.avi	0
24884	1494	813.7396	502.0376	0.5271692	0.4795253	518.8696	3.692589	0	884.1891	487.2627	0.3670669	0.4816499	520.207	3.67493	0	26	849	495						Frog_fixed.avi	0
24901	1495	816.3805	500.6826	0.5270684	0.4791436	518.9846	3.708971	0	883.2363	482.6446	0.366945	0.4813015	520.1951	3.663448	0	26	850	492						Frog_fixed.avi	0
24918	1496	817.4902	498.6398	0.5269412	0.4787514	519.2128	3.703988	0	878.4258	486.4797	0.3667723	0.4809695	520.3035	3.675485	0	26	848	493						Frog_fixed.avi	0
24934	1497	817.6487	501.9322	0.5268022	0.4784202	519.0988	3.711143	0	886.2842	482.1023	0.3666655	0.4807722	520.3419	3.678433	0	26	852	492						Frog_fixed.avi	0
24951	1498	815.5807	499.276	0.5266128	0.4782141	519.0092	3.711945	0	886.8756	478.1972	0.3664929	0.4806507	520.2661	3.678332	0	26	851	489						Frog_fixed.avi	0
24968	1499	819.2811	497.8324	0.5264459	0.4781063	519.2473	3.712595	0	883.8468	479.6022	0.3662654	0.4805958	520.3311	3.679469	0	26	852	489						Frog_fixed.avi	0
24984	1500	817.3831	503.8946	0.5261858	0.4779842	519.0726	3.711657	0	892.2067	482.7397	0.3660971	0.4805204	520.2468	3.680681	0	26	855	493						Frog_fixed.avi	0
25001	1501	822.5909	500.9419	0.5259548	0.4779765	519.2766	3.732218	0	888.4614	478.5499	0.3657801	0.4806258	520.3599	3.685976	0	26	856	490						Frog_fixed.avi	0
25018	1502	823.1416	502.5881	0.5256342	0.4779423	519.1602	3.70789	0	890.1956	480.6104	0.3655197	0.4806485	520.3403	3.693101	0	26	857	492						Frog_fixed.avi	0
25034	1503	851.6783	475.2144	0.5250569	0.4777966	519.3582	3.730391	0	921.5062	466.2127	0.3650428	0.4804747	520.4767	3.69428	0	27	887	471						Frog_fixed.avi	0
25051	1504	857.2206	469.1713	0.5245808	0.4775594	519.4586	3.724424	0	925.0088	457.3798	0.3646228	0.4803863	520.6506	3.696405	0	27	891	463						Frog_fixed.avi	0
25068	1505	855.4147	470.0442	0.5241407	0.4774494	519.452	3.734217	0	927.9239	452.7383	0.3642161	0.4803684	520.5919	3.688068	0	27	892	461						Frog_fixed.avi	0
25084	1506	858.6603	473.5981	0.523691	0.4772589	519.5119	3.720288	0	931.8081	452.6076	0.3637485	0.4803557	520.6708	3.687011	0	27	895	463						Frog_fixed.avi	0
25101	1507	866.8668	470.7979	0.5232605	0.4771962	519.4204	3.731885	0	930.3455	451.806	0.3632756	0.4803787	520.7359	3.691534	0	27	899	461						Frog_fixed.avi	0
25118	1508	866.5247	471.184	0.5227649	0.4771622	519.6749	3.738537	0	936.9788	452.0413	0.3627985	0.4804944	520.7444	3.695004	0	27	902	462						Frog_fixed.avi	0
25134	1509	867.6504	472.9384	0.522233	0.4771429	519.6614	3.72763	0	941.335	449.2534	0.3622949	0.4806399	520.7563	3.685776	0	27	904	461						Frog_fixed.avi	0
25151	1510	872.3593	465.4639	0.5217068	0.4770749	519.6682	3.730463	0	941.0629	450.0301	0.3617721	0.4807731	520.8511	3.694278	0	27	907	458						Frog_fixed.avi	0
25168	1511	875.517	465.264	0.5211449	0.4769374	519.7086	3.73351	0	946.6642	452.6722	0.3612103	0.4808287	520.9967	3.688954	0	27	911	459						Frog_fixed.avi	0
25184	1512	886.0731	465.2275	0.5205564	0.4766996	519.7651	3.738794	0	952.6032	448.8847	0.360611	0.4808532	521.0212	3.686624	0	27	919	457						Frog_fixed.avi	0
25201	1513	877.7469	469.7123	0.5198402	0.4764856	519.9991	3.742324	0	948.2917	451.012	0.3599319	0.480852	521.12	3.709672	0	27	913	460						Frog_fixed.avi	0
25218	1514	882.0621	468.1285	0.519182	0.4762993	519.9032	3.746787	0	948.6114	452.7713	0.3592695	0.4808654	521.1689	3.710799	0	27	915	460						Frog_fixed.avi	0
25234	1515	883.003	466.117	0.5184838	0.4762028	520.2336	3.751273	0	950.1489	451.3121	0.3585916	0.4809497	521.4243	3.708818	0	27	917	459						Frog_fixed.avi	0
25251	1516	878.12	471.7842	0.5177702	0.4761701	520.03	3.749974	0	949.7683	452.3244	0.3579344	0.4811144	521.3524	3.709674	0	27	914	462						Frog_fixed.avi	0
25268	1517	882.5827	466.7785	0.5171139	0.4761715	520.1726	3.748021	0	946.5112	451.991	0.3572634	0.4813157	521.4047	3.696049	0	27	915	459						Frog_fixed.avi	0
25284	1518	879.0967	474.5756	0.5164509	0.476128	520.2858	3.755575	0	949.5631	451.6751	0.3566374	0.481521	521.6241	3.710567	0	27	914	463						Frog_fixed.avi	0
25301	1519	882.0092	469.552	0.5158613	0.4761933	520.2651	3.757505	0	948.2645	455.9176	0.3560717	0.4817041	521.6791	3.71899	0	27	915	463						Frog_fixed.avi	0
25318	1520	878.2514	476.0173	0.5152897	0.4760678	520.28	3.751311	0	946.633	455.175	0.3555504	0.4817854	521.6747	3.732389	0	27	912	466						Frog_fixed.avi	0
25334	1521	882.9334	471.166	0.5148206	0.475978	520.4166	3.747896	0	946.4067	456.1408	0.3550826	0.4818295	521.7037	3.708697	0	27	915	464						Frog_fixed.avi	0
25351	1522	882.904	475.1399	0.514378	0.4758898	520.5464	3.771597	0	945.8777	454.2624	0.3546578	0.4819195	521.815	3.715436	0	27	914	465						Frog_fixed.avi	0
25367	1523	886.5383	471.0929	0.5139999	0.4758195	520.6735	3.759066	0	944.1089	453.5793	0.3542365	0.4819598	521.98	3.718365	0	27	915	462						Frog_fixed.avi	0
25384	1524	884.9622	467.8773	0.5135804	0.4757766	520.7881	3.762177	0	942.0112	456.7017	0.3538593	0.4820407	522.1676	3.71451	0	27	913	462						Frog_fixed.avi	0
25401	1525	877.9517	474.2292	0.5131545	0.4757988	520.8464	3.761065	0	948.0682	454.8717	0.3535369	0.4822895	522.1904	3.72996	0	27	913	465						Frog_fixed.avi	0
25417	1526	878.4097	471.825	0.5127559	0.4758918	521.0571	3.766088	0	945.0074	454.1789	0.3531233	0.4824859	522.2501	3.722958	0	27	912	463						Frog_fixed.avi	0
25434	1527	881.7697	474.3445	0.512365	0.4759721	521.2624	3.775393	0	946.3757	455.2107	0.3527616	0.4827297	522.2977	3.71257	0	27	914	465						Frog_fixed.avi	0
25451	1528	886.529	474.0943	0.511982	0.4760253	521.2291	3.788975	0	944.1718	456.598	0.3523628	0.4829582	522.5201	3.739329	0	27	915	465						Frog_fixed.avi	0
25467	1529	881.6295	473.8623	0.511597	0.4759891	521.1998	3.79214	0	943.4984	455.631	0.351987	0.4831128	522.6491	3.734236	0	27	913	465						Frog_fixed.avi	0
25484	1530	887.1929	472.8381	0.5113205	0.4758416	521.3817	3.802641	0	945.669	451.1711	0.3517198	0.4831391	522.6444	3.736988	0	27	916	462						Frog_fixed.avi	0
25501	1531	878.5455	470.3809	0.5110424	0.4756409	521.5579	3.803308	0	942.1906	455.5923	0.3514785	0.4830721	522.7584	3.732011	0	27	910	463						Frog_fixed.avi	0
25517	1532	883.6887	472.0771	0.5109223	0.4753386	521.6584	3.800559	0	948.8536	451.9995	0.3513834	0.4829559	522.9157	3.732755	0	27	916	462						Frog_fixed.avi	0
25534	1533	885.6356	471.98	0.5108653	0.4750435	521.7654	3.801604	0	944.1767	451.1163	0.3513113	0.4827976	523.0585	3.739216	0	27	915	462						Frog_fixed.avi	0
25551	1534	888.5818	468.6227	0.5108675	0.4748026	521.8273	3.801355	0	945.8878	454.5955	0.3513295	0.48264	523.1385	3.735041	0	27	917	462						Frog_fixed.avi	0
25567	1535	886.0519	470.8872	0.5108781	0.4745765	521.9329	3.796587	0	944.638	455.0907	0.3513708	0.4825815	523.2595	3.745679	0	27	915	463						Frog_fixed.avi	0
25584	1536	884.1882	471.1696	0.5108832	0.4745038	522.0966	3.805149	0	949.8373	453.4918	0.3514412	0.4825836	523.34	3.745692	0	27	917	462						Frog_fixed.avi	0
25601	1537	887.6925	469.688	0.510895	0.4744766	522.1735	3.821618	0	949.4266	450.8603	0.3514757	0.4827029	523.4373	3.744866	0	27	919	460						Frog_fixed.avi	0
25617	1538	887.6627	468.0269	0.5108792	0.4744921	522.243	3.825034	0	950.1364	451.7905	0.3514795	0.4827905	523.5474	3.738388	0	27	919	460						Frog_fixed.avi	0
25634	1539	888.0533	470.0301	0.5108564	0.4745371	522.3449	3.820881	0	944.3344	452.8984	0.3514501	0.4829808	523.7134	3.756234	0	27	916	461						Frog_fixed.avi	0
25651	1540	883.925	471.5708	0.5108067	0.4745828	522.6217	3.811424	0	945.8983	450.6773	0.3514523	0.4831437	523.8602	3.757787	0	27	915	461						Frog_fixed.avi	0
25667	1541	881.752	473.1599	0.5108208	0.4746374	522.7124	3.817187	0	944.4933	453.9874	0.351487	0.4832579	523.9858	3.763937	0	27	913	464						Frog_fixed.avi	0
25684	1542	887.4828	472.4457	0.5109537	0.474693	522.69	3.806688	0	943.4401	453.2593	0.3515845	0.4833371	523.9903	3.772107	0	27	915	463						Frog_fixed.avi	0
25701	1543	887.1142	474.8214	0.5111388	0.4747945	522.856	3.823146	0	940.1926	455.6548	0.3517489	0.4834053	524.2048	3.778078	0	27	914	465						Frog_fixed.avi	0
25717	1544	882.9733	473.349	0.5113365	0.4748062	523.0736	3.826091	0	943.7061	453.2626	0.3520635	0.4835134	524.1033	3.767964	0	27	913	463						Frog_fixed.avi	0
25734	1545	883.1064	475.9454	0.5116819	0.4747514	522.9621	3.809005	0	940.0952	451.6006	0.3523956	0.4835365	524.2921	3.771973	0	27	912	464						Frog_fixed.avi	0
25751	1546	884.1662	475.547	0.5120474	0.4747379	523.168	3.820787	0	937.0699	455.1987	0.3527381	0.4835185	524.4641	3.779634	0	27	911	465						Frog_fixed.avi	0
25767	1547	884.0082	473.8481	0.5123696	0.4747103	523.3812	3.826948	0	941.6545	454.122	0.3531262	0.4835243	524.4238	3.784198	0	27	913	464						Frog_fixed.avi	0
25784	1548	884.5692	473.9726	0.5126762	0.4747007	523.1367	3.825575	0	939.5475	451.5035	0.3534423	0.4835229	524.4586	3.783743	0	27	912	463						Frog_fixed.avi	0
25801	1549	883.9014	474.1824	0.512916	0.4746782	523.5256	3.827839	0	939.7547	450.5374	0.3536869	0.4834986	524.6173	3.774907	0	27	912	462						Frog_fixed.avi	0
25817	1550	886.5781	475.4182	0.5130812	0.4746541	523.3715	3.816664	0	944.3452	452.3698	0.3538707	0.4834437	524.6193	3.787087	0	27	915	464						Frog_fixed.avi	0
25834	1551	888.4464	473.4389	0.513165	0.474618	523.3527	3.817115	0	940.7509	449.6942	0.35397	0.4834732	524.7087	3.769877	0	27	915	462						Frog_fixed.avi	0
25851	1552	888.1422	470.1939	0.5132256	0.4746179	523.5065	3.808422	0	944.0976	451.7428	0.354028	0.4835532	524.7789	3.775678	0	27	916	461						Frog_fixed.avi	0
25867	1553	888.0889	470.9508	0.5132412	0.4746054	523.6018	3.797394	0	942.1093	453.4152	0.3540565	0.4836465	524.8206	3.785626	0	27	915	462						Frog_fixed.avi	0
25884	1554	891.9138	469.2488	0.5132388	0.4745889	523.6408	3.833737	0	942.2347	451.1612	0.3540581	0.4838001	524.8936	3.779661	0	27	917	460						Frog_fixed.avi	0
25900	1555	890.5985	472.3905	0.5132502	0.4745586	523.681	3.814223	0	941.848	448.5022	0.3540589	0.483932	524.9525	3.775618	0	27	916	460						Frog_fixed.avi	0
25917	1556	889.8911	472.9336	0.51326	0.4744753	523.754	3.808999	0	942.9813	448.9714	0.3540751	0.484058	525.0306	3.773129	0	27	916	461						Frog_fixed.avi	0
25934	1557	892.5787	474.1544	0.5132906	0.4744108	523.8242	3.814747	0	943.7759	453.9021	0.3541215	0.4841339	524.9685	3.771604	0	27	918	464						Frog_fixed.avi	0
25950	1558	890.4465	474.0454	0.5133132	0.4743294	523.8392	3.809932	0	943.1487	455.4635	0.3541378	0.484182	524.9833	3.775095	0	27	917	465						Frog_fixed.avi	0
25967	1559	891.153	476.0432	0.5133151	0.4741954	523.8546	3.814982	0	942.4908	456.1388	0.3541407	0.4842018	524.9868	3.771836	0	27	917	466						Frog_fixed.avi	0
25984	1560	893.3323	475.4526	0.5132761	0.4740612	523.7839	3.821741	0	943.3532	454.1276	0.3541174	0.4841903	524.96	3.768331	0	27	918	465						Frog_fixed.avi	0
26000	1561	887.7808	475.8884	0.5131202	0.4738605	523.6848	3.815945	0	943.0283	455.8515	0.3539915	0.4841982	525.0141	3.767926	0	27	915	466						Frog_fixed.avi	0
26017	1562	884.0988	475.0523	0.5129587	0.4737076	523.8773	3.821242	0	941.6226	454.6826	0.35379	0.4841903	525.0468	3.77363	0	27	913	465						Frog_fixed.avi	0
26034	1563	890.5153	475.1028	0.5127702	0.4734937	523.7432	3.815557	0	942.3746	455.2379	0.3535711	0.4842042	524.9547	3.762095	0	27	916	465						Frog_fixed.avi	0
26050	1564	884.6286	477.8055	0.5124445	0.4733835	523.8916	3.823426	0	941.3636	451.2858	0.3532481	0.4842846	524.985	3.767743	0	27	913	465						Frog_fixed.avi	0
26067	1565	884.5769	472.8977	0.5121222	0.4733539	523.595	3.808264	0	942.6837	453.7017	0.3529244	0.4843706	524.8008	3.754971	0	27	914	463						Frog_fixed.avi	0
26084	1566	889.8987	474.8365	0.5117986	0.4733656	523.652	3.809776	0	942.5325	452.1694	0.3525597	0.4845621	524.8553	3.763862	0	27	916	464						Frog_fixed.avi	0
26100	1567	887.5174	474.1002	0.511418	0.4734132	523.8522	3.824182	0	944.0382	456.1385	0.3521863	0.4847336	524.8887	3.775979	0	27	916	465						Frog_fixed.avi	0
26117	1568	886.1682	475.5643	0.5110157	0.473444	523.79	3.819822	0	943.3807	454.0977	0.3517935	0.484887	524.9156	3.755421	0	27	915	465						Frog_fixed.avi	0
26134	1569	885.0088	478.5748	0.5106753	0.4734581	523.4694	3.804567	0	942.0246	456.7916	0.3514332	0.4849731	524.7263	3.753409	0	27	914	468						Frog_fixed.avi	0
26150	1570	886.4503	476.0533	0.5103558	0.473431	523.6415	3.799792	0	943.4357	455.8299	0.3510916	0.4850497	524.7275	3.749934	0	27	915	466						Frog_fixed.avi	0
26167	1571	884.1411	474.528	0.510035	0.4733475	523.7905	3.805051	0	942.4937	454.1113	0.3507743	0.4850897	524.8029	3.747953	0	27	913	464						Frog_fixed.avi	0
26184	1572	887.7655	474.0706	0.5097725	0.4732215	523.4108	3.808288	0	941.3675	459.123	0.3504987	0.4849647	524.6553	3.752748	0	27	915	467						Frog_fixed.avi	0
26200	1573	882.124	474.2572	0.5094979	0.4730284	523.7704	3.808698	0	942.9128	460.3872	0.3502231	0.484883	524.694	3.739434	0	27	913	467						Frog_fixed.avi	0
26217	1574	883.8397	474.3624	0.5092078	0.4728743	523.5033	3.801604	0	943.7589	455.4385	0.3499466	0.4847523	524.6452	3.747518	0	27	914	465						Frog_fixed.avi	0
26234	1575	884.4986	476.674	0.5089191	0.4726743	523.6365	3.804468	0	942.7291	454.8387	0.3496058	0.4846367	524.6268	3.749918	0	27	914	466						Frog_fixed.avi	0
26250	1576	887.2531	472.1986	0.5085651	0.4726	523.7313	3.805244	0	942.5782	451.3232	0.3492835	0.4845422	524.6927	3.742719	0	27	915	462						Frog_fixed.avi	0
26267	1577	884.0758	467.7168	0.5082158	0.4725221	523.4667	3.806399	0	944.6144	452.3547	0.3489526	0.4845375	524.6443	3.755258	0	27	914	460						Frog_fixed.avi	0
26284	1578	882.9646	471.0745	0.5078391	0.472429	523.4197	3.822715	0	943.3704	453.8519	0.3485646	0.4845428	524.5398	3.747762	0	27	913	462						Frog_fixed.avi	0
26300	1579	883.2709	466.0241	0.5074561	0.4723745	523.6121	3.800251	0	941.8293	454.9201	0.348156	0.4845465	524.4489	3.737508	0	27	913	460						Frog_fixed.avi	0
26317	1580	879.9275	465.0361	0.5070499	0.4723195	523.7585	3.819032	0	943.0798	452.7181	0.3477439	0.4845816	524.5084	3.750988	0	27	912	459						Frog_fixed.avi	0
26334	1581	880.8438	469.9314	0.5066473	0.4721814	523.7347	3.808973	0	939.2133	457.1831	0.3473423	0.4846111	524.6384	3.759009	0	27	910	464						Frog_fixed.avi	0
26350	1582	882.103	468.6713	0.5062949	0.4721445	523.4999	3.795524	0	941.5243	450.4258	0.3470098	0.4846927	524.5939	3.742761	0	27	912	460						Frog_fixed.avi	0
26367	1583	878.985	467.7567	0.5059757	0.4721526	523.6124	3.810813	0	934.4482	455.9474	0.3466401	0.4847699	524.512	3.738846	0	27	907	462						Frog_fixed.avi	0
26384	1584	880.6498	468.4341	0.5056515	0.4720967	523.7236	3.825837	0	939.1135	457.1492	0.346355	0.4848678	524.5787	3.744636	0	27	910	463						Frog_fixed.avi	0
26400	1585	880.3995	472.3209	0.5053702	0.4719616	523.4083	3.815014	0	936.7021	457.2108	0.3460788	0.4849005	524.5018	3.748006	0	27	909	465						Frog_fixed.avi	0
26417	1586	886.2845	469.0881	0.5050996	0.4718703	523.6887	3.834158	0	935.9507	455.3506	0.3457894	0.4849664	524.5099	3.738104	0	27	911	462						Frog_fixed.avi	0
26434	1587	882.9033	471.3503	0.5047847	0.4717324	523.4886	3.838001	0	938.2245	464.7739	0.3455274	0.4849661	524.5298	3.741034	0	27	911	468						Frog_fixed.avi	0
26450	1588	886.285	466.5847	0.5044828	0.4715739	523.5065	3.844273	0	936.9242	462.2621	0.345203	0.4849735	524.5206	3.744888	0	27	912	464						Frog_fixed.avi	0
26467	1589	883.5901	476.6368	0.5041647	0.4713671	523.6972	3.839802	0	938.9269	461.8551	0.3449038	0.4850611	524.6331	3.742734	0	27	911	469						Frog_fixed.avi	0
26483	1590	890.5363	471.7708	0.5038421	0.4712345	523.4584	3.830595	0	942.213	463.8242	0.344619	0.4850892	524.5394	3.744008	0	27	916	468						Frog_fixed.avi	0
26500	1591	889.922	477.9168	0.5034867	0.4710606	523.4499	3.849802	0	945.8086	467.6144	0.3442951	0.4851674	524.4824	3.743142	0	27	918	473						Frog_fixed.avi	0
26517	1592	923.7096	479.2353	0.5028673	0.4710301	523.516	3.8325	0	980.2325	464.8474	0.3437505	0.485363	524.6429	3.753142	0	27	952	472						Frog_fixed.avi	0
26533	1593	909.7047	476.4276	0.502574	0.4709406	523.5421	3.836235	0	965.7569	463.6928	0.3434525	0.4854646	524.7916	3.751034	0	27	938	470						Frog_fixed.avi	0
26550	1594	909.6145	475.7198	0.5022166	0.4708783	523.7316	3.842254	0	969.0437	463.9339	0.3431524	0.485521	524.6644	3.743148	0	27	939	470						Frog_fixed.avi	0
26567	1595	912.0822	479.1166	0.5019277	0.4706691	523.3802	3.851108	0	968.9027	463.5114	0.3428714	0.4854958	524.771	3.743536	0	27	940	471						Frog_fixed.avi	0
26583	1596	909.0574	472.5483	0.5016848	0.4705557	523.6888	3.845039	0	966.0211	460.6396	0.3426499	0.4854615	524.6875	3.750954	0	27	938	467						Frog_fixed.avi	0
26600	1597	905.5638	477.8735	0.5014884	0.4703252	523.4172	3.83859	0	964.6134	466.765	0.3424688	0.4852895	524.8549	3.742148	0	27	935	472						Frog_fixed.avi	0
26617	1598	904.3138	477.436	0.5014033	0.4701429	523.429	3.83074	0	966.4285	463.5303	0.3423893	0.4851387	524.812	3.74657	0	27	935	470						Frog_fixed.avi	0
26633	1599	904.2026	475.782	0.5013832	0.4698427	523.4833	3.850877	0	963.3057	461.9337	0.342341	0.4849246	524.8431	3.750786	0	27	934	469						Frog_fixed.avi	0
26650	1600	903.0328	474.2788	0.5013872	0.469588	523.4886	3.846617	0	965.1514	459.6662	0.3423429	0.484703	524.8724	3.755929	0	27	934	467						Frog_fixed.avi	0
26667	1601	901.728	475.3324	0.501403	0.4693322	523.4658	3.838759	0	964.9803	462.3515	0.3423846	0.4844325	524.7965	3.753529	0	27	933	469						Frog_fixed.avi	0
26683	1602	902.0203	472.6996	0.5014267	0.4691799	523.4929	3.84127	0	966.0066	458.0107	0.3424097	0.4842927	524.8299	3.752677	0	27	934	465						Frog_fixed.avi	0
26700	1603	905.1803	475.7868	0.5014355	0.4690178	523.505	3.835124	0	968.3286	454.8404	0.3424172	0.4842005	524.8508	3.761495	0	27	937	465						Frog_fixed.avi	0
26717	1604	902.3726	472.2702	0.5014254	0.4689724	523.5767	3.842511	0	966.5674	457.8656	0.3424033	0.4840693	524.8633	3.751745	0	27	934	465						Frog_fixed.avi	0
26733	1605	904.0103	475.0359	0.501401	0.4689581	523.602	3.85432	0	963.5303	459.6917	0.3423583	0.484043	524.9634	3.765274	0	27	934	467						Frog_fixed.avi	0
26750	1606	901.1865	474.1519	0.5013299	0.4689373	523.8014	3.854682	0	967.4053	457.1	0.3423194	0.4840035	524.9673	3.760175	0	27	934	466						Frog_fixed.avi	0
26767	1607	903.9619	471.3677	0.5012906	0.4688836	523.8572	3.839349	0	968.1171	459.3608	0.34229	0.4839394	524.9393	3.769002	0	27	936	465						Frog_fixed.avi	0
26783	1608	903.1507	474.0849	0.5012713	0.468822	523.8647	3.851352	0	967.8583	458.8485	0.3422697	0.4838628	524.997	3.760585	0	27	936	466						Frog_fixed.avi	0
26800	1609	903.0977	474.5338	0.5012539	0.4686652	523.8646	3.846788	0	966.3946	463.9939	0.3422674	0.4836842	525.0322	3.765759	0	27	935	469						Frog_fixed.avi	0
26816	1610	905.4752	473.2187	0.5012463	0.4685529	523.9202	3.838145	0	967.4853	457.5821	0.3422777	0.4835278	525.1185	3.760953	0	27	936	465						Frog_fixed.avi	0
26833	1611	903.1304	469.1797	0.5012519	0.4684225	523.9463	3.846804	0	968.6506	457.8303	0.3423067	0.4833241	525.2066	3.76447	0	27	936	464						Frog_fixed.avi	0
26850	1612	900.5752	471.0667	0.5012667	0.468302	524.0186	3.850285	0	967.5927	456.1591	0.3423537	0.4831542	525.3433	3.767344	0	27	934	464						Frog_fixed.avi	0
26866	1613	899.385	474.1977	0.5012899	0.4681418	524.0553	3.837696	0	964.7333	454.5171	0.3423998	0.483017	525.4019	3.778179	0	27	932	464						Frog_fixed.avi	0
26883	1614	899.7909	469.7306	0.5013207	0.4680327	524.0732	3.844183	0	965.8117	462.4898	0.3424609	0.4828273	525.327	3.775158	0	27	933	466						Frog_fixed.avi	0
26900	1615	901.5242	470.2703	0.5013617	0.4678835	524.1978	3.838195	0	963.6301	462.2593	0.3425042	0.4827016	525.373	3.781229	0	27	933	466						Frog_fixed.avi	0
26916	1616	904.3265	470.4952	0.5013854	0.4677857	524.2581	3.842798	0	963.6976	457.2556	0.3425435	0.4825979	525.5003	3.773343	0	27	934	464						Frog_fixed.avi	0
26933	1617	903.8267	467.469	0.5014071	0.4676854	524.3899	3.839402	0	964.7196	455.9497	0.3425786	0.4823915	525.6426	3.771595	0	27	934	462						Frog_fixed.avi	0
26950	1618	903.8873	468.64	0.5014431	0.467532	524.464	3.843664	0	966.8181	456.3916	0.3426173	0.4822063	525.7772	3.793046	0	27	935	463						Frog_fixed.avi	0
26966	1619	903.4417	470.4276	0.5014703	0.4673136	524.6022	3.84989	0	964.1483	458.9624	0.3426546	0.4819537	525.8649	3.77605	0	27	934	465						Frog_fixed.avi	0
26983	1620	906.2478	474.9461	0.5015365	0.4670707	524.4803	3.833768	0	964.059	458.0288	0.3427073	0.4816808	525.9619	3.781179	0	27	935	466						Frog_fixed.avi	0
27000	1621	904.498	472.5474	0.5015877	0.4668891	524.5081	3.845716	0	965.3276	457.841	0.342811	0.4814598	525.8091	3.787642	0	27	935	465						Frog_fixed.avi	0
27016	1622	906.1941	470.1201	0.5016406	0.4666789	524.5081	3.857981	0	964.4385	458.3114	0.3428943	0.4811696	525.9277	3.786796	0	27	935	464						Frog_fixed.avi	0
27033	1623	902.4645	471.3396	0.5016991	0.4664145	524.5307	3.863372	0	964.7332	458.2515	0.3429826	0.4809254	526.0381	3.79106	0	27	934	465						Frog_fixed.avi	0
27050	1624	907.2152	474.2962	0.5017943	0.4661548	524.6412	3.865505	0	965.0776	457.2658	0.3430909	0.4806984	526.1136	3.794856	0	27	936	466						Frog_fixed.avi	0
27066	1625	907.5168	470.8764	0.5018833	0.4659759	524.7842	3.859865	0	963.5685	457.164	0.3431635	0.4804781	526.1657	3.794956	0	27	936	464						Frog_fixed.avi	0
27083	1626	907.6282	471.5024	0.5019413	0.4657385	524.9121	3.875583	0	961.3395	457.9554	0.3432248	0.4802648	526.1848	3.794108	0	27	934	465						Frog_fixed.avi	0
27100	1627	905.2783	469.502	0.5019758	0.4655445	524.9221	3.868292	0	961.735	458.541	0.3432819	0.4800615	526.2689	3.802294	0	27	934	464						Frog_fixed.avi	0
27116	1628	900.4815	477.5083	0.5020024	0.4652903	524.9305	3.868134	0	966.3781	458.4928	0.3433757	0.4798312	526.1518	3.803424	0	27	933	468						Frog_fixed.avi	0
27133	1629	902.9809	470.1646	0.5020207	0.4650615	524.9955	3.878055	0	965.4584	458.2247	0.3434015	0.4795135	526.231	3.8141	0	27	934	464						Frog_fixed.avi	0
27150	1630	902.463	473.2911	0.5020202	0.4647214	524.9898	3.889765	0	969.0717	458.9593	0.3434093	0.4792048	526.2693	3.810661	0	27	936	466						Frog_fixed.avi	0
27166	1631	903.0773	474.3222	0.5019992	0.4643735	525.039	3.882474	0	965.5724	459.6475	0.343384	0.478826	526.2648	3.825013	0	27	934	467						Frog_fixed.avi	0
27183	1632	902.9176	476.3761	0.5019872	0.4639175	525.0758	3.887149	0	966.2257	459.1022	0.3432829	0.4783885	526.4663	3.830429	0	27	935	468						Frog_fixed.avi	0
27200	1633	903.8122	475.6711	0.501985	0.4633853	525.1755	3.879981	0	965.8074	462.9577	0.3431835	0.477836	526.4509	3.836402	0	27	935	469						Frog_fixed.avi	0
27216	1634	904.0301	473.4193	0.5020296	0.4626034	525.2968	3.932065	0	960.6854	473.4456	0.3431119	0.4768502	526.7374	3.840169	0	27	932	473						Frog_fixed.avi	0
27233	1635	-1280	-1024	-1	-1	-1	-1	4	-1280	-1024	-1	-1	-1	-1	4		0	0						Frog_fixed.avi	0
27250	1636	-1280	-1024	-1	-1	-1	-1	4	-1280	-1024	-1	-1	-1	-1	4		0	0						Frog_fixed.avi	0
27266	1637	-1280	-1024	-1	-1	-1	-1	4	-1280	-1024	-1	-1	-1	-1	4		0	0						Frog_fixed.avi	0
27283	1638	-1280	-1024	-1	-1	-1	-1	4	-1280	-1024	-1	-1	-1	-1	4		0	0						Frog_fixed.avi	0
27300	1639	-1280	-1024	-1	-1	-1	-1	4	-1280	-1024	-1	-1	-1	-1	4		0	0						Frog_fixed.avi	0
27316	1640	-1280	-1024	-1	-1	-1	-1	4	-1280	-1024	-1	-1	-1	-1	4		0	0						Frog_fixed.avi	0
27333	1641	-1280	-1024	-1	-1	-1	-1	4	-1280	-1024	-1	-1	-1	-1	4		0	0						Frog_fixed.avi	0
27350	1642	-1280	-1024	-1	-1	-1	-1	4	-1280	-1024	-1	-1	-1	-1	4		0	0						Frog_fixed.avi	0
27366	1643	-1280	-1024	-1	-1	-1	-1	4	-1280	-1024	-1	-1	-1	-1	4		0	0						Frog_fixed.avi	0
27383	1644	-1280	-1024	-1	-1	-1	-1	4	-1280	-1024	-1	-1	-1	-1	4		0	0						Frog_fixed.avi	0
27399	1645	-1280	-1024	-1	-1	-1	-1	4	-1280	-1024	-1	-1	-1	-1	4		0	0						Frog_fixed.avi	0
27416	1646	-1280	-1024	-1	-1	-1	-1	4	-1280	-1024	-1	-1	-1	-1	4		0	0						Frog_fixed.avi	0
27433	1647	-1280	-1024	-1	-1	-1	-1	4	-1280	-1024	-1	-1	-1	-1	4		0	0						Frog_fixed.avi	0
27449	1648	903.2939	480.3937	0.4993269	0.458194	524.9763	3.895831	0	960.3671	474.3492	0.3401074	0.4742294	526.6553	3.795019	0	28	932	477						Frog_fixed.avi	0
27466	1649	-1280	-1024	-1	-1	-1	-1	4	-1280	-1024	-1	-1	-1	-1	4	28	0	0						Frog_fixed.avi	0
27483	1650	-1280	-1024	-1	-1	-1	-1	4	-1280	-1024	-1	-1	-1	-1	4	28	0	0						Frog_fixed.avi	0
27499	1651	-1280	-1024	-1	-1	-1	-1	4	-1280	-1024	-1	-1	-1	-1	4	28	0	0						Frog_fixed.avi	0
27516	1652	904.9976	479.5193	0.4984033	0.4582614	525.0968	3.908788	0	963.6921	459.7105	0.3392474	0.4743882	526.4529	3.879616	0	28	934	470						Frog_fixed.avi	0
27533	1653	898.9655	475.5763	0.4981391	0.4584728	525.1725	3.925889	0	963.3492	461.0488	0.3390912	0.4745319	526.4816	3.872746	0	28	931	468						Frog_fixed.avi	0
27549	1654	901.037	478.01	0.4979784	0.458702	525.1517	3.911542	0	960.1248	456.6993	0.3388413	0.4747303	526.5455	3.864631	0	28	931	467						Frog_fixed.avi	0
27566	1655	897.9141	478.3002	0.4976509	0.4588121	525.1917	3.917992	0	967.3989	458.9361	0.3386639	0.4749067	526.4788	3.869906	0	28	933	469						Frog_fixed.avi	0
27583	1656	901.2854	481.629	0.4974348	0.45893	525.1367	3.91827	0	961.1972	458.4918	0.3383326	0.4749939	526.4585	3.875012	0	28	931	470						Frog_fixed.avi	0
27599	1657	899.6724	476.9473	0.4970773	0.458977	525.2236	3.925585	0	962.0999	459.8887	0.3380732	0.4750689	526.5421	3.895075	0	28	931	468						Frog_fixed.avi	0
27616	1658	894.0833	478.5623	0.496681	0.4590036	525.3044	3.91997	0	964.5984	461.5037	0.3377326	0.4750698	526.4844	3.871798	0	28	929	470						Frog_fixed.avi	0
27633	1659	892.0737	477.912	0.4962635	0.4589548	525.2881	3.909729	0	961.0394	459.5468	0.337323	0.4749874	526.4611	3.866495	0	28	927	469						Frog_fixed.avi	0
27649	1660	895.2557	477.8627	0.4958592	0.458811	525.4797	3.932626	0	959.5148	461.7368	0.3369237	0.4747887	526.6691	3.875241	0	28	927	470						Frog_fixed.avi	0
27666	1661	899.4028	477.0693	0.4954439	0.4585533	525.4314	3.938345	0	958.7664	464.4255	0.3365088	0.4745865	526.7951	3.879591	0	28	929	471						Frog_fixed.avi	0
27683	1662	898.0399	483.1159	0.4949766	0.4581581	525.4764	3.94061	0	962.7863	465.3076	0.3361273	0.4742986	526.7565	3.896581	0	28	930	474						Frog_fixed.avi	0
27699	1663	903.2654	470.9172	0.4945095	0.4578232	525.6168	3.943942	0	964.1436	464.6883	0.3356941	0.4739583	526.7691	3.885827	0	28	934	468						Frog_fixed.avi	0
27716	1664	899.7863	479.4991	0.4940318	0.4573172	525.6395	3.953008	0	964.8586	462.9518	0.3352771	0.4735818	526.7098	3.863538	0	28	932	471						Frog_fixed.avi	0
27733	1665	900.3547	475.589	0.4935614	0.4569183	525.7269	3.937179	0	959.9409	468.4055	0.3348346	0.4731703	526.7847	3.886839	0	28	930	472						Frog_fixed.avi	0
27749	1666	897.0605	482.5103	0.4930879	0.4564291	525.7726	3.942813	0	961.8468	467.4627	0.3344152	0.472801	526.9709	3.876117	0	28	929	475						Frog_fixed.avi	0
27766	1667	901.1876	473.8144	0.4926096	0.4561321	525.8485	3.935855	0	960.7141	471.2155	0.3339646	0.4723588	527.182	3.887345	0	28	931	473						Frog_fixed.avi	0
27783	1668	891.5184	483.8063	0.4920689	0.4557048	526.0852	3.938213	0	959.7332	466.305	0.333503	0.4720854	527.3214	3.88931	0	28	926	475						Frog_fixed.avi	0
27799	1669	890.6516	479.0942	0.4915574	0.4554609	526.173	3.922903	0	956.1736	467.7886	0.3330143	0.4717521	527.4955	3.884932	0	28	923	473						Frog_fixed.avi	0
27816	1670	892.0049	484.9005	0.4910539	0.4551298	526.2499	3.940175	0	956.093	470.0363	0.3325303	0.4714929	527.5624	3.868057	0	28	924	477						Frog_fixed.avi	0
27833	1671	890.5903	483.4264	0.4905411	0.4548321	526.3629	3.934709	0	958.1051	467.8008	0.332066	0.4713157	527.603	3.866273	0	28	924	476						Frog_fixed.avi	0
27849	1672	892.769	479.564	0.4900568	0.4546433	526.4018	3.918161	0	955.9022	464.45	0.3316043	0.4711955	527.6897	3.860282	0	28	924	472						Frog_fixed.avi	0
27866	1673	893.4493	482.2156	0.489596	0.4543184	526.5038	3.915348	0	960.0981	459.483	0.3311671	0.471039	527.8828	3.88537	0	28	927	471						Frog_fixed.avi	0
27883	1674	890.7424	481.5128	0.4891758	0.4539697	526.7025	3.91966	0	956.6805	464.5638	0.3307801	0.4708774	528.0895	3.871223	0	28	924	473						Frog_fixed.avi	0
27899	1675	891.4094	480.4861	0.4888021	0.4536633	526.9363	3.918874	0	957.0068	466.8464	0.3304377	0.4707093	528.0699	3.846436	0	28	924	474						Frog_fixed.avi	0
27916	1676	894.3964	484.5885	0.4884655	0.4532524	526.8829	3.910912	0	957.8961	462.9647	0.3301186	0.470529	528.2662	3.850718	0	28	926	474						Frog_fixed.avi	0
27933	1677	895.4538	480.0985	0.4881607	0.4530177	527.0372	3.910814	0	955.2084	466.4773	0.329813	0.4703091	528.5285	3.855245	0	28	925	473						Frog_fixed.avi	0
27949	1678	892.5211	481.4116	0.4878721	0.4526992	527.3485	3.903959	0	956.566	465.0897	0.3296184	0.4701429	528.6666	3.86456	0	28	925	473						Frog_fixed.avi	0
27966	1679	897.8416	482.793	0.487698	0.4524215	527.4314	3.894421	0	953.3273	469.113	0.3293974	0.4699442	528.8544	3.837852	0	28	926	476						Frog_fixed.avi	0
27982	1680	888.1178	478.6322	0.4874253	0.4522599	527.6107	3.888723	0	955.7086	467.9159	0.3292735	0.46984	528.8839	3.824854	0	28	922	473						Frog_fixed.avi	0
27999	1681	897.0773	474.2881	0.4872954	0.45212	527.7149	3.878462	0	954.6392	466.391	0.3291099	0.4696913	529.1829	3.822394	0	28	926	470						Frog_fixed.avi	0
28016	1682	890.6085	483.1184	0.4870888	0.4518853	528.2147	3.877857	0	955.3766	459.5907	0.3289624	0.4695886	529.5168	3.826258	0	28	923	471						Frog_fixed.avi	0
28032	1683	892.7982	483.6293	0.4869147	0.4517022	528.1895	3.869143	0	951.8364	468.7379	0.3288364	0.4693925	529.7162	3.83456	0	28	922	476						Frog_fixed.avi	0
28049	1684	886.3147	482.6159	0.4866938	0.4515657	528.5485	3.866327	0	958.7155	460.7891	0.3287221	0.4692799	529.8855	3.799892	0	28	923	472						Frog_fixed.avi	0
28066	1685	894.2107	478.7047	0.4865866	0.4514844	528.7189	3.860006	0	952.7125	469.9081	0.3285869	0.4690909	530.1865	3.796228	0	28	923	474						Frog_fixed.avi	0
28082	1686	893.7747	478.1924	0.486468	0.4514266	529.0563	3.869961	0	952.516	468.6035	0.3285445	0.4689815	530.3587	3.787458	0	28	923	473						Frog_fixed.avi	0
28099	1687	889.9645	479.1509	0.4863495	0.4514036	529.4309	3.872802	0	953.44	465.2705	0.3285071	0.4689132	530.6707	3.786488	0	28	922	472						Frog_fixed.avi	0
28116	1688	890.2047	481.3281	0.486314	0.4513975	529.6011	3.862236	0	952.9717	466.3318	0.328517	0.4688618	530.9279	3.802568	0	28	922	474						Frog_fixed.avi	0
28132	1689	891.2964	483.3843	0.4863188	0.4514309	529.8229	3.840146	0	950.9253	467.3861	0.3285548	0.4688007	531.1208	3.78753	0	28	921	475						Frog_fixed.avi	0
28149	1690	887.5338	483.3535	0.4863144	0.4514796	529.9696	3.829355	0	951.2607	468.541	0.3286291	0.4687294	531.2698	3.766528	0	28	919	476						Frog_fixed.avi	0
28166	1691	886.8308	486.2902	0.4863403	0.4515865	530.1374	3.835481	0	950.3458	467.7101	0.3287236	0.4688171	531.6176	3.775717	0	28	919	477						Frog_fixed.avi	0
28182	1692	884.7421	484.5857	0.4863823	0.4518173	530.3161	3.837867	0	949.8347	464.5681	0.3287976	0.4688402	531.9022	3.771602	0	28	917	475						Frog_fixed.avi	0
28199	1693	889.985	480.7683	0.4864566	0.4520516	530.6693	3.842758	0	945.1475	466.2359	0.328867	0.4688794	532.1731	3.763681	0	28	918	474						Frog_fixed.avi	0
28216	1694	888.5922	482.0227	0.4864938	0.4522223	531.0158	3.833208	0	944.3463	467.7778	0.328956	0.4689218	532.5274	3.765349	0	28	916	475						Frog_fixed.avi	0
28232	1695	883.7628	484.751	0.4864918	0.4523637	531.2827	3.821197	0	946.2943	460.5299	0.3290255	0.4689578	532.8337	3.779438	0	28	915	473						Frog_fixed.avi	0
28249	1696	886.6312	482.3641	0.4864996	0.4525768	531.4645	3.825018	0	945.6478	461.6647	0.3291344	0.468976	532.8311	3.768878	0	28	916	472						Frog_fixed.avi	0
28266	1697	885.0461	482.1607	0.4865134	0.4527146	531.6686	3.830739	0	943.3505	466.6016	0.32921	0.4689766	533.1065	3.780042	0	28	914	474						Frog_fixed.avi	0
28282	1698	878.3759	482.0157	0.4864945	0.4529283	532.0617	3.850506	0	946.4019	467.0373	0.3293011	0.4689849	533.3621	3.77709	0	28	912	475						Frog_fixed.avi	0
28299	1699	878.246	483.2501	0.4865562	0.4530763	532.391	3.846131	0	943.505	461.5535	0.3293749	0.469108	533.5972	3.766999	0	28	911	472						Frog_fixed.avi	0
28316	1700	881.8518	487.2227	0.4866022	0.4532075	532.7369	3.839622	0	942.6692	464.7484	0.3294612	0.4691582	533.7273	3.781255	0	28	912	476						Frog_fixed.avi	0
28332	1701	881.0536	483.7513	0.4866252	0.4534037	532.9601	3.845336	0	943.301	464.4319	0.3295315	0.4692172	534.0417	3.772077	0	28	912	474						Frog_fixed.avi	0
28349	1702	878.1062	482.2393	0.4866348	0.4535216	533.1544	3.853508	0	942.5762	469.2837	0.3296065	0.4692968	534.329	3.779276	0	28	910	476						Frog_fixed.avi	0
28365	1703	874.5966	481.1801	0.4866526	0.4536467	533.2972	3.850127	0	938.1171	469.7639	0.3296507	0.4693888	534.4712	3.787068	0	28	906	475						Frog_fixed.avi	0
28382	1704	875.3452	480.9559	0.4866492	0.4536833	533.4779	3.853687	0	937.6857	472.709	0.3296911	0.4694715	534.672	3.784766	0	28	907	477						Frog_fixed.avi	0
28399	1705	873.7769	482.9761	0.4866307	0.4536867	533.655	3.864707	0	935.7352	470.1108	0.3296933	0.4695554	534.8229	3.798215	0	28	905	477						Frog_fixed.avi	0
28415	1706	877.3871	484.8284	0.4865785	0.4535917	533.8002	3.861721	0	933.1349	468.8382	0.3296634	0.4695704	534.9095	3.800921	0	28	905	477						Frog_fixed.avi	0
28432	1707	875.4717	487.4402	0.4864624	0.4534963	534.1311	3.864298	0	935.0662	474.4143	0.3295704	0.4695293	535.1157	3.802007	0	28	905	481						Frog_fixed.avi	0
28449	1708	874.2797	488.4981	0.4863266	0.4534165	534.4816	3.875849	0	932.6031	472.5149	0.3294429	0.4695416	535.2601	3.799404	0	28	903	481						Frog_fixed.avi	0
28465	1709	876.6229	490.3302	0.4861556	0.4533312	534.6365	3.880558	0	929.4188	469.4477	0.3292665	0.4696334	535.4681	3.79885	0	28	903	480						Frog_fixed.avi	0
28482	1710	847.1962	491.202	0.4861469	0.4533649	534.9316	3.891906	0	896.3287	470.5012	0.3293022	0.4697677	535.5766	3.813591	0	29	872	481						Frog_fixed.avi	0
28499	1711	832.4078	483.348	0.4859549	0.4536377	534.9985	3.905412	0	894.3473	475.2871	0.3292283	0.4699894	535.591	3.838559	0	29	863	479						Frog_fixed.avi	0
28515	1712	833.0652	488.4277	0.4856847	0.4537763	535.2177	3.893089	0	886.152	474.1386	0.3288936	0.4701949	535.8776	3.817711	0	29	860	481						Frog_fixed.avi	0
28532	1713	829.5519	487.9387	0.4853496	0.453882	535.1549	3.907715	0	885.4478	478.5178	0.328628	0.4704085	535.9057	3.821624	0	29	857	483						Frog_fixed.avi	0
28549	1714	829.3732	495.1958	0.4850243	0.4539828	535.5087	3.907375	0	886.0391	471.9841	0.3282971	0.4707481	535.9332	3.82003	0	29	858	484						Frog_fixed.avi	0
28565	1715	826.3032	489.6175	0.4846326	0.454146	535.7582	3.902923	0	882.6917	480.5832	0.3279389	0.4709517	536.2552	3.855995	0	29	854	485						Frog_fixed.avi	0
28582	1716	822.0306	493.0334	0.4842044	0.4542423	535.8056	3.91859	0	880.0743	484.3339	0.3275453	0.471169	536.4713	3.825274	0	29	851	489						Frog_fixed.avi	0
28599	1717	822.8445	491.7333	0.4837796	0.4543633	536.0082	3.926756	0	877.9211	474.7267	0.3271674	0.4715539	536.3279	3.841059	0	29	850	483						Frog_fixed.avi	0
28615	1718	824.2716	492.5631	0.4833452	0.4545028	536.2528	3.920856	0	881.0886	481.1823	0.3267698	0.4717463	536.5791	3.83909	0	29	853	487						Frog_fixed.avi	0
28632	1719	824.558	490.3294	0.4829006	0.4546212	536.4515	3.920123	0	884.8596	486.2961	0.3263851	0.4719596	536.6621	3.838832	0	29	855	488						Frog_fixed.avi	0
28649	1720	824.3988	493.2446	0.482445	0.4547042	536.6454	3.921961	0	880.5563	482.9566	0.3259373	0.4722981	536.8588	3.84328	0	29	852	488						Frog_fixed.avi	0
28665	1721	819.3416	495.6003	0.4819652	0.4547835	536.7771	3.920003	0	877.4847	487.0994	0.3254808	0.4725969	536.9273	3.850425	0	29	848	491						Frog_fixed.avi	0
28682	1722	819.5715	497.9169	0.481488	0.4548467	536.8751	3.92396	0	873.3031	492.9518	0.3250549	0.4728247	537.0961	3.849506	0	29	846	495						Frog_fixed.avi	0
28699	1723	817.1344	497.5974	0.4810216	0.4549735	536.9781	3.935192	0	871.3167	487.1199	0.3246197	0.4730553	537.2113	3.848444	0	29	844	492						Frog_fixed.avi	0
28715	1724	820.5135	495.8786	0.48062	0.4551088	537.1839	3.92106	0	870.7385	486.4851	0.3242222	0.4732848	537.3713	3.857278	0	29	846	491						Frog_fixed.avi	0
28732	1725	824.0066	499.3442	0.4803105	0.4552758	537.3541	3.921545	0	868.3804	491.4489	0.3238979	0.4734477	537.2791	3.851241	0	29	846	495						Frog_fixed.avi	0
28749	1726	821.1419	496.0367	0.4799595	0.4554126	537.3396	3.902424	0	873.0832	490.1417	0.3236246	0.4736342	537.4761	3.831184	0	29	847	493						Frog_fixed.avi	0
28765	1727	821.1907	498.6122	0.4796539	0.4555513	537.7701	3.908689	0	865.4285	486.7975	0.323309	0.4738521	537.7007	3.843001	0	29	843	493						Frog_fixed.avi	0
28782	1728	820.5632	497.1339	0.4793728	0.4557698	537.7681	3.916377	0	870.8227	484.7141	0.3231157	0.4740968	537.7095	3.829988	0	29	846	491						Frog_fixed.avi	0
28799	1729	825.7104	493.653	0.479118	0.4560168	537.9581	3.917665	0	865.0469	488.0481	0.32281	0.4742688	537.9236	3.846951	0	29	845	491						Frog_fixed.avi	0
28815	1730	817.6893	494.1745	0.4787667	0.4561491	538.2686	3.914538	0	873.1477	485.2872	0.3225878	0.4744801	537.9814	3.823435	0	29	845	490						Frog_fixed.avi	0
28832	1731	823.5632	495.1336	0.4784694	0.4562989	538.3185	3.910056	0	871.7524	483.17	0.3222735	0.4747885	538.139	3.828772	0	29	848	489						Frog_fixed.avi	0
28849	1732	825.1368	499.1828	0.4781478	0.4564145	538.5337	3.905674	0	873.855	487.8766	0.3219835	0.4749698	538.3105	3.829775	0	29	849	494						Frog_fixed.avi	0
28865	1733	824.5114	493.8843	0.4777405	0.4566207	538.5535	3.896079	0	876.1832	484.3358	0.3216458	0.475249	538.4114	3.816103	0	29	850	489						Frog_fixed.avi	0
28882	1734	821.9758	490.6122	0.4773055	0.456782	538.6476	3.896473	0	881.2887	473.4247	0.3212948	0.4756034	538.621	3.829485	0	29	852	482						Frog_fixed.avi	0
28898	1735	825.1398	490.8227	0.4768941	0.4568388	538.946	3.895327	0	881.4297	479.2467	0.3208741	0.4757988	538.8352	3.808182	0	29	853	485						Frog_fixed.avi	0
28915	1736	830.1418	487.5362	0.4764383	0.4568593	539.1792	3.892256	0	880.478	477.26	0.3204466	0.4760383	538.9435	3.813759	0	29	855	482						Frog_fixed.avi	0
28932	1737	831.9153	487.8955	0.4759688	0.4568557	539.394	3.88986	0	900.6445	464.8009	0.3200543	0.4761464	538.9553	3.839206	0	29	866	476						Frog_fixed.avi	0
28948	1738	836.9793	485.8524	0.4754846	0.4568592	539.5049	3.884589	0	884.6605	474.9061	0.3196154	0.4765176	538.96	3.810984	0	29	861	480						Frog_fixed.avi	0
28965	1739	837.5229	487.8945	0.474997	0.4568577	539.6292	3.875273	0	890.3245	475.7494	0.3191728	0.4766972	539.3631	3.809711	0	29	864	482						Frog_fixed.avi	0
28982	1740	839.8405	483.5981	0.4745148	0.4568999	539.7161	3.87635	0	889.7834	473.6535	0.3187505	0.4770212	539.4584	3.805879	0	29	865	479						Frog_fixed.avi	0
28998	1741	840.9787	483.8367	0.4740277	0.4569934	539.8353	3.871276	0	890.3979	471.8277	0.3183159	0.4773423	539.6412	3.801618	0	29	866	478						Frog_fixed.avi	0
29015	1742	845.4971	484.0477	0.4735596	0.4570894	539.9408	3.874906	0	892.4639	479.4834	0.3179015	0.4776382	539.7511	3.796857	0	29	869	482						Frog_fixed.avi	0
29032	1743	849.9828	486.3365	0.4730388	0.4571811	540.0223	3.869662	0	899.1741	467.4281	0.3174158	0.4780608	539.864	3.789161	0	30	875	477						Frog_fixed.avi	0
29048	1744	891.1191	460.442	0.4723632	0.4572678	540.5756	3.857425	0	944.486	447.6806	0.3168716	0.4782521	540.1046	3.793445	0	30	918	454						Frog_fixed.avi	0
29065	1745	885.5269	466.3718	0.4719953	0.4574168	540.3528	3.850544	0	936.661	451.1577	0.3165029	0.4786269	540.0978	3.800969	0	30	911	459						Frog_fixed.avi	0
29082	1746	891.5704	463.3975	0.4716818	0.4577277	540.6002	3.853706	0	945.7722	448.2166	0.3161866	0.4790348	540.313	3.795272	0	30	919	456						Frog_fixed.avi	0
29098	1747	893.7	462.9835	0.4713522	0.4580371	540.754	3.84689	0	949.6844	444.3083	0.3158939	0.4794433	540.3086	3.79173	0	30	922	454						Frog_fixed.avi	0
29115	1748	896.6522	463.4756	0.4710314	0.4585119	540.7949	3.844914	0	950.0477	448.9976	0.3156036	0.4799192	540.5121	3.798667	0	30	923	456						Frog_fixed.avi	0
29132	1749	901.8783	460.635	0.4707663	0.4589711	540.994	3.842841	0	951.7499	447.8612	0.3153027	0.4805045	540.7452	3.797862	0	30	927	454						Frog_fixed.avi	0
29148	1750	901.4453	464.8933	0.4704396	0.4594555	541.0196	3.82017	0	950.5098	449.2952	0.3150207	0.4809632	540.7214	3.79448	0	30	926	457						Frog_fixed.avi	0
29165	1751	903.4647	464.665	0.4701589	0.4599179	541.1169	3.849142	0	955.5604	452.019	0.3147362	0.481401	540.8395	3.791545	0	30	930	458						Frog_fixed.avi	0
29182	1752	904.7238	465.2365	0.4698527	0.4603141	541.0351	3.834464	0	957.7573	448.5463	0.3144594	0.4818451	540.895	3.787192	0	30	931	457						Frog_fixed.avi	0
29198	1753	903.8099	460.6246	0.4695323	0.460679	541.298	3.815447	0	954.7953	456.4591	0.3141522	0.4822295	541.0333	3.797697	0	30	929	459						Frog_fixed.avi	0
29215	1754	905.2161	466.2352	0.4692389	0.461024	541.3165	3.822973	0	956.384	455.1471	0.3138942	0.4826211	541.0011	3.791327	0	30	931	461						Frog_fixed.avi	0
29232	1755	903.7475	470.4453	0.4689285	0.461187	541.2862	3.819671	0	955.519	458.5651	0.3135817	0.4829608	541.1138	3.796361	0	30	930	465						Frog_fixed.avi	0
29248	1756	903.2664	473.2544	0.4685957	0.4613296	541.6006	3.832249	0	954.58	456.3873	0.3132944	0.4831974	541.204	3.790497	0	30	929	465						Frog_fixed.avi	0
29265	1757	897.1898	472.7535	0.4682105	0.4614666	541.7362	3.818755	0	953.5997	457.9799	0.3129848	0.4834013	541.2111	3.773294	0	30	925	465						Frog_fixed.avi	0
29282	1758	899.567	471.4541	0.4678936	0.4614941	541.6501	3.815613	0	946.9407	463.278	0.3126449	0.4835173	541.2638	3.783176	0	30	923	467						Frog_fixed.avi	0
29298	1759	901.4353	469.2903	0.4675761	0.4614003	541.8856	3.804107	0	946.8438	465.3387	0.3123304	0.4835792	541.4776	3.782898	0	30	924	467						Frog_fixed.avi	0
29315	1760	895.1517	467.5646	0.4671985	0.4612824	542.0219	3.810995	0	948.6902	462.0637	0.3120559	0.4835845	541.4917	3.778349	0	30	922	465						Frog_fixed.avi	0
29332	1761	897.4983	470.1873	0.4669033	0.4611022	542.1138	3.809027	0	945.7238	462.6585	0.3117495	0.4835721	541.6871	3.773033	0	30	922	466						Frog_fixed.avi	0
29348	1762	899.6443	470.525	0.4666309	0.4609459	542.2097	3.800047	0	944.3971	466.7436	0.3114828	0.4835036	541.8162	3.787717	0	30	922	469						Frog_fixed.avi	0
29365	1763	899.1071	465.4537	0.4663182	0.4607946	542.4508	3.793575	0	948.0591	458.1169	0.3112638	0.4834864	541.9932	3.774046	0	30	924	462						Frog_fixed.avi	0
29382	1764	896.7114	479.1891	0.4660949	0.4605448	542.4527	3.80204	0	943.5267	458.9412	0.3110653	0.4834185	541.8931	3.768715	0	30	920	469						Frog_fixed.avi	0
29398	1765	897.9409	477.5773	0.4658774	0.4603567	542.689	3.800225	0	948.4786	461.6197	0.3108679	0.48336	542.2209	3.761836	0	30	923	470						Frog_fixed.avi	0
29415	1766	897.3672	476.9421	0.4656812	0.4602752	542.6967	3.796901	0	946.0787	461.8704	0.3107061	0.4832481	542.3018	3.765131	0	30	922	469						Frog_fixed.avi	0
29432	1767	895.996	476.1888	0.4654795	0.460194	542.9283	3.80435	0	944.621	463.5966	0.3105429	0.4832347	542.4305	3.762663	0	30	920	470						Frog_fixed.avi	0
29448	1768	902.1563	479.2561	0.4653518	0.4601782	542.9323	3.804837	0	945.3741	463.9681	0.3103811	0.4832208	542.4705	3.753621	0	30	924	472						Frog_fixed.avi	0
29465	1769	893.1818	480.8867	0.465186	0.460212	542.9997	3.812547	0	946.1878	466.0115	0.3102663	0.4832878	542.5843	3.761672	0	30	920	473						Frog_fixed.avi	0
29481	1770	895.495	481.1675	0.4649999	0.4602229	543.1564	3.810047	0	940.2451	464.0472	0.3101005	0.4833851	542.759	3.764907	0	30	918	473						Frog_fixed.avi	0
29498	1771	896.239	486.9006	0.4648589	0.4602806	543.2043	3.813296	0	944.4885	462.3967	0.3099447	0.483532	542.8143	3.770913	0	30	920	475						Frog_fixed.avi	0
29515	1772	894.806	488.1989	0.4646461	0.4603807	543.2482	3.813609	0	946.676	462.404	0.3097963	0.4837296	542.8924	3.769298	0	30	921	475						Frog_fixed.avi	0
29531	1773	896.4361	483.0067	0.4644295	0.4605608	543.3515	3.816459	0	943.0652	467.231	0.3095839	0.4838605	542.9691	3.769682	0	30	920	475						Frog_fixed.avi	0
29548	1774	893.8719	481.7335	0.4642096	0.4607863	543.5313	3.815012	0	943.4636	467.734	0.3093817	0.4840775	543.0323	3.770834	0	30	919	475						Frog_fixed.avi	0
29565	1775	895.962	483.3009	0.4639549	0.4609183	543.4967	3.823927	0	941.7022	467.1913	0.3091436	0.4842671	543.093	3.773746	0	30	919	475						Frog_fixed.avi	0
29581	1776	900.0139	484.2466	0.4636857	0.4610702	543.6113	3.820653	0	943.5499	461.7253	0.3088935	0.4845597	543.1274	3.774164	0	30	922	473						Frog_fixed.avi	0
29598	1777	896.3425	481.2905	0.4633583	0.4612552	543.7421	3.827973	0	944.3311	468.8289	0.3086027	0.4847436	543.2463	3.770122	0	30	920	475						Frog_fixed.avi	0
29615	1778	899.1095	484.5525	0.4629859	0.4613487	543.6638	3.824996	0	946.6654	463.1854	0.3082944	0.4850138	543.3315	3.778742	0	30	923	474						Frog_fixed.avi	0
29631	1779	896.9725	481.1137	0.46264	0.4614946	543.93	3.820405	0	945.2136	459.9419	0.3079465	0.4852725	543.4135	3.771173	0	30	921	471						Frog_fixed.avi	0
29648	1780	896.4479	480.8235	0.4622436	0.4615497	544.1563	3.840393	0	941.2537	465.6599	0.3075716	0.4854264	543.5493	3.775682	0	30	919	473						Frog_fixed.avi	0
29665	1781	893.7662	481.9603	0.4618551	0.4615934	543.994	3.822926	0	942.7098	463.3535	0.3072316	0.4856577	543.5771	3.782366	0	30	918	473						Frog_fixed.avi	0
29681	1782	896.5146	481.5112	0.4614486	0.4616148	543.9323	3.822387	0	943.8158	462.7233	0.3068568	0.4858261	543.5834	3.766917	0	30	920	472						Frog_fixed.avi	0
29698	1783	900.9315	476.2143	0.4610927	0.4615698	544.0092	3.841105	0	943.4115	464.2585	0.3064565	0.4859654	543.6434	3.766775	0	30	922	470						Frog_fixed.avi	0
29715	1784	901.943	477.0214	0.4606808	0.4614675	544.186	3.828027	0	950.2192	459.0609	0.3060928	0.4861219	543.9722	3.759101	0	30	926	468						Frog_fixed.avi	0
29731	1785	896.0056	484.6413	0.4602588	0.4613196	544.2984	3.834145	0	946.8269	464.4116	0.3056868	0.486167	543.9932	3.788245	0	30	921	475						Frog_fixed.avi	0
29748	1786	895.3427	481.6315	0.4598172	0.4612576	544.3292	3.83581	0	947.4318	463.9332	0.3052792	0.4862524	544.0213	3.783194	0	30	921	473						Frog_fixed.avi	0
29765	1787	898.006	483.0038	0.4594042	0.4611703	544.2204	3.832092	0	947.4706	465.0195	0.3048613	0.4863682	544.1022	3.782759	0	30	923	474						Frog_fixed.avi	0
29781	1788	900.7036	481.1281	0.45898	0.4611676	544.2694	3.838895	0	946.5146	461.0964	0.3044442	0.4865489	544.053	3.779886	0	30	924	471						Frog_fixed.avi	0
29798	1789	895.6093	485.9581	0.4585432	0.4611654	544.3395	3.844711	0	953.3064	453.0588	0.3040429	0.486818	544.2393	3.777667	0	30	924	470						Frog_fixed.avi	0
29815	1790	900.5302	486.8352	0.4580895	0.4611821	544.4353	3.840521	0	953.2756	451.8775	0.3036016	0.4869614	544.3043	3.776517	0	30	927	469						Frog_fixed.avi	0
29831	1791	899.1704	485.9008	0.4576386	0.4611894	544.48	3.831637	0	949.947	464.741	0.3031314	0.4870779	544.3231	3.790984	0	30	925	475						Frog_fixed.avi	0
29848	1792	899.5837	487.0159	0.4571738	0.4612206	544.5289	3.853887	0	951.0966	459.0728	0.302673	0.4872875	544.3216	3.785884	0	30	925	473						Frog_fixed.avi	0
29865	1793	898.6548	483.8796	0.4566938	0.4612042	544.5782	3.844529	0	945.6436	461.5222	0.3021754	0.4874352	544.1314	3.788933	0	30	922	473						Frog_fixed.avi	0
29881	1794	901.1394	482.6576	0.4562019	0.4611883	544.5547	3.846003	0	951.4132	453.4658	0.3017298	0.4877024	544.368	3.77546	0	30	926	468						Frog_fixed.avi	0
29898	1795	900.7028	484.8069	0.4556932	0.4611809	544.5508	3.861772	0	951.0776	456.5182	0.301223	0.4878336	544.3869	3.769583	0	30	926	471						Frog_fixed.avi	0
29915	1796	899.1141	483.4948	0.4551757	0.4611963	544.5618	3.851197	0	947.9954	462.91	0.3007178	0.4880278	544.3338	3.784766	0	30	924	473						Frog_fixed.avi	0
29931	1797	899.3141	480.4124	0.4546403	0.4613051	544.5302	3.85111	0	949.6295	451.2105	0.3002158	0.4884393	544.3336	3.778085	0	30	924	466						Frog_fixed.avi	0
29948	1798	902.4258	479.373	0.4540795	0.4613849	544.5201	3.846526	0	944.1912	461.6425	0.299652	0.4886812	544.1352	3.775399	0	30	923	471						Frog_fixed.avi	0
29965	1799	892.8372	473.3719	0.4534544	0.4614955	544.5335	3.831224	0	951.2814	451.2516	0.299116	0.489112	544.2811	3.777596	0	30	922	462						Frog_fixed.avi	0
29981	1800	899.3773	477.119	0.4529074	0.4615833	544.5175	3.832393	0	947.7874	457.8069	0.2985289	0.4893768	544.0386	3.770278	0	30	924	467						Frog_fixed.avi	0
29998	1801	903.5387	474.457	0.4523199	0.4616855	544.4426	3.850154	0	950.8874	457.232	0.2979191	0.4897026	544.1377	3.772726	0	30	927	466						Frog_fixed.avi	0
30014	1802	898.0201	471.3817	0.4516383	0.4617582	544.408	3.835896	0	947.3292	456.3844	0.2972896	0.4901096	544.1835	3.768631	0	30	923	464						Frog_fixed.avi	0
30031	1803	897.6649	477.4189	0.4509443	0.4617261	544.4663	3.834133	0	946.0004	462.1422	0.2966019	0.4903528	544.1567	3.761814	0	30	922	470						Frog_fixed.avi	0
30048	1804	901.2255	475.9491	0.4502603	0.4617496	544.3151	3.839764	0	949.2011	454.6703	0.2959224	0.4907719	544.272	3.779756	0	30	925	465						Frog_fixed.avi	0
30064	1805	894.2462	477.5758	0.4495016	0.4616406	544.3958	3.828334	0	950.4866	452.8991	0.2952316	0.491012	544.311	3.748466	0	30	922	465						Frog_fixed.avi	0
30081	1806	900.7531	481.1415	0.4488184	0.4615509	544.1516	3.830152	0	945.9392	463.8879	0.2945132	0.4911752	544.2753	3.753183	0	30	923	473						Frog_fixed.avi	0
30098	1807	900.6263	481.8453	0.4480811	0.4613551	544.1741	3.81966	0	947.2015	463.4056	0.2938151	0.4914311	544.2662	3.75784	0	30	924	473						Frog_fixed.avi	0
30114	1808	900.0912	486.8441	0.4473649	0.461131	544.15	3.837699	0	945.337	457.8452	0.2930962	0.4916879	544.4044	3.755925	0	30	923	472						Frog_fixed.avi	0
30131	1809	898.3917	482.8936	0.4466406	0.461051	544.0596	3.835699	0	947.486	464.8721	0.2924442	0.4918371	544.3041	3.747575	0	30	923	474						Frog_fixed.avi	0
30148	1810	901.123	480.5566	0.4459311	0.4609527	544.1019	3.839212	0	946.2674	471.9667	0.2917792	0.4919926	544.3526	3.768835	0	30	924	476						Frog_fixed.avi	0
30164	1811	894.4988	476.8913	0.4452108	0.4608899	543.9586	3.823525	0	948.2952	467.27	0.2910762	0.492213	544.4469	3.751217	0	30	921	472						Frog_fixed.avi	0
30181	1812	895.6979	471.2579	0.4445042	0.4608569	544.136	3.822628	0	949.1271	466.0811	0.29043	0.4924945	544.5571	3.748463	0	30	922	469						Frog_fixed.avi	0
30198	1813	898.8618	475.1118	0.4438296	0.4607931	543.7293	3.808902	0	955.2147	471.1045	0.2897963	0.4926483	544.6036	3.754943	0	30	927	473						Frog_fixed.avi	0
30214	1814	899.0188	473.6519	0.4431729	0.4607231	543.9293	3.820263	0	948.7672	471.7969	0.2891115	0.492861	544.5428	3.750045	0	30	924	473						Frog_fixed.avi	0
30231	1815	896.1467	476.611	0.4424969	0.4606675	543.947	3.817712	0	949.5246	471.3497	0.2885066	0.4930871	544.4576	3.750359	0	30	923	474						Frog_fixed.avi	0
30248	1816	895.4332	479.7467	0.4418721	0.4605802	543.6418	3.798084	0	952.3068	467.1376	0.2879043	0.4932818	544.5675	3.754187	0	30	924	473						Frog_fixed.avi	0
30264	1817	895.8792	483.8401	0.4412792	0.460419	543.7612	3.814036	0	950.77	467.9105	0.2873313	0.4934646	544.5349	3.747556	0	30	923	476						Frog_fixed.avi	0
30281	1818	900.3395	481.0526	0.440711	0.4602658	543.8172	3.843609	0	947.4855	472.6898	0.2867035	0.4935296	544.5385	3.731996	0	30	924	477						Frog_fixed.avi	0
30298	1819	899.3409	480.4505	0.4401539	0.4601925	543.7557	3.8432	0	943.8503	469.0699	0.2861603	0.4936653	544.4543	3.749917	0	30	922	475						Frog_fixed.avi	0
30314	1820	891.2363	478.1624	0.4395812	0.4601477	543.8679	3.814509	0	951.4415	466.8447	0.2857052	0.4935036	544.4427	3.741684	0	30	921	473						Frog_fixed.avi	0
30331	1821	893.3456	476.9567	0.4390941	0.4601717	543.8715	3.817784	0	942.5023	466.6161	0.2851729	0.4939737	544.4427	3.739706	0	30	918	472						Frog_fixed.avi	0
30348	1822	896.1683	482.4941	0.4386679	0.4602222	543.7606	3.84028	0	943.6453	463.8925	0.2847207	0.4942683	544.4828	3.742379	0	30	920	473						Frog_fixed.avi	0
30364	1823	898.017	482.6407	0.4382177	0.4602903	543.8299	3.837107	0	948.6432	465.0338	0.2843332	0.494573	544.4463	3.731714	0	30	923	474						Frog_fixed.avi	0
30381	1824	898.7902	482.8278	0.4378072	0.4604752	543.8592	3.834539	0	942.7312	458.1449	0.2839366	0.4949612	544.4569	3.750483	0	30	921	470						Frog_fixed.avi	0
30397	1825	897.866	475.2428	0.4373891	0.4607175	543.7855	3.825947	0	941.6928	468.864	0.2835343	0.4952135	544.5972	3.747816	0	30	920	472						Frog_fixed.avi	0
30414	1826	898.1836	479.8173	0.4370313	0.4608891	543.9363	3.842462	0	940.3009	460.4735	0.2831805	0.4956509	544.6487	3.753879	0	30	919	470						Frog_fixed.avi	0
30431	1827	897.1654	482.6177	0.4366521	0.4609938	544.1307	3.84744	0	942.317	465.8768	0.282813	0.4959223	544.7795	3.768134	0	30	920	474						Frog_fixed.avi	0
30447	1828	898.2392	483.8344	0.4362931	0.4611977	544.0983	3.820499	0	942.1664	468.0208	0.282483	0.4962259	544.7895	3.758307	0	30	920	476						Frog_fixed.avi	0
30464	1829	894.9368	479.2775	0.435923	0.4614474	544.1948	3.825816	0	940.5465	465.696	0.2821575	0.4965936	544.9157	3.768762	0	30	918	472						Frog_fixed.avi	0
30481	1830	899.6633	477.5061	0.4355942	0.461704	544.3149	3.858286	0	940.3735	468.2538	0.2818025	0.496905	545.0407	3.778601	0	30	920	473						Frog_fixed.avi	0
30497	1831	898.0684	480.8815	0.4351991	0.4618955	544.528	3.846793	0	941.5201	462.7634	0.2814889	0.4973436	545.0618	3.776721	0	30	920	472						Frog_fixed.avi	0
30514	1832	894.1961	477.6637	0.4348029	0.4622957	544.7143	3.832887	0	941.225	467.4882	0.2811595	0.4977199	545.2593	3.77088	0	30	918	473						Frog_fixed.avi	0
30531	1833	894.6056	480.224	0.4344914	0.4625588	544.7477	3.839504	0	941.0933	464.6796	0.2808162	0.498175	545.3274	3.768848	0	30	918	472						Frog_fixed.avi	0
30547	1834	897.8854	484.5133	0.4341027	0.4628042	544.9293	3.834465	0	944.3918	467.3696	0.2805016	0.4985449	545.4208	3.763259	0	30	921	476						Frog_fixed.avi	0
30564	1835	897.9737	478.1563	0.4337064	0.4631368	544.8357	3.839666	0	942.6631	460.9529	0.2801434	0.4990159	545.6194	3.783489	0	30	920	470						Frog_fixed.avi	0
30581	1836	899.4707	478.4513	0.4333233	0.463339	545.1222	3.837894	0	942.0116	463.636	0.2798159	0.4993396	545.7267	3.763637	0	30	921	471						Frog_fixed.avi	0
30597	1837	900.9923	482.8258	0.4328996	0.4634852	545.3321	3.854168	0	940.0426	468.5504	0.2794333	0.4997341	545.9354	3.78662	0	30	921	476						Frog_fixed.avi	0
30614	1838	897.9167	481.05	0.4324619	0.4637551	545.5318	3.839246	0	938.3223	470.7315	0.2790387	0.5000147	546.1876	3.77307	0	30	918	476						Frog_fixed.avi	0
30631	1839	894.5828	481.9071	0.4319962	0.4639478	545.6527	3.846429	0	942.1749	462.243	0.2786889	0.5004724	546.2128	3.779798	0	30	918	472						Frog_fixed.avi	0
30647	1840	892.8808	478.4355	0.4315463	0.4640948	545.7363	3.845524	0	939.1826	466.5081	0.2782837	0.500754	546.4014	3.784588	0	30	916	472						Frog_fixed.avi	0
30664	1841	896.9323	487.8912	0.431152	0.4642122	545.8136	3.829896	0	942.0035	468.8763	0.2779221	0.5011529	546.4794	3.785732	0	30	919	478						Frog_fixed.avi	0
30681	1842	896.1372	488.3121	0.4307152	0.464294	546.0072	3.833159	0	947.6828	472.0678	0.2775654	0.501139	546.501	3.798838	0	30	922	480						Frog_fixed.avi	0
30697	1843	895.0866	490.7113	0.4302939	0.4643523	546.1713	3.826913	0	938.2543	468.3987	0.2772139	0.501811	546.501	3.778694	0	30	917	480						Frog_fixed.avi	0
30714	1844	894.7715	486.2137	0.4298736	0.4644463	546.1965	3.82817	0	942.1575	460.2401	0.2768528	0.5021677	546.9525	3.784376	0	30	918	473						Frog_fixed.avi	0
30731	1845	895.5737	487.5941	0.4294839	0.4643802	546.3162	3.829128	0	939.5441	466.8965	0.2765308	0.5023552	547.1379	3.784143	0	30	918	477						Frog_fixed.avi	0
30747	1846	894.7944	481.6948	0.4291425	0.464442	546.5413	3.827348	0	942.2488	462.0475	0.2762401	0.5025954	547.1981	3.785404	0	30	919	472						Frog_fixed.avi	0
30764	1847	891.1812	488.8229	0.4287672	0.4643421	546.7222	3.828922	0	943.5922	467.1548	0.2759586	0.5027799	547.369	3.776798	0	30	917	478						Frog_fixed.avi	0
30781	1848	893.7899	492.438	0.4285003	0.4642448	546.7954	3.845242	0	942.1632	465.7056	0.2756948	0.5029671	547.5037	3.799375	0	30	918	479						Frog_fixed.avi	0
30797	1849	891.9849	486.9957	0.4281917	0.4642072	546.8388	3.823928	0	939.3853	467.823	0.2754648	0.5030225	547.6375	3.790046	0	30	916	477						Frog_fixed.avi	0
30814	1850	894.2808	486.0938	0.4279603	0.4640876	546.8932	3.833414	0	951.1511	470.0543	0.2752806	0.5027348	547.6506	3.821599	0	30	923	478						Frog_fixed.avi	0
30831	1851	890.5421	481.5909	0.4277181	0.4639142	546.8568	3.83052	0	943.3069	464.6612	0.2750607	0.5030245	547.6506	3.788915	0	30	917	473						Frog_fixed.avi	0
30847	1852	890.7282	493.7549	0.4275464	0.4635237	547.0832	3.838429	0	941.4127	471.6915	0.2749132	0.5028817	547.7999	3.78989	0	30	916	483						Frog_fixed.avi	0
30864	1853	890.1877	490.1537	0.4273743	0.4633046	547.2578	3.848972	0	941.0865	471.1186	0.2747464	0.5028048	548.0355	3.803354	0	30	916	481						Frog_fixed.avi	0
30881	1854	891.4758	482.1614	0.4272244	0.4631185	547.1038	3.853427	0	943.2464	466.0188	0.2746337	0.5027643	548.139	3.795937	0	30	917	474						Frog_fixed.avi	0
30897	1855	892.5343	483.8862	0.427091	0.4629309	547.2768	3.862106	0	945.2638	469.9894	0.2745449	0.5027496	548.2059	3.807154	0	30	919	477						Frog_fixed.avi	0
30914	1856	890.4645	488.0329	0.4269705	0.4627049	547.5712	3.841528	0	945.8258	467.8786	0.2744723	0.5027558	548.2266	3.789267	0	30	918	478						Frog_fixed.avi	0
30931	1857	892.5076	487.3612	0.426921	0.4626693	547.6181	3.86009	0	947.5827	471.6216	0.2744386	0.5027895	548.2665	3.79847	0	30	920	479						Frog_fixed.avi	0
30947	1858	892.6476	483.5289	0.4269052	0.4627385	547.6329	3.869199	0	947.6118	475.2611	0.274407	0.5028484	548.3111	3.799067	0	30	920	479						Frog_fixed.avi	0
30964	1859	896.7499	482.5757	0.4268942	0.4627759	547.6563	3.856366	0	945.1202	470.7199	0.2743534	0.5029191	548.4384	3.801478	0	30	921	477						Frog_fixed.avi	0
30980	1860	894.5031	478.0469	0.4268874	0.4629401	547.6843	3.8547	0	945.4	479.844	0.274353	0.5030353	548.5136	3.808412	0	30	920	479						Frog_fixed.avi	0
30997	1861	896.1361	482.0464	0.4269012	0.4631068	547.708	3.887109	0	948.6315	477.1535	0.2743677	0.5032853	548.5968	3.797457	0	31	922	480						Frog_fixed.avi	0
31014	1862	916.6681	519.5042	0.4266988	0.4634235	547.6167	3.895356	0	974.9573	509.6328	0.2743098	0.5036787	548.7313	3.786807	0	31	946	515						Frog_fixed.avi	0
31030	1863	913.9334	516.0412	0.4268027	0.4636947	547.6708	3.891443	0	971.2133	505.0288	0.2743596	0.5037921	548.8641	3.797307	0	31	943	511						Frog_fixed.avi	0
31047	1864	914.2032	521.4996	0.4268637	0.4639486	547.6495	3.847951	0	970.7126	506.1681	0.2744037	0.5040041	548.9792	3.796152	0	31	942	514						Frog_fixed.avi	0
31064	1865	912.2905	521.2159	0.4269138	0.4641418	547.7621	3.865098	0	971.1177	515.9499	0.2744709	0.5041206	548.879	3.814801	0	31	942	519						Frog_fixed.avi	0
31081	1866	912.8062	519.8425	0.4269873	0.4642987	547.7821	3.874089	0	973.9359	512.5346	0.2745245	0.5042521	548.882	3.797693	0	31	943	516						Frog_fixed.avi	0
31097	1867	911.5681	514.2002	0.4270127	0.4645399	547.8109	3.863369	0	973.4525	514.5808	0.2745582	0.5043516	548.8743	3.805326	0	31	943	514						Frog_fixed.avi	0
31114	1868	914.9037	511.9076	0.4270744	0.4647335	547.7426	3.866687	0	974.7365	511.8932	0.2745754	0.5044316	548.8569	3.780718	0	31	945	512						Frog_fixed.avi	0
31131	1869	916.3803	511.8675	0.4271199	0.4648929	547.7142	3.861917	0	974.2598	519.8196	0.2745832	0.5045021	548.8661	3.806649	0	31	945	516						Frog_fixed.avi	0
31147	1870	916.552	514.0194	0.4271167	0.4649825	547.7811	3.85902	0	976.5708	523.3795	0.2745743	0.5045708	548.9002	3.793759	0	31	947	519						Frog_fixed.avi	0
31164	1871	917.2889	511.2435	0.4270931	0.4650298	547.7384	3.846122	0	975.7181	514.2176	0.2745374	0.5047292	548.839	3.779454	0	31	947	513						Frog_fixed.avi	0
31181	1872	916.156	515.9759	0.4270134	0.4650616	547.8438	3.864904	0	972.7589	517.4921	0.2744751	0.5047849	548.7897	3.79965	0	31	944	517						Frog_fixed.avi	0
31197	1873	911.5998	516.3263	0.4269369	0.4650595	547.7563	3.852046	0	976.8956	509.9041	0.2743696	0.5047824	548.9044	3.780602	0	31	944	513						Frog_fixed.avi	0
31214	1874	915.5301	513.0964	0.4268485	0.4649974	547.7397	3.851799	0	976.014	514.5024	0.2742983	0.5047674	548.8272	3.793876	0	31	946	514						Frog_fixed.avi	0
31231	1875	913.3848	511.9438	0.426697	0.4649251	547.6097	3.837062	0	977.5186	515.951	0.274178	0.5046834	548.8214	3.784781	0	31	945	514						Frog_fixed.avi	0
31247	1876	911.113	509.0799	0.4265207	0.4648598	547.7394	3.864282	0	975.9755	514.2083	0.274028	0.504747	548.6742	3.778405	0	31	944	512						Frog_fixed.avi	0
31264	1877	912.6016	513.5407	0.4263967	0.4647291	547.6238	3.848105	0	975.5958	513.1403	0.2738518	0.5047188	548.7252	3.775048	0	31	944	513						Frog_fixed.avi	0
31281	1878	911.4788	515.982	0.4261975	0.4646114	547.4158	3.849613	0	970.3985	518.152	0.2736829	0.5047797	548.5717	3.776286	0	31	941	517						Frog_fixed.avi	0
31297	1879	910.4347	520.3397	0.4259865	0.4644602	547.6411	3.848732	0	969.9591	519.7233	0.2735118	0.5048307	548.4048	3.775023	0	31	940	520						Frog_fixed.avi	0
31314	1880	911.1509	518.7192	0.4257957	0.4642784	547.332	3.849968	0	966.0314	522.0751	0.2732913	0.504883	548.3962	3.773561	0	31	939	520						Frog_fixed.avi	0
31331	1881	910.1604	522.4091	0.4255644	0.4641856	547.3546	3.853447	0	968.8728	514.07	0.2730813	0.5049649	548.2365	3.761185	0	31	940	518						Frog_fixed.avi	0
31347	1882	909.1708	516.3846	0.4252846	0.4640265	547.1763	3.844915	0	965.1422	521.5784	0.2728225	0.5049876	548.2231	3.770836	0	31	937	519						Frog_fixed.avi	0
31364	1883	906.1552	518.7845	0.4249769	0.4637966	547.2935	3.842031	0	965.104	514.097	0.2725753	0.5050257	548.0469	3.748583	0	31	936	516						Frog_fixed.avi	0
31380	1884	910.2114	524.9573	0.424724	0.4635189	546.9101	3.858286	0	964.2874	510.804	0.2722984	0.5051147	548.0426	3.752083	0	31	937	518						Frog_fixed.avi	0
31397	1885	902.45	522.6785	0.4243661	0.4634274	546.9609	3.846065	0	964.1307	515.4669	0.2720409	0.5052236	547.8541	3.758179	0	31	933	519						Frog_fixed.avi	0
31414	1886	904.2224	516.0377	0.4241137	0.4633801	546.8839	3.836292	0	959.0515	515.0555	0.2717429	0.5053766	547.7043	3.762606	0	31	932	516						Frog_fixed.avi	0
31430	1887	906.0916	516.3513	0.4238165	0.4633037	546.7877	3.844695	0	963.1711	514.4854	0.2714773	0.5055847	547.5908	3.748994	0	31	935	515						Frog_fixed.avi	0
31447	1888	909.2623	513.0402	0.4235846	0.4632535	546.7483	3.829302	0	960.8335	513.3951	0.2712289	0.505776	547.5359	3.752656	0	31	935	513						Frog_fixed.avi	0
31464	1889	904.0638	515.2957	0.4233337	0.4632067	546.6785	3.828701	0	962.7001	506.4937	0.2710105	0.5059469	547.4875	3.737117	0	31	933	511						Frog_fixed.avi	0
31480	1890	913.3278	520.6054	0.4232251	0.4631829	546.5963	3.834216	0	960.6607	508.204	0.2708534	0.5062063	547.3184	3.738773	0	31	937	514						Frog_fixed.avi	0
31497	1891	912.2985	513.3552	0.4230681	0.463237	546.6116	3.806374	0	956.6196	506.24	0.2706881	0.506357	547.3244	3.742759	0	31	934	510						Frog_fixed.avi	0
31514	1892	908.4388	517.3978	0.4229368	0.4632985	546.4888	3.811628	0	960.2881	506.8037	0.2705756	0.506613	547.3078	3.735469	0	31	934	512						Frog_fixed.avi	0
31530	1893	903.4478	524.075	0.4228348	0.4633354	546.4814	3.800583	0	960.0942	510.8774	0.270488	0.5067872	547.2766	3.736427	0	31	932	517						Frog_fixed.avi	0
31547	1894	909.2899	516.7699	0.4228445	0.4634503	546.6574	3.786087	0	957.0897	523.6587	0.2704065	0.5067495	547.051	3.717416	0	31	933	520						Frog_fixed.avi	0
31564	1895	905.2896	519.6764	0.4229151	0.4632912	546.7878	3.779971	0	955.8154	540.079	0.2703068	0.5064105	547.6232	3.722918	0	31	931	530						Frog_fixed.avi	0
31580	1896	919.784	526.0146	0.4229228	0.4624136	546.8265	3.788963	0	-1280	-1024	-1	-1	-1	-1	4	31	920	526						Frog_fixed.avi	0
31597	1897	-1280	-1024	-1	-1	-1	-1	4	-1280	-1024	-1	-1	-1	-1	4		0	0						Frog_fixed.avi	0
31614	1898	-1280	-1024	-1	-1	-1	-1	4	-1280	-1024	-1	-1	-1	-1	4		0	0						Frog_fixed.avi	0
31630	1899	-1280	-1024	-1	-1	-1	-1	4	-1280	-1024	-1	-1	-1	-1	4		0	0						Frog_fixed.avi	0
31647	1900	-1280	-1024	-1	-1	-1	-1	4	-1280	-1024	-1	-1	-1	-1	4		0	0						Frog_fixed.avi	0
31664	1901	-1280	-1024	-1	-1	-1	-1	4	-1280	-1024	-1	-1	-1	-1	4		0	0						Frog_fixed.avi	0
31680	1902	-1280	-1024	-1	-1	-1	-1	4	-1280	-1024	-1	-1	-1	-1	4		0	0						Frog_fixed.avi	0
31697	1903	-1280	-1024	-1	-1	-1	-1	4	-1280	-1024	-1	-1	-1	-1	4		0	0						Frog_fixed.avi	0
31714	1904	-1280	-1024	-1	-1	-1	-1	4	-1280	-1024	-1	-1	-1	-1	4		0	0						Frog_fixed.avi	0
31730	1905	-1280	-1024	-1	-1	-1	-1	4	-1280	-1024	-1	-1	-1	-1	4		0	0						Frog_fixed.avi	0
31747	1906	-1280	-1024	-1	-1	-1	-1	4	-1280	-1024	-1	-1	-1	-1	4		0	0						Frog_fixed.avi	0
31764	1907	-1280	-1024	-1	-1	-1	-1	4	-1280	-1024	-1	-1	-1	-1	4		0	0						Frog_fixed.avi	0
31780	1908	-1280	-1024	-1	-1	-1	-1	4	-1280	-1024	-1	-1	-1	-1	4		0	0						Frog_fixed.avi	0
31797	1909	909.0333	498.0946	0.4224276	0.4606823	547.7137	3.64866	0	965.8499	497.4872	0.2696855	0.5047363	547.7143	3.65743	0	32	937	498						Frog_fixed.avi	0
31814	1910	-1280	-1024	-1	-1	-1	-1	4	973.1184	488.4122	0.2695986	0.5047498	547.5302	3.673827	0	32	973	488						Frog_fixed.avi	0
31830	1911	899.0981	485.8805	0.4220019	0.4609557	546.9547	3.711097	0	962.1007	487.7869	0.2695862	0.5050521	548.1257	3.68198	0	32	931	487						Frog_fixed.avi	0
31847	1912	900.539	489.1247	0.4219213	0.4610101	546.9637	3.703255	0	970.5137	485.616	0.2695622	0.5050769	548.4678	3.671402	0	32	936	487						Frog_fixed.avi	0
31864	1913	899.6814	485.2852	0.4218685	0.46119	546.9568	3.712572	0	964.1195	494.0212	0.2694999	0.5051809	548.4858	3.666326	0	32	932	490						Frog_fixed.avi	0
31880	1914	907.655	483.2423	0.4218281	0.4614292	547.029	3.690282	0	966.1908	495.7621	0.2694418	0.5052855	548.633	3.682468	0	32	937	490						Frog_fixed.avi	0
31897	1915	904.8069	487.1161	0.4217406	0.4616837	547.1128	3.706966	0	966.6778	492.6027	0.2694011	0.5055093	548.6465	3.673439	0	32	936	490						Frog_fixed.avi	0
31914	1916	902.0184	492.0844	0.4215734	0.4618452	547.3915	3.713128	0	962.1847	497.4896	0.2693081	0.5057517	548.5613	3.660947	0	32	932	495						Frog_fixed.avi	0
31930	1917	897.3827	487.4354	0.4214025	0.462254	547.1818	3.689418	0	965.2326	493.9211	0.2691717	0.5059857	548.5796	3.658535	0	32	931	491						Frog_fixed.avi	0
31947	1918	908.8815	488.2966	0.4212357	0.4625043	547.3717	3.704435	0	964.6614	495.9378	0.2689587	0.5061777	548.7378	3.654169	0	32	937	492						Frog_fixed.avi	0
31963	1919	900.9964	492.0535	0.4209399	0.4626754	547.4518	3.710581	0	961.3419	501.2242	0.2687334	0.5064551	548.6887	3.660043	0	32	931	497						Frog_fixed.avi	0
31980	1920	907.6183	487.0298	0.4206201	0.4630386	547.8003	3.716906	0	958.9747	496.5729	0.2684254	0.5066514	548.7994	3.655156	0	32	933	492						Frog_fixed.avi	0
31997	1921	906.9988	486.4143	0.4202929	0.4632838	547.6152	3.714962	0	962.5503	495.5734	0.2681414	0.5068721	548.7278	3.644869	0	32	935	491						Frog_fixed.avi	0
32013	1922	905.4286	492.496	0.4199215	0.4634396	547.6902	3.714498	0	962.8435	493.6846	0.2677789	0.5071437	548.9339	3.658543	0	32	934	493						Frog_fixed.avi	0
32030	1923	904.2023	496.7716	0.419532	0.4636609	547.9398	3.719584	0	962.9135	493.2994	0.2674052	0.5073682	548.9727	3.670612	0	32	934	495						Frog_fixed.avi	0
32047	1924	906.2454	487.2888	0.419103	0.4638558	548.1377	3.70353	0	959.3342	503.6771	0.2670414	0.5075337	548.9514	3.678043	0	32	933	495						Frog_fixed.avi	0
32063	1925	904.1589	489.0378	0.4186434	0.4639486	548.2299	3.726154	0	962.2822	498.5178	0.2666213	0.507672	549.092	3.675453	0	32	933	494						Frog_fixed.avi	0
32080	1926	903.6295	497.2177	0.4181778	0.4640494	548.2719	3.732714	0	961.6403	497.0642	0.2661871	0.5078637	549.2115	3.663359	0	32	933	497						Frog_fixed.avi	0
32097	1927	902.7984	496.2422	0.4177003	0.4641632	548.3348	3.731883	0	961.3946	497.8807	0.265729	0.5080929	549.2887	3.680766	0	32	932	497						Frog_fixed.avi	0
32113	1928	901.6738	497.0448	0.4171971	0.4643376	548.4313	3.734345	0	959.6353	496.0606	0.2652547	0.5083386	549.3696	3.680201	0	32	931	497						Frog_fixed.avi	0
32130	1929	903.5398	490.8026	0.4167218	0.4647386	548.6569	3.722037	0	959.6677	496.7686	0.2647767	0.5086489	549.4896	3.681052	0	32	932	494						Frog_fixed.avi	0
32147	1930	906.0723	496.9044	0.4162382	0.4649517	548.7866	3.751805	0	960.2121	490.4767	0.2642988	0.5089814	549.6103	3.676981	0	32	933	494						Frog_fixed.avi	0
32163	1931	907.1315	494.4658	0.4157405	0.4652516	548.8808	3.748523	0	961.1498	497.1142	0.2638258	0.5092782	549.7744	3.677792	0	32	934	496						Frog_fixed.avi	0
32180	1932	908.6331	491.6201	0.4152435	0.4656043	548.9694	3.745881	0	956.5728	497.2339	0.2633325	0.5096741	549.8922	3.684251	0	32	933	494						Frog_fixed.avi	0
32197	1933	913.6515	491.4937	0.4147084	0.4657732	549.2188	3.756062	0	962.3174	496.6027	0.2628466	0.5099614	550.0662	3.696298	0	32	938	494						Frog_fixed.avi	0
32213	1934	911.2883	500.4279	0.4141754	0.4659355	549.3678	3.75718	0	962.5748	499.6607	0.2623531	0.510233	550.2041	3.698369	0	32	937	500						Frog_fixed.avi	0
32230	1935	910.0117	488.1581	0.4136195	0.4662359	549.598	3.760566	0	964.6695	501.9948	0.2618481	0.5104848	550.3931	3.696104	0	32	937	495						Frog_fixed.avi	0
32247	1936	907.9047	491.148	0.413031	0.4664255	549.9084	3.764066	0	966.2739	499.9114	0.2613298	0.5107824	550.5084	3.691111	0	32	937	496						Frog_fixed.avi	0
32263	1937	907.6357	493.8787	0.4124527	0.4665739	549.921	3.769959	0	968.8099	500.4637	0.2607998	0.5111765	550.6943	3.693736	0	32	938	497						Frog_fixed.avi	0
32280	1938	913.4393	497.9683	0.4118671	0.4668214	550.0792	3.769285	0	964.304	498.9664	0.2602202	0.5115613	550.9587	3.682132	0	32	939	498						Frog_fixed.avi	0
32297	1939	911.8085	487.1206	0.4112554	0.4671237	550.392	3.762233	0	964.1363	501.6412	0.2596786	0.5120186	551.0885	3.697277	0	32	938	494						Frog_fixed.avi	0
32313	1940	910.6323	488.0078	0.410639	0.4673108	550.6445	3.759614	0	962.6252	506.3602	0.259111	0.512457	551.339	3.704501	0	32	937	497						Frog_fixed.avi	0
32330	1941	915.9312	494.0952	0.410054	0.4674659	550.7202	3.748942	0	964.0374	500.6555	0.2585691	0.5129228	551.4839	3.677527	0	32	940	497						Frog_fixed.avi	0
32347	1942	912.345	493.9294	0.4094306	0.4677154	550.9634	3.754601	0	966.4222	506.535	0.2580348	0.5132571	551.6429	3.694489	0	32	939	500						Frog_fixed.avi	0
32363	1943	908.3511	485.8022	0.4087974	0.4679391	551.2657	3.743844	0	965.661	499.4411	0.2574979	0.5136092	551.827	3.670547	0	32	937	493						Frog_fixed.avi	0
32380	1944	913.3381	485.7483	0.4082559	0.4680092	551.3312	3.755111	0	968.8971	502.4798	0.256997	0.513867	551.9744	3.683711	0	32	941	494						Frog_fixed.avi	0
32397	1945	912.7435	485.6229	0.407737	0.4680235	551.4448	3.755919	0	963.4985	508.1461	0.256535	0.5140457	552.0991	3.689893	0	32	938	497						Frog_fixed.avi	0
32413	1946	916.7401	483.8637	0.4072368	0.4679931	551.5545	3.757733	0	963.0209	503.032	0.2560844	0.5142495	552.2432	3.68133	0	32	940	493						Frog_fixed.avi	0
32430	1947	918.7471	483.6857	0.4067765	0.4679646	551.7194	3.746768	0	963.2047	504.9695	0.2556794	0.5143753	552.4191	3.671946	0	32	941	494						Frog_fixed.avi	0
32447	1948	918.1942	484.402	0.4063679	0.4679397	551.9578	3.727292	0	962.6279	503.5249	0.255325	0.5144858	552.6045	3.664833	0	32	940	494						Frog_fixed.avi	0
32463	1949	906.9172	486.2724	0.4059716	0.4679544	552.1689	3.732354	0	963.918	499.1818	0.2550858	0.5147178	552.6376	3.660162	0	32	935	493						Frog_fixed.avi	0
32480	1950	911.0204	480.5169	0.4057202	0.4680172	552.1204	3.732545	0	960.9957	504.6196	0.2548169	0.5148889	552.8214	3.652079	0	32	936	493						Frog_fixed.avi	0
32497	1951	908.4064	487.4616	0.4054734	0.4679965	552.1417	3.720597	0	958.2887	497.0531	0.2546648	0.5150858	552.8101	3.649136	0	32	933	492						Frog_fixed.avi	0
32513	1952	915.8532	483.0223	0.4053613	0.4680363	552.2445	3.718538	0	953.2513	501.2432	0.2545277	0.5151744	552.9461	3.653371	0	32	935	492						Frog_fixed.avi	0
32530	1953	914.7878	481.9056	0.4052742	0.4680289	552.321	3.723367	0	955.2484	495.377	0.2545003	0.5152812	553.0173	3.644695	0	32	935	489						Frog_fixed.avi	0
32546	1954	912.6871	485.6097	0.4052663	0.4679311	552.3661	3.721308	0	951.388	495.8386	0.2545155	0.5151761	553.1118	3.641216	0	32	932	491						Frog_fixed.avi	0
32563	1955	914.8806	490.0855	0.4053392	0.4677539	552.3209	3.723954	0	950.2501	497.2625	0.25461	0.5151223	553.2942	3.650476	0	32	933	494						Frog_fixed.avi	0
32580	1956	913.6408	490.8568	0.4054565	0.4675824	552.2157	3.70715	0	950.6467	492.8051	0.2548162	0.5150691	553.2977	3.628585	0	32	932	492						Frog_fixed.avi	0
32596	1957	910.3766	498.9936	0.4056939	0.4674592	552.3367	3.701028	0	951.1359	492.0639	0.2550556	0.5149617	553.4492	3.633885	0	32	931	496						Frog_fixed.avi	0
32613	1958	905.235	491.414	0.406036	0.4674512	552.4312	3.702502	0	947.2461	486.2193	0.2554371	0.5147764	553.418	3.637258	0	33	926	489						Frog_fixed.avi	0
32630	1959	905.7596	449.9157	0.4064581	0.4673442	552.3087	3.705924	0	953.9745	447.5393	0.2559717	0.5145087	553.1792	3.620924	0	33	930	449						Frog_fixed.avi	0
32646	1960	907.4663	459.8515	0.4070196	0.4673859	552.2364	3.699216	0	941.1535	450.6623	0.2564864	0.5143637	553.2228	3.633304	0	33	924	455						Frog_fixed.avi	0
32663	1961	912.2367	458.4006	0.4077086	0.4674273	552.0071	3.706559	0	942.8781	453.4488	0.257091	0.5140828	553.2341	3.6069	0	33	928	456						Frog_fixed.avi	0
32680	1962	906.2584	458.7299	0.408456	0.4675635	552.0436	3.696777	0	941.4415	457.2057	0.2578215	0.5138989	553.2274	3.618228	0	33	924	458						Frog_fixed.avi	0
32696	1963	913.1366	449.877	0.4093441	0.4677288	551.7861	3.720831	0	942.9308	452.5373	0.2586206	0.51369	553.3919	3.625553	0	33	928	451						Frog_fixed.avi	0
32713	1964	912.1788	450.6405	0.4102755	0.4679046	551.7891	3.721686	0	941.2515	449.6996	0.2595043	0.5135157	553.463	3.624171	0	33	927	450						Frog_fixed.avi	0
32730	1965	909.7346	452.6903	0.4112847	0.4680821	551.6843	3.701142	0	939.2458	446.672	0.260453	0.5132757	553.4254	3.606981	0	33	924	450						Frog_fixed.avi	0
32746	1966	906.8771	455.4256	0.4123476	0.4682226	551.6101	3.695022	0	942.9187	450.2434	0.2615215	0.5129953	553.4901	3.611425	0	33	925	453						Frog_fixed.avi	0
32763	1967	909.3992	461.5641	0.413492	0.4683354	551.3629	3.69105	0	947.4708	450.9775	0.2626485	0.5126805	553.3467	3.620263	0	33	928	456						Frog_fixed.avi	0
32780	1968	909.6892	450.7551	0.4147121	0.468612	551.2281	3.686275	0	947.019	447.5258	0.2637464	0.5124263	553.3731	3.614752	0	33	928	449						Frog_fixed.avi	0
32796	1969	906.3483	452.4107	0.4159122	0.4687652	551.0933	3.686511	0	946.7212	449.5211	0.2649007	0.512094	553.3556	3.616103	0	33	927	451						Frog_fixed.avi	0
32813	1970	907.2106	454.8219	0.4171916	0.4688673	551.0358	3.699319	0	940.1605	455.9334	0.2661148	0.5116559	552.9958	3.605626	0	33	924	455						Frog_fixed.avi	0
32830	1971	906.1722	454.9647	0.418509	0.4689627	550.7386	3.688855	0	938.0175	460.1461	0.2673444	0.5112481	553.1047	3.633307	0	33	922	458						Frog_fixed.avi	0
32846	1972	908.3289	456.3367	0.4198793	0.4690406	550.576	3.698666	0	946.4171	451.0605	0.2686802	0.5108497	553.0011	3.599903	0	33	927	454						Frog_fixed.avi	0
32863	1973	911.2639	456.2182	0.4212736	0.4690849	550.464	3.688158	0	941.0999	455.0192	0.2699807	0.510437	552.9992	3.614423	0	33	926	456						Frog_fixed.avi	0
32879	1974	911.3656	454.22	0.4226842	0.469111	550.2614	3.689431	0	937.2596	451.6182	0.2712896	0.5099201	552.8891	3.607997	0	33	924	453						Frog_fixed.avi	0
32896	1975	910.08	454.8064	0.4240872	0.4691047	550.0385	3.685058	0	938.2516	450.1127	0.2726516	0.5094616	552.6813	3.60455	0	33	924	452						Frog_fixed.avi	0
32913	1976	907.3488	454.6562	0.4254809	0.4690479	549.9904	3.678416	0	939.3799	451.8295	0.274019	0.5088539	552.4182	3.609179	0	33	923	453						Frog_fixed.avi	0
32929	1977	905.9829	447.4246	0.4268843	0.4689737	549.8077	3.688126	0	935.5386	452.4207	0.2753288	0.508202	552.3755	3.609998	0	33	921	450						Frog_fixed.avi	0
32946	1978	904.336	451.439	0.4282697	0.4688428	549.5204	3.702837	0	928.5132	452.88	0.2766414	0.5075092	552.3141	3.599944	0	33	916	452						Frog_fixed.avi	0
32963	1979	909.9855	450.4727	0.4296587	0.4686569	549.2321	3.678633	0	944.4563	449.424	0.2779736	0.5065905	552.2944	3.605698	0	33	927	450						Frog_fixed.avi	0
32979	1980	905.394	459.8831	0.4310007	0.4683867	549.2018	3.680219	0	945.2209	460.3421	0.2793479	0.506021	552.2944	3.585048	0	33	925	460						Frog_fixed.avi	0
32996	1981	905.2479	452.8365	0.4323473	0.4682832	549.002	3.688545	0	938.6206	461.996	0.2805896	0.5051069	552.162	3.642448	0	33	922	457						Frog_fixed.avi	0
33013	1982	901.7811	449.0233	0.4336593	0.4681246	548.9521	3.685894	0	940.9262	460.9675	0.2819709	0.504505	552.162	3.589618	0	33	921	455						Frog_fixed.avi	0
33029	1983	907.2462	445.7371	0.4350618	0.4679922	548.7784	3.694418	0	944.1245	471.3961	0.2833093	0.5037537	552.1564	3.605951	0	33	926	459						Frog_fixed.avi	0
33046	1984	905.8752	453.7971	0.4364588	0.4678453	548.4849	3.699383	0	940.8936	464.8459	0.2846204	0.5031768	552.2275	3.606317	0	33	923	459						Frog_fixed.avi	0
33063	1985	900.9943	457.2267	0.4378327	0.4676047	548.2185	3.696019	0	941	461.5544	0.2859551	0.5024723	552.2153	3.600947	0	33	921	459						Frog_fixed.avi	0
33079	1986	903.7414	455.3675	0.4392398	0.4675022	548.1201	3.671081	0	945.6797	464.0444	0.2873302	0.5017976	551.958	3.588764	0	33	925	460						Frog_fixed.avi	0
33096	1987	904.8661	452.8639	0.4406888	0.4674221	547.9764	3.681872	0	947.6736	467.7458	0.2887246	0.5011475	551.7807	3.59986	0	33	926	460						Frog_fixed.avi	0
33113	1988	906.1976	448.4019	0.442148	0.4673508	547.8444	3.689531	0	940.6662	476.2054	0.2900939	0.5004722	551.7951	3.612267	0	33	923	462						Frog_fixed.avi	0
33129	1989	906.431	450.7117	0.4435869	0.467243	547.7373	3.689514	0	946.464	467.0757	0.291476	0.4999067	551.6144	3.585913	0	33	926	459						Frog_fixed.avi	0
33146	1990	901.9598	454.1551	0.4449924	0.467161	547.5967	3.697224	0	942.467	468.6505	0.2928367	0.4993566	551.5018	3.59003	0	33	922	461						Frog_fixed.avi	0
33163	1991	899.6044	457.8725	0.4463696	0.4670792	547.424	3.682748	0	941.1263	471.4955	0.2942021	0.4988012	551.2964	3.590694	0	33	920	465						Frog_fixed.avi	0
33179	1992	901.7991	458.7585	0.4477631	0.4670738	547.3772	3.685699	0	948.5757	469.1169	0.2955739	0.4982851	551.1249	3.586744	0	33	925	464						Frog_fixed.avi	0
[truncated: 29,294 more rows]
