# Supplementary material for: Young children integrate current observations, priors and agent information to predict others’ actions
Source: PLoS One. 2019 May 22;14(5):e0200976. doi: 10.1371/journal.pone.0200976 (PMC6530825; doi:10.1371/journal.pone.0200976)
Supplement: S1 Dataset — (ZIP) [file pone.0200976.s003.zip › PONE-D-18-19791R1_Data/18-month-olds/Anonymized_21_18-Combined-Data.tsv]

Recording name:	K_21_18
Recording resolution:	1280 x 1024
Fixation filter: Tobii fixation filter
Velocity threshold: 35
Distance threshold: 35
Timestamp	Number	GazePointXLeft	GazePointYLeft	CamXLeft	CamYLeft	DistanceLeft	PupilLeft	ValidityLeft	GazePointXRight	GazePointYRight	CamXRight	CamYRight	DistanceRight	PupilRight	ValidityRight	FixationIndex	GazePointX	GazePointY	Event	EventKey	Data1	Data2	Descriptor	StimuliName	StimuliID
11	0	-1280	-1024	-1	-1	-1	-1	4	-1280	-1024	-1	-1	-1	-1	4		0	0						No media	0
28	1	-1280	-1024	-1	-1	-1	-1	4	-1280	-1024	-1	-1	-1	-1	4		0	0						No media	0
44	2	-1280	-1024	-1	-1	-1	-1	4	-1280	-1024	-1	-1	-1	-1	4		0	0						No media	0
61	3	-1280	-1024	-1	-1	-1	-1	4	-1280	-1024	-1	-1	-1	-1	4		0	0						No media	0
78	4	-1280	-1024	-1	-1	-1	-1	4	-1280	-1024	-1	-1	-1	-1	4		0	0						No media	0
94	5	-1280	-1024	-1	-1	-1	-1	4	-1280	-1024	-1	-1	-1	-1	4		0	0						No media	0
111	6	-1280	-1024	-1	-1	-1	-1	4	-1280	-1024	-1	-1	-1	-1	4		0	0						No media	0
128	7	-1280	-1024	-1	-1	-1	-1	4	-1280	-1024	-1	-1	-1	-1	4		0	0						No media	0
144	8	-1280	-1024	-1	-1	-1	-1	4	-1280	-1024	-1	-1	-1	-1	4		0	0						No media	0
161	9	-1280	-1024	-1	-1	-1	-1	4	-1280	-1024	-1	-1	-1	-1	4		0	0						No media	0
178	10	-1280	-1024	-1	-1	-1	-1	4	-1280	-1024	-1	-1	-1	-1	4		0	0						No media	0
194	11	-1280	-1024	-1	-1	-1	-1	4	-1280	-1024	-1	-1	-1	-1	4		0	0						No media	0
211	12	-1280	-1024	-1	-1	-1	-1	4	-1280	-1024	-1	-1	-1	-1	4		0	0						No media	0
228	13	-1280	-1024	-1	-1	-1	-1	4	-1280	-1024	-1	-1	-1	-1	4		0	0						No media	0
244	14	-1280	-1024	-1	-1	-1	-1	4	-1280	-1024	-1	-1	-1	-1	4		0	0						No media	0
261	15	-1280	-1024	-1	-1	-1	-1	4	-1280	-1024	-1	-1	-1	-1	4		0	0						No media	0
278	16	-1280	-1024	-1	-1	-1	-1	4	-1280	-1024	-1	-1	-1	-1	4		0	0						No media	0
294	17	-1280	-1024	-1	-1	-1	-1	4	-1280	-1024	-1	-1	-1	-1	4		0	0						No media	0
311	18	-1280	-1024	-1	-1	-1	-1	4	-1280	-1024	-1	-1	-1	-1	4		0	0						No media	0
328	19	-1280	-1024	-1	-1	-1	-1	4	-1280	-1024	-1	-1	-1	-1	4		0	0						No media	0
344	20	-1280	-1024	-1	-1	-1	-1	4	-1280	-1024	-1	-1	-1	-1	4		0	0						No media	0
361	21	-1280	-1024	-1	-1	-1	-1	4	-1280	-1024	-1	-1	-1	-1	4		0	0						No media	0
378	22	-1280	-1024	-1	-1	-1	-1	4	-1280	-1024	-1	-1	-1	-1	4		0	0						No media	0
395	23	-1280	-1024	-1	-1	-1	-1	4	-1280	-1024	-1	-1	-1	-1	4		0	0						No media	0
412	24	-1280	-1024	-1	-1	-1	-1	4	-1280	-1024	-1	-1	-1	-1	4		0	0						No media	0
429	25	-1280	-1024	-1	-1	-1	-1	4	-1280	-1024	-1	-1	-1	-1	4		0	0						No media	0
444	26	-1280	-1024	-1	-1	-1	-1	4	-1280	-1024	-1	-1	-1	-1	4		0	0						No media	0
461	27	-1280	-1024	-1	-1	-1	-1	4	-1280	-1024	-1	-1	-1	-1	4		0	0						No media	0
477	28	-1280	-1024	-1	-1	-1	-1	4	-1280	-1024	-1	-1	-1	-1	4		0	0						No media	0
494	29	196.6127	377.6756	0.6185132	0.2683185	594.5497	4.499775	0	197.3022	352.4816	0.465208	0.2665789	583.5605	4.529725	0	0	197	365						No media	0
511	30	199.3127	368.7416	0.6193186	0.2670885	594.2273	4.499459	0	187.3963	354.2699	0.465821	0.2648094	583.4858	4.540684	0	0	193	362						No media	0
527	31	184.959	369.1761	0.62022	0.2656649	594.1754	4.49347	0	196.6575	354.3719	0.4665894	0.2630805	582.8716	4.510605	0	0	191	362						No media	0
544	32	196.6101	380.0376	0.6209813	0.2644525	594.1754	4.508987	0	191.7249	352.3989	0.4673348	0.2613907	582.7618	4.508448	0	0	194	366						No media	0
561	33	185.959	362.1968	0.6217508	0.2632923	592.8896	4.50088	0	189.9902	351.1491	0.4681241	0.2598836	582.4822	4.52215	0	0	188	357						No media	0
577	34	190.168	375.4671	0.6226647	0.2620857	592.7139	4.4961	0	192.2339	349.1753	0.4689842	0.2584942	582.1907	4.533969	0	0	191	362						No media	0
594	35	193.7063	372.3992	0.6235873	0.2612134	592.5869	4.477919	0	193.0851	343.8495	0.4698114	0.257372	582.2209	4.534545	0	0	193	358						No media	0
611	36	187.5201	366.4645	0.6244573	0.2606908	592.4594	4.491963	0	188.7349	345.0639	0.4705767	0.2566819	582.1336	4.545796	0	0	188	356						No media	0
627	37	182.4758	375.3582	0.6253406	0.260202	592.1355	4.485681	0	192.5526	343.7991	0.471471	0.2562492	581.9792	4.528989	0	0	188	360						No media	0
644	38	233.0831	392.4835	0.6259651	0.26001	592.2069	4.499456	0	270.1497	362.9176	0.4719766	0.2562708	581.8834	4.537073	0	0	252	378						No media	0
661	39	478.1065	436.5993	0.625363	0.2605092	592.2069	4.546124	0	529.0882	398.1476	0.471516	0.2564081	582.0818	4.5776	0	1	504	417						No media	0
677	40	639.0405	418.8884	0.6249601	0.2602474	591.7693	4.527388	0	721.265	397.7808	0.4712294	0.2565504	582.3522	4.543292	0	1	680	408						No media	0
694	41	745.8385	424.6418	0.6254459	0.2601986	591.7693	4.53518	0	752.6787	418.7492	0.4717293	0.2566516	582.2901	4.558884	0	1	749	422						No media	0
711	42	753.0505	407.5714	0.626484	0.2606496	591.7693	4.569461	0	763.0686	405.9988	0.472525	0.2570339	582.1241	4.578171	0	1	758	407						No media	0
727	43	753.5479	416.2113	0.6274158	0.2609277	591.4265	4.571936	0	764.2389	415.3545	0.473356	0.2573779	582.1958	4.574299	0	1	759	416						No media	0
744	44	747.9862	414.6564	0.6283208	0.2614404	591.5487	4.561508	0	758.8003	413.0058	0.4740542	0.2579816	582.2858	4.570796	0	1	753	414						No media	0
760	45	751.3087	410.6857	0.6292124	0.2620238	591.367	4.559566	0	768.3988	412.6384	0.474862	0.2585802	582.3428	4.572091	0	1	760	412						No media	0
777	46	758.4479	418.6876	0.6300696	0.2626436	590.996	4.574115	0	761.0632	417.0453	0.4755302	0.2591675	582.4392	4.589954	0	1	760	418						No media	0
794	47	760.2523	415.652	0.6308529	0.2633584	591.0241	4.57043	0	767.5666	416.1004	0.4762599	0.2598283	582.7031	4.589093	0	1	764	416						No media	0
799																			MovieStart	128	0	0	Frog_fixed.avi
810	48	755.4817	408.2234	0.6316518	0.2640954	591.5653	4.562819	0	768.8875	409.0615	0.4769173	0.2605223	582.7168	4.59185	0	1	762	409						Frog_fixed.avi	0
827	49	752.5842	408.9928	0.6322879	0.2649091	591.32	4.574128	0	770.3016	409.8823	0.4775667	0.2612014	582.9343	4.594328	0	1	761	409						Frog_fixed.avi	0
844	50	753.6389	407.463	0.6329188	0.2658282	591.2082	4.575866	0	772.3573	410.7715	0.4781601	0.2619199	583.3477	4.605296	0	1	763	409						Frog_fixed.avi	0
860	51	-1280	-1024	-1	-1	-1	-1	4	-1280	-1024	-1	-1	-1	-1	4	1	0	0						Frog_fixed.avi	0
877	52	-1280	-1024	-1	-1	-1	-1	4	-1280	-1024	-1	-1	-1	-1	4	1	0	0						Frog_fixed.avi	0
894	53	-1280	-1024	-1	-1	-1	-1	4	-1280	-1024	-1	-1	-1	-1	4	1	0	0						Frog_fixed.avi	0
910	54	754.6412	410.036	0.6352727	0.2685742	592.2644	4.598159	0	772.5649	415.1894	0.4803606	0.2640741	584.4384	4.611454	0	1	764	413						Frog_fixed.avi	0
927	55	756.2889	411.4837	0.6357929	0.2690644	592.5121	4.575781	0	774.0803	408.4661	0.4808629	0.2644749	584.6624	4.623463	0	1	765	410						Frog_fixed.avi	0
944	56	758.1653	403.1361	0.6362655	0.2696145	592.6411	4.59203	0	773.5751	413.95	0.4813418	0.2647337	584.8174	4.626	0	1	766	409						Frog_fixed.avi	0
960	57	757.308	406.8723	0.6366518	0.2701909	592.8917	4.591215	0	769.837	410.7926	0.481746	0.2651888	585.1901	4.617115	0	1	764	409						Frog_fixed.avi	0
977	58	756.918	412.2267	0.6369958	0.2707445	593.2551	4.599839	0	765.9891	414.1544	0.4820372	0.2655657	585.5015	4.624635	0	1	761	413						Frog_fixed.avi	0
994	59	755.3242	409.9797	0.6371939	0.2713556	593.3569	4.604759	0	766.4086	408.2276	0.4823128	0.2661732	585.5759	4.62277	0	1	761	409						Frog_fixed.avi	0
1010	60	762.2446	411.4082	0.6373599	0.2719652	593.782	4.5999	0	773.0325	407.5444	0.4824663	0.2667503	585.7418	4.631419	0	1	768	409						Frog_fixed.avi	0
1027	61	760.7754	407.3637	0.6374039	0.2726249	594.0002	4.608726	0	769.2058	413.0831	0.482538	0.2673693	585.9789	4.622054	0	1	765	410						Frog_fixed.avi	0
1044	62	761.1408	406.8644	0.6373975	0.2732131	594.1036	4.608233	0	772.5557	413.7769	0.4825773	0.2680008	586.4261	4.632534	0	1	767	410						Frog_fixed.avi	0
1060	63	755.7574	407.5637	0.6373295	0.2738024	594.3337	4.578956	0	765.3059	410.8456	0.4825416	0.268692	586.6386	4.631295	0	1	761	409						Frog_fixed.avi	0
1077	64	749.191	403.2572	0.637198	0.2743989	594.4365	4.602361	0	769.7632	404.0137	0.4824858	0.2693623	586.9042	4.633033	0	1	759	404						Frog_fixed.avi	0
1094	65	726.8912	508.9557	0.6370409	0.2756484	594.543	4.591265	0	743.1237	513.7186	0.4826606	0.2706341	586.95	4.618351	0	2	735	511						Frog_fixed.avi	0
1110	66	692.494	719.1049	0.6367552	0.2776665	594.9843	4.589668	0	705.1307	703.0071	0.4830556	0.2726471	587.0748	4.634973	0	2	699	711						Frog_fixed.avi	0
1127	67	695.8904	730.1157	0.6365207	0.2780531	594.9256	4.591805	0	699.8388	728.7813	0.4827653	0.2729562	587.3674	4.628962	0	2	698	729						Frog_fixed.avi	0
1144	68	693.6957	752.1637	0.6363232	0.278468	595.2551	4.561462	0	696.1014	743.9395	0.4824367	0.2735215	587.7034	4.611978	0	2	695	748						Frog_fixed.avi	0
1160	69	687.439	741.0236	0.6359515	0.2788143	595.0594	4.563498	0	698.1074	734.5038	0.4820845	0.2740473	587.7465	4.617023	0	2	693	738						Frog_fixed.avi	0
1177	70	692.6836	739.1383	0.6356533	0.2792355	595.4423	4.555803	0	694.5497	744.6354	0.4816926	0.2744756	587.9949	4.600029	0	2	694	742						Frog_fixed.avi	0
1194	71	699.7332	743.9926	0.6352372	0.2795584	595.5732	4.545098	0	691.825	735.078	0.4812212	0.2751144	588.3088	4.58338	0	2	696	740						Frog_fixed.avi	0
1210	72	698.1902	736.968	0.6347342	0.2799922	595.7292	4.526314	0	690.4597	738.8249	0.4806481	0.2756373	588.4443	4.562176	0	2	694	738						Frog_fixed.avi	0
1227	73	695.8135	745.8438	0.6341856	0.2803539	595.9072	4.517421	0	688.7898	744.4369	0.4800405	0.2761802	588.7119	4.545131	0	2	692	745						Frog_fixed.avi	0
1243	74	697.3341	739.5756	0.6336194	0.2806902	596.1215	4.507798	0	684.7463	743.6628	0.4794283	0.2768049	588.7678	4.523294	0	2	691	742						Frog_fixed.avi	0
1260	75	699.1567	737.4728	0.6330721	0.2809421	596.3951	4.493445	0	686.5253	733.8642	0.4788339	0.277392	588.8504	4.511811	0	2	693	736						Frog_fixed.avi	0
1277	76	697.4498	744.2937	0.6324701	0.2810843	596.1846	4.476608	0	684.7918	742.119	0.4782138	0.2777884	589.2878	4.492563	0	2	691	743						Frog_fixed.avi	0
1293	77	694.7008	743.8555	0.6318538	0.2812138	596.227	4.45481	0	690.5349	741.4556	0.4776309	0.2783012	589.4146	4.475172	0	2	693	743						Frog_fixed.avi	0
1310	78	685.4883	744.2367	0.6312279	0.281353	596.5729	4.444621	0	692.765	743.6404	0.4770613	0.2787663	589.5781	4.469938	0	2	689	744						Frog_fixed.avi	0
1327	79	694.6385	739.43	0.6306776	0.2815657	596.7483	4.452566	0	684.3317	749.7606	0.4764083	0.2792753	589.779	4.448557	0	2	689	745						Frog_fixed.avi	0
1343	80	694.7654	739.9678	0.6301018	0.2817642	596.8487	4.428656	0	682.7326	741.4584	0.4758092	0.2799685	590.0692	4.441173	0	2	689	741						Frog_fixed.avi	0
1360	81	701.7847	748.4124	0.6293358	0.2819895	596.8817	4.437712	0	700.5206	744.7609	0.4751338	0.2806969	590.0427	4.43353	0	2	701	747						Frog_fixed.avi	0
1377	82	881.8628	780.6219	0.6276148	0.2825776	597.2394	4.414747	0	906.0593	771.69	0.4736732	0.2815957	590.6111	4.42462	0	3	894	776						Frog_fixed.avi	0
1393	83	981.1152	791.9348	0.626171	0.2827354	597.4731	4.418798	0	967.224	803.0302	0.4724609	0.2820224	590.5813	4.377196	0	3	974	797						Frog_fixed.avi	0
1410	84	978.6835	785.9487	0.6254873	0.2829177	597.7058	4.406592	0	983.0533	812.9022	0.4717794	0.2827946	590.5813	4.405011	0	3	981	799						Frog_fixed.avi	0
1427	85	980.9696	795.108	0.6247441	0.2832043	597.5802	4.387163	0	965.5092	811.9681	0.4709087	0.2835831	590.5813	4.362876	0	3	973	804						Frog_fixed.avi	0
1443	86	984.5123	787.3024	0.624011	0.2835992	598.0964	4.414279	0	981.374	807.8225	0.4702706	0.2848575	590.5813	4.390872	0	3	983	798						Frog_fixed.avi	0
1460	87	988.332	792.8619	0.623231	0.2841269	597.9788	4.383001	0	982.1663	806.6639	0.4694529	0.2859147	592.0557	4.387606	0	3	985	800						Frog_fixed.avi	0
1477	88	993.6077	792.7884	0.6224585	0.2847668	598.3769	4.39035	0	980.4464	807.6111	0.4686004	0.2871095	592.5128	4.387048	0	3	987	800						Frog_fixed.avi	0
1493	89	984.7913	789.8807	0.6215988	0.2854347	598.5314	4.389709	0	970.8938	821.8048	0.4677558	0.2878747	592.5659	4.367399	0	3	978	806						Frog_fixed.avi	0
1510	90	988.3772	799.8463	0.6208485	0.2860861	598.8061	4.36201	0	982.4706	805.114	0.466959	0.2895616	592.5659	4.391255	0	3	985	802						Frog_fixed.avi	0
1527	91	995.8948	795.7216	0.6200247	0.2867858	598.7299	4.362661	0	975.2745	818.5178	0.4661803	0.2902703	593.1176	4.375833	0	3	986	807						Frog_fixed.avi	0
1543	92	986.452	793.9886	0.6192328	0.2875024	599.3286	4.361198	0	973.9039	808.8665	0.4653365	0.2918185	593.1176	4.376613	0	3	980	801						Frog_fixed.avi	0
1560	93	992.3655	798.8073	0.6184477	0.288136	599.2581	4.361076	0	978.3711	810.9532	0.4645587	0.2929204	593.8874	4.376709	0	3	985	805						Frog_fixed.avi	0
1577	94	990.4412	792.4561	0.6176363	0.2888257	599.4882	4.348907	0	981.1969	812.5338	0.4637975	0.293933	594.2856	4.373045	0	3	986	802						Frog_fixed.avi	0
1593	95	985.6409	801.8225	0.6168243	0.2893613	599.8242	4.321107	0	971.1297	807.9775	0.4629502	0.2949047	594.7302	4.376214	0	3	978	805						Frog_fixed.avi	0
1610	96	982.15	795.972	0.6160324	0.2898499	600.1791	4.329648	0	975.4363	811.0833	0.4622237	0.2956401	595.0146	4.376504	0	3	979	804						Frog_fixed.avi	0
1627	97	989.7101	796.9384	0.6153002	0.2902111	600.1901	4.325161	0	976.0815	814.3192	0.461512	0.2961698	595.4699	4.36855	0	3	983	806						Frog_fixed.avi	0
1643	98	989.8057	791.4973	0.614596	0.2904753	600.8667	4.327956	0	972.028	813.8001	0.4608555	0.296369	595.5024	4.359004	0	3	981	803						Frog_fixed.avi	0
1660	99	989.1094	796.114	0.6138903	0.290687	600.8033	4.319053	0	975.4737	814.5657	0.4601863	0.2970646	595.5024	4.353947	0	3	982	805						Frog_fixed.avi	0
1677	100	985.5173	795.563	0.6132253	0.2908825	601.4134	4.316331	0	972.6111	807.3179	0.4595954	0.2975278	596.2778	4.369132	0	3	979	801						Frog_fixed.avi	0
1693	101	990.1675	705.183	0.6124389	0.2906124	601.8807	4.330523	0	1001.31	713.7845	0.4590292	0.2975172	596.9451	4.395472	0	4	996	709						Frog_fixed.avi	0
1710	102	998.3959	566.4406	0.6114418	0.2896933	602.4521	4.31182	0	1009.215	575.1977	0.458574	0.2968628	597.4315	4.360182	0	4	1004	571						Frog_fixed.avi	0
1727	103	1018.387	466.8961	0.610634	0.2891855	602.6309	4.305248	0	1036.106	474.148	0.4579111	0.2965727	597.9249	4.359811	0	4	1027	471						Frog_fixed.avi	0
1743	104	1019.15	480.3464	0.6101616	0.2890597	603.0861	4.300498	0	1032.57	494.7506	0.4572592	0.296866	598.2335	4.35653	0	4	1026	488						Frog_fixed.avi	0
1760	105	1022.258	470.6493	0.6095583	0.2889708	603.2618	4.292464	0	1027.663	493.989	0.4565659	0.297039	598.5582	4.356072	0	4	1025	482						Frog_fixed.avi	0
1777	106	1028.528	478.6534	0.6089517	0.2889389	603.437	4.323683	0	1028.728	494.3299	0.4559419	0.2973786	598.7849	4.356848	0	4	1029	486						Frog_fixed.avi	0
1793	107	1024.891	478.2644	0.6083012	0.289021	603.9782	4.30758	0	1033.456	495.6918	0.4552825	0.2977724	599.1044	4.367342	0	4	1029	487						Frog_fixed.avi	0
1810	108	1030.075	475.7548	0.6076822	0.2892158	604.1167	4.316671	0	1030.684	491.7251	0.4545957	0.2983762	599.4848	4.349684	0	4	1030	484						Frog_fixed.avi	0
1826	109	1040.339	467.8297	0.6070604	0.2895671	604.4056	4.318963	0	1035.074	486.4501	0.4539437	0.2990538	599.8695	4.346228	0	4	1038	477						Frog_fixed.avi	0
1843	110	1027.353	478.8066	0.6063583	0.2899455	604.6646	4.299295	0	1028.038	489.9523	0.4533181	0.2994758	599.9068	4.340472	0	4	1028	484						Frog_fixed.avi	0
1860	111	1023.968	475.9676	0.605768	0.2904567	604.7818	4.310148	0	1031.499	488.7409	0.4527133	0.3006294	599.9068	4.35494	0	4	1028	482						Frog_fixed.avi	0
1876	112	1027.989	480.3841	0.6052117	0.2908577	604.9769	4.277852	0	1033.32	489.4912	0.45216	0.3014237	600.5319	4.357033	0	4	1031	485						Frog_fixed.avi	0
1893	113	1027.217	475.4988	0.6046642	0.2912777	605.2593	4.310548	0	1031.802	487.8102	0.4516169	0.3021522	600.8439	4.35628	0	4	1030	482						Frog_fixed.avi	0
1910	114	1026.797	485.8894	0.6041092	0.2915996	605.5105	4.284257	0	1032.146	487.8919	0.4510962	0.3028162	601.1038	4.349204	0	4	1029	487						Frog_fixed.avi	0
1926	115	1027.524	479.6785	0.603543	0.2919689	605.8284	4.301525	0	1029.218	495.2427	0.4505251	0.3034431	601.5151	4.363143	0	4	1028	487						Frog_fixed.avi	0
1943	116	1031.118	478.9856	0.6029947	0.2923087	605.8601	4.303056	0	1033.358	489.7401	0.4499822	0.3041641	601.7099	4.364635	0	4	1032	484						Frog_fixed.avi	0
1960	117	1033.443	476.403	0.6024087	0.2927231	606.202	4.299738	0	1029.484	491.0494	0.4494043	0.3049044	602.0436	4.356184	0	4	1031	484						Frog_fixed.avi	0
1976	118	1034.686	481.9305	0.6018085	0.2931586	606.4601	4.28175	0	1030.482	490.4208	0.4488483	0.3057171	602.2636	4.352916	0	4	1033	486						Frog_fixed.avi	0
1993	119	1027.758	478.235	0.6011587	0.2936859	606.688	4.291481	0	1036.227	487.8333	0.4482936	0.306559	602.532	4.359636	0	4	1032	483						Frog_fixed.avi	0
2010	120	1025.537	471.2775	0.6005213	0.2942311	606.8091	4.312353	0	1030.992	497.0378	0.4476914	0.3074347	602.9515	4.373096	0	4	1028	484						Frog_fixed.avi	0
2026	121	1027.357	474.6908	0.5999231	0.2947756	607.0474	4.301387	0	1029.93	487.9442	0.4471125	0.3083891	603.1811	4.367758	0	4	1029	481						Frog_fixed.avi	0
2043	122	1025.977	482.881	0.5992933	0.2952683	607.3914	4.308483	0	1027.455	498.0288	0.446528	0.3089243	603.2182	4.345326	0	4	1027	490						Frog_fixed.avi	0
2060	123	1036.349	478.9445	0.5986688	0.2956864	607.5344	4.320157	0	1039.846	487.0833	0.4459313	0.3101238	603.2182	4.374718	0	4	1038	483						Frog_fixed.avi	0
2076	124	1029.796	481.6507	0.5979723	0.2961717	607.4984	4.311835	0	1041.811	488.2593	0.4453205	0.3105892	603.8916	4.357331	0	4	1036	485						Frog_fixed.avi	0
2093	125	1028.054	489.8315	0.5973386	0.2965696	607.7079	4.326026	0	1032.659	488.694	0.4446995	0.3117142	603.8916	4.382917	0	4	1030	489						Frog_fixed.avi	0
2110	126	1032.99	493.2563	0.5967156	0.2970729	608.0501	4.317093	0	1036.109	488.1706	0.4440919	0.3125275	604.7501	4.388155	0	4	1035	491						Frog_fixed.avi	0
2126	127	1026.875	483.6758	0.5961002	0.2976584	608.4355	4.330719	0	1036.107	483.1219	0.4435034	0.3133066	605.0918	4.404879	0	4	1031	483						Frog_fixed.avi	0
2143	128	1031.533	480.1617	0.5955242	0.2981287	608.6706	4.356392	0	1037.487	491.5486	0.4429662	0.31386	605.3876	4.406751	0	4	1035	486						Frog_fixed.avi	0
2160	129	1030.391	483.6894	0.5949743	0.298478	608.9062	4.365232	0	1038.985	486.1376	0.4424671	0.3143304	605.5352	4.404441	0	4	1035	485						Frog_fixed.avi	0
2176	130	1029.45	482.8294	0.5944805	0.2986669	609.1246	4.368299	0	1040.413	485.3732	0.4420253	0.3142735	605.5435	4.395548	0	4	1035	484						Frog_fixed.avi	0
2193	131	1032.064	474.5359	0.5940186	0.2987741	609.2937	4.395189	0	1038.986	486.6251	0.4415822	0.3145755	605.5435	4.4063	0	4	1036	481						Frog_fixed.avi	0
2210	132	1024.379	479.0519	0.593566	0.2987743	609.5145	4.368482	0	1035.084	490.9668	0.4411582	0.3142689	606.1107	4.404909	0	4	1030	485						Frog_fixed.avi	0
2226	133	1025.048	476.1451	0.593076	0.2987249	609.7354	4.36949	0	1033.169	483.9762	0.4407274	0.3145158	606.1107	4.415596	0	4	1029	480						Frog_fixed.avi	0
2243	134	1023.598	481.0103	0.5925228	0.2986699	610.1252	4.379024	0	1035.293	488.8914	0.4402268	0.3145717	606.9697	4.4107	0	4	1029	485						Frog_fixed.avi	0
2259	135	1026.156	475.7724	0.5919369	0.2987231	610.4034	4.387352	0	1040.612	490.7828	0.4397056	0.3147746	607.2699	4.424616	0	4	1033	483						Frog_fixed.avi	0
2276	136	1030.379	478.1713	0.5913323	0.2988017	610.4305	4.407078	0	1037.468	480.5351	0.4391018	0.3153003	607.4787	4.452348	0	4	1034	479						Frog_fixed.avi	0
2293	137	1032.461	477.6602	0.590583	0.2989362	610.5358	4.426463	0	1038.731	484.2892	0.4384555	0.3158704	607.7998	4.454161	0	4	1036	481						Frog_fixed.avi	0
2309	138	1032.15	470.906	0.589859	0.2992277	610.8492	4.425083	0	1036.223	480.6682	0.4377493	0.3165768	607.9332	4.462027	0	4	1034	476						Frog_fixed.avi	0
2326	139	1026.965	475.9621	0.5890179	0.2995222	611.0484	4.420501	0	1039.368	490.1438	0.4370307	0.3172483	608.313	4.443449	0	4	1033	483						Frog_fixed.avi	0
2343	140	1035.327	472.7529	0.5882571	0.2998341	611.2242	4.44276	0	1042.438	480.0102	0.4362672	0.3180771	608.5255	4.45023	0	4	1039	476						Frog_fixed.avi	0
2359	141	1032.733	469.2884	0.5874005	0.300131	611.3309	4.423092	0	1033.333	492.9449	0.4354726	0.3183956	608.5729	4.430684	0	4	1033	481						Frog_fixed.avi	0
2376	142	1035.258	469.0637	0.5865648	0.3004188	611.4789	4.428124	0	1033.75	482.1058	0.4346449	0.3193646	608.5729	4.454695	0	4	1035	476						Frog_fixed.avi	0
2393	143	1033.498	474.3845	0.5857049	0.3005983	611.7545	4.439464	0	1039.878	480.7732	0.4338531	0.3198436	609.0734	4.452602	0	4	1037	478						Frog_fixed.avi	0
2409	144	1030.814	471.6514	0.5848786	0.3006614	611.6692	4.449326	0	1035.237	480.6814	0.4330227	0.3201651	609.2905	4.474384	0	4	1033	476						Frog_fixed.avi	0
2426	145	1039.997	468.2474	0.5840911	0.3005385	611.9058	4.462059	0	1035.963	490.9496	0.4323116	0.3199839	609.2849	4.443465	0	4	1038	480						Frog_fixed.avi	0
2443	146	1032.938	463.4726	0.583194	0.3002665	612.227	4.462646	0	1033.084	487.6921	0.4314405	0.320334	609.2849	4.448733	0	4	1033	476						Frog_fixed.avi	0
2459	147	1026.626	476.5298	0.5822623	0.2998769	612.2264	4.455441	0	1041.843	485.138	0.4305883	0.3203883	609.9552	4.457218	0	4	1034	481						Frog_fixed.avi	0
2476	148	1028.806	465.1734	0.5812836	0.2994815	612.4496	4.459847	0	1034.261	482.9922	0.4297052	0.3201365	610.0206	4.440108	0	4	1032	474						Frog_fixed.avi	0
2493	149	1031.347	473.219	0.5802823	0.2989517	612.5051	4.456652	0	1040.953	481.0989	0.4286837	0.320314	610.0206	4.450226	0	4	1036	477						Frog_fixed.avi	0
2509	150	1034.077	466.6391	0.5792105	0.2984248	612.64	4.477702	0	1041.813	479.7271	0.4276433	0.3202819	610.5714	4.46164	0	4	1038	473						Frog_fixed.avi	0
2526	151	1034.553	467.833	0.5781174	0.2979192	612.7459	4.470372	0	1043.796	479.1759	0.4265822	0.3202912	610.6943	4.47073	0	4	1039	474						Frog_fixed.avi	0
2543	152	1038.024	465.9887	0.5769951	0.2974377	612.8671	4.507409	0	1045.146	478.981	0.4255022	0.3203412	610.9	4.454395	0	4	1042	472						Frog_fixed.avi	0
2559	153	1021.197	472.8595	0.5758881	0.2968935	612.8983	4.44329	0	1041.91	477.7451	0.4244269	0.320626	611.005	4.469298	0	4	1032	475						Frog_fixed.avi	0
2576	154	-1280	-1024	-1	-1	-1	-1	4	-1280	-1024	-1	-1	-1	-1	4	4	0	0						Frog_fixed.avi	0
2593	155	1033.636	465.9281	0.5736566	0.2970739	612.8983	4.517444	0	1044.377	478.9348	0.4222948	0.3214351	611.2963	4.47978	0	4	1039	472						Frog_fixed.avi	0
2609	156	1036.32	463.0743	0.5726208	0.2973284	612.9329	4.517932	0	1046.509	482.0779	0.4212535	0.3219364	611.5511	4.493864	0	4	1041	473						Frog_fixed.avi	0
2626	157	1036.293	460.24	0.5716252	0.2977111	612.8828	4.515069	0	1044.764	483.1313	0.4202628	0.3226631	611.5701	4.478384	0	4	1041	472						Frog_fixed.avi	0
2643	158	1030.817	471.724	0.5706586	0.2982569	612.7775	4.501708	0	1051.704	475.2113	0.4193537	0.3234561	611.4503	4.495272	0	4	1041	473						Frog_fixed.avi	0
2659	159	1030.676	472.0046	0.569726	0.2989711	612.7456	4.498824	0	1049.32	481.2779	0.418417	0.3243335	611.4834	4.460166	0	4	1040	477						Frog_fixed.avi	0
2676	160	1038.096	471.04	0.5688832	0.299792	612.9592	4.518439	0	1044.342	481.7063	0.4175124	0.3253958	611.4708	4.483604	0	4	1041	476						Frog_fixed.avi	0
2693	161	1033.63	462.4207	0.568177	0.3003734	612.9476	4.46955	0	1047.009	477.5005	0.4166694	0.326349	611.5417	4.48191	0	4	1040	470						Frog_fixed.avi	0
2709	162	1034.265	473.0624	0.5672047	0.3014224	612.9476	4.488057	0	1041.579	480.1821	0.4158618	0.3273077	611.4528	4.478898	0	4	1038	477						Frog_fixed.avi	0
2726	163	1042.176	466.2906	0.5664572	0.3021934	612.552	4.518069	0	1046.204	476.5239	0.4151258	0.3278779	611.4479	4.472837	0	4	1044	471						Frog_fixed.avi	0
2742	164	-1280	-1024	-1	-1	-1	-1	4	-1280	-1024	-1	-1	-1	-1	4		0	0						Frog_fixed.avi	0
2759	165	-1280	-1024	-1	-1	-1	-1	4	-1280	-1024	-1	-1	-1	-1	4		0	0						Frog_fixed.avi	0
2776	166	-1280	-1024	-1	-1	-1	-1	4	-1280	-1024	-1	-1	-1	-1	4		0	0						Frog_fixed.avi	0
2792	167	-1280	-1024	-1	-1	-1	-1	4	-1280	-1024	-1	-1	-1	-1	4		0	0						Frog_fixed.avi	0
2809	168	-1280	-1024	-1	-1	-1	-1	4	-1280	-1024	-1	-1	-1	-1	4		0	0						Frog_fixed.avi	0
2826	169	-1280	-1024	-1	-1	-1	-1	4	-1280	-1024	-1	-1	-1	-1	4		0	0						Frog_fixed.avi	0
2843	170	1044.017	469.705	0.5605239	0.302701	612.5658	4.519112	0	1043.616	484.0851	0.4091547	0.3300645	611.7133	4.48406	0	5	1044	477						Frog_fixed.avi	0
2859	171	1039.428	475.3631	0.5596188	0.3022805	612.4153	4.505718	0	1049.27	483.2419	0.4082949	0.329956	611.5923	4.486602	0	5	1044	479						Frog_fixed.avi	0
2876	172	1034.476	467.6232	0.5587124	0.3022249	612.0287	4.544207	0	1040.923	484.0519	0.407416	0.330164	611.2744	4.505472	0	5	1038	476						Frog_fixed.avi	0
2893	173	1044.815	471.1757	0.5579982	0.3015737	612.3315	4.523696	0	1051.218	476.6353	0.4066368	0.3298455	611.6339	4.522248	0	5	1048	474						Frog_fixed.avi	0
2909	174	1036	475.3549	0.557144	0.3012739	612.3192	4.49421	0	1050.702	472.2724	0.40583	0.3297554	611.4805	4.495139	0	5	1043	474						Frog_fixed.avi	0
2926	175	1043.042	471.7476	0.5563308	0.3009264	612.3171	4.514829	0	1049.928	476.9973	0.405013	0.329569	611.5665	4.498663	0	5	1046	474						Frog_fixed.avi	0
2942	176	-1280	-1024	-1	-1	-1	-1	4	-1280	-1024	-1	-1	-1	-1	4	5	0	0						Frog_fixed.avi	0
2959	177	1039.2	466.4397	0.5547275	0.3002512	612.3075	4.502322	0	1045.6	485.5883	0.4033234	0.3291756	611.3684	4.509479	0	5	1042	476						Frog_fixed.avi	0
2976	178	1047.114	470.1428	0.5539119	0.299979	611.7936	4.524015	0	1040.134	484.3848	0.4024761	0.329104	611.1485	4.47714	0	5	1044	477						Frog_fixed.avi	0
2992	179	1038.181	475.5815	0.5530818	0.2997677	611.8492	4.512959	0	1041.927	494.1119	0.4016743	0.3287904	611.1451	4.444983	0	5	1040	485						Frog_fixed.avi	0
3009	180	1039.216	471.4866	0.5522636	0.2995566	611.4941	4.511865	0	1048.623	477.8807	0.4007898	0.3290226	611.1451	4.485027	0	5	1044	475						Frog_fixed.avi	0
3026	181	1039.13	466.1866	0.5514843	0.299293	611.695	4.5185	0	1046.034	482.4748	0.4000553	0.3286998	610.9628	4.470337	0	5	1043	474						Frog_fixed.avi	0
3042	182	1040.164	474.9537	0.5507209	0.2989565	611.3256	4.519956	0	1053.685	473.0302	0.3992147	0.3288935	610.9628	4.502715	0	5	1047	474						Frog_fixed.avi	0
3059	183	1033.95	465.6788	0.5499842	0.2986349	611.4588	4.514809	0	1046.219	477.7946	0.3984612	0.3287218	610.6195	4.508259	0	5	1040	472						Frog_fixed.avi	0
3076	184	1035.071	468.1257	0.5493103	0.2982093	610.9932	4.535203	0	1047.773	478.1255	0.3977656	0.3285667	610.4804	4.517823	0	5	1041	473						Frog_fixed.avi	0
3092	185	1040.423	461.8251	0.5487142	0.2977989	610.7715	4.521083	0	1043.14	485.6931	0.3971014	0.3282472	610.1779	4.520128	0	5	1042	474						Frog_fixed.avi	0
3109	186	1037.539	465.2903	0.5481178	0.2972781	610.7399	4.524639	0	1047.093	473.1685	0.3964693	0.3280364	610.1165	4.512119	0	5	1042	469						Frog_fixed.avi	0
3126	187	1034.76	482.4433	0.5476564	0.2964271	610.7118	4.508831	0	1048.241	484.2699	0.3959179	0.3276714	610.1356	4.511944	0	5	1042	483						Frog_fixed.avi	0
3142	188	1032.338	460.9636	0.5470381	0.2963724	610.7118	4.551161	0	1046.778	483.3228	0.3953798	0.3275046	609.8475	4.529079	0	5	1040	472						Frog_fixed.avi	0
3159	189	1030.466	466.1014	0.54652	0.2960203	609.9415	4.549464	0	1046.923	485.1559	0.3948661	0.327428	609.7116	4.525203	0	5	1039	476						Frog_fixed.avi	0
3176	190	1033.202	466.2907	0.5460263	0.2958443	609.7238	4.54605	0	1042.66	483.0013	0.3943283	0.3274467	609.4067	4.535595	0	5	1038	475						Frog_fixed.avi	0
3192	191	1031.61	472.5294	0.5455309	0.2957546	609.5914	4.521581	0	1041.938	486.0194	0.393801	0.3275343	609.2432	4.541357	0	5	1037	479						Frog_fixed.avi	0
3209	192	1027.801	468.7339	0.5450377	0.2957507	609.4418	4.52112	0	1047.796	488.0342	0.3933173	0.3276413	608.9658	4.542449	0	5	1038	478						Frog_fixed.avi	0
3226	193	1028.715	468.3866	0.54456	0.2957665	609.2564	4.53044	0	1044.251	484.7545	0.3928068	0.3278397	608.829	4.544014	0	5	1036	477						Frog_fixed.avi	0
3242	194	1027.64	470.3096	0.5440935	0.2957578	609.0656	4.527624	0	1044.148	482.383	0.392333	0.3279415	608.6935	4.534837	0	5	1036	476						Frog_fixed.avi	0
3259	195	1031.23	465.6475	0.5437092	0.2957956	608.6823	4.532754	0	1050.421	479.045	0.3918977	0.3280582	608.5678	4.546692	0	5	1041	472						Frog_fixed.avi	0
3276	196	1035.877	462.6293	0.5433768	0.2958436	608.7398	4.535914	0	1040.5	486.3581	0.3914823	0.3281636	608.3176	4.553663	0	5	1038	474						Frog_fixed.avi	0
3292	197	1035.417	460.8626	0.5430278	0.2958837	608.7061	4.532438	0	1046.367	486.0374	0.3911553	0.3282618	608.288	4.572246	0	5	1041	473						Frog_fixed.avi	0
3309	198	1032.817	463.0165	0.5427729	0.2959714	608.0588	4.530087	0	1045.944	492.376	0.3908944	0.3283658	608.0677	4.569858	0	5	1039	478						Frog_fixed.avi	0
3326	199	1031.464	454.6218	0.5425802	0.2961715	608.1402	4.572752	0	1048.101	487.9709	0.390652	0.3285838	608.0937	4.558209	0	5	1040	471						Frog_fixed.avi	0
3342	200	1031.437	460.8476	0.5424306	0.2963172	608.1497	4.542055	0	1043.992	485.3705	0.3904915	0.3286963	607.7861	4.566883	0	5	1038	473						Frog_fixed.avi	0
3359	201	1029.778	463.9905	0.5423068	0.2963776	607.7249	4.5453	0	1048.536	492.4475	0.390403	0.3284414	607.7533	4.555237	0	5	1039	478						Frog_fixed.avi	0
3376	202	1035.473	457.0311	0.5422451	0.2964026	607.5706	4.543774	0	1054.595	488.5034	0.390256	0.3287035	607.7533	4.569623	0	5	1045	473						Frog_fixed.avi	0
3392	203	-1280	-1024	-1	-1	-1	-1	4	-1280	-1024	-1	-1	-1	-1	4	5	0	0						Frog_fixed.avi	0
3409	204	1039.15	456.5461	0.5421926	0.2962799	607.2968	4.560443	0	1049.109	492.4083	0.3901295	0.3283356	607.2115	4.58658	0	5	1044	474						Frog_fixed.avi	0
3426	205	1040.255	454.5685	0.5421854	0.2961488	607.2471	4.54552	0	1040.598	491.6086	0.3900708	0.3281441	607.2452	4.597302	0	5	1040	473						Frog_fixed.avi	0
3442	206	1038.268	452.0965	0.5421789	0.2959616	607.1816	4.548543	0	1046.914	483.8543	0.3900561	0.3279229	607.1951	4.598552	0	5	1043	468						Frog_fixed.avi	0
3459	207	1027.607	463.748	0.5421958	0.2955094	607.1805	4.515392	0	1047.375	490.8303	0.3900366	0.3276098	607.1319	4.604944	0	5	1037	477						Frog_fixed.avi	0
3476	208	-1280	-1024	-1	-1	-1	-1	4	-1280	-1024	-1	-1	-1	-1	4	5	0	0						Frog_fixed.avi	0
3492	209	-1280	-1024	-1	-1	-1	-1	4	-1280	-1024	-1	-1	-1	-1	4	5	0	0						Frog_fixed.avi	0
3509	210	-1280	-1024	-1	-1	-1	-1	4	-1280	-1024	-1	-1	-1	-1	4	5	0	0						Frog_fixed.avi	0
3525	211	-1280	-1024	-1	-1	-1	-1	4	-1280	-1024	-1	-1	-1	-1	4	5	0	0						Frog_fixed.avi	0
3542	212	-1280	-1024	-1	-1	-1	-1	4	-1280	-1024	-1	-1	-1	-1	4	5	0	0						Frog_fixed.avi	0
3559	213	1028.953	451.091	0.5426353	0.2942211	607.1805	4.57443	0	1043.879	488.8344	0.3903612	0.3257692	606.3911	4.612373	0	5	1036	470						Frog_fixed.avi	0
3575	214	1030.613	460.0903	0.5427116	0.2940097	606.6091	4.572303	0	1035.368	495.4311	0.390445	0.3252733	606.3859	4.581908	0	5	1033	478						Frog_fixed.avi	0
3592	215	1030.821	451.6499	0.5427971	0.2941073	606.0972	4.609357	0	1045.289	479.8716	0.3910744	0.3256823	603.4241	4.612994	0	5	1038	466						Frog_fixed.avi	0
3609	216	1032.938	456.6997	0.5428537	0.2937119	606.1973	4.552779	0	1039.518	506.3352	0.3901881	0.3248759	603.4241	4.568311	0	5	1036	482						Frog_fixed.avi	0
3625	217	1031.923	458.6845	0.5428921	0.2936448	606.0195	4.552709	0	1042.295	505.5698	0.3902184	0.3248195	603.4241	4.577292	0	5	1037	482						Frog_fixed.avi	0
3642	218	1034.51	453.1493	0.5429202	0.2936587	605.893	4.577139	0	1043.769	501.6299	0.3902295	0.3248496	603.4241	4.594099	0	5	1039	477						Frog_fixed.avi	0
3659	219	1031.817	456.1419	0.5429393	0.2937232	605.8384	4.558938	0	1044.575	488.5003	0.3906524	0.32529	603.4241	4.620807	0	5	1038	472						Frog_fixed.avi	0
3675	220	1028.232	458.0308	0.5429489	0.2938098	605.7479	4.573425	0	1044.909	494.492	0.3905932	0.3250539	606.0822	4.598242	0	5	1037	476						Frog_fixed.avi	0
3692	221	1029.208	459.5982	0.5429596	0.2938851	605.707	4.566115	0	1047.735	491.5148	0.3906112	0.3251927	606.0822	4.614308	0	5	1038	476						Frog_fixed.avi	0
3709	222	1027.04	462.7874	0.5429885	0.2939524	605.6637	4.55837	0	1049.636	483.4814	0.3906364	0.3252876	606.0822	4.628075	0	5	1038	473						Frog_fixed.avi	0
3725	223	1023.846	461.2682	0.5430349	0.2939679	605.5332	4.564557	0	1047.45	491.3484	0.3906756	0.3252251	606.0822	4.603478	0	5	1036	476						Frog_fixed.avi	0
3742	224	1026.251	458.6198	0.5431249	0.2939567	605.1791	4.563712	0	1052.665	494.9639	0.3907331	0.3251306	606.0822	4.62727	0	5	1039	477						Frog_fixed.avi	0
3759	225	1025.029	462.7874	0.5432254	0.2939105	604.9501	4.57039	0	1050.739	490.9872	0.3907056	0.3252558	606.0822	4.658615	0	5	1038	477						Frog_fixed.avi	0
3775	226	-1280	-1024	-1	-1	-1	-1	4	-1280	-1024	-1	-1	-1	-1	4	5	0	0						Frog_fixed.avi	0
3792	227	1027.652	456.899	0.5435184	0.2941248	604.5777	4.60077	0	1049.439	485.8502	0.3909554	0.3253908	604.8003	4.639332	0	5	1039	471						Frog_fixed.avi	0
3809	228	1027.811	454.3826	0.5436187	0.2938998	604.5969	4.572123	0	1054.792	493.7335	0.390987	0.3249878	605.0715	4.640269	0	5	1041	474						Frog_fixed.avi	0
3825	229	1025.213	466.4963	0.5436978	0.2938393	604.4776	4.562446	0	1050.857	493.4034	0.3910358	0.3249393	604.9186	4.644691	0	5	1038	480						Frog_fixed.avi	0
3842	230	1021.193	465.1853	0.5437431	0.2938426	604.4689	4.562272	0	1039.207	503.7607	0.3911131	0.3246148	604.9064	4.607138	0	5	1030	484						Frog_fixed.avi	0
3858	231	1020.113	468.1413	0.5437503	0.2938603	604.4061	4.565803	0	1051.446	488.4399	0.3910543	0.3248987	604.9064	4.651521	0	5	1036	478						Frog_fixed.avi	0
3875	232	1018.502	465.6947	0.5437316	0.2938818	604.2805	4.564577	0	1045.473	496.9462	0.391023	0.3249057	604.4909	4.637682	0	5	1032	481						Frog_fixed.avi	0
3892	233	1020.462	467.8415	0.5436879	0.2938898	604.131	4.555186	0	1052.134	489.5415	0.3909447	0.3249096	604.3893	4.642982	0	5	1036	479						Frog_fixed.avi	0
3908	234	1023.717	468.3123	0.5436469	0.2938858	603.9214	4.56147	0	1047.63	492.0383	0.3908469	0.3249347	604.0267	4.622614	0	5	1036	480						Frog_fixed.avi	0
3925	235	1022.26	468.5646	0.5435733	0.2939388	603.8101	4.559293	0	1053.083	491.5164	0.3907676	0.3249537	603.9187	4.641286	0	5	1038	480						Frog_fixed.avi	0
3942	236	1020.281	467.9597	0.5434636	0.2939773	603.4722	4.569959	0	1046.851	495.2563	0.3906524	0.3250046	603.9844	4.633007	0	5	1034	482						Frog_fixed.avi	0
3958	237	1051.67	497.6928	0.5432541	0.2941127	603.5056	4.554194	0	1077.588	521.229	0.3904802	0.32519	603.9169	4.623801	0	5	1065	509						Frog_fixed.avi	0
3975	238	1043.471	495.9172	0.5431566	0.2941312	603.5042	4.558504	0	1063.901	515.6157	0.3903601	0.3253813	603.6513	4.632744	0	5	1054	506						Frog_fixed.avi	0
3992	239	1038.169	494.3069	0.542999	0.2942336	603.1348	4.557137	0	1066.036	516.0553	0.3902076	0.3254504	603.6179	4.614854	0	5	1052	505						Frog_fixed.avi	0
4008	240	1045.046	492.5528	0.5429276	0.2943701	602.9001	4.546648	0	1059.8	513.2168	0.390059	0.3255604	603.6805	4.618197	0	5	1052	503						Frog_fixed.avi	0
4025	241	1046.67	494.8394	0.5428355	0.2945003	602.8402	4.541885	0	1065.036	507.7847	0.3899121	0.3256969	603.3467	4.633417	0	5	1056	501						Frog_fixed.avi	0
4042	242	1039.134	493.5541	0.5426528	0.2946303	602.5616	4.55543	0	1064.773	516.5352	0.3897808	0.3257452	603.2729	4.621521	0	5	1052	505						Frog_fixed.avi	0
4058	243	1039.943	483.2262	0.5425177	0.2947403	602.5255	4.568772	0	1065.608	520.915	0.3895725	0.3258141	603.4045	4.622976	0	5	1053	502						Frog_fixed.avi	0
4075	244	1047.835	489.973	0.5423863	0.2947493	602.5281	4.563634	0	1063.378	518.0206	0.3894151	0.3258897	603.1117	4.640758	0	5	1056	504						Frog_fixed.avi	0
4092	245	1043.16	491.6888	0.542249	0.2948167	602.3088	4.561839	0	1065.307	525.0905	0.3892959	0.3259357	603.0925	4.633825	0	5	1054	508						Frog_fixed.avi	0
4108	246	1038.133	495.7473	0.5421475	0.2948813	602.0903	4.571623	0	1065.53	522.3463	0.3891804	0.3260444	603.0394	4.625727	0	5	1052	509						Frog_fixed.avi	0
4125	247	1038.827	493.9093	0.5421386	0.2950433	601.9889	4.559268	0	1067.265	512.3867	0.3891282	0.3262316	602.9984	4.628953	0	5	1053	503						Frog_fixed.avi	0
4142	248	1038.755	487.1662	0.5421743	0.2952718	601.8258	4.582516	0	1065.784	509.5703	0.3891433	0.326319	602.967	4.62402	0	5	1052	498						Frog_fixed.avi	0
4158	249	1045.282	486.7258	0.542275	0.2954228	601.944	4.582873	0	1066.188	515.5477	0.389226	0.3263195	602.8486	4.624758	0	5	1056	501						Frog_fixed.avi	0
4175	250	1042.229	487.6199	0.5424191	0.2955801	602.176	4.585086	0	1061.896	516.7485	0.3893634	0.3263171	602.707	4.625311	0	5	1052	502						Frog_fixed.avi	0
4192	251	1039.058	496.7832	0.5426023	0.2957601	601.9456	4.577904	0	1063.38	511.8589	0.3895011	0.3263941	602.936	4.642852	0	5	1051	504						Frog_fixed.avi	0
4208	252	1042.85	486.0231	0.5428525	0.2961492	602.2535	4.589759	0	1061.9	511.8979	0.3897489	0.3265345	602.9181	4.646956	0	5	1052	499						Frog_fixed.avi	0
4225	253	1036.293	486.4517	0.5430939	0.2964409	602.089	4.593087	0	1061.274	513.9413	0.3899947	0.3266276	603.0139	4.658436	0	5	1049	500						Frog_fixed.avi	0
4242	254	1020.038	464.1089	0.5434275	0.296643	602.4542	4.606446	0	1044.255	499.1222	0.3904373	0.326591	603.027	4.635047	0	5	1032	482						Frog_fixed.avi	0
4258	255	-1280	-1024	-1	-1	-1	-1	4	-1280	-1024	-1	-1	-1	-1	4	5	0	0						Frog_fixed.avi	0
4275	256	1020.608	468.802	0.5440043	0.2974204	602.4827	4.602436	0	1046.068	508.4295	0.3910279	0.3267297	603.3001	4.595084	0	5	1033	489						Frog_fixed.avi	0
4292	257	1032.605	471.9518	0.5443923	0.2979705	602.6325	4.598826	0	1053.263	499.7307	0.3913999	0.327367	603.3001	4.637104	0	5	1043	486						Frog_fixed.avi	0
4308	258	1030.388	472.168	0.5447617	0.2985708	602.9672	4.599508	0	1049.346	502.2379	0.3917869	0.3278241	603.7399	4.633755	0	5	1040	487						Frog_fixed.avi	0
4325	259	1029.885	472.0699	0.5451321	0.2991098	603.3441	4.610597	0	1046.829	499.8232	0.3921946	0.3282017	604.0389	4.641288	0	5	1038	486						Frog_fixed.avi	0
4342	260	-1280	-1024	-1	-1	-1	-1	4	-1280	-1024	-1	-1	-1	-1	4	5	0	0						Frog_fixed.avi	0
4358	261	-1280	-1024	-1	-1	-1	-1	4	-1280	-1024	-1	-1	-1	-1	4	5	0	0						Frog_fixed.avi	0
4375	262	1027.053	476.2983	0.5462807	0.3003642	603.6437	4.614017	0	1050.884	506.9519	0.3934219	0.3286854	604.5698	4.612392	0	5	1039	492						Frog_fixed.avi	0
4392	263	-1280	-1024	-1	-1	-1	-1	4	-1280	-1024	-1	-1	-1	-1	4	5	0	0						Frog_fixed.avi	0
4408	264	1020.662	471.5871	0.5467784	0.2999815	604.1972	4.603652	0	1050.944	497.494	0.3940622	0.3286011	604.5698	4.641601	0	5	1036	485						Frog_fixed.avi	0
4425	265	1033.438	472.8381	0.5469666	0.2992294	604.4044	4.618966	0	1057.809	504.8229	0.3942441	0.3277917	605.7594	4.677051	0	5	1046	489						Frog_fixed.avi	0
4441	266	1029.908	473.7524	0.5469757	0.2981078	604.5571	4.616183	0	1056.967	497.9992	0.3942989	0.3268295	606.0013	4.668455	0	5	1043	486						Frog_fixed.avi	0
4458	267	1019.644	469.9348	0.5468185	0.2970231	604.6053	4.627368	0	1053.245	501.4853	0.3942758	0.3257121	606.287	4.65413	0	5	1036	486						Frog_fixed.avi	0
4475	268	1024.448	469.3716	0.5467134	0.2957442	604.5867	4.613382	0	1053.406	498.7073	0.3941847	0.3245266	606.5083	4.658871	0	5	1039	484						Frog_fixed.avi	0
4491	269	1023.844	473.9777	0.5465608	0.294653	604.6361	4.611555	0	1052.292	504.4213	0.3940222	0.3231141	606.5601	4.622476	0	5	1038	489						Frog_fixed.avi	0
4508	270	1016.751	469.7844	0.5462719	0.2936192	604.6944	4.616458	0	1058.174	495.5682	0.3938244	0.3223856	606.5601	4.659226	0	5	1037	483						Frog_fixed.avi	0
4525	271	1023.326	474.3553	0.5460921	0.2928207	604.5095	4.609659	0	1055.13	507.8167	0.3936285	0.3212068	606.8969	4.6136	0	5	1039	491						Frog_fixed.avi	0
4541	272	1016.263	473.6907	0.5457985	0.2923001	604.5103	4.616406	0	1055.85	492.4633	0.3933148	0.3207612	606.8969	4.64764	0	5	1036	483						Frog_fixed.avi	0
4558	273	1023.712	471.1297	0.5456454	0.2920533	604.2791	4.618109	0	1052.041	489.0747	0.393074	0.3202346	606.8042	4.649354	0	5	1038	480						Frog_fixed.avi	0
4575	274	1018.671	474.2962	0.5455058	0.2917834	604.2786	4.586884	0	1045.819	491.0958	0.3928496	0.3200139	606.5519	4.640598	0	5	1032	483						Frog_fixed.avi	0
4591	275	-1280	-1024	-1	-1	-1	-1	4	-1280	-1024	-1	-1	-1	-1	4		0	0						Frog_fixed.avi	0
4608	276	-1280	-1024	-1	-1	-1	-1	4	-1280	-1024	-1	-1	-1	-1	4		0	0						Frog_fixed.avi	0
4625	277	-1280	-1024	-1	-1	-1	-1	4	-1280	-1024	-1	-1	-1	-1	4		0	0						Frog_fixed.avi	0
4641	278	-1280	-1024	-1	-1	-1	-1	4	-1280	-1024	-1	-1	-1	-1	4		0	0						Frog_fixed.avi	0
4658	279	-1280	-1024	-1	-1	-1	-1	4	-1280	-1024	-1	-1	-1	-1	4		0	0						Frog_fixed.avi	0
4675	280	-1280	-1024	-1	-1	-1	-1	4	-1280	-1024	-1	-1	-1	-1	4		0	0						Frog_fixed.avi	0
4691	281	-1280	-1024	-1	-1	-1	-1	4	-1280	-1024	-1	-1	-1	-1	4		0	0						Frog_fixed.avi	0
4708	282	-1280	-1024	-1	-1	-1	-1	4	-1280	-1024	-1	-1	-1	-1	4		0	0						Frog_fixed.avi	0
4725	283	-1280	-1024	-1	-1	-1	-1	4	-1280	-1024	-1	-1	-1	-1	4		0	0						Frog_fixed.avi	0
4741	284	-1280	-1024	-1	-1	-1	-1	4	-1280	-1024	-1	-1	-1	-1	4		0	0						Frog_fixed.avi	0
4758	285	-1280	-1024	-1	-1	-1	-1	4	-1280	-1024	-1	-1	-1	-1	4		0	0						Frog_fixed.avi	0
4775	286	-1280	-1024	-1	-1	-1	-1	4	-1280	-1024	-1	-1	-1	-1	4		0	0						Frog_fixed.avi	0
4791	287	-1280	-1024	-1	-1	-1	-1	4	-1280	-1024	-1	-1	-1	-1	4		0	0						Frog_fixed.avi	0
4808	288	-1280	-1024	-1	-1	-1	-1	4	-1280	-1024	-1	-1	-1	-1	4		0	0						Frog_fixed.avi	0
4825	289	-1280	-1024	-1	-1	-1	-1	4	-1280	-1024	-1	-1	-1	-1	4		0	0						Frog_fixed.avi	0
4841	290	1015.865	480.9405	0.538747	0.2971577	603.1887	4.587405	0	1051.104	494.8962	0.3859225	0.3267775	605.3385	4.639787	0	6	1033	488						Frog_fixed.avi	0
4858	291	-1280	-1024	-1	-1	-1	-1	4	-1280	-1024	-1	-1	-1	-1	4	6	0	0						Frog_fixed.avi	0
4875	292	-1280	-1024	-1	-1	-1	-1	4	-1280	-1024	-1	-1	-1	-1	4	6	0	0						Frog_fixed.avi	0
4891	293	-1280	-1024	-1	-1	-1	-1	4	-1280	-1024	-1	-1	-1	-1	4	6	0	0						Frog_fixed.avi	0
4908	294	-1280	-1024	-1	-1	-1	-1	4	-1280	-1024	-1	-1	-1	-1	4	6	0	0						Frog_fixed.avi	0
4925	295	-1280	-1024	-1	-1	-1	-1	4	-1280	-1024	-1	-1	-1	-1	4	6	0	0						Frog_fixed.avi	0
4941	296	1016.391	485.1687	0.5350441	0.297217	600.7932	4.561951	0	1050.81	493.2382	0.3824399	0.3281853	605	4.655634	0	6	1034	489						Frog_fixed.avi	0
4958	297	-1280	-1024	-1	-1	-1	-1	4	-1280	-1024	-1	-1	-1	-1	4	6	0	0						Frog_fixed.avi	0
4975	298	-1280	-1024	-1	-1	-1	-1	4	-1280	-1024	-1	-1	-1	-1	4	6	0	0						Frog_fixed.avi	0
4991	299	-1280	-1024	-1	-1	-1	-1	4	-1280	-1024	-1	-1	-1	-1	4	6	0	0						Frog_fixed.avi	0
5008	300	-1280	-1024	-1	-1	-1	-1	4	-1280	-1024	-1	-1	-1	-1	4	6	0	0						Frog_fixed.avi	0
5024	301	-1280	-1024	-1	-1	-1	-1	4	-1280	-1024	-1	-1	-1	-1	4	6	0	0						Frog_fixed.avi	0
5041	302	1012.063	480.3134	0.5339651	0.2982314	599.1236	4.564709	0	1047.547	486.2499	0.3813324	0.3302364	603.1979	4.662236	0	6	1030	483						Frog_fixed.avi	0
5058	303	-1280	-1024	-1	-1	-1	-1	4	-1280	-1024	-1	-1	-1	-1	4	6	0	0						Frog_fixed.avi	0
5074	304	-1280	-1024	-1	-1	-1	-1	4	-1280	-1024	-1	-1	-1	-1	4	6	0	0						Frog_fixed.avi	0
5091	305	-1280	-1024	-1	-1	-1	-1	4	-1280	-1024	-1	-1	-1	-1	4	6	0	0						Frog_fixed.avi	0
5108	306	-1280	-1024	-1	-1	-1	-1	4	-1280	-1024	-1	-1	-1	-1	4	6	0	0						Frog_fixed.avi	0
5124	307	-1280	-1024	-1	-1	-1	-1	4	-1280	-1024	-1	-1	-1	-1	4	6	0	0						Frog_fixed.avi	0
5141	308	1011.207	464.1548	0.5355046	0.2997003	600.3328	4.604381	0	1044.865	494.0482	0.3817389	0.3320694	601.197	4.644187	0	6	1028	479						Frog_fixed.avi	0
5158	309	1014.193	469.1419	0.5350025	0.3003549	598.1776	4.634548	0	1036.776	500.3045	0.3807635	0.3317811	592.2747	4.616488	0	6	1025	485						Frog_fixed.avi	0
5174	310	1018.79	473.6284	0.5352111	0.3000196	596.8962	4.592599	0	1041.077	493.4316	0.3815589	0.331664	601.197	4.650431	0	6	1030	484						Frog_fixed.avi	0
5191	311	1014.49	472.3893	0.5355144	0.299574	598.1776	4.589172	0	1040.389	498.1134	0.3815546	0.3309478	600.0531	4.609141	0	6	1027	485						Frog_fixed.avi	0
5208	312	1016.116	470.6783	0.5349967	0.2996572	598.1776	4.596468	0	1040.68	511.338	0.3813148	0.3302573	600.0531	4.611681	0	6	1028	491						Frog_fixed.avi	0
5224	313	1008.666	470.832	0.5346496	0.2995391	595.4031	4.581868	0	1049.477	493.5085	0.3805929	0.329985	600.0531	4.634402	0	6	1029	482						Frog_fixed.avi	0
5241	314	1015.969	470.8598	0.5342962	0.2994255	594.5566	4.594806	0	1046.107	489.0009	0.3800766	0.3295374	597.4407	4.650245	0	6	1031	480						Frog_fixed.avi	0
5258	315	1008.587	474.8249	0.5338008	0.2993912	594.0949	4.58538	0	1044.558	497.436	0.3793699	0.3290445	596.6139	4.629537	0	6	1027	486						Frog_fixed.avi	0
5274	316	1016.108	469.4955	0.5332156	0.2994169	593.5934	4.602939	0	1037.076	493.8033	0.3786916	0.3284978	596.5686	4.606831	0	6	1027	482						Frog_fixed.avi	0
5291	317	1012.327	469.0313	0.5324957	0.2994209	592.8368	4.585189	0	1047.092	497.3629	0.3776396	0.3284345	596.5686	4.628897	0	6	1030	483						Frog_fixed.avi	0
5308	318	1010.788	470.9451	0.5316772	0.2994318	592.2145	4.578929	0	1045.785	497.7816	0.3767279	0.3283037	594.4495	4.623698	0	6	1028	484						Frog_fixed.avi	0
5324	319	1008.455	465.3229	0.530829	0.299415	591.5753	4.589535	0	1037.574	497.6666	0.3757192	0.3282473	593.9943	4.62163	0	6	1023	481						Frog_fixed.avi	0
5341	320	1007.465	472.1817	0.5299221	0.2995006	591.0399	4.580881	0	1041.124	493.9875	0.3746955	0.3283309	593.3408	4.623164	0	6	1024	483						Frog_fixed.avi	0
5358	321	1009.613	479.7762	0.529026	0.2996957	590.4198	4.586473	0	1041.341	482.3913	0.3737154	0.3288358	592.4417	4.637425	0	6	1025	481						Frog_fixed.avi	0
5374	322	1004.571	557.7585	0.5280396	0.3009934	589.9286	4.563889	0	1052.236	569.3646	0.372941	0.3301766	592.1267	4.62619	0	6	1028	564						Frog_fixed.avi	0
5391	323	1010.871	752.4347	0.5269653	0.3036502	589.8364	4.572468	0	1040.542	784.8463	0.3725222	0.3320278	592.0159	4.593943	0	7	1026	769						Frog_fixed.avi	0
5408	324	992.4464	854.209	0.526353	0.3055041	589.226	4.530033	0	1033.239	870.3644	0.3720109	0.3338479	592.0159	4.582959	0	7	1013	862						Frog_fixed.avi	0
5424	325	1001.188	838.2796	0.525879	0.3067759	589.0425	4.546546	0	1025.849	852.4646	0.3710106	0.3353689	592.0159	4.623372	0	7	1014	845						Frog_fixed.avi	0
5441	326	998.6343	850.2096	0.5254633	0.3080572	589.1929	4.541019	0	1016.209	868.0998	0.3705172	0.3359738	591.0317	4.587028	0	7	1007	859						Frog_fixed.avi	0
5458	327	1000.789	842.7639	0.5251502	0.3094498	588.786	4.563326	0	1023.874	869.0321	0.3701	0.3369547	591.0317	4.580984	0	7	1012	856						Frog_fixed.avi	0
5474	328	991.2243	839.1138	0.5248822	0.3108004	588.7177	4.546425	0	1037.578	864.7958	0.3698177	0.3377294	591.0317	4.588754	0	7	1014	852						Frog_fixed.avi	0
5491	329	993.5092	843.3648	0.5247336	0.3119505	588.5149	4.548716	0	1031.222	857.3961	0.3694583	0.3385317	591.0317	4.607818	0	7	1012	850						Frog_fixed.avi	0
5508	330	991.9862	841.7862	0.524626	0.3130155	588.6553	4.552231	0	1033.139	859.7397	0.3692899	0.3384876	590.9421	4.589541	0	7	1013	851						Frog_fixed.avi	0
5524	331	986.2033	839.1771	0.5244524	0.3140391	588.8539	4.559426	0	1017.792	863.3204	0.3689514	0.3386865	590.9421	4.588317	0	7	1002	851						Frog_fixed.avi	0
5541	332	991.6123	846.1119	0.5243036	0.3149757	588.804	4.545258	0	1033.954	854.0867	0.3687145	0.3392627	590.9421	4.617094	0	7	1013	850						Frog_fixed.avi	0
5558	333	995.9687	850.3082	0.5241179	0.3159871	588.905	4.56382	0	1028.665	853.3353	0.3683831	0.3396203	591.095	4.62254	0	7	1012	852						Frog_fixed.avi	0
5574	334	994.8143	847.5417	0.5238191	0.3170462	588.7846	4.549334	0	1029.047	854.5022	0.3680753	0.3402469	590.8222	4.623429	0	7	1012	851						Frog_fixed.avi	0
5591	335	992.0504	841.6169	0.5234023	0.3179865	588.9813	4.553254	0	1024.913	857.8075	0.3676838	0.3406261	590.8469	4.60989	0	7	1008	850						Frog_fixed.avi	0
5607	336	998.0291	844.8086	0.5228589	0.3185874	588.9806	4.551509	0	1025.215	853.6705	0.3670426	0.3413907	590.8469	4.638772	0	7	1012	849						Frog_fixed.avi	0
5624	337	-1280	-1024	-1	-1	-1	-1	4	-1280	-1024	-1	-1	-1	-1	4	7	0	0						Frog_fixed.avi	0
5641	338	984.8463	847.3948	0.5214507	0.3185445	589.3051	4.567945	0	1036.365	859.6957	0.3657091	0.341552	591.1049	4.616075	0	7	1011	854						Frog_fixed.avi	0
5657	339	995.4697	837.7123	0.5207109	0.3179836	589.3076	4.569256	0	1024.266	852.4849	0.3649171	0.3411708	591.4778	4.62421	0	7	1010	845						Frog_fixed.avi	0
5674	340	995.54	845.2664	0.5200127	0.3170798	589.7186	4.578869	0	1037.228	861.865	0.3643911	0.3403097	591.4368	4.590862	0	7	1016	854						Frog_fixed.avi	0
5691	341	993.8547	840.8425	0.5193565	0.3162317	589.5708	4.574229	0	1035.349	852.9916	0.3637646	0.3399103	591.4368	4.625719	0	7	1015	847						Frog_fixed.avi	0
5707	342	-1280	-1024	-1	-1	-1	-1	4	-1280	-1024	-1	-1	-1	-1	4	7	0	0						Frog_fixed.avi	0
5724	343	992.3926	838.0361	0.5184089	0.3149449	590.0659	4.584747	0	1028.612	851.2724	0.3629325	0.3386633	592.3466	4.622929	0	7	1011	845						Frog_fixed.avi	0
5741	344	989.9847	835.306	0.5181407	0.314853	590.3021	4.580438	0	1024.348	848.7268	0.362715	0.3383862	592.6804	4.618305	0	7	1007	842						Frog_fixed.avi	0
5757	345	994.3596	842.4945	0.518042	0.3150554	590.5399	4.582074	0	1018.706	861.9444	0.3626189	0.3380274	592.679	4.585477	0	7	1007	852						Frog_fixed.avi	0
5774	346	985.5713	761.2012	0.5180387	0.3150497	591.1211	4.606396	0	1029.842	779.5176	0.3628503	0.337871	592.679	4.592646	0	7	1008	770						Frog_fixed.avi	0
5791	347	-1280	-1024	-1	-1	-1	-1	4	-1280	-1024	-1	-1	-1	-1	4	8	0	0						Frog_fixed.avi	0
5807	348	981.3358	685.0472	0.5184066	0.315687	591.1485	4.577481	0	1025.957	691.8968	0.3637503	0.338431	594.0927	4.600353	0	8	1004	688						Frog_fixed.avi	0
5824	349	976.6689	674.5812	0.5189078	0.3166939	591.1485	4.595972	0	1020.959	682.6759	0.3642577	0.339148	594.0927	4.596609	0	8	999	679						Frog_fixed.avi	0
5841	350	983.8907	682.6248	0.5195844	0.3175634	591.1485	4.570293	0	1017.731	675.929	0.3650281	0.3400508	594.0927	4.618556	0	8	1001	679						Frog_fixed.avi	0
5857	351	997.1042	672.8969	0.5203123	0.31846	591.1485	4.587577	0	1030.352	680.5997	0.3658368	0.3404882	595.1212	4.644549	0	8	1014	677						Frog_fixed.avi	0
5874	352	996.8092	645.0989	0.5207478	0.3200018	597.1546	4.708177	0	1029.083	675.3589	0.3667758	0.3412962	595.2462	4.638217	0	8	1013	660						Frog_fixed.avi	0
5891	353	-1280	-1024	-1	-1	-1	-1	4	-1280	-1024	-1	-1	-1	-1	4	8	0	0						Frog_fixed.avi	0
5907	354	-1280	-1024	-1	-1	-1	-1	4	-1280	-1024	-1	-1	-1	-1	4	8	0	0						Frog_fixed.avi	0
5924	355	995.3875	675.6623	0.5250722	0.3221025	597.1546	4.613122	0	1020.718	678.9408	0.3698798	0.3427181	596.6125	4.638923	0	8	1008	677						Frog_fixed.avi	0
5941	356	995.0361	683.0013	0.5261682	0.3230259	597.1546	4.62901	0	1013.899	689.4141	0.3710014	0.3431408	596.6296	4.580056	0	8	1004	686						Frog_fixed.avi	0
5957	357	990.2783	549.8868	0.5270368	0.3235537	597.1546	4.632573	0	1034.345	580.1245	0.3723673	0.3434022	596.6296	4.596151	0	9	1012	565						Frog_fixed.avi	0
5974	358	1008.888	535.9915	0.5281245	0.3237923	597.1546	4.604788	0	1046.014	534.8267	0.3739311	0.344233	596.6296	4.618804	0	9	1027	535						Frog_fixed.avi	0
5991	359	-1280	-1024	-1	-1	-1	-1	4	-1280	-1024	-1	-1	-1	-1	4	9	0	0						Frog_fixed.avi	0
6007	360	1016.488	527.0076	0.5296977	0.3252485	591.7555	4.624165	0	1045.368	538.0088	0.3754828	0.3453895	590.7231	4.63276	0	9	1031	533						Frog_fixed.avi	0
6024	361	1004.086	539.3986	0.531045	0.3253243	591.7555	4.576103	0	1028.574	564.4913	0.3768046	0.3456604	590.7231	4.532673	0	9	1016	552						Frog_fixed.avi	0
6041	362	-1280	-1024	-1	-1	-1	-1	4	-1280	-1024	-1	-1	-1	-1	4	9	0	0						Frog_fixed.avi	0
6057	363	1010.276	533.9116	0.5336717	0.3252741	591.7555	4.5894	0	1038.172	541.4637	0.3806085	0.3460796	599.4528	4.636256	0	9	1024	538						Frog_fixed.avi	0
6074	364	-1280	-1024	-1	-1	-1	-1	4	-1280	-1024	-1	-1	-1	-1	4	9	0	0						Frog_fixed.avi	0
6091	365	1000.379	546.2643	0.5360934	0.3247114	591.579	4.562609	0	1038.663	552.6968	0.3831819	0.3456556	599.5543	4.590623	0	9	1020	549						Frog_fixed.avi	0
6107	366	1003.839	541.3741	0.5372462	0.3245627	591.579	4.572663	0	1040.317	533.9296	0.3844957	0.3458918	599.5543	4.636863	0	9	1022	538						Frog_fixed.avi	0
6124	367	-1280	-1024	-1	-1	-1	-1	4	-1280	-1024	-1	-1	-1	-1	4	9	0	0						Frog_fixed.avi	0
6140	368	-1280	-1024	-1	-1	-1	-1	4	-1280	-1024	-1	-1	-1	-1	4	9	0	0						Frog_fixed.avi	0
6157	369	999.0449	523.2291	0.5411356	0.3235703	598.2719	4.590862	0	1038.965	541.6453	0.3872637	0.3445786	600.9303	4.619571	0	9	1019	532						Frog_fixed.avi	0
6174	370	1006.041	535.1426	0.5418403	0.3230403	598.2719	4.594883	0	1046.609	532.8887	0.3879762	0.3440413	600.8214	4.626873	0	9	1026	534						Frog_fixed.avi	0
6190	371	1009.613	515.9095	0.5424107	0.3228599	598.2719	4.629957	0	1037.129	541.4183	0.388512	0.3431725	600.8697	4.611735	0	9	1023	529						Frog_fixed.avi	0
6207	372	-1280	-1024	-1	-1	-1	-1	4	-1280	-1024	-1	-1	-1	-1	4	9	0	0						Frog_fixed.avi	0
6224	373	-1280	-1024	-1	-1	-1	-1	4	-1280	-1024	-1	-1	-1	-1	4	9	0	0						Frog_fixed.avi	0
6240	374	-1280	-1024	-1	-1	-1	-1	4	-1280	-1024	-1	-1	-1	-1	4	9	0	0						Frog_fixed.avi	0
6257	375	996.8868	525.5589	0.5440479	0.3215155	597.8926	4.595826	0	1036.292	530.2847	0.3901776	0.3408915	601.0532	4.608562	0	9	1017	528						Frog_fixed.avi	0
6274	376	-1280	-1024	-1	-1	-1	-1	4	-1280	-1024	-1	-1	-1	-1	4	9	0	0						Frog_fixed.avi	0
6290	377	1022.538	493.3636	0.5447154	0.3205908	597.2351	4.597439	0	1040.443	509.2114	0.390947	0.3399098	600.42	4.644608	0	9	1031	501						Frog_fixed.avi	0
6307	378	1005.992	503.4152	0.5451109	0.3201596	597.2351	4.598094	0	1035.785	515.4119	0.3911407	0.3387149	600.42	4.622821	0	9	1021	509						Frog_fixed.avi	0
6324	379	1012.213	501.6179	0.5454797	0.3197484	597.2351	4.605306	0	1032.42	508.9688	0.3915009	0.3385282	600.42	4.637554	0	9	1022	505						Frog_fixed.avi	0
6340	380	1016.718	504.411	0.5458896	0.3193448	597.2351	4.600259	0	1031.408	516.8035	0.3917902	0.3380662	600.5399	4.611353	0	9	1024	511						Frog_fixed.avi	0
6357	381	-1280	-1024	-1	-1	-1	-1	4	-1280	-1024	-1	-1	-1	-1	4	9	0	0						Frog_fixed.avi	0
6374	382	-1280	-1024	-1	-1	-1	-1	4	-1280	-1024	-1	-1	-1	-1	4	9	0	0						Frog_fixed.avi	0
6390	383	-1280	-1024	-1	-1	-1	-1	4	-1280	-1024	-1	-1	-1	-1	4	9	0	0						Frog_fixed.avi	0
6407	384	1003.355	498.9529	0.5473796	0.3172284	597.1887	4.617145	0	1032.097	518.504	0.3930752	0.3373599	599.916	4.606748	0	9	1018	509						Frog_fixed.avi	0
6424	385	-1280	-1024	-1	-1	-1	-1	4	-1280	-1024	-1	-1	-1	-1	4	9	0	0						Frog_fixed.avi	0
6440	386	1002.16	488.8422	0.5482377	0.3167137	591.6307	4.698505	0	1037.228	498.1873	0.3935978	0.3373105	599.3767	4.622147	0	9	1020	494						Frog_fixed.avi	0
6457	387	-1280	-1024	-1	-1	-1	-1	4	-1280	-1024	-1	-1	-1	-1	4	9	0	0						Frog_fixed.avi	0
6474	388	1002.571	506.6957	0.5472986	0.3156394	591.6307	4.606104	0	1035.995	508.7001	0.3939476	0.3366731	599.3083	4.60697	0	9	1019	508						Frog_fixed.avi	0
6490	389	1006.518	504.8397	0.5473993	0.3154926	591.6307	4.608235	0	1029.925	517.1585	0.394017	0.336476	599.5212	4.606816	0	9	1018	511						Frog_fixed.avi	0
6507	390	-1280	-1024	-1	-1	-1	-1	4	-1280	-1024	-1	-1	-1	-1	4		0	0						Frog_fixed.avi	0
6524	391	-1280	-1024	-1	-1	-1	-1	4	-1280	-1024	-1	-1	-1	-1	4		0	0						Frog_fixed.avi	0
6540	392	-1280	-1024	-1	-1	-1	-1	4	-1280	-1024	-1	-1	-1	-1	4		0	0						Frog_fixed.avi	0
6557	393	-1280	-1024	-1	-1	-1	-1	4	-1280	-1024	-1	-1	-1	-1	4		0	0						Frog_fixed.avi	0
6574	394	-1280	-1024	-1	-1	-1	-1	4	-1280	-1024	-1	-1	-1	-1	4		0	0						Frog_fixed.avi	0
6590	395	-1280	-1024	-1	-1	-1	-1	4	-1280	-1024	-1	-1	-1	-1	4		0	0						Frog_fixed.avi	0
6607	396	-1280	-1024	-1	-1	-1	-1	4	-1280	-1024	-1	-1	-1	-1	4		0	0						Frog_fixed.avi	0
6624	397	1006.966	479.3286	0.548787	0.3165492	597.0913	4.623501	0	1037.03	499.572	0.3942466	0.3369205	598.9821	4.556952	0	10	1022	489						Frog_fixed.avi	0
6640	398	1007.558	478.588	0.5488438	0.3164791	597.0913	4.60996	0	1040.483	494.9901	0.3942872	0.3368081	598.8525	4.569784	0	10	1024	487						Frog_fixed.avi	0
6657	399	1017.182	478.1264	0.5488979	0.316354	597.0913	4.607363	0	1033.177	499.6958	0.3943188	0.336696	598.7381	4.521593	0	10	1025	489						Frog_fixed.avi	0
6674	400	1020.785	477.6648	0.5473399	0.3163875	588.8462	4.604766	0	1037.823	492.6541	0.3942937	0.3370023	598.7141	4.538766	0	10	1029	485						Frog_fixed.avi	0
6690	401	-1280	-1024	-1	-1	-1	-1	4	-1280	-1024	-1	-1	-1	-1	4	10	0	0						Frog_fixed.avi	0
6707	402	-1280	-1024	-1	-1	-1	-1	4	-1280	-1024	-1	-1	-1	-1	4	10	0	0						Frog_fixed.avi	0
6723	403	-1280	-1024	-1	-1	-1	-1	4	-1280	-1024	-1	-1	-1	-1	4	10	0	0						Frog_fixed.avi	0
6740	404	-1280	-1024	-1	-1	-1	-1	4	-1280	-1024	-1	-1	-1	-1	4	10	0	0						Frog_fixed.avi	0
6757	405	-1280	-1024	-1	-1	-1	-1	4	-1280	-1024	-1	-1	-1	-1	4	10	0	0						Frog_fixed.avi	0
6773	406	-1280	-1024	-1	-1	-1	-1	4	1041.782	492.984	0.3949026	0.3386984	598.7786	4.435206	0	10	1042	493						Frog_fixed.avi	0
6790	407	1010.603	489.7427	0.5490863	0.3189881	592.9016	4.51159	0	1030.863	511.6879	0.3951878	0.3387537	598.9041	4.403327	0	10	1021	501						Frog_fixed.avi	0
6807	408	1014.334	496.3922	0.5494911	0.3197687	592.9016	4.495795	0	1028.732	499.578	0.3955311	0.3393913	599.0621	4.41993	0	10	1022	498						Frog_fixed.avi	0
6823	409	1017.752	491.9114	0.5499325	0.3206122	592.9016	4.487222	0	1030.483	505.8754	0.3959722	0.3400143	599.0465	4.402964	0	10	1024	499						Frog_fixed.avi	0
6840	410	-1280	-1024	-1	-1	-1	-1	4	-1280	-1024	-1	-1	-1	-1	4	10	0	0						Frog_fixed.avi	0
6857	411	-1280	-1024	-1	-1	-1	-1	4	-1280	-1024	-1	-1	-1	-1	4	10	0	0						Frog_fixed.avi	0
6873	412	-1280	-1024	-1	-1	-1	-1	4	-1280	-1024	-1	-1	-1	-1	4	10	0	0						Frog_fixed.avi	0
6890	413	1021.515	483.444	0.5519176	0.3246545	592.9016	4.455688	0	1027.766	498.1295	0.3980146	0.3433222	599.218	4.37534	0	10	1025	491						Frog_fixed.avi	0
6907	414	-1280	-1024	-1	-1	-1	-1	4	-1280	-1024	-1	-1	-1	-1	4	10	0	0						Frog_fixed.avi	0
6923	415	1015.427	480.192	0.5534123	0.3270098	594.617	4.4345	0	1025.966	504.6066	0.3992147	0.3452962	599.223	4.359424	0	10	1021	492						Frog_fixed.avi	0
6940	416	1012.219	493.6239	0.5541102	0.328166	594.617	4.429589	0	1028.747	499.8356	0.3999571	0.3464043	599.2277	4.343185	0	10	1020	497						Frog_fixed.avi	0
6957	417	1017.222	483.5603	0.5548691	0.3294152	594.617	4.414485	0	1025.365	496.3819	0.4006931	0.3473999	599.4377	4.358466	0	10	1021	490						Frog_fixed.avi	0
6973	418	1016.751	489.1604	0.5564017	0.3304093	598.5072	4.406176	0	1033.773	492.1698	0.4016397	0.3486727	599.3883	4.363196	0	10	1025	491						Frog_fixed.avi	0
6990	419	1009.916	478.8515	0.5573122	0.3316071	598.5072	4.459476	0	1022.439	499.665	0.4025103	0.3492334	599.7626	4.338995	0	10	1016	489						Frog_fixed.avi	0
7007	420	1012.501	465.3212	0.5582078	0.3326449	598.5072	4.470997	0	1020.736	506.2293	0.4034893	0.3500885	599.8835	4.332602	0	10	1017	486						Frog_fixed.avi	0
7023	421	-1280	-1024	-1	-1	-1	-1	4	-1280	-1024	-1	-1	-1	-1	4	10	0	0						Frog_fixed.avi	0
7040	422	-1280	-1024	-1	-1	-1	-1	4	-1280	-1024	-1	-1	-1	-1	4	10	0	0						Frog_fixed.avi	0
7057	423	1002.608	486.7112	0.5597515	0.3352091	592.5395	4.408026	0	1022.515	502.6237	0.4063017	0.35257	600.6109	4.333317	0	10	1013	495						Frog_fixed.avi	0
7073	424	1010.414	487.1521	0.5605268	0.3360033	592.5395	4.404033	0	1022.498	501.4594	0.4071871	0.3533444	600.7512	4.310016	0	10	1016	494						Frog_fixed.avi	0
7090	425	1002.625	483.1383	0.5612389	0.3368327	592.5395	4.405093	0	1024.252	495.4066	0.4079615	0.3541148	600.8163	4.296062	0	10	1013	489						Frog_fixed.avi	0
7107	426	-1280	-1024	-1	-1	-1	-1	4	-1280	-1024	-1	-1	-1	-1	4	10	0	0						Frog_fixed.avi	0
7123	427	-1280	-1024	-1	-1	-1	-1	4	-1280	-1024	-1	-1	-1	-1	4	10	0	0						Frog_fixed.avi	0
7140	428	-1280	-1024	-1	-1	-1	-1	4	-1280	-1024	-1	-1	-1	-1	4	10	0	0						Frog_fixed.avi	0
7157	429	-1280	-1024	-1	-1	-1	-1	4	-1280	-1024	-1	-1	-1	-1	4	10	0	0						Frog_fixed.avi	0
7173	430	1013.244	470.5382	0.5640402	0.3408814	598.6482	4.428957	0	1018.116	497.2416	0.409915	0.3576387	602.1505	4.301293	0	10	1016	484						Frog_fixed.avi	0
7190	431	1014.478	466.5672	0.5636356	0.3417076	596.8785	4.431407	0	1013.626	496.4181	0.4100261	0.3585227	601.9198	4.307228	0	10	1014	481						Frog_fixed.avi	0
7207	432	1014.968	488.1986	0.5636966	0.3424797	596.8785	4.378383	0	1016.974	497.1899	0.4100125	0.3587595	602.5941	4.282109	0	10	1016	493						Frog_fixed.avi	0
7223	433	-1280	-1024	-1	-1	-1	-1	4	-1280	-1024	-1	-1	-1	-1	4	10	0	0						Frog_fixed.avi	0
7240	434	1009.731	479.2808	0.5638044	0.3438072	596.8785	4.40682	0	1019.971	497.0241	0.4102273	0.3594532	602.7278	4.281396	0	10	1015	488						Frog_fixed.avi	0
7257	435	999.4419	491.4826	0.5640569	0.3443191	596.8785	4.41462	0	1018.143	491.7586	0.4104877	0.3596509	602.7486	4.278498	0	10	1009	492						Frog_fixed.avi	0
7273	436	1001.512	494.3879	0.5645098	0.3450004	596.8785	4.412541	0	1016.61	499.0285	0.4109288	0.3598551	602.8016	4.292398	0	10	1009	497						Frog_fixed.avi	0
7290	437	1003.582	497.2932	0.5644414	0.3458017	593.2083	4.410462	0	1018.756	484.2271	0.4115977	0.3605931	602.6069	4.305672	0	10	1011	491						Frog_fixed.avi	0
7306	438	1004.605	507.5728	0.5653021	0.3466491	593.2083	4.35832	0	1020.172	495.0463	0.4123772	0.3606427	602.8077	4.308934	0	10	1012	501						Frog_fixed.avi	0
7323	439	1004.202	501.4761	0.566333	0.3476584	593.2083	4.379046	0	1022.133	489.7121	0.4133833	0.3611172	602.6443	4.305132	0	10	1013	496						Frog_fixed.avi	0
7340	440	853.2179	397.5503	0.5683916	0.3491465	593.2083	4.541461	0	1018.459	495.9112	0.4144875	0.3614822	602.6252	4.295915	0	10	936	447						Frog_fixed.avi	0
7356	441	-1280	-1024	-1	-1	-1	-1	4	-1280	-1024	-1	-1	-1	-1	4	10	0	0						Frog_fixed.avi	0
7373	442	1000.873	482.4104	0.5718535	0.3507912	601.3954	4.445344	0	1017.122	494.8803	0.4170899	0.3622912	602.4064	4.295543	0	10	1009	489						Frog_fixed.avi	0
7390	443	1000.184	470.7863	0.5733578	0.351949	601.3954	4.447965	0	1018.304	490.1735	0.4185367	0.3627918	602.28	4.304377	0	10	1009	480						Frog_fixed.avi	0
7406	444	-1280	-1024	-1	-1	-1	-1	4	-1280	-1024	-1	-1	-1	-1	4	10	0	0						Frog_fixed.avi	0
7423	445	-1280	-1024	-1	-1	-1	-1	4	-1280	-1024	-1	-1	-1	-1	4	10	0	0						Frog_fixed.avi	0
7440	446	-1280	-1024	-1	-1	-1	-1	4	-1280	-1024	-1	-1	-1	-1	4	10	0	0						Frog_fixed.avi	0
7456	447	1004.844	475.708	0.5796261	0.3559433	601.3954	4.431245	0	1017.43	493.6989	0.4244636	0.3646393	601.7228	4.317361	0	10	1011	485						Frog_fixed.avi	0
7473	448	994.371	469.6418	0.5811454	0.3567194	601.3954	4.452107	0	1014.691	500.1973	0.4259484	0.3648532	601.573	4.329063	0	10	1005	485						Frog_fixed.avi	0
7490	449	994.4763	474.0071	0.5810192	0.357388	592.7911	4.45815	0	1012.085	482.8517	0.4275449	0.3653964	601.1427	4.349569	0	10	1003	478						Frog_fixed.avi	0
7506	450	-1280	-1024	-1	-1	-1	-1	4	-1280	-1024	-1	-1	-1	-1	4	10	0	0						Frog_fixed.avi	0
7523	451	-1280	-1024	-1	-1	-1	-1	4	-1280	-1024	-1	-1	-1	-1	4	10	0	0						Frog_fixed.avi	0
7540	452	-1280	-1024	-1	-1	-1	-1	4	-1280	-1024	-1	-1	-1	-1	4	10	0	0						Frog_fixed.avi	0
7556	453	-1280	-1024	-1	-1	-1	-1	4	-1280	-1024	-1	-1	-1	-1	4	10	0	0						Frog_fixed.avi	0
7573	454	-1280	-1024	-1	-1	-1	-1	4	-1280	-1024	-1	-1	-1	-1	4	10	0	0						Frog_fixed.avi	0
7590	455	998.9176	486.8312	0.5912	0.3592714	594.507	4.417172	0	1009.603	496.6801	0.4368208	0.3640989	600.3593	4.382982	0	10	1004	492						Frog_fixed.avi	0
7606	456	-1280	-1024	-1	-1	-1	-1	4	-1280	-1024	-1	-1	-1	-1	4	10	0	0						Frog_fixed.avi	0
7623	457	-1280	-1024	-1	-1	-1	-1	4	-1280	-1024	-1	-1	-1	-1	4	10	0	0						Frog_fixed.avi	0
7640	458	-1280	-1024	-1	-1	-1	-1	4	-1280	-1024	-1	-1	-1	-1	4	10	0	0						Frog_fixed.avi	0
7656	459	-1280	-1024	-1	-1	-1	-1	4	-1280	-1024	-1	-1	-1	-1	4	10	0	0						Frog_fixed.avi	0
7673	460	994.8022	481.8273	0.5999609	0.3571343	594.507	4.431724	0	999.2329	499.6941	0.4451284	0.3621843	599.4138	4.379781	0	10	997	491						Frog_fixed.avi	0
7690	461	995.4042	486.7054	0.6016982	0.3564379	594.507	4.437239	0	1001.041	491.8579	0.4467891	0.3620003	599.4179	4.423339	0	10	998	489						Frog_fixed.avi	0
7706	462	-1280	-1024	-1	-1	-1	-1	4	-1280	-1024	-1	-1	-1	-1	4		0	0						Frog_fixed.avi	0
7723	463	-1280	-1024	-1	-1	-1	-1	4	-1280	-1024	-1	-1	-1	-1	4		0	0						Frog_fixed.avi	0
7740	464	-1280	-1024	-1	-1	-1	-1	4	-1280	-1024	-1	-1	-1	-1	4		0	0						Frog_fixed.avi	0
7756	465	-1280	-1024	-1	-1	-1	-1	4	-1280	-1024	-1	-1	-1	-1	4		0	0						Frog_fixed.avi	0
7773	466	-1280	-1024	-1	-1	-1	-1	4	-1280	-1024	-1	-1	-1	-1	4		0	0						Frog_fixed.avi	0
7790	467	-1280	-1024	-1	-1	-1	-1	4	-1280	-1024	-1	-1	-1	-1	4		0	0						Frog_fixed.avi	0
7806	468	-1280	-1024	-1	-1	-1	-1	4	-1280	-1024	-1	-1	-1	-1	4		0	0						Frog_fixed.avi	0
7823	469	-1280	-1024	-1	-1	-1	-1	4	-1280	-1024	-1	-1	-1	-1	4		0	0						Frog_fixed.avi	0
7840	470	-1280	-1024	-1	-1	-1	-1	4	-1280	-1024	-1	-1	-1	-1	4		0	0						Frog_fixed.avi	0
7856	471	-1280	-1024	-1	-1	-1	-1	4	-1280	-1024	-1	-1	-1	-1	4		0	0						Frog_fixed.avi	0
7873	472	-1280	-1024	-1	-1	-1	-1	4	-1280	-1024	-1	-1	-1	-1	4		0	0						Frog_fixed.avi	0
7889	473	-1280	-1024	-1	-1	-1	-1	4	-1280	-1024	-1	-1	-1	-1	4		0	0						Frog_fixed.avi	0
7906	474	-1280	-1024	-1	-1	-1	-1	4	-1280	-1024	-1	-1	-1	-1	4		0	0						Frog_fixed.avi	0
7923	475	-1280	-1024	-1	-1	-1	-1	4	-1280	-1024	-1	-1	-1	-1	4		0	0						Frog_fixed.avi	0
7939	476	-1280	-1024	-1	-1	-1	-1	4	-1280	-1024	-1	-1	-1	-1	4		0	0						Frog_fixed.avi	0
7956	477	-1280	-1024	-1	-1	-1	-1	4	-1280	-1024	-1	-1	-1	-1	4		0	0						Frog_fixed.avi	0
7973	478	984.1655	476.6579	0.6231084	0.3451468	591.0941	4.48375	0	1006.385	495.5632	0.4674114	0.3469599	595.8593	4.466277	0	11	995	486						Frog_fixed.avi	0
7989	479	-1280	-1024	-1	-1	-1	-1	4	-1280	-1024	-1	-1	-1	-1	4	11	0	0						Frog_fixed.avi	0
8006	480	-1280	-1024	-1	-1	-1	-1	4	-1280	-1024	-1	-1	-1	-1	4	11	0	0						Frog_fixed.avi	0
8023	481	-1280	-1024	-1	-1	-1	-1	4	-1280	-1024	-1	-1	-1	-1	4	11	0	0						Frog_fixed.avi	0
8039	482	986.5421	478.2407	0.6275327	0.3442216	590.363	4.480106	0	1000.193	495.4768	0.4713652	0.345527	594.0717	4.470023	0	11	993	487						Frog_fixed.avi	0
8056	483	-1280	-1024	-1	-1	-1	-1	4	-1280	-1024	-1	-1	-1	-1	4	11	0	0						Frog_fixed.avi	0
8073	484	-1280	-1024	-1	-1	-1	-1	4	-1280	-1024	-1	-1	-1	-1	4	11	0	0						Frog_fixed.avi	0
8089	485	-1280	-1024	-1	-1	-1	-1	4	-1280	-1024	-1	-1	-1	-1	4	11	0	0						Frog_fixed.avi	0
8106	486	-1280	-1024	-1	-1	-1	-1	4	-1280	-1024	-1	-1	-1	-1	4	11	0	0						Frog_fixed.avi	0
8123	487	990.7175	479.2542	0.6322246	0.3417009	589.2552	4.49483	0	999.5989	483.256	0.4759856	0.3435361	593.665	4.508648	0	11	995	481						Frog_fixed.avi	0
8139	488	987.7374	483.2207	0.6330398	0.3407806	589.2552	4.480818	0	996.1036	492.5606	0.4767887	0.3427341	593.665	4.5122	0	11	992	488						Frog_fixed.avi	0
8156	489	-1280	-1024	-1	-1	-1	-1	4	-1280	-1024	-1	-1	-1	-1	4		0	0						Frog_fixed.avi	0
8173	490	-1280	-1024	-1	-1	-1	-1	4	-1280	-1024	-1	-1	-1	-1	4		0	0						Frog_fixed.avi	0
8189	491	-1280	-1024	-1	-1	-1	-1	4	-1280	-1024	-1	-1	-1	-1	4		0	0						Frog_fixed.avi	0
8206	492	-1280	-1024	-1	-1	-1	-1	4	-1280	-1024	-1	-1	-1	-1	4		0	0						Frog_fixed.avi	0
8223	493	-1280	-1024	-1	-1	-1	-1	4	-1280	-1024	-1	-1	-1	-1	4		0	0						Frog_fixed.avi	0
8239	494	-1280	-1024	-1	-1	-1	-1	4	-1280	-1024	-1	-1	-1	-1	4		0	0						Frog_fixed.avi	0
8256	495	-1280	-1024	-1	-1	-1	-1	4	-1280	-1024	-1	-1	-1	-1	4		0	0						Frog_fixed.avi	0
8273	496	-1280	-1024	-1	-1	-1	-1	4	-1280	-1024	-1	-1	-1	-1	4		0	0						Frog_fixed.avi	0
8289	497	-1280	-1024	-1	-1	-1	-1	4	-1280	-1024	-1	-1	-1	-1	4		0	0						Frog_fixed.avi	0
8306	498	-1280	-1024	-1	-1	-1	-1	4	-1280	-1024	-1	-1	-1	-1	4		0	0						Frog_fixed.avi	0
8323	499	-1280	-1024	-1	-1	-1	-1	4	-1280	-1024	-1	-1	-1	-1	4		0	0						Frog_fixed.avi	0
8339	500	1003.365	471.8555	0.6376485	0.3356359	588.262	4.568365	0	1023.772	474.7633	0.4824373	0.3382604	595.5678	4.505787	0	12	1014	473						Frog_fixed.avi	0
8356	501	1027.426	472.35	0.6386794	0.3365518	590.4998	4.567441	0	1021.716	462.6899	0.4827513	0.3391469	595.5678	4.538223	0	12	1025	468						Frog_fixed.avi	0
8373	502	-1280	-1024	-1	-1	-1	-1	4	-1280	-1024	-1	-1	-1	-1	4	12	0	0						Frog_fixed.avi	0
8389	503	-1280	-1024	-1	-1	-1	-1	4	-1280	-1024	-1	-1	-1	-1	4	12	0	0						Frog_fixed.avi	0
8406	504	-1280	-1024	-1	-1	-1	-1	4	-1280	-1024	-1	-1	-1	-1	4	12	0	0						Frog_fixed.avi	0
8422	505	-1280	-1024	-1	-1	-1	-1	4	-1280	-1024	-1	-1	-1	-1	4	12	0	0						Frog_fixed.avi	0
8439	506	-1280	-1024	-1	-1	-1	-1	4	-1280	-1024	-1	-1	-1	-1	4	12	0	0						Frog_fixed.avi	0
8456	507	1019.573	467.4338	0.6397489	0.3375984	593.215	4.607455	0	1019.083	477.7723	0.4843658	0.339779	597.575	4.552019	0	12	1019	473						Frog_fixed.avi	0
8472	508	1019.517	463.9261	0.6397145	0.3371965	593.2651	4.599985	0	1020.148	475.6846	0.4844216	0.3397395	597.8865	4.545295	0	12	1020	470						Frog_fixed.avi	0
8489	509	1012.007	472.7972	0.6395493	0.3370378	593.2651	4.58484	0	1021.198	473.6107	0.4843658	0.3396048	598.2701	4.551924	0	12	1017	473						Frog_fixed.avi	0
8506	510	1020.124	462.5995	0.639417	0.3367296	594.431	4.626217	0	1018.675	481.9462	0.4841975	0.3392545	598.8984	4.547815	0	12	1019	472						Frog_fixed.avi	0
8522	511	-1280	-1024	-1	-1	-1	-1	4	-1280	-1024	-1	-1	-1	-1	4	12	0	0						Frog_fixed.avi	0
8539	512	1020.894	461.9026	0.6386735	0.335721	594.5205	4.615722	0	1013.267	489.4036	0.4836369	0.3380747	599.0331	4.525807	0	12	1017	476						Frog_fixed.avi	0
8556	513	1015.056	461.6002	0.6382309	0.3351932	595.577	4.63279	0	1017.373	473.0197	0.4833009	0.3378123	599.0331	4.550816	0	12	1016	467						Frog_fixed.avi	0
8572	514	1021.217	466.3377	0.6377363	0.3346767	595.7849	4.621994	0	1017.697	475.7277	0.4828963	0.337301	600.5254	4.576548	0	12	1019	471						Frog_fixed.avi	0
8589	515	-1280	-1024	-1	-1	-1	-1	4	-1280	-1024	-1	-1	-1	-1	4	12	0	0						Frog_fixed.avi	0
8606	516	-1280	-1024	-1	-1	-1	-1	4	-1280	-1024	-1	-1	-1	-1	4	12	0	0						Frog_fixed.avi	0
8622	517	-1280	-1024	-1	-1	-1	-1	4	-1280	-1024	-1	-1	-1	-1	4	12	0	0						Frog_fixed.avi	0
8639	518	1019.046	459.1659	0.6355162	0.3334994	597.2423	4.640794	0	1024.176	472.6204	0.4809569	0.3361779	601.7154	4.559906	0	12	1022	466						Frog_fixed.avi	0
8656	519	1017.013	464.8898	0.6348739	0.3334965	597.6811	4.630298	0	1026.621	475.1326	0.4803756	0.3362527	602.0772	4.563286	0	12	1022	470						Frog_fixed.avi	0
8672	520	1014.752	475.1798	0.6342006	0.3336183	597.7384	4.631527	0	1015.842	474.98	0.479747	0.3365425	602.5475	4.572871	0	12	1015	475						Frog_fixed.avi	0
8689	521	1014.77	462.045	0.6335472	0.3340551	598.117	4.626661	0	1027.969	475.0622	0.4791773	0.3370153	602.6193	4.565266	0	12	1021	469						Frog_fixed.avi	0
8706	522	1015.92	464.2589	0.6329236	0.3345323	598.4639	4.617567	0	1018.831	493.0888	0.4785861	0.3372229	602.6553	4.545446	0	12	1017	479						Frog_fixed.avi	0
8722	523	1020.204	462.5332	0.6322773	0.3351333	598.8117	4.638188	0	1018.811	476.5408	0.477919	0.3382404	602.6553	4.560763	0	12	1020	470						Frog_fixed.avi	0
8739	524	1015.904	463.8958	0.6315492	0.3356524	598.9606	4.617592	0	1015.213	482.6124	0.477275	0.3388983	603.308	4.569182	0	12	1016	473						Frog_fixed.avi	0
8756	525	-1280	-1024	-1	-1	-1	-1	4	-1280	-1024	-1	-1	-1	-1	4	12	0	0						Frog_fixed.avi	0
8772	526	1020.195	470.5411	0.6302173	0.3369127	599.6708	4.613081	0	1019.794	479.0317	0.4759935	0.3404231	603.322	4.57258	0	12	1020	475						Frog_fixed.avi	0
8789	527	1018.585	475.231	0.6294731	0.3376904	599.6142	4.615389	0	1021.959	480.7872	0.4753525	0.3412897	604.0168	4.576052	0	12	1020	478						Frog_fixed.avi	0
8806	528	1017.514	465.096	0.6287497	0.3385969	599.9289	4.612836	0	1020.5	473.1777	0.474625	0.3422677	604.1738	4.565227	0	12	1019	469						Frog_fixed.avi	0
8822	529	1012.508	475.5608	0.6279247	0.3393372	600.1453	4.601999	0	1026.175	478.9367	0.4739079	0.3432337	604.5269	4.585545	0	12	1019	477						Frog_fixed.avi	0
8839	530	-1280	-1024	-1	-1	-1	-1	4	-1280	-1024	-1	-1	-1	-1	4	12	0	0						Frog_fixed.avi	0
8856	531	1019.294	458.1621	0.6262933	0.3406138	600.3904	4.613007	0	1020.695	478.659	0.4722995	0.3448653	604.5822	4.556672	0	12	1020	468						Frog_fixed.avi	0
8872	532	1014.086	466.5413	0.6253651	0.340883	600.5961	4.61693	0	1021.944	482.0056	0.4714378	0.3455056	605.0449	4.556655	0	12	1018	474						Frog_fixed.avi	0
8889	533	1010.242	461.2581	0.6243978	0.3411286	600.709	4.615519	0	1019.128	471.6035	0.4705118	0.3460906	605.1071	4.562479	0	12	1015	466						Frog_fixed.avi	0
8906	534	-1280	-1024	-1	-1	-1	-1	4	-1280	-1024	-1	-1	-1	-1	4	12	0	0						Frog_fixed.avi	0
8922	535	1016.862	455.8872	0.6224139	0.3413694	600.7308	4.608954	0	1015.099	475.0792	0.4686049	0.3468075	605.7725	4.553797	0	12	1016	465						Frog_fixed.avi	0
8939	536	1021.074	457.5295	0.6214313	0.3412769	601.2225	4.599014	0	1017.764	479.775	0.4676469	0.3469601	605.96	4.550591	0	12	1019	469						Frog_fixed.avi	0
8956	537	1025.989	463.4364	0.6204582	0.341076	601.48	4.603151	0	1017.021	479.9184	0.4666961	0.3470754	606.1051	4.534036	0	12	1022	472						Frog_fixed.avi	0
8972	538	1018.458	465.4494	0.6194982	0.3409101	601.7177	4.599277	0	1024.649	477.9609	0.4658029	0.3471508	606.1104	4.525582	0	12	1022	472						Frog_fixed.avi	0
8989	539	1020.725	460.7962	0.6185677	0.3408329	601.8472	4.607697	0	1021.849	475.8141	0.4649465	0.3472766	606.4481	4.525156	0	12	1021	468						Frog_fixed.avi	0
9005	540	-1280	-1024	-1	-1	-1	-1	4	-1280	-1024	-1	-1	-1	-1	4	12	0	0						Frog_fixed.avi	0
9022	541	-1280	-1024	-1	-1	-1	-1	4	-1280	-1024	-1	-1	-1	-1	4	12	0	0						Frog_fixed.avi	0
9039	542	-1280	-1024	-1	-1	-1	-1	4	-1280	-1024	-1	-1	-1	-1	4	12	0	0						Frog_fixed.avi	0
9055	543	-1280	-1024	-1	-1	-1	-1	4	-1280	-1024	-1	-1	-1	-1	4	12	0	0						Frog_fixed.avi	0
9072	544	933.6848	566.6073	0.6145554	0.3415483	602.4833	4.55418	0	960.2955	562.281	0.4612642	0.3485844	607.1673	4.485798	0	12	947	564						Frog_fixed.avi	0
9089	545	732.0443	779.7138	0.6144606	0.3431385	602.7675	4.556972	0	789.4923	798.2811	0.4618231	0.3498805	606.9834	4.501418	0	12	761	789						Frog_fixed.avi	0
9105	546	-1280	-1024	-1	-1	-1	-1	4	-1280	-1024	-1	-1	-1	-1	4	13	0	0						Frog_fixed.avi	0
9122	547	465.882	1095.254	0.614347	0.3447499	602.7712	4.533114	0	496.371	1098.923	0.4624146	0.351454	607.1971	4.455884	0	13	481	1097						Frog_fixed.avi	0
9139	548	438.8671	1110.588	0.6137848	0.3453159	602.7712	4.552112	0	460.4443	1115.859	0.4620479	0.3514625	606.9716	4.459984	0	13	450	1113						Frog_fixed.avi	0
9155	549	445.7189	1130.384	0.6136011	0.3464073	602.7712	4.539829	0	443.2695	1132.967	0.4614592	0.3516061	606.9032	4.456112	0	13	444	1132						Frog_fixed.avi	0
9172	550	450.1779	1124.72	0.613524	0.3469875	603.5924	4.563792	0	454.9933	1126.731	0.4611148	0.3517066	606.8337	4.465044	0	13	453	1126						Frog_fixed.avi	0
9189	551	461.9145	1130.098	0.6134822	0.3483048	603.5875	4.538327	0	442.1353	1125.42	0.460845	0.3518735	606.8123	4.46207	0	13	452	1128						Frog_fixed.avi	0
9205	552	455.0413	1128.503	0.6134465	0.3492992	603.1399	4.540747	0	445.1765	1128.682	0.4607486	0.3519866	606.6371	4.452002	0	13	450	1129						Frog_fixed.avi	0
9222	553	447.0366	1123.295	0.6134444	0.3503465	602.7657	4.535897	0	449.18	1124.431	0.4606873	0.352101	606.397	4.458943	0	13	448	1124						Frog_fixed.avi	0
9239	554	460.0387	1129.541	0.6136326	0.3512075	602.8733	4.528353	0	450.9463	1124.846	0.4606727	0.3521774	606.2263	4.456056	0	13	455	1127						Frog_fixed.avi	0
9255	555	460.9246	1131.978	0.6137785	0.3519206	602.8415	4.52628	0	448.3313	1123.937	0.4606614	0.3521806	606.0604	4.446251	0	13	455	1128						Frog_fixed.avi	0
9272	556	467.9967	1142.695	0.6139103	0.3524103	602.6964	4.507499	0	454.0957	1128.317	0.4606438	0.3520256	605.9222	4.461469	0	13	461	1136						Frog_fixed.avi	0
9289	557	471.1306	1146.991	0.6139787	0.3526569	602.6531	4.516371	0	448.0322	1127.911	0.4606075	0.3518331	605.6426	4.441638	0	13	460	1137						Frog_fixed.avi	0
9305	558	463.7386	1138.764	0.6140254	0.3527259	602.941	4.534634	0	449.5607	1124.742	0.4605921	0.3514505	605.4733	4.450331	0	13	457	1132						Frog_fixed.avi	0
9322	559	465.783	1132.896	0.6141211	0.3526213	602.9302	4.540919	0	448.7565	1123.759	0.4605931	0.3509622	605.2047	4.438468	0	13	457	1128						Frog_fixed.avi	0
9339	560	461.8499	1138.371	0.6141819	0.3524205	603.0601	4.557599	0	456.0813	1126.75	0.4605687	0.3504328	605.068	4.462886	0	13	459	1133						Frog_fixed.avi	0
9355	561	456.1268	1128.794	0.6142726	0.3520433	603.0689	4.548956	0	454.8624	1122.637	0.4605311	0.3499622	604.9261	4.462124	0	13	455	1126						Frog_fixed.avi	0
9372	562	-1280	-1024	-1	-1	-1	-1	4	-1280	-1024	-1	-1	-1	-1	4	13	0	0						Frog_fixed.avi	0
9389	563	-1280	-1024	-1	-1	-1	-1	4	-1280	-1024	-1	-1	-1	-1	4	13	0	0						Frog_fixed.avi	0
9405	564	467.6612	1143.357	0.6142418	0.3506663	603.0641	4.548662	0	456.399	1124.66	0.4603312	0.3476681	604.0965	4.45466	0	13	462	1134						Frog_fixed.avi	0
9422	565	451.6923	1128.411	0.6140239	0.3499258	601.7998	4.553592	0	459.0529	1123.501	0.4602255	0.3466823	603.8787	4.458181	0	13	455	1126						Frog_fixed.avi	0
9439	566	448.9667	1132.939	0.6139107	0.3489806	601.5689	4.561918	0	459.1531	1120.247	0.4600877	0.3457066	603.5989	4.482249	0	13	454	1127						Frog_fixed.avi	0
9455	567	448.8143	1133.472	0.6137954	0.3481424	601.6926	4.569852	0	462.0369	1129.589	0.4599036	0.3448078	603.3859	4.467437	0	13	455	1132						Frog_fixed.avi	0
9472	568	-1280	-1024	-1	-1	-1	-1	4	-1280	-1024	-1	-1	-1	-1	4	13	0	0						Frog_fixed.avi	0
9489	569	450.985	1133.837	0.6134288	0.3467096	600.988	4.550179	0	459.9425	1123.913	0.4594184	0.3433413	602.869	4.463439	0	13	455	1129						Frog_fixed.avi	0
9505	570	454.4135	1125.864	0.6131595	0.3461297	600.8784	4.54819	0	463.5099	1124.015	0.4591125	0.3426962	602.5179	4.470804	0	13	459	1125						Frog_fixed.avi	0
9522	571	452.6544	1121.169	0.6128684	0.3455875	600.6426	4.571938	0	458.3353	1125.617	0.4587797	0.3421941	602.3233	4.458015	0	13	455	1123						Frog_fixed.avi	0
9539	572	-1280	-1024	-1	-1	-1	-1	4	-1280	-1024	-1	-1	-1	-1	4	13	0	0						Frog_fixed.avi	0
9555	573	331.1696	1166.591	0.6127982	0.3453861	600.5893	4.552632	0	339.9294	1175.778	0.4587742	0.342005	601.7947	4.477758	0	14	336	1171						Frog_fixed.avi	0
9572	574	312.9937	1166.286	0.6126173	0.3454234	599.8394	4.555101	0	313.3716	1173.639	0.4586101	0.3418903	601.2964	4.471071	0	14	313	1170						Frog_fixed.avi	0
9588	575	-1280	-1024	-1	-1	-1	-1	4	-1280	-1024	-1	-1	-1	-1	4	14	0	0						Frog_fixed.avi	0
9605	576	-1280	-1024	-1	-1	-1	-1	4	-1280	-1024	-1	-1	-1	-1	4	14	0	0						Frog_fixed.avi	0
9622	577	-1280	-1024	-1	-1	-1	-1	4	-1280	-1024	-1	-1	-1	-1	4	14	0	0						Frog_fixed.avi	0
9638	578	314.3745	1173.88	0.6117761	0.3454373	599.8348	4.565392	0	309.9734	1171.617	0.4574082	0.3414399	600.0483	4.476819	0	14	312	1173						Frog_fixed.avi	0
9655	579	307.8741	1175.07	0.6116304	0.3450554	598.6322	4.56158	0	317.3919	1169.439	0.4571478	0.3413411	599.725	4.469583	0	14	313	1172						Frog_fixed.avi	0
9672	580	308.0823	1176.96	0.6115656	0.3449319	598.6322	4.572389	0	312.1028	1174.294	0.4569246	0.3411875	599.3662	4.470242	0	14	310	1176						Frog_fixed.avi	0
9688	581	-1280	-1024	-1	-1	-1	-1	4	-1280	-1024	-1	-1	-1	-1	4		0	0						Frog_fixed.avi	0
9705	582	-1280	-1024	-1	-1	-1	-1	4	-1280	-1024	-1	-1	-1	-1	4		0	0						Frog_fixed.avi	0
9722	583	-1280	-1024	-1	-1	-1	-1	4	-1280	-1024	-1	-1	-1	-1	4		0	0						Frog_fixed.avi	0
9738	584	-1280	-1024	-1	-1	-1	-1	4	-1280	-1024	-1	-1	-1	-1	4		0	0						Frog_fixed.avi	0
9755	585	-1280	-1024	-1	-1	-1	-1	4	-1280	-1024	-1	-1	-1	-1	4		0	0						Frog_fixed.avi	0
9772	586	-1280	-1024	-1	-1	-1	-1	4	-1280	-1024	-1	-1	-1	-1	4		0	0						Frog_fixed.avi	0
9788	587	-1280	-1024	-1	-1	-1	-1	4	-1280	-1024	-1	-1	-1	-1	4		0	0						Frog_fixed.avi	0
9805	588	305.0125	1174.23	0.6107527	0.3439509	595.7121	4.557023	0	312.9568	1170.914	0.455735	0.341407	597.161	4.459428	0	15	309	1173						Frog_fixed.avi	0
9822	589	301.5773	1168.205	0.6108654	0.3436494	595.4579	4.562128	0	305.9267	1176.916	0.4558048	0.341154	596.9831	4.457093	0	15	304	1173						Frog_fixed.avi	0
9838	590	300.8279	1173.563	0.6110778	0.3433385	595.2347	4.555158	0	305.6324	1173.847	0.4559572	0.340864	596.6558	4.459714	0	15	303	1174						Frog_fixed.avi	0
9855	591	298.094	1166.24	0.6113232	0.3430179	594.9969	4.563622	0	312.362	1170.07	0.4562134	0.3405302	596.6564	4.459936	0	15	305	1168						Frog_fixed.avi	0
9872	592	305.9364	1176.376	0.6116835	0.3426307	594.7618	4.562147	0	306.4647	1177.296	0.4564982	0.3400104	596.3163	4.449657	0	15	306	1177						Frog_fixed.avi	0
9888	593	299.8721	1170.352	0.6120408	0.3423264	594.5937	4.564778	0	309.1256	1169.594	0.4568752	0.339593	596.3137	4.454044	0	15	304	1170						Frog_fixed.avi	0
9905	594	302.2242	1174.096	0.6125065	0.342059	594.4904	4.572781	0	307.7137	1176.523	0.4572788	0.3391148	596.3438	4.457746	0	15	305	1175						Frog_fixed.avi	0
9922	595	316.9865	1160.58	0.6128044	0.3415884	594.2964	4.576808	0	343.9854	1157.736	0.4575677	0.3385851	595.7747	4.463211	0	15	330	1159						Frog_fixed.avi	0
9938	596	516.024	939.8013	0.6121071	0.3399336	594.4164	4.572545	0	600.0174	908.636	0.4570859	0.3365364	596.1232	4.477901	0	15	558	924						Frog_fixed.avi	0
9955	597	-1280	-1024	-1	-1	-1	-1	4	-1280	-1024	-1	-1	-1	-1	4	16	0	0						Frog_fixed.avi	0
9972	598	-1280	-1024	-1	-1	-1	-1	4	-1280	-1024	-1	-1	-1	-1	4	16	0	0						Frog_fixed.avi	0
9988	599	-1280	-1024	-1	-1	-1	-1	4	-1280	-1024	-1	-1	-1	-1	4	16	0	0						Frog_fixed.avi	0
10005	600	-1280	-1024	-1	-1	-1	-1	4	-1280	-1024	-1	-1	-1	-1	4	16	0	0						Frog_fixed.avi	0
10022	601	-1280	-1024	-1	-1	-1	-1	4	-1280	-1024	-1	-1	-1	-1	4	16	0	0						Frog_fixed.avi	0
10038	602	-1280	-1024	-1	-1	-1	-1	4	-1280	-1024	-1	-1	-1	-1	4	16	0	0						Frog_fixed.avi	0
10055	603	971.6669	411.4005	0.6117697	0.3333605	593.7762	4.639999	0	991.8015	445.4839	0.4568996	0.3321791	596.3453	4.48965	0	16	982	428						Frog_fixed.avi	0
10072	604	983.4701	421.7235	0.612006	0.332806	593.7298	4.609672	0	987.7009	443.4662	0.4569008	0.3324403	596.3453	4.50064	0	16	986	433						Frog_fixed.avi	0
10088	605	983.3866	422.9238	0.6120948	0.3322871	593.7629	4.641852	0	984.8345	444.067	0.4569502	0.332381	596.045	4.500961	0	16	984	433						Frog_fixed.avi	0
10105	606	984.4443	418.0349	0.6121922	0.3317765	593.4917	4.642063	0	986.1486	444.3654	0.457007	0.3318492	596.0475	4.457314	0	16	985	431						Frog_fixed.avi	0
10121	607	982.738	424.1124	0.6122426	0.3310804	593.3292	4.625288	0	982.7894	445.9073	0.4569913	0.3313989	596.0475	4.491732	0	16	983	435						Frog_fixed.avi	0
10138	608	984.3055	421.1037	0.6122448	0.3303481	593.1252	4.635409	0	980.8752	460.2616	0.4569623	0.3306105	596.0475	4.468283	0	16	983	441						Frog_fixed.avi	0
10155	609	986.0529	421.5507	0.6122209	0.3296567	592.9974	4.663054	0	981.0585	456.8111	0.45691	0.3298714	596.0475	4.478491	0	16	984	439						Frog_fixed.avi	0
10171	610	982.1458	418.6993	0.6121715	0.329044	592.9598	4.631886	0	982.4502	453.481	0.4568188	0.3291974	596.0475	4.477998	0	16	982	436						Frog_fixed.avi	0
10188	611	985.9968	418.8496	0.6121062	0.3284748	592.9711	4.641643	0	991.4155	443.5641	0.4566325	0.3287757	596.0475	4.514047	0	16	989	431						Frog_fixed.avi	0
10205	612	975.5953	420.1867	0.6119291	0.3278819	592.7701	4.646856	0	994.6063	440.5383	0.4565154	0.3281372	595.6386	4.511126	0	16	985	430						Frog_fixed.avi	0
10221	613	-1280	-1024	-1	-1	-1	-1	4	-1280	-1024	-1	-1	-1	-1	4	16	0	0						Frog_fixed.avi	0
10238	614	-1280	-1024	-1	-1	-1	-1	4	-1280	-1024	-1	-1	-1	-1	4	16	0	0						Frog_fixed.avi	0
10255	615	-1280	-1024	-1	-1	-1	-1	4	-1280	-1024	-1	-1	-1	-1	4	16	0	0						Frog_fixed.avi	0
10271	616	985.4437	417.5581	0.6114057	0.3261627	592.1336	4.641213	0	985.256	449.6383	0.4558906	0.326012	595.3619	4.457837	0	16	985	434						Frog_fixed.avi	0
10288	617	984.1315	419.6176	0.6112245	0.3259269	592.1669	4.627501	0	982.0511	451.3493	0.4556517	0.3257977	595.3619	4.452143	0	16	983	435						Frog_fixed.avi	0
10305	618	982.0254	453.6712	0.6110312	0.3257216	592.1877	4.591031	0	992.171	488.3179	0.4555015	0.3258527	595.3619	4.441626	0	17	987	471						Frog_fixed.avi	0
10321	619	984.4318	451.8942	0.6107408	0.3256627	592.1877	4.594576	0	996.0176	479.2744	0.4551225	0.3260529	595.3619	4.464964	0	17	990	466						Frog_fixed.avi	0
10338	620	983.4076	461.8958	0.6104256	0.3254403	591.8371	4.590394	0	990.3452	482.3453	0.454787	0.3260106	594.8386	4.454969	0	17	987	472						Frog_fixed.avi	0
10355	621	981.7548	457.0219	0.6100601	0.3252383	591.7041	4.568187	0	993.5544	481.9129	0.4544391	0.3259668	594.9266	4.436221	0	17	988	469						Frog_fixed.avi	0
10371	622	986.2949	457.4849	0.6097248	0.3250133	591.949	4.575456	0	979.1995	490.8186	0.4540645	0.3256404	594.9606	4.401287	0	17	983	474						Frog_fixed.avi	0
10388	623	985.7189	461.5486	0.6092967	0.3248873	591.8146	4.550891	0	976.1095	488.7887	0.4536088	0.325668	594.9606	4.395366	0	17	981	475						Frog_fixed.avi	0
10405	624	988.352	455.6298	0.6088045	0.3247993	591.7922	4.571528	0	987.8783	482.0383	0.4531744	0.3257012	594.9606	4.381176	0	17	988	469						Frog_fixed.avi	0
10421	625	990.8203	461.5712	0.6082941	0.3247722	591.7776	4.555076	0	987.532	484.6226	0.4525973	0.3259912	594.9606	4.408689	0	17	989	473						Frog_fixed.avi	0
10438	626	988.6696	458.6961	0.6077367	0.3247297	591.9048	4.551045	0	985.4202	490.291	0.4520569	0.3260586	595.1077	4.400356	0	17	987	474						Frog_fixed.avi	0
10455	627	981.7474	460.1509	0.6071445	0.3246021	591.7288	4.537337	0	984.9028	490.8139	0.4515218	0.3260694	595.1796	4.400952	0	17	983	475						Frog_fixed.avi	0
10471	628	984.1785	458.2624	0.60658	0.3242607	591.6321	4.537817	0	981.6528	490.8781	0.4510432	0.3257067	595.1866	4.378607	0	17	983	475						Frog_fixed.avi	0
10488	629	991.2332	454.7906	0.6060234	0.323776	591.6049	4.531129	0	995.2501	479.3235	0.4504393	0.3256938	595.1866	4.390641	0	17	993	467						Frog_fixed.avi	0
10505	630	993.5261	455.1064	0.6054211	0.3232474	591.7567	4.52681	0	987.8713	489.5763	0.4498638	0.3253024	595.2939	4.381361	0	17	991	472						Frog_fixed.avi	0
10521	631	995.8018	456.3087	0.6048502	0.322724	591.9373	4.526363	0	989.1824	483.1898	0.4492811	0.3251514	595.4756	4.380243	0	17	992	470						Frog_fixed.avi	0
10538	632	989.1053	452.7521	0.6042563	0.3222528	592.2007	4.50753	0	988.2801	484.6262	0.4487233	0.3249558	595.6356	4.381547	0	17	989	469						Frog_fixed.avi	0
10555	633	992.0362	463.5801	0.6037243	0.3217466	592.2803	4.511131	0	982.0172	483.2705	0.4481689	0.3247462	595.9169	4.377872	0	17	987	473						Frog_fixed.avi	0
10571	634	992.3751	454.6708	0.6032146	0.3214244	592.256	4.498861	0	979.7367	491.0248	0.4476801	0.3245584	596.1016	4.377658	0	17	986	473						Frog_fixed.avi	0
10588	635	990.8356	453.7077	0.6027182	0.3211603	592.5236	4.510748	0	981.3822	490.8998	0.4472238	0.3244487	596.1935	4.379572	0	17	986	472						Frog_fixed.avi	0
10605	636	993.097	457.9239	0.6022588	0.3209081	592.5906	4.50311	0	982.1151	488.3489	0.4468733	0.3241321	596.1831	4.381481	0	17	988	473						Frog_fixed.avi	0
10621	637	986.7195	456.5889	0.6018333	0.3207232	592.7095	4.487002	0	983.2979	492.5057	0.446431	0.3243979	596.1831	4.373088	0	17	985	475						Frog_fixed.avi	0
10638	638	979.4459	460.3612	0.6014107	0.3206289	592.9134	4.476082	0	985.6064	499.9885	0.4461181	0.3241289	596.2422	4.37229	0	17	983	480						Frog_fixed.avi	0
10655	639	991.0806	460.3286	0.6011084	0.3205439	593.4566	4.488172	0	981.3224	488.1374	0.4457586	0.324488	596.2422	4.372694	0	17	986	474						Frog_fixed.avi	0
10671	640	987.0585	462.9183	0.6007666	0.3204973	593.4191	4.476735	0	980.3251	487.6433	0.4454111	0.324489	596.7479	4.370464	0	17	984	475						Frog_fixed.avi	0
10688	641	982.1246	457.5463	0.6004107	0.3204709	593.4863	4.480313	0	977.7915	493.3521	0.4451589	0.3243132	596.7341	4.347268	0	17	980	475						Frog_fixed.avi	0
10704	642	987.1882	450.5163	0.6001016	0.3205123	593.9767	4.467768	0	974.1038	486.312	0.4448041	0.3247533	596.7341	4.360902	0	17	981	468						Frog_fixed.avi	0
10721	643	977.5161	460.3716	0.5996802	0.3204964	594.2474	4.468116	0	982.1199	476.2504	0.4444888	0.3249205	597.524	4.376146	0	17	980	468						Frog_fixed.avi	0
10738	644	977.1738	462.7332	0.5992693	0.3205316	594.4611	4.464922	0	982.7575	479.1181	0.4441274	0.3251048	597.6438	4.400779	0	17	980	471						Frog_fixed.avi	0
10754	645	981.1263	459.6676	0.5988802	0.3206527	594.9687	4.468111	0	981.2438	486.6482	0.4437541	0.3253599	597.897	4.384541	0	17	981	473						Frog_fixed.avi	0
10771	646	983.4344	486.7188	0.5983333	0.3211899	594.8608	4.453616	0	978.7211	510.8158	0.4433482	0.3256789	597.9436	4.366283	0	17	981	499						Frog_fixed.avi	0
10788	647	1044.218	734.7037	0.5972601	0.3230746	595.0006	4.431086	0	1033.59	745.9589	0.4430613	0.3280643	597.9436	4.37455	0	18	1039	740						Frog_fixed.avi	0
10804	648	1037.311	784.973	0.5966971	0.323702	595.4081	4.430827	0	1038.964	813.165	0.4426858	0.3287579	598.686	4.392242	0	18	1038	799						Frog_fixed.avi	0
10821	649	1050.086	807.8527	0.5963957	0.3236251	595.6259	4.427416	0	1042.614	823.0105	0.4421341	0.3290916	599.1182	4.395339	0	18	1046	815						Frog_fixed.avi	0
10838	650	1042.499	797.3732	0.5959663	0.3236424	595.7825	4.423193	0	1036.681	823.13	0.441741	0.3294102	599.3224	4.378596	0	18	1040	810						Frog_fixed.avi	0
10854	651	1038.435	795.407	0.5955715	0.3236628	596.0763	4.41319	0	1035.528	820.6147	0.4412932	0.3298126	599.504	4.376393	0	18	1037	808						Frog_fixed.avi	0
10871	652	1042.537	795.2206	0.5952229	0.3236871	596.4005	4.426328	0	1038.617	823.1324	0.4408865	0.330086	599.5995	4.384896	0	18	1041	809						Frog_fixed.avi	0
10888	653	1041.069	795.5236	0.5948565	0.3236371	596.3813	4.423674	0	1043.347	815.8228	0.4405315	0.3303638	599.7993	4.379944	0	18	1042	806						Frog_fixed.avi	0
10904	654	1040.17	794.9429	0.5945607	0.3236108	596.6209	4.416497	0	1043.772	811.3884	0.440211	0.330512	600.0963	4.383847	0	18	1042	803						Frog_fixed.avi	0
10921	655	1038.284	794.9193	0.594291	0.3235245	596.9141	4.418134	0	1036.546	814.8296	0.4399629	0.3306329	600.2603	4.38363	0	18	1037	805						Frog_fixed.avi	0
10938	656	1047.419	797.7908	0.5941386	0.3234847	597.1495	4.430944	0	1037.206	812.0536	0.4397508	0.3306908	600.4293	4.380546	0	18	1042	805						Frog_fixed.avi	0
10954	657	1039.499	796.7419	0.5939358	0.3234076	597.2881	4.415373	0	1039.717	812.345	0.4396312	0.3306871	600.6157	4.377869	0	18	1040	805						Frog_fixed.avi	0
10971	658	1038.491	801.8276	0.5938131	0.3232474	597.2979	4.422456	0	1036.539	813.384	0.4395137	0.3306006	600.9771	4.390269	0	18	1038	808						Frog_fixed.avi	0
10988	659	1042.663	798.9017	0.5937721	0.3231287	597.4714	4.421299	0	1038.822	807.9119	0.4394315	0.3304546	601.3287	4.382708	0	18	1041	803						Frog_fixed.avi	0
11004	660	1039.944	796.5745	0.5937443	0.3230223	597.694	4.42036	0	1046.697	807.8587	0.4394207	0.3303161	601.3649	4.393281	0	18	1043	802						Frog_fixed.avi	0
11021	661	1033.801	788.8641	0.5937857	0.3225707	597.8959	4.425547	0	1041.38	792.4473	0.4395084	0.3298969	601.6936	4.403872	0	18	1038	791						Frog_fixed.avi	0
11038	662	992.3554	599.6779	0.5938606	0.3214709	598.1799	4.43331	0	1002.444	626.8458	0.4399945	0.3289959	601.7968	4.393904	0	19	997	613						Frog_fixed.avi	0
11054	663	940.4345	495.8289	0.5940428	0.3202154	598.6381	4.444573	0	960.1922	528.6296	0.4404903	0.3276411	601.8062	4.406522	0	19	950	512						Frog_fixed.avi	0
11071	664	937.6591	478.5817	0.5944029	0.3199423	598.7974	4.44817	0	940.5433	494.9938	0.4406266	0.3275946	601.8062	4.411075	0	19	939	487						Frog_fixed.avi	0
11088	665	931.3068	477.267	0.5946605	0.3197297	598.8485	4.426697	0	935.462	498.8359	0.4407701	0.3272978	602.1301	4.401933	0	19	933	488						Frog_fixed.avi	0
11104	666	937.4191	480.6201	0.5949277	0.3198893	598.8485	4.459696	0	940.5053	489.9192	0.4409672	0.3275903	602.1301	4.406116	0	19	939	485						Frog_fixed.avi	0
11121	667	937.6721	477.8875	0.5952429	0.3199636	599.2169	4.458749	0	941.4043	491.1908	0.4411655	0.3276751	602.5636	4.432169	0	19	940	485						Frog_fixed.avi	0
11138	668	938.0311	474.3651	0.5954978	0.3200727	599.1185	4.459945	0	933.7137	496.804	0.4414719	0.3275005	602.5487	4.382629	0	19	936	486						Frog_fixed.avi	0
11154	669	932.9928	482.8935	0.5957898	0.3200209	599.4524	4.45514	0	940.8314	488.058	0.4416641	0.3275569	602.5487	4.426514	0	19	937	485						Frog_fixed.avi	0
11171	670	931.8304	485.0427	0.5960386	0.319972	599.319	4.459105	0	942.3465	489.763	0.4419765	0.3277564	602.5487	4.432034	0	19	937	487						Frog_fixed.avi	0
11188	671	934.3425	478.0666	0.5963163	0.3199064	599.6827	4.461753	0	936.8979	488.779	0.4421744	0.3274832	602.7289	4.421582	0	19	936	483						Frog_fixed.avi	0
11204	672	926.2985	481.2504	0.5965025	0.3198792	599.6478	4.469643	0	945.7531	491.5703	0.4424319	0.3274435	602.7289	4.431245	0	19	936	486						Frog_fixed.avi	0
11221	673	941.2601	475.0793	0.5967786	0.3198549	599.9219	4.470974	0	937.8098	489.591	0.4426236	0.3274984	602.7289	4.414689	0	19	940	482						Frog_fixed.avi	0
11237	674	931.0343	476.188	0.5968886	0.3197948	600.0994	4.469093	0	935.9225	491.7711	0.4428501	0.3276773	602.7289	4.456028	0	19	933	484						Frog_fixed.avi	0
11254	675	932.405	474.1216	0.5970603	0.3197763	600.4481	4.47037	0	939.9893	492.8135	0.4430506	0.3273799	603.3628	4.436422	0	19	936	483						Frog_fixed.avi	0
11271	676	934.1159	478.1122	0.5972235	0.3197218	600.3978	4.471107	0	942.0554	490.3432	0.4432267	0.327674	603.3628	4.456186	0	19	938	484						Frog_fixed.avi	0
11287	677	933.5167	478.968	0.5973685	0.3196997	600.3203	4.478765	0	935.4131	492.7593	0.4433526	0.3273844	603.5502	4.45774	0	19	934	486						Frog_fixed.avi	0
11304	678	931.48	471.2706	0.5975373	0.3197321	600.7681	4.477284	0	933.429	494.7177	0.4435686	0.327653	603.5502	4.439924	0	19	932	483						Frog_fixed.avi	0
11321	679	925.9765	475.661	0.5976672	0.3196784	601.0149	4.477323	0	935.9204	487.7722	0.4437503	0.3276581	603.8799	4.472192	0	19	931	482						Frog_fixed.avi	0
11337	680	927.1223	478.1982	0.5978152	0.319643	600.8514	4.480889	0	933.6746	486.8339	0.4439112	0.3273583	603.9053	4.459536	0	19	930	483						Frog_fixed.avi	0
11354	681	931.3325	472.1017	0.5980149	0.3196102	601.2167	4.481532	0	929.9669	487.0983	0.4440999	0.3272865	603.9053	4.449561	0	19	931	480						Frog_fixed.avi	0
11371	682	922.1493	469.005	0.5981358	0.3196136	601.3948	4.485286	0	936.3927	480.979	0.4442667	0.327245	603.9053	4.451317	0	19	929	475						Frog_fixed.avi	0
11387	683	919.2769	475.2357	0.5982576	0.3196513	601.514	4.490378	0	927.7949	486.2941	0.4444574	0.3275307	603.9053	4.467923	0	19	924	481						Frog_fixed.avi	0
11404	684	928.6114	474.5551	0.5984695	0.3198424	601.644	4.494304	0	930.2955	487.98	0.4446637	0.3276015	604.5413	4.462993	0	19	929	481						Frog_fixed.avi	0
11421	685	924.971	473.1472	0.5986048	0.3201076	601.6133	4.492056	0	936.43	490.7168	0.4448416	0.3277545	604.6735	4.472266	0	19	931	482						Frog_fixed.avi	0
11437	686	916.0555	468.798	0.598692	0.3204367	601.858	4.488018	0	927.586	488.482	0.4449741	0.3280679	604.8936	4.455035	0	19	922	479						Frog_fixed.avi	0
11454	687	919.4596	473.114	0.5988443	0.3207762	602.2316	4.495774	0	929.2921	481.8109	0.4451248	0.3283767	604.8876	4.461322	0	19	924	477						Frog_fixed.avi	0
11471	688	923.9757	470.6082	0.5989392	0.3211838	602.3243	4.492079	0	930.4382	490.6974	0.4452617	0.3285792	605.1057	4.469759	0	19	927	481						Frog_fixed.avi	0
11487	689	916.9448	471.512	0.5990095	0.3214744	602.3392	4.488684	0	928.996	485.0439	0.445357	0.3289238	605.0784	4.469551	0	19	923	478						Frog_fixed.avi	0
11504	690	918.2242	470.3483	0.5990621	0.3216611	602.3958	4.489559	0	927.1655	482.344	0.4454237	0.3291095	605.0854	4.437259	0	19	923	476						Frog_fixed.avi	0
11521	691	915.0237	469.3437	0.5990925	0.3217416	602.4174	4.485303	0	926.5905	483.9588	0.445495	0.32912	605.4535	4.450019	0	19	921	477						Frog_fixed.avi	0
11537	692	920.2399	470.7585	0.5991744	0.3217111	602.7327	4.478285	0	931.0233	479.0519	0.4455637	0.3291045	605.7278	4.453918	0	20	926	475						Frog_fixed.avi	0
11554	693	869.4912	454.4988	0.5993552	0.3213674	602.7222	4.454345	0	879.4286	462.2086	0.4457974	0.3290778	605.4979	4.464383	0	20	874	458						Frog_fixed.avi	0
11571	694	881.1848	468.7079	0.5993657	0.321595	602.7222	4.484317	0	885.4033	467.8836	0.4458265	0.3290894	605.5754	4.457456	0	20	883	468						Frog_fixed.avi	0
11587	695	871.4934	463.6419	0.5993712	0.3215655	603.2196	4.469361	0	878.2954	464.5605	0.4458117	0.3291213	605.7476	4.440281	0	20	875	464						Frog_fixed.avi	0
11604	696	869.6109	462.4476	0.5993438	0.3215219	603.3911	4.466794	0	876.2368	462.7715	0.4457998	0.3291042	605.8602	4.456361	0	20	873	463						Frog_fixed.avi	0
11621	697	872.3187	459.995	0.5992957	0.321419	603.5817	4.461011	0	873.6677	467.4	0.4457614	0.3290167	606.0668	4.444181	0	20	873	464						Frog_fixed.avi	0
11637	698	873.7411	460.1666	0.5992163	0.3212816	603.8257	4.459234	0	877.5294	468.6713	0.4457283	0.328917	606.5744	4.443809	0	20	876	464						Frog_fixed.avi	0
11654	699	870.2096	461.3924	0.5991561	0.3211915	603.9931	4.454483	0	882.7906	460.8066	0.4457139	0.3288629	606.6209	4.418646	0	20	877	461						Frog_fixed.avi	0
11670	700	865.5306	461.304	0.5990562	0.3210999	604.0616	4.452621	0	880.0782	464.5114	0.445663	0.3288602	606.7657	4.413404	0	20	873	463						Frog_fixed.avi	0
11687	701	860.5773	462.8665	0.598933	0.3210263	604.0164	4.448175	0	876.4822	468.5367	0.4455873	0.3288875	606.874	4.403466	0	20	869	466						Frog_fixed.avi	0
11704	702	861.4836	460.4257	0.5988568	0.3210875	604.1342	4.425885	0	870.502	465.7523	0.4455141	0.3290182	607.0897	4.410229	0	20	866	463						Frog_fixed.avi	0
11720	703	855.9146	462.1594	0.5987647	0.3211643	604.4808	4.430759	0	868.5641	471.1381	0.4454693	0.3291748	607.179	4.402762	0	20	862	467						Frog_fixed.avi	0
11737	704	858.1851	461.9898	0.5987097	0.321276	604.6398	4.415302	0	870.4147	475.662	0.4454174	0.3293441	607.5339	4.394537	0	20	864	469						Frog_fixed.avi	0
11754	705	861.5701	462.4779	0.5986581	0.3214875	604.7992	4.441128	0	868.3893	469.0902	0.4453956	0.3297147	607.7244	4.377359	0	20	865	466						Frog_fixed.avi	0
11770	706	857.1247	463.3956	0.5986232	0.3217204	604.9691	4.409574	0	867.6633	468.2599	0.4453864	0.3300208	607.8655	4.39682	0	20	862	466						Frog_fixed.avi	0
11787	707	859.0748	460.2981	0.5985935	0.321959	605.118	4.412914	0	869.4461	466.5701	0.4454125	0.3303501	608.0941	4.370415	0	20	864	463						Frog_fixed.avi	0
11804	708	859.7239	458.0357	0.5985627	0.3221834	605.2936	4.418088	0	861.6935	466.0276	0.4453954	0.3306967	608.1204	4.357094	0	20	861	462						Frog_fixed.avi	0
11820	709	859.8962	463.4382	0.5985616	0.3223526	605.4543	4.398231	0	865.5354	473.9635	0.4454222	0.3309269	608.4399	4.358344	0	20	863	469						Frog_fixed.avi	0
11837	710	858.7604	464.7766	0.5985162	0.3225328	605.7075	4.402192	0	870.7585	464.3279	0.4454448	0.331251	608.5413	4.352688	0	20	865	465						Frog_fixed.avi	0
11854	711	854.2496	455.4919	0.5984849	0.3223594	605.7254	4.38631	0	864.78	464.218	0.4454485	0.3311459	608.5638	4.351147	0	20	860	460						Frog_fixed.avi	0
11870	712	856.0961	459.937	0.5984476	0.3224908	605.7254	4.403282	0	864.0994	474.2304	0.4453923	0.3312624	608.5638	4.333054	0	20	860	467						Frog_fixed.avi	0
11887	713	858.5339	463.5801	0.5984174	0.3223231	606.2178	4.391187	0	866.6862	464.0908	0.445439	0.3315881	608.5638	4.349557	0	20	863	464						Frog_fixed.avi	0
11904	714	852.9639	457.0746	0.5983918	0.3221886	606.3914	4.384335	0	863.511	475.717	0.4454432	0.3313236	609.2184	4.321048	0	20	858	466						Frog_fixed.avi	0
11920	715	854.9786	460.1684	0.5983869	0.3219909	606.4641	4.391816	0	863.9174	477.4845	0.4454409	0.3313313	609.2184	4.324061	0	20	859	469						Frog_fixed.avi	0
11937	716	848.4311	459.5134	0.598412	0.321725	606.5961	4.39573	0	861.984	468.8977	0.4454737	0.3312622	609.2184	4.348184	0	20	855	464						Frog_fixed.avi	0
11954	717	850.0116	450.6908	0.5984316	0.3214174	606.728	4.399583	0	857.4485	467.043	0.4455479	0.3313092	609.2184	4.34796	0	20	854	459						Frog_fixed.avi	0
11970	718	845.2671	462.1956	0.5984639	0.3210264	606.7518	4.385996	0	854.3429	472.9015	0.4455952	0.3309726	609.6436	4.357547	0	20	850	468						Frog_fixed.avi	0
11987	719	843.407	461.9845	0.5985232	0.3207183	606.9018	4.373663	0	853.0085	472.8668	0.4456874	0.3308064	609.8767	4.366385	0	20	848	467						Frog_fixed.avi	0
12004	720	846.026	464.2784	0.5985884	0.3201562	606.9174	4.366642	0	858.7925	469.3089	0.4457589	0.3303437	609.9091	4.331054	0	20	852	467						Frog_fixed.avi	0
12020	721	849.0574	458.0182	0.5987112	0.3203185	606.9174	4.384957	0	857.9738	467.9238	0.4459036	0.3305292	609.9091	4.346532	0	20	854	463						Frog_fixed.avi	0
12037	722	843.8453	459.3929	0.5988066	0.3201797	607.4251	4.393698	0	855.3043	462.1759	0.4460156	0.3304961	610.225	4.349	0	20	850	461						Frog_fixed.avi	0
12054	723	841.9596	461.7522	0.5988829	0.3201228	607.4688	4.395505	0	859.3204	459.7188	0.4461378	0.330515	610.2217	4.357598	0	20	851	461						Frog_fixed.avi	0
12070	724	833.5314	463.1931	0.5989745	0.3201826	607.4602	4.374872	0	857.245	469.8958	0.4462686	0.3305764	610.4347	4.363735	0	20	845	467						Frog_fixed.avi	0
12087	725	842.3334	454.9545	0.599149	0.3203773	607.6967	4.387443	0	850.4463	475.6588	0.4464008	0.3304651	610.4569	4.349771	0	20	846	465						Frog_fixed.avi	0
12104	726	843.8217	459.0551	0.5992542	0.3205233	607.7964	4.388846	0	854.5776	473.9446	0.4465373	0.3308751	610.4569	4.36956	0	20	849	466						Frog_fixed.avi	0
12120	727	836.7603	458.4088	0.5993648	0.3208094	607.7498	4.405609	0	848.2639	465.1117	0.4466701	0.3311718	610.4133	4.354762	0	20	843	462						Frog_fixed.avi	0
12137	728	830.2955	463.6649	0.5994881	0.3209143	607.7513	4.357625	0	851.7455	474.7494	0.446808	0.3311348	610.4175	4.331985	0	20	841	469						Frog_fixed.avi	0
12154	729	839.3963	461.7641	0.5996861	0.3216454	607.7513	4.403116	0	849.6415	476.0118	0.4469997	0.3317702	610.4175	4.36437	0	20	845	469						Frog_fixed.avi	0
12170	730	834.1981	455.2944	0.599834	0.3220596	607.9755	4.39398	0	844.2312	470.9187	0.4471285	0.3321381	610.671	4.357685	0	20	839	463						Frog_fixed.avi	0
12187	731	837.5005	459.5486	0.6000213	0.3222918	608.3105	4.391038	0	848.0604	467.7227	0.4472824	0.3323621	610.7835	4.370283	0	20	843	464						Frog_fixed.avi	0
12203	732	827.9687	464.8073	0.6002222	0.3221602	608.3302	4.37895	0	844.6165	471.9727	0.4474312	0.3324419	610.9001	4.377444	0	20	836	468						Frog_fixed.avi	0
12220	733	831.6189	460.0346	0.6003183	0.3224131	608.3302	4.399514	0	845.8792	482.9791	0.4476304	0.3321558	610.8965	4.353085	0	20	839	472						Frog_fixed.avi	0
12237	734	827.2582	457.3178	0.6004667	0.3223752	608.1696	4.39596	0	846.0962	474.8559	0.4477591	0.3324511	610.8965	4.372403	0	20	837	466						Frog_fixed.avi	0
12253	735	826.8386	461.1575	0.6006298	0.3223769	608.5142	4.401772	0	841.8917	471.2736	0.4479309	0.3324692	611.0321	4.381024	0	20	834	466						Frog_fixed.avi	0
12270	736	826.1941	461.5623	0.6008743	0.3223442	608.1916	4.396094	0	847.034	472.1664	0.4481977	0.3324405	611.0357	4.378744	0	20	837	467						Frog_fixed.avi	0
12287	737	828.9188	454.769	0.601191	0.3222676	608.3985	4.428535	0	840.5767	469.2132	0.4484998	0.3322927	611.0046	4.375935	0	20	835	462						Frog_fixed.avi	0
12303	738	789.5574	500.5763	0.6016877	0.322553	608.3055	4.392272	0	810.9201	509.8511	0.4491276	0.3323877	611.3213	4.370046	0	20	800	505						Frog_fixed.avi	0
12320	739	699.8916	642.1765	0.602396	0.3235323	608.4492	4.392902	0	726.5273	655.3004	0.4503403	0.333008	610.9165	4.380558	0	21	713	649						Frog_fixed.avi	0
12337	740	668.7101	671.4838	0.6030992	0.3238018	608.533	4.387814	0	689.0973	700.9285	0.4510758	0.3327233	611.1841	4.383762	0	21	679	686						Frog_fixed.avi	0
12353	741	667.6791	691.8638	0.6037388	0.3238961	608.4979	4.374863	0	678.4658	700.9096	0.4516056	0.3324435	611.2092	4.371257	0	21	673	696						Frog_fixed.avi	0
12370	742	677.1166	687.0103	0.6044317	0.3241292	608.5168	4.385495	0	677.7875	698.6727	0.4522125	0.3321335	611.1623	4.383019	0	21	677	693						Frog_fixed.avi	0
12387	743	668.6783	688.5616	0.6051376	0.3244632	608.6823	4.38328	0	670.8207	703.6334	0.452843	0.3319318	611.0797	4.376487	0	21	670	696						Frog_fixed.avi	0
12403	744	669.6516	690.0052	0.6058511	0.3249041	608.6633	4.387981	0	676.7172	707.7809	0.4534799	0.3318615	611.1958	4.381601	0	21	673	699						Frog_fixed.avi	0
12420	745	669.9844	685.8975	0.6065794	0.3254218	608.711	4.396671	0	677.2667	706.9374	0.4541196	0.3318754	611.4572	4.401748	0	21	674	696						Frog_fixed.avi	0
12437	746	664.8181	682.9456	0.6072162	0.3260196	608.7606	4.403072	0	675.4141	701.4872	0.4547692	0.3321359	611.1904	4.403567	0	21	670	692						Frog_fixed.avi	0
12453	747	667.1565	690.7148	0.6079164	0.3265444	608.7682	4.392475	0	678.1747	702.0031	0.4554054	0.3324778	611.2132	4.386987	0	21	673	696						Frog_fixed.avi	0
12470	748	666.3179	690.532	0.6085691	0.3270929	608.78	4.394125	0	673.9655	699.9271	0.4559916	0.3328928	611.3453	4.391138	0	21	670	695						Frog_fixed.avi	0
12487	749	663.1487	684.1555	0.6091512	0.3276763	608.8542	4.402303	0	678.6187	702.9046	0.4565977	0.3332986	611.4685	4.383	0	21	671	694						Frog_fixed.avi	0
12503	750	657.283	694.79	0.6097177	0.3281023	608.944	4.393457	0	676.7944	704.8245	0.4571784	0.3337061	611.4526	4.390031	0	21	667	700						Frog_fixed.avi	0
12520	751	668.4911	682.8537	0.6102986	0.3285345	609.1185	4.407849	0	675.9229	698.7729	0.4577242	0.3340916	611.4531	4.397205	0	21	672	691						Frog_fixed.avi	0
12537	752	666.8757	682.621	0.610792	0.3287011	609.2355	4.418491	0	677.0529	710.6628	0.4582172	0.3342482	611.5184	4.397169	0	21	672	697						Frog_fixed.avi	0
12553	753	732.733	560.6795	0.6107526	0.3283091	609.1701	4.417212	0	771.8551	565.4896	0.4585401	0.3339735	611.8522	4.414349	0	22	752	563						Frog_fixed.avi	0
12570	754	781.1514	505.3557	0.6107497	0.327814	609.5386	4.423993	0	809.114	519.4752	0.4587957	0.3335774	612.095	4.406593	0	22	795	512						Frog_fixed.avi	0
12587	755	822.6649	484.7386	0.6110751	0.3277014	609.6705	4.426248	0	839.3572	503.1605	0.4590485	0.3336377	612.3384	4.38637	0	22	831	494						Frog_fixed.avi	0
12603	756	826.2133	485.58	0.6115595	0.3277433	609.6702	4.43057	0	842.1351	496.5464	0.4593695	0.3339336	612.3436	4.423007	0	22	834	491						Frog_fixed.avi	0
12620	757	828.1424	486.7838	0.6119581	0.3277825	609.9595	4.433705	0	835.2161	497.4562	0.4597409	0.3340953	612.6122	4.42428	0	22	832	492						Frog_fixed.avi	0
12637	758	826.1553	489.6312	0.6123796	0.3275528	609.9653	4.412733	0	841.9673	502.3006	0.4601512	0.3343216	612.7201	4.41347	0	22	834	496						Frog_fixed.avi	0
12653	759	-1280	-1024	-1	-1	-1	-1	4	-1280	-1024	-1	-1	-1	-1	4	22	0	0						Frog_fixed.avi	0
12670	760	-1280	-1024	-1	-1	-1	-1	4	-1280	-1024	-1	-1	-1	-1	4	22	0	0						Frog_fixed.avi	0
12687	761	-1280	-1024	-1	-1	-1	-1	4	-1280	-1024	-1	-1	-1	-1	4	22	0	0						Frog_fixed.avi	0
12703	762	837.2141	490.036	0.6142039	0.3282195	609.9653	4.432548	0	843.2202	494.4774	0.4619825	0.3349305	613.3226	4.436642	0	22	840	492						Frog_fixed.avi	0
12720	763	836.9205	479.35	0.6147546	0.3284564	610.7905	4.453834	0	841.4151	504.7125	0.4625323	0.3349636	613.6307	4.427261	0	22	839	492						Frog_fixed.avi	0
12737	764	830.0919	481.7904	0.6152667	0.3286243	611.0519	4.454031	0	843.2504	503.4193	0.4630957	0.3349841	613.7272	4.444377	0	22	837	493						Frog_fixed.avi	0
12753	765	828.6732	484.5585	0.6158314	0.3288404	611.0305	4.455687	0	843.0627	502.3597	0.4636755	0.3349814	613.9549	4.442454	0	22	836	493						Frog_fixed.avi	0
12770	766	830.1411	480.8794	0.6163746	0.3291466	611.0641	4.448698	0	841.5447	504.1479	0.4642465	0.3349698	614.1003	4.434757	0	22	836	493						Frog_fixed.avi	0
12786	767	835.8508	496.4418	0.6168818	0.3291398	611.0784	4.449775	0	841.989	497.8533	0.4648123	0.3349651	614.1208	4.444361	0	22	839	497						Frog_fixed.avi	0
12803	768	829.4604	484.7301	0.6174406	0.3299223	611.0784	4.469075	0	836.9216	501.3307	0.4653489	0.3349562	614.2769	4.456944	0	22	833	493						Frog_fixed.avi	0
12820	769	823.6172	484.5767	0.6179437	0.3303416	611.5223	4.490024	0	841.9362	502.863	0.4658777	0.3349779	614.537	4.459541	0	22	833	494						Frog_fixed.avi	0
12836	770	821.9296	484.5086	0.6183963	0.3308162	611.6714	4.464427	0	841.957	509.4164	0.4663455	0.334707	614.5754	4.408938	0	22	832	497						Frog_fixed.avi	0
12853	771	828.2549	477.4981	0.6188051	0.3311418	611.9588	4.493735	0	845.9412	501.6155	0.4667394	0.3350004	614.5754	4.439846	0	22	837	490						Frog_fixed.avi	0
12870	772	832.272	481.6679	0.6191605	0.3313743	612.0734	4.484443	0	844.2825	501.0838	0.467075	0.3349347	614.8443	4.470303	0	22	838	491						Frog_fixed.avi	0
12886	773	818.77	478.3921	0.619331	0.3315766	612.1534	4.470472	0	835.7276	501.4775	0.4673033	0.3348966	614.7	4.472669	0	22	827	490						Frog_fixed.avi	0
12903	774	830.8258	477.2179	0.6195508	0.3317825	612.3259	4.493731	0	843.7994	505.1642	0.4674728	0.334864	614.733	4.4727	0	22	837	491						Frog_fixed.avi	0
12920	775	833.7607	478.2233	0.6195944	0.3318445	612.4044	4.491877	0	842.3474	505.0201	0.4675578	0.334832	614.9888	4.473944	0	22	838	492						Frog_fixed.avi	0
12936	776	829.8235	479.2323	0.6195439	0.3318781	612.6313	4.496948	0	842.7119	501.1498	0.4674994	0.3348488	614.9269	4.479802	0	22	836	490						Frog_fixed.avi	0
12953	777	822.3162	482.8243	0.6193352	0.33188	612.5291	4.497317	0	842.5333	501.0317	0.4673527	0.3349086	615.116	4.491887	0	22	832	492						Frog_fixed.avi	0
12970	778	826.0584	482.293	0.6190748	0.3318997	612.7932	4.502328	0	843.054	506.311	0.4670796	0.3349822	615.2775	4.48895	0	22	835	494						Frog_fixed.avi	0
12986	779	833.3405	483.1451	0.6187024	0.3319951	612.6269	4.492863	0	840.641	506.195	0.4666861	0.3352673	615.2999	4.476442	0	22	837	495						Frog_fixed.avi	0
13003	780	848.3893	505.6141	0.6181645	0.3324393	612.792	4.502506	0	855.3555	541.515	0.4662669	0.3358416	615.1219	4.4951	0	23	852	524						Frog_fixed.avi	0
13020	781	830.6625	505.8661	0.6176303	0.3324878	612.7957	4.503489	0	844.2765	542.824	0.4657486	0.3363206	615.1289	4.540781	0	23	837	524						Frog_fixed.avi	0
13036	782	832.1319	513.6505	0.6170085	0.3323694	612.7294	4.503976	0	845.8914	553.6841	0.4651214	0.336637	615.353	4.520306	0	23	839	534						Frog_fixed.avi	0
13053	783	827.3586	522.912	0.6163473	0.3321429	612.593	4.517904	0	845.8198	551.2646	0.4644651	0.3370385	615.1724	4.48899	0	23	837	537						Frog_fixed.avi	0
13070	784	832.7749	520.9007	0.6157002	0.3319523	612.5924	4.524388	0	845.9642	549.2987	0.4637739	0.337365	615.1107	4.505294	0	23	839	535						Frog_fixed.avi	0
13086	785	833.1586	513.7838	0.6149882	0.331778	612.4265	4.518826	0	848.4167	550.76	0.4630606	0.3376612	615.328	4.510693	0	23	841	532						Frog_fixed.avi	0
13103	786	-1280	-1024	-1	-1	-1	-1	4	-1280	-1024	-1	-1	-1	-1	4	23	0	0						Frog_fixed.avi	0
13120	787	829.9275	518.9774	0.6134674	0.33111	612.3727	4.507971	0	852.0413	548.9761	0.4615338	0.3379317	615.1456	4.511629	0	23	841	534						Frog_fixed.avi	0
13136	788	834.9319	512.4727	0.6127107	0.3307814	612.2422	4.527018	0	850.3817	551.3636	0.4607045	0.3379111	614.8745	4.501258	0	23	843	532						Frog_fixed.avi	0
13153	789	831.4853	518.3492	0.6118426	0.3302506	612.146	4.508853	0	847.9548	547.9941	0.4598631	0.3378533	614.746	4.509147	0	23	840	533						Frog_fixed.avi	0
13170	790	835.1789	519.6758	0.611001	0.3296131	611.7607	4.529923	0	848.3994	551.0237	0.458984	0.3376308	614.4985	4.507168	0	23	842	535						Frog_fixed.avi	0
13186	791	829.9231	525.1958	0.6102294	0.3286744	611.7461	4.499458	0	850.7549	545.2755	0.4580724	0.337238	614.4086	4.516894	0	23	840	535						Frog_fixed.avi	0
13203	792	839.6497	520.1578	0.6092278	0.3279831	611.7461	4.544726	0	852.3054	555.5056	0.4571526	0.3366681	614.3632	4.513097	0	23	846	538						Frog_fixed.avi	0
13220	793	846.8115	515.6411	0.6083137	0.3270692	611.2165	4.521183	0	855.9259	548.325	0.4561941	0.3361052	614.1288	4.521087	0	23	851	532						Frog_fixed.avi	0
13236	794	-1280	-1024	-1	-1	-1	-1	4	-1280	-1024	-1	-1	-1	-1	4	23	0	0						Frog_fixed.avi	0
13253	795	844.7329	514.3473	0.6064222	0.3252119	610.8078	4.512429	0	851.1514	552.1121	0.4542455	0.3349054	613.7376	4.513229	0	23	848	533						Frog_fixed.avi	0
13270	796	842.6306	509.8328	0.6054743	0.3242874	610.4838	4.529081	0	856.5217	557.8375	0.4532592	0.3342654	613.5572	4.518086	0	23	850	534						Frog_fixed.avi	0
13286	797	-1280	-1024	-1	-1	-1	-1	4	-1280	-1024	-1	-1	-1	-1	4	23	0	0						Frog_fixed.avi	0
13303	798	844.4776	514.2477	0.6035643	0.3222857	610.4453	4.538101	0	848.8812	545.8805	0.4512269	0.3330249	612.8374	4.517618	0	23	847	530						Frog_fixed.avi	0
13320	799	849.4928	512.2179	0.6026235	0.3213505	609.4725	4.53609	0	856.5546	545.8618	0.4502464	0.3324257	612.5036	4.508979	0	23	853	529						Frog_fixed.avi	0
13336	800	849.018	508.068	0.6016575	0.3204708	609.2686	4.521027	0	852.1821	556.4094	0.4492275	0.3318353	612.2024	4.53101	0	23	851	532						Frog_fixed.avi	0
13353	801	838.8321	517.9189	0.6008521	0.3193025	609.2302	4.524451	0	851.9873	547.7874	0.4482536	0.3313852	611.8912	4.530251	0	23	845	533						Frog_fixed.avi	0
13369	802	842.0198	507.8417	0.5998256	0.3187302	609.2302	4.555299	0	853.2687	553.4995	0.4472688	0.3309096	611.6689	4.53566	0	23	848	531						Frog_fixed.avi	0
13386	803	834.8065	513.7808	0.5990093	0.3176925	608.4481	4.520724	0	853.8972	547.0058	0.4463163	0.330549	611.29	4.5446	0	23	844	530						Frog_fixed.avi	0
13403	804	835.6244	517.5077	0.5981523	0.3168729	608.4481	4.526659	0	854.4581	554.6475	0.4453673	0.3300996	611.0902	4.533933	0	23	845	536						Frog_fixed.avi	0
13419	805	852.7648	505.0352	0.5971918	0.3163975	608.4481	4.57402	0	850.3812	549.6442	0.4444443	0.3297499	610.6548	4.524962	0	23	852	527						Frog_fixed.avi	0
13436	806	846.7847	512.4992	0.5962776	0.3156863	607.5272	4.545143	0	858.9946	549.152	0.443548	0.329339	610.4655	4.540798	0	23	853	531						Frog_fixed.avi	0
13453	807	847.2571	512.0084	0.5954194	0.3151534	607.0474	4.561078	0	860.9022	539.343	0.442629	0.3291089	610.1407	4.540337	0	23	854	526						Frog_fixed.avi	0
13469	808	840.1751	522.4396	0.5947153	0.3144247	606.9995	4.535131	0	852.4297	548.6337	0.4417365	0.3288886	609.8307	4.531998	0	23	846	536						Frog_fixed.avi	0
13486	809	-1280	-1024	-1	-1	-1	-1	4	-1280	-1024	-1	-1	-1	-1	4	23	0	0						Frog_fixed.avi	0
13503	810	-1280	-1024	-1	-1	-1	-1	4	-1280	-1024	-1	-1	-1	-1	4	23	0	0						Frog_fixed.avi	0
13519	811	870.3149	510.1321	0.5919636	0.3137498	606.9995	4.58717	0	889.8926	559.5941	0.4390218	0.3285499	609.184	4.547447	0	23	880	535						Frog_fixed.avi	0
13536	812	869.7614	520.866	0.5911347	0.3133624	605.1561	4.560177	0	894.673	550.3389	0.4381838	0.3283533	608.7599	4.539679	0	23	882	536						Frog_fixed.avi	0
13553	813	868.5693	523.7559	0.5904459	0.3127391	605.1279	4.554786	0	889.6427	553.0269	0.4373574	0.3280901	608.4647	4.536603	0	23	879	538						Frog_fixed.avi	0
13569	814	-1280	-1024	-1	-1	-1	-1	4	-1280	-1024	-1	-1	-1	-1	4		0	0						Frog_fixed.avi	0
13586	815	-1280	-1024	-1	-1	-1	-1	4	-1280	-1024	-1	-1	-1	-1	4		0	0						Frog_fixed.avi	0
13603	816	-1280	-1024	-1	-1	-1	-1	4	-1280	-1024	-1	-1	-1	-1	4		0	0						Frog_fixed.avi	0
13619	817	-1280	-1024	-1	-1	-1	-1	4	-1280	-1024	-1	-1	-1	-1	4		0	0						Frog_fixed.avi	0
13636	818	-1280	-1024	-1	-1	-1	-1	4	-1280	-1024	-1	-1	-1	-1	4		0	0						Frog_fixed.avi	0
13653	819	-1280	-1024	-1	-1	-1	-1	4	-1280	-1024	-1	-1	-1	-1	4		0	0						Frog_fixed.avi	0
13669	820	-1280	-1024	-1	-1	-1	-1	4	-1280	-1024	-1	-1	-1	-1	4		0	0						Frog_fixed.avi	0
13686	821	-1280	-1024	-1	-1	-1	-1	4	-1280	-1024	-1	-1	-1	-1	4		0	0						Frog_fixed.avi	0
13703	822	-1280	-1024	-1	-1	-1	-1	4	-1280	-1024	-1	-1	-1	-1	4		0	0						Frog_fixed.avi	0
13719	823	874.8755	525.3185	0.582441	0.3089696	602.2503	4.598495	0	-1280	-1024	-1	-1	-1	-1	4	24	875	525						Frog_fixed.avi	0
13736	824	870.9974	535.2261	0.5816754	0.308257	602.0996	4.584854	0	891.3734	549.4301	0.4281429	0.3260244	608.4631	4.556355	0	24	881	542						Frog_fixed.avi	0
13753	825	-1280	-1024	-1	-1	-1	-1	4	-1280	-1024	-1	-1	-1	-1	4	24	0	0						Frog_fixed.avi	0
13769	826	-1280	-1024	-1	-1	-1	-1	4	-1280	-1024	-1	-1	-1	-1	4	24	0	0						Frog_fixed.avi	0
13786	827	-1280	-1024	-1	-1	-1	-1	4	-1280	-1024	-1	-1	-1	-1	4	24	0	0						Frog_fixed.avi	0
13803	828	877.3976	516.6378	0.5790409	0.3052132	602.0459	4.601877	0	885.1185	550.3171	0.4253994	0.3238939	605.3534	4.55917	0	24	881	533						Frog_fixed.avi	0
13819	829	-1280	-1024	-1	-1	-1	-1	4	-1280	-1024	-1	-1	-1	-1	4	24	0	0						Frog_fixed.avi	0
13836	830	864.7711	529.5609	0.5777575	0.3023191	601.3269	4.584678	0	891.5034	553.1573	0.424204	0.3212453	605.0381	4.560648	0	24	878	541						Frog_fixed.avi	0
13853	831	-1280	-1024	-1	-1	-1	-1	4	-1280	-1024	-1	-1	-1	-1	4	24	0	0						Frog_fixed.avi	0
13869	832	870.9877	526.0054	0.5766339	0.2981758	601.299	4.590458	0	884.4268	549.7548	0.4230078	0.3171341	605.0356	4.550341	0	24	878	538						Frog_fixed.avi	0
13886	833	874.126	517.4091	0.5760829	0.2956405	601.2857	4.605671	0	887.1086	547.7056	0.4224403	0.3145018	605.1259	4.57992	0	24	881	533						Frog_fixed.avi	0
13902	834	877.6263	531.5319	0.5755302	0.2926145	601.2731	4.57861	0	883.1245	544.5131	0.4218924	0.3115671	605.2299	4.605894	0	24	880	538						Frog_fixed.avi	0
13919	835	870.6219	527.2982	0.5749153	0.2893566	601.2545	4.58951	0	886.3369	546.3523	0.4213518	0.3082715	605.0785	4.586694	0	24	878	537						Frog_fixed.avi	0
13936	836	869.2931	520.6009	0.5742636	0.2858983	601.3826	4.603048	0	889.4021	550.7335	0.420772	0.304567	605.3173	4.546971	0	24	879	536						Frog_fixed.avi	0
13952	837	873.5469	521.6226	0.5736587	0.2819524	601.448	4.593198	0	892.1782	547.4685	0.4201748	0.3006228	605.4007	4.535173	0	24	883	535						Frog_fixed.avi	0
13969	838	-1280	-1024	-1	-1	-1	-1	4	-1280	-1024	-1	-1	-1	-1	4	24	0	0						Frog_fixed.avi	0
13986	839	871.1974	517.3607	0.5721933	0.2730744	601.4769	4.621076	0	890.7288	546.2546	0.4188321	0.2916037	605.8113	4.568044	0	24	881	532						Frog_fixed.avi	0
14002	840	-1280	-1024	-1	-1	-1	-1	4	-1280	-1024	-1	-1	-1	-1	4		0	0						Frog_fixed.avi	0
14019	841	-1280	-1024	-1	-1	-1	-1	4	-1280	-1024	-1	-1	-1	-1	4		0	0						Frog_fixed.avi	0
14036	842	-1280	-1024	-1	-1	-1	-1	4	-1280	-1024	-1	-1	-1	-1	4		0	0						Frog_fixed.avi	0
14052	843	-1280	-1024	-1	-1	-1	-1	4	-1280	-1024	-1	-1	-1	-1	4		0	0						Frog_fixed.avi	0
14069	844	-1280	-1024	-1	-1	-1	-1	4	-1280	-1024	-1	-1	-1	-1	4		0	0						Frog_fixed.avi	0
14086	845	-1280	-1024	-1	-1	-1	-1	4	-1280	-1024	-1	-1	-1	-1	4		0	0						Frog_fixed.avi	0
14102	846	-1280	-1024	-1	-1	-1	-1	4	-1280	-1024	-1	-1	-1	-1	4		0	0						Frog_fixed.avi	0
14119	847	-1280	-1024	-1	-1	-1	-1	4	-1280	-1024	-1	-1	-1	-1	4		0	0						Frog_fixed.avi	0
14136	848	873.7621	424.9209	0.5659829	0.2213548	602.6199	4.587363	0	882.9965	460.0127	0.4131924	0.2420961	607.1523	4.509089	0	25	878	442						Frog_fixed.avi	0
14152	849	868.9945	427.3603	0.5655205	0.2159393	602.4383	4.59996	0	886.7329	460.9517	0.4126361	0.2367675	607.1523	4.537226	0	25	878	444						Frog_fixed.avi	0
14169	850	-1280	-1024	-1	-1	-1	-1	4	-1280	-1024	-1	-1	-1	-1	4		0	0						Frog_fixed.avi	0
14186	851	-1280	-1024	-1	-1	-1	-1	4	-1280	-1024	-1	-1	-1	-1	4		0	0						Frog_fixed.avi	0
14202	852	-1280	-1024	-1	-1	-1	-1	4	-1280	-1024	-1	-1	-1	-1	4		0	0						Frog_fixed.avi	0
14219	853	-1280	-1024	-1	-1	-1	-1	4	-1280	-1024	-1	-1	-1	-1	4		0	0						Frog_fixed.avi	0
14236	854	-1280	-1024	-1	-1	-1	-1	4	-1280	-1024	-1	-1	-1	-1	4		0	0						Frog_fixed.avi	0
14252	855	-1280	-1024	-1	-1	-1	-1	4	-1280	-1024	-1	-1	-1	-1	4		0	0						Frog_fixed.avi	0
14269	856	-1280	-1024	-1	-1	-1	-1	4	-1280	-1024	-1	-1	-1	-1	4		0	0						Frog_fixed.avi	0
14286	857	881.4877	432.289	0.5656786	0.1795766	598.7291	4.578339	0	879.8768	451.5402	0.4112988	0.1942733	601.8915	4.520064	0	26	881	442						Frog_fixed.avi	0
14302	858	877.4658	435.8551	0.566137	0.1755894	598.0402	4.575269	0	880.3108	447.941	0.4114659	0.1889889	600.9595	4.506504	0	26	879	442						Frog_fixed.avi	0
14319	859	875.4825	433.3694	0.5666031	0.1716889	597.3885	4.578585	0	877.5433	453.7824	0.4116525	0.1838823	599.92	4.512306	0	26	877	444						Frog_fixed.avi	0
14336	860	873.8777	434.2298	0.5670156	0.1675134	596.7192	4.581391	0	880.4407	449.3224	0.4118102	0.1786823	598.835	4.523099	0	26	877	442						Frog_fixed.avi	0
14352	861	878.2266	430.1104	0.5673541	0.1630879	596.055	4.563555	0	876.2689	449.5899	0.4118831	0.1733667	597.6959	4.522042	0	26	877	440						Frog_fixed.avi	0
14369	862	876.8016	433.2081	0.5675931	0.158415	595.0776	4.576684	0	874.5104	449.1016	0.411849	0.1680107	596.6219	4.507177	0	26	876	441						Frog_fixed.avi	0
14386	863	878.8644	437.3238	0.5676642	0.1536983	594.3639	4.558251	0	874.3921	452.0864	0.4117004	0.1628005	595.5668	4.532482	0	26	877	445						Frog_fixed.avi	0
14402	864	872.4683	435.2458	0.567453	0.1492435	593.7134	4.575029	0	877.6259	446.4752	0.4112908	0.157867	594.3951	4.5268	0	26	875	441						Frog_fixed.avi	0
14419	865	874.1351	442.1942	0.5670509	0.144981	592.5576	4.56319	0	874.6161	454.67	0.4106613	0.153137	593.4449	4.530023	0	26	874	448						Frog_fixed.avi	0
14436	866	875.4375	437.1577	0.5664175	0.1409553	591.8605	4.578932	0	873.7305	450.9491	0.4097435	0.1486577	592.3662	4.505632	0	26	875	444						Frog_fixed.avi	0
14452	867	871.7578	438.0004	0.5654435	0.1371031	591.0424	4.558336	0	870.3757	450.7439	0.4088506	0.1443751	592.3118	4.509775	0	26	871	444						Frog_fixed.avi	0
14469	868	889.3738	464.7502	0.5642529	0.1334139	590.2713	4.565288	0	899.2372	483.0852	0.4072632	0.1403677	592.3118	4.536019	0	26	894	474						Frog_fixed.avi	0
14485	869	881.5181	460.3957	0.562967	0.1294264	589.2315	4.582365	0	884.939	480.1395	0.4058359	0.1362008	589.6309	4.54002	0	26	883	470						Frog_fixed.avi	0
14502	870	890.7732	465.0899	0.5615408	0.1253171	588.2797	4.568635	0	892.213	488.6991	0.4042424	0.1318224	588.9291	4.528221	0	26	891	477						Frog_fixed.avi	0
14519	871	882.0417	461.9173	0.5599472	0.1209655	587.1512	4.566983	0	890.9061	480.5663	0.4025005	0.1272666	588.0429	4.529351	0	26	886	471						Frog_fixed.avi	0
14535	872	889.1659	468.7752	0.5583091	0.1165265	586.4462	4.572008	0	888.082	488.9886	0.4006671	0.122596	587.2147	4.528358	0	26	889	479						Frog_fixed.avi	0
14552	873	884.2031	464.7228	0.5565587	0.1124265	585.5052	4.576899	0	896.2792	485.4789	0.3987896	0.1181097	586.4845	4.523676	0	26	890	475						Frog_fixed.avi	0
14569	874	889.0911	456.1968	0.5547612	0.1088201	584.6434	4.575656	0	882.5845	485.156	0.3967711	0.1139322	585.5132	4.530631	0	26	886	471						Frog_fixed.avi	0
14586	875	887.3749	457.4093	0.5529405	0.1056378	583.8047	4.578845	0	886.2534	478.3058	0.3948445	0.11013	584.7555	4.528731	0	26	887	468						Frog_fixed.avi	0
14602	876	883.252	461.4675	0.5511122	0.1028362	583.0124	4.580148	0	894.7408	484.5504	0.3928975	0.1066582	584.1658	4.539806	0	26	889	473						Frog_fixed.avi	0
14619	877	887.1968	457.9325	0.5493276	0.1004926	582.5378	4.570471	0	894.627	486.0307	0.3909804	0.1035412	583.6078	4.540804	0	26	891	472						Frog_fixed.avi	0
14635	878	886.998	457.1832	0.5475948	0.09836156	581.7784	4.577343	0	895.3977	486.1053	0.3890908	0.1007432	582.9299	4.526995	0	26	891	472						Frog_fixed.avi	0
14652	879	886.0169	461.7766	0.5458534	0.09633124	581.1846	4.576477	0	895.9061	476.254	0.3872501	0.09827328	582.2456	4.536193	0	26	891	469						Frog_fixed.avi	0
14669	880	884.6533	454.36	0.5441734	0.0945122	580.6512	4.582177	0	891.9732	483.1121	0.3854415	0.09591698	581.6216	4.566271	0	26	888	469						Frog_fixed.avi	0
14685	881	885.0336	451.1165	0.5425044	0.09255916	580.2863	4.585433	0	893.5043	480.987	0.3836624	0.09362512	581.0065	4.537532	0	26	889	466						Frog_fixed.avi	0
14702	882	885.5981	461.5387	0.5408087	0.09053486	579.9316	4.573544	0	890.6694	478.451	0.3818659	0.09138682	580.5262	4.532247	0	26	888	470						Frog_fixed.avi	0
14719	883	883.938	450.5844	0.5390691	0.08875909	579.5861	4.585293	0	892.4235	478.0663	0.3800188	0.08924967	580.0704	4.512701	0	26	888	464						Frog_fixed.avi	0
14735	884	883.3692	453.4902	0.5372027	0.08708866	579.3326	4.587312	0	895.5352	482.9171	0.3780726	0.08729109	579.7522	4.529194	0	26	889	468						Frog_fixed.avi	0
14752	885	881.8179	461.0617	0.5352293	0.08571116	579.066	4.585742	0	888.9249	484.9124	0.3760135	0.08564587	579.3232	4.526006	0	26	885	473						Frog_fixed.avi	0
14769	886	881.8411	450.4656	0.5331742	0.08472332	578.9008	4.581753	0	890.0575	475.9422	0.3738732	0.08434635	578.8253	4.50808	0	26	886	463						Frog_fixed.avi	0
14785	887	886.1552	454.0694	0.531025	0.08396445	578.4169	4.579251	0	892.7504	475.1324	0.3716619	0.08338793	578.5155	4.511114	0	26	889	465						Frog_fixed.avi	0
14802	888	881.8476	451.91	0.5288796	0.08356673	578.198	4.58064	0	889.6266	472.9937	0.3694257	0.08273102	578.1872	4.506406	0	26	886	462						Frog_fixed.avi	0
14819	889	881.0308	446.0204	0.526562	0.083622	578.0853	4.575777	0	884.2252	468.0325	0.3671294	0.08247978	577.7034	4.509461	0	26	883	457						Frog_fixed.avi	0
14835	890	882.188	456.1003	0.5242859	0.08409342	577.8103	4.562635	0	882.5147	467.3534	0.364721	0.08260064	577.4602	4.512738	0	26	882	462						Frog_fixed.avi	0
14852	891	880.6111	447.7231	0.5219326	0.08478761	577.7997	4.560064	0	884.2163	464.4901	0.362277	0.08282261	577.1709	4.492641	0	26	882	456						Frog_fixed.avi	0
14869	892	882.5685	451.5269	0.5194815	0.08576272	577.7032	4.552554	0	886.5051	471.7318	0.3598068	0.08320431	576.9365	4.499199	0	26	885	462						Frog_fixed.avi	0
14885	893	882.753	450.092	0.5169433	0.08682767	577.5372	4.559306	0	888.1897	469.3733	0.357214	0.08375052	576.7048	4.489927	0	26	885	460						Frog_fixed.avi	0
14902	894	882.8226	449.2934	0.5143203	0.0879292	577.3591	4.549455	0	889.6677	465.2712	0.3547875	0.0842042	576.6841	4.477511	0	26	886	457						Frog_fixed.avi	0
14919	895	881.3243	454.7639	0.511629	0.08900448	577.725	4.556303	0	885.2353	470.0807	0.3518527	0.08534406	576.6841	4.475414	0	26	883	462						Frog_fixed.avi	0
14935	896	883.6974	454.5993	0.5088878	0.08999226	577.4687	4.543047	0	894.3556	473.8857	0.3491419	0.086329	576.4683	4.477715	0	26	889	464						Frog_fixed.avi	0
14951	897	883.8845	448.7344	0.5061137	0.09080489	577.871	4.54896	0	890.7793	468.257	0.3463331	0.08737868	576.3095	4.47137	0	26	887	458						Frog_fixed.avi	0
14968	898	887.4942	454.4798	0.5033063	0.0912975	577.9352	4.548223	0	886.9609	467.5406	0.3435346	0.08822778	576.22	4.476159	0	26	887	461						Frog_fixed.avi	0
14985	899	886.9331	459.5004	0.5005116	0.09145197	578.207	4.545876	0	888.8136	474.4491	0.3406905	0.08879579	576.4688	4.471011	0	26	888	467						Frog_fixed.avi	0
15001	900	885.7612	457.7314	0.497644	0.09139602	578.3749	4.543243	0	888.2281	469.5195	0.3378525	0.08933862	576.3355	4.451736	0	26	887	464						Frog_fixed.avi	0
15018	901	881.0449	455.1782	0.4947597	0.09122966	578.4774	4.542832	0	888.3378	466.9996	0.3350059	0.08989939	576.4244	4.450793	0	26	885	461						Frog_fixed.avi	0
15035	902	881.7271	447.0344	0.4919066	0.09107523	578.8168	4.542762	0	895.7593	472.5597	0.332193	0.09038625	576.5369	4.443687	0	26	889	460						Frog_fixed.avi	0
15051	903	884.8203	448.5172	0.4891098	0.09083856	578.9104	4.536942	0	886.8127	471.874	0.3293442	0.09100832	576.5724	4.423494	0	26	886	460						Frog_fixed.avi	0
15068	904	886.4879	456.0276	0.4863151	0.09056959	579.0876	4.533765	0	883.6239	468.0438	0.3265446	0.09166735	576.4271	4.427511	0	26	885	462						Frog_fixed.avi	0
15085	905	885.3265	452.8276	0.4835019	0.09036424	579.4131	4.530951	0	885.6971	467.8625	0.3237697	0.09225425	576.5404	4.429563	0	26	886	460						Frog_fixed.avi	0
15101	906	879.3964	443.047	0.4807247	0.09017842	579.3325	4.538297	0	889.3275	467.0624	0.3210615	0.09264018	576.7695	4.42672	0	26	884	455						Frog_fixed.avi	0
15118	907	889.1131	454.251	0.4780175	0.0898312	579.6302	4.535066	0	890.8542	473.3556	0.3183521	0.09308738	577.0392	4.422267	0	26	890	464						Frog_fixed.avi	0
15134	908	886.9381	452.0272	0.4752936	0.08965168	579.7189	4.528222	0	890.6104	466.7782	0.315668	0.09352325	577.1038	4.405663	0	26	889	459						Frog_fixed.avi	0
15151	909	885.2596	454.5165	0.4726012	0.08967374	579.8152	4.537109	0	887.6134	470.6297	0.3129731	0.09401432	577.1539	4.42066	0	26	886	463						Frog_fixed.avi	0
15168	910	883.8519	447.8606	0.469949	0.09000415	579.8744	4.541341	0	891.1006	473.2692	0.3103361	0.09465363	577.2964	4.420413	0	26	887	461						Frog_fixed.avi	0
15184	911	887.1887	455.4521	0.4673558	0.09042614	580.061	4.538398	0	890.4066	468.8371	0.3077617	0.09551886	577.2142	4.414816	0	26	889	462						Frog_fixed.avi	0
15201	912	886.4104	447.7507	0.4648137	0.09105526	580.1339	4.541931	0	887.5652	464.5689	0.3052409	0.09638527	577.2441	4.413725	0	26	887	456						Frog_fixed.avi	0
15218	913	888.1733	450.459	0.462411	0.09143998	580.063	4.532243	0	890.4731	472.8147	0.3028303	0.09714083	577.3532	4.409348	0	26	889	462						Frog_fixed.avi	0
15234	914	886.2889	443.5463	0.460056	0.09181248	579.9412	4.535535	0	888.4445	468.0413	0.3004607	0.09782959	577.3542	4.42488	0	26	887	456						Frog_fixed.avi	0
15251	915	885.795	449.9237	0.4577776	0.09187569	580.2	4.544748	0	889.7846	470.0555	0.2982098	0.09827995	577.2807	4.414667	0	26	888	460						Frog_fixed.avi	0
15268	916	884.0599	442.6341	0.4555689	0.09178644	579.9939	4.536097	0	887.1959	465.0866	0.2959943	0.09861069	577.2629	4.424181	0	26	886	454						Frog_fixed.avi	0
15284	917	887.9044	453.1732	0.4534289	0.09147853	580.2205	4.555322	0	892.3266	478.2128	0.2938761	0.09873984	577.1762	4.41345	0	26	890	466						Frog_fixed.avi	0
15301	918	886.5945	459.6386	0.4513264	0.09116014	580.1666	4.540229	0	886.8231	473.4579	0.2917568	0.09887446	577.1364	4.424258	0	26	887	467						Frog_fixed.avi	0
15318	919	886.2652	447.5345	0.4493008	0.0908552	580.1818	4.563982	0	890.6104	481.9566	0.2897256	0.09878029	577.1436	4.431069	0	26	888	465						Frog_fixed.avi	0
15334	920	882.5267	453.5905	0.4473152	0.09033475	580.0943	4.553771	0	887.5377	473.205	0.2877054	0.09882898	576.8769	4.429838	0	26	885	463						Frog_fixed.avi	0
15351	921	885.4465	459.5795	0.4453503	0.08961558	580.1171	4.557477	0	893.1964	469.2406	0.2857542	0.09858042	576.9276	4.43754	0	26	889	464						Frog_fixed.avi	0
15368	922	889.472	461.6195	0.4434776	0.08881523	580.0535	4.566815	0	890.7923	473.1665	0.2838267	0.09828074	576.777	4.442478	0	26	890	467						Frog_fixed.avi	0
15384	923	889.2939	459.9143	0.4416393	0.08799298	579.9534	4.570193	0	884.833	469.9924	0.28192	0.09796744	576.4873	4.452264	0	26	887	465						Frog_fixed.avi	0
15401	924	887.4513	456.9937	0.4398257	0.08714807	579.9195	4.564651	0	891.3718	472.0241	0.2801329	0.09751822	576.4808	4.450621	0	26	889	465						Frog_fixed.avi	0
15418	925	890.9417	458.77	0.4381037	0.08623067	579.7184	4.579384	0	894.7958	478.0077	0.2783928	0.09701344	576.5991	4.477372	0	26	893	468						Frog_fixed.avi	0
15434	926	890.7761	456.2462	0.4363899	0.08538872	579.7392	4.572175	0	894.7533	480.8062	0.2766498	0.09654249	576.6059	4.463857	0	26	893	469						Frog_fixed.avi	0
15451	927	887.5366	456.4795	0.434759	0.08464175	579.4548	4.580855	0	895.6584	473.7882	0.2750124	0.09618492	576.4596	4.466268	0	26	892	465						Frog_fixed.avi	0
15468	928	891.4233	460.3599	0.4332354	0.08397213	579.3122	4.569416	0	894.1371	477.165	0.2734396	0.09589268	576.3849	4.479039	0	26	893	469						Frog_fixed.avi	0
15484	929	892.3862	453.3318	0.4317474	0.08359656	579.1161	4.594326	0	889.0961	480.4939	0.2719137	0.09571457	576.2617	4.479264	0	26	891	467						Frog_fixed.avi	0
15501	930	887.0059	458.7335	0.4303432	0.08327364	579.024	4.597552	0	893.1506	479.1998	0.2705329	0.09568357	576.2498	4.472851	0	26	890	469						Frog_fixed.avi	0
15518	931	886.1982	455.2985	0.4291481	0.08309084	578.6935	4.609549	0	892.4896	479.4043	0.2692875	0.09569924	576.2703	4.500829	0	26	889	467						Frog_fixed.avi	0
15534	932	891.4536	456.0688	0.4280793	0.0829915	578.5632	4.610229	0	890.1482	480.8062	0.2681803	0.09582505	576.2248	4.506595	0	26	891	468						Frog_fixed.avi	0
15551	933	889.2678	452.0634	0.4271688	0.08286174	578.3613	4.623668	0	894.2233	474.2237	0.2672976	0.09598807	576.0624	4.510251	0	26	892	463						Frog_fixed.avi	0
15568	934	887.6969	456.381	0.426441	0.08269299	578.1974	4.605274	0	896.6937	475.1137	0.2665572	0.09610465	576.1886	4.519258	0	26	892	466						Frog_fixed.avi	0
15584	935	891.7346	477.099	0.4258829	0.08267573	578.153	4.622174	0	902.9606	514.6329	0.266059	0.09631412	576.2908	4.53744	0	27	897	496						Frog_fixed.avi	0
15601	936	885.2483	483.4533	0.4254703	0.08275478	577.9519	4.630091	0	892.1821	516.3558	0.2657084	0.09667677	576.119	4.550429	0	27	889	500						Frog_fixed.avi	0
15618	937	889.2986	489.7669	0.4253469	0.08272658	577.847	4.628758	0	896.0314	518.7611	0.2655596	0.09693062	576.1501	4.555511	0	27	893	504						Frog_fixed.avi	0
15634	938	888.0063	488.4674	0.4253914	0.08282865	577.7823	4.633705	0	897.2351	515.5374	0.2655995	0.09721226	576.0433	4.560572	0	27	893	502						Frog_fixed.avi	0
15651	939	878.051	491.0836	0.4256017	0.08290684	577.5466	4.635688	0	893.6603	517.1463	0.2658236	0.09735755	575.8801	4.566056	0	27	886	504						Frog_fixed.avi	0
15668	940	884.9316	496.9268	0.4260482	0.08300269	577.4739	4.637328	0	894.4666	519.2249	0.2662288	0.0974599	575.9832	4.587466	0	27	890	508						Frog_fixed.avi	0
15684	941	883.509	497.9162	0.4266281	0.08313643	577.5002	4.633817	0	898.9635	518.6003	0.2668417	0.09757981	576.0016	4.593388	0	27	891	508						Frog_fixed.avi	0
15701	942	888.4077	496.8747	0.4274341	0.08334013	577.5764	4.631896	0	888.335	511.9995	0.2675639	0.09781162	575.7697	4.601551	0	27	888	504						Frog_fixed.avi	0
15717	943	884.7016	493.1807	0.4283537	0.08367664	577.5919	4.631717	0	889.6841	516.4926	0.268517	0.09789684	575.6807	4.605291	0	27	887	505						Frog_fixed.avi	0
15734	944	885.7715	499.1474	0.4294225	0.08387443	577.592	4.643401	0	890.5297	518.5033	0.2695788	0.09797198	575.8425	4.615597	0	27	888	509						Frog_fixed.avi	0
15751	945	882.2694	493.3438	0.4305921	0.08424456	577.3848	4.631553	0	901.7664	523.8658	0.2707981	0.09786772	576.004	4.616156	0	27	892	509						Frog_fixed.avi	0
15767	946	884.5942	499.2413	0.4318494	0.08461625	577.6525	4.644027	0	889.9454	517.457	0.2720031	0.09791612	575.6959	4.619629	0	27	887	508						Frog_fixed.avi	0
15784	947	879.8638	495.6907	0.4331539	0.08511963	577.6297	4.637583	0	898.3428	520.94	0.2733461	0.09778927	576.0252	4.640778	0	27	889	508						Frog_fixed.avi	0
15801	948	881.4993	501.0869	0.4344803	0.08558144	577.6974	4.629974	0	896.8606	519.8096	0.2746645	0.09775346	576.1106	4.636167	0	27	889	510						Frog_fixed.avi	0
15817	949	880.8114	497.1092	0.4358144	0.0862112	577.9672	4.65007	0	896.884	519.5291	0.2760336	0.09769755	576.1018	4.652033	0	27	889	508						Frog_fixed.avi	0
15834	950	880.7651	494.6009	0.4372026	0.08679479	578.0384	4.645247	0	892.6419	525.2269	0.2773752	0.09755014	576.2766	4.655396	0	27	887	510						Frog_fixed.avi	0
15851	951	883.4512	502.0211	0.4385326	0.08728086	578.076	4.640158	0	889.1564	532.5627	0.2787246	0.0974735	576.5089	4.653671	0	27	886	517						Frog_fixed.avi	0
15867	952	879.2986	498.9724	0.4398195	0.08789241	578.3361	4.65175	0	891.5223	526.512	0.2800822	0.09743931	576.4014	4.664712	0	27	885	513						Frog_fixed.avi	0
15884	953	881.5732	496.9745	0.4411877	0.08851042	578.3216	4.659771	0	895.2534	527.8272	0.2814464	0.09745015	576.6027	4.671637	0	27	888	512						Frog_fixed.avi	0
15901	954	880.6343	501.8496	0.4425164	0.08907811	578.5873	4.656985	0	889.5946	526.3237	0.2827894	0.09754489	576.9106	4.667501	0	27	885	514						Frog_fixed.avi	0
15917	955	874.7479	498.3507	0.4437937	0.08981171	578.5924	4.660556	0	885.8677	521.9756	0.284145	0.09786832	576.9161	4.671084	0	27	880	510						Frog_fixed.avi	0
15934	956	882.0143	502.697	0.4451562	0.09057153	578.7512	4.65468	0	895.701	528.5889	0.2855615	0.09814112	577.2864	4.682991	0	27	889	516						Frog_fixed.avi	0
15951	957	877.2451	500.3945	0.4464797	0.0913573	579.2199	4.671406	0	895.7718	522.2789	0.2869411	0.09854537	577.615	4.687097	0	27	887	511						Frog_fixed.avi	0
15967	958	873.5458	499.3941	0.4478412	0.09215967	579.2606	4.666058	0	889.021	525.9914	0.2883166	0.09897519	577.91	4.694035	0	27	881	513						Frog_fixed.avi	0
15984	959	875.3342	501.7887	0.4491882	0.09302281	579.2085	4.6717	0	891.8735	522.1147	0.2897337	0.09952808	578.0331	4.700751	0	27	884	512						Frog_fixed.avi	0
16001	960	874.1602	501.2241	0.45055	0.09401584	579.5534	4.67905	0	896.0318	526.8227	0.2911997	0.1000803	578.4502	4.710407	0	27	885	514						Frog_fixed.avi	0
16017	961	872.0997	501.5785	0.4519493	0.09505411	579.9117	4.672157	0	893.1067	530.4671	0.2926367	0.1007349	578.7771	4.712532	0	27	883	516						Frog_fixed.avi	0
16034	962	872.5769	503.79	0.4533845	0.09606452	580.0597	4.687551	0	892.845	530.4607	0.2941101	0.1014735	578.9733	4.706933	0	27	883	517						Frog_fixed.avi	0
16051	963	875.9064	515.4551	0.4547615	0.09724364	580.2629	4.673558	0	889.8669	530.2303	0.2955469	0.102365	579.3543	4.698475	0	27	883	523						Frog_fixed.avi	0
16067	964	955.0454	666.04	0.4554984	0.09975424	580.7211	4.689603	0	995.3878	673.8146	0.2969117	0.1043741	579.7515	4.706598	0	28	975	670						Frog_fixed.avi	0
16084	965	960.9075	715.032	0.4566459	0.1016293	581.1508	4.687205	0	981.2808	741.1154	0.2983674	0.1057756	579.6924	4.71188	0	28	971	728						Frog_fixed.avi	0
16101	966	971.3105	725.2619	0.4581265	0.1028322	581.2564	4.68353	0	984.6974	743.7538	0.299722	0.1067517	580.0316	4.702566	0	28	978	735						Frog_fixed.avi	0
16117	967	971.0508	720.8781	0.459572	0.1040765	581.3595	4.681908	0	987.6866	748.9119	0.3011425	0.1077022	580.4694	4.702623	0	28	979	735						Frog_fixed.avi	0
16134	968	971.012	721.3648	0.4609659	0.1052356	581.6858	4.688901	0	990.2355	748.0852	0.3024988	0.1086517	580.8268	4.693657	0	28	981	735						Frog_fixed.avi	0
16151	969	962.1978	717.8946	0.4623094	0.1063083	582.114	4.684764	0	982.7762	749.7169	0.3038645	0.1095051	580.9594	4.701757	0	28	972	734						Frog_fixed.avi	0
16167	970	970.5214	719.9739	0.4637238	0.1071294	582.1879	4.683101	0	980.4769	747.4928	0.305234	0.1102874	581.1996	4.716666	0	28	975	734						Frog_fixed.avi	0
16184	971	964.0186	713.777	0.4650261	0.1079158	582.1994	4.693679	0	982.6438	747.4873	0.3065764	0.1110016	581.5309	4.699518	0	28	973	731						Frog_fixed.avi	0
16200	972	957.866	721.7136	0.4663481	0.1084156	582.636	4.68874	0	984.2013	744.0502	0.3079496	0.1116713	581.6289	4.702542	0	28	971	733						Frog_fixed.avi	0
16217	973	966.2554	723.2098	0.467705	0.1089553	582.6841	4.677724	0	982.7282	753.2324	0.309242	0.1121678	582.1066	4.707172	0	28	974	738						Frog_fixed.avi	0
16234	974	955.6043	715.8791	0.4689593	0.1094058	582.9559	4.683048	0	984.9543	745.9763	0.3105691	0.1127818	582.1274	4.70515	0	28	970	731						Frog_fixed.avi	0
16250	975	964.4939	718.5266	0.4702999	0.1097357	582.9484	4.683206	0	979.6027	747.7135	0.3118904	0.1133077	582.3387	4.695155	0	28	972	733						Frog_fixed.avi	0
16267	976	942.5988	634.4633	0.4716325	0.1095294	583.2627	4.705837	0	975.3269	669.29	0.3133833	0.1132846	582.5347	4.716923	0	29	959	652						Frog_fixed.avi	0
16284	977	922.3096	489.3676	0.4729255	0.1084928	583.7079	4.688535	0	941.3471	531.415	0.3150707	0.112575	582.5621	4.726206	0	29	932	510						Frog_fixed.avi	0
16300	978	893.4582	429.0843	0.474208	0.1078264	583.6729	4.696832	0	926.8275	461.6559	0.3165482	0.1121599	582.8198	4.707745	0	29	910	445						Frog_fixed.avi	0
16317	979	889.3659	439.6376	0.475619	0.1075318	583.8345	4.69731	0	918.5248	458.3395	0.3176907	0.1121323	582.9232	4.721234	0	29	904	449						Frog_fixed.avi	0
16334	980	891.1656	433.1241	0.4769875	0.1072256	583.9282	4.702127	0	918.4537	464.6047	0.3189738	0.1120242	582.9788	4.716763	0	29	905	449						Frog_fixed.avi	0
16350	981	897.545	436.497	0.4784052	0.1066774	583.9486	4.690599	0	910.1794	460.3636	0.3202295	0.1119525	582.9314	4.729959	0	29	904	448						Frog_fixed.avi	0
16367	982	894.5197	435.5857	0.4797709	0.10619	583.767	4.699653	0	912.9788	460.1933	0.3215929	0.1118033	582.8693	4.72593	0	29	904	448						Frog_fixed.avi	0
16384	983	889.8768	430.7493	0.4811675	0.1056361	583.7014	4.698269	0	919.4286	462.7665	0.3229735	0.1115416	583.0059	4.721251	0	29	905	447						Frog_fixed.avi	0
16400	984	887.671	431.5515	0.4826163	0.1049445	583.7245	4.700381	0	913.0109	462.3189	0.3243344	0.1112561	582.9781	4.721918	0	29	900	447						Frog_fixed.avi	0
16417	985	885.0538	438.2965	0.4840582	0.1041955	583.7979	4.706465	0	912.9737	460.2602	0.3257655	0.1109575	582.8757	4.731104	0	29	899	449						Frog_fixed.avi	0
16434	986	882.7664	431.9863	0.4855344	0.1035601	583.768	4.704041	0	911.2668	463.7703	0.3272007	0.1105696	582.7505	4.731219	0	29	897	448						Frog_fixed.avi	0
16450	987	882.6134	431.8382	0.4870238	0.1030175	583.6617	4.70698	0	911.0013	459.2563	0.3286857	0.1102763	582.6139	4.734713	0	29	897	446						Frog_fixed.avi	0
16467	988	883.7772	427.2683	0.4885746	0.1025253	583.404	4.71841	0	908.0315	461.6056	0.3301831	0.1100111	582.5162	4.735602	0	29	896	444						Frog_fixed.avi	0
16484	989	886.0287	431.6035	0.4901303	0.1021146	583.2076	4.724965	0	910.0076	458.3256	0.3317088	0.1098295	582.4365	4.733765	0	29	898	445						Frog_fixed.avi	0
16500	990	888.0114	434.2893	0.4916892	0.1018501	583.1152	4.720894	0	909.8737	458.805	0.3332652	0.1097549	582.2342	4.740796	0	29	899	447						Frog_fixed.avi	0
16517	991	888.3623	433.1941	0.4932266	0.101753	583.0169	4.718926	0	911.7869	457.6169	0.3348098	0.1097381	582.0961	4.734243	0	29	900	445						Frog_fixed.avi	0
16534	992	883.2685	432.3147	0.4947537	0.1017123	582.9211	4.740223	0	906.7151	459.0085	0.3363248	0.1096788	582.0046	4.736209	0	29	895	446						Frog_fixed.avi	0
16550	993	884.0116	432.9242	0.4962951	0.1016885	583.0186	4.732411	0	910.1305	458.6276	0.3378417	0.1096197	581.9313	4.742065	0	29	897	446						Frog_fixed.avi	0
16567	994	886.089	434.7478	0.4977491	0.1016754	582.8735	4.732403	0	909.1798	462.2568	0.3393156	0.1095485	581.9058	4.744472	0	29	898	449						Frog_fixed.avi	0
16584	995	884.1278	432.3447	0.4992163	0.1016873	582.8231	4.73765	0	914.617	456.2346	0.3407546	0.109561	581.9127	4.750827	0	29	899	444						Frog_fixed.avi	0
16600	996	884.3438	437.3606	0.5006487	0.1017707	582.807	4.739257	0	913.3611	455.8473	0.3421486	0.109648	582.065	4.746739	0	29	899	447						Frog_fixed.avi	0
16617	997	888.4802	434.4797	0.5020332	0.10194	582.7729	4.75914	0	913.699	456.7164	0.3435343	0.1098441	581.8677	4.755112	0	29	901	446						Frog_fixed.avi	0
16633	998	880.5744	432.9013	0.5032715	0.1021872	582.7232	4.73765	0	910.1251	456.2398	0.3448218	0.1101052	581.8438	4.747093	0	29	895	445						Frog_fixed.avi	0
16650	999	893.2946	435.1769	0.5045499	0.1024736	582.5889	4.740683	0	906.2411	456.1319	0.3459932	0.1103304	581.7792	4.74753	0	29	900	446						Frog_fixed.avi	0
16667	1000	881.8342	437.2119	0.5056641	0.1026625	582.6447	4.746653	0	911.426	460.0888	0.3471364	0.1104766	582.1041	4.748008	0	29	897	449						Frog_fixed.avi	0
16683	1001	883.0562	437.5505	0.5067234	0.1029031	582.6265	4.743891	0	910.951	458.9749	0.3482181	0.1107842	581.7668	4.742103	0	29	897	448						Frog_fixed.avi	0
16700	1002	878.6569	434.7199	0.5077337	0.103197	582.628	4.74311	0	915.711	454.9585	0.3492397	0.1109589	581.9314	4.749411	0	29	897	445						Frog_fixed.avi	0
16717	1003	881.9136	436.6576	0.5087022	0.1033555	582.5652	4.750597	0	913.6337	458.8878	0.3501769	0.1110536	581.9931	4.761992	0	29	898	448						Frog_fixed.avi	0
16733	1004	886.0918	437.5186	0.5095987	0.1033821	582.5439	4.750329	0	908.3713	455.6241	0.3510148	0.1110538	581.8402	4.745279	0	29	897	447						Frog_fixed.avi	0
16750	1005	886.5869	437.0323	0.5104582	0.1033305	582.2668	4.754246	0	911.6187	459.3018	0.351894	0.1109094	581.7949	4.744766	0	29	899	448						Frog_fixed.avi	0
16767	1006	885.3519	435.7474	0.5112634	0.1031026	582.194	4.746016	0	917.5657	460.9431	0.352712	0.1106548	582.0139	4.741824	0	29	901	448						Frog_fixed.avi	0
16783	1007	887.6534	445.784	0.5120581	0.1028246	582.3395	4.759702	0	912.1749	470.7217	0.3534857	0.1105532	581.756	4.743919	0	29	900	458						Frog_fixed.avi	0
16800	1008	884.9296	444.4631	0.5128552	0.1025223	581.9506	4.746037	0	912.5693	475.1326	0.3543036	0.110429	581.7176	4.738984	0	29	899	460						Frog_fixed.avi	0
16817	1009	879.7632	447.086	0.5136034	0.1021002	582.1664	4.744628	0	908.241	471.6231	0.355	0.110391	581.5504	4.737113	0	29	894	459						Frog_fixed.avi	0
16833	1010	880.3883	444.6826	0.5143257	0.1017617	581.8247	4.751996	0	908.1382	471.7826	0.3557148	0.1103283	581.3859	4.728477	0	29	894	458						Frog_fixed.avi	0
16850	1011	877.3233	445.1675	0.5149162	0.101439	581.7252	4.755891	0	912.4163	471.3982	0.3563344	0.1103047	581.3317	4.727875	0	29	895	458						Frog_fixed.avi	0
16867	1012	881.8763	445.1049	0.5155196	0.1011024	581.6695	4.759356	0	913.4897	472.9997	0.3568726	0.1103409	581.204	4.728652	0	29	898	459						Frog_fixed.avi	0
16883	1013	884.1929	442.401	0.516061	0.1009157	581.4118	4.750464	0	914.7666	475.7718	0.3573677	0.1104695	581.1109	4.726739	0	29	899	459						Frog_fixed.avi	0
16900	1014	879.3793	445.7708	0.5164798	0.100749	581.2612	4.746959	0	912.6216	476.1244	0.3578028	0.1107067	580.8147	4.715901	0	29	896	461						Frog_fixed.avi	0
16917	1015	871.59	455.2978	0.5169439	0.100305	581.2396	4.712432	0	909.4929	474.0474	0.3582066	0.110996	580.6794	4.724049	0	29	891	465						Frog_fixed.avi	0
16933	1016	883.8661	447.0574	0.5172921	0.1002761	581.2396	4.767119	0	913.6246	473.617	0.3585288	0.1111688	580.5941	4.711541	0	29	899	460						Frog_fixed.avi	0
16950	1017	880.3586	447.2709	0.5175973	0.1001016	580.5196	4.738627	0	907.0157	470.8881	0.3588086	0.1114127	580.4797	4.715357	0	29	894	459						Frog_fixed.avi	0
16967	1018	884.6373	444.7902	0.5179034	0.09994496	580.4342	4.745089	0	908.701	475.5608	0.3591027	0.1116257	580.0868	4.701693	0	29	897	460						Frog_fixed.avi	0
16983	1019	877.9339	444.7117	0.5181175	0.0998491	580.2792	4.739318	0	905.9966	470.7614	0.3593086	0.1118803	580.1389	4.708727	0	29	892	458						Frog_fixed.avi	0
17000	1020	884.4821	447.0975	0.5183758	0.09984523	579.9515	4.740055	0	911.9727	475.2804	0.3595665	0.1120431	580.1824	4.689565	0	29	898	461						Frog_fixed.avi	0
17017	1021	882.2203	443.304	0.5185528	0.09994947	579.9764	4.74437	0	907.8816	475.3542	0.3597251	0.1123367	580.1279	4.692569	0	29	895	459						Frog_fixed.avi	0
17033	1022	882.1616	448.0673	0.5187272	0.1001196	579.6438	4.73294	0	902.4509	469.8391	0.3598843	0.1126351	579.9141	4.696994	0	29	892	459						Frog_fixed.avi	0
17050	1023	884.6914	450.847	0.5188985	0.100197	579.5511	4.743397	0	911.921	474.9529	0.3600829	0.1127668	580.054	4.685057	0	29	898	463						Frog_fixed.avi	0
17067	1024	883.2482	447.137	0.5190447	0.1003588	579.5918	4.744428	0	912.8788	475.1917	0.3602243	0.1128722	580.1133	4.666809	0	29	898	461						Frog_fixed.avi	0
17083	1025	883.8013	449.1141	0.5192404	0.1004725	579.2635	4.729749	0	906.7233	479.1817	0.3603923	0.1129353	579.9727	4.667197	0	29	895	464						Frog_fixed.avi	0
17100	1026	882.7151	446.5776	0.5194419	0.1006505	579.3712	4.736041	0	914.3102	474.3975	0.3606861	0.113009	580.0506	4.661866	0	29	899	460						Frog_fixed.avi	0
17117	1027	885.5614	444.6009	0.5197298	0.100812	579.0995	4.727159	0	906.8135	479.4304	0.3609215	0.1131235	580.1655	4.665505	0	29	896	462						Frog_fixed.avi	0
17133	1028	880.3927	445.3169	0.5200254	0.1009764	579.3389	4.740026	0	906.4637	476.0481	0.3612296	0.1132644	580.2128	4.667263	0	29	893	461						Frog_fixed.avi	0
17150	1029	881.194	451.7058	0.5204236	0.101057	579.3242	4.721438	0	908.4324	478.7501	0.3616084	0.1134932	580.1997	4.656735	0	29	895	465						Frog_fixed.avi	0
17166	1030	882.3009	445.3873	0.5207673	0.1016943	579.3242	4.733412	0	912.5086	480.7715	0.362004	0.1136921	580.3572	4.651496	0	29	897	463						Frog_fixed.avi	0
17183	1031	875.2158	456.2868	0.5210958	0.1019116	579.002	4.696455	0	906.6107	476.0866	0.3623179	0.1141719	580.429	4.66538	0	29	891	466						Frog_fixed.avi	0
17200	1032	878.0471	447.8684	0.5214115	0.1027597	579.002	4.717084	0	906.049	481.9796	0.3626783	0.1144878	580.3069	4.643847	0	29	892	465						Frog_fixed.avi	0
17216	1033	882.834	445.6222	0.5216981	0.1032414	579.095	4.718643	0	906.095	479.5099	0.3629107	0.1147343	580.4086	4.639789	0	29	894	463						Frog_fixed.avi	0
17233	1034	881.1406	442.4833	0.5218882	0.103551	579.254	4.72992	0	908.1192	475.6797	0.3631333	0.114931	580.4033	4.64095	0	29	895	459						Frog_fixed.avi	0
17250	1035	884.5741	450.0619	0.5220191	0.1038058	579.4017	4.717655	0	906.2145	478.552	0.3632274	0.1149131	580.4216	4.636663	0	29	895	464						Frog_fixed.avi	0
17266	1036	882.5787	447.7671	0.5220924	0.1039522	579.2946	4.715349	0	906.1503	480.2791	0.3632818	0.1148892	580.5977	4.620549	0	29	894	464						Frog_fixed.avi	0
17283	1037	884.2428	445.6001	0.5221056	0.1041644	579.2645	4.720856	0	905.2308	475.0068	0.3632919	0.1149119	580.6185	4.623363	0	29	895	460						Frog_fixed.avi	0
17300	1038	868.6548	448.4275	0.5220701	0.1041899	579.2896	4.698349	0	904.6686	482.9666	0.3632725	0.115014	580.6728	4.612876	0	29	887	466						Frog_fixed.avi	0
17316	1039	-1280	-1024	-1	-1	-1	-1	4	-1280	-1024	-1	-1	-1	-1	4	29	0	0						Frog_fixed.avi	0
17333	1040	-1280	-1024	-1	-1	-1	-1	4	-1280	-1024	-1	-1	-1	-1	4	29	0	0						Frog_fixed.avi	0
17350	1041	-1280	-1024	-1	-1	-1	-1	4	-1280	-1024	-1	-1	-1	-1	4	29	0	0						Frog_fixed.avi	0
17366	1042	-1280	-1024	-1	-1	-1	-1	4	-1280	-1024	-1	-1	-1	-1	4	29	0	0						Frog_fixed.avi	0
17383	1043	-1280	-1024	-1	-1	-1	-1	4	-1280	-1024	-1	-1	-1	-1	4	29	0	0						Frog_fixed.avi	0
17400	1044	873.8204	458.1454	0.5211563	0.1064661	579.2896	4.679626	0	902.4759	499.1879	0.3623964	0.1168768	580.9828	4.589944	0	29	888	479						Frog_fixed.avi	0
17416	1045	-1280	-1024	-1	-1	-1	-1	4	-1280	-1024	-1	-1	-1	-1	4	29	0	0						Frog_fixed.avi	0
17433	1046	-1280	-1024	-1	-1	-1	-1	4	-1280	-1024	-1	-1	-1	-1	4	29	0	0						Frog_fixed.avi	0
17450	1047	-1280	-1024	-1	-1	-1	-1	4	-1280	-1024	-1	-1	-1	-1	4	29	0	0						Frog_fixed.avi	0
17466	1048	883.2632	464.9063	0.5193105	0.1078279	579.6835	4.690383	0	899.7971	495.4028	0.3607096	0.118904	580.8707	4.576739	0	29	892	480						Frog_fixed.avi	0
17483	1049	874.9396	463.5447	0.5187249	0.1079579	579.842	4.681773	0	902.1783	499.4359	0.3601013	0.1192983	581.1807	4.580831	0	29	889	481						Frog_fixed.avi	0
17500	1050	865.033	462.2403	0.5180641	0.1081058	579.8749	4.659933	0	902.3929	496.8296	0.3594844	0.1200274	581.3724	4.576373	0	29	884	480						Frog_fixed.avi	0
17516	1051	-1280	-1024	-1	-1	-1	-1	4	-1280	-1024	-1	-1	-1	-1	4		0	0						Frog_fixed.avi	0
17533	1052	-1280	-1024	-1	-1	-1	-1	4	-1280	-1024	-1	-1	-1	-1	4		0	0						Frog_fixed.avi	0
17550	1053	-1280	-1024	-1	-1	-1	-1	4	-1280	-1024	-1	-1	-1	-1	4		0	0						Frog_fixed.avi	0
17566	1054	-1280	-1024	-1	-1	-1	-1	4	-1280	-1024	-1	-1	-1	-1	4		0	0						Frog_fixed.avi	0
17583	1055	-1280	-1024	-1	-1	-1	-1	4	-1280	-1024	-1	-1	-1	-1	4		0	0						Frog_fixed.avi	0
17600	1056	-1280	-1024	-1	-1	-1	-1	4	-1280	-1024	-1	-1	-1	-1	4		0	0						Frog_fixed.avi	0
17616	1057	-1280	-1024	-1	-1	-1	-1	4	-1280	-1024	-1	-1	-1	-1	4		0	0						Frog_fixed.avi	0
17633	1058	-1280	-1024	-1	-1	-1	-1	4	-1280	-1024	-1	-1	-1	-1	4		0	0						Frog_fixed.avi	0
17649	1059	-1280	-1024	-1	-1	-1	-1	4	-1280	-1024	-1	-1	-1	-1	4		0	0						Frog_fixed.avi	0
17666	1060	-1280	-1024	-1	-1	-1	-1	4	-1280	-1024	-1	-1	-1	-1	4		0	0						Frog_fixed.avi	0
17683	1061	-1280	-1024	-1	-1	-1	-1	4	-1280	-1024	-1	-1	-1	-1	4		0	0						Frog_fixed.avi	0
17699	1062	-1280	-1024	-1	-1	-1	-1	4	-1280	-1024	-1	-1	-1	-1	4		0	0						Frog_fixed.avi	0
17716	1063	-1280	-1024	-1	-1	-1	-1	4	-1280	-1024	-1	-1	-1	-1	4		0	0						Frog_fixed.avi	0
17733	1064	-1280	-1024	-1	-1	-1	-1	4	-1280	-1024	-1	-1	-1	-1	4		0	0						Frog_fixed.avi	0
17749	1065	-1280	-1024	-1	-1	-1	-1	4	-1280	-1024	-1	-1	-1	-1	4		0	0						Frog_fixed.avi	0
17766	1066	-1280	-1024	-1	-1	-1	-1	4	-1280	-1024	-1	-1	-1	-1	4		0	0						Frog_fixed.avi	0
17783	1067	-1280	-1024	-1	-1	-1	-1	4	-1280	-1024	-1	-1	-1	-1	4		0	0						Frog_fixed.avi	0
17799	1068	-1280	-1024	-1	-1	-1	-1	4	-1280	-1024	-1	-1	-1	-1	4		0	0						Frog_fixed.avi	0
17816	1069	873.6334	463.787	0.5043413	0.1095445	580.5358	4.643395	0	900.4395	493.4149	0.346859	0.1288736	583.9055	4.559438	0	30	887	479						Frog_fixed.avi	0
17833	1070	868.8276	482.6868	0.5037113	0.1096017	581.3328	4.646091	0	906.968	505.295	0.346323	0.1292863	583.9142	4.535244	0	30	888	494						Frog_fixed.avi	0
17849	1071	875.3945	470.4598	0.5031825	0.109139	581.5018	4.637413	0	896.6836	496.8958	0.3457767	0.1296117	584.2512	4.556167	0	30	886	484						Frog_fixed.avi	0
17866	1072	872.8032	468.629	0.5025365	0.1090472	581.5931	4.630737	0	894.1125	493.135	0.3452237	0.1300991	584.2672	4.541458	0	30	883	481						Frog_fixed.avi	0
17883	1073	875.2941	459.6891	0.5019159	0.108927	581.772	4.627472	0	900.2214	496.3288	0.3447219	0.1306022	584.4798	4.534432	0	30	888	478						Frog_fixed.avi	0
17899	1074	878.0759	466.2637	0.5013421	0.1088239	581.741	4.62701	0	896.3654	490.3585	0.3441874	0.1312076	584.5894	4.527215	0	30	887	478						Frog_fixed.avi	0
17916	1075	872.7869	463.867	0.5007367	0.1087999	581.6485	4.623954	0	897.6713	489.5283	0.3436682	0.1318261	584.489	4.51771	0	30	885	477						Frog_fixed.avi	0
17933	1076	872.4982	460.7379	0.5001511	0.1088333	581.8154	4.605211	0	896.1307	491.8061	0.3431785	0.1324838	584.5682	4.504747	0	30	884	476						Frog_fixed.avi	0
17949	1077	877.5031	464.1159	0.4996452	0.1088288	581.9536	4.590947	0	890.6874	498.1666	0.3427279	0.1330345	584.906	4.510001	0	30	884	481						Frog_fixed.avi	0
17966	1078	878.9777	467.4185	0.4992124	0.1087933	582.0336	4.587689	0	895.6293	487.2444	0.342334	0.1335462	585.0906	4.489692	0	30	887	477						Frog_fixed.avi	0
17983	1079	876.5095	463.6955	0.4988282	0.1087199	581.923	4.57645	0	898.1823	499.2443	0.3420498	0.1338367	585.1744	4.500777	0	30	887	481						Frog_fixed.avi	0
17999	1080	872.3923	465.345	0.4984567	0.1085879	581.9601	4.573344	0	897.5206	495.9268	0.3417825	0.1341	585.2054	4.471351	0	30	885	481						Frog_fixed.avi	0
18016	1081	877.889	469.1208	0.4982469	0.1083784	582.11	4.560303	0	892.915	487.3956	0.341551	0.134385	585.288	4.466486	0	30	885	478						Frog_fixed.avi	0
18033	1082	870.9598	465.9616	0.4979914	0.1082639	582.0203	4.537178	0	888.6848	489.4088	0.3413296	0.1345238	585.2375	4.46107	0	30	880	478						Frog_fixed.avi	0
18049	1083	878.0604	470.0812	0.497845	0.1082022	582.0533	4.543824	0	890.1365	495.1168	0.3412119	0.1346201	585.3226	4.446901	0	30	884	483						Frog_fixed.avi	0
18066	1084	876.8842	467.6465	0.4976687	0.1081079	582.327	4.532416	0	890.5078	492.4811	0.3410799	0.1346671	585.447	4.442517	0	30	884	480						Frog_fixed.avi	0
18083	1085	866.8033	476.4012	0.497597	0.1077089	582.3211	4.49187	0	889.7126	497.2362	0.3409561	0.1346587	585.6509	4.43266	0	30	878	487						Frog_fixed.avi	0
18099	1086	872.5544	462.5059	0.4974397	0.1076299	582.3211	4.549026	0	896.15	487.9744	0.3408871	0.1345727	585.5728	4.418251	0	30	884	475						Frog_fixed.avi	0
18116	1087	873.3945	470.2329	0.4973756	0.1073894	582.0424	4.521989	0	885.8181	485.5374	0.3407753	0.1344815	585.3671	4.411735	0	30	880	478						Frog_fixed.avi	0
18132	1088	873.433	472.4644	0.4973223	0.1069604	582.0527	4.473177	0	892.4315	488.3246	0.3407284	0.134352	585.4951	4.418537	0	30	883	480						Frog_fixed.avi	0
18149	1089	874.1332	457.5072	0.4971771	0.1067923	582.0527	4.534945	0	892.7747	476.9338	0.3406647	0.1341338	585.5573	4.404945	0	30	883	467						Frog_fixed.avi	0
18166	1090	875.1124	452.774	0.4970433	0.1065423	582.2965	4.511496	0	879.2103	465.5852	0.3405338	0.1340628	585.3611	4.394042	0	30	877	459						Frog_fixed.avi	0
18182	1091	872.4216	451.2474	0.4969507	0.1063832	581.9896	4.506909	0	883.3318	477.4892	0.3404635	0.1339461	585.7134	4.393025	0	30	878	464						Frog_fixed.avi	0
18199	1092	874.4576	450.4227	0.4968444	0.106137	582.0878	4.522048	0	889.7161	473.2962	0.3403665	0.1339072	585.7377	4.390743	0	30	882	462						Frog_fixed.avi	0
18216	1093	875.2387	452.6695	0.4967044	0.1060264	582.3777	4.513819	0	888.1266	477.1091	0.3402224	0.1339514	585.5935	4.387174	0	30	882	465						Frog_fixed.avi	0
18232	1094	869.6261	449.1952	0.496525	0.1059765	582.0536	4.508707	0	885.8606	470.4969	0.3400832	0.1340756	585.6032	4.381507	0	30	878	460						Frog_fixed.avi	0
18249	1095	871.1193	451.7956	0.4964038	0.1059737	582.0472	4.501317	0	882.3165	470.3672	0.3399255	0.1342596	585.5981	4.387167	0	30	877	461						Frog_fixed.avi	0
18266	1096	875.1027	448.9213	0.4962683	0.1060268	582.1973	4.500908	0	881.6147	472.349	0.3398053	0.134528	585.6091	4.393236	0	30	878	461						Frog_fixed.avi	0
18282	1097	875.8175	446.0117	0.496102	0.1061871	582.427	4.49509	0	884.1177	473.9833	0.3396918	0.1348724	585.7076	4.377228	0	30	880	460						Frog_fixed.avi	0
18299	1098	875.1171	448.2083	0.4959547	0.1063849	582.0473	4.485857	0	884.025	477.3016	0.3395748	0.1353395	585.6265	4.393189	0	30	880	463						Frog_fixed.avi	0
18316	1099	877.7283	450.5042	0.495822	0.106661	582.2467	4.481043	0	881.717	476.0214	0.3394095	0.1358831	585.7433	4.387786	0	30	880	463						Frog_fixed.avi	0
18332	1100	874.9341	447.2683	0.4956284	0.1070422	582.4932	4.485662	0	889.8652	477.3262	0.3393313	0.1364401	585.9759	4.382155	0	30	882	462						Frog_fixed.avi	0
18349	1101	869.8681	450.1129	0.4954478	0.1073846	582.1885	4.486715	0	880.7404	483.1181	0.3391627	0.1370313	585.7886	4.397787	0	30	875	467						Frog_fixed.avi	0
18366	1102	877.1223	453.0956	0.4952863	0.107679	582.308	4.478076	0	882.4737	479.0687	0.339009	0.1376548	585.9285	4.391543	0	30	880	466						Frog_fixed.avi	0
18382	1103	879.0581	451.7736	0.4950897	0.1080061	582.5203	4.473816	0	880.4206	472.3186	0.3388372	0.1381681	585.9101	4.392105	0	30	880	462						Frog_fixed.avi	0
18399	1104	874.623	452.2589	0.4948696	0.1082632	582.3537	4.486631	0	881.5081	484.9582	0.3386889	0.1385909	586.0093	4.40152	0	30	878	469						Frog_fixed.avi	0
18416	1105	871.8253	448.736	0.4946226	0.1085732	582.636	4.485542	0	885.0956	479.6725	0.3384873	0.1390757	586.3572	4.399208	0	30	878	464						Frog_fixed.avi	0
18432	1106	869.2378	445.3669	0.4943751	0.1089027	582.5116	4.483173	0	886.1084	483.0842	0.3383038	0.1395009	586.4344	4.395906	0	30	878	464						Frog_fixed.avi	0
18449	1107	873.6665	451.6407	0.4941317	0.1091426	582.748	4.4787	0	876.1945	480.8784	0.338051	0.1400384	586.379	4.405113	0	30	875	466						Frog_fixed.avi	0
18466	1108	870.2042	450.2087	0.493831	0.1094172	582.7102	4.481316	0	884.8807	482.5124	0.3378619	0.1403575	586.5674	4.391654	0	30	878	466						Frog_fixed.avi	0
18482	1109	879.7887	455.3703	0.4936067	0.1096425	582.8713	4.490056	0	881.3528	485.0188	0.337642	0.140777	586.6444	4.413382	0	30	881	470						Frog_fixed.avi	0
18499	1110	868.7308	449.9017	0.4932702	0.1098449	583.0771	4.485188	0	882.8145	481.3001	0.337401	0.1410551	586.8694	4.413951	0	30	876	466						Frog_fixed.avi	0
18516	1111	880.9564	448.1224	0.4930331	0.1100376	583.1878	4.499965	0	878.6313	479.4752	0.3371666	0.1414524	586.9186	4.416939	0	30	880	464						Frog_fixed.avi	0
18532	1112	870.9064	447.22	0.4926935	0.1103069	583.2106	4.48651	0	882.1469	477.711	0.3369262	0.1418065	587.3069	4.416433	0	30	877	462						Frog_fixed.avi	0
18549	1113	860.146	439.645	0.4923536	0.1103843	583.2263	4.480995	0	881.906	479.5669	0.3367071	0.1421659	587.5272	4.441262	0	30	871	460						Frog_fixed.avi	0
18566	1114	879.2626	450.7452	0.4921019	0.1107481	583.2263	4.516695	0	884.0371	480.9958	0.3364586	0.1425613	587.7569	4.430121	0	30	882	466						Frog_fixed.avi	0
18582	1115	-1280	-1024	-1	-1	-1	-1	4	-1280	-1024	-1	-1	-1	-1	4	30	0	0						Frog_fixed.avi	0
18599	1116	869.9608	448.4017	0.4914583	0.1113509	583.5804	4.500831	0	887.564	481.5167	0.3359615	0.1434375	588.0788	4.446703	0	30	879	465						Frog_fixed.avi	0
18616	1117	875.4017	442.64	0.491141	0.1116737	583.8932	4.514855	0	881.4471	484.3483	0.3356889	0.1439238	588.2811	4.464162	0	30	878	463						Frog_fixed.avi	0
18632	1118	871.8403	450.0041	0.4908563	0.1118485	583.8911	4.491811	0	879.2803	477.7766	0.3354118	0.1445026	588.1714	4.45537	0	30	876	464						Frog_fixed.avi	0
18649	1119	-1280	-1024	-1	-1	-1	-1	4	-1280	-1024	-1	-1	-1	-1	4		0	0						Frog_fixed.avi	0
18665	1120	-1280	-1024	-1	-1	-1	-1	4	-1280	-1024	-1	-1	-1	-1	4		0	0						Frog_fixed.avi	0
18682	1121	-1280	-1024	-1	-1	-1	-1	4	-1280	-1024	-1	-1	-1	-1	4		0	0						Frog_fixed.avi	0
18699	1122	-1280	-1024	-1	-1	-1	-1	4	-1280	-1024	-1	-1	-1	-1	4		0	0						Frog_fixed.avi	0
18715	1123	-1280	-1024	-1	-1	-1	-1	4	-1280	-1024	-1	-1	-1	-1	4		0	0						Frog_fixed.avi	0
18732	1124	-1280	-1024	-1	-1	-1	-1	4	-1280	-1024	-1	-1	-1	-1	4		0	0						Frog_fixed.avi	0
18749	1125	-1280	-1024	-1	-1	-1	-1	4	-1280	-1024	-1	-1	-1	-1	4		0	0						Frog_fixed.avi	0
18765	1126	-1280	-1024	-1	-1	-1	-1	4	-1280	-1024	-1	-1	-1	-1	4		0	0						Frog_fixed.avi	0
18782	1127	-1280	-1024	-1	-1	-1	-1	4	-1280	-1024	-1	-1	-1	-1	4		0	0						Frog_fixed.avi	0
18799	1128	-1280	-1024	-1	-1	-1	-1	4	-1280	-1024	-1	-1	-1	-1	4		0	0						Frog_fixed.avi	0
18815	1129	-1280	-1024	-1	-1	-1	-1	4	-1280	-1024	-1	-1	-1	-1	4		0	0						Frog_fixed.avi	0
18832	1130	-1280	-1024	-1	-1	-1	-1	4	-1280	-1024	-1	-1	-1	-1	4		0	0						Frog_fixed.avi	0
18849	1131	869.8221	474.9447	0.4836418	0.1186538	580.0693	4.442063	0	875.7252	479.86	0.3299915	0.1546899	590.8833	4.482015	0	31	873	477						Frog_fixed.avi	0
18865	1132	-1280	-1024	-1	-1	-1	-1	4	-1280	-1024	-1	-1	-1	-1	4	31	0	0						Frog_fixed.avi	0
18882	1133	-1280	-1024	-1	-1	-1	-1	4	-1280	-1024	-1	-1	-1	-1	4	31	0	0						Frog_fixed.avi	0
18899	1134	-1280	-1024	-1	-1	-1	-1	4	-1280	-1024	-1	-1	-1	-1	4	31	0	0						Frog_fixed.avi	0
18915	1135	-1280	-1024	-1	-1	-1	-1	4	-1280	-1024	-1	-1	-1	-1	4	31	0	0						Frog_fixed.avi	0
18932	1136	-1280	-1024	-1	-1	-1	-1	4	-1280	-1024	-1	-1	-1	-1	4	31	0	0						Frog_fixed.avi	0
18949	1137	-1280	-1024	-1	-1	-1	-1	4	-1280	-1024	-1	-1	-1	-1	4	31	0	0						Frog_fixed.avi	0
18965	1138	873.4988	450.1116	0.4784592	0.1239689	587.7288	4.54315	0	885.6244	476.7279	0.3244428	0.161954	592.4276	4.516363	0	31	880	463						Frog_fixed.avi	0
18982	1139	863.0085	465.9516	0.4775746	0.1242709	587.7288	4.466779	0	887.222	485.7662	0.3235966	0.1624519	592.9289	4.486797	0	31	875	476						Frog_fixed.avi	0
18999	1140	-1280	-1024	-1	-1	-1	-1	4	-1280	-1024	-1	-1	-1	-1	4	31	0	0						Frog_fixed.avi	0
19015	1141	-1280	-1024	-1	-1	-1	-1	4	-1280	-1024	-1	-1	-1	-1	4	31	0	0						Frog_fixed.avi	0
19032	1142	868.7513	462.4458	0.4746917	0.1272635	587.7288	4.478052	0	886.0236	479.9593	0.3208382	0.164573	593.7672	4.476359	0	31	877	471						Frog_fixed.avi	0
19048	1143	-1280	-1024	-1	-1	-1	-1	4	-1280	-1024	-1	-1	-1	-1	4		0	0						Frog_fixed.avi	0
19065	1144	-1280	-1024	-1	-1	-1	-1	4	-1280	-1024	-1	-1	-1	-1	4		0	0						Frog_fixed.avi	0
19082	1145	-1280	-1024	-1	-1	-1	-1	4	-1280	-1024	-1	-1	-1	-1	4		0	0						Frog_fixed.avi	0
19098	1146	-1280	-1024	-1	-1	-1	-1	4	-1280	-1024	-1	-1	-1	-1	4		0	0						Frog_fixed.avi	0
19115	1147	-1280	-1024	-1	-1	-1	-1	4	-1280	-1024	-1	-1	-1	-1	4		0	0						Frog_fixed.avi	0
19132	1148	-1280	-1024	-1	-1	-1	-1	4	-1280	-1024	-1	-1	-1	-1	4		0	0						Frog_fixed.avi	0
19148	1149	-1280	-1024	-1	-1	-1	-1	4	-1280	-1024	-1	-1	-1	-1	4		0	0						Frog_fixed.avi	0
19165	1150	-1280	-1024	-1	-1	-1	-1	4	-1280	-1024	-1	-1	-1	-1	4		0	0						Frog_fixed.avi	0
19182	1151	-1280	-1024	-1	-1	-1	-1	4	-1280	-1024	-1	-1	-1	-1	4		0	0						Frog_fixed.avi	0
19198	1152	-1280	-1024	-1	-1	-1	-1	4	-1280	-1024	-1	-1	-1	-1	4		0	0						Frog_fixed.avi	0
19215	1153	-1280	-1024	-1	-1	-1	-1	4	-1280	-1024	-1	-1	-1	-1	4		0	0						Frog_fixed.avi	0
19232	1154	-1280	-1024	-1	-1	-1	-1	4	-1280	-1024	-1	-1	-1	-1	4		0	0						Frog_fixed.avi	0
19248	1155	-1280	-1024	-1	-1	-1	-1	4	-1280	-1024	-1	-1	-1	-1	4		0	0						Frog_fixed.avi	0
19265	1156	868.7869	461.1558	0.4620118	0.1280515	585.9263	4.449123	0	894.1278	479.8528	0.3093623	0.1621532	596.1238	4.526183	0	32	881	471						Frog_fixed.avi	0
19282	1157	-1280	-1024	-1	-1	-1	-1	4	-1280	-1024	-1	-1	-1	-1	4	32	0	0						Frog_fixed.avi	0
19298	1158	-1280	-1024	-1	-1	-1	-1	4	-1280	-1024	-1	-1	-1	-1	4	32	0	0						Frog_fixed.avi	0
19315	1159	-1280	-1024	-1	-1	-1	-1	4	-1280	-1024	-1	-1	-1	-1	4	32	0	0						Frog_fixed.avi	0
19332	1160	-1280	-1024	-1	-1	-1	-1	4	-1280	-1024	-1	-1	-1	-1	4	32	0	0						Frog_fixed.avi	0
19348	1161	-1280	-1024	-1	-1	-1	-1	4	-1280	-1024	-1	-1	-1	-1	4	32	0	0						Frog_fixed.avi	0
19365	1162	880.8133	465.4714	0.4557217	0.1170465	589.079	4.508648	0	897.1489	477.5477	0.3031125	0.1522093	596.8463	4.534784	0	32	889	472						Frog_fixed.avi	0
19382	1163	885.0558	452.7736	0.4551727	0.1156026	589.0839	4.567151	0	889.3766	460.0803	0.302279	0.1506144	596.4523	4.548377	0	32	887	456						Frog_fixed.avi	0
19398	1164	873.2083	461.1874	0.4538727	0.1136777	589.0839	4.511328	0	893.0493	475.2995	0.3015526	0.148678	597.1702	4.547009	0	32	883	468						Frog_fixed.avi	0
19415	1165	-1280	-1024	-1	-1	-1	-1	4	-1280	-1024	-1	-1	-1	-1	4		0	0						Frog_fixed.avi	0
19432	1166	-1280	-1024	-1	-1	-1	-1	4	-1280	-1024	-1	-1	-1	-1	4		0	0						Frog_fixed.avi	0
19448	1167	-1280	-1024	-1	-1	-1	-1	4	-1280	-1024	-1	-1	-1	-1	4		0	0						Frog_fixed.avi	0
19465	1168	-1280	-1024	-1	-1	-1	-1	4	-1280	-1024	-1	-1	-1	-1	4		0	0						Frog_fixed.avi	0
19482	1169	-1280	-1024	-1	-1	-1	-1	4	-1280	-1024	-1	-1	-1	-1	4		0	0						Frog_fixed.avi	0
19498	1170	-1280	-1024	-1	-1	-1	-1	4	-1280	-1024	-1	-1	-1	-1	4		0	0						Frog_fixed.avi	0
19515	1171	-1280	-1024	-1	-1	-1	-1	4	-1280	-1024	-1	-1	-1	-1	4		0	0						Frog_fixed.avi	0
19532	1172	-1280	-1024	-1	-1	-1	-1	4	-1280	-1024	-1	-1	-1	-1	4		0	0						Frog_fixed.avi	0
19548	1173	-1280	-1024	-1	-1	-1	-1	4	-1280	-1024	-1	-1	-1	-1	4		0	0						Frog_fixed.avi	0
19565	1174	881.9493	451.6328	0.4500422	0.1030838	590.0065	4.589191	0	891.9186	468.5034	0.2976997	0.138587	598.4543	4.5492	0	33	887	460						Frog_fixed.avi	0
19582	1175	891.3398	452.0856	0.4495227	0.1025221	592.3015	4.602598	0	893.02	464.5226	0.297527	0.1380938	598.8779	4.556863	0	33	892	458						Frog_fixed.avi	0
19598	1176	886.2625	447.4353	0.4493169	0.1023328	592.4292	4.594213	0	890.7917	463.8062	0.297363	0.1379121	598.9391	4.542879	0	33	889	456						Frog_fixed.avi	0
19615	1177	888.5328	446.4589	0.449179	0.1021876	592.3864	4.580998	0	889.9554	464.7367	0.2972293	0.1378517	599.2053	4.538242	0	33	889	456						Frog_fixed.avi	0
19631	1178	884.7168	444.9366	0.4490414	0.102118	592.7053	4.59556	0	893.7231	465.9631	0.297143	0.1378152	599.3686	4.532678	0	33	889	455						Frog_fixed.avi	0
19648	1179	888.3263	442.4774	0.4489315	0.1021764	593.002	4.591533	0	893.0366	463.2348	0.2970887	0.1378554	599.5501	4.525875	0	33	891	453						Frog_fixed.avi	0
19665	1180	-1280	-1024	-1	-1	-1	-1	4	-1280	-1024	-1	-1	-1	-1	4		0	0						Frog_fixed.avi	0
19681	1181	-1280	-1024	-1	-1	-1	-1	4	-1280	-1024	-1	-1	-1	-1	4		0	0						Frog_fixed.avi	0
19698	1182	-1280	-1024	-1	-1	-1	-1	4	-1280	-1024	-1	-1	-1	-1	4		0	0						Frog_fixed.avi	0
19715	1183	-1280	-1024	-1	-1	-1	-1	4	-1280	-1024	-1	-1	-1	-1	4		0	0						Frog_fixed.avi	0
19731	1184	-1280	-1024	-1	-1	-1	-1	4	-1280	-1024	-1	-1	-1	-1	4		0	0						Frog_fixed.avi	0
19748	1185	-1280	-1024	-1	-1	-1	-1	4	-1280	-1024	-1	-1	-1	-1	4		0	0						Frog_fixed.avi	0
19765	1186	-1280	-1024	-1	-1	-1	-1	4	-1280	-1024	-1	-1	-1	-1	4		0	0						Frog_fixed.avi	0
19781	1187	-1280	-1024	-1	-1	-1	-1	4	-1280	-1024	-1	-1	-1	-1	4		0	0						Frog_fixed.avi	0
19798	1188	-1280	-1024	-1	-1	-1	-1	4	-1280	-1024	-1	-1	-1	-1	4		0	0						Frog_fixed.avi	0
19815	1189	-1280	-1024	-1	-1	-1	-1	4	-1280	-1024	-1	-1	-1	-1	4		0	0						Frog_fixed.avi	0
19831	1190	-1280	-1024	-1	-1	-1	-1	4	-1280	-1024	-1	-1	-1	-1	4		0	0						Frog_fixed.avi	0
19848	1191	-1280	-1024	-1	-1	-1	-1	4	-1280	-1024	-1	-1	-1	-1	4		0	0						Frog_fixed.avi	0
19865	1192	897.2899	458.8221	0.4499398	0.1090075	595.2639	4.505614	0	904.8404	462.3375	0.2985207	0.1454777	601.7418	4.442497	0	34	901	461						Frog_fixed.avi	0
19881	1193	-1280	-1024	-1	-1	-1	-1	4	-1280	-1024	-1	-1	-1	-1	4		0	0						Frog_fixed.avi	0
19898	1194	-1280	-1024	-1	-1	-1	-1	4	-1280	-1024	-1	-1	-1	-1	4		0	0						Frog_fixed.avi	0
19915	1195	-1280	-1024	-1	-1	-1	-1	4	-1280	-1024	-1	-1	-1	-1	4		0	0						Frog_fixed.avi	0
19931	1196	-1280	-1024	-1	-1	-1	-1	4	-1280	-1024	-1	-1	-1	-1	4		0	0						Frog_fixed.avi	0
19948	1197	-1280	-1024	-1	-1	-1	-1	4	-1280	-1024	-1	-1	-1	-1	4		0	0						Frog_fixed.avi	0
19965	1198	-1280	-1024	-1	-1	-1	-1	4	-1280	-1024	-1	-1	-1	-1	4		0	0						Frog_fixed.avi	0
19981	1199	-1280	-1024	-1	-1	-1	-1	4	-1280	-1024	-1	-1	-1	-1	4		0	0						Frog_fixed.avi	0
19998	1200	-1280	-1024	-1	-1	-1	-1	4	-1280	-1024	-1	-1	-1	-1	4		0	0						Frog_fixed.avi	0
20015	1201	-1280	-1024	-1	-1	-1	-1	4	-1280	-1024	-1	-1	-1	-1	4		0	0						Frog_fixed.avi	0
20031	1202	-1280	-1024	-1	-1	-1	-1	4	-1280	-1024	-1	-1	-1	-1	4		0	0						Frog_fixed.avi	0
20048	1203	911.9359	448.9161	0.4516243	0.1128778	596.1136	4.500261	0	905.0391	459.1287	0.2997327	0.1498229	601.4912	4.382745	0	35	908	454						Frog_fixed.avi	0
20065	1204	906.7421	470.3489	0.4513679	0.1127781	596.1188	4.458317	0	903.8387	462.4229	0.2994371	0.1498516	601.3438	4.362626	0	35	905	466						Frog_fixed.avi	0
20081	1205	908.1863	443.2044	0.4510398	0.1128035	595.9317	4.475704	0	902.9578	466.3592	0.299092	0.1498559	601.3538	4.368439	0	35	906	455						Frog_fixed.avi	0
20098	1206	912.4718	449.1323	0.4507198	0.1127484	595.863	4.480121	0	907.1155	465.8047	0.2987302	0.1498745	601.3042	4.346102	0	35	910	457						Frog_fixed.avi	0
20115	1207	913.2969	452.0229	0.4503303	0.1127414	595.9563	4.47134	0	903.0758	466.8904	0.2983309	0.1499654	601.1354	4.351934	0	35	908	459						Frog_fixed.avi	0
20131	1208	908.7059	446.9882	0.4499029	0.1128459	595.918	4.466357	0	897.3052	459.4617	0.2978756	0.1501596	600.7565	4.330063	0	35	903	453						Frog_fixed.avi	0
20148	1209	875.4574	463.8601	0.4496388	0.1130304	595.3821	4.453762	0	869.2966	468.2708	0.2976747	0.1503442	600.8642	4.347031	0	35	872	466						Frog_fixed.avi	0
20164	1210	883.3613	460.1865	0.4492215	0.1132993	595.1753	4.473461	0	878.2195	462.7981	0.2972061	0.150548	600.6617	4.338803	0	35	881	461						Frog_fixed.avi	0
20181	1211	880.5015	461.304	0.4488925	0.1135407	595.0653	4.461813	0	877.7576	471.1964	0.2968304	0.150625	600.702	4.325244	0	35	879	466						Frog_fixed.avi	0
20198	1212	886.8621	460.8479	0.4485639	0.1137088	594.9952	4.469024	0	876.9988	477.511	0.296413	0.1507393	600.5427	4.334832	0	35	882	469						Frog_fixed.avi	0
20214	1213	884.9918	466.9146	0.4481975	0.1137769	594.8456	4.47458	0	877.6556	474.0037	0.2959987	0.1508047	600.2733	4.330698	0	35	881	470						Frog_fixed.avi	0
20231	1214	884.0204	462.3972	0.4478054	0.1137712	594.5662	4.468959	0	876.2655	480.0947	0.2955425	0.150755	600.0604	4.330105	0	35	880	471						Frog_fixed.avi	0
20248	1215	883.7832	458.9901	0.447398	0.1137311	594.5237	4.461561	0	874.1614	481.6696	0.2950575	0.1506899	599.8495	4.342506	0	35	879	470						Frog_fixed.avi	0
20264	1216	883.613	459.9323	0.4469315	0.113669	594.3857	4.46166	0	882.3847	481.3316	0.2945284	0.150688	599.658	4.330198	0	35	883	471						Frog_fixed.avi	0
20281	1217	880.6725	461.4615	0.4463982	0.1136444	594.0667	4.471512	0	874.9002	477.1181	0.2939366	0.150764	599.3238	4.323474	0	35	878	469						Frog_fixed.avi	0
20298	1218	884.4321	463.7413	0.4458536	0.1135469	593.933	4.462346	0	864.7971	469.9165	0.2933086	0.1509436	598.8714	4.314681	0	35	875	467						Frog_fixed.avi	0
20314	1219	885.1443	465.6726	0.4452669	0.1135297	593.8888	4.463392	0	872.4448	470.2398	0.2926854	0.1510411	598.8566	4.328636	0	35	879	468						Frog_fixed.avi	0
20331	1220	878.075	464.2899	0.4446236	0.1136537	593.8662	4.45999	0	873.329	473.131	0.2920551	0.1512312	598.7698	4.340305	0	35	876	469						Frog_fixed.avi	0
20348	1221	881.5498	471.7357	0.4439873	0.1137844	593.5729	4.455902	0	870.0542	479.1451	0.291378	0.1514376	598.574	4.335231	0	35	876	475						Frog_fixed.avi	0
20364	1222	882.8687	467.5808	0.4433616	0.1140412	593.4218	4.45373	0	874.2559	479.7992	0.2907161	0.1517367	598.6954	4.314266	0	35	879	474						Frog_fixed.avi	0
20381	1223	854.5029	485.1525	0.4428	0.1144319	593.4556	4.447045	0	835.5482	499.7743	0.2901711	0.1522135	598.3394	4.321485	0	36	845	492						Frog_fixed.avi	0
20398	1224	851.5778	496.8647	0.442187	0.1146368	593.291	4.450963	0	838.1079	497.8298	0.2896184	0.1526213	598.324	4.340244	0	36	845	497						Frog_fixed.avi	0
20414	1225	848.4903	499.5663	0.4415577	0.1148396	593.0956	4.434179	0	836.3646	500.9174	0.2890033	0.1529373	598.254	4.309724	0	36	842	500						Frog_fixed.avi	0
20431	1226	843.0244	496.8808	0.440941	0.1151018	593.1656	4.434879	0	840.3101	501.5278	0.2884343	0.1531923	598.2198	4.297369	0	36	842	499						Frog_fixed.avi	0
20448	1227	848.4192	504.5304	0.4404317	0.1153374	593.0715	4.425152	0	831.0339	497.7769	0.287898	0.1536626	598.0475	4.308468	0	36	840	501						Frog_fixed.avi	0
20464	1228	848.4694	497.4514	0.4399415	0.1156786	593.0562	4.437263	0	836.4163	505.1537	0.2874387	0.1539186	598.1928	4.29	0	36	842	501						Frog_fixed.avi	0
20481	1229	847.5928	495.3208	0.4395355	0.1160854	592.8213	4.445251	0	831.8348	494.164	0.2870382	0.1544544	598.0319	4.289689	0	36	840	495						Frog_fixed.avi	0
20498	1230	854.1224	499.7059	0.4392105	0.1163872	592.762	4.436424	0	830.6923	494.0832	0.2866769	0.1548475	598.1335	4.286153	0	36	842	497						Frog_fixed.avi	0
20514	1231	847.2379	495.4121	0.4389123	0.116798	592.9039	4.425756	0	840.1422	499.2954	0.2864889	0.155128	598.1946	4.290211	0	36	844	497						Frog_fixed.avi	0
20531	1232	852.0733	497.534	0.4387507	0.1171082	592.711	4.426213	0	830.0748	504.2243	0.2862904	0.1555207	598.14	4.290338	0	36	841	501						Frog_fixed.avi	0
20547	1233	847.4918	498.3425	0.4386328	0.1174224	592.5812	4.420853	0	831.7506	492.8477	0.2861768	0.1558583	598.2846	4.282413	0	36	840	496						Frog_fixed.avi	0
20564	1234	845.8068	490.4899	0.4386025	0.1177526	592.6117	4.427759	0	827.3961	501.812	0.2861679	0.1561994	598.0522	4.286348	0	36	837	496						Frog_fixed.avi	0
20581	1235	844.1871	496.3153	0.4386316	0.1179217	592.6309	4.420094	0	831.2222	498.6135	0.2862127	0.1563589	598.3024	4.284678	0	36	838	497						Frog_fixed.avi	0
20597	1236	851.9636	494.7872	0.4387451	0.1180087	592.6421	4.421207	0	833.722	497.0187	0.2863243	0.1564841	598.312	4.27931	0	36	843	496						Frog_fixed.avi	0
20614	1237	846.8616	490.8712	0.4388948	0.11804	592.8514	4.4186	0	828.7924	483.7397	0.2864435	0.1566082	597.9534	4.271799	0	36	838	487						Frog_fixed.avi	0
20631	1238	843.9841	491.0478	0.4390917	0.1179291	592.7227	4.432874	0	831.7095	491.0572	0.2866704	0.1565164	598.2888	4.270613	0	36	838	491						Frog_fixed.avi	0
20647	1239	849.8563	491.9495	0.4393715	0.1178812	592.9258	4.433027	0	833.7561	493.5079	0.2869416	0.1564295	598.2573	4.274238	0	36	842	493						Frog_fixed.avi	0
20664	1240	851.0908	492.6115	0.4396886	0.117869	592.8687	4.429535	0	830.8403	492.173	0.2872593	0.1564046	598.5043	4.268641	0	36	841	492						Frog_fixed.avi	0
20681	1241	845.9936	498.7426	0.4400733	0.1178867	592.814	4.423666	0	829.6344	491.4606	0.2876412	0.1564603	598.4083	4.265952	0	36	838	495						Frog_fixed.avi	0
20697	1242	838.5016	499.6095	0.4404872	0.1180186	593.0327	4.418262	0	829.6813	491.6767	0.2880777	0.1565164	598.3486	4.271226	0	36	834	496						Frog_fixed.avi	0
20714	1243	838.002	493.4255	0.4409653	0.1181124	593.0801	4.41684	0	831.4025	491.2564	0.2885534	0.1565144	598.4214	4.268875	0	36	835	492						Frog_fixed.avi	0
20731	1244	837.7307	491.0435	0.4414859	0.1181754	593.1481	4.428985	0	829.7521	491.9212	0.2890551	0.1564856	598.4543	4.261735	0	36	834	491						Frog_fixed.avi	0
20747	1245	840.9515	489.1418	0.4421084	0.1182798	593.2027	4.433261	0	828.9515	496.7527	0.2896482	0.1564086	598.5329	4.262335	0	36	835	493						Frog_fixed.avi	0
20764	1246	848.5208	494.779	0.442744	0.1181197	593.2032	4.387723	0	828.5255	495.5766	0.2902731	0.1563528	598.7122	4.254858	0	36	839	495						Frog_fixed.avi	0
20781	1247	-1280	-1024	-1	-1	-1	-1	4	-1280	-1024	-1	-1	-1	-1	4	36	0	0						Frog_fixed.avi	0
20797	1248	842.7148	495.7795	0.4442707	0.1186755	593.2032	4.42738	0	827.8199	492.4577	0.2917225	0.1563549	598.8624	4.256747	0	36	835	494						Frog_fixed.avi	0
20814	1249	835.4877	487.6881	0.4450929	0.1190515	593.6101	4.437046	0	824.1288	496.0695	0.2925625	0.156407	598.8989	4.264213	0	36	830	492						Frog_fixed.avi	0
20831	1250	841.7617	490.4274	0.4460614	0.1193818	593.6435	4.425031	0	824.1548	497.4065	0.2935003	0.1564764	598.9722	4.265984	0	36	833	494						Frog_fixed.avi	0
20847	1251	835.3029	492.5583	0.4470849	0.1198572	593.7866	4.429399	0	823.0125	492.4252	0.294484	0.1565853	599.082	4.255893	0	36	829	492						Frog_fixed.avi	0
20864	1252	837.3966	490.1485	0.4481851	0.1202699	593.9382	4.432844	0	825.8947	485.4263	0.2955261	0.1567054	599.0927	4.252282	0	36	832	488						Frog_fixed.avi	0
20881	1253	837.0488	490.0721	0.4493147	0.1207657	593.8881	4.414416	0	823.6605	484.5197	0.2966347	0.1567632	599.0071	4.250521	0	36	830	487						Frog_fixed.avi	0
20897	1254	839.8904	487.5185	0.4505491	0.121148	594.1371	4.426146	0	830.8237	490.1747	0.2978122	0.1567528	599.3453	4.247621	0	36	835	489						Frog_fixed.avi	0
20914	1255	833.9156	488.5037	0.4517246	0.1216842	594.2427	4.425379	0	819.5118	490.769	0.2989485	0.1569551	599.2531	4.25559	0	36	827	490						Frog_fixed.avi	0
20931	1256	838.3434	485.6994	0.4530421	0.1221871	594.2972	4.438016	0	823.3384	491.813	0.3002032	0.1570774	599.4128	4.252542	0	36	831	489						Frog_fixed.avi	0
20947	1257	830.7169	490.1468	0.4542514	0.1226949	594.3448	4.431151	0	822.584	493.7798	0.3014436	0.157211	599.701	4.256379	0	36	827	492						Frog_fixed.avi	0
20964	1258	837.3962	493.2713	0.4555922	0.1232155	594.4067	4.417095	0	820.8535	483.8964	0.3027138	0.1575409	599.4729	4.248888	0	36	829	489						Frog_fixed.avi	0
20981	1259	840.8282	496.098	0.4568935	0.123621	594.5687	4.415301	0	817.5573	484.8047	0.3039674	0.1577447	599.6191	4.24391	0	36	829	490						Frog_fixed.avi	0
20997	1260	838.9171	486.6648	0.4582081	0.1240891	594.5527	4.41124	0	816.8584	488.3411	0.3052883	0.1578715	599.6353	4.252351	0	36	828	488						Frog_fixed.avi	0
21014	1261	834.7977	489.725	0.4595888	0.1244218	594.7885	4.406979	0	820.4709	493.8453	0.3066615	0.1579373	599.7764	4.251061	0	36	828	492						Frog_fixed.avi	0
21031	1262	838.5363	501.5544	0.4609713	0.1244599	594.7911	4.352229	0	816.8383	494.1517	0.3080637	0.1580116	599.952	4.258444	0	36	828	498						Frog_fixed.avi	0
21047	1263	837.1676	478.0654	0.4625195	0.1250536	594.7911	4.403704	0	820.5923	491.5672	0.309534	0.1580539	600.0132	4.262406	0	36	829	485						Frog_fixed.avi	0
21064	1264	836.0891	490.9442	0.4640585	0.1252885	595.0347	4.393314	0	816.5868	489.7971	0.3110442	0.1580535	600.1147	4.27164	0	36	826	490						Frog_fixed.avi	0
21080	1265	837.1356	486.7947	0.4656426	0.1256028	595.0156	4.401515	0	813.1506	490.9276	0.3125999	0.1580452	600.181	4.270957	0	36	825	489						Frog_fixed.avi	0
21097	1266	839.0753	488.6661	0.4673203	0.1259138	595.2861	4.402453	0	818.9389	491.8131	0.3142517	0.1580667	600.2271	4.282776	0	36	829	490						Frog_fixed.avi	0
21114	1267	833.7286	489.5834	0.4689979	0.1263698	595.3079	4.392699	0	819.6479	499.1515	0.3159272	0.1581029	600.3332	4.26125	0	36	827	494						Frog_fixed.avi	0
21130	1268	837.2694	488.2115	0.4707814	0.1268074	595.5107	4.403411	0	813.3038	480.0023	0.3176056	0.1582719	600.2712	4.268903	0	36	825	484						Frog_fixed.avi	0
21147	1269	833.484	483.7062	0.4725174	0.1273369	595.3932	4.399973	0	818.9118	491.4549	0.3193633	0.158345	600.1667	4.255641	0	36	826	488						Frog_fixed.avi	0
21164	1270	833.9987	487.0724	0.4743292	0.1276987	595.5601	4.39035	0	817.6829	488.0764	0.3210875	0.1583358	600.3094	4.280299	0	36	826	488						Frog_fixed.avi	0
21180	1271	832.0132	485.459	0.4760459	0.1280004	595.3821	4.38516	0	821.2769	493.1151	0.3228292	0.1581334	600.4798	4.29074	0	36	827	489						Frog_fixed.avi	0
21197	1272	839.6296	487.4752	0.4778394	0.1281588	595.3618	4.392219	0	820.8148	492.3301	0.3245021	0.1579637	600.395	4.283536	0	36	830	490						Frog_fixed.avi	0
21214	1273	828.7675	483.9356	0.4794709	0.1282415	595.5532	4.392797	0	823.5532	492.7266	0.3261614	0.1576921	600.4727	4.278845	0	36	826	488						Frog_fixed.avi	0
21230	1274	833.7416	489.3925	0.4811733	0.1282494	595.3684	4.393139	0	820.0178	495.1258	0.3277897	0.1573276	600.2814	4.291525	0	36	827	492						Frog_fixed.avi	0
21247	1275	837.5421	486.8934	0.4828156	0.1282187	595.3037	4.395456	0	814.8156	494.4856	0.3293439	0.1570696	599.9954	4.29254	0	36	826	491						Frog_fixed.avi	0
21264	1276	834.2004	488.0512	0.4843696	0.1282434	595.315	4.382159	0	828.7429	493.0242	0.3309321	0.1566298	600.1744	4.280449	0	36	831	491						Frog_fixed.avi	0
21280	1277	832.2464	486.8978	0.4859318	0.1284327	595.2784	4.394181	0	818.3875	495.7967	0.3323847	0.1564174	599.8407	4.297671	0	36	825	491						Frog_fixed.avi	0
21297	1278	836.5072	488.8176	0.4875067	0.1286444	594.903	4.385331	0	819.2972	491.5013	0.3338652	0.1563012	599.6212	4.294978	0	36	828	490						Frog_fixed.avi	0
21314	1279	832.8301	487.8906	0.4890488	0.1288732	594.6378	4.387817	0	823.8877	483.2143	0.3353134	0.1560654	599.4498	4.280396	0	36	828	486						Frog_fixed.avi	0
21330	1280	834.5108	486.528	0.4906033	0.129009	594.3974	4.398201	0	826.1891	494.7944	0.336772	0.1556271	599.3156	4.296762	0	36	830	491						Frog_fixed.avi	0
21347	1281	835.5547	486.636	0.4921651	0.1291088	594.2505	4.397756	0	817.5183	486.8078	0.3381751	0.1553908	598.7994	4.311106	0	36	827	487						Frog_fixed.avi	0
21364	1282	834.1665	480.2671	0.4937107	0.1292767	594.1077	4.409257	0	818.7034	487.4604	0.3396448	0.1549408	598.6705	4.303278	0	36	826	484						Frog_fixed.avi	0
21380	1283	836.072	487.3518	0.4952958	0.1296082	593.7642	4.408254	0	821.3986	488.1631	0.3411123	0.1547004	598.3206	4.311312	0	36	829	488						Frog_fixed.avi	0
21397	1284	885.9016	457.6646	0.4965643	0.1299708	593.7626	4.426033	0	891.431	450.3614	0.3423873	0.1544659	597.9566	4.325569	0	37	889	454						Frog_fixed.avi	0
21414	1285	904.8508	439.0547	0.4978766	0.1304886	593.098	4.424621	0	887.0447	450.3883	0.3437129	0.1543077	597.3909	4.303332	0	37	896	445						Frog_fixed.avi	0
21430	1286	904.571	444.3366	0.4994063	0.1310048	592.6942	4.431373	0	897.343	456.2445	0.3450776	0.154082	597.1447	4.333224	0	37	901	450						Frog_fixed.avi	0
21447	1287	902.4126	437.1336	0.5008764	0.1314483	592.4063	4.43142	0	898.0674	448.8362	0.346404	0.1538838	596.8577	4.305856	0	37	900	443						Frog_fixed.avi	0
21464	1288	906.8328	445.7743	0.5023041	0.1317899	592.1597	4.441832	0	896.9709	457.8572	0.3476751	0.153441	596.4871	4.329594	0	37	902	452						Frog_fixed.avi	0
21480	1289	905.1744	440.1262	0.5036379	0.1319884	591.5848	4.43665	0	897.5192	446.7845	0.3488603	0.1530138	596.1669	4.312501	0	37	901	443						Frog_fixed.avi	0
21497	1290	906.6259	442.007	0.5049345	0.132109	591.1866	4.436277	0	906.6439	452.9968	0.3500414	0.1523791	595.9792	4.315681	0	37	907	448						Frog_fixed.avi	0
21514	1291	902.3947	444.0945	0.5061271	0.1321394	591.0037	4.43283	0	903.1257	451.5547	0.3511459	0.1516274	595.9799	4.323937	0	37	903	448						Frog_fixed.avi	0
21530	1292	906.2281	445.2892	0.5072989	0.1321345	590.3955	4.424895	0	901.0187	449.8093	0.3520842	0.1512784	595.9799	4.329836	0	37	904	448						Frog_fixed.avi	0
21547	1293	898.4308	443.7379	0.5083758	0.13215	590.0174	4.428073	0	900.6779	449.182	0.3530842	0.1507271	594.6298	4.324156	0	37	900	446						Frog_fixed.avi	0
21563	1294	895.3326	440.4261	0.5093884	0.1321459	589.7213	4.425413	0	895.507	453.8983	0.3539664	0.1502969	594.2111	4.335917	0	37	895	447						Frog_fixed.avi	0
21580	1295	895.9468	441.1539	0.510384	0.1321033	589.3555	4.419212	0	899.6678	450.409	0.3548551	0.1498115	593.6076	4.329559	0	37	898	446						Frog_fixed.avi	0
21597	1296	897.2646	437.9266	0.5113105	0.1320373	588.951	4.426363	0	900.4559	453.1001	0.3556831	0.149413	593.1793	4.329399	0	37	899	446						Frog_fixed.avi	0
21613	1297	892.6758	444.559	0.5122139	0.1319913	588.4467	4.415469	0	901.5447	445.9197	0.356488	0.1490475	592.7951	4.333256	0	37	897	445						Frog_fixed.avi	0
21630	1298	898.1329	441.9604	0.5131447	0.1319699	588.1066	4.430436	0	897.6568	451.0657	0.3572668	0.1487516	592.4854	4.342759	0	37	898	447						Frog_fixed.avi	0
21647	1299	895.7634	441.9538	0.5140342	0.1320001	587.624	4.428781	0	901.3764	456.2334	0.3580319	0.1485696	591.791	4.341476	0	37	899	449						Frog_fixed.avi	0
21663	1300	896.2924	444.91	0.514892	0.13198	587.198	4.417955	0	900.6226	454.8654	0.3588012	0.1483633	591.4475	4.344563	0	37	898	450						Frog_fixed.avi	0
21680	1301	899.0488	445.4701	0.5157802	0.1318642	586.9105	4.433729	0	901.6355	454.9002	0.3595395	0.1482073	591.058	4.336143	0	37	900	450						Frog_fixed.avi	0
21697	1302	899.866	437.553	0.5165598	0.1317008	586.2968	4.429098	0	900.0296	454.8662	0.3602414	0.1479727	590.6109	4.342256	0	37	900	446						Frog_fixed.avi	0
21713	1303	900.4074	440.9543	0.5173513	0.1314282	586.2041	4.434956	0	904.3457	460.5141	0.3609442	0.1476933	590.2668	4.346569	0	37	902	451						Frog_fixed.avi	0
21730	1304	-1280	-1024	-1	-1	-1	-1	4	-1280	-1024	-1	-1	-1	-1	4	37	0	0						Frog_fixed.avi	0
21747	1305	900.4498	440.4955	0.5187535	0.1311403	586.199	4.428212	0	904.0232	452.473	0.362183	0.1474508	589.4483	4.343857	0	37	902	446						Frog_fixed.avi	0
21763	1306	902.5687	443.6413	0.5194038	0.1310318	585.1274	4.430074	0	907.9349	450.4339	0.362757	0.147379	589.0914	4.340518	0	37	905	447						Frog_fixed.avi	0
21780	1307	903.6095	441.8214	0.5199982	0.1308723	585.128	4.434745	0	900.7068	451.2326	0.3632852	0.1472455	588.8473	4.346611	0	37	902	447						Frog_fixed.avi	0
21797	1308	901.1152	446.5505	0.5205775	0.1306455	584.6925	4.438667	0	903.5813	455.009	0.363785	0.1470841	588.6516	4.34302	0	37	902	451						Frog_fixed.avi	0
21813	1309	903.9438	441.2182	0.5211124	0.130433	584.4483	4.440124	0	903.1428	460.043	0.3643024	0.146646	588.633	4.333234	0	37	904	451						Frog_fixed.avi	0
21830	1310	902.6623	438.9884	0.5215936	0.1301502	584.0848	4.438454	0	906.1779	451.2813	0.3648087	0.1465088	588.633	4.337996	0	37	904	445						Frog_fixed.avi	0
21847	1311	898.5112	444.2409	0.5220599	0.1298307	583.6616	4.451829	0	901.5747	443.8737	0.3651181	0.1465947	588.633	4.35856	0	37	900	444						Frog_fixed.avi	0
21863	1312	900.6816	442.4293	0.5225036	0.129532	583.5331	4.434588	0	911.2438	454.7067	0.3656395	0.14638	587.7	4.360642	0	37	906	449						Frog_fixed.avi	0
21880	1313	902.7454	438.9494	0.5229484	0.1292173	583.4242	4.427586	0	900.6226	452.8702	0.3659974	0.146191	587.3513	4.352485	0	37	902	446						Frog_fixed.avi	0
21897	1314	904.1656	444.6009	0.5233639	0.1288773	583.3633	4.437431	0	906.386	461.4219	0.3664169	0.1459449	587.4882	4.354117	0	37	905	453						Frog_fixed.avi	0
21913	1315	901.1032	439.6653	0.5237437	0.1285888	583.085	4.441544	0	899.7239	452.9301	0.3667687	0.1458737	587.1136	4.350612	0	37	900	446						Frog_fixed.avi	0
21930	1316	897.0267	444.2631	0.5241069	0.1282497	583.0302	4.43064	0	897.3296	452.2877	0.3671302	0.1457235	587.1694	4.328421	0	37	897	448						Frog_fixed.avi	0
21947	1317	902.6397	440.4408	0.5245262	0.1279718	582.83	4.445566	0	902.5811	452.739	0.367528	0.1455738	586.8441	4.346523	0	37	903	447						Frog_fixed.avi	0
21963	1318	902.0403	446.8953	0.5249336	0.1276777	582.6522	4.446133	0	903.3658	460.711	0.3679003	0.1453794	586.7133	4.356975	0	37	903	454						Frog_fixed.avi	0
21980	1319	896.7828	447.2668	0.5252705	0.1275022	582.2994	4.444235	0	897.6945	454.6379	0.3682083	0.1453387	586.4717	4.358938	0	37	897	451						Frog_fixed.avi	0
21997	1320	894.3663	447.7973	0.5255755	0.127322	582.4353	4.428298	0	904.0564	459.4367	0.3685657	0.1451756	586.6621	4.356273	0	37	899	454						Frog_fixed.avi	0
22013	1321	898.1171	443.2885	0.5258929	0.127258	582.2058	4.432989	0	903.0097	454.512	0.3688175	0.1450928	586.3943	4.339659	0	37	901	449						Frog_fixed.avi	0
22030	1322	898.2861	446.2521	0.5261595	0.1270734	582.1111	4.403678	0	894.4003	450.548	0.3690065	0.1449885	586.2213	4.342473	0	37	896	448						Frog_fixed.avi	0
22046	1323	897.7567	447.4977	0.5263229	0.1269412	582.0056	4.419133	0	899.7321	457.6338	0.3692307	0.1448013	586.0435	4.358082	0	37	899	453						Frog_fixed.avi	0
22063	1324	899.3402	446.2044	0.5264994	0.1268535	582.152	4.436005	0	902.5068	458.097	0.3693826	0.1446363	586.0187	4.352761	0	37	901	452						Frog_fixed.avi	0
22080	1325	898.3704	443.1008	0.52662	0.1268577	581.8553	4.413484	0	896.2088	454.1707	0.3694287	0.144587	585.9854	4.369157	0	37	897	449						Frog_fixed.avi	0
22096	1326	900.5514	443.25	0.526673	0.1268568	581.7279	4.407778	0	895.048	454.9178	0.3694384	0.1445023	585.8866	4.372924	0	37	898	449						Frog_fixed.avi	0
22113	1327	898.4512	445.7	0.5266717	0.1268281	581.6024	4.412718	0	898.2024	458.6038	0.3694272	0.1443693	585.8313	4.36999	0	37	898	452						Frog_fixed.avi	0
22130	1328	899.8954	439.6675	0.526624	0.1267959	581.5208	4.418784	0	901.5464	460.989	0.3693627	0.1443135	585.8017	4.368125	0	37	901	450						Frog_fixed.avi	0
22146	1329	896.6771	443.7814	0.5264744	0.1268563	581.3803	4.406256	0	906.7708	457.9142	0.3692565	0.1443585	585.8057	4.373753	0	37	902	451						Frog_fixed.avi	0
22163	1330	893.3798	448.5473	0.5263144	0.1269903	581.5281	4.401597	0	897.7944	457.4962	0.3690529	0.1445501	585.583	4.382855	0	37	896	453						Frog_fixed.avi	0
22180	1331	902.5061	448.2209	0.5261422	0.1271722	581.5099	4.398307	0	902.8903	454.4522	0.3688416	0.1447917	585.5161	4.374189	0	37	903	451						Frog_fixed.avi	0
22196	1332	893.5369	450.8252	0.5258106	0.1273437	581.4539	4.401033	0	899.486	458.4158	0.3685749	0.1450562	585.48	4.374308	0	37	897	455						Frog_fixed.avi	0
22213	1333	894.8724	451.4808	0.5254976	0.1276049	581.138	4.399076	0	906.7061	462.4136	0.368305	0.1452975	585.6467	4.395383	0	37	901	457						Frog_fixed.avi	0
22230	1334	901.7538	449.3552	0.5251622	0.1278462	581.3988	4.418532	0	900.5485	455.0836	0.3678998	0.145784	585.7333	4.392286	0	37	901	452						Frog_fixed.avi	0
22246	1335	902.2382	453.6798	0.5247542	0.1281138	581.4308	4.412713	0	897.3233	462.7527	0.3675369	0.1461413	585.5848	4.388876	0	37	900	458						Frog_fixed.avi	0
22263	1336	899.0369	451.1369	0.5242878	0.1283671	581.5264	4.423221	0	897.29	454.3034	0.3671165	0.1466334	585.562	4.393441	0	37	898	453						Frog_fixed.avi	0
22280	1337	902.2059	450.8941	0.5238193	0.1286785	581.5397	4.418639	0	904.4903	459.0884	0.36671	0.1470294	585.7161	4.398206	0	37	903	455						Frog_fixed.avi	0
22296	1338	899.56	453.2387	0.5233156	0.1289274	581.533	4.406674	0	899.0008	455.282	0.3662418	0.1475159	585.7914	4.398117	0	37	899	454						Frog_fixed.avi	0
22313	1339	902.1804	448.0429	0.522814	0.1292231	581.6964	4.430035	0	900.8732	454.4434	0.3657885	0.1480121	585.7377	4.407413	0	37	902	451						Frog_fixed.avi	0
22330	1340	901.6119	449.1411	0.5222962	0.1294924	581.6616	4.442929	0	903.9752	463.4227	0.3653047	0.1484068	586.0422	4.425781	0	37	903	456						Frog_fixed.avi	0
22346	1341	908.4669	451.4666	0.5217598	0.1297063	581.712	4.44455	0	909.5963	449.4771	0.3647978	0.1489239	586.0231	4.409823	0	37	909	450						Frog_fixed.avi	0
22363	1342	908.8791	449.1212	0.5211787	0.1298398	581.7161	4.455211	0	905.6953	466.1934	0.3642369	0.1492337	586.2831	4.418881	0	37	907	458						Frog_fixed.avi	0
22380	1343	898.5342	450.9407	0.5204943	0.1300467	581.7148	4.460546	0	897.3286	455.5932	0.363586	0.1498058	586.1263	4.419399	0	37	898	453						Frog_fixed.avi	0
22396	1344	904.7175	450.3638	0.5198253	0.1302778	581.9168	4.461495	0	893.5911	454.1867	0.3629402	0.1503	586.3646	4.4226	0	37	899	452						Frog_fixed.avi	0
22413	1345	905.4553	453.1678	0.519128	0.1305245	581.9777	4.481813	0	902.8293	465.4156	0.3622766	0.1508054	586.5333	4.434245	0	37	904	459						Frog_fixed.avi	0
22430	1346	906.0607	455.0349	0.5183111	0.1307417	581.9661	4.473388	0	896.4733	460.619	0.3614802	0.1514596	586.4833	4.438753	0	37	901	458						Frog_fixed.avi	0
22446	1347	898.4288	456.3964	0.5174562	0.1308982	582.0294	4.494645	0	897.5259	460.9072	0.3607391	0.1519527	586.3934	4.433689	0	37	898	459						Frog_fixed.avi	0
22463	1348	904.7997	453.536	0.5166845	0.1310156	582.0198	4.488243	0	897.0531	466.9552	0.359933	0.1524048	586.5396	4.441859	0	37	901	460						Frog_fixed.avi	0
22480	1349	903.1052	446.6727	0.5158091	0.1311045	582.0604	4.498038	0	891.8762	454.6301	0.359109	0.1529463	586.4395	4.456326	0	37	897	451						Frog_fixed.avi	0
22496	1350	903.0554	443.2616	0.5148867	0.1311799	582.1593	4.51259	0	893.7021	455.038	0.3582728	0.1533776	586.5032	4.467625	0	37	898	449						Frog_fixed.avi	0
22513	1351	901.3193	438.9988	0.5140203	0.1312031	582.2019	4.521702	0	901.4703	455.4249	0.3574291	0.1537797	586.5696	4.466628	0	37	901	447						Frog_fixed.avi	0
22530	1352	-1280	-1024	-1	-1	-1	-1	4	-1280	-1024	-1	-1	-1	-1	4	37	0	0						Frog_fixed.avi	0
22546	1353	908.5907	443.8423	0.5122362	0.1311133	582.2025	4.541394	0	898.9543	455.8752	0.355656	0.1544687	586.6939	4.480384	0	37	904	450						Frog_fixed.avi	0
22563	1354	905.6219	444.8874	0.5112996	0.131113	582.0751	4.534257	0	903.1845	455.5542	0.3547765	0.1548094	586.7639	4.492533	0	37	904	450						Frog_fixed.avi	0
22579	1355	903.2201	441.7505	0.5103536	0.1311809	581.9739	4.546855	0	905.01	456.3281	0.3538624	0.1552261	586.7148	4.502801	0	37	904	449						Frog_fixed.avi	0
22596	1356	899.7179	435.3451	0.509393	0.131295	581.9961	4.55116	0	902.6155	461.0658	0.3529212	0.1556431	586.6401	4.492588	0	37	901	448						Frog_fixed.avi	0
22613	1357	-1280	-1024	-1	-1	-1	-1	4	-1280	-1024	-1	-1	-1	-1	4		0	0						Frog_fixed.avi	0
22629	1358	-1280	-1024	-1	-1	-1	-1	4	-1280	-1024	-1	-1	-1	-1	4		0	0						Frog_fixed.avi	0
22646	1359	-1280	-1024	-1	-1	-1	-1	4	-1280	-1024	-1	-1	-1	-1	4		0	0						Frog_fixed.avi	0
22663	1360	-1280	-1024	-1	-1	-1	-1	4	-1280	-1024	-1	-1	-1	-1	4		0	0						Frog_fixed.avi	0
22679	1361	-1280	-1024	-1	-1	-1	-1	4	-1280	-1024	-1	-1	-1	-1	4		0	0						Frog_fixed.avi	0
22696	1362	-1280	-1024	-1	-1	-1	-1	4	-1280	-1024	-1	-1	-1	-1	4		0	0						Frog_fixed.avi	0
22713	1363	-1280	-1024	-1	-1	-1	-1	4	-1280	-1024	-1	-1	-1	-1	4		0	0						Frog_fixed.avi	0
22729	1364	-1280	-1024	-1	-1	-1	-1	4	-1280	-1024	-1	-1	-1	-1	4		0	0						Frog_fixed.avi	0
22746	1365	-1280	-1024	-1	-1	-1	-1	4	-1280	-1024	-1	-1	-1	-1	4		0	0						Frog_fixed.avi	0
22763	1366	-1280	-1024	-1	-1	-1	-1	4	-1280	-1024	-1	-1	-1	-1	4		0	0						Frog_fixed.avi	0
22779	1367	-1280	-1024	-1	-1	-1	-1	4	-1280	-1024	-1	-1	-1	-1	4		0	0						Frog_fixed.avi	0
22796	1368	-1280	-1024	-1	-1	-1	-1	4	-1280	-1024	-1	-1	-1	-1	4		0	0						Frog_fixed.avi	0
22813	1369	-1280	-1024	-1	-1	-1	-1	4	-1280	-1024	-1	-1	-1	-1	4		0	0						Frog_fixed.avi	0
22829	1370	-1280	-1024	-1	-1	-1	-1	4	-1280	-1024	-1	-1	-1	-1	4		0	0						Frog_fixed.avi	0
22846	1371	-1280	-1024	-1	-1	-1	-1	4	-1280	-1024	-1	-1	-1	-1	4		0	0						Frog_fixed.avi	0
22863	1372	-1280	-1024	-1	-1	-1	-1	4	-1280	-1024	-1	-1	-1	-1	4		0	0						Frog_fixed.avi	0
22879	1373	-1280	-1024	-1	-1	-1	-1	4	-1280	-1024	-1	-1	-1	-1	4		0	0						Frog_fixed.avi	0
22896	1374	-1280	-1024	-1	-1	-1	-1	4	-1280	-1024	-1	-1	-1	-1	4		0	0						Frog_fixed.avi	0
22913	1375	-1280	-1024	-1	-1	-1	-1	4	900.8088	460.2464	0.3349026	0.1659961	586.7585	4.559756	0	38	901	460						Frog_fixed.avi	0
22929	1376	-1280	-1024	-1	-1	-1	-1	4	-1280	-1024	-1	-1	-1	-1	4		0	0						Frog_fixed.avi	0
22946	1377	-1280	-1024	-1	-1	-1	-1	4	-1280	-1024	-1	-1	-1	-1	4		0	0						Frog_fixed.avi	0
22963	1378	-1280	-1024	-1	-1	-1	-1	4	-1280	-1024	-1	-1	-1	-1	4		0	0						Frog_fixed.avi	0
22979	1379	-1280	-1024	-1	-1	-1	-1	4	-1280	-1024	-1	-1	-1	-1	4		0	0						Frog_fixed.avi	0
22996	1380	-1280	-1024	-1	-1	-1	-1	4	-1280	-1024	-1	-1	-1	-1	4		0	0						Frog_fixed.avi	0
23012	1381	-1280	-1024	-1	-1	-1	-1	4	-1280	-1024	-1	-1	-1	-1	4		0	0						Frog_fixed.avi	0
23029	1382	-1280	-1024	-1	-1	-1	-1	4	-1280	-1024	-1	-1	-1	-1	4		0	0						Frog_fixed.avi	0
23046	1383	889.1113	466.4573	0.484769	0.1359013	580.2875	4.548731	0	888.0555	469.6976	0.3299296	0.1717096	588.1216	4.553468	0	39	889	468						Frog_fixed.avi	0
23062	1384	-1280	-1024	-1	-1	-1	-1	4	-1280	-1024	-1	-1	-1	-1	4	39	0	0						Frog_fixed.avi	0
23079	1385	-1280	-1024	-1	-1	-1	-1	4	-1280	-1024	-1	-1	-1	-1	4	39	0	0						Frog_fixed.avi	0
23096	1386	-1280	-1024	-1	-1	-1	-1	4	-1280	-1024	-1	-1	-1	-1	4	39	0	0						Frog_fixed.avi	0
23112	1387	-1280	-1024	-1	-1	-1	-1	4	-1280	-1024	-1	-1	-1	-1	4	39	0	0						Frog_fixed.avi	0
23129	1388	-1280	-1024	-1	-1	-1	-1	4	-1280	-1024	-1	-1	-1	-1	4	39	0	0						Frog_fixed.avi	0
23146	1389	898.062	473.7194	0.4817462	0.1374153	580.2875	4.54742	0	880.2966	467.8077	0.3272661	0.1748054	588.9081	4.541451	0	39	889	471						Frog_fixed.avi	0
23162	1390	-1280	-1024	-1	-1	-1	-1	4	-1280	-1024	-1	-1	-1	-1	4	39	0	0						Frog_fixed.avi	0
23179	1391	-1280	-1024	-1	-1	-1	-1	4	-1280	-1024	-1	-1	-1	-1	4	39	0	0						Frog_fixed.avi	0
23196	1392	-1280	-1024	-1	-1	-1	-1	4	-1280	-1024	-1	-1	-1	-1	4	39	0	0						Frog_fixed.avi	0
23212	1393	-1280	-1024	-1	-1	-1	-1	4	-1280	-1024	-1	-1	-1	-1	4	39	0	0						Frog_fixed.avi	0
23229	1394	-1280	-1024	-1	-1	-1	-1	4	-1280	-1024	-1	-1	-1	-1	4	39	0	0						Frog_fixed.avi	0
23246	1395	899.7003	485.5217	0.4790945	0.1376995	577.7573	4.517174	0	888.0072	473.1976	0.3253858	0.1759074	589.7495	4.525073	0	39	894	479						Frog_fixed.avi	0
23262	1396	-1280	-1024	-1	-1	-1	-1	4	-1280	-1024	-1	-1	-1	-1	4	39	0	0						Frog_fixed.avi	0
23279	1397	-1280	-1024	-1	-1	-1	-1	4	-1280	-1024	-1	-1	-1	-1	4	39	0	0						Frog_fixed.avi	0
23296	1398	-1280	-1024	-1	-1	-1	-1	4	-1280	-1024	-1	-1	-1	-1	4	39	0	0						Frog_fixed.avi	0
23312	1399	-1280	-1024	-1	-1	-1	-1	4	-1280	-1024	-1	-1	-1	-1	4	39	0	0						Frog_fixed.avi	0
23329	1400	-1280	-1024	-1	-1	-1	-1	4	-1280	-1024	-1	-1	-1	-1	4	39	0	0						Frog_fixed.avi	0
23346	1401	894.7065	463.4663	0.4779572	0.1387569	583.7382	4.579588	0	883.8101	468.3769	0.3235668	0.178073	590.1221	4.495652	0	39	889	466						Frog_fixed.avi	0
23362	1402	-1280	-1024	-1	-1	-1	-1	4	-1280	-1024	-1	-1	-1	-1	4	39	0	0						Frog_fixed.avi	0
23379	1403	-1280	-1024	-1	-1	-1	-1	4	-1280	-1024	-1	-1	-1	-1	4	39	0	0						Frog_fixed.avi	0
23396	1404	-1280	-1024	-1	-1	-1	-1	4	-1280	-1024	-1	-1	-1	-1	4	39	0	0						Frog_fixed.avi	0
23412	1405	-1280	-1024	-1	-1	-1	-1	4	-1280	-1024	-1	-1	-1	-1	4	39	0	0						Frog_fixed.avi	0
23429	1406	-1280	-1024	-1	-1	-1	-1	4	-1280	-1024	-1	-1	-1	-1	4	39	0	0						Frog_fixed.avi	0
23446	1407	901.6125	462.572	0.4762417	0.1409945	586.5511	4.584727	0	878.2568	463.8427	0.3216237	0.1812455	590.5692	4.48295	0	39	890	463						Frog_fixed.avi	0
23462	1408	-1280	-1024	-1	-1	-1	-1	4	-1280	-1024	-1	-1	-1	-1	4	39	0	0						Frog_fixed.avi	0
23479	1409	-1280	-1024	-1	-1	-1	-1	4	-1280	-1024	-1	-1	-1	-1	4	39	0	0						Frog_fixed.avi	0
23495	1410	-1280	-1024	-1	-1	-1	-1	4	-1280	-1024	-1	-1	-1	-1	4	39	0	0						Frog_fixed.avi	0
23512	1411	-1280	-1024	-1	-1	-1	-1	4	-1280	-1024	-1	-1	-1	-1	4	39	0	0						Frog_fixed.avi	0
23529	1412	-1280	-1024	-1	-1	-1	-1	4	-1280	-1024	-1	-1	-1	-1	4	39	0	0						Frog_fixed.avi	0
23545	1413	892.1838	476.4517	0.4748135	0.1420394	581.2356	4.543616	0	890.5193	459.4131	0.3213489	0.18322	591.2363	4.478427	0	39	891	468						Frog_fixed.avi	0
23562	1414	-1280	-1024	-1	-1	-1	-1	4	-1280	-1024	-1	-1	-1	-1	4	39	0	0						Frog_fixed.avi	0
23579	1415	-1280	-1024	-1	-1	-1	-1	4	-1280	-1024	-1	-1	-1	-1	4	39	0	0						Frog_fixed.avi	0
23595	1416	-1280	-1024	-1	-1	-1	-1	4	-1280	-1024	-1	-1	-1	-1	4	39	0	0						Frog_fixed.avi	0
23612	1417	912.2344	418.6344	0.4751996	0.1409942	590.3909	4.60272	0	890.2922	451.0182	0.3208984	0.1822499	591.0646	4.457257	0	39	901	435						Frog_fixed.avi	0
23629	1418	905.3065	436.6288	0.4749352	0.1404256	587.3176	4.53315	0	893.7726	444.3902	0.3205943	0.1820942	591.7469	4.457076	0	39	900	441						Frog_fixed.avi	0
23645	1419	-1280	-1024	-1	-1	-1	-1	4	-1280	-1024	-1	-1	-1	-1	4	39	0	0						Frog_fixed.avi	0
23662	1420	902.2216	445.6399	0.4741393	0.1400315	581.2042	4.53317	0	896.7868	447.0794	0.3198209	0.1817725	591.8788	4.447962	0	39	900	446						Frog_fixed.avi	0
23679	1421	-1280	-1024	-1	-1	-1	-1	4	-1280	-1024	-1	-1	-1	-1	4	39	0	0						Frog_fixed.avi	0
23695	1422	900.1136	437.1527	0.4730537	0.1397021	588.1235	4.547111	0	893.9611	441.4633	0.3188264	0.1818228	592.0203	4.442646	0	39	897	439						Frog_fixed.avi	0
23712	1423	902.8021	432.9804	0.472497	0.1396256	588.1592	4.540818	0	890.973	442.1911	0.3182876	0.1818671	592.1022	4.436477	0	39	897	438						Frog_fixed.avi	0
23729	1424	908.594	421.0646	0.4719018	0.139554	588.235	4.539289	0	892.5241	436.7442	0.3177293	0.1819272	592.2463	4.421098	0	39	901	429						Frog_fixed.avi	0
23745	1425	910.2485	426.2287	0.4712749	0.1393924	588.4909	4.5396	0	889.5396	444.4745	0.3171349	0.1819035	592.4615	4.418171	0	39	900	435						Frog_fixed.avi	0
23762	1426	909.3725	424.4224	0.4706473	0.1392638	588.6589	4.526922	0	892.2028	440.7076	0.3165856	0.1818752	592.4977	4.413859	0	39	901	433						Frog_fixed.avi	0
23779	1427	905.9528	426.932	0.4700488	0.139189	588.5038	4.522499	0	897.2513	440.7698	0.3160387	0.1819004	592.6029	4.40586	0	39	902	434						Frog_fixed.avi	0
23795	1428	904.03	428.5461	0.4694645	0.1392045	588.46	4.51877	0	895.5921	439.7253	0.3155061	0.1819281	592.7397	4.397264	0	39	900	434						Frog_fixed.avi	0
23812	1429	903.068	426.6743	0.4689316	0.1392497	588.5338	4.504595	0	895.8616	438.6399	0.3149779	0.181953	592.8708	4.383955	0	39	899	433						Frog_fixed.avi	0
23829	1430	902.8295	428.8456	0.4684269	0.1391626	588.6241	4.496283	0	893.5494	438.3078	0.3144973	0.1818797	592.8313	4.38763	0	39	898	434						Frog_fixed.avi	0
23845	1431	899.9984	427.0394	0.4679576	0.1389668	588.665	4.503727	0	887.186	447.1208	0.3140199	0.181626	592.8921	4.374859	0	39	894	437						Frog_fixed.avi	0
23862	1432	906.6177	422.2968	0.4675875	0.1386128	588.6536	4.466395	0	892.5925	441.563	0.31361	0.1813807	593.1086	4.359735	0	39	900	432						Frog_fixed.avi	0
23879	1433	907.9008	425.0553	0.4671881	0.1385567	588.6536	4.491517	0	890.1722	439.5838	0.3132204	0.1812195	593.1723	4.379933	0	39	899	432						Frog_fixed.avi	0
23895	1434	900.3403	427.8211	0.4667652	0.1383836	589.1558	4.487027	0	888.1993	438.0525	0.3128812	0.1810687	593.3297	4.362064	0	39	894	433						Frog_fixed.avi	0
23912	1435	903.3245	431.3514	0.4664944	0.1382838	589.2429	4.50026	0	883.6621	440.4285	0.3125793	0.1810234	593.2637	4.370548	0	39	893	436						Frog_fixed.avi	0
23929	1436	901.8365	427.5789	0.4661833	0.1382863	589.2491	4.495766	0	885.3035	439.4628	0.3122941	0.1809921	593.627	4.356175	0	39	894	434						Frog_fixed.avi	0
23945	1437	898.3109	423.4938	0.4659136	0.1383111	589.5849	4.50182	0	880.4418	439.627	0.3120585	0.1810671	593.4364	4.356116	0	39	889	432						Frog_fixed.avi	0
23962	1438	899.9896	427.6858	0.4657044	0.1383981	589.4037	4.490231	0	879.3936	438.5163	0.3118451	0.1812023	593.5641	4.357423	0	39	890	433						Frog_fixed.avi	0
23979	1439	900.83	429.5883	0.4655286	0.1385499	589.726	4.498029	0	883.1735	436.4518	0.3116996	0.1813325	593.7458	4.349266	0	39	892	433						Frog_fixed.avi	0
23995	1440	893.175	440.7154	0.4653951	0.1384802	589.7477	4.449749	0	880.2909	446.204	0.3115942	0.181471	593.9303	4.342857	0	39	887	443						Frog_fixed.avi	0
24012	1441	-1280	-1024	-1	-1	-1	-1	4	-1280	-1024	-1	-1	-1	-1	4	39	0	0						Frog_fixed.avi	0
24029	1442	-1280	-1024	-1	-1	-1	-1	4	-1280	-1024	-1	-1	-1	-1	4	39	0	0						Frog_fixed.avi	0
24045	1443	890.6507	426.0417	0.46515	0.1396192	589.7477	4.475448	0	876.7823	436.3841	0.3114091	0.1824459	594.1655	4.354641	0	39	884	431						Frog_fixed.avi	0
24062	1444	893.5831	434.5144	0.4651149	0.1399272	590.2485	4.484864	0	880.5917	438.003	0.3114164	0.1828351	594.4528	4.354415	0	39	887	436						Frog_fixed.avi	0
24078	1445	-1280	-1024	-1	-1	-1	-1	4	-1280	-1024	-1	-1	-1	-1	4	39	0	0						Frog_fixed.avi	0
24095	1446	888.9569	429.4712	0.465034	0.1405966	590.2901	4.502312	0	873.9503	441.4896	0.3113865	0.1834811	594.7746	4.344405	0	39	881	435						Frog_fixed.avi	0
24112	1447	-1280	-1024	-1	-1	-1	-1	4	-1280	-1024	-1	-1	-1	-1	4	39	0	0						Frog_fixed.avi	0
24128	1448	896.5289	430.6258	0.4649788	0.141168	590.8302	4.487788	0	876.2442	437.3347	0.3113779	0.1840907	595.0227	4.336112	0	39	886	434						Frog_fixed.avi	0
24145	1449	892.7176	434.101	0.4649312	0.1414422	591.1091	4.485549	0	878.691	447.3352	0.3114041	0.1843278	595.2858	4.347472	0	40	886	441						Frog_fixed.avi	0
24162	1450	850.9176	457.1695	0.4650934	0.1419222	591.2728	4.475977	0	832.9788	476.8522	0.3116581	0.1847182	595.3772	4.350278	0	40	842	467						Frog_fixed.avi	0
24178	1451	859.2714	460.5421	0.4650511	0.1421883	591.6513	4.466595	0	846.3254	467.0799	0.311671	0.1849469	595.5979	4.336064	0	40	853	464						Frog_fixed.avi	0
24195	1452	854.6259	462.1661	0.4650378	0.1424046	591.751	4.465806	0	837.2189	463.9434	0.3116982	0.1853228	595.6893	4.331956	0	40	846	463						Frog_fixed.avi	0
24212	1453	856.8966	457.9687	0.465056	0.142687	591.7775	4.450329	0	835.3604	473.2691	0.3117498	0.1854694	595.7841	4.335684	0	40	846	466						Frog_fixed.avi	0
24228	1454	851.0034	461.4418	0.4650973	0.1429613	592.0288	4.438037	0	837.858	472.5401	0.3118696	0.1856996	596.1628	4.311355	0	40	844	467						Frog_fixed.avi	0
24245	1455	850.9112	461.1097	0.4651854	0.1432202	592.087	4.448146	0	835.5809	461.3402	0.3119771	0.1859848	596.2508	4.309826	0	40	843	461						Frog_fixed.avi	0
24262	1456	850.2568	460.8077	0.4653473	0.1435443	592.5677	4.439097	0	832.0026	462.4481	0.3121632	0.1861712	596.2847	4.299509	0	40	841	462						Frog_fixed.avi	0
24278	1457	847.8713	461.1991	0.4655464	0.1438519	592.5027	4.422861	0	833.6267	470.4006	0.3123923	0.1863135	596.5981	4.319651	0	40	841	466						Frog_fixed.avi	0
24295	1458	849.9419	452.5829	0.4657795	0.1441879	592.5658	4.419774	0	827.4692	466.7241	0.3126026	0.1866164	596.8559	4.296498	0	40	839	460						Frog_fixed.avi	0
24312	1459	843.387	461.4057	0.4659773	0.1445264	593.0217	4.417388	0	826.8725	458.3199	0.3128931	0.1869172	596.9183	4.290893	0	40	835	460						Frog_fixed.avi	0
24328	1460	846.387	457.0045	0.4662644	0.1447813	593.1136	4.407175	0	830.0394	464.0672	0.3131836	0.1870746	597.2715	4.305236	0	40	838	461						Frog_fixed.avi	0
24345	1461	840.1148	463.9245	0.4664702	0.145113	593.3329	4.387799	0	828.7698	470.3787	0.3135072	0.1873052	597.3287	4.289767	0	40	834	467						Frog_fixed.avi	0
24362	1462	845.3291	463.6753	0.4667775	0.1453624	593.4904	4.396968	0	822.6321	458.5115	0.3137558	0.1876614	597.6251	4.273973	0	40	834	461						Frog_fixed.avi	0
24378	1463	840.6377	459.7599	0.4669807	0.1456574	593.5572	4.401773	0	823.5266	469.3995	0.3141012	0.1878721	597.808	4.26575	0	40	832	465						Frog_fixed.avi	0
24395	1464	844.784	467.5309	0.4672629	0.1459368	593.8656	4.38862	0	823.1536	466.2998	0.3143953	0.188209	597.9738	4.274357	0	40	834	467						Frog_fixed.avi	0
24412	1465	836.8255	462.1414	0.4674758	0.146148	593.9357	4.3975	0	821.4272	463.9391	0.3147049	0.1884954	598.2172	4.270901	0	40	829	463						Frog_fixed.avi	0
24428	1466	837.8297	461.3013	0.4677489	0.1462862	594.2745	4.390776	0	821.9568	465.8192	0.3150336	0.1886425	598.5343	4.263842	0	40	830	464						Frog_fixed.avi	0
24445	1467	843.1248	466.321	0.468019	0.1462608	594.5972	4.383461	0	822.524	469.08	0.3153595	0.1886796	598.9369	4.251103	0	40	833	468						Frog_fixed.avi	0
24461	1468	835.4245	460.0046	0.4682418	0.1463003	594.7573	4.390807	0	826.676	462.8401	0.3157239	0.1886721	599.2639	4.251482	0	40	831	461						Frog_fixed.avi	0
24478	1469	842.4969	459.4831	0.468592	0.1463344	594.9744	4.396588	0	823.6951	472.657	0.3161295	0.1886824	599.5458	4.267897	0	40	833	466						Frog_fixed.avi	0
24495	1470	839.2269	461.7549	0.4689339	0.1464504	595.3545	4.390741	0	819.6011	475.1887	0.3165297	0.1887592	599.992	4.250748	0	40	829	468						Frog_fixed.avi	0
24511	1471	835.3295	464.4522	0.4693246	0.1466977	595.6622	4.377899	0	812.6614	474.0001	0.3169758	0.1889811	600.0568	4.247804	0	40	824	469						Frog_fixed.avi	0
24528	1472	834.9118	466.907	0.4697873	0.1469404	595.7791	4.375987	0	812.3157	473.8824	0.317497	0.1891849	600.4045	4.250758	0	40	824	470						Frog_fixed.avi	0
24545	1473	837.3	467.0427	0.4703212	0.1473102	595.9744	4.352486	0	810.3516	471.3712	0.3180771	0.189417	600.5962	4.231703	0	40	824	469						Frog_fixed.avi	0
24561	1474	832.3853	464.1439	0.4709075	0.1477632	596.1983	4.363773	0	819.675	483.9129	0.3187784	0.1896424	600.9601	4.248532	0	40	826	474						Frog_fixed.avi	0
24578	1475	832.7917	462.7722	0.4715895	0.1483439	596.4025	4.362312	0	812.862	468.8728	0.3194976	0.1901095	600.9515	4.238508	0	40	823	466						Frog_fixed.avi	0
24595	1476	829.0038	464.5947	0.4723547	0.1489065	596.5162	4.345393	0	815.3911	481.9118	0.320292	0.1903897	601.3194	4.237846	0	40	822	473						Frog_fixed.avi	0
24611	1477	832.6868	465.0427	0.4732121	0.1496102	596.8256	4.355085	0	806.8476	472.3058	0.3211091	0.1909251	601.3251	4.218931	0	40	820	469						Frog_fixed.avi	0
24628	1478	818.2425	482.3848	0.4741027	0.1504377	597.3762	4.348619	0	797.2958	491.2254	0.3221243	0.1914861	601.4761	4.220798	0	40	808	487						Frog_fixed.avi	0
24645	1479	825.4904	478.1981	0.4750456	0.1512481	597.6503	4.353954	0	809.6996	491.5097	0.3230858	0.1920127	601.9379	4.220443	0	40	818	485						Frog_fixed.avi	0
24661	1480	820.4185	477.5547	0.4760513	0.1521065	597.8221	4.336387	0	804.7429	488.9842	0.3240764	0.1926605	602.1006	4.232666	0	40	813	483						Frog_fixed.avi	0
24678	1481	812.5117	486.1232	0.4770729	0.1529198	597.9962	4.330087	0	802.9984	488.4639	0.3250799	0.1932692	602.2036	4.229184	0	40	808	487						Frog_fixed.avi	0
24695	1482	811.4175	482.4137	0.4780881	0.153678	598.1864	4.331468	0	800.2896	492.5172	0.3260581	0.1937843	602.2026	4.220996	0	40	806	487						Frog_fixed.avi	0
24711	1483	809.9128	484.9807	0.4790848	0.1544224	598.3645	4.323281	0	803.1633	490.3159	0.3270665	0.1943201	602.5699	4.216672	0	40	807	488						Frog_fixed.avi	0
24728	1484	812.9889	487.4493	0.4800346	0.155076	598.6052	4.32141	0	798.3403	486.6172	0.3280081	0.1948361	602.837	4.225814	0	40	806	487						Frog_fixed.avi	0
24745	1485	808.6906	492.1474	0.4809239	0.1557626	599.061	4.335961	0	795.0685	493.4137	0.3288882	0.1953871	602.994	4.228357	0	40	802	493						Frog_fixed.avi	0
24761	1486	814.6035	485.6544	0.4818001	0.1565237	599.2799	4.333976	0	804.8821	498.6227	0.3298134	0.1960034	603.3557	4.222051	0	40	810	492						Frog_fixed.avi	0
24778	1487	814.8854	490.7936	0.4825639	0.1573285	599.767	4.343761	0	797.4159	494.2802	0.3306029	0.1968535	603.4628	4.224525	0	40	806	493						Frog_fixed.avi	0
24795	1488	813.0142	488.0913	0.4833084	0.1581451	599.753	4.343507	0	799.5348	494.8274	0.3313817	0.197566	603.7498	4.209672	0	40	806	491						Frog_fixed.avi	0
24811	1489	818.5369	488.2164	0.4840307	0.1588776	600.139	4.351525	0	804.1671	492.065	0.3321305	0.1983172	604.1499	4.20932	0	40	811	490						Frog_fixed.avi	0
24828	1490	807.21	492.8797	0.4845864	0.1592842	600.2168	4.33079	0	801.1724	487.3376	0.3328198	0.1989562	604.2595	4.22061	0	40	804	490						Frog_fixed.avi	0
24845	1491	809.5568	478.2369	0.485249	0.1601529	600.2168	4.340436	0	800.5926	494.9521	0.3334621	0.199476	604.5015	4.223588	0	40	805	487						Frog_fixed.avi	0
24861	1492	816.2548	486.878	0.4858071	0.1606407	600.8807	4.362391	0	800.4056	497.7523	0.334064	0.1999196	604.9285	4.235444	0	40	808	492						Frog_fixed.avi	0
24878	1493	820.2805	480.9005	0.4863149	0.1611618	601.3956	4.365383	0	798.567	488.0492	0.3346038	0.2003745	605.182	4.225832	0	40	809	484						Frog_fixed.avi	0
24895	1494	817.025	487.0128	0.4868007	0.1616315	601.5541	4.349334	0	798.682	494.1804	0.3351303	0.2007448	605.3839	4.241713	0	40	808	491						Frog_fixed.avi	0
24911	1495	813.196	487.0536	0.4871963	0.1621308	601.7225	4.365335	0	800.7644	494.5857	0.3356161	0.2011433	605.7382	4.226264	0	40	807	491						Frog_fixed.avi	0
24928	1496	812.4359	481.2224	0.4875613	0.1627078	601.8272	4.370804	0	799.4532	493.3734	0.3360421	0.2015859	605.9717	4.234756	0	40	806	487						Frog_fixed.avi	0
24945	1497	812.0376	482.5211	0.4879413	0.1632686	602.3166	4.375103	0	800.2587	495.2382	0.3364718	0.2019886	606.3706	4.244434	0	40	806	489						Frog_fixed.avi	0
24961	1498	812.6317	483.6916	0.4883063	0.1637473	602.6405	4.374894	0	798.3709	497.5148	0.3368243	0.2023879	606.732	4.25102	0	40	806	491						Frog_fixed.avi	0
24978	1499	817.3953	479.3419	0.4886505	0.1642507	602.9622	4.380016	0	806.467	505.4044	0.3372375	0.2025623	607.0077	4.241598	0	40	812	492						Frog_fixed.avi	0
24994	1500	808.7119	492.0455	0.4888768	0.1647075	603.0718	4.370045	0	801.8417	486.1468	0.3375162	0.203019	607.0797	4.24938	0	40	805	489						Frog_fixed.avi	0
25011	1501	813.3987	483.1783	0.4891109	0.1652593	603.5859	4.39215	0	802.4494	495.1981	0.3378037	0.2033779	607.434	4.260177	0	40	808	489						Frog_fixed.avi	0
25028	1502	811.0549	473.9933	0.4892936	0.1659026	603.579	4.377253	0	799.219	497.6107	0.3379829	0.2034579	607.5043	4.2092	0	40	805	486						Frog_fixed.avi	0
25044	1503	816.6725	478.5243	0.4894665	0.1665747	604.1563	4.387894	0	802.1201	499.1451	0.3382231	0.2042551	607.5043	4.268702	0	40	809	489						Frog_fixed.avi	0
25061	1504	815.3339	485.9586	0.4895489	0.1673853	604.3796	4.394309	0	807.5662	493.5829	0.33834	0.2049258	608.4739	4.26986	0	40	811	490						Frog_fixed.avi	0
25078	1505	812.2607	479.4073	0.4896037	0.1683268	604.6127	4.400879	0	801.0519	491.1378	0.3384373	0.2058128	608.6133	4.28718	0	40	807	485						Frog_fixed.avi	0
25094	1506	818.2828	480.6496	0.4897246	0.1692365	605.0398	4.410215	0	806.8151	487.0431	0.3385558	0.2066842	608.8799	4.28597	0	40	813	484						Frog_fixed.avi	0
25111	1507	817.3379	480.7504	0.4898161	0.1699955	605.2714	4.414417	0	807.4743	488.1649	0.3387001	0.2074618	608.9722	4.290906	0	40	812	484						Frog_fixed.avi	0
25128	1508	811.463	485.4876	0.4899396	0.1705154	605.5161	4.409127	0	813.6512	492.8828	0.3389637	0.2081835	609.6341	4.293999	0	40	813	489						Frog_fixed.avi	0
25144	1509	822.3174	486.3579	0.4902102	0.1708917	605.8229	4.439086	0	810.1245	485.8248	0.3392323	0.2089821	609.6654	4.303211	0	40	816	486						Frog_fixed.avi	0
25161	1510	825.0546	487.1942	0.4905175	0.1712055	606.2505	4.423563	0	810.6339	493.9568	0.3396021	0.2096344	609.9556	4.308986	0	41	818	491						Frog_fixed.avi	0
25178	1511	859.2043	455.9474	0.4906639	0.1716477	606.1497	4.427803	0	856.8602	471.2638	0.3398976	0.2100623	610.01	4.276137	0	41	858	464						Frog_fixed.avi	0
25194	1512	857.9261	466.4086	0.4910856	0.1720371	606.5073	4.442227	0	846.2609	488.5313	0.3403577	0.2108286	610.01	4.278733	0	41	852	477						Frog_fixed.avi	0
25211	1513	857.5774	461.0134	0.4916365	0.1725955	606.6483	4.460574	0	856.7239	469.1563	0.3410432	0.2120846	610.01	4.3324	0	41	857	465						Frog_fixed.avi	0
25228	1514	861.8446	458.1817	0.4923542	0.1732695	606.7092	4.449529	0	850.4102	467.9965	0.3417394	0.2130988	610.7327	4.339496	0	41	856	463						Frog_fixed.avi	0
25244	1515	855.5422	462.7308	0.4931868	0.1739157	606.7808	4.428016	0	850.1972	477.1537	0.3426642	0.2140807	610.8906	4.35949	0	41	853	470						Frog_fixed.avi	0
25261	1516	862.5097	460.2193	0.4942353	0.1745149	607.0976	4.458942	0	857.9802	469.3561	0.3437696	0.2150447	610.9844	4.346356	0	41	860	465						Frog_fixed.avi	0
25278	1517	865.1028	458.6548	0.4954509	0.1749568	607.0917	4.470643	0	856.8406	472.7881	0.3449744	0.2157371	611.2856	4.372532	0	41	861	466						Frog_fixed.avi	0
25294	1518	869.9222	455.9124	0.4968116	0.1752924	607.4172	4.466316	0	859.1686	472.8918	0.3463578	0.2162005	611.3206	4.372997	0	41	865	464						Frog_fixed.avi	0
25311	1519	867.9483	450.8926	0.4983537	0.1756561	607.441	4.464728	0	857.6863	467.5811	0.3479194	0.2164781	611.5314	4.360113	0	41	863	459						Frog_fixed.avi	0
25328	1520	861.3995	456.2034	0.5000681	0.1759768	607.3278	4.480592	0	854.4043	468.3181	0.3496288	0.2165397	611.4954	4.380922	0	41	858	462						Frog_fixed.avi	0
25344	1521	859.5651	452.9376	0.5019315	0.1765184	607.5181	4.474329	0	856.2287	466.7609	0.3514816	0.2165477	611.726	4.375329	0	41	858	460						Frog_fixed.avi	0
25361	1522	863.6475	451.9818	0.5039194	0.1772027	607.6229	4.471409	0	856.9721	466.2225	0.353423	0.2165051	611.8387	4.360318	0	41	860	459						Frog_fixed.avi	0
25378	1523	860.7623	450.6458	0.5059646	0.1780372	607.6415	4.48137	0	854.4193	468.6851	0.3554336	0.2165093	611.8824	4.375037	0	41	858	460						Frog_fixed.avi	0
25394	1524	861.1104	454.5477	0.50809	0.178983	607.4692	4.47547	0	852.2015	470.0358	0.3574948	0.2165794	611.9348	4.388241	0	41	857	462						Frog_fixed.avi	0
25411	1525	858.9667	456.8578	0.5102423	0.1800025	607.4587	4.509116	0	850.7026	466.8616	0.3595318	0.21672	611.8096	4.394689	0	41	855	462						Frog_fixed.avi	0
25428	1526	863.0521	452.969	0.5123903	0.1810914	607.504	4.492014	0	855.2182	467.8262	0.3616092	0.2168237	612.0259	4.402318	0	41	859	460						Frog_fixed.avi	0
25444	1527	858.6358	448.4766	0.5144831	0.1819338	607.5247	4.506263	0	845.2186	472.1658	0.3635419	0.2165402	612.063	4.345981	0	41	852	460						Frog_fixed.avi	0
25461	1528	855.8595	453.8172	0.5166073	0.1824912	607.2012	4.501843	0	842.0826	463.9893	0.3655965	0.216721	612.063	4.405065	0	41	849	459						Frog_fixed.avi	0
25478	1529	853.6191	452.4349	0.5185822	0.1826933	607.198	4.45914	0	847.6764	461.5645	0.367609	0.2165012	611.7604	4.416276	0	41	851	457						Frog_fixed.avi	0
25494	1530	857.3608	452.4135	0.5206015	0.1833628	607.198	4.509575	0	846.6788	472.4071	0.3695231	0.2164695	611.6881	4.382385	0	41	852	462						Frog_fixed.avi	0
25511	1531	861.444	450.2939	0.5224732	0.1838451	606.7369	4.522736	0	850.4882	466.041	0.3713211	0.2166813	611.5717	4.394021	0	41	856	458						Frog_fixed.avi	0
25528	1532	855.2349	460.4579	0.5241898	0.1839619	606.7652	4.464283	0	846.2117	464.9383	0.3730294	0.2171683	611.3332	4.394308	0	41	851	463						Frog_fixed.avi	0
25544	1533	-1280	-1024	-1	-1	-1	-1	4	-1280	-1024	-1	-1	-1	-1	4	41	0	0						Frog_fixed.avi	0
25561	1534	-1280	-1024	-1	-1	-1	-1	4	-1280	-1024	-1	-1	-1	-1	4	41	0	0						Frog_fixed.avi	0
25577	1535	-1280	-1024	-1	-1	-1	-1	4	-1280	-1024	-1	-1	-1	-1	4	41	0	0						Frog_fixed.avi	0
25594	1536	-1280	-1024	-1	-1	-1	-1	4	-1280	-1024	-1	-1	-1	-1	4	41	0	0						Frog_fixed.avi	0
25611	1537	854.0726	448.3333	0.5319927	0.1826269	606.7652	4.528332	0	845.3332	471.3365	0.3808484	0.2173486	610.6491	4.432423	0	41	850	460						Frog_fixed.avi	0
25627	1538	852.2141	448.8608	0.5334934	0.1814679	605.322	4.536067	0	844.3715	465.8014	0.382379	0.2168256	610.28	4.41706	0	41	848	457						Frog_fixed.avi	0
25644	1539	853.2722	464.557	0.5365604	0.1801483	613.8926	4.504721	0	847.21	456.7824	0.3840303	0.2164489	609.9442	4.480483	0	41	850	461						Frog_fixed.avi	0
25661	1540	879.0042	412.5763	0.536486	0.178978	613.8926	4.587987	0	872.3511	448.912	0.3853361	0.2156987	609.6711	4.448525	0	41	876	431						Frog_fixed.avi	0
25677	1541	877.3101	434.3913	0.5377303	0.1776755	604.7084	4.500866	0	871.362	449.1668	0.3868517	0.215285	609.6411	4.442927	0	41	874	442						Frog_fixed.avi	0
25694	1542	873.2252	437.9619	0.5392597	0.1764876	604.7084	4.49869	0	877.6777	442.2457	0.3883219	0.2150018	609.3282	4.454776	0	41	875	440						Frog_fixed.avi	0
25711	1543	877.6364	428.735	0.5406875	0.1756614	604.7084	4.532351	0	878.1168	448.7148	0.3898359	0.2147119	609.41	4.434128	0	41	878	439						Frog_fixed.avi	0
25727	1544	878.847	429.6316	0.5421784	0.1746589	603.9038	4.498461	0	871.8267	446.8816	0.3913293	0.2145377	608.7907	4.429996	0	41	875	438						Frog_fixed.avi	0
25744	1545	876.8714	431.4757	0.5437282	0.1739089	603.9038	4.536815	0	866.2338	444.9727	0.3928701	0.2143112	608.5113	4.447037	0	41	872	438						Frog_fixed.avi	0
25761	1546	872.7247	428.355	0.5453231	0.1730818	603.0526	4.523736	0	868.6947	452.2621	0.3945239	0.2138444	608.6658	4.453344	0	41	871	440						Frog_fixed.avi	0
25777	1547	876.1594	429.7212	0.5470755	0.1721573	602.9637	4.481867	0	865.707	447.1686	0.3962016	0.2132937	608.0461	4.438936	0	41	871	438						Frog_fixed.avi	0
25794	1548	877.341	431.062	0.5488706	0.1714992	602.9637	4.539025	0	877.0955	446.8921	0.3979793	0.2126173	607.8882	4.432954	0	41	877	439						Frog_fixed.avi	0
25811	1549	878.824	423.0368	0.5507046	0.1706632	602.1434	4.478814	0	868.8378	447.3593	0.3997581	0.2117666	607.4731	4.459148	0	41	874	435						Frog_fixed.avi	0
25827	1550	-1280	-1024	-1	-1	-1	-1	4	-1280	-1024	-1	-1	-1	-1	4		0	0						Frog_fixed.avi	0
25844	1551	-1280	-1024	-1	-1	-1	-1	4	-1280	-1024	-1	-1	-1	-1	4		0	0						Frog_fixed.avi	0
25861	1552	-1280	-1024	-1	-1	-1	-1	4	-1280	-1024	-1	-1	-1	-1	4		0	0						Frog_fixed.avi	0
25877	1553	-1280	-1024	-1	-1	-1	-1	4	-1280	-1024	-1	-1	-1	-1	4		0	0						Frog_fixed.avi	0
25894	1554	-1280	-1024	-1	-1	-1	-1	4	-1280	-1024	-1	-1	-1	-1	4		0	0						Frog_fixed.avi	0
25911	1555	-1280	-1024	-1	-1	-1	-1	4	-1280	-1024	-1	-1	-1	-1	4		0	0						Frog_fixed.avi	0
25927	1556	-1280	-1024	-1	-1	-1	-1	4	-1280	-1024	-1	-1	-1	-1	4		0	0						Frog_fixed.avi	0
25944	1557	-1280	-1024	-1	-1	-1	-1	4	-1280	-1024	-1	-1	-1	-1	4		0	0						Frog_fixed.avi	0
25960	1558	-1280	-1024	-1	-1	-1	-1	4	875.2979	446.0373	0.4132546	0.2018675	604.5292	4.485677	0	42	875	446						Frog_fixed.avi	0
25977	1559	-1280	-1024	-1	-1	-1	-1	4	-1280	-1024	-1	-1	-1	-1	4	42	0	0						Frog_fixed.avi	0
25994	1560	-1280	-1024	-1	-1	-1	-1	4	-1280	-1024	-1	-1	-1	-1	4	42	0	0						Frog_fixed.avi	0
26010	1561	-1280	-1024	-1	-1	-1	-1	4	-1280	-1024	-1	-1	-1	-1	4	42	0	0						Frog_fixed.avi	0
26027	1562	879.7598	435.5225	0.5669284	0.163637	599.3838	4.507638	0	877.3412	445.2832	0.4145511	0.1979577	604.1564	4.493982	0	42	879	440						Frog_fixed.avi	0
26044	1563	888.7161	450.429	0.5668206	0.162916	598.9613	4.506352	0	886.0687	464.0956	0.4143958	0.1972682	604.1212	4.502569	0	42	887	457						Frog_fixed.avi	0
26060	1564	-1280	-1024	-1	-1	-1	-1	4	-1280	-1024	-1	-1	-1	-1	4		0	0						Frog_fixed.avi	0
26077	1565	-1280	-1024	-1	-1	-1	-1	4	-1280	-1024	-1	-1	-1	-1	4		0	0						Frog_fixed.avi	0
26094	1566	-1280	-1024	-1	-1	-1	-1	4	-1280	-1024	-1	-1	-1	-1	4		0	0						Frog_fixed.avi	0
26110	1567	-1280	-1024	-1	-1	-1	-1	4	-1280	-1024	-1	-1	-1	-1	4		0	0						Frog_fixed.avi	0
26127	1568	-1280	-1024	-1	-1	-1	-1	4	-1280	-1024	-1	-1	-1	-1	4		0	0						Frog_fixed.avi	0
26144	1569	-1280	-1024	-1	-1	-1	-1	4	-1280	-1024	-1	-1	-1	-1	4		0	0						Frog_fixed.avi	0
26160	1570	-1280	-1024	-1	-1	-1	-1	4	-1280	-1024	-1	-1	-1	-1	4		0	0						Frog_fixed.avi	0
26177	1571	-1280	-1024	-1	-1	-1	-1	4	-1280	-1024	-1	-1	-1	-1	4		0	0						Frog_fixed.avi	0
26194	1572	-1280	-1024	-1	-1	-1	-1	4	-1280	-1024	-1	-1	-1	-1	4		0	0						Frog_fixed.avi	0
26210	1573	-1280	-1024	-1	-1	-1	-1	4	-1280	-1024	-1	-1	-1	-1	4		0	0						Frog_fixed.avi	0
26227	1574	-1280	-1024	-1	-1	-1	-1	4	-1280	-1024	-1	-1	-1	-1	4		0	0						Frog_fixed.avi	0
26244	1575	876.1949	456.9206	0.5603995	0.1488349	598.3767	4.523312	0	894.8542	461.565	0.4079802	0.1836266	603.9361	4.584503	0	43	886	459						Frog_fixed.avi	0
26260	1576	885.9492	451.8896	0.5596991	0.1480178	598.3767	4.543934	0	893.5175	461.6613	0.4072922	0.18246	603.9106	4.580971	0	43	890	457						Frog_fixed.avi	0
26277	1577	889.3555	454.7021	0.5590634	0.1471251	598.1079	4.559123	0	887.3887	456.1762	0.4065568	0.1815196	603.4995	4.587409	0	43	888	455						Frog_fixed.avi	0
26294	1578	-1280	-1024	-1	-1	-1	-1	4	-1280	-1024	-1	-1	-1	-1	4	43	0	0						Frog_fixed.avi	0
26310	1579	889.1559	450.2905	0.5576483	0.1454298	598.1447	4.559473	0	893.915	458.807	0.4050463	0.1799212	603.2546	4.58496	0	43	892	455						Frog_fixed.avi	0
26327	1580	891.1737	453.9702	0.5569	0.1447024	597.8275	4.550049	0	892.8098	469.7324	0.4042623	0.1793037	603.3538	4.590386	0	43	892	462						Frog_fixed.avi	0
26344	1581	897.0129	456.7793	0.5560987	0.143998	597.6678	4.560514	0	895.5298	457.325	0.4034231	0.1789702	602.9592	4.581658	0	43	896	457						Frog_fixed.avi	0
26360	1582	890.9661	451.6154	0.5552093	0.1433363	597.6052	4.569841	0	899.4709	462.4225	0.4025227	0.1786243	602.6608	4.580816	0	43	895	457						Frog_fixed.avi	0
26377	1583	890.8892	453.6379	0.5543122	0.1426205	597.2607	4.573201	0	896.0935	463.9857	0.4015628	0.1783522	602.5259	4.595006	0	43	893	459						Frog_fixed.avi	0
26394	1584	891.382	454.4165	0.5533584	0.1419678	596.921	4.57827	0	898.5925	458.6468	0.4005526	0.1781796	602.2546	4.592029	0	43	895	457						Frog_fixed.avi	0
26410	1585	896.5124	448.3343	0.5523391	0.1413385	596.6784	4.573659	0	892.9008	457.8155	0.3994816	0.1780124	601.8972	4.58299	0	43	895	453						Frog_fixed.avi	0
26427	1586	896.3629	447.3072	0.5512875	0.1407614	596.5073	4.577711	0	895.7186	461.3896	0.3983848	0.1778127	601.4376	4.580567	0	43	896	454						Frog_fixed.avi	0
26444	1587	894.6907	448.352	0.5501568	0.1401086	596.1344	4.574238	0	903.063	464.313	0.3972796	0.1775144	601.2089	4.588324	0	43	899	456						Frog_fixed.avi	0
26460	1588	894.1373	454.3393	0.5490276	0.139379	595.782	4.558684	0	893.8807	457.989	0.3960654	0.1772303	600.6154	4.578503	0	43	894	456						Frog_fixed.avi	0
26477	1589	896.9415	453.3764	0.547923	0.1386294	595.5233	4.583004	0	902.4164	461.7742	0.3949337	0.1767238	600.4108	4.575264	0	43	900	458						Frog_fixed.avi	0
26493	1590	890.5345	450.9555	0.5467311	0.1378811	595.0889	4.566198	0	899.8641	462.1533	0.3937236	0.1762726	600.1118	4.573146	0	43	895	457						Frog_fixed.avi	0
26510	1591	896.4182	445.9594	0.5456563	0.1371202	594.7605	4.584905	0	898.8539	459.1563	0.3925906	0.1757233	599.6227	4.576137	0	43	898	453						Frog_fixed.avi	0
26527	1592	898.3851	449.5746	0.5446041	0.1364093	594.3542	4.576399	0	902.6091	464.6324	0.3914765	0.1751703	599.1116	4.57883	0	43	900	457						Frog_fixed.avi	0
26543	1593	-1280	-1024	-1	-1	-1	-1	4	-1280	-1024	-1	-1	-1	-1	4		0	0						Frog_fixed.avi	0
26560	1594	-1280	-1024	-1	-1	-1	-1	4	-1280	-1024	-1	-1	-1	-1	4		0	0						Frog_fixed.avi	0
26577	1595	-1280	-1024	-1	-1	-1	-1	4	-1280	-1024	-1	-1	-1	-1	4		0	0						Frog_fixed.avi	0
26593	1596	-1280	-1024	-1	-1	-1	-1	4	-1280	-1024	-1	-1	-1	-1	4		0	0						Frog_fixed.avi	0
26610	1597	-1280	-1024	-1	-1	-1	-1	4	-1280	-1024	-1	-1	-1	-1	4		0	0						Frog_fixed.avi	0
26627	1598	-1280	-1024	-1	-1	-1	-1	4	-1280	-1024	-1	-1	-1	-1	4		0	0						Frog_fixed.avi	0
26643	1599	-1280	-1024	-1	-1	-1	-1	4	-1280	-1024	-1	-1	-1	-1	4		0	0						Frog_fixed.avi	0
26660	1600	-1280	-1024	-1	-1	-1	-1	4	-1280	-1024	-1	-1	-1	-1	4		0	0						Frog_fixed.avi	0
26677	1601	-1280	-1024	-1	-1	-1	-1	4	-1280	-1024	-1	-1	-1	-1	4		0	0						Frog_fixed.avi	0
26693	1602	-1280	-1024	-1	-1	-1	-1	4	-1280	-1024	-1	-1	-1	-1	4		0	0						Frog_fixed.avi	0
26710	1603	-1280	-1024	-1	-1	-1	-1	4	-1280	-1024	-1	-1	-1	-1	4		0	0						Frog_fixed.avi	0
26727	1604	900.583	449.6578	0.5349026	0.1235968	587.9357	4.59256	0	900.3749	465.8674	0.3805904	0.1631346	592.7537	4.538164	0	44	900	458						Frog_fixed.avi	0
26743	1605	898.3994	471.3757	0.5344021	0.1216801	587.4966	4.487875	0	905.4785	468.0499	0.3800496	0.1613357	592.4215	4.526743	0	44	902	470						Frog_fixed.avi	0
26760	1606	903.3024	454.0154	0.5339816	0.119658	586.7406	4.566312	0	900.4738	462.2617	0.3794609	0.1596154	591.7954	4.512015	0	44	902	458						Frog_fixed.avi	0
26777	1607	-1280	-1024	-1	-1	-1	-1	4	-1280	-1024	-1	-1	-1	-1	4	44	0	0						Frog_fixed.avi	0
26793	1608	-1280	-1024	-1	-1	-1	-1	4	-1280	-1024	-1	-1	-1	-1	4	44	0	0						Frog_fixed.avi	0
26810	1609	-1280	-1024	-1	-1	-1	-1	4	-1280	-1024	-1	-1	-1	-1	4	44	0	0						Frog_fixed.avi	0
26827	1610	-1280	-1024	-1	-1	-1	-1	4	-1280	-1024	-1	-1	-1	-1	4	44	0	0						Frog_fixed.avi	0
26843	1611	-1280	-1024	-1	-1	-1	-1	4	-1280	-1024	-1	-1	-1	-1	4	44	0	0						Frog_fixed.avi	0
26860	1612	-1280	-1024	-1	-1	-1	-1	4	-1280	-1024	-1	-1	-1	-1	4	44	0	0						Frog_fixed.avi	0
26877	1613	904.213	445.4035	0.5328711	0.1050224	586.6694	4.593189	0	901.5973	461.2255	0.3773833	0.1450907	587.2963	4.495413	0	44	903	453						Frog_fixed.avi	0
26893	1614	-1280	-1024	-1	-1	-1	-1	4	-1280	-1024	-1	-1	-1	-1	4	44	0	0						Frog_fixed.avi	0
26910	1615	900.9335	456.0057	0.5333252	0.1018294	582.3699	4.56384	0	897.4314	470.8919	0.3775866	0.1413789	586.0659	4.494492	0	44	899	463						Frog_fixed.avi	0
26927	1616	-1280	-1024	-1	-1	-1	-1	4	-1280	-1024	-1	-1	-1	-1	4	44	0	0						Frog_fixed.avi	0
26943	1617	897.217	458.7074	0.5341271	0.09869163	581.183	4.56769	0	899.6667	465.0028	0.3781011	0.1377957	584.8566	4.479788	0	44	898	462						Frog_fixed.avi	0
26960	1618	897.9196	461.5807	0.5346249	0.09709705	579.3305	4.540715	0	894.5198	470.8075	0.3784327	0.1358678	584.2029	4.47898	0	44	896	466						Frog_fixed.avi	0
26977	1619	900.1991	464.43	0.5351515	0.09544951	578.7478	4.529201	0	900.2039	466.7258	0.3788082	0.133839	583.6553	4.469459	0	44	900	466						Frog_fixed.avi	0
26993	1620	894.8691	457.0985	0.5357153	0.09379137	578.1946	4.542151	0	894.5342	465.119	0.3792208	0.1318797	582.952	4.465003	0	44	895	461						Frog_fixed.avi	0
27010	1621	897.1631	459.5582	0.5363653	0.0921558	577.4332	4.548656	0	893.2937	463.7543	0.3797093	0.1298108	582.2791	4.465785	0	44	895	462						Frog_fixed.avi	0
27027	1622	-1280	-1024	-1	-1	-1	-1	4	-1280	-1024	-1	-1	-1	-1	4	44	0	0						Frog_fixed.avi	0
27043	1623	-1280	-1024	-1	-1	-1	-1	4	-1280	-1024	-1	-1	-1	-1	4	44	0	0						Frog_fixed.avi	0
27060	1624	-1280	-1024	-1	-1	-1	-1	4	-1280	-1024	-1	-1	-1	-1	4	44	0	0						Frog_fixed.avi	0
27076	1625	-1280	-1024	-1	-1	-1	-1	4	-1280	-1024	-1	-1	-1	-1	4	44	0	0						Frog_fixed.avi	0
27093	1626	891.0892	459.0098	0.5400943	0.08400064	575.4666	4.556077	0	897.0737	485.1302	0.3827868	0.1201705	579.1642	4.436985	0	44	894	472						Frog_fixed.avi	0
27110	1627	944.1528	689.7133	0.5404121	0.08341102	573.5805	4.513089	0	936.131	694.4122	0.3835127	0.1193427	578.6115	4.431625	0	45	940	692						Frog_fixed.avi	0
27126	1628	962.3406	748.6018	0.541052	0.08195332	573.044	4.51166	0	942.3091	760.4634	0.3842088	0.1176062	577.6461	4.440846	0	45	952	755						Frog_fixed.avi	0
27143	1629	962.1296	768.0137	0.5418689	0.07964047	572.0587	4.485206	0	945.3299	772.653	0.3847249	0.1153854	577.1431	4.41834	0	45	954	770						Frog_fixed.avi	0
27160	1630	960.575	760.2612	0.5427044	0.07746929	571.3709	4.492296	0	943.2189	766.71	0.3853366	0.1131311	576.5214	4.423862	0	45	952	763						Frog_fixed.avi	0
27176	1631	962.0175	765.392	0.5435535	0.07533753	570.4216	4.496743	0	943.8911	761.4638	0.3859835	0.1109743	575.5929	4.418729	0	45	953	763						Frog_fixed.avi	0
27193	1632	958.4726	758.6546	0.5444935	0.07347979	569.6706	4.494363	0	943.2535	768.2559	0.386717	0.1087823	574.9377	4.423174	0	45	951	763						Frog_fixed.avi	0
27210	1633	958.053	760.8296	0.545557	0.07186054	568.8095	4.497648	0	940.6872	762.2646	0.3875356	0.1068555	574.265	4.415004	0	45	949	762						Frog_fixed.avi	0
27226	1634	946.8608	761.9568	0.5465722	0.0705936	567.8904	4.501434	0	944.9203	766.9825	0.3883986	0.105065	573.7109	4.426912	0	45	946	764						Frog_fixed.avi	0
27243	1635	952.1984	758.0361	0.5476286	0.0694925	567.0104	4.508673	0	941.8109	763.889	0.389192	0.1035036	572.9934	4.417581	0	45	947	761						Frog_fixed.avi	0
27260	1636	949.6802	749.5104	0.5485296	0.06849642	566.3092	4.499517	0	938.9546	765.6351	0.3899179	0.1020297	572.147	4.422664	0	45	944	758						Frog_fixed.avi	0
27276	1637	949.0097	755.1672	0.549152	0.06744352	565.7164	4.496934	0	943.4723	767.5278	0.3904319	0.1006464	571.6705	4.424876	0	45	946	761						Frog_fixed.avi	0
27293	1638	946.0547	759.7763	0.549496	0.06640742	564.8563	4.51	0	943.343	768.0349	0.3906955	0.09943224	571.0421	4.419169	0	45	945	764						Frog_fixed.avi	0
27310	1639	949.3493	755.7311	0.5495027	0.06546836	564.1558	4.509962	0	944.0295	770.6221	0.3906099	0.09833381	570.6568	4.422608	0	45	947	763						Frog_fixed.avi	0
27326	1640	954.8679	752.98	0.5489722	0.06452379	563.5369	4.516757	0	939.6604	767.9465	0.390049	0.09741487	570.0891	4.413841	0	45	947	760						Frog_fixed.avi	0
27343	1641	946.7431	752.7874	0.5478616	0.06355184	562.8096	4.512498	0	946.5272	766.1854	0.3890624	0.09654266	569.7924	4.416552	0	45	947	759						Frog_fixed.avi	0
27360	1642	952.1501	752.7952	0.5463074	0.06253815	562.223	4.529622	0	944.365	766.4058	0.3876064	0.09583678	569.6113	4.427102	0	45	948	760						Frog_fixed.avi	0
27376	1643	-1280	-1024	-1	-1	-1	-1	4	-1280	-1024	-1	-1	-1	-1	4		0	0						Frog_fixed.avi	0
27393	1644	-1280	-1024	-1	-1	-1	-1	4	-1280	-1024	-1	-1	-1	-1	4		0	0						Frog_fixed.avi	0
27410	1645	-1280	-1024	-1	-1	-1	-1	4	-1280	-1024	-1	-1	-1	-1	4		0	0						Frog_fixed.avi	0
27426	1646	-1280	-1024	-1	-1	-1	-1	4	-1280	-1024	-1	-1	-1	-1	4		0	0						Frog_fixed.avi	0
27443	1647	-1280	-1024	-1	-1	-1	-1	4	-1280	-1024	-1	-1	-1	-1	4		0	0						Frog_fixed.avi	0
27459	1648	-1280	-1024	-1	-1	-1	-1	4	-1280	-1024	-1	-1	-1	-1	4		0	0						Frog_fixed.avi	0
27476	1649	-1280	-1024	-1	-1	-1	-1	4	-1280	-1024	-1	-1	-1	-1	4		0	0						Frog_fixed.avi	0
27493	1650	949.5743	752.0281	0.5228348	0.06159382	559.7031	4.566211	0	953.7131	770.5165	0.3662468	0.09733482	570.004	4.459268	0	46	952	761						Frog_fixed.avi	0
27509	1651	951.1791	755.0097	0.518424	0.06117397	559.7762	4.570727	0	952.5778	771.8007	0.3623495	0.09780795	570.7549	4.452636	0	46	952	763						Frog_fixed.avi	0
27526	1652	-1280	-1024	-1	-1	-1	-1	4	-1280	-1024	-1	-1	-1	-1	4	46	0	0						Frog_fixed.avi	0
27543	1653	955.6473	756.9968	0.5077451	0.06000309	560.6663	4.580529	0	961.327	773.6273	0.3532373	0.09903567	572.5841	4.468712	0	46	958	765						Frog_fixed.avi	0
27559	1654	955.7683	757.9147	0.5014248	0.05950509	561.2709	4.576982	0	966.1101	778.1255	0.3479123	0.09996561	573.8422	4.459462	0	46	961	768						Frog_fixed.avi	0
27576	1655	-1280	-1024	-1	-1	-1	-1	4	-1280	-1024	-1	-1	-1	-1	4	46	0	0						Frog_fixed.avi	0
27593	1656	972.4198	755.142	0.4862025	0.05816042	562.5073	4.608017	0	974.9467	773.5656	0.3353852	0.1038729	576.5258	4.486965	0	46	974	764						Frog_fixed.avi	0
27609	1657	-1280	-1024	-1	-1	-1	-1	4	-1280	-1024	-1	-1	-1	-1	4	46	0	0						Frog_fixed.avi	0
27626	1658	1563.247	607.9681	0.4612618	0.0565797	562.5073	4.694055	0	1767.955	573.749	0.3172323	0.1115722	583.8267	4.497913	0	46	1666	591						Frog_fixed.avi	0
27643	1659	1986.272	496.189	0.4464545	0.05629027	562.5073	4.685757	0	2323.635	440.5896	0.3083692	0.1171376	584.2357	4.427432	0	46	2155	468						Frog_fixed.avi	0
27659	1660	-1280	-1024	-1	-1	-1	-1	4	-1280	-1024	-1	-1	-1	-1	4		0	0						Frog_fixed.avi	0
27676	1661	-1280	-1024	-1	-1	-1	-1	4	-1280	-1024	-1	-1	-1	-1	4		0	0						Frog_fixed.avi	0
27693	1662	-1280	-1024	-1	-1	-1	-1	4	-1280	-1024	-1	-1	-1	-1	4		0	0						Frog_fixed.avi	0
27709	1663	-1280	-1024	-1	-1	-1	-1	4	-1280	-1024	-1	-1	-1	-1	4		0	0						Frog_fixed.avi	0
27726	1664	-1280	-1024	-1	-1	-1	-1	4	-1280	-1024	-1	-1	-1	-1	4		0	0						Frog_fixed.avi	0
27743	1665	-1280	-1024	-1	-1	-1	-1	4	-1280	-1024	-1	-1	-1	-1	4		0	0						Frog_fixed.avi	0
27759	1666	-1280	-1024	-1	-1	-1	-1	4	-1280	-1024	-1	-1	-1	-1	4		0	0						Frog_fixed.avi	0
27776	1667	-1280	-1024	-1	-1	-1	-1	4	-1280	-1024	-1	-1	-1	-1	4		0	0						Frog_fixed.avi	0
27793	1668	-1280	-1024	-1	-1	-1	-1	4	-1280	-1024	-1	-1	-1	-1	4		0	0						Frog_fixed.avi	0
27809	1669	-1280	-1024	-1	-1	-1	-1	4	-1280	-1024	-1	-1	-1	-1	4		0	0						Frog_fixed.avi	0
27826	1670	-1280	-1024	-1	-1	-1	-1	4	-1280	-1024	-1	-1	-1	-1	4		0	0						Frog_fixed.avi	0
27843	1671	-1280	-1024	-1	-1	-1	-1	4	-1280	-1024	-1	-1	-1	-1	4		0	0						Frog_fixed.avi	0
27859	1672	-1280	-1024	-1	-1	-1	-1	4	-1280	-1024	-1	-1	-1	-1	4		0	0						Frog_fixed.avi	0
27876	1673	-1280	-1024	-1	-1	-1	-1	4	-1280	-1024	-1	-1	-1	-1	4		0	0						Frog_fixed.avi	0
27893	1674	-1280	-1024	-1	-1	-1	-1	4	-1280	-1024	-1	-1	-1	-1	4		0	0						Frog_fixed.avi	0
27909	1675	-1280	-1024	-1	-1	-1	-1	4	-1280	-1024	-1	-1	-1	-1	4		0	0						Frog_fixed.avi	0
27926	1676	-1280	-1024	-1	-1	-1	-1	4	-1280	-1024	-1	-1	-1	-1	4		0	0						Frog_fixed.avi	0
27943	1677	-1280	-1024	-1	-1	-1	-1	4	-1280	-1024	-1	-1	-1	-1	4		0	0						Frog_fixed.avi	0
27959	1678	-1280	-1024	-1	-1	-1	-1	4	-1280	-1024	-1	-1	-1	-1	4		0	0						Frog_fixed.avi	0
27976	1679	-1280	-1024	-1	-1	-1	-1	4	-1280	-1024	-1	-1	-1	-1	4		0	0						Frog_fixed.avi	0
27994	1680	-1280	-1024	-1	-1	-1	-1	4	-1280	-1024	-1	-1	-1	-1	4		0	0						Frog_fixed.avi	0
28011	1681	-1280	-1024	-1	-1	-1	-1	4	-1280	-1024	-1	-1	-1	-1	4		0	0						Frog_fixed.avi	0
28026	1682	-1280	-1024	-1	-1	-1	-1	4	-1280	-1024	-1	-1	-1	-1	4		0	0						Frog_fixed.avi	0
28042	1683	-1280	-1024	-1	-1	-1	-1	4	-1280	-1024	-1	-1	-1	-1	4		0	0						Frog_fixed.avi	0
28059	1684	-1280	-1024	-1	-1	-1	-1	4	-1280	-1024	-1	-1	-1	-1	4		0	0						Frog_fixed.avi	0
28076	1685	-1280	-1024	-1	-1	-1	-1	4	-1280	-1024	-1	-1	-1	-1	4		0	0						Frog_fixed.avi	0
28092	1686	-1280	-1024	-1	-1	-1	-1	4	-1280	-1024	-1	-1	-1	-1	4		0	0						Frog_fixed.avi	0
28109	1687	-1280	-1024	-1	-1	-1	-1	4	-1280	-1024	-1	-1	-1	-1	4		0	0						Frog_fixed.avi	0
28126	1688	-1280	-1024	-1	-1	-1	-1	4	-1280	-1024	-1	-1	-1	-1	4		0	0						Frog_fixed.avi	0
28143	1689	-1280	-1024	-1	-1	-1	-1	4	-1280	-1024	-1	-1	-1	-1	4		0	0						Frog_fixed.avi	0
28159	1690	-1280	-1024	-1	-1	-1	-1	4	-1280	-1024	-1	-1	-1	-1	4		0	0						Frog_fixed.avi	0
28176	1691	-1280	-1024	-1	-1	-1	-1	4	-1280	-1024	-1	-1	-1	-1	4		0	0						Frog_fixed.avi	0
28194	1692	-1280	-1024	-1	-1	-1	-1	4	-1280	-1024	-1	-1	-1	-1	4		0	0						Frog_fixed.avi	0
28211	1693	-1280	-1024	-1	-1	-1	-1	4	-1280	-1024	-1	-1	-1	-1	4		0	0						Frog_fixed.avi	0
28226	1694	-1280	-1024	-1	-1	-1	-1	4	-1280	-1024	-1	-1	-1	-1	4		0	0						Frog_fixed.avi	0
28242	1695	-1280	-1024	-1	-1	-1	-1	4	-1280	-1024	-1	-1	-1	-1	4		0	0						Frog_fixed.avi	0
28259	1696	-1280	-1024	-1	-1	-1	-1	4	-1280	-1024	-1	-1	-1	-1	4		0	0						Frog_fixed.avi	0
28276	1697	-1280	-1024	-1	-1	-1	-1	4	-1280	-1024	-1	-1	-1	-1	4		0	0						Frog_fixed.avi	0
28292	1698	-1280	-1024	-1	-1	-1	-1	4	-1280	-1024	-1	-1	-1	-1	4		0	0						Frog_fixed.avi	0
28309	1699	-1280	-1024	-1	-1	-1	-1	4	-1280	-1024	-1	-1	-1	-1	4		0	0						Frog_fixed.avi	0
28326	1700	-1280	-1024	-1	-1	-1	-1	4	-1280	-1024	-1	-1	-1	-1	4		0	0						Frog_fixed.avi	0
28343	1701	-1280	-1024	-1	-1	-1	-1	4	-1280	-1024	-1	-1	-1	-1	4		0	0						Frog_fixed.avi	0
28361	1702	-1280	-1024	-1	-1	-1	-1	4	-1280	-1024	-1	-1	-1	-1	4		0	0						Frog_fixed.avi	0
28375	1703	-1280	-1024	-1	-1	-1	-1	4	-1280	-1024	-1	-1	-1	-1	4		0	0						Frog_fixed.avi	0
28392	1704	-1280	-1024	-1	-1	-1	-1	4	-1280	-1024	-1	-1	-1	-1	4		0	0						Frog_fixed.avi	0
28409	1705	-1280	-1024	-1	-1	-1	-1	4	-1280	-1024	-1	-1	-1	-1	4		0	0						Frog_fixed.avi	0
28426	1706	-1280	-1024	-1	-1	-1	-1	4	-1280	-1024	-1	-1	-1	-1	4		0	0						Frog_fixed.avi	0
28442	1707	-1280	-1024	-1	-1	-1	-1	4	-1280	-1024	-1	-1	-1	-1	4		0	0						Frog_fixed.avi	0
28459	1708	-1280	-1024	-1	-1	-1	-1	4	-1280	-1024	-1	-1	-1	-1	4		0	0						Frog_fixed.avi	0
28476	1709	-1280	-1024	-1	-1	-1	-1	4	-1280	-1024	-1	-1	-1	-1	4		0	0						Frog_fixed.avi	0
28493	1710	-1280	-1024	-1	-1	-1	-1	4	-1280	-1024	-1	-1	-1	-1	4		0	0						Frog_fixed.avi	0
28511	1711	-1280	-1024	-1	-1	-1	-1	4	-1280	-1024	-1	-1	-1	-1	4		0	0						Frog_fixed.avi	0
28525	1712	-1280	-1024	-1	-1	-1	-1	4	-1280	-1024	-1	-1	-1	-1	4		0	0						Frog_fixed.avi	0
28542	1713	-1280	-1024	-1	-1	-1	-1	4	-1280	-1024	-1	-1	-1	-1	4		0	0						Frog_fixed.avi	0
28559	1714	-1280	-1024	-1	-1	-1	-1	4	-1280	-1024	-1	-1	-1	-1	4		0	0						Frog_fixed.avi	0
28575	1715	-1280	-1024	-1	-1	-1	-1	4	-1280	-1024	-1	-1	-1	-1	4		0	0						Frog_fixed.avi	0
28592	1716	-1280	-1024	-1	-1	-1	-1	4	-1280	-1024	-1	-1	-1	-1	4		0	0						Frog_fixed.avi	0
28609	1717	-1280	-1024	-1	-1	-1	-1	4	-1280	-1024	-1	-1	-1	-1	4		0	0						Frog_fixed.avi	0
28626	1718	-1280	-1024	-1	-1	-1	-1	4	-1280	-1024	-1	-1	-1	-1	4		0	0						Frog_fixed.avi	0
28643	1719	-1280	-1024	-1	-1	-1	-1	4	-1280	-1024	-1	-1	-1	-1	4		0	0						Frog_fixed.avi	0
28661	1720	-1280	-1024	-1	-1	-1	-1	4	-1280	-1024	-1	-1	-1	-1	4		0	0						Frog_fixed.avi	0
28675	1721	-1280	-1024	-1	-1	-1	-1	4	-1280	-1024	-1	-1	-1	-1	4		0	0						Frog_fixed.avi	0
28692	1722	-1280	-1024	-1	-1	-1	-1	4	-1280	-1024	-1	-1	-1	-1	4		0	0						Frog_fixed.avi	0
28709	1723	-1280	-1024	-1	-1	-1	-1	4	-1280	-1024	-1	-1	-1	-1	4		0	0						Frog_fixed.avi	0
28725	1724	-1280	-1024	-1	-1	-1	-1	4	-1280	-1024	-1	-1	-1	-1	4		0	0						Frog_fixed.avi	0
28742	1725	-1280	-1024	-1	-1	-1	-1	4	-1280	-1024	-1	-1	-1	-1	4		0	0						Frog_fixed.avi	0
28759	1726	-1280	-1024	-1	-1	-1	-1	4	-1280	-1024	-1	-1	-1	-1	4		0	0						Frog_fixed.avi	0
28776	1727	-1280	-1024	-1	-1	-1	-1	4	-1280	-1024	-1	-1	-1	-1	4		0	0						Frog_fixed.avi	0
28793	1728	-1280	-1024	-1	-1	-1	-1	4	-1280	-1024	-1	-1	-1	-1	4		0	0						Frog_fixed.avi	0
28810	1729	-1280	-1024	-1	-1	-1	-1	4	-1280	-1024	-1	-1	-1	-1	4		0	0						Frog_fixed.avi	0
28825	1730	-1280	-1024	-1	-1	-1	-1	4	-1280	-1024	-1	-1	-1	-1	4		0	0						Frog_fixed.avi	0
28842	1731	-1280	-1024	-1	-1	-1	-1	4	-1280	-1024	-1	-1	-1	-1	4		0	0						Frog_fixed.avi	0
28859	1732	-1280	-1024	-1	-1	-1	-1	4	-1280	-1024	-1	-1	-1	-1	4		0	0						Frog_fixed.avi	0
28875	1733	-1280	-1024	-1	-1	-1	-1	4	-1280	-1024	-1	-1	-1	-1	4		0	0						Frog_fixed.avi	0
28892	1734	-1280	-1024	-1	-1	-1	-1	4	-1280	-1024	-1	-1	-1	-1	4		0	0						Frog_fixed.avi	0
28908	1735	-1280	-1024	-1	-1	-1	-1	4	-1280	-1024	-1	-1	-1	-1	4		0	0						Frog_fixed.avi	0
28926	1736	-1280	-1024	-1	-1	-1	-1	4	-1280	-1024	-1	-1	-1	-1	4		0	0						Frog_fixed.avi	0
28943	1737	-1280	-1024	-1	-1	-1	-1	4	-1280	-1024	-1	-1	-1	-1	4		0	0						Frog_fixed.avi	0
28960	1738	-1280	-1024	-1	-1	-1	-1	4	-1280	-1024	-1	-1	-1	-1	4		0	0						Frog_fixed.avi	0
28975	1739	-1280	-1024	-1	-1	-1	-1	4	-1280	-1024	-1	-1	-1	-1	4		0	0						Frog_fixed.avi	0
28992	1740	-1280	-1024	-1	-1	-1	-1	4	-1280	-1024	-1	-1	-1	-1	4		0	0						Frog_fixed.avi	0
29008	1741	-1280	-1024	-1	-1	-1	-1	4	-1280	-1024	-1	-1	-1	-1	4		0	0						Frog_fixed.avi	0
29025	1742	-1280	-1024	-1	-1	-1	-1	4	-1280	-1024	-1	-1	-1	-1	4		0	0						Frog_fixed.avi	0
29042	1743	-1280	-1024	-1	-1	-1	-1	4	-1280	-1024	-1	-1	-1	-1	4		0	0						Frog_fixed.avi	0
29058	1744	-1280	-1024	-1	-1	-1	-1	4	-1280	-1024	-1	-1	-1	-1	4		0	0						Frog_fixed.avi	0
29075	1745	-1280	-1024	-1	-1	-1	-1	4	-1280	-1024	-1	-1	-1	-1	4		0	0						Frog_fixed.avi	0
29092	1746	-1280	-1024	-1	-1	-1	-1	4	-1280	-1024	-1	-1	-1	-1	4		0	0						Frog_fixed.avi	0
29110	1747	-1280	-1024	-1	-1	-1	-1	4	-1280	-1024	-1	-1	-1	-1	4		0	0						Frog_fixed.avi	0
29127	1748	-1280	-1024	-1	-1	-1	-1	4	-1280	-1024	-1	-1	-1	-1	4		0	0						Frog_fixed.avi	0
29142	1749	-1280	-1024	-1	-1	-1	-1	4	-1280	-1024	-1	-1	-1	-1	4		0	0						Frog_fixed.avi	0
29158	1750	-1280	-1024	-1	-1	-1	-1	4	-1280	-1024	-1	-1	-1	-1	4		0	0						Frog_fixed.avi	0
29175	1751	-1280	-1024	-1	-1	-1	-1	4	-1280	-1024	-1	-1	-1	-1	4		0	0						Frog_fixed.avi	0
29192	1752	-1280	-1024	-1	-1	-1	-1	4	-1280	-1024	-1	-1	-1	-1	4		0	0						Frog_fixed.avi	0
29208	1753	-1280	-1024	-1	-1	-1	-1	4	-1280	-1024	-1	-1	-1	-1	4		0	0						Frog_fixed.avi	0
29225	1754	-1280	-1024	-1	-1	-1	-1	4	-1280	-1024	-1	-1	-1	-1	4		0	0						Frog_fixed.avi	0
29242	1755	-1280	-1024	-1	-1	-1	-1	4	-1280	-1024	-1	-1	-1	-1	4		0	0						Frog_fixed.avi	0
29258	1756	-1280	-1024	-1	-1	-1	-1	4	-1280	-1024	-1	-1	-1	-1	4		0	0						Frog_fixed.avi	0
29275	1757	-1280	-1024	-1	-1	-1	-1	4	-1280	-1024	-1	-1	-1	-1	4		0	0						Frog_fixed.avi	0
29292	1758	-1280	-1024	-1	-1	-1	-1	4	-1280	-1024	-1	-1	-1	-1	4		0	0						Frog_fixed.avi	0
29309	1759	-1280	-1024	-1	-1	-1	-1	4	-1280	-1024	-1	-1	-1	-1	4		0	0						Frog_fixed.avi	0
29327	1760	-1280	-1024	-1	-1	-1	-1	4	-1280	-1024	-1	-1	-1	-1	4		0	0						Frog_fixed.avi	0
29342	1761	-1280	-1024	-1	-1	-1	-1	4	-1280	-1024	-1	-1	-1	-1	4		0	0						Frog_fixed.avi	0
29358	1762	-1280	-1024	-1	-1	-1	-1	4	-1280	-1024	-1	-1	-1	-1	4		0	0						Frog_fixed.avi	0
29375	1763	-1280	-1024	-1	-1	-1	-1	4	-1280	-1024	-1	-1	-1	-1	4		0	0						Frog_fixed.avi	0
29391	1764	-1280	-1024	-1	-1	-1	-1	4	-1280	-1024	-1	-1	-1	-1	4		0	0						Frog_fixed.avi	0
29408	1765	-1280	-1024	-1	-1	-1	-1	4	-1280	-1024	-1	-1	-1	-1	4		0	0						Frog_fixed.avi	0
29425	1766	-1280	-1024	-1	-1	-1	-1	4	-1280	-1024	-1	-1	-1	-1	4		0	0						Frog_fixed.avi	0
29442	1767	-1280	-1024	-1	-1	-1	-1	4	-1280	-1024	-1	-1	-1	-1	4		0	0						Frog_fixed.avi	0
29458	1768	-1280	-1024	-1	-1	-1	-1	4	-1280	-1024	-1	-1	-1	-1	4		0	0						Frog_fixed.avi	0
29475	1769	-1280	-1024	-1	-1	-1	-1	4	-1280	-1024	-1	-1	-1	-1	4		0	0						Frog_fixed.avi	0
29492	1770	-1280	-1024	-1	-1	-1	-1	4	-1280	-1024	-1	-1	-1	-1	4		0	0						Frog_fixed.avi	0
29509	1771	-1280	-1024	-1	-1	-1	-1	4	-1280	-1024	-1	-1	-1	-1	4		0	0						Frog_fixed.avi	0
29527	1772	-1280	-1024	-1	-1	-1	-1	4	-1280	-1024	-1	-1	-1	-1	4		0	0						Frog_fixed.avi	0
29541	1773	-1280	-1024	-1	-1	-1	-1	4	-1280	-1024	-1	-1	-1	-1	4		0	0						Frog_fixed.avi	0
29558	1774	-1280	-1024	-1	-1	-1	-1	4	-1280	-1024	-1	-1	-1	-1	4		0	0						Frog_fixed.avi	0
29575	1775	-1280	-1024	-1	-1	-1	-1	4	-1280	-1024	-1	-1	-1	-1	4		0	0						Frog_fixed.avi	0
29591	1776	-1280	-1024	-1	-1	-1	-1	4	-1280	-1024	-1	-1	-1	-1	4		0	0						Frog_fixed.avi	0
29608	1777	-1280	-1024	-1	-1	-1	-1	4	-1280	-1024	-1	-1	-1	-1	4		0	0						Frog_fixed.avi	0
29625	1778	-1280	-1024	-1	-1	-1	-1	4	-1280	-1024	-1	-1	-1	-1	4		0	0						Frog_fixed.avi	0
29641	1779	-1280	-1024	-1	-1	-1	-1	4	-1280	-1024	-1	-1	-1	-1	4		0	0						Frog_fixed.avi	0
29658	1780	-1280	-1024	-1	-1	-1	-1	4	-1280	-1024	-1	-1	-1	-1	4		0	0						Frog_fixed.avi	0
29675	1781	-1280	-1024	-1	-1	-1	-1	4	-1280	-1024	-1	-1	-1	-1	4		0	0						Frog_fixed.avi	0
29691	1782	-1280	-1024	-1	-1	-1	-1	4	-1280	-1024	-1	-1	-1	-1	4		0	0						Frog_fixed.avi	0
29708	1783	-1280	-1024	-1	-1	-1	-1	4	-1280	-1024	-1	-1	-1	-1	4		0	0						Frog_fixed.avi	0
29725	1784	-1280	-1024	-1	-1	-1	-1	4	-1280	-1024	-1	-1	-1	-1	4		0	0						Frog_fixed.avi	0
29741	1785	1642.081	876.5757	0.332184	0.24857	581.4294	4.466361	3	1251.193	905.9089	0.332194	0.2485711	581.4294	4.466957	1	47	1251	906						Frog_fixed.avi	0
29758	1786	1578.519	897.8348	0.3327121	0.2518283	581.4294	4.333818	3	1189.284	925.9999	0.3327115	0.2518278	581.4294	4.333625	1	47	1189	926						Frog_fixed.avi	0
29775	1787	1561.624	901.4613	0.3331324	0.2539295	581.4294	4.320805	3	1176.475	929.3803	0.3331322	0.253929	581.4294	4.321766	1	47	1176	929						Frog_fixed.avi	0
29791	1788	1579.91	898.6249	0.3329035	0.2574489	581.4294	4.323558	3	1190.513	926.9159	0.3329029	0.2574484	581.4294	4.323369	1	47	1191	927						Frog_fixed.avi	0
29808	1789	1558.949	911.3883	0.3329052	0.2587664	581.4294	4.324563	3	1173.477	939.0237	0.3329051	0.2587659	581.4294	4.325544	1	47	1173	939						Frog_fixed.avi	0
29825	1790	1571.902	892.0647	0.3324589	0.2614616	581.4294	4.318012	3	1183.554	920.6752	0.3324583	0.2614611	581.4294	4.317853	1	47	1184	921						Frog_fixed.avi	0
29841	1791	1036.616	799.6549	0.4864899	0.2314378	581.4294	4.489249	0	1082.073	879.5833	0.3327671	0.2619658	581.4294	4.323827	0	47	1059	840						Frog_fixed.avi	0
29858	1792	-1280	-1024	-1	-1	-1	-1	4	-1280	-1024	-1	-1	-1	-1	4	47	0	0						Frog_fixed.avi	0
29874	1793	-1280	-1024	-1	-1	-1	-1	4	-1280	-1024	-1	-1	-1	-1	4	47	0	0						Frog_fixed.avi	0
29891	1794	-1280	-1024	-1	-1	-1	-1	4	-1280	-1024	-1	-1	-1	-1	4	47	0	0						Frog_fixed.avi	0
29908	1795	-1280	-1024	-1	-1	-1	-1	4	-1280	-1024	-1	-1	-1	-1	4	47	0	0						Frog_fixed.avi	0
29924	1796	-1280	-1024	-1	-1	-1	-1	4	-1280	-1024	-1	-1	-1	-1	4	47	0	0						Frog_fixed.avi	0
29941	1797	-1280	-1024	-1	-1	-1	-1	4	-1280	-1024	-1	-1	-1	-1	4	47	0	0						Frog_fixed.avi	0
29958	1798	-1280	-1024	-1	-1	-1	-1	4	901.1036	744.7299	0.3301027	0.2721353	580.4368	4.298575	0	47	901	745						Frog_fixed.avi	0
29974	1799	-1280	-1024	-1	-1	-1	-1	4	903.3124	732.4444	0.3285773	0.2746246	588.0618	4.365108	0	47	903	732						Frog_fixed.avi	0
29991	1800	-1280	-1024	-1	-1	-1	-1	4	-1280	-1024	-1	-1	-1	-1	4		0	0						Frog_fixed.avi	0
30008	1801	-1280	-1024	-1	-1	-1	-1	4	-1280	-1024	-1	-1	-1	-1	4		0	0						Frog_fixed.avi	0
30024	1802	-1280	-1024	-1	-1	-1	-1	4	-1280	-1024	-1	-1	-1	-1	4		0	0						Frog_fixed.avi	0
30041	1803	-1280	-1024	-1	-1	-1	-1	4	-1280	-1024	-1	-1	-1	-1	4		0	0						Frog_fixed.avi	0
30058	1804	-1280	-1024	-1	-1	-1	-1	4	-1280	-1024	-1	-1	-1	-1	4		0	0						Frog_fixed.avi	0
30074	1805	-1280	-1024	-1	-1	-1	-1	4	-1280	-1024	-1	-1	-1	-1	4		0	0						Frog_fixed.avi	0
30091	1806	-1280	-1024	-1	-1	-1	-1	4	-1280	-1024	-1	-1	-1	-1	4		0	0						Frog_fixed.avi	0
30108	1807	-1280	-1024	-1	-1	-1	-1	4	-1280	-1024	-1	-1	-1	-1	4		0	0						Frog_fixed.avi	0
30124	1808	-1280	-1024	-1	-1	-1	-1	4	-1280	-1024	-1	-1	-1	-1	4		0	0						Frog_fixed.avi	0
30141	1809	-1280	-1024	-1	-1	-1	-1	4	-1280	-1024	-1	-1	-1	-1	4		0	0						Frog_fixed.avi	0
30158	1810	-1280	-1024	-1	-1	-1	-1	4	-1280	-1024	-1	-1	-1	-1	4		0	0						Frog_fixed.avi	0
30174	1811	-1280	-1024	-1	-1	-1	-1	4	902.9341	500.7832	0.3180292	0.2812124	588.3402	4.27403	0	48	903	501						Frog_fixed.avi	0
30191	1812	-1280	-1024	-1	-1	-1	-1	4	909.1012	492.6311	0.3178509	0.2803098	588.5405	4.245606	0	48	909	493						Frog_fixed.avi	0
30207	1813	-1280	-1024	-1	-1	-1	-1	4	-1280	-1024	-1	-1	-1	-1	4	48	0	0						Frog_fixed.avi	0
30224	1814	-1280	-1024	-1	-1	-1	-1	4	-1280	-1024	-1	-1	-1	-1	4	48	0	0						Frog_fixed.avi	0
30241	1815	-1280	-1024	-1	-1	-1	-1	4	-1280	-1024	-1	-1	-1	-1	4	48	0	0						Frog_fixed.avi	0
30257	1816	-1280	-1024	-1	-1	-1	-1	4	908.6077	496.3253	0.3187707	0.2764764	587.1799	4.213545	0	48	909	496						Frog_fixed.avi	0
30274	1817	-1280	-1024	-1	-1	-1	-1	4	-1280	-1024	-1	-1	-1	-1	4	48	0	0						Frog_fixed.avi	0
30291	1818	903.57	477.1546	0.4719352	0.2464564	574.1482	4.24011	0	907.7789	503.0737	0.3198218	0.2743424	586.3976	4.187019	0	48	906	490						Frog_fixed.avi	0
30307	1819	906.8221	470.7733	0.4729942	0.2467558	574.1482	4.266596	0	899.1385	508.5099	0.3204421	0.2738496	585.8611	4.181378	0	48	903	490						Frog_fixed.avi	0
30324	1820	901.9736	464.5059	0.4736319	0.2472547	571.1558	4.258194	0	901.0686	502.2263	0.3213091	0.2739903	584.5908	4.198219	0	48	902	483						Frog_fixed.avi	0
30341	1821	-1280	-1024	-1	-1	-1	-1	4	899.8376	511.1804	0.3221061	0.2735921	584.5908	4.162097	0	48	900	511						Frog_fixed.avi	0
30357	1822	-1280	-1024	-1	-1	-1	-1	4	907.6064	504.0314	0.3228734	0.2743649	584.5908	4.182031	0	48	908	504						Frog_fixed.avi	0
30374	1823	902.6666	472.8181	0.4773031	0.2489147	571.1558	4.254207	0	902.2281	503.7749	0.3237841	0.275117	582.715	4.163425	0	48	902	488						Frog_fixed.avi	0
30391	1824	902.6666	472.8181	0.4783988	0.2491471	570.5104	4.254207	0	905.8685	503.6761	0.3246546	0.2760731	581.8386	4.165652	0	48	904	488						Frog_fixed.avi	0
30407	1825	-1280	-1024	-1	-1	-1	-1	4	897.3685	509.1341	0.3254035	0.2763707	581.6276	4.163604	0	48	897	509						Frog_fixed.avi	0
30424	1826	-1280	-1024	-1	-1	-1	-1	4	898.9069	508.8936	0.3263768	0.2766963	580.9652	4.159861	0	48	899	509						Frog_fixed.avi	0
30441	1827	-1280	-1024	-1	-1	-1	-1	4	902.0331	511.8335	0.3276709	0.2767509	580.2797	4.1708	0	48	902	512						Frog_fixed.avi	0
30457	1828	-1280	-1024	-1	-1	-1	-1	4	-1280	-1024	-1	-1	-1	-1	4		0	0						Frog_fixed.avi	0
30474	1829	-1280	-1024	-1	-1	-1	-1	4	-1280	-1024	-1	-1	-1	-1	4		0	0						Frog_fixed.avi	0
30491	1830	-1280	-1024	-1	-1	-1	-1	4	-1280	-1024	-1	-1	-1	-1	4		0	0						Frog_fixed.avi	0
30507	1831	-1280	-1024	-1	-1	-1	-1	4	-1280	-1024	-1	-1	-1	-1	4		0	0						Frog_fixed.avi	0
30524	1832	-1280	-1024	-1	-1	-1	-1	4	-1280	-1024	-1	-1	-1	-1	4		0	0						Frog_fixed.avi	0
30541	1833	-1280	-1024	-1	-1	-1	-1	4	-1280	-1024	-1	-1	-1	-1	4		0	0						Frog_fixed.avi	0
30557	1834	-1280	-1024	-1	-1	-1	-1	4	-1280	-1024	-1	-1	-1	-1	4		0	0						Frog_fixed.avi	0
30574	1835	-1280	-1024	-1	-1	-1	-1	4	-1280	-1024	-1	-1	-1	-1	4		0	0						Frog_fixed.avi	0
30591	1836	-1280	-1024	-1	-1	-1	-1	4	884.2947	521.1896	0.3508178	0.2768452	577.4634	4.227697	0	49	884	521						Frog_fixed.avi	0
30607	1837	-1280	-1024	-1	-1	-1	-1	4	-1280	-1024	-1	-1	-1	-1	4		0	0						Frog_fixed.avi	0
30624	1838	-1280	-1024	-1	-1	-1	-1	4	-1280	-1024	-1	-1	-1	-1	4		0	0						Frog_fixed.avi	0
30641	1839	-1280	-1024	-1	-1	-1	-1	4	-1280	-1024	-1	-1	-1	-1	4		0	0						Frog_fixed.avi	0
30657	1840	-1280	-1024	-1	-1	-1	-1	4	-1280	-1024	-1	-1	-1	-1	4		0	0						Frog_fixed.avi	0
30674	1841	-1280	-1024	-1	-1	-1	-1	4	-1280	-1024	-1	-1	-1	-1	4		0	0						Frog_fixed.avi	0
30691	1842	-1280	-1024	-1	-1	-1	-1	4	-1280	-1024	-1	-1	-1	-1	4		0	0						Frog_fixed.avi	0
30707	1843	-1280	-1024	-1	-1	-1	-1	4	-1280	-1024	-1	-1	-1	-1	4		0	0						Frog_fixed.avi	0
30724	1844	-1280	-1024	-1	-1	-1	-1	4	1020.109	1015.836	0.3748842	0.293765	580.73	4.309845	0	50	1020	1016						Frog_fixed.avi	0
30741	1845	1018.826	1295.231	0.5306052	0.2629146	573.8965	4.444249	0	1097.299	1355.002	0.3769667	0.2997744	581.7568	4.339362	0	50	1058	1325						Frog_fixed.avi	0
30757	1846	-1280	-1024	-1	-1	-1	-1	4	-1280	-1024	-1	-1	-1	-1	4		0	0						Frog_fixed.avi	0
30774	1847	-1280	-1024	-1	-1	-1	-1	4	-1280	-1024	-1	-1	-1	-1	4		0	0						Frog_fixed.avi	0
30791	1848	-1280	-1024	-1	-1	-1	-1	4	-1280	-1024	-1	-1	-1	-1	4		0	0						Frog_fixed.avi	0
30807	1849	-1280	-1024	-1	-1	-1	-1	4	-1280	-1024	-1	-1	-1	-1	4		0	0						Frog_fixed.avi	0
30824	1850	-1280	-1024	-1	-1	-1	-1	4	-1280	-1024	-1	-1	-1	-1	4		0	0						Frog_fixed.avi	0
30840	1851	-1280	-1024	-1	-1	-1	-1	4	-1280	-1024	-1	-1	-1	-1	4		0	0						Frog_fixed.avi	0
30857	1852	-1280	-1024	-1	-1	-1	-1	4	-1280	-1024	-1	-1	-1	-1	4		0	0						Frog_fixed.avi	0
30874	1853	-1280	-1024	-1	-1	-1	-1	4	-1280	-1024	-1	-1	-1	-1	4		0	0						Frog_fixed.avi	0
30890	1854	-1280	-1024	-1	-1	-1	-1	4	-1280	-1024	-1	-1	-1	-1	4		0	0						Frog_fixed.avi	0
30907	1855	-1280	-1024	-1	-1	-1	-1	4	-1280	-1024	-1	-1	-1	-1	4		0	0						Frog_fixed.avi	0
30924	1856	-1280	-1024	-1	-1	-1	-1	4	-1280	-1024	-1	-1	-1	-1	4		0	0						Frog_fixed.avi	0
30940	1857	-1280	-1024	-1	-1	-1	-1	4	-1280	-1024	-1	-1	-1	-1	4		0	0						Frog_fixed.avi	0
30957	1858	-1280	-1024	-1	-1	-1	-1	4	-1280	-1024	-1	-1	-1	-1	4		0	0						Frog_fixed.avi	0
30974	1859	-1280	-1024	-1	-1	-1	-1	4	-1280	-1024	-1	-1	-1	-1	4		0	0						Frog_fixed.avi	0
30990	1860	-1280	-1024	-1	-1	-1	-1	4	-1280	-1024	-1	-1	-1	-1	4		0	0						Frog_fixed.avi	0
31007	1861	-1280	-1024	-1	-1	-1	-1	4	-1280	-1024	-1	-1	-1	-1	4		0	0						Frog_fixed.avi	0
31024	1862	-1280	-1024	-1	-1	-1	-1	4	-1280	-1024	-1	-1	-1	-1	4		0	0						Frog_fixed.avi	0
31041	1863	-1280	-1024	-1	-1	-1	-1	4	-1280	-1024	-1	-1	-1	-1	4		0	0						Frog_fixed.avi	0
31059	1864	-1280	-1024	-1	-1	-1	-1	4	-1280	-1024	-1	-1	-1	-1	4		0	0						Frog_fixed.avi	0
31076	1865	-1280	-1024	-1	-1	-1	-1	4	-1280	-1024	-1	-1	-1	-1	4		0	0						Frog_fixed.avi	0
31091	1866	-1280	-1024	-1	-1	-1	-1	4	-1280	-1024	-1	-1	-1	-1	4		0	0						Frog_fixed.avi	0
31108	1867	-1280	-1024	-1	-1	-1	-1	4	-1280	-1024	-1	-1	-1	-1	4		0	0						Frog_fixed.avi	0
31124	1868	-1280	-1024	-1	-1	-1	-1	4	-1280	-1024	-1	-1	-1	-1	4		0	0						Frog_fixed.avi	0
31141	1869	-1280	-1024	-1	-1	-1	-1	4	-1280	-1024	-1	-1	-1	-1	4		0	0						Frog_fixed.avi	0
31158	1870	-1280	-1024	-1	-1	-1	-1	4	-1280	-1024	-1	-1	-1	-1	4		0	0						Frog_fixed.avi	0
31174	1871	-1280	-1024	-1	-1	-1	-1	4	-1280	-1024	-1	-1	-1	-1	4		0	0						Frog_fixed.avi	0
31191	1872	-1280	-1024	-1	-1	-1	-1	4	-1280	-1024	-1	-1	-1	-1	4		0	0						Frog_fixed.avi	0
31208	1873	-1280	-1024	-1	-1	-1	-1	4	-1280	-1024	-1	-1	-1	-1	4		0	0						Frog_fixed.avi	0
31224	1874	-1280	-1024	-1	-1	-1	-1	4	-1280	-1024	-1	-1	-1	-1	4		0	0						Frog_fixed.avi	0
31241	1875	-1280	-1024	-1	-1	-1	-1	4	-1280	-1024	-1	-1	-1	-1	4		0	0						Frog_fixed.avi	0
31259	1876	-1280	-1024	-1	-1	-1	-1	4	-1280	-1024	-1	-1	-1	-1	4		0	0						Frog_fixed.avi	0
31276	1877	-1280	-1024	-1	-1	-1	-1	4	-1280	-1024	-1	-1	-1	-1	4		0	0						Frog_fixed.avi	0
31291	1878	-1280	-1024	-1	-1	-1	-1	4	-1280	-1024	-1	-1	-1	-1	4		0	0						Frog_fixed.avi	0
31308	1879	-1280	-1024	-1	-1	-1	-1	4	-1280	-1024	-1	-1	-1	-1	4		0	0						Frog_fixed.avi	0
31325	1880	-1280	-1024	-1	-1	-1	-1	4	-1280	-1024	-1	-1	-1	-1	4		0	0						Frog_fixed.avi	0
31341	1881	-1280	-1024	-1	-1	-1	-1	4	-1280	-1024	-1	-1	-1	-1	4		0	0						Frog_fixed.avi	0
31358	1882	-1280	-1024	-1	-1	-1	-1	4	-1280	-1024	-1	-1	-1	-1	4		0	0						Frog_fixed.avi	0
31375	1883	-1280	-1024	-1	-1	-1	-1	4	-1280	-1024	-1	-1	-1	-1	4		0	0						Frog_fixed.avi	0
31391	1884	-1280	-1024	-1	-1	-1	-1	4	-1280	-1024	-1	-1	-1	-1	4		0	0						Frog_fixed.avi	0
31408	1885	-1280	-1024	-1	-1	-1	-1	4	-1280	-1024	-1	-1	-1	-1	4		0	0						Frog_fixed.avi	0
31425	1886	-1280	-1024	-1	-1	-1	-1	4	-1280	-1024	-1	-1	-1	-1	4		0	0						Frog_fixed.avi	0
31441	1887	-1280	-1024	-1	-1	-1	-1	4	-1280	-1024	-1	-1	-1	-1	4		0	0						Frog_fixed.avi	0
31458	1888	-1280	-1024	-1	-1	-1	-1	4	-1280	-1024	-1	-1	-1	-1	4		0	0						Frog_fixed.avi	0
31475	1889	-1280	-1024	-1	-1	-1	-1	4	-1280	-1024	-1	-1	-1	-1	4		0	0						Frog_fixed.avi	0
31491	1890	-1280	-1024	-1	-1	-1	-1	4	-1280	-1024	-1	-1	-1	-1	4		0	0						Frog_fixed.avi	0
31508	1891	-1280	-1024	-1	-1	-1	-1	4	-1280	-1024	-1	-1	-1	-1	4		0	0						Frog_fixed.avi	0
31525	1892	-1280	-1024	-1	-1	-1	-1	4	-1280	-1024	-1	-1	-1	-1	4		0	0						Frog_fixed.avi	0
31541	1893	-1280	-1024	-1	-1	-1	-1	4	-1280	-1024	-1	-1	-1	-1	4		0	0						Frog_fixed.avi	0
31557	1894	-1280	-1024	-1	-1	-1	-1	4	-1280	-1024	-1	-1	-1	-1	4		0	0						Frog_fixed.avi	0
31574	1895	-1280	-1024	-1	-1	-1	-1	4	-1280	-1024	-1	-1	-1	-1	4		0	0						Frog_fixed.avi	0
31591	1896	-1280	-1024	-1	-1	-1	-1	4	-1280	-1024	-1	-1	-1	-1	4		0	0						Frog_fixed.avi	0
31607	1897	-1280	-1024	-1	-1	-1	-1	4	-1280	-1024	-1	-1	-1	-1	4		0	0						Frog_fixed.avi	0
31624	1898	-1280	-1024	-1	-1	-1	-1	4	-1280	-1024	-1	-1	-1	-1	4		0	0						Frog_fixed.avi	0
31641	1899	-1280	-1024	-1	-1	-1	-1	4	-1280	-1024	-1	-1	-1	-1	4		0	0						Frog_fixed.avi	0
31658	1900	-1280	-1024	-1	-1	-1	-1	4	-1280	-1024	-1	-1	-1	-1	4		0	0						Frog_fixed.avi	0
31676	1901	-1280	-1024	-1	-1	-1	-1	4	-1280	-1024	-1	-1	-1	-1	4		0	0						Frog_fixed.avi	0
31690	1902	-1280	-1024	-1	-1	-1	-1	4	-1280	-1024	-1	-1	-1	-1	4		0	0						Frog_fixed.avi	0
31707	1903	-1280	-1024	-1	-1	-1	-1	4	-1280	-1024	-1	-1	-1	-1	4		0	0						Frog_fixed.avi	0
31724	1904	-1280	-1024	-1	-1	-1	-1	4	-1280	-1024	-1	-1	-1	-1	4		0	0						Frog_fixed.avi	0
31740	1905	-1280	-1024	-1	-1	-1	-1	4	-1280	-1024	-1	-1	-1	-1	4		0	0						Frog_fixed.avi	0
31757	1906	-1280	-1024	-1	-1	-1	-1	4	-1280	-1024	-1	-1	-1	-1	4		0	0						Frog_fixed.avi	0
31774	1907	-1280	-1024	-1	-1	-1	-1	4	-1280	-1024	-1	-1	-1	-1	4		0	0						Frog_fixed.avi	0
31790	1908	-1280	-1024	-1	-1	-1	-1	4	-1280	-1024	-1	-1	-1	-1	4		0	0						Frog_fixed.avi	0
31808	1909	-1280	-1024	-1	-1	-1	-1	4	-1280	-1024	-1	-1	-1	-1	4		0	0						Frog_fixed.avi	0
31825	1910	-1280	-1024	-1	-1	-1	-1	4	-1280	-1024	-1	-1	-1	-1	4		0	0						Frog_fixed.avi	0
31842	1911	-1280	-1024	-1	-1	-1	-1	4	-1280	-1024	-1	-1	-1	-1	4		0	0						Frog_fixed.avi	0
31857	1912	-1280	-1024	-1	-1	-1	-1	4	-1280	-1024	-1	-1	-1	-1	4		0	0						Frog_fixed.avi	0
31874	1913	1093.269	926.4727	0.4163643	0.2857618	567.0101	4.612512	3	734.661	951.9166	0.4163641	0.2857614	567.0101	4.614488	1	51	735	952						Frog_fixed.avi	0
31890	1914	745.3131	927.45	0.5771347	0.259804	566.8247	4.641432	0	733.1149	949.6564	0.4161341	0.2820475	566.8247	4.617246	0	51	739	939						Frog_fixed.avi	0
31907	1915	743.084	907.489	0.5769287	0.257376	567.2032	4.622619	0	730.505	950.3573	0.4158992	0.2792843	567.2032	4.603255	0	51	737	929						Frog_fixed.avi	0
31924	1916	747.3873	916.5517	0.5761213	0.2556915	567.2837	4.653952	0	735.0659	955.1057	0.4156452	0.2770765	567.2837	4.612483	0	51	741	936						Frog_fixed.avi	0
31940	1917	744.1418	928.7256	0.5756502	0.2549155	564.1072	4.627286	0	741.9367	954.6974	0.4153388	0.275779	567.1476	4.608815	0	51	743	942						Frog_fixed.avi	0
31957	1918	736.9775	910.0718	0.5752575	0.2542845	564.4877	4.593324	0	737.3666	950.9189	0.4149124	0.2746303	567.6231	4.601716	0	51	737	930						Frog_fixed.avi	0
31974	1919	736.2881	910.3238	0.5748417	0.2541794	564.8118	4.57843	0	732.501	954.9859	0.4144674	0.2739491	567.829	4.584462	0	51	734	933						Frog_fixed.avi	0
31990	1920	738.5018	904.9396	0.5743619	0.2543315	565.0771	4.579813	0	739.5389	954.024	0.4140335	0.2735559	568.2857	4.58333	0	51	739	929						Frog_fixed.avi	0
32007	1921	819.4736	772.7297	0.5731524	0.2537884	565.2546	4.60141	0	848.2566	812.1819	0.4131654	0.2725259	568.8004	4.605108	0	52	834	792						Frog_fixed.avi	0
32024	1922	892.4154	678.0402	0.5719211	0.2532351	566.2813	4.575618	0	908.3135	723.9191	0.4123196	0.2714974	569.7096	4.566991	0	52	900	701						Frog_fixed.avi	0
32040	1923	896.5255	645.3495	0.5710229	0.2528428	566.5355	4.544668	0	902.3321	682.9925	0.4114621	0.2712653	569.8696	4.55835	0	52	899	664						Frog_fixed.avi	0
32057	1924	910.7039	639.5604	0.5701855	0.2527758	567.0836	4.552367	0	904.8625	681.4894	0.4104598	0.2711749	570.2655	4.550133	0	52	908	661						Frog_fixed.avi	0
32074	1925	907.4355	640.6666	0.569075	0.2523824	567.9778	4.53612	0	907.8991	684.3258	0.409429	0.2707766	570.7211	4.535591	0	52	908	662						Frog_fixed.avi	0
32090	1926	904.2197	639.9782	0.5678807	0.2519308	568.1837	4.534043	0	907.0753	690.8595	0.4083367	0.2702073	571.3788	4.531882	0	52	906	665						Frog_fixed.avi	0
32107	1927	905.9338	645.0663	0.5666375	0.2512199	568.9776	4.512755	0	908.8138	690.8033	0.4071284	0.2695264	572.0739	4.512209	0	52	907	668						Frog_fixed.avi	0
32124	1928	909.1332	651.3327	0.5653587	0.2505552	569.7867	4.505163	0	902.6226	689.4799	0.4059222	0.2688514	572.913	4.520832	0	52	906	670						Frog_fixed.avi	0
32140	1929	904.3499	639.414	0.563996	0.2502239	570.3617	4.48877	0	908.5696	687.1329	0.4047709	0.2682676	573.4103	4.49846	0	52	906	663						Frog_fixed.avi	0
32157	1930	909.2474	640.1243	0.5627173	0.2500757	571.1838	4.492374	0	904.1656	688.4244	0.4035603	0.2679178	574.4377	4.485317	0	52	907	664						Frog_fixed.avi	0
32174	1931	902.6066	641.0685	0.5614082	0.2501957	571.7877	4.4818	0	905.8668	694.08	0.4025094	0.2676891	575.0383	4.478077	0	52	904	668						Frog_fixed.avi	0
32190	1932	910.5988	640.5688	0.5602989	0.250368	572.283	4.475224	0	908.2063	690.5328	0.4015227	0.2675878	576.0557	4.472376	0	52	909	666						Frog_fixed.avi	0
32207	1933	909.1965	640.7151	0.5592948	0.2506536	573.3856	4.46367	0	905.8813	686.6741	0.4006306	0.2676388	576.7649	4.470839	0	52	908	664						Frog_fixed.avi	0
32223	1934	906.0825	639.9205	0.5583918	0.2510984	574.0244	4.470465	0	903.41	685.7895	0.3999375	0.2677898	577.5241	4.465399	0	52	905	663						Frog_fixed.avi	0
32240	1935	900.201	584.895	0.5575452	0.2511687	574.7231	4.477015	0	907.0408	651.9146	0.3993664	0.2674529	577.561	4.44523	0	53	904	618						Frog_fixed.avi	0
32257	1936	910.4886	475.1029	0.5567051	0.2510712	575.7797	4.465033	0	921.9336	525.5098	0.3993451	0.2673497	577.561	4.420076	0	53	916	500						Frog_fixed.avi	0
32273	1937	925.7185	471.283	0.5563077	0.2514916	576.5566	4.480515	0	923.2914	523.7178	0.3988708	0.2672424	579.8987	4.441844	0	53	925	498						Frog_fixed.avi	0
32290	1938	925.21	474.8565	0.5561093	0.252081	577.3679	4.474885	0	908.7805	514.7982	0.3985	0.267897	579.8987	4.423446	0	53	917	495						Frog_fixed.avi	0
32307	1939	925.7521	474.6642	0.5560612	0.2527606	578.1221	4.477127	0	910.5847	522.0816	0.398871	0.2687458	579.8987	4.429227	0	53	918	498						Frog_fixed.avi	0
32323	1940	922.5394	467.9883	0.556179	0.2535267	578.7856	4.469976	0	917.6273	516.915	0.3990453	0.2694791	583.4844	4.467047	0	53	920	492						Frog_fixed.avi	0
32340	1941	924.7312	475.5249	0.5565293	0.2542526	579.6815	4.470912	0	923.101	516.3128	0.3995717	0.2702443	584.4799	4.477138	0	53	924	496						Frog_fixed.avi	0
32357	1942	929.6312	474.9633	0.557149	0.2550686	580.7171	4.483009	0	912.1766	519.4434	0.400192	0.2711953	585.1271	4.468034	0	53	921	497						Frog_fixed.avi	0
32373	1943	924.3875	474.515	0.5578305	0.2559463	581.5394	4.477466	0	923.1903	512.6292	0.4010593	0.2723711	585.5905	4.45411	0	53	924	494						Frog_fixed.avi	0
32390	1944	923.4602	484.7031	0.558571	0.2568617	582.323	4.48138	0	912.027	522.4221	0.4018879	0.2735595	586.5199	4.474207	0	53	918	504						Frog_fixed.avi	0
32407	1945	924.1299	472.3913	0.559316	0.2580577	583.284	4.496116	0	916.5837	522.2329	0.4027862	0.2749786	587.0292	4.48241	0	53	920	497						Frog_fixed.avi	0
32423	1946	926.2111	477.4637	0.560006	0.2592321	584.3757	4.500457	0	911.0278	519.3754	0.4035522	0.2765289	587.9145	4.464926	0	53	919	498						Frog_fixed.avi	0
32440	1947	920.7488	468.9257	0.5605648	0.2605129	585.0795	4.509169	0	916.3011	517.5718	0.4042589	0.2780321	588.8214	4.494304	0	53	919	493						Frog_fixed.avi	0
32457	1948	917.2883	482.6189	0.561032	0.2617139	585.7664	4.502234	0	909.3066	520.741	0.4048358	0.279477	589.6117	4.494668	0	53	913	502						Frog_fixed.avi	0
32473	1949	921.2649	470.0601	0.5614165	0.2629664	586.5475	4.507291	0	916.3583	522.2327	0.4053997	0.2808356	590.3997	4.501624	0	53	919	496						Frog_fixed.avi	0
32490	1950	921.8549	472.9455	0.5617811	0.2640243	587.2957	4.523979	0	913.2391	521.4839	0.4058945	0.2821679	590.8996	4.503456	0	53	918	497						Frog_fixed.avi	0
32507	1951	920.161	480.72	0.5620742	0.2649301	588.1808	4.522954	0	911.993	529.9373	0.4063645	0.2832752	591.5089	4.496979	0	53	916	505						Frog_fixed.avi	0
32523	1952	921.7718	477.1479	0.562382	0.2657043	588.923	4.527434	0	911.0056	520.0385	0.4067472	0.2842818	592.483	4.49691	0	53	916	499						Frog_fixed.avi	0
32540	1953	922.0199	475.804	0.5626966	0.2663528	589.6076	4.532979	0	919.4259	526.0674	0.4072524	0.2849039	593.2166	4.517897	0	53	921	501						Frog_fixed.avi	0
32557	1954	921.6898	478.3464	0.5629761	0.2668054	590.236	4.540305	0	915.0991	530.9692	0.4077226	0.2854234	593.816	4.515705	0	53	918	505						Frog_fixed.avi	0
32573	1955	919.4028	472.527	0.5633766	0.2672535	590.7964	4.537128	0	916.5662	521.9914	0.4082233	0.2858128	594.4498	4.51763	0	53	918	497						Frog_fixed.avi	0
32590	1956	926.3221	472.726	0.5637954	0.267601	591.467	4.570629	0	918.1009	519.073	0.408771	0.2860787	595.0242	4.54309	0	53	922	496						Frog_fixed.avi	0
32607	1957	923.2568	472.1526	0.5643356	0.2679388	592.1408	4.555342	0	916.3978	525.0886	0.4094087	0.2862117	595.635	4.529771	0	53	920	499						Frog_fixed.avi	0
32623	1958	921.9534	473.1133	0.5648878	0.2682091	592.5853	4.558296	0	925.449	524.5027	0.4101224	0.2863086	596.3022	4.535062	0	53	924	499						Frog_fixed.avi	0
32640	1959	919.9822	473.5884	0.5654914	0.2685168	592.9247	4.576082	0	911.4175	519.0928	0.4107839	0.2864515	596.85	4.543686	0	53	916	496						Frog_fixed.avi	0
32657	1960	924.2923	479.5459	0.5662168	0.2689067	593.4688	4.563149	0	922.9725	520.8856	0.4116222	0.2865793	597.2825	4.540297	0	53	924	500						Frog_fixed.avi	0
32673	1961	923.6833	471.365	0.5670251	0.2694456	593.8868	4.589482	0	917.2142	520.3715	0.4124433	0.2868349	597.8555	4.547815	0	53	920	496						Frog_fixed.avi	0
32690	1962	919.9775	477.1751	0.5678599	0.2700171	594.153	4.567682	0	917.378	521.1782	0.4134114	0.2871372	598.104	4.552973	0	53	919	499						Frog_fixed.avi	0
32706	1963	917.5797	478.0435	0.5688354	0.2706544	594.4216	4.581202	0	916.0212	514.3035	0.4144305	0.2876352	598.4034	4.550488	0	53	917	496						Frog_fixed.avi	0
32723	1964	921.7239	475.3114	0.5698925	0.2712718	594.8208	4.57893	0	912.2668	518.6371	0.4155029	0.2879695	598.7502	4.552247	0	53	917	497						Frog_fixed.avi	0
32740	1965	917.2319	470.9138	0.5709625	0.2717843	595.0983	4.587748	0	917.8107	517.2065	0.4166662	0.288229	599.3931	4.559444	0	53	918	494						Frog_fixed.avi	0
32756	1966	916.1741	473.681	0.5720317	0.272249	595.236	4.603826	0	909.808	514.0977	0.4177682	0.2884259	599.6741	4.552559	0	53	913	494						Frog_fixed.avi	0
32773	1967	917.0422	470.6944	0.5731394	0.2726531	595.5456	4.600067	0	917.1718	515.3354	0.4189311	0.288376	600.1541	4.56486	0	53	917	493						Frog_fixed.avi	0
32790	1968	917.7383	476.1289	0.5742384	0.2728795	595.8887	4.602259	0	917.1298	515.3234	0.4200751	0.2882341	600.1275	4.566758	0	53	917	496						Frog_fixed.avi	0
32806	1969	915.0244	477.8641	0.5752925	0.2730263	596.0405	4.590929	0	919.5247	517.9151	0.4211667	0.2880306	600.1585	4.554715	0	53	917	498						Frog_fixed.avi	0
32823	1970	917.0066	475.7565	0.576306	0.2730824	596.1718	4.591614	0	913.4254	514.862	0.4221738	0.2878684	600.377	4.568117	0	53	915	495						Frog_fixed.avi	0
32840	1971	918.0096	435.2038	0.577249	0.2730001	596.3067	4.613829	0	923.3519	485.224	0.4232723	0.2875023	600.8503	4.56148	0	53	921	460						Frog_fixed.avi	0
32856	1972	922.0145	444.9254	0.5781395	0.2729283	596.4452	4.612875	0	911.2583	497.5147	0.4241361	0.287312	600.7902	4.568594	0	53	917	471						Frog_fixed.avi	0
32873	1973	917.0229	448.643	0.5789471	0.2729625	596.2868	4.609689	0	910.5192	491.5253	0.4249225	0.2872228	601.0792	4.564294	0	53	914	470						Frog_fixed.avi	0
32890	1974	919.9442	443.7319	0.5796968	0.2728945	596.5218	4.59821	0	914.3727	489.0371	0.4256372	0.2870542	600.8136	4.562218	0	53	917	466						Frog_fixed.avi	0
32906	1975	915.748	444.9626	0.5803161	0.2727657	596.4431	4.598537	0	914.6606	489.5339	0.4263108	0.28679	600.8651	4.543094	0	53	915	467						Frog_fixed.avi	0
32923	1976	916.021	450.3123	0.5808746	0.2725033	596.3419	4.6071	0	914.9587	491.3937	0.4268677	0.2864268	601.0176	4.561504	0	53	915	471						Frog_fixed.avi	0
32940	1977	916.8885	449.3578	0.5814006	0.2721934	596.1147	4.615187	0	917.594	481.4365	0.4273392	0.2862032	601.0737	4.536389	0	53	917	465						Frog_fixed.avi	0
32956	1978	920.2145	452.4141	0.5818532	0.2718294	596.035	4.606286	0	921.293	500.472	0.4277941	0.2857874	600.8567	4.545787	0	53	921	476						Frog_fixed.avi	0
32973	1979	915.6975	446.324	0.5822368	0.2713118	596.0574	4.61201	0	911.1251	495.9651	0.428146	0.285153	600.8806	4.52597	0	53	913	471						Frog_fixed.avi	0
32990	1980	912.9666	456.9096	0.5825511	0.2706811	595.6689	4.618333	0	913.2018	492.2875	0.4283933	0.284918	600.8806	4.533145	0	53	913	475						Frog_fixed.avi	0
33006	1981	914.7309	455.4119	0.5828785	0.2700257	595.5288	4.590435	0	911.2269	484.9448	0.4286678	0.2844793	600.2326	4.514618	0	53	913	470						Frog_fixed.avi	0
33023	1982	912.6342	454.4497	0.5830647	0.2693224	595.2716	4.599407	0	906.6826	485.8257	0.4288196	0.2838697	600.0292	4.514184	0	53	910	470						Frog_fixed.avi	0
33040	1983	918.9129	455.1457	0.5833126	0.2685975	595.0667	4.610844	0	916.3569	495.5164	0.4290477	0.2832395	599.8957	4.497679	0	53	918	475						Frog_fixed.avi	0
33056	1984	914.4595	450.9932	0.5834622	0.2679046	594.847	4.590515	0	915.4274	495.7241	0.4291621	0.2826286	599.6359	4.489384	0	53	915	473						Frog_fixed.avi	0
33073	1985	915.3143	452.389	0.5835914	0.2671957	594.3474	4.593459	0	912.1094	488.1743	0.4292249	0.2820639	599.4666	4.470113	0	53	914	470						Frog_fixed.avi	0
33090	1986	912.4845	458.0404	0.583693	0.2665047	593.9381	4.581826	0	912.8732	486.2434	0.4293064	0.2814085	599.0356	4.459178	0	53	913	472						Frog_fixed.avi	0
33106	1987	905.4779	464.4063	0.5837548	0.2658623	593.5848	4.593568	0	908.3367	504.231	0.4294639	0.2804859	598.989	4.462364	0	53	907	484						Frog_fixed.avi	0
33123	1988	912.4974	459.4521	0.5838795	0.2653591	593.1547	4.596584	0	918.4438	491.2881	0.4294401	0.2801581	598.989	4.457384	0	53	915	475						Frog_fixed.avi	0
33139	1989	910.2411	462.0925	0.5839726	0.2649458	592.817	4.586804	0	915.1021	490.8692	0.4294511	0.2796092	598.2051	4.453225	0	53	913	476						Frog_fixed.avi	0
33156	1990	908.8159	462.0613	0.5840799	0.2645633	592.6539	4.575761	0	907.5342	486.8593	0.4295318	0.278749	598.1772	4.431889	0	53	908	474						Frog_fixed.avi	0
33173	1991	914.3286	465.6902	0.5842336	0.2642859	592.3485	4.569438	0	902.6806	496.1367	0.4294735	0.2784487	598.1772	4.449702	0	53	909	481						Frog_fixed.avi	0
33189	1992	912.958	464.6502	0.5843119	0.2642082	592.1567	4.572188	0	901.8661	489.0797	0.4296321	0.277829	597.836	4.431062	0	53	907	477						Frog_fixed.avi	0
[truncated: 29,217 more rows]
