# Supplementary material for: Young children integrate current observations, priors and agent information to predict others’ actions
Source: PLoS One. 2019 May 22;14(5):e0200976. doi: 10.1371/journal.pone.0200976 (PMC6530825; doi:10.1371/journal.pone.0200976)
Supplement: S1 Dataset — (ZIP) [file pone.0200976.s003.zip › PONE-D-18-19791R1_Data/24-month-olds/Anonymized_01_24-Combined-Data.tsv]

Recording name:	K_01_24
Recording resolution:	1280 x 1024
Fixation filter: Tobii fixation filter
Velocity threshold: 35
Distance threshold: 35
Timestamp	Number	GazePointXLeft	GazePointYLeft	CamXLeft	CamYLeft	DistanceLeft	PupilLeft	ValidityLeft	GazePointXRight	GazePointYRight	CamXRight	CamYRight	DistanceRight	PupilRight	ValidityRight	FixationIndex	GazePointX	GazePointY	Event	EventKey	Data1	Data2	Descriptor	StimuliName	StimuliID
12	0	-1280	-1024	-1	-1	-1	-1	4	-1280	-1024	-1	-1	-1	-1	4		0	0						No media	0
29	1	367.5464	718.0435	0.4910951	0.8319574	629.0219	3.643503	0	358.1395	687.4957	0.3485898	0.8156352	621.199	3.778029	0	0	363	703						No media	0
45	2	371.3506	717.989	0.4917169	0.8320183	629.2755	3.662224	0	359.9896	698.7569	0.3492799	0.8153093	621.5735	3.78392	0	0	366	708						No media	0
62	3	370.008	716.848	0.4922249	0.8319721	629.4813	3.664293	0	360.2037	693.8321	0.349824	0.8150471	621.7728	3.788096	0	0	365	705						No media	0
79	4	461.2253	534.118	0.4918535	0.8308468	629.7712	3.68008	0	503.6224	540.9032	0.3497453	0.8135831	621.9816	3.788138	0	0	482	538						No media	0
95	5	576.303	351.905	0.491077	0.8292145	630.3096	3.658781	0	607.4346	368.3552	0.3493251	0.8119095	622.6251	3.777185	0	0	592	360						No media	0
112	6	607.9625	348.9458	0.4909627	0.8285654	630.4088	3.669957	0	619.5499	349.4026	0.3491619	0.8112273	622.4547	3.764956	0	1	614	349						No media	0
129	7	622.4167	341.3108	0.4907992	0.8279621	630.5498	3.689263	0	625.0895	340.0529	0.348803	0.8106219	622.6761	3.746449	0	1	624	341						No media	0
145	8	626.3918	346.3508	0.49043	0.8270093	630.4446	3.634526	0	622.6862	347.2077	0.3482943	0.8097071	622.8352	3.755228	0	1	625	347						No media	0
162	9	625.2314	348.7944	0.4899396	0.8258939	630.4061	3.626379	0	631.5967	325.171	0.3476927	0.8087456	622.9473	3.729917	0	1	628	337						No media	0
179	10	628.3275	339.9794	0.4893477	0.8247434	630.6505	3.574688	0	620.8079	350.9181	0.3469425	0.8077233	623.238	3.711185	0	1	625	345						No media	0
195	11	623.5366	333.8504	0.4886833	0.8236423	630.4578	3.564465	0	611.5455	355.5109	0.3461641	0.8067098	623.3389	3.692776	0	1	618	345						No media	0
212	12	622.4697	355.4679	0.4879229	0.8223879	630.3942	3.53224	0	616.5401	342.6084	0.3453214	0.805808	623.343	3.636012	0	1	620	349						No media	0
229	13	626.961	338.6297	0.4871788	0.8213716	630.2704	3.493085	0	625.1392	347.476	0.344548	0.8050184	623.5909	3.604478	0	1	626	343						No media	0
245	14	628.17	328.8732	0.4866011	0.8204963	630.239	3.457229	0	616.704	340.9781	0.3438887	0.8044587	623.8292	3.590164	0	1	622	335						No media	0
262	15	627.6953	359.7033	0.4861084	0.8197578	630.2521	3.468305	0	617.2883	347.0373	0.3433456	0.803921	623.7697	3.565343	0	1	622	353						No media	0
279	16	633.3208	345.1434	0.4857696	0.8191282	630.6535	3.429834	0	617.4171	345.5463	0.3429631	0.8035699	624.0798	3.531106	0	1	625	345						No media	0
295	17	630.1835	342.7349	0.4855505	0.818709	630.3975	3.419928	0	616.2963	342.2232	0.3427735	0.8032634	623.992	3.521027	0	1	623	342						No media	0
312	18	632.014	340.6841	0.4854447	0.8182355	630.7445	3.354085	0	614.0582	351.8703	0.3426591	0.8031104	624.3132	3.491441	0	1	623	346						No media	0
329	19	635.1242	354.4189	0.4853993	0.8179694	631.0016	3.397235	0	612.9412	336.1339	0.3426407	0.803001	624.5167	3.453906	0	1	624	345						No media	0
345	20	635.6779	343.7637	0.4854537	0.8176891	631.0269	3.352515	0	610.8693	338.5943	0.3427214	0.802942	624.7955	3.451028	0	1	623	341						No media	0
362	21	637.9706	368.2188	0.4856432	0.8175098	631.4067	3.362255	0	609.7324	338.3574	0.3429302	0.8029459	624.7726	3.430095	0	1	624	353						No media	0
379	22	632.7321	347.8156	0.4858961	0.8176296	631.4894	3.325463	0	609.1641	339.8747	0.3431975	0.803073	625.2344	3.429975	0	1	621	344						No media	0
395	23	639.3876	346.2614	0.4862871	0.8179333	631.5674	3.315664	0	607.6945	345.9312	0.3436058	0.8033528	625.3498	3.403959	0	1	624	346						No media	0
412	24	634.2854	342.5869	0.4866522	0.8183959	631.9256	3.318405	0	609.0472	342.8138	0.3440481	0.8039257	625.4216	3.423357	0	1	622	343						No media	0
429	25	632.9746	343.552	0.4871032	0.8189796	632.2201	3.309504	0	614.035	328.4931	0.3445344	0.8045799	625.5746	3.424107	0	1	624	336						No media	0
445	26	634.1835	328.0585	0.4876104	0.8196567	632.337	3.302458	0	611.7244	323.9604	0.3450641	0.8051845	625.7966	3.403948	0	1	623	326						No media	0
462	27	635.0795	342.8212	0.4881711	0.8201919	632.3762	3.304109	0	601.2377	335.3849	0.3456406	0.8055908	625.8456	3.398956	0	1	618	339						No media	0
478	28	634.6086	344.5308	0.4887002	0.8205529	632.6008	3.318736	0	602.6551	337.6842	0.3462374	0.8058388	626.1812	3.437202	0	1	619	341						No media	0
495	29	635.205	352.1291	0.4893453	0.8206367	632.736	3.340928	0	597.3798	328.2791	0.3468709	0.8056942	626.2812	3.406159	0	1	616	340						No media	0
512	30	643.9574	346.8781	0.4900309	0.8205689	632.854	3.338271	0	597.0959	341.6717	0.3476186	0.8054399	626.2085	3.445353	0	1	621	344						No media	0
528	31	645.3059	339.3029	0.4907049	0.8203209	633.1628	3.342636	0	599.0248	350.3048	0.3483045	0.804819	626.5099	3.456765	0	1	622	345						No media	0
545	32	633.3144	346.1005	0.4914052	0.8197709	633.3522	3.364556	0	596.2182	347.5291	0.3490462	0.8040739	626.6312	3.456129	0	1	615	347						No media	0
562	33	631.1059	337.5408	0.4920526	0.8193356	633.3887	3.364029	0	593.2719	350.7174	0.3497573	0.803389	626.4448	3.506413	0	1	612	344						No media	0
578	34	629.2452	348.6557	0.4926404	0.8189208	633.2801	3.43082	0	595.1448	342.3257	0.3503922	0.8028792	626.8259	3.527242	0	1	612	345						No media	0
595	35	625.6774	338.0564	0.493092	0.8185564	633.5159	3.428039	0	600.1108	349.5751	0.3508678	0.8023786	626.9151	3.581628	0	1	613	344						No media	0
612	36	641.46	348.4824	0.4934513	0.8183168	633.6672	3.47058	0	611.0313	333.1415	0.3512516	0.8021407	626.7947	3.580109	0	1	626	341						No media	0
628	37	634.6609	343.5817	0.4936734	0.818252	633.4394	3.502197	0	606.2543	339.4573	0.3514886	0.8019575	626.9673	3.651094	0	1	620	342						No media	0
640																			MovieStart	128	0	0	Frog_fixed.avi
645	38	634.4969	340.813	0.4938719	0.8182442	633.7992	3.533405	0	612.623	344.7009	0.3517125	0.8018262	626.8981	3.680754	0	1	624	343						Frog_fixed.avi	0
662	39	630.5385	337.9843	0.4940472	0.8181777	633.6854	3.586756	0	605.7183	345.1295	0.3518676	0.8017257	627.0855	3.691887	0	1	618	342						Frog_fixed.avi	0
678	40	630.1901	344.5837	0.4942526	0.8179608	633.5582	3.579969	0	598.9057	349.8235	0.3520648	0.8015483	627.0319	3.760813	0	1	615	347						Frog_fixed.avi	0
695	41	626.588	342.5404	0.4944603	0.8173621	633.5646	3.618732	0	600.0417	349.0884	0.3522763	0.8009698	626.8744	3.761009	0	1	613	346						Frog_fixed.avi	0
712	42	628.7847	343.1298	0.4946583	0.8164542	633.3577	3.649362	0	606.2805	334.6074	0.3524644	0.8002802	626.9232	3.775596	0	1	618	339						Frog_fixed.avi	0
728	43	620.9858	342.9521	0.4947697	0.8151381	633.2972	3.643644	0	603.6656	343.0059	0.3525828	0.7991058	626.8838	3.792601	0	1	612	343						Frog_fixed.avi	0
745	44	626.4296	337.001	0.4949268	0.8135983	633.3972	3.678137	0	607.2176	346.2114	0.3526994	0.7976371	626.6356	3.810429	0	1	617	342						Frog_fixed.avi	0
762	45	630.736	350.1335	0.4949559	0.8119259	633.273	3.747367	0	602.7504	352.2821	0.3527061	0.7960299	626.5549	3.844506	0	1	617	351						Frog_fixed.avi	0
778	46	623.7607	351.226	0.4949068	0.8103534	633.0155	3.75791	0	605.3527	350.2859	0.3526601	0.7944692	626.465	3.876086	0	1	615	351						Frog_fixed.avi	0
795	47	625.3787	341.216	0.4947761	0.8091286	632.8091	3.809057	0	614.1804	330.526	0.3525115	0.7932413	626.5102	3.908809	0	1	620	336						Frog_fixed.avi	0
812	48	625.2437	338.143	0.4945761	0.8082486	632.3705	3.827	0	612.8361	341.5755	0.3522459	0.7922035	626.1964	3.938731	0	1	619	340						Frog_fixed.avi	0
828	49	623.6933	341.5769	0.4942325	0.8078043	632.1225	3.842533	0	607.0191	343.5385	0.3518408	0.791567	625.8369	3.955634	0	1	615	343						Frog_fixed.avi	0
845	50	625.7216	336.2001	0.4937548	0.8079836	631.8642	3.87262	0	613.3687	343.5347	0.3513106	0.7914394	625.5078	3.9781	0	1	620	340						Frog_fixed.avi	0
861	51	626.3816	339.8423	0.4931024	0.8084782	631.2439	3.921362	0	616.8901	340.6967	0.3506166	0.7916991	625.1837	3.997547	0	1	622	340						Frog_fixed.avi	0
878	52	624.504	341.3558	0.492383	0.8092292	630.9241	3.891598	0	611.5479	355.8801	0.3497639	0.792097	624.7314	4.026902	0	1	618	349						Frog_fixed.avi	0
895	53	624.4547	341.0527	0.4915025	0.8099281	630.3353	3.927024	0	615.2926	347.3755	0.3488483	0.792622	624.1735	4.055049	0	1	620	344						Frog_fixed.avi	0
912	54	630.1654	360.8739	0.4903819	0.8106047	629.5994	3.950975	0	625.0907	359.4171	0.3476943	0.7931572	623.782	4.060208	0	1	628	360						Frog_fixed.avi	0
928	55	771.8114	571.6757	0.4883061	0.8119819	629.1766	3.99266	0	740.5162	579.2383	0.3463416	0.7942866	623.3799	4.105109	0	2	756	575						Frog_fixed.avi	0
945	56	766.887	680.7278	0.4868166	0.8123936	628.8405	4.004882	0	732.1877	698.1752	0.345148	0.7947922	622.6033	4.088778	0	2	750	689						Frog_fixed.avi	0
961	57	775.8954	683.1038	0.4858288	0.8115838	627.9104	3.986686	0	760.9717	691.0599	0.3435392	0.7940352	622.1401	4.115374	0	2	768	687						Frog_fixed.avi	0
978	58	770.8412	701.6239	0.4845296	0.8102141	627.4518	3.994988	0	753.7153	702.4104	0.3421971	0.7924891	622.0403	4.079602	0	2	762	702						Frog_fixed.avi	0
995	59	766.1411	693.7783	0.483243	0.8085902	626.8066	4.003123	0	751.1057	695.1121	0.3404315	0.7912151	622.0403	4.134174	0	2	759	694						Frog_fixed.avi	0
1011	60	775.1177	692.8673	0.4819911	0.8068841	626.184	4.023618	0	747.5089	704.8993	0.338988	0.789619	620.2946	4.139131	0	2	761	699						Frog_fixed.avi	0
1028	61	775.3068	689.9369	0.480735	0.8050555	625.4619	4.011406	0	752.587	698.1426	0.3375556	0.7879719	619.6566	4.12795	0	2	764	694						Frog_fixed.avi	0
1045	62	769.0699	685.5529	0.4795226	0.8031554	624.8828	4.029242	0	755.4948	702.0014	0.3361889	0.7863083	618.9327	4.14866	0	2	762	694						Frog_fixed.avi	0
1061	63	767.9905	693.3525	0.4784327	0.8013056	624.2068	4.024551	0	753.0405	700.8179	0.3348717	0.7848361	618.2173	4.145354	0	2	761	697						Frog_fixed.avi	0
1078	64	772.0383	693.2522	0.4773803	0.7997238	623.4528	4.019062	0	758.825	695.8099	0.3336393	0.7836477	617.6678	4.128061	0	2	765	695						Frog_fixed.avi	0
1095	65	773.8009	690.7159	0.4763594	0.7984107	622.4809	4.012609	0	763.2704	698.8601	0.3324205	0.7826426	616.7429	4.136046	0	2	769	695						Frog_fixed.avi	0
1111	66	763.5554	695.2328	0.4753246	0.7972304	621.756	4.025414	0	761.5695	696.0212	0.3312227	0.7817731	615.8361	4.145682	0	2	763	696						Frog_fixed.avi	0
1128	67	769.3304	696.7437	0.4743668	0.7963184	620.8749	4.016263	0	764.7402	693.709	0.3300418	0.7810513	615.2366	4.143434	0	2	767	695						Frog_fixed.avi	0
1145	68	771.2225	698.2621	0.4734265	0.7955188	619.8999	4.039163	0	765.0132	693.2829	0.3288533	0.7803074	614.4862	4.150056	0	2	768	696						Frog_fixed.avi	0
1161	69	768.6831	701.709	0.4724297	0.7946697	618.9896	4.041776	0	754.0429	702.6544	0.3276986	0.7794433	613.5358	4.150069	0	2	761	702						Frog_fixed.avi	0
1178	70	767.114	697.7448	0.4715216	0.7936901	618.1469	4.028724	0	763.4094	699.7712	0.3266206	0.778416	612.704	4.171824	0	2	765	699						Frog_fixed.avi	0
1194	71	767.7881	698.0209	0.4706872	0.7924331	617.1985	4.051499	0	770.33	700.1508	0.3256224	0.7771694	611.9324	4.172867	0	2	769	699						Frog_fixed.avi	0
1211	72	765.6603	695.2727	0.4699301	0.7909619	616.3014	4.05386	0	765.2304	705.2501	0.3247077	0.7756051	611.0054	4.172326	0	2	765	700						Frog_fixed.avi	0
1228	73	766.3142	699.0855	0.4692289	0.7892255	615.4163	4.060198	0	764.6191	697.8878	0.3238005	0.7737414	610.3325	4.187924	0	2	765	698						Frog_fixed.avi	0
1244	74	876.0363	767.5906	0.4677318	0.7878571	614.7701	4.080215	0	884.4366	769.6944	0.3226456	0.7719914	609.5878	4.20731	0	3	880	769						Frog_fixed.avi	0
1261	75	896.7612	794.5172	0.4666608	0.7862858	614.2525	4.078991	0	899.7364	794.6632	0.3215708	0.7699461	609.0694	4.22361	0	3	898	795						Frog_fixed.avi	0
1278	76	910.6644	803.5258	0.4659991	0.7845639	613.2673	4.07072	0	911.6439	809.4837	0.3205929	0.7677082	608.3364	4.204145	0	3	911	807						Frog_fixed.avi	0
1294	77	906.4824	795.9398	0.465222	0.7829596	612.447	4.085711	0	908.9912	807.2547	0.3196427	0.7654783	607.6265	4.206129	0	3	908	802						Frog_fixed.avi	0
1311	78	903.0671	799.3571	0.464322	0.7813469	611.8566	4.087766	0	912.3443	804.7681	0.3186066	0.7634097	606.9526	4.218584	0	3	908	802						Frog_fixed.avi	0
1328	79	902.3221	804.7609	0.4633591	0.7798765	611.0898	4.105025	0	908.5383	808.6685	0.3175225	0.7614571	606.2274	4.235058	0	3	905	807						Frog_fixed.avi	0
1344	80	902.8893	803.4592	0.4623441	0.778597	610.4991	4.115425	0	910.7465	800.036	0.3163335	0.7599233	605.6488	4.248769	0	3	907	802						Frog_fixed.avi	0
1361	81	911.0247	801.7943	0.4612634	0.777521	609.6047	4.127688	0	910.0306	804.3637	0.315101	0.7585632	604.8005	4.245139	0	3	911	803						Frog_fixed.avi	0
1378	82	908.5273	800.1151	0.460063	0.7766083	609.1052	4.144942	0	911.1636	800.2426	0.3137661	0.7574813	604.1529	4.255128	0	3	910	800						Frog_fixed.avi	0
1394	83	900.0665	802.5792	0.4587933	0.7757033	608.4382	4.138453	0	912.3773	800.4232	0.3123894	0.756592	603.4804	4.264878	0	3	906	802						Frog_fixed.avi	0
1411	84	905.5372	801.1049	0.4575117	0.774826	607.7324	4.161643	0	912.9669	801.355	0.3109157	0.7558049	602.8864	4.266845	0	3	909	801						Frog_fixed.avi	0
1428	85	903.0103	802.4181	0.4561022	0.773992	607.337	4.171041	0	910.7078	802.1736	0.3093917	0.7552987	602.3401	4.277035	0	3	907	802						Frog_fixed.avi	0
1444	86	899.0712	800.2156	0.4546662	0.7732971	606.5496	4.167924	0	921.4761	802.3687	0.307826	0.755164	601.8306	4.278594	0	3	910	801						Frog_fixed.avi	0
1461	87	906.0436	806.3378	0.4532319	0.772774	605.9598	4.190885	0	912.0291	802.8932	0.3062181	0.7553148	601.1521	4.305574	0	3	909	805						Frog_fixed.avi	0
1478	88	902.3329	806.4849	0.4517751	0.7725648	605.5317	4.199526	0	916.535	801.6971	0.3046115	0.7558213	600.5725	4.288597	0	3	909	804						Frog_fixed.avi	0
1494	89	902.7459	807.7687	0.450367	0.7725285	605.0463	4.21168	0	918.5073	803.2235	0.3030589	0.7565944	600.1181	4.301344	0	3	911	805						Frog_fixed.avi	0
1511	90	902.7001	805.6503	0.4490262	0.7725532	604.4105	4.21346	0	917.3391	805.3573	0.3015547	0.7574459	599.6337	4.302621	0	3	910	806						Frog_fixed.avi	0
1527	91	935.4597	752.9834	0.4475063	0.7721993	603.9812	4.241367	0	968.7937	759.1401	0.3000334	0.7579405	599.3566	4.339033	0	3	952	756						Frog_fixed.avi	0
1544	92	982.6578	518.5861	0.4457301	0.7707697	604.0942	4.257651	0	1036.684	544.2087	0.2985744	0.757275	599.3984	4.32161	0	4	1010	531						Frog_fixed.avi	0
1561	93	1000.218	443.0613	0.4446071	0.7697862	603.9054	4.258057	0	1053.771	470.5504	0.2974433	0.7570195	598.9597	4.32113	0	4	1027	457						Frog_fixed.avi	0
1577	94	1015.296	448.97	0.4438607	0.7693308	603.2215	4.256157	0	1052.527	466.7753	0.2963238	0.7574305	598.7324	4.33066	0	4	1034	458						Frog_fixed.avi	0
1594	95	1013.267	455.1007	0.4431725	0.768468	602.8571	4.259151	0	1040.737	474.0856	0.2954212	0.75734	598.5035	4.352616	0	4	1027	465						Frog_fixed.avi	0
1611	96	1024.342	459.761	0.4426838	0.7674349	602.4763	4.267297	0	1046.563	471.1034	0.2947508	0.756907	598.1888	4.330639	0	4	1035	465						Frog_fixed.avi	0
1627	97	1021.404	451.5825	0.4423274	0.7664953	602.3204	4.268759	0	1046.088	479.0398	0.2942539	0.7564124	597.9146	4.326306	0	4	1034	465						Frog_fixed.avi	0
1644	98	1022.589	462.7341	0.4421227	0.7657382	601.9721	4.27753	0	1046.661	472.2799	0.2939195	0.7560553	597.7704	4.324279	0	4	1035	468						Frog_fixed.avi	0
1661	99	1026.351	460.7114	0.4419938	0.7652687	601.7371	4.277836	0	1044.328	477.2915	0.2937313	0.7559001	597.4473	4.347833	0	4	1035	469						Frog_fixed.avi	0
1677	100	1024.823	457.6243	0.4419709	0.7651354	601.2786	4.281108	0	1042.858	469.0156	0.29361	0.7559684	597.2274	4.348108	0	4	1034	463						Frog_fixed.avi	0
1694	101	1023.685	457.5095	0.4420319	0.7652031	600.8635	4.275545	0	1038.487	477.0971	0.2935727	0.7562361	597.0123	4.350153	0	4	1031	467						Frog_fixed.avi	0
1711	102	1024.037	470.5724	0.4421156	0.7654384	600.7498	4.294568	0	1041.19	478.8358	0.2935797	0.7567463	596.7065	4.356778	0	4	1033	475						Frog_fixed.avi	0
1727	103	1018.79	463.4412	0.4421555	0.7659558	600.3553	4.283102	0	1044.224	477.5901	0.2936072	0.7574973	596.3388	4.349761	0	4	1032	471						Frog_fixed.avi	0
1744	104	1023.215	462.8027	0.4422683	0.7666141	600.1381	4.276752	0	1042.634	481.0706	0.2936065	0.7583997	596.0868	4.340683	0	4	1033	472						Frog_fixed.avi	0
1761	105	1028.428	458.0014	0.4423839	0.7674788	599.7005	4.281784	0	1042.369	477.6678	0.2936167	0.7594354	595.8213	4.359607	0	4	1035	468						Frog_fixed.avi	0
1777	106	1029.038	457.8102	0.4424914	0.7684307	599.5015	4.281547	0	1041.708	475.8319	0.2936756	0.7606397	595.6868	4.372294	0	4	1035	467						Frog_fixed.avi	0
1794	107	1027.426	470.5591	0.4426784	0.769443	599.1764	4.270702	0	1038.509	482.3214	0.2937796	0.7617998	595.4091	4.364093	0	4	1033	476						Frog_fixed.avi	0
1811	108	1030.109	466.4083	0.4428945	0.7704274	598.9939	4.284108	0	1041.305	474.958	0.2939458	0.7629418	595.2535	4.354403	0	4	1036	471						Frog_fixed.avi	0
1827	109	1025.089	467.6184	0.4431014	0.7712259	598.7181	4.268196	0	1036.519	476.9581	0.2941354	0.763813	595.0799	4.371604	0	4	1031	472						Frog_fixed.avi	0
1844	110	1030.25	461.9524	0.4432914	0.7717951	598.5847	4.275301	0	1037.519	483.8536	0.2942761	0.764378	594.8054	4.370212	0	4	1034	473						Frog_fixed.avi	0
1861	111	1025.269	462.3867	0.4433855	0.7721535	598.457	4.285746	0	1038.432	476.7495	0.2943535	0.7647907	594.8789	4.359212	0	4	1032	470						Frog_fixed.avi	0
1877	112	1030.677	459.9202	0.4434032	0.772319	598.3815	4.263857	0	1039.256	474.2962	0.2943579	0.7648498	594.8497	4.359134	0	4	1035	467						Frog_fixed.avi	0
1894	113	1028.745	461.6877	0.4433538	0.7721617	598.3809	4.282554	0	1039.4	475.7649	0.294294	0.7647361	594.9498	4.37484	0	4	1034	469						Frog_fixed.avi	0
1911	114	1030.009	466.0912	0.4432773	0.7718688	598.3678	4.278554	0	1033.92	477.4924	0.2941824	0.7643517	594.8773	4.353492	0	4	1032	472						Frog_fixed.avi	0
1927	115	1029.584	463.3113	0.4431291	0.7714965	598.2135	4.274831	0	1041.552	474.8087	0.2940446	0.763988	594.9778	4.36087	0	4	1036	469						Frog_fixed.avi	0
1944	116	1023.74	462.988	0.4428744	0.7710275	598.3596	4.281484	0	1036.544	475.8958	0.2938299	0.7634622	595.0444	4.363958	0	4	1030	469						Frog_fixed.avi	0
1961	117	1028.363	463.0422	0.4426324	0.7705697	598.3191	4.297054	0	1045.238	472.7186	0.2935932	0.7630358	595.2442	4.365791	0	4	1037	468						Frog_fixed.avi	0
1977	118	1029.271	461.2529	0.4423274	0.7701836	598.5388	4.304017	0	1040.933	477.4892	0.2933022	0.762613	595.325	4.363341	0	4	1035	469						Frog_fixed.avi	0
1994	119	1026	462.1051	0.4419485	0.7699243	598.5576	4.292834	0	1035.171	475.4658	0.2929521	0.7623967	595.524	4.372843	0	4	1031	469						Frog_fixed.avi	0
2011	120	1025.148	470.5645	0.4415441	0.7697213	598.7259	4.300785	0	1043.189	476.3057	0.2925833	0.7623618	595.6048	4.377077	0	4	1034	473						Frog_fixed.avi	0
2027	121	1028.852	460.8916	0.4410582	0.7697323	598.8462	4.319457	0	1040.278	482.4963	0.2921145	0.7625296	595.7115	4.384158	0	4	1035	472						Frog_fixed.avi	0
2044	122	1025.353	463.7271	0.4405405	0.7699099	598.9268	4.314104	0	1039.262	473.8363	0.291608	0.7630695	595.908	4.395991	0	4	1032	469						Frog_fixed.avi	0
2060	123	1024.446	469.2534	0.4399641	0.7701375	598.9802	4.318581	0	1043.298	474.3945	0.291098	0.7638153	596.0541	4.401747	0	4	1034	472						Frog_fixed.avi	0
2077	124	1029.534	464.335	0.4394725	0.7705023	599.1657	4.332012	0	1038.574	477.1158	0.2905779	0.7647361	596.2027	4.404271	0	4	1034	471						Frog_fixed.avi	0
2094	125	1023.076	465.7021	0.4389877	0.7709176	599.3243	4.354111	0	1036.668	480.9439	0.2901135	0.765809	596.3409	4.414766	0	4	1030	473						Frog_fixed.avi	0
2110	126	1025.087	473.7346	0.4386135	0.7713263	599.3719	4.347988	0	1040.886	473.2667	0.2897592	0.7670107	596.5677	4.432897	0	4	1033	474						Frog_fixed.avi	0
2127	127	1025.86	474.3816	0.4383122	0.7717438	599.3453	4.365478	0	1036.507	474.226	0.2894682	0.7680198	596.7562	4.420384	0	4	1031	474						Frog_fixed.avi	0
2144	128	1028.281	471.157	0.4381036	0.7721781	599.5453	4.362047	0	1043.814	477.7227	0.2892985	0.7688903	596.8146	4.444578	0	4	1036	474						Frog_fixed.avi	0
2160	129	1030.141	471.8139	0.4379938	0.7725291	599.7697	4.391758	0	1040.786	478.181	0.2892064	0.7695251	597.0099	4.442845	0	4	1035	475						Frog_fixed.avi	0
2177	130	1025.502	475.1707	0.4379449	0.7727224	599.8114	4.39796	0	1034.111	484.694	0.2891455	0.7699171	597.2493	4.446289	0	4	1030	480						Frog_fixed.avi	0
2194	131	1030.806	469.1809	0.4379437	0.7727984	599.9641	4.399241	0	1031.448	484.6003	0.2891926	0.7700616	597.2462	4.47067	0	4	1031	477						Frog_fixed.avi	0
2210	132	1027.6	472.2479	0.438001	0.772651	600.1089	4.395971	0	1030.676	486.8697	0.2892632	0.7700077	597.6772	4.482309	0	4	1029	480						Frog_fixed.avi	0
2227	133	1027.899	469.7076	0.4380808	0.7724101	600.2885	4.422554	0	1038.433	484.8361	0.2894121	0.7697907	597.8347	4.473918	0	4	1033	477						Frog_fixed.avi	0
2244	134	1028.348	466.6012	0.4382582	0.7719603	600.5021	4.425857	0	1032.702	486.0563	0.2895947	0.7693757	598.1232	4.471519	0	4	1031	476						Frog_fixed.avi	0
2260	135	1028.513	470.447	0.4384768	0.7714342	600.5602	4.437972	0	1034.575	483.4229	0.2898546	0.7689772	598.2385	4.482993	0	4	1032	477						Frog_fixed.avi	0
2277	136	1026.083	475.3355	0.4387257	0.7708559	600.9013	4.437091	0	1045.934	463.0497	0.2901278	0.7685689	598.5917	4.506508	0	4	1036	469						Frog_fixed.avi	0
2294	137	1020.442	471.7469	0.4390025	0.7703399	601.1248	4.441159	0	1033.578	484.605	0.290443	0.7681048	598.7195	4.505311	0	4	1027	478						Frog_fixed.avi	0
2310	138	1026.728	468.5747	0.4393012	0.7699251	601.2717	4.455898	0	1034.23	476.6088	0.2907666	0.7678288	598.9255	4.505477	0	4	1030	473						Frog_fixed.avi	0
2327	139	1025.658	473.7579	0.4396087	0.7695501	601.3789	4.463211	0	1036.636	481.8639	0.2910846	0.7675511	599.1448	4.50877	0	4	1031	478						Frog_fixed.avi	0
2344	140	1023.571	471.673	0.4398919	0.7693484	601.6072	4.481553	0	1033.914	482.6911	0.2914209	0.7674139	599.4281	4.52175	0	4	1029	477						Frog_fixed.avi	0
2360	141	1024.646	472.1267	0.4402671	0.7693064	601.6971	4.467009	0	1032.077	483.8055	0.2918139	0.7674377	599.5355	4.518101	0	4	1028	478						Frog_fixed.avi	0
2377	142	1026.502	476.0816	0.4406637	0.7693479	601.8457	4.468557	0	1031.557	480.2676	0.292211	0.7675099	599.7322	4.529024	0	4	1029	478						Frog_fixed.avi	0
2394	143	1024.598	475.8517	0.4410319	0.7694892	602.1788	4.466917	0	1028.941	475.8879	0.2925995	0.7676822	599.7574	4.513989	0	4	1027	476						Frog_fixed.avi	0
2410	144	1025.969	472.9529	0.4414253	0.7697387	602.3035	4.481395	0	1037.438	471.2971	0.2930654	0.767934	600.0532	4.520271	0	4	1032	472						Frog_fixed.avi	0
2427	145	1027.255	470.683	0.4418604	0.7700194	602.4515	4.492785	0	1036.899	477.9277	0.2934978	0.7681195	600.1909	4.543685	0	4	1032	474						Frog_fixed.avi	0
2444	146	1030.933	474.8833	0.4423139	0.7702773	602.6058	4.502314	0	1032.603	480.1007	0.2939306	0.7683005	600.3151	4.5275	0	4	1032	477						Frog_fixed.avi	0
2460	147	1024.297	479.8189	0.4427292	0.7705547	602.8464	4.497982	0	1025.244	484.6028	0.2944046	0.7684236	600.4135	4.542209	0	4	1025	482						Frog_fixed.avi	0
2477	148	1021.361	471.3563	0.443159	0.7708346	602.9025	4.492857	0	1028.854	467.7103	0.2948919	0.7686554	600.7224	4.526617	0	4	1025	470						Frog_fixed.avi	0
2494	149	1020.118	479.9449	0.443604	0.7710102	603.0933	4.507794	0	1029.959	472.4601	0.2953727	0.7687462	600.97	4.538364	0	4	1025	476						Frog_fixed.avi	0
2510	150	1024.156	477.18	0.4440769	0.7711484	603.3539	4.51511	0	1030.931	481.741	0.295841	0.7687712	601.1677	4.554198	0	4	1028	479						Frog_fixed.avi	0
2527	151	1024.316	483.4341	0.4445083	0.7712044	603.5006	4.508121	0	1032.797	474.5608	0.2962944	0.7687603	601.2877	4.539517	0	4	1029	479						Frog_fixed.avi	0
2544	152	1023.294	478.8826	0.4448638	0.7711884	603.7339	4.505559	0	1034.448	477.3584	0.2967085	0.7686713	601.3843	4.546636	0	4	1029	478						Frog_fixed.avi	0
2560	153	1023.874	475.2533	0.4452474	0.7711059	603.8552	4.505306	0	1030.459	468.5735	0.2970973	0.7685873	601.6265	4.538321	0	4	1027	472						Frog_fixed.avi	0
2577	154	1023.193	479.8417	0.4456146	0.7710413	603.9053	4.507051	0	1036.124	464.7052	0.2975079	0.7685074	601.7922	4.524502	0	4	1030	472						Frog_fixed.avi	0
2594	155	1026.087	473.2725	0.445971	0.771046	603.8297	4.517501	0	1030.737	477.3405	0.2978539	0.7683875	601.8306	4.540064	0	4	1028	475						Frog_fixed.avi	0
2610	156	1027.823	475.6045	0.4462729	0.7710117	604.1862	4.522647	0	1030.389	476.9848	0.2981941	0.7683443	602.0126	4.551434	0	4	1029	476						Frog_fixed.avi	0
2627	157	1022.441	481.4803	0.4465792	0.7709142	604.1821	4.502292	0	1031.604	474.7381	0.2985021	0.7682647	602.1071	4.542335	0	4	1027	478						Frog_fixed.avi	0
2643	158	1019.066	475.0738	0.4468215	0.7707387	604.4061	4.510265	0	1027.34	480.3303	0.2988137	0.7680738	602.1421	4.554872	0	4	1023	478						Frog_fixed.avi	0
2660	159	1023.763	481.8932	0.4470899	0.7702356	604.3831	4.525643	0	1025.617	475.6708	0.2990541	0.7676264	602.2228	4.531173	0	4	1025	479						Frog_fixed.avi	0
2677	160	1017.526	482.062	0.4473086	0.7695034	604.4641	4.521871	0	1038.368	469.3452	0.2993619	0.7669988	602.4396	4.53558	0	4	1028	476						Frog_fixed.avi	0
2693	161	1030.25	471.7207	0.4476465	0.7684	604.5572	4.532099	0	1029.233	479.8307	0.2996404	0.7657642	602.5994	4.545618	0	4	1030	476						Frog_fixed.avi	0
2710	162	1022.21	473.8403	0.4479885	0.7667968	604.6989	4.5151	0	1027.822	480.5638	0.3000173	0.7641652	602.6711	4.54769	0	4	1025	477						Frog_fixed.avi	0
2727	163	1023.614	480.1935	0.4484097	0.7648671	604.8094	4.528461	0	1031.56	480.7824	0.3004776	0.7623127	602.6265	4.540738	0	4	1028	480						Frog_fixed.avi	0
2743	164	1023.635	473.6001	0.4488769	0.7628769	604.9404	4.516387	0	1027.115	482.8264	0.3009647	0.7602897	602.6725	4.540571	0	4	1025	478						Frog_fixed.avi	0
2760	165	1021.716	473.6776	0.4493349	0.7608487	605.1019	4.524962	0	1026.027	484.0886	0.3014479	0.7581818	602.6651	4.544104	0	4	1024	479						Frog_fixed.avi	0
2777	166	1019.788	483.1129	0.4497536	0.7588849	605.1405	4.512175	0	1030.641	481.8637	0.3019097	0.7562923	602.8707	4.528475	0	4	1025	482						Frog_fixed.avi	0
2793	167	1020.407	477.3622	0.450094	0.7571583	605.5226	4.513132	0	1030.733	478.2577	0.3022602	0.7545794	603.0771	4.528334	0	4	1026	478						Frog_fixed.avi	0
2810	168	1025.346	482.6241	0.4503281	0.7555928	605.6348	4.517217	0	1026.77	480.8097	0.3024996	0.7530915	603.2203	4.541648	0	4	1026	482						Frog_fixed.avi	0
2827	169	1024.222	480.4638	0.450424	0.7542209	605.9337	4.513025	0	1024.524	483.9607	0.3026071	0.7518311	603.3989	4.545743	0	4	1024	482						Frog_fixed.avi	0
2843	170	1025.828	476.7036	0.4504138	0.7531518	606.0989	4.522706	0	1027.484	480.6094	0.302621	0.7508594	603.6214	4.546781	0	4	1027	479						Frog_fixed.avi	0
2860	171	1021.807	479.7683	0.450319	0.7522514	606.0836	4.513025	0	1027.833	480.6857	0.3025204	0.75006	603.721	4.551428	0	4	1025	480						Frog_fixed.avi	0
2877	172	1015.619	476.7554	0.4500709	0.7515618	606.3809	4.524191	0	1030.282	481.8845	0.3023608	0.7494563	603.7674	4.548099	0	4	1023	479						Frog_fixed.avi	0
2893	173	1014.753	484.7503	0.449828	0.7510893	606.4795	4.509252	0	1029.553	478.8677	0.3020615	0.7490228	603.9821	4.527127	0	4	1022	482						Frog_fixed.avi	0
2910	174	1018.782	479.4476	0.4495202	0.7507862	606.5114	4.523584	0	1024.061	482.1256	0.3017618	0.7488306	604.1595	4.553731	0	4	1021	481						Frog_fixed.avi	0
2926	175	-1280	-1024	-1	-1	-1	-1	4	-1280	-1024	-1	-1	-1	-1	4	4	0	0						Frog_fixed.avi	0
2943	176	1012.742	481.1096	0.4488369	0.7502153	606.8077	4.517585	0	1023.318	485.2068	0.3010779	0.7485511	604.3198	4.562713	0	4	1018	483						Frog_fixed.avi	0
2960	177	1020.012	483.0825	0.4484631	0.749935	606.6882	4.522377	0	1025.256	492.8563	0.3007067	0.7483868	604.4337	4.563515	0	4	1023	488						Frog_fixed.avi	0
2976	178	1020.196	474.023	0.4480819	0.7497076	606.898	4.52719	0	1026.553	482.7396	0.3003456	0.7483618	604.4932	4.549926	0	4	1023	478						Frog_fixed.avi	0
2993	179	1025.289	481.3638	0.447721	0.7493333	606.9705	4.536599	0	1031.389	487.668	0.2999784	0.748206	604.4421	4.54573	0	4	1028	485						Frog_fixed.avi	0
3010	180	1026.145	480.3122	0.4473767	0.7490781	606.8302	4.555064	0	1025.421	492.416	0.2996181	0.7480829	604.5657	4.562762	0	4	1026	486						Frog_fixed.avi	0
3026	181	1021.925	485.8166	0.4470146	0.7487733	607.0382	4.533376	0	1027.209	486.2931	0.2992511	0.7479895	604.7297	4.568705	0	4	1025	486						Frog_fixed.avi	0
3043	182	1022.322	481.6575	0.4466968	0.7483764	607.2474	4.544245	0	1028.962	488.3665	0.29898	0.7477927	604.5585	4.571503	0	4	1026	485						Frog_fixed.avi	0
3060	183	1023.156	484.2021	0.4464013	0.7479654	606.999	4.560073	0	1027.407	491.0531	0.2986531	0.7475166	604.6866	4.573927	0	4	1025	488						Frog_fixed.avi	0
3076	184	1027.97	483.7394	0.4460786	0.74748	607.2401	4.55421	0	1026.293	485.5194	0.2983281	0.7472367	604.7192	4.566339	0	4	1027	485						Frog_fixed.avi	0
3093	185	1024.267	489.7636	0.4457388	0.7470084	607.288	4.569149	0	1035.047	481.7715	0.2980287	0.7469811	604.7411	4.58192	0	4	1030	486						Frog_fixed.avi	0
3110	186	1019.49	485.9338	0.445329	0.7465847	607.2509	4.56673	0	1031.038	490.891	0.2976154	0.7466381	604.8241	4.598134	0	4	1025	488						Frog_fixed.avi	0
3126	187	1020.066	482.5497	0.4449093	0.7461272	607.3834	4.582795	0	1035.086	484.6986	0.297185	0.7464156	604.7864	4.596197	0	4	1028	484						Frog_fixed.avi	0
3143	188	1023.143	487.0692	0.4444713	0.7457706	607.0552	4.576637	0	1032.286	480.6523	0.2967197	0.7462823	604.8773	4.59973	0	4	1028	484						Frog_fixed.avi	0
3160	189	1026.305	486.6719	0.4440438	0.7454901	607.2667	4.595934	0	1035.789	480.5791	0.2962696	0.7462057	604.9435	4.614264	0	4	1031	484						Frog_fixed.avi	0
3176	190	1023.008	489.2833	0.4435968	0.7452235	607.2682	4.594356	0	1034.234	481.6813	0.2958406	0.746141	604.9227	4.634222	0	4	1029	485						Frog_fixed.avi	0
3193	191	1023.164	485.3829	0.4431938	0.7450935	607.3895	4.608049	0	1038.218	479.457	0.2954754	0.7461373	604.9431	4.633067	0	4	1031	482						Frog_fixed.avi	0
3210	192	1025.564	487.3002	0.4428597	0.7449151	607.2184	4.603585	0	1038.592	484.6463	0.2951263	0.7459472	605.0091	4.62175	0	4	1032	486						Frog_fixed.avi	0
3226	193	1024.056	488.1158	0.4426169	0.7446963	607.306	4.622165	0	1029.117	490.7579	0.2948726	0.7457746	605.0075	4.633056	0	4	1027	489						Frog_fixed.avi	0
3243	194	1027.89	489.3974	0.4424249	0.7444715	607.4265	4.627482	0	1037.912	481.5099	0.2946974	0.7455987	605.1338	4.640177	0	4	1033	485						Frog_fixed.avi	0
3260	195	1020.705	487.1815	0.4422724	0.744233	607.4547	4.623319	0	1042.996	483.5235	0.2945873	0.7453816	605.1947	4.659453	0	4	1032	485						Frog_fixed.avi	0
3276	196	1025.231	489.2155	0.442236	0.7439825	607.5072	4.636504	0	1047.322	479.1192	0.2945689	0.745148	605.3117	4.679069	0	4	1036	484						Frog_fixed.avi	0
3293	197	1026.696	489.8286	0.4422681	0.7436989	607.6782	4.64612	0	1040.6	484.1604	0.2945909	0.7447789	605.3848	4.683948	0	4	1034	487						Frog_fixed.avi	0
3309	198	1023.187	496.8696	0.4423317	0.7434278	607.5448	4.65034	0	1037.652	482.876	0.2946675	0.7444946	605.5067	4.680777	0	4	1030	490						Frog_fixed.avi	0
3326	199	1029.247	493.7442	0.4425256	0.7431608	607.5095	4.655868	0	1037.896	485.8439	0.2948139	0.7441485	605.5105	4.701912	0	4	1034	490						Frog_fixed.avi	0
3343	200	1029.025	491.2438	0.4427233	0.7429439	607.8299	4.669515	0	1039.843	483.6717	0.2950379	0.7438851	605.6266	4.708907	0	4	1034	487						Frog_fixed.avi	0
3359	201	1026.059	495.394	0.4430193	0.7427168	607.9415	4.673438	0	1040.298	487.6248	0.2953424	0.7435462	605.7921	4.703734	0	4	1033	492						Frog_fixed.avi	0
3376	202	1026.102	489.9868	0.4433151	0.7425354	608.1083	4.679703	0	1040.326	486.8835	0.2956703	0.7432586	605.843	4.709407	0	4	1033	488						Frog_fixed.avi	0
3393	203	1027.648	487.6508	0.4435663	0.7422163	608.1597	4.697345	0	1042.66	481.2942	0.295926	0.7428599	606.1237	4.719132	0	4	1035	484						Frog_fixed.avi	0
3409	204	1027.36	490.5848	0.4438002	0.741801	608.317	4.701773	0	1046.95	484.0111	0.2962115	0.7422369	606.2344	4.724067	0	4	1037	487						Frog_fixed.avi	0
3426	205	1029.564	490.578	0.4441365	0.7412937	608.5255	4.714209	0	1043.87	479.0109	0.2965545	0.7414564	606.4136	4.722894	0	4	1037	485						Frog_fixed.avi	0
3443	206	1021.896	491.6817	0.4445475	0.7406921	608.59	4.707566	0	1045.914	477.7443	0.297032	0.7405009	606.7097	4.741789	0	4	1034	485						Frog_fixed.avi	0
3459	207	1026.254	491.2354	0.4450856	0.7399778	608.9477	4.710591	0	1042.003	486.6089	0.297581	0.7391877	606.8501	4.754263	0	4	1034	489						Frog_fixed.avi	0
3476	208	1033.604	485.9958	0.4458307	0.7392566	609.0712	4.725558	0	1038.972	481.9416	0.2983645	0.737824	606.946	4.751826	0	4	1036	484						Frog_fixed.avi	0
3493	209	1026.503	485.3377	0.44671	0.7383931	609.4632	4.717457	0	1046.942	477.6634	0.2993589	0.7365339	607.277	4.759858	0	4	1037	482						Frog_fixed.avi	0
3509	210	1024.748	494.8902	0.4477276	0.7374279	609.6703	4.720328	0	1039.991	486.8702	0.3004056	0.7352941	607.4731	4.76521	0	4	1032	491						Frog_fixed.avi	0
3526	211	1027.087	493.536	0.4487484	0.7363547	609.8694	4.720232	0	1039.807	493.9806	0.3014765	0.7342902	607.5384	4.787503	0	4	1033	494						Frog_fixed.avi	0
3543	212	1027.519	494.732	0.4496922	0.7353267	610.1249	4.743327	0	1043.481	490.6344	0.3024745	0.7335322	607.5917	4.772576	0	4	1036	493						Frog_fixed.avi	0
3559	213	1028.774	492.0532	0.4505648	0.7344503	610.1907	4.743833	0	1038.095	488.3553	0.3033286	0.732995	607.5011	4.773935	0	4	1033	490						Frog_fixed.avi	0
3576	214	1021.921	494.1012	0.4512179	0.7336918	610.488	4.726768	0	1037.475	489.993	0.3040426	0.7326344	607.7441	4.780755	0	4	1030	492						Frog_fixed.avi	0
3593	215	1019.743	502.7379	0.4517343	0.7331025	610.5165	4.716342	0	1038.323	482.5721	0.3045629	0.732352	607.8453	4.786068	0	4	1029	493						Frog_fixed.avi	0
3609	216	1028.955	492.4681	0.4521187	0.7328809	610.6196	4.751053	0	1040.288	487.0214	0.3049325	0.7321596	607.8459	4.783056	0	4	1035	490						Frog_fixed.avi	0
3626	217	1022.032	492.8216	0.4523284	0.7328918	610.5963	4.749238	0	1044.588	486.5517	0.3051766	0.7323126	607.9246	4.798445	0	4	1033	490						Frog_fixed.avi	0
3643	218	1027.014	495.8194	0.452505	0.7332123	610.5925	4.748899	0	1049.168	481.6615	0.305327	0.7325708	607.8923	4.784534	0	4	1038	489						Frog_fixed.avi	0
3659	219	1023.351	496.0654	0.4524766	0.7338639	610.4376	4.740303	0	1042.445	480.6393	0.3052471	0.7330806	607.9681	4.776344	0	4	1033	488						Frog_fixed.avi	0
3676	220	1024.257	494.8558	0.4522666	0.7347224	610.4302	4.763184	0	1040.214	483.5976	0.30505	0.7337467	608.0414	4.797182	0	4	1032	489						Frog_fixed.avi	0
3693	221	1025.473	498.3156	0.4520705	0.7356209	610.2534	4.752258	0	1040.397	489.4871	0.3048118	0.7343082	607.8503	4.797535	0	4	1033	494						Frog_fixed.avi	0
3709	222	1023.863	495.4509	0.4518332	0.7364344	610.03	4.755334	0	1037.955	485.2561	0.3045546	0.7348729	608.0059	4.80086	0	4	1031	490						Frog_fixed.avi	0
3726	223	1025.54	494.3235	0.4516361	0.7370723	609.9281	4.764267	0	1043.627	493.4264	0.3043493	0.7351764	607.7832	4.790622	0	4	1035	494						Frog_fixed.avi	0
3743	224	1022.644	489.8875	0.4515191	0.7375113	609.6793	4.762877	0	1041.517	481.7356	0.3041998	0.7354333	607.8362	4.789702	0	4	1032	486						Frog_fixed.avi	0
3759	225	1025.912	493.2783	0.4514884	0.7377519	609.3565	4.757687	0	1043.582	487.7457	0.3041651	0.735437	607.6171	4.792416	0	4	1035	491						Frog_fixed.avi	0
3776	226	1022.873	494.3169	0.4515541	0.7378915	609.1206	4.773102	0	1042.041	482.0332	0.3042021	0.7354134	607.4193	4.782603	0	4	1032	488						Frog_fixed.avi	0
3793	227	1022.948	492.44	0.4517013	0.7380664	608.9614	4.761199	0	1042.624	482.1946	0.3043134	0.7354072	607.1931	4.776712	0	4	1033	487						Frog_fixed.avi	0
3809	228	1037.928	488.6482	0.4517756	0.7381298	608.5752	4.762658	0	1056.529	489.943	0.3043337	0.7352674	606.9174	4.782543	0	4	1047	489						Frog_fixed.avi	0
3826	229	1036.748	488.1963	0.4518303	0.7381262	608.4327	4.7635	0	1049.352	488.6437	0.3044227	0.7351172	606.6121	4.764475	0	4	1043	488						Frog_fixed.avi	0
3842	230	1045.882	489.3506	0.4518911	0.7379889	608.1781	4.772909	0	1061.976	482.1572	0.3044258	0.7350166	606.4027	4.776355	0	4	1054	486						Frog_fixed.avi	0
3859	231	1042.474	485.9685	0.4517698	0.7378682	607.869	4.77014	0	1058.622	481.24	0.3042773	0.7349325	606.1326	4.782996	0	4	1051	484						Frog_fixed.avi	0
3876	232	1047.625	486.4415	0.4515428	0.7377929	607.5227	4.776066	0	1061.75	487.3174	0.3039645	0.7348211	605.8483	4.76909	0	4	1055	487						Frog_fixed.avi	0
3892	233	1042.755	485.9115	0.4511683	0.7377549	607.4481	4.767932	0	1062.179	482.8794	0.3035782	0.7348028	605.6644	4.785636	0	4	1052	484						Frog_fixed.avi	0
3909	234	1041.819	491.5714	0.450733	0.7377542	607.306	4.763365	0	1062.486	478.2996	0.3031353	0.7348146	605.5178	4.770455	0	4	1052	485						Frog_fixed.avi	0
3926	235	1046.805	487.4167	0.4503201	0.737767	607.004	4.778288	0	1056.648	484.9642	0.3026789	0.7348557	605.3683	4.780536	0	4	1052	486						Frog_fixed.avi	0
3942	236	1043.998	486.6097	0.4499298	0.7377644	606.6295	4.78869	0	1054.276	481.9148	0.3022665	0.7348652	605.2238	4.789029	0	4	1049	484						Frog_fixed.avi	0
3959	237	1042.035	487.0042	0.4495747	0.737785	606.5009	4.783524	0	1059.632	482.3502	0.3019275	0.7348711	605.2344	4.797354	0	4	1051	485						Frog_fixed.avi	0
3976	238	1047.711	489.3894	0.4493858	0.737895	606.3775	4.7869	0	1059.546	486.3763	0.3016824	0.7349069	604.9644	4.794025	0	4	1054	488						Frog_fixed.avi	0
3992	239	1043.136	490.2359	0.4491676	0.7380766	606.3073	4.795737	0	1060.25	483.1476	0.3014814	0.7349936	604.787	4.789834	0	4	1052	487						Frog_fixed.avi	0
4009	240	1042.41	492.5714	0.4490011	0.7382665	606.14	4.782035	0	1059.8	483.0549	0.3012862	0.7351229	604.7186	4.789238	0	4	1051	488						Frog_fixed.avi	0
4026	241	1050.223	484.2125	0.4488408	0.738539	606.004	4.802069	0	1058.286	485.7198	0.3011076	0.7353771	604.5048	4.79177	0	4	1054	485						Frog_fixed.avi	0
4042	242	1044.26	493.3781	0.4486734	0.7387509	605.8552	4.791507	0	1054.55	484.5004	0.3009785	0.7357554	604.4139	4.797194	0	4	1049	489						Frog_fixed.avi	0
4059	243	1045.539	494.6596	0.448514	0.7389925	605.8394	4.796013	0	1059.369	488.3691	0.300806	0.7360571	604.4144	4.792693	0	4	1052	492						Frog_fixed.avi	0
4076	244	1049.217	490.1365	0.4482757	0.739217	605.6927	4.79902	0	1062.075	482.843	0.3005386	0.7364134	604.3633	4.804354	0	4	1056	486						Frog_fixed.avi	0
4092	245	1045.723	488.9542	0.4479437	0.7393425	605.8496	4.792922	0	1059.503	489.3951	0.3002109	0.7366654	604.4319	4.799798	0	4	1053	489						Frog_fixed.avi	0
4109	246	1041.535	488.8266	0.4476029	0.7394065	605.6949	4.794205	0	1055.708	490.5139	0.2998984	0.7368956	604.4175	4.816198	0	4	1049	490						Frog_fixed.avi	0
4126	247	1042.855	486.7114	0.4472644	0.739421	605.4799	4.792383	0	1062.384	483.7621	0.299585	0.7371241	604.3179	4.817601	0	4	1053	485						Frog_fixed.avi	0
4142	248	1044.777	491.1949	0.4469244	0.7394097	605.738	4.791025	0	1059.78	493.0627	0.299229	0.7371346	604.4141	4.786674	0	4	1052	492						Frog_fixed.avi	0
4159	249	1043.392	484.1697	0.4465961	0.7394161	605.6255	4.794205	0	1056.416	486.4712	0.2989481	0.737288	604.4311	4.817802	0	4	1050	485						Frog_fixed.avi	0
4176	250	1032.978	473.8577	0.4463102	0.7394276	605.5256	4.776901	0	1054.359	470.6454	0.2987496	0.7374379	604.5137	4.807055	0	4	1044	472						Frog_fixed.avi	0
4192	251	1031.253	484.887	0.44597	0.739555	605.5854	4.782144	0	1054.113	477.296	0.2984237	0.7378345	604.592	4.810879	0	4	1043	481						Frog_fixed.avi	0
4209	252	1035.71	478.9632	0.4455853	0.73977	605.4313	4.777274	0	1052.601	476.9586	0.2980135	0.7382542	604.4058	4.800198	0	4	1044	478						Frog_fixed.avi	0
4226	253	1033.315	475.1799	0.4450891	0.7400063	605.3905	4.779094	0	1056.568	472.0303	0.2975271	0.73875	604.4728	4.80832	0	4	1045	474						Frog_fixed.avi	0
4242	254	1031.268	477.0457	0.4445001	0.7401516	605.4017	4.786269	0	1050.837	480.8034	0.2969457	0.7391555	604.4716	4.814284	0	4	1041	479						Frog_fixed.avi	0
4259	255	1033.543	475.3918	0.4437487	0.7402462	605.087	4.78144	0	1055.462	475.1992	0.2962126	0.7396612	604.5816	4.81495	0	4	1045	475						Frog_fixed.avi	0
4276	256	1029.628	477.7816	0.4429529	0.7403055	605.15	4.77544	0	1056.34	477.7521	0.2954182	0.739951	604.4988	4.824856	0	4	1043	478						Frog_fixed.avi	0
4292	257	1027.119	480.0349	0.4421458	0.7403728	605.0027	4.755306	0	1055.063	476.5735	0.2945866	0.7402921	604.3968	4.793556	0	4	1041	478						Frog_fixed.avi	0
4309	258	1027.897	474.0922	0.4413385	0.7405591	605.0284	4.754169	0	1057.892	478.0713	0.2937903	0.740699	604.5696	4.826201	0	4	1043	476						Frog_fixed.avi	0
4326	259	1029.665	472.8986	0.4406551	0.7407684	604.857	4.743264	0	1059.255	479.7531	0.2930673	0.7410419	604.3486	4.797153	0	4	1044	476						Frog_fixed.avi	0
4342	260	1035.328	468.7536	0.4400989	0.7408945	604.7126	4.740134	0	1060.283	477.1438	0.2924974	0.7413711	604.2946	4.8177	0	4	1048	473						Frog_fixed.avi	0
4359	261	1025.453	475.6481	0.4396343	0.7409997	604.6443	4.741148	0	1057.966	482.8506	0.2920273	0.7415607	604.1553	4.81081	0	4	1042	479						Frog_fixed.avi	0
4375	262	1026.351	479.4507	0.4392495	0.7410709	604.5172	4.731474	0	1060.59	477.3426	0.2916272	0.7417018	603.954	4.806931	0	4	1043	478						Frog_fixed.avi	0
4392	263	1021.956	477.8454	0.4388816	0.7410784	604.2693	4.71748	0	1064.52	476.5825	0.2912306	0.7416977	603.9529	4.793596	0	4	1043	477						Frog_fixed.avi	0
4409	264	1028.868	472.176	0.4384566	0.7409773	604.0573	4.726665	0	1058.559	479.0537	0.2907265	0.7416413	603.8142	4.806817	0	4	1044	476						Frog_fixed.avi	0
4425	265	1025.736	471.3	0.4378749	0.7408555	604.0865	4.718539	0	1061.101	481.0942	0.2901388	0.7414804	603.5955	4.822875	0	4	1043	476						Frog_fixed.avi	0
4442	266	1023.236	480.5139	0.4371887	0.7405164	604.061	4.712237	0	1066.789	482.7304	0.2894259	0.7412127	603.4993	4.811578	0	4	1045	482						Frog_fixed.avi	0
4459	267	1022.513	477.8008	0.4364234	0.7401792	603.7657	4.712121	0	1062.573	484.5108	0.288613	0.7409027	603.2917	4.803664	0	4	1043	481						Frog_fixed.avi	0
4475	268	1020.609	477.2679	0.4356121	0.7398474	603.7834	4.721509	0	1061.345	486.2477	0.2877904	0.7406973	603.1116	4.817559	0	4	1041	482						Frog_fixed.avi	0
4492	269	1022.426	479.9023	0.434845	0.7395001	603.6652	4.722538	0	1072.206	475.6425	0.286983	0.7405486	603.1251	4.810435	0	4	1047	478						Frog_fixed.avi	0
4509	270	1026.127	475.7733	0.4341206	0.7391412	603.5754	4.716925	0	1066.116	474.7319	0.2862447	0.740371	602.7943	4.801888	0	4	1046	475						Frog_fixed.avi	0
4525	271	1025.686	479.2729	0.4334286	0.7387085	603.1937	4.710739	0	1068.004	477.5861	0.2854875	0.7401654	602.4781	4.808683	0	4	1047	478						Frog_fixed.avi	0
4542	272	1023.978	481.9434	0.432739	0.7383425	602.8202	4.698591	0	1067.986	481.3972	0.2847366	0.7400284	602.3687	4.808907	0	4	1046	482						Frog_fixed.avi	0
4559	273	1029.079	486.315	0.4319952	0.7379683	602.7797	4.721087	0	1065.299	483.7335	0.2839713	0.7399688	602.0952	4.811012	0	4	1047	485						Frog_fixed.avi	0
4575	274	1025.667	480.4968	0.43126	0.7376838	602.3495	4.721999	0	1069.906	481.9044	0.2832088	0.7398993	601.9274	4.816348	0	4	1048	481						Frog_fixed.avi	0
4592	275	1022.707	482.6425	0.4305012	0.7373751	602.2167	4.720612	0	1068.954	481.4005	0.2824053	0.7398548	601.6854	4.834045	0	4	1046	482						Frog_fixed.avi	0
4609	276	1024.838	483.767	0.4297677	0.7371007	601.9274	4.719005	0	1068.109	479.7856	0.2816371	0.7397901	601.394	4.831717	0	4	1046	482						Frog_fixed.avi	0
4625	277	1026.741	480.7549	0.4291714	0.7368652	601.6941	4.72421	0	1072.749	479.0969	0.2809686	0.7396937	601.2247	4.830337	0	4	1050	480						Frog_fixed.avi	0
4642	278	1024.59	485.2691	0.4286568	0.7365974	601.4061	4.735617	0	1072.482	481.2579	0.2804109	0.7396505	601.0426	4.804484	0	4	1049	483						Frog_fixed.avi	0
4659	279	1026.247	489.6227	0.4282344	0.7363615	601.2213	4.719589	0	1073.89	473.7742	0.2799602	0.739606	600.7367	4.814774	0	4	1050	482						Frog_fixed.avi	0
4675	280	1023.112	487.335	0.4279039	0.7361643	600.9312	4.732588	0	1069.528	488.0438	0.2795712	0.7394593	600.4062	4.815163	0	4	1046	488						Frog_fixed.avi	0
4692	281	1029.177	481.3986	0.4276637	0.7360073	600.6426	4.736869	0	1067.581	479.5034	0.2792732	0.7395182	600.1953	4.831131	0	4	1048	480						Frog_fixed.avi	0
4708	282	1022.943	484.2429	0.4274417	0.7357755	600.2344	4.734888	0	1068.532	478.7381	0.2789997	0.7394497	599.8602	4.827584	0	4	1046	481						Frog_fixed.avi	0
4725	283	1022.966	489.0847	0.4272626	0.7355019	600.1133	4.739609	0	1069.249	489.837	0.2787768	0.739238	599.6796	4.810268	0	4	1046	489						Frog_fixed.avi	0
4742	284	1022.297	488.3051	0.4271691	0.7352768	599.7516	4.749381	0	1069.969	485.792	0.278653	0.7391455	599.3187	4.822273	0	4	1046	487						Frog_fixed.avi	0
4758	285	1015.931	496.0605	0.4271344	0.7350297	599.6244	4.722876	0	1065.411	485.1678	0.2785683	0.7390343	599.118	4.816026	0	4	1041	491						Frog_fixed.avi	0
4775	286	1026.632	487.5456	0.4271569	0.734771	599.3007	4.752811	0	1067.083	484.2036	0.2785415	0.7388981	598.9219	4.8318	0	4	1047	486						Frog_fixed.avi	0
4792	287	1024.833	492.0287	0.4272259	0.7345196	599.0194	4.743185	0	1067.52	480.6941	0.2785495	0.7386791	598.7444	4.836417	0	4	1046	486						Frog_fixed.avi	0
4808	288	1020.875	484.6266	0.4272921	0.7342192	598.7848	4.763063	0	1064.767	486.9448	0.2785784	0.7382891	598.5649	4.83869	0	4	1043	486						Frog_fixed.avi	0
4825	289	1022.096	492.1154	0.4273798	0.7337883	598.6214	4.755815	0	1070.42	479.3781	0.2786527	0.737876	598.3987	4.851528	0	4	1046	486						Frog_fixed.avi	0
4842	290	1024.947	487.8025	0.4275521	0.7332494	598.5009	4.77186	0	1067.72	484.1813	0.2787855	0.7371726	598.2427	4.840405	0	4	1046	486						Frog_fixed.avi	0
4858	291	1022.282	489.2839	0.427771	0.7325787	598.3197	4.759512	0	1073.047	481.4442	0.2789685	0.7363836	598.0994	4.831909	0	4	1048	485						Frog_fixed.avi	0
4875	292	1023.604	490.787	0.4280157	0.7319372	598.1019	4.765259	0	1065.646	486.8516	0.2791576	0.735423	597.94	4.848648	0	4	1045	489						Frog_fixed.avi	0
4892	293	1029.005	489.1087	0.4283026	0.7312749	598.151	4.780765	0	1069.898	479.125	0.2794149	0.7347013	597.803	4.849015	0	4	1049	484						Frog_fixed.avi	0
4908	294	1024.274	493.1013	0.4285281	0.730687	597.8937	4.783893	0	1068.009	480.5885	0.2796334	0.7340297	597.7335	4.851743	0	4	1046	487						Frog_fixed.avi	0
4925	295	1031.203	485.0843	0.4287515	0.7303936	597.6608	4.793644	0	1067.071	484.9954	0.2797901	0.7335288	597.4957	4.861938	0	4	1049	485						Frog_fixed.avi	0
4942	296	1028.693	488.2137	0.428878	0.7302513	597.6055	4.785158	0	1064.517	486.2327	0.2798765	0.7333423	597.2145	4.856698	0	4	1047	487						Frog_fixed.avi	0
4958	297	1031.04	486.6392	0.4289829	0.7302628	597.2592	4.791137	0	1067.793	484.1564	0.2799355	0.7333518	597.0055	4.854104	0	4	1049	485						Frog_fixed.avi	0
4975	298	1030.837	490.4304	0.4290341	0.7304218	597.0822	4.785649	0	1072.297	486.4662	0.2799536	0.733538	596.7876	4.858671	0	4	1052	488						Frog_fixed.avi	0
4992	299	1027.699	491.7986	0.429097	0.7306798	596.8508	4.784402	0	1068.315	489.5074	0.2799926	0.7338222	596.6132	4.863045	0	4	1048	491						Frog_fixed.avi	0
5008	300	1024.824	484.3968	0.429227	0.7310576	596.614	4.801817	0	1063.072	487.9227	0.2800665	0.7341549	596.5328	4.884314	0	4	1044	486						Frog_fixed.avi	0
5025	301	1028.039	492.8002	0.4294497	0.7313469	596.3688	4.774675	0	1066.821	488.0524	0.2802479	0.7344369	596.2398	4.869212	0	4	1047	490						Frog_fixed.avi	0
5042	302	1028.318	491.3579	0.4296988	0.7317011	596.3163	4.779796	0	1070.754	484.6594	0.2804736	0.7348036	596.1969	4.876683	0	4	1050	488						Frog_fixed.avi	0
5058	303	1024.684	493.2658	0.4300326	0.7320579	596.1295	4.774828	0	1065.715	487.865	0.2807788	0.7350655	595.9224	4.864626	0	4	1045	491						Frog_fixed.avi	0
5075	304	1021.713	495.468	0.4304052	0.732507	595.8832	4.769032	0	1068.556	492.4823	0.2811205	0.7353464	595.84	4.876671	0	4	1045	494						Frog_fixed.avi	0
5092	305	1027.46	496.246	0.4308413	0.7330648	595.7871	4.779289	0	1067.344	485.5339	0.2814942	0.7358399	595.7799	4.873081	0	4	1047	491						Frog_fixed.avi	0
5108	306	1034.634	492.1575	0.4312886	0.7337542	595.7441	4.787371	0	1064.846	486.9924	0.2819238	0.7363675	595.6349	4.889119	0	4	1050	490						Frog_fixed.avi	0
5125	307	1033.316	491.4294	0.4316875	0.7344986	595.804	4.787488	0	1068.807	479.4312	0.2823243	0.7369082	595.5804	4.882761	0	4	1051	485						Frog_fixed.avi	0
5142	308	1022.417	489.9125	0.4320483	0.7351784	595.6401	4.779916	0	1069.04	486.562	0.2827018	0.7373506	595.5192	4.890746	0	4	1046	488						Frog_fixed.avi	0
5158	309	1026.422	494.1999	0.4324364	0.7357925	595.5908	4.778696	0	1066.661	481.6809	0.2830547	0.7378327	595.4842	4.880262	0	4	1047	488						Frog_fixed.avi	0
5175	310	1030.5	495.2703	0.4328299	0.7363675	595.5826	4.77578	0	1063.194	485.8265	0.283413	0.7382556	595.472	4.88771	0	4	1047	491						Frog_fixed.avi	0
5192	311	1036.551	490.9383	0.4332097	0.736829	595.7086	4.789136	0	1063.07	490.5341	0.2837831	0.7385573	595.4533	4.898437	0	4	1050	491						Frog_fixed.avi	0
5208	312	1026.853	491.6317	0.4335192	0.7369676	595.603	4.783965	0	1067.899	482.457	0.2841289	0.7387969	595.5728	4.889884	0	4	1047	487						Frog_fixed.avi	0
5225	313	1032.97	491.8025	0.4338778	0.7369413	595.6266	4.781889	0	1065.698	486.3776	0.2844408	0.7387637	595.5983	4.896955	0	4	1049	489						Frog_fixed.avi	0
5242	314	1034.15	489.9585	0.4341544	0.7367882	595.7512	4.794812	0	1061.103	494.1735	0.2847429	0.7385396	595.5969	4.897618	0	4	1048	492						Frog_fixed.avi	0
5258	315	1030.6	495.5913	0.4343902	0.7365897	595.7528	4.782731	0	1062.712	491.014	0.2849579	0.7383904	595.6459	4.88779	0	4	1047	493						Frog_fixed.avi	0
5275	316	1034.484	490.885	0.4345721	0.7364303	595.8839	4.795233	0	1068.196	482.1558	0.2851671	0.7382692	595.761	4.906917	0	4	1051	487						Frog_fixed.avi	0
5292	317	1038.081	491.9703	0.434723	0.7363661	596.0494	4.788344	0	1063.706	489.747	0.2853291	0.738241	595.8263	4.900697	0	4	1051	491						Frog_fixed.avi	0
5308	318	1035.052	495.1682	0.4349157	0.7364349	596.0865	4.783866	0	1060.985	489.3504	0.2854825	0.7382663	595.9468	4.903173	0	4	1048	492						Frog_fixed.avi	0
5325	319	1029.545	498.2552	0.4350263	0.7366419	596.0969	4.771476	0	1062.453	489.316	0.2856368	0.7384262	595.9634	4.897335	0	4	1046	494						Frog_fixed.avi	0
5341	320	1035.977	489.8951	0.4351336	0.7369701	596.2679	4.790798	0	1062.503	485.7551	0.2857382	0.7387604	596.056	4.895526	0	4	1049	488						Frog_fixed.avi	0
5358	321	1039.229	492.7053	0.4352097	0.7372758	596.2678	4.803783	0	1061.684	486.9895	0.2858228	0.7389953	596.0631	4.884638	0	4	1050	490						Frog_fixed.avi	0
5375	322	1032.741	497.5592	0.4353155	0.7375905	596.1312	4.773965	0	1065.523	490.557	0.2859206	0.7391807	596.0557	4.881334	0	4	1049	494						Frog_fixed.avi	0
5391	323	1032.907	501.5847	0.4353977	0.7377688	596.1821	4.775137	0	1058.084	498.5569	0.2860143	0.7393088	596.2656	4.907044	0	4	1045	500						Frog_fixed.avi	0
5408	324	1034.903	496.4139	0.435512	0.7378675	596.3814	4.803281	0	1058.681	496.0137	0.2861291	0.7394018	596.2422	4.893742	0	4	1047	496						Frog_fixed.avi	0
5425	325	1009.238	478.0776	0.4357093	0.737832	596.4481	4.795031	0	1043.058	473.3395	0.2863604	0.7393641	596.2489	4.905712	0	4	1026	476						Frog_fixed.avi	0
5441	326	1012.512	478.8962	0.4358409	0.7376927	596.3	4.797733	0	1036.123	474.0208	0.2866085	0.7392789	596.3678	4.890152	0	4	1024	476						Frog_fixed.avi	0
5458	327	1008.227	473.9161	0.4359915	0.7375239	596.5923	4.79349	0	1034.627	471.9817	0.2867441	0.7391741	596.5464	4.895881	0	4	1021	473						Frog_fixed.avi	0
5475	328	1006.628	482.8066	0.4361906	0.7370243	596.7324	4.780168	0	1033.139	470.896	0.2869675	0.7388211	596.6752	4.902215	0	4	1020	477						Frog_fixed.avi	0
5491	329	1011.514	481.6594	0.4365151	0.7365809	596.9091	4.794243	0	1037.154	470.808	0.2873271	0.7381629	597.0167	4.909851	0	4	1024	476						Frog_fixed.avi	0
5508	330	1010.992	476.8115	0.4369019	0.7362377	597.368	4.806562	0	1038.213	468.5633	0.2877747	0.737334	597.3304	4.886209	0	4	1025	473						Frog_fixed.avi	0
5525	331	1009.602	478.2099	0.4374008	0.7359245	597.6512	4.810507	0	1042.787	472.2831	0.288334	0.7361252	597.7391	4.901408	0	4	1026	475						Frog_fixed.avi	0
5541	332	1008.912	479.7544	0.4380384	0.7353022	597.8705	4.811726	0	1036.429	474.808	0.2890807	0.7345192	598.2227	4.896534	0	4	1023	477						Frog_fixed.avi	0
5558	333	1008.998	482.0433	0.4389145	0.7344486	598.3101	4.808873	0	1040.918	470.4945	0.290057	0.7326624	598.7164	4.897826	0	4	1025	476						Frog_fixed.avi	0
5575	334	1007.286	482.0813	0.4400294	0.7334567	598.9393	4.803612	0	1036.011	471.0162	0.2912654	0.7307956	599.2589	4.922101	0	4	1022	477						Frog_fixed.avi	0
5591	335	1007.047	482.6305	0.4414087	0.7324911	599.4431	4.785581	0	1041.013	462.1053	0.2927729	0.7290988	599.9492	4.908107	0	4	1024	472						Frog_fixed.avi	0
5608	336	1001.723	486.721	0.4429614	0.7317716	600.1851	4.797381	0	1036.045	470.9743	0.2944703	0.7276954	600.6569	4.916643	0	4	1019	479						Frog_fixed.avi	0
5625	337	1006.699	485.2323	0.4447397	0.7315467	600.8809	4.810341	0	1039.973	467.3885	0.2963925	0.7268899	601.2689	4.914559	0	4	1023	476						Frog_fixed.avi	0
5641	338	1007.831	478.5035	0.4466638	0.7319143	601.6296	4.817539	0	1038.284	463.8878	0.2984606	0.7266791	601.9138	4.897052	0	4	1023	471						Frog_fixed.avi	0
5658	339	1006.211	479.6863	0.4487413	0.7327036	602.4591	4.804753	0	1034.477	472.6778	0.3006617	0.7269953	602.7178	4.913878	0	4	1020	476						Frog_fixed.avi	0
5675	340	1002.609	487.5498	0.45097	0.7338692	603.1763	4.795271	0	1041.429	469.5759	0.3030421	0.7279456	603.3066	4.89843	0	4	1022	479						Frog_fixed.avi	0
5691	341	1005.386	485.0751	0.4533441	0.735377	604.0087	4.821584	0	1033.413	474.6335	0.3055567	0.7293897	603.919	4.905727	0	4	1019	480						Frog_fixed.avi	0
5708	342	1011.501	481.5964	0.4558943	0.737045	604.8478	4.820396	0	1037.602	471.5476	0.3081895	0.7310139	604.6558	4.906469	0	4	1025	477						Frog_fixed.avi	0
5725	343	1007.05	484.7714	0.4584872	0.7386552	605.5883	4.815987	0	1034.826	468.4505	0.3108863	0.7326744	605.311	4.915244	0	4	1021	477						Frog_fixed.avi	0
5741	344	1010.272	482.9058	0.461123	0.7402191	606.3887	4.811921	0	1030.061	471.4089	0.3136144	0.7343049	605.8272	4.91501	0	4	1020	477						Frog_fixed.avi	0
5758	345	1004.51	487.1953	0.4636684	0.7415785	607.2184	4.819145	0	1037.661	465.7728	0.3163161	0.7357888	606.3248	4.919262	0	4	1021	476						Frog_fixed.avi	0
5775	346	1007.399	484.3409	0.4661108	0.742704	607.8963	4.82437	0	1039.261	463.524	0.3188798	0.7370524	606.813	4.908824	0	4	1023	474						Frog_fixed.avi	0
5791	347	1012.232	487.2102	0.4684291	0.7435768	608.3956	4.822498	0	1036.747	469.826	0.3212819	0.738052	607.1866	4.902565	0	4	1024	479						Frog_fixed.avi	0
5808	348	1010.388	485.2905	0.4704908	0.7443212	608.8601	4.831493	0	1035.029	467.4364	0.3234545	0.7389279	607.6506	4.925108	0	4	1023	476						Frog_fixed.avi	0
5824	349	1006.059	481.3618	0.4723207	0.7451799	609.5293	4.844388	0	1036.08	467.472	0.3254034	0.7398661	607.9355	4.919847	0	4	1021	474						Frog_fixed.avi	0
5841	350	1008.015	483.3923	0.473954	0.7462326	609.8356	4.856116	0	1041.262	469.7204	0.3271139	0.7409382	608.1395	4.917023	0	4	1025	477						Frog_fixed.avi	0
5858	351	1002.355	480.0423	0.475328	0.7475111	610.0429	4.849414	0	1038.015	472.4279	0.3285495	0.742274	608.4839	4.923134	0	4	1020	476						Frog_fixed.avi	0
5875	352	1009.898	490.5858	0.4765808	0.7487436	610.0792	4.845379	0	1034.119	477.1045	0.3298141	0.7436481	608.609	4.91966	0	4	1022	484						Frog_fixed.avi	0
5891	353	1006.888	484.1756	0.4777088	0.7500371	610.2255	4.856295	0	1034.16	473.3342	0.3309675	0.745102	608.918	4.899508	0	4	1021	479						Frog_fixed.avi	0
5908	354	1005.078	486.8398	0.4787395	0.7511921	610.2223	4.860015	0	1035.534	476.6559	0.332067	0.7464029	608.9802	4.918071	0	4	1020	482						Frog_fixed.avi	0
5925	355	1009.859	481.6238	0.4797837	0.7523558	610.256	4.858472	0	1032.907	474.5659	0.3331062	0.7476007	609.1222	4.91293	0	4	1021	478						Frog_fixed.avi	0
5941	356	1008.592	480.5611	0.480777	0.7532344	610.2286	4.854759	0	1034.155	477.7675	0.3341204	0.7484889	609.212	4.90519	0	4	1021	479						Frog_fixed.avi	0
5958	357	1007.503	485.0806	0.4817394	0.7538803	610.2533	4.845431	0	1031.316	479.4628	0.3350877	0.7490475	609.1949	4.922761	0	4	1019	482						Frog_fixed.avi	0
5975	358	1006.477	487.0552	0.4825975	0.7543074	610.0659	4.840499	0	1032.4	480.8384	0.3359662	0.7494532	609.3291	4.918447	0	4	1019	484						Frog_fixed.avi	0
5991	359	1004.313	483.171	0.48331	0.754786	610.2737	4.843368	0	1036.561	484.7057	0.3367473	0.7497619	609.361	4.911294	0	4	1020	484						Frog_fixed.avi	0
6008	360	1025.511	507.9781	0.483764	0.7552424	610.3762	4.814346	0	1065.06	494.6931	0.337328	0.7501988	609.6728	4.938714	0	4	1045	501						Frog_fixed.avi	0
6024	361	1026.589	496.33	0.4842681	0.7557646	610.609	4.844895	0	1056.788	501.7551	0.3378577	0.7506383	609.816	4.922931	0	4	1042	499						Frog_fixed.avi	0
6041	362	1030.243	504.1925	0.4846546	0.7563744	610.9719	4.838489	0	1059.05	498.3167	0.3382943	0.7512728	610.0891	4.912571	0	4	1045	501						Frog_fixed.avi	0
6058	363	1030.038	502.5037	0.4849297	0.757013	611.257	4.838545	0	1055.23	502.2622	0.3386297	0.752032	610.5643	4.92565	0	4	1043	502						Frog_fixed.avi	0
6074	364	1021.8	510.4708	0.4851007	0.7576388	611.6816	4.831014	0	1061.874	497.1611	0.338912	0.7528025	610.9693	4.921246	0	4	1042	504						Frog_fixed.avi	0
6091	365	1023.9	509.4055	0.4852265	0.7583052	612.2059	4.838052	0	1059.646	501.7222	0.3390729	0.7535037	611.4089	4.940975	0	4	1042	506						Frog_fixed.avi	0
6108	366	1023.934	499.6931	0.4852715	0.7588781	612.7917	4.839635	0	1056.992	511.9211	0.3392354	0.7540271	612.1266	4.922627	0	4	1040	506						Frog_fixed.avi	0
6124	367	1028.185	509.7375	0.4853375	0.7590945	613.4419	4.825542	0	1059.064	504.7535	0.3394196	0.7543457	612.6144	4.921646	0	4	1044	507						Frog_fixed.avi	0
6141	368	1022.703	511.697	0.4854113	0.7591845	614.061	4.828942	0	1061.056	498.955	0.3396293	0.754499	613.1699	4.927469	0	4	1042	505						Frog_fixed.avi	0
6158	369	1024.215	511.0602	0.4855196	0.7592634	614.7391	4.83049	0	1064.62	498.3477	0.3398517	0.7546024	613.9509	4.930088	0	4	1044	505						Frog_fixed.avi	0
6174	370	1024.988	507.3179	0.4856426	0.7594229	615.402	4.84285	0	1059.075	497.8279	0.3400571	0.7547882	614.6329	4.965742	0	4	1042	503						Frog_fixed.avi	0
6191	371	1029.058	506.6912	0.4857751	0.7597359	616.2225	4.831713	0	1059.888	503.5771	0.3403473	0.7552161	615.2357	4.931325	0	4	1044	505						Frog_fixed.avi	0
6208	372	1025.368	510.6634	0.485842	0.7601138	616.9243	4.838256	0	1059.03	498.06	0.3405418	0.7557467	615.9378	4.938376	0	4	1042	504						Frog_fixed.avi	0
6224	373	1030.568	511.0414	0.4858657	0.7607715	617.6446	4.845893	0	1060.415	503.9474	0.3406402	0.7564392	616.5322	4.939506	0	4	1045	507						Frog_fixed.avi	0
6241	374	1033.055	509.6822	0.4858182	0.7616474	618.2466	4.846272	0	1059.566	500.3512	0.340701	0.7575002	617.1752	4.956949	0	4	1046	505						Frog_fixed.avi	0
6258	375	1029.344	504.5197	0.4856931	0.7627331	618.989	4.858456	0	1063.928	497.905	0.3407319	0.7587165	617.9978	4.934145	0	4	1047	501						Frog_fixed.avi	0
6274	376	1029.938	509.0678	0.4856116	0.7639295	619.5787	4.846162	0	1066.419	497.0688	0.3407415	0.7600821	618.8188	4.964201	0	4	1048	503						Frog_fixed.avi	0
6291	377	1023.95	504.5927	0.4855153	0.7652168	620.2471	4.841361	0	1060.53	511.5358	0.3407733	0.7613506	619.1647	4.966903	0	4	1042	508						Frog_fixed.avi	0
6308	378	1028.579	504.8601	0.4854255	0.7664522	620.9324	4.864578	0	1064.696	500.3669	0.3408382	0.7627049	619.8447	4.954165	0	4	1047	503						Frog_fixed.avi	0
6324	379	1031.425	502.7007	0.4854064	0.7677242	621.4432	4.856918	0	1066.85	497.5391	0.340889	0.7638623	620.4787	4.969147	0	4	1049	500						Frog_fixed.avi	0
6341	380	1032.442	506.4713	0.485407	0.7688811	621.8492	4.866584	0	1067.579	498.7207	0.340965	0.7649044	621.2474	4.965686	0	4	1050	503						Frog_fixed.avi	0
6358	381	1027.278	508.9553	0.4854442	0.769821	622.3938	4.86622	0	1070.14	499.5236	0.3410975	0.7657405	621.8741	4.964858	0	4	1049	504						Frog_fixed.avi	0
6374	382	1032.951	501.2459	0.4855159	0.7704197	622.9849	4.86626	0	1063.582	503.5753	0.3412472	0.7661803	622.308	4.950655	0	4	1048	502						Frog_fixed.avi	0
6391	383	1029.486	503.2788	0.4856092	0.7704636	623.5511	4.859893	0	1064.424	500.2599	0.3413962	0.7660516	622.7082	4.96465	0	4	1047	502						Frog_fixed.avi	0
6408	384	1029.807	495.1855	0.4857062	0.7701418	624.0435	4.861252	0	1066.897	498.2519	0.3416284	0.7656283	623.2666	4.965589	0	4	1048	497						Frog_fixed.avi	0
6424	385	1033.13	499.8069	0.4858413	0.7694479	624.5912	4.843541	0	1066.171	504.7677	0.3417919	0.7648247	623.6951	4.939682	0	4	1050	502						Frog_fixed.avi	0
6441	386	1036.703	494.2353	0.4859292	0.7686046	625.1202	4.861542	0	1068.409	495.7887	0.3420041	0.7638569	624.3005	4.957355	0	4	1053	495						Frog_fixed.avi	0
6458	387	1003.088	465.2619	0.4859822	0.767432	625.8631	4.849627	0	1063.306	456.0422	0.3422128	0.7625673	624.8085	4.946099	0	4	1033	461						Frog_fixed.avi	0
6474	388	1027.921	483.2317	0.4860063	0.7663896	626.165	4.839852	0	1065.512	473.3359	0.3422836	0.7612268	625.1698	4.94983	0	4	1047	478						Frog_fixed.avi	0
6491	389	1019.389	475.1915	0.4859619	0.7653291	626.674	4.825208	0	1067.181	473.9743	0.3423032	0.7598977	625.6499	4.923418	0	4	1043	475						Frog_fixed.avi	0
6508	390	1020.461	480.751	0.4859353	0.7642516	627.1332	4.831288	0	1062.904	469.5134	0.342311	0.7587428	626.0823	4.932353	0	4	1042	475						Frog_fixed.avi	0
6524	391	1024.278	481.1175	0.4859334	0.7634905	627.3945	4.825477	0	1062.072	472.4009	0.3423326	0.7578976	626.4214	4.922911	0	4	1043	477						Frog_fixed.avi	0
6541	392	1023.627	477.6329	0.4858851	0.7627974	627.6996	4.832539	0	1056.156	479.7247	0.3423044	0.757117	626.6576	4.910787	0	4	1040	479						Frog_fixed.avi	0
6558	393	1027.672	480.5307	0.485817	0.7622046	627.8666	4.814691	0	1065.744	479.1899	0.3422655	0.7565487	626.7028	4.897426	0	4	1047	480						Frog_fixed.avi	0
6574	394	1019.737	483.414	0.4856817	0.7618936	628.2313	4.802376	0	1063.039	481.1907	0.3421976	0.7563934	626.8114	4.906219	0	4	1041	482						Frog_fixed.avi	0
6591	395	1017.292	486.9613	0.4855357	0.7617816	628.3527	4.818952	0	1073.121	467.7313	0.3420855	0.7567021	627.2557	4.903669	0	4	1045	477						Frog_fixed.avi	0
6608	396	1025.977	478.1317	0.4854316	0.7621265	628.4795	4.830846	0	1064.656	489.0149	0.3419415	0.7573137	627.2898	4.918408	0	4	1045	484						Frog_fixed.avi	0
6624	397	1021.761	484.31	0.4852704	0.7627114	628.5803	4.809814	0	1063.702	476.5359	0.3418069	0.7584219	627.3373	4.933246	0	4	1043	480						Frog_fixed.avi	0
6641	398	1021.764	483.9279	0.4851428	0.7635359	628.6036	4.800178	0	1062.052	487.7286	0.3416747	0.7596464	627.207	4.914207	0	4	1042	486						Frog_fixed.avi	0
6658	399	1019.859	481.1555	0.4850128	0.7645242	628.5353	4.808373	0	1063.737	483.3447	0.3415445	0.7610576	627.388	4.922399	0	4	1042	482						Frog_fixed.avi	0
6674	400	1019.279	481.6898	0.484932	0.7654987	628.4871	4.803997	0	1063.354	485.9069	0.3414329	0.7622717	627.4811	4.917885	0	4	1041	484						Frog_fixed.avi	0
6691	401	1025.204	479.8512	0.4848876	0.7663171	628.4842	4.805812	0	1061.634	478.8033	0.3413564	0.763302	627.519	4.916399	0	4	1043	479						Frog_fixed.avi	0
6708	402	1025.513	482.4173	0.4848738	0.7669343	628.5209	4.821762	0	1064.824	489.1065	0.3413556	0.7638996	627.6653	4.916194	0	4	1045	486						Frog_fixed.avi	0
6724	403	1019.902	489.4747	0.4849257	0.7671738	628.4996	4.807765	0	1061.454	484.1493	0.3414038	0.7642426	627.6462	4.92623	0	4	1041	487						Frog_fixed.avi	0
6741	404	1015.87	490.8681	0.485066	0.7672204	628.7673	4.824429	0	1064.258	482.4066	0.341587	0.7642378	627.8085	4.940169	0	4	1040	487						Frog_fixed.avi	0
6758	405	1018.294	482.8304	0.4852906	0.7670405	628.7286	4.813199	0	1064.463	489.0438	0.3418346	0.7638887	627.9038	4.912482	0	4	1041	486						Frog_fixed.avi	0
6774	406	1023.438	489.1742	0.4856264	0.7664821	628.9114	4.817113	0	1068.531	479.9021	0.3421983	0.7633651	627.9259	4.958334	0	4	1046	485						Frog_fixed.avi	0
6791	407	1024.098	488.2175	0.4860442	0.7657665	629.0111	4.82796	0	1064.369	483.3962	0.342591	0.7625872	628.213	4.951426	0	4	1044	486						Frog_fixed.avi	0
6807	408	1020.434	490.7927	0.486492	0.7650234	629.2608	4.836636	0	1068.936	472.6894	0.3430659	0.7617453	628.4487	4.9691	0	4	1045	482						Frog_fixed.avi	0
6824	409	1020.068	489.3516	0.4869772	0.7642714	629.3257	4.842849	0	1064.993	478.32	0.3435656	0.7609232	628.4916	4.966376	0	4	1043	484						Frog_fixed.avi	0
6841	410	1028.427	481.0482	0.4875168	0.7637419	629.3399	4.836349	0	1063.855	478.443	0.3440903	0.7602048	628.6635	4.950275	0	4	1046	480						Frog_fixed.avi	0
6857	411	1031.091	488.6388	0.488049	0.7633101	629.3511	4.851446	0	1062.037	489.7239	0.3446441	0.759711	628.5112	4.948316	0	4	1047	489						Frog_fixed.avi	0
6874	412	1025.746	490.4646	0.4885851	0.7633389	629.4831	4.848467	0	1060.516	484.6808	0.3451794	0.7597049	628.5773	4.950393	0	4	1043	488						Frog_fixed.avi	0
6891	413	1024.937	480.5716	0.4890838	0.7637398	629.4887	4.856007	0	1066.085	484.967	0.345687	0.7600935	628.6012	4.970628	0	4	1046	483						Frog_fixed.avi	0
6907	414	1021.861	488.0526	0.4895036	0.7643453	629.599	4.844907	0	1069.208	482.5859	0.346133	0.760707	628.5744	4.958021	0	4	1046	485						Frog_fixed.avi	0
6924	415	1017.406	489.5722	0.4898708	0.7650437	629.5248	4.858702	0	1060.209	496.7216	0.3464791	0.7613629	628.3871	4.952163	0	4	1039	493						Frog_fixed.avi	0
6941	416	1021.333	491.3695	0.4902311	0.7658352	629.5146	4.861635	0	1071.281	484.6721	0.3468633	0.7622594	628.3344	4.966681	0	4	1046	488						Frog_fixed.avi	0
6957	417	1027.954	492.2792	0.4906173	0.766618	629.447	4.862216	0	1069.477	479.6426	0.3471889	0.7630137	628.5042	4.971594	0	4	1049	486						Frog_fixed.avi	0
6974	418	1022.161	487.7596	0.4909905	0.7673216	629.5346	4.873524	0	1065.867	481.5443	0.3475495	0.7635783	628.4576	4.976862	0	4	1044	485						Frog_fixed.avi	0
6991	419	1018.907	482.9545	0.491401	0.7678874	629.3814	4.865894	0	1071.186	483.8792	0.34797	0.7640683	628.4063	4.976979	0	4	1045	483						Frog_fixed.avi	0
7007	420	1018.118	484.322	0.491831	0.7682526	629.3208	4.870907	0	1063.397	484.5262	0.3483784	0.7643799	628.0494	4.966473	0	4	1041	484						Frog_fixed.avi	0
7024	421	1023.733	482.666	0.4923062	0.7686655	629.4026	4.871094	0	1077.134	485.2617	0.3488642	0.7646526	628.1302	4.977578	0	4	1050	484						Frog_fixed.avi	0
7040	422	1022.249	485.1725	0.4927857	0.7689616	629.2219	4.882889	0	1074.105	479.4777	0.3493163	0.7650328	628.032	4.981147	0	4	1048	482						Frog_fixed.avi	0
7057	423	1025.59	486.8419	0.493331	0.7693338	629.2685	4.877992	0	1070.047	486.9981	0.3498143	0.765278	627.8976	4.988349	0	4	1048	487						Frog_fixed.avi	0
7074	424	1025.33	480.501	0.4938385	0.769562	629.3298	4.888017	0	1073.495	483.1783	0.3503204	0.7655397	627.8324	4.973217	0	4	1049	482						Frog_fixed.avi	0
7091	425	1026.084	485.6901	0.4943419	0.7697723	629.313	4.881277	0	1060.901	492.4027	0.3507611	0.7656404	627.8129	4.981487	0	4	1043	489						Frog_fixed.avi	0
7107	426	1024.481	487.2249	0.4948606	0.770173	629.3748	4.878399	0	1068.965	484.5466	0.3513055	0.7659441	627.7037	4.98076	0	4	1047	486						Frog_fixed.avi	0
7124	427	1025.308	484.6577	0.4953448	0.770642	629.3016	4.890128	0	1070.198	485.9801	0.3517531	0.7662981	627.8886	4.988676	0	4	1048	485						Frog_fixed.avi	0
7140	428	1025.849	483.8892	0.4958603	0.7712895	629.3531	4.890473	0	1069.891	481.7562	0.3522976	0.766745	627.5958	4.998487	0	4	1048	483						Frog_fixed.avi	0
7157	429	1025.788	485.0278	0.4963888	0.7720082	629.3502	4.885806	0	1068.045	482.3531	0.3527755	0.7672975	627.7726	4.993962	0	4	1047	484						Frog_fixed.avi	0
7174	430	1029.018	482.4321	0.4969163	0.7727596	629.3666	4.881675	0	1069.225	491.579	0.3533152	0.7678054	627.4583	4.975511	0	4	1049	487						Frog_fixed.avi	0
7190	431	1028.912	483.2256	0.4974328	0.7734146	629.3718	4.887067	0	1069.617	481.9472	0.3538496	0.7684123	627.4542	4.989937	0	4	1049	483						Frog_fixed.avi	0
7207	432	1025.437	483.4974	0.4978981	0.7739494	629.1919	4.911178	0	1069.323	484.0993	0.3542895	0.768884	627.6356	4.990152	0	4	1047	484						Frog_fixed.avi	0
7224	433	1028.125	482.688	0.4983438	0.7745172	629.2529	4.888018	0	1067.246	481.6973	0.3547435	0.7692324	627.556	4.989363	0	4	1048	482						Frog_fixed.avi	0
7240	434	1034.221	479.0917	0.4987662	0.7750601	629.2615	4.889751	0	1060.377	484.567	0.3551205	0.7696156	627.6041	4.992524	0	4	1047	482						Frog_fixed.avi	0
7257	435	1031.859	489.0576	0.499171	0.7756408	629.1453	4.881468	0	1064.207	479.903	0.3555253	0.7700288	627.572	4.989454	0	4	1048	484						Frog_fixed.avi	0
7274	436	1029.293	483.7836	0.4995148	0.7762995	629.1284	4.895158	0	1060.905	488.6387	0.3559357	0.7704738	627.5667	4.995561	0	4	1045	486						Frog_fixed.avi	0
7290	437	1026.815	481.6736	0.4999051	0.7770926	629.1547	4.907429	0	1065.267	482.8177	0.3563673	0.7709597	627.5815	5.007125	0	4	1046	482						Frog_fixed.avi	0
7307	438	1027.086	479.1696	0.500326	0.7780278	629.1675	4.904278	0	1064.017	482.1433	0.3567889	0.7715915	627.7605	4.998449	0	4	1046	481						Frog_fixed.avi	0
7324	439	1028.307	480.0253	0.5008479	0.778954	629.0533	4.902699	0	1063.141	489.45	0.3573035	0.772186	627.8336	5.006711	0	4	1046	485						Frog_fixed.avi	0
7340	440	1031.89	485.4806	0.5014254	0.7798364	629.2099	4.904147	0	1067.109	475.3926	0.3579265	0.7727354	627.7261	5.014569	0	4	1049	480						Frog_fixed.avi	0
7357	441	1027.386	482.6822	0.5020561	0.7806892	629.1073	4.907361	0	1060.226	481.8497	0.3585386	0.7732019	627.6912	5.00536	0	4	1044	482						Frog_fixed.avi	0
7374	442	1031.588	485.7758	0.5027461	0.781519	629.0937	4.894079	0	1058.365	492.063	0.3592315	0.7735222	627.7823	5.006122	0	4	1045	489						Frog_fixed.avi	0
7390	443	1030.274	484.8533	0.50345	0.7823268	629.2204	4.900156	0	1064.561	489.0484	0.3599548	0.7739453	627.8499	5.00666	0	4	1047	487						Frog_fixed.avi	0
7407	444	1021.9	483.9613	0.5041118	0.7831251	629.1456	4.891318	0	1055.227	489.7542	0.3606431	0.7743043	627.7433	5.0254	0	4	1039	487						Frog_fixed.avi	0
7424	445	1032.767	482.6367	0.5048275	0.7839277	629.1422	4.900642	0	1068.532	485.9939	0.3614072	0.7748352	627.601	5.03714	0	4	1051	484						Frog_fixed.avi	0
7440	446	1030.96	482.8313	0.5054779	0.7847314	629.2626	4.920568	0	1063.721	489.2491	0.3620319	0.7753592	627.7466	5.019629	0	4	1047	486						Frog_fixed.avi	0
7457	447	1024.996	488.0029	0.5060291	0.7854036	629.1254	4.898313	0	1061.554	489.2519	0.3625956	0.7758669	627.5958	5.029572	0	4	1043	489						Frog_fixed.avi	0
7474	448	1029.442	483.6261	0.5065273	0.7859349	629.1901	4.913885	0	1059.364	484.5259	0.363116	0.7763684	627.6058	5.011981	0	4	1044	484						Frog_fixed.avi	0
7490	449	1031.87	480.3675	0.5069894	0.7862229	629.2361	4.92396	0	1060.306	490.7068	0.3635578	0.7767031	627.5686	5.026356	0	4	1046	486						Frog_fixed.avi	0
7507	450	1029.155	484.475	0.5073403	0.7863573	629.2059	4.912088	0	1059.049	490.3835	0.3639222	0.7770808	627.6682	5.015315	0	4	1044	487						Frog_fixed.avi	0
7524	451	1029.752	480.4745	0.5076119	0.7863678	629.055	4.920007	0	1056.114	490.0608	0.3641699	0.7773833	627.5118	5.034268	0	4	1043	485						Frog_fixed.avi	0
7540	452	1026.531	487.3008	0.5077913	0.7863256	629.0939	4.897693	0	1061.867	490.6621	0.3643865	0.7777252	627.2386	5.03751	0	4	1044	489						Frog_fixed.avi	0
7557	453	1026.526	485.4979	0.5078907	0.7862484	628.9421	4.89946	0	1066.166	488.6101	0.3644617	0.7780723	627.3246	5.038583	0	4	1046	487						Frog_fixed.avi	0
7574	454	1026.251	484.7241	0.5078952	0.786177	628.8297	4.898168	0	1059.701	493.8242	0.3644332	0.7783484	627.1322	5.041138	0	4	1043	489						Frog_fixed.avi	0
7590	455	1028.529	486.6427	0.5078349	0.7861871	628.655	4.913644	0	1057.723	494.8726	0.3643017	0.7788664	627.1035	5.036628	0	4	1043	491						Frog_fixed.avi	0
7607	456	1029.529	487.5619	0.5076658	0.7864024	628.5033	4.903384	0	1057.569	493.7141	0.3641306	0.7795569	626.9868	5.019181	0	4	1044	491						Frog_fixed.avi	0
7624	457	1031.228	483.707	0.5075009	0.7867008	628.183	4.895474	0	1059.404	500.2024	0.3638898	0.780388	626.6588	5.000087	0	4	1045	492						Frog_fixed.avi	0
7640	458	1024.552	490.6764	0.5072123	0.7870772	628.1174	4.8964	0	1053.148	497.7948	0.3635734	0.781297	626.6544	5.013559	0	4	1039	494						Frog_fixed.avi	0
7657	459	1033.455	483.5054	0.5069141	0.7874696	627.7825	4.928324	0	1053.448	498.7776	0.3631756	0.7821906	626.4638	5.012663	0	4	1043	491						Frog_fixed.avi	0
7674	460	1026.536	479.6123	0.5064486	0.7879054	627.3985	4.906964	0	1059.468	494.4509	0.3627338	0.783064	626.0786	5.008733	0	4	1043	487						Frog_fixed.avi	0
7690	461	1020.142	490.3842	0.5059417	0.7883688	627.0831	4.896311	0	1053.862	498.7842	0.3621692	0.7839091	625.6196	5.008583	0	4	1037	495						Frog_fixed.avi	0
7707	462	1025.585	486.9026	0.5054026	0.788975	626.8652	4.889636	0	1058.326	490.155	0.3615562	0.7848486	625.6805	5.003795	0	4	1042	489						Frog_fixed.avi	0
7724	463	1028.086	483.3372	0.504797	0.7895386	626.5258	4.888772	0	1055.047	494.2049	0.3608777	0.7856868	625.5717	4.9938	0	4	1042	489						Frog_fixed.avi	0
7740	464	1032.099	491.5666	0.5041573	0.7899826	626.1378	4.909367	0	1057.509	494.6944	0.3601574	0.7863129	625.1172	4.994522	0	4	1045	493						Frog_fixed.avi	0
7757	465	1025.526	481.5526	0.5034074	0.7903357	625.8272	4.894057	0	1054.754	496.7618	0.3593744	0.786828	625.0489	4.987559	0	4	1040	489						Frog_fixed.avi	0
7774	466	1030.08	487.6029	0.5026333	0.7904571	625.5042	4.896705	0	1058.146	497.1981	0.3585649	0.7870815	624.6224	4.977897	0	4	1044	492						Frog_fixed.avi	0
7790	467	1019.87	482.7291	0.5017838	0.7904548	625.0836	4.901845	0	1063.834	492.4783	0.3576334	0.7872293	624.4798	5.002605	0	4	1042	488						Frog_fixed.avi	0
7807	468	1021.003	485.7386	0.5008355	0.790368	624.6918	4.889974	0	1052.881	502.0312	0.3566053	0.7871384	624.1213	4.970182	0	4	1037	494						Frog_fixed.avi	0
7824	469	1029.3	492.2069	0.4997526	0.7901479	624.039	4.903371	0	1054.293	499.1244	0.3554351	0.7869398	623.6669	4.97966	0	4	1042	496						Frog_fixed.avi	0
7840	470	1025.169	490.3972	0.4984544	0.7899798	623.6887	4.907113	0	1053.651	501.6782	0.3540868	0.7865782	623.4163	4.981288	0	4	1039	496						Frog_fixed.avi	0
7857	471	1032.058	493.0046	0.4970368	0.7897981	623.0958	4.883993	0	1050.538	510.7397	0.3525787	0.7862195	622.9886	4.987072	0	4	1041	502						Frog_fixed.avi	0
7873	472	1028.638	489.2506	0.4954268	0.7897081	622.6116	4.887679	0	1058.682	498.7415	0.3509161	0.7861034	622.8997	4.973668	0	4	1044	494						Frog_fixed.avi	0
7890	473	1027.382	487.5075	0.4936652	0.789689	622.2371	4.900754	0	1060.56	495.7505	0.3491333	0.7861578	622.38	5.014472	0	4	1044	492						Frog_fixed.avi	0
7907	474	1032.264	490.5095	0.4917755	0.7897109	621.5417	4.899242	0	1058.162	503.057	0.3471634	0.7862949	622.0955	5.014011	0	4	1045	497						Frog_fixed.avi	0
7923	475	1032.293	494.711	0.489732	0.789787	621.1185	4.896625	0	1064.537	504.7139	0.3450596	0.7865304	621.7965	4.994448	0	4	1048	500						Frog_fixed.avi	0
7940	476	-1280	-1024	-1	-1	-1	-1	4	-1280	-1024	-1	-1	-1	-1	4	4	0	0						Frog_fixed.avi	0
7957	477	1022.491	497.1268	0.4853251	0.7898424	619.9937	4.896121	0	1057.356	504.2807	0.3405068	0.7867664	621.8032	4.993937	0	4	1040	501						Frog_fixed.avi	0
7973	478	1025.843	492.6389	0.4830712	0.7897604	619.4932	4.913524	0	1062.57	502.4406	0.3382722	0.7867968	620.6392	4.977249	0	4	1044	498						Frog_fixed.avi	0
7990	479	1025.757	484.3461	0.4809058	0.7896698	618.9418	4.910008	0	1061.364	503.6041	0.3360209	0.7867827	620.39	5.006517	0	4	1044	494						Frog_fixed.avi	0
8007	480	1025.304	488.5186	0.4787732	0.7895729	618.3256	4.911306	0	1059.572	506.2642	0.3338078	0.7866469	619.8037	5.002352	0	4	1042	497						Frog_fixed.avi	0
8023	481	1027.921	489.0298	0.4767499	0.7894151	617.9219	4.920124	0	1057.324	510.3395	0.3316914	0.7863656	619.3734	5.002059	0	4	1043	500						Frog_fixed.avi	0
8040	482	1030.098	500.338	0.4748672	0.7891637	617.6235	4.913886	0	1056.424	498.4987	0.3297095	0.7860851	619.1624	5.020915	0	4	1043	499						Frog_fixed.avi	0
8057	483	1025.614	494.2486	0.4731099	0.7889189	617.178	4.909304	0	1054.159	505.3621	0.3278731	0.7855549	618.6827	5.014026	0	4	1040	500						Frog_fixed.avi	0
8073	484	1026.706	487.8161	0.4716235	0.7887102	616.8817	4.918594	0	1050.736	496.576	0.3262483	0.7851315	618.1774	5.007954	0	4	1039	492						Frog_fixed.avi	0
8090	485	814.3547	618.5602	0.4710419	0.7889886	616.5754	4.917113	0	879.0006	598.5875	0.3259568	0.7851449	617.677	4.996165	0	5	847	609						Frog_fixed.avi	0
8107	486	603.231	825.7755	0.4710102	0.7898139	616.2908	4.875702	0	637.4274	787.668	0.326654	0.7859883	616.8643	5.017258	0	5	620	807						Frog_fixed.avi	0
8123	487	486.811	888.4237	0.4710555	0.7899545	615.9238	4.85259	0	509.3457	859.2442	0.3265051	0.7858047	616.1002	4.953135	0	5	498	874						Frog_fixed.avi	0
8140	488	484.3344	902.832	0.470871	0.7898203	615.5026	4.861666	0	511.7708	871.5231	0.3258328	0.7851486	615.7383	4.947974	0	5	498	887						Frog_fixed.avi	0
8157	489	490.5046	897.6267	0.4707981	0.7896365	615.2103	4.851959	0	513.821	872.2645	0.3254379	0.7843868	615.1813	4.95927	0	5	502	885						Frog_fixed.avi	0
8173	490	481.9679	897.0729	0.4708163	0.7895973	615.0129	4.855132	0	510.6995	879.2818	0.3252348	0.7836947	614.4249	4.950107	0	5	496	888						Frog_fixed.avi	0
8190	491	483.7436	902.5908	0.4708478	0.7897587	614.8082	4.86152	0	519.4232	873.2521	0.3250975	0.7833518	613.7927	4.953614	0	5	502	888						Frog_fixed.avi	0
8207	492	482.2688	895.3445	0.4708203	0.7903464	614.5862	4.856928	0	515.6675	869.732	0.3248805	0.7834134	613.3144	4.960304	0	5	499	883						Frog_fixed.avi	0
8223	493	487.1566	900.4949	0.4706163	0.7911701	614.3066	4.851261	0	514.4238	877.4926	0.3245175	0.7837465	612.6829	4.977219	0	5	501	889						Frog_fixed.avi	0
8240	494	480.7879	901.2941	0.4701498	0.7923319	614.1254	4.866618	0	508.6647	877.3404	0.3239603	0.7847078	612.1931	4.963111	0	5	495	889						Frog_fixed.avi	0
8257	495	482.193	900.4728	0.4695522	0.7938676	613.9919	4.864196	0	514.21	882.0298	0.3232786	0.7862049	611.754	4.951945	0	5	498	891						Frog_fixed.avi	0
8273	496	482.3668	900.924	0.4687505	0.7955576	614.105	4.867203	0	510.9874	876.5692	0.3224035	0.7880746	611.6367	4.949275	0	5	497	889						Frog_fixed.avi	0
8290	497	484.2991	900.882	0.46786	0.7975271	613.924	4.868603	0	508.634	881.06	0.3214362	0.790394	611.4789	4.950986	0	5	496	891						Frog_fixed.avi	0
8307	498	489.3738	896.3317	0.4668695	0.7996159	613.9974	4.881705	0	510.6415	874.5601	0.3203928	0.7929615	611.3485	4.95715	0	5	500	885						Frog_fixed.avi	0
8323	499	485.0531	897.7674	0.4657493	0.8018156	613.982	4.876098	0	509.3184	873.6636	0.3192489	0.7956198	611.0582	4.948157	0	5	497	886						Frog_fixed.avi	0
8340	500	479.6385	897.4045	0.4645517	0.8039297	613.8751	4.877767	0	509.197	877.9724	0.3180009	0.7981513	610.935	4.977473	0	5	494	888						Frog_fixed.avi	0
8357	501	656.4077	768.9075	0.4622913	0.8051693	613.6572	4.908801	0	744.5545	772.2975	0.3159671	0.7997434	611.0716	4.957242	0	6	700	771						Frog_fixed.avi	0
8373	502	-1280	-1024	-1	-1	-1	-1	4	-1280	-1024	-1	-1	-1	-1	4	6	0	0						Frog_fixed.avi	0
8390	503	867.5708	665.3477	0.4579943	0.8068635	614.0464	4.896133	0	900.9197	667.7715	0.3118988	0.8014796	611.1833	4.959024	0	6	884	667						Frog_fixed.avi	0
8407	504	-1280	-1024	-1	-1	-1	-1	4	-1280	-1024	-1	-1	-1	-1	4	6	0	0						Frog_fixed.avi	0
8423	505	-1280	-1024	-1	-1	-1	-1	4	-1280	-1024	-1	-1	-1	-1	4	6	0	0						Frog_fixed.avi	0
8440	506	-1280	-1024	-1	-1	-1	-1	4	-1280	-1024	-1	-1	-1	-1	4	6	0	0						Frog_fixed.avi	0
8457	507	882.0052	645.0185	0.4519987	0.8087901	613.7328	4.883462	0	910.1028	657.9189	0.3054801	0.8022576	610.7009	4.943124	0	6	896	651						Frog_fixed.avi	0
8473	508	884.2252	650.0718	0.4504281	0.8091458	613.6779	4.874057	0	909.0923	666.2407	0.3038192	0.8023198	610.5776	4.936994	0	6	897	658						Frog_fixed.avi	0
8490	509	888.4495	648.5876	0.4488732	0.8098406	613.5795	4.873319	0	913.2148	654.6875	0.3021957	0.8028361	610.6482	4.932241	0	6	901	652						Frog_fixed.avi	0
8507	510	919.5709	585.7787	0.4470924	0.8104075	613.2554	4.872744	0	978.9584	600.7325	0.3005335	0.8033828	610.6146	4.945206	0	6	949	593						Frog_fixed.avi	0
8523	511	999.5044	476.9909	0.4449373	0.8108053	613.6151	4.851386	0	1038.688	494.5948	0.2988368	0.8037018	610.7816	4.901847	0	6	1019	486						Frog_fixed.avi	0
8540	512	1000.519	496.71	0.4434857	0.8121054	613.2908	4.849229	0	1042.797	512.1537	0.2972611	0.8049759	610.5772	4.93162	0	6	1022	504						Frog_fixed.avi	0
8557	513	1011.443	492.2929	0.4422073	0.8132685	612.8732	4.834471	0	1041.896	504.3597	0.2957298	0.8061534	610.4194	4.899606	0	6	1027	498						Frog_fixed.avi	0
8573	514	1012.525	496.2331	0.4409445	0.8142444	612.8385	4.830523	0	1039.592	512.8559	0.2944104	0.8070513	610.2603	4.904377	0	6	1026	505						Frog_fixed.avi	0
8590	515	1012.041	489.1806	0.4397915	0.815132	612.6403	4.823268	0	1041.412	511.0232	0.2931502	0.8077818	610.1973	4.885173	0	6	1027	500						Frog_fixed.avi	0
8607	516	1007.264	496.4304	0.4387796	0.8156667	612.2708	4.814528	0	1033.538	511.8942	0.2920592	0.8082196	609.9263	4.86898	0	6	1020	504						Frog_fixed.avi	0
8623	517	1009.936	491.042	0.437917	0.8160456	612.0791	4.807107	0	1042.386	505.8412	0.2911484	0.8084273	609.9608	4.87144	0	6	1026	498						Frog_fixed.avi	0
8640	518	1009.728	492.6295	0.4372184	0.8161543	611.9777	4.794382	0	1044.352	509.0305	0.2904292	0.8083254	609.745	4.875273	0	6	1027	501						Frog_fixed.avi	0
8657	519	1008.762	493.6844	0.4366635	0.8160384	611.7489	4.780416	0	1046.093	508.66	0.2897794	0.8078138	609.4438	4.857859	0	6	1027	501						Frog_fixed.avi	0
8673	520	1011.913	501.2816	0.4362818	0.8154863	611.4531	4.767718	0	1037.561	519.1342	0.2893192	0.8069841	609.168	4.837394	0	6	1025	510						Frog_fixed.avi	0
8690	521	1007.505	499.3808	0.4360627	0.8146592	611.1683	4.763679	0	1036.373	507.7382	0.289075	0.8059869	609.0479	4.84444	0	6	1022	504						Frog_fixed.avi	0
8706	522	1014.615	497.0337	0.4360004	0.8134704	610.8737	4.77489	0	1042.212	512.8092	0.2889571	0.8045315	608.657	4.822243	0	6	1028	505						Frog_fixed.avi	0
8723	523	1010.09	497.8734	0.4360362	0.8119633	610.8298	4.756614	0	1042.15	512.3979	0.2889419	0.8028539	608.4124	4.806767	0	6	1026	505						Frog_fixed.avi	0
8740	524	1005.68	498.1716	0.4361386	0.81024	610.5443	4.741711	0	1039.361	510.3142	0.2889899	0.8010366	608.0881	4.812914	0	6	1023	504						Frog_fixed.avi	0
8756	525	1007.837	499.164	0.4363312	0.8085134	610.2615	4.746901	0	1042.284	510.1533	0.2891443	0.7991402	607.6062	4.809158	0	6	1025	505						Frog_fixed.avi	0
8773	526	1007.277	497.8272	0.4365066	0.8068163	610.1823	4.730196	0	1040.956	505.3983	0.2892797	0.7973629	607.3447	4.780339	0	6	1024	502						Frog_fixed.avi	0
8790	527	1007.539	505.1706	0.436686	0.8052599	609.939	4.735703	0	1042.379	509.4206	0.2894501	0.7956774	607.1019	4.805243	0	6	1025	507						Frog_fixed.avi	0
8806	528	1007.333	497.2534	0.4368924	0.8037503	609.7933	4.734257	0	1040.607	507.6452	0.2895602	0.7941048	606.9165	4.799624	0	6	1024	502						Frog_fixed.avi	0
8823	529	1005.091	498.0694	0.4370356	0.8022761	609.5892	4.735234	0	1037.514	512.0574	0.2896751	0.7925381	606.5174	4.81374	0	6	1021	505						Frog_fixed.avi	0
8840	530	1009.97	500.009	0.437188	0.8006227	609.1752	4.734065	0	1039.963	507.0569	0.2897562	0.7908883	606.2239	4.80719	0	6	1025	504						Frog_fixed.avi	0
8856	531	1009.842	498.83	0.4372456	0.7988307	608.9847	4.745408	0	1036.22	509.0797	0.2897745	0.7891758	605.9271	4.805435	0	6	1023	504						Frog_fixed.avi	0
8873	532	1008.667	500.1918	0.4372577	0.7971391	608.7639	4.733393	0	1041.87	500.0027	0.2897212	0.7875025	605.6876	4.803362	0	6	1025	500						Frog_fixed.avi	0
8889	533	1007.399	498.5938	0.4372142	0.7955653	608.5708	4.742778	0	1039.683	506.232	0.2896416	0.786018	605.3916	4.805914	0	6	1024	502						Frog_fixed.avi	0
8906	534	1007.894	502.647	0.4371387	0.7941138	608.1593	4.75581	0	1036.816	514.6597	0.2895122	0.784726	605.0341	4.825172	0	6	1022	509						Frog_fixed.avi	0
8923	535	1009.428	504.3433	0.4370571	0.7928432	607.9868	4.77133	0	1035.055	507.5637	0.2893741	0.7837698	604.7792	4.831109	0	6	1022	506						Frog_fixed.avi	0
8939	536	1008.073	498.0096	0.4369455	0.7917925	607.6694	4.764565	0	1036.156	514.5164	0.2891923	0.7829396	604.7189	4.843616	0	6	1022	506						Frog_fixed.avi	0
8956	537	1007.294	504.7837	0.4367841	0.7907685	607.6508	4.76901	0	1034.852	506.9392	0.2889892	0.7823731	604.5956	4.845348	0	6	1021	506						Frog_fixed.avi	0
8973	538	1004.194	503.5107	0.4366259	0.7897631	607.4035	4.783906	0	1034.192	505.8747	0.2887855	0.7817851	604.5876	4.849915	0	6	1019	505						Frog_fixed.avi	0
8989	539	1021.067	492.2482	0.436359	0.7887155	607.024	4.781789	0	1062.443	489.3456	0.2885174	0.7812337	604.4889	4.870871	0	7	1042	491						Frog_fixed.avi	0
9006	540	1051.871	436.9238	0.4359103	0.7874964	607.3223	4.78713	0	1090.968	441.4924	0.2882643	0.7804542	604.6667	4.854529	0	7	1071	439						Frog_fixed.avi	0
9023	541	1063.177	441.9933	0.4357628	0.7864257	607.3832	4.798248	0	1103.968	439.5867	0.2880299	0.7800974	604.7779	4.897683	0	7	1084	441						Frog_fixed.avi	0
9039	542	1055.515	442.3663	0.4354676	0.785212	607.1017	4.806116	0	1092.36	440.6154	0.2876822	0.7796236	604.8005	4.869625	0	7	1074	441						Frog_fixed.avi	0
9056	543	1048.386	443.0191	0.4349787	0.7838134	606.8875	4.806718	0	1096.468	429.0321	0.2872201	0.7790756	604.9524	4.899823	0	7	1072	436						Frog_fixed.avi	0
9073	544	1060.348	442.9188	0.434303	0.7822478	606.8119	4.808854	0	1100.654	444.4796	0.2865068	0.778196	605.1293	4.898811	0	7	1081	444						Frog_fixed.avi	0
9089	545	1058.013	436.8879	0.4333506	0.7805207	606.7527	4.816737	0	1092.345	440.6963	0.2855724	0.7771882	605.441	4.918101	0	7	1075	439						Frog_fixed.avi	0
9106	546	1047.088	446.5174	0.4320518	0.7783629	606.5646	4.827681	0	1093.432	444.7596	0.2843948	0.7757376	605.7548	4.931581	0	7	1070	446						Frog_fixed.avi	0
9123	547	1050.908	441.9199	0.4303607	0.7755291	606.4598	4.825303	0	1095.833	443.4443	0.2828153	0.7734588	606.2886	4.944838	0	7	1073	443						Frog_fixed.avi	0
9139	548	1056.406	440.8655	0.4281751	0.7721446	606.1132	4.836474	0	1093.602	438.5584	0.2808268	0.7705573	606.847	4.926968	0	7	1075	440						Frog_fixed.avi	0
9156	549	1072.293	412.6211	0.4251986	0.7678559	605.7164	4.84298	0	1131.174	403.1044	0.278194	0.76653	607.4692	4.965841	0	7	1102	408						Frog_fixed.avi	0
9173	550	1271.623	101.8468	0.4204721	0.7616359	605.5506	4.873288	0	1490.323	67.10558	0.2745068	0.7609657	609.3384	5.034104	0	7	1381	84						Frog_fixed.avi	0
9189	551	1486.39	-97.17274	0.4152859	0.7550864	605.8108	4.611633	0	1739.221	50.4944	0.2702817	0.7547848	609.7785	4.570418	0	7	1613	-23						Frog_fixed.avi	0
9206	552	-1280	-1024	-1	-1	-1	-1	4	-1280	-1024	-1	-1	-1	-1	4		0	0						Frog_fixed.avi	0
9222	553	-1280	-1024	-1	-1	-1	-1	4	-1280	-1024	-1	-1	-1	-1	4		0	0						Frog_fixed.avi	0
9239	554	-1280	-1024	-1	-1	-1	-1	4	-1280	-1024	-1	-1	-1	-1	4		0	0						Frog_fixed.avi	0
9256	555	-1280	-1024	-1	-1	-1	-1	4	-1280	-1024	-1	-1	-1	-1	4		0	0						Frog_fixed.avi	0
9272	556	-1280	-1024	-1	-1	-1	-1	4	-1280	-1024	-1	-1	-1	-1	4		0	0						Frog_fixed.avi	0
9289	557	-1280	-1024	-1	-1	-1	-1	4	-1280	-1024	-1	-1	-1	-1	4		0	0						Frog_fixed.avi	0
9306	558	-1280	-1024	-1	-1	-1	-1	4	-1280	-1024	-1	-1	-1	-1	4		0	0						Frog_fixed.avi	0
9322	559	-1280	-1024	-1	-1	-1	-1	4	-1280	-1024	-1	-1	-1	-1	4		0	0						Frog_fixed.avi	0
9339	560	-1280	-1024	-1	-1	-1	-1	4	-1280	-1024	-1	-1	-1	-1	4		0	0						Frog_fixed.avi	0
9356	561	-1280	-1024	-1	-1	-1	-1	4	-1280	-1024	-1	-1	-1	-1	4		0	0						Frog_fixed.avi	0
9372	562	-1280	-1024	-1	-1	-1	-1	4	-1280	-1024	-1	-1	-1	-1	4		0	0						Frog_fixed.avi	0
9389	563	-1280	-1024	-1	-1	-1	-1	4	-1280	-1024	-1	-1	-1	-1	4		0	0						Frog_fixed.avi	0
9406	564	-1280	-1024	-1	-1	-1	-1	4	-1280	-1024	-1	-1	-1	-1	4		0	0						Frog_fixed.avi	0
9422	565	-1280	-1024	-1	-1	-1	-1	4	-1280	-1024	-1	-1	-1	-1	4		0	0						Frog_fixed.avi	0
9439	566	-1280	-1024	-1	-1	-1	-1	4	-1280	-1024	-1	-1	-1	-1	4		0	0						Frog_fixed.avi	0
9455	567	-1280	-1024	-1	-1	-1	-1	4	-1280	-1024	-1	-1	-1	-1	4		0	0						Frog_fixed.avi	0
9472	568	-1280	-1024	-1	-1	-1	-1	4	-1280	-1024	-1	-1	-1	-1	4		0	0						Frog_fixed.avi	0
9489	569	-1280	-1024	-1	-1	-1	-1	4	-1280	-1024	-1	-1	-1	-1	4		0	0						Frog_fixed.avi	0
9505	570	-1280	-1024	-1	-1	-1	-1	4	-1280	-1024	-1	-1	-1	-1	4		0	0						Frog_fixed.avi	0
9522	571	-1280	-1024	-1	-1	-1	-1	4	-1280	-1024	-1	-1	-1	-1	4		0	0						Frog_fixed.avi	0
9538	572	-1280	-1024	-1	-1	-1	-1	4	-1280	-1024	-1	-1	-1	-1	4		0	0						Frog_fixed.avi	0
9555	573	-1280	-1024	-1	-1	-1	-1	4	-1280	-1024	-1	-1	-1	-1	4		0	0						Frog_fixed.avi	0
9572	574	-1280	-1024	-1	-1	-1	-1	4	-1280	-1024	-1	-1	-1	-1	4		0	0						Frog_fixed.avi	0
9589	575	-1280	-1024	-1	-1	-1	-1	4	-1280	-1024	-1	-1	-1	-1	4		0	0						Frog_fixed.avi	0
9605	576	-1280	-1024	-1	-1	-1	-1	4	-1280	-1024	-1	-1	-1	-1	4		0	0						Frog_fixed.avi	0
9622	577	-1280	-1024	-1	-1	-1	-1	4	-1280	-1024	-1	-1	-1	-1	4		0	0						Frog_fixed.avi	0
9639	578	-1280	-1024	-1	-1	-1	-1	4	-1280	-1024	-1	-1	-1	-1	4		0	0						Frog_fixed.avi	0
9655	579	-1280	-1024	-1	-1	-1	-1	4	-1280	-1024	-1	-1	-1	-1	4		0	0						Frog_fixed.avi	0
9672	580	-1280	-1024	-1	-1	-1	-1	4	-1280	-1024	-1	-1	-1	-1	4		0	0						Frog_fixed.avi	0
9689	581	-1280	-1024	-1	-1	-1	-1	4	-1280	-1024	-1	-1	-1	-1	4		0	0						Frog_fixed.avi	0
9706	582	-1280	-1024	-1	-1	-1	-1	4	-1280	-1024	-1	-1	-1	-1	4		0	0						Frog_fixed.avi	0
9722	583	-1280	-1024	-1	-1	-1	-1	4	-1280	-1024	-1	-1	-1	-1	4		0	0						Frog_fixed.avi	0
9739	584	-1280	-1024	-1	-1	-1	-1	4	-1280	-1024	-1	-1	-1	-1	4		0	0						Frog_fixed.avi	0
9755	585	-1280	-1024	-1	-1	-1	-1	4	-1280	-1024	-1	-1	-1	-1	4		0	0						Frog_fixed.avi	0
9772	586	-1280	-1024	-1	-1	-1	-1	4	-1280	-1024	-1	-1	-1	-1	4		0	0						Frog_fixed.avi	0
9788	587	-1280	-1024	-1	-1	-1	-1	4	-1280	-1024	-1	-1	-1	-1	4		0	0						Frog_fixed.avi	0
9805	588	-1280	-1024	-1	-1	-1	-1	4	-1280	-1024	-1	-1	-1	-1	4		0	0						Frog_fixed.avi	0
9821	589	-1280	-1024	-1	-1	-1	-1	4	-1280	-1024	-1	-1	-1	-1	4		0	0						Frog_fixed.avi	0
9838	590	-1280	-1024	-1	-1	-1	-1	4	-1280	-1024	-1	-1	-1	-1	4		0	0						Frog_fixed.avi	0
9855	591	-1280	-1024	-1	-1	-1	-1	4	-1280	-1024	-1	-1	-1	-1	4		0	0						Frog_fixed.avi	0
9871	592	-1280	-1024	-1	-1	-1	-1	4	-1280	-1024	-1	-1	-1	-1	4		0	0						Frog_fixed.avi	0
9888	593	-1280	-1024	-1	-1	-1	-1	4	-1280	-1024	-1	-1	-1	-1	4		0	0						Frog_fixed.avi	0
9905	594	-1280	-1024	-1	-1	-1	-1	4	-1280	-1024	-1	-1	-1	-1	4		0	0						Frog_fixed.avi	0
9922	595	-1280	-1024	-1	-1	-1	-1	4	-1280	-1024	-1	-1	-1	-1	4		0	0						Frog_fixed.avi	0
9938	596	-1280	-1024	-1	-1	-1	-1	4	-1280	-1024	-1	-1	-1	-1	4		0	0						Frog_fixed.avi	0
9956	597	-1280	-1024	-1	-1	-1	-1	4	-1280	-1024	-1	-1	-1	-1	4		0	0						Frog_fixed.avi	0
9973	598	-1280	-1024	-1	-1	-1	-1	4	-1280	-1024	-1	-1	-1	-1	4		0	0						Frog_fixed.avi	0
9989	599	-1280	-1024	-1	-1	-1	-1	4	-1280	-1024	-1	-1	-1	-1	4		0	0						Frog_fixed.avi	0
10005	600	-1280	-1024	-1	-1	-1	-1	4	-1280	-1024	-1	-1	-1	-1	4		0	0						Frog_fixed.avi	0
10021	601	-1280	-1024	-1	-1	-1	-1	4	-1280	-1024	-1	-1	-1	-1	4		0	0						Frog_fixed.avi	0
10038	602	-1280	-1024	-1	-1	-1	-1	4	-1280	-1024	-1	-1	-1	-1	4		0	0						Frog_fixed.avi	0
10054	603	-1280	-1024	-1	-1	-1	-1	4	-1280	-1024	-1	-1	-1	-1	4		0	0						Frog_fixed.avi	0
10071	604	-1280	-1024	-1	-1	-1	-1	4	-1280	-1024	-1	-1	-1	-1	4		0	0						Frog_fixed.avi	0
10088	605	-1280	-1024	-1	-1	-1	-1	4	-1280	-1024	-1	-1	-1	-1	4		0	0						Frog_fixed.avi	0
10105	606	-1280	-1024	-1	-1	-1	-1	4	-1280	-1024	-1	-1	-1	-1	4		0	0						Frog_fixed.avi	0
10121	607	-1280	-1024	-1	-1	-1	-1	4	-1280	-1024	-1	-1	-1	-1	4		0	0						Frog_fixed.avi	0
10138	608	-1280	-1024	-1	-1	-1	-1	4	-1280	-1024	-1	-1	-1	-1	4		0	0						Frog_fixed.avi	0
10155	609	-1280	-1024	-1	-1	-1	-1	4	-1280	-1024	-1	-1	-1	-1	4		0	0						Frog_fixed.avi	0
10172	610	-1280	-1024	-1	-1	-1	-1	4	-1280	-1024	-1	-1	-1	-1	4		0	0						Frog_fixed.avi	0
10189	611	-1280	-1024	-1	-1	-1	-1	4	-1280	-1024	-1	-1	-1	-1	4		0	0						Frog_fixed.avi	0
10205	612	-1280	-1024	-1	-1	-1	-1	4	-1280	-1024	-1	-1	-1	-1	4		0	0						Frog_fixed.avi	0
10222	613	-1280	-1024	-1	-1	-1	-1	4	-1280	-1024	-1	-1	-1	-1	4		0	0						Frog_fixed.avi	0
10240	614	-1280	-1024	-1	-1	-1	-1	4	-1280	-1024	-1	-1	-1	-1	4		0	0						Frog_fixed.avi	0
10254	615	-1280	-1024	-1	-1	-1	-1	4	-1280	-1024	-1	-1	-1	-1	4		0	0						Frog_fixed.avi	0
10271	616	-1280	-1024	-1	-1	-1	-1	4	-1280	-1024	-1	-1	-1	-1	4		0	0						Frog_fixed.avi	0
10288	617	-1280	-1024	-1	-1	-1	-1	4	-1280	-1024	-1	-1	-1	-1	4		0	0						Frog_fixed.avi	0
10305	618	-1280	-1024	-1	-1	-1	-1	4	-1280	-1024	-1	-1	-1	-1	4		0	0						Frog_fixed.avi	0
10321	619	-1280	-1024	-1	-1	-1	-1	4	-1280	-1024	-1	-1	-1	-1	4		0	0						Frog_fixed.avi	0
10338	620	-1280	-1024	-1	-1	-1	-1	4	-1280	-1024	-1	-1	-1	-1	4		0	0						Frog_fixed.avi	0
10355	621	-1280	-1024	-1	-1	-1	-1	4	-1280	-1024	-1	-1	-1	-1	4		0	0						Frog_fixed.avi	0
10371	622	-1280	-1024	-1	-1	-1	-1	4	-1280	-1024	-1	-1	-1	-1	4		0	0						Frog_fixed.avi	0
10388	623	-1280	-1024	-1	-1	-1	-1	4	-1280	-1024	-1	-1	-1	-1	4		0	0						Frog_fixed.avi	0
10405	624	-1280	-1024	-1	-1	-1	-1	4	-1280	-1024	-1	-1	-1	-1	4		0	0						Frog_fixed.avi	0
10421	625	-1280	-1024	-1	-1	-1	-1	4	-1280	-1024	-1	-1	-1	-1	4		0	0						Frog_fixed.avi	0
10438	626	-1280	-1024	-1	-1	-1	-1	4	-1280	-1024	-1	-1	-1	-1	4		0	0						Frog_fixed.avi	0
10455	627	-1280	-1024	-1	-1	-1	-1	4	-1280	-1024	-1	-1	-1	-1	4		0	0						Frog_fixed.avi	0
10471	628	-1280	-1024	-1	-1	-1	-1	4	-1280	-1024	-1	-1	-1	-1	4		0	0						Frog_fixed.avi	0
10488	629	-1280	-1024	-1	-1	-1	-1	4	-1280	-1024	-1	-1	-1	-1	4		0	0						Frog_fixed.avi	0
10505	630	-1280	-1024	-1	-1	-1	-1	4	-1280	-1024	-1	-1	-1	-1	4		0	0						Frog_fixed.avi	0
10521	631	-1280	-1024	-1	-1	-1	-1	4	-1280	-1024	-1	-1	-1	-1	4		0	0						Frog_fixed.avi	0
10538	632	-1280	-1024	-1	-1	-1	-1	4	-1280	-1024	-1	-1	-1	-1	4		0	0						Frog_fixed.avi	0
10555	633	-1280	-1024	-1	-1	-1	-1	4	-1280	-1024	-1	-1	-1	-1	4		0	0						Frog_fixed.avi	0
10571	634	-1280	-1024	-1	-1	-1	-1	4	-1280	-1024	-1	-1	-1	-1	4		0	0						Frog_fixed.avi	0
10588	635	-1280	-1024	-1	-1	-1	-1	4	-1280	-1024	-1	-1	-1	-1	4		0	0						Frog_fixed.avi	0
10605	636	-1280	-1024	-1	-1	-1	-1	4	-1280	-1024	-1	-1	-1	-1	4		0	0						Frog_fixed.avi	0
10621	637	-1280	-1024	-1	-1	-1	-1	4	-1280	-1024	-1	-1	-1	-1	4		0	0						Frog_fixed.avi	0
10638	638	-1280	-1024	-1	-1	-1	-1	4	-1280	-1024	-1	-1	-1	-1	4		0	0						Frog_fixed.avi	0
10655	639	-1280	-1024	-1	-1	-1	-1	4	-1280	-1024	-1	-1	-1	-1	4		0	0						Frog_fixed.avi	0
10671	640	-1280	-1024	-1	-1	-1	-1	4	-1280	-1024	-1	-1	-1	-1	4		0	0						Frog_fixed.avi	0
10688	641	-1280	-1024	-1	-1	-1	-1	4	-1280	-1024	-1	-1	-1	-1	4		0	0						Frog_fixed.avi	0
10705	642	-1280	-1024	-1	-1	-1	-1	4	-1280	-1024	-1	-1	-1	-1	4		0	0						Frog_fixed.avi	0
10721	643	-1280	-1024	-1	-1	-1	-1	4	-1280	-1024	-1	-1	-1	-1	4		0	0						Frog_fixed.avi	0
10738	644	-1280	-1024	-1	-1	-1	-1	4	-1280	-1024	-1	-1	-1	-1	4		0	0						Frog_fixed.avi	0
10755	645	-1280	-1024	-1	-1	-1	-1	4	-1280	-1024	-1	-1	-1	-1	4		0	0						Frog_fixed.avi	0
10771	646	-1280	-1024	-1	-1	-1	-1	4	-1280	-1024	-1	-1	-1	-1	4		0	0						Frog_fixed.avi	0
10788	647	-1280	-1024	-1	-1	-1	-1	4	-1280	-1024	-1	-1	-1	-1	4		0	0						Frog_fixed.avi	0
10804	648	-1280	-1024	-1	-1	-1	-1	4	-1280	-1024	-1	-1	-1	-1	4		0	0						Frog_fixed.avi	0
10821	649	-1280	-1024	-1	-1	-1	-1	4	-1280	-1024	-1	-1	-1	-1	4		0	0						Frog_fixed.avi	0
10838	650	-1280	-1024	-1	-1	-1	-1	4	-1280	-1024	-1	-1	-1	-1	4		0	0						Frog_fixed.avi	0
10854	651	-1280	-1024	-1	-1	-1	-1	4	-1280	-1024	-1	-1	-1	-1	4		0	0						Frog_fixed.avi	0
10871	652	-1280	-1024	-1	-1	-1	-1	4	-1280	-1024	-1	-1	-1	-1	4		0	0						Frog_fixed.avi	0
10888	653	-1280	-1024	-1	-1	-1	-1	4	-1280	-1024	-1	-1	-1	-1	4		0	0						Frog_fixed.avi	0
10904	654	-1280	-1024	-1	-1	-1	-1	4	-1280	-1024	-1	-1	-1	-1	4		0	0						Frog_fixed.avi	0
10921	655	-1280	-1024	-1	-1	-1	-1	4	-1280	-1024	-1	-1	-1	-1	4		0	0						Frog_fixed.avi	0
10938	656	-1280	-1024	-1	-1	-1	-1	4	-1280	-1024	-1	-1	-1	-1	4		0	0						Frog_fixed.avi	0
10954	657	-1280	-1024	-1	-1	-1	-1	4	-1280	-1024	-1	-1	-1	-1	4		0	0						Frog_fixed.avi	0
10971	658	-1280	-1024	-1	-1	-1	-1	4	-1280	-1024	-1	-1	-1	-1	4		0	0						Frog_fixed.avi	0
10988	659	-1280	-1024	-1	-1	-1	-1	4	-1280	-1024	-1	-1	-1	-1	4		0	0						Frog_fixed.avi	0
11004	660	896.6854	512.6315	0.4359341	0.7228864	588.778	4.466743	0	908.7522	510.4792	0.2859722	0.7165467	590.5688	4.585219	0	8	903	512						Frog_fixed.avi	0
11021	661	896.4774	517.3677	0.437153	0.7227346	589.0046	4.458168	0	906.8206	506.1437	0.2872062	0.7162205	590.7728	4.596295	0	8	902	512						Frog_fixed.avi	0
11038	662	890.1107	510.0498	0.4382861	0.722609	589.3809	4.472731	0	906.1202	516.1636	0.2884092	0.715887	590.9338	4.601624	0	8	898	513						Frog_fixed.avi	0
11054	663	894.7435	509.0641	0.4393347	0.7225105	589.6607	4.488424	0	901.7311	517.7498	0.2894713	0.7158513	591.1825	4.598817	0	8	898	513						Frog_fixed.avi	0
11071	664	890.1617	508.952	0.4402602	0.7225085	589.82	4.477071	0	907.2799	512.7125	0.2904423	0.7160034	591.3627	4.605925	0	8	899	511						Frog_fixed.avi	0
11088	665	896.2111	509.6023	0.4410937	0.7226827	590.0279	4.495658	0	903.6572	508.374	0.2912672	0.716399	591.6003	4.599415	0	8	900	509						Frog_fixed.avi	0
11104	666	893.0088	508.7689	0.4418139	0.7230666	590.2785	4.488912	0	905.4622	512.1886	0.2920377	0.7169206	591.593	4.604874	0	8	899	510						Frog_fixed.avi	0
11121	667	889.1908	512.2814	0.4423776	0.7234604	590.4945	4.492101	0	898.7603	515.8666	0.2926361	0.7175581	591.8571	4.604668	0	8	894	514						Frog_fixed.avi	0
11138	668	889.002	510.9152	0.4428713	0.7239465	590.6176	4.502787	0	905.8997	517.7822	0.2931574	0.7183121	592.0096	4.602767	0	8	897	514						Frog_fixed.avi	0
11154	669	894.0989	515.593	0.4432342	0.7243573	590.9129	4.510886	0	901.0325	517.7426	0.2935669	0.7190389	592.1661	4.607731	0	8	898	517						Frog_fixed.avi	0
11171	670	890.7786	505.025	0.4434272	0.724725	590.9533	4.503244	0	904.8453	514.2699	0.2938481	0.7196313	592.4899	4.60562	0	9	898	510						Frog_fixed.avi	0
11188	671	906.4572	448.9262	0.4433845	0.7248141	591.3453	4.497224	0	927.7703	449.9562	0.2940614	0.719883	592.7625	4.597137	0	9	917	449						Frog_fixed.avi	0
11204	672	914.7861	462.8718	0.4434767	0.7250262	591.5914	4.54248	0	927.2704	471.6907	0.2941478	0.7203107	592.9008	4.628683	0	9	921	467						Frog_fixed.avi	0
11221	673	914.399	455.8943	0.443518	0.7251214	591.7813	4.528079	0	928.5828	461.3505	0.2941218	0.7206063	593.22	4.621889	0	9	921	459						Frog_fixed.avi	0
11238	674	908.7449	464.4409	0.4434985	0.7250972	592.0264	4.530865	0	922.2305	472.1251	0.2941268	0.7207242	593.4411	4.633444	0	9	915	468						Frog_fixed.avi	0
11254	675	910.1124	461.8084	0.4434952	0.7250782	592.2338	4.533447	0	921.4779	474.3089	0.294161	0.7208356	593.548	4.642928	0	9	916	468						Frog_fixed.avi	0
11271	676	907.6658	464.6011	0.4434869	0.7250391	592.4502	4.54224	0	923.896	476.4812	0.2941988	0.7208908	593.8325	4.649867	0	9	916	471						Frog_fixed.avi	0
11288	677	902.9558	463.189	0.4434815	0.7249787	592.6196	4.535454	0	924.1226	468.8003	0.2942281	0.7208809	594.0846	4.6505	0	9	914	466						Frog_fixed.avi	0
11304	678	904.9049	460.6154	0.4434479	0.7248389	592.8546	4.541524	0	922.8852	463.1845	0.2942362	0.7205515	594.2912	4.649726	0	9	914	462						Frog_fixed.avi	0
11321	679	899.6072	458.2616	0.4434319	0.7246866	593.0205	4.540065	0	918.732	471.3615	0.2942589	0.7200795	594.5554	4.673738	0	9	909	465						Frog_fixed.avi	0
11337	680	899.9255	461.9835	0.4434662	0.7245532	593.1312	4.555576	0	925.519	460.9455	0.2943411	0.719652	594.8609	4.68413	0	9	913	461						Frog_fixed.avi	0
11354	681	900.1403	463.0788	0.4436014	0.7245078	593.4819	4.553985	0	916.9781	471.1834	0.2944631	0.7191277	595.0968	4.685541	0	9	909	467						Frog_fixed.avi	0
11371	682	902.5433	460.822	0.4438179	0.7245541	593.641	4.561064	0	921.0232	464.6262	0.294783	0.7188759	595.2039	4.692258	0	9	912	463						Frog_fixed.avi	0
11387	683	901.788	459.7684	0.444163	0.7247171	593.9462	4.556826	0	915.8731	470.3532	0.295122	0.7186394	595.46	4.687786	0	9	909	465						Frog_fixed.avi	0
11404	684	896.3197	466.2744	0.4445878	0.7248764	594.1841	4.559215	0	912.6696	473.1078	0.2955506	0.7184916	595.744	4.693099	0	9	904	470						Frog_fixed.avi	0
11421	685	894.1974	468.1138	0.4450442	0.7250726	594.4363	4.561658	0	911.5222	476.5915	0.2960688	0.7183796	595.8021	4.697894	0	9	903	472						Frog_fixed.avi	0
11437	686	894.869	465.8413	0.4455519	0.7252905	594.6583	4.555176	0	910.585	481.6768	0.2966122	0.7183715	596.087	4.689917	0	9	903	474						Frog_fixed.avi	0
11454	687	892.4584	460.5853	0.4460759	0.7255338	594.8079	4.557674	0	908.9341	474.6856	0.2971581	0.7185154	596.251	4.705901	0	9	901	468						Frog_fixed.avi	0
11471	688	888.7525	464.5241	0.4465708	0.7257779	595.0417	4.575757	0	913.0651	469.9151	0.2977305	0.7188048	596.3163	4.714738	0	9	901	467						Frog_fixed.avi	0
11487	689	894.2392	464.4353	0.4470915	0.726109	595.2879	4.571277	0	911.9365	474.1801	0.2982488	0.7190971	596.4149	4.718073	0	9	903	469						Frog_fixed.avi	0
11504	690	891.6689	458.9101	0.4475526	0.7264325	595.3928	4.58459	0	912.6956	473.0993	0.2987507	0.7194894	596.7078	4.719945	0	9	902	466						Frog_fixed.avi	0
11521	691	887.6664	467.4774	0.4480088	0.7266957	595.6484	4.569882	0	908.1221	475.3678	0.2992555	0.7199228	596.7979	4.71812	0	9	898	471						Frog_fixed.avi	0
11537	692	888.9053	463.3745	0.448431	0.7269856	595.8632	4.576037	0	906.9147	470.9398	0.2996595	0.7203247	597.0998	4.715354	0	9	898	467						Frog_fixed.avi	0
11554	693	884.4222	465.8539	0.4487836	0.7272996	596.1793	4.572667	0	911.3199	469.0788	0.3000865	0.7208498	597.1889	4.722638	0	9	898	467						Frog_fixed.avi	0
11571	694	888.3304	467.7648	0.4491066	0.7276186	596.3825	4.58535	0	913.3367	467.1293	0.3004317	0.7213822	597.3793	4.7213	0	9	901	467						Frog_fixed.avi	0
11587	695	885.6373	465.0495	0.4493732	0.7279979	596.3884	4.588827	0	903.1976	475.0745	0.3006994	0.7219097	597.5275	4.727562	0	9	894	470						Frog_fixed.avi	0
11604	696	889.4952	464.5149	0.4495991	0.7283111	596.639	4.604652	0	908.058	475.7597	0.3009785	0.7224802	597.6671	4.733073	0	9	899	470						Frog_fixed.avi	0
11621	697	885.8298	461.1565	0.4497648	0.7287865	596.6541	4.599774	0	900.9941	470.5728	0.3011677	0.7230213	597.6782	4.738124	0	9	893	466						Frog_fixed.avi	0
11637	698	882.6285	475.2676	0.4499063	0.7292606	596.8803	4.58934	0	902.307	474.5275	0.3013569	0.7235869	597.8629	4.742407	0	9	892	475						Frog_fixed.avi	0
11654	699	884.9485	473.5823	0.4500709	0.7298594	596.8885	4.60104	0	906.1586	482.5648	0.3015417	0.7242081	597.8994	4.739411	0	9	896	478						Frog_fixed.avi	0
11671	700	878.8378	473.5316	0.4501691	0.7304832	597.0118	4.598693	0	897.5479	478.4492	0.3016821	0.7248072	598.0736	4.762083	0	9	888	476						Frog_fixed.avi	0
11687	701	854.251	478.7955	0.4503505	0.7311194	597.1386	4.604958	0	880.9539	479.9895	0.3019439	0.7253987	598.2009	4.75247	0	10	868	479						Frog_fixed.avi	0
11704	702	862.1534	497.114	0.4504919	0.7314944	597.1541	4.625349	0	867.9813	515.6711	0.3022068	0.7257764	598.065	4.748902	0	10	865	506						Frog_fixed.avi	0
11721	703	850.1388	494.2888	0.4506121	0.7318196	597.2119	4.631824	0	866.4587	501.5235	0.3022598	0.7260178	598.3325	4.769442	0	10	858	498						Frog_fixed.avi	0
11737	704	846.0522	495.3789	0.4506705	0.7319514	597.2123	4.622846	0	866.0811	507.7063	0.302369	0.7260987	598.3359	4.777669	0	10	856	502						Frog_fixed.avi	0
11754	705	849.6786	491.7222	0.4506904	0.7319678	597.3071	4.639426	0	867.7946	507.1052	0.3023972	0.7261078	598.4101	4.776833	0	10	859	499						Frog_fixed.avi	0
11771	706	849.2032	492.9672	0.4506823	0.7319579	597.3469	4.638277	0	862.7518	510.9855	0.3023968	0.7261035	598.4065	4.760553	0	10	856	502						Frog_fixed.avi	0
11787	707	848.695	495.4996	0.4506292	0.7319463	597.3638	4.638295	0	863.2943	513.3638	0.3023309	0.7261273	598.6152	4.766598	0	10	856	504						Frog_fixed.avi	0
11804	708	849.2239	493.6036	0.4505697	0.7319433	597.4246	4.646873	0	864.4758	499.994	0.3022883	0.7262107	598.6721	4.783382	0	10	857	497						Frog_fixed.avi	0
11821	709	849.9368	493.7419	0.4504797	0.7319211	597.6317	4.643544	0	860.4309	507.8556	0.3022251	0.7262974	598.711	4.778827	0	10	855	501						Frog_fixed.avi	0
11837	710	845.2854	502.3087	0.4503814	0.7318301	597.6568	4.639775	0	864.1865	507.7773	0.3021449	0.7263825	598.7977	4.781322	0	10	855	505						Frog_fixed.avi	0
11854	711	848.6811	495.8785	0.4503019	0.731757	597.712	4.653408	0	863.637	507.7399	0.3020664	0.7264459	598.8323	4.793985	0	10	856	502						Frog_fixed.avi	0
11870	712	848.9843	502.2676	0.4502223	0.7315779	597.7711	4.660845	0	860.9406	508.5114	0.3019669	0.7265176	598.811	4.793385	0	10	855	505						Frog_fixed.avi	0
11887	713	848.9554	498.0526	0.450148	0.7314464	597.7145	4.677934	0	860.8246	504.7896	0.3018855	0.7266141	598.9396	4.793604	0	10	855	501						Frog_fixed.avi	0
11904	714	851.8334	498.4543	0.4501069	0.7313433	597.7894	4.680714	0	861.0993	505.0446	0.3018245	0.7267355	598.956	4.810036	0	10	856	502						Frog_fixed.avi	0
11920	715	850.8951	496.8588	0.4500895	0.7313158	597.8733	4.672576	0	860.8271	501.4436	0.3017942	0.7269486	598.9373	4.799048	0	10	856	499						Frog_fixed.avi	0
11937	716	849.6818	499.2645	0.4501005	0.7313473	597.912	4.679523	0	855.8499	506.6624	0.3017709	0.7271873	598.9233	4.802536	0	10	853	503						Frog_fixed.avi	0
11954	717	845.6393	497.7798	0.4501103	0.7314061	597.9539	4.689727	0	859.322	503.2947	0.3017749	0.7275248	598.8837	4.809729	0	10	852	501						Frog_fixed.avi	0
11970	718	846.1664	500.2181	0.4501319	0.7315065	597.9807	4.70173	0	858.6259	499.7809	0.3017467	0.7278712	598.8071	4.818927	0	10	852	500						Frog_fixed.avi	0
11987	719	846.9396	499.6883	0.4501256	0.7316607	598.296	4.6993	0	860.7603	503.2531	0.3017246	0.7282887	598.6986	4.813234	0	10	854	501						Frog_fixed.avi	0
12004	720	845.5969	500.573	0.450118	0.7317709	598.3771	4.711304	0	860.8967	501.2545	0.3016618	0.728728	598.5847	4.832773	0	10	853	501						Frog_fixed.avi	0
12020	721	844.9956	496.2518	0.4500586	0.7318599	598.4352	4.713415	0	856.9995	504.7345	0.3015361	0.729116	598.4374	4.82475	0	10	851	500						Frog_fixed.avi	0
12037	722	846.5133	493.3189	0.4499352	0.7318476	598.4132	4.723129	0	859.3496	496.3686	0.3013891	0.729484	598.3946	4.842094	0	10	853	495						Frog_fixed.avi	0
12054	723	847.8745	499.3759	0.4497894	0.7317651	598.451	4.723946	0	857.2271	509.5695	0.3011706	0.7297343	598.3428	4.841942	0	10	853	504						Frog_fixed.avi	0
12070	724	844.2896	499.2457	0.4495541	0.7316192	598.6127	4.722363	0	854.6722	510.8963	0.300912	0.7300389	598.3011	4.821997	0	10	849	505						Frog_fixed.avi	0
12087	725	852.1604	496.3271	0.449279	0.7314194	598.6154	4.749181	0	859.6886	504.1838	0.3005979	0.7303152	598.1312	4.847293	0	10	856	500						Frog_fixed.avi	0
12104	726	842.4108	500.9018	0.4489019	0.7312089	598.6514	4.72297	0	857.07	502.2313	0.3002092	0.7304856	598.2418	4.861343	0	10	850	502						Frog_fixed.avi	0
12120	727	848.6418	494.3886	0.4484979	0.7309707	598.7579	4.753115	0	859.961	502.3733	0.2997885	0.7307227	598.2111	4.856362	0	10	854	498						Frog_fixed.avi	0
12137	728	841.6216	501.3768	0.4480149	0.7307077	598.681	4.74987	0	858.1776	503.2832	0.299315	0.7309311	598.2474	4.852304	0	10	850	502						Frog_fixed.avi	0
12154	729	844.2678	499.0989	0.4475088	0.7304167	598.6633	4.757684	0	857.3356	498.3741	0.2988148	0.7310451	598.1994	4.863539	0	10	851	499						Frog_fixed.avi	0
12170	730	846.7831	501.6223	0.4470131	0.7300685	598.8011	4.757758	0	858.4429	502.1245	0.2982628	0.7311259	598.3431	4.885481	0	10	853	502						Frog_fixed.avi	0
12187	731	841.9903	501.5395	0.4464513	0.7297804	598.8046	4.770435	0	856.2687	503.0036	0.29774	0.7311867	598.3636	4.882483	0	10	849	502						Frog_fixed.avi	0
12204	732	846.1481	497.8748	0.4459395	0.7295718	598.855	4.768292	0	854.7585	506.9107	0.2972225	0.7312529	598.4078	4.872255	0	10	850	502						Frog_fixed.avi	0
12220	733	844.6844	502.9066	0.4454608	0.7293338	599.0381	4.773023	0	855.8911	502.2939	0.2967443	0.731366	598.5312	4.879806	0	10	850	503						Frog_fixed.avi	0
12237	734	841.8918	503.6662	0.445015	0.7291396	599.025	4.759321	0	854.6958	508.4604	0.2962853	0.7313985	598.6563	4.882244	0	10	848	506						Frog_fixed.avi	0
12254	735	848.0816	501.8539	0.444644	0.7290205	599.1708	4.783257	0	855.0455	506.5057	0.2959213	0.7314764	598.597	4.883262	0	10	852	504						Frog_fixed.avi	0
12270	736	844.0637	500.9348	0.4443069	0.7289397	599.0944	4.789132	0	857.2747	507.2954	0.2956239	0.7315447	598.6722	4.894852	0	10	851	504						Frog_fixed.avi	0
12287	737	848.1599	500.5003	0.4440123	0.7289094	599.3166	4.793329	0	849.805	508.8104	0.2953072	0.7315755	598.8817	4.892499	0	10	849	505						Frog_fixed.avi	0
12304	738	849.6052	504.0746	0.4437778	0.7288468	599.2524	4.79113	0	858.7291	508.4904	0.2950982	0.7315857	598.8924	4.88703	0	10	854	506						Frog_fixed.avi	0
12320	739	847.0722	502.5115	0.4435594	0.728774	599.6354	4.792036	0	850.0242	505.9376	0.2948503	0.7315707	599.1199	4.894103	0	10	849	504						Frog_fixed.avi	0
12337	740	849.9456	502.3384	0.4433883	0.7286578	599.5814	4.804662	0	858.4409	510.5191	0.2947441	0.7315236	599.0927	4.885428	0	10	854	506						Frog_fixed.avi	0
12353	741	845.7141	503.2484	0.4432257	0.7285526	599.6774	4.792788	0	864.1058	505.2129	0.2946124	0.7315042	599.2926	4.904287	0	10	855	504						Frog_fixed.avi	0
12370	742	850.7563	502.1915	0.4431012	0.7285163	599.905	4.805223	0	861.609	510.5691	0.2944722	0.7315125	599.394	4.891505	0	10	856	506						Frog_fixed.avi	0
12387	743	855.6934	503.4832	0.4429688	0.7284365	599.9611	4.802443	0	854.2358	507.0245	0.2943294	0.731537	599.4557	4.888828	0	11	855	505						Frog_fixed.avi	0
12403	744	881.3024	475.8522	0.4425959	0.7282659	600.1446	4.809648	0	905.6136	483.4266	0.2941086	0.7315139	599.7407	4.912505	0	11	893	480						Frog_fixed.avi	0
12420	745	881.3873	481.8202	0.4423956	0.7281765	600.4536	4.824042	0	877.1597	492.5851	0.2939226	0.731512	600.0577	4.891896	0	11	879	487						Frog_fixed.avi	0
12437	746	875.235	485.2207	0.4421447	0.728143	600.3666	4.800076	0	899.0189	483.5594	0.2937219	0.7316557	600.0054	4.879018	0	11	887	484						Frog_fixed.avi	0
12453	747	884.3276	479.6734	0.4418887	0.7280915	600.6298	4.820537	0	888.2272	486.0712	0.2934158	0.7316645	600.2432	4.90199	0	11	886	483						Frog_fixed.avi	0
12470	748	877.2522	483.2233	0.4415607	0.7279842	600.6468	4.804833	0	892.0137	485.9155	0.2931485	0.7317449	600.2935	4.879528	0	11	885	485						Frog_fixed.avi	0
12487	749	883.5063	481.9333	0.4412473	0.7278491	600.8674	4.810463	0	895.043	487.8422	0.2928408	0.7317744	600.436	4.888778	0	11	889	485						Frog_fixed.avi	0
12503	750	885.6251	484.4017	0.4408925	0.7276126	601.0032	4.823081	0	892.6852	490.7939	0.2924789	0.7317761	600.6664	4.873878	0	11	889	488						Frog_fixed.avi	0
12520	751	882.6077	486.3664	0.4405046	0.7274792	601.0477	4.817622	0	896.5216	488.065	0.2921521	0.731863	600.706	4.877198	0	11	890	487						Frog_fixed.avi	0
12537	752	891.9433	487.9409	0.4401544	0.7273992	601.1145	4.8257	0	891.3126	495.9519	0.2917909	0.7319601	600.83	4.884264	0	11	892	492						Frog_fixed.avi	0
12553	753	888.0098	479.2715	0.4397671	0.727385	601.2775	4.838876	0	894.4919	490.9716	0.2914107	0.732252	600.8894	4.874878	0	11	891	485						Frog_fixed.avi	0
12570	754	886.6082	484.3202	0.439339	0.7274472	601.3455	4.82681	0	897.8146	482.9735	0.29101	0.7325436	601.1641	4.870567	0	11	892	484						Frog_fixed.avi	0
12587	755	889.1351	487.8994	0.4389148	0.7275761	601.4743	4.828526	0	892.7844	496.2177	0.2905924	0.7329223	601.2665	4.880099	0	11	891	492						Frog_fixed.avi	0
12603	756	889.1628	484.1862	0.4384574	0.7277784	601.5191	4.834548	0	894.4778	495.8163	0.2901843	0.7333232	601.2572	4.876985	0	11	892	490						Frog_fixed.avi	0
12620	757	886.6581	482.7227	0.4380194	0.7280309	601.5765	4.832755	0	891.6423	494.5803	0.2897447	0.7337974	601.2856	4.875193	0	11	889	489						Frog_fixed.avi	0
12637	758	882.7593	488.6464	0.4375879	0.7283314	601.613	4.824545	0	890.9359	493.5272	0.2893373	0.7343615	601.2084	4.877811	0	11	887	491						Frog_fixed.avi	0
12653	759	890.0035	481.9859	0.437198	0.7287478	601.5762	4.833666	0	897.9402	491.1819	0.2889427	0.7349924	601.3398	4.85561	0	11	894	487						Frog_fixed.avi	0
12670	760	889.889	488.3123	0.4367917	0.7291661	601.541	4.828876	0	887.6657	500.5589	0.2885143	0.7356201	601.4315	4.868718	0	11	889	494						Frog_fixed.avi	0
12687	761	879.9037	489.4958	0.436387	0.7296581	601.5583	4.818823	0	888.7974	496.1711	0.288149	0.7363104	601.3699	4.868079	0	11	884	493						Frog_fixed.avi	0
12703	762	884.7803	488.6096	0.4360495	0.7301213	601.5844	4.826061	0	886.94	502.0761	0.2877819	0.7368691	601.2661	4.871066	0	11	886	495						Frog_fixed.avi	0
12720	763	887.8284	487.6118	0.4357093	0.7305297	601.5724	4.824625	0	891.4853	495.8866	0.2874264	0.7374458	601.2969	4.845336	0	11	890	492						Frog_fixed.avi	0
12737	764	885.1575	490.136	0.4353264	0.7308943	601.5347	4.81571	0	892.1921	492.8839	0.2870593	0.7378585	601.3071	4.863399	0	11	889	492						Frog_fixed.avi	0
12753	765	883.3613	486.5622	0.4349712	0.7311209	601.4219	4.81117	0	888.7579	495.2678	0.2866993	0.7381329	601.2635	4.866971	0	11	886	491						Frog_fixed.avi	0
12770	766	893.9943	487.0281	0.434675	0.7312105	601.5289	4.835682	0	894.7816	499.5673	0.2863699	0.7382964	601.2203	4.863096	0	11	894	493						Frog_fixed.avi	0
12787	767	891.5706	494.7226	0.434312	0.7312405	601.4439	4.820169	0	889.6738	503.0129	0.2859985	0.7383854	601.2401	4.85106	0	11	891	499						Frog_fixed.avi	0
12803	768	887.6873	484.7629	0.4339437	0.7312587	601.4027	4.83112	0	886.7502	507.3541	0.2856426	0.7384286	601.1261	4.855621	0	11	887	496						Frog_fixed.avi	0
12820	769	890.3846	490.3954	0.433609	0.731217	601.3398	4.826775	0	890.925	503.9995	0.2852748	0.7384804	601.0636	4.862372	0	11	891	497						Frog_fixed.avi	0
12837	770	890.3699	489.4456	0.433217	0.7311941	601.4359	4.836044	0	889.1371	503.261	0.2848846	0.7385814	600.9279	4.853956	0	11	890	496						Frog_fixed.avi	0
12853	771	892.9699	492.4841	0.4327874	0.7311834	601.4576	4.823376	0	886.8601	507.4588	0.2844521	0.7386543	601.1375	4.842854	0	11	890	500						Frog_fixed.avi	0
12870	772	887.8862	489.2197	0.4323383	0.7311439	601.38	4.826516	0	890.5842	501.4682	0.2840273	0.7387919	601.0407	4.847875	0	11	889	495						Frog_fixed.avi	0
12887	773	887.064	492.6576	0.4318792	0.7310339	601.2861	4.82388	0	891.7661	502.386	0.2835717	0.7388485	601.0494	4.862779	0	11	889	498						Frog_fixed.avi	0
12903	774	888.7576	494.4281	0.4314255	0.730952	601.2495	4.823522	0	891.0106	499.5898	0.2831234	0.7389593	601.056	4.870539	0	11	890	497						Frog_fixed.avi	0
12920	775	889.2502	495.6176	0.430973	0.7308548	601.3	4.825141	0	889.9728	500.5606	0.2826729	0.739043	601.0393	4.865008	0	11	890	498						Frog_fixed.avi	0
12936	776	887.1078	495.2271	0.430508	0.7307752	601.3549	4.821839	0	887.7353	503.3521	0.2822275	0.7391227	601.0154	4.866934	0	11	887	499						Frog_fixed.avi	0
12953	777	892.9008	496.2823	0.4300829	0.7307533	601.2417	4.818548	0	888.1216	512.782	0.2817713	0.7392525	601.0413	4.854388	0	11	891	505						Frog_fixed.avi	0
12970	778	898.0163	500.8424	0.4296106	0.7308411	601.1576	4.815848	0	900.0112	502.5016	0.2813602	0.7396123	601.1233	4.857384	0	11	899	502						Frog_fixed.avi	0
12986	779	910.9684	520.631	0.4290149	0.7311414	601.1183	4.818035	0	909.6668	527.3339	0.280874	0.7399177	601.2198	4.857851	0	11	910	524						Frog_fixed.avi	0
13003	780	907.2745	519.3337	0.4286105	0.7312831	601.1879	4.818136	0	908.5272	530.6278	0.2804338	0.7401981	601.1926	4.863702	0	11	908	525						Frog_fixed.avi	0
13020	781	908.8268	521.1752	0.4281749	0.7315241	601.2111	4.816929	0	908.6956	529.516	0.2799872	0.7406235	601.3309	4.854976	0	11	909	525						Frog_fixed.avi	0
13036	782	908.0697	519.0701	0.4277779	0.7318257	601.2691	4.812591	0	914.8071	525.4797	0.279607	0.7410701	601.2896	4.857506	0	11	911	522						Frog_fixed.avi	0
13053	783	907.6847	525.5562	0.4273981	0.7320866	601.1956	4.805573	0	907.199	530.1802	0.279248	0.7415094	601.1903	4.860563	0	11	907	528						Frog_fixed.avi	0
13070	784	907.7583	527.6174	0.4270935	0.7324374	601.163	4.80142	0	908.1925	536.9146	0.2789175	0.7419	601.308	4.867797	0	11	908	532						Frog_fixed.avi	0
13086	785	907.6104	522.8929	0.4267733	0.7327513	601.3094	4.814734	0	910.7486	526.9273	0.2786327	0.7423753	601.2935	4.858402	0	11	909	525						Frog_fixed.avi	0
13103	786	898.6405	526.6227	0.4264694	0.7330039	601.2014	4.801983	0	903.6602	534.2637	0.2783451	0.7426332	601.3568	4.870914	0	11	901	530						Frog_fixed.avi	0
13120	787	907.6085	520.1686	0.4262408	0.733232	601.3198	4.809558	0	910.8422	528.7405	0.2780967	0.7429355	601.4222	4.852652	0	11	909	524						Frog_fixed.avi	0
13136	788	907.9921	526.4926	0.4260154	0.7333963	601.1597	4.813301	0	909.8185	539.3502	0.2778605	0.743121	601.4234	4.870412	0	11	909	533						Frog_fixed.avi	0
13153	789	905.9635	522.5558	0.4257545	0.7336407	601.3927	4.800766	0	906.834	533.6684	0.2776136	0.7432603	601.4346	4.866874	0	11	906	528						Frog_fixed.avi	0
13170	790	898.8196	528.9444	0.4255341	0.7337963	601.4673	4.794304	0	912.8985	522.3379	0.2774131	0.7434672	601.5704	4.871735	0	11	906	526						Frog_fixed.avi	0
13186	791	907.3665	528.5085	0.4253773	0.7339395	601.4699	4.803292	0	909.0551	520.7321	0.2772228	0.743598	601.6876	4.874807	0	11	908	525						Frog_fixed.avi	0
13203	792	905.6547	522.424	0.425209	0.7340521	601.4992	4.817686	0	908.8079	530.9715	0.2770363	0.7436293	601.5567	4.888305	0	11	907	527						Frog_fixed.avi	0
13220	793	901.9694	523.8878	0.4250066	0.7340818	601.5426	4.798881	0	910.6637	523.4056	0.2768553	0.7437007	601.669	4.87587	0	11	906	524						Frog_fixed.avi	0
13236	794	900.5562	526.2877	0.424801	0.7341015	601.5951	4.799945	0	914.4487	520.627	0.2766587	0.7437171	601.7691	4.877806	0	11	908	523						Frog_fixed.avi	0
13253	795	902.9851	525.5069	0.4246084	0.7341126	601.6041	4.801265	0	904.0692	531.3094	0.2764283	0.7437243	601.7376	4.874896	0	11	904	528						Frog_fixed.avi	0
13270	796	898.3872	530.6245	0.4243553	0.7341375	601.8192	4.806993	0	908.0123	527.5001	0.2762061	0.7437824	601.7953	4.883498	0	11	903	529						Frog_fixed.avi	0
13286	797	904.6758	518.3329	0.4241287	0.7342147	601.8318	4.814625	0	905.567	529.8437	0.2759277	0.7439113	601.8705	4.888606	0	11	905	524						Frog_fixed.avi	0
13303	798	897.1627	528.2416	0.4237911	0.7342375	601.9402	4.809433	0	905.1947	535.8774	0.275657	0.7440666	601.8907	4.872313	0	11	901	532						Frog_fixed.avi	0
13320	799	901.342	529.4888	0.423494	0.7343717	602.1544	4.797635	0	904.6176	529.2255	0.2753419	0.7443622	601.8937	4.889814	0	11	903	529						Frog_fixed.avi	0
13336	800	901.1509	529.3455	0.4231419	0.7344269	602.1169	4.803863	0	903.422	529.2744	0.2749731	0.7446188	602.0326	4.881086	0	11	902	529						Frog_fixed.avi	0
13353	801	898.3033	530.5535	0.4226868	0.7345047	602.1943	4.813721	0	901.0346	533.0916	0.2745555	0.7448636	602.0466	4.88526	0	11	900	532						Frog_fixed.avi	0
13370	802	902.129	528.3788	0.4222323	0.7346505	602.387	4.804983	0	908.5998	527.4671	0.274107	0.7452539	602.2172	4.880627	0	11	905	528						Frog_fixed.avi	0
13386	803	901.4743	528.9249	0.4216976	0.7348426	602.4901	4.799661	0	902.8203	533.608	0.273581	0.7455694	602.3365	4.875902	0	11	902	531						Frog_fixed.avi	0
13403	804	877.6379	500.5061	0.4211456	0.734908	602.6183	4.808708	0	900.9435	497.5203	0.2731521	0.7458314	602.4863	4.875544	0	11	889	499						Frog_fixed.avi	0
13420	805	880.564	487.378	0.4205629	0.7351238	602.7496	4.78959	0	896.4133	488.7792	0.2727495	0.7461456	602.4529	4.874864	0	11	888	488						Frog_fixed.avi	0
13436	806	877.7997	491.4375	0.4199739	0.7354652	602.8111	4.797251	0	897.657	489.4569	0.2721146	0.7466774	602.5639	4.860872	0	11	888	490						Frog_fixed.avi	0
13453	807	879.2187	482.5159	0.4194227	0.7358907	602.9441	4.790327	0	893.6451	489.9608	0.2715262	0.7471395	602.7303	4.839312	0	11	886	486						Frog_fixed.avi	0
13470	808	877.0739	490.1322	0.4188856	0.7361451	602.9739	4.783689	0	894.3345	492.5645	0.2709911	0.7475427	602.7849	4.844363	0	11	886	491						Frog_fixed.avi	0
13486	809	873.9899	491.8513	0.4183527	0.7364353	602.9891	4.767699	0	890.5301	491.0395	0.2704791	0.7479181	602.8371	4.837214	0	11	882	491						Frog_fixed.avi	0
13503	810	873.0161	483.8269	0.4178762	0.7367196	603.1234	4.773675	0	889.674	486.2146	0.2700033	0.748295	602.8858	4.821162	0	11	881	485						Frog_fixed.avi	0
13520	811	872.9663	488.9552	0.4174236	0.7369121	603.1622	4.768049	0	890.7837	490.993	0.2695518	0.7485878	603.0969	4.828539	0	11	882	490						Frog_fixed.avi	0
13536	812	875.9289	491.3391	0.4170262	0.7371368	603.3033	4.773131	0	885.8994	495.1438	0.2691691	0.7488441	603.1192	4.827352	0	11	881	493						Frog_fixed.avi	0
13553	813	874.0138	482.7216	0.4166639	0.7374091	603.3928	4.761494	0	897.1295	485.7882	0.2688515	0.749252	603.2564	4.823021	0	11	886	484						Frog_fixed.avi	0
13570	814	878.8557	485.0605	0.4163536	0.7376004	603.4244	4.757846	0	894.5096	493.9043	0.2685305	0.7495161	603.3063	4.819999	0	11	887	489						Frog_fixed.avi	0
13586	815	873.6287	492.0862	0.4160029	0.7377487	603.4706	4.750178	0	889.7153	490.4677	0.2682178	0.7497682	603.2842	4.805971	0	11	882	491						Frog_fixed.avi	0
13603	816	874.7324	488.6056	0.4157041	0.7379076	603.6937	4.746689	0	894.3033	485.6013	0.267939	0.7500708	603.5309	4.815156	0	11	885	487						Frog_fixed.avi	0
13620	817	869.3696	488.0251	0.4154037	0.7380651	603.5985	4.747278	0	892.3331	488.6887	0.2676328	0.7502676	603.7698	4.812446	0	11	881	488						Frog_fixed.avi	0
13636	818	876.3824	484.7631	0.4151191	0.7382784	603.9797	4.73878	0	890.3631	496.0089	0.2673537	0.7504721	603.7298	4.806547	0	11	883	490						Frog_fixed.avi	0
13653	819	871.3705	489.2932	0.4147971	0.7384232	604.0014	4.730939	0	891.8188	489.5219	0.267096	0.7508629	603.8918	4.81004	0	11	882	489						Frog_fixed.avi	0
13669	820	875.3771	494.1928	0.4145266	0.7386286	603.9905	4.735106	0	893.134	495.1589	0.266827	0.7511333	603.871	4.805009	0	11	884	495						Frog_fixed.avi	0
13686	821	871.9761	493.3028	0.4142213	0.7389039	604.137	4.724682	0	894.5742	484.5258	0.2665507	0.7515836	604.0648	4.80252	0	11	883	489						Frog_fixed.avi	0
13703	822	876.4218	492.2357	0.4139436	0.7391875	604.1469	4.724174	0	894.0681	493.1047	0.2662657	0.75187	604.1091	4.802689	0	11	885	493						Frog_fixed.avi	0
13719	823	875.8198	492.6777	0.4136268	0.7394177	604.3008	4.726548	0	887.8253	495.6831	0.2659714	0.7521879	604.0481	4.787811	0	11	882	494						Frog_fixed.avi	0
13736	824	871.2684	492.3126	0.413336	0.7396851	604.3428	4.71767	0	892.3064	491.5173	0.2657201	0.7525563	604.1917	4.781831	0	11	882	492						Frog_fixed.avi	0
13753	825	877.6828	490.2254	0.4130768	0.7399968	604.395	4.729813	0	885.5677	496.3374	0.2654429	0.7528479	604.2369	4.776684	0	11	882	493						Frog_fixed.avi	0
13769	826	877.9457	492.8	0.4128391	0.7402895	604.4688	4.720977	0	893.528	489.9977	0.265261	0.7533319	604.3057	4.791258	0	11	886	491						Frog_fixed.avi	0
13786	827	876.1828	490.65	0.4126316	0.7406702	604.5251	4.717626	0	890.7714	500.0836	0.265067	0.7536661	604.3586	4.77581	0	11	883	495						Frog_fixed.avi	0
13803	828	877.1891	493.4141	0.4124659	0.7409373	604.4891	4.713438	0	893.0822	493.8082	0.2649054	0.7541137	604.4603	4.786407	0	11	885	494						Frog_fixed.avi	0
13819	829	874.4137	491.9749	0.4123044	0.7412246	604.568	4.715652	0	892.1426	495.1776	0.2647378	0.7543728	604.4502	4.77506	0	11	883	494						Frog_fixed.avi	0
13836	830	878.4696	494.9969	0.4121628	0.7414498	604.5729	4.721894	0	891.8969	488.6756	0.2646509	0.7546924	604.483	4.764078	0	11	885	492						Frog_fixed.avi	0
13853	831	878.1493	493.402	0.412095	0.7416435	604.6156	4.719135	0	893.7104	493.2413	0.2645646	0.754891	604.5394	4.774127	0	11	886	493						Frog_fixed.avi	0
13869	832	883.241	499.9093	0.4120152	0.7417864	604.6766	4.712806	0	890.6439	494.9013	0.2645037	0.7550514	604.5243	4.775008	0	11	887	497						Frog_fixed.avi	0
13886	833	864.8772	476.7007	0.4119317	0.7418182	604.6641	4.708123	0	891.3622	464.5933	0.2645303	0.7550971	604.5121	4.771641	0	11	878	471						Frog_fixed.avi	0
13903	834	880.2784	481.7448	0.4118544	0.741931	604.7499	4.729883	0	887.3901	480.8451	0.2644911	0.7551628	604.5759	4.765803	0	11	884	481						Frog_fixed.avi	0
13919	835	875.2141	480.1638	0.411853	0.7420905	604.7103	4.715376	0	891.1079	481.2037	0.2644341	0.7552858	604.5803	4.779706	0	11	883	481						Frog_fixed.avi	0
13936	836	876.442	484.0504	0.4118282	0.7421641	604.7303	4.71326	0	893.1561	477.4322	0.264435	0.7553506	604.5671	4.767768	0	11	885	481						Frog_fixed.avi	0
13953	837	881.4716	474.4715	0.411843	0.7422803	604.7475	4.722383	0	889.6023	481.2171	0.2644404	0.7554015	604.6053	4.768142	0	11	886	478						Frog_fixed.avi	0
13969	838	876.2966	479.4934	0.4118785	0.7423338	604.7491	4.722482	0	891.3712	482.4872	0.2644798	0.7553948	604.5739	4.770218	0	11	884	481						Frog_fixed.avi	0
13986	839	880.9551	479.5257	0.4119858	0.742413	604.6115	4.712923	0	891.9233	471.4137	0.2645412	0.7555294	604.569	4.772723	0	11	886	475						Frog_fixed.avi	0
14003	840	878.3869	483.8598	0.4120625	0.7424959	604.635	4.725137	0	894.1426	475.3145	0.2646306	0.7555914	604.5194	4.776429	0	11	886	480						Frog_fixed.avi	0
14019	841	877.9914	483.8241	0.4121668	0.7425632	604.5101	4.727014	0	894.7311	477.7379	0.2647075	0.7556334	604.5259	4.775655	0	11	886	481						Frog_fixed.avi	0
14036	842	880.6556	483.1054	0.4122865	0.7426275	604.3833	4.744346	0	893.1231	477.6684	0.2648304	0.7557132	604.3379	4.784015	0	11	887	480						Frog_fixed.avi	0
14052	843	882.0181	485.2473	0.4124291	0.7427012	604.4479	4.746346	0	896.0443	476.9773	0.2649537	0.7558284	604.3408	4.788809	0	11	889	481						Frog_fixed.avi	0
14069	844	882.3322	484.0168	0.4125794	0.7428647	604.3353	4.738447	0	898.0676	476.6378	0.2650718	0.7559543	604.2378	4.788139	0	11	890	480						Frog_fixed.avi	0
14086	845	878.3045	483.5	0.4126813	0.7429854	604.2717	4.748881	0	892.0026	477.6714	0.2651516	0.7560652	604.2114	4.790165	0	11	885	481						Frog_fixed.avi	0
14102	846	881.6299	479.3747	0.4128385	0.7431796	604.0107	4.749791	0	896.9168	471.6659	0.2652867	0.7563545	604.0602	4.800351	0	11	889	476						Frog_fixed.avi	0
14119	847	878.8172	487.7646	0.4129982	0.743363	603.9826	4.740027	0	898.2004	476.8613	0.2654253	0.7566002	603.9082	4.794745	0	11	889	482						Frog_fixed.avi	0
14136	848	880.0074	486.3913	0.4131466	0.7435829	603.9434	4.747982	0	893.9537	480.2616	0.2655416	0.7567994	603.7599	4.808918	0	11	887	483						Frog_fixed.avi	0
14152	849	881.4728	485.887	0.4132986	0.7437895	603.7675	4.758437	0	892.0616	476.8508	0.2656499	0.7569727	603.763	4.797453	0	11	887	481						Frog_fixed.avi	0
14169	850	880.1305	484.1081	0.4134553	0.7439122	603.6786	4.758366	0	898.4723	483.3879	0.2657832	0.7570463	603.5843	4.809855	0	11	889	484						Frog_fixed.avi	0
14186	851	879.9835	482.1982	0.4136061	0.7439895	603.6799	4.767178	0	901.8189	469.1532	0.2659206	0.7571347	603.5192	4.81757	0	11	891	476						Frog_fixed.avi	0
14202	852	880.0884	483.1076	0.4137724	0.7439701	603.5084	4.770602	0	894.4442	480.4702	0.2660401	0.7570075	603.324	4.805189	0	11	887	482						Frog_fixed.avi	0
14219	853	876.994	490.4328	0.4139232	0.7438742	603.3472	4.759037	0	893.7629	480.2132	0.266158	0.7569075	603.2859	4.811303	0	11	885	485						Frog_fixed.avi	0
14236	854	879.9375	484.9879	0.4140643	0.7439095	603.3942	4.77113	0	896.7971	480.6067	0.2663185	0.7568856	603.2079	4.812804	0	11	888	483						Frog_fixed.avi	0
14252	855	881.9246	481.2038	0.4142275	0.7439656	603.3396	4.772926	0	900.1525	483.9629	0.266421	0.7568964	603.198	4.81247	0	11	891	483						Frog_fixed.avi	0
14269	856	876.9965	486.7651	0.414338	0.744028	603.1921	4.774935	0	898.9651	479.3687	0.2665201	0.7569991	603.0659	4.812369	0	11	888	483						Frog_fixed.avi	0
14286	857	873.1432	490.372	0.4144107	0.7441205	603.0779	4.761525	0	901.9979	477.2698	0.2665814	0.7571634	603.0898	4.807065	0	11	888	484						Frog_fixed.avi	0
14302	858	869.2333	489.3821	0.4144701	0.7442403	603.0001	4.767619	0	897.9596	481.5737	0.2666332	0.7572792	602.913	4.824016	0	11	884	485						Frog_fixed.avi	0
14319	859	874.3041	490.1198	0.4145486	0.7444046	602.9813	4.768955	0	897.8683	476.9183	0.2666847	0.7574679	602.8137	4.828434	0	11	886	484						Frog_fixed.avi	0
14336	860	872.2521	488.5627	0.4146075	0.7445785	602.9489	4.777113	0	896.8729	476.9065	0.2667203	0.757625	602.7191	4.831508	0	11	885	483						Frog_fixed.avi	0
14352	861	873.2572	480.5293	0.4146626	0.7447984	602.8644	4.791247	0	896.5743	486.4065	0.2667705	0.7578167	602.5937	4.833479	0	11	885	483						Frog_fixed.avi	0
14369	862	869.9681	487.1222	0.4147159	0.7450327	602.7895	4.785488	0	899.5934	478.6502	0.266826	0.7581722	602.6942	4.83694	0	11	885	483						Frog_fixed.avi	0
14386	863	873.1346	483.8317	0.4147971	0.7453188	602.6373	4.790544	0	896.3321	485.5583	0.2668571	0.7584462	602.4985	4.835989	0	11	885	485						Frog_fixed.avi	0
14402	864	875.4368	486.9861	0.4148604	0.745605	602.6888	4.772748	0	903.4058	471.7714	0.2669173	0.7588789	602.6375	4.824915	0	11	889	479						Frog_fixed.avi	0
14419	865	870.4375	485.7632	0.4149012	0.745802	602.6223	4.778957	0	900.9167	475.2556	0.2669583	0.7591433	602.4406	4.841664	0	11	886	481						Frog_fixed.avi	0
14436	866	873.0018	483.9337	0.4149634	0.7460112	602.4188	4.77914	0	901.7932	481.2523	0.267001	0.7593373	602.3391	4.817266	0	11	887	483						Frog_fixed.avi	0
14452	867	872.0215	485.9034	0.415017	0.7461994	602.4804	4.781264	0	900.4328	486.4706	0.2670628	0.7595102	602.2455	4.82011	0	11	886	486						Frog_fixed.avi	0
14469	868	867.4183	488.8138	0.4150891	0.7463123	602.3174	4.779487	0	901.2021	484.794	0.2671264	0.7596561	602.2636	4.831636	0	11	884	487						Frog_fixed.avi	0
14486	869	869.2505	485.3097	0.4151843	0.746442	602.189	4.775729	0	905.1528	474.1842	0.2672119	0.7598155	602.1736	4.819012	0	11	887	480						Frog_fixed.avi	0
14502	870	872.0303	483.5675	0.415304	0.7465216	602.3293	4.775267	0	908.5132	477.5909	0.2673185	0.7599046	602.2278	4.835517	0	11	890	481						Frog_fixed.avi	0
14519	871	869.1648	484.3333	0.4154132	0.7466087	602.4219	4.781567	0	898.6743	479.6099	0.2674293	0.7599783	602.1397	4.823606	0	11	884	482						Frog_fixed.avi	0
14536	872	869.0431	486.0553	0.4155281	0.7466625	602.3485	4.776779	0	899.3906	476.3874	0.2675367	0.7600296	602.2457	4.830172	0	11	884	481						Frog_fixed.avi	0
14552	873	863.3942	483.5164	0.4156282	0.7467043	602.3258	4.782029	0	904.7055	480.232	0.2676701	0.7600897	602.1418	4.834142	0	11	884	482						Frog_fixed.avi	0
14569	874	866.1648	482.499	0.4157587	0.7467383	602.176	4.78501	0	904.1199	484.1215	0.2677737	0.7600928	602.1692	4.820812	0	11	885	483						Frog_fixed.avi	0
14586	875	869.3765	486.9623	0.4158857	0.7467384	602.3365	4.772116	0	902.7334	481.0999	0.2678856	0.76008	602.1073	4.837698	0	11	886	484						Frog_fixed.avi	0
14602	876	869.2549	489.0854	0.4160044	0.7467061	602.3851	4.767735	0	900.8102	477.1856	0.2679952	0.7600614	602.2372	4.835903	0	11	885	483						Frog_fixed.avi	0
14619	877	864.2483	483.6711	0.416113	0.7466574	602.4027	4.77459	0	905.6553	481.4231	0.2681412	0.7599981	602.2302	4.817599	0	11	885	483						Frog_fixed.avi	0
14636	878	871.6574	480.3435	0.4162908	0.7465993	602.4233	4.785454	0	905.0918	480.9515	0.2682804	0.759921	602.2327	4.818052	0	11	888	481						Frog_fixed.avi	0
14652	879	866.8882	484.3884	0.4164404	0.7465771	602.6387	4.786509	0	905.2333	476.9173	0.2684282	0.7598898	602.3217	4.827839	0	11	886	481						Frog_fixed.avi	0
14669	880	868.6689	483.4449	0.4165967	0.7465564	602.4804	4.770481	0	903.8049	478.3977	0.2685947	0.75988	602.3458	4.827208	0	11	886	481						Frog_fixed.avi	0
14685	881	872.9647	485.3897	0.4167797	0.7465587	602.5097	4.761132	0	903.8182	480.3081	0.2687491	0.7598825	602.2778	4.822564	0	11	888	483						Frog_fixed.avi	0
14702	882	869.6371	482.8168	0.4169334	0.7465402	602.5935	4.771967	0	900.5068	479.2538	0.2688814	0.7598747	602.2708	4.834949	0	11	885	481						Frog_fixed.avi	0
14719	883	865.7099	480.8706	0.4170507	0.746532	602.604	4.772669	0	901.8452	478.0561	0.269011	0.7598718	602.3784	4.827481	0	11	884	479						Frog_fixed.avi	0
14735	884	869.9824	483.8039	0.4171915	0.7465423	602.4159	4.774066	0	904.2137	479.086	0.2691436	0.7598792	602.256	4.821336	0	11	887	481						Frog_fixed.avi	0
14752	885	873.0464	483.7517	0.4173022	0.7465991	602.5643	4.774141	0	906.6232	477.2654	0.2692377	0.7599229	602.1998	4.827122	0	11	890	481						Frog_fixed.avi	0
14769	886	868.6498	483.7886	0.4173752	0.7466774	602.6633	4.78072	0	905.5021	479.8152	0.2693038	0.7600101	602.2018	4.820916	0	11	887	482						Frog_fixed.avi	0
14785	887	873.0969	481.6572	0.4174322	0.7467156	602.6193	4.784962	0	907.1634	485.5598	0.2693422	0.7600909	602.1517	4.825094	0	11	890	484						Frog_fixed.avi	0
14802	888	869.1851	480.318	0.4174451	0.7467471	602.6088	4.791628	0	903.8516	487.295	0.2693653	0.7602119	602.0814	4.821262	0	11	887	484						Frog_fixed.avi	0
14819	889	871.1768	486.6155	0.417422	0.7467679	602.4828	4.781559	0	907.362	481.945	0.269338	0.7604175	602.0633	4.820061	0	11	889	484						Frog_fixed.avi	0
14835	890	875.343	482.1403	0.4173058	0.746818	602.3589	4.780782	0	909.3176	477.3423	0.2692126	0.7605543	602.0093	4.833114	0	11	892	480						Frog_fixed.avi	0
14852	891	868.37	483.9083	0.4170896	0.7467514	602.2761	4.795597	0	903.7245	483.1527	0.2689955	0.7606684	602.0411	4.835902	0	11	886	484						Frog_fixed.avi	0
14869	892	868.2573	484.4056	0.4168	0.7466698	602.0782	4.793111	0	907.5007	478.8075	0.2687025	0.7608206	601.8031	4.833863	0	11	888	482						Frog_fixed.avi	0
14885	893	875.158	484.7434	0.4164811	0.7465976	602.1862	4.802814	0	905.8886	487.3376	0.2683428	0.761048	601.6579	4.830229	0	11	891	486						Frog_fixed.avi	0
14902	894	872.2278	478.3998	0.4161104	0.7464839	601.9763	4.801597	0	903.8297	486.8218	0.2679426	0.7613968	601.683	4.833539	0	11	888	483						Frog_fixed.avi	0
14919	895	866.4756	481.1494	0.415708	0.7463071	601.9069	4.809161	0	904.5294	491.084	0.2675728	0.7616638	601.4439	4.842074	0	11	886	486						Frog_fixed.avi	0
14935	896	867.3801	485.3961	0.4153183	0.7462027	601.881	4.818255	0	896.4411	492.4339	0.2671735	0.7618508	601.2335	4.851873	0	11	882	489						Frog_fixed.avi	0
14952	897	866.442	478.9735	0.4149342	0.7461134	601.6824	4.824553	0	899.5294	484.1231	0.2667869	0.7620409	601.2238	4.863028	0	11	883	482						Frog_fixed.avi	0
14969	898	869.8209	481.1415	0.4145949	0.7461155	601.5002	4.817044	0	899.9026	490.1543	0.2663921	0.7621166	601.1999	4.848572	0	11	885	486						Frog_fixed.avi	0
14985	899	867.2545	481.8719	0.4142334	0.7461316	601.4508	4.826838	0	903.7136	486.9703	0.2660387	0.7622057	601.0908	4.864647	0	11	885	484						Frog_fixed.avi	0
15002	900	868.4935	485.5186	0.4139325	0.7461696	601.1971	4.829612	0	903.1684	481.7934	0.2657045	0.7621952	600.8749	4.874935	0	11	886	484						Frog_fixed.avi	0
15019	901	869.2779	485.74	0.4136734	0.7462319	601.1041	4.851686	0	900.9435	480.5226	0.2654181	0.7622145	600.7692	4.868763	0	11	885	483						Frog_fixed.avi	0
15035	902	869.6097	483.7455	0.413479	0.7463055	600.9233	4.847997	0	904.2616	487.4719	0.2651744	0.7621865	600.5823	4.881545	0	11	887	486						Frog_fixed.avi	0
15052	903	868.3075	478.4999	0.4132875	0.7463947	600.8453	4.867373	0	899.1053	487.2606	0.2649575	0.7620929	600.4378	4.876362	0	11	884	483						Frog_fixed.avi	0
15069	904	865.6251	477.6804	0.4131449	0.7464315	600.6929	4.872686	0	901.7798	487.6849	0.2647884	0.7620767	600.242	4.892231	0	11	884	483						Frog_fixed.avi	0
15085	905	863.5164	483.5665	0.4130416	0.74648	600.3983	4.861725	0	901.6084	496.7029	0.2646562	0.7619696	600.043	4.892104	0	11	883	490						Frog_fixed.avi	0
15102	906	869.7022	487.8174	0.4129751	0.746543	600.2579	4.865039	0	901.6727	490.7388	0.2645381	0.7620168	599.9042	4.905682	0	11	886	489						Frog_fixed.avi	0
15119	907	871.2324	483.8343	0.4129367	0.7465966	600.1025	4.889952	0	902.1556	491.2293	0.2644521	0.7620271	599.8156	4.905621	0	11	887	488						Frog_fixed.avi	0
15135	908	869.2748	486.1636	0.4129108	0.7465873	599.9374	4.876009	0	900.4157	487.9431	0.2643853	0.7620465	599.6122	4.914081	0	11	885	487						Frog_fixed.avi	0
15152	909	872.5912	485.3633	0.4128932	0.7465152	599.7542	4.898676	0	905.8029	482.0124	0.2643498	0.7619753	599.413	4.913552	0	11	889	484						Frog_fixed.avi	0
15169	910	870.4673	488.4676	0.412914	0.7463954	599.6129	4.894752	0	901.456	493.1045	0.2643343	0.7617509	599.3402	4.929934	0	11	886	491						Frog_fixed.avi	0
15185	911	863.678	489.8172	0.4129645	0.7462	599.4974	4.902567	0	905.7847	486.5084	0.2643921	0.7615869	599.0941	4.938421	0	11	885	488						Frog_fixed.avi	0
15202	912	870.4846	492.5866	0.4130659	0.7459614	599.3076	4.909016	0	903.1823	492.0175	0.2644512	0.7613495	598.9769	4.940208	0	11	887	492						Frog_fixed.avi	0
15219	913	863.6187	490.5579	0.4131692	0.7458125	599.1992	4.919013	0	903.0087	485.0697	0.2645551	0.7611745	598.9123	4.955294	0	11	883	488						Frog_fixed.avi	0
15235	914	864.9457	486.5479	0.4133394	0.7456454	598.9243	4.921104	0	900.5613	494.8077	0.2646799	0.7608872	598.7651	4.95737	0	11	883	491						Frog_fixed.avi	0
15252	915	-1280	-1024	-1	-1	-1	-1	4	-1280	-1024	-1	-1	-1	-1	4		0	0						Frog_fixed.avi	0
15269	916	-1280	-1024	-1	-1	-1	-1	4	-1280	-1024	-1	-1	-1	-1	4		0	0						Frog_fixed.avi	0
15285	917	-1280	-1024	-1	-1	-1	-1	4	-1280	-1024	-1	-1	-1	-1	4		0	0						Frog_fixed.avi	0
15302	918	-1280	-1024	-1	-1	-1	-1	4	-1280	-1024	-1	-1	-1	-1	4		0	0						Frog_fixed.avi	0
15318	919	-1280	-1024	-1	-1	-1	-1	4	-1280	-1024	-1	-1	-1	-1	4		0	0						Frog_fixed.avi	0
15335	920	-1280	-1024	-1	-1	-1	-1	4	-1280	-1024	-1	-1	-1	-1	4		0	0						Frog_fixed.avi	0
15352	921	-1280	-1024	-1	-1	-1	-1	4	-1280	-1024	-1	-1	-1	-1	4		0	0						Frog_fixed.avi	0
15368	922	-1280	-1024	-1	-1	-1	-1	4	-1280	-1024	-1	-1	-1	-1	4		0	0						Frog_fixed.avi	0
15385	923	-1280	-1024	-1	-1	-1	-1	4	-1280	-1024	-1	-1	-1	-1	4		0	0						Frog_fixed.avi	0
15402	924	-1280	-1024	-1	-1	-1	-1	4	-1280	-1024	-1	-1	-1	-1	4		0	0						Frog_fixed.avi	0
15418	925	-1280	-1024	-1	-1	-1	-1	4	-1280	-1024	-1	-1	-1	-1	4		0	0						Frog_fixed.avi	0
15435	926	868.4366	487.2122	0.4157361	0.7457451	598.1829	5.012003	0	910.8434	487.0377	0.2669243	0.7598221	597.9023	5.046243	0	12	890	487						Frog_fixed.avi	0
15451	927	-1280	-1024	-1	-1	-1	-1	4	-1280	-1024	-1	-1	-1	-1	4	12	0	0						Frog_fixed.avi	0
15468	928	-1280	-1024	-1	-1	-1	-1	4	-1280	-1024	-1	-1	-1	-1	4	12	0	0						Frog_fixed.avi	0
15485	929	-1280	-1024	-1	-1	-1	-1	4	-1280	-1024	-1	-1	-1	-1	4	12	0	0						Frog_fixed.avi	0
15502	930	866.4105	491.515	0.4159243	0.7457649	597.999	5.015818	0	905.904	490.8797	0.2671587	0.7594047	597.8311	5.069204	0	12	886	491						Frog_fixed.avi	0
15518	931	864.3368	493.1755	0.4159288	0.7456927	598.0142	5.023039	0	905.8326	491.5523	0.2671379	0.7592604	597.9823	5.065007	0	12	885	492						Frog_fixed.avi	0
15535	932	870.0405	491.3126	0.4159082	0.745689	598.0414	5.024414	0	905.8473	486.0035	0.2671262	0.7591769	597.9741	5.086329	0	12	888	489						Frog_fixed.avi	0
15552	933	866.1227	489.4759	0.4158827	0.7457553	598.0887	5.035175	0	907.3712	489.3715	0.2670837	0.7591682	598.0535	5.099149	0	12	887	489						Frog_fixed.avi	0
15568	934	869.6931	494.1889	0.4158469	0.745845	598.1102	5.037166	0	910.5256	487.352	0.2670614	0.7591902	597.9966	5.095291	0	12	890	491						Frog_fixed.avi	0
15585	935	869.7678	495.2591	0.4158078	0.7459723	598.0847	5.043091	0	912.9102	488.8117	0.2670386	0.7592725	597.9669	5.099284	0	12	891	492						Frog_fixed.avi	0
15602	936	867.8702	496.109	0.4157551	0.7461768	598.0321	5.040849	0	910.1741	493.5103	0.2669801	0.7594142	597.8725	5.099352	0	12	889	495						Frog_fixed.avi	0
15618	937	870.4235	492.8057	0.4157241	0.7464158	598.0594	5.041121	0	919.4769	481.5015	0.2669717	0.7597206	598.0073	5.098074	0	12	895	487						Frog_fixed.avi	0
15635	938	872.0875	491.1205	0.4156816	0.7466171	598.071	5.052086	0	912.9916	490.4215	0.2669176	0.7599137	597.9769	5.101635	0	12	893	491						Frog_fixed.avi	0
15652	939	871.3309	495.041	0.4156256	0.7467986	598.0135	5.057447	0	914.6169	489.4968	0.2668569	0.760098	598.0082	5.108751	0	12	893	492						Frog_fixed.avi	0
15668	940	869.7808	492.1313	0.4155716	0.7469936	597.9958	5.056273	0	914.6894	487.5637	0.2668088	0.7603335	598.03	5.125197	0	12	892	490						Frog_fixed.avi	0
15685	941	870.2572	477.6594	0.4154241	0.7470784	598.1311	5.069303	0	923.3601	477.6892	0.2667394	0.7604104	598.1212	5.118084	0	12	897	478						Frog_fixed.avi	0
15702	942	870.7401	462.6664	0.4153235	0.7472016	598.2757	5.069417	0	916.2631	455.6057	0.2667734	0.7604312	598.1442	5.122153	0	12	894	459						Frog_fixed.avi	0
15718	943	876.1655	472.1688	0.4152952	0.7473506	598.2615	5.075991	0	923.3984	459.0228	0.2667052	0.7605944	598.2005	5.132351	0	12	900	466						Frog_fixed.avi	0
15735	944	869.3854	471.3287	0.4152678	0.7474973	598.3148	5.079022	0	913.4246	463.762	0.2666271	0.760697	598.3337	5.126697	0	12	891	468						Frog_fixed.avi	0
15752	945	865.6223	471.2616	0.4152363	0.7477015	598.2994	5.083682	0	914.335	466.8681	0.2666013	0.7607876	598.3509	5.130348	0	12	890	469						Frog_fixed.avi	0
15768	946	870.4321	474.2401	0.4152381	0.7478505	598.3281	5.080275	0	916.4919	463.3105	0.2665918	0.7608407	598.3755	5.135218	0	12	893	469						Frog_fixed.avi	0
15785	947	866.9099	470.439	0.4152335	0.7480072	598.4713	5.08761	0	918.2853	463.5869	0.2665848	0.760836	598.4346	5.136266	0	12	893	467						Frog_fixed.avi	0
15801	948	871.0201	473.9246	0.4152515	0.7480817	598.5698	5.088402	0	919.1577	461.8254	0.2666062	0.7607967	598.5408	5.140148	0	12	895	468						Frog_fixed.avi	0
15818	949	867.2153	474.6677	0.4152769	0.748134	598.6356	5.084186	0	917.4944	465.5175	0.2666392	0.7607448	598.5679	5.137192	0	12	892	470						Frog_fixed.avi	0
15835	950	866.1042	481.3028	0.4153101	0.7482052	598.6746	5.091694	0	920.2331	461.0184	0.2666655	0.7606825	598.7049	5.161008	0	12	893	471						Frog_fixed.avi	0
15851	951	-1280	-1024	-1	-1	-1	-1	4	-1280	-1024	-1	-1	-1	-1	4		0	0						Frog_fixed.avi	0
15868	952	-1280	-1024	-1	-1	-1	-1	4	-1280	-1024	-1	-1	-1	-1	4		0	0						Frog_fixed.avi	0
15885	953	-1280	-1024	-1	-1	-1	-1	4	-1280	-1024	-1	-1	-1	-1	4		0	0						Frog_fixed.avi	0
15901	954	-1280	-1024	-1	-1	-1	-1	4	-1280	-1024	-1	-1	-1	-1	4		0	0						Frog_fixed.avi	0
15918	955	-1280	-1024	-1	-1	-1	-1	4	-1280	-1024	-1	-1	-1	-1	4		0	0						Frog_fixed.avi	0
15935	956	-1280	-1024	-1	-1	-1	-1	4	-1280	-1024	-1	-1	-1	-1	4		0	0						Frog_fixed.avi	0
15951	957	-1280	-1024	-1	-1	-1	-1	4	-1280	-1024	-1	-1	-1	-1	4		0	0						Frog_fixed.avi	0
15968	958	-1280	-1024	-1	-1	-1	-1	4	-1280	-1024	-1	-1	-1	-1	4		0	0						Frog_fixed.avi	0
15985	959	-1280	-1024	-1	-1	-1	-1	4	-1280	-1024	-1	-1	-1	-1	4		0	0						Frog_fixed.avi	0
16001	960	-1280	-1024	-1	-1	-1	-1	4	-1280	-1024	-1	-1	-1	-1	4		0	0						Frog_fixed.avi	0
16018	961	-1280	-1024	-1	-1	-1	-1	4	-1280	-1024	-1	-1	-1	-1	4		0	0						Frog_fixed.avi	0
16035	962	-1280	-1024	-1	-1	-1	-1	4	-1280	-1024	-1	-1	-1	-1	4		0	0						Frog_fixed.avi	0
16051	963	-1280	-1024	-1	-1	-1	-1	4	-1280	-1024	-1	-1	-1	-1	4		0	0						Frog_fixed.avi	0
16068	964	-1280	-1024	-1	-1	-1	-1	4	-1280	-1024	-1	-1	-1	-1	4		0	0						Frog_fixed.avi	0
16085	965	-1280	-1024	-1	-1	-1	-1	4	-1280	-1024	-1	-1	-1	-1	4		0	0						Frog_fixed.avi	0
16101	966	-1280	-1024	-1	-1	-1	-1	4	-1280	-1024	-1	-1	-1	-1	4		0	0						Frog_fixed.avi	0
16118	967	-1280	-1024	-1	-1	-1	-1	4	-1280	-1024	-1	-1	-1	-1	4		0	0						Frog_fixed.avi	0
16135	968	-1280	-1024	-1	-1	-1	-1	4	-1280	-1024	-1	-1	-1	-1	4		0	0						Frog_fixed.avi	0
16151	969	-1280	-1024	-1	-1	-1	-1	4	-1280	-1024	-1	-1	-1	-1	4		0	0						Frog_fixed.avi	0
16168	970	-1280	-1024	-1	-1	-1	-1	4	-1280	-1024	-1	-1	-1	-1	4		0	0						Frog_fixed.avi	0
16184	971	875.0917	485.9568	0.4173537	0.7509466	600.6107	5.109684	0	916.6907	480.1929	0.2688385	0.7618469	599.828	5.173632	0	13	896	483						Frog_fixed.avi	0
16201	972	874.6549	486.4556	0.4174828	0.7510823	600.4907	5.106546	0	913.1387	480.1479	0.2689594	0.7617868	599.8072	5.163954	0	13	894	483						Frog_fixed.avi	0
16218	973	-1280	-1024	-1	-1	-1	-1	4	-1280	-1024	-1	-1	-1	-1	4	13	0	0						Frog_fixed.avi	0
16235	974	-1280	-1024	-1	-1	-1	-1	4	-1280	-1024	-1	-1	-1	-1	4	13	0	0						Frog_fixed.avi	0
16251	975	-1280	-1024	-1	-1	-1	-1	4	-1280	-1024	-1	-1	-1	-1	4	13	0	0						Frog_fixed.avi	0
16268	976	-1280	-1024	-1	-1	-1	-1	4	-1280	-1024	-1	-1	-1	-1	4	13	0	0						Frog_fixed.avi	0
16285	977	-1280	-1024	-1	-1	-1	-1	4	-1280	-1024	-1	-1	-1	-1	4	13	0	0						Frog_fixed.avi	0
16301	978	-1280	-1024	-1	-1	-1	-1	4	-1280	-1024	-1	-1	-1	-1	4	13	0	0						Frog_fixed.avi	0
16318	979	878.8315	484.6812	0.4172267	0.7514113	600.9319	5.102946	0	913.3934	477.2878	0.2686811	0.762085	600.0766	5.163277	0	13	896	481						Frog_fixed.avi	0
16335	980	870.9557	488.4538	0.4170396	0.75133	600.6917	5.079342	0	914.4613	479.7318	0.2685166	0.7621499	600.1832	5.161722	0	13	893	484						Frog_fixed.avi	0
16351	981	877.6138	485.8799	0.416863	0.7512712	600.7985	5.092793	0	911.6655	485.2799	0.2683266	0.7621537	600.1373	5.16242	0	13	895	486						Frog_fixed.avi	0
16368	982	-1280	-1024	-1	-1	-1	-1	4	-1280	-1024	-1	-1	-1	-1	4	13	0	0						Frog_fixed.avi	0
16384	983	-1280	-1024	-1	-1	-1	-1	4	-1280	-1024	-1	-1	-1	-1	4	13	0	0						Frog_fixed.avi	0
16401	984	-1280	-1024	-1	-1	-1	-1	4	-1280	-1024	-1	-1	-1	-1	4	13	0	0						Frog_fixed.avi	0
16418	985	877.5533	490.1625	0.4161905	0.7513787	600.8264	5.083514	0	916.1742	479.576	0.2676911	0.7628422	600.1162	5.155379	0	13	897	485						Frog_fixed.avi	0
16435	986	875.7557	493.8293	0.4160936	0.7514837	600.7719	5.06662	0	913.8779	479.7583	0.2675785	0.7630442	600.162	5.15155	0	13	895	487						Frog_fixed.avi	0
16451	987	875.6432	488.2738	0.4160005	0.7516198	600.6189	5.074855	0	911.9152	480.8333	0.2674854	0.7632044	600.1459	5.153131	0	13	894	485						Frog_fixed.avi	0
16468	988	879.18	491.305	0.4159784	0.7518036	600.7346	5.061622	0	908.6652	484.6754	0.2674023	0.7633289	600.1508	5.139902	0	13	894	488						Frog_fixed.avi	0
16484	989	878.9672	495.2756	0.4159432	0.7519314	600.6417	5.075471	0	906.8409	484.0333	0.2673818	0.7634563	600.0329	5.145523	0	13	893	490						Frog_fixed.avi	0
16501	990	876.2207	491.2958	0.4159498	0.7521034	600.5632	5.064662	0	910.2345	486.6345	0.2673885	0.7635874	600.1502	5.140635	0	13	893	489						Frog_fixed.avi	0
16518	991	878.0322	491.7382	0.4159623	0.7522393	600.5486	5.056811	0	916.4337	473.4056	0.2674034	0.763755	600.1918	5.141882	0	13	897	483						Frog_fixed.avi	0
16534	992	873.2307	492.7604	0.4159974	0.7523807	600.5642	5.048388	0	913.5497	481.2624	0.2674247	0.7638421	600.1002	5.135936	0	13	893	487						Frog_fixed.avi	0
16551	993	878.9247	491.2735	0.4160816	0.7525703	600.6166	5.051148	0	911.6205	479.7104	0.2674881	0.7639267	600.0366	5.134543	0	13	895	485						Frog_fixed.avi	0
16568	994	877.7145	493.242	0.4161758	0.7526929	600.6651	5.047976	0	912.9019	482.5523	0.2675594	0.7639937	599.9971	5.137735	0	13	895	488						Frog_fixed.avi	0
16584	995	881.9761	486.5748	0.4162917	0.752873	600.6603	5.049111	0	911.3909	480.3869	0.2676674	0.7640913	599.9045	5.128248	0	13	897	483						Frog_fixed.avi	0
16601	996	876.3344	494.5099	0.4164352	0.7529899	600.4351	5.043705	0	911.4839	482.0242	0.2677663	0.7641286	599.8669	5.139976	0	13	894	488						Frog_fixed.avi	0
16618	997	877.8104	494.1323	0.4165493	0.753126	600.3826	5.039815	0	908.1682	486.6404	0.2678771	0.7642035	599.8006	5.121508	0	13	893	490						Frog_fixed.avi	0
16634	998	882.0596	493.194	0.416694	0.753258	600.3543	5.040017	0	910.4474	487.4022	0.2679846	0.7642867	599.6589	5.117146	0	13	896	490						Frog_fixed.avi	0
16651	999	-1280	-1024	-1	-1	-1	-1	4	-1280	-1024	-1	-1	-1	-1	4		0	0						Frog_fixed.avi	0
16668	1000	-1280	-1024	-1	-1	-1	-1	4	-1280	-1024	-1	-1	-1	-1	4		0	0						Frog_fixed.avi	0
16684	1001	-1280	-1024	-1	-1	-1	-1	4	-1280	-1024	-1	-1	-1	-1	4		0	0						Frog_fixed.avi	0
16701	1002	-1280	-1024	-1	-1	-1	-1	4	-1280	-1024	-1	-1	-1	-1	4		0	0						Frog_fixed.avi	0
16718	1003	-1280	-1024	-1	-1	-1	-1	4	-1280	-1024	-1	-1	-1	-1	4		0	0						Frog_fixed.avi	0
16734	1004	-1280	-1024	-1	-1	-1	-1	4	-1280	-1024	-1	-1	-1	-1	4		0	0						Frog_fixed.avi	0
16751	1005	-1280	-1024	-1	-1	-1	-1	4	-1280	-1024	-1	-1	-1	-1	4		0	0						Frog_fixed.avi	0
16768	1006	-1280	-1024	-1	-1	-1	-1	4	-1280	-1024	-1	-1	-1	-1	4		0	0						Frog_fixed.avi	0
16784	1007	-1280	-1024	-1	-1	-1	-1	4	-1280	-1024	-1	-1	-1	-1	4		0	0						Frog_fixed.avi	0
16801	1008	-1280	-1024	-1	-1	-1	-1	4	-1280	-1024	-1	-1	-1	-1	4		0	0						Frog_fixed.avi	0
16817	1009	-1280	-1024	-1	-1	-1	-1	4	-1280	-1024	-1	-1	-1	-1	4		0	0						Frog_fixed.avi	0
16834	1010	-1280	-1024	-1	-1	-1	-1	4	-1280	-1024	-1	-1	-1	-1	4		0	0						Frog_fixed.avi	0
16851	1011	-1280	-1024	-1	-1	-1	-1	4	-1280	-1024	-1	-1	-1	-1	4		0	0						Frog_fixed.avi	0
16868	1012	-1280	-1024	-1	-1	-1	-1	4	-1280	-1024	-1	-1	-1	-1	4		0	0						Frog_fixed.avi	0
16884	1013	-1280	-1024	-1	-1	-1	-1	4	-1280	-1024	-1	-1	-1	-1	4		0	0						Frog_fixed.avi	0
16901	1014	-1280	-1024	-1	-1	-1	-1	4	-1280	-1024	-1	-1	-1	-1	4		0	0						Frog_fixed.avi	0
16918	1015	-1280	-1024	-1	-1	-1	-1	4	-1280	-1024	-1	-1	-1	-1	4		0	0						Frog_fixed.avi	0
16934	1016	-1280	-1024	-1	-1	-1	-1	4	-1280	-1024	-1	-1	-1	-1	4		0	0						Frog_fixed.avi	0
16951	1017	-1280	-1024	-1	-1	-1	-1	4	-1280	-1024	-1	-1	-1	-1	4		0	0						Frog_fixed.avi	0
16967	1018	-1280	-1024	-1	-1	-1	-1	4	-1280	-1024	-1	-1	-1	-1	4		0	0						Frog_fixed.avi	0
16984	1019	-1280	-1024	-1	-1	-1	-1	4	-1280	-1024	-1	-1	-1	-1	4		0	0						Frog_fixed.avi	0
17001	1020	-1280	-1024	-1	-1	-1	-1	4	-1280	-1024	-1	-1	-1	-1	4		0	0						Frog_fixed.avi	0
17017	1021	-1280	-1024	-1	-1	-1	-1	4	-1280	-1024	-1	-1	-1	-1	4		0	0						Frog_fixed.avi	0
17034	1022	-1280	-1024	-1	-1	-1	-1	4	-1280	-1024	-1	-1	-1	-1	4		0	0						Frog_fixed.avi	0
17051	1023	-1280	-1024	-1	-1	-1	-1	4	-1280	-1024	-1	-1	-1	-1	4		0	0						Frog_fixed.avi	0
17067	1024	-1280	-1024	-1	-1	-1	-1	4	-1280	-1024	-1	-1	-1	-1	4		0	0						Frog_fixed.avi	0
17084	1025	-1280	-1024	-1	-1	-1	-1	4	-1280	-1024	-1	-1	-1	-1	4		0	0						Frog_fixed.avi	0
17101	1026	-1280	-1024	-1	-1	-1	-1	4	-1280	-1024	-1	-1	-1	-1	4		0	0						Frog_fixed.avi	0
17117	1027	-1280	-1024	-1	-1	-1	-1	4	-1280	-1024	-1	-1	-1	-1	4		0	0						Frog_fixed.avi	0
17134	1028	-1280	-1024	-1	-1	-1	-1	4	-1280	-1024	-1	-1	-1	-1	4		0	0						Frog_fixed.avi	0
17151	1029	-1280	-1024	-1	-1	-1	-1	4	-1280	-1024	-1	-1	-1	-1	4		0	0						Frog_fixed.avi	0
17167	1030	-1280	-1024	-1	-1	-1	-1	4	-1280	-1024	-1	-1	-1	-1	4		0	0						Frog_fixed.avi	0
17184	1031	-1280	-1024	-1	-1	-1	-1	4	-1280	-1024	-1	-1	-1	-1	4		0	0						Frog_fixed.avi	0
17201	1032	-1280	-1024	-1	-1	-1	-1	4	-1280	-1024	-1	-1	-1	-1	4		0	0						Frog_fixed.avi	0
17217	1033	-1280	-1024	-1	-1	-1	-1	4	-1280	-1024	-1	-1	-1	-1	4		0	0						Frog_fixed.avi	0
17234	1034	-1280	-1024	-1	-1	-1	-1	4	-1280	-1024	-1	-1	-1	-1	4		0	0						Frog_fixed.avi	0
17251	1035	-1280	-1024	-1	-1	-1	-1	4	-1280	-1024	-1	-1	-1	-1	4		0	0						Frog_fixed.avi	0
17267	1036	-1280	-1024	-1	-1	-1	-1	4	-1280	-1024	-1	-1	-1	-1	4		0	0						Frog_fixed.avi	0
17284	1037	-1280	-1024	-1	-1	-1	-1	4	-1280	-1024	-1	-1	-1	-1	4		0	0						Frog_fixed.avi	0
17301	1038	-1280	-1024	-1	-1	-1	-1	4	-1280	-1024	-1	-1	-1	-1	4		0	0						Frog_fixed.avi	0
17317	1039	-1280	-1024	-1	-1	-1	-1	4	-1280	-1024	-1	-1	-1	-1	4		0	0						Frog_fixed.avi	0
17334	1040	-1280	-1024	-1	-1	-1	-1	4	-1280	-1024	-1	-1	-1	-1	4		0	0						Frog_fixed.avi	0
17350	1041	-1280	-1024	-1	-1	-1	-1	4	-1280	-1024	-1	-1	-1	-1	4		0	0						Frog_fixed.avi	0
17367	1042	-1280	-1024	-1	-1	-1	-1	4	-1280	-1024	-1	-1	-1	-1	4		0	0						Frog_fixed.avi	0
17384	1043	-1280	-1024	-1	-1	-1	-1	4	-1280	-1024	-1	-1	-1	-1	4		0	0						Frog_fixed.avi	0
17400	1044	-1280	-1024	-1	-1	-1	-1	4	-1280	-1024	-1	-1	-1	-1	4		0	0						Frog_fixed.avi	0
17417	1045	-1280	-1024	-1	-1	-1	-1	4	-1280	-1024	-1	-1	-1	-1	4		0	0						Frog_fixed.avi	0
17434	1046	-1280	-1024	-1	-1	-1	-1	4	-1280	-1024	-1	-1	-1	-1	4		0	0						Frog_fixed.avi	0
17450	1047	-1280	-1024	-1	-1	-1	-1	4	-1280	-1024	-1	-1	-1	-1	4		0	0						Frog_fixed.avi	0
17467	1048	-1280	-1024	-1	-1	-1	-1	4	-1280	-1024	-1	-1	-1	-1	4		0	0						Frog_fixed.avi	0
17484	1049	-1280	-1024	-1	-1	-1	-1	4	-1280	-1024	-1	-1	-1	-1	4		0	0						Frog_fixed.avi	0
17500	1050	-1280	-1024	-1	-1	-1	-1	4	-1280	-1024	-1	-1	-1	-1	4		0	0						Frog_fixed.avi	0
17517	1051	-1280	-1024	-1	-1	-1	-1	4	-1280	-1024	-1	-1	-1	-1	4		0	0						Frog_fixed.avi	0
17534	1052	-1280	-1024	-1	-1	-1	-1	4	-1280	-1024	-1	-1	-1	-1	4		0	0						Frog_fixed.avi	0
17550	1053	-1280	-1024	-1	-1	-1	-1	4	-1280	-1024	-1	-1	-1	-1	4		0	0						Frog_fixed.avi	0
17567	1054	-1280	-1024	-1	-1	-1	-1	4	-1280	-1024	-1	-1	-1	-1	4		0	0						Frog_fixed.avi	0
17584	1055	-1280	-1024	-1	-1	-1	-1	4	-1280	-1024	-1	-1	-1	-1	4		0	0						Frog_fixed.avi	0
17601	1056	884.1088	478.4706	0.4211796	0.757465	597.4702	4.985568	0	902.8605	486.0716	0.2719692	0.7666683	596.8262	5.025567	0	14	893	482						Frog_fixed.avi	0
17617	1057	885.6853	476.8152	0.4212277	0.7575564	597.4042	4.996517	0	901.8393	489.4312	0.2719914	0.7668175	596.7372	5.025796	0	14	894	483						Frog_fixed.avi	0
17634	1058	886.5368	472.0291	0.4212862	0.7576805	597.2382	4.98799	0	903.988	479.9008	0.2720241	0.7670295	596.6801	5.01379	0	14	895	476						Frog_fixed.avi	0
17650	1059	888.542	471.9679	0.4213667	0.7577411	597.1338	4.984592	0	905.1869	479.9402	0.2720807	0.7671319	596.5355	5.012476	0	14	897	476						Frog_fixed.avi	0
17667	1060	885.1181	477.006	0.4214551	0.7577729	596.9604	4.964192	0	906.5807	482.1988	0.27213	0.7672033	596.4368	5.012742	0	14	896	480						Frog_fixed.avi	0
17684	1061	885.6622	471.7523	0.4215198	0.757832	596.9066	4.96707	0	902.4802	480.5522	0.2721694	0.7672364	596.2482	5.003566	0	14	894	476						Frog_fixed.avi	0
17700	1062	882.7363	475.3838	0.4215751	0.7578818	596.7617	4.966296	0	905.5916	482.0316	0.2722084	0.7673008	596.089	4.998469	0	14	894	479						Frog_fixed.avi	0
17717	1063	882.4087	474.8744	0.4216344	0.7579609	596.5936	4.952764	0	901.6818	488.4223	0.272234	0.7673341	595.9061	4.982549	0	14	892	482						Frog_fixed.avi	0
17734	1064	-1280	-1024	-1	-1	-1	-1	4	-1280	-1024	-1	-1	-1	-1	4	14	0	0						Frog_fixed.avi	0
17750	1065	877.8335	471.7921	0.4217598	0.7581234	596.2595	4.961552	0	900.2532	483.8739	0.2723004	0.7674773	595.4917	4.98694	0	14	889	478						Frog_fixed.avi	0
17767	1066	881.1086	475.425	0.4218463	0.7581881	595.9476	4.958175	0	899.6805	485.053	0.2723297	0.7674897	595.2971	4.971219	0	14	890	480						Frog_fixed.avi	0
17784	1067	882.6892	478.0232	0.421908	0.7581744	595.7049	4.961293	0	906.0311	485.8369	0.2723528	0.7674568	595.1154	4.967592	0	14	894	482						Frog_fixed.avi	0
17800	1068	883.7473	473.7533	0.421986	0.7582057	595.5714	4.955063	0	903.9333	487.921	0.2723647	0.767414	594.9249	4.982805	0	14	894	481						Frog_fixed.avi	0
17817	1069	880.6372	472.8879	0.422018	0.7582131	595.2112	4.970559	0	906.2021	486.5916	0.272355	0.7674041	594.7522	4.954824	0	14	893	480						Frog_fixed.avi	0
17834	1070	880.1935	470.9435	0.4220514	0.7582687	595.0131	4.96092	0	901.939	483.468	0.2723455	0.7673953	594.4132	4.971605	0	14	891	477						Frog_fixed.avi	0
17850	1071	882.7601	471.8857	0.4221399	0.7583332	594.6563	4.947948	0	905.2324	487.3925	0.2723783	0.7674167	594.0448	4.97201	0	14	894	480						Frog_fixed.avi	0
17867	1072	884.8347	473.1259	0.4222262	0.758382	594.485	4.963621	0	904.1724	489.7569	0.272393	0.7674399	593.7789	4.972676	0	14	895	481						Frog_fixed.avi	0
17884	1073	885.9927	466.7731	0.4222717	0.7584417	594.1847	4.981889	0	905.8619	488.691	0.2724109	0.7674653	593.5806	4.972161	0	14	896	478						Frog_fixed.avi	0
17900	1074	880.5226	470.8333	0.4223373	0.7584682	593.8517	4.982219	0	907.2922	491.0321	0.2724203	0.7674499	593.2656	4.970958	0	14	894	481						Frog_fixed.avi	0
17917	1075	-1280	-1024	-1	-1	-1	-1	4	-1280	-1024	-1	-1	-1	-1	4	14	0	0						Frog_fixed.avi	0
17933	1076	882.0661	469.5674	0.4224668	0.7585781	593.2129	4.982213	0	905.8469	488.1268	0.2724155	0.767416	592.7437	4.991986	0	14	894	479						Frog_fixed.avi	0
17950	1077	883.7487	474.7662	0.4225254	0.7586713	592.9437	4.988433	0	911.9648	485.5129	0.2724447	0.7674615	592.5471	4.984071	0	14	898	480						Frog_fixed.avi	0
17967	1078	883.0914	475.4477	0.4226127	0.7588666	592.6247	4.988095	0	903.2369	488.0293	0.272466	0.7676082	592.175	5.000201	0	14	893	482						Frog_fixed.avi	0
17983	1079	881.9583	475.1155	0.4227151	0.7590532	592.5571	4.999522	0	910.398	484.6981	0.2725304	0.7677926	591.9041	4.995242	0	14	896	480						Frog_fixed.avi	0
18000	1080	888.4154	468.9564	0.4228811	0.7593815	592.3602	4.993756	0	909.7804	484.751	0.2726	0.7679924	591.8989	5.012363	0	14	899	477						Frog_fixed.avi	0
18017	1081	891.7273	479.6538	0.4230164	0.7596237	592.0401	5.004459	0	910.3019	487.8109	0.2727098	0.7681487	591.5293	5.0149	0	14	901	484						Frog_fixed.avi	0
18033	1082	880.8652	479.054	0.4231692	0.7599666	591.7137	4.993823	0	910.6376	494.9557	0.2728035	0.7683079	591.2919	5.003107	0	14	896	487						Frog_fixed.avi	0
18050	1083	882.3364	478.3558	0.4233104	0.7603147	591.4936	5.006095	0	914.1073	480.6492	0.2729387	0.7686296	591.0234	5.042053	0	14	898	480						Frog_fixed.avi	0
18067	1084	884.3188	477.7523	0.4235022	0.7606708	591.3998	5.016336	0	909.0905	486.1456	0.2730638	0.7688864	590.8446	5.032479	0	14	897	482						Frog_fixed.avi	0
18083	1085	888.1703	476.0934	0.4236781	0.7610908	591.2105	5.015951	0	913.2618	484.2291	0.2731943	0.7690819	590.6556	5.03756	0	14	901	480						Frog_fixed.avi	0
18100	1086	886.6631	478.7691	0.423811	0.7614517	591.0026	5.022734	0	915.0045	486.7456	0.2733006	0.7693766	590.4877	5.033315	0	14	901	483						Frog_fixed.avi	0
18117	1087	879.5759	477.8258	0.4239358	0.7618673	590.7884	5.024365	0	914.9812	485.6295	0.2734111	0.7696348	590.4633	5.045647	0	14	897	482						Frog_fixed.avi	0
18133	1088	885.1901	479.5423	0.4241133	0.7621725	590.6971	5.038489	0	913.8351	487.4708	0.2735428	0.7698179	590.287	5.054432	0	14	900	484						Frog_fixed.avi	0
18150	1089	879.8908	480.1517	0.4242658	0.7624036	590.5837	5.02909	0	909.7634	491.2641	0.2736652	0.7698874	590.1332	5.072288	0	14	895	486						Frog_fixed.avi	0
18167	1090	883.1912	474.6794	0.4244148	0.7625695	590.4531	5.042097	0	912.4759	486.791	0.2737909	0.7699481	590.028	5.075373	0	14	898	481						Frog_fixed.avi	0
18183	1091	886.1179	483.324	0.4245669	0.7625428	590.3238	5.042914	0	912.2418	484.7896	0.2739086	0.7698527	589.9875	5.078446	0	14	899	484						Frog_fixed.avi	0
18200	1092	881.459	464.2738	0.4246941	0.7623956	590.2618	5.051382	0	920.2773	458.999	0.2740891	0.7696455	590.035	5.099139	0	14	901	462						Frog_fixed.avi	0
18217	1093	-1280	-1024	-1	-1	-1	-1	4	-1280	-1024	-1	-1	-1	-1	4	14	0	0						Frog_fixed.avi	0
18233	1094	-1280	-1024	-1	-1	-1	-1	4	-1280	-1024	-1	-1	-1	-1	4	14	0	0						Frog_fixed.avi	0
18250	1095	-1280	-1024	-1	-1	-1	-1	4	-1280	-1024	-1	-1	-1	-1	4	14	0	0						Frog_fixed.avi	0
18267	1096	885.2089	450.4858	0.4252523	0.7621472	590.1605	5.077208	0	919.1118	451.1665	0.2746704	0.7689781	589.8812	5.12603	0	14	902	451						Frog_fixed.avi	0
18283	1097	-1280	-1024	-1	-1	-1	-1	4	-1280	-1024	-1	-1	-1	-1	4	14	0	0						Frog_fixed.avi	0
18300	1098	882.9925	448.0469	0.425684	0.7625053	590.2419	5.077257	0	917.8168	461.8829	0.2750957	0.7690319	589.8871	5.122821	0	14	900	455						Frog_fixed.avi	0
18317	1099	889.6536	446.5266	0.4259522	0.7627363	590.2386	5.097824	0	915.7111	455.5782	0.2753472	0.7691012	589.9661	5.129965	0	14	903	451						Frog_fixed.avi	0
18333	1100	885.1443	455.8428	0.4262096	0.7629973	590.3171	5.087277	0	923.441	457.5163	0.2756315	0.7692354	590.0416	5.137311	0	14	904	457						Frog_fixed.avi	0
18350	1101	885.1693	449.4563	0.4264731	0.7633439	590.3519	5.100871	0	922.8061	445.3475	0.2759123	0.769434	590.2161	5.159088	0	14	904	447						Frog_fixed.avi	0
18366	1102	888.3986	453.4578	0.4267468	0.7636279	590.6047	5.103204	0	924.6758	451.6369	0.2761753	0.7694768	590.2217	5.166414	0	14	907	453						Frog_fixed.avi	0
18383	1103	889.0433	453.6214	0.4269787	0.763886	590.7791	5.113903	0	924.1456	448.2228	0.2764421	0.7695733	590.4637	5.173457	0	14	907	451						Frog_fixed.avi	0
18400	1104	-1280	-1024	-1	-1	-1	-1	4	-1280	-1024	-1	-1	-1	-1	4	14	0	0						Frog_fixed.avi	0
18416	1105	-1280	-1024	-1	-1	-1	-1	4	-1280	-1024	-1	-1	-1	-1	4	14	0	0						Frog_fixed.avi	0
18433	1106	-1280	-1024	-1	-1	-1	-1	4	-1280	-1024	-1	-1	-1	-1	4	14	0	0						Frog_fixed.avi	0
18450	1107	884.58	460.9582	0.4280284	0.7646424	591.4047	5.117399	0	921.9034	456.9927	0.2776006	0.769548	590.9729	5.189185	0	14	903	459						Frog_fixed.avi	0
18466	1108	885.8835	460.4825	0.4283203	0.7649283	591.5358	5.126263	0	924.1345	457.9843	0.2778877	0.7696475	591.2473	5.195237	0	14	905	459						Frog_fixed.avi	0
18483	1109	889.4545	456.542	0.4285429	0.7651749	591.7656	5.147279	0	923.2775	451.3312	0.2781508	0.7697071	591.3919	5.195654	0	14	906	454						Frog_fixed.avi	0
18500	1110	889.0408	458.5339	0.4287363	0.7653348	591.8188	5.144732	0	927.0862	453.9058	0.2783683	0.7697541	591.5599	5.206546	0	14	908	456						Frog_fixed.avi	0
18516	1111	888.4415	459.1774	0.4289123	0.7654754	592.1582	5.145082	0	926.8749	457.5891	0.2785566	0.7697572	591.8321	5.206059	0	14	908	458						Frog_fixed.avi	0
18533	1112	883.8643	465.4228	0.4290608	0.7655764	592.2687	5.13667	0	930.9302	454.95	0.2787319	0.7697775	591.9567	5.209565	0	14	907	460						Frog_fixed.avi	0
18550	1113	887.2312	461.9661	0.42917	0.7656994	592.59	5.149974	0	924.3934	457.2464	0.2788615	0.7697856	592.0592	5.218175	0	14	906	460						Frog_fixed.avi	0
18566	1114	887.7261	457.2186	0.4292401	0.7658609	592.8914	5.160954	0	932.5769	459.6854	0.2789982	0.7698815	592.3127	5.226766	0	14	910	458						Frog_fixed.avi	0
18583	1115	-1280	-1024	-1	-1	-1	-1	4	-1280	-1024	-1	-1	-1	-1	4	14	0	0						Frog_fixed.avi	0
18600	1116	884.6919	465.7543	0.4293281	0.7661229	593.3969	5.162482	0	929.0931	455.3024	0.279141	0.7702222	592.7983	5.237843	0	14	907	461						Frog_fixed.avi	0
18616	1117	882.5942	464.3206	0.4293172	0.7662581	593.5713	5.168115	0	926.1531	459.3928	0.279165	0.7703523	593.0276	5.233889	0	14	904	462						Frog_fixed.avi	0
18633	1118	889.7941	460.9207	0.4292785	0.7663592	593.7974	5.184858	0	932.7354	456.1363	0.27917	0.7705068	593.3506	5.237434	0	14	911	459						Frog_fixed.avi	0
18650	1119	889.9042	461.2736	0.429208	0.7664636	594.0888	5.195401	0	930.4544	463.3033	0.2791404	0.7705953	593.4985	5.23688	0	14	910	462						Frog_fixed.avi	0
18666	1120	887.7164	461.8398	0.4291189	0.7665958	594.3605	5.186087	0	926.4373	464.6985	0.2790711	0.7706797	593.7104	5.234503	0	14	907	463						Frog_fixed.avi	0
18683	1121	892.4983	461.629	0.4290169	0.7666947	594.6542	5.198225	0	925.3265	467.532	0.2790048	0.7707674	593.88	5.250397	0	14	909	465						Frog_fixed.avi	0
18700	1122	892.3979	459.3077	0.428894	0.7667879	594.9377	5.202523	0	921.9113	468.1677	0.2789284	0.770903	594.1151	5.241846	0	14	907	464						Frog_fixed.avi	0
18716	1123	-1280	-1024	-1	-1	-1	-1	4	-1280	-1024	-1	-1	-1	-1	4	14	0	0						Frog_fixed.avi	0
18733	1124	-1280	-1024	-1	-1	-1	-1	4	-1280	-1024	-1	-1	-1	-1	4	14	0	0						Frog_fixed.avi	0
18750	1125	-1280	-1024	-1	-1	-1	-1	4	-1280	-1024	-1	-1	-1	-1	4	14	0	0						Frog_fixed.avi	0
18766	1126	884.5078	463.7113	0.4284143	0.7672826	595.67	5.191454	0	929.959	462.7923	0.2786185	0.7715304	595.044	5.252011	0	14	907	463						Frog_fixed.avi	0
18783	1127	885.8501	464.4534	0.4283236	0.7673464	595.8076	5.200715	0	929.6449	462.2834	0.2785565	0.7716647	595.3081	5.247099	0	14	908	463						Frog_fixed.avi	0
18800	1128	-1280	-1024	-1	-1	-1	-1	4	-1280	-1024	-1	-1	-1	-1	4	14	0	0						Frog_fixed.avi	0
18816	1129	887.5171	465.0697	0.4281893	0.767414	596.3017	5.205743	0	930.8997	461.2883	0.2784843	0.7717241	595.6916	5.243128	0	14	909	463						Frog_fixed.avi	0
18833	1130	886.9288	461.2569	0.4281591	0.767416	596.486	5.20765	0	922.8948	462.0444	0.2784418	0.7716523	595.7866	5.248145	0	14	905	462						Frog_fixed.avi	0
18850	1131	887.2473	460.2597	0.4281365	0.7674219	596.6967	5.215349	0	923.2847	462.426	0.2784654	0.7716593	595.9222	5.257987	0	14	905	461						Frog_fixed.avi	0
18866	1132	-1280	-1024	-1	-1	-1	-1	4	-1280	-1024	-1	-1	-1	-1	4	14	0	0						Frog_fixed.avi	0
18883	1133	887.838	468.263	0.4281556	0.7674847	596.9175	5.211639	0	926.6832	468.6445	0.2785584	0.7717332	596.2299	5.2477	0	14	907	468						Frog_fixed.avi	0
18899	1134	-1280	-1024	-1	-1	-1	-1	4	-1280	-1024	-1	-1	-1	-1	4	14	0	0						Frog_fixed.avi	0
18916	1135	-1280	-1024	-1	-1	-1	-1	4	-1280	-1024	-1	-1	-1	-1	4	14	0	0						Frog_fixed.avi	0
18933	1136	-1280	-1024	-1	-1	-1	-1	4	-1280	-1024	-1	-1	-1	-1	4	14	0	0						Frog_fixed.avi	0
18949	1137	889.8829	463.9657	0.4280614	0.7674683	597.4738	5.21452	0	928.291	458.6561	0.2785445	0.7717564	596.8422	5.260599	0	14	909	461						Frog_fixed.avi	0
18966	1138	889.0677	463.6244	0.4280333	0.7674111	597.5828	5.214041	0	924.5788	466.1996	0.2785387	0.7716528	596.9031	5.263022	0	14	907	465						Frog_fixed.avi	0
18983	1139	888.2021	466.7133	0.4280219	0.7673283	597.6378	5.213475	0	932.4391	457.1047	0.2785617	0.7717093	597.098	5.264082	0	14	910	462						Frog_fixed.avi	0
18999	1140	889.267	468.2017	0.4280024	0.7673238	597.7001	5.220753	0	924.8271	464.0725	0.2785591	0.7717498	597.2036	5.24684	0	14	907	466						Frog_fixed.avi	0
19016	1141	890.144	465.6408	0.4279828	0.7674341	597.9011	5.22334	0	924.9821	463.4023	0.2785622	0.7718298	597.2343	5.260442	0	14	908	465						Frog_fixed.avi	0
19033	1142	890.2163	468.292	0.4279509	0.767534	598.0205	5.215337	0	928.602	459.203	0.2785532	0.7720042	597.3082	5.263081	0	14	909	464						Frog_fixed.avi	0
19049	1143	-1280	-1024	-1	-1	-1	-1	4	-1280	-1024	-1	-1	-1	-1	4	14	0	0						Frog_fixed.avi	0
19066	1144	-1280	-1024	-1	-1	-1	-1	4	-1280	-1024	-1	-1	-1	-1	4	14	0	0						Frog_fixed.avi	0
19083	1145	-1280	-1024	-1	-1	-1	-1	4	-1280	-1024	-1	-1	-1	-1	4	14	0	0						Frog_fixed.avi	0
19099	1146	-1280	-1024	-1	-1	-1	-1	4	-1280	-1024	-1	-1	-1	-1	4	14	0	0						Frog_fixed.avi	0
19116	1147	893.2379	474.604	0.4277362	0.7686445	598.107	5.228546	0	927.9788	463.0024	0.2783562	0.7733912	597.4672	5.256779	0	14	911	469						Frog_fixed.avi	0
19133	1148	896.5966	468.0054	0.4276888	0.7688819	598.0748	5.227047	0	932.9648	462.0866	0.2783212	0.7736266	597.4797	5.279133	0	14	915	465						Frog_fixed.avi	0
19149	1149	-1280	-1024	-1	-1	-1	-1	4	-1280	-1024	-1	-1	-1	-1	4		0	0						Frog_fixed.avi	0
19166	1150	-1280	-1024	-1	-1	-1	-1	4	-1280	-1024	-1	-1	-1	-1	4		0	0						Frog_fixed.avi	0
19183	1151	-1280	-1024	-1	-1	-1	-1	4	-1280	-1024	-1	-1	-1	-1	4		0	0						Frog_fixed.avi	0
19199	1152	-1280	-1024	-1	-1	-1	-1	4	-1280	-1024	-1	-1	-1	-1	4		0	0						Frog_fixed.avi	0
19216	1153	-1280	-1024	-1	-1	-1	-1	4	-1280	-1024	-1	-1	-1	-1	4		0	0						Frog_fixed.avi	0
19233	1154	-1280	-1024	-1	-1	-1	-1	4	-1280	-1024	-1	-1	-1	-1	4		0	0						Frog_fixed.avi	0
19249	1155	-1280	-1024	-1	-1	-1	-1	4	-1280	-1024	-1	-1	-1	-1	4		0	0						Frog_fixed.avi	0
19266	1156	-1280	-1024	-1	-1	-1	-1	4	-1280	-1024	-1	-1	-1	-1	4		0	0						Frog_fixed.avi	0
19283	1157	-1280	-1024	-1	-1	-1	-1	4	-1280	-1024	-1	-1	-1	-1	4		0	0						Frog_fixed.avi	0
19299	1158	-1280	-1024	-1	-1	-1	-1	4	-1280	-1024	-1	-1	-1	-1	4		0	0						Frog_fixed.avi	0
19316	1159	-1280	-1024	-1	-1	-1	-1	4	-1280	-1024	-1	-1	-1	-1	4		0	0						Frog_fixed.avi	0
19333	1160	895.9189	468.3868	0.4270468	0.7690422	597.5571	5.217927	0	935.0503	460.2775	0.2775085	0.7737668	597.0266	5.249549	0	15	915	464						Frog_fixed.avi	0
19349	1161	-1280	-1024	-1	-1	-1	-1	4	-1280	-1024	-1	-1	-1	-1	4	15	0	0						Frog_fixed.avi	0
19366	1162	-1280	-1024	-1	-1	-1	-1	4	-1280	-1024	-1	-1	-1	-1	4	15	0	0						Frog_fixed.avi	0
19383	1163	-1280	-1024	-1	-1	-1	-1	4	-1280	-1024	-1	-1	-1	-1	4	15	0	0						Frog_fixed.avi	0
19399	1164	895.9587	469.0052	0.4266562	0.7692038	597.3969	5.204505	0	933.014	459.9146	0.2770932	0.7741401	596.6772	5.243803	0	15	914	464						Frog_fixed.avi	0
19416	1165	893.202	476.7752	0.4265892	0.7693058	597.3284	5.18476	0	932.7448	460.0125	0.2769864	0.7742512	596.7652	5.263311	0	15	913	468						Frog_fixed.avi	0
19433	1166	895.0193	476.3011	0.4265051	0.7693918	597.345	5.192293	0	932.8104	460.1034	0.2768969	0.7743914	596.7472	5.25357	0	15	914	468						Frog_fixed.avi	0
19449	1167	901.7474	467.5508	0.4264052	0.769398	597.4487	5.218472	0	933.5645	457.5058	0.2768056	0.7744195	596.7092	5.248775	0	15	918	463						Frog_fixed.avi	0
19466	1168	896.6888	474.9095	0.4263126	0.769325	597.2991	5.191789	0	936.3557	462.1175	0.2767023	0.7743779	596.6661	5.252328	0	15	917	469						Frog_fixed.avi	0
19483	1169	896.5735	471.4928	0.426199	0.7692349	597.2344	5.197557	0	932.9575	462.7131	0.2766268	0.7743261	596.6022	5.245426	0	15	915	467						Frog_fixed.avi	0
19499	1170	-1280	-1024	-1	-1	-1	-1	4	-1280	-1024	-1	-1	-1	-1	4	15	0	0						Frog_fixed.avi	0
19516	1171	-1280	-1024	-1	-1	-1	-1	4	-1280	-1024	-1	-1	-1	-1	4	15	0	0						Frog_fixed.avi	0
19532	1172	-1280	-1024	-1	-1	-1	-1	4	-1280	-1024	-1	-1	-1	-1	4	15	0	0						Frog_fixed.avi	0
19549	1173	900.4149	472.0826	0.426011	0.768892	597.2681	5.179202	0	929.2279	466.1593	0.2764292	0.7739313	596.6456	5.23454	0	15	915	469						Frog_fixed.avi	0
19566	1174	901.9771	469.9028	0.4260286	0.768822	597.3173	5.179877	0	930.6168	461.8076	0.2764507	0.7738355	596.6509	5.238876	0	15	916	466						Frog_fixed.avi	0
19582	1175	-1280	-1024	-1	-1	-1	-1	4	-1280	-1024	-1	-1	-1	-1	4	15	0	0						Frog_fixed.avi	0
19599	1176	-1280	-1024	-1	-1	-1	-1	4	-1280	-1024	-1	-1	-1	-1	4	15	0	0						Frog_fixed.avi	0
19616	1177	-1280	-1024	-1	-1	-1	-1	4	-1280	-1024	-1	-1	-1	-1	4	15	0	0						Frog_fixed.avi	0
19632	1178	-1280	-1024	-1	-1	-1	-1	4	-1280	-1024	-1	-1	-1	-1	4	15	0	0						Frog_fixed.avi	0
19649	1179	-1280	-1024	-1	-1	-1	-1	4	-1280	-1024	-1	-1	-1	-1	4	15	0	0						Frog_fixed.avi	0
19666	1180	903.8977	473.227	0.4259634	0.7688994	597.4473	5.175358	0	926.7864	464.6334	0.2764384	0.773901	596.864	5.232402	0	15	915	469						Frog_fixed.avi	0
19682	1181	901.6403	470.8752	0.4259489	0.7690688	597.6378	5.165113	0	921.3809	471.3584	0.276433	0.7740464	596.9553	5.232938	0	15	912	471						Frog_fixed.avi	0
19699	1182	898.3989	475.7481	0.4259408	0.7691934	597.7227	5.163499	0	925.4407	466.9261	0.2764666	0.7742367	597.0026	5.233003	0	15	912	471						Frog_fixed.avi	0
19716	1183	896.0705	474.1595	0.4259564	0.7693372	597.7585	5.169094	0	922.1871	465.716	0.2764934	0.774393	597.0633	5.241327	0	15	909	470						Frog_fixed.avi	0
19732	1184	894.5804	471.2371	0.4259774	0.7695237	597.7842	5.171971	0	923.0524	465.3412	0.276537	0.7744932	597.1207	5.230019	0	15	909	468						Frog_fixed.avi	0
19749	1185	894.6758	473.1871	0.4260216	0.7697272	597.728	5.16364	0	919.4537	466.437	0.2765709	0.7746105	597.1316	5.240035	0	15	907	470						Frog_fixed.avi	0
19766	1186	-1280	-1024	-1	-1	-1	-1	4	-1280	-1024	-1	-1	-1	-1	4		0	0						Frog_fixed.avi	0
19782	1187	-1280	-1024	-1	-1	-1	-1	4	-1280	-1024	-1	-1	-1	-1	4		0	0						Frog_fixed.avi	0
19799	1188	-1280	-1024	-1	-1	-1	-1	4	-1280	-1024	-1	-1	-1	-1	4		0	0						Frog_fixed.avi	0
19816	1189	-1280	-1024	-1	-1	-1	-1	4	-1280	-1024	-1	-1	-1	-1	4		0	0						Frog_fixed.avi	0
19832	1190	-1280	-1024	-1	-1	-1	-1	4	-1280	-1024	-1	-1	-1	-1	4		0	0						Frog_fixed.avi	0
19849	1191	-1280	-1024	-1	-1	-1	-1	4	-1280	-1024	-1	-1	-1	-1	4		0	0						Frog_fixed.avi	0
19866	1192	-1280	-1024	-1	-1	-1	-1	4	-1280	-1024	-1	-1	-1	-1	4		0	0						Frog_fixed.avi	0
19882	1193	-1280	-1024	-1	-1	-1	-1	4	-1280	-1024	-1	-1	-1	-1	4		0	0						Frog_fixed.avi	0
19899	1194	-1280	-1024	-1	-1	-1	-1	4	-1280	-1024	-1	-1	-1	-1	4		0	0						Frog_fixed.avi	0
19915	1195	888.6819	475.0851	0.4267969	0.7703912	598.4551	5.188379	0	912.2603	469.2686	0.2774549	0.7746301	597.5759	5.256675	0	16	900	472						Frog_fixed.avi	0
19932	1196	-1280	-1024	-1	-1	-1	-1	4	-1280	-1024	-1	-1	-1	-1	4	16	0	0						Frog_fixed.avi	0
19949	1197	872.8992	473.5923	0.4269617	0.7701898	598.3713	5.191031	0	899.2439	476.1406	0.2777789	0.7743329	597.5781	5.267387	0	16	886	475						Frog_fixed.avi	0
19966	1198	860.0565	474.6157	0.4270758	0.770159	598.4904	5.179467	0	896.0028	464.8151	0.2778572	0.7743217	597.617	5.254291	0	16	878	470						Frog_fixed.avi	0
19982	1199	-1280	-1024	-1	-1	-1	-1	4	-1280	-1024	-1	-1	-1	-1	4		0	0						Frog_fixed.avi	0
19999	1200	-1280	-1024	-1	-1	-1	-1	4	-1280	-1024	-1	-1	-1	-1	4		0	0						Frog_fixed.avi	0
20016	1201	-1280	-1024	-1	-1	-1	-1	4	-1280	-1024	-1	-1	-1	-1	4		0	0						Frog_fixed.avi	0
20032	1202	-1280	-1024	-1	-1	-1	-1	4	-1280	-1024	-1	-1	-1	-1	4		0	0						Frog_fixed.avi	0
20049	1203	-1280	-1024	-1	-1	-1	-1	4	-1280	-1024	-1	-1	-1	-1	4		0	0						Frog_fixed.avi	0
20065	1204	-1280	-1024	-1	-1	-1	-1	4	-1280	-1024	-1	-1	-1	-1	4		0	0						Frog_fixed.avi	0
20082	1205	-1280	-1024	-1	-1	-1	-1	4	-1280	-1024	-1	-1	-1	-1	4		0	0						Frog_fixed.avi	0
20099	1206	857.5354	481.5084	0.4279947	0.7697524	598.6248	5.19347	0	886.4799	475.3288	0.2787772	0.7736446	597.7234	5.26226	0	17	872	478						Frog_fixed.avi	0
20115	1207	855.1256	486.3496	0.4282109	0.7696899	598.5897	5.193239	0	889.1938	479.9079	0.2789746	0.773459	597.7468	5.259993	0	17	872	483						Frog_fixed.avi	0
20132	1208	-1280	-1024	-1	-1	-1	-1	4	-1280	-1024	-1	-1	-1	-1	4	17	0	0						Frog_fixed.avi	0
20149	1209	854.7762	485.4945	0.4285468	0.7696763	598.6046	5.198001	0	886.9067	477.453	0.2793238	0.7733676	597.6237	5.255524	0	17	871	481						Frog_fixed.avi	0
20165	1210	855.1639	483.1702	0.4287179	0.7697166	598.4468	5.205117	0	886.5166	482.1407	0.2794675	0.773254	597.6022	5.261366	0	17	871	483						Frog_fixed.avi	0
20182	1211	-1280	-1024	-1	-1	-1	-1	4	-1280	-1024	-1	-1	-1	-1	4	17	0	0						Frog_fixed.avi	0
20199	1212	-1280	-1024	-1	-1	-1	-1	4	-1280	-1024	-1	-1	-1	-1	4	17	0	0						Frog_fixed.avi	0
20215	1213	-1280	-1024	-1	-1	-1	-1	4	-1280	-1024	-1	-1	-1	-1	4	17	0	0						Frog_fixed.avi	0
20232	1214	850.3744	490.7264	0.4292783	0.7692828	598.4242	5.185652	0	885.3317	476.7435	0.2800081	0.7726963	597.4882	5.272456	0	17	868	484						Frog_fixed.avi	0
20249	1215	850.6763	480.52	0.4293824	0.7690864	598.3624	5.200237	0	881.3695	492.0934	0.2801272	0.7723646	597.3311	5.266998	0	17	866	486						Frog_fixed.avi	0
20265	1216	-1280	-1024	-1	-1	-1	-1	4	-1280	-1024	-1	-1	-1	-1	4	17	0	0						Frog_fixed.avi	0
20282	1217	845.1818	490.0147	0.4294968	0.7686203	598.2872	5.190733	0	888.4064	482.0543	0.2803173	0.772007	597.3372	5.274386	0	17	867	486						Frog_fixed.avi	0
20299	1218	846.2065	494.8884	0.4295587	0.7684619	598.0344	5.171337	0	885.2729	489.2604	0.2803431	0.7717831	597.2477	5.276415	0	17	866	492						Frog_fixed.avi	0
20315	1219	850.5806	479.9816	0.429621	0.7683429	598.2081	5.200801	0	886.2086	474.9634	0.2804047	0.7717334	597.274	5.261459	0	17	868	477						Frog_fixed.avi	0
20332	1220	845.3542	458.1703	0.429639	0.7681836	598.2364	5.182847	0	881.6508	465.4556	0.2805452	0.7715318	597.1829	5.268466	0	17	864	462						Frog_fixed.avi	0
20349	1221	-1280	-1024	-1	-1	-1	-1	4	-1280	-1024	-1	-1	-1	-1	4	17	0	0						Frog_fixed.avi	0
20365	1222	-1280	-1024	-1	-1	-1	-1	4	-1280	-1024	-1	-1	-1	-1	4	17	0	0						Frog_fixed.avi	0
20382	1223	-1280	-1024	-1	-1	-1	-1	4	-1280	-1024	-1	-1	-1	-1	4	17	0	0						Frog_fixed.avi	0
20399	1224	841.8698	470.4109	0.4297794	0.7679881	598.1325	5.184894	0	881.0602	466.9122	0.2806099	0.7714691	597.1876	5.257383	0	17	861	469						Frog_fixed.avi	0
20415	1225	848.8279	471.9178	0.4298224	0.7679762	598.1205	5.18679	0	878.9083	468.3177	0.2806424	0.771452	597.1835	5.24361	0	17	864	470						Frog_fixed.avi	0
20432	1226	843.2778	476.3522	0.4298874	0.7679747	598.1148	5.169002	0	881.0556	470.2884	0.2807095	0.7714711	597.0094	5.237109	0	17	862	473						Frog_fixed.avi	0
20448	1227	841.8209	477.5613	0.429957	0.7680872	598.0616	5.166908	0	875.6563	469.2408	0.2807738	0.771548	596.9503	5.246725	0	17	859	473						Frog_fixed.avi	0
20465	1228	-1280	-1024	-1	-1	-1	-1	4	-1280	-1024	-1	-1	-1	-1	4	17	0	0						Frog_fixed.avi	0
20482	1229	-1280	-1024	-1	-1	-1	-1	4	-1280	-1024	-1	-1	-1	-1	4	17	0	0						Frog_fixed.avi	0
20499	1230	-1280	-1024	-1	-1	-1	-1	4	-1280	-1024	-1	-1	-1	-1	4	17	0	0						Frog_fixed.avi	0
20515	1231	845.3435	471.6422	0.4304206	0.7683611	598.0237	5.134615	0	877.5151	478.4223	0.2812139	0.7716439	596.7997	5.20316	0	17	861	475						Frog_fixed.avi	0
20532	1232	845.1034	468.4906	0.4305395	0.7682996	597.807	5.133255	0	874.971	481.6491	0.2813163	0.771538	596.7914	5.204529	0	17	860	475						Frog_fixed.avi	0
20548	1233	846.7816	468.4365	0.4306454	0.7681662	597.8755	5.121752	0	878.793	472.1844	0.2814332	0.7714564	596.8416	5.201654	0	17	863	470						Frog_fixed.avi	0
20565	1234	-1280	-1024	-1	-1	-1	-1	4	-1280	-1024	-1	-1	-1	-1	4		0	0						Frog_fixed.avi	0
20582	1235	-1280	-1024	-1	-1	-1	-1	4	-1280	-1024	-1	-1	-1	-1	4		0	0						Frog_fixed.avi	0
20598	1236	-1280	-1024	-1	-1	-1	-1	4	-1280	-1024	-1	-1	-1	-1	4		0	0						Frog_fixed.avi	0
20615	1237	-1280	-1024	-1	-1	-1	-1	4	-1280	-1024	-1	-1	-1	-1	4		0	0						Frog_fixed.avi	0
20632	1238	-1280	-1024	-1	-1	-1	-1	4	-1280	-1024	-1	-1	-1	-1	4		0	0						Frog_fixed.avi	0
20648	1239	-1280	-1024	-1	-1	-1	-1	4	-1280	-1024	-1	-1	-1	-1	4		0	0						Frog_fixed.avi	0
20665	1240	-1280	-1024	-1	-1	-1	-1	4	-1280	-1024	-1	-1	-1	-1	4		0	0						Frog_fixed.avi	0
20682	1241	-1280	-1024	-1	-1	-1	-1	4	-1280	-1024	-1	-1	-1	-1	4		0	0						Frog_fixed.avi	0
20698	1242	-1280	-1024	-1	-1	-1	-1	4	-1280	-1024	-1	-1	-1	-1	4		0	0						Frog_fixed.avi	0
20715	1243	858.6722	464.4494	0.431844	0.7676642	597.9698	5.072217	0	887.2372	481.1974	0.2826115	0.7707407	596.7571	5.141599	0	18	873	473						Frog_fixed.avi	0
20732	1244	853.6302	473.0311	0.4319647	0.7677451	597.8815	5.052918	0	886.4277	479.4387	0.282733	0.7708017	596.6663	5.128933	0	18	870	476						Frog_fixed.avi	0
20748	1245	-1280	-1024	-1	-1	-1	-1	4	-1280	-1024	-1	-1	-1	-1	4		0	0						Frog_fixed.avi	0
20765	1246	-1280	-1024	-1	-1	-1	-1	4	-1280	-1024	-1	-1	-1	-1	4		0	0						Frog_fixed.avi	0
20782	1247	-1280	-1024	-1	-1	-1	-1	4	-1280	-1024	-1	-1	-1	-1	4		0	0						Frog_fixed.avi	0
20798	1248	-1280	-1024	-1	-1	-1	-1	4	-1280	-1024	-1	-1	-1	-1	4		0	0						Frog_fixed.avi	0
20815	1249	-1280	-1024	-1	-1	-1	-1	4	-1280	-1024	-1	-1	-1	-1	4		0	0						Frog_fixed.avi	0
20832	1250	-1280	-1024	-1	-1	-1	-1	4	-1280	-1024	-1	-1	-1	-1	4		0	0						Frog_fixed.avi	0
20848	1251	-1280	-1024	-1	-1	-1	-1	4	-1280	-1024	-1	-1	-1	-1	4		0	0						Frog_fixed.avi	0
20865	1252	-1280	-1024	-1	-1	-1	-1	4	-1280	-1024	-1	-1	-1	-1	4		0	0						Frog_fixed.avi	0
20882	1253	-1280	-1024	-1	-1	-1	-1	4	-1280	-1024	-1	-1	-1	-1	4		0	0						Frog_fixed.avi	0
20898	1254	-1280	-1024	-1	-1	-1	-1	4	-1280	-1024	-1	-1	-1	-1	4		0	0						Frog_fixed.avi	0
20915	1255	-1280	-1024	-1	-1	-1	-1	4	-1280	-1024	-1	-1	-1	-1	4		0	0						Frog_fixed.avi	0
20932	1256	-1280	-1024	-1	-1	-1	-1	4	-1280	-1024	-1	-1	-1	-1	4		0	0						Frog_fixed.avi	0
20948	1257	879.4618	470.6754	0.4312258	0.7676764	597.7905	5.038647	0	906.668	480.2802	0.281878	0.772115	596.9134	5.108351	0	19	893	475						Frog_fixed.avi	0
20965	1258	886.7993	469.8377	0.4310529	0.7676916	597.6563	5.045487	0	912.6483	480.6957	0.2816845	0.7722993	596.8051	5.109722	0	19	900	475						Frog_fixed.avi	0
20982	1259	890.5085	472.667	0.4308526	0.7677372	597.7883	5.049383	0	910.9014	480.8121	0.2814697	0.7724749	596.7755	5.109378	0	19	901	477						Frog_fixed.avi	0
20998	1260	883.7927	475.9064	0.4306269	0.7677737	597.6396	5.044382	0	915.3613	486.8572	0.2812667	0.7726927	596.877	5.096943	0	19	900	481						Frog_fixed.avi	0
21015	1261	889.464	470.1297	0.4304577	0.7679058	597.7464	5.05198	0	915.4028	475.1668	0.2810607	0.773001	596.8896	5.106613	0	19	902	473						Frog_fixed.avi	0
21031	1262	890.7311	469.5098	0.4303025	0.7680572	597.6332	5.05168	0	908.8049	482.1926	0.2808999	0.7732635	596.6061	5.105515	0	19	900	476						Frog_fixed.avi	0
21048	1263	883.6494	468.6736	0.4301376	0.7682879	597.5205	5.04952	0	920.0902	478.0368	0.280769	0.7736869	596.6202	5.099391	0	19	902	473						Frog_fixed.avi	0
21065	1264	-1280	-1024	-1	-1	-1	-1	4	-1280	-1024	-1	-1	-1	-1	4	19	0	0						Frog_fixed.avi	0
21081	1265	898.9233	471.3888	0.429859	0.7686809	597.5862	5.062489	0	924.5814	484.4029	0.2804674	0.7744658	596.6985	5.110945	0	19	912	478						Frog_fixed.avi	0
21098	1266	896.1432	471.0791	0.4296912	0.7688988	597.5015	5.067302	0	924.9028	487.5006	0.2802909	0.7747642	596.5876	5.084422	0	20	911	479						Frog_fixed.avi	0
21115	1267	930.5396	447.0574	0.4293703	0.7690207	597.582	5.072505	0	968.1379	469.5102	0.280004	0.7749525	596.6631	5.103209	0	20	949	458						Frog_fixed.avi	0
21131	1268	924.959	462.6161	0.4291691	0.7691008	597.4236	5.062734	0	956.1089	468.7391	0.2798774	0.7751608	596.7347	5.098075	0	20	941	466						Frog_fixed.avi	0
21148	1269	928.4852	449.9235	0.4291161	0.7691928	597.3747	5.066513	0	960.9918	468.1048	0.2797722	0.7752737	596.6421	5.120004	0	20	945	459						Frog_fixed.avi	0
21165	1270	927.313	462.1127	0.4290892	0.7691672	597.3292	5.067749	0	955.6347	467.4072	0.2797338	0.7753422	596.5621	5.114363	0	20	941	465						Frog_fixed.avi	0
21181	1271	931.626	458.4788	0.429097	0.7691751	597.309	5.075994	0	959.2957	470.4331	0.2797239	0.7753653	596.5089	5.114417	0	20	945	464						Frog_fixed.avi	0
21198	1272	927.627	458.4869	0.4291282	0.7691578	597.2822	5.07388	0	962.237	471.8461	0.27975	0.7753659	596.532	5.122487	0	20	945	465						Frog_fixed.avi	0
21215	1273	-1280	-1024	-1	-1	-1	-1	4	-1280	-1024	-1	-1	-1	-1	4	20	0	0						Frog_fixed.avi	0
21231	1274	924.621	458.6326	0.4292521	0.7692237	597.1634	5.07081	0	953.8138	475.992	0.2798445	0.7753798	596.4301	5.101664	0	20	939	467						Frog_fixed.avi	0
21248	1275	-1280	-1024	-1	-1	-1	-1	4	-1280	-1024	-1	-1	-1	-1	4	20	0	0						Frog_fixed.avi	0
21265	1276	-1280	-1024	-1	-1	-1	-1	4	-1280	-1024	-1	-1	-1	-1	4	20	0	0						Frog_fixed.avi	0
21281	1277	928.2123	463.1196	0.4297245	0.7694036	597.068	5.079448	0	958.1686	469.4297	0.2802835	0.775423	596.3494	5.135606	0	20	943	466						Frog_fixed.avi	0
21298	1278	929.5983	462.2032	0.4299808	0.7694682	597.1506	5.072888	0	962.082	464.5657	0.2805031	0.7754276	596.4232	5.120497	0	20	946	463						Frog_fixed.avi	0
21315	1279	931.0883	459.0319	0.4302447	0.7694948	597.1527	5.093379	0	960.4568	468.8556	0.2807691	0.7753469	596.2532	5.136529	0	20	946	464						Frog_fixed.avi	0
21331	1280	929.7556	461.3077	0.430548	0.7695219	597.0498	5.087872	0	961.6406	465.5619	0.2810426	0.7752649	596.2991	5.136634	0	20	946	463						Frog_fixed.avi	0
21348	1281	930.7233	461.8077	0.4308382	0.7696003	597.1038	5.093694	0	961.9641	467.4572	0.2813511	0.775256	596.1603	5.156436	0	20	946	465						Frog_fixed.avi	0
21365	1282	926.8243	457.4975	0.4311833	0.7697114	596.9359	5.097382	0	961.9275	465.4745	0.2816859	0.7751957	596.0894	5.156205	0	20	944	461						Frog_fixed.avi	0
21381	1283	926.0764	456.0998	0.4315776	0.769824	596.9154	5.094547	0	963.2602	456.6492	0.2820505	0.7751402	596.0448	5.16379	0	20	945	456						Frog_fixed.avi	0
21398	1284	927.9385	459.6936	0.4320175	0.7698467	596.9163	5.098449	0	957.4811	461.4758	0.2824199	0.7749982	595.9498	5.1677	0	20	943	461						Frog_fixed.avi	0
21415	1285	-1280	-1024	-1	-1	-1	-1	4	-1280	-1024	-1	-1	-1	-1	4	20	0	0						Frog_fixed.avi	0
21431	1286	924.4159	458.487	0.4329494	0.7699685	596.6815	5.098158	0	957.6685	464.4097	0.2832869	0.7746051	595.818	5.164771	0	20	941	461						Frog_fixed.avi	0
21448	1287	923.1719	463.914	0.4334407	0.7700499	596.6118	5.099038	0	956.7969	462.0839	0.2837681	0.7744751	595.7067	5.176345	0	20	940	463						Frog_fixed.avi	0
21465	1288	922.4063	467.0132	0.4339536	0.7702125	596.5444	5.098944	0	955.5344	463.7012	0.284236	0.7743132	595.6526	5.176572	0	20	939	465						Frog_fixed.avi	0
21481	1289	921.2937	467.7002	0.4344457	0.770459	596.5043	5.085375	0	953.3748	472.9502	0.2847123	0.7742124	595.5292	5.173205	0	20	937	470						Frog_fixed.avi	0
21498	1290	923.4876	462.217	0.434938	0.7707696	596.4688	5.106339	0	953.795	463.6424	0.285174	0.7742754	595.4236	5.178152	0	20	939	463						Frog_fixed.avi	0
21515	1291	921.6845	468.0406	0.4353934	0.7710307	596.3005	5.099266	0	953.4936	467.0504	0.2856363	0.7742632	595.3231	5.168991	0	20	938	468						Frog_fixed.avi	0
21531	1292	925.1257	462.7068	0.4358928	0.7713802	596.3873	5.108429	0	956.4277	465.8564	0.2860839	0.77426	595.3034	5.187017	0	20	941	464						Frog_fixed.avi	0
21548	1293	924.2806	464.7435	0.4363248	0.7716511	596.2847	5.106849	0	953.6266	465.3673	0.2865121	0.7742442	595.2636	5.176408	0	20	939	465						Frog_fixed.avi	0
21565	1294	919.9883	470.8084	0.4367334	0.7718421	596.3875	5.098858	0	952.17	466.9271	0.2869197	0.7742086	595.2395	5.186836	0	20	936	469						Frog_fixed.avi	0
21581	1295	921.6875	470.8392	0.4371338	0.7721162	596.4187	5.096943	0	945.4586	475.5811	0.2872777	0.7741756	595.0751	5.181316	0	20	934	473						Frog_fixed.avi	0
21598	1296	922.7024	466.7044	0.4374709	0.7724289	596.3364	5.094441	0	959.2823	465.3384	0.2876218	0.7742456	595.2211	5.208421	0	20	941	466						Frog_fixed.avi	0
21614	1297	921.6821	473.3142	0.4377227	0.7726721	596.4051	5.10238	0	951.1996	464.6264	0.2878576	0.7743561	595.0805	5.202853	0	20	936	469						Frog_fixed.avi	0
21631	1298	-1280	-1024	-1	-1	-1	-1	4	-1280	-1024	-1	-1	-1	-1	4	20	0	0						Frog_fixed.avi	0
21648	1299	-1280	-1024	-1	-1	-1	-1	4	-1280	-1024	-1	-1	-1	-1	4	20	0	0						Frog_fixed.avi	0
21664	1300	-1280	-1024	-1	-1	-1	-1	4	-1280	-1024	-1	-1	-1	-1	4	20	0	0						Frog_fixed.avi	0
21681	1301	-1280	-1024	-1	-1	-1	-1	4	-1280	-1024	-1	-1	-1	-1	4	20	0	0						Frog_fixed.avi	0
21698	1302	915.4791	471.68	0.4382704	0.7739148	596.4815	5.11983	0	952.1089	470.8018	0.2884204	0.7748888	595.2989	5.215911	0	20	934	471						Frog_fixed.avi	0
21714	1303	921.6606	469.539	0.4383137	0.7739739	596.4032	5.145439	0	953.3311	461.067	0.2884836	0.7750071	595.3109	5.220609	0	20	937	465						Frog_fixed.avi	0
21731	1304	-1280	-1024	-1	-1	-1	-1	4	-1280	-1024	-1	-1	-1	-1	4	20	0	0						Frog_fixed.avi	0
21748	1305	-1280	-1024	-1	-1	-1	-1	4	-1280	-1024	-1	-1	-1	-1	4	20	0	0						Frog_fixed.avi	0
21764	1306	915.2661	474.3676	0.4383061	0.7739517	596.6721	5.135491	0	955.1891	471.0917	0.2884897	0.7747838	595.5759	5.212119	0	20	935	473						Frog_fixed.avi	0
21781	1307	-1280	-1024	-1	-1	-1	-1	4	-1280	-1024	-1	-1	-1	-1	4	20	0	0						Frog_fixed.avi	0
21798	1308	-1280	-1024	-1	-1	-1	-1	4	-1280	-1024	-1	-1	-1	-1	4	20	0	0						Frog_fixed.avi	0
21814	1309	-1280	-1024	-1	-1	-1	-1	4	-1280	-1024	-1	-1	-1	-1	4	20	0	0						Frog_fixed.avi	0
21831	1310	920.9989	469.8754	0.4380343	0.7739733	597.0784	5.169658	0	956.9117	470.2494	0.2882615	0.7748189	595.8391	5.239305	0	20	939	470						Frog_fixed.avi	0
21848	1311	922.5984	468.5408	0.4379322	0.7739999	597.0493	5.166897	0	952.2399	473.7339	0.2881742	0.7748183	595.903	5.238167	0	20	937	471						Frog_fixed.avi	0
21864	1312	911.4397	471.5807	0.437775	0.7740234	597.1081	5.162896	0	947.0374	477.3741	0.2880426	0.7748204	596.0116	5.216993	0	20	929	474						Frog_fixed.avi	0
21881	1313	913.0265	474.6204	0.4376724	0.7740293	597.2365	5.163146	0	953.1221	475.3565	0.2879502	0.7747913	596.1028	5.238333	0	20	933	475						Frog_fixed.avi	0
21898	1314	913.1507	476.6797	0.437575	0.7740735	597.3306	5.163219	0	954.0511	476.798	0.2878527	0.7748458	596.2017	5.234038	0	20	934	477						Frog_fixed.avi	0
21914	1315	921.281	472.7893	0.4374621	0.7741508	597.3991	5.168919	0	958.6413	465.4483	0.2877612	0.775017	596.2978	5.249217	0	20	940	469						Frog_fixed.avi	0
21931	1316	918.0894	479.3037	0.4372895	0.7741804	597.4691	5.177303	0	953.8077	474.8732	0.2876314	0.7749883	596.2873	5.249841	0	20	936	477						Frog_fixed.avi	0
21948	1317	911.3349	479.1599	0.4371501	0.7741797	597.4368	5.167042	0	951.9085	481.3323	0.287506	0.7750018	596.2994	5.242066	0	20	932	480						Frog_fixed.avi	0
21964	1318	918.1183	476.2394	0.4370629	0.7741518	597.5309	5.181856	0	957.6865	476.084	0.2873883	0.7749849	596.4113	5.256475	0	20	938	476						Frog_fixed.avi	0
21981	1319	899.8444	433.3698	0.4369672	0.7739252	597.7804	5.184482	0	958.403	428.366	0.2874044	0.7747259	596.5123	5.27596	0	20	929	431						Frog_fixed.avi	0
21997	1320	-1280	-1024	-1	-1	-1	-1	4	-1280	-1024	-1	-1	-1	-1	4	20	0	0						Frog_fixed.avi	0
22014	1321	-1280	-1024	-1	-1	-1	-1	4	-1280	-1024	-1	-1	-1	-1	4	20	0	0						Frog_fixed.avi	0
22031	1322	-1280	-1024	-1	-1	-1	-1	4	-1280	-1024	-1	-1	-1	-1	4	20	0	0						Frog_fixed.avi	0
22047	1323	-1280	-1024	-1	-1	-1	-1	4	-1280	-1024	-1	-1	-1	-1	4	20	0	0						Frog_fixed.avi	0
22064	1324	-1280	-1024	-1	-1	-1	-1	4	-1280	-1024	-1	-1	-1	-1	4	20	0	0						Frog_fixed.avi	0
22081	1325	-1280	-1024	-1	-1	-1	-1	4	-1280	-1024	-1	-1	-1	-1	4	20	0	0						Frog_fixed.avi	0
22097	1326	915.0171	446.0459	0.4359422	0.7734299	598.1121	5.214128	0	957.1345	439.6063	0.28642	0.774505	596.8927	5.273366	0	20	936	443						Frog_fixed.avi	0
22114	1327	914.8536	443.0591	0.4357806	0.7734024	598.2282	5.205941	0	958.9468	440.028	0.2862539	0.7745098	596.8976	5.292688	0	20	937	442						Frog_fixed.avi	0
22131	1328	913.8196	449.3417	0.4356097	0.7733873	598.0542	5.213266	0	959.9882	441.3495	0.2860708	0.7745465	597.0079	5.297879	0	20	937	445						Frog_fixed.avi	0
22148	1329	-1280	-1024	-1	-1	-1	-1	4	-1280	-1024	-1	-1	-1	-1	4	20	0	0						Frog_fixed.avi	0
22164	1330	919.4368	443.4143	0.4352912	0.7734762	598.2585	5.228601	0	960.0779	443.1668	0.2857548	0.7747439	596.8723	5.306242	0	20	940	443						Frog_fixed.avi	0
22181	1331	-1280	-1024	-1	-1	-1	-1	4	-1280	-1024	-1	-1	-1	-1	4	20	0	0						Frog_fixed.avi	0
22197	1332	-1280	-1024	-1	-1	-1	-1	4	-1280	-1024	-1	-1	-1	-1	4	20	0	0						Frog_fixed.avi	0
22214	1333	-1280	-1024	-1	-1	-1	-1	4	-1280	-1024	-1	-1	-1	-1	4	20	0	0						Frog_fixed.avi	0
22231	1334	914.6304	451.8311	0.4345871	0.7736543	598.3318	5.224298	0	958.5546	440.7165	0.2850563	0.7751657	596.9784	5.32165	0	20	937	446						Frog_fixed.avi	0
22247	1335	-1280	-1024	-1	-1	-1	-1	4	-1280	-1024	-1	-1	-1	-1	4	20	0	0						Frog_fixed.avi	0
22264	1336	-1280	-1024	-1	-1	-1	-1	4	-1280	-1024	-1	-1	-1	-1	4	20	0	0						Frog_fixed.avi	0
22281	1337	912.7217	447.4796	0.4344043	0.7733147	598.2792	5.250223	0	955.9069	442.6305	0.2848414	0.7749866	596.78	5.340742	0	20	934	445						Frog_fixed.avi	0
22297	1338	911.5744	443.5398	0.434362	0.7731825	598.3203	5.257575	0	957.046	442.5061	0.2848126	0.7749038	596.7775	5.340734	0	20	934	443						Frog_fixed.avi	0
22314	1339	912.9407	451.6868	0.4343253	0.7729943	598.262	5.245515	0	959.5078	442.493	0.284774	0.7747957	596.8022	5.335398	0	20	936	447						Frog_fixed.avi	0
22331	1340	909.845	455.217	0.4342781	0.7728055	598.2101	5.24913	0	960.4833	444.5641	0.2847224	0.7746851	596.8198	5.335036	0	20	935	450						Frog_fixed.avi	0
22347	1341	909.0247	455.5812	0.4341843	0.7726314	598.1903	5.248893	0	959.3317	446.1321	0.284627	0.7745816	596.7967	5.336066	0	20	934	451						Frog_fixed.avi	0
22364	1342	-1280	-1024	-1	-1	-1	-1	4	-1280	-1024	-1	-1	-1	-1	4	20	0	0						Frog_fixed.avi	0
22381	1343	-1280	-1024	-1	-1	-1	-1	4	-1280	-1024	-1	-1	-1	-1	4	20	0	0						Frog_fixed.avi	0
22397	1344	-1280	-1024	-1	-1	-1	-1	4	-1280	-1024	-1	-1	-1	-1	4	20	0	0						Frog_fixed.avi	0
22414	1345	-1280	-1024	-1	-1	-1	-1	4	-1280	-1024	-1	-1	-1	-1	4	20	0	0						Frog_fixed.avi	0
22431	1346	-1280	-1024	-1	-1	-1	-1	4	-1280	-1024	-1	-1	-1	-1	4	20	0	0						Frog_fixed.avi	0
22447	1347	921.1108	514.1279	0.4335484	0.7731766	597.8863	5.267224	0	967.6855	499.8045	0.2840406	0.7751987	596.7385	5.360005	0	21	944	507						Frog_fixed.avi	0
22464	1348	-1280	-1024	-1	-1	-1	-1	4	-1280	-1024	-1	-1	-1	-1	4	21	0	0						Frog_fixed.avi	0
22481	1349	-1280	-1024	-1	-1	-1	-1	4	-1280	-1024	-1	-1	-1	-1	4	21	0	0						Frog_fixed.avi	0
22497	1350	-1280	-1024	-1	-1	-1	-1	4	-1280	-1024	-1	-1	-1	-1	4	21	0	0						Frog_fixed.avi	0
22514	1351	913.0893	520.7773	0.4336592	0.7734565	597.7234	5.266666	0	970.7205	498.4083	0.2841484	0.7751248	596.66	5.365873	0	21	942	510						Frog_fixed.avi	0
22530	1352	916.3043	521.1931	0.4337891	0.7735379	597.8551	5.271807	0	965.7636	505.3689	0.284231	0.7750893	596.646	5.340963	0	21	941	513						Frog_fixed.avi	0
22547	1353	920.9108	513.6965	0.4339108	0.7735821	597.9354	5.303607	0	964.5004	503.8211	0.2843319	0.7750363	596.6122	5.357009	0	21	943	509						Frog_fixed.avi	0
22564	1354	917.4723	522.0771	0.4339925	0.7735927	597.8829	5.297384	0	962.2034	514.5977	0.2844118	0.7748911	596.4426	5.361968	0	21	940	518						Frog_fixed.avi	0
22580	1355	-1280	-1024	-1	-1	-1	-1	4	-1280	-1024	-1	-1	-1	-1	4	21	0	0						Frog_fixed.avi	0
22597	1356	-1280	-1024	-1	-1	-1	-1	4	-1280	-1024	-1	-1	-1	-1	4	21	0	0						Frog_fixed.avi	0
22614	1357	-1280	-1024	-1	-1	-1	-1	4	-1280	-1024	-1	-1	-1	-1	4	21	0	0						Frog_fixed.avi	0
22630	1358	-1280	-1024	-1	-1	-1	-1	4	-1280	-1024	-1	-1	-1	-1	4	21	0	0						Frog_fixed.avi	0
22647	1359	-1280	-1024	-1	-1	-1	-1	4	-1280	-1024	-1	-1	-1	-1	4	21	0	0						Frog_fixed.avi	0
22664	1360	921.1807	523.3925	0.4341302	0.773798	597.7751	5.28477	0	967.1857	513.5101	0.2845008	0.774958	596.5396	5.360456	0	21	944	518						Frog_fixed.avi	0
22680	1361	916.4678	520.1257	0.4340979	0.7738234	597.6282	5.2842	0	960.1796	515.4557	0.2844799	0.7749903	596.416	5.350195	0	21	938	518						Frog_fixed.avi	0
22697	1362	916.6387	523.3007	0.4340684	0.7738346	597.6516	5.27885	0	965.4412	508.0802	0.2844444	0.7750779	596.4795	5.359419	0	21	941	516						Frog_fixed.avi	0
22714	1363	-1280	-1024	-1	-1	-1	-1	4	-1280	-1024	-1	-1	-1	-1	4	21	0	0						Frog_fixed.avi	0
22730	1364	-1280	-1024	-1	-1	-1	-1	4	-1280	-1024	-1	-1	-1	-1	4	21	0	0						Frog_fixed.avi	0
22747	1365	-1280	-1024	-1	-1	-1	-1	4	-1280	-1024	-1	-1	-1	-1	4	21	0	0						Frog_fixed.avi	0
22764	1366	917.2892	517.8547	0.4338439	0.7740334	597.9143	5.271579	0	962.8312	505.37	0.2842252	0.7753585	596.5806	5.35932	0	21	940	512						Frog_fixed.avi	0
22780	1367	-1280	-1024	-1	-1	-1	-1	4	-1280	-1024	-1	-1	-1	-1	4	21	0	0						Frog_fixed.avi	0
22797	1368	-1280	-1024	-1	-1	-1	-1	4	-1280	-1024	-1	-1	-1	-1	4	21	0	0						Frog_fixed.avi	0
22814	1369	-1280	-1024	-1	-1	-1	-1	4	-1280	-1024	-1	-1	-1	-1	4	21	0	0						Frog_fixed.avi	0
22830	1370	-1280	-1024	-1	-1	-1	-1	4	-1280	-1024	-1	-1	-1	-1	4	21	0	0						Frog_fixed.avi	0
22847	1371	914.1838	524.0493	0.4337781	0.7743586	598.0378	5.232215	0	963.4242	517.1724	0.2841703	0.7756162	596.6478	5.312501	0	21	939	521						Frog_fixed.avi	0
22864	1372	920.0414	522.9831	0.433807	0.7743175	598.071	5.233136	0	960.0767	507.5962	0.2841733	0.7755568	596.655	5.321446	0	21	940	515						Frog_fixed.avi	0
22880	1373	916.9702	520.2802	0.4337965	0.7743443	598.1071	5.21695	0	961.0919	512.7864	0.2841822	0.7755145	596.6537	5.308355	0	21	939	517						Frog_fixed.avi	0
22897	1374	-1280	-1024	-1	-1	-1	-1	4	-1280	-1024	-1	-1	-1	-1	4	21	0	0						Frog_fixed.avi	0
22914	1375	-1280	-1024	-1	-1	-1	-1	4	-1280	-1024	-1	-1	-1	-1	4	21	0	0						Frog_fixed.avi	0
22930	1376	-1280	-1024	-1	-1	-1	-1	4	-1280	-1024	-1	-1	-1	-1	4	21	0	0						Frog_fixed.avi	0
22947	1377	907.4708	486.9726	0.4337872	0.7743367	598.1771	5.182599	0	947.5942	469.7115	0.2842524	0.7754028	596.803	5.293718	0	22	928	478						Frog_fixed.avi	0
22964	1378	902.5736	489.3685	0.4337339	0.7743102	598.1646	5.158616	0	946.3601	464.4344	0.2842019	0.7753665	596.762	5.313133	0	22	924	477						Frog_fixed.avi	0
22980	1379	903.6357	488.5848	0.4336791	0.7742071	598.0773	5.143773	0	948.8109	465.0566	0.28415	0.7753074	596.8113	5.283821	0	22	926	477						Frog_fixed.avi	0
22997	1380	900.184	485.5345	0.433607	0.7740939	597.9653	5.12867	0	953.6475	459.7239	0.2840706	0.7752117	596.8972	5.299373	0	22	927	473						Frog_fixed.avi	0
23014	1381	899.5458	485.5975	0.4335587	0.7739804	597.907	5.107323	0	942.1957	464.6046	0.2839937	0.7751139	596.8549	5.277145	0	22	921	475						Frog_fixed.avi	0
23030	1382	897.5994	483.36	0.4334841	0.77391	598.1204	5.093488	0	941.8365	472.561	0.2839307	0.775014	596.8914	5.262617	0	22	920	478						Frog_fixed.avi	0
23047	1383	902.0085	485.05	0.4334201	0.7738035	598.1586	5.097495	0	938.5398	474.0485	0.2838512	0.774988	596.7617	5.241067	0	22	920	480						Frog_fixed.avi	0
23064	1384	906.6825	482.2896	0.4333637	0.7737831	598.0898	5.088855	0	940.0724	468.481	0.2838079	0.7750298	596.7292	5.235333	0	22	923	475						Frog_fixed.avi	0
23080	1385	904.3577	482.0959	0.4333283	0.77373	598.0975	5.082372	0	945.205	467.8806	0.2837763	0.7749335	596.6652	5.250741	0	22	925	475						Frog_fixed.avi	0
23097	1386	902.775	483.9352	0.4332946	0.7736324	598.0349	5.056137	0	943.6712	469.4191	0.2837448	0.7748248	596.6548	5.225859	0	22	923	477						Frog_fixed.avi	0
23113	1387	-1280	-1024	-1	-1	-1	-1	4	-1280	-1024	-1	-1	-1	-1	4	22	0	0						Frog_fixed.avi	0
23130	1388	-1280	-1024	-1	-1	-1	-1	4	-1280	-1024	-1	-1	-1	-1	4	22	0	0						Frog_fixed.avi	0
23147	1389	-1280	-1024	-1	-1	-1	-1	4	-1280	-1024	-1	-1	-1	-1	4	22	0	0						Frog_fixed.avi	0
23163	1390	-1280	-1024	-1	-1	-1	-1	4	-1280	-1024	-1	-1	-1	-1	4	22	0	0						Frog_fixed.avi	0
23180	1391	-1280	-1024	-1	-1	-1	-1	4	-1280	-1024	-1	-1	-1	-1	4	22	0	0						Frog_fixed.avi	0
23197	1392	905.8394	462.2061	0.433006	0.7725355	597.6995	4.987285	0	945.8362	442.9704	0.2835554	0.7736969	596.5021	5.157894	0	22	926	453						Frog_fixed.avi	0
23213	1393	-1280	-1024	-1	-1	-1	-1	4	-1280	-1024	-1	-1	-1	-1	4	22	0	0						Frog_fixed.avi	0
23230	1394	910.2939	459.2104	0.4330408	0.7723851	597.6149	4.983986	0	954.4535	440.2625	0.2835613	0.7735236	596.3046	5.133002	0	22	932	450						Frog_fixed.avi	0
23247	1395	908.6727	461.0901	0.4330895	0.7721792	597.5226	4.972477	0	951.0925	445.1434	0.2835828	0.7732684	596.1895	5.119546	0	22	930	453						Frog_fixed.avi	0
23263	1396	-1280	-1024	-1	-1	-1	-1	4	-1280	-1024	-1	-1	-1	-1	4	22	0	0						Frog_fixed.avi	0
23280	1397	900.8011	463.0012	0.4332047	0.7718278	597.3662	4.960278	0	947.8974	446.0349	0.2836957	0.7729133	596.0775	5.099635	0	22	924	455						Frog_fixed.avi	0
23297	1398	905.2188	461.0916	0.4333008	0.7717637	597.3982	4.959767	0	941.9996	448.4823	0.2837626	0.7727797	596.0208	5.086151	0	22	924	455						Frog_fixed.avi	0
23313	1399	909.7969	461.5451	0.4333859	0.7717222	597.3657	4.951802	0	942.4149	450.5557	0.2838396	0.7726779	595.9573	5.067589	0	22	926	456						Frog_fixed.avi	0
23330	1400	905.2589	461.4079	0.4335216	0.7717135	597.2636	4.933338	0	948.0343	443.0789	0.2839632	0.7726805	596.0366	5.071451	0	22	927	452						Frog_fixed.avi	0
23347	1401	899.9282	457.7121	0.4336374	0.7717335	597.215	4.934768	0	939.3484	449.059	0.2840863	0.7725487	595.694	5.056691	0	22	920	453						Frog_fixed.avi	0
23363	1402	902.7676	460.2562	0.4338158	0.7718211	597.1301	4.928529	0	940.5045	449.8878	0.2842525	0.7725258	595.7324	5.028913	0	22	922	455						Frog_fixed.avi	0
23380	1403	901.0902	461.2708	0.4340385	0.7718484	597.0374	4.925897	0	937.6273	445.5625	0.2844317	0.772543	595.7078	5.031442	0	22	919	453						Frog_fixed.avi	0
23397	1404	898.1292	462.7841	0.4342287	0.7717696	596.8885	4.902732	0	937.035	454.1941	0.2846428	0.772306	595.4763	5.011893	0	22	918	458						Frog_fixed.avi	0
23413	1405	907.0633	453.3895	0.4345085	0.7716553	596.972	4.905067	0	941.2859	447.1502	0.2848807	0.7720845	595.5014	5.015914	0	22	924	450						Frog_fixed.avi	0
23430	1406	899.3496	459.0993	0.4347297	0.7715057	596.8823	4.888709	0	935.5696	451.4992	0.2851075	0.7718313	595.395	4.993207	0	22	917	455						Frog_fixed.avi	0
23447	1407	903.3507	455.574	0.4349847	0.7713456	596.8281	4.885222	0	942.1024	457.5627	0.2853365	0.7715688	595.3464	4.97294	0	22	923	457						Frog_fixed.avi	0
23463	1408	902.6709	461.2821	0.4351806	0.7712412	596.8238	4.869937	0	936.1685	453.1409	0.2855495	0.7714339	595.2609	4.977443	0	22	919	457						Frog_fixed.avi	0
23480	1409	898.1592	455.6392	0.4353595	0.7712417	596.9034	4.857675	0	933.8564	452.1681	0.2857256	0.7713421	595.2919	4.959635	0	22	916	454						Frog_fixed.avi	0
23497	1410	902.6092	461.4535	0.4355228	0.7712008	596.8053	4.848774	0	937.1423	447.6911	0.2858743	0.7712739	595.2811	4.956184	0	22	920	455						Frog_fixed.avi	0
23513	1411	903.6573	457.3224	0.4356245	0.7711886	596.8676	4.836859	0	936.0835	456.5727	0.2859913	0.7711362	595.1627	4.932087	0	22	920	457						Frog_fixed.avi	0
23530	1412	907.4691	457.976	0.4356866	0.7711087	596.7832	4.82786	0	938.1805	449.9908	0.2860643	0.7710692	595.1779	4.920488	0	22	923	454						Frog_fixed.avi	0
23547	1413	901.5662	463.6174	0.4357107	0.7710252	596.806	4.787936	0	933.7805	448.7596	0.2861027	0.7709725	595.2172	4.881392	0	22	918	456						Frog_fixed.avi	0
23563	1414	905.1775	450.7312	0.4356924	0.7709112	596.8901	4.794497	0	930.2744	454.8236	0.2861026	0.7707878	595.1794	4.889057	0	22	918	453						Frog_fixed.avi	0
23580	1415	902.331	452.3326	0.4356538	0.7707712	596.9307	4.784264	0	931.8386	457.7171	0.2860935	0.7706645	595.2131	4.866447	0	22	917	455						Frog_fixed.avi	0
23597	1416	906.2327	456.7737	0.4355939	0.7705447	596.9391	4.769064	0	934.8132	449.6226	0.2860346	0.7705253	595.3193	4.87045	0	22	921	453						Frog_fixed.avi	0
23613	1417	905.0327	460.0214	0.4355363	0.7703142	596.9582	4.744983	0	929.9918	453.1018	0.2859649	0.7703577	595.3126	4.850258	0	22	918	457						Frog_fixed.avi	0
23630	1418	908.0668	453.8573	0.435449	0.770152	596.9375	4.743227	0	930.0618	451.2813	0.2858909	0.7702494	595.504	4.844141	0	22	919	453						Frog_fixed.avi	0
23646	1419	903.0637	454.303	0.4353309	0.7700874	596.9067	4.736665	0	925.015	457.5903	0.285821	0.7701313	595.4265	4.816313	0	22	914	456						Frog_fixed.avi	0
23663	1420	899.5453	458.7286	0.4352608	0.7700888	596.9679	4.710523	0	928.3892	459.7341	0.2857605	0.7701554	595.5226	4.80853	0	22	914	459						Frog_fixed.avi	0
23680	1421	897.7577	459.8024	0.4352112	0.7701495	596.9961	4.697596	0	927.1075	456.6165	0.28572	0.770267	595.5151	4.792441	0	22	912	458						Frog_fixed.avi	0
23696	1422	901.5566	458.7693	0.4351912	0.7702112	597.038	4.690225	0	927.7589	454.5175	0.2857206	0.7703661	595.618	4.805505	0	22	915	457						Frog_fixed.avi	0
23713	1423	903.4834	457.498	0.4352005	0.7703121	597.1655	4.695562	0	924.8553	461.8456	0.2857394	0.7704308	595.6439	4.794977	0	22	914	460						Frog_fixed.avi	0
23730	1424	889.472	449.7258	0.4353074	0.7703586	597.1421	4.693521	0	917.1375	443.3078	0.2858437	0.7704247	595.7411	4.798441	0	22	903	447						Frog_fixed.avi	0
23746	1425	898.6018	451.349	0.4353598	0.7703477	597.1465	4.665369	0	917.142	450.2083	0.2859779	0.7704198	595.6648	4.780635	0	22	908	451						Frog_fixed.avi	0
23763	1426	889.9402	449.361	0.4355127	0.7703466	597.1499	4.677779	0	918.2638	444.972	0.2860934	0.770392	595.6763	4.781529	0	22	904	447						Frog_fixed.avi	0
23780	1427	888.2117	446.4045	0.4356498	0.7702631	597.1078	4.665914	0	915.7714	448.0669	0.2862469	0.7703484	595.6693	4.775203	0	22	902	447						Frog_fixed.avi	0
23796	1428	891.7367	442.8459	0.4358308	0.7701672	597.1445	4.669418	0	916.4088	450.195	0.2864091	0.7702311	595.6434	4.778644	0	22	904	447						Frog_fixed.avi	0
23813	1429	894.1058	441.5863	0.4360423	0.7700645	597.1253	4.655819	0	909.7648	455.1808	0.2865959	0.7700459	595.5027	4.771032	0	22	902	448						Frog_fixed.avi	0
23830	1430	890.4615	448.742	0.436199	0.7699773	597.0847	4.660097	0	911.5909	459.3167	0.2867727	0.7699126	595.5914	4.776989	0	22	901	454						Frog_fixed.avi	0
23846	1431	900.2233	438.9104	0.4364224	0.7699106	597.0558	4.660188	0	910.5204	456.0621	0.2869484	0.769771	595.5954	4.780137	0	22	905	447						Frog_fixed.avi	0
23863	1432	890.54	446.7633	0.4366009	0.7697814	597.1081	4.646921	0	913.0352	453.076	0.2871716	0.7696127	595.6235	4.774115	0	22	902	450						Frog_fixed.avi	0
23880	1433	892.5538	445.6197	0.4367958	0.7696462	597.1107	4.637504	0	911.7468	454.0393	0.2873417	0.7694184	595.6617	4.79342	0	22	902	450						Frog_fixed.avi	0
23896	1434	891.4296	451.2131	0.4370284	0.7695596	597.1373	4.634288	0	907.061	455.3757	0.2875821	0.7691775	595.5028	4.774899	0	22	899	453						Frog_fixed.avi	0
23913	1435	895.4205	445.117	0.4372531	0.7695454	597.1915	4.637012	0	910.4479	459.8746	0.287827	0.7690523	595.5709	4.77072	0	22	903	452						Frog_fixed.avi	0
23930	1436	890.4489	451.0967	0.4374776	0.7695301	597.2016	4.62656	0	908.5473	462.2627	0.2880539	0.7689478	595.5611	4.783283	0	22	899	457						Frog_fixed.avi	0
23946	1437	888.9322	449.35	0.4377048	0.769587	597.2361	4.627126	0	907.7843	459.2584	0.2882837	0.7688914	595.676	4.782242	0	22	898	454						Frog_fixed.avi	0
23963	1438	880.3533	445.5033	0.4379107	0.7696337	597.2408	4.621385	0	902.9113	458.5236	0.2885244	0.7688264	595.5581	4.772187	0	22	892	452						Frog_fixed.avi	0
23980	1439	884.0861	444.9587	0.4381567	0.7697076	597.1104	4.625307	0	905.5103	452.97	0.2887556	0.7688057	595.5947	4.77178	0	22	895	449						Frog_fixed.avi	0
23996	1440	884.0352	443.8558	0.4384035	0.7697477	597.2458	4.624675	0	904.5515	460.5587	0.2890082	0.7687649	595.545	4.778054	0	22	894	452						Frog_fixed.avi	0
24013	1441	883.4589	449.0038	0.4386342	0.7698254	597.1828	4.619617	0	905.3104	458.722	0.2892438	0.7688018	595.6377	4.777243	0	22	894	454						Frog_fixed.avi	0
24030	1442	886.2888	446.3847	0.4388847	0.7699851	597.217	4.619385	0	902.3542	458.0193	0.2894628	0.7688573	595.6435	4.791778	0	22	894	452						Frog_fixed.avi	0
24046	1443	883.3433	451.0104	0.4391164	0.7701357	597.2031	4.621622	0	900.686	467.7017	0.2897224	0.7689196	595.627	4.766464	0	22	892	459						Frog_fixed.avi	0
24063	1444	878.2474	453.7145	0.4393525	0.7702885	597.2502	4.615382	0	898.9279	468.0525	0.2899485	0.7689829	595.694	4.77178	0	22	889	461						Frog_fixed.avi	0
24080	1445	879.7889	453.6867	0.4396062	0.7704151	597.1929	4.611857	0	895.3215	467.0896	0.2902191	0.7690333	595.7036	4.775641	0	22	888	460						Frog_fixed.avi	0
24096	1446	882.7502	448.624	0.4398679	0.7705234	597.2603	4.60623	0	893.5504	469.7954	0.2904631	0.7690473	595.7267	4.767484	0	22	888	459						Frog_fixed.avi	0
24113	1447	883.3477	454.3007	0.4401149	0.7706277	597.2399	4.604743	0	899.1407	465.4871	0.2907419	0.769015	595.7484	4.775668	0	22	891	460						Frog_fixed.avi	0
24129	1448	879.9579	453.3893	0.4403771	0.7707583	597.332	4.596485	0	891.1189	470.2432	0.2909851	0.768995	595.7897	4.771141	0	22	886	462						Frog_fixed.avi	0
24146	1449	876.579	455.9499	0.4406322	0.7708436	597.277	4.575685	0	897.4504	465.9494	0.2912785	0.7689419	595.7879	4.761978	0	22	887	461						Frog_fixed.avi	0
24163	1450	882.4346	458.3898	0.440965	0.7709378	597.3209	4.580503	0	892.9224	466.0105	0.2915699	0.7689055	595.6865	4.759199	0	22	888	462						Frog_fixed.avi	0
24179	1451	872.1473	463.2432	0.4412188	0.7710579	597.2895	4.579351	0	897.7613	469.6938	0.2918662	0.7688878	595.8647	4.754449	0	22	885	466						Frog_fixed.avi	0
24196	1452	876.5644	459.6626	0.4415618	0.7712532	597.3467	4.58703	0	893.4398	468.0969	0.2921933	0.7689221	595.8776	4.765011	0	22	885	464						Frog_fixed.avi	0
24213	1453	873.5663	457.5466	0.4419165	0.7715424	597.5083	4.567032	0	887.137	475.6002	0.2925296	0.7690006	595.8632	4.75654	0	22	880	467						Frog_fixed.avi	0
24229	1454	867.9432	463.5143	0.442276	0.7717768	597.5369	4.562608	0	891.2958	475.4935	0.2929211	0.7691239	595.8576	4.766694	0	22	880	470						Frog_fixed.avi	0
24246	1455	870.8998	469.0534	0.4426724	0.7721318	597.6195	4.560263	0	890.9338	468.6764	0.2932949	0.7693877	595.9934	4.756091	0	22	881	469						Frog_fixed.avi	0
24263	1456	873.6052	467.2208	0.4430417	0.7724908	597.5257	4.555875	0	885.016	475.2238	0.2936752	0.7695448	595.8796	4.750512	0	22	879	471						Frog_fixed.avi	0
24279	1457	867.0811	469.8071	0.4433931	0.7728467	597.6975	4.568242	0	884.9655	479.2054	0.2940684	0.7697867	596.0741	4.767244	0	23	876	475						Frog_fixed.avi	0
24296	1458	842.8317	491.3371	0.4437974	0.7733275	597.8702	4.55966	0	857.6052	508.8073	0.2945291	0.7700559	595.9428	4.753312	0	23	850	500						Frog_fixed.avi	0
24313	1459	844.2659	488.4526	0.4441144	0.7736557	597.9611	4.576118	0	857.9996	499.4768	0.2948163	0.7703097	596.1461	4.756381	0	23	851	494						Frog_fixed.avi	0
24329	1460	846.5445	487.278	0.444357	0.7739826	598.1385	4.579206	0	867.981	501.2082	0.2950898	0.7704663	596.1993	4.760315	0	23	857	494						Frog_fixed.avi	0
24346	1461	846.444	487.2215	0.4445597	0.7741815	597.9779	4.580718	0	856.0609	505.4787	0.2952888	0.7705502	596.2834	4.769664	0	23	851	496						Frog_fixed.avi	0
24363	1462	845.2411	496.416	0.4447289	0.7743614	598.2537	4.563746	0	864.2083	503.3038	0.2954539	0.7706466	596.5126	4.7585	0	23	855	500						Frog_fixed.avi	0
24379	1463	841.2655	497.4802	0.4448327	0.7745784	598.3287	4.56357	0	862.5849	501.2919	0.2955732	0.770744	596.5526	4.777151	0	23	852	499						Frog_fixed.avi	0
24396	1464	844.1039	488.7959	0.4449024	0.7747967	598.5151	4.586027	0	858.6216	506.0827	0.2956663	0.770833	596.6573	4.781776	0	23	851	497						Frog_fixed.avi	0
24413	1465	839.4508	492.5182	0.4449494	0.7748455	598.5914	4.578856	0	861.6045	503.9733	0.2957484	0.7708648	596.7017	4.793197	0	23	851	498						Frog_fixed.avi	0
24429	1466	842.7792	488.8563	0.4449661	0.7748235	598.7164	4.591426	0	860.4836	504.4431	0.2957802	0.7708594	596.7942	4.791934	0	23	852	497						Frog_fixed.avi	0
24446	1467	840.8698	494.1058	0.4449807	0.7747272	598.8757	4.605197	0	860.5715	503.8885	0.2957965	0.7708457	596.8914	4.799438	0	23	851	499						Frog_fixed.avi	0
24463	1468	844.5027	494.2564	0.444971	0.7746596	598.9938	4.614167	0	862.338	505.8655	0.2957884	0.7708326	597.0308	4.813409	0	23	853	500						Frog_fixed.avi	0
24479	1469	842.8653	498.672	0.444932	0.7745563	599.0784	4.616889	0	864.2919	503.8071	0.2957615	0.7708174	597.1745	4.820467	0	23	854	501						Frog_fixed.avi	0
24496	1470	849.1553	495.1638	0.4448689	0.7744521	599.2214	4.625407	0	863.4165	497.5811	0.295705	0.7708231	597.3765	4.841302	0	23	856	496						Frog_fixed.avi	0
24513	1471	843.6719	498.8379	0.4447885	0.7743361	599.2349	4.63215	0	860.5004	500.0506	0.295645	0.7708619	597.4802	4.849356	0	23	852	499						Frog_fixed.avi	0
24529	1472	842.9107	493.3937	0.4447093	0.774304	599.4391	4.654037	0	864.2616	498.9489	0.2956029	0.7708557	597.5432	4.862895	0	23	854	496						Frog_fixed.avi	0
24546	1473	844.7263	487.0692	0.444629	0.774235	599.6296	4.676203	0	862.246	502.0904	0.295534	0.7708482	597.6959	4.863352	0	23	853	495						Frog_fixed.avi	0
24562	1474	845.8181	488.9114	0.4445386	0.7741829	599.8074	4.682019	0	866.3506	504.5273	0.295444	0.7708055	597.873	4.876024	0	23	856	497						Frog_fixed.avi	0
24579	1475	844.6671	486.9398	0.444425	0.7741302	599.8209	4.687189	0	865.6548	498.9384	0.2953675	0.7707513	597.9975	4.888903	0	23	855	493						Frog_fixed.avi	0
24596	1476	844.1348	488.2166	0.4442979	0.7740762	599.7413	4.716305	0	864.4579	502.6528	0.2952496	0.7706544	598.2353	4.901259	0	23	854	495						Frog_fixed.avi	0
24612	1477	841.5692	491.091	0.4441709	0.7740055	599.998	4.714622	0	867.9131	497.7038	0.2951562	0.7705603	598.3408	4.929896	0	23	855	494						Frog_fixed.avi	0
24629	1478	844.9822	486.7059	0.4440579	0.7739316	600.1957	4.748376	0	868.8209	494.3342	0.2950636	0.770461	598.4257	4.943316	0	23	857	491						Frog_fixed.avi	0
24646	1479	841.709	494.2407	0.4439575	0.7737856	600.2343	4.734818	0	867.4722	494.8798	0.2949631	0.770302	598.4719	4.946696	0	23	855	495						Frog_fixed.avi	0
24662	1480	838.388	495.8842	0.4438446	0.7736375	600.4803	4.747992	0	865.6077	505.759	0.2948902	0.770062	598.5313	4.952006	0	23	852	501						Frog_fixed.avi	0
24679	1481	842.3534	496.0468	0.443767	0.7734913	600.482	4.747097	0	866.425	500.4854	0.2948045	0.7699065	598.7692	4.951054	0	23	854	498						Frog_fixed.avi	0
24696	1482	842.8372	498.6594	0.4436606	0.7734087	600.5156	4.763533	0	866.7842	499.5274	0.2947401	0.7697771	598.8051	4.969325	0	23	855	499						Frog_fixed.avi	0
24712	1483	842.7578	493.5046	0.4435839	0.7733214	600.5635	4.790184	0	874.7985	494.2896	0.2946632	0.7696465	598.986	4.984656	0	23	859	494						Frog_fixed.avi	0
24729	1484	842.6398	492.4628	0.4435128	0.7732415	600.6961	4.777753	0	869.1855	499.2472	0.2945736	0.769509	599.0031	4.978647	0	23	856	496						Frog_fixed.avi	0
24746	1485	847.1561	485.215	0.4434097	0.7731206	600.9178	4.790377	0	871.7236	503.309	0.2944779	0.7692724	599.0391	4.991605	0	23	859	494						Frog_fixed.avi	0
24762	1486	845.5187	491.075	0.4432943	0.772889	600.9908	4.807079	0	872.5858	499.224	0.2943534	0.7691616	599.205	5.012373	0	23	859	495						Frog_fixed.avi	0
24779	1487	846.4685	496.9585	0.4431447	0.7727247	601.0731	4.797601	0	871.2096	503.2568	0.2942245	0.7690369	599.166	5.004611	0	23	859	500						Frog_fixed.avi	0
24796	1488	839.7996	495.0379	0.4429491	0.7726013	601.1547	4.804838	0	874.0635	505.7884	0.2940679	0.7689264	599.264	5.006031	0	23	857	500						Frog_fixed.avi	0
24812	1489	847.5147	495.9755	0.4427621	0.7724664	601.33	4.810104	0	880.524	495.8085	0.2938883	0.7688295	599.3626	5.011854	0	23	864	496						Frog_fixed.avi	0
24829	1490	852.1002	493.4844	0.4425585	0.7722882	601.2905	4.816442	0	876.0179	507.0916	0.2936523	0.7686653	599.5895	5.009269	0	23	864	500						Frog_fixed.avi	0
24846	1491	848.9257	493.6405	0.442285	0.7721249	601.4939	4.820838	0	884.8121	493.6985	0.2934146	0.7686163	599.561	5.03435	0	23	867	494						Frog_fixed.avi	0
24862	1492	850.5675	485.5767	0.4419585	0.7718797	601.3922	4.827465	0	882.7243	496.6683	0.2931208	0.7684113	599.6423	5.041283	0	24	867	491						Frog_fixed.avi	0
24879	1493	875.906	446.5858	0.4415692	0.7715869	601.5057	4.825037	0	910.0195	451.9102	0.2928446	0.7681589	599.8699	5.041404	0	24	893	449						Frog_fixed.avi	0
24896	1494	877.9083	455.6187	0.4412921	0.7713243	601.6728	4.845209	0	918.9636	457.9798	0.2925896	0.7680299	600.0405	5.037507	0	24	898	457						Frog_fixed.avi	0
24912	1495	879.6462	450.4935	0.441056	0.7710519	601.8005	4.837178	0	916.0968	458.2131	0.2923038	0.7678295	600.0328	5.044684	0	24	898	454						Frog_fixed.avi	0
24929	1496	881.0504	447.87	0.4408148	0.7707967	601.8336	4.841215	0	917.9864	462.7716	0.2920622	0.7675699	600.0656	5.047328	0	24	900	455						Frog_fixed.avi	0
24946	1497	884.4459	452	0.4405978	0.7705086	602.0123	4.850205	0	923.4218	454.6331	0.2918389	0.7674129	600.2335	5.070091	0	24	904	453						Frog_fixed.avi	0
24962	1498	885.2747	454.9875	0.4403926	0.770378	602.0327	4.852209	0	924.0173	459.255	0.2916308	0.7673582	600.3091	5.064698	0	24	905	457						Frog_fixed.avi	0
24979	1499	889.0325	452.3865	0.4401751	0.7703567	602.0997	4.85208	0	922.371	453.4168	0.2913917	0.7673934	600.4191	5.066388	0	24	906	453						Frog_fixed.avi	0
24996	1500	889.1254	451.7316	0.4399423	0.7704304	602.1435	4.850348	0	923.717	461.9676	0.2911755	0.7675129	600.4568	5.074347	0	24	906	457						Frog_fixed.avi	0
25012	1501	-1280	-1024	-1	-1	-1	-1	4	-1280	-1024	-1	-1	-1	-1	4	24	0	0						Frog_fixed.avi	0
25029	1502	890.0105	441.4234	0.4394284	0.770717	602.3076	4.873796	0	927.4227	453.9798	0.2906873	0.7679549	600.4738	5.088358	0	24	909	448						Frog_fixed.avi	0
25046	1503	886.8918	445.1864	0.439204	0.7708112	602.1189	4.86727	0	932.1796	457.4799	0.2904482	0.7681047	600.6989	5.07982	0	24	910	451						Frog_fixed.avi	0
25062	1504	887.5414	448.7301	0.4389605	0.7708535	602.3452	4.859917	0	926.8008	461.4518	0.2902105	0.7682083	600.6384	5.081318	0	24	907	455						Frog_fixed.avi	0
25079	1505	894.4313	449.4286	0.4387521	0.7708591	602.2129	4.866253	0	926.9892	461.9715	0.2899936	0.7683028	600.6781	5.087682	0	24	911	456						Frog_fixed.avi	0
25096	1506	893.1458	444.9054	0.4385453	0.7708357	602.3783	4.882833	0	930.4833	451.1337	0.2897931	0.7683364	600.617	5.089366	0	24	912	448						Frog_fixed.avi	0
25112	1507	890.4343	446.9099	0.4383102	0.7707551	602.2676	4.872351	0	930.2856	458.9244	0.2895794	0.768356	600.6551	5.087908	0	24	910	453						Frog_fixed.avi	0
25129	1508	890.0273	449.1115	0.4380985	0.7706845	602.4509	4.866286	0	929.2508	461.8552	0.2893483	0.768341	600.637	5.09479	0	24	910	455						Frog_fixed.avi	0
25145	1509	-1280	-1024	-1	-1	-1	-1	4	-1280	-1024	-1	-1	-1	-1	4	24	0	0						Frog_fixed.avi	0
25162	1510	886.6661	457.1902	0.4376175	0.7704022	602.5345	4.872281	0	932.8287	454.7677	0.2888811	0.7683296	600.6336	5.09081	0	24	910	456						Frog_fixed.avi	0
25179	1511	890.3942	455.0718	0.4374037	0.7703393	602.505	4.882472	0	931.6746	459.2907	0.2886554	0.7683517	600.837	5.095658	0	24	911	457						Frog_fixed.avi	0
25195	1512	890.4459	452.6614	0.4371849	0.7702974	602.6645	4.899187	0	928.9186	461.8703	0.288442	0.7683497	600.9412	5.096725	0	24	910	457						Frog_fixed.avi	0
25212	1513	889.5787	460.926	0.4369958	0.7702252	602.6264	4.883858	0	933.9975	458.6491	0.2882493	0.7683684	600.9282	5.102776	0	24	912	460						Frog_fixed.avi	0
25229	1514	888.7697	460.5235	0.4368007	0.7701935	602.42	4.894848	0	930.9789	458.6586	0.2881089	0.7683778	600.9186	5.106726	0	24	910	460						Frog_fixed.avi	0
25245	1515	885.7186	455.4657	0.4366513	0.770196	602.6026	4.896363	0	933.9572	459.1561	0.2879567	0.76838	601.1159	5.105633	0	24	910	457						Frog_fixed.avi	0
25262	1516	886.1819	460.8516	0.4365508	0.7702328	602.7235	4.900635	0	929.534	459.2901	0.2878363	0.7684017	601.0311	5.11392	0	24	908	460						Frog_fixed.avi	0
25279	1517	891.7697	464.6351	0.4364484	0.7702625	602.7817	4.897721	0	930.8582	462.8865	0.287746	0.7684021	601.0613	5.111866	0	24	911	464						Frog_fixed.avi	0
25295	1518	934.8606	530.8607	0.4360199	0.7707124	602.8783	4.902586	0	981.1115	527.119	0.2876326	0.7687899	601.1835	5.112789	0	25	958	529						Frog_fixed.avi	0
25312	1519	917.2421	530.3909	0.4359364	0.7706381	602.9014	4.914259	0	966.7111	532.023	0.2875991	0.7687862	601.1395	5.115623	0	25	942	531						Frog_fixed.avi	0
25329	1520	926.7316	550.2144	0.4359557	0.7705576	602.8053	4.905846	0	971.8903	548.7776	0.2875313	0.7687091	601.1774	5.092958	0	25	949	549						Frog_fixed.avi	0
25345	1521	919.4451	545.9323	0.4359624	0.7704293	602.8611	4.917192	0	967.7064	543.2124	0.287488	0.7685705	601.2991	5.111345	0	25	944	545						Frog_fixed.avi	0
25362	1522	926.7909	545.463	0.4359932	0.7703694	602.9778	4.928228	0	965.7563	550.8994	0.2874955	0.7684642	601.3392	5.096045	0	25	946	548						Frog_fixed.avi	0
25379	1523	920.5096	552.6538	0.4360143	0.7703174	602.9003	4.91285	0	963.6017	554.1816	0.287518	0.7683648	601.322	5.102974	0	25	942	553						Frog_fixed.avi	0
25395	1524	928.5486	545.3669	0.4360682	0.770349	603.1181	4.925088	0	963.4163	552.5591	0.2875439	0.7683571	601.3997	5.125289	0	25	946	549						Frog_fixed.avi	0
25412	1525	923.8457	548.2992	0.4360886	0.770404	603.0829	4.918445	0	964.4918	547.0189	0.2875834	0.7684489	601.548	5.119613	0	25	944	548						Frog_fixed.avi	0
25429	1526	920.7453	546.0631	0.4361149	0.7704696	603.1597	4.92093	0	962.7966	550.7571	0.2876253	0.7684816	601.3923	5.127123	0	25	942	548						Frog_fixed.avi	0
25445	1527	923.3521	547.5978	0.4361387	0.7705353	603.1908	4.916178	0	969.7478	544.1257	0.2876828	0.7686214	601.5591	5.120856	0	25	947	546						Frog_fixed.avi	0
25462	1528	920.7756	552.4166	0.4361717	0.7705368	603.1993	4.922308	0	964.0986	554.2047	0.287709	0.7685536	601.6054	5.107218	0	25	942	553						Frog_fixed.avi	0
25479	1529	924.418	553.9277	0.4362358	0.7704932	603.3196	4.93505	0	966.8013	553.6791	0.2877824	0.7684802	601.629	5.121498	0	25	946	554						Frog_fixed.avi	0
25495	1530	923.3604	553.8882	0.4363104	0.7704619	603.343	4.928956	0	964.2982	546.77	0.2878593	0.768487	601.7462	5.106337	0	25	944	550						Frog_fixed.avi	0
25512	1531	924.2035	547.3507	0.4364082	0.7704271	603.3081	4.927803	0	960.9056	551.7676	0.2879739	0.7683665	601.7227	5.119691	0	26	943	550						Frog_fixed.avi	0
25529	1532	896.5986	501.8053	0.4365464	0.7702679	603.4271	4.93359	0	940.8715	494.746	0.2882619	0.7682126	601.8364	5.125046	0	26	919	498						Frog_fixed.avi	0
25545	1533	906.4128	521.0909	0.4365753	0.7703613	603.4605	4.915178	0	942.0919	509.0794	0.2883254	0.7682303	601.832	5.128327	0	26	924	515						Frog_fixed.avi	0
25562	1534	902.7644	504.5931	0.436664	0.770539	603.4429	4.940205	0	941.0394	495.8971	0.2883485	0.7683443	601.8935	5.12368	0	26	922	500						Frog_fixed.avi	0
25579	1535	903.5355	506.5429	0.4367252	0.770649	603.5081	4.929228	0	937.6666	508.1351	0.2883975	0.7683567	601.9346	5.118984	0	26	921	507						Frog_fixed.avi	0
25595	1536	905.5153	508.6556	0.4367988	0.7706671	603.569	4.913397	0	940.3004	504.5222	0.2884616	0.7683142	601.8904	5.120256	0	26	923	507						Frog_fixed.avi	0
25612	1537	901.0167	511.8617	0.4368689	0.7705584	603.3572	4.914461	0	939.9163	502.1629	0.2885128	0.7682003	601.9869	5.122724	0	26	920	507						Frog_fixed.avi	0
25629	1538	902.2567	510.7547	0.4369464	0.7704693	603.4933	4.897318	0	944.7145	497.8387	0.288632	0.7680459	601.9345	5.111448	0	26	923	504						Frog_fixed.avi	0
25645	1539	903.7388	516.367	0.4370337	0.770359	603.6376	4.902934	0	943.6663	496.0486	0.2887121	0.767911	602.0459	5.105401	0	26	924	506						Frog_fixed.avi	0
25662	1540	906.2823	513.6678	0.4371023	0.7703072	603.699	4.898987	0	939.766	507.0313	0.2887836	0.7677374	601.9966	5.10296	0	26	923	510						Frog_fixed.avi	0
25678	1541	909.1553	513.049	0.4371611	0.7702956	603.6812	4.903646	0	940.8032	498.9615	0.2888408	0.7677759	602.0814	5.100882	0	26	925	506						Frog_fixed.avi	0
25695	1542	904.5237	516.2401	0.4371966	0.7703025	603.7068	4.875892	0	942.1151	498.3962	0.2888808	0.7677724	602.1773	5.091882	0	26	923	507						Frog_fixed.avi	0
25712	1543	900.3652	514.3287	0.4372143	0.7703206	603.6968	4.85503	0	938.4612	497.9414	0.2888942	0.7677764	602.2029	5.087869	0	26	919	506						Frog_fixed.avi	0
25729	1544	902.1121	518.7982	0.4372082	0.7703823	603.7078	4.855732	0	939.1162	500.2414	0.2889041	0.7678327	602.1994	5.080883	0	26	921	510						Frog_fixed.avi	0
25745	1545	903.1808	514.5507	0.4372181	0.7704382	603.6854	4.854755	0	939.2573	500.5058	0.2889119	0.7678623	602.1411	5.083535	0	27	921	508						Frog_fixed.avi	0
25762	1546	898.6691	467.5294	0.4372097	0.7702964	603.7609	4.857399	0	945.3326	458.6196	0.2890051	0.7676641	602.1033	5.068386	0	27	922	463						Frog_fixed.avi	0
25778	1547	899.57	477.7062	0.4372126	0.7702044	603.7409	4.81922	0	938.6453	467.7507	0.289114	0.767553	602.0987	5.043919	0	27	919	473						Frog_fixed.avi	0
25795	1548	901.0002	469.2179	0.4372985	0.7702665	603.7318	4.827085	0	939.8834	462.867	0.2891232	0.7676435	601.9191	5.049554	0	27	920	466						Frog_fixed.avi	0
25812	1549	905.7069	473.7212	0.4373879	0.7702639	603.5843	4.814473	0	936.1685	464.875	0.2891603	0.7676311	601.8774	5.0345	0	27	921	469						Frog_fixed.avi	0
25828	1550	902.4702	475.4753	0.4374221	0.7702861	603.5436	4.801735	0	939.3712	474.1114	0.289167	0.7675849	601.9807	5.025609	0	27	921	475						Frog_fixed.avi	0
25845	1551	902.6179	475.8082	0.4374246	0.770327	603.5115	4.791369	0	938.6661	473.1658	0.2891573	0.7675937	602.027	5.02021	0	27	921	474						Frog_fixed.avi	0
25862	1552	898.6698	476.9972	0.4374313	0.7703945	603.5254	4.759439	0	936.892	472.9848	0.289143	0.7675979	601.8439	5.000258	0	27	918	475						Frog_fixed.avi	0
25878	1553	905.4529	473.5769	0.4374126	0.7704763	603.5246	4.767798	0	931.1749	472.5684	0.2891006	0.7675928	601.9067	5.008758	0	27	918	473						Frog_fixed.avi	0
25895	1554	905.1503	471.8503	0.4373928	0.7705629	603.4493	4.761397	0	936.8893	472.8354	0.2890542	0.7675645	601.9232	5.001994	0	27	921	472						Frog_fixed.avi	0
25912	1555	905.1724	471.413	0.4373614	0.7705634	603.3902	4.754385	0	932.604	468.2772	0.2890307	0.7675417	601.8019	4.999568	0	27	919	470						Frog_fixed.avi	0
25928	1556	899.9545	475.358	0.4373217	0.7704746	603.4547	4.74861	0	938.7687	469.2431	0.2889865	0.76744	601.7983	4.986182	0	27	919	472						Frog_fixed.avi	0
25945	1557	903.5654	474.2249	0.4372813	0.7703978	603.4274	4.742034	0	939.7085	466.3298	0.2889251	0.7673476	601.8211	4.999419	0	27	922	470						Frog_fixed.avi	0
25962	1558	901.6857	474.3789	0.4372168	0.7703239	603.3657	4.732854	0	939.6565	466.7981	0.2888484	0.7672584	601.7549	4.974887	0	27	921	471						Frog_fixed.avi	0
25978	1559	898.988	478.2791	0.4371058	0.7702767	603.16	4.71987	0	937.4709	466.4893	0.2887329	0.7672322	601.7104	4.978833	0	27	918	472						Frog_fixed.avi	0
25995	1560	901.8275	476.4491	0.4369847	0.7702997	603.1815	4.726647	0	934.978	469.937	0.2885809	0.7672607	601.5993	4.972935	0	27	918	473						Frog_fixed.avi	0
26012	1561	904.0673	477.8449	0.4368297	0.7704141	603.0916	4.727749	0	936.337	469.2266	0.2883907	0.767373	601.6032	4.965928	0	27	920	474						Frog_fixed.avi	0
26028	1562	902.0745	476.7747	0.4366421	0.770589	603.1423	4.730159	0	932.5599	473.1486	0.2881968	0.7675603	601.4095	4.972321	0	27	917	475						Frog_fixed.avi	0
26045	1563	901.963	471.5079	0.4364466	0.7708125	603.0748	4.725744	0	935.4724	468.1158	0.287975	0.7678537	601.4468	4.964051	0	27	919	470						Frog_fixed.avi	0
26062	1564	896.1528	474.3577	0.4362016	0.7709594	602.8705	4.723677	0	936.3302	474.8293	0.2877572	0.7681288	601.3989	4.975703	0	27	916	475						Frog_fixed.avi	0
26078	1565	900.8721	480.2634	0.4359961	0.7710846	602.9193	4.725989	0	936.0108	475.1646	0.2874819	0.768318	601.3666	4.971186	0	27	918	478						Frog_fixed.avi	0
26095	1566	901.7681	475.9655	0.4357418	0.7711481	602.9371	4.738594	0	932.175	479.7575	0.2872297	0.768409	601.2543	4.982214	0	27	917	478						Frog_fixed.avi	0
26112	1567	901.5817	473.6179	0.4354943	0.7710682	602.8472	4.746355	0	937.306	471.3401	0.2869588	0.7685299	601.1962	4.971557	0	27	919	472						Frog_fixed.avi	0
26128	1568	898.9913	473.8115	0.4352435	0.7709833	602.4963	4.742592	0	936.8384	466.8586	0.2866807	0.7686463	601.1365	4.99122	0	27	918	470						Frog_fixed.avi	0
26145	1569	903.7835	471.1309	0.4349824	0.7709095	602.721	4.748156	0	931.5883	471.5814	0.2864002	0.7686166	601.074	4.978552	0	27	918	471						Frog_fixed.avi	0
26162	1570	898.6121	474.6264	0.4347372	0.770868	602.4423	4.751548	0	934.4969	469.829	0.2861476	0.7687308	601.0031	4.991283	0	27	917	472						Frog_fixed.avi	0
26178	1571	901.7864	470.1557	0.4345067	0.7708963	602.6495	4.751421	0	938.3261	461.2941	0.285893	0.7688175	601.0677	4.995216	0	27	920	466						Frog_fixed.avi	0
26195	1572	898.6295	472.2086	0.4342876	0.7709227	602.3569	4.764696	0	934.3002	469.5823	0.2856722	0.7689232	600.9178	5.018663	0	27	916	471						Frog_fixed.avi	0
26211	1573	902.5142	468.8643	0.4341151	0.7709595	602.4132	4.781393	0	933.4985	469.2886	0.2854694	0.7690308	600.89	5.001531	0	27	918	469						Frog_fixed.avi	0
26228	1574	902.154	465.0481	0.4339457	0.7709879	602.4431	4.783866	0	933.1348	475.9639	0.2852681	0.7690806	600.7817	5.01314	0	27	918	471						Frog_fixed.avi	0
26245	1575	905.6624	474.0966	0.4337644	0.7709877	602.2023	4.79503	0	938.0106	473.9818	0.2850921	0.769138	600.6572	5.013156	0	27	922	474						Frog_fixed.avi	0
26262	1576	906.5249	468.8761	0.4335969	0.7709775	602.3032	4.802239	0	934.8605	473.8324	0.2848866	0.7691378	600.5894	5.023081	0	27	921	471						Frog_fixed.avi	0
26278	1577	905.7572	469.3173	0.4334164	0.7709122	602.3467	4.81189	0	937.7582	473.0919	0.2846968	0.7692161	600.6483	5.02829	0	27	922	471						Frog_fixed.avi	0
26295	1578	904.463	470.4868	0.4332262	0.7708621	602.1539	4.809832	0	938.6108	476.9318	0.2845095	0.7692549	600.5281	5.037602	0	27	922	474						Frog_fixed.avi	0
26311	1579	903.1753	469.9863	0.4330229	0.7708477	602.3204	4.802982	0	940.2383	471.246	0.284275	0.7694378	600.6694	5.04963	0	27	922	471						Frog_fixed.avi	0
26328	1580	904.2563	476.4822	0.4327913	0.7708482	602.0692	4.812798	0	947.5939	467.9427	0.2840709	0.7695944	600.605	5.048019	0	27	926	472						Frog_fixed.avi	0
26345	1581	906.3934	472.8478	0.4325887	0.7709197	602.2057	4.820858	0	941.9908	472.9355	0.283819	0.7697614	600.6138	5.064766	0	27	924	473						Frog_fixed.avi	0
26361	1582	904.1431	475.2721	0.4323424	0.7709944	601.9922	4.830575	0	943.1028	473.9066	0.283608	0.7699375	600.5591	5.062378	0	27	924	475						Frog_fixed.avi	0
26378	1583	905.2746	473.6422	0.4321865	0.7710501	601.946	4.838323	0	943.7695	474.0605	0.2834042	0.7700574	600.4507	5.065919	0	27	925	474						Frog_fixed.avi	0
26395	1584	910.8698	475.082	0.4320402	0.7710686	602.1357	4.8351	0	941.7238	467.9615	0.2832464	0.7702018	600.5546	5.078313	0	27	926	472						Frog_fixed.avi	0
26411	1585	908.6411	475.1555	0.4319185	0.7710491	601.962	4.854511	0	938.1409	470.8907	0.2831411	0.7702287	600.4406	5.083413	0	27	923	473						Frog_fixed.avi	0
26428	1586	904.3055	478.0707	0.4318099	0.7709717	601.8785	4.852067	0	943.3392	481.6728	0.28306	0.7701484	600.4572	5.075803	0	27	924	480						Frog_fixed.avi	0
26445	1587	902.2177	476.0697	0.4317662	0.7709029	601.9055	4.857274	0	939.0027	476.2873	0.2829959	0.7701019	600.3127	5.091961	0	27	921	476						Frog_fixed.avi	0
26461	1588	905.1049	469.9268	0.4317409	0.7708366	601.9263	4.870475	0	944.6724	472.594	0.2829627	0.7700244	600.2957	5.100657	0	27	925	471						Frog_fixed.avi	0
26478	1589	907.3071	473.6666	0.4317251	0.7707473	601.9056	4.857821	0	939.8795	474.1779	0.282906	0.7699211	600.4874	5.094848	0	27	924	474						Frog_fixed.avi	0
26495	1590	900.9258	476.2659	0.4316836	0.7705928	601.8354	4.875733	0	946.9404	468.7202	0.2828901	0.7698203	600.4789	5.11042	0	27	924	472						Frog_fixed.avi	0
26511	1591	904.9634	477.2541	0.4316256	0.7704059	602.0523	4.885517	0	940.6735	471.4942	0.2828406	0.769679	600.4797	5.102706	0	27	923	474						Frog_fixed.avi	0
26528	1592	909.0201	472.0936	0.4315634	0.7702549	602.0916	4.911516	0	942.6257	473.893	0.2827703	0.7695639	600.5281	5.104644	0	27	926	473						Frog_fixed.avi	0
26545	1593	906.4653	479.5811	0.4314828	0.7701241	601.9824	4.892633	0	942.4548	463.7762	0.2826985	0.7695137	600.4974	5.121281	0	27	924	472						Frog_fixed.avi	0
26561	1594	901.9739	475.3044	0.4313558	0.7700313	601.8832	4.9011	0	944.4595	476.8671	0.2826013	0.7693728	600.3917	5.114851	0	27	923	476						Frog_fixed.avi	0
26578	1595	904.3041	476.3615	0.4312731	0.769994	601.8181	4.906942	0	953.0675	467.3394	0.2825149	0.7694929	600.4826	5.122971	0	27	929	472						Frog_fixed.avi	0
26595	1596	906.3741	473.0447	0.4311961	0.7699754	601.8495	4.913713	0	954.7517	467.9192	0.2824022	0.7695458	600.5746	5.126768	0	27	931	470						Frog_fixed.avi	0
26611	1597	909.36	475.7166	0.4311287	0.7700032	601.7938	4.917705	0	945.8981	469.6384	0.2822834	0.769598	600.4932	5.137714	0	27	928	473						Frog_fixed.avi	0
26628	1598	911.7224	475.9543	0.4310331	0.7700382	601.8248	4.940251	0	944.7849	468.9853	0.2822155	0.7696896	600.4304	5.139667	0	27	928	472						Frog_fixed.avi	0
26645	1599	908.9172	479.8879	0.4309688	0.7700549	601.7223	4.939661	0	952.3453	473.2217	0.2821507	0.7697358	600.3506	5.144405	0	27	931	477						Frog_fixed.avi	0
26661	1600	-1280	-1024	-1	-1	-1	-1	4	-1280	-1024	-1	-1	-1	-1	4		0	0						Frog_fixed.avi	0
26678	1601	-1280	-1024	-1	-1	-1	-1	4	-1280	-1024	-1	-1	-1	-1	4		0	0						Frog_fixed.avi	0
26695	1602	-1280	-1024	-1	-1	-1	-1	4	-1280	-1024	-1	-1	-1	-1	4		0	0						Frog_fixed.avi	0
26711	1603	-1280	-1024	-1	-1	-1	-1	4	-1280	-1024	-1	-1	-1	-1	4		0	0						Frog_fixed.avi	0
26728	1604	-1280	-1024	-1	-1	-1	-1	4	-1280	-1024	-1	-1	-1	-1	4		0	0						Frog_fixed.avi	0
26744	1605	-1280	-1024	-1	-1	-1	-1	4	-1280	-1024	-1	-1	-1	-1	4		0	0						Frog_fixed.avi	0
26761	1606	-1280	-1024	-1	-1	-1	-1	4	-1280	-1024	-1	-1	-1	-1	4		0	0						Frog_fixed.avi	0
26778	1607	-1280	-1024	-1	-1	-1	-1	4	-1280	-1024	-1	-1	-1	-1	4		0	0						Frog_fixed.avi	0
26794	1608	-1280	-1024	-1	-1	-1	-1	4	-1280	-1024	-1	-1	-1	-1	4		0	0						Frog_fixed.avi	0
26811	1609	-1280	-1024	-1	-1	-1	-1	4	-1280	-1024	-1	-1	-1	-1	4		0	0						Frog_fixed.avi	0
26828	1610	-1280	-1024	-1	-1	-1	-1	4	-1280	-1024	-1	-1	-1	-1	4		0	0						Frog_fixed.avi	0
26845	1611	-1280	-1024	-1	-1	-1	-1	4	-1280	-1024	-1	-1	-1	-1	4		0	0						Frog_fixed.avi	0
26861	1612	-1280	-1024	-1	-1	-1	-1	4	-1280	-1024	-1	-1	-1	-1	4		0	0						Frog_fixed.avi	0
26878	1613	-1280	-1024	-1	-1	-1	-1	4	-1280	-1024	-1	-1	-1	-1	4		0	0						Frog_fixed.avi	0
26894	1614	-1280	-1024	-1	-1	-1	-1	4	-1280	-1024	-1	-1	-1	-1	4		0	0						Frog_fixed.avi	0
26911	1615	930.2754	497.9505	0.4293916	0.7690364	600.2685	5.017781	0	976.3784	495.4593	0.2803173	0.7694963	598.9905	5.187205	0	28	953	497						Frog_fixed.avi	0
26928	1616	928.6768	498.9051	0.4293013	0.7690805	600.1923	5.026175	0	965.0397	495.3751	0.2801758	0.7695681	598.9598	5.204857	0	28	947	497						Frog_fixed.avi	0
26944	1617	921.1016	499.0768	0.4291978	0.7691134	600.0062	5.030112	0	966.8702	497.7738	0.2800921	0.7696009	598.8298	5.206947	0	28	944	498						Frog_fixed.avi	0
26961	1618	918.0684	499.5669	0.4291211	0.7691033	599.9893	5.032097	0	962.1579	499.4965	0.2800034	0.7695935	598.6537	5.203359	0	28	940	500						Frog_fixed.avi	0
26978	1619	927.008	494.2596	0.4290577	0.7690665	599.9404	5.047613	0	971.5124	498.7662	0.2799185	0.7695484	598.6389	5.19318	0	28	949	497						Frog_fixed.avi	0
26994	1620	925.0781	502.0916	0.428973	0.7688953	599.8189	5.046003	0	966.4403	502.9509	0.279812	0.7694256	598.4727	5.200567	0	28	946	503						Frog_fixed.avi	0
27011	1621	926.4468	498.7298	0.4289072	0.7687352	599.6964	5.051102	0	969.7659	494.628	0.2797422	0.7692894	598.3225	5.208793	0	28	948	497						Frog_fixed.avi	0
27028	1622	-1280	-1024	-1	-1	-1	-1	4	-1280	-1024	-1	-1	-1	-1	4	28	0	0						Frog_fixed.avi	0
27044	1623	924.5215	507.2953	0.4287946	0.768343	599.3621	5.050094	0	968.2166	503.8148	0.2796016	0.7689129	598.2516	5.216825	0	28	946	506						Frog_fixed.avi	0
27061	1624	933.1294	501.391	0.4287784	0.7681276	599.4621	5.076674	0	970.6915	500.0255	0.2795532	0.7687479	598.1984	5.208678	0	28	952	501						Frog_fixed.avi	0
27078	1625	923.4717	507.0499	0.4286978	0.7679234	599.471	5.059343	0	971.5509	497.1118	0.2795046	0.7686566	598.118	5.214353	0	28	948	502						Frog_fixed.avi	0
27094	1626	925.1241	503.0646	0.4286685	0.76785	599.3033	5.072572	0	966.3947	502.4028	0.2794465	0.7686022	597.9435	5.213091	0	28	946	503						Frog_fixed.avi	0
27111	1627	924.7161	506.0605	0.4286183	0.7677968	599.2177	5.080317	0	965.1816	500.2594	0.2793926	0.7686045	597.8708	5.229403	0	28	945	503						Frog_fixed.avi	0
27128	1628	923.5079	506.5975	0.4285714	0.7677505	599.1102	5.077012	0	964.2985	505.1909	0.2793517	0.7686311	597.7652	5.225336	0	28	944	506						Frog_fixed.avi	0
27144	1629	923.981	501.9419	0.4285327	0.7677116	598.9782	5.083004	0	963.0026	509.1754	0.2793017	0.7686381	597.6163	5.225758	0	28	943	506						Frog_fixed.avi	0
27161	1630	930.1074	504.6378	0.4285025	0.7676597	598.9158	5.097466	0	967.3303	496.5	0.2792777	0.7687523	597.6033	5.246515	0	28	949	501						Frog_fixed.avi	0
27178	1631	920.7978	506.0962	0.4284524	0.7675929	598.7556	5.094704	0	965.0665	504.9096	0.2792544	0.7687433	597.5718	5.242305	0	28	943	506						Frog_fixed.avi	0
27194	1632	920.1783	509.6908	0.4284782	0.7675533	598.6371	5.079501	0	967.149	499.115	0.2792583	0.7687386	597.5113	5.247388	0	28	944	504						Frog_fixed.avi	0
27211	1633	929.6052	504.4712	0.4285546	0.7675314	598.5993	5.085086	0	962.9083	503.6355	0.2792878	0.7687207	597.4049	5.239422	0	28	946	504						Frog_fixed.avi	0
27228	1634	926.6193	509.0035	0.4286498	0.7675136	598.4669	5.081625	0	962.8726	508.3629	0.2793695	0.7686307	597.322	5.252082	0	28	945	509						Frog_fixed.avi	0
27244	1635	922.9432	507.1857	0.428784	0.7675208	598.4921	5.086333	0	966.6381	503.5859	0.2794803	0.7686311	597.2474	5.249011	0	28	945	505						Frog_fixed.avi	0
27261	1636	925.6446	506.8295	0.428914	0.7675242	598.4412	5.107419	0	971.3095	500.9903	0.2796839	0.7686151	597.2021	5.237761	0	28	948	504						Frog_fixed.avi	0
27277	1637	928.5194	506.6893	0.4291422	0.7675468	598.2654	5.094812	0	965.9071	512.6677	0.2798348	0.768436	597.0639	5.244282	0	28	947	510						Frog_fixed.avi	0
27294	1638	927.5292	503.5974	0.4293494	0.7675591	598.3626	5.096168	0	964.9368	509.08	0.2800424	0.7683336	596.9577	5.252128	0	28	946	506						Frog_fixed.avi	0
27311	1639	923.8197	508.4729	0.4295713	0.7675487	598.0125	5.077524	0	964.8559	515.1955	0.2802576	0.768259	596.7949	5.232833	0	28	944	512						Frog_fixed.avi	0
27327	1640	928.5371	505.0781	0.4297885	0.767543	598.2359	5.088127	0	967.5723	515.5251	0.2804731	0.7681479	596.7655	5.247656	0	28	948	510						Frog_fixed.avi	0
27344	1641	927.434	507.6172	0.4299756	0.7675046	598.096	5.077401	0	965.0411	513.4117	0.2806688	0.7680293	596.7128	5.243093	0	28	946	511						Frog_fixed.avi	0
27361	1642	926.4117	503.848	0.430188	0.767454	598.017	5.076213	0	968.2855	508.4417	0.2808632	0.7679331	596.7617	5.248544	0	28	947	506						Frog_fixed.avi	0
27377	1643	921.0269	508.0995	0.4303685	0.7674416	598.1017	5.070765	0	965.5993	515.766	0.2810329	0.7677748	596.5751	5.245542	0	28	943	512						Frog_fixed.avi	0
27394	1644	928.5751	503.583	0.4305432	0.7674892	597.8686	5.074643	0	963.5034	514.9193	0.2811919	0.7678137	596.5348	5.247247	0	28	946	509						Frog_fixed.avi	0
27411	1645	929.9658	508.4587	0.4306723	0.767553	597.8777	5.078865	0	975.7974	507.7651	0.2813255	0.7678931	596.5933	5.250752	0	28	953	508						Frog_fixed.avi	0
27427	1646	925.8752	509.5568	0.4307994	0.7676447	598.013	5.06769	0	971.3657	508.9922	0.2814261	0.7679165	596.5818	5.260157	0	28	949	509						Frog_fixed.avi	0
27444	1647	922.5226	505.1183	0.4309142	0.7677227	597.9147	5.062751	0	965.1945	516.0158	0.2815452	0.7679316	596.5334	5.245372	0	28	944	511						Frog_fixed.avi	0
27461	1648	921.6052	505.4951	0.4310304	0.7677794	597.7023	5.069145	0	964.7766	511.8845	0.2816594	0.7679653	596.3705	5.247694	0	28	943	509						Frog_fixed.avi	0
27477	1649	924.0648	509.8279	0.4311399	0.7679037	597.7595	5.056964	0	963.5278	515.381	0.2817531	0.7679839	596.3987	5.248729	0	28	944	513						Frog_fixed.avi	0
27494	1650	922.2253	503.5693	0.431258	0.7680358	597.8295	5.06272	0	968.6182	514.5172	0.2818728	0.7680455	596.37	5.246936	0	28	945	509						Frog_fixed.avi	0
27511	1651	921.8265	506.3438	0.4314386	0.7682238	597.7856	5.051174	0	966.3211	517.6478	0.2820176	0.7681118	596.4238	5.251753	0	28	944	512						Frog_fixed.avi	0
27527	1652	927.2739	502.0036	0.4316023	0.76829	597.5948	5.070538	0	965.1454	516.2231	0.2822074	0.7681245	596.2551	5.241579	0	28	946	509						Frog_fixed.avi	0
27544	1653	920.9602	505.1414	0.4317777	0.7683348	597.7957	5.068821	0	967.3489	513.1989	0.2823556	0.7681188	596.3303	5.253978	0	28	944	509						Frog_fixed.avi	0
27561	1654	923.0515	508.1396	0.4319988	0.7683314	597.641	5.056437	0	969.237	517.1628	0.2825446	0.7680587	596.4362	5.264985	0	28	946	513						Frog_fixed.avi	0
27577	1655	924.8913	506.9014	0.4321721	0.7682486	597.7993	5.084572	0	966.5221	516.4772	0.2827475	0.7679922	596.3661	5.256777	0	28	946	512						Frog_fixed.avi	0
27594	1656	926.9063	501.0272	0.432362	0.7682894	597.9336	5.086969	0	970.6689	508.1763	0.2829263	0.7679846	596.4982	5.275543	0	28	949	505						Frog_fixed.avi	0
27611	1657	925.8571	507.9256	0.4325359	0.7683067	597.7481	5.069075	0	971.9884	510.3373	0.2831144	0.7679898	596.3963	5.273794	0	28	949	509						Frog_fixed.avi	0
27627	1658	923.3572	507.5297	0.4326913	0.7683902	597.9041	5.083225	0	967.9601	516.5972	0.2832818	0.7680588	596.4483	5.262932	0	28	946	512						Frog_fixed.avi	0
27644	1659	920.8339	507.3939	0.4328654	0.7685146	598.0571	5.088207	0	967.6715	515.9229	0.2834597	0.7681922	596.5743	5.265763	0	28	944	512						Frog_fixed.avi	0
27661	1660	920.1097	506.9194	0.433035	0.7687113	598.1021	5.079745	0	967.309	518.0506	0.2836211	0.7683099	596.5604	5.276375	0	28	944	512						Frog_fixed.avi	0
27677	1661	924.8838	507.1903	0.4331889	0.7688957	598.0911	5.084429	0	967.6791	518.1782	0.2837699	0.7685345	596.6379	5.251077	0	28	946	513						Frog_fixed.avi	0
27694	1662	924.9426	504.9772	0.4333425	0.7690668	598.2726	5.094618	0	967.6146	519.1074	0.2839336	0.7685574	596.7463	5.273147	0	28	946	512						Frog_fixed.avi	0
27711	1663	923.8253	505.7264	0.4334947	0.769163	598.1681	5.09389	0	973.8689	514.1499	0.2841332	0.7686572	596.7717	5.283031	0	28	949	510						Frog_fixed.avi	0
27727	1664	922.7902	511.9145	0.433673	0.7692528	598.2951	5.08472	0	972.4219	510.3118	0.2842954	0.7687127	597.0432	5.286459	0	28	948	511						Frog_fixed.avi	0
27744	1665	-1280	-1024	-1	-1	-1	-1	4	-1280	-1024	-1	-1	-1	-1	4	29	0	0						Frog_fixed.avi	0
27761	1666	911.9815	462.1194	0.4339659	0.7692686	598.5233	5.113275	0	970.5393	475.9708	0.2847203	0.7684605	597.1035	5.2719	0	29	941	469						Frog_fixed.avi	0
27777	1667	915.9333	473.3555	0.4341359	0.7693385	598.9118	5.097356	0	962.5562	472.5871	0.284971	0.768521	597.3939	5.286888	0	29	939	473						Frog_fixed.avi	0
27794	1668	912.489	475.9339	0.434294	0.769542	598.851	5.089081	0	967.7861	466.4987	0.2850933	0.7686856	597.569	5.279913	0	29	940	471						Frog_fixed.avi	0
27810	1669	921.2829	474.069	0.4344263	0.7697085	599.0666	5.108342	0	965.767	474.9915	0.2852358	0.7687245	597.6364	5.2848	0	29	944	475						Frog_fixed.avi	0
27827	1670	917.3449	467.4818	0.4345567	0.7698954	599.3066	5.105367	0	965.3887	475.8889	0.2853456	0.7687494	597.8	5.276372	0	29	941	472						Frog_fixed.avi	0
27844	1671	914.3713	472.4025	0.4346509	0.7699732	599.382	5.088221	0	963.4685	479.8554	0.2854484	0.7687439	597.9199	5.288927	0	29	939	476						Frog_fixed.avi	0
27860	1672	912.7965	473.962	0.4347067	0.7700312	599.4066	5.108653	0	964.9482	471.6889	0.2855521	0.7687813	598.1583	5.298771	0	29	939	473						Frog_fixed.avi	0
27877	1673	913.0697	475.5126	0.4347563	0.7700387	599.4339	5.100086	0	959.3308	472.5013	0.2856069	0.7687863	598.3501	5.287962	0	29	936	474						Frog_fixed.avi	0
27894	1674	-1280	-1024	-1	-1	-1	-1	4	-1280	-1024	-1	-1	-1	-1	4	29	0	0						Frog_fixed.avi	0
27910	1675	-1280	-1024	-1	-1	-1	-1	4	-1280	-1024	-1	-1	-1	-1	4	29	0	0						Frog_fixed.avi	0
27927	1676	-1280	-1024	-1	-1	-1	-1	4	-1280	-1024	-1	-1	-1	-1	4	29	0	0						Frog_fixed.avi	0
27944	1677	909.5603	478.2539	0.434776	0.7701327	600.3453	5.088626	0	963.55	479.4007	0.285725	0.7689907	598.9518	5.285458	0	29	937	479						Frog_fixed.avi	0
27960	1678	914.1269	479.4374	0.4347649	0.7701564	600.486	5.104826	0	958.4354	482.9771	0.2857328	0.7690768	599.0201	5.295743	0	29	936	481						Frog_fixed.avi	0
27977	1679	910.6829	474.9872	0.4347543	0.7702465	600.5878	5.104501	0	953.6163	486.127	0.2857431	0.7691783	599.1553	5.293921	0	29	932	481						Frog_fixed.avi	0
27994	1680	910.5385	477.748	0.4347257	0.7703981	600.7805	5.110658	0	955.3231	475.8644	0.2857533	0.7694277	599.3461	5.293787	0	29	933	477						Frog_fixed.avi	0
28010	1681	907.754	471.8289	0.4347047	0.7706688	600.9202	5.116409	0	954.7344	475.4309	0.2857641	0.7696108	599.6467	5.306405	0	29	931	474						Frog_fixed.avi	0
28027	1682	908.4172	476.4607	0.4347425	0.7708347	601.1631	5.115285	0	954.4464	479.6323	0.2858138	0.76978	599.7225	5.309672	0	29	931	478						Frog_fixed.avi	0
28044	1683	906.5626	481.0875	0.4348008	0.77104	601.1936	5.110231	0	954.1604	481.4091	0.2859021	0.7699142	599.8237	5.310749	0	29	930	481						Frog_fixed.avi	0
28060	1684	905.6052	472.7956	0.434885	0.7712671	601.2973	5.126743	0	950.0016	485.6154	0.286022	0.7700646	599.8864	5.289526	0	29	928	479						Frog_fixed.avi	0
28077	1685	908.4998	474.7834	0.4350467	0.7714812	601.3469	5.120921	0	949.5709	483.8202	0.2861573	0.7701451	600.0541	5.309675	0	29	929	479						Frog_fixed.avi	0
28094	1686	904.0568	480.2178	0.4352221	0.7715523	601.5641	5.113871	0	951.0157	481.4229	0.2863595	0.7701607	600.2773	5.308303	0	29	928	481						Frog_fixed.avi	0
28110	1687	900.6218	475.4983	0.4353641	0.771638	601.6381	5.110605	0	946.937	482.0329	0.2865319	0.7701319	600.1349	5.316146	0	29	924	479						Frog_fixed.avi	0
28127	1688	900.5625	484.2761	0.4355465	0.7716644	601.7854	5.111827	0	950.6665	473.5918	0.2867185	0.7701709	600.4323	5.321167	0	29	926	479						Frog_fixed.avi	0
28144	1689	903.7202	479.5403	0.4357143	0.7717168	601.8452	5.130878	0	948.2571	484.6554	0.2868691	0.7700149	600.4355	5.304485	0	29	926	482						Frog_fixed.avi	0
28160	1690	896.4543	477.017	0.4358356	0.7717817	601.9442	5.14912	0	940.9866	476.6046	0.2870293	0.7700026	600.6306	5.308898	0	29	919	477						Frog_fixed.avi	0
28177	1691	882.4308	476.0803	0.4360271	0.7718751	602.1799	5.134586	0	923.6285	477.5634	0.2872822	0.7700036	600.6266	5.322857	0	29	903	477						Frog_fixed.avi	0
28194	1692	877.8883	471.1395	0.4361638	0.7720051	602.2407	5.157228	0	921.4938	474.7469	0.2874179	0.7700645	600.6193	5.326384	0	29	900	473						Frog_fixed.avi	0
28210	1693	881.2805	470.2136	0.4363465	0.7721568	602.2225	5.154028	0	924.5336	469.4761	0.2875996	0.7702089	600.7468	5.317496	0	29	903	470						Frog_fixed.avi	0
28227	1694	-1280	-1024	-1	-1	-1	-1	4	-1280	-1024	-1	-1	-1	-1	4	29	0	0						Frog_fixed.avi	0
28244	1695	-1280	-1024	-1	-1	-1	-1	4	-1280	-1024	-1	-1	-1	-1	4	29	0	0						Frog_fixed.avi	0
28260	1696	-1280	-1024	-1	-1	-1	-1	4	-1280	-1024	-1	-1	-1	-1	4	29	0	0						Frog_fixed.avi	0
28277	1697	875.5336	480.0935	0.4368971	0.7725464	602.3933	5.152845	0	918.4031	476.7118	0.2881595	0.7704014	600.9525	5.319697	0	29	897	478						Frog_fixed.avi	0
28294	1698	879.0096	473.0454	0.4369728	0.7725749	602.5465	5.17979	0	917.9755	473.7714	0.2882289	0.7703816	600.9849	5.330892	0	29	898	473						Frog_fixed.avi	0
28310	1699	874.8233	474.1497	0.4370392	0.7726178	602.467	5.170937	0	915.6	472.2039	0.2883008	0.7703873	601.1132	5.335201	0	29	895	473						Frog_fixed.avi	0
28327	1700	874.6572	473.9733	0.4370694	0.7726793	602.5875	5.171808	0	919.745	465.4204	0.2883312	0.7703972	601.1631	5.347417	0	29	897	470						Frog_fixed.avi	0
28344	1701	873.4875	479.5364	0.4371192	0.7728013	602.5497	5.168017	0	915.736	468.1758	0.2883738	0.7704052	601.1804	5.348712	0	29	895	474						Frog_fixed.avi	0
28360	1702	-1280	-1024	-1	-1	-1	-1	4	-1280	-1024	-1	-1	-1	-1	4	29	0	0						Frog_fixed.avi	0
28377	1703	-1280	-1024	-1	-1	-1	-1	4	-1280	-1024	-1	-1	-1	-1	4	29	0	0						Frog_fixed.avi	0
28393	1704	-1280	-1024	-1	-1	-1	-1	4	-1280	-1024	-1	-1	-1	-1	4	29	0	0						Frog_fixed.avi	0
28410	1705	867.6012	479.3846	0.4374546	0.7734101	602.6464	5.154512	0	903.1287	484.0507	0.2887047	0.7707105	601.0441	5.317462	0	29	885	482						Frog_fixed.avi	0
28427	1706	866.837	479.9779	0.4375215	0.7734388	602.61	5.149339	0	900.9952	483.2519	0.28878	0.7706791	601.0128	5.317842	0	29	884	482						Frog_fixed.avi	0
28443	1707	867.6206	477.8475	0.4375719	0.7733711	602.6014	5.148996	0	904.3754	484.8596	0.2888439	0.7705673	601.0826	5.315007	0	29	886	481						Frog_fixed.avi	0
28460	1708	864.816	479.8429	0.437619	0.7732611	602.5721	5.139101	0	903.0004	479.8826	0.2888804	0.7704262	601.1762	5.305818	0	29	884	480						Frog_fixed.avi	0
28477	1709	-1280	-1024	-1	-1	-1	-1	4	-1280	-1024	-1	-1	-1	-1	4		0	0						Frog_fixed.avi	0
28493	1710	-1280	-1024	-1	-1	-1	-1	4	-1280	-1024	-1	-1	-1	-1	4		0	0						Frog_fixed.avi	0
28510	1711	-1280	-1024	-1	-1	-1	-1	4	-1280	-1024	-1	-1	-1	-1	4		0	0						Frog_fixed.avi	0
28527	1712	-1280	-1024	-1	-1	-1	-1	4	-1280	-1024	-1	-1	-1	-1	4		0	0						Frog_fixed.avi	0
28543	1713	-1280	-1024	-1	-1	-1	-1	4	-1280	-1024	-1	-1	-1	-1	4		0	0						Frog_fixed.avi	0
28560	1714	-1280	-1024	-1	-1	-1	-1	4	-1280	-1024	-1	-1	-1	-1	4		0	0						Frog_fixed.avi	0
28577	1715	-1280	-1024	-1	-1	-1	-1	4	-1280	-1024	-1	-1	-1	-1	4		0	0						Frog_fixed.avi	0
28593	1716	-1280	-1024	-1	-1	-1	-1	4	-1280	-1024	-1	-1	-1	-1	4		0	0						Frog_fixed.avi	0
28610	1717	-1280	-1024	-1	-1	-1	-1	4	-1280	-1024	-1	-1	-1	-1	4		0	0						Frog_fixed.avi	0
28627	1718	-1280	-1024	-1	-1	-1	-1	4	-1280	-1024	-1	-1	-1	-1	4		0	0						Frog_fixed.avi	0
28643	1719	-1280	-1024	-1	-1	-1	-1	4	-1280	-1024	-1	-1	-1	-1	4		0	0						Frog_fixed.avi	0
28660	1720	845.6561	462.31	0.4372446	0.7739595	602.2788	5.100529	0	883.1656	471.9878	0.2885803	0.7709882	600.7872	5.251002	0	30	864	467						Frog_fixed.avi	0
28677	1721	-1280	-1024	-1	-1	-1	-1	4	-1280	-1024	-1	-1	-1	-1	4	30	0	0						Frog_fixed.avi	0
28693	1722	-1280	-1024	-1	-1	-1	-1	4	-1280	-1024	-1	-1	-1	-1	4	30	0	0						Frog_fixed.avi	0
28710	1723	-1280	-1024	-1	-1	-1	-1	4	-1280	-1024	-1	-1	-1	-1	4	30	0	0						Frog_fixed.avi	0
28727	1724	849.5591	469.0088	0.4363299	0.7740248	602.0516	5.071385	0	885.9174	469.9914	0.2875955	0.7712258	600.696	5.252781	0	30	868	470						Frog_fixed.avi	0
28743	1725	-1280	-1024	-1	-1	-1	-1	4	-1280	-1024	-1	-1	-1	-1	4	30	0	0						Frog_fixed.avi	0
28760	1726	-1280	-1024	-1	-1	-1	-1	4	-1280	-1024	-1	-1	-1	-1	4	30	0	0						Frog_fixed.avi	0
28777	1727	-1280	-1024	-1	-1	-1	-1	4	-1280	-1024	-1	-1	-1	-1	4	30	0	0						Frog_fixed.avi	0
28793	1728	-1280	-1024	-1	-1	-1	-1	4	-1280	-1024	-1	-1	-1	-1	4	30	0	0						Frog_fixed.avi	0
28810	1729	857.2777	472.4801	0.4346803	0.7732726	601.8849	5.048594	0	897.2501	472.3141	0.2858425	0.7713636	600.5044	5.234317	0	30	877	472						Frog_fixed.avi	0
28827	1730	858.3608	463.9747	0.434235	0.7731796	601.7922	5.061085	0	899.029	470.4333	0.285406	0.7714868	600.5464	5.23836	0	30	879	467						Frog_fixed.avi	0
28843	1731	-1280	-1024	-1	-1	-1	-1	4	-1280	-1024	-1	-1	-1	-1	4	31	0	0						Frog_fixed.avi	0
28860	1732	-1280	-1024	-1	-1	-1	-1	4	-1280	-1024	-1	-1	-1	-1	4	31	0	0						Frog_fixed.avi	0
28876	1733	-1280	-1024	-1	-1	-1	-1	4	-1280	-1024	-1	-1	-1	-1	4	31	0	0						Frog_fixed.avi	0
28893	1734	901.2926	426.2809	0.4322971	0.7729176	601.7458	5.046357	0	947.5762	428.8412	0.2835346	0.772142	600.5567	5.24195	0	31	924	428						Frog_fixed.avi	0
28910	1735	900.5836	429.3026	0.4319311	0.7729884	601.7356	5.032143	0	950.9496	431.3797	0.2831161	0.7723929	600.5082	5.23676	0	31	926	430						Frog_fixed.avi	0
28926	1736	910.4528	423.8362	0.4315924	0.7731427	601.638	5.041442	0	950.6921	435.9512	0.2827435	0.7727942	600.6153	5.215122	0	31	931	430						Frog_fixed.avi	0
28943	1737	908.1925	426.6255	0.4312389	0.7733144	601.6825	5.030106	0	949.2578	432.669	0.2823763	0.7730927	600.4897	5.233396	0	31	929	430						Frog_fixed.avi	0
28960	1738	910.8766	431.3331	0.4309259	0.7735025	601.6732	5.032536	0	956.636	436.3399	0.2820831	0.7734771	600.4548	5.240759	0	31	934	434						Frog_fixed.avi	0
28976	1739	912.5891	430.5326	0.4306244	0.7736846	601.5685	5.019205	0	958.9578	437.3297	0.2817647	0.7738739	600.4216	5.222654	0	31	936	434						Frog_fixed.avi	0
28993	1740	908.2382	426.8984	0.4303263	0.7739305	601.616	5.02056	0	959.909	430.6968	0.2814898	0.7742962	600.5211	5.216391	0	31	934	429						Frog_fixed.avi	0
29010	1741	913.5204	434.7316	0.4301177	0.774076	601.6039	5.009299	0	959.5426	441.0585	0.2812168	0.7745656	600.5306	5.213087	0	31	937	438						Frog_fixed.avi	0
29026	1742	-1280	-1024	-1	-1	-1	-1	4	-1280	-1024	-1	-1	-1	-1	4	31	0	0						Frog_fixed.avi	0
29043	1743	-1280	-1024	-1	-1	-1	-1	4	-1280	-1024	-1	-1	-1	-1	4	31	0	0						Frog_fixed.avi	0
29060	1744	-1280	-1024	-1	-1	-1	-1	4	-1280	-1024	-1	-1	-1	-1	4	31	0	0						Frog_fixed.avi	0
29076	1745	-1280	-1024	-1	-1	-1	-1	4	-1280	-1024	-1	-1	-1	-1	4	31	0	0						Frog_fixed.avi	0
29093	1746	-1280	-1024	-1	-1	-1	-1	4	-1280	-1024	-1	-1	-1	-1	4	31	0	0						Frog_fixed.avi	0
29110	1747	908.9374	438.6614	0.4294512	0.7740315	601.3936	4.982692	0	953.7557	444.6375	0.280584	0.775068	600.2964	5.187382	0	31	931	442						Frog_fixed.avi	0
29126	1748	908.0182	440.6121	0.4294267	0.7740428	601.377	4.979536	0	954.2633	446.4341	0.2805592	0.7750641	600.3417	5.195568	0	31	931	444						Frog_fixed.avi	0
29143	1749	909.8786	436.612	0.4294194	0.7740985	601.3674	4.985882	0	958.8129	439.3871	0.2805638	0.77518	600.4438	5.184995	0	31	934	438						Frog_fixed.avi	0
29160	1750	907.9136	439.9931	0.4294168	0.7741413	601.4192	4.98594	0	957.2676	440.6573	0.2805769	0.7752008	600.444	5.181381	0	31	933	440						Frog_fixed.avi	0
29176	1751	915.3625	435.7982	0.4294723	0.774116	601.5672	4.994585	0	956.0576	445.8962	0.2805958	0.775012	600.3618	5.196309	0	31	936	441						Frog_fixed.avi	0
29193	1752	916.5828	440.9016	0.4295365	0.7740141	601.4644	4.975697	0	957.952	435.937	0.2806606	0.7749333	600.4733	5.177626	0	31	937	438						Frog_fixed.avi	0
29210	1753	915.9727	436.6709	0.4296016	0.773919	601.5754	4.977563	0	954.4545	447.3953	0.2807405	0.7746599	600.4989	5.189384	0	31	935	442						Frog_fixed.avi	0
29226	1754	911.5795	437.3918	0.4296598	0.7738112	601.5851	4.996673	0	953.8586	439.2804	0.2808153	0.7745175	600.592	5.177491	0	31	933	438						Frog_fixed.avi	0
29243	1755	911.3654	439.1621	0.4297449	0.7738096	601.6924	4.987959	0	949.715	440.5863	0.2809288	0.7744119	600.6674	5.176372	0	31	931	440						Frog_fixed.avi	0
29260	1756	906.2184	440.1013	0.4298584	0.773868	601.8884	4.989444	0	949.5131	443.0109	0.2810431	0.774394	600.7073	5.182658	0	31	928	442						Frog_fixed.avi	0
29276	1757	908.4801	439.6787	0.4300179	0.7740022	601.8487	4.983798	0	949.9598	441.6687	0.2811817	0.7744288	600.7623	5.185252	0	31	929	441						Frog_fixed.avi	0
29293	1758	907.9512	445.712	0.430188	0.7741482	601.8071	4.982327	0	947.5648	440.0239	0.2813573	0.774561	600.9058	5.192924	0	31	928	443						Frog_fixed.avi	0
29310	1759	906.2763	444.5752	0.4303355	0.7744389	601.9743	4.995476	0	946.093	444.5506	0.281508	0.7747217	600.8976	5.194528	0	31	926	445						Frog_fixed.avi	0
29326	1760	-1280	-1024	-1	-1	-1	-1	4	-1280	-1024	-1	-1	-1	-1	4	31	0	0						Frog_fixed.avi	0
29343	1761	-1280	-1024	-1	-1	-1	-1	4	-1280	-1024	-1	-1	-1	-1	4	31	0	0						Frog_fixed.avi	0
29360	1762	-1280	-1024	-1	-1	-1	-1	4	-1280	-1024	-1	-1	-1	-1	4	31	0	0						Frog_fixed.avi	0
29376	1763	912.4303	441.5004	0.4307231	0.7755535	602.0579	5.008393	0	946.0812	451.1398	0.2819124	0.7755504	601.0103	5.212976	0	31	929	446						Frog_fixed.avi	0
29393	1764	907.7483	444.0734	0.4307355	0.7756917	602.0961	5.010807	0	947.1248	451.0201	0.2819464	0.775703	601.0567	5.205464	0	31	927	448						Frog_fixed.avi	0
29409	1765	909.0526	442.9655	0.4307549	0.7757777	602.1512	5.029982	0	954.1658	442.1211	0.2819991	0.7758512	601.088	5.202981	0	31	932	443						Frog_fixed.avi	0
29426	1766	911.316	446.1479	0.4308058	0.7758095	602.2072	5.020288	0	950.5247	442.2611	0.2820496	0.7758773	601.1564	5.213851	0	31	931	444						Frog_fixed.avi	0
29443	1767	911.9263	445.877	0.4308615	0.7758067	602.416	5.02848	0	950.7014	441.739	0.2820983	0.7758575	601.2318	5.223125	0	31	931	444						Frog_fixed.avi	0
29459	1768	908.5558	448.8435	0.4308654	0.7757343	602.3965	5.022499	0	956.3132	442.723	0.2821163	0.7757847	601.3434	5.213849	0	31	932	446						Frog_fixed.avi	0
29476	1769	909.6985	449.005	0.4308577	0.7756054	602.4895	5.024407	0	946.3116	450.5365	0.2820782	0.7756124	601.3606	5.212407	0	31	928	450						Frog_fixed.avi	0
29493	1770	913.4163	441.4115	0.4308459	0.7754878	602.4957	5.029966	0	946.5061	446.8699	0.2820709	0.7755147	601.4247	5.223694	0	31	930	444						Frog_fixed.avi	0
29509	1771	911.6641	448.305	0.4307815	0.77537	602.5131	5.034027	0	947.8409	449.968	0.2820245	0.7754282	601.5081	5.223886	0	31	930	449						Frog_fixed.avi	0
29526	1772	908.7427	446.6291	0.4306496	0.7753346	602.5576	5.037843	0	941.7248	458.5222	0.2819189	0.7753136	601.4683	5.227823	0	31	925	453						Frog_fixed.avi	0
29543	1773	-1280	-1024	-1	-1	-1	-1	4	-1280	-1024	-1	-1	-1	-1	4	31	0	0						Frog_fixed.avi	0
29559	1774	-1280	-1024	-1	-1	-1	-1	4	-1280	-1024	-1	-1	-1	-1	4	31	0	0						Frog_fixed.avi	0
29576	1775	-1280	-1024	-1	-1	-1	-1	4	-1280	-1024	-1	-1	-1	-1	4	31	0	0						Frog_fixed.avi	0
29593	1776	912.0116	452.0342	0.4303755	0.7757564	602.6176	5.055843	0	944.5813	453.6753	0.2816511	0.7758085	601.642	5.249947	0	31	928	453						Frog_fixed.avi	0
29609	1777	914.1151	455.6883	0.4303942	0.7758224	602.6217	5.064443	0	952.1454	446.2344	0.2816786	0.7760059	601.5581	5.248338	0	31	933	451						Frog_fixed.avi	0
29626	1778	912.3793	454.4727	0.4304168	0.7758614	602.5281	5.074526	0	947.1426	450.7991	0.2816911	0.776128	601.535	5.258547	0	31	930	453						Frog_fixed.avi	0
29643	1779	913.9802	456.1624	0.4303939	0.7758432	602.506	5.074612	0	946.5979	449.9347	0.2816487	0.7762111	601.3856	5.252912	0	31	930	453						Frog_fixed.avi	0
29659	1780	914.331	448.4733	0.4302848	0.775755	602.2877	5.09083	0	945.0884	451.92	0.2815304	0.7762702	601.4504	5.24505	0	31	930	450						Frog_fixed.avi	0
29676	1781	-1280	-1024	-1	-1	-1	-1	4	-1280	-1024	-1	-1	-1	-1	4		0	0						Frog_fixed.avi	0
29693	1782	-1280	-1024	-1	-1	-1	-1	4	-1280	-1024	-1	-1	-1	-1	4		0	0						Frog_fixed.avi	0
29709	1783	-1280	-1024	-1	-1	-1	-1	4	-1280	-1024	-1	-1	-1	-1	4		0	0						Frog_fixed.avi	0
29726	1784	-1280	-1024	-1	-1	-1	-1	4	-1280	-1024	-1	-1	-1	-1	4		0	0						Frog_fixed.avi	0
29743	1785	-1280	-1024	-1	-1	-1	-1	4	-1280	-1024	-1	-1	-1	-1	4		0	0						Frog_fixed.avi	0
29759	1786	-1280	-1024	-1	-1	-1	-1	4	-1280	-1024	-1	-1	-1	-1	4		0	0						Frog_fixed.avi	0
29776	1787	-1280	-1024	-1	-1	-1	-1	4	-1280	-1024	-1	-1	-1	-1	4		0	0						Frog_fixed.avi	0
29793	1788	-1280	-1024	-1	-1	-1	-1	4	-1280	-1024	-1	-1	-1	-1	4		0	0						Frog_fixed.avi	0
29809	1789	-1280	-1024	-1	-1	-1	-1	4	-1280	-1024	-1	-1	-1	-1	4		0	0						Frog_fixed.avi	0
29826	1790	-1280	-1024	-1	-1	-1	-1	4	-1280	-1024	-1	-1	-1	-1	4		0	0						Frog_fixed.avi	0
29843	1791	-1280	-1024	-1	-1	-1	-1	4	-1280	-1024	-1	-1	-1	-1	4		0	0						Frog_fixed.avi	0
29859	1792	912.5353	449.6343	0.4289894	0.7735175	601.5151	5.132603	0	942.8583	454.7777	0.2801321	0.7753733	600.6685	5.287902	0	32	928	452						Frog_fixed.avi	0
29876	1793	-1280	-1024	-1	-1	-1	-1	4	-1280	-1024	-1	-1	-1	-1	4	32	0	0						Frog_fixed.avi	0
29892	1794	-1280	-1024	-1	-1	-1	-1	4	-1280	-1024	-1	-1	-1	-1	4	32	0	0						Frog_fixed.avi	0
29909	1795	-1280	-1024	-1	-1	-1	-1	4	-1280	-1024	-1	-1	-1	-1	4	32	0	0						Frog_fixed.avi	0
29926	1796	-1280	-1024	-1	-1	-1	-1	4	-1280	-1024	-1	-1	-1	-1	4	32	0	0						Frog_fixed.avi	0
29942	1797	-1280	-1024	-1	-1	-1	-1	4	-1280	-1024	-1	-1	-1	-1	4	32	0	0						Frog_fixed.avi	0
29959	1798	-1280	-1024	-1	-1	-1	-1	4	-1280	-1024	-1	-1	-1	-1	4	32	0	0						Frog_fixed.avi	0
29976	1799	909.2583	455.6599	0.4292754	0.7734471	600.8431	5.14239	0	945.0385	456.5022	0.2802975	0.7751321	600.0776	5.303445	0	32	927	456						Frog_fixed.avi	0
29992	1800	910.296	457.5776	0.4293034	0.7733805	600.8022	5.147576	0	946.8726	458.587	0.2803143	0.7750184	599.937	5.289903	0	32	929	458						Frog_fixed.avi	0
30009	1801	-1280	-1024	-1	-1	-1	-1	4	-1280	-1024	-1	-1	-1	-1	4	32	0	0						Frog_fixed.avi	0
30026	1802	-1280	-1024	-1	-1	-1	-1	4	-1280	-1024	-1	-1	-1	-1	4	32	0	0						Frog_fixed.avi	0
30042	1803	-1280	-1024	-1	-1	-1	-1	4	-1280	-1024	-1	-1	-1	-1	4	32	0	0						Frog_fixed.avi	0
30059	1804	901.9049	467.0859	0.4294494	0.772585	600.3506	5.134748	0	945.6501	465.7159	0.280375	0.7741581	599.6381	5.280767	0	32	924	466						Frog_fixed.avi	0
30076	1805	899.3262	461.9364	0.4295222	0.7724674	600.2866	5.133507	0	944.9744	467.8669	0.2804053	0.7739182	599.619	5.271216	0	32	922	465						Frog_fixed.avi	0
30092	1806	899.7206	459.1099	0.4295991	0.7723618	600.1822	5.144884	0	943.204	465.5063	0.2805054	0.7737775	599.4359	5.280549	0	32	921	462						Frog_fixed.avi	0
30109	1807	-1280	-1024	-1	-1	-1	-1	4	-1280	-1024	-1	-1	-1	-1	4		0	0						Frog_fixed.avi	0
30126	1808	-1280	-1024	-1	-1	-1	-1	4	-1280	-1024	-1	-1	-1	-1	4		0	0						Frog_fixed.avi	0
30142	1809	-1280	-1024	-1	-1	-1	-1	4	-1280	-1024	-1	-1	-1	-1	4		0	0						Frog_fixed.avi	0
30159	1810	-1280	-1024	-1	-1	-1	-1	4	-1280	-1024	-1	-1	-1	-1	4		0	0						Frog_fixed.avi	0
30176	1811	-1280	-1024	-1	-1	-1	-1	4	-1280	-1024	-1	-1	-1	-1	4		0	0						Frog_fixed.avi	0
30192	1812	-1280	-1024	-1	-1	-1	-1	4	-1280	-1024	-1	-1	-1	-1	4		0	0						Frog_fixed.avi	0
30209	1813	-1280	-1024	-1	-1	-1	-1	4	-1280	-1024	-1	-1	-1	-1	4		0	0						Frog_fixed.avi	0
30226	1814	907.6324	466.6508	0.4304854	0.771619	599.8657	5.123001	0	944.6105	462.3519	0.2812465	0.7728263	599.1113	5.271896	0	33	926	465						Frog_fixed.avi	0
30242	1815	-1280	-1024	-1	-1	-1	-1	4	-1280	-1024	-1	-1	-1	-1	4		0	0						Frog_fixed.avi	0
30259	1816	-1280	-1024	-1	-1	-1	-1	4	-1280	-1024	-1	-1	-1	-1	4		0	0						Frog_fixed.avi	0
30276	1817	-1280	-1024	-1	-1	-1	-1	4	-1280	-1024	-1	-1	-1	-1	4		0	0						Frog_fixed.avi	0
30292	1818	-1280	-1024	-1	-1	-1	-1	4	-1280	-1024	-1	-1	-1	-1	4		0	0						Frog_fixed.avi	0
30309	1819	-1280	-1024	-1	-1	-1	-1	4	-1280	-1024	-1	-1	-1	-1	4		0	0						Frog_fixed.avi	0
30326	1820	-1280	-1024	-1	-1	-1	-1	4	-1280	-1024	-1	-1	-1	-1	4		0	0						Frog_fixed.avi	0
30342	1821	-1280	-1024	-1	-1	-1	-1	4	-1280	-1024	-1	-1	-1	-1	4		0	0						Frog_fixed.avi	0
30359	1822	-1280	-1024	-1	-1	-1	-1	4	-1280	-1024	-1	-1	-1	-1	4		0	0						Frog_fixed.avi	0
30376	1823	-1280	-1024	-1	-1	-1	-1	4	-1280	-1024	-1	-1	-1	-1	4		0	0						Frog_fixed.avi	0
30392	1824	-1280	-1024	-1	-1	-1	-1	4	-1280	-1024	-1	-1	-1	-1	4		0	0						Frog_fixed.avi	0
30409	1825	-1280	-1024	-1	-1	-1	-1	4	-1280	-1024	-1	-1	-1	-1	4		0	0						Frog_fixed.avi	0
30426	1826	-1280	-1024	-1	-1	-1	-1	4	-1280	-1024	-1	-1	-1	-1	4		0	0						Frog_fixed.avi	0
30442	1827	-1280	-1024	-1	-1	-1	-1	4	-1280	-1024	-1	-1	-1	-1	4		0	0						Frog_fixed.avi	0
30459	1828	-1280	-1024	-1	-1	-1	-1	4	-1280	-1024	-1	-1	-1	-1	4		0	0						Frog_fixed.avi	0
30475	1829	-1280	-1024	-1	-1	-1	-1	4	-1280	-1024	-1	-1	-1	-1	4		0	0						Frog_fixed.avi	0
30492	1830	-1280	-1024	-1	-1	-1	-1	4	-1280	-1024	-1	-1	-1	-1	4		0	0						Frog_fixed.avi	0
30509	1831	-1280	-1024	-1	-1	-1	-1	4	-1280	-1024	-1	-1	-1	-1	4		0	0						Frog_fixed.avi	0
30525	1832	-1280	-1024	-1	-1	-1	-1	4	-1280	-1024	-1	-1	-1	-1	4		0	0						Frog_fixed.avi	0
30542	1833	-1280	-1024	-1	-1	-1	-1	4	-1280	-1024	-1	-1	-1	-1	4		0	0						Frog_fixed.avi	0
30559	1834	-1280	-1024	-1	-1	-1	-1	4	-1280	-1024	-1	-1	-1	-1	4		0	0						Frog_fixed.avi	0
30575	1835	-1280	-1024	-1	-1	-1	-1	4	-1280	-1024	-1	-1	-1	-1	4		0	0						Frog_fixed.avi	0
30592	1836	-1280	-1024	-1	-1	-1	-1	4	-1280	-1024	-1	-1	-1	-1	4		0	0						Frog_fixed.avi	0
30609	1837	-1280	-1024	-1	-1	-1	-1	4	-1280	-1024	-1	-1	-1	-1	4		0	0						Frog_fixed.avi	0
30625	1838	-1280	-1024	-1	-1	-1	-1	4	-1280	-1024	-1	-1	-1	-1	4		0	0						Frog_fixed.avi	0
30642	1839	-1280	-1024	-1	-1	-1	-1	4	-1280	-1024	-1	-1	-1	-1	4		0	0						Frog_fixed.avi	0
30659	1840	-1280	-1024	-1	-1	-1	-1	4	-1280	-1024	-1	-1	-1	-1	4		0	0						Frog_fixed.avi	0
30675	1841	-1280	-1024	-1	-1	-1	-1	4	-1280	-1024	-1	-1	-1	-1	4		0	0						Frog_fixed.avi	0
30692	1842	-1280	-1024	-1	-1	-1	-1	4	-1280	-1024	-1	-1	-1	-1	4		0	0						Frog_fixed.avi	0
30708	1843	-1280	-1024	-1	-1	-1	-1	4	-1280	-1024	-1	-1	-1	-1	4		0	0						Frog_fixed.avi	0
30725	1844	-1280	-1024	-1	-1	-1	-1	4	-1280	-1024	-1	-1	-1	-1	4		0	0						Frog_fixed.avi	0
30742	1845	-1280	-1024	-1	-1	-1	-1	4	-1280	-1024	-1	-1	-1	-1	4		0	0						Frog_fixed.avi	0
30759	1846	-1280	-1024	-1	-1	-1	-1	4	-1280	-1024	-1	-1	-1	-1	4		0	0						Frog_fixed.avi	0
30775	1847	920.8381	455.404	0.4351549	0.7743876	603.9638	5.087399	0	942.0564	468.0251	0.2858537	0.7740281	598.7546	5.213309	0	34	931	462						Frog_fixed.avi	0
30792	1848	920.2314	461.8091	0.435174	0.7745078	603.9638	5.072099	0	942.2424	465.741	0.2858999	0.7741668	598.7546	5.221231	0	34	931	464						Frog_fixed.avi	0
30808	1849	928.4893	455.1608	0.4352418	0.7746455	603.9638	5.100139	0	949.3549	463.3926	0.2859931	0.7743037	598.7546	5.224829	0	34	939	459						Frog_fixed.avi	0
30825	1850	-1280	-1024	-1	-1	-1	-1	4	-1280	-1024	-1	-1	-1	-1	4	34	0	0						Frog_fixed.avi	0
30842	1851	917.5275	462.2181	0.4352606	0.7749559	603.3352	5.076267	0	947.0147	464.1597	0.2864743	0.7745895	601.9747	5.245883	0	34	932	463						Frog_fixed.avi	0
30859	1852	918.2268	457.3805	0.4352776	0.7751406	603.3352	5.084222	0	942.8864	462.4666	0.2865358	0.7747511	601.9747	5.250049	0	34	931	460						Frog_fixed.avi	0
30875	1853	924.8265	457.5753	0.4352763	0.7752678	603.3352	5.0876	0	942.8342	455.8856	0.2865527	0.77484	601.9747	5.253893	0	34	934	457						Frog_fixed.avi	0
30892	1854	927.4926	457.7701	0.43583	0.7753028	607.3104	5.090977	0	964.0596	437.1803	0.2871665	0.7755563	599.5245	5.316202	0	34	946	447						Frog_fixed.avi	0
30908	1855	-1280	-1024	-1	-1	-1	-1	4	-1280	-1024	-1	-1	-1	-1	4		0	0						Frog_fixed.avi	0
30925	1856	-1280	-1024	-1	-1	-1	-1	4	-1280	-1024	-1	-1	-1	-1	4		0	0						Frog_fixed.avi	0
30942	1857	-1280	-1024	-1	-1	-1	-1	4	-1280	-1024	-1	-1	-1	-1	4		0	0						Frog_fixed.avi	0
30958	1858	-1280	-1024	-1	-1	-1	-1	4	-1280	-1024	-1	-1	-1	-1	4		0	0						Frog_fixed.avi	0
30975	1859	-1280	-1024	-1	-1	-1	-1	4	-1280	-1024	-1	-1	-1	-1	4		0	0						Frog_fixed.avi	0
30992	1860	-1280	-1024	-1	-1	-1	-1	4	-1280	-1024	-1	-1	-1	-1	4		0	0						Frog_fixed.avi	0
31009	1861	-1280	-1024	-1	-1	-1	-1	4	-1280	-1024	-1	-1	-1	-1	4		0	0						Frog_fixed.avi	0
31025	1862	-1280	-1024	-1	-1	-1	-1	4	-1280	-1024	-1	-1	-1	-1	4		0	0						Frog_fixed.avi	0
31042	1863	-1280	-1024	-1	-1	-1	-1	4	-1280	-1024	-1	-1	-1	-1	4		0	0						Frog_fixed.avi	0
31058	1864	-1280	-1024	-1	-1	-1	-1	4	-1280	-1024	-1	-1	-1	-1	4		0	0						Frog_fixed.avi	0
31075	1865	-1280	-1024	-1	-1	-1	-1	4	-1280	-1024	-1	-1	-1	-1	4		0	0						Frog_fixed.avi	0
31092	1866	-1280	-1024	-1	-1	-1	-1	4	-1280	-1024	-1	-1	-1	-1	4		0	0						Frog_fixed.avi	0
31108	1867	-1280	-1024	-1	-1	-1	-1	4	-1280	-1024	-1	-1	-1	-1	4		0	0						Frog_fixed.avi	0
31125	1868	-1280	-1024	-1	-1	-1	-1	4	-1280	-1024	-1	-1	-1	-1	4		0	0						Frog_fixed.avi	0
31142	1869	-1280	-1024	-1	-1	-1	-1	4	-1280	-1024	-1	-1	-1	-1	4		0	0						Frog_fixed.avi	0
31158	1870	-1280	-1024	-1	-1	-1	-1	4	-1280	-1024	-1	-1	-1	-1	4		0	0						Frog_fixed.avi	0
31175	1871	-1280	-1024	-1	-1	-1	-1	4	-1280	-1024	-1	-1	-1	-1	4		0	0						Frog_fixed.avi	0
31192	1872	-1280	-1024	-1	-1	-1	-1	4	-1280	-1024	-1	-1	-1	-1	4		0	0						Frog_fixed.avi	0
31208	1873	-1280	-1024	-1	-1	-1	-1	4	-1280	-1024	-1	-1	-1	-1	4		0	0						Frog_fixed.avi	0
31225	1874	-1280	-1024	-1	-1	-1	-1	4	-1280	-1024	-1	-1	-1	-1	4		0	0						Frog_fixed.avi	0
31241	1875	-1280	-1024	-1	-1	-1	-1	4	-1280	-1024	-1	-1	-1	-1	4		0	0						Frog_fixed.avi	0
31258	1876	-1280	-1024	-1	-1	-1	-1	4	-1280	-1024	-1	-1	-1	-1	4		0	0						Frog_fixed.avi	0
31275	1877	-1280	-1024	-1	-1	-1	-1	4	-1280	-1024	-1	-1	-1	-1	4		0	0						Frog_fixed.avi	0
31292	1878	-1280	-1024	-1	-1	-1	-1	4	-1280	-1024	-1	-1	-1	-1	4		0	0						Frog_fixed.avi	0
31308	1879	-1280	-1024	-1	-1	-1	-1	4	-1280	-1024	-1	-1	-1	-1	4		0	0						Frog_fixed.avi	0
31325	1880	-1280	-1024	-1	-1	-1	-1	4	-1280	-1024	-1	-1	-1	-1	4		0	0						Frog_fixed.avi	0
31342	1881	-1280	-1024	-1	-1	-1	-1	4	-1280	-1024	-1	-1	-1	-1	4		0	0						Frog_fixed.avi	0
31358	1882	-1280	-1024	-1	-1	-1	-1	4	-1280	-1024	-1	-1	-1	-1	4		0	0						Frog_fixed.avi	0
31375	1883	-1280	-1024	-1	-1	-1	-1	4	-1280	-1024	-1	-1	-1	-1	4		0	0						Frog_fixed.avi	0
31392	1884	-1280	-1024	-1	-1	-1	-1	4	-1280	-1024	-1	-1	-1	-1	4		0	0						Frog_fixed.avi	0
31408	1885	-1280	-1024	-1	-1	-1	-1	4	-1280	-1024	-1	-1	-1	-1	4		0	0						Frog_fixed.avi	0
31425	1886	928.1995	455.2165	0.4312858	0.7812219	607.2069	5.164089	0	962.3884	462.498	0.283435	0.7833751	606.7429	5.35064	0	35	945	459						Frog_fixed.avi	0
31441	1887	-1280	-1024	-1	-1	-1	-1	4	-1280	-1024	-1	-1	-1	-1	4		0	0						Frog_fixed.avi	0
31458	1888	-1280	-1024	-1	-1	-1	-1	4	-1280	-1024	-1	-1	-1	-1	4		0	0						Frog_fixed.avi	0
31475	1889	-1280	-1024	-1	-1	-1	-1	4	-1280	-1024	-1	-1	-1	-1	4		0	0						Frog_fixed.avi	0
31492	1890	-1280	-1024	-1	-1	-1	-1	4	-1280	-1024	-1	-1	-1	-1	4		0	0						Frog_fixed.avi	0
31508	1891	-1280	-1024	-1	-1	-1	-1	4	-1280	-1024	-1	-1	-1	-1	4		0	0						Frog_fixed.avi	0
31525	1892	-1280	-1024	-1	-1	-1	-1	4	-1280	-1024	-1	-1	-1	-1	4		0	0						Frog_fixed.avi	0
31541	1893	-1280	-1024	-1	-1	-1	-1	4	-1280	-1024	-1	-1	-1	-1	4		0	0						Frog_fixed.avi	0
31558	1894	-1280	-1024	-1	-1	-1	-1	4	-1280	-1024	-1	-1	-1	-1	4		0	0						Frog_fixed.avi	0
31575	1895	-1280	-1024	-1	-1	-1	-1	4	-1280	-1024	-1	-1	-1	-1	4		0	0						Frog_fixed.avi	0
31591	1896	-1280	-1024	-1	-1	-1	-1	4	-1280	-1024	-1	-1	-1	-1	4		0	0						Frog_fixed.avi	0
31608	1897	-1280	-1024	-1	-1	-1	-1	4	-1280	-1024	-1	-1	-1	-1	4		0	0						Frog_fixed.avi	0
31625	1898	-1280	-1024	-1	-1	-1	-1	4	-1280	-1024	-1	-1	-1	-1	4		0	0						Frog_fixed.avi	0
31641	1899	-1280	-1024	-1	-1	-1	-1	4	-1280	-1024	-1	-1	-1	-1	4		0	0						Frog_fixed.avi	0
31658	1900	-1280	-1024	-1	-1	-1	-1	4	-1280	-1024	-1	-1	-1	-1	4		0	0						Frog_fixed.avi	0
31675	1901	-1280	-1024	-1	-1	-1	-1	4	-1280	-1024	-1	-1	-1	-1	4		0	0						Frog_fixed.avi	0
31691	1902	-1280	-1024	-1	-1	-1	-1	4	-1280	-1024	-1	-1	-1	-1	4		0	0						Frog_fixed.avi	0
31708	1903	-1280	-1024	-1	-1	-1	-1	4	-1280	-1024	-1	-1	-1	-1	4		0	0						Frog_fixed.avi	0
31725	1904	-1280	-1024	-1	-1	-1	-1	4	-1280	-1024	-1	-1	-1	-1	4		0	0						Frog_fixed.avi	0
31742	1905	-1280	-1024	-1	-1	-1	-1	4	-1280	-1024	-1	-1	-1	-1	4		0	0						Frog_fixed.avi	0
31758	1906	-1280	-1024	-1	-1	-1	-1	4	-1280	-1024	-1	-1	-1	-1	4		0	0						Frog_fixed.avi	0
31775	1907	-1280	-1024	-1	-1	-1	-1	4	-1280	-1024	-1	-1	-1	-1	4		0	0						Frog_fixed.avi	0
31791	1908	-1280	-1024	-1	-1	-1	-1	4	-1280	-1024	-1	-1	-1	-1	4		0	0						Frog_fixed.avi	0
31808	1909	-1280	-1024	-1	-1	-1	-1	4	-1280	-1024	-1	-1	-1	-1	4		0	0						Frog_fixed.avi	0
31825	1910	-1280	-1024	-1	-1	-1	-1	4	-1280	-1024	-1	-1	-1	-1	4		0	0						Frog_fixed.avi	0
31841	1911	-1280	-1024	-1	-1	-1	-1	4	-1280	-1024	-1	-1	-1	-1	4		0	0						Frog_fixed.avi	0
31858	1912	-1280	-1024	-1	-1	-1	-1	4	-1280	-1024	-1	-1	-1	-1	4		0	0						Frog_fixed.avi	0
31875	1913	-1280	-1024	-1	-1	-1	-1	4	-1280	-1024	-1	-1	-1	-1	4		0	0						Frog_fixed.avi	0
31891	1914	-1280	-1024	-1	-1	-1	-1	4	-1280	-1024	-1	-1	-1	-1	4		0	0						Frog_fixed.avi	0
31908	1915	-1280	-1024	-1	-1	-1	-1	4	-1280	-1024	-1	-1	-1	-1	4		0	0						Frog_fixed.avi	0
31925	1916	-1280	-1024	-1	-1	-1	-1	4	-1280	-1024	-1	-1	-1	-1	4		0	0						Frog_fixed.avi	0
31941	1917	-1280	-1024	-1	-1	-1	-1	4	-1280	-1024	-1	-1	-1	-1	4		0	0						Frog_fixed.avi	0
31958	1918	-1280	-1024	-1	-1	-1	-1	4	-1280	-1024	-1	-1	-1	-1	4		0	0						Frog_fixed.avi	0
31974	1919	-1280	-1024	-1	-1	-1	-1	4	-1280	-1024	-1	-1	-1	-1	4		0	0						Frog_fixed.avi	0
31991	1920	-1280	-1024	-1	-1	-1	-1	4	-1280	-1024	-1	-1	-1	-1	4		0	0						Frog_fixed.avi	0
32008	1921	-1280	-1024	-1	-1	-1	-1	4	-1280	-1024	-1	-1	-1	-1	4		0	0						Frog_fixed.avi	0
32024	1922	-1280	-1024	-1	-1	-1	-1	4	-1280	-1024	-1	-1	-1	-1	4		0	0						Frog_fixed.avi	0
32041	1923	-1280	-1024	-1	-1	-1	-1	4	-1280	-1024	-1	-1	-1	-1	4		0	0						Frog_fixed.avi	0
32058	1924	-1280	-1024	-1	-1	-1	-1	4	-1280	-1024	-1	-1	-1	-1	4		0	0						Frog_fixed.avi	0
32075	1925	-1280	-1024	-1	-1	-1	-1	4	-1280	-1024	-1	-1	-1	-1	4		0	0						Frog_fixed.avi	0
32091	1926	-1280	-1024	-1	-1	-1	-1	4	-1280	-1024	-1	-1	-1	-1	4		0	0						Frog_fixed.avi	0
32108	1927	-1280	-1024	-1	-1	-1	-1	4	-1280	-1024	-1	-1	-1	-1	4		0	0						Frog_fixed.avi	0
32125	1928	-1280	-1024	-1	-1	-1	-1	4	-1280	-1024	-1	-1	-1	-1	4		0	0						Frog_fixed.avi	0
32141	1929	-1280	-1024	-1	-1	-1	-1	4	-1280	-1024	-1	-1	-1	-1	4		0	0						Frog_fixed.avi	0
32158	1930	-1280	-1024	-1	-1	-1	-1	4	-1280	-1024	-1	-1	-1	-1	4		0	0						Frog_fixed.avi	0
32174	1931	-1280	-1024	-1	-1	-1	-1	4	-1280	-1024	-1	-1	-1	-1	4		0	0						Frog_fixed.avi	0
32191	1932	-1280	-1024	-1	-1	-1	-1	4	-1280	-1024	-1	-1	-1	-1	4		0	0						Frog_fixed.avi	0
32208	1933	-1280	-1024	-1	-1	-1	-1	4	-1280	-1024	-1	-1	-1	-1	4		0	0						Frog_fixed.avi	0
32224	1934	-1280	-1024	-1	-1	-1	-1	4	-1280	-1024	-1	-1	-1	-1	4		0	0						Frog_fixed.avi	0
32241	1935	-1280	-1024	-1	-1	-1	-1	4	-1280	-1024	-1	-1	-1	-1	4		0	0						Frog_fixed.avi	0
32258	1936	-1280	-1024	-1	-1	-1	-1	4	-1280	-1024	-1	-1	-1	-1	4		0	0						Frog_fixed.avi	0
32274	1937	-1280	-1024	-1	-1	-1	-1	4	-1280	-1024	-1	-1	-1	-1	4		0	0						Frog_fixed.avi	0
32291	1938	-1280	-1024	-1	-1	-1	-1	4	-1280	-1024	-1	-1	-1	-1	4		0	0						Frog_fixed.avi	0
32308	1939	-1280	-1024	-1	-1	-1	-1	4	-1280	-1024	-1	-1	-1	-1	4		0	0						Frog_fixed.avi	0
32324	1940	-1280	-1024	-1	-1	-1	-1	4	-1280	-1024	-1	-1	-1	-1	4		0	0						Frog_fixed.avi	0
32341	1941	-1280	-1024	-1	-1	-1	-1	4	-1280	-1024	-1	-1	-1	-1	4		0	0						Frog_fixed.avi	0
32358	1942	-1280	-1024	-1	-1	-1	-1	4	-1280	-1024	-1	-1	-1	-1	4		0	0						Frog_fixed.avi	0
32374	1943	-1280	-1024	-1	-1	-1	-1	4	-1280	-1024	-1	-1	-1	-1	4		0	0						Frog_fixed.avi	0
32391	1944	-1280	-1024	-1	-1	-1	-1	4	-1280	-1024	-1	-1	-1	-1	4		0	0						Frog_fixed.avi	0
32408	1945	-1280	-1024	-1	-1	-1	-1	4	-1280	-1024	-1	-1	-1	-1	4		0	0						Frog_fixed.avi	0
32424	1946	-1280	-1024	-1	-1	-1	-1	4	-1280	-1024	-1	-1	-1	-1	4		0	0						Frog_fixed.avi	0
32441	1947	-1280	-1024	-1	-1	-1	-1	4	-1280	-1024	-1	-1	-1	-1	4		0	0						Frog_fixed.avi	0
32458	1948	-1280	-1024	-1	-1	-1	-1	4	-1280	-1024	-1	-1	-1	-1	4		0	0						Frog_fixed.avi	0
32474	1949	-1280	-1024	-1	-1	-1	-1	4	-1280	-1024	-1	-1	-1	-1	4		0	0						Frog_fixed.avi	0
32491	1950	-1280	-1024	-1	-1	-1	-1	4	-1280	-1024	-1	-1	-1	-1	4		0	0						Frog_fixed.avi	0
32507	1951	-1280	-1024	-1	-1	-1	-1	4	-1280	-1024	-1	-1	-1	-1	4		0	0						Frog_fixed.avi	0
32524	1952	-1280	-1024	-1	-1	-1	-1	4	-1280	-1024	-1	-1	-1	-1	4		0	0						Frog_fixed.avi	0
32541	1953	-1280	-1024	-1	-1	-1	-1	4	-1280	-1024	-1	-1	-1	-1	4		0	0						Frog_fixed.avi	0
32557	1954	-1280	-1024	-1	-1	-1	-1	4	-1280	-1024	-1	-1	-1	-1	4		0	0						Frog_fixed.avi	0
32574	1955	-1280	-1024	-1	-1	-1	-1	4	-1280	-1024	-1	-1	-1	-1	4		0	0						Frog_fixed.avi	0
32591	1956	-1280	-1024	-1	-1	-1	-1	4	-1280	-1024	-1	-1	-1	-1	4		0	0						Frog_fixed.avi	0
32608	1957	-1280	-1024	-1	-1	-1	-1	4	-1280	-1024	-1	-1	-1	-1	4		0	0						Frog_fixed.avi	0
32624	1958	-1280	-1024	-1	-1	-1	-1	4	-1280	-1024	-1	-1	-1	-1	4		0	0						Frog_fixed.avi	0
32641	1959	-1280	-1024	-1	-1	-1	-1	4	-1280	-1024	-1	-1	-1	-1	4		0	0						Frog_fixed.avi	0
32657	1960	-1280	-1024	-1	-1	-1	-1	4	-1280	-1024	-1	-1	-1	-1	4		0	0						Frog_fixed.avi	0
32674	1961	-1280	-1024	-1	-1	-1	-1	4	-1280	-1024	-1	-1	-1	-1	4		0	0						Frog_fixed.avi	0
32691	1962	-1280	-1024	-1	-1	-1	-1	4	-1280	-1024	-1	-1	-1	-1	4		0	0						Frog_fixed.avi	0
32707	1963	-1280	-1024	-1	-1	-1	-1	4	-1280	-1024	-1	-1	-1	-1	4		0	0						Frog_fixed.avi	0
32724	1964	-1280	-1024	-1	-1	-1	-1	4	-1280	-1024	-1	-1	-1	-1	4		0	0						Frog_fixed.avi	0
32741	1965	-1280	-1024	-1	-1	-1	-1	4	-1280	-1024	-1	-1	-1	-1	4		0	0						Frog_fixed.avi	0
32757	1966	-1280	-1024	-1	-1	-1	-1	4	-1280	-1024	-1	-1	-1	-1	4		0	0						Frog_fixed.avi	0
32774	1967	-1280	-1024	-1	-1	-1	-1	4	-1280	-1024	-1	-1	-1	-1	4		0	0						Frog_fixed.avi	0
32791	1968	-1280	-1024	-1	-1	-1	-1	4	-1280	-1024	-1	-1	-1	-1	4		0	0						Frog_fixed.avi	0
32807	1969	-1280	-1024	-1	-1	-1	-1	4	-1280	-1024	-1	-1	-1	-1	4		0	0						Frog_fixed.avi	0
32824	1970	-1280	-1024	-1	-1	-1	-1	4	-1280	-1024	-1	-1	-1	-1	4		0	0						Frog_fixed.avi	0
32841	1971	-1280	-1024	-1	-1	-1	-1	4	-1280	-1024	-1	-1	-1	-1	4		0	0						Frog_fixed.avi	0
32857	1972	-1280	-1024	-1	-1	-1	-1	4	-1280	-1024	-1	-1	-1	-1	4		0	0						Frog_fixed.avi	0
32874	1973	-1280	-1024	-1	-1	-1	-1	4	-1280	-1024	-1	-1	-1	-1	4		0	0						Frog_fixed.avi	0
32891	1974	-1280	-1024	-1	-1	-1	-1	4	-1280	-1024	-1	-1	-1	-1	4		0	0						Frog_fixed.avi	0
32907	1975	-1280	-1024	-1	-1	-1	-1	4	-1280	-1024	-1	-1	-1	-1	4		0	0						Frog_fixed.avi	0
32924	1976	-1280	-1024	-1	-1	-1	-1	4	-1280	-1024	-1	-1	-1	-1	4		0	0						Frog_fixed.avi	0
32941	1977	922.1033	439.1294	0.4298946	0.7815591	601.2164	5.269923	0	970.1111	440.4707	0.2809759	0.7832978	600.4378	5.405749	0	36	946	440						Frog_fixed.avi	0
32957	1978	922.9072	440.4914	0.4300004	0.7814912	600.9518	5.265432	0	974.5251	441.0608	0.2810478	0.7832211	600.3776	5.407506	0	36	949	441						Frog_fixed.avi	0
32974	1979	927.115	438.4104	0.4300775	0.7814643	600.9448	5.275179	0	962.576	447.8721	0.2810622	0.7830721	600.0793	5.399596	0	36	945	443						Frog_fixed.avi	0
32990	1980	925.4091	439.939	0.4301082	0.7814603	600.833	5.267152	0	962.4283	445.9543	0.281076	0.7831118	599.9875	5.384414	0	36	944	443						Frog_fixed.avi	0
33007	1981	924.043	436.8163	0.4301278	0.7814557	600.7811	5.274634	0	963.5853	449.1211	0.2810731	0.7830151	599.8322	5.392756	0	36	944	443						Frog_fixed.avi	0
33024	1982	-1280	-1024	-1	-1	-1	-1	4	-1280	-1024	-1	-1	-1	-1	4		0	0						Frog_fixed.avi	0
33040	1983	-1280	-1024	-1	-1	-1	-1	4	-1280	-1024	-1	-1	-1	-1	4		0	0						Frog_fixed.avi	0
33057	1984	-1280	-1024	-1	-1	-1	-1	4	-1280	-1024	-1	-1	-1	-1	4		0	0						Frog_fixed.avi	0
33074	1985	-1280	-1024	-1	-1	-1	-1	4	-1280	-1024	-1	-1	-1	-1	4		0	0						Frog_fixed.avi	0
33090	1986	-1280	-1024	-1	-1	-1	-1	4	-1280	-1024	-1	-1	-1	-1	4		0	0						Frog_fixed.avi	0
33107	1987	-1280	-1024	-1	-1	-1	-1	4	-1280	-1024	-1	-1	-1	-1	4		0	0						Frog_fixed.avi	0
33124	1988	-1280	-1024	-1	-1	-1	-1	4	-1280	-1024	-1	-1	-1	-1	4		0	0						Frog_fixed.avi	0
33140	1989	-1280	-1024	-1	-1	-1	-1	4	-1280	-1024	-1	-1	-1	-1	4		0	0						Frog_fixed.avi	0
33157	1990	-1280	-1024	-1	-1	-1	-1	4	-1280	-1024	-1	-1	-1	-1	4		0	0						Frog_fixed.avi	0
33174	1991	-1280	-1024	-1	-1	-1	-1	4	-1280	-1024	-1	-1	-1	-1	4		0	0						Frog_fixed.avi	0
33190	1992	-1280	-1024	-1	-1	-1	-1	4	-1280	-1024	-1	-1	-1	-1	4		0	0						Frog_fixed.avi	0
[truncated: 31,765 more rows]
