# Supplementary material for: Young children integrate current observations, priors and agent information to predict others’ actions
Source: PLoS One. 2019 May 22;14(5):e0200976. doi: 10.1371/journal.pone.0200976 (PMC6530825; doi:10.1371/journal.pone.0200976)
Supplement: S1 Dataset — (ZIP) [file pone.0200976.s003.zip › PONE-D-18-19791R1_Data/24-month-olds/Anonymized_02_24-Combined-Data.tsv]

Recording name:	K_02_24
Recording resolution:	1280 x 1024
Fixation filter: Tobii fixation filter
Velocity threshold: 35
Distance threshold: 35
Timestamp	Number	GazePointXLeft	GazePointYLeft	CamXLeft	CamYLeft	DistanceLeft	PupilLeft	ValidityLeft	GazePointXRight	GazePointYRight	CamXRight	CamYRight	DistanceRight	PupilRight	ValidityRight	FixationIndex	GazePointX	GazePointY	Event	EventKey	Data1	Data2	Descriptor	StimuliName	StimuliID
8	0	641.4174	425.1332	0.658891	0.3004134	571.8112	4.090765	0	611.8625	439.1737	0.5038094	0.3030973	564.776	4.306987	0	0	627	432						No media	0
25	1	644.7188	427.3821	0.6586919	0.3005762	571.8575	4.077387	0	603.521	433.6251	0.5035766	0.3033846	564.774	4.313008	0	0	624	431						No media	0
41	2	646.712	430.7407	0.6585128	0.3006767	571.8377	4.088863	0	611.7571	432.9102	0.5034302	0.303514	564.8827	4.308194	0	0	629	432						No media	0
58	3	643.2504	435.4424	0.658344	0.3006924	571.9094	4.070328	0	606.1292	435.584	0.5032445	0.3035464	565.002	4.307386	0	0	625	436						No media	0
75	4	638.8807	437.2862	0.6582415	0.3006911	571.9449	4.074927	0	607.5278	437.1611	0.503156	0.3035251	564.952	4.302828	0	0	623	437						No media	0
91	5	626.7337	379.6932	0.6581122	0.3002317	571.8533	4.073415	0	610.9474	391.4393	0.5032785	0.3030261	565.4849	4.297126	0	1	619	386						No media	0
108	6	607.7322	361.5894	0.6580867	0.2998866	572.0125	4.036679	0	585.6916	360.3693	0.5033885	0.3027432	565.2172	4.254699	0	1	597	361						No media	0
125	7	610.6376	357.7384	0.6580491	0.2999701	572.0304	4.05325	0	580.5496	366.0728	0.5032432	0.3027662	565.3652	4.260127	0	1	596	362						No media	0
141	8	607.9595	355.3989	0.6579821	0.2998758	572.1341	4.024323	0	585.1737	360.067	0.5031213	0.3027295	565.2052	4.240179	0	1	597	358						No media	0
158	9	613.7388	361.671	0.6578225	0.2999354	572.0222	4.014681	0	583.9283	367.5691	0.5029522	0.302747	565.1835	4.220499	0	1	599	365						No media	0
175	10	608.0734	358.3392	0.6576589	0.3002041	571.8876	3.984607	0	583.0769	363.3904	0.5027789	0.3029184	565.4206	4.197218	0	1	596	361						No media	0
191	11	607.0372	359.0062	0.6575867	0.3004551	571.8385	3.966745	0	576.5116	361.2878	0.5026184	0.3032228	564.9412	4.182061	0	1	592	360						No media	0
208	12	609.674	361.0471	0.6574582	0.3005588	571.7249	3.943507	0	581.2208	358.1967	0.5025034	0.3033087	564.8384	4.146433	0	1	595	360						No media	0
224	13	609.4708	356.198	0.6572878	0.3004655	571.7344	3.905152	0	577.895	358.4491	0.5022638	0.3031861	565.0817	4.114856	0	1	594	357						No media	0
241	14	608.8576	363.158	0.6571526	0.3002037	571.6479	3.88716	0	576.3442	366.6366	0.502115	0.3029456	564.7641	4.087555	0	1	593	365						No media	0
258	15	610.0451	362.7832	0.6571057	0.2999882	571.6305	3.864407	0	578.9271	365.8481	0.5020667	0.3028507	564.6368	4.060745	0	1	594	364						No media	0
274	16	612.5585	368.5259	0.6570486	0.2998112	571.6071	3.841369	0	580.5126	370.0577	0.5019912	0.3027543	564.6234	4.028738	0	1	597	369						No media	0
291	17	610.5045	364.4731	0.656983	0.2997788	571.5132	3.81876	0	580.9505	372.5445	0.5019023	0.3027785	564.602	4.012995	0	1	596	369						No media	0
308	18	609.4476	361.2473	0.6569634	0.2997427	571.4256	3.794133	0	579.7903	374.8562	0.5018366	0.3028028	564.569	3.985834	0	1	595	368						No media	0
324	19	608.0478	362.8486	0.6568976	0.2997328	571.3209	3.765358	0	573.4702	372.3991	0.5016703	0.3028951	564.5812	3.967636	0	1	591	368						No media	0
341	20	611.5724	365.6077	0.656717	0.2996779	571.3089	3.752172	0	580.0632	365.8482	0.501553	0.3030649	564.499	3.934768	0	1	596	366						No media	0
358	21	608.6681	366.1174	0.6565138	0.2997326	571.2462	3.747536	0	577.1632	362.5493	0.5012932	0.3033081	564.3438	3.926892	0	1	593	364						No media	0
374	22	611.1204	370.7652	0.6562476	0.2998465	571.1733	3.714172	0	580.7603	369.7758	0.5010206	0.3035123	564.4177	3.905998	0	1	596	370						No media	0
391	23	610.7603	369.0835	0.6559284	0.3000785	571.1719	3.698871	0	574.1082	362.884	0.5006325	0.3039695	564.4882	3.892666	0	1	592	366						No media	0
408	24	615.3319	369.5945	0.6556499	0.3003252	571.2226	3.685804	0	576.0511	366.0095	0.5003411	0.3043055	564.2985	3.877707	0	1	596	368						No media	0
424	25	612.9293	368.7269	0.6553744	0.3005685	571.1309	3.680979	0	581.0302	367.8773	0.5000701	0.3047331	564.4658	3.878877	0	1	597	368						No media	0
441	26	612.6678	371.4929	0.6551823	0.3007075	571.1249	3.679322	0	578.6971	366.2284	0.4998485	0.3050682	564.3339	3.878961	0	1	596	369						No media	0
458	27	614.5311	374.2953	0.655077	0.3008458	571.1241	3.679342	0	572.2468	371.0776	0.4996741	0.3052214	564.4639	3.854971	0	1	593	373						No media	0
474	28	615.008	367.4455	0.6549942	0.3009058	571.0967	3.648906	0	575.9879	361.265	0.4996035	0.3055695	564.4968	3.863151	0	1	595	364						No media	0
491	29	614.3232	371.7943	0.6548899	0.3009122	571.0579	3.657026	0	584.0085	362.7586	0.4995448	0.3057448	564.4935	3.860763	0	1	599	367						No media	0
508	30	613.726	368.4344	0.654759	0.3008534	571.1381	3.675919	0	579.1194	364.4495	0.499397	0.3058571	564.5292	3.871775	0	1	596	366						No media	0
524	31	620.0817	368.8183	0.6546267	0.3007404	571.2793	3.67273	0	576.5899	370.1962	0.4992095	0.3058971	564.6707	3.876229	0	1	598	370						No media	0
541	32	615.5688	370.2401	0.654415	0.3006811	571.2495	3.677942	0	582.6704	374.237	0.4990405	0.3059556	564.6016	3.87921	0	1	599	372						No media	0
558	33	614.5797	372.7634	0.6542076	0.3006898	571.3597	3.700125	0	580.6574	372.9565	0.498818	0.3060698	564.8183	3.892182	0	1	598	373						No media	0
574	34	616.1849	366.9932	0.6540285	0.300726	571.4399	3.710901	0	579.2933	364.7767	0.4986182	0.3063751	564.7729	3.908066	0	1	598	366						No media	0
591	35	612.1246	364.3005	0.6538879	0.3008833	571.5161	3.718919	0	583.5408	362.4737	0.4985282	0.3066011	564.9191	3.940296	0	1	598	363						No media	0
594																			MovieStart	128	0	0	Frog_fixed.avi
608	36	615.9565	366.3354	0.6537917	0.3010032	571.5852	3.73584	0	583.1028	360.4267	0.4984423	0.3066873	565.0677	3.952081	0	1	600	363						Frog_fixed.avi	0
624	37	616.6149	370.7733	0.6537239	0.3010652	571.6422	3.76635	0	583.169	365.1216	0.4984049	0.3067093	565.2088	3.992539	0	1	600	368						Frog_fixed.avi	0
641	38	614.6235	363.3099	0.6537533	0.3011558	571.798	3.783284	0	582.6713	369.3042	0.4984166	0.3066598	565.2969	4.00137	0	1	599	366						Frog_fixed.avi	0
658	39	614.0646	359.649	0.6538196	0.3010287	571.8796	3.798218	0	581.3464	355.3094	0.4984724	0.3064831	565.2907	4.001477	0	1	598	357						Frog_fixed.avi	0
674	40	616.4533	372.8107	0.6539156	0.3007722	571.9676	3.828885	0	583.7054	367.8174	0.4985793	0.3059693	565.3873	4.049213	0	1	600	370						Frog_fixed.avi	0
691	41	619.1503	369.3012	0.654066	0.3005518	571.9557	3.845642	0	584.8016	357.4242	0.4987186	0.3056018	565.4108	4.078249	0	1	602	363						Frog_fixed.avi	0
708	42	620.9966	358.6058	0.65424	0.3003822	572.076	3.888703	0	584.2211	359.3641	0.4988663	0.305158	565.5949	4.11714	0	1	603	359						Frog_fixed.avi	0
724	43	619.0339	362.0627	0.6544821	0.3002353	572.2164	3.868537	0	584.0071	356.8178	0.4991078	0.3050416	565.4607	4.130749	0	1	602	359						Frog_fixed.avi	0
741	44	616.0235	362.5269	0.6546525	0.3003215	572.069	3.91701	0	586.4507	354.4883	0.4993319	0.304948	565.623	4.151042	0	1	601	359						Frog_fixed.avi	0
758	45	618.5287	363.9536	0.6548179	0.3004877	572.2294	3.949614	0	579.4953	357.6104	0.4994791	0.3049641	565.4203	4.171093	0	1	599	361						Frog_fixed.avi	0
774	46	614.8029	369.5204	0.6549106	0.3006034	572.3228	3.958733	0	583.858	355.2134	0.4996278	0.3049798	565.5252	4.188983	0	1	599	362						Frog_fixed.avi	0
791	47	619.6186	367.0982	0.6550021	0.3008148	572.4045	3.973117	0	590.9619	360.4536	0.4997368	0.3049821	565.6384	4.207522	0	1	605	364						Frog_fixed.avi	0
808	48	621.8572	367.9381	0.6550242	0.3010419	572.4802	4.008576	0	588.711	358.631	0.4997659	0.3050242	565.7587	4.235111	0	1	605	363						Frog_fixed.avi	0
824	49	620.3867	358.9862	0.6550325	0.3012993	572.422	4.013222	0	587.826	364.9933	0.4997984	0.3050939	565.7369	4.249576	0	1	604	362						Frog_fixed.avi	0
841	50	621.1384	366.8375	0.6550724	0.3014982	572.4454	4.043591	0	584.2516	367.737	0.4998414	0.3051828	565.7415	4.272532	0	1	603	367						Frog_fixed.avi	0
858	51	619.0778	362.886	0.6551329	0.3016757	572.3332	4.060604	0	584.0652	369.126	0.4998965	0.3052505	565.741	4.285075	0	1	602	366						Frog_fixed.avi	0
874	52	619.6382	368.3033	0.6552019	0.3017784	572.4557	4.062808	0	582.8964	369.5512	0.4999807	0.3052844	565.5765	4.296633	0	1	601	369						Frog_fixed.avi	0
891	53	619.616	364.3087	0.6552253	0.301872	572.5373	4.097274	0	585.9497	369.9604	0.5000176	0.3053474	565.5582	4.305495	0	1	603	367						Frog_fixed.avi	0
907	54	621.9799	366.7309	0.6551965	0.301951	572.5602	4.110842	0	583.7126	367.6043	0.4999938	0.3054471	565.5699	4.335472	0	1	603	367						Frog_fixed.avi	0
924	55	642.1152	398.431	0.6547526	0.3024723	572.3743	4.109831	0	606.7219	411.5913	0.4997808	0.3059374	565.6956	4.344836	0	1	624	405						Frog_fixed.avi	0
941	56	817.2094	656.315	0.6530761	0.3044994	572.7449	4.176577	0	755.1324	654.2908	0.4989079	0.307669	565.6746	4.382988	0	2	786	655						Frog_fixed.avi	0
957	57	818.1912	699.5696	0.6524584	0.3052341	572.7379	4.194418	0	769.9321	710.4921	0.4982085	0.3085451	565.6735	4.390421	0	2	794	705						Frog_fixed.avi	0
974	58	839.1552	719.7725	0.6522301	0.3054205	572.4746	4.143202	0	792.6966	724.4835	0.4976845	0.3090831	565.6814	4.36364	0	2	816	722						Frog_fixed.avi	0
991	59	831.2792	729.4493	0.6517488	0.3055649	572.4888	4.130551	0	786.6827	732.6628	0.4971336	0.3094801	565.6714	4.350401	0	2	809	731						Frog_fixed.avi	0
1007	60	832.0276	718.7741	0.6511793	0.3058684	572.3646	4.109354	0	790.4688	726.0712	0.4964798	0.3100556	565.6785	4.334347	0	2	811	722						Frog_fixed.avi	0
1024	61	835.964	720.6866	0.6505983	0.3062186	572.3016	4.09508	0	786.5702	722.7355	0.4957414	0.3107536	565.6508	4.331138	0	2	811	722						Frog_fixed.avi	0
1041	62	831.4423	727.4464	0.6499069	0.3064861	572.2209	4.071861	0	788.6194	727.5304	0.4949655	0.3113401	565.6899	4.296115	0	2	810	727						Frog_fixed.avi	0
1057	63	833.4436	723.1963	0.6492174	0.3066705	571.989	4.048756	0	790.0078	729.1782	0.4941721	0.3118303	565.4219	4.272125	0	2	812	726						Frog_fixed.avi	0
1074	64	836.0755	724.0164	0.6485305	0.3066871	571.7618	4.018099	0	784.7894	726.8481	0.4933583	0.3122764	565.5319	4.266478	0	2	810	725						Frog_fixed.avi	0
1091	65	834.4001	723.0295	0.6478151	0.3065769	571.6127	4.003653	0	784.9375	732.5619	0.4925954	0.3124678	565.3081	4.256276	0	2	810	728						Frog_fixed.avi	0
1107	66	836.2101	725.6074	0.6471503	0.306461	571.4557	3.994959	0	783.3273	727.8968	0.4918182	0.3127365	565.3016	4.232333	0	2	810	727						Frog_fixed.avi	0
1124	67	833.3676	727.9494	0.6464998	0.3063374	571.2158	3.987026	0	786.7577	728.8885	0.4911215	0.3130185	565.0549	4.218407	0	2	810	728						Frog_fixed.avi	0
1141	68	838.9404	721.4592	0.6458808	0.3062456	570.9851	3.981491	0	782.5943	728.1512	0.4904334	0.3132246	564.9643	4.216317	0	2	811	725						Frog_fixed.avi	0
1157	69	769.0844	673.0333	0.645438	0.3057441	570.7366	3.975086	0	729.2345	675.059	0.4901682	0.3130666	564.7231	4.21877	0	3	749	674						Frog_fixed.avi	0
1174	70	784.894	651.8543	0.6448158	0.3055212	570.5342	3.979221	0	732.5837	654.7394	0.4895118	0.3131348	564.514	4.207758	0	3	759	653						Frog_fixed.avi	0
1190	71	780.9344	659.7969	0.6442634	0.3054772	570.2543	3.970664	0	726.7936	664.0307	0.4887827	0.3133057	564.3564	4.191351	0	3	754	662						Frog_fixed.avi	0
1207	72	781.9471	652.7355	0.643776	0.3054232	570.043	3.952029	0	727.137	662.9435	0.4881666	0.3135122	564.265	4.186148	0	3	755	658						Frog_fixed.avi	0
1224	73	780.7344	653.6564	0.6433837	0.3053377	569.9181	3.956349	0	727.5773	656.3025	0.4876888	0.3138383	564.1004	4.188152	0	3	754	655						Frog_fixed.avi	0
1240	74	782.2346	654.8771	0.6430975	0.3052212	569.5471	3.952068	0	729.5731	659.259	0.4873609	0.3140407	563.7935	4.171758	0	3	756	657						Frog_fixed.avi	0
1257	75	780.8586	657.2759	0.6429408	0.3050885	569.5226	3.946841	0	724.4313	667.2957	0.4871068	0.3142219	563.6994	4.173981	0	3	753	662						Frog_fixed.avi	0
1274	76	781.0766	657.2153	0.6428797	0.3049634	569.2473	3.943375	0	725.7708	661.1517	0.4870006	0.3144811	563.3686	4.17723	0	3	753	659						Frog_fixed.avi	0
1290	77	779.6241	658.4661	0.6428972	0.3047622	569.0149	3.937435	0	728.0193	659.9401	0.4869752	0.3145858	563.2235	4.176285	0	3	754	659						Frog_fixed.avi	0
1307	78	784.5112	654.431	0.6429811	0.3046195	568.7296	3.95689	0	729.5618	659.6525	0.4869924	0.3146374	563.1414	4.175706	0	3	757	657						Frog_fixed.avi	0
1324	79	785.1033	651.4734	0.6431092	0.3044693	568.6326	3.956557	0	725.7349	656.7867	0.4870233	0.3147062	563.0237	4.176622	0	3	755	654						Frog_fixed.avi	0
1340	80	782.1308	655.3694	0.6432201	0.3043087	568.3479	3.953124	0	729.2941	659.9144	0.4871221	0.3148052	562.7085	4.180732	0	3	756	658						Frog_fixed.avi	0
1357	81	803.8406	644.2434	0.64306	0.3041393	567.9518	3.968009	0	753.1273	651.4969	0.4869365	0.3148734	562.6273	4.210682	0	3	778	648						Frog_fixed.avi	0
1374	82	948.9661	566.2351	0.6420019	0.303895	568.0832	3.966663	0	910.9474	580.7147	0.4861172	0.3147576	562.8156	4.17795	0	4	930	573						Frog_fixed.avi	0
1390	83	1010.012	520.4879	0.6416842	0.3038499	567.8583	3.95783	0	958.6118	541.0325	0.4857829	0.3148464	562.9354	4.184826	0	4	984	531						Frog_fixed.avi	0
1407	84	1005.65	521.3728	0.6419992	0.3040395	567.5853	3.971207	0	962.6739	539.1241	0.4859169	0.3153471	562.8023	4.216862	0	4	984	530						Frog_fixed.avi	0
1424	85	1010.236	521.8203	0.6423069	0.3040843	567.4346	3.966121	0	962.175	534.8868	0.4860609	0.3155487	562.5221	4.206734	0	4	986	528						Frog_fixed.avi	0
1440	86	1009.217	518.9339	0.6425994	0.3040533	567.0798	3.971671	0	956.0261	539.0892	0.4862399	0.3156301	562.3092	4.201969	0	4	983	529						Frog_fixed.avi	0
1457	87	1009.28	522.4962	0.6429342	0.3039266	566.7639	3.974312	0	963.8934	541.1576	0.4865204	0.3156949	562.274	4.209979	0	4	987	532						Frog_fixed.avi	0
1474	88	1007.819	523.8815	0.6432556	0.3037959	566.7534	3.983124	0	955.4484	544.9575	0.4867344	0.3157324	562.0849	4.220671	0	4	982	534						Frog_fixed.avi	0
1490	89	1005.079	513.5494	0.6435607	0.3036933	566.5698	3.976322	0	964.9418	544.1077	0.4869988	0.3157268	562.1887	4.210893	0	4	985	529						Frog_fixed.avi	0
1507	90	1007.127	514.1108	0.6438366	0.3035096	566.5742	3.968135	0	958.8751	539.0497	0.4871792	0.3157595	562.1096	4.222316	0	4	983	527						Frog_fixed.avi	0
1524	91	1002.019	520.5939	0.6440055	0.3033257	566.2823	3.973704	0	957.9128	543.7227	0.4873047	0.3156706	562.0294	4.226601	0	4	980	532						Frog_fixed.avi	0
1540	92	1006.256	524.49	0.6441602	0.3031922	566.2413	3.975487	0	963.472	543.2871	0.4874413	0.3156649	562.05	4.214159	0	4	985	534						Frog_fixed.avi	0
1557	93	1011.29	528.0289	0.6442809	0.3031759	566.1201	3.980008	0	964.0197	549.0236	0.4874981	0.3157326	562.1681	4.218326	0	4	988	539						Frog_fixed.avi	0
1574	94	1008.362	520.2021	0.6443551	0.3032502	566.1094	3.964829	0	965.8495	541.8564	0.4875372	0.3159131	562.2178	4.227696	0	4	987	531						Frog_fixed.avi	0
1590	95	1008.03	520.7742	0.6443745	0.3032778	566.0881	3.967153	0	963.3851	535.4058	0.4875177	0.3160315	562.2767	4.229673	0	4	986	528						Frog_fixed.avi	0
1607	96	1004.959	525.2012	0.6443495	0.3031781	565.9957	3.979282	0	967.5864	539.4453	0.4874689	0.3159889	562.3078	4.222928	0	4	986	532						Frog_fixed.avi	0
1624	97	1004.88	523.652	0.6443146	0.303057	565.9258	3.967373	0	960.9887	546.5701	0.4873847	0.3158352	562.4023	4.231217	0	4	983	535						Frog_fixed.avi	0
1640	98	1005.187	519.3507	0.6442547	0.3029468	565.871	3.974924	0	959.2675	549.3123	0.4872752	0.3156702	562.2125	4.2335	0	4	982	534						Frog_fixed.avi	0
1657	99	998.5495	523.2503	0.6441352	0.3026966	565.9413	3.969012	0	963.1444	542.5419	0.4871795	0.31553	562.2593	4.226132	0	4	981	533						Frog_fixed.avi	0
1674	100	1000.113	525.7426	0.6440455	0.3024284	565.8746	3.96418	0	968.0718	545.4066	0.4870847	0.3153151	562.4296	4.226531	0	4	984	536						Frog_fixed.avi	0
1690	101	1026.036	482.8486	0.6437756	0.302096	565.9425	3.973126	0	989.9189	520.1168	0.4869057	0.3148945	562.7068	4.253499	0	5	1008	501						Frog_fixed.avi	0
1707	102	1016.349	481.6625	0.6435354	0.301807	566.0212	3.973906	0	988.201	506.3843	0.4867751	0.3148126	562.5986	4.221466	0	5	1002	494						Frog_fixed.avi	0
1723	103	1019.082	488.1752	0.643365	0.3017085	566.0544	3.985816	0	984.077	513.5448	0.4864748	0.3148323	562.8198	4.241347	0	5	1002	501						Frog_fixed.avi	0
1740	104	1018.601	481.9864	0.6430231	0.3016085	566.1142	3.971471	0	982.0844	512.6149	0.4861449	0.3148561	562.6423	4.23955	0	5	1000	497						Frog_fixed.avi	0
1757	105	1017.617	486.1428	0.6426125	0.3015074	566.0127	3.974355	0	985.0903	513.793	0.485771	0.3149496	562.718	4.243762	0	5	1001	500						Frog_fixed.avi	0
1773	106	1017.607	484.1469	0.642126	0.3014568	566.0083	3.982838	0	987.5416	513.1134	0.4852841	0.3149911	562.8055	4.257832	0	5	1003	499						Frog_fixed.avi	0
1790	107	1017.958	484.4112	0.6415977	0.3014043	566.1384	3.99637	0	987.3414	512.7866	0.4847254	0.3150381	562.918	4.265462	0	5	1003	499						Frog_fixed.avi	0
1807	108	1017.412	486.2338	0.6410374	0.3013366	566.2231	4.009434	0	978.8054	514.4482	0.484087	0.315095	563.0597	4.260363	0	5	998	500						Frog_fixed.avi	0
1823	109	1024.25	482.1505	0.6404845	0.3012644	566.2224	4.010226	0	980.619	512.0616	0.4835285	0.3152222	563.1391	4.271893	0	5	1002	497						Frog_fixed.avi	0
1840	110	1019.164	484.1128	0.6398907	0.3012359	566.183	4.032332	0	986.7115	512.6318	0.4829809	0.3153314	563.1632	4.288064	0	5	1003	498						Frog_fixed.avi	0
1857	111	1023.033	477.8091	0.6392677	0.3011013	566.2552	4.033084	0	986.6622	510.3688	0.4823799	0.3154652	563.1929	4.30584	0	5	1005	494						Frog_fixed.avi	0
1873	112	1021.811	482.6651	0.638611	0.3009053	566.1739	4.046021	0	977.2078	511.1214	0.4816426	0.3154817	563.2831	4.311309	0	5	1000	497						Frog_fixed.avi	0
1890	113	1019.266	486.2223	0.6378951	0.3006288	566.137	4.055868	0	988.6658	507.9876	0.4809718	0.315503	563.2587	4.324325	0	5	1004	497						Frog_fixed.avi	0
1907	114	1017.654	484.8031	0.6370925	0.3004602	566.2047	4.075961	0	983.1555	510.3737	0.4801053	0.3155347	563.42	4.340775	0	5	1000	498						Frog_fixed.avi	0
1923	115	1019.209	479.6576	0.6362088	0.3002538	566.113	4.078989	0	991.5189	508.318	0.4792754	0.3156225	563.4604	4.339852	0	5	1005	494						Frog_fixed.avi	0
1940	116	1018.689	483.2636	0.6353157	0.3001084	566.1669	4.096231	0	995.0394	507.5001	0.4783792	0.315849	563.4648	4.33977	0	5	1007	495						Frog_fixed.avi	0
1957	117	1023.854	484.8728	0.6344163	0.2999222	566.0425	4.100635	0	994.6972	505.82	0.4774616	0.3161602	563.4698	4.357255	0	5	1009	495						Frog_fixed.avi	0
1973	118	1017.452	487.2578	0.6334965	0.2998432	566.0707	4.105382	0	988.2117	514.3753	0.4765276	0.3164194	563.4678	4.373274	0	5	1003	501						Frog_fixed.avi	0
1990	119	1019.159	486.193	0.6326204	0.2997934	566.095	4.115601	0	983.4405	506.5697	0.4755987	0.3167877	563.5092	4.371736	0	5	1001	496						Frog_fixed.avi	0
2007	120	1018.115	484.8012	0.6317553	0.2997428	565.9858	4.127958	0	985.6475	503.1154	0.4747555	0.3170914	563.8011	4.370179	0	5	1002	494						Frog_fixed.avi	0
2023	121	1016.702	476.6339	0.6309726	0.2996722	565.9788	4.131916	0	990.9307	509.2933	0.4740126	0.3172563	563.5789	4.384487	0	5	1004	493						Frog_fixed.avi	0
2040	122	1016.591	481.9904	0.6302406	0.2995644	565.9956	4.136071	0	985.1946	509.8682	0.473256	0.3174188	563.8195	4.382981	0	5	1001	496						Frog_fixed.avi	0
2057	123	1019.284	483.1366	0.629589	0.2994169	566.0046	4.159714	0	984.8296	509.4803	0.4726047	0.3174814	563.5894	4.390862	0	5	1002	496						Frog_fixed.avi	0
2073	124	1018.435	486.3543	0.6289744	0.2991652	565.9258	4.159354	0	987.4999	509.372	0.4720331	0.3174967	563.6942	4.398824	0	5	1003	498						Frog_fixed.avi	0
2090	125	1021.918	482.913	0.628426	0.2989306	565.9296	4.161683	0	991.1948	509.6217	0.4714886	0.3174734	563.79	4.405066	0	5	1007	496						Frog_fixed.avi	0
2107	126	1021.577	483.0665	0.6278978	0.2987378	565.9092	4.16844	0	988.6837	509.6414	0.470965	0.3174222	563.8757	4.411526	0	5	1005	496						Frog_fixed.avi	0
2123	127	1020.212	480.9019	0.6273917	0.2984434	566.0121	4.155697	0	990.5768	509.7828	0.4704904	0.3173681	563.8782	4.411086	0	5	1005	495						Frog_fixed.avi	0
2140	128	1025.836	480.565	0.6269667	0.2981219	566.0172	4.17714	0	991.0878	510.5969	0.4700232	0.3173124	563.8892	4.413152	0	5	1008	496						Frog_fixed.avi	0
2157	129	1025.309	479.7588	0.6265137	0.2978999	566.0495	4.182275	0	990.5724	507.5838	0.4695857	0.317335	563.8436	4.409058	0	5	1008	494						Frog_fixed.avi	0
2173	130	1025.957	480.6456	0.6260674	0.2976539	566.1574	4.178056	0	992.7374	510.7662	0.4691805	0.3174157	563.8812	4.415181	0	5	1009	496						Frog_fixed.avi	0
2190	131	1023.423	483.0134	0.6256176	0.2974386	566.1749	4.187567	0	992.6212	507.5526	0.468751	0.3176088	564.0449	4.416282	0	5	1008	495						Frog_fixed.avi	0
2207	132	1025.004	480.3745	0.6251668	0.2973722	566.3361	4.184396	0	991.947	505.0501	0.4683167	0.3178909	564.2186	4.42058	0	5	1008	493						Frog_fixed.avi	0
2223	133	1023.536	481.1906	0.6247044	0.2973992	566.3988	4.197225	0	990.5602	508.0417	0.4678785	0.3182226	564.4623	4.435166	0	5	1007	495						Frog_fixed.avi	0
2240	134	1021.2	483.7157	0.6242504	0.2975243	566.4396	4.190893	0	986.1434	510.7709	0.4674306	0.3186986	564.486	4.429274	0	5	1004	497						Frog_fixed.avi	0
2257	135	1018.179	478.995	0.6237774	0.2976824	566.4919	4.18802	0	985.6899	506.5426	0.4669837	0.3191962	564.5865	4.439845	0	5	1002	493						Frog_fixed.avi	0
2273	136	1021.216	480.6787	0.6232964	0.2979094	566.6006	4.179301	0	988.2392	514.4464	0.4665634	0.3196392	564.8797	4.445232	0	5	1005	498						Frog_fixed.avi	0
2290	137	1019.86	483.6494	0.622798	0.2981443	566.7289	4.191343	0	990.2859	507.9129	0.4661114	0.32032	565.1406	4.445701	0	5	1005	496						Frog_fixed.avi	0
2306	138	1019.517	480.2613	0.6223011	0.2983925	566.8559	4.195568	0	988.9767	506.7254	0.4656653	0.3209487	565.412	4.446728	0	5	1004	493						Frog_fixed.avi	0
2323	139	1020.764	482.7267	0.6218365	0.2983489	567.0911	4.204303	0	993.3617	508.2777	0.4652684	0.3213632	565.4138	4.457716	0	5	1007	496						Frog_fixed.avi	0
2340	140	1023.242	483.3702	0.6213681	0.2980933	567.353	4.201418	0	987.317	511.0253	0.4648438	0.3216071	565.5419	4.446065	0	5	1005	497						Frog_fixed.avi	0
2356	141	1020.698	484.2706	0.6208432	0.2977364	567.6132	4.199089	0	993.022	509.5306	0.4644322	0.3217543	565.9129	4.450382	0	5	1007	497						Frog_fixed.avi	0
2373	142	1021.423	488.1649	0.620273	0.2973362	567.8415	4.201725	0	990.8668	507.3434	0.46389	0.3217365	566.3723	4.469713	0	5	1006	498						Frog_fixed.avi	0
2390	143	1022.709	486.7403	0.6196237	0.2969149	567.9533	4.192296	0	987.0355	512.041	0.4632955	0.321455	566.5363	4.474662	0	5	1005	499						Frog_fixed.avi	0
2406	144	1021.346	482.0518	0.6188753	0.2964256	568.2745	4.205636	0	993.4042	506.1613	0.462638	0.3210594	566.5294	4.479159	0	5	1007	494						Frog_fixed.avi	0
2423	145	1022.445	483.8284	0.6180471	0.295747	568.5081	4.204975	0	991.8476	509.644	0.4618574	0.3203649	566.9954	4.474916	0	5	1007	497						Frog_fixed.avi	0
2440	146	1022.808	483.729	0.6171411	0.2948599	568.6003	4.209608	0	990.9677	508.9001	0.4609736	0.3193862	567.2716	4.480715	0	5	1007	496						Frog_fixed.avi	0
2456	147	1018.657	488.1161	0.6161411	0.2936067	568.9532	4.21335	0	987.5082	511.866	0.460011	0.3179393	567.5216	4.483991	0	5	1003	500						Frog_fixed.avi	0
2473	148	1017.118	487.0117	0.6150911	0.2919872	569.1391	4.221978	0	980.9517	508.3218	0.4590298	0.3162702	567.755	4.489571	0	5	999	498						Frog_fixed.avi	0
2490	149	1019.075	480.6108	0.6140375	0.2899898	569.4629	4.220366	0	991.7017	513.4144	0.4580917	0.3141718	568.2339	4.497633	0	5	1005	497						Frog_fixed.avi	0
2506	150	1022.547	483.0731	0.6130136	0.2876003	569.7619	4.234373	0	996.4525	503.7725	0.4571438	0.3119507	568.5805	4.494819	0	5	1009	493						Frog_fixed.avi	0
2523	151	1018.689	480.3743	0.6119804	0.2848904	570.1344	4.23856	0	991.6382	515.7385	0.456203	0.3092939	568.9284	4.504418	0	5	1005	498						Frog_fixed.avi	0
2540	152	1020.583	478.8193	0.6110193	0.2819656	570.5748	4.258584	0	991.4982	505.3115	0.4552808	0.3065516	569.2632	4.512083	0	5	1006	492						Frog_fixed.avi	0
2556	153	1023.163	485.2825	0.6101193	0.2788843	570.8727	4.268195	0	990.8713	514.0319	0.4544634	0.3036188	569.889	4.50953	0	5	1007	500						Frog_fixed.avi	0
2573	154	1022.869	484.53	0.6093392	0.275995	570.9716	4.26282	0	993.7143	507.4936	0.4537848	0.3009636	570.225	4.527872	0	5	1008	496						Frog_fixed.avi	0
2590	155	1023.481	484.0093	0.6087179	0.2728916	571.3534	4.280083	0	990.1309	509.6745	0.4531793	0.2981026	570.7357	4.512964	0	5	1007	497						Frog_fixed.avi	0
2606	156	1028.393	481.1772	0.6081575	0.2692938	571.475	4.284115	0	992.0674	508.5628	0.4526844	0.2948059	570.9739	4.521317	0	5	1010	495						Frog_fixed.avi	0
2623	157	1026.096	482.6123	0.6076678	0.2653657	571.5087	4.293105	0	991.7417	502.1328	0.4522278	0.2910771	571.2679	4.535884	0	5	1009	492						Frog_fixed.avi	0
2640	158	1020.585	480.6596	0.6073748	0.2611897	571.5831	4.298436	0	997.0444	502.1329	0.4520448	0.28708	571.6693	4.537073	0	5	1009	491						Frog_fixed.avi	0
2656	159	1019.325	478.7804	0.6073726	0.2569443	571.6374	4.295149	0	989.5673	502.2256	0.452082	0.2829289	571.9196	4.524027	0	5	1004	491						Frog_fixed.avi	0
2673	160	1016.567	478.0896	0.6077149	0.2526844	571.6615	4.31964	0	987.1396	505.8544	0.4524977	0.2787733	572.42	4.535655	0	5	1002	492						Frog_fixed.avi	0
2690	161	1019.81	476.002	0.6085525	0.2488606	571.9088	4.326014	0	989.1204	497.5713	0.4534652	0.2750802	572.6862	4.539651	0	5	1004	487						Frog_fixed.avi	0
2706	162	1019.09	477.669	0.6098479	0.245183	571.9716	4.325854	0	988.9626	494.3514	0.4548398	0.2714847	573.8471	4.546608	0	5	1004	486						Frog_fixed.avi	0
2723	163	1015.824	487.5292	0.6115412	0.2416292	572.118	4.331816	0	988.9401	512.1413	0.4566302	0.2674619	574.1022	4.555666	0	5	1002	500						Frog_fixed.avi	0
2740	164	1016.055	477.8969	0.6137235	0.2384885	572.3561	4.340814	0	986.5161	504.565	0.458857	0.263922	574.366	4.54306	0	5	1001	491						Frog_fixed.avi	0
2756	165	1014.346	485.8767	0.616379	0.236051	572.4691	4.345555	0	980.1582	508.1631	0.4614898	0.2607903	574.5074	4.535523	0	5	997	497						Frog_fixed.avi	0
2773	166	1017.144	478.4305	0.6194535	0.2345709	572.8551	4.35213	0	983.739	505.9314	0.4646429	0.2583998	575.1038	4.542509	0	5	1000	492						Frog_fixed.avi	0
2790	167	1015.142	482.0305	0.6228864	0.2336366	573.2891	4.342937	0	993.4572	500.0865	0.4681735	0.2564976	575.9819	4.531569	0	5	1004	491						Frog_fixed.avi	0
2806	168	1015.505	473.5092	0.6266996	0.233356	573.6298	4.337145	0	987.0785	508.1795	0.4719854	0.2550264	576.4187	4.566402	0	5	1001	491						Frog_fixed.avi	0
2823	169	1019.235	477.7525	0.630819	0.2335015	573.9907	4.361197	0	991.0729	496.0519	0.4761322	0.2540252	576.9761	4.544562	0	5	1005	487						Frog_fixed.avi	0
2840	170	1022.592	470.8841	0.6351687	0.2341617	574.3367	4.340542	0	990.4742	489.8077	0.480448	0.2533756	577.489	4.544136	0	5	1007	480						Frog_fixed.avi	0
2856	171	1018.914	479.5318	0.6396027	0.2351153	574.7961	4.360364	0	993.1013	490.1483	0.4849276	0.2531063	577.887	4.549041	0	5	1006	485						Frog_fixed.avi	0
2873	172	1019.629	472.8468	0.6440767	0.2363798	575.0597	4.349831	0	994.833	495.0019	0.4894054	0.2530693	577.9133	4.566332	0	5	1007	484						Frog_fixed.avi	0
2889	173	1022.229	473.9983	0.6485248	0.2378132	575.2842	4.353061	0	991.4417	490.5111	0.4938329	0.2532221	578.0776	4.555133	0	5	1007	482						Frog_fixed.avi	0
2906	174	1025.611	473.4637	0.6528619	0.2392272	575.6251	4.373413	0	988.2541	484.3428	0.4980843	0.2534415	578.445	4.53426	0	5	1007	479						Frog_fixed.avi	0
2923	175	1019.826	473.2155	0.6569428	0.2406065	575.7836	4.391415	0	985.6552	495.8757	0.5022025	0.2535644	578.6699	4.570428	0	5	1003	485						Frog_fixed.avi	0
2939	176	1021.377	478.7538	0.6608075	0.2418094	575.8927	4.380394	0	995.7828	482.7139	0.506022	0.2535265	579.1116	4.531357	0	5	1009	481						Frog_fixed.avi	0
2956	177	1017.727	475.0688	0.6643227	0.2428648	575.9455	4.361661	0	991.1338	482.4107	0.509517	0.2533656	579.2639	4.544985	0	5	1004	479						Frog_fixed.avi	0
2973	178	1022.87	475.3259	0.6675194	0.2437924	576.0113	4.376435	0	989.7913	489.084	0.5126734	0.2529223	579.1812	4.565901	0	5	1006	482						Frog_fixed.avi	0
2989	179	1019.086	473.4997	0.6703613	0.2446774	575.9112	4.382793	0	999.23	473.8022	0.5155241	0.2525583	579.5024	4.540607	0	5	1009	474						Frog_fixed.avi	0
3006	180	1019.651	478.9483	0.6728784	0.2454943	575.7474	4.362989	0	996.5752	484.7965	0.5180029	0.2519622	579.5663	4.546312	0	5	1008	482						Frog_fixed.avi	0
3023	181	1027.941	469.9046	0.6751454	0.2463295	575.8168	4.396104	0	998.4848	483.6435	0.5202173	0.2516223	579.1664	4.585906	0	5	1013	477						Frog_fixed.avi	0
3039	182	1022.671	480.2737	0.6770647	0.2470984	575.6871	4.400016	0	999.614	492.213	0.5221269	0.2511169	579.2333	4.580044	0	5	1011	486						Frog_fixed.avi	0
3056	183	1028.731	475.9331	0.6787523	0.2478187	575.5583	4.391112	0	996.5659	485.9276	0.5237342	0.2508486	579.0764	4.574067	0	5	1013	481						Frog_fixed.avi	0
3073	184	1023.9	476.6067	0.6801525	0.2482618	575.4122	4.399568	0	1001.454	491.4773	0.5250902	0.2503684	578.9056	4.581505	0	5	1013	484						Frog_fixed.avi	0
3089	185	1021.816	475.9224	0.6813292	0.2484497	575.215	4.392075	0	994.665	486.9788	0.5261624	0.2500198	578.6391	4.585655	0	5	1008	481						Frog_fixed.avi	0
3106	186	1026.593	481.7878	0.6823492	0.2485147	574.9995	4.426689	0	984.5054	501.2922	0.5270416	0.2496772	578.0959	4.602298	0	5	1006	492						Frog_fixed.avi	0
3123	187	1026.592	479.6736	0.6832485	0.2484559	574.7722	4.426127	0	994.4654	491.0443	0.5278779	0.2496873	577.5581	4.597673	0	5	1011	485						Frog_fixed.avi	0
3139	188	1021.8	478.7637	0.6839853	0.2481539	574.2179	4.413094	0	992.0909	480.4344	0.5285096	0.2497822	576.9596	4.562363	0	5	1007	480						Frog_fixed.avi	0
3156	189	1023.511	481.1272	0.6845798	0.247627	573.7623	4.412358	0	991.0576	494.9969	0.5289792	0.2496945	576.1601	4.588136	0	5	1007	488						Frog_fixed.avi	0
3173	190	1018.572	474.2445	0.6850504	0.2467973	573.2917	4.409895	0	991.9758	491.9358	0.5293188	0.2494999	575.3917	4.615166	0	5	1005	483						Frog_fixed.avi	0
3189	191	1030.123	482.4782	0.6854046	0.2456514	572.4974	4.431065	0	981.9381	499.3522	0.5294357	0.2488886	574.8259	4.628758	0	5	1006	491						Frog_fixed.avi	0
3206	192	1022.481	479.2404	0.6855747	0.2443895	571.9581	4.426885	0	992.3047	497.0531	0.5295405	0.2480395	573.8055	4.60527	0	5	1007	488						Frog_fixed.avi	0
3222	193	1024.196	471.9334	0.6856329	0.2431806	571.1288	4.420723	0	989.8667	493.1819	0.5293732	0.2470495	572.8898	4.614066	0	5	1007	483						Frog_fixed.avi	0
3239	194	1019.188	486.2343	0.6855285	0.2417066	570.2332	4.437831	0	990.3918	481.1939	0.5291495	0.2459269	571.8547	4.60008	0	5	1005	484						Frog_fixed.avi	0
3256	195	1024.432	489.9068	0.6854467	0.2401751	569.4877	4.451019	0	994.7751	489.0743	0.5288853	0.2445345	571.155	4.627879	0	5	1010	489						Frog_fixed.avi	0
3272	196	1019.727	483.589	0.6852522	0.2384773	568.408	4.442785	0	993.0277	479.4669	0.5285013	0.2430043	570.3321	4.605539	0	5	1006	482						Frog_fixed.avi	0
3289	197	1025.064	478.1601	0.6851608	0.2366603	567.5005	4.465436	0	994.1354	481.7405	0.5281867	0.2414205	569.2323	4.634689	0	5	1010	480						Frog_fixed.avi	0
3306	198	1022.527	488.1041	0.6850228	0.2344755	566.4448	4.471804	0	993.7491	480.621	0.5278726	0.2397974	568.0778	4.64821	0	5	1008	484						Frog_fixed.avi	0
3322	199	1022.201	480.6262	0.6849772	0.2323454	565.4318	4.462431	0	992.2562	482.4181	0.5275775	0.2381198	567.0396	4.658106	0	5	1007	482						Frog_fixed.avi	0
3339	200	1025.641	485.9355	0.6849653	0.2302317	564.2748	4.478878	0	995.1787	472.7153	0.5273719	0.236521	566.1205	4.665254	0	5	1010	479						Frog_fixed.avi	0
3356	201	1023.044	492.9821	0.685003	0.228141	563.1664	4.523336	0	993.3555	485.8138	0.5271983	0.234993	564.9816	4.695061	0	5	1008	489						Frog_fixed.avi	0
3372	202	1017.555	483.7939	0.6851454	0.226291	562.0069	4.488334	0	998.4218	477.246	0.5271227	0.2336447	563.7542	4.675008	0	5	1008	481						Frog_fixed.avi	0
3389	203	1020.672	484.7945	0.6853825	0.224692	560.9728	4.489082	0	991.113	492.3673	0.5270888	0.2325538	562.8047	4.730084	0	5	1006	489						Frog_fixed.avi	0
3406	204	1018.951	492.4197	0.6856537	0.2234107	559.8187	4.533946	0	992.9004	488.2766	0.5272306	0.2316974	561.6509	4.718145	0	5	1006	490						Frog_fixed.avi	0
3422	205	1019.498	489.9841	0.6860621	0.2222722	558.6906	4.504371	0	994.2566	492.9734	0.5273942	0.2309176	560.592	4.731634	0	5	1007	491						Frog_fixed.avi	0
3439	206	1019.351	495.8152	0.6864746	0.2214015	557.6645	4.526552	0	996.1534	490.0154	0.5276257	0.2303483	559.5706	4.734262	0	5	1008	493						Frog_fixed.avi	0
3456	207	1017.753	488.0238	0.6869974	0.2207318	556.608	4.522719	0	993.4386	485.222	0.527917	0.2299903	558.5258	4.721689	0	5	1006	487						Frog_fixed.avi	0
3472	208	1021.282	487.2072	0.6875948	0.2203531	555.5999	4.533533	0	998.8959	482.965	0.5283762	0.2298876	557.6724	4.741066	0	5	1010	485						Frog_fixed.avi	0
3489	209	1015.905	485.9096	0.6882175	0.2202079	554.7963	4.520761	0	998.0886	488.864	0.5288274	0.2299005	556.9877	4.739472	0	5	1007	487						Frog_fixed.avi	0
3506	210	1015.301	488.0858	0.6889042	0.2203118	553.9205	4.535613	0	992.7255	490.4348	0.5293012	0.2300211	556.1263	4.759464	0	5	1004	489						Frog_fixed.avi	0
3522	211	1016.397	490.8334	0.6896316	0.2205152	553.2222	4.537055	0	998.0322	499.9775	0.5298833	0.2301544	555.2374	4.771164	0	5	1007	495						Frog_fixed.avi	0
3539	212	1018.1	496.0143	0.6903703	0.2209526	552.4994	4.539516	0	992.3404	491.9238	0.5304195	0.2305458	554.7183	4.778191	0	5	1005	494						Frog_fixed.avi	0
3556	213	1012.45	494.0847	0.6910786	0.2214061	551.657	4.536226	0	1000.357	501.9015	0.5310463	0.2307955	553.9271	4.789571	0	5	1006	498						Frog_fixed.avi	0
3572	214	1015.246	488.7712	0.6918263	0.2218855	551.2541	4.540729	0	994.7688	503.6773	0.5316181	0.2310073	553.4906	4.778201	0	5	1005	496						Frog_fixed.avi	0
3589	215	1014.985	490.6539	0.6925331	0.2221885	550.6484	4.522597	0	997.9963	492.3102	0.5322199	0.2313215	552.8774	4.800673	0	5	1006	491						Frog_fixed.avi	0
3606	216	1013.776	496.6322	0.6931755	0.2224512	550.1396	4.537671	0	996.7687	494.5475	0.5327951	0.2315301	552.3806	4.788684	0	5	1005	496						Frog_fixed.avi	0
3622	217	1006.654	527.6139	0.6938162	0.2228786	549.8017	4.549975	0	984.0839	534.6907	0.5333551	0.231701	552.0614	4.802717	0	5	995	531						Frog_fixed.avi	0
3639	218	1015.372	514.5782	0.6944333	0.2229287	549.4317	4.531116	0	987.1613	531.7767	0.5338344	0.2317407	551.8342	4.80917	0	5	1001	523						Frog_fixed.avi	0
3656	219	1008.609	520.0987	0.6949478	0.2229537	549.255	4.534935	0	985.9787	535.0683	0.5343072	0.2317476	551.5178	4.801178	0	5	997	528						Frog_fixed.avi	0
3672	220	1007.751	519.0778	0.6954412	0.2229904	548.9731	4.535027	0	978.5305	533.6567	0.5346951	0.231773	551.1191	4.794503	0	5	993	526						Frog_fixed.avi	0
3689	221	1006.353	523.7678	0.6959116	0.2230596	548.7843	4.537766	0	981.1266	534.4203	0.535121	0.2318036	550.8879	4.796044	0	5	994	529						Frog_fixed.avi	0
3706	222	1008.465	523.9379	0.6963652	0.2232169	548.4881	4.531215	0	982.75	530.4551	0.5355527	0.2319199	550.7982	4.803474	0	5	996	527						Frog_fixed.avi	0
3722	223	1006.706	521.1567	0.696822	0.2234638	548.3623	4.534786	0	983.7311	527.7393	0.5359901	0.2320953	550.6599	4.808263	0	5	995	524						Frog_fixed.avi	0
3739	224	1008.107	521.6462	0.6972949	0.2237404	548.2839	4.53554	0	985.4975	526.0908	0.5364289	0.2322508	550.4825	4.815518	0	5	997	524						Frog_fixed.avi	0
3756	225	1009.214	520.2158	0.6977884	0.2240375	548.1638	4.53804	0	980.5237	529.258	0.5368294	0.2323708	550.2185	4.81621	0	5	995	525						Frog_fixed.avi	0
3772	226	1008.73	520.0206	0.6982741	0.2243549	548.0812	4.533785	0	980.2119	530.5914	0.5372785	0.2324478	550.0648	4.822165	0	5	994	525						Frog_fixed.avi	0
3789	227	1011.107	523.3685	0.6987873	0.2246592	547.8455	4.541445	0	985.6415	536.7944	0.5377798	0.2322613	550.0454	4.827428	0	5	998	530						Frog_fixed.avi	0
3805	228	1004.411	522.9257	0.6992887	0.2249859	547.8795	4.542722	0	981.191	532.2585	0.5382559	0.2325549	550.0454	4.824384	0	5	993	528						Frog_fixed.avi	0
3822	229	1005.96	519.4281	0.6998725	0.2253442	547.6585	4.54915	0	980.2039	536.9268	0.5387816	0.2325921	549.8101	4.81993	0	5	993	528						Frog_fixed.avi	0
3839	230	1005.168	524.4045	0.7004799	0.2255927	547.5868	4.550098	0	981.9777	537.6624	0.5394001	0.232614	549.5731	4.810477	0	5	994	531						Frog_fixed.avi	0
3855	231	1006.643	518.9736	0.7011619	0.2259709	547.6971	4.551919	0	989.8998	536.6182	0.5400793	0.2326066	549.666	4.818618	0	5	998	528						Frog_fixed.avi	0
3872	232	1006.927	520.1907	0.7018183	0.2261744	547.4979	4.560812	0	985.9504	533.9815	0.5406955	0.2325993	549.6717	4.831121	0	5	996	527						Frog_fixed.avi	0
3889	233	1002.625	528.5137	0.7024576	0.2263472	547.4019	4.546319	0	982.0626	537.2385	0.5413272	0.232629	549.3931	4.821286	0	5	992	533						Frog_fixed.avi	0
3905	234	1003.521	506.2041	0.7029641	0.2264005	547.3456	4.564243	0	1000.159	510.3821	0.5420175	0.2325532	549.5125	4.842294	0	5	1002	508						Frog_fixed.avi	0
3922	235	1009.383	485.0559	0.7034041	0.226547	547.3782	4.554172	0	1007.218	492.2973	0.5425563	0.2324834	549.637	4.825793	0	5	1008	489						Frog_fixed.avi	0
3939	236	1011.232	490.3047	0.7039466	0.2268694	547.387	4.566049	0	1003.693	502.4461	0.5430375	0.2326864	549.5486	4.838056	0	5	1007	496						Frog_fixed.avi	0
3955	237	1009.735	486.9249	0.7044176	0.2269999	547.304	4.566624	0	1005.844	497.754	0.5434762	0.2328311	549.5604	4.840813	0	5	1008	492						Frog_fixed.avi	0
3972	238	1011.77	487.2385	0.7048038	0.2270807	547.2468	4.570704	0	999.8141	491.4763	0.5438146	0.2330718	549.3042	4.83041	0	5	1006	489						Frog_fixed.avi	0
3989	239	1015.15	490.5186	0.7051555	0.2271315	547.28	4.573714	0	999.6722	499.0484	0.5441173	0.2332619	549.5906	4.831535	0	5	1007	495						Frog_fixed.avi	0
4005	240	1012.291	489.5952	0.7053607	0.2272127	547.1625	4.576192	0	1008.921	496.7206	0.5444334	0.2336979	549.543	4.838608	0	5	1011	493						Frog_fixed.avi	0
4022	241	1017.47	488.007	0.7056392	0.2272571	547.3038	4.588862	0	1000.312	501.8048	0.5445884	0.234171	549.6731	4.834719	0	5	1009	495						Frog_fixed.avi	0
4039	242	1011.57	487.362	0.7058241	0.2271875	547.1601	4.586945	0	1008.977	495.0842	0.544858	0.2348254	549.5777	4.835063	0	5	1010	491						Frog_fixed.avi	0
4055	243	1016.382	483.9201	0.7061217	0.2270927	547.2297	4.585861	0	1003.04	495.3319	0.5450776	0.2355065	549.7134	4.839385	0	5	1010	490						Frog_fixed.avi	0
4072	244	1018.294	484.8372	0.7063722	0.2270415	547.034	4.59532	0	1006.423	496.9914	0.5453573	0.2361558	549.7482	4.85182	0	5	1012	491						Frog_fixed.avi	0
4089	245	1018.65	482.2604	0.7066126	0.2270549	547.2175	4.593171	0	1003.116	499.004	0.5455641	0.2367357	549.6862	4.851968	0	5	1011	491						Frog_fixed.avi	0
4105	246	1014.5	481.009	0.7067874	0.2271685	547.117	4.60157	0	1004.035	500.7656	0.5457698	0.2373292	549.4291	4.837512	0	5	1009	491						Frog_fixed.avi	0
4122	247	1014.516	482.7535	0.707	0.2273418	547.1386	4.592129	0	1004.889	494.321	0.5459766	0.2379602	549.6646	4.848382	0	5	1010	489						Frog_fixed.avi	0
4139	248	1018.023	480.4527	0.7071569	0.2275478	547.2545	4.592865	0	1001.558	501.8967	0.5460851	0.2384712	549.6282	4.85146	0	5	1010	491						Frog_fixed.avi	0
4155	249	1015.515	484.1391	0.7072279	0.2277486	547.1813	4.593155	0	1002.917	503.5518	0.5461523	0.2390142	549.5221	4.845139	0	5	1009	494						Frog_fixed.avi	0
4172	250	1014.689	483.4992	0.7072423	0.2279442	547.1737	4.578569	0	1003.766	497.5357	0.5461865	0.2396791	549.3519	4.845006	0	5	1009	491						Frog_fixed.avi	0
4189	251	1016.925	482.2771	0.7072118	0.2281931	547.1932	4.588841	0	1003.422	495.5689	0.5461428	0.2403712	549.5217	4.850598	0	5	1010	489						Frog_fixed.avi	0
4205	252	1018.776	483.1567	0.7071372	0.2284568	547.2793	4.592813	0	1004.583	503.6898	0.5460557	0.2408553	549.5361	4.855474	0	5	1012	493						Frog_fixed.avi	0
4222	253	1018.125	481.7822	0.7069471	0.2286775	547.0629	4.589624	0	1003.319	505.2581	0.5458589	0.241399	549.235	4.841436	0	5	1011	494						Frog_fixed.avi	0
4239	254	1018.317	484.7404	0.7067226	0.2289621	547.1467	4.586649	0	1007.218	494.4702	0.5456583	0.2420442	549.2598	4.847501	0	5	1013	490						Frog_fixed.avi	0
4255	255	1017.091	482.7143	0.7063837	0.2292258	546.9067	4.573076	0	1005.681	503.1356	0.5453039	0.2424738	549.068	4.846904	0	5	1011	493						Frog_fixed.avi	0
4272	256	1019.595	482.9361	0.7059551	0.2294298	546.8221	4.566745	0	1005.516	500.9163	0.5448318	0.2429385	548.9926	4.848435	0	5	1013	492						Frog_fixed.avi	0
4289	257	1020.643	486.2245	0.7053795	0.2295669	546.6928	4.583534	0	1007.145	504.6747	0.5442829	0.2432718	548.9573	4.852209	0	5	1014	495						Frog_fixed.avi	0
4305	258	1021.479	488.17	0.7047256	0.2295815	546.6085	4.562661	0	1013.1	495.7012	0.5436121	0.2435909	548.9653	4.850288	0	5	1017	492						Frog_fixed.avi	0
4322	259	1020.663	487.5218	0.7039026	0.2295417	546.5912	4.562332	0	1011.177	497.6973	0.5427997	0.2437216	548.9368	4.848454	0	5	1016	493						Frog_fixed.avi	0
4339	260	1024.925	484.717	0.7029626	0.2293323	546.506	4.55904	0	1009.485	501.9594	0.5418454	0.2437704	548.8736	4.834471	0	5	1017	493						Frog_fixed.avi	0
4355	261	1026.412	487.0286	0.7019151	0.2290529	546.4854	4.55079	0	1012.781	500.6901	0.5407867	0.2438418	548.8395	4.833907	0	5	1020	494						Frog_fixed.avi	0
4372	262	1022.605	491.081	0.7006556	0.2287148	546.1579	4.54162	0	1005.413	504.9519	0.5395033	0.2438924	548.8547	4.828954	0	5	1014	498						Frog_fixed.avi	0
4388	263	1020.941	486.2485	0.6992697	0.2285722	546.1883	4.533435	0	1007.047	504.7773	0.5381566	0.2441141	548.6345	4.830152	0	5	1014	496						Frog_fixed.avi	0
4405	264	1024.38	489.9739	0.6976314	0.2285765	546.2433	4.53164	0	1004.18	502.0602	0.536523	0.2445179	548.8157	4.820081	0	5	1014	496						Frog_fixed.avi	0
4422	265	1026.293	492.0245	0.6957355	0.2288758	546.1099	4.516684	0	1006.283	501.6775	0.534665	0.2452518	548.6874	4.803417	0	5	1016	497						Frog_fixed.avi	0
4438	266	1021.535	493.8813	0.6935366	0.2294915	546.3321	4.525687	0	1007.798	506.9209	0.5325109	0.2463119	548.9654	4.823224	0	5	1015	500						Frog_fixed.avi	0
4455	267	1020.073	495.6508	0.6910238	0.2303712	546.3448	4.519573	0	1007.143	508.747	0.5300692	0.247822	549.0585	4.797722	0	5	1014	502						Frog_fixed.avi	0
4472	268	1020.216	484.9615	0.6882333	0.2315716	546.5433	4.508047	0	1007.974	504.2874	0.5273451	0.2497875	548.9954	4.810528	0	5	1014	495						Frog_fixed.avi	0
4488	269	1023.397	490.6024	0.6850551	0.232887	546.507	4.497725	0	1004.925	503.366	0.5241415	0.25253	548.9954	4.789462	0	5	1014	497						Frog_fixed.avi	0
4505	270	1024.394	491.8769	0.6816003	0.2343279	546.688	4.499579	0	1002.427	493.8445	0.5207929	0.2551846	548.9954	4.778979	0	5	1013	493						Frog_fixed.avi	0
4522	271	1027.576	491.3551	0.6778502	0.2358894	547.0928	4.513636	0	1002.32	500.6721	0.5172482	0.2577853	548.9954	4.741069	0	5	1015	496						Frog_fixed.avi	0
4538	272	1018.541	493.7589	0.6737813	0.2375761	547.3903	4.507382	0	1008.13	494.5548	0.5134419	0.2608942	548.9954	4.772439	0	5	1013	494						Frog_fixed.avi	0
4555	273	1030.928	484.3097	0.6695971	0.2393445	547.826	4.497559	0	1010.895	498.0333	0.5094576	0.2635846	550.624	4.760827	0	5	1021	491						Frog_fixed.avi	0
4572	274	1026.474	487.0571	0.6651892	0.2410526	548.3398	4.491698	0	1006.466	491.3846	0.5051565	0.2673752	550.624	4.731891	0	5	1016	489						Frog_fixed.avi	0
4588	275	1028.572	490.1523	0.6607554	0.2426399	548.6743	4.494766	0	999.8317	507.2987	0.5010903	0.2705621	550.624	4.739485	0	5	1014	499						Frog_fixed.avi	0
4605	276	1025.999	492.3845	0.6563398	0.2438969	549.0281	4.487329	0	1014.66	505.484	0.4970041	0.2731227	552.5443	4.745724	0	5	1020	499						Frog_fixed.avi	0
4622	277	1024.846	499.2489	0.6520272	0.2448191	549.364	4.507721	0	1010.834	508.1801	0.4929809	0.2758955	553.5407	4.752102	0	5	1018	504						Frog_fixed.avi	0
4638	278	1021.77	493.5193	0.6479418	0.2455232	549.8334	4.501293	0	1009.708	507.1311	0.4892221	0.2783083	554.4041	4.74396	0	5	1016	500						Frog_fixed.avi	0
4655	279	1028.546	494.9122	0.6441811	0.2458176	550.3669	4.491006	0	1006.223	514.5197	0.4857244	0.2801182	554.5878	4.728664	0	5	1017	505						Frog_fixed.avi	0
4672	280	1029.327	493.1139	0.6407936	0.2459596	550.6937	4.483884	0	1010.989	519.9403	0.4827203	0.2815604	555.0892	4.70912	0	5	1020	507						Frog_fixed.avi	0
4688	281	1023.626	499.208	0.6378783	0.2457627	550.9399	4.492112	0	1012.614	534.134	0.4801637	0.28252	556.3072	4.712192	0	5	1018	517						Frog_fixed.avi	0
4705	282	1025.08	486.2762	0.6355722	0.2454304	551.2585	4.49201	0	1010.263	520.2986	0.4781244	0.2831161	556.5875	4.653402	0	5	1018	503						Frog_fixed.avi	0
4722	283	1020.083	494.5616	0.6338393	0.2448456	551.5585	4.505307	0	1011.882	503.9116	0.4766454	0.2833191	557.3368	4.597476	0	5	1016	499						Frog_fixed.avi	0
4738	284	1027.035	492.9994	0.6327415	0.2440921	551.6862	4.503583	0	1014.204	524.5652	0.4757592	0.2831588	558.1225	4.654299	0	5	1021	509						Frog_fixed.avi	0
4755	285	1022.787	494.1076	0.6321797	0.2433054	551.9047	4.511971	0	1009.541	549.0431	0.475344	0.2826529	558.7521	4.712888	0	5	1016	522						Frog_fixed.avi	0
4772	286	1022.216	491.2711	0.6321207	0.242527	552.1932	4.49709	0	999.7197	557.4465	0.4753547	0.2820293	558.8468	4.719182	0	5	1011	524						Frog_fixed.avi	0
4788	287	1022.69	492.186	0.6325644	0.2417854	552.2806	4.503844	0	996.714	544.5562	0.4758301	0.2814687	558.7881	4.709828	0	5	1010	518						Frog_fixed.avi	0
4805	288	1028.449	486.4747	0.6334301	0.2412478	552.4041	4.502878	0	1000.32	550.2123	0.4767139	0.280867	558.6917	4.713934	0	5	1014	518						Frog_fixed.avi	0
4822	289	1021.92	490.8416	0.6345189	0.2409711	552.3413	4.508517	0	996.5763	553.2972	0.4778086	0.2804541	558.8327	4.711332	0	5	1009	522						Frog_fixed.avi	0
4838	290	1023.697	490.9202	0.635911	0.2409151	552.3076	4.516027	0	1002.859	547.6919	0.4791306	0.2802764	558.7398	4.730995	0	5	1013	519						Frog_fixed.avi	0
4855	291	1023.888	495.4827	0.6374059	0.2410078	552.2531	4.523731	0	1001.812	546.8297	0.4805343	0.2802761	558.8925	4.739861	0	5	1013	521						Frog_fixed.avi	0
4872	292	1019.475	490.5869	0.6389753	0.2412879	552.0956	4.515394	0	1009.106	542.3509	0.4820918	0.2804555	558.5956	4.735906	0	5	1014	516						Frog_fixed.avi	0
4888	293	1019.925	490.8488	0.6406265	0.2415844	551.894	4.511209	0	1014.349	528.1113	0.4836438	0.2808287	558.3619	4.731702	0	5	1017	509						Frog_fixed.avi	0
4905	294	1026.341	486.5646	0.6422562	0.2418616	551.8496	4.51132	0	1014.122	516.7393	0.4851351	0.2813088	558.1542	4.746599	0	5	1020	502						Frog_fixed.avi	0
4921	295	1023.674	486.0804	0.6437824	0.2421087	551.6763	4.513397	0	1016.609	514.306	0.4865595	0.2815481	557.7524	4.750943	0	5	1020	500						Frog_fixed.avi	0
4938	296	1021.952	485.4655	0.6451795	0.2421495	551.3289	4.537074	0	1014.359	511.8579	0.4878826	0.2816714	557.2237	4.768715	0	5	1018	499						Frog_fixed.avi	0
4955	297	1010.449	472.0588	0.646477	0.2418395	550.9285	4.534728	0	1012.732	481.193	0.4892124	0.2815582	557.0978	4.767984	0	5	1012	477						Frog_fixed.avi	0
4971	298	1005.504	475.1757	0.6476836	0.2417858	550.5629	4.53339	0	1004.717	497.2501	0.4903204	0.2815803	557.0978	4.777645	0	5	1005	486						Frog_fixed.avi	0
4988	299	1008.564	476.3339	0.6487229	0.2418015	550.2125	4.535769	0	1009.39	489.5228	0.4912089	0.2814346	556.4305	4.774883	0	5	1009	483						Frog_fixed.avi	0
5005	300	1005.981	469.4133	0.6495925	0.2418386	549.8315	4.523526	0	1009.652	477.6845	0.4919997	0.2813229	556.0092	4.759315	0	5	1008	474						Frog_fixed.avi	0
5021	301	1007.316	464.6571	0.6503375	0.2419405	549.5429	4.528555	0	1009.984	482.2727	0.4926114	0.281114	555.8865	4.776828	0	5	1009	473						Frog_fixed.avi	0
5038	302	1006.811	464.2349	0.6509472	0.2422199	549.3043	4.514376	0	1011.243	479.5538	0.4930971	0.2810429	555.6276	4.773521	0	5	1009	472						Frog_fixed.avi	0
5055	303	1006.828	463.3543	0.6514294	0.2425937	548.9775	4.515538	0	1007.001	477.1292	0.493475	0.281063	555.2736	4.773636	0	5	1007	470						Frog_fixed.avi	0
5071	304	1002.392	465.7256	0.6517957	0.2431167	548.5541	4.496051	0	1012.715	476.3839	0.4938205	0.2811155	555.0283	4.7782	0	5	1008	471						Frog_fixed.avi	0
5088	305	1008.24	457.7506	0.6521382	0.2437061	548.4318	4.490334	0	1007.336	477.7899	0.4939518	0.281065	554.9167	4.78244	0	5	1008	468						Frog_fixed.avi	0
5105	306	1004.162	461.8878	0.6523081	0.2440999	548.0406	4.477996	0	1011.076	477.5345	0.4940851	0.2809699	554.4211	4.772801	0	5	1008	470						Frog_fixed.avi	0
5121	307	1002.135	455.6311	0.6524051	0.2444898	547.7775	4.472421	0	1008.422	472.8102	0.4941083	0.2808226	554.1699	4.758314	0	5	1005	464						Frog_fixed.avi	0
5138	308	1008.558	460.4964	0.6524459	0.2447384	547.5568	4.464589	0	1009.77	476.3476	0.4940813	0.2806448	554.0081	4.761575	0	5	1009	468						Frog_fixed.avi	0
5155	309	1005.302	460.5558	0.6524154	0.2450447	547.438	4.452142	0	1008.421	478.0593	0.4939484	0.2805111	553.8118	4.757977	0	5	1007	469						Frog_fixed.avi	0
5171	310	1010.852	457.1396	0.6523169	0.2453663	547.3683	4.465967	0	1004.291	473.1939	0.4937094	0.2805409	553.7385	4.754636	0	5	1008	465						Frog_fixed.avi	0
5188	311	1005.561	465.0891	0.6520287	0.2456042	547.1526	4.451069	0	1008.191	471.2478	0.4934132	0.2806324	553.3287	4.748734	0	5	1007	468						Frog_fixed.avi	0
5205	312	1007.99	459.8231	0.651664	0.2458616	547.1531	4.441101	0	1008.926	469.9476	0.4930227	0.2807546	553.3558	4.745921	0	5	1008	465						Frog_fixed.avi	0
5221	313	1009.571	457.9502	0.6511959	0.2461336	547.0521	4.444817	0	1004.161	477.6916	0.4924815	0.2808519	553.1315	4.732387	0	5	1007	468						Frog_fixed.avi	0
5238	314	1006.974	463.5524	0.6505939	0.2463087	546.97	4.433167	0	1009.756	480.6497	0.4918927	0.2810136	553.0298	4.733677	0	5	1008	472						Frog_fixed.avi	0
5255	315	1015.517	463.6302	0.6499571	0.2464709	547.073	4.429556	0	1003.97	476.5293	0.4911667	0.2814343	553.2781	4.735923	0	5	1010	470						Frog_fixed.avi	0
5271	316	1010.551	457.8387	0.6491158	0.2466853	547.0555	4.43087	0	1006.94	485.2002	0.4904052	0.2817196	553.013	4.736001	0	5	1009	472						Frog_fixed.avi	0
5288	317	1006.634	459.4783	0.6482148	0.2469055	547.0255	4.430195	0	1001.448	477.1275	0.4895084	0.2822904	552.9972	4.74215	0	5	1004	468						Frog_fixed.avi	0
5304	318	1010.693	461.2898	0.6472726	0.2471211	547.2325	4.420392	0	1000.887	484.0842	0.4885624	0.2828421	553.0624	4.724846	0	5	1006	473						Frog_fixed.avi	0
5321	319	1009.598	462.7698	0.6462368	0.2473044	547.1902	4.414857	0	1003.364	488.0966	0.4875724	0.2834546	553.05	4.736232	0	5	1006	475						Frog_fixed.avi	0
5338	320	1012.737	463.9623	0.6451523	0.2475983	547.3027	4.420318	0	1003.119	489.4791	0.486539	0.2841388	553.077	4.724217	0	5	1008	477						Frog_fixed.avi	0
5354	321	1015.65	461.9523	0.6440149	0.2478692	547.5427	4.41702	0	1007.681	486.0073	0.4854732	0.2849123	553.1797	4.723862	0	5	1012	474						Frog_fixed.avi	0
5371	322	1012.416	465.1326	0.6427575	0.248105	547.4821	4.405464	0	1000.329	483.2099	0.4842938	0.2856634	553.5452	4.709049	0	5	1006	474						Frog_fixed.avi	0
5388	323	995.2536	500.6	0.6415606	0.2486929	547.714	4.414898	0	978.7433	521.4316	0.4832077	0.2865948	553.3035	4.700008	0	5	987	511						Frog_fixed.avi	0
5405	324	993.8221	496.799	0.6402562	0.2489693	547.7476	4.393189	0	990.619	515.9138	0.4820047	0.2873046	553.4489	4.696313	0	5	992	506						Frog_fixed.avi	0
5421	325	1000.71	499.4019	0.6390121	0.2492477	547.9427	4.402971	0	987.1394	512.2219	0.4807559	0.2879802	553.6682	4.689489	0	5	994	506						Frog_fixed.avi	0
5438	326	999.1379	495.5902	0.6376878	0.2495387	548.0982	4.397696	0	981.1163	516.5534	0.4794974	0.2885201	553.7929	4.668497	0	5	990	506						Frog_fixed.avi	0
5454	327	1000.819	496.4568	0.6363913	0.2497502	548.2186	4.389819	0	990.3455	523.0902	0.4782831	0.2889751	553.8823	4.656002	0	5	996	510						Frog_fixed.avi	0
5471	328	1004.935	499.3355	0.6351544	0.2499121	548.3645	4.386654	0	983.4789	514.5837	0.4770013	0.2894944	554.062	4.666545	0	5	994	507						Frog_fixed.avi	0
5488	329	999.3389	498.4492	0.6338158	0.2500063	548.3302	4.396239	0	990.8367	520.3747	0.4758147	0.2897501	554.0359	4.65686	0	5	995	509						Frog_fixed.avi	0
5504	330	1004.933	497.197	0.6326004	0.2500687	548.7421	4.384676	0	981.8143	514.7467	0.4745177	0.2900593	554.2053	4.656046	0	5	993	506						Frog_fixed.avi	0
5521	331	1004.156	495.9174	0.6312898	0.2501251	548.6047	4.382016	0	992.5665	515.2253	0.473358	0.2903686	554.2853	4.651927	0	5	998	506						Frog_fixed.avi	0
5538	332	1003.762	495.4587	0.6300554	0.250153	548.9037	4.38617	0	985.8086	520.355	0.4720642	0.2905598	554.4041	4.642049	0	5	995	508						Frog_fixed.avi	0
5554	333	1003.943	491.271	0.6287679	0.2501632	548.9733	4.382243	0	989.3802	517.9905	0.4709265	0.2909251	554.4257	4.639863	0	5	997	505						Frog_fixed.avi	0
5571	334	1008.767	491.3192	0.6275588	0.2502359	549.1559	4.383543	0	989.0291	519.8022	0.4696773	0.291271	554.7967	4.644487	0	5	999	506						Frog_fixed.avi	0
5588	335	1002.529	499.0973	0.6262868	0.2503354	549.2534	4.360453	0	989.9316	515.3073	0.4685066	0.2917362	554.6083	4.643576	0	5	996	507						Frog_fixed.avi	0
5604	336	1008.033	499.7726	0.6250407	0.2504562	549.4042	4.364221	0	990.7971	523.488	0.4672839	0.2921712	555.1064	4.644319	0	5	999	512						Frog_fixed.avi	0
5621	337	1006.301	497.731	0.6237361	0.2505842	549.5623	4.374086	0	988.4948	520.4141	0.4660605	0.2927847	554.8213	4.638094	0	5	997	509						Frog_fixed.avi	0
5638	338	1001.433	501.9128	0.6224148	0.2506405	549.6385	4.365985	0	990.633	524.6326	0.4648272	0.2932292	555.2874	4.646825	0	5	996	513						Frog_fixed.avi	0
5654	339	1007.666	498.5682	0.6211262	0.2507733	549.983	4.365066	0	991.3367	522.0109	0.4635592	0.2937835	555.153	4.641031	0	5	1000	510						Frog_fixed.avi	0
5671	340	1003.99	495.7619	0.6197825	0.2509233	549.9471	4.366073	0	990.7595	520.3149	0.4623398	0.294442	555.4993	4.630488	0	5	997	508						Frog_fixed.avi	0
5688	341	1005.219	499.0926	0.6184655	0.2510843	550.076	4.358934	0	993.9178	518.1898	0.461117	0.2950768	555.578	4.630542	0	5	1000	509						Frog_fixed.avi	0
5704	342	1006.77	498.3065	0.6171878	0.2511355	550.2629	4.360765	0	994.3424	524.5918	0.4599018	0.2955254	555.6964	4.637327	0	5	1001	511						Frog_fixed.avi	0
5721	343	1004.805	497.5022	0.6159188	0.2511745	550.2889	4.350218	0	995.7379	526.7255	0.4587587	0.2961107	555.902	4.629352	0	5	1000	512						Frog_fixed.avi	0
5738	344	1002.869	539.6774	0.6145802	0.2518482	550.3277	4.329712	0	988.9847	578.3364	0.4577163	0.2971143	556.2673	4.63571	0	6	996	559						Frog_fixed.avi	0
5754	345	998.4795	742.2374	0.6131312	0.2535253	550.4319	4.364777	0	969.4083	763.8337	0.4569046	0.2990958	555.7494	4.645579	0	6	984	753						Frog_fixed.avi	0
5771	346	997.5546	732.395	0.6121429	0.2537856	550.4191	4.352117	0	988.1766	756.7892	0.4557275	0.2998936	555.9612	4.640047	0	6	993	745						Frog_fixed.avi	0
5788	347	997.9341	757.7977	0.6111559	0.2539388	550.4951	4.336621	0	987.9266	786.0112	0.4547385	0.3003497	556.0609	4.62792	0	6	993	772						Frog_fixed.avi	0
5804	348	998.0228	741.3895	0.6102337	0.2541867	550.6207	4.332024	0	989.8896	776.0086	0.4538167	0.3009641	556.0781	4.628023	0	6	994	759						Frog_fixed.avi	0
5821	349	999.4993	743.1628	0.6093443	0.254318	550.5422	4.320786	0	988.1235	773.5337	0.4529357	0.3014674	556.0173	4.622087	0	6	994	758						Frog_fixed.avi	0
5838	350	995.0637	745.4947	0.608478	0.2543978	550.4433	4.328859	0	986.0324	777.1737	0.4520971	0.3018481	556.0817	4.626606	0	6	991	761						Frog_fixed.avi	0
5854	351	997.8925	745.2167	0.607744	0.2544866	550.4763	4.317096	0	989.7635	771.9404	0.4513813	0.3023384	556.1602	4.621749	0	6	994	759						Frog_fixed.avi	0
5871	352	996.2855	746.8748	0.6070283	0.2545679	550.4603	4.325221	0	985.7551	775.4717	0.4506711	0.3027157	556.1853	4.616446	0	6	991	761						Frog_fixed.avi	0
5887	353	999.6692	744.5239	0.6064286	0.2546682	550.352	4.331357	0	989.3723	772.6989	0.450079	0.3031407	555.8835	4.626431	0	6	995	759						Frog_fixed.avi	0
5904	354	999.2357	742.0461	0.605893	0.2546689	550.3308	4.332957	0	985.7984	775.8718	0.4495545	0.3033925	555.9144	4.627835	0	6	993	759						Frog_fixed.avi	0
5921	355	999.701	742.9719	0.60541	0.2545944	550.267	4.338528	0	988.1821	781.3305	0.4490998	0.3035544	555.8685	4.624264	0	6	994	762						Frog_fixed.avi	0
5937	356	994.5967	742.6339	0.6049866	0.2545255	550.1614	4.328519	0	989.5513	780.6311	0.4486961	0.3036866	556.0276	4.624298	0	6	992	762						Frog_fixed.avi	0
5954	357	998.0219	744.1928	0.6046845	0.2544343	549.9572	4.324838	0	992.9792	772.695	0.4484361	0.3039336	555.9186	4.637397	0	6	996	758						Frog_fixed.avi	0
5971	358	993.4086	745.6488	0.6044607	0.2543435	549.9398	4.322395	0	987.1335	773.5719	0.4481685	0.3041032	555.7501	4.62459	0	6	990	760						Frog_fixed.avi	0
5987	359	997.4022	740.1354	0.6043071	0.2543428	549.8064	4.337893	0	991.1936	781.4667	0.4480557	0.3042493	555.6395	4.635972	0	6	994	761						Frog_fixed.avi	0
6004	360	993.5767	739.6245	0.6042248	0.2543985	549.6129	4.3356	0	992.045	779.2991	0.4480119	0.3045151	555.6042	4.626974	0	6	993	759						Frog_fixed.avi	0
6021	361	992.9889	746.8978	0.6042119	0.2545917	549.4864	4.320257	0	989.7849	775.5399	0.4479965	0.3048873	555.6014	4.628336	0	6	991	761						Frog_fixed.avi	0
6037	362	991.9684	742.318	0.6042432	0.2550308	549.3619	4.315757	0	992.0548	780.0128	0.4480281	0.3051817	555.413	4.623353	0	6	992	761						Frog_fixed.avi	0
6054	363	993.0637	747.9869	0.6043414	0.2553739	549.3037	4.325185	0	992.8496	777.5593	0.4480684	0.3054968	555.3129	4.618846	0	6	993	763						Frog_fixed.avi	0
6071	364	996.4496	743.6308	0.6045206	0.2558057	549.1505	4.313538	0	982.265	780.703	0.4481299	0.3057184	555.2029	4.60707	0	6	989	762						Frog_fixed.avi	0
6087	365	994.1205	745.0777	0.6046659	0.2560353	548.9656	4.30587	0	984.6332	779.8168	0.4482747	0.3058033	554.9984	4.612937	0	6	989	762						Frog_fixed.avi	0
6104	366	991.6689	749.2683	0.6048926	0.25615	548.7501	4.30384	0	985.0335	777.8591	0.4484481	0.3057937	554.8976	4.616575	0	6	988	764						Frog_fixed.avi	0
6121	367	992.7741	746.1567	0.6051297	0.2561927	548.6699	4.288006	0	989.8029	777.5759	0.4486529	0.3056477	554.774	4.611486	0	6	991	762						Frog_fixed.avi	0
6137	368	992.8943	747.1807	0.6053934	0.2561212	548.474	4.294156	0	986.0711	778.7585	0.4488471	0.3054272	554.4048	4.605983	0	6	989	763						Frog_fixed.avi	0
6154	369	989.7772	652.1844	0.6055289	0.2552592	548.4326	4.320312	0	1000.094	692.2342	0.4492252	0.3043486	554.5709	4.629705	0	7	995	672						Frog_fixed.avi	0
6171	370	1002.92	528.5083	0.6055895	0.254136	548.5834	4.296984	0	1015.229	566.852	0.4495624	0.3031603	554.776	4.602036	0	7	1009	548						Frog_fixed.avi	0
6187	371	1003.589	527.9189	0.6058896	0.2538199	548.2698	4.275804	0	1014.707	565.1429	0.4497767	0.3027433	554.2935	4.603594	0	7	1009	547						Frog_fixed.avi	0
6204	372	1007.74	512.0904	0.6062461	0.2538418	548.0186	4.298348	0	1012.376	554.6057	0.4498466	0.3026135	554.2004	4.608588	0	7	1010	533						Frog_fixed.avi	0
6221	373	1006.929	514.2321	0.606531	0.2536806	547.9721	4.292427	0	1008.159	552.3636	0.4500134	0.3023953	554.2585	4.60109	0	7	1008	533						Frog_fixed.avi	0
6237	374	1006.171	515.5352	0.6068396	0.2536056	547.7051	4.287669	0	1013.239	556.3462	0.4502637	0.3020649	553.963	4.600297	0	7	1010	536						Frog_fixed.avi	0
6254	375	1010.345	513.1876	0.607186	0.2535659	547.6771	4.288165	0	1003.198	560.0436	0.4504264	0.3018037	553.8834	4.592865	0	7	1007	537						Frog_fixed.avi	0
6271	376	1010.578	512.8713	0.6075266	0.2535562	547.4647	4.284245	0	1013.001	548.6983	0.4507647	0.3016759	553.7496	4.59177	0	7	1012	531						Frog_fixed.avi	0
6287	377	1008.218	513.9178	0.6079004	0.2535739	547.2382	4.270719	0	1009.624	549.236	0.4510595	0.3014986	553.5079	4.605785	0	7	1009	532						Frog_fixed.avi	0
6304	378	1007.874	516.0128	0.6083054	0.2536998	547.2753	4.267887	0	1007.553	554.2112	0.4513482	0.3012358	553.6325	4.595421	0	7	1008	535						Frog_fixed.avi	0
6321	379	1009.539	516.6791	0.6087688	0.2539223	547.2355	4.264378	0	1012.001	555.531	0.4517623	0.301166	553.586	4.584837	0	7	1011	536						Frog_fixed.avi	0
6337	380	1007.847	514.4543	0.609266	0.2542839	547.1234	4.258045	0	1012.607	554.4581	0.452189	0.3012128	553.4431	4.589455	0	7	1010	534						Frog_fixed.avi	0
6354	381	1007.974	517.0273	0.6098036	0.2546761	546.9957	4.254933	0	1007.68	553.9874	0.4526543	0.301381	553.2543	4.585621	0	7	1008	536						Frog_fixed.avi	0
6371	382	1007.421	515.2852	0.6103773	0.2551257	546.7709	4.248911	0	1007.147	551.8107	0.4531597	0.3015702	553.1724	4.587036	0	7	1007	534						Frog_fixed.avi	0
6387	383	1007.081	515.7934	0.6109908	0.2555104	546.6757	4.249003	0	1006.956	551.8357	0.4536959	0.3016876	553.1243	4.577806	0	7	1007	534						Frog_fixed.avi	0
6404	384	1014.585	509.1134	0.6116752	0.255918	546.5954	4.248248	0	1006.242	552.4944	0.454256	0.3017546	553.0671	4.568326	0	7	1010	531						Frog_fixed.avi	0
6420	385	1008.605	514.2269	0.6123291	0.256151	546.5475	4.245141	0	1009.712	554.8558	0.4549121	0.3017702	552.7256	4.555212	0	7	1009	535						Frog_fixed.avi	0
6437	386	1009.441	514.5049	0.6130214	0.2563718	546.4241	4.237944	0	1007.323	553.8008	0.4555028	0.3017517	552.6292	4.556305	0	7	1008	534						Frog_fixed.avi	0
6454	387	1013.223	512.1897	0.6137623	0.256564	546.3986	4.241144	0	1000.885	552.4672	0.4560785	0.3017076	552.4627	4.548991	0	7	1007	532						Frog_fixed.avi	0
6470	388	1005.957	510.5508	0.6144128	0.2566566	546.2079	4.247967	0	1000.717	548.1498	0.4567488	0.3016377	552.2898	4.554818	0	7	1003	529						Frog_fixed.avi	0
6487	389	1012.284	509.9993	0.6151452	0.2566869	546.1794	4.255466	0	1007.539	550.8055	0.4573825	0.3013979	552.2147	4.540345	0	7	1010	530						Frog_fixed.avi	0
6504	390	1003.076	508.9461	0.6158364	0.2565573	546.0673	4.235224	0	1000.247	544.2174	0.4580199	0.3010738	552.2721	4.532928	0	8	1002	527						Frog_fixed.avi	0
6520	391	1001.03	470.9659	0.6163982	0.2563007	546.0052	4.248032	0	1005.453	500.5694	0.4587231	0.300744	551.7547	4.528617	0	8	1003	486						Frog_fixed.avi	0
6537	392	1011.306	468.7531	0.6170841	0.2564243	546.0009	4.252303	0	1005.693	505.0124	0.4593041	0.3005189	551.8755	4.540694	0	8	1008	487						Frog_fixed.avi	0
6554	393	1005.878	467.0885	0.6177614	0.2565311	545.9989	4.255555	0	1003.903	507.9437	0.4598409	0.3003415	551.9082	4.561483	0	8	1005	488						Frog_fixed.avi	0
6570	394	1005.708	467.0902	0.6183736	0.2566321	545.7349	4.2559	0	1002.084	507.5962	0.4603897	0.3001762	551.9227	4.533299	0	8	1004	487						Frog_fixed.avi	0
6587	395	1006.134	472.7963	0.6190071	0.2568146	545.7355	4.259457	0	1008.629	505.3614	0.4609614	0.3001181	551.7456	4.551714	0	8	1007	489						Frog_fixed.avi	0
6604	396	1009.749	472.4404	0.6196454	0.2570451	545.8255	4.262008	0	1005.374	500.3178	0.4614928	0.3001109	551.6509	4.554043	0	8	1008	486						Frog_fixed.avi	0
6620	397	1006.564	468.2657	0.6202275	0.2574146	545.8377	4.272641	0	1006.086	500.8551	0.4620369	0.3001505	551.5703	4.548378	0	8	1006	485						Frog_fixed.avi	0
6637	398	1006.278	469.4276	0.6208016	0.2577078	545.6199	4.277775	0	1008.381	504.0226	0.4625676	0.300203	551.4686	4.545958	0	8	1007	487						Frog_fixed.avi	0
6654	399	1004.591	469.1954	0.6213466	0.2580791	545.533	4.280355	0	1007.665	508.9616	0.4630792	0.3002664	551.3571	4.557675	0	8	1006	489						Frog_fixed.avi	0
6670	400	1003.519	470.0339	0.621872	0.2584237	545.5367	4.278529	0	1007.05	506.7734	0.4635711	0.300451	551.2772	4.559851	0	8	1005	488						Frog_fixed.avi	0
6687	401	1002.801	472.805	0.6223617	0.2587241	545.5418	4.286999	0	1007.662	500.6802	0.4640128	0.3006759	551.3253	4.572251	0	8	1005	487						Frog_fixed.avi	0
6704	402	1005.435	466.3784	0.6228204	0.2590903	545.5532	4.289007	0	1004.912	498.1921	0.4643946	0.3008457	551.2842	4.579163	0	8	1005	482						Frog_fixed.avi	0
6720	403	1006.253	468.9281	0.6232541	0.2593358	545.6396	4.298977	0	999.5623	504.5322	0.4647299	0.3009312	551.28	4.579388	0	8	1003	487						Frog_fixed.avi	0
6737	404	1007.95	469.3173	0.6236616	0.2596424	545.8813	4.303201	0	1002.643	509.6214	0.4651172	0.3010605	551.2908	4.584775	0	8	1005	489						Frog_fixed.avi	0
6754	405	1005.589	466.5857	0.6240056	0.2599685	545.8495	4.309383	0	1010.233	509.879	0.4655083	0.3011954	551.3156	4.591567	0	8	1008	488						Frog_fixed.avi	0
6770	406	1006.64	474.3912	0.6243388	0.2601472	545.8282	4.318417	0	999.9246	504.9753	0.4657327	0.3014202	551.3981	4.597072	0	8	1003	490						Frog_fixed.avi	0
6787	407	982.5621	467.719	0.6247098	0.2602651	545.9005	4.324208	0	983.4077	501.902	0.4661598	0.3014279	551.2689	4.604152	0	8	983	485						Frog_fixed.avi	0
6804	408	993.8417	476.2971	0.6249981	0.2602907	546.1059	4.336946	0	999.6597	502.4977	0.4664195	0.3014157	551.2957	4.611872	0	8	997	489						Frog_fixed.avi	0
6820	409	991.7705	475.1084	0.6251857	0.2602142	545.883	4.331429	0	992.6755	502.2511	0.4665929	0.3013259	551.3225	4.619266	0	8	992	489						Frog_fixed.avi	0
6837	410	989.1263	467.4474	0.6253548	0.2601119	546.0593	4.330541	0	986.9795	508.9628	0.466703	0.301152	551.3683	4.625587	0	8	988	488						Frog_fixed.avi	0
6854	411	992.1871	466.5092	0.6254997	0.2599965	546.2788	4.341527	0	996.6022	510.7579	0.4668875	0.3011177	551.3831	4.642769	0	8	994	489						Frog_fixed.avi	0
6870	412	996.4081	467.8391	0.6255529	0.2598983	546.3414	4.349321	0	1000.06	511.8962	0.4669883	0.3011673	551.4083	4.628572	0	8	998	490						Frog_fixed.avi	0
6887	413	992.6496	471.3521	0.6255703	0.2598158	546.3882	4.343853	0	996.7921	503.5179	0.4670242	0.3014055	551.4457	4.638439	0	8	995	487						Frog_fixed.avi	0
6904	414	992.4731	472.0688	0.6255454	0.2598094	546.4715	4.354276	0	999.05	498.7622	0.4670056	0.3016357	551.5068	4.651167	0	8	996	485						Frog_fixed.avi	0
6920	415	991.3938	468.5247	0.6254601	0.2599147	546.5327	4.346013	0	996.5374	505.3658	0.4669324	0.3018151	551.6152	4.643422	0	8	994	487						Frog_fixed.avi	0
6937	416	990.2069	467.3778	0.6252996	0.2599949	546.4012	4.358244	0	991.9865	509.491	0.4667881	0.3019952	551.7982	4.644967	0	8	991	488						Frog_fixed.avi	0
6954	417	988.3416	469.5757	0.6251273	0.2600332	546.5031	4.351801	0	991.6688	504.6038	0.4666263	0.3022934	551.616	4.644241	0	8	990	487						Frog_fixed.avi	0
6970	418	989.7773	469.9363	0.6249473	0.2599999	546.5644	4.357648	0	996.7677	500.0764	0.4664888	0.3024653	551.7689	4.64141	0	8	993	485						Frog_fixed.avi	0
6987	419	979.9373	470.9705	0.6246837	0.2599386	546.5215	4.363815	0	994.8367	499.2901	0.46626	0.3025461	551.9467	4.646562	0	8	987	485						Frog_fixed.avi	0
7003	420	994.0588	471.5617	0.6245354	0.2597464	546.7305	4.355424	0	993.1521	505.7995	0.4660969	0.3026071	551.7498	4.631488	0	8	994	489						Frog_fixed.avi	0
7020	421	986.1266	475.7836	0.6242877	0.2595353	546.705	4.357677	0	992.2565	513.6948	0.4659348	0.3026365	551.996	4.638281	0	8	989	495						Frog_fixed.avi	0
7037	422	987.8657	476.0777	0.6240888	0.2594643	546.7666	4.349945	0	995.0123	512.5018	0.4657411	0.3027367	552.1302	4.625942	0	8	991	494						Frog_fixed.avi	0
7053	423	989.2101	479.022	0.6238883	0.2595228	546.9348	4.358165	0	990.7524	506.9816	0.4655679	0.3030323	551.9585	4.614607	0	8	990	493						Frog_fixed.avi	0
7070	424	987.1829	477.1559	0.6236741	0.2597991	546.8046	4.338062	0	994.5459	506.0126	0.4653988	0.3033439	552.3257	4.609203	0	8	991	492						Frog_fixed.avi	0
7087	425	991.9426	475.5927	0.6235712	0.2601843	546.9673	4.32673	0	997.1411	509.3168	0.4652989	0.3037884	552.4094	4.599504	0	8	995	492						Frog_fixed.avi	0
7103	426	992.1351	471.1814	0.6234681	0.2607608	547.231	4.329334	0	998.7076	512.6555	0.4652101	0.304272	552.3793	4.580508	0	8	995	492						Frog_fixed.avi	0
7120	427	994.4874	474.9709	0.6233956	0.261326	547.3776	4.32056	0	993.0121	505.539	0.4651248	0.3049531	552.4326	4.573025	0	8	994	490						Frog_fixed.avi	0
7137	428	990.218	484.6437	0.6233043	0.2618164	547.4509	4.314421	0	990.7891	509.1664	0.4650111	0.3055019	552.4664	4.55984	0	8	991	497						Frog_fixed.avi	0
7153	429	991.2164	474.1512	0.6232083	0.2623516	547.5184	4.305622	0	991.1973	515.5229	0.4649293	0.3058801	552.6617	4.556926	0	8	991	495						Frog_fixed.avi	0
7170	430	989.9694	479.5742	0.623067	0.2626815	547.6495	4.290832	0	993.7577	506.4884	0.4648632	0.3063472	552.728	4.538635	0	8	992	493						Frog_fixed.avi	0
7187	431	989.0217	477.4963	0.6229665	0.262984	547.8268	4.278784	0	995.5161	510.2719	0.4647577	0.3066253	552.8439	4.5163	0	8	992	494						Frog_fixed.avi	0
7203	432	995.5344	478.6078	0.6228198	0.2631707	548.0033	4.280686	0	992.0383	516.5256	0.4645382	0.30682	553.046	4.527397	0	8	994	498						Frog_fixed.avi	0
7220	433	991.9265	478.317	0.6225247	0.2632481	548.0004	4.271737	0	995.3715	508.095	0.4643543	0.3071863	552.8265	4.513895	0	8	994	493						Frog_fixed.avi	0
7237	434	991.3815	480.4515	0.6222414	0.2632428	548.1997	4.2631	0	990.712	508.8832	0.4640429	0.3073942	553.1083	4.499917	0	8	991	495						Frog_fixed.avi	0
7253	435	994.8784	479.0892	0.621896	0.2631507	548.2569	4.253714	0	998.7209	511.0045	0.4637425	0.3075086	553.0165	4.482961	0	8	997	495						Frog_fixed.avi	0
7270	436	991.5179	480.3893	0.6214311	0.2629834	548.2391	4.249893	0	998.4421	512.7901	0.4633372	0.3076693	552.9373	4.47148	0	8	995	497						Frog_fixed.avi	0
7287	437	994.5471	480.7891	0.6209142	0.2627299	548.235	4.234997	0	995.9854	507.7205	0.462855	0.3078423	552.9127	4.464853	0	8	995	494						Frog_fixed.avi	0
7303	438	996.2	481.931	0.6203316	0.2625331	548.178	4.226998	0	997.8308	503.6485	0.4623078	0.3080334	552.9567	4.459867	0	8	997	493						Frog_fixed.avi	0
7320	439	992.8297	481.1659	0.6196153	0.2623935	548.0209	4.225025	0	990.853	506.9188	0.4616396	0.3081675	552.9601	4.457236	0	8	992	494						Frog_fixed.avi	0
7336	440	995.111	478.8084	0.6189561	0.2623166	548.0922	4.21932	0	989.9501	514.6254	0.4609374	0.30834	552.9055	4.444909	0	8	993	497						Frog_fixed.avi	0
7353	441	988.6161	479.2972	0.6181705	0.2623987	547.8819	4.209364	0	997.5763	506.1715	0.4603062	0.3088664	552.7327	4.449999	0	8	993	493						Frog_fixed.avi	0
7370	442	996.8107	481.9222	0.6175088	0.2625557	547.8469	4.212397	0	985.9513	516.304	0.4595307	0.309205	552.7181	4.435973	0	8	991	499						Frog_fixed.avi	0
7386	443	991.2063	486.9254	0.616776	0.2628596	547.4234	4.212535	0	991.6233	510.5028	0.4589101	0.3098612	552.6434	4.449922	0	8	991	499						Frog_fixed.avi	0
7403	444	993.402	482.2725	0.6161376	0.2632254	547.5043	4.207096	0	993.0939	506.2708	0.4582904	0.3105465	552.3593	4.437444	0	8	993	494						Frog_fixed.avi	0
7420	445	995.4689	486.2122	0.6155217	0.2634878	547.2723	4.208836	0	994.9084	505.4638	0.4576536	0.3110117	552.149	4.446699	0	8	995	496						Frog_fixed.avi	0
7436	446	994.5919	480.9607	0.6149024	0.2637726	546.9277	4.208319	0	996.6414	508.5789	0.4570715	0.3114372	552.1526	4.449527	0	8	996	495						Frog_fixed.avi	0
7453	447	994.3897	481.257	0.6143612	0.2638789	546.7504	4.210525	0	988.8478	516.8822	0.4564769	0.3116395	552.1619	4.451212	0	8	992	499						Frog_fixed.avi	0
7470	448	991.0842	481.7679	0.6138623	0.2638856	546.6605	4.205872	0	992.0875	508.5771	0.4559269	0.3119421	551.9296	4.449007	0	8	992	495						Frog_fixed.avi	0
7486	449	993.7433	479.9931	0.613395	0.2638813	546.4638	4.222344	0	993.1033	505.4037	0.4554753	0.3121523	551.564	4.461813	0	8	993	493						Frog_fixed.avi	0
7503	450	995.2037	481.7173	0.6129821	0.2638941	546.1805	4.221843	0	991.8787	510.6676	0.455041	0.3122551	551.3007	4.456872	0	8	994	496						Frog_fixed.avi	0
7520	451	990.3366	480.7643	0.6125685	0.2639671	545.9689	4.218952	0	996.577	518.7406	0.4546368	0.3123913	551.0914	4.459489	0	8	993	500						Frog_fixed.avi	0
7536	452	996.5205	483.2089	0.6122373	0.2640206	545.8989	4.227002	0	994.1733	510.0022	0.4542381	0.3126348	551.1577	4.468523	0	8	995	497						Frog_fixed.avi	0
7553	453	990.9452	487.1331	0.6119507	0.2640566	545.7623	4.218122	0	995.468	503.9341	0.4539013	0.3128565	550.8621	4.473775	0	8	993	496						Frog_fixed.avi	0
7570	454	989.4974	485.0048	0.6116596	0.2641016	545.4799	4.236025	0	988.7615	509.1833	0.4535806	0.3129195	550.4996	4.474521	0	8	989	497						Frog_fixed.avi	0
7586	455	995.4078	484.2995	0.6114888	0.2641557	545.4153	4.227955	0	995.2569	507.1531	0.4533707	0.3130068	550.3589	4.48807	0	8	995	496						Frog_fixed.avi	0
7603	456	991.3062	486.0529	0.6113059	0.2642817	545.29	4.234779	0	989.7936	510.2521	0.453123	0.3130828	550.2327	4.486086	0	8	991	498						Frog_fixed.avi	0
7620	457	987.4557	486.8745	0.6111824	0.2645545	544.9943	4.243174	0	994.8953	515.1366	0.4530203	0.3132603	550.0223	4.49556	0	8	991	501						Frog_fixed.avi	0
7636	458	989.8202	486.7907	0.6111308	0.2648892	544.9363	4.259425	0	996.4621	506.8801	0.4528847	0.3136359	549.6699	4.499542	0	8	993	497						Frog_fixed.avi	0
7653	459	993.8398	484.2608	0.6110969	0.2653022	544.8619	4.259418	0	993.4793	511.3839	0.45276	0.3138555	549.5527	4.504547	0	8	994	498						Frog_fixed.avi	0
7670	460	992.824	484.6952	0.6110424	0.2656854	544.6834	4.26333	0	996.2524	519.5674	0.4526843	0.3140613	549.4951	4.506042	0	8	995	502						Frog_fixed.avi	0
7686	461	994.7944	486.6408	0.6110005	0.2659433	544.5016	4.263285	0	994.3765	504.466	0.4525782	0.314484	549.5333	4.523188	0	8	995	496						Frog_fixed.avi	0
7703	462	989.6108	482.5389	0.6109321	0.2662997	544.2885	4.275513	0	997.0285	510.5877	0.4524927	0.3146525	549.2449	4.533836	0	8	993	497						Frog_fixed.avi	0
7720	463	988.2339	486.6003	0.6108623	0.2665159	544.0532	4.273954	0	991.4218	519.8223	0.452397	0.3148336	548.959	4.52191	0	8	990	503						Frog_fixed.avi	0
7736	464	992.8641	487.0681	0.6108168	0.2667165	543.9622	4.270078	0	999.968	509.4594	0.4523544	0.3151948	548.837	4.53508	0	8	996	498						Frog_fixed.avi	0
7753	465	993.8734	482.2598	0.6107865	0.2669778	543.9305	4.280845	0	1004.077	508.6891	0.4522899	0.3154675	548.7617	4.531238	0	8	999	495						Frog_fixed.avi	0
7770	466	995.1166	482.8597	0.6107386	0.2672279	543.8917	4.286207	0	1000.666	520.0925	0.4522238	0.3156348	548.5559	4.546045	0	8	998	501						Frog_fixed.avi	0
7786	467	994.8758	486.4326	0.6106766	0.2673887	543.7325	4.282308	0	998.939	509.091	0.4521321	0.3160248	548.22	4.551584	0	8	997	498						Frog_fixed.avi	0
7803	468	996.2189	486.7714	0.6106235	0.2675162	543.6338	4.300982	0	1002.461	509.0998	0.45208	0.3162091	548.2353	4.553209	0	8	999	498						Frog_fixed.avi	0
7820	469	992.8915	487.8754	0.6105844	0.2675857	543.5129	4.283636	0	1002.47	513.1891	0.4520324	0.316322	548.1868	4.552257	0	8	998	501						Frog_fixed.avi	0
7836	470	992.8439	490.0641	0.6105504	0.2676446	543.428	4.29139	0	1005.097	519.4855	0.4519992	0.3164155	548.1283	4.543711	0	8	999	505						Frog_fixed.avi	0
7853	471	992.4552	483.8379	0.6104963	0.2677526	543.239	4.2846	0	1005.798	516.9222	0.4519715	0.3165828	548.1583	4.554905	0	8	999	500						Frog_fixed.avi	0
7870	472	996.9214	478.1829	0.6104687	0.2678792	543.201	4.302763	0	1000.577	510.39	0.4518873	0.3168197	548.2351	4.555005	0	8	999	494						Frog_fixed.avi	0
7886	473	1000.128	480.9396	0.6104236	0.2679953	543.2342	4.304986	0	1003.254	508.2933	0.4518095	0.316965	548.0781	4.562511	0	8	1002	495						Frog_fixed.avi	0
7903	474	999.3613	481.4483	0.6103504	0.2681238	543.1949	4.302876	0	998.0924	518.6096	0.4517068	0.3170555	547.8109	4.548761	0	8	999	500						Frog_fixed.avi	0
7919	475	994.921	484.5304	0.6102265	0.268262	543.1735	4.304757	0	1001.289	520.6146	0.451633	0.3172015	547.6985	4.559892	0	8	998	503						Frog_fixed.avi	0
7936	476	990.6467	490.9364	0.6100883	0.2684457	542.9097	4.297321	0	1005.537	522.3555	0.4515536	0.3173958	547.6855	4.559474	0	8	998	507						Frog_fixed.avi	0
7953	477	994.4373	486.7345	0.6099986	0.2686727	542.907	4.305191	0	1002.369	509.002	0.4513864	0.3177534	547.6975	4.575541	0	8	998	498						Frog_fixed.avi	0
7969	478	995.4784	481.505	0.6099139	0.2688771	542.934	4.303609	0	998.2788	518.9307	0.4512186	0.3178708	547.627	4.575495	0	8	997	500						Frog_fixed.avi	0
7986	479	991.4064	482.8112	0.6097778	0.2690486	542.9177	4.304897	0	1001.153	519.6063	0.4511304	0.3180259	547.5725	4.574492	0	8	996	501						Frog_fixed.avi	0
8003	480	989.0064	488.9193	0.6096763	0.2691596	542.7811	4.312635	0	1002.878	523.1406	0.4510674	0.318216	547.4627	4.56288	0	8	996	506						Frog_fixed.avi	0
8019	481	986.1429	486.6211	0.6095873	0.269338	542.6581	4.307246	0	1001.068	512.6548	0.450973	0.3185189	547.3157	4.568297	0	8	994	500						Frog_fixed.avi	0
8036	482	991.7896	484.2394	0.6095484	0.2694999	542.6529	4.3149	0	999.4224	513.5341	0.4508613	0.3186262	547.227	4.56866	0	8	996	499						Frog_fixed.avi	0
8053	483	994.0119	482.4757	0.6095185	0.2696196	542.679	4.315994	0	998.3507	517.196	0.4507993	0.3186978	547.2516	4.571972	0	8	996	500						Frog_fixed.avi	0
8069	484	991.6298	484.0227	0.6094756	0.2697344	542.7124	4.329511	0	995.3842	520.8024	0.450724	0.3187585	547.3867	4.564513	0	8	994	502						Frog_fixed.avi	0
8086	485	989.7012	482.8916	0.6094738	0.2698575	542.6555	4.321897	0	994.4177	521.4686	0.4506977	0.318863	547.3817	4.576217	0	8	992	502						Frog_fixed.avi	0
8103	486	990.7678	484.3785	0.6094859	0.2700092	542.6062	4.321962	0	996.9816	515.2919	0.4506963	0.3191316	547.3804	4.580105	0	8	994	500						Frog_fixed.avi	0
8119	487	992.1206	485.0662	0.6094827	0.2702676	542.5791	4.319621	0	996.022	516.313	0.4506993	0.3193943	547.3222	4.575486	0	8	994	501						Frog_fixed.avi	0
8136	488	990.5624	482.8813	0.6094624	0.2705329	542.5265	4.328412	0	997.7024	520.0192	0.4506598	0.3196187	547.3114	4.585579	0	8	994	501						Frog_fixed.avi	0
8153	489	990.8336	484.859	0.6094148	0.2707672	542.5342	4.333824	0	998.7908	522.9563	0.4506073	0.3198667	547.1671	4.585085	0	8	995	504						Frog_fixed.avi	0
8169	490	988.0659	485.7616	0.6093124	0.2709677	542.3049	4.32575	0	995.2477	512.2975	0.4505239	0.3201697	546.9519	4.58203	0	8	992	499						Frog_fixed.avi	0
8186	491	986.6844	484.0762	0.609201	0.2711016	542.1498	4.314476	0	994.4587	517.5035	0.450415	0.3202498	546.733	4.591537	0	8	991	501						Frog_fixed.avi	0
8203	492	993.4692	481.0857	0.6091282	0.2712007	542.1429	4.33778	0	997.3284	518.2436	0.4502978	0.3203205	546.7441	4.595327	0	8	995	500						Frog_fixed.avi	0
8219	493	994.183	482.265	0.6090344	0.2712384	542.2325	4.3306	0	994.7101	519.3829	0.4501524	0.3203346	546.8195	4.600463	0	8	994	501						Frog_fixed.avi	0
8236	494	989.657	481.7694	0.6089256	0.2712869	542.0435	4.328342	0	995.8992	521.4908	0.4500411	0.3203861	546.6549	4.595912	0	8	993	502						Frog_fixed.avi	0
8253	495	991.1935	480.77	0.6088109	0.2713311	541.8114	4.342939	0	994.3884	521.6557	0.4499464	0.3204754	546.4481	4.604287	0	8	993	501						Frog_fixed.avi	0
8269	496	992.2216	483.5921	0.6087543	0.2714096	541.7553	4.3458	0	1000.506	521.4698	0.4499123	0.3206239	546.3975	4.603021	0	8	996	503						Frog_fixed.avi	0
8286	497	993.861	479.6596	0.6087084	0.2715357	541.716	4.338686	0	1004.388	515.402	0.4498641	0.3208238	546.2996	4.603372	0	8	999	498						Frog_fixed.avi	0
8303	498	994.0742	485.7022	0.6086602	0.2716404	541.6965	4.334178	0	1001.993	512.6218	0.4497821	0.3209918	546.1811	4.598902	0	8	998	499						Frog_fixed.avi	0
8319	499	996.6986	483.7818	0.6086339	0.2718568	541.6658	4.335402	0	994.9736	517.2214	0.4496741	0.3210827	545.9678	4.615654	0	8	996	501						Frog_fixed.avi	0
8336	500	994.4845	480.8161	0.6085633	0.2721212	541.5361	4.334608	0	995.379	520.386	0.4496116	0.3211862	545.9764	4.60874	0	8	995	501						Frog_fixed.avi	0
8353	501	991.611	484.8288	0.6085217	0.2723827	541.4324	4.343342	0	994.2533	519.1904	0.4495379	0.3214198	546.1155	4.622392	0	8	993	502						Frog_fixed.avi	0
8369	502	990.2325	481.5071	0.6085115	0.2727847	541.3691	4.330083	0	997.1208	513.2527	0.449524	0.3217559	546.1295	4.632483	0	8	994	497						Frog_fixed.avi	0
8386	503	995.5388	484.4569	0.608543	0.2731117	541.3335	4.340034	0	998.5751	515.0633	0.4495343	0.3219417	546.055	4.629344	0	8	997	500						Frog_fixed.avi	0
8403	504	992.9362	482.8298	0.6085909	0.2735158	541.3378	4.339934	0	998.3256	518.467	0.4495919	0.322199	545.8716	4.629565	0	8	996	501						Frog_fixed.avi	0
8419	505	996.7681	485.263	0.6086803	0.2738374	541.3231	4.342069	0	999.4559	512.9236	0.4496513	0.3225017	545.7315	4.63017	0	8	998	499						Frog_fixed.avi	0
8436	506	995.4749	485.8372	0.6087489	0.2741908	541.2963	4.346011	0	1001.856	516.2422	0.4497509	0.3226788	545.8016	4.635983	0	8	999	501						Frog_fixed.avi	0
8453	507	989.4064	486.5735	0.6088679	0.2745551	541.129	4.348641	0	1001.26	521.1052	0.4498623	0.3227837	545.9468	4.639986	0	8	995	504						Frog_fixed.avi	0
8469	508	993.2932	489.6492	0.6090577	0.2749042	541.3113	4.347128	0	1000.549	524.9847	0.4499842	0.3229157	546.0737	4.647131	0	8	997	507						Frog_fixed.avi	0
8486	509	993.6464	486.4923	0.6092368	0.2753132	541.3185	4.347138	0	1001.991	519.6077	0.4501428	0.3231399	545.7637	4.64516	0	8	998	503						Frog_fixed.avi	0
8502	510	990.3601	487.331	0.6094232	0.2755943	541.3558	4.35799	0	1006.07	516.1144	0.450346	0.3232807	545.9363	4.638112	0	8	998	502						Frog_fixed.avi	0
8519	511	997.8209	487.1057	0.6096785	0.2758313	541.4156	4.341033	0	1001.715	516.0886	0.4504944	0.3233871	546.1062	4.656694	0	8	1000	502						Frog_fixed.avi	0
8536	512	990.3476	486.271	0.609841	0.2760794	541.4058	4.354801	0	1004.85	518.2045	0.4507352	0.3234636	545.8796	4.65493	0	8	998	502						Frog_fixed.avi	0
8552	513	999.198	490.1006	0.6101167	0.2762023	541.5045	4.360546	0	1007.423	518.6601	0.4509261	0.3234718	546.0874	4.65597	0	8	1003	504						Frog_fixed.avi	0
8569	514	994.6445	491.0836	0.6102672	0.2762845	541.5388	4.358189	0	1002.386	518.6597	0.4510925	0.323507	545.9985	4.660228	0	8	999	505						Frog_fixed.avi	0
8586	515	993.7643	493.0342	0.6104373	0.2763745	541.6948	4.36621	0	1008.636	521.4941	0.451278	0.3235181	546.0519	4.656156	0	8	1001	507						Frog_fixed.avi	0
8602	516	997.9107	487.8575	0.6105965	0.2763841	541.764	4.366466	0	1007.765	520.4937	0.4514128	0.3234543	546.2328	4.660945	0	8	1003	504						Frog_fixed.avi	0
8619	517	962.7592	523.3787	0.6108479	0.2766109	541.8119	4.371358	0	972.3016	557.7749	0.4517871	0.3235533	546.1943	4.656929	0	9	968	541						Frog_fixed.avi	0
8636	518	962.0535	529.2823	0.611063	0.2766899	541.8729	4.367675	0	972.3475	566.9716	0.4518898	0.3235963	546.2864	4.685504	0	9	967	548						Frog_fixed.avi	0
8652	519	956.6907	532.2734	0.611145	0.276719	541.8873	4.359148	0	964.9961	565.3567	0.4519708	0.3236023	546.3654	4.668921	0	9	961	549						Frog_fixed.avi	0
8669	520	959.1461	528.0545	0.611279	0.2769135	542.0035	4.366809	0	966.4181	566.8172	0.4521182	0.3236374	546.3454	4.683898	0	9	963	547						Frog_fixed.avi	0
8686	521	960.5267	532.6407	0.6114204	0.2770706	542.1806	4.373358	0	969.1106	571.0497	0.452266	0.3236857	546.4359	4.68091	0	9	965	552						Frog_fixed.avi	0
8702	522	957.6108	532.1959	0.611549	0.2773327	542.2742	4.375593	0	970.2572	565.9814	0.4524103	0.3238866	546.493	4.689231	0	9	964	549						Frog_fixed.avi	0
8719	523	960.3209	528.0428	0.6117399	0.2776563	542.2391	4.385996	0	963.0206	563.2357	0.4525235	0.3240591	546.6611	4.683191	0	9	962	546						Frog_fixed.avi	0
8736	524	965.0555	527.344	0.611922	0.2778867	542.4127	4.392479	0	970.7627	557.1207	0.4527374	0.3242598	546.7233	4.683653	0	9	968	542						Frog_fixed.avi	0
8752	525	957.9163	527.8507	0.6120374	0.2781351	542.5168	4.40491	0	964.61	564.6966	0.4528727	0.3242859	546.6554	4.686089	0	9	961	546						Frog_fixed.avi	0
8769	526	963.5684	525.8314	0.6122398	0.2783414	542.5563	4.405406	0	964.3257	561.9156	0.4530077	0.3243607	546.8109	4.696328	0	9	964	544						Frog_fixed.avi	0
8786	527	961.5193	529.5464	0.6124198	0.2785514	542.7099	4.409556	0	968.8044	566.0205	0.4531962	0.3243826	546.9175	4.707516	0	9	965	548						Frog_fixed.avi	0
8802	528	958.3615	531.6244	0.6125724	0.2787002	542.789	4.409233	0	962.048	567.7419	0.4533495	0.3244058	546.8249	4.700121	0	9	960	550						Frog_fixed.avi	0
8819	529	960.6135	530.0166	0.6127963	0.2788152	542.8955	4.421302	0	963.9637	564.8105	0.4535082	0.3244182	546.9756	4.711517	0	9	962	547						Frog_fixed.avi	0
8836	530	958.6207	529.1781	0.6129255	0.2788684	542.9387	4.427924	0	966.1331	563.8329	0.4536599	0.3243518	547.1578	4.709569	0	9	962	547						Frog_fixed.avi	0
8852	531	960.4517	530.9347	0.6130755	0.2788303	542.9867	4.430816	0	963.2278	559.0345	0.4538027	0.3242357	546.9431	4.709885	0	9	962	545						Frog_fixed.avi	0
8869	532	959.4372	526.597	0.6132069	0.2787843	543.1284	4.428403	0	962.5162	562.8192	0.4539133	0.3240532	546.8414	4.717454	0	9	961	545						Frog_fixed.avi	0
8886	533	962.52	528.3631	0.6133196	0.2786766	543.0656	4.42587	0	965.3311	566.3758	0.4540166	0.3238454	547.1046	4.715645	0	9	964	547						Frog_fixed.avi	0
8902	534	958.8984	525.3688	0.6133875	0.2785845	543.0812	4.434618	0	966.8265	563.9576	0.4540737	0.323782	547.2004	4.721943	0	9	963	545						Frog_fixed.avi	0
8919	535	960.5911	525.856	0.6133992	0.2785218	543.0329	4.442624	0	960.8502	567.8569	0.454097	0.3237286	547.258	4.724732	0	9	961	547						Frog_fixed.avi	0
8936	536	960.366	526.943	0.6134034	0.2784891	543.0715	4.437633	0	965.4913	564.6756	0.4541192	0.3237103	547.3382	4.729611	0	9	963	546						Frog_fixed.avi	0
8952	537	962.5535	525.9763	0.6133981	0.2784692	543.0699	4.440212	0	964.6493	566.4377	0.4540918	0.3237361	547.2909	4.725049	0	9	964	546						Frog_fixed.avi	0
8969	538	962.284	524.7595	0.6133752	0.27847	543.1061	4.44488	0	966.6365	566.8268	0.4540691	0.3237787	547.2859	4.720144	0	9	964	546						Frog_fixed.avi	0
8986	539	962.4279	524.5729	0.6133599	0.2784872	543.1152	4.443058	0	967.5179	565.2485	0.454062	0.3238121	547.2615	4.727481	0	9	965	545						Frog_fixed.avi	0
9002	540	963.5027	522.2819	0.6133448	0.2784959	543.0724	4.452164	0	970.6866	565.5992	0.4540515	0.3238129	547.2382	4.721889	0	9	967	544						Frog_fixed.avi	0
9019	541	965.3238	525.5362	0.6133632	0.2784453	543.0497	4.448963	0	967.264	566.7395	0.4540503	0.323712	547.2361	4.727201	0	9	966	546						Frog_fixed.avi	0
9036	542	961.6367	527.6142	0.6133898	0.2782493	542.9984	4.439911	0	969.3192	560.7426	0.4540729	0.3235812	547.259	4.725051	0	9	965	544						Frog_fixed.avi	0
9052	543	959.4899	531.1013	0.6134444	0.2780719	542.8605	4.425994	0	969.2425	560.5303	0.4541037	0.323329	547.3422	4.714482	0	9	964	546						Frog_fixed.avi	0
9069	544	960.4279	528.1431	0.6135689	0.2779328	542.8814	4.4275	0	964.5177	567.0108	0.4541765	0.3230174	547.2223	4.720948	0	9	962	548						Frog_fixed.avi	0
9085	545	963.2227	528.2007	0.6137499	0.2778638	542.8359	4.416168	0	963.9906	569.5996	0.4543189	0.3228456	546.8743	4.711071	0	9	964	549						Frog_fixed.avi	0
9102	546	963.0619	530.2545	0.6139333	0.2778746	542.7924	4.406699	0	965.1421	562.9191	0.4544742	0.3227659	546.9546	4.708455	0	9	964	547						Frog_fixed.avi	0
9119	547	920.9202	550.6325	0.6144425	0.2782155	542.7639	4.405262	0	933.5727	584.1511	0.4550903	0.3228136	547.2745	4.700593	0	9	927	567						Frog_fixed.avi	0
9135	548	748.2794	670.6142	0.6158431	0.2792375	542.5413	4.384281	0	740.5643	690.834	0.4569273	0.3235936	546.5182	4.710185	0	10	744	681						Frog_fixed.avi	0
9152	549	646.1569	733.5137	0.6170845	0.2800554	542.4647	4.365097	0	633.7451	757.5273	0.4582989	0.3242142	546.1429	4.70527	0	10	640	746						Frog_fixed.avi	0
9169	550	639.5444	733.3093	0.6176895	0.2802773	542.5648	4.343805	0	638.3025	763.1887	0.45851	0.3241727	546.0782	4.680336	0	10	639	748						Frog_fixed.avi	0
9185	551	635.6629	742.8472	0.6181322	0.2804237	542.6019	4.340395	0	636.9011	772.7806	0.4588405	0.32399	546.2483	4.683743	0	10	636	758						Frog_fixed.avi	0
9202	552	639.6354	744.5627	0.6186425	0.2805549	542.6005	4.347444	0	641.2725	769.0692	0.4592482	0.3237793	546.1147	4.669551	0	10	640	757						Frog_fixed.avi	0
9219	553	638.9993	745.65	0.6192068	0.280755	542.6732	4.326094	0	639.9207	765.408	0.4596708	0.3236074	546.0383	4.676705	0	10	639	756						Frog_fixed.avi	0
9235	554	639.2698	741.4432	0.6197609	0.2809573	542.6022	4.321581	0	641.6189	769.5315	0.4601337	0.3233878	545.8834	4.662846	0	10	640	755						Frog_fixed.avi	0
9252	555	636.0873	742.5035	0.620329	0.2811064	542.5196	4.321907	0	642.0598	773.5812	0.4606301	0.3230836	545.7884	4.675121	0	10	639	758						Frog_fixed.avi	0
9269	556	636.7031	743.9454	0.6209262	0.2811965	542.3901	4.312249	0	638.4428	770.6883	0.4611236	0.3228689	545.7646	4.659619	0	10	638	757						Frog_fixed.avi	0
9285	557	635.4063	740.9325	0.6214881	0.2812331	542.5501	4.314902	0	638.2435	768.6001	0.4616077	0.3225786	545.6492	4.665021	0	10	637	755						Frog_fixed.avi	0
9302	558	638.6688	743.3775	0.6220503	0.2811825	542.4765	4.304478	0	639.6382	772.8137	0.462085	0.3222238	545.5539	4.655948	0	10	639	758						Frog_fixed.avi	0
9319	559	637.9198	740.7502	0.6225196	0.2811188	542.423	4.298243	0	639.8311	772.2712	0.4624991	0.3219536	545.4713	4.659534	0	10	639	757						Frog_fixed.avi	0
9335	560	637.2155	740.4081	0.622904	0.281048	542.3405	4.300247	0	644.3348	768.9764	0.4628856	0.3217434	545.5422	4.652031	0	10	641	755						Frog_fixed.avi	0
9352	561	639.0984	742.5961	0.6232373	0.2809312	542.4189	4.294724	0	637.4969	775.1735	0.4631158	0.3214337	545.4713	4.6507	0	10	638	759						Frog_fixed.avi	0
9369	562	638.1883	744.9397	0.6234818	0.2808222	542.2915	4.294395	0	642.0791	769.9465	0.463371	0.3212643	545.3763	4.640995	0	10	640	757						Frog_fixed.avi	0
9385	563	643.9366	744.7879	0.6236912	0.2806992	542.4095	4.283776	0	638.6579	771.2949	0.4634957	0.3211218	545.327	4.636796	0	10	641	758						Frog_fixed.avi	0
9402	564	638.4219	746.954	0.6237959	0.2806258	542.2834	4.278697	0	637.836	767.488	0.4635854	0.3210451	545.1702	4.634256	0	10	638	757						Frog_fixed.avi	0
9418	565	638.6527	748.5837	0.6239128	0.2805344	542.0894	4.280156	0	642.7466	766.9863	0.4637418	0.3210213	545.1169	4.620195	0	10	641	758						Frog_fixed.avi	0
9435	566	638.4622	748.3055	0.6240516	0.2805089	542.0898	4.268217	0	641.7007	766.7998	0.4638778	0.3210173	545.0768	4.615522	0	10	640	758						Frog_fixed.avi	0
9452	567	640.3834	746.8981	0.6241517	0.2804568	542.126	4.263512	0	642.17	770.499	0.4639657	0.3209823	545.1627	4.600578	0	10	641	759						Frog_fixed.avi	0
9468	568	639.8939	747.7114	0.6242411	0.2803979	541.983	4.248205	0	640.795	769.6649	0.4640125	0.3209365	545.1367	4.597564	0	10	640	759						Frog_fixed.avi	0
9485	569	641.4401	745.1459	0.6242708	0.2803372	541.9226	4.251872	0	636.348	773.4071	0.4640291	0.3208249	545.11	4.590824	0	10	639	759						Frog_fixed.avi	0
9502	570	645.1986	742.1946	0.6242489	0.2802135	541.9124	4.240571	0	639.599	772.7073	0.4640043	0.3206112	545.1074	4.580185	0	10	642	757						Frog_fixed.avi	0
9518	571	640.553	746.1298	0.6240717	0.2800141	541.8288	4.242317	0	639.4793	770.501	0.4638733	0.3203748	544.9689	4.563631	0	10	640	758						Frog_fixed.avi	0
9535	572	644.1684	747.6067	0.6238677	0.2797475	541.7526	4.230377	0	635.4655	769.7206	0.4636044	0.3200119	544.9825	4.5622	0	10	640	759						Frog_fixed.avi	0
9552	573	642.8559	748.3015	0.623571	0.2794658	541.545	4.230935	0	640.8428	771.8604	0.4633449	0.3195948	544.8458	4.538925	0	10	642	760						Frog_fixed.avi	0
9568	574	644.8323	750.2294	0.6232343	0.2790639	541.5797	4.231358	0	640.0085	774.99	0.4629845	0.3191296	545.1005	4.549444	0	10	642	763						Frog_fixed.avi	0
9585	575	642.3569	745.978	0.6228322	0.2787744	541.5602	4.222426	0	637.3561	773.4481	0.4625681	0.3188099	545.0498	4.53677	0	10	640	760						Frog_fixed.avi	0
9602	576	642.6232	746.3557	0.6224225	0.2784467	541.5178	4.210277	0	638.022	767.6991	0.4621714	0.318533	544.8358	4.520148	0	10	640	757						Frog_fixed.avi	0
9618	577	643.1763	750.0018	0.6219752	0.2781399	541.4231	4.203033	0	638.5125	773.2724	0.4617658	0.3181991	544.796	4.508185	0	10	641	762						Frog_fixed.avi	0
9635	578	645.6915	751.5936	0.6215547	0.2778926	541.2491	4.185833	0	641.0488	772.3776	0.4613723	0.318007	544.8876	4.495007	0	10	643	762						Frog_fixed.avi	0
9652	579	644.3991	746.8432	0.6211444	0.2776594	541.1733	4.191228	0	644.3647	768.7839	0.4610062	0.3178728	545.0981	4.488608	0	10	644	758						Frog_fixed.avi	0
9668	580	645.2844	748.9557	0.6208386	0.277404	541.3032	4.174187	0	638.1791	770.242	0.4606636	0.3177501	544.9583	4.477048	0	10	642	760						Frog_fixed.avi	0
9685	581	641.6234	750.3649	0.6205178	0.2772889	541.3446	4.175273	0	642.0492	769.0964	0.4604085	0.3177251	544.9793	4.473948	0	10	642	760						Frog_fixed.avi	0
9702	582	644.0673	751.8502	0.620237	0.2772104	541.2462	4.169272	0	641.1022	769.3792	0.4601147	0.3177906	545.1188	4.462778	0	10	643	761						Frog_fixed.avi	0
9718	583	643.3422	750.0348	0.6199632	0.2771409	541.3093	4.15974	0	640.6201	767.6335	0.4598853	0.3179225	545.0445	4.454342	0	10	642	759						Frog_fixed.avi	0
9735	584	641.181	749.5303	0.6196428	0.2771428	541.1987	4.151814	0	639.6886	772.1703	0.4595825	0.3180393	545.168	4.439193	0	10	640	761						Frog_fixed.avi	0
9752	585	643.2547	751.4001	0.6192918	0.2772301	541.3533	4.139338	0	638.8588	774.8103	0.4592495	0.3182479	545.0281	4.42913	0	10	641	763						Frog_fixed.avi	0
9768	586	647.4259	750.6008	0.6189329	0.2773327	541.4166	4.129608	0	644.3052	767.6549	0.4589118	0.3185676	545.0744	4.42503	0	10	646	759						Frog_fixed.avi	0
9785	587	643.28	749.4572	0.6185085	0.2774984	541.4647	4.13369	0	643.3428	771.3019	0.458519	0.3187734	545.2493	4.420042	0	10	643	760						Frog_fixed.avi	0
9802	588	645.2137	751.126	0.6180417	0.2776468	541.4769	4.119901	0	641.3665	770.945	0.4580776	0.3189103	545.2513	4.411921	0	10	643	761						Frog_fixed.avi	0
9818	589	646.8415	751.7105	0.6175832	0.2776982	541.4586	4.116028	0	639.8411	770.5282	0.4576358	0.3190057	545.3222	4.402798	0	10	643	761						Frog_fixed.avi	0
9835	590	643.1815	749.6692	0.6171181	0.2776695	541.4766	4.111904	0	638.2298	773.8931	0.4572026	0.3189895	545.4551	4.393252	0	10	641	762						Frog_fixed.avi	0
9852	591	639.7488	750.0161	0.6166776	0.2775452	541.3376	4.110379	0	640.4171	776.2804	0.4567959	0.3188927	545.5825	4.388883	0	10	640	763						Frog_fixed.avi	0
9868	592	643.0963	754.16	0.6162375	0.277314	541.6373	4.112329	0	644.1086	772.7388	0.4564308	0.3188119	545.5939	4.383123	0	10	644	763						Frog_fixed.avi	0
9885	593	644.3989	748.4536	0.6158269	0.2771706	541.7675	4.105617	0	645.6686	768.7449	0.4560629	0.3186849	545.6678	4.383169	0	10	645	759						Frog_fixed.avi	0
9902	594	648.9126	749.8173	0.6154691	0.2769931	541.8137	4.100687	0	640.4197	769.6743	0.4556655	0.3185936	545.6817	4.383999	0	10	645	760						Frog_fixed.avi	0
9918	595	642.9891	750.6615	0.6150716	0.2768355	541.8345	4.107445	0	643.251	768.6076	0.4553878	0.3185602	546.0837	4.379127	0	10	643	760						Frog_fixed.avi	0
9935	596	642.4157	751.8361	0.6147364	0.2767091	541.8998	4.106516	0	642.5616	769.2594	0.4550766	0.3185765	545.9199	4.377941	0	10	642	761						Frog_fixed.avi	0
9952	597	660.9279	739.301	0.6141772	0.2764318	541.8396	4.115873	0	663.4241	756.5962	0.4546429	0.3184324	545.9696	4.38	0	10	662	748						Frog_fixed.avi	0
9968	598	778.4629	678.8494	0.6127479	0.2757847	542.0587	4.136007	0	785.7874	701.1955	0.4535542	0.3177776	546.4466	4.384513	0	11	782	690						Frog_fixed.avi	0
9985	599	879.3372	583.0082	0.611533	0.2749671	542.652	4.141993	0	897.6798	607.8536	0.4526908	0.317038	547.0004	4.380074	0	11	889	595						Frog_fixed.avi	0
10001	600	903.4353	557.0388	0.6110674	0.2745936	542.7068	4.142723	0	910.064	583.6458	0.452203	0.3168966	547.4037	4.384605	0	11	907	570						Frog_fixed.avi	0
10018	601	908.2792	553.4095	0.6109465	0.274373	542.8043	4.148042	0	908.3133	581.5527	0.4519466	0.3169034	547.0696	4.409644	0	11	908	567						Frog_fixed.avi	0
10035	602	908.0264	557.58	0.6106667	0.2739908	542.8841	4.154616	0	908.8385	581.6488	0.4516981	0.3167923	547.4672	4.403741	0	11	908	570						Frog_fixed.avi	0
10051	603	910.627	556.1354	0.6104403	0.2736807	543.0087	4.151526	0	911.9607	589.5958	0.4514682	0.3165693	547.4686	4.404415	0	11	911	573						Frog_fixed.avi	0
10068	604	908.6294	558.3154	0.6101424	0.2732082	543.1583	4.157221	0	909.8722	587.9511	0.4511783	0.3163761	547.7036	4.400013	0	11	909	573						Frog_fixed.avi	0
10085	605	911.5237	554.5604	0.6099043	0.2727586	543.3661	4.162314	0	909.6255	579.1292	0.4509349	0.316164	547.9562	4.400912	0	11	911	567						Frog_fixed.avi	0
10101	606	905.7596	553.9721	0.6095897	0.2722306	543.4841	4.14005	0	906.0686	590.1169	0.4506797	0.3156892	548.0264	4.40364	0	11	906	572						Frog_fixed.avi	0
10118	607	908.3396	552.6537	0.6093196	0.2717096	543.8306	4.152028	0	911.4166	582.2849	0.4504437	0.3154656	548.6054	4.407922	0	11	910	567						Frog_fixed.avi	0
10135	608	905.8949	551.4401	0.6090201	0.2712675	543.8877	4.138659	0	912.273	580.696	0.4502533	0.3152359	548.6721	4.408913	0	11	909	566						Frog_fixed.avi	0
10151	609	909.6087	550.1776	0.6086621	0.270719	544.1349	4.150939	0	909.4264	584.479	0.4499439	0.3148674	549.0917	4.42244	0	12	910	567						Frog_fixed.avi	0
10168	610	961.243	487.8205	0.6078454	0.2699322	544.6194	4.145311	0	967.1398	518.9964	0.4494762	0.3143663	549.4241	4.41055	0	12	964	503						Frog_fixed.avi	0
10185	611	959.2855	496.944	0.6075586	0.2695195	544.9407	4.162376	0	957.5461	530.4586	0.4492104	0.3141287	549.8235	4.419265	0	12	958	514						Frog_fixed.avi	0
10201	612	960.7336	495.8923	0.6072852	0.2691071	545.1313	4.14313	0	968.9182	531.5574	0.4490397	0.3139764	550.0226	4.419167	0	12	965	514						Frog_fixed.avi	0
10218	613	963.7391	489.0518	0.6070769	0.2687521	545.4999	4.141244	0	962.438	529.517	0.4488036	0.3139151	550.5334	4.412951	0	12	963	509						Frog_fixed.avi	0
10235	614	961.9366	493.8817	0.6068233	0.2685008	545.7208	4.137179	0	961.7527	532.139	0.4486685	0.3139656	550.5567	4.421162	0	12	962	513						Frog_fixed.avi	0
10251	615	961.4777	496.9645	0.6066249	0.2684622	545.9422	4.143974	0	962.2834	528.7424	0.4485461	0.3142195	550.889	4.413026	0	12	962	513						Frog_fixed.avi	0
10268	616	962.4056	493.3964	0.6064748	0.2685465	546.4373	4.14339	0	961.6644	526.058	0.4484257	0.3145473	551.3564	4.4094	0	12	962	510						Frog_fixed.avi	0
10285	617	964.3374	492.9026	0.6062975	0.2687608	546.6926	4.151554	0	964.998	527.9528	0.4483681	0.3149274	551.5934	4.416752	0	12	965	510						Frog_fixed.avi	0
10301	618	963.4751	493.5347	0.6061159	0.2689261	546.9408	4.154898	0	963.5314	526.7536	0.4482927	0.315316	551.8658	4.413798	0	12	964	510						Frog_fixed.avi	0
10318	619	961.0718	496.0797	0.605948	0.2691167	547.139	4.141663	0	963.1717	531.3763	0.448156	0.3156722	552.3635	4.420821	0	12	962	514						Frog_fixed.avi	0
10335	620	963.2053	496.2567	0.6057928	0.2693393	547.5932	4.144912	0	970.2416	524.0191	0.4480775	0.3161268	552.549	4.422198	0	12	967	510						Frog_fixed.avi	0
10351	621	963.501	491.0621	0.6055617	0.2695715	547.7596	4.146542	0	969.8493	533.3568	0.4479479	0.3164111	552.7388	4.412783	0	12	967	512						Frog_fixed.avi	0
10368	622	960.3964	495.208	0.6053044	0.269644	548.0063	4.153723	0	962.3591	525.5937	0.4477209	0.3168769	553.0758	4.438843	0	12	961	510						Frog_fixed.avi	0
10385	623	959.538	494.8835	0.605015	0.269651	548.2656	4.14851	0	965.7818	527.3916	0.4475224	0.3170752	553.0741	4.426665	0	12	963	511						Frog_fixed.avi	0
10401	624	962.3925	496.3517	0.6047155	0.269473	548.4785	4.163971	0	966.2448	528.3234	0.4472509	0.3171788	553.433	4.435941	0	12	964	512						Frog_fixed.avi	0
10418	625	961.6949	502.4737	0.6042899	0.2692406	548.5072	4.156979	0	962.6331	528.5482	0.4469353	0.3173232	553.5241	4.442767	0	12	962	516						Frog_fixed.avi	0
10435	626	961.2902	497.2852	0.6038801	0.269007	548.8098	4.162448	0	958.1634	529.98	0.4465592	0.3173774	553.4443	4.44316	0	12	960	514						Frog_fixed.avi	0
10451	627	959.6067	495.5313	0.6033944	0.2687437	548.8798	4.174352	0	964.0941	529.3023	0.4461853	0.3174558	553.5858	4.449354	0	12	962	512						Frog_fixed.avi	0
10468	628	961.9592	507.1833	0.6028785	0.2683483	548.9339	4.179181	0	964.5315	529.063	0.4457222	0.3174846	553.6991	4.453759	0	12	963	518						Frog_fixed.avi	0
10485	629	959.7294	496.514	0.6022828	0.2680796	549.0523	4.167403	0	963.6374	526.6377	0.4452181	0.3174982	553.7157	4.458267	0	12	962	512						Frog_fixed.avi	0
10501	630	962.5743	504.1394	0.6017021	0.2677573	549.1071	4.190442	0	960.6586	527.9277	0.4446351	0.3175529	553.7695	4.474431	0	12	962	516						Frog_fixed.avi	0
10518	631	958.3007	504.7416	0.601023	0.2674754	549.0603	4.186939	0	954.0866	525.485	0.4439543	0.3175876	553.9653	4.478745	0	12	956	515						Frog_fixed.avi	0
10534	632	956.5887	501.7227	0.600308	0.2673263	549.0229	4.19435	0	962.7631	525.5403	0.4433477	0.3176317	553.8817	4.479387	0	12	960	514						Frog_fixed.avi	0
10551	633	959.7402	498.5773	0.5996512	0.267217	548.936	4.196977	0	959.496	525.243	0.4426912	0.3177195	553.7271	4.484596	0	12	960	512						Frog_fixed.avi	0
10568	634	956.1791	500.5314	0.5989801	0.2670711	548.7632	4.204706	0	957.7048	525.9553	0.4420386	0.3177935	553.5781	4.486597	0	12	957	513						Frog_fixed.avi	0
10584	635	955.0778	501.3864	0.598366	0.2669745	548.5693	4.198088	0	958.1309	527.9137	0.4414196	0.3178908	553.6395	4.508242	0	12	957	515						Frog_fixed.avi	0
10601	636	959.4521	503.6015	0.597817	0.2667997	548.6218	4.214115	0	961.496	530.3944	0.4408427	0.3179062	553.455	4.515728	0	12	960	517						Frog_fixed.avi	0
10618	637	956.7569	497.4909	0.5972605	0.2665965	548.3621	4.223454	0	961.5027	529.7257	0.4402801	0.3178656	553.2576	4.511629	0	12	959	514						Frog_fixed.avi	0
10634	638	954.0226	498.4727	0.5968131	0.266392	548.0508	4.223995	0	957.9725	527.7974	0.4397622	0.3178022	552.9319	4.516962	0	12	956	513						Frog_fixed.avi	0
10651	639	957.4042	502.9938	0.5964472	0.2662563	547.9031	4.218294	0	951.8276	530.8892	0.4393558	0.3178408	552.6434	4.534026	0	12	955	517						Frog_fixed.avi	0
10668	640	948.0997	500.8962	0.5960922	0.266285	547.6132	4.2417	0	958.6848	533.0782	0.4390851	0.3179486	552.4698	4.534763	0	12	953	517						Frog_fixed.avi	0
10684	641	955.9017	499.0337	0.5959563	0.2664263	547.4543	4.240088	0	956.8334	526.0875	0.438804	0.318276	552.4458	4.547629	0	12	956	513						Frog_fixed.avi	0
10701	642	948.2855	502.738	0.5957961	0.2666216	547.1838	4.248214	0	951.4692	527.592	0.438649	0.3186121	552.1106	4.551535	0	12	950	515						Frog_fixed.avi	0
10718	643	944.2015	503.0296	0.5957035	0.2668678	546.8895	4.252028	0	951.3694	534.2673	0.4385189	0.3187725	551.767	4.558303	0	12	948	519						Frog_fixed.avi	0
10734	644	942.4743	500.6833	0.5956866	0.2671357	546.7413	4.243746	0	954.8376	534.106	0.4384655	0.3189003	551.5379	4.568799	0	12	949	517						Frog_fixed.avi	0
10751	645	945.5305	499.1109	0.5956823	0.2673059	546.6489	4.258782	0	955.1237	532.9466	0.4383805	0.3190079	551.3805	4.570781	0	12	950	516						Frog_fixed.avi	0
10768	646	941.5276	501.6693	0.5956877	0.2674126	546.5421	4.267991	0	949.7291	534.1374	0.4383053	0.3189784	551.2083	4.577145	0	12	946	518						Frog_fixed.avi	0
10784	647	942.9083	497.2752	0.5957316	0.2674638	546.3834	4.283881	0	947.3655	538.7179	0.4382673	0.3188961	550.9009	4.585916	0	12	945	518						Frog_fixed.avi	0
10801	648	937.7745	497.5135	0.5957796	0.2675848	546.2436	4.279296	0	948.2533	537.4388	0.4382955	0.3188783	550.675	4.590934	0	12	943	517						Frog_fixed.avi	0
10818	649	936.6785	500.1831	0.5958602	0.2676813	546.0259	4.283689	0	946.4324	535.7577	0.4383183	0.3189464	550.5974	4.601868	0	12	942	518						Frog_fixed.avi	0
10834	650	937.6956	494.7213	0.5959628	0.2679101	546.004	4.293227	0	945.2722	534.7411	0.4383486	0.319121	550.5055	4.610643	0	12	941	515						Frog_fixed.avi	0
10851	651	936.0027	496.9268	0.5960387	0.2681875	546.0417	4.296381	0	944.9114	531.9328	0.4383609	0.319369	550.4235	4.619774	0	12	940	514						Frog_fixed.avi	0
10868	652	939.6271	495.7537	0.5961018	0.2685752	546.0402	4.318403	0	942.1503	535.6953	0.4383669	0.3195871	550.4461	4.61235	0	12	941	516						Frog_fixed.avi	0
10884	653	940.8139	498.0393	0.5961474	0.2690801	546.0916	4.315535	0	942.6483	531.7463	0.438368	0.3200917	550.357	4.621793	0	12	942	515						Frog_fixed.avi	0
10901	654	940.5121	498.2402	0.5961412	0.2697294	546.0424	4.315643	0	943.0175	538.0245	0.4383527	0.3204785	550.3465	4.616035	0	12	942	518						Frog_fixed.avi	0
10918	655	937.0479	492.8149	0.5960861	0.2703492	546.1113	4.322228	0	946.0919	529.0147	0.4383029	0.3210237	550.3387	4.625396	0	12	942	511						Frog_fixed.avi	0
10934	656	935.7832	497.599	0.5959279	0.2707825	546.0547	4.318039	0	949.4879	540.3465	0.4381913	0.3212812	550.4344	4.623423	0	12	943	519						Frog_fixed.avi	0
10951	657	932.9166	492.8643	0.5957843	0.2712475	546.2437	4.321128	0	938.4585	529.9177	0.4380232	0.3217348	550.6831	4.637172	0	13	936	511						Frog_fixed.avi	0
10968	658	889.3295	516.5032	0.5957633	0.2716887	546.1941	4.333047	0	899.3107	564.9977	0.438143	0.3220358	550.5745	4.649872	0	13	894	541						Frog_fixed.avi	0
10984	659	894.8447	514.1248	0.5955247	0.2721448	546.2394	4.337183	0	902.9605	557.7501	0.4378311	0.3225867	550.5677	4.65256	0	13	899	536						Frog_fixed.avi	0
11001	660	890.3204	519.8699	0.5952257	0.2726398	546.4312	4.341009	0	899.3011	564.7283	0.4375646	0.3230497	550.9817	4.645236	0	13	895	542						Frog_fixed.avi	0
11018	661	889.8644	520.6534	0.5949192	0.2733597	546.3532	4.340319	0	898.2941	562.1407	0.4373386	0.3238828	550.7228	4.658206	0	13	894	541						Frog_fixed.avi	0
11034	662	888.7814	518.6609	0.5946878	0.2741832	546.6794	4.338798	0	896.0142	563.5244	0.4371221	0.3247783	551.2144	4.662046	0	13	892	541						Frog_fixed.avi	0
11051	663	888.4141	519.0101	0.5944272	0.2750445	546.7834	4.352738	0	897.8085	562.5772	0.4369995	0.3257702	551.3234	4.661463	0	13	893	541						Frog_fixed.avi	0
11068	664	888.5424	519.9858	0.5942352	0.2757914	546.8635	4.357199	0	893.9205	559.7734	0.4368584	0.3266504	551.4089	4.659573	0	13	891	540						Frog_fixed.avi	0
11084	665	889.0629	518.5453	0.5940977	0.2764054	547.2141	4.360601	0	892.7366	559.6569	0.4367286	0.3273697	551.7531	4.660968	0	13	891	539						Frog_fixed.avi	0
11101	666	886.3555	519.612	0.5939644	0.276954	547.3143	4.365978	0	891.3727	566.7428	0.4366777	0.3278396	551.9509	4.66613	0	13	889	543						Frog_fixed.avi	0
11117	667	885.2805	519.4965	0.5938654	0.2772195	547.5052	4.371848	0	893.4442	562.0732	0.4366586	0.3283317	552.0776	4.65956	0	13	889	541						Frog_fixed.avi	0
11134	668	889.1306	521.3658	0.593788	0.277279	547.6097	4.383686	0	894.0024	563.7985	0.4366319	0.3284509	552.3093	4.671202	0	13	892	543						Frog_fixed.avi	0
11151	669	885.561	517.3333	0.5937204	0.2771548	547.8588	4.382051	0	893.865	564.0552	0.4366363	0.3283704	552.4798	4.678726	0	13	890	541						Frog_fixed.avi	0
11167	670	885.8622	513.9249	0.5936837	0.2767457	547.9617	4.39288	0	896.471	560.3094	0.4366579	0.3279925	552.5929	4.672358	0	13	891	537						Frog_fixed.avi	0
11184	671	883.8251	515.2505	0.5936759	0.2760693	548.0515	4.38055	0	897.3922	559.1654	0.4366656	0.327426	552.854	4.677722	0	13	891	537						Frog_fixed.avi	0
11201	672	884.9546	516.5537	0.5936849	0.2751884	548.1352	4.393323	0	894.3326	562.9256	0.4366808	0.3265879	552.9357	4.680624	0	13	890	540						Frog_fixed.avi	0
11217	673	882.2664	514.8677	0.5937425	0.2742437	548.1995	4.40435	0	895.2725	561.395	0.4367255	0.3256125	552.8799	4.677689	0	13	889	538						Frog_fixed.avi	0
11234	674	886.5929	515.4788	0.5938427	0.2733421	548.3446	4.417296	0	892.3873	560.6509	0.4367512	0.3246153	552.8183	4.689119	0	13	889	538						Frog_fixed.avi	0
11251	675	886.4598	512.8901	0.593941	0.2725841	548.1649	4.420246	0	892.4578	561.4364	0.4367709	0.3237139	552.7363	4.685901	0	13	889	537						Frog_fixed.avi	0
11267	676	885.0942	510.6736	0.5940363	0.2718952	547.918	4.435091	0	887.3548	559.3596	0.4367765	0.3227896	552.6158	4.68685	0	13	886	535						Frog_fixed.avi	0
11284	677	877.6235	508.6935	0.594111	0.2711391	547.6342	4.432045	0	883.5235	558.22	0.4367732	0.321847	552.3585	4.687061	0	13	881	533						Frog_fixed.avi	0
11301	678	877.3568	513.3204	0.5941826	0.2702038	547.2256	4.435179	0	881.1697	559.3135	0.4366808	0.3206121	551.8797	4.691551	0	13	879	536						Frog_fixed.avi	0
11317	679	879.79	513.718	0.594203	0.2691038	547.0049	4.434462	0	882.1497	556.4138	0.4365635	0.3192146	551.4363	4.699438	0	13	881	535						Frog_fixed.avi	0
11334	680	881.658	511.8687	0.5941361	0.267819	546.7653	4.450359	0	883.5004	554.4687	0.4362843	0.317491	550.7766	4.695411	0	13	883	533						Frog_fixed.avi	0
11351	681	877.1192	511.8344	0.5938871	0.2664208	546.1316	4.450786	0	878.8223	557.6429	0.4358709	0.3155751	550.3477	4.69793	0	13	878	535						Frog_fixed.avi	0
11367	682	877.2795	505.0366	0.5935783	0.2649657	545.6736	4.461192	0	882.0187	557.1404	0.4353906	0.3136266	549.9001	4.708541	0	13	880	531						Frog_fixed.avi	0
11384	683	879.1544	512.5198	0.5932184	0.2634985	545.0739	4.454988	0	873.7945	555.9404	0.4347809	0.3117943	549.1163	4.703033	0	13	876	534						Frog_fixed.avi	0
11401	684	875.6241	512.23	0.5927529	0.2622409	544.3355	4.462384	0	877.8686	555.1301	0.4341889	0.3101269	548.6367	4.704041	0	13	877	534						Frog_fixed.avi	0
11417	685	872.61	513.1597	0.5922871	0.2609491	543.8528	4.468316	0	875.3466	556.912	0.4335101	0.3084977	547.8406	4.705276	0	13	874	535						Frog_fixed.avi	0
11434	686	877.4047	511.6338	0.5918359	0.2595222	543.1404	4.476378	0	877.4752	556.2092	0.4328502	0.3068966	547.0643	4.713091	0	13	877	534						Frog_fixed.avi	0
11451	687	882.7639	512.383	0.5913819	0.2580031	542.5409	4.485456	0	880.9177	554.1158	0.4322516	0.3052699	546.4312	4.71701	0	13	882	533						Frog_fixed.avi	0
11467	688	881.7468	512.5728	0.5910013	0.256291	541.7764	4.480469	0	877.4678	550.4515	0.4316735	0.3035518	545.6852	4.714839	0	13	880	532						Frog_fixed.avi	0
11484	689	875.9616	508.9021	0.5907136	0.2544887	541.0723	4.484906	0	875.1198	555.0265	0.4312828	0.3017261	544.7564	4.73165	0	13	876	532						Frog_fixed.avi	0
11500	690	873.8748	505.5372	0.5906078	0.2526563	540.3701	4.485233	0	873.8842	559.6573	0.4309999	0.2998084	544.2534	4.733004	0	13	874	533						Frog_fixed.avi	0
11517	691	875.6648	514.0402	0.5906981	0.2506596	539.6992	4.483026	0	875.0251	554.0551	0.4309273	0.2977777	543.7055	4.737049	0	13	875	534						Frog_fixed.avi	0
11534	692	872.9045	510.6462	0.5910043	0.2487781	539.1878	4.492169	0	878.0393	548.707	0.4311137	0.2955365	542.8857	4.734216	0	13	875	530						Frog_fixed.avi	0
11550	693	876.1434	514.0585	0.5915519	0.2466849	538.7404	4.491669	0	880.213	550.5747	0.431526	0.2929654	542.5922	4.736738	0	13	878	532						Frog_fixed.avi	0
11567	694	875.3918	504.6497	0.5923511	0.2446701	538.5716	4.482546	0	877.9343	552.882	0.4321335	0.2900528	542.3793	4.738452	0	13	877	529						Frog_fixed.avi	0
11584	695	874.9896	514.3755	0.5934477	0.242459	538.5611	4.487473	0	874.5069	556.5123	0.4331094	0.287026	542.3129	4.740674	0	13	875	535						Frog_fixed.avi	0
11600	696	875.3466	510.0374	0.5948557	0.2404794	538.7637	4.502359	0	876.3221	550.7702	0.4344669	0.2840166	542.3995	4.739201	0	13	876	530						Frog_fixed.avi	0
11617	697	873.063	512.9955	0.5965616	0.2385605	539.1734	4.494117	0	875.5574	549.7877	0.4361136	0.2811196	542.6028	4.744377	0	13	874	531						Frog_fixed.avi	0
11634	698	872.7699	510.5847	0.5985875	0.2370215	539.7752	4.496842	0	880.2457	548.6795	0.4381834	0.2785648	543.231	4.74169	0	13	877	530						Frog_fixed.avi	0
11650	699	872.142	513.0648	0.6008739	0.2358311	540.5626	4.497314	0	878.0029	554.2214	0.4404632	0.2762348	544.0682	4.744469	0	13	875	534						Frog_fixed.avi	0
11667	700	872.0948	513.5752	0.6033872	0.2350564	541.4749	4.494955	0	876.8086	557.297	0.4430522	0.2742302	544.862	4.744918	0	13	874	535						Frog_fixed.avi	0
11684	701	842.4952	527.1287	0.6063306	0.2350067	542.7371	4.49867	0	838.5248	568.2586	0.4461702	0.2727716	545.7693	4.736159	0	14	841	548						Frog_fixed.avi	0
11700	702	815.2997	564.014	0.6094229	0.2355016	543.9	4.504973	0	807.096	603.7143	0.4494219	0.2718669	546.7585	4.749197	0	14	811	584						Frog_fixed.avi	0
11717	703	812.6432	559.8734	0.6124293	0.2365286	545.3463	4.508584	0	828.1988	604.969	0.4525231	0.2715151	547.9973	4.698492	0	14	820	582						Frog_fixed.avi	0
11734	704	812.0952	561.9811	0.6155478	0.2381708	546.905	4.506323	0	839.8239	602.2816	0.4558441	0.2718313	549.5405	4.674459	0	14	826	582						Frog_fixed.avi	0
11750	705	816.5052	559.5366	0.6187199	0.2404189	548.5408	4.51018	0	813.0568	603.0379	0.4591953	0.2727678	550.7753	4.749499	0	14	815	581						Frog_fixed.avi	0
11767	706	812.7889	563.3793	0.6218519	0.2430274	550.2416	4.506369	0	812.0475	598.4086	0.46262	0.2743335	552.4072	4.752002	0	14	812	581						Frog_fixed.avi	0
11784	707	814.3356	562.7349	0.6250542	0.2459529	551.9914	4.511717	0	-1280	-1024	-1	-1	-1	-1	4	14	814	563						Frog_fixed.avi	0
11800	708	812.0648	562.1749	0.6282325	0.2491071	553.7601	4.516455	0	797.3758	603.0823	0.470336	0.2795402	552.4072	4.733223	0	14	805	583						Frog_fixed.avi	0
11817	709	816.8216	560.678	0.6314254	0.2523685	555.4142	4.521391	0	800.27	596.5334	0.4741692	0.2826127	552.4072	4.720143	0	14	809	579						Frog_fixed.avi	0
11834	710	815.5084	564.6406	0.6345841	0.2556079	557.0788	4.522515	0	-1280	-1024	-1	-1	-1	-1	4	14	816	565						Frog_fixed.avi	0
11850	711	812.7134	567.6915	0.6377642	0.2587187	558.478	4.518633	0	825.3818	614.9142	0.4784597	0.2881348	552.4072	4.69789	0	14	819	591						Frog_fixed.avi	0
11867	712	810.9454	567.6804	0.6410062	0.261674	559.9918	4.520572	0	806.0035	607.0337	0.4836396	0.292078	552.4072	4.702236	0	14	808	587						Frog_fixed.avi	0
11884	713	815.431	567.8677	0.6443927	0.2643765	561.3109	4.522365	0	815.655	594.6534	0.4872658	0.2953982	562.7559	4.775545	0	14	816	581						Frog_fixed.avi	0
11900	714	812.3824	568.9305	0.6478114	0.2666651	562.4858	4.526543	0	812.5961	595.4014	0.4910532	0.2984926	563.8107	4.7686	0	14	812	582						Frog_fixed.avi	0
11917	715	818.15	565.3633	0.6514087	0.2686289	563.8137	4.528592	0	795.7202	610.6216	0.4952838	0.3015068	563.8107	4.761943	0	14	807	588						Frog_fixed.avi	0
11934	716	813.1845	568.2058	0.6549988	0.2700967	564.9649	4.535921	0	808.9116	590.7786	0.4987634	0.3033525	566.0181	4.757577	0	14	811	579						Frog_fixed.avi	0
11950	717	809.6726	562.1443	0.6586622	0.271141	565.9424	4.519718	0	811.9125	599.6791	0.5027718	0.3046951	567.0864	4.769129	0	14	811	581						Frog_fixed.avi	0
11967	718	814.7484	569.2596	0.662397	0.2717285	567.0814	4.525087	0	811.0835	600.191	0.5066866	0.3053632	568.1059	4.761619	0	14	813	585						Frog_fixed.avi	0
11984	719	815.5466	566.8112	0.6661099	0.2720468	568.1421	4.528298	0	809.8182	602.3381	0.5105547	0.3054839	569.0417	4.755484	0	14	813	585						Frog_fixed.avi	0
12000	720	811.8878	563.3384	0.6696886	0.272125	568.9086	4.52609	0	807.4791	588.2126	0.5143111	0.3050887	570.1561	4.75811	0	14	810	576						Frog_fixed.avi	0
12017	721	794.4698	544.0751	0.6731884	0.2720633	569.741	4.522714	0	793.5002	581.1722	0.5179869	0.30403	571.1025	4.759889	0	14	794	563						Frog_fixed.avi	0
12033	722	800.2157	558.1293	0.6763416	0.2720207	570.3922	4.515039	0	798.7401	591.4926	0.521251	0.3027868	571.832	4.778146	0	14	799	575						Frog_fixed.avi	0
12050	723	801.5497	546.4115	0.6792127	0.2719505	571.1108	4.519673	0	797.7114	584.9525	0.5241075	0.30121	572.6595	4.756414	0	14	800	566						Frog_fixed.avi	0
12067	724	801.0175	550.2086	0.6816461	0.2719209	571.5563	4.51262	0	801.2775	581.5089	0.5265604	0.2994975	573.252	4.736818	0	14	801	566						Frog_fixed.avi	0
12083	725	801.1927	546.8197	0.6836249	0.2719564	571.8912	4.498552	0	793.898	580.6939	0.5285135	0.297771	573.8427	4.733798	0	14	798	564						Frog_fixed.avi	0
12100	726	800.0363	548.0485	0.6851472	0.2719706	572.0467	4.498518	0	794.8748	584.2729	0.530045	0.2959864	574.2629	4.726402	0	14	797	566						Frog_fixed.avi	0
12117	727	802.3859	546.5905	0.6862745	0.2718534	572.0405	4.470973	0	802.931	588.9283	0.5311748	0.2941027	574.6793	4.719336	0	14	803	568						Frog_fixed.avi	0
12133	728	802.8565	552.7401	0.6869417	0.2716487	572.1597	4.49941	0	801.6461	592.8021	0.5318081	0.2923815	574.9299	4.734473	0	14	802	573						Frog_fixed.avi	0
12150	729	799.8331	546.8264	0.6871645	0.27133	572.0884	4.458856	0	795.2139	591.0412	0.5319448	0.2905523	574.8899	4.734982	0	14	798	569						Frog_fixed.avi	0
12167	730	801.0079	545.2576	0.6869872	0.2707128	571.9536	4.470103	0	799.0981	583.8553	0.5316947	0.2885109	574.6822	4.703275	0	14	800	565						Frog_fixed.avi	0
12183	731	798.8621	547.0164	0.6864254	0.2698069	571.6068	4.455461	0	797.7997	574.5833	0.5310553	0.2863814	574.5451	4.687021	0	14	798	561						Frog_fixed.avi	0
12200	732	802.2156	550.4042	0.6855134	0.2685407	571.1907	4.42387	0	800.9658	582.1524	0.5300865	0.28401	574.3714	4.688912	0	14	802	566						Frog_fixed.avi	0
12217	733	803.7354	548.3582	0.6842926	0.267287	570.9601	4.439712	0	798.1069	580.9936	0.5287346	0.2816561	573.9595	4.690723	0	14	801	565						Frog_fixed.avi	0
12233	734	800.3008	549.9886	0.682726	0.2657662	570.5109	4.438181	0	798.6462	582.5117	0.5270488	0.2792877	573.6477	4.687512	0	14	799	566						Frog_fixed.avi	0
12250	735	802.3989	550.6553	0.680846	0.2640882	570.0387	4.441644	0	798.047	580.1047	0.5250343	0.2768283	573.1239	4.665782	0	14	800	565						Frog_fixed.avi	0
12267	736	804.914	553.9081	0.6787003	0.262227	569.5785	4.428334	0	799.3046	579.7606	0.5227306	0.2743458	572.5659	4.669453	0	14	802	567						Frog_fixed.avi	0
12283	737	805.7147	550.0949	0.676276	0.2603419	569.02	4.394446	0	798.7401	587.5433	0.5201911	0.2718598	571.9932	4.651228	0	14	802	569						Frog_fixed.avi	0
12300	738	800.1042	545.4456	0.6736372	0.2584203	568.4118	4.395396	0	800.249	575.0208	0.5174299	0.2695845	571.2168	4.644795	0	14	800	560						Frog_fixed.avi	0
12317	739	809.0066	558.3442	0.6708249	0.2563918	567.7479	4.392264	0	804.2017	582.8353	0.5144551	0.2673284	570.6348	4.644615	0	14	807	571						Frog_fixed.avi	0
12333	740	804.7819	552.9765	0.6677842	0.2545406	567.1356	4.365855	0	802.6898	578.3589	0.5112683	0.2653167	569.7631	4.631396	0	14	804	566						Frog_fixed.avi	0
12350	741	807.2179	550.3253	0.6645826	0.2526791	566.493	4.394737	0	804.1787	583.335	0.5078883	0.2633063	569.0923	4.641942	0	14	806	567						Frog_fixed.avi	0
12367	742	811.6205	554.2166	0.6611926	0.2506544	565.8675	4.383483	0	807.5394	582.3131	0.5043713	0.2613639	568.4213	4.630498	0	14	810	568						Frog_fixed.avi	0
12383	743	811.5662	551.4037	0.657641	0.2485959	565.189	4.392592	0	804.6808	582.4592	0.5006237	0.2593181	567.8142	4.62596	0	14	808	567						Frog_fixed.avi	0
12400	744	808.9604	554.2196	0.6538955	0.2464526	564.51	4.389786	0	811.8906	583.8059	0.4967814	0.2574206	566.9326	4.639102	0	14	810	569						Frog_fixed.avi	0
12417	745	812.4175	557.5434	0.6500264	0.244382	563.7205	4.370962	0	806.7447	581.8613	0.4927303	0.2556621	566.0784	4.619276	0	14	810	570						Frog_fixed.avi	0
12433	746	811.485	557.2559	0.6460692	0.2425187	563.1489	4.378844	0	814.9713	582.0356	0.4886522	0.254162	565.403	4.615195	0	14	813	570						Frog_fixed.avi	0
12450	747	816.5826	559.4391	0.6420564	0.2409847	562.4279	4.358869	0	813.0325	583.5779	0.4844866	0.2530932	564.5527	4.61754	0	14	815	572						Frog_fixed.avi	0
12467	748	815.0952	547.3792	0.6380249	0.2398748	561.6626	4.362586	0	808.297	583.6149	0.4803216	0.2524344	563.7324	4.602913	0	14	812	565						Frog_fixed.avi	0
12483	749	818.323	551.6993	0.6340863	0.2389536	561.0231	4.367622	0	814.7406	587.1585	0.4762628	0.2520566	563.0593	4.588405	0	14	817	569						Frog_fixed.avi	0
12500	750	815.7016	554.5098	0.6302006	0.2381468	560.4039	4.361279	0	810.9909	591.3286	0.4722521	0.2519964	562.2341	4.593482	0	14	813	573						Frog_fixed.avi	0
12517	751	819.59	553.5818	0.6264318	0.2373989	559.6665	4.347111	0	806.2897	583.5565	0.4683643	0.2522488	561.7454	4.591493	0	14	813	569						Frog_fixed.avi	0
12533	752	815.9694	557.1264	0.6227955	0.2367882	559.2336	4.34443	0	812.8911	587.5811	0.4646954	0.2526502	561.1363	4.586928	0	14	814	572						Frog_fixed.avi	0
12550	753	820.301	554.1299	0.6192838	0.2366442	558.6129	4.334176	0	814.4067	588.8979	0.4611089	0.2535152	560.5021	4.566292	0	14	817	572						Frog_fixed.avi	0
12567	754	817.5558	561.9116	0.6158754	0.2369199	558.0887	4.333176	0	812.0151	585.0394	0.457658	0.2548645	560.068	4.572186	0	14	815	573						Frog_fixed.avi	0
12583	755	821.1871	558.3195	0.6126715	0.2377275	557.6726	4.333072	0	811.3583	587.3517	0.4543822	0.2565041	559.5241	4.587423	0	14	816	573						Frog_fixed.avi	0
12600	756	817.7066	554.8276	0.609548	0.2389687	557.3928	4.330127	0	810.6696	591.5664	0.4512553	0.2584166	559.4669	4.582222	0	14	814	573						Frog_fixed.avi	0
12616	757	817.2102	561.1995	0.6066123	0.2402395	556.8897	4.328014	0	813.5273	584.0753	0.4483098	0.2604577	559.0333	4.57653	0	14	815	573						Frog_fixed.avi	0
12633	758	821.4122	553.5449	0.6038673	0.2413046	556.787	4.332112	0	814.3773	589.327	0.4455008	0.2621362	558.6978	4.587213	0	14	818	571						Frog_fixed.avi	0
12650	759	819.0374	559.8088	0.6012626	0.2416897	556.4775	4.343162	0	809.5922	589.9398	0.4428621	0.2635063	558.314	4.589834	0	14	814	575						Frog_fixed.avi	0
12666	760	818.0701	561.3812	0.5988585	0.2416733	556.2649	4.334342	0	814.5774	587.2045	0.4404733	0.2644913	558.1943	4.604568	0	14	816	574						Frog_fixed.avi	0
12683	761	818.4418	553.9779	0.5966272	0.2415135	556.3244	4.347692	0	813.2128	586.2106	0.4382077	0.2653068	558.1588	4.583334	0	14	816	570						Frog_fixed.avi	0
12700	762	818.5981	552.3407	0.5945383	0.2411429	556.1436	4.336661	0	816.1096	584.0968	0.436165	0.2660006	558.0663	4.59477	0	14	817	568						Frog_fixed.avi	0
12716	763	818.5214	554.0628	0.592596	0.240721	556.1038	4.355278	0	812.4295	588.3835	0.4342203	0.2663603	558.0523	4.592972	0	14	815	571						Frog_fixed.avi	0
12733	764	820.9915	555.7186	0.5908129	0.2401584	556.0547	4.356674	0	814.1718	589.4825	0.4324362	0.2664736	557.7442	4.611614	0	14	818	573						Frog_fixed.avi	0
12750	765	818.1064	555.8983	0.5891919	0.2395948	555.9778	4.354487	0	806.8597	586.5319	0.4308196	0.2662179	558.0367	4.604094	0	15	812	571						Frog_fixed.avi	0
12766	766	748.0926	592.0648	0.588032	0.2391353	555.8506	4.369378	0	732.3695	625.6633	0.4299073	0.2660103	557.6314	4.623744	0	15	740	609						Frog_fixed.avi	0
12783	767	746.7036	604.1802	0.5867661	0.2384591	555.8553	4.369196	0	748.0518	627.1227	0.4285772	0.2654841	557.5035	4.626178	0	15	747	616						Frog_fixed.avi	0
12800	768	740.4182	597.2007	0.5854893	0.2378205	555.8109	4.377964	0	741.4086	629.1448	0.4272639	0.2648398	557.8607	4.623973	0	15	741	613						Frog_fixed.avi	0
12816	769	742.4976	593.5213	0.5843512	0.2373313	556.0488	4.378937	0	740.3802	630.829	0.4260819	0.2642933	557.5458	4.633005	0	15	741	612						Frog_fixed.avi	0
12833	770	738.3431	602.6816	0.5832463	0.236749	555.9002	4.390038	0	742.2045	627.1295	0.4249826	0.2638828	557.5417	4.630526	0	15	740	615						Frog_fixed.avi	0
12850	771	743.2213	597.3812	0.5822019	0.2363159	555.8275	4.396387	0	744.0069	630.7533	0.423935	0.2634921	557.5665	4.644702	0	15	744	614						Frog_fixed.avi	0
12866	772	740.3305	596.7044	0.5812009	0.235831	555.7562	4.404157	0	740.6005	628.9611	0.4228913	0.2631687	557.6221	4.641229	0	15	740	613						Frog_fixed.avi	0
12883	773	740.1364	604.2693	0.5802194	0.2352359	555.6686	4.393295	0	745.044	629.702	0.4219073	0.2627638	557.6047	4.654589	0	15	743	617						Frog_fixed.avi	0
12900	774	741.9562	597.7883	0.5792797	0.2348113	555.5045	4.397113	0	746.7954	632.7761	0.4209605	0.2624708	557.3365	4.646908	0	15	744	615						Frog_fixed.avi	0
12916	775	741.0696	603.0983	0.5783659	0.2343199	555.4838	4.409619	0	747.0179	628.0894	0.4200223	0.2622809	557.0648	4.663685	0	15	744	616						Frog_fixed.avi	0
12933	776	741.7823	599.2083	0.5774892	0.2341858	555.4636	4.421505	0	747.9041	628.7665	0.4191403	0.2622275	556.8218	4.673405	0	15	745	614						Frog_fixed.avi	0
12950	777	740.1323	597.8549	0.5766997	0.2342318	555.3361	4.417105	0	743.2311	629.9918	0.4182667	0.2624665	556.8023	4.663908	0	15	742	614						Frog_fixed.avi	0
12966	778	744.9391	601.8824	0.576006	0.234497	555.2839	4.420945	0	750.0092	632.3754	0.4176137	0.2629921	556.624	4.66927	0	15	747	617						Frog_fixed.avi	0
12983	779	737.5173	596.6203	0.5753248	0.2348838	555.1145	4.423717	0	746.3306	629.4747	0.4169343	0.2635949	556.564	4.671512	0	15	742	613						Frog_fixed.avi	0
13000	780	738.9252	600.1768	0.5747699	0.2350165	555.0663	4.433459	0	745.652	633.5071	0.4163505	0.2641134	556.3683	4.661218	0	15	742	617						Frog_fixed.avi	0
13016	781	738.8032	602.6421	0.5742375	0.2350197	555.0732	4.423276	0	745.0001	632.9879	0.4157986	0.2643851	556.4487	4.675513	0	15	742	618						Frog_fixed.avi	0
13033	782	742.4444	596.7603	0.5737247	0.2348752	554.9918	4.426917	0	745.8329	635.0596	0.4152843	0.2644629	556.4419	4.665138	0	15	744	616						Frog_fixed.avi	0
13050	783	739.6775	600.8346	0.573257	0.234489	554.7803	4.426949	0	746.3577	631.1477	0.4148044	0.2643608	556.3543	4.667934	0	15	743	616						Frog_fixed.avi	0
13066	784	741.1006	601.8447	0.5728165	0.23413	554.6435	4.430334	0	746.0117	634.7307	0.4143868	0.2641462	556.173	4.667385	0	15	744	618						Frog_fixed.avi	0
13083	785	739.1293	606.4207	0.5724247	0.2337349	554.3587	4.424065	0	747.3353	632.7204	0.4140632	0.2638516	556.0284	4.658928	0	15	743	620						Frog_fixed.avi	0
13100	786	737.9168	609.231	0.5722086	0.233539	554.3112	4.426752	0	746.6476	632.687	0.413781	0.2636319	556.3	4.662984	0	15	742	621						Frog_fixed.avi	0
13116	787	742.0981	609.3053	0.5720511	0.2337275	554.1781	4.431149	0	747.7006	633.9785	0.4136809	0.2637515	556.0864	4.672109	0	16	745	622						Frog_fixed.avi	0
13133	788	747.1305	646.2184	0.5720721	0.2343204	554.1829	4.432445	0	752.7612	671.3717	0.4137812	0.2641577	556.2108	4.676998	0	16	750	659						Frog_fixed.avi	0
13150	789	746.6297	636.9851	0.5724525	0.2350076	554.0801	4.427909	0	753.3633	666.442	0.4140871	0.2646515	555.9967	4.663292	0	16	750	652						Frog_fixed.avi	0
13166	790	746.2971	642.5696	0.5729593	0.2358706	554.0377	4.426717	0	754.0934	671.7507	0.4146123	0.2653837	556.008	4.649086	0	16	750	657						Frog_fixed.avi	0
13183	791	748.0765	641.3027	0.573741	0.2368674	554.2469	4.426051	0	748.748	672.7821	0.4152765	0.2661987	556.2636	4.646902	0	16	748	657						Frog_fixed.avi	0
13199	792	748.4156	638.4576	0.5746209	0.2377974	554.362	4.421884	0	752.1963	668.5104	0.4162095	0.2669306	556.2181	4.650799	0	16	750	653						Frog_fixed.avi	0
13216	793	747.4794	639.6822	0.575663	0.2385424	554.5117	4.414659	0	752.8602	670.6473	0.417211	0.2674906	556.2916	4.655351	0	16	750	655						Frog_fixed.avi	0
13233	794	743.2773	644.5117	0.5767656	0.2391673	554.4482	4.417583	0	750.4805	667.549	0.4182934	0.2678969	556.4554	4.655306	0	16	747	656						Frog_fixed.avi	0
13249	795	745.3234	640.2067	0.5779461	0.2398315	554.608	4.407815	0	757.1183	670.7798	0.4195265	0.2681497	556.5433	4.6598	0	16	751	655						Frog_fixed.avi	0
13266	796	741.7681	640.0638	0.5791569	0.2404272	554.7271	4.404625	0	750.4162	670.7513	0.4206997	0.2684224	556.491	4.647777	0	16	746	655						Frog_fixed.avi	0
13283	797	748.7438	644.2036	0.5804588	0.2411049	555.0712	4.397966	0	752.6426	669.7647	0.4219634	0.2686972	556.7261	4.645398	0	16	751	657						Frog_fixed.avi	0
13299	798	742.1927	642.1979	0.5816426	0.2418645	555.1339	4.394843	0	751.2341	670.6126	0.4231971	0.2690773	556.823	4.649383	0	16	747	656						Frog_fixed.avi	0
13316	799	743.2291	645.7985	0.5829078	0.2426703	555.3463	4.395466	0	748.5889	671.1151	0.4244106	0.2694663	557.141	4.647043	0	16	746	658						Frog_fixed.avi	0
13333	800	744.5013	643.9382	0.5840784	0.2434027	555.467	4.390664	0	752.7456	671.3975	0.4256575	0.2698705	557.1952	4.631538	0	16	749	658						Frog_fixed.avi	0
13349	801	743.2307	643.9441	0.5852671	0.2440122	555.769	4.390376	0	751.3134	669.8442	0.4268261	0.2701694	557.4446	4.638332	0	16	747	657						Frog_fixed.avi	0
13366	802	739.6201	641.9445	0.5863894	0.2445108	555.7501	4.390419	0	750.2149	668.0787	0.428007	0.270285	557.6357	4.641802	0	16	745	655						Frog_fixed.avi	0
13383	803	744.1942	644.1945	0.587553	0.2447974	555.9916	4.385549	0	748.4274	672.9114	0.4291974	0.2702561	557.7841	4.627479	0	16	746	659						Frog_fixed.avi	0
13399	804	742.5341	644.3803	0.5886989	0.2450288	556.2244	4.376541	0	751.3433	666.4567	0.4303387	0.2701895	558.0049	4.630645	0	16	747	655						Frog_fixed.avi	0
13416	805	738.5736	644.0189	0.5898144	0.2451895	556.3455	4.370972	0	751.7981	671.1193	0.4315294	0.269907	558.2989	4.626215	0	16	745	658						Frog_fixed.avi	0
13433	806	743.0801	639.8739	0.590988	0.2453121	556.541	4.374306	0	750.938	669.2062	0.4326639	0.2695916	558.4073	4.622201	0	16	747	655						Frog_fixed.avi	0
13449	807	740.1719	643.1319	0.5920939	0.2453631	556.6624	4.375648	0	752.2576	672.3547	0.4338063	0.2692085	558.556	4.623005	0	16	746	658						Frog_fixed.avi	0
13466	808	741.4159	639.1136	0.5932003	0.2454562	556.7994	4.369893	0	749.4686	670.8877	0.4349047	0.2688014	558.7289	4.623601	0	16	745	655						Frog_fixed.avi	0
13483	809	738.5507	643.3885	0.5942983	0.2455549	556.9387	4.364166	0	747.2939	671.1014	0.4359635	0.2684176	558.7663	4.614462	0	16	743	657						Frog_fixed.avi	0
13499	810	737.812	645.9273	0.5953493	0.2456345	557.0568	4.362008	0	747.1169	668.8454	0.4369952	0.2680051	559.0212	4.611556	0	16	742	657						Frog_fixed.avi	0
13516	811	738.4574	645.9308	0.5963702	0.2457126	557.2153	4.369058	0	744.3635	670.0283	0.4380042	0.2675775	558.9297	4.608347	0	16	741	658						Frog_fixed.avi	0
13532	812	740.7177	648.3302	0.5973302	0.245769	557.2925	4.356852	0	747.7449	669.7253	0.4389343	0.2671761	559.0482	4.605963	0	16	744	659						Frog_fixed.avi	0
13549	813	741.916	651.6584	0.5981913	0.2457706	557.3159	4.356758	0	748.9459	669.9818	0.4398144	0.2667494	559.0673	4.594545	0	16	745	661						Frog_fixed.avi	0
13566	814	739.426	645.3972	0.5989733	0.2458131	557.1905	4.360085	0	745.5087	669.9157	0.4405971	0.2663451	559.054	4.598943	0	16	742	658						Frog_fixed.avi	0
13582	815	795.9291	604.1533	0.59912	0.2455899	557.2535	4.381908	0	807.2275	628.003	0.4409125	0.2657201	559.096	4.614712	0	17	802	616						Frog_fixed.avi	0
13599	816	860.3606	539.5771	0.5990936	0.2452913	557.5652	4.368588	0	877.809	564.472	0.4411583	0.2650364	559.4766	4.58413	0	17	869	552						Frog_fixed.avi	0
13616	817	862.3707	533.1857	0.5995948	0.2451958	557.5084	4.377065	0	867.8698	561.6126	0.4415087	0.2647667	559.4484	4.608569	0	17	865	547						Frog_fixed.avi	0
13632	818	864.5202	533.2257	0.6000573	0.2451596	557.3785	4.377483	0	871.9498	556.3209	0.4418585	0.2645681	559.2464	4.619821	0	17	868	545						Frog_fixed.avi	0
13649	819	866.9844	532.0581	0.6004222	0.2450692	557.2751	4.361866	0	876.4491	554.4235	0.4421765	0.2643845	559.3062	4.612056	0	17	872	543						Frog_fixed.avi	0
13666	820	866.6636	538.4706	0.600709	0.2449526	557.3622	4.364429	0	875.7319	554.167	0.4423545	0.26414	559.1556	4.595176	0	17	871	546						Frog_fixed.avi	0
13682	821	864.7794	536.6911	0.6009049	0.244951	557.3351	4.370523	0	871.0938	558.9477	0.4424868	0.2639404	559.2417	4.599669	0	17	868	548						Frog_fixed.avi	0
13699	822	866.7299	538.8767	0.6010823	0.2449607	557.256	4.365953	0	875.5017	563.175	0.4426634	0.2638448	559.0897	4.599494	0	17	871	551						Frog_fixed.avi	0
13716	823	866.204	533.0545	0.6012498	0.2450669	557.3006	4.351816	0	876.9874	561.4113	0.4427864	0.2638805	559.0793	4.587574	0	17	872	547						Frog_fixed.avi	0
13732	824	868.8669	533.437	0.601387	0.2452123	557.244	4.343576	0	874.5521	561.2505	0.4428438	0.2639045	559.1528	4.584252	0	17	872	547						Frog_fixed.avi	0
13749	825	864.0137	537.108	0.6014717	0.2453792	557.1443	4.344584	0	871.4086	558.6699	0.4429051	0.2639982	559.1281	4.586504	0	17	868	548						Frog_fixed.avi	0
13766	826	866.881	537.2933	0.6015741	0.2455383	557.1965	4.338153	0	874.3842	557.3773	0.4430089	0.2641544	559.0872	4.567986	0	17	871	547						Frog_fixed.avi	0
13782	827	865.1785	538.9911	0.6016502	0.2457245	557.2532	4.342618	0	873.0189	557.1493	0.4430625	0.2643533	559.0926	4.573838	0	17	869	548						Frog_fixed.avi	0
13799	828	862.8813	534.0646	0.6016794	0.246049	557.3547	4.324639	0	874.4605	560.6345	0.4430949	0.2644896	559.1224	4.570214	0	17	869	547						Frog_fixed.avi	0
13816	829	865.9702	533.9432	0.6016752	0.2463109	557.3771	4.316644	0	873.4144	565.707	0.443093	0.2646781	559.1597	4.555887	0	17	870	550						Frog_fixed.avi	0
13832	830	862.5516	539.0215	0.601641	0.2465889	557.4379	4.307983	0	874.8838	550.6664	0.4430404	0.2651352	559.1949	4.540238	0	17	869	545						Frog_fixed.avi	0
13849	831	866.3298	532.1542	0.6015555	0.2470533	557.4526	4.291651	0	873.2263	563.0163	0.4429355	0.2654505	559.3216	4.54629	0	17	870	548						Frog_fixed.avi	0
13866	832	861.8164	538.7421	0.6013981	0.2474557	557.551	4.297504	0	873.6078	557.3464	0.4428447	0.2659629	559.2616	4.54003	0	17	868	548						Frog_fixed.avi	0
13882	833	862.0272	534.446	0.601267	0.2479454	557.7309	4.288339	0	874.4391	561.1039	0.4427247	0.2664163	559.3765	4.54122	0	17	868	548						Frog_fixed.avi	0
13899	834	865.2571	534.3939	0.6010805	0.2484238	557.7559	4.289542	0	870.0889	555.2958	0.4425033	0.2669195	559.6172	4.538062	0	17	868	545						Frog_fixed.avi	0
13916	835	860.9249	537.5001	0.600868	0.2487764	557.8699	4.289525	0	871.08	558.7448	0.4423358	0.2672799	559.4454	4.543607	0	17	866	548						Frog_fixed.avi	0
13932	836	861.8279	538.7462	0.6006708	0.2491467	558.0146	4.284376	0	874.8132	557.1703	0.4421442	0.2677076	559.7888	4.545682	0	17	868	548						Frog_fixed.avi	0
13949	837	862.3419	535.5253	0.6004195	0.249488	558.0663	4.284128	0	872.1746	560.8591	0.4419436	0.2680435	559.8525	4.540568	0	17	867	548						Frog_fixed.avi	0
13966	838	867.9424	535.1539	0.6002325	0.2497685	558.2786	4.294065	0	869.5026	556.3025	0.4417523	0.2685034	559.8576	4.551498	0	17	869	546						Frog_fixed.avi	0
13982	839	859.7803	535.4765	0.5999821	0.2501225	558.4265	4.294263	0	873.3818	558.2181	0.4415606	0.2688707	560.2632	4.554153	0	17	867	547						Frog_fixed.avi	0
13999	840	869.0881	535.6259	0.5997455	0.2503809	558.5374	4.29987	0	876.5777	554.1646	0.4413528	0.2693236	560.2018	4.555792	0	17	873	545						Frog_fixed.avi	0
14016	841	864.5505	540.2632	0.5994689	0.2505422	558.759	4.303233	0	872.2281	556.5955	0.4410935	0.2696293	560.5235	4.577534	0	17	868	548						Frog_fixed.avi	0
14032	842	863.0967	537.4788	0.5991803	0.2506979	558.9921	4.314783	0	878.9111	547.6285	0.440899	0.2699982	560.7047	4.586041	0	17	871	543						Frog_fixed.avi	0
14049	843	866.3286	532.8265	0.5988752	0.2508065	559.0228	4.319944	0	873.3648	551.488	0.4405985	0.2702023	560.7248	4.582782	0	17	870	542						Frog_fixed.avi	0
14066	844	868.8184	530.813	0.5985987	0.250841	559.2963	4.327508	0	875.1141	558.3864	0.4403432	0.2703088	561.0764	4.599585	0	17	872	545						Frog_fixed.avi	0
14082	845	862.7946	500.7223	0.5981972	0.2504903	559.3873	4.346825	0	883.2964	515.9957	0.4401248	0.2702545	561.1526	4.609421	0	18	873	508						Frog_fixed.avi	0
14099	846	859.0103	458.873	0.5977839	0.250111	559.5842	4.317016	0	879.7409	475.4039	0.4399171	0.2700531	561.3554	4.595698	0	18	869	467						Frog_fixed.avi	0
14115	847	866.3891	469.3932	0.5975747	0.2501802	559.7281	4.330135	0	877.9274	495.164	0.4396646	0.2702631	561.4598	4.61675	0	18	872	482						Frog_fixed.avi	0
14132	848	860.6741	466.7943	0.5973781	0.2504278	559.863	4.336257	0	874.4443	485.8871	0.439391	0.2708256	561.7189	4.625317	0	18	868	476						Frog_fixed.avi	0
14149	849	862.7871	464.9832	0.5972319	0.2509944	560.0097	4.331177	0	876.8446	487.4498	0.4392995	0.2715183	561.8332	4.622506	0	18	870	476						Frog_fixed.avi	0
14165	850	862.6877	468.2185	0.5971492	0.2517854	560.1009	4.338854	0	876.4309	488.4464	0.4392771	0.272553	562.0344	4.634801	0	18	870	478						Frog_fixed.avi	0
14182	851	865.4949	468.2739	0.5971619	0.2527052	560.3246	4.353297	0	877.5109	494.3783	0.4393162	0.2736145	562.1509	4.624954	0	18	872	481						Frog_fixed.avi	0
14199	852	864.0765	468.9794	0.5971891	0.2536314	560.5489	4.343073	0	876.9525	487.5996	0.4393989	0.2747898	562.5361	4.624027	0	18	871	478						Frog_fixed.avi	0
14215	853	864.3853	471.3717	0.5972342	0.2545356	560.8994	4.352974	0	878.294	485.9297	0.4394975	0.2757415	562.9163	4.622997	0	18	871	479						Frog_fixed.avi	0
14232	854	864.4163	468.8946	0.5973206	0.255462	561.2315	4.339622	0	872.6329	490.1747	0.4395851	0.2765841	563.1106	4.630481	0	18	869	480						Frog_fixed.avi	0
14249	855	862.0125	469.451	0.5973875	0.2563758	561.2333	4.337677	0	875.5234	484.6003	0.4397849	0.2773678	563.5213	4.622062	0	18	869	477						Frog_fixed.avi	0
14265	856	859.1556	467.8277	0.5975255	0.2573499	561.5581	4.325724	0	874.9686	490.0252	0.4399257	0.2780411	563.6167	4.629401	0	18	867	479						Frog_fixed.avi	0
14282	857	865.8938	467.5414	0.5976874	0.2582289	561.9442	4.331803	0	878.3601	491.829	0.4401311	0.2784931	563.9426	4.623737	0	18	872	480						Frog_fixed.avi	0
14299	858	859.3357	469.8354	0.5977768	0.2589917	561.9874	4.338734	0	871.0212	489.9379	0.4402656	0.2789446	564.3019	4.614251	0	18	865	480						Frog_fixed.avi	0
14315	859	860.3397	474.0263	0.5979401	0.2594886	562.2617	4.328156	0	873.3302	494.8112	0.4404557	0.2790909	564.4642	4.628417	0	18	867	484						Frog_fixed.avi	0
14332	860	864.7474	467.7663	0.5980942	0.2598893	562.4376	4.317369	0	877.7294	488.6165	0.4406182	0.2789885	564.6438	4.611331	0	18	871	478						Frog_fixed.avi	0
14349	861	862.3092	468.9778	0.5981593	0.2599382	562.5098	4.313377	0	879.0191	487.9526	0.4407015	0.278592	564.6281	4.611081	0	18	871	478						Frog_fixed.avi	0
14365	862	859.9801	468.4857	0.5981688	0.2597964	562.5291	4.31152	0	874.0677	488.86	0.4407067	0.2779475	564.7041	4.602298	0	18	867	479						Frog_fixed.avi	0
14382	863	858.4764	476.2104	0.5981221	0.2594349	562.6822	4.308885	0	880.2701	487.6733	0.4406714	0.2771132	564.7511	4.602663	0	18	869	482						Frog_fixed.avi	0
14399	864	865.0165	471.0587	0.5980598	0.2590297	562.7191	4.317104	0	878.2669	495.4896	0.4405534	0.2761096	564.9207	4.605807	0	18	872	483						Frog_fixed.avi	0
14415	865	857.9095	470.1795	0.5978944	0.2585364	562.5144	4.298656	0	874.7006	496.0437	0.4403336	0.2752333	564.9041	4.599372	0	18	866	483						Frog_fixed.avi	0
14432	866	861.2798	470.7594	0.5977465	0.2580695	562.3071	4.299928	0	880.5278	495.1641	0.4402029	0.2744869	564.562	4.601132	0	18	871	483						Frog_fixed.avi	0
14449	867	860.9789	479.5708	0.5975961	0.2576976	562.1482	4.305735	0	878.3004	492.1333	0.4399688	0.2740263	564.3501	4.597415	0	18	870	486						Frog_fixed.avi	0
14465	868	857.7349	470.4774	0.5973672	0.2575157	561.8426	4.301962	0	878.2117	498.1932	0.439713	0.2736773	564.277	4.596692	0	18	868	484						Frog_fixed.avi	0
14482	869	861.5216	470.9366	0.5971633	0.2574087	561.6791	4.311834	0	879.1461	500.2016	0.4394247	0.2736179	563.7315	4.599774	0	18	870	486						Frog_fixed.avi	0
14499	870	867.8793	471.6056	0.5968746	0.2574385	561.3	4.317408	0	874.3497	495.6676	0.4390445	0.2738563	563.3607	4.587119	0	18	871	484						Frog_fixed.avi	0
14515	871	862.4473	525.2204	0.5964515	0.2579151	560.9894	4.307717	0	872.0688	548.4573	0.4387498	0.2744358	562.9957	4.591577	0	19	867	537						Frog_fixed.avi	0
14532	872	859.5001	517.7906	0.5961249	0.2581845	560.386	4.331652	0	875.8232	541.0928	0.4382828	0.2750218	562.5674	4.591554	0	19	868	529						Frog_fixed.avi	0
14549	873	857.8912	523.1197	0.5957362	0.258444	560.123	4.324874	0	874.6127	544.6295	0.437817	0.275539	562.1852	4.583354	0	19	866	534						Frog_fixed.avi	0
14565	874	857.66	525.9708	0.5953148	0.2586278	559.7374	4.31932	0	875.825	550.2716	0.4373131	0.2760558	561.9441	4.586657	0	19	867	538						Frog_fixed.avi	0
14582	875	860.9819	519.4808	0.5948854	0.25883	559.2179	4.322708	0	875.5516	542.0179	0.4368137	0.2765647	561.6494	4.58799	0	19	868	531						Frog_fixed.avi	0
14599	876	858.7509	523.7778	0.5944611	0.2589962	558.8401	4.324991	0	871.1014	549.3047	0.436292	0.2769493	561.3271	4.582255	0	19	865	537						Frog_fixed.avi	0
14615	877	854.2925	524.4734	0.5940472	0.2591172	558.5024	4.317734	0	871.4677	545.2359	0.435827	0.2773862	560.8123	4.584418	0	19	863	535						Frog_fixed.avi	0
14632	878	858.4564	524.0431	0.593662	0.2591938	558.0554	4.32088	0	874.4392	550.4136	0.4353645	0.2775761	560.3997	4.584367	0	19	866	537						Frog_fixed.avi	0
14649	879	859.6866	519.9717	0.5932809	0.2592168	557.7716	4.31549	0	877.1571	548.3778	0.4349362	0.2777871	559.9965	4.581158	0	19	868	534						Frog_fixed.avi	0
14665	880	860.7384	521.8851	0.592935	0.2591907	557.5219	4.308723	0	874.2625	545.1706	0.4345008	0.2779274	559.8025	4.58882	0	19	868	534						Frog_fixed.avi	0
14682	881	860.349	525.3389	0.5926157	0.2591411	557.0646	4.306413	0	871.6302	541.6832	0.4341184	0.2780024	559.7187	4.579424	0	19	866	534						Frog_fixed.avi	0
14698	882	860.8046	523.5633	0.5923656	0.2590653	556.6928	4.315758	0	877.5188	544.3325	0.4338708	0.2779832	559.3246	4.583276	0	19	869	534						Frog_fixed.avi	0
14715	883	861.6395	521.9425	0.5921831	0.2589684	556.5234	4.321556	0	869.487	541.0806	0.4335793	0.2779857	559.0016	4.583867	0	19	866	532						Frog_fixed.avi	0
14732	884	862.9641	522.7905	0.5920549	0.2589329	556.2732	4.313831	0	874.8984	542.9377	0.4334316	0.2780171	558.9874	4.588692	0	19	869	533						Frog_fixed.avi	0
14748	885	859.7528	521.6931	0.5919449	0.2589626	555.9323	4.315176	0	873.7114	539.4465	0.4333018	0.2781019	558.6283	4.583417	0	19	867	531						Frog_fixed.avi	0
14765	886	858.6956	524.0745	0.5919039	0.2589785	555.6427	4.327059	0	870.5894	540.0511	0.4332217	0.278167	558.3076	4.588859	0	19	865	532						Frog_fixed.avi	0
14782	887	860.3549	521.031	0.5919278	0.2590021	555.4368	4.326911	0	872.9039	541.5992	0.4332212	0.2782132	558.1351	4.582665	0	19	867	531						Frog_fixed.avi	0
14798	888	858.7225	519.4974	0.5919885	0.2590698	555.3118	4.318845	0	873.433	544.6833	0.4332491	0.2783065	558.0638	4.590248	0	19	866	532						Frog_fixed.avi	0
14815	889	863.9026	522.2172	0.5921544	0.2592063	555.2029	4.324393	0	868.3237	545.914	0.4333032	0.278505	557.9911	4.58196	0	19	866	534						Frog_fixed.avi	0
14832	890	867.1846	527.2378	0.5923267	0.2594007	555.1049	4.314291	0	872.4155	538.5687	0.4335086	0.2789317	557.7725	4.61356	0	19	870	533						Frog_fixed.avi	0
14848	891	862.8391	523.5077	0.592489	0.2597586	554.8093	4.333183	0	874.5819	543.8061	0.4336856	0.2792826	557.7312	4.616531	0	19	869	534						Frog_fixed.avi	0
14865	892	863.457	526.6161	0.5927331	0.2601423	554.8682	4.323023	0	869.6213	539.921	0.4338663	0.2798166	557.5488	4.611323	0	19	867	533						Frog_fixed.avi	0
14882	893	861.9745	524.0142	0.5929732	0.2605764	554.6596	4.338305	0	875.7318	541.4174	0.4341583	0.2802985	557.5991	4.6092	0	19	869	533						Frog_fixed.avi	0
14898	894	863.9805	520.8628	0.5932798	0.2609202	554.7275	4.339151	0	867.3704	541.4764	0.4343855	0.2807068	557.444	4.613385	0	19	866	531						Frog_fixed.avi	0
14915	895	862.3636	523.8634	0.5935509	0.261168	554.5435	4.34528	0	873.5154	544.3544	0.4346998	0.2809678	557.5819	4.624082	0	19	868	534						Frog_fixed.avi	0
14932	896	864.2057	524.4755	0.5939159	0.2614427	554.5932	4.345164	0	875.6318	535.732	0.4350379	0.2812502	557.3235	4.61628	0	19	870	530						Frog_fixed.avi	0
14948	897	865.7813	524.265	0.5942604	0.2616692	554.6036	4.347877	0	870.6336	537.6886	0.4353516	0.2813807	557.3121	4.623297	0	19	868	531						Frog_fixed.avi	0
14965	898	863.0354	528.0058	0.5946179	0.2618238	554.5195	4.345532	0	871.6119	539.1797	0.435717	0.2814826	557.5027	4.628609	0	19	867	534						Frog_fixed.avi	0
14982	899	860.6702	520.8577	0.5949928	0.2620654	554.3741	4.338781	0	870.675	538.8387	0.4361022	0.2815786	557.3783	4.63089	0	19	866	530						Frog_fixed.avi	0
14998	900	861.3527	524.4382	0.5954168	0.2622829	554.4515	4.348563	0	874.1589	544.6801	0.4365	0.2816106	557.2109	4.636472	0	19	868	535						Frog_fixed.avi	0
15015	901	862.7133	524.8099	0.595821	0.2624506	554.4359	4.337397	0	867.9767	544.4153	0.436852	0.2816142	557.1971	4.622636	0	19	865	535						Frog_fixed.avi	0
15032	902	860.864	521.9935	0.5961543	0.2625403	554.3821	4.357001	0	870.5208	538.8598	0.4371787	0.2815649	557.3921	4.624433	0	19	866	530						Frog_fixed.avi	0
15048	903	864.162	523.3225	0.5964997	0.2625042	554.2764	4.351582	0	872.2369	536.9375	0.4374994	0.2814364	557.1236	4.616421	0	19	868	530						Frog_fixed.avi	0
15065	904	864.1208	524.6201	0.596823	0.2624907	554.2393	4.344575	0	871.9709	537.9984	0.4377925	0.28124	557.16	4.619641	0	19	868	531						Frog_fixed.avi	0
15082	905	860.3944	525.8021	0.5971179	0.2624904	554.2623	4.340894	0	872.9133	541.2259	0.4380611	0.281022	557.1158	4.626047	0	19	867	534						Frog_fixed.avi	0
15098	906	860.9332	528.2206	0.5974078	0.262549	554.1929	4.344598	0	874.0314	543.6011	0.4383539	0.2809413	556.9216	4.61972	0	19	867	536						Frog_fixed.avi	0
15115	907	858.4553	526.2505	0.5976477	0.2625897	554.1853	4.345494	0	867.3472	542.4963	0.4385396	0.2808892	557.0034	4.632887	0	19	863	534						Frog_fixed.avi	0
15132	908	862.0953	528.1089	0.5978975	0.2626561	554.1418	4.346632	0	873.0836	543.5231	0.4387797	0.2808052	556.8893	4.630318	0	19	868	536						Frog_fixed.avi	0
15148	909	856.9433	529.7656	0.5980389	0.2627803	553.9918	4.355491	0	874.2867	542.6926	0.4389377	0.2808254	556.7573	4.623929	0	19	866	536						Frog_fixed.avi	0
15165	910	862.324	524.1396	0.5982271	0.2629663	553.9687	4.351465	0	870.4916	540.6112	0.4390362	0.2808788	556.8402	4.634434	0	19	866	532						Frog_fixed.avi	0
15182	911	864.3592	523.56	0.598359	0.2631886	554.0638	4.366652	0	870.2664	545.1577	0.4391729	0.2809578	556.7186	4.637991	0	19	867	534						Frog_fixed.avi	0
15198	912	858.8602	526.0529	0.5984222	0.2633688	554.0265	4.36827	0	874.6461	536.8683	0.4392895	0.281092	556.7748	4.634873	0	19	867	531						Frog_fixed.avi	0
15215	913	861.9313	528.8212	0.5984829	0.2635487	553.9898	4.368231	0	878.1592	533.8192	0.4393481	0.2812284	556.7082	4.639908	0	19	870	531						Frog_fixed.avi	0
15231	914	859.6853	527.8557	0.5984929	0.2637318	553.9993	4.382059	0	874.6335	533.1048	0.4393564	0.2813103	556.7373	4.645371	0	19	867	530						Frog_fixed.avi	0
15248	915	879.2357	496.5676	0.5983446	0.2635557	554.131	4.404961	0	901.5199	504.9441	0.4393351	0.2811056	556.8232	4.676667	0	20	890	501						Frog_fixed.avi	0
15265	916	880.04	471.2841	0.5981423	0.2634807	554.2404	4.391245	0	898.3566	484.4077	0.4392776	0.2809217	556.9246	4.656026	0	20	889	478						Frog_fixed.avi	0
15281	917	880.772	478.3896	0.5981123	0.263662	554.1669	4.400712	0	896.7471	481.9464	0.4391993	0.2811744	556.9032	4.662369	0	20	889	480						Frog_fixed.avi	0
15298	918	877.0814	471.5917	0.598043	0.2638237	554.0469	4.400343	0	897.304	481.3218	0.4390572	0.2813081	556.9359	4.673796	0	20	887	476						Frog_fixed.avi	0
15315	919	882.9498	471.5852	0.5979804	0.2639436	554.1667	4.399614	0	895.6407	485.0511	0.43894	0.2814635	556.8118	4.67724	0	20	889	478						Frog_fixed.avi	0
15331	920	887.9395	467.9337	0.5978961	0.264072	554.2462	4.410896	0	902.674	486.1624	0.4388632	0.2815968	556.8105	4.685527	0	20	895	477						Frog_fixed.avi	0
15348	921	886.2672	467.8152	0.5977569	0.2641526	554.2977	4.415806	0	903.989	483.8273	0.4387375	0.2818088	557.0076	4.686414	0	20	895	476						Frog_fixed.avi	0
15365	922	884.1755	472.5021	0.5976206	0.2641404	554.1907	4.403461	0	896.9701	479.2856	0.4385559	0.2820086	557.0075	4.693016	0	20	891	476						Frog_fixed.avi	0
15381	923	886.5765	467.1914	0.5974866	0.2640816	554.1831	4.4109	0	902.3723	478.8627	0.4384185	0.2821304	556.809	4.692558	0	20	894	473						Frog_fixed.avi	0
15398	924	890.8585	467.2406	0.5973517	0.2640085	554.1677	4.419564	0	901.3885	485.5789	0.4382781	0.2822692	556.8769	4.703655	0	20	896	476						Frog_fixed.avi	0
15415	925	883.6433	467.8706	0.5970938	0.2638795	553.9773	4.424791	0	899.0632	483.7284	0.4380423	0.282451	556.9117	4.709133	0	20	891	476						Frog_fixed.avi	0
15431	926	888.7396	469.9433	0.5969429	0.263768	553.98	4.426492	0	902.7869	480.8314	0.4378761	0.2827353	556.6952	4.705319	0	20	896	475						Frog_fixed.avi	0
15448	927	881.1282	471.2108	0.5966793	0.2636878	553.6362	4.42379	0	894.9845	480.7691	0.4375844	0.2830274	556.5135	4.709457	0	20	888	476						Frog_fixed.avi	0
15465	928	889.3371	470.3633	0.5965026	0.2636428	553.6851	4.42711	0	900.8187	482.2402	0.4373989	0.2832623	556.5015	4.709444	0	20	895	476						Frog_fixed.avi	0
15481	929	886.3836	474.7932	0.5962884	0.2635697	553.3335	4.43716	0	902.0101	477.2041	0.4371954	0.2835796	556.292	4.71902	0	20	894	476						Frog_fixed.avi	0
15498	930	886.928	471.705	0.5961495	0.2635612	553.1532	4.429792	0	899.6891	484.8937	0.4370247	0.2837641	556.1782	4.702991	0	20	893	478						Frog_fixed.avi	0
15515	931	888.5842	470.454	0.5960597	0.263456	552.9682	4.445714	0	897.9442	484.9033	0.436859	0.283886	556.0152	4.713241	0	20	893	478						Frog_fixed.avi	0
15531	932	883.5388	468.7884	0.5959866	0.2633564	552.6723	4.434074	0	897.4053	486.3394	0.4367447	0.2838933	555.6834	4.702391	0	20	890	478						Frog_fixed.avi	0
15548	933	882.1842	466.3869	0.5959986	0.2632527	552.4281	4.437612	0	899.9753	491.4413	0.4367274	0.2838777	555.4985	4.695685	0	20	891	479						Frog_fixed.avi	0
15565	934	884.9111	467.0644	0.5961006	0.2632098	552.195	4.433265	0	899.5048	489.0302	0.436763	0.2839147	555.3516	4.711048	0	20	892	478						Frog_fixed.avi	0
15581	935	886.4296	468.9185	0.5962529	0.2631743	552.0266	4.439084	0	893.805	490.3347	0.4368327	0.2839435	555.1783	4.703096	0	20	890	480						Frog_fixed.avi	0
15598	936	883.6244	467.9015	0.5964233	0.2631765	551.7331	4.442809	0	904.024	490.4798	0.4370423	0.2840006	554.8873	4.709699	0	20	894	479						Frog_fixed.avi	0
15615	937	887.4993	469.0231	0.5966712	0.2632091	551.5205	4.443419	0	902.907	488.0393	0.4372027	0.2841042	554.8979	4.702569	0	20	895	479						Frog_fixed.avi	0
15631	938	886.0751	468.9777	0.5968942	0.2632042	551.3428	4.446384	0	901.8982	483.3385	0.4373985	0.2842953	554.4787	4.697461	0	20	894	476						Frog_fixed.avi	0
15648	939	886.4473	466.9292	0.5971115	0.2632647	551.0229	4.460226	0	898.1112	487.4583	0.4375567	0.284387	554.3015	4.692748	0	20	892	477						Frog_fixed.avi	0
15665	940	888.3481	472.2499	0.5973707	0.263318	550.9342	4.463239	0	900.3923	487.9026	0.4377749	0.284564	554.1055	4.716542	0	20	894	480						Frog_fixed.avi	0
15681	941	885.592	469.3922	0.5975673	0.263463	550.5602	4.458357	0	899.198	492.8157	0.4379674	0.2847007	553.8914	4.710065	0	20	892	481						Frog_fixed.avi	0
15698	942	883.2874	471.3176	0.5978171	0.2637192	550.4828	4.447052	0	896.0991	493.3571	0.438138	0.2848916	553.6757	4.701344	0	20	890	482						Frog_fixed.avi	0
15715	943	882.7933	471.6562	0.5980847	0.2640334	550.1458	4.443349	0	901.885	484.2901	0.4383956	0.2852374	553.5588	4.708133	0	20	892	478						Frog_fixed.avi	0
15731	944	883.2373	474.0075	0.5983917	0.264288	549.9687	4.451122	0	896.2708	491.704	0.4386409	0.2854658	553.3189	4.714231	0	20	890	483						Frog_fixed.avi	0
15748	945	878.1949	475.712	0.5986983	0.2646181	549.6238	4.45491	0	893.1691	492.3793	0.4389178	0.285648	553.2637	4.710384	0	20	886	484						Frog_fixed.avi	0
15765	946	880.1041	471.882	0.5991271	0.2648771	549.5686	4.439988	0	891.7571	492.4842	0.4392683	0.2858005	552.8642	4.699864	0	20	886	482						Frog_fixed.avi	0
15781	947	878.2588	478.4332	0.5995546	0.2651015	549.6094	4.445045	0	897.6528	485.5536	0.4396878	0.286023	552.7813	4.701314	0	20	888	482						Frog_fixed.avi	0
15798	948	879.3301	473.0015	0.6000215	0.2653411	549.4346	4.443617	0	893.5811	488.5289	0.4400805	0.2861026	552.6998	4.715919	0	20	886	481						Frog_fixed.avi	0
15814	949	878.0521	473.3226	0.600488	0.2655641	549.1489	4.432407	0	894.2917	486.7776	0.4404871	0.286137	552.4782	4.709865	0	20	886	480						Frog_fixed.avi	0
15831	950	876.173	475.346	0.6009414	0.2656781	549.0104	4.431795	0	891.9178	489.3773	0.4408675	0.2861305	552.2241	4.711285	0	20	884	482						Frog_fixed.avi	0
15848	951	873.7177	477.1729	0.6013563	0.2657593	548.975	4.431175	0	894.791	485.0567	0.4412741	0.2860733	552.3046	4.698792	0	20	884	481						Frog_fixed.avi	0
15864	952	876.3809	476.5702	0.6017745	0.2657813	548.8159	4.442811	0	892.8954	492.3674	0.4416531	0.2858682	552.1113	4.693491	0	20	885	484						Frog_fixed.avi	0
15881	953	875.8218	475.3827	0.6021821	0.265853	548.7454	4.432241	0	894.4369	492.4444	0.4420084	0.2857656	551.7212	4.69269	0	20	885	484						Frog_fixed.avi	0
15898	954	877.684	479.0997	0.6025553	0.2658736	548.7832	4.434302	0	891.9103	498.2029	0.4423263	0.2856262	551.7626	4.686957	0	20	885	489						Frog_fixed.avi	0
15914	955	871.703	479.9362	0.6028399	0.2659135	548.4994	4.422005	0	887.8014	495.3674	0.4425835	0.2855544	551.7206	4.689383	0	20	880	488						Frog_fixed.avi	0
15931	956	878.7406	476.6318	0.603168	0.2659818	548.6285	4.423983	0	896.4453	491.7036	0.4428889	0.285413	551.6122	4.692302	0	20	888	484						Frog_fixed.avi	0
15948	957	872.3867	483.8302	0.6034282	0.2659484	548.4982	4.41559	0	890.3863	491.5481	0.4430822	0.285273	551.5312	4.695546	0	20	881	488						Frog_fixed.avi	0
15964	958	874.9574	477.6732	0.6036781	0.2660092	548.5717	4.414315	0	897.1952	491.3815	0.4433583	0.2850827	551.4272	4.696485	0	20	886	485						Frog_fixed.avi	0
15981	959	872.3862	480.7143	0.6038495	0.265928	548.3528	4.414434	0	895.6176	492.2266	0.4434747	0.2848922	551.3794	4.69251	0	20	884	486						Frog_fixed.avi	0
15998	960	874.2469	482.5747	0.6040497	0.265777	548.4261	4.41309	0	890.749	489.9142	0.4435681	0.2846012	551.2708	4.702485	0	20	882	486						Frog_fixed.avi	0
16014	961	873.2388	474.8701	0.6041689	0.265568	548.4918	4.407128	0	893.4335	495.5412	0.443704	0.2842009	551.185	4.686052	0	20	883	485						Frog_fixed.avi	0
16031	962	875.6562	478.2826	0.6042546	0.2653262	548.3309	4.391865	0	893.4204	497.1908	0.4437908	0.2839444	551.1225	4.693922	0	20	885	488						Frog_fixed.avi	0
16048	963	872.3731	481.8918	0.6043071	0.2651293	548.2928	4.395732	0	894.1136	497.6927	0.4438541	0.2837445	551.1676	4.696523	0	20	883	490						Frog_fixed.avi	0
16064	964	876.5736	479.0352	0.604373	0.2649887	548.364	4.407515	0	895.8054	497.5841	0.4439093	0.2834742	551.2401	4.69651	0	20	886	488						Frog_fixed.avi	0
16081	965	870.9266	477.4485	0.6043997	0.2648215	548.4095	4.3973	0	896.9103	496.4231	0.4439198	0.2833194	551.2531	4.696212	0	20	884	487						Frog_fixed.avi	0
16098	966	870.9288	483.3495	0.6044243	0.2645894	548.4728	4.391292	0	894.2978	496.1258	0.44393	0.2831598	551.2865	4.705905	0	20	883	490						Frog_fixed.avi	0
16114	967	871.6425	490.2399	0.6044425	0.2643287	548.5815	4.397263	0	895.3188	494.11	0.4439456	0.2829995	551.3528	4.722317	0	20	883	492						Frog_fixed.avi	0
16131	968	873.3104	478.3469	0.604456	0.2641916	548.6658	4.386237	0	897.2171	494.1174	0.4439557	0.282827	551.4034	4.703583	0	20	885	486						Frog_fixed.avi	0
16148	969	872.6895	479.3212	0.6044632	0.2639893	548.7343	4.383922	0	894.6583	490.8166	0.4439712	0.2826521	551.403	4.71263	0	20	884	485						Frog_fixed.avi	0
16164	970	875.6369	486.7974	0.6044737	0.2637005	548.8834	4.393818	0	896.1072	495.5431	0.4439864	0.2824806	551.4953	4.704348	0	20	886	491						Frog_fixed.avi	0
16181	971	875.9041	487.4962	0.604453	0.2635152	548.9556	4.383134	0	893.47	496.2053	0.4439897	0.2823461	551.5546	4.717338	0	20	885	492						Frog_fixed.avi	0
16197	972	875.1077	482.0555	0.6044011	0.2634053	549.187	4.394981	0	892.1235	493.7188	0.4439836	0.282237	551.6414	4.721337	0	20	884	488						Frog_fixed.avi	0
16214	973	873.4271	479.7785	0.6043677	0.2632834	549.2918	4.392516	0	892.1738	495.9109	0.4439776	0.282114	551.7099	4.731654	0	20	883	488						Frog_fixed.avi	0
16231	974	871.243	478.1676	0.6043123	0.2631798	549.3486	4.388055	0	894.7022	495.7055	0.4439636	0.2819651	551.7841	4.71991	0	20	883	487						Frog_fixed.avi	0
16247	975	873.1841	481.4749	0.6042577	0.2630527	549.4575	4.396271	0	895.1423	496.2374	0.4439622	0.2817982	551.9081	4.72218	0	20	884	489						Frog_fixed.avi	0
16264	976	857.7036	508.2541	0.6043158	0.2632431	549.663	4.39455	0	873.5236	520.4033	0.4441555	0.2820034	552.3304	4.713377	0	21	866	514						Frog_fixed.avi	0
16281	977	852.8679	542.8839	0.604319	0.2633812	549.8065	4.408358	0	865.8502	552.4545	0.4442127	0.2821758	552.3951	4.752585	0	21	859	548						Frog_fixed.avi	0
16297	978	854.1879	533.5485	0.6043006	0.2633611	549.9359	4.401562	0	870.559	550.0642	0.4441633	0.2821625	552.5519	4.72679	0	21	862	542						Frog_fixed.avi	0
16314	979	852.2603	539.0706	0.604251	0.2633093	550.0363	4.39932	0	866.9617	555.6963	0.4441665	0.2821477	552.6266	4.738406	0	21	860	547						Frog_fixed.avi	0
16331	980	852.7145	536.7224	0.6042007	0.2632752	550.1228	4.407876	0	869.3746	554.8107	0.4441464	0.2821057	552.7335	4.739997	0	21	861	546						Frog_fixed.avi	0
16347	981	853.8038	537.269	0.6041548	0.2632138	550.1979	4.406838	0	869.6213	551.0443	0.4441346	0.2820434	552.8359	4.748494	0	21	862	544						Frog_fixed.avi	0
16364	982	850.3999	538.4721	0.6041086	0.2631531	550.4404	4.422831	0	869.2423	554.6187	0.4441406	0.2819912	552.8869	4.743856	0	21	860	547						Frog_fixed.avi	0
16381	983	849.6282	538.3962	0.6040945	0.2630732	550.4963	4.423549	0	865.0793	557.0803	0.4441485	0.2819631	552.9509	4.739816	0	21	857	548						Frog_fixed.avi	0
16397	984	852.6775	539.4761	0.6041082	0.2630054	550.6255	4.422813	0	864.4726	559.9864	0.4441759	0.2818767	553.0156	4.738027	0	21	859	550						Frog_fixed.avi	0
16414	985	851.1614	544.4734	0.6041336	0.2629095	550.7393	4.424673	0	865.5394	558.8848	0.4442101	0.2818405	553.0844	4.746394	0	21	858	552						Frog_fixed.avi	0
16431	986	850.1929	546.9945	0.6041478	0.2627756	550.8701	4.421564	0	862.4067	562.4427	0.4442398	0.2817999	553.1815	4.740095	0	21	856	555						Frog_fixed.avi	0
16447	987	851.8844	544.1961	0.6041673	0.2627409	550.9526	4.435884	0	864.7315	559.0211	0.4442803	0.2818072	553.3433	4.756627	0	21	858	552						Frog_fixed.avi	0
16464	988	853.4496	548.5049	0.6041991	0.2626975	551.0496	4.435802	0	865.2988	561.2098	0.4443021	0.2818174	553.4606	4.75072	0	21	859	555						Frog_fixed.avi	0
16481	989	855.633	548.1693	0.6042166	0.2626633	551.1232	4.440763	0	864.7825	561.888	0.4443227	0.2818057	553.5222	4.75103	0	21	860	555						Frog_fixed.avi	0
16497	990	853.4003	543.1223	0.6042298	0.2626028	551.064	4.445238	0	867.7084	559.6821	0.4443535	0.2817484	553.6499	4.767499	0	21	861	551						Frog_fixed.avi	0
16514	991	851.4166	540.535	0.6042432	0.2625044	551.0594	4.451832	0	863.53	561.5942	0.4443735	0.2817066	553.6987	4.769713	0	21	857	551						Frog_fixed.avi	0
16531	992	855.263	540.9814	0.6042852	0.2624503	551.1078	4.459561	0	866.7113	559.4366	0.444398	0.2817072	553.7297	4.761356	0	21	861	550						Frog_fixed.avi	0
16547	993	854.7755	541.3158	0.6043324	0.2624298	551.0161	4.466516	0	864.62	558.79	0.4444306	0.2817191	553.7753	4.776699	0	21	860	550						Frog_fixed.avi	0
16564	994	855.5582	542.6592	0.6043812	0.2624319	551.0087	4.47023	0	862.7851	560.9714	0.444478	0.2816819	553.734	4.78192	0	21	859	552						Frog_fixed.avi	0
16581	995	849.4249	542.9371	0.6044341	0.2624378	550.9531	4.469525	0	864.2836	560.3881	0.4445582	0.2816678	553.5666	4.784122	0	21	857	552						Frog_fixed.avi	0
16597	996	852.3798	538.8495	0.6045277	0.2624509	551.0313	4.483473	0	863.5717	559.7417	0.4446558	0.2816568	553.5535	4.780899	0	21	858	549						Frog_fixed.avi	0
16614	997	852.4329	538.3484	0.6046292	0.2624604	551.0974	4.488853	0	862.9215	561.9501	0.4447638	0.2816454	553.5258	4.785978	0	21	858	550						Frog_fixed.avi	0
16631	998	851.0088	537.8443	0.6047348	0.2624812	551.0922	4.480841	0	863.3737	560.1868	0.4448639	0.2816797	553.6866	4.787651	0	21	857	549						Frog_fixed.avi	0
16647	999	851.8661	543.7783	0.604844	0.2625172	550.9743	4.490897	0	860.4965	559.6048	0.4449316	0.2816991	553.7139	4.786598	0	21	856	552						Frog_fixed.avi	0
16664	1000	853.0496	540.6905	0.6049493	0.2625814	550.9786	4.49009	0	865.2742	561.7543	0.4450556	0.2816958	553.5012	4.798406	0	21	859	551						Frog_fixed.avi	0
16681	1001	851.3886	542.6237	0.6050479	0.2626688	551.0213	4.49639	0	861.0249	562.9141	0.4451572	0.2817949	553.3708	4.800113	0	21	856	553						Frog_fixed.avi	0
16697	1002	855.3879	545.564	0.6051922	0.2627706	551.1499	4.500934	0	863.9572	559.3062	0.4452677	0.281902	553.4034	4.807862	0	21	860	552						Frog_fixed.avi	0
16714	1003	854.5319	541.0824	0.6052672	0.2629092	551.1013	4.48541	0	865.3129	554.9968	0.4453542	0.28204	553.5793	4.812753	0	21	860	548						Frog_fixed.avi	0
16730	1004	851.9348	539.9201	0.6053475	0.2630032	550.8741	4.493258	0	862.1625	552.7144	0.4454178	0.2821155	553.6049	4.8141	0	21	857	546						Frog_fixed.avi	0
16747	1005	843.928	542.2767	0.6054162	0.2630611	550.7811	4.497199	0	866.5941	553.6487	0.4455145	0.2821621	553.4232	4.805941	0	21	855	548						Frog_fixed.avi	0
16764	1006	849.5403	537.4238	0.6055512	0.2631629	550.8209	4.499983	0	862.7842	554.5648	0.4456062	0.2822138	553.2445	4.80582	0	21	856	546						Frog_fixed.avi	0
16780	1007	853.3396	538.7463	0.6056852	0.2632401	550.8799	4.497115	0	861.9666	553.4102	0.4457039	0.282295	553.1699	4.809109	0	21	858	546						Frog_fixed.avi	0
16797	1008	852.3843	541.8155	0.6058019	0.2633292	550.7781	4.491724	0	860.595	555.9678	0.4458234	0.282382	553.3168	4.810628	0	21	856	549						Frog_fixed.avi	0
16814	1009	850.3508	538.2618	0.60591	0.2634279	550.7256	4.493423	0	862.9839	557.1519	0.4459414	0.2824259	553.3845	4.805272	0	21	857	548						Frog_fixed.avi	0
16830	1010	845.8285	542.1025	0.6060218	0.2634562	550.7178	4.476895	0	866.9799	560.9071	0.4460635	0.2824804	553.1517	4.798552	0	21	856	552						Frog_fixed.avi	0
16847	1011	850.6954	543.5726	0.6061407	0.2634487	550.7547	4.486772	0	865.4896	556.4147	0.4461652	0.2825312	552.9731	4.792432	0	21	858	550						Frog_fixed.avi	0
16864	1012	851.0599	542.712	0.6062685	0.263472	550.8068	4.474247	0	859.8819	560.9761	0.4462393	0.2825554	552.9913	4.783574	0	21	855	552						Frog_fixed.avi	0
16880	1013	847.0094	539.8669	0.6063649	0.2635519	550.6046	4.461873	0	860.8222	561.3528	0.4463442	0.282611	553.1868	4.785768	0	21	854	551						Frog_fixed.avi	0
16897	1014	845.7311	541.8608	0.6064534	0.2635897	550.4775	4.450182	0	868.5006	558.2204	0.4465047	0.2827326	553.099	4.778214	0	21	857	550						Frog_fixed.avi	0
16914	1015	851.2964	542.0712	0.6066211	0.2637101	550.6298	4.443757	0	866.6638	557.3264	0.4466341	0.2828299	552.9052	4.771484	0	21	859	550						Frog_fixed.avi	0
16930	1016	853.187	541.7849	0.6068102	0.2638482	550.6048	4.43285	0	857.8702	554.1819	0.4467277	0.2829018	552.9282	4.757423	0	21	856	548						Frog_fixed.avi	0
16947	1017	848.2928	539.2222	0.6069322	0.263963	550.4778	4.424659	0	865.8431	553.3104	0.4469416	0.2829791	552.999	4.765965	0	21	857	546						Frog_fixed.avi	0
16964	1018	854.4807	536.9985	0.6071556	0.2640563	550.4556	4.426742	0	864.6772	557.9351	0.4471112	0.2829885	552.8956	4.737792	0	21	860	547						Frog_fixed.avi	0
16980	1019	849.3768	539.4333	0.6073523	0.2640564	550.4708	4.410475	0	857.3763	552.7964	0.4472377	0.2830018	552.8436	4.734352	0	21	853	546						Frog_fixed.avi	0
16997	1020	849.9433	536.9982	0.6075475	0.2640139	550.4986	4.417212	0	866.702	558.2028	0.4474811	0.2828861	552.9422	4.739231	0	21	858	548						Frog_fixed.avi	0
17014	1021	850.0444	539.2019	0.6077805	0.2638714	550.5601	4.394941	0	862.9371	559.3635	0.4476385	0.2827357	552.7643	4.720436	0	21	856	549						Frog_fixed.avi	0
17030	1022	846.8834	540.4107	0.6079068	0.2638051	550.3544	4.386257	0	862.1991	560.7782	0.4477772	0.282639	552.8942	4.713696	0	21	855	551						Frog_fixed.avi	0
17047	1023	849.3395	539.6768	0.6081365	0.2638459	550.3784	4.390885	0	870.7068	558.5584	0.4480111	0.2827087	552.8239	4.711777	0	21	860	549						Frog_fixed.avi	0
17064	1024	851.4313	538.8005	0.608305	0.2639493	550.4374	4.382926	0	864.574	559.5144	0.4481365	0.2828136	552.7331	4.708632	0	21	858	549						Frog_fixed.avi	0
17080	1025	846.3827	538.2751	0.6084285	0.2641096	550.3267	4.374804	0	857.5784	558.551	0.4482314	0.2830188	552.6894	4.692591	0	21	852	548						Frog_fixed.avi	0
17097	1026	848.8972	545.5648	0.6085592	0.2642617	550.3746	4.369687	0	865.9917	560.8741	0.448409	0.2831246	552.6985	4.696567	0	21	857	553						Frog_fixed.avi	0
17114	1027	848.579	542.7246	0.6087287	0.2644544	550.3951	4.368721	0	867.9511	563.2205	0.4485507	0.2832023	552.7313	4.684217	0	21	858	553						Frog_fixed.avi	0
17130	1028	848.871	537.9324	0.6088452	0.2646567	550.3364	4.364125	0	867.1194	560.8199	0.4486473	0.2833056	552.6622	4.684355	0	21	858	549						Frog_fixed.avi	0
17147	1029	847.611	537.1476	0.6089544	0.2648019	550.2277	4.361383	0	858.9504	562.8428	0.4487347	0.2833574	552.6924	4.684039	0	21	853	550						Frog_fixed.avi	0
17164	1030	849.0158	541.041	0.6091448	0.2648892	550.2203	4.35508	0	867.8399	562.2262	0.4489499	0.2834084	552.5717	4.686625	0	21	858	552						Frog_fixed.avi	0
17180	1031	848.8528	539.9791	0.6092961	0.2649665	550.2235	4.352787	0	868.3785	563.1217	0.4491012	0.2834668	552.619	4.69144	0	21	859	552						Frog_fixed.avi	0
17197	1032	845.3075	540.0079	0.6094263	0.2650383	550.1776	4.348079	0	862.3584	564.1866	0.4491983	0.283487	552.5865	4.679072	0	21	854	552						Frog_fixed.avi	0
17214	1033	849.2813	541.1716	0.6095783	0.2650426	550.2087	4.352363	0	867.6767	558.4218	0.4493674	0.283515	552.424	4.684324	0	21	858	550						Frog_fixed.avi	0
17230	1034	852.8453	541.0604	0.6097246	0.2650572	550.1679	4.337581	0	871.4429	562.1245	0.4495247	0.2834782	552.4626	4.682032	0	21	862	552						Frog_fixed.avi	0
17247	1035	847.7346	541.6125	0.609817	0.2650909	550.0753	4.344269	0	867.7987	563.6741	0.4495903	0.2834734	552.5021	4.687376	0	21	858	553						Frog_fixed.avi	0
17264	1036	844.9857	537.5389	0.6099004	0.2650805	549.9916	4.341275	0	862.3862	562.7933	0.4496512	0.2834653	552.4933	4.690078	0	21	854	550						Frog_fixed.avi	0
17280	1037	847.2452	539.0488	0.6099989	0.26504	549.9989	4.349454	0	865.6838	560.4849	0.4497569	0.2834559	552.2538	4.684165	0	21	856	550						Frog_fixed.avi	0
17297	1038	850.5366	538.2198	0.6101061	0.265006	549.8859	4.343316	0	865.3175	561.1036	0.4498528	0.2834392	552.0697	4.679089	0	21	858	550						Frog_fixed.avi	0
17313	1039	845.5771	540.1057	0.6102026	0.2649701	549.8818	4.338951	0	866.7783	561.3586	0.449962	0.2834436	552.0602	4.689026	0	21	856	551						Frog_fixed.avi	0
17330	1040	849.1075	537.1191	0.6103075	0.2649338	549.8308	4.34028	0	867.605	561.8065	0.4500465	0.2834295	552.2782	4.691171	0	21	858	549						Frog_fixed.avi	0
17347	1041	847.6838	537.9278	0.6104155	0.2648971	549.6672	4.344695	0	868.3436	561.2844	0.4501261	0.2834013	552.3021	4.703386	0	21	858	550						Frog_fixed.avi	0
17363	1042	845.8682	535.9011	0.6105028	0.264865	549.5894	4.34768	0	868.3148	563.011	0.4502473	0.28336	552.0337	4.704077	0	21	857	549						Frog_fixed.avi	0
17380	1043	845.4863	534.7005	0.6106481	0.2648548	549.5703	4.344502	0	866.9408	560.6999	0.450381	0.2833773	551.7447	4.686778	0	21	856	548						Frog_fixed.avi	0
17397	1044	847.9275	536.7116	0.6108434	0.2648487	549.491	4.347382	0	865.2578	561.7164	0.4504941	0.2833919	551.9011	4.687589	0	21	857	549						Frog_fixed.avi	0
17413	1045	847.485	537.136	0.6109816	0.2648867	549.3983	4.340972	0	870.4547	561.2881	0.4506961	0.283448	551.8695	4.69247	0	21	859	549						Frog_fixed.avi	0
17430	1046	844.6295	538.4277	0.6111404	0.2649268	549.36	4.340066	0	865.1537	563.5586	0.4508575	0.2834709	551.6079	4.685562	0	21	855	551						Frog_fixed.avi	0
17447	1047	852.4357	486.6271	0.6111637	0.2645613	549.389	4.343441	0	878.6375	510.3847	0.4510143	0.2831439	551.9026	4.691435	0	22	866	499						Frog_fixed.avi	0
17463	1048	853.5627	472.8162	0.6113026	0.2642947	549.5692	4.333626	0	885.8613	488.206	0.451269	0.2829435	551.6841	4.690231	0	22	870	481						Frog_fixed.avi	0
17480	1049	854.5032	479.9266	0.6114644	0.2643261	549.3198	4.344277	0	876.0729	497.7264	0.4513384	0.2829268	551.566	4.704909	0	22	865	489						Frog_fixed.avi	0
17497	1050	854.6462	474.5273	0.6116135	0.2642389	549.2283	4.34712	0	875.1624	497.7306	0.4513916	0.2827615	551.5075	4.68451	0	22	865	486						Frog_fixed.avi	0
17513	1051	860.5941	476.485	0.6117697	0.2641348	549.1432	4.350538	0	871.7756	499.0715	0.4514445	0.2826017	551.5144	4.68073	0	22	866	488						Frog_fixed.avi	0
17530	1052	859.5753	475.3395	0.6118965	0.2640423	549.1533	4.339595	0	880.1159	500.8404	0.4515778	0.2824986	551.4241	4.677178	0	22	870	488						Frog_fixed.avi	0
17547	1053	857.0367	476.504	0.6119828	0.2639838	549.1094	4.342587	0	881.8244	502.803	0.4516613	0.2824803	551.4265	4.676569	0	22	869	490						Frog_fixed.avi	0
17563	1054	854.6982	473.9678	0.6120383	0.2639661	549.0059	4.343483	0	884.8071	502.6715	0.4517347	0.2824956	551.3015	4.667274	0	22	870	488						Frog_fixed.avi	0
17580	1055	856.499	472.6692	0.6120658	0.2639795	548.9335	4.346263	0	885.1567	502.7975	0.4517764	0.2825567	551.3478	4.670642	0	22	871	488						Frog_fixed.avi	0
17597	1056	858.7401	473.9067	0.612076	0.264001	548.9205	4.340452	0	888.1424	499.3253	0.4517627	0.2826739	551.3508	4.671859	0	22	873	487						Frog_fixed.avi	0
17613	1057	859.9143	473.12	0.612029	0.2640488	548.8894	4.340883	0	883.0681	499.0859	0.4516865	0.282887	551.312	4.669396	0	22	871	486						Frog_fixed.avi	0
17630	1058	862.0511	475.8629	0.6119658	0.2641138	548.9661	4.332134	0	879.2329	498.5652	0.4515827	0.2830728	551.2961	4.669357	0	22	871	487						Frog_fixed.avi	0
17647	1059	862.181	478.469	0.6118663	0.2641896	548.9474	4.331213	0	878.3225	502.2091	0.4514382	0.2831866	551.3516	4.669226	0	22	870	490						Frog_fixed.avi	0
17663	1060	855.6933	479.634	0.6117085	0.2642342	548.9099	4.330621	0	881.1695	501.5814	0.4513499	0.2833733	551.3751	4.648356	0	22	868	491						Frog_fixed.avi	0
17680	1061	857.1841	478.1917	0.6115604	0.264298	548.9001	4.327285	0	880.6431	500.8629	0.4512236	0.2835529	551.2719	4.649168	0	22	869	490						Frog_fixed.avi	0
17697	1062	860.2614	480.9399	0.6114382	0.2643511	548.9937	4.325419	0	874.5287	500.3623	0.4510188	0.28376	551.2263	4.645344	0	22	867	491						Frog_fixed.avi	0
17713	1063	857.1031	482.7602	0.611259	0.2643969	548.8419	4.328133	0	876.9372	503.3188	0.4508827	0.283868	551.3676	4.646468	0	22	867	493						Frog_fixed.avi	0
17730	1064	854.9121	477.9286	0.6110832	0.2644328	548.8591	4.326416	0	881.0406	502.6774	0.4507751	0.2839589	551.3926	4.655745	0	22	868	490						Frog_fixed.avi	0
17747	1065	860.1223	481.7514	0.6109689	0.2643545	549.0018	4.33279	0	877.197	500.4491	0.4506074	0.2839869	551.3653	4.658428	0	22	869	491						Frog_fixed.avi	0
17763	1066	858.9393	481.272	0.6108106	0.2642912	548.9613	4.325528	0	874.7208	501.2597	0.4504209	0.2840141	551.4609	4.64884	0	22	867	491						Frog_fixed.avi	0
17780	1067	856.5436	483.2347	0.6106184	0.2642404	548.9474	4.344243	0	882.2189	501.0673	0.45032	0.2840481	551.4243	4.64623	0	22	869	492						Frog_fixed.avi	0
17797	1068	860.9077	478.1469	0.6104798	0.2642227	549.014	4.350164	0	878.3615	505.4	0.4501648	0.2840731	551.4452	4.648479	0	22	870	492						Frog_fixed.avi	0
17813	1069	860.8182	477.6959	0.610318	0.2641985	548.9708	4.353749	0	874.5868	501.5987	0.4499509	0.2841747	551.5478	4.651018	0	22	868	490						Frog_fixed.avi	0
17830	1070	860.0351	478.9729	0.6101188	0.2642056	548.9954	4.356686	0	885.2195	495.3714	0.4498536	0.2842993	551.5042	4.662605	0	22	873	487						Frog_fixed.avi	0
17847	1071	865.5634	476.771	0.6099597	0.2642024	549.0252	4.359746	0	884.2318	501.44	0.4496798	0.2843441	551.5664	4.655874	0	22	875	489						Frog_fixed.avi	0
17863	1072	861.8845	478.5233	0.6097382	0.2642195	549.0901	4.375531	0	878.3212	496.8171	0.4494342	0.2844715	551.5216	4.674255	0	22	870	488						Frog_fixed.avi	0
17880	1073	862.9435	477.4837	0.6095544	0.264291	548.9822	4.381968	0	888.4161	502.1315	0.4493257	0.2846031	551.5992	4.669671	0	22	876	490						Frog_fixed.avi	0
17896	1074	867.0905	482.2768	0.6093892	0.2643609	549.022	4.380831	0	882.1747	498.9578	0.4491251	0.2847864	551.618	4.680958	0	22	875	491						Frog_fixed.avi	0
17913	1075	857.0557	475.3987	0.6091425	0.2646127	548.9402	4.397168	0	878.9837	500.7609	0.448929	0.2849804	551.6139	4.686013	0	22	868	488						Frog_fixed.avi	0
17930	1076	863.9264	474.0207	0.6090086	0.2648265	549.0704	4.400082	0	888.858	496.898	0.4488094	0.2852943	551.6629	4.684057	0	22	876	485						Frog_fixed.avi	0
17946	1077	862.1318	479.3808	0.6087956	0.2649965	549.1138	4.411747	0	881.7784	498.1905	0.4485796	0.2855026	551.8251	4.703255	0	22	872	489						Frog_fixed.avi	0
17963	1078	859.1605	478.9189	0.6086175	0.2651231	549.0066	4.416952	0	886.0065	498.6276	0.4484305	0.2856209	551.701	4.705896	0	22	873	489						Frog_fixed.avi	0
17980	1079	864.3994	479.1474	0.6085079	0.2652036	549.1442	4.437407	0	890.7889	503.3266	0.4483373	0.2856916	551.6152	4.705998	0	22	878	491						Frog_fixed.avi	0
17996	1080	865.636	481.4906	0.608355	0.265224	549.0439	4.430955	0	887.4111	500.5576	0.4481828	0.2858147	551.7448	4.715632	0	22	877	491						Frog_fixed.avi	0
18013	1081	864.6556	477.5398	0.6081404	0.2652462	548.9097	4.433969	0	885.8956	501.1209	0.4479783	0.2858595	551.7195	4.723232	0	22	875	489						Frog_fixed.avi	0
18030	1082	890.3141	474.9661	0.6079447	0.2651423	549.1412	4.436718	0	913.1176	494.3756	0.4478405	0.2858953	551.7283	4.709582	0	22	902	485						Frog_fixed.avi	0
18046	1083	888.489	472.7316	0.6078725	0.2650809	549.0104	4.45744	0	910.9459	494.9882	0.4477545	0.2858693	551.8622	4.728276	0	22	900	484						Frog_fixed.avi	0
18063	1084	882.4793	472.4917	0.607811	0.2650374	549.0565	4.455262	0	913.4459	494.3377	0.4476978	0.2858251	551.9167	4.737193	0	22	898	483						Frog_fixed.avi	0
18080	1085	885.0599	469.2263	0.6078036	0.2650401	549.0656	4.460009	0	910.9341	492.973	0.4476965	0.2859258	551.9114	4.738865	0	22	898	481						Frog_fixed.avi	0
18096	1086	883.7501	471.6994	0.6078503	0.2650726	548.956	4.460491	0	913.1636	490.9639	0.4477183	0.2860802	551.859	4.745918	0	22	898	481						Frog_fixed.avi	0
18113	1087	888.0914	477.3635	0.6079286	0.265146	549.056	4.45307	0	913.7125	490.327	0.4477702	0.2862062	551.8513	4.751911	0	22	901	484						Frog_fixed.avi	0
18130	1088	887.1911	473.764	0.6080035	0.2653134	549.0867	4.464723	0	909.4435	494.3098	0.4478296	0.2862974	551.7316	4.747012	0	22	898	484						Frog_fixed.avi	0
18146	1089	882.6476	472.7685	0.608079	0.2654856	548.9813	4.464729	0	907.5204	495.0193	0.4479052	0.286393	551.6592	4.742518	0	22	895	484						Frog_fixed.avi	0
18163	1090	878.3525	471.4404	0.6081788	0.2656234	548.8932	4.466278	0	903.0872	493.0163	0.4480019	0.2864647	551.7567	4.742284	0	22	891	482						Frog_fixed.avi	0
18180	1091	882.9448	475.3662	0.6083636	0.2657545	548.9098	4.454519	0	906.8188	497.1007	0.4481747	0.2864967	551.6828	4.74621	0	22	895	486						Frog_fixed.avi	0
18196	1092	881.4053	477.9106	0.6085122	0.2658958	549.0121	4.456957	0	910.3995	496.1289	0.4483284	0.2865499	551.5712	4.759126	0	22	896	487						Frog_fixed.avi	0
18213	1093	879.7173	480.7282	0.6086028	0.2660729	548.8796	4.454213	0	906.0059	497.8072	0.4484154	0.286639	551.5394	4.750666	0	22	893	489						Frog_fixed.avi	0
18230	1094	881.5494	474.0426	0.6087176	0.2662783	548.6846	4.455793	0	896.7665	502.3472	0.4484803	0.2867209	551.5309	4.748555	0	22	889	488						Frog_fixed.avi	0
18246	1095	883.9997	471.9333	0.6088228	0.2664349	548.8189	4.456934	0	902.489	492.6945	0.4485753	0.2868768	551.599	4.751276	0	22	893	482						Frog_fixed.avi	0
18263	1096	888.1628	472.7596	0.6088955	0.2665048	548.8238	4.458485	0	906.9022	494.1349	0.4486513	0.2869163	551.4663	4.7648	0	22	898	483						Frog_fixed.avi	0
18280	1097	891.9904	473.567	0.6089636	0.2665656	548.8372	4.452579	0	906.597	492.7212	0.448696	0.2869901	551.405	4.757387	0	22	899	483						Frog_fixed.avi	0
18296	1098	892.9808	473.0294	0.6090036	0.2666444	548.7953	4.453719	0	910.8965	492.4568	0.4487398	0.2870541	551.3882	4.756869	0	22	902	483						Frog_fixed.avi	0
18313	1099	885.2972	477.6411	0.6090453	0.2666847	548.7201	4.439086	0	911.5756	493.0192	0.4487833	0.2871238	551.3912	4.754346	0	22	898	485						Frog_fixed.avi	0
18330	1100	888.829	477.54	0.6090788	0.266718	548.6339	4.449554	0	910.8764	493.9718	0.4488138	0.2871623	551.2594	4.751625	0	22	900	486						Frog_fixed.avi	0
18346	1101	885.3513	474.882	0.6091118	0.2667169	548.5526	4.437928	0	910.8646	494.0316	0.4488324	0.2871935	551.2182	4.748895	0	22	898	484						Frog_fixed.avi	0
18363	1102	883.9495	478.4909	0.6091363	0.2667	548.465	4.439208	0	909.2397	492.703	0.4488391	0.287189	551.1357	4.763399	0	22	897	486						Frog_fixed.avi	0
18380	1103	885.6658	475.0839	0.609175	0.266678	548.2836	4.432933	0	906.3555	494.6672	0.4488517	0.2871904	551.0775	4.749602	0	22	896	485						Frog_fixed.avi	0
18396	1104	882.1379	478.257	0.6091883	0.2666747	548.1862	4.444459	0	905.3634	498.0999	0.4488495	0.2871958	551.0371	4.745848	0	22	894	488						Frog_fixed.avi	0
18413	1105	884.149	474.3513	0.6092021	0.2667192	548.066	4.433848	0	906.9925	491.9764	0.4488355	0.2872598	550.8644	4.759808	0	22	896	483						Frog_fixed.avi	0
18430	1106	881.9561	474.7363	0.6092107	0.266815	548.0224	4.433784	0	906.1135	499.0401	0.4488157	0.2873177	550.7484	4.752616	0	22	894	487						Frog_fixed.avi	0
18446	1107	883.3558	478.0645	0.6092214	0.2669479	547.8747	4.433261	0	902.6039	499.0985	0.4487945	0.2874448	550.6291	4.757703	0	22	893	489						Frog_fixed.avi	0
18463	1108	881.8469	475.8212	0.609239	0.2671406	547.8183	4.435996	0	903.8588	496.0667	0.4487894	0.2876941	550.5228	4.754497	0	22	893	486						Frog_fixed.avi	0
18479	1109	884.79	474.5337	0.6092736	0.2672999	547.7009	4.437132	0	902.2616	495.0875	0.4487996	0.2878788	550.3619	4.756648	0	22	894	485						Frog_fixed.avi	0
18496	1110	881.782	477.3813	0.609309	0.267421	547.5772	4.443769	0	899.9271	497.5756	0.4488069	0.2879645	550.2964	4.740005	0	22	891	487						Frog_fixed.avi	0
18513	1111	880.3037	477.9216	0.6093466	0.2674783	547.501	4.447675	0	904.7482	497.6372	0.4488224	0.2880036	550.1877	4.749094	0	22	893	488						Frog_fixed.avi	0
18529	1112	880.229	473.618	0.6094096	0.2674484	547.4417	4.447362	0	908.1078	498.5086	0.4488772	0.2879962	549.9583	4.748832	0	22	894	486						Frog_fixed.avi	0
18546	1113	883.9416	477.0441	0.6095191	0.267363	547.2233	4.43857	0	910.5215	495.5011	0.4489381	0.2879713	549.8447	4.751265	0	22	897	486						Frog_fixed.avi	0
18563	1114	886.797	476.4566	0.6096289	0.2673229	547.1509	4.445443	0	910.1897	495.7797	0.4490119	0.2879643	549.7667	4.750664	0	22	898	486						Frog_fixed.avi	0
18579	1115	885.4329	475.4869	0.6097256	0.2672957	547.2439	4.452055	0	912.3121	495.7216	0.4490997	0.2879657	549.8336	4.751989	0	22	899	486						Frog_fixed.avi	0
18596	1116	882.6014	479.722	0.6098344	0.2672953	547.066	4.438146	0	908.8455	498.8962	0.4491583	0.287979	549.8071	4.748147	0	22	896	489						Frog_fixed.avi	0
18613	1117	882.3706	480.7116	0.6099182	0.2673437	546.969	4.442935	0	907.8442	499.0866	0.4492177	0.2880068	549.7402	4.749531	0	22	895	490						Frog_fixed.avi	0
18629	1118	883.057	474.6799	0.6100235	0.2674348	546.881	4.442551	0	909.1871	503.6176	0.4493122	0.2880412	549.5034	4.735537	0	22	896	489						Frog_fixed.avi	0
18646	1119	882.9592	481.6441	0.6101535	0.267507	546.9452	4.446308	0	906.8051	502.1239	0.4494036	0.2880677	549.3134	4.744285	0	22	895	492						Frog_fixed.avi	0
18663	1120	884.6207	480.0594	0.6102918	0.267622	546.8887	4.439888	0	906.9451	501.1753	0.4494828	0.2881207	549.3661	4.743472	0	22	896	491						Frog_fixed.avi	0
18679	1121	880.651	483.0862	0.6103674	0.267758	546.7468	4.430688	0	905.6134	500.6251	0.4495567	0.2881916	549.3764	4.748309	0	22	893	492						Frog_fixed.avi	0
18696	1122	877.2516	479.143	0.610453	0.2679701	546.6381	4.42766	0	904.2087	505.3711	0.4496339	0.2882519	549.4063	4.741477	0	22	891	492						Frog_fixed.avi	0
18713	1123	879.1377	482.076	0.610555	0.2681694	546.6128	4.446587	0	908.6614	496.4951	0.449755	0.2884699	549.3129	4.739467	0	22	894	489						Frog_fixed.avi	0
18729	1124	881.535	480.7584	0.6106678	0.268324	546.6652	4.44399	0	910.1232	495.3839	0.4498302	0.2886018	549.1517	4.751567	0	22	896	488						Frog_fixed.avi	0
18746	1125	884.9075	482.7026	0.610787	0.2684292	546.62	4.439698	0	908.1899	497.6381	0.4498651	0.2886741	549.0408	4.754055	0	22	897	490						Frog_fixed.avi	0
18763	1126	883.5523	483.5739	0.6108254	0.2685601	546.5648	4.437914	0	907.3904	496.7595	0.4498926	0.2887327	548.9963	4.743081	0	22	895	490						Frog_fixed.avi	0
18779	1127	881.8641	479.3235	0.6108568	0.2686498	546.4661	4.432811	0	907.5385	496.6175	0.4498992	0.2888095	548.9141	4.743749	0	22	895	488						Frog_fixed.avi	0
18796	1128	884.7993	478.0826	0.6108545	0.2687117	546.4578	4.42851	0	908.9422	497.9181	0.4498866	0.2888742	548.8644	4.745644	0	22	897	488						Frog_fixed.avi	0
18812	1129	884.4218	477.0925	0.610823	0.2687599	546.3715	4.437058	0	913.0024	501.7432	0.4498569	0.2889459	548.7997	4.749014	0	22	899	489						Frog_fixed.avi	0
18829	1130	882.6953	478.6681	0.6107448	0.2687765	546.2069	4.443746	0	906.0347	504.7368	0.4497778	0.2890114	548.6356	4.737563	0	22	894	492						Frog_fixed.avi	0
18846	1131	881.4682	481.4297	0.6106486	0.2688063	546.059	4.440874	0	902.8733	501.8256	0.449639	0.2891384	548.4913	4.750007	0	22	892	492						Frog_fixed.avi	0
18862	1132	877.457	481.2037	0.6105404	0.2688284	545.9849	4.440481	0	903.6858	497.2674	0.4495042	0.2892796	548.6656	4.748737	0	22	891	489						Frog_fixed.avi	0
18879	1133	877.5392	483.0303	0.6105178	0.2689622	545.9967	4.444242	0	902.9074	500.3719	0.4494781	0.2894461	548.691	4.743704	0	22	890	492						Frog_fixed.avi	0
18896	1134	748.4471	607.5847	0.6111767	0.2701684	545.9106	4.440326	0	769.9519	619.0121	0.4506291	0.2904763	548.2241	4.745609	0	23	759	613						Frog_fixed.avi	0
18912	1135	662.6008	757.7193	0.6117816	0.271643	545.6652	4.41842	0	666.6302	765.5034	0.4516699	0.2920882	547.6592	4.767937	0	23	665	762						Frog_fixed.avi	0
18929	1136	654.7052	757.1019	0.6119881	0.2720424	545.6765	4.434223	0	680.1675	772.0145	0.4515221	0.2924243	547.9074	4.745871	0	23	667	765						Frog_fixed.avi	0
18946	1137	650.1952	777.2724	0.6120284	0.2721419	545.5858	4.406362	0	673.6435	789.7986	0.4514243	0.2925713	547.7925	4.725524	0	23	662	784						Frog_fixed.avi	0
18962	1138	649.191	769.3237	0.6120854	0.2722316	545.5734	4.412557	0	678.4642	781.2214	0.4514067	0.292641	547.6917	4.726414	0	23	664	775						Frog_fixed.avi	0
18979	1139	650.9376	774.2854	0.6121607	0.2722569	545.5042	4.405606	0	679.0835	782.5533	0.4514027	0.2926718	547.6474	4.722146	0	23	665	778						Frog_fixed.avi	0
18996	1140	650.7667	774.449	0.6122199	0.2722941	545.4856	4.398237	0	678.1368	783.2197	0.4513961	0.2927182	547.5556	4.711924	0	23	664	779						Frog_fixed.avi	0
19012	1141	649.7021	772.4063	0.6122772	0.2723218	545.48	4.393837	0	678.514	782.1359	0.4513966	0.2927279	547.4893	4.7138	0	23	664	777						Frog_fixed.avi	0
19029	1142	649.7725	773.0496	0.6123433	0.2723212	545.4478	4.393731	0	680.3555	782.5668	0.4514015	0.2927153	547.4341	4.709291	0	23	665	778						Frog_fixed.avi	0
19046	1143	652.7502	772.9672	0.6123767	0.2723154	545.436	4.389656	0	677.0936	784.6986	0.4514056	0.2927022	547.3682	4.705795	0	23	665	779						Frog_fixed.avi	0
19062	1144	655.028	774.5309	0.6124352	0.2723415	545.2796	4.386181	0	677.8204	783.3449	0.4514258	0.2927597	547.2944	4.707678	0	23	666	779						Frog_fixed.avi	0
19079	1145	659.1208	776.8951	0.6125003	0.272435	545.3308	4.3873	0	678.3371	783.1324	0.4514662	0.2928709	547.2894	4.7038	0	23	669	780						Frog_fixed.avi	0
19096	1146	655.479	774.6536	0.6125457	0.2725789	545.2889	4.384423	0	680.0167	786.5485	0.4515227	0.2929603	547.2374	4.71058	0	23	668	781						Frog_fixed.avi	0
19112	1147	653.7263	771.5039	0.61259	0.2727472	545.1794	4.383174	0	680.3444	785.463	0.4515851	0.2930904	547.2203	4.699916	0	23	667	778						Frog_fixed.avi	0
19129	1148	655.6206	773.2737	0.6126383	0.2728533	545.131	4.380475	0	677.5236	787.2905	0.4516159	0.2931664	547.3118	4.706237	0	23	667	780						Frog_fixed.avi	0
19146	1149	654.3228	768.813	0.6126962	0.2729492	545.2343	4.394041	0	675.7601	784.8966	0.4516624	0.293201	547.4195	4.710974	0	23	665	777						Frog_fixed.avi	0
19162	1150	656.4611	770.3464	0.6127647	0.2729984	545.1173	4.381122	0	676.1576	786.235	0.4516976	0.2931983	547.4146	4.710741	0	23	666	778						Frog_fixed.avi	0
19179	1151	658.2399	772.0499	0.6128064	0.2730271	545.1528	4.378822	0	673.6891	785.5792	0.4517112	0.2931906	547.3989	4.713523	0	23	666	779						Frog_fixed.avi	0
19196	1152	660.0357	773.8036	0.6128128	0.2730493	545.1569	4.37511	0	673.0948	785.6641	0.4517189	0.2931777	547.3857	4.702949	0	23	667	780						Frog_fixed.avi	0
19212	1153	657.6367	778.6547	0.6127684	0.2731322	545.2704	4.370048	0	674.5481	784.1028	0.4516973	0.2931978	547.3908	4.709642	0	23	666	781						Frog_fixed.avi	0
19229	1154	656.4124	778.3759	0.612705	0.2732072	545.1733	4.370444	0	675.257	787.9857	0.451657	0.2932321	547.389	4.711325	0	23	666	783						Frog_fixed.avi	0
19246	1155	656.1285	773.5468	0.6126158	0.2733121	545.1268	4.369188	0	674.6699	783.6505	0.4515616	0.2933368	547.1838	4.695998	0	23	665	779						Frog_fixed.avi	0
19262	1156	661.8479	778.8524	0.6125231	0.273361	545.1959	4.366019	0	671.481	781.5268	0.4514057	0.293436	546.9855	4.695882	0	23	667	780						Frog_fixed.avi	0
19279	1157	662.187	776.6744	0.6123447	0.2734433	545.0853	4.361333	0	678.5853	782.555	0.4512796	0.2935246	547.188	4.697146	0	23	670	780						Frog_fixed.avi	0
19296	1158	659.8123	772.2369	0.6121309	0.2735413	545.0852	4.355817	0	671.9518	781.7798	0.451071	0.2936761	547.1696	4.692374	0	23	666	777						Frog_fixed.avi	0
19312	1159	659.7366	774.6183	0.6119703	0.2736593	545.1442	4.344546	0	676.751	786.4512	0.4508888	0.2937508	547.0711	4.692248	0	23	668	781						Frog_fixed.avi	0
19329	1160	605.371	797.4794	0.6121159	0.2739966	545.1547	4.353156	0	615.3726	801.3992	0.4512364	0.2942205	547.3002	4.67728	0	24	610	799						Frog_fixed.avi	0
19346	1161	548.7455	852.3893	0.6123265	0.2745518	545.0748	4.320357	0	548.758	863.3916	0.4516994	0.2948101	547.1462	4.679917	0	24	549	858						Frog_fixed.avi	0
19362	1162	546.1377	851.5632	0.6122315	0.2746812	545.013	4.316711	0	558.0015	850.4172	0.4514323	0.2950285	546.8966	4.656097	0	24	552	851						Frog_fixed.avi	0
19379	1163	543.233	853.1157	0.6120484	0.2747371	545.1047	4.313802	0	559.0003	856.6215	0.4512594	0.2951306	547.0758	4.639849	0	24	551	855						Frog_fixed.avi	0
19395	1164	544.9429	857.1433	0.6118691	0.2747895	545.0883	4.304052	0	555.9606	855.2859	0.4510112	0.2952417	546.9894	4.633634	0	24	550	856						Frog_fixed.avi	0
19412	1165	540.0223	858.5607	0.6116726	0.2748379	545.0917	4.294222	0	557.6731	861.1343	0.4508345	0.295285	546.9531	4.618272	0	24	549	860						Frog_fixed.avi	0
19429	1166	550.4003	862.8354	0.6115212	0.2748688	545.076	4.283057	0	556.3554	857.7105	0.4505847	0.2954326	546.9873	4.606569	0	24	553	860						Frog_fixed.avi	0
19445	1167	542.9314	859.4555	0.6112513	0.2749422	544.8835	4.274238	0	562.3785	860.5604	0.4503708	0.295526	546.7888	4.592546	0	24	553	860						Frog_fixed.avi	0
19462	1168	547.6225	860.735	0.6110339	0.2750497	545.0836	4.270028	0	553.1982	862.2531	0.4500406	0.2956184	546.771	4.585192	0	24	550	861						Frog_fixed.avi	0
19479	1169	541.4955	856.0506	0.6106718	0.2751957	544.9966	4.268515	0	560.9251	857.5452	0.4497371	0.2958852	546.6443	4.582613	0	24	551	857						Frog_fixed.avi	0
19495	1170	543.059	855.9587	0.6102853	0.2753309	544.8102	4.246754	0	560.2181	860.0075	0.4493386	0.2960931	546.5964	4.563927	0	24	552	858						Frog_fixed.avi	0
19512	1171	543.9196	858.4374	0.6098442	0.2754575	544.8427	4.247728	0	559.9125	860.9531	0.4488874	0.2963426	546.4557	4.553294	0	24	552	860						Frog_fixed.avi	0
19529	1172	544.7089	856.6689	0.609334	0.2755461	544.8016	4.247242	0	559.852	857.2966	0.4483407	0.2966403	546.4637	4.54917	0	24	552	857						Frog_fixed.avi	0
19545	1173	544.2728	860.4431	0.6087819	0.2755589	544.7047	4.234519	0	556.6849	856.8293	0.447752	0.2968222	546.351	4.543747	0	24	550	859						Frog_fixed.avi	0
19562	1174	545.7876	858.8162	0.6082245	0.2754409	544.6158	4.233869	0	556.4194	858.8906	0.4471514	0.2968847	546.3011	4.5311	0	24	551	859						Frog_fixed.avi	0
19579	1175	548.2773	856.3148	0.6076625	0.2753504	544.5483	4.231834	0	555.7656	859.924	0.4465591	0.2969394	546.373	4.524644	0	24	552	858						Frog_fixed.avi	0
19595	1176	545.6827	858.6286	0.6070987	0.2752737	544.5334	4.229362	0	557.4468	860.6212	0.4460187	0.297058	546.3188	4.522349	0	24	552	860						Frog_fixed.avi	0
19612	1177	542.9014	859.0925	0.6065832	0.2752391	544.4299	4.225459	0	560.1379	864.0499	0.4455184	0.2971776	546.3081	4.516608	0	24	552	862						Frog_fixed.avi	0
19629	1178	545.4103	858.7591	0.6061391	0.2752585	544.2359	4.22354	0	559.5	858.6797	0.4450459	0.2973674	546.3032	4.51707	0	24	552	859						Frog_fixed.avi	0
19645	1179	545.5561	856.7841	0.6057272	0.2752821	544.2582	4.224806	0	556.2918	860.4318	0.4446118	0.2975336	546.2247	4.512453	0	24	551	859						Frog_fixed.avi	0
19662	1180	545.0139	857.7741	0.6053635	0.2752835	544.2425	4.231876	0	557.261	861.2446	0.4442375	0.2976526	545.9391	4.511446	0	24	551	860						Frog_fixed.avi	0
19679	1181	537.3033	856.5405	0.6050051	0.2752938	544.0586	4.22611	0	558.7953	861.1792	0.4439347	0.2977863	545.9153	4.519921	0	24	548	859						Frog_fixed.avi	0
19695	1182	513.7181	876.9069	0.604941	0.2754219	544.0207	4.228741	0	526.2715	879.0453	0.4439519	0.298022	545.8161	4.515907	0	24	520	878						Frog_fixed.avi	0
19712	1183	515.3698	880.1931	0.6048015	0.2755133	544.0142	4.228107	0	534.9348	878.0748	0.443745	0.2982495	545.8208	4.537292	0	24	525	879						Frog_fixed.avi	0
19729	1184	515.1454	880.5854	0.6046924	0.2755286	543.9227	4.237372	0	533.4019	879.6347	0.4436601	0.29836	545.9288	4.528778	0	24	524	880						Frog_fixed.avi	0
19745	1185	512.6749	885.4463	0.6046302	0.2756053	543.9692	4.242909	0	532.0873	877.1068	0.4435892	0.2985179	545.9821	4.535854	0	24	522	881						Frog_fixed.avi	0
19762	1186	515.1364	885.3231	0.6046613	0.2756574	543.8116	4.243634	0	527.2823	878.3488	0.4435775	0.2986172	545.8911	4.541353	0	24	521	882						Frog_fixed.avi	0
19779	1187	517.0199	883.9063	0.6047187	0.2757736	543.8136	4.240903	0	531.8176	880.27	0.4436513	0.2987	545.8122	4.540527	0	24	524	882						Frog_fixed.avi	0
19795	1188	516.483	882.2508	0.6048182	0.2759115	543.8602	4.238387	0	530.7375	876.6665	0.4437369	0.2987701	545.6867	4.547562	0	24	524	879						Frog_fixed.avi	0
19812	1189	514.4842	880.1362	0.6049389	0.2760487	543.8339	4.246499	0	533.8342	882.1178	0.4438705	0.2987855	545.5944	4.554505	0	24	524	881						Frog_fixed.avi	0
19829	1190	517.0634	879.1632	0.6050879	0.2761939	543.6747	4.242085	0	526.8197	880.735	0.4439944	0.298795	545.7316	4.548433	0	24	522	880						Frog_fixed.avi	0
19845	1191	511.6664	879.5906	0.6052947	0.2762875	543.7383	4.251649	0	531.8634	876.1791	0.4442096	0.2988634	545.6406	4.561235	0	24	522	878						Frog_fixed.avi	0
19862	1192	514.287	881.9787	0.6054881	0.276389	543.7666	4.255147	0	531.2921	882.5599	0.4444153	0.2987939	545.5731	4.558018	0	24	523	882						Frog_fixed.avi	0
19879	1193	511.4209	886.365	0.6057348	0.2764335	543.7172	4.257782	0	529.6624	879.1584	0.4446468	0.2987707	545.6366	4.545766	0	24	521	883						Frog_fixed.avi	0
19895	1194	511.9221	883.8519	0.6059615	0.2765483	543.6607	4.255682	0	529.593	877.1981	0.4448872	0.2987047	545.5237	4.548362	0	24	521	881						Frog_fixed.avi	0
19912	1195	511.8748	881.2046	0.6062734	0.2765287	543.65	4.24962	0	530.7107	878.908	0.4451613	0.298551	545.5735	4.546931	0	24	521	880						Frog_fixed.avi	0
19929	1196	512.1365	883.9144	0.6065396	0.2765718	543.4293	4.259395	0	526.8494	877.4627	0.4454172	0.2983788	545.5115	4.540627	0	24	519	881						Frog_fixed.avi	0
19945	1197	513.9985	884.1935	0.6068935	0.276584	543.6473	4.24556	0	530.2302	876.9491	0.4457537	0.2981925	545.4337	4.539622	0	24	522	881						Frog_fixed.avi	0
19962	1198	510.8175	881.999	0.607241	0.276594	543.5267	4.242086	0	527.2004	880.4616	0.446062	0.2979304	545.4248	4.535786	0	24	519	881						Frog_fixed.avi	0
19978	1199	509.9865	880.4451	0.6075758	0.2767021	543.3952	4.242854	0	525.689	874.4625	0.4463893	0.2978265	545.3913	4.532178	0	24	518	877						Frog_fixed.avi	0
19995	1200	515.3027	881.5256	0.6079456	0.276861	543.3651	4.237854	0	530.914	878.8009	0.4467658	0.2976954	545.2308	4.519174	0	24	523	880						Frog_fixed.avi	0
20012	1201	511.6205	883.3427	0.6082804	0.2770329	543.4257	4.240118	0	531.1691	877.8408	0.4470657	0.2976493	545.1664	4.523849	0	24	521	881						Frog_fixed.avi	0
20028	1202	513.0034	883.8399	0.6085557	0.277176	543.3096	4.24022	0	528.7288	878.215	0.4473089	0.2976271	545.114	4.521929	0	24	521	881						Frog_fixed.avi	0
20045	1203	542.3541	886.7759	0.6085624	0.2773989	543.114	4.236387	0	559.7185	881.6678	0.4473507	0.2976653	545.047	4.512011	0	24	551	884						Frog_fixed.avi	0
20062	1204	539.5963	885.0489	0.6088325	0.2776339	543.3077	4.229026	0	556.5051	883.903	0.4475766	0.2977553	544.8902	4.49845	0	24	548	884						Frog_fixed.avi	0
20078	1205	538.1265	885.2206	0.6089871	0.2777812	543.1218	4.217763	0	557.3168	882.362	0.4477445	0.2978299	544.8845	4.498775	0	24	548	884						Frog_fixed.avi	0
20095	1206	538.7675	887.1418	0.6091601	0.277862	543.0652	4.212586	0	553.2511	885.3174	0.4478383	0.2978186	544.9336	4.487432	0	24	546	886						Frog_fixed.avi	0
20112	1207	541.4409	885.0523	0.609324	0.2778588	542.9871	4.220852	0	554.9575	885.0365	0.4479738	0.2977673	544.6733	4.49304	0	24	548	885						Frog_fixed.avi	0
20128	1208	538.5859	886.8244	0.6094561	0.277841	542.9843	4.21032	0	557.9475	883.9733	0.4481145	0.2977837	544.6385	4.477138	0	24	548	885						Frog_fixed.avi	0
20145	1209	537.7697	889.8811	0.6095662	0.2778637	542.8817	4.211305	0	556.4017	883.1979	0.4482249	0.2978236	544.7454	4.472388	0	24	547	887						Frog_fixed.avi	0
20162	1210	541.8684	887.7451	0.609712	0.277884	542.7975	4.20586	0	549.0333	885.5611	0.4483254	0.2978234	544.8549	4.468653	0	24	545	887						Frog_fixed.avi	0
20178	1211	541.2581	887.1959	0.6098631	0.2779005	542.8743	4.196477	0	555.6874	884.4485	0.4485015	0.2978552	544.6771	4.455403	0	24	548	886						Frog_fixed.avi	0
20195	1212	538.1729	887.968	0.6100162	0.2778777	542.8984	4.182692	0	555.3185	886.0159	0.4486742	0.2978382	544.7462	4.441217	0	24	547	887						Frog_fixed.avi	0
20212	1213	542.1288	888.7559	0.610245	0.2778586	542.8117	4.173884	0	549.4999	885.8677	0.4488501	0.2977383	544.8937	4.4363	0	24	546	887						Frog_fixed.avi	0
20228	1214	539.1328	884.0373	0.6105033	0.2778378	542.8828	4.168003	0	554.0856	884.2756	0.4491659	0.2976767	544.8757	4.421963	0	24	547	884						Frog_fixed.avi	0
20245	1215	543.0059	888.2322	0.6108903	0.2778467	542.9329	4.158688	0	551.7838	885.1717	0.4494921	0.297599	544.7837	4.419655	0	24	547	887						Frog_fixed.avi	0
20262	1216	540.7803	887.7643	0.6113363	0.2778843	542.949	4.147514	0	550.2305	886.9709	0.4499216	0.2975359	544.7977	4.410949	0	24	546	887						Frog_fixed.avi	0
20278	1217	538.7424	889.4304	0.6118192	0.2779719	543.1005	4.135247	0	549.9906	884.7278	0.4504296	0.297471	544.8036	4.398895	0	24	544	887						Frog_fixed.avi	0
20295	1218	540.8614	888.4473	0.6124176	0.2780438	543.0175	4.13264	0	549.5046	887.402	0.4510181	0.2973786	544.9163	4.392365	0	24	545	888						Frog_fixed.avi	0
20312	1219	540.2473	891.2975	0.6130674	0.2780416	543.0272	4.113874	0	553.4807	887.4117	0.4516792	0.2971877	544.914	4.379671	0	24	547	889						Frog_fixed.avi	0
20328	1220	538.6821	887.5813	0.6137597	0.2780582	543.2526	4.112308	0	547.8419	887.9991	0.4522933	0.2969792	545.0296	4.377385	0	24	543	888						Frog_fixed.avi	0
20345	1221	538.3505	890.9119	0.6144421	0.2780432	543.1823	4.095674	0	551.6147	885.2223	0.4530203	0.2967676	544.987	4.360505	0	24	545	888						Frog_fixed.avi	0
20362	1222	540.5787	888.0048	0.615142	0.2780569	543.3284	4.091455	0	552.8904	885.5484	0.4536927	0.2964849	545.0228	4.35752	0	24	547	887						Frog_fixed.avi	0
20378	1223	538.5537	885.2865	0.6157928	0.2780391	543.4056	4.082877	0	548.0748	886.5835	0.4543245	0.2961799	545.1635	4.350206	0	24	543	886						Frog_fixed.avi	0
20395	1224	541.9023	888.3773	0.6164386	0.2779545	543.4435	4.080033	0	551.6461	884.4296	0.4549883	0.2958804	545.1842	4.335935	0	24	547	886						Frog_fixed.avi	0
20412	1225	540.3303	883.7853	0.6170247	0.2778424	543.6356	4.071095	0	553.0239	887.6927	0.4555755	0.2955008	545.2261	4.330872	0	24	547	886						Frog_fixed.avi	0
20428	1226	543.4957	889.0056	0.6174731	0.2775078	543.6936	4.060018	0	555.7111	889.5594	0.4560586	0.2950716	545.3126	4.331536	0	24	550	889						Frog_fixed.avi	0
20445	1227	653.4794	785.1088	0.6168507	0.2763768	543.812	4.069538	0	677.6327	794.0193	0.4557399	0.293679	545.67	4.344808	0	25	666	790						Frog_fixed.avi	0
20462	1228	746.1395	660.1441	0.6161568	0.27486	544.4977	4.07603	0	771.6644	673.201	0.4554267	0.291943	546.3284	4.297585	0	25	759	667						Frog_fixed.avi	0
20478	1229	766.1051	604.6786	0.6163223	0.2740436	544.6086	4.064676	0	787.7045	616.594	0.4555876	0.2912193	546.3214	4.300573	0	25	777	611						Frog_fixed.avi	0
20495	1230	775.3303	603.8975	0.6166339	0.2738734	544.7123	4.06149	0	791.6956	614.408	0.4557807	0.2910002	546.5901	4.306822	0	25	784	609						Frog_fixed.avi	0
20511	1231	775.4052	601.2708	0.6168791	0.2734944	545.1516	4.061483	0	784.399	616.1111	0.4558986	0.2906014	546.6807	4.296618	0	25	780	609						Frog_fixed.avi	0
20528	1232	778.0419	604.7045	0.6169384	0.2730996	545.3989	4.069603	0	785.1241	616.7402	0.4559569	0.2902873	547.0201	4.287025	0	25	782	611						Frog_fixed.avi	0
20545	1233	776.0736	604.6406	0.6169149	0.2727589	545.6473	4.06249	0	786.6312	622.4409	0.4559729	0.2899808	547.2254	4.28828	0	25	781	614						Frog_fixed.avi	0
20561	1234	775.73	603.8728	0.6167732	0.2724142	546.0969	4.066172	0	780.4194	624.1985	0.4558007	0.2897806	547.6172	4.28575	0	25	778	614						Frog_fixed.avi	0
20578	1235	777.0136	600.0562	0.6164769	0.272199	546.2785	4.065155	0	784.6851	623.8868	0.4555629	0.2896861	547.9283	4.292109	0	25	781	612						Frog_fixed.avi	0
20595	1236	777.8235	603.1318	0.6160337	0.2719963	546.5852	4.056866	0	782.2409	619.571	0.455137	0.2896596	548.1885	4.285487	0	25	780	611						Frog_fixed.avi	0
20611	1237	777.1633	604.2648	0.6154599	0.2717627	546.9826	4.066316	0	783.3503	622.155	0.4546329	0.2896737	548.5519	4.282856	0	25	780	613						Frog_fixed.avi	0
20628	1238	776.4505	602.8514	0.6147767	0.2716785	547.2413	4.071633	0	778.201	624.5747	0.4539698	0.2898263	549.087	4.284709	0	25	777	614						Frog_fixed.avi	0
20645	1239	806.7097	569.1439	0.6136925	0.2713283	547.632	4.07754	0	818.1754	600.3406	0.4531547	0.2898256	549.5952	4.313	0	26	812	585						Frog_fixed.avi	0
20661	1240	840.0082	537.9898	0.6123734	0.2709621	548.1608	4.066288	0	854.6595	554.9995	0.4520937	0.2898801	550.1375	4.265244	0	26	847	546						Frog_fixed.avi	0
20678	1241	842.7219	539.6234	0.6114251	0.2709312	548.524	4.084561	0	854.9708	554.8038	0.4511388	0.2903257	550.3417	4.301533	0	26	849	547						Frog_fixed.avi	0
20695	1242	849.5682	536.2183	0.6104547	0.2708279	548.7964	4.06776	0	856.5594	555.2269	0.450161	0.2906312	550.5981	4.302268	0	26	853	546						Frog_fixed.avi	0
20711	1243	849.5734	533.7181	0.6094219	0.2706929	549.0725	4.070646	0	858.3423	553.9164	0.4491882	0.2909481	550.8387	4.295695	0	26	854	544						Frog_fixed.avi	0
20728	1244	850.528	530.5304	0.6084031	0.2704853	549.3456	4.066214	0	862.1294	550.4739	0.4482369	0.2911516	551.2941	4.291419	0	26	856	541						Frog_fixed.avi	0
20745	1245	846.9342	538.5605	0.6073532	0.2700031	549.7067	4.081455	0	865.1275	550.6579	0.4472857	0.2912037	551.7565	4.298541	0	26	856	545						Frog_fixed.avi	0
20761	1246	847.8822	533.5618	0.6063501	0.2696104	549.9881	4.079604	0	862.4698	553.2316	0.4463272	0.2911984	552.0308	4.306438	0	26	855	543						Frog_fixed.avi	0
20778	1247	850.8732	531.0489	0.6053566	0.2690451	550.2073	4.090688	0	860.4315	551.772	0.4453954	0.2912008	552.1856	4.308371	0	26	856	541						Frog_fixed.avi	0
20795	1248	855.6151	534.2877	0.6044175	0.2685444	550.4791	4.075713	0	865.9717	553.1152	0.4445455	0.2912362	552.5694	4.318272	0	26	861	544						Frog_fixed.avi	0
20811	1249	854.5359	533.1805	0.6034582	0.2681433	550.6486	4.094871	0	865.7026	556.0186	0.4436695	0.2913003	552.9246	4.328773	0	26	860	545						Frog_fixed.avi	0
20828	1250	848.7902	534.8348	0.6025183	0.2676857	550.7391	4.082579	0	861.3201	554.5684	0.442779	0.2913772	553.1068	4.33133	0	26	855	545						Frog_fixed.avi	0
20845	1251	853.7039	526.5399	0.601635	0.2672639	551.0225	4.093348	0	867.1705	558.4248	0.4419924	0.2913557	553.3969	4.349832	0	26	860	542						Frog_fixed.avi	0
20861	1252	852.8253	533.1454	0.6007588	0.2666725	551.2478	4.085728	0	867.0245	556.9014	0.441175	0.2913521	553.3854	4.350831	0	26	860	545						Frog_fixed.avi	0
20878	1253	853.418	526.7322	0.5999082	0.2662021	551.3912	4.105677	0	866.5615	557.8041	0.4403877	0.2913974	553.7369	4.364741	0	26	860	542						Frog_fixed.avi	0
20895	1254	858.0814	526.2491	0.5991139	0.2657737	551.437	4.104835	0	866.6896	555.66	0.4396386	0.2914062	553.7504	4.331237	0	26	862	541						Frog_fixed.avi	0
20911	1255	857.7834	530.3289	0.5983752	0.2652723	551.6213	4.10123	0	872.0558	553.1689	0.4389661	0.2914889	554.0543	4.352784	0	26	865	542						Frog_fixed.avi	0
20928	1256	858.9674	522.9644	0.5976632	0.2649072	551.66	4.094114	0	872.1006	552.6104	0.4383374	0.2915866	554.0621	4.349175	0	26	866	538						Frog_fixed.avi	0
20944	1257	854.7759	526.8029	0.5969669	0.2644973	551.6847	4.095968	0	872.2102	547.337	0.4377048	0.291642	554.1871	4.360803	0	26	863	537						Frog_fixed.avi	0
20961	1258	859.3155	523.905	0.596379	0.2641493	551.7964	4.103101	0	868.2543	550.4643	0.4371001	0.2917291	554.2904	4.364717	0	26	864	537						Frog_fixed.avi	0
20978	1259	862.638	524.0594	0.5958451	0.2638137	551.9175	4.10773	0	871.7662	543.7517	0.4365901	0.2917896	554.3071	4.358768	0	26	867	534						Frog_fixed.avi	0
20994	1260	865.2762	526.6104	0.5953206	0.2634907	551.9257	4.11773	0	870.0344	546.8378	0.4361232	0.2918811	554.4543	4.366902	0	26	868	537						Frog_fixed.avi	0
21011	1261	865.4158	521.9526	0.5948261	0.2633295	551.9358	4.121312	0	872.8309	551.9848	0.4356808	0.2919651	554.5682	4.383756	0	26	869	537						Frog_fixed.avi	0
21028	1262	865.4998	524.7801	0.5943694	0.2631186	551.9195	4.114319	0	877.6384	553.4044	0.4352912	0.2920063	554.6234	4.394411	0	27	872	539						Frog_fixed.avi	0
21044	1263	891.7385	496.4245	0.5936673	0.2626788	552.0657	4.13989	0	911.8875	514.8892	0.4347675	0.291928	554.8506	4.391559	0	27	902	506						Frog_fixed.avi	0
21061	1264	895.3165	481.1922	0.5933014	0.2624652	552.0011	4.141997	0	906.1667	505.9328	0.4344458	0.2919028	554.562	4.408919	0	27	901	494						Frog_fixed.avi	0
21078	1265	893.1271	488.4295	0.5929947	0.2623759	551.8118	4.149093	0	909.082	511.8875	0.4341282	0.2919762	554.6214	4.416024	0	27	901	500						Frog_fixed.avi	0
21094	1266	897.1437	484.0053	0.592813	0.2622506	551.9117	4.156713	0	911.0856	511.6055	0.4338711	0.2919362	554.5998	4.423822	0	27	904	498						Frog_fixed.avi	0
21111	1267	893.9053	487.8168	0.5926008	0.2620795	551.7161	4.159936	0	910.0129	509.6552	0.4336626	0.2919625	554.5556	4.433456	0	27	902	499						Frog_fixed.avi	0
21128	1268	895.4285	489.2895	0.592494	0.261922	551.5708	4.155035	0	907.2999	511.2907	0.4335288	0.2919099	554.3171	4.426993	0	27	901	500						Frog_fixed.avi	0
21144	1269	899.5101	485.223	0.5924747	0.2618145	551.555	4.180315	0	907.4824	511.9949	0.4334797	0.2918823	554.2758	4.442698	0	27	903	499						Frog_fixed.avi	0
21161	1270	899.4751	483.7404	0.5924922	0.2617663	551.4728	4.179447	0	911.5664	509.7057	0.4334769	0.2918901	554.2403	4.457454	0	27	906	497						Frog_fixed.avi	0
21178	1271	895.1661	483.527	0.5925319	0.2617514	551.3912	4.18532	0	909.3677	510.2394	0.4335068	0.291929	554.1034	4.447082	0	27	902	497						Frog_fixed.avi	0
21194	1272	894.7071	485.0235	0.5926216	0.2617715	551.3366	4.188649	0	907.6389	509.4976	0.4335575	0.2920103	554.0242	4.463284	0	27	901	497						Frog_fixed.avi	0
21211	1273	898.6545	487.8418	0.5927612	0.2618152	551.1258	4.199596	0	901.5988	513.314	0.433621	0.2920939	554.0006	4.482738	0	27	900	501						Frog_fixed.avi	0
21228	1274	900.2589	489.7106	0.592922	0.2619022	551.1904	4.195816	0	906.9052	513.7704	0.4337894	0.2922196	553.8607	4.488641	0	27	904	502						Frog_fixed.avi	0
21244	1275	893.0909	493.1436	0.5930641	0.2620458	550.9326	4.18517	0	911.7097	515.2165	0.4339771	0.2923224	553.818	4.488073	0	27	902	504						Frog_fixed.avi	0
21261	1276	894.9274	487.7971	0.5932696	0.2621717	550.8695	4.190825	0	902.8455	508.2695	0.434078	0.2924638	553.8216	4.49708	0	27	899	498						Frog_fixed.avi	0
21278	1277	893.5885	487.1433	0.5934917	0.2622366	551.0156	4.201	0	905.9083	505.8164	0.4343157	0.2924834	553.6243	4.494573	0	27	900	496						Frog_fixed.avi	0
21294	1278	894.7119	488.0307	0.5937217	0.2623263	550.7864	4.214981	0	906.7957	512.2344	0.4345343	0.29242	553.7471	4.497493	0	27	901	500						Frog_fixed.avi	0
21311	1279	895.9988	483.7514	0.5939998	0.2624028	550.7908	4.208794	0	902.6051	508.5739	0.4347454	0.2924771	553.4727	4.490499	0	27	899	496						Frog_fixed.avi	0
21328	1280	893.4606	485.6825	0.5942516	0.262517	550.8016	4.204907	0	906.6982	510.295	0.4350243	0.2924114	553.714	4.504579	0	27	900	498						Frog_fixed.avi	0
21344	1281	888.936	485.8145	0.5945061	0.2625613	550.8788	4.220214	0	904.1462	510.835	0.43527	0.2923235	553.3839	4.493551	0	27	897	498						Frog_fixed.avi	0
21361	1282	893.8087	487.5323	0.5947723	0.2625635	550.7998	4.215883	0	905.0192	513.4438	0.4355194	0.2922141	553.6553	4.500205	0	27	899	500						Frog_fixed.avi	0
21378	1283	893.728	486.2015	0.5950208	0.2626069	550.7615	4.231066	0	903.2112	514.5893	0.4357359	0.2921479	553.4139	4.496298	0	27	898	500						Frog_fixed.avi	0
21394	1284	894.8672	488.1165	0.5952208	0.2626348	550.838	4.22705	0	906.9733	513.6984	0.4359703	0.2921765	553.6355	4.504265	0	27	901	501						Frog_fixed.avi	0
21411	1285	896.2445	489.5145	0.5954299	0.2627349	550.9745	4.232151	0	901.8079	512.4468	0.4361397	0.292215	553.5743	4.486959	0	27	899	501						Frog_fixed.avi	0
21427	1286	889.3633	489.6031	0.595579	0.2627968	550.7341	4.22926	0	906.0479	512.8192	0.4363666	0.2922263	553.5277	4.494706	0	27	898	501						Frog_fixed.avi	0
21444	1287	895.0427	488.6689	0.5957825	0.2628398	550.8561	4.232792	0	905.3376	509.5991	0.4365081	0.2922153	553.7764	4.489569	0	27	900	499						Frog_fixed.avi	0
21461	1288	891.7186	487.7712	0.59594	0.2628542	551.0435	4.250874	0	898.6718	515.653	0.4366659	0.2921277	553.6016	4.488553	0	27	895	502						Frog_fixed.avi	0
21477	1289	889.538	489.3261	0.5960942	0.2628554	550.8167	4.241041	0	904.1974	508.8272	0.4368781	0.2920559	553.6449	4.496162	0	27	897	499						Frog_fixed.avi	0
21494	1290	897.5447	488.2869	0.5963154	0.2628782	550.9716	4.246788	0	903.934	508.9117	0.4370151	0.2919965	553.7884	4.49761	0	27	901	499						Frog_fixed.avi	0
21511	1291	892.046	483.2534	0.5964614	0.2629344	551.0604	4.253954	0	898.0857	506.8025	0.4371787	0.2919506	553.624	4.484118	0	27	895	495						Frog_fixed.avi	0
21527	1292	891.1285	488.5927	0.5966279	0.2629424	550.975	4.259752	0	905.1683	505.4237	0.437394	0.2918629	553.874	4.49347	0	27	898	497						Frog_fixed.avi	0
21544	1293	897.1506	485.2833	0.5968501	0.2629412	551.1639	4.258389	0	904.4059	503.826	0.4375161	0.2917508	553.8674	4.499397	0	27	901	495						Frog_fixed.avi	0
21561	1294	890.4187	484.3795	0.596949	0.2628826	551.1113	4.252266	0	901.1292	508.3627	0.4376736	0.2916344	553.7534	4.500647	0	27	896	496						Frog_fixed.avi	0
21577	1295	888.5852	489.252	0.5970727	0.2628618	550.9116	4.250152	0	904.6465	515.801	0.4378335	0.2914537	553.7217	4.502587	0	27	897	503						Frog_fixed.avi	0
21594	1296	895.4504	487.4819	0.5972176	0.2628371	550.9928	4.269455	0	906.4222	515.7288	0.4379283	0.2913797	553.774	4.506332	0	27	901	502						Frog_fixed.avi	0
21611	1297	897.4133	489.4989	0.5973322	0.2627301	551.1076	4.268761	0	904.5892	513.6052	0.4379645	0.2913193	553.7921	4.50763	0	27	901	502						Frog_fixed.avi	0
21627	1298	898.3932	486.7555	0.5973797	0.2626797	551.0299	4.270034	0	901.629	516.9372	0.4379757	0.2912565	553.7707	4.517138	0	27	900	502						Frog_fixed.avi	0
21644	1299	894.6868	487.7043	0.5973859	0.2626687	550.9994	4.284991	0	903.0805	516.7499	0.4379852	0.2912641	553.7282	4.511424	0	27	899	502						Frog_fixed.avi	0
21661	1300	897.2851	487.1607	0.597402	0.2627552	550.9601	4.275799	0	903.8954	512.473	0.4379756	0.2913901	553.7033	4.514695	0	27	901	500						Frog_fixed.avi	0
21677	1301	896.2133	487.9048	0.5974085	0.2628723	550.9184	4.275105	0	906.4698	514.1049	0.4379715	0.2915325	553.6826	4.517218	0	27	901	501						Frog_fixed.avi	0
21694	1302	899.9689	485.1986	0.5974196	0.2630832	550.7647	4.266972	0	906.6425	507.0782	0.4379604	0.2917894	553.6541	4.510677	0	27	903	496						Frog_fixed.avi	0
21711	1303	896.5683	488.4325	0.597416	0.2632569	550.6547	4.273037	0	908.6709	511.8972	0.4379514	0.2919331	553.5424	4.503479	0	27	903	500						Frog_fixed.avi	0
21727	1304	898.2101	484.9443	0.5974354	0.2633871	550.5831	4.276611	0	904.7433	515.1483	0.4379482	0.2920001	553.5021	4.503916	0	27	901	500						Frog_fixed.avi	0
21744	1305	899.1553	486.4077	0.5974787	0.2634332	550.5215	4.278037	0	906.0803	515.1061	0.4379657	0.2919967	553.4464	4.515467	0	27	903	501						Frog_fixed.avi	0
21761	1306	897.3615	486.7741	0.5975229	0.2634578	550.481	4.287906	0	907.7427	513.0281	0.4379972	0.2919587	553.4196	4.511454	0	27	903	500						Frog_fixed.avi	0
21777	1307	897.7339	487.8642	0.5975718	0.2634603	550.3307	4.285693	0	910.2494	510.0152	0.4380732	0.291905	553.2431	4.517899	0	27	904	499						Frog_fixed.avi	0
21794	1308	868.1019	511.0614	0.5978816	0.2638269	550.4073	4.277376	0	876.1179	531.5294	0.4384573	0.2920624	553.3062	4.518968	0	28	872	521						Frog_fixed.avi	0
21811	1309	796.0126	584.2123	0.5983287	0.2642927	550.3911	4.301229	0	802.8974	601.8366	0.4391239	0.2923867	552.7068	4.560302	0	28	799	593						Frog_fixed.avi	0
21827	1310	795.6462	572.2564	0.598576	0.2645809	550.1326	4.289112	0	812.3418	600.578	0.4391845	0.2924543	552.7208	4.540386	0	28	804	586						Frog_fixed.avi	0
21844	1311	786.974	579.4457	0.5986536	0.2647375	550.0775	4.294662	0	803.2345	606.3206	0.4392389	0.2924386	552.6548	4.541192	0	28	795	593						Frog_fixed.avi	0
21861	1312	791.2025	577.1963	0.5988046	0.2649112	549.9506	4.307726	0	802.24	603.0548	0.4392691	0.2924677	552.6087	4.553203	0	28	797	590						Frog_fixed.avi	0
21877	1313	794.2608	577.5688	0.5989047	0.2650178	549.9729	4.301108	0	800.4587	601.6011	0.4393161	0.2925183	552.5186	4.551978	0	28	797	590						Frog_fixed.avi	0
21894	1314	795.4312	580.795	0.5990103	0.2651081	549.9523	4.309523	0	800.9722	603.6969	0.4393818	0.2925654	552.2505	4.568482	0	28	798	592						Frog_fixed.avi	0
21911	1315	795.5311	579.806	0.5990651	0.2652383	549.953	4.31957	0	803.2366	604.0808	0.4394164	0.2926086	552.1414	4.560205	0	28	799	592						Frog_fixed.avi	0
21927	1316	794.2097	579.1431	0.5990981	0.265324	549.8419	4.315436	0	801.645	603.5828	0.4394317	0.29262	552.0449	4.575021	0	28	798	591						Frog_fixed.avi	0
21944	1317	797.3953	580.6906	0.5991334	0.2653276	549.639	4.313688	0	803.9369	605.1638	0.4394391	0.2925865	551.981	4.563526	0	28	801	593						Frog_fixed.avi	0
21961	1318	793.913	582.6534	0.5991346	0.2652735	549.5602	4.331128	0	803.651	601.6713	0.4394346	0.2925476	551.9234	4.569431	0	28	799	592						Frog_fixed.avi	0
21977	1319	796.61	582.3915	0.5991427	0.2652372	549.5082	4.333364	0	806.4518	602.8594	0.4394288	0.2925043	551.8741	4.580745	0	28	802	593						Frog_fixed.avi	0
21994	1320	794.9973	581.3283	0.5991513	0.2651842	549.414	4.330957	0	806.3925	605.5913	0.4394254	0.2924201	551.8273	4.587646	0	28	801	593						Frog_fixed.avi	0
22010	1321	794.859	581.0703	0.5991678	0.2650976	549.3551	4.334347	0	808.3763	607.8668	0.4394362	0.2923343	551.7336	4.583593	0	28	802	594						Frog_fixed.avi	0
22027	1322	792.9381	581.127	0.5991892	0.2650394	549.2652	4.347134	0	806.7427	607.1091	0.4394638	0.2922576	551.6759	4.580084	0	28	800	594						Frog_fixed.avi	0
22044	1323	792.285	580.838	0.5992235	0.2649634	549.2307	4.336604	0	808.5771	607.4205	0.4394957	0.2921948	551.6061	4.582433	0	28	800	594						Frog_fixed.avi	0
22060	1324	790.6544	583.4948	0.5992758	0.2648951	549.178	4.338662	0	806.9299	607.9314	0.4395272	0.292178	551.5401	4.585788	0	28	799	596						Frog_fixed.avi	0
22077	1325	792.6725	583.7391	0.5993454	0.264894	549.1155	4.338285	0	803.2221	609.7821	0.4395617	0.2921541	551.5776	4.604755	0	28	798	597						Frog_fixed.avi	0
22094	1326	793.4274	582.2786	0.5993951	0.264902	549.1687	4.346372	0	801.6058	607.9653	0.4395968	0.2921331	551.5702	4.605826	0	28	798	595						Frog_fixed.avi	0
22110	1327	792.9849	582.0922	0.5994703	0.2649108	549.0776	4.357543	0	801.5515	610.035	0.4396271	0.2920691	551.511	4.610391	0	28	797	596						Frog_fixed.avi	0
22127	1328	793.537	578.2042	0.5995284	0.2648724	549.1337	4.36035	0	799.6119	607.321	0.4396423	0.2919956	551.4732	4.602971	0	28	797	593						Frog_fixed.avi	0
22144	1329	796.4625	580.3301	0.5995625	0.2647858	549.1527	4.361464	0	803.7802	607.6141	0.4396742	0.2919006	551.3066	4.59816	0	28	800	594						Frog_fixed.avi	0
22160	1330	794.8054	579.6077	0.5995698	0.2647196	549.148	4.36078	0	800.6237	606.4185	0.4396699	0.2918467	551.2556	4.602221	0	28	798	593						Frog_fixed.avi	0
22177	1331	793.8002	582.2325	0.5995659	0.2647103	549.1341	4.365767	0	801.7364	603.4132	0.4396593	0.2918592	551.2749	4.602578	0	28	798	593						Frog_fixed.avi	0
22194	1332	791.8071	579.8029	0.5995249	0.2647608	549.1087	4.358603	0	800.4406	607.1006	0.4396032	0.2918831	551.3818	4.596977	0	28	796	593						Frog_fixed.avi	0
22210	1333	788.4388	577.1248	0.5994213	0.2647896	549.1982	4.355027	0	804.254	606.913	0.4395559	0.2919043	551.4125	4.606716	0	28	796	592						Frog_fixed.avi	0
22227	1334	790.123	580.2941	0.5992981	0.2647398	549.0228	4.358881	0	808.788	603.2825	0.4394696	0.2919567	551.4512	4.598563	0	28	799	592						Frog_fixed.avi	0
22244	1335	793.4467	581.554	0.5991611	0.264723	549.2225	4.361392	0	803.0322	605.3936	0.4392553	0.2919785	551.3892	4.585627	0	28	798	593						Frog_fixed.avi	0
22260	1336	791.2839	581.4332	0.5988857	0.2646659	549.1608	4.362269	0	805.8947	608.3234	0.4390425	0.2919934	551.4832	4.591154	0	28	799	595						Frog_fixed.avi	0
22277	1337	797.9489	582.269	0.5986651	0.2645572	549.2628	4.355859	0	803.7299	605.6684	0.4387503	0.2919983	551.4236	4.582404	0	28	801	594						Frog_fixed.avi	0
22294	1338	791.3584	586.42	0.598293	0.2644483	549.1053	4.3513	0	808.9381	609.1136	0.4384707	0.2920292	551.5401	4.575491	0	28	800	598						Frog_fixed.avi	0
22310	1339	791.49	580.7391	0.5979515	0.2643905	549.2137	4.337013	0	802.0698	604.4939	0.4381057	0.292117	551.569	4.570486	0	28	797	593						Frog_fixed.avi	0
22327	1340	796.5757	583.2606	0.597652	0.2643364	549.2932	4.334216	0	801.5725	608.0159	0.4377908	0.2921909	551.526	4.574292	0	28	799	596						Frog_fixed.avi	0
22344	1341	792.8881	579.4001	0.5972693	0.2642862	549.2335	4.330439	0	809.5947	606.7549	0.4374948	0.2922751	551.5696	4.55873	0	28	801	593						Frog_fixed.avi	0
22360	1342	791.7675	575.7524	0.5968971	0.2641635	549.2034	4.32016	0	802.4157	608.3841	0.4370896	0.2923045	551.6236	4.552049	0	28	797	592						Frog_fixed.avi	0
22377	1343	789.6025	577.2364	0.5964833	0.2639903	549.2657	4.31019	0	798.3698	611.0988	0.4366859	0.2922872	551.6531	4.552065	0	28	794	594						Frog_fixed.avi	0
22394	1344	867.2355	515.6061	0.5954067	0.2633984	549.2859	4.309108	0	897.0822	544.5303	0.4359681	0.2920019	551.8202	4.563899	0	29	882	530						Frog_fixed.avi	0
22410	1345	901.0217	472.2482	0.5945656	0.2628712	549.5211	4.287368	0	924.4052	491.2778	0.4352235	0.2917688	552.0757	4.51741	0	29	913	482						Frog_fixed.avi	0
22427	1346	908.0549	480.1208	0.5942572	0.2628112	549.3454	4.285256	0	924.0983	497.415	0.4347995	0.2919593	552.0629	4.53586	0	29	916	489						Frog_fixed.avi	0
22444	1347	905.7865	478.308	0.5938832	0.2627722	549.1823	4.27164	0	925.9425	498.6348	0.4344228	0.2920811	551.8417	4.521427	0	29	916	488						Frog_fixed.avi	0
22460	1348	905.954	480.8094	0.593546	0.2626914	549.313	4.266959	0	927.4777	496.9466	0.4340634	0.2923551	551.7307	4.512752	0	29	917	489						Frog_fixed.avi	0
22477	1349	911.0665	477.8611	0.5932529	0.2626794	549.3069	4.264255	0	923.6938	498.3354	0.4336967	0.2925147	551.9358	4.511721	0	29	917	488						Frog_fixed.avi	0
22494	1350	909.0972	474.2373	0.592908	0.2626512	549.1628	4.242332	0	929.8701	494.3349	0.4334015	0.2926859	551.9676	4.508486	0	29	919	484						Frog_fixed.avi	0
22510	1351	907.3245	479.0346	0.5926421	0.2625793	549.3037	4.26235	0	925.512	497.4828	0.4331222	0.2927626	551.8031	4.500849	0	29	916	488						Frog_fixed.avi	0
22527	1352	906.5854	477.438	0.592423	0.2624789	549.1719	4.240778	0	924.6921	499.0256	0.4328798	0.2928228	552.024	4.505127	0	29	916	488						Frog_fixed.avi	0
22544	1353	911.6393	473.4601	0.5922688	0.2624325	549.2421	4.229413	0	924.6813	501.1253	0.4327429	0.2928756	552.0397	4.498119	0	29	918	487						Frog_fixed.avi	0
22560	1354	910.3174	473.9074	0.5921414	0.2623833	549.1907	4.243516	0	929.7543	500.3487	0.432649	0.2929443	551.9354	4.508009	0	29	920	487						Frog_fixed.avi	0
22577	1355	906.0123	474.3071	0.5920402	0.2623816	549.2084	4.227064	0	925.9865	501.3845	0.4325532	0.2929428	551.8612	4.5108	0	29	916	488						Frog_fixed.avi	0
22593	1356	903.4033	474.5714	0.5919998	0.2623774	549.1016	4.220753	0	926.6946	503.1571	0.4325342	0.2929626	551.8921	4.530243	0	29	915	489						Frog_fixed.avi	0
22610	1357	904.6803	478.0696	0.5920419	0.2623806	549.1726	4.225673	0	925.1487	503.9989	0.4325614	0.2929687	551.8436	4.509706	0	29	915	491						Frog_fixed.avi	0
22627	1358	909.6644	473.7646	0.5921358	0.2624291	549.1569	4.227417	0	922.8061	505.9266	0.4326214	0.2930058	551.7731	4.504883	0	29	916	490						Frog_fixed.avi	0
22643	1359	912.375	475.0604	0.5922489	0.2625209	549.2195	4.228938	0	928.0285	503.8694	0.4327094	0.2929991	552.0013	4.504194	0	29	920	489						Frog_fixed.avi	0
22660	1360	907.444	475.7691	0.5923311	0.2626138	549.2224	4.221175	0	924.1776	498.5705	0.432775	0.2930028	552.1158	4.525529	0	29	916	487						Frog_fixed.avi	0
22677	1361	904.7017	478.6881	0.5924194	0.2627607	549.1609	4.228887	0	923.2946	502.2914	0.4328561	0.2930135	552.2286	4.53416	0	29	914	490						Frog_fixed.avi	0
22693	1362	909.2443	470.0775	0.5925373	0.2631322	549.3868	4.232887	0	925.2111	495.0252	0.4329497	0.2931867	552.1082	4.53814	0	29	917	483						Frog_fixed.avi	0
22710	1363	910.4438	478.2666	0.5925852	0.2634605	549.6138	4.237002	0	923.5814	496.8453	0.4329872	0.2933795	552.0973	4.528478	0	29	917	488						Frog_fixed.avi	0
22727	1364	912.4885	477.2585	0.5925919	0.2640474	549.7388	4.244413	0	927.1122	497.0291	0.432987	0.2936185	552.2172	4.534523	0	29	920	487						Frog_fixed.avi	0
22743	1365	907.1705	473.7504	0.5924984	0.2646387	549.8616	4.246588	0	920.5292	496.8804	0.4328729	0.2940121	552.5127	4.547187	0	29	914	485						Frog_fixed.avi	0
22760	1366	903.2861	476.8794	0.5922769	0.2651545	550.0229	4.255695	0	927.6386	494.3321	0.4327494	0.2943639	552.4847	4.549332	0	29	915	486						Frog_fixed.avi	0
22777	1367	898.9673	483.1216	0.5921296	0.2657675	550.3281	4.257172	0	919.1492	510.0594	0.4326364	0.294611	552.8243	4.559895	0	30	909	497						Frog_fixed.avi	0
22793	1368	879.1205	514.009	0.591836	0.2664239	550.3669	4.264224	0	893.8427	538.7277	0.4324185	0.2952041	552.8539	4.580578	0	30	886	526						Frog_fixed.avi	0
22810	1369	880.3444	519.2715	0.5914154	0.2667122	550.5939	4.28787	0	894.4933	545.1115	0.4319731	0.2954312	553.1655	4.584579	0	30	887	532						Frog_fixed.avi	0
22827	1370	878.529	512.7474	0.5909219	0.2670073	550.7676	4.271812	0	893.6809	538.9448	0.4315228	0.2957616	553.3557	4.581376	0	30	886	526						Frog_fixed.avi	0
22843	1371	881.4762	510.6805	0.5903836	0.2672053	550.8345	4.290703	0	898.2573	536.9199	0.4310187	0.2959617	553.488	4.59703	0	30	890	524						Frog_fixed.avi	0
22860	1372	881.4905	512.2	0.5898283	0.2672606	550.9064	4.291476	0	899.9965	539.2302	0.4305057	0.2960434	553.5897	4.596071	0	30	891	526						Frog_fixed.avi	0
22877	1373	878.5313	508.9981	0.5892551	0.2671959	550.8948	4.299659	0	899.6094	539.2657	0.4299931	0.2960815	553.6692	4.619743	0	30	889	524						Frog_fixed.avi	0
22893	1374	877.3485	517.0113	0.5887322	0.2669894	550.8594	4.305576	0	900.6634	537.8488	0.4295132	0.2960718	553.7667	4.620017	0	30	889	527						Frog_fixed.avi	0
22910	1375	880.5365	518.4957	0.5883062	0.2667026	551.0546	4.316466	0	900.3797	538.2537	0.4290959	0.2960438	553.9225	4.625024	0	30	890	528						Frog_fixed.avi	0
22927	1376	883.0658	510.0226	0.5879862	0.2665085	551.1051	4.337178	0	897.3589	537.4178	0.4287646	0.2960183	553.8044	4.630657	0	30	890	524						Frog_fixed.avi	0
22943	1377	879.249	514.1006	0.5877109	0.2661894	551.0061	4.339278	0	900.2215	538.4009	0.4285845	0.2959931	553.9154	4.639511	0	30	890	526						Frog_fixed.avi	0
22960	1378	881.6116	508.9192	0.5876008	0.2658002	551.1848	4.340078	0	901.0639	535.5847	0.4284925	0.2959583	553.8358	4.638477	0	30	891	522						Frog_fixed.avi	0
22977	1379	883.3827	510.6905	0.5876037	0.2653382	551.2273	4.352929	0	902.4334	536.6881	0.4285296	0.2959021	553.8898	4.645468	0	30	893	524						Frog_fixed.avi	0
22993	1380	879.4684	505.735	0.5876667	0.2648713	551.2052	4.361972	0	902.0173	531.4154	0.428617	0.2957819	553.8938	4.659096	0	30	891	519						Frog_fixed.avi	0
23010	1381	881.4603	512.3539	0.5878498	0.2642384	551.2095	4.362533	0	897.4976	536.5137	0.4287419	0.2955992	553.8088	4.652101	0	30	889	524						Frog_fixed.avi	0
23027	1382	884.7006	504.4968	0.5880706	0.2638013	551.2868	4.3662	0	902.043	542.3315	0.4290293	0.2954142	553.684	4.657453	0	30	893	523						Frog_fixed.avi	0
23043	1383	881.8084	505.7338	0.5882921	0.2633382	551.2609	4.373794	0	897.0043	541.8275	0.4292247	0.295297	553.8312	4.667789	0	30	889	524						Frog_fixed.avi	0
23060	1384	884.2217	508.0741	0.5885403	0.262849	551.3904	4.38151	0	903.644	537.0584	0.4295472	0.2952114	553.7685	4.658391	0	30	894	523						Frog_fixed.avi	0
23077	1385	880.2314	505.3622	0.5887666	0.262495	551.5466	4.381085	0	898.4432	535.5847	0.42975	0.2951238	553.6749	4.664374	0	30	889	520						Frog_fixed.avi	0
23093	1386	881.4765	509.1526	0.5889987	0.2620673	551.564	4.387362	0	902.9174	529.402	0.4300468	0.2950768	553.7908	4.668458	0	30	892	519						Frog_fixed.avi	0
23110	1387	879.0557	508.0844	0.5891698	0.2617743	551.6481	4.39159	0	897.2604	531.5916	0.4301898	0.2950214	553.7766	4.659274	0	30	888	520						Frog_fixed.avi	0
23127	1388	884.1828	504.3518	0.5893361	0.261578	551.7408	4.389651	0	904.7883	532.5432	0.4304067	0.2949859	553.6443	4.65641	0	30	894	518						Frog_fixed.avi	0
23143	1389	885.3978	507.5741	0.5893978	0.2613223	551.9139	4.398046	0	902.8577	534.6723	0.430494	0.2949085	553.7527	4.657226	0	30	894	521						Frog_fixed.avi	0
23160	1390	882.2729	489.1176	0.5892869	0.2609402	552.0316	4.405122	0	908.8342	526.3959	0.4304849	0.2945533	553.8575	4.666734	0	30	896	508						Frog_fixed.avi	0
23176	1391	883.8227	472.2887	0.5891406	0.2604772	552.0323	4.381984	0	913.426	499.6534	0.4304247	0.2943068	554.1301	4.668164	0	30	899	486						Frog_fixed.avi	0
23193	1392	886.1088	479.2495	0.5890315	0.2601786	552.0661	4.383437	0	905.0841	504.0371	0.4302776	0.2941077	554.0477	4.661832	0	30	896	492						Frog_fixed.avi	0
23210	1393	892.3203	469.9114	0.5889246	0.2598995	552.1865	4.384943	0	907.887	504.0413	0.4301198	0.2938176	554.1736	4.651193	0	30	900	487						Frog_fixed.avi	0
23226	1394	887.6129	479.946	0.5887362	0.2594775	552.2547	4.385226	0	910.8252	502.7512	0.4299888	0.2936038	554.3293	4.661001	0	30	899	491						Frog_fixed.avi	0
23243	1395	885.2061	471.5051	0.5885207	0.2592292	552.192	4.379917	0	904.1279	502.8835	0.4297679	0.2934146	554.5352	4.652077	0	30	895	487						Frog_fixed.avi	0
23260	1396	885.7565	477.5382	0.5883329	0.2587706	552.4186	4.370716	0	908.4905	504.1858	0.4296012	0.2930903	554.3558	4.628703	0	30	897	491						Frog_fixed.avi	0
23276	1397	883.5257	473.365	0.5881028	0.2584043	552.3373	4.361704	0	907.9578	504.8138	0.4294169	0.2928037	554.7002	4.631631	0	30	896	489						Frog_fixed.avi	0
23293	1398	886.1621	476.0774	0.5879159	0.2578599	552.4118	4.364901	0	908.4278	500.7335	0.4292618	0.2925282	554.8746	4.613807	0	30	897	488						Frog_fixed.avi	0
23310	1399	884.6369	473.7707	0.5877849	0.2574423	552.3867	4.375902	0	907.5579	506.3355	0.4291633	0.2920916	554.8454	4.619312	0	30	896	490						Frog_fixed.avi	0
23326	1400	880.4275	478.3567	0.587666	0.2569225	552.3392	4.339752	0	906.5833	498.1237	0.4290549	0.2917559	554.9688	4.605572	0	30	894	488						Frog_fixed.avi	0
23343	1401	880.4644	476.9187	0.5875958	0.2565669	552.2215	4.34781	0	901.8654	505.0722	0.4290184	0.2912385	555.1275	4.610718	0	30	891	491						Frog_fixed.avi	0
23360	1402	880.8566	478.3051	0.5875972	0.2561658	552.2056	4.338107	0	901.6236	504.3724	0.4290348	0.2907521	555.1982	4.589497	0	30	891	491						Frog_fixed.avi	0
23376	1403	880.6591	479.2011	0.5876785	0.2559365	552.1874	4.330333	0	904.9319	499.4214	0.4291208	0.2902244	555.283	4.57277	0	30	893	489						Frog_fixed.avi	0
23393	1404	882.6947	482.4958	0.5878429	0.2554556	552.3006	4.327657	0	902.8784	507.1866	0.4292788	0.2895164	555.3286	4.573154	0	30	893	495						Frog_fixed.avi	0
23410	1405	879.7947	475.2955	0.5880277	0.2550922	552.0554	4.333532	0	896.3626	506.7443	0.4294425	0.2888316	555.5325	4.575202	0	30	888	491						Frog_fixed.avi	0
23426	1406	885.6324	492.5002	0.5882855	0.2547299	552.0765	4.318154	0	908.8849	514.8656	0.4298006	0.28833	555.3202	4.561887	0	30	897	504						Frog_fixed.avi	0
23443	1407	886.7154	507.8622	0.5885759	0.2544402	552.002	4.333699	0	905.9355	539.0189	0.430102	0.2877702	555.3032	4.56455	0	30	896	523						Frog_fixed.avi	0
23460	1408	881.8136	508.192	0.5889742	0.2539859	551.8745	4.307387	0	900.6577	535.4744	0.4304349	0.2871689	555.3657	4.55021	0	30	891	522						Frog_fixed.avi	0
23476	1409	881.1962	508.9373	0.5893885	0.2536564	552.024	4.322251	0	901.7095	543.8596	0.4308425	0.2866406	555.2373	4.549562	0	30	891	526						Frog_fixed.avi	0
23493	1410	886.6207	503.0493	0.58983	0.2533861	552.1229	4.313442	0	905.1349	539.225	0.4312766	0.2862336	555.2193	4.557853	0	30	896	521						Frog_fixed.avi	0
23509	1411	885.2579	516.216	0.5902085	0.2529838	552.0128	4.319602	0	905.5762	541.7826	0.4316371	0.2856895	555.1623	4.55183	0	30	895	529						Frog_fixed.avi	0
23526	1412	882.7194	506.4034	0.5905544	0.2527894	551.896	4.322852	0	896.3129	538.3578	0.4319011	0.2852109	555.1738	4.555097	0	30	890	522						Frog_fixed.avi	0
23543	1413	885.672	508.0197	0.5908845	0.2525253	551.9287	4.316488	0	904.7291	537.4774	0.4322504	0.2846136	555.1495	4.560568	0	30	895	523						Frog_fixed.avi	0
23559	1414	884.8026	510.8807	0.5911458	0.2523794	551.912	4.316601	0	899.9572	538.2071	0.4324534	0.2840348	555.2512	4.555877	0	30	892	525						Frog_fixed.avi	0
23576	1415	881.6875	508.6057	0.5914106	0.25243	551.8656	4.31195	0	903.3876	540.322	0.4327509	0.2836798	555.1706	4.554471	0	30	893	524						Frog_fixed.avi	0
23593	1416	883.5983	505.9902	0.5916794	0.252662	551.9677	4.334042	0	899.776	539.2806	0.4329313	0.2832796	555.2854	4.57615	0	30	892	523						Frog_fixed.avi	0
23609	1417	884.004	508.5859	0.5919273	0.2529222	551.8886	4.325921	0	904.6752	536.6984	0.4332227	0.2830979	555.1674	4.552497	0	30	894	523						Frog_fixed.avi	0
23626	1418	885.6757	509.313	0.5922174	0.2533253	552.0531	4.336887	0	896.3189	534.4384	0.4334086	0.2830088	555.3043	4.577592	0	30	891	522						Frog_fixed.avi	0
23643	1419	882.9955	508.2717	0.5924593	0.2537021	551.9657	4.328012	0	903.0878	536.5618	0.4337216	0.2828943	555.2456	4.579865	0	30	893	522						Frog_fixed.avi	0
23659	1420	884.6581	507.0222	0.5927573	0.2541613	552.1924	4.331041	0	893.8615	535.3925	0.433874	0.2828074	555.2908	4.586398	0	30	889	521						Frog_fixed.avi	0
23676	1421	879.8099	508.6554	0.5930082	0.254481	552.0076	4.343874	0	905.2618	540.9798	0.4341969	0.2826526	555.2521	4.587895	0	30	893	525						Frog_fixed.avi	0
23693	1422	880.1858	512.5256	0.5933013	0.2547333	552.1458	4.3304	0	894.6491	541.0841	0.4343832	0.2824621	555.4082	4.590775	0	30	887	527						Frog_fixed.avi	0
23709	1423	879.3829	507.1919	0.5935982	0.2550894	552.0505	4.351414	0	899.4196	538.9911	0.4347161	0.2823687	555.2613	4.574736	0	30	889	523						Frog_fixed.avi	0
23726	1424	876.5465	510.2501	0.5939205	0.2552942	552.0118	4.337874	0	900.5563	535.6581	0.4350127	0.2823371	555.4299	4.594907	0	30	889	523						Frog_fixed.avi	0
23743	1425	879.1382	511.7346	0.5943117	0.2555037	552.0125	4.331778	0	892.4733	537.3854	0.4353448	0.282307	555.483	4.582015	0	30	886	525						Frog_fixed.avi	0
23759	1426	879.6254	512.3797	0.5947229	0.2557355	552.2512	4.335727	0	895.6086	539.5081	0.4357535	0.2822392	555.3757	4.583138	0	30	888	526						Frog_fixed.avi	0
23776	1427	880.0598	505.0659	0.5951339	0.2558866	552.196	4.342575	0	897.7556	534.8685	0.4361837	0.2821926	555.4094	4.586703	0	30	889	520						Frog_fixed.avi	0
23793	1428	876.2991	511.2434	0.5955396	0.2559764	552.1911	4.351267	0	897.9312	536.2924	0.4365923	0.2821057	555.607	4.589481	0	30	887	524						Frog_fixed.avi	0
23809	1429	874.5177	511.4513	0.5959446	0.2560047	552.1755	4.34723	0	891.5942	536.6965	0.4369463	0.2819213	555.7028	4.591545	0	30	883	524						Frog_fixed.avi	0
23826	1430	877.1246	513.3551	0.5963408	0.2559922	552.2013	4.336517	0	891.7312	540.6935	0.4373416	0.2817316	555.6728	4.591648	0	30	884	527						Frog_fixed.avi	0
23843	1431	872.5087	512.8556	0.5967361	0.2559478	552.3262	4.335621	0	888.5534	538.1846	0.4377435	0.2815656	555.5138	4.575044	0	30	881	526						Frog_fixed.avi	0
23859	1432	877.3236	510.709	0.5971549	0.2559258	552.4261	4.340204	0	891.476	538.8547	0.4381489	0.2813652	555.5348	4.571536	0	30	884	525						Frog_fixed.avi	0
23876	1433	876.6035	509.2734	0.5975335	0.25589	552.4863	4.337734	0	892.1207	537.2738	0.4385375	0.2811809	555.7473	4.571027	0	30	884	523						Frog_fixed.avi	0
23893	1434	843.8559	513.9951	0.5981086	0.2557608	552.5809	4.328544	0	859.8313	541.64	0.4391281	0.2808747	555.5452	4.567553	0	30	852	528						Frog_fixed.avi	0
23909	1435	843.4937	522.0091	0.5984979	0.2556711	552.5253	4.312917	0	863.8672	547.3	0.4394985	0.2806568	555.7339	4.559849	0	30	854	535						Frog_fixed.avi	0
23926	1436	841.0892	523.0173	0.598842	0.255612	552.416	4.304148	0	854.5554	544.8926	0.4398353	0.2805274	555.6969	4.553905	0	30	848	534						Frog_fixed.avi	0
23943	1437	837.2368	522.0121	0.5992049	0.2556671	552.4811	4.31627	0	860.4648	545.7195	0.4402144	0.2804157	555.5271	4.550817	0	30	849	534						Frog_fixed.avi	0
23959	1438	842.7951	520.1434	0.5996243	0.2557988	552.6248	4.32282	0	857.3143	546.5424	0.4406134	0.2803755	555.6332	4.549212	0	30	850	533						Frog_fixed.avi	0
23976	1439	841.1329	522.1198	0.6000341	0.255948	552.6961	4.312199	0	859.306	545.4423	0.4410086	0.2803818	555.8037	4.547222	0	30	850	534						Frog_fixed.avi	0
23993	1440	839.7759	522.1587	0.6004191	0.2560899	552.6401	4.312541	0	855.4468	551.3372	0.4413923	0.280315	556.0135	4.541332	0	30	848	537						Frog_fixed.avi	0
24009	1441	839.6813	528.201	0.6008115	0.2561821	552.7534	4.305056	0	854.9059	554.4952	0.4417969	0.2802357	555.8431	4.547457	0	30	847	541						Frog_fixed.avi	0
24026	1442	836.2583	526.514	0.6011908	0.2563227	552.6372	4.308506	0	855.7981	549.0633	0.4421952	0.2801679	555.6299	4.555299	0	30	846	538						Frog_fixed.avi	0
24043	1443	835.2466	523.7092	0.6016144	0.2564764	552.741	4.304124	0	855.8962	550.6827	0.4425955	0.2800406	555.7451	4.542362	0	30	846	537						Frog_fixed.avi	0
24059	1444	837.3425	522.1747	0.6020438	0.256612	552.8886	4.302679	0	855.235	550.8215	0.4429979	0.2799606	555.8932	4.551426	0	30	846	536						Frog_fixed.avi	0
24076	1445	840.4612	520.4221	0.6024707	0.2567285	553.0125	4.304488	0	855.1563	547.2376	0.4433996	0.2798912	556.0946	4.547178	0	30	848	534						Frog_fixed.avi	0
24092	1446	839.4614	523.0586	0.602866	0.2568123	552.9905	4.292514	0	856.1587	545.0651	0.44382	0.2798313	556.1913	4.549307	0	30	848	534						Frog_fixed.avi	0
24109	1447	838.8005	522.5584	0.6032401	0.2568398	553.1392	4.287914	0	854.3345	544.3762	0.4442015	0.2797042	556.0523	4.546303	0	30	847	533						Frog_fixed.avi	0
24126	1448	834.4774	521.1539	0.6035938	0.2568954	553.2096	4.296412	0	848.2759	543.9415	0.4445337	0.2795736	556.0451	4.554243	0	30	841	533						Frog_fixed.avi	0
24142	1449	832.457	524.6789	0.6039137	0.2569289	553.3614	4.300109	0	853.9385	550.8691	0.4448645	0.2793376	556.3281	4.560894	0	30	843	538						Frog_fixed.avi	0
24159	1450	834.7679	522.9009	0.6042014	0.2568886	553.4294	4.301442	0	852.5369	547.1208	0.4451343	0.2791136	556.2545	4.55996	0	30	844	535						Frog_fixed.avi	0
24176	1451	832.3981	519.7518	0.6044504	0.2567211	553.3681	4.314306	0	852.9697	548.6436	0.4453593	0.2788028	556.3747	4.55995	0	30	843	534						Frog_fixed.avi	0
24192	1452	833.366	524.1805	0.6046508	0.2565344	553.5023	4.297698	0	850.8398	550.8845	0.4455363	0.2783989	556.3544	4.558435	0	30	842	538						Frog_fixed.avi	0
24209	1453	833.2864	525.7316	0.6048394	0.2563334	553.6655	4.309454	0	856.032	543.706	0.4457327	0.2781951	556.5022	4.554004	0	30	845	535						Frog_fixed.avi	0
24226	1454	826.6983	521.7991	0.6049458	0.256231	553.6315	4.300025	0	848.8444	549.9069	0.4458476	0.2779164	556.4935	4.557073	0	30	838	536						Frog_fixed.avi	0
24242	1455	831.301	528.5859	0.6050975	0.2561626	553.664	4.297464	0	845.5352	552.9417	0.4459364	0.2777338	556.5725	4.559691	0	30	838	541						Frog_fixed.avi	0
24259	1456	829.209	528.7377	0.6052267	0.2561734	553.7808	4.303323	0	849.569	552.5537	0.4461079	0.2775868	556.5765	4.568159	0	30	839	541						Frog_fixed.avi	0
24276	1457	829.6243	527.9191	0.605347	0.2562042	553.8087	4.303972	0	852.2118	551.7615	0.4462461	0.2774858	556.6476	4.562501	0	30	841	540						Frog_fixed.avi	0
24292	1458	825.3418	527.6354	0.6054603	0.2561877	553.8588	4.309464	0	843.7366	547.831	0.4463452	0.2773787	556.6617	4.554854	0	30	835	538						Frog_fixed.avi	0
24309	1459	830.3206	527.8069	0.6056561	0.2561725	553.9253	4.305201	0	843.4573	549.8485	0.4464869	0.2772233	556.8124	4.556237	0	30	837	539						Frog_fixed.avi	0
24326	1460	821.6354	504.982	0.605823	0.2560039	554.0227	4.309907	0	848.8188	526.069	0.4467786	0.2768097	556.6952	4.553671	0	30	835	516						Frog_fixed.avi	0
24342	1461	821.9467	498.1014	0.6060403	0.2559438	554.0034	4.296367	0	839.2303	524.55	0.4469742	0.2765721	556.9061	4.540185	0	30	831	511						Frog_fixed.avi	0
24359	1462	821.5844	510.0919	0.6062878	0.2558855	554.1729	4.300309	0	843.6811	525.7669	0.447203	0.2763412	556.8821	4.547931	0	30	833	518						Frog_fixed.avi	0
24376	1463	818.5168	502.979	0.6065211	0.2558391	554.2598	4.288147	0	837.724	525.1744	0.447402	0.2760218	556.937	4.535777	0	30	828	514						Frog_fixed.avi	0
24392	1464	822.0494	509.3825	0.6067793	0.2557244	554.2549	4.287124	0	841.5251	526.8941	0.4476723	0.2757432	556.9944	4.532491	0	30	832	518						Frog_fixed.avi	0
24409	1465	819.7701	508.3806	0.6070658	0.255674	554.4182	4.268502	0	841.8215	528.9623	0.4479206	0.2754081	557.0095	4.509062	0	30	831	519						Frog_fixed.avi	0
24426	1466	817.4568	507.5886	0.6073297	0.255634	554.2986	4.271549	0	840.473	529.8027	0.4482353	0.2751866	556.9438	4.505036	0	30	829	519						Frog_fixed.avi	0
24442	1467	821.6936	511.6542	0.6076977	0.255582	554.4386	4.259787	0	838.6871	526.3964	0.4485311	0.2750359	557.2261	4.51195	0	30	830	519						Frog_fixed.avi	0
24459	1468	819.2701	510.6547	0.6080075	0.2555825	554.5738	4.243226	0	836.0679	524.0555	0.4488338	0.2749397	556.8973	4.493889	0	30	828	517						Frog_fixed.avi	0
24476	1469	817.692	507.5013	0.6082791	0.2556164	554.4312	4.239514	0	835.7077	526.1964	0.4491667	0.2747916	557.0837	4.48491	0	30	827	517						Frog_fixed.avi	0
24492	1470	821.2274	510.3466	0.6086419	0.2556445	554.6022	4.234201	0	836.81	527.1304	0.4494585	0.2746383	557.176	4.477236	0	30	829	519						Frog_fixed.avi	0
24509	1471	821.8876	505.483	0.6089018	0.2557	554.6708	4.221329	0	834.8727	526.3225	0.449765	0.2745616	556.9716	4.466256	0	30	828	516						Frog_fixed.avi	0
24526	1472	818.4299	507.8571	0.6091945	0.2557519	554.5828	4.221615	0	835.0623	525.7601	0.4500348	0.2744566	557.308	4.468388	0	30	827	517						Frog_fixed.avi	0
24542	1473	819.4083	510.1604	0.6094837	0.2558528	554.748	4.214043	0	834.9523	527.1514	0.4503456	0.2744361	557.092	4.47369	0	30	827	519						Frog_fixed.avi	0
24559	1474	816.9756	506.6979	0.6097439	0.2559758	554.6108	4.2002	0	832.8522	531.314	0.450619	0.2744215	557.1844	4.460725	0	30	825	519						Frog_fixed.avi	0
24576	1475	817.9648	506.0246	0.6100444	0.2561194	554.7957	4.197282	0	833.4849	529.621	0.450895	0.2744795	557.1561	4.469759	0	30	826	518						Frog_fixed.avi	0
24592	1476	817.9624	514.5706	0.6102944	0.2562398	554.6428	4.196643	0	832.8513	522.9296	0.4511555	0.2745859	557.1453	4.458834	0	30	825	519						Frog_fixed.avi	0
24609	1477	819.2764	509.7647	0.6105759	0.2564053	554.8192	4.200472	0	832.6763	527.4728	0.4514063	0.274584	557.1876	4.458343	0	30	826	519						Frog_fixed.avi	0
24625	1478	817.1979	507.301	0.6107995	0.2565428	554.6492	4.190938	0	834.1223	524.0126	0.4516649	0.2746314	557.0854	4.454815	0	30	826	516						Frog_fixed.avi	0
24642	1479	822.9935	507.6732	0.6111018	0.2566351	554.6398	4.187008	0	832.5568	529.7944	0.4519031	0.2745547	557.1527	4.455145	0	30	828	519						Frog_fixed.avi	0
24659	1480	818.4135	506.2566	0.611326	0.2567249	554.5891	4.184294	0	834.5293	527.1804	0.4521648	0.2745251	557.0389	4.461519	0	30	826	517						Frog_fixed.avi	0
24675	1481	822.7626	510.4892	0.6116201	0.2566777	554.5518	4.188251	0	835.0463	525.6082	0.4523757	0.2744217	557.0902	4.456982	0	30	829	518						Frog_fixed.avi	0
24692	1482	820.7838	508.3127	0.6118524	0.25668	554.5374	4.186095	0	834.3936	527.5268	0.4526311	0.2742723	556.9486	4.470219	0	30	828	518						Frog_fixed.avi	0
24709	1483	820.3569	509.2102	0.612137	0.2566664	554.48	4.200153	0	831.7295	523.4392	0.4528599	0.274191	556.9316	4.465761	0	30	826	516						Frog_fixed.avi	0
24725	1484	818.23	506.537	0.6123981	0.2567168	554.4824	4.18559	0	836.611	519.7722	0.4531403	0.2741191	556.8248	4.460857	0	30	827	513						Frog_fixed.avi	0
24742	1485	822.496	509.4825	0.6126489	0.2567506	554.3821	4.200729	0	836.1738	521.2258	0.4533422	0.2740863	556.7782	4.461131	0	30	829	515						Frog_fixed.avi	0
24759	1486	819.6772	510.4507	0.6128775	0.2568504	554.3953	4.181312	0	838.8269	519.8274	0.4535998	0.2740789	556.8215	4.452642	0	30	829	515						Frog_fixed.avi	0
24775	1487	823.652	509.2623	0.6130902	0.2569507	554.389	4.190035	0	837.5986	522.9872	0.4537556	0.2740629	556.6576	4.459733	0	30	831	516						Frog_fixed.avi	0
24792	1488	820.8615	509.6251	0.6132178	0.2570525	554.3012	4.190954	0	835.8458	524.3774	0.4538941	0.2740952	556.7991	4.467904	0	30	828	517						Frog_fixed.avi	0
24809	1489	824.8135	510.9182	0.6133666	0.2571651	554.3477	4.195411	0	844.7755	517.6956	0.4540764	0.2741138	556.7919	4.459322	0	30	835	514						Frog_fixed.avi	0
24825	1490	827.936	505.0023	0.613497	0.2572786	554.298	4.19382	0	843.345	519.8914	0.4541693	0.2740945	556.6488	4.454996	0	30	836	512						Frog_fixed.avi	0
24842	1491	828.5679	506.7964	0.6135592	0.2573704	554.4265	4.198528	0	844.4416	519.0886	0.454196	0.2740992	556.6498	4.457683	0	30	837	513						Frog_fixed.avi	0
24859	1492	832.1344	507.0583	0.6135647	0.257409	554.4034	4.19523	0	845.7764	522.8649	0.4542085	0.2740736	556.6535	4.46938	0	30	839	515						Frog_fixed.avi	0
24875	1493	844.7869	497.8068	0.6132787	0.257286	554.1295	4.197201	0	869.62	509.3544	0.4540984	0.2739471	556.7202	4.479053	0	31	857	504						Frog_fixed.avi	0
24892	1494	882.0299	468.7561	0.6129352	0.257004	554.5358	4.18949	0	899.0609	491.1784	0.4537857	0.2736083	556.8037	4.459207	0	31	891	480						Frog_fixed.avi	0
24909	1495	881.3721	476.6189	0.612839	0.2568894	554.4164	4.201217	0	898.0067	489.9192	0.4537165	0.2734965	556.6904	4.467017	0	31	890	483						Frog_fixed.avi	0
24925	1496	885.1245	468.511	0.6127073	0.2567594	554.3862	4.209602	0	906.6115	487.2111	0.45357	0.2734088	556.8819	4.47061	0	31	896	478						Frog_fixed.avi	0
24942	1497	888.7109	471.5804	0.6125686	0.2566292	554.5435	4.206661	0	903.7161	487.642	0.4533654	0.2733793	556.9114	4.477841	0	31	896	480						Frog_fixed.avi	0
24959	1498	886.5199	470.1985	0.612307	0.2565564	554.4854	4.21988	0	905.6395	489.2934	0.4531698	0.2733772	556.8644	4.478488	0	31	896	480						Frog_fixed.avi	0
24975	1499	891.5452	472.8419	0.6121082	0.2565301	554.6021	4.214237	0	904.8982	486.9525	0.4529124	0.273452	557.0799	4.474745	0	31	898	480						Frog_fixed.avi	0
24992	1500	885.1787	472.6558	0.6117843	0.2565498	554.526	4.22395	0	909.2911	488.2352	0.4526713	0.2735326	556.925	4.470526	0	31	897	480						Frog_fixed.avi	0
25009	1501	891.5133	472.5514	0.6115398	0.2565296	554.8217	4.230832	0	907.7965	490.227	0.4523713	0.2736205	557.1223	4.476367	0	31	900	481						Frog_fixed.avi	0
25025	1502	887.7631	470.9821	0.6111961	0.256487	554.6519	4.22803	0	908.4561	489.8958	0.4521042	0.273683	557.119	4.483517	0	31	898	480						Frog_fixed.avi	0
25042	1503	893.4554	475.6218	0.6109189	0.2564075	554.7763	4.247622	0	909.8894	491.4577	0.4518262	0.2737099	557.1361	4.486845	0	31	902	484						Frog_fixed.avi	0
25059	1504	888.9246	474.5766	0.6106406	0.2563494	554.7894	4.245279	0	908.5684	488.2001	0.4515574	0.2738128	557.3564	4.499998	0	31	899	481						Frog_fixed.avi	0
25075	1505	891.1851	474.4352	0.6103913	0.2562647	554.9509	4.232735	0	910.4916	487.2428	0.4513571	0.2738383	557.329	4.492046	0	31	901	481						Frog_fixed.avi	0
25092	1506	883.6563	473.2238	0.6101782	0.2562946	554.8733	4.251781	0	905.3882	484.5086	0.451137	0.2739711	557.3564	4.500692	0	31	895	479						Frog_fixed.avi	0
25109	1507	887.9847	474.8919	0.6100426	0.256287	555.1752	4.25022	0	907.1915	489.245	0.4509969	0.2740061	557.663	4.505751	0	31	898	482						Frog_fixed.avi	0
25125	1508	884.9193	476.6882	0.609879	0.2562303	555.2377	4.256558	0	908.9779	487.4312	0.4509139	0.2740222	557.7901	4.51314	0	31	897	482						Frog_fixed.avi	0
25142	1509	882.3746	474.0791	0.6097525	0.2561817	555.3633	4.257641	0	910.1088	486.8917	0.4508101	0.2739882	557.8159	4.514927	0	31	896	480						Frog_fixed.avi	0
25159	1510	886.7297	474.341	0.609675	0.2561253	555.4462	4.254881	0	907.8292	484.0329	0.4507353	0.2739305	557.8788	4.515455	0	31	897	479						Frog_fixed.avi	0
25175	1511	883.1101	478.5287	0.6096086	0.2560794	555.4875	4.255058	0	902.4362	487.7709	0.4506418	0.2738661	558.0921	4.515929	0	31	893	483						Frog_fixed.avi	0
25192	1512	885.5359	473.5427	0.6095783	0.2560771	555.5841	4.258958	0	900.2936	494.6054	0.4505865	0.2737771	557.9974	4.520739	0	31	893	484						Frog_fixed.avi	0
25208	1513	887.0199	474.1005	0.6095404	0.2560343	555.6045	4.254944	0	903.4867	488.7694	0.450564	0.2738183	557.9764	4.513573	0	31	895	481						Frog_fixed.avi	0
25225	1514	883.2344	477.1132	0.6095258	0.2560116	555.6273	4.262107	0	902.0533	490.0152	0.4505399	0.2738294	557.9777	4.515275	0	31	893	484						Frog_fixed.avi	0
25242	1515	884.9515	477.8649	0.6095209	0.2560546	555.6279	4.269466	0	900.8429	488.7328	0.4505284	0.2739419	557.9586	4.526294	0	31	893	483						Frog_fixed.avi	0
25258	1516	883.8044	476.0072	0.6095297	0.2561714	555.6705	4.260936	0	900.2861	487.3602	0.4505418	0.2740867	557.9922	4.533998	0	31	892	482						Frog_fixed.avi	0
25275	1517	882.9664	477.7047	0.6095401	0.256324	555.6254	4.255051	0	898.6231	487.1874	0.4505516	0.2742354	557.995	4.528183	0	31	891	482						Frog_fixed.avi	0
25292	1518	882.2509	479.5491	0.6095669	0.25651	555.5672	4.264885	0	901.4871	490.8016	0.4505905	0.274367	558.079	4.531607	0	31	892	485						Frog_fixed.avi	0
25308	1519	882.1158	473.6671	0.6096049	0.2566802	555.5034	4.27996	0	895.2585	493.1899	0.4505807	0.274443	557.9838	4.535276	0	31	889	483						Frog_fixed.avi	0
25325	1520	882.1459	474.307	0.6096475	0.2567461	555.4319	4.262011	0	897.1324	496.0013	0.4506305	0.2744713	557.9685	4.555786	0	31	890	485						Frog_fixed.avi	0
25342	1521	840.8956	527.3468	0.609971	0.2570471	555.457	4.283122	0	842.7363	527.659	0.4510833	0.2748409	557.702	4.53683	0	32	842	528						Frog_fixed.avi	0
25358	1522	821.8506	556.9065	0.6101047	0.2572558	555.2138	4.289146	0	839.5535	561.5596	0.451312	0.2749523	557.543	4.589191	0	32	831	559						Frog_fixed.avi	0
25375	1523	817.5845	557.4324	0.6101513	0.2571485	555.178	4.277708	0	842.6874	554.7176	0.4512711	0.2748086	557.5444	4.546337	0	32	830	556						Frog_fixed.avi	0
25392	1524	816.7777	562.8327	0.6102109	0.2571059	555.2184	4.290353	0	839.959	568.0409	0.4513136	0.2746127	557.4137	4.564839	0	32	828	565						Frog_fixed.avi	0
25408	1525	821.8613	560.4583	0.6102972	0.2570506	555.0941	4.294242	0	842.1219	566.8203	0.4513497	0.2745136	557.3411	4.568589	0	32	832	564						Frog_fixed.avi	0
25425	1526	820.6731	559.2815	0.6103882	0.2569905	555.0793	4.295823	0	839.0833	565.5469	0.4513909	0.2743969	557.2955	4.583851	0	32	830	562						Frog_fixed.avi	0
25442	1527	821.2064	551.2798	0.6104705	0.2569266	554.9572	4.301134	0	840.7253	566.0454	0.4514367	0.2742578	557.4406	4.586813	0	32	831	559						Frog_fixed.avi	0
25458	1528	820.6951	552.8157	0.6105555	0.2568464	554.934	4.303166	0	841.6488	559.8776	0.4514906	0.2741479	557.3777	4.601713	0	32	831	556						Frog_fixed.avi	0
25475	1529	821.791	556.8098	0.6106383	0.256749	554.7457	4.303938	0	840.9601	560.5078	0.4515221	0.2740153	557.4083	4.602819	0	32	831	559						Frog_fixed.avi	0
25492	1530	817.7878	556.5823	0.6106917	0.2566878	554.6495	4.308321	0	843.0889	565.9885	0.4515876	0.2738318	557.2281	4.600519	0	32	830	561						Frog_fixed.avi	0
25508	1531	815.982	557.7592	0.6107223	0.2566085	554.6022	4.317508	0	843.6772	565.9846	0.4516148	0.2737003	557.082	4.603321	0	32	830	562						Frog_fixed.avi	0
25525	1532	817.9794	556.7723	0.6107469	0.2565215	554.5427	4.308628	0	839.7816	570.5148	0.4516234	0.2735796	557.0854	4.601395	0	32	829	564						Frog_fixed.avi	0
25542	1533	820.2218	553.7193	0.6107373	0.2564622	554.5042	4.317292	0	841.9457	567.1393	0.4516022	0.2734986	557.0813	4.615603	0	32	831	560						Frog_fixed.avi	0
25558	1534	819.7593	553.2557	0.6107219	0.2564453	554.5101	4.317587	0	842.981	566.1738	0.4515621	0.2734642	557.0939	4.616494	0	32	831	560						Frog_fixed.avi	0
25575	1535	817.451	554.1536	0.6106861	0.2564295	554.5226	4.322064	0	840.2097	563.0655	0.4514978	0.2734497	557.2155	4.623601	0	32	829	559						Frog_fixed.avi	0
25591	1536	827.6705	558.2559	0.6106035	0.2563674	554.6127	4.333019	0	837.7894	561.4225	0.4513687	0.2734641	556.9926	4.626696	0	32	833	560						Frog_fixed.avi	0
25608	1537	889.5513	516.8491	0.6099567	0.2562034	554.7953	4.331683	0	910.1947	521.9841	0.4509492	0.273383	557.2928	4.6239	0	33	900	519						Frog_fixed.avi	0
25625	1538	883.0051	514.1213	0.6097576	0.2561513	554.7454	4.330118	0	903.8181	516.7913	0.4507828	0.2733906	557.1947	4.625259	0	33	893	515						Frog_fixed.avi	0
25641	1539	887.4802	512.6726	0.6096349	0.2561884	554.8553	4.350824	0	911.4228	519.2402	0.450641	0.2733855	557.2101	4.63176	0	33	899	516						Frog_fixed.avi	0
25658	1540	888.2913	510.2222	0.6094954	0.2561211	554.8745	4.34089	0	909.6473	515.2985	0.4504746	0.2734007	557.5012	4.633621	0	33	899	513						Frog_fixed.avi	0
25675	1541	886.4869	509.0216	0.6093362	0.2560733	554.8876	4.340711	0	908.5437	514.183	0.4503193	0.2734089	557.3757	4.630395	0	33	898	512						Frog_fixed.avi	0
25691	1542	886.2805	510.4778	0.6091961	0.2560105	554.916	4.336653	0	905.0656	517.8702	0.4501609	0.2733873	557.37	4.625484	0	33	896	514						Frog_fixed.avi	0
25708	1543	887.0118	509.9657	0.6090725	0.2559553	555.104	4.354679	0	903.4016	519.2272	0.450028	0.2733746	557.6632	4.635864	0	33	895	515						Frog_fixed.avi	0
25725	1544	889.3879	506.5078	0.6089959	0.2558789	555.2075	4.347937	0	907.6761	516.4328	0.4499403	0.2733666	557.7342	4.621827	0	33	899	511						Frog_fixed.avi	0
25741	1545	888.2299	508.9115	0.6088747	0.2557597	555.14	4.336276	0	905.9901	516.2189	0.4498433	0.2733429	557.6542	4.617104	0	33	897	513						Frog_fixed.avi	0
25758	1546	889.5532	510.9525	0.6087906	0.2557431	555.1332	4.33693	0	904.5733	515.054	0.4497453	0.2733628	557.6751	4.612843	0	33	897	513						Frog_fixed.avi	0
25775	1547	882.0081	510.3438	0.6086715	0.2557589	555.2077	4.317053	0	904.3036	520.3151	0.449665	0.273409	557.7852	4.610807	0	33	893	515						Frog_fixed.avi	0
25791	1548	885.1464	512.3201	0.6086146	0.2557756	555.2928	4.319106	0	901.6046	520.9714	0.4495675	0.2734425	557.8839	4.600135	0	33	893	517						Frog_fixed.avi	0
25808	1549	884.8516	509.5683	0.608555	0.2558261	555.4925	4.302186	0	904.0665	521.1312	0.4495077	0.2734951	557.9236	4.583389	0	33	894	515						Frog_fixed.avi	0
25825	1550	891.1848	508.8811	0.6084829	0.2558588	555.6099	4.302471	0	906.2299	520.5317	0.4494447	0.2735211	557.9572	4.575918	0	33	899	515						Frog_fixed.avi	0
25841	1551	887.172	506.9506	0.6083905	0.2558935	555.6301	4.276658	0	908.5798	523.5634	0.4493566	0.273547	558.1223	4.564466	0	33	898	515						Frog_fixed.avi	0
25858	1552	886.9254	507.2567	0.608286	0.2559399	555.7242	4.268151	0	901.4935	522.3764	0.4492286	0.2735953	558.329	4.556224	0	33	894	515						Frog_fixed.avi	0
25875	1553	890.6784	507.4928	0.6082006	0.2559311	555.7148	4.263886	0	900.1874	524.7592	0.4491473	0.2736509	558.3526	4.538686	0	33	895	516						Frog_fixed.avi	0
25891	1554	886.9955	506.7172	0.608099	0.2559132	555.7258	4.243693	0	903.2123	524.3315	0.4490958	0.2736709	558.3202	4.53198	0	33	895	516						Frog_fixed.avi	0
25908	1555	887.2251	507.8349	0.6080161	0.2558807	555.8497	4.234352	0	903.6864	525.5789	0.449026	0.2736756	558.1751	4.514415	0	33	895	517						Frog_fixed.avi	0
25925	1556	893.8672	509.25	0.6079481	0.2558416	555.9698	4.233596	0	906.8181	525.0413	0.4489409	0.273663	558.3429	4.513484	0	33	900	517						Frog_fixed.avi	0
25941	1557	893.3841	510.3053	0.607828	0.2556995	556.0767	4.219004	0	902.8297	526.9259	0.4488212	0.2735767	558.6312	4.509235	0	33	898	519						Frog_fixed.avi	0
25958	1558	878.3002	491.6801	0.6077408	0.2553658	556.1224	4.216574	0	896.0975	509.0839	0.4488578	0.273316	558.5244	4.487004	0	33	887	500						Frog_fixed.avi	0
25975	1559	886.9144	492.8292	0.6076345	0.2552807	556.1199	4.202003	0	899.0273	507.7219	0.4487724	0.2732814	558.734	4.485459	0	33	893	500						Frog_fixed.avi	0
25991	1560	884.0637	497.5314	0.6076071	0.2552078	556.1339	4.206132	0	901.2222	508.8554	0.4487141	0.2732826	558.7703	4.478193	0	33	893	503						Frog_fixed.avi	0
26008	1561	882.7922	492.2034	0.6075619	0.2551729	556.1224	4.195579	0	900.6974	506.2559	0.4486868	0.2733196	558.7427	4.474897	0	33	892	499						Frog_fixed.avi	0
26025	1562	883.8143	493.0896	0.6075439	0.2552007	556.159	4.193608	0	900.6664	507.5377	0.4486773	0.2733809	558.7175	4.476619	0	33	892	500						Frog_fixed.avi	0
26041	1563	883.9208	493.5603	0.607546	0.2552333	556.1771	4.189475	0	899.0791	509.9398	0.4486656	0.2734477	558.6298	4.461704	0	33	892	502						Frog_fixed.avi	0
26058	1564	884.4839	493.7102	0.6075546	0.255246	556.1933	4.187579	0	896.4481	511.4165	0.4486773	0.2734654	558.6254	4.463962	0	33	890	503						Frog_fixed.avi	0
26075	1565	886.4675	491.1458	0.6075899	0.2552371	556.2375	4.196704	0	899.9269	510.2465	0.4487079	0.2734441	558.709	4.4512	0	33	893	501						Frog_fixed.avi	0
26091	1566	884.1845	488.6541	0.6076373	0.2552275	556.2197	4.19312	0	895.701	507.568	0.4487549	0.2734294	558.6933	4.460597	0	33	890	498						Frog_fixed.avi	0
26108	1567	882.1218	489.9968	0.6077132	0.2552285	556.2321	4.182823	0	893.3647	510.701	0.4488027	0.273415	558.7026	4.453721	0	33	888	500						Frog_fixed.avi	0
26124	1568	884.7921	492.0822	0.6077997	0.2552565	556.2813	4.183334	0	896.4508	508.1243	0.4489066	0.2734583	558.5282	4.447582	0	33	891	500						Frog_fixed.avi	0
26141	1569	883.5493	491.5835	0.6078742	0.2553434	556.298	4.177394	0	897.7515	513.6663	0.4489774	0.2734909	558.4245	4.450195	0	33	891	503						Frog_fixed.avi	0
26158	1570	884.2147	487.8646	0.6079462	0.2554338	556.2986	4.181759	0	898.5125	513.6855	0.4490635	0.2735392	558.3994	4.445841	0	33	891	501						Frog_fixed.avi	0
26174	1571	881.2654	491.9816	0.6080042	0.2554703	556.1995	4.177634	0	897.1664	511.9936	0.4491257	0.2736185	558.4432	4.446963	0	33	889	502						Frog_fixed.avi	0
26191	1572	882.5614	493.9966	0.6080605	0.2554612	556.0095	4.177623	0	896.6919	513.9678	0.4491688	0.2736298	558.4931	4.450211	0	33	890	504						Frog_fixed.avi	0
26208	1573	881.9641	492.9466	0.6081307	0.2555071	556.0776	4.168735	0	895.7131	512.7918	0.449207	0.2736136	558.5202	4.432452	0	33	889	503						Frog_fixed.avi	0
26224	1574	883.9225	494.0898	0.6081833	0.25545	556.0793	4.1722	0	893.9771	513.3118	0.449226	0.2735432	558.4608	4.433592	0	33	889	504						Frog_fixed.avi	0
26241	1575	885.1975	493.4598	0.6082371	0.2553563	556.0676	4.162884	0	897.3588	513.1829	0.4492531	0.2734679	558.4667	4.440157	0	33	891	503						Frog_fixed.avi	0
26258	1576	888.2672	490.7753	0.6082994	0.255297	556.0156	4.158444	0	900.4188	510.0991	0.4493071	0.2734145	558.3381	4.42638	0	33	894	500						Frog_fixed.avi	0
26274	1577	886.0416	490.671	0.6083518	0.255266	556.0052	4.15409	0	902.6029	510.5004	0.4493575	0.2734033	558.2349	4.424512	0	33	894	501						Frog_fixed.avi	0
26291	1578	889.7363	488.8472	0.608412	0.2553348	556.0578	4.149406	0	905.2695	512.7167	0.4494193	0.273432	558.1375	4.415893	0	33	898	501						Frog_fixed.avi	0
26308	1579	890.2968	492.561	0.6084799	0.2554564	555.8708	4.143404	0	902.6891	515.1946	0.4494687	0.2735234	558.0427	4.418589	0	33	896	504						Frog_fixed.avi	0
26324	1580	888.2165	488.9542	0.6085142	0.2556162	555.8083	4.143707	0	903.0106	512.8239	0.4495023	0.2737454	557.9456	4.418166	0	33	896	501						Frog_fixed.avi	0
26341	1581	884.9079	489.6105	0.6085347	0.2558447	555.7504	4.134317	0	899.1186	514.1832	0.4495111	0.2739672	557.9384	4.421992	0	33	892	502						Frog_fixed.avi	0
26358	1582	884.556	492.2109	0.6085632	0.2560282	555.7385	4.142351	0	898.9231	515.9558	0.4495056	0.2741317	557.9388	4.413229	0	33	892	504						Frog_fixed.avi	0
26374	1583	881.8104	492.5005	0.608546	0.2561997	555.6737	4.130234	0	900.2609	513.5207	0.4495	0.2742888	557.8879	4.411549	0	33	891	503						Frog_fixed.avi	0
26391	1584	884.137	494.0034	0.6085461	0.2563513	555.6407	4.143572	0	902.5925	509.405	0.4494891	0.2745079	557.8583	4.407458	0	33	893	502						Frog_fixed.avi	0
26408	1585	885.7272	487.8952	0.6085423	0.2565375	555.6493	4.144019	0	899.0411	513.5602	0.4494735	0.2746442	557.8073	4.414703	0	33	892	501						Frog_fixed.avi	0
26424	1586	883.8202	489.7471	0.6085171	0.2566864	555.5975	4.149743	0	901.6794	513.411	0.4494453	0.2748058	557.843	4.423777	0	33	893	502						Frog_fixed.avi	0
26441	1587	884.4713	492.9401	0.6084947	0.2568204	555.5757	4.152078	0	899.5515	513.1442	0.4494131	0.2749047	557.7959	4.423787	0	33	892	503						Frog_fixed.avi	0
26458	1588	886.0083	494.7679	0.6084979	0.2569004	555.551	4.167104	0	901.9256	510.0646	0.4493902	0.2749242	557.7471	4.422764	0	33	894	502						Frog_fixed.avi	0
26474	1589	884.1365	494.7007	0.6085082	0.2569263	555.4918	4.158963	0	902.2632	510.6936	0.4493902	0.2748921	557.6514	4.422961	0	33	893	503						Frog_fixed.avi	0
26491	1590	883.562	492.4876	0.6085392	0.2569379	555.4324	4.178369	0	898.4254	513.3365	0.4493929	0.2748505	557.5372	4.432107	0	33	891	503						Frog_fixed.avi	0
26508	1591	885.491	496.1677	0.6085721	0.2569277	555.3827	4.180037	0	898.3772	512.3574	0.4494189	0.2748396	557.4754	4.438657	0	33	892	504						Frog_fixed.avi	0
26524	1592	889.0026	496.3201	0.6086101	0.2569033	555.2991	4.189906	0	900.4027	512.1408	0.4494223	0.2748396	557.4238	4.445272	0	33	895	504						Frog_fixed.avi	0
26541	1593	887.5057	497.152	0.6086085	0.2569031	555.2207	4.189235	0	899.801	509.8494	0.4494068	0.2748701	557.3319	4.456721	0	33	894	504						Frog_fixed.avi	0
26558	1594	887.9215	496.3301	0.6085781	0.2568817	555.1585	4.194197	0	899.181	507.8178	0.4493659	0.2748751	557.1913	4.457887	0	33	894	502						Frog_fixed.avi	0
26574	1595	887.3508	496.8412	0.6085337	0.2568575	555.1601	4.204947	0	899.7964	509.6835	0.4492876	0.2748569	557.0038	4.462353	0	33	894	503						Frog_fixed.avi	0
26591	1596	888.5491	493.4874	0.6084533	0.2568493	555.0512	4.219213	0	899.6372	510.6216	0.4492049	0.2748681	557.0164	4.461761	0	33	894	502						Frog_fixed.avi	0
26608	1597	884.8786	496.8795	0.6083128	0.2568823	554.8936	4.219319	0	904.3127	509.2629	0.4491166	0.2749518	557.0574	4.471914	0	33	895	503						Frog_fixed.avi	0
26624	1598	907.0862	512.6094	0.6081154	0.2570747	555.0387	4.237204	0	918.2832	527.669	0.4489053	0.2751384	557.1282	4.485137	0	33	913	520						Frog_fixed.avi	0
26641	1599	901.7676	506.6578	0.6081111	0.2571861	554.9375	4.243377	0	911.0089	522.5993	0.4488387	0.275304	556.8437	4.5068	0	33	906	515						Frog_fixed.avi	0
26658	1600	904.0337	507.6374	0.6080805	0.2572663	554.9119	4.263125	0	912.9128	520.1732	0.4488156	0.2754511	556.7669	4.500368	0	33	908	514						Frog_fixed.avi	0
26674	1601	904.9707	506.6124	0.6080931	0.257363	554.8655	4.262782	0	911.4897	521.5906	0.4488163	0.2754921	556.7087	4.50696	0	33	908	514						Frog_fixed.avi	0
26691	1602	903.7379	511.5312	0.6081513	0.2573909	554.6807	4.274185	0	910.7732	521.2426	0.4488392	0.2754923	556.6749	4.51332	0	33	907	516						Frog_fixed.avi	0
26707	1603	902.8864	509.9151	0.6082038	0.2573936	554.5867	4.274323	0	912.5527	522.673	0.4488938	0.275396	556.8071	4.519706	0	33	908	516						Frog_fixed.avi	0
26724	1604	897.4713	508.7217	0.6082703	0.2573142	554.4036	4.285153	0	913.3961	521.3687	0.4489592	0.2752836	556.8077	4.531946	0	33	905	515						Frog_fixed.avi	0
26741	1605	899.717	509.7449	0.6083875	0.2571832	554.4573	4.286108	0	914.9374	523.4667	0.4490651	0.2751363	556.6302	4.549141	0	33	907	517						Frog_fixed.avi	0
26757	1606	901.2086	512.5667	0.6085039	0.2570885	554.5494	4.29999	0	913.2321	522.8199	0.4491703	0.275057	556.567	4.55756	0	33	907	518						Frog_fixed.avi	0
26774	1607	902.7788	514.123	0.6086354	0.2571151	554.4815	4.294066	0	915.5647	520.798	0.4492424	0.2750267	556.5809	4.562621	0	33	909	517						Frog_fixed.avi	0
26791	1608	900.4139	512.3439	0.608706	0.2571394	554.462	4.303798	0	907.9624	522.3775	0.4492957	0.2750507	556.5582	4.578787	0	33	904	517						Frog_fixed.avi	0
26807	1609	896.5376	510.4655	0.6087702	0.2572408	554.3278	4.298934	0	913.6821	519.9033	0.4493768	0.2751109	556.6515	4.576292	0	33	905	515						Frog_fixed.avi	0
26824	1610	897.7477	506.4289	0.6088471	0.2573924	554.3932	4.323343	0	909.4176	523.4542	0.4494248	0.275171	556.6283	4.579906	0	33	904	515						Frog_fixed.avi	0
26841	1611	895.3984	506.7141	0.6089242	0.2575383	554.4346	4.328397	0	913.1223	520.3407	0.4495177	0.2752703	556.478	4.586807	0	33	904	514						Frog_fixed.avi	0
26857	1612	897.7871	507.4192	0.609014	0.2576248	554.5001	4.33561	0	913.9777	523.0418	0.4496104	0.2753367	556.4762	4.595701	0	33	906	515						Frog_fixed.avi	0
26874	1613	901.0846	507.75	0.6091368	0.2576563	554.4455	4.343924	0	917.9696	516.737	0.4497331	0.2754301	556.5238	4.603505	0	33	910	512						Frog_fixed.avi	0
26891	1614	898.6012	506.4894	0.6092495	0.257682	554.418	4.338598	0	912.0706	515.8885	0.4497991	0.2754262	556.5446	4.602731	0	33	905	511						Frog_fixed.avi	0
26907	1615	898.1554	512.0734	0.6093732	0.2576832	554.4838	4.335415	0	907.2836	521.057	0.449926	0.2753249	556.68	4.617306	0	33	903	517						Frog_fixed.avi	0
26924	1616	894.303	507.8887	0.6095209	0.2577301	554.5477	4.350227	0	912.4509	522.1143	0.4501231	0.2753098	556.5355	4.622632	0	33	903	515						Frog_fixed.avi	0
26941	1617	896.4902	507.2154	0.6096834	0.2578032	554.5109	4.351198	0	914.6127	517.2838	0.450263	0.2752979	556.5696	4.614215	0	33	906	512						Frog_fixed.avi	0
26957	1618	896.9161	508.0432	0.6098183	0.2578104	554.4952	4.342728	0	905.9729	519.3922	0.4503744	0.2752458	556.7294	4.62085	0	33	901	514						Frog_fixed.avi	0
26974	1619	895.005	515.1786	0.6099674	0.2578429	554.569	4.349036	0	914.5975	519.1008	0.4505499	0.2752062	556.5877	4.631192	0	33	905	517						Frog_fixed.avi	0
26991	1620	898.5226	507.7241	0.6101404	0.257984	554.5596	4.350735	0	916.594	518.0602	0.4507147	0.2752341	556.5579	4.637635	0	33	908	513						Frog_fixed.avi	0
27007	1621	891.6468	511.6247	0.6102325	0.2580652	554.4395	4.356469	0	908.6237	519.0343	0.4508001	0.2752515	556.6088	4.636473	0	33	900	515						Frog_fixed.avi	0
27024	1622	896.3232	507.9722	0.6103812	0.2581773	554.4882	4.355997	0	907.8906	519.4738	0.4509238	0.2752461	556.6614	4.646069	0	33	902	514						Frog_fixed.avi	0
27041	1623	894.6527	504.7341	0.6105123	0.2581748	554.6063	4.358881	0	912.7169	518.6921	0.451081	0.2751899	556.4879	4.643283	0	33	904	512						Frog_fixed.avi	0
27057	1624	901.7064	506.7265	0.6106307	0.2580816	554.5865	4.353737	0	915.6411	517.2759	0.4511941	0.2751125	556.473	4.652937	0	33	909	512						Frog_fixed.avi	0
27074	1625	897.9645	509.898	0.6106946	0.2579592	554.4426	4.368431	0	909.7604	516.3052	0.4512616	0.275016	556.5307	4.659833	0	33	904	513						Frog_fixed.avi	0
27091	1626	893.7616	509.2546	0.6107777	0.2578378	554.376	4.365439	0	907.4914	515.2899	0.4513324	0.2749045	556.438	4.661113	0	33	901	512						Frog_fixed.avi	0
27107	1627	889.9275	514.1647	0.6110513	0.257844	554.6423	4.370058	0	906.7188	522.049	0.451615	0.2748447	556.6127	4.664697	0	33	898	518						Frog_fixed.avi	0
27124	1628	719.5864	604.3824	0.6122228	0.2584706	554.4117	4.392323	0	737.5705	608.317	0.4531032	0.2751708	556.1601	4.677195	0	33	729	606						Frog_fixed.avi	0
27141	1629	554.7681	661.3784	0.6138242	0.2590644	554.4655	4.349219	0	564.7248	653.5342	0.454858	0.2757361	555.8289	4.677122	0	34	560	657						Frog_fixed.avi	0
27157	1630	407.3675	732.1622	0.6153372	0.2594908	554.6548	4.337391	0	411.8791	707.4966	0.4563472	0.2761764	555.965	4.664258	0	34	410	720						Frog_fixed.avi	0
27174	1631	373.7112	781.4123	0.6160488	0.2596663	554.5359	4.321882	0	369.5483	764.2269	0.4569312	0.2764394	555.8412	4.682401	0	34	372	773						Frog_fixed.avi	0
27191	1632	359.5096	776.8196	0.6164406	0.2599445	554.7952	4.338743	0	373.4136	769.8892	0.4571726	0.2765001	556.1356	4.680544	0	34	366	773						Frog_fixed.avi	0
27207	1633	355.3765	797.4344	0.6168076	0.2602373	554.5662	4.334908	0	371.7539	785.012	0.4575269	0.2766642	555.7951	4.674505	0	34	364	791						Frog_fixed.avi	0
27224	1634	352.2112	796.6929	0.61729	0.2604697	554.4315	4.336086	0	374.7001	786.014	0.4579622	0.2767539	555.5665	4.665091	0	34	363	791						Frog_fixed.avi	0
27241	1635	351.8473	790.4033	0.6178833	0.2607095	554.4037	4.334979	0	377.4098	787.3643	0.4584981	0.2768024	555.5048	4.672574	0	34	365	789						Frog_fixed.avi	0
27257	1636	346.3225	790.8763	0.6185541	0.2607595	554.2407	4.335267	0	373.8407	784.1185	0.459091	0.2767071	555.441	4.673833	0	34	360	787						Frog_fixed.avi	0
27274	1637	347.303	790.9313	0.6193054	0.2608143	554.2047	4.342759	0	381.1703	788.6615	0.4598484	0.2765366	555.3052	4.661084	0	34	364	790						Frog_fixed.avi	0
27290	1638	346.0637	792.4882	0.62012	0.2608348	553.9744	4.343536	0	375.8294	785.3126	0.4605884	0.276405	555.0321	4.670556	0	34	361	789						Frog_fixed.avi	0
27307	1639	343.5188	795.1547	0.6210154	0.2608613	553.9815	4.34481	0	377.8862	789.489	0.4614227	0.2761937	554.9858	4.664627	0	34	361	792						Frog_fixed.avi	0
27324	1640	345.2237	793.9712	0.6219398	0.2608831	553.9558	4.344792	0	380.3502	786.1901	0.4623001	0.2760198	554.7079	4.668182	0	34	363	790						Frog_fixed.avi	0
27340	1641	345.1465	795.2226	0.6228418	0.2608889	553.7766	4.348016	0	376.4899	785.974	0.4631504	0.2757549	554.4383	4.672102	0	34	361	791						Frog_fixed.avi	0
27357	1642	342.9147	795.4628	0.6237494	0.2608951	553.6457	4.351529	0	377.9573	787.951	0.4640162	0.2754999	554.336	4.656453	0	34	360	792						Frog_fixed.avi	0
27374	1643	341.3124	799.4009	0.6246031	0.2609075	553.4423	4.343708	0	376.7596	786.181	0.4647967	0.2752191	554.2584	4.670535	0	34	359	793						Frog_fixed.avi	0
27390	1644	339.6888	799.9543	0.6254079	0.2609532	553.4225	4.330016	0	381.8473	788.3615	0.4655752	0.2749189	553.9467	4.662102	0	34	361	794						Frog_fixed.avi	0
27407	1645	341.9665	801.8303	0.6261076	0.2610701	553.2292	4.324181	0	374.1185	789.7975	0.4661816	0.2747035	553.7674	4.65231	0	34	358	796						Frog_fixed.avi	0
27424	1646	341.7737	805.768	0.6267059	0.2612359	552.9724	4.321493	0	377.7343	792.3973	0.4667735	0.2745262	553.3799	4.631416	0	34	360	799						Frog_fixed.avi	0
27440	1647	339.2831	799.6692	0.6271605	0.2615056	552.8602	4.315317	0	377.749	796.8134	0.4672159	0.2743667	553.2294	4.619767	0	34	359	798						Frog_fixed.avi	0
27457	1648	341.4373	803.2216	0.6275499	0.2617135	552.774	4.302278	0	375.554	789.3925	0.4674842	0.2743213	553.0046	4.609232	0	34	358	796						Frog_fixed.avi	0
27474	1649	338.9899	803.4815	0.6277279	0.2618653	552.5853	4.292597	0	382.9488	792.0284	0.4676974	0.2742704	552.8189	4.59684	0	34	361	798						Frog_fixed.avi	0
27490	1650	340.6007	808.1514	0.6277999	0.26196	552.2292	4.289135	0	378.0459	792.2333	0.4677109	0.2742674	552.5568	4.590495	0	34	359	800						Frog_fixed.avi	0
27507	1651	341.5651	806.34	0.6277608	0.2620893	552.0796	4.274524	0	375.2208	792.7054	0.4676149	0.27431	552.3011	4.573286	0	34	358	800						Frog_fixed.avi	0
27524	1652	348.8842	805.636	0.6276949	0.2621379	552.0411	4.27153	0	374.5337	798.7426	0.4674752	0.274329	552.1879	4.557806	0	34	362	802						Frog_fixed.avi	0
27540	1653	340.6949	806.4857	0.6274892	0.2621098	551.8101	4.278366	0	371.6909	792.6068	0.4672867	0.2744657	552.1567	4.556072	0	34	356	800						Frog_fixed.avi	0
27557	1654	343.7793	805.2833	0.6273044	0.2620489	551.7173	4.255423	0	377.1369	796.1185	0.4671129	0.2745302	551.8468	4.54711	0	34	360	801						Frog_fixed.avi	0
27574	1655	346.3828	808.4022	0.627093	0.2619109	551.4866	4.257457	0	374.0125	798.6631	0.4668709	0.2745754	551.8396	4.552626	0	34	360	804						Frog_fixed.avi	0
27590	1656	355.452	836.2609	0.6267771	0.2621597	551.4095	4.23711	0	378.4938	823.8681	0.4666475	0.2750055	551.6575	4.531361	0	35	367	830						Frog_fixed.avi	0
27607	1657	354.5758	877.7923	0.6264789	0.2623771	551.1964	4.259354	0	382.9583	866.0525	0.4665223	0.2752832	551.5967	4.53699	0	35	369	872						Frog_fixed.avi	0
27623	1658	354.0117	866.7328	0.6264272	0.2622815	550.9995	4.237017	0	381.2578	856.0552	0.4663434	0.2752974	551.5746	4.521587	0	35	368	861						Frog_fixed.avi	0
27640	1659	358.4456	871.3602	0.6263995	0.2622489	551.1115	4.233291	0	381.2735	863.6714	0.4663109	0.2753307	551.5239	4.51643	0	35	370	868						Frog_fixed.avi	0
27657	1660	357.2154	870.0577	0.6264582	0.2622766	550.9008	4.228884	0	382.6669	863.9406	0.4663778	0.2753488	551.4783	4.503744	0	35	370	867						Frog_fixed.avi	0
27673	1661	358.1353	870.6204	0.6266145	0.2623621	550.9073	4.229644	0	384.2818	864.5007	0.4665467	0.2753991	551.4501	4.492625	0	35	371	868						Frog_fixed.avi	0
27690	1662	358.3512	871.026	0.6268509	0.2624341	550.9943	4.216298	0	379.1959	862.5242	0.4666959	0.2753697	551.5034	4.482455	0	35	369	867						Frog_fixed.avi	0
27707	1663	359.8041	872.9785	0.6271265	0.2625156	550.8536	4.220953	0	385.7961	862.4058	0.4670128	0.2752979	551.2607	4.466721	0	35	373	868						Frog_fixed.avi	0
27723	1664	357.6634	871.1842	0.6274639	0.262567	550.7855	4.2064	0	385.0727	862.336	0.4673216	0.2751998	551.288	4.474006	0	35	371	867						Frog_fixed.avi	0
27740	1665	358.1744	873.5377	0.6278363	0.2626705	550.8824	4.1971	0	380.5002	864.4822	0.4676528	0.2750905	551.2894	4.447413	0	35	369	869						Frog_fixed.avi	0
27757	1666	357.8188	875.0497	0.6282423	0.2627359	550.8221	4.183309	0	385.6034	864.2648	0.4680654	0.2749481	551.3758	4.451202	0	35	372	870						Frog_fixed.avi	0
27773	1667	357.2601	877.2822	0.6286497	0.2627441	550.7599	4.179985	0	385.4982	863.5662	0.4684441	0.2747321	551.2543	4.431893	0	35	371	870						Frog_fixed.avi	0
27790	1668	360.8486	874.7319	0.6290242	0.2627279	550.6661	4.166602	0	384.8561	864.427	0.4688023	0.2744967	551.1611	4.426556	0	35	373	870						Frog_fixed.avi	0
27807	1669	365.1995	878.1663	0.6293325	0.2627588	550.6957	4.170342	0	387.4553	866.602	0.4691121	0.2743483	551.1293	4.419135	0	35	376	872						Frog_fixed.avi	0
27823	1670	449.707	897.0176	0.6290132	0.2630374	550.5453	4.162967	0	470.6983	892.2457	0.4689218	0.2743239	551.0037	4.414084	0	36	460	895						Frog_fixed.avi	0
27840	1671	460.7479	893.7773	0.6291593	0.2630816	550.62	4.156314	0	489.5455	889.7239	0.4690464	0.2742858	551.252	4.395256	0	36	475	892						Frog_fixed.avi	0
27857	1672	466.2678	899.3166	0.6294597	0.2631355	550.4697	4.140596	0	484.8778	891.8995	0.4693404	0.2742438	551.031	4.394957	0	36	476	896						Frog_fixed.avi	0
27873	1673	475.5536	896.0933	0.6297944	0.2631656	550.5522	4.138697	0	485.8579	896.0473	0.469607	0.2741613	551.1544	4.383422	0	36	481	896						Frog_fixed.avi	0
27890	1674	463.0685	897.114	0.6300049	0.2631816	550.4876	4.133781	0	487.5394	890.0336	0.4698674	0.2741088	551.0472	4.389445	0	36	475	894						Frog_fixed.avi	0
27907	1675	476.1138	898.7126	0.6303246	0.2631268	550.577	4.134683	0	483.763	896.4223	0.4701036	0.2739378	551.198	4.373243	0	36	480	898						Frog_fixed.avi	0
27923	1676	463.333	897.0418	0.6305187	0.2630547	550.4901	4.126583	0	485.6352	898.0891	0.4703563	0.2737791	550.9968	4.372456	0	36	474	898						Frog_fixed.avi	0
27940	1677	474.4421	900.1495	0.6307988	0.2629657	550.5757	4.137812	0	487.0059	894.8839	0.470557	0.2736727	551.1129	4.374647	0	36	481	898						Frog_fixed.avi	0
27957	1678	461.7021	898.8619	0.6309508	0.2629171	550.4402	4.114831	0	484.0584	897.3395	0.4707589	0.2735328	551.0044	4.369663	0	36	473	898						Frog_fixed.avi	0
27973	1679	465.6549	899.9385	0.6311375	0.2629323	550.6013	4.12955	0	488.4372	893.0803	0.4709423	0.273481	551.0283	4.380766	0	36	477	897						Frog_fixed.avi	0
27990	1680	473.0976	898.9391	0.6313134	0.2629189	550.6147	4.122516	0	486.9846	894.0344	0.4710715	0.2733489	551.1586	4.36621	0	36	480	896						Frog_fixed.avi	0
28007	1681	469.2923	898.5119	0.6313847	0.2629008	550.5345	4.118227	0	480.798	892.916	0.4711337	0.2732199	551.1272	4.366137	0	36	475	896						Frog_fixed.avi	0
28023	1682	466.0443	897.6027	0.631419	0.2629173	550.5089	4.121191	0	483.5282	894.2149	0.4712085	0.2730598	551.0242	4.372735	0	36	475	896						Frog_fixed.avi	0
28040	1683	462.0121	896.0709	0.6314559	0.2629522	550.4666	4.112457	0	483.358	900.2605	0.4712417	0.2729844	551.0107	4.366144	0	36	473	898						Frog_fixed.avi	0
28057	1684	463.6277	896.587	0.6314662	0.2630402	550.4847	4.107627	0	486.4453	898.6318	0.4712691	0.2729538	551.0944	4.368273	0	36	475	898						Frog_fixed.avi	0
28073	1685	461.5719	896.6213	0.6314596	0.2630979	550.529	4.115382	0	485.106	898.477	0.471264	0.2729621	551.1387	4.368286	0	36	473	898						Frog_fixed.avi	0
28090	1686	462.8864	895.5967	0.6314596	0.2631467	550.5585	4.113312	0	487.4039	898.7393	0.4712646	0.2729644	551.2007	4.372972	0	36	475	897						Frog_fixed.avi	0
28107	1687	460.4302	894.7846	0.6314404	0.2631347	550.5942	4.111227	0	486.1328	898.0887	0.4712549	0.2729467	551.2875	4.370106	0	36	473	896						Frog_fixed.avi	0
28123	1688	462.2728	894.8782	0.6314328	0.2630947	550.6041	4.109981	0	485.9657	897.6716	0.4712509	0.2729165	551.3596	4.363589	0	36	474	896						Frog_fixed.avi	0
28140	1689	461.6808	890.7866	0.6314169	0.2630107	550.6459	4.115379	0	483.2053	897.5117	0.4712418	0.27288	551.4249	4.364888	0	36	472	894						Frog_fixed.avi	0
28157	1690	464.3698	895.5787	0.6314145	0.2628564	550.7538	4.112427	0	483.4609	895.7112	0.4712598	0.2727902	551.4773	4.371848	0	36	474	896						Frog_fixed.avi	0
28173	1691	467.1467	899.9518	0.631433	0.2626579	550.8931	4.111183	0	487.5245	894.3774	0.4712692	0.2726666	551.5428	4.362354	0	36	477	897						Frog_fixed.avi	0
28190	1692	463.1737	895.4038	0.631406	0.2625002	550.9451	4.110999	0	487.7428	892.6447	0.4712839	0.2725285	551.6557	4.361553	0	36	475	894						Frog_fixed.avi	0
28206	1693	466.3444	893.6985	0.6313827	0.2622965	550.9424	4.128709	0	483.6176	893.7448	0.4712652	0.2723856	551.8947	4.363104	0	36	475	894						Frog_fixed.avi	0
28223	1694	460.5614	895.0918	0.6313321	0.2621209	551.1377	4.102923	0	480.6384	898.1491	0.4712541	0.2722265	551.9767	4.358482	0	36	471	897						Frog_fixed.avi	0
28240	1695	522.7729	850.83	0.6307038	0.2614908	551.0768	4.117126	0	548.6393	858.7935	0.4707604	0.2716593	551.7902	4.376245	0	36	536	855						Frog_fixed.avi	0
28256	1696	696.131	710.6132	0.6290035	0.2601881	551.3357	4.13835	0	725.8503	725.3129	0.4694948	0.2702179	552.3328	4.341674	0	37	711	718						Frog_fixed.avi	0
28273	1697	786.997	570.9143	0.6278893	0.2587982	551.7312	4.148165	0	824.0548	586.3008	0.4687299	0.2689601	552.9194	4.336804	0	37	806	579						Frog_fixed.avi	0
28290	1698	802.8306	543.8975	0.627799	0.2585095	551.7029	4.129035	0	818.9655	559.973	0.4683851	0.2688415	552.8243	4.33773	0	37	811	552						Frog_fixed.avi	0
28306	1699	808.8575	535.6389	0.6277717	0.2584443	551.6873	4.146852	0	825.2656	557.5496	0.4682386	0.2688039	552.9132	4.354719	0	37	817	547						Frog_fixed.avi	0
28323	1700	812.6581	533.1484	0.6277222	0.2581851	551.8103	4.134206	0	817.8082	553.4449	0.4679918	0.2686772	553.0417	4.334342	0	37	815	543						Frog_fixed.avi	0
28340	1701	808.4871	541.0866	0.6275919	0.2579085	551.8935	4.136085	0	820.5452	553.2813	0.4678314	0.2685773	552.9888	4.330853	0	37	815	547						Frog_fixed.avi	0
28356	1702	807.1461	536.4868	0.6274784	0.2578019	551.8748	4.141148	0	821.808	547.4819	0.4676827	0.2685167	553.22	4.31983	0	37	814	542						Frog_fixed.avi	0
28373	1703	805.8679	536.235	0.6273698	0.2577046	551.9421	4.127563	0	820.4063	547.4982	0.4675094	0.2684837	553.3597	4.310732	0	37	813	542						Frog_fixed.avi	0
28390	1704	805.96	535.4071	0.6272675	0.2576487	551.9872	4.123624	0	819.1042	548.2497	0.4673645	0.2684657	553.217	4.315999	0	37	813	542						Frog_fixed.avi	0
28406	1705	808.3115	531.8221	0.6271703	0.2576399	552.0505	4.120407	0	818.3251	549.0899	0.467229	0.2684662	553.4408	4.317956	0	37	813	540						Frog_fixed.avi	0
28423	1706	807.6365	534.9014	0.6270369	0.2576451	552.2578	4.125569	0	821.0527	553.6602	0.4671063	0.2684758	553.7123	4.317269	0	37	814	544						Frog_fixed.avi	0
28440	1707	805.1187	533.5916	0.6269245	0.2576413	552.2642	4.118213	0	823.3423	555.0107	0.4670179	0.2684896	553.769	4.297414	0	37	814	544						Frog_fixed.avi	0
28456	1708	801.5659	535.3849	0.6268122	0.2576045	552.2704	4.115795	0	820.1021	553.0021	0.4668794	0.2684668	553.7475	4.293193	0	37	811	544						Frog_fixed.avi	0
28473	1709	807.1545	536.834	0.6267348	0.2575227	552.3188	4.107842	0	815.6221	553.2651	0.4667569	0.2683974	553.7526	4.29028	0	37	811	545						Frog_fixed.avi	0
28490	1710	804.1047	534.3812	0.6266301	0.2575015	552.7183	4.105401	0	813.9591	557.5328	0.4666513	0.2683003	553.9805	4.285236	0	37	809	546						Frog_fixed.avi	0
28506	1711	808.6143	529.6337	0.6265516	0.2575319	552.8041	4.097481	0	814.3397	557.9082	0.4665976	0.2683031	554.0214	4.285961	0	37	811	544						Frog_fixed.avi	0
28523	1712	804.1739	531.4128	0.6264517	0.2575678	552.8069	4.097043	0	817.226	554.9838	0.4665481	0.2683913	554.145	4.284614	0	37	811	543						Frog_fixed.avi	0
28540	1713	805.9063	534.4988	0.6263763	0.2576241	552.8157	4.107352	0	817.0514	553.6148	0.4664737	0.2684758	554.3846	4.286971	0	37	811	544						Frog_fixed.avi	0
28556	1714	805.8377	536.286	0.6262836	0.2576874	552.9885	4.101901	0	816.0996	556.3355	0.4664039	0.2685769	554.4987	4.294394	0	37	811	546						Frog_fixed.avi	0
28573	1715	803.7397	538.8087	0.6261922	0.2577506	553.0662	4.09648	0	814.4888	557.1093	0.466304	0.2686716	554.5856	4.291179	0	37	809	548						Frog_fixed.avi	0
28590	1716	804.8157	538.0356	0.6261055	0.2578878	553.1434	4.105852	0	814.7985	561.6649	0.4662311	0.2688071	554.6414	4.313338	0	37	810	550						Frog_fixed.avi	0
28606	1717	810.7209	543.9979	0.6260219	0.25795	553.2502	4.096593	0	817.3971	562.6898	0.4661399	0.2689232	554.4137	4.301643	0	37	814	553						Frog_fixed.avi	0
28623	1718	809.2914	540.2294	0.625856	0.2579678	553.3339	4.107631	0	814.4982	553.0696	0.4660029	0.2691374	554.6251	4.308709	0	37	812	547						Frog_fixed.avi	0
28640	1719	805.5789	542.7161	0.6256684	0.2579932	553.2891	4.113819	0	816.704	554.0281	0.4658643	0.2692199	554.931	4.338311	0	37	811	548						Frog_fixed.avi	0
28656	1720	810.9607	538.5822	0.6255171	0.2579677	553.5715	4.122099	0	818.7156	551.9429	0.4657092	0.2692929	554.8273	4.346399	0	37	815	545						Frog_fixed.avi	0
28673	1721	812.7693	542.6807	0.6253329	0.2578933	553.545	4.131418	0	814.8254	555.4567	0.4655128	0.269318	554.8523	4.349899	0	37	814	549						Frog_fixed.avi	0
28690	1722	808.8529	541.3954	0.6251384	0.2578559	553.4643	4.130833	0	818.3235	554.5076	0.4653741	0.2693469	555.0699	4.36265	0	37	814	548						Frog_fixed.avi	0
28706	1723	814.4508	536.9821	0.6249917	0.2578198	553.6472	4.150036	0	821.5151	555.5284	0.4652526	0.2693925	555.1283	4.378551	0	37	818	546						Frog_fixed.avi	0
28723	1724	813.6241	537.5919	0.6248323	0.2577448	553.6742	4.144739	0	821.8068	555.9164	0.4650754	0.269422	555.09	4.384827	0	37	818	547						Frog_fixed.avi	0
28740	1725	814.197	535.502	0.6246723	0.2577099	553.63	4.160484	0	818.7632	556.0555	0.4649076	0.2694512	555.1829	4.391688	0	37	816	546						Frog_fixed.avi	0
28756	1726	815.0691	534.1226	0.6245086	0.2576934	553.7133	4.158761	0	825.6847	558.2125	0.4648061	0.269503	555.1929	4.399083	0	37	820	546						Frog_fixed.avi	0
28773	1727	815.297	536.5333	0.6243559	0.2576634	553.7397	4.164375	0	827.3889	558.5051	0.4646446	0.2695335	555.1566	4.401797	0	37	821	548						Frog_fixed.avi	0
28789	1728	815.8045	534.6993	0.6242129	0.2576442	553.6087	4.170717	0	819.488	556.8465	0.4644676	0.2695795	555.2229	4.403296	0	37	818	546						Frog_fixed.avi	0
28806	1729	819.2499	534.4601	0.6240921	0.2575909	553.5552	4.170898	0	825.523	553.8251	0.4643682	0.269618	555.1642	4.410791	0	37	822	544						Frog_fixed.avi	0
28823	1730	820.1663	533.2368	0.623996	0.2575243	553.732	4.178402	0	830.6187	555.8748	0.4642784	0.2695504	555.1398	4.426121	0	37	825	545						Frog_fixed.avi	0
28839	1731	818.4922	533.4155	0.6238879	0.2573713	553.6671	4.166174	0	827.7131	553.8687	0.4641245	0.2694887	555.0193	4.438427	0	37	823	544						Frog_fixed.avi	0
28856	1732	818.6832	538.4624	0.6237875	0.2572166	553.5172	4.178206	0	825.8085	555.2294	0.464007	0.2694592	554.9544	4.434664	0	37	822	547						Frog_fixed.avi	0
28873	1733	817.6752	540.2833	0.6237101	0.2571443	553.3278	4.184188	0	823.941	553.5903	0.4639227	0.2694646	554.9849	4.441205	0	37	821	547						Frog_fixed.avi	0
28889	1734	871.5612	514.7381	0.6232048	0.2570204	553.3311	4.205076	0	880.8942	529.4315	0.4635459	0.2694232	554.8196	4.474361	0	38	876	522						Frog_fixed.avi	0
28906	1735	903.0616	504.177	0.6228575	0.2569407	553.5352	4.19306	0	917.5723	517.78	0.463257	0.2693541	555.1048	4.435513	0	38	910	511						Frog_fixed.avi	0
28923	1736	907.944	504.8344	0.6228805	0.2570378	553.4164	4.196319	0	916.5182	523.0565	0.4632002	0.2694429	554.9208	4.472933	0	38	912	514						Frog_fixed.avi	0
28939	1737	910.8134	507.1038	0.6228961	0.2571218	553.3047	4.208802	0	915.8872	527.4843	0.4631665	0.2695024	554.7981	4.46949	0	38	913	517						Frog_fixed.avi	0
28956	1738	909.7025	504.8427	0.6229385	0.2572267	553.2834	4.210637	0	916.906	524.5833	0.4631733	0.269555	554.6781	4.468343	0	38	913	515						Frog_fixed.avi	0
28973	1739	912.7973	505.1052	0.6230243	0.2572777	553.3452	4.211457	0	918.0726	525.9374	0.4632021	0.2695699	554.6686	4.473894	0	38	915	516						Frog_fixed.avi	0
28989	1740	910.8842	502.883	0.6231211	0.2572704	553.1605	4.208196	0	916.0996	527.4183	0.4632618	0.2695489	554.6874	4.472415	0	38	913	515						Frog_fixed.avi	0
29006	1741	907.4525	504.5937	0.6232116	0.2572504	552.9464	4.208479	0	915.2015	525.0273	0.4633448	0.269497	554.7955	4.469336	0	38	911	515						Frog_fixed.avi	0
29023	1742	906.5541	506.2365	0.623355	0.2572316	553.0038	4.209001	0	914.665	524.074	0.4634661	0.2694335	554.5613	4.465336	0	38	911	515						Frog_fixed.avi	0
29039	1743	910.5964	507.0477	0.6235809	0.2572172	553.038	4.205509	0	913.2862	520.6869	0.4636209	0.2693889	554.3151	4.464596	0	38	912	514						Frog_fixed.avi	0
29056	1744	905.926	504.4243	0.6237243	0.2571728	552.8295	4.210378	0	914.4716	516.6468	0.4638047	0.2692812	554.5339	4.464516	0	38	910	511						Frog_fixed.avi	0
29073	1745	909.7608	504.5679	0.6239941	0.2570624	552.8195	4.210088	0	911.2808	519.2584	0.4640197	0.2690891	554.3748	4.458399	0	38	911	512						Frog_fixed.avi	0
29089	1746	903.9102	505.8105	0.6242234	0.257078	552.7947	4.223241	0	913.3131	528.0188	0.4642445	0.2689	554.4139	4.463737	0	38	909	517						Frog_fixed.avi	0
29106	1747	908.5155	507.0482	0.6245595	0.2570884	552.8932	4.22025	0	911.3183	528.9865	0.4645317	0.2688088	554.2453	4.471689	0	38	910	518						Frog_fixed.avi	0
29123	1748	904.0685	505.6296	0.6248255	0.2571579	552.7984	4.221472	0	912.2467	528.2729	0.464795	0.2687719	554.3546	4.455799	0	38	908	517						Frog_fixed.avi	0
29139	1749	905.9439	501.8457	0.6251552	0.2572348	552.7681	4.215793	0	909.902	528.6284	0.4651055	0.2687303	554.1398	4.462115	0	38	908	515						Frog_fixed.avi	0
29156	1750	908.3889	501.2068	0.6255034	0.2572811	552.7664	4.223586	0	914.2944	525.8378	0.465436	0.2686483	554.1663	4.462039	0	38	911	514						Frog_fixed.avi	0
29173	1751	902.4435	501.065	0.6257813	0.2573138	552.7647	4.224728	0	911.207	519.4502	0.4657201	0.2685808	554.192	4.465886	0	38	907	510						Frog_fixed.avi	0
29189	1752	906.8156	505.1965	0.6261411	0.2573235	552.7733	4.246258	0	908.1882	520.2404	0.4660509	0.2684249	554.0338	4.450854	0	38	908	513						Frog_fixed.avi	0
29206	1753	908.0176	501.7765	0.6264725	0.2573178	552.7457	4.240236	0	915.302	524.8402	0.4663844	0.2681297	554.1572	4.455258	0	38	912	513						Frog_fixed.avi	0
29223	1754	906.1793	497.8311	0.6267588	0.2573955	552.7194	4.249626	0	904.0673	527.553	0.4666378	0.2679721	554.0515	4.47701	0	38	905	513						Frog_fixed.avi	0
29239	1755	903.8772	499.0488	0.627112	0.2574667	552.7921	4.256048	0	909.2817	525.9515	0.4669944	0.2678627	553.9734	4.47937	0	38	907	513						Frog_fixed.avi	0
29256	1756	909.4254	496.2845	0.6274177	0.2575888	552.7736	4.271163	0	907.3145	517.7266	0.467264	0.2678042	554.1618	4.482579	0	38	908	507						Frog_fixed.avi	0
29273	1757	904.3673	500.2408	0.6276816	0.2576652	552.7803	4.269749	0	901.1348	517.6379	0.4675622	0.2677189	553.9858	4.484968	0	38	903	509						Frog_fixed.avi	0
29289	1758	907.1234	502.6947	0.627991	0.2577633	552.8633	4.277375	0	907.9813	517.7463	0.4678441	0.2676683	554.043	4.493571	0	38	908	510						Frog_fixed.avi	0
29306	1759	899.4788	505.8784	0.628196	0.2578799	552.7347	4.281616	0	904.9225	518.1454	0.4680709	0.2675761	553.9531	4.490674	0	38	902	512						Frog_fixed.avi	0
29323	1760	910.03	499.6706	0.6284821	0.258045	552.8464	4.289383	0	905.2068	518.1691	0.4683076	0.2675166	554.0013	4.503219	0	38	908	509						Frog_fixed.avi	0
29339	1761	901.5183	501.2259	0.6286609	0.2581627	552.6951	4.292919	0	909.5283	518.7949	0.4685373	0.2673981	553.9161	4.505424	0	38	906	510						Frog_fixed.avi	0
29356	1762	907.5784	497.8333	0.6289393	0.2582442	552.7564	4.299757	0	903.7318	523.8043	0.4686957	0.2672236	554.0469	4.521502	0	38	906	511						Frog_fixed.avi	0
29372	1763	904.5405	499.0505	0.629117	0.2583172	552.7648	4.298793	0	904.8559	525.108	0.4689263	0.2671472	553.8481	4.526561	0	38	905	512						Frog_fixed.avi	0
29389	1764	906.4384	496.0365	0.6293365	0.2584285	552.7233	4.308949	0	900.1856	526.2022	0.4690786	0.2671325	553.8839	4.523723	0	38	903	511						Frog_fixed.avi	0
29406	1765	907.8442	499.864	0.629504	0.2585325	552.7801	4.321649	0	903.3886	525.332	0.4692611	0.2671332	553.843	4.540771	0	38	906	513						Frog_fixed.avi	0
29422	1766	904.4604	502.7068	0.6296163	0.258679	552.7721	4.338867	0	904.6012	522.3653	0.4693954	0.2671828	553.8007	4.537426	0	38	905	513						Frog_fixed.avi	0
29439	1767	900.6006	502.8626	0.6296653	0.2588204	552.6913	4.318519	0	905.4987	520.8864	0.4694834	0.2672742	553.8223	4.543288	0	38	903	512						Frog_fixed.avi	0
29456	1768	902.8711	503.5341	0.6297177	0.2589564	552.7788	4.326167	0	906.7277	518.0533	0.4695092	0.2673912	553.8302	4.540063	0	38	905	511						Frog_fixed.avi	0
29472	1769	902.1548	503.9584	0.6297244	0.2590225	552.7429	4.324202	0	908.048	517.2369	0.4695121	0.2674312	553.8468	4.550539	0	38	905	511						Frog_fixed.avi	0
29489	1770	901.4216	504.5154	0.6297156	0.2589809	552.7943	4.332458	0	903.5428	519.6664	0.4694945	0.2674246	553.8333	4.563268	0	38	902	512						Frog_fixed.avi	0
29506	1771	902.5438	505.8108	0.629675	0.2588992	552.7388	4.340689	0	908.5892	522.4509	0.4694817	0.2673224	553.821	4.557475	0	38	906	514						Frog_fixed.avi	0
29522	1772	899.7136	504.6602	0.6296489	0.2588081	552.7373	4.34079	0	903.7479	524.8365	0.4694316	0.2672267	553.8105	4.560291	0	38	902	515						Frog_fixed.avi	0
29539	1773	901.0208	500.4547	0.6296285	0.2587159	552.7554	4.331046	0	904.5081	525.8235	0.4694034	0.2671732	553.8116	4.567284	0	38	903	513						Frog_fixed.avi	0
29556	1774	901.5529	501.3496	0.6296205	0.2586504	552.8247	4.348692	0	901.1373	521.9713	0.4693817	0.267122	553.8483	4.56905	0	38	901	512						Frog_fixed.avi	0
29572	1775	901.1242	503.4957	0.6296118	0.2585573	552.8575	4.34199	0	900.6915	519.3057	0.4693609	0.2670698	553.8496	4.570811	0	38	901	511						Frog_fixed.avi	0
29589	1776	900.2823	504.6928	0.6295884	0.2585236	552.8939	4.34691	0	900.2154	516.9614	0.4693233	0.2670509	553.9243	4.582139	0	38	900	511						Frog_fixed.avi	0
29606	1777	900.3875	506.0103	0.6295679	0.2585435	552.8978	4.342773	0	899.2678	519.3315	0.4693023	0.267053	553.9276	4.577432	0	38	900	513						Frog_fixed.avi	0
29622	1778	900.5984	505.8271	0.6295367	0.2585961	552.8915	4.347072	0	900.7807	521.3131	0.4692645	0.2670737	553.9236	4.582688	0	38	901	514						Frog_fixed.avi	0
29639	1779	903.8294	501.8636	0.6295075	0.2586555	552.9419	4.349852	0	897.9713	523.6138	0.4692039	0.2671175	554.0085	4.57106	0	38	901	513						Frog_fixed.avi	0
29656	1780	903.4124	507.2844	0.6294733	0.2587171	552.9636	4.341393	0	896.3376	523.7295	0.469126	0.2671664	553.9431	4.571525	0	38	900	516						Frog_fixed.avi	0
29672	1781	904.0234	508.8912	0.6294006	0.258737	552.904	4.345097	0	898.7116	519.1921	0.4690847	0.2672295	553.9312	4.578968	0	38	901	514						Frog_fixed.avi	0
29689	1782	898.0121	507.104	0.6293041	0.2587521	552.9342	4.338772	0	902.869	518.0656	0.4690416	0.2672226	553.9031	4.573944	0	38	900	513						Frog_fixed.avi	0
29705	1783	896.9716	508.6204	0.6292294	0.2587572	552.884	4.323072	0	906.5637	520.5027	0.4689945	0.2671723	553.863	4.577573	0	38	902	515						Frog_fixed.avi	0
29722	1784	897.9302	502.0883	0.6291443	0.2587759	552.8084	4.325796	0	904.0847	523.7344	0.4689077	0.2671555	553.8547	4.580697	0	38	901	513						Frog_fixed.avi	0
29739	1785	898.7994	501.7909	0.6290783	0.2587984	552.9076	4.324698	0	903.153	523.8257	0.4688106	0.2671861	553.8879	4.569973	0	38	901	513						Frog_fixed.avi	0
29755	1786	903.439	504.0493	0.6290128	0.2587833	553.0106	4.325302	0	897.7958	520.1017	0.4686516	0.2672592	553.9058	4.571792	0	38	901	512						Frog_fixed.avi	0
29772	1787	900.2686	507.3652	0.6288567	0.2586862	552.9955	4.323864	0	902.355	516.4355	0.4685747	0.2673144	553.8867	4.572773	0	38	901	512						Frog_fixed.avi	0
29789	1788	895.9833	503.122	0.6287132	0.2586168	552.9418	4.311656	0	908.0629	521.3508	0.4684811	0.2672106	553.8748	4.570934	0	38	902	512						Frog_fixed.avi	0
29805	1789	898.1127	504.5287	0.6285722	0.2585631	552.8828	4.32106	0	905.0946	523.4683	0.4682868	0.2672164	553.8793	4.568168	0	38	902	514						Frog_fixed.avi	0
29822	1790	899.2358	503.9139	0.6284107	0.2585143	552.8229	4.317338	0	902.1267	516.5388	0.4680906	0.2673326	553.9023	4.56289	0	38	901	510						Frog_fixed.avi	0
29839	1791	896.3741	504.7258	0.6282119	0.2584566	552.7964	4.314108	0	908.3285	524.7565	0.4679445	0.2672516	553.768	4.560327	0	38	902	515						Frog_fixed.avi	0
29855	1792	900.5466	500.7775	0.6280774	0.2583664	552.7979	4.292761	0	901.3067	521.7328	0.4676836	0.2672294	553.8021	4.549062	0	38	901	511						Frog_fixed.avi	0
29872	1793	900.5463	502.6852	0.6279125	0.2582796	552.7188	4.290818	0	904.5545	520.6198	0.4675545	0.2672831	553.8008	4.55272	0	38	903	512						Frog_fixed.avi	0
29889	1794	895.6531	502.2862	0.6277276	0.2582762	552.6172	4.285956	0	907.7643	519.5522	0.4674127	0.2673774	553.619	4.550503	0	38	902	511						Frog_fixed.avi	0
29905	1795	900.7195	504.7195	0.6276369	0.2582954	552.6627	4.291432	0	902.4002	514.197	0.4672147	0.2675395	553.5657	4.554541	0	38	902	509						Frog_fixed.avi	0
29922	1796	902.1548	503.0768	0.6275408	0.2583717	552.7091	4.286802	0	907.6203	513.7769	0.4671063	0.2676481	553.7048	4.539208	0	38	905	508						Frog_fixed.avi	0
29939	1797	898.3294	505.3474	0.6274304	0.2584295	552.6185	4.272278	0	907.1166	520.3032	0.4670261	0.2677558	553.6838	4.543693	0	38	903	513						Frog_fixed.avi	0
29955	1798	899.4926	506.5329	0.6273282	0.2584792	552.5336	4.27818	0	904.8392	520.1978	0.4669195	0.2678194	553.584	4.539219	0	38	902	513						Frog_fixed.avi	0
29972	1799	895.5421	509.37	0.6272297	0.2585223	552.6046	4.27069	0	906.2586	522.6335	0.4668162	0.26785	553.5687	4.531911	0	38	901	516						Frog_fixed.avi	0
29989	1800	896.2301	514.2885	0.6271512	0.2585681	552.5818	4.27127	0	904.8105	523.3326	0.4666832	0.2678712	553.6406	4.536635	0	38	901	519						Frog_fixed.avi	0
30005	1801	896.4706	508.6279	0.6270719	0.25861	552.6427	4.26514	0	902.8442	523.9366	0.466595	0.2679137	553.6448	4.530251	0	38	900	516						Frog_fixed.avi	0
30022	1802	899.6398	516.4952	0.626976	0.258642	552.5651	4.274371	0	906.9945	520.9362	0.4665237	0.2680013	553.5569	4.534334	0	38	903	519						Frog_fixed.avi	0
30039	1803	896.651	514.0739	0.6268632	0.2587485	552.4614	4.261787	0	909.8073	521.5328	0.4664524	0.2680665	553.4513	4.521884	0	38	903	518						Frog_fixed.avi	0
30055	1804	893.5157	511.5503	0.6267359	0.2589177	552.4835	4.273694	0	904.4585	517.9561	0.466319	0.268276	553.3548	4.517192	0	38	899	515						Frog_fixed.avi	0
30072	1805	895.3962	511.211	0.6266686	0.2590462	552.5504	4.290843	0	905.7717	516.4547	0.4662226	0.2683858	553.4106	4.526791	0	38	901	514						Frog_fixed.avi	0
30089	1806	899.1819	509.0027	0.626588	0.2591414	552.6625	4.271623	0	906.9705	516.3599	0.4661168	0.2684237	553.6424	4.523633	0	38	903	513						Frog_fixed.avi	0
30105	1807	898.7338	504.5071	0.6264663	0.2591908	552.5635	4.280606	0	909.5302	519.9265	0.4660425	0.2684777	553.6044	4.531554	0	38	904	512						Frog_fixed.avi	0
30122	1808	898.4313	511.9211	0.6263593	0.259185	552.4719	4.283836	0	906.6326	517.8597	0.4659342	0.2685311	553.4564	4.525318	0	38	903	515						Frog_fixed.avi	0
30139	1809	893.9371	510.9958	0.6262358	0.2591361	552.5259	4.287034	0	901.8478	522.2232	0.4658101	0.2685552	553.3498	4.518064	0	38	898	517						Frog_fixed.avi	0
30155	1810	898.1495	508.0139	0.6261578	0.2591091	552.566	4.286202	0	904.6783	524.9952	0.4657109	0.268591	553.4176	4.526346	0	38	901	517						Frog_fixed.avi	0
30172	1811	900.1489	507.017	0.6260173	0.2590801	552.5197	4.287685	0	906.0535	526.2343	0.4655815	0.2686644	553.5932	4.532938	0	38	903	517						Frog_fixed.avi	0
30189	1812	896.1327	508.279	0.6258155	0.2590345	552.3028	4.30302	0	909.0284	525.8171	0.4654403	0.2687323	553.3928	4.519519	0	38	903	517						Frog_fixed.avi	0
30205	1813	900.7443	508.8491	0.625674	0.259012	552.5296	4.295593	0	908.2864	525.1495	0.4652358	0.2688394	553.4107	4.513741	0	38	905	517						Frog_fixed.avi	0
30222	1814	902.6276	508.1676	0.6254572	0.2589912	552.4002	4.298918	0	908.91	527.557	0.465067	0.2689627	553.5625	4.529696	0	38	906	518						Frog_fixed.avi	0
30239	1815	898.6802	508.69	0.6252634	0.258982	552.2823	4.30595	0	906.1241	517.395	0.4648448	0.269197	553.2175	4.524975	0	38	902	513						Frog_fixed.avi	0
30255	1816	900.8962	508.5017	0.6250951	0.2589853	552.356	4.308494	0	905.7288	521.0232	0.4646611	0.2693223	553.5148	4.541266	0	38	903	515						Frog_fixed.avi	0
30272	1817	897.4772	507.1825	0.6249051	0.2589988	552.1977	4.313404	0	908.8972	523.7427	0.4645201	0.2694266	553.3804	4.543454	0	38	903	515						Frog_fixed.avi	0
30288	1818	901.044	510.6094	0.6247808	0.2589453	552.1724	4.309707	0	909.0325	523.3132	0.4643932	0.2694672	553.299	4.527757	0	38	905	517						Frog_fixed.avi	0
30305	1819	903.8189	506.0557	0.6246852	0.2588693	552.3671	4.320466	0	906.9014	526.0413	0.4642642	0.269449	553.2524	4.538922	0	38	905	516						Frog_fixed.avi	0
30322	1820	900.2333	511.2965	0.6245733	0.258752	552.2025	4.315499	0	905.784	522.7685	0.4641591	0.2694257	553.4031	4.55202	0	38	903	517						Frog_fixed.avi	0
30338	1821	899.9918	509.5475	0.6244986	0.2586662	552.0728	4.307998	0	906.0415	519.8121	0.4641071	0.269384	553.3842	4.55783	0	38	903	515						Frog_fixed.avi	0
30355	1822	901.4495	505.9601	0.624454	0.2586149	552.0416	4.33489	0	906.0499	516.9188	0.4640473	0.2693397	553.2419	4.55357	0	38	904	511						Frog_fixed.avi	0
30372	1823	897.6407	509.0227	0.6244348	0.2585233	551.9456	4.329583	0	903.7582	516.7932	0.4639969	0.2692038	553.1284	4.554043	0	38	901	513						Frog_fixed.avi	0
30388	1824	894.5961	505.6808	0.624414	0.2584465	551.8259	4.33153	0	904.8907	521.2236	0.4639806	0.2690526	553.0119	4.542824	0	38	900	513						Frog_fixed.avi	0
30405	1825	894.9435	506.6785	0.6244358	0.258451	551.7701	4.326177	0	905.3232	520.7996	0.4639746	0.2690558	552.9467	4.552671	0	38	900	514						Frog_fixed.avi	0
30422	1826	899.137	507.5948	0.624472	0.2584714	551.7252	4.337382	0	903.4846	517.9845	0.4639808	0.2691602	552.9111	4.544728	0	38	901	513						Frog_fixed.avi	0
30438	1827	899.6155	507.8132	0.6245022	0.2585527	551.6661	4.330809	0	903.3361	521.1227	0.4639956	0.2692646	552.8668	4.550736	0	38	901	514						Frog_fixed.avi	0
30455	1828	895.4194	508.4332	0.6244874	0.25868	551.6445	4.329351	0	904.494	522.9984	0.4640027	0.2693893	552.8527	4.564135	0	38	900	516						Frog_fixed.avi	0
30472	1829	894.3273	513.9382	0.6244646	0.2588248	551.5248	4.317288	0	906.4692	521.7591	0.4639856	0.2694654	552.8405	4.555295	0	38	900	518						Frog_fixed.avi	0
30488	1830	892.5874	513.0246	0.6244528	0.2589174	551.452	4.322196	0	903.1603	526.0934	0.4639539	0.2695364	552.7191	4.543566	0	38	898	520						Frog_fixed.avi	0
30505	1831	892.7259	512.6635	0.6244488	0.2589736	551.3934	4.322968	0	905.6339	525.0577	0.4639396	0.2695653	552.6805	4.551028	0	38	899	519						Frog_fixed.avi	0
30522	1832	895.7971	510.8961	0.6244352	0.258963	551.3794	4.315523	0	903.6719	524.423	0.463929	0.2695701	552.6545	4.550029	0	38	900	518						Frog_fixed.avi	0
30538	1833	889.8597	512.0787	0.6244364	0.2589391	551.3611	4.316885	0	904.826	524.9066	0.4639345	0.2695432	552.6078	4.55626	0	38	897	518						Frog_fixed.avi	0
30555	1834	893.2548	513.0394	0.6244404	0.2588676	551.3162	4.319884	0	906.0115	524.0196	0.4639463	0.2694842	552.6157	4.560337	0	38	900	519						Frog_fixed.avi	0
30572	1835	891.7565	508.0241	0.6244474	0.2588086	551.3057	4.321856	0	906.0596	522.2925	0.4639556	0.2694213	552.5511	4.553013	0	38	899	515						Frog_fixed.avi	0
30588	1836	892.305	509.0003	0.624469	0.2586828	551.3372	4.331999	0	904.2789	522.8943	0.4639671	0.269316	552.5637	4.569067	0	38	898	516						Frog_fixed.avi	0
30605	1837	893.5296	506.5036	0.6244966	0.2585815	551.4315	4.337025	0	903.3326	517.5089	0.4639727	0.2691809	552.5178	4.56277	0	38	898	512						Frog_fixed.avi	0
30622	1838	893.4222	506.6227	0.624478	0.2585036	551.379	4.331005	0	905.0162	519.3613	0.463973	0.2690843	552.54	4.566183	0	38	899	513						Frog_fixed.avi	0
30638	1839	894.5863	503.135	0.6244528	0.2585028	551.3677	4.347775	0	905.4241	517.4389	0.4639614	0.2690346	552.5631	4.568349	0	38	900	510						Frog_fixed.avi	0
30655	1840	893.0991	505.0743	0.6244086	0.2585172	551.3714	4.345536	0	905.9219	520.1644	0.4639373	0.2690735	552.5581	4.567726	0	38	900	513						Frog_fixed.avi	0
30672	1841	897.7485	508.1019	0.6243602	0.2585549	551.3677	4.347334	0	909.1119	520.5653	0.4639124	0.2691645	552.5942	4.588219	0	38	903	514						Frog_fixed.avi	0
30688	1842	895.7916	504.6872	0.6242855	0.2586072	551.4698	4.353038	0	915.3815	519.8649	0.4638717	0.2692215	552.6237	4.572848	0	38	906	512						Frog_fixed.avi	0
30705	1843	895.2227	505.8748	0.6242007	0.2586015	551.4095	4.359137	0	914.8229	515.4425	0.463823	0.2692814	552.6368	4.595986	0	38	905	511						Frog_fixed.avi	0
30722	1844	889.7248	506.1777	0.6241094	0.2585973	551.5253	4.359168	0	916.8199	513.8871	0.463774	0.2692585	552.7148	4.592049	0	38	903	510						Frog_fixed.avi	0
30738	1845	894.2892	506.3022	0.624074	0.2585309	551.3369	4.36315	0	912.7335	514.1387	0.463721	0.2692149	552.7038	4.595531	0	38	904	510						Frog_fixed.avi	0
30755	1846	891.1327	506.9752	0.6240305	0.2584724	551.4633	4.360885	0	913.6728	513.3857	0.4637161	0.2691351	552.7225	4.589581	0	38	902	510						Frog_fixed.avi	0
30772	1847	891.5262	505.481	0.6240292	0.2584335	551.5045	4.369797	0	916.9268	519.5735	0.4637387	0.2690222	552.7831	4.598136	0	38	904	513						Frog_fixed.avi	0
30788	1848	892.7383	502.8378	0.6240176	0.2584106	551.533	4.369394	0	914.2158	522.9792	0.4637465	0.2689395	552.842	4.597072	0	38	903	513						Frog_fixed.avi	0
30805	1849	890.2308	504.7729	0.6240101	0.2583731	551.5284	4.36901	0	913.2946	521.8263	0.4637529	0.2688793	552.8604	4.596211	0	38	902	513						Frog_fixed.avi	0
30821	1850	892.0025	510.4688	0.6239831	0.2582918	551.5046	4.381731	0	915.0172	521.1155	0.4637465	0.2688025	552.9012	4.589644	0	38	904	516						Frog_fixed.avi	0
30838	1851	890.3755	509.1562	0.6239426	0.2582053	551.4898	4.385021	0	911.5272	517.8324	0.4637114	0.2687685	552.8629	4.599844	0	38	901	513						Frog_fixed.avi	0
30855	1852	891.459	510.1324	0.6239027	0.2581495	551.5626	4.376347	0	912.9067	519.7351	0.463677	0.268747	552.9149	4.601341	0	38	902	515						Frog_fixed.avi	0
30871	1853	894.3065	512.813	0.6238641	0.2581158	551.6402	4.388128	0	909.3306	518.0035	0.4635818	0.2687261	553.0687	4.607057	0	38	902	515						Frog_fixed.avi	0
30888	1854	895.3367	508.6551	0.6238324	0.2580583	551.6996	4.391156	0	907.6128	519.3305	0.4635348	0.268692	553.019	4.601205	0	38	901	514						Frog_fixed.avi	0
30905	1855	895.5814	509.088	0.6238142	0.2580208	551.756	4.396026	0	908.8766	515.5195	0.4634983	0.2686842	553.01	4.60905	0	38	902	512						Frog_fixed.avi	0
30921	1856	895.1859	509.0698	0.6237931	0.2580014	551.7565	4.397669	0	910.2557	518.3721	0.4634878	0.2686747	553.0087	4.607231	0	38	903	514						Frog_fixed.avi	0
30938	1857	894.6833	513.7739	0.6237901	0.2580097	551.7968	4.390944	0	910.7238	517.4283	0.4634906	0.2686798	553.0027	4.610311	0	38	903	516						Frog_fixed.avi	0
30955	1858	891.6119	509.7524	0.6238063	0.2580608	551.7786	4.391195	0	910.2744	514.8031	0.4634961	0.2686728	553.0309	4.612976	0	38	901	512						Frog_fixed.avi	0
30971	1859	896.1851	511.8715	0.6238242	0.2581156	551.7612	4.392704	0	910.3182	512.6782	0.4635248	0.2686763	553.074	4.615048	0	38	903	512						Frog_fixed.avi	0
30988	1860	892.0737	512.7041	0.6238461	0.2581668	551.7518	4.384425	0	908.4576	514.1945	0.4635627	0.2686432	553.1443	4.608406	0	38	900	513						Frog_fixed.avi	0
31005	1861	890.3063	511.1907	0.6238812	0.2581498	551.7197	4.388188	0	909.957	513.7031	0.4636245	0.2685881	553.2487	4.618191	0	38	900	512						Frog_fixed.avi	0
31021	1862	889.719	514.8907	0.6239294	0.2581212	551.6876	4.393839	0	913.9532	511.735	0.4636988	0.268507	553.224	4.628205	0	38	902	513						Frog_fixed.avi	0
31038	1863	892.113	512.0722	0.6240011	0.2580749	551.8385	4.38967	0	914.9417	513.5901	0.4637505	0.2684174	553.1906	4.6261	0	38	904	513						Frog_fixed.avi	0
31055	1864	891.3562	508.6996	0.6240452	0.2580109	551.9048	4.391273	0	913.0125	509.4485	0.4637868	0.2683372	553.1339	4.620123	0	38	902	509						Frog_fixed.avi	0
31071	1865	889.7919	510.6769	0.624069	0.2579889	551.9497	4.395326	0	913.6871	513.0928	0.4638039	0.268286	553.1267	4.625342	0	38	902	512						Frog_fixed.avi	0
31088	1866	888.1634	513.6345	0.6240785	0.2579623	551.9925	4.392644	0	913.5849	510.6033	0.4638067	0.2682837	553.1452	4.626922	0	38	901	512						Frog_fixed.avi	0
31105	1867	888.0405	512.7397	0.6240786	0.2579148	552.0389	4.400792	0	912.9009	512.7557	0.4638097	0.2682788	553.1456	4.62515	0	38	900	513						Frog_fixed.avi	0
31121	1868	884.9334	510.2078	0.6240588	0.2578429	552.0363	4.401281	0	915.6978	511.2784	0.4637924	0.2682549	553.2196	4.629722	0	38	900	511						Frog_fixed.avi	0
31138	1869	886.8223	506.3145	0.6240292	0.2577908	552.0555	4.400768	0	911.3325	515.2841	0.4637605	0.2681828	553.2811	4.630006	0	38	899	511						Frog_fixed.avi	0
31155	1870	887.5113	504.4046	0.6239971	0.257699	552.0484	4.40067	0	911.776	513.899	0.46373	0.2681693	553.3509	4.629139	0	38	900	509						Frog_fixed.avi	0
31171	1871	890.3476	504.7432	0.6239772	0.2576332	552.0309	4.3973	0	912.3307	515.955	0.4636838	0.2681168	553.5044	4.64445	0	38	901	510						Frog_fixed.avi	0
31188	1872	888.0712	502.1728	0.6239218	0.2575766	551.9764	4.388429	0	910.4611	516.4394	0.4636419	0.2681255	553.5517	4.642745	0	38	899	509						Frog_fixed.avi	0
31204	1873	887.7204	505.6115	0.6238813	0.2575285	551.9662	4.387198	0	913.1402	518.686	0.4636136	0.2681517	553.5234	4.64538	0	38	900	512						Frog_fixed.avi	0
31221	1874	888.5129	507.7021	0.6238307	0.2574974	551.9795	4.394005	0	913.3411	518.5789	0.4635477	0.2681939	553.3578	4.64915	0	38	901	513						Frog_fixed.avi	0
31238	1875	892.4438	507.9659	0.6237848	0.2575011	552.0255	4.40105	0	911.5258	515.4349	0.463465	0.2683238	553.1836	4.657623	0	38	902	512						Frog_fixed.avi	0
31254	1876	892.2454	507.4715	0.6237105	0.2575515	552.1684	4.405684	0	909.9805	510.0206	0.4633819	0.2684199	553.0539	4.661304	0	38	901	509						Frog_fixed.avi	0
31271	1877	886.1302	503.9416	0.6236184	0.2576115	552.0422	4.398673	0	912.7114	512.0752	0.4633203	0.2685084	553.1552	4.664177	0	38	899	508						Frog_fixed.avi	0
31288	1878	888.4559	503.8303	0.6235527	0.2576152	551.9683	4.399226	0	915.348	512.2225	0.4632484	0.2685927	553.2205	4.659606	0	38	902	508						Frog_fixed.avi	0
31304	1879	887.3657	505.2225	0.6234397	0.2575423	551.8278	4.399664	0	916.2958	512.371	0.4631408	0.268611	553.3217	4.670799	0	39	902	509						Frog_fixed.avi	0
31321	1880	925.9894	467.7866	0.623073	0.2571509	551.9598	4.413022	0	950.3188	476.3781	0.4628876	0.2683746	553.0265	4.675846	0	39	938	472						Frog_fixed.avi	0
31338	1881	914.0342	456.0686	0.6229382	0.2569229	551.8799	4.41008	0	943.1417	463.8933	0.4628223	0.2682626	553.0469	4.678105	0	39	929	460						Frog_fixed.avi	0
31354	1882	917.1512	461.0477	0.6228654	0.2569227	551.8311	4.410624	0	946.5215	471.3264	0.4626856	0.268301	553.1796	4.691447	0	39	932	466						Frog_fixed.avi	0
31371	1883	918.2986	457.6352	0.6227763	0.2568219	551.8594	4.414516	0	941.0046	473.4589	0.4624548	0.2682498	552.9279	4.68691	0	39	930	466						Frog_fixed.avi	0
31388	1884	917.2053	453.8037	0.6226336	0.2567276	551.84	4.409069	0	945.7584	469.6355	0.4623415	0.268268	552.9082	4.692695	0	39	931	462						Frog_fixed.avi	0
31404	1885	914.3243	456.5235	0.6224946	0.2566328	551.5941	4.413908	0	942.4187	470.6138	0.4621897	0.2682812	552.9741	4.697255	0	39	928	464						Frog_fixed.avi	0
31421	1886	918.601	458.0486	0.6224094	0.2565587	551.6039	4.423625	0	935.8256	471.5806	0.4619789	0.2683426	552.8031	4.694912	0	39	927	465						Frog_fixed.avi	0
31438	1887	920.9323	455.8094	0.6223305	0.256601	551.666	4.413837	0	944.2294	472.524	0.4619022	0.268435	552.7169	4.699102	0	39	933	464						Frog_fixed.avi	0
31454	1888	918.7042	454.8924	0.6222021	0.2566467	551.5982	4.412588	0	945.1566	469.3512	0.4617945	0.2685443	552.787	4.707103	0	39	932	462						Frog_fixed.avi	0
31471	1889	916.6028	455.833	0.6220593	0.2566929	551.5694	4.423325	0	937.5585	473.63	0.4616376	0.2686302	552.7158	4.707895	0	39	927	465						Frog_fixed.avi	0
31488	1890	916.6434	456.7863	0.6219318	0.2567147	551.5703	4.426111	0	935.7073	476.7901	0.4614622	0.2687369	552.684	4.71569	0	39	926	467						Frog_fixed.avi	0
31504	1891	920.972	454.7167	0.6218124	0.2567283	551.6329	4.424142	0	940.0566	482.0882	0.4613303	0.2687382	552.5569	4.716671	0	39	931	468						Frog_fixed.avi	0
31521	1892	919.1916	453.5117	0.6216348	0.2567257	551.4686	4.425428	0	937.4623	481.4684	0.4611375	0.2688152	552.6727	4.722333	0	39	928	467						Frog_fixed.avi	0
31538	1893	916.0698	458.5295	0.6214517	0.2566591	551.5355	4.423093	0	934.7203	480.2234	0.4609567	0.2688782	552.6332	4.710953	0	39	925	469						Frog_fixed.avi	0
31554	1894	919.8346	456.2849	0.6212864	0.2565949	551.626	4.42604	0	945.2931	479.2136	0.4608128	0.2688928	552.7047	4.721004	0	39	933	468						Frog_fixed.avi	0
31571	1895	913.356	455.3072	0.6210118	0.256475	551.5202	4.429548	0	930.1346	480.533	0.4605111	0.2689382	552.6967	4.725512	0	39	922	468						Frog_fixed.avi	0
31588	1896	921.1821	458.8902	0.6208498	0.2563551	551.6734	4.445222	0	941.3391	472.225	0.4603782	0.2690689	552.6945	4.712554	0	39	931	466						Frog_fixed.avi	0
31604	1897	915.5454	455.6913	0.6205454	0.2561953	551.5385	4.43487	0	932.4897	471.6449	0.4600717	0.2690644	552.92	4.726314	0	39	924	464						Frog_fixed.avi	0
31621	1898	917.7709	456.7984	0.6203364	0.2560455	551.5717	4.437499	0	941.9758	474.1027	0.4598981	0.2690699	552.7877	4.714525	0	39	930	465						Frog_fixed.avi	0
31638	1899	916.9385	453.4386	0.6200907	0.2559161	551.638	4.426075	0	935.2314	473.479	0.4596157	0.2690758	553.0748	4.727661	0	39	926	463						Frog_fixed.avi	0
31654	1900	918.6433	455.5162	0.6199281	0.2557435	551.6325	4.439431	0	936.8224	473.2959	0.4594682	0.2690969	552.8377	4.724884	0	39	928	464						Frog_fixed.avi	0
31671	1901	924.9806	453.8281	0.6198011	0.2556232	551.6992	4.454524	0	941.842	471.4565	0.459369	0.2692153	552.9758	4.724475	0	39	933	463						Frog_fixed.avi	0
31688	1902	918.0431	458.8692	0.6197067	0.2555259	551.7836	4.446342	0	943.4578	469.415	0.459324	0.269284	553.1287	4.733158	0	39	931	464						Frog_fixed.avi	0
31704	1903	920.014	457.4987	0.6196834	0.2554524	551.7917	4.446943	0	941.6361	471.8705	0.4593152	0.2693176	553.1877	4.728224	0	39	931	465						Frog_fixed.avi	0
31721	1904	920.3472	455.7584	0.619702	0.255408	551.8883	4.44677	0	937.5296	472.2016	0.4593401	0.2693464	553.2326	4.737444	0	39	929	464						Frog_fixed.avi	0
31737	1905	923.9545	455.9088	0.6197736	0.2553384	552.0413	4.451515	0	936.3843	472.3742	0.459402	0.2693276	553.212	4.730297	0	39	930	464						Frog_fixed.avi	0
31754	1906	921.3189	455.205	0.6198416	0.2552559	551.9559	4.454592	0	938.0331	469.4705	0.459519	0.2693047	553.3721	4.736601	0	39	930	462						Frog_fixed.avi	0
31771	1907	922.8079	454.1422	0.6199355	0.2551893	552.0104	4.457788	0	939.8708	469.071	0.4596563	0.2692238	553.655	4.740781	0	39	931	462						Frog_fixed.avi	0
31787	1908	921.2173	451.2067	0.6200653	0.2551439	552.1651	4.449746	0	931.4427	470.4611	0.4597494	0.269178	553.689	4.74858	0	39	926	461						Frog_fixed.avi	0
31804	1909	924.4381	450.208	0.6202461	0.2550914	552.3864	4.447742	0	937.6735	469.6525	0.4599711	0.2691383	553.7026	4.734507	0	39	931	460						Frog_fixed.avi	0
31821	1910	918.3625	453.6082	0.6203718	0.2550592	552.2798	4.440528	0	937.9697	472.6087	0.4601611	0.2690411	553.8348	4.733222	0	39	928	463						Frog_fixed.avi	0
31837	1911	921.6735	452.6729	0.620545	0.2551105	552.4641	4.447974	0	931.7917	470.2749	0.4603071	0.2690656	554.0569	4.732069	0	39	927	461						Frog_fixed.avi	0
31854	1912	918.6642	455.192	0.620713	0.2551565	552.6462	4.443411	0	942.9133	466.0717	0.460545	0.269074	554.082	4.734316	0	39	931	461						Frog_fixed.avi	0
31871	1913	916.5966	455.0171	0.6208466	0.2551954	552.6275	4.455132	0	933.3094	472.9827	0.4606757	0.2690143	554.009	4.723797	0	39	925	464						Frog_fixed.avi	0
31887	1914	920.586	454.4926	0.6210375	0.2552169	552.7382	4.450163	0	932.3845	476.1522	0.4608237	0.2689039	554.3411	4.730316	0	39	926	465						Frog_fixed.avi	0
31904	1915	914.3371	455.1072	0.6212334	0.2552869	552.8705	4.445821	0	934.1505	472.2818	0.4610849	0.268972	554.2267	4.722122	0	39	924	464						Frog_fixed.avi	0
31921	1916	884.0052	469.8595	0.6216378	0.2554722	552.9227	4.454008	0	899.6549	480.1796	0.4615336	0.2691983	554.2579	4.735955	0	39	892	475						Frog_fixed.avi	0
31937	1917	884.5027	468.2658	0.6217707	0.2557746	552.8995	4.452063	0	902.857	484.024	0.4616437	0.2693574	554.1938	4.731553	0	39	894	476						Frog_fixed.avi	0
31954	1918	877.9941	471.479	0.6219693	0.256018	553.0819	4.441807	0	896.0658	485.3268	0.4618373	0.2694941	554.4397	4.72499	0	39	887	478						Frog_fixed.avi	0
31971	1919	884.8367	470.6299	0.6221549	0.2562743	553.1198	4.447223	0	904.5011	489.3881	0.4620337	0.2695855	554.4064	4.721836	0	39	895	480						Frog_fixed.avi	0
31987	1920	879.1846	474.4665	0.6222572	0.2564505	553.0197	4.451211	0	898.996	490.2089	0.4621713	0.2696787	554.2675	4.736307	0	39	889	482						Frog_fixed.avi	0
32004	1921	883.9877	470.8833	0.6224212	0.2566195	553.2167	4.436939	0	900.3455	488.533	0.4623027	0.26971	554.5818	4.729681	0	39	892	480						Frog_fixed.avi	0
32021	1922	885.169	468.6614	0.62253	0.2566958	553.4127	4.444491	0	901.9564	487.0526	0.4624102	0.2696992	554.7993	4.732376	0	39	894	478						Frog_fixed.avi	0
32037	1923	887.4716	473.0381	0.6226097	0.2567399	553.3087	4.453289	0	902.6411	488.4958	0.4625027	0.2696493	554.6703	4.729562	0	39	895	481						Frog_fixed.avi	0
32054	1924	886.0486	475.307	0.6226479	0.2567799	553.3467	4.439611	0	901.7624	488.3616	0.4625734	0.2695988	554.5797	4.729138	0	39	894	482						Frog_fixed.avi	0
32071	1925	884.6584	474.0845	0.6226875	0.2568262	553.3818	4.433648	0	902.9282	489.0422	0.4626423	0.2695712	554.6324	4.72713	0	39	894	482						Frog_fixed.avi	0
32087	1926	886.6771	474.3091	0.6227058	0.2568527	553.4101	4.440909	0	905.4157	491.6102	0.4626935	0.2695522	554.6832	4.730091	0	39	896	483						Frog_fixed.avi	0
32104	1927	887.0776	472.622	0.6227013	0.2568387	553.4623	4.447718	0	903.06	486.1569	0.4626953	0.2695328	554.7693	4.724072	0	39	895	479						Frog_fixed.avi	0
32121	1928	886.6191	468.6698	0.6226798	0.2568043	553.529	4.442101	0	903.8098	486.7117	0.4626806	0.2694941	554.8116	4.738175	0	39	895	478						Frog_fixed.avi	0
32137	1929	887.7529	471.9988	0.6226397	0.2567293	553.5666	4.43849	0	902.3121	486.3646	0.4626444	0.2694794	554.8829	4.730863	0	39	895	479						Frog_fixed.avi	0
32154	1930	886.4911	469.3476	0.6225591	0.2566607	553.784	4.430279	0	900.7668	487.9431	0.4625789	0.2694711	554.9731	4.735802	0	39	894	479						Frog_fixed.avi	0
32171	1931	888.5658	470.3383	0.622483	0.2566108	553.8978	4.430781	0	901.8063	484.0816	0.4624621	0.2694809	555.1102	4.739343	0	39	895	477						Frog_fixed.avi	0
32187	1932	887.3401	470.7391	0.6223189	0.2565556	553.7692	4.436294	0	903.5614	485.5518	0.4623701	0.2695394	555.14	4.728352	0	39	895	478						Frog_fixed.avi	0
32204	1933	882.2505	473.7976	0.6221324	0.2565342	553.847	4.441515	0	903.8976	486.8398	0.4622566	0.2695813	555.0609	4.727479	0	39	893	480						Frog_fixed.avi	0
32221	1934	889.3474	469.6525	0.6220072	0.2565703	554.0189	4.425363	0	899.0203	487.2646	0.4620474	0.2696676	555.3189	4.735397	0	39	894	478						Frog_fixed.avi	0
32237	1935	884.6288	470.1391	0.6217857	0.256586	553.9078	4.433136	0	905.6361	480.5824	0.4618973	0.2698406	555.2839	4.727351	0	39	895	475						Frog_fixed.avi	0
32254	1936	883.9459	469.6612	0.6215842	0.2566303	553.9773	4.423835	0	903.3176	479.7507	0.4617506	0.27001	555.3172	4.740149	0	39	894	475						Frog_fixed.avi	0
32271	1937	888.3546	468.2791	0.6213696	0.2567261	554.0363	4.414947	0	898.774	483.5966	0.4615025	0.2701496	555.4438	4.739545	0	39	894	476						Frog_fixed.avi	0
32287	1938	913.5519	448.3802	0.6209684	0.2567021	554.2344	4.42932	0	939.2231	462.4974	0.4612344	0.2701523	555.6267	4.725952	0	39	926	455						Frog_fixed.avi	0
32304	1939	905.8546	451.3181	0.6206671	0.2566803	554.0987	4.411519	0	923.6044	473.8939	0.4609795	0.2702213	555.6389	4.725321	0	39	915	463						Frog_fixed.avi	0
32320	1940	911.4857	455.9951	0.6205028	0.2565807	554.2793	4.42774	0	929.5389	471.8125	0.4607887	0.2701864	555.6569	4.720527	0	39	921	464						Frog_fixed.avi	0
32337	1941	906.9052	456.2291	0.6202365	0.2564563	554.2874	4.411436	0	928.4573	468.7493	0.4605621	0.2702101	555.7955	4.712822	0	39	918	462						Frog_fixed.avi	0
32354	1942	911.9329	456.958	0.6200311	0.256391	554.3397	4.406414	0	923.3027	475.0731	0.4603467	0.2701789	555.6737	4.704097	0	39	918	466						Frog_fixed.avi	0
32370	1943	909.0353	459.8227	0.6198025	0.2562613	554.4213	4.40118	0	927.7714	475.0617	0.4601363	0.270196	555.9609	4.701218	0	39	918	467						Frog_fixed.avi	0
32387	1944	909.3832	453.2317	0.619586	0.2561744	554.3657	4.392076	0	921.3807	473.4269	0.4598898	0.2701692	555.7147	4.674686	0	39	915	463						Frog_fixed.avi	0
32404	1945	909.1392	454.1315	0.6193944	0.2560611	554.3769	4.369213	0	926.5236	472.0025	0.4597239	0.2701483	555.9176	4.663576	0	39	918	463						Frog_fixed.avi	0
32420	1946	908.6154	456.2731	0.6191826	0.2560366	554.4377	4.372044	0	926.8724	473.0206	0.459526	0.2702236	555.9163	4.665432	0	39	918	465						Frog_fixed.avi	0
32437	1947	909.578	452.5777	0.6190072	0.2560388	554.4769	4.364764	0	922.9866	479.3225	0.4593525	0.2702734	555.8537	4.658732	0	39	916	466						Frog_fixed.avi	0
32454	1948	910.585	452.7219	0.6188278	0.2560757	554.5744	4.353815	0	923.236	477.6292	0.4591743	0.270404	556.1475	4.64187	0	39	917	465						Frog_fixed.avi	0
32470	1949	909.6933	455.3355	0.6186596	0.25611	554.5815	4.360016	0	924.3469	482.0354	0.4590516	0.2705052	555.9921	4.641482	0	39	917	469						Frog_fixed.avi	0
32487	1950	907.8235	454.2166	0.6184904	0.256167	554.692	4.341604	0	919.9296	477.5508	0.4588719	0.2706127	555.934	4.64101	0	39	914	466						Frog_fixed.avi	0
32504	1951	908.4156	453.1276	0.6183373	0.2561615	554.762	4.336027	0	919.9396	471.8076	0.4587173	0.2707036	556.2583	4.630683	0	39	914	462						Frog_fixed.avi	0
32520	1952	907.7735	458.4864	0.6181983	0.2561105	554.7456	4.335083	0	926.1425	477.5262	0.4586405	0.2706474	556.3586	4.620692	0	39	917	468						Frog_fixed.avi	0
32537	1953	908.606	455.8953	0.6180777	0.256053	554.7728	4.333233	0	927.3994	478.6536	0.4585706	0.2706001	556.3536	4.613448	0	39	918	467						Frog_fixed.avi	0
32554	1954	911.4963	454.949	0.6180012	0.2559704	554.8442	4.331728	0	919.4103	480.7787	0.4584711	0.2705611	556.4003	4.619119	0	39	915	468						Frog_fixed.avi	0
32570	1955	914.1398	453.0397	0.6179292	0.2559214	554.9945	4.325222	0	919.6917	479.6945	0.4584074	0.2705069	556.4413	4.623198	0	39	917	466						Frog_fixed.avi	0
32587	1956	914.3558	449.2451	0.6178749	0.2558397	555.1508	4.332193	0	920.311	481.7375	0.4583672	0.2704669	556.5443	4.619049	0	39	917	465						Frog_fixed.avi	0
32604	1957	916.5063	455.9297	0.617852	0.2556885	555.1603	4.326649	0	916.1653	479.9742	0.4583175	0.2704076	556.7064	4.622424	0	39	916	468						Frog_fixed.avi	0
32620	1958	912.7224	458.9587	0.6177984	0.2555228	555.1606	4.320372	0	917.4825	481.1783	0.4583037	0.27033	556.7391	4.608269	0	39	915	470						Frog_fixed.avi	0
32637	1959	911.9965	456.1086	0.6177751	0.2554095	555.1474	4.319082	0	916.2713	476.8568	0.4583044	0.2702585	556.7787	4.605832	0	39	914	466						Frog_fixed.avi	0
32654	1960	910.586	455.4467	0.6177694	0.255332	555.1877	4.322896	0	918.9189	473.2248	0.4583147	0.2701913	556.791	4.605622	0	39	915	464						Frog_fixed.avi	0
32670	1961	908.9584	455.01	0.6177817	0.2552433	555.1968	4.327753	0	916.1001	471.2704	0.4583382	0.2701261	556.8666	4.617177	0	39	913	463						Frog_fixed.avi	0
32687	1962	911.6088	450.1353	0.6178107	0.2551875	555.2431	4.335768	0	921.0952	470.192	0.4584111	0.2700486	556.8346	4.616224	0	39	916	460						Frog_fixed.avi	0
32704	1963	911.0259	452.7373	0.6178854	0.2551145	555.3319	4.323087	0	920.0234	474.5865	0.458483	0.2699513	556.8868	4.618456	0	39	916	464						Frog_fixed.avi	0
32720	1964	879.2947	444.4723	0.6181073	0.2549681	555.1564	4.327797	0	889.0484	469.6978	0.4587579	0.2696967	556.8821	4.62022	0	39	884	457						Frog_fixed.avi	0
32737	1965	887.2986	448.132	0.6182271	0.2549106	555.2684	4.335833	0	893.5839	472.111	0.4588246	0.2696072	557.0499	4.621651	0	39	890	460						Frog_fixed.avi	0
32754	1966	882.1604	451.4039	0.6183547	0.2548352	555.4094	4.326957	0	895.4918	473.7104	0.458971	0.2694825	556.9593	4.634785	0	39	889	463						Frog_fixed.avi	0
32770	1967	881.9092	449.9341	0.6184348	0.254905	555.2439	4.331065	0	897.4161	470.7217	0.4590806	0.2694522	556.8118	4.623365	0	39	890	460						Frog_fixed.avi	0
32787	1968	879.6479	448.8104	0.6185312	0.2550113	555.2144	4.335667	0	893.702	465.8595	0.4591749	0.2694867	556.7421	4.622547	0	39	887	457						Frog_fixed.avi	0
32804	1969	884.4931	445.2888	0.6186935	0.2551076	555.2441	4.342052	0	890.8076	467.6627	0.459285	0.2694787	556.9211	4.632002	0	39	888	456						Frog_fixed.avi	0
32820	1970	886.0204	447.4042	0.6188339	0.2551717	555.3318	4.343484	0	897.8107	468.0849	0.4594409	0.2694271	556.8953	4.631748	0	39	892	458						Frog_fixed.avi	0
32837	1971	884.8611	450.3221	0.6189293	0.2551944	555.2443	4.342839	0	895.3605	467.5461	0.4595433	0.2693826	556.7975	4.631791	0	39	890	459						Frog_fixed.avi	0
32854	1972	886.3915	449.158	0.6190535	0.2552537	555.095	4.329279	0	894.9702	469.052	0.4596342	0.269345	556.7008	4.627496	0	39	891	459						Frog_fixed.avi	0
32870	1973	886.1536	449.8723	0.6191624	0.2553454	555.0931	4.329939	0	890.1462	468.6588	0.4597015	0.2693207	556.5996	4.620011	0	39	888	459						Frog_fixed.avi	0
32887	1974	886.5015	451.6089	0.6192561	0.255354	555.0489	4.326664	0	892.0519	467.565	0.4597668	0.269255	556.6706	4.622437	0	39	889	460						Frog_fixed.avi	0
32903	1975	887.9204	458.809	0.6193506	0.2553413	555.0458	4.313887	0	895.9349	470.8727	0.4598064	0.2691533	556.6724	4.620993	0	39	892	465						Frog_fixed.avi	0
32920	1976	889.1671	452.2641	0.6194065	0.2553941	555.025	4.323833	0	899.7874	471.7734	0.4598784	0.269112	556.4804	4.618432	0	39	894	462						Frog_fixed.avi	0
32937	1977	886.2916	454.1658	0.6194445	0.2554853	554.9786	4.319417	0	901.276	471.5739	0.4599183	0.2691363	556.4254	4.604159	0	39	894	463						Frog_fixed.avi	0
32953	1978	885.4102	454.8443	0.6194694	0.255585	554.9023	4.320179	0	903.3781	471.1863	0.4599341	0.2692173	556.3152	4.614607	0	39	894	463						Frog_fixed.avi	0
32970	1979	885.8127	453.9483	0.619496	0.2557289	554.718	4.301323	0	902.4011	471.5191	0.4599345	0.2693089	556.27	4.60427	0	39	894	463						Frog_fixed.avi	0
32987	1980	887.5613	451.5887	0.6194909	0.2558502	554.7239	4.313672	0	903.1637	473.1732	0.4599159	0.2694064	556.2699	4.597091	0	39	895	462						Frog_fixed.avi	0
33003	1981	886.5046	455.2682	0.6194761	0.2559934	554.6981	4.30312	0	902.9603	479.3297	0.4598742	0.2694906	556.275	4.602404	0	39	895	467						Frog_fixed.avi	0
33020	1982	889.2965	454.7706	0.6194354	0.2560812	554.6859	4.296245	0	897.4273	479.7545	0.4597995	0.2696386	556.1873	4.592	0	39	893	467						Frog_fixed.avi	0
33037	1983	890.021	458.2329	0.6193764	0.2561701	554.843	4.311535	0	895.214	477.8281	0.4597173	0.269808	556.3078	4.607152	0	39	893	468						Frog_fixed.avi	0
33053	1984	889.5127	456.6686	0.6193148	0.2561983	554.7502	4.300868	0	898.5995	484.1143	0.4596835	0.2698524	556.3433	4.600122	0	39	894	470						Frog_fixed.avi	0
33070	1985	890.8741	455.9759	0.6192463	0.2562337	554.7459	4.301084	0	902.3615	479.8997	0.4596498	0.2698994	556.4235	4.600657	0	39	897	468						Frog_fixed.avi	0
33087	1986	884.5635	458.734	0.6191584	0.2562639	554.7559	4.304142	0	906.7156	475.2582	0.4596116	0.2699948	556.4548	4.605636	0	39	896	467						Frog_fixed.avi	0
33103	1987	884.7259	457.9419	0.6190637	0.2562669	554.7079	4.300407	0	906.0342	473.978	0.4595447	0.2700232	556.4242	4.60837	0	39	895	466						Frog_fixed.avi	0
33120	1988	882.1221	460.6025	0.6189717	0.2562644	554.8776	4.322946	0	906.1703	475.1394	0.459454	0.2700204	556.4731	4.60211	0	39	894	468						Frog_fixed.avi	0
33137	1989	886.7382	457.8555	0.618899	0.2562382	554.9972	4.324332	0	904.7209	475.9122	0.4593501	0.2700227	556.5462	4.610777	0	39	896	467						Frog_fixed.avi	0
33153	1990	886.4312	455.427	0.6187954	0.2562308	555.1093	4.326435	0	899.7485	476.9743	0.4592545	0.270026	556.7049	4.612471	0	39	893	466						Frog_fixed.avi	0
33170	1991	886.0256	461.6097	0.6187081	0.2562276	555.1075	4.330334	0	901.4261	475.3538	0.4591806	0.2700595	556.6721	4.622085	0	39	894	468						Frog_fixed.avi	0
33187	1992	887.6071	462.8004	0.6186319	0.2562388	555.1522	4.33628	0	904.9355	476.7987	0.4591416	0.2701088	556.7358	4.623283	0	39	896	470						Frog_fixed.avi	0
[truncated: 30,414 more rows]
