# Supplementary material for: Young children integrate current observations, priors and agent information to predict others’ actions
Source: PLoS One. 2019 May 22;14(5):e0200976. doi: 10.1371/journal.pone.0200976 (PMC6530825; doi:10.1371/journal.pone.0200976)
Supplement: S1 Dataset — (ZIP) [file pone.0200976.s003.zip › PONE-D-18-19791R1_Data/24-month-olds/Anonymized_03_24-Combined-Data.tsv]

Recording name:	K_03_24
Recording resolution:	1280 x 1024
Fixation filter: Tobii fixation filter
Velocity threshold: 35
Distance threshold: 35
Timestamp	Number	GazePointXLeft	GazePointYLeft	CamXLeft	CamYLeft	DistanceLeft	PupilLeft	ValidityLeft	GazePointXRight	GazePointYRight	CamXRight	CamYRight	DistanceRight	PupilRight	ValidityRight	FixationIndex	GazePointX	GazePointY	Event	EventKey	Data1	Data2	Descriptor	StimuliName	StimuliID
8	0	759.761	668.5336	0.5851053	0.3616794	527.0452	3.226267	0	745.2723	706.9428	0.4406309	0.4583208	528.7659	3.639241	0	0	753	688						No media	0
25	1	760.3474	660.255	0.5830494	0.3583216	526.6397	3.210654	0	748.9467	704.2968	0.4385777	0.4554546	528.3853	3.633495	0	0	755	682						No media	0
42	2	764.4348	654.9072	0.5810985	0.3553398	526.402	3.21582	0	751.0449	697.3414	0.4366101	0.4527971	528.1779	3.625096	0	0	758	676						No media	0
58	3	765.5107	658.3737	0.5792967	0.352835	525.9312	3.21505	0	746.3489	700.0693	0.4347419	0.4505217	527.9017	3.636173	0	0	756	679						No media	0
75	4	768.4056	664.0537	0.5777232	0.3508278	525.6913	3.217109	0	749.3677	700.5178	0.4331131	0.4488357	527.5499	3.624084	0	0	759	682						No media	0
92	5	767.7052	657.6449	0.5763195	0.3495242	525.3579	3.195078	0	745.9015	708.6658	0.4316628	0.4477255	527.2066	3.62534	0	0	757	683						No media	0
108	6	765.9026	663.4001	0.5750976	0.3485334	524.8321	3.186025	0	752.2262	703.5803	0.4305208	0.4473017	526.7773	3.609341	0	0	759	683						No media	0
125	7	730.8466	637.3151	0.5743844	0.3474041	524.8371	3.193615	0	735.3296	668.1223	0.4297774	0.446904	526.7798	3.609502	0	0	733	653						No media	0
142	8	612.838	446.8334	0.574288	0.345503	524.8412	3.15686	0	653.8964	500.5596	0.430096	0.4455748	526.2996	3.603359	0	1	633	474						No media	0
158	9	584.6073	332.2685	0.5739493	0.3441693	524.9153	3.127565	0	607.2146	372.555	0.4304115	0.4449712	526.1259	3.584776	0	1	596	352						No media	0
175	10	587.8895	316.1733	0.5735027	0.3436601	524.8846	3.138843	0	595.4996	354.1895	0.4301463	0.4454963	526.0475	3.578707	0	1	592	335						No media	0
192	11	593.76	301.998	0.5733163	0.3432319	524.6329	3.123415	0	587.3461	344.9113	0.430032	0.4457637	525.7653	3.565137	0	1	591	323						No media	0
208	12	593.1194	306.3848	0.5732266	0.3425492	524.5604	3.113754	0	588.489	348.1125	0.4300352	0.4458529	525.5246	3.54469	0	1	591	327						No media	0
225	13	591.8943	307.4153	0.5733182	0.3418818	524.6417	3.068228	0	588.4724	347.2812	0.4302301	0.4458494	525.3098	3.517934	0	1	590	327						No media	0
242	14	594.4612	304.9869	0.5735323	0.3412659	524.6984	3.064805	0	582.8862	345.3951	0.4304481	0.4457185	525.0917	3.496153	0	1	589	325						No media	0
258	15	597.0204	301.2935	0.5739392	0.3407435	524.7037	3.049351	0	583.7123	345.206	0.4308801	0.4454327	525.0259	3.477674	0	1	590	323						No media	0
275	16	595.7224	296.9098	0.5744761	0.340091	524.805	2.996508	0	582.7208	344.3848	0.4313981	0.4447542	524.9824	3.452785	0	1	589	321						No media	0
292	17	589.8286	296.8578	0.5751662	0.339349	524.9739	2.988521	0	583.8413	340.3579	0.4320005	0.4437134	525.0255	3.414775	0	1	587	319						No media	0
308	18	588.9053	305.5992	0.5759881	0.3385831	525.0038	2.971471	0	583.6648	341.542	0.4327112	0.4423011	525.0142	3.399244	0	1	586	324						No media	0
325	19	587.761	306.4589	0.5769234	0.3378863	525.0894	2.940205	0	582.1873	340.4928	0.433359	0.4406767	525.1006	3.365102	0	1	585	323						No media	0
342	20	590.2959	302.5478	0.5779701	0.3373545	525.2595	2.921657	0	581.3372	339.8793	0.4341338	0.4389273	525.2759	3.341566	0	1	586	321						No media	0
358	21	588.1735	299.2712	0.5790908	0.3369957	525.621	2.913368	0	582.925	337.8891	0.4349252	0.4372796	525.4841	3.314719	0	1	586	319						No media	0
375	22	587.5361	297.9222	0.5802513	0.3368421	525.8433	2.879046	0	581.031	337.5182	0.4358557	0.4357497	525.5656	3.291207	0	1	584	318						No media	0
392	23	591.5795	294.3549	0.5815736	0.3367616	525.8733	2.862546	0	582.528	343.1354	0.4369122	0.43441	525.8097	3.263983	0	1	587	319						No media	0
408	24	591.4928	295.6226	0.5829279	0.3368107	526.1601	2.844748	0	577.052	336.1778	0.4380122	0.4334036	525.9564	3.237022	0	1	584	316						No media	0
425	25	590.7906	293.5158	0.5843022	0.336892	526.546	2.820946	0	579.8033	335.5049	0.4393199	0.432624	526.0678	3.221213	0	1	585	315						No media	0
441	26	595.5341	297.0276	0.5857194	0.3368949	526.7439	2.793072	0	579.4018	337.2169	0.4405983	0.4319927	526.5167	3.211346	0	1	587	317						No media	0
458	27	592.1798	294.4249	0.5870835	0.3368754	527.0083	2.803114	0	579.1763	337.153	0.4419233	0.4314547	526.5148	3.177801	0	1	586	316						No media	0
475	28	591.8429	294.8494	0.5883332	0.3367592	527.3075	2.779497	0	577.5573	333.8208	0.4431729	0.4310488	526.6441	3.165762	0	1	585	314						No media	0
491	29	594.5334	299.1219	0.5895721	0.336676	527.4497	2.769711	0	577.9185	340.5661	0.4444386	0.430642	526.9381	3.153512	0	1	586	320						No media	0
508	30	594.9265	292.429	0.5907636	0.3366545	527.773	2.767646	0	574.2145	336.8904	0.4455386	0.4303824	527.1134	3.149095	0	1	585	315						No media	0
525	31	596.9016	300.0164	0.5918051	0.3366011	528.0646	2.775736	0	574.1613	334.2323	0.4466146	0.4301559	527.3928	3.156724	0	1	586	317						No media	0
541	32	635.7478	368.8681	0.5924184	0.3371211	528.1686	2.759663	0	630.5895	419.5561	0.4473629	0.4303499	527.3831	3.142726	0	2	633	394						No media	0
558	33	686.5698	452.0503	0.5928632	0.3378648	528.4131	2.795757	0	666.9618	496.1451	0.4480127	0.4306443	527.688	3.154801	0	2	677	474						No media	0
575	34	685.8082	454.9133	0.5938029	0.3378813	528.5142	2.787038	0	669.2648	500.2493	0.4488665	0.430452	527.679	3.156571	0	2	678	478						No media	0
591	35	689.6892	462.0794	0.5947078	0.3380153	528.7886	2.795804	0	673.2201	499.6628	0.4496914	0.4302944	527.9032	3.159737	0	2	681	481						No media	0
592																			MovieStart	128	0	0	Frog_fixed.avi
608	36	691.3058	462.3145	0.5955627	0.3381217	529.1486	2.801618	0	670.2551	501.8227	0.4504761	0.4298728	528.1882	3.164317	0	2	681	482						Frog_fixed.avi	0
625	37	691.7769	458.4338	0.5963796	0.3383391	529.4684	2.821954	0	670.7891	500.176	0.4510918	0.4294741	528.3644	3.184537	0	2	681	479						Frog_fixed.avi	0
641	38	688.2639	458.9247	0.5970311	0.3386345	529.6572	2.816731	0	668.7391	507.0872	0.4516346	0.4289959	528.6616	3.201816	0	2	679	483						Frog_fixed.avi	0
658	39	689.5981	454.9874	0.5976876	0.3390465	530.0038	2.849015	0	670.0471	496.5492	0.4521473	0.428664	528.8757	3.217553	0	2	680	476						Frog_fixed.avi	0
675	40	685.6162	459.1418	0.5982318	0.3394971	530.3181	2.864789	0	670.5468	498.1151	0.452554	0.4283615	528.9209	3.236176	0	2	678	479						Frog_fixed.avi	0
691	41	689.1722	458.3143	0.5986873	0.3401921	530.5052	2.90661	0	668.8644	509.9788	0.4528416	0.4281456	529.1802	3.272822	0	2	679	484						Frog_fixed.avi	0
708	42	691.134	456.412	0.5990647	0.3409436	530.7133	2.914317	0	672.5525	512.0479	0.453124	0.4280839	529.4472	3.298589	0	2	682	484						Frog_fixed.avi	0
725	43	685.7672	459.4234	0.5993552	0.3417515	530.9336	2.943331	0	664.1708	503.7885	0.4532665	0.4281575	529.637	3.311197	0	2	675	482						Frog_fixed.avi	0
741	44	691.5278	462.611	0.5996565	0.3425435	531.0837	2.962797	0	668.8458	510.522	0.4534639	0.4281326	529.8237	3.337469	0	2	680	487						Frog_fixed.avi	0
758	45	690.0268	460.7839	0.5999268	0.3432639	531.37	2.976095	0	671.1547	508.7697	0.4536038	0.428131	529.9846	3.361629	0	2	681	485						Frog_fixed.avi	0
775	46	683.8094	463.5671	0.6001402	0.3438426	531.4682	3.002296	0	668.2822	510.2719	0.4537242	0.4279706	530.1544	3.387161	0	2	676	487						Frog_fixed.avi	0
791	47	689.193	461.0047	0.600365	0.3443822	531.8016	3.028115	0	669.2463	504.1871	0.4538282	0.4278201	530.44	3.415717	0	2	679	483						Frog_fixed.avi	0
808	48	686.2449	459.299	0.6005262	0.3449184	531.9405	3.051266	0	669.436	503.4141	0.4538994	0.4275708	530.6704	3.433338	0	2	678	481						Frog_fixed.avi	0
825	49	686.8053	464.1609	0.6007368	0.3454337	532.2404	3.078723	0	665.2493	516.8973	0.4539503	0.4272582	530.7996	3.469885	0	2	676	491						Frog_fixed.avi	0
841	50	688.6111	455.5688	0.6009176	0.3461054	532.3326	3.097891	0	668.2272	507.3713	0.4540121	0.4271538	530.9939	3.492296	0	2	678	481						Frog_fixed.avi	0
858	51	708.8127	506.638	0.6007587	0.3472438	532.4048	3.128382	0	702.802	545.7252	0.4538559	0.4277265	530.9834	3.510038	0	2	706	526						Frog_fixed.avi	0
875	52	839.5535	693.9889	0.5996034	0.3498674	532.4207	3.157142	0	832.4139	736.7261	0.4529753	0.4292162	531.2791	3.55188	0	3	836	715						Frog_fixed.avi	0
891	53	906.0941	736.5208	0.5989851	0.3516432	532.7899	3.175336	0	884.2762	769.9725	0.4524274	0.4301763	531.3183	3.530171	0	3	895	753						Frog_fixed.avi	0
908	54	907.9086	743.6545	0.599099	0.3527111	532.7961	3.162905	0	890.2869	784.9636	0.4523522	0.4308532	531.4057	3.572669	0	3	899	764						Frog_fixed.avi	0
925	55	913.8093	754.7575	0.5991844	0.3537216	532.9258	3.195493	0	891.9865	789.5443	0.4523184	0.4316116	531.5121	3.567875	0	3	903	772						Frog_fixed.avi	0
941	56	914.5912	759.4269	0.5992959	0.3547396	533.0546	3.192803	0	886.9794	787.4474	0.4523081	0.4324664	531.614	3.571629	0	3	901	773						Frog_fixed.avi	0
958	57	904.6927	756.1324	0.5993733	0.3557144	533.117	3.196364	0	887.3727	791.8568	0.4523307	0.4332061	531.6342	3.569094	0	3	896	774						Frog_fixed.avi	0
974	58	905.9686	751.1329	0.5994529	0.3563649	533.1666	3.145015	0	886.272	795.445	0.4523515	0.4336708	531.6829	3.563516	0	3	896	773						Frog_fixed.avi	0
991	59	907.7247	758.6375	0.5995823	0.3568655	533.2096	3.171744	0	889.4974	791.2613	0.4523735	0.4340135	531.7418	3.571453	0	3	899	775						Frog_fixed.avi	0
1008	60	909.775	760.2813	0.5996944	0.3570761	533.2886	3.14929	0	893.0416	790.5718	0.4524363	0.4341601	531.8577	3.560904	0	3	901	775						Frog_fixed.avi	0
1024	61	914.689	748.7942	0.599785	0.3570944	533.2236	3.10988	0	891.1035	796.1673	0.4524795	0.4339748	531.9534	3.551891	0	3	903	772						Frog_fixed.avi	0
1041	62	910.6063	757.4876	0.5998122	0.3569369	533.2007	3.12342	0	895.2853	792.3506	0.4524286	0.4336153	531.9657	3.537669	0	3	903	775						Frog_fixed.avi	0
1058	63	908.3164	752.4557	0.5997775	0.3565922	533.2359	3.107944	0	885.0106	795.2947	0.4522372	0.4328555	531.9888	3.543073	0	3	897	774						Frog_fixed.avi	0
1074	64	908.5812	757.8198	0.5996749	0.35618	533.2574	3.11675	0	892.7355	791.5674	0.452006	0.4319256	532.046	3.522439	0	3	901	775						Frog_fixed.avi	0
1091	65	906.9988	745.7795	0.5994456	0.3558188	533.1448	3.071535	0	888.1141	798.0766	0.4516621	0.4308089	532.1039	3.536484	0	3	898	772						Frog_fixed.avi	0
1108	66	907.7916	763.5796	0.5993183	0.3555911	533.137	3.108485	0	884.152	797.076	0.4512766	0.4298	532.1031	3.533638	0	3	896	780						Frog_fixed.avi	0
1124	67	911.3335	756.8732	0.5992051	0.3556605	533.1876	3.095353	0	895.1847	798.7117	0.4510456	0.4290486	532.073	3.524314	0	3	903	778						Frog_fixed.avi	0
1141	68	912.7029	751.6456	0.5991234	0.3559685	533.0745	3.071558	0	889.4397	792.5887	0.4507615	0.4286317	532.1491	3.530733	0	3	901	772						Frog_fixed.avi	0
1158	69	914.6593	753.2477	0.5991777	0.3563662	533.0717	3.068127	0	892.0983	798.1604	0.4506864	0.4282711	532.1572	3.532146	0	3	903	776						Frog_fixed.avi	0
1174	70	913.0942	754.2425	0.5993208	0.3569423	533.0397	3.078092	0	892.2486	796.9897	0.4506987	0.4280847	532.2173	3.515911	0	3	903	776						Frog_fixed.avi	0
1191	71	912.5999	748.8665	0.5995689	0.3575345	532.9792	3.067093	0	894.1409	802.0594	0.450857	0.4280983	532.4723	3.537029	0	3	903	775						Frog_fixed.avi	0
1208	72	904.124	753.9517	0.5998767	0.3582192	533.0143	3.08592	0	895.0026	794.1896	0.4511541	0.428437	532.3	3.532156	0	3	900	774						Frog_fixed.avi	0
1224	73	910.5903	755.6602	0.6002953	0.3590944	533.0043	3.08423	0	895.8458	800.6187	0.4514944	0.4288666	532.5645	3.541619	0	3	903	778						Frog_fixed.avi	0
1241	74	915.1864	753.4182	0.6007246	0.3601873	533.0271	3.076905	0	894.4922	796.442	0.4518482	0.429634	532.7244	3.538785	0	3	905	775						Frog_fixed.avi	0
1258	75	920.4639	752.7034	0.6011724	0.3613431	533.1491	3.078062	0	899.0864	798.6179	0.4522571	0.430491	532.7598	3.545134	0	3	910	776						Frog_fixed.avi	0
1274	76	913.3639	752.2984	0.6016201	0.3625527	533.2339	3.099133	0	898.3203	796.0679	0.4527113	0.4313517	532.836	3.529151	0	3	906	774						Frog_fixed.avi	0
1291	77	918.8366	749.6108	0.6021026	0.3635817	533.3229	3.091248	0	897.8571	799.848	0.4531827	0.4321716	533.0611	3.54999	0	3	908	775						Frog_fixed.avi	0
1308	78	917.9516	754.0627	0.6026171	0.3644975	533.4426	3.101865	0	896.9427	799.816	0.4537132	0.4328873	533.2853	3.566559	0	3	907	777						Frog_fixed.avi	0
1324	79	913.8453	755.2453	0.603147	0.3652506	533.5393	3.11566	0	897.0086	791.4363	0.4542508	0.4335508	533.4229	3.570578	0	3	905	773						Frog_fixed.avi	0
1341	80	911.6479	749.1448	0.6037031	0.365871	533.6466	3.132322	0	899.6669	793.9551	0.4548189	0.4338468	533.5004	3.571261	0	3	906	772						Frog_fixed.avi	0
1357	81	913.8695	761.2985	0.6043544	0.3662686	533.9847	3.150891	0	897.5284	795.8964	0.4554477	0.4340018	533.9026	3.605501	0	3	906	779						Frog_fixed.avi	0
1374	82	918.4241	745.9369	0.6049219	0.3663889	534.2455	3.1598	0	904.6984	785.4006	0.4560266	0.4338702	534.2498	3.609521	0	3	912	766						Frog_fixed.avi	0
1391	83	991.6934	584.3452	0.6049084	0.3654966	534.8396	3.207639	0	1001.322	626.3037	0.4565271	0.4326546	534.9044	3.640016	0	4	997	605						Frog_fixed.avi	0
1407	84	1033.077	455.7347	0.6052013	0.3646753	535.5557	3.184134	0	1042.366	492.9248	0.4572863	0.4313055	535.7109	3.619733	0	4	1038	474						Frog_fixed.avi	0
1424	85	1046.893	442.5757	0.6058435	0.3647866	535.7072	3.220538	0	1046.424	477.8267	0.4579367	0.4311067	536.1557	3.657437	0	4	1047	460						Frog_fixed.avi	0
1441	86	1053.949	423.9489	0.6065758	0.3648787	535.9688	3.245678	0	1048.952	464.2946	0.4584816	0.4309595	536.4604	3.676719	0	4	1051	444						Frog_fixed.avi	0
1457	87	1051.076	432.6072	0.6071361	0.3648808	536.1745	3.254027	0	1045.096	473.5798	0.4589726	0.4306739	536.6666	3.681001	0	4	1048	453						Frog_fixed.avi	0
1474	88	1050.516	430.2372	0.6076382	0.3649821	536.3796	3.265477	0	1049.189	470.7549	0.4594163	0.4306158	536.8661	3.698367	0	4	1050	450						Frog_fixed.avi	0
1491	89	1049.655	429.9124	0.6080416	0.3651381	536.677	3.276784	0	1048.93	471.0427	0.4598133	0.430654	537.1456	3.706086	0	4	1049	450						Frog_fixed.avi	0
1507	90	1048.782	434.7612	0.608409	0.365391	536.9326	3.298561	0	1044.507	469.6978	0.4600849	0.4308043	537.5172	3.71782	0	4	1047	452						Frog_fixed.avi	0
1524	91	1049.808	429.5721	0.608665	0.3658008	537.1496	3.303444	0	1047.375	472.5681	0.4603563	0.4310528	537.4849	3.727019	0	4	1049	451						Frog_fixed.avi	0
1541	92	1047.054	438.1731	0.6089407	0.3661696	537.2376	3.315165	0	1046.992	473.5092	0.4606039	0.431252	537.9247	3.738128	0	4	1047	456						Frog_fixed.avi	0
1557	93	1047.932	432.5843	0.6092431	0.3666299	537.5571	3.32683	0	1043.308	471.2125	0.4608549	0.4314957	537.9931	3.740587	0	4	1046	452						Frog_fixed.avi	0
1574	94	1045.585	437.4392	0.6095493	0.3669672	537.4778	3.324984	0	1043.075	468.8279	0.4611458	0.4317601	538.2303	3.740855	0	4	1044	453						Frog_fixed.avi	0
1591	95	1046.456	429.8047	0.6099086	0.3673896	537.5116	3.343484	0	1047.234	470.2091	0.4615385	0.4319633	538.2947	3.739279	0	4	1047	450						Frog_fixed.avi	0
1607	96	1044.338	436.5719	0.6102951	0.3676758	537.6885	3.342924	0	1045.057	473.5171	0.4619011	0.4320996	538.5254	3.747444	0	4	1045	455						Frog_fixed.avi	0
1624	97	1049.957	431.5629	0.6107222	0.3680107	537.7779	3.343731	0	1041.086	476.5832	0.4622318	0.4321569	538.5595	3.754098	0	4	1046	454						Frog_fixed.avi	0
1641	98	1047.645	431.2506	0.6110966	0.3682733	537.7346	3.344034	0	1042.066	470.8858	0.46258	0.432233	538.514	3.761728	0	4	1045	451						Frog_fixed.avi	0
1657	99	1042.874	441.6829	0.6114208	0.3685279	537.5749	3.357654	0	1047.165	476.9621	0.4629304	0.4322451	538.6157	3.764292	0	4	1045	459						Frog_fixed.avi	0
1674	100	1046.857	463.9386	0.6117297	0.3689816	537.7462	3.37663	0	1035.575	500.7325	0.4631853	0.4324288	538.6508	3.767427	0	4	1041	482						Frog_fixed.avi	0
1691	101	1044.722	461.8513	0.6120569	0.3691629	537.5865	3.376771	0	1045.067	492.7558	0.4634931	0.4324323	538.5445	3.769609	0	4	1045	477						Frog_fixed.avi	0
1707	102	1045.638	463.9412	0.612349	0.3693495	537.4042	3.390092	0	1037.833	494.3827	0.463721	0.4324064	538.5885	3.779695	0	4	1042	479						Frog_fixed.avi	0
1724	103	1046.971	465.2809	0.6126797	0.3693843	537.5783	3.410054	0	1041.045	494.1895	0.4640095	0.4322222	538.4382	3.779956	0	4	1044	480						Frog_fixed.avi	0
1741	104	1043.952	463.1402	0.6130082	0.3693459	537.3083	3.397235	0	1045.407	489.6086	0.4643303	0.4320715	538.431	3.774104	0	4	1045	476						Frog_fixed.avi	0
1757	105	1046.053	461.2645	0.6133835	0.3692343	537.1708	3.426242	0	1034.835	493.3016	0.4646044	0.4317902	538.3078	3.793154	0	4	1040	477						Frog_fixed.avi	0
1774	106	1047.314	461.8415	0.6138104	0.3689937	537.1338	3.431848	0	1039.881	495.0995	0.4650148	0.4313952	538.1841	3.804706	0	4	1044	478						Frog_fixed.avi	0
1791	107	1045.228	464.7838	0.6142671	0.3685654	537.0459	3.446612	0	1042.281	489.1576	0.4654682	0.4310024	538.0722	3.816853	0	4	1044	477						Frog_fixed.avi	0
1807	108	1045.384	458.6444	0.6147646	0.3681608	537.0109	3.466234	0	1042.52	494.1364	0.4659248	0.4304662	538.0519	3.817018	0	4	1044	476						Frog_fixed.avi	0
1824	109	1048.382	465.1548	0.6152775	0.3677016	536.8234	3.477978	0	1044.194	489.4677	0.4664005	0.430038	537.7925	3.835201	0	4	1046	477						Frog_fixed.avi	0
1841	110	1046.64	456.403	0.6157879	0.3673779	536.7587	3.490736	0	1040.24	489.2611	0.4668695	0.4296181	537.7005	3.847598	0	4	1043	473						Frog_fixed.avi	0
1857	111	1046.282	460.4917	0.6162813	0.3670802	536.631	3.504138	0	1041.155	486.7982	0.467327	0.4293243	537.4384	3.847477	0	4	1044	474						Frog_fixed.avi	0
1874	112	1046.368	462.2553	0.6167384	0.3668942	536.5172	3.527607	0	1037.315	493.4331	0.4677359	0.4290715	537.3213	3.863048	0	4	1042	478						Frog_fixed.avi	0
1891	113	1046.13	460.8529	0.6171167	0.3668352	536.3029	3.534859	0	1041.191	493.269	0.4681101	0.428922	537.2625	3.873891	0	4	1044	477						Frog_fixed.avi	0
1907	114	1043.279	462.7842	0.6174352	0.3668723	536.0991	3.552821	0	1037.444	490.1902	0.4683656	0.4288683	537.1666	3.889378	0	4	1040	476						Frog_fixed.avi	0
1924	115	1049.353	461.1559	0.6177899	0.3669544	536.0853	3.562036	0	1038.723	490.2722	0.46867	0.4288219	537.0264	3.903679	0	4	1044	476						Frog_fixed.avi	0
1940	116	1046.282	458.0849	0.6180508	0.3669783	535.9103	3.574685	0	1040.184	487.247	0.4689175	0.4287617	536.8529	3.91073	0	4	1043	473						Frog_fixed.avi	0
1957	117	1046.028	458.2339	0.618368	0.366946	535.8698	3.58124	0	1042.008	484.4456	0.4691958	0.4286469	536.9279	3.916296	0	4	1044	471						Frog_fixed.avi	0
1974	118	1048.039	458.5704	0.6186842	0.366874	535.8099	3.59876	0	1041.387	483.1422	0.4694499	0.4284646	536.7112	3.922402	0	4	1045	471						Frog_fixed.avi	0
1990	119	1045.579	460.0504	0.618956	0.3668045	535.7206	3.611412	0	1040.207	487.787	0.4697125	0.428225	536.8297	3.940592	0	4	1043	474						Frog_fixed.avi	0
2007	120	1046.603	461.8062	0.6192386	0.366702	535.7729	3.631957	0	1041.29	485.6465	0.4699524	0.4280166	536.6899	3.944475	0	4	1044	474						Frog_fixed.avi	0
2024	121	1044.383	456.5073	0.6194434	0.3666387	535.7869	3.650641	0	1045.156	483.1458	0.4701746	0.4278126	536.8829	3.94963	0	4	1045	470						Frog_fixed.avi	0
2040	122	1050.584	454.3593	0.6196775	0.3666264	535.7834	3.642656	0	1039.937	485.9388	0.4703353	0.4276401	536.7465	3.966402	0	4	1045	470						Frog_fixed.avi	0
2057	123	1046.521	454.7868	0.6198198	0.366638	535.9339	3.66378	0	1043.526	487.6474	0.4704886	0.4275202	536.7826	3.971854	0	4	1045	471						Frog_fixed.avi	0
2074	124	1043.081	465.9481	0.6198934	0.3666858	535.8835	3.684665	0	1049.291	488.7912	0.4705872	0.4275389	536.9052	3.980144	0	4	1046	477						Frog_fixed.avi	0
2090	125	1047.075	460.9414	0.6199325	0.3668559	535.879	3.674757	0	1050.359	484.5819	0.4706225	0.4277104	536.9755	3.984037	0	4	1049	473						Frog_fixed.avi	0
2107	126	1047.1	459.9087	0.6199272	0.3670035	535.9279	3.695079	0	1049.394	486.5905	0.4706246	0.4278395	537.0049	3.983433	0	4	1048	473						Frog_fixed.avi	0
2124	127	1048.982	459.9155	0.6198868	0.3671197	536.0095	3.695729	0	1051.534	486.2232	0.4705847	0.427959	537.0738	3.994298	0	4	1050	473						Frog_fixed.avi	0
2140	128	1051.488	457.8288	0.6198257	0.3672312	536.1181	3.70753	0	1048.219	486.998	0.4705066	0.4280625	537.1669	4.006007	0	4	1050	472						Frog_fixed.avi	0
2157	129	1053.245	456.1667	0.6197735	0.3673006	536.2418	3.710899	0	1046.644	487.461	0.4704392	0.4281152	537.1454	3.998399	0	4	1050	472						Frog_fixed.avi	0
2174	130	1049.582	457.8853	0.6197096	0.3673115	536.4316	3.710793	0	1043.808	487.3922	0.4703937	0.4281297	537.1647	4.001596	0	4	1047	473						Frog_fixed.avi	0
2190	131	1048.012	456.8713	0.6196825	0.3673092	536.4517	3.71155	0	1041.525	488.8708	0.470336	0.428113	537.3331	4.013318	0	4	1045	473						Frog_fixed.avi	0
2207	132	1045.723	456.4583	0.6196665	0.3672802	536.4925	3.708238	0	1041.928	486.9559	0.4703259	0.4280555	537.3914	4.001164	0	4	1044	472						Frog_fixed.avi	0
2224	133	1048.135	459.4639	0.6196685	0.3672146	536.5146	3.711244	0	1038.878	487.398	0.4703164	0.4279827	537.4504	4.01384	0	4	1044	473						Frog_fixed.avi	0
2240	134	1048.109	460.5435	0.619652	0.3671388	536.5369	3.712039	0	1039.677	490.1037	0.4703066	0.4278972	537.5048	4.005127	0	4	1044	475						Frog_fixed.avi	0
2257	135	1048.989	461.3442	0.6196225	0.3670422	536.5325	3.713391	0	1042.656	491.4084	0.4702974	0.4278544	537.533	4.014034	0	4	1046	476						Frog_fixed.avi	0
2274	136	1045.21	465.9371	0.6195796	0.3670225	536.4805	3.719849	0	1040.469	491.8899	0.4702808	0.4278714	537.5309	4.019961	0	4	1043	479						Frog_fixed.avi	0
2290	137	1047.021	467.0532	0.6195026	0.3669885	536.4612	3.729883	0	1044.777	491.1861	0.4702503	0.4279194	537.5004	4.014812	0	4	1046	479						Frog_fixed.avi	0
2307	138	1047.09	467.1105	0.6194327	0.3669592	536.4598	3.717903	0	1048.291	488.5734	0.4702003	0.4279765	537.5052	4.018221	0	4	1048	478						Frog_fixed.avi	0
2324	139	1047.211	468.938	0.619359	0.3668892	536.4456	3.715861	0	1049.124	489.3772	0.4701576	0.4280398	537.5496	4.007583	0	4	1048	479						Frog_fixed.avi	0
2340	140	1046.09	471.0135	0.6193193	0.3668561	536.4451	3.730006	0	1046.545	490.5193	0.4701283	0.4281056	537.584	4.006417	0	4	1046	481						Frog_fixed.avi	0
2357	141	1043.509	471.317	0.6192933	0.3668187	536.6309	3.736898	0	1045.453	493.3407	0.4701384	0.4281576	537.5871	4.008903	0	4	1044	482						Frog_fixed.avi	0
2374	142	1047.192	468.6049	0.619352	0.3668033	536.5091	3.728994	0	1045.209	496.6086	0.4701874	0.4282162	537.6451	4.014867	0	4	1046	483						Frog_fixed.avi	0
2390	143	1046.641	466.9926	0.619457	0.3668148	536.5538	3.739951	0	1046.081	494.603	0.4703113	0.4282939	537.7927	4.009355	0	4	1046	481						Frog_fixed.avi	0
2407	144	1045.509	467.2635	0.6196124	0.3667307	536.6407	3.737795	0	1041.841	494.9376	0.4704368	0.4282911	537.9654	4.022492	0	4	1044	481						Frog_fixed.avi	0
2424	145	1043.289	467.7719	0.6197635	0.3666777	536.7321	3.738944	0	1043.462	495.7014	0.4706192	0.4282978	537.7536	4.016788	0	4	1043	482						Frog_fixed.avi	0
2440	146	1050.43	464.6045	0.6200029	0.3666674	536.6691	3.746396	0	1045.596	489.7256	0.4708444	0.4283364	537.933	4.013567	0	4	1048	477						Frog_fixed.avi	0
2457	147	1041.885	465.9277	0.6202207	0.3667664	536.6829	3.73852	0	1041.781	495.4254	0.4710552	0.4283138	537.8385	4.028097	0	4	1042	481						Frog_fixed.avi	0
2474	148	1047.466	467.5385	0.6205412	0.3669212	536.7472	3.741645	0	1048.331	494.2384	0.4713491	0.4284496	537.9556	4.019896	0	4	1048	481						Frog_fixed.avi	0
2490	149	1042.935	464.2784	0.620843	0.3673107	536.5588	3.760812	0	1044.391	492.8126	0.4716317	0.4285686	537.8003	4.020017	0	4	1044	479						Frog_fixed.avi	0
2507	150	1040.814	467.52	0.6212245	0.3676171	536.7083	3.744951	0	1039.307	494.4628	0.4719514	0.4287277	537.9992	4.030859	0	4	1040	481						Frog_fixed.avi	0
2523	151	1043.375	463.8826	0.6216664	0.3680931	536.7665	3.741421	0	1043.913	496.8124	0.4723693	0.4288785	537.9968	4.035017	0	4	1044	480						Frog_fixed.avi	0
2540	152	1041.943	468.5283	0.622097	0.3684671	536.8112	3.74161	0	1049.5	497.6476	0.4727844	0.4290326	538.0648	4.023052	0	4	1046	483						Frog_fixed.avi	0
2557	153	1027.622	453.5859	0.6226111	0.3688308	536.8453	3.74052	0	1039.672	489.7983	0.4732787	0.4290718	538.0488	4.025282	0	4	1034	472						Frog_fixed.avi	0
2573	154	1029.455	442.2528	0.6230669	0.369102	537.0217	3.726008	0	1037.508	471.7532	0.4737952	0.4291706	538.102	4.025897	0	4	1033	457						Frog_fixed.avi	0
2590	155	1029.333	450.471	0.6235384	0.3694667	537.0638	3.724244	0	1037.866	476.2437	0.4742311	0.4294318	538.1467	4.030675	0	4	1034	463						Frog_fixed.avi	0
2607	156	1030.543	440.6176	0.6240039	0.3697753	537.1595	3.724013	0	1038.129	472.1994	0.4746799	0.4295498	538.2638	4.018669	0	4	1034	456						Frog_fixed.avi	0
2623	157	1031.67	443.3598	0.6244555	0.3699198	537.2049	3.713977	0	1036.774	473.7772	0.4751294	0.4296339	538.3604	4.013216	0	4	1034	459						Frog_fixed.avi	0
2640	158	1032.257	445.2182	0.6248954	0.3700606	537.2556	3.724363	0	1035.949	472.6625	0.475563	0.4296918	538.3898	4.017446	0	4	1034	459						Frog_fixed.avi	0
2657	159	1030.294	446.9025	0.625263	0.370152	537.4023	3.727092	0	1030.292	476.5516	0.4759142	0.4296893	538.4735	4.023617	0	4	1030	462						Frog_fixed.avi	0
2673	160	1025.445	447.2233	0.6255805	0.3703023	537.3184	3.716089	0	1032.792	475.1439	0.4762823	0.4297231	538.413	4.016127	0	4	1029	461						Frog_fixed.avi	0
2690	161	1029.176	445.1917	0.6259295	0.3705427	537.4726	3.718995	0	1036.273	473.9618	0.4766209	0.4298195	538.56	4.011277	0	4	1033	460						Frog_fixed.avi	0
2707	162	1030.054	445.3546	0.6262224	0.3707566	537.5966	3.716019	0	1032.839	470.3344	0.4768882	0.4300715	538.6527	4.026905	0	4	1031	458						Frog_fixed.avi	0
2723	163	1027.027	448.0592	0.6265126	0.3709602	537.4724	3.711205	0	1033.808	474.9349	0.4772315	0.4302312	538.5626	4.02354	0	4	1030	461						Frog_fixed.avi	0
2740	164	1030.616	443.34	0.6268709	0.3711098	537.7194	3.707607	0	1035.329	470.4459	0.4775932	0.4303182	538.7451	4.026367	0	4	1033	457						Frog_fixed.avi	0
2757	165	1031.95	446.3863	0.6272761	0.3710522	537.715	3.715032	0	1029.386	470.6639	0.4779359	0.4302219	538.8962	4.017393	0	4	1031	459						Frog_fixed.avi	0
2773	166	1030.347	440.023	0.6276618	0.3709185	537.6935	3.688262	0	1033.472	471.7863	0.4783304	0.4299293	538.7237	4.008072	0	4	1032	456						Frog_fixed.avi	0
2790	167	1028.518	441.2127	0.6280789	0.3707218	537.6464	3.702382	0	1030.855	472.4897	0.478753	0.4295921	538.6052	4.013547	0	4	1030	457						Frog_fixed.avi	0
2807	168	1025.579	443.8702	0.6285148	0.3704436	537.5658	3.697879	0	1031.933	472.4411	0.4791829	0.4291245	538.667	4.01465	0	4	1029	458						Frog_fixed.avi	0
2823	169	1027.236	445.8708	0.6289902	0.3700918	537.5853	3.70404	0	1032.152	472.1285	0.4796192	0.4286838	538.7196	4.013641	0	4	1030	459						Frog_fixed.avi	0
2840	170	1029.28	446.04	0.6294224	0.3697532	537.502	3.704195	0	1031.489	474.9749	0.4800492	0.4281079	538.7065	4.020945	0	4	1030	461						Frog_fixed.avi	0
2857	171	1028.669	445.5391	0.6298674	0.3693037	537.4955	3.703251	0	1030.077	474.6236	0.4804326	0.427485	538.8438	4.009814	0	4	1029	460						Frog_fixed.avi	0
2873	172	1028.632	443.8321	0.6302942	0.3689491	537.678	3.712523	0	1028.727	469.6252	0.4808146	0.4270163	538.6559	4.013268	0	4	1029	457						Frog_fixed.avi	0
2890	173	1030.402	447.0641	0.6307297	0.3685357	537.6182	3.711524	0	1029.794	474.9402	0.4812093	0.4265163	538.527	4.017836	0	4	1030	461						Frog_fixed.avi	0
2907	174	1030.82	440.0615	0.6311371	0.3682944	537.5343	3.715605	0	1034.035	472.0797	0.4816182	0.4261907	538.4674	4.027185	0	4	1032	456						Frog_fixed.avi	0
2923	175	1027.925	444.6748	0.6314883	0.3681273	537.3544	3.725286	0	1033.02	476.1865	0.4819645	0.4258024	538.4481	4.024426	0	4	1030	460						Frog_fixed.avi	0
2940	176	1033.374	446.2137	0.6318575	0.3679601	537.281	3.712876	0	1028.419	477.7448	0.4822348	0.4255342	538.3676	4.033372	0	4	1031	462						Frog_fixed.avi	0
2956	177	1033.184	450.4037	0.6321848	0.3677888	537.4431	3.731647	0	1035.889	472.5267	0.4825788	0.4252773	538.2999	4.047709	0	4	1035	461						Frog_fixed.avi	0
2973	178	1029.912	448.1623	0.6324553	0.3677156	537.1459	3.73316	0	1032.35	477.288	0.4828199	0.4249724	538.1378	4.042021	0	4	1031	463						Frog_fixed.avi	0
2990	179	1032.297	442.4831	0.6327695	0.3676654	537.1764	3.72543	0	1034.57	475.0882	0.4830912	0.4247317	538.2	4.050221	0	4	1033	459						Frog_fixed.avi	0
3006	180	1028.058	446.604	0.6330054	0.3675576	537.1372	3.758439	0	1026.598	476.4612	0.4832437	0.4244565	538.2681	4.067389	0	4	1027	462						Frog_fixed.avi	0
3023	181	1033.037	443.4031	0.6332805	0.3675107	537.1205	3.747524	0	1031.29	481.1557	0.4835336	0.4241746	538.212	4.071044	0	4	1032	462						Frog_fixed.avi	0
3040	182	1027.268	444.1089	0.6335093	0.367508	537.156	3.758668	0	1031.243	477.1158	0.4837182	0.4240288	538.1996	4.064692	0	4	1029	461						Frog_fixed.avi	0
3056	183	1027.699	448.0086	0.6337662	0.3675891	537.1147	3.774774	0	1034.141	476.6345	0.4839851	0.4240083	538.216	4.08684	0	4	1031	462						Frog_fixed.avi	0
3073	184	1021.648	449.4658	0.6339321	0.367906	537.0152	3.778444	0	1032.599	480.8711	0.4841298	0.4239947	538.2031	4.093036	0	4	1027	465						Frog_fixed.avi	0
3090	185	1020.561	489.4827	0.6341782	0.3684426	537.0862	3.775152	0	1021.445	521.496	0.4844365	0.4243442	538.1969	4.106174	0	5	1021	505						Frog_fixed.avi	0
3106	186	1012.6	488.022	0.6343601	0.3690028	537.0425	3.792958	0	1022.953	516.4108	0.4846219	0.4246673	538.1401	4.124497	0	5	1018	502						Frog_fixed.avi	0
3123	187	1010.846	501.9172	0.6346492	0.3693035	537.2036	3.805212	0	1018.522	528.7693	0.4848664	0.4248486	538.2137	4.122375	0	5	1015	515						Frog_fixed.avi	0
3140	188	1005.414	496.3814	0.6348368	0.3697018	537.1889	3.815565	0	1017.865	527.7906	0.4850982	0.4250623	538.1951	4.127317	0	5	1012	512						Frog_fixed.avi	0
3156	189	1013.946	495.1725	0.6351503	0.3699187	537.3397	3.813471	0	1021.315	523.4526	0.4853761	0.4252653	538.4265	4.148049	0	5	1018	509						Frog_fixed.avi	0
3173	190	1008.557	502.4617	0.635384	0.3700224	537.528	3.826983	0	1016.99	525.4855	0.4855965	0.4253148	538.3254	4.160555	0	5	1013	514						Frog_fixed.avi	0
3190	191	1009.44	496.8954	0.6356197	0.3701131	537.7241	3.829285	0	1021.271	523.8837	0.4858461	0.4253044	538.8335	4.180261	0	5	1015	510						Frog_fixed.avi	0
3206	192	1011.773	501.4696	0.635877	0.3701315	537.845	3.845108	0	1020.834	523.6262	0.4861068	0.425288	538.6115	4.170212	0	5	1016	513						Frog_fixed.avi	0
3223	193	1014.428	498.8033	0.6360735	0.3701174	537.9708	3.841493	0	1021.308	526.1848	0.4863173	0.4252355	539.0487	4.190335	0	5	1018	512						Frog_fixed.avi	0
3240	194	1010.41	501.8297	0.636218	0.3701058	538.2247	3.85988	0	1020.047	529.097	0.4864727	0.4251468	538.9835	4.192981	0	5	1015	515						Frog_fixed.avi	0
3256	195	1011.335	497.0537	0.6363401	0.3701138	538.4962	3.862739	0	1025.484	526.0922	0.4866601	0.4251502	539.3307	4.201005	0	5	1018	512						Frog_fixed.avi	0
3273	196	1016.876	495.9572	0.6364344	0.3701346	538.5222	3.863506	0	1024.886	526.6738	0.4867583	0.4251627	539.416	4.215496	0	5	1021	511						Frog_fixed.avi	0
3290	197	1014.072	496.2977	0.6364733	0.3701955	538.6157	3.867962	0	1021.706	524.777	0.4868072	0.4252543	539.5065	4.20892	0	5	1018	511						Frog_fixed.avi	0
3306	198	1008.498	494.8555	0.6364967	0.3703136	538.7629	3.883887	0	1022.159	523.845	0.4868753	0.4252662	539.7661	4.224407	0	5	1015	509						Frog_fixed.avi	0
3323	199	1008.297	492.4233	0.6365316	0.3703192	538.8626	3.882344	0	1025.215	523.3069	0.4869599	0.4251882	540.1082	4.240075	0	5	1017	508						Frog_fixed.avi	0
3340	200	1011.51	496.9855	0.6366184	0.3702265	539.1157	3.888238	0	1023.545	527.6257	0.4870285	0.4249645	540.3232	4.239834	0	5	1018	512						Frog_fixed.avi	0
3356	201	1013.268	496.6388	0.6367276	0.3701675	539.402	3.895938	0	1019.424	526.0966	0.4870976	0.4248413	540.4103	4.256772	0	5	1016	511						Frog_fixed.avi	0
3373	202	1013.979	495.53	0.6368176	0.3700166	539.5591	3.896809	0	1023.281	522.46	0.4872308	0.4247187	540.7896	4.26439	0	5	1019	509						Frog_fixed.avi	0
3390	203	1005.294	492.1534	0.6369064	0.3698707	539.6736	3.902419	0	1027.355	523.4668	0.4874226	0.424478	540.7997	4.251981	0	5	1016	508						Frog_fixed.avi	0
3406	204	1015.36	492.7843	0.6370572	0.369679	539.9344	3.911998	0	1023.01	525.3152	0.4875175	0.4241656	540.8447	4.257011	0	5	1019	509						Frog_fixed.avi	0
3423	205	1010.328	494.7079	0.6371762	0.3694444	540.1666	3.894693	0	1027.305	525.9786	0.4876582	0.4239624	541.1413	4.267881	0	5	1019	510						Frog_fixed.avi	0
3439	206	1006.578	491.9539	0.6372451	0.3695149	540.2849	3.902285	0	1023.241	526.5905	0.487765	0.4239274	541.3738	4.277702	0	5	1015	509						Frog_fixed.avi	0
3456	207	1005.502	489.9753	0.6372879	0.3696765	540.3361	3.906715	0	1022.18	525.543	0.4878178	0.4239748	541.4749	4.26103	0	5	1014	508						Frog_fixed.avi	0
3473	208	1046.354	459.8684	0.6371636	0.3698276	540.7161	3.915613	0	1066.202	496.5433	0.4877542	0.4239771	541.7693	4.267432	0	6	1056	478						Frog_fixed.avi	0
3489	209	1043.638	463.5458	0.6370892	0.3700319	540.8872	3.920909	0	1054.582	494.443	0.4877356	0.4241223	541.9105	4.265908	0	6	1049	479						Frog_fixed.avi	0
3506	210	1047.54	452.5073	0.637006	0.3706276	541.1339	3.923038	0	1058.015	490.7135	0.4876616	0.4244571	542.0903	4.271291	0	6	1053	472						Frog_fixed.avi	0
3523	211	1041.624	465.8373	0.6368425	0.3710256	541.0143	3.920308	0	1054.324	489.8627	0.4874609	0.4248298	542.3735	4.270747	0	6	1048	478						Frog_fixed.avi	0
3539	212	1045.4	458.9232	0.6366665	0.3715669	541.0957	3.906401	0	1053.941	492.1115	0.4872926	0.4251672	542.2332	4.264225	0	6	1050	476						Frog_fixed.avi	0
3556	213	1047.691	452.3296	0.6364782	0.3721898	541.3736	3.908829	0	1052.698	487.5295	0.4870732	0.4255691	542.6548	4.263621	0	6	1050	470						Frog_fixed.avi	0
3573	214	1042.421	464.5972	0.6362054	0.3725549	541.1891	3.909767	0	1052.113	493.9331	0.4868085	0.4258131	542.5117	4.264819	0	6	1047	479						Frog_fixed.avi	0
3589	215	1047.277	453.1857	0.6360018	0.37308	541.4684	3.900333	0	1054.129	486.3733	0.4865851	0.4261097	542.8417	4.270173	0	6	1051	470						Frog_fixed.avi	0
3606	216	1041.047	461.1354	0.635725	0.3733287	541.3112	3.892891	0	1055.157	486.4339	0.4863764	0.4262735	542.6091	4.265708	0	6	1048	474						Frog_fixed.avi	0
3623	217	1047.393	454.8322	0.6355125	0.3736474	541.6081	3.892596	0	1054.917	485.6812	0.4860602	0.426317	542.9683	4.243866	0	6	1051	470						Frog_fixed.avi	0
3639	218	1041.334	455.5699	0.6351457	0.3738303	541.6364	3.891697	0	1051.846	488.811	0.4857421	0.4262758	542.756	4.256767	0	6	1047	472						Frog_fixed.avi	0
3656	219	1044.609	457.4247	0.6348357	0.3739477	541.5916	3.878271	0	1056.395	486.466	0.4854442	0.4262275	542.8655	4.252612	0	6	1051	472						Frog_fixed.avi	0
3673	220	1048.083	460.3548	0.634495	0.3739735	541.6956	3.873735	0	1055.921	486.1758	0.4850531	0.4261293	543.1029	4.251385	0	6	1052	473						Frog_fixed.avi	0
3689	221	1048.278	457.9626	0.6341067	0.3739379	541.7809	3.867119	0	1054.128	489.203	0.4846373	0.4259488	543.1052	4.241927	0	6	1051	474						Frog_fixed.avi	0
3706	222	1044.708	456.6314	0.6336688	0.3738365	541.7806	3.865238	0	1053.534	491.4337	0.4842429	0.4257692	542.8433	4.242413	0	6	1049	474						Frog_fixed.avi	0
3723	223	1042.406	460.3423	0.633206	0.3736122	541.7469	3.853458	0	1058.046	485.4033	0.4838131	0.4256122	542.8567	4.240159	0	6	1050	473						Frog_fixed.avi	0
3739	224	1043.993	462.1795	0.6327166	0.3733102	541.7201	3.849584	0	1053.486	487.1127	0.4833177	0.4253703	542.7477	4.243532	0	6	1049	475						Frog_fixed.avi	0
3756	225	1046.242	458.6393	0.6321982	0.3730794	541.7197	3.857213	0	1053.057	492.2576	0.4827899	0.4251257	542.7363	4.252446	0	6	1050	475						Frog_fixed.avi	0
3773	226	1050.583	458.8548	0.6316517	0.3728061	541.6944	3.850744	0	1055.081	492.8136	0.4822161	0.4249278	542.6979	4.228849	0	6	1053	476						Frog_fixed.avi	0
3789	227	1045.919	460.1224	0.6309924	0.3725196	541.4714	3.836747	0	1051.535	489.1221	0.4815672	0.4248114	542.7669	4.23293	0	6	1049	475						Frog_fixed.avi	0
3806	228	1045.964	458.1418	0.6303111	0.372314	541.2925	3.839813	0	1050.236	488.8453	0.4808884	0.4246925	542.3552	4.230467	0	6	1048	473						Frog_fixed.avi	0
3823	229	1048.014	455.3796	0.6295795	0.3720962	541.249	3.848084	0	1049.586	485.6844	0.4801269	0.4245941	542.5301	4.246033	0	6	1049	471						Frog_fixed.avi	0
3839	230	1048.841	457.7003	0.6288346	0.3717505	540.9976	3.8502	0	1054.733	485.2599	0.4794054	0.4244837	542.1901	4.240812	0	6	1052	471						Frog_fixed.avi	0
3856	231	1043.967	456.1311	0.6280134	0.3714193	540.7635	3.853397	0	1045.545	491.2353	0.4785448	0.4242628	542.1	4.241735	0	6	1045	474						Frog_fixed.avi	0
3873	232	1046.782	458.4443	0.6272618	0.3709207	540.531	3.839944	0	1052.043	489.5583	0.4777821	0.4240776	541.7832	4.24733	0	6	1049	474						Frog_fixed.avi	0
3889	233	1045.911	458.6276	0.6264784	0.3705074	540.4414	3.862197	0	1051.492	484.5012	0.476967	0.4239219	541.7612	4.239994	0	6	1049	472						Frog_fixed.avi	0
3906	234	1042.99	465.1983	0.6256723	0.3699532	540.0388	3.859041	0	1053.261	485.7684	0.4761855	0.4237228	541.3254	4.256186	0	6	1048	475						Frog_fixed.avi	0
3923	235	1046.107	461.0627	0.6249226	0.36951	539.9364	3.857599	0	1048.054	488.7009	0.4753684	0.4234788	541.1564	4.250468	0	6	1047	475						Frog_fixed.avi	0
3939	236	1047.648	457.849	0.624229	0.3690829	539.5612	3.86293	0	1053.012	488.3717	0.4746886	0.4232821	540.9009	4.254673	0	6	1050	473						Frog_fixed.avi	0
3956	237	1046.318	465.0837	0.6235878	0.3686644	539.3291	3.869463	0	1047.744	484.5236	0.4739799	0.4231312	540.4541	4.263694	0	6	1047	475						Frog_fixed.avi	0
3973	238	1040.565	464.7179	0.6229306	0.3682852	538.9063	3.880738	0	1051.111	483.6308	0.4733323	0.4230131	540.4824	4.270228	0	6	1046	474						Frog_fixed.avi	0
3989	239	1045.326	462.4721	0.6223606	0.3679964	538.7404	3.883594	0	1047.304	488.4275	0.4726967	0.422861	540.053	4.268471	0	6	1046	475						Frog_fixed.avi	0
4006	240	1050.779	460.7346	0.6217859	0.3675954	538.5034	3.87976	0	1053.126	485.9167	0.4721068	0.4227528	539.7546	4.286226	0	6	1052	473						Frog_fixed.avi	0
4022	241	1044.589	462.6671	0.6211391	0.3673634	538.2868	3.892808	0	1054.697	488.0673	0.4715307	0.4226557	539.5543	4.283945	0	6	1050	475						Frog_fixed.avi	0
4039	242	1044.626	460.3969	0.6205565	0.3671739	538.0593	3.89272	0	1049.538	488.3677	0.4708812	0.4227078	539.2284	4.284297	0	6	1047	474						Frog_fixed.avi	0
4056	243	1048.039	464.1878	0.6199849	0.367053	537.9343	3.893264	0	1048.938	484.9393	0.4702507	0.4228994	539.2593	4.296999	0	6	1048	475						Frog_fixed.avi	0
4072	244	1014.911	468.559	0.6195292	0.3670163	537.778	3.900592	0	1025.808	481.0472	0.4698225	0.4230511	538.8849	4.284665	0	6	1020	475						Frog_fixed.avi	0
4089	245	1024.784	462.9595	0.6190178	0.3671741	537.6534	3.913087	0	1033.644	481.4061	0.4693223	0.4232843	538.7592	4.302715	0	6	1029	472						Frog_fixed.avi	0
4106	246	1017.82	460.1892	0.6185009	0.3672881	537.508	3.907303	0	1027.738	480.6771	0.4688316	0.4236186	538.7535	4.296307	0	6	1023	470						Frog_fixed.avi	0
4122	247	1023.98	459.4024	0.6180846	0.3673575	537.2316	3.914894	0	1029.47	479.3244	0.4684016	0.4238277	538.5609	4.295664	0	6	1027	469						Frog_fixed.avi	0
4139	248	1022.946	463.3176	0.617689	0.3674015	537.199	3.902267	0	1024.213	484.0421	0.4679855	0.4239457	538.5485	4.301751	0	6	1024	474						Frog_fixed.avi	0
4156	249	1015.855	464.6067	0.6173424	0.3674341	537.0485	3.910498	0	1027.663	479.7214	0.4676897	0.4240558	538.772	4.302756	0	6	1022	472						Frog_fixed.avi	0
4172	250	1022.398	463.7625	0.6171476	0.3674693	537.1107	3.912266	0	1028.971	478.2987	0.4674694	0.4241726	538.5242	4.303927	0	6	1026	471						Frog_fixed.avi	0
4189	251	1014.812	461.3377	0.6169407	0.3675635	537.1569	3.918229	0	1028.828	486.6703	0.4673227	0.4242018	538.62	4.31787	0	6	1022	474						Frog_fixed.avi	0
4206	252	1015.613	465.0268	0.6168187	0.3676626	536.9999	3.909138	0	1028.016	478.5632	0.4671769	0.4244398	538.8556	4.316871	0	6	1022	472						Frog_fixed.avi	0
4222	253	1020.384	458.739	0.6167311	0.3679053	537.1696	3.910261	0	1027.431	480.3833	0.4671094	0.4246089	538.7694	4.301877	0	6	1024	470						Frog_fixed.avi	0
4239	254	1020.569	464.3811	0.6166794	0.3681732	537.2776	3.922368	0	1029.633	480.9813	0.4670554	0.4248215	538.785	4.301435	0	6	1025	473						Frog_fixed.avi	0
4256	255	1020.175	464.4326	0.6166334	0.3684681	537.3668	3.906584	0	1030.022	474.7205	0.4670362	0.4251616	538.8002	4.312181	0	6	1025	470						Frog_fixed.avi	0
4272	256	1019.225	462.5691	0.6165977	0.3689525	537.6364	3.915889	0	1030.899	479.368	0.4670258	0.4254603	538.9099	4.302466	0	6	1025	471						Frog_fixed.avi	0
4289	257	1018.117	462.1587	0.6165826	0.3693487	537.7418	3.923161	0	1035.136	479.6753	0.467036	0.4257366	539.1627	4.303193	0	6	1027	471						Frog_fixed.avi	0
4306	258	1019.562	459.5647	0.6166263	0.3698165	537.8687	3.919783	0	1035.144	479.9507	0.4671226	0.4260896	539.3005	4.302595	0	6	1027	470						Frog_fixed.avi	0
4322	259	1010.875	461.3461	0.6166751	0.3702472	537.9642	3.932037	0	1029.415	477.6812	0.4671797	0.4263056	539.4393	4.300172	0	6	1020	470						Frog_fixed.avi	0
4339	260	1016.727	462.2659	0.6168568	0.3706207	538.1046	3.927178	0	1028.024	479.4168	0.4673014	0.4265114	539.654	4.308791	0	6	1022	471						Frog_fixed.avi	0
4356	261	1018.222	461.5761	0.6170077	0.3708094	538.2977	3.924374	0	1031.111	480.1543	0.4674937	0.4266575	540.0576	4.303598	0	6	1025	471						Frog_fixed.avi	0
4372	262	1017.834	464.7388	0.6171965	0.3710299	538.4854	3.927123	0	1030.814	479.0176	0.467721	0.426844	539.8175	4.304131	0	6	1024	472						Frog_fixed.avi	0
4389	263	1020.066	456.7304	0.6173795	0.3713033	538.912	3.92418	0	1032.931	478.9649	0.4679142	0.4269578	540.3189	4.30418	0	6	1026	468						Frog_fixed.avi	0
4406	264	1017.946	462.6447	0.6175256	0.3714559	538.8917	3.927549	0	1027.546	480.4866	0.4680392	0.427025	540.4924	4.296411	0	6	1023	472						Frog_fixed.avi	0
4422	265	1021.133	463.5577	0.6176918	0.371689	539.2931	3.916455	0	1036.385	477.0772	0.4682729	0.427162	540.6962	4.301268	0	6	1029	470						Frog_fixed.avi	0
4439	266	1022.03	459.3099	0.6177765	0.3720885	539.5699	3.929134	0	1033.518	478.5066	0.4683575	0.4273054	540.8965	4.302354	0	6	1028	469						Frog_fixed.avi	0
4456	267	1018.468	463.0542	0.6178196	0.3723461	539.7049	3.91727	0	1029.712	482.3044	0.4684764	0.4276035	541.0967	4.300165	0	6	1024	473						Frog_fixed.avi	0
4472	268	1013.696	463.8906	0.6178605	0.3728576	539.9174	3.9293	0	1034.502	480.7973	0.4685889	0.4278793	541.4882	4.307618	0	6	1024	472						Frog_fixed.avi	0
4489	269	1020.258	465.6146	0.6179537	0.3731989	540.277	3.918881	0	1032.276	480.3786	0.4686517	0.428222	541.8281	4.308866	0	6	1026	473						Frog_fixed.avi	0
4506	270	1024.642	462.6518	0.6180446	0.3738039	540.6375	3.916721	0	1027.701	481.1484	0.4687259	0.4286107	541.9746	4.299085	0	6	1026	472						Frog_fixed.avi	0
4522	271	1023.818	460.0477	0.6181093	0.3742962	540.8204	3.897187	0	1034.203	483.7009	0.4688835	0.429	542.4409	4.301366	0	6	1029	472						Frog_fixed.avi	0
4539	272	1020.826	463.7698	0.6182024	0.3748253	541.0703	3.904747	0	1036.299	479.2013	0.4690428	0.4295557	542.4156	4.292305	0	6	1029	471						Frog_fixed.avi	0
4555	273	1025.158	459.2764	0.6183319	0.375528	541.3569	3.908581	0	1036.879	481.0746	0.4692126	0.4300943	542.6811	4.295692	0	6	1031	470						Frog_fixed.avi	0
4572	274	1025.508	458.9778	0.6184435	0.3762335	541.6635	3.899417	0	1030.94	478.7216	0.4693514	0.4306402	543.0829	4.292349	0	6	1028	469						Frog_fixed.avi	0
4589	275	1018.055	460.2375	0.6185383	0.3769329	541.7607	3.894005	0	1030.22	479.6884	0.4694984	0.4311795	543.3755	4.292863	0	6	1024	470						Frog_fixed.avi	0
4605	276	1027.205	460.4214	0.6187547	0.3775339	542.0508	3.883425	0	1035.117	479.9181	0.4697315	0.4317305	543.5205	4.290555	0	6	1031	470						Frog_fixed.avi	0
4622	277	1024.701	463.0762	0.6188897	0.3781748	542.1611	3.879941	0	1031.9	479.494	0.4699112	0.4321999	543.6599	4.288631	0	6	1028	471						Frog_fixed.avi	0
4639	278	1024.588	461.6985	0.6191001	0.3788206	542.4412	3.884017	0	1030.588	479.0729	0.4701134	0.4327487	544.0204	4.29787	0	6	1028	470						Frog_fixed.avi	0
4655	279	1025.936	461.4239	0.6192748	0.3794912	542.7042	3.883155	0	1032.829	481.8056	0.4703664	0.4332077	544.0358	4.284015	0	6	1029	472						Frog_fixed.avi	0
4672	280	1022.906	454.539	0.6194788	0.380063	542.7693	3.863591	0	1027.325	478.6024	0.4705726	0.4336214	544.2177	4.288026	0	6	1025	467						Frog_fixed.avi	0
4689	281	1023.946	463.5498	0.6196947	0.3804549	542.9667	3.861033	0	1031.291	477.3479	0.470798	0.4339683	544.6647	4.274537	0	6	1028	470						Frog_fixed.avi	0
4705	282	1022.111	455.0454	0.6199048	0.3808499	543.2778	3.861396	0	1027.504	478.4482	0.4710792	0.4342257	544.4925	4.288415	0	6	1025	467						Frog_fixed.avi	0
4722	283	1023.979	455.3283	0.6201738	0.3811118	543.338	3.87036	0	1025.712	475.4973	0.4713427	0.4343584	544.962	4.298784	0	6	1025	465						Frog_fixed.avi	0
4739	284	1025.156	458.2183	0.6204716	0.3812205	543.6152	3.866416	0	1030.029	477.9573	0.471671	0.4343544	544.9384	4.292417	0	6	1028	468						Frog_fixed.avi	0
4755	285	1027.763	462.8626	0.6207953	0.3812706	543.6368	3.868618	0	1029.12	476.8382	0.4719966	0.4342991	544.9406	4.288742	0	6	1028	470						Frog_fixed.avi	0
4772	286	1023.546	468.4665	0.6211713	0.3813078	543.7188	3.862597	0	1025.438	478.524	0.4723537	0.4341827	545.3325	4.295236	0	6	1024	473						Frog_fixed.avi	0
4789	287	1019.997	460.738	0.6215593	0.3814445	543.9633	3.852414	0	1025.328	479.0931	0.4727934	0.4340419	545.4227	4.290504	0	6	1023	470						Frog_fixed.avi	0
4805	288	1025.165	461.4278	0.6220109	0.3816073	544.0701	3.858181	0	1029.169	480.1754	0.4732339	0.4338309	545.533	4.286235	0	6	1027	471						Frog_fixed.avi	0
4822	289	1028.75	460.935	0.6224688	0.3817404	544.1802	3.862622	0	1031.696	483.0645	0.4736584	0.4336438	545.6133	4.289652	0	6	1030	472						Frog_fixed.avi	0
4839	290	1031.003	459.6847	0.6229343	0.3818851	544.3786	3.866183	0	1031.829	478.1301	0.4741088	0.4334555	545.7488	4.296371	0	6	1031	469						Frog_fixed.avi	0
4855	291	1029.628	461.8885	0.6234199	0.3819481	544.4644	3.851982	0	1033.097	482.9543	0.4745804	0.4331949	545.9473	4.294981	0	6	1031	472						Frog_fixed.avi	0
4872	292	1030.333	464.4478	0.6239474	0.3820246	544.6003	3.842977	0	1034.168	484.411	0.4750657	0.4329678	545.9738	4.291256	0	6	1032	474						Frog_fixed.avi	0
4889	293	1030.827	465.8612	0.6245379	0.3822095	544.7628	3.845336	0	1032.758	481.2515	0.4755866	0.4328389	546.012	4.283911	0	6	1032	474						Frog_fixed.avi	0
4905	294	1031.398	463.9477	0.6251866	0.3825313	545.0964	3.857987	0	1034.74	480.7485	0.4761537	0.4326653	545.9742	4.280031	0	6	1033	472						Frog_fixed.avi	0
4922	295	1026.358	467.244	0.6257902	0.3828079	545.1398	3.85074	0	1037.585	478.1797	0.4767708	0.4325236	546.0924	4.297143	0	6	1032	473						Frog_fixed.avi	0
4939	296	1031.231	465.9633	0.6265369	0.3830871	545.2563	3.842565	0	1031.939	482.7397	0.477411	0.4323084	546.4598	4.286874	0	6	1032	474						Frog_fixed.avi	0
4955	297	1024.719	462.4168	0.6272579	0.3835185	545.3784	3.845405	0	1034.73	483.0179	0.4781148	0.4321026	546.3121	4.279337	0	6	1030	473						Frog_fixed.avi	0
4972	298	1031.367	466.7369	0.628115	0.3837575	545.5293	3.843695	0	1033.906	481.5079	0.4788949	0.4319192	546.4894	4.289239	0	6	1033	474						Frog_fixed.avi	0
4989	299	1006.202	466.5684	0.6291685	0.3841713	545.8115	3.856695	0	1024.339	482.5985	0.4798591	0.4316119	546.6019	4.284568	0	6	1015	475						Frog_fixed.avi	0
5005	300	761.2906	473.6853	0.6314859	0.3843579	545.9925	3.853993	0	835.6623	483.6656	0.4818641	0.4310766	546.2493	4.294072	0	6	798	479						Frog_fixed.avi	0
5022	301	552.4927	505.0079	0.6343046	0.3848066	546.2332	3.821608	0	624.9656	503.3749	0.4846977	0.4307437	546.2922	4.295714	0	7	589	504						Frog_fixed.avi	0
5039	302	325.3273	536.6652	0.6369619	0.3857067	546.6618	3.806175	0	394.2583	551.1495	0.4875695	0.4306785	546.2224	4.297023	0	7	360	544						Frog_fixed.avi	0
5055	303	153.7025	570.1784	0.6392428	0.3867618	547.2482	3.786119	0	211.5219	591.5411	0.4901691	0.4309504	546.1191	4.281841	0	7	183	581						Frog_fixed.avi	0
5072	304	173.8818	560.4434	0.6407626	0.3873802	547.6371	3.794461	0	216.1852	586.7081	0.4916266	0.4307618	546.3149	4.275328	0	7	195	574						Frog_fixed.avi	0
5089	305	140.3552	568.4692	0.6421801	0.3881005	548.0463	3.795428	0	179.6212	594.7144	0.4928399	0.4306335	546.4775	4.269723	0	7	160	582						Frog_fixed.avi	0
5105	306	153.1999	565.7945	0.6436275	0.3888735	548.2048	3.783581	0	196.0031	588.7407	0.4941838	0.4305286	546.4369	4.248537	0	7	175	577						Frog_fixed.avi	0
5122	307	147.839	567.5778	0.6450281	0.3896288	548.412	3.778534	0	196.3705	588.8092	0.4954947	0.4304359	546.559	4.258309	0	7	172	578						Frog_fixed.avi	0
5138	308	154.7882	567.9953	0.6463841	0.3903596	548.7167	3.79104	0	187.9889	586.1918	0.4967228	0.4302428	546.5851	4.251925	0	7	171	577						Frog_fixed.avi	0
5155	309	156.6507	567.3004	0.647705	0.3910504	549.0621	3.787286	0	193.6237	593.9315	0.4979931	0.4299496	546.4773	4.252259	0	7	175	581						Frog_fixed.avi	0
5172	310	153.0583	564.4086	0.6488826	0.39174	549.1962	3.789897	0	188.6355	586.798	0.4991385	0.429769	546.6077	4.238687	0	7	171	576						Frog_fixed.avi	0
5188	311	157.398	564.5893	0.6500871	0.3922788	549.5081	3.799352	0	188.3778	584.536	0.5002301	0.4295947	546.7901	4.236603	0	7	173	575						Frog_fixed.avi	0
5205	312	158.0218	565.8807	0.6511137	0.3927905	549.5836	3.789141	0	185.8588	589.7652	0.5012606	0.4292262	546.7216	4.243955	0	7	172	578						Frog_fixed.avi	0
5222	313	159.7066	566.1729	0.6520826	0.3932324	549.7949	3.805292	0	187.7042	586.229	0.5022173	0.4289286	546.7481	4.231046	0	7	174	576						Frog_fixed.avi	0
5238	314	158.6011	565.2214	0.6529716	0.3935153	550.0574	3.798619	0	185.8479	586.5937	0.5030761	0.4285327	546.7935	4.244178	0	7	172	576						Frog_fixed.avi	0
5255	315	151.8141	568.7916	0.6539062	0.3938337	550.3178	3.799297	0	178.4051	589.3521	0.5039406	0.4281785	546.9185	4.227683	0	7	165	579						Frog_fixed.avi	0
5272	316	-22.51664	556.2653	0.6552634	0.3943958	550.7576	3.802047	0	40.62394	577.9899	0.5054368	0.4280003	547.0761	4.227641	0	8	9	567						Frog_fixed.avi	0
5288	317	-9.444167	545.3317	0.6562728	0.3945986	550.9168	3.753409	0	19.9385	574.7683	0.5066099	0.4274828	547.4609	4.201187	0	8	5	560						Frog_fixed.avi	0
5305	318	-45.17258	544.5661	0.6570208	0.3948487	550.9968	3.771964	0	-2.897841	567.6357	0.507331	0.4272053	547.5965	4.191461	0	8	-24	556						Frog_fixed.avi	0
5322	319	-28.04242	550.5026	0.6578659	0.3950658	550.9953	3.751852	0	3.135346	573.0026	0.5081899	0.4266306	547.6786	4.181933	0	8	-12	562						Frog_fixed.avi	0
5338	320	-27.41862	551.2573	0.658802	0.3952316	551.1594	3.763633	0	8.388104	573.2092	0.5091102	0.4262149	547.7331	4.16558	0	8	-10	562						Frog_fixed.avi	0
5355	321	-27.78497	549.6111	0.6597782	0.3954051	551.3257	3.741856	0	3.691771	575.3526	0.5100695	0.4257222	547.7963	4.157889	0	8	-12	562						Frog_fixed.avi	0
5372	322	-28.8756	545.9224	0.6608037	0.3955365	551.4619	3.713279	0	5.970835	576.9237	0.5110944	0.4253142	547.7915	4.143806	0	8	-11	561						Frog_fixed.avi	0
5388	323	-24.08371	545.9918	0.6618865	0.3957371	551.7565	3.705621	0	0.5893273	574.049	0.5121205	0.4249006	547.8348	4.122137	0	8	-12	560						Frog_fixed.avi	0
5405	324	-24.55391	547.7161	0.6629668	0.3959345	551.9756	3.71449	0	-3.697751	578.374	0.513163	0.4245018	547.8925	4.11899	0	8	-14	563						Frog_fixed.avi	0
5422	325	-26.03203	549.6855	0.6640292	0.3961885	552.0061	3.706258	0	-1.300698	577.1417	0.5142678	0.4241503	547.8745	4.105477	0	8	-14	563						Frog_fixed.avi	0
5438	326	-30.74891	545.3711	0.6650621	0.3965889	552.1019	3.683415	0	1.371102	569.4503	0.5153864	0.4239336	548.0196	4.068684	0	8	-15	557						Frog_fixed.avi	0
5455	327	-24.61265	553.0549	0.6661508	0.3969914	552.2166	3.682509	0	2.154531	582.1035	0.5164507	0.4235944	547.9737	4.069879	0	8	-11	568						Frog_fixed.avi	0
5472	328	-24.84126	546.2119	0.6672168	0.3975496	552.4944	3.662185	0	-0.9583832	582.2026	0.5174901	0.4234276	547.898	4.06113	0	8	-13	564						Frog_fixed.avi	0
5488	329	-24.02008	554.25	0.6682344	0.3980342	552.6528	3.648587	0	-2.375839	577.4872	0.5184766	0.423349	547.9393	4.051483	0	8	-13	566						Frog_fixed.avi	0
5505	330	-26.24227	553.0234	0.6691863	0.398639	552.619	3.655527	0	1.86419	576.0226	0.519455	0.4232724	547.9252	4.033239	0	8	-12	565						Frog_fixed.avi	0
5522	331	-24.82623	551.8192	0.6701521	0.3992569	552.8663	3.639901	0	-0.0479563	574.5287	0.5204262	0.4232045	547.903	4.034956	0	8	-12	563						Frog_fixed.avi	0
5538	332	-26.40499	546.4949	0.6710653	0.3999049	552.8447	3.633868	0	1.439825	573.2031	0.5213857	0.4231656	547.9085	4.031054	0	8	-12	560						Frog_fixed.avi	0
5555	333	-29.44325	554.8124	0.6720012	0.4003829	552.8763	3.643113	0	2.932843	576.7725	0.5223473	0.4230582	547.8924	4.032157	0	8	-13	566						Frog_fixed.avi	0
5571	334	-27.12867	554.9667	0.6729201	0.4009303	552.8914	3.635147	0	1.592039	576.9147	0.5232841	0.4229433	547.9533	4.020572	0	8	-13	566						Frog_fixed.avi	0
5588	335	-32.12297	548.7768	0.6738179	0.4015176	552.9938	3.639185	0	-4.036508	580.4634	0.524219	0.4228006	547.9382	4.013401	0	8	-18	565						Frog_fixed.avi	0
5605	336	-30.34816	556.691	0.6747386	0.4019652	553.0218	3.627132	0	-7.28559	581.6733	0.5251154	0.4227034	547.8064	4.006836	0	8	-19	569						Frog_fixed.avi	0
5621	337	-29.18141	550.2175	0.6756286	0.4024739	553.0908	3.625005	0	-5.859608	577.2018	0.5259971	0.4226289	547.7538	3.997231	0	8	-18	564						Frog_fixed.avi	0
5638	338	-29.20362	557.8551	0.676475	0.4028066	553.2378	3.642913	0	-2.21009	574.6685	0.5268635	0.4224849	547.7795	4.013309	0	8	-16	566						Frog_fixed.avi	0
5655	339	-34.85221	551.4271	0.6772158	0.4031738	553.2048	3.633287	0	1.174021	573.0867	0.5277008	0.4222356	547.7936	4.012544	0	8	-17	562						Frog_fixed.avi	0
5671	340	-23.20385	561.2208	0.6780201	0.4033532	553.3757	3.653133	0	-8.572797	576.4507	0.5284051	0.4218577	547.7711	4.006009	0	8	-16	569						Frog_fixed.avi	0
5688	341	-31.98547	559.221	0.678691	0.4035533	553.3254	3.657971	0	3.832996	570.2395	0.5292026	0.4216311	547.7519	4.024384	0	8	-14	565						Frog_fixed.avi	0
5705	342	-25.97031	558.5342	0.6794292	0.4036882	553.5673	3.657774	0	-3.441905	573.2131	0.5298392	0.4212793	547.824	4.031611	0	8	-15	566						Frog_fixed.avi	0
5721	343	-29.614	546.677	0.6800229	0.403976	553.5181	3.66472	0	-2.748873	575.8539	0.5305012	0.4210139	547.6355	4.0163	0	8	-16	561						Frog_fixed.avi	0
5738	344	-31.66529	554.3672	0.6805886	0.4041539	553.4987	3.682987	0	-0.2920031	568.8215	0.5311481	0.4208665	547.7353	4.0249	0	8	-16	562						Frog_fixed.avi	0
5755	345	8.24912	563.7283	0.6809753	0.4041839	553.4333	3.688557	0	54.11589	584.6626	0.5313399	0.4206757	547.3827	4.028913	0	8	31	574						Frog_fixed.avi	0
5771	346	268.3039	549.3966	0.6798816	0.4040818	552.9234	3.726813	0	349.6679	590.4911	0.5300218	0.4202607	547.2646	4.083028	0	8	309	570						Frog_fixed.avi	0
5788	347	542.4356	534.8974	0.6779683	0.4039198	552.6697	3.754644	0	619.7508	574.3453	0.5283693	0.4201981	547.5503	4.077839	0	9	581	555						Frog_fixed.avi	0
5805	348	820.7926	521.0538	0.6761657	0.4040983	552.7725	3.757518	0	870.6913	560.0923	0.5268663	0.4203429	547.8334	4.065272	0	9	846	541						Frog_fixed.avi	0
5821	349	977.8388	499.8314	0.675166	0.4045844	553.0773	3.77425	0	983.7153	531.4712	0.5262476	0.4206342	548.0331	4.054768	0	9	981	516						Frog_fixed.avi	0
5838	350	970.7817	500.9711	0.6752713	0.4048136	552.5765	3.787734	0	990.2625	525.8483	0.5262564	0.420919	547.8464	4.093809	0	9	981	513						Frog_fixed.avi	0
5855	351	981.6864	500.1508	0.6752705	0.4048936	552.4843	3.778901	0	989.0331	528.8205	0.5261329	0.421277	547.7144	4.089453	0	9	985	514						Frog_fixed.avi	0
5871	352	977.9107	500.321	0.6751621	0.4048891	552.4824	3.790258	0	985.2497	525.9023	0.5258673	0.4216452	547.687	4.08551	0	9	982	513						Frog_fixed.avi	0
5888	353	977.0239	504.3344	0.6748849	0.4048908	552.4952	3.807841	0	978.1248	531.0569	0.525467	0.4220054	547.6575	4.091039	0	9	978	518						Frog_fixed.avi	0
5905	354	977.0297	501.7826	0.674511	0.4048836	552.5154	3.794539	0	978.9124	532.8088	0.525045	0.4224174	547.8344	4.114705	0	9	978	517						Frog_fixed.avi	0
5921	355	974.0369	507.8366	0.6740487	0.4049198	552.5273	3.817934	0	978.3497	530.0469	0.5244717	0.4228233	547.7915	4.1202	0	9	976	519						Frog_fixed.avi	0
5938	356	978.667	506.1552	0.6735078	0.4049284	552.441	3.813344	0	980.6586	529.6512	0.52388	0.4232399	548.0589	4.127549	0	9	980	518						Frog_fixed.avi	0
5955	357	974.941	509.0626	0.6729196	0.4048914	552.3113	3.827757	0	985.3248	530.1787	0.5233099	0.4235748	548.1965	4.140472	0	9	980	520						Frog_fixed.avi	0
5971	358	979.0747	505.9812	0.6723688	0.40486	552.4152	3.827036	0	984.4269	522.8947	0.5227038	0.4238929	548.4019	4.155138	0	9	982	514						Frog_fixed.avi	0
5988	359	980.11	504.8451	0.6718544	0.4048074	552.4526	3.833349	0	979.1273	526.9705	0.5221171	0.4240943	548.6765	4.155443	0	9	980	516						Frog_fixed.avi	0
6005	360	979.8534	506.312	0.6713586	0.4047431	552.4814	3.833143	0	982.5118	530.7611	0.521605	0.4241845	548.7311	4.166594	0	9	981	519						Frog_fixed.avi	0
6021	361	980.8973	504.8869	0.670887	0.4046152	552.5034	3.817907	0	984.1761	528.0164	0.5211274	0.4242377	548.9188	4.1621	0	9	983	516						Frog_fixed.avi	0
6038	362	1021.078	496.8157	0.6702806	0.4043934	552.7017	3.818088	0	1037.267	523.4908	0.520525	0.4243826	549.1265	4.188533	0	10	1029	510						Frog_fixed.avi	0
6054	363	1036.066	506.3216	0.6696415	0.4041088	552.9596	3.807482	0	1031.626	523.3101	0.5199917	0.424253	549.3815	4.172567	0	10	1034	515						Frog_fixed.avi	0
6071	364	1040.84	498.7457	0.6692724	0.4039682	553.0073	3.795329	0	1046.371	522.9965	0.5196397	0.4241924	549.4609	4.168962	0	10	1044	511						Frog_fixed.avi	0
6088	365	1041.59	498.1824	0.668937	0.4038405	552.947	3.770651	0	1040.845	525.2794	0.5193042	0.42413	549.7476	4.156731	0	10	1041	512						Frog_fixed.avi	0
6104	366	1048.362	498.6652	0.668714	0.4037252	553.3118	3.743327	0	1044.637	524.1375	0.5190773	0.4242221	549.8064	4.158195	0	10	1046	511						Frog_fixed.avi	0
6121	367	1048.098	500.8548	0.6684574	0.403631	553.2325	3.717265	0	1046.456	523.3092	0.5188516	0.4242162	550.0645	4.140351	0	10	1047	512						Frog_fixed.avi	0
6138	368	1046.127	505.2643	0.6682585	0.4035455	553.4261	3.697289	0	1043.847	525.3063	0.518674	0.4242754	550.0982	4.124468	0	10	1045	515						Frog_fixed.avi	0
6154	369	1048.107	511.1133	0.6681238	0.4033876	553.6058	3.695918	0	1044.199	525.0577	0.5185028	0.4243031	550.39	4.120045	0	10	1046	518						Frog_fixed.avi	0
6171	370	1048.562	508.5585	0.6679557	0.4033341	553.7281	3.659367	0	1047.519	524.7918	0.5184188	0.4243447	550.503	4.099504	0	10	1048	517						Frog_fixed.avi	0
6188	371	1043.908	511.6673	0.667816	0.4032732	553.6906	3.645126	0	1050.733	527.8207	0.5183315	0.4244086	550.5934	4.091436	0	10	1047	520						Frog_fixed.avi	0
6204	372	1046.149	509.1971	0.6677288	0.4032238	553.8105	3.632402	0	1046.906	526.2475	0.5182392	0.4244274	550.7048	4.066905	0	10	1047	518						Frog_fixed.avi	0
6221	373	1048.124	507.1638	0.6676249	0.403122	554.1138	3.620377	0	1042.133	527.3337	0.518118	0.4244006	550.9378	4.053386	0	10	1045	517						Frog_fixed.avi	0
6238	374	1055.097	501.2107	0.6675542	0.4029965	554.2188	3.607775	0	1043.402	528.748	0.5180503	0.42433	550.9335	4.054755	0	10	1049	515						Frog_fixed.avi	0
6254	375	1053.509	508.1134	0.6674998	0.4027774	554.3242	3.612581	0	1043.141	522.3793	0.5180172	0.4241868	551.0197	4.047719	0	10	1048	515						Frog_fixed.avi	0
6271	376	1052.54	510.4951	0.6675053	0.4025031	554.4072	3.595105	0	1045.144	525.2108	0.5180559	0.4239837	551.1028	4.03235	0	10	1049	518						Frog_fixed.avi	0
6288	377	1050.333	505.4949	0.6675712	0.4023477	554.507	3.586669	0	1046.739	524.6117	0.5181257	0.4237215	551.3488	4.032195	0	10	1049	515						Frog_fixed.avi	0
6304	378	1048.337	508.7262	0.6676676	0.40212	554.4776	3.601367	0	1043.102	524.1298	0.5182471	0.4233653	551.4925	4.038818	0	10	1046	516						Frog_fixed.avi	0
6321	379	1056.794	505.7625	0.6678845	0.4017211	554.5975	3.584206	0	1044.455	529.1131	0.5184537	0.4228545	551.3257	4.037539	0	10	1051	517						Frog_fixed.avi	0
6338	380	1051.068	504.4832	0.6681141	0.4014333	554.6993	3.598131	0	1041.94	522.8018	0.5186961	0.422337	551.5494	4.044239	0	10	1047	514						Frog_fixed.avi	0
6354	381	1055.489	506.8739	0.6685009	0.4009527	554.8251	3.594126	0	1044.358	523.7903	0.5190831	0.42168	551.4702	4.043024	0	10	1050	515						Frog_fixed.avi	0
6371	382	1055.515	499.9399	0.6689721	0.4006837	554.9402	3.593451	0	1044.676	525.2929	0.5195698	0.4210402	551.585	4.049899	0	10	1050	513						Frog_fixed.avi	0
6388	383	1048.711	504.0547	0.6695468	0.4004677	554.9374	3.624205	0	1038.208	530.5583	0.5201829	0.4203919	551.6517	4.053365	0	10	1043	517						Frog_fixed.avi	0
6404	384	1050.739	501.0458	0.6703834	0.4003563	555.3188	3.610926	0	1046.015	524.945	0.5210163	0.4198281	551.5539	4.057179	0	10	1048	513						Frog_fixed.avi	0
6421	385	1049.656	507.2653	0.6713758	0.4001904	555.4262	3.639991	0	1047.143	522.4402	0.5219897	0.419101	551.5469	4.067023	0	10	1048	515						Frog_fixed.avi	0
6438	386	1057.355	503.7279	0.6727577	0.3998144	555.7698	3.623762	0	1043.235	530.0106	0.5228383	0.4178495	551.9564	4.102476	0	10	1050	517						Frog_fixed.avi	0
6454	387	-1280	-1024	-1	-1	-1	-1	4	-1280	-1024	-1	-1	-1	-1	4		0	0						Frog_fixed.avi	0
6471	388	-1280	-1024	-1	-1	-1	-1	4	-1280	-1024	-1	-1	-1	-1	4		0	0						Frog_fixed.avi	0
6488	389	-1280	-1024	-1	-1	-1	-1	4	-1280	-1024	-1	-1	-1	-1	4		0	0						Frog_fixed.avi	0
6504	390	-1280	-1024	-1	-1	-1	-1	4	-1280	-1024	-1	-1	-1	-1	4		0	0						Frog_fixed.avi	0
6521	391	-1280	-1024	-1	-1	-1	-1	4	-1280	-1024	-1	-1	-1	-1	4		0	0						Frog_fixed.avi	0
6538	392	-1280	-1024	-1	-1	-1	-1	4	-1280	-1024	-1	-1	-1	-1	4		0	0						Frog_fixed.avi	0
6554	393	-1280	-1024	-1	-1	-1	-1	4	-1280	-1024	-1	-1	-1	-1	4		0	0						Frog_fixed.avi	0
6571	394	-1280	-1024	-1	-1	-1	-1	4	-1280	-1024	-1	-1	-1	-1	4		0	0						Frog_fixed.avi	0
6588	395	-1280	-1024	-1	-1	-1	-1	4	-1280	-1024	-1	-1	-1	-1	4		0	0						Frog_fixed.avi	0
6604	396	-1280	-1024	-1	-1	-1	-1	4	-1280	-1024	-1	-1	-1	-1	4		0	0						Frog_fixed.avi	0
6621	397	-1280	-1024	-1	-1	-1	-1	4	-1280	-1024	-1	-1	-1	-1	4		0	0						Frog_fixed.avi	0
6637	398	-1280	-1024	-1	-1	-1	-1	4	-1280	-1024	-1	-1	-1	-1	4		0	0						Frog_fixed.avi	0
6654	399	-1280	-1024	-1	-1	-1	-1	4	-1280	-1024	-1	-1	-1	-1	4		0	0						Frog_fixed.avi	0
6671	400	-1280	-1024	-1	-1	-1	-1	4	-1280	-1024	-1	-1	-1	-1	4		0	0						Frog_fixed.avi	0
6687	401	-1280	-1024	-1	-1	-1	-1	4	-1280	-1024	-1	-1	-1	-1	4		0	0						Frog_fixed.avi	0
6704	402	-1280	-1024	-1	-1	-1	-1	4	-1280	-1024	-1	-1	-1	-1	4		0	0						Frog_fixed.avi	0
6721	403	-1280	-1024	-1	-1	-1	-1	4	-1280	-1024	-1	-1	-1	-1	4		0	0						Frog_fixed.avi	0
6737	404	-1280	-1024	-1	-1	-1	-1	4	-1280	-1024	-1	-1	-1	-1	4		0	0						Frog_fixed.avi	0
6754	405	-1280	-1024	-1	-1	-1	-1	4	-1280	-1024	-1	-1	-1	-1	4		0	0						Frog_fixed.avi	0
6771	406	-1280	-1024	-1	-1	-1	-1	4	-1280	-1024	-1	-1	-1	-1	4		0	0						Frog_fixed.avi	0
6787	407	-1280	-1024	-1	-1	-1	-1	4	-1280	-1024	-1	-1	-1	-1	4		0	0						Frog_fixed.avi	0
6804	408	-1280	-1024	-1	-1	-1	-1	4	-1280	-1024	-1	-1	-1	-1	4		0	0						Frog_fixed.avi	0
6821	409	-1280	-1024	-1	-1	-1	-1	4	-1280	-1024	-1	-1	-1	-1	4		0	0						Frog_fixed.avi	0
6837	410	-1280	-1024	-1	-1	-1	-1	4	-1280	-1024	-1	-1	-1	-1	4		0	0						Frog_fixed.avi	0
6854	411	-1280	-1024	-1	-1	-1	-1	4	-1280	-1024	-1	-1	-1	-1	4		0	0						Frog_fixed.avi	0
6871	412	-1280	-1024	-1	-1	-1	-1	4	-1280	-1024	-1	-1	-1	-1	4		0	0						Frog_fixed.avi	0
6887	413	-1280	-1024	-1	-1	-1	-1	4	-1280	-1024	-1	-1	-1	-1	4		0	0						Frog_fixed.avi	0
6904	414	-1280	-1024	-1	-1	-1	-1	4	-1280	-1024	-1	-1	-1	-1	4		0	0						Frog_fixed.avi	0
6921	415	-1280	-1024	-1	-1	-1	-1	4	-1280	-1024	-1	-1	-1	-1	4		0	0						Frog_fixed.avi	0
6937	416	-1280	-1024	-1	-1	-1	-1	4	-1280	-1024	-1	-1	-1	-1	4		0	0						Frog_fixed.avi	0
6954	417	-1280	-1024	-1	-1	-1	-1	4	-1280	-1024	-1	-1	-1	-1	4		0	0						Frog_fixed.avi	0
6970	418	-1280	-1024	-1	-1	-1	-1	4	-1280	-1024	-1	-1	-1	-1	4		0	0						Frog_fixed.avi	0
6987	419	-1280	-1024	-1	-1	-1	-1	4	-1280	-1024	-1	-1	-1	-1	4		0	0						Frog_fixed.avi	0
7004	420	-1280	-1024	-1	-1	-1	-1	4	-1280	-1024	-1	-1	-1	-1	4		0	0						Frog_fixed.avi	0
7020	421	-1280	-1024	-1	-1	-1	-1	4	-1280	-1024	-1	-1	-1	-1	4		0	0						Frog_fixed.avi	0
7037	422	-1280	-1024	-1	-1	-1	-1	4	-1280	-1024	-1	-1	-1	-1	4		0	0						Frog_fixed.avi	0
7054	423	-1280	-1024	-1	-1	-1	-1	4	-1280	-1024	-1	-1	-1	-1	4		0	0						Frog_fixed.avi	0
7070	424	-1280	-1024	-1	-1	-1	-1	4	-1280	-1024	-1	-1	-1	-1	4		0	0						Frog_fixed.avi	0
7087	425	-1280	-1024	-1	-1	-1	-1	4	-1280	-1024	-1	-1	-1	-1	4		0	0						Frog_fixed.avi	0
7104	426	-1280	-1024	-1	-1	-1	-1	4	-1280	-1024	-1	-1	-1	-1	4		0	0						Frog_fixed.avi	0
7120	427	-1280	-1024	-1	-1	-1	-1	4	-1280	-1024	-1	-1	-1	-1	4		0	0						Frog_fixed.avi	0
7137	428	-1280	-1024	-1	-1	-1	-1	4	-1280	-1024	-1	-1	-1	-1	4		0	0						Frog_fixed.avi	0
7154	429	-1280	-1024	-1	-1	-1	-1	4	-1280	-1024	-1	-1	-1	-1	4		0	0						Frog_fixed.avi	0
7170	430	-1280	-1024	-1	-1	-1	-1	4	-1280	-1024	-1	-1	-1	-1	4		0	0						Frog_fixed.avi	0
7187	431	-1280	-1024	-1	-1	-1	-1	4	-1280	-1024	-1	-1	-1	-1	4		0	0						Frog_fixed.avi	0
7204	432	-1280	-1024	-1	-1	-1	-1	4	-1280	-1024	-1	-1	-1	-1	4		0	0						Frog_fixed.avi	0
7220	433	-1280	-1024	-1	-1	-1	-1	4	-1280	-1024	-1	-1	-1	-1	4		0	0						Frog_fixed.avi	0
7237	434	-1280	-1024	-1	-1	-1	-1	4	-1280	-1024	-1	-1	-1	-1	4		0	0						Frog_fixed.avi	0
7254	435	-1280	-1024	-1	-1	-1	-1	4	-1280	-1024	-1	-1	-1	-1	4		0	0						Frog_fixed.avi	0
7270	436	-1280	-1024	-1	-1	-1	-1	4	-1280	-1024	-1	-1	-1	-1	4		0	0						Frog_fixed.avi	0
7287	437	-1280	-1024	-1	-1	-1	-1	4	-1280	-1024	-1	-1	-1	-1	4		0	0						Frog_fixed.avi	0
7304	438	-1280	-1024	-1	-1	-1	-1	4	-1280	-1024	-1	-1	-1	-1	4		0	0						Frog_fixed.avi	0
7320	439	-1280	-1024	-1	-1	-1	-1	4	-1280	-1024	-1	-1	-1	-1	4		0	0						Frog_fixed.avi	0
7337	440	-1280	-1024	-1	-1	-1	-1	4	-1280	-1024	-1	-1	-1	-1	4		0	0						Frog_fixed.avi	0
7354	441	-1280	-1024	-1	-1	-1	-1	4	-1280	-1024	-1	-1	-1	-1	4		0	0						Frog_fixed.avi	0
7370	442	-1280	-1024	-1	-1	-1	-1	4	-1280	-1024	-1	-1	-1	-1	4		0	0						Frog_fixed.avi	0
7387	443	-1280	-1024	-1	-1	-1	-1	4	-1280	-1024	-1	-1	-1	-1	4		0	0						Frog_fixed.avi	0
7404	444	-1280	-1024	-1	-1	-1	-1	4	-1280	-1024	-1	-1	-1	-1	4		0	0						Frog_fixed.avi	0
7420	445	-1280	-1024	-1	-1	-1	-1	4	-1280	-1024	-1	-1	-1	-1	4		0	0						Frog_fixed.avi	0
7437	446	-1280	-1024	-1	-1	-1	-1	4	-1280	-1024	-1	-1	-1	-1	4		0	0						Frog_fixed.avi	0
7454	447	-1280	-1024	-1	-1	-1	-1	4	-1280	-1024	-1	-1	-1	-1	4		0	0						Frog_fixed.avi	0
7470	448	-1280	-1024	-1	-1	-1	-1	4	-1280	-1024	-1	-1	-1	-1	4		0	0						Frog_fixed.avi	0
7487	449	-1280	-1024	-1	-1	-1	-1	4	-1280	-1024	-1	-1	-1	-1	4		0	0						Frog_fixed.avi	0
7504	450	-1280	-1024	-1	-1	-1	-1	4	-1280	-1024	-1	-1	-1	-1	4		0	0						Frog_fixed.avi	0
7520	451	-1280	-1024	-1	-1	-1	-1	4	-1280	-1024	-1	-1	-1	-1	4		0	0						Frog_fixed.avi	0
7537	452	-1280	-1024	-1	-1	-1	-1	4	-1280	-1024	-1	-1	-1	-1	4		0	0						Frog_fixed.avi	0
7553	453	-1280	-1024	-1	-1	-1	-1	4	-1280	-1024	-1	-1	-1	-1	4		0	0						Frog_fixed.avi	0
7570	454	-1280	-1024	-1	-1	-1	-1	4	-1280	-1024	-1	-1	-1	-1	4		0	0						Frog_fixed.avi	0
7587	455	-1280	-1024	-1	-1	-1	-1	4	-1280	-1024	-1	-1	-1	-1	4		0	0						Frog_fixed.avi	0
7603	456	-1280	-1024	-1	-1	-1	-1	4	-1280	-1024	-1	-1	-1	-1	4		0	0						Frog_fixed.avi	0
7620	457	-1280	-1024	-1	-1	-1	-1	4	-1280	-1024	-1	-1	-1	-1	4		0	0						Frog_fixed.avi	0
7637	458	-1280	-1024	-1	-1	-1	-1	4	-1280	-1024	-1	-1	-1	-1	4		0	0						Frog_fixed.avi	0
7653	459	-52.28493	765.5648	0.7262685	0.4212275	542.051	3.749842	0	17.10742	780.125	0.5926567	0.4021062	542.0475	4.379018	0	11	-18	773						Frog_fixed.avi	0
7670	460	-1280	-1024	-1	-1	-1	-1	4	-1280	-1024	-1	-1	-1	-1	4	11	0	0						Frog_fixed.avi	0
7687	461	-1280	-1024	-1	-1	-1	-1	4	-1280	-1024	-1	-1	-1	-1	4	11	0	0						Frog_fixed.avi	0
7703	462	-1280	-1024	-1	-1	-1	-1	4	-1280	-1024	-1	-1	-1	-1	4	11	0	0						Frog_fixed.avi	0
7720	463	-1280	-1024	-1	-1	-1	-1	4	-1280	-1024	-1	-1	-1	-1	4	11	0	0						Frog_fixed.avi	0
7737	464	-1280	-1024	-1	-1	-1	-1	4	-1280	-1024	-1	-1	-1	-1	4	11	0	0						Frog_fixed.avi	0
7753	465	568.7852	691.3395	0.7081227	0.4165073	557.5083	3.922593	0	591.6262	711.5742	0.5694265	0.409645	540.3889	4.416058	0	11	580	701						Frog_fixed.avi	0
7770	466	575.501	683.5924	0.7051806	0.4154071	556.4035	3.936402	0	592.3542	713.7308	0.5650095	0.4105093	540.2538	4.418589	0	11	584	699						Frog_fixed.avi	0
7787	467	572.7833	689.8593	0.7020979	0.4140553	555.4053	3.923784	0	590.8843	713.967	0.5605056	0.41114	540.0031	4.413487	0	11	582	702						Frog_fixed.avi	0
7803	468	579.5617	687.9259	0.6989693	0.4128009	554.3193	3.935527	0	589.3813	716.4437	0.5560725	0.4115767	539.947	4.416355	0	11	584	702						Frog_fixed.avi	0
7820	469	579.5324	686.6985	0.6958788	0.4114639	553.5192	3.94271	0	591.0748	713.1524	0.5517835	0.4119133	539.9799	4.417395	0	11	585	700						Frog_fixed.avi	0
7837	470	578.3495	692.0313	0.6928832	0.4100919	552.8043	3.932498	0	589.8022	711.5673	0.5477083	0.4121293	539.983	4.408962	0	11	584	702						Frog_fixed.avi	0
7853	471	-1280	-1024	-1	-1	-1	-1	4	-1280	-1024	-1	-1	-1	-1	4	11	0	0						Frog_fixed.avi	0
7870	472	574.2605	691.3267	0.6872345	0.4074488	551.4902	3.904903	0	585.8804	715.8799	0.5403301	0.4121594	540.2736	4.379852	0	11	580	704						Frog_fixed.avi	0
7887	473	606.3488	695.739	0.6843993	0.4062541	550.7839	3.900473	0	627.3708	726.9523	0.536794	0.4122157	540.3268	4.376569	0	11	617	711						Frog_fixed.avi	0
7903	474	797.2452	714.7901	0.6805869	0.4053401	550.5901	3.902959	0	835.7646	753.6807	0.5325379	0.4125671	541.1146	4.351629	0	12	817	734						Frog_fixed.avi	0
7920	475	860.3528	714.8538	0.6776795	0.4043594	550.3547	3.869623	0	851.4817	743.7794	0.5293893	0.4124766	541.1816	4.300041	0	12	856	729						Frog_fixed.avi	0
7937	476	872.1343	724.1466	0.6757968	0.4036653	549.9358	3.834584	0	888.9117	751.3297	0.5271819	0.4126281	541.2833	4.281054	0	12	881	738						Frog_fixed.avi	0
7953	477	877.0951	715.7665	0.6741213	0.4031435	549.9192	3.813475	0	877.714	751.4479	0.5251259	0.4128503	541.6396	4.242852	0	12	877	734						Frog_fixed.avi	0
7970	478	876.345	725.3896	0.672621	0.4027335	549.7886	3.771982	0	876.9868	753.4448	0.5233125	0.4132203	541.6583	4.212893	0	12	877	739						Frog_fixed.avi	0
7987	479	875.9961	729.142	0.6712731	0.4026221	549.6675	3.752119	0	873.0106	755.3797	0.5217847	0.4137155	541.9704	4.186707	0	12	875	742						Frog_fixed.avi	0
8003	480	876.518	729.0795	0.6701038	0.4026518	549.6157	3.728997	0	880.3761	755.254	0.5205159	0.4143195	542.338	4.17035	0	12	878	742						Frog_fixed.avi	0
8020	481	875.6488	726.1691	0.6690726	0.4029178	549.6085	3.708764	0	876.4102	754.6138	0.5193416	0.4149697	542.7319	4.142626	0	12	876	740						Frog_fixed.avi	0
8037	482	875.4039	724.5327	0.6681708	0.4032649	549.7737	3.686417	0	880.3547	751.789	0.5183917	0.4156134	543.029	4.114653	0	12	878	738						Frog_fixed.avi	0
8053	483	876.3715	722.5926	0.6673543	0.4036967	549.7767	3.650967	0	876.9438	754.746	0.5175182	0.4162554	543.1495	4.092516	0	12	877	739						Frog_fixed.avi	0
8070	484	879.7629	728.9467	0.6667263	0.4041296	550.0439	3.649558	0	880.1056	754.5286	0.5168911	0.4169036	543.3795	4.077506	0	12	880	742						Frog_fixed.avi	0
8087	485	875.2691	731.7047	0.6661803	0.4046005	550.3946	3.643371	0	882.5973	753.2572	0.5163146	0.4175408	543.7127	4.058169	0	12	879	742						Frog_fixed.avi	0
8103	486	878.248	731.0098	0.6656936	0.4049749	550.5339	3.621853	0	880.5633	751.3539	0.5158567	0.4181634	543.9021	4.04423	0	12	879	741						Frog_fixed.avi	0
8120	487	875.3525	731.3326	0.6652609	0.4053991	550.6799	3.613943	0	874.8044	756.7599	0.5154598	0.4187032	544.0549	4.044456	0	12	875	744						Frog_fixed.avi	0
8136	488	883.7203	724.636	0.6649119	0.4056987	550.8025	3.583721	0	882.8533	754.3917	0.5151547	0.4192017	544.4256	4.040467	0	12	883	740						Frog_fixed.avi	0
8153	489	933.4589	772.0639	0.664179	0.4063093	551.1678	3.57375	0	945.5585	799.0226	0.5145513	0.4199875	544.9977	4.025637	0	13	940	786						Frog_fixed.avi	0
8170	490	950.6516	801.1014	0.663528	0.4067008	551.6127	3.573161	0	948.6298	821.0641	0.5140621	0.420504	545.3846	4.020625	0	13	950	811						Frog_fixed.avi	0
8186	491	954.7564	799.5038	0.6631771	0.4067195	551.5267	3.566522	0	955.1007	821.0377	0.5136923	0.4208285	545.3605	4.02038	0	13	955	810						Frog_fixed.avi	0
8203	492	959.3835	800.7049	0.6627859	0.4066866	551.7515	3.558995	0	961.9266	823.904	0.5133492	0.4210238	545.7213	4.01511	0	13	961	812						Frog_fixed.avi	0
8220	493	958.9222	805.2426	0.6624109	0.4065727	552.0969	3.566051	0	960.5085	824.1444	0.512949	0.4212371	546.0733	4.018418	0	13	960	815						Frog_fixed.avi	0
8236	494	957.2981	799.8734	0.662003	0.4064513	552.3386	3.561853	0	955.3875	823.1183	0.5125037	0.4214373	546.1934	4.033406	0	13	956	811						Frog_fixed.avi	0
8253	495	956.2548	799.6784	0.661552	0.4062681	552.4683	3.57017	0	956.8167	823.6768	0.5120654	0.4216726	546.4879	4.045804	0	13	957	812						Frog_fixed.avi	0
8270	496	956.0588	801.6036	0.6610841	0.4060974	552.5787	3.569283	0	960.0269	821.3955	0.5115976	0.4219934	546.7979	4.042489	0	13	958	811						Frog_fixed.avi	0
8286	497	952.0157	802.1288	0.6605937	0.4060123	552.6985	3.574078	0	961.3849	822.1073	0.5111185	0.4224028	547.1286	4.06224	0	13	957	812						Frog_fixed.avi	0
8303	498	951.7469	801.6656	0.6601	0.405995	552.7778	3.577397	0	956.1866	822.9799	0.5106013	0.4228965	547.6347	4.082769	0	13	954	812						Frog_fixed.avi	0
8320	499	953.4839	803.8937	0.659574	0.4060802	552.9471	3.593352	0	961.579	825.509	0.5100809	0.4233532	547.8096	4.086136	0	13	958	815						Frog_fixed.avi	0
8336	500	951.0376	808.9545	0.659071	0.4062404	553.0387	3.597655	0	956.626	826.0088	0.5095534	0.4239236	547.9287	4.088983	0	13	954	817						Frog_fixed.avi	0
8353	501	950.8215	803.2113	0.6585763	0.4064455	553.3038	3.610013	0	958.0262	823.4567	0.5090709	0.4244789	548.2341	4.104794	0	13	954	813						Frog_fixed.avi	0
8370	502	949.8402	807.0007	0.6581117	0.4065964	553.3969	3.614438	0	958.8284	822.373	0.508577	0.4250511	548.45	4.115816	0	13	954	815						Frog_fixed.avi	0
8386	503	953.7259	803.5587	0.6577112	0.4068241	553.4484	3.631909	0	956.21	826.0195	0.5081367	0.4255377	548.5147	4.134506	0	13	955	815						Frog_fixed.avi	0
8403	504	956.2002	803.6343	0.6573524	0.4070152	553.7133	3.642633	0	952.2537	823.9599	0.5077076	0.4259462	548.8089	4.148044	0	13	954	814						Frog_fixed.avi	0
8420	505	953.7171	804.8943	0.6569806	0.4070819	553.7699	3.663013	0	955.9945	821.8361	0.5073819	0.4262883	549.1785	4.161135	0	13	955	813						Frog_fixed.avi	0
8436	506	951.7731	801.4048	0.6566638	0.4071534	553.8568	3.67626	0	951.7986	825.6579	0.5070598	0.4265539	549.2341	4.170006	0	13	952	814						Frog_fixed.avi	0
8453	507	953.916	805.3076	0.6564291	0.4072025	553.9717	3.690343	0	961.4188	823.2095	0.5068421	0.4268091	549.5912	4.189825	0	13	958	814						Frog_fixed.avi	0
8470	508	956.3132	800.4048	0.6561679	0.4072556	554.0312	3.702183	0	954.1809	819.0052	0.5065451	0.4271284	549.7695	4.195782	0	13	955	810						Frog_fixed.avi	0
8486	509	955.214	805.0059	0.6559635	0.4072424	554.0674	3.711773	0	957.1917	822.9801	0.5063639	0.4273608	549.7779	4.210781	0	13	956	814						Frog_fixed.avi	0
8503	510	955.7269	799.8906	0.6557573	0.407236	554.254	3.716989	0	955.6333	826.4724	0.5061683	0.4274828	550.1445	4.216097	0	13	956	813						Frog_fixed.avi	0
8520	511	950.401	807.8035	0.6555123	0.4070952	554.1144	3.722023	0	954.5234	823.5512	0.5059307	0.4276036	550.0015	4.223892	0	13	952	816						Frog_fixed.avi	0
8536	512	972.5974	717.315	0.6550981	0.4062203	554.2651	3.735307	0	993.7999	743.1154	0.5056915	0.4270403	550.6205	4.251459	0	13	983	730						Frog_fixed.avi	0
8553	513	999.3295	549.7389	0.6544137	0.4046452	554.6608	3.745455	0	1028.145	572.021	0.5055451	0.4257351	550.7769	4.234076	0	14	1014	561						Frog_fixed.avi	0
8570	514	1031.304	452.2434	0.6539739	0.4037718	554.9044	3.758461	0	1056.813	476.6458	0.5053205	0.4250713	551.347	4.23367	0	14	1044	464						Frog_fixed.avi	0
8586	515	1035.15	457.9914	0.653855	0.4034478	554.801	3.768846	0	1055.148	473.2976	0.5050632	0.4250845	551.3169	4.273597	0	14	1045	466						Frog_fixed.avi	0
8603	516	1041.755	455.5755	0.6536757	0.4030618	554.8488	3.781547	0	1052.358	472.3445	0.504751	0.4248313	551.3197	4.257184	0	14	1047	464						Frog_fixed.avi	0
8620	517	1039.219	458.7043	0.653399	0.4024549	554.8271	3.784583	0	1051.134	471.6557	0.5044172	0.4246073	551.6343	4.268692	0	14	1045	465						Frog_fixed.avi	0
8636	518	1044.801	451.8916	0.6531842	0.4020631	554.8922	3.793523	0	1048.303	473.8864	0.504092	0.4243453	551.5244	4.283034	0	14	1047	463						Frog_fixed.avi	0
8653	519	1042.806	455.9545	0.6528642	0.4015993	554.8701	3.801224	0	1051.082	473.5557	0.5037416	0.4241472	551.5557	4.281864	0	14	1047	465						Frog_fixed.avi	0
8670	520	1041.287	455.1455	0.6525199	0.4013317	554.7839	3.818137	0	1056.122	473.6474	0.5033858	0.4240236	551.6989	4.271504	0	14	1049	464						Frog_fixed.avi	0
8686	521	1044.545	459.2732	0.6522073	0.4009593	554.7466	3.819767	0	1049.233	476.3492	0.5029628	0.4239798	551.7958	4.281064	0	14	1047	468						Frog_fixed.avi	0
8703	522	1043.228	454.1175	0.651857	0.4007399	554.7626	3.836748	0	1043.682	476.17	0.5025284	0.4239529	551.8288	4.301403	0	14	1043	465						Frog_fixed.avi	0
8719	523	1039.824	454.2009	0.6514829	0.4004883	554.579	3.83843	0	1049.687	474.1409	0.5021947	0.4239534	551.6588	4.313969	0	14	1045	464						Frog_fixed.avi	0
8736	524	1047.647	457.4764	0.6511939	0.4001129	554.4786	3.837696	0	1055.144	470.8421	0.5018592	0.4239315	551.5865	4.307093	0	14	1051	464						Frog_fixed.avi	0
8753	525	1046.46	454.5398	0.6508961	0.3999295	554.4453	3.845008	0	1049.559	469.2934	0.50148	0.4239268	551.7775	4.311289	0	14	1048	462						Frog_fixed.avi	0
8769	526	1043.316	452.4337	0.6505718	0.3997598	554.1559	3.854204	0	1047.122	474.6263	0.5011519	0.4238986	551.4955	4.304172	0	14	1045	464						Frog_fixed.avi	0
8786	527	1043.584	457.3124	0.6503916	0.399571	554.2075	3.861398	0	1053.101	474.6028	0.5009101	0.4239478	551.4982	4.315275	0	14	1048	466						Frog_fixed.avi	0
8803	528	1045.445	459.3377	0.650122	0.3993531	553.8965	3.860795	0	1049.37	472.5731	0.500636	0.4240381	551.3488	4.311694	0	14	1047	466						Frog_fixed.avi	0
8819	529	1044.281	459.2067	0.6499673	0.399219	554.0118	3.859195	0	1052.177	470.5744	0.5004428	0.4241052	551.4268	4.313654	0	14	1048	465						Frog_fixed.avi	0
8836	530	1046.431	455.7713	0.6498243	0.3991264	553.8074	3.858248	0	1051.348	474.3971	0.5002645	0.4242199	551.0827	4.303078	0	14	1049	465						Frog_fixed.avi	0
8853	531	1043.45	450.2585	0.6496741	0.3990193	553.5391	3.8567	0	1052.649	474.315	0.5001251	0.4242113	551.1189	4.306154	0	14	1048	462						Frog_fixed.avi	0
8869	532	1044.344	452.1991	0.6495985	0.3989018	553.4897	3.85824	0	1050.409	473.2638	0.4999614	0.4243127	551.1751	4.30104	0	14	1047	463						Frog_fixed.avi	0
8886	533	1049.109	451.4906	0.6495118	0.3987907	553.4507	3.852728	0	1046.968	474.8908	0.499837	0.4243857	550.9486	4.291072	0	14	1048	463						Frog_fixed.avi	0
8903	534	1049.442	452.9037	0.6493915	0.3987308	553.1988	3.85422	0	1052.847	477.5803	0.4997604	0.4244602	550.7839	4.299156	0	14	1051	465						Frog_fixed.avi	0
8919	535	1043.596	459.0814	0.6492749	0.3986752	552.8662	3.857753	0	1054.568	474.8566	0.4996638	0.4246372	550.7025	4.286963	0	14	1049	467						Frog_fixed.avi	0
8936	536	1042.109	458.1453	0.649211	0.3986186	552.9144	3.861878	0	1053.027	477.171	0.4995607	0.4247305	550.5363	4.28227	0	14	1048	468						Frog_fixed.avi	0
8953	537	1043.632	460.8394	0.6491669	0.3984264	552.8278	3.851571	0	1047.271	477.3326	0.4994532	0.424765	550.3112	4.274535	0	14	1045	469						Frog_fixed.avi	0
8969	538	1042.598	458.1826	0.649131	0.398328	552.6939	3.859036	0	1042.993	480.2932	0.4993498	0.4247926	550.3304	4.280214	0	14	1043	469						Frog_fixed.avi	0
8986	539	1041.685	453.7645	0.6490735	0.3982191	552.5192	3.868289	0	1046.378	479.1981	0.4992869	0.4247701	550.3011	4.273835	0	14	1044	466						Frog_fixed.avi	0
9003	540	1039.207	456.3449	0.6490031	0.3979743	552.3296	3.87015	0	1051.806	475.4409	0.4992163	0.4247075	550.1368	4.265817	0	14	1046	466						Frog_fixed.avi	0
9019	541	1042.495	461.5237	0.6489376	0.3976173	552.0958	3.862685	0	1045.91	478.2026	0.499113	0.4245992	549.7426	4.280163	0	14	1044	470						Frog_fixed.avi	0
9036	542	1036.651	457.5506	0.6488684	0.3973776	551.8831	3.878416	0	1049.192	481.3784	0.4990358	0.4244237	549.6275	4.280361	0	14	1043	469						Frog_fixed.avi	0
9052	543	1038.545	464.8145	0.6488185	0.3969207	551.7235	3.872458	0	1048.977	481.8829	0.4989482	0.4242155	549.5841	4.280861	0	14	1044	473						Frog_fixed.avi	0
9069	544	1041.676	453.9007	0.6487607	0.3965865	551.6117	3.869836	0	1052.846	478.2192	0.4988377	0.4240321	549.4814	4.273298	0	14	1047	466						Frog_fixed.avi	0
9086	545	1041.453	461.442	0.6486556	0.396067	551.3178	3.89413	0	1038.989	482.9727	0.4986533	0.4237902	549.453	4.29459	0	14	1040	472						Frog_fixed.avi	0
9102	546	1038.415	456.2628	0.6485247	0.395737	551.0609	3.888637	0	1044.11	480.8951	0.4985745	0.4235302	549.2881	4.309031	0	14	1041	469						Frog_fixed.avi	0
9119	547	1037.072	461.5645	0.6484521	0.3951889	550.9475	3.889533	0	1051.929	482.9432	0.4984791	0.4232617	549.1633	4.293428	0	14	1045	472						Frog_fixed.avi	0
9136	548	1043.194	452.4264	0.6483998	0.394908	550.9193	3.905818	0	1050.972	478.5026	0.4983549	0.4230562	548.9451	4.298071	0	14	1047	465						Frog_fixed.avi	0
9152	549	1039.649	462.7017	0.6483104	0.3943681	550.666	3.902708	0	1046.986	485.0775	0.4982419	0.4227896	548.7596	4.303009	0	14	1043	474						Frog_fixed.avi	0
9169	550	1040.989	455.0765	0.6482632	0.3940553	550.4604	3.920348	0	1049.42	484.4267	0.4981821	0.4225981	548.7238	4.317898	0	14	1045	470						Frog_fixed.avi	0
9186	551	1040.04	462.9659	0.6482574	0.3935006	550.2709	3.923247	0	1050.43	480.8866	0.4981493	0.4223425	548.6655	4.314371	0	14	1045	472						Frog_fixed.avi	0
9202	552	1041.3	451.1642	0.6482758	0.3932378	550.1444	3.942625	0	1050.035	481.3557	0.4981483	0.4221684	548.6078	4.332487	0	14	1046	466						Frog_fixed.avi	0
9219	553	1042.843	460.1542	0.648326	0.3928261	550.0549	3.937935	0	1053.507	484.4663	0.4981763	0.42198	548.5108	4.334194	0	14	1048	472						Frog_fixed.avi	0
9236	554	1044.09	458.1567	0.6483948	0.3926385	550.0133	3.954952	0	1051.876	486.9645	0.4982182	0.421912	548.4061	4.348964	0	14	1048	473						Frog_fixed.avi	0
9252	555	1040.107	451.3206	0.6484964	0.3925093	550.0447	3.954526	0	1049.298	488.0405	0.4982848	0.4218509	548.277	4.347289	0	14	1045	470						Frog_fixed.avi	0
9269	556	1041.71	453.058	0.6486193	0.392362	549.7877	3.95349	0	1048.13	485.3022	0.4983697	0.4218099	548.1885	4.347256	0	14	1045	469						Frog_fixed.avi	0
9286	557	1035.296	453.5435	0.6487292	0.3923	549.4863	3.962698	0	1049.513	487.8757	0.4985441	0.4218021	548.1418	4.358292	0	14	1042	471						Frog_fixed.avi	0
9302	558	1039.836	451.2832	0.648917	0.392336	549.6988	3.970032	0	1052.672	486.5969	0.4987001	0.4219177	548.1973	4.368138	0	14	1046	469						Frog_fixed.avi	0
9319	559	1044.372	449.6859	0.6490752	0.3924674	549.5803	3.976678	0	1051.238	482.9101	0.4988009	0.4221151	548.0736	4.371055	0	14	1048	466						Frog_fixed.avi	0
9336	560	1042.349	454.046	0.6491464	0.3925953	549.5057	3.969718	0	1045.493	487.3338	0.4988428	0.4223147	548.0682	4.372038	0	14	1044	471						Frog_fixed.avi	0
9352	561	1037.28	460.3778	0.649182	0.3927323	549.3426	3.979676	0	1044.32	486.1794	0.4988921	0.4226185	548.0341	4.367001	0	14	1041	473						Frog_fixed.avi	0
9369	562	1037.738	456.8313	0.6492141	0.3929901	549.2907	3.97215	0	1043.961	487.2332	0.4989076	0.4228057	548.0506	4.370039	0	14	1041	472						Frog_fixed.avi	0
9386	563	1037.126	451.8712	0.6492248	0.3931562	549.3098	3.987443	0	1044.61	486.6052	0.4989239	0.4230252	548.035	4.380333	0	14	1041	469						Frog_fixed.avi	0
9402	564	1034.888	450.2057	0.649242	0.3932481	549.2742	3.986764	0	1046.671	488.3608	0.498999	0.4231975	547.9698	4.393314	0	14	1041	469						Frog_fixed.avi	0
9419	565	1032.427	452.8414	0.6492556	0.3932831	549.2747	3.982888	0	1047.368	488.4364	0.4990253	0.4233171	548.014	4.39987	0	14	1040	471						Frog_fixed.avi	0
9436	566	1030.147	454.9527	0.6492593	0.3932717	549.2595	3.988842	0	1048.703	490.6046	0.499034	0.4233831	547.9945	4.392579	0	14	1039	473						Frog_fixed.avi	0
9452	567	1032.1	452.976	0.6492479	0.3932528	549.2662	3.986582	0	1049.908	486.9944	0.4990244	0.4234967	548.0377	4.395773	0	14	1041	470						Frog_fixed.avi	0
9469	568	1033.088	451.3469	0.6492289	0.3932561	549.2554	3.983141	0	1043.033	487.3762	0.4989452	0.4235761	548.2318	4.406113	0	14	1038	469						Frog_fixed.avi	0
9486	569	1038.688	451.1133	0.6491913	0.3932697	549.2786	3.98859	0	1042.663	483.8703	0.4988645	0.4236955	548.1471	4.40163	0	14	1041	467						Frog_fixed.avi	0
9502	570	1040.523	448.2667	0.6491058	0.3933078	549.3626	3.991313	0	1047.467	486.6639	0.4988078	0.423834	548.1185	4.416861	0	14	1044	467						Frog_fixed.avi	0
9519	571	1037.766	448.2238	0.648965	0.3933449	549.3066	3.986638	0	1050.461	487.2196	0.4987217	0.4240131	548.1444	4.410901	0	14	1044	468						Frog_fixed.avi	0
9536	572	1031.526	452.9646	0.6487642	0.3933211	549.2673	3.994134	0	1047.849	488.8074	0.498559	0.4241808	548.2834	4.409501	0	14	1040	471						Frog_fixed.avi	0
9552	573	1041.02	452.261	0.6486477	0.3933405	549.2966	3.988409	0	1044.047	484.8518	0.4983639	0.4244609	548.2942	4.419481	0	14	1043	469						Frog_fixed.avi	0
9569	574	1033.854	452.6904	0.6484664	0.3933888	549.2742	3.99395	0	1050.502	487.8344	0.498254	0.4246256	548.2825	4.414521	0	14	1042	470						Frog_fixed.avi	0
9586	575	1032.463	458.7095	0.6482432	0.3933914	549.3486	3.990024	0	1045.321	487.7947	0.4980325	0.4248102	548.6732	4.426965	0	14	1039	473						Frog_fixed.avi	0
9602	576	1038.418	456.8063	0.6480752	0.3934557	549.4077	3.973418	0	1046.013	490.741	0.4978258	0.4249323	548.4419	4.420876	0	14	1042	474						Frog_fixed.avi	0
9619	577	1030.646	458.0758	0.6478502	0.3934674	549.437	3.973732	0	1047.874	490.0028	0.4976641	0.4250537	548.5945	4.409179	0	14	1039	474						Frog_fixed.avi	0
9635	578	1033.639	456.4337	0.6476698	0.393468	549.4471	3.970935	0	1046.802	482.3977	0.4974728	0.4252645	548.7594	4.41552	0	14	1040	469						Frog_fixed.avi	0
9652	579	1033.948	454.6697	0.6475204	0.393435	549.428	3.972667	0	1046.277	490.0583	0.49731	0.4252486	548.5559	4.417667	0	14	1040	472						Frog_fixed.avi	0
9669	580	1023.992	460.3427	0.647301	0.3933823	549.4249	3.970865	0	1045.643	482.7282	0.4971095	0.4254162	549.0031	4.421803	0	14	1035	472						Frog_fixed.avi	0
9685	581	1031.808	455.7941	0.6471645	0.3934371	549.5141	3.958078	0	1049.151	486.2936	0.4969769	0.4255342	548.8912	4.431309	0	14	1040	471						Frog_fixed.avi	0
9702	582	993.8596	474.7957	0.6471599	0.3935481	549.5576	3.962629	0	1009.302	501.1329	0.4969476	0.4257332	548.9743	4.420238	0	15	1002	488						Frog_fixed.avi	0
9719	583	992.927	493.8778	0.6470366	0.3940574	549.562	3.966953	0	1004.287	526.2326	0.4969	0.4262429	548.7332	4.431721	0	15	999	510						Frog_fixed.avi	0
9735	584	976.6489	492.2025	0.6467743	0.3942509	549.5482	3.951207	0	996.5338	523.053	0.4966083	0.426537	549.0154	4.417396	0	15	987	508						Frog_fixed.avi	0
9752	585	989.1308	491.7917	0.646614	0.3946377	549.7678	3.944715	0	1001.97	521.4454	0.4964635	0.4269947	548.9496	4.422891	0	15	996	507						Frog_fixed.avi	0
9769	586	980.6091	492.3994	0.6463082	0.3949842	549.6251	3.942682	0	995.8472	523.5152	0.4961435	0.427319	549.1028	4.413266	0	15	988	508						Frog_fixed.avi	0
9785	587	990.7338	498.2796	0.6461222	0.395272	549.8002	3.948972	0	1002.751	519.2065	0.4959748	0.427811	549.1151	4.428955	0	15	997	509						Frog_fixed.avi	0
9802	588	984.3162	492.3749	0.645801	0.3957269	549.6884	3.939476	0	996.2726	526.3684	0.4956397	0.428153	549.1799	4.413771	0	15	990	509						Frog_fixed.avi	0
9819	589	987.4312	497.7152	0.6455418	0.3959735	550.0163	3.947433	0	1001.865	522.4664	0.4954125	0.4286511	549.2897	4.419935	0	15	995	510						Frog_fixed.avi	0
9835	590	988.5653	489.3973	0.6452121	0.396447	549.9014	3.946559	0	996.9416	526.8565	0.495075	0.4289731	549.3116	4.419291	0	15	993	508						Frog_fixed.avi	0
9852	591	987.2822	495.9496	0.6448731	0.3966781	549.9503	3.950981	0	995.6281	518.3827	0.4946971	0.4293981	549.444	4.413406	0	15	991	507						Frog_fixed.avi	0
9869	592	992.9105	493.5349	0.6445193	0.3968939	550.1134	3.946714	0	1004.776	521.8649	0.4944361	0.4296863	549.5633	4.441932	0	15	999	508						Frog_fixed.avi	0
9885	593	987.8737	491.5062	0.6441233	0.3970957	550.2996	3.950783	0	998.708	529.0537	0.4940362	0.4298561	549.5815	4.436557	0	15	993	510						Frog_fixed.avi	0
9902	594	987.3337	491.433	0.6437047	0.397131	550.1418	3.942912	0	997.5617	518.8681	0.4936353	0.4301189	549.5193	4.429333	0	15	992	505						Frog_fixed.avi	0
9919	595	985.8956	491.8716	0.6432412	0.3970698	550.101	3.945012	0	996.8591	519.7875	0.4931816	0.430199	549.5969	4.437966	0	15	991	506						Frog_fixed.avi	0
9935	596	984.0065	497.188	0.6427668	0.3968764	550.0922	3.946435	0	998.6051	517.5813	0.4927598	0.4302596	549.8506	4.428768	0	15	991	507						Frog_fixed.avi	0
9952	597	985.6481	495.3098	0.6422931	0.3967035	550.1697	3.965839	0	998.225	518.5283	0.492312	0.4303026	549.9855	4.430484	0	15	992	507						Frog_fixed.avi	0
9969	598	984.4493	492.8295	0.6418107	0.3966264	550.1553	3.966232	0	995.8194	521.4523	0.491862	0.4303513	550.0777	4.440556	0	15	990	507						Frog_fixed.avi	0
9985	599	984.2104	491.628	0.6413096	0.3965275	550.2241	3.963759	0	993.9826	521.0225	0.4913879	0.4304472	550.1458	4.444799	0	15	989	506						Frog_fixed.avi	0
10002	600	985.4301	494.9076	0.6407866	0.3963923	550.2429	3.978828	0	995.7123	522.4708	0.4908958	0.4305147	550.0865	4.441724	0	15	991	509						Frog_fixed.avi	0
10019	601	982.752	495.8664	0.6402364	0.3962384	550.3943	3.982664	0	994.0174	525.78	0.4903741	0.4306296	550.0862	4.44115	0	15	988	511						Frog_fixed.avi	0
10035	602	986.5345	499.8632	0.6396939	0.3961014	550.3992	3.985994	0	992.9571	518.7315	0.4898193	0.4309272	550.0104	4.44487	0	15	990	509						Frog_fixed.avi	0
10052	603	986.728	502.8758	0.6391063	0.3960808	550.2733	3.981611	0	988.4363	525.3752	0.4892472	0.4311205	549.7242	4.450125	0	15	988	514						Frog_fixed.avi	0
10069	604	979.5269	500.6996	0.6384492	0.3961048	550.0751	3.991359	0	986.6199	526.2646	0.488676	0.4313688	549.7032	4.451117	0	15	983	513						Frog_fixed.avi	0
10085	605	983.5063	496.4938	0.6378577	0.3963123	550.1235	4.004515	0	992.0581	521.3986	0.488118	0.4317666	549.7985	4.444007	0	15	988	509						Frog_fixed.avi	0
10102	606	986.6669	490.4932	0.6372544	0.3964959	550.3323	3.995904	0	991.2184	524.6633	0.4875136	0.4321106	549.8922	4.450059	0	15	989	508						Frog_fixed.avi	0
10119	607	983.9951	495.1511	0.6366328	0.396617	550.1288	4.012367	0	990.1703	517.3728	0.4868639	0.4324905	549.8351	4.460992	0	15	987	506						Frog_fixed.avi	0
10135	608	982.243	499.3481	0.6359858	0.3966603	549.9134	4.014511	0	990.2322	524.9477	0.4862681	0.4327672	549.5846	4.452193	0	15	986	512						Frog_fixed.avi	0
10152	609	988.6325	497.5138	0.6353946	0.3966887	549.9042	4.021113	0	994.1177	526.7944	0.4856734	0.4329801	549.6042	4.443763	0	15	991	512						Frog_fixed.avi	0
10168	610	989.5352	495.6906	0.6347823	0.3966773	549.8503	4.017552	0	993.6919	526.6174	0.4850533	0.4331092	549.6166	4.446491	0	15	992	511						Frog_fixed.avi	0
10185	611	983.5004	497.2711	0.6340903	0.3966167	549.7038	4.018478	0	990.9564	519.5544	0.4843529	0.4333577	549.5297	4.458115	0	15	987	508						Frog_fixed.avi	0
10202	612	988.0051	495.1078	0.6334832	0.3965683	549.7203	4.019351	0	994.8017	517.068	0.48378	0.4334727	549.4586	4.455033	0	15	991	506						Frog_fixed.avi	0
10218	613	990.0363	489.843	0.6328755	0.3964865	549.7166	4.019405	0	994.3146	521.8178	0.4831691	0.433603	549.4627	4.459935	0	15	992	506						Frog_fixed.avi	0
10235	614	978.2647	496.105	0.6321487	0.3963159	549.5778	4.030446	0	988.6456	522.4902	0.4824765	0.4336377	549.241	4.446745	0	15	983	509						Frog_fixed.avi	0
10252	615	989.0229	496.7073	0.6315441	0.3960721	549.4461	4.02462	0	991.5793	520.384	0.4818397	0.43367	549.3464	4.440059	0	15	990	509						Frog_fixed.avi	0
10268	616	987.8321	496.1744	0.6309127	0.3958685	549.5658	4.011	0	992.7859	519.958	0.481249	0.433704	549.4064	4.444921	0	15	990	508						Frog_fixed.avi	0
10285	617	980.1967	491.8617	0.6301959	0.3957274	549.5132	4.024165	0	991.208	521.9311	0.4806162	0.433714	549.3327	4.450356	0	15	986	507						Frog_fixed.avi	0
10302	618	987.4257	495.6351	0.6295996	0.3954732	549.438	4.023244	0	984.0763	527.4736	0.4799441	0.4337578	549.3298	4.446882	0	15	986	512						Frog_fixed.avi	0
10318	619	988.1983	501.824	0.6289813	0.3952428	549.568	4.030199	0	988.9548	524.6842	0.4793525	0.4338874	549.3624	4.444203	0	15	989	513						Frog_fixed.avi	0
10335	620	980.7784	506.2098	0.628253	0.3951867	549.5136	4.036141	0	991.1158	520.0973	0.4787957	0.4342321	549.3243	4.447694	0	15	986	513						Frog_fixed.avi	0
10352	621	984.0697	501.3658	0.6276549	0.3952396	549.4272	4.030989	0	990.174	525.4314	0.478194	0.4345215	549.3924	4.454217	0	15	987	513						Frog_fixed.avi	0
10368	622	990.6108	499.4626	0.6270703	0.3953567	549.5688	4.029668	0	983.8252	518.6332	0.4775186	0.4349792	549.4337	4.455589	0	15	987	509						Frog_fixed.avi	0
10385	623	986.2482	498.9981	0.626425	0.3955281	549.5441	4.030503	0	983.424	527.8663	0.4769675	0.4353202	549.3855	4.458759	0	15	985	513						Frog_fixed.avi	0
10402	624	980.6294	501.2261	0.6257544	0.395712	549.4897	4.036242	0	989.2755	523.906	0.4764134	0.4358617	549.4642	4.444999	0	15	985	513						Frog_fixed.avi	0
10418	625	989.2153	504.6934	0.6251715	0.3958725	549.4963	4.035517	0	990.8716	528.279	0.4758492	0.4362749	549.4974	4.453141	0	15	990	516						Frog_fixed.avi	0
10435	626	990.3199	501.9829	0.6245907	0.3961974	549.6431	4.028343	0	987.2654	526.6828	0.475266	0.4369004	549.5973	4.456192	0	15	989	514						Frog_fixed.avi	0
10452	627	936.6224	521.079	0.6241962	0.3965961	549.5815	4.040817	0	941.9893	533.7181	0.4749537	0.4375738	549.5026	4.467772	0	16	939	527						Frog_fixed.avi	0
10468	628	942.4814	520.9995	0.6237104	0.3969834	549.431	4.041049	0	937.9572	538.8894	0.4744893	0.4382345	549.5333	4.502925	0	16	940	530						Frog_fixed.avi	0
10485	629	932.9288	520.2555	0.6231604	0.3973458	549.5899	4.037828	0	932.8403	539.8657	0.4739496	0.4387855	549.5489	4.485527	0	16	933	530						Frog_fixed.avi	0
10502	630	937.5959	526.8315	0.622644	0.3976088	549.5311	4.035059	0	932.2363	538.7594	0.4734636	0.4393083	549.5485	4.489161	0	16	935	533						Frog_fixed.avi	0
10518	631	938.3982	519.8696	0.6221597	0.3980434	549.5997	4.043207	0	932.9412	539.0695	0.4729909	0.4397801	549.5801	4.498405	0	16	936	529						Frog_fixed.avi	0
10535	632	934.6738	527.7748	0.6216963	0.3982526	549.5337	4.05184	0	930.2759	540.4314	0.4725423	0.4401148	549.5809	4.498076	0	16	932	534						Frog_fixed.avi	0
10552	633	931.6777	532.4315	0.6212733	0.3984516	549.4169	4.065205	0	931.2554	539.7585	0.4721506	0.4404072	549.7014	4.518117	0	16	931	536						Frog_fixed.avi	0
10568	634	928.1027	524.3965	0.6208609	0.3986762	549.4285	4.068739	0	936.2866	535.0394	0.4718398	0.4406781	549.6591	4.500997	0	16	932	530						Frog_fixed.avi	0
10585	635	938.1165	526.5455	0.6205755	0.3987342	549.4202	4.067939	0	932.2134	540.3668	0.4714766	0.440765	549.5618	4.504127	0	16	935	533						Frog_fixed.avi	0
10602	636	935.5399	524.368	0.6202511	0.3987067	549.4264	4.065733	0	927.3781	538.6248	0.4710664	0.4408062	549.5864	4.506147	0	16	931	531						Frog_fixed.avi	0
10618	637	929.2493	526.5753	0.61984	0.398656	549.3771	4.074586	0	934.3948	531.7919	0.4707491	0.4408557	549.5905	4.52428	0	16	932	529						Frog_fixed.avi	0
10635	638	933.5684	529.588	0.6195203	0.3985644	549.2939	4.076625	0	935.4758	533.4716	0.4704243	0.440837	549.5165	4.535413	0	16	935	532						Frog_fixed.avi	0
10652	639	932.7896	529.3828	0.6192319	0.3985792	549.4221	4.084532	0	929.6992	539.7849	0.470043	0.4408556	549.5295	4.536639	0	16	931	535						Frog_fixed.avi	0
10668	640	928.0033	527.3262	0.6188598	0.3986725	549.301	4.080203	0	933.0975	540.968	0.4697378	0.4409388	549.4358	4.536575	0	16	931	534						Frog_fixed.avi	0
10685	641	932.9333	526.73	0.6185649	0.3987286	549.1415	4.088546	0	930.5634	544.8001	0.4694486	0.4410068	549.4855	4.550463	0	16	932	536						Frog_fixed.avi	0
10702	642	931.3586	527.038	0.6182963	0.3987806	549.265	4.100173	0	928.2557	541.2827	0.4690838	0.4411535	549.3955	4.547761	0	16	930	534						Frog_fixed.avi	0
10718	643	928.5843	524.7767	0.6179469	0.398848	548.9609	4.094464	0	935.4108	540.0148	0.4688163	0.4412666	549.2388	4.561069	0	16	932	532						Frog_fixed.avi	0
10735	644	929.4091	529.0067	0.6177009	0.3988554	549.0253	4.111043	0	932.9037	536.7186	0.4685371	0.4414311	549.3729	4.567276	0	16	931	533						Frog_fixed.avi	0
10751	645	928.3875	528.2231	0.6174234	0.3988477	548.912	4.102139	0	931.2335	534.9603	0.4682391	0.4415923	549.05	4.566265	0	16	930	532						Frog_fixed.avi	0
10768	646	929.554	525.4022	0.6171701	0.3988058	548.81	4.098464	0	931.2643	542.1084	0.4680048	0.441685	549.0615	4.577233	0	16	930	534						Frog_fixed.avi	0
10785	647	928.3859	528.2417	0.6169383	0.3987617	548.7625	4.10392	0	930.2813	541.6292	0.4677624	0.4417527	548.8651	4.571318	0	16	929	535						Frog_fixed.avi	0
10801	648	930.0709	527.0966	0.6167123	0.3987143	548.6932	4.094252	0	933.0679	541.8363	0.4675707	0.4418375	548.9998	4.569434	0	16	932	534						Frog_fixed.avi	0
10818	649	926.8505	527.4473	0.6165006	0.3986543	548.5164	4.101423	0	927.0819	540.2684	0.4673311	0.4419883	548.5959	4.57537	0	16	927	534						Frog_fixed.avi	0
10835	650	925.7026	534.1855	0.6162722	0.3985149	548.5809	4.101405	0	933.1878	540.1875	0.4671559	0.4420578	548.7239	4.570955	0	16	929	537						Frog_fixed.avi	0
10851	651	925.4878	532.2359	0.6160514	0.3984229	548.2434	4.09472	0	925.982	534.4772	0.4668771	0.4421338	548.3843	4.573422	0	16	926	533						Frog_fixed.avi	0
10868	652	927.5493	531.1765	0.6158167	0.398289	548.1904	4.102781	0	936.15	535.6394	0.4666802	0.442087	548.3918	4.570974	0	16	932	533						Frog_fixed.avi	0
10885	653	921.2433	530.2354	0.6155673	0.3981966	548.1232	4.104121	0	924.8929	536.7441	0.4663717	0.4420933	548.2043	4.568594	0	16	923	533						Frog_fixed.avi	0
10901	654	928.4662	521.0065	0.6153328	0.3981161	547.922	4.094385	0	931.4476	538.5836	0.4661544	0.4420123	548.0068	4.558807	0	16	930	530						Frog_fixed.avi	0
10918	655	923.3859	528.5502	0.6151198	0.3979021	547.8984	4.104459	0	925.5934	538.4355	0.4659051	0.4419828	547.9901	4.559879	0	16	924	533						Frog_fixed.avi	0
10935	656	925.5304	534.7137	0.6149834	0.3976902	547.6354	4.09551	0	929.0421	536.7419	0.4657556	0.4419884	547.7686	4.562468	0	16	927	536						Frog_fixed.avi	0
10951	657	923.319	530.1955	0.6147889	0.3975536	547.3488	4.087395	0	925.8985	543.137	0.4655634	0.4419539	547.4797	4.554699	0	16	925	537						Frog_fixed.avi	0
10968	658	923.7632	531.796	0.6146805	0.3973984	547.2981	4.09766	0	927.7747	540.8376	0.4654211	0.4419221	547.6709	4.547984	0	16	926	536						Frog_fixed.avi	0
10985	659	923.9863	525.0727	0.6145627	0.3972729	547.1691	4.089651	0	928.5055	544.1807	0.4652729	0.4417775	547.3347	4.542001	0	16	926	535						Frog_fixed.avi	0
11001	660	918.1503	530.2041	0.6143764	0.3968939	546.9705	4.08622	0	925.9791	538.2242	0.4651502	0.4416784	547.1259	4.548228	0	16	922	534						Frog_fixed.avi	0
11018	661	919.864	530.4902	0.6143237	0.3966548	546.8401	4.088495	0	929.2081	534.0543	0.4650875	0.441552	546.9601	4.532068	0	16	925	532						Frog_fixed.avi	0
11035	662	920.9238	523.9705	0.6142943	0.3964953	546.7095	4.083447	0	930.2874	532.2239	0.4650008	0.4413778	546.7988	4.547589	0	16	926	528						Frog_fixed.avi	0
11051	663	920.7921	529.7408	0.6142972	0.3962396	546.6302	4.087613	0	927.4486	538.0953	0.4649597	0.4412201	546.5829	4.535912	0	16	924	534						Frog_fixed.avi	0
11068	664	915.5344	532.5486	0.6143316	0.3959734	546.4382	4.093121	0	926.4911	538.9156	0.4649837	0.4411162	546.4053	4.526337	0	16	921	536						Frog_fixed.avi	0
11085	665	921.3434	528.6349	0.6144267	0.395794	546.122	4.089555	0	924.7397	540.36	0.4650381	0.4410167	546.3544	4.534069	0	16	923	534						Frog_fixed.avi	0
11101	666	918.6163	529.0002	0.6145295	0.3957193	545.9273	4.076834	0	925.677	539.7005	0.4651313	0.4409856	546.2996	4.529366	0	16	922	534						Frog_fixed.avi	0
11118	667	920.7068	525.7836	0.6146929	0.3956543	546.0264	4.077282	0	927.2729	537.6519	0.4652519	0.4409726	546.0251	4.513585	0	16	924	532						Frog_fixed.avi	0
11135	668	923.9545	521.9557	0.6148624	0.395592	545.9183	4.08904	0	924.8132	541.4166	0.4653495	0.440964	545.8412	4.52363	0	16	924	532						Frog_fixed.avi	0
11151	669	919.4543	525.8701	0.6149758	0.3954985	545.6238	4.070552	0	923.1332	540.4976	0.4654596	0.4409425	545.615	4.519112	0	16	921	533						Frog_fixed.avi	0
11168	670	915.9183	527.0931	0.6151208	0.3954452	545.6113	4.072568	0	922.9291	540.2427	0.4656113	0.4409169	545.5163	4.505255	0	16	919	534						Frog_fixed.avi	0
11184	671	919.9557	529.6115	0.6153667	0.39538	545.5515	4.069049	0	924.2094	538.8129	0.4657789	0.440919	545.403	4.507376	0	16	922	534						Frog_fixed.avi	0
11201	672	913.8848	529.6788	0.6155047	0.3954298	545.4214	4.062919	0	919.4367	540.4432	0.4659256	0.4409168	545.3787	4.506519	0	16	917	535						Frog_fixed.avi	0
11218	673	917.4409	529.7705	0.6157659	0.3953687	545.2461	4.067308	0	922.5955	536.9295	0.4661372	0.4408983	545.1655	4.497804	0	16	920	533						Frog_fixed.avi	0
11234	674	912.5488	530.1307	0.615971	0.3953629	545.2375	4.06502	0	920.8429	534.2869	0.4663431	0.4408301	545.2127	4.501995	0	16	917	532						Frog_fixed.avi	0
11251	675	916.3071	533.2281	0.6162042	0.395234	545.0106	4.060441	0	918.8022	535.9833	0.4665286	0.4407572	545.0167	4.50711	0	16	918	535						Frog_fixed.avi	0
11268	676	911.0204	527.8817	0.6164176	0.3951625	545.1229	4.051908	0	917.9399	536.0581	0.4667224	0.4405779	544.8245	4.504205	0	16	914	532						Frog_fixed.avi	0
11284	677	911.1072	532.5046	0.6166139	0.3950537	544.8254	4.055636	0	920.7394	538.1473	0.4669027	0.4403616	545.0836	4.503437	0	16	916	535						Frog_fixed.avi	0
11301	678	910.7692	529.2183	0.6168573	0.3950178	544.9139	4.051734	0	917.2396	545.0472	0.4670837	0.4401946	544.6943	4.498507	0	16	914	537						Frog_fixed.avi	0
11318	679	911.2842	529.5391	0.6170781	0.3949716	544.7086	4.042125	0	918.2132	542.0262	0.467287	0.4401382	544.7209	4.491647	0	16	915	536						Frog_fixed.avi	0
11334	680	912.4436	530.6203	0.6173151	0.3949961	544.7424	4.053318	0	919.9274	539.46	0.4675115	0.4401155	544.5963	4.503623	0	16	916	535						Frog_fixed.avi	0
11351	681	911.1773	530.5769	0.6175291	0.39504	544.607	4.051864	0	918.3209	540.3744	0.4676612	0.4401122	544.4761	4.488512	0	16	915	535						Frog_fixed.avi	0
11368	682	908.0294	530.6093	0.6176748	0.3951416	544.4139	4.042182	0	916.8445	543.1682	0.4678347	0.4401415	544.3848	4.484655	0	16	912	537						Frog_fixed.avi	0
11384	683	907.5391	537.9214	0.6178911	0.3952504	544.3946	4.052625	0	918.1605	541.9189	0.4680002	0.4401637	544.3877	4.496186	0	16	913	540						Frog_fixed.avi	0
11401	684	908.3781	525.5711	0.6180301	0.3954652	544.4228	4.044796	0	920.4219	536.312	0.4681054	0.4402992	544.2921	4.494781	0	16	914	531						Frog_fixed.avi	0
11418	685	908.7938	523.6829	0.6181114	0.3956345	544.2962	4.040682	0	915.7745	540.7774	0.4681495	0.4403745	544.2413	4.488374	0	16	912	532						Frog_fixed.avi	0
11434	686	905.1985	524.5976	0.618152	0.3957453	544.2025	4.028648	0	915.2971	542.062	0.4681857	0.440454	544.1789	4.496687	0	16	910	533						Frog_fixed.avi	0
11451	687	905.0569	523.9018	0.618192	0.3958311	544.1493	4.027514	0	919.0142	536.2775	0.4682464	0.4405539	543.9642	4.495389	0	16	912	530						Frog_fixed.avi	0
11468	688	902.929	531.0939	0.6182402	0.3959284	543.9431	4.024869	0	920.1476	536.6918	0.4682525	0.4406158	543.9385	4.506897	0	16	912	534						Frog_fixed.avi	0
11484	689	902.8722	529.2422	0.6182432	0.3959696	543.8953	4.01649	0	918.7329	535.5175	0.4682484	0.4406093	543.9005	4.488446	0	16	911	532						Frog_fixed.avi	0
11501	690	904.3011	529.1478	0.6182343	0.3959828	543.8224	4.016693	0	918.0562	537.7943	0.468224	0.4405384	543.8818	4.49679	0	16	911	533						Frog_fixed.avi	0
11518	691	903.7799	529.1377	0.618206	0.3959505	543.792	4.022009	0	917.5741	540.085	0.4681614	0.4403831	544.0189	4.486386	0	16	911	535						Frog_fixed.avi	0
11534	692	907.9545	528.962	0.6181623	0.3958149	543.8041	4.017838	0	917.4915	542.3918	0.4680595	0.440187	543.8813	4.487368	0	16	913	536						Frog_fixed.avi	0
11551	693	905.8395	522.2177	0.6181086	0.395547	543.995	4.021379	0	918.205	537.5132	0.4677664	0.4400229	543.8133	4.498133	0	16	912	530						Frog_fixed.avi	0
11568	694	905.8752	547.6237	0.6182331	0.3944584	543.9651	3.983334	0	-1280	-1024	-1	-1	-1	-1	4	16	906	548						Frog_fixed.avi	0
11584	695	-1280	-1024	-1	-1	-1	-1	4	-1280	-1024	-1	-1	-1	-1	4		0	0						Frog_fixed.avi	0
11601	696	-1280	-1024	-1	-1	-1	-1	4	-1280	-1024	-1	-1	-1	-1	4		0	0						Frog_fixed.avi	0
11618	697	-1280	-1024	-1	-1	-1	-1	4	-1280	-1024	-1	-1	-1	-1	4		0	0						Frog_fixed.avi	0
11634	698	-1280	-1024	-1	-1	-1	-1	4	-1280	-1024	-1	-1	-1	-1	4		0	0						Frog_fixed.avi	0
11651	699	-1280	-1024	-1	-1	-1	-1	4	-1280	-1024	-1	-1	-1	-1	4		0	0						Frog_fixed.avi	0
11667	700	-1280	-1024	-1	-1	-1	-1	4	-1280	-1024	-1	-1	-1	-1	4		0	0						Frog_fixed.avi	0
11684	701	-1280	-1024	-1	-1	-1	-1	4	-1280	-1024	-1	-1	-1	-1	4		0	0						Frog_fixed.avi	0
11701	702	-1280	-1024	-1	-1	-1	-1	4	-1280	-1024	-1	-1	-1	-1	4		0	0						Frog_fixed.avi	0
11718	703	-1280	-1024	-1	-1	-1	-1	4	-1280	-1024	-1	-1	-1	-1	4		0	0						Frog_fixed.avi	0
11734	704	862.3545	479.4701	0.6195501	0.3942639	555.8979	3.941789	0	870.6636	495.9739	0.4679315	0.4382484	543.2852	4.447442	0	17	867	488						Frog_fixed.avi	0
11751	705	859.7886	477.9226	0.6191882	0.3944532	543.5092	4.008283	0	874.1819	484.7045	0.468249	0.4383932	543.3926	4.463614	0	17	867	481						Frog_fixed.avi	0
11767	706	-1280	-1024	-1	-1	-1	-1	4	-1280	-1024	-1	-1	-1	-1	4	17	0	0						Frog_fixed.avi	0
11784	707	-1280	-1024	-1	-1	-1	-1	4	-1280	-1024	-1	-1	-1	-1	4	17	0	0						Frog_fixed.avi	0
11801	708	-1280	-1024	-1	-1	-1	-1	4	-1280	-1024	-1	-1	-1	-1	4	17	0	0						Frog_fixed.avi	0
11817	709	853.0884	461.9092	0.6202843	0.3949132	543.302	4.028187	0	863.9128	479.5179	0.4694433	0.4379597	543.185	4.479564	0	17	859	471						Frog_fixed.avi	0
11834	710	857.097	463.4671	0.6206559	0.3949609	543.3913	4.038257	0	863.2646	487.8285	0.4698326	0.4377799	543.123	4.477138	0	17	860	476						Frog_fixed.avi	0
11851	711	853.1093	467.7375	0.6210169	0.3949819	543.581	4.029982	0	866.3885	482.3755	0.4702304	0.4376789	543.2385	4.476058	0	17	860	475						Frog_fixed.avi	0
11867	712	849.9646	466.0677	0.6213931	0.3950413	543.467	4.02527	0	862.8053	473.608	0.4705701	0.4376013	543.4135	4.495249	0	17	856	470						Frog_fixed.avi	0
11884	713	850.856	469.2491	0.6217639	0.395063	543.2158	4.030626	0	861.1349	478.0781	0.4709738	0.4374444	543.2598	4.486728	0	17	856	474						Frog_fixed.avi	0
11901	714	854.2468	471.3827	0.6221648	0.39503	543.2061	4.031207	0	859.6881	483.9268	0.4713524	0.4371424	543.1102	4.4803	0	17	857	478						Frog_fixed.avi	0
11917	715	851.9141	470.7213	0.6224825	0.3949921	543.6019	4.042928	0	867.8989	484.9768	0.4717229	0.4368679	543.197	4.4803	0	17	860	478						Frog_fixed.avi	0
11934	716	853.6863	464.8882	0.6226927	0.394917	543.336	4.036344	0	859.6614	484.8596	0.4718625	0.4363625	543.2233	4.482426	0	17	857	475						Frog_fixed.avi	0
11951	717	850.0446	468.4971	0.6227559	0.3946054	543.2913	4.031398	0	862.6209	481.2609	0.4719522	0.4356674	543.4199	4.490472	0	17	856	475						Frog_fixed.avi	0
11967	718	855.2751	522.1642	0.6226786	0.3946988	543.3622	4.044182	0	862.3384	532.7868	0.4719677	0.4352142	543.559	4.480854	0	18	859	527						Frog_fixed.avi	0
11984	719	854.6256	524.3026	0.6226114	0.3943245	543.4536	4.054267	0	861.7434	534.0693	0.4718551	0.4343714	543.517	4.493189	0	18	858	529						Frog_fixed.avi	0
12001	720	857.382	524.0829	0.622556	0.3938393	543.5688	4.040743	0	862.121	541.8976	0.4717215	0.4332826	543.7802	4.485737	0	18	860	533						Frog_fixed.avi	0
12017	721	854.6238	524.725	0.6224263	0.3931882	543.6787	4.036374	0	862.5953	544.2466	0.471577	0.432148	544.1092	4.476696	0	18	859	534						Frog_fixed.avi	0
12034	722	847.7115	529.4341	0.6222491	0.3925022	543.4579	4.025262	0	866.8621	540.9653	0.4714811	0.4311108	544.1893	4.484858	0	18	857	535						Frog_fixed.avi	0
12051	723	856.1473	524.3325	0.6221511	0.3919133	543.4855	4.024134	0	862.8763	539.8446	0.4712504	0.4300304	544.1244	4.483763	0	18	860	532						Frog_fixed.avi	0
12067	724	855.357	522.9941	0.6220335	0.3914441	543.8563	4.021911	0	861.2507	545.0137	0.471103	0.4290848	544.2595	4.473353	0	18	858	534						Frog_fixed.avi	0
12084	725	860.5346	530.3931	0.6219621	0.3910542	543.9598	4.007785	0	864.2133	541.9409	0.4709999	0.4283321	544.4729	4.471679	0	18	862	536						Frog_fixed.avi	0
12101	726	857.8763	524.6426	0.6218587	0.3909082	544.1276	3.997295	0	861.8553	541.728	0.4708562	0.4278132	544.7468	4.476223	0	18	860	533						Frog_fixed.avi	0
12117	727	852.4549	532.3064	0.621732	0.3907789	543.8916	3.988283	0	858.4741	543.9552	0.4707284	0.4272966	544.6741	4.457922	0	18	855	538						Frog_fixed.avi	0
12134	728	853.7708	527.458	0.6216681	0.3908159	543.9484	3.970264	0	857.9462	544.9922	0.4706589	0.4270836	544.5755	4.458295	0	18	856	536						Frog_fixed.avi	0
12151	729	851.4875	529.4578	0.621608	0.3908699	544.2032	3.972403	0	859.9432	542.0412	0.4706028	0.426949	544.5833	4.465	0	18	856	536						Frog_fixed.avi	0
12167	730	854.5419	536.5226	0.6215516	0.3909967	544.2978	3.979621	0	861.4321	548.1398	0.4705414	0.4269018	544.6978	4.454091	0	18	858	542						Frog_fixed.avi	0
12184	731	857.4449	534.3967	0.6214784	0.3912266	544.3895	3.961178	0	860.0985	544.4342	0.4704185	0.4270239	545.0711	4.457353	0	18	859	539						Frog_fixed.avi	0
12201	732	860.3858	530.7065	0.6213686	0.391567	544.6431	3.95584	0	860.3812	544.4936	0.4703235	0.427116	545.1996	4.447057	0	18	860	538						Frog_fixed.avi	0
12217	733	851.4429	537.7345	0.6211544	0.3917698	544.6138	3.953079	0	863.2565	546.3345	0.4701959	0.42725	545.0538	4.444749	0	18	857	542						Frog_fixed.avi	0
12234	734	857.7291	535.6284	0.6210448	0.3919888	544.5912	3.93566	0	860.1136	548.6337	0.47004	0.4274644	544.9958	4.44056	0	18	859	542						Frog_fixed.avi	0
12250	735	836.443	556.6021	0.6210144	0.3924049	544.8219	3.938248	0	849.6117	560.8923	0.4701018	0.4278899	545.3123	4.441932	0	18	843	559						Frog_fixed.avi	0
12267	736	671.6046	717.6738	0.6216347	0.3937277	544.773	3.926238	0	690.6993	723.7597	0.4711573	0.4288835	544.9739	4.460775	0	19	681	721						Frog_fixed.avi	0
12284	737	607.6082	786.0461	0.6219695	0.3947038	544.7571	3.907706	0	614.8008	796.3425	0.471833	0.4298146	545.0053	4.456403	0	19	611	791						Frog_fixed.avi	0
12300	738	607.7835	788.1582	0.6219396	0.3948718	544.9637	3.916534	0	608.1404	792.7794	0.4715873	0.4300953	544.8953	4.424425	0	19	608	790						Frog_fixed.avi	0
12317	739	604.544	797.6216	0.6218403	0.3948795	545.244	3.890294	0	601.612	806.7726	0.4713407	0.4301989	545.3422	4.420396	0	19	603	802						Frog_fixed.avi	0
12334	740	608.4879	792.87	0.6216713	0.394812	545.1433	3.90485	0	604.5331	797.2388	0.4711242	0.4302072	544.9993	4.421739	0	19	607	795						Frog_fixed.avi	0
12350	741	606.2117	794.9832	0.6214975	0.3945228	545.0911	3.899034	0	601.9065	803.0892	0.4708748	0.4300788	545.41	4.415674	0	19	604	799						Frog_fixed.avi	0
12367	742	608.4359	798.0457	0.6213704	0.3942258	545.4053	3.892109	0	603.217	804.7872	0.4706911	0.4299616	545.1697	4.417023	0	19	606	801						Frog_fixed.avi	0
12384	743	607.0673	795.3379	0.6211798	0.3939676	545.3587	3.894253	0	597.979	806.7544	0.4704267	0.4298685	545.3979	4.419477	0	19	603	801						Frog_fixed.avi	0
12400	744	606.3865	796.5172	0.620999	0.3936348	545.2397	3.898255	0	601.7642	808.9764	0.4702775	0.4297868	545.3534	4.418799	0	19	604	803						Frog_fixed.avi	0
12417	745	609.4587	792.7912	0.6208456	0.3934013	545.405	3.901293	0	600.2507	809.0881	0.4700557	0.4297272	545.1426	4.423922	0	19	605	801						Frog_fixed.avi	0
12434	746	606.3396	795.6784	0.620645	0.3930751	545.2733	3.90982	0	601.299	807.055	0.4698543	0.4296934	545.3268	4.427215	0	19	604	801						Frog_fixed.avi	0
12450	747	605.5938	793.7929	0.6204213	0.3927673	545.312	3.913837	0	600.4548	803.0716	0.4696286	0.4296467	545.1368	4.433359	0	19	603	798						Frog_fixed.avi	0
12467	748	606.1961	791.1802	0.6202064	0.3924732	545.186	3.924762	0	602.1124	797.7821	0.4693786	0.4295256	545.356	4.447159	0	19	604	794						Frog_fixed.avi	0
12484	749	608.4223	795.2788	0.6199749	0.3920292	545.1347	3.924784	0	600.7557	802.7094	0.4691198	0.4292794	544.8968	4.434376	0	19	605	799						Frog_fixed.avi	0
12500	750	609.2097	789.9879	0.6197425	0.3916621	545.1357	3.938755	0	602.1686	806.4706	0.4688776	0.4289818	545.2028	4.440381	0	19	606	798						Frog_fixed.avi	0
12517	751	608.6274	796.0329	0.6195177	0.3912388	544.9606	3.934274	0	600.471	802.6879	0.4686349	0.4288394	544.8575	4.4375	0	19	605	799						Frog_fixed.avi	0
12534	752	604.7859	795.0348	0.619332	0.3910697	544.9888	3.944121	0	603.1981	799.731	0.4684561	0.428764	544.9418	4.453873	0	19	604	797						Frog_fixed.avi	0
12550	753	601.9123	792.2764	0.6191688	0.3910047	544.7473	3.949134	0	597.1579	801.6968	0.4682647	0.4287588	544.8333	4.456285	0	19	600	797						Frog_fixed.avi	0
12567	754	606.7343	789.8169	0.6190814	0.3909996	544.6255	3.951645	0	595.5226	805.9815	0.4681635	0.4287839	544.6261	4.441359	0	19	601	798						Frog_fixed.avi	0
12584	755	606.0034	792.1907	0.6190262	0.3910308	544.6003	3.947993	0	599.0901	805.3383	0.4680886	0.4288397	544.5482	4.442956	0	19	603	799						Frog_fixed.avi	0
12600	756	606.4902	792.996	0.6190048	0.3910791	544.5334	3.941425	0	600.8045	808.3711	0.4680337	0.4288625	544.486	4.444915	0	19	604	801						Frog_fixed.avi	0
12617	757	605.8259	792.7836	0.6190052	0.3911318	544.4276	3.951275	0	600.5972	807.7309	0.4680107	0.4288694	544.3786	4.445543	0	19	603	800						Frog_fixed.avi	0
12634	758	604.8288	791.6181	0.6190413	0.3911632	544.2239	3.949588	0	601.1177	808.3784	0.4680125	0.4288406	544.1172	4.446622	0	19	603	800						Frog_fixed.avi	0
12650	759	700.1364	693.3148	0.6183153	0.3904053	544.0874	3.991353	0	738.5334	711.2532	0.4674606	0.4280231	544.2521	4.500562	0	20	719	702						Frog_fixed.avi	0
12667	760	823.1096	555.3552	0.6172308	0.3892276	544.417	3.980974	0	857.204	580.136	0.4669537	0.426568	544.8823	4.462514	0	20	840	568						Frog_fixed.avi	0
12684	761	868.189	505.7365	0.6171699	0.3886407	544.3709	3.963348	0	878.5054	521.6409	0.4670929	0.4257136	544.4751	4.456275	0	20	873	514						Frog_fixed.avi	0
12700	762	880.6414	497.048	0.6176408	0.3884867	544.2094	3.978282	0	886.9837	503.3265	0.4672988	0.4253171	544.4542	4.479309	0	20	884	500						Frog_fixed.avi	0
12717	763	879.4347	499.0053	0.6181148	0.3879952	544.1674	3.965089	0	884.321	508.0165	0.4676255	0.4243681	544.288	4.468496	0	20	882	504						Frog_fixed.avi	0
12734	764	879.7275	494.8692	0.6186228	0.3874913	544.1227	3.979273	0	887.2465	512.7195	0.467995	0.4231952	544.2497	4.471955	0	20	883	504						Frog_fixed.avi	0
12750	765	875.8524	495.4459	0.6191536	0.3868782	544.1127	3.96938	0	886.5333	504.3228	0.4683985	0.4221403	544.2203	4.464982	0	20	881	500						Frog_fixed.avi	0
12767	766	877.212	498.4409	0.6197668	0.3862579	544.1025	3.968477	0	886.036	512.7101	0.4688616	0.4207475	544.1904	4.465035	0	20	882	506						Frog_fixed.avi	0
12784	767	880.155	497.8969	0.6204093	0.3856574	544.2493	3.968303	0	885.7541	508.1501	0.4693707	0.4195496	544.1649	4.45131	0	20	883	503						Frog_fixed.avi	0
12800	768	878.9364	494.8085	0.6210098	0.3851573	544.2338	3.968847	0	886.7609	505.0178	0.4699073	0.4182405	544.1975	4.451016	0	20	883	500						Frog_fixed.avi	0
12817	769	873.1639	490.3525	0.6216084	0.384542	544.2291	3.94755	0	886.7271	514.7979	0.4704713	0.4167235	544.2306	4.455279	0	20	880	503						Frog_fixed.avi	0
12833	770	871.2381	499.4785	0.6222608	0.3837367	544.6135	3.961123	0	886.2143	515.3905	0.4710361	0.4151888	544.2138	4.452437	0	20	879	507						Frog_fixed.avi	0
12850	771	875.5696	496.8581	0.6229015	0.382823	544.576	3.94592	0	883.1562	514.0359	0.4715858	0.4135483	544.2695	4.447793	0	20	879	505						Frog_fixed.avi	0
12867	772	871.9376	491.5582	0.6235074	0.381801	544.661	3.9328	0	884.7532	508.9066	0.4722019	0.411847	544.5739	4.445056	0	20	878	500						Frog_fixed.avi	0
12883	773	875.4578	493.585	0.6242357	0.3806292	545.0654	3.922079	0	888.4232	507.7748	0.472875	0.4101111	544.6851	4.449461	0	20	882	501						Frog_fixed.avi	0
12900	774	874.1898	497.573	0.624908	0.379519	545.0889	3.917753	0	886.707	506.6661	0.4735686	0.4083414	544.7517	4.448888	0	20	880	502						Frog_fixed.avi	0
12917	775	875.8166	496.5856	0.625679	0.3783801	545.5295	3.901526	0	879.9163	509.5912	0.4742765	0.4065371	545.1401	4.435044	0	20	878	503						Frog_fixed.avi	0
12933	776	875.1944	497.2318	0.6264781	0.3774256	546.0212	3.888982	0	886.3948	516.5572	0.4751096	0.4048404	545.3196	4.436188	0	20	881	507						Frog_fixed.avi	0
12950	777	875.7263	497.2985	0.6272855	0.3766058	546.0654	3.881119	0	879.6349	503.9412	0.475862	0.403468	545.5585	4.427551	0	20	878	501						Frog_fixed.avi	0
12967	778	868.8513	495.9298	0.6280812	0.3760347	546.3852	3.876462	0	881.7411	510.6871	0.4767208	0.4021564	545.5692	4.418349	0	20	875	503						Frog_fixed.avi	0
12983	779	873.6886	500.1153	0.6289899	0.3755891	546.6198	3.879508	0	880.4812	505.4033	0.4776004	0.4012605	545.8524	4.417444	0	20	877	503						Frog_fixed.avi	0
13000	780	875.3195	496.9503	0.6298859	0.3754973	547.0092	3.849694	0	881.5475	510.6718	0.4784909	0.4005242	546.199	4.403662	0	20	878	504						Frog_fixed.avi	0
13017	781	877.2692	501.3965	0.630782	0.375583	547.4285	3.861633	0	881.9792	508.5221	0.4794085	0.4001764	546.3944	4.406841	0	20	880	505						Frog_fixed.avi	0
13033	782	880.0988	495.9237	0.6316896	0.375959	547.6298	3.836684	0	885.8346	511.8336	0.4803335	0.3999514	546.6097	4.412653	0	20	883	504						Frog_fixed.avi	0
13050	783	882.634	500.1458	0.6325487	0.376426	547.9452	3.841174	0	881.4758	509.4435	0.4811817	0.3999874	547.1589	4.411753	0	20	882	505						Frog_fixed.avi	0
13067	784	876.7102	496.8246	0.6333973	0.3771245	548.2637	3.8402	0	884.0597	504.6988	0.482076	0.4002601	547.3583	4.420456	0	20	880	501						Frog_fixed.avi	0
13083	785	875.4382	496.6636	0.6342086	0.3778431	548.3171	3.845945	0	881.7884	512.8996	0.4829494	0.4005458	547.424	4.411027	0	20	879	505						Frog_fixed.avi	0
13100	786	877.6766	493.3224	0.6350219	0.3785517	548.7333	3.827399	0	875.7166	505.4397	0.4836987	0.4010239	547.7256	4.421704	0	20	877	499						Frog_fixed.avi	0
13117	787	878.5959	496.5648	0.6358125	0.3793251	548.9657	3.843048	0	878.826	507.8684	0.4845321	0.4015187	547.8969	4.418033	0	20	879	502						Frog_fixed.avi	0
13133	788	873.5434	498.8865	0.636479	0.3800755	549.098	3.83807	0	880.1832	510.0621	0.4852627	0.4021038	548.3947	4.409084	0	20	877	504						Frog_fixed.avi	0
13150	789	874.3871	482.4048	0.6371669	0.3807103	549.5682	3.838139	0	871.5858	492.6883	0.4859884	0.40262	548.3708	4.4153	0	20	873	488						Frog_fixed.avi	0
13167	790	875.7443	490.1695	0.6378114	0.3814572	549.6627	3.839972	0	879.1376	501.7083	0.4867202	0.4032104	548.8831	4.419343	0	20	877	496						Frog_fixed.avi	0
13183	791	872.1367	488.6623	0.638455	0.3821234	549.9101	3.856324	0	871.823	499.5942	0.4873357	0.4037718	549.0697	4.429141	0	20	872	494						Frog_fixed.avi	0
13200	792	877.0801	480.612	0.639146	0.3827594	550.2228	3.858984	0	875.4066	499.1832	0.4880922	0.4042822	549.4221	4.441011	0	20	876	490						Frog_fixed.avi	0
13217	793	868.8583	489.5914	0.6397546	0.3830973	550.3495	3.865742	0	875.4462	497.5827	0.4887915	0.4045814	549.5529	4.434597	0	20	872	494						Frog_fixed.avi	0
13233	794	875.4043	478.8169	0.6404727	0.3835673	550.6297	3.874008	0	871.8191	500.7865	0.4894775	0.404845	550.0335	4.448939	0	20	874	490						Frog_fixed.avi	0
13250	795	872.9354	488.0355	0.6411145	0.3837262	550.8156	3.878491	0	873.0591	497.9218	0.4901969	0.4050506	550.04	4.460234	0	20	873	493						Frog_fixed.avi	0
13267	796	876.0723	489.8147	0.641813	0.3839296	551.0346	3.879507	0	873.6935	496.8976	0.4909216	0.4051442	550.2664	4.46463	0	20	875	493						Frog_fixed.avi	0
13283	797	869.2864	486.2219	0.6424835	0.3841609	551.3882	3.8942	0	869.4335	493.5532	0.4915957	0.4052114	550.6761	4.479147	0	20	869	490						Frog_fixed.avi	0
13300	798	871.7758	481.2367	0.6431418	0.3843533	551.3967	3.897423	0	875.4565	495.4409	0.4923438	0.4052013	550.5922	4.472322	0	20	874	488						Frog_fixed.avi	0
13317	799	873.2595	480.0076	0.6438188	0.3844533	551.752	3.903055	0	871.5627	492.9957	0.4930075	0.4052102	550.8647	4.477772	0	20	872	487						Frog_fixed.avi	0
13333	800	868.8534	485.7375	0.6444034	0.3845482	551.918	3.914902	0	870.2021	494.0202	0.4936387	0.4051968	551.1934	4.491679	0	20	870	490						Frog_fixed.avi	0
13350	801	868.8998	485.1475	0.6449593	0.3847007	551.8936	3.90914	0	869.5562	495.1935	0.4942064	0.4052086	551.2154	4.489915	0	20	869	490						Frog_fixed.avi	0
13366	802	865.6677	482.3582	0.6454552	0.3849101	551.9366	3.910541	0	872.0053	493.6192	0.4947507	0.4052189	551.1583	4.496103	0	20	869	488						Frog_fixed.avi	0
13383	803	867.2191	482.1327	0.6459057	0.3851132	552.1035	3.918865	0	871.5132	494.3375	0.4952027	0.4051935	551.4039	4.497372	0	20	869	488						Frog_fixed.avi	0
13400	804	869.4603	480.7071	0.6463426	0.3852507	552.2254	3.926317	0	872.6351	495.8399	0.4956371	0.4051497	551.502	4.501502	0	20	871	488						Frog_fixed.avi	0
13416	805	871.0828	484.7022	0.6467564	0.3853052	552.3451	3.920527	0	876.095	496.3571	0.4960689	0.4050653	551.5575	4.51093	0	20	874	491						Frog_fixed.avi	0
13433	806	868.7057	484.9014	0.6471108	0.3853396	552.5222	3.929972	0	875.8416	501.6577	0.496421	0.4048601	551.5651	4.504992	0	20	872	493						Frog_fixed.avi	0
13450	807	869.5541	479.0624	0.6474405	0.3853406	552.5184	3.916351	0	874.5797	499.7953	0.4967116	0.4046755	551.4419	4.516898	0	20	872	489						Frog_fixed.avi	0
13466	808	871.3369	481.9669	0.6477781	0.385349	552.4391	3.919955	0	877.3827	497.4933	0.4970647	0.404518	551.5513	4.526612	0	20	874	490						Frog_fixed.avi	0
13483	809	869.3506	485.7817	0.6480723	0.3853933	552.594	3.93947	0	878.8621	492.6063	0.4973541	0.4044113	551.5905	4.521505	0	20	874	489						Frog_fixed.avi	0
13500	810	868.1659	487.86	0.6482998	0.385449	552.4431	3.927369	0	876.8192	494.6722	0.4975936	0.4042529	551.65	4.505411	0	20	872	491						Frog_fixed.avi	0
13516	811	872.3648	486.189	0.648572	0.385621	552.5847	3.924662	0	878.0798	500.4158	0.4978393	0.4040852	551.6517	4.509644	0	20	875	493						Frog_fixed.avi	0
13533	812	868.8591	482.2403	0.6487651	0.385839	552.5314	3.928028	0	878.3469	496.4119	0.4980505	0.4040158	551.7047	4.522861	0	20	874	489						Frog_fixed.avi	0
13550	813	871.1182	475.7056	0.6489718	0.3860701	552.6067	3.932209	0	873.2184	502.1335	0.4982026	0.403892	551.5114	4.511477	0	20	872	489						Frog_fixed.avi	0
13566	814	872.8671	485.5705	0.6491574	0.3862339	552.7133	3.936518	0	881.4108	502.3685	0.498446	0.4039303	551.7435	4.518244	0	20	877	494						Frog_fixed.avi	0
13583	815	866.7968	481.4444	0.6493012	0.3866315	552.4899	3.926831	0	876.5365	497.8074	0.4985792	0.4041341	551.7099	4.516246	0	20	872	490						Frog_fixed.avi	0
13600	816	872.7247	480.1122	0.6495128	0.3869122	552.5946	3.917096	0	877.743	498.6	0.4987629	0.4041955	551.7026	4.511155	0	20	875	489						Frog_fixed.avi	0
13616	817	872.7532	483.7567	0.6496702	0.3870504	552.7231	3.926153	0	879.7183	496.8925	0.4989893	0.4042587	551.6884	4.515302	0	20	876	490						Frog_fixed.avi	0
13633	818	868.0195	487.3467	0.6497998	0.3871916	552.5233	3.925575	0	876.1331	493.9531	0.4990774	0.4042733	551.7342	4.514325	0	20	872	491						Frog_fixed.avi	0
13650	819	871.4923	481.8503	0.6499847	0.3873027	552.6697	3.930861	0	876.3818	497.2824	0.4992572	0.4042734	551.7111	4.514124	0	20	874	490						Frog_fixed.avi	0
13666	820	877.0452	476.0136	0.6501299	0.3874516	552.845	3.922539	0	881.9422	496.2704	0.4994387	0.4042718	551.8199	4.509705	0	20	879	486						Frog_fixed.avi	0
13683	821	868.0676	478.6894	0.6501942	0.3874981	552.8315	3.923538	0	875.0964	497.1319	0.4995303	0.404297	551.7384	4.509521	0	20	872	488						Frog_fixed.avi	0
13700	822	870.5256	462.9189	0.6502395	0.3874245	552.7043	3.917507	0	882.0605	483.4426	0.4995715	0.4042265	551.8071	4.521853	0	20	876	473						Frog_fixed.avi	0
13716	823	877.5823	462.9178	0.650251	0.3874519	552.7423	3.913414	0	877.2559	485.539	0.4996175	0.4042716	551.852	4.504263	0	20	877	474						Frog_fixed.avi	0
13733	824	874.0588	459.4535	0.6502815	0.3874823	552.7545	3.917008	0	880.8683	483.5284	0.4996733	0.4043545	552.0975	4.507709	0	20	877	471						Frog_fixed.avi	0
13749	825	872.9197	465.134	0.6502936	0.3874691	552.8126	3.912745	0	881.127	483.2216	0.4997085	0.4044359	552.1717	4.515027	0	20	877	474						Frog_fixed.avi	0
13766	826	874.9842	461.8904	0.6502822	0.387563	552.8609	3.900659	0	884.4702	485.4466	0.4997377	0.4045714	552.2177	4.509242	0	20	880	474						Frog_fixed.avi	0
13783	827	875.4662	463.5769	0.6502454	0.3876722	553.0483	3.910138	0	886.4038	493.5623	0.4997424	0.4047386	552.2926	4.506688	0	20	881	479						Frog_fixed.avi	0
13799	828	874.7048	466.7222	0.6502138	0.3878573	553.1203	3.892145	0	882.9934	484.7619	0.4997107	0.4052059	552.3878	4.493807	0	20	879	476						Frog_fixed.avi	0
13816	829	874.7095	459.3134	0.6501602	0.3883876	553.178	3.872972	0	886.0966	484.3292	0.4996742	0.405738	552.3808	4.492013	0	20	880	472						Frog_fixed.avi	0
13833	830	879.7391	461.3289	0.6501018	0.3888553	553.2689	3.870634	0	884.4559	492.2826	0.4996197	0.4063126	552.3831	4.493724	0	20	882	477						Frog_fixed.avi	0
13849	831	878.2368	456.7137	0.6500167	0.3893691	553.322	3.862805	0	883.3049	489.0312	0.4995481	0.407033	552.2537	4.497692	0	20	881	473						Frog_fixed.avi	0
13866	832	881.1805	459.4739	0.6499434	0.3898889	553.334	3.8544	0	884.4666	485.4973	0.4994928	0.4077431	552.3439	4.486795	0	20	883	472						Frog_fixed.avi	0
13883	833	879.4144	467.9456	0.6498816	0.3902593	553.2849	3.859916	0	883.4069	486.5922	0.4994502	0.4083879	552.4018	4.477962	0	20	881	477						Frog_fixed.avi	0
13899	834	875.158	457.1564	0.6498328	0.3907645	553.3949	3.847618	0	881.9332	487.826	0.4994282	0.4089165	552.4651	4.463375	0	20	879	472						Frog_fixed.avi	0
13916	835	876.2743	465.2293	0.6498274	0.3910732	553.3945	3.831113	0	883.9911	484.9578	0.4994387	0.4094544	552.5157	4.467321	0	20	880	475						Frog_fixed.avi	0
13933	836	872.7491	457.434	0.6498141	0.3916258	553.4208	3.8421	0	881.6949	485.2584	0.4994286	0.409928	552.5412	4.455907	0	20	877	471						Frog_fixed.avi	0
13949	837	876.2109	470.3118	0.6498131	0.3919199	553.4338	3.831666	0	882.8607	486.0711	0.4994277	0.4103216	552.5436	4.451422	0	20	880	478						Frog_fixed.avi	0
13966	838	875.1492	463.5633	0.6497644	0.392473	553.3542	3.828741	0	881.0602	486.7866	0.4994045	0.4107831	552.6603	4.442991	0	20	878	475						Frog_fixed.avi	0
13983	839	872.1305	470.7003	0.6497505	0.3927827	553.46	3.816944	0	883.6948	488.6205	0.4993909	0.4111437	552.6579	4.422461	0	20	878	480						Frog_fixed.avi	0
13999	840	872.7239	462.3515	0.6496987	0.3933117	553.4125	3.821492	0	883.1326	483.6405	0.4993269	0.4115738	552.9332	4.419719	0	20	878	473						Frog_fixed.avi	0
14016	841	874.8752	472.7396	0.6496455	0.3935695	553.4988	3.809226	0	885.0347	487.0511	0.4993098	0.4118873	552.9468	4.417276	0	20	880	480						Frog_fixed.avi	0
14033	842	877.6264	457.6385	0.649614	0.3940293	553.6455	3.805805	0	884.9556	484.8718	0.4992911	0.4122832	552.9873	4.405083	0	20	881	471						Frog_fixed.avi	0
14049	843	877.7577	469.9613	0.6495543	0.3942544	553.7221	3.802783	0	885.7337	487.5588	0.4992498	0.4125743	553.0017	4.410713	0	20	882	479						Frog_fixed.avi	0
14066	844	879.4064	470.1353	0.6494796	0.3945051	554.0074	3.803156	0	886.7516	490.5961	0.4991786	0.4128208	553.2084	4.403291	0	20	883	480						Frog_fixed.avi	0
14083	845	877.6105	462.0396	0.6493586	0.3948686	553.9658	3.808707	0	884.3364	483.9496	0.4990593	0.4132314	553.2585	4.404039	0	20	881	473						Frog_fixed.avi	0
14099	846	875.0746	464.7861	0.6491638	0.395039	553.9152	3.795826	0	882.0004	490.5486	0.4989042	0.4134677	553.4125	4.402348	0	20	879	478						Frog_fixed.avi	0
14116	847	874.3616	473.6227	0.6490175	0.3951891	554.1472	3.791721	0	883.0719	489.3282	0.4987779	0.4138002	553.3323	4.4023	0	20	879	481						Frog_fixed.avi	0
14133	848	878.9322	466.4729	0.648877	0.3954711	554.251	3.811576	0	885.4459	490.7144	0.4986346	0.4141302	553.5206	4.417468	0	20	882	479						Frog_fixed.avi	0
14149	849	874.9127	464.792	0.6486327	0.3956819	554.125	3.804997	0	885.7917	490.1207	0.4984496	0.4143647	553.7343	4.41993	0	20	880	477						Frog_fixed.avi	0
14166	850	873.1259	468.7722	0.6484776	0.3957986	554.3736	3.808979	0	882.1243	488.1924	0.4982631	0.4146917	553.601	4.428122	0	20	878	478						Frog_fixed.avi	0
14183	851	876.1305	470.5002	0.6482726	0.3958983	554.4767	3.807885	0	882.7207	486.2155	0.4980724	0.4149716	554.0433	4.43905	0	20	879	478						Frog_fixed.avi	0
14199	852	872.6199	473.753	0.6480471	0.3960378	554.5146	3.825418	0	883.6604	492.675	0.4979375	0.4151655	554.0283	4.439207	0	20	878	483						Frog_fixed.avi	0
14216	853	877.4338	465.7583	0.6479167	0.3962117	554.7635	3.832035	0	879.3127	488.0803	0.4977369	0.4154811	554.0668	4.452815	0	20	878	477						Frog_fixed.avi	0
14233	854	872.4171	465.7815	0.6477175	0.3964002	554.9487	3.84007	0	881.1801	489.7716	0.4976093	0.4157553	554.3637	4.455891	0	20	877	478						Frog_fixed.avi	0
14249	855	869.8842	465.0296	0.6475435	0.3965774	554.9594	3.849676	0	880.4279	490.9536	0.4975114	0.4160826	554.5655	4.465181	0	20	875	478						Frog_fixed.avi	0
14266	856	871.1516	474.4984	0.6474538	0.3967066	555.0529	3.845829	0	886.0187	492.3306	0.4974585	0.4164213	554.6863	4.474031	0	20	879	483						Frog_fixed.avi	0
14283	857	871.0978	470.2737	0.6473733	0.3970194	555.3676	3.860234	0	883.8302	494.2658	0.4973901	0.4167803	554.8665	4.472992	0	20	877	482						Frog_fixed.avi	0
14299	858	876.5283	464.9407	0.6473196	0.3973392	555.4785	3.866196	0	883.6481	487.811	0.4973257	0.4172424	555.1797	4.485311	0	20	880	476						Frog_fixed.avi	0
14316	859	877.5679	479.1929	0.6472573	0.3975625	555.5566	3.88259	0	886.6414	497.112	0.497292	0.417657	555.2484	4.487904	0	20	882	488						Frog_fixed.avi	0
14332	860	877.498	464.9054	0.6471595	0.398146	555.638	3.897002	0	886.5787	492.7419	0.4972389	0.4182745	555.2428	4.495648	0	20	882	479						Frog_fixed.avi	0
14349	861	872.1287	479.1892	0.6470429	0.3985175	555.5641	3.902804	0	891.488	488.9564	0.4971688	0.4189808	555.242	4.514389	0	20	882	484						Frog_fixed.avi	0
14366	862	872.425	475.4703	0.6469051	0.3990649	555.6638	3.918004	0	883.5791	488.8999	0.4970046	0.419686	555.2316	4.519917	0	20	878	482						Frog_fixed.avi	0
14382	863	878.3668	468.2166	0.6467989	0.3996636	555.7971	3.919169	0	883.0222	491.4489	0.4968659	0.420449	555.495	4.526416	0	20	881	480						Frog_fixed.avi	0
14399	864	874.6678	481.8983	0.6465912	0.4000695	555.6472	3.913032	0	890.3683	492.8922	0.4967239	0.4212626	555.4058	4.524246	0	20	883	487						Frog_fixed.avi	0
14416	865	873.6636	474.4659	0.64639	0.4006844	555.6744	3.921482	0	882.8519	495.0259	0.4964788	0.4219702	555.3786	4.536063	0	20	878	485						Frog_fixed.avi	0
14432	866	878.9666	469.2409	0.6462361	0.4012336	555.6484	3.939524	0	885.5414	493.7342	0.496329	0.4226775	555.5613	4.546336	0	20	882	481						Frog_fixed.avi	0
14449	867	873.9724	473.5302	0.6460589	0.4015386	555.5082	3.939394	0	890.3649	492.2834	0.4961792	0.4232062	555.3881	4.55045	0	20	882	483						Frog_fixed.avi	0
14466	868	874.9155	477.2892	0.6458977	0.4016833	555.5876	3.953667	0	886.2625	493.8462	0.4959958	0.4234963	555.3409	4.55372	0	20	881	486						Frog_fixed.avi	0
14482	869	879.991	474.5975	0.6458514	0.4016479	555.5494	3.966365	0	883.9858	494.8952	0.4959029	0.4234972	555.5317	4.552716	0	20	882	485						Frog_fixed.avi	0
14499	870	880.0311	472.7991	0.6458186	0.4014901	555.5889	3.972393	0	886.334	494.7768	0.4958642	0.4232418	555.5787	4.563157	0	20	883	484						Frog_fixed.avi	0
14516	871	883.048	468.2968	0.6458533	0.4011005	555.5649	3.964324	0	885.4576	491.0982	0.4958724	0.4228216	555.5766	4.562126	0	20	884	480						Frog_fixed.avi	0
14532	872	858.7949	447.9937	0.6459498	0.4004817	555.387	3.984	0	871.3812	469.8678	0.4960219	0.4220922	555.268	4.568113	0	20	865	459						Frog_fixed.avi	0
14549	873	868.186	452.322	0.6460528	0.3999322	555.5189	3.982528	0	882.2856	467.6342	0.4961941	0.4214798	555.2978	4.580749	0	20	875	460						Frog_fixed.avi	0
14566	874	868.743	441.9972	0.6461903	0.3996118	555.67	3.989348	0	879.6589	470.21	0.4962924	0.4208901	555.5435	4.591883	0	20	874	456						Frog_fixed.avi	0
14582	875	870.1581	448.2147	0.6463064	0.3992715	555.7198	3.997138	0	873.2883	467.8081	0.4963682	0.4205496	555.5518	4.586559	0	20	872	458						Frog_fixed.avi	0
14599	876	868.7347	448.5497	0.6463971	0.399116	555.6915	4.00423	0	874.8554	469.5851	0.4964756	0.4202493	555.25	4.609165	0	20	872	459						Frog_fixed.avi	0
14616	877	868.8107	445.9546	0.6464391	0.3990621	555.7307	4.011149	0	873.5641	473.3851	0.4965429	0.4200701	555.1635	4.595917	0	20	871	460						Frog_fixed.avi	0
14632	878	867.8492	448.1155	0.6464387	0.3990755	555.698	4.010598	0	879.3553	469.7275	0.4965877	0.4200413	555.261	4.604603	0	20	874	459						Frog_fixed.avi	0
14649	879	871.7548	449.2734	0.6464101	0.3991181	555.7516	4.022635	0	874.166	469.8071	0.4965245	0.4200455	555.1962	4.602125	0	20	873	460						Frog_fixed.avi	0
14666	880	874.3021	450.7639	0.6463422	0.399212	555.7458	4.011631	0	876.4803	469.3588	0.4964552	0.4202015	555.2361	4.609713	0	20	875	460						Frog_fixed.avi	0
14682	881	875.2203	449.0181	0.6462147	0.3994088	555.8363	4.020217	0	876.974	466.7583	0.4963401	0.4204244	555.5078	4.61198	0	20	876	458						Frog_fixed.avi	0
14699	882	868.0307	441.8116	0.6459706	0.3996066	555.7515	4.037914	0	882.6122	465.6912	0.496214	0.4206247	555.3068	4.612895	0	20	875	454						Frog_fixed.avi	0
14716	883	875.8103	441.1227	0.6458198	0.3996792	555.9301	4.028557	0	876.0641	469.6184	0.4959787	0.4207521	555.3594	4.601377	0	20	876	455						Frog_fixed.avi	0
14732	884	874.58	440.8657	0.6455482	0.3996594	555.7902	4.035567	0	881.0228	470.3577	0.4957819	0.4208042	555.5507	4.610435	0	20	878	456						Frog_fixed.avi	0
14749	885	880.965	445.0577	0.6453046	0.3995359	556.047	4.040389	0	878.0693	470.2409	0.4954997	0.4208592	555.3954	4.606034	0	20	880	458						Frog_fixed.avi	0
14766	886	873.4969	446.6598	0.6449718	0.3993038	555.9122	4.028019	0	883.8561	470.1701	0.495292	0.420834	555.6619	4.616478	0	20	879	458						Frog_fixed.avi	0
14782	887	879.002	452.8117	0.644731	0.3991352	556.0383	4.045563	0	877.9941	471.5475	0.4949986	0.420828	555.5127	4.607446	0	20	878	462						Frog_fixed.avi	0
14799	888	873.7625	444.6877	0.6444237	0.3990092	556.0121	4.032395	0	887.4255	465.418	0.4947944	0.4207899	555.7194	4.611251	0	20	881	455						Frog_fixed.avi	0
14816	889	879.5088	441.769	0.644188	0.3988791	556.183	4.045289	0	879.1538	467.1756	0.4944981	0.4207455	555.9287	4.600465	0	20	879	454						Frog_fixed.avi	0
14832	890	873.8671	448.9266	0.6438816	0.39866	556.1723	4.035375	0	883.1002	469.1427	0.4942999	0.420672	555.8167	4.58404	0	20	878	459						Frog_fixed.avi	0
14849	891	875.0715	449.7188	0.6436474	0.3983579	556.3862	4.037552	0	874.2661	468.1259	0.4939933	0.4205678	556.0884	4.576377	0	20	875	459						Frog_fixed.avi	0
14865	892	869.9139	448.6457	0.6433873	0.398219	556.3036	4.019848	0	881.8076	470.3883	0.493827	0.4204676	555.9454	4.566718	0	20	876	460						Frog_fixed.avi	0
14882	893	876.2555	440.9148	0.6431798	0.3981636	556.5753	4.022042	0	875.5072	467.3536	0.4935558	0.420458	556.2301	4.560859	0	20	876	454						Frog_fixed.avi	0
14899	894	871.1506	444.1649	0.6429093	0.3981687	556.4039	4.005935	0	880.361	468.9597	0.4933778	0.4204943	556.0022	4.540325	0	20	876	457						Frog_fixed.avi	0
14915	895	874.8488	448.1478	0.6427311	0.3982531	556.6697	3.998571	0	877.0147	470.8205	0.4931332	0.4206241	556.3737	4.538824	0	20	876	459						Frog_fixed.avi	0
14932	896	874.8425	454.1382	0.6425499	0.3984978	556.6145	3.975697	0	879.9637	475.6508	0.4929736	0.4208177	556.3109	4.499251	0	20	877	465						Frog_fixed.avi	0
14949	897	875.0581	452.3815	0.6423734	0.3990008	556.5454	3.975739	0	880.8397	472.3362	0.4928257	0.4212693	556.2098	4.491718	0	20	878	462						Frog_fixed.avi	0
14965	898	882.4933	449.9191	0.6422507	0.3994929	556.8236	3.972247	0	885.5814	472.5292	0.4926911	0.4216693	556.4063	4.472257	0	20	884	461						Frog_fixed.avi	0
14982	899	880.1083	453.4284	0.6420823	0.3999329	556.8134	3.944102	0	884.7216	475.7151	0.4925088	0.422192	556.423	4.462712	0	20	882	465						Frog_fixed.avi	0
14999	900	873.7631	451.9418	0.6418992	0.4004065	556.6079	3.916368	0	882.8873	475.826	0.4923503	0.4225832	556.311	4.443874	0	20	878	464						Frog_fixed.avi	0
15015	901	878.0134	458.4355	0.641794	0.4006454	556.8567	3.921589	0	886.3801	472.5724	0.4922286	0.4228937	556.4919	4.44408	0	20	882	466						Frog_fixed.avi	0
15032	902	879.7708	451.8491	0.6416615	0.4007836	556.9027	3.899991	0	887.377	476.4598	0.4920907	0.4230784	556.5768	4.425281	0	20	884	464						Frog_fixed.avi	0
15049	903	883.474	460.2489	0.6415046	0.4007842	556.8146	3.910855	0	885.0614	478.5719	0.4919702	0.4231562	556.4392	4.41694	0	20	884	469						Frog_fixed.avi	0
15065	904	877.4332	459.7079	0.6413251	0.400713	556.9144	3.893441	0	884.9093	476.6674	0.4918065	0.4231462	556.4555	4.417041	0	20	881	468						Frog_fixed.avi	0
15082	905	884.1331	450.9647	0.6411868	0.4005775	556.9839	3.888964	0	884.1601	477.6769	0.4916214	0.423061	556.6751	4.417	0	20	884	464						Frog_fixed.avi	0
15099	906	880.3042	460.5922	0.6409382	0.4001916	556.7098	3.88631	0	884.4245	475.143	0.4914681	0.4229659	556.3965	4.418634	0	20	882	468						Frog_fixed.avi	0
15115	907	880.6226	454.7626	0.640775	0.3998955	556.8387	3.885354	0	884.7813	477.4106	0.491255	0.4227381	556.4968	4.415162	0	20	883	466						Frog_fixed.avi	0
15132	908	884.3008	452.5847	0.6405552	0.3996491	556.7763	3.881985	0	884.0275	479.9872	0.4910485	0.4224962	556.5273	4.401621	0	20	884	466						Frog_fixed.avi	0
15149	909	874.3817	466.4339	0.6403301	0.3992774	556.7672	3.895477	0	883.9838	475.0738	0.4908261	0.4223571	556.3956	4.42245	0	20	879	471						Frog_fixed.avi	0
15165	910	882.0035	452.0533	0.6401762	0.3990729	556.6691	3.887282	0	884.0911	472.2213	0.4906322	0.422174	556.624	4.418984	0	20	883	462						Frog_fixed.avi	0
15182	911	878.7005	454.2594	0.6400204	0.3989618	556.57	3.900206	0	885.3412	469.542	0.490505	0.422064	556.3029	4.420787	0	20	882	462						Frog_fixed.avi	0
15199	912	879.2911	455.897	0.6399205	0.3988155	556.411	3.89623	0	882.3194	477.5215	0.4903944	0.4218742	556.0704	4.435892	0	20	881	467						Frog_fixed.avi	0
15215	913	882.1996	454.4489	0.6398946	0.3987215	556.369	3.899484	0	883.3288	478.2754	0.4903525	0.4217767	556.1401	4.442291	0	20	883	466						Frog_fixed.avi	0
15232	914	883.9606	458.6842	0.6399162	0.3986117	556.2798	3.907486	0	882.7661	479.7435	0.490361	0.4216413	556.0798	4.440821	0	20	883	469						Frog_fixed.avi	0
15248	915	881.2177	463.1398	0.6399862	0.3984443	556.1455	3.91199	0	885.9635	479.9893	0.4904397	0.4215161	555.9576	4.45915	0	20	884	472						Frog_fixed.avi	0
15265	916	882.9814	459.7632	0.640144	0.3983401	556.2764	3.933066	0	883.2781	475.119	0.4905429	0.4214174	556.072	4.469168	0	20	883	467						Frog_fixed.avi	0
15282	917	884.8646	458.2968	0.640337	0.3982737	556.1788	3.949233	0	888.3179	473.5974	0.49074	0.4212657	555.9976	4.481257	0	20	887	466						Frog_fixed.avi	0
15298	918	880.4746	465.7006	0.6405118	0.3982308	555.999	3.962025	0	883.7642	472.8722	0.4909101	0.4211295	555.7401	4.479066	0	20	882	469						Frog_fixed.avi	0
15315	919	888.4626	455.4648	0.6408146	0.3982005	556.0733	3.974346	0	887.5405	478.6124	0.4911497	0.4208711	555.7801	4.496356	0	20	888	467						Frog_fixed.avi	0
15332	920	879.0533	460.1805	0.6410086	0.3980728	555.8811	3.978118	0	884.5214	477.6804	0.4913948	0.4207333	555.6445	4.499768	0	20	882	469						Frog_fixed.avi	0
15348	921	888.9176	457.3391	0.6413369	0.3978597	556.0124	3.990839	0	885.9573	473.1592	0.4916298	0.4205692	555.5874	4.520291	0	20	887	465						Frog_fixed.avi	0
15365	922	880.2079	459.1794	0.6415147	0.3976493	555.806	4.000071	0	888.069	473.789	0.4918696	0.4203498	555.5881	4.526227	0	20	884	466						Frog_fixed.avi	0
15382	923	884.902	458.0393	0.6417757	0.3975415	555.8777	4.008034	0	882.8142	477.3143	0.4920217	0.4201674	555.4332	4.531488	0	20	884	468						Frog_fixed.avi	0
15398	924	881.3858	462.5057	0.641969	0.3975152	555.8192	4.022668	0	889.6801	475.8071	0.4922765	0.4200493	555.6294	4.538451	0	20	886	469						Frog_fixed.avi	0
15415	925	882.0332	460.3286	0.6422392	0.3975729	555.8873	4.022451	0	880.3193	474.6549	0.4924566	0.4200478	555.5547	4.561374	0	20	881	467						Frog_fixed.avi	0
15432	926	877.7971	456.8824	0.6424662	0.3978267	555.7443	4.062063	0	888.1165	473.215	0.4927862	0.4201535	555.6664	4.574314	0	20	883	465						Frog_fixed.avi	0
15448	927	883.0822	451.265	0.6428253	0.3980872	555.9928	4.071833	0	880.2482	473.4741	0.493006	0.4202619	555.6247	4.584119	0	20	882	462						Frog_fixed.avi	0
15465	928	880.395	451.1383	0.6431336	0.3982612	556.072	4.073923	0	886.2397	472.8999	0.493387	0.4204084	555.6501	4.59338	0	20	883	462						Frog_fixed.avi	0
15482	929	884.9181	454.8522	0.6434938	0.3983449	556.0297	4.09552	0	889.8954	472.776	0.4937672	0.4203807	555.8499	4.619033	0	20	887	464						Frog_fixed.avi	0
15498	930	881.0058	458.1151	0.6438425	0.398375	556.1101	4.096521	0	884.5948	469.6416	0.4940803	0.4203089	556.044	4.631088	0	20	883	464						Frog_fixed.avi	0
15515	931	878.048	460.6112	0.6442177	0.3983775	556.421	4.13349	0	888.9194	468.3483	0.4944681	0.4201901	555.9601	4.647416	0	20	883	464						Frog_fixed.avi	0
15532	932	884.2395	449.4446	0.6446046	0.3984525	556.397	4.133196	0	886.6681	473.8795	0.4948577	0.420038	555.9312	4.661582	0	20	885	462						Frog_fixed.avi	0
15548	933	880.3183	451.2509	0.6449946	0.398477	556.5033	4.149414	0	891.3186	470.9038	0.4952874	0.4199752	556.0887	4.669262	0	20	886	461						Frog_fixed.avi	0
15565	934	879.8237	454.0344	0.6454048	0.3985102	556.6049	4.167636	0	889.4848	469.4722	0.4957356	0.4198837	556.2831	4.680022	0	20	885	462						Frog_fixed.avi	0
15582	935	877.0173	451.8932	0.6457984	0.3985369	556.6083	4.173301	0	889.1293	468.6783	0.4961457	0.419793	556.5731	4.701283	0	20	883	460						Frog_fixed.avi	0
15598	936	879.6127	447.3902	0.646199	0.3986084	556.8691	4.191827	0	892.3268	467.5222	0.4965794	0.4197113	556.7085	4.713323	0	20	886	457						Frog_fixed.avi	0
15615	937	879.9915	451.0184	0.6465982	0.3985936	557.1313	4.211424	0	895.1417	465.7295	0.4970151	0.4196854	556.7324	4.72407	0	20	888	458						Frog_fixed.avi	0
15632	938	875.1879	448.2171	0.6468968	0.3987961	557.323	4.21447	0	893.2733	467.8317	0.497345	0.4197191	556.8588	4.731279	0	20	884	458						Frog_fixed.avi	0
15648	939	871.979	448.0387	0.6471991	0.3990064	557.2406	4.237624	0	888.0145	469.2882	0.4976388	0.4198195	557.0087	4.738906	0	20	880	459						Frog_fixed.avi	0
15665	940	879.4581	447.3137	0.6475611	0.3991928	557.4983	4.238816	0	892.201	471.5649	0.4980443	0.4200274	557.0796	4.75247	0	20	886	459						Frog_fixed.avi	0
15682	941	873.2886	443.967	0.6479104	0.3995863	557.7303	4.246811	0	894.6571	470.2522	0.4984364	0.4202881	557.35	4.765593	0	20	884	457						Frog_fixed.avi	0
15698	942	869.4927	444.6131	0.6482483	0.3999094	557.7802	4.272539	0	892.4024	468.9891	0.4987861	0.4205956	557.6547	4.760647	0	20	881	457						Frog_fixed.avi	0
15715	943	867.9537	449.3782	0.6485845	0.4001687	557.7307	4.273985	0	892.7646	470.1781	0.4991907	0.4208308	557.6035	4.764937	0	20	880	460						Frog_fixed.avi	0
15732	944	872.9734	442.4368	0.6489803	0.4005706	558.0745	4.273857	0	893.1768	470.9838	0.4995723	0.4211135	557.6187	4.771633	0	20	883	457						Frog_fixed.avi	0
15748	945	871.7994	444.3572	0.6493418	0.400782	558.1622	4.279595	0	889.3989	471.1341	0.4999401	0.4212747	557.6911	4.789612	0	20	881	458						Frog_fixed.avi	0
15765	946	872.0945	451.1041	0.6496872	0.4009076	558.2017	4.295112	0	890.8042	466.7614	0.500298	0.4213689	558.0317	4.793127	0	20	881	459						Frog_fixed.avi	0
15782	947	866.5596	440.9446	0.6499937	0.4011543	558.2415	4.296197	0	896.6677	467.3697	0.500707	0.421389	557.957	4.790912	0	20	882	454						Frog_fixed.avi	0
15798	948	872.9142	442.7537	0.6503816	0.4012611	558.4572	4.304057	0	893.7191	467.5998	0.5010255	0.4213505	558.0717	4.803065	0	20	883	455						Frog_fixed.avi	0
15815	949	871.9283	443.795	0.6507431	0.4012541	558.5311	4.295166	0	890.0079	471.0658	0.5013456	0.4211955	558.1847	4.791678	0	20	881	457						Frog_fixed.avi	0
15831	950	869.2521	447.2056	0.6510918	0.4010722	558.5819	4.305496	0	893.1713	472.7433	0.5017655	0.4210837	558.2247	4.796285	0	20	881	460						Frog_fixed.avi	0
15848	951	863.0075	451.4457	0.6514598	0.400897	558.4655	4.300524	0	892.2427	474.6051	0.5021746	0.4209148	558.3142	4.787633	0	20	878	463						Frog_fixed.avi	0
15865	952	870.8492	447.6852	0.6518588	0.4008186	558.6323	4.313114	0	893.5157	469.6499	0.5025377	0.4208283	558.287	4.779113	0	20	882	459						Frog_fixed.avi	0
15881	953	875.2777	446.9066	0.6522323	0.4007626	558.6119	4.314262	0	886.7006	471.9229	0.502826	0.4206896	558.3284	4.782756	0	20	881	459						Frog_fixed.avi	0
15898	954	869.848	443.2089	0.6525195	0.4007279	558.7084	4.302688	0	892.077	470.9697	0.5031996	0.4205818	558.2169	4.779666	0	20	881	457						Frog_fixed.avi	0
15915	955	871.9421	443.2967	0.6528178	0.4006633	558.7401	4.312462	0	889.2547	471.0041	0.5034144	0.4204595	558.4471	4.78575	0	20	881	457						Frog_fixed.avi	0
15931	956	870.4483	442.3711	0.6530349	0.4005849	558.7494	4.309665	0	892.0566	474.4737	0.503693	0.4203169	558.3885	4.784183	0	20	881	458						Frog_fixed.avi	0
15948	957	875.7989	440.477	0.6532938	0.4004913	558.7855	4.307022	0	886.0851	473.9962	0.5038398	0.4201961	558.2728	4.769527	0	20	881	457						Frog_fixed.avi	0
15965	958	866.9355	445.6828	0.6534184	0.4004093	558.556	4.306586	0	892.1339	475.2127	0.5040858	0.4200736	558.313	4.767654	0	20	880	460						Frog_fixed.avi	0
15981	959	872.4144	447.2846	0.6536232	0.4002829	558.788	4.307203	0	890.3571	474.7386	0.5042223	0.4199989	558.2791	4.76117	0	20	881	461						Frog_fixed.avi	0
15998	960	875.1071	444.9706	0.6537926	0.4002963	558.6891	4.300335	0	888.627	473.327	0.5043524	0.4199411	558.4427	4.765615	0	20	882	459						Frog_fixed.avi	0
16015	961	869.9646	446.2064	0.653879	0.4002768	558.5757	4.302872	0	890.4998	472.3305	0.5044996	0.4198888	558.269	4.767815	0	20	880	459						Frog_fixed.avi	0
16031	962	868.7567	450.7456	0.6539613	0.4001928	558.5004	4.294807	0	890.3616	475.2505	0.5046255	0.4198143	558.2393	4.75526	0	20	880	463						Frog_fixed.avi	0
16048	963	876.1312	445.4478	0.654092	0.4001684	558.7057	4.293884	0	891.8951	472.9398	0.5046968	0.4196959	558.3278	4.758658	0	20	884	459						Frog_fixed.avi	0
16065	964	879.7	445.2706	0.6542211	0.4000784	558.7032	4.292672	0	888.1356	473.1869	0.5047418	0.4195779	558.313	4.751802	0	20	884	459						Frog_fixed.avi	0
16081	965	872.8215	446.4613	0.6542864	0.4000379	558.6414	4.271843	0	886.1779	471.1268	0.5048039	0.4194593	558.2112	4.755056	0	20	879	459						Frog_fixed.avi	0
16098	966	873.7046	445.3314	0.6543294	0.4000439	558.5764	4.278587	0	888.6535	474.4196	0.5048792	0.4193457	558.0518	4.744531	0	20	881	460						Frog_fixed.avi	0
16115	967	873.5543	445.2911	0.6543474	0.4001009	558.5289	4.261369	0	891.3138	470.5762	0.5048997	0.4194062	558.0524	4.742167	0	20	882	458						Frog_fixed.avi	0
16131	968	876.1736	442.1801	0.6543301	0.4003052	558.5363	4.25412	0	889.922	471.4292	0.5048421	0.4194803	558.0617	4.730388	0	20	883	457						Frog_fixed.avi	0
16148	969	878.1572	439.3586	0.6542537	0.4005063	558.5764	4.257306	0	890.124	473.0855	0.5047396	0.4196697	558.3226	4.733786	0	20	884	456						Frog_fixed.avi	0
16165	970	873.7769	440.7643	0.6540881	0.4006367	558.4061	4.248747	0	893.8318	471.3896	0.5046543	0.4198557	558.221	4.730568	0	20	884	456						Frog_fixed.avi	0
16181	971	870.855	441.511	0.6539345	0.4005702	558.3339	4.232534	0	893.0309	474.8883	0.5045214	0.420007	558.2131	4.7179	0	20	882	458						Frog_fixed.avi	0
16198	972	877.2952	442.5327	0.6538763	0.4004446	558.3309	4.238105	0	888.9373	473.5606	0.5043884	0.4200634	558.0712	4.729123	0	20	883	458						Frog_fixed.avi	0
16215	973	880.9265	439.6163	0.6538438	0.4003026	558.3268	4.233422	0	887.583	473.4274	0.5043257	0.4200987	558.17	4.717712	0	20	884	457						Frog_fixed.avi	0
16231	974	880.8843	442.615	0.6538512	0.4001635	558.228	4.225257	0	892.3261	472.4379	0.5043648	0.4201371	557.9893	4.723931	0	20	887	458						Frog_fixed.avi	0
16248	975	878.0162	442.7787	0.6538882	0.4001594	558.1605	4.235794	0	893.676	471.7307	0.504442	0.4202194	558.0463	4.705643	0	20	886	457						Frog_fixed.avi	0
16265	976	873.2148	450.5233	0.6539243	0.4000985	558.095	4.218732	0	893.168	472.2034	0.5045185	0.4201601	558.0341	4.703533	0	20	883	461						Frog_fixed.avi	0
16281	977	873.2889	446.8182	0.6539991	0.4000523	557.9417	4.220024	0	892.7465	471.1322	0.5045855	0.4200765	558.0142	4.707832	0	20	883	459						Frog_fixed.avi	0
16298	978	876.9172	446.6252	0.6540867	0.3999935	557.9803	4.220841	0	896.8185	469.5563	0.5046379	0.4199422	557.9702	4.699246	0	20	887	458						Frog_fixed.avi	0
16315	979	875.4307	443.2803	0.6541481	0.3999053	557.9733	4.227352	0	893.2926	469.778	0.5046722	0.4197411	558.0145	4.696046	0	20	884	457						Frog_fixed.avi	0
16331	980	876.3197	443.2265	0.6542164	0.3996686	557.9293	4.206756	0	895.8192	467.0144	0.5047146	0.4194968	558.0027	4.701079	0	20	886	455						Frog_fixed.avi	0
16348	981	878.9114	446.5934	0.6542633	0.3993516	557.8769	4.214767	0	895.0767	471.6345	0.5047278	0.4192505	557.9521	4.704143	0	20	887	459						Frog_fixed.avi	0
16364	982	878.7843	442.9886	0.6542746	0.3991648	557.8361	4.210561	0	894.5486	468.1902	0.504712	0.4190591	557.9589	4.694058	0	20	887	456						Frog_fixed.avi	0
16381	983	875.4023	438.7849	0.6542568	0.3990529	557.8082	4.225257	0	896.3984	465.561	0.5046951	0.4188659	557.9222	4.690991	0	20	886	452						Frog_fixed.avi	0
16398	984	877.2336	443.9245	0.6542114	0.3988991	557.642	4.21205	0	896.3724	464.9565	0.5046343	0.4187036	557.7933	4.705709	0	20	887	454						Frog_fixed.avi	0
16414	985	874.6805	442.8694	0.654107	0.3987614	557.4785	4.206859	0	893.6057	470.2267	0.5045381	0.4185069	557.6287	4.696054	0	20	884	457						Frog_fixed.avi	0
16431	986	872.6568	441.7329	0.6540376	0.3987134	557.4175	4.207888	0	890.1113	473.3847	0.5044363	0.4184743	557.4399	4.697591	0	20	881	458						Frog_fixed.avi	0
16448	987	874.8675	441.4631	0.6539871	0.3986974	557.4556	4.208055	0	896.9128	465.3552	0.5043651	0.4185446	557.4645	4.702561	0	20	886	453						Frog_fixed.avi	0
16464	988	876.5046	441.855	0.653952	0.3986955	557.4835	4.205352	0	897.0889	472.4586	0.5042995	0.4184872	557.5172	4.702731	0	20	887	457						Frog_fixed.avi	0
16481	989	877.873	449.614	0.6538681	0.3986773	557.3386	4.201416	0	897.1108	469.9993	0.5042158	0.4186048	557.4061	4.694797	0	20	887	460						Frog_fixed.avi	0
16498	990	875.7031	445.1119	0.6537842	0.3988841	557.2386	4.214788	0	894.5276	466.4416	0.5040997	0.4187683	557.4011	4.69927	0	20	885	456						Frog_fixed.avi	0
16514	991	871.4885	446.1241	0.6536537	0.3990588	557.1385	4.206113	0	895.0798	467.6056	0.5040092	0.4189679	557.2098	4.714344	0	20	883	457						Frog_fixed.avi	0
16531	992	875.1031	451.1087	0.6535813	0.3992558	557.0981	4.196067	0	895.6627	469.5821	0.5039476	0.4192417	557.15	4.701031	0	20	885	460						Frog_fixed.avi	0
16548	993	876.8352	443.3019	0.653527	0.3996055	557.1747	4.201967	0	897.9148	471.5103	0.5038837	0.4195622	557.2463	4.710017	0	20	887	457						Frog_fixed.avi	0
16564	994	877.0604	442.3976	0.6534505	0.3998221	557.1609	4.205604	0	896.8458	470.7968	0.5037926	0.4198512	557.1254	4.697518	0	20	887	457						Frog_fixed.avi	0
16581	995	874.3658	448.608	0.6533213	0.3999608	557.0047	4.193681	0	896.8405	471.4784	0.5036871	0.4200807	557.0555	4.705577	0	20	886	460						Frog_fixed.avi	0
16598	996	867.7949	452.0166	0.6531569	0.4000811	556.9352	4.194859	0	893.2462	467.7948	0.5035411	0.420339	557.0104	4.696652	0	20	881	460						Frog_fixed.avi	0
16614	997	875.606	445.2797	0.6530758	0.4003204	556.9168	4.189451	0	896.1844	470.1139	0.5034785	0.4205198	556.9806	4.698508	0	20	886	458						Frog_fixed.avi	0
16631	998	878.4263	442.8526	0.6529798	0.4004717	557.0154	4.187473	0	898.6338	469.2047	0.503377	0.4207289	556.8958	4.699557	0	20	889	456						Frog_fixed.avi	0
16648	999	873.6564	445.3539	0.6527955	0.4006243	556.8619	4.199485	0	895.0599	471.8924	0.5032291	0.4208853	556.9667	4.698971	0	20	884	459						Frog_fixed.avi	0
16664	1000	896.813	455.2834	0.652513	0.4007491	556.8432	4.183313	0	918.7875	481.4227	0.502957	0.4211921	557.0006	4.718277	0	20	908	468						Frog_fixed.avi	0
16681	1001	890.723	473.8666	0.6522357	0.4008232	556.7211	4.189249	0	915.6665	481.9267	0.5027827	0.4213814	557.0094	4.72213	0	20	903	478						Frog_fixed.avi	0
16698	1002	896.3104	465.3382	0.652089	0.4008655	556.8757	4.178409	0	912.6769	487.6216	0.5025661	0.4215107	557.043	4.712262	0	20	904	476						Frog_fixed.avi	0
16714	1003	895.9502	473.246	0.6518996	0.4008752	556.8624	4.175971	0	918.6506	484.6527	0.502456	0.4216638	556.9935	4.711385	0	20	907	479						Frog_fixed.avi	0
16731	1004	893.0594	466.4783	0.6516596	0.4009811	556.8403	4.181066	0	916.6914	485.5105	0.5022714	0.4218361	557.0679	4.725068	0	20	905	476						Frog_fixed.avi	0
16748	1005	900.73	469.1583	0.6515325	0.4010515	556.937	4.175058	0	910.4108	485.5447	0.5020475	0.4220838	557.0734	4.728403	0	20	906	477						Frog_fixed.avi	0
16764	1006	891.3514	462.1189	0.6512331	0.4012927	556.7028	4.177332	0	918.5731	485.1156	0.5019053	0.4223415	557.0957	4.725883	0	20	905	474						Frog_fixed.avi	0
16781	1007	895.2042	461.8582	0.6510406	0.4014889	556.9018	4.186213	0	909.4642	483.0734	0.5016021	0.422691	557.0912	4.731064	0	20	902	472						Frog_fixed.avi	0
16798	1008	895.3049	469.5831	0.6507359	0.4015936	556.7595	4.173287	0	915.959	483.3684	0.5014123	0.4230058	557.1284	4.734767	0	20	906	476						Frog_fixed.avi	0
16814	1009	897.1897	471.9469	0.6504766	0.4016885	556.9449	4.192124	0	908.7961	486.1358	0.5010972	0.423268	557.1434	4.750256	0	20	903	479						Frog_fixed.avi	0
16831	1010	890.1047	469.8737	0.6501541	0.401906	556.9417	4.197532	0	917.1434	485.1347	0.5008637	0.4235696	557.3076	4.752141	0	20	904	478						Frog_fixed.avi	0
16848	1011	897.5194	463.8843	0.6498609	0.4020615	556.8656	4.183276	0	912.6599	483.7899	0.5005476	0.4238665	557.2169	4.754571	0	20	905	474						Frog_fixed.avi	0
16864	1012	896.5712	467.0758	0.6495916	0.4022194	557.0325	4.195402	0	912.9067	484.4607	0.5002595	0.4241501	557.3077	4.752466	0	20	905	476						Frog_fixed.avi	0
16881	1013	891.2167	468.5696	0.6492233	0.4023492	556.9955	4.191287	0	914.6497	487.7428	0.4999832	0.4244927	557.241	4.750449	0	20	903	478						Frog_fixed.avi	0
16898	1014	894.1342	475.3052	0.6489644	0.4024886	557.0253	4.190911	0	907.0615	488.0065	0.4996479	0.4248639	557.3228	4.755977	0	20	901	482						Frog_fixed.avi	0
16914	1015	895.5135	470.8026	0.6486589	0.4027653	557.0446	4.197338	0	916.5896	486.0554	0.4994097	0.4252301	557.4087	4.76297	0	20	906	478						Frog_fixed.avi	0
16931	1016	890.208	464.7248	0.648329	0.4029161	556.9735	4.195794	0	911.7012	484.6771	0.4990812	0.4255142	557.2966	4.75189	0	20	901	475						Frog_fixed.avi	0
16947	1017	894.0228	465.2275	0.6480387	0.402938	557.0574	4.17836	0	912.2236	487.6125	0.4987626	0.4256811	557.5228	4.757293	0	20	903	476						Frog_fixed.avi	0
16964	1018	890.6428	466.9142	0.6476923	0.4028637	557.0372	4.178025	0	911.9718	479.6324	0.4984809	0.4258467	557.3684	4.752485	0	20	901	473						Frog_fixed.avi	0
16981	1019	893.715	469.5609	0.6474244	0.4027485	556.9741	4.165809	0	909.5156	482.767	0.4981578	0.4259215	557.3623	4.747499	0	20	902	476						Frog_fixed.avi	0
16997	1020	893.3652	468.1696	0.6471599	0.4026655	557.0204	4.166876	0	916.1909	485.3075	0.4979528	0.4259794	557.4203	4.739227	0	20	905	477						Frog_fixed.avi	0
17014	1021	891.973	482.5763	0.646905	0.4024867	556.9827	4.171724	0	906.619	481.0599	0.4976363	0.4261315	557.3242	4.732481	0	20	899	482						Frog_fixed.avi	0
17031	1022	891.103	473.8848	0.6466712	0.4024481	556.9946	4.165867	0	915.9436	480.4176	0.4974719	0.4261874	557.2525	4.722799	0	20	904	477						Frog_fixed.avi	0
17047	1023	891.4673	472.1172	0.6464404	0.402374	556.9304	4.157869	0	908.9717	483.5215	0.4972042	0.4262404	557.3702	4.711081	0	20	900	478						Frog_fixed.avi	0
17064	1024	887.5928	473.4111	0.6461986	0.402284	556.9368	4.148284	0	910.3232	483.1279	0.4970206	0.4262775	557.117	4.705175	0	20	899	478						Frog_fixed.avi	0
17081	1025	891.041	465.2728	0.6459706	0.4022653	556.8153	4.142697	0	908.0639	486.837	0.4967383	0.4263512	557.2454	4.695332	0	20	900	476						Frog_fixed.avi	0
17097	1026	888.1683	467.5246	0.6457191	0.4021691	556.8557	4.137897	0	911.328	485.2045	0.4965341	0.4264243	557.0432	4.683188	0	20	900	476						Frog_fixed.avi	0
17114	1027	888.8751	468.1113	0.6454636	0.4020869	556.6207	4.131619	0	908.6956	483.6584	0.4962358	0.4264935	556.846	4.691885	0	20	899	476						Frog_fixed.avi	0
17131	1028	893.8594	469.8918	0.6451967	0.4020161	556.773	4.136683	0	911.1374	485.888	0.4959968	0.4265493	556.9713	4.672619	0	20	902	478						Frog_fixed.avi	0
17147	1029	888.9406	473.6513	0.6448215	0.4020129	556.4635	4.122483	0	911.7345	482.3366	0.4956093	0.4267204	556.9335	4.675007	0	20	900	478						Frog_fixed.avi	0
17164	1030	885.2839	473.6965	0.6444017	0.4020169	556.2303	4.121548	0	908.4372	484.1031	0.4951891	0.426843	556.8129	4.671531	0	20	897	479						Frog_fixed.avi	0
17181	1031	886.1148	470.1783	0.6439697	0.401991	556.112	4.114025	0	910.3488	484.3053	0.4947594	0.4269781	556.5662	4.660792	0	20	898	477						Frog_fixed.avi	0
17197	1032	889.5565	476.6401	0.6435456	0.4018437	556.1862	4.108734	0	911.4111	482.6105	0.4943256	0.4271084	556.4033	4.664396	0	20	900	480						Frog_fixed.avi	0
17214	1033	887.8469	478.0427	0.6430975	0.4017091	556.1756	4.106788	0	910.2202	484.2718	0.4938721	0.4272195	556.2722	4.647509	0	20	899	481						Frog_fixed.avi	0
17231	1034	892.1592	475.4762	0.6426945	0.4015741	556.0349	4.092421	0	910.824	485.7747	0.4934247	0.4272786	556.249	4.65262	0	20	901	481						Frog_fixed.avi	0
17247	1035	895.6924	469.9428	0.6422766	0.4015133	555.9501	4.09231	0	912.793	485.0189	0.4930277	0.4273928	556.3521	4.651712	0	20	904	477						Frog_fixed.avi	0
17264	1036	893.7217	468.3959	0.6418801	0.4014264	555.914	4.094693	0	911.0147	481.3831	0.492622	0.427602	556.4057	4.655433	0	20	902	475						Frog_fixed.avi	0
17281	1037	892.2397	469.6693	0.6414754	0.4013211	555.764	4.084433	0	915.2762	484.7829	0.4922576	0.4276963	556.1761	4.663447	0	20	904	477						Frog_fixed.avi	0
17297	1038	890.3189	472.6234	0.6410677	0.4011187	555.4568	4.081696	0	913.1757	482.3669	0.4918638	0.4277678	555.9402	4.664873	0	20	902	477						Frog_fixed.avi	0
17314	1039	896.3958	475.6773	0.6407173	0.4009009	555.4724	4.095009	0	909.6827	484.6344	0.4914199	0.4277962	555.8909	4.660886	0	20	903	480						Frog_fixed.avi	0
17331	1040	896.5002	473.9702	0.6403236	0.4007681	555.4935	4.07834	0	908.5126	481.7011	0.49098	0.4277836	555.8481	4.655224	0	20	903	478						Frog_fixed.avi	0
17347	1041	893.9458	471.7762	0.6399155	0.4006875	555.423	4.069712	0	908.2733	481.5142	0.490563	0.4277865	555.6397	4.64659	0	20	901	477						Frog_fixed.avi	0
17364	1042	887.8829	477.5453	0.6395701	0.4006336	555.3181	4.074394	0	905.5164	488.7413	0.4902792	0.4278457	555.6501	4.651244	0	21	897	483						Frog_fixed.avi	0
17381	1043	865.1221	511.1135	0.6393002	0.4007528	555.2299	4.073264	0	867.1723	524.9948	0.4900034	0.4280586	555.4728	4.654613	0	21	866	518						Frog_fixed.avi	0
17397	1044	865.3052	509.6488	0.638958	0.4007808	555.2858	4.091058	0	873.5112	525.0905	0.4896066	0.4281117	555.3488	4.655054	0	21	869	517						Frog_fixed.avi	0
17414	1045	867.0145	515.0522	0.6386213	0.4007732	555.1379	4.074218	0	874.9613	528.0826	0.4892635	0.4281689	555.2707	4.644968	0	21	871	522						Frog_fixed.avi	0
17431	1046	866.9227	518.8141	0.638291	0.4008042	555.0752	4.068197	0	875.0458	526.4315	0.4889092	0.4282893	555.4004	4.64354	0	21	871	523						Frog_fixed.avi	0
17447	1047	868.9959	511.1335	0.637953	0.4008694	555.15	4.068497	0	875.621	526.1298	0.4885623	0.4283577	555.2971	4.654246	0	21	872	519						Frog_fixed.avi	0
17464	1048	871.4892	512.8054	0.6376146	0.4008724	555.0257	4.056806	0	873.6509	528.3483	0.4881749	0.4284386	554.9971	4.649306	0	21	873	521						Frog_fixed.avi	0
17481	1049	868.3151	513.3762	0.6372135	0.4009307	554.9447	4.05477	0	877.4319	523.5646	0.4878074	0.4285772	555.0941	4.654582	0	21	873	518						Frog_fixed.avi	0
17497	1050	871.0797	516.5632	0.6368726	0.4010466	555.0063	4.06393	0	877.9985	522.8123	0.4874154	0.4287531	555.2841	4.645201	0	21	875	520						Frog_fixed.avi	0
17514	1051	877.6713	505.8773	0.6365792	0.4012997	555.1155	4.068673	0	877.068	531.3321	0.4870788	0.4288892	555.1237	4.637	0	21	877	519						Frog_fixed.avi	0
17530	1052	873.537	508.2634	0.6362153	0.4014916	555.0181	4.067959	0	877.8253	526.9504	0.4867561	0.4291428	554.9728	4.634937	0	21	876	518						Frog_fixed.avi	0
17547	1053	874.557	512.4207	0.6359171	0.4017118	555.0734	4.070931	0	877.5608	525.8041	0.4864348	0.4295019	555.2545	4.637102	0	21	876	519						Frog_fixed.avi	0
17564	1054	879.4702	506.0547	0.635629	0.4021047	555.1297	4.061957	0	881.6879	526.9402	0.4861348	0.4298546	555.1079	4.640945	0	21	881	516						Frog_fixed.avi	0
17580	1055	877.7117	513.571	0.6352383	0.4023617	555.0444	4.064329	0	884.5717	526.0739	0.4858117	0.430255	555.0606	4.643428	0	21	881	520						Frog_fixed.avi	0
17597	1056	874.0076	519.7881	0.6348863	0.4026404	555.051	4.064151	0	879.4123	530.8072	0.4854327	0.4305676	555.2675	4.628182	0	21	877	525						Frog_fixed.avi	0
17614	1057	878.4065	508.7153	0.6345224	0.4029692	555.2441	4.06373	0	882.3943	527.3574	0.4850839	0.4309232	555.3129	4.631523	0	21	880	518						Frog_fixed.avi	0
17630	1058	880.4987	515.076	0.6341658	0.403098	555.1575	4.061992	0	876.9191	531.407	0.4847061	0.431243	555.1161	4.624511	0	21	879	523						Frog_fixed.avi	0
17647	1059	875.4941	517.2846	0.6337716	0.403181	555.1244	4.059677	0	882.2217	529.7783	0.4843803	0.4314883	555.2145	4.629426	0	21	879	524						Frog_fixed.avi	0
17664	1060	878.9199	518.15	0.6334605	0.4032442	555.2307	4.068654	0	880.5891	531.7655	0.4840458	0.4316609	555.5648	4.625432	0	21	880	525						Frog_fixed.avi	0
17680	1061	882.4641	519.0967	0.6331511	0.4032968	555.2422	4.053092	0	877.2052	533.5031	0.4837424	0.4319032	555.1768	4.627746	0	21	880	526						Frog_fixed.avi	0
17697	1062	877.4253	517.3495	0.6327897	0.4032838	555.1719	4.053257	0	879.7727	533.6248	0.4834375	0.4320261	555.3715	4.629629	0	21	879	525						Frog_fixed.avi	0
17714	1063	880.1201	515.6689	0.6324762	0.4032329	555.3254	4.059997	0	877.3969	535.0411	0.4830986	0.4320773	555.4882	4.631783	0	21	879	525						Frog_fixed.avi	0
17730	1064	876.8411	516.2889	0.6321217	0.4031741	555.498	4.056446	0	881.3773	537.1235	0.4827909	0.4321112	555.4173	4.633714	0	21	879	527						Frog_fixed.avi	0
17747	1065	880.1108	515.5002	0.6317512	0.4030868	555.3354	4.063538	0	882.4197	534.7814	0.4824295	0.432093	555.4631	4.636296	0	21	881	525						Frog_fixed.avi	0
17764	1066	877.4241	508.4539	0.6314065	0.4030235	555.4545	4.063764	0	877.4305	535.64	0.4820674	0.4321157	555.5702	4.637707	0	21	877	522						Frog_fixed.avi	0
17780	1067	882.9626	510.5266	0.6311194	0.4027906	555.6001	4.05623	0	881.42	535.2645	0.4817674	0.4321224	555.4683	4.632659	0	21	882	523						Frog_fixed.avi	0
17797	1068	876.0078	516.8277	0.6307564	0.4025556	555.3585	4.055878	0	882.0594	537.1488	0.4814644	0.4321142	555.4532	4.635694	0	21	879	527						Frog_fixed.avi	0
17814	1069	880.3608	512.1393	0.6304723	0.4024359	555.4213	4.059535	0	877.2019	536.8825	0.4811464	0.43213	555.4504	4.627525	0	21	879	525						Frog_fixed.avi	0
17830	1070	877.7318	512.4155	0.6301786	0.4023463	555.4912	4.054654	0	885.4286	534.0031	0.4808749	0.4321699	555.3867	4.63399	0	21	882	523						Frog_fixed.avi	0
17847	1071	878.8745	511.9837	0.6298949	0.402344	555.3713	4.059168	0	877.9396	531.9373	0.4805522	0.4322511	555.4799	4.631662	0	21	878	522						Frog_fixed.avi	0
17863	1072	880.254	513.1334	0.629652	0.4023389	555.4445	4.038911	0	882.2324	531.9987	0.4803094	0.4323322	555.3624	4.636383	0	21	881	523						Frog_fixed.avi	0
17880	1073	877.0916	512.4117	0.6294116	0.4023482	555.3339	4.047913	0	879.7667	529.3158	0.4800655	0.4324318	555.5478	4.630309	0	21	878	521						Frog_fixed.avi	0
17897	1074	884.2262	509.8549	0.6292309	0.4023353	555.2493	4.033436	0	884.8223	531.2795	0.4798701	0.4324673	555.2836	4.632497	0	21	885	521						Frog_fixed.avi	0
17913	1075	879.1483	509.8776	0.629068	0.4023372	555.3137	4.0253	0	878.262	530.7708	0.4796773	0.4325394	555.3875	4.623342	0	21	879	520						Frog_fixed.avi	0
17930	1076	879.1661	502.1944	0.6289401	0.4022922	555.2379	4.031829	0	882.5827	529.7536	0.4795777	0.4325824	555.4797	4.618475	0	21	881	516						Frog_fixed.avi	0
17947	1077	881.505	455.8645	0.6287684	0.4018228	555.1622	4.023065	0	894.3853	484.063	0.4795224	0.432149	555.6149	4.622268	0	22	888	470						Frog_fixed.avi	0
17963	1078	885.5426	444.6449	0.6286409	0.4013968	555.4313	4.020236	0	888.677	469.816	0.4794454	0.4318888	555.341	4.604125	0	22	887	457						Frog_fixed.avi	0
17980	1079	886.9865	442.0583	0.6285425	0.4011858	555.2291	4.012352	0	885.6738	471.3269	0.4792849	0.4317968	555.1925	4.598482	0	22	886	457						Frog_fixed.avi	0
17997	1080	887.5482	442.6519	0.628418	0.4008491	555.1212	4.000487	0	884.9613	474.5056	0.4791368	0.4316095	555.4476	4.604283	0	22	886	459						Frog_fixed.avi	0
18013	1081	888.9596	443.2413	0.628305	0.400622	555.0794	4.006962	0	889.2544	472.6473	0.4790387	0.4315349	555.4044	4.607915	0	22	889	458						Frog_fixed.avi	0
18030	1082	888.602	436.6067	0.6282319	0.4005002	555.1489	3.990583	0	889.8825	473.4889	0.478898	0.431473	555.1711	4.584108	0	22	889	455						Frog_fixed.avi	0
18047	1083	887.2839	437.8947	0.6281129	0.4003603	555.1624	3.997222	0	889.3345	474.1008	0.4787739	0.4314936	555.0386	4.590757	0	22	888	456						Frog_fixed.avi	0
18063	1084	886.3282	438.9056	0.6280128	0.400305	554.9177	3.992773	0	892.3046	471.8667	0.4787	0.4316092	555.098	4.603522	0	22	889	455						Frog_fixed.avi	0
18080	1085	885.4701	438.1021	0.6278824	0.4003821	554.7697	3.988447	0	888.8376	469.605	0.4785751	0.4318002	555.2571	4.597662	0	22	887	454						Frog_fixed.avi	0
18097	1086	887.7188	434.5288	0.627791	0.4005557	554.8253	3.989898	0	890.0048	473.1387	0.4784389	0.4320121	554.986	4.57706	0	22	889	454						Frog_fixed.avi	0
18113	1087	885.181	442.6355	0.6275998	0.4007069	554.8474	3.983315	0	895.0609	470.8355	0.4782727	0.4322877	554.8642	4.588395	0	22	890	457						Frog_fixed.avi	0
18130	1088	886.5222	438.7575	0.6273991	0.4010582	554.5713	3.985629	0	888.5452	468.4785	0.4780362	0.4326396	555.072	4.589559	0	22	888	454						Frog_fixed.avi	0
18147	1089	888.3635	434.5848	0.6271945	0.4013803	554.6371	3.997781	0	892.713	469.4419	0.4778291	0.4328939	554.7369	4.580784	0	22	891	452						Frog_fixed.avi	0
18163	1090	886.4913	437.0115	0.6269248	0.4015993	554.5164	3.997979	0	889.4271	471.3322	0.4775735	0.4331723	554.9946	4.60815	0	22	888	454						Frog_fixed.avi	0
18180	1091	890.4329	433.3112	0.6267192	0.401894	554.5353	3.993254	0	895.512	470.2559	0.4773603	0.4334375	554.7262	4.596073	0	22	893	452						Frog_fixed.avi	0
18197	1092	884.2094	433.2364	0.6264474	0.4021232	554.4444	4.005259	0	892.757	471.4678	0.4771108	0.4336419	554.9958	4.602615	0	22	888	452						Frog_fixed.avi	0
18213	1093	889.2657	433.8782	0.626258	0.4022533	554.5018	4.012327	0	893.0701	475.5527	0.4768761	0.4337243	554.7496	4.592347	0	22	891	455						Frog_fixed.avi	0
18230	1094	882.3749	440.5777	0.6259916	0.4022794	554.4457	4.02123	0	899.345	476.008	0.4767031	0.4337658	554.9149	4.620677	0	22	891	458						Frog_fixed.avi	0
18247	1095	892.0795	437.3081	0.6257898	0.4023124	554.4741	4.018178	0	891.5054	478.3784	0.4764041	0.433794	554.7921	4.621562	0	22	892	458						Frog_fixed.avi	0
18263	1096	884.9169	440.7689	0.625496	0.402277	554.4414	4.04396	0	899.3508	474.2863	0.476227	0.4337658	554.9069	4.626248	0	22	892	458						Frog_fixed.avi	0
18280	1097	892.8344	432.4286	0.6252913	0.4022107	554.5071	4.045723	0	894.1114	474.0702	0.4759299	0.4336917	554.8316	4.634207	0	22	893	453						Frog_fixed.avi	0
18297	1098	884.4036	434.3455	0.624991	0.4020337	554.4196	4.048311	0	900.2948	474.881	0.4757251	0.4336647	554.9476	4.638925	0	22	892	455						Frog_fixed.avi	0
18313	1099	891.562	442.2887	0.624763	0.4017968	554.5258	4.071271	0	898.6874	472.145	0.4754194	0.4336296	554.8464	4.650661	0	22	895	457						Frog_fixed.avi	0
18330	1100	887.0925	442.7615	0.6244577	0.4016947	554.4814	4.077956	0	897.1738	472.0531	0.4751534	0.4336721	555.082	4.665941	0	22	892	457						Frog_fixed.avi	0
18347	1101	887.6495	443.3295	0.62417	0.4016343	554.5211	4.08706	0	898.0336	474.9838	0.4748608	0.4337367	554.9357	4.664881	0	22	893	459						Frog_fixed.avi	0
18363	1102	889.9073	442.085	0.623868	0.4016157	554.6097	4.100713	0	897.1255	473.5358	0.4745614	0.433867	555.18	4.686187	0	22	894	458						Frog_fixed.avi	0
18380	1103	883.6871	440.8159	0.6235017	0.401655	554.5485	4.105304	0	901.9642	467.1006	0.4742763	0.4341111	555.1534	4.690975	0	22	893	454						Frog_fixed.avi	0
18397	1104	888.8613	443.6496	0.6232049	0.4017167	554.6006	4.112234	0	903.4445	469.1043	0.4739706	0.4343424	555.1204	4.705464	0	22	896	456						Frog_fixed.avi	0
18413	1105	887.3462	436.4477	0.6229119	0.4018838	554.7261	4.121013	0	901.9601	473.8181	0.4736703	0.4345258	555.3528	4.703596	0	22	895	455						Frog_fixed.avi	0
18430	1106	881.7679	437.9406	0.6225618	0.4020144	554.6199	4.130259	0	902.1494	473.6221	0.4733863	0.4348084	555.0995	4.702227	0	22	892	456						Frog_fixed.avi	0
18446	1107	888.8518	436.25	0.6223866	0.4021575	554.788	4.137704	0	901.0634	468.982	0.4731532	0.4350895	555.4946	4.723073	0	22	895	453						Frog_fixed.avi	0
18463	1108	884.948	440.4764	0.6221625	0.4022624	554.8157	4.140697	0	902.0281	469.2724	0.4729774	0.4353012	555.4166	4.728351	0	22	893	455						Frog_fixed.avi	0
18480	1109	886.6151	440.2616	0.6220148	0.4023967	554.6423	4.137939	0	900.809	472.3629	0.472813	0.4354987	555.3596	4.731804	0	22	894	456						Frog_fixed.avi	0
18496	1110	888.239	442.2297	0.6219193	0.4024825	554.8002	4.153579	0	901.5916	471.6103	0.4727089	0.4356565	555.5795	4.743162	0	22	895	457						Frog_fixed.avi	0
18513	1111	889.7272	443.2848	0.6218569	0.4025488	554.8912	4.163414	0	903.0734	470.3572	0.472664	0.4357886	555.6378	4.749859	0	22	896	457						Frog_fixed.avi	0
18530	1112	888.7511	441.9171	0.6217965	0.4025988	554.8539	4.158573	0	904.1544	468.5366	0.4726414	0.4358626	555.6048	4.757702	0	22	896	455						Frog_fixed.avi	0
18546	1113	887.2214	445.455	0.6217766	0.4025957	554.8273	4.155291	0	905.8542	471.6198	0.4726307	0.4358765	555.5968	4.76283	0	22	897	459						Frog_fixed.avi	0
18563	1114	887.2186	445.9551	0.6217777	0.40261	554.8656	4.159253	0	903.7748	470.9471	0.4726373	0.4358764	555.6517	4.756682	0	22	895	458						Frog_fixed.avi	0
18580	1115	888.4242	444.4877	0.6218134	0.4026319	554.9312	4.16407	0	903.5411	469.735	0.4726454	0.4358757	555.6705	4.768576	0	22	896	457						Frog_fixed.avi	0
18596	1116	888.2273	440.591	0.6218468	0.40272	554.968	4.16852	0	903.4595	471.2162	0.4726708	0.4358402	555.7216	4.763947	0	22	896	456						Frog_fixed.avi	0
18613	1117	886.1489	436.0652	0.6218833	0.4027253	554.9614	4.159717	0	899.9312	470.9078	0.4727066	0.4358408	555.731	4.769083	0	22	893	453						Frog_fixed.avi	0
18630	1118	884.8555	439.9456	0.6219214	0.4027162	554.8607	4.170909	0	900.8613	471.4804	0.4727423	0.4358318	555.7101	4.753119	0	22	893	456						Frog_fixed.avi	0
18646	1119	883.2598	438.3455	0.6219625	0.4027133	554.7676	4.155239	0	899.9088	472.4746	0.4728197	0.4358188	555.5755	4.766204	0	22	892	455						Frog_fixed.avi	0
18663	1120	880.5912	438.6119	0.6220381	0.402745	554.6937	4.156405	0	905.3652	469.5647	0.4729485	0.4358308	555.6596	4.764642	0	22	893	454						Frog_fixed.avi	0
18680	1121	886.8191	435.5996	0.6221524	0.4028289	554.876	4.155353	0	907.968	470.0613	0.4730722	0.4358359	555.7014	4.774531	0	22	897	453						Frog_fixed.avi	0
18696	1122	890.3583	440.5425	0.6223156	0.4029172	554.9266	4.168976	0	904.4673	469.4328	0.4731611	0.4358521	555.7647	4.768195	0	22	897	455						Frog_fixed.avi	0
18713	1123	884.1777	442.1455	0.6224134	0.4029996	554.9207	4.165308	0	900.5524	469.4156	0.4732325	0.4358715	555.7835	4.771206	0	22	892	456						Frog_fixed.avi	0
18730	1124	883.4683	440.6155	0.6224842	0.4030673	554.8563	4.161896	0	909.7325	469.3839	0.4734029	0.4358533	555.7645	4.768233	0	22	897	455						Frog_fixed.avi	0
18746	1125	884.8921	443.2643	0.6226183	0.4031083	554.9243	4.161551	0	910.6814	469.3637	0.4735344	0.435749	555.8528	4.766306	0	22	898	456						Frog_fixed.avi	0
18763	1126	886.2804	438.3623	0.6227137	0.4030762	555.0414	4.158706	0	906.6829	473.4186	0.4736088	0.4355504	555.8372	4.762322	0	22	896	456						Frog_fixed.avi	0
18780	1127	885.554	440.799	0.6228544	0.4029243	555.0198	4.165275	0	903.8049	472.4592	0.4736805	0.4352987	555.8906	4.746102	0	22	895	457						Frog_fixed.avi	0
18796	1128	882.9858	439.3974	0.622956	0.4025788	554.8787	4.160205	0	904.0392	469.1135	0.4738106	0.4350681	556.058	4.762333	0	22	894	454						Frog_fixed.avi	0
18813	1129	887.7038	439.5173	0.6231521	0.4023008	555.0125	4.162062	0	908.3824	473.8713	0.4740269	0.4346816	556.0347	4.75266	0	22	898	457						Frog_fixed.avi	0
18830	1130	888.1311	434.2458	0.6233652	0.4021038	554.9911	4.161268	0	901.965	469.9642	0.4741776	0.4344097	555.9563	4.757657	0	22	895	452						Frog_fixed.avi	0
18846	1131	888.8632	435.9188	0.6236168	0.4019178	555.0341	4.156202	0	910.8857	467.8921	0.4744625	0.4341568	556.1699	4.760824	0	22	900	452						Frog_fixed.avi	0
18863	1132	884.2662	436.0686	0.6238977	0.4018494	554.9448	4.160394	0	900.9528	472.1269	0.4747057	0.4340004	555.9982	4.763784	0	22	893	454						Frog_fixed.avi	0
18880	1133	887.9578	435.8292	0.6242744	0.4018828	555.2405	4.172491	0	907.2858	472.5181	0.4750641	0.4338946	556.0062	4.75448	0	22	898	454						Frog_fixed.avi	0
18896	1134	886.8525	434.3101	0.6246359	0.4019797	555.09	4.153294	0	908.0531	470.7018	0.4754426	0.4338811	556.2256	4.770012	0	22	897	453						Frog_fixed.avi	0
18913	1135	884.0013	434.6015	0.6249905	0.402161	555.0497	4.160491	0	903.5188	474.4392	0.4757714	0.4339409	556.2032	4.75966	0	22	894	455						Frog_fixed.avi	0
18930	1136	885.3752	442.9588	0.6253616	0.4022714	555.004	4.164265	0	902.5962	472.5845	0.4761206	0.4339999	555.9792	4.763397	0	22	894	458						Frog_fixed.avi	0
18946	1137	885.8414	438.3588	0.6257257	0.4025157	555.2242	4.17065	0	907.5289	472.0012	0.4764885	0.4340513	556.2031	4.75273	0	22	897	455						Frog_fixed.avi	0
18963	1138	886.1026	433.2559	0.6260852	0.4029356	555.1493	4.173748	0	906.6143	470.5802	0.4768024	0.4342055	556.3871	4.773261	0	22	896	452						Frog_fixed.avi	0
18980	1139	884.7598	437.9398	0.6264337	0.4032607	555.1091	4.165473	0	905.202	469.7948	0.4771803	0.434352	556.2056	4.779973	0	22	895	454						Frog_fixed.avi	0
18996	1140	889.8156	432.1465	0.6268032	0.4037303	555.0905	4.172309	0	906.6821	472.0458	0.4775378	0.4345216	556.1815	4.768785	0	22	898	452						Frog_fixed.avi	0
19013	1141	888.7952	437.0687	0.6271865	0.4039103	555.2982	4.192432	0	908.5483	473.4289	0.4779152	0.4345967	556.3646	4.778795	0	22	899	455						Frog_fixed.avi	0
19029	1142	886.766	435.6473	0.6275402	0.4040341	555.2619	4.171298	0	910.3141	475.2612	0.4782574	0.434594	556.45	4.789828	0	22	899	455						Frog_fixed.avi	0
19046	1143	868.8147	434.2851	0.6279507	0.4039798	555.2174	4.194917	0	893.3503	461.4408	0.4786708	0.4344935	556.2672	4.787125	0	22	881	448						Frog_fixed.avi	0
19063	1144	878.2526	434.4099	0.6282557	0.4040531	555.1833	4.186388	0	895.4086	462.7144	0.4789838	0.4344342	556.2964	4.801033	0	22	887	449						Frog_fixed.avi	0
19079	1145	874.8519	435.8134	0.6285865	0.4040691	555.3292	4.209569	0	894.1462	462.3444	0.479304	0.4343247	556.56	4.803442	0	22	884	449						Frog_fixed.avi	0
19096	1146	878.0014	433.3572	0.6289068	0.404063	555.3586	4.192385	0	893.664	463.0826	0.4796577	0.4342504	556.3527	4.798988	0	22	886	448						Frog_fixed.avi	0
19113	1147	877.7593	430.6241	0.6292003	0.4040882	555.4826	4.198606	0	895.1641	467.1172	0.4799579	0.4341563	556.3979	4.819256	0	22	886	449						Frog_fixed.avi	0
19129	1148	880.4953	428.6849	0.6295068	0.4040543	555.5109	4.21121	0	898.0151	464.3674	0.4802778	0.4340975	556.6912	4.823906	0	22	889	447						Frog_fixed.avi	0
19146	1149	873.056	433.3173	0.629711	0.403963	555.5887	4.220025	0	894.7119	466.2126	0.4804929	0.4339996	556.4992	4.815374	0	22	884	450						Frog_fixed.avi	0
19163	1150	878.3772	429.4263	0.6299178	0.4039362	555.6118	4.221537	0	897.9525	466.6122	0.4807256	0.4340063	556.7804	4.818676	0	22	888	448						Frog_fixed.avi	0
19179	1151	878.0218	428.3635	0.6300309	0.4039384	555.733	4.230335	0	892.9365	467.7541	0.4808297	0.434043	556.8685	4.823866	0	22	885	448						Frog_fixed.avi	0
19196	1152	879.3459	428.0594	0.6300935	0.403934	555.8223	4.232042	0	890.0196	471.5291	0.4808831	0.4341244	556.8837	4.829069	0	22	885	450						Frog_fixed.avi	0
19213	1153	880.8022	427.2548	0.6301447	0.4039898	555.7728	4.227137	0	896.9626	465.354	0.4809953	0.4343115	556.899	4.834421	0	22	889	446						Frog_fixed.avi	0
19229	1154	876.0612	428.9747	0.6301958	0.4041335	555.7982	4.237586	0	900.2638	465.4776	0.4811155	0.4345443	556.9669	4.847987	0	22	888	447						Frog_fixed.avi	0
19246	1155	874.5082	430.3814	0.6303182	0.4042404	556.0363	4.250438	0	898.3397	465.5056	0.4812459	0.4347621	557.1221	4.84614	0	22	886	448						Frog_fixed.avi	0
19263	1156	884.9911	423.5381	0.6305158	0.404376	556.111	4.248776	0	892.2601	469.6598	0.4813511	0.4349556	557.1075	4.833983	0	22	889	447						Frog_fixed.avi	0
19279	1157	879.063	426.618	0.6306169	0.4044164	556.0469	4.254187	0	899.1709	464.0634	0.481538	0.4350588	557.173	4.849802	0	22	889	445						Frog_fixed.avi	0
19296	1158	878.4938	423.8728	0.6307507	0.4044465	556.1172	4.253519	0	902.1711	464.2529	0.4817058	0.4350835	557.1759	4.85349	0	22	890	444						Frog_fixed.avi	0
19313	1159	878.1377	425.3967	0.6308743	0.404456	556.3055	4.264086	0	897.3284	468.4891	0.4817944	0.4350851	557.1867	4.848524	0	22	888	447						Frog_fixed.avi	0
19329	1160	883.9919	424.3213	0.6310022	0.404512	556.3405	4.253119	0	892.5491	467.6172	0.4818525	0.4351742	557.2715	4.860853	0	22	888	446						Frog_fixed.avi	0
19346	1161	882.5803	427.3946	0.6310487	0.4045913	556.3265	4.271854	0	896.7828	464.4154	0.4819613	0.4353047	557.4805	4.864849	0	22	890	446						Frog_fixed.avi	0
19363	1162	882.3649	427.3499	0.6310777	0.4046782	556.343	4.255747	0	904.2119	468.3237	0.4820728	0.4354126	557.562	4.870388	0	22	893	448						Frog_fixed.avi	0
19379	1163	880.5457	432.3904	0.6311103	0.4047739	556.4041	4.250288	0	900.2375	469.7259	0.4821275	0.4356305	557.6093	4.865866	0	22	890	451						Frog_fixed.avi	0
19396	1164	880.5911	434.2962	0.6311725	0.4049354	556.5244	4.254144	0	898.6933	468.8485	0.48217	0.4358813	557.5638	4.864938	0	22	890	452						Frog_fixed.avi	0
19413	1165	879.6758	431.1555	0.6312031	0.40512	556.6046	4.268082	0	899.2067	467.7225	0.4822135	0.4361287	557.5422	4.875811	0	22	889	449						Frog_fixed.avi	0
19429	1166	878.0447	430.3277	0.6312075	0.4052263	556.6376	4.264489	0	897.637	467.0872	0.4822315	0.436315	557.5331	4.869404	0	22	888	449						Frog_fixed.avi	0
19446	1167	883.1318	426.737	0.6311866	0.4052706	556.6978	4.280546	0	897.7856	472.4318	0.482224	0.4364136	557.6129	4.857296	0	22	890	450						Frog_fixed.avi	0
19463	1168	879.9708	430.2517	0.6311017	0.4052575	556.6738	4.258825	0	899.2133	471.2177	0.4821993	0.4364836	557.7368	4.860994	0	22	890	451						Frog_fixed.avi	0
19479	1169	883.7091	430.6674	0.6310419	0.4052069	556.6699	4.250613	0	899.4377	471.8067	0.4821555	0.4365487	557.8695	4.860193	0	22	892	451						Frog_fixed.avi	0
19496	1170	884.2355	428.7989	0.6309787	0.4051372	556.9423	4.24664	0	898.7048	468.037	0.4820873	0.4366313	558.1064	4.860948	0	22	891	448						Frog_fixed.avi	0
19513	1171	889.4858	430.0596	0.63094	0.4050467	556.9654	4.254036	0	899.7279	466.3546	0.4820338	0.4366865	558.2005	4.851363	0	22	895	448						Frog_fixed.avi	0
19529	1172	887.2096	433.4476	0.6308708	0.4049212	557.0479	4.243169	0	903.341	464.3187	0.4819979	0.4367434	558.1367	4.856182	0	22	895	449						Frog_fixed.avi	0
19546	1173	886.9451	432.6809	0.6307842	0.4048633	556.9608	4.246537	0	904.3068	465.8221	0.4819499	0.4367964	558.005	4.868348	0	22	896	449						Frog_fixed.avi	0
19563	1174	884.799	434.2243	0.6307097	0.4047543	556.9202	4.235162	0	904.9636	469.5539	0.4819042	0.4368151	557.9512	4.871055	0	22	895	452						Frog_fixed.avi	0
19579	1175	901.1203	439.7469	0.6305062	0.4047174	556.9406	4.238806	0	921.5212	478.7885	0.4817118	0.4368899	557.9389	4.862647	0	22	911	459						Frog_fixed.avi	0
19596	1176	897.7616	437.5188	0.6304381	0.4046444	556.9618	4.244227	0	912.7288	474.8307	0.4816307	0.4369008	558.0583	4.875452	0	22	905	456						Frog_fixed.avi	0
19612	1177	899.657	440.8469	0.6303546	0.4044942	556.9185	4.231187	0	918.722	481.1818	0.4815636	0.4368623	558.1129	4.86972	0	22	909	461						Frog_fixed.avi	0
19629	1178	902.9243	443.8629	0.6302853	0.4041879	556.7521	4.233172	0	919.7622	478.3942	0.4815207	0.4367942	558.0673	4.86783	0	22	911	461						Frog_fixed.avi	0
19646	1179	900.8975	442.9605	0.6302392	0.4039617	556.6677	4.226545	0	920.2229	476.7757	0.4814889	0.4366848	558.0228	4.855361	0	22	911	460						Frog_fixed.avi	0
19662	1180	897.7222	439.0394	0.6302207	0.4037765	556.5339	4.242116	0	918.1719	477.5381	0.481461	0.4365287	557.8146	4.856531	0	22	908	458						Frog_fixed.avi	0
19679	1181	899.2426	442.0157	0.6302254	0.4035397	556.3604	4.223312	0	915.7837	479.1944	0.4814573	0.4363923	557.6696	4.857288	0	22	908	461						Frog_fixed.avi	0
19696	1182	902.616	450.2868	0.6302661	0.4033184	556.1995	4.227474	0	917.201	484.0833	0.4814691	0.4363024	557.5015	4.855978	0	22	910	467						Frog_fixed.avi	0
19712	1183	898.8643	448.5417	0.630299	0.4031558	556.1295	4.227711	0	915.8874	483.4628	0.4815176	0.4362361	557.2613	4.857356	0	22	907	466						Frog_fixed.avi	0
19729	1184	903.2474	444.7014	0.6303757	0.4028397	555.8933	4.215212	0	917.838	478.3831	0.481559	0.4361411	557.0776	4.868487	0	22	911	462						Frog_fixed.avi	0
19746	1185	900.7478	448.925	0.6304486	0.4023269	555.6969	4.214708	0	919.625	477.3523	0.4816244	0.4358866	556.8165	4.86377	0	22	910	463						Frog_fixed.avi	0
19762	1186	901.6065	454.389	0.6305751	0.4017778	555.5495	4.221913	0	916.8624	481.6783	0.4816654	0.4354113	556.7183	4.861108	0	22	909	468						Frog_fixed.avi	0
19779	1187	898.1884	443.6365	0.6306633	0.4013871	555.3801	4.202716	0	911.7218	478.3443	0.4817277	0.4351019	556.579	4.861485	0	22	905	461						Frog_fixed.avi	0
19796	1188	897.0342	446.6295	0.6308013	0.401062	554.88	4.198824	0	917.4434	483.5389	0.4818761	0.4347361	556.2578	4.848875	0	22	907	465						Frog_fixed.avi	0
19812	1189	897.98	455.2254	0.6310213	0.4007797	554.8054	4.195251	0	911.0941	481.4295	0.4820171	0.4345621	555.8702	4.855312	0	22	905	468						Frog_fixed.avi	0
19829	1190	899.9747	449.2095	0.6312783	0.4006938	554.5034	4.195573	0	905.6998	480.065	0.4821659	0.4344656	555.648	4.850983	0	22	903	465						Frog_fixed.avi	0
19846	1191	897.6993	449.2371	0.6315528	0.4006431	554.1541	4.192674	0	915.5297	483.3159	0.4824525	0.4343415	555.2636	4.839863	0	22	907	466						Frog_fixed.avi	0
19862	1192	897.3212	446.5554	0.6318386	0.4004834	554.0356	4.182142	0	905.9901	495.2408	0.4827341	0.4338	555.2476	4.854477	0	22	902	471						Frog_fixed.avi	0
19879	1193	896.3844	454.2383	0.6321521	0.4002257	553.6525	4.185646	0	902.4891	488.1864	0.4828739	0.4338308	555.2513	4.841623	0	22	899	471						Frog_fixed.avi	0
19896	1194	895.0443	456.878	0.6324998	0.3999572	553.249	4.172399	0	910.7668	481.4662	0.4832318	0.4335685	554.3388	4.854932	0	22	903	469						Frog_fixed.avi	0
19912	1195	895.7806	450.6083	0.6329533	0.3997996	553.0714	4.181181	0	905.6772	485.1243	0.4835753	0.4331807	554.049	4.855196	0	22	901	468						Frog_fixed.avi	0
19929	1196	892.8997	452.0604	0.6334421	0.3996032	552.8753	4.165709	0	901.7632	484.9466	0.4839855	0.43288	553.6857	4.847239	0	22	897	469						Frog_fixed.avi	0
19946	1197	889.6592	457.3698	0.633954	0.3993499	552.694	4.165905	0	904.9884	487.5335	0.4844566	0.4324957	553.4518	4.856759	0	22	897	472						Frog_fixed.avi	0
19962	1198	887.899	461.1546	0.6345167	0.3991542	552.2368	4.159231	0	904.2706	487.6048	0.4849527	0.432157	553.2487	4.842123	0	22	896	474						Frog_fixed.avi	0
19979	1199	846.905	471.5271	0.6353199	0.399114	551.7986	4.163811	0	859.1461	489.3412	0.48566	0.4320029	552.6856	4.848155	0	23	853	480						Frog_fixed.avi	0
19995	1200	857.7646	468.4678	0.6358916	0.3990505	551.5961	4.160076	0	868.0234	506.6742	0.4861758	0.4315167	552.2885	4.834662	0	23	863	488						Frog_fixed.avi	0
20012	1201	847.1525	469.8375	0.6364139	0.3989611	551.3604	4.159194	0	860.2563	502.1701	0.4866307	0.4312707	552.081	4.83016	0	23	854	486						Frog_fixed.avi	0
20029	1202	848.1714	471.6692	0.6368905	0.3988908	551.0431	4.139183	0	858.9233	508.6752	0.4870352	0.4308755	551.7273	4.830549	0	23	854	490						Frog_fixed.avi	0
20045	1203	844.7601	475.5342	0.6373098	0.3988201	550.6488	4.149761	0	859.4257	507.4206	0.4874012	0.4305443	551.4656	4.826231	0	23	852	491						Frog_fixed.avi	0
20062	1204	843.4464	473.2089	0.6377777	0.3988615	550.4852	4.149936	0	855.5212	508.5351	0.4877724	0.4302851	551.4174	4.829261	0	23	849	491						Frog_fixed.avi	0
20079	1205	845.418	470.9843	0.6382481	0.3990004	550.3734	4.13785	0	857.0212	512.7913	0.4881624	0.4300798	551.1805	4.829736	0	23	851	492						Frog_fixed.avi	0
20095	1206	845.9163	480.07	0.6387114	0.3991842	550.2433	4.14938	0	854.1913	511.0237	0.4885232	0.4299892	550.7195	4.821723	0	23	850	496						Frog_fixed.avi	0
20112	1207	847.7892	473.7065	0.6391223	0.3996632	550.0283	4.138505	0	859.0526	513.5842	0.488929	0.4299259	550.6611	4.815434	0	23	853	494						Frog_fixed.avi	0
20129	1208	846.61	477.6142	0.6395064	0.4000064	549.7884	4.133464	0	854.6499	518.246	0.4892343	0.429882	550.5526	4.81585	0	23	851	498						Frog_fixed.avi	0
20145	1209	843.0381	474.2315	0.6398509	0.4005894	549.6368	4.137177	0	855.6074	515.8224	0.4895215	0.429943	550.4351	4.826727	0	23	849	495						Frog_fixed.avi	0
20162	1210	848.1226	475.6928	0.6402286	0.4010946	549.7344	4.120139	0	858.7396	513.1155	0.4898401	0.4300674	550.2172	4.829466	0	23	853	494						Frog_fixed.avi	0
20179	1211	841.2817	483.8694	0.6404563	0.4016181	549.4922	4.134548	0	855.9088	515.7473	0.4900633	0.4302603	550.1132	4.821117	0	23	849	500						Frog_fixed.avi	0
20195	1212	845.9487	473.6477	0.6407835	0.4022469	549.5676	4.131306	0	857.917	515.7178	0.4903076	0.4304889	549.9766	4.810904	0	23	852	495						Frog_fixed.avi	0
20212	1213	838.9181	483.1527	0.6409435	0.4025701	549.4171	4.120407	0	861.2064	513.2583	0.4905215	0.4307243	550.0464	4.824297	0	23	850	498						Frog_fixed.avi	0
20229	1214	849.5441	470.7704	0.6411378	0.4030078	549.4268	4.121062	0	856.5167	517.8818	0.4906084	0.4309326	549.8937	4.817692	0	23	853	494						Frog_fixed.avi	0
20245	1215	846.1387	479.4295	0.6411707	0.4031636	549.4663	4.126523	0	859.5557	515.7128	0.4906255	0.4310849	549.799	4.821258	0	23	853	498						Frog_fixed.avi	0
20262	1216	846.7533	483.4179	0.641093	0.4032474	549.4825	4.11908	0	861.3832	511.9065	0.4905619	0.4312039	549.9187	4.816107	0	23	854	498						Frog_fixed.avi	0
20279	1217	843.3827	480.3553	0.64091	0.4033384	549.4929	4.111323	0	857.272	516.1779	0.4903838	0.4312651	550.0192	4.79732	0	23	850	498						Frog_fixed.avi	0
20295	1218	846.3983	483.5365	0.6407459	0.4033205	549.6769	4.099594	0	857.8326	517.7567	0.4901882	0.431344	549.9402	4.802516	0	23	852	501						Frog_fixed.avi	0
20312	1219	846.7572	479.7301	0.6404363	0.4033243	549.6037	4.108325	0	861.1081	517.9086	0.489959	0.4313694	550.2375	4.797009	0	23	854	499						Frog_fixed.avi	0
20329	1220	846.2313	487.7093	0.6402216	0.4032638	549.8459	4.105044	0	855.2339	518.1849	0.4896719	0.4315059	550.0328	4.801417	0	23	851	503						Frog_fixed.avi	0
20345	1221	843.7242	483.672	0.6398821	0.4032496	549.825	4.09412	0	863.4382	513.9243	0.4894418	0.4316579	550.4258	4.796347	0	23	854	499						Frog_fixed.avi	0
20362	1222	844.3372	480.0801	0.6395999	0.4032021	549.9816	4.097963	0	857.6343	516.2861	0.4891163	0.4317519	550.2862	4.786771	0	23	851	498						Frog_fixed.avi	0
20379	1223	849.6319	478.878	0.6392991	0.403121	549.9854	4.084573	0	860.7845	514.9325	0.4888864	0.4318798	550.4117	4.786953	0	23	855	497						Frog_fixed.avi	0
20395	1224	840.3311	478.995	0.6389322	0.4030629	550.0044	4.085417	0	857.3555	515.3416	0.4885475	0.4319648	550.7105	4.775674	0	23	849	497						Frog_fixed.avi	0
20412	1225	846.5948	476.9333	0.6386901	0.4030134	550.3771	4.069692	0	860.0948	517.273	0.4883181	0.432108	550.7439	4.766846	0	23	853	497						Frog_fixed.avi	0
20429	1226	845.9115	477.4352	0.6383783	0.4029903	550.1757	4.064316	0	856.0801	517.2967	0.4880591	0.4321957	550.8133	4.757808	0	23	851	497						Frog_fixed.avi	0
20445	1227	847.1741	477.4512	0.6382204	0.4029563	550.5312	4.062642	0	864.2481	517.6074	0.4879418	0.4323722	550.9233	4.752564	0	23	856	498						Frog_fixed.avi	0
20462	1228	848.6901	477.2714	0.6380825	0.4029464	550.5629	4.052417	0	863.2321	517.8064	0.4878263	0.4325666	551.1771	4.742762	0	23	856	498						Frog_fixed.avi	0
20479	1229	845.8157	475.7203	0.6379696	0.4029456	550.5665	4.035944	0	857.34	516.9058	0.4877116	0.4327428	551.3339	4.730126	0	23	852	496						Frog_fixed.avi	0
20495	1230	844.5712	475.9918	0.6378981	0.4030051	550.7696	4.015799	0	859.9435	519.1139	0.4877005	0.4329109	551.3196	4.732216	0	23	852	498						Frog_fixed.avi	0
20512	1231	846.9288	480.2005	0.6378956	0.4030774	550.8301	4.024231	0	861.9854	516.9794	0.4877428	0.4331405	551.5242	4.726875	0	23	854	499						Frog_fixed.avi	0
20528	1232	846.6134	484.8616	0.637925	0.4031553	550.947	4.010727	0	858.4989	519.1312	0.4877864	0.4334154	551.627	4.700653	0	23	853	502						Frog_fixed.avi	0
20545	1233	849.5095	483.8509	0.6380029	0.4032381	551.1298	3.998758	0	859.639	521.2759	0.4878861	0.4336982	551.4918	4.699922	0	23	855	503						Frog_fixed.avi	0
20562	1234	852.5164	480.1127	0.6381232	0.4035217	551.1459	4.012728	0	861.4423	522.6931	0.4880234	0.433924	551.629	4.697214	0	23	857	501						Frog_fixed.avi	0
20578	1235	850.3537	476.3593	0.6382148	0.4037996	551.105	3.980522	0	863.5892	517.0967	0.4882111	0.4342224	551.7901	4.6777	0	23	857	497						Frog_fixed.avi	0
20595	1236	853.8349	486.6763	0.6384143	0.4040112	551.2841	3.99321	0	862.0147	520.9274	0.4883367	0.4344676	552.0082	4.684828	0	23	858	504						Frog_fixed.avi	0
20612	1237	850.2978	478.7733	0.6385717	0.404464	551.4929	3.978106	0	863.0775	523.0963	0.488545	0.4346474	552.0155	4.681921	0	23	857	501						Frog_fixed.avi	0
20628	1238	851.4645	486.9646	0.638755	0.4047819	551.4457	3.970347	0	864.7936	515.79	0.4887254	0.4349198	551.9726	4.666078	0	23	858	501						Frog_fixed.avi	0
20645	1239	860.4394	476.0956	0.6389729	0.405282	551.6479	3.968116	0	864.4116	512.9764	0.4888857	0.4351513	552.3074	4.667897	0	23	862	495						Frog_fixed.avi	0
20662	1240	857.5225	486.6239	0.6390785	0.4055959	551.7195	3.983598	0	869.3922	517.1588	0.4890856	0.4353464	552.3155	4.672646	0	23	863	502						Frog_fixed.avi	0
20678	1241	857.62	479.7674	0.6392695	0.4060131	551.7762	3.970367	0	871.0372	516.3884	0.489253	0.4355524	552.387	4.669788	0	23	864	498						Frog_fixed.avi	0
20695	1242	863.0181	480.4048	0.6394947	0.4063279	551.8817	3.976943	0	865.6311	519.5024	0.4894091	0.4356296	552.3987	4.657883	0	23	864	500						Frog_fixed.avi	0
20712	1243	863.0596	477.1993	0.6397824	0.4067703	551.9789	3.964436	0	873.7841	520.7082	0.4897828	0.4362127	552.403	4.665347	0	23	868	499						Frog_fixed.avi	0
20728	1244	862.4244	484.1796	0.640123	0.4072115	552.1072	3.97148	0	868.9209	516.8628	0.4901124	0.4366775	552.7278	4.652673	0	23	866	501						Frog_fixed.avi	0
20745	1245	862.8516	479.2445	0.6405183	0.4077749	552.1125	3.97647	0	870.5905	516.2283	0.4905361	0.4370138	552.9686	4.663138	0	23	867	498						Frog_fixed.avi	0
20762	1246	866.197	480.5956	0.6409842	0.4080962	552.2493	3.969463	0	868.5092	518.5872	0.4909876	0.437268	553.046	4.657861	0	23	867	500						Frog_fixed.avi	0
20778	1247	862.6702	476.5286	0.641458	0.4086215	552.326	3.963883	0	873.6633	513.2026	0.4914862	0.4374879	553.153	4.66192	0	23	868	495						Frog_fixed.avi	0
20795	1248	867.6096	480.5944	0.6419421	0.4088215	552.5046	3.968709	0	877.778	509.531	0.4919751	0.4375985	553.2288	4.66485	0	23	873	495						Frog_fixed.avi	0
20812	1249	869.7794	475.4362	0.6423798	0.4091395	552.6426	3.974061	0	879.7297	508.6815	0.492444	0.4376516	553.2816	4.663794	0	23	875	492						Frog_fixed.avi	0
20828	1250	870.231	473.0282	0.6428004	0.4093987	552.9572	3.967827	0	881.4448	503.3507	0.4928986	0.437712	553.4275	4.66918	0	23	876	488						Frog_fixed.avi	0
20845	1251	872.4286	475.4013	0.6432086	0.4095863	553.175	3.984083	0	884.8819	504.6803	0.493301	0.4376968	553.7211	4.66933	0	23	879	490						Frog_fixed.avi	0
20862	1252	873.451	484.03	0.6435912	0.4097334	553.3107	3.979715	0	887.5251	504.1995	0.4936801	0.4377574	554.0976	4.661538	0	23	880	494						Frog_fixed.avi	0
20878	1253	872.6332	470.7968	0.6439039	0.410159	553.4833	3.976065	0	893.2703	507.5173	0.4940918	0.4378622	554.2	4.671561	0	23	883	489						Frog_fixed.avi	0
20895	1254	874.8687	473.142	0.6442041	0.4104222	553.5887	3.969867	0	892.8431	507.3569	0.4943784	0.4379916	554.3876	4.665507	0	23	884	490						Frog_fixed.avi	0
20912	1255	876.824	476.2468	0.6444343	0.4106931	553.7674	3.982594	0	895.4839	508.1243	0.4946176	0.4382289	554.5714	4.668384	0	23	886	492						Frog_fixed.avi	0
20928	1256	879.0563	469.5715	0.6445657	0.4111088	554.052	3.978084	0	896.2283	502.8636	0.4947514	0.4384599	554.8188	4.672689	0	23	888	486						Frog_fixed.avi	0
20945	1257	879.8099	473.5346	0.6445858	0.4113403	554.1584	3.966916	0	896.9744	506.1728	0.4948422	0.4386798	555.1323	4.684102	0	23	888	490						Frog_fixed.avi	0
20962	1258	883.5876	468.7373	0.6445766	0.4117441	554.3344	3.994232	0	900.5012	507.8444	0.4948448	0.439049	555.3275	4.67697	0	23	892	488						Frog_fixed.avi	0
20978	1259	886.1987	472.5336	0.6445059	0.4120117	554.4016	3.992732	0	903.7886	505.287	0.4948245	0.4394173	555.3907	4.670028	0	23	895	489						Frog_fixed.avi	0
20995	1260	886.5551	476.7324	0.6443678	0.4121741	554.4993	4.007972	0	904.9539	511.201	0.4947342	0.4398212	555.4413	4.677172	0	23	896	494						Frog_fixed.avi	0
21012	1261	908.4555	471.8979	0.6440481	0.4126232	554.6945	3.992715	0	930.4053	517.5964	0.494392	0.4403518	555.6522	4.686556	0	24	919	495						Frog_fixed.avi	0
21028	1262	927.9465	486.3384	0.6436833	0.4129126	554.8506	4.000012	0	941.8765	524.6302	0.4941365	0.4408133	555.7354	4.678844	0	24	935	505						Frog_fixed.avi	0
21045	1263	932.3157	482.9701	0.6435155	0.4131903	554.8956	4.011703	0	943.7387	526.1564	0.4939536	0.4412051	555.8262	4.676112	0	24	938	505						Frog_fixed.avi	0
21061	1264	931.7092	479.1342	0.6432953	0.4133982	555.0718	4.020026	0	947.7285	525.0417	0.4938364	0.441495	555.9675	4.692859	0	24	940	502						Frog_fixed.avi	0
21078	1265	930.4319	480.0743	0.6430722	0.4135427	555.0527	4.024374	0	946.2546	523.6528	0.4936623	0.4417651	556.3492	4.688693	0	24	938	502						Frog_fixed.avi	0
21095	1266	929.3785	478.154	0.6428847	0.4136673	555.3372	4.032559	0	945.055	525.7227	0.4934859	0.4419879	556.4783	4.689552	0	24	937	502						Frog_fixed.avi	0
21111	1267	932.6633	486.8278	0.6427056	0.4137274	555.4397	4.043419	0	943.0042	522.3143	0.4933116	0.4421606	556.4896	4.693266	0	24	938	505						Frog_fixed.avi	0
21128	1268	934.9529	480.3755	0.6425104	0.4139903	555.4417	4.04963	0	945.3448	521.2996	0.4931529	0.4423671	556.7993	4.706556	0	24	940	501						Frog_fixed.avi	0
21145	1269	936.2965	475.6631	0.6423782	0.4141893	555.7714	4.04157	0	947.6366	524.5676	0.4930206	0.4425652	556.8087	4.718398	0	24	942	500						Frog_fixed.avi	0
21161	1270	936.4676	475.5779	0.6421548	0.4144178	555.8196	4.057911	0	939.7815	522.6688	0.4927976	0.4428063	556.8413	4.697466	0	24	938	499						Frog_fixed.avi	0
21178	1271	934.8881	484.3841	0.6418963	0.4145702	556.0088	4.0791	0	950.0912	520.5421	0.4926078	0.4430182	557.1695	4.719797	0	24	942	502						Frog_fixed.avi	0
21195	1272	930.1088	478.7535	0.6415756	0.4149091	556.1854	4.078561	0	940.9401	521.7777	0.4922904	0.4432763	557.4449	4.733721	0	24	936	500						Frog_fixed.avi	0
21211	1273	933.028	472.9875	0.641225	0.4152143	556.46	4.068851	0	948.2681	517.8744	0.4919937	0.4435852	557.5548	4.726944	0	24	941	495						Frog_fixed.avi	0
21228	1274	936.079	482.6893	0.6408132	0.4153345	556.479	4.11091	0	946.1801	520.197	0.4915684	0.4438303	557.6391	4.742216	0	24	941	501						Frog_fixed.avi	0
21245	1275	933.8714	483.1115	0.6402923	0.4154723	556.8181	4.112746	0	946.1102	520.4114	0.4910945	0.4441131	557.6841	4.745055	0	24	940	502						Frog_fixed.avi	0
21261	1276	934.2983	483.2553	0.6397184	0.4155344	556.8436	4.107074	0	944.303	520.1252	0.4905502	0.4443771	557.929	4.7328	0	24	939	502						Frog_fixed.avi	0
21278	1277	936.2119	482.6235	0.6390781	0.4154786	556.9061	4.115776	0	944.6404	521.8044	0.4899701	0.4445029	558.2352	4.740483	0	24	940	502						Frog_fixed.avi	0
21295	1278	927.1268	488.0457	0.6383691	0.4153895	557.0877	4.120666	0	948.8276	515.3712	0.4893642	0.4447106	558.342	4.743028	0	24	938	502						Frog_fixed.avi	0
21311	1279	939.6331	479.7346	0.6376706	0.4153301	557.2094	4.134387	0	943.9216	520.4388	0.4886656	0.4448766	558.4791	4.745247	0	24	942	500						Frog_fixed.avi	0
21328	1280	936.2346	483.4134	0.6369057	0.4152738	557.3008	4.14014	0	947.5469	517.6384	0.4879636	0.4451306	558.6166	4.752036	0	24	942	501						Frog_fixed.avi	0
21345	1281	935.7873	478.9103	0.636171	0.4152788	557.4247	4.14734	0	951.4164	520.7151	0.4872953	0.4454046	558.8557	4.747694	0	24	944	500						Frog_fixed.avi	0
21361	1282	934.6611	478.0383	0.6354043	0.4152013	557.4741	4.134403	0	944.3397	518.8636	0.4865759	0.4457603	559.0169	4.762681	0	24	940	498						Frog_fixed.avi	0
21378	1283	933.9486	479.0779	0.6347193	0.4151686	557.6445	4.139771	0	948.2024	517.3747	0.4859349	0.4461471	558.9264	4.754765	0	24	941	498						Frog_fixed.avi	0
21395	1284	933.5087	474.1409	0.6340004	0.4151224	557.6702	4.135778	0	946.2238	516.3151	0.4853023	0.446523	559.1135	4.757267	0	24	940	495						Frog_fixed.avi	0
21411	1285	933.8983	478.6838	0.63333	0.4151283	557.7592	4.136054	0	948.4606	517.2928	0.4846536	0.4469013	559.2384	4.745577	0	24	941	498						Frog_fixed.avi	0
21428	1286	933.9893	476.8418	0.6326303	0.415184	557.9012	4.137458	0	948.8885	516.6148	0.4840334	0.4472895	559.1816	4.762164	0	24	941	497						Frog_fixed.avi	0
21445	1287	929.967	478.5348	0.6319367	0.4151731	557.7747	4.144559	0	945.5933	518.2417	0.4833834	0.4476467	559.2798	4.739758	0	24	938	498						Frog_fixed.avi	0
21461	1288	936.8417	481.7326	0.6313171	0.4151526	557.9136	4.145729	0	950.9777	514.7778	0.4827643	0.447964	559.5142	4.763196	0	24	944	498						Frog_fixed.avi	0
21478	1289	937.8998	472.6982	0.630618	0.4151406	557.9346	4.140446	0	947.6748	521.2315	0.4821441	0.4482114	559.3712	4.757239	0	24	943	497						Frog_fixed.avi	0
21495	1290	933.6278	478.8946	0.6299227	0.4150272	557.8485	4.13455	0	945.4422	518.5982	0.4814768	0.4484691	559.2542	4.749495	0	24	940	499						Frog_fixed.avi	0
21511	1291	935.2685	478.0383	0.6292837	0.4148913	558.1116	4.134047	0	948.4404	519.2813	0.4808418	0.4485977	559.5584	4.755935	0	24	942	499						Frog_fixed.avi	0
21528	1292	938.9075	484.397	0.6286209	0.4146876	557.8583	4.137683	0	949.6838	517.4824	0.4802462	0.4487635	559.5641	4.75216	0	24	944	501						Frog_fixed.avi	0
21545	1293	932.0283	485.2484	0.6279693	0.4145302	557.8403	4.13847	0	947.2851	518.5313	0.4796411	0.4488682	559.3921	4.758809	0	24	940	502						Frog_fixed.avi	0
21561	1294	934.9358	483.9349	0.6273913	0.4144267	557.8317	4.132441	0	948.3719	519.8643	0.4790535	0.4489477	559.3844	4.753551	0	24	942	502						Frog_fixed.avi	0
21578	1295	935.4435	478.3716	0.6267809	0.4143649	557.856	4.121989	0	946.9937	520.6282	0.4784661	0.4489895	559.3752	4.759031	0	24	941	499						Frog_fixed.avi	0
21595	1296	936.2085	480.0594	0.626203	0.4141897	557.6703	4.113051	0	944.1431	518.5629	0.4778839	0.4489941	559.4539	4.759956	0	24	940	499						Frog_fixed.avi	0
21611	1297	935.9626	483.642	0.6256568	0.4138547	557.5239	4.120179	0	946.206	517.488	0.4773395	0.4488741	559.4439	4.756865	0	24	941	501						Frog_fixed.avi	0
21628	1298	931.4849	483.1589	0.6251147	0.4135623	557.3395	4.120247	0	945.8685	518.9802	0.4768283	0.4486746	559.3889	4.748415	0	24	939	501						Frog_fixed.avi	0
21644	1299	930.0413	481.3886	0.6246216	0.4132011	557.1877	4.122819	0	947.2525	519.2498	0.4763481	0.4484905	559.2719	4.751379	0	24	939	500						Frog_fixed.avi	0
21661	1300	934.6888	483.192	0.6242211	0.4128681	557.2571	4.125994	0	946.5576	522.1828	0.4759145	0.4483102	559.0149	4.742349	0	24	941	503						Frog_fixed.avi	0
21678	1301	937.3658	479.935	0.6238557	0.4127589	557.0813	4.125612	0	945.2694	517.5408	0.4755052	0.4482392	558.8058	4.758314	0	24	941	499						Frog_fixed.avi	0
21694	1302	938.0505	480.6757	0.6235229	0.4125628	557.0258	4.129438	0	945.7349	517.1069	0.4751214	0.4481563	558.6615	4.753296	0	24	942	499						Frog_fixed.avi	0
21711	1303	929.5812	480.5465	0.6231264	0.4124152	556.8818	4.136446	0	946.5509	514.6772	0.4747382	0.4481199	558.6915	4.750998	0	24	938	498						Frog_fixed.avi	0
21728	1304	934.7548	486.3105	0.6227723	0.4122557	556.489	4.124825	0	943.7988	515.7603	0.4744026	0.448117	558.4156	4.761009	0	24	939	501						Frog_fixed.avi	0
21744	1305	930.9919	490.1377	0.6224706	0.4121854	556.5214	4.126597	0	947.3511	512.4002	0.4740408	0.4481435	558.2532	4.758512	0	24	939	501						Frog_fixed.avi	0
21761	1306	932.1375	486.1738	0.6221644	0.4121348	556.3692	4.130198	0	941.631	513.5999	0.473666	0.4481651	558.2468	4.754547	0	24	937	500						Frog_fixed.avi	0
21778	1307	932.0547	490.2238	0.6218306	0.4120806	556.1003	4.118183	0	942.9073	516.5925	0.4733592	0.4482403	557.8674	4.760565	0	24	937	503						Frog_fixed.avi	0
21794	1308	935.1215	489.3781	0.6215646	0.4120542	556.0276	4.133453	0	944.8853	519.5363	0.4730647	0.4482675	557.8658	4.755132	0	24	940	504						Frog_fixed.avi	0
21811	1309	931.8469	489.3808	0.6212937	0.4120397	555.8738	4.116687	0	945.4189	514.8232	0.4727964	0.4483889	557.6641	4.757176	0	24	939	502						Frog_fixed.avi	0
21828	1310	931.7788	489.07	0.621052	0.4120309	555.7021	4.121283	0	944.1255	518.9578	0.4725071	0.4484256	557.5444	4.756657	0	24	938	504						Frog_fixed.avi	0
21844	1311	928.106	492.4658	0.6208182	0.4120258	555.6179	4.115322	0	948.8491	519.3358	0.4723282	0.4484919	557.358	4.747522	0	24	938	506						Frog_fixed.avi	0
21861	1312	929.7255	487.2026	0.6206176	0.4120024	555.4515	4.1127	0	941.2695	518.3022	0.4720283	0.4485429	557.1837	4.750143	0	24	935	503						Frog_fixed.avi	0
21878	1313	932.2381	488.6384	0.6204324	0.4119389	555.1926	4.12371	0	949.0513	519.5309	0.4718845	0.4485804	557.0746	4.761994	0	24	941	504						Frog_fixed.avi	0
21894	1314	929.1106	484.8727	0.6202381	0.4118784	555.2072	4.107931	0	944.4601	519.6705	0.4716408	0.4485328	556.6906	4.763945	0	24	937	502						Frog_fixed.avi	0
21911	1315	925.29	487.9931	0.6200351	0.411667	554.7507	4.104809	0	946.2189	518.2516	0.4714692	0.4484326	556.7877	4.767885	0	24	936	503						Frog_fixed.avi	0
21928	1316	927.42	492.3169	0.6199154	0.4113618	554.7486	4.112792	0	947.6489	518.0322	0.4712861	0.4482868	556.5223	4.774417	0	24	938	505						Frog_fixed.avi	0
21944	1317	932.1913	489.7042	0.6197633	0.4111693	554.5546	4.11223	0	944.855	517.0096	0.4711297	0.4481617	556.2921	4.780862	0	24	939	503						Frog_fixed.avi	0
21961	1318	923.623	488.2777	0.619581	0.410949	554.3724	4.109	0	946.9235	516.2469	0.470989	0.4480069	556.2372	4.781782	0	24	935	502						Frog_fixed.avi	0
21978	1319	930.9571	489.7919	0.6195024	0.410737	554.3264	4.119524	0	944.9052	520.5049	0.4707738	0.4478788	555.9764	4.785465	0	24	938	505						Frog_fixed.avi	0
21994	1320	928.7063	493.3539	0.6193247	0.410551	554.0823	4.125643	0	950.163	520.806	0.4706491	0.4477828	555.857	4.794238	0	24	939	507						Frog_fixed.avi	0
22011	1321	929.5602	494.7984	0.6191537	0.4104679	553.8755	4.126868	0	949.7919	521.0125	0.4704442	0.4477126	555.6346	4.805122	0	24	940	508						Frog_fixed.avi	0
22028	1322	923.9258	495.9639	0.618985	0.4104494	553.8815	4.130892	0	949.6194	517.5881	0.470234	0.447679	555.6797	4.805981	0	24	937	507						Frog_fixed.avi	0
22044	1323	927.8979	491.0273	0.6188189	0.4104344	553.6014	4.127785	0	948.6848	518.2674	0.4700192	0.4476073	555.3513	4.822193	0	24	938	505						Frog_fixed.avi	0
22061	1324	928.0664	492.3444	0.618647	0.4103587	553.4967	4.133574	0	950.6055	519.0313	0.469787	0.447448	555.3909	4.829175	0	24	939	506						Frog_fixed.avi	0
22078	1325	901.3484	467.1951	0.6186299	0.409894	553.4428	4.160289	0	930.87	493.2589	0.4696564	0.4470572	555.4286	4.834969	0	24	916	480						Frog_fixed.avi	0
22094	1326	902.3947	444.0392	0.6186965	0.4091204	553.3773	4.169065	0	905.0353	551.7402	0.4692774	0.4462847	555.4177	4.620247	0	24	904	498						Frog_fixed.avi	0
22111	1327	-1280	-1024	-1	-1	-1	-1	4	-1280	-1024	-1	-1	-1	-1	4		0	0						Frog_fixed.avi	0
22128	1328	-1280	-1024	-1	-1	-1	-1	4	-1280	-1024	-1	-1	-1	-1	4		0	0						Frog_fixed.avi	0
22144	1329	-1280	-1024	-1	-1	-1	-1	4	-1280	-1024	-1	-1	-1	-1	4		0	0						Frog_fixed.avi	0
22161	1330	-1280	-1024	-1	-1	-1	-1	4	-1280	-1024	-1	-1	-1	-1	4		0	0						Frog_fixed.avi	0
22177	1331	-1280	-1024	-1	-1	-1	-1	4	-1280	-1024	-1	-1	-1	-1	4		0	0						Frog_fixed.avi	0
22194	1332	-1280	-1024	-1	-1	-1	-1	4	-1280	-1024	-1	-1	-1	-1	4		0	0						Frog_fixed.avi	0
22211	1333	-1280	-1024	-1	-1	-1	-1	4	-1280	-1024	-1	-1	-1	-1	4		0	0						Frog_fixed.avi	0
22227	1334	-1280	-1024	-1	-1	-1	-1	4	-1280	-1024	-1	-1	-1	-1	4		0	0						Frog_fixed.avi	0
22244	1335	-1280	-1024	-1	-1	-1	-1	4	-1280	-1024	-1	-1	-1	-1	4		0	0						Frog_fixed.avi	0
22261	1336	907.8378	412.3882	0.6164468	0.4059798	553.3771	4.043686	0	927.8347	428.7476	0.4666535	0.4441238	553.8957	4.72416	0	25	918	421						Frog_fixed.avi	0
22277	1337	903.6993	385.1536	0.6160756	0.4061319	551.8486	4.139839	0	935.5732	401.663	0.4664873	0.4443203	554.0895	4.843235	0	25	920	393						Frog_fixed.avi	0
22294	1338	-1280	-1024	-1	-1	-1	-1	4	-1280	-1024	-1	-1	-1	-1	4	25	0	0						Frog_fixed.avi	0
22311	1339	-1280	-1024	-1	-1	-1	-1	4	-1280	-1024	-1	-1	-1	-1	4	25	0	0						Frog_fixed.avi	0
22327	1340	-1280	-1024	-1	-1	-1	-1	4	-1280	-1024	-1	-1	-1	-1	4	25	0	0						Frog_fixed.avi	0
22344	1341	923.7163	404.9674	0.6153838	0.4070289	551.304	4.195881	0	937.2026	454.1693	0.4660778	0.4451548	553.3375	4.845056	0	25	930	430						Frog_fixed.avi	0
22361	1342	913.6535	426.4408	0.6152903	0.4072138	551.1188	4.217237	0	931.2495	457.866	0.4660134	0.4454434	552.981	4.863735	0	25	922	442						Frog_fixed.avi	0
22377	1343	911.9216	428.8893	0.6152182	0.4072241	550.9246	4.214029	0	932.8483	462.2728	0.4658804	0.445466	553.1713	4.84608	0	25	922	446						Frog_fixed.avi	0
22394	1344	913.6132	434.8574	0.6151315	0.4072317	550.9144	4.219034	0	932.6569	465.1252	0.465802	0.4454288	553.0903	4.848747	0	25	923	450						Frog_fixed.avi	0
22411	1345	916.8597	434.2175	0.6150599	0.4071428	550.9654	4.216143	0	932.855	476.8771	0.4657145	0.4452171	552.9946	4.834775	0	25	925	456						Frog_fixed.avi	0
22427	1346	912.9974	435.1419	0.6148976	0.4071148	550.9917	4.211458	0	934.2415	471.9463	0.4655832	0.4451916	552.6861	4.84157	0	25	924	454						Frog_fixed.avi	0
22444	1347	908.396	437.6005	0.6147429	0.407063	550.7246	4.211965	0	935.9138	472.5636	0.4654616	0.4451086	552.6571	4.831749	0	25	922	455						Frog_fixed.avi	0
22461	1348	913.7433	434.938	0.6146519	0.4069925	550.675	4.209758	0	935.4125	470.9148	0.4653199	0.4450595	552.7684	4.833962	0	25	925	453						Frog_fixed.avi	0
22477	1349	911.076	432.4525	0.6144887	0.4069459	550.5326	4.200541	0	933.4512	465.3247	0.4651935	0.4450368	552.6612	4.839854	0	25	922	449						Frog_fixed.avi	0
22494	1350	903.0301	436.9802	0.6142934	0.4067789	550.5089	4.189758	0	931.9745	467.8205	0.4650655	0.4449632	552.3186	4.82319	0	25	918	452						Frog_fixed.avi	0
22511	1351	908.6274	444.0051	0.614206	0.4064833	550.4036	4.184433	0	935.6469	467.1125	0.4649825	0.4448793	552.3341	4.825055	0	25	922	456						Frog_fixed.avi	0
22527	1352	909.1989	440.3202	0.6140871	0.4062972	550.3032	4.178297	0	936.4071	468.5491	0.4648904	0.4446821	552.3452	4.837164	0	25	923	454						Frog_fixed.avi	0
22544	1353	903.9056	437.1434	0.6139282	0.406146	550.0436	4.17961	0	934.3214	469.0966	0.4647556	0.4445052	552.3983	4.839234	0	25	919	453						Frog_fixed.avi	0
22560	1354	905.2871	443.6287	0.6138648	0.4058073	549.919	4.167892	0	930.599	470.3054	0.4646567	0.4443179	552.1028	4.834639	0	25	918	457						Frog_fixed.avi	0
22577	1355	907.2842	447.5227	0.6138377	0.4055004	549.8529	4.167805	0	929.6231	469.5429	0.4646312	0.4441797	551.9189	4.8276	0	25	918	459						Frog_fixed.avi	0
22594	1356	910.5911	441.2613	0.613813	0.405316	549.8387	4.150552	0	931.5946	467.0626	0.4645901	0.4440501	551.8922	4.828125	0	25	921	454						Frog_fixed.avi	0
22610	1357	910.4352	447.0561	0.6137637	0.4049792	549.8277	4.163901	0	932.0636	469.9602	0.4645494	0.4438587	551.726	4.824708	0	25	921	459						Frog_fixed.avi	0
22627	1358	908.4399	447.1766	0.6137087	0.4047406	549.6984	4.13866	0	933.6376	476.4298	0.4644899	0.4436043	551.5513	4.811786	0	25	921	462						Frog_fixed.avi	0
22644	1359	909.8481	443.729	0.613681	0.4046259	549.5326	4.140769	0	929.841	472.9928	0.4644036	0.4434188	551.3389	4.812362	0	25	920	458						Frog_fixed.avi	0
22660	1360	903.8047	438.2318	0.6136171	0.4044662	549.6685	4.129698	0	932.2897	472.053	0.4643661	0.4432932	551.173	4.792413	0	25	918	455						Frog_fixed.avi	0
22677	1361	905.8326	444.1998	0.6136382	0.4041947	549.3964	4.1135	0	930.5225	472.6998	0.4642981	0.4433432	551.1752	4.795855	0	25	918	458						Frog_fixed.avi	0
22694	1362	907.6966	445.9826	0.6136664	0.403939	549.2885	4.099762	0	938.7011	471.7385	0.4643574	0.4428682	551.0471	4.824847	0	25	923	459						Frog_fixed.avi	0
22710	1363	908.3743	441.8523	0.6137236	0.4037948	549.2073	4.093503	0	937.8572	474.2103	0.4643529	0.4426031	551.0535	4.817571	0	25	923	458						Frog_fixed.avi	0
22727	1364	905.7155	436.5353	0.6138063	0.403666	549.1431	4.072669	0	933.3271	470.8225	0.4643998	0.4423759	550.8844	4.809752	0	25	920	454						Frog_fixed.avi	0
22744	1365	904.1154	444.6099	0.6138637	0.4034451	549.0514	4.07751	0	934.1455	472.9129	0.4644309	0.4421674	550.829	4.805656	0	25	919	459						Frog_fixed.avi	0
22760	1366	902.2528	445.4231	0.6138915	0.40334	549.0055	4.070632	0	936.1763	478.4957	0.464454	0.4418503	550.7327	4.806546	0	25	919	462						Frog_fixed.avi	0
22777	1367	904.2032	440.563	0.6139088	0.4032594	548.9794	4.050515	0	934.5051	476.018	0.464458	0.4417069	550.614	4.788338	0	25	919	458						Frog_fixed.avi	0
22794	1368	901.5054	448.4489	0.6139225	0.4031027	548.8737	4.048762	0	935.1105	474.7689	0.4644471	0.4415646	550.5628	4.774981	0	25	918	462						Frog_fixed.avi	0
22810	1369	903.2264	445.6689	0.6139107	0.4030089	548.7645	4.039451	0	934.2431	482.1761	0.4644379	0.4412851	550.5047	4.750789	0	25	919	464						Frog_fixed.avi	0
22827	1370	905.1713	440.2055	0.6139348	0.4029312	548.5544	4.035077	0	934.502	483.5591	0.4644078	0.4410114	550.4449	4.749571	0	25	920	462						Frog_fixed.avi	0
22844	1371	903.244	439.307	0.6139143	0.4028514	548.5137	4.034342	0	933.2897	482.4219	0.4643728	0.4408297	550.459	4.743442	0	25	918	461						Frog_fixed.avi	0
22860	1372	901.0061	439.7617	0.6138648	0.4026923	548.2845	4.016928	0	933.5294	480.6897	0.4643407	0.4406113	550.3993	4.744042	0	25	917	460						Frog_fixed.avi	0
22877	1373	894.8655	442.4094	0.613806	0.4025663	548.3042	4.018532	0	936.1871	485.3437	0.4643073	0.4402923	550.309	4.727534	0	25	916	464						Frog_fixed.avi	0
22894	1374	898.7698	442.6316	0.6137747	0.4024152	548.2375	4.016342	0	933.2514	483.5708	0.464251	0.4401171	550.1536	4.725485	0	25	916	463						Frog_fixed.avi	0
22910	1375	895.7979	443.6429	0.6137174	0.4022204	548.0547	4.013773	0	929.6032	484.7746	0.4641804	0.4399204	549.8352	4.709711	0	25	913	464						Frog_fixed.avi	0
22927	1376	897.2125	440.0099	0.6136572	0.4021139	547.9848	4.015569	0	933.7382	483.8495	0.4641308	0.4397144	549.706	4.713045	0	25	915	462						Frog_fixed.avi	0
22944	1377	901.7578	438.4445	0.613598	0.4019676	547.937	3.997484	0	933.5334	488.3995	0.4640311	0.439425	549.7726	4.705684	0	25	918	463						Frog_fixed.avi	0
22960	1378	903.971	441.8946	0.613525	0.4017767	547.8534	4.003141	0	934.2083	486.1357	0.4639311	0.4393	549.8376	4.69676	0	25	919	464						Frog_fixed.avi	0
22977	1379	897.4097	442.4283	0.6133658	0.4017268	547.7149	3.998478	0	931.8728	482.6354	0.4637541	0.4391923	549.8871	4.694378	0	25	915	463						Frog_fixed.avi	0
22994	1380	898.4777	445.4442	0.6132243	0.4016655	547.6018	4.007484	0	931.5894	482.4028	0.4636399	0.4390857	549.6044	4.68634	0	25	915	464						Frog_fixed.avi	0
23010	1381	898.8726	443.8615	0.6131139	0.4016095	547.8066	4.008587	0	934.7299	483.204	0.4635407	0.4390134	549.607	4.68902	0	25	917	464						Frog_fixed.avi	0
23027	1382	902.1288	439.9585	0.6130297	0.4015855	547.7211	4.011874	0	933.1548	480.1262	0.4634213	0.4389528	549.6992	4.694359	0	25	918	460						Frog_fixed.avi	0
23044	1383	899.0692	441.0891	0.6128995	0.4014764	547.6218	4.007824	0	926.7632	482.0181	0.4632423	0.4388757	549.5842	4.676395	0	25	913	462						Frog_fixed.avi	0
23060	1384	898.4639	447.0406	0.6127849	0.401409	547.5081	4.008271	0	928.7917	482.6703	0.4631555	0.438823	549.4639	4.689376	0	25	914	465						Frog_fixed.avi	0
23077	1385	901.063	441.7915	0.6126722	0.4014135	547.7037	4.006052	0	936.249	484.2474	0.4630752	0.4387877	549.415	4.682828	0	25	919	463						Frog_fixed.avi	0
23094	1386	903.1003	441.8649	0.6125763	0.4015346	547.6608	4.005175	0	931.0886	479.132	0.4629078	0.4389062	549.5025	4.681633	0	25	917	460						Frog_fixed.avi	0
23110	1387	901.5557	441.4885	0.6123863	0.4016996	547.3778	4.004453	0	929.1417	480.9711	0.4626949	0.4390582	549.4948	4.6933	0	25	915	461						Frog_fixed.avi	0
23127	1388	902.8491	434.5671	0.6122341	0.40205	547.5091	4.008452	0	932.7017	484.6318	0.4625854	0.4392583	549.474	4.695688	0	25	918	460						Frog_fixed.avi	0
23143	1389	903.7717	438.9226	0.6120757	0.402248	547.6522	4.005768	0	931.7046	489.6349	0.4624234	0.4394655	549.4948	4.683957	0	25	918	464						Frog_fixed.avi	0
23160	1390	902.6077	443.9811	0.6119155	0.4025508	547.5564	4.00551	0	929.1019	477.8448	0.4622118	0.4398625	549.5132	4.687049	0	25	916	461						Frog_fixed.avi	0
23177	1391	903.9499	436.5156	0.6117828	0.402959	547.5427	4.012553	0	931.5389	486.7964	0.4621281	0.4401388	549.5109	4.698184	0	25	918	462						Frog_fixed.avi	0
23193	1392	902.5862	442.559	0.611654	0.4032971	547.8298	4.019591	0	935.9622	479.7626	0.4620351	0.4405391	549.6132	4.698901	0	25	919	461						Frog_fixed.avi	0
23210	1393	904.1562	439.1075	0.6115523	0.4037377	547.8919	4.022542	0	929.1438	477.8832	0.4618459	0.440842	549.8138	4.711166	0	25	917	458						Frog_fixed.avi	0
23227	1394	903.919	443.2143	0.6113729	0.4040022	547.8687	4.02111	0	929.0054	482.0217	0.4616891	0.4410351	549.6401	4.698831	0	25	916	463						Frog_fixed.avi	0
23243	1395	902.2028	433.9904	0.6111888	0.4044681	548.0148	4.027101	0	934.7032	479.6674	0.4615996	0.4413804	549.6989	4.716083	0	25	918	457						Frog_fixed.avi	0
23260	1396	905.8389	442.7909	0.6110693	0.4047294	548.1854	4.031119	0	927.1825	480.7834	0.461414	0.4416587	550.1266	4.718397	0	25	917	462						Frog_fixed.avi	0
23277	1397	881.9913	435.4256	0.6110663	0.4049823	548.236	4.053019	0	910.2285	475.5952	0.4614132	0.4417824	550.1693	4.712453	0	25	896	456						Frog_fixed.avi	0
23293	1398	893.8299	423.3792	0.6109291	0.4052803	548.3394	4.039526	0	915.8486	469.9936	0.4613192	0.4420745	550.1922	4.725559	0	25	905	447						Frog_fixed.avi	0
23310	1399	883.3365	427.4632	0.6107697	0.4053797	548.3735	4.052938	0	915.5734	466.7534	0.4612537	0.4422438	550.1094	4.728072	0	25	899	447						Frog_fixed.avi	0
23327	1400	888.0432	433.6154	0.610698	0.4054422	548.4078	4.056878	0	908.9929	468.0775	0.4611422	0.442349	550.1615	4.736122	0	25	899	451						Frog_fixed.avi	0
23343	1401	887.9777	431.3177	0.6106167	0.4055829	548.6783	4.067333	0	910.8926	471.5048	0.4611094	0.442505	550.5029	4.736804	0	25	899	451						Frog_fixed.avi	0
23360	1402	891.8817	431.5714	0.610562	0.4057252	548.8411	4.075744	0	908.8821	470.0076	0.4610589	0.4426269	550.4978	4.740233	0	25	900	451						Frog_fixed.avi	0
23377	1403	886.7207	426.0302	0.6104998	0.4059363	549.1795	4.084704	0	911.4099	468.3443	0.4610383	0.4429126	550.879	4.727314	0	25	899	447						Frog_fixed.avi	0
23393	1404	890.0405	426.8823	0.6104735	0.4060932	549.299	4.091259	0	910.2768	468.097	0.4610332	0.4431041	551.0638	4.743649	0	25	900	447						Frog_fixed.avi	0
23410	1405	888.6718	436.091	0.6104333	0.4062073	549.4943	4.097054	0	911.9858	468.9019	0.4610322	0.44328	551.1711	4.741014	0	25	900	452						Frog_fixed.avi	0
23427	1406	890.5701	438.5109	0.6104093	0.4063075	549.5703	4.105281	0	913.9483	473.0072	0.4610452	0.4434363	551.2849	4.744275	0	25	902	456						Frog_fixed.avi	0
23443	1407	889.9264	436.5676	0.6103972	0.4065443	549.67	4.110071	0	914.4446	469.9088	0.4610838	0.4437759	551.5168	4.746466	0	25	902	453						Frog_fixed.avi	0
23460	1408	891.9708	425.1251	0.6103935	0.4068494	549.7955	4.10938	0	913.2065	465.9503	0.4611037	0.4439807	551.6321	4.749987	0	25	903	446						Frog_fixed.avi	0
23477	1409	891.0076	431.1544	0.6104006	0.4069779	549.9301	4.11572	0	913.0776	466.6391	0.4611445	0.4441158	551.7167	4.763407	0	25	902	449						Frog_fixed.avi	0
23493	1410	892.7214	434.294	0.6104292	0.4070536	549.9904	4.11799	0	909.0724	471.2783	0.4611945	0.4442523	551.7581	4.747967	0	25	901	453						Frog_fixed.avi	0
23510	1411	889.899	434.57	0.6105167	0.4071258	550.1701	4.130634	0	908.115	470.6835	0.4612965	0.4444022	552.033	4.758501	0	25	899	453						Frog_fixed.avi	0
23527	1412	891.1953	437.114	0.6106466	0.4071383	550.3135	4.130957	0	916.4742	468.3029	0.4614893	0.4444893	552.1326	4.742469	0	25	904	453						Frog_fixed.avi	0
23543	1413	891.907	431.7095	0.6107545	0.407205	550.4517	4.130284	0	912.8895	466.121	0.4616159	0.4446178	552.0252	4.75325	0	25	902	449						Frog_fixed.avi	0
23560	1414	885.9161	435.7727	0.6108349	0.4072583	550.5652	4.140493	0	905.9101	466.1798	0.4616942	0.4447365	552.1752	4.761052	0	25	896	451						Frog_fixed.avi	0
23577	1415	890.1649	433.7953	0.6110121	0.4074152	550.6253	4.14258	0	911.2557	463.3016	0.4618756	0.4448788	552.5385	4.774283	0	25	901	449						Frog_fixed.avi	0
23593	1416	891.4591	426.1914	0.611166	0.4076945	550.815	4.14326	0	912.7114	468.6271	0.4620166	0.445007	552.3532	4.759686	0	25	902	447						Frog_fixed.avi	0
23610	1417	888.1495	434.096	0.6112431	0.407814	550.8707	4.146235	0	910.4389	469.1277	0.4621416	0.4451981	552.3236	4.765351	0	25	899	452						Frog_fixed.avi	0
23627	1418	892.9957	430.6515	0.6113721	0.407981	550.9152	4.14225	0	910.9717	467.8616	0.4622778	0.4454235	552.6859	4.766955	0	25	902	449						Frog_fixed.avi	0
23643	1419	890.4925	433.5622	0.6114597	0.4080857	551.1512	4.144643	0	909.7754	468.9748	0.4623645	0.445543	552.9034	4.770872	0	25	900	451						Frog_fixed.avi	0
23660	1420	889.1953	438.9229	0.6115634	0.4081662	551.3854	4.159246	0	907.7515	467.111	0.4624643	0.4456667	552.7501	4.774388	0	25	898	453						Frog_fixed.avi	0
23677	1421	892.7335	429.1519	0.6116572	0.4083422	551.1882	4.15217	0	910.7054	467.9224	0.4625964	0.4457435	552.7736	4.77527	0	25	902	449						Frog_fixed.avi	0
23693	1422	890.5023	426.3266	0.6117322	0.4083971	551.1013	4.150051	0	913.7375	470.4872	0.4627147	0.4457721	552.9263	4.780619	0	25	902	448						Frog_fixed.avi	0
23710	1423	892.2343	431.3578	0.6118761	0.4084238	551.213	4.154658	0	912.0719	468.434	0.4628239	0.4457853	553.0779	4.783785	0	25	902	450						Frog_fixed.avi	0
23726	1424	894.8664	429.489	0.6120041	0.4084611	551.5205	4.157632	0	907.965	469.1204	0.4629085	0.4458015	553.0255	4.77052	0	25	901	449						Frog_fixed.avi	0
23743	1425	892.4503	431.9059	0.6120756	0.4084923	551.5804	4.154585	0	906.7289	469.9018	0.4630202	0.4458112	552.9316	4.777465	0	25	900	451						Frog_fixed.avi	0
23760	1426	892.5243	430.7179	0.6121743	0.4085424	551.3416	4.161147	0	912.8944	473.0768	0.4631576	0.4458323	553.0532	4.778408	0	25	903	452						Frog_fixed.avi	0
23776	1427	887.384	433.6084	0.6122435	0.4085561	551.2759	4.164722	0	914.244	472.4942	0.4632489	0.445826	553.2327	4.774915	0	25	901	453						Frog_fixed.avi	0
23793	1428	889.2491	431.0026	0.6123586	0.4086123	551.4533	4.166001	0	910.2367	473.1145	0.4633061	0.4458085	553.192	4.766772	0	25	900	452						Frog_fixed.avi	0
23810	1429	890.2798	434.8351	0.612465	0.4086538	551.538	4.171616	0	905.3221	476.0056	0.4633581	0.4458099	553.1057	4.762938	0	25	898	455						Frog_fixed.avi	0
23826	1430	888.5322	437.0034	0.6125284	0.4086995	551.5485	4.164394	0	901.596	477.3787	0.4634033	0.4458282	553.0496	4.770681	0	25	895	457						Frog_fixed.avi	0
23843	1431	885.5972	443.3901	0.612592	0.4087186	551.5104	4.170022	0	900.1606	478.3187	0.4634896	0.4458364	552.9111	4.763156	0	25	893	461						Frog_fixed.avi	0
23860	1432	885.0417	441.7733	0.6126854	0.4087558	551.2541	4.162161	0	904.3099	479.33	0.4635808	0.4458636	552.9112	4.766731	0	25	895	461						Frog_fixed.avi	0
23876	1433	883.1068	443.1165	0.6127439	0.4087648	551.1511	4.159162	0	905.0977	481.606	0.4636485	0.4458632	552.8762	4.786293	0	25	894	462						Frog_fixed.avi	0
23893	1434	888.1074	441.7992	0.6128128	0.4087859	551.1694	4.159564	0	905.3588	478.0912	0.4636656	0.4458884	552.8364	4.771786	0	25	897	460						Frog_fixed.avi	0
23910	1435	887.4462	442.3822	0.612806	0.4087791	551.1302	4.165653	0	906.8964	483.2371	0.4636564	0.4458749	552.7858	4.770956	0	25	897	463						Frog_fixed.avi	0
23926	1436	886.8138	442.7225	0.6127523	0.4087512	550.9646	4.167736	0	901.0431	479.8446	0.4635745	0.4458609	552.5936	4.767206	0	25	894	461						Frog_fixed.avi	0
23943	1437	885.7308	439.7659	0.6127001	0.4087516	551.0117	4.174028	0	900.4772	480.691	0.4635079	0.4458635	552.5853	4.773865	0	25	893	460						Frog_fixed.avi	0
23960	1438	887.7019	439.1861	0.6126458	0.4087688	550.9822	4.177375	0	904.9231	480.1154	0.4634418	0.4458858	552.6425	4.777195	0	25	896	460						Frog_fixed.avi	0
23976	1439	887.0874	442.5101	0.6126001	0.4087994	550.9806	4.170296	0	905.2253	478.4153	0.4633489	0.4459164	552.7408	4.778651	0	25	896	460						Frog_fixed.avi	0
23993	1440	888.1321	442.2601	0.6125263	0.4087915	550.8371	4.171757	0	902.0576	480.601	0.4632448	0.4459354	552.507	4.783139	0	25	895	461						Frog_fixed.avi	0
24010	1441	883.4485	441.9344	0.612422	0.4087219	550.8066	4.191033	0	900.3368	477.975	0.4631286	0.4459077	552.2103	4.791467	0	25	892	460						Frog_fixed.avi	0
24026	1442	883.9983	438.1951	0.6123071	0.4086187	550.5392	4.191039	0	907.92	476.2702	0.463033	0.4458409	552.1782	4.787306	0	25	896	457						Frog_fixed.avi	0
24043	1443	888.0084	436.5084	0.612202	0.4084361	550.5358	4.19055	0	904.0045	475.4221	0.46283	0.4457578	552.072	4.78459	0	25	896	456						Frog_fixed.avi	0
24060	1444	864.9165	450.6971	0.6121132	0.4082668	550.3566	4.181108	0	874.4127	480.7211	0.4626912	0.4456925	551.9944	4.776448	0	26	870	466						Frog_fixed.avi	0
24076	1445	860.9547	463.1829	0.6118838	0.4081716	550.201	4.195765	0	877.235	490.3526	0.4625879	0.4456625	551.806	4.796366	0	26	869	477						Frog_fixed.avi	0
24093	1446	854.8235	461.7848	0.6116844	0.4080624	550.2552	4.191329	0	872.0146	488.2756	0.4622906	0.4456528	551.5831	4.785208	0	26	863	475						Frog_fixed.avi	0
24110	1447	852.9752	464.7125	0.611432	0.4079316	550.012	4.193559	0	872.5918	490.1395	0.4620546	0.4456361	551.5912	4.785163	0	26	863	477						Frog_fixed.avi	0
24126	1448	854.7193	462.0289	0.6112018	0.4079197	550.0602	4.200082	0	873.8373	490.1756	0.4617805	0.4456749	551.4071	4.778617	0	26	864	476						Frog_fixed.avi	0
24143	1449	850.9177	464.688	0.6109475	0.4078517	549.809	4.195671	0	869.6009	495.0339	0.4615048	0.4457062	551.3348	4.777875	0	26	860	480						Frog_fixed.avi	0
24160	1450	852.9713	461.6898	0.6106973	0.4078664	549.8201	4.198892	0	872.4484	497.4456	0.4612546	0.4457776	551.258	4.777889	0	26	863	480						Frog_fixed.avi	0
24176	1451	855.0439	461.6415	0.6104587	0.4078352	549.541	4.190012	0	864.7751	502.1871	0.4609361	0.4458602	551.0614	4.775411	0	26	860	482						Frog_fixed.avi	0
24193	1452	847.4267	462.1241	0.6101626	0.4078739	549.5477	4.199178	0	873.3969	504.0161	0.4607223	0.4459367	551.1609	4.783467	0	26	860	483						Frog_fixed.avi	0
24210	1453	856.2104	464.6723	0.6099641	0.4078971	549.348	4.190739	0	869.9663	495.0598	0.4604264	0.4461968	550.894	4.78907	0	26	863	480						Frog_fixed.avi	0
24226	1454	853.4451	466.9052	0.6097515	0.4079574	549.2083	4.189386	0	872.7386	489.9977	0.4602334	0.4464102	550.7766	4.791391	0	26	863	478						Frog_fixed.avi	0
24243	1455	847.2338	468.9506	0.6095742	0.4080392	549.2012	4.195395	0	866.6031	496.6908	0.4600108	0.4465104	550.7347	4.780274	0	26	857	483						Frog_fixed.avi	0
24259	1456	852.8948	466.9734	0.6095119	0.4081022	549.1364	4.200242	0	868.6022	499.7154	0.459931	0.4465576	550.606	4.78026	0	26	861	483						Frog_fixed.avi	0
24276	1457	854.1028	471.6553	0.6094664	0.4081505	549.0305	4.199151	0	872.1222	502.635	0.4598745	0.4465764	550.5796	4.768639	0	26	863	487						Frog_fixed.avi	0
24293	1458	855.5673	469.3422	0.6094456	0.4081807	548.9879	4.199333	0	867.994	500.8691	0.4598068	0.4466102	550.3678	4.772658	0	26	862	485						Frog_fixed.avi	0
24309	1459	851.4033	469.3105	0.6094084	0.4081979	548.8036	4.191878	0	868.2971	497.7778	0.4597729	0.4466284	550.2255	4.788511	0	26	860	484						Frog_fixed.avi	0
24326	1460	850.9755	473.4255	0.6093914	0.4081808	548.7342	4.184258	0	869.6049	501.9989	0.4597473	0.4466232	550.1298	4.771194	0	26	860	488						Frog_fixed.avi	0
24343	1461	852.0359	469.8434	0.6093839	0.4081347	548.6367	4.190998	0	862.9837	502.9688	0.4597109	0.4466123	549.9337	4.767549	0	26	858	486						Frog_fixed.avi	0
24359	1462	850.8606	471.5025	0.6093777	0.4080747	548.5581	4.19602	0	864.5818	504.0717	0.4597186	0.4465956	549.862	4.767794	0	26	858	488						Frog_fixed.avi	0
24376	1463	851.2506	468.5587	0.6093901	0.4080227	548.5341	4.195273	0	865.7402	500.8916	0.4597268	0.4465806	549.778	4.778478	0	26	858	485						Frog_fixed.avi	0
24393	1464	850.8287	473.3788	0.6094241	0.4079542	548.4522	4.194995	0	866.5958	500.9636	0.4597616	0.4465808	549.8462	4.783025	0	26	859	487						Frog_fixed.avi	0
24409	1465	850.0658	467.4567	0.6094669	0.4079294	548.4518	4.183799	0	865.2455	503.2655	0.4598058	0.4465808	549.795	4.771308	0	26	858	485						Frog_fixed.avi	0
24426	1466	855.0813	469.653	0.609584	0.4079152	548.2925	4.179182	0	865.8983	504.311	0.4598698	0.4465753	549.8184	4.766837	0	26	860	487						Frog_fixed.avi	0
24443	1467	852.6715	470.8169	0.6096734	0.4079139	548.1285	4.183873	0	864.5797	502.4356	0.4599821	0.4465671	549.7499	4.776601	0	26	859	487						Frog_fixed.avi	0
24459	1468	845.9856	473.4488	0.6097837	0.4079159	548.1138	4.182905	0	867.1683	498.2306	0.4601304	0.4465426	549.6766	4.774817	0	26	857	486						Frog_fixed.avi	0
24476	1469	834.6224	474.3997	0.6101471	0.4078995	547.9579	4.168945	0	844.2788	504.1588	0.460373	0.4465364	549.6921	4.782155	0	26	839	489						Frog_fixed.avi	0
24493	1470	837.5726	474.5802	0.6103588	0.407878	547.737	4.173204	0	855.5945	502.7779	0.4606304	0.4465279	549.5432	4.773411	0	26	847	489						Frog_fixed.avi	0
24509	1471	835.9936	475.7156	0.6106653	0.4078916	547.8955	4.154409	0	845.6073	506.5229	0.460853	0.4465224	549.6041	4.766816	0	26	841	491						Frog_fixed.avi	0
24526	1472	839.405	473.2917	0.6109966	0.4079234	547.9056	4.145949	0	852.1521	510.6829	0.461173	0.4465015	549.4635	4.755033	0	26	846	492						Frog_fixed.avi	0
24543	1473	838.4775	474.2426	0.6112897	0.4080372	547.7471	4.147324	0	848.8529	507.3658	0.4614941	0.4465756	549.4593	4.753371	0	26	844	491						Frog_fixed.avi	0
24559	1474	839.4555	472.0878	0.6116603	0.4081842	547.9082	4.138144	0	845.9658	510.8855	0.4617902	0.4466042	549.4808	4.756529	0	26	843	491						Frog_fixed.avi	0
24576	1475	838.9446	471.4447	0.612042	0.408421	548.0352	4.128847	0	849.3499	510.1342	0.4621345	0.4466673	549.4711	4.751585	0	26	844	491						Frog_fixed.avi	0
24593	1476	836.5184	467.4334	0.6123016	0.408604	547.7704	4.132859	0	850.9415	515.0461	0.4624484	0.4466966	549.4548	4.752977	0	26	844	491						Frog_fixed.avi	0
24609	1477	839.9872	470.7832	0.6126279	0.4087038	547.9584	4.1257	0	847.4521	507.2425	0.4626914	0.4468603	549.4478	4.740055	0	26	844	489						Frog_fixed.avi	0
24626	1478	841.6619	474.1211	0.6129518	0.408801	548.0635	4.115079	0	855.4938	513.4247	0.4630544	0.4469038	549.6015	4.734555	0	26	849	494						Frog_fixed.avi	0
24643	1479	836.8831	474.7339	0.6132175	0.4089532	548.0419	4.125435	0	848.8259	504.9368	0.4632964	0.4470285	549.7868	4.739949	0	26	843	490						Frog_fixed.avi	0
24659	1480	840.3904	469.2473	0.6135999	0.4092011	548.0636	4.122409	0	851.9046	505.3679	0.4636538	0.4471517	549.5178	4.739886	0	26	846	487						Frog_fixed.avi	0
24676	1481	843.886	465.9595	0.6139766	0.4094182	548.2897	4.125711	0	852.4167	504.365	0.4640501	0.4473011	549.6971	4.727	0	26	848	485						Frog_fixed.avi	0
24693	1482	845.9861	471.264	0.6143186	0.4095691	548.3914	4.132716	0	856.0129	505.2499	0.4644239	0.4474038	549.8939	4.734051	0	26	851	488						Frog_fixed.avi	0
24709	1483	840.7288	472.9186	0.6146645	0.4098347	548.1816	4.128491	0	853.6404	512.889	0.4647864	0.4474954	549.9756	4.736938	0	26	847	493						Frog_fixed.avi	0
24726	1484	841.197	466.3749	0.6150534	0.4101859	548.3474	4.136062	0	854.438	510.5544	0.4651754	0.4475956	549.9011	4.727574	0	26	848	488						Frog_fixed.avi	0
24742	1485	849.0912	467.1014	0.6154349	0.4103539	548.5538	4.122653	0	856.2397	505.8986	0.4655162	0.4477612	550.0002	4.737798	0	26	853	486						Frog_fixed.avi	0
24759	1486	846.193	468.1472	0.6157421	0.4106035	548.6826	4.132962	0	858.5696	503.7711	0.4658435	0.4478625	550.3765	4.726514	0	26	852	486						Frog_fixed.avi	0
24776	1487	845.3998	459.7804	0.6160035	0.4110005	548.7112	4.125254	0	860.0931	503.1959	0.466165	0.4480106	550.2263	4.732128	0	26	853	481						Frog_fixed.avi	0
24792	1488	850.9387	457.7442	0.6163233	0.4112569	549.0422	4.131273	0	859.2099	500.493	0.4663946	0.448151	550.475	4.727826	0	26	855	479						Frog_fixed.avi	0
24809	1489	848.6215	460.8312	0.616531	0.4116361	548.9691	4.140778	0	867.9281	508.5224	0.4667165	0.448282	550.653	4.724297	0	26	858	485						Frog_fixed.avi	0
24826	1490	854.2273	460.3679	0.6168116	0.4119251	549.2615	4.139231	0	859.0906	505.2964	0.466898	0.4485699	550.6584	4.732922	0	26	857	483						Frog_fixed.avi	0
24842	1491	896.9819	470.4734	0.6167891	0.4123599	549.3271	4.134648	0	909.0328	518.2922	0.4668853	0.4489582	550.7754	4.739713	0	27	903	494						Frog_fixed.avi	0
24859	1492	914.5648	473.0089	0.6167156	0.4127055	549.6199	4.156013	0	920.0454	521.9169	0.4669448	0.4490999	551.0757	4.735852	0	27	917	497						Frog_fixed.avi	0
24876	1493	918.1565	476.8456	0.6167956	0.4128034	549.6725	4.146467	0	931.9288	523.3533	0.4670846	0.4492404	551.4037	4.740218	0	27	925	500						Frog_fixed.avi	0
24892	1494	920.9673	479.9197	0.6168506	0.4129481	549.6751	4.143963	0	933.3394	522.5522	0.4671772	0.4493472	551.3531	4.745334	0	27	927	501						Frog_fixed.avi	0
24909	1495	917.1953	480.7177	0.6169046	0.4130712	549.7198	4.147366	0	930.3454	521.3145	0.4672458	0.4494409	551.3809	4.734	0	27	924	501						Frog_fixed.avi	0
24926	1496	921.7848	472.9375	0.6170194	0.4133148	550.1073	4.162584	0	929.3481	524.3512	0.4673731	0.4495976	551.561	4.742393	0	27	926	499						Frog_fixed.avi	0
24942	1497	922.9139	471.3829	0.6171015	0.4134459	550.4194	4.161483	0	936.2657	520.9987	0.4674729	0.4496921	551.8339	4.749062	0	27	930	496						Frog_fixed.avi	0
24959	1498	919.9118	477.8432	0.6171412	0.4135317	550.5515	4.167019	0	930.9725	522.8951	0.467526	0.4498027	551.9324	4.761864	0	27	925	500						Frog_fixed.avi	0
24976	1499	920.3333	480.6412	0.6171503	0.4136481	550.6234	4.165503	0	929.0374	523.5985	0.4675403	0.4499189	552.0621	4.75507	0	27	925	502						Frog_fixed.avi	0
24992	1500	921.3215	482.0723	0.6171215	0.4138188	550.6826	4.163626	0	935.7999	521.4127	0.4675308	0.4500778	552.1743	4.750132	0	27	929	502						Frog_fixed.avi	0
25009	1501	924.5659	475.2402	0.6170606	0.4141189	550.9673	4.157493	0	937.4407	524.3127	0.4674757	0.4502064	552.3577	4.751006	0	27	931	500						Frog_fixed.avi	0
25026	1502	925.7816	472.8281	0.6169674	0.4143525	551.1597	4.170894	0	938.2816	520.2365	0.4673928	0.4504363	552.6137	4.755753	0	27	932	497						Frog_fixed.avi	0
25042	1503	923.2068	480.2438	0.6168622	0.4145545	551.3524	4.156652	0	934.702	520.4686	0.4673076	0.4506079	552.938	4.763995	0	27	929	500						Frog_fixed.avi	0
25059	1504	927.4149	471.8517	0.6167942	0.4149107	551.4257	4.167702	0	939.3441	519.9016	0.4672811	0.4508597	553.0352	4.762867	0	27	933	496						Frog_fixed.avi	0
25076	1505	923.8858	474.7453	0.6167235	0.415179	551.6251	4.165897	0	940.1111	520.8474	0.4672529	0.4511359	553.1741	4.758758	0	27	932	498						Frog_fixed.avi	0
25092	1506	923.9623	482.6039	0.6166674	0.4153242	551.7648	4.143945	0	941.5756	519.7538	0.4672333	0.4513733	553.2542	4.764189	0	27	933	501						Frog_fixed.avi	0
25109	1507	917.355	473.5284	0.6165385	0.4156712	551.9248	4.15202	0	940.2253	524.3455	0.4671881	0.451549	553.4883	4.761182	0	27	929	499						Frog_fixed.avi	0
25126	1508	925.2569	473.3721	0.6164713	0.4159088	552.0325	4.141879	0	941.5997	523.5508	0.4670978	0.451855	553.6951	4.76098	0	27	933	498						Frog_fixed.avi	0
25142	1509	924.3228	477.9754	0.6163244	0.4160473	552.202	4.138446	0	936.9312	522.8699	0.4669321	0.4521005	553.8678	4.763285	0	27	931	500						Frog_fixed.avi	0
25159	1510	922.9226	486.3517	0.61612	0.4161873	552.3695	4.148463	0	937.3367	523.5994	0.4667769	0.4522747	553.6647	4.756484	0	27	930	505						Frog_fixed.avi	0
25176	1511	924.6536	480.3509	0.6159208	0.4163607	552.3539	4.138679	0	941.1889	523.9744	0.4666348	0.4524916	553.968	4.747128	0	27	933	502						Frog_fixed.avi	0
25192	1512	924.223	475.1195	0.6157142	0.4164611	552.6432	4.141328	0	941.5913	520.5897	0.4664648	0.4527363	554.1993	4.744419	0	27	933	498						Frog_fixed.avi	0
25209	1513	921.9705	477.8325	0.6154841	0.4165285	552.392	4.141355	0	939.772	524.1754	0.4662904	0.452861	554.075	4.741282	0	27	931	501						Frog_fixed.avi	0
25225	1514	926.9023	472.5919	0.6153529	0.4165453	552.6403	4.134973	0	938.8266	521.1465	0.4661246	0.4529269	554.2094	4.73738	0	27	933	497						Frog_fixed.avi	0
25242	1515	928.366	477.0831	0.615185	0.4164785	552.7096	4.136668	0	939.7736	521.6248	0.4660061	0.4529217	554.3975	4.732948	0	27	934	499						Frog_fixed.avi	0
25259	1516	924.8757	485.4084	0.6150045	0.4163397	552.545	4.124291	0	941.6593	520.7969	0.465922	0.4529107	554.3186	4.733145	0	27	933	503						Frog_fixed.avi	0
25275	1517	926.3172	481.6678	0.6148926	0.4163279	552.702	4.134177	0	938.3729	524.559	0.4658077	0.4528671	554.4674	4.726995	0	27	932	503						Frog_fixed.avi	0
25292	1518	926.8378	485.8919	0.6148067	0.4162143	552.9575	4.135619	0	935.8643	523.4906	0.4657001	0.4528122	554.5759	4.718719	0	27	931	505						Frog_fixed.avi	0
25309	1519	931.326	484.2334	0.6147484	0.4161854	552.9657	4.138152	0	933.3239	523.1674	0.4655952	0.4527641	554.62	4.716963	0	27	932	504						Frog_fixed.avi	0
25325	1520	928.2634	483.1018	0.6146743	0.4161968	552.9861	4.145408	0	935.4301	521.9086	0.4655714	0.4527506	554.6436	4.718859	0	27	932	503						Frog_fixed.avi	0
25342	1521	933.8489	486.4752	0.61463	0.4162844	553.0468	4.143649	0	938.1101	524.4327	0.46556	0.4527585	554.6425	4.708325	0	27	936	505						Frog_fixed.avi	0
25359	1522	932.3591	478.8543	0.6145856	0.4165338	553.1277	4.142453	0	937.4215	521.8532	0.4655355	0.4528332	554.679	4.714354	0	27	935	500						Frog_fixed.avi	0
25375	1523	931.8503	477.9429	0.6145425	0.4167634	553.1674	4.154311	0	939.7573	520.6213	0.4655197	0.4529394	554.7554	4.71779	0	27	936	499						Frog_fixed.avi	0
25392	1524	927.0435	488.4233	0.6144676	0.4168572	553.3517	4.146042	0	937.613	525.3676	0.4654736	0.4530623	554.8438	4.709523	0	27	932	507						Frog_fixed.avi	0
25409	1525	927.3016	485.122	0.6143785	0.4169894	553.283	4.148928	0	938.5768	523.5833	0.4654136	0.453201	555.0363	4.722435	0	27	933	504						Frog_fixed.avi	0
25425	1526	931.5114	483.3446	0.6143107	0.4171168	553.3083	4.1552	0	939.3055	527.4692	0.4653384	0.4532535	555.1498	4.718407	0	27	935	505						Frog_fixed.avi	0
25442	1527	935.4258	484.857	0.6141949	0.4171226	553.5951	4.156276	0	936.4882	525.2916	0.465163	0.453341	555.1985	4.730033	0	27	936	505						Frog_fixed.avi	0
25459	1528	931.5179	479.465	0.6139908	0.4173011	553.716	4.172897	0	934.0237	524.1835	0.4650129	0.4534121	555.0124	4.715697	0	27	933	502						Frog_fixed.avi	0
25475	1529	933.3168	475.1567	0.6138272	0.4174894	553.4923	4.171427	0	935.479	522.264	0.4648638	0.4535983	555.312	4.739256	0	27	934	499						Frog_fixed.avi	0
25492	1530	935.4443	482.0068	0.6137019	0.4176172	553.7662	4.179904	0	936.4763	523.6854	0.4647131	0.4537905	555.4515	4.740702	0	27	936	503						Frog_fixed.avi	0
25509	1531	934.0933	485.469	0.6135363	0.4178367	553.9544	4.189253	0	933.9301	522.7999	0.4645843	0.4540787	555.39	4.734673	0	27	934	504						Frog_fixed.avi	0
25525	1532	932.0446	475.6208	0.6133487	0.4182411	553.8281	4.169405	0	932.9707	522.3953	0.464431	0.4543901	555.4501	4.754426	0	27	933	499						Frog_fixed.avi	0
25542	1533	934.1887	481.8416	0.6132353	0.4184362	554.012	4.187962	0	937.9258	523.7242	0.4642996	0.4546727	555.7103	4.75928	0	27	936	503						Frog_fixed.avi	0
25559	1534	899.3558	451.8607	0.6132053	0.418417	554.2501	4.207128	0	908.0063	493.0169	0.4643361	0.4546296	555.7953	4.762626	0	28	904	472						Frog_fixed.avi	0
25575	1535	912.1212	433.9511	0.6131115	0.4184512	554.4209	4.197701	0	911.8214	473.8351	0.4643452	0.4546694	555.8588	4.772986	0	28	912	454						Frog_fixed.avi	0
25592	1536	908.7356	438.2571	0.6130655	0.4186522	554.5948	4.208344	0	912.7084	473.8784	0.4642867	0.4549161	555.9954	4.785614	0	28	911	456						Frog_fixed.avi	0
25609	1537	912.835	426.9047	0.6130538	0.4189511	554.7323	4.216696	0	914.7061	469.2771	0.4642804	0.4550917	556.0451	4.795568	0	28	914	448						Frog_fixed.avi	0
25625	1538	908.3842	433.2527	0.6130557	0.4191705	554.8395	4.207322	0	916.5057	471.3564	0.464281	0.4552744	556.0805	4.807629	0	28	912	452						Frog_fixed.avi	0
25642	1539	907.054	437.0726	0.6130764	0.4193535	554.8947	4.218975	0	913.3141	471.5064	0.4643066	0.4554306	556.1578	4.805303	0	28	910	454						Frog_fixed.avi	0
25659	1540	908.4842	430.1068	0.613078	0.4197091	555.0087	4.218853	0	912.062	473.8381	0.4643047	0.4555467	556.3489	4.80835	0	28	910	452						Frog_fixed.avi	0
25675	1541	910.1545	427.9341	0.6130385	0.4198765	555.1592	4.217298	0	911.5925	478.5843	0.4642679	0.4556152	556.5024	4.81663	0	28	911	453						Frog_fixed.avi	0
25692	1542	908.3514	432.0065	0.6129593	0.4199106	555.4572	4.221278	0	910.7523	477.9005	0.4642006	0.4557327	556.6604	4.812233	0	28	910	455						Frog_fixed.avi	0
25709	1543	909.1931	429.4935	0.6128515	0.4199382	555.5494	4.229077	0	909.9297	477.6387	0.4640931	0.4558053	557.0379	4.829878	0	28	910	454						Frog_fixed.avi	0
25725	1544	910.7439	426.4658	0.6127085	0.4199264	555.6407	4.220518	0	913.1166	470.9373	0.4640435	0.4559095	557.2105	4.837263	0	28	912	449						Frog_fixed.avi	0
25742	1545	901.0612	432.0827	0.6125531	0.4198544	555.7495	4.216157	0	916.0413	472.3156	0.4640144	0.4559774	557.2382	4.847123	0	28	909	452						Frog_fixed.avi	0
25758	1546	902.9471	430.9941	0.6125065	0.4197872	555.8273	4.228312	0	916.6213	470.4685	0.4639801	0.4560473	557.389	4.848196	0	28	910	451						Frog_fixed.avi	0
25775	1547	905.8279	434.993	0.6124858	0.4196962	555.9128	4.22699	0	918.167	467.8546	0.4639876	0.4561246	557.4624	4.847382	0	28	912	451						Frog_fixed.avi	0
25792	1548	903.6375	433.1403	0.6124718	0.4196441	555.9635	4.227119	0	914.4086	468.4938	0.463985	0.456211	557.5403	4.854144	0	28	909	451						Frog_fixed.avi	0
25808	1549	905.6711	432.5135	0.6124516	0.4196175	556.1245	4.218052	0	912.7184	470.8542	0.464006	0.4563029	557.681	4.840991	0	28	909	452						Frog_fixed.avi	0
25825	1550	907.2629	434.098	0.6124322	0.4196033	556.2386	4.229745	0	909.3622	476.4471	0.4640027	0.4563816	557.7961	4.842981	0	28	908	455						Frog_fixed.avi	0
25842	1551	905.4174	435.1378	0.6124216	0.4195838	556.3502	4.224496	0	912.1533	481.3642	0.4640357	0.4564597	558.0078	4.847778	0	28	909	458						Frog_fixed.avi	0
25858	1552	905.3586	435.948	0.6124126	0.4196077	556.4442	4.212034	0	917.093	476.0399	0.4640802	0.4566092	558.0751	4.85864	0	28	911	456						Frog_fixed.avi	0
25875	1553	901.8226	458.0632	0.6124413	0.4196791	556.4578	4.211875	0	913.8218	497.4239	0.464171	0.4564765	558.0736	4.850686	0	28	908	478						Frog_fixed.avi	0
25892	1554	905.9717	459.576	0.6125846	0.4194933	556.6136	4.222505	0	911.915	487.0945	0.464232	0.4567171	558.0755	4.851019	0	28	909	473						Frog_fixed.avi	0
25908	1555	902.3173	461.2821	0.6126844	0.419394	556.6718	4.229883	0	904.6711	490.2429	0.4642929	0.456591	558.3127	4.852221	0	28	903	476						Frog_fixed.avi	0
25925	1556	903.6569	456.1449	0.6127932	0.4192086	556.7654	4.220589	0	905.1324	497.0056	0.4644218	0.4563661	558.1257	4.852678	0	28	904	477						Frog_fixed.avi	0
25942	1557	902.2321	455.9071	0.6128891	0.4189204	556.5496	4.226636	0	911.6503	488.7589	0.4645686	0.4561267	558.2274	4.843379	0	28	907	472						Frog_fixed.avi	0
25958	1558	906.5403	452.335	0.6130442	0.4184197	556.6556	4.220591	0	913.6956	494.4465	0.4646917	0.4555781	558.3262	4.849597	0	28	910	473						Frog_fixed.avi	0
25975	1559	905.9832	459.402	0.6131698	0.417792	556.6444	4.223599	0	907.9756	487.9979	0.4647624	0.4550529	558.3234	4.853052	0	28	907	474						Frog_fixed.avi	0
25992	1560	904.7617	455.9738	0.6132578	0.417079	556.7317	4.225694	0	906.7669	490.5065	0.4648449	0.4543824	558.1135	4.858697	0	28	906	473						Frog_fixed.avi	0
26008	1561	904.1536	454.4093	0.613352	0.4163868	556.4423	4.235267	0	905.4564	487.1622	0.4649284	0.4536953	557.933	4.84846	0	28	905	471						Frog_fixed.avi	0
26025	1562	904.583	458.1966	0.613443	0.4154992	556.1811	4.226018	0	912.8506	484.3127	0.4650542	0.452982	557.7767	4.85787	0	28	909	471						Frog_fixed.avi	0
26042	1563	907.6106	456.8773	0.6135908	0.4147176	556.2398	4.225833	0	911.0986	486.6148	0.4651184	0.4521907	557.8204	4.852633	0	28	909	472						Frog_fixed.avi	0
26058	1564	907.3449	459.4777	0.6137173	0.4139477	556.419	4.240834	0	912.395	485.4582	0.4652	0.4514155	557.7529	4.853854	0	28	910	472						Frog_fixed.avi	0
26075	1565	908.5916	451.1757	0.6138391	0.4132864	556.1254	4.239875	0	918.4036	487.8591	0.4653172	0.4506498	557.5911	4.862692	0	28	913	470						Frog_fixed.avi	0
26092	1566	906.1228	449.358	0.613931	0.4126022	555.8155	4.240658	0	918.1499	489.8696	0.4653985	0.4498903	557.4844	4.867154	0	28	912	470						Frog_fixed.avi	0
26108	1567	901.1786	455.8673	0.6140313	0.411944	555.6791	4.246759	0	921.2637	487.3657	0.4654736	0.449284	557.2894	4.868603	0	28	911	472						Frog_fixed.avi	0
26125	1568	906.8683	458.2263	0.6142168	0.4115205	555.539	4.260944	0	913.9965	482.4216	0.4655291	0.4488938	557.1371	4.868467	0	28	910	470						Frog_fixed.avi	0
26142	1569	909.8276	455.8315	0.6143917	0.4114136	555.478	4.251377	0	909.0549	486.5844	0.465655	0.4484666	557.1143	4.890984	0	28	909	471						Frog_fixed.avi	0
26158	1570	908.2266	454.0413	0.6145241	0.411661	555.1241	4.249239	0	915.89	479.4414	0.465739	0.4487655	557.1165	4.884081	0	28	912	467						Frog_fixed.avi	0
26175	1571	906.5604	458.7905	0.6146616	0.4119458	554.8149	4.260232	0	916.9812	485.122	0.4658752	0.4489287	556.4908	4.87163	0	28	912	472						Frog_fixed.avi	0
26192	1572	907.973	462.476	0.6148539	0.412277	554.9048	4.267879	0	922.8364	489.0957	0.4659938	0.4491116	556.53	4.884497	0	28	915	476						Frog_fixed.avi	0
26208	1573	912.3688	454.6343	0.6150729	0.4126531	554.7015	4.257303	0	924.9642	488.8112	0.4660943	0.4493634	556.3293	4.885955	0	28	919	472						Frog_fixed.avi	0
26225	1574	915.8331	459.4923	0.6154115	0.4124097	554.8751	4.275648	0	961.8122	493.4669	0.4659387	0.449351	556.4288	4.734591	0	28	939	476						Frog_fixed.avi	0
26242	1575	-1280	-1024	-1	-1	-1	-1	4	-1280	-1024	-1	-1	-1	-1	4		0	0						Frog_fixed.avi	0
26258	1576	-1280	-1024	-1	-1	-1	-1	4	-1280	-1024	-1	-1	-1	-1	4		0	0						Frog_fixed.avi	0
26275	1577	-1280	-1024	-1	-1	-1	-1	4	-1280	-1024	-1	-1	-1	-1	4		0	0						Frog_fixed.avi	0
26292	1578	-1280	-1024	-1	-1	-1	-1	4	-1280	-1024	-1	-1	-1	-1	4		0	0						Frog_fixed.avi	0
26308	1579	-1280	-1024	-1	-1	-1	-1	4	-1280	-1024	-1	-1	-1	-1	4		0	0						Frog_fixed.avi	0
26325	1580	-1280	-1024	-1	-1	-1	-1	4	-1280	-1024	-1	-1	-1	-1	4		0	0						Frog_fixed.avi	0
26341	1581	-1280	-1024	-1	-1	-1	-1	4	-1280	-1024	-1	-1	-1	-1	4		0	0						Frog_fixed.avi	0
26358	1582	-1280	-1024	-1	-1	-1	-1	4	-1280	-1024	-1	-1	-1	-1	4		0	0						Frog_fixed.avi	0
26375	1583	-1280	-1024	-1	-1	-1	-1	4	-1280	-1024	-1	-1	-1	-1	4		0	0						Frog_fixed.avi	0
26391	1584	-1280	-1024	-1	-1	-1	-1	4	-1280	-1024	-1	-1	-1	-1	4		0	0						Frog_fixed.avi	0
26408	1585	917.923	437.8435	0.6159844	0.4088609	553.5814	4.252268	0	923.0316	466.1099	0.466129	0.4460768	556.4309	4.869425	0	29	920	452						Frog_fixed.avi	0
26425	1586	-1280	-1024	-1	-1	-1	-1	4	-1280	-1024	-1	-1	-1	-1	4	29	0	0						Frog_fixed.avi	0
26441	1587	-1280	-1024	-1	-1	-1	-1	4	-1280	-1024	-1	-1	-1	-1	4	29	0	0						Frog_fixed.avi	0
26458	1588	-1280	-1024	-1	-1	-1	-1	4	-1280	-1024	-1	-1	-1	-1	4	29	0	0						Frog_fixed.avi	0
26475	1589	927.7255	431.9537	0.6162705	0.4088007	553.0429	4.261115	0	917.6707	463.8961	0.4667268	0.4456486	554.3705	4.866426	0	29	923	448						Frog_fixed.avi	0
26491	1590	923.1387	429.4553	0.6163375	0.408918	552.903	4.257488	0	921.7427	464.7836	0.4668919	0.4456797	554.2786	4.855536	0	29	922	447						Frog_fixed.avi	0
26508	1591	919.3994	436.6957	0.6164199	0.4090313	552.5464	4.242831	0	922.3821	466.5149	0.4669767	0.4457132	554.2745	4.862738	0	29	921	452						Frog_fixed.avi	0
26525	1592	922.4185	431.146	0.6165106	0.4092955	552.3168	4.261614	0	920.9012	466.872	0.4670334	0.4457418	554.2181	4.862974	0	29	922	449						Frog_fixed.avi	0
26541	1593	921.5164	428.4356	0.6165482	0.4094387	552.258	4.257474	0	921.5979	471.203	0.4670789	0.4457653	554.0573	4.852576	0	29	922	450						Frog_fixed.avi	0
26558	1594	921.2635	434.6399	0.6165765	0.4094937	552.1894	4.260663	0	919.8712	471.7177	0.467104	0.4457785	553.9222	4.857526	0	29	921	453						Frog_fixed.avi	0
26575	1595	922.6348	433.4454	0.6165708	0.4095257	552.0962	4.250735	0	925.855	472.7135	0.4671371	0.4457652	553.705	4.85078	0	29	924	453						Frog_fixed.avi	0
26591	1596	921.8396	428.421	0.6165132	0.4095044	552.0398	4.260056	0	922.1722	469.2999	0.4670501	0.4457437	553.791	4.862473	0	29	922	449						Frog_fixed.avi	0
26608	1597	926.1101	434.8775	0.616444	0.409421	551.9406	4.267109	0	918.3752	471.1035	0.4669217	0.4456933	553.6301	4.859382	0	29	922	453						Frog_fixed.avi	0
26625	1598	923.9924	431.4438	0.616324	0.4093494	552.0423	4.264847	0	919.8725	470.2088	0.4668085	0.4456058	553.3837	4.854038	0	29	922	451						Frog_fixed.avi	0
26641	1599	921.1129	428.5071	0.6161121	0.4092954	551.8732	4.264173	0	924.1025	470.1606	0.4667227	0.4455593	553.3137	4.853964	0	29	923	449						Frog_fixed.avi	0
26658	1600	924.0861	429.4638	0.6160025	0.409181	551.822	4.263299	0	920.7478	468.4466	0.4665481	0.4455144	553.2886	4.865423	0	29	922	449						Frog_fixed.avi	0
26675	1601	927.8623	436.4713	0.6158907	0.4089724	551.8107	4.269693	0	918.4811	469.1723	0.4663503	0.4454415	553.3132	4.877182	0	29	923	453						Frog_fixed.avi	0
26691	1602	922.2682	435.2267	0.6156344	0.408764	551.6093	4.2679	0	924.6284	470.0709	0.4662498	0.4453067	553.2792	4.878985	0	29	923	453						Frog_fixed.avi	0
26708	1603	928.877	433.8339	0.6154929	0.408595	551.6557	4.266283	0	923.2172	471.4542	0.4660245	0.4451239	553.0237	4.874919	0	29	926	453						Frog_fixed.avi	0
26724	1604	924.9692	434.5428	0.6152641	0.4084693	551.4476	4.272085	0	921.7456	470.0275	0.465825	0.4450977	553.1879	4.878807	0	29	923	452						Frog_fixed.avi	0
26741	1605	922.71	431.1162	0.6150346	0.4083851	551.6228	4.277721	0	929.9234	472.2572	0.4656799	0.4450857	553.1498	4.885307	0	29	926	452						Frog_fixed.avi	0
26758	1606	923.8282	436.1922	0.6148369	0.4083691	551.3741	4.269428	0	920.5958	469.4881	0.4653975	0.4451987	553.1104	4.893293	0	29	922	453						Frog_fixed.avi	0
26775	1607	923.1927	432.3719	0.6146019	0.4084353	551.3548	4.268152	0	928.9837	470.697	0.4652399	0.4453597	553.0804	4.880445	0	29	926	452						Frog_fixed.avi	0
26791	1608	925.2896	444.0532	0.6143552	0.4083554	551.3331	4.267251	0	921.9654	468.8853	0.4649166	0.4454785	553.0634	4.889858	0	29	924	456						Frog_fixed.avi	0
26808	1609	921.8531	439.167	0.6140662	0.4083782	551.5234	4.271329	0	927.4994	470.1307	0.4646934	0.4455848	552.884	4.869596	0	29	925	455						Frog_fixed.avi	0
26825	1610	919.5782	443.7333	0.6137633	0.4082475	551.0956	4.270085	0	923.8206	468.7076	0.4643796	0.4456465	553.051	4.891333	0	29	922	456						Frog_fixed.avi	0
26841	1611	922.2346	443.294	0.6135257	0.4081789	551.5166	4.270121	0	925.7877	467.3352	0.4641156	0.4456918	552.6486	4.887668	0	29	924	455						Frog_fixed.avi	0
26858	1612	921.6772	442.057	0.6132606	0.4082068	551.0859	4.278204	0	925.1403	468.8711	0.4638725	0.4457296	552.9511	4.889928	0	29	923	455						Frog_fixed.avi	0
26875	1613	917.9809	439.3459	0.6130589	0.4082309	551.5128	4.280707	0	927.2271	470.7344	0.4636714	0.4457773	552.7698	4.907145	0	29	923	455						Frog_fixed.avi	0
26891	1614	918.8973	442.4912	0.6128889	0.4082853	551.2928	4.29406	0	924.6582	472.7818	0.4634799	0.4458378	552.74	4.900713	0	29	922	458						Frog_fixed.avi	0
26908	1615	919.9332	436.0686	0.6126986	0.4083911	551.1634	4.299684	0	928.6736	471.3728	0.4633174	0.4458926	552.9494	4.904913	0	29	924	454						Frog_fixed.avi	0
26924	1616	919.8343	442.2254	0.6125169	0.4082852	551.5308	4.29391	0	925.665	477.6788	0.4630949	0.4459047	552.5794	4.905728	0	29	923	460						Frog_fixed.avi	0
26941	1617	919.7332	445.7071	0.6122745	0.4082432	551.0579	4.296067	0	924.1537	476.3746	0.4628842	0.4459083	552.9067	4.914878	0	29	922	461						Frog_fixed.avi	0
26958	1618	916.1384	443.4104	0.612079	0.4081826	551.4323	4.3004	0	928.955	476.1476	0.4626857	0.4459446	552.7876	4.907964	0	29	923	460						Frog_fixed.avi	0
26974	1619	919.5771	442.8387	0.6118932	0.4081643	551.2371	4.307142	0	924.1035	475.9123	0.4624919	0.4460172	552.7833	4.914121	0	29	922	459						Frog_fixed.avi	0
26991	1620	919.5117	442.3876	0.6117007	0.4081938	551.1656	4.315162	0	930.3945	467.7232	0.4623287	0.4461559	553.0186	4.911349	0	29	925	455						Frog_fixed.avi	0
27008	1621	916.6946	435.5276	0.6115663	0.4083579	551.5397	4.318297	0	930.8052	472.4225	0.4622045	0.4463132	552.78	4.897028	0	29	924	454						Frog_fixed.avi	0
27024	1622	921.0057	435.5161	0.6114326	0.4085352	551.3981	4.316668	0	924.4744	473.6854	0.4620418	0.4465355	552.7864	4.900475	0	29	923	455						Frog_fixed.avi	0
27041	1623	917.6941	434.3819	0.6112791	0.4086567	551.227	4.3259	0	922.8159	479.022	0.4619254	0.446693	552.967	4.914056	0	29	920	457						Frog_fixed.avi	0
27058	1624	921.9609	442.421	0.6111733	0.4087313	551.3089	4.328188	0	930.7651	471.3873	0.461833	0.4470078	553.0382	4.911241	0	29	926	457						Frog_fixed.avi	0
27074	1625	917.6367	442.6877	0.6110343	0.4087936	551.535	4.322531	0	934.2127	471.7711	0.4617015	0.4471821	552.7816	4.902795	0	29	926	457						Frog_fixed.avi	0
27091	1626	922.1066	445.5197	0.6108756	0.4088145	551.3165	4.337019	0	927.4665	472.0715	0.4615323	0.4472861	552.7766	4.903143	0	29	925	459						Frog_fixed.avi	0
27108	1627	918.3788	445.059	0.6107015	0.4088117	551.3016	4.332468	0	928.9346	472.6429	0.4613946	0.4473172	553.0339	4.900222	0	29	924	459						Frog_fixed.avi	0
27124	1628	917.1798	441.1255	0.6105872	0.4088735	551.5654	4.335649	0	934.3319	474.681	0.4613096	0.447379	553.0385	4.908582	0	29	926	458						Frog_fixed.avi	0
27141	1629	916.9286	440.682	0.6104838	0.4089144	551.4572	4.338527	0	932.3743	476.4508	0.4611889	0.4474807	553.0028	4.919248	0	29	925	459						Frog_fixed.avi	0
27158	1630	917.5251	445.5219	0.6103061	0.4089567	551.2679	4.341732	0	927.8008	476.8613	0.4610499	0.4476242	552.8683	4.909956	0	29	923	461						Frog_fixed.avi	0
27174	1631	917.5736	442.9444	0.6101857	0.4090058	551.3503	4.34323	0	925.3861	476.4238	0.4609154	0.447738	553.1113	4.901863	0	29	921	460						Frog_fixed.avi	0
27191	1632	916.2631	443.7796	0.6100833	0.409022	551.5878	4.348879	0	933.1011	474.5897	0.460855	0.4478464	553.1254	4.891048	0	29	925	459						Frog_fixed.avi	0
27208	1633	923.1205	442.2374	0.6100203	0.4090449	551.5458	4.342634	0	934.7893	473.5202	0.4607911	0.4479463	553.0676	4.893598	0	29	929	458						Frog_fixed.avi	0
27224	1634	920.4822	441.8748	0.6099638	0.4090933	551.3889	4.342394	0	937.1898	473.8584	0.4607767	0.4480357	553.0371	4.898947	0	29	929	458						Frog_fixed.avi	0
27241	1635	919.7843	442.1553	0.6099827	0.409125	551.4081	4.347588	0	937.7038	472.1142	0.4607967	0.4481289	553.0651	4.90084	0	29	929	457						Frog_fixed.avi	0
27257	1636	922.3688	440.9473	0.6100599	0.4090647	551.5659	4.348192	0	933.8531	474.1826	0.4608504	0.4481378	553.1093	4.902909	0	29	928	458						Frog_fixed.avi	0
27274	1637	916.0519	443.604	0.6101368	0.4088746	551.5713	4.339517	0	927.2128	472.4933	0.4609322	0.4480809	553.0889	4.899886	0	29	922	458						Frog_fixed.avi	0
27291	1638	915.7415	438.596	0.6102648	0.4086486	551.2632	4.347997	0	931.1306	469.9511	0.4610851	0.447917	552.8297	4.909101	0	29	923	454						Frog_fixed.avi	0
27307	1639	922.0876	443.7864	0.6104343	0.4083473	551.3411	4.358375	0	940.2957	480.8257	0.4612745	0.4475782	553.027	4.922827	0	29	931	462						Frog_fixed.avi	0
27324	1640	918.1448	443.2898	0.6105648	0.408213	551.5548	4.351507	0	936.3813	476.1474	0.4613514	0.4474805	553.0734	4.914645	0	29	927	460						Frog_fixed.avi	0
27341	1641	917.9841	441.9258	0.6106823	0.4083675	551.3514	4.355574	0	931.0724	472.6907	0.4614465	0.4475632	552.9889	4.915897	0	29	925	457						Frog_fixed.avi	0
27357	1642	916.7443	437.7128	0.6108286	0.4086178	551.114	4.366959	0	934.5616	471.5774	0.4616362	0.4477337	552.8592	4.923522	0	29	926	455						Frog_fixed.avi	0
27374	1643	919.8865	442.8188	0.6110456	0.4088843	551.468	4.355834	0	937.3237	471.6501	0.4618091	0.4480277	552.9518	4.906963	0	29	929	457						Frog_fixed.avi	0
27391	1644	919.3027	435.2795	0.6111897	0.4094113	551.2248	4.355814	0	933.233	474.5633	0.4619122	0.4482639	552.939	4.919926	0	29	926	455						Frog_fixed.avi	0
27407	1645	920.8052	443.1416	0.6112949	0.4097114	551.0208	4.359992	0	931.8692	475.662	0.4620175	0.4485462	552.8034	4.914132	0	29	926	459						Frog_fixed.avi	0
27424	1646	917.3571	439.1413	0.6113149	0.4101044	551.0111	4.36315	0	932.0309	471.1414	0.4620424	0.448729	552.746	4.916661	0	29	925	455						Frog_fixed.avi	0
27441	1647	915.2514	436.0702	0.6112802	0.4102545	551.1463	4.359921	0	934.0451	471.6973	0.4620121	0.4487494	552.8065	4.910203	0	29	925	454						Frog_fixed.avi	0
27457	1648	916.9487	441.8183	0.6112447	0.4103074	551.2194	4.369484	0	933.3271	468.6054	0.4619466	0.448712	553.0515	4.922964	0	29	925	455						Frog_fixed.avi	0
27474	1649	919.0002	447.3127	0.6112227	0.4103678	551.2759	4.363799	0	933.9807	469.1613	0.4619215	0.4487033	553.1823	4.924325	0	29	926	458						Frog_fixed.avi	0
27491	1650	918.7006	445.4209	0.6112457	0.4105535	551.2732	4.362292	0	933.4113	468.6708	0.4619459	0.448802	553.1873	4.927387	0	29	926	457						Frog_fixed.avi	0
27507	1651	916.5561	439.4408	0.6112726	0.4108779	551.3124	4.367607	0	938.7991	473.1776	0.4620482	0.4490016	553.1944	4.921643	0	29	928	456						Frog_fixed.avi	0
27524	1652	916.2538	444.8298	0.6112779	0.4111015	551.4156	4.379375	0	938.8367	474.7877	0.4620705	0.4491687	553.2334	4.93603	0	29	928	460						Frog_fixed.avi	0
27541	1653	917.6855	450.0506	0.6112323	0.4112243	551.5061	4.375918	0	933.6195	468.653	0.4619728	0.4494977	553.3196	4.930596	0	29	926	459						Frog_fixed.avi	0
27557	1654	915.4742	445.523	0.6111034	0.4114506	551.7706	4.380169	0	937.0004	473.2767	0.4618926	0.4496568	553.3497	4.926963	0	29	926	459						Frog_fixed.avi	0
27574	1655	927.2919	441.4531	0.6109777	0.4115682	551.9244	4.377121	0	941.8716	467.5592	0.4617743	0.4497786	553.4213	4.947123	0	29	935	455						Frog_fixed.avi	0
27591	1656	915.894	441.5858	0.610647	0.4116916	551.9327	4.381903	0	937.7526	470.5166	0.4614986	0.4498304	553.6722	4.947449	0	29	927	456						Frog_fixed.avi	0
27607	1657	924.6719	436.308	0.6104639	0.4117875	552.1512	4.392362	0	942.1018	473.4034	0.4612959	0.449893	553.6523	4.945096	0	29	933	455						Frog_fixed.avi	0
27624	1658	918.6755	440.3593	0.6101328	0.4118176	552.123	4.387457	0	942.2434	472.4758	0.4610786	0.4500149	554.068	4.947893	0	29	930	456						Frog_fixed.avi	0
27641	1659	920.7055	440.6401	0.6098928	0.4119096	552.2786	4.39458	0	941.7593	471.5402	0.4608461	0.4503293	553.753	4.936309	0	29	931	456						Frog_fixed.avi	0
27657	1660	920.8345	445.376	0.6095759	0.4119929	552.3544	4.396445	0	943.6237	471.011	0.4605921	0.4506186	554.2115	4.95183	0	29	932	458						Frog_fixed.avi	0
27674	1661	921.8121	442.6732	0.6092373	0.4122436	552.4634	4.383247	0	939.8918	467.4633	0.460286	0.4510746	554.055	4.952138	0	29	931	455						Frog_fixed.avi	0
27691	1662	922.1281	435.9148	0.6088138	0.4126672	552.6373	4.396428	0	940.3138	472.4917	0.4599131	0.4515031	554.2379	4.949457	0	29	931	454						Frog_fixed.avi	0
27707	1663	920.7457	446.1117	0.608326	0.4129607	552.736	4.395312	0	944.8759	470.7873	0.4594793	0.4520727	554.3627	4.957229	0	29	933	458						Frog_fixed.avi	0
27724	1664	923.5756	442.4385	0.6078157	0.4134965	552.8127	4.409528	0	949.1747	467.9374	0.4590263	0.4526711	554.472	4.955704	0	29	936	455						Frog_fixed.avi	0
27741	1665	924.6628	446.0002	0.6073368	0.4138142	552.8536	4.408223	0	945.5309	471.4645	0.4585534	0.453232	554.6885	4.970206	0	29	935	459						Frog_fixed.avi	0
27757	1666	927.4877	440.352	0.6068909	0.4142629	553.0765	4.419262	0	943.2635	469.9024	0.4581093	0.4537979	554.7271	4.963731	0	29	935	455						Frog_fixed.avi	0
27774	1667	924.6311	443.1131	0.6064342	0.4145137	553.128	4.402571	0	939.6807	467.0664	0.4576665	0.4543017	554.8037	4.95536	0	29	932	455						Frog_fixed.avi	0
27791	1668	918.9655	443.2639	0.6059817	0.4147799	553.2117	4.403604	0	938.705	472.8214	0.4572865	0.4546489	554.9763	4.965262	0	29	929	458						Frog_fixed.avi	0
27807	1669	917.1001	440.0972	0.6055395	0.4149746	553.2859	4.402207	0	944.5232	472.4944	0.4569558	0.4549417	555.2191	4.966496	0	29	931	456						Frog_fixed.avi	0
27824	1670	916.7192	438.5995	0.6051602	0.4150796	553.5108	4.415489	0	943.0898	470.3461	0.4565901	0.4552157	555.1237	4.967324	0	29	930	454						Frog_fixed.avi	0
27840	1671	923.4728	440.0093	0.6048476	0.4151139	553.6393	4.412514	0	941.0369	468.8137	0.4562626	0.4553908	555.2614	4.966478	0	29	932	454						Frog_fixed.avi	0
27857	1672	920.7787	445.1933	0.6045089	0.4151484	553.5677	4.410519	0	939.2454	471.2167	0.4559756	0.4555269	555.4472	4.971829	0	29	930	458						Frog_fixed.avi	0
27874	1673	917.2169	442.7124	0.6042549	0.4152377	553.913	4.40321	0	940.7915	469.6307	0.4557541	0.4557602	555.5112	4.971976	0	29	929	456						Frog_fixed.avi	0
27890	1674	916.6931	443.2368	0.6040409	0.4153459	553.6932	4.412304	0	933.7769	469.4868	0.4555267	0.4559965	555.5582	4.958348	0	29	925	456						Frog_fixed.avi	0
27907	1675	916.0253	443.8578	0.6038397	0.4154872	554.1561	4.402485	0	938.8635	468.995	0.4553764	0.4561696	555.7328	4.971647	0	29	927	456						Frog_fixed.avi	0
27924	1676	920.4207	439.0013	0.6036522	0.4156763	554.0261	4.4113	0	935.5442	472.7816	0.4551716	0.4563147	555.7209	4.974399	0	29	928	456						Frog_fixed.avi	0
27940	1677	912.2539	439.4363	0.6033777	0.4158316	554.2669	4.414901	0	933.2746	467.7712	0.4549344	0.4564833	555.8983	4.979714	0	29	923	454						Frog_fixed.avi	0
27957	1678	918.9459	439.6866	0.6031585	0.4159395	554.2336	4.421088	0	941.3565	466.6967	0.4547457	0.4566564	555.9987	4.971905	0	29	930	453						Frog_fixed.avi	0
27974	1679	914.033	445.2314	0.6029007	0.4159842	554.3278	4.424231	0	931.4604	468.7981	0.4544613	0.4568173	556.0084	4.967071	0	29	923	457						Frog_fixed.avi	0
27990	1680	923.1348	443.9976	0.6027737	0.416059	554.3333	4.408984	0	940.227	469.3235	0.4543534	0.4568978	555.9863	4.975698	0	29	932	457						Frog_fixed.avi	0
28007	1681	919.9044	441.7824	0.6026472	0.416153	554.2804	4.420516	0	934.3289	466.5814	0.4542239	0.4570101	556.0837	4.973698	0	29	927	454						Frog_fixed.avi	0
28024	1682	915.985	445.1424	0.6025882	0.4162307	554.2607	4.421402	0	932.6384	467.8279	0.4541761	0.4570582	556.0692	4.971795	0	29	924	456						Frog_fixed.avi	0
28040	1683	919.7657	445.4876	0.6026101	0.4162481	554.2028	4.419071	0	931.9266	466.6891	0.4541858	0.4570665	556.0317	4.97231	0	29	926	456						Frog_fixed.avi	0
28057	1684	917.2034	445.0667	0.6026542	0.4162214	554.1658	4.423292	0	932.5809	465.4473	0.4542265	0.4570512	555.9559	4.976282	0	29	925	455						Frog_fixed.avi	0
28074	1685	918.5425	444.293	0.6027042	0.416126	554.0551	4.421151	0	936.4697	464.4134	0.4542736	0.4569582	555.956	4.973121	0	29	928	454						Frog_fixed.avi	0
28090	1686	917.0514	438.8129	0.6027114	0.4159616	554.0703	4.429821	0	941.952	463.4766	0.4542995	0.4567712	555.8892	4.97932	0	29	930	451						Frog_fixed.avi	0
28107	1687	914.4113	439.2282	0.6027212	0.4157325	554.0175	4.433999	0	931.8696	473.6616	0.4542601	0.4564435	555.762	4.982146	0	29	923	456						Frog_fixed.avi	0
28124	1688	912.9066	445.141	0.6027332	0.4153895	553.9238	4.430545	0	931.4934	465.0127	0.4542611	0.4562827	555.6586	4.981724	0	29	922	455						Frog_fixed.avi	0
28140	1689	913.6705	444.2138	0.602807	0.4151632	553.9422	4.441533	0	931.5282	465.7523	0.4543051	0.4561191	555.4695	4.983155	0	29	923	455						Frog_fixed.avi	0
28157	1690	914.7236	441.8874	0.6029136	0.4150451	553.6615	4.442176	0	928.2608	466.2185	0.4543751	0.4559744	555.4887	4.993961	0	29	921	454						Frog_fixed.avi	0
28174	1691	910.7252	439.0793	0.6030277	0.4149265	553.3129	4.435389	0	926.6666	468.0746	0.4544661	0.4558705	555.4168	4.972513	0	29	919	454						Frog_fixed.avi	0
28190	1692	904.2968	449.0716	0.6031325	0.4147178	553.1991	4.435063	0	929.1947	468.1566	0.4546085	0.455763	554.9536	4.989659	0	29	917	459						Frog_fixed.avi	0
28207	1693	877.3972	446.3006	0.603521	0.4145102	553.0023	4.441337	0	897.6356	472.5849	0.4548466	0.4555329	554.8008	4.993129	0	30	888	459						Frog_fixed.avi	0
28224	1694	876.46	447.2553	0.6036806	0.4142279	552.5911	4.438413	0	901.7642	473.8243	0.4550552	0.4553835	554.364	4.989014	0	30	889	461						Frog_fixed.avi	0
28240	1695	874.4778	446.8882	0.6038393	0.413766	552.4515	4.428633	0	897.5823	470.9604	0.4551396	0.4550154	554.3513	4.992248	0	30	886	459						Frog_fixed.avi	0
28257	1696	877.9092	446.4698	0.604004	0.413473	552.3762	4.426718	0	890.4188	473.7453	0.4551952	0.454655	554.1761	4.989667	0	30	884	460						Frog_fixed.avi	0
28274	1697	878.3198	451.0037	0.60412	0.4130906	552.1246	4.423787	0	895.4328	469.439	0.4552917	0.4543782	553.9536	4.999656	0	30	887	460						Frog_fixed.avi	0
28290	1698	872.5319	447.2249	0.6042212	0.4128529	551.8422	4.423901	0	894.1804	474.5196	0.4553814	0.454051	553.6428	5.001347	0	30	883	461						Frog_fixed.avi	0
28307	1699	869.6931	449.0793	0.6043509	0.4126494	551.4452	4.424757	0	890.3596	473.3011	0.4554491	0.4538595	553.4125	4.998872	0	30	880	461						Frog_fixed.avi	0
28324	1700	874.3475	452.2542	0.604551	0.4124034	551.2592	4.426587	0	888.6414	470.5083	0.4555339	0.4537593	553.1698	4.999182	0	30	881	461						Frog_fixed.avi	0
28340	1701	874.8945	452.2896	0.6047631	0.4122718	551.0972	4.415629	0	891.1058	468.5565	0.455715	0.4536969	552.7093	4.997781	0	30	883	460						Frog_fixed.avi	0
28357	1702	867.5396	450.7843	0.6049235	0.4121631	550.6434	4.409683	0	890.2355	468.1219	0.4558435	0.4536557	552.5747	5.001957	0	30	879	459						Frog_fixed.avi	0
28374	1703	868.8164	454.756	0.6051424	0.4120122	550.3568	4.421176	0	893.1268	471.0435	0.4560411	0.4535589	552.3977	5.007568	0	30	881	463						Frog_fixed.avi	0
28390	1704	870.2083	451.5641	0.6053874	0.4118781	550.2154	4.422835	0	890.1864	472.8359	0.4562057	0.4533663	552.0453	4.98786	0	30	880	462						Frog_fixed.avi	0
28407	1705	865.1127	450.4127	0.6056087	0.4116568	549.6133	4.404167	0	883.6515	474.9622	0.4563709	0.4530817	551.6392	4.992652	0	30	874	463						Frog_fixed.avi	0
28423	1706	870.4186	453.3038	0.6059689	0.4113415	549.4593	4.401978	0	884.508	474.7326	0.456643	0.4528669	551.4399	4.991092	0	30	877	464						Frog_fixed.avi	0
28440	1707	861.0291	456.2492	0.6063268	0.4111293	549.1021	4.408009	0	882.5728	468.1942	0.4568328	0.452828	551.4415	4.981421	0	30	872	462						Frog_fixed.avi	0
28457	1708	857.943	457.5355	0.6067333	0.4109597	548.6765	4.404272	0	885.4266	480.8488	0.4573674	0.4522874	550.8639	4.996518	0	30	872	469						Frog_fixed.avi	0
28473	1709	860.4011	457.8773	0.6072481	0.4106802	548.2549	4.405503	0	884.2966	475.7146	0.4578162	0.4520909	550.483	4.996897	0	30	872	467						Frog_fixed.avi	0
28490	1710	854.3887	461.9343	0.6077744	0.4105051	548.0673	4.400494	0	886.0522	474.7044	0.4582995	0.4517901	550.1541	5.004605	0	30	870	468						Frog_fixed.avi	0
28507	1711	857.9844	460.9811	0.6083737	0.410364	547.6733	4.392834	0	879.5166	479.4397	0.4588085	0.4514828	549.9595	4.981925	0	30	869	470						Frog_fixed.avi	0
28523	1712	858.4723	459.4339	0.6091192	0.4103443	547.6663	4.401695	0	875.1581	477.1199	0.4594153	0.451352	549.7886	4.973272	0	30	867	468						Frog_fixed.avi	0
28540	1713	826.1813	455.4237	0.6099822	0.4103163	547.2538	4.399914	0	843.4936	475.7418	0.4602157	0.4510675	549.3135	4.971309	0	30	835	466						Frog_fixed.avi	0
28557	1714	832.9927	457.8395	0.6107669	0.4102963	547.1168	4.396204	0	853.4739	483.3441	0.4609553	0.4507806	549.0289	4.976115	0	30	843	471						Frog_fixed.avi	0
28573	1715	837.3469	453.6063	0.6116526	0.4103016	546.9576	4.393784	0	847.2037	477.2328	0.4617408	0.4506629	548.9144	4.97574	0	30	842	465						Frog_fixed.avi	0
28590	1716	833.9252	455.3083	0.6124879	0.410273	546.4531	4.39765	0	849.804	473.0241	0.4625792	0.4504768	548.6157	4.975928	0	30	842	464						Frog_fixed.avi	0
28607	1717	836.7328	452.8586	0.6134128	0.4101984	546.2424	4.395252	0	849.3818	473.3725	0.4634235	0.4501707	548.1508	4.975194	0	30	843	463						Frog_fixed.avi	0
28623	1718	835.6662	453.2079	0.6143099	0.4101111	546.2995	4.401375	0	855.246	478.1152	0.4642904	0.4498503	548.0649	4.980766	0	30	845	466						Frog_fixed.avi	0
28640	1719	839.897	459.7835	0.6151909	0.4099601	546.18	4.378284	0	845.4779	472.2937	0.4650084	0.4496025	547.8818	4.980819	0	30	843	466						Frog_fixed.avi	0
28657	1720	838.4317	457.937	0.6159626	0.4099125	545.66	4.397523	0	859.7767	480.2416	0.4658468	0.4489962	547.826	4.98088	0	30	849	469						Frog_fixed.avi	0
28673	1721	846.0817	457.7483	0.6167855	0.4098593	545.7039	4.388474	0	854.6887	473.4541	0.4665295	0.4490389	547.8282	4.975036	0	30	850	466						Frog_fixed.avi	0
28690	1722	838.9453	457.4742	0.6174649	0.4099171	545.4875	4.393373	0	858.4982	474.6561	0.4672094	0.4488776	547.3037	4.980716	0	30	849	466						Frog_fixed.avi	0
28707	1723	852.4212	448.1206	0.618266	0.4101731	545.4113	4.388	0	859.1602	472.1297	0.4678769	0.4488034	547.3528	4.983565	0	30	856	460						Frog_fixed.avi	0
28723	1724	865.4133	454.1666	0.6188392	0.4103839	545.1973	4.371077	0	882.4023	475.9597	0.4684177	0.4488671	546.9624	4.980362	0	31	874	465						Frog_fixed.avi	0
28740	1725	892.7618	458.2498	0.6193102	0.4107066	545.212	4.386651	0	900.248	476.8803	0.4688621	0.4488882	547.0388	4.974854	0	31	897	468						Frog_fixed.avi	0
28757	1726	893.3103	456.2986	0.6199214	0.4110841	544.921	4.377542	0	907.0596	474.2282	0.4694836	0.4489458	546.8021	4.995841	0	31	900	465						Frog_fixed.avi	0
28773	1727	897.0877	460.6829	0.6204956	0.4112527	544.7601	4.375644	0	909.924	474.8565	0.470024	0.4489132	546.79	4.983476	0	31	904	468						Frog_fixed.avi	0
28790	1728	894.191	458.825	0.6210675	0.4114923	544.5526	4.380783	0	908.3711	477.2897	0.4705482	0.4488606	546.7744	4.980468	0	31	901	468						Frog_fixed.avi	0
28807	1729	900.6882	451.6158	0.621682	0.4117886	544.7678	4.377575	0	908.1192	478.2881	0.4710681	0.4488229	546.7761	4.984694	0	31	904	465						Frog_fixed.avi	0
28823	1730	904.7983	455.6716	0.6223203	0.4119563	544.7477	4.364185	0	900.7322	474.3932	0.4715998	0.4488072	546.7278	4.975975	0	31	903	465						Frog_fixed.avi	0
28840	1731	905.1879	458.0201	0.6229029	0.4120818	544.6345	4.359676	0	905.8512	473.3834	0.4721897	0.4488251	546.6277	4.975134	0	31	906	466						Frog_fixed.avi	0
28857	1732	901.572	460.7318	0.6234986	0.4123209	544.4525	4.352709	0	916.1924	473.8969	0.4728505	0.4488375	546.6391	4.98378	0	31	909	467						Frog_fixed.avi	0
28873	1733	904.5872	450.2974	0.6241342	0.4126686	544.6835	4.339872	0	916.7623	476.1993	0.4734574	0.4488744	546.6781	4.975186	0	31	911	463						Frog_fixed.avi	0
28890	1734	910.6485	456.6257	0.6247825	0.4128074	544.6757	4.337803	0	916.8478	473.7668	0.4740101	0.448921	546.7171	4.985561	0	31	914	465						Frog_fixed.avi	0
28907	1735	909.7147	462.6269	0.6253443	0.4129615	544.6154	4.332704	0	914.1505	475.4442	0.474563	0.4489983	546.6769	4.960277	0	31	912	469						Frog_fixed.avi	0
28923	1736	909.1904	455.1173	0.6258879	0.4132448	544.4797	4.324932	0	913.4083	477.5114	0.4750961	0.4490222	546.6874	4.962425	0	31	911	466						Frog_fixed.avi	0
28940	1737	910.9509	456.8261	0.6264156	0.4133403	544.4969	4.314879	0	918.5442	476.3863	0.4756394	0.4490045	546.7643	4.949481	0	31	915	467						Frog_fixed.avi	0
28956	1738	907.1143	455.455	0.6269169	0.4133932	544.5143	4.307415	0	917.6425	478.5692	0.4761358	0.448873	546.8287	4.953022	0	31	912	467						Frog_fixed.avi	0
28973	1739	908.2303	455.8223	0.6274077	0.4133481	544.5024	4.304546	0	911.6525	480.1582	0.4765824	0.4486668	546.7654	4.947835	0	31	910	468						Frog_fixed.avi	0
28990	1740	909.0726	455.1618	0.6278906	0.4132463	544.4974	4.306112	0	916.4277	487.9434	0.4770954	0.4483789	546.615	4.932291	0	31	913	472						Frog_fixed.avi	0
29006	1741	910.3027	457.9421	0.628363	0.4130716	544.537	4.292537	0	917.9399	481.372	0.4775569	0.4482199	546.8972	4.930337	0	31	914	470						Frog_fixed.avi	0
29023	1742	906.7908	460.6234	0.6288165	0.4129317	544.613	4.297772	0	916.0873	477.4597	0.4779822	0.4480307	546.8333	4.932854	0	31	911	469						Frog_fixed.avi	0
29040	1743	910.0353	461.7717	0.6292675	0.4128523	544.6955	4.292915	0	917.3595	480.1052	0.4784278	0.4478442	546.8297	4.923118	0	31	914	471						Frog_fixed.avi	0
29056	1744	911.2084	458.7786	0.6296904	0.4128166	544.6937	4.295732	0	922.6752	484.702	0.4788664	0.4476715	546.8306	4.930498	0	31	917	472						Frog_fixed.avi	0
29073	1745	909.309	453.2751	0.6300451	0.4128181	544.7482	4.279767	0	921.3846	488.9271	0.4792551	0.4475297	546.9305	4.927913	0	31	915	471						Frog_fixed.avi	0
29090	1746	904.0543	458.2062	0.6303762	0.412817	544.4783	4.282974	0	916.0367	485.0731	0.4795607	0.4474608	546.9681	4.917892	0	31	910	472						Frog_fixed.avi	0
29106	1747	906.9092	457.7149	0.6307595	0.4128511	544.5239	4.278131	0	918.9657	485.9388	0.4799095	0.4473437	546.8315	4.90843	0	31	913	472						Frog_fixed.avi	0
29123	1748	907.9659	459.438	0.6311663	0.4128533	544.5488	4.278107	0	924.0563	477.8602	0.4803279	0.4472602	546.7623	4.912638	0	31	916	469						Frog_fixed.avi	0
29140	1749	908.004	453.4306	0.6315709	0.4128479	544.4073	4.262771	0	925.8832	478.9748	0.4807176	0.4471225	546.8132	4.911803	0	31	917	466						Frog_fixed.avi	0
29156	1750	908.4288	451.085	0.6319888	0.4128336	544.2437	4.263459	0	917.6025	483.2575	0.4810819	0.4469189	546.6404	4.9162	0	31	913	467						Frog_fixed.avi	0
29173	1751	903.1854	450.8681	0.6324005	0.4128192	544.052	4.255894	0	915.9195	485.8308	0.4814793	0.4467358	546.5045	4.914569	0	31	910	468						Frog_fixed.avi	0
29190	1752	904.5087	453.5839	0.6328633	0.4128151	543.9277	4.262796	0	914.5936	482.9132	0.4818881	0.4465975	546.6253	4.899654	0	31	910	468						Frog_fixed.avi	0
29206	1753	903.3541	454.1123	0.6333113	0.4128446	544.0452	4.263962	0	919.4626	476.2045	0.4823505	0.4464759	546.584	4.922797	0	31	911	465						Frog_fixed.avi	0
29223	1754	899.9025	458.4131	0.6337943	0.4129556	544.0297	4.261493	0	922.132	474.8926	0.4827992	0.4463831	546.5093	4.908709	0	31	911	467						Frog_fixed.avi	0
29240	1755	901.3835	454.8605	0.6342974	0.4132527	543.754	4.263491	0	922.2969	476.3984	0.48324	0.446343	546.4003	4.908566	0	31	912	466						Frog_fixed.avi	0
29256	1756	900.6348	448.8265	0.6347466	0.4135218	543.8372	4.26685	0	915.9825	478.4345	0.4836111	0.446309	545.9465	4.909097	0	31	908	464						Frog_fixed.avi	0
29273	1757	902.1688	452.2237	0.635155	0.413669	543.6959	4.258278	0	918.5751	481.3246	0.4839981	0.4462097	546.004	4.909651	0	31	910	467						Frog_fixed.avi	0
29290	1758	902.3075	456.5736	0.6355307	0.4138451	543.5051	4.249104	0	917.0249	480.8564	0.4843193	0.4461591	546.292	4.909273	0	31	910	469						Frog_fixed.avi	0
29306	1759	902.1539	453.0648	0.6358564	0.4141089	543.3037	4.24537	0	915.8864	481.3993	0.4846005	0.4461493	545.8386	4.90267	0	31	909	467						Frog_fixed.avi	0
29323	1760	904.0772	451.5045	0.6361728	0.414308	543.3935	4.261618	0	922.1536	483.0388	0.4849068	0.4460813	545.9377	4.908781	0	31	913	467						Frog_fixed.avi	0
29340	1761	902.4314	451.7696	0.6363766	0.4144079	543.2062	4.255109	0	917.9525	480.4624	0.4850842	0.4460697	545.762	4.902644	0	31	910	466						Frog_fixed.avi	0
29356	1762	903.1683	453.1577	0.636655	0.4144757	543.1595	4.243904	0	923.6065	482.6836	0.4853595	0.4459231	545.8231	4.891393	0	31	913	468						Frog_fixed.avi	0
29373	1763	903.6698	453.2247	0.6368814	0.4145418	543.0228	4.239702	0	916.755	486.247	0.4855522	0.4458956	545.6476	4.892661	0	31	910	470						Frog_fixed.avi	0
29390	1764	902.6302	459.1946	0.6372151	0.4145875	543.1022	4.247614	0	919.3429	481.7738	0.4858397	0.4458998	545.5575	4.886551	0	31	911	470						Frog_fixed.avi	0
29406	1765	898.4643	454.9462	0.6374584	0.4146826	542.7812	4.238773	0	914.501	483.0812	0.4860798	0.4458411	545.4989	4.888128	0	31	906	469						Frog_fixed.avi	0
29423	1766	903.4005	456.4204	0.6378052	0.4147484	542.9182	4.247146	0	920.5161	479.1819	0.4864004	0.4458184	545.373	4.873018	0	31	912	468						Frog_fixed.avi	0
29440	1767	898.1287	458.587	0.6380875	0.4147524	542.788	4.231899	0	910.3027	481.3248	0.486609	0.4457127	545.3937	4.86694	0	31	904	470						Frog_fixed.avi	0
29456	1768	901.2792	454.2303	0.6383265	0.4147583	542.8795	4.225169	0	922.1249	480.7929	0.486937	0.445617	545.2907	4.866898	0	31	912	468						Frog_fixed.avi	0
29473	1769	896.3831	456.2484	0.6385161	0.4147256	542.6031	4.218415	0	912.8607	481.2151	0.4870719	0.4454966	545.3525	4.850156	0	31	905	469						Frog_fixed.avi	0
29490	1770	902.1494	453.7968	0.6387391	0.4146935	542.7809	4.228459	0	913.095	485.9161	0.487216	0.4452891	545.1307	4.840483	0	31	908	470						Frog_fixed.avi	0
29506	1771	896.6183	454.0377	0.638827	0.4146569	542.8492	4.217859	0	920.5111	488.2805	0.4873717	0.4451486	545.2213	4.83228	0	31	909	471						Frog_fixed.avi	0
29523	1772	897.1973	457.4521	0.6389421	0.4145868	542.6151	4.204211	0	918.4458	486.5392	0.4874866	0.4450494	545.3259	4.819619	0	31	908	472						Frog_fixed.avi	0
29539	1773	901.1206	455.7328	0.6391032	0.4146113	542.6329	4.206835	0	912.4727	484.1062	0.4875633	0.445002	545.315	4.817308	0	31	907	470						Frog_fixed.avi	0
29556	1774	899.0921	456.6317	0.6392425	0.41474	542.8322	4.214495	0	914.4723	485.0748	0.487684	0.444961	545.05	4.809172	0	31	907	471						Frog_fixed.avi	0
29573	1775	897.1971	449.6945	0.6393289	0.4149022	542.8546	4.205723	0	919.693	488.7824	0.4878329	0.4448925	545.0977	4.802342	0	31	908	469						Frog_fixed.avi	0
29589	1776	895.7504	450.7708	0.6394407	0.4149393	542.5747	4.206781	0	919.3273	488.3476	0.487942	0.4448016	545.3303	4.807567	0	31	908	470						Frog_fixed.avi	0
29606	1777	900.6432	455.9211	0.639605	0.4148217	542.6497	4.205422	0	913.3326	488.433	0.4880155	0.4446537	545.3797	4.797688	0	31	907	472						Frog_fixed.avi	0
29623	1778	899.7375	457.0801	0.6397228	0.4146989	542.8283	4.213589	0	914.5651	489.471	0.4881157	0.4444609	545.1591	4.807652	0	31	907	473						Frog_fixed.avi	0
29639	1779	896.1162	451.7155	0.6397822	0.414645	542.8953	4.205977	0	914.1456	488.6564	0.4881833	0.4442937	545.077	4.799285	0	31	905	470						Frog_fixed.avi	0
29656	1780	893.5226	455.0829	0.6398363	0.4146626	542.8562	4.191417	0	916.5643	488.9537	0.4882841	0.4442655	545.1961	4.806017	0	31	905	472						Frog_fixed.avi	0
29673	1781	896.965	449.4972	0.639923	0.4148873	542.6688	4.205481	0	921.4615	490.6525	0.4883904	0.4443093	545.3445	4.806227	0	31	909	470						Frog_fixed.avi	0
29689	1782	897.312	448.8814	0.6400353	0.415206	542.7894	4.218123	0	916.8971	489.538	0.4884612	0.4445379	545.3832	4.807051	0	31	907	469						Frog_fixed.avi	0
29706	1783	902.2865	455.0881	0.6401654	0.4154147	542.9357	4.224247	0	912.3874	487.8743	0.4885008	0.4448205	545.4423	4.803948	0	31	907	471						Frog_fixed.avi	0
29723	1784	900.537	446.7881	0.6402243	0.4159267	542.9854	4.222225	0	910.0867	489.4256	0.488553	0.4450911	545.3329	4.815341	0	31	905	468						Frog_fixed.avi	0
29739	1785	898.8636	455.9055	0.640255	0.4161532	543.0029	4.234766	0	913.8691	487.8665	0.4886324	0.4453755	545.2582	4.812898	0	31	906	472						Frog_fixed.avi	0
29756	1786	898.2794	448.0894	0.6402755	0.4164774	543.0154	4.23468	0	913.2	491.8365	0.4886539	0.4455952	545.2073	4.821277	0	31	906	470						Frog_fixed.avi	0
29773	1787	898.2948	447.4459	0.6402867	0.4166827	543.0574	4.22776	0	914.774	488.0173	0.4886791	0.4457364	545.2744	4.824094	0	31	907	468						Frog_fixed.avi	0
29789	1788	896.344	448.5093	0.6403065	0.4167872	543.0717	4.241493	0	919.6479	487.2839	0.4887441	0.4458368	545.4426	4.82375	0	31	908	468						Frog_fixed.avi	0
29806	1789	895.8038	450.3511	0.6403316	0.4168789	543.0734	4.240178	0	919.9705	489.3253	0.4888047	0.4458896	545.59	4.838829	0	31	908	470						Frog_fixed.avi	0
29823	1790	894.9728	452.3972	0.6404142	0.4169502	543.2631	4.240508	0	920.0232	489.141	0.4888873	0.4459139	545.7006	4.839602	0	31	907	471						Frog_fixed.avi	0
29839	1791	898.7776	453.8764	0.6405221	0.4169877	543.2578	4.247539	0	915.7124	490.3443	0.4889582	0.4459395	545.7089	4.845037	0	31	907	472						Frog_fixed.avi	0
29856	1792	901.2004	453.0443	0.6406074	0.4170344	543.4067	4.238507	0	914.2874	491.6705	0.4890096	0.445981	545.6824	4.845226	0	31	908	472						Frog_fixed.avi	0
29873	1793	898.358	454.5631	0.6406358	0.4171286	543.4095	4.248253	0	911.104	491.2566	0.4890511	0.4460162	545.6682	4.860002	0	31	905	473						Frog_fixed.avi	0
29889	1794	900.6865	454.7383	0.6406466	0.4171918	543.4337	4.250164	0	909.8639	493.0336	0.4890625	0.44604	545.712	4.862294	0	31	905	474						Frog_fixed.avi	0
29906	1795	897.4039	451.1677	0.6406293	0.417351	543.5694	4.257078	0	911.5502	488.4872	0.4890612	0.4461672	545.8187	4.859865	0	31	904	470						Frog_fixed.avi	0
29922	1796	897.66	447.7934	0.6406139	0.4174812	543.5777	4.260907	0	910.4336	483.8606	0.4890386	0.4463011	545.8147	4.869184	0	31	904	466						Frog_fixed.avi	0
29939	1797	898.4491	445.6527	0.6405819	0.4176124	543.5825	4.26634	0	914.8284	485.5626	0.4890431	0.4463903	545.8469	4.857629	0	31	907	466						Frog_fixed.avi	0
29956	1798	900.9003	449.6045	0.6405777	0.4176814	543.6315	4.263398	0	912.1575	488.7152	0.489044	0.4465001	545.9126	4.855046	0	31	907	469						Frog_fixed.avi	0
29972	1799	893.8507	450.7978	0.6405352	0.4177728	543.7437	4.263081	0	916.3519	491.9293	0.4890921	0.4466096	546.0711	4.868393	0	31	905	471						Frog_fixed.avi	0
29989	1800	895.195	454.2214	0.6405589	0.4179057	543.8909	4.271868	0	918.4198	491.7276	0.4891233	0.4467084	546.1629	4.875425	0	31	907	473						Frog_fixed.avi	0
30006	1801	897.8749	454.11	0.640574	0.4180515	543.9337	4.269393	0	919.3209	490.676	0.4891464	0.4467895	546.23	4.880106	0	31	909	472						Frog_fixed.avi	0
30022	1802	895.576	447.1582	0.6405703	0.418316	543.9776	4.279665	0	922.5945	490.4685	0.4891818	0.4468465	546.3427	4.879972	0	31	909	469						Frog_fixed.avi	0
30039	1803	896.8645	447.3565	0.6405727	0.4184501	543.9482	4.274561	0	920.7001	485.396	0.4891874	0.4469847	546.3997	4.882018	0	31	909	466						Frog_fixed.avi	0
30056	1804	898.3179	448.6522	0.6405772	0.4185367	543.9614	4.27857	0	921.9109	481.8089	0.4891856	0.4470906	546.4049	4.887222	0	31	910	465						Frog_fixed.avi	0
30072	1805	899.718	449.5399	0.640581	0.4186004	544.0098	4.273926	0	921.5624	482.1124	0.4891894	0.4471339	546.4419	4.885801	0	31	911	466						Frog_fixed.avi	0
30089	1806	901.1576	450.4814	0.6405672	0.4186591	543.999	4.286624	0	922.1841	479.5839	0.4891721	0.4471636	546.4437	4.897199	0	31	912	465						Frog_fixed.avi	0
30106	1807	901.921	448.3976	0.6405421	0.4187604	544.0133	4.296394	0	925.7185	480.9516	0.489152	0.44719	546.4295	4.88537	0	31	914	465						Frog_fixed.avi	0
30122	1808	904.7979	448.1844	0.6405159	0.4188212	543.9915	4.284332	0	922.9977	478.7071	0.4891009	0.4472094	546.302	4.895302	0	31	914	463						Frog_fixed.avi	0
30139	1809	901.1907	448.581	0.6404522	0.4189125	543.8765	4.295539	0	920.9012	479.3771	0.4890341	0.4472453	546.087	4.890106	0	31	911	464						Frog_fixed.avi	0
30156	1810	904.7198	441.5944	0.6404153	0.4190368	543.7663	4.293711	0	922.5385	484.8969	0.4890021	0.4472865	546.0562	4.894759	0	31	914	463						Frog_fixed.avi	0
30172	1811	901.9448	442.5699	0.6403413	0.4190719	543.6414	4.304349	0	923.569	483.7186	0.4889661	0.4473491	546.0488	4.897349	0	31	913	463						Frog_fixed.avi	0
30189	1812	900.6408	441.5613	0.6402986	0.4191232	543.6588	4.299399	0	922.3112	482.9364	0.4889413	0.4474312	546.0899	4.898605	0	31	911	462						Frog_fixed.avi	0
30206	1813	900.5267	439.3038	0.6402909	0.4191425	543.6404	4.304332	0	919.6226	485.8645	0.4889248	0.4475038	546.1362	4.900005	0	31	910	463						Frog_fixed.avi	0
30222	1814	901.5502	438.0032	0.6402797	0.4191526	543.6451	4.315537	0	920.6687	485.5107	0.4889197	0.4475827	546.1569	4.901639	0	31	911	462						Frog_fixed.avi	0
30239	1815	902.0233	438.6142	0.6402559	0.4191474	543.5992	4.328754	0	920.0408	483.5805	0.488889	0.447693	546.1658	4.908327	0	31	911	461						Frog_fixed.avi	0
30256	1816	905.227	439.3535	0.6402235	0.4191273	543.6418	4.326111	0	922.0732	481.5556	0.4888602	0.4477281	546.2011	4.916608	0	31	914	460						Frog_fixed.avi	0
30272	1817	905.3488	438.8138	0.6401647	0.4190857	543.7182	4.335835	0	922.8681	480.8481	0.4887954	0.4477862	546.2598	4.922388	0	31	914	460						Frog_fixed.avi	0
30289	1818	907.2272	444.0871	0.6400833	0.4189228	543.8824	4.351986	0	922.551	477.3156	0.4887002	0.4478714	546.3893	4.924722	0	31	915	461						Frog_fixed.avi	0
30306	1819	906.2758	442.4297	0.6399756	0.4188067	543.6688	4.354077	0	920.2411	473.1422	0.4885853	0.4479548	546.0496	4.920698	0	31	913	458						Frog_fixed.avi	0
30322	1820	904.4068	444.3314	0.639854	0.4187025	543.3969	4.346127	0	925.0278	474.5681	0.4885232	0.4479556	545.8956	4.933779	0	31	915	459						Frog_fixed.avi	0
30339	1821	910.0018	445.9779	0.6398022	0.4185863	543.3508	4.359359	0	926.627	474.9843	0.4884972	0.4479198	545.8457	4.934315	0	31	918	460						Frog_fixed.avi	0
30356	1822	910.9268	443.7122	0.6397915	0.4185013	543.3149	4.374018	0	929.8771	479.0692	0.4884688	0.4478143	545.9267	4.945189	0	31	920	461						Frog_fixed.avi	0
30372	1823	912.1357	439.2702	0.6397941	0.41839	543.2494	4.37044	0	931.3709	477.6211	0.4884678	0.4477291	545.8499	4.954052	0	31	922	458						Frog_fixed.avi	0
30389	1824	910.1373	440.801	0.6398103	0.418247	543.205	4.383999	0	928.2953	480.8994	0.4884677	0.4475883	545.8273	4.955996	0	31	919	461						Frog_fixed.avi	0
30406	1825	908.0256	444.2443	0.6398235	0.4180171	543.1367	4.392565	0	925.291	477.0782	0.4884873	0.4474896	545.7402	4.962067	0	31	917	461						Frog_fixed.avi	0
30422	1826	907.2546	448.3178	0.6398378	0.4178905	543.064	4.392124	0	926.8316	475.8986	0.4884987	0.4473878	545.6409	4.971244	0	31	917	462						Frog_fixed.avi	0
30439	1827	906.0869	446.6198	0.6398446	0.4178236	543.0176	4.39449	0	927.2528	474.1173	0.488512	0.4473238	545.6169	4.973317	0	31	917	460						Frog_fixed.avi	0
30455	1828	911.8366	447.369	0.6398854	0.4178336	542.7848	4.396154	0	926.1603	474.5008	0.4885128	0.447308	545.5955	4.977433	0	31	919	461						Frog_fixed.avi	0
30472	1829	907.6843	446.6212	0.6399073	0.4179586	542.6845	4.40579	0	925.7146	475.4558	0.4885183	0.4473262	545.5088	4.985202	0	31	917	461						Frog_fixed.avi	0
30489	1830	906.4078	441.4077	0.6399451	0.4181443	542.6028	4.405783	0	923.5101	474.9349	0.488535	0.4473855	545.4296	4.983523	0	31	915	458						Frog_fixed.avi	0
30505	1831	907.8668	437.9683	0.6399748	0.4182952	542.4597	4.41741	0	927.8127	474.3622	0.4885455	0.4474021	545.3743	4.998133	0	31	918	456						Frog_fixed.avi	0
30522	1832	909.863	437.2488	0.6400168	0.4183345	542.3112	4.420098	0	929.2779	474.79	0.4885798	0.4473756	545.1801	4.990578	0	31	920	456						Frog_fixed.avi	0
30539	1833	908.7097	438.3322	0.6400402	0.4182749	542.1991	4.420766	0	932.1331	472.5912	0.4885876	0.4473199	545.09	4.999985	0	31	920	455						Frog_fixed.avi	0
30555	1834	906.4454	446.2729	0.6400442	0.4181115	542.1317	4.419248	0	932.2208	474.3926	0.488569	0.4471857	545.0117	4.998203	0	31	919	460						Frog_fixed.avi	0
30572	1835	909.1493	444.2325	0.6400593	0.417971	542.0579	4.432341	0	925.8068	485.0561	0.4886092	0.4467336	544.9971	5.004439	0	31	917	465						Frog_fixed.avi	0
30589	1836	908.8415	445.1149	0.6400751	0.4178194	541.9928	4.43569	0	936.5612	477.1803	0.4885633	0.446823	545.0012	4.999998	0	31	923	461						Frog_fixed.avi	0
30605	1837	912.5965	437.0147	0.6401184	0.4176956	541.7253	4.434764	0	936.9935	473.523	0.4885765	0.4467345	544.7205	4.999069	0	31	925	455						Frog_fixed.avi	0
30622	1838	908.6257	432.31	0.6400638	0.417542	541.8387	4.435586	0	935.9918	473.4217	0.4885138	0.4466206	544.6442	5.008074	0	31	922	453						Frog_fixed.avi	0
30639	1839	915.4185	442.2301	0.6400073	0.4171648	541.7947	4.444685	0	927.2045	474.3404	0.4883453	0.4464309	544.5499	5.00767	0	31	921	458						Frog_fixed.avi	0
30655	1840	921.4236	438.029	0.6399267	0.4169072	541.7747	4.446184	0	935.9232	470.6451	0.4882635	0.446247	544.4756	5.002003	0	31	929	454						Frog_fixed.avi	0
30672	1841	919.7448	432.5447	0.6397362	0.4166717	541.5472	4.44204	0	941.3323	475.0527	0.4881334	0.4460216	544.5129	4.999217	0	31	931	454						Frog_fixed.avi	0
30689	1842	919.7828	444.0073	0.6395626	0.4162953	541.3998	4.448125	0	937.5029	473.813	0.4879363	0.44599	544.2697	5.005295	0	31	929	459						Frog_fixed.avi	0
30705	1843	922.5134	436.9948	0.6394546	0.4161303	541.5568	4.448588	0	934.4086	474.7896	0.4878413	0.4458264	544.2337	5.01826	0	31	928	456						Frog_fixed.avi	0
30722	1844	921.4637	434.9319	0.6393706	0.4160761	541.3987	4.447472	0	938.3289	475.5308	0.4877775	0.4462278	544.2378	4.995301	0	31	930	455						Frog_fixed.avi	0
30739	1845	917.8204	437.5365	0.6393783	0.4160566	541.3182	4.449516	0	935.5863	476.6864	0.4877868	0.4464034	544.3796	5.002594	0	31	927	457						Frog_fixed.avi	0
30755	1846	923.389	452.375	0.639406	0.4161253	541.2429	4.447789	0	939.6441	488.4272	0.4878462	0.4466791	544.3168	5.001297	0	32	932	470						Frog_fixed.avi	0
30772	1847	927.8583	488.771	0.6395368	0.4163598	541.1157	4.438203	0	946.3317	520.6222	0.488134	0.4470843	544.0554	5.002473	0	32	937	505						Frog_fixed.avi	0
30789	1848	919.8392	481.9451	0.6397499	0.4163493	540.9085	4.432518	0	941.6481	516.0544	0.4882908	0.4471439	544.1581	4.995346	0	32	931	499						Frog_fixed.avi	0
30805	1849	923.4726	492.6587	0.6400651	0.4163069	540.9252	4.441475	0	949.5641	525.4809	0.4886318	0.4471189	544.0344	5.001615	0	32	937	509						Frog_fixed.avi	0
30822	1850	924.1906	491.1639	0.6404105	0.4163073	541.1605	4.444779	0	944.7003	521.6059	0.4888945	0.447027	544.0414	4.994307	0	32	934	506						Frog_fixed.avi	0
30839	1851	922.8262	491.0273	0.6407797	0.4163845	540.9613	4.440829	0	939.7211	524.5194	0.4892827	0.4469297	544.095	4.991863	0	32	931	508						Frog_fixed.avi	0
30855	1852	916.4191	490.9668	0.6412022	0.4164793	540.7929	4.436443	0	941.1978	528.4874	0.4897329	0.4468098	544.0701	4.99546	0	32	929	510						Frog_fixed.avi	0
30872	1853	914.6319	485.9782	0.6416881	0.4167076	540.7442	4.433234	0	941.1292	528.4727	0.4902029	0.4467837	544.0401	4.99543	0	32	928	507						Frog_fixed.avi	0
30889	1854	917.0673	484.4057	0.6422055	0.4168493	540.7809	4.427814	0	942.8018	530.355	0.4906965	0.4467441	544.0685	4.997701	0	32	930	507						Frog_fixed.avi	0
30905	1855	921.4841	487.0038	0.6427797	0.4169585	540.873	4.423074	0	938.957	531.0441	0.4912045	0.4466988	544.0337	4.988879	0	32	930	509						Frog_fixed.avi	0
30922	1856	920.6768	490.2154	0.643295	0.4170561	540.964	4.43357	0	937.9707	531.4777	0.4917046	0.4466625	544.0499	4.997215	0	32	929	511						Frog_fixed.avi	0
30939	1857	918.8944	491.9409	0.6437829	0.4171416	540.9921	4.433837	0	939.4683	528.0392	0.4921923	0.4466238	544.0873	4.997157	0	32	929	510						Frog_fixed.avi	0
30955	1858	921.28	491.3385	0.6442472	0.4172407	540.9678	4.437923	0	941.3889	527.0817	0.49266	0.4465382	544.0801	4.989888	0	32	931	509						Frog_fixed.avi	0
30972	1859	921.0691	488.8137	0.6446859	0.4172795	540.9522	4.439351	0	947.5823	524.3719	0.4931148	0.4464707	544.0195	4.999229	0	32	934	507						Frog_fixed.avi	0
30989	1860	921.3339	488.6083	0.6450943	0.4172209	540.781	4.43974	0	951.0377	537.5243	0.4935757	0.44602	544.0145	5.015988	0	32	936	513						Frog_fixed.avi	0
31005	1861	923.5519	489.7626	0.6455207	0.417124	540.7397	4.428874	0	943.0529	525.4964	0.4939061	0.4462911	544.019	5.00616	0	32	933	508						Frog_fixed.avi	0
31022	1862	926.1818	489.8024	0.6459247	0.4170713	540.8472	4.44122	0	937.9847	526.1712	0.4942546	0.4462262	543.957	5.008716	0	32	932	508						Frog_fixed.avi	0
31038	1863	922.4529	493.0286	0.6462547	0.4170792	540.864	4.431241	0	941.9305	524.972	0.4946258	0.4462311	544.0756	5.008381	0	32	932	509						Frog_fixed.avi	0
31055	1864	919.7012	491.5532	0.6465233	0.4171108	540.7423	4.418545	0	943.6058	524.3275	0.4949266	0.4462979	543.8459	5.011271	0	32	932	508						Frog_fixed.avi	0
31072	1865	922.5873	491.5844	0.6468655	0.4171557	540.8608	4.414513	0	937.6782	525.2677	0.4952008	0.4463647	544.1131	5.020623	0	32	930	508						Frog_fixed.avi	0
31088	1866	914.3942	490.4268	0.6470731	0.4173622	540.8035	4.420854	0	945.6976	527.1311	0.4955306	0.4464836	544.0417	5.01726	0	32	930	509						Frog_fixed.avi	0
31105	1867	-1280	-1024	-1	-1	-1	-1	4	-1280	-1024	-1	-1	-1	-1	4	32	0	0						Frog_fixed.avi	0
31122	1868	916.4176	486.0715	0.6475866	0.4176584	540.7954	4.410448	0	944.556	529.5693	0.4960512	0.4466954	544.0834	5.029696	0	32	930	508						Frog_fixed.avi	0
31138	1869	922.1678	490.8073	0.6478912	0.417726	540.8551	4.417548	0	941.9001	528.3713	0.4962746	0.446776	543.8878	5.024048	0	32	932	510						Frog_fixed.avi	0
31155	1870	919.8127	488.2693	0.6481128	0.4177543	540.8604	4.406033	0	944.3052	527.3188	0.4965452	0.4468276	544.0669	5.037086	0	32	932	508						Frog_fixed.avi	0
31172	1871	921.5413	491.4207	0.6483762	0.4177911	540.9122	4.417752	0	942.7242	525.7054	0.4967769	0.4469041	543.8589	5.028875	0	32	932	509						Frog_fixed.avi	0
31188	1872	920.7103	489.5614	0.6485404	0.4178195	540.7711	4.41102	0	947.7787	529.8398	0.497036	0.4468291	544.071	5.032147	0	32	934	510						Frog_fixed.avi	0
31205	1873	924.854	492.094	0.6488292	0.4178387	540.9341	4.409025	0	942.3403	526.6819	0.4972307	0.4468148	543.9221	5.028769	0	32	934	509						Frog_fixed.avi	0
31222	1874	920.6183	491.4421	0.649008	0.4178349	540.8126	4.403059	0	948.2083	527.9684	0.4975038	0.4467666	544.0836	5.038776	0	32	934	510						Frog_fixed.avi	0
31238	1875	924.3035	487.92	0.6492961	0.4177946	540.9199	4.406816	0	940.5857	527.824	0.4976818	0.4466867	544.0742	5.030128	0	32	932	508						Frog_fixed.avi	0
31255	1876	918.6144	488.8374	0.6494778	0.4177196	540.8041	4.401565	0	947.3044	528.0663	0.4979834	0.4465562	544.0705	5.036406	0	32	933	508						Frog_fixed.avi	0
31272	1877	926.7825	485.4154	0.6497838	0.4177105	540.9199	4.396562	0	938.7869	529.7	0.4981598	0.4464456	544.1025	5.024538	0	32	933	508						Frog_fixed.avi	0
31288	1878	918.4482	491.3	0.649968	0.4177172	540.7926	4.389056	0	949.0896	526.7227	0.4984642	0.4464046	544.0796	5.037087	0	32	934	509						Frog_fixed.avi	0
31305	1879	926.533	488.9472	0.6502718	0.417797	540.9415	4.388366	0	939.9621	529.314	0.4986593	0.4464248	544.08	5.029152	0	32	933	509						Frog_fixed.avi	0
31322	1880	922.0969	495.5833	0.65045	0.4179037	540.8408	4.391598	0	951.8187	527.3057	0.4989567	0.4465224	544.0432	5.02528	0	32	937	511						Frog_fixed.avi	0
31338	1881	926.535	498.5375	0.6507368	0.4180376	540.9531	4.381031	0	940.2883	530.8916	0.4991229	0.446583	544.1144	5.012317	0	32	933	515						Frog_fixed.avi	0
31355	1882	924.1573	490.3533	0.6508872	0.4182091	540.8494	4.372927	0	948.0111	529.1442	0.4993619	0.4466116	543.9479	5.010554	0	32	936	510						Frog_fixed.avi	0
31372	1883	920.9596	491.68	0.6510404	0.41828	541.0616	4.375536	0	947.0369	530.6171	0.4995248	0.4465581	544.2062	5.007724	0	32	934	511						Frog_fixed.avi	0
31388	1884	927.9163	490.9722	0.6512389	0.4182927	541.1178	4.374775	0	939.2933	531.0275	0.4996346	0.446498	544.197	4.998805	0	32	934	511						Frog_fixed.avi	0
31405	1885	922.5935	489.38	0.6513536	0.418311	541.029	4.354362	0	948.6669	528.1058	0.499851	0.4464118	544.0734	5.004426	0	32	936	509						Frog_fixed.avi	0
31421	1886	920.723	489.6315	0.6514651	0.4182848	541.0063	4.344682	0	947.9739	527.6186	0.5000036	0.4463756	544.2521	5.001972	0	32	934	509						Frog_fixed.avi	0
31438	1887	925.4814	493.8227	0.6516483	0.4181511	541.3996	4.339734	0	940.6365	525.8463	0.5000841	0.4463207	544.3419	4.990199	0	32	933	510						Frog_fixed.avi	0
31455	1888	926.2744	494.0881	0.6517278	0.4180207	541.3195	4.331284	0	942.7589	526.716	0.5001541	0.4462509	544.3572	4.986806	0	32	935	510						Frog_fixed.avi	0
31471	1889	924.8994	498.1233	0.6517442	0.4178969	541.3445	4.335059	0	939.9133	526.9554	0.5001887	0.4461802	544.4658	4.979456	0	32	932	513						Frog_fixed.avi	0
31488	1890	921.1196	497.6189	0.6516871	0.4178378	541.5806	4.322916	0	939.9527	528.2094	0.5001546	0.4461082	544.5079	4.974798	0	32	931	513						Frog_fixed.avi	0
31505	1891	921.5655	494.3213	0.6515791	0.4178332	541.5765	4.3259	0	939.5859	529.0647	0.5000668	0.4461032	544.5936	4.979107	0	32	931	512						Frog_fixed.avi	0
31521	1892	921.7944	497.5129	0.6514288	0.4178247	541.6089	4.315717	0	943.9594	529.4902	0.4999893	0.4461639	544.6988	4.972744	0	32	933	514						Frog_fixed.avi	0
31538	1893	918.7458	496.2332	0.6512487	0.4178564	541.7283	4.305501	0	942.8744	537.93	0.4998226	0.4459316	544.7465	4.97148	0	32	931	517						Frog_fixed.avi	0
31555	1894	927.3593	495.1051	0.6511454	0.417921	541.8657	4.314404	0	942.2191	525.6312	0.4996919	0.4464503	544.7465	4.952774	0	32	935	510						Frog_fixed.avi	0
31571	1895	925.2222	497.3145	0.6509818	0.4179679	541.8674	4.302028	0	943.718	528.6837	0.4995749	0.4465789	544.9426	4.962679	0	32	934	513						Frog_fixed.avi	0
31588	1896	915.0641	492.4427	0.6507956	0.418128	541.9581	4.304524	0	944.5875	528.7273	0.4994756	0.4467251	545.0594	4.963788	0	32	930	511						Frog_fixed.avi	0
31605	1897	924.3331	490.4915	0.6507055	0.4182214	542.0209	4.309174	0	941.0975	527.3715	0.4993548	0.446902	545.3898	4.96349	0	32	933	509						Frog_fixed.avi	0
31621	1898	924.6343	486.7589	0.6505968	0.4183189	542.2917	4.316183	0	944.9185	528.845	0.4992631	0.4470414	545.5445	4.942758	0	32	935	508						Frog_fixed.avi	0
31638	1899	921.1244	489.2278	0.6504088	0.4184244	542.4525	4.316846	0	947.0004	530.0588	0.4991422	0.4471696	545.6699	4.943954	0	32	934	510						Frog_fixed.avi	0
31655	1900	920.2511	494.5029	0.6502541	0.4185171	542.3087	4.303789	0	941.3093	528.1641	0.4989868	0.447333	545.9018	4.943636	0	32	931	511						Frog_fixed.avi	0
31671	1901	921.6537	499.7599	0.6501573	0.4185918	542.4888	4.310538	0	938.7753	528.5056	0.498894	0.4475271	545.9387	4.947259	0	32	930	514						Frog_fixed.avi	0
31688	1902	923.058	500.2774	0.6500919	0.4186688	542.6703	4.312495	0	940.6091	528.4272	0.4988381	0.4477628	546.0134	4.933306	0	32	932	514						Frog_fixed.avi	0
31705	1903	926.6522	498.4151	0.650009	0.4187716	542.9658	4.317709	0	941.8487	528.7493	0.4987808	0.4479153	546.0981	4.942739	0	32	934	514						Frog_fixed.avi	0
31721	1904	929.3794	495.8705	0.6499218	0.418764	543.1538	4.305149	0	942.056	529.2972	0.498706	0.4479929	546.3585	4.93154	0	32	936	513						Frog_fixed.avi	0
31738	1905	919.283	501.3943	0.6497208	0.4187538	543.0511	4.304994	0	941.2255	524.8698	0.4985946	0.4480844	546.6946	4.932826	0	32	930	513						Frog_fixed.avi	0
31755	1906	919.6063	495.767	0.649572	0.4187752	543.2645	4.305183	0	945.0728	525.4973	0.498508	0.4481118	546.8145	4.9225	0	32	932	511						Frog_fixed.avi	0
31771	1907	925.9646	498.2506	0.6494418	0.4186862	543.5862	4.312075	0	946.1559	522.9408	0.498365	0.4481659	546.9796	4.91984	0	32	936	511						Frog_fixed.avi	0
31788	1908	923.2333	497.9635	0.6492569	0.4186605	543.7628	4.314833	0	940.3504	524.0468	0.4982137	0.4481956	547.2362	4.919724	0	32	932	511						Frog_fixed.avi	0
31805	1909	920.5352	496.7791	0.6490769	0.4185758	543.7989	4.300565	0	940.9343	526.0613	0.4981048	0.4482373	547.2683	4.912056	0	32	931	511						Frog_fixed.avi	0
31821	1910	920.4676	490.9518	0.6489439	0.4185058	544.1793	4.308683	0	942.5182	524.9628	0.4980143	0.4483085	547.4336	4.920171	0	32	931	508						Frog_fixed.avi	0
31838	1911	928.265	489.146	0.6488416	0.4183883	544.3634	4.312965	0	942.8382	526.3757	0.4978886	0.4483364	547.8052	4.915789	0	32	936	508						Frog_fixed.avi	0
31854	1912	927.3485	488.9293	0.6486695	0.418263	544.5178	4.306459	0	946.103	525.6832	0.4978077	0.4483381	548.0388	4.904286	0	32	937	507						Frog_fixed.avi	0
31871	1913	908.4765	479.7993	0.6485166	0.4178596	544.6484	4.31746	0	940.3352	507.8008	0.4977884	0.4481676	548.2072	4.91962	0	33	924	494						Frog_fixed.avi	0
31888	1914	917.1392	434.8281	0.6483803	0.4174246	544.8516	4.302603	0	941.8125	468.6663	0.4977905	0.4478812	548.3361	4.909842	0	33	929	452						Frog_fixed.avi	0
31904	1915	914.4392	446.8818	0.6482616	0.4170471	545.2687	4.309182	0	937.813	473.2815	0.4977255	0.4478068	548.5831	4.908258	0	33	926	460						Frog_fixed.avi	0
31921	1916	916.0073	431.8862	0.6482031	0.4168853	545.4255	4.305422	0	942.3782	466.9074	0.4976537	0.4477474	548.8321	4.903996	0	33	929	449						Frog_fixed.avi	0
31938	1917	919.8071	432.6461	0.6481267	0.4167383	545.6803	4.311613	0	940.1812	469.3282	0.4975711	0.4477355	549.1222	4.89239	0	33	930	451						Frog_fixed.avi	0
31954	1918	922.1771	431.7147	0.6480201	0.4166288	545.8077	4.296738	0	943.9865	466.0736	0.4975214	0.447746	549.2978	4.896376	0	33	933	449						Frog_fixed.avi	0
31971	1919	914.2822	433.0435	0.6478462	0.4165949	545.9271	4.298162	0	944.4745	469.1696	0.4974476	0.4478278	549.5432	4.891247	0	33	929	451						Frog_fixed.avi	0
31988	1920	919.7986	432.6674	0.6477237	0.4166129	546.1145	4.28811	0	940.0646	464.948	0.4973024	0.44793	549.8864	4.898918	0	33	930	449						Frog_fixed.avi	0
32004	1921	919.9025	430.471	0.6475839	0.4166507	546.579	4.284701	0	942.8549	466.6866	0.4971735	0.4480831	549.9069	4.894141	0	33	931	449						Frog_fixed.avi	0
32021	1922	922.6927	427.4445	0.6473904	0.4167121	546.6367	4.27475	0	941.4186	467.8782	0.4970256	0.4482438	549.9024	4.876218	0	33	932	448						Frog_fixed.avi	0
32038	1923	916.0162	428.5911	0.6471353	0.416707	546.8361	4.280629	0	942.076	469.3145	0.4968473	0.4483737	550.3699	4.881149	0	33	929	449						Frog_fixed.avi	0
32054	1924	924.1311	425.7637	0.646941	0.4166875	547.1045	4.271431	0	943.4338	465.4128	0.4966608	0.4485573	550.4924	4.875949	0	33	934	446						Frog_fixed.avi	0
32071	1925	921.3114	428.757	0.6466154	0.4166106	547.141	4.271007	0	938.5907	467.2925	0.4963838	0.448659	550.6935	4.867074	0	33	930	448						Frog_fixed.avi	0
32088	1926	920.3232	431.2645	0.6463535	0.4164495	547.5424	4.267794	0	945.8909	466.612	0.4962167	0.448716	550.9371	4.865939	0	33	933	449						Frog_fixed.avi	0
32104	1927	920.7144	434.7936	0.6460605	0.4162798	547.4529	4.259171	0	935.6719	467.0596	0.4959209	0.448812	550.9826	4.876431	0	33	928	451						Frog_fixed.avi	0
32121	1928	921.8668	432.1289	0.6458319	0.4161006	547.7855	4.249627	0	942.4365	466.6518	0.4957672	0.4487793	551.1647	4.871323	0	33	932	449						Frog_fixed.avi	0
32138	1929	916.939	433.9065	0.6455523	0.4157882	547.8072	4.245608	0	943.0977	464.171	0.4955797	0.4486771	551.591	4.865513	0	33	930	449						Frog_fixed.avi	0
32154	1930	925.478	445.3425	0.6452861	0.4153712	548.0955	4.23628	0	941.2618	478.6119	0.4953221	0.4485927	551.4037	4.849947	0	34	933	462						Frog_fixed.avi	0
32171	1931	930.8021	486.8319	0.6449354	0.4153382	548.2902	4.23886	0	943.724	526.3348	0.4951545	0.4486034	551.7133	4.8342	0	34	937	507						Frog_fixed.avi	0
32188	1932	925.9339	483.2381	0.6447198	0.4148064	548.345	4.234458	0	950.6009	519.0867	0.4949701	0.4483847	551.7297	4.833894	0	34	938	501						Frog_fixed.avi	0
32204	1933	926.158	486.3657	0.6444427	0.414423	548.4759	4.227537	0	942.1571	526.413	0.4947053	0.448189	551.8696	4.819436	0	34	934	506						Frog_fixed.avi	0
32221	1934	926.0937	490.7754	0.6441912	0.4139338	548.7202	4.236952	0	951.3937	528.5121	0.4945431	0.448017	551.9637	4.818851	0	34	939	510						Frog_fixed.avi	0
32238	1935	927.6101	484.0746	0.643923	0.4136572	548.7016	4.223168	0	942.0957	525.9009	0.49422	0.4478384	552.124	4.818936	0	34	935	505						Frog_fixed.avi	0
32254	1936	926.0394	486.0596	0.6436648	0.413359	548.8165	4.224836	0	953.4834	527.1962	0.4940663	0.4474518	552.0907	4.809175	0	34	940	507						Frog_fixed.avi	0
32271	1937	929.0805	492.6376	0.643393	0.4130143	548.8334	4.222432	0	948.2103	528.5875	0.493786	0.4475907	552.0953	4.804929	0	34	939	511						Frog_fixed.avi	0
32288	1938	926.5627	489.9696	0.6431645	0.4128806	548.9986	4.23336	0	951.7827	528.1068	0.4935835	0.4475466	552.3427	4.792463	0	34	939	509						Frog_fixed.avi	0
32304	1939	925.9398	484.852	0.6429156	0.4126998	549.0338	4.228023	0	949.8945	525.1604	0.4933563	0.4474505	552.6989	4.80761	0	34	938	505						Frog_fixed.avi	0
32321	1940	926.9726	496.1224	0.6427383	0.4123276	549.2147	4.230292	0	955.048	527.8811	0.4932037	0.4473079	552.5481	4.799717	0	34	941	512						Frog_fixed.avi	0
32337	1941	924.9637	492.3696	0.6424813	0.4120895	549.0742	4.236801	0	950.3046	532.0463	0.4930138	0.447101	552.7111	4.784446	0	34	938	512						Frog_fixed.avi	0
32354	1942	924.6165	487.5489	0.6423528	0.4118362	549.3393	4.243808	0	952.4025	529.4404	0.4928849	0.4469219	552.9607	4.784748	0	34	939	508						Frog_fixed.avi	0
32371	1943	923.95	495.0819	0.642235	0.411377	549.4545	4.236698	0	955.4572	528.332	0.4927671	0.4466532	552.8094	4.795839	0	34	940	512						Frog_fixed.avi	0
32387	1944	927.0191	482.3261	0.6420753	0.4111693	549.3925	4.240407	0	948.8114	530.7106	0.4925991	0.4463886	552.7551	4.79811	0	34	938	507						Frog_fixed.avi	0
32404	1945	921.6018	496.5976	0.6419092	0.4106717	549.4228	4.256866	0	944.7031	528.511	0.4924568	0.4460883	553.0526	4.777661	0	34	933	513						Frog_fixed.avi	0
32421	1946	922.791	487.2976	0.6418233	0.4103886	549.5232	4.264184	0	949.3309	529.8381	0.4923804	0.4457749	553.0971	4.800253	0	34	936	509						Frog_fixed.avi	0
32437	1947	928.0255	488.0559	0.6417416	0.4100418	549.6666	4.255244	0	955.0177	531.039	0.4923244	0.4455563	553.1415	4.792833	0	34	942	510						Frog_fixed.avi	0
32454	1948	926.0187	492.6478	0.6416544	0.4097211	549.69	4.271367	0	955.73	540.1412	0.4922852	0.4450391	553.148	4.793406	0	34	941	516						Frog_fixed.avi	0
32471	1949	928.4313	487.0113	0.6416011	0.4096121	549.6823	4.265843	0	952.3799	528.6923	0.4922011	0.4452504	553.1523	4.78605	0	34	940	508						Frog_fixed.avi	0
32487	1950	923.5493	486.3689	0.6415281	0.4095307	549.8306	4.272425	0	953.5665	531.4503	0.4921671	0.445116	553.3064	4.784984	0	34	939	509						Frog_fixed.avi	0
32504	1951	923.2061	487.9986	0.6414874	0.4094041	549.8063	4.275243	0	951.7513	530.3447	0.492142	0.4450911	553.3463	4.793756	0	34	937	509						Frog_fixed.avi	0
32521	1952	925.9833	489.5052	0.6414644	0.4093409	549.7651	4.270361	0	952.5337	530.8486	0.4921307	0.4450761	553.4025	4.80532	0	34	939	510						Frog_fixed.avi	0
32537	1953	921.0948	492.5876	0.641422	0.4093355	549.7065	4.273179	0	950.1507	530.825	0.4920987	0.4451086	553.5556	4.802437	0	34	936	512						Frog_fixed.avi	0
32554	1954	923.3074	491.1881	0.6414154	0.4093856	549.7041	4.285279	0	951.5299	531.1699	0.4921298	0.4451855	553.4902	4.806667	0	34	937	511						Frog_fixed.avi	0
32571	1955	920.4508	488.1512	0.641519	0.4095401	549.9869	4.279957	0	947.9413	531.5649	0.4922316	0.4453472	553.6152	4.801772	0	34	934	510						Frog_fixed.avi	0
32587	1956	901.4174	503.2562	0.6417141	0.4096665	549.8625	4.275822	0	917.8696	536.0175	0.4923719	0.4455776	553.5176	4.813905	0	34	910	520						Frog_fixed.avi	0
32604	1957	899.5295	507.1751	0.6417733	0.409744	549.8511	4.276727	0	917.1848	536.0427	0.4924324	0.4456908	553.559	4.803865	0	34	908	522						Frog_fixed.avi	0
32621	1958	894.3927	508.2697	0.6418873	0.4098369	549.7276	4.254252	0	918.8547	534.9311	0.4925687	0.4457392	553.7497	4.791594	0	34	907	522						Frog_fixed.avi	0
32637	1959	900.3022	504.8235	0.6420591	0.4098528	549.9567	4.251734	0	919.5178	534.9335	0.4926915	0.4457054	553.8353	4.782684	0	34	910	520						Frog_fixed.avi	0
32654	1960	901.4795	507.0339	0.6422154	0.4097533	549.9232	4.244545	0	921.3504	538.5993	0.4928491	0.4455318	553.5624	4.791482	0	34	911	523						Frog_fixed.avi	0
32671	1961	897.7239	505.0337	0.6423077	0.4096523	549.8709	4.231924	0	917.5707	538.949	0.4929287	0.445348	553.5535	4.786624	0	34	908	522						Frog_fixed.avi	0
32687	1962	900.882	496.7952	0.6424007	0.4095444	549.7414	4.221878	0	919.2765	538.2255	0.4930307	0.4451004	553.676	4.770044	0	34	910	518						Frog_fixed.avi	0
32704	1963	900.5944	503.3068	0.6425021	0.4093247	549.9166	4.215466	0	918.6613	535.7081	0.493086	0.4448833	553.7579	4.77946	0	34	910	520						Frog_fixed.avi	0
32721	1964	903.4692	508.5172	0.6425642	0.4090591	549.9871	4.203948	0	921.504	539.6248	0.4931401	0.444624	553.8894	4.767088	0	34	912	524						Frog_fixed.avi	0
32737	1965	903.4205	508.9768	0.6426002	0.4089227	549.978	4.201607	0	914.6878	542.9484	0.4932017	0.4441561	553.9016	4.778118	0	34	909	526						Frog_fixed.avi	0
32754	1966	906.8672	501.9816	0.6425842	0.408812	549.891	4.194803	0	916.0797	534.2495	0.4931137	0.4442614	553.9061	4.757584	0	34	911	518						Frog_fixed.avi	0
32771	1967	905.1537	498.9523	0.6425164	0.408672	549.8376	4.190279	0	918.44	535.8762	0.493053	0.4440637	553.6345	4.750223	0	34	912	517						Frog_fixed.avi	0
32787	1968	904.4678	502.7485	0.6423811	0.408437	549.5386	4.180586	0	915.7029	538.1542	0.4929223	0.4438088	553.415	4.748271	0	34	910	520						Frog_fixed.avi	0
32804	1969	907.7605	507.8688	0.6422732	0.4081781	549.6348	4.166039	0	925.7018	539.0323	0.492814	0.4436193	553.4697	4.741939	0	34	917	523						Frog_fixed.avi	0
32821	1970	910.7906	506.8799	0.6421002	0.4080022	549.5665	4.168286	0	921.2045	538.0527	0.4925848	0.4434261	553.5132	4.735027	0	34	916	522						Frog_fixed.avi	0
32837	1971	904.0976	505.2689	0.6418778	0.4077495	549.4526	4.148504	0	923.3826	537.9987	0.4924034	0.4432492	553.2742	4.728429	0	34	914	522						Frog_fixed.avi	0
32854	1972	913.4231	507.5745	0.6417431	0.4074607	549.5146	4.141114	0	927.7973	536.9561	0.4922127	0.4431509	553.1878	4.733574	0	34	921	522						Frog_fixed.avi	0
32871	1973	912.8415	508.3395	0.6415249	0.4072998	549.3322	4.134526	0	923.7952	539.7503	0.4919704	0.4429864	553.1629	4.709872	0	34	918	524						Frog_fixed.avi	0
32887	1974	911.9813	507.309	0.6413375	0.407228	549.308	4.11125	0	932.6389	540.4322	0.4918325	0.4429099	553.1674	4.703681	0	34	922	524						Frog_fixed.avi	0
32904	1975	912.4417	501.3064	0.641156	0.4071737	549.2856	4.105979	0	925.0903	545.5113	0.4915805	0.4428352	552.827	4.679609	0	34	919	523						Frog_fixed.avi	0
32920	1976	908.2061	503.57	0.6409285	0.4070912	549.2136	4.094551	0	931.4154	544.08	0.4914067	0.4428001	552.986	4.668758	0	34	920	524						Frog_fixed.avi	0
32937	1977	916.264	503.5218	0.640739	0.4070347	549.1457	4.084548	0	925.7075	549.633	0.4911171	0.4427104	552.7054	4.654535	0	34	921	527						Frog_fixed.avi	0
32954	1978	912.2384	503.3412	0.6404559	0.4069128	548.9903	4.08181	0	930.8823	547.9119	0.4908658	0.4426751	552.7399	4.653283	0	34	922	526						Frog_fixed.avi	0
32970	1979	913.4646	511.3811	0.6401728	0.40669	548.9738	4.058554	0	929.5463	549.3356	0.490561	0.4426346	552.5985	4.633296	0	34	922	530						Frog_fixed.avi	0
32987	1980	912.2138	510.9498	0.6398622	0.4064947	549.0876	4.061985	0	930.3287	550.1519	0.4902385	0.4425407	552.5121	4.623548	0	34	921	531						Frog_fixed.avi	0
33004	1981	914.617	505.4137	0.6395022	0.4063536	548.8464	4.04306	0	931.4408	546.4055	0.4898823	0.442494	552.6137	4.60397	0	34	923	526						Frog_fixed.avi	0
33020	1982	910.9457	500.1238	0.6391	0.4061875	548.6881	4.035693	0	933.9855	548.3098	0.4895366	0.4424357	552.4675	4.593925	0	34	922	524						Frog_fixed.avi	0
33037	1983	913.9179	502.5458	0.6387406	0.4059831	548.7324	4.012951	0	932.5952	548.4362	0.4891413	0.4424321	552.2976	4.568679	0	34	923	525						Frog_fixed.avi	0
33054	1984	913.2025	507.7966	0.6383158	0.4057738	548.7799	4.008838	0	931.8953	547.2873	0.4887164	0.4424703	552.2053	4.56283	0	34	923	528						Frog_fixed.avi	0
33070	1985	912.7952	502.505	0.6378711	0.405636	548.7814	3.997113	0	928.6482	547.8846	0.4882609	0.4425259	552.1838	4.551918	0	34	921	525						Frog_fixed.avi	0
33087	1986	914.0359	499.0609	0.6374244	0.4055668	548.5876	3.992871	0	929.9069	547.3409	0.4878047	0.4425835	552.1419	4.552967	0	34	922	523						Frog_fixed.avi	0
33104	1987	915.4788	494.842	0.6369539	0.4055045	548.5603	3.985427	0	926.4752	549.3433	0.4873278	0.4426461	552.1161	4.531826	0	34	921	522						Frog_fixed.avi	0
33120	1988	917.7633	494.4328	0.6365095	0.4054434	548.587	3.970487	0	933.3721	550.6707	0.486925	0.4427352	552.1089	4.522974	0	34	926	523						Frog_fixed.avi	0
33137	1989	920.1163	492.1625	0.6360589	0.4054244	548.5443	3.967807	0	936.1587	549.2018	0.4865058	0.4428858	552.1923	4.51894	0	34	928	521						Frog_fixed.avi	0
33154	1990	914.1223	496.1948	0.635622	0.4054311	548.4845	3.983175	0	935.855	544.0294	0.4861136	0.4430936	552.1834	4.523807	0	34	925	520						Frog_fixed.avi	0
33170	1991	914.2	497.4307	0.6352002	0.4054645	548.3333	3.960381	0	934.65	543.4606	0.4857124	0.4432752	552.1013	4.514496	0	34	924	520						Frog_fixed.avi	0
33187	1992	915.8245	496.3951	0.6348172	0.4055338	548.4464	3.952843	0	929.6127	545.7099	0.4852943	0.4434707	552.0537	4.524318	0	34	923	521						Frog_fixed.avi	0
[truncated: 29,286 more rows]
