# Supplementary material for: Young children integrate current observations, priors and agent information to predict others’ actions
Source: PLoS One. 2019 May 22;14(5):e0200976. doi: 10.1371/journal.pone.0200976 (PMC6530825; doi:10.1371/journal.pone.0200976)
Supplement: S1 Dataset — (ZIP) [file pone.0200976.s003.zip › PONE-D-18-19791R1_Data/24-month-olds/Anonymized_04_24-Combined-Data.tsv]

Recording name:	K_04_24
Recording resolution:	1280 x 1024
Fixation filter: Tobii fixation filter
Velocity threshold: 35
Distance threshold: 35
Timestamp	Number	GazePointXLeft	GazePointYLeft	CamXLeft	CamYLeft	DistanceLeft	PupilLeft	ValidityLeft	GazePointXRight	GazePointYRight	CamXRight	CamYRight	DistanceRight	PupilRight	ValidityRight	FixationIndex	GazePointX	GazePointY	Event	EventKey	Data1	Data2	Descriptor	StimuliName	StimuliID
5	0	-1280	-1024	-1	-1	-1	-1	4	-1280	-1024	-1	-1	-1	-1	4		0	0						No media	0
22	1	-131.1971	990.9914	0.4968259	0.6934931	395.2133	2.432966	1	-669.0278	930.4608	0.4837986	0.6932648	438.9641	2.695962	3	0	-131	991						No media	0
39	2	-1280	-1024	-1	-1	-1	-1	4	-1280	-1024	-1	-1	-1	-1	4		0	0						No media	0
56	3	-1280	-1024	-1	-1	-1	-1	4	-1280	-1024	-1	-1	-1	-1	4		0	0						No media	0
72	4	-1280	-1024	-1	-1	-1	-1	4	-1280	-1024	-1	-1	-1	-1	4		0	0						No media	0
89	5	-1280	-1024	-1	-1	-1	-1	4	-1280	-1024	-1	-1	-1	-1	4		0	0						No media	0
105	6	-1280	-1024	-1	-1	-1	-1	4	-1280	-1024	-1	-1	-1	-1	4		0	0						No media	0
122	7	-1280	-1024	-1	-1	-1	-1	4	-1280	-1024	-1	-1	-1	-1	4		0	0						No media	0
139	8	-1280	-1024	-1	-1	-1	-1	4	-1280	-1024	-1	-1	-1	-1	4		0	0						No media	0
156	9	-1280	-1024	-1	-1	-1	-1	4	-1280	-1024	-1	-1	-1	-1	4		0	0						No media	0
172	10	-1280	-1024	-1	-1	-1	-1	4	-1280	-1024	-1	-1	-1	-1	4		0	0						No media	0
189	11	-1280	-1024	-1	-1	-1	-1	4	-1280	-1024	-1	-1	-1	-1	4		0	0						No media	0
205	12	-1280	-1024	-1	-1	-1	-1	4	-1280	-1024	-1	-1	-1	-1	4		0	0						No media	0
222	13	-1280	-1024	-1	-1	-1	-1	4	-1280	-1024	-1	-1	-1	-1	4		0	0						No media	0
239	14	-1280	-1024	-1	-1	-1	-1	4	-1280	-1024	-1	-1	-1	-1	4		0	0						No media	0
255	15	-1280	-1024	-1	-1	-1	-1	4	-1280	-1024	-1	-1	-1	-1	4		0	0						No media	0
272	16	-1280	-1024	-1	-1	-1	-1	4	-1280	-1024	-1	-1	-1	-1	4		0	0						No media	0
289	17	-1280	-1024	-1	-1	-1	-1	4	-1280	-1024	-1	-1	-1	-1	4		0	0						No media	0
305	18	-1280	-1024	-1	-1	-1	-1	4	-1280	-1024	-1	-1	-1	-1	4		0	0						No media	0
322	19	-1280	-1024	-1	-1	-1	-1	4	-1280	-1024	-1	-1	-1	-1	4		0	0						No media	0
338	20	-1280	-1024	-1	-1	-1	-1	4	-1280	-1024	-1	-1	-1	-1	4		0	0						No media	0
355	21	339.645	318.8616	0.565388	0.6806859	638.6025	3.213376	0	374.295	315.7553	0.4365772	0.6885865	621.6767	3.440253	0	1	357	317						No media	0
372	22	340.9294	315.1029	0.5653731	0.6806784	638.7534	3.178974	0	373.3389	312.7902	0.4365783	0.6885698	621.7116	3.401836	0	1	357	314						No media	0
388	23	339.5506	320.6753	0.5653484	0.6807023	638.8072	3.164506	0	376.4073	307.816	0.436577	0.6885766	621.7761	3.388857	0	1	358	314						No media	0
405	24	351.092	332.4852	0.5653313	0.6807585	638.9861	3.200619	0	366.077	310.1874	0.4365364	0.6885837	622.0582	3.395397	0	1	359	321						No media	0
422	25	347.161	325.7842	0.5652726	0.6807639	639.1248	3.164603	0	367.3945	306.4237	0.4364962	0.688562	622.1265	3.420452	0	1	357	316						No media	0
438	26	351.5579	324.8959	0.5651768	0.6808	639.3116	3.157997	0	373.7903	310.7455	0.4364197	0.6884986	622.3464	3.410392	0	1	363	318						No media	0
455	27	350.7271	320.5632	0.565054	0.6806757	639.4041	3.171917	0	365.0658	303.8564	0.436307	0.6883953	622.4899	3.411533	0	1	358	312						No media	0
472	28	355.532	330.8604	0.5649365	0.6805943	639.5864	3.161343	0	367.5877	301.8134	0.4362237	0.6882878	622.5293	3.401031	0	1	362	316						No media	0
488	29	348.5994	320.6287	0.5647984	0.680555	639.6467	3.132142	0	367.2639	299.8373	0.4361449	0.6881371	622.6128	3.404321	0	1	358	310						No media	0
505	30	351.0695	311.2724	0.5647316	0.6805009	639.7599	3.132881	0	360.5948	301.8359	0.4360337	0.688027	622.9694	3.401611	0	1	356	307						No media	0
522	31	369.3331	318.9052	0.5646793	0.6804524	639.8989	3.157965	0	364.4714	311.1984	0.4359656	0.6878849	623.2366	3.44159	0	1	367	315						No media	0
538	32	355.7822	316.3506	0.5646175	0.680348	640.1843	3.140958	0	366.3705	290.9373	0.435931	0.6877605	623.3702	3.398489	0	1	361	304						No media	0
555	33	362.0915	320.6995	0.5645911	0.6803295	640.3557	3.156968	0	364.5883	304.863	0.4358869	0.6876444	623.3127	3.429958	0	1	363	313						No media	0
566																			MovieStart	128	0	0	Frog_fixed.avi
572	34	385.7029	350.0614	0.5643056	0.6806626	640.007	3.159936	0	408.4392	340.8974	0.4357348	0.6878942	623.1429	3.429848	0	1	397	345						Frog_fixed.avi	0
588	35	593.1268	542.4907	0.5631135	0.6821624	640.3113	3.207806	0	591.5313	541.8121	0.4348147	0.6892416	623.6273	3.435687	0	2	592	542						Frog_fixed.avi	0
605	36	624.3339	576.1068	0.5628327	0.6827103	640.5276	3.214787	0	620.1077	570.4841	0.4344968	0.689738	623.9349	3.417265	0	2	622	573						Frog_fixed.avi	0
622	37	651.2985	611.4363	0.5630996	0.6827359	640.4774	3.272055	0	638.407	587.5947	0.4346486	0.6897063	623.8507	3.424897	0	2	645	600						Frog_fixed.avi	0
638	38	634.3995	589.7761	0.563357	0.6828077	640.6381	3.208328	0	634.0193	588.4627	0.4348882	0.6897196	623.9131	3.442471	0	2	634	589						Frog_fixed.avi	0
655	39	632.8351	588.6851	0.5636119	0.6829858	640.8298	3.224159	0	632.5497	588.2562	0.4350979	0.6897462	624.1306	3.428151	0	2	633	588						Frog_fixed.avi	0
672	40	641.4251	595.0511	0.5639284	0.6832512	641.0322	3.248344	0	636.1414	587.1517	0.4354566	0.6899343	624.1996	3.461373	0	2	639	591						Frog_fixed.avi	0
688	41	638.156	593.9624	0.5642416	0.6836252	641.2885	3.259116	0	635.6493	583.9229	0.4358163	0.690074	624.4382	3.461423	0	2	637	589						Frog_fixed.avi	0
705	42	638.6719	587.3196	0.5646351	0.6839858	641.4088	3.265014	0	633.4032	590.4632	0.4362226	0.6901901	624.5189	3.461233	0	2	636	589						Frog_fixed.avi	0
722	43	644.5276	589.4235	0.565054	0.6842003	641.6279	3.305207	0	628.8994	583.8372	0.4366866	0.6900771	624.6766	3.482583	0	2	637	587						Frog_fixed.avi	0
738	44	635.4824	590.0283	0.5654908	0.6842051	641.7132	3.26166	0	636.184	579.7334	0.4372235	0.6897318	624.9374	3.482255	0	2	636	585						Frog_fixed.avi	0
755	45	631.202	587.4987	0.5659598	0.6840268	642.0095	3.314611	0	636.1152	581.7848	0.4377696	0.6891716	625.1069	3.480334	0	2	634	585						Frog_fixed.avi	0
772	46	625.9605	573.1919	0.5664451	0.6838556	642.261	3.255662	0	634.0788	578.1735	0.4383237	0.6884891	625.2253	3.481513	0	2	630	576						Frog_fixed.avi	0
788	47	642.3124	579.7355	0.5669681	0.683585	642.5443	3.334625	0	637.8564	579.0369	0.4389019	0.6877443	625.3783	3.473373	0	2	640	579						Frog_fixed.avi	0
805	48	641.7365	602.6875	0.5674478	0.6831811	642.6262	3.350674	0	635.5214	585.7082	0.4394492	0.686882	625.6084	3.495328	0	2	639	594						Frog_fixed.avi	0
822	49	636.6446	585.1296	0.5679648	0.6827554	642.9577	3.339352	0	633.5479	581.3707	0.4400128	0.686009	625.7173	3.509701	0	2	635	583						Frog_fixed.avi	0
838	50	635.3971	581.2858	0.5684649	0.682368	643.0944	3.300975	0	633.8514	586.075	0.4405704	0.6851687	625.9606	3.52563	0	2	635	584						Frog_fixed.avi	0
855	51	647.4796	589.2625	0.5689461	0.6820429	643.387	3.304353	0	635.6275	579.7399	0.4410761	0.6843998	626.1572	3.521656	0	2	642	585						Frog_fixed.avi	0
871	52	641.8956	572.4677	0.5693836	0.6818709	643.5563	3.325713	0	636.3322	583.7458	0.4415565	0.6837307	626.3893	3.526699	0	2	639	578						Frog_fixed.avi	0
888	53	750.5392	736.0367	0.5689601	0.6827276	643.7404	3.346132	0	748.6545	716.8917	0.4415264	0.6841669	626.7184	3.530316	0	3	750	726						Frog_fixed.avi	0
905	54	852.5269	799.1917	0.5684553	0.6834815	644.1674	3.334587	0	850.61	788.6994	0.4413018	0.6843579	626.8732	3.519853	0	3	852	794						Frog_fixed.avi	0
921	55	855.155	811.8387	0.5688357	0.6834443	644.2244	3.293496	0	833.4003	811.0243	0.4415948	0.6838086	627.1069	3.533756	0	3	844	811						Frog_fixed.avi	0
938	56	862.6105	816.5469	0.5692723	0.6834305	644.4364	3.299818	0	850.751	806.1851	0.4420139	0.683292	627.2431	3.50194	0	3	857	811						Frog_fixed.avi	0
955	57	849.1892	825.3282	0.5697451	0.6834322	644.6389	3.272582	0	849.155	810.4508	0.4424947	0.682763	627.4073	3.480575	0	3	849	818						Frog_fixed.avi	0
971	58	858.6962	827.222	0.5702529	0.6834855	644.9007	3.263275	0	853.8569	806.0255	0.4430181	0.6823006	627.5717	3.441852	0	3	856	817						Frog_fixed.avi	0
988	59	856.6992	826.4492	0.5708172	0.6834977	645.1044	3.229939	0	841.2916	805.0643	0.4436236	0.6817425	627.8339	3.448739	0	3	849	816						Frog_fixed.avi	0
1005	60	854.6509	828.2703	0.5714236	0.6834877	645.3557	3.216124	0	847.1378	807.1703	0.4443052	0.6810923	628.2593	3.412685	0	3	851	818						Frog_fixed.avi	0
1021	61	849.0984	819.0512	0.572077	0.683485	645.5467	3.200852	0	853.1321	804.7435	0.4450629	0.6803281	628.2936	3.37461	0	3	851	812						Frog_fixed.avi	0
1038	62	857.4603	827.9778	0.5727947	0.6835009	645.7501	3.201873	0	852.9644	802.7307	0.4458009	0.6795833	628.6662	3.343205	0	3	855	815						Frog_fixed.avi	0
1055	63	854.3812	831.5587	0.57345	0.6836066	646.0964	3.162603	0	847.45	810.6281	0.4465175	0.678915	628.8973	3.332906	0	3	851	821						Frog_fixed.avi	0
1071	64	857.7076	823.9274	0.574119	0.6838265	646.32	3.140294	0	853.9495	795.5068	0.4472409	0.6784191	628.9848	3.291302	0	3	856	810						Frog_fixed.avi	0
1088	65	855.6025	830.5055	0.5747636	0.6840322	646.5176	3.130144	0	850.575	811.7462	0.4478602	0.6779928	629.3596	3.2786	0	3	853	821						Frog_fixed.avi	0
1105	66	852.1508	839.0629	0.5754326	0.6843033	646.5338	3.116171	0	850.0851	795.1805	0.4484638	0.677818	629.4879	3.255673	0	3	851	817						Frog_fixed.avi	0
1121	67	855.6761	830.2714	0.5760481	0.6846115	646.6162	3.09628	0	849.5374	804.4912	0.4491163	0.6776139	629.7491	3.253597	0	3	853	817						Frog_fixed.avi	0
1138	68	854.0716	841.8757	0.576683	0.684911	646.9206	3.117787	0	844.2632	808.5792	0.4497288	0.677482	630.0546	3.228029	0	3	849	825						Frog_fixed.avi	0
1155	69	856.5622	839.0883	0.5772879	0.6852695	647.0995	3.102408	0	852.2498	807.6609	0.4503501	0.6773907	630.2399	3.222814	0	3	854	823						Frog_fixed.avi	0
1171	70	860.8455	832.8346	0.5779015	0.6856101	647.2296	3.068733	0	847.9992	812.4007	0.4509751	0.6772863	630.2522	3.217302	0	3	854	823						Frog_fixed.avi	0
1188	71	864.4008	849.3456	0.578548	0.6859373	647.2578	3.074543	0	845.3403	810.5289	0.4515644	0.6772565	630.4362	3.222315	0	3	855	830						Frog_fixed.avi	0
1205	72	863.8806	847.3675	0.5790951	0.6862624	647.4158	3.076754	0	850.4408	801.7786	0.4521283	0.6772213	630.6346	3.176946	0	3	857	825						Frog_fixed.avi	0
1221	73	861.797	844.4252	0.5795898	0.6866122	647.6008	3.043251	0	850.7596	810.1118	0.4526402	0.6772763	630.7534	3.173252	0	3	856	827						Frog_fixed.avi	0
1238	74	859.273	841.7166	0.5801123	0.6870951	647.489	3.062534	0	841.3795	815.5417	0.4531204	0.6774715	630.6923	3.206623	0	3	850	829						Frog_fixed.avi	0
1255	75	852.7462	840.8784	0.5805736	0.6876621	647.7214	3.063432	0	850.739	792.8447	0.4536507	0.6778345	630.8959	3.198363	0	3	852	817						Frog_fixed.avi	0
1271	76	888.7271	859.739	0.5810428	0.6879471	647.8212	3.065371	0	841.8365	807.2196	0.4541587	0.6780331	630.9401	3.206485	0	3	865	833						Frog_fixed.avi	0
1288	77	863.3108	838.5881	0.581441	0.6886644	647.7513	3.105549	0	839.4952	814.3301	0.4546579	0.6782326	630.9758	3.210415	0	3	851	826						Frog_fixed.avi	0
1305	78	871.251	817.8589	0.5816797	0.6890219	647.7513	3.042304	0	850.5372	805.8775	0.4549638	0.6781649	631.0193	3.189075	0	3	861	812						Frog_fixed.avi	0
1321	79	948.9536	548.2245	0.5809429	0.6872193	648.2628	2.998054	0	967.2178	570.0799	0.4547462	0.6762899	631.4104	3.184013	0	4	958	559						Frog_fixed.avi	0
1338	80	1011.785	456.9806	0.5806105	0.6862873	648.5759	3.067054	0	1018.495	477.5901	0.4546179	0.6754854	631.5965	3.212679	0	4	1015	467						Frog_fixed.avi	0
1355	81	1010.054	435.1439	0.5804927	0.6860534	648.6606	3.035167	0	1008.968	457.4233	0.4543847	0.6753755	631.7789	3.213732	0	4	1010	446						Frog_fixed.avi	0
1371	82	1031.14	424.7952	0.5800959	0.6852723	648.8043	2.98634	0	1003.263	460.526	0.4539309	0.6746551	632.1416	3.197333	0	4	1017	443						Frog_fixed.avi	0
1388	83	1004.777	458.0029	0.5795261	0.684302	649.1693	3.008857	0	1004.674	462.3235	0.4532729	0.6737818	632.3229	3.213284	0	4	1005	460						Frog_fixed.avi	0
1404	84	1017.008	436.7118	0.5787857	0.683175	649.5247	3.032278	0	1003.174	465.7239	0.4524489	0.6727552	632.7899	3.235895	0	4	1010	451						Frog_fixed.avi	0
1421	85	1007.469	462.6088	0.5779561	0.6820079	649.8185	3.013999	0	996.4017	461.5484	0.4515362	0.6717204	633.2398	3.232641	0	4	1002	462						Frog_fixed.avi	0
1438	86	1018.356	452.9558	0.5770103	0.68098	650.3748	3.070199	0	1002.281	459.5764	0.450501	0.6707852	633.8201	3.262254	0	4	1010	456						Frog_fixed.avi	0
1454	87	1024.391	418.7855	0.5759217	0.6799133	651.0965	3.03233	0	1004.935	468.733	0.4493953	0.6698583	634.3438	3.254942	0	4	1015	444						Frog_fixed.avi	0
1471	88	1030.829	440.7439	0.5747551	0.6788058	651.5076	3.073428	0	1003.15	457.3257	0.4481495	0.6688963	635.2913	3.253661	0	4	1017	449						Frog_fixed.avi	0
1488	89	1016.091	457.5776	0.5735099	0.6777181	652.4772	3.113971	0	1004.916	453.3822	0.4468694	0.667775	636.0167	3.287808	0	4	1011	455						Frog_fixed.avi	0
1504	90	1006.147	446.6849	0.5723037	0.6763918	653.3824	3.077189	0	1011.177	452.3066	0.4456485	0.6665546	636.9368	3.291947	0	4	1009	449						Frog_fixed.avi	0
1521	91	1008.279	424.631	0.5711307	0.675174	654.1582	3.082822	0	1006.689	461.7599	0.4444452	0.665262	638.1958	3.303394	0	4	1007	443						Frog_fixed.avi	0
1538	92	1011.736	445.8867	0.5700803	0.6740552	655.2877	3.101737	0	1005.841	450.105	0.4434477	0.6640962	639.1604	3.332623	0	4	1009	448						Frog_fixed.avi	0
1554	93	1025.113	421.2363	0.5691352	0.6732109	656.4592	3.047659	0	997.3178	452.8166	0.442462	0.6630624	640.296	3.347572	0	4	1011	437						Frog_fixed.avi	0
1571	94	1022.035	438.2705	0.5682789	0.6725246	657.4789	3.101004	0	1012.631	450.7481	0.4416812	0.6622079	641.3581	3.334357	0	4	1017	445						Frog_fixed.avi	0
1587	95	1018.659	448.3115	0.5674402	0.6718814	658.6692	3.149197	0	1008.589	458.5363	0.4409369	0.6613794	642.7238	3.373238	0	4	1014	453						Frog_fixed.avi	0
1604	96	1018.362	444.5338	0.5665876	0.6713012	659.8552	3.134064	0	1008.372	453.1734	0.4401821	0.6605497	644.0765	3.376091	0	4	1013	449						Frog_fixed.avi	0
1621	97	1038.932	512.6694	0.5654135	0.6711168	661.1854	3.108089	0	1051.419	530.8103	0.4393013	0.6601322	645.5591	3.397923	0	5	1045	522						Frog_fixed.avi	0
1637	98	1048.812	490.345	0.5645186	0.6705343	662.5273	3.101818	0	1044.304	523.1799	0.4385018	0.6594758	646.9306	3.398854	0	5	1047	507						Frog_fixed.avi	0
1654	99	1064.845	496.3486	0.5635177	0.6697553	663.493	3.144869	0	1039.835	536.6552	0.437579	0.6587157	648.0155	3.405378	0	5	1052	517						Frog_fixed.avi	0
1671	100	1037.954	517.7892	0.5624213	0.6689089	664.6947	3.168455	0	1036.765	530.9199	0.4365413	0.6580232	649.3993	3.423369	0	5	1037	524						Frog_fixed.avi	0
1687	101	1046.523	517.3013	0.5612595	0.6679538	665.6536	3.172327	0	1030.107	541.9081	0.4353859	0.6572568	650.5026	3.448936	0	5	1038	530						Frog_fixed.avi	0
1704	102	1047.202	529.3197	0.5600067	0.6667544	666.7638	3.201959	0	1032.03	538.2756	0.4340949	0.6564236	651.6567	3.469	0	5	1040	534						Frog_fixed.avi	0
1721	103	1034.044	513.2516	0.5586067	0.6655152	667.3867	3.185107	0	1022.701	539.8268	0.4327021	0.6554526	652.5469	3.471788	0	5	1028	527						Frog_fixed.avi	0
1737	104	1046.864	503.256	0.5570908	0.6641198	668.4299	3.163469	0	1044.792	530.3585	0.4311693	0.6544065	653.5096	3.46569	0	5	1046	517						Frog_fixed.avi	0
1754	105	1037.448	523.441	0.5555116	0.6625998	669.0333	3.229871	0	1050.048	526.4302	0.4294845	0.6532029	654.1927	3.44779	0	5	1044	525						Frog_fixed.avi	0
1771	106	1031.86	521.3492	0.5538467	0.6610296	669.2773	3.234342	0	1035.889	529.2157	0.4277703	0.6519415	655.0054	3.474252	0	5	1034	525						Frog_fixed.avi	0
1787	107	1034.178	518.4402	0.5522453	0.6594234	669.7361	3.247418	0	1029.069	534.2874	0.4260558	0.6506867	655.608	3.52648	0	5	1032	526						Frog_fixed.avi	0
1804	108	1044.999	524.4254	0.5506853	0.6580087	670.3732	3.254157	0	1029.951	535.6824	0.4243801	0.6495902	656.1482	3.51188	0	5	1037	530						Frog_fixed.avi	0
1821	109	1044.025	517.8683	0.5492504	0.6567527	670.6263	3.24825	0	1042.414	530.2538	0.4228119	0.6487201	656.512	3.503486	0	5	1043	524						Frog_fixed.avi	0
1837	110	1042.226	499.1436	0.5478554	0.6557326	670.8123	3.262983	0	1040.29	529.9436	0.4213307	0.6480671	656.813	3.511491	0	5	1041	515						Frog_fixed.avi	0
1854	111	1051.776	502.2594	0.5466267	0.6547992	671.1027	3.243501	0	1045.139	528.9862	0.4199885	0.6475504	657.1941	3.515047	0	5	1048	516						Frog_fixed.avi	0
1871	112	1037.871	498.3115	0.5455003	0.6541603	671.0183	3.239225	0	1028.091	532.6605	0.4187929	0.6472148	657.0505	3.535889	0	5	1033	515						Frog_fixed.avi	0
1887	113	1037.284	520.8683	0.5445411	0.6536716	670.9667	3.280074	0	1044.456	533.687	0.4178046	0.6470634	657.2023	3.548676	0	5	1041	527						Frog_fixed.avi	0
1904	114	1042.097	527.192	0.5437625	0.6534501	670.8168	3.307202	0	1038.105	528.6867	0.4169142	0.6471146	657.3188	3.530773	0	5	1040	528						Frog_fixed.avi	0
1921	115	1045.763	509.7467	0.5431348	0.6535089	670.6476	3.281037	0	1035.819	526.274	0.4162305	0.6474263	656.8768	3.542739	0	5	1041	518						Frog_fixed.avi	0
1937	116	1054.261	505.6226	0.5426941	0.6538382	670.3928	3.285382	0	1034.103	528.3003	0.4157375	0.6479163	656.6703	3.561101	0	5	1044	517						Frog_fixed.avi	0
1954	117	1046.461	516.3189	0.5423993	0.6543097	670.1002	3.304594	0	1030.294	528.8491	0.4154342	0.6486661	656.4983	3.56133	0	5	1038	523						Frog_fixed.avi	0
1970	118	1046.137	516.9938	0.5422723	0.6550849	669.7441	3.266056	0	1032.645	532.0144	0.4152529	0.649725	656.0078	3.560785	0	5	1039	525						Frog_fixed.avi	0
1987	119	1051.999	508.3812	0.5422261	0.6562662	669.2069	3.265773	0	1018.572	547.892	0.4151733	0.6512241	655.4152	3.575598	0	5	1035	528						Frog_fixed.avi	0
2004	120	1038.478	528.1685	0.5421854	0.6579096	668.6073	3.297308	0	1029.105	539.4926	0.4151189	0.6533331	654.8351	3.590497	0	5	1034	534						Frog_fixed.avi	0
2020	121	1037.277	531.8985	0.5421645	0.6600024	667.6118	3.269925	0	1032.663	540.7414	0.4150295	0.6558814	653.9919	3.578262	0	5	1035	536						Frog_fixed.avi	0
2037	122	1044.223	520.2133	0.5421434	0.6622949	667.1257	3.262316	0	1024.299	542.0044	0.414891	0.6585279	653.0218	3.560752	0	5	1034	531						Frog_fixed.avi	0
2054	123	1049.897	527.4949	0.5421157	0.6640924	666.4108	3.270055	0	1032.664	539.5973	0.4147778	0.6607819	652.3358	3.568743	0	5	1041	534						Frog_fixed.avi	0
2070	124	1044.701	512.7369	0.5420744	0.6651872	665.5725	3.253425	0	1020.13	537.3822	0.4146213	0.6621552	651.2363	3.550206	0	5	1032	525						Frog_fixed.avi	0
2087	125	1044.513	508.1141	0.5420273	0.6654969	664.6403	3.236191	0	1042.128	525.2499	0.4144694	0.6627658	650.3538	3.544578	0	5	1043	517						Frog_fixed.avi	0
2104	126	1039.208	515.4553	0.5419602	0.6652138	663.8668	3.250233	0	1037.979	525.3455	0.4142325	0.6627498	649.342	3.545202	0	5	1039	520						Frog_fixed.avi	0
2121	127	1044.065	509.5733	0.5417545	0.6646066	662.94	3.250019	0	1030.011	520.0513	0.4138314	0.6623563	648.722	3.542115	0	5	1037	515						Frog_fixed.avi	0
2137	128	1033.063	527.5825	0.5414445	0.6638225	661.978	3.274874	0	1029.668	527.3651	0.4133514	0.6618106	648.051	3.572112	0	5	1031	527						Frog_fixed.avi	0
2154	129	1041.969	521.1108	0.5410495	0.6630129	661.5455	3.251586	0	1027.401	528.8224	0.4127589	0.6612922	647.2646	3.548254	0	5	1035	525						Frog_fixed.avi	0
2170	130	1049.84	500.127	0.5405771	0.6622041	660.6682	3.222893	0	1025.406	534.5464	0.4121375	0.6608236	646.8793	3.562464	0	5	1038	517						Frog_fixed.avi	0
2187	131	1037.613	521.1942	0.540051	0.6613799	660.3412	3.271983	0	1029.006	524.9072	0.4114554	0.6603702	646.2236	3.549627	0	5	1033	523						Frog_fixed.avi	0
2204	132	1053.076	497.9052	0.5395058	0.6606948	659.9245	3.235783	0	1031.851	527.924	0.4108413	0.66001	645.8415	3.537386	0	5	1042	513						Frog_fixed.avi	0
2215																			KeyPress	4	121	0	F10
2215																			MovieEnd	256	0	0	Frog_fixed.avi
2220	133	1044.426	514.9162	0.5389557	0.6602629	659.6031	3.240639	0	1026.137	526.6368	0.4102485	0.6599204	645.4999	3.564052	0	5	1035	521						No media	0
2237	134	1047.07	515.6952	0.5384616	0.6600259	659.4406	3.214368	0	1034.078	530.8386	0.409741	0.6600267	645.2965	3.550341	0	5	1041	523						No media	0
2254	135	1053.017	512.9218	0.5380076	0.6599838	659.2984	3.20976	0	1029.121	522.4506	0.4092869	0.6603476	645.129	3.558309	0	5	1041	518						No media	0
2270	136	1048.891	500.4013	0.5376303	0.659967	659.2225	3.173845	0	1036.316	517.7508	0.4089477	0.6606322	644.9916	3.548476	0	5	1043	509						No media	0
2287	137	1044.823	508.0078	0.5373097	0.6598929	658.9931	3.234005	0	1029.959	528.3061	0.4086868	0.6607715	644.6556	3.587205	0	5	1037	518						No media	0
2304	138	1041.671	505.0567	0.5369224	0.6596866	658.9143	3.18169	0	1025.593	524.7461	0.4083589	0.6608242	644.5239	3.552396	0	5	1034	515						No media	0
2320	139	1052.761	505.4343	0.5365503	0.6592023	659.01	3.196144	0	1036.099	524.444	0.4080603	0.6607305	644.2536	3.5308	0	5	1044	515						No media	0
2337	140	1044.809	508.2164	0.5361293	0.6587241	658.9853	3.217305	0	1036.21	526.7985	0.4076561	0.6605129	644.2145	3.560911	0	5	1041	518						No media	0
2354	141	1041.61	519.9559	0.5356837	0.6581742	658.71	3.230196	0	1022.581	528.4232	0.4071959	0.660357	644.1121	3.551318	0	5	1032	524						No media	0
2370	142	1036.725	515.0283	0.5352185	0.6575836	658.6346	3.22011	0	1024.708	532.4219	0.4067549	0.6601983	643.9536	3.551228	0	5	1031	524						No media	0
2387	143	1021.163	489.3748	0.534713	0.6567766	658.4956	3.246291	0	1036.94	466.524	0.4064295	0.6598065	643.7131	3.544849	0	6	1029	478						No media	0
2404	144	1034.52	454.8087	0.5341913	0.6563287	658.3134	3.203236	0	1034.93	458.5285	0.4059382	0.6597444	643.6043	3.534466	0	6	1035	457						No media	0
2420	145	1027.113	460.953	0.5336482	0.656012	658.0996	3.195933	0	1022.437	459.0756	0.4052483	0.6599096	643.6294	3.568452	0	6	1025	460						No media	0
2437	146	1042.842	443.4057	0.5329998	0.6556574	657.8256	3.196432	0	1017.021	461.8045	0.4045145	0.6598743	643.4196	3.560006	0	6	1030	453						No media	0
2454	147	1036.492	444.1325	0.5322739	0.6551594	657.7913	3.199316	0	1023.755	460.7641	0.4038028	0.659592	643.4192	3.541539	0	6	1030	452						No media	0
2470	148	1041.919	446.0502	0.531601	0.6548173	657.5613	3.206489	0	1015.293	469.4944	0.4028875	0.6596949	643.4192	3.585703	0	6	1029	458						No media	0
2487	149	1028.218	449.7881	0.5309237	0.6543927	657.4355	3.171141	0	1024.307	454.7588	0.4021102	0.6596906	643.0146	3.561502	0	6	1026	452						No media	0
2504	150	1038.126	437.8901	0.530352	0.6541159	656.9436	3.185467	0	1023.649	452.4592	0.4014154	0.6598303	642.8785	3.59952	0	6	1031	445						No media	0
2520	151	1044.66	421.2433	0.5298911	0.6539865	656.9316	3.197689	0	1028.025	449.0233	0.4008196	0.6599634	642.5804	3.585998	0	6	1036	435						No media	0
2537	152	1041.207	427.3355	0.5294671	0.6539251	656.7385	3.213352	0	1018.607	453.6255	0.4003546	0.6602436	642.3923	3.57345	0	6	1030	440						No media	0
2554	153	1027.205	446.2275	0.5291684	0.6538358	656.6168	3.205986	0	1019.116	459.6771	0.3999792	0.6604442	642.1915	3.565179	0	6	1023	453						No media	0
2570	154	1044.326	424.2288	0.528941	0.6538507	656.4943	3.212195	0	1023.283	450.298	0.3997576	0.6607949	642.0612	3.602679	0	6	1034	437						No media	0
2587	155	1035.745	450.9527	0.5288203	0.6539388	656.1254	3.253494	0	1029.255	453.7659	0.399643	0.6611625	641.6691	3.584603	0	6	1032	452						No media	0
2604	156	1027.885	453.7793	0.5287683	0.6540501	655.8923	3.253783	0	1032.39	458.1251	0.3996121	0.6615953	641.5612	3.590851	0	6	1030	456						No media	0
2620	157	1036.048	447.543	0.5288053	0.6542253	655.7285	3.213267	0	1019.861	459.5191	0.3996426	0.6620441	641.187	3.60003	0	6	1028	454						No media	0
2637	158	1036.454	440.6803	0.5289522	0.6544349	655.6132	3.20546	0	1033.401	436.5973	0.3998132	0.6625141	641.194	3.570406	0	6	1035	439						No media	0
2653	159	1033.167	458.3986	0.5291728	0.6545852	655.2657	3.264184	0	1023.171	458.563	0.4001054	0.6628408	640.6967	3.618966	0	6	1028	458						No media	0
2670	160	1060.601	401.1874	0.5293682	0.6549137	655.2657	3.233141	0	1034.53	451.4167	0.4003583	0.6631094	640.5424	3.59016	0	6	1048	426						No media	0
2687	161	1032.336	450.9486	0.5296169	0.6547165	654.913	3.280902	0	1019.822	450.5853	0.4005944	0.6632245	640.1742	3.609555	0	6	1026	451						No media	0
2703	162	1037.425	429.7418	0.5297342	0.6546249	654.7545	3.230992	0	1023.234	448.0759	0.4007635	0.663258	639.8747	3.616334	0	6	1030	439						No media	0
2720	163	1028.928	435.4564	0.5298162	0.6545014	654.4568	3.253059	0	1025.339	455.7331	0.4008743	0.6630594	639.8824	3.588857	0	6	1027	446						No media	0
2737	164	1029.613	446.0174	0.5298425	0.6542833	654.1959	3.213974	0	1027.41	451.059	0.4008071	0.663262	639.8824	3.606282	0	6	1029	449						No media	0
2753	165	1039.473	438.0046	0.52977	0.6541746	654.0472	3.259367	0	1025.841	445.7202	0.4007044	0.6632887	639.0535	3.58549	0	6	1033	442						No media	0
2770	166	1033.469	447.9872	0.5296085	0.6541113	653.7499	3.257535	0	1021.729	447.9475	0.4004753	0.6633603	638.8674	3.622597	0	6	1028	448						No media	0
2787	167	1039.152	422.4686	0.5293313	0.6541207	653.2981	3.225369	0	1026.977	440.6486	0.4001065	0.6634973	638.5808	3.588818	0	6	1033	432						No media	0
2801																			MovieStart	128	0	0	2014-04-06 FOX YELLOW GREEN.avi
2803	168	1029.709	440.174	0.5289866	0.6541187	653.1826	3.222686	0	1016.996	459.4243	0.399706	0.6636303	638.1739	3.621509	0	6	1023	450						2014-04-06 FOX YELLOW GREEN.avi	0
2820	169	1033.944	432.9218	0.528628	0.654119	653.0494	3.231816	0	1026.603	460.8938	0.3992159	0.6637353	638.0929	3.629396	0	6	1030	447						2014-04-06 FOX YELLOW GREEN.avi	0
2837	170	1044.201	440.0769	0.5282335	0.6541067	652.7401	3.27717	0	1021.964	453.2016	0.3987271	0.6639454	638.1529	3.634006	0	6	1033	447						2014-04-06 FOX YELLOW GREEN.avi	0
2853	171	1031.726	434.6886	0.5278143	0.6541345	652.6019	3.266756	0	1023.776	453.6207	0.3982145	0.6641312	638.1362	3.61643	0	6	1028	444						2014-04-06 FOX YELLOW GREEN.avi	0
2870	172	1028.008	448.7138	0.5274009	0.6541668	652.3334	3.299484	0	1028.356	432.9311	0.3977135	0.6643561	637.853	3.61419	0	6	1028	441						2014-04-06 FOX YELLOW GREEN.avi	0
2887	173	1033.546	435.3293	0.5271048	0.65424	652.062	3.243527	0	1021.363	456.52	0.3973198	0.6645625	637.9566	3.618987	0	6	1027	446						2014-04-06 FOX YELLOW GREEN.avi	0
2903	174	1031.954	434.6165	0.5268667	0.6543281	652.1156	3.231662	0	1018.114	450.5782	0.3970434	0.6648596	637.8244	3.639173	0	6	1025	443						2014-04-06 FOX YELLOW GREEN.avi	0
2920	175	1038.42	418.6441	0.5267808	0.6545472	652.0529	3.246311	0	1030.668	445.0958	0.3969186	0.6651507	637.703	3.632052	0	6	1035	432						2014-04-06 FOX YELLOW GREEN.avi	0
2937	176	1032.787	427.6445	0.5267981	0.6548079	651.8777	3.260245	0	1027.715	463.3064	0.3969109	0.6654377	637.6218	3.645709	0	6	1030	445						2014-04-06 FOX YELLOW GREEN.avi	0
2953	177	1019.321	458.358	0.5269244	0.655017	651.6531	3.301591	0	1024.687	449.8487	0.3970466	0.665915	637.1705	3.668161	0	6	1022	454						2014-04-06 FOX YELLOW GREEN.avi	0
2970	178	1044.908	427.5117	0.5270838	0.6552992	651.5081	3.304244	0	1033.104	457.5593	0.3971692	0.6659973	637.1536	3.639293	0	6	1039	443						2014-04-06 FOX YELLOW GREEN.avi	0
2987	179	1025.25	433.4003	0.5271854	0.6554691	651.3896	3.361636	0	1027.899	448.9341	0.397265	0.6665021	637.1536	3.648812	0	6	1027	441						2014-04-06 FOX YELLOW GREEN.avi	0
3003	180	1035.509	434.5481	0.5273222	0.6556658	651.3862	3.355699	0	1023.494	451.9589	0.3974034	0.6667745	636.903	3.676733	0	6	1030	443						2014-04-06 FOX YELLOW GREEN.avi	0
3020	181	962.8259	518.9802	0.5276588	0.6566553	651.3422	3.328622	0	955.5554	547.9768	0.3981008	0.6676896	636.7887	3.665616	0	7	959	533						2014-04-06 FOX YELLOW GREEN.avi	0
3037	182	794.623	763.2032	0.5283296	0.6584396	651.087	3.315202	0	788.0432	723.8093	0.3993437	0.6696625	636.3792	3.718623	0	7	791	744						2014-04-06 FOX YELLOW GREEN.avi	0
3053	183	775.5963	771.7832	0.5286345	0.6589484	650.9365	3.322095	0	762.8427	737.0066	0.3994801	0.6702165	636.1586	3.687418	0	7	769	754						2014-04-06 FOX YELLOW GREEN.avi	0
3070	184	753.8239	781.9803	0.5287467	0.6592268	650.788	3.314309	0	757.0645	751.3018	0.3993757	0.6706851	636.3036	3.663864	0	7	755	767						2014-04-06 FOX YELLOW GREEN.avi	0
3087	185	760.0778	766.2008	0.5287725	0.6596261	650.7019	3.329227	0	747.0523	749.0319	0.3992977	0.6711184	636.1854	3.683684	0	7	754	758						2014-04-06 FOX YELLOW GREEN.avi	0
3103	186	770.2197	782.9711	0.5287385	0.6598498	650.5963	3.37336	0	747.717	751.4307	0.3991491	0.6714706	636.1508	3.669814	0	7	759	767						2014-04-06 FOX YELLOW GREEN.avi	0
3120	187	764.217	778.5764	0.5286474	0.6600324	650.5218	3.339155	0	757.1555	748.3254	0.3989914	0.6717387	635.8373	3.67752	0	7	761	763						2014-04-06 FOX YELLOW GREEN.avi	0
3136	188	764.8154	775.8427	0.5285391	0.6602449	650.4943	3.322926	0	758.9398	755.316	0.3987938	0.6718942	635.9496	3.643675	0	7	762	766						2014-04-06 FOX YELLOW GREEN.avi	0
3153	189	767.9102	772.3162	0.528406	0.6602935	650.2676	3.336651	0	751.5709	757.233	0.3985878	0.6720919	635.9946	3.66094	0	7	760	765						2014-04-06 FOX YELLOW GREEN.avi	0
3170	190	766.6657	770.3257	0.5283036	0.6604016	650.2531	3.321332	0	756.9546	751.3356	0.3984338	0.6723725	635.8153	3.650351	0	7	762	761						2014-04-06 FOX YELLOW GREEN.avi	0
3186	191	767.2022	771.6259	0.5281767	0.6605277	650.349	3.321268	0	752.6212	753.3181	0.3982805	0.6725951	635.9132	3.635633	0	7	760	762						2014-04-06 FOX YELLOW GREEN.avi	0
3203	192	760.4838	776.4513	0.528066	0.6606472	650.3141	3.320399	0	743.889	756.879	0.3981216	0.672879	635.8469	3.644739	0	7	752	767						2014-04-06 FOX YELLOW GREEN.avi	0
3220	193	768.6219	785.7075	0.5279654	0.6607341	650.3078	3.293881	0	747.8872	761.6527	0.3980128	0.6731245	635.8121	3.61546	0	7	758	774						2014-04-06 FOX YELLOW GREEN.avi	0
3236	194	762.3975	786.4133	0.5278406	0.6607909	650.1653	3.298546	0	753.4115	762.3923	0.3979149	0.6733372	635.6884	3.562877	0	7	758	774						2014-04-06 FOX YELLOW GREEN.avi	0
3253	195	760.2896	785.0173	0.5276819	0.6608078	650.2904	3.2884	0	747.3156	759.9746	0.3977461	0.673492	635.9557	3.553995	0	7	754	772						2014-04-06 FOX YELLOW GREEN.avi	0
3270	196	759.9008	789.3068	0.5275554	0.6608889	650.4528	3.240553	0	750.3893	749.8838	0.397647	0.6738069	636.0711	3.551833	0	7	755	770						2014-04-06 FOX YELLOW GREEN.avi	0
3287	197	771.5181	796.1725	0.5274943	0.6610096	650.3985	3.258836	0	746.7169	754.8569	0.3975659	0.6740248	635.8843	3.518284	0	7	759	776						2014-04-06 FOX YELLOW GREEN.avi	0
3303	198	801.7319	789.6939	0.5272742	0.6612754	650.1611	3.207154	0	783.1216	777.062	0.3974238	0.6744386	635.7687	3.489609	0	8	792	783						2014-04-06 FOX YELLOW GREEN.avi	0
3320	199	876.5219	825.4178	0.5266799	0.6618044	650.666	3.188277	0	858.4141	817.8907	0.3969805	0.6750369	635.9515	3.475897	0	8	867	822						2014-04-06 FOX YELLOW GREEN.avi	0
3336	200	873.2321	815.0036	0.5267581	0.6621234	650.5222	3.158172	0	868.7351	796.181	0.3970492	0.6755136	635.9369	3.439913	0	8	871	806						2014-04-06 FOX YELLOW GREEN.avi	0
3353	201	878.4685	827.8163	0.5269325	0.6624427	650.4268	3.157953	0	873.5883	802.7009	0.3972508	0.6759739	636.0214	3.408142	0	8	876	815						2014-04-06 FOX YELLOW GREEN.avi	0
3370	202	877.0121	816.3915	0.5270753	0.6628289	650.4985	3.142034	0	871.2507	793.8471	0.397469	0.6763967	635.8417	3.389616	0	8	874	805						2014-04-06 FOX YELLOW GREEN.avi	0
3386	203	879.7384	822.6592	0.5272248	0.6630927	650.5116	3.131766	0	849.0715	813.2632	0.397588	0.6767148	635.7668	3.397218	0	8	864	818						2014-04-06 FOX YELLOW GREEN.avi	0
3403	204	884.3129	826.0303	0.5273637	0.6634031	650.2198	3.13479	0	860.4069	802.6743	0.3977424	0.6772487	635.8535	3.358704	0	8	872	814						2014-04-06 FOX YELLOW GREEN.avi	0
3420	205	887.2442	831.0867	0.5274462	0.6636455	650.3101	3.127489	0	879.7316	807.9276	0.3977845	0.6775657	635.7851	3.346018	0	8	883	820						2014-04-06 FOX YELLOW GREEN.avi	0
3436	206	886.5601	824.2356	0.5274593	0.6638308	650.1973	3.140902	0	864.5327	796.4641	0.3977743	0.678095	635.6605	3.36479	0	8	876	810						2014-04-06 FOX YELLOW GREEN.avi	0
3453	207	884.7343	828.2108	0.5274156	0.663989	649.9537	3.113503	0	862.8187	811.743	0.3977029	0.6784972	635.4785	3.35124	0	8	874	820						2014-04-06 FOX YELLOW GREEN.avi	0
3470	208	885.0689	829.5071	0.5273774	0.6642305	649.9052	3.135254	0	870.7365	794.3488	0.3976218	0.6789328	635.3521	3.314318	0	8	878	812						2014-04-06 FOX YELLOW GREEN.avi	0
3486	209	871.22	826.8757	0.5273501	0.6644275	649.804	3.067676	0	864.3303	808.7269	0.3975729	0.6793063	635.3268	3.327325	0	8	868	818						2014-04-06 FOX YELLOW GREEN.avi	0
3503	210	881.0083	831.5474	0.5273015	0.6645385	649.7292	3.118393	0	872.1454	804.7182	0.3975052	0.67966	635.2527	3.31631	0	8	877	818						2014-04-06 FOX YELLOW GREEN.avi	0
3520	211	884.4899	830.6448	0.5272451	0.6646032	649.6619	3.05857	0	869.5238	804.4026	0.3974442	0.6798407	635.1635	3.313942	0	8	877	818						2014-04-06 FOX YELLOW GREEN.avi	0
3536	212	875.9976	836.7383	0.5272126	0.6646309	649.6597	3.111366	0	861.1014	810.1277	0.3974277	0.6799837	635.1971	3.327147	0	8	869	823						2014-04-06 FOX YELLOW GREEN.avi	0
3553	213	881.0668	823.5259	0.5272087	0.6645998	649.7354	3.080011	0	865.4552	803.7549	0.3974473	0.6799952	635.2417	3.311132	0	8	873	814						2014-04-06 FOX YELLOW GREEN.avi	0
3570	214	883.0875	825.362	0.5272198	0.6646068	649.7981	3.076494	0	866.4985	806.4044	0.3974743	0.679998	635.3286	3.341892	0	8	875	816						2014-04-06 FOX YELLOW GREEN.avi	0
3586	215	871.4283	837.5655	0.5272465	0.6646895	649.8116	3.073805	0	873.162	798.3925	0.3975496	0.6800462	635.4515	3.310047	0	8	872	818						2014-04-06 FOX YELLOW GREEN.avi	0
3603	216	875.2331	838.1899	0.5273333	0.6648626	650.0452	3.101923	0	871.6705	802.509	0.397662	0.6801245	635.6262	3.308357	0	8	873	820						2014-04-06 FOX YELLOW GREEN.avi	0
3620	217	872.3541	834.3605	0.5274107	0.6651635	650.2132	3.076732	0	867.9331	815.2344	0.3978281	0.6803076	635.7896	3.309273	0	8	870	825						2014-04-06 FOX YELLOW GREEN.avi	0
3636	218	866.5716	836.3566	0.5275633	0.6654977	650.5024	3.114391	0	875.4152	799.9755	0.3980022	0.6805488	635.8483	3.31267	0	8	871	818						2014-04-06 FOX YELLOW GREEN.avi	0
3653	219	879.7918	830.3109	0.527731	0.665922	650.6877	3.084421	0	875.1105	804.2845	0.3981943	0.6807741	636.1328	3.312947	0	8	877	817						2014-04-06 FOX YELLOW GREEN.avi	0
3670	220	872.7973	827.3687	0.5279627	0.6663476	650.7306	3.063294	0	869.4126	809.2891	0.3984672	0.6811489	636.0335	3.309558	0	8	871	818						2014-04-06 FOX YELLOW GREEN.avi	0
3686	221	868.627	816.9933	0.5282153	0.6668417	650.9284	3.069254	0	859.9705	800.3463	0.3987483	0.6815096	636.3493	3.317162	0	8	864	809						2014-04-06 FOX YELLOW GREEN.avi	0
3703	222	880.7654	823.4297	0.5285708	0.6672772	650.9551	3.059704	0	867.5256	805.1068	0.3991334	0.6818866	636.4791	3.322899	0	8	874	814						2014-04-06 FOX YELLOW GREEN.avi	0
3720	223	880.6541	824.1868	0.5289855	0.6678143	651.0513	3.086384	0	879.246	794.713	0.3995984	0.6822244	636.4854	3.320079	0	8	880	809						2014-04-06 FOX YELLOW GREEN.avi	0
3736	224	870.4376	813.4903	0.5294182	0.6683207	651.329	3.087581	0	875.6351	804.0648	0.4000732	0.6825278	636.484	3.306046	0	8	873	809						2014-04-06 FOX YELLOW GREEN.avi	0
3753	225	879.5527	822.7738	0.5298972	0.6687766	651.4163	3.118264	0	873.7519	800.9241	0.4006003	0.6828831	636.6287	3.329258	0	8	877	812						2014-04-06 FOX YELLOW GREEN.avi	0
3769	226	866.6359	818.2053	0.5303453	0.6692327	651.404	3.06936	0	878.014	803.1268	0.4011011	0.6830776	636.5974	3.31945	0	8	872	811						2014-04-06 FOX YELLOW GREEN.avi	0
3786	227	876.7673	833.1901	0.530782	0.6695681	651.5016	3.119965	0	875.6956	805.1497	0.4015228	0.6831944	636.4178	3.291156	0	8	876	819						2014-04-06 FOX YELLOW GREEN.avi	0
3803	228	870.2008	834.7335	0.5311267	0.6697723	651.2197	3.1363	0	861.9821	802.2525	0.401883	0.683303	636.6919	3.33142	0	8	866	818						2014-04-06 FOX YELLOW GREEN.avi	0
3819	229	886.2744	807.9582	0.5314278	0.6699659	651.4396	3.11399	0	872.4097	807.5071	0.4021804	0.6831951	636.738	3.33871	0	8	879	808						2014-04-06 FOX YELLOW GREEN.avi	0
3836	230	875.1523	808.9028	0.5316554	0.6701075	651.2608	3.07101	0	862.7933	810.698	0.4023358	0.6831525	636.7684	3.357078	0	8	869	810						2014-04-06 FOX YELLOW GREEN.avi	0
3853	231	882.3221	817.4338	0.5318016	0.6702586	651.1958	3.122748	0	874.5745	797.2415	0.4024389	0.6831456	636.5628	3.329629	0	8	878	807						2014-04-06 FOX YELLOW GREEN.avi	0
3869	232	878.2457	815.0678	0.531967	0.6704468	650.9443	3.149489	0	879.9185	799.5396	0.4025046	0.6832011	636.3806	3.332311	0	8	879	807						2014-04-06 FOX YELLOW GREEN.avi	0
3886	233	875.7249	820.1933	0.5320655	0.670601	650.8924	3.153337	0	888.8251	786.7756	0.4025009	0.6833222	636.4819	3.319251	0	8	882	803						2014-04-06 FOX YELLOW GREEN.avi	0
3903	234	874.8101	835.3339	0.5321443	0.6707811	650.8413	3.131123	0	872.9866	797.7763	0.4024386	0.6833444	636.5214	3.362656	0	8	874	817						2014-04-06 FOX YELLOW GREEN.avi	0
3919	235	876.0757	830.8234	0.5322422	0.6708508	650.7944	3.130656	0	861.6513	810.0945	0.4024283	0.6833305	636.5675	3.364729	0	8	869	820						2014-04-06 FOX YELLOW GREEN.avi	0
3936	236	868.2138	817.964	0.5323582	0.6708847	650.6628	3.089289	0	858.6768	813.33	0.402494	0.6831949	636.2922	3.362307	0	8	863	816						2014-04-06 FOX YELLOW GREEN.avi	0
3953	237	866.3919	813.6078	0.5325804	0.6708677	650.5845	3.069339	0	867.9614	799.5687	0.4026291	0.6831063	636.3604	3.34226	0	8	867	807						2014-04-06 FOX YELLOW GREEN.avi	0
3969	238	872.9839	828.9472	0.532823	0.6708964	650.5208	3.118406	0	864.679	808.4276	0.4028514	0.683016	636.4658	3.340083	0	8	869	819						2014-04-06 FOX YELLOW GREEN.avi	0
3986	239	872.0794	822.9788	0.5331745	0.670992	650.5236	3.115019	0	862.7946	802.613	0.4031928	0.6829656	636.4594	3.331895	0	8	867	813						2014-04-06 FOX YELLOW GREEN.avi	0
4003	240	878.0145	820.4993	0.5335664	0.6711255	650.5333	3.099717	0	859.1987	801.9366	0.4035797	0.6829299	636.3235	3.332602	0	8	869	811						2014-04-06 FOX YELLOW GREEN.avi	0
4019	241	876.6908	829.2054	0.5339912	0.6712376	650.5342	3.090871	0	861.4269	797.0038	0.4040441	0.68292	636.2394	3.332136	0	8	869	813						2014-04-06 FOX YELLOW GREEN.avi	0
4036	242	866.9891	836.3273	0.5343781	0.6713477	650.6234	3.071292	0	849.1255	807.9647	0.4044926	0.6828331	636.4521	3.337415	0	8	858	822						2014-04-06 FOX YELLOW GREEN.avi	0
4053	243	866.4534	826.355	0.5347818	0.6714226	650.6718	3.117564	0	847.2629	814.7016	0.4049321	0.6827102	636.6266	3.312892	0	8	857	821						2014-04-06 FOX YELLOW GREEN.avi	0
4069	244	862.4539	814.8607	0.5351746	0.6715218	650.9131	3.086234	0	855.671	802.9521	0.4053668	0.682522	636.7292	3.290338	0	8	859	809						2014-04-06 FOX YELLOW GREEN.avi	0
4086	245	880.7087	822.5812	0.535534	0.6713831	650.895	3.03855	0	865.7351	799.343	0.4057864	0.6822362	636.782	3.268498	0	8	873	811						2014-04-06 FOX YELLOW GREEN.avi	0
4103	246	862.6901	710.9105	0.5357016	0.6704843	651.0677	3.072002	0	858.9518	691.561	0.4062855	0.681005	636.9381	3.282504	0	9	861	701						2014-04-06 FOX YELLOW GREEN.avi	0
4119	247	853.2986	586.91	0.5359272	0.6698278	651.5158	2.980995	0	877.9296	604.2009	0.4067558	0.6801342	636.968	3.20619	0	9	866	596						2014-04-06 FOX YELLOW GREEN.avi	0
4136	248	868.5492	590.1677	0.5362762	0.6699396	651.4099	3.03791	0	854.9885	621.4465	0.406999	0.6801503	637.1393	3.269284	0	9	862	606						2014-04-06 FOX YELLOW GREEN.avi	0
4153	249	860.9667	570.1885	0.5365257	0.6699098	651.567	2.904081	0	863.3837	604.0604	0.4072097	0.6800184	637.1029	3.209034	0	9	862	587						2014-04-06 FOX YELLOW GREEN.avi	0
4169	250	851.2628	603.0894	0.5367549	0.6697966	651.4927	2.971441	0	855.3939	605.3044	0.407302	0.6798037	637.2557	3.241055	0	9	853	604						2014-04-06 FOX YELLOW GREEN.avi	0
4186	251	864.4416	596.0916	0.5369045	0.6697661	651.7823	2.95894	0	846.5618	619.5883	0.4073661	0.6796736	637.3497	3.245266	0	9	856	608						2014-04-06 FOX YELLOW GREEN.avi	0
4203	252	858.8433	586.4687	0.5370157	0.6697714	651.8571	2.921715	0	858.9165	605.5555	0.4074396	0.6795712	637.6028	3.168232	0	9	859	596						2014-04-06 FOX YELLOW GREEN.avi	0
4219	253	861.4984	589.7776	0.5371469	0.6699543	651.9667	2.928115	0	843.2935	622.0844	0.4075274	0.6795757	637.7636	3.23898	0	9	852	606						2014-04-06 FOX YELLOW GREEN.avi	0
4236	254	855.8229	627.6381	0.5372966	0.6700693	651.8466	2.982303	0	848.9043	619.9281	0.4076309	0.6796128	637.8328	3.200152	0	9	852	624						2014-04-06 FOX YELLOW GREEN.avi	0
4253	255	855.4342	583.5389	0.5374559	0.6702648	652.1306	2.88995	0	857.4651	606.9736	0.4078093	0.6797917	637.7133	3.167638	0	9	856	595						2014-04-06 FOX YELLOW GREEN.avi	0
4269	256	851.5813	616.9318	0.5376603	0.6704873	652.2098	2.954809	0	851.8104	614.4232	0.4080021	0.6799291	638.17	3.185567	0	9	852	616						2014-04-06 FOX YELLOW GREEN.avi	0
4286	257	862.8301	609.6103	0.5379027	0.6708135	652.1934	2.943858	0	859.1071	608.6856	0.4082975	0.6802429	638.0298	3.158788	0	9	861	609						2014-04-06 FOX YELLOW GREEN.avi	0
4303	258	854.2846	604.0308	0.5381335	0.6711859	652.4112	2.949326	0	848.1704	619.6476	0.4085211	0.6806445	638.2615	3.228211	0	9	851	612						2014-04-06 FOX YELLOW GREEN.avi	0
4319	259	861.1847	620.2634	0.5383681	0.671634	652.3506	2.984001	0	846.274	615.3401	0.4087408	0.6810942	638.2173	3.205639	0	9	854	618						2014-04-06 FOX YELLOW GREEN.avi	0
4336	260	855.6761	604.8923	0.5385386	0.6719878	652.4109	2.95229	0	848.4211	614.1938	0.4089892	0.6815069	638.279	3.188179	0	9	852	610						2014-04-06 FOX YELLOW GREEN.avi	0
4352	261	839.5452	596.4618	0.5387156	0.6722247	652.4269	2.913431	0	848.41	614.3343	0.4091465	0.6818353	638.3008	3.16592	0	9	844	605						2014-04-06 FOX YELLOW GREEN.avi	0
4369	262	862.504	616.9536	0.5388789	0.6724214	652.3208	2.933304	0	855.4233	594.9319	0.4092932	0.682156	637.9698	3.114159	0	9	859	606						2014-04-06 FOX YELLOW GREEN.avi	0
4386	263	864.5911	616.6874	0.5389532	0.6724496	652.3381	2.927091	0	842.5573	625.5945	0.4093291	0.6822721	637.8561	3.204327	0	9	854	621						2014-04-06 FOX YELLOW GREEN.avi	0
4402	264	860.4841	607.1585	0.538943	0.6724346	652.2365	2.931241	0	857.4384	614.3671	0.4093173	0.682367	637.7173	3.174449	0	9	859	611						2014-04-06 FOX YELLOW GREEN.avi	0
4419	265	850.5864	613.9505	0.5388594	0.6724215	652.0359	2.953506	0	850.6784	613.1104	0.4092149	0.6825365	637.9217	3.172595	0	9	851	614						2014-04-06 FOX YELLOW GREEN.avi	0
4436	266	840.8632	608.6882	0.5387362	0.6724367	652.1764	2.963941	0	841.1459	611.7864	0.4090417	0.6826686	637.9135	3.172872	0	9	841	610						2014-04-06 FOX YELLOW GREEN.avi	0
4452	267	851.5289	583.4897	0.5385627	0.672504	652.1513	2.878768	0	846.521	606.5925	0.4088684	0.6829517	637.6766	3.17282	0	9	849	595						2014-04-06 FOX YELLOW GREEN.avi	0
4469	268	851.7841	584.7968	0.5383655	0.6726316	651.9289	2.952459	0	851.3805	613.0745	0.4086606	0.6832437	637.7947	3.175141	0	9	852	599						2014-04-06 FOX YELLOW GREEN.avi	0
4486	269	853.8838	607.5716	0.538201	0.672717	651.8754	2.984094	0	840.1237	621.7593	0.4084184	0.6834556	637.8035	3.1897	0	9	847	615						2014-04-06 FOX YELLOW GREEN.avi	0
4502	270	865.4314	582.6305	0.537976	0.67283	651.9775	2.958785	0	854.9728	596.0457	0.4082057	0.6837318	637.5095	3.16755	0	9	860	589						2014-04-06 FOX YELLOW GREEN.avi	0
4519	271	851.3302	611.2556	0.5377753	0.6728818	651.8112	2.961249	0	849.6482	604.393	0.4079357	0.6838959	637.5817	3.178798	0	9	850	608						2014-04-06 FOX YELLOW GREEN.avi	0
4536	272	846.0387	559.8344	0.5374961	0.6727	651.8369	2.976809	0	862.2858	579.4996	0.4077845	0.683703	637.5956	3.175576	0	10	854	570						2014-04-06 FOX YELLOW GREEN.avi	0
4552	273	878.332	424.8719	0.5370783	0.6721148	651.949	2.896301	0	875.4409	504.8302	0.4076465	0.6830853	637.8462	3.177966	0	10	877	465						2014-04-06 FOX YELLOW GREEN.avi	0
4569	274	878.8595	447.5546	0.5370153	0.6721248	651.8588	2.914666	0	869.3926	512.4207	0.4075344	0.6832268	637.9542	3.194623	0	10	874	480						2014-04-06 FOX YELLOW GREEN.avi	0
4586	275	880.2695	473.0754	0.5369854	0.6721026	651.9208	2.996817	0	870.4383	483.0997	0.4074236	0.6833025	637.9175	3.184983	0	10	875	478						2014-04-06 FOX YELLOW GREEN.avi	0
4602	276	883.6846	456.9981	0.5369495	0.6720573	651.9398	2.976543	0	883.5265	482.2023	0.4073665	0.6832557	637.8397	3.187825	0	10	884	470						2014-04-06 FOX YELLOW GREEN.avi	0
4619	277	878.1497	473.0534	0.5369202	0.672061	652.0105	3.015381	0	883.3307	483.6918	0.4073173	0.683283	637.8646	3.210438	0	10	881	478						2014-04-06 FOX YELLOW GREEN.avi	0
4636	278	868.999	473.7844	0.5369121	0.6721565	652.0443	3.014482	0	874.0168	496.3663	0.4073029	0.683343	637.9156	3.232221	0	10	872	485						2014-04-06 FOX YELLOW GREEN.avi	0
4652	279	869.9019	474.5648	0.5369039	0.6723599	652.1318	3.020399	0	878.8202	493.4576	0.4072944	0.6834198	638.0011	3.214612	0	10	874	484						2014-04-06 FOX YELLOW GREEN.avi	0
4669	280	874.1067	465.7352	0.5369306	0.6724681	652.1554	2.981568	0	881.7844	500.3607	0.4073159	0.6834999	638.0632	3.208981	0	10	878	483						2014-04-06 FOX YELLOW GREEN.avi	0
4686	281	882.6185	441.1022	0.5369459	0.6725969	652.2143	2.956832	0	872.8324	497.2462	0.4073258	0.6835409	638.0993	3.23979	0	10	878	469						2014-04-06 FOX YELLOW GREEN.avi	0
4702	282	871.661	470.0583	0.5369499	0.6726528	652.1945	3.020473	0	876.5913	496.7159	0.4073301	0.6835769	638.0928	3.229148	0	10	874	483						2014-04-06 FOX YELLOW GREEN.avi	0
4719	283	877.5104	448.0743	0.5369486	0.67273	652.2345	2.961781	0	867.3727	497.4947	0.407274	0.6836278	638.1768	3.24193	0	10	872	473						2014-04-06 FOX YELLOW GREEN.avi	0
4736	284	882.7516	443.0831	0.5369176	0.6727715	652.2634	2.993124	0	864.2935	493.943	0.407272	0.6837129	637.9996	3.269143	0	10	874	469						2014-04-06 FOX YELLOW GREEN.avi	0
4752	285	898.368	450.1656	0.5368641	0.6727444	652.2678	3.050279	0	872.5864	487.6816	0.4071895	0.6837063	638.1909	3.253918	0	10	885	469						2014-04-06 FOX YELLOW GREEN.avi	0
4769	286	879.8608	472.7764	0.5367536	0.6726359	652.124	3.116776	0	863.8073	497.6574	0.4070861	0.6835632	638.3536	3.276282	0	10	872	485						2014-04-06 FOX YELLOW GREEN.avi	0
4786	287	872.0565	452.0483	0.5366258	0.6724131	652.2719	3.016969	0	873.1755	493.1978	0.4069635	0.6833782	638.2449	3.297543	0	10	873	473						2014-04-06 FOX YELLOW GREEN.avi	0
4802	288	873.3281	470.1122	0.536445	0.6720943	652.2966	3.079504	0	872.2942	502.0915	0.4068106	0.6831332	637.9913	3.287015	0	10	873	486						2014-04-06 FOX YELLOW GREEN.avi	0
4819	289	882.2866	472.2804	0.5362763	0.6719111	652.2375	3.058741	0	873.3874	486.5685	0.4065747	0.6829959	638.382	3.306482	0	10	878	479						2014-04-06 FOX YELLOW GREEN.avi	0
4836	290	865.9893	460.9684	0.5360252	0.671717	652.2341	3.068909	0	879.6597	478.9817	0.4063616	0.6829512	638.2199	3.277765	0	10	873	470						2014-04-06 FOX YELLOW GREEN.avi	0
4852	291	877.2464	460.1347	0.5357752	0.6715663	652.0445	3.059035	0	884.0009	486.6548	0.4060625	0.6828477	638.2542	3.3255	0	10	881	473						2014-04-06 FOX YELLOW GREEN.avi	0
4869	292	877.7747	477.7537	0.5354918	0.671311	652.1727	3.104269	0	869.7147	484.7822	0.4057149	0.6827771	638.2366	3.340664	0	10	874	481						2014-04-06 FOX YELLOW GREEN.avi	0
4886	293	878.5375	451.7132	0.5352327	0.6710987	651.9094	3.084849	0	877.3896	488.2349	0.405427	0.6826664	638.1568	3.353533	0	10	878	470						2014-04-06 FOX YELLOW GREEN.avi	0
4902	294	887.603	445.6414	0.5349469	0.6708253	652.0497	3.094423	0	878.6091	482.438	0.4051304	0.6825325	638.093	3.342065	0	10	883	464						2014-04-06 FOX YELLOW GREEN.avi	0
4919	295	868.7635	466.2384	0.5346517	0.6705173	651.6542	3.065571	0	878.3739	491.3036	0.4048044	0.6823473	637.791	3.343424	0	10	874	479						2014-04-06 FOX YELLOW GREEN.avi	0
4935	296	891.6183	446.4598	0.5343675	0.6703125	651.8876	3.067976	0	877.1658	488.7161	0.4044784	0.6822664	638.0286	3.350777	0	10	884	468						2014-04-06 FOX YELLOW GREEN.avi	0
4952	297	880.8758	464.0251	0.5340859	0.670042	651.7303	3.152314	0	871.8279	491.8709	0.404213	0.6822066	637.558	3.368461	0	10	876	478						2014-04-06 FOX YELLOW GREEN.avi	0
4969	298	882.5756	437.6211	0.5338067	0.6697782	651.7085	3.145983	0	878.6851	468.679	0.4038531	0.6821485	637.5609	3.36801	0	10	881	453						2014-04-06 FOX YELLOW GREEN.avi	0
4985	299	894.1273	444.8086	0.5334767	0.6695139	651.4453	3.123712	0	879.7962	483.4728	0.4035309	0.6820555	637.4745	3.394548	0	10	887	464						2014-04-06 FOX YELLOW GREEN.avi	0
5002	300	915.14	435.4651	0.5329828	0.6692214	651.3389	3.095446	0	909.5334	477.6413	0.4030367	0.6818792	637.435	3.38614	0	10	912	457						2014-04-06 FOX YELLOW GREEN.avi	0
5019	301	890.9777	472.5979	0.5326971	0.6689575	651.0553	3.156514	0	910.0621	477.341	0.4027351	0.6817892	637.2112	3.389584	0	10	901	475						2014-04-06 FOX YELLOW GREEN.avi	0
5035	302	909.028	453.6136	0.5324753	0.6687385	650.9131	3.095559	0	904.7589	472.7796	0.4024345	0.6816685	637.1381	3.413305	0	10	907	463						2014-04-06 FOX YELLOW GREEN.avi	0
5052	303	906.5571	470.3698	0.5322313	0.6683948	650.8975	3.144444	0	904.1514	480.0212	0.4021606	0.681399	636.8739	3.393637	0	10	905	475						2014-04-06 FOX YELLOW GREEN.avi	0
5069	304	916.7737	446.6165	0.5320346	0.6679521	650.5494	3.124768	0	908.7429	470.0333	0.4019151	0.6810598	636.6404	3.368804	0	10	913	458						2014-04-06 FOX YELLOW GREEN.avi	0
5085	305	897.4163	486.9045	0.5318465	0.6674745	650.4395	3.181595	0	903.8523	484.9585	0.4016995	0.6806638	636.5914	3.393053	0	10	901	486						2014-04-06 FOX YELLOW GREEN.avi	0
5102	306	905.5375	438.1904	0.5316793	0.6669533	650.2503	3.094743	0	902.2751	477.1817	0.4015519	0.6802577	636.321	3.39267	0	10	904	458						2014-04-06 FOX YELLOW GREEN.avi	0
5119	307	905.1918	467.3642	0.5315585	0.6663899	650.1368	3.138477	0	892.5337	478.6542	0.4013762	0.6798109	636.1356	3.404473	0	10	899	473						2014-04-06 FOX YELLOW GREEN.avi	0
5135	308	898.5983	472.791	0.531435	0.6659813	649.8963	3.118998	0	908.7571	470.5072	0.4012542	0.6794811	635.9965	3.357198	0	10	904	472						2014-04-06 FOX YELLOW GREEN.avi	0
5152	309	887.9105	454.7422	0.5313486	0.6655275	649.6069	3.085955	0	885.5776	497.7545	0.4011305	0.6790835	635.8381	3.375575	0	10	887	476						2014-04-06 FOX YELLOW GREEN.avi	0
5169	310	900.6956	443.478	0.5312629	0.6651587	649.7012	3.044537	0	889.5128	484.1634	0.401076	0.6787622	635.6813	3.382632	0	10	895	464						2014-04-06 FOX YELLOW GREEN.avi	0
5185	311	913.5354	447.8051	0.5312153	0.6647667	649.3835	3.053261	0	901.7419	483.447	0.4010074	0.6784671	635.5406	3.326713	0	10	908	466						2014-04-06 FOX YELLOW GREEN.avi	0
5202	312	899.5364	447.0536	0.5310782	0.6645165	649.3009	3.048714	0	896.9489	490.9513	0.4009188	0.6782191	635.3074	3.345384	0	10	898	469						2014-04-06 FOX YELLOW GREEN.avi	0
5219	313	904.033	480.7735	0.5309712	0.6642994	649.2332	3.135049	0	900.7245	483.4336	0.4007764	0.67812	635.3237	3.359726	0	10	902	482						2014-04-06 FOX YELLOW GREEN.avi	0
5235	314	897.7835	454.0447	0.5308216	0.6641244	649.0818	3.033024	0	896.6533	477.38	0.4005848	0.6780621	635.2455	3.337681	0	10	897	466						2014-04-06 FOX YELLOW GREEN.avi	0
5252	315	906.5497	463.3321	0.5306754	0.6639885	648.9149	3.056559	0	898.2415	475.5782	0.4004402	0.6780529	635.0583	3.332136	0	10	902	469						2014-04-06 FOX YELLOW GREEN.avi	0
5268	316	884.0506	462.987	0.5304505	0.6638677	648.8074	3.069338	0	895.4662	483.2458	0.4002192	0.677932	634.9565	3.312201	0	10	890	473						2014-04-06 FOX YELLOW GREEN.avi	0
5285	317	907.4057	449.1829	0.5303013	0.6637179	648.78	3.088332	0	896.5005	490.1531	0.4000246	0.67782	634.9391	3.323553	0	10	902	470						2014-04-06 FOX YELLOW GREEN.avi	0
5302	318	890.7099	462.0952	0.5301287	0.6634868	648.4613	3.098855	0	900.9357	477.0688	0.3998545	0.6776464	634.7136	3.280566	0	10	896	470						2014-04-06 FOX YELLOW GREEN.avi	0
5318	319	889.2249	478.8601	0.5299523	0.6632081	648.4359	3.044626	0	900.7217	478.9339	0.3996472	0.6774018	634.5709	3.301361	0	10	895	479						2014-04-06 FOX YELLOW GREEN.avi	0
5335	320	903.523	471.4493	0.5298361	0.663021	648.3286	3.050344	0	887.8043	494.7109	0.399452	0.6772799	634.5717	3.334741	0	10	896	483						2014-04-06 FOX YELLOW GREEN.avi	0
5352	321	898.8715	471.072	0.5296943	0.6628082	648.1588	3.067541	0	896.2498	493.3137	0.3992794	0.6770431	634.2133	3.309096	0	10	898	482						2014-04-06 FOX YELLOW GREEN.avi	0
5368	322	901.5002	475.7188	0.5295596	0.6623996	647.8705	3.022794	0	895.0321	490.4002	0.3990644	0.6766866	634.2058	3.312666	0	10	898	483						2014-04-06 FOX YELLOW GREEN.avi	0
5385	323	903.1422	442.8314	0.5294371	0.662105	647.709	2.962046	0	893.9389	486.3237	0.3988522	0.6764063	633.9923	3.29669	0	10	899	465						2014-04-06 FOX YELLOW GREEN.avi	0
5402	324	894.1927	483.0139	0.529246	0.6617601	647.6968	3.074754	0	891.5341	489.9961	0.3986861	0.6760707	633.8326	3.304142	0	10	893	487						2014-04-06 FOX YELLOW GREEN.avi	0
5418	325	910.26	461.7172	0.5290917	0.6615365	647.5542	2.997505	0	889.4388	498.0903	0.3984634	0.6758399	633.6816	3.318309	0	10	900	480						2014-04-06 FOX YELLOW GREEN.avi	0
5435	326	903.2899	468.3809	0.5289755	0.6614613	647.3371	3.034945	0	901.3734	496.1406	0.3982953	0.6757967	633.7009	3.310664	0	10	902	482						2014-04-06 FOX YELLOW GREEN.avi	0
5452	327	901.1834	447.2148	0.528862	0.661484	647.3157	2.956485	0	897.6693	496.9779	0.3981608	0.6758785	633.4865	3.305192	0	10	899	472						2014-04-06 FOX YELLOW GREEN.avi	0
5468	328	898.4385	462.2224	0.5286981	0.6615599	647.3519	3.007266	0	908.2797	482.1437	0.3979839	0.6760702	633.5827	3.303285	0	10	903	472						2014-04-06 FOX YELLOW GREEN.avi	0
5485	329	905.1497	449.3686	0.5285788	0.661632	647.2042	2.985284	0	904.7614	478.6162	0.3978453	0.6761753	633.4191	3.274268	0	10	905	464						2014-04-06 FOX YELLOW GREEN.avi	0
5502	330	901.0162	444.922	0.5285057	0.6616222	647.0784	2.98421	0	893.782	485.7971	0.3977214	0.6761833	633.2154	3.282899	0	10	897	465						2014-04-06 FOX YELLOW GREEN.avi	0
5518	331	890.5582	464.8275	0.5284526	0.6615339	646.9686	2.984855	0	898.5894	490.5844	0.3976518	0.6761546	633.1865	3.311166	0	10	895	478						2014-04-06 FOX YELLOW GREEN.avi	0
5535	332	899.4172	467.3802	0.528421	0.6614626	646.88	3.007861	0	898.4085	485.4584	0.3976039	0.6760842	633.1362	3.286907	0	10	899	476						2014-04-06 FOX YELLOW GREEN.avi	0
5552	333	891.5607	465.9692	0.5283849	0.6613805	646.6653	2.989818	0	905.7669	482.4399	0.3975885	0.6759952	633.047	3.288255	0	10	899	474						2014-04-06 FOX YELLOW GREEN.avi	0
5568	334	891.1674	446.0457	0.5283849	0.6612891	646.629	2.944437	0	903.6965	480.4057	0.3975681	0.6758249	632.7215	3.28461	0	10	897	463						2014-04-06 FOX YELLOW GREEN.avi	0
5585	335	900.52	456.8301	0.5284054	0.6612175	646.5205	2.988847	0	900.2755	488.8979	0.3975856	0.6757504	632.6898	3.2941	0	10	900	473						2014-04-06 FOX YELLOW GREEN.avi	0
5602	336	884.9124	455.8721	0.5284313	0.6610982	646.4439	2.955526	0	900.8824	485.3366	0.3975956	0.6756768	632.6157	3.280761	0	10	893	471						2014-04-06 FOX YELLOW GREEN.avi	0
5618	337	895.8115	471.2208	0.5285065	0.6609893	646.4054	3.014742	0	904.7499	493.7535	0.3976487	0.6755655	632.7302	3.310467	0	10	900	482						2014-04-06 FOX YELLOW GREEN.avi	0
5635	338	893.0093	468.2601	0.5285499	0.6607501	646.3361	2.97862	0	898.6248	490.9526	0.3976701	0.675386	632.636	3.285006	0	10	896	480						2014-04-06 FOX YELLOW GREEN.avi	0
5652	339	903.3868	475.493	0.5286142	0.6606373	646.223	3.012486	0	892.5842	494.0696	0.3977007	0.6752214	632.5683	3.306785	0	10	898	485						2014-04-06 FOX YELLOW GREEN.avi	0
5668	340	900.9589	455.2285	0.5287101	0.6604984	645.9597	2.939795	0	893.0204	498.0865	0.3977435	0.6749939	632.4926	3.294343	0	10	897	477						2014-04-06 FOX YELLOW GREEN.avi	0
5685	341	900.4387	448.9797	0.5287657	0.6602967	645.8763	2.977004	0	895.3223	475.4885	0.3978254	0.6748224	632.3439	3.30299	0	10	898	462						2014-04-06 FOX YELLOW GREEN.avi	0
5702	342	893.3787	457.4481	0.5288322	0.6600212	645.7617	2.946112	0	893.7888	490.5829	0.3978923	0.6745608	632.2115	3.303822	0	10	894	474						2014-04-06 FOX YELLOW GREEN.avi	0
5718	343	894.4653	469.6421	0.5289828	0.6597735	645.6948	2.956766	0	890.6215	488.4164	0.3980261	0.6743249	631.9783	3.305741	0	10	893	479						2014-04-06 FOX YELLOW GREEN.avi	0
5735	344	884.777	473.0958	0.5291057	0.6595781	645.2912	2.972859	0	892.473	486.0226	0.3981085	0.6740728	631.9531	3.294691	0	10	889	480						2014-04-06 FOX YELLOW GREEN.avi	0
5752	345	886.1437	470.1974	0.5292257	0.6592495	645.4323	2.953957	0	897.5811	485.3688	0.398198	0.6738442	631.7388	3.321673	0	10	892	478						2014-04-06 FOX YELLOW GREEN.avi	0
5768	346	897.8278	464.6431	0.5292828	0.6590735	645.3826	2.932118	0	902.8065	484.0168	0.3982733	0.6736835	631.8209	3.304558	0	10	900	474						2014-04-06 FOX YELLOW GREEN.avi	0
5785	347	893.8162	467.4488	0.5293054	0.65895	645.3325	2.958492	0	909.7198	477.4688	0.3982898	0.6735625	631.6724	3.308784	0	10	902	472						2014-04-06 FOX YELLOW GREEN.avi	0
5801	348	894.0927	455.9579	0.5292855	0.6588382	645.2587	2.945814	0	901.6033	495.7715	0.3982277	0.6733474	631.5153	3.315488	0	10	898	476						2014-04-06 FOX YELLOW GREEN.avi	0
5818	349	888.7736	451.7775	0.5292307	0.6586996	645.1393	2.951459	0	894.3771	479.8224	0.3981492	0.6732631	631.5211	3.319661	0	10	892	466						2014-04-06 FOX YELLOW GREEN.avi	0
5835	350	887.4752	467.426	0.5291649	0.6586558	644.8921	2.975015	0	897.0624	486.6584	0.3980728	0.6732146	631.4059	3.320696	0	10	892	477						2014-04-06 FOX YELLOW GREEN.avi	0
5851	351	884.5092	482.3286	0.5291458	0.6586459	644.7689	2.984992	0	894.7949	487.3506	0.3980175	0.6732649	631.2886	3.347963	0	10	890	485						2014-04-06 FOX YELLOW GREEN.avi	0
5868	352	895.2051	440.3815	0.5291589	0.6586778	644.6403	2.911027	0	897.5311	484.0403	0.3979487	0.6733662	630.969	3.313951	0	10	896	462						2014-04-06 FOX YELLOW GREEN.avi	0
5885	353	886.2844	453.3296	0.5291805	0.6586707	644.4799	2.950341	0	892.6282	495.0436	0.3979179	0.67342	630.8275	3.336567	0	10	889	474						2014-04-06 FOX YELLOW GREEN.avi	0
5901	354	903.5988	438.7813	0.5291941	0.6585739	644.3633	2.927652	0	901.1111	489.0818	0.3978944	0.6734047	630.7038	3.318993	0	10	902	464						2014-04-06 FOX YELLOW GREEN.avi	0
5918	355	885.0826	497.1773	0.52918	0.6583607	644.2529	3.043342	0	895.0009	488.2477	0.3978492	0.6733264	630.5886	3.336696	0	10	890	493						2014-04-06 FOX YELLOW GREEN.avi	0
5935	356	903.8519	440.9676	0.5291302	0.658204	644.2578	2.927357	0	903.9548	479.621	0.3977841	0.6732276	630.4335	3.320257	0	10	904	460						2014-04-06 FOX YELLOW GREEN.avi	0
5951	357	894.8288	470.5724	0.5290775	0.6580887	644.1554	3.007637	0	904.0955	481.7764	0.3976999	0.6731248	630.314	3.328203	0	10	899	476						2014-04-06 FOX YELLOW GREEN.avi	0
5968	358	898.7341	452.6915	0.5290036	0.6580173	643.9705	2.960263	0	892.6013	480.7296	0.3975738	0.6731015	630.4636	3.343603	0	10	896	467						2014-04-06 FOX YELLOW GREEN.avi	0
5985	359	890.1916	446.9364	0.528953	0.6580368	643.8187	2.959699	0	899.2151	479.6095	0.3974731	0.6731873	630.3076	3.342437	0	10	895	463						2014-04-06 FOX YELLOW GREEN.avi	0
6001	360	899.7326	456.186	0.5289248	0.6580963	643.7038	3.002264	0	890.3313	488.1267	0.3974074	0.6733182	630.2538	3.356419	0	10	895	472						2014-04-06 FOX YELLOW GREEN.avi	0
6018	361	902.1249	439.5309	0.528895	0.6581697	643.5456	2.999493	0	892.7728	483.0946	0.3973486	0.6735336	630.0716	3.340934	0	10	897	461						2014-04-06 FOX YELLOW GREEN.avi	0
6035	362	891.7579	431.5688	0.5288367	0.6582686	643.3134	2.985226	0	895.1596	487.962	0.3972952	0.6736796	629.9365	3.347323	0	10	893	460						2014-04-06 FOX YELLOW GREEN.avi	0
6051	363	897.6992	478.1234	0.5287976	0.6583601	643.1849	3.031088	0	896.673	486.4566	0.3972393	0.6738496	629.8056	3.358734	0	10	897	482						2014-04-06 FOX YELLOW GREEN.avi	0
6068	364	881.7493	447.089	0.52873	0.658445	643.3225	2.998655	0	888.9658	484.0148	0.3971675	0.6740152	629.5715	3.364522	0	10	885	466						2014-04-06 FOX YELLOW GREEN.avi	0
6085	365	896.7529	444.9174	0.5286777	0.6585845	643.3624	2.969989	0	891.0387	493.4211	0.3971168	0.6741062	629.4608	3.359755	0	10	894	469						2014-04-06 FOX YELLOW GREEN.avi	0
6101	366	882.4553	451.1004	0.5286226	0.6586279	643.2037	2.993422	0	889.6384	492.5455	0.3970353	0.6742018	629.6479	3.344774	0	10	886	472						2014-04-06 FOX YELLOW GREEN.avi	0
6118	367	902.4143	419.8611	0.5285988	0.6587635	643.1865	2.983413	0	893.9554	486.8971	0.3969975	0.6744046	629.696	3.355413	0	10	898	453						2014-04-06 FOX YELLOW GREEN.avi	0
6135	368	897.5376	456.2362	0.5286016	0.658905	643.1503	3.02055	0	897.4496	477.6454	0.396999	0.6745746	629.6293	3.347287	0	10	897	467						2014-04-06 FOX YELLOW GREEN.avi	0
6151	369	903.3881	449.0557	0.5286227	0.6590734	643.1031	2.976134	0	894.6403	486.3282	0.3970406	0.6748284	629.6554	3.342524	0	10	899	468						2014-04-06 FOX YELLOW GREEN.avi	0
6168	370	906.655	438.1576	0.5286478	0.6593553	643.104	2.990311	0	895.9735	489.9084	0.3971116	0.675148	629.4453	3.338375	0	10	901	464						2014-04-06 FOX YELLOW GREEN.avi	0
6185	371	893.9679	441.9868	0.5287138	0.6596545	643.0583	3.032872	0	897.792	479.0912	0.3971164	0.6754015	629.751	3.330007	0	10	896	461						2014-04-06 FOX YELLOW GREEN.avi	0
6201	372	892.5861	456.5621	0.528691	0.6598855	642.9677	3.02338	0	894.3305	483.2033	0.3971493	0.6756987	629.4655	3.378593	0	10	893	470						2014-04-06 FOX YELLOW GREEN.avi	0
6218	373	888.0812	449.8323	0.528632	0.6601842	643.1481	3.031114	0	898.0176	479.2104	0.3971558	0.6759732	629.6118	3.358777	0	10	893	465						2014-04-06 FOX YELLOW GREEN.avi	0
6235	374	880.8178	454.7668	0.5286041	0.6604191	643.269	3.057767	0	890.8624	487.0583	0.3970998	0.6761588	629.8821	3.369139	0	10	886	471						2014-04-06 FOX YELLOW GREEN.avi	0
6251	375	894.2545	438.8564	0.5285763	0.6605306	643.3374	3.020664	0	886.3643	483.6931	0.3971128	0.6763608	629.5925	3.355549	0	10	890	461						2014-04-06 FOX YELLOW GREEN.avi	0
6268	376	896.1556	443.5671	0.5285431	0.6606607	643.4576	3.017679	0	887.1453	489.4533	0.397107	0.6764994	629.6417	3.375554	0	10	892	467						2014-04-06 FOX YELLOW GREEN.avi	0
6284	377	894.8757	437.3683	0.5285453	0.6608619	643.4225	3.000739	0	889.1021	482.6431	0.3970972	0.6767569	629.9655	3.379481	0	10	892	460						2014-04-06 FOX YELLOW GREEN.avi	0
6301	378	892.2635	449.0884	0.5285343	0.6612397	643.5595	3.097223	0	900.0133	472.1912	0.3971052	0.6770339	630.1	3.376039	0	10	896	461						2014-04-06 FOX YELLOW GREEN.avi	0
6318	379	902.8144	451.0722	0.5285304	0.6615446	643.6215	3.035098	0	884.2715	487.3462	0.3971324	0.6773562	629.8645	3.390807	0	10	894	469						2014-04-06 FOX YELLOW GREEN.avi	0
6334	380	904.2129	443.2766	0.5285167	0.6619426	643.752	3.054676	0	888.945	485.7023	0.3971135	0.6777199	630.2484	3.361908	0	10	897	464						2014-04-06 FOX YELLOW GREEN.avi	0
6351	381	894.6316	427.6405	0.5284904	0.6622781	643.802	2.988237	0	897.0465	478.857	0.3971115	0.6780664	630.2937	3.323393	0	10	896	453						2014-04-06 FOX YELLOW GREEN.avi	0
6368	382	903.0103	457.0034	0.5284576	0.6626918	643.8327	3.058223	0	896.4239	483.5384	0.3971094	0.6784595	630.3965	3.37149	0	10	900	470						2014-04-06 FOX YELLOW GREEN.avi	0
6384	383	907.7142	457.2603	0.5284333	0.663071	643.8651	3.034432	0	880.5037	483.8167	0.3970524	0.6788465	630.5712	3.359036	0	10	894	471						2014-04-06 FOX YELLOW GREEN.avi	0
6401	384	896.0223	454.6491	0.5284002	0.6635079	643.9333	3.037763	0	887.0697	488.5705	0.3970078	0.6792783	630.6588	3.337689	0	10	892	472						2014-04-06 FOX YELLOW GREEN.avi	0
6418	385	904.0238	448.3617	0.5283747	0.6638527	644.0084	3.030009	0	882.4816	487.0463	0.3969445	0.6797078	630.6541	3.346351	0	10	893	468						2014-04-06 FOX YELLOW GREEN.avi	0
6434	386	903.6988	440.0495	0.5283329	0.6642336	644.306	3.051939	0	883.2697	479.0383	0.3969396	0.6800638	630.8757	3.357383	0	10	893	460						2014-04-06 FOX YELLOW GREEN.avi	0
6451	387	895.5935	448.651	0.5283026	0.6644941	644.3878	3.023587	0	886.6479	484.4202	0.3969134	0.6803734	630.8143	3.339289	0	10	891	467						2014-04-06 FOX YELLOW GREEN.avi	0
6468	388	899.8473	449.417	0.5283102	0.6646572	644.5655	3.048603	0	885.4574	487.8056	0.3969165	0.6806	630.8755	3.344279	0	10	893	469						2014-04-06 FOX YELLOW GREEN.avi	0
6484	389	897.887	458.0577	0.528307	0.6648282	644.6661	3.039744	0	879.5791	500.9184	0.3969609	0.6808342	631.1321	3.34026	0	10	889	479						2014-04-06 FOX YELLOW GREEN.avi	0
6501	390	911.1011	463.5805	0.5283499	0.665089	644.7684	3.055674	0	876.255	502.5921	0.3970041	0.6810042	631.2219	3.334371	0	10	894	483						2014-04-06 FOX YELLOW GREEN.avi	0
6518	391	906.564	450.939	0.5284616	0.6653221	644.7805	3.02674	0	890.5522	478.9803	0.3971026	0.6812549	631.3881	3.310721	0	10	899	465						2014-04-06 FOX YELLOW GREEN.avi	0
6534	392	894.4597	453.5157	0.5285689	0.6654892	644.9019	3.002073	0	881.1838	501.1359	0.3972383	0.6814113	631.4022	3.341373	0	10	888	477						2014-04-06 FOX YELLOW GREEN.avi	0
6551	393	902.7979	443.6238	0.5286832	0.6657879	645.1182	3.044332	0	886.3681	490.0024	0.3974206	0.681658	631.444	3.305632	0	10	895	467						2014-04-06 FOX YELLOW GREEN.avi	0
6568	394	898.6602	438.4666	0.5288157	0.6659894	645.243	2.982159	0	883.6352	495.8044	0.3975629	0.6818076	631.6871	3.340389	0	10	891	467						2014-04-06 FOX YELLOW GREEN.avi	0
6584	395	886.8048	454.1809	0.5289757	0.6661795	645.3492	3.009417	0	892.0024	486.5287	0.3977349	0.6819255	631.8578	3.318127	0	10	889	470						2014-04-06 FOX YELLOW GREEN.avi	0
6601	396	889.7809	453.0742	0.529124	0.6663123	645.3231	2.99868	0	882.4653	491.3705	0.3979085	0.6820179	631.7726	3.335568	0	10	886	472						2014-04-06 FOX YELLOW GREEN.avi	0
6618	397	896.8506	476.0087	0.5292131	0.6664339	645.4532	3.05189	0	882.5795	499.4086	0.3980272	0.6820406	631.8934	3.322224	0	10	890	488						2014-04-06 FOX YELLOW GREEN.avi	0
6634	398	891.5468	434.444	0.5293109	0.6665952	645.6403	2.965658	0	889.407	483.6028	0.3981375	0.6820794	632.0414	3.294452	0	10	890	459						2014-04-06 FOX YELLOW GREEN.avi	0
6651	399	885.9057	464.9231	0.5294247	0.6667375	645.6934	3.024603	0	868.5699	497.5642	0.3982283	0.6821911	632.0723	3.321986	0	10	877	481						2014-04-06 FOX YELLOW GREEN.avi	0
6667	400	883.9328	461.4537	0.5295258	0.6669247	645.7376	3.027098	0	878.9355	497.6367	0.3983707	0.6823278	632.0964	3.301161	0	10	881	480						2014-04-06 FOX YELLOW GREEN.avi	0
6684	401	897.58	447.5633	0.5296617	0.6670822	645.6949	2.989645	0	884.3149	486.0202	0.3984936	0.682547	632.1537	3.289845	0	10	891	467						2014-04-06 FOX YELLOW GREEN.avi	0
6701	402	898.3716	438.6273	0.529729	0.667218	645.7007	2.966037	0	883.7617	494.5809	0.3985805	0.6827322	632.2228	3.297635	0	10	891	467						2014-04-06 FOX YELLOW GREEN.avi	0
6718	403	898.6805	460.6797	0.5297669	0.6674275	645.8301	3.009997	0	888.4284	486.4411	0.3986294	0.6829355	632.226	3.290193	0	10	894	474						2014-04-06 FOX YELLOW GREEN.avi	0
6734	404	895.7839	445.3139	0.5297823	0.6675305	645.8362	2.984922	0	877.5915	501.0127	0.3986415	0.6830224	632.2861	3.280549	0	10	887	473						2014-04-06 FOX YELLOW GREEN.avi	0
6751	405	889.228	441.0515	0.5297583	0.6675868	645.8054	2.971055	0	875.362	504.9442	0.3986394	0.6830944	632.3194	3.287117	0	10	882	473						2014-04-06 FOX YELLOW GREEN.avi	0
6767	406	887.1842	437.752	0.5297271	0.6676106	645.7938	2.943579	0	887.6641	498.3002	0.3986249	0.6831445	632.3094	3.27441	0	10	887	468						2014-04-06 FOX YELLOW GREEN.avi	0
6784	407	889.3201	443.4757	0.5296376	0.6675955	645.9706	2.990268	0	886.9447	493.4089	0.398566	0.6832367	632.2677	3.27163	0	10	888	468						2014-04-06 FOX YELLOW GREEN.avi	0
6801	408	882.7065	478.0058	0.5295244	0.6675949	645.874	3.050117	0	887.2284	489.4281	0.3984943	0.6832975	632.2372	3.250669	0	10	885	484						2014-04-06 FOX YELLOW GREEN.avi	0
6817	409	883.7627	465.1814	0.5294334	0.6675916	645.8838	3.035711	0	882.8945	498.7668	0.398407	0.6833356	632.1198	3.274139	0	10	883	482						2014-04-06 FOX YELLOW GREEN.avi	0
6834	410	883.7725	481.3243	0.5293444	0.6676186	645.9104	3.03991	0	873.6614	505.8276	0.3982786	0.6833853	632.3781	3.299104	0	10	879	494						2014-04-06 FOX YELLOW GREEN.avi	0
6851	411	891.0094	437.8766	0.529228	0.6676861	645.8141	2.953251	0	885.4742	494.567	0.398177	0.6834737	632.4372	3.269623	0	10	888	466						2014-04-06 FOX YELLOW GREEN.avi	0
6867	412	892.1232	457.393	0.5290927	0.6677374	645.5718	2.99785	0	884.833	489.902	0.3980524	0.6835847	632.2753	3.25841	0	10	888	474						2014-04-06 FOX YELLOW GREEN.avi	0
6884	413	876.1517	472.5745	0.5289353	0.6677716	645.8927	3.0432	0	883.8712	494.5401	0.3979356	0.683688	632.1631	3.280977	0	10	880	484						2014-04-06 FOX YELLOW GREEN.avi	0
6901	414	894.9346	440.4931	0.5287505	0.6677977	645.8812	2.942289	0	887.8683	483.1666	0.3976784	0.6837859	632.3158	3.248309	0	10	891	462						2014-04-06 FOX YELLOW GREEN.avi	0
6917	415	886.6497	483.1212	0.5285009	0.6678398	645.9692	3.030684	0	898.4888	500.3608	0.3975106	0.6838901	632.2319	3.255234	0	10	893	492						2014-04-06 FOX YELLOW GREEN.avi	0
6934	416	898.6267	467.1789	0.5283615	0.6679022	646.0444	3.006626	0	883.6291	508.9321	0.3973313	0.6839964	632.3051	3.261703	0	10	891	488						2014-04-06 FOX YELLOW GREEN.avi	0
6951	417	905.2197	428.5884	0.5282294	0.6679673	645.928	2.913086	0	892.4946	498.3168	0.3971847	0.6841909	632.4373	3.250315	0	10	899	463						2014-04-06 FOX YELLOW GREEN.avi	0
6967	418	896.0809	454.8595	0.5281193	0.6680794	645.8879	2.949121	0	891.6092	500.1085	0.39704	0.6844612	632.3257	3.235678	0	10	894	477						2014-04-06 FOX YELLOW GREEN.avi	0
6984	419	890.6444	486.0954	0.5279266	0.6682692	645.9842	3.013865	0	889.9141	504.3951	0.3968492	0.6846395	632.4099	3.229511	0	10	890	495						2014-04-06 FOX YELLOW GREEN.avi	0
7001	420	902.6659	467.4251	0.5277712	0.668358	645.954	2.963008	0	900.151	483.6992	0.3966445	0.684853	632.5244	3.214349	0	10	901	476						2014-04-06 FOX YELLOW GREEN.avi	0
7017	421	898.7675	452.6145	0.5276055	0.6684704	645.8612	2.946589	0	893.479	500.9922	0.3964509	0.6849634	632.2507	3.2503	0	10	896	477						2014-04-06 FOX YELLOW GREEN.avi	0
7034	422	897.3321	460.1306	0.5273671	0.6685079	646.0965	2.93773	0	894.0343	495.8665	0.3962047	0.685074	632.4332	3.221706	0	10	896	478						2014-04-06 FOX YELLOW GREEN.avi	0
7051	423	893.9712	464.9319	0.5271687	0.6685228	645.8643	2.974777	0	892.6877	499.8942	0.3959891	0.6851612	632.293	3.198123	0	10	893	482						2014-04-06 FOX YELLOW GREEN.avi	0
7067	424	909.7874	463.2912	0.5269415	0.6685576	645.9722	2.948646	0	891.9526	502.3587	0.3957608	0.6852938	632.47	3.19609	0	10	901	483						2014-04-06 FOX YELLOW GREEN.avi	0
7084	425	899.3362	456.7371	0.5267674	0.6685624	646.0678	2.927817	0	897.5652	487.5252	0.395551	0.6853805	632.4167	3.18539	0	10	898	472						2014-04-06 FOX YELLOW GREEN.avi	0
7101	426	896.0807	449.318	0.5265914	0.6685736	645.8044	2.921522	0	885.9079	507.2548	0.395382	0.6854339	632.2036	3.24901	0	10	891	478						2014-04-06 FOX YELLOW GREEN.avi	0
7117	427	902.3227	427.1127	0.5263947	0.6685684	646.0264	2.856604	0	890.4998	487.6952	0.3951326	0.6854686	632.4058	3.177572	0	10	896	457						2014-04-06 FOX YELLOW GREEN.avi	0
7134	428	895.2662	453.0715	0.5262767	0.6685667	646.0476	2.905602	0	890.4111	506.4283	0.3950062	0.6855116	632.3038	3.19969	0	10	893	480						2014-04-06 FOX YELLOW GREEN.avi	0
7151	429	894.9163	468.5689	0.5261384	0.6685823	645.9052	2.915591	0	901.5005	491.4359	0.3948888	0.6855427	632.2218	3.168436	0	10	898	480						2014-04-06 FOX YELLOW GREEN.avi	0
7167	430	885.7711	457.5869	0.5259594	0.6685982	645.975	2.902811	0	891.3551	490.757	0.3947147	0.6856006	632.5657	3.191945	0	10	889	474						2014-04-06 FOX YELLOW GREEN.avi	0
7184	431	892.7446	471.0472	0.5258675	0.668636	646.0676	2.968129	0	904.638	485.0988	0.3946297	0.6857069	632.5898	3.177216	0	10	899	478						2014-04-06 FOX YELLOW GREEN.avi	0
7201	432	894.6156	461.8405	0.5257625	0.6686649	645.9587	2.892097	0	895.1462	495.1404	0.3945425	0.6857626	632.5191	3.170032	0	10	895	478						2014-04-06 FOX YELLOW GREEN.avi	0
7217	433	895.0696	456.5216	0.5256903	0.6687261	645.9111	2.876883	0	898.5666	483.1318	0.3944673	0.6858821	632.4585	3.148382	0	10	897	470						2014-04-06 FOX YELLOW GREEN.avi	0
7234	434	902.3412	470.0921	0.5256144	0.6688234	645.968	2.889196	0	889.3738	501.608	0.3944135	0.6860858	632.4138	3.194647	0	10	896	486						2014-04-06 FOX YELLOW GREEN.avi	0
7251	435	887.6063	501.8362	0.5255347	0.6692888	645.968	2.979168	0	891.0126	496.9855	0.3943468	0.6862233	632.5615	3.176438	0	10	889	499						2014-04-06 FOX YELLOW GREEN.avi	0
7267	436	906.4724	435.73	0.5254584	0.6691344	646.1176	2.819606	0	898.6649	484.2509	0.3943194	0.6864102	632.6773	3.137818	0	10	903	460						2014-04-06 FOX YELLOW GREEN.avi	0
7284	437	895.3899	450.3976	0.5254245	0.6692232	646.2118	2.86283	0	892.5561	499.4196	0.3943009	0.686428	632.7448	3.155841	0	10	894	475						2014-04-06 FOX YELLOW GREEN.avi	0
7300	438	896.8423	450.2519	0.5253624	0.6693362	646.3307	2.885574	0	891.9314	498.0761	0.394274	0.6865779	632.765	3.115553	0	10	894	474						2014-04-06 FOX YELLOW GREEN.avi	0
7317	439	904.9603	448.2785	0.525327	0.6693905	646.4358	2.851361	0	890.9032	496.8789	0.3942735	0.6866749	632.9583	3.15554	0	10	898	473						2014-04-06 FOX YELLOW GREEN.avi	0
7334	440	897.0262	468.0532	0.5252756	0.6694615	646.5084	2.896842	0	893.038	498.1269	0.3942662	0.6867674	633.0034	3.13548	0	10	895	483						2014-04-06 FOX YELLOW GREEN.avi	0
7350	441	897.3072	466.1779	0.5251932	0.6695178	646.4832	2.89978	0	884.588	487.9511	0.39422	0.6868785	633.1811	3.122413	0	10	891	477						2014-04-06 FOX YELLOW GREEN.avi	0
7367	442	891.0946	445.7152	0.5251011	0.6695538	646.8486	2.843775	0	893.9649	483.4217	0.3942061	0.686919	633.3392	3.13551	0	10	893	465						2014-04-06 FOX YELLOW GREEN.avi	0
7384	443	896.2297	474.9482	0.5250204	0.6695669	647.0743	2.907135	0	887.385	491.7122	0.3941661	0.6869209	633.408	3.125432	0	10	892	483						2014-04-06 FOX YELLOW GREEN.avi	0
7400	444	891.0952	479.6782	0.5249336	0.6695825	647.1785	2.928182	0	897.981	475.5611	0.3941087	0.6869026	633.4617	3.104609	0	10	895	478						2014-04-06 FOX YELLOW GREEN.avi	0
7417	445	895.9677	449.6709	0.5248265	0.6695796	647.2626	2.842482	0	899.5917	481.0799	0.3940181	0.6868801	633.5295	3.099889	0	10	898	465						2014-04-06 FOX YELLOW GREEN.avi	0
7434	446	897.7365	475.5659	0.5246568	0.6695884	647.5024	2.907755	0	891.0258	480.4506	0.3938766	0.6868685	633.7462	3.098747	0	10	894	478						2014-04-06 FOX YELLOW GREEN.avi	0
7450	447	889.627	459.3456	0.5245178	0.6695893	647.5023	2.867849	0	886.5034	492.0079	0.3937813	0.6868097	633.9293	3.126367	0	10	888	476						2014-04-06 FOX YELLOW GREEN.avi	0
7467	448	892.7421	463.4242	0.5244249	0.6695486	647.5951	2.882191	0	902.1129	481.8744	0.3937008	0.686771	634.0679	3.080262	0	10	897	473						2014-04-06 FOX YELLOW GREEN.avi	0
7484	449	917.0997	472.4653	0.5242137	0.6696477	647.8261	2.843313	0	904.5297	503.0233	0.3935791	0.6869477	634.0103	3.113699	0	10	911	488						2014-04-06 FOX YELLOW GREEN.avi	0
7500	450	1000.843	677.3273	0.5233161	0.6708926	648.1345	2.893536	0	1014.558	703.6371	0.3929599	0.6884449	634.4592	3.111331	0	11	1008	690						2014-04-06 FOX YELLOW GREEN.avi	0
7517	451	1027.818	922.3932	0.5225866	0.673031	648.1345	2.916409	0	1012.828	924.2743	0.392682	0.6902784	634.2745	3.148961	0	11	1020	923						2014-04-06 FOX YELLOW GREEN.avi	0
7534	452	998.1593	941.0677	0.5225474	0.6733796	647.9148	2.986731	0	1053.969	918.3649	0.3924809	0.6907099	634.5148	3.097444	0	11	1026	930						2014-04-06 FOX YELLOW GREEN.avi	0
7550	453	1006.514	942.9922	0.522469	0.6733828	647.9713	2.956612	0	1028.409	950.705	0.3922341	0.6908346	634.3513	3.122617	0	11	1017	947						2014-04-06 FOX YELLOW GREEN.avi	0
7567	454	1053.82	923.0789	0.5223336	0.6732036	648.0081	2.887815	0	1037.614	926.9089	0.3920073	0.6909415	634.4872	3.088399	0	11	1046	925						2014-04-06 FOX YELLOW GREEN.avi	0
7584	455	1033.743	938.5777	0.5221452	0.6733359	648.0081	2.923163	0	1024.898	937.4955	0.3917881	0.6909871	634.5373	3.123291	0	11	1029	938						2014-04-06 FOX YELLOW GREEN.avi	0
7600	456	983.2154	938.6309	0.5220146	0.6733011	647.9989	2.998641	0	1032.221	938.4545	0.3915955	0.6910239	634.3455	3.110405	0	11	1008	939						2014-04-06 FOX YELLOW GREEN.avi	0
7617	457	1025.679	940.3682	0.5218461	0.6732078	648.1431	2.890191	0	1021.852	936.6348	0.3913359	0.6910524	634.644	3.115767	0	11	1024	939						2014-04-06 FOX YELLOW GREEN.avi	0
7634	458	1016.374	947.7204	0.5216884	0.6731502	648.1746	2.945023	0	1028.211	940.6969	0.3911524	0.6911017	634.3776	3.113577	0	11	1022	944						2014-04-06 FOX YELLOW GREEN.avi	0
7650	459	1035.611	927.015	0.5215151	0.6730469	648.0655	2.889346	0	1040.166	939.1601	0.3909049	0.6911258	634.6696	3.079688	0	11	1038	933						2014-04-06 FOX YELLOW GREEN.avi	0
7667	460	1020.805	928.0037	0.5213331	0.6729569	648.0601	2.950075	0	1015.826	938.7717	0.3906881	0.6911282	634.3491	3.096573	0	11	1018	933						2014-04-06 FOX YELLOW GREEN.avi	0
7684	461	1030.535	926.7573	0.5211775	0.672689	648.063	2.885644	0	1031.445	940.1422	0.3904552	0.691146	634.4395	3.108736	0	11	1031	933						2014-04-06 FOX YELLOW GREEN.avi	0
7700	462	1036.775	925.9018	0.5209354	0.6728126	648.063	2.884671	0	1033.621	938.9926	0.390204	0.6911612	634.3029	3.112012	0	11	1035	932						2014-04-06 FOX YELLOW GREEN.avi	0
7717	463	1034.199	923.2397	0.520723	0.6727769	647.9482	2.872003	0	1015.598	942.797	0.3899858	0.6912092	634.3761	3.115783	0	11	1025	933						2014-04-06 FOX YELLOW GREEN.avi	0
7734	464	1037.03	937.9462	0.5205784	0.6725454	647.9435	2.884645	0	1020.622	939.9474	0.3897561	0.6912495	634.2464	3.09545	0	11	1029	939						2014-04-06 FOX YELLOW GREEN.avi	0
7750	465	993.8306	947.9487	0.5203579	0.6726649	647.9435	2.94748	0	1024.068	945.3223	0.3895961	0.6913507	634.1842	3.102861	0	11	1009	947						2014-04-06 FOX YELLOW GREEN.avi	0
7767	466	999.5132	945.344	0.52016	0.6725836	647.6594	2.927913	0	1030.176	942.8782	0.3894131	0.6912895	634.2313	3.059707	0	11	1015	944						2014-04-06 FOX YELLOW GREEN.avi	0
7784	467	981.597	888.9742	0.520126	0.6720264	647.7111	2.859557	0	1010.045	874.809	0.389528	0.6909804	633.943	3.047809	0	12	996	882						2014-04-06 FOX YELLOW GREEN.avi	0
7800	468	983.038	890.0656	0.5199983	0.6719104	647.4858	2.838554	0	984.986	875.2216	0.3894357	0.6909027	634.0569	3.035871	0	12	984	883						2014-04-06 FOX YELLOW GREEN.avi	0
7817	469	996.2736	878.5002	0.5199186	0.6717176	647.4629	2.842292	0	987.2059	874.1379	0.3892456	0.6909667	633.9973	3.028664	0	12	992	876						2014-04-06 FOX YELLOW GREEN.avi	0
7834	470	994.7971	885.5139	0.5197762	0.6718506	647.4629	2.846916	0	969.8247	880.4594	0.3891323	0.6909662	633.8854	3.062343	0	12	982	883						2014-04-06 FOX YELLOW GREEN.avi	0
7850	471	994.0225	885.2895	0.5196764	0.6716568	647.3747	2.80738	0	988.4072	870.0418	0.389032	0.6909923	633.8199	3.025003	0	12	991	878						2014-04-06 FOX YELLOW GREEN.avi	0
7867	472	973.4456	899.1785	0.5195593	0.6718568	647.3747	2.843717	0	977.7323	882.8892	0.388899	0.6910025	633.8858	3.01729	0	12	976	891						2014-04-06 FOX YELLOW GREEN.avi	0
7884	473	999.4562	842.3255	0.5195305	0.6717077	647.4392	2.763111	0	963.4335	872.7918	0.3888142	0.6910516	633.6782	3.017746	0	12	981	858						2014-04-06 FOX YELLOW GREEN.avi	0
7900	474	1009.125	882.9061	0.5194859	0.6717315	647.4392	2.772623	0	991.5327	875.2965	0.3887546	0.6910678	633.7426	2.972228	0	12	1000	879						2014-04-06 FOX YELLOW GREEN.avi	0
7917	475	1001.718	886.7674	0.5193928	0.6719226	647.4392	2.788844	0	982.0367	883.8212	0.3886998	0.6910846	633.7918	2.966585	0	12	992	885						2014-04-06 FOX YELLOW GREEN.avi	0
7933	476	1003.89	867.9772	0.5193588	0.6717055	647.1684	2.784787	0	982.8784	871.3381	0.3886584	0.6910626	633.7255	2.970807	0	12	993	870						2014-04-06 FOX YELLOW GREEN.avi	0
7950	477	973.7794	894.2177	0.5192962	0.6718102	647.1684	2.818928	0	980.6816	867.8451	0.388617	0.69102	633.685	2.992294	0	12	977	881						2014-04-06 FOX YELLOW GREEN.avi	0
7967	478	1025.165	882.0942	0.5192345	0.6717385	647.0687	2.805525	0	1006.751	858.2188	0.388591	0.6909399	633.6595	2.962439	0	12	1016	870						2014-04-06 FOX YELLOW GREEN.avi	0
7983	479	991.8548	895.9049	0.5192466	0.6714544	647.0455	2.844273	0	973.5151	877.2916	0.3885831	0.6907899	633.6655	3.011476	0	12	983	887						2014-04-06 FOX YELLOW GREEN.avi	0
8000	480	1008.675	888.1274	0.5192547	0.6713041	647.0455	2.831185	0	958.6321	875.4155	0.3885915	0.690641	633.7043	3.024835	0	12	984	882						2014-04-06 FOX YELLOW GREEN.avi	0
8017	481	987.6555	878.7863	0.5192761	0.671377	647.0455	2.795006	0	979.0569	869.0834	0.388647	0.6905187	633.7555	2.997959	0	12	983	874						2014-04-06 FOX YELLOW GREEN.avi	0
8034	482	961.7548	912.8742	0.5193297	0.671308	647.1978	2.917459	0	981.9695	867.368	0.3886887	0.6903609	633.7333	3.012766	0	12	972	890						2014-04-06 FOX YELLOW GREEN.avi	0
8050	483	991.5905	882.4089	0.5193995	0.6712444	647.1843	2.796935	0	976.8405	863.1263	0.3887621	0.6902763	633.6378	3.018473	0	12	984	873						2014-04-06 FOX YELLOW GREEN.avi	0
8067	484	968.7787	902.6682	0.5194828	0.6711538	647.1564	2.882892	0	969.1672	869.6617	0.38883	0.6902267	633.5063	3.044493	0	12	969	886						2014-04-06 FOX YELLOW GREEN.avi	0
8083	485	1002.715	888.1617	0.5196015	0.6708886	647.1486	2.82543	0	996.1102	868.3046	0.3888944	0.690154	633.5523	3.025955	0	12	999	878						2014-04-06 FOX YELLOW GREEN.avi	0
8100	486	1040.41	828.2797	0.5196556	0.6709833	647.1486	2.737246	0	977.214	865.7526	0.3889583	0.6900294	633.3211	3.063218	0	12	1009	847						2014-04-06 FOX YELLOW GREEN.avi	0
8117	487	965.04	895.6611	0.5196907	0.6708681	646.7908	2.904294	0	990.6663	866.4118	0.3889768	0.6898931	633.2839	3.060802	0	12	978	881						2014-04-06 FOX YELLOW GREEN.avi	0
8133	488	1011.96	873.3189	0.5197678	0.6705344	646.778	2.825197	0	971.9542	869.5605	0.3889888	0.6897821	633.2477	3.095161	0	12	992	871						2014-04-06 FOX YELLOW GREEN.avi	0
8150	489	986.7627	886.7186	0.5197595	0.6706603	646.778	2.863992	0	977.6758	864.3856	0.3890152	0.6897441	633.11	3.08021	0	12	982	876						2014-04-06 FOX YELLOW GREEN.avi	0
8167	490	964.8999	891.4598	0.5197941	0.6707194	646.4528	2.899678	0	985.2952	862.5229	0.3890288	0.6897643	633.0447	3.106993	0	12	975	877						2014-04-06 FOX YELLOW GREEN.avi	0
8183	491	958.0651	900.7355	0.5198425	0.6707446	646.3184	2.979636	0	974.7161	865.2518	0.3890512	0.6898382	632.8777	3.138733	0	12	966	883						2014-04-06 FOX YELLOW GREEN.avi	0
8200	492	966.5195	892.2975	0.519915	0.670794	646.2654	2.928864	0	984.9875	853.5483	0.3890686	0.6899045	632.799	3.119987	0	12	976	873						2014-04-06 FOX YELLOW GREEN.avi	0
8217	493	991.0395	876.006	0.5199721	0.6707478	646.1116	2.867821	0	974.5718	864.3869	0.3890769	0.6898869	632.6832	3.14746	0	12	983	870						2014-04-06 FOX YELLOW GREEN.avi	0
8233	494	965.6796	893.2018	0.520016	0.6706058	645.8943	2.93352	0	954.0419	872.6138	0.3891077	0.689818	632.519	3.184231	0	12	960	883						2014-04-06 FOX YELLOW GREEN.avi	0
8250	495	1003.438	866.6281	0.5200802	0.6704776	645.6298	2.871005	0	983.471	859.3226	0.3891209	0.6896161	632.1769	3.125482	0	12	993	863						2014-04-06 FOX YELLOW GREEN.avi	0
8267	496	982.5458	875.9053	0.5201513	0.6703085	645.5185	2.925739	0	966.3683	862.5984	0.3892073	0.6894288	632.0093	3.186731	0	12	974	869						2014-04-06 FOX YELLOW GREEN.avi	0
8283	497	976.4945	881.3813	0.5202176	0.6700861	645.3967	2.964034	0	960.8302	862.0243	0.389273	0.6891671	631.935	3.220484	0	12	969	872						2014-04-06 FOX YELLOW GREEN.avi	0
8300	498	967.5743	865.9091	0.5205029	0.669631	645.2029	2.905917	0	930.9528	851.334	0.3895741	0.6886874	631.7706	3.165516	0	13	949	859						2014-04-06 FOX YELLOW GREEN.avi	0
8317	499	910.4485	845.3562	0.5208904	0.6692522	644.9191	2.9435	0	894.4569	834.827	0.3900314	0.6882583	631.4785	3.163557	0	13	902	840						2014-04-06 FOX YELLOW GREEN.avi	0
8333	500	890.7969	851.0823	0.520981	0.6688923	644.7932	2.934005	0	885.448	834.5963	0.3901123	0.6879178	631.3083	3.182797	0	13	888	843						2014-04-06 FOX YELLOW GREEN.avi	0
8350	501	892.5564	857.3467	0.5210154	0.6686145	644.6667	2.969953	0	878.6458	840.2103	0.3901168	0.6877081	631.1805	3.18661	0	13	886	849						2014-04-06 FOX YELLOW GREEN.avi	0
8367	502	887.121	860.5144	0.5210047	0.6683844	644.5193	2.963369	0	877.9053	829.1529	0.3900447	0.6874343	630.9014	3.18165	0	13	883	845						2014-04-06 FOX YELLOW GREEN.avi	0
8383	503	889.9854	871.3718	0.5209783	0.6681169	644.4285	2.994271	0	870.8499	834.1633	0.3899583	0.6872244	630.6763	3.175115	0	13	880	853						2014-04-06 FOX YELLOW GREEN.avi	0
8400	504	890.1417	871.4425	0.5209183	0.6679333	644.1873	2.975737	0	873.4908	833.8735	0.3898746	0.6871578	630.6776	3.160793	0	13	882	853						2014-04-06 FOX YELLOW GREEN.avi	0
8417	505	891.8909	859.4397	0.5208572	0.6678305	644.0117	2.937576	0	873.7264	844.6207	0.3897926	0.6871077	630.5729	3.204238	0	13	883	852						2014-04-06 FOX YELLOW GREEN.avi	0
8433	506	895.0585	858.3652	0.5207912	0.6677667	643.8851	2.980824	0	872.0574	835.4934	0.389708	0.6871316	630.3144	3.170874	0	13	884	847						2014-04-06 FOX YELLOW GREEN.avi	0
8450	507	901.6242	864.5043	0.5207036	0.6677147	643.6158	2.935993	0	881.6839	828.9189	0.3895839	0.6871355	630.0046	3.149796	0	13	892	847						2014-04-06 FOX YELLOW GREEN.avi	0
8467	508	891.5234	858.5998	0.5206144	0.6676279	643.6807	2.918549	0	862.4089	839.9006	0.3894585	0.6871363	630.1259	3.182592	0	13	877	849						2014-04-06 FOX YELLOW GREEN.avi	0
8483	509	904.2819	849.3337	0.5205371	0.6674955	643.7104	2.922762	0	873.5514	840.0421	0.3893486	0.6870839	630.1413	3.154814	0	13	889	845						2014-04-06 FOX YELLOW GREEN.avi	0
8500	510	900.8641	863.6979	0.5204759	0.6672282	643.5509	2.894431	0	873.5374	836.1465	0.3892633	0.6870159	630.0983	3.16954	0	13	887	850						2014-04-06 FOX YELLOW GREEN.avi	0
8516	511	892.0134	861.99	0.5204335	0.6669944	643.5279	2.942196	0	882.9156	828.2405	0.3892286	0.6868532	630.0061	3.180849	0	13	887	845						2014-04-06 FOX YELLOW GREEN.avi	0
8533	512	895.7195	867.0645	0.5204364	0.6666874	643.4938	2.921175	0	885.3638	835.8409	0.3892026	0.6865413	629.8952	3.130996	0	13	891	851						2014-04-06 FOX YELLOW GREEN.avi	0
8550	513	897.0405	867.4995	0.5204419	0.666288	643.4572	2.935032	0	866.7589	836.0768	0.3892199	0.6862231	629.9431	3.156692	0	13	882	852						2014-04-06 FOX YELLOW GREEN.avi	0
8566	514	896.0723	844.9402	0.5204868	0.6659981	643.3342	2.904416	0	872.0096	842.5062	0.389241	0.6858634	629.7943	3.115944	0	13	884	844						2014-04-06 FOX YELLOW GREEN.avi	0
8583	515	891.3188	865.3146	0.5204867	0.6653814	643.1661	2.939268	0	894.4537	814.3489	0.3892954	0.6853021	629.9106	3.104703	0	13	893	840						2014-04-06 FOX YELLOW GREEN.avi	0
8600	516	916.1746	565.8278	0.5201903	0.6633361	643.338	2.810726	0	918.9983	596.1722	0.3894627	0.6831186	629.7902	3.126065	0	14	918	581						2014-04-06 FOX YELLOW GREEN.avi	0
8616	517	914.1064	443.1015	0.5201889	0.6619968	643.2844	2.833206	0	922.9642	478.0756	0.3896254	0.6817782	629.8455	3.098845	0	14	919	461						2014-04-06 FOX YELLOW GREEN.avi	0
8633	518	932.4674	404.7258	0.5204145	0.6616158	643.1884	2.765994	0	924.3732	467.4213	0.3896588	0.6816589	629.7697	3.140444	0	14	928	436						2014-04-06 FOX YELLOW GREEN.avi	0
8650	519	917.9468	448.6186	0.5205968	0.6613962	642.8729	2.820563	0	906.2042	462.5078	0.3896467	0.6816529	629.668	3.149899	0	14	912	456						2014-04-06 FOX YELLOW GREEN.avi	0
8666	520	922.1801	460.2366	0.5207575	0.6612307	642.9364	2.869727	0	914.7675	463.1382	0.3897246	0.6812944	629.5989	3.156234	0	14	918	462						2014-04-06 FOX YELLOW GREEN.avi	0
8683	521	926.48	439.6662	0.5209046	0.661136	642.875	2.835391	0	911.5076	467.5622	0.3897481	0.6811872	629.4937	3.11426	0	14	919	454						2014-04-06 FOX YELLOW GREEN.avi	0
8700	522	933.6211	432.8506	0.521044	0.6611007	642.5706	2.840284	0	915.6249	464.4914	0.3897957	0.6810791	629.3526	3.127733	0	14	925	449						2014-04-06 FOX YELLOW GREEN.avi	0
8716	523	913.793	440.8826	0.5211319	0.6610199	642.4423	2.849958	0	910.7656	466.77	0.3898187	0.6810208	629.1082	3.124429	0	14	912	454						2014-04-06 FOX YELLOW GREEN.avi	0
8733	524	916.4921	456.3304	0.5212041	0.6608732	642.3226	2.888942	0	907.7802	468.379	0.3898478	0.6809195	628.9294	3.147791	0	14	912	462						2014-04-06 FOX YELLOW GREEN.avi	0
8750	525	916.7972	465.0981	0.5212965	0.6607385	642.202	2.884551	0	912.2417	479.4938	0.3898665	0.6807441	628.3684	3.146712	0	14	915	472						2014-04-06 FOX YELLOW GREEN.avi	0
8766	526	917.6632	450.1358	0.5213485	0.6606225	642.0123	2.871947	0	907.0757	478.2008	0.3898694	0.6806405	628.2283	3.151377	0	14	912	464						2014-04-06 FOX YELLOW GREEN.avi	0
8783	527	929.4772	420.0668	0.5213964	0.6605029	641.6142	2.777406	0	913.7983	475.8044	0.3898287	0.6805273	628.0681	3.151675	0	14	922	448						2014-04-06 FOX YELLOW GREEN.avi	0
8800	528	920.3807	423.803	0.5213788	0.6603824	641.4273	2.803311	0	902.6059	473.9696	0.3897482	0.6804271	628.1265	3.167593	0	14	911	449						2014-04-06 FOX YELLOW GREEN.avi	0
8816	529	930.6216	424.1841	0.5213403	0.660213	641.4396	2.817492	0	910.5532	460.6303	0.389671	0.6803187	627.9324	3.135009	0	14	921	442						2014-04-06 FOX YELLOW GREEN.avi	0
8833	530	913.5007	450.8014	0.5212819	0.6599833	641.1248	2.830817	0	916.1216	462.4774	0.3895759	0.6801637	627.7396	3.130691	0	14	915	457						2014-04-06 FOX YELLOW GREEN.avi	0
8850	531	928.132	451.9496	0.5212497	0.6598322	640.7275	2.868941	0	914.8261	462.6333	0.3894698	0.680078	627.5846	3.142506	0	14	921	457						2014-04-06 FOX YELLOW GREEN.avi	0
8866	532	919.5502	422.89	0.5211399	0.6597056	640.5624	2.801426	0	909.9692	467.2225	0.389354	0.6800013	627.2061	3.163977	0	14	915	445						2014-04-06 FOX YELLOW GREEN.avi	0
8883	533	918.1697	428.0757	0.5210495	0.6596109	640.4405	2.787792	0	919.772	460.9786	0.3892277	0.6799332	626.8433	3.147865	0	14	919	445						2014-04-06 FOX YELLOW GREEN.avi	0
8900	534	925.5899	426.112	0.5209329	0.6595167	640.2664	2.842376	0	913.3005	475.94	0.3890742	0.6799871	626.9161	3.200382	0	14	919	451						2014-04-06 FOX YELLOW GREEN.avi	0
8916	535	914.6907	441.6939	0.5208304	0.6593507	640.099	2.835206	0	918.259	462.342	0.3889199	0.6799843	626.7611	3.142401	0	14	916	452						2014-04-06 FOX YELLOW GREEN.avi	0
8933	536	921.3739	450.6607	0.5207226	0.6591653	639.803	2.85874	0	917.816	479.1595	0.3887824	0.6798931	626.4266	3.173271	0	14	920	465						2014-04-06 FOX YELLOW GREEN.avi	0
8949	537	927.0157	448.0489	0.5206231	0.6590148	639.6435	2.848235	0	919.5792	474.1657	0.3886385	0.6798652	626.1271	3.180571	0	14	923	461						2014-04-06 FOX YELLOW GREEN.avi	0
8966	538	926.5107	447.0822	0.5204366	0.6588612	639.6556	2.822594	0	923.0856	466.942	0.388462	0.6798163	626.2595	3.175435	0	14	925	457						2014-04-06 FOX YELLOW GREEN.avi	0
8983	539	917.3943	439.7184	0.5202663	0.6587291	639.5025	2.850752	0	912.4578	476.7574	0.3882923	0.679773	626.2242	3.221411	0	14	915	458						2014-04-06 FOX YELLOW GREEN.avi	0
8999	540	922.1893	460.472	0.5201569	0.6586137	639.3546	2.884454	0	907.7772	485.8831	0.3881708	0.6797659	625.8917	3.219049	0	15	915	473						2014-04-06 FOX YELLOW GREEN.avi	0
9016	541	912.7325	504.5117	0.5200533	0.658807	639.1025	2.898773	0	898.9216	525.2051	0.3881305	0.6800763	625.7192	3.229786	0	15	906	515						2014-04-06 FOX YELLOW GREEN.avi	0
9033	542	917.2704	501.4825	0.519893	0.6587257	638.9927	2.907615	0	907.8373	515.0065	0.3879589	0.6800389	625.6631	3.218456	0	15	913	508						2014-04-06 FOX YELLOW GREEN.avi	0
9049	543	918.22	491.1841	0.5197811	0.6586766	639.0443	2.914982	0	906.7124	510.3647	0.3878265	0.6800476	625.7769	3.214817	0	15	912	501						2014-04-06 FOX YELLOW GREEN.avi	0
9066	544	908.6712	482.9201	0.5196974	0.6585854	639.1052	2.883626	0	899.4042	522.1404	0.3877229	0.6800477	625.6516	3.23514	0	15	904	503						2014-04-06 FOX YELLOW GREEN.avi	0
9083	545	908.1736	494.0417	0.5196459	0.6585323	639.0925	2.900035	0	897.4539	516.8352	0.3876661	0.6800015	625.5602	3.246444	0	15	903	505						2014-04-06 FOX YELLOW GREEN.avi	0
9099	546	898.5118	473.6373	0.5195927	0.6584032	638.9142	2.869589	0	904.649	510.5211	0.3876327	0.6799729	625.4536	3.232559	0	15	902	492						2014-04-06 FOX YELLOW GREEN.avi	0
9116	547	916.2739	513.8061	0.5195744	0.6583015	638.8765	2.923216	0	916.3848	504.7893	0.3876258	0.6799119	625.3824	3.232782	0	15	916	509						2014-04-06 FOX YELLOW GREEN.avi	0
9133	548	922.4121	489.0515	0.5195544	0.6582402	638.7976	2.928466	0	906.6206	513.59	0.3876029	0.6797783	625.3358	3.260795	0	15	915	501						2014-04-06 FOX YELLOW GREEN.avi	0
9149	549	903.1848	507.5837	0.5195493	0.6582275	638.762	2.943886	0	913.0142	509.4672	0.3875802	0.6797446	625.2791	3.255784	0	15	908	509						2014-04-06 FOX YELLOW GREEN.avi	0
9166	550	911.4829	505.0105	0.5195372	0.6581986	638.7231	2.942719	0	925.0538	506.1606	0.3875884	0.6795445	625.2736	3.271705	0	15	918	506						2014-04-06 FOX YELLOW GREEN.avi	0
9183	551	918.0826	484.3399	0.5195318	0.6581815	638.6983	2.911981	0	910.0934	514.9733	0.3874898	0.6797363	625.2736	3.274042	0	15	914	500						2014-04-06 FOX YELLOW GREEN.avi	0
9199	552	921.4527	485.4499	0.519501	0.6581875	638.6764	2.891281	0	899.385	521.3403	0.3873888	0.6797435	625.1624	3.288161	0	15	910	503						2014-04-06 FOX YELLOW GREEN.avi	0
9216	553	919.5579	485.1288	0.5194647	0.6582044	638.6685	2.904954	0	898.222	521.5692	0.3873317	0.6797591	625.2048	3.301107	0	15	909	503						2014-04-06 FOX YELLOW GREEN.avi	0
9233	554	913.2538	494.1246	0.5194004	0.6582394	638.5176	2.898243	0	900.6022	513.2183	0.3872577	0.6798062	625.317	3.293103	0	15	907	504						2014-04-06 FOX YELLOW GREEN.avi	0
9249	555	906.8983	510.243	0.5193371	0.6583373	638.6935	2.951496	0	898.1768	517.2819	0.3872069	0.6799433	625.3204	3.29069	0	15	903	514						2014-04-06 FOX YELLOW GREEN.avi	0
9266	556	915.3522	481.4029	0.5192925	0.658541	638.6966	2.917394	0	909.5706	518.0672	0.3871692	0.6800669	625.2231	3.295699	0	15	912	500						2014-04-06 FOX YELLOW GREEN.avi	0
9282	557	909.9291	469.3898	0.5192665	0.6587484	638.7552	2.871068	0	901.8185	520.0606	0.3871288	0.6802791	625.2654	3.296511	0	15	906	495						2014-04-06 FOX YELLOW GREEN.avi	0
9299	558	907.5238	504.4205	0.5192206	0.6588686	638.8378	2.949794	0	906.4509	518.4604	0.3871024	0.680482	625.2244	3.307094	0	15	907	511						2014-04-06 FOX YELLOW GREEN.avi	0
9316	559	912.0179	484.0031	0.5192067	0.6589849	638.8568	2.898695	0	899.6257	526.0215	0.3870828	0.6806316	625.209	3.301101	0	15	906	505						2014-04-06 FOX YELLOW GREEN.avi	0
9332	560	912.2729	498.7783	0.5191684	0.6591089	638.7941	2.921806	0	903.5357	525.329	0.3870618	0.6808429	625.2154	3.306822	0	15	908	512						2014-04-06 FOX YELLOW GREEN.avi	0
9349	561	920.2825	477.6717	0.5191565	0.6593208	638.9635	2.918813	0	907.9174	516.3299	0.3870439	0.6810063	625.2291	3.276395	0	15	914	497						2014-04-06 FOX YELLOW GREEN.avi	0
9366	562	910.1989	486.5573	0.5191061	0.6595056	638.882	2.919593	0	901.2395	529.025	0.3870234	0.6812055	625.3014	3.289009	0	15	906	508						2014-04-06 FOX YELLOW GREEN.avi	0
9383	563	904.1541	471.4736	0.5190695	0.6595874	638.8743	2.861191	0	902.5654	517.488	0.3869952	0.6813008	625.3456	3.261629	0	15	903	494						2014-04-06 FOX YELLOW GREEN.avi	0
9399	564	919.1476	491.6847	0.5190365	0.6596397	638.9396	2.890143	0	907.7039	520.5655	0.3869297	0.6813492	625.5659	3.232237	0	15	913	506						2014-04-06 FOX YELLOW GREEN.avi	0
9416	565	929.4188	466.1798	0.5190198	0.6596754	638.938	2.837293	0	899.0149	530.4966	0.3869103	0.6813996	625.6527	3.269073	0	15	914	498						2014-04-06 FOX YELLOW GREEN.avi	0
9432	566	918.187	513.7665	0.5190137	0.6597174	639.0547	2.946725	0	900.2161	527.7645	0.3869119	0.6814564	625.688	3.252085	0	15	909	521						2014-04-06 FOX YELLOW GREEN.avi	0
9449	567	917.5329	505.8909	0.5190434	0.6597997	639.0722	2.908244	0	910.1479	519.2672	0.3870027	0.6815041	625.6061	3.244878	0	15	914	513						2014-04-06 FOX YELLOW GREEN.avi	0
9466	568	917.5687	488.6497	0.5191041	0.6598686	639.1367	2.868204	0	901.1205	523.4926	0.3870894	0.6816022	625.796	3.25436	0	15	909	506						2014-04-06 FOX YELLOW GREEN.avi	0
9482	569	920.0286	480.1597	0.5192168	0.6600171	639.4277	2.841945	0	903.1497	520.6246	0.3872177	0.6816634	626.0312	3.250198	0	15	912	500						2014-04-06 FOX YELLOW GREEN.avi	0
9499	570	926.1036	487.7294	0.5193619	0.6602053	639.5875	2.879446	0	897.9438	518.5905	0.3873684	0.6817446	626.0777	3.243763	0	15	912	503						2014-04-06 FOX YELLOW GREEN.avi	0
9516	571	909.7749	499.577	0.5194923	0.6603727	639.6182	2.930103	0	894.8508	526.1772	0.3875344	0.6818346	626.1875	3.23425	0	15	902	513						2014-04-06 FOX YELLOW GREEN.avi	0
9532	572	916.0961	514.0415	0.5196431	0.66052	639.5944	2.919751	0	902.2867	520.8753	0.3877033	0.6819888	626.2447	3.25682	0	15	909	517						2014-04-06 FOX YELLOW GREEN.avi	0
9549	573	910.2021	491.324	0.5197114	0.6607162	639.6975	2.86194	0	890.5276	528.4268	0.3878001	0.6821278	626.3907	3.264414	0	15	900	510						2014-04-06 FOX YELLOW GREEN.avi	0
9566	574	907.8086	509.7631	0.5198061	0.6610565	639.9252	2.9365	0	901.0792	516.4952	0.387894	0.6823652	626.5654	3.238561	0	15	904	513						2014-04-06 FOX YELLOW GREEN.avi	0
9582	575	912.7906	505.8075	0.5198931	0.6613368	640.0828	2.90926	0	906.4885	514.0873	0.3880002	0.6825601	626.5704	3.223017	0	15	910	510						2014-04-06 FOX YELLOW GREEN.avi	0
9599	576	901.5065	530.9532	0.5199752	0.6616476	640.0377	2.934644	0	900.5421	513.8204	0.3881214	0.6828479	626.3693	3.226892	0	15	901	522						2014-04-06 FOX YELLOW GREEN.avi	0
9616	577	916.5735	486.7144	0.5201121	0.6620414	639.9767	2.894733	0	903.8721	528.1215	0.3882344	0.6830369	626.5919	3.239128	0	15	910	507						2014-04-06 FOX YELLOW GREEN.avi	0
9632	578	923.9203	488.5413	0.5202205	0.6622645	640.1737	2.865183	0	890.6211	524.8803	0.3883294	0.6832871	626.7991	3.241777	0	15	907	507						2014-04-06 FOX YELLOW GREEN.avi	0
9649	579	921.9916	493.7733	0.5202982	0.662557	640.2921	2.877422	0	890.5992	522.5748	0.3884388	0.6834511	626.9659	3.257975	0	15	906	508						2014-04-06 FOX YELLOW GREEN.avi	0
9666	580	902.8909	507.6079	0.5203998	0.6627665	640.4848	2.936615	0	897.3248	516.6229	0.3885982	0.6835852	627.0186	3.228979	0	15	900	512						2014-04-06 FOX YELLOW GREEN.avi	0
9682	581	919.2014	486.6138	0.5205275	0.6628835	640.5773	2.892154	0	898.0297	518.2055	0.3887588	0.6836537	627.014	3.219464	0	15	909	502						2014-04-06 FOX YELLOW GREEN.avi	0
9699	582	916.5265	479.0722	0.520649	0.662971	640.5812	2.844309	0	892.6344	529.8816	0.3888876	0.6836467	627.1284	3.254061	0	15	905	504						2014-04-06 FOX YELLOW GREEN.avi	0
9716	583	909.889	508.1961	0.5208241	0.6630863	640.5862	2.911451	0	909.0259	516.1617	0.3890353	0.6836967	627.3573	3.204945	0	15	909	512						2014-04-06 FOX YELLOW GREEN.avi	0
9732	584	922.934	479.7077	0.5209743	0.6632531	640.8665	2.882334	0	889.9122	533.6553	0.3892169	0.6838052	627.2283	3.253002	0	15	906	507						2014-04-06 FOX YELLOW GREEN.avi	0
9749	585	914.6606	487.5781	0.5211172	0.6634802	640.7987	2.851638	0	901.478	515.0788	0.389334	0.6840221	627.3973	3.221748	0	15	908	501						2014-04-06 FOX YELLOW GREEN.avi	0
9766	586	923.4857	476.0865	0.5212954	0.6637065	640.8268	2.846895	0	903.212	519.7134	0.3894628	0.6842049	627.6006	3.211527	0	15	913	498						2014-04-06 FOX YELLOW GREEN.avi	0
9782	587	898.8907	504.1628	0.521457	0.6640064	641.0515	2.868848	0	887.5754	522.3209	0.3896451	0.6845105	627.776	3.225311	0	15	893	513						2014-04-06 FOX YELLOW GREEN.avi	0
9799	588	733.947	654.4137	0.5221922	0.6653385	641.2253	2.910762	0	719.246	674.2313	0.3909261	0.6858253	627.601	3.223068	0	16	727	664						2014-04-06 FOX YELLOW GREEN.avi	0
9816	589	675.0974	688.8506	0.5227927	0.6661254	641.1548	2.893589	0	669.835	699.386	0.3916544	0.6865888	627.5457	3.223759	0	16	672	694						2014-04-06 FOX YELLOW GREEN.avi	0
9832	590	660.288	739.6675	0.5230699	0.6662966	641.3378	2.949976	0	639.4583	722.818	0.3917612	0.6867645	627.8065	3.235529	0	16	650	731						2014-04-06 FOX YELLOW GREEN.avi	0
9849	591	671.5021	707.0234	0.5232487	0.6665412	641.4081	2.889457	0	644.7739	713.4305	0.391928	0.6869487	627.768	3.229321	0	16	658	710						2014-04-06 FOX YELLOW GREEN.avi	0
9866	592	664.8548	731.8229	0.5234598	0.6668497	641.3088	2.924352	0	638.9111	726.066	0.392058	0.6870569	627.9506	3.244592	0	16	652	729						2014-04-06 FOX YELLOW GREEN.avi	0
9882	593	669.7491	728.9916	0.5236585	0.6669872	641.5671	2.952169	0	647.8516	713.6251	0.3922549	0.6872228	628.1303	3.231463	0	16	659	721						2014-04-06 FOX YELLOW GREEN.avi	0
9899	594	663.5343	733.3137	0.5238371	0.6671246	641.6025	2.924222	0	643.9891	729.0822	0.392428	0.6872844	628.0808	3.257776	0	16	654	731						2014-04-06 FOX YELLOW GREEN.avi	0
9916	595	675.0715	732.9694	0.5240154	0.6672526	641.537	2.922555	0	644.5923	729.7805	0.3925412	0.687313	628.1859	3.241896	0	16	660	731						2014-04-06 FOX YELLOW GREEN.avi	0
9932	596	654.3078	694.8792	0.5241495	0.6674385	641.8257	2.859002	0	639.2024	734.056	0.3926548	0.6873578	628.4762	3.230327	0	16	647	714						2014-04-06 FOX YELLOW GREEN.avi	0
9949	597	660.6082	722.6765	0.5242628	0.6675865	641.938	2.91473	0	651.2797	715.6464	0.3927972	0.6874264	628.5461	3.21796	0	16	656	719						2014-04-06 FOX YELLOW GREEN.avi	0
9966	598	671.884	718.6607	0.5243954	0.66776	642.007	2.926258	0	645.0753	722.7893	0.3929324	0.687562	628.7335	3.2521	0	16	658	721						2014-04-06 FOX YELLOW GREEN.avi	0
9982	599	677.5182	727.0916	0.524561	0.6679612	642.0755	2.949916	0	643.7409	720.2589	0.3930657	0.6877677	628.6568	3.229597	0	16	661	724						2014-04-06 FOX YELLOW GREEN.avi	0
9999	600	664.325	715.6724	0.5246783	0.6682821	642.2988	2.933294	0	632.2932	728.5577	0.3931843	0.6879445	628.9127	3.257846	0	16	648	722						2014-04-06 FOX YELLOW GREEN.avi	0
10015	601	673.0475	717.6494	0.5248209	0.6686	642.3977	2.93374	0	640.2544	726.9239	0.3933737	0.6882312	628.9035	3.239439	0	16	657	722						2014-04-06 FOX YELLOW GREEN.avi	0
10032	602	665.8138	725.566	0.5249749	0.6688567	642.6177	2.943701	0	637.3369	722.2612	0.3935733	0.6885255	629.0099	3.228823	0	16	652	724						2014-04-06 FOX YELLOW GREEN.avi	0
10049	603	685.962	731.5358	0.5251402	0.6691673	642.5737	2.969939	0	640.0232	719.1366	0.3937076	0.6886689	629.2072	3.22683	0	16	663	725						2014-04-06 FOX YELLOW GREEN.avi	0
10065	604	674.9681	731.2011	0.5252613	0.6693953	642.8824	2.964534	0	644.3074	714.4584	0.393915	0.6887414	629.5338	3.232334	0	16	660	723						2014-04-06 FOX YELLOW GREEN.avi	0
10082	605	565.1727	796.5479	0.5257211	0.6702202	642.9655	2.925649	0	529.2376	819.6219	0.3947798	0.6894791	629.6096	3.234159	0	17	547	808						2014-04-06 FOX YELLOW GREEN.avi	0
10099	606	557.0497	861.8903	0.5260655	0.670769	643.3032	3.003185	0	495.5296	851.7665	0.395307	0.6898769	629.5732	3.18962	0	17	526	857						2014-04-06 FOX YELLOW GREEN.avi	0
10115	607	535.8505	855.8857	0.5262818	0.670814	643.302	2.954418	0	491.0826	858.6137	0.3954109	0.689832	629.9611	3.183633	0	17	513	857						2014-04-06 FOX YELLOW GREEN.avi	0
10132	608	541.5234	855.8688	0.5264176	0.6709682	643.6945	2.96894	0	495.5581	853.2843	0.3955632	0.6898519	630.0724	3.172671	0	17	519	855						2014-04-06 FOX YELLOW GREEN.avi	0
10149	609	533.5634	847.5851	0.5265127	0.671077	643.8724	2.951761	0	497.7271	862.0751	0.3956771	0.6899328	630.0513	3.155539	0	17	516	855						2014-04-06 FOX YELLOW GREEN.avi	0
10165	610	540.5407	848.4343	0.5265813	0.6709836	643.899	2.959192	0	504.2905	847.6011	0.3957561	0.6900388	630.3602	3.144108	0	17	522	848						2014-04-06 FOX YELLOW GREEN.avi	0
10182	611	535.6951	838.0412	0.5266165	0.6711457	643.899	2.95714	0	496.696	850.2909	0.3958075	0.6901066	630.5004	3.158615	0	17	516	844						2014-04-06 FOX YELLOW GREEN.avi	0
10199	612	501.7933	826.9768	0.5266188	0.671209	643.899	2.87214	0	500.2829	846.6111	0.3958315	0.6901156	630.6139	3.145803	0	17	501	837						2014-04-06 FOX YELLOW GREEN.avi	0
10215	613	532.063	859.717	0.5266581	0.6714323	643.899	2.953723	0	494.8737	857.9182	0.3958585	0.6900564	630.7978	3.16448	0	17	513	859						2014-04-06 FOX YELLOW GREEN.avi	0
10232	614	503.1404	831.8769	0.5266853	0.6712143	644.3508	2.871111	0	494.4976	854.3416	0.3958853	0.6899662	630.9611	3.157991	0	17	499	843						2014-04-06 FOX YELLOW GREEN.avi	0
10249	615	524.4843	848.8842	0.5266972	0.671127	644.3508	2.943781	0	494.2112	857.5462	0.3959213	0.6898462	631.0413	3.142083	0	17	509	853						2014-04-06 FOX YELLOW GREEN.avi	0
10265	616	524.7616	841.5772	0.526736	0.6710885	644.3508	2.904806	0	502.9171	842.2829	0.395972	0.6897324	631.173	3.12247	0	17	514	842						2014-04-06 FOX YELLOW GREEN.avi	0
10282	617	518.212	851.6378	0.5268263	0.6710042	644.3508	2.92168	0	490.6685	856.2972	0.3960465	0.6895894	631.3087	3.128559	0	17	504	854						2014-04-06 FOX YELLOW GREEN.avi	0
10299	618	523.6984	836.895	0.5269508	0.6709774	644.3508	2.933475	0	496.3769	852.4976	0.3961001	0.689562	631.359	3.124682	0	17	510	845						2014-04-06 FOX YELLOW GREEN.avi	0
10315	619	533.3871	859.1754	0.5270298	0.6711315	644.3508	2.969969	0	499.8162	845.172	0.396147	0.6895325	631.3197	3.128275	0	17	517	852						2014-04-06 FOX YELLOW GREEN.avi	0
10332	620	544.9891	855.8643	0.5270611	0.6711387	644.7835	2.945755	0	499.087	846.3944	0.3961571	0.6895016	631.2819	3.132132	0	17	522	851						2014-04-06 FOX YELLOW GREEN.avi	0
10349	621	510.3322	838.6119	0.5270383	0.6713688	644.7732	2.924275	0	484.5393	845.8127	0.3961335	0.6897013	631.1501	3.156206	0	17	497	842						2014-04-06 FOX YELLOW GREEN.avi	0
10365	622	533.2186	860.861	0.5270419	0.6712144	644.7752	2.931884	0	501.8333	851.8076	0.3960982	0.6895567	631.3333	3.10734	0	17	518	856						2014-04-06 FOX YELLOW GREEN.avi	0
10382	623	549.4854	846.9109	0.527056	0.6710978	644.7709	2.936953	0	500.2007	851.0144	0.3960753	0.6896413	631.2796	3.125774	0	17	525	849						2014-04-06 FOX YELLOW GREEN.avi	0
10399	624	544.1233	849.2595	0.5270272	0.6714872	644.7709	2.933988	0	487.5721	851.9515	0.3960472	0.6897885	631.2257	3.118817	0	17	516	851						2014-04-06 FOX YELLOW GREEN.avi	0
10415	625	520.0099	841.7334	0.5270541	0.6714222	644.654	2.931055	0	478.7267	836.4612	0.3961749	0.6897902	631.0684	3.097139	0	17	499	839						2014-04-06 FOX YELLOW GREEN.avi	0
10432	626	520.9321	835.6677	0.5270863	0.6713445	644.6574	2.878332	0	476.7525	835.3065	0.3961292	0.6899183	630.9534	3.100145	0	17	499	835						2014-04-06 FOX YELLOW GREEN.avi	0
10449	627	497.5165	826.8022	0.527094	0.6714149	644.6574	2.848345	0	487.3404	827.9394	0.3961443	0.6900589	631.0119	3.075848	0	17	492	827						2014-04-06 FOX YELLOW GREEN.avi	0
10465	628	500.2582	817.3999	0.5270972	0.6715245	644.6574	2.853402	0	484.6164	835.6579	0.3961138	0.6901709	631.0034	3.080673	0	17	492	827						2014-04-06 FOX YELLOW GREEN.avi	0
10482	629	510.0202	826.5657	0.5270934	0.671585	644.6574	2.834121	0	477.2049	835.6865	0.3960561	0.6902531	630.8082	3.088457	0	17	494	831						2014-04-06 FOX YELLOW GREEN.avi	0
10499	630	506.2351	816.3949	0.5271027	0.6716536	644.6574	2.828096	0	473.1588	842.3039	0.3960243	0.6903439	630.8601	3.076471	0	17	490	829						2014-04-06 FOX YELLOW GREEN.avi	0
10515	631	484.0924	815.497	0.527114	0.6717398	644.6574	2.772254	0	479.0807	844.3972	0.3960108	0.690446	630.6473	3.05935	0	17	482	830						2014-04-06 FOX YELLOW GREEN.avi	0
10532	632	538.5447	850.0806	0.5271204	0.6717836	644.6574	2.921108	0	472.4	847.0229	0.3960046	0.6906164	630.648	3.055521	0	17	505	849						2014-04-06 FOX YELLOW GREEN.avi	0
10548	633	533.4935	846.7302	0.5273734	0.6718807	646.5311	2.911384	0	453.2191	852.8463	0.3960156	0.6909826	630.3907	3.093406	0	17	493	850						2014-04-06 FOX YELLOW GREEN.avi	0
10565	634	545.5118	849.028	0.5271408	0.6720157	644.6574	2.901197	0	480.3725	842.2871	0.3960558	0.6909727	630.4871	3.051028	0	17	513	846						2014-04-06 FOX YELLOW GREEN.avi	0
10582	635	486.319	904.6987	0.5273528	0.6725901	644.6574	2.899874	0	420.7943	897.8602	0.3965519	0.6915246	630.4516	3.039277	0	18	454	901						2014-04-06 FOX YELLOW GREEN.avi	0
10599	636	469.6662	901.319	0.5278108	0.6727254	646.5311	2.877761	0	403.0976	893.95	0.3966874	0.69166	630.4014	3.055486	0	18	436	898						2014-04-06 FOX YELLOW GREEN.avi	0
10615	637	-1280	-1024	-1	-1	-1	-1	4	-1280	-1024	-1	-1	-1	-1	4	18	0	0						2014-04-06 FOX YELLOW GREEN.avi	0
10632	638	-1280	-1024	-1	-1	-1	-1	4	-1280	-1024	-1	-1	-1	-1	4	18	0	0						2014-04-06 FOX YELLOW GREEN.avi	0
10648	639	-1280	-1024	-1	-1	-1	-1	4	-1280	-1024	-1	-1	-1	-1	4	18	0	0						2014-04-06 FOX YELLOW GREEN.avi	0
10665	640	-1280	-1024	-1	-1	-1	-1	4	-1280	-1024	-1	-1	-1	-1	4	18	0	0						2014-04-06 FOX YELLOW GREEN.avi	0
10682	641	-1280	-1024	-1	-1	-1	-1	4	-1280	-1024	-1	-1	-1	-1	4	18	0	0						2014-04-06 FOX YELLOW GREEN.avi	0
10699	642	437.6128	888.908	0.5278091	0.6728919	643.9318	2.788637	0	403.4788	897.3055	0.3969135	0.6917756	630.3911	3.023932	0	18	421	893						2014-04-06 FOX YELLOW GREEN.avi	0
10715	643	411.0588	888.0105	0.5279416	0.6729524	643.9318	2.749686	0	404.0418	893.0313	0.3970003	0.6918067	630.4052	3.036957	0	18	408	891						2014-04-06 FOX YELLOW GREEN.avi	0
10732	644	443.0775	920.8017	0.5280037	0.673251	643.9318	2.812533	0	409.9651	894.4088	0.3971184	0.6918321	630.2891	3.035906	0	18	427	908						2014-04-06 FOX YELLOW GREEN.avi	0
10748	645	444.4451	902.6345	0.5281041	0.6733799	644.0468	2.818145	0	412.6714	896.8118	0.397249	0.6918916	630.2922	3.004578	0	18	429	900						2014-04-06 FOX YELLOW GREEN.avi	0
10765	646	444.2601	893.6819	0.5282186	0.6732611	644.0547	2.784711	0	404.956	901.492	0.3973244	0.6919116	630.3813	3.042901	0	18	425	898						2014-04-06 FOX YELLOW GREEN.avi	0
10782	647	394.6648	890.1887	0.5283253	0.6733333	644.0547	2.718848	0	402.6058	897.6335	0.3973956	0.6919431	630.505	3.026408	0	18	399	894						2014-04-06 FOX YELLOW GREEN.avi	0
10798	648	458.5293	908.9797	0.5284125	0.6734157	644.0547	2.843491	0	400.1512	904.2086	0.3974722	0.691935	630.5679	3.038516	0	18	429	907						2014-04-06 FOX YELLOW GREEN.avi	0
10815	649	429.2393	898.6029	0.5284954	0.6734881	644.0547	2.816231	0	397.5246	897.9045	0.3975625	0.6919442	630.4432	3.024631	0	18	413	898						2014-04-06 FOX YELLOW GREEN.avi	0
10832	650	395.425	889.9994	0.5285901	0.6736109	644.0547	2.744905	0	408.121	889.7256	0.397694	0.6920208	630.2537	3.016316	0	18	402	890						2014-04-06 FOX YELLOW GREEN.avi	0
10848	651	452.4883	907.9394	0.5287046	0.6739652	644.0547	2.852983	0	412.9221	896.8933	0.3977719	0.6921127	630.4083	3.028902	0	18	433	902						2014-04-06 FOX YELLOW GREEN.avi	0
10865	652	399.5307	889.1138	0.5288193	0.6738167	644.0013	2.722457	0	416.0985	899.9521	0.3978369	0.6922587	630.4805	3.082898	0	18	408	895						2014-04-06 FOX YELLOW GREEN.avi	0
10882	653	408.427	889.3105	0.5294023	0.6739491	647.5321	2.712027	0	375.4848	903.2808	0.3978891	0.6925821	630.4495	3.043089	0	18	392	896						2014-04-06 FOX YELLOW GREEN.avi	0
10898	654	443.8203	895.8497	0.5290107	0.6741385	644.0013	2.834749	0	402.2609	900.1783	0.3981548	0.6925332	629.6362	3.035576	0	18	423	898						2014-04-06 FOX YELLOW GREEN.avi	0
10915	655	373.0058	919.2116	0.5294159	0.6745381	644.0013	2.84756	0	337.525	907.4984	0.3985259	0.6927641	630.6813	3.035113	0	18	355	913						2014-04-06 FOX YELLOW GREEN.avi	0
10932	656	234.3267	904.8456	0.5301812	0.6747581	644.3376	2.778001	0	190.0775	876.7836	0.3995515	0.6929803	630.761	2.978634	0	19	212	891						2014-04-06 FOX YELLOW GREEN.avi	0
10948	657	99.13911	901.0324	0.5308022	0.675018	644.6075	2.718976	0	125.5944	864.2767	0.4002259	0.6934543	630.5292	2.999276	0	19	112	883						2014-04-06 FOX YELLOW GREEN.avi	0
10965	658	135.2869	900.0964	0.5309916	0.6752904	644.5677	2.743443	0	119.7428	875.0532	0.4003378	0.6934648	630.7645	3.013241	0	19	128	888						2014-04-06 FOX YELLOW GREEN.avi	0
10982	659	122.4583	904.7964	0.5311015	0.6755589	644.5947	2.742774	0	139.9688	902.5915	0.400417	0.6936854	630.8829	3.066651	0	19	131	904						2014-04-06 FOX YELLOW GREEN.avi	0
10998	660	99.47676	900.7382	0.5312274	0.6757371	644.4675	2.716935	0	123.0855	881.8552	0.4004777	0.6937801	630.9756	2.996171	0	19	111	891						2014-04-06 FOX YELLOW GREEN.avi	0
11015	661	121.7841	895.0567	0.531346	0.6758898	644.6725	2.736251	0	121.4223	889.461	0.4005456	0.6938317	631.0101	2.996115	0	19	122	892						2014-04-06 FOX YELLOW GREEN.avi	0
11032	662	115.3537	911.8052	0.5314499	0.675949	644.671	2.74459	0	101.3178	885.8631	0.4006345	0.6938308	630.9056	2.9604	0	19	108	899						2014-04-06 FOX YELLOW GREEN.avi	0
11048	663	115.003	897.0621	0.5315796	0.6760061	644.6085	2.719252	0	117.1009	898.7827	0.4007595	0.6938033	630.6444	2.981798	0	19	116	898						2014-04-06 FOX YELLOW GREEN.avi	0
11065	664	112.7224	894.4933	0.531676	0.676021	644.6326	2.706996	0	154.941	898.114	0.4008881	0.6937655	630.869	2.984809	0	19	134	896						2014-04-06 FOX YELLOW GREEN.avi	0
11082	665	99.28466	899.4387	0.5318363	0.6760234	644.6987	2.680247	0	137.6778	892.6841	0.4009782	0.6937276	630.9977	2.997688	0	19	118	896						2014-04-06 FOX YELLOW GREEN.avi	0
11098	666	98.36737	893.1941	0.5319533	0.6760103	644.6664	2.669593	0	112.2142	886.8599	0.4010796	0.693412	631.0086	2.966064	0	19	105	890						2014-04-06 FOX YELLOW GREEN.avi	0
11115	667	121.1053	894.3867	0.5320588	0.6760367	644.5409	2.712489	0	117.9464	912.0363	0.4012017	0.6936588	631.0086	3.011739	0	19	120	903						2014-04-06 FOX YELLOW GREEN.avi	0
11132	668	119.852	901.4373	0.5321466	0.6760848	644.5787	2.7068	0	98.00272	868.324	0.4013127	0.6937689	630.861	2.92091	0	19	109	885						2014-04-06 FOX YELLOW GREEN.avi	0
11148	669	106.6857	900.8716	0.5321943	0.676186	644.6163	2.688904	0	141.6028	908.465	0.4013692	0.6938201	630.875	2.933237	0	19	124	905						2014-04-06 FOX YELLOW GREEN.avi	0
11165	670	86.2583	878.8368	0.532241	0.6763574	644.4363	2.660162	0	147.3592	883.7014	0.4014029	0.6938881	630.9138	3.006632	0	19	117	881						2014-04-06 FOX YELLOW GREEN.avi	0
11182	671	92.55054	900.0869	0.532277	0.6764582	644.4389	2.646321	0	104.361	886.7206	0.4014322	0.6939822	630.8972	2.913152	0	19	98	893						2014-04-06 FOX YELLOW GREEN.avi	0
11198	672	100.4426	907.126	0.5323088	0.6765506	644.4484	2.650721	0	154.9991	902.8087	0.4014742	0.6940865	630.8914	2.99029	0	19	128	905						2014-04-06 FOX YELLOW GREEN.avi	0
11215	673	117.415	904.3323	0.5323893	0.6766356	644.6047	2.683973	0	108.83	894.5754	0.4015026	0.6941549	630.9296	2.91378	0	19	113	899						2014-04-06 FOX YELLOW GREEN.avi	0
11232	674	94.99384	899.6753	0.5324342	0.676704	644.6721	2.628676	0	98.18126	887.0477	0.401556	0.6942147	630.9538	2.900425	0	19	97	893						2014-04-06 FOX YELLOW GREEN.avi	0
11248	675	105.4016	897.9681	0.5325175	0.6767548	644.4857	2.642833	0	71.88503	888.1781	0.4016439	0.6940363	630.9511	2.83703	0	19	89	893						2014-04-06 FOX YELLOW GREEN.avi	0
11265	676	109.7294	897.5145	0.5325845	0.6768171	644.4644	2.651511	0	113.6927	897.0391	0.4017329	0.6940517	630.9511	2.845008	0	19	112	897						2014-04-06 FOX YELLOW GREEN.avi	0
11282	677	130.6031	914.9249	0.5326469	0.676853	644.4525	2.681576	0	116.0719	887.0488	0.4017906	0.6943244	630.9511	2.857079	0	19	123	901						2014-04-06 FOX YELLOW GREEN.avi	0
11298	678	96.63784	883.8336	0.5327166	0.6768819	644.4437	2.626412	0	111.0263	885.697	0.4018725	0.6943587	630.6738	2.882139	0	19	104	885						2014-04-06 FOX YELLOW GREEN.avi	0
11315	679	89.12085	895.2962	0.5328361	0.6769232	644.5308	2.58547	0	106.2755	899.2757	0.4019505	0.6943781	630.6924	2.898821	0	19	98	897						2014-04-06 FOX YELLOW GREEN.avi	0
11332	680	97.588	883.4772	0.5329235	0.6769474	644.4889	2.609	0	113.8982	896.254	0.4020182	0.6943489	630.7041	2.851516	0	19	106	890						2014-04-06 FOX YELLOW GREEN.avi	0
11348	681	98.53627	894.7271	0.5330403	0.6769387	644.3314	2.614955	0	143.5177	894.3543	0.4021455	0.6940731	630.6895	2.854203	0	19	121	895						2014-04-06 FOX YELLOW GREEN.avi	0
11365	682	119.2941	891.4351	0.5331308	0.6769221	644.3293	2.661255	0	86.22501	889.9634	0.4023063	0.6940245	630.6895	2.819968	0	19	103	891						2014-04-06 FOX YELLOW GREEN.avi	0
11381	683	118.4629	902.2112	0.5332326	0.6769139	644.3273	2.65035	0	144.793	941.1412	0.4023624	0.6941677	630.6895	2.936381	0	19	132	922						2014-04-06 FOX YELLOW GREEN.avi	0
11398	684	90.02038	897.6022	0.533412	0.6769274	644.3054	2.559377	0	63.24264	891.5275	0.4024821	0.6939031	630.5436	2.765557	0	19	77	895						2014-04-06 FOX YELLOW GREEN.avi	0
11415	685	125.8926	900.8274	0.533567	0.6769583	644.2093	2.639321	0	18.60949	884.7648	0.4025679	0.6939387	630.5436	2.607661	0	19	72	893						2014-04-06 FOX YELLOW GREEN.avi	0
11431	686	85.73638	893.4553	0.5336886	0.6769993	644.248	2.579068	0	106.4075	894.8605	0.4026955	0.6939993	630.5436	2.770435	0	19	96	894						2014-04-06 FOX YELLOW GREEN.avi	0
11448	687	105.9146	892.087	0.5338668	0.6770591	644.2444	2.625517	0	139.0092	883.7518	0.402851	0.6940273	630.5436	2.819186	0	19	122	888						2014-04-06 FOX YELLOW GREEN.avi	0
11465	688	103.0277	886.2094	0.5340144	0.677182	644.0527	2.573796	0	136.9733	924.1537	0.4029054	0.6942739	630.5436	2.893093	0	19	120	905						2014-04-06 FOX YELLOW GREEN.avi	0
11481	689	114.9061	890.3653	0.53416	0.6772479	644.1034	2.634167	0	90.13645	895.3597	0.4030549	0.6940274	630.3243	2.850091	0	19	103	893						2014-04-06 FOX YELLOW GREEN.avi	0
11498	690	90.7674	884.3186	0.5343037	0.6773033	643.8853	2.550137	0	103.7011	883.8682	0.4032012	0.6940388	630.3243	2.812835	0	19	97	884						2014-04-06 FOX YELLOW GREEN.avi	0
11515	691	97.67566	879.2004	0.5344757	0.6774391	643.8738	2.548748	0	124.0349	889.6975	0.4033543	0.6941029	630.3243	2.891031	0	19	111	884						2014-04-06 FOX YELLOW GREEN.avi	0
11531	692	92.81313	896.4998	0.534591	0.6775697	643.8771	2.561904	0	149.7667	893.8068	0.4034414	0.6941873	630.3243	2.890289	0	19	121	895						2014-04-06 FOX YELLOW GREEN.avi	0
11548	693	151.5508	902.0319	0.534521	0.677673	643.5875	2.609432	0	157.4388	903.78	0.40342	0.6942334	630.3243	2.854332	0	19	154	903						2014-04-06 FOX YELLOW GREEN.avi	0
11565	694	400.9499	735.3463	0.5327901	0.6768261	643.1964	2.554991	0	428.8129	690.9407	0.4019743	0.6932732	630.3243	2.780909	0	20	415	713						2014-04-06 FOX YELLOW GREEN.avi	0
11581	695	679.6481	548.7044	0.5307835	0.6759354	643.3791	2.499266	0	727.9501	575.2897	0.4002179	0.692201	630.0747	2.770439	0	20	704	562						2014-04-06 FOX YELLOW GREEN.avi	0
11598	696	942.8317	393.7694	0.529415	0.6758036	643.3856	2.407669	0	968.3976	475.9008	0.3988147	0.6920834	630.1578	2.71173	0	20	956	435						2014-04-06 FOX YELLOW GREEN.avi	0
11615	697	943.6115	448.4561	0.5294099	0.6758491	643.1796	2.533703	0	950.784	503.6893	0.3987162	0.6920097	629.7083	2.756083	0	20	947	476						2014-04-06 FOX YELLOW GREEN.avi	0
11631	698	958.5773	451.2112	0.5296136	0.6759467	642.9356	2.52255	0	956.5648	490.6241	0.3987126	0.6920165	629.5306	2.769386	0	20	958	471						2014-04-06 FOX YELLOW GREEN.avi	0
11648	699	962.9107	465.4205	0.5297837	0.6759508	642.8701	2.572017	0	944.2936	493.3871	0.3987124	0.6919475	629.4391	2.754895	0	20	954	479						2014-04-06 FOX YELLOW GREEN.avi	0
11664	700	957.2015	476.6307	0.5298972	0.6758617	642.7513	2.613824	0	961.3877	478.5096	0.3987322	0.6918451	629.4042	2.722488	0	20	959	478						2014-04-06 FOX YELLOW GREEN.avi	0
11681	701	946.7567	458.8491	0.5300369	0.6756952	642.6464	2.575013	0	950.4388	481.4366	0.3987572	0.6916793	629.2984	2.725381	0	20	949	470						2014-04-06 FOX YELLOW GREEN.avi	0
11698	702	960.8944	431.9083	0.5301827	0.6755808	642.3556	2.491604	0	949.7875	481.8145	0.398805	0.6915272	629.3094	2.729311	0	20	955	457						2014-04-06 FOX YELLOW GREEN.avi	0
11714	703	944.3399	436.5116	0.5302742	0.6753149	642.2665	2.508138	0	947.458	499.9734	0.3988589	0.6913545	629.1922	2.785552	0	20	946	468						2014-04-06 FOX YELLOW GREEN.avi	0
11731	704	947.6796	465.4401	0.5303701	0.6751159	642.2953	2.570088	0	954.6476	472.8884	0.3989047	0.6911272	629.0724	2.747776	0	20	951	469						2014-04-06 FOX YELLOW GREEN.avi	0
11748	705	943.8066	463.3991	0.5304524	0.6748668	642.1292	2.596469	0	955.5139	469.8835	0.3989488	0.6909623	628.8449	2.7344	0	20	950	467						2014-04-06 FOX YELLOW GREEN.avi	0
11764	706	966.8066	441.19	0.530511	0.6746231	641.9888	2.50747	0	938.5323	511.9341	0.3990683	0.6904432	628.8089	2.819089	0	20	953	477						2014-04-06 FOX YELLOW GREEN.avi	0
11781	707	956.2803	473.0729	0.5305777	0.6744629	641.6652	2.573854	0	957.4476	489.2932	0.3990256	0.6905699	628.8089	2.780803	0	20	957	481						2014-04-06 FOX YELLOW GREEN.avi	0
11798	708	959.0508	447.9	0.5306443	0.6743383	641.7207	2.531967	0	960.3651	481.7633	0.3990769	0.6904078	628.4596	2.748933	0	20	960	465						2014-04-06 FOX YELLOW GREEN.avi	0
11814	709	928.3787	440.0286	0.5308994	0.674326	641.7328	2.525878	0	906.282	497.6769	0.3993229	0.6903498	628.4252	2.779365	0	21	917	469						2014-04-06 FOX YELLOW GREEN.avi	0
11831	710	917.7365	460.6464	0.5311235	0.674304	641.4148	2.557623	0	915.9459	488.4078	0.399582	0.6903337	628.0692	2.762174	0	21	917	475						2014-04-06 FOX YELLOW GREEN.avi	0
11848	711	905.5344	460.5918	0.5311876	0.6742088	641.3482	2.539248	0	892.0413	505.2693	0.3996181	0.6902617	628.1821	2.767096	0	21	899	483						2014-04-06 FOX YELLOW GREEN.avi	0
11864	712	899.567	477.9059	0.5312819	0.674068	641.3043	2.579484	0	883.9554	504.0976	0.3996646	0.6902119	628.0788	2.761564	0	21	892	491						2014-04-06 FOX YELLOW GREEN.avi	0
11881	713	892.4322	488.1069	0.5313442	0.6739835	641.2919	2.572414	0	893.9206	502.7183	0.3997054	0.6901028	628.1346	2.758452	0	21	893	495						2014-04-06 FOX YELLOW GREEN.avi	0
11898	714	904.1192	480.4381	0.531412	0.6738045	641.1792	2.566858	0	889.9427	507.8792	0.3997551	0.6899807	628.0244	2.776363	0	21	897	494						2014-04-06 FOX YELLOW GREEN.avi	0
11914	715	901.9003	437.7467	0.531493	0.6736674	640.9123	2.448265	0	899.1342	503.9598	0.3998333	0.6895174	628.0145	2.767907	0	21	901	471						2014-04-06 FOX YELLOW GREEN.avi	0
11931	716	899.5405	472.6154	0.5315711	0.6735267	641.1145	2.55025	0	889.8712	503.6477	0.399882	0.6895315	628.0145	2.759622	0	21	895	488						2014-04-06 FOX YELLOW GREEN.avi	0
11948	717	924.4578	486.7809	0.5316221	0.6735541	641.1145	2.580698	0	894.0997	512.646	0.399963	0.6892688	627.7588	2.817777	0	21	909	500						2014-04-06 FOX YELLOW GREEN.avi	0
11964	718	892.2888	470.6599	0.5317328	0.6731301	641.0167	2.580054	0	905.4133	500.1178	0.4000388	0.6889594	627.8506	2.799602	0	21	899	485						2014-04-06 FOX YELLOW GREEN.avi	0
11981	719	913.9764	475.2243	0.5319082	0.6728734	640.8795	2.563076	0	893.9948	503.9465	0.4000995	0.6886891	627.8658	2.813344	0	21	904	490						2014-04-06 FOX YELLOW GREEN.avi	0
11998	720	905.09	432.4699	0.5320483	0.6727016	640.9803	2.504209	0	894.311	491.727	0.4001991	0.6883992	627.8991	2.793838	0	21	900	462						2014-04-06 FOX YELLOW GREEN.avi	0
12014	721	908.3768	471.8127	0.5321681	0.6724682	640.9407	2.571342	0	894.1028	512.7856	0.4003096	0.6878509	627.9059	2.833735	0	21	901	492						2014-04-06 FOX YELLOW GREEN.avi	0
12031	722	894.6654	473.5958	0.5322869	0.6722056	641.0403	2.587714	0	899.0522	503.3999	0.4004558	0.6876119	627.9059	2.818976	0	21	897	488						2014-04-06 FOX YELLOW GREEN.avi	0
12048	723	898.0908	474.8591	0.532452	0.671816	641.0349	2.63613	0	893.6237	508.4875	0.4004173	0.6874902	627.9059	2.840917	0	21	896	492						2014-04-06 FOX YELLOW GREEN.avi	0
12064	724	904.8949	474.808	0.5324555	0.6718379	641.0349	2.660543	0	892.6163	498.9136	0.4004951	0.6872605	627.5556	2.835962	0	21	899	487						2014-04-06 FOX YELLOW GREEN.avi	0
12081	725	907.7014	456.1657	0.532496	0.6717377	640.725	2.627584	0	898.9105	503.9231	0.400507	0.6870635	627.5083	2.862887	0	21	903	480						2014-04-06 FOX YELLOW GREEN.avi	0
12098	726	924.8109	453.8688	0.5324939	0.6718161	640.7174	2.67973	0	892.386	498.7548	0.4004956	0.6869299	627.4723	2.868584	0	21	909	476						2014-04-06 FOX YELLOW GREEN.avi	0
12114	727	917.6556	479.396	0.532505	0.6714026	640.6249	2.729644	0	889.1982	509.2058	0.4004454	0.6867229	627.4019	2.885556	0	21	903	494						2014-04-06 FOX YELLOW GREEN.avi	0
12131	728	923.8265	461.6609	0.5324695	0.6712312	640.5295	2.697527	0	893.4968	511.277	0.4003788	0.6864884	627.3409	2.901912	0	21	909	486						2014-04-06 FOX YELLOW GREEN.avi	0
12147	729	910.7469	470.6533	0.5324177	0.6710497	640.4653	2.709948	0	885.0721	505.8568	0.400276	0.686295	627.4031	2.912198	0	21	898	488						2014-04-06 FOX YELLOW GREEN.avi	0
12164	730	917.1044	474.6651	0.5323426	0.6708366	640.2438	2.734978	0	891.0208	508.5051	0.4001808	0.6861005	627.4197	2.96472	0	21	904	492						2014-04-06 FOX YELLOW GREEN.avi	0
12181	731	906.0221	481.5274	0.532241	0.6705682	640.3694	2.749608	0	887.8345	510.4052	0.4000579	0.685806	627.2477	2.963067	0	21	897	496						2014-04-06 FOX YELLOW GREEN.avi	0
12197	732	901.505	462.6816	0.5321821	0.6704125	640.3629	2.655118	0	893.3334	501.514	0.3999848	0.6856327	627.1295	2.957157	0	21	897	482						2014-04-06 FOX YELLOW GREEN.avi	0
12214	733	905.4115	460.7029	0.5320864	0.6702749	640.1378	2.687232	0	888.996	503.769	0.3998796	0.6854081	626.9062	2.973061	0	21	897	482						2014-04-06 FOX YELLOW GREEN.avi	0
12231	734	895.99	451.0985	0.531944	0.6702971	640.1378	2.655036	0	890.0524	498.567	0.3997127	0.6851886	626.863	2.970012	0	21	893	475						2014-04-06 FOX YELLOW GREEN.avi	0
12247	735	895.9287	480.7014	0.5318804	0.6699002	639.8256	2.74591	0	890.0721	496.183	0.3995818	0.6850011	626.8441	2.959241	0	21	893	488						2014-04-06 FOX YELLOW GREEN.avi	0
12264	736	906.2799	477.0095	0.5318179	0.6696737	639.6046	2.725258	0	884.971	507.1065	0.3994765	0.6848272	626.6465	2.99713	0	21	896	492						2014-04-06 FOX YELLOW GREEN.avi	0
12281	737	905.1901	462.7967	0.5317122	0.6695254	639.3572	2.718725	0	890.0656	508.5521	0.3993817	0.6847634	626.3709	2.999748	0	21	898	486						2014-04-06 FOX YELLOW GREEN.avi	0
12297	738	894.8087	474.8816	0.5315803	0.6693956	639.3624	2.755133	0	891.4747	507.1984	0.3992587	0.6846852	626.0198	3.01055	0	21	893	491						2014-04-06 FOX YELLOW GREEN.avi	0
12314	739	893.5497	515.257	0.5314797	0.6689896	639.3628	2.812277	0	893.5342	498.5377	0.3990677	0.6846303	626.0356	3.028047	0	21	894	507						2014-04-06 FOX YELLOW GREEN.avi	0
12331	740	889.1337	519.0847	0.5312349	0.6689437	639.3628	2.842807	0	884.0863	509.9018	0.3988452	0.6845852	625.8113	3.035487	0	21	887	514						2014-04-06 FOX YELLOW GREEN.avi	0
12347	741	916.3558	468.1902	0.5310232	0.6687038	638.5698	2.761497	0	898.981	495.2825	0.3986589	0.6844909	625.5649	3.031478	0	21	908	482						2014-04-06 FOX YELLOW GREEN.avi	0
12364	742	891.2015	469.6358	0.5307519	0.6684788	638.5894	2.798418	0	891.0312	504.9867	0.3983785	0.6843075	625.4329	3.035672	0	21	891	487						2014-04-06 FOX YELLOW GREEN.avi	0
12381	743	900.502	467.8609	0.5305273	0.6680899	638.2906	2.767989	0	892.1603	497.911	0.3981346	0.6841845	625.1595	3.080767	0	21	896	483						2014-04-06 FOX YELLOW GREEN.avi	0
12397	744	909.2186	466.3345	0.5302342	0.6678211	638.3198	2.807555	0	893.2227	494.6023	0.3978292	0.6840941	625.1214	3.057878	0	21	901	480						2014-04-06 FOX YELLOW GREEN.avi	0
12414	745	905.0941	468.2174	0.5299765	0.6675067	637.9742	2.832234	0	893.1027	505.6113	0.3975562	0.6839154	624.6607	3.073138	0	21	899	487						2014-04-06 FOX YELLOW GREEN.avi	0
12431	746	904.2457	454.5524	0.5296078	0.6671411	637.9047	2.797828	0	890.4755	495.2961	0.3971996	0.6838358	624.7214	3.070684	0	21	897	475						2014-04-06 FOX YELLOW GREEN.avi	0
12447	747	909.8339	442.3006	0.5293172	0.6669006	637.5486	2.753424	0	898.6622	488.7153	0.3968661	0.6837555	624.5146	3.066051	0	21	904	466						2014-04-06 FOX YELLOW GREEN.avi	0
12464	748	888.6456	497.6925	0.528959	0.6665047	637.4808	2.848659	0	904.1735	486.4319	0.3965413	0.6836364	624.239	3.05219	0	21	896	492						2014-04-06 FOX YELLOW GREEN.avi	0
12481	749	898.0352	448.5713	0.5286838	0.6661888	637.3787	2.777485	0	892.3188	494.2556	0.3962494	0.6833888	624.197	3.095075	0	21	895	471						2014-04-06 FOX YELLOW GREEN.avi	0
12497	750	896.2068	491.1877	0.5284566	0.6658194	637.2393	2.854603	0	889.7871	506.6675	0.3960217	0.6831055	623.921	3.104791	0	21	893	499						2014-04-06 FOX YELLOW GREEN.avi	0
12514	751	907.4829	460.8279	0.5282774	0.6654106	636.8257	2.787467	0	893.0999	491.962	0.3958029	0.6828556	623.8427	3.116975	0	21	900	476						2014-04-06 FOX YELLOW GREEN.avi	0
12531	752	899.5099	485.3199	0.5281212	0.6650642	636.8849	2.832765	0	887.2064	491.0171	0.3956334	0.6825171	623.6988	3.116244	0	21	893	488						2014-04-06 FOX YELLOW GREEN.avi	0
12547	753	902.525	490.3739	0.5280107	0.6646734	636.6577	2.857848	0	892.6425	497.6993	0.3954846	0.6822277	623.4623	3.092729	0	21	898	494						2014-04-06 FOX YELLOW GREEN.avi	0
12564	754	897.3938	482.9076	0.5279166	0.6644168	636.6249	2.854917	0	888.3477	501.5828	0.3953573	0.6820427	623.0901	3.098345	0	21	893	492						2014-04-06 FOX YELLOW GREEN.avi	0
12580	755	902.3316	474.5197	0.5278101	0.6640424	636.3133	2.827314	0	896.3299	488.5797	0.395206	0.6818287	623.1413	3.079294	0	21	899	482						2014-04-06 FOX YELLOW GREEN.avi	0
12597	756	898.7009	488.8774	0.5277358	0.6638445	636.1755	2.820204	0	888.9113	500.9848	0.3950739	0.6817098	622.897	3.101025	0	21	894	495						2014-04-06 FOX YELLOW GREEN.avi	0
12614	757	902.1937	477.5636	0.5276441	0.6637108	635.9232	2.828007	0	896.0918	488.9308	0.3949573	0.6816888	622.7519	3.086894	0	21	899	483						2014-04-06 FOX YELLOW GREEN.avi	0
12630	758	896.0906	477.732	0.5275294	0.6636637	635.6695	2.809652	0	900.7751	488.9658	0.3948186	0.6817606	622.4285	3.088813	0	21	898	483						2014-04-06 FOX YELLOW GREEN.avi	0
12647	759	899.6876	470.6483	0.5273535	0.6636685	635.5994	2.811614	0	889.5613	491.4628	0.3946242	0.6819432	622.2881	3.089956	0	21	895	481						2014-04-06 FOX YELLOW GREEN.avi	0
12664	760	898.3833	479.1282	0.5271937	0.663671	635.4607	2.812124	0	893.8474	492.9379	0.3944269	0.6821924	622.1324	3.074237	0	21	896	486						2014-04-06 FOX YELLOW GREEN.avi	0
12680	761	900.9363	485.9897	0.5270147	0.6636903	635.0518	2.816563	0	892.0881	503.5267	0.3942428	0.6824836	621.7775	3.080066	0	21	897	495						2014-04-06 FOX YELLOW GREEN.avi	0
12697	762	895.6741	473.8084	0.5268188	0.6636901	635.1105	2.819182	0	891.6174	497.3793	0.3939967	0.682759	621.6602	3.092925	0	21	894	486						2014-04-06 FOX YELLOW GREEN.avi	0
12714	763	892.1699	485.0889	0.5265624	0.6637024	634.7897	2.803509	0	894.1868	486.7702	0.3937409	0.683006	621.4922	3.063221	0	21	893	486						2014-04-06 FOX YELLOW GREEN.avi	0
12730	764	885.4507	485.1255	0.5263746	0.6637088	634.5627	2.799988	0	903.52	486.5244	0.3935285	0.6832385	621.1363	3.058616	0	21	894	486						2014-04-06 FOX YELLOW GREEN.avi	0
12747	765	889.9338	475.9823	0.5261123	0.6637264	634.3652	2.782611	0	895.8915	491.6101	0.3932584	0.6833736	621.1751	3.061572	0	21	893	484						2014-04-06 FOX YELLOW GREEN.avi	0
12764	766	883.1788	485.3321	0.5259481	0.6637645	634.3265	2.82245	0	889.8943	500.006	0.3930835	0.6835563	620.9011	3.094286	0	21	887	493						2014-04-06 FOX YELLOW GREEN.avi	0
12780	767	899.5503	515.2951	0.5258563	0.6637723	634.0652	2.873694	0	897.2794	491.4008	0.3929936	0.6837366	620.6603	3.083793	0	21	898	503						2014-04-06 FOX YELLOW GREEN.avi	0
12797	768	892.202	473.9167	0.5258552	0.6637466	633.9214	2.826817	0	903.03	492.1921	0.3929914	0.6838606	620.4929	3.104675	0	21	898	483						2014-04-06 FOX YELLOW GREEN.avi	0
12814	769	879.4018	463.2129	0.5259384	0.6637592	634.0543	2.767454	0	895.8512	501.3607	0.3930649	0.6839343	620.4715	3.077657	0	21	888	482						2014-04-06 FOX YELLOW GREEN.avi	0
12830	770	884.0839	463.1251	0.5260669	0.6638278	633.9177	2.753163	0	897.2115	486.5872	0.3931823	0.6840551	620.5175	3.085353	0	21	891	475						2014-04-06 FOX YELLOW GREEN.avi	0
12847	771	884.7613	509.1506	0.5262758	0.6640041	633.7303	2.837714	0	890.3542	496.3289	0.3933614	0.6841262	620.4751	3.095774	0	21	888	503						2014-04-06 FOX YELLOW GREEN.avi	0
12864	772	886.7457	475.6058	0.5264578	0.6644176	633.9772	2.809741	0	899.2206	498.1587	0.3935476	0.6841969	620.3517	3.067585	0	21	893	487						2014-04-06 FOX YELLOW GREEN.avi	0
12880	773	892.7776	460.251	0.5266196	0.6648563	633.7972	2.73713	0	895.1832	501.8513	0.3937145	0.6844935	620.5226	3.072554	0	21	894	481						2014-04-06 FOX YELLOW GREEN.avi	0
12897	774	934.3877	720.9084	0.5264412	0.6667824	633.9092	2.846481	0	934.7294	699.4969	0.3939183	0.6860771	620.5806	3.071801	0	22	935	710						2014-04-06 FOX YELLOW GREEN.avi	0
12914	775	905.0134	849.8393	0.5265744	0.6681819	633.9308	2.919915	0	905.8903	807.9025	0.3943039	0.687368	620.6903	3.116686	0	22	905	829						2014-04-06 FOX YELLOW GREEN.avi	0
12930	776	910.6083	813.5662	0.5270151	0.6684858	633.9476	2.852969	0	910.8997	821.5223	0.3945277	0.6874827	620.6178	3.143381	0	22	911	818						2014-04-06 FOX YELLOW GREEN.avi	0
12947	777	904.592	851.9202	0.5273814	0.6686557	633.9845	2.896064	0	910.6548	814.0855	0.3948061	0.6875994	620.9321	3.12865	0	22	908	833						2014-04-06 FOX YELLOW GREEN.avi	0
12964	778	905.0018	836.472	0.5277153	0.668841	634.2481	2.878014	0	915.6794	805.1394	0.39514	0.6877453	620.9616	3.126854	0	22	910	821						2014-04-06 FOX YELLOW GREEN.avi	0
12980	779	894.5127	849.491	0.5280297	0.6690134	634.401	2.921242	0	912.9664	810.569	0.3954605	0.6877741	621.1698	3.124002	0	22	904	830						2014-04-06 FOX YELLOW GREEN.avi	0
12997	780	909.7448	839.0187	0.5283476	0.6691495	634.7124	2.922633	0	914.035	805.5002	0.3957707	0.687831	621.3933	3.147471	0	22	912	822						2014-04-06 FOX YELLOW GREEN.avi	0
13014	781	906.8613	821.8959	0.5286351	0.6691653	634.9481	2.887138	0	914.8773	808.6672	0.3961194	0.6877992	621.3841	3.130729	0	22	911	815						2014-04-06 FOX YELLOW GREEN.avi	0
13030	782	917.1471	811.5992	0.528903	0.6691099	635.06	2.866096	0	917.9277	807.615	0.3963933	0.687724	621.8293	3.138405	0	22	918	810						2014-04-06 FOX YELLOW GREEN.avi	0
13047	783	914.298	837.2302	0.5291287	0.6689992	635.272	2.951854	0	910.0866	813.7283	0.3966728	0.687524	621.9725	3.163	0	22	912	825						2014-04-06 FOX YELLOW GREEN.avi	0
13064	784	896.6995	841.3508	0.5292935	0.6689068	635.6244	2.934726	0	913.4707	805.9921	0.3968701	0.6873427	622.1046	3.169965	0	22	905	824						2014-04-06 FOX YELLOW GREEN.avi	0
13080	785	920.3761	832.8358	0.5294288	0.6688132	635.8298	2.925516	0	910.7047	813.743	0.3969624	0.687146	622.3343	3.15854	0	22	916	823						2014-04-06 FOX YELLOW GREEN.avi	0
13097	786	912.8766	835.7981	0.529502	0.6687431	635.8746	2.949075	0	912.4826	813.321	0.397016	0.6870152	622.6075	3.168985	0	22	913	825						2014-04-06 FOX YELLOW GREEN.avi	0
13114	787	912.5042	829.1729	0.5295075	0.6686949	636.027	2.931408	0	915.0707	801.5702	0.3970071	0.6869277	622.6796	3.173764	0	22	914	815						2014-04-06 FOX YELLOW GREEN.avi	0
13130	788	896.5964	830.291	0.5294917	0.6687003	636.1292	2.925475	0	907.9655	809.7713	0.3969633	0.6868137	622.8013	3.204556	0	22	902	820						2014-04-06 FOX YELLOW GREEN.avi	0
13147	789	907.7826	835.2227	0.5294707	0.6687618	636.2501	2.962007	0	917.9141	803.2607	0.3969313	0.6868317	622.8917	3.211569	0	22	913	819						2014-04-06 FOX YELLOW GREEN.avi	0
13164	790	909.887	847.6104	0.5294757	0.6688738	636.3826	2.982499	0	906.8563	803.704	0.3968978	0.6869689	622.8553	3.219482	0	22	908	826						2014-04-06 FOX YELLOW GREEN.avi	0
13180	791	914.1079	831.0092	0.5295348	0.6691474	636.3836	2.974605	0	904.4485	806.2145	0.3969207	0.6870961	622.9217	3.246802	0	22	909	819						2014-04-06 FOX YELLOW GREEN.avi	0
13197	792	909.4644	839.4148	0.5296643	0.6694106	636.3073	2.973453	0	911.9768	801.4336	0.3970053	0.6872654	623.1238	3.224439	0	22	911	820						2014-04-06 FOX YELLOW GREEN.avi	0
13214	793	907.4644	831.6313	0.5298024	0.6696509	636.3779	2.964185	0	918.6801	798.641	0.3971652	0.687513	623.2512	3.220593	0	22	913	815						2014-04-06 FOX YELLOW GREEN.avi	0
13230	794	907.713	839.1898	0.5300189	0.6699653	636.5276	2.993034	0	909.8058	806.2222	0.397363	0.6876316	623.3501	3.243764	0	22	909	823						2014-04-06 FOX YELLOW GREEN.avi	0
13247	795	912.3505	817.3598	0.5303	0.6701975	636.4525	2.955306	0	918.9588	795.2822	0.3976279	0.687729	623.4127	3.249122	0	22	916	806						2014-04-06 FOX YELLOW GREEN.avi	0
13263	796	907.464	835.2837	0.5306132	0.6703914	636.6128	2.992643	0	920.8372	796.6721	0.3979842	0.6877889	623.4094	3.269742	0	22	914	816						2014-04-06 FOX YELLOW GREEN.avi	0
13280	797	910.7979	814.0199	0.5309814	0.6706249	636.7825	2.964959	0	914.4247	799.9783	0.3983734	0.6877628	623.3763	3.290305	0	22	913	807						2014-04-06 FOX YELLOW GREEN.avi	0
13297	798	907.8262	827.7136	0.531422	0.6709373	636.7703	3.020783	0	907.0883	801.7111	0.3987721	0.6877519	623.5113	3.289161	0	22	907	815						2014-04-06 FOX YELLOW GREEN.avi	0
13313	799	912.4491	840.1656	0.5318952	0.6711311	636.741	3.014432	0	912.1776	801.3189	0.3992578	0.6877485	623.6	3.287546	0	22	912	821						2014-04-06 FOX YELLOW GREEN.avi	0
13330	800	908.7661	821.7336	0.5323827	0.6713954	636.8846	2.989201	0	907.5936	794.8301	0.3997533	0.687741	623.6568	3.305242	0	22	908	808						2014-04-06 FOX YELLOW GREEN.avi	0
13347	801	910.2444	830.4924	0.5328706	0.671742	636.9598	3.050816	0	911.72	792.4265	0.400271	0.6877391	623.7076	3.330457	0	22	911	811						2014-04-06 FOX YELLOW GREEN.avi	0
13363	802	912.422	834.7531	0.5333666	0.6719645	636.9727	3.036515	0	914.3725	792.9753	0.4007989	0.6877814	623.8385	3.307165	0	22	913	814						2014-04-06 FOX YELLOW GREEN.avi	0
13380	803	910.2207	817.4625	0.5338006	0.6720802	637.2015	3.038444	0	922.9646	780.9769	0.4012969	0.687647	623.9774	3.314855	0	22	917	799						2014-04-06 FOX YELLOW GREEN.avi	0
13397	804	910.4139	616.4873	0.5340114	0.6710137	637.3058	3.023802	0	931.8332	622.0203	0.401934	0.686271	624.0617	3.316422	0	23	921	619						2014-04-06 FOX YELLOW GREEN.avi	0
13413	805	904.6967	563.3348	0.5343358	0.6704835	637.6671	2.997516	0	930.7517	546.9708	0.4025279	0.6856783	624.0026	3.335816	0	23	918	555						2014-04-06 FOX YELLOW GREEN.avi	0
13430	806	911.5999	546.6688	0.534827	0.6708059	637.6777	3.000874	0	926.2184	537.7086	0.4028951	0.6857991	624.2272	3.335566	0	23	919	542						2014-04-06 FOX YELLOW GREEN.avi	0
13447	807	909.5148	556.0216	0.5352618	0.6709989	637.8304	3.053112	0	913.4653	563.4136	0.4032473	0.6854935	624.2466	3.333565	0	23	911	560						2014-04-06 FOX YELLOW GREEN.avi	0
13463	808	900.9731	572.3802	0.5356637	0.6710865	637.8076	3.069935	0	926.0314	538.3589	0.4036519	0.6857195	624.2466	3.377157	0	23	914	555						2014-04-06 FOX YELLOW GREEN.avi	0
13480	809	920.334	542.8699	0.5360639	0.6711897	637.9131	3.058389	0	912.1984	544.1549	0.4039515	0.6856864	624.4844	3.367584	0	23	916	544						2014-04-06 FOX YELLOW GREEN.avi	0
13497	810	917.8762	536.4057	0.536396	0.6713083	638.142	3.024912	0	915.7115	544.0422	0.4043036	0.6857041	624.6615	3.363109	0	23	917	540						2014-04-06 FOX YELLOW GREEN.avi	0
13513	811	911.4681	540.504	0.5367329	0.6715646	638.2762	3.045127	0	928.5867	539.1367	0.4046637	0.6857429	624.7037	3.357305	0	23	920	540						2014-04-06 FOX YELLOW GREEN.avi	0
13530	812	912.5212	550.9292	0.537011	0.6716858	638.3857	3.05723	0	911.439	537.4285	0.4049172	0.6857399	624.9649	3.369848	0	23	912	544						2014-04-06 FOX YELLOW GREEN.avi	0
13546	813	910.6445	552.3453	0.5372931	0.671799	638.4739	3.081619	0	924.8113	532.8818	0.4052417	0.6857112	624.9169	3.358861	0	23	918	543						2014-04-06 FOX YELLOW GREEN.avi	0
13563	814	908.898	538.1593	0.5375304	0.6718799	638.5815	3.068562	0	911.9348	540.6259	0.4054703	0.685676	625.219	3.398987	0	23	910	539						2014-04-06 FOX YELLOW GREEN.avi	0
13580	815	907.8591	565.3853	0.5377811	0.6719249	638.7178	3.124208	0	923.5126	543.2001	0.4057545	0.685544	625.1766	3.366172	0	23	916	554						2014-04-06 FOX YELLOW GREEN.avi	0
13596	816	907.84	558.3957	0.5380102	0.6719741	638.8641	3.12618	0	915.714	546.7239	0.405942	0.6855135	625.3966	3.357521	0	23	912	553						2014-04-06 FOX YELLOW GREEN.avi	0
13613	817	920.4651	539.4542	0.5382804	0.6720221	638.8552	3.070531	0	924.1589	537.3951	0.4062108	0.6855226	625.1749	3.350047	0	23	922	538						2014-04-06 FOX YELLOW GREEN.avi	0
13630	818	913.1515	533.8845	0.5384941	0.6720753	638.9605	3.112492	0	917.5599	543.6788	0.4063841	0.6855258	625.4404	3.362843	0	23	915	539						2014-04-06 FOX YELLOW GREEN.avi	0
13646	819	918.8568	544.983	0.538722	0.6721635	639.0032	3.136394	0	916.4584	546.9134	0.4065822	0.6855408	625.6299	3.371053	0	23	918	546						2014-04-06 FOX YELLOW GREEN.avi	0
13663	820	918.6712	552.7695	0.5388998	0.6723201	639.1601	3.135516	0	924.6435	529.282	0.4067931	0.6856677	625.5106	3.368016	0	23	922	541						2014-04-06 FOX YELLOW GREEN.avi	0
13680	821	910.6107	546.2448	0.5390527	0.6724651	639.1969	3.122554	0	918.9676	537.6373	0.4069493	0.6857199	625.8358	3.379679	0	23	915	542						2014-04-06 FOX YELLOW GREEN.avi	0
13696	822	913.2169	536.3563	0.5392451	0.6726975	639.1283	3.075392	0	909.8651	542.8615	0.4070913	0.6858308	625.8398	3.382992	0	23	912	540						2014-04-06 FOX YELLOW GREEN.avi	0
13713	823	905.8853	545.7911	0.5393983	0.6728215	639.3093	3.142463	0	916.1561	533.845	0.4073068	0.6858644	625.7655	3.3621	0	24	911	540						2014-04-06 FOX YELLOW GREEN.avi	0
13730	824	912.7688	470.496	0.5394704	0.6727588	639.4202	3.105906	0	918.4008	465.8858	0.4075404	0.6857054	626.0251	3.366432	0	24	916	468						2014-04-06 FOX YELLOW GREEN.avi	0
13746	825	920.5549	458.2676	0.5396539	0.6731189	639.4775	3.089054	0	912.2582	485.4144	0.4077063	0.6860294	626.0023	3.382726	0	24	916	472						2014-04-06 FOX YELLOW GREEN.avi	0
13763	826	919.1028	482.3593	0.5398707	0.67347	639.4323	3.169957	0	926.8904	471.0499	0.4078902	0.6863554	625.8951	3.367887	0	24	923	477						2014-04-06 FOX YELLOW GREEN.avi	0
13780	827	919.8059	474.119	0.5400476	0.6737232	639.6549	3.126004	0	910.0558	482.897	0.4080418	0.6866425	626.1448	3.377875	0	24	915	479						2014-04-06 FOX YELLOW GREEN.avi	0
13796	828	917.0172	469.0349	0.540222	0.6740354	639.6234	3.112676	0	910.9329	487.9666	0.4082245	0.6868823	626.1728	3.386067	0	24	914	479						2014-04-06 FOX YELLOW GREEN.avi	0
13813	829	917.4288	479.917	0.5404226	0.6742679	639.5247	3.184567	0	914.1927	477.2167	0.4084293	0.6871132	625.9957	3.388919	0	24	916	479						2014-04-06 FOX YELLOW GREEN.avi	0
13830	830	925.2125	464.6216	0.5406095	0.6744288	639.7667	3.175961	0	909.3676	484.8737	0.4086256	0.687255	626.2137	3.40141	0	24	917	475						2014-04-06 FOX YELLOW GREEN.avi	0
13846	831	913.8803	496.1198	0.5408331	0.6745663	639.4716	3.200696	0	925.5304	479.2081	0.408886	0.6874384	626.1418	3.405328	0	24	920	488						2014-04-06 FOX YELLOW GREEN.avi	0
13863	832	916.3644	473.4771	0.5410175	0.6747936	639.6003	3.162256	0	914.4326	485.8935	0.4090597	0.6875885	626.2049	3.381724	0	24	915	480						2014-04-06 FOX YELLOW GREEN.avi	0
13880	833	911.2532	479.1399	0.5412357	0.6749433	639.6716	3.144363	0	920.8213	478.4535	0.4093004	0.6877675	625.9924	3.397006	0	24	916	479						2014-04-06 FOX YELLOW GREEN.avi	0
13896	834	918.4858	464.4143	0.5414416	0.6751631	639.6259	3.179056	0	918.9889	472.2395	0.4094631	0.6879151	625.9695	3.39582	0	24	919	468						2014-04-06 FOX YELLOW GREEN.avi	0
13913	835	916.5314	487.9698	0.5416102	0.6753237	639.7498	3.172016	0	915.0845	487.1358	0.4096627	0.6880403	626.1623	3.412719	0	24	916	488						2014-04-06 FOX YELLOW GREEN.avi	0
13930	836	909.4608	482.5771	0.541795	0.675552	639.4751	3.167631	0	917.0374	477.4327	0.4098475	0.6882489	626.0027	3.407891	0	24	913	480						2014-04-06 FOX YELLOW GREEN.avi	0
13946	837	912.4985	468.6729	0.5419223	0.6757478	639.5826	3.199389	0	924.3995	463.5538	0.4099785	0.6884252	626.1884	3.422357	0	24	918	466						2014-04-06 FOX YELLOW GREEN.avi	0
13963	838	907.9078	482.6238	0.5420278	0.6759508	639.6158	3.189394	0	908.2494	483.2545	0.4100879	0.6886078	626.19	3.447021	0	24	908	483						2014-04-06 FOX YELLOW GREEN.avi	0
13980	839	920.2892	474.0264	0.5421644	0.6760955	639.7139	3.206029	0	911.9336	478.4834	0.4102184	0.6887064	626.0917	3.413387	0	24	916	476						2014-04-06 FOX YELLOW GREEN.avi	0
13996	840	919.6387	462.8538	0.5423095	0.6762289	639.4574	3.180236	0	928.5297	466.1159	0.4103603	0.6888876	625.988	3.411238	0	24	924	464						2014-04-06 FOX YELLOW GREEN.avi	0
14013	841	910.595	485.5895	0.5424144	0.6764588	639.5278	3.174402	0	921.7419	476.1663	0.4104689	0.6889752	626.1633	3.43528	0	24	916	481						2014-04-06 FOX YELLOW GREEN.avi	0
14030	842	910.3512	473.9185	0.5425025	0.6766216	639.5804	3.205317	0	912.7308	478.8697	0.4105451	0.6890349	626.1938	3.438284	0	24	912	476						2014-04-06 FOX YELLOW GREEN.avi	0
14046	843	916.8317	471.1937	0.5425686	0.6767657	639.6091	3.210615	0	914.91	469.6015	0.4106193	0.6891246	626.2048	3.444027	0	24	916	470						2014-04-06 FOX YELLOW GREEN.avi	0
14063	844	924.3908	450.5142	0.5426505	0.6768581	639.6697	3.160891	0	916.0815	479.7754	0.4106878	0.6891323	626.1422	3.439371	0	24	920	465						2014-04-06 FOX YELLOW GREEN.avi	0
14080	845	923.338	471.4067	0.5426965	0.6769159	639.6514	3.151598	0	925.2527	473.8386	0.4107177	0.6891581	626.2132	3.457461	0	24	924	473						2014-04-06 FOX YELLOW GREEN.avi	0
14096	846	911.6014	483.0466	0.5427163	0.6769498	639.6343	3.153939	0	910.0635	484.6503	0.4107406	0.6891773	626.1898	3.450183	0	24	911	484						2014-04-06 FOX YELLOW GREEN.avi	0
14113	847	913.3149	491.6566	0.5427477	0.677006	639.6288	3.201805	0	919.9383	480.4273	0.4107798	0.6892009	626.2412	3.440194	0	24	917	486						2014-04-06 FOX YELLOW GREEN.avi	0
14130	848	914.5008	497.7482	0.5428286	0.6770667	639.4072	3.210697	0	907.465	487.0698	0.4108082	0.689249	626.2336	3.449639	0	24	911	492						2014-04-06 FOX YELLOW GREEN.avi	0
14146	849	913.5088	494.5154	0.5429004	0.6770897	639.4012	3.193866	0	913.1104	481.2172	0.4108884	0.6893441	625.9775	3.467194	0	24	913	488						2014-04-06 FOX YELLOW GREEN.avi	0
14163	850	904.3811	503.6811	0.5429825	0.677153	639.5208	3.191706	0	920.8804	468.9692	0.4109287	0.6894549	625.9962	3.453984	0	24	913	486						2014-04-06 FOX YELLOW GREEN.avi	0
14179	851	912.9172	466.3221	0.5430423	0.6772495	639.5062	3.149623	0	912.877	475.8503	0.410971	0.6895064	625.9177	3.457	0	24	913	471						2014-04-06 FOX YELLOW GREEN.avi	0
14196	852	923.1096	474.9626	0.543102	0.6773297	639.351	3.167244	0	910.5999	480.556	0.4110086	0.6895755	625.8865	3.450984	0	24	917	478						2014-04-06 FOX YELLOW GREEN.avi	0
14213	853	917.7766	485.3334	0.5431597	0.67741	639.4631	3.197146	0	915.9332	485.0292	0.4110478	0.6897324	626.0344	3.438733	0	24	917	485						2014-04-06 FOX YELLOW GREEN.avi	0
14229	854	912.7484	488.2215	0.5431722	0.6775795	639.4537	3.154138	0	909.9152	486.8428	0.4110398	0.6898617	625.9601	3.461386	0	24	911	488						2014-04-06 FOX YELLOW GREEN.avi	0
14246	855	920.8469	467.6638	0.5431658	0.6777102	639.3589	3.170203	0	921.0651	476.8111	0.411025	0.6900384	625.8632	3.440994	0	24	921	472						2014-04-06 FOX YELLOW GREEN.avi	0
14263	856	927.8565	481.0101	0.5431448	0.6778274	639.2587	3.17347	0	914.9366	485.196	0.4109626	0.6902747	625.6591	3.47438	0	24	921	483						2014-04-06 FOX YELLOW GREEN.avi	0
14279	857	915.1108	485.3911	0.5430766	0.6780153	639.0338	3.151159	0	925.0273	480.4849	0.4108993	0.6904268	625.5054	3.417484	0	24	920	483						2014-04-06 FOX YELLOW GREEN.avi	0
14296	858	908.9643	487.1066	0.543009	0.6781264	639.0021	3.161051	0	925.6719	476.9547	0.4108108	0.6906236	625.3787	3.440241	0	24	917	482						2014-04-06 FOX YELLOW GREEN.avi	0
14313	859	908.7745	489.6321	0.5428916	0.6782115	638.9669	3.189538	0	911.5496	495.355	0.4106768	0.6907391	625.4745	3.472342	0	24	910	492						2014-04-06 FOX YELLOW GREEN.avi	0
14329	860	920.8579	482.619	0.5427902	0.6783081	638.8414	3.136272	0	918.4346	481.3906	0.410548	0.6908351	625.5085	3.433856	0	24	920	482						2014-04-06 FOX YELLOW GREEN.avi	0
14346	861	911.9476	481.1698	0.5426636	0.6783342	638.6331	3.132235	0	912.6012	492.864	0.4103987	0.6909022	625.4116	3.416944	0	24	912	487						2014-04-06 FOX YELLOW GREEN.avi	0
14363	862	910.0344	489.1467	0.5425357	0.6783489	638.8126	3.173893	0	914.9427	483.1136	0.4103014	0.6909441	625.2936	3.447608	0	24	912	486						2014-04-06 FOX YELLOW GREEN.avi	0
14379	863	905.6649	486.5811	0.5424323	0.6783496	638.7963	3.173514	0	917.7899	488.1621	0.4102281	0.6910335	625.1619	3.41905	0	24	912	487						2014-04-06 FOX YELLOW GREEN.avi	0
14396	864	915.5804	479.2766	0.5423793	0.6783466	638.7665	3.162645	0	914.9404	485.5452	0.410165	0.6911069	624.9866	3.414554	0	24	915	482						2014-04-06 FOX YELLOW GREEN.avi	0
14413	865	921.21	479.6275	0.542339	0.6783295	638.7191	3.145483	0	923.746	482.564	0.4101485	0.6911649	624.933	3.407223	0	24	922	481						2014-04-06 FOX YELLOW GREEN.avi	0
14429	866	918.1902	494.134	0.542318	0.6782815	638.7366	3.136277	0	925.7633	481.428	0.4101612	0.6911777	624.8926	3.376912	0	24	922	488						2014-04-06 FOX YELLOW GREEN.avi	0
14446	867	913.668	486.7	0.5423161	0.6781546	638.7137	3.106529	0	920.3071	485.7188	0.4102172	0.6911432	625.0509	3.40427	0	24	917	486						2014-04-06 FOX YELLOW GREEN.avi	0
14463	868	913.1353	470.9342	0.5422972	0.6780531	638.7203	3.087923	0	918.8983	487.7159	0.4102408	0.6910936	625.0894	3.412491	0	24	916	479						2014-04-06 FOX YELLOW GREEN.avi	0
14479	869	922.0087	496.4048	0.5422968	0.6778535	638.7531	3.12168	0	916.9272	489.5121	0.4102587	0.6909946	625.0881	3.401499	0	24	919	493						2014-04-06 FOX YELLOW GREEN.avi	0
14496	870	923.6959	490.4589	0.5422475	0.6777167	638.7753	3.101576	0	916.069	498.906	0.4102616	0.6908265	625.1427	3.410034	0	24	920	495						2014-04-06 FOX YELLOW GREEN.avi	0
14513	871	915.7706	486.058	0.5421721	0.6775614	638.765	3.116552	0	919.7389	477.7938	0.4102497	0.6906844	625.1933	3.378013	0	24	918	482						2014-04-06 FOX YELLOW GREEN.avi	0
14529	872	907.2339	492.3983	0.5420659	0.6773436	639.0596	3.098175	0	922.5272	491.1204	0.4102142	0.6904702	625.2196	3.368056	0	24	915	492						2014-04-06 FOX YELLOW GREEN.avi	0
14546	873	912.7113	497.5442	0.541944	0.6771226	639.1345	3.101791	0	919.8391	486.1176	0.4101183	0.69032	625.5323	3.389482	0	24	916	492						2014-04-06 FOX YELLOW GREEN.avi	0
14563	874	925.1196	480.3152	0.5418711	0.6769773	639.1957	3.061763	0	915.7123	485.3982	0.4100256	0.6901381	625.6374	3.377497	0	24	920	483						2014-04-06 FOX YELLOW GREEN.avi	0
14579	875	925.5908	478.6933	0.5417989	0.6768602	639.275	3.022003	0	924.7299	486.6969	0.4099907	0.6899709	625.8331	3.34409	0	24	925	483						2014-04-06 FOX YELLOW GREEN.avi	0
14596	876	908.6819	493.9815	0.5416986	0.6767031	639.5812	3.099591	0	916.369	477.8135	0.4099357	0.6897631	625.9833	3.35983	0	24	913	486						2014-04-06 FOX YELLOW GREEN.avi	0
14613	877	920.4316	491.2823	0.5416318	0.6764537	639.7574	3.131207	0	921.947	478.0888	0.4098856	0.689415	625.9268	3.343458	0	24	921	485						2014-04-06 FOX YELLOW GREEN.avi	0
14629	878	914.3394	489.188	0.5416031	0.6761617	639.9493	3.061041	0	920.5707	489.212	0.4099188	0.6890864	626.211	3.362323	0	24	917	489						2014-04-06 FOX YELLOW GREEN.avi	0
14646	879	919.0667	488.1456	0.5416232	0.6760177	640.1001	3.042994	0	918.0563	491.3321	0.4099342	0.6887732	626.2036	3.335764	0	24	919	490						2014-04-06 FOX YELLOW GREEN.avi	0
14663	880	919.8441	485.0903	0.5416939	0.6759377	640.2874	3.032651	0	916.612	482.4984	0.4100335	0.6886188	626.4822	3.362988	0	24	918	484						2014-04-06 FOX YELLOW GREEN.avi	0
14679	881	924.0152	462.0561	0.5418229	0.6759298	640.4638	2.984629	0	920.7627	483.1299	0.4101461	0.6885195	626.7188	3.330184	0	24	922	473						2014-04-06 FOX YELLOW GREEN.avi	0
14696	882	907.15	476.906	0.5419587	0.6759657	640.3555	3.020419	0	916.8942	486.6277	0.4102927	0.6885224	626.7702	3.339533	0	24	912	482						2014-04-06 FOX YELLOW GREEN.avi	0
14713	883	914.9479	489.9889	0.5421138	0.6760391	640.6874	3.018428	0	918.2895	473.6334	0.410493	0.688409	626.759	3.350142	0	24	917	482						2014-04-06 FOX YELLOW GREEN.avi	0
14729	884	904.4827	496.0823	0.5422636	0.6761537	641.009	3.03929	0	909.8638	482.2498	0.4106685	0.6886523	626.759	3.327112	0	24	907	489						2014-04-06 FOX YELLOW GREEN.avi	0
14746	885	913.865	488.6239	0.542437	0.6762919	641.1861	3.050694	0	907.5029	484.7714	0.4108681	0.6887044	627.3677	3.344255	0	24	911	487						2014-04-06 FOX YELLOW GREEN.avi	0
14762	886	915.2787	468.5015	0.5425837	0.6764891	641.3223	3.032673	0	917.0117	480.4473	0.4110903	0.6887466	627.353	3.332638	0	24	916	474						2014-04-06 FOX YELLOW GREEN.avi	0
14779	887	919.0022	473.2759	0.5427514	0.6765664	641.3588	3.019031	0	911.2888	478.6774	0.4112617	0.6887404	627.7126	3.318657	0	24	915	476						2014-04-06 FOX YELLOW GREEN.avi	0
14796	888	917.2123	474.2077	0.5428799	0.6765336	641.6825	3.043626	0	915.3191	480.1751	0.4114389	0.6886764	627.8424	3.340299	0	24	916	477						2014-04-06 FOX YELLOW GREEN.avi	0
14812	889	913.8129	460.5234	0.5430049	0.6764261	641.7529	2.988707	0	907.3369	478.7047	0.4115597	0.6885018	627.9766	3.318881	0	24	911	470						2014-04-06 FOX YELLOW GREEN.avi	0
14829	890	914.8179	471.1181	0.5430615	0.6762019	641.8504	2.998223	0	910.1801	488.9458	0.4117096	0.688329	628.0472	3.329164	0	24	912	480						2014-04-06 FOX YELLOW GREEN.avi	0
14846	891	898.0744	508.3871	0.543143	0.676054	642.0453	3.068489	0	904.1981	493.7151	0.4117897	0.6880983	628.2296	3.328214	0	24	901	501						2014-04-06 FOX YELLOW GREEN.avi	0
14862	892	904.0901	470.9258	0.5431406	0.6758774	642.2699	2.99694	0	914.6616	473.7421	0.4118321	0.6879033	628.3851	3.323497	0	24	909	472						2014-04-06 FOX YELLOW GREEN.avi	0
14879	893	904.3715	486.5365	0.5431123	0.675626	642.352	3.028413	0	906.3596	485.2563	0.4118323	0.6876307	628.478	3.329171	0	24	905	486						2014-04-06 FOX YELLOW GREEN.avi	0
14896	894	921.5637	478.9162	0.5430696	0.6753075	642.5452	3.046377	0	912.3075	472.4849	0.4118286	0.6874	628.6011	3.313124	0	24	917	476						2014-04-06 FOX YELLOW GREEN.avi	0
14912	895	916.0178	461.0353	0.5430198	0.6750852	642.7057	3.037036	0	915.1121	475.0253	0.4118201	0.6871328	628.6605	3.299172	0	24	916	468						2014-04-06 FOX YELLOW GREEN.avi	0
14929	896	916.6124	476.5188	0.5430177	0.6748194	642.8581	3.072711	0	912.5114	483.9974	0.4118591	0.6868894	628.7883	3.310858	0	24	915	480						2014-04-06 FOX YELLOW GREEN.avi	0
14946	897	909.9149	484.0752	0.5431499	0.6745144	643.14	3.033087	0	921.9454	473.4988	0.4119975	0.686441	628.7684	3.300446	0	24	916	479						2014-04-06 FOX YELLOW GREEN.avi	0
14962	898	909.2332	471.8925	0.5434499	0.6743013	643.1726	2.992134	0	910.2776	478.167	0.4124054	0.6863806	628.7684	3.296832	0	24	910	475						2014-04-06 FOX YELLOW GREEN.avi	0
14979	899	917.5934	484.5928	0.543848	0.6740434	643.624	2.99246	0	914.6878	481.3539	0.4129161	0.6859464	629.4633	3.297891	0	24	916	483						2014-04-06 FOX YELLOW GREEN.avi	0
14996	900	914.1353	466.0604	0.5443467	0.6737626	643.9392	2.98176	0	904.8796	484.0119	0.4135076	0.6852545	629.6927	3.327451	0	24	910	475						2014-04-06 FOX YELLOW GREEN.avi	0
15012	901	902.7945	488.9791	0.5449253	0.6735575	644.1407	3.039172	0	907.0004	477.52	0.4141869	0.6843276	629.8858	3.322746	0	24	905	483						2014-04-06 FOX YELLOW GREEN.avi	0
15029	902	913.8476	478.0574	0.5456191	0.6732767	644.5356	3.047599	0	916.5372	468.243	0.415015	0.6831862	630.1116	3.290296	0	24	915	473						2014-04-06 FOX YELLOW GREEN.avi	0
15046	903	907.9138	489.5602	0.5464361	0.6729499	644.985	3.028619	0	914.0536	471.146	0.4158862	0.6820185	630.5575	3.306397	0	24	911	480						2014-04-06 FOX YELLOW GREEN.avi	0
15062	904	902.2462	494.0729	0.5473219	0.6727263	645.2197	3.035762	0	912.5223	467.2709	0.4168811	0.6806782	631.0454	3.299341	0	24	907	481						2014-04-06 FOX YELLOW GREEN.avi	0
15079	905	909.4744	498.8237	0.5483134	0.6724245	645.9762	3.049686	0	921.5156	468.9574	0.4180447	0.6793079	631.4523	3.314033	0	24	915	484						2014-04-06 FOX YELLOW GREEN.avi	0
15096	906	914.342	474.8525	0.5494285	0.6721441	646.4097	2.978173	0	916.1777	473.1989	0.4193091	0.6777264	631.8028	3.31964	0	24	915	474						2014-04-06 FOX YELLOW GREEN.avi	0
15112	907	897.872	488.5714	0.550591	0.671943	647.0191	3.016392	0	911.8508	479.5172	0.4206173	0.67594	632.5374	3.322011	0	24	905	484						2014-04-06 FOX YELLOW GREEN.avi	0
15129	908	910.6539	477.8746	0.551694	0.6717421	647.8331	3.031437	0	923.2297	470.9791	0.4219541	0.6741157	632.9375	3.335623	0	24	917	474						2014-04-06 FOX YELLOW GREEN.avi	0
15146	909	922.4437	463.3111	0.5526906	0.6714737	648.6148	3.007825	0	913.9503	481.5779	0.4231224	0.6719595	633.6699	3.342227	0	24	918	472						2014-04-06 FOX YELLOW GREEN.avi	0
15162	910	918.4	466.2873	0.5536845	0.6711115	649.363	3.020252	0	914.9879	467.0346	0.4243015	0.6697689	634.5421	3.334821	0	24	917	467						2014-04-06 FOX YELLOW GREEN.avi	0
15179	911	902.6537	477.1578	0.5545591	0.6704553	650.2388	3.055217	0	913.3503	474.4837	0.4254788	0.6673485	635.4986	3.356123	0	24	908	476						2014-04-06 FOX YELLOW GREEN.avi	0
15195	912	911.1128	472.6155	0.5554712	0.6696384	651.1106	3.037225	0	914.0941	469.713	0.4266481	0.6649159	636.4001	3.351628	0	24	913	471						2014-04-06 FOX YELLOW GREEN.avi	0
15212	913	931.1504	466.0653	0.5563635	0.6687202	652.373	3.037764	0	916.4537	464.5249	0.4277882	0.662541	637.2313	3.354972	0	24	924	465						2014-04-06 FOX YELLOW GREEN.avi	0
15229	914	918.5013	492.0745	0.557126	0.6676892	653.4988	3.071068	0	912.0635	477.4508	0.4288775	0.6602204	638.1962	3.391169	0	24	915	485						2014-04-06 FOX YELLOW GREEN.avi	0
15245	915	906.103	498.5964	0.5577906	0.666577	654.7714	3.116042	0	922.1036	467.3982	0.4299126	0.6579421	639.2515	3.383137	0	24	914	483						2014-04-06 FOX YELLOW GREEN.avi	0
15262	916	917.217	452.5381	0.558301	0.6654337	655.8638	3.044372	0	916.5814	465.8304	0.4307386	0.6556312	640.4764	3.404772	0	24	917	459						2014-04-06 FOX YELLOW GREEN.avi	0
15279	917	929.0323	473.3329	0.5586429	0.6640732	657.1438	3.055387	0	910.4041	469.7395	0.4314638	0.6532863	641.4913	3.417954	0	24	920	472						2014-04-06 FOX YELLOW GREEN.avi	0
15295	918	930.2026	455.4763	0.5588331	0.6625993	658.6677	3.017583	0	911.7697	470.8091	0.4320247	0.6508586	642.8833	3.427566	0	24	921	463						2014-04-06 FOX YELLOW GREEN.avi	0
15312	919	924.0051	472.0961	0.5588457	0.6609769	659.9952	3.083487	0	924.7073	458.9829	0.4324567	0.6483716	643.8759	3.421623	0	24	924	466						2014-04-06 FOX YELLOW GREEN.avi	0
15329	920	929.6127	460.0465	0.5587649	0.6591793	661.3306	3.087104	0	920.5505	454.9894	0.4327114	0.645777	645.2529	3.427314	0	24	925	458						2014-04-06 FOX YELLOW GREEN.avi	0
15345	921	926.673	464.7329	0.5585678	0.6571925	662.7562	3.107787	0	927.0419	464.0038	0.4328692	0.6429318	646.6855	3.426316	0	24	927	464						2014-04-06 FOX YELLOW GREEN.avi	0
15362	922	926.3448	464.156	0.5582743	0.6550578	664.3493	3.138522	0	913.913	463.0482	0.43284	0.6402032	648.218	3.469646	0	24	920	464						2014-04-06 FOX YELLOW GREEN.avi	0
15379	923	931.6733	445.7728	0.557906	0.6527653	666.0776	3.109474	0	914.6595	462.1453	0.4327378	0.6372762	649.5336	3.471396	0	24	923	454						2014-04-06 FOX YELLOW GREEN.avi	0
15395	924	930.7144	455.1083	0.5573613	0.6504172	667.6309	3.180981	0	922.0637	446.4598	0.4325252	0.6345173	651.4058	3.470518	0	24	926	451						2014-04-06 FOX YELLOW GREEN.avi	0
15412	925	919.5251	457.104	0.5567307	0.6479738	669.3007	3.168341	0	904.7668	468.6858	0.4321488	0.6315883	652.8755	3.517759	0	24	912	463						2014-04-06 FOX YELLOW GREEN.avi	0
15428	926	922.1606	468.8043	0.5560182	0.6455712	670.9634	3.182619	0	928.6886	454.7329	0.4316435	0.6288205	654.7801	3.515004	0	24	925	462						2014-04-06 FOX YELLOW GREEN.avi	0
15445	927	924.7578	462.0508	0.555204	0.6431548	672.6246	3.208791	0	919.2639	458.3556	0.4310163	0.6259323	656.2509	3.519184	0	24	922	460						2014-04-06 FOX YELLOW GREEN.avi	0
15462	928	922.3706	477.1424	0.5543203	0.6408903	673.986	3.269895	0	909.9877	467.1367	0.4302649	0.6233734	657.942	3.533376	0	24	916	472						2014-04-06 FOX YELLOW GREEN.avi	0
15478	929	920.3456	473.4019	0.5533701	0.6388602	675.5704	3.278001	0	916.0955	468.4601	0.4294299	0.6209487	659.5859	3.526076	0	24	918	471						2014-04-06 FOX YELLOW GREEN.avi	0
15495	930	925.643	467.818	0.552334	0.6369709	676.7993	3.23515	0	916.2522	454.241	0.4285388	0.6188777	661.1787	3.531196	0	24	921	461						2014-04-06 FOX YELLOW GREEN.avi	0
15512	931	925.3638	463.9582	0.5512449	0.6353195	678.373	3.224718	0	919.7423	460.2287	0.4274921	0.6169165	662.7977	3.540837	0	24	923	462						2014-04-06 FOX YELLOW GREEN.avi	0
15528	932	919.1281	463.5332	0.5501143	0.6337836	679.9868	3.240424	0	915.9301	469.7816	0.4263888	0.6152498	664.1474	3.535473	0	24	918	467						2014-04-06 FOX YELLOW GREEN.avi	0
15545	933	927.7579	453.2121	0.5489131	0.6323997	680.9351	3.228059	0	919.9637	462.1574	0.4252575	0.6135945	665.8251	3.576479	0	24	924	458						2014-04-06 FOX YELLOW GREEN.avi	0
15562	934	916.3629	439.9926	0.5476447	0.631021	681.9041	3.237045	0	914.2523	467.9611	0.4240583	0.6120529	667.0535	3.571786	0	24	915	454						2014-04-06 FOX YELLOW GREEN.avi	0
15578	935	912.2734	469.6542	0.5464242	0.6298553	683.1254	3.295107	0	919.5967	466.3071	0.4227906	0.6105231	668.3988	3.602932	0	24	916	468						2014-04-06 FOX YELLOW GREEN.avi	0
15595	936	908.1356	480.9492	0.5451752	0.6286218	684.2726	3.304639	0	916.6308	465.3828	0.4214832	0.6089571	669.4874	3.594928	0	24	912	473						2014-04-06 FOX YELLOW GREEN.avi	0
15612	937	927.3693	438.5465	0.5439682	0.6274926	684.9476	3.267804	0	903.4019	471.4281	0.4201649	0.6073002	670.446	3.566689	0	24	915	455						2014-04-06 FOX YELLOW GREEN.avi	0
15628	938	921.371	469.3803	0.5427413	0.6262185	685.9451	3.284863	0	920.8781	475.2598	0.4189073	0.6056305	671.224	3.592372	0	24	921	472						2014-04-06 FOX YELLOW GREEN.avi	0
15645	939	923.4852	448.4429	0.5414705	0.6249632	686.0206	3.298687	0	930.7278	454.4729	0.4175846	0.6037614	672.101	3.57146	0	24	927	451						2014-04-06 FOX YELLOW GREEN.avi	0
15662	940	917.0817	470.6439	0.5401759	0.6234568	686.489	3.324347	0	907.1353	472.4263	0.4161512	0.6015297	672.7051	3.619147	0	24	912	472						2014-04-06 FOX YELLOW GREEN.avi	0
15678	941	921.8228	462.1129	0.5388222	0.6218398	686.3886	3.31057	0	910.9504	468.6892	0.4146088	0.5990698	673.21	3.610734	0	24	916	465						2014-04-06 FOX YELLOW GREEN.avi	0
15695	942	912.5797	441.0727	0.5373966	0.6202844	686.7767	3.283741	0	929.7559	455.5079	0.4130666	0.5965927	673.3715	3.545427	0	24	921	448						2014-04-06 FOX YELLOW GREEN.avi	0
15712	943	909.0931	469.8687	0.5361226	0.6186839	686.6387	3.354204	0	924.5344	469.2948	0.4115475	0.5942371	673.7723	3.595023	0	24	917	470						2014-04-06 FOX YELLOW GREEN.avi	0
15728	944	918.4362	463.4172	0.5349342	0.6171122	686.3843	3.322175	0	931.6844	444.7652	0.4101484	0.5921378	674.1868	3.57758	0	24	925	454						2014-04-06 FOX YELLOW GREEN.avi	0
15745	945	918.1298	448.6201	0.5338367	0.6155741	686.3393	3.33153	0	917.0588	460.3261	0.4088478	0.5901195	674.2792	3.577961	0	24	918	454						2014-04-06 FOX YELLOW GREEN.avi	0
15762	946	924.1135	478.7272	0.5327817	0.6138515	686.0944	3.401903	0	918.2278	460.0341	0.4076728	0.5879957	674.3685	3.590442	0	24	921	469						2014-04-06 FOX YELLOW GREEN.avi	0
15778	947	914.1014	459.0819	0.53174	0.6119482	685.9984	3.354001	0	919.9696	453.9091	0.4065373	0.5858126	674.4404	3.57989	0	24	917	456						2014-04-06 FOX YELLOW GREEN.avi	0
15795	948	922.3517	463.1511	0.5307401	0.6098845	685.7511	3.318245	0	927.061	440.7687	0.4053999	0.583424	674.8488	3.580717	0	24	925	452						2014-04-06 FOX YELLOW GREEN.avi	0
15811	949	925.3245	452.1401	0.5297826	0.6080138	685.9901	3.356097	0	916.4617	463.4675	0.4043246	0.5811649	675.0312	3.573807	0	24	921	458						2014-04-06 FOX YELLOW GREEN.avi	0
15828	950	915.108	439.1087	0.528699	0.606318	685.9443	3.325669	0	916.6505	453.3002	0.4031934	0.5792599	675.4393	3.581226	0	24	916	446						2014-04-06 FOX YELLOW GREEN.avi	0
15845	951	905.3113	461.7912	0.5276242	0.6046836	686.0782	3.305583	0	922.3907	473.3977	0.4020407	0.5774614	675.3211	3.578405	0	24	914	468						2014-04-06 FOX YELLOW GREEN.avi	0
15861	952	928.2987	480.9859	0.5264979	0.6030753	686.0987	3.292147	0	923.1516	490.6047	0.4008319	0.5758722	675.636	3.581469	0	25	926	486						2014-04-06 FOX YELLOW GREEN.avi	0
15878	953	924.829	514.6597	0.5253438	0.6012729	686.3187	3.244481	0	927.2721	488.8761	0.3996509	0.5740929	675.8065	3.583643	0	25	926	502						2014-04-06 FOX YELLOW GREEN.avi	0
15895	954	927.9269	521.5547	0.5243094	0.5994559	686.1559	3.241105	0	944.6598	492.7397	0.3985173	0.5722694	675.8394	3.545612	0	25	936	507						2014-04-06 FOX YELLOW GREEN.avi	0
15911	955	928.566	500.0201	0.5233247	0.5979765	685.9825	3.223337	0	929.755	503.2636	0.3974509	0.5706818	675.8521	3.504925	0	25	929	502						2014-04-06 FOX YELLOW GREEN.avi	0
15928	956	923.1062	515.8677	0.522423	0.5968836	685.5409	3.290313	0	928.2337	487.2704	0.3963205	0.5697913	675.8536	3.553465	0	25	926	502						2014-04-06 FOX YELLOW GREEN.avi	0
15945	957	924.7094	536.746	0.5215438	0.5959969	685.3418	3.288857	0	927.2266	487.2636	0.395368	0.5690215	675.2841	3.55848	0	25	926	512						2014-04-06 FOX YELLOW GREEN.avi	0
15961	958	926.3257	493.0234	0.5207774	0.595243	685.1889	3.178096	0	930.6479	509.2753	0.3944448	0.5682956	675.3452	3.539968	0	25	928	501						2014-04-06 FOX YELLOW GREEN.avi	0
15978	959	921.7962	520.8541	0.5200599	0.5943476	684.6658	3.206285	0	916.6218	496.5524	0.3936012	0.5674089	675.0121	3.534394	0	25	919	509						2014-04-06 FOX YELLOW GREEN.avi	0
15995	960	924.2264	515.522	0.5195331	0.5933991	684.2782	3.199886	0	881.0582	530.0526	0.3929661	0.5663746	674.967	3.650126	0	25	903	523						2014-04-06 FOX YELLOW GREEN.avi	0
16011	961	918.5092	535.4811	0.5192487	0.5924107	683.9757	3.197506	0	933.2197	491.4378	0.3926252	0.5650297	674.7841	3.503695	0	25	926	513						2014-04-06 FOX YELLOW GREEN.avi	0
16028	962	926.7191	540.1185	0.5193722	0.5914541	683.8748	3.200738	0	913.298	517.7921	0.3926775	0.5636212	674.629	3.535809	0	25	920	529						2014-04-06 FOX YELLOW GREEN.avi	0
16045	963	902.9578	532.3581	0.519687	0.5909836	683.3885	3.223318	0	915.3237	497.9896	0.3931373	0.5622973	674.6268	3.524562	0	25	909	515						2014-04-06 FOX YELLOW GREEN.avi	0
16061	964	921.134	540.9315	0.520454	0.5902989	683.5377	3.217751	0	923.8713	492.5829	0.3939304	0.5605802	674.2564	3.4785	0	25	923	517						2014-04-06 FOX YELLOW GREEN.avi	0
16078	965	911.8982	544.5222	0.5213394	0.5897685	683.3137	3.234297	0	874.1243	561.6622	0.3949719	0.5587695	674.5162	3.618814	0	25	893	553						2014-04-06 FOX YELLOW GREEN.avi	0
16095	966	905.493	508.3051	0.5222048	0.5894173	683.2098	3.130351	0	925.3738	492.5214	0.3959853	0.5566908	674.3353	3.500562	0	25	915	500						2014-04-06 FOX YELLOW GREEN.avi	0
16111	967	947.6606	510.8743	0.5228532	0.5887843	683.7634	3.102389	0	852.6907	568.6266	0.3966851	0.5547232	674.5809	3.657813	0	25	900	540						2014-04-06 FOX YELLOW GREEN.avi	0
16128	968	926.6772	552.8602	0.5230572	0.5884546	683.8821	3.192317	0	930.1509	495.8664	0.3969946	0.5530201	674.8569	3.469767	0	25	928	524						2014-04-06 FOX YELLOW GREEN.avi	0
16144	969	733.9916	658.8279	0.523403	0.5886643	683.4692	3.159975	0	762.2503	582.0562	0.39794	0.5524761	675.3915	3.519872	0	26	748	620						2014-04-06 FOX YELLOW GREEN.avi	0
16161	970	563.9515	692.1957	0.5238361	0.5888613	682.6771	2.961458	0	602.4996	647.1227	0.3987236	0.5522202	675.2998	3.443882	0	26	583	670						2014-04-06 FOX YELLOW GREEN.avi	0
16178	971	582.0308	803.236	0.5235215	0.5883577	682.6771	3.136524	0	564.8782	681.2568	0.3982638	0.5516845	675.7369	3.453785	0	26	573	742						2014-04-06 FOX YELLOW GREEN.avi	0
16194	972	546.3809	738.8875	0.5232729	0.5872889	682.2012	2.9284	0	557.3814	679.3919	0.3977006	0.5510581	676.0993	3.436295	0	26	552	709						2014-04-06 FOX YELLOW GREEN.avi	0
16211	973	565.0634	745.959	0.5230601	0.5862408	682.473	2.997859	0	566.7991	674.6872	0.3973451	0.5501613	676.3507	3.37953	0	26	566	710						2014-04-06 FOX YELLOW GREEN.avi	0
16228	974	558.0409	751.3419	0.5230731	0.5852018	682.699	2.99192	0	556.903	681.0455	0.3972183	0.5491272	676.426	3.402358	0	26	557	716						2014-04-06 FOX YELLOW GREEN.avi	0
16244	975	570.9932	773.7838	0.5231748	0.584636	682.7198	3.099359	0	570.0327	668.7407	0.3973282	0.5481148	676.7442	3.358943	0	26	571	721						2014-04-06 FOX YELLOW GREEN.avi	0
16261	976	563.3674	769.1965	0.5233806	0.584421	682.5498	3.011668	0	558.2798	676.7841	0.3975601	0.5475151	676.6887	3.387982	0	26	561	723						2014-04-06 FOX YELLOW GREEN.avi	0
16278	977	577.6228	782.6973	0.5236538	0.5845074	682.6946	3.027311	0	583.9782	475.9819	0.3978756	0.54879	676.4289	3.402072	0	26	581	629						2014-04-06 FOX YELLOW GREEN.avi	0
16294	978	548.2321	753.1427	0.5238411	0.584761	682.5557	2.944282	0	563.834	686.3698	0.3980448	0.54706	676.8301	3.385004	0	26	556	720						2014-04-06 FOX YELLOW GREEN.avi	0
16311	979	555.0106	751.4388	0.5239303	0.5852122	682.4724	2.991598	0	578.1376	675.8596	0.3981609	0.5471509	676.6068	3.334453	0	26	567	714						2014-04-06 FOX YELLOW GREEN.avi	0
16328	980	557.5927	785.5179	0.5238944	0.5858426	682.4724	2.981575	0	561.6674	699.7731	0.3981429	0.5473408	676.5635	3.396697	0	26	560	743						2014-04-06 FOX YELLOW GREEN.avi	0
16344	981	567.83	760.266	0.5236493	0.5861675	682.5103	2.996966	0	571.4138	681.9871	0.3978034	0.5478765	676.8704	3.384701	0	26	570	721						2014-04-06 FOX YELLOW GREEN.avi	0
16361	982	572.8317	774.8623	0.5229304	0.5869978	682.0577	2.975968	0	577.429	698.0163	0.3970544	0.5486677	676.5056	3.379851	0	27	575	736						2014-04-06 FOX YELLOW GREEN.avi	0
16378	983	550.7065	753.6281	0.5217264	0.5883012	681.9479	2.946036	0	560.2634	717.0218	0.3957051	0.5500216	676.3942	3.392576	0	27	555	735						2014-04-06 FOX YELLOW GREEN.avi	0
16394	984	566.202	786.1754	0.519934	0.5900109	681.3644	3.019433	0	546.3435	732.9332	0.3937474	0.5519937	676.0713	3.424369	0	27	556	760						2014-04-06 FOX YELLOW GREEN.avi	0
16411	985	607.7104	846.7064	0.5173796	0.5922483	681.3644	3.127161	0	553.1434	741.111	0.3912506	0.5544956	675.6203	3.411501	0	27	580	794						2014-04-06 FOX YELLOW GREEN.avi	0
16428	986	591.9776	798.3555	0.5149735	0.5938668	679.8457	3.029529	0	545.9752	752.3684	0.3882304	0.5575016	675.3415	3.445526	0	27	569	775						2014-04-06 FOX YELLOW GREEN.avi	0
16444	987	558.0789	782.4782	0.511966	0.5954658	679.0443	2.990791	0	545.1176	776.4956	0.3848898	0.5607125	674.7892	3.47459	0	27	552	779						2014-04-06 FOX YELLOW GREEN.avi	0
16461	988	576.2046	806.8127	0.5087255	0.5967746	677.9042	3.040775	0	541.5305	783.3331	0.3812173	0.5640703	674.1498	3.440852	0	27	559	795						2014-04-06 FOX YELLOW GREEN.avi	0
16478	989	610.5298	833.4819	0.5053506	0.5980025	676.9213	3.094129	0	551.7322	753.8196	0.3773464	0.5673692	673.4653	3.401676	0	28	581	794						2014-04-06 FOX YELLOW GREEN.avi	0
16494	990	534.84	866.1922	0.5022056	0.5991618	675.8047	3.050416	0	483.0699	807.8027	0.3739336	0.5710343	672.7733	3.411374	0	28	509	837						2014-04-06 FOX YELLOW GREEN.avi	0
16511	991	519.7789	863.7283	0.4991971	0.6001454	674.4319	3.014598	0	475.0967	808.8213	0.3704675	0.5742955	671.8148	3.404021	0	28	497	836						2014-04-06 FOX YELLOW GREEN.avi	0
16528	992	507.4791	853.6672	0.4964779	0.6012066	673.1034	3.003333	0	477.4089	811.8339	0.3673464	0.5775414	670.9337	3.39978	0	28	492	833						2014-04-06 FOX YELLOW GREEN.avi	0
16544	993	550.2628	866.4258	0.4945717	0.6021526	672.7434	3.131282	0	478.8898	817.122	0.3647922	0.5808163	669.8782	3.384254	0	28	515	842						2014-04-06 FOX YELLOW GREEN.avi	0
16561	994	555.6739	874.2406	0.4926898	0.6039357	672.7477	3.127941	0	487.0493	789.3994	0.3628323	0.5841485	668.5093	3.3597	0	28	521	832						2014-04-06 FOX YELLOW GREEN.avi	0
16578	995	555.5767	867.7567	0.4918378	0.6054574	670.2661	3.117318	0	490.2782	790.1116	0.3614711	0.5872752	667.4286	3.350202	0	28	523	829						2014-04-06 FOX YELLOW GREEN.avi	0
16594	996	539.6414	871.9728	0.4909904	0.6076444	670.2704	3.107626	0	489.0918	797.3807	0.360583	0.5900745	665.84	3.333571	0	28	514	835						2014-04-06 FOX YELLOW GREEN.avi	0
16611	997	523.3007	848.147	0.490956	0.6090468	667.7898	3.016127	0	487.478	799.0927	0.3601145	0.5924032	664.7141	3.316679	0	28	505	824						2014-04-06 FOX YELLOW GREEN.avi	0
16628	998	543.1984	877.2105	0.4911709	0.6103264	667.7896	3.084416	0	489.4709	795.1888	0.3599564	0.5940274	663.3774	3.320143	0	28	516	836						2014-04-06 FOX YELLOW GREEN.avi	0
16644	999	526.9686	841.54	0.4914237	0.6114208	667.7895	3.060367	0	506.114	801.9976	0.3598753	0.5949727	662.0919	3.331333	0	28	517	822						2014-04-06 FOX YELLOW GREEN.avi	0
16661	1000	513.0626	850.1343	0.4915405	0.6123548	667.7894	3.033895	0	496.2409	797.6589	0.3596183	0.5956877	660.706	3.332639	0	28	505	824						2014-04-06 FOX YELLOW GREEN.avi	0
16678	1001	514.0099	871.866	0.4914365	0.6134325	667.7893	3.068941	0	493.9603	803.4919	0.3590772	0.5964006	659.4348	3.312119	0	28	504	838						2014-04-06 FOX YELLOW GREEN.avi	0
16694	1002	535.2847	860.2827	0.4910172	0.6146524	667.7892	3.074853	0	495.6107	794.2769	0.3582793	0.5971351	658.0945	3.295013	0	28	515	827						2014-04-06 FOX YELLOW GREEN.avi	0
16711	1003	485.2643	830.9078	0.4902987	0.6156955	667.7892	3.017796	0	495.1538	793.7762	0.3571233	0.5978954	656.8827	3.304501	0	28	490	812						2014-04-06 FOX YELLOW GREEN.avi	0
16727	1004	488.7402	837.2756	0.4885118	0.61667	662.4289	3.035455	0	473.6461	793.28	0.3556412	0.5989733	655.6522	3.350722	0	28	481	815						2014-04-06 FOX YELLOW GREEN.avi	0
16744	1005	507.6594	851.8418	0.4864492	0.6178312	667.794	3.085138	0	502.7935	797.039	0.3542378	0.5995607	654.6209	3.299107	0	28	505	824						2014-04-06 FOX YELLOW GREEN.avi	0
16761	1006	550.4598	872.4717	0.4854043	0.6184561	656.694	3.064884	0	484.2512	813.3594	0.3526687	0.600469	653.6686	3.319099	0	28	517	843						2014-04-06 FOX YELLOW GREEN.avi	0
16777	1007	531.2084	879.7656	0.4839405	0.6194709	656.6987	3.132903	0	494.0907	790.7968	0.3512798	0.6016411	652.8058	3.326982	0	28	513	835						2014-04-06 FOX YELLOW GREEN.avi	0
16794	1008	523.6056	874.1099	0.4829672	0.6202028	653.8571	3.06741	0	483.6389	806.2565	0.3500827	0.6027766	652.0683	3.300914	0	28	504	840						2014-04-06 FOX YELLOW GREEN.avi	0
16811	1009	534.8713	862.3869	0.4823023	0.6206552	653.7084	3.075775	0	485.9672	790.0827	0.3491192	0.6041259	651.174	3.297653	0	28	510	826						2014-04-06 FOX YELLOW GREEN.avi	0
16827	1010	546.7087	869.7555	0.4814481	0.6216037	653.713	3.088434	0	495.1582	806.5267	0.3482255	0.6053972	650.261	3.283163	0	28	521	838						2014-04-06 FOX YELLOW GREEN.avi	0
16844	1011	511.7506	856.9598	0.4808159	0.6221641	652.4487	2.998391	0	489.604	804.4352	0.3473415	0.607007	649.7158	3.284273	0	28	501	831						2014-04-06 FOX YELLOW GREEN.avi	0
16861	1012	564.8146	877.1254	0.4800791	0.6232568	652.4487	3.07809	0	490.242	788.7141	0.3464965	0.6089929	649.0948	3.310674	0	28	528	833						2014-04-06 FOX YELLOW GREEN.avi	0
16877	1013	503.2393	852.129	0.4792525	0.6244962	652.4487	2.963424	0	497.0294	804.2725	0.3454755	0.6112389	648.6636	3.307539	0	28	500	828						2014-04-06 FOX YELLOW GREEN.avi	0
16894	1014	542.6749	875.823	0.4779307	0.6261173	652.4533	3.081425	0	492.9883	795.0179	0.3442281	0.6137356	648.0753	3.301133	0	28	518	835						2014-04-06 FOX YELLOW GREEN.avi	0
16911	1015	519.46	866.551	0.4767595	0.6269507	651.0245	2.989729	0	490.4669	798.1471	0.3427042	0.6162453	647.2062	3.304931	0	28	505	832						2014-04-06 FOX YELLOW GREEN.avi	0
16927	1016	536.4296	871.3499	0.4752032	0.6278841	651.0245	3.057409	0	493.7036	804.546	0.3408618	0.6185349	646.8273	3.290007	0	28	515	838						2014-04-06 FOX YELLOW GREEN.avi	0
16944	1017	505.1951	853.5727	0.4734449	0.6285839	651.0246	2.961524	0	490.5075	795.9032	0.338884	0.6205167	645.8367	3.287891	0	28	498	825						2014-04-06 FOX YELLOW GREEN.avi	0
16961	1018	513.4575	853.2889	0.4712456	0.6293577	651.0292	3.024065	0	484.2032	810.0212	0.3369489	0.6222094	645.2449	3.291879	0	28	499	832						2014-04-06 FOX YELLOW GREEN.avi	0
16977	1019	545.4567	881.566	0.4696063	0.6295064	648.0559	3.067481	0	488.574	796.3083	0.3351283	0.6236359	644.7925	3.28836	0	28	517	839						2014-04-06 FOX YELLOW GREEN.avi	0
16994	1020	553.4788	870.5937	0.4680551	0.6294386	647.629	3.071248	0	485.0539	803.5645	0.3334835	0.6245735	644.2524	3.294231	0	28	519	837						2014-04-06 FOX YELLOW GREEN.avi	0
17011	1021	534.9435	861.7449	0.4667625	0.6291178	647.5464	3.02177	0	498.6329	796.923	0.3319743	0.6253202	643.7068	3.285898	0	28	517	829						2014-04-06 FOX YELLOW GREEN.avi	0
17027	1022	553.3564	861.762	0.4654754	0.6289477	647.5466	3.057518	0	492.861	790.1931	0.330489	0.6259042	643.0839	3.271342	0	28	523	826						2014-04-06 FOX YELLOW GREEN.avi	0
17044	1023	560.8171	877.3647	0.4640304	0.6286675	647.5468	3.073983	0	484.0201	816.3273	0.3289006	0.6262359	642.5554	3.286201	0	28	522	847						2014-04-06 FOX YELLOW GREEN.avi	0
17061	1024	497.2479	841.6231	0.4625168	0.6284859	647.5469	2.964896	0	497.3063	799.7602	0.327261	0.6267056	642.2328	3.28153	0	28	497	821						2014-04-06 FOX YELLOW GREEN.avi	0
17077	1025	527.4349	863.7026	0.4605503	0.6286035	647.551	3.018132	0	498.3155	802.0233	0.3255785	0.6269827	641.9826	3.260544	0	28	513	833						2014-04-06 FOX YELLOW GREEN.avi	0
17094	1026	541.0351	862.8635	0.4589627	0.6285537	645.1331	3.033019	0	494.4586	795.7516	0.3239147	0.6273929	641.5486	3.291294	0	28	518	829						2014-04-06 FOX YELLOW GREEN.avi	0
17111	1027	545.0426	852.7012	0.4575965	0.6283417	645.0552	3.011246	0	490.0232	801.9747	0.322335	0.6276041	641.2858	3.275028	0	28	518	827						2014-04-06 FOX YELLOW GREEN.avi	0
17127	1028	529.7736	861.2152	0.4560394	0.6286206	645.0593	3.044146	0	488.2324	806.3216	0.3208429	0.6277596	641.1772	3.279341	0	28	509	834						2014-04-06 FOX YELLOW GREEN.avi	0
17144	1029	552.1291	875.7065	0.4548659	0.6289023	644.4006	3.045619	0	489.8843	808.4123	0.3195716	0.6280822	641.0195	3.264802	0	28	521	842						2014-04-06 FOX YELLOW GREEN.avi	0
17161	1030	536.7414	878.8253	0.4539311	0.629376	644.3199	3.040654	0	495.4645	796.6696	0.3185986	0.6284941	640.8854	3.234059	0	28	516	838						2014-04-06 FOX YELLOW GREEN.avi	0
17177	1031	538.9304	865.6158	0.4531584	0.6299329	644.087	3.027986	0	501.7282	794.0065	0.3177862	0.6289627	640.7169	3.25672	0	28	520	830						2014-04-06 FOX YELLOW GREEN.avi	0
17194	1032	538.5584	863.5309	0.4525362	0.6306301	643.9481	3.021539	0	497.0803	812.4976	0.3171659	0.6293572	640.5921	3.255115	0	28	518	838						2014-04-06 FOX YELLOW GREEN.avi	0
17211	1033	526.2733	857.1575	0.4521489	0.6313422	643.8694	3.008637	0	495.9938	804.6038	0.316681	0.6299718	640.3234	3.27628	0	28	511	831						2014-04-06 FOX YELLOW GREEN.avi	0
17227	1034	548.4506	868.8429	0.451756	0.6324245	643.8733	3.031857	0	498.4929	796.5314	0.3162501	0.630569	640.2632	3.255321	0	28	523	833						2014-04-06 FOX YELLOW GREEN.avi	0
17244	1035	540.9142	874.4517	0.451384	0.6333306	643.6954	3.046562	0	487.4059	808.4213	0.3158566	0.630993	640.3069	3.245688	0	28	514	841						2014-04-06 FOX YELLOW GREEN.avi	0
17261	1036	531.1302	857.8492	0.4510881	0.6341603	643.4863	3.003013	0	497.2195	805.8544	0.3155621	0.6316231	639.9521	3.245295	0	28	514	832						2014-04-06 FOX YELLOW GREEN.avi	0
17277	1037	538.2104	871.7108	0.4508119	0.6348923	643.3918	3.009182	0	499.7021	794.502	0.3152339	0.6322358	640.154	3.256171	0	28	519	833						2014-04-06 FOX YELLOW GREEN.avi	0
17294	1038	552.194	884.2293	0.4506189	0.6355823	642.9722	3.094636	0	486.5329	814.2444	0.3149718	0.6326098	639.9493	3.245905	0	28	519	849						2014-04-06 FOX YELLOW GREEN.avi	0
17311	1039	553.3072	875.5366	0.4504618	0.6359107	642.9416	3.065744	0	497.0996	797.368	0.3147815	0.6330847	639.9621	3.22207	0	28	525	836						2014-04-06 FOX YELLOW GREEN.avi	0
17327	1040	546.5218	869.5164	0.4504136	0.6366571	642.9457	3.049627	0	498.7915	803.3273	0.3147506	0.6333007	639.8206	3.256528	0	28	523	836						2014-04-06 FOX YELLOW GREEN.avi	0
17344	1041	543.3216	877.8541	0.4505443	0.637041	642.7274	3.046619	0	502.5169	816.7142	0.3148321	0.6335274	639.6185	3.247311	0	28	523	847						2014-04-06 FOX YELLOW GREEN.avi	0
17361	1042	535.8106	878.6977	0.4507651	0.6374569	642.5309	3.03527	0	491.5128	812.1899	0.3150662	0.6337092	639.2294	3.263296	0	28	514	845						2014-04-06 FOX YELLOW GREEN.avi	0
17377	1043	542.0275	869.1088	0.451125	0.6377631	642.2002	3.044111	0	488.5214	818.7658	0.3153276	0.633757	639.2955	3.257821	0	28	515	844						2014-04-06 FOX YELLOW GREEN.avi	0
17394	1044	551.0436	869.1246	0.4515419	0.6379237	642.0048	3.043012	0	493.2601	803.8034	0.315704	0.6335096	638.9203	3.241647	0	28	522	836						2014-04-06 FOX YELLOW GREEN.avi	0
17411	1045	547.3254	870.6532	0.4519786	0.6378233	641.9861	3.048096	0	495.6274	805.4149	0.3161542	0.6331521	638.7456	3.246979	0	28	521	838						2014-04-06 FOX YELLOW GREEN.avi	0
17427	1046	533.0325	869.5118	0.4524694	0.6375496	641.538	3.030504	0	494.3588	816.235	0.31664	0.6324641	638.612	3.240361	0	28	514	843						2014-04-06 FOX YELLOW GREEN.avi	0
17444	1047	544.8672	875.3496	0.4530651	0.6372261	641.5982	3.041942	0	492.4477	812.4728	0.3172	0.6317868	638.5466	3.248405	0	28	519	844						2014-04-06 FOX YELLOW GREEN.avi	0
17460	1048	524.6513	869.2714	0.4537587	0.6369837	641.6802	3.042655	0	491.9219	806.1762	0.3179366	0.6312675	638.4684	3.218223	0	28	508	838						2014-04-06 FOX YELLOW GREEN.avi	0
17477	1049	540.5792	880.8225	0.4546237	0.6369293	641.4813	3.060704	0	488.9626	802.5676	0.3187558	0.6309189	638.3925	3.23714	0	28	515	842						2014-04-06 FOX YELLOW GREEN.avi	0
17494	1050	541.3237	871.4601	0.4554614	0.6370776	641.55	3.093458	0	506.4485	801.2564	0.3196554	0.6307935	638.2079	3.234093	0	28	524	836						2014-04-06 FOX YELLOW GREEN.avi	0
17510	1051	525.6271	869.9288	0.4562837	0.6373782	641.5955	3.063663	0	488.2292	796.2457	0.3204578	0.6307538	638.166	3.224637	0	28	507	833						2014-04-06 FOX YELLOW GREEN.avi	0
17527	1052	541.4911	888.8231	0.4570419	0.6375819	641.376	3.07095	0	490.6432	810.0417	0.3212279	0.630757	638.208	3.250542	0	28	516	849						2014-04-06 FOX YELLOW GREEN.avi	0
17544	1053	549.1194	893.7007	0.4576623	0.6378495	641.5657	3.091094	0	488.1602	805.5177	0.3218022	0.630774	638.3163	3.266418	0	28	519	850						2014-04-06 FOX YELLOW GREEN.avi	0
17560	1054	521.6735	849.7074	0.4581503	0.6378974	641.6182	2.997445	0	487.8983	806.676	0.3222731	0.6308261	638.2482	3.231814	0	28	505	828						2014-04-06 FOX YELLOW GREEN.avi	0
17577	1055	546.0226	867.965	0.4584719	0.6382367	641.6227	3.075695	0	498.9615	806.3908	0.3226146	0.6309224	638.1253	3.197854	0	28	522	837						2014-04-06 FOX YELLOW GREEN.avi	0
17594	1056	535.053	875.9473	0.4586638	0.6383276	641.4391	3.066036	0	491.8692	810.8022	0.3227456	0.6310409	638.1417	3.211403	0	28	513	843						2014-04-06 FOX YELLOW GREEN.avi	0
17610	1057	532.5821	861.3347	0.4587781	0.6383991	641.5057	3.075821	0	492.8532	811.6902	0.3228084	0.6312236	638.1191	3.255947	0	28	513	837						2014-04-06 FOX YELLOW GREEN.avi	0
17627	1058	535.7552	886.2486	0.4588274	0.6384433	641.4796	3.100433	0	488.8046	802.0208	0.3228373	0.6314917	638.1134	3.260074	0	28	512	844						2014-04-06 FOX YELLOW GREEN.avi	0
17644	1059	537.1702	873.9472	0.4589163	0.6384876	641.2543	3.066898	0	496.3079	796.1812	0.3228937	0.6316236	637.9471	3.206866	0	28	517	835						2014-04-06 FOX YELLOW GREEN.avi	0
17660	1060	534.1059	876.6948	0.4590495	0.6384952	641.1215	3.070909	0	490.2411	813.6382	0.3230132	0.6317225	637.6412	3.218541	0	28	512	845						2014-04-06 FOX YELLOW GREEN.avi	0
17677	1061	530.7212	875.9945	0.4591828	0.6384671	641.0358	3.084191	0	488.6988	815.5742	0.3231295	0.6317738	637.5868	3.225087	0	28	510	846						2014-04-06 FOX YELLOW GREEN.avi	0
17694	1062	541.0319	884.8851	0.4594241	0.638448	640.6525	3.092345	0	490.6956	812.2722	0.3232756	0.6318544	637.6437	3.234657	0	28	516	849						2014-04-06 FOX YELLOW GREEN.avi	0
17710	1063	528.0895	872.9749	0.4596238	0.6383938	640.746	3.080208	0	493.4925	809.92	0.3234915	0.6319464	637.2912	3.239681	0	28	511	841						2014-04-06 FOX YELLOW GREEN.avi	0
17727	1064	523.2658	871.8162	0.45985	0.6382679	640.4193	3.075113	0	486.9567	821.2499	0.3236707	0.6319657	637.1729	3.237298	0	28	505	847						2014-04-06 FOX YELLOW GREEN.avi	0
17744	1065	519.5133	859.3368	0.4601247	0.637856	640.3794	3.060554	0	491.1497	812.2823	0.3239015	0.6319408	636.9845	3.237354	0	28	505	836						2014-04-06 FOX YELLOW GREEN.avi	0
17760	1066	525.2294	865.1421	0.4603708	0.637661	640.384	3.073732	0	489.8502	818.0884	0.3241246	0.6319084	636.8466	3.24789	0	28	508	842						2014-04-06 FOX YELLOW GREEN.avi	0
17777	1067	514.0808	851.7747	0.4605886	0.6374387	640.1267	3.01118	0	481.9786	820.7355	0.3243177	0.6319083	636.6476	3.223634	0	28	498	836						2014-04-06 FOX YELLOW GREEN.avi	0
17794	1068	550.7202	866.184	0.4608834	0.6370447	640.1033	3.055854	0	497.1927	816.3804	0.3245017	0.6319274	636.4742	3.228051	0	28	524	841						2014-04-06 FOX YELLOW GREEN.avi	0
17810	1069	527.8306	878.9455	0.4610213	0.6367969	640.1034	3.073551	0	487.5328	814.8368	0.3245997	0.6319941	636.4695	3.24237	0	28	508	847						2014-04-06 FOX YELLOW GREEN.avi	0
17827	1070	529.7162	879.1251	0.4610925	0.6368915	640.1079	3.073316	0	490.8829	806.4472	0.3247202	0.6321471	636.3558	3.24675	0	28	510	843						2014-04-06 FOX YELLOW GREEN.avi	0
17844	1071	532.6747	869.709	0.4612835	0.6368327	639.3073	3.069357	0	495.5329	801.4194	0.324897	0.6322496	636.0281	3.236946	0	28	514	836						2014-04-06 FOX YELLOW GREEN.avi	0
17860	1072	531.9028	880.3394	0.4614539	0.6368425	639.2695	3.073248	0	491.3679	802.9056	0.3250497	0.632347	636.1215	3.216921	0	28	512	842						2014-04-06 FOX YELLOW GREEN.avi	0
17877	1073	535.2673	880.5004	0.4617465	0.6368685	639.0531	3.082903	0	487.1384	805.8071	0.3253046	0.6323423	636.0343	3.23344	0	28	511	843						2014-04-06 FOX YELLOW GREEN.avi	0
17894	1074	514.5475	864.9827	0.4620022	0.6369079	639.183	3.052626	0	486.0408	813.2172	0.3255884	0.6322033	636.0303	3.233859	0	28	500	839						2014-04-06 FOX YELLOW GREEN.avi	0
17910	1075	556.5181	890.0546	0.4623876	0.6369027	639.1603	3.139442	0	489.8301	804.4996	0.3259596	0.6322244	635.8818	3.227458	0	28	523	847						2014-04-06 FOX YELLOW GREEN.avi	0
17927	1076	548.3616	883.731	0.4627592	0.6369978	639.1689	3.107261	0	485.8818	800.2676	0.3263454	0.6321908	635.9313	3.227358	0	28	517	842						2014-04-06 FOX YELLOW GREEN.avi	0
17944	1077	510.1722	865.3084	0.4631262	0.6370998	639.2546	3.023707	0	484.7168	812.4359	0.3267142	0.6320574	636.0441	3.263789	0	28	497	839						2014-04-06 FOX YELLOW GREEN.avi	0
17960	1078	503.7281	858.5246	0.4634686	0.6372654	639.1802	3.038206	0	485.8838	809.5908	0.3270758	0.6320324	635.9525	3.245105	0	28	495	834						2014-04-06 FOX YELLOW GREEN.avi	0
17977	1079	594.1897	824.742	0.4632682	0.6370141	638.8264	3.055309	0	579.7297	751.8588	0.3270222	0.6316527	635.9713	3.260217	0	28	587	788						2014-04-06 FOX YELLOW GREEN.avi	0
17993	1080	814.3077	602.0663	0.4617826	0.6359072	639.2933	3.042024	0	826.7315	541.2328	0.3260787	0.6301308	636.3094	3.218209	0	29	821	572						2014-04-06 FOX YELLOW GREEN.avi	0
18010	1081	993.3015	434.9872	0.4605334	0.6351574	639.5747	3.049712	0	1013.581	415.1133	0.325153	0.6293141	636.8527	3.197161	0	29	1003	425						2014-04-06 FOX YELLOW GREEN.avi	0
18027	1082	1063.567	417.6133	0.4604498	0.6354127	639.4613	3.088104	0	1038.056	440.8294	0.3248548	0.6296126	636.7335	3.213304	0	29	1051	429						2014-04-06 FOX YELLOW GREEN.avi	0
18043	1083	1083.659	392.9566	0.4607037	0.6358446	638.9957	2.993185	0	1057.203	416.5862	0.3248968	0.630049	636.3294	3.228745	0	29	1070	405						2014-04-06 FOX YELLOW GREEN.avi	0
18060	1084	1075.679	417.4556	0.4608022	0.6360196	638.9161	3.065689	0	1056.22	430.4244	0.32484	0.6302306	636.1641	3.203299	0	29	1066	424						2014-04-06 FOX YELLOW GREEN.avi	0
18077	1085	1070.789	406.2935	0.460868	0.6362526	638.8287	3.018121	0	1051.428	412.201	0.3247626	0.6305717	636.3512	3.224171	0	29	1061	409						2014-04-06 FOX YELLOW GREEN.avi	0
18093	1086	1074.246	404.7976	0.4609438	0.636581	638.7993	3.039201	0	1053.562	420.3872	0.3246959	0.6307536	636.2366	3.20321	0	29	1064	413						2014-04-06 FOX YELLOW GREEN.avi	0
18110	1087	1078.192	407.1507	0.4609703	0.6367503	638.5676	3.009372	0	1046.291	424.4721	0.3246174	0.6309493	636.1233	3.188719	0	29	1062	416						2014-04-06 FOX YELLOW GREEN.avi	0
18127	1088	1079.122	409.1294	0.4609745	0.6368614	638.3741	3.004954	0	1056.987	422.9426	0.3244953	0.6310596	635.7806	3.159718	0	29	1068	416						2014-04-06 FOX YELLOW GREEN.avi	0
18143	1089	1077.75	401.6916	0.4609309	0.636848	638.0502	2.981606	0	1050.927	427.2552	0.3244137	0.631083	635.6592	3.168906	0	29	1064	414						2014-04-06 FOX YELLOW GREEN.avi	0
18160	1090	1074.484	395.6407	0.4609007	0.6367651	637.8304	2.997919	0	1066.66	410.4227	0.3243394	0.6310071	635.4908	3.148385	0	29	1071	403						2014-04-06 FOX YELLOW GREEN.avi	0
18177	1091	1074.382	403.9285	0.4608494	0.6366691	637.572	2.993647	0	1066.113	423.4602	0.3242528	0.6309445	635.3453	3.167889	0	29	1070	414						2014-04-06 FOX YELLOW GREEN.avi	0
18193	1092	1066.663	420.695	0.4607992	0.6366014	637.5065	3.024877	0	1056.504	423.5936	0.3241163	0.6309154	635.339	3.149643	0	29	1062	422						2014-04-06 FOX YELLOW GREEN.avi	0
18210	1093	1078.487	408.1204	0.4607181	0.6365763	637.4381	2.97803	0	1059.078	417.6653	0.3239696	0.6309103	635.2184	3.129751	0	29	1069	413						2014-04-06 FOX YELLOW GREEN.avi	0
18227	1094	1070.99	486.4645	0.4605097	0.6369032	637.1485	2.980081	0	1063.466	469.2455	0.3238803	0.6315627	635.0259	3.116311	0	30	1067	478						2014-04-06 FOX YELLOW GREEN.avi	0
18243	1095	1062.609	489.1805	0.4602638	0.6369107	637.142	2.976193	0	1051.49	476.0009	0.3236025	0.6316434	634.7903	3.11134	0	30	1057	483						2014-04-06 FOX YELLOW GREEN.avi	0
18260	1096	1060.592	494.7206	0.4599508	0.6367254	636.823	2.967906	0	1055.617	488.2746	0.3232429	0.6316251	634.624	3.109533	0	30	1058	491						2014-04-06 FOX YELLOW GREEN.avi	0
18276	1097	1063.855	498.6497	0.4595365	0.6366186	636.9643	2.984078	0	1053.943	486.903	0.3227732	0.6316503	634.6041	3.111927	0	30	1059	493						2014-04-06 FOX YELLOW GREEN.avi	0
18293	1098	1068.21	493.4114	0.4590271	0.6365287	636.9928	2.969963	0	1052.065	488.7224	0.3222365	0.6317303	634.6	3.113464	0	30	1060	491						2014-04-06 FOX YELLOW GREEN.avi	0
18310	1099	1068.477	490.5336	0.4584835	0.6363842	636.9319	2.950213	0	1057.235	481.2092	0.3216696	0.6318414	634.5236	3.10463	0	30	1063	486						2014-04-06 FOX YELLOW GREEN.avi	0
18326	1100	1085.702	474.9793	0.4578774	0.6362209	636.7817	2.891465	0	1057.83	483.7004	0.3210217	0.6320531	634.6974	3.090018	0	30	1072	479						2014-04-06 FOX YELLOW GREEN.avi	0
18343	1101	1069.144	497.9169	0.4571756	0.6359869	637.1862	2.943551	0	1049.627	492.0377	0.3203305	0.6321215	634.6895	3.116851	0	30	1059	495						2014-04-06 FOX YELLOW GREEN.avi	0
18360	1102	1071.919	490.7469	0.4564235	0.6357757	636.8505	2.952388	0	1065.451	480.6057	0.319622	0.6322563	634.5748	3.097814	0	30	1069	486						2014-04-06 FOX YELLOW GREEN.avi	0
18376	1103	1066.758	501.6448	0.4555709	0.6354108	637.1371	2.956548	0	1054.209	476.7141	0.3187563	0.6323304	634.9253	3.09984	0	30	1060	489						2014-04-06 FOX YELLOW GREEN.avi	0
18393	1104	1075.884	496.5591	0.4546979	0.6351411	637.2413	2.940409	0	1071.05	474.4162	0.317851	0.6323753	635.0078	3.083366	0	30	1073	485						2014-04-06 FOX YELLOW GREEN.avi	0
18410	1105	1073.642	489.4931	0.4537916	0.6349041	637.0572	2.964171	0	1063.789	479.3477	0.3169346	0.632412	635.1027	3.072024	0	30	1069	484						2014-04-06 FOX YELLOW GREEN.avi	0
18426	1106	1084.672	496.0437	0.4528069	0.6344796	637.4589	2.941712	0	1054.725	482.0356	0.31598	0.6323948	635.0923	3.108435	0	30	1070	489						2014-04-06 FOX YELLOW GREEN.avi	0
18443	1107	1092.466	460.5861	0.4518306	0.6341587	637.195	2.88718	0	1068.626	486.2772	0.3150617	0.6323721	635.0739	3.098379	0	30	1081	473						2014-04-06 FOX YELLOW GREEN.avi	0
18460	1108	1067.971	477.1019	0.450883	0.6337141	637.4122	2.925424	0	1064.757	498.9196	0.3141066	0.6322235	635.0043	3.128734	0	30	1066	488						2014-04-06 FOX YELLOW GREEN.avi	0
18476	1109	1079.052	486.3391	0.4500037	0.6333967	637.6406	2.982676	0	1059.852	493.8924	0.313206	0.6322773	635.36	3.136292	0	30	1069	490						2014-04-06 FOX YELLOW GREEN.avi	0
18493	1110	1077.54	487.107	0.4492471	0.6330539	637.6984	2.978849	0	1063.609	471.6699	0.3123793	0.6322702	635.4544	3.087281	0	30	1071	479						2014-04-06 FOX YELLOW GREEN.avi	0
18510	1111	1064.324	493.9992	0.4485704	0.6327097	637.679	3.000156	0	1060.205	491.6685	0.3117107	0.6322696	635.4311	3.150893	0	30	1062	493						2014-04-06 FOX YELLOW GREEN.avi	0
18526	1112	1074.456	484.2053	0.4480183	0.6324623	637.7202	3.002258	0	1066.936	488.8092	0.3111585	0.632239	635.293	3.166722	0	30	1071	487						2014-04-06 FOX YELLOW GREEN.avi	0
18543	1113	1065.41	497.0598	0.4475434	0.6321711	637.712	3.029916	0	1068.367	488.6288	0.310659	0.6322677	635.2358	3.182503	0	30	1067	493						2014-04-06 FOX YELLOW GREEN.avi	0
18560	1114	1069.799	494.9951	0.4471514	0.6319547	637.557	3.031136	0	1066.385	486.6095	0.3102289	0.6323109	635.335	3.179277	0	30	1068	491						2014-04-06 FOX YELLOW GREEN.avi	0
18576	1115	1079.011	498.3417	0.4468673	0.6317941	637.3998	3.047997	0	1062.574	493.226	0.3098872	0.6323738	635.0388	3.192585	0	30	1071	496						2014-04-06 FOX YELLOW GREEN.avi	0
18593	1116	1073.352	481.4969	0.446503	0.6316462	637.5298	3.062094	0	1059.335	496.905	0.309574	0.6324111	634.8054	3.225863	0	30	1066	489						2014-04-06 FOX YELLOW GREEN.avi	0
18610	1117	1074.408	483.7192	0.4461766	0.6313275	637.3874	3.022138	0	1074.346	494.7792	0.3091722	0.6324192	634.7349	3.208739	0	30	1074	489						2014-04-06 FOX YELLOW GREEN.avi	0
18626	1118	1082.405	489.7335	0.445803	0.6309991	637.0661	3.05741	0	1060.946	488.8536	0.3087234	0.6324313	634.5537	3.217507	0	30	1072	489						2014-04-06 FOX YELLOW GREEN.avi	0
18643	1119	1077.805	486.9405	0.4453132	0.6306608	636.9348	3.074123	0	1066.461	490.5492	0.3082246	0.632364	634.3604	3.244019	0	30	1072	489						2014-04-06 FOX YELLOW GREEN.avi	0
18660	1120	1071.72	496.1649	0.4447496	0.6301937	636.6577	3.113708	0	1059.298	496.1077	0.3076372	0.6322104	634.1152	3.241238	0	30	1066	496						2014-04-06 FOX YELLOW GREEN.avi	0
18676	1121	1069.942	482.1696	0.4441459	0.6297486	636.5092	3.098742	0	1064.782	484.1217	0.3070042	0.6319623	633.7255	3.266538	0	30	1067	483						2014-04-06 FOX YELLOW GREEN.avi	0
18693	1122	1069.621	493.8916	0.4434823	0.6292884	636.3276	3.15042	0	1071.93	470.7748	0.3063476	0.6317383	633.4512	3.249597	0	30	1071	482						2014-04-06 FOX YELLOW GREEN.avi	0
18710	1123	1071.313	477.9485	0.4427783	0.6288126	636.1074	3.10496	0	1066.196	479.9745	0.3055706	0.6315392	633.4833	3.291787	0	30	1069	479						2014-04-06 FOX YELLOW GREEN.avi	0
18726	1124	1066.362	494.1082	0.4420878	0.6284617	635.73	3.160255	0	1065.316	489.8217	0.3048264	0.6312705	632.8867	3.320134	0	30	1066	492						2014-04-06 FOX YELLOW GREEN.avi	0
18743	1125	1081.397	474.413	0.4413066	0.6280101	635.6251	3.134672	0	1069.982	473.9097	0.3040354	0.6311038	632.9602	3.291686	0	30	1076	474						2014-04-06 FOX YELLOW GREEN.avi	0
18760	1126	1084.009	464.6222	0.4405444	0.6276311	635.4016	3.137048	0	1070.662	483.6385	0.3032593	0.6308126	632.6574	3.293299	0	30	1077	474						2014-04-06 FOX YELLOW GREEN.avi	0
18776	1127	1076.251	489.5862	0.4397342	0.6271192	635.3725	3.187035	0	1062.926	483.8994	0.3023782	0.6304551	632.598	3.299275	0	30	1070	487						2014-04-06 FOX YELLOW GREEN.avi	0
18793	1128	1078.707	478.6788	0.4389086	0.626608	634.9679	3.175337	0	1065.017	476.4423	0.3015452	0.6301658	632.5378	3.308183	0	30	1072	478						2014-04-06 FOX YELLOW GREEN.avi	0
18809	1129	1078.835	474.0916	0.4380054	0.6260639	634.9554	3.185186	0	1067.846	482.8894	0.3007051	0.6298878	632.3892	3.333228	0	30	1073	478						2014-04-06 FOX YELLOW GREEN.avi	0
18826	1130	1085.689	463.8571	0.4371646	0.6256223	634.8587	3.16333	0	1063.658	485.1089	0.2998069	0.6296232	632.4757	3.33021	0	30	1075	474						2014-04-06 FOX YELLOW GREEN.avi	0
18843	1131	1074.317	495.9768	0.4363519	0.6252423	634.6526	3.206782	0	1074.345	459.835	0.2990442	0.629378	632.4614	3.296978	0	30	1074	478						2014-04-06 FOX YELLOW GREEN.avi	0
18859	1132	1081.818	481.2775	0.4354796	0.6249335	634.6138	3.185861	0	1071.078	481.502	0.2981293	0.6295208	632.4614	3.357313	0	30	1076	481						2014-04-06 FOX YELLOW GREEN.avi	0
18876	1133	1078.968	487.0835	0.4347103	0.62462	634.5886	3.233968	0	1066.272	471.1798	0.2973251	0.6294963	632.1696	3.368329	0	30	1073	479						2014-04-06 FOX YELLOW GREEN.avi	0
18893	1134	1085.633	466.5294	0.4339476	0.6243778	634.5299	3.193055	0	1077.773	477.2711	0.2966237	0.6295022	632.0185	3.360409	0	30	1082	472						2014-04-06 FOX YELLOW GREEN.avi	0
18909	1135	1076.453	475.9109	0.4332622	0.6240385	634.3095	3.21173	0	1059.267	475.077	0.2958536	0.6294338	632.0344	3.392167	0	30	1068	475						2014-04-06 FOX YELLOW GREEN.avi	0
18926	1136	1080.598	477.0713	0.4325999	0.6236462	634.3292	3.205017	0	1070.302	481.9681	0.2951985	0.6292655	632.0107	3.361869	0	30	1075	480						2014-04-06 FOX YELLOW GREEN.avi	0
18943	1137	1091.373	463.9476	0.4320036	0.6232637	634.3938	3.180464	0	1073.738	480.1375	0.2945782	0.6291563	631.9206	3.394083	0	30	1083	472						2014-04-06 FOX YELLOW GREEN.avi	0
18959	1138	1086.318	467.9218	0.4314393	0.6228901	634.3027	3.178927	0	1077.456	473.1091	0.2940082	0.6290979	631.8121	3.376504	0	30	1082	471						2014-04-06 FOX YELLOW GREEN.avi	0
18976	1139	1084.292	482.2744	0.4309681	0.6226122	634.1357	3.226655	0	1085.949	472.8254	0.2935103	0.629054	631.7479	3.368194	0	30	1085	478						2014-04-06 FOX YELLOW GREEN.avi	0
18993	1140	1082.438	480.406	0.4305702	0.622445	634.1664	3.235638	0	1079.901	471.8027	0.2930603	0.6290518	631.6874	3.381993	0	30	1081	476						2014-04-06 FOX YELLOW GREEN.avi	0
19009	1141	1087.617	481.1042	0.4302106	0.62233	634.0179	3.226281	0	1081.369	473.7318	0.2926613	0.6291127	631.7103	3.416618	0	30	1084	477						2014-04-06 FOX YELLOW GREEN.avi	0
19026	1142	1089.025	474.8945	0.4299144	0.6222469	633.9996	3.227885	0	1079.041	481.2805	0.2923526	0.6291832	631.524	3.385439	0	30	1084	478						2014-04-06 FOX YELLOW GREEN.avi	0
19043	1143	1082.294	489.9508	0.4296871	0.6222184	633.883	3.224019	0	1081.787	479.5898	0.2920868	0.6292915	631.4108	3.3909	0	30	1082	485						2014-04-06 FOX YELLOW GREEN.avi	0
19059	1144	1084.63	489.9969	0.4294545	0.6221645	633.8591	3.226192	0	1080.928	474.9745	0.2918382	0.6293429	631.3179	3.382812	0	30	1083	482						2014-04-06 FOX YELLOW GREEN.avi	0
19076	1145	1091.427	478.2478	0.4292842	0.6220814	633.8777	3.176506	0	1081.252	467.4405	0.2916332	0.6293902	631.2014	3.384551	0	30	1086	473						2014-04-06 FOX YELLOW GREEN.avi	0
19093	1146	1091.723	477.7187	0.4291183	0.6219847	633.4804	3.213395	0	1078.948	471.1747	0.2914613	0.6294247	630.9771	3.387537	0	30	1085	474						2014-04-06 FOX YELLOW GREEN.avi	0
19109	1147	1081.003	489.4404	0.4289877	0.6217923	633.5101	3.236048	0	1077.619	482.8444	0.2913018	0.6293381	631.0456	3.385929	0	30	1079	486						2014-04-06 FOX YELLOW GREEN.avi	0
19126	1148	1086.58	479.8098	0.4288653	0.6216772	633.4398	3.206086	0	1077.31	479.6055	0.2911951	0.6292394	631.0187	3.404023	0	30	1082	480						2014-04-06 FOX YELLOW GREEN.avi	0
19143	1149	1093.264	484.3962	0.4287997	0.6215451	633.4288	3.220277	0	1082.617	470.2571	0.2911118	0.6291501	630.9266	3.385898	0	30	1088	477						2014-04-06 FOX YELLOW GREEN.avi	0
19159	1150	1092.238	475.7326	0.4287804	0.6214104	633.2821	3.19317	0	1084.353	460.4132	0.2910694	0.6290777	630.8246	3.384337	0	30	1088	468						2014-04-06 FOX YELLOW GREEN.avi	0
19176	1151	1077.431	516.1656	0.4287508	0.6214704	633.1313	3.228631	0	1072.937	492.2281	0.2911041	0.6292096	630.6517	3.396691	0	31	1075	504						2014-04-06 FOX YELLOW GREEN.avi	0
19193	1152	1063.557	548.7139	0.4287417	0.621694	633.0385	3.218832	0	1060.745	540.7678	0.2911786	0.6295429	630.5035	3.394747	0	31	1062	545						2014-04-06 FOX YELLOW GREEN.avi	0
19209	1153	1065.063	550.7083	0.428789	0.6216007	632.8801	3.21546	0	1054.139	548.0018	0.2911376	0.6295699	630.3215	3.405706	0	31	1060	549						2014-04-06 FOX YELLOW GREEN.avi	0
19226	1154	1062.735	561.1984	0.4288203	0.6216058	632.7061	3.237651	0	1069.28	528.2379	0.2911655	0.6298239	630.3209	3.391002	0	31	1066	545						2014-04-06 FOX YELLOW GREEN.avi	0
19243	1155	1072.568	550.584	0.4288709	0.6216487	632.4568	3.207252	0	1059.322	542.8732	0.2911789	0.6299779	630.1777	3.401411	0	31	1066	547						2014-04-06 FOX YELLOW GREEN.avi	0
19259	1156	1074.117	557.0521	0.4289122	0.6217232	632.204	3.227159	0	1066.933	540.1288	0.2911631	0.6301464	629.8423	3.428561	0	31	1071	549						2014-04-06 FOX YELLOW GREEN.avi	0
19276	1157	1079.505	553.0311	0.428904	0.621796	632.039	3.249614	0	1066.095	536.7809	0.2911126	0.6303342	629.7336	3.442838	0	31	1073	545						2014-04-06 FOX YELLOW GREEN.avi	0
19293	1158	1067.952	566.0173	0.4288983	0.6218309	631.8342	3.240018	0	1067.756	533.4008	0.2910863	0.6305449	629.6491	3.43278	0	31	1068	550						2014-04-06 FOX YELLOW GREEN.avi	0
19309	1159	1072.686	563.2592	0.4288556	0.6218362	631.502	3.210067	0	1068.902	537.4251	0.2910292	0.6306229	629.3577	3.427294	0	31	1071	550						2014-04-06 FOX YELLOW GREEN.avi	0
19326	1160	1065.677	561.4118	0.4288169	0.6217727	631.3184	3.25069	0	1069.566	544.3097	0.2909537	0.6305817	629.0785	3.427024	0	31	1068	553						2014-04-06 FOX YELLOW GREEN.avi	0
19343	1161	1069.59	565.9316	0.4287756	0.6216798	631.0372	3.252817	0	1065.963	558.0674	0.2908714	0.630445	628.7053	3.44282	0	31	1068	562						2014-04-06 FOX YELLOW GREEN.avi	0
19359	1162	1062.751	563.1846	0.4287477	0.6215834	630.8348	3.248385	0	1074.151	539.286	0.290821	0.6304117	628.4855	3.404141	0	31	1068	551						2014-04-06 FOX YELLOW GREEN.avi	0
19376	1163	1070.372	556.2536	0.4287404	0.6214693	630.61	3.234402	0	1074.738	540.394	0.2907723	0.6303602	628.2125	3.415643	0	31	1073	548						2014-04-06 FOX YELLOW GREEN.avi	0
19392	1164	1064.751	553.1968	0.4287684	0.6214839	630.4222	3.256491	0	1074.925	545.1148	0.2907338	0.6303797	627.9038	3.43824	0	31	1070	549						2014-04-06 FOX YELLOW GREEN.avi	0
19409	1165	1065.045	545.2646	0.4288175	0.6215933	630.1889	3.233563	0	1069.345	548.8173	0.2907065	0.6303979	627.4975	3.460991	0	31	1067	547						2014-04-06 FOX YELLOW GREEN.avi	0
19426	1166	1071.289	544.875	0.4288554	0.6217127	629.8961	3.238654	0	1074.369	545.0241	0.2906959	0.6305363	627.3736	3.443696	0	31	1073	545						2014-04-06 FOX YELLOW GREEN.avi	0
19442	1167	1067.482	554.2413	0.4288955	0.621958	629.5526	3.257815	0	1073.948	542.9338	0.2906559	0.6306154	626.9575	3.459517	0	31	1071	549						2014-04-06 FOX YELLOW GREEN.avi	0
19459	1168	1057.819	556.9061	0.4289111	0.6221864	629.1732	3.260999	0	1072.003	544.8266	0.2906169	0.630742	626.6506	3.462459	0	31	1065	551						2014-04-06 FOX YELLOW GREEN.avi	0
19476	1169	1063.439	570.5726	0.4289605	0.6225013	628.7549	3.284143	0	1071.043	547.7976	0.2905608	0.6308928	626.3706	3.459602	0	31	1067	559						2014-04-06 FOX YELLOW GREEN.avi	0
19492	1170	1062.916	553.0527	0.4289623	0.6226749	628.3536	3.249955	0	1072.049	540.6752	0.2905349	0.6310318	625.9131	3.48421	0	31	1067	547						2014-04-06 FOX YELLOW GREEN.avi	0
19509	1171	1058.245	566.1342	0.4290068	0.6229357	628.1634	3.255691	0	1072.292	546.6199	0.2905127	0.6311422	625.6277	3.471278	0	31	1065	556						2014-04-06 FOX YELLOW GREEN.avi	0
19526	1172	1063.37	557.4956	0.4290755	0.6231927	627.9808	3.259082	0	1073.144	541.961	0.2905217	0.6313357	625.3763	3.490928	0	31	1068	550						2014-04-06 FOX YELLOW GREEN.avi	0
19542	1173	1060.984	562.8502	0.429148	0.6234062	627.6708	3.253281	0	1073.967	543.4502	0.2905331	0.6314698	625.1268	3.480899	0	31	1067	553						2014-04-06 FOX YELLOW GREEN.avi	0
19559	1174	1062.916	554.7443	0.4292259	0.6237128	627.1166	3.276193	0	1063.873	552.465	0.2905536	0.6315937	624.8998	3.500052	0	31	1063	554						2014-04-06 FOX YELLOW GREEN.avi	0
19576	1175	1060.39	564.3784	0.4293041	0.6240286	627.0655	3.293602	0	1065.047	547.4348	0.2905873	0.6316985	624.7178	3.507435	0	31	1063	556						2014-04-06 FOX YELLOW GREEN.avi	0
19592	1176	1070.336	558.0377	0.4293725	0.6242335	627.0069	3.263543	0	1070.558	545.415	0.2906474	0.6317431	624.5349	3.493806	0	31	1070	552						2014-04-06 FOX YELLOW GREEN.avi	0
19609	1177	1067.505	554.6572	0.4294444	0.6243853	627.0542	3.275414	0	1064.251	559.2741	0.2907172	0.6317277	624.4614	3.508546	0	31	1066	557						2014-04-06 FOX YELLOW GREEN.avi	0
19626	1178	1064.202	545.4247	0.4295199	0.6244498	627.0831	3.251573	0	1068.798	557.9729	0.2907979	0.6316606	624.4901	3.498228	0	31	1066	552						2014-04-06 FOX YELLOW GREEN.avi	0
19642	1179	1058.203	556.1062	0.4296453	0.6245207	626.9718	3.254066	0	1065.443	551.0361	0.2909545	0.6316094	624.5595	3.495324	0	31	1062	554						2014-04-06 FOX YELLOW GREEN.avi	0
19659	1180	1072.042	554.7094	0.4298201	0.6246668	627.1569	3.283888	0	1063.374	554.4445	0.2911164	0.6316369	624.8275	3.516235	0	31	1068	555						2014-04-06 FOX YELLOW GREEN.avi	0
19676	1181	1053.233	565.0306	0.4300207	0.62498	627.433	3.285777	0	1070.802	552.7022	0.291418	0.6317537	624.8936	3.520566	0	31	1062	559						2014-04-06 FOX YELLOW GREEN.avi	0
19692	1182	1070.845	557.8229	0.430365	0.6253154	627.5477	3.255406	0	1062.666	557.0239	0.2917301	0.6319625	625.3107	3.532182	0	31	1067	557						2014-04-06 FOX YELLOW GREEN.avi	0
19709	1183	1063.007	561.5268	0.4306956	0.6257022	627.9245	3.272562	0	1068.086	548.8875	0.292152	0.6321965	625.5464	3.508934	0	31	1066	555						2014-04-06 FOX YELLOW GREEN.avi	0
19726	1184	1059.572	556.2831	0.4311055	0.6260577	628.1272	3.28592	0	1070.069	556.5551	0.2926407	0.6324531	625.826	3.525146	0	31	1065	556						2014-04-06 FOX YELLOW GREEN.avi	0
19742	1185	1062.444	565.7162	0.4315945	0.6265001	628.3711	3.290343	0	1062.179	557.7596	0.2931755	0.6327894	626.0568	3.510978	0	31	1062	562						2014-04-06 FOX YELLOW GREEN.avi	0
19759	1186	1060.928	557.0841	0.4321307	0.6269628	628.6874	3.253475	0	1065.399	557.5795	0.2937691	0.6332892	626.398	3.530085	0	31	1063	557						2014-04-06 FOX YELLOW GREEN.avi	0
19776	1187	1062.309	559.1589	0.4326851	0.6275029	628.8826	3.267815	0	1057.901	554.5382	0.2943872	0.6338599	626.7705	3.547702	0	31	1060	557						2014-04-06 FOX YELLOW GREEN.avi	0
19792	1188	1055.771	578.9006	0.4332911	0.6280318	629.1489	3.312519	0	1063.504	560.803	0.2950518	0.6342607	626.7907	3.522138	0	31	1060	570						2014-04-06 FOX YELLOW GREEN.avi	0
19809	1189	1060.462	559.5305	0.433932	0.6285003	629.429	3.268281	0	1061.386	550.9975	0.2957398	0.6347271	626.851	3.564043	0	31	1061	555						2014-04-06 FOX YELLOW GREEN.avi	0
19826	1190	1050.982	573.8754	0.4345745	0.6289718	629.4823	3.294128	0	1058.381	554.8555	0.2964028	0.63502	627.1408	3.552671	0	31	1055	564						2014-04-06 FOX YELLOW GREEN.avi	0
19842	1191	1063.353	554.9001	0.4352486	0.6293713	629.533	3.246249	0	1064.169	555.9467	0.2970807	0.6352789	627.1398	3.530845	0	31	1064	555						2014-04-06 FOX YELLOW GREEN.avi	0
19859	1192	1056.473	557.0978	0.4359066	0.6297525	629.8398	3.267937	0	1058.004	559.9104	0.2977351	0.6354965	627.0768	3.539324	0	31	1057	559						2014-04-06 FOX YELLOW GREEN.avi	0
19876	1193	1063.347	550.9048	0.43652	0.6300285	629.9579	3.262229	0	1056.473	555.408	0.2983334	0.6355315	627.2733	3.562238	0	31	1060	553						2014-04-06 FOX YELLOW GREEN.avi	0
19892	1194	1059.339	565.4701	0.4370926	0.6302082	629.9159	3.297608	0	1054.68	555.7313	0.2988766	0.6355403	627.3533	3.564686	0	31	1057	561						2014-04-06 FOX YELLOW GREEN.avi	0
19909	1195	1058.307	565.8061	0.4376138	0.630449	629.9205	3.258837	0	1051.31	553.8993	0.2993834	0.6355547	627.332	3.536611	0	31	1055	560						2014-04-06 FOX YELLOW GREEN.avi	0
19926	1196	1060.614	559.1606	0.4380828	0.6308033	629.8782	3.227004	0	1062.235	549.0084	0.2998459	0.6355999	627.1894	3.566687	0	31	1061	554						2014-04-06 FOX YELLOW GREEN.avi	0
19942	1197	1056.113	570.9359	0.4384835	0.6311094	629.8779	3.293434	0	1058.741	555.7892	0.30028	0.6357434	627.197	3.544745	0	31	1057	563						2014-04-06 FOX YELLOW GREEN.avi	0
19959	1198	1069.13	564.4413	0.4388035	0.6315655	629.5937	3.259947	0	1066.848	559.6621	0.3005666	0.6358929	627.2946	3.539201	0	32	1068	562						2014-04-06 FOX YELLOW GREEN.avi	0
19976	1199	1096.678	573.9271	0.4389118	0.6319725	629.7781	3.255916	0	1098.59	559.7206	0.3007668	0.6361877	627.2692	3.544631	0	32	1098	567						2014-04-06 FOX YELLOW GREEN.avi	0
19992	1200	1104.263	560.3939	0.4392719	0.6324261	629.4573	3.251765	0	1083.983	579.2344	0.3010184	0.636247	627.4299	3.563972	0	32	1094	570						2014-04-06 FOX YELLOW GREEN.avi	0
20009	1201	1100.405	578.4977	0.4395326	0.6327345	629.5635	3.248442	0	1093.316	562.6533	0.301318	0.6364803	627.2236	3.557532	0	32	1097	571						2014-04-06 FOX YELLOW GREEN.avi	0
20025	1202	1100.615	562.9036	0.4398119	0.6332473	629.4041	3.249873	0	1094.939	571.7586	0.3015631	0.6367027	627.3194	3.553533	0	32	1098	567						2014-04-06 FOX YELLOW GREEN.avi	0
20042	1203	1099.824	585.9309	0.440094	0.6336538	629.3749	3.276898	0	1101.735	559.7571	0.301865	0.6370704	627.3003	3.555553	0	32	1101	573						2014-04-06 FOX YELLOW GREEN.avi	0
20059	1204	1092.715	579.4346	0.4403753	0.6341633	629.3631	3.257709	0	1097.265	567.8171	0.3021436	0.6373467	627.3192	3.542841	0	32	1095	574						2014-04-06 FOX YELLOW GREEN.avi	0
20075	1205	1098.223	580.327	0.4407082	0.6345685	629.2066	3.274515	0	1102.541	563.0333	0.302439	0.6376348	627.3502	3.538245	0	32	1100	572						2014-04-06 FOX YELLOW GREEN.avi	0
20092	1206	1091.474	574.0746	0.4409708	0.634928	629.2396	3.272179	0	1098.13	561.0663	0.3027659	0.6378321	627.2195	3.561593	0	32	1095	568						2014-04-06 FOX YELLOW GREEN.avi	0
20109	1207	1099.621	588.9248	0.4412818	0.6351262	629.2645	3.274168	0	1097.485	562.2717	0.3030062	0.6379277	627.571	3.554878	0	32	1099	576						2014-04-06 FOX YELLOW GREEN.avi	0
20125	1208	1093.95	585.6324	0.4415599	0.6354837	629.4006	3.253176	0	1097.707	564.2766	0.3033255	0.6380814	627.4081	3.555241	0	32	1096	575						2014-04-06 FOX YELLOW GREEN.avi	0
20142	1209	1096.444	576.1761	0.4418812	0.6358778	629.4511	3.208216	0	1086.87	575.8633	0.3036645	0.6383179	627.6797	3.548687	0	32	1092	576						2014-04-06 FOX YELLOW GREEN.avi	0
20159	1210	1107.975	559.0711	0.4423333	0.636389	629.4932	3.229885	0	1087.332	570.7742	0.304105	0.6387397	627.9588	3.574708	0	32	1098	565						2014-04-06 FOX YELLOW GREEN.avi	0
20175	1211	1110.274	578.8767	0.4428614	0.6368805	629.8196	3.231746	0	1089.241	571.2095	0.3046558	0.6389892	627.9354	3.549611	0	32	1100	575						2014-04-06 FOX YELLOW GREEN.avi	0
20192	1212	1108.371	563.3032	0.4434274	0.6373992	630.0156	3.227853	0	1087.572	576.2628	0.3052494	0.6391715	627.9758	3.569027	0	32	1098	570						2014-04-06 FOX YELLOW GREEN.avi	0
20209	1213	1097.564	582.1212	0.4440018	0.6377833	630.2067	3.262879	0	1100.649	566.7728	0.3059005	0.6393451	628.0414	3.544863	0	32	1099	574						2014-04-06 FOX YELLOW GREEN.avi	0
20225	1214	1097.901	569.6212	0.4445529	0.638171	630.5244	3.240578	0	1099.497	560.3081	0.3064794	0.6394541	628.291	3.555287	0	32	1099	565						2014-04-06 FOX YELLOW GREEN.avi	0
20242	1215	1096.172	569.1514	0.4450549	0.6382807	630.6503	3.23456	0	1102.033	565.9897	0.3070054	0.6393065	628.4302	3.586872	0	32	1099	568						2014-04-06 FOX YELLOW GREEN.avi	0
20259	1216	1102.046	587.4691	0.4454988	0.6383223	630.7947	3.266077	0	1092.439	566.9128	0.3074277	0.6391541	628.7253	3.542097	0	32	1097	577						2014-04-06 FOX YELLOW GREEN.avi	0
20275	1217	1096.772	585.6379	0.4458364	0.6383216	631.079	3.252118	0	1097.71	560.297	0.307817	0.6390456	628.8907	3.549118	0	32	1097	573						2014-04-06 FOX YELLOW GREEN.avi	0
20292	1218	1100.268	576.0585	0.4461305	0.6382512	631.1719	3.24274	0	1093.428	567.9272	0.3081382	0.6388948	629.0829	3.558161	0	32	1097	572						2014-04-06 FOX YELLOW GREEN.avi	0
20309	1219	1097.034	580.9175	0.4463995	0.6382269	631.5335	3.257304	0	1092.74	560.3094	0.3083924	0.6387777	629.204	3.558929	0	32	1095	571						2014-04-06 FOX YELLOW GREEN.avi	0
20325	1220	1103.047	570.1044	0.4466271	0.6381494	631.4583	3.224108	0	1096.252	560.6968	0.3086069	0.6385248	629.2749	3.557275	0	32	1100	565						2014-04-06 FOX YELLOW GREEN.avi	0
20342	1221	1103.283	577.3322	0.4467918	0.637988	631.7842	3.256519	0	1092.011	570.2307	0.3087559	0.6381249	629.6211	3.564992	0	32	1098	574						2014-04-06 FOX YELLOW GREEN.avi	0
20359	1222	1103.497	573.1353	0.4469738	0.6377621	631.9149	3.259116	0	1092.017	570.0748	0.3089197	0.6375262	629.7301	3.561646	0	32	1098	572						2014-04-06 FOX YELLOW GREEN.avi	0
20375	1223	1105.651	586.56	0.4471833	0.6375449	632.0905	3.285549	0	1097.317	561.8992	0.3091646	0.6368901	629.9141	3.570079	0	32	1101	574						2014-04-06 FOX YELLOW GREEN.avi	0
20392	1224	1105.85	558.2227	0.4474164	0.6374112	632.4063	3.234157	0	1099.862	563.4738	0.3094493	0.6361595	630.2305	3.558028	0	32	1103	561						2014-04-06 FOX YELLOW GREEN.avi	0
20408	1225	1113.771	566.4423	0.4478059	0.6371056	632.5386	3.227097	0	1089.933	562.9247	0.3098049	0.6353394	630.368	3.566948	0	32	1102	565						2014-04-06 FOX YELLOW GREEN.avi	0
20425	1226	1045.358	625.46	0.448456	0.6371908	633.1237	3.250169	0	1037.883	613.6862	0.3107336	0.6349429	630.8743	3.583755	0	32	1042	620						2014-04-06 FOX YELLOW GREEN.avi	0
20442	1227	810.0855	769.4728	0.4499768	0.6377131	633.1008	3.259632	0	812.9097	730.3362	0.31284	0.6349589	630.7702	3.602992	0	33	811	750						2014-04-06 FOX YELLOW GREEN.avi	0
20458	1228	761.3616	782.7091	0.450971	0.6372564	633.193	3.257464	0	747.8309	733.5101	0.3138559	0.6339635	630.9819	3.590418	0	33	755	758						2014-04-06 FOX YELLOW GREEN.avi	0
20475	1229	743.1501	790.5945	0.4513794	0.6365379	633.6157	3.278111	0	721.6298	750.0389	0.3141192	0.6328161	631.6202	3.589595	0	33	732	770						2014-04-06 FOX YELLOW GREEN.avi	0
20492	1230	750.3049	800.4246	0.4516852	0.635968	634.0309	3.291067	0	729.0118	740.3054	0.314506	0.6319546	631.9045	3.594054	0	33	740	770						2014-04-06 FOX YELLOW GREEN.avi	0
20508	1231	740.4886	795.8089	0.4520565	0.6356012	634.1456	3.267341	0	721.35	748.6047	0.3148803	0.6312829	632.1712	3.585736	0	33	731	772						2014-04-06 FOX YELLOW GREEN.avi	0
20525	1232	739.5293	787.165	0.4524027	0.6352657	634.6867	3.270806	0	724.6066	747.103	0.315226	0.6307696	632.7062	3.597735	0	33	732	767						2014-04-06 FOX YELLOW GREEN.avi	0
20542	1233	742.7841	784.7106	0.4528141	0.635188	635.0109	3.280088	0	723.804	730.8323	0.315677	0.6305844	632.9761	3.604143	0	33	733	758						2014-04-06 FOX YELLOW GREEN.avi	0
20558	1234	744.8306	792.2788	0.453327	0.6354296	635.2471	3.301184	0	727.948	736.8632	0.3162097	0.630609	633.2703	3.580333	0	33	736	765						2014-04-06 FOX YELLOW GREEN.avi	0
20575	1235	731.0536	789.0312	0.453901	0.6358135	635.6864	3.255558	0	716.5156	736.7364	0.3168113	0.6307783	633.569	3.603957	0	33	724	763						2014-04-06 FOX YELLOW GREEN.avi	0
20592	1236	734.8889	785.8549	0.4545921	0.6363223	635.925	3.285592	0	722.545	740.3565	0.3175624	0.6310257	633.7006	3.625463	0	33	729	763						2014-04-06 FOX YELLOW GREEN.avi	0
20608	1237	736.905	794.3966	0.4552953	0.6367676	636.0752	3.282934	0	726.9518	729.4727	0.318297	0.6314383	634.0731	3.613899	0	33	732	762						2014-04-06 FOX YELLOW GREEN.avi	0
20625	1238	742.701	794.0186	0.4559961	0.6371969	636.5297	3.274924	0	725.3508	731.6189	0.3190011	0.631552	634.2463	3.588857	0	33	734	763						2014-04-06 FOX YELLOW GREEN.avi	0
20642	1239	730.2661	785.7521	0.4566409	0.6374432	636.8799	3.27867	0	719.9554	738.007	0.3197401	0.6315722	634.1866	3.608228	0	33	725	762						2014-04-06 FOX YELLOW GREEN.avi	0
20658	1240	737.7408	790.7367	0.4572406	0.6374965	636.9922	3.266122	0	723.0303	745.8328	0.3203607	0.6313649	634.5156	3.612972	0	33	730	768						2014-04-06 FOX YELLOW GREEN.avi	0
20675	1241	692.8173	765.7873	0.458038	0.6372696	637.1549	3.304702	0	678.1287	717.3372	0.3212597	0.6309917	634.6116	3.612455	0	34	685	742						2014-04-06 FOX YELLOW GREEN.avi	0
20692	1242	680.5161	771.8842	0.4586533	0.6369867	637.386	3.315918	0	656.6959	693.4295	0.3219579	0.6306648	634.7773	3.612837	0	34	669	733						2014-04-06 FOX YELLOW GREEN.avi	0
20708	1243	670.8716	762.1187	0.4590742	0.6368532	637.5331	3.27968	0	655.5472	695.3098	0.3223465	0.6303349	634.868	3.582316	0	34	663	729						2014-04-06 FOX YELLOW GREEN.avi	0
20725	1244	667.8332	756.5743	0.4593333	0.636652	637.861	3.284914	0	653.6377	700.7704	0.3226376	0.6300113	634.9879	3.594985	0	34	661	729						2014-04-06 FOX YELLOW GREEN.avi	0
20742	1245	667.4335	761.454	0.4595686	0.6363906	637.8019	3.282319	0	653.6807	695.1598	0.3228572	0.6296605	635.0416	3.594778	0	34	661	728						2014-04-06 FOX YELLOW GREEN.avi	0
20758	1246	664.2323	747.5385	0.4596498	0.6361624	637.9113	3.228724	0	652.6191	707.1921	0.3229555	0.6293465	635.2625	3.589405	0	34	658	727						2014-04-06 FOX YELLOW GREEN.avi	0
20775	1247	688.1278	778.132	0.4596385	0.6359121	638.0616	3.28386	0	658.8195	694.8417	0.3229253	0.6291515	635.4337	3.564111	0	34	673	736						2014-04-06 FOX YELLOW GREEN.avi	0
20792	1248	673.7863	760.7471	0.4595176	0.6356393	638.2675	3.253279	0	647.0515	714.0794	0.3227957	0.6288207	635.5867	3.569724	0	34	660	737						2014-04-06 FOX YELLOW GREEN.avi	0
20808	1249	660.9753	755.9362	0.4593557	0.635237	638.5075	3.208643	0	650.5845	706.7402	0.3226425	0.6285298	635.7608	3.533672	0	34	656	731						2014-04-06 FOX YELLOW GREEN.avi	0
20825	1250	678.6895	773.9951	0.4591349	0.6349182	638.3932	3.237375	0	654.1931	698.8041	0.3224389	0.628327	635.8899	3.535758	0	34	666	736						2014-04-06 FOX YELLOW GREEN.avi	0
20842	1251	673.6379	761.5508	0.4588188	0.6346126	638.7895	3.220953	0	645.4811	707.7456	0.3221513	0.6281283	636.1807	3.535856	0	34	660	735						2014-04-06 FOX YELLOW GREEN.avi	0
20858	1252	665.8364	758.8124	0.4584639	0.6343707	639.0259	3.197457	0	651.1551	706.7959	0.3218396	0.6279838	636.386	3.514619	0	34	658	733						2014-04-06 FOX YELLOW GREEN.avi	0
20875	1253	669.2194	762.3243	0.4580815	0.6342689	639.0052	3.190761	0	649.8422	700.523	0.3215136	0.6281585	636.6732	3.496889	0	34	660	731						2014-04-06 FOX YELLOW GREEN.avi	0
20892	1254	677.2307	768.0728	0.457707	0.6342447	639.176	3.18293	0	649.9563	700.0911	0.3210993	0.6283548	637.058	3.483309	0	34	664	734						2014-04-06 FOX YELLOW GREEN.avi	0
20908	1255	689.2031	771.4366	0.4572854	0.6343203	639.4546	3.214293	0	649.6763	708.2731	0.320738	0.6286945	637.3155	3.481312	0	34	669	740						2014-04-06 FOX YELLOW GREEN.avi	0
20925	1256	676.9116	762.499	0.4569815	0.6345457	639.9589	3.18396	0	650.5944	704.1157	0.3205213	0.6291826	637.4293	3.474836	0	34	664	733						2014-04-06 FOX YELLOW GREEN.avi	0
20941	1257	671.8652	752.1342	0.4568858	0.6347685	640.0865	3.156749	0	649.3946	712.3631	0.3204285	0.629477	637.9197	3.478296	0	34	661	732						2014-04-06 FOX YELLOW GREEN.avi	0
20958	1258	672.8936	765.9619	0.4570425	0.6349831	640.4304	3.163178	0	657.3581	698.976	0.3206776	0.6297792	638.1517	3.437828	0	34	665	732						2014-04-06 FOX YELLOW GREEN.avi	0
20975	1259	686.2877	769.0174	0.4575669	0.6350624	640.6488	3.172874	0	650.3205	702.1078	0.321239	0.629782	638.4548	3.457784	0	34	668	736						2014-04-06 FOX YELLOW GREEN.avi	0
20991	1260	675.24	761.8392	0.4582884	0.6351164	641.1965	3.159366	0	650.8792	701.1704	0.3220585	0.6294916	638.64	3.441434	0	34	663	732						2014-04-06 FOX YELLOW GREEN.avi	0
21008	1261	680.7698	772.9691	0.4592225	0.6351368	641.4954	3.171341	0	652.6694	704.3898	0.32304	0.6292419	638.9211	3.427018	0	34	667	739						2014-04-06 FOX YELLOW GREEN.avi	0
21025	1262	676.3147	766.1937	0.4602363	0.635148	641.7739	3.127986	0	658.5967	697.075	0.3240973	0.6289706	639.0272	3.427171	0	34	667	732						2014-04-06 FOX YELLOW GREEN.avi	0
21041	1263	689.5284	765.4841	0.4612159	0.6351118	642.0638	3.174347	0	648.474	709.624	0.3251426	0.6285498	639.1508	3.437186	0	34	669	738						2014-04-06 FOX YELLOW GREEN.avi	0
21058	1264	670.2638	759.3282	0.4620735	0.6350467	642.4714	3.134723	0	642.0057	701.2683	0.3260694	0.6283032	639.4644	3.440533	0	34	656	730						2014-04-06 FOX YELLOW GREEN.avi	0
21075	1265	684.0541	755.9413	0.462889	0.6349401	642.5594	3.137607	0	652.6448	711.1186	0.3269357	0.6279854	639.4079	3.417956	0	34	668	734						2014-04-06 FOX YELLOW GREEN.avi	0
21091	1266	676.7272	753.7689	0.463571	0.6348345	642.9327	3.110254	0	647.1302	709.7684	0.3276686	0.6277922	639.5154	3.426637	0	34	662	732						2014-04-06 FOX YELLOW GREEN.avi	0
21108	1267	671.5093	764.4774	0.4641586	0.6347156	643.0231	3.115186	0	648.0626	701.9692	0.3283013	0.6276654	639.4063	3.421629	0	34	660	733						2014-04-06 FOX YELLOW GREEN.avi	0
21125	1268	688.4868	774.6336	0.4646491	0.6346222	643.04	3.150852	0	648.3063	701.5186	0.3288334	0.6275441	639.5723	3.417267	0	34	668	738						2014-04-06 FOX YELLOW GREEN.avi	0
21141	1269	677.0243	757.0012	0.4650441	0.6345482	643.1047	3.10105	0	649.2199	711.1857	0.3291934	0.6272839	639.7145	3.396819	0	34	663	734						2014-04-06 FOX YELLOW GREEN.avi	0
21158	1270	682.8853	773.7396	0.4653623	0.6344485	642.9302	3.129238	0	645.3835	710.3505	0.3295142	0.6270488	639.7766	3.390232	0	34	664	742						2014-04-06 FOX YELLOW GREEN.avi	0
21175	1271	668.4265	759.3528	0.4656088	0.6343918	643.1224	3.123633	0	652.2498	701.9704	0.3298208	0.6268179	639.6538	3.381722	0	34	660	731						2014-04-06 FOX YELLOW GREEN.avi	0
21191	1272	682.5872	765.8892	0.4658815	0.6343477	642.9305	3.126449	0	649.3126	703.0581	0.3300523	0.6265933	639.8116	3.372266	0	34	666	734						2014-04-06 FOX YELLOW GREEN.avi	0
21208	1273	670.526	763.6757	0.466114	0.634358	643.0481	3.109914	0	643.139	718.1754	0.3303272	0.6262401	639.59	3.397758	0	34	657	741						2014-04-06 FOX YELLOW GREEN.avi	0
21225	1274	684.2742	764.9472	0.4664066	0.6344612	642.7795	3.101654	0	656.6096	707.2418	0.3305552	0.6261139	639.8271	3.37089	0	34	670	736						2014-04-06 FOX YELLOW GREEN.avi	0
21241	1275	693.2172	785.8716	0.4666858	0.6346253	642.7953	3.147862	0	650.9236	704.1661	0.3308272	0.6260474	639.4747	3.362182	0	34	672	745						2014-04-06 FOX YELLOW GREEN.avi	0
21258	1276	681.4778	784.2966	0.4669467	0.6348721	642.5059	3.140568	0	657.4623	690.9068	0.331042	0.6259841	639.7211	3.387686	0	34	669	738						2014-04-06 FOX YELLOW GREEN.avi	0
21275	1277	675.7271	767.386	0.4672118	0.6351242	642.5276	3.122255	0	655.1102	700.9999	0.3313242	0.6259893	639.3821	3.347103	0	34	665	734						2014-04-06 FOX YELLOW GREEN.avi	0
21291	1278	673.733	752.4315	0.4674357	0.6354418	642.3132	3.062801	0	655.79	706.871	0.3314987	0.6260478	639.5443	3.36691	0	34	665	730						2014-04-06 FOX YELLOW GREEN.avi	0
21308	1279	686.9305	762.5519	0.4676368	0.6358551	642.0812	3.092599	0	656.4514	709.7201	0.3316809	0.6261954	639.324	3.352125	0	34	672	736						2014-04-06 FOX YELLOW GREEN.avi	0
21325	1280	678.1328	775.6124	0.4678466	0.6362041	641.9796	3.102484	0	648.5201	705.8998	0.3318588	0.6265283	639.1172	3.367864	0	34	663	741						2014-04-06 FOX YELLOW GREEN.avi	0
21341	1281	753.208	716.6731	0.4674027	0.6363431	641.665	3.104635	0	745.0385	661.7364	0.3315787	0.6264579	638.9547	3.341654	0	34	749	689						2014-04-06 FOX YELLOW GREEN.avi	0
21358	1282	966.01	564.0502	0.4659517	0.6359949	641.9783	3.072139	0	973.991	545.518	0.3305798	0.6259877	639.2049	3.319386	0	35	970	555						2014-04-06 FOX YELLOW GREEN.avi	0
21375	1283	1065.568	537.1305	0.4654002	0.6361594	641.9937	3.063954	0	1056.486	522.4626	0.3300732	0.6261336	639.335	3.318151	0	35	1061	530						2014-04-06 FOX YELLOW GREEN.avi	0
21391	1284	1077.683	532.5529	0.4657272	0.6366208	641.3018	3.074943	0	1067.287	523.5494	0.3302273	0.626591	638.7279	3.344708	0	35	1072	528						2014-04-06 FOX YELLOW GREEN.avi	0
21408	1285	1068.257	541.8366	0.4659457	0.6367716	641.2775	3.070579	0	1058.57	522.8501	0.3303272	0.6266533	638.6155	3.348032	0	35	1063	532						2014-04-06 FOX YELLOW GREEN.avi	0
21425	1286	1079.853	526.2523	0.4661665	0.6368604	641.0033	3.046805	0	1055.383	526.3615	0.3303991	0.6265992	638.5699	3.34755	0	35	1068	526						2014-04-06 FOX YELLOW GREEN.avi	0
21441	1287	1071.947	519.2682	0.4663242	0.6369135	640.8038	3.026798	0	1062.304	519.7157	0.3304702	0.6263795	638.3055	3.310306	0	35	1067	519						2014-04-06 FOX YELLOW GREEN.avi	0
21458	1288	1078.496	536.0107	0.4665179	0.6370324	640.7108	3.080347	0	1056.516	524.8675	0.3305673	0.6263641	638.0982	3.307702	0	35	1068	530						2014-04-06 FOX YELLOW GREEN.avi	0
21474	1289	1073.518	523.6829	0.4666913	0.6372752	640.4926	3.059441	0	1059.649	521.9978	0.3307351	0.626611	637.9189	3.331529	0	35	1067	523						2014-04-06 FOX YELLOW GREEN.avi	0
21491	1290	1066.435	532.8495	0.4669226	0.637528	640.2905	3.059229	0	1056.465	526.4106	0.3308635	0.6267173	637.9424	3.318811	0	35	1061	530						2014-04-06 FOX YELLOW GREEN.avi	0
21508	1291	1062.08	550.6459	0.4671578	0.6376855	640.2032	3.078277	0	1069.008	522.4079	0.3310994	0.626794	637.5132	3.32012	0	35	1066	537						2014-04-06 FOX YELLOW GREEN.avi	0
21524	1292	1075.998	532.4801	0.4673747	0.6378769	640.0773	3.06361	0	1064.549	513.063	0.3312471	0.6268433	637.5181	3.323879	0	35	1070	523						2014-04-06 FOX YELLOW GREEN.avi	0
21541	1293	1064.803	538.4734	0.4675714	0.6380307	639.9186	3.092217	0	1062.763	519.6374	0.3313676	0.6268849	637.5051	3.328832	0	35	1064	529						2014-04-06 FOX YELLOW GREEN.avi	0
21558	1294	1069.836	522.2233	0.4677269	0.6380505	639.9009	3.057152	0	1069.001	529.7013	0.3315725	0.6268897	637.0891	3.358072	0	35	1069	526						2014-04-06 FOX YELLOW GREEN.avi	0
21574	1295	1066.473	531.9114	0.4679369	0.6380229	639.6204	3.085897	0	1062.607	530.4221	0.3316911	0.6268605	637.1376	3.351826	0	35	1065	531						2014-04-06 FOX YELLOW GREEN.avi	0
21591	1296	1059.947	535.4023	0.4680541	0.6379277	639.5945	3.092281	0	1044.4	526.1077	0.3317817	0.6268343	637.1157	3.342135	0	35	1052	531						2014-04-06 FOX YELLOW GREEN.avi	0
21608	1297	1057.793	528.9443	0.4682162	0.6378685	639.702	3.069074	0	1056.483	525.6218	0.3319548	0.6268212	637.1414	3.37135	0	35	1057	527						2014-04-06 FOX YELLOW GREEN.avi	0
21624	1298	1065.232	550.6481	0.468393	0.6378362	639.7551	3.114519	0	1055.863	529.0166	0.3321432	0.6268234	636.896	3.379421	0	35	1061	540						2014-04-06 FOX YELLOW GREEN.avi	0
21641	1299	1071.334	535.1249	0.4685392	0.6378692	639.5482	3.114578	0	1062.153	523.8397	0.3322564	0.6268511	637.0278	3.364327	0	35	1067	529						2014-04-06 FOX YELLOW GREEN.avi	0
21658	1300	1078.948	506.3212	0.4687068	0.6379541	639.5716	3.080823	0	1046.059	533.2585	0.3324135	0.6268946	637.0504	3.394483	0	35	1063	520						2014-04-06 FOX YELLOW GREEN.avi	0
21674	1301	1073.208	523.7402	0.4689026	0.6381909	639.4675	3.09143	0	1061.784	516.7499	0.3325683	0.6270263	636.8304	3.373827	0	35	1067	520						2014-04-06 FOX YELLOW GREEN.avi	0
21691	1302	1066.405	513.0246	0.4690241	0.6383381	639.4707	3.064773	0	1064.121	512.4034	0.3326615	0.6272545	636.8836	3.390743	0	35	1065	513						2014-04-06 FOX YELLOW GREEN.avi	0
21708	1303	1058.959	534.9112	0.469096	0.6384982	639.395	3.098938	0	1058.563	515.4217	0.3327349	0.6274168	636.9052	3.407876	0	35	1059	525						2014-04-06 FOX YELLOW GREEN.avi	0
21724	1304	1068.962	536.7248	0.4691945	0.638732	639.4125	3.106145	0	1054.383	516.31	0.3327703	0.6275462	636.8787	3.412426	0	35	1062	527						2014-04-06 FOX YELLOW GREEN.avi	0
21741	1305	1060.377	534.3042	0.4691964	0.6390916	639.2855	3.117582	0	1064.768	511.3189	0.332789	0.6277522	636.9147	3.402821	0	35	1063	523						2014-04-06 FOX YELLOW GREEN.avi	0
21758	1306	1059.759	537.524	0.4692325	0.639357	639.2767	3.12136	0	1064.054	507.2766	0.3328124	0.6281042	636.9802	3.420316	0	35	1062	522						2014-04-06 FOX YELLOW GREEN.avi	0
21774	1307	1061.714	533.2335	0.4692395	0.6397384	639.2282	3.13758	0	1060.253	513.243	0.3327712	0.6283882	636.8962	3.423876	0	35	1061	523						2014-04-06 FOX YELLOW GREEN.avi	0
21791	1308	1070.187	529.4474	0.4691856	0.6400297	639.0649	3.177007	0	1063.062	518.97	0.3327347	0.6286084	636.7537	3.440672	0	35	1067	524						2014-04-06 FOX YELLOW GREEN.avi	0
21808	1309	1066.34	534.2076	0.469138	0.6402951	639.0205	3.135453	0	1062.28	514.7946	0.3326622	0.6289241	636.6564	3.462028	0	35	1064	525						2014-04-06 FOX YELLOW GREEN.avi	0
21824	1310	1092.628	545.0172	0.4688971	0.6407143	638.8211	3.148965	0	1097.637	523.0254	0.3324816	0.6292629	636.2977	3.449388	0	36	1095	534						2014-04-06 FOX YELLOW GREEN.avi	0
21841	1311	1101.729	571.2839	0.4686263	0.6409234	638.9412	3.236084	0	1104.93	549.0177	0.3322257	0.6294921	636.6029	3.481927	0	36	1103	560						2014-04-06 FOX YELLOW GREEN.avi	0
21858	1312	1100.909	569.8486	0.4685723	0.6411609	638.8224	3.198427	0	1106.214	539.0932	0.3321407	0.6297478	636.4305	3.498553	0	36	1104	554						2014-04-06 FOX YELLOW GREEN.avi	0
21874	1313	1104.455	567.778	0.4684397	0.6414099	638.6677	3.215219	0	1115.733	529.2061	0.3320257	0.6299522	636.2651	3.501558	0	36	1110	548						2014-04-06 FOX YELLOW GREEN.avi	0
21891	1314	1100.471	563.8034	0.4682978	0.6414678	638.3495	3.197178	0	1103.871	532.9177	0.3317904	0.6299949	636.4078	3.509734	0	36	1102	548						2014-04-06 FOX YELLOW GREEN.avi	0
21908	1315	1102.514	553.9109	0.4681128	0.641433	638.5573	3.178455	0	1109.652	534.9203	0.3315997	0.6300058	636.1479	3.537657	0	36	1106	544						2014-04-06 FOX YELLOW GREEN.avi	0
21924	1316	1103.715	569.2338	0.4678862	0.6412888	638.4127	3.231613	0	1109.755	531.2065	0.3313413	0.6299962	636.1202	3.516972	0	36	1107	550						2014-04-06 FOX YELLOW GREEN.avi	0
21941	1317	1096.842	565.3606	0.4675831	0.641091	638.3112	3.209463	0	1115.761	529.671	0.3310528	0.6299448	635.9779	3.535462	0	36	1106	548						2014-04-06 FOX YELLOW GREEN.avi	0
21958	1318	1099.909	560.1318	0.467283	0.6408751	638.1794	3.190432	0	1103.861	533.6428	0.3306883	0.629902	636.0398	3.542055	0	36	1102	547						2014-04-06 FOX YELLOW GREEN.avi	0
21974	1319	1107.557	554.5088	0.4669348	0.6406664	638.3002	3.224319	0	1117.705	528.6157	0.3303701	0.6297961	635.676	3.525296	0	36	1113	542						2014-04-06 FOX YELLOW GREEN.avi	0
21991	1320	1106.181	570.7552	0.4665777	0.6403008	638.1631	3.221246	0	1108.107	545.0877	0.3299547	0.6295907	635.5786	3.534324	0	36	1107	558						2014-04-06 FOX YELLOW GREEN.avi	0
22008	1321	1111.997	558.2974	0.4662285	0.6400154	637.9601	3.202979	0	1100.876	542.0942	0.329534	0.629503	635.5471	3.528268	0	36	1106	550						2014-04-06 FOX YELLOW GREEN.avi	0
22024	1322	1094.231	572.8756	0.4658248	0.6397163	637.9296	3.234527	0	1104.303	544.9592	0.3291575	0.6294374	635.6284	3.550341	0	36	1099	559						2014-04-06 FOX YELLOW GREEN.avi	0
22041	1323	1108.026	562.8147	0.4655099	0.6394215	637.9022	3.217869	0	1108.712	544.8918	0.3288257	0.6293663	635.3196	3.535293	0	36	1108	554						2014-04-06 FOX YELLOW GREEN.avi	0
22057	1324	1099.934	576.166	0.4652175	0.6391607	637.7012	3.212616	0	1111.01	542.2302	0.3284767	0.6293184	635.2659	3.553313	0	36	1105	559						2014-04-06 FOX YELLOW GREEN.avi	0
22074	1325	1108.531	553.4066	0.4649438	0.6388977	637.6857	3.204141	0	1098.509	543.051	0.3281434	0.6292929	635.0711	3.538615	0	36	1104	548						2014-04-06 FOX YELLOW GREEN.avi	0
22091	1326	1093.933	573.517	0.4647229	0.6386584	637.5118	3.215477	0	1108.951	538.5263	0.3279211	0.629266	634.9076	3.520609	0	36	1101	556						2014-04-06 FOX YELLOW GREEN.avi	0
22107	1327	1110.14	561.3057	0.4645579	0.6384411	637.1506	3.18537	0	1098.429	539.7706	0.3276761	0.6292453	634.7452	3.551103	0	36	1104	551						2014-04-06 FOX YELLOW GREEN.avi	0
22124	1328	1100.932	550.4377	0.4643942	0.6382914	636.9995	3.197106	0	1104.636	539.3536	0.3274842	0.6292028	634.6448	3.513259	0	36	1103	545						2014-04-06 FOX YELLOW GREEN.avi	0
22141	1329	1096.295	573.2156	0.4643031	0.6380624	636.7702	3.174734	0	1116.444	535.8183	0.3273507	0.6291692	634.3682	3.517129	0	36	1106	555						2014-04-06 FOX YELLOW GREEN.avi	0
22157	1330	1099.877	568.9854	0.4642481	0.6378418	636.6379	3.199814	0	1112.502	534.592	0.327213	0.6290877	633.9017	3.513408	0	36	1106	552						2014-04-06 FOX YELLOW GREEN.avi	0
22174	1331	1094.41	579.8784	0.4641927	0.6376263	636.4467	3.207464	0	1109.433	533.425	0.3271042	0.6287575	633.8671	3.480484	0	36	1102	557						2014-04-06 FOX YELLOW GREEN.avi	0
22191	1332	1096.624	567.7416	0.4641131	0.6374945	636.0967	3.185245	0	1104.122	549.595	0.3268959	0.6287603	633.8671	3.509041	0	36	1100	559						2014-04-06 FOX YELLOW GREEN.avi	0
22207	1333	1104.964	548.778	0.464037	0.6373959	635.9083	3.207998	0	1104.229	545.5583	0.3268032	0.6287187	633.1812	3.529169	0	36	1105	547						2014-04-06 FOX YELLOW GREEN.avi	0
22224	1334	1105.171	563.3329	0.4639346	0.6372602	635.5188	3.183899	0	1108.393	545.64	0.3266441	0.6286891	632.8977	3.519061	0	36	1107	554						2014-04-06 FOX YELLOW GREEN.avi	0
22241	1335	1103.128	563.4055	0.4637805	0.6371005	635.1926	3.175431	0	1107.112	541.5023	0.326392	0.6286503	632.6874	3.493695	0	36	1105	552						2014-04-06 FOX YELLOW GREEN.avi	0
22257	1336	1101.586	568.7887	0.4635714	0.6368985	635.053	3.171042	0	1104.009	549.6452	0.3261349	0.6285647	632.2424	3.509298	0	36	1103	559						2014-04-06 FOX YELLOW GREEN.avi	0
22274	1337	1092.272	576.6464	0.4633009	0.6367293	634.7405	3.180701	0	1108.335	543.3228	0.3258434	0.6285332	632.0396	3.496893	0	36	1100	560						2014-04-06 FOX YELLOW GREEN.avi	0
22291	1338	1028.99	660.4897	0.4632247	0.637243	634.5485	3.165803	0	1045.493	636.287	0.3260252	0.6292023	631.737	3.464716	0	37	1037	648						2014-04-06 FOX YELLOW GREEN.avi	0
22307	1339	940.7645	799.5369	0.4633882	0.6380902	634.3239	3.204509	0	946.965	752.332	0.3265333	0.6301374	631.272	3.506764	0	37	944	776						2014-04-06 FOX YELLOW GREEN.avi	0
22324	1340	910.7909	813.6684	0.463356	0.6379575	634.0012	3.180068	0	930.4648	763.6655	0.3263616	0.6301476	631.0173	3.490661	0	37	921	789						2014-04-06 FOX YELLOW GREEN.avi	0
22341	1341	913.4026	820.4852	0.4632042	0.6377195	633.8216	3.175947	0	917.0836	770.0333	0.3260112	0.6300562	630.9854	3.474569	0	37	915	795						2014-04-06 FOX YELLOW GREEN.avi	0
22357	1342	925.2282	812.8724	0.4630896	0.6375214	633.5523	3.14839	0	924.7006	760.7747	0.3257704	0.6298943	630.7079	3.448619	0	37	925	787						2014-04-06 FOX YELLOW GREEN.avi	0
22374	1343	919.9783	812.0959	0.4629614	0.6373038	633.1931	3.163954	0	924.9332	767.4868	0.3255329	0.6296532	630.5165	3.459034	0	37	922	790						2014-04-06 FOX YELLOW GREEN.avi	0
22391	1344	905.7599	821.2553	0.4628029	0.6370507	633.2628	3.179004	0	915.3351	775.2709	0.3253479	0.6294783	630.2968	3.485069	0	37	911	798						2014-04-06 FOX YELLOW GREEN.avi	0
22407	1345	913.5071	820.0396	0.4626442	0.6368423	633.127	3.151722	0	918.7676	766.8694	0.3250909	0.6293506	630.2307	3.457843	0	37	916	793						2014-04-06 FOX YELLOW GREEN.avi	0
22424	1346	917.7289	811.762	0.4624874	0.6366986	632.7928	3.140009	0	920.5942	767.7632	0.3248891	0.6292327	629.9583	3.459912	0	37	919	790						2014-04-06 FOX YELLOW GREEN.avi	0
22441	1347	925.0995	809.5749	0.4623318	0.6365094	632.5513	3.1416	0	914.4388	763.4504	0.324652	0.6291777	629.7901	3.443408	0	37	920	787						2014-04-06 FOX YELLOW GREEN.avi	0
22457	1348	905.6569	815.3806	0.4620947	0.6362874	632.5374	3.154553	0	918.1523	761.6974	0.3244087	0.6290677	629.6805	3.423947	0	37	912	789						2014-04-06 FOX YELLOW GREEN.avi	0
22474	1349	923.7029	812.6694	0.4619622	0.6360331	632.3893	3.158775	0	929.1486	761.056	0.3242432	0.6289494	629.4996	3.43488	0	37	926	787						2014-04-06 FOX YELLOW GREEN.avi	0
22490	1350	922.5845	805.1288	0.461817	0.6358266	632.1487	3.133104	0	926.4998	773.9172	0.3240328	0.6286957	629.5377	3.42046	0	37	925	790						2014-04-06 FOX YELLOW GREEN.avi	0
22507	1351	909.2051	807.4621	0.4616283	0.6355981	632.1295	3.146283	0	918.3239	769.5477	0.323856	0.6285336	629.3459	3.437047	0	37	914	789						2014-04-06 FOX YELLOW GREEN.avi	0
22524	1352	910.8256	822.2535	0.4615075	0.6353537	632.1183	3.139939	0	927.0839	769.6792	0.3237419	0.6284417	629.0817	3.407648	0	37	919	796						2014-04-06 FOX YELLOW GREEN.avi	0
22540	1353	919.4368	817.0718	0.4614083	0.635154	631.8862	3.111492	0	917.897	771.5569	0.3235816	0.6283346	629.0593	3.40979	0	37	919	794						2014-04-06 FOX YELLOW GREEN.avi	0
22557	1354	907.7758	812.6708	0.4613007	0.6350238	631.619	3.13398	0	917.644	764.2974	0.3234275	0.6281908	629.0364	3.393036	0	37	913	788						2014-04-06 FOX YELLOW GREEN.avi	0
22574	1355	920.4962	815.9669	0.461218	0.6348312	631.4516	3.144499	0	911.4418	775.4492	0.3233213	0.6279845	628.8467	3.4058	0	37	916	796						2014-04-06 FOX YELLOW GREEN.avi	0
22590	1356	912.1266	821.7165	0.4611097	0.6346048	631.5276	3.143935	0	916.1899	783.0836	0.3232266	0.6278226	628.6645	3.383489	0	37	914	802						2014-04-06 FOX YELLOW GREEN.avi	0
22607	1357	920.0662	809.1792	0.4610039	0.6344424	631.4077	3.089127	0	925.6861	770.1102	0.3231238	0.6277137	628.532	3.359769	0	37	923	790						2014-04-06 FOX YELLOW GREEN.avi	0
22624	1358	911.8977	819.8074	0.4608851	0.6343207	631.2157	3.112409	0	918.3444	775.1115	0.3229572	0.6276169	628.4529	3.37237	0	37	915	797						2014-04-06 FOX YELLOW GREEN.avi	0
22640	1359	908.3989	818.8198	0.4608024	0.6342167	631.0884	3.102808	0	913.2454	768.4979	0.3227905	0.627534	628.3188	3.34905	0	37	911	794						2014-04-06 FOX YELLOW GREEN.avi	0
22657	1360	912.7725	825.5015	0.460704	0.6340954	630.8094	3.122322	0	915.2667	772.1415	0.3226568	0.6274551	628.0258	3.349388	0	37	914	799						2014-04-06 FOX YELLOW GREEN.avi	0
22674	1361	922.3528	809.3733	0.4605809	0.6340181	630.6949	3.101123	0	919.2504	776.7358	0.3225017	0.6274043	627.8755	3.34109	0	37	921	793						2014-04-06 FOX YELLOW GREEN.avi	0
22690	1362	925.4825	809.8038	0.4603527	0.6339644	630.673	3.084235	0	912.6719	766.9571	0.3222408	0.6274127	627.8389	3.335324	0	37	919	788						2014-04-06 FOX YELLOW GREEN.avi	0
22707	1363	916.2116	808.2754	0.4601496	0.6339726	630.5038	3.074653	0	927.0529	768.2787	0.3220531	0.6274137	627.6357	3.315408	0	37	922	788						2014-04-06 FOX YELLOW GREEN.avi	0
22724	1364	914.0104	809.0239	0.4598941	0.6339716	630.3745	3.089836	0	908.5938	775.5237	0.3217341	0.6274402	627.689	3.308519	0	37	911	792						2014-04-06 FOX YELLOW GREEN.avi	0
22740	1365	930.2886	807.8455	0.4596632	0.6339737	630.2858	3.074775	0	914.2804	779.4142	0.3215227	0.6274698	627.386	3.315781	0	37	922	794						2014-04-06 FOX YELLOW GREEN.avi	0
22757	1366	918.1704	815.2984	0.4594536	0.6339026	630.0388	3.098126	0	912.3345	775.9968	0.3212364	0.6274594	627.5071	3.273753	0	37	915	796						2014-04-06 FOX YELLOW GREEN.avi	0
22774	1367	918.2181	808.6596	0.4592207	0.6337512	630.168	3.077146	0	913.808	786.4887	0.3210621	0.6274562	627.3499	3.3021	0	37	916	798						2014-04-06 FOX YELLOW GREEN.avi	0
22790	1368	915.4026	816.5061	0.459052	0.6336379	629.9601	3.066798	0	910.9722	784.3664	0.3208797	0.6274149	627.3751	3.292693	0	37	913	800						2014-04-06 FOX YELLOW GREEN.avi	0
22807	1369	920.2335	809.2712	0.4588866	0.6335439	630.0934	3.051468	0	919.757	776.8989	0.3206842	0.6273891	627.483	3.263876	0	37	920	793						2014-04-06 FOX YELLOW GREEN.avi	0
22824	1370	921.808	806.6287	0.4587192	0.6335021	630.1655	3.076807	0	915.397	773.3132	0.3205799	0.6273572	627.3979	3.273407	0	37	919	790						2014-04-06 FOX YELLOW GREEN.avi	0
22840	1371	916.6161	819.1121	0.4585713	0.6334474	629.9424	3.068587	0	909.4492	787.6232	0.3204466	0.6272306	627.3542	3.270184	0	37	913	803						2014-04-06 FOX YELLOW GREEN.avi	0
22857	1372	922.8232	816.2388	0.4584696	0.6333843	629.9438	3.06775	0	918.0393	780.6208	0.3202991	0.6271867	627.4891	3.241159	0	37	920	798						2014-04-06 FOX YELLOW GREEN.avi	0
22874	1373	927.2791	804.9954	0.4583403	0.6333476	630.2109	3.046187	0	915.1482	782.9781	0.3201892	0.627153	627.536	3.247306	0	37	921	794						2014-04-06 FOX YELLOW GREEN.avi	0
22890	1374	913.6089	818.7781	0.4582243	0.6332838	630.3376	3.061209	0	915.6214	781.6612	0.320127	0.6271987	627.5287	3.235976	0	37	915	800						2014-04-06 FOX YELLOW GREEN.avi	0
22907	1375	925.1263	804.7142	0.458163	0.6332742	630.3394	3.028523	0	909.8313	777.4658	0.3200788	0.6272027	627.4707	3.231384	0	37	917	791						2014-04-06 FOX YELLOW GREEN.avi	0
22924	1376	915.6259	819.4932	0.4581179	0.6332566	630.3049	3.041558	0	905.3082	783.0413	0.3200334	0.627199	627.5366	3.233896	0	37	910	801						2014-04-06 FOX YELLOW GREEN.avi	0
22940	1377	922.4874	809.8823	0.4580627	0.6332003	630.3509	3.028147	0	913.4825	786.8009	0.3200054	0.6271523	627.5912	3.213437	0	37	918	798						2014-04-06 FOX YELLOW GREEN.avi	0
22957	1378	930.5561	816.5054	0.4580002	0.6330972	630.4366	3.021983	0	921.7217	773.2373	0.3199304	0.6270852	627.7686	3.17032	0	37	926	795						2014-04-06 FOX YELLOW GREEN.avi	0
22973	1379	927.4178	803.3069	0.4578176	0.6330007	630.5067	2.98566	0	921.8039	785.4441	0.3198261	0.6270592	627.8238	3.169395	0	37	925	794						2014-04-06 FOX YELLOW GREEN.avi	0
22990	1380	1021.185	834.0077	0.4570586	0.6331317	630.5844	3.010384	0	1009.136	814.4049	0.3192571	0.6272649	628.1038	3.187582	0	38	1015	824						2014-04-06 FOX YELLOW GREEN.avi	0
23007	1381	1078.68	822.8697	0.4565536	0.6331688	630.8144	2.970149	0	1068.423	800.7183	0.3187912	0.6273796	628.421	3.152254	0	38	1074	812						2014-04-06 FOX YELLOW GREEN.avi	0
23023	1382	1064.758	830.8479	0.4564517	0.6332071	630.7968	2.960736	0	1062.841	802.3821	0.3186851	0.6274624	628.2923	3.162078	0	38	1064	817						2014-04-06 FOX YELLOW GREEN.avi	0
23040	1383	1052.443	843.8306	0.4562933	0.6333423	630.8799	2.991066	0	1070.26	805.8427	0.3185863	0.6275775	628.2089	3.130734	0	38	1061	825						2014-04-06 FOX YELLOW GREEN.avi	0
23057	1384	1057.867	843.594	0.4561859	0.6334183	630.9592	2.996708	0	1077.818	813.522	0.3184169	0.627664	628.468	3.099352	0	38	1068	829						2014-04-06 FOX YELLOW GREEN.avi	0
23073	1385	1062.906	839.2166	0.4560868	0.6335169	630.8873	2.968516	0	1071.279	807.1889	0.3182843	0.6277868	628.5782	3.087003	0	38	1067	823						2014-04-06 FOX YELLOW GREEN.avi	0
23090	1386	1061.339	838.8771	0.4559691	0.6336014	631.1528	2.960705	0	1063.782	816.6315	0.3182167	0.6279072	628.6299	3.10516	0	38	1063	828						2014-04-06 FOX YELLOW GREEN.avi	0
23107	1387	1066.791	827.7881	0.4559057	0.6337345	631.2454	2.927496	0	1061.935	803.8228	0.318175	0.628116	628.7268	3.110132	0	38	1064	816						2014-04-06 FOX YELLOW GREEN.avi	0
23123	1388	1079.452	817.897	0.4559067	0.6338371	631.3408	2.894417	0	1059.764	812.1257	0.3181683	0.6281818	628.7617	3.101725	0	38	1070	815						2014-04-06 FOX YELLOW GREEN.avi	0
23140	1389	1055.523	849.8088	0.4559561	0.6339635	631.4402	2.960435	0	1055.49	812.521	0.3181857	0.6282276	628.9407	3.114892	0	38	1056	831						2014-04-06 FOX YELLOW GREEN.avi	0
23157	1390	1065.819	821.7096	0.4560415	0.6340127	631.3895	2.919536	0	1061.487	813.6976	0.318236	0.6282502	629.0952	3.07634	0	38	1064	818						2014-04-06 FOX YELLOW GREEN.avi	0
23173	1391	1061.44	829.363	0.4561716	0.6340863	631.3508	2.942835	0	1049.522	816.7343	0.3183196	0.6282735	629.2432	3.102493	0	38	1055	823						2014-04-06 FOX YELLOW GREEN.avi	0
23190	1392	1054.557	837.4602	0.4562692	0.6342086	631.4935	2.955247	0	1053.558	811.7675	0.3184491	0.6283303	629.409	3.094609	0	38	1054	825						2014-04-06 FOX YELLOW GREEN.avi	0
23207	1393	1046.868	846.0823	0.4563944	0.6343126	631.7519	2.953535	0	1061.215	811.8923	0.3186494	0.6283917	629.2048	3.091179	0	38	1054	829						2014-04-06 FOX YELLOW GREEN.avi	0
23223	1394	1072.522	836.3189	0.4565734	0.6344571	631.824	2.890783	0	1061.271	810.9644	0.3188069	0.6284829	629.4851	3.064639	0	38	1067	824						2014-04-06 FOX YELLOW GREEN.avi	0
23240	1395	1056.284	847.1047	0.4567781	0.6346543	631.8819	2.931844	0	1076.089	792.9498	0.3189959	0.6286202	629.6492	3.026231	0	38	1066	820						2014-04-06 FOX YELLOW GREEN.avi	0
23257	1396	1050.131	834.4415	0.4569507	0.6348476	632.0892	2.939033	0	1045.463	818.4393	0.3192314	0.6287076	629.6368	3.127578	0	38	1048	826						2014-04-06 FOX YELLOW GREEN.avi	0
23273	1397	1031.241	866.4338	0.4572275	0.6350371	632.0825	2.999362	0	1055.996	812.9184	0.3194594	0.6287887	629.9125	3.072872	0	38	1044	840						2014-04-06 FOX YELLOW GREEN.avi	0
23290	1398	1079.413	832.2209	0.4574443	0.6351869	632.3331	2.904593	0	1061.832	801.188	0.319761	0.6288663	629.9	3.059121	0	38	1071	817						2014-04-06 FOX YELLOW GREEN.avi	0
23307	1399	1066.996	832.6819	0.4576763	0.6353377	632.5385	2.904583	0	1072.324	800.7909	0.3199922	0.62885	630.118	3.017202	0	38	1070	817						2014-04-06 FOX YELLOW GREEN.avi	0
23323	1400	1057.646	858.2532	0.4579386	0.6352273	632.5388	2.963507	0	1056.906	791.7978	0.3203229	0.6289316	630.2012	3.073425	0	38	1057	825						2014-04-06 FOX YELLOW GREEN.avi	0
23340	1401	1062.581	837.1598	0.4580654	0.6354883	632.5432	2.95206	0	1076.06	802.978	0.3205111	0.6287324	630.4819	3.044503	0	39	1069	820						2014-04-06 FOX YELLOW GREEN.avi	0
23357	1402	1089.996	803.8536	0.4580891	0.6350575	632.8297	2.968514	0	1105.922	767.1294	0.3206962	0.6284137	630.7458	3.051538	0	39	1098	785						2014-04-06 FOX YELLOW GREEN.avi	0
23373	1403	1114.763	773.5712	0.4582956	0.6353555	632.9584	2.885881	0	1108.102	764.5093	0.3209455	0.6283865	630.8296	3.0579	0	39	1111	769						2014-04-06 FOX YELLOW GREEN.avi	0
23390	1404	1107.458	807.9817	0.458527	0.6352979	632.9704	2.983361	0	1113.001	764.2604	0.3211306	0.6284361	631.1954	3.03486	0	39	1110	786						2014-04-06 FOX YELLOW GREEN.avi	0
23407	1405	1096.354	788.6183	0.4587605	0.6357228	632.9748	2.940785	0	1115.47	763.9061	0.3213907	0.6284757	631.1456	3.061189	0	39	1106	776						2014-04-06 FOX YELLOW GREEN.avi	0
23423	1406	1108.804	779.7827	0.4589399	0.6358629	633.2563	2.919075	0	1099.343	763.7392	0.3215532	0.6285591	631.395	3.099352	0	39	1104	772						2014-04-06 FOX YELLOW GREEN.avi	0
23440	1407	1110.492	778.5895	0.4590831	0.6359785	633.539	2.920743	0	1083.256	783.4763	0.3216983	0.6286528	631.595	3.11719	0	39	1097	781						2014-04-06 FOX YELLOW GREEN.avi	0
23457	1408	1092.54	793.2652	0.4591885	0.63607	633.8558	2.949676	0	1096.152	767.0081	0.3218379	0.6287438	631.7702	3.10608	0	39	1094	780						2014-04-06 FOX YELLOW GREEN.avi	0
23473	1409	1105.268	779.2942	0.4592533	0.6361403	633.9796	2.928128	0	1106.846	768.4397	0.3219978	0.6288433	631.8773	3.09533	0	39	1106	774						2014-04-06 FOX YELLOW GREEN.avi	0
23490	1410	1120.76	778.2418	0.4593495	0.6361575	634.259	2.934669	0	1102.988	763.287	0.3220823	0.6288823	632.1096	3.096594	0	39	1112	771						2014-04-06 FOX YELLOW GREEN.avi	0
23507	1411	1110.209	775.7704	0.4594165	0.6361977	634.4038	2.943173	0	1119.439	753.8328	0.322177	0.6289225	632.457	3.077466	0	39	1115	765						2014-04-06 FOX YELLOW GREEN.avi	0
23523	1412	1102.3	789.829	0.4595143	0.6362258	634.6005	2.95994	0	1107.493	753.6745	0.3222953	0.6290047	632.7335	3.105532	0	39	1105	772						2014-04-06 FOX YELLOW GREEN.avi	0
23540	1413	1112.381	784.5147	0.459643	0.6362907	634.6157	2.955475	0	1113.142	748.7837	0.3224528	0.629042	632.9245	3.114174	0	39	1113	767						2014-04-06 FOX YELLOW GREEN.avi	0
23557	1414	1123.103	774.7476	0.4597613	0.6363782	634.9334	2.922086	0	1129.364	745.7044	0.322631	0.6291342	633.0166	3.076849	0	39	1126	760						2014-04-06 FOX YELLOW GREEN.avi	0
23573	1415	1101.558	799.1686	0.4598721	0.6364449	635.1293	2.951321	0	1101.515	753.9871	0.3227562	0.6291834	633.3336	3.122555	0	39	1102	777						2014-04-06 FOX YELLOW GREEN.avi	0
23590	1416	1106.62	781.9913	0.4600248	0.6366011	635.3257	2.952372	0	1106.246	756.8901	0.3229279	0.6292737	633.5044	3.114982	0	39	1106	769						2014-04-06 FOX YELLOW GREEN.avi	0
23606	1417	1102.711	778.7795	0.4601916	0.6367354	635.1952	2.942603	0	1109.724	771.7803	0.3231262	0.6293987	633.4691	3.116545	0	39	1106	775						2014-04-06 FOX YELLOW GREEN.avi	0
23623	1418	1103.812	776.0422	0.4603629	0.6369816	635.4891	2.983934	0	1101.84	766.2696	0.3232582	0.629617	633.6136	3.152998	0	39	1103	771						2014-04-06 FOX YELLOW GREEN.avi	0
23640	1419	1091.799	794.9269	0.4605188	0.637275	635.6395	3.002335	0	1110.705	757.4039	0.3233889	0.6298837	633.811	3.11943	0	39	1101	776						2014-04-06 FOX YELLOW GREEN.avi	0
23656	1420	1115.588	780.9995	0.4606734	0.6375741	635.7354	2.976079	0	1111.273	756.5328	0.3235481	0.6300819	633.8538	3.122378	0	39	1113	769						2014-04-06 FOX YELLOW GREEN.avi	0
23673	1421	1099.628	794.5642	0.4608094	0.6378924	635.5694	3.015498	0	1100.864	769.4586	0.3236846	0.630324	633.7147	3.149881	0	39	1100	782						2014-04-06 FOX YELLOW GREEN.avi	0
23690	1422	1105.033	781.3334	0.4609053	0.6382721	635.7784	2.996536	0	1102.09	754.0569	0.3237768	0.6306881	633.9208	3.135417	0	39	1104	768						2014-04-06 FOX YELLOW GREEN.avi	0
23706	1423	1103.187	788.0802	0.4609815	0.6385413	635.8344	3.022301	0	1099.224	773.6968	0.3238497	0.6309199	633.8948	3.170183	0	39	1101	781						2014-04-06 FOX YELLOW GREEN.avi	0
23723	1424	1111.063	778.906	0.4610428	0.6388771	635.7728	2.972805	0	1104.845	771.8627	0.3239046	0.6312359	633.9329	3.154027	0	39	1108	775						2014-04-06 FOX YELLOW GREEN.avi	0
23740	1425	1113.49	764.8181	0.461103	0.6392015	635.6991	2.95187	0	1106.957	751.4188	0.323953	0.631588	634.0213	3.157769	0	39	1110	758						2014-04-06 FOX YELLOW GREEN.avi	0
23756	1426	1104.671	787.0343	0.4611733	0.6395302	635.8294	2.987128	0	1107.037	766.6325	0.3240329	0.6318281	633.8332	3.170099	0	39	1106	777						2014-04-06 FOX YELLOW GREEN.avi	0
23773	1427	1097.061	786.1516	0.4612442	0.6398676	635.6797	3.016361	0	1104.988	766.2836	0.3241101	0.6320968	633.6674	3.170907	0	39	1101	776						2014-04-06 FOX YELLOW GREEN.avi	0
23790	1428	1090.582	808.6373	0.461282	0.6400412	635.6841	3.055935	0	1116.837	754.9621	0.3241555	0.6323161	633.6766	3.153578	0	39	1104	782						2014-04-06 FOX YELLOW GREEN.avi	0
23806	1429	1107.509	791.3129	0.4613113	0.6402693	635.7183	3.044685	0	1105.199	752.0103	0.3241892	0.6324607	633.7244	3.193922	0	39	1106	772						2014-04-06 FOX YELLOW GREEN.avi	0
23823	1430	1093.806	800.0373	0.4613362	0.6404334	635.6847	3.07306	0	1102.086	772.7062	0.3242099	0.6325558	633.7413	3.185769	0	39	1098	786						2014-04-06 FOX YELLOW GREEN.avi	0
23840	1431	1106.49	778.8244	0.4613489	0.6405956	635.7813	3.032017	0	1107.42	762.3304	0.3242198	0.6326541	633.7704	3.18873	0	39	1107	771						2014-04-06 FOX YELLOW GREEN.avi	0
23856	1432	1096.166	753.5145	0.4613614	0.6403481	635.7359	3.036055	0	1096.239	736.4512	0.3242948	0.6324936	633.8784	3.218861	0	40	1096	745						2014-04-06 FOX YELLOW GREEN.avi	0
23873	1433	1079.421	521.4285	0.4613498	0.6391109	636.0128	3.036961	0	1099.831	476.288	0.3248187	0.6314519	634.1116	3.209148	0	40	1090	499						2014-04-06 FOX YELLOW GREEN.avi	0
23890	1434	1079.384	472.1871	0.4614208	0.6388411	636.2076	3.007922	0	1064.016	478.7393	0.3249096	0.6311579	634.1277	3.219458	0	40	1072	475						2014-04-06 FOX YELLOW GREEN.avi	0
23906	1435	1071.831	478.3702	0.4614927	0.6390773	636.1589	3.047823	0	1063.648	467.16	0.3248607	0.6314963	634.1741	3.216844	0	40	1068	473						2014-04-06 FOX YELLOW GREEN.avi	0
23923	1436	1062.374	498.0881	0.4615645	0.6391388	636.1696	3.076941	0	1063.559	473.6719	0.3248595	0.6315857	634.1662	3.235485	0	40	1063	486						2014-04-06 FOX YELLOW GREEN.avi	0
23940	1437	1067.606	492.607	0.4616745	0.6391921	636.1974	3.016954	0	1057.237	484.2799	0.3248582	0.6316805	634.1517	3.230338	0	40	1062	488						2014-04-06 FOX YELLOW GREEN.avi	0
23956	1438	1071.419	490.1626	0.4617423	0.6392556	636.2892	2.982074	0	1056.191	481.9149	0.3248553	0.6317874	634.1014	3.233006	0	40	1064	486						2014-04-06 FOX YELLOW GREEN.avi	0
23973	1439	1062.962	510.3228	0.4617906	0.639327	636.3856	3.024385	0	1061.481	486.2824	0.3248324	0.6318967	634.074	3.232648	0	40	1062	498						2014-04-06 FOX YELLOW GREEN.avi	0
23990	1440	1057.311	502.0613	0.4617762	0.6394323	636.3178	3.035892	0	1058.644	467.0073	0.3248322	0.632122	634.0941	3.252149	0	40	1058	485						2014-04-06 FOX YELLOW GREEN.avi	0
24006	1441	1052.874	518.3535	0.4617741	0.6395118	636.3401	3.066557	0	1062.734	458.9632	0.3248148	0.632295	634.1364	3.243677	0	40	1058	489						2014-04-06 FOX YELLOW GREEN.avi	0
24023	1442	1063.042	479.0988	0.4617677	0.639626	636.3228	2.979988	0	1070.228	459.3691	0.3247883	0.6323964	634.0905	3.22677	0	40	1067	469						2014-04-06 FOX YELLOW GREEN.avi	0
24040	1443	1075.238	475.6264	0.461779	0.6397588	636.4868	3.01053	0	1057.959	485.1743	0.3247814	0.6325011	634.0477	3.27227	0	40	1067	480						2014-04-06 FOX YELLOW GREEN.avi	0
24056	1444	1057.178	486.6384	0.4617878	0.6398293	636.4515	3.026909	0	1067.528	475.2906	0.3247645	0.6325854	634.0033	3.25424	0	40	1062	481						2014-04-06 FOX YELLOW GREEN.avi	0
24073	1445	1059.283	496.7541	0.4617791	0.6398998	636.4702	3.026385	0	1060.726	472.5645	0.3247435	0.6326727	633.9728	3.263591	0	40	1060	485						2014-04-06 FOX YELLOW GREEN.avi	0
24090	1446	1072.689	486.8103	0.4617977	0.6399683	636.4329	2.998277	0	1065.093	467.2519	0.3247185	0.6328856	633.9737	3.256466	0	40	1069	477						2014-04-06 FOX YELLOW GREEN.avi	0
24106	1447	1073.449	506.7619	0.4618466	0.6400465	636.1699	3.026244	0	1064.88	463.1069	0.3246939	0.6330351	633.8818	3.246603	0	40	1069	485						2014-04-06 FOX YELLOW GREEN.avi	0
24123	1448	1061.257	510.9734	0.4618634	0.640106	636.1176	3.048824	0	1062.547	465.1831	0.3246767	0.633136	633.7643	3.275067	0	40	1062	488						2014-04-06 FOX YELLOW GREEN.avi	0
24139	1449	1057.879	501.6395	0.4618125	0.640229	636.1729	3.031499	0	1062.756	471.7001	0.3246586	0.6332293	633.5658	3.279551	0	40	1060	487						2014-04-06 FOX YELLOW GREEN.avi	0
24156	1450	1060.82	492.7376	0.4618273	0.6404166	635.9511	3.030134	0	1061.191	468.9382	0.3246009	0.6333506	633.5367	3.258786	0	40	1061	481						2014-04-06 FOX YELLOW GREEN.avi	0
24173	1451	1064.42	485.3614	0.4618167	0.6406418	635.8756	3.013348	0	1046.735	485.1257	0.3245077	0.633517	633.5577	3.293968	0	40	1056	485						2014-04-06 FOX YELLOW GREEN.avi	0
24189	1452	1071.391	485.6134	0.461766	0.6408048	635.7949	2.986071	0	1059.18	460.902	0.3244416	0.6338228	633.5317	3.276299	0	40	1065	473						2014-04-06 FOX YELLOW GREEN.avi	0
24206	1453	1061.728	495.9601	0.4616596	0.6409773	635.8837	3.010195	0	1054.053	465.8436	0.3243341	0.6340351	633.4492	3.265214	0	40	1058	481						2014-04-06 FOX YELLOW GREEN.avi	0
24223	1454	1054.252	487.2913	0.4615344	0.6412526	635.8264	3.030355	0	1047.891	479.4748	0.3242276	0.6342136	633.1713	3.286256	0	40	1051	483						2014-04-06 FOX YELLOW GREEN.avi	0
24239	1455	1055.097	481.6589	0.4614173	0.6414979	635.7776	3.054864	0	1044.404	476.6828	0.3240338	0.6344469	633.2581	3.291487	0	40	1050	479						2014-04-06 FOX YELLOW GREEN.avi	0
24256	1456	1054.698	486.9804	0.4612248	0.641632	635.3924	2.991173	0	1043.828	474.9398	0.3238394	0.6347572	633.2064	3.302482	0	40	1049	481						2014-04-06 FOX YELLOW GREEN.avi	0
24273	1457	1049.814	495.0764	0.4609806	0.6418118	635.7377	3.03871	0	1036.204	475.8557	0.3236299	0.634934	632.9311	3.294068	0	40	1043	485						2014-04-06 FOX YELLOW GREEN.avi	0
24289	1458	1057.651	485.5758	0.4607026	0.6419615	635.6501	3.041815	0	1042.557	471.5054	0.3233381	0.6351101	633.0451	3.276329	0	41	1050	479						2014-04-06 FOX YELLOW GREEN.avi	0
24306	1459	987.3412	491.2513	0.4606118	0.6420927	635.4036	3.072318	0	983.8719	456.257	0.3233467	0.6354179	632.8857	3.293349	0	41	986	474						2014-04-06 FOX YELLOW GREEN.avi	0
24323	1460	989.288	494.6233	0.4603291	0.6422596	635.4572	3.052647	0	990.7175	461.9923	0.3230678	0.6355647	632.6337	3.313655	0	41	990	478						2014-04-06 FOX YELLOW GREEN.avi	0
24339	1461	980.4293	503.0697	0.4599231	0.6423379	635.6558	3.084867	0	979.8293	472.1772	0.3226212	0.635747	632.7497	3.31924	0	41	980	488						2014-04-06 FOX YELLOW GREEN.avi	0
24356	1462	988.4449	482.595	0.4594704	0.6424384	635.5903	3.074373	0	978.6716	468.5701	0.3221468	0.6359764	632.7088	3.301047	0	41	984	476						2014-04-06 FOX YELLOW GREEN.avi	0
24373	1463	981.2421	499.2067	0.4589518	0.6426251	635.3157	3.116986	0	979.5366	460.6649	0.3216071	0.6363738	632.7098	3.324337	0	41	980	480						2014-04-06 FOX YELLOW GREEN.avi	0
24389	1464	982.3214	495.6537	0.4583368	0.6429538	635.309	3.129186	0	982.6151	467.065	0.3210029	0.6366017	632.5123	3.315058	0	41	982	481						2014-04-06 FOX YELLOW GREEN.avi	0
24406	1465	984.9877	493.3198	0.4576633	0.643181	634.9795	3.079919	0	980.8757	470.2766	0.3202796	0.636926	632.6509	3.324135	0	41	983	482						2014-04-06 FOX YELLOW GREEN.avi	0
24423	1466	976.8844	511.928	0.4569244	0.6435143	635.0373	3.130062	0	973.5238	472.0027	0.319546	0.6372694	632.5571	3.341055	0	41	975	492						2014-04-06 FOX YELLOW GREEN.avi	0
24439	1467	962.6129	502.8864	0.456227	0.6439299	634.8969	3.123272	0	974.2341	471.8312	0.3188562	0.6375322	632.6321	3.328582	0	41	968	487						2014-04-06 FOX YELLOW GREEN.avi	0
24456	1468	973.1058	480.7832	0.4556668	0.6443235	634.7479	3.054297	0	983.3325	469.7478	0.3182784	0.6378342	632.618	3.339221	0	41	978	475						2014-04-06 FOX YELLOW GREEN.avi	0
24473	1469	981.2556	490.0087	0.4552137	0.6447642	634.648	3.110712	0	975.6491	473.2736	0.317865	0.6381185	632.3906	3.355927	0	41	978	482						2014-04-06 FOX YELLOW GREEN.avi	0
24489	1470	971.8291	502.7314	0.4549468	0.6451693	634.4876	3.141482	0	970.5309	473.2585	0.3175343	0.6383077	632.4312	3.322159	0	41	971	488						2014-04-06 FOX YELLOW GREEN.avi	0
24506	1471	975.451	482.8388	0.4547972	0.6456127	634.297	3.068815	0	974.6172	473.4871	0.3173827	0.6384265	632.4594	3.353585	0	41	975	478						2014-04-06 FOX YELLOW GREEN.avi	0
24523	1472	979.1094	490.9371	0.4548372	0.6459664	634.2611	3.078949	0	982.0114	465.4865	0.3174341	0.6386347	632.2454	3.35311	0	41	981	478						2014-04-06 FOX YELLOW GREEN.avi	0
24539	1473	979.2024	501.1292	0.4550141	0.6463262	633.9306	3.119156	0	970.5182	477.4803	0.317537	0.6385703	632.1663	3.359254	0	41	975	489						2014-04-06 FOX YELLOW GREEN.avi	0
24556	1474	972.4377	490.335	0.4552199	0.6465577	633.9684	3.081595	0	978.7345	467.2498	0.3177921	0.638594	632.1199	3.342686	0	41	976	479						2014-04-06 FOX YELLOW GREEN.avi	0
24572	1475	973.6878	482.1388	0.4555751	0.6468141	633.7983	3.087845	0	980.974	456.2191	0.3180973	0.6386997	632.1169	3.331514	0	41	977	469						2014-04-06 FOX YELLOW GREEN.avi	0
24589	1476	991.7828	478.226	0.4560041	0.647103	633.6099	3.069558	0	978.2843	474.0923	0.3185097	0.6385121	632.0806	3.358141	0	41	985	476						2014-04-06 FOX YELLOW GREEN.avi	0
24606	1477	966.4557	501.7405	0.4564268	0.6472683	633.3628	3.112938	0	989.282	454.0087	0.3188541	0.6388153	632.0806	3.327151	0	41	978	478						2014-04-06 FOX YELLOW GREEN.avi	0
24622	1478	977.7478	482.9667	0.4568428	0.6474754	633.4779	3.060218	0	977.2213	460.3614	0.3192462	0.6388776	631.6918	3.361761	0	41	977	472						2014-04-06 FOX YELLOW GREEN.avi	0
24639	1479	970.2533	499.977	0.4572819	0.6477334	633.4537	3.100775	0	962.906	484.2253	0.319636	0.6387303	631.6901	3.338057	0	41	967	492						2014-04-06 FOX YELLOW GREEN.avi	0
24656	1480	966.8745	486.1394	0.4576656	0.648002	633.4076	3.073779	0	975.7014	455.0871	0.3200045	0.6391561	631.6901	3.341941	0	41	971	471						2014-04-06 FOX YELLOW GREEN.avi	0
24672	1481	966.8043	500.3386	0.458059	0.6482357	633.2297	3.086411	0	972.409	469.7528	0.3204021	0.6394182	631.1502	3.329849	0	41	970	485						2014-04-06 FOX YELLOW GREEN.avi	0
24689	1482	964.9521	485.3038	0.4584095	0.648645	632.9851	3.062698	0	965.6454	469.8713	0.3206972	0.639731	631.2125	3.349546	0	41	965	478						2014-04-06 FOX YELLOW GREEN.avi	0
24706	1483	962.7513	500.5509	0.4586962	0.6488863	633.136	3.095901	0	972.6655	470.6552	0.3209892	0.6400205	631.0366	3.339065	0	41	968	486						2014-04-06 FOX YELLOW GREEN.avi	0
24722	1484	966.0118	484.7813	0.4589646	0.6492056	632.8842	3.052903	0	965.3926	463.112	0.3212444	0.640137	631.0402	3.312082	0	41	966	474						2014-04-06 FOX YELLOW GREEN.avi	0
24739	1485	962.2953	500.7473	0.4591722	0.6495516	632.9832	3.086659	0	970.6373	464.9316	0.3214299	0.6406151	631.0402	3.340408	0	41	966	483						2014-04-06 FOX YELLOW GREEN.avi	0
24756	1486	974.4176	489.1821	0.4593604	0.6497431	632.8013	3.073898	0	965.4957	474.3752	0.321555	0.6408105	630.8806	3.308672	0	41	970	482						2014-04-06 FOX YELLOW GREEN.avi	0
24772	1487	968.9103	489.0485	0.4594065	0.6498847	632.8336	3.046253	0	961.6733	478.7194	0.3216267	0.6408933	630.8476	3.315921	0	41	965	484						2014-04-06 FOX YELLOW GREEN.avi	0
24789	1488	959.4117	513.412	0.459379	0.6499656	632.6556	3.05866	0	965.6563	476.9113	0.3216149	0.6409295	630.8748	3.313951	0	41	963	495						2014-04-06 FOX YELLOW GREEN.avi	0
24806	1489	967.9474	498.2015	0.4593315	0.6499612	632.6504	3.101252	0	958.1351	471.6426	0.3215404	0.6409795	630.8676	3.319853	0	41	963	485						2014-04-06 FOX YELLOW GREEN.avi	0
24822	1490	952.4502	508.0283	0.4591936	0.6498612	632.7878	3.054901	0	952.5912	478.9267	0.3214457	0.6409377	630.7573	3.319398	0	41	953	493						2014-04-06 FOX YELLOW GREEN.avi	0
24839	1491	960.0064	495.812	0.4590368	0.649779	632.8005	3.052911	0	951.2097	479.9435	0.3213432	0.6408638	630.782	3.323412	0	41	956	488						2014-04-06 FOX YELLOW GREEN.avi	0
24856	1492	967.1969	493.9801	0.4589494	0.6496986	632.7722	3.056607	0	950.9249	477.2963	0.3212053	0.6408352	630.963	3.315829	0	41	959	486						2014-04-06 FOX YELLOW GREEN.avi	0
24872	1493	967.0508	486.7711	0.4588715	0.6496338	632.7726	3.058961	0	946.5875	479.1441	0.3211103	0.6407973	631.017	3.304377	0	41	957	483						2014-04-06 FOX YELLOW GREEN.avi	0
24889	1494	956.2385	513.8528	0.4587408	0.6495622	632.9018	3.090825	0	959.1415	460.6102	0.3210388	0.6407808	631.114	3.315539	0	41	958	487						2014-04-06 FOX YELLOW GREEN.avi	0
24906	1495	963.4744	491.0958	0.4586536	0.6495016	633.0086	3.054424	0	951.3177	477.8347	0.3210016	0.6405636	631.1198	3.277988	0	41	957	484						2014-04-06 FOX YELLOW GREEN.avi	0
24922	1496	958.6864	492.6021	0.4586028	0.6494452	633.1494	3.057323	0	957.4636	476.7618	0.3209718	0.6407555	631.1198	3.298996	0	41	958	485						2014-04-06 FOX YELLOW GREEN.avi	0
24939	1497	955.1794	499.5436	0.4585759	0.6492668	633.1949	3.058666	0	954.5413	474.0771	0.3209642	0.6407103	631.4224	3.334171	0	41	955	487						2014-04-06 FOX YELLOW GREEN.avi	0
24956	1498	953.4095	496.4952	0.4585758	0.6491571	633.3069	3.058632	0	961.4969	473.3597	0.321	0.640417	631.433	3.26111	0	41	957	485						2014-04-06 FOX YELLOW GREEN.avi	0
24972	1499	955.2127	515.352	0.458589	0.6490235	633.4005	3.081575	0	949.0404	471.9865	0.3210327	0.6406293	631.433	3.303461	0	41	952	494						2014-04-06 FOX YELLOW GREEN.avi	0
24989	1500	956.8592	502.78	0.4586183	0.6489283	633.5948	3.06011	0	946.7535	465.9012	0.3210804	0.6405725	631.8525	3.305092	0	41	952	484						2014-04-06 FOX YELLOW GREEN.avi	0
25006	1501	958.1452	494.2744	0.4586777	0.6488202	633.8242	3.042153	0	949.8962	456.6243	0.3211545	0.640484	632.1295	3.289013	0	41	954	475						2014-04-06 FOX YELLOW GREEN.avi	0
25022	1502	957.2732	485.7433	0.4587521	0.6486967	633.9355	3.017858	0	943.6735	479.8084	0.3212636	0.6402746	632.0051	3.31097	0	41	950	483						2014-04-06 FOX YELLOW GREEN.avi	0
25039	1503	963.0316	485.8336	0.4588561	0.6484773	633.8503	3.012141	0	954.7625	458.3459	0.3214608	0.6402603	632.0786	3.271838	0	41	959	472						2014-04-06 FOX YELLOW GREEN.avi	0
25056	1504	959.3273	500.9733	0.4590057	0.6482101	633.9541	3.052739	0	954.2639	469.3957	0.3215708	0.6399559	632.2625	3.283669	0	41	957	485						2014-04-06 FOX YELLOW GREEN.avi	0
25072	1505	953.9783	496.1599	0.4591597	0.648048	634.1378	3.044004	0	947.2543	453.5103	0.3217098	0.6397602	632.6043	3.260473	0	41	951	475						2014-04-06 FOX YELLOW GREEN.avi	0
25089	1506	956.592	499.9084	0.4592907	0.6479064	634.2227	3.044102	0	947.5729	457.0164	0.3218731	0.6396059	632.599	3.280455	0	41	952	478						2014-04-06 FOX YELLOW GREEN.avi	0
25106	1507	960.0189	480.383	0.4595261	0.6477165	634.1027	3.010079	0	955.741	453.6278	0.3220629	0.6394845	632.5574	3.286931	0	41	958	467						2014-04-06 FOX YELLOW GREEN.avi	0
25122	1508	951.521	503.0026	0.4596703	0.6475636	634.3577	3.017833	0	946.4014	469.1074	0.3221914	0.6392108	632.7617	3.259913	0	41	949	486						2014-04-06 FOX YELLOW GREEN.avi	0
25139	1509	950.5031	481.9038	0.4598064	0.6474656	634.4671	2.967517	0	945.4922	462.2601	0.3223221	0.6390737	632.8086	3.245982	0	41	948	472						2014-04-06 FOX YELLOW GREEN.avi	0
25155	1510	954.2008	494.9714	0.4599119	0.6473673	634.4335	2.956566	0	938.3371	471.8862	0.3224865	0.6390024	632.5735	3.264009	0	41	946	483						2014-04-06 FOX YELLOW GREEN.avi	0
25172	1511	941.0181	495.8846	0.4600252	0.6473497	634.2142	3.004203	0	944.4604	453.1878	0.3225536	0.638915	632.5621	3.24329	0	41	943	475						2014-04-06 FOX YELLOW GREEN.avi	0
25189	1512	938.785	509.9308	0.4600588	0.6473564	634.2625	3.01533	0	943.3966	454.9609	0.3225949	0.6389018	632.727	3.253846	0	41	941	482						2014-04-06 FOX YELLOW GREEN.avi	0
25205	1513	945.4938	494.166	0.4600475	0.6474355	634.2688	3.009012	0	944.8845	458.0175	0.3225853	0.6389114	632.7134	3.24548	0	41	945	476						2014-04-06 FOX YELLOW GREEN.avi	0
25222	1514	941.201	510.5073	0.4599848	0.647543	634.3905	3.037044	0	939.5458	461.4666	0.3225332	0.6389455	632.6389	3.243681	0	41	940	486						2014-04-06 FOX YELLOW GREEN.avi	0
25239	1515	946.9842	474.0289	0.4599141	0.6477231	634.339	2.958035	0	935.6902	472.3645	0.3224322	0.6390221	632.8198	3.262309	0	41	941	473						2014-04-06 FOX YELLOW GREEN.avi	0
25255	1516	939.216	491.1313	0.459781	0.6479155	634.3326	2.98405	0	938.053	467.7303	0.322325	0.6391078	632.9052	3.23426	0	41	939	479						2014-04-06 FOX YELLOW GREEN.avi	0
25272	1517	946.0288	493.2732	0.4596819	0.6480421	634.2546	2.964443	0	935.3498	462.8089	0.3222183	0.6391937	632.9348	3.250538	0	41	941	478						2014-04-06 FOX YELLOW GREEN.avi	0
25289	1518	939.7042	509.0466	0.4595691	0.6481283	634.0696	2.981311	0	930.8447	463.3661	0.3221113	0.639268	632.9125	3.223099	0	41	935	486						2014-04-06 FOX YELLOW GREEN.avi	0
25305	1519	924.4831	508.0087	0.4594118	0.6482067	634.0376	2.997402	0	925.8271	466.7647	0.3220102	0.6393088	632.7862	3.253414	0	41	925	487						2014-04-06 FOX YELLOW GREEN.avi	0
25322	1520	938.3711	508.2015	0.4593191	0.6482283	634.0762	2.976531	0	925.5913	466.9076	0.3219053	0.6392473	633.0737	3.226581	0	41	932	488						2014-04-06 FOX YELLOW GREEN.avi	0
25339	1521	938.5781	499.5256	0.45926	0.6482375	634.1692	2.968638	0	928.1039	461.3779	0.3218521	0.6391888	633.2021	3.22474	0	41	933	480						2014-04-06 FOX YELLOW GREEN.avi	0
25355	1522	937.9037	504.1638	0.4592562	0.6482538	634.1964	2.955696	0	925.5065	465.3589	0.3218641	0.6390896	633.1924	3.22454	0	41	932	485						2014-04-06 FOX YELLOW GREEN.avi	0
25372	1523	937.0161	501.1074	0.4592893	0.6482444	634.2102	2.988008	0	930.7838	462.977	0.3219336	0.6389651	633.3985	3.221802	0	41	934	482						2014-04-06 FOX YELLOW GREEN.avi	0
25389	1524	935.4983	476.0471	0.4593601	0.6481566	634.1874	2.896695	0	930.509	458.6675	0.3220741	0.6388273	633.2841	3.22368	0	41	933	467						2014-04-06 FOX YELLOW GREEN.avi	0
25405	1525	937.4609	487.4223	0.4595321	0.6480593	634.1922	2.975795	0	920.3147	456.5763	0.3221886	0.6386382	633.458	3.252812	0	41	929	472						2014-04-06 FOX YELLOW GREEN.avi	0
25422	1526	928.7281	473.6285	0.459687	0.6479164	634.4528	2.926965	0	925.1434	469.0503	0.322349	0.6382793	633.63	3.232491	0	41	927	471						2014-04-06 FOX YELLOW GREEN.avi	0
25439	1527	925.1232	514.1396	0.459855	0.6476253	634.7392	2.998564	0	921.3948	461.6083	0.3226098	0.6381007	633.6234	3.255128	0	41	923	488						2014-04-06 FOX YELLOW GREEN.avi	0
25455	1528	906.969	518.576	0.460179	0.6473792	634.6443	2.973171	0	899.7633	464.3961	0.3229372	0.6379925	634.0878	3.2454	0	42	903	491						2014-04-06 FOX YELLOW GREEN.avi	0
25472	1529	893.8011	514.1204	0.4605443	0.6471511	634.9189	2.974126	0	884.764	476.0556	0.3233271	0.6377224	633.81	3.241157	0	42	889	495						2014-04-06 FOX YELLOW GREEN.avi	0
25489	1530	895.1831	516.25	0.4608041	0.6466534	635.0732	2.969438	0	892.5083	467.2399	0.3236322	0.637423	633.8892	3.240821	0	42	894	492						2014-04-06 FOX YELLOW GREEN.avi	0
25505	1531	891.7427	492.7667	0.460964	0.6461671	635.3115	2.917379	0	884.0835	468.7763	0.323812	0.6371553	634.1573	3.251887	0	42	888	481						2014-04-06 FOX YELLOW GREEN.avi	0
25522	1532	883.7684	526.4818	0.4610719	0.6455924	635.4796	2.99238	0	873.8289	489.3205	0.3239155	0.6366962	634.3677	3.277748	0	42	879	508						2014-04-06 FOX YELLOW GREEN.avi	0
25539	1533	881.4118	521.0963	0.4610661	0.6449625	635.6514	2.999801	0	882.7145	481.8874	0.3239239	0.6362771	634.4745	3.252322	0	42	882	501						2014-04-06 FOX YELLOW GREEN.avi	0
25555	1534	881.6108	532.9144	0.4609762	0.6444848	635.8221	3.033416	0	890.489	473.511	0.3238278	0.6358916	634.4643	3.224252	0	42	886	503						2014-04-06 FOX YELLOW GREEN.avi	0
25572	1535	896.146	500.8556	0.4608168	0.6439236	635.7707	2.948527	0	889.9529	463.6363	0.3236898	0.6355162	634.5322	3.232238	0	42	893	482						2014-04-06 FOX YELLOW GREEN.avi	0
25589	1536	880.5933	502.0848	0.4606022	0.6432785	636.029	2.966365	0	878.3826	475.8369	0.3234425	0.6349222	634.8223	3.235312	0	42	879	489						2014-04-06 FOX YELLOW GREEN.avi	0
25605	1537	891.4962	510.256	0.4605515	0.6426346	636.343	3.003836	0	877.4695	481.0894	0.3233714	0.6342449	634.8312	3.255283	0	42	884	496						2014-04-06 FOX YELLOW GREEN.avi	0
25622	1538	882.7545	493.6373	0.4605843	0.6419327	636.5514	2.990181	0	891.3966	465.1125	0.3234033	0.6334455	634.946	3.219889	0	42	887	479						2014-04-06 FOX YELLOW GREEN.avi	0
25638	1539	880.7339	492.7594	0.4607875	0.641234	636.6726	2.980599	0	882.6117	470.9575	0.3236177	0.6325354	635.1096	3.249875	0	42	882	482						2014-04-06 FOX YELLOW GREEN.avi	0
25655	1540	891.4741	509.9598	0.4611435	0.6404764	636.9043	2.996312	0	889.4644	455.9818	0.324009	0.6315523	635.2761	3.248783	0	42	890	483						2014-04-06 FOX YELLOW GREEN.avi	0
25672	1541	883.3439	517.7378	0.4617099	0.6396415	637.204	3.017337	0	879.1162	465.3397	0.3246197	0.6303045	635.298	3.251791	0	42	881	492						2014-04-06 FOX YELLOW GREEN.avi	0
25688	1542	891.2723	496.5215	0.4624558	0.6386384	637.5651	2.972947	0	885.6805	458.0154	0.3254411	0.6290104	635.3594	3.249577	0	42	888	477						2014-04-06 FOX YELLOW GREEN.avi	0
25705	1543	876.9181	520.9005	0.4634161	0.6375965	638.0049	3.037004	0	882.0371	449.1935	0.326485	0.627479	635.5629	3.220952	0	42	879	485						2014-04-06 FOX YELLOW GREEN.avi	0
25722	1544	871.1206	501.8451	0.464602	0.636593	638.3913	2.979652	0	872.4702	453.4828	0.3277045	0.6258918	635.96	3.23072	0	42	872	478						2014-04-06 FOX YELLOW GREEN.avi	0
25738	1545	878.6031	498.992	0.4660099	0.6355141	638.9357	3.003086	0	880.0334	447.2938	0.3292107	0.6243573	636.2316	3.236194	0	42	879	473						2014-04-06 FOX YELLOW GREEN.avi	0
25755	1546	874.1863	499.0113	0.4675503	0.6345554	639.3587	2.992385	0	863.7007	473.6911	0.3308735	0.6228599	636.5465	3.27575	0	42	869	486						2014-04-06 FOX YELLOW GREEN.avi	0
25772	1547	867.8147	510.2801	0.4691916	0.6336774	640.0248	3.020151	0	876.5887	465.5425	0.3326852	0.6214874	636.6584	3.255164	0	42	872	488						2014-04-06 FOX YELLOW GREEN.avi	0
25788	1548	876.6885	512.3297	0.4708667	0.6328794	640.6434	3.027904	0	873.0682	446.508	0.3344743	0.6202146	637.1985	3.2426	0	42	875	479						2014-04-06 FOX YELLOW GREEN.avi	0
25805	1549	864.5819	510.0283	0.4726132	0.6321044	641.3859	3.012683	0	874.8604	457.2495	0.3363922	0.6188855	637.4205	3.255135	0	42	870	484						2014-04-06 FOX YELLOW GREEN.avi	0
25822	1550	865.9888	495.3188	0.4743759	0.6313764	642.0914	3.002647	0	869.818	457.3605	0.3382951	0.6176701	637.8051	3.261265	0	42	868	476						2014-04-06 FOX YELLOW GREEN.avi	0
25838	1551	881.1766	466.3772	0.4762216	0.6306314	642.7214	2.932249	0	873.9625	460.6875	0.3403064	0.6164699	638.3652	3.253785	0	42	878	464						2014-04-06 FOX YELLOW GREEN.avi	0
25855	1552	875.6802	484.7444	0.4781468	0.6298014	643.4637	2.978024	0	857.6629	459.5294	0.3424199	0.6153295	638.7666	3.285058	0	42	867	472						2014-04-06 FOX YELLOW GREEN.avi	0
25872	1553	865.5209	505.8872	0.4801499	0.6289229	644.1058	3.03221	0	872.2007	461.0265	0.3446596	0.6140065	639.0656	3.245596	0	42	869	483						2014-04-06 FOX YELLOW GREEN.avi	0
25888	1554	859.7788	499.8568	0.4822277	0.6279949	644.9195	3.01013	0	864.3997	441.2874	0.3468913	0.6127416	639.5168	3.263499	0	42	862	471						2014-04-06 FOX YELLOW GREEN.avi	0
25905	1555	864.5339	492.3789	0.4842879	0.6270393	645.528	3.023702	0	851.5576	455.5841	0.3491815	0.6114162	640.0124	3.295178	0	42	858	474						2014-04-06 FOX YELLOW GREEN.avi	0
25922	1556	863.9631	474.5245	0.4863307	0.6260175	646.2625	2.977379	0	860.6403	454.8272	0.3514405	0.6100203	640.3026	3.273928	0	42	862	465						2014-04-06 FOX YELLOW GREEN.avi	0
25938	1557	846.0773	509.3593	0.4882739	0.6250789	647.1833	3.080616	0	850.6052	464.9506	0.3536114	0.6086901	640.821	3.304097	0	42	848	487						2014-04-06 FOX YELLOW GREEN.avi	0
25955	1558	841.4313	523.297	0.490189	0.6242188	648.0225	3.089575	0	850.406	441.9105	0.3557728	0.6075194	641.3398	3.309107	0	42	846	483						2014-04-06 FOX YELLOW GREEN.avi	0
25972	1559	851.3264	521.8663	0.4920839	0.6233826	648.7442	3.091588	0	848.3023	443.5798	0.357941	0.6062597	641.6595	3.309816	0	42	850	483						2014-04-06 FOX YELLOW GREEN.avi	0
25988	1560	840.2562	504.0955	0.49398	0.6226262	649.5668	3.052759	0	856.9939	435.4828	0.3601477	0.6051706	641.7772	3.288303	0	42	849	470						2014-04-06 FOX YELLOW GREEN.avi	0
26005	1561	851.9362	492.9261	0.4958852	0.6219021	650.33	3.00534	0	838.6025	437.402	0.3623517	0.6041645	642.2648	3.329218	0	42	845	465						2014-04-06 FOX YELLOW GREEN.avi	0
26022	1562	845.012	511.5956	0.497811	0.6211696	651.169	3.070394	0	839.2756	441.1344	0.3645772	0.6029968	642.8105	3.300288	0	42	842	476						2014-04-06 FOX YELLOW GREEN.avi	0
26038	1563	844.6319	475.3411	0.4997781	0.6205597	651.7765	3.032849	0	843.3436	437.5603	0.366916	0.6019299	642.9885	3.30694	0	42	844	456						2014-04-06 FOX YELLOW GREEN.avi	0
26055	1564	852.8314	477.1733	0.5016159	0.6198308	652.7088	3.043302	0	842.5411	431.1771	0.3691128	0.6007062	643.5131	3.311118	0	42	848	454						2014-04-06 FOX YELLOW GREEN.avi	0
26072	1565	845.0441	480.1174	0.5034323	0.6191576	653.3759	3.060417	0	842.0391	440.5383	0.3712559	0.5995637	643.9677	3.332356	0	42	844	460						2014-04-06 FOX YELLOW GREEN.avi	0
26088	1566	843.4278	484.5065	0.5052338	0.6185622	653.9237	3.040531	0	840.4993	428.6098	0.3733491	0.5985156	644.2668	3.320549	0	42	842	457						2014-04-06 FOX YELLOW GREEN.avi	0
26105	1567	843.5352	487.0489	0.5069825	0.6179428	654.7545	3.045529	0	830.5042	453.5551	0.3753944	0.5972857	644.5283	3.321699	0	42	837	470						2014-04-06 FOX YELLOW GREEN.avi	0
26121	1568	855.6733	469.3243	0.5087299	0.6174673	655.2402	3.013564	0	838.4612	430.7007	0.3774377	0.5963293	644.7382	3.301694	0	42	847	450						2014-04-06 FOX YELLOW GREEN.avi	0
26138	1569	806.8296	510.5757	0.5105744	0.6169961	655.5994	3.075446	0	815.2131	432.0375	0.3795903	0.5954807	645.0151	3.301607	0	43	811	471						2014-04-06 FOX YELLOW GREEN.avi	0
26155	1570	778.852	450.6795	0.5121434	0.6164497	655.6971	2.933561	0	805.6323	443.8514	0.3815756	0.5945467	645.127	3.313747	0	43	792	447						2014-04-06 FOX YELLOW GREEN.avi	0
26171	1571	798.5186	501.4507	0.5138879	0.6161236	655.6971	3.023636	0	794.7806	460.2514	0.3833893	0.5934258	645.3145	3.332386	0	43	797	481						2014-04-06 FOX YELLOW GREEN.avi	0
26188	1572	791.1711	487.4155	0.5154761	0.6158564	656.8389	3.016628	0	808.8807	450.9359	0.3851551	0.5924683	645.485	3.318557	0	43	800	469						2014-04-06 FOX YELLOW GREEN.avi	0
26205	1573	807.7948	501.2515	0.517059	0.6157528	657.023	3.030909	0	801.1196	450.9399	0.3868951	0.5915818	645.5152	3.32466	0	43	804	476						2014-04-06 FOX YELLOW GREEN.avi	0
26221	1574	808.5126	498.1675	0.5186907	0.6160101	657.2712	3.047829	0	795.8206	449.8872	0.3886571	0.5908685	645.4932	3.296015	0	43	802	474						2014-04-06 FOX YELLOW GREEN.avi	0
26238	1575	803.7363	513.4744	0.52034	0.6166624	657.0423	3.078957	0	800.9595	443.303	0.3904346	0.5904817	645.6022	3.316819	0	43	802	478						2014-04-06 FOX YELLOW GREEN.avi	0
26255	1576	795.149	500.0376	0.5219898	0.6176178	657.0829	3.025441	0	798.5761	448.9311	0.3922588	0.5902815	645.4778	3.330345	0	43	797	474						2014-04-06 FOX YELLOW GREEN.avi	0
26271	1577	803.3541	502.3768	0.5236002	0.6190017	657.0908	3.030499	0	796.7321	440.3285	0.394044	0.5903869	645.3477	3.287052	0	43	800	471						2014-04-06 FOX YELLOW GREEN.avi	0
26288	1578	797.6769	496.4253	0.5251452	0.6207619	656.8773	2.997733	0	800.8638	447.9687	0.3957226	0.5907246	645.0104	3.289347	0	43	799	472						2014-04-06 FOX YELLOW GREEN.avi	0
26305	1579	804.0091	495.1061	0.5266035	0.622842	656.563	3.005991	0	804.7335	437.1403	0.3972986	0.5912793	644.9469	3.256132	0	43	804	466						2014-04-06 FOX YELLOW GREEN.avi	0
26321	1580	801.0426	492.1497	0.5279332	0.6250891	656.14	2.989636	0	799.7764	451.2572	0.3987342	0.5920649	644.5	3.245177	0	43	800	472						2014-04-06 FOX YELLOW GREEN.avi	0
26338	1581	801.9681	485.4622	0.5290298	0.6277688	655.8016	2.993585	0	809.7784	449.9971	0.3999957	0.5931773	643.9142	3.228001	0	43	806	468						2014-04-06 FOX YELLOW GREEN.avi	0
26355	1582	806.6268	507.9608	0.5298429	0.6310153	655.4498	3.023401	0	801.7396	451.9372	0.4009988	0.5947336	643.6226	3.223688	0	43	804	480						2014-04-06 FOX YELLOW GREEN.avi	0
26371	1583	791.2463	513.6769	0.5303469	0.634736	655.2959	3.032544	0	796.5868	447.078	0.4017113	0.5967219	643.6363	3.220354	0	43	794	480						2014-04-06 FOX YELLOW GREEN.avi	0
26388	1584	805.2703	529.9344	0.530593	0.638522	655.1035	3.03913	0	795.1882	454.0803	0.4022917	0.5988567	643.3772	3.226408	0	43	800	492						2014-04-06 FOX YELLOW GREEN.avi	0
26405	1585	787.6614	493.8915	0.5307235	0.641966	655.0209	2.960474	0	800.0744	445.4275	0.4027106	0.6009558	643.1789	3.187785	0	43	794	470						2014-04-06 FOX YELLOW GREEN.avi	0
26421	1586	796.9905	509.5617	0.530803	0.6447453	655.1191	2.964116	0	793.4063	444.3058	0.4031115	0.6029523	642.997	3.188128	0	43	795	477						2014-04-06 FOX YELLOW GREEN.avi	0
26438	1587	799.674	504.8543	0.5309716	0.6467804	655.3394	2.974684	0	789.0002	463.0054	0.4035394	0.6046074	642.7255	3.22412	0	43	794	484						2014-04-06 FOX YELLOW GREEN.avi	0
26455	1588	794.5251	497.3304	0.5312036	0.6480405	655.5201	2.957551	0	793.8685	461.4281	0.4040216	0.6058976	642.6288	3.205703	0	43	794	479						2014-04-06 FOX YELLOW GREEN.avi	0
26471	1589	797.3842	526.7535	0.5314885	0.648648	655.711	2.995877	0	790.9519	465.5134	0.4045211	0.606883	642.5293	3.226376	0	43	794	496						2014-04-06 FOX YELLOW GREEN.avi	0
26488	1590	792.3603	503.3865	0.5316923	0.6490348	655.8945	3.000857	0	792.5109	467.2901	0.4049592	0.6075743	642.5316	3.23399	0	43	792	485						2014-04-06 FOX YELLOW GREEN.avi	0
26504	1591	797.4043	518.2164	0.5318327	0.6491811	656.0861	3.032235	0	795.4861	454.1839	0.4052349	0.6080956	642.512	3.205992	0	43	796	486						2014-04-06 FOX YELLOW GREEN.avi	0
26521	1592	805.8049	513.7251	0.5318262	0.6492454	656.3762	3.011067	0	796.7156	445.6854	0.4054098	0.6085259	642.3903	3.192593	0	43	801	480						2014-04-06 FOX YELLOW GREEN.avi	0
26538	1593	804.2621	512.6241	0.5316824	0.6492692	656.9014	3.002246	0	801.6172	448.2484	0.4054042	0.608909	642.5191	3.184705	0	43	803	480						2014-04-06 FOX YELLOW GREEN.avi	0
26554	1594	803.1029	516.9479	0.5314541	0.6492854	656.9724	2.987685	0	798.6816	440.5931	0.4051549	0.60921	642.989	3.192817	0	43	801	479						2014-04-06 FOX YELLOW GREEN.avi	0
26571	1595	804.829	491.9929	0.5310957	0.6492363	657.2594	2.946872	0	799.2569	457.9164	0.4048355	0.6095108	642.7838	3.229842	0	43	802	475						2014-04-06 FOX YELLOW GREEN.avi	0
26588	1596	802.2875	511.9605	0.5307078	0.6491582	657.3907	3.008859	0	803.6923	455.1776	0.4043923	0.6097957	643.0052	3.24252	0	43	803	484						2014-04-06 FOX YELLOW GREEN.avi	0
26604	1597	808.1957	514.1162	0.5303614	0.6491004	657.47	3.025404	0	799.2119	455.5836	0.4039373	0.6100647	643.1337	3.229939	0	43	804	485						2014-04-06 FOX YELLOW GREEN.avi	0
26621	1598	797.5486	512.5798	0.5300714	0.6490706	657.5131	3.017095	0	791.9644	463.0484	0.4035395	0.6102805	643.3137	3.250838	0	43	795	488						2014-04-06 FOX YELLOW GREEN.avi	0
26638	1599	799.6143	518.5676	0.5298963	0.6491478	657.2555	3.050682	0	790.7632	455.3603	0.4031971	0.610585	643.4617	3.253872	0	43	795	487						2014-04-06 FOX YELLOW GREEN.avi	0
26654	1600	804.5898	524.1496	0.5297582	0.6493391	657.303	3.066167	0	798.5007	441.0359	0.4030184	0.6108748	643.351	3.275579	0	43	802	483						2014-04-06 FOX YELLOW GREEN.avi	0
26671	1601	799.6747	497.5917	0.529727	0.649688	657.1751	3.03391	0	799.3018	446.3732	0.4029129	0.61116	643.1083	3.249019	0	43	799	472						2014-04-06 FOX YELLOW GREEN.avi	0
26688	1602	794.4135	510.4882	0.5297609	0.6500145	657.0601	3.049825	0	800.5912	445.7868	0.4028365	0.6114732	643.2889	3.26331	0	43	798	478						2014-04-06 FOX YELLOW GREEN.avi	0
26704	1603	809.0787	485.9933	0.5298543	0.6502669	656.7192	2.988977	0	793.2151	454.1095	0.4028716	0.6116906	643.0261	3.295918	0	43	801	470						2014-04-06 FOX YELLOW GREEN.avi	0
26721	1604	807.4015	526.2239	0.5299401	0.6506503	656.5989	3.090944	0	793.4706	462.4191	0.4028994	0.6118977	642.7092	3.263371	0	43	800	494						2014-04-06 FOX YELLOW GREEN.avi	0
26738	1605	798.4485	505.4225	0.5300134	0.6510749	656.4893	3.026711	0	789.9219	456.216	0.4029441	0.6122295	642.7208	3.307977	0	43	794	481						2014-04-06 FOX YELLOW GREEN.avi	0
26754	1606	784.5308	468.5236	0.5300153	0.6516851	656.3465	3.025098	0	790.4502	456.6444	0.4029026	0.6126596	642.5063	3.280628	0	43	787	463						2014-04-06 FOX YELLOW GREEN.avi	0
26771	1607	793.7949	501.3274	0.5299329	0.6523781	656.1126	3.065118	0	788.4399	444.3235	0.4027613	0.6132323	642.484	3.302522	0	43	791	473						2014-04-06 FOX YELLOW GREEN.avi	0
26788	1608	810.9467	512.0911	0.5297879	0.6531798	655.8386	3.098792	0	796.1888	465.1141	0.402555	0.613946	642.2672	3.336933	0	43	804	489						2014-04-06 FOX YELLOW GREEN.avi	0
26804	1609	803.5234	485.9412	0.5295054	0.65412	655.5618	3.060028	0	799.5695	448.834	0.4022607	0.6148607	641.9556	3.313679	0	43	802	467						2014-04-06 FOX YELLOW GREEN.avi	0
26821	1610	806.0955	511.3542	0.5291755	0.655022	655.2926	3.115478	0	801.7107	443.5598	0.401837	0.6157841	641.8358	3.294767	0	43	804	477						2014-04-06 FOX YELLOW GREEN.avi	0
26838	1611	812.0415	531.8933	0.5287972	0.6557961	655.2421	3.123069	0	804.0923	450.9214	0.4013548	0.6166486	641.6667	3.310893	0	43	808	491						2014-04-06 FOX YELLOW GREEN.avi	0
26854	1612	802.6289	492.727	0.5283796	0.6564108	655.0081	3.120766	0	801.249	441.9929	0.4008622	0.6174477	641.5381	3.319124	0	43	802	467						2014-04-06 FOX YELLOW GREEN.avi	0
26871	1613	809.8765	531.4211	0.5280438	0.6566711	654.6138	3.13905	0	791.3121	460.4636	0.4004274	0.6181098	641.3693	3.349362	0	43	801	496						2014-04-06 FOX YELLOW GREEN.avi	0
26888	1614	790.8825	516.136	0.5277553	0.6568671	654.561	3.101315	0	794.5068	447.6032	0.4000508	0.618778	641.1843	3.320578	0	43	793	482						2014-04-06 FOX YELLOW GREEN.avi	0
26904	1615	803.2063	526.7433	0.5276038	0.6570334	654.3585	3.173327	0	795.6726	443.4783	0.3998193	0.6194592	641.0081	3.31845	0	43	799	485						2014-04-06 FOX YELLOW GREEN.avi	0
26921	1616	801.4697	480.9572	0.5275363	0.6572413	654.1652	3.083075	0	792.4914	457.3193	0.3997206	0.6201903	640.8499	3.352983	0	43	797	469						2014-04-06 FOX YELLOW GREEN.avi	0
26938	1617	806.9723	536.8671	0.5274925	0.6574527	654.1004	3.165908	0	791.966	467.3521	0.3996555	0.6208041	640.5784	3.35106	0	43	799	502						2014-04-06 FOX YELLOW GREEN.avi	0
26954	1618	806.8883	501.8294	0.5274638	0.6578049	653.9255	3.130766	0	796.3953	448.8722	0.3996302	0.621456	640.4448	3.352257	0	43	802	475						2014-04-06 FOX YELLOW GREEN.avi	0
26971	1619	811.7439	519.1383	0.5274597	0.6581237	653.8795	3.166404	0	797.9012	455.9628	0.3996279	0.6219434	640.3281	3.357923	0	43	805	488						2014-04-06 FOX YELLOW GREEN.avi	0
26988	1620	816.3346	493.2854	0.5274647	0.6584049	653.8686	3.109213	0	795.7822	464.0478	0.399642	0.6224232	640.2206	3.392166	0	43	806	479						2014-04-06 FOX YELLOW GREEN.avi	0
27004	1621	800.7901	496.0476	0.5275098	0.6586217	653.861	3.146286	0	794.7875	453.9361	0.3996645	0.6228774	640.15	3.406097	0	43	798	475						2014-04-06 FOX YELLOW GREEN.avi	0
27021	1622	802.2852	503.1386	0.5275234	0.659194	653.861	3.165069	0	793.4498	452.0909	0.3996853	0.6233048	640.111	3.371264	0	43	798	478						2014-04-06 FOX YELLOW GREEN.avi	0
27038	1623	797.2833	502.0823	0.5275559	0.6596442	653.731	3.163877	0	794.8752	457.5706	0.3996997	0.623777	639.9846	3.407399	0	43	796	480						2014-04-06 FOX YELLOW GREEN.avi	0
27054	1624	799.7242	512.572	0.5275975	0.6599972	653.5533	3.130597	0	791.7285	452.7778	0.3996675	0.6242186	639.9711	3.412481	0	44	796	483						2014-04-06 FOX YELLOW GREEN.avi	0
27071	1625	835.6565	534.5756	0.5273948	0.6605898	653.3871	3.186321	0	829.3622	475.0378	0.3994847	0.6247503	639.798	3.417829	0	44	833	505						2014-04-06 FOX YELLOW GREEN.avi	0
27088	1626	827.0621	523.3218	0.5273574	0.6610497	653.3816	3.160736	0	818.9349	474.8721	0.3993815	0.6252061	640.018	3.422035	0	44	823	499						2014-04-06 FOX YELLOW GREEN.avi	0
27104	1627	840.8459	554.6034	0.5273575	0.6615168	653.3812	3.251563	0	816.671	485.7029	0.3993325	0.6256307	639.8515	3.431133	0	44	829	520						2014-04-06 FOX YELLOW GREEN.avi	0
27121	1628	832.738	536.5705	0.5273485	0.662146	653.3666	3.20602	0	823.6306	479.5928	0.399287	0.6261749	639.8904	3.43717	0	44	828	508						2014-04-06 FOX YELLOW GREEN.avi	0
27138	1629	832.9136	526.5158	0.5273476	0.6627674	653.3511	3.227471	0	831.232	480.1066	0.3992767	0.6268125	640.077	3.446597	0	44	832	503						2014-04-06 FOX YELLOW GREEN.avi	0
27154	1630	837.0361	510.6411	0.5274028	0.6634144	653.3699	3.213983	0	836.8206	454.8211	0.3992971	0.6274728	640.1088	3.432753	0	44	837	483						2014-04-06 FOX YELLOW GREEN.avi	0
27171	1631	827.8478	521.7594	0.5275874	0.6639069	653.508	3.20651	0	831.0002	482.9713	0.3994716	0.6280208	639.8251	3.479943	0	44	829	502						2014-04-06 FOX YELLOW GREEN.avi	0
27188	1632	825.5394	520.5626	0.527867	0.6643453	653.3551	3.200177	0	830.628	478.5281	0.3997006	0.6285353	640.0638	3.496881	0	44	828	500						2014-04-06 FOX YELLOW GREEN.avi	0
27204	1633	844.3998	513.129	0.5282075	0.6647106	653.4449	3.261368	0	838.3544	466.5731	0.4000838	0.6290876	640.0275	3.460827	0	44	841	490						2014-04-06 FOX YELLOW GREEN.avi	0
27221	1634	838.7219	514.6523	0.5286143	0.6651974	653.5195	3.253488	0	837.5382	471.5558	0.4005587	0.6296231	639.945	3.475149	0	44	838	493						2014-04-06 FOX YELLOW GREEN.avi	0
27237	1635	835.838	517.9714	0.5290641	0.6658	653.5764	3.237687	0	836.4813	470.7151	0.401072	0.630244	639.9357	3.494484	0	44	836	494						2014-04-06 FOX YELLOW GREEN.avi	0
27254	1636	837.448	513.7137	0.5295113	0.6663058	653.4644	3.229313	0	832.1937	474.9376	0.4015625	0.6308151	639.723	3.486417	0	44	835	494						2014-04-06 FOX YELLOW GREEN.avi	0
27271	1637	830.4247	546.0195	0.5298356	0.6667671	653.5132	3.283374	0	835.1018	469.7565	0.4019904	0.6312993	639.5887	3.502225	0	44	833	508						2014-04-06 FOX YELLOW GREEN.avi	0
27287	1638	834.3438	525.2456	0.5300733	0.6670906	653.4421	3.273375	0	823.1973	481.3907	0.4021943	0.6316733	639.7167	3.538647	0	44	829	503						2014-04-06 FOX YELLOW GREEN.avi	0
27304	1639	834.0316	518.8969	0.5301101	0.6672264	653.3572	3.243522	0	826.6624	477.0442	0.4022184	0.6319851	639.6234	3.506017	0	44	830	498						2014-04-06 FOX YELLOW GREEN.avi	0
27321	1640	840.7805	524.011	0.5300467	0.6673365	653.2362	3.267095	0	824.2257	476.2188	0.4020641	0.6322183	639.458	3.524414	0	44	833	500						2014-04-06 FOX YELLOW GREEN.avi	0
27337	1641	828.9628	517.4762	0.5298486	0.6674519	652.9782	3.287983	0	828.3338	468.1367	0.4018054	0.6325815	639.4224	3.543764	0	44	829	493						2014-04-06 FOX YELLOW GREEN.avi	0
27354	1642	832.6425	509.2139	0.5295797	0.667502	652.8369	3.261866	0	835.5779	471.0557	0.4014684	0.6329322	639.1824	3.536546	0	44	834	490						2014-04-06 FOX YELLOW GREEN.avi	0
27371	1643	831.8662	520.6502	0.5293044	0.6675205	652.6615	3.283351	0	837.8205	465.8494	0.4010618	0.6332523	639.2654	3.513869	0	44	835	493						2014-04-06 FOX YELLOW GREEN.avi	0
27387	1644	840.5172	514.886	0.5289761	0.6675034	652.6629	3.313438	0	837.5986	474.8751	0.4006478	0.6335102	639.3097	3.55769	0	44	839	495						2014-04-06 FOX YELLOW GREEN.avi	0
27404	1645	834.4793	519.6522	0.5286208	0.6674159	652.572	3.259061	0	830.6233	478.8521	0.4002266	0.6336716	639.3337	3.547749	0	44	833	499						2014-04-06 FOX YELLOW GREEN.avi	0
27421	1646	839.8256	517.3547	0.5283138	0.6674183	652.5865	3.342735	0	836.4823	481.0765	0.399868	0.633777	639.1505	3.567962	0	44	838	499						2014-04-06 FOX YELLOW GREEN.avi	0
27437	1647	833.4965	521.0493	0.5280063	0.6673042	652.6124	3.286114	0	834.2512	477.8703	0.3994862	0.6338618	639.2878	3.553077	0	44	834	499						2014-04-06 FOX YELLOW GREEN.avi	0
27454	1648	840.4465	512.7205	0.5277627	0.6673583	652.6378	3.295346	0	828.7538	467.3712	0.3992039	0.6340896	639.5117	3.57729	0	44	835	490						2014-04-06 FOX YELLOW GREEN.avi	0
27471	1649	834.7056	523.8564	0.5275226	0.6674858	652.7866	3.285614	0	837.0391	471.7619	0.3989776	0.6343613	639.5226	3.55859	0	44	836	498						2014-04-06 FOX YELLOW GREEN.avi	0
27487	1650	825.785	530.6432	0.5273263	0.6676334	652.8777	3.311252	0	824.624	482.0698	0.3987028	0.634612	639.7791	3.589775	0	44	825	506						2014-04-06 FOX YELLOW GREEN.avi	0
27504	1651	843.0161	501.2839	0.5271164	0.6678889	653.0189	3.281591	0	832.3102	471.0836	0.39848	0.6351283	639.7513	3.54516	0	44	838	486						2014-04-06 FOX YELLOW GREEN.avi	0
27521	1652	827.313	527.2985	0.5268824	0.6682617	653.1821	3.313305	0	830.0872	467.0766	0.398209	0.6357183	639.9999	3.585898	0	44	829	497						2014-04-06 FOX YELLOW GREEN.avi	0
27537	1653	840.9671	517.9196	0.5266001	0.6686999	653.3054	3.295306	0	833.7912	468.9989	0.3979234	0.6364617	640.0256	3.559669	0	44	837	493						2014-04-06 FOX YELLOW GREEN.avi	0
27554	1654	837.2008	522.4533	0.5262932	0.6692011	653.2197	3.334126	0	833.4414	482.5682	0.3975752	0.6372755	640.2946	3.563798	0	44	835	503						2014-04-06 FOX YELLOW GREEN.avi	0
27571	1655	832.7067	519.2187	0.5259579	0.669674	653.5878	3.269858	0	835.0358	471.1354	0.3972191	0.638168	640.448	3.571789	0	44	834	495						2014-04-06 FOX YELLOW GREEN.avi	0
27587	1656	828.5331	527.5411	0.525597	0.6700958	653.7137	3.280527	0	823.5523	480.3371	0.3968243	0.6389251	640.567	3.567373	0	44	826	504						2014-04-06 FOX YELLOW GREEN.avi	0
27604	1657	840.1995	517.5887	0.5253085	0.6704031	653.6532	3.301103	0	829.0317	470.6723	0.3965093	0.6396364	640.553	3.570508	0	44	835	494						2014-04-06 FOX YELLOW GREEN.avi	0
27621	1658	843.6169	519.1839	0.5250306	0.6706662	653.8074	3.29319	0	826.781	471.8052	0.3961582	0.6401597	640.7208	3.571461	0	44	835	495						2014-04-06 FOX YELLOW GREEN.avi	0
27637	1659	835.3481	544.5112	0.5247881	0.6707402	653.91	3.331381	0	829.6697	473.7763	0.3959755	0.6405627	640.6952	3.584023	0	44	833	509						2014-04-06 FOX YELLOW GREEN.avi	0
27654	1660	835.6896	530.3429	0.5246165	0.6707045	653.9773	3.345168	0	820.6678	475.5558	0.3957635	0.6407894	640.9835	3.570081	0	44	828	503						2014-04-06 FOX YELLOW GREEN.avi	0
27671	1661	837.926	529.569	0.5244886	0.6705525	654.1281	3.343538	0	833.4104	463.4085	0.3956355	0.6408638	640.9915	3.559213	0	44	836	496						2014-04-06 FOX YELLOW GREEN.avi	0
27687	1662	851.127	520.5698	0.5243773	0.6704228	654.1072	3.287996	0	824.4257	479.2742	0.3955251	0.6408823	640.8182	3.558124	0	44	838	500						2014-04-06 FOX YELLOW GREEN.avi	0
27704	1663	846.6926	519.8142	0.5242279	0.6703126	654.1036	3.302657	0	825.5151	478.3186	0.3954391	0.6409381	640.7797	3.583138	0	44	836	499						2014-04-06 FOX YELLOW GREEN.avi	0
27721	1664	830.8151	520.4048	0.5241093	0.6701799	654.2072	3.30556	0	820.9994	480.1712	0.3952827	0.6410179	641.0598	3.568525	0	44	826	500						2014-04-06 FOX YELLOW GREEN.avi	0
27737	1665	833.4304	520.1021	0.5239916	0.6700245	654.2227	3.276948	0	811.9722	490.7427	0.3951335	0.6410618	640.8673	3.577674	0	44	823	505						2014-04-06 FOX YELLOW GREEN.avi	0
27754	1666	839.6954	523.9035	0.5237939	0.6698254	654.2012	3.312869	0	826.4448	478.188	0.3950109	0.641232	640.8913	3.577091	0	44	833	501						2014-04-06 FOX YELLOW GREEN.avi	0
27771	1667	838.2248	520.0656	0.5236083	0.6696534	654.2387	3.274579	0	815.5993	480.6349	0.3947847	0.6413363	641.0806	3.556251	0	44	827	500						2014-04-06 FOX YELLOW GREEN.avi	0
27787	1668	852.6869	507.4474	0.5234323	0.6694814	654.3176	3.268927	0	821.0113	487.1246	0.394602	0.6414085	641.1622	3.598525	0	44	837	497						2014-04-06 FOX YELLOW GREEN.avi	0
27804	1669	842.2494	517.0238	0.5231953	0.6693556	654.4612	3.309196	0	819.1198	478.9563	0.3943725	0.6414564	641.2509	3.555784	0	44	831	498						2014-04-06 FOX YELLOW GREEN.avi	0
27821	1670	833.866	534.2968	0.5229695	0.6691715	654.5223	3.290299	0	822.9992	483.038	0.3941521	0.6415096	641.3737	3.550629	0	44	828	509						2014-04-06 FOX YELLOW GREEN.avi	0
27837	1671	839.9652	517.5327	0.5227019	0.669086	654.6862	3.296073	0	825.1577	472.3806	0.3938925	0.641601	641.4434	3.55457	0	44	833	495						2014-04-06 FOX YELLOW GREEN.avi	0
27854	1672	833.7245	494.4182	0.5224469	0.6690478	654.6766	3.214463	0	829.6886	466.4827	0.3936069	0.6417223	641.4208	3.533184	0	44	832	480						2014-04-06 FOX YELLOW GREEN.avi	0
27871	1673	835.0754	515.1351	0.5220984	0.6690901	654.8497	3.255958	0	827.6771	474.6507	0.3932562	0.6419791	641.6925	3.566202	0	44	831	495						2014-04-06 FOX YELLOW GREEN.avi	0
27887	1674	834.134	504.5589	0.521732	0.669157	655.0675	3.237809	0	828.1179	475.2498	0.3929213	0.6421974	641.7353	3.533371	0	44	831	490						2014-04-06 FOX YELLOW GREEN.avi	0
27904	1675	836.9598	511.4961	0.5213458	0.6692126	655.0486	3.255235	0	820.6866	482.1949	0.3925402	0.6424742	641.6423	3.548964	0	44	829	497						2014-04-06 FOX YELLOW GREEN.avi	0
27921	1676	823.2389	498.6159	0.5209585	0.6693001	654.9038	3.200327	0	824.5624	486.1425	0.3921209	0.6426554	641.8107	3.539132	0	44	824	492						2014-04-06 FOX YELLOW GREEN.avi	0
27937	1677	834.3824	523.8137	0.5205672	0.6693367	655.0538	3.258574	0	828.9684	481.767	0.3916848	0.6428866	641.9665	3.528985	0	44	832	503						2014-04-06 FOX YELLOW GREEN.avi	0
27954	1678	843.6361	515.7812	0.5201975	0.6692868	655.1312	3.227257	0	818.4731	497.3353	0.3912447	0.6429869	641.9907	3.536082	0	44	831	507						2014-04-06 FOX YELLOW GREEN.avi	0
27970	1679	828.5425	507.1424	0.5197769	0.6691607	655.2711	3.227174	0	825.5782	484.2894	0.3908231	0.6430305	642.0444	3.538589	0	44	827	496						2014-04-06 FOX YELLOW GREEN.avi	0
27987	1680	830.3109	514.564	0.519365	0.6690176	655.2641	3.199562	0	832.5294	477.5436	0.3903567	0.6429651	642.0687	3.518243	0	44	831	496						2014-04-06 FOX YELLOW GREEN.avi	0
28004	1681	837.8777	518.4473	0.5189347	0.6687744	655.0588	3.222569	0	827.3365	471.5599	0.3898825	0.6428837	641.9602	3.52738	0	44	833	495						2014-04-06 FOX YELLOW GREEN.avi	0
28020	1682	825.3248	525.6031	0.5184746	0.6686181	655.0039	3.246751	0	825.3982	482.2715	0.3893963	0.6428413	641.9375	3.527479	0	44	825	504						2014-04-06 FOX YELLOW GREEN.avi	0
28037	1683	835.5812	510.3494	0.5180413	0.6685006	655.1062	3.205243	0	825.9836	483.9894	0.3888917	0.6428701	641.9572	3.517098	0	44	831	497						2014-04-06 FOX YELLOW GREEN.avi	0
28054	1684	831.5237	513.1797	0.5176094	0.66835	655.0142	3.221652	0	833.8557	471.5017	0.3884146	0.6429334	641.9022	3.499107	0	44	833	492						2014-04-06 FOX YELLOW GREEN.avi	0
28070	1685	838.8641	520.4618	0.5172381	0.6682277	655.1376	3.215233	0	830.6732	471.1079	0.3879819	0.6429536	641.7362	3.518198	0	44	835	496						2014-04-06 FOX YELLOW GREEN.avi	0
28087	1686	841.1158	533.4997	0.516888	0.6680641	654.9329	3.252896	0	828.6459	476.2056	0.3875888	0.6429718	641.7658	3.508473	0	44	835	505						2014-04-06 FOX YELLOW GREEN.avi	0
28104	1687	835.3329	528.15	0.5165386	0.6679778	654.9734	3.233012	0	831.5482	482.4612	0.387225	0.6430199	641.7873	3.522384	0	44	833	505						2014-04-06 FOX YELLOW GREEN.avi	0
28120	1688	845.6868	522.6332	0.5162719	0.6679329	654.8489	3.241252	0	838.1274	467.2586	0.3869193	0.6430984	641.6005	3.520653	0	44	842	495						2014-04-06 FOX YELLOW GREEN.avi	0
28137	1689	836.213	524.8947	0.5159817	0.6679197	654.9265	3.236736	0	828.0201	472.5563	0.3865991	0.6431434	641.673	3.528084	0	44	832	499						2014-04-06 FOX YELLOW GREEN.avi	0
28154	1690	845.5809	527.5302	0.5157733	0.6678957	654.7013	3.263847	0	831.4899	480.9786	0.386365	0.6431745	641.3392	3.524388	0	44	839	504						2014-04-06 FOX YELLOW GREEN.avi	0
28170	1691	835.0828	526.1057	0.5155923	0.6678722	654.8268	3.268734	0	832.5189	473.2581	0.3861434	0.6432045	641.5715	3.522319	0	44	834	500						2014-04-06 FOX YELLOW GREEN.avi	0
28187	1692	832.7337	521.3876	0.515399	0.6678738	654.5564	3.248689	0	832.2113	472.7982	0.3859842	0.6433008	641.3622	3.535289	0	44	832	497						2014-04-06 FOX YELLOW GREEN.avi	0
28204	1693	847.9717	518.4841	0.5153049	0.6679326	654.4745	3.269884	0	838.8274	470.738	0.3858767	0.6433688	641.1176	3.531668	0	44	843	495						2014-04-06 FOX YELLOW GREEN.avi	0
28220	1694	845.3076	525.0514	0.5152317	0.6679923	654.4044	3.26636	0	832.6502	480.5712	0.385767	0.6434772	641.271	3.577229	0	44	839	503						2014-04-06 FOX YELLOW GREEN.avi	0
28237	1695	839.4014	516.9921	0.5151594	0.668124	654.6347	3.267047	0	831.9283	472.6178	0.3857095	0.6437138	641.2941	3.582075	0	44	836	495						2014-04-06 FOX YELLOW GREEN.avi	0
28254	1696	832.4206	508.0713	0.5151145	0.6683366	654.4301	3.254139	0	835.3268	469.332	0.3857228	0.6436426	641.2792	3.570235	0	44	834	489						2014-04-06 FOX YELLOW GREEN.avi	0
28270	1697	849.0936	505.5946	0.5151998	0.6685517	654.3031	3.300123	0	830.3992	472.1253	0.3857338	0.6440978	641.2792	3.597311	0	44	840	489						2014-04-06 FOX YELLOW GREEN.avi	0
28287	1698	837.6588	544.2013	0.5152983	0.668731	654.2926	3.286868	0	830.3407	474.2107	0.3858939	0.6442744	640.8644	3.598324	0	44	834	509						2014-04-06 FOX YELLOW GREEN.avi	0
28304	1699	833.1907	540.0698	0.5154542	0.669036	654.2139	3.305606	0	825.2969	470.4365	0.3860692	0.6445471	641.0053	3.63526	0	44	829	505						2014-04-06 FOX YELLOW GREEN.avi	0
28320	1700	845.9071	524.5059	0.5157155	0.6692867	654.1358	3.304357	0	835.4407	460.0344	0.3863588	0.6447527	640.818	3.648283	0	44	841	492						2014-04-06 FOX YELLOW GREEN.avi	0
28337	1701	828.6374	510.4997	0.5159288	0.6694893	654.2181	3.249525	0	830.0396	475.3152	0.3866276	0.6448194	640.9658	3.646999	0	44	829	493						2014-04-06 FOX YELLOW GREEN.avi	0
28354	1702	847.8419	516.3073	0.5162348	0.6696303	654.0779	3.276801	0	834.7421	468.226	0.3869413	0.6448498	640.7004	3.626066	0	44	841	492						2014-04-06 FOX YELLOW GREEN.avi	0
28370	1703	835.9158	522.6093	0.5164844	0.6697548	654.1719	3.29279	0	827.9843	479.4484	0.3872381	0.6448113	640.8004	3.684552	0	44	832	501						2014-04-06 FOX YELLOW GREEN.avi	0
28387	1704	841.3746	507.7677	0.516804	0.6699377	654.0853	3.283865	0	834.6681	464.7014	0.3874986	0.6448889	640.6816	3.650108	0	44	838	486						2014-04-06 FOX YELLOW GREEN.avi	0
28404	1705	835.7842	512.5342	0.5170857	0.67018	654.1834	3.310527	0	842.5268	472.5977	0.3878272	0.6449935	640.5679	3.657035	0	44	839	493						2014-04-06 FOX YELLOW GREEN.avi	0
28420	1706	838.9448	523.1994	0.5173896	0.6703475	654.0848	3.322635	0	830.4595	488.322	0.3880648	0.6448984	640.6003	3.666822	0	44	835	506						2014-04-06 FOX YELLOW GREEN.avi	0
28437	1707	840.8611	530.5155	0.5176592	0.6705809	654.2695	3.329345	0	838.5737	462.6704	0.3883919	0.6453218	640.6003	3.663456	0	44	840	497						2014-04-06 FOX YELLOW GREEN.avi	0
28454	1708	872.4086	458.9409	0.5177736	0.670588	654.0858	3.325848	0	848.9575	435.3712	0.3885514	0.6451445	640.6765	3.676839	0	45	861	447						2014-04-06 FOX YELLOW GREEN.avi	0
28470	1709	861.2012	443.4412	0.5178871	0.6707224	654.3247	3.320944	0	855.1168	407.5378	0.3888485	0.6452382	640.6303	3.697562	0	45	858	425						2014-04-06 FOX YELLOW GREEN.avi	0
28487	1710	861.4675	450.3747	0.5180843	0.670965	654.306	3.322731	0	852.1185	409.7585	0.3890083	0.6453537	640.823	3.688503	0	45	857	430						2014-04-06 FOX YELLOW GREEN.avi	0
28504	1711	871.9521	451.553	0.5182711	0.6710576	654.2352	3.329825	0	846.1019	418.0793	0.3891264	0.6453764	640.9051	3.694595	0	45	859	435						2014-04-06 FOX YELLOW GREEN.avi	0
28520	1712	859.0386	468.3502	0.5183627	0.6711563	654.294	3.37413	0	846.5126	414.7683	0.3892379	0.6453844	641.0355	3.697885	0	45	853	442						2014-04-06 FOX YELLOW GREEN.avi	0
28537	1713	860.4037	451.6012	0.5184292	0.6713139	654.4726	3.367409	0	849.1968	415.2978	0.3893188	0.6454619	641.0223	3.698329	0	45	855	433						2014-04-06 FOX YELLOW GREEN.avi	0
28553	1714	855.567	443.5616	0.5185152	0.6715841	654.5897	3.297579	0	853.5226	414.3121	0.38942	0.6456268	640.9728	3.684479	0	45	855	429						2014-04-06 FOX YELLOW GREEN.avi	0
28570	1715	857.8583	445.7581	0.5185698	0.6718737	654.6759	3.335047	0	852.685	418.0276	0.3894979	0.6457789	640.9579	3.691145	0	45	855	432						2014-04-06 FOX YELLOW GREEN.avi	0
28587	1716	860.7324	472.2587	0.518705	0.6721106	654.7281	3.32981	0	845.1213	419.0735	0.389633	0.6459127	641.3171	3.688818	0	45	853	446						2014-04-06 FOX YELLOW GREEN.avi	0
28603	1717	868.959	460.1315	0.5188647	0.6724325	654.5904	3.342553	0	852.1565	406.094	0.3898176	0.6461742	641.2728	3.695278	0	45	861	433						2014-04-06 FOX YELLOW GREEN.avi	0
28620	1718	854.4068	463.8741	0.5190375	0.6727191	654.6876	3.331127	0	854.2433	407.0615	0.3900512	0.6464022	641.1713	3.68832	0	45	854	435						2014-04-06 FOX YELLOW GREEN.avi	0
28637	1719	858.4316	455.0589	0.5192513	0.6730592	654.7854	3.304857	0	847.7081	414.3035	0.3902842	0.6466198	641.1382	3.688139	0	45	853	435						2014-04-06 FOX YELLOW GREEN.avi	0
28653	1720	855.709	461.6092	0.5194932	0.67338	654.6752	3.349449	0	845.8459	420.2352	0.3905731	0.6469144	641.0917	3.697484	0	45	851	441						2014-04-06 FOX YELLOW GREEN.avi	0
28670	1721	861.6791	461.5211	0.5197472	0.6736479	654.6079	3.308064	0	848.8526	405.8814	0.3908482	0.6471972	640.9469	3.685544	0	45	855	434						2014-04-06 FOX YELLOW GREEN.avi	0
28687	1722	855.6241	457.7394	0.5199504	0.6739605	654.4819	3.303881	0	844.042	423.5264	0.3910877	0.6473671	640.8937	3.68171	0	45	850	441						2014-04-06 FOX YELLOW GREEN.avi	0
28703	1723	857.3249	458.5133	0.5200992	0.6741656	654.3973	3.305204	0	852.3975	409.138	0.3912532	0.6474565	640.8189	3.659085	0	45	855	434						2014-04-06 FOX YELLOW GREEN.avi	0
28720	1724	855.7827	469.331	0.5202073	0.6742865	654.4297	3.331308	0	855.2062	423.5775	0.3913844	0.6475082	640.5103	3.664165	0	45	855	446						2014-04-06 FOX YELLOW GREEN.avi	0
28737	1725	864.6002	465.0562	0.5202638	0.6743918	654.1233	3.289343	0	856.816	410.9414	0.3913955	0.6476389	640.4138	3.671939	0	45	861	438						2014-04-06 FOX YELLOW GREEN.avi	0
28753	1726	864.3038	467.8087	0.5202235	0.6745217	653.9013	3.299798	0	856.3351	434.682	0.3913589	0.6476202	640.3874	3.664564	0	45	860	451						2014-04-06 FOX YELLOW GREEN.avi	0
28770	1727	851.183	482.1018	0.5201513	0.6745744	653.8115	3.299866	0	856.4408	410.4355	0.3912577	0.6477445	640.3027	3.640729	0	45	854	446						2014-04-06 FOX YELLOW GREEN.avi	0
28787	1728	856.0955	472.1855	0.520134	0.6746652	653.8805	3.295592	0	859.9742	414.6087	0.3911828	0.6477961	640.2756	3.624288	0	45	858	443						2014-04-06 FOX YELLOW GREEN.avi	0
28803	1729	855.0648	479.8396	0.5200533	0.674678	653.733	3.343721	0	851.2992	418.6323	0.391082	0.6478227	640.0722	3.642554	0	45	853	449						2014-04-06 FOX YELLOW GREEN.avi	0
28820	1730	855.4652	459.2653	0.5199897	0.6746626	653.6606	3.278731	0	854.162	415.4507	0.3909808	0.6477988	640.0881	3.653123	0	45	855	437						2014-04-06 FOX YELLOW GREEN.avi	0
28837	1731	852.2423	468.2956	0.5199426	0.6745335	653.5944	3.297245	0	860.7994	414.0966	0.3908713	0.647792	639.9272	3.621895	0	45	857	441						2014-04-06 FOX YELLOW GREEN.avi	0
28853	1732	853.9667	467.0543	0.5198908	0.6744311	653.5438	3.290311	0	861.7279	422.7515	0.3907895	0.6477491	639.7716	3.62412	0	45	858	445						2014-04-06 FOX YELLOW GREEN.avi	0
28870	1733	852.9102	479.5472	0.5198435	0.6743369	653.4895	3.311738	0	857.1364	412.3173	0.3906548	0.6476852	639.8691	3.642233	0	45	855	446						2014-04-06 FOX YELLOW GREEN.avi	0
28887	1734	859.5087	472.914	0.5197424	0.6742233	653.2933	3.316078	0	851.585	409.6658	0.3905193	0.6476562	639.8895	3.633284	0	45	856	441						2014-04-06 FOX YELLOW GREEN.avi	0
28903	1735	852.5667	463.3741	0.5196428	0.6741874	653.1136	3.239071	0	855.4333	426.582	0.3904075	0.6476396	639.6708	3.622657	0	45	854	445						2014-04-06 FOX YELLOW GREEN.avi	0
28920	1736	858.1707	449.2933	0.5195096	0.6742045	653.3062	3.271611	0	857.8787	419.0988	0.3902811	0.6478232	639.6842	3.629899	0	45	858	434						2014-04-06 FOX YELLOW GREEN.avi	0
28937	1737	849.6735	468.0951	0.5193599	0.674202	653.2108	3.299426	0	854.8761	411.8844	0.3901019	0.6478796	639.6615	3.619185	0	45	852	440						2014-04-06 FOX YELLOW GREEN.avi	0
28953	1738	850.8212	466.5767	0.5192832	0.6741353	653.1638	3.292002	0	848.977	419.6107	0.3899747	0.6478767	639.6865	3.625995	0	45	850	443						2014-04-06 FOX YELLOW GREEN.avi	0
28970	1739	856.9557	465.3239	0.519243	0.6740074	653.2153	3.28357	0	846.1512	423.2522	0.389911	0.6478626	639.5887	3.656136	0	45	852	444						2014-04-06 FOX YELLOW GREEN.avi	0
28986	1740	845.4211	451.8558	0.5192401	0.6739385	653.1405	3.226344	0	853.5021	416.7325	0.3899206	0.6478744	639.6213	3.633863	0	45	849	434						2014-04-06 FOX YELLOW GREEN.avi	0
29003	1741	848.8376	458.6251	0.5192623	0.6739315	653.108	3.302309	0	847.1389	412.6856	0.3899485	0.6478452	639.4994	3.624751	0	45	848	436						2014-04-06 FOX YELLOW GREEN.avi	0
29020	1742	845.4117	455.3629	0.5193419	0.6739256	652.985	3.289832	0	852.857	416.7885	0.3900644	0.6478445	639.4088	3.627122	0	45	849	436						2014-04-06 FOX YELLOW GREEN.avi	0
29037	1743	859.3497	467.3005	0.5194783	0.6739272	653.0059	3.286097	0	866.4124	411.6822	0.3902642	0.6476171	639.378	3.591394	0	45	863	439						2014-04-06 FOX YELLOW GREEN.avi	0
29053	1744	862.6846	464.4535	0.519609	0.6738872	652.7073	3.299103	0	862.3433	410.3079	0.3903383	0.6477447	639.378	3.610688	0	45	863	437						2014-04-06 FOX YELLOW GREEN.avi	0
29070	1745	853.3216	461.5147	0.5197088	0.6737518	652.695	3.303541	0	854.6777	408.801	0.3904387	0.6475636	639.1719	3.620986	0	45	854	435						2014-04-06 FOX YELLOW GREEN.avi	0
29086	1746	841.3317	473.3813	0.5198259	0.6736314	652.6495	3.280403	0	854.816	405.7247	0.390584	0.6474122	639.0182	3.597348	0	45	848	440						2014-04-06 FOX YELLOW GREEN.avi	0
29103	1747	847.5142	458.6941	0.519916	0.6735224	652.4365	3.257925	0	852.4478	403.9976	0.3907072	0.6472887	638.7093	3.615158	0	45	850	431						2014-04-06 FOX YELLOW GREEN.avi	0
29120	1748	851.0459	454.3934	0.5200662	0.6734141	652.279	3.24943	0	849.4801	406.2395	0.3907763	0.6472314	638.6844	3.617252	0	45	850	430						2014-04-06 FOX YELLOW GREEN.avi	0
29136	1749	848.7342	456.059	0.5201499	0.6733416	652.2363	3.261957	0	841.1935	412.1603	0.3908487	0.6471851	638.5836	3.610845	0	45	845	434						2014-04-06 FOX YELLOW GREEN.avi	0
29153	1750	844.8969	452.6783	0.5202284	0.6731908	652.1189	3.251982	0	849.5352	407.2865	0.3909404	0.6471064	638.4921	3.603704	0	45	847	430						2014-04-06 FOX YELLOW GREEN.avi	0
29170	1751	849.8745	469.0523	0.5202965	0.6729543	651.9425	3.278629	0	855.603	398.0596	0.3909974	0.6469125	638.3282	3.604746	0	45	853	434						2014-04-06 FOX YELLOW GREEN.avi	0
29186	1752	853.8419	463.8556	0.5203788	0.672714	651.5806	3.282285	0	850.2203	409.5909	0.3910432	0.6466781	637.9103	3.604273	0	45	852	437						2014-04-06 FOX YELLOW GREEN.avi	0
29203	1753	850.0668	449.6114	0.5204275	0.6725205	651.5721	3.244873	0	849.8392	407.6292	0.3910629	0.6464911	637.696	3.6157	0	45	850	429						2014-04-06 FOX YELLOW GREEN.avi	0
29220	1754	835.2166	455.0977	0.5203874	0.6721723	651.5455	3.210934	0	851.6891	404.2579	0.391003	0.6462276	637.8972	3.607821	0	45	843	430						2014-04-06 FOX YELLOW GREEN.avi	0
29236	1755	853.0859	469.11	0.5203782	0.6718767	651.2415	3.267711	0	846.079	414.6011	0.3909864	0.6459082	637.5327	3.608683	0	45	850	442						2014-04-06 FOX YELLOW GREEN.avi	0
29253	1756	849.817	454.2002	0.5203012	0.6715627	651.2553	3.209519	0	844.8495	410.9206	0.3908586	0.6456485	637.6024	3.606906	0	45	847	433						2014-04-06 FOX YELLOW GREEN.avi	0
29270	1757	851.3967	451.7853	0.5202412	0.671176	651.2015	3.234452	0	848.6215	401.8951	0.3907152	0.6453813	637.4728	3.603598	0	45	850	427						2014-04-06 FOX YELLOW GREEN.avi	0
29286	1758	841.7559	459.9198	0.5201384	0.6709247	650.9785	3.246157	0	841.4159	417.545	0.3905679	0.6450845	637.2358	3.606713	0	45	842	439						2014-04-06 FOX YELLOW GREEN.avi	0
29303	1759	841.2507	478.25	0.5200384	0.6705295	650.7972	3.22031	0	852.724	408.804	0.3904277	0.6449339	637.0415	3.589627	0	45	847	444						2014-04-06 FOX YELLOW GREEN.avi	0
29320	1760	859.741	451.5513	0.5199264	0.6702861	650.7053	3.240981	0	844.8472	406.585	0.3901721	0.6448016	637.0853	3.589632	0	45	852	429						2014-04-06 FOX YELLOW GREEN.avi	0
29336	1761	843.8748	461.3981	0.5197677	0.6700404	650.4583	3.213478	0	837.0161	411.4135	0.3900014	0.644629	636.909	3.603296	0	45	840	436						2014-04-06 FOX YELLOW GREEN.avi	0
29353	1762	883.7452	452.7382	0.5195131	0.6699288	650.5836	3.21019	0	866.358	427.7205	0.3897206	0.6446273	637.0315	3.608547	0	45	875	440						2014-04-06 FOX YELLOW GREEN.avi	0
29370	1763	868.8976	462.8422	0.5194253	0.6698588	650.4437	3.247771	0	858.9399	426.0792	0.3895907	0.6446675	636.8632	3.605297	0	45	864	444						2014-04-06 FOX YELLOW GREEN.avi	0
29386	1764	869.1097	490.2124	0.5194229	0.6698417	650.4088	3.259862	0	866.9986	422.2461	0.3895853	0.6446751	636.764	3.568753	0	45	868	456						2014-04-06 FOX YELLOW GREEN.avi	0
29403	1765	868.6378	490.3415	0.5194789	0.669853	650.3382	3.234375	0	857.6214	424.002	0.3896315	0.6447697	636.7191	3.605635	0	45	863	457						2014-04-06 FOX YELLOW GREEN.avi	0
29419	1766	871.2243	471.8729	0.5196136	0.6698585	650.3241	3.233196	0	858.5892	431.3645	0.3897796	0.6447922	636.4238	3.609551	0	45	865	452						2014-04-06 FOX YELLOW GREEN.avi	0
29436	1767	858.9365	492.9942	0.5197686	0.6697743	650.0354	3.270947	0	859.1721	420.3282	0.3899789	0.6447589	636.4549	3.606471	0	45	859	457						2014-04-06 FOX YELLOW GREEN.avi	0
29453	1768	865.5377	487.8773	0.5199499	0.6696571	650.1331	3.273313	0	852.0264	433.4933	0.3901653	0.6445685	636.3413	3.602317	0	45	859	461						2014-04-06 FOX YELLOW GREEN.avi	0
29470	1769	872.2404	472.9648	0.5201252	0.6695022	649.7781	3.250012	0	865.3628	421.2717	0.3903612	0.6442754	636.0077	3.608445	0	45	869	447						2014-04-06 FOX YELLOW GREEN.avi	0
29486	1770	864.1601	479.5088	0.5202698	0.6693172	649.7835	3.275998	0	864.2109	424.3345	0.3904854	0.6440089	636.0748	3.584748	0	45	864	452						2014-04-06 FOX YELLOW GREEN.avi	0
29503	1771	863.4466	468.8189	0.520366	0.6689873	649.6135	3.269032	0	854.8862	431.7589	0.3905959	0.6437024	635.9135	3.621398	0	45	859	450						2014-04-06 FOX YELLOW GREEN.avi	0
29519	1772	876.5521	475.4921	0.5204902	0.6687243	649.6624	3.310525	0	859.2957	428.1317	0.3906668	0.6433752	635.8857	3.612083	0	45	868	452						2014-04-06 FOX YELLOW GREEN.avi	0
29536	1773	871.9525	476.5609	0.5205935	0.6685416	649.3768	3.289997	0	861.6068	430.183	0.3907668	0.6431364	635.5758	3.60856	0	45	867	453						2014-04-06 FOX YELLOW GREEN.avi	0
29553	1774	872.4673	476.0104	0.5206776	0.6683339	649.2678	3.275511	0	863.985	425.2976	0.3908267	0.6429414	635.5306	3.595968	0	45	868	451						2014-04-06 FOX YELLOW GREEN.avi	0
29569	1775	864.7161	468.8614	0.5207814	0.6681095	649.0945	3.264808	0	858.6368	426.5926	0.390895	0.6426696	635.4633	3.620831	0	45	862	448						2014-04-06 FOX YELLOW GREEN.avi	0
29586	1776	864.4501	489.8304	0.52093	0.6679183	649.1781	3.31422	0	849.5053	427.4885	0.3909613	0.6424806	635.3814	3.619756	0	45	857	459						2014-04-06 FOX YELLOW GREEN.avi	0
29603	1777	862.3474	465.9528	0.521058	0.667726	648.8556	3.245491	0	855.3503	422.8769	0.3910874	0.6421921	635.3372	3.650176	0	45	859	444						2014-04-06 FOX YELLOW GREEN.avi	0
29619	1778	867.0169	471.3313	0.5211762	0.6674584	648.8826	3.365969	0	857.2531	431.8329	0.3912232	0.6418481	635.0305	3.611465	0	45	862	452						2014-04-06 FOX YELLOW GREEN.avi	0
29636	1779	854.2456	485.5334	0.5213045	0.6671452	648.6752	3.321422	0	855.4562	429.1165	0.391333	0.6415793	635.0642	3.625716	0	45	855	457						2014-04-06 FOX YELLOW GREEN.avi	0
29653	1780	864.8749	475.1095	0.5214805	0.6669511	648.4432	3.316187	0	854.8701	429.2363	0.3914511	0.6412755	635.0535	3.628179	0	45	860	452						2014-04-06 FOX YELLOW GREEN.avi	0
29669	1781	871.4556	489.0044	0.5216236	0.6667156	648.5231	3.31104	0	855.2817	427.2028	0.3915778	0.6409679	634.8494	3.619628	0	45	863	458						2014-04-06 FOX YELLOW GREEN.avi	0
29686	1782	853.1935	485.5771	0.5217576	0.6664356	648.4286	3.288657	0	856.0748	422.6267	0.3917395	0.6407388	634.6769	3.605501	0	45	855	454						2014-04-06 FOX YELLOW GREEN.avi	0
29703	1783	862.096	489.6742	0.521892	0.6662421	648.086	3.32398	0	854.9486	427.6683	0.3918222	0.6404452	634.6635	3.633908	0	45	859	459						2014-04-06 FOX YELLOW GREEN.avi	0
29719	1784	864.4248	483.854	0.521994	0.6660603	648.1295	3.32926	0	845.9847	436.7236	0.3918867	0.6401477	634.6613	3.629252	0	45	855	460						2014-04-06 FOX YELLOW GREEN.avi	0
29736	1785	861.1605	472.5052	0.5220452	0.6657414	648.1271	3.285594	0	853.4695	426.7882	0.3919252	0.6399273	634.5655	3.610708	0	45	857	450						2014-04-06 FOX YELLOW GREEN.avi	0
29753	1786	862.3609	478.5086	0.5220956	0.6654741	647.8961	3.318962	0	858.1901	431.0606	0.3919222	0.6395401	634.4944	3.594338	0	45	860	455						2014-04-06 FOX YELLOW GREEN.avi	0
29769	1787	853.9371	472.3003	0.5221297	0.6652435	647.762	3.28027	0	855.9149	427.8263	0.3918878	0.6393322	634.3386	3.60252	0	45	855	450						2014-04-06 FOX YELLOW GREEN.avi	0
29786	1788	862.0123	482.4697	0.5221366	0.6649348	647.6437	3.298848	0	855.5095	431.1778	0.3918926	0.6391433	634.2551	3.608725	0	45	859	457						2014-04-06 FOX YELLOW GREEN.avi	0
29803	1789	845.1427	464.2042	0.5221286	0.6647608	647.5948	3.234911	0	858.9759	425.291	0.3918559	0.6389794	634.0862	3.594686	0	45	852	445						2014-04-06 FOX YELLOW GREEN.avi	0
29819	1790	856.4575	484.156	0.5221194	0.6646463	647.5024	3.27423	0	857.364	429.3305	0.3918305	0.6388717	634.0095	3.564092	0	45	857	457						2014-04-06 FOX YELLOW GREEN.avi	0
29836	1791	855.5017	485.7217	0.5221308	0.6645651	647.3911	3.282265	0	852.8088	423.7394	0.3918141	0.6387697	633.9857	3.569463	0	45	854	455						2014-04-06 FOX YELLOW GREEN.avi	0
29853	1792	852.5049	494.2957	0.5221634	0.6644968	647.2733	3.291073	0	848.0234	434.671	0.3918337	0.6386329	633.756	3.567323	0	45	850	464						2014-04-06 FOX YELLOW GREEN.avi	0
29869	1793	862.9654	479.3737	0.5222492	0.6644392	646.9866	3.300668	0	860.722	422.5515	0.3919341	0.6385668	633.5991	3.57514	0	45	862	451						2014-04-06 FOX YELLOW GREEN.avi	0
29886	1794	845.3425	540.5702	0.5223591	0.6647175	647.1293	3.278063	0	838.764	489.953	0.392218	0.6389506	633.5861	3.579565	0	46	842	515						2014-04-06 FOX YELLOW GREEN.avi	0
29903	1795	764.8493	756.4715	0.5226695	0.6660892	646.9929	3.287988	0	757.6703	684.9135	0.3931287	0.6403071	633.3754	3.595102	0	46	761	721						2014-04-06 FOX YELLOW GREEN.avi	0
29919	1796	742.6002	771.1724	0.5231047	0.6661693	646.8405	3.293833	0	730.0146	685.1771	0.3934596	0.6404279	633.3768	3.567333	0	46	736	728						2014-04-06 FOX YELLOW GREEN.avi	0
29936	1797	735.2881	773.014	0.5233048	0.6660188	646.6724	3.296254	0	718.2706	702.4648	0.3935933	0.6400955	633.188	3.563694	0	46	727	738						2014-04-06 FOX YELLOW GREEN.avi	0
29953	1798	744.3237	777.6602	0.5234961	0.665766	646.7775	3.313634	0	712.4689	703.6928	0.3937029	0.63978	633.1132	3.584781	0	46	728	741						2014-04-06 FOX YELLOW GREEN.avi	0
29969	1799	740.9232	771.5701	0.5236808	0.6655812	646.405	3.297945	0	720.4832	696.2228	0.3938266	0.6394303	633.2603	3.566854	0	46	731	734						2014-04-06 FOX YELLOW GREEN.avi	0
29986	1800	727.5611	764.8956	0.5238515	0.6654528	646.5222	3.321799	0	714.6287	706.5316	0.3939451	0.6392248	633.0445	3.575269	0	46	721	736						2014-04-06 FOX YELLOW GREEN.avi	0
30003	1801	742.1122	778.1281	0.5239846	0.6653292	646.463	3.328802	0	714.3653	697.7653	0.3940547	0.6390428	632.8464	3.543679	0	46	728	738						2014-04-06 FOX YELLOW GREEN.avi	0
30019	1802	738.3162	765.4888	0.5241106	0.6652783	646.0857	3.281193	0	715.6247	699.9399	0.3941087	0.6389373	632.7549	3.558248	0	46	727	733						2014-04-06 FOX YELLOW GREEN.avi	0
30036	1803	737.6583	772.2578	0.5241823	0.6652164	646.0358	3.296931	0	712.4611	693.0526	0.3941264	0.6388484	632.6807	3.564754	0	46	725	733						2014-04-06 FOX YELLOW GREEN.avi	0
30052	1804	729.1323	768.0959	0.5242128	0.6651461	645.9302	3.293928	0	719.0778	698.0226	0.3941138	0.6387884	632.6471	3.544717	0	46	724	733						2014-04-06 FOX YELLOW GREEN.avi	0
30069	1805	732.9833	762.7059	0.5242122	0.6650689	645.8748	3.304204	0	713.2319	699.2163	0.3940762	0.6386838	632.4532	3.568152	0	46	723	731						2014-04-06 FOX YELLOW GREEN.avi	0
30086	1806	719.679	759.397	0.5241958	0.6650361	645.7943	3.271983	0	713.3192	695.8049	0.3940132	0.6386455	632.3766	3.556463	0	46	716	728						2014-04-06 FOX YELLOW GREEN.avi	0
30102	1807	728.3316	755.8099	0.5241379	0.6650406	645.5627	3.291666	0	718.7555	700.8655	0.393918	0.6387067	632.2234	3.544707	0	46	724	728						2014-04-06 FOX YELLOW GREEN.avi	0
30119	1808	723.3446	774.2952	0.5240049	0.6650918	645.4521	3.305272	0	709.4016	695.2802	0.3937379	0.6388789	632.2764	3.557752	0	46	716	735						2014-04-06 FOX YELLOW GREEN.avi	0
30136	1809	732.848	770.6668	0.5238728	0.6651876	645.4118	3.300082	0	714.9617	697.9788	0.3935718	0.6390265	632.0919	3.552761	0	46	724	734						2014-04-06 FOX YELLOW GREEN.avi	0
30152	1810	721.368	763.627	0.5237063	0.6652751	645.3365	3.26721	0	723.0618	689.5242	0.3934282	0.6392161	631.92	3.560388	0	46	722	727						2014-04-06 FOX YELLOW GREEN.avi	0
30169	1811	786.4112	811.4639	0.5230182	0.6656561	644.9089	3.263028	0	788.5644	751.1605	0.3928598	0.6397801	631.6598	3.558994	0	47	787	781						2014-04-06 FOX YELLOW GREEN.avi	0
30186	1812	923.1025	840.1995	0.5217463	0.6661543	645.1548	3.261013	0	923.0999	797.3738	0.3918135	0.6404743	631.7735	3.52712	0	47	923	819						2014-04-06 FOX YELLOW GREEN.avi	0
30202	1813	944.0558	855.1483	0.5213754	0.6662688	644.7997	3.259547	0	936.2958	816.0671	0.391401	0.6408443	631.6927	3.531507	0	47	940	836						2014-04-06 FOX YELLOW GREEN.avi	0
30219	1814	950.8411	858.1816	0.5212104	0.6663648	644.8478	3.244833	0	942.4529	821.9202	0.3910918	0.6410899	631.618	3.515514	0	47	947	840						2014-04-06 FOX YELLOW GREEN.avi	0
30236	1815	954.0479	853.0892	0.5209926	0.6664621	644.6902	3.277746	0	944.2039	818.5684	0.3908045	0.6414222	631.369	3.515257	0	47	949	836						2014-04-06 FOX YELLOW GREEN.avi	0
30252	1816	953.0833	850.8069	0.5206987	0.6665159	644.731	3.255391	0	938.1229	818.1608	0.39042	0.6417429	631.3418	3.524627	0	47	946	834						2014-04-06 FOX YELLOW GREEN.avi	0
30269	1817	947.4486	863.0887	0.5203885	0.6665474	644.5488	3.251168	0	937.8228	815.3849	0.390047	0.6420674	631.3842	3.526482	0	47	943	839						2014-04-06 FOX YELLOW GREEN.avi	0
30286	1818	949.4347	851.4819	0.5200444	0.6666536	644.5699	3.252477	0	938.2667	811.137	0.3896648	0.6423826	631.2683	3.519454	0	47	944	831						2014-04-06 FOX YELLOW GREEN.avi	0
30302	1819	950.7936	841.8159	0.5197099	0.6667426	644.6719	3.239606	0	947.1667	814.9102	0.3892667	0.6426445	631.1131	3.493659	0	47	949	828						2014-04-06 FOX YELLOW GREEN.avi	0
30319	1820	954.4276	846.9737	0.5194067	0.6668447	644.6278	3.2249	0	938.287	819.6013	0.3888657	0.6429561	631.2632	3.501169	0	47	946	833						2014-04-06 FOX YELLOW GREEN.avi	0
30336	1821	946.8777	843.1746	0.5190681	0.6669582	644.6627	3.238222	0	944.1223	815.838	0.3885036	0.6432475	631.4888	3.502328	0	47	946	830						2014-04-06 FOX YELLOW GREEN.avi	0
30352	1822	948.5155	845.3135	0.5188442	0.6670437	644.593	3.235294	0	941.4111	818.736	0.3882453	0.6434568	631.1647	3.50846	0	47	945	832						2014-04-06 FOX YELLOW GREEN.avi	0
30369	1823	938.8528	856.7371	0.518618	0.6671587	644.8013	3.221565	0	939.5969	817.2509	0.3879845	0.6437063	631.5372	3.490579	0	47	939	837						2014-04-06 FOX YELLOW GREEN.avi	0
30386	1824	947.1384	854.5883	0.518455	0.6673062	644.7734	3.221543	0	950.6602	794.1504	0.3878267	0.6439816	631.6227	3.489774	0	47	949	824						2014-04-06 FOX YELLOW GREEN.avi	0
30402	1825	939.4148	853.0046	0.5182952	0.6674852	644.9954	3.237499	0	933.5226	816.813	0.3876387	0.6441101	631.7438	3.500189	0	47	936	835						2014-04-06 FOX YELLOW GREEN.avi	0
30419	1826	950.2088	842.2463	0.5181887	0.6676489	645.1447	3.203212	0	929.4882	821.3825	0.3875241	0.6442229	632.0169	3.50323	0	47	940	832						2014-04-06 FOX YELLOW GREEN.avi	0
30436	1827	949.3374	845.9429	0.5181152	0.6677594	645.2176	3.202371	0	936.9245	816.9428	0.3874642	0.6444236	632.0937	3.48291	0	47	943	831						2014-04-06 FOX YELLOW GREEN.avi	0
30452	1828	945.5732	854.4092	0.5180823	0.667922	645.3612	3.189097	0	942.9394	807.073	0.3874224	0.6446071	632.2079	3.472204	0	47	944	831						2014-04-06 FOX YELLOW GREEN.avi	0
30469	1829	936.3321	861.2411	0.5180599	0.6681229	645.4546	3.18395	0	938.1262	803.7347	0.387422	0.6448405	632.3245	3.449605	0	47	937	832						2014-04-06 FOX YELLOW GREEN.avi	0
30486	1830	950.1453	854.64	0.518084	0.668426	645.6147	3.196426	0	928.5532	825.605	0.3874545	0.6449926	632.3546	3.466051	0	47	939	840						2014-04-06 FOX YELLOW GREEN.avi	0
30502	1831	947.5384	849.2663	0.5181311	0.6686183	645.7033	3.172282	0	930.2617	826.231	0.3874938	0.6451362	632.5156	3.457655	0	47	939	838						2014-04-06 FOX YELLOW GREEN.avi	0
30519	1832	930.282	865.4788	0.5181961	0.6688623	645.8672	3.161675	0	943.9983	811.8719	0.3876064	0.6453232	632.7503	3.416687	0	47	937	839						2014-04-06 FOX YELLOW GREEN.avi	0
30536	1833	934.9591	856.1741	0.5183274	0.6691692	645.9845	3.149017	0	941.0978	805.8447	0.3877688	0.6454697	633.0107	3.428423	0	47	938	831						2014-04-06 FOX YELLOW GREEN.avi	0
30552	1834	939.7529	861.0971	0.5185397	0.6694566	646.0129	3.14648	0	938.2766	810.6544	0.3880361	0.6456114	633.1776	3.440763	0	47	939	836						2014-04-06 FOX YELLOW GREEN.avi	0
30569	1835	944.867	853.532	0.5187902	0.6697301	646.5551	3.166517	0	932.8177	811.3329	0.3882838	0.6456452	633.484	3.418025	0	47	939	832						2014-04-06 FOX YELLOW GREEN.avi	0
30586	1836	939.4724	858.2983	0.5191069	0.670066	646.5087	3.137538	0	940.6631	806.0853	0.3887018	0.6456425	633.6516	3.416586	0	47	940	832						2014-04-06 FOX YELLOW GREEN.avi	0
30602	1837	936.3234	859.9817	0.519477	0.6702676	646.8738	3.129334	0	940.2698	799.1811	0.3891766	0.6455324	633.8856	3.399523	0	47	938	830						2014-04-06 FOX YELLOW GREEN.avi	0
30619	1838	943.3887	865.0425	0.5199457	0.6704867	647.1854	3.104918	0	943.6132	808.28	0.3897319	0.6453514	634.1909	3.407086	0	47	944	837						2014-04-06 FOX YELLOW GREEN.avi	0
30635	1839	939.6172	865.3471	0.5204964	0.670772	647.462	3.134854	0	935.084	825.2858	0.3903361	0.6451351	634.5449	3.401344	0	47	937	845						2014-04-06 FOX YELLOW GREEN.avi	0
30652	1840	937.5004	870.8346	0.5210378	0.6711035	647.6633	3.114061	0	933.7617	817.022	0.3909597	0.6450344	634.8931	3.395632	0	47	936	844						2014-04-06 FOX YELLOW GREEN.avi	0
30669	1841	931.9586	869.9518	0.5215676	0.6715485	647.9309	3.12158	0	930.7496	809.427	0.3915663	0.6450178	635.1423	3.403133	0	47	931	840						2014-04-06 FOX YELLOW GREEN.avi	0
30685	1842	941.205	869.2782	0.5220997	0.6720762	648.2437	3.129142	0	924.2555	814.3011	0.3921354	0.6450597	635.4955	3.426431	0	47	933	842						2014-04-06 FOX YELLOW GREEN.avi	0
30702	1843	953.7701	854.4565	0.5225542	0.6727576	648.4904	3.126181	0	928.4764	821.3743	0.3925957	0.6451923	635.8011	3.413298	0	47	941	838						2014-04-06 FOX YELLOW GREEN.avi	0
30719	1844	947.137	860.2335	0.52291	0.6734585	648.8157	3.124282	0	935.2749	814.7798	0.3930468	0.6454415	636.0484	3.397012	0	47	941	838						2014-04-06 FOX YELLOW GREEN.avi	0
30735	1845	944.9933	865.8589	0.5232542	0.674075	649.126	3.097567	0	938.8573	809.7692	0.3934677	0.645662	636.3279	3.370756	0	47	942	838						2014-04-06 FOX YELLOW GREEN.avi	0
30752	1846	948.3823	861.9312	0.5236217	0.6745782	649.2837	3.09025	0	926.0872	815.5711	0.3938483	0.6457102	636.7904	3.395833	0	47	937	839						2014-04-06 FOX YELLOW GREEN.avi	0
30769	1847	942.131	860.4809	0.5239544	0.6751023	649.8624	3.135062	0	937.1679	814.5284	0.394267	0.6457301	637.2584	3.374094	0	47	940	838						2014-04-06 FOX YELLOW GREEN.avi	0
30785	1848	952.3424	865.6928	0.5242987	0.6754537	649.9627	3.11221	0	943.2188	803.1248	0.39472	0.6456897	637.5399	3.34903	0	47	948	834						2014-04-06 FOX YELLOW GREEN.avi	0
30802	1849	942.6859	854.0076	0.5246391	0.6758536	650.4686	3.096368	0	929.5493	812.4641	0.3951695	0.6456331	637.8037	3.377287	0	47	936	833						2014-04-06 FOX YELLOW GREEN.avi	0
30819	1850	939.9952	867.8862	0.5249794	0.676139	650.8006	3.090245	0	925.2178	813.5388	0.3955791	0.6455135	638.265	3.374105	0	47	933	841						2014-04-06 FOX YELLOW GREEN.avi	0
30835	1851	946.8857	858.428	0.5252951	0.6764525	651.163	3.069594	0	932.8458	811.7585	0.3959922	0.6454592	638.6554	3.349025	0	47	940	835						2014-04-06 FOX YELLOW GREEN.avi	0
30852	1852	948.5311	857.0463	0.5255967	0.6766989	651.3995	3.118685	0	926.6479	814.3406	0.3963868	0.6454197	638.8665	3.370371	0	47	938	836						2014-04-06 FOX YELLOW GREEN.avi	0
30869	1853	946.2048	871.4962	0.5258337	0.6768859	651.7606	3.093923	0	948.2499	813.078	0.3966924	0.6453805	639.1702	3.323218	0	47	947	842						2014-04-06 FOX YELLOW GREEN.avi	0
30885	1854	942.9734	867.0977	0.5260147	0.6771619	651.9224	3.103009	0	939.1921	818.25	0.396956	0.6454143	639.3607	3.335565	0	47	941	843						2014-04-06 FOX YELLOW GREEN.avi	0
30902	1855	954.74	865.6046	0.5261489	0.6774449	651.9514	3.05086	0	934.5212	811.559	0.3971082	0.6455981	639.5945	3.324863	0	47	945	839						2014-04-06 FOX YELLOW GREEN.avi	0
30919	1856	940.2591	876.0238	0.526221	0.6776955	652.2214	3.076672	0	939.6752	819.1318	0.3971558	0.6458258	639.7898	3.325249	0	47	940	848						2014-04-06 FOX YELLOW GREEN.avi	0
30935	1857	953.3057	866.7815	0.5262256	0.6779765	652.2819	3.079433	0	935.6018	815.859	0.3971594	0.6461239	639.8955	3.32807	0	47	944	841						2014-04-06 FOX YELLOW GREEN.avi	0
30952	1858	950.4099	861.8488	0.5262008	0.6782001	652.3199	3.033622	0	937.2747	808.2776	0.3971155	0.6464038	639.9136	3.309184	0	47	944	835						2014-04-06 FOX YELLOW GREEN.avi	0
30969	1859	936.8003	882.0204	0.5261792	0.6783811	652.2797	3.062014	0	929.5841	823.4556	0.397043	0.6466491	639.976	3.318824	0	47	933	853						2014-04-06 FOX YELLOW GREEN.avi	0
30985	1860	955.0173	877.3004	0.5261449	0.6785417	652.2957	3.049102	0	928.3575	826.3868	0.3969818	0.6468435	639.8653	3.314256	0	47	942	852						2014-04-06 FOX YELLOW GREEN.avi	0
31002	1861	947.6742	864.7412	0.5260649	0.6788313	652.3295	3.056563	0	948.8479	813.2695	0.3969416	0.6472067	639.9395	3.299085	0	47	948	839						2014-04-06 FOX YELLOW GREEN.avi	0
31019	1862	946.9848	876.7446	0.5260924	0.679123	652.2813	3.05407	0	928.6386	815.1505	0.3969111	0.6474619	639.7811	3.319039	0	47	938	846						2014-04-06 FOX YELLOW GREEN.avi	0
31035	1863	938.7791	874.4387	0.526071	0.6793588	652.0641	3.043006	0	935.137	821.0671	0.3968861	0.6477759	639.8351	3.319808	0	47	937	848						2014-04-06 FOX YELLOW GREEN.avi	0
31052	1864	952.5172	873.7258	0.5260604	0.6796991	652.1633	3.05568	0	935.4199	813.7557	0.3968982	0.6481137	639.7512	3.316738	0	47	944	844						2014-04-06 FOX YELLOW GREEN.avi	0
31068	1865	943.0129	876.9908	0.5261378	0.6800284	652.1583	3.084298	0	946.3798	821.3228	0.396919	0.6484001	639.7936	3.296194	0	47	945	849						2014-04-06 FOX YELLOW GREEN.avi	0
31085	1866	932.363	888.1315	0.5261664	0.6803027	652.1837	3.079446	0	940.7356	820.4632	0.3969544	0.6487874	639.8521	3.326253	0	47	937	854						2014-04-06 FOX YELLOW GREEN.avi	0
31102	1867	946.759	878.5161	0.5261837	0.6806051	652.1355	3.031674	0	926.2814	825.3839	0.396992	0.6490603	639.7806	3.321718	0	47	937	852						2014-04-06 FOX YELLOW GREEN.avi	0
31118	1868	951.2838	871.3644	0.5262201	0.6807994	652.1103	3.032336	0	928.1306	824.5124	0.3970124	0.6492304	639.8362	3.30086	0	47	940	848						2014-04-06 FOX YELLOW GREEN.avi	0
31135	1869	940.5737	868.5635	0.5262346	0.6809161	652.11	3.041714	0	920.8442	828.2631	0.3970065	0.6494102	639.7452	3.318229	0	47	931	848						2014-04-06 FOX YELLOW GREEN.avi	0
31152	1870	933.9562	879.5622	0.5262356	0.6809641	652.1525	3.039355	0	924.9325	821.2468	0.3970172	0.6494983	639.8027	3.310493	0	47	929	850						2014-04-06 FOX YELLOW GREEN.avi	0
31168	1871	949.5159	876.2657	0.5262557	0.6809871	652.1463	3.012326	0	939.4255	818.0232	0.3970295	0.6495841	639.9198	3.294518	0	47	944	847						2014-04-06 FOX YELLOW GREEN.avi	0
31185	1872	943.4152	886.1077	0.5262866	0.6810578	652.1481	3.043823	0	935.0946	812.3333	0.3970163	0.6496791	639.8967	3.289378	0	47	939	849						2014-04-06 FOX YELLOW GREEN.avi	0
31202	1873	955.9631	866.4906	0.5262509	0.6810623	652.1328	3.009539	0	946.821	810.1738	0.3969918	0.6497576	639.8463	3.289012	0	47	951	838						2014-04-06 FOX YELLOW GREEN.avi	0
31218	1874	972.8631	838.3928	0.5259269	0.6809027	652.2319	3.060637	0	976.5746	778.2007	0.3968197	0.6495898	639.9627	3.294653	0	48	975	808						2014-04-06 FOX YELLOW GREEN.avi	0
31235	1875	1005.525	829.8066	0.5258077	0.6809721	652.414	3.038542	0	986.6808	768.6552	0.3967123	0.6497597	639.9299	3.308198	0	48	996	799						2014-04-06 FOX YELLOW GREEN.avi	0
31252	1876	990.1047	835.7321	0.5258518	0.6812612	652.3708	3.065534	0	986.3433	771.867	0.3967212	0.650009	639.8565	3.308361	0	48	988	804						2014-04-06 FOX YELLOW GREEN.avi	0
31268	1877	999.7908	816.4893	0.5258783	0.6815004	652.3361	3.027267	0	992.9762	759.4677	0.3967229	0.650309	639.9402	3.284145	0	48	996	788						2014-04-06 FOX YELLOW GREEN.avi	0
31285	1878	988.2101	824.3333	0.5258774	0.6816775	652.3993	3.085796	0	993.8565	765.8204	0.3967025	0.6505678	639.9318	3.279555	0	48	991	795						2014-04-06 FOX YELLOW GREEN.avi	0
31302	1879	996.3239	834.8697	0.5258669	0.6818084	652.4556	3.062374	0	985.7676	765.484	0.3966632	0.6507463	640.0113	3.272923	0	48	991	800						2014-04-06 FOX YELLOW GREEN.avi	0
31318	1880	1008.452	820.7766	0.5258771	0.6819663	652.519	3.054175	0	992.5229	767.7151	0.396652	0.6509873	640.0399	3.274289	0	48	1000	794						2014-04-06 FOX YELLOW GREEN.avi	0
31335	1881	986.3712	837.6423	0.5258832	0.6820492	652.519	3.088319	0	980.0331	774.4869	0.3966555	0.6512257	639.9561	3.299111	0	48	983	806						2014-04-06 FOX YELLOW GREEN.avi	0
31352	1882	1002.936	820.3243	0.5258905	0.6821163	652.5059	3.049866	0	993.0323	768.0801	0.3966479	0.651439	639.9493	3.260567	0	48	998	794						2014-04-06 FOX YELLOW GREEN.avi	0
31368	1883	988.2245	829.3481	0.5259111	0.6821429	652.5716	3.056947	0	999.0585	768.2018	0.3966444	0.6516038	639.9712	3.269813	0	48	994	799						2014-04-06 FOX YELLOW GREEN.avi	0
31385	1884	1011.44	817.3185	0.5259089	0.6821281	652.5616	3.027862	0	982.1632	775.072	0.3966338	0.6517818	639.9392	3.282086	0	48	997	796						2014-04-06 FOX YELLOW GREEN.avi	0
31402	1885	1009.262	814.8931	0.5258632	0.6820842	652.5047	3.035037	0	1000.433	759.4775	0.3965861	0.6518344	639.8723	3.228442	0	48	1005	787						2014-04-06 FOX YELLOW GREEN.avi	0
31418	1886	993.0913	833.7253	0.5258163	0.6820529	652.3429	3.057964	0	976.6974	776.6665	0.3965169	0.6519121	639.6683	3.296621	0	48	985	805						2014-04-06 FOX YELLOW GREEN.avi	0
31435	1887	1003.255	822.0079	0.5257445	0.6820655	652.3284	3.047993	0	994.3408	770.329	0.3964408	0.6519949	639.605	3.275724	0	48	999	796						2014-04-06 FOX YELLOW GREEN.avi	0
31452	1888	1003.964	819.9229	0.5256633	0.6821036	652.2321	3.007209	0	992.5909	776.3194	0.3963256	0.6521412	639.3407	3.262234	0	48	998	798						2014-04-06 FOX YELLOW GREEN.avi	0
31468	1889	1007.524	810.6378	0.5255544	0.6821377	651.986	3.015011	0	996.9379	769.4792	0.3961862	0.652185	639.4484	3.251602	0	48	1002	790						2014-04-06 FOX YELLOW GREEN.avi	0
31485	1890	995.3742	813.4322	0.5254019	0.682174	652.003	3.022347	0	992.2072	774.6505	0.3960272	0.6521561	639.5179	3.259897	0	48	994	794						2014-04-06 FOX YELLOW GREEN.avi	0
31502	1891	989.6378	842.9887	0.52525	0.6821802	651.9197	3.021463	0	993.6664	775.1864	0.395894	0.651989	639.3406	3.263465	0	48	992	809						2014-04-06 FOX YELLOW GREEN.avi	0
31518	1892	990.0849	828.3064	0.52509	0.6822085	651.6659	3.021369	0	1006.224	758.4446	0.3957375	0.6518359	639.0354	3.23842	0	48	998	793						2014-04-06 FOX YELLOW GREEN.avi	0
31535	1893	1006.697	829.0436	0.524967	0.6822778	651.5602	3.01173	0	1002.871	764.4313	0.3955573	0.6517371	639.121	3.226976	0	48	1005	797						2014-04-06 FOX YELLOW GREEN.avi	0
31552	1894	998.1713	832.538	0.5248489	0.6823924	651.5782	3.021397	0	995.2753	767.6967	0.395419	0.6516171	638.9561	3.237885	0	48	997	800						2014-04-06 FOX YELLOW GREEN.avi	0
31568	1895	1012.852	816.4727	0.52478	0.6825299	651.4626	2.95961	0	997.2501	769.3754	0.3953702	0.651744	638.8934	3.223898	0	48	1005	793						2014-04-06 FOX YELLOW GREEN.avi	0
31585	1896	990.2748	843.1146	0.5247568	0.6826604	651.39	3.011233	0	994.5519	770.8083	0.3953225	0.6518453	638.7518	3.246796	0	48	992	807						2014-04-06 FOX YELLOW GREEN.avi	0
31601	1897	979.7177	796.8817	0.5247424	0.6828999	651.1647	2.956841	0	1004.963	760.9219	0.395301	0.6519806	638.6545	3.227317	0	48	992	779						2014-04-06 FOX YELLOW GREEN.avi	0
31618	1898	1002.669	830.3704	0.5248108	0.6830175	651.167	3.023254	0	990.1459	764.6418	0.3953199	0.6521009	638.5478	3.264751	0	48	996	798						2014-04-06 FOX YELLOW GREEN.avi	0
31635	1899	1000.727	828.9924	0.5248963	0.6831827	650.9203	3.010975	0	987.3015	775.6464	0.395376	0.6521921	638.5516	3.255761	0	48	994	802						2014-04-06 FOX YELLOW GREEN.avi	0
31651	1900	991.0281	832.0265	0.5249976	0.6832951	650.8531	3.021013	0	977.0891	775.3588	0.3954475	0.6522313	638.5137	3.265121	0	48	984	804						2014-04-06 FOX YELLOW GREEN.avi	0
31668	1901	987.7327	835.1986	0.5251263	0.6833697	650.7595	3.009512	0	995.9233	769.7657	0.3956092	0.6522478	638.4467	3.234856	0	48	992	802						2014-04-06 FOX YELLOW GREEN.avi	0
31685	1902	1010.783	834.6034	0.5253455	0.6834641	650.6588	2.96402	0	991.9556	773.8146	0.3957578	0.6522547	638.2947	3.237011	0	48	1001	804						2014-04-06 FOX YELLOW GREEN.avi	0
31701	1903	997.251	825.0936	0.525497	0.6836142	650.7078	2.991813	0	1001.849	766.6018	0.3958637	0.6522656	638.3226	3.21752	0	48	1000	796						2014-04-06 FOX YELLOW GREEN.avi	0
31718	1904	990.1098	814.2323	0.5256726	0.6837251	650.6953	2.977676	0	988.6904	769.6595	0.3960159	0.6522714	638.1841	3.240181	0	48	989	792						2014-04-06 FOX YELLOW GREEN.avi	0
31735	1905	993.7015	819.231	0.5258273	0.6838875	650.4352	2.988468	0	999.858	770.7932	0.3961999	0.6523327	638.043	3.249694	0	48	997	795						2014-04-06 FOX YELLOW GREEN.avi	0
31751	1906	988.2292	841.3363	0.5259466	0.6840281	650.4797	3.020585	0	1001.284	774.9704	0.3962771	0.6524203	638.0219	3.20151	0	48	995	808						2014-04-06 FOX YELLOW GREEN.avi	0
31768	1907	980.3616	841.3934	0.5260092	0.6841824	650.5706	3.02441	0	1001.642	774.8528	0.3963168	0.6526191	638.098	3.203851	0	48	991	808						2014-04-06 FOX YELLOW GREEN.avi	0
31785	1908	998.7379	837.7253	0.526023	0.6844179	650.5137	3.03772	0	987.7241	770.2542	0.3963222	0.6528321	638.1436	3.220869	0	48	993	804						2014-04-06 FOX YELLOW GREEN.avi	0
31801	1909	985.3655	814.5479	0.5259913	0.6848119	650.5137	3.013992	0	988.4158	771.6582	0.3962986	0.6530385	638.1259	3.247682	0	48	987	793						2014-04-06 FOX YELLOW GREEN.avi	0
31818	1910	1006.231	814.6788	0.5259928	0.6846483	650.4174	2.97005	0	995.0845	773.5016	0.396258	0.6531442	638.0074	3.197582	0	48	1001	794						2014-04-06 FOX YELLOW GREEN.avi	0
31835	1911	1000.203	816.5253	0.5259704	0.68454	650.4217	2.915639	0	982.5081	782.0386	0.3961895	0.6532425	637.8439	3.227882	0	48	991	799						2014-04-06 FOX YELLOW GREEN.avi	0
31851	1912	1001.296	816.6443	0.5259162	0.6847966	650.4217	2.948187	0	1003.8	762.7765	0.3961678	0.6533893	637.994	3.192961	0	48	1003	790						2014-04-06 FOX YELLOW GREEN.avi	0
31868	1913	1010.112	773.9046	0.5259088	0.6845728	650.4492	2.820241	0	993.0343	776.722	0.3961196	0.6534312	637.9792	3.195417	0	48	1002	775						2014-04-06 FOX YELLOW GREEN.avi	0
31885	1914	1001.121	833.8709	0.525794	0.6848114	650.4492	2.945994	0	986.1191	777.0014	0.3960015	0.6535142	638.0551	3.185877	0	48	994	805						2014-04-06 FOX YELLOW GREEN.avi	0
31901	1915	1006.456	838.4258	0.5257541	0.6846274	650.2103	2.989672	0	989.7766	764.1855	0.3959226	0.6536286	638.0035	3.162782	0	48	998	801						2014-04-06 FOX YELLOW GREEN.avi	0
31918	1916	1015.128	825.5879	0.5256562	0.6846725	650.2103	2.932557	0	979.0038	765.9229	0.3958547	0.6537819	637.9783	3.192256	0	48	997	796						2014-04-06 FOX YELLOW GREEN.avi	0
31935	1917	979.7344	852.3724	0.5255733	0.6849303	650.2103	2.985251	0	987.2085	776.2562	0.3957993	0.653888	637.9376	3.179671	0	48	983	814						2014-04-06 FOX YELLOW GREEN.avi	0
31951	1918	946.3205	609.2834	0.5256812	0.6839313	650.3479	2.8099	0	934.0551	613.5524	0.3962525	0.6529894	637.9426	3.167569	0	49	940	611						2014-04-06 FOX YELLOW GREEN.avi	0
31968	1919	882.211	459.1507	0.5258258	0.6828976	650.1534	2.758063	0	902.6901	466.0092	0.3967257	0.6522105	637.8282	3.153198	0	49	892	463						2014-04-06 FOX YELLOW GREEN.avi	0
31985	1920	869.5886	483.3592	0.525983	0.682992	650.1572	2.860891	0	885.2883	439.9477	0.3967692	0.6525505	637.8436	3.162242	0	49	877	462						2014-04-06 FOX YELLOW GREEN.avi	0
32001	1921	883.8494	472.7503	0.5260718	0.6832097	650.129	2.828339	0	878.2349	442.1516	0.3967745	0.6528942	637.7766	3.155115	0	49	881	457						2014-04-06 FOX YELLOW GREEN.avi	0
32018	1922	878.7274	481.8506	0.5262082	0.6833295	649.8576	2.82146	0	871.5851	447.8336	0.3967965	0.6530316	637.7672	3.125219	0	49	875	465						2014-04-06 FOX YELLOW GREEN.avi	0
32034	1923	876.1182	479.5063	0.5263093	0.6832331	649.8643	2.807289	0	870.9584	444.9821	0.3968141	0.6531301	637.781	3.09876	0	49	874	462						2014-04-06 FOX YELLOW GREEN.avi	0
32051	1924	861.5217	500.5001	0.5263571	0.6835018	649.8643	2.855406	0	871.4347	450.8571	0.3968516	0.6532047	637.7982	3.108863	0	49	866	476						2014-04-06 FOX YELLOW GREEN.avi	0
32068	1925	882.1904	443.1046	0.5263943	0.6835233	649.9659	2.78798	0	874.0228	453.1359	0.3968759	0.6532224	637.8013	3.120329	0	49	878	448						2014-04-06 FOX YELLOW GREEN.avi	0
32084	1926	879.6964	469.3939	0.5264145	0.6835207	650.0298	2.86868	0	882.2026	437.5696	0.396882	0.6532305	637.8095	3.096431	0	49	881	453						2014-04-06 FOX YELLOW GREEN.avi	0
32101	1927	891.041	467.4955	0.5264091	0.6835936	650.014	2.865572	0	873.6437	457.4055	0.3968305	0.6532259	637.7507	3.101048	0	49	882	462						2014-04-06 FOX YELLOW GREEN.avi	0
32118	1928	877.8246	467.1877	0.5263795	0.6836302	650.0084	2.799573	0	864.0087	457.6406	0.3967601	0.653245	637.5861	3.12532	0	49	871	462						2014-04-06 FOX YELLOW GREEN.avi	0
32135	1929	885.7239	469.8824	0.5263599	0.6837074	649.9583	2.801497	0	880.4801	438.2878	0.3967322	0.6533337	637.6588	3.094327	0	49	883	454						2014-04-06 FOX YELLOW GREEN.avi	0
32151	1930	877.9255	500.4384	0.5263387	0.6837797	649.9572	2.883064	0	880.5409	449.0135	0.3966838	0.6533638	637.7059	3.112123	0	49	879	475						2014-04-06 FOX YELLOW GREEN.avi	0
32168	1931	881.1575	478.7343	0.5263502	0.6838812	649.9147	2.816294	0	871.4034	456.1326	0.3966391	0.6533714	637.6152	3.137215	0	49	876	467						2014-04-06 FOX YELLOW GREEN.avi	0
32184	1932	885.2583	427.9539	0.5263833	0.683941	649.8878	2.739319	0	881.0652	443.4657	0.3966711	0.6533672	637.7064	3.113565	0	49	883	436						2014-04-06 FOX YELLOW GREEN.avi	0
32201	1933	873.2346	462.454	0.5264895	0.6840243	650.0092	2.748163	0	877.8226	432.0824	0.3967161	0.6533581	637.6882	3.106062	0	49	876	447						2014-04-06 FOX YELLOW GREEN.avi	0
32218	1934	879.8862	486.8107	0.5266771	0.684095	649.6953	2.827916	0	872.8391	435.2132	0.3967881	0.6533622	637.7233	3.098713	0	49	876	461						2014-04-06 FOX YELLOW GREEN.avi	0
32234	1935	875.5941	445.4053	0.5268654	0.6841798	649.7078	2.716147	0	872.6018	449.712	0.396948	0.6533603	637.6157	3.129468	0	49	874	448						2014-04-06 FOX YELLOW GREEN.avi	0
32251	1936	871.8983	506.1963	0.5271171	0.6842641	649.7132	2.856345	0	878.6673	438.7416	0.397208	0.6533452	637.5449	3.141624	0	49	875	472						2014-04-06 FOX YELLOW GREEN.avi	0
32268	1937	879.9476	442.504	0.5274096	0.6844524	649.6711	2.740823	0	871.5061	441.2017	0.3974901	0.6533411	637.487	3.122313	0	49	876	442						2014-04-06 FOX YELLOW GREEN.avi	0
32284	1938	869.0466	485.314	0.5277505	0.6845533	649.4287	2.82415	0	870.7999	445.8557	0.3977869	0.6532634	637.2901	3.10215	0	49	870	466						2014-04-06 FOX YELLOW GREEN.avi	0
32301	1939	877.8165	475.0897	0.5280629	0.6847624	649.5598	2.826792	0	863.1276	454.5277	0.3981514	0.6533984	637.1301	3.136599	0	49	870	465						2014-04-06 FOX YELLOW GREEN.avi	0
32318	1940	873.5608	478.7418	0.5283245	0.6849261	649.3458	2.772843	0	873.0736	435.0649	0.3984206	0.6534822	637.2193	3.109917	0	49	873	457						2014-04-06 FOX YELLOW GREEN.avi	0
32334	1941	886.9421	490.066	0.5286306	0.6851755	649.1404	2.842647	0	873.3204	442.3034	0.3986937	0.6535832	637.0131	3.109559	0	49	880	466						2014-04-06 FOX YELLOW GREEN.avi	0
32351	1942	881.8956	449.9597	0.5288202	0.6853532	649.2328	2.760024	0	876.6843	436.0514	0.398907	0.6537355	636.9945	3.092746	0	49	879	443						2014-04-06 FOX YELLOW GREEN.avi	0
32368	1943	880.7193	455.7424	0.5290092	0.6855553	649.1141	2.759851	0	878.7771	444.6616	0.3991158	0.6538368	636.7349	3.128865	0	49	880	450						2014-04-06 FOX YELLOW GREEN.avi	0
32384	1944	866.4216	502.7991	0.5291845	0.6856381	648.986	2.875634	0	874.8583	434.4762	0.3992133	0.6538943	636.7878	3.121686	0	49	871	469						2014-04-06 FOX YELLOW GREEN.avi	0
32401	1945	876.1104	483.0854	0.5292747	0.6857494	648.9427	2.841938	0	874.2406	438.5068	0.3992915	0.6539528	636.7623	3.112983	0	49	875	461						2014-04-06 FOX YELLOW GREEN.avi	0
32418	1946	886.5014	471.1667	0.5293309	0.6858319	648.7969	2.841287	0	871.834	452.913	0.3993739	0.6539922	636.4745	3.127691	0	49	879	462						2014-04-06 FOX YELLOW GREEN.avi	0
32434	1947	882.2503	457.6761	0.5293851	0.6859943	648.7403	2.819044	0	876.5656	441.9601	0.399458	0.6541374	636.3299	3.147894	0	49	879	450						2014-04-06 FOX YELLOW GREEN.avi	0
32451	1948	872.9339	469.3463	0.5294036	0.686121	648.5823	2.850405	0	876.2931	441.9153	0.3994584	0.6541908	636.2673	3.149894	0	49	875	456						2014-04-06 FOX YELLOW GREEN.avi	0
32468	1949	879.452	473.8188	0.5294262	0.6863155	648.482	2.881593	0	868.7856	438.0952	0.3994024	0.6542901	636.2884	3.124875	0	49	874	456						2014-04-06 FOX YELLOW GREEN.avi	0
32484	1950	882.5172	474.9772	0.5294219	0.6864682	648.3821	2.862892	0	871.6173	437.6937	0.3993918	0.6544347	636.1424	3.146848	0	49	877	456						2014-04-06 FOX YELLOW GREEN.avi	0
32501	1951	882.7433	476.2334	0.5294616	0.6866506	648.0453	2.867415	0	871.5919	445.9833	0.3994384	0.6546713	635.7889	3.149523	0	49	877	461						2014-04-06 FOX YELLOW GREEN.avi	0
32518	1952	887.3815	473.2293	0.5294517	0.68694	648.1811	2.914325	0	878.8586	438.7849	0.3994364	0.6549428	635.7045	3.160254	0	49	883	456						2014-04-06 FOX YELLOW GREEN.avi	0
32534	1953	879.4846	485.931	0.5294857	0.6871908	647.8271	2.920979	0	881.0586	445.3527	0.3994415	0.6551335	635.6443	3.18353	0	49	880	466						2014-04-06 FOX YELLOW GREEN.avi	0
32551	1954	890.9491	473.9154	0.5294987	0.6873794	647.7739	2.888139	0	878.1414	439.5901	0.3994445	0.6553662	635.542	3.168541	0	49	885	457						2014-04-06 FOX YELLOW GREEN.avi	0
32567	1955	881.7944	458.1457	0.5295067	0.687539	647.683	2.869183	0	871.7206	454.0091	0.3994541	0.6554939	635.4604	3.199776	0	49	877	456						2014-04-06 FOX YELLOW GREEN.avi	0
32584	1956	888.8702	455.4856	0.5295176	0.6876796	647.6136	2.876109	0	873.4672	445.8769	0.3994676	0.6555787	635.294	3.201569	0	49	881	451						2014-04-06 FOX YELLOW GREEN.avi	0
32601	1957	889.856	465.5299	0.5295287	0.6876892	647.5739	2.886204	0	873.7141	448.4426	0.3994735	0.6556016	635.2803	3.211421	0	49	882	457						2014-04-06 FOX YELLOW GREEN.avi	0
32617	1958	880.8118	457.326	0.5295245	0.6876509	647.5024	2.848255	0	874.4131	445.1197	0.3994721	0.6556067	635.1883	3.215267	0	49	878	451						2014-04-06 FOX YELLOW GREEN.avi	0
32634	1959	877.9542	496.3645	0.5295301	0.6875058	647.4208	2.952526	0	878.4611	444.7938	0.3994695	0.6555822	635.106	3.195758	0	49	878	471						2014-04-06 FOX YELLOW GREEN.avi	0
32651	1960	879.24	471.5402	0.529497	0.6873893	647.2809	2.932057	0	878.9689	439.4815	0.3994463	0.6555434	635.0511	3.224082	0	49	879	456						2014-04-06 FOX YELLOW GREEN.avi	0
32667	1961	888.1641	479.6528	0.5294352	0.6872465	647.1882	2.983862	0	868.1608	447.0758	0.3993696	0.6554852	634.8383	3.263847	0	49	878	463						2014-04-06 FOX YELLOW GREEN.avi	0
32684	1962	870.1124	474.8862	0.5293208	0.6871223	647.0342	2.969941	0	875.0277	441.5842	0.3992532	0.6553955	634.6096	3.256482	0	49	873	458						2014-04-06 FOX YELLOW GREEN.avi	0
32701	1963	870.4145	457.209	0.5291898	0.6868582	647.1639	2.957859	0	872.1454	443.7454	0.3990767	0.6552383	634.7723	3.245355	0	49	871	450						2014-04-06 FOX YELLOW GREEN.avi	0
32717	1964	889.1989	471.1427	0.5290198	0.6865952	647.0545	3.002581	0	871.3158	454.5007	0.3988981	0.6551284	634.6582	3.257693	0	49	880	463						2014-04-06 FOX YELLOW GREEN.avi	0
32734	1965	877.2344	474.02	0.5288597	0.6864373	646.7932	3.021615	0	878.9963	440.1051	0.3987275	0.6550094	634.3981	3.269798	0	49	878	457						2014-04-06 FOX YELLOW GREEN.avi	0
32751	1966	887.2711	482.1554	0.5287097	0.6862202	646.8707	3.011192	0	873.3157	443.4268	0.3984589	0.6548443	634.5172	3.267352	0	49	880	463						2014-04-06 FOX YELLOW GREEN.avi	0
32767	1967	896.9656	456.9853	0.5285565	0.6860245	646.6604	2.998295	0	877.4872	441.5089	0.3982803	0.6547352	634.258	3.276299	0	49	887	449						2014-04-06 FOX YELLOW GREEN.avi	0
32784	1968	877.402	464.5186	0.5284075	0.6857827	646.5089	3.014645	0	870.2949	445.2746	0.3980858	0.6546216	634.2638	3.298482	0	49	874	455						2014-04-06 FOX YELLOW GREEN.avi	0
32801	1969	865.5142	477.9888	0.5283113	0.6856189	646.413	3.047014	0	874.5234	433.1563	0.397925	0.6545429	634.1877	3.302783	0	49	870	456						2014-04-06 FOX YELLOW GREEN.avi	0
32817	1970	883.6848	463.7693	0.5281821	0.6854561	646.2191	3.064636	0	871.5561	444.8723	0.3977769	0.654412	633.975	3.342624	0	49	878	454						2014-04-06 FOX YELLOW GREEN.avi	0
32834	1971	878.4193	470.1335	0.5279817	0.6852786	646.1378	3.022432	0	875.4694	434.9908	0.3975707	0.6543612	633.9167	3.324867	0	49	877	453						2014-04-06 FOX YELLOW GREEN.avi	0
32851	1972	864.6017	501.9696	0.527792	0.685107	646.0605	3.098535	0	873.6099	443.0261	0.3973748	0.6543506	633.9249	3.305472	0	49	869	472						2014-04-06 FOX YELLOW GREEN.avi	0
32867	1973	889.5215	476.6242	0.5276406	0.6849465	645.9197	3.02928	0	876.3068	442.672	0.3971569	0.6543179	633.5508	3.325339	0	49	883	460						2014-04-06 FOX YELLOW GREEN.avi	0
32884	1974	886.1244	450.1874	0.5274118	0.6847652	646.0275	3.087447	0	868.7379	450.4587	0.3969194	0.6542363	633.6904	3.334534	0	49	877	450						2014-04-06 FOX YELLOW GREEN.avi	0
32901	1975	878.4197	480.5235	0.5272325	0.6844896	645.8862	3.029458	0	871.2236	448.8882	0.3967155	0.6540685	633.4788	3.345289	0	49	875	465						2014-04-06 FOX YELLOW GREEN.avi	0
32917	1976	897.3597	476.9056	0.5270849	0.6841125	645.7328	3.045595	0	877.8292	448.0194	0.3965423	0.6539319	633.1226	3.353075	0	49	888	462						2014-04-06 FOX YELLOW GREEN.avi	0
32934	1977	877.0001	458.8077	0.5268803	0.6838452	645.8082	3.093386	0	881.3201	437.0445	0.3963116	0.6537297	633.4456	3.328629	0	49	879	448						2014-04-06 FOX YELLOW GREEN.avi	0
32951	1978	870.5956	469.801	0.5267174	0.683408	645.6619	3.008631	0	873.2014	445.9064	0.3961531	0.6534163	633.1906	3.344182	0	49	872	458						2014-04-06 FOX YELLOW GREEN.avi	0
32967	1979	879.455	473.7497	0.5265587	0.6830602	645.4422	3.047987	0	873.0508	440.0413	0.395978	0.6530529	633.2084	3.333512	0	49	876	457						2014-04-06 FOX YELLOW GREEN.avi	0
32984	1980	875.3011	475.769	0.5264152	0.6825622	645.6127	3.055224	0	859.3391	451.8388	0.3958143	0.6526853	633.2606	3.370168	0	49	867	464						2014-04-06 FOX YELLOW GREEN.avi	0
33001	1981	859.8893	476.8838	0.5262449	0.6822388	645.5828	3.070402	0	876.37	441.635	0.3956535	0.6523295	633.0739	3.338511	0	49	868	459						2014-04-06 FOX YELLOW GREEN.avi	0
33017	1982	883.0001	483.4116	0.5261151	0.6817652	645.4199	3.10229	0	876.5024	432.9768	0.3954673	0.6520743	633.1482	3.353549	0	49	880	458						2014-04-06 FOX YELLOW GREEN.avi	0
33034	1983	883.9246	475.8526	0.5259137	0.6814874	645.4183	3.11014	0	866.2802	452.1675	0.3952541	0.6517986	632.9262	3.36492	0	49	875	464						2014-04-06 FOX YELLOW GREEN.avi	0
33051	1984	870.5356	474.2726	0.5257128	0.6811693	645.3871	3.09653	0	868.7382	459.6575	0.3950589	0.6515589	632.6858	3.387906	0	49	870	467						2014-04-06 FOX YELLOW GREEN.avi	0
33067	1985	878.0487	491.8118	0.5255042	0.6808518	645.0777	3.10771	0	869.4612	436.7231	0.3947727	0.6514324	632.8774	3.338629	0	49	874	464						2014-04-06 FOX YELLOW GREEN.avi	0
33084	1986	871.0814	465.2805	0.5252391	0.6806392	645.146	3.084392	0	865.9565	446.6815	0.3945349	0.6513374	632.5594	3.352136	0	49	869	456						2014-04-06 FOX YELLOW GREEN.avi	0
33101	1987	866.5183	459.2584	0.5250053	0.6803586	644.8876	3.052836	0	871.4543	438.0394	0.3942038	0.6512004	632.6016	3.344974	0	49	869	449						2014-04-06 FOX YELLOW GREEN.avi	0
33117	1988	883.4198	456.5358	0.5247083	0.6800303	644.8925	3.031108	0	866.7062	439.9656	0.3938777	0.651102	632.4455	3.360003	0	49	875	448						2014-04-06 FOX YELLOW GREEN.avi	0
33134	1989	870.6337	475.8411	0.5244244	0.6797827	644.5939	3.105045	0	870.7225	450.0911	0.3935401	0.6509879	632.2349	3.36814	0	49	871	463						2014-04-06 FOX YELLOW GREEN.avi	0
[truncated: 18,987 more rows]
