# Supplementary material for: Young children integrate current observations, priors and agent information to predict others’ actions
Source: PLoS One. 2019 May 22;14(5):e0200976. doi: 10.1371/journal.pone.0200976 (PMC6530825; doi:10.1371/journal.pone.0200976)
Supplement: S1 Dataset — (ZIP) [file pone.0200976.s003.zip › PONE-D-18-19791R1_Data/24-month-olds/Anonymized_05_24-Combined-Data.tsv]

Recording name:	K_05_24
Recording resolution:	1280 x 1024
Fixation filter: Tobii fixation filter
Velocity threshold: 35
Distance threshold: 35
Timestamp	Number	GazePointXLeft	GazePointYLeft	CamXLeft	CamYLeft	DistanceLeft	PupilLeft	ValidityLeft	GazePointXRight	GazePointYRight	CamXRight	CamYRight	DistanceRight	PupilRight	ValidityRight	FixationIndex	GazePointX	GazePointY	Event	EventKey	Data1	Data2	Descriptor	StimuliName	StimuliID
17	0	-1280	-1024	-1	-1	-1	-1	4	-1280	-1024	-1	-1	-1	-1	4		0	0						No media	0
33	1	-1280	-1024	-1	-1	-1	-1	4	-1280	-1024	-1	-1	-1	-1	4		0	0						No media	0
50	2	-1280	-1024	-1	-1	-1	-1	4	-1280	-1024	-1	-1	-1	-1	4		0	0						No media	0
67	3	-1280	-1024	-1	-1	-1	-1	4	-1280	-1024	-1	-1	-1	-1	4		0	0						No media	0
84	4	-1280	-1024	-1	-1	-1	-1	4	-1280	-1024	-1	-1	-1	-1	4		0	0						No media	0
101	5	-1280	-1024	-1	-1	-1	-1	4	-1280	-1024	-1	-1	-1	-1	4		0	0						No media	0
117	6	-1280	-1024	-1	-1	-1	-1	4	-1280	-1024	-1	-1	-1	-1	4		0	0						No media	0
133	7	-1280	-1024	-1	-1	-1	-1	4	-1280	-1024	-1	-1	-1	-1	4		0	0						No media	0
150	8	-1280	-1024	-1	-1	-1	-1	4	-1280	-1024	-1	-1	-1	-1	4		0	0						No media	0
166	9	-1280	-1024	-1	-1	-1	-1	4	-1280	-1024	-1	-1	-1	-1	4		0	0						No media	0
183	10	-1280	-1024	-1	-1	-1	-1	4	-1280	-1024	-1	-1	-1	-1	4		0	0						No media	0
200	11	-1280	-1024	-1	-1	-1	-1	4	-1280	-1024	-1	-1	-1	-1	4		0	0						No media	0
216	12	-1280	-1024	-1	-1	-1	-1	4	-1280	-1024	-1	-1	-1	-1	4		0	0						No media	0
233	13	-1280	-1024	-1	-1	-1	-1	4	-1280	-1024	-1	-1	-1	-1	4		0	0						No media	0
250	14	-1280	-1024	-1	-1	-1	-1	4	-1280	-1024	-1	-1	-1	-1	4		0	0						No media	0
266	15	-1280	-1024	-1	-1	-1	-1	4	-1280	-1024	-1	-1	-1	-1	4		0	0						No media	0
283	16	-1280	-1024	-1	-1	-1	-1	4	-1280	-1024	-1	-1	-1	-1	4		0	0						No media	0
300	17	-1280	-1024	-1	-1	-1	-1	4	-1280	-1024	-1	-1	-1	-1	4		0	0						No media	0
316	18	-1280	-1024	-1	-1	-1	-1	4	-1280	-1024	-1	-1	-1	-1	4		0	0						No media	0
333	19	-1280	-1024	-1	-1	-1	-1	4	-1280	-1024	-1	-1	-1	-1	4		0	0						No media	0
350	20	-1280	-1024	-1	-1	-1	-1	4	-1280	-1024	-1	-1	-1	-1	4		0	0						No media	0
366	21	-1280	-1024	-1	-1	-1	-1	4	-1280	-1024	-1	-1	-1	-1	4		0	0						No media	0
383	22	-1280	-1024	-1	-1	-1	-1	4	-1280	-1024	-1	-1	-1	-1	4		0	0						No media	0
400	23	-1280	-1024	-1	-1	-1	-1	4	-1280	-1024	-1	-1	-1	-1	4		0	0						No media	0
417	24	-1280	-1024	-1	-1	-1	-1	4	-1280	-1024	-1	-1	-1	-1	4		0	0						No media	0
434	25	-1280	-1024	-1	-1	-1	-1	4	-1280	-1024	-1	-1	-1	-1	4		0	0						No media	0
450	26	-1280	-1024	-1	-1	-1	-1	4	-1280	-1024	-1	-1	-1	-1	4		0	0						No media	0
467	27	-1280	-1024	-1	-1	-1	-1	4	-1280	-1024	-1	-1	-1	-1	4		0	0						No media	0
483	28	-1280	-1024	-1	-1	-1	-1	4	-1280	-1024	-1	-1	-1	-1	4		0	0						No media	0
499	29	-1280	-1024	-1	-1	-1	-1	4	-1280	-1024	-1	-1	-1	-1	4		0	0						No media	0
516	30	-1280	-1024	-1	-1	-1	-1	4	-1280	-1024	-1	-1	-1	-1	4		0	0						No media	0
533	31	-1280	-1024	-1	-1	-1	-1	4	-1280	-1024	-1	-1	-1	-1	4		0	0						No media	0
549	32	-1280	-1024	-1	-1	-1	-1	4	-1280	-1024	-1	-1	-1	-1	4		0	0						No media	0
566	33	-1280	-1024	-1	-1	-1	-1	4	-1280	-1024	-1	-1	-1	-1	4		0	0						No media	0
583	34	-1280	-1024	-1	-1	-1	-1	4	-1280	-1024	-1	-1	-1	-1	4		0	0						No media	0
599	35	-1280	-1024	-1	-1	-1	-1	4	-1280	-1024	-1	-1	-1	-1	4		0	0						No media	0
616	36	-1280	-1024	-1	-1	-1	-1	4	-1280	-1024	-1	-1	-1	-1	4		0	0						No media	0
633	37	-1280	-1024	-1	-1	-1	-1	4	-1280	-1024	-1	-1	-1	-1	4		0	0						No media	0
650	38	-1280	-1024	-1	-1	-1	-1	4	-1280	-1024	-1	-1	-1	-1	4		0	0						No media	0
667	39	-1280	-1024	-1	-1	-1	-1	4	-1280	-1024	-1	-1	-1	-1	4		0	0						No media	0
684	40	-1280	-1024	-1	-1	-1	-1	4	-1280	-1024	-1	-1	-1	-1	4		0	0						No media	0
700	41	-1280	-1024	-1	-1	-1	-1	4	-1280	-1024	-1	-1	-1	-1	4		0	0						No media	0
718	42	-1280	-1024	-1	-1	-1	-1	4	-1280	-1024	-1	-1	-1	-1	4		0	0						No media	0
733	43	-1280	-1024	-1	-1	-1	-1	4	-1280	-1024	-1	-1	-1	-1	4		0	0						No media	0
749	44	-1280	-1024	-1	-1	-1	-1	4	-1280	-1024	-1	-1	-1	-1	4		0	0						No media	0
766	45	-1280	-1024	-1	-1	-1	-1	4	-1280	-1024	-1	-1	-1	-1	4		0	0						No media	0
776																			MovieStart	128	0	0	Frog_fixed.avi
783	46	-1280	-1024	-1	-1	-1	-1	4	-1280	-1024	-1	-1	-1	-1	4		0	0						Frog_fixed.avi	0
799	47	-1280	-1024	-1	-1	-1	-1	4	-1280	-1024	-1	-1	-1	-1	4		0	0						Frog_fixed.avi	0
816	48	-1280	-1024	-1	-1	-1	-1	4	-1280	-1024	-1	-1	-1	-1	4		0	0						Frog_fixed.avi	0
832	49	-1280	-1024	-1	-1	-1	-1	4	-1280	-1024	-1	-1	-1	-1	4		0	0						Frog_fixed.avi	0
849	50	-1280	-1024	-1	-1	-1	-1	4	-1280	-1024	-1	-1	-1	-1	4		0	0						Frog_fixed.avi	0
866	51	-1280	-1024	-1	-1	-1	-1	4	-1280	-1024	-1	-1	-1	-1	4		0	0						Frog_fixed.avi	0
883	52	-1280	-1024	-1	-1	-1	-1	4	-1280	-1024	-1	-1	-1	-1	4		0	0						Frog_fixed.avi	0
900	53	-1280	-1024	-1	-1	-1	-1	4	-1280	-1024	-1	-1	-1	-1	4		0	0						Frog_fixed.avi	0
917	54	-1280	-1024	-1	-1	-1	-1	4	-1280	-1024	-1	-1	-1	-1	4		0	0						Frog_fixed.avi	0
933	55	-1280	-1024	-1	-1	-1	-1	4	-1280	-1024	-1	-1	-1	-1	4		0	0						Frog_fixed.avi	0
949	56	-1280	-1024	-1	-1	-1	-1	4	-1280	-1024	-1	-1	-1	-1	4		0	0						Frog_fixed.avi	0
966	57	-1280	-1024	-1	-1	-1	-1	4	-1280	-1024	-1	-1	-1	-1	4		0	0						Frog_fixed.avi	0
982	58	-1280	-1024	-1	-1	-1	-1	4	-1280	-1024	-1	-1	-1	-1	4		0	0						Frog_fixed.avi	0
999	59	-1280	-1024	-1	-1	-1	-1	4	-1280	-1024	-1	-1	-1	-1	4		0	0						Frog_fixed.avi	0
1016	60	-1280	-1024	-1	-1	-1	-1	4	-1280	-1024	-1	-1	-1	-1	4		0	0						Frog_fixed.avi	0
1032	61	-1280	-1024	-1	-1	-1	-1	4	-1280	-1024	-1	-1	-1	-1	4		0	0						Frog_fixed.avi	0
1049	62	-1280	-1024	-1	-1	-1	-1	4	-1280	-1024	-1	-1	-1	-1	4		0	0						Frog_fixed.avi	0
1065	63	-1280	-1024	-1	-1	-1	-1	4	-1280	-1024	-1	-1	-1	-1	4		0	0						Frog_fixed.avi	0
1082	64	-1280	-1024	-1	-1	-1	-1	4	-1280	-1024	-1	-1	-1	-1	4		0	0						Frog_fixed.avi	0
1099	65	-1280	-1024	-1	-1	-1	-1	4	-1280	-1024	-1	-1	-1	-1	4		0	0						Frog_fixed.avi	0
1116	66	-1280	-1024	-1	-1	-1	-1	4	-1280	-1024	-1	-1	-1	-1	4		0	0						Frog_fixed.avi	0
1133	67	-1280	-1024	-1	-1	-1	-1	4	-1280	-1024	-1	-1	-1	-1	4		0	0						Frog_fixed.avi	0
1150	68	-1280	-1024	-1	-1	-1	-1	4	-1280	-1024	-1	-1	-1	-1	4		0	0						Frog_fixed.avi	0
1167	69	-1280	-1024	-1	-1	-1	-1	4	-1280	-1024	-1	-1	-1	-1	4		0	0						Frog_fixed.avi	0
1182	70	-1280	-1024	-1	-1	-1	-1	4	-1280	-1024	-1	-1	-1	-1	4		0	0						Frog_fixed.avi	0
1199	71	-1280	-1024	-1	-1	-1	-1	4	-1280	-1024	-1	-1	-1	-1	4		0	0						Frog_fixed.avi	0
1215	72	-1280	-1024	-1	-1	-1	-1	4	-1280	-1024	-1	-1	-1	-1	4		0	0						Frog_fixed.avi	0
1232	73	-1280	-1024	-1	-1	-1	-1	4	-1280	-1024	-1	-1	-1	-1	4		0	0						Frog_fixed.avi	0
1249	74	-1280	-1024	-1	-1	-1	-1	4	-1280	-1024	-1	-1	-1	-1	4		0	0						Frog_fixed.avi	0
1265	75	-1280	-1024	-1	-1	-1	-1	4	-1280	-1024	-1	-1	-1	-1	4		0	0						Frog_fixed.avi	0
1282	76	-1280	-1024	-1	-1	-1	-1	4	-1280	-1024	-1	-1	-1	-1	4		0	0						Frog_fixed.avi	0
1299	77	-1280	-1024	-1	-1	-1	-1	4	-1280	-1024	-1	-1	-1	-1	4		0	0						Frog_fixed.avi	0
1315	78	-1280	-1024	-1	-1	-1	-1	4	-1280	-1024	-1	-1	-1	-1	4		0	0						Frog_fixed.avi	0
1332	79	-1280	-1024	-1	-1	-1	-1	4	-1280	-1024	-1	-1	-1	-1	4		0	0						Frog_fixed.avi	0
1349	80	-1280	-1024	-1	-1	-1	-1	4	-1280	-1024	-1	-1	-1	-1	4		0	0						Frog_fixed.avi	0
1366	81	-1280	-1024	-1	-1	-1	-1	4	-1280	-1024	-1	-1	-1	-1	4		0	0						Frog_fixed.avi	0
1382	82	-1280	-1024	-1	-1	-1	-1	4	-1280	-1024	-1	-1	-1	-1	4		0	0						Frog_fixed.avi	0
1400	83	-1280	-1024	-1	-1	-1	-1	4	-1280	-1024	-1	-1	-1	-1	4		0	0						Frog_fixed.avi	0
1416	84	-1280	-1024	-1	-1	-1	-1	4	-1280	-1024	-1	-1	-1	-1	4		0	0						Frog_fixed.avi	0
1434	85	-1280	-1024	-1	-1	-1	-1	4	-1280	-1024	-1	-1	-1	-1	4		0	0						Frog_fixed.avi	0
1449	86	-1280	-1024	-1	-1	-1	-1	4	-1280	-1024	-1	-1	-1	-1	4		0	0						Frog_fixed.avi	0
1465	87	-1280	-1024	-1	-1	-1	-1	4	-1280	-1024	-1	-1	-1	-1	4		0	0						Frog_fixed.avi	0
1482	88	-1280	-1024	-1	-1	-1	-1	4	-1280	-1024	-1	-1	-1	-1	4		0	0						Frog_fixed.avi	0
1499	89	-1280	-1024	-1	-1	-1	-1	4	-1280	-1024	-1	-1	-1	-1	4		0	0						Frog_fixed.avi	0
1515	90	-1280	-1024	-1	-1	-1	-1	4	-1280	-1024	-1	-1	-1	-1	4		0	0						Frog_fixed.avi	0
1532	91	-1280	-1024	-1	-1	-1	-1	4	-1280	-1024	-1	-1	-1	-1	4		0	0						Frog_fixed.avi	0
1549	92	-1280	-1024	-1	-1	-1	-1	4	-1280	-1024	-1	-1	-1	-1	4		0	0						Frog_fixed.avi	0
1565	93	-1280	-1024	-1	-1	-1	-1	4	-1280	-1024	-1	-1	-1	-1	4		0	0						Frog_fixed.avi	0
1582	94	-1280	-1024	-1	-1	-1	-1	4	-1280	-1024	-1	-1	-1	-1	4		0	0						Frog_fixed.avi	0
1599	95	-1280	-1024	-1	-1	-1	-1	4	-1280	-1024	-1	-1	-1	-1	4		0	0						Frog_fixed.avi	0
1616	96	-1280	-1024	-1	-1	-1	-1	4	-1280	-1024	-1	-1	-1	-1	4		0	0						Frog_fixed.avi	0
1632	97	-1280	-1024	-1	-1	-1	-1	4	-1280	-1024	-1	-1	-1	-1	4		0	0						Frog_fixed.avi	0
1650	98	-1280	-1024	-1	-1	-1	-1	4	-1280	-1024	-1	-1	-1	-1	4		0	0						Frog_fixed.avi	0
1666	99	-1280	-1024	-1	-1	-1	-1	4	-1280	-1024	-1	-1	-1	-1	4		0	0						Frog_fixed.avi	0
1682	100	-1280	-1024	-1	-1	-1	-1	4	-1280	-1024	-1	-1	-1	-1	4		0	0						Frog_fixed.avi	0
1699	101	-1280	-1024	-1	-1	-1	-1	4	-1280	-1024	-1	-1	-1	-1	4		0	0						Frog_fixed.avi	0
1715	102	-1280	-1024	-1	-1	-1	-1	4	-1280	-1024	-1	-1	-1	-1	4		0	0						Frog_fixed.avi	0
1732	103	-1280	-1024	-1	-1	-1	-1	4	-1280	-1024	-1	-1	-1	-1	4		0	0						Frog_fixed.avi	0
1748	104	-1280	-1024	-1	-1	-1	-1	4	-1280	-1024	-1	-1	-1	-1	4		0	0						Frog_fixed.avi	0
1765	105	-1280	-1024	-1	-1	-1	-1	4	-1280	-1024	-1	-1	-1	-1	4		0	0						Frog_fixed.avi	0
1782	106	-1280	-1024	-1	-1	-1	-1	4	-1280	-1024	-1	-1	-1	-1	4		0	0						Frog_fixed.avi	0
1798	107	-1280	-1024	-1	-1	-1	-1	4	-1280	-1024	-1	-1	-1	-1	4		0	0						Frog_fixed.avi	0
1815	108	-1280	-1024	-1	-1	-1	-1	4	-1280	-1024	-1	-1	-1	-1	4		0	0						Frog_fixed.avi	0
1832	109	-1280	-1024	-1	-1	-1	-1	4	-1280	-1024	-1	-1	-1	-1	4		0	0						Frog_fixed.avi	0
1849	110	-1280	-1024	-1	-1	-1	-1	4	-1280	-1024	-1	-1	-1	-1	4		0	0						Frog_fixed.avi	0
1865	111	-1280	-1024	-1	-1	-1	-1	4	-1280	-1024	-1	-1	-1	-1	4		0	0						Frog_fixed.avi	0
1883	112	-1280	-1024	-1	-1	-1	-1	4	-1280	-1024	-1	-1	-1	-1	4		0	0						Frog_fixed.avi	0
1900	113	-1280	-1024	-1	-1	-1	-1	4	-1280	-1024	-1	-1	-1	-1	4		0	0						Frog_fixed.avi	0
1915	114	-1280	-1024	-1	-1	-1	-1	4	-1280	-1024	-1	-1	-1	-1	4		0	0						Frog_fixed.avi	0
1932	115	-1280	-1024	-1	-1	-1	-1	4	-1280	-1024	-1	-1	-1	-1	4		0	0						Frog_fixed.avi	0
1948	116	-1280	-1024	-1	-1	-1	-1	4	-1280	-1024	-1	-1	-1	-1	4		0	0						Frog_fixed.avi	0
1965	117	-1280	-1024	-1	-1	-1	-1	4	-1280	-1024	-1	-1	-1	-1	4		0	0						Frog_fixed.avi	0
1982	118	-1280	-1024	-1	-1	-1	-1	4	-1280	-1024	-1	-1	-1	-1	4		0	0						Frog_fixed.avi	0
1998	119	-1280	-1024	-1	-1	-1	-1	4	-1280	-1024	-1	-1	-1	-1	4		0	0						Frog_fixed.avi	0
2015	120	-1280	-1024	-1	-1	-1	-1	4	-1280	-1024	-1	-1	-1	-1	4		0	0						Frog_fixed.avi	0
2032	121	-1280	-1024	-1	-1	-1	-1	4	-1280	-1024	-1	-1	-1	-1	4		0	0						Frog_fixed.avi	0
2048	122	-1280	-1024	-1	-1	-1	-1	4	-1280	-1024	-1	-1	-1	-1	4		0	0						Frog_fixed.avi	0
2065	123	-1280	-1024	-1	-1	-1	-1	4	-1280	-1024	-1	-1	-1	-1	4		0	0						Frog_fixed.avi	0
2082	124	-1280	-1024	-1	-1	-1	-1	4	-1280	-1024	-1	-1	-1	-1	4		0	0						Frog_fixed.avi	0
2099	125	-1280	-1024	-1	-1	-1	-1	4	-1280	-1024	-1	-1	-1	-1	4		0	0						Frog_fixed.avi	0
2116	126	-1280	-1024	-1	-1	-1	-1	4	-1280	-1024	-1	-1	-1	-1	4		0	0						Frog_fixed.avi	0
2133	127	-1280	-1024	-1	-1	-1	-1	4	-1280	-1024	-1	-1	-1	-1	4		0	0						Frog_fixed.avi	0
2150	128	-1280	-1024	-1	-1	-1	-1	4	-1280	-1024	-1	-1	-1	-1	4		0	0						Frog_fixed.avi	0
2166	129	-1280	-1024	-1	-1	-1	-1	4	-1280	-1024	-1	-1	-1	-1	4		0	0						Frog_fixed.avi	0
2183	130	-1280	-1024	-1	-1	-1	-1	4	-1280	-1024	-1	-1	-1	-1	4		0	0						Frog_fixed.avi	0
2199	131	-1280	-1024	-1	-1	-1	-1	4	-1280	-1024	-1	-1	-1	-1	4		0	0						Frog_fixed.avi	0
2216	132	-1280	-1024	-1	-1	-1	-1	4	-1280	-1024	-1	-1	-1	-1	4		0	0						Frog_fixed.avi	0
2233	133	-1280	-1024	-1	-1	-1	-1	4	-1280	-1024	-1	-1	-1	-1	4		0	0						Frog_fixed.avi	0
2249	134	-1280	-1024	-1	-1	-1	-1	4	-1280	-1024	-1	-1	-1	-1	4		0	0						Frog_fixed.avi	0
2266	135	-1280	-1024	-1	-1	-1	-1	4	-1280	-1024	-1	-1	-1	-1	4		0	0						Frog_fixed.avi	0
2283	136	-1280	-1024	-1	-1	-1	-1	4	-1280	-1024	-1	-1	-1	-1	4		0	0						Frog_fixed.avi	0
2299	137	-1280	-1024	-1	-1	-1	-1	4	-1280	-1024	-1	-1	-1	-1	4		0	0						Frog_fixed.avi	0
2316	138	-1280	-1024	-1	-1	-1	-1	4	-1280	-1024	-1	-1	-1	-1	4		0	0						Frog_fixed.avi	0
2333	139	-1280	-1024	-1	-1	-1	-1	4	-1280	-1024	-1	-1	-1	-1	4		0	0						Frog_fixed.avi	0
2349	140	-1280	-1024	-1	-1	-1	-1	4	-1280	-1024	-1	-1	-1	-1	4		0	0						Frog_fixed.avi	0
2366	141	-1280	-1024	-1	-1	-1	-1	4	-1280	-1024	-1	-1	-1	-1	4		0	0						Frog_fixed.avi	0
2383	142	-1280	-1024	-1	-1	-1	-1	4	-1280	-1024	-1	-1	-1	-1	4		0	0						Frog_fixed.avi	0
2399	143	-1280	-1024	-1	-1	-1	-1	4	-1280	-1024	-1	-1	-1	-1	4		0	0						Frog_fixed.avi	0
2416	144	-1280	-1024	-1	-1	-1	-1	4	-1280	-1024	-1	-1	-1	-1	4		0	0						Frog_fixed.avi	0
2433	145	-1280	-1024	-1	-1	-1	-1	4	-1280	-1024	-1	-1	-1	-1	4		0	0						Frog_fixed.avi	0
2449	146	-1280	-1024	-1	-1	-1	-1	4	-1280	-1024	-1	-1	-1	-1	4		0	0						Frog_fixed.avi	0
2466	147	-1280	-1024	-1	-1	-1	-1	4	-1280	-1024	-1	-1	-1	-1	4		0	0						Frog_fixed.avi	0
2482	148	-1280	-1024	-1	-1	-1	-1	4	-1280	-1024	-1	-1	-1	-1	4		0	0						Frog_fixed.avi	0
2499	149	-1280	-1024	-1	-1	-1	-1	4	-1280	-1024	-1	-1	-1	-1	4		0	0						Frog_fixed.avi	0
2516	150	-1280	-1024	-1	-1	-1	-1	4	-1280	-1024	-1	-1	-1	-1	4		0	0						Frog_fixed.avi	0
2532	151	-1280	-1024	-1	-1	-1	-1	4	-1280	-1024	-1	-1	-1	-1	4		0	0						Frog_fixed.avi	0
2549	152	-1280	-1024	-1	-1	-1	-1	4	-1280	-1024	-1	-1	-1	-1	4		0	0						Frog_fixed.avi	0
2566	153	-1280	-1024	-1	-1	-1	-1	4	-1280	-1024	-1	-1	-1	-1	4		0	0						Frog_fixed.avi	0
2583	154	-1280	-1024	-1	-1	-1	-1	4	-1280	-1024	-1	-1	-1	-1	4		0	0						Frog_fixed.avi	0
2599	155	-1280	-1024	-1	-1	-1	-1	4	-1280	-1024	-1	-1	-1	-1	4		0	0						Frog_fixed.avi	0
2616	156	-1280	-1024	-1	-1	-1	-1	4	-1280	-1024	-1	-1	-1	-1	4		0	0						Frog_fixed.avi	0
2632	157	-1280	-1024	-1	-1	-1	-1	4	-1280	-1024	-1	-1	-1	-1	4		0	0						Frog_fixed.avi	0
2649	158	-1280	-1024	-1	-1	-1	-1	4	-1280	-1024	-1	-1	-1	-1	4		0	0						Frog_fixed.avi	0
2666	159	-1280	-1024	-1	-1	-1	-1	4	-1280	-1024	-1	-1	-1	-1	4		0	0						Frog_fixed.avi	0
2683	160	-1280	-1024	-1	-1	-1	-1	4	-1280	-1024	-1	-1	-1	-1	4		0	0						Frog_fixed.avi	0
2699	161	-1280	-1024	-1	-1	-1	-1	4	-1280	-1024	-1	-1	-1	-1	4		0	0						Frog_fixed.avi	0
2716	162	-1280	-1024	-1	-1	-1	-1	4	-1280	-1024	-1	-1	-1	-1	4		0	0						Frog_fixed.avi	0
2732	163	-1280	-1024	-1	-1	-1	-1	4	-1280	-1024	-1	-1	-1	-1	4		0	0						Frog_fixed.avi	0
2749	164	-1280	-1024	-1	-1	-1	-1	4	-1280	-1024	-1	-1	-1	-1	4		0	0						Frog_fixed.avi	0
2766	165	-1280	-1024	-1	-1	-1	-1	4	-1280	-1024	-1	-1	-1	-1	4		0	0						Frog_fixed.avi	0
2782	166	-1280	-1024	-1	-1	-1	-1	4	-1280	-1024	-1	-1	-1	-1	4		0	0						Frog_fixed.avi	0
2799	167	-1280	-1024	-1	-1	-1	-1	4	-1280	-1024	-1	-1	-1	-1	4		0	0						Frog_fixed.avi	0
2816	168	-1280	-1024	-1	-1	-1	-1	4	-1280	-1024	-1	-1	-1	-1	4		0	0						Frog_fixed.avi	0
2833	169	-1280	-1024	-1	-1	-1	-1	4	-1280	-1024	-1	-1	-1	-1	4		0	0						Frog_fixed.avi	0
2849	170	-1280	-1024	-1	-1	-1	-1	4	-1280	-1024	-1	-1	-1	-1	4		0	0						Frog_fixed.avi	0
2866	171	-1280	-1024	-1	-1	-1	-1	4	-1280	-1024	-1	-1	-1	-1	4		0	0						Frog_fixed.avi	0
2882	172	-1280	-1024	-1	-1	-1	-1	4	-1280	-1024	-1	-1	-1	-1	4		0	0						Frog_fixed.avi	0
2899	173	-1280	-1024	-1	-1	-1	-1	4	-1280	-1024	-1	-1	-1	-1	4		0	0						Frog_fixed.avi	0
2916	174	-1280	-1024	-1	-1	-1	-1	4	-1280	-1024	-1	-1	-1	-1	4		0	0						Frog_fixed.avi	0
2932	175	-1280	-1024	-1	-1	-1	-1	4	-1280	-1024	-1	-1	-1	-1	4		0	0						Frog_fixed.avi	0
2949	176	-1280	-1024	-1	-1	-1	-1	4	-1280	-1024	-1	-1	-1	-1	4		0	0						Frog_fixed.avi	0
2966	177	-1280	-1024	-1	-1	-1	-1	4	-1280	-1024	-1	-1	-1	-1	4		0	0						Frog_fixed.avi	0
2982	178	-1280	-1024	-1	-1	-1	-1	4	-1280	-1024	-1	-1	-1	-1	4		0	0						Frog_fixed.avi	0
2999	179	-1280	-1024	-1	-1	-1	-1	4	-1280	-1024	-1	-1	-1	-1	4		0	0						Frog_fixed.avi	0
3016	180	-1280	-1024	-1	-1	-1	-1	4	-1280	-1024	-1	-1	-1	-1	4		0	0						Frog_fixed.avi	0
3032	181	-1280	-1024	-1	-1	-1	-1	4	-1280	-1024	-1	-1	-1	-1	4		0	0						Frog_fixed.avi	0
3049	182	-1280	-1024	-1	-1	-1	-1	4	-1280	-1024	-1	-1	-1	-1	4		0	0						Frog_fixed.avi	0
3066	183	-1280	-1024	-1	-1	-1	-1	4	-1280	-1024	-1	-1	-1	-1	4		0	0						Frog_fixed.avi	0
3082	184	-1280	-1024	-1	-1	-1	-1	4	-1280	-1024	-1	-1	-1	-1	4		0	0						Frog_fixed.avi	0
3099	185	-1280	-1024	-1	-1	-1	-1	4	-1280	-1024	-1	-1	-1	-1	4		0	0						Frog_fixed.avi	0
3116	186	-1280	-1024	-1	-1	-1	-1	4	-1280	-1024	-1	-1	-1	-1	4		0	0						Frog_fixed.avi	0
3132	187	-1280	-1024	-1	-1	-1	-1	4	-1280	-1024	-1	-1	-1	-1	4		0	0						Frog_fixed.avi	0
3149	188	580.2728	769.7852	0.5311671	0.8613979	487.0951	3.197202	3	376.8774	817.5115	0.5311677	0.8613963	487.0951	3.1967	1	0	377	818						Frog_fixed.avi	0
3165	189	-1280	-1024	-1	-1	-1	-1	4	-1280	-1024	-1	-1	-1	-1	4	0	0	0						Frog_fixed.avi	0
3182	190	-1280	-1024	-1	-1	-1	-1	4	-1280	-1024	-1	-1	-1	-1	4	0	0	0						Frog_fixed.avi	0
3199	191	-1280	-1024	-1	-1	-1	-1	4	-1280	-1024	-1	-1	-1	-1	4	0	0	0						Frog_fixed.avi	0
3215	192	551.1835	695.6756	0.5229221	0.8582563	543.7789	3.725741	3	323.5672	746.473	0.5229226	0.858255	543.7789	3.72509	1	0	324	746						Frog_fixed.avi	0
3232	193	617.2956	786.1559	0.5239868	0.8561119	540.813	3.809987	3	390.6081	841.0812	0.5239868	0.8561106	540.813	3.8091	1	0	391	841						Frog_fixed.avi	0
3249	194	-1280	-1024	-1	-1	-1	-1	4	-1280	-1024	-1	-1	-1	-1	4		0	0						Frog_fixed.avi	0
3265	195	-1280	-1024	-1	-1	-1	-1	4	-1280	-1024	-1	-1	-1	-1	4		0	0						Frog_fixed.avi	0
3282	196	-1280	-1024	-1	-1	-1	-1	4	-1280	-1024	-1	-1	-1	-1	4		0	0						Frog_fixed.avi	0
3299	197	-1280	-1024	-1	-1	-1	-1	4	-1280	-1024	-1	-1	-1	-1	4		0	0						Frog_fixed.avi	0
3315	198	-1280	-1024	-1	-1	-1	-1	4	-1280	-1024	-1	-1	-1	-1	4		0	0						Frog_fixed.avi	0
3332	199	-1280	-1024	-1	-1	-1	-1	4	-1280	-1024	-1	-1	-1	-1	4		0	0						Frog_fixed.avi	0
3349	200	-1280	-1024	-1	-1	-1	-1	4	-1280	-1024	-1	-1	-1	-1	4		0	0						Frog_fixed.avi	0
3366	201	689.9938	606.6974	0.5260277	0.853958	543.4357	3.791655	3	466.3093	660.6383	0.5260277	0.8539566	543.4357	3.79129	1	1	466	661						Frog_fixed.avi	0
3382	202	-1280	-1024	-1	-1	-1	-1	4	-1280	-1024	-1	-1	-1	-1	4		0	0						Frog_fixed.avi	0
3399	203	-1280	-1024	-1	-1	-1	-1	4	-1280	-1024	-1	-1	-1	-1	4		0	0						Frog_fixed.avi	0
3416	204	-1280	-1024	-1	-1	-1	-1	4	-1280	-1024	-1	-1	-1	-1	4		0	0						Frog_fixed.avi	0
3432	205	-1280	-1024	-1	-1	-1	-1	4	-1280	-1024	-1	-1	-1	-1	4		0	0						Frog_fixed.avi	0
3448	206	-1280	-1024	-1	-1	-1	-1	4	-1280	-1024	-1	-1	-1	-1	4		0	0						Frog_fixed.avi	0
3465	207	-1280	-1024	-1	-1	-1	-1	4	-1280	-1024	-1	-1	-1	-1	4		0	0						Frog_fixed.avi	0
3482	208	-1280	-1024	-1	-1	-1	-1	4	-1280	-1024	-1	-1	-1	-1	4		0	0						Frog_fixed.avi	0
3499	209	-1280	-1024	-1	-1	-1	-1	4	-1280	-1024	-1	-1	-1	-1	4		0	0						Frog_fixed.avi	0
3515	210	-1280	-1024	-1	-1	-1	-1	4	-1280	-1024	-1	-1	-1	-1	4		0	0						Frog_fixed.avi	0
3532	211	1420.194	1288.823	0.5289575	0.8544853	538.9568	4.299791	3	1188.749	1368.892	0.528958	0.854484	538.9568	4.300568	1	2	1189	1369						Frog_fixed.avi	0
3548	212	-1280	-1024	-1	-1	-1	-1	4	-1280	-1024	-1	-1	-1	-1	4		0	0						Frog_fixed.avi	0
3565	213	-1280	-1024	-1	-1	-1	-1	4	-1280	-1024	-1	-1	-1	-1	4		0	0						Frog_fixed.avi	0
3582	214	-1280	-1024	-1	-1	-1	-1	4	-1280	-1024	-1	-1	-1	-1	4		0	0						Frog_fixed.avi	0
3598	215	-1280	-1024	-1	-1	-1	-1	4	-1280	-1024	-1	-1	-1	-1	4		0	0						Frog_fixed.avi	0
3615	216	-1280	-1024	-1	-1	-1	-1	4	-1280	-1024	-1	-1	-1	-1	4		0	0						Frog_fixed.avi	0
3632	217	-1280	-1024	-1	-1	-1	-1	4	-1280	-1024	-1	-1	-1	-1	4		0	0						Frog_fixed.avi	0
3648	218	-1280	-1024	-1	-1	-1	-1	4	-1280	-1024	-1	-1	-1	-1	4		0	0						Frog_fixed.avi	0
3665	219	-1280	-1024	-1	-1	-1	-1	4	-1280	-1024	-1	-1	-1	-1	4		0	0						Frog_fixed.avi	0
3682	220	-1280	-1024	-1	-1	-1	-1	4	-1280	-1024	-1	-1	-1	-1	4		0	0						Frog_fixed.avi	0
3699	221	-1280	-1024	-1	-1	-1	-1	4	-1280	-1024	-1	-1	-1	-1	4		0	0						Frog_fixed.avi	0
3715	222	-1280	-1024	-1	-1	-1	-1	4	-1280	-1024	-1	-1	-1	-1	4		0	0						Frog_fixed.avi	0
3732	223	-1280	-1024	-1	-1	-1	-1	4	-1280	-1024	-1	-1	-1	-1	4		0	0						Frog_fixed.avi	0
3749	224	-1280	-1024	-1	-1	-1	-1	4	-1280	-1024	-1	-1	-1	-1	4		0	0						Frog_fixed.avi	0
3765	225	-1280	-1024	-1	-1	-1	-1	4	-1280	-1024	-1	-1	-1	-1	4		0	0						Frog_fixed.avi	0
3782	226	-1280	-1024	-1	-1	-1	-1	4	-1280	-1024	-1	-1	-1	-1	4		0	0						Frog_fixed.avi	0
3798	227	-1280	-1024	-1	-1	-1	-1	4	-1280	-1024	-1	-1	-1	-1	4		0	0						Frog_fixed.avi	0
3815	228	-1280	-1024	-1	-1	-1	-1	4	-1280	-1024	-1	-1	-1	-1	4		0	0						Frog_fixed.avi	0
3832	229	-1280	-1024	-1	-1	-1	-1	4	-1280	-1024	-1	-1	-1	-1	4		0	0						Frog_fixed.avi	0
3849	230	-1280	-1024	-1	-1	-1	-1	4	-1280	-1024	-1	-1	-1	-1	4		0	0						Frog_fixed.avi	0
3865	231	-1280	-1024	-1	-1	-1	-1	4	-1280	-1024	-1	-1	-1	-1	4		0	0						Frog_fixed.avi	0
3882	232	-1280	-1024	-1	-1	-1	-1	4	-1280	-1024	-1	-1	-1	-1	4		0	0						Frog_fixed.avi	0
3899	233	-1280	-1024	-1	-1	-1	-1	4	-1280	-1024	-1	-1	-1	-1	4		0	0						Frog_fixed.avi	0
3915	234	-1280	-1024	-1	-1	-1	-1	4	-1280	-1024	-1	-1	-1	-1	4		0	0						Frog_fixed.avi	0
3932	235	-1280	-1024	-1	-1	-1	-1	4	-1280	-1024	-1	-1	-1	-1	4		0	0						Frog_fixed.avi	0
3949	236	-1280	-1024	-1	-1	-1	-1	4	-1280	-1024	-1	-1	-1	-1	4		0	0						Frog_fixed.avi	0
3965	237	-1280	-1024	-1	-1	-1	-1	4	-1280	-1024	-1	-1	-1	-1	4		0	0						Frog_fixed.avi	0
3982	238	-1280	-1024	-1	-1	-1	-1	4	-1280	-1024	-1	-1	-1	-1	4		0	0						Frog_fixed.avi	0
3998	239	-1280	-1024	-1	-1	-1	-1	4	-1280	-1024	-1	-1	-1	-1	4		0	0						Frog_fixed.avi	0
4015	240	-1280	-1024	-1	-1	-1	-1	4	-1280	-1024	-1	-1	-1	-1	4		0	0						Frog_fixed.avi	0
4032	241	-1280	-1024	-1	-1	-1	-1	4	-1280	-1024	-1	-1	-1	-1	4		0	0						Frog_fixed.avi	0
4048	242	-1280	-1024	-1	-1	-1	-1	4	-1280	-1024	-1	-1	-1	-1	4		0	0						Frog_fixed.avi	0
4065	243	-1280	-1024	-1	-1	-1	-1	4	-1280	-1024	-1	-1	-1	-1	4		0	0						Frog_fixed.avi	0
4082	244	-1280	-1024	-1	-1	-1	-1	4	-1280	-1024	-1	-1	-1	-1	4		0	0						Frog_fixed.avi	0
4098	245	-1280	-1024	-1	-1	-1	-1	4	-1280	-1024	-1	-1	-1	-1	4		0	0						Frog_fixed.avi	0
4115	246	-1280	-1024	-1	-1	-1	-1	4	-1280	-1024	-1	-1	-1	-1	4		0	0						Frog_fixed.avi	0
4132	247	-1280	-1024	-1	-1	-1	-1	4	-1280	-1024	-1	-1	-1	-1	4		0	0						Frog_fixed.avi	0
4148	248	-1280	-1024	-1	-1	-1	-1	4	-1280	-1024	-1	-1	-1	-1	4		0	0						Frog_fixed.avi	0
4165	249	-1280	-1024	-1	-1	-1	-1	4	-1280	-1024	-1	-1	-1	-1	4		0	0						Frog_fixed.avi	0
4182	250	-1280	-1024	-1	-1	-1	-1	4	-1280	-1024	-1	-1	-1	-1	4		0	0						Frog_fixed.avi	0
4198	251	-1280	-1024	-1	-1	-1	-1	4	-1280	-1024	-1	-1	-1	-1	4		0	0						Frog_fixed.avi	0
4215	252	-1280	-1024	-1	-1	-1	-1	4	-1280	-1024	-1	-1	-1	-1	4		0	0						Frog_fixed.avi	0
4232	253	-1280	-1024	-1	-1	-1	-1	4	-1280	-1024	-1	-1	-1	-1	4		0	0						Frog_fixed.avi	0
4248	254	-1280	-1024	-1	-1	-1	-1	4	-1280	-1024	-1	-1	-1	-1	4		0	0						Frog_fixed.avi	0
4265	255	-1280	-1024	-1	-1	-1	-1	4	-1280	-1024	-1	-1	-1	-1	4		0	0						Frog_fixed.avi	0
4281	256	-1280	-1024	-1	-1	-1	-1	4	-1280	-1024	-1	-1	-1	-1	4		0	0						Frog_fixed.avi	0
4298	257	-1280	-1024	-1	-1	-1	-1	4	-1280	-1024	-1	-1	-1	-1	4		0	0						Frog_fixed.avi	0
4315	258	-1280	-1024	-1	-1	-1	-1	4	-1280	-1024	-1	-1	-1	-1	4		0	0						Frog_fixed.avi	0
4331	259	-1280	-1024	-1	-1	-1	-1	4	-1280	-1024	-1	-1	-1	-1	4		0	0						Frog_fixed.avi	0
4348	260	-1280	-1024	-1	-1	-1	-1	4	-1280	-1024	-1	-1	-1	-1	4		0	0						Frog_fixed.avi	0
4365	261	-1280	-1024	-1	-1	-1	-1	4	-1280	-1024	-1	-1	-1	-1	4		0	0						Frog_fixed.avi	0
4381	262	-1280	-1024	-1	-1	-1	-1	4	-1280	-1024	-1	-1	-1	-1	4		0	0						Frog_fixed.avi	0
4398	263	-1280	-1024	-1	-1	-1	-1	4	-1280	-1024	-1	-1	-1	-1	4		0	0						Frog_fixed.avi	0
4415	264	958.2806	1031.617	0.5280983	0.8262224	582.193	3.496801	3	714.0991	1109.736	0.5280983	0.8262213	582.193	3.495836	1	3	714	1110						Frog_fixed.avi	0
4431	265	-1280	-1024	-1	-1	-1	-1	4	-1280	-1024	-1	-1	-1	-1	4		0	0						Frog_fixed.avi	0
4448	266	-1280	-1024	-1	-1	-1	-1	4	-1280	-1024	-1	-1	-1	-1	4		0	0						Frog_fixed.avi	0
4465	267	-1280	-1024	-1	-1	-1	-1	4	-1280	-1024	-1	-1	-1	-1	4		0	0						Frog_fixed.avi	0
4481	268	-1280	-1024	-1	-1	-1	-1	4	-1280	-1024	-1	-1	-1	-1	4		0	0						Frog_fixed.avi	0
4498	269	-1280	-1024	-1	-1	-1	-1	4	-1280	-1024	-1	-1	-1	-1	4		0	0						Frog_fixed.avi	0
4514	270	-1280	-1024	-1	-1	-1	-1	4	-1280	-1024	-1	-1	-1	-1	4		0	0						Frog_fixed.avi	0
4531	271	-1280	-1024	-1	-1	-1	-1	4	-1280	-1024	-1	-1	-1	-1	4		0	0						Frog_fixed.avi	0
4548	272	-1280	-1024	-1	-1	-1	-1	4	-1280	-1024	-1	-1	-1	-1	4		0	0						Frog_fixed.avi	0
4564	273	-1280	-1024	-1	-1	-1	-1	4	-1280	-1024	-1	-1	-1	-1	4		0	0						Frog_fixed.avi	0
4581	274	-1280	-1024	-1	-1	-1	-1	4	-1280	-1024	-1	-1	-1	-1	4		0	0						Frog_fixed.avi	0
4598	275	-1280	-1024	-1	-1	-1	-1	4	-1280	-1024	-1	-1	-1	-1	4		0	0						Frog_fixed.avi	0
4615	276	-1280	-1024	-1	-1	-1	-1	4	-1280	-1024	-1	-1	-1	-1	4		0	0						Frog_fixed.avi	0
4631	277	-1280	-1024	-1	-1	-1	-1	4	-1280	-1024	-1	-1	-1	-1	4		0	0						Frog_fixed.avi	0
4648	278	-1280	-1024	-1	-1	-1	-1	4	-1280	-1024	-1	-1	-1	-1	4		0	0						Frog_fixed.avi	0
4665	279	-1280	-1024	-1	-1	-1	-1	4	-1280	-1024	-1	-1	-1	-1	4		0	0						Frog_fixed.avi	0
4681	280	-1280	-1024	-1	-1	-1	-1	4	-1280	-1024	-1	-1	-1	-1	4		0	0						Frog_fixed.avi	0
4698	281	-1280	-1024	-1	-1	-1	-1	4	-1280	-1024	-1	-1	-1	-1	4		0	0						Frog_fixed.avi	0
4715	282	-1280	-1024	-1	-1	-1	-1	4	-1280	-1024	-1	-1	-1	-1	4		0	0						Frog_fixed.avi	0
4731	283	-1280	-1024	-1	-1	-1	-1	4	-1280	-1024	-1	-1	-1	-1	4		0	0						Frog_fixed.avi	0
4748	284	-1280	-1024	-1	-1	-1	-1	4	-1280	-1024	-1	-1	-1	-1	4		0	0						Frog_fixed.avi	0
4764	285	1233.2	567.5776	0.5106474	0.8408873	552.3703	3.991624	1	1013.929	644.1531	0.5106478	0.8408861	552.3703	3.992604	3	4	1233	568						Frog_fixed.avi	0
4781	286	-1280	-1024	-1	-1	-1	-1	4	-1280	-1024	-1	-1	-1	-1	4		0	0						Frog_fixed.avi	0
4798	287	-1280	-1024	-1	-1	-1	-1	4	-1280	-1024	-1	-1	-1	-1	4		0	0						Frog_fixed.avi	0
4815	288	-1280	-1024	-1	-1	-1	-1	4	-1280	-1024	-1	-1	-1	-1	4		0	0						Frog_fixed.avi	0
4831	289	-1280	-1024	-1	-1	-1	-1	4	-1280	-1024	-1	-1	-1	-1	4		0	0						Frog_fixed.avi	0
4848	290	-1280	-1024	-1	-1	-1	-1	4	-1280	-1024	-1	-1	-1	-1	4		0	0						Frog_fixed.avi	0
4865	291	-1280	-1024	-1	-1	-1	-1	4	-1280	-1024	-1	-1	-1	-1	4		0	0						Frog_fixed.avi	0
4881	292	-1280	-1024	-1	-1	-1	-1	4	-1280	-1024	-1	-1	-1	-1	4		0	0						Frog_fixed.avi	0
4898	293	-1280	-1024	-1	-1	-1	-1	4	-1280	-1024	-1	-1	-1	-1	4		0	0						Frog_fixed.avi	0
4915	294	-1280	-1024	-1	-1	-1	-1	4	-1280	-1024	-1	-1	-1	-1	4		0	0						Frog_fixed.avi	0
4931	295	-1280	-1024	-1	-1	-1	-1	4	-1280	-1024	-1	-1	-1	-1	4		0	0						Frog_fixed.avi	0
4948	296	-1280	-1024	-1	-1	-1	-1	4	-1280	-1024	-1	-1	-1	-1	4		0	0						Frog_fixed.avi	0
4964	297	-1280	-1024	-1	-1	-1	-1	4	-1280	-1024	-1	-1	-1	-1	4		0	0						Frog_fixed.avi	0
4981	298	-1280	-1024	-1	-1	-1	-1	4	-1280	-1024	-1	-1	-1	-1	4		0	0						Frog_fixed.avi	0
4998	299	-1280	-1024	-1	-1	-1	-1	4	-1280	-1024	-1	-1	-1	-1	4		0	0						Frog_fixed.avi	0
5014	300	-1280	-1024	-1	-1	-1	-1	4	-1280	-1024	-1	-1	-1	-1	4		0	0						Frog_fixed.avi	0
5031	301	-1280	-1024	-1	-1	-1	-1	4	-1280	-1024	-1	-1	-1	-1	4		0	0						Frog_fixed.avi	0
5048	302	-1280	-1024	-1	-1	-1	-1	4	-1280	-1024	-1	-1	-1	-1	4		0	0						Frog_fixed.avi	0
5064	303	-1280	-1024	-1	-1	-1	-1	4	-1280	-1024	-1	-1	-1	-1	4		0	0						Frog_fixed.avi	0
5081	304	-1280	-1024	-1	-1	-1	-1	4	-1280	-1024	-1	-1	-1	-1	4		0	0						Frog_fixed.avi	0
5098	305	-1280	-1024	-1	-1	-1	-1	4	-1280	-1024	-1	-1	-1	-1	4		0	0						Frog_fixed.avi	0
5114	306	-1280	-1024	-1	-1	-1	-1	4	-1280	-1024	-1	-1	-1	-1	4		0	0						Frog_fixed.avi	0
5131	307	-1280	-1024	-1	-1	-1	-1	4	-1280	-1024	-1	-1	-1	-1	4		0	0						Frog_fixed.avi	0
5148	308	-1280	-1024	-1	-1	-1	-1	4	-1280	-1024	-1	-1	-1	-1	4		0	0						Frog_fixed.avi	0
5164	309	-1280	-1024	-1	-1	-1	-1	4	-1280	-1024	-1	-1	-1	-1	4		0	0						Frog_fixed.avi	0
5181	310	-1280	-1024	-1	-1	-1	-1	4	-1280	-1024	-1	-1	-1	-1	4		0	0						Frog_fixed.avi	0
5198	311	-1280	-1024	-1	-1	-1	-1	4	-1280	-1024	-1	-1	-1	-1	4		0	0						Frog_fixed.avi	0
5214	312	-1280	-1024	-1	-1	-1	-1	4	-1280	-1024	-1	-1	-1	-1	4		0	0						Frog_fixed.avi	0
5231	313	-1280	-1024	-1	-1	-1	-1	4	-1280	-1024	-1	-1	-1	-1	4		0	0						Frog_fixed.avi	0
5248	314	-1280	-1024	-1	-1	-1	-1	4	-1280	-1024	-1	-1	-1	-1	4		0	0						Frog_fixed.avi	0
5264	315	-1280	-1024	-1	-1	-1	-1	4	-1280	-1024	-1	-1	-1	-1	4		0	0						Frog_fixed.avi	0
5281	316	-1280	-1024	-1	-1	-1	-1	4	-1280	-1024	-1	-1	-1	-1	4		0	0						Frog_fixed.avi	0
5298	317	-1280	-1024	-1	-1	-1	-1	4	-1280	-1024	-1	-1	-1	-1	4		0	0						Frog_fixed.avi	0
5314	318	-1280	-1024	-1	-1	-1	-1	4	-1280	-1024	-1	-1	-1	-1	4		0	0						Frog_fixed.avi	0
5331	319	-1280	-1024	-1	-1	-1	-1	4	-1280	-1024	-1	-1	-1	-1	4		0	0						Frog_fixed.avi	0
5347	320	-1280	-1024	-1	-1	-1	-1	4	-1280	-1024	-1	-1	-1	-1	4		0	0						Frog_fixed.avi	0
5364	321	-1280	-1024	-1	-1	-1	-1	4	-1280	-1024	-1	-1	-1	-1	4		0	0						Frog_fixed.avi	0
5381	322	-1280	-1024	-1	-1	-1	-1	4	-1280	-1024	-1	-1	-1	-1	4		0	0						Frog_fixed.avi	0
5397	323	-1280	-1024	-1	-1	-1	-1	4	-1280	-1024	-1	-1	-1	-1	4		0	0						Frog_fixed.avi	0
5414	324	-1280	-1024	-1	-1	-1	-1	4	-1280	-1024	-1	-1	-1	-1	4		0	0						Frog_fixed.avi	0
5431	325	-1280	-1024	-1	-1	-1	-1	4	-1280	-1024	-1	-1	-1	-1	4		0	0						Frog_fixed.avi	0
5447	326	-1280	-1024	-1	-1	-1	-1	4	-1280	-1024	-1	-1	-1	-1	4		0	0						Frog_fixed.avi	0
5464	327	-1280	-1024	-1	-1	-1	-1	4	-1280	-1024	-1	-1	-1	-1	4		0	0						Frog_fixed.avi	0
5481	328	-1280	-1024	-1	-1	-1	-1	4	-1280	-1024	-1	-1	-1	-1	4		0	0						Frog_fixed.avi	0
5497	329	-1280	-1024	-1	-1	-1	-1	4	-1280	-1024	-1	-1	-1	-1	4		0	0						Frog_fixed.avi	0
5514	330	-1280	-1024	-1	-1	-1	-1	4	-1280	-1024	-1	-1	-1	-1	4		0	0						Frog_fixed.avi	0
5531	331	-1280	-1024	-1	-1	-1	-1	4	-1280	-1024	-1	-1	-1	-1	4		0	0						Frog_fixed.avi	0
5547	332	-1280	-1024	-1	-1	-1	-1	4	-1280	-1024	-1	-1	-1	-1	4		0	0						Frog_fixed.avi	0
5564	333	-1280	-1024	-1	-1	-1	-1	4	-1280	-1024	-1	-1	-1	-1	4		0	0						Frog_fixed.avi	0
5580	334	-1280	-1024	-1	-1	-1	-1	4	-1280	-1024	-1	-1	-1	-1	4		0	0						Frog_fixed.avi	0
5597	335	-1280	-1024	-1	-1	-1	-1	4	-1280	-1024	-1	-1	-1	-1	4		0	0						Frog_fixed.avi	0
5614	336	-1280	-1024	-1	-1	-1	-1	4	-1280	-1024	-1	-1	-1	-1	4		0	0						Frog_fixed.avi	0
5630	337	-1280	-1024	-1	-1	-1	-1	4	-1280	-1024	-1	-1	-1	-1	4		0	0						Frog_fixed.avi	0
5647	338	-1280	-1024	-1	-1	-1	-1	4	-1280	-1024	-1	-1	-1	-1	4		0	0						Frog_fixed.avi	0
5664	339	-1280	-1024	-1	-1	-1	-1	4	-1280	-1024	-1	-1	-1	-1	4		0	0						Frog_fixed.avi	0
5680	340	-1280	-1024	-1	-1	-1	-1	4	-1280	-1024	-1	-1	-1	-1	4		0	0						Frog_fixed.avi	0
5697	341	-1280	-1024	-1	-1	-1	-1	4	-1280	-1024	-1	-1	-1	-1	4		0	0						Frog_fixed.avi	0
5714	342	-1280	-1024	-1	-1	-1	-1	4	-1280	-1024	-1	-1	-1	-1	4		0	0						Frog_fixed.avi	0
5731	343	-1280	-1024	-1	-1	-1	-1	4	-1280	-1024	-1	-1	-1	-1	4		0	0						Frog_fixed.avi	0
5747	344	-1280	-1024	-1	-1	-1	-1	4	-1280	-1024	-1	-1	-1	-1	4		0	0						Frog_fixed.avi	0
5764	345	-1280	-1024	-1	-1	-1	-1	4	-1280	-1024	-1	-1	-1	-1	4		0	0						Frog_fixed.avi	0
5780	346	-1280	-1024	-1	-1	-1	-1	4	-1280	-1024	-1	-1	-1	-1	4		0	0						Frog_fixed.avi	0
5797	347	-1280	-1024	-1	-1	-1	-1	4	-1280	-1024	-1	-1	-1	-1	4		0	0						Frog_fixed.avi	0
5814	348	-1280	-1024	-1	-1	-1	-1	4	-1280	-1024	-1	-1	-1	-1	4		0	0						Frog_fixed.avi	0
5831	349	-1280	-1024	-1	-1	-1	-1	4	-1280	-1024	-1	-1	-1	-1	4		0	0						Frog_fixed.avi	0
5847	350	-1280	-1024	-1	-1	-1	-1	4	-1280	-1024	-1	-1	-1	-1	4		0	0						Frog_fixed.avi	0
5864	351	-1280	-1024	-1	-1	-1	-1	4	-1280	-1024	-1	-1	-1	-1	4		0	0						Frog_fixed.avi	0
5881	352	-1280	-1024	-1	-1	-1	-1	4	-1280	-1024	-1	-1	-1	-1	4		0	0						Frog_fixed.avi	0
5897	353	-1280	-1024	-1	-1	-1	-1	4	-1280	-1024	-1	-1	-1	-1	4		0	0						Frog_fixed.avi	0
5914	354	-1280	-1024	-1	-1	-1	-1	4	-1280	-1024	-1	-1	-1	-1	4		0	0						Frog_fixed.avi	0
5930	355	-1280	-1024	-1	-1	-1	-1	4	-1280	-1024	-1	-1	-1	-1	4		0	0						Frog_fixed.avi	0
5947	356	-1280	-1024	-1	-1	-1	-1	4	-1280	-1024	-1	-1	-1	-1	4		0	0						Frog_fixed.avi	0
5964	357	-1280	-1024	-1	-1	-1	-1	4	-1280	-1024	-1	-1	-1	-1	4		0	0						Frog_fixed.avi	0
5980	358	-1280	-1024	-1	-1	-1	-1	4	-1280	-1024	-1	-1	-1	-1	4		0	0						Frog_fixed.avi	0
5997	359	-1280	-1024	-1	-1	-1	-1	4	-1280	-1024	-1	-1	-1	-1	4		0	0						Frog_fixed.avi	0
6014	360	-1280	-1024	-1	-1	-1	-1	4	-1280	-1024	-1	-1	-1	-1	4		0	0						Frog_fixed.avi	0
6030	361	-1280	-1024	-1	-1	-1	-1	4	-1280	-1024	-1	-1	-1	-1	4		0	0						Frog_fixed.avi	0
6047	362	-1280	-1024	-1	-1	-1	-1	4	-1280	-1024	-1	-1	-1	-1	4		0	0						Frog_fixed.avi	0
6064	363	-1280	-1024	-1	-1	-1	-1	4	-1280	-1024	-1	-1	-1	-1	4		0	0						Frog_fixed.avi	0
6080	364	-1280	-1024	-1	-1	-1	-1	4	-1280	-1024	-1	-1	-1	-1	4		0	0						Frog_fixed.avi	0
6097	365	-1280	-1024	-1	-1	-1	-1	4	-1280	-1024	-1	-1	-1	-1	4		0	0						Frog_fixed.avi	0
6113	366	-1280	-1024	-1	-1	-1	-1	4	-1280	-1024	-1	-1	-1	-1	4		0	0						Frog_fixed.avi	0
6130	367	-1280	-1024	-1	-1	-1	-1	4	-1280	-1024	-1	-1	-1	-1	4		0	0						Frog_fixed.avi	0
6147	368	-1280	-1024	-1	-1	-1	-1	4	-1280	-1024	-1	-1	-1	-1	4		0	0						Frog_fixed.avi	0
6163	369	-1280	-1024	-1	-1	-1	-1	4	-1280	-1024	-1	-1	-1	-1	4		0	0						Frog_fixed.avi	0
6180	370	-1280	-1024	-1	-1	-1	-1	4	-1280	-1024	-1	-1	-1	-1	4		0	0						Frog_fixed.avi	0
6197	371	-1280	-1024	-1	-1	-1	-1	4	-1280	-1024	-1	-1	-1	-1	4		0	0						Frog_fixed.avi	0
6213	372	-1280	-1024	-1	-1	-1	-1	4	-1280	-1024	-1	-1	-1	-1	4		0	0						Frog_fixed.avi	0
6230	373	-1280	-1024	-1	-1	-1	-1	4	-1280	-1024	-1	-1	-1	-1	4		0	0						Frog_fixed.avi	0
6247	374	-1280	-1024	-1	-1	-1	-1	4	-1280	-1024	-1	-1	-1	-1	4		0	0						Frog_fixed.avi	0
6263	375	-1280	-1024	-1	-1	-1	-1	4	-1280	-1024	-1	-1	-1	-1	4		0	0						Frog_fixed.avi	0
6280	376	-1280	-1024	-1	-1	-1	-1	4	-1280	-1024	-1	-1	-1	-1	4		0	0						Frog_fixed.avi	0
6297	377	-1280	-1024	-1	-1	-1	-1	4	-1280	-1024	-1	-1	-1	-1	4		0	0						Frog_fixed.avi	0
6313	378	-1280	-1024	-1	-1	-1	-1	4	-1280	-1024	-1	-1	-1	-1	4		0	0						Frog_fixed.avi	0
6329	379	-1280	-1024	-1	-1	-1	-1	4	-1280	-1024	-1	-1	-1	-1	4		0	0						Frog_fixed.avi	0
6347	380	-1280	-1024	-1	-1	-1	-1	4	-1280	-1024	-1	-1	-1	-1	4		0	0						Frog_fixed.avi	0
6363	381	-1280	-1024	-1	-1	-1	-1	4	-1280	-1024	-1	-1	-1	-1	4		0	0						Frog_fixed.avi	0
6380	382	-1280	-1024	-1	-1	-1	-1	4	-1280	-1024	-1	-1	-1	-1	4		0	0						Frog_fixed.avi	0
6396	383	-1280	-1024	-1	-1	-1	-1	4	-1280	-1024	-1	-1	-1	-1	4		0	0						Frog_fixed.avi	0
6413	384	-1280	-1024	-1	-1	-1	-1	4	-1280	-1024	-1	-1	-1	-1	4		0	0						Frog_fixed.avi	0
6430	385	-1280	-1024	-1	-1	-1	-1	4	-1280	-1024	-1	-1	-1	-1	4		0	0						Frog_fixed.avi	0
6447	386	-1280	-1024	-1	-1	-1	-1	4	-1280	-1024	-1	-1	-1	-1	4		0	0						Frog_fixed.avi	0
6463	387	-1280	-1024	-1	-1	-1	-1	4	-1280	-1024	-1	-1	-1	-1	4		0	0						Frog_fixed.avi	0
6480	388	-1280	-1024	-1	-1	-1	-1	4	-1280	-1024	-1	-1	-1	-1	4		0	0						Frog_fixed.avi	0
6497	389	-1280	-1024	-1	-1	-1	-1	4	-1280	-1024	-1	-1	-1	-1	4		0	0						Frog_fixed.avi	0
6513	390	-1280	-1024	-1	-1	-1	-1	4	-1280	-1024	-1	-1	-1	-1	4		0	0						Frog_fixed.avi	0
6530	391	-1280	-1024	-1	-1	-1	-1	4	-1280	-1024	-1	-1	-1	-1	4		0	0						Frog_fixed.avi	0
6547	392	-1280	-1024	-1	-1	-1	-1	4	-1280	-1024	-1	-1	-1	-1	4		0	0						Frog_fixed.avi	0
6563	393	-1280	-1024	-1	-1	-1	-1	4	-1280	-1024	-1	-1	-1	-1	4		0	0						Frog_fixed.avi	0
6580	394	-1280	-1024	-1	-1	-1	-1	4	-1280	-1024	-1	-1	-1	-1	4		0	0						Frog_fixed.avi	0
6597	395	-1280	-1024	-1	-1	-1	-1	4	-1280	-1024	-1	-1	-1	-1	4		0	0						Frog_fixed.avi	0
6613	396	-1280	-1024	-1	-1	-1	-1	4	-1280	-1024	-1	-1	-1	-1	4		0	0						Frog_fixed.avi	0
6630	397	-1280	-1024	-1	-1	-1	-1	4	-1280	-1024	-1	-1	-1	-1	4		0	0						Frog_fixed.avi	0
6647	398	-1280	-1024	-1	-1	-1	-1	4	-1280	-1024	-1	-1	-1	-1	4		0	0						Frog_fixed.avi	0
6663	399	-1280	-1024	-1	-1	-1	-1	4	-1280	-1024	-1	-1	-1	-1	4		0	0						Frog_fixed.avi	0
6680	400	-1280	-1024	-1	-1	-1	-1	4	-1280	-1024	-1	-1	-1	-1	4		0	0						Frog_fixed.avi	0
6697	401	-1280	-1024	-1	-1	-1	-1	4	-1280	-1024	-1	-1	-1	-1	4		0	0						Frog_fixed.avi	0
6713	402	-1280	-1024	-1	-1	-1	-1	4	-1280	-1024	-1	-1	-1	-1	4		0	0						Frog_fixed.avi	0
6730	403	-1280	-1024	-1	-1	-1	-1	4	-1280	-1024	-1	-1	-1	-1	4		0	0						Frog_fixed.avi	0
6747	404	-1280	-1024	-1	-1	-1	-1	4	-1280	-1024	-1	-1	-1	-1	4		0	0						Frog_fixed.avi	0
6763	405	-1280	-1024	-1	-1	-1	-1	4	-1280	-1024	-1	-1	-1	-1	4		0	0						Frog_fixed.avi	0
6780	406	-1280	-1024	-1	-1	-1	-1	4	-1280	-1024	-1	-1	-1	-1	4		0	0						Frog_fixed.avi	0
6797	407	-1280	-1024	-1	-1	-1	-1	4	-1280	-1024	-1	-1	-1	-1	4		0	0						Frog_fixed.avi	0
6814	408	-1280	-1024	-1	-1	-1	-1	4	-1280	-1024	-1	-1	-1	-1	4		0	0						Frog_fixed.avi	0
6830	409	-1280	-1024	-1	-1	-1	-1	4	-1280	-1024	-1	-1	-1	-1	4		0	0						Frog_fixed.avi	0
6846	410	-1280	-1024	-1	-1	-1	-1	4	-1280	-1024	-1	-1	-1	-1	4		0	0						Frog_fixed.avi	0
6863	411	-1280	-1024	-1	-1	-1	-1	4	-1280	-1024	-1	-1	-1	-1	4		0	0						Frog_fixed.avi	0
6880	412	-1280	-1024	-1	-1	-1	-1	4	-1280	-1024	-1	-1	-1	-1	4		0	0						Frog_fixed.avi	0
6896	413	-1280	-1024	-1	-1	-1	-1	4	-1280	-1024	-1	-1	-1	-1	4		0	0						Frog_fixed.avi	0
6913	414	-1280	-1024	-1	-1	-1	-1	4	-1280	-1024	-1	-1	-1	-1	4		0	0						Frog_fixed.avi	0
6929	415	-1280	-1024	-1	-1	-1	-1	4	-1280	-1024	-1	-1	-1	-1	4		0	0						Frog_fixed.avi	0
6946	416	-1280	-1024	-1	-1	-1	-1	4	-1280	-1024	-1	-1	-1	-1	4		0	0						Frog_fixed.avi	0
6963	417	-1280	-1024	-1	-1	-1	-1	4	-1280	-1024	-1	-1	-1	-1	4		0	0						Frog_fixed.avi	0
6979	418	-1280	-1024	-1	-1	-1	-1	4	-1280	-1024	-1	-1	-1	-1	4		0	0						Frog_fixed.avi	0
6996	419	-1280	-1024	-1	-1	-1	-1	4	-1280	-1024	-1	-1	-1	-1	4		0	0						Frog_fixed.avi	0
7012	420	-1280	-1024	-1	-1	-1	-1	4	-1280	-1024	-1	-1	-1	-1	4		0	0						Frog_fixed.avi	0
7028	421	-1280	-1024	-1	-1	-1	-1	4	-1280	-1024	-1	-1	-1	-1	4		0	0						Frog_fixed.avi	0
7045	422	-1280	-1024	-1	-1	-1	-1	4	-1280	-1024	-1	-1	-1	-1	4		0	0						Frog_fixed.avi	0
7062	423	-1280	-1024	-1	-1	-1	-1	4	-1280	-1024	-1	-1	-1	-1	4		0	0						Frog_fixed.avi	0
7078	424	-1280	-1024	-1	-1	-1	-1	4	-1280	-1024	-1	-1	-1	-1	4		0	0						Frog_fixed.avi	0
7095	425	-1280	-1024	-1	-1	-1	-1	4	-1280	-1024	-1	-1	-1	-1	4		0	0						Frog_fixed.avi	0
7112	426	1034.806	490.7052	0.6829433	0.645483	586.8539	3.713936	0	1034.122	540.7128	0.5395512	0.6295182	588.5887	3.657338	0	5	1034	516						Frog_fixed.avi	0
7128	427	1027.635	488.2936	0.6830909	0.6455885	586.8232	3.738947	0	1038.685	540.3534	0.5397282	0.6296768	588.8185	3.646122	0	5	1033	514						Frog_fixed.avi	0
7145	428	1036.432	495.4232	0.6832684	0.6456825	586.767	3.727857	0	1028.295	552.2574	0.53984	0.6297536	588.8571	3.636135	0	5	1032	524						Frog_fixed.avi	0
7162	429	1030.682	494.7525	0.6833975	0.64576	586.7264	3.72256	0	1037.853	551.9559	0.540005	0.6298514	588.4666	3.627095	0	5	1034	523						Frog_fixed.avi	0
7178	430	1037.417	490.8404	0.6835421	0.6458397	586.6519	3.712311	0	1031.95	555.8597	0.5401239	0.6299608	588.4962	3.621426	0	5	1035	523						Frog_fixed.avi	0
7195	431	1031.099	493.3154	0.6836802	0.6459404	586.4495	3.742014	0	1026.904	552.6333	0.5402315	0.6301194	588.4877	3.624162	0	5	1029	523						Frog_fixed.avi	0
7212	432	1031.502	491.1839	0.6838253	0.6460872	586.4807	3.706428	0	1034.895	541.1639	0.5403867	0.6304331	588.5817	3.6207	0	5	1033	516						Frog_fixed.avi	0
7228	433	1026.308	493.1319	0.6839097	0.6462603	586.3818	3.693138	0	1032.986	552.0689	0.5404873	0.6305905	588.2974	3.617398	0	5	1030	523						Frog_fixed.avi	0
7245	434	1028.723	495.2879	0.6839794	0.6463746	586.2623	3.701285	0	1035.302	554.6871	0.5405298	0.6307279	588.2122	3.598886	0	5	1032	525						Frog_fixed.avi	0
7262	435	1024.057	499.8298	0.6840147	0.6464577	586.1789	3.697745	0	1037.057	552.7717	0.5405515	0.6308275	588.2096	3.586989	0	5	1031	526						Frog_fixed.avi	0
7278	436	1027.868	490.819	0.6840349	0.6465665	586.1217	3.69105	0	1035.552	554.295	0.5405628	0.630946	588.1949	3.601127	0	5	1032	523						Frog_fixed.avi	0
7295	437	1026.954	498.23	0.6840498	0.6466639	585.9222	3.70342	0	1037.442	550.3416	0.5405613	0.631072	588.1039	3.591944	0	5	1032	524						Frog_fixed.avi	0
7311	438	1024.425	500.8433	0.6840419	0.6467875	585.8154	3.691553	0	1043.196	542.0844	0.5405402	0.631322	588.0551	3.576663	0	5	1034	521						Frog_fixed.avi	0
7328	439	1028.316	493.9562	0.6840134	0.6470418	585.71	3.673448	0	1041.252	550.0768	0.540495	0.6314988	587.9523	3.582664	0	5	1035	522						Frog_fixed.avi	0
7345	440	1028.048	500.5898	0.6839594	0.6472436	585.6082	3.686338	0	1041.686	552.4454	0.54039	0.6317828	587.7176	3.593188	0	5	1035	527						Frog_fixed.avi	0
7361	441	1024.821	494.9096	0.6838882	0.6474103	585.6438	3.707433	0	1039.48	544.9001	0.5402567	0.6321388	587.7086	3.583481	0	5	1032	520						Frog_fixed.avi	0
7378	442	1026.879	498.8563	0.6837741	0.647469	585.3947	3.697056	0	1033.762	553.3541	0.5401084	0.6323178	587.701	3.593894	0	5	1030	526						Frog_fixed.avi	0
7395	443	1023.198	503.8197	0.6836582	0.6474134	585.2697	3.704003	0	1039.146	550.3024	0.5399811	0.6324205	587.564	3.593873	0	5	1031	527						Frog_fixed.avi	0
7411	444	1022.79	501.4574	0.6835595	0.6473491	585.1732	3.690162	0	1034.553	549.7219	0.5398139	0.6324918	587.2914	3.594314	0	5	1029	526						Frog_fixed.avi	0
7428	445	1026.02	505.0019	0.6834525	0.6472185	585.0157	3.720173	0	1030.284	553.0177	0.5396472	0.6325208	587.3162	3.597547	0	5	1028	529						Frog_fixed.avi	0
7445	446	1030.656	493.0482	0.6833382	0.6471126	584.7823	3.720037	0	1028.942	549.6803	0.5394757	0.632533	587.1496	3.598659	0	5	1030	521						Frog_fixed.avi	0
7461	447	1023.461	498.4574	0.6832138	0.6470422	584.6048	3.713924	0	1035.807	549.884	0.5393467	0.6325627	587.0212	3.587167	0	5	1030	524						Frog_fixed.avi	0
7478	448	1025.866	496.9895	0.683094	0.6469046	584.623	3.717198	0	1034.682	551.9003	0.539225	0.6325725	586.8791	3.607625	0	5	1030	524						Frog_fixed.avi	0
7495	449	1017.961	499.0513	0.6829568	0.6467461	584.5044	3.728998	0	1029.044	546.1379	0.5390391	0.6325619	586.8497	3.609482	0	5	1024	523						Frog_fixed.avi	0
7511	450	1023.85	495.7371	0.6828429	0.6466045	584.3292	3.744143	0	1033.389	546.9796	0.5388842	0.6325389	586.7432	3.596453	0	5	1029	521						Frog_fixed.avi	0
7528	451	1018.947	500.1299	0.6827217	0.6464502	584.1713	3.749825	0	1037.181	548.9755	0.5387558	0.6325169	586.6688	3.617851	0	5	1028	525						Frog_fixed.avi	0
7545	452	1025.989	495.528	0.6826296	0.6463414	584.0485	3.732978	0	1035.47	543.2391	0.5386041	0.6325142	586.7559	3.616869	0	5	1031	519						Frog_fixed.avi	0
7561	453	1027.776	491.4326	0.6825399	0.6462328	584.0095	3.744906	0	1025.816	549.3331	0.5384581	0.6324913	586.4883	3.605917	0	5	1027	520						Frog_fixed.avi	0
7578	454	1019.767	489.3129	0.6824446	0.6461982	583.898	3.75064	0	1031.443	543.7252	0.5383759	0.6325092	586.4382	3.60399	0	5	1026	517						Frog_fixed.avi	0
7595	455	1022.25	497.631	0.6824265	0.6461178	583.7714	3.73216	0	1031.017	548.7104	0.538338	0.6325597	586.328	3.61746	0	5	1027	523						Frog_fixed.avi	0
7611	456	1022.121	495.2713	0.6824697	0.6461338	583.5546	3.750849	0	1033.406	546.0833	0.5383528	0.6325989	586.1918	3.614768	0	5	1028	521						Frog_fixed.avi	0
7628	457	1022.184	494.4174	0.6825474	0.6460835	583.5011	3.765228	0	1026.876	548.218	0.5384074	0.6326046	586.0506	3.617071	0	5	1025	521						Frog_fixed.avi	0
7645	458	1019.507	498.6171	0.6826974	0.6460673	583.5062	3.762194	0	1034.449	543.1036	0.5385285	0.6325777	585.8043	3.607584	0	5	1027	521						Frog_fixed.avi	0
7661	459	1017.684	493.9272	0.6828704	0.6460522	583.2385	3.743229	0	1027.359	546.5958	0.5386696	0.6325053	585.7532	3.629756	0	5	1023	520						Frog_fixed.avi	0
7678	460	1021.26	495.0154	0.6831034	0.6460766	583.3029	3.747477	0	1028.779	546.0065	0.5388721	0.6324191	585.688	3.61932	0	5	1025	521						Frog_fixed.avi	0
7695	461	1025.751	487.8282	0.6833403	0.6462053	583.0378	3.754229	0	1031.101	535.9001	0.5390838	0.6323312	585.4241	3.603336	0	5	1028	512						Frog_fixed.avi	0
7711	462	1020.119	491.4121	0.6836153	0.6463214	583.0758	3.743329	0	1031.809	530.7572	0.5393475	0.6322232	585.45	3.627162	0	5	1026	511						Frog_fixed.avi	0
7728	463	1020.935	492.7707	0.6838647	0.6463888	582.843	3.747751	0	1029.169	533.8189	0.5395603	0.6320957	585.2128	3.621535	0	5	1025	513						Frog_fixed.avi	0
7745	464	1022.759	492.0718	0.6841642	0.6463786	582.8729	3.749373	0	1024.868	545.0732	0.5398023	0.6318105	585.0096	3.6315	0	5	1024	519						Frog_fixed.avi	0
7761	465	1024.688	486.0512	0.6844896	0.6462666	582.6819	3.731497	0	1023.832	543.1809	0.5401241	0.6317023	584.7917	3.623781	0	5	1024	515						Frog_fixed.avi	0
7778	466	1020.628	498.9475	0.684862	0.6459869	582.4968	3.771993	0	1029.563	541.3441	0.5404708	0.6316847	584.6088	3.626625	0	5	1025	520						Frog_fixed.avi	0
7795	467	1014.553	500.2736	0.6852583	0.6456749	582.3648	3.759676	0	1031.875	544.8798	0.5407884	0.6317376	584.2638	3.611641	0	5	1023	523						Frog_fixed.avi	0
7811	468	1018.765	491.2546	0.6855843	0.6453179	582.3102	3.741848	0	1026.579	532.444	0.5410877	0.6320004	584.1301	3.629405	0	5	1023	512						Frog_fixed.avi	0
7828	469	1019.934	496.7334	0.6858716	0.6450303	582.2552	3.754792	0	1026.06	533.8212	0.5412897	0.632207	583.7945	3.608479	0	5	1023	515						Frog_fixed.avi	0
7844	470	1019.521	497.9084	0.6860657	0.6447775	582.0203	3.736959	0	1025.024	541.4559	0.5414299	0.6324858	583.5399	3.619566	0	5	1022	520						Frog_fixed.avi	0
7861	471	1014.515	495.2862	0.6861475	0.6444943	581.9457	3.746039	0	1027.877	532.3912	0.5414973	0.6328692	583.228	3.620123	0	5	1021	514						Frog_fixed.avi	0
7878	472	1024.006	494.1221	0.6861334	0.6441664	581.9041	3.735402	0	1029.88	533.279	0.5414267	0.6330676	582.9517	3.616756	0	5	1027	514						Frog_fixed.avi	0
7894	473	998.4163	466.0755	0.6860107	0.6434953	581.7188	3.733765	0	1014.963	501.0366	0.5413156	0.6329834	583.087	3.626686	0	6	1007	484						Frog_fixed.avi	0
7911	474	1010.916	462.3103	0.685757	0.6429945	581.7677	3.738072	0	1018.23	505.1313	0.5410225	0.6329644	582.8213	3.609755	0	6	1015	484						Frog_fixed.avi	0
7928	475	1004.751	464.9554	0.68536	0.642449	581.5524	3.764599	0	1013.925	496.8358	0.5405455	0.6330184	582.7318	3.605846	0	6	1009	481						Frog_fixed.avi	0
7944	476	1014.613	451.2692	0.6848764	0.6418805	581.4404	3.758796	0	1020.042	497.1837	0.5399851	0.6329846	582.5914	3.609121	0	6	1017	474						Frog_fixed.avi	0
7961	477	1010.577	457.2324	0.6842585	0.641336	581.1937	3.740639	0	1022.848	497.9249	0.5393614	0.6329558	582.4688	3.614822	0	6	1017	478						Frog_fixed.avi	0
7978	478	1009.641	456.3538	0.6835853	0.6407259	581.0394	3.734121	0	1016.19	497.709	0.5385689	0.6328992	582.4437	3.612133	0	6	1013	477						Frog_fixed.avi	0
7994	479	1009.208	464.7718	0.6828633	0.640147	580.8132	3.734817	0	1030.754	487.6811	0.5378453	0.6328267	582.282	3.613094	0	6	1020	476						Frog_fixed.avi	0
8011	480	1009.156	463.6516	0.6821188	0.639628	580.7112	3.710424	0	1019.757	503.5701	0.5370245	0.6326503	582.2942	3.606623	0	6	1014	484						Frog_fixed.avi	0
8028	481	1010.701	462.7922	0.6813976	0.6391665	580.5178	3.714328	0	1025.833	495.7548	0.5362681	0.6326256	581.963	3.605817	0	6	1018	479						Frog_fixed.avi	0
8044	482	1013.677	460.7286	0.6807176	0.6388266	580.2525	3.720352	0	1019.475	504.8013	0.5355512	0.6326693	582.0572	3.605599	0	6	1017	483						Frog_fixed.avi	0
8061	483	1015.028	460.7699	0.680089	0.6385565	580.2892	3.711742	0	1025.277	493.1483	0.5349041	0.6328671	582.0526	3.601848	0	6	1020	477						Frog_fixed.avi	0
8078	484	1011.564	460.2816	0.6794773	0.6383973	580.056	3.71335	0	1021.389	503.0281	0.5342638	0.6329759	581.6969	3.611855	0	6	1016	482						Frog_fixed.avi	0
8094	485	1014.855	466.2603	0.6789594	0.6382988	579.9084	3.709427	0	1022.479	506.5822	0.5337197	0.633096	581.5267	3.605648	0	6	1019	486						Frog_fixed.avi	0
8111	486	1014.087	458.7976	0.6785247	0.6382014	579.6526	3.695993	0	1025.047	503.0786	0.5332347	0.6332114	581.4609	3.603901	0	6	1020	481						Frog_fixed.avi	0
8128	487	1012.002	465.8936	0.6781675	0.6379868	579.6265	3.699467	0	1020.376	505.119	0.5328196	0.6332483	581.3458	3.598906	0	6	1016	486						Frog_fixed.avi	0
8144	488	1010.898	463.1801	0.6778584	0.6377264	579.4951	3.690026	0	1020.031	501.7056	0.5325148	0.6332538	581.3298	3.612838	0	6	1015	482						Frog_fixed.avi	0
8161	489	1015.02	458.9015	0.6776637	0.6373976	579.3589	3.681411	0	1021.664	504.6625	0.5322599	0.6331447	581.0657	3.600189	0	6	1018	482						Frog_fixed.avi	0
8178	490	1013.986	465.1596	0.6774972	0.6370141	579.1478	3.692351	0	1025.999	505.8812	0.5321169	0.6330434	580.8442	3.611055	0	6	1020	486						Frog_fixed.avi	0
8194	491	1011.198	465.9246	0.6773912	0.6366217	578.9772	3.710672	0	1014.645	501.5362	0.5319207	0.6328958	580.6669	3.605128	0	6	1013	484						Frog_fixed.avi	0
8211	492	1010.53	464.9092	0.6772906	0.6361731	578.9383	3.670686	0	1017.949	499.7857	0.5317959	0.6326686	580.4362	3.606339	0	6	1014	482						Frog_fixed.avi	0
8228	493	1009.497	461.8237	0.677197	0.6357847	578.8156	3.677942	0	1020.221	500.2856	0.5316834	0.6324089	580.2758	3.609529	0	6	1015	481						Frog_fixed.avi	0
8244	494	1009.235	458.9674	0.6770669	0.6352994	578.5834	3.680363	0	1017.867	500.1336	0.5315121	0.6321745	579.9063	3.588651	0	6	1014	480						Frog_fixed.avi	0
8261	495	1007.54	460.9538	0.676942	0.6347664	578.3245	3.70571	0	1019.982	499.1389	0.5313879	0.6318677	579.6682	3.595607	0	6	1014	480						Frog_fixed.avi	0
8278	496	1012.638	460.7202	0.6768423	0.6342068	578.1588	3.680725	0	1012.637	504.45	0.5312116	0.6315087	579.5184	3.607937	0	6	1013	483						Frog_fixed.avi	0
8294	497	1010.626	463.2789	0.6767681	0.6336343	578.0199	3.710493	0	1013.366	498.7229	0.5310817	0.6312828	579.3733	3.602603	0	6	1012	481						Frog_fixed.avi	0
8311	498	1013.785	463.8243	0.6766989	0.6331299	577.7016	3.691978	0	1019.877	504.1922	0.5310194	0.6309974	579.1758	3.602751	0	6	1017	484						Frog_fixed.avi	0
8328	499	1015.229	459.498	0.6767045	0.6327591	577.5941	3.687661	0	1013.825	505.0802	0.5309978	0.630865	578.9748	3.611222	0	6	1015	482						Frog_fixed.avi	0
8344	500	1011.524	458.8495	0.6767761	0.6325392	577.395	3.706203	0	1014.549	506.8221	0.5310488	0.6308435	578.7457	3.620672	0	6	1013	483						Frog_fixed.avi	0
8361	501	1012.589	463.0404	0.6769549	0.6324835	577.2695	3.702162	0	1021.204	500.6622	0.5311943	0.6309897	578.3824	3.593899	0	6	1017	482						Frog_fixed.avi	0
8378	502	1017.96	456.5364	0.6772183	0.6325422	577.0596	3.703677	0	1011.382	501.1779	0.5314136	0.6312755	578.3403	3.631792	0	6	1015	479						Frog_fixed.avi	0
8394	503	1014.404	463.6649	0.6776188	0.6326849	576.8666	3.709944	0	1015.228	506.3469	0.5317706	0.6315098	578.0004	3.62346	0	6	1015	485						Frog_fixed.avi	0
8411	504	1012.562	463.9025	0.6781029	0.6329257	576.7034	3.704187	0	1025.391	500.9032	0.5322316	0.6317681	577.8094	3.625762	0	6	1019	482						Frog_fixed.avi	0
8427	505	1012.699	461.3992	0.6786839	0.6332106	576.5244	3.710342	0	1016.083	498.3816	0.5327702	0.6320784	577.5785	3.624052	0	6	1014	480						Frog_fixed.avi	0
8444	506	1017.195	468.7574	0.6793442	0.6334014	576.2738	3.719638	0	1023.788	505.6272	0.5334035	0.632184	577.1082	3.632584	0	6	1020	487						Frog_fixed.avi	0
8461	507	1014.983	462.0474	0.679996	0.6336118	576.269	3.719164	0	1018.951	500.9753	0.5340096	0.6322364	577.019	3.626743	0	6	1017	482						Frog_fixed.avi	0
8477	508	1010.874	463.9265	0.6806498	0.6337916	576.0991	3.738076	0	1016.7	502.4872	0.5346644	0.6322556	577.0192	3.638176	0	6	1014	483						Frog_fixed.avi	0
8494	509	1013.409	454.4879	0.68131	0.6340417	575.9039	3.742759	0	1021.296	503.8923	0.5353193	0.6322432	576.5927	3.648757	0	6	1017	479						Frog_fixed.avi	0
8511	510	1015.133	465.7536	0.6819627	0.6342453	575.8917	3.729294	0	1015.867	509.1463	0.5359021	0.6322901	576.464	3.666111	0	6	1016	487						Frog_fixed.avi	0
8527	511	1010.302	465.4214	0.6825579	0.6345039	575.7615	3.757835	0	1020.581	504.7122	0.5364775	0.6324165	576.2805	3.648183	0	6	1015	485						Frog_fixed.avi	0
8544	512	1012.488	467.2362	0.6831648	0.6347694	575.5522	3.756234	0	1020.861	500.4241	0.5370499	0.6325566	576.0955	3.661984	0	6	1017	484						Frog_fixed.avi	0
8561	513	1008.812	467.8329	0.6837507	0.6349699	575.5124	3.770277	0	1021.158	502.7722	0.5376083	0.6327295	575.8369	3.676382	0	6	1015	485						Frog_fixed.avi	0
8577	514	1009.517	463.8903	0.6843252	0.6350785	575.4194	3.761311	0	1021.06	499.841	0.5381408	0.632847	575.7293	3.683666	0	6	1015	482						Frog_fixed.avi	0
8594	515	1017.861	467.593	0.6848822	0.6351568	575.2924	3.779174	0	1020.767	500.5999	0.5386567	0.6328466	575.6165	3.695639	0	6	1019	484						Frog_fixed.avi	0
8611	516	1016.408	456.8487	0.6854063	0.6352602	575.2397	3.792472	0	1023.793	503.7554	0.5391599	0.6327816	575.4979	3.702343	0	6	1020	480						Frog_fixed.avi	0
8627	517	1018.868	462.3947	0.6859351	0.6353943	575.0723	3.805491	0	1018.874	497.5676	0.5396669	0.6328477	575.4688	3.704179	0	6	1019	480						Frog_fixed.avi	0
8644	518	1012.187	466.7342	0.6864482	0.6355765	574.985	3.807398	0	1022.05	497.1252	0.5401635	0.6328846	575.4176	3.706052	0	6	1017	482						Frog_fixed.avi	0
8661	519	1015.521	460.7113	0.6869929	0.6358346	575.0394	3.825792	0	1018.171	497.1627	0.5406604	0.6329502	575.337	3.726531	0	6	1017	479						Frog_fixed.avi	0
8677	520	1016.809	459.8829	0.6875138	0.6360883	575.0697	3.822788	0	1018.824	497.4125	0.5411563	0.6330149	575.2857	3.726512	0	6	1018	479						Frog_fixed.avi	0
8694	521	1017.231	468.7247	0.6880435	0.6363339	575.0788	3.855586	0	1018.563	500.2095	0.5416712	0.6330532	575.2488	3.739289	0	6	1018	484						Frog_fixed.avi	0
8711	522	1020.25	462.6263	0.6885986	0.6366646	575.0535	3.849136	0	1018.046	500.0431	0.5422305	0.6330793	575.2216	3.74789	0	6	1019	481						Frog_fixed.avi	0
8727	523	1014.869	465.6367	0.6892041	0.6369673	575.017	3.856932	0	1026.428	496.9217	0.5428817	0.6330881	575.2974	3.736935	0	6	1021	481						Frog_fixed.avi	0
8744	524	1017.703	463.5377	0.689918	0.6373469	575.0446	3.860343	0	1020.605	502.4099	0.5435504	0.6330959	575.1682	3.74862	0	6	1019	483						Frog_fixed.avi	0
8760	525	1014.627	462.76	0.6906583	0.6377215	575.1597	3.846473	0	1020.729	500.4912	0.5443056	0.6331339	575.1172	3.754299	0	6	1018	482						Frog_fixed.avi	0
8777	526	1020.959	458.1241	0.6915289	0.6382337	575.1493	3.854087	0	1019.482	499.3839	0.5451798	0.6332097	575.092	3.76266	0	6	1020	479						Frog_fixed.avi	0
8794	527	1022.304	457.783	0.6924931	0.6386918	575.2041	3.862049	0	1021.178	501.223	0.5461571	0.6333148	575.052	3.770644	0	6	1022	480						Frog_fixed.avi	0
8810	528	1020.348	458.5844	0.6935531	0.6391379	575.3212	3.880469	0	1023.828	501.0797	0.5472216	0.6333626	574.9415	3.773533	0	6	1022	480						Frog_fixed.avi	0
8827	529	1014.626	467.0401	0.6946753	0.6394774	575.4786	3.886868	0	1024.786	503.3402	0.5483795	0.6333622	575.069	3.783049	0	6	1020	485						Frog_fixed.avi	0
8844	530	1016.979	459.9634	0.6958815	0.6397952	575.5827	3.878918	0	1020.131	497.5882	0.5496039	0.6332753	574.8809	3.788229	0	6	1019	479						Frog_fixed.avi	0
8860	531	1013.482	458.0564	0.6971503	0.640017	575.6493	3.891866	0	1029.002	491.873	0.550934	0.6331465	574.8107	3.781981	0	6	1021	475						Frog_fixed.avi	0
8877	532	1013.999	463.3737	0.6985319	0.6402621	575.8199	3.901432	0	1028.791	488.7624	0.5523559	0.6329799	574.7509	3.790907	0	6	1021	476						Frog_fixed.avi	0
8894	533	1006.172	460.9541	0.7001681	0.6405528	576.1126	3.891331	0	1015.181	497.7385	0.5539888	0.6326303	574.8287	3.798765	0	6	1011	479						Frog_fixed.avi	0
8910	534	751.2408	463.3603	0.7031536	0.6407634	576.324	3.921514	0	806.9231	469.1607	0.5571042	0.6322678	574.824	3.829217	0	7	779	466						Frog_fixed.avi	0
8927	535	521.3278	455.1652	0.707127	0.6408383	576.5095	3.907326	0	589.9297	432.606	0.5612904	0.631489	574.7552	3.828263	0	7	556	444						Frog_fixed.avi	0
8944	536	238.2962	445.6711	0.7119831	0.641311	576.5095	3.913188	0	333.8029	400.1369	0.5658261	0.6305752	574.8527	3.836612	0	7	286	423						Frog_fixed.avi	0
8960	537	-22.28483	429.1415	0.7170948	0.6419764	576.5095	3.934261	0	122.0725	547.894	0.5705622	0.629755	574.7184	3.481575	0	7	50	489						Frog_fixed.avi	0
8977	538	-1280	-1024	-1	-1	-1	-1	4	-1280	-1024	-1	-1	-1	-1	4	7	0	0						Frog_fixed.avi	0
8994	539	-1280	-1024	-1	-1	-1	-1	4	-1280	-1024	-1	-1	-1	-1	4	7	0	0						Frog_fixed.avi	0
9010	540	-1280	-1024	-1	-1	-1	-1	4	-1280	-1024	-1	-1	-1	-1	4	7	0	0						Frog_fixed.avi	0
9027	541	-1280	-1024	-1	-1	-1	-1	4	-1280	-1024	-1	-1	-1	-1	4	7	0	0						Frog_fixed.avi	0
9044	542	-1280	-1024	-1	-1	-1	-1	4	-1464.789	-21.37991	0.5995276	0.6322991	604.1193	4.99893	0	7	-1465	-21						Frog_fixed.avi	0
9060	543	-1280	-1024	-1	-1	-1	-1	4	-1280	-1024	-1	-1	-1	-1	4		0	0						Frog_fixed.avi	0
9077	544	-1280	-1024	-1	-1	-1	-1	4	-1280	-1024	-1	-1	-1	-1	4		0	0						Frog_fixed.avi	0
9094	545	-1280	-1024	-1	-1	-1	-1	4	-1280	-1024	-1	-1	-1	-1	4		0	0						Frog_fixed.avi	0
9110	546	-1280	-1024	-1	-1	-1	-1	4	-1280	-1024	-1	-1	-1	-1	4		0	0						Frog_fixed.avi	0
9127	547	-1280	-1024	-1	-1	-1	-1	4	-1280	-1024	-1	-1	-1	-1	4		0	0						Frog_fixed.avi	0
9144	548	-1280	-1024	-1	-1	-1	-1	4	-1280	-1024	-1	-1	-1	-1	4		0	0						Frog_fixed.avi	0
9160	549	-1280	-1024	-1	-1	-1	-1	4	-1280	-1024	-1	-1	-1	-1	4		0	0						Frog_fixed.avi	0
9177	550	-1280	-1024	-1	-1	-1	-1	4	-1280	-1024	-1	-1	-1	-1	4		0	0						Frog_fixed.avi	0
9194	551	-1280	-1024	-1	-1	-1	-1	4	-1280	-1024	-1	-1	-1	-1	4		0	0						Frog_fixed.avi	0
9210	552	-1280	-1024	-1	-1	-1	-1	4	-1280	-1024	-1	-1	-1	-1	4		0	0						Frog_fixed.avi	0
9227	553	-1280	-1024	-1	-1	-1	-1	4	-1280	-1024	-1	-1	-1	-1	4		0	0						Frog_fixed.avi	0
9244	554	-1280	-1024	-1	-1	-1	-1	4	-1280	-1024	-1	-1	-1	-1	4		0	0						Frog_fixed.avi	0
9260	555	-1280	-1024	-1	-1	-1	-1	4	-1280	-1024	-1	-1	-1	-1	4		0	0						Frog_fixed.avi	0
9277	556	-1280	-1024	-1	-1	-1	-1	4	-1280	-1024	-1	-1	-1	-1	4		0	0						Frog_fixed.avi	0
9294	557	-1280	-1024	-1	-1	-1	-1	4	-1280	-1024	-1	-1	-1	-1	4		0	0						Frog_fixed.avi	0
9311	558	-1280	-1024	-1	-1	-1	-1	4	-1280	-1024	-1	-1	-1	-1	4		0	0						Frog_fixed.avi	0
9327	559	-1280	-1024	-1	-1	-1	-1	4	-1280	-1024	-1	-1	-1	-1	4		0	0						Frog_fixed.avi	0
9344	560	-1280	-1024	-1	-1	-1	-1	4	-1280	-1024	-1	-1	-1	-1	4		0	0						Frog_fixed.avi	0
9360	561	-1280	-1024	-1	-1	-1	-1	4	-1280	-1024	-1	-1	-1	-1	4		0	0						Frog_fixed.avi	0
9377	562	-1280	-1024	-1	-1	-1	-1	4	-1280	-1024	-1	-1	-1	-1	4		0	0						Frog_fixed.avi	0
9393	563	-1280	-1024	-1	-1	-1	-1	4	-1280	-1024	-1	-1	-1	-1	4		0	0						Frog_fixed.avi	0
9410	564	-1280	-1024	-1	-1	-1	-1	4	-1280	-1024	-1	-1	-1	-1	4		0	0						Frog_fixed.avi	0
9427	565	-1280	-1024	-1	-1	-1	-1	4	-1280	-1024	-1	-1	-1	-1	4		0	0						Frog_fixed.avi	0
9443	566	-1280	-1024	-1	-1	-1	-1	4	-1280	-1024	-1	-1	-1	-1	4		0	0						Frog_fixed.avi	0
9460	567	-1280	-1024	-1	-1	-1	-1	4	-1280	-1024	-1	-1	-1	-1	4		0	0						Frog_fixed.avi	0
9477	568	-1280	-1024	-1	-1	-1	-1	4	-1280	-1024	-1	-1	-1	-1	4		0	0						Frog_fixed.avi	0
9493	569	-1280	-1024	-1	-1	-1	-1	4	-1280	-1024	-1	-1	-1	-1	4		0	0						Frog_fixed.avi	0
9510	570	-1280	-1024	-1	-1	-1	-1	4	-1280	-1024	-1	-1	-1	-1	4		0	0						Frog_fixed.avi	0
9527	571	-1280	-1024	-1	-1	-1	-1	4	-1280	-1024	-1	-1	-1	-1	4		0	0						Frog_fixed.avi	0
9544	572	-1280	-1024	-1	-1	-1	-1	4	-1280	-1024	-1	-1	-1	-1	4		0	0						Frog_fixed.avi	0
9560	573	-1280	-1024	-1	-1	-1	-1	4	-1280	-1024	-1	-1	-1	-1	4		0	0						Frog_fixed.avi	0
9577	574	-1280	-1024	-1	-1	-1	-1	4	-1280	-1024	-1	-1	-1	-1	4		0	0						Frog_fixed.avi	0
9594	575	-1280	-1024	-1	-1	-1	-1	4	-1280	-1024	-1	-1	-1	-1	4		0	0						Frog_fixed.avi	0
9611	576	-1280	-1024	-1	-1	-1	-1	4	-1280	-1024	-1	-1	-1	-1	4		0	0						Frog_fixed.avi	0
9628	577	-1280	-1024	-1	-1	-1	-1	4	-1280	-1024	-1	-1	-1	-1	4		0	0						Frog_fixed.avi	0
9644	578	-1280	-1024	-1	-1	-1	-1	4	-1280	-1024	-1	-1	-1	-1	4		0	0						Frog_fixed.avi	0
9661	579	-1280	-1024	-1	-1	-1	-1	4	-1280	-1024	-1	-1	-1	-1	4		0	0						Frog_fixed.avi	0
9677	580	-1280	-1024	-1	-1	-1	-1	4	-1280	-1024	-1	-1	-1	-1	4		0	0						Frog_fixed.avi	0
9694	581	-1280	-1024	-1	-1	-1	-1	4	-1280	-1024	-1	-1	-1	-1	4		0	0						Frog_fixed.avi	0
9711	582	-1280	-1024	-1	-1	-1	-1	4	-1280	-1024	-1	-1	-1	-1	4		0	0						Frog_fixed.avi	0
9727	583	-1280	-1024	-1	-1	-1	-1	4	-1280	-1024	-1	-1	-1	-1	4		0	0						Frog_fixed.avi	0
9744	584	-1280	-1024	-1	-1	-1	-1	4	-1280	-1024	-1	-1	-1	-1	4		0	0						Frog_fixed.avi	0
9760	585	-1280	-1024	-1	-1	-1	-1	4	-1280	-1024	-1	-1	-1	-1	4		0	0						Frog_fixed.avi	0
9777	586	-1280	-1024	-1	-1	-1	-1	4	-1280	-1024	-1	-1	-1	-1	4		0	0						Frog_fixed.avi	0
9793	587	-1280	-1024	-1	-1	-1	-1	4	-1280	-1024	-1	-1	-1	-1	4		0	0						Frog_fixed.avi	0
9810	588	-1280	-1024	-1	-1	-1	-1	4	-1280	-1024	-1	-1	-1	-1	4		0	0						Frog_fixed.avi	0
9827	589	-1280	-1024	-1	-1	-1	-1	4	-1280	-1024	-1	-1	-1	-1	4		0	0						Frog_fixed.avi	0
9843	590	-1280	-1024	-1	-1	-1	-1	4	-1280	-1024	-1	-1	-1	-1	4		0	0						Frog_fixed.avi	0
9860	591	-1280	-1024	-1	-1	-1	-1	4	-1280	-1024	-1	-1	-1	-1	4		0	0						Frog_fixed.avi	0
9877	592	-1280	-1024	-1	-1	-1	-1	4	-1280	-1024	-1	-1	-1	-1	4		0	0						Frog_fixed.avi	0
9893	593	-1280	-1024	-1	-1	-1	-1	4	-1280	-1024	-1	-1	-1	-1	4		0	0						Frog_fixed.avi	0
9910	594	-1280	-1024	-1	-1	-1	-1	4	-1280	-1024	-1	-1	-1	-1	4		0	0						Frog_fixed.avi	0
9927	595	-1280	-1024	-1	-1	-1	-1	4	-1280	-1024	-1	-1	-1	-1	4		0	0						Frog_fixed.avi	0
9943	596	-1280	-1024	-1	-1	-1	-1	4	-1280	-1024	-1	-1	-1	-1	4		0	0						Frog_fixed.avi	0
9960	597	-1280	-1024	-1	-1	-1	-1	4	-1280	-1024	-1	-1	-1	-1	4		0	0						Frog_fixed.avi	0
9977	598	-1280	-1024	-1	-1	-1	-1	4	-1280	-1024	-1	-1	-1	-1	4		0	0						Frog_fixed.avi	0
9994	599	-1280	-1024	-1	-1	-1	-1	4	-1280	-1024	-1	-1	-1	-1	4		0	0						Frog_fixed.avi	0
10010	600	-1280	-1024	-1	-1	-1	-1	4	-1280	-1024	-1	-1	-1	-1	4		0	0						Frog_fixed.avi	0
10027	601	-1280	-1024	-1	-1	-1	-1	4	-1280	-1024	-1	-1	-1	-1	4		0	0						Frog_fixed.avi	0
10044	602	-1280	-1024	-1	-1	-1	-1	4	-1280	-1024	-1	-1	-1	-1	4		0	0						Frog_fixed.avi	0
10061	603	-1280	-1024	-1	-1	-1	-1	4	-1280	-1024	-1	-1	-1	-1	4		0	0						Frog_fixed.avi	0
10077	604	-1280	-1024	-1	-1	-1	-1	4	-1280	-1024	-1	-1	-1	-1	4		0	0						Frog_fixed.avi	0
10094	605	-1280	-1024	-1	-1	-1	-1	4	-1280	-1024	-1	-1	-1	-1	4		0	0						Frog_fixed.avi	0
10110	606	-1280	-1024	-1	-1	-1	-1	4	-1280	-1024	-1	-1	-1	-1	4		0	0						Frog_fixed.avi	0
10127	607	-1280	-1024	-1	-1	-1	-1	4	-1280	-1024	-1	-1	-1	-1	4		0	0						Frog_fixed.avi	0
10144	608	-1280	-1024	-1	-1	-1	-1	4	-1280	-1024	-1	-1	-1	-1	4		0	0						Frog_fixed.avi	0
10160	609	-1280	-1024	-1	-1	-1	-1	4	-1280	-1024	-1	-1	-1	-1	4		0	0						Frog_fixed.avi	0
10177	610	-1280	-1024	-1	-1	-1	-1	4	-1280	-1024	-1	-1	-1	-1	4		0	0						Frog_fixed.avi	0
10193	611	-1280	-1024	-1	-1	-1	-1	4	-1280	-1024	-1	-1	-1	-1	4		0	0						Frog_fixed.avi	0
10210	612	-1280	-1024	-1	-1	-1	-1	4	-1280	-1024	-1	-1	-1	-1	4		0	0						Frog_fixed.avi	0
10226	613	-1280	-1024	-1	-1	-1	-1	4	-1280	-1024	-1	-1	-1	-1	4		0	0						Frog_fixed.avi	0
10243	614	-1280	-1024	-1	-1	-1	-1	4	-1280	-1024	-1	-1	-1	-1	4		0	0						Frog_fixed.avi	0
10260	615	-1280	-1024	-1	-1	-1	-1	4	-1280	-1024	-1	-1	-1	-1	4		0	0						Frog_fixed.avi	0
10276	616	-1280	-1024	-1	-1	-1	-1	4	-1280	-1024	-1	-1	-1	-1	4		0	0						Frog_fixed.avi	0
10293	617	-1280	-1024	-1	-1	-1	-1	4	-1280	-1024	-1	-1	-1	-1	4		0	0						Frog_fixed.avi	0
10310	618	-1280	-1024	-1	-1	-1	-1	4	-1280	-1024	-1	-1	-1	-1	4		0	0						Frog_fixed.avi	0
10326	619	-1280	-1024	-1	-1	-1	-1	4	-1280	-1024	-1	-1	-1	-1	4		0	0						Frog_fixed.avi	0
10343	620	-1280	-1024	-1	-1	-1	-1	4	-1280	-1024	-1	-1	-1	-1	4		0	0						Frog_fixed.avi	0
10360	621	-1280	-1024	-1	-1	-1	-1	4	-1280	-1024	-1	-1	-1	-1	4		0	0						Frog_fixed.avi	0
10376	622	-1280	-1024	-1	-1	-1	-1	4	-1280	-1024	-1	-1	-1	-1	4		0	0						Frog_fixed.avi	0
10393	623	-1280	-1024	-1	-1	-1	-1	4	-1280	-1024	-1	-1	-1	-1	4		0	0						Frog_fixed.avi	0
10410	624	-1280	-1024	-1	-1	-1	-1	4	-1280	-1024	-1	-1	-1	-1	4		0	0						Frog_fixed.avi	0
10426	625	-1280	-1024	-1	-1	-1	-1	4	-1280	-1024	-1	-1	-1	-1	4		0	0						Frog_fixed.avi	0
10443	626	-1280	-1024	-1	-1	-1	-1	4	-1280	-1024	-1	-1	-1	-1	4		0	0						Frog_fixed.avi	0
10460	627	-1280	-1024	-1	-1	-1	-1	4	-1280	-1024	-1	-1	-1	-1	4		0	0						Frog_fixed.avi	0
10476	628	-1280	-1024	-1	-1	-1	-1	4	-1280	-1024	-1	-1	-1	-1	4		0	0						Frog_fixed.avi	0
10493	629	-1280	-1024	-1	-1	-1	-1	4	-1280	-1024	-1	-1	-1	-1	4		0	0						Frog_fixed.avi	0
10510	630	-1280	-1024	-1	-1	-1	-1	4	-1280	-1024	-1	-1	-1	-1	4		0	0						Frog_fixed.avi	0
10526	631	646.539	598.8512	0.7631301	0.6559156	585.2928	4.108591	1	424.2858	819.3759	0.7722104	0.6560525	488.8957	3.463737	3	8	647	599						Frog_fixed.avi	0
10543	632	-1280	-1024	-1	-1	-1	-1	4	-1280	-1024	-1	-1	-1	-1	4	8	0	0						Frog_fixed.avi	0
10559	633	-1280	-1024	-1	-1	-1	-1	4	-1280	-1024	-1	-1	-1	-1	4	8	0	0						Frog_fixed.avi	0
10576	634	-1280	-1024	-1	-1	-1	-1	4	-1280	-1024	-1	-1	-1	-1	4	8	0	0						Frog_fixed.avi	0
10593	635	678.8777	585.5554	0.7359979	0.6411579	580.7713	4.151494	0	741.0614	563.4837	0.5936589	0.6265466	573.3506	4.087688	0	8	710	575						Frog_fixed.avi	0
10610	636	678.8936	580.2135	0.7290972	0.6377894	580.0128	4.144043	0	739.2398	570.8956	0.5857108	0.626385	573.9116	4.059287	0	8	709	576						Frog_fixed.avi	0
10626	637	684.5236	582.8997	0.7226259	0.6346468	579.5588	4.14071	0	737.9586	566.33	0.578428	0.6260452	574.5302	4.073109	0	8	711	575						Frog_fixed.avi	0
10643	638	682.9769	577.5327	0.716695	0.6320252	579.1161	4.140162	0	739.4174	576.0281	0.5719697	0.6255846	575.0829	4.035542	0	8	711	577						Frog_fixed.avi	0
10659	639	687.2485	579.7461	0.7114609	0.6297728	578.6439	4.132424	0	742.8543	571.9865	0.5663744	0.6251805	575.5197	4.02923	0	8	715	576						Frog_fixed.avi	0
10676	640	691.3433	579.7681	0.7069559	0.6280677	578.4135	4.11216	0	748.6307	570.8701	0.5616395	0.6249658	575.8482	4.012493	0	8	720	575						Frog_fixed.avi	0
10693	641	715.7832	572.8787	0.7029443	0.6268494	578.1169	4.107292	0	775.3569	572.5743	0.5574662	0.6249353	576.1409	3.970268	0	9	746	573						Frog_fixed.avi	0
10709	642	899.1601	483.6195	0.6985578	0.6257198	578.3204	4.081266	0	976.3684	526.0671	0.5530781	0.6245397	576.6489	3.944293	0	9	938	505						Frog_fixed.avi	0
10726	643	921.7468	483.9738	0.6953824	0.6246709	578.5768	4.043786	0	961.5364	521.1583	0.5499422	0.6244457	576.8368	3.921531	0	9	942	503						Frog_fixed.avi	0
10743	644	941.3943	473.0479	0.6931238	0.6239805	578.2791	4.017922	0	995.8566	515.0627	0.5475434	0.6246228	576.8034	3.889275	0	9	969	494						Frog_fixed.avi	0
10759	645	940.3604	480.9612	0.6909824	0.6230482	578.1259	3.99159	0	977.4675	525.8556	0.5453771	0.624544	576.8555	3.846336	0	9	959	503						Frog_fixed.avi	0
10776	646	944.0809	476.3434	0.6889704	0.6221029	578.0854	3.952122	0	985.5713	519.662	0.5433406	0.6243621	576.7816	3.792544	0	9	965	498						Frog_fixed.avi	0
10792	647	943.902	476.1071	0.6870129	0.6211182	578.0869	3.896245	0	980.3604	521.0549	0.5413569	0.6241465	576.8618	3.773592	0	9	962	499						Frog_fixed.avi	0
10809	648	944.415	481.9728	0.6851093	0.6200245	578.075	3.86009	0	976.3567	524.7608	0.5394313	0.6238121	576.8087	3.722571	0	9	960	503						Frog_fixed.avi	0
10826	649	942.7184	484.2546	0.6832185	0.618886	578.0459	3.830518	0	977.6461	518.6252	0.5375386	0.6233757	576.7545	3.685374	0	9	960	501						Frog_fixed.avi	0
10842	650	939.0424	480.5137	0.6813988	0.6176711	578.0853	3.796424	0	973.9893	528.5455	0.5357184	0.6227777	576.6134	3.670006	0	9	957	505						Frog_fixed.avi	0
10859	651	940.4457	481.2962	0.6796299	0.6163538	577.8696	3.773138	0	972.0496	526.5621	0.5339721	0.6221278	576.6791	3.632895	0	9	956	504						Frog_fixed.avi	0
10876	652	938.217	484.207	0.6779587	0.6150453	577.8955	3.746108	0	971.5488	528.0328	0.5322879	0.621412	576.4445	3.61502	0	9	955	506						Frog_fixed.avi	0
10892	653	938.6804	480.7794	0.6763821	0.6138719	577.8417	3.728019	0	968.9782	528.8353	0.5307196	0.6207538	576.3389	3.603618	0	9	954	505						Frog_fixed.avi	0
10909	654	934.2021	483.2044	0.6748654	0.6127996	577.6432	3.701936	0	966.6636	534.8469	0.5292297	0.6200798	576.2077	3.578357	0	9	950	509						Frog_fixed.avi	0
10926	655	930.0356	481.0463	0.6734958	0.6119189	577.5264	3.680759	0	965.8408	528.3192	0.5278035	0.6195124	576.1276	3.545819	0	9	948	505						Frog_fixed.avi	0
10942	656	933.3431	483.1552	0.6721846	0.6111831	577.2901	3.664652	0	970.7413	516.8489	0.5265016	0.6191459	576.2423	3.508452	0	9	952	500						Frog_fixed.avi	0
10959	657	935.941	476.6648	0.6710038	0.6106208	577.1235	3.629064	0	968.0859	531.5129	0.5252711	0.6187183	575.9071	3.52257	0	9	952	504						Frog_fixed.avi	0
10976	658	931.7046	482.4931	0.6698319	0.6101741	576.9893	3.619171	0	975.3027	523.9242	0.5241411	0.6184676	575.7462	3.489795	0	9	954	503						Frog_fixed.avi	0
10992	659	933.8659	480.2503	0.6687793	0.6098834	576.7324	3.594156	0	962.2834	527.6244	0.5230075	0.618293	575.7111	3.49361	0	9	948	504						Frog_fixed.avi	0
11009	660	933.1415	479.4505	0.6677957	0.6096809	576.512	3.596578	0	961.7892	531.8671	0.5220004	0.6181149	575.4476	3.471971	0	9	947	506						Frog_fixed.avi	0
11026	661	937.945	471.5944	0.6668915	0.6095218	576.1984	3.582634	0	963.6282	530.4109	0.5210838	0.6180485	575.171	3.4672	0	9	951	501						Frog_fixed.avi	0
11042	662	933.9212	476.4718	0.666046	0.6094458	576.0399	3.589931	0	965.1614	522.9836	0.5202209	0.6180618	575.1902	3.451324	0	9	950	500						Frog_fixed.avi	0
11059	663	938.7536	472.6595	0.6653095	0.609432	575.7565	3.561387	0	965.7269	523.7172	0.5194063	0.618131	575.0242	3.449148	0	9	952	498						Frog_fixed.avi	0
11076	664	935.6238	472.0718	0.6646131	0.6094455	575.5563	3.563498	0	961.2092	520.8024	0.518681	0.6182752	574.8398	3.438134	0	9	948	496						Frog_fixed.avi	0
11092	665	929.765	474.4198	0.6640193	0.6093931	575.2635	3.553621	0	964.8292	521.4156	0.518041	0.6183689	574.5126	3.43066	0	9	947	498						Frog_fixed.avi	0
11109	666	932.0682	472.1067	0.6635075	0.6092763	575.0485	3.550464	0	970.2772	518.7593	0.5174946	0.6183968	574.3854	3.41233	0	9	951	495						Frog_fixed.avi	0
11126	667	937.6972	471.794	0.663094	0.609169	574.704	3.550259	0	967.0017	517.6404	0.517016	0.618397	574.2452	3.418098	0	9	952	495						Frog_fixed.avi	0
11142	668	933.183	472.027	0.6627494	0.6090855	574.5582	3.546982	0	961.7813	517.6799	0.5166177	0.6184174	574.1346	3.421393	0	9	947	495						Frog_fixed.avi	0
11159	669	937.7888	470.1189	0.6625347	0.6090929	574.3029	3.544055	0	964.2057	513.0869	0.5163713	0.6185004	574.0978	3.411614	0	9	951	492						Frog_fixed.avi	0
11176	670	930.9109	473.9238	0.6624011	0.6091595	574.1922	3.551165	0	960.002	511.4761	0.516188	0.6185987	573.8625	3.418733	0	9	945	493						Frog_fixed.avi	0
11192	671	927.0771	472.8773	0.6623597	0.6093174	573.9114	3.539299	0	956.9495	511.1777	0.5161426	0.618802	573.691	3.401054	0	9	942	492						Frog_fixed.avi	0
11209	672	926.0938	470.886	0.6625021	0.6095463	573.7353	3.553266	0	949.5065	523.1638	0.5162243	0.6189529	573.5607	3.420179	0	10	938	497						Frog_fixed.avi	0
11226	673	894.5845	428.9081	0.6628228	0.6096751	573.3348	3.5454	0	925.8823	472.1662	0.5166126	0.6190315	573.459	3.415072	0	10	910	451						Frog_fixed.avi	0
11242	674	900.3974	436.7867	0.6630648	0.6100569	573.3593	3.519961	0	930.6796	480.5613	0.5168506	0.6192969	573.1746	3.402024	0	10	916	459						Frog_fixed.avi	0
11259	675	894.1501	439.5272	0.66342	0.6105691	573.0876	3.534245	0	928.6676	470.8718	0.5171436	0.6197671	573.2043	3.422392	0	10	911	455						Frog_fixed.avi	0
11276	676	901.4994	442.5857	0.663818	0.6110923	572.9227	3.553798	0	927.7491	479.9347	0.5174895	0.6201382	573.1127	3.407672	0	10	915	461						Frog_fixed.avi	0
11292	677	900.5406	445.3315	0.6641991	0.6117263	572.6827	3.545596	0	927.8198	478.029	0.5178318	0.6207008	572.859	3.399224	0	10	914	462						Frog_fixed.avi	0
11309	678	903.5456	440.2913	0.6645918	0.6124948	572.4951	3.526583	0	928.4539	479.7005	0.5182099	0.6213998	572.7255	3.418218	0	10	916	460						Frog_fixed.avi	0
11325	679	900.9364	438.5734	0.6649411	0.6133412	572.4637	3.528777	0	932.8054	476.5227	0.5185454	0.6221794	572.7801	3.406383	0	10	917	458						Frog_fixed.avi	0
11342	680	898.1562	436.9519	0.6652966	0.6142184	572.2325	3.520533	0	929.0121	476.05	0.5188579	0.622975	572.5693	3.40556	0	10	914	457						Frog_fixed.avi	0
11359	681	903.1863	444.5826	0.6656517	0.6151017	572.1411	3.518787	0	933.577	476.8332	0.5192052	0.6238936	572.4938	3.413625	0	10	918	461						Frog_fixed.avi	0
11375	682	902.8503	443.6009	0.6659762	0.6160091	571.8756	3.526974	0	928.0313	481.0363	0.5194812	0.6247312	572.5182	3.389379	0	10	915	462						Frog_fixed.avi	0
11392	683	903.7051	439.9813	0.666311	0.6168598	571.681	3.521991	0	929.4043	479.6969	0.5198066	0.625577	572.4183	3.408062	0	10	917	460						Frog_fixed.avi	0
11409	684	898.1787	445.0617	0.6665988	0.6176476	571.6606	3.532048	0	933.7813	478.0414	0.5201565	0.6263821	572.4067	3.394042	0	10	916	462						Frog_fixed.avi	0
11425	685	902.7365	444.6349	0.6669695	0.6184106	571.6188	3.521306	0	926.1805	477.9765	0.5204422	0.6271129	572.3815	3.400843	0	10	914	461						Frog_fixed.avi	0
11442	686	900.2381	448.2703	0.6673279	0.6190807	571.4547	3.525047	0	928.8248	480.6917	0.5207984	0.6276925	572.3785	3.399407	0	10	915	464						Frog_fixed.avi	0
11459	687	899.899	447.2888	0.667713	0.6197116	571.3499	3.512239	0	928.4227	477.7989	0.5211909	0.6282465	572.3851	3.393671	0	10	914	463						Frog_fixed.avi	0
11475	688	896.6229	443.6296	0.668128	0.6203116	571.3915	3.526893	0	931.8432	477.377	0.521632	0.6287785	572.3557	3.402061	0	10	914	461						Frog_fixed.avi	0
11492	689	894.3823	439.9726	0.6685673	0.6208469	571.2261	3.53307	0	924.4404	482.2177	0.5220484	0.6291218	572.4807	3.40703	0	10	909	461						Frog_fixed.avi	0
11509	690	896.1512	443.9276	0.669105	0.6213427	571.317	3.526447	0	926.2375	478.4169	0.5225778	0.6295092	572.2868	3.403667	0	10	911	461						Frog_fixed.avi	0
11525	691	898.1613	440.2584	0.6696661	0.6218453	571.1519	3.503568	0	929.1759	479.4113	0.5231131	0.6297142	572.2959	3.395796	0	10	914	460						Frog_fixed.avi	0
11542	692	895.7667	445.2906	0.6702433	0.6222258	571.1003	3.533056	0	928.7357	477.6774	0.5236635	0.6298482	572.2828	3.401684	0	10	912	461						Frog_fixed.avi	0
11559	693	895.5037	445.1659	0.670841	0.622653	571.0812	3.539602	0	923.4731	483.7658	0.5242433	0.6299529	572.193	3.407881	0	10	909	464						Frog_fixed.avi	0
11575	694	896.6512	445.731	0.6714586	0.6229937	571.06	3.539893	0	921.1873	487.809	0.524841	0.6300226	572.1257	3.416899	0	10	909	467						Frog_fixed.avi	0
11592	695	893.9637	438.811	0.6720557	0.623448	570.8273	3.539229	0	922.0439	486.9665	0.5254231	0.6301094	572.0982	3.426426	0	10	908	463						Frog_fixed.avi	0
11609	696	896.4285	446.3145	0.6726422	0.6237949	570.9018	3.563061	0	924.6346	479.6824	0.5260015	0.6302328	571.8909	3.425918	0	10	911	463						Frog_fixed.avi	0
11625	697	898.1902	441.6791	0.6731876	0.6241528	570.8682	3.553946	0	925.4128	475.7307	0.526534	0.6303381	571.8976	3.43628	0	10	912	459						Frog_fixed.avi	0
11642	698	894.8861	446.8189	0.6736962	0.6243977	570.8633	3.573069	0	923.6443	476.3185	0.5270398	0.6303338	571.8541	3.43961	0	10	909	462						Frog_fixed.avi	0
11659	699	893.5181	443.1909	0.674161	0.6244788	570.8255	3.580703	0	919.7208	479.1263	0.5275002	0.6301906	571.7463	3.449772	0	10	907	461						Frog_fixed.avi	0
11675	700	891.3388	441.6815	0.6745852	0.6244541	570.69	3.596425	0	913.6431	489.9824	0.5278886	0.6299659	571.8353	3.462884	0	10	902	466						Frog_fixed.avi	0
11692	701	894.9262	435.2415	0.6749842	0.6243157	570.6851	3.598508	0	916.8726	478.1541	0.5282887	0.6297336	571.7887	3.46602	0	10	906	457						Frog_fixed.avi	0
11709	702	893.2416	443.8024	0.675317	0.6239527	570.7665	3.610725	0	913.8992	479.6061	0.5286032	0.6293649	571.705	3.48431	0	10	904	462						Frog_fixed.avi	0
11725	703	892.3532	438.4347	0.6756535	0.6234326	570.805	3.603453	0	922.5117	473.8292	0.5289111	0.6288633	571.5938	3.479901	0	10	907	456						Frog_fixed.avi	0
11742	704	891.9833	437.6258	0.6759112	0.6227601	570.6218	3.63294	0	920.6538	478.9381	0.5291609	0.6281646	571.8486	3.502536	0	10	906	458						Frog_fixed.avi	0
11759	705	892.8491	441.9195	0.6761343	0.621979	570.8123	3.658251	0	920.4211	473.5	0.5293832	0.6273946	571.6398	3.503077	0	10	907	458						Frog_fixed.avi	0
11775	706	889.0143	438.4814	0.6762948	0.6211902	570.8274	3.655262	0	915.0439	477.2813	0.529548	0.6265979	571.7732	3.527586	0	10	902	458						Frog_fixed.avi	0
11792	707	888.3337	443.9654	0.676455	0.6204328	570.8555	3.666175	0	915.3165	481.3272	0.5297009	0.6258205	571.9435	3.521249	0	10	902	463						Frog_fixed.avi	0
11809	708	895.4898	440.7261	0.6765839	0.6197154	570.9791	3.68148	0	918.3833	483.5017	0.5298277	0.6250651	571.9733	3.536656	0	10	907	462						Frog_fixed.avi	0
11825	709	888.1042	444.6068	0.6766685	0.6190717	571.1144	3.700656	0	914.708	486.0753	0.5299581	0.6243867	571.8985	3.555328	0	10	901	465						Frog_fixed.avi	0
11842	710	884.2914	440.7521	0.6767537	0.618548	571.156	3.689209	0	911.1526	475.0508	0.5300435	0.6237856	571.9946	3.553734	0	10	898	458						Frog_fixed.avi	0
11859	711	885.9628	439.6574	0.6768434	0.6181223	571.3442	3.712593	0	914.3716	474.9691	0.5301672	0.6232691	572.2708	3.567161	0	10	900	457						Frog_fixed.avi	0
11875	712	884.1953	444.4416	0.6769358	0.6178778	571.4186	3.72406	0	912.8982	483.1622	0.5302714	0.6228262	572.3931	3.565075	0	10	899	464						Frog_fixed.avi	0
11892	713	880.777	439.3135	0.6770562	0.6177416	571.5427	3.734354	0	909.6199	477.6876	0.5303831	0.6225523	572.4337	3.589404	0	10	895	459						Frog_fixed.avi	0
11908	714	883.7692	437.7372	0.6771856	0.6178025	571.5499	3.726581	0	915.0699	477.5017	0.530566	0.6223842	572.5239	3.601667	0	10	899	458						Frog_fixed.avi	0
11925	715	883.7672	441.1848	0.6773324	0.6178912	571.7693	3.73581	0	907.7991	479.6599	0.5307081	0.6223102	572.7143	3.5916	0	10	896	460						Frog_fixed.avi	0
11942	716	883.3547	438.1779	0.6774742	0.6180449	571.9621	3.75352	0	911.5777	478.0999	0.5308841	0.6223038	573.0034	3.603797	0	10	897	458						Frog_fixed.avi	0
11958	717	880.2584	441.6038	0.6776335	0.6182582	572.1052	3.766285	0	910.2833	479.417	0.5310691	0.6223434	573.085	3.613271	0	10	895	461						Frog_fixed.avi	0
11975	718	882.3199	441.705	0.6778388	0.6184571	572.1781	3.756175	0	910.1678	475.9826	0.5312899	0.6223972	573.1113	3.610389	0	10	896	459						Frog_fixed.avi	0
11992	719	877.5785	440.3227	0.6780339	0.6185693	572.3975	3.766299	0	905.9213	478.2314	0.531517	0.6224052	573.3574	3.616778	0	10	892	459						Frog_fixed.avi	0
12008	720	877.7283	442.7577	0.6782466	0.6186459	572.5226	3.770612	0	914.4084	479.1273	0.5317927	0.6223872	573.4886	3.641045	0	10	896	461						Frog_fixed.avi	0
12025	721	877.238	435.8889	0.6784687	0.6186405	572.6374	3.784217	0	902.6091	485.2738	0.5319985	0.6222391	573.6989	3.629039	0	10	890	461						Frog_fixed.avi	0
12042	722	874.4207	445.479	0.6786819	0.6185787	572.9005	3.791957	0	905.7458	489.3104	0.5322522	0.6220492	573.9739	3.634927	0	10	890	467						Frog_fixed.avi	0
12058	723	875.626	437.341	0.6789122	0.6185687	573.081	3.79522	0	905.8503	480.1069	0.5325179	0.6218976	573.9721	3.639652	0	10	891	459						Frog_fixed.avi	0
12075	724	846.576	474.0597	0.6792356	0.6188264	573.2375	3.789975	0	879.6837	515.963	0.5330292	0.6220384	574.1205	3.656975	0	11	863	495						Frog_fixed.avi	0
12092	725	846.0121	499.2713	0.6795352	0.6190709	573.3856	3.805713	0	888.1592	526.0217	0.5334516	0.6221808	574.1655	3.667411	0	11	867	513						Frog_fixed.avi	0
12108	726	842.2511	491.6318	0.6799074	0.6192328	573.5682	3.812457	0	878.2258	526.9777	0.5337658	0.6220596	574.4843	3.661801	0	11	860	509						Frog_fixed.avi	0
12125	727	844.5745	494.9245	0.6802854	0.6195061	573.6519	3.835489	0	877.2148	534.7185	0.5341712	0.6220748	574.6198	3.66793	0	11	861	515						Frog_fixed.avi	0
12142	728	846.5225	496.9698	0.680712	0.6197277	573.7454	3.835465	0	877.06	531.3785	0.5346074	0.6221278	574.7731	3.689089	0	11	862	514						Frog_fixed.avi	0
12158	729	843.9887	493.59	0.6811389	0.620003	573.9218	3.831311	0	872.0513	529.4705	0.5350469	0.6221529	574.73	3.6845	0	11	858	512						Frog_fixed.avi	0
12175	730	840.5068	497.5522	0.6816325	0.6203336	574.1174	3.833527	0	883.066	525.2239	0.535569	0.6222275	574.9219	3.687606	0	11	862	511						Frog_fixed.avi	0
12192	731	841.0864	498.5564	0.6821305	0.6206637	574.1981	3.832841	0	878.9053	526.7487	0.5360849	0.6223531	574.9789	3.682923	0	11	860	513						Frog_fixed.avi	0
12208	732	841.6157	496.9212	0.6826456	0.6210518	574.2553	3.844912	0	877.7778	528.9797	0.5365974	0.6224298	575.0995	3.677085	0	11	860	513						Frog_fixed.avi	0
12225	733	838.9495	498.1401	0.6831776	0.6213768	574.3275	3.840749	0	873.0804	531.8903	0.5371423	0.6225377	575.1757	3.703299	0	11	856	515						Frog_fixed.avi	0
12242	734	842.6281	498.4213	0.683743	0.6217984	574.2975	3.849667	0	873.2978	536.3408	0.5376931	0.6226378	575.205	3.702946	0	11	858	517						Frog_fixed.avi	0
12258	735	842.046	497.5034	0.6842969	0.6221649	574.3779	3.838585	0	874.7115	534.769	0.5382658	0.6227584	575.2767	3.708873	0	11	858	516						Frog_fixed.avi	0
12275	736	841.5673	499.523	0.6848769	0.6225137	574.4756	3.864199	0	878.7493	532.2028	0.5388412	0.6228508	575.2458	3.726389	0	11	860	516						Frog_fixed.avi	0
12292	737	841.0969	498.6952	0.6854443	0.6228409	574.4948	3.867523	0	876.585	533.7883	0.5394508	0.6228798	575.4442	3.716849	0	11	859	516						Frog_fixed.avi	0
12308	738	840.8369	501.7753	0.6860122	0.6230937	574.585	3.863763	0	874.115	531.2411	0.540046	0.6228986	575.3215	3.713876	0	11	857	517						Frog_fixed.avi	0
12325	739	839.4069	501.1029	0.6865972	0.6233061	574.5803	3.875634	0	871.0228	535.1087	0.5406185	0.6228858	575.2918	3.722326	0	11	855	518						Frog_fixed.avi	0
12342	740	831.4137	522.8734	0.6872046	0.6236503	574.5449	3.863805	0	865.8332	547.6944	0.5412957	0.6230294	575.3134	3.720148	0	11	849	535						Frog_fixed.avi	0
12358	741	830.8781	528.7203	0.6878136	0.6239628	574.459	3.882011	0	865.3314	543.3748	0.5419268	0.6231582	575.3284	3.739147	0	11	848	536						Frog_fixed.avi	0
12375	742	827.6309	531.1069	0.6884179	0.6242788	574.4677	3.878775	0	859.4694	552.8983	0.5425153	0.6232052	575.2297	3.724718	0	11	844	542						Frog_fixed.avi	0
12392	743	829.9995	531.0629	0.6890267	0.6245832	574.4212	3.884279	0	859.5776	551.9985	0.543083	0.6232669	575.1262	3.740577	0	11	845	542						Frog_fixed.avi	0
12408	744	826.1494	527.1108	0.6896521	0.6248832	574.3228	3.883205	0	862.4547	553.0423	0.5436563	0.6233042	575.0544	3.727809	0	11	844	540						Frog_fixed.avi	0
12425	745	828.0964	524.8904	0.6902795	0.6251824	574.1608	3.899214	0	862.2797	554.9474	0.544217	0.6233044	574.9436	3.745897	0	11	845	540						Frog_fixed.avi	0
12442	746	827.7117	528.3134	0.6908758	0.6254929	574.1212	3.882058	0	859.4346	551.0593	0.5448015	0.6233236	574.798	3.746045	0	11	844	540						Frog_fixed.avi	0
12458	747	830.9982	528.0851	0.6914478	0.6258835	573.9749	3.890662	0	866.7379	553.7737	0.5453563	0.6233594	574.6134	3.740134	0	11	849	541						Frog_fixed.avi	0
12475	748	827.0631	531.4525	0.691994	0.6263059	573.6953	3.87846	0	861.0769	557.9675	0.5458691	0.623458	574.5801	3.731131	0	11	844	545						Frog_fixed.avi	0
12491	749	828.8262	528.8049	0.6925023	0.6268476	573.5682	3.882948	0	861.0016	559.8594	0.5463488	0.6235914	574.481	3.750554	0	11	845	544						Frog_fixed.avi	0
12508	750	830.6121	533.8187	0.6929837	0.6273556	573.4236	3.882297	0	865.5946	555.7496	0.5467958	0.6238203	574.2913	3.734252	0	11	848	545						Frog_fixed.avi	0
12525	751	832.4521	529.1685	0.6934426	0.6278557	573.2739	3.888898	0	865.4275	554.3368	0.5472283	0.6240997	574.1323	3.741732	0	11	849	542						Frog_fixed.avi	0
12541	752	828.547	534.5544	0.6938627	0.6283558	573.105	3.877763	0	864.0643	554.8335	0.5476121	0.624339	574.2014	3.716846	0	11	846	545						Frog_fixed.avi	0
12558	753	830.9058	528.8014	0.6942869	0.6288453	572.8405	3.889025	0	862.2513	560.7424	0.5479705	0.6246282	573.986	3.714761	0	11	847	545						Frog_fixed.avi	0
12575	754	832.4619	530.2614	0.6946861	0.6293301	572.6204	3.871322	0	862.0935	554.9277	0.5483345	0.6250133	573.8312	3.700489	0	11	847	543						Frog_fixed.avi	0
12591	755	830.7178	529.2838	0.6950768	0.6297399	572.5841	3.883313	0	863.7994	560.8881	0.5487148	0.6252785	573.6736	3.710227	0	11	847	545						Frog_fixed.avi	0
12608	756	829.0893	531.7635	0.6954755	0.6301889	572.3498	3.849764	0	866.853	554.1097	0.5490656	0.6257004	573.3914	3.684404	0	11	848	543						Frog_fixed.avi	0
12625	757	827.4523	536.5438	0.6958516	0.6306499	572.1853	3.830693	0	861.2141	556.8597	0.5493866	0.6260201	573.3207	3.684058	0	11	844	547						Frog_fixed.avi	0
12641	758	834.1088	531.301	0.6962166	0.6311578	571.9017	3.839873	0	864.7979	549.7074	0.5497245	0.6264829	573.2596	3.664583	0	11	849	541						Frog_fixed.avi	0
12658	759	834.1751	528.4481	0.6965851	0.6316918	571.6866	3.822259	0	862.2488	560.2384	0.5500258	0.6267881	572.8857	3.673366	0	11	848	544						Frog_fixed.avi	0
12675	760	832.4759	535.9406	0.6969328	0.6321136	571.3865	3.803091	0	862.3811	559.5803	0.5503476	0.6271914	572.817	3.648465	0	11	847	548						Frog_fixed.avi	0
12691	761	833.9418	531.1935	0.6972826	0.6325215	571.1246	3.792104	0	857.3058	557.8573	0.5506099	0.6274163	572.5527	3.651169	0	11	846	545						Frog_fixed.avi	0
12708	762	833.8533	531.4813	0.6976194	0.6328253	570.9351	3.788801	0	866.1919	557.2098	0.550963	0.6275999	572.3999	3.627946	0	11	850	544						Frog_fixed.avi	0
12725	763	827.5338	535.883	0.6979756	0.6331615	570.7582	3.771994	0	863.2078	559.8978	0.551275	0.6278171	572.1105	3.617648	0	11	845	548						Frog_fixed.avi	0
12741	764	832.592	532.1757	0.6983511	0.6334901	570.4742	3.777199	0	860.4186	552.1904	0.5515947	0.6280947	572.0073	3.609846	0	11	847	542						Frog_fixed.avi	0
12758	765	834.062	526.8761	0.6987433	0.63381	570.2568	3.758417	0	866.645	556.1371	0.5519469	0.6282769	571.8667	3.599596	0	11	850	542						Frog_fixed.avi	0
12775	766	833.6335	529.5266	0.6991369	0.6341364	569.9958	3.764198	0	859.4331	560.0533	0.5522853	0.6284325	571.5956	3.605668	0	11	847	545						Frog_fixed.avi	0
12791	767	835.8414	531.332	0.6995388	0.6343853	569.7197	3.76653	0	864.2298	554.741	0.5526631	0.6286095	571.3538	3.600093	0	11	850	543						Frog_fixed.avi	0
12808	768	831.1663	530.438	0.6999759	0.6346259	569.5242	3.751207	0	867.7255	553.5618	0.5530639	0.6287563	571.1486	3.584154	0	11	849	542						Frog_fixed.avi	0
12825	769	836.0696	525.6329	0.7004076	0.63482	569.2327	3.73637	0	860.918	556.3636	0.5534245	0.6288933	570.9033	3.598881	0	11	848	541						Frog_fixed.avi	0
12841	770	832.8241	528.6848	0.7008613	0.6350089	569.0236	3.736165	0	863.0945	550.9216	0.5538363	0.6289672	570.6942	3.593418	0	11	848	540						Frog_fixed.avi	0
12858	771	836.7322	527.7771	0.7013384	0.6351565	568.8303	3.752069	0	863.8915	550.9837	0.5542617	0.6290283	570.5584	3.589917	0	11	850	539						Frog_fixed.avi	0
12874	772	834.5157	527.6136	0.7017998	0.6353518	568.5782	3.736839	0	864.2878	552.8403	0.554692	0.6291206	570.4081	3.593302	0	11	849	540						Frog_fixed.avi	0
12891	773	835.1511	526.21	0.7022322	0.6355258	568.2371	3.735038	0	865.687	554.1547	0.5551222	0.629203	570.1791	3.601186	0	12	850	540						Frog_fixed.avi	0
12908	774	856.8522	463.0928	0.7024682	0.6353674	568.0583	3.751237	0	896.9091	485.1263	0.5554463	0.6289231	569.9836	3.583644	0	12	877	474						Frog_fixed.avi	0
12924	775	853.7062	473.7424	0.7029555	0.6354985	567.8422	3.742564	0	885.637	493.3086	0.5559202	0.6289932	569.7094	3.578861	0	12	870	484						Frog_fixed.avi	0
12941	776	856.225	459.447	0.703465	0.6358029	567.6388	3.746343	0	889.4937	487.6643	0.5563229	0.629145	569.5076	3.589689	0	12	873	474						Frog_fixed.avi	0
12958	777	852.512	455.5035	0.7039537	0.6359447	567.4193	3.735856	0	889.4127	488.9282	0.5567461	0.629251	569.3019	3.559847	0	12	871	472						Frog_fixed.avi	0
12974	778	852.4919	454.9863	0.7044364	0.6361626	567.1309	3.7227	0	885.7996	495.0987	0.5571484	0.6294261	569.0191	3.558606	0	12	869	475						Frog_fixed.avi	0
12991	779	854.1687	457.0077	0.7049128	0.6363918	566.9077	3.716691	0	887.2289	488.1479	0.5575691	0.6297687	568.7615	3.562425	0	12	871	473						Frog_fixed.avi	0
13008	780	855.0158	456.4646	0.7053806	0.6367187	566.6614	3.72561	0	886.0128	495.5229	0.5579877	0.6299983	568.5609	3.580792	0	12	871	476						Frog_fixed.avi	0
13024	781	853.5197	458.2718	0.7058674	0.6369695	566.4252	3.718686	0	882.3055	496.2819	0.5583389	0.6302443	568.3838	3.555696	0	12	868	477						Frog_fixed.avi	0
13041	782	858.9492	458.3836	0.7063518	0.63723	566.0549	3.718506	0	884.8649	492.8997	0.558746	0.6306058	568.1331	3.569046	0	12	872	476						Frog_fixed.avi	0
13058	783	862.1747	454.9299	0.7068114	0.6375746	565.8113	3.710443	0	885.5208	498.9107	0.5591399	0.6308488	567.945	3.551823	0	12	874	477						Frog_fixed.avi	0
13074	784	859.6259	460.5623	0.7072288	0.6379449	565.4916	3.70068	0	890.9895	487.4081	0.559523	0.631203	567.7647	3.552815	0	12	875	474						Frog_fixed.avi	0
13091	785	861.582	458.2717	0.7076833	0.6384544	565.3382	3.714765	0	888.3011	491.355	0.5598823	0.6315839	567.4477	3.561023	0	12	875	475						Frog_fixed.avi	0
13108	786	859.1957	460.9621	0.70811	0.639043	565.0706	3.713738	0	887.7726	483.2383	0.5602756	0.6320998	567.283	3.561822	0	12	873	472						Frog_fixed.avi	0
13124	787	860.2332	463.3853	0.7085484	0.6395962	564.8886	3.726512	0	889.5381	495.4628	0.5606697	0.6324959	567.0565	3.566557	0	12	875	479						Frog_fixed.avi	0
13141	788	866.3199	458.6178	0.7089901	0.6401685	564.6783	3.725082	0	887.0864	493.278	0.5610341	0.6330535	566.7095	3.563582	0	12	877	476						Frog_fixed.avi	0
13158	789	863.9887	457.2118	0.7094285	0.6407855	564.4871	3.735448	0	885.5712	495.9375	0.5613971	0.6334997	566.6815	3.558625	0	12	875	477						Frog_fixed.avi	0
13174	790	863.5383	460.6895	0.7098289	0.6412886	564.2548	3.716773	0	883.8269	493.9749	0.5617522	0.6340478	566.5073	3.569643	0	12	874	477						Frog_fixed.avi	0
13191	791	865.5564	460.8896	0.7102185	0.6418206	564.081	3.72785	0	883.0042	489.8206	0.562067	0.6345831	566.2105	3.56924	0	12	874	475						Frog_fixed.avi	0
13208	792	861.5576	458.8698	0.7105344	0.6422986	563.9782	3.713461	0	888.5214	497.0143	0.5623752	0.6349258	565.9808	3.579357	0	12	875	478						Frog_fixed.avi	0
13224	793	861.4341	457.8916	0.7108263	0.6425697	563.7703	3.717573	0	885.4495	493.9083	0.5625936	0.6351559	565.8109	3.565333	0	12	873	476						Frog_fixed.avi	0
13241	794	861.2383	460.8121	0.7110606	0.6427643	563.6742	3.734832	0	892.4572	483.3751	0.5628155	0.6354219	565.6436	3.561502	0	12	877	472						Frog_fixed.avi	0
13258	795	863.2303	455.2157	0.7112618	0.6428537	563.5644	3.715516	0	885.9997	488.1218	0.5629506	0.6354926	565.598	3.577436	0	12	875	472						Frog_fixed.avi	0
13274	796	856.8683	464.2631	0.7113988	0.6428521	563.3726	3.737892	0	886.9738	489.2634	0.563071	0.6354807	565.3912	3.606192	0	12	872	477						Frog_fixed.avi	0
13291	797	866.2837	458.2128	0.7115274	0.6427624	563.201	3.756848	0	890.2068	484.4017	0.5631499	0.6354192	565.1744	3.598673	0	12	878	471						Frog_fixed.avi	0
13308	798	862.8378	456.4543	0.7115763	0.642584	563.0854	3.74603	0	886.2473	485.8312	0.5631584	0.6351936	565.0762	3.606836	0	12	875	471						Frog_fixed.avi	0
13324	799	864.5027	457.1621	0.7115911	0.6423979	563.0378	3.755035	0	887.1795	489.595	0.5631478	0.6350371	564.9309	3.617526	0	12	876	473						Frog_fixed.avi	0
13341	800	861.659	466.0679	0.7115523	0.6421061	562.9548	3.773959	0	889.3412	488.9449	0.5631012	0.6348668	564.8042	3.621568	0	12	876	478						Frog_fixed.avi	0
13358	801	858.5475	463.643	0.7114606	0.6418802	562.8297	3.781873	0	885.871	491.8232	0.5629929	0.6347263	564.8257	3.630391	0	12	872	478						Frog_fixed.avi	0
13374	802	862.9381	461.8556	0.7113553	0.6416666	562.7344	3.790119	0	882.8644	483.6258	0.5628356	0.6346197	564.7838	3.61948	0	12	873	473						Frog_fixed.avi	0
13391	803	857.5682	458.7626	0.7111986	0.6414582	562.8426	3.795796	0	887.7106	480.901	0.5626849	0.6344614	564.6865	3.644502	0	12	873	470						Frog_fixed.avi	0
13408	804	859.8231	461.9897	0.7110048	0.6412116	562.7122	3.813142	0	886.9218	488.2651	0.562489	0.6342978	564.7467	3.664761	0	12	873	475						Frog_fixed.avi	0
13424	805	863.8373	458.0512	0.7108194	0.6410367	562.6061	3.809971	0	886.5367	486.8282	0.56228	0.6342407	564.5906	3.658096	0	12	875	472						Frog_fixed.avi	0
13441	806	860.9748	458.2644	0.7105948	0.6409426	562.7314	3.795743	0	890.5513	484.2751	0.5620707	0.6342376	564.502	3.674138	0	12	876	471						Frog_fixed.avi	0
13458	807	861.0397	463.1523	0.7103606	0.6409715	562.6014	3.827356	0	884.8282	487.2411	0.5618188	0.6343365	564.4864	3.690361	0	12	873	475						Frog_fixed.avi	0
13474	808	860.7956	461.3816	0.7100973	0.6411664	562.7358	3.839055	0	888.3938	479.1299	0.5615737	0.6346789	564.4566	3.692957	0	12	875	470						Frog_fixed.avi	0
13491	809	863.2661	455.0974	0.7098081	0.641508	562.6144	3.863518	0	883.8297	490.5199	0.5612661	0.6349728	564.4592	3.704204	0	12	874	473						Frog_fixed.avi	0
13507	810	865.0524	461.7444	0.7094805	0.6418232	562.6178	3.849082	0	887.7971	482.2731	0.5609615	0.6354316	564.3198	3.706583	0	12	876	472						Frog_fixed.avi	0
13524	811	860.0342	452.6006	0.7091354	0.6422568	562.7259	3.859216	0	886.0933	487.3279	0.560623	0.6357755	564.4377	3.70298	0	12	873	470						Frog_fixed.avi	0
13541	812	859.828	461.5941	0.7087616	0.6425672	562.7379	3.852136	0	886	479.3834	0.5602533	0.6362159	564.4905	3.730481	0	12	873	470						Frog_fixed.avi	0
13557	813	860.8423	464.8875	0.7083585	0.642864	562.7177	3.863908	0	885.3259	488.5517	0.5598616	0.6365147	564.4552	3.719033	0	12	873	477						Frog_fixed.avi	0
13574	814	862.5011	454.8869	0.7079154	0.6431081	562.7515	3.870417	0	882.2843	493.9084	0.5594276	0.6367729	564.5759	3.722398	0	12	872	474						Frog_fixed.avi	0
13591	815	865.9736	456.0346	0.7074563	0.6431906	562.8171	3.890204	0	883.9666	482.9978	0.558963	0.6370438	564.5807	3.725775	0	12	875	470						Frog_fixed.avi	0
13607	816	864.9188	457.6649	0.7069618	0.6431429	562.9008	3.880969	0	887.8005	480.7352	0.5584619	0.6371763	564.6267	3.726702	0	12	876	469						Frog_fixed.avi	0
13624	817	862.4463	461.4457	0.706404	0.6430317	562.955	3.881196	0	885.9638	492.6536	0.5579091	0.6372393	564.7073	3.72323	0	12	874	477						Frog_fixed.avi	0
13641	818	861.2643	469.2332	0.7058133	0.6427883	563.1309	3.876159	0	890.1571	488.2803	0.5573246	0.6372613	564.8033	3.736949	0	12	876	479						Frog_fixed.avi	0
13657	819	863.5851	464.6386	0.7052196	0.6426299	563.2632	3.872366	0	890.4065	491.8253	0.556747	0.6373017	564.8979	3.734758	0	12	877	478						Frog_fixed.avi	0
13674	820	866.7203	458.4966	0.7046163	0.6424435	563.2953	3.866152	0	889.7086	489.9929	0.556163	0.6373579	564.9438	3.727393	0	12	878	474						Frog_fixed.avi	0
13691	821	861.5439	460.2534	0.7040004	0.6422595	563.483	3.877131	0	891.9773	489.3828	0.5555682	0.6374179	565.1517	3.738473	0	12	877	475						Frog_fixed.avi	0
13707	822	864.7244	456.2971	0.7034259	0.6419992	563.6564	3.859719	0	886.5599	489.2619	0.5549573	0.637478	565.1807	3.730269	0	12	876	473						Frog_fixed.avi	0
13724	823	863.6333	458.5544	0.7028746	0.6417512	563.6441	3.876046	0	888.4188	491.8199	0.5544408	0.6375304	565.2627	3.72833	0	12	876	475						Frog_fixed.avi	0
13741	824	864.394	460.1385	0.7023764	0.6415328	563.7517	3.882732	0	886.8488	492.2697	0.553957	0.6375675	565.3497	3.730625	0	12	876	476						Frog_fixed.avi	0
13757	825	865.0891	455.7637	0.70193	0.6412298	563.9137	3.857429	0	891.9944	484.0645	0.5535435	0.6375864	565.629	3.715211	0	12	879	470						Frog_fixed.avi	0
13774	826	865.8668	461.3571	0.7015179	0.6409801	564.0142	3.86294	0	891.5458	485.7924	0.5531711	0.6375795	565.7003	3.718469	0	12	879	474						Frog_fixed.avi	0
13791	827	865.2135	459.6185	0.7011889	0.6407667	564.1825	3.853996	0	886.9379	489.6972	0.5528318	0.6375619	565.84	3.726629	0	12	876	475						Frog_fixed.avi	0
13807	828	861.7106	455.7333	0.7009282	0.6406254	564.2425	3.844263	0	891.7119	480.6459	0.5526155	0.6377155	565.9297	3.726365	0	12	877	468						Frog_fixed.avi	0
13824	829	862.4119	458.9091	0.7007055	0.6405094	564.4993	3.854578	0	894.5173	478.0945	0.5524578	0.6377667	565.997	3.72238	0	12	878	469						Frog_fixed.avi	0
13841	830	863.9568	460.6179	0.700581	0.6404265	564.6014	3.843353	0	889.3249	484.1649	0.552314	0.6378344	566.2983	3.720012	0	12	877	472						Frog_fixed.avi	0
13857	831	861.6682	463.4649	0.7004747	0.640368	564.7461	3.851767	0	888.8409	483.1602	0.552235	0.637863	566.2664	3.715077	0	12	875	473						Frog_fixed.avi	0
13874	832	863.2594	459.4276	0.7004346	0.6403267	564.8629	3.822592	0	892.4183	481.5843	0.5522279	0.6378852	566.3375	3.706895	0	12	878	471						Frog_fixed.avi	0
13891	833	864.8195	458.9115	0.700442	0.6402872	564.9948	3.835613	0	894.3381	483.9058	0.5522779	0.6379068	566.5079	3.708103	0	12	880	471						Frog_fixed.avi	0
13907	834	855.8307	454.2525	0.700541	0.6402278	565.1535	3.830589	0	884.9705	482.3455	0.5523633	0.6379042	566.5974	3.704183	0	12	870	468						Frog_fixed.avi	0
13924	835	856.1328	455.0274	0.7005916	0.6402293	565.2678	3.814005	0	885.8986	483.9225	0.5524393	0.6379621	566.5986	3.695082	0	12	871	469						Frog_fixed.avi	0
13941	836	854.4366	461.6316	0.7006791	0.6401967	565.3835	3.821372	0	891.925	484.1223	0.5525634	0.6380076	566.5345	3.671682	0	12	873	473						Frog_fixed.avi	0
13957	837	859.9579	461.615	0.7007973	0.640108	565.434	3.823386	0	891.4584	485.0663	0.5526675	0.6379945	566.6459	3.682008	0	12	876	473						Frog_fixed.avi	0
13974	838	859.7375	457.9638	0.7009036	0.6400278	565.5755	3.801332	0	889.7846	481.2367	0.5527981	0.6379564	566.8359	3.678997	0	12	875	470						Frog_fixed.avi	0
13991	839	856.3068	454.6393	0.7010006	0.6399493	565.7042	3.794418	0	887.9191	478.7689	0.5529134	0.637898	566.9578	3.679075	0	12	872	467						Frog_fixed.avi	0
14007	840	860.0695	456.8084	0.7011204	0.6399154	565.7809	3.820581	0	886.054	480.6809	0.5530497	0.6378588	566.947	3.687411	0	12	873	469						Frog_fixed.avi	0
14024	841	855.9187	461.315	0.7012482	0.639904	565.8583	3.802553	0	891.6948	476.9073	0.5532316	0.6378572	567.0037	3.685881	0	12	874	469						Frog_fixed.avi	0
14041	842	860.4564	453.1696	0.7014166	0.6399046	565.929	3.798509	0	887.3634	480.5688	0.5533711	0.6378824	567.1655	3.678041	0	12	874	467						Frog_fixed.avi	0
14057	843	865.1425	450.7715	0.7015659	0.6399462	566.0076	3.82121	0	883.7672	483.9179	0.5535409	0.6378942	567.1766	3.677629	0	12	874	467						Frog_fixed.avi	0
14074	844	862.8915	479.2083	0.7016846	0.6401116	566.0858	3.816346	0	896.104	503.3826	0.5537913	0.6381299	567.2181	3.684852	0	13	879	491						Frog_fixed.avi	0
14090	845	865.9731	513.7932	0.7017789	0.6403008	566.0594	3.805369	0	897.8502	531.078	0.5539725	0.6383137	567.2701	3.692418	0	13	882	522						Frog_fixed.avi	0
14107	846	868.7855	502.9062	0.7020205	0.6402371	566.0839	3.787136	0	900.8674	527.3677	0.5541781	0.6381987	567.4055	3.683227	0	13	885	515						Frog_fixed.avi	0
14124	847	868.6389	513.2495	0.7022158	0.6401469	566.1478	3.817034	0	900.5364	521.8755	0.5543662	0.6381112	567.3576	3.669301	0	13	885	518						Frog_fixed.avi	0
14140	848	869.7067	517.4928	0.7024192	0.6400869	566.1965	3.797756	0	897.911	524.0065	0.5545852	0.638015	567.4968	3.688473	0	13	884	521						Frog_fixed.avi	0
14157	849	871.5046	511.6642	0.7026045	0.6400617	566.3304	3.798934	0	904.2814	520.9901	0.5547771	0.637959	567.4433	3.688939	0	13	888	516						Frog_fixed.avi	0
14174	850	865.6633	511.2798	0.7027616	0.6400613	566.3528	3.7989	0	901.1639	520.5452	0.5549178	0.6379369	567.4952	3.694277	0	13	883	516						Frog_fixed.avi	0
14190	851	867.7112	508.4427	0.7029447	0.6399843	566.2775	3.805324	0	896.9204	521.6301	0.555095	0.637862	567.6606	3.691381	0	13	882	515						Frog_fixed.avi	0
14207	852	869.6522	511.2937	0.7031093	0.6397952	566.3965	3.81143	0	900.8268	523.5404	0.555247	0.6377364	567.5611	3.709325	0	13	885	517						Frog_fixed.avi	0
14224	853	866.7268	513.1389	0.7032303	0.6395019	566.3905	3.814358	0	905.9852	523.833	0.555368	0.6373958	567.5762	3.700279	0	13	886	518						Frog_fixed.avi	0
14240	854	866.4327	508.5519	0.7033557	0.6392123	566.4928	3.828772	0	897.6768	527.3613	0.5554679	0.6371403	567.6821	3.725748	0	13	882	518						Frog_fixed.avi	0
14257	855	872.0184	508.5991	0.7034757	0.63898	566.4969	3.824863	0	899.9694	531.5962	0.5555936	0.6368202	567.7548	3.716744	0	13	886	520						Frog_fixed.avi	0
14274	856	871.5887	512.6442	0.703573	0.6387901	566.5974	3.830606	0	899.5751	522.8714	0.5556797	0.6366639	567.874	3.724843	0	13	886	518						Frog_fixed.avi	0
14290	857	871.4999	509.4661	0.7036431	0.6387761	566.5978	3.836921	0	899.3433	521.2828	0.5557598	0.6366093	567.8955	3.735495	0	13	885	515						Frog_fixed.avi	0
14307	858	871.7185	509.4515	0.7037341	0.6388108	566.7125	3.843176	0	903.7028	520.051	0.5558605	0.6366651	567.8757	3.734636	0	13	888	515						Frog_fixed.avi	0
14324	859	871.7671	501.7743	0.7038005	0.6389154	566.7866	3.85844	0	900.1026	520.6958	0.5559081	0.6367047	567.9172	3.741661	0	13	886	511						Frog_fixed.avi	0
14340	860	868.549	502.8998	0.7038571	0.6389601	566.8732	3.85914	0	894.5292	531.7568	0.5559643	0.6367335	567.9449	3.733912	0	13	882	517						Frog_fixed.avi	0
14357	861	869.949	503.6116	0.7039226	0.6389722	566.9628	3.859905	0	902.4836	520.9807	0.5560508	0.6367341	568.1395	3.740835	0	13	886	512						Frog_fixed.avi	0
14374	862	876.4312	497.8491	0.7039873	0.63891	567.0746	3.873012	0	900.1656	520.8184	0.5560995	0.6366597	568.2185	3.761202	0	13	888	509						Frog_fixed.avi	0
14390	863	873.515	503.951	0.7040292	0.6388054	567.083	3.85578	0	901.7037	519.9673	0.556153	0.6365482	568.2681	3.767247	0	13	888	512						Frog_fixed.avi	0
14407	864	872.2578	500.352	0.7040623	0.6387602	567.2311	3.867513	0	900.0211	518.3644	0.5561916	0.6364379	568.3609	3.74938	0	13	886	509						Frog_fixed.avi	0
14423	865	863.9633	501.9681	0.7040794	0.6387367	567.2496	3.859192	0	897.9452	520.6054	0.5562267	0.6364128	568.4423	3.776887	0	13	881	511						Frog_fixed.avi	0
14440	866	870.7871	502.3682	0.7041065	0.6387531	567.3351	3.86718	0	899.2298	517.8416	0.5562715	0.636404	568.4948	3.761536	0	13	885	510						Frog_fixed.avi	0
14457	867	872.6273	502.7653	0.7041328	0.638796	567.4539	3.884282	0	899.7111	521.3251	0.5562869	0.6364341	568.5696	3.776915	0	13	886	512						Frog_fixed.avi	0
14473	868	873.463	505.534	0.7041482	0.6388431	567.6081	3.881909	0	897.8315	527.5273	0.5562915	0.6364616	568.675	3.782628	0	13	886	517						Frog_fixed.avi	0
14490	869	869.9327	504.4194	0.7041382	0.6389014	567.6974	3.900669	0	900.6549	520.371	0.556303	0.6365055	568.7548	3.781724	0	13	885	512						Frog_fixed.avi	0
14507	870	874.1053	505.1553	0.7041305	0.6388378	567.7625	3.895044	0	904.4525	524.8661	0.5563349	0.6364921	568.9406	3.784025	0	13	889	515						Frog_fixed.avi	0
14523	871	872.8091	501.4849	0.7041256	0.6387835	567.8731	3.887726	0	904.925	522.1724	0.5563347	0.6364641	569.0534	3.770367	0	13	889	512						Frog_fixed.avi	0
14540	872	872.7155	502.8835	0.7041073	0.6387267	567.9648	3.895832	0	901.2567	521.4365	0.5563254	0.6364204	569.1139	3.783191	0	13	887	512						Frog_fixed.avi	0
14557	873	868.0959	503.5838	0.7040579	0.6386813	567.9664	3.886457	0	903.4895	516.3649	0.5563193	0.6363914	569.2481	3.764957	0	13	886	510						Frog_fixed.avi	0
14573	874	869.8374	502.952	0.7040222	0.6387007	568.0563	3.876827	0	904.3649	518.2094	0.5562969	0.6363816	569.3224	3.77584	0	13	887	511						Frog_fixed.avi	0
14590	875	873.771	501.6617	0.7039849	0.6387665	568.1735	3.877203	0	905.2466	516.9106	0.5562682	0.6364263	569.4565	3.772208	0	13	890	509						Frog_fixed.avi	0
14607	876	877.5528	498.9048	0.7039434	0.6388365	568.2861	3.871701	0	906.4913	514.9939	0.5562415	0.6364852	569.5095	3.777117	0	13	892	507						Frog_fixed.avi	0
14623	877	875.9061	492.7086	0.7039161	0.638984	568.3675	3.885458	0	903.8715	517.3807	0.5562356	0.6365305	569.5821	3.765866	0	13	890	505						Frog_fixed.avi	0
14640	878	874.4251	492.8314	0.7038864	0.6390358	568.5536	3.873008	0	904.5941	519.486	0.5562294	0.636555	569.7006	3.766015	0	13	890	506						Frog_fixed.avi	0
14657	879	870.572	496.3375	0.7038881	0.6390606	568.6909	3.859968	0	904.4609	519.704	0.5562506	0.6365565	569.7699	3.766888	0	13	888	508						Frog_fixed.avi	0
14673	880	869.5881	495.1262	0.7038836	0.6390564	568.7999	3.865705	0	908.6882	515.7544	0.5562787	0.6365226	569.8806	3.76985	0	14	889	505						Frog_fixed.avi	0
14690	881	854.0845	459.9845	0.7039177	0.6387751	568.9066	3.870761	0	897.1652	476.1427	0.5563934	0.6362324	570.0525	3.775528	0	14	876	468						Frog_fixed.avi	0
14707	882	860.7025	461.7905	0.7039337	0.6387644	568.9823	3.876636	0	894.4482	484.5708	0.5564713	0.6361324	570.1448	3.760604	0	14	878	473						Frog_fixed.avi	0
14723	883	864.3161	454.7882	0.7040134	0.638848	569.1422	3.863877	0	892.9095	476.9723	0.5565186	0.636157	570.2596	3.765327	0	14	879	466						Frog_fixed.avi	0
14740	884	861.0621	455.5871	0.7040749	0.6389428	569.1992	3.85753	0	895.345	478.1864	0.5566041	0.6361329	570.4424	3.760906	0	14	878	467						Frog_fixed.avi	0
14757	885	863.2958	461.2361	0.7041584	0.6389983	569.2009	3.85207	0	895.6725	476.1949	0.5566865	0.6361529	570.5311	3.760562	0	14	879	469						Frog_fixed.avi	0
14773	886	863.0027	458.9718	0.7042364	0.6391135	569.2562	3.850971	0	896.054	476.5155	0.5567744	0.6362027	570.5652	3.753105	0	14	880	468						Frog_fixed.avi	0
14790	887	866.3586	456.9442	0.7043759	0.6392091	569.4353	3.860462	0	895.9641	478.2851	0.5568891	0.6362752	570.4993	3.756245	0	14	881	468						Frog_fixed.avi	0
14807	888	862.7902	461.6059	0.7044963	0.6392249	569.5181	3.859163	0	899.2719	478.0777	0.5570236	0.6362695	570.7611	3.755189	0	14	881	470						Frog_fixed.avi	0
14823	889	861.0491	454.6628	0.7046173	0.6391976	569.5685	3.848481	0	900.0012	476.8134	0.5571257	0.6361878	570.837	3.752602	0	14	881	466						Frog_fixed.avi	0
14840	890	860.2713	462.9813	0.7047611	0.6391376	569.5289	3.836993	0	893.7684	489.9669	0.557256	0.6359744	570.8241	3.752635	0	14	877	476						Frog_fixed.avi	0
14857	891	865.1551	451.8141	0.7049015	0.6390678	569.6707	3.841264	0	891.8805	481.6639	0.5573733	0.6358495	570.9355	3.747883	0	14	879	467						Frog_fixed.avi	0
14873	892	863.397	451.7158	0.7050184	0.639001	569.7438	3.832327	0	902.2285	483.6979	0.5575449	0.6357213	570.9363	3.749938	0	14	883	468						Frog_fixed.avi	0
14890	893	861.659	456.5895	0.7051482	0.6389779	569.8082	3.832858	0	896.9297	484.8822	0.5576582	0.6356739	570.9942	3.74309	0	14	879	471						Frog_fixed.avi	0
14907	894	863.3455	455.7951	0.7053106	0.6389801	569.7078	3.831675	0	896.9175	482.2006	0.5578059	0.6356861	570.9395	3.743758	0	14	880	469						Frog_fixed.avi	0
14923	895	866.8762	457.3243	0.7054713	0.639013	569.7975	3.81998	0	903.1177	487.41	0.5579891	0.6357045	571.002	3.749026	0	14	885	472						Frog_fixed.avi	0
14940	896	862.397	456.6248	0.7056199	0.6390772	569.7825	3.818557	0	903.2288	487.6372	0.5581261	0.6357427	571.0389	3.747854	0	14	883	472						Frog_fixed.avi	0
14957	897	869.9358	453.7262	0.7058325	0.6391609	569.7697	3.811476	0	897.0698	487.5835	0.5582948	0.635796	571.009	3.738994	0	14	884	471						Frog_fixed.avi	0
14973	898	867.1003	451.7582	0.7060151	0.6392244	569.8049	3.811048	0	904.5503	484.4412	0.5585056	0.6358088	571.0048	3.734602	0	14	886	468						Frog_fixed.avi	0
14990	899	865.9522	453.9396	0.7062492	0.6393183	569.6839	3.811055	0	900.2806	483.2054	0.5586974	0.6358594	570.9949	3.724322	0	14	883	469						Frog_fixed.avi	0
15007	900	864.8921	461.8951	0.7064809	0.6394386	569.7116	3.796189	0	898.4445	487.6182	0.558938	0.6358708	570.8104	3.726106	0	14	882	475						Frog_fixed.avi	0
15023	901	864.2534	452.1106	0.7067455	0.6396305	569.575	3.797314	0	900.0452	489.3436	0.5591966	0.6359361	570.8881	3.724234	0	14	882	471						Frog_fixed.avi	0
15040	902	865.0428	454.3129	0.7070325	0.6398755	569.6026	3.771309	0	902.8113	482.6943	0.5594901	0.6360847	570.834	3.699413	0	14	884	469						Frog_fixed.avi	0
15057	903	864.6337	448.9388	0.7073497	0.640033	569.5672	3.764723	0	897.9552	483.2876	0.5597507	0.6361927	570.783	3.691172	0	14	881	466						Frog_fixed.avi	0
15073	904	866.0308	455.9527	0.7076334	0.640175	569.3604	3.760643	0	900.7964	481.4394	0.5600597	0.6362506	570.7462	3.674498	0	14	883	469						Frog_fixed.avi	0
15090	905	861.7121	454.8755	0.7079251	0.6403543	569.4258	3.760337	0	900.265	482.536	0.560335	0.6363044	570.4943	3.667425	0	14	881	469						Frog_fixed.avi	0
15107	906	866.4541	459.2805	0.7082172	0.6404974	569.2819	3.755234	0	891.7639	483.6432	0.5605922	0.6363314	570.6531	3.656851	0	14	879	471						Frog_fixed.avi	0
15123	907	860.546	453.9247	0.7085008	0.6407211	569.2813	3.734277	0	896.2781	484.1118	0.5608699	0.6363837	570.3376	3.648168	0	14	878	469						Frog_fixed.avi	0
15140	908	864.4529	450.8575	0.7087962	0.6408757	569.1647	3.749939	0	899.6266	478.7149	0.5611615	0.6364381	570.4078	3.660331	0	14	882	465						Frog_fixed.avi	0
15157	909	865.7882	455.9087	0.7090813	0.6410743	569.0588	3.747008	0	892.8738	486.7508	0.5614142	0.6365098	570.273	3.645799	0	14	879	471						Frog_fixed.avi	0
15173	910	863.2308	461.3455	0.709346	0.6412684	569.0488	3.735998	0	900.8566	485.201	0.5617126	0.6365724	570.1585	3.632971	0	14	882	473						Frog_fixed.avi	0
15190	911	863.0267	454.8383	0.7096261	0.641561	568.949	3.720285	0	895.8899	483.1342	0.5619352	0.6366516	570.1292	3.625034	0	14	879	469						Frog_fixed.avi	0
15206	912	865.4774	450.2549	0.7099057	0.6417702	568.9668	3.721601	0	896.099	491.3299	0.5622061	0.6367313	570.0051	3.609867	0	14	881	471						Frog_fixed.avi	0
15223	913	862.8735	451.6982	0.7101425	0.6420352	568.7857	3.719053	0	890.0745	488.7469	0.5624149	0.6368221	569.9849	3.606023	0	14	876	470						Frog_fixed.avi	0
15240	914	865.4952	450.6075	0.7103964	0.6423088	568.7999	3.728138	0	897.5021	483.6165	0.5626803	0.6369939	569.8708	3.610076	0	14	881	467						Frog_fixed.avi	0
15256	915	862.2638	462.9507	0.7106248	0.6424785	568.6432	3.721647	0	890.2595	483.685	0.5628644	0.6370865	569.8582	3.600394	0	14	876	473						Frog_fixed.avi	0
15273	916	863.48	450.3515	0.7108338	0.6427067	568.5658	3.732054	0	905.6188	484.5129	0.5631301	0.6371959	569.6954	3.616489	0	14	885	467						Frog_fixed.avi	0
15290	917	867.8415	458.2559	0.7110771	0.6429886	568.5648	3.725841	0	898.4112	481.2767	0.563296	0.6373296	569.6962	3.615157	0	14	883	470						Frog_fixed.avi	0
15306	918	865.3091	452.7829	0.7112817	0.6433021	568.4651	3.728877	0	894.0529	491.7124	0.5634902	0.6375219	569.5944	3.605332	0	14	880	472						Frog_fixed.avi	0
15323	919	866.8859	451.8163	0.7115088	0.6435823	568.4261	3.73576	0	901.4603	477.0104	0.5637175	0.6378625	569.5463	3.602102	0	14	884	464						Frog_fixed.avi	0
15340	920	860.7074	450.6039	0.7116926	0.6439133	568.3644	3.730036	0	893.4083	489.3962	0.5638933	0.6380281	569.4798	3.61937	0	14	877	470						Frog_fixed.avi	0
15356	921	867.5113	453.9604	0.7119129	0.644054	568.2844	3.741605	0	896.9536	485.4155	0.5640836	0.638147	569.3091	3.62464	0	14	882	470						Frog_fixed.avi	0
15373	922	866.2439	456.7436	0.7120644	0.6441383	568.1884	3.749427	0	894.9087	487.6083	0.5642611	0.6381978	569.3668	3.637401	0	14	881	472						Frog_fixed.avi	0
15390	923	873.5496	482.1743	0.7121096	0.6444024	568.1339	3.752113	0	903.1225	505.4094	0.5643846	0.6385091	569.2933	3.635193	0	15	888	494						Frog_fixed.avi	0
15406	924	871.972	510.4343	0.7121897	0.6447769	567.9637	3.772927	0	898.3771	538.4106	0.5645534	0.6388346	569.0353	3.646032	0	15	885	524						Frog_fixed.avi	0
15423	925	869.6855	510.7591	0.7123964	0.6448858	567.8302	3.760961	0	907.4352	534.1475	0.5646802	0.6388168	569.2073	3.639819	0	15	889	522						Frog_fixed.avi	0
15440	926	874.7299	510.624	0.712607	0.6449472	567.7129	3.785237	0	902.3334	532.0156	0.5648198	0.638798	569.0397	3.660934	0	15	889	521						Frog_fixed.avi	0
15456	927	876.816	505.3961	0.7128412	0.6448964	567.7036	3.787179	0	904.241	530.8995	0.5650026	0.6386862	568.8951	3.668975	0	15	891	518						Frog_fixed.avi	0
15473	928	873.814	504.3783	0.7131105	0.6448555	567.5208	3.786689	0	902.1517	542.7417	0.5652504	0.6384041	568.9368	3.684267	0	15	888	524						Frog_fixed.avi	0
15490	929	870.6143	511.6183	0.7133933	0.6448027	567.5035	3.791485	0	907.4698	536.4455	0.5655164	0.6382318	568.7884	3.661923	0	15	889	524						Frog_fixed.avi	0
15506	930	873.4729	504.8415	0.7137609	0.644833	567.3947	3.803821	0	910.8648	542.8517	0.5658786	0.638126	568.6447	3.691323	0	15	892	524						Frog_fixed.avi	0
15523	931	876.233	510.8883	0.7141674	0.6449419	567.2546	3.827776	0	905.5707	534.2495	0.5662482	0.6381009	568.7175	3.699574	0	15	891	523						Frog_fixed.avi	0
15540	932	874.0433	503.5114	0.7146239	0.6451989	567.1695	3.824013	0	909.1641	535.1174	0.5666527	0.6381884	568.5583	3.704004	0	15	892	519						Frog_fixed.avi	0
15556	933	872.6602	509.0642	0.7151256	0.6455717	567.1061	3.842835	0	907.8862	539.4406	0.5671349	0.6383417	568.4815	3.707004	0	15	890	524						Frog_fixed.avi	0
15573	934	872.9849	509.288	0.7156556	0.6459807	567.0265	3.835624	0	903.8195	531.009	0.5676466	0.638641	568.3934	3.718669	0	15	888	520						Frog_fixed.avi	0
15590	935	873.6508	507.0892	0.716247	0.6464819	566.9695	3.849815	0	906.4697	533.8374	0.5682266	0.6388845	568.179	3.738514	0	15	890	520						Frog_fixed.avi	0
15606	936	877.2346	509.6493	0.7168636	0.6469454	566.6967	3.855496	0	909.4874	536.9421	0.5688317	0.639104	568.2169	3.743841	0	15	893	523						Frog_fixed.avi	0
15623	937	876.9751	507.4424	0.7175105	0.6474594	566.638	3.892796	0	906.478	537.1195	0.5694321	0.6393748	568.2012	3.75787	0	15	892	522						Frog_fixed.avi	0
15640	938	872.8248	510.9302	0.7181671	0.6479998	566.5714	3.885845	0	905.3901	531.8565	0.5700733	0.6395915	568.0455	3.774077	0	15	889	521						Frog_fixed.avi	0
15656	939	874.7338	510.5879	0.7188548	0.6484986	566.3953	3.893914	0	910.5496	529.9482	0.570768	0.6397614	568.0267	3.791622	0	15	893	520						Frog_fixed.avi	0
15673	940	874.092	509.0854	0.7195709	0.6490423	566.3688	3.912384	0	909.1	533.8765	0.5714452	0.6399544	567.9243	3.780971	0	15	892	521						Frog_fixed.avi	0
15690	941	871.1302	515.8748	0.7203299	0.6495579	566.2318	3.912166	0	909.5157	537.6642	0.5721788	0.6401258	567.7614	3.781147	0	15	890	527						Frog_fixed.avi	0
15706	942	873.4	509.6563	0.7211054	0.6500056	566.0608	3.913021	0	906.8832	535.9721	0.5729455	0.640321	567.7535	3.792528	0	15	890	523						Frog_fixed.avi	0
15723	943	873.9108	513.742	0.7219015	0.6504815	566.012	3.924762	0	904.2108	532.7119	0.573727	0.640417	567.629	3.800512	0	15	889	523						Frog_fixed.avi	0
15740	944	874.6949	511.2649	0.7227603	0.6509095	565.9858	3.941937	0	904.8943	535.5578	0.5745807	0.6404853	567.4649	3.821051	0	15	890	523						Frog_fixed.avi	0
15756	945	873.6256	507.726	0.7236354	0.6514285	565.8806	3.948493	0	906.9415	534.4784	0.5754336	0.6405566	567.5042	3.815475	0	15	890	521						Frog_fixed.avi	0
15773	946	875.4186	513.7887	0.7245189	0.6518513	565.8154	3.953012	0	905.9689	536.1779	0.5763236	0.6406196	567.5338	3.836103	0	15	891	525						Frog_fixed.avi	0
15790	947	873.7747	511.2233	0.7254071	0.6523159	565.8572	3.95076	0	903.8151	533.5758	0.5772018	0.6406792	567.3414	3.833534	0	15	889	522						Frog_fixed.avi	0
15806	948	870.9962	519.6855	0.7263071	0.6527093	565.8527	3.963237	0	902.8489	537.728	0.578111	0.6406844	567.2411	3.847444	0	15	887	529						Frog_fixed.avi	0
15823	949	871.8845	515.434	0.7272359	0.65317	565.8115	3.980247	0	907.5748	537.8791	0.5790338	0.6407118	567.1288	3.861702	0	15	890	527						Frog_fixed.avi	0
15840	950	871.9263	519.7881	0.7281566	0.6535789	565.7599	3.979136	0	909.2742	536.007	0.5799689	0.6407474	567.0314	3.858934	0	15	891	528						Frog_fixed.avi	0
15856	951	870.9992	517.0449	0.7290823	0.6540252	565.72	3.991167	0	911.7327	537.5466	0.5809078	0.6408365	566.9553	3.867827	0	15	891	527						Frog_fixed.avi	0
15873	952	870.7144	516.5194	0.7299744	0.6544497	565.6547	4.000293	0	904.2371	538.2363	0.5817663	0.6409203	566.8694	3.874066	0	15	887	527						Frog_fixed.avi	0
15889	953	873.6761	517.603	0.7308432	0.65481	565.6464	4.003949	0	904.3206	542.6754	0.5826637	0.6409609	566.8047	3.881205	0	15	889	530						Frog_fixed.avi	0
15906	954	868.7527	520.8039	0.7316273	0.6550679	565.7607	4.014236	0	903.5115	538.59	0.583474	0.640947	566.7835	3.882238	0	15	886	530						Frog_fixed.avi	0
15923	955	871.5425	519.6232	0.7324031	0.6553785	565.7014	4.014129	0	905.1328	536.585	0.5842474	0.6409024	566.5684	3.893903	0	15	888	528						Frog_fixed.avi	0
15939	956	871.9216	522.8572	0.733179	0.6555728	565.8718	4.004738	0	903.7678	542.5493	0.5850624	0.640721	566.686	3.896083	0	15	888	533						Frog_fixed.avi	0
15956	957	874.8076	514.267	0.7340345	0.655656	566.037	4.032664	0	904.8685	531.0883	0.5859512	0.640295	566.772	3.902589	0	15	890	523						Frog_fixed.avi	0
15973	958	872.0822	526.1001	0.7350885	0.6555817	566.2546	4.026258	0	912.1111	524.5149	0.5869268	0.6396524	566.9313	3.912341	0	15	892	525						Frog_fixed.avi	0
15989	959	-1280	-1024	-1	-1	-1	-1	4	-1280	-1024	-1	-1	-1	-1	4		0	0						Frog_fixed.avi	0
16006	960	-1280	-1024	-1	-1	-1	-1	4	-1280	-1024	-1	-1	-1	-1	4		0	0						Frog_fixed.avi	0
16023	961	-1280	-1024	-1	-1	-1	-1	4	-1280	-1024	-1	-1	-1	-1	4		0	0						Frog_fixed.avi	0
16039	962	-1280	-1024	-1	-1	-1	-1	4	-1280	-1024	-1	-1	-1	-1	4		0	0						Frog_fixed.avi	0
16056	963	-1280	-1024	-1	-1	-1	-1	4	-1280	-1024	-1	-1	-1	-1	4		0	0						Frog_fixed.avi	0
16073	964	-1280	-1024	-1	-1	-1	-1	4	-1280	-1024	-1	-1	-1	-1	4		0	0						Frog_fixed.avi	0
16089	965	-1280	-1024	-1	-1	-1	-1	4	-1280	-1024	-1	-1	-1	-1	4		0	0						Frog_fixed.avi	0
16106	966	-1280	-1024	-1	-1	-1	-1	4	-1280	-1024	-1	-1	-1	-1	4		0	0						Frog_fixed.avi	0
16123	967	-1280	-1024	-1	-1	-1	-1	4	-1280	-1024	-1	-1	-1	-1	4		0	0						Frog_fixed.avi	0
16139	968	-1280	-1024	-1	-1	-1	-1	4	-1280	-1024	-1	-1	-1	-1	4		0	0						Frog_fixed.avi	0
16156	969	-1280	-1024	-1	-1	-1	-1	4	-1280	-1024	-1	-1	-1	-1	4		0	0						Frog_fixed.avi	0
16172	970	-1280	-1024	-1	-1	-1	-1	4	-1280	-1024	-1	-1	-1	-1	4		0	0						Frog_fixed.avi	0
16189	971	-1280	-1024	-1	-1	-1	-1	4	-1280	-1024	-1	-1	-1	-1	4		0	0						Frog_fixed.avi	0
16206	972	-1280	-1024	-1	-1	-1	-1	4	-1280	-1024	-1	-1	-1	-1	4		0	0						Frog_fixed.avi	0
16222	973	-1280	-1024	-1	-1	-1	-1	4	-1280	-1024	-1	-1	-1	-1	4		0	0						Frog_fixed.avi	0
16239	974	-1280	-1024	-1	-1	-1	-1	4	-1280	-1024	-1	-1	-1	-1	4		0	0						Frog_fixed.avi	0
16256	975	-1280	-1024	-1	-1	-1	-1	4	-1280	-1024	-1	-1	-1	-1	4		0	0						Frog_fixed.avi	0
16273	976	-1280	-1024	-1	-1	-1	-1	4	-1280	-1024	-1	-1	-1	-1	4		0	0						Frog_fixed.avi	0
16290	977	-1280	-1024	-1	-1	-1	-1	4	-1280	-1024	-1	-1	-1	-1	4		0	0						Frog_fixed.avi	0
16306	978	-1280	-1024	-1	-1	-1	-1	4	-1280	-1024	-1	-1	-1	-1	4		0	0						Frog_fixed.avi	0
16323	979	-1280	-1024	-1	-1	-1	-1	4	-1280	-1024	-1	-1	-1	-1	4		0	0						Frog_fixed.avi	0
16339	980	-1280	-1024	-1	-1	-1	-1	4	-1280	-1024	-1	-1	-1	-1	4		0	0						Frog_fixed.avi	0
16356	981	-1280	-1024	-1	-1	-1	-1	4	-1280	-1024	-1	-1	-1	-1	4		0	0						Frog_fixed.avi	0
16373	982	-1280	-1024	-1	-1	-1	-1	4	-1280	-1024	-1	-1	-1	-1	4		0	0						Frog_fixed.avi	0
16389	983	-1280	-1024	-1	-1	-1	-1	4	-1280	-1024	-1	-1	-1	-1	4		0	0						Frog_fixed.avi	0
16406	984	-1280	-1024	-1	-1	-1	-1	4	-1280	-1024	-1	-1	-1	-1	4		0	0						Frog_fixed.avi	0
16423	985	-1280	-1024	-1	-1	-1	-1	4	-1280	-1024	-1	-1	-1	-1	4		0	0						Frog_fixed.avi	0
16439	986	-1280	-1024	-1	-1	-1	-1	4	-1280	-1024	-1	-1	-1	-1	4		0	0						Frog_fixed.avi	0
16456	987	-1280	-1024	-1	-1	-1	-1	4	-1280	-1024	-1	-1	-1	-1	4		0	0						Frog_fixed.avi	0
16472	988	-1280	-1024	-1	-1	-1	-1	4	-1280	-1024	-1	-1	-1	-1	4		0	0						Frog_fixed.avi	0
16489	989	-1280	-1024	-1	-1	-1	-1	4	-1280	-1024	-1	-1	-1	-1	4		0	0						Frog_fixed.avi	0
16506	990	-1280	-1024	-1	-1	-1	-1	4	-1280	-1024	-1	-1	-1	-1	4		0	0						Frog_fixed.avi	0
16523	991	-1280	-1024	-1	-1	-1	-1	4	-1280	-1024	-1	-1	-1	-1	4		0	0						Frog_fixed.avi	0
16540	992	-1280	-1024	-1	-1	-1	-1	4	-1280	-1024	-1	-1	-1	-1	4		0	0						Frog_fixed.avi	0
16556	993	-1280	-1024	-1	-1	-1	-1	4	-1280	-1024	-1	-1	-1	-1	4		0	0						Frog_fixed.avi	0
16573	994	-1280	-1024	-1	-1	-1	-1	4	-1280	-1024	-1	-1	-1	-1	4		0	0						Frog_fixed.avi	0
16590	995	-1280	-1024	-1	-1	-1	-1	4	-1280	-1024	-1	-1	-1	-1	4		0	0						Frog_fixed.avi	0
16607	996	-1280	-1024	-1	-1	-1	-1	4	-1280	-1024	-1	-1	-1	-1	4		0	0						Frog_fixed.avi	0
16623	997	-1280	-1024	-1	-1	-1	-1	4	-1280	-1024	-1	-1	-1	-1	4		0	0						Frog_fixed.avi	0
16640	998	-1280	-1024	-1	-1	-1	-1	4	-1280	-1024	-1	-1	-1	-1	4		0	0						Frog_fixed.avi	0
16656	999	-1280	-1024	-1	-1	-1	-1	4	-1280	-1024	-1	-1	-1	-1	4		0	0						Frog_fixed.avi	0
16673	1000	-1280	-1024	-1	-1	-1	-1	4	-1280	-1024	-1	-1	-1	-1	4		0	0						Frog_fixed.avi	0
16690	1001	-1280	-1024	-1	-1	-1	-1	4	-1280	-1024	-1	-1	-1	-1	4		0	0						Frog_fixed.avi	0
16706	1002	-1280	-1024	-1	-1	-1	-1	4	-1280	-1024	-1	-1	-1	-1	4		0	0						Frog_fixed.avi	0
16723	1003	-1280	-1024	-1	-1	-1	-1	4	-1280	-1024	-1	-1	-1	-1	4		0	0						Frog_fixed.avi	0
16739	1004	-1280	-1024	-1	-1	-1	-1	4	-1280	-1024	-1	-1	-1	-1	4		0	0						Frog_fixed.avi	0
16756	1005	-1280	-1024	-1	-1	-1	-1	4	-1280	-1024	-1	-1	-1	-1	4		0	0						Frog_fixed.avi	0
16772	1006	-1280	-1024	-1	-1	-1	-1	4	-1280	-1024	-1	-1	-1	-1	4		0	0						Frog_fixed.avi	0
16789	1007	-1280	-1024	-1	-1	-1	-1	4	-1280	-1024	-1	-1	-1	-1	4		0	0						Frog_fixed.avi	0
16806	1008	-1280	-1024	-1	-1	-1	-1	4	-1280	-1024	-1	-1	-1	-1	4		0	0						Frog_fixed.avi	0
16822	1009	-1280	-1024	-1	-1	-1	-1	4	-1280	-1024	-1	-1	-1	-1	4		0	0						Frog_fixed.avi	0
16839	1010	-1280	-1024	-1	-1	-1	-1	4	-1280	-1024	-1	-1	-1	-1	4		0	0						Frog_fixed.avi	0
16855	1011	-1280	-1024	-1	-1	-1	-1	4	-1280	-1024	-1	-1	-1	-1	4		0	0						Frog_fixed.avi	0
16872	1012	-1280	-1024	-1	-1	-1	-1	4	-1280	-1024	-1	-1	-1	-1	4		0	0						Frog_fixed.avi	0
16889	1013	-1280	-1024	-1	-1	-1	-1	4	-1280	-1024	-1	-1	-1	-1	4		0	0						Frog_fixed.avi	0
16906	1014	-1280	-1024	-1	-1	-1	-1	4	-1280	-1024	-1	-1	-1	-1	4		0	0						Frog_fixed.avi	0
16922	1015	-1280	-1024	-1	-1	-1	-1	4	-1280	-1024	-1	-1	-1	-1	4		0	0						Frog_fixed.avi	0
16939	1016	-1280	-1024	-1	-1	-1	-1	4	-1280	-1024	-1	-1	-1	-1	4		0	0						Frog_fixed.avi	0
16956	1017	-1280	-1024	-1	-1	-1	-1	4	-1280	-1024	-1	-1	-1	-1	4		0	0						Frog_fixed.avi	0
16973	1018	-1280	-1024	-1	-1	-1	-1	4	-1280	-1024	-1	-1	-1	-1	4		0	0						Frog_fixed.avi	0
16989	1019	-1280	-1024	-1	-1	-1	-1	4	-1280	-1024	-1	-1	-1	-1	4		0	0						Frog_fixed.avi	0
17006	1020	-1280	-1024	-1	-1	-1	-1	4	-1280	-1024	-1	-1	-1	-1	4		0	0						Frog_fixed.avi	0
17023	1021	-1280	-1024	-1	-1	-1	-1	4	-1280	-1024	-1	-1	-1	-1	4		0	0						Frog_fixed.avi	0
17040	1022	-1280	-1024	-1	-1	-1	-1	4	-1280	-1024	-1	-1	-1	-1	4		0	0						Frog_fixed.avi	0
17056	1023	-1280	-1024	-1	-1	-1	-1	4	-1280	-1024	-1	-1	-1	-1	4		0	0						Frog_fixed.avi	0
17073	1024	-1280	-1024	-1	-1	-1	-1	4	-1280	-1024	-1	-1	-1	-1	4		0	0						Frog_fixed.avi	0
17089	1025	-1280	-1024	-1	-1	-1	-1	4	-1280	-1024	-1	-1	-1	-1	4		0	0						Frog_fixed.avi	0
17106	1026	-1280	-1024	-1	-1	-1	-1	4	-1280	-1024	-1	-1	-1	-1	4		0	0						Frog_fixed.avi	0
17122	1027	-1280	-1024	-1	-1	-1	-1	4	-1280	-1024	-1	-1	-1	-1	4		0	0						Frog_fixed.avi	0
17139	1028	-1280	-1024	-1	-1	-1	-1	4	-1280	-1024	-1	-1	-1	-1	4		0	0						Frog_fixed.avi	0
17155	1029	-1280	-1024	-1	-1	-1	-1	4	-1280	-1024	-1	-1	-1	-1	4		0	0						Frog_fixed.avi	0
17172	1030	-1280	-1024	-1	-1	-1	-1	4	-1280	-1024	-1	-1	-1	-1	4		0	0						Frog_fixed.avi	0
17189	1031	-1280	-1024	-1	-1	-1	-1	4	-1280	-1024	-1	-1	-1	-1	4		0	0						Frog_fixed.avi	0
17205	1032	-1280	-1024	-1	-1	-1	-1	4	-1280	-1024	-1	-1	-1	-1	4		0	0						Frog_fixed.avi	0
17222	1033	-1280	-1024	-1	-1	-1	-1	4	-1280	-1024	-1	-1	-1	-1	4		0	0						Frog_fixed.avi	0
17239	1034	-1280	-1024	-1	-1	-1	-1	4	-1280	-1024	-1	-1	-1	-1	4		0	0						Frog_fixed.avi	0
17255	1035	-1280	-1024	-1	-1	-1	-1	4	-1280	-1024	-1	-1	-1	-1	4		0	0						Frog_fixed.avi	0
17272	1036	-1280	-1024	-1	-1	-1	-1	4	-1280	-1024	-1	-1	-1	-1	4		0	0						Frog_fixed.avi	0
17288	1037	-1280	-1024	-1	-1	-1	-1	4	-1280	-1024	-1	-1	-1	-1	4		0	0						Frog_fixed.avi	0
17305	1038	-1280	-1024	-1	-1	-1	-1	4	-1280	-1024	-1	-1	-1	-1	4		0	0						Frog_fixed.avi	0
17322	1039	-1280	-1024	-1	-1	-1	-1	4	-1280	-1024	-1	-1	-1	-1	4		0	0						Frog_fixed.avi	0
17339	1040	-1280	-1024	-1	-1	-1	-1	4	-1280	-1024	-1	-1	-1	-1	4		0	0						Frog_fixed.avi	0
17356	1041	-1280	-1024	-1	-1	-1	-1	4	-1280	-1024	-1	-1	-1	-1	4		0	0						Frog_fixed.avi	0
17372	1042	-1280	-1024	-1	-1	-1	-1	4	-1280	-1024	-1	-1	-1	-1	4		0	0						Frog_fixed.avi	0
17389	1043	-1280	-1024	-1	-1	-1	-1	4	-1280	-1024	-1	-1	-1	-1	4		0	0						Frog_fixed.avi	0
17406	1044	-1280	-1024	-1	-1	-1	-1	4	-1280	-1024	-1	-1	-1	-1	4		0	0						Frog_fixed.avi	0
17423	1045	-1280	-1024	-1	-1	-1	-1	4	-1280	-1024	-1	-1	-1	-1	4		0	0						Frog_fixed.avi	0
17439	1046	-1280	-1024	-1	-1	-1	-1	4	-1280	-1024	-1	-1	-1	-1	4		0	0						Frog_fixed.avi	0
17456	1047	-1280	-1024	-1	-1	-1	-1	4	-1280	-1024	-1	-1	-1	-1	4		0	0						Frog_fixed.avi	0
17472	1048	-1280	-1024	-1	-1	-1	-1	4	-1280	-1024	-1	-1	-1	-1	4		0	0						Frog_fixed.avi	0
17489	1049	-1280	-1024	-1	-1	-1	-1	4	-1280	-1024	-1	-1	-1	-1	4		0	0						Frog_fixed.avi	0
17506	1050	-1280	-1024	-1	-1	-1	-1	4	-1280	-1024	-1	-1	-1	-1	4		0	0						Frog_fixed.avi	0
17522	1051	-1280	-1024	-1	-1	-1	-1	4	-1280	-1024	-1	-1	-1	-1	4		0	0						Frog_fixed.avi	0
17539	1052	-1280	-1024	-1	-1	-1	-1	4	-1280	-1024	-1	-1	-1	-1	4		0	0						Frog_fixed.avi	0
17555	1053	-1280	-1024	-1	-1	-1	-1	4	-1280	-1024	-1	-1	-1	-1	4		0	0						Frog_fixed.avi	0
17572	1054	-1280	-1024	-1	-1	-1	-1	4	-1280	-1024	-1	-1	-1	-1	4		0	0						Frog_fixed.avi	0
17588	1055	-1280	-1024	-1	-1	-1	-1	4	-1280	-1024	-1	-1	-1	-1	4		0	0						Frog_fixed.avi	0
17605	1056	-1280	-1024	-1	-1	-1	-1	4	-1280	-1024	-1	-1	-1	-1	4		0	0						Frog_fixed.avi	0
17622	1057	-1280	-1024	-1	-1	-1	-1	4	-1280	-1024	-1	-1	-1	-1	4		0	0						Frog_fixed.avi	0
17638	1058	-1280	-1024	-1	-1	-1	-1	4	-1280	-1024	-1	-1	-1	-1	4		0	0						Frog_fixed.avi	0
17655	1059	-1280	-1024	-1	-1	-1	-1	4	-1280	-1024	-1	-1	-1	-1	4		0	0						Frog_fixed.avi	0
17672	1060	-1280	-1024	-1	-1	-1	-1	4	-1280	-1024	-1	-1	-1	-1	4		0	0						Frog_fixed.avi	0
17688	1061	-1280	-1024	-1	-1	-1	-1	4	-1280	-1024	-1	-1	-1	-1	4		0	0						Frog_fixed.avi	0
17705	1062	-1280	-1024	-1	-1	-1	-1	4	-1280	-1024	-1	-1	-1	-1	4		0	0						Frog_fixed.avi	0
17722	1063	-1280	-1024	-1	-1	-1	-1	4	-1280	-1024	-1	-1	-1	-1	4		0	0						Frog_fixed.avi	0
17738	1064	-1280	-1024	-1	-1	-1	-1	4	-1280	-1024	-1	-1	-1	-1	4		0	0						Frog_fixed.avi	0
17755	1065	-1280	-1024	-1	-1	-1	-1	4	-1280	-1024	-1	-1	-1	-1	4		0	0						Frog_fixed.avi	0
17772	1066	-1280	-1024	-1	-1	-1	-1	4	-1280	-1024	-1	-1	-1	-1	4		0	0						Frog_fixed.avi	0
17789	1067	-1280	-1024	-1	-1	-1	-1	4	-1280	-1024	-1	-1	-1	-1	4		0	0						Frog_fixed.avi	0
17805	1068	-1280	-1024	-1	-1	-1	-1	4	-1280	-1024	-1	-1	-1	-1	4		0	0						Frog_fixed.avi	0
17823	1069	-1280	-1024	-1	-1	-1	-1	4	-1280	-1024	-1	-1	-1	-1	4		0	0						Frog_fixed.avi	0
17839	1070	-1280	-1024	-1	-1	-1	-1	4	-1280	-1024	-1	-1	-1	-1	4		0	0						Frog_fixed.avi	0
17856	1071	-1280	-1024	-1	-1	-1	-1	4	-1280	-1024	-1	-1	-1	-1	4		0	0						Frog_fixed.avi	0
17872	1072	-1280	-1024	-1	-1	-1	-1	4	-1280	-1024	-1	-1	-1	-1	4		0	0						Frog_fixed.avi	0
17889	1073	-1280	-1024	-1	-1	-1	-1	4	-1280	-1024	-1	-1	-1	-1	4		0	0						Frog_fixed.avi	0
17905	1074	-1280	-1024	-1	-1	-1	-1	4	-1280	-1024	-1	-1	-1	-1	4		0	0						Frog_fixed.avi	0
17922	1075	-1280	-1024	-1	-1	-1	-1	4	-1280	-1024	-1	-1	-1	-1	4		0	0						Frog_fixed.avi	0
17939	1076	-1280	-1024	-1	-1	-1	-1	4	-1280	-1024	-1	-1	-1	-1	4		0	0						Frog_fixed.avi	0
17955	1077	-1280	-1024	-1	-1	-1	-1	4	-1280	-1024	-1	-1	-1	-1	4		0	0						Frog_fixed.avi	0
17972	1078	-1280	-1024	-1	-1	-1	-1	4	-1280	-1024	-1	-1	-1	-1	4		0	0						Frog_fixed.avi	0
17988	1079	-1280	-1024	-1	-1	-1	-1	4	-1280	-1024	-1	-1	-1	-1	4		0	0						Frog_fixed.avi	0
18005	1080	-1280	-1024	-1	-1	-1	-1	4	-1280	-1024	-1	-1	-1	-1	4		0	0						Frog_fixed.avi	0
18022	1081	-1280	-1024	-1	-1	-1	-1	4	-1280	-1024	-1	-1	-1	-1	4		0	0						Frog_fixed.avi	0
18039	1082	-1280	-1024	-1	-1	-1	-1	4	-1280	-1024	-1	-1	-1	-1	4		0	0						Frog_fixed.avi	0
18055	1083	-1280	-1024	-1	-1	-1	-1	4	-1280	-1024	-1	-1	-1	-1	4		0	0						Frog_fixed.avi	0
18072	1084	-1280	-1024	-1	-1	-1	-1	4	-1280	-1024	-1	-1	-1	-1	4		0	0						Frog_fixed.avi	0
18088	1085	-1280	-1024	-1	-1	-1	-1	4	-1280	-1024	-1	-1	-1	-1	4		0	0						Frog_fixed.avi	0
18105	1086	-1280	-1024	-1	-1	-1	-1	4	-1280	-1024	-1	-1	-1	-1	4		0	0						Frog_fixed.avi	0
18122	1087	-1280	-1024	-1	-1	-1	-1	4	-1280	-1024	-1	-1	-1	-1	4		0	0						Frog_fixed.avi	0
18138	1088	-1280	-1024	-1	-1	-1	-1	4	-1280	-1024	-1	-1	-1	-1	4		0	0						Frog_fixed.avi	0
18155	1089	-1280	-1024	-1	-1	-1	-1	4	-1280	-1024	-1	-1	-1	-1	4		0	0						Frog_fixed.avi	0
18171	1090	-1280	-1024	-1	-1	-1	-1	4	-1280	-1024	-1	-1	-1	-1	4		0	0						Frog_fixed.avi	0
18188	1091	-1280	-1024	-1	-1	-1	-1	4	-1280	-1024	-1	-1	-1	-1	4		0	0						Frog_fixed.avi	0
18205	1092	-1280	-1024	-1	-1	-1	-1	4	-1280	-1024	-1	-1	-1	-1	4		0	0						Frog_fixed.avi	0
18222	1093	-1280	-1024	-1	-1	-1	-1	4	-1280	-1024	-1	-1	-1	-1	4		0	0						Frog_fixed.avi	0
18238	1094	-1280	-1024	-1	-1	-1	-1	4	-1280	-1024	-1	-1	-1	-1	4		0	0						Frog_fixed.avi	0
18255	1095	-1280	-1024	-1	-1	-1	-1	4	-1280	-1024	-1	-1	-1	-1	4		0	0						Frog_fixed.avi	0
18272	1096	-1280	-1024	-1	-1	-1	-1	4	-1280	-1024	-1	-1	-1	-1	4		0	0						Frog_fixed.avi	0
18288	1097	-1280	-1024	-1	-1	-1	-1	4	-1280	-1024	-1	-1	-1	-1	4		0	0						Frog_fixed.avi	0
18305	1098	-1280	-1024	-1	-1	-1	-1	4	-1280	-1024	-1	-1	-1	-1	4		0	0						Frog_fixed.avi	0
18321	1099	-1280	-1024	-1	-1	-1	-1	4	-1280	-1024	-1	-1	-1	-1	4		0	0						Frog_fixed.avi	0
18338	1100	-1280	-1024	-1	-1	-1	-1	4	-1280	-1024	-1	-1	-1	-1	4		0	0						Frog_fixed.avi	0
18355	1101	-1280	-1024	-1	-1	-1	-1	4	-1280	-1024	-1	-1	-1	-1	4		0	0						Frog_fixed.avi	0
18371	1102	-1280	-1024	-1	-1	-1	-1	4	-1280	-1024	-1	-1	-1	-1	4		0	0						Frog_fixed.avi	0
18388	1103	-1280	-1024	-1	-1	-1	-1	4	-1280	-1024	-1	-1	-1	-1	4		0	0						Frog_fixed.avi	0
18405	1104	-1280	-1024	-1	-1	-1	-1	4	-1280	-1024	-1	-1	-1	-1	4		0	0						Frog_fixed.avi	0
18421	1105	-1280	-1024	-1	-1	-1	-1	4	-1280	-1024	-1	-1	-1	-1	4		0	0						Frog_fixed.avi	0
18438	1106	860.5033	474.9846	0.7017322	0.637801	572.744	3.775015	0	927.2257	481.1392	0.555328	0.6472533	573.5753	3.704271	0	16	894	478						Frog_fixed.avi	0
18454	1107	854.1328	464.0799	0.7014965	0.6384786	572.744	3.79606	0	919.0956	520.0471	0.5551249	0.6476027	573.5753	3.780192	0	16	887	492						Frog_fixed.avi	0
18471	1108	871.9509	444.9935	0.7011965	0.6379063	572.744	3.783508	0	921.3367	487.204	0.5549821	0.6475785	573.5753	3.645936	0	16	897	466						Frog_fixed.avi	0
18488	1109	865.8075	442.7333	0.7011412	0.6384604	572.744	3.774997	0	896.2208	507.9857	0.5549459	0.6481274	573.5753	3.633039	0	16	881	475						Frog_fixed.avi	0
18504	1110	868.379	442.2552	0.701077	0.6383629	573.3743	3.800879	0	904.0185	490.7278	0.5548602	0.6483868	574.2252	3.649059	0	16	886	466						Frog_fixed.avi	0
18521	1111	868.8563	438.5305	0.7010635	0.638521	573.4573	3.795055	0	899.4221	492.7463	0.5548639	0.6486632	574.3839	3.650077	0	16	884	466						Frog_fixed.avi	0
18538	1112	868.9153	439.4914	0.701086	0.6387601	573.5896	3.797332	0	903.4588	491.4255	0.5549545	0.6490031	574.5886	3.648184	0	16	886	465						Frog_fixed.avi	0
18554	1113	868.6785	435.3982	0.7011614	0.6391271	573.5929	3.812296	0	901.7461	484.0609	0.5550517	0.6493744	574.7462	3.668103	0	16	885	460						Frog_fixed.avi	0
18571	1114	869.8257	436.9976	0.7013044	0.6394922	573.7148	3.837026	0	903.4712	499.7353	0.5552133	0.6496927	574.7375	3.670355	0	16	887	468						Frog_fixed.avi	0
18588	1115	866.7849	436.9834	0.7014794	0.6399256	573.7308	3.821659	0	902.6191	487.7854	0.5554158	0.6501082	575.0777	3.668751	0	16	885	462						Frog_fixed.avi	0
18604	1116	863.8367	439.7392	0.7016839	0.640264	573.8155	3.831621	0	897.8994	495.4886	0.5556481	0.6503987	575.1719	3.686996	0	16	881	468						Frog_fixed.avi	0
18621	1117	871.0922	437.3953	0.7020027	0.6405994	573.8396	3.831929	0	902.9561	490.2676	0.5559742	0.6507465	575.2645	3.691194	0	16	887	464						Frog_fixed.avi	0
18638	1118	866.9843	445.0488	0.702347	0.640847	573.955	3.850577	0	904.0193	488.4925	0.5563787	0.6509665	575.3472	3.698477	0	16	886	467						Frog_fixed.avi	0
18654	1119	866.2692	443.111	0.7027801	0.6411118	574.0968	3.854163	0	905.8679	490.1018	0.5568272	0.6511228	575.4421	3.706308	0	16	886	467						Frog_fixed.avi	0
18671	1120	870.4504	443.294	0.7032941	0.6412491	574.1218	3.8494	0	906.081	489.9264	0.5573465	0.6511892	575.53	3.712209	0	16	888	467						Frog_fixed.avi	0
18688	1121	869.0759	437.9162	0.7039046	0.6413921	574.2646	3.852009	0	908.4722	487.9879	0.5579362	0.6511213	575.6474	3.716918	0	16	889	463						Frog_fixed.avi	0
18704	1122	871.5273	440.1609	0.7045963	0.6413274	574.2739	3.83928	0	904.1525	486.0927	0.5586287	0.6509653	575.9581	3.71229	0	16	888	463						Frog_fixed.avi	0
18721	1123	871.828	442.7609	0.705346	0.6412279	574.4697	3.855656	0	900.3499	491.0001	0.5593508	0.6506542	576.0349	3.712374	0	16	886	467						Frog_fixed.avi	0
18738	1124	871.8402	445.3982	0.7061601	0.6411533	574.5623	3.852668	0	905.1227	490.5605	0.5601692	0.6502773	576.1401	3.710211	0	16	888	468						Frog_fixed.avi	0
18754	1125	869.0093	444.2301	0.7069983	0.6411148	574.6726	3.829659	0	905.9667	487.2397	0.5610326	0.6499607	576.0397	3.703399	0	16	887	466						Frog_fixed.avi	0
18771	1126	870.9459	443.3246	0.7079122	0.6410964	574.8436	3.840293	0	909.1434	489.2817	0.5619565	0.649577	576.1412	3.709243	0	16	890	466						Frog_fixed.avi	0
18788	1127	869.2247	450.6264	0.7088729	0.6411436	575.0233	3.840497	0	906.8081	494.4482	0.562907	0.6492957	576.3689	3.710567	0	16	888	473						Frog_fixed.avi	0
18804	1128	868.573	447.1263	0.7098585	0.6411942	575.1492	3.826579	0	900.8053	500.1632	0.5638846	0.6489301	576.4666	3.708688	0	16	885	474						Frog_fixed.avi	0
18821	1129	869.829	442.5494	0.7108831	0.6413315	575.3438	3.832655	0	903.7707	496.1679	0.5649428	0.6486938	576.6669	3.727282	0	16	887	469						Frog_fixed.avi	0
18838	1130	871.4885	439.0049	0.7119074	0.6415206	575.4909	3.811949	0	911.552	484.7455	0.5659887	0.6484742	576.8493	3.71271	0	16	892	462						Frog_fixed.avi	0
18854	1131	868.7317	441.1707	0.7129335	0.6417147	575.6695	3.807263	0	907.1066	489.4404	0.5670053	0.6482739	576.9874	3.711294	0	16	888	465						Frog_fixed.avi	0
18871	1132	873.1469	441.0993	0.7139231	0.6419808	575.9288	3.820343	0	908.3239	495.0801	0.5680104	0.6480883	577.1331	3.708552	0	16	891	468						Frog_fixed.avi	0
18888	1133	869.415	443.3414	0.7148741	0.642351	576.0979	3.817652	0	907.7783	490.0909	0.5689957	0.6480271	577.2278	3.707697	0	16	889	467						Frog_fixed.avi	0
18904	1134	869.9786	444.0745	0.7158014	0.6427551	576.4493	3.818645	0	904.2574	491.9819	0.5699603	0.6480672	577.3974	3.703311	0	16	887	468						Frog_fixed.avi	0
18921	1135	872.5707	437.2419	0.7166907	0.6432101	576.6346	3.814682	0	904.1161	490.7006	0.5708883	0.6481328	577.596	3.70045	0	16	888	464						Frog_fixed.avi	0
18938	1136	873.8005	439.0607	0.7175422	0.6434863	576.8238	3.833375	0	913.0826	489.8302	0.5717879	0.6481509	577.7748	3.700824	0	16	893	464						Frog_fixed.avi	0
18954	1137	871.0711	447.5095	0.7183354	0.6437291	577.1561	3.830457	0	906.2766	494.7297	0.5726058	0.648096	577.9868	3.715411	0	16	889	471						Frog_fixed.avi	0
18971	1138	870.9736	442.7492	0.7191236	0.6439251	577.3431	3.80859	0	907.647	488.3354	0.5734454	0.648024	578.16	3.713614	0	16	889	466						Frog_fixed.avi	0
18988	1139	872.1302	441.9258	0.7198796	0.6440274	577.7457	3.819957	0	914.056	491.3817	0.574268	0.6479084	578.2863	3.729596	0	16	893	467						Frog_fixed.avi	0
19004	1140	872.6649	431.9185	0.7206036	0.6439656	578.0562	3.816347	0	915.9689	484.2132	0.5750515	0.6477466	578.7654	3.715597	0	16	894	458						Frog_fixed.avi	0
19021	1141	869.621	439.7164	0.7213399	0.6436704	578.3241	3.813233	0	905.9683	492.732	0.5758062	0.6474637	578.8643	3.715451	0	16	888	466						Frog_fixed.avi	0
19037	1142	864.9697	438.424	0.7220755	0.643339	578.5695	3.81301	0	910.1282	482.0057	0.5766203	0.6470807	579.1272	3.722482	0	16	888	460						Frog_fixed.avi	0
19054	1143	869.0357	442.1136	0.7227873	0.6428344	578.9278	3.828193	0	908.2717	485.3304	0.5773829	0.6466514	579.2443	3.719343	0	16	889	464						Frog_fixed.avi	0
19071	1144	867.908	437.4382	0.7234603	0.6423158	579.2103	3.839985	0	909.9871	481.7851	0.5781301	0.6461159	579.4794	3.728515	0	16	889	460						Frog_fixed.avi	0
19087	1145	869.8585	436.8384	0.7241275	0.6420522	579.2103	3.843328	0	907.4635	486.1181	0.5787892	0.6454905	579.7435	3.731057	0	16	889	461						Frog_fixed.avi	0
19104	1146	871.1047	445.2477	0.724656	0.6414353	579.7683	3.853618	0	911.8199	494.6674	0.5794418	0.6449038	580.0065	3.735792	0	16	891	470						Frog_fixed.avi	0
19121	1147	867.4041	440.4657	0.7251999	0.6411551	579.942	3.843102	0	910.0811	489.47	0.5800205	0.6444486	580.2024	3.738693	0	16	889	465						Frog_fixed.avi	0
19137	1148	865.6624	444.9931	0.7256904	0.6410066	580.1578	3.850694	0	912.7454	485.042	0.5805523	0.6439825	580.4063	3.720069	0	16	889	465						Frog_fixed.avi	0
19154	1149	870.0822	448.2696	0.7261174	0.6409954	580.4215	3.860027	0	908.0145	487.7477	0.5810086	0.6437049	580.7074	3.751467	0	16	889	468						Frog_fixed.avi	0
19171	1150	872.0829	444.0674	0.7265158	0.6410315	580.6278	3.846161	0	913.1798	490.2253	0.5814528	0.6434557	580.9581	3.731533	0	16	893	467						Frog_fixed.avi	0
19187	1151	866.502	444.7692	0.7268271	0.6411833	580.9308	3.850743	0	915.4496	490.8681	0.5818551	0.6432624	581.1608	3.736044	0	16	891	468						Frog_fixed.avi	0
19204	1152	866.8729	441.2592	0.7271277	0.641407	581.0652	3.848392	0	910.7929	493.8384	0.5821841	0.6431892	581.5888	3.741356	0	16	889	468						Frog_fixed.avi	0
19221	1153	867.2907	441.034	0.7274342	0.6416222	581.3953	3.855806	0	917.6776	485.0899	0.5825059	0.6431304	581.7036	3.729542	0	16	892	463						Frog_fixed.avi	0
19237	1154	867.7326	457.9717	0.7277684	0.6419189	581.5154	3.859666	0	915.0036	504.1526	0.5829489	0.643182	581.9236	3.719469	0	17	891	481						Frog_fixed.avi	0
19254	1155	861.4213	532.8103	0.7280387	0.6425397	581.8071	3.853313	0	910.8521	580.3184	0.5835842	0.6436319	582.2352	3.742253	0	17	886	557						Frog_fixed.avi	0
19271	1156	858.8345	509.909	0.7285562	0.6426037	581.9238	3.862662	0	910.568	566.3768	0.5839992	0.6432666	582.5853	3.748656	0	17	885	538						Frog_fixed.avi	0
19287	1157	864.436	523.4192	0.7290628	0.6429248	581.9238	3.844204	0	907.5738	576.9452	0.5844839	0.6429824	582.8177	3.738669	0	17	886	550						Frog_fixed.avi	0
19304	1158	856.327	531.6569	0.7295395	0.6427947	582.2834	3.834593	0	909.6699	572.059	0.5849782	0.6426934	583.048	3.750911	0	17	883	552						Frog_fixed.avi	0
19321	1159	865.2258	527.0129	0.730008	0.6428642	582.5085	3.867423	0	904.2097	576.5919	0.5854582	0.6423177	583.301	3.73442	0	17	885	552						Frog_fixed.avi	0
19337	1160	859.0232	533.0112	0.7304522	0.6429417	582.6502	3.843962	0	910.4761	567.3489	0.5859118	0.6420794	583.4435	3.746295	0	17	885	550						Frog_fixed.avi	0
19354	1161	860.0155	527.5217	0.7308698	0.6432136	582.6502	3.848165	0	911.9193	574.2641	0.5863363	0.6417164	583.6032	3.743345	0	17	886	551						Frog_fixed.avi	0
19370	1162	860.0677	532.9791	0.7312706	0.6430786	583.0736	3.866795	0	914.5065	576.9385	0.58678	0.6414852	583.7106	3.758749	0	17	887	555						Frog_fixed.avi	0
19387	1163	865.2791	533.1787	0.7317067	0.6430447	583.1823	3.860523	0	913.8462	566.308	0.5872108	0.6412593	584.0541	3.755021	0	17	890	550						Frog_fixed.avi	0
19404	1164	861.2643	530.1509	0.7321641	0.6429788	583.3033	3.851152	0	900.8727	575.0579	0.5876282	0.6409023	584.007	3.768259	0	17	881	553						Frog_fixed.avi	0
19420	1165	860.1591	533.7815	0.732619	0.6428843	583.3305	3.852383	0	908.8257	572.2812	0.5881253	0.6406197	584.1482	3.768012	0	17	884	553						Frog_fixed.avi	0
19437	1166	863.3065	535.5217	0.7331041	0.6427087	583.4061	3.852931	0	905.6893	573.3257	0.5886021	0.6402977	584.1694	3.757056	0	17	884	554						Frog_fixed.avi	0
19454	1167	863.9072	530.1882	0.7335325	0.6425996	583.4259	3.861111	0	913.0706	580.6872	0.5890495	0.6399445	584.2527	3.74251	0	17	888	555						Frog_fixed.avi	0
19470	1168	858.3383	530.4404	0.7338601	0.6425067	583.5424	3.852894	0	909.5334	567.1086	0.5894272	0.6397221	584.1638	3.755181	0	17	884	549						Frog_fixed.avi	0
19487	1169	866.9166	531.7029	0.7341658	0.6423948	583.6135	3.861604	0	908.5485	574.2076	0.5897126	0.6394841	584.4053	3.754018	0	17	888	553						Frog_fixed.avi	0
19504	1170	863.5408	532.6664	0.7343338	0.6423175	583.6326	3.873531	0	907.4297	579.4706	0.5899162	0.6391878	584.2449	3.747931	0	17	885	556						Frog_fixed.avi	0
19520	1171	857.8588	528.8585	0.7344457	0.6423556	583.6325	3.868464	0	911.3177	571.0378	0.5900462	0.638958	584.335	3.750059	0	17	885	550						Frog_fixed.avi	0
19537	1172	862.1396	538.7303	0.7345715	0.6419785	583.7347	3.856136	0	910.4606	571.2339	0.5901443	0.6386391	584.4354	3.747801	0	17	886	555						Frog_fixed.avi	0
19554	1173	871.7972	529.7401	0.7346315	0.6417462	583.643	3.870718	0	906.5709	577.3994	0.590206	0.6382587	584.4568	3.763622	0	17	889	554						Frog_fixed.avi	0
19570	1174	868.5728	534.705	0.7346468	0.6415046	583.6279	3.877278	0	910.3451	569.8216	0.5902259	0.6379527	584.4277	3.759129	0	17	889	552						Frog_fixed.avi	0
19587	1175	865.8314	536.9272	0.7346337	0.6412914	583.5778	3.863467	0	908.5828	575.4911	0.5902085	0.6376199	584.3347	3.761221	0	17	887	556						Frog_fixed.avi	0
19604	1176	863.9592	538.6304	0.7345545	0.6411647	583.5781	3.877284	0	905.2756	571.8971	0.5901113	0.6374165	584.2386	3.75779	0	17	885	555						Frog_fixed.avi	0
19620	1177	862.2315	526.4886	0.7343312	0.6412851	583.5781	3.853245	0	906.1952	572.2418	0.5899559	0.6372826	584.0928	3.751429	0	17	884	549						Frog_fixed.avi	0
19637	1178	868.3483	536.6525	0.7341772	0.6410363	583.4757	3.865098	0	913.4985	575.1596	0.5897447	0.6371074	584.1641	3.75094	0	17	891	556						Frog_fixed.avi	0
19654	1179	864.672	528.8838	0.7338331	0.6410177	583.4196	3.872914	0	910.0592	569.3404	0.5893979	0.6370291	584.0525	3.750343	0	17	887	549						Frog_fixed.avi	0
19670	1180	866.3819	529.2195	0.7334197	0.641005	583.2294	3.863706	0	907.7497	577.6539	0.5889912	0.636932	583.9976	3.749198	0	17	887	553						Frog_fixed.avi	0
19687	1181	869.1846	530.7094	0.7329906	0.6409742	583.1479	3.881688	0	909.9966	578.0446	0.5885522	0.636888	583.9868	3.746744	0	17	890	554						Frog_fixed.avi	0
19704	1182	869.5486	532.7277	0.7325658	0.6408927	583.1627	3.886934	0	909.4065	576.3763	0.5881216	0.6368241	583.9291	3.744936	0	17	889	555						Frog_fixed.avi	0
19720	1183	868.8484	527.235	0.7321733	0.6407459	583.1327	3.892079	0	916.6266	572.5135	0.5877188	0.6368002	583.6871	3.740605	0	17	893	550						Frog_fixed.avi	0
19737	1184	870.4169	533.7238	0.7317923	0.6405371	583.1062	3.874851	0	918.2501	573.6361	0.5873522	0.6367556	583.7639	3.751542	0	17	894	554						Frog_fixed.avi	0
19754	1185	868.4915	526.41	0.7314277	0.6403181	583.0693	3.88307	0	907.0928	576.6669	0.5869843	0.6366891	583.7658	3.72866	0	17	888	552						Frog_fixed.avi	0
19770	1186	871.302	525.884	0.7311234	0.6400769	583.0012	3.886522	0	911.5681	564.7228	0.5866674	0.6366296	583.6863	3.768719	0	17	891	545						Frog_fixed.avi	0
19787	1187	871.9671	527.1384	0.7307662	0.6399556	583.0012	3.882027	0	916.3211	570.3153	0.5863824	0.6365438	583.6655	3.748099	0	17	894	549						Frog_fixed.avi	0
19804	1188	867.4346	529.7441	0.7305107	0.6394135	582.8168	3.880203	0	910.7235	568.1252	0.5860591	0.6364501	583.5173	3.743151	0	17	889	549						Frog_fixed.avi	0
19820	1189	864.9447	527.7232	0.7302613	0.6391228	582.9165	3.879008	0	919.145	557.5735	0.5858326	0.6363547	583.4713	3.742433	0	17	892	543						Frog_fixed.avi	0
19837	1190	867.5372	527.6633	0.730001	0.6388047	582.7942	3.87011	0	913.1159	565.1268	0.58555	0.6361972	583.3878	3.733897	0	17	890	546						Frog_fixed.avi	0
19854	1191	865.065	524.6151	0.7298047	0.6385348	582.8063	3.86834	0	909.0296	570.0984	0.5853304	0.635992	583.147	3.745686	0	17	887	547						Frog_fixed.avi	0
19870	1192	859.6221	529.2277	0.7296223	0.6382587	582.71	3.871123	0	914.0032	562.7373	0.5851827	0.6359106	582.9858	3.71198	0	17	887	546						Frog_fixed.avi	0
19887	1193	868.1887	523.5942	0.7294693	0.6380251	582.6196	3.849729	0	910.6267	565.7812	0.5850245	0.6357998	583.1661	3.738889	0	17	889	545						Frog_fixed.avi	0
19903	1194	868.946	520.6517	0.7293677	0.6377648	582.504	3.854106	0	907.612	560.8936	0.5849235	0.6356922	583.1691	3.739501	0	17	888	541						Frog_fixed.avi	0
19920	1195	840.2845	516.7422	0.7293926	0.6374545	582.4782	3.862345	0	888.2413	545.5612	0.5849724	0.6354732	583.0206	3.710761	0	17	864	531						Frog_fixed.avi	0
19937	1196	849.3043	517.9315	0.7293674	0.6371742	582.4016	3.848817	0	888.844	550.8633	0.5848926	0.6352426	582.7684	3.712847	0	17	869	534						Frog_fixed.avi	0
19953	1197	846.6355	505.0276	0.7293068	0.6368975	582.3035	3.826022	0	884.9044	551.9449	0.5848081	0.6350522	582.7692	3.729107	0	17	866	528						Frog_fixed.avi	0
19970	1198	837.8754	512.7592	0.7291561	0.6367061	582.3035	3.830647	0	888.8937	544.2603	0.5846961	0.634824	582.566	3.701985	0	17	863	529						Frog_fixed.avi	0
19987	1199	835.5189	514.2859	0.7290734	0.6361722	582.1071	3.828135	0	892.6305	549.2938	0.5845814	0.6344799	582.4816	3.680543	0	17	864	532						Frog_fixed.avi	0
20003	1200	839.0652	504.3051	0.7289302	0.635918	582.0193	3.824045	0	888.3331	545.6877	0.5843646	0.6342531	582.4099	3.701461	0	17	864	525						Frog_fixed.avi	0
20020	1201	840.6202	514.3937	0.7287256	0.6356751	581.894	3.817815	0	888.2068	542.2877	0.5841462	0.6341417	582.3143	3.681628	0	17	864	528						Frog_fixed.avi	0
20037	1202	838.1997	513.2842	0.7284692	0.6355382	581.9335	3.814604	0	887.4222	538.2764	0.5838541	0.6341254	582.1387	3.688339	0	17	863	526						Frog_fixed.avi	0
20053	1203	842.4448	514.0248	0.7282038	0.6354041	581.7037	3.810799	0	890.9229	543.0063	0.5835979	0.6341494	582.1634	3.68598	0	17	867	529						Frog_fixed.avi	0
20070	1204	843.3088	504.6128	0.7278689	0.6355503	581.7037	3.815851	0	885.9119	546.5081	0.5832594	0.6342102	582.0823	3.674677	0	17	865	526						Frog_fixed.avi	0
20087	1205	839.3586	508.8918	0.7275922	0.6352312	581.563	3.811321	0	888.3594	549.7015	0.5829461	0.6342462	581.8325	3.666021	0	17	864	529						Frog_fixed.avi	0
20103	1206	840.1001	510.1134	0.727237	0.6351323	581.4673	3.813742	0	880.5469	550.6117	0.5825582	0.6342638	581.8835	3.666542	0	17	860	530						Frog_fixed.avi	0
20120	1207	841.3807	511.2315	0.7268782	0.6350235	581.541	3.796963	0	889.9677	544.491	0.5821825	0.6342709	582.0217	3.673853	0	17	866	528						Frog_fixed.avi	0
20137	1208	840.0543	508.2903	0.7264572	0.634988	581.5114	3.791669	0	886.1392	546.4412	0.5817511	0.6342829	581.9824	3.649108	0	17	863	527						Frog_fixed.avi	0
20153	1209	839.8755	514.8527	0.7259948	0.6349574	581.4614	3.801869	0	888.2563	548.14	0.5812923	0.6342767	581.9208	3.649218	0	17	864	531						Frog_fixed.avi	0
20170	1210	838.2719	510.726	0.7255282	0.6350012	581.3891	3.775901	0	889.2024	547.6739	0.5808179	0.6343384	581.9361	3.63414	0	17	864	529						Frog_fixed.avi	0
20187	1211	839.8624	508.1516	0.7250647	0.6351407	581.2987	3.792234	0	885.0168	539.4703	0.5803384	0.6345333	581.9474	3.643857	0	17	862	524						Frog_fixed.avi	0
20203	1212	838.0768	510.7832	0.7246239	0.63529	581.277	3.78066	0	884.4	542.9034	0.5799093	0.634782	581.7945	3.641595	0	17	861	527						Frog_fixed.avi	0
20220	1213	839.1688	518.7518	0.724207	0.6354817	581.3016	3.791902	0	885.9006	542.9342	0.579513	0.6350037	581.8638	3.637419	0	17	863	531						Frog_fixed.avi	0
20237	1214	836.5713	515.1605	0.7238442	0.6356063	581.319	3.788168	0	885.4395	551.5077	0.5791602	0.6352384	582.0458	3.646006	0	17	861	533						Frog_fixed.avi	0
20253	1215	834.5671	509.3849	0.7235209	0.6357479	581.3389	3.795863	0	889.3342	538.3922	0.5788152	0.6355146	581.9965	3.653059	0	17	862	524						Frog_fixed.avi	0
20270	1216	836.0259	512.3489	0.723224	0.6358117	581.2401	3.790101	0	887.3016	536.6207	0.5785426	0.6356831	581.9059	3.632105	0	17	862	524						Frog_fixed.avi	0
20287	1217	837.9122	508.0831	0.7229632	0.6358809	581.3617	3.799934	0	883.4272	543.8953	0.5782598	0.6357987	582.0153	3.648832	0	17	861	526						Frog_fixed.avi	0
20303	1218	836.0726	509.71	0.7226954	0.6358941	581.2538	3.793821	0	883.8278	554.7159	0.5780191	0.6358929	581.8895	3.644433	0	17	860	532						Frog_fixed.avi	0
20320	1219	835.4967	507.3385	0.7224748	0.6359366	581.4297	3.80049	0	886.325	545.8607	0.5777915	0.6360333	582.0079	3.631441	0	17	861	527						Frog_fixed.avi	0
20337	1220	834.7941	504.8032	0.7222326	0.6359876	581.3289	3.79541	0	885.6689	545.1667	0.5776081	0.6361973	582.04	3.655217	0	17	860	525						Frog_fixed.avi	0
20353	1221	833.3087	511.1726	0.7220825	0.6360329	581.3217	3.795547	0	880.702	540.8547	0.5774298	0.6363161	581.834	3.646361	0	17	857	526						Frog_fixed.avi	0
20370	1222	813.1619	469.1417	0.7220164	0.635918	581.5259	3.802799	0	867.4736	504.7952	0.5774197	0.6361567	582.0232	3.66383	0	18	840	487						Frog_fixed.avi	0
20387	1223	824.9469	472.2102	0.7219305	0.6361772	581.5259	3.797449	0	869.1907	510.8949	0.5774041	0.6362008	582.0145	3.661931	0	18	847	492						Frog_fixed.avi	0
20403	1224	817.2332	475.3205	0.7219858	0.6360227	581.5725	3.817172	0	865.6183	511.0744	0.5774071	0.6363382	581.955	3.668018	0	18	841	493						Frog_fixed.avi	0
20420	1225	820.0796	466.5456	0.7220626	0.6360392	581.5172	3.790187	0	869.702	503.391	0.5775065	0.6363459	581.8151	3.668762	0	18	845	485						Frog_fixed.avi	0
20436	1226	819.3049	471.4998	0.7221467	0.63611	581.3968	3.811983	0	879.0772	503.8254	0.5776035	0.6363882	581.978	3.652098	0	18	849	488						Frog_fixed.avi	0
20453	1227	822.3792	466.926	0.7222218	0.6361687	581.4175	3.81106	0	873.4771	505.8085	0.5776643	0.6363837	582.0314	3.676103	0	18	848	486						Frog_fixed.avi	0
20470	1228	822.3285	473.7647	0.7223353	0.6361985	581.5025	3.848404	0	868.4731	504.8206	0.5777405	0.6363486	582.0026	3.683215	0	18	845	489						Frog_fixed.avi	0
20486	1229	823.6022	474.015	0.7224349	0.6362153	581.55	3.844542	0	870.9731	500.8178	0.5778256	0.6363436	581.8587	3.696049	0	18	847	487						Frog_fixed.avi	0
20503	1230	821.5121	475.4309	0.7225098	0.6363133	581.5383	3.849002	0	869.2108	508.6235	0.577899	0.6364114	581.6204	3.691507	0	18	845	492						Frog_fixed.avi	0
20520	1231	818.0902	473.6138	0.7225964	0.6362721	581.5276	3.846943	0	873.0691	496.3361	0.5779619	0.6364412	581.5669	3.705804	0	18	846	485						Frog_fixed.avi	0
20536	1232	822.473	479.0509	0.7226975	0.6361812	581.3271	3.866927	0	875.1299	497.3076	0.5780326	0.6364126	581.6226	3.725688	0	18	849	488						Frog_fixed.avi	0
20553	1233	819.9572	473.8206	0.7227507	0.6361195	581.2413	3.848859	0	874.517	504.9406	0.5780637	0.636437	581.62	3.718161	0	18	847	489						Frog_fixed.avi	0
20570	1234	817.8262	478.5619	0.7228199	0.6360946	581.3155	3.861812	0	870.0876	504.5821	0.5780795	0.6365101	581.5709	3.704078	0	18	844	492						Frog_fixed.avi	0
20586	1235	823.0895	475.0232	0.7228572	0.6361387	581.2725	3.855508	0	873.5739	506.0953	0.5780965	0.6366227	581.4921	3.723933	0	18	848	491						Frog_fixed.avi	0
20603	1236	817.2697	476.3625	0.7228362	0.6362382	581.1519	3.857176	0	870.1642	502.4021	0.5780624	0.6369177	581.4034	3.723857	0	18	844	489						Frog_fixed.avi	0
20620	1237	825.3232	471.9319	0.7228067	0.6364597	581.0894	3.852246	0	870.2701	504.2888	0.5779983	0.6372771	581.2629	3.726017	0	18	848	488						Frog_fixed.avi	0
20636	1238	819.1497	455.7138	0.7226933	0.6370134	581.0894	3.84966	0	872.2712	508.2764	0.5779442	0.6375921	581.1588	3.716895	0	18	846	482						Frog_fixed.avi	0
20653	1239	822.1091	479.8589	0.7226694	0.6369755	580.859	3.837696	0	877.3629	500.188	0.5778296	0.6380491	581.0776	3.722655	0	18	850	490						Frog_fixed.avi	0
20670	1240	826.3293	473.3414	0.7225413	0.6373276	580.7308	3.848089	0	870.4864	507.571	0.5776346	0.6384144	581.0142	3.713048	0	18	848	490						Frog_fixed.avi	0
20686	1241	824.3383	474.1684	0.7223805	0.6376521	580.5848	3.835608	0	872.9554	507.877	0.5774626	0.6388795	580.9462	3.715449	0	18	849	491						Frog_fixed.avi	0
20703	1242	824.6808	473.9339	0.7221749	0.6381801	580.5848	3.826391	0	872.2401	504.4735	0.5772712	0.6391865	580.6856	3.68626	0	18	848	489						Frog_fixed.avi	0
20720	1243	822.7054	464.3348	0.7219796	0.6385364	580.5848	3.819341	0	873.681	500.1077	0.5770504	0.6395962	580.6818	3.696237	0	18	848	482						Frog_fixed.avi	0
20736	1244	822.9503	478.0619	0.7218048	0.6385283	580.2635	3.810867	0	875.8615	502.6588	0.5768405	0.6398629	580.6713	3.688875	0	18	849	490						Frog_fixed.avi	0
20753	1245	823.1811	475.5003	0.7215932	0.6388409	580.2616	3.799709	0	873.6358	500.5225	0.5765766	0.6402231	580.4956	3.691925	0	18	848	488						Frog_fixed.avi	0
20770	1246	828.3132	474.166	0.7213681	0.639218	580.0063	3.794171	0	874.4186	507.0796	0.5763534	0.6405603	580.4667	3.67965	0	18	851	491						Frog_fixed.avi	0
20786	1247	828.6508	479.713	0.7211528	0.639446	580.0059	3.798212	0	876.3931	504.6138	0.5760927	0.6408232	580.1192	3.677247	0	18	853	492						Frog_fixed.avi	0
20803	1248	829.6355	476.7394	0.7208952	0.6396531	579.8098	3.807988	0	864.7578	501.5543	0.5757769	0.6411203	580.0159	3.683722	0	18	847	489						Frog_fixed.avi	0
20820	1249	830.1507	472.3486	0.720624	0.6398047	579.735	3.788537	0	877.3981	496.451	0.5755227	0.6412302	579.8019	3.662688	0	18	854	484						Frog_fixed.avi	0
20836	1250	828.2109	475.7628	0.7203158	0.6398588	579.5726	3.791669	0	875.9083	500.3455	0.575168	0.6413222	579.7021	3.662128	0	18	852	488						Frog_fixed.avi	0
20853	1251	829.9958	470.1382	0.7199599	0.6399063	579.3952	3.792737	0	870.7218	505.3987	0.5747739	0.6413703	579.5745	3.669008	0	18	850	488						Frog_fixed.avi	0
20870	1252	835.6648	470.9728	0.7195824	0.6398523	579.218	3.789044	0	870.0353	504.1595	0.5743706	0.641405	579.3672	3.669168	0	18	853	488						Frog_fixed.avi	0
20886	1253	830.3272	472.016	0.7191492	0.6399094	579.1234	3.802573	0	872.6267	505.1988	0.5739211	0.6414703	579.0749	3.673944	0	18	851	489						Frog_fixed.avi	0
20903	1254	835.0003	472.3737	0.7186866	0.6399911	578.9886	3.807491	0	874.6845	505.9604	0.5734204	0.6415637	579.0438	3.674667	0	18	855	489						Frog_fixed.avi	0
20920	1255	834.2634	475.5789	0.7181641	0.6400943	578.8121	3.797517	0	879.9248	494.5641	0.572874	0.6418573	578.8403	3.68589	0	18	857	485						Frog_fixed.avi	0
20936	1256	840.6263	468.5491	0.7176282	0.6402695	578.6935	3.803551	0	883.4521	493.2276	0.5723162	0.6421112	578.683	3.673471	0	18	862	481						Frog_fixed.avi	0
20953	1257	837.0161	473.4893	0.7170561	0.6404243	578.5039	3.817644	0	881.0281	503.0786	0.5717075	0.6423874	578.6677	3.682566	0	18	859	488						Frog_fixed.avi	0
20970	1258	853.1458	460.2383	0.71642	0.6405918	578.3186	3.810889	0	891.0779	491.0813	0.5709997	0.6427929	578.476	3.699381	0	18	872	476						Frog_fixed.avi	0
20986	1259	854.9541	454.6933	0.7157552	0.6407372	578.1648	3.830478	0	898.602	484.7885	0.5703592	0.6430365	578.352	3.702479	0	18	877	470						Frog_fixed.avi	0
21003	1260	856.4905	456.7312	0.7151526	0.6408679	578.0079	3.816988	0	901.6322	483.2387	0.56972	0.6434568	578.0032	3.71738	0	18	879	470						Frog_fixed.avi	0
21020	1261	861.0643	455.9161	0.7145528	0.6409634	577.8182	3.82345	0	897.4407	487.0866	0.5690644	0.6437819	577.9312	3.727321	0	18	879	472						Frog_fixed.avi	0
21036	1262	858.5286	455.9654	0.7139361	0.6411052	577.6268	3.821985	0	895.9326	494.2097	0.5684447	0.644076	577.8739	3.709903	0	18	877	475						Frog_fixed.avi	0
21053	1263	862.2106	461.2257	0.7133446	0.641182	577.4454	3.823764	0	896.0395	486.1608	0.5677902	0.6444289	577.6329	3.728835	0	18	879	474						Frog_fixed.avi	0
21069	1264	861.8448	455.6516	0.712746	0.6412557	577.2576	3.828465	0	901.6008	486.2269	0.5671769	0.6446387	577.4164	3.724054	0	18	882	471						Frog_fixed.avi	0
21086	1265	864.748	454.5085	0.7121747	0.6412895	577.1048	3.847154	0	903.6365	484.8567	0.5665727	0.6448544	577.4575	3.723761	0	18	884	470						Frog_fixed.avi	0
21103	1266	864.5747	458.136	0.7116312	0.6412289	576.9312	3.843107	0	904.0793	486.9992	0.5660146	0.6450618	577.3344	3.73341	0	18	884	473						Frog_fixed.avi	0
21119	1267	867.9846	451.3825	0.7111278	0.641124	576.8586	3.841567	0	906.1045	484.4284	0.5654941	0.6451811	577.238	3.73254	0	18	887	468						Frog_fixed.avi	0
21136	1268	867.6843	455.3048	0.7106371	0.6409547	576.6719	3.866945	0	914.2949	479.2979	0.565016	0.6452426	576.931	3.72728	0	18	891	467						Frog_fixed.avi	0
21153	1269	866.6959	448.4077	0.7101745	0.6408316	576.5287	3.861013	0	909.993	486.2677	0.5645489	0.645308	576.8588	3.749518	0	18	888	467						Frog_fixed.avi	0
21169	1270	865.8173	447.9325	0.7097765	0.6407314	576.4339	3.861109	0	907.8281	483.4898	0.5641192	0.6453667	576.7811	3.746888	0	18	887	466						Frog_fixed.avi	0
21186	1271	872.423	444.8094	0.7094368	0.6406438	576.2	3.856411	0	904.1492	484.1281	0.5637384	0.6454176	576.6964	3.746373	0	18	888	464						Frog_fixed.avi	0
21203	1272	873.0157	450.3859	0.7091541	0.6405234	576.2052	3.856556	0	909.9417	482.4069	0.563439	0.6454715	576.3982	3.747526	0	18	891	466						Frog_fixed.avi	0
21219	1273	871.6098	451.3018	0.7088854	0.6404728	575.9635	3.873917	0	911.9616	482.7122	0.5631455	0.6454517	576.5261	3.763079	0	18	892	467						Frog_fixed.avi	0
21236	1274	870.855	447.987	0.708656	0.6403472	575.8482	3.874103	0	910.0004	484.3813	0.5629011	0.6453887	576.2029	3.765036	0	18	890	466						Frog_fixed.avi	0
21253	1275	871.8046	450.0664	0.7085148	0.6401738	575.7185	3.893566	0	909.9439	485.8828	0.5626978	0.6452508	576.3588	3.755307	0	18	891	468						Frog_fixed.avi	0
21269	1276	872.9421	446.3166	0.7084051	0.6399699	575.5724	3.868704	0	910.048	478.0818	0.5625349	0.6450797	576.1592	3.75297	0	18	891	462						Frog_fixed.avi	0
21286	1277	873.5769	452.4546	0.7083419	0.6397509	575.4643	3.879356	0	913.9547	487.0849	0.5624552	0.6447636	576.0301	3.747319	0	18	894	470						Frog_fixed.avi	0
21303	1278	873.6797	451.3422	0.7083182	0.6395935	575.389	3.889998	0	915.8427	484.7299	0.5624115	0.6445864	575.9714	3.755497	0	18	895	468						Frog_fixed.avi	0
21319	1279	874.0112	453.3424	0.7083372	0.6395328	575.3692	3.891855	0	916.2914	486.2489	0.562403	0.6444713	575.9487	3.771187	0	18	895	470						Frog_fixed.avi	0
21336	1280	872.558	449.2078	0.7083739	0.6395326	575.3224	3.878324	0	914.9238	482.6534	0.5624364	0.6444111	575.9402	3.772467	0	18	894	466						Frog_fixed.avi	0
21353	1281	877.2206	446.7507	0.7084578	0.6396581	575.2647	3.881274	0	906.7837	486.9119	0.5624931	0.6443941	575.9461	3.777475	0	18	892	467						Frog_fixed.avi	0
21369	1282	887.8148	436.5941	0.7084935	0.6398816	575.2197	3.900813	0	928.7914	475.611	0.5625139	0.6444162	575.9786	3.779674	0	18	908	456						Frog_fixed.avi	0
21386	1283	884.365	438.3637	0.7085966	0.6400548	575.2567	3.891592	0	921.9221	475.1526	0.5626528	0.6444752	576.1305	3.769458	0	18	903	457						Frog_fixed.avi	0
21403	1284	892.7337	433.4105	0.7087788	0.6403367	575.1711	3.884612	0	930.7932	478.314	0.5627941	0.6446126	575.9871	3.789584	0	18	912	456						Frog_fixed.avi	0
21419	1285	886.787	427.252	0.7089374	0.6406425	575.1833	3.890515	0	933.6151	474.8116	0.5629411	0.6446867	575.8959	3.767073	0	18	910	451						Frog_fixed.avi	0
21436	1286	892.9183	435.5721	0.7091283	0.6408403	575.1075	3.895099	0	923.3243	477.6637	0.5630832	0.6447874	575.962	3.78313	0	18	908	457						Frog_fixed.avi	0
21453	1287	894.8159	429.4907	0.7093133	0.6410486	575.1605	3.884178	0	929.3775	467.9958	0.5632827	0.644958	576.0377	3.783342	0	18	912	449						Frog_fixed.avi	0
21469	1288	893.1278	436.3908	0.7095176	0.6412647	575.2314	3.893846	0	927.7105	471.9549	0.5634762	0.6451473	575.9478	3.769036	0	18	910	454						Frog_fixed.avi	0
21486	1289	894.5077	435.1513	0.7097347	0.6415856	575.2209	3.881362	0	924.9057	475.1387	0.5636825	0.645305	576.1663	3.781387	0	18	910	455						Frog_fixed.avi	0
21503	1290	888.4647	436.2579	0.7099255	0.6417724	575.2258	3.889313	0	932.4812	475.9375	0.563921	0.6454667	575.9796	3.771848	0	18	910	456						Frog_fixed.avi	0
21519	1291	887.903	434.3835	0.7101541	0.6419668	575.08	3.873429	0	926.8942	480.4962	0.5641496	0.6455639	576.1387	3.791089	0	18	907	457						Frog_fixed.avi	0
21536	1292	888.2178	440.1237	0.7103944	0.6420708	575.2464	3.887486	0	927.202	476.8447	0.5643559	0.6456392	576.2365	3.779259	0	18	908	458						Frog_fixed.avi	0
21552	1293	894.7651	431.9053	0.7106545	0.6422094	575.1843	3.89317	0	924.3603	478.4292	0.5646358	0.6456546	576.239	3.785507	0	18	910	455						Frog_fixed.avi	0
21569	1294	888.8467	434.7056	0.7109008	0.6422846	575.312	3.888942	0	927.0111	478.3668	0.5648694	0.6456455	576.2678	3.771871	0	18	908	457						Frog_fixed.avi	0
21586	1295	893.5554	428.9424	0.7111681	0.6423303	575.3279	3.883586	0	925.8405	476.3459	0.5651403	0.6456265	576.3013	3.785842	0	18	910	453						Frog_fixed.avi	0
21602	1296	886.4661	433.4755	0.7113777	0.6423088	575.3511	3.880877	0	931.1669	476.7669	0.565379	0.6455346	576.1358	3.771203	0	18	909	455						Frog_fixed.avi	0
21619	1297	889.017	426.8861	0.7115774	0.6422711	575.4329	3.871233	0	926.7089	481.5472	0.5655919	0.6453972	576.3677	3.78385	0	18	908	454						Frog_fixed.avi	0
21636	1298	891.1221	430.2825	0.7117851	0.6421779	575.417	3.870813	0	927.8802	475.339	0.5657561	0.6452581	576.3318	3.772933	0	18	910	453						Frog_fixed.avi	0
21652	1299	890.4251	436.5115	0.7119563	0.6420658	575.529	3.872252	0	932.2361	475.9736	0.5659471	0.645121	576.2146	3.764039	0	18	911	456						Frog_fixed.avi	0
21669	1300	891.3262	432.5355	0.712091	0.6420217	575.406	3.878179	0	925.5435	482.6779	0.5660948	0.6449025	576.3568	3.773695	0	18	908	458						Frog_fixed.avi	0
21686	1301	890.8887	433.0994	0.7122247	0.6419794	575.4318	3.850684	0	926.6302	478.5472	0.5661873	0.6447841	576.434	3.765121	0	18	909	456						Frog_fixed.avi	0
21702	1302	889.4733	432.6582	0.7122967	0.6419238	575.4211	3.861428	0	929.9982	478.4667	0.566259	0.6446428	576.339	3.768589	0	18	910	456						Frog_fixed.avi	0
21719	1303	895.8292	434.0349	0.7123362	0.6418098	575.4409	3.850536	0	929.2353	475.3884	0.566296	0.6444998	576.3433	3.764014	0	18	913	455						Frog_fixed.avi	0
21736	1304	894.9604	431.6379	0.7123191	0.6417316	575.45	3.859333	0	929.6118	476.7852	0.5662852	0.6443549	576.3578	3.762819	0	18	912	454						Frog_fixed.avi	0
21752	1305	896.0259	431.6068	0.7122466	0.6416777	575.4502	3.848087	0	934.0712	470.0937	0.5662185	0.6442131	576.41	3.764338	0	18	915	451						Frog_fixed.avi	0
21769	1306	896.0159	428.6236	0.712103	0.6416259	575.4617	3.833827	0	931.4791	477.9503	0.5660924	0.6440682	576.4352	3.770347	0	18	914	453						Frog_fixed.avi	0
21786	1307	889.6425	434.6095	0.7119065	0.6415537	575.4548	3.854259	0	928.6639	478.8076	0.565859	0.6439866	576.4547	3.774764	0	18	909	457						Frog_fixed.avi	0
21802	1308	896.6595	426.1697	0.7116958	0.6413982	575.3965	3.844329	0	929.9873	476.6602	0.5656184	0.6439284	576.4575	3.763812	0	18	913	451						Frog_fixed.avi	0
21819	1309	886.9319	429.2179	0.7113932	0.6412096	575.492	3.855643	0	930.3165	474.0945	0.565313	0.6438899	576.4056	3.765113	0	18	909	452						Frog_fixed.avi	0
21836	1310	888.6615	430.0956	0.7110801	0.6410087	575.511	3.861335	0	929.2614	476.9598	0.5649931	0.6438354	576.2878	3.762199	0	18	909	454						Frog_fixed.avi	0
21852	1311	895.0496	429.3666	0.7107593	0.6408976	575.4324	3.846054	0	928.3508	475.1158	0.5646595	0.6438157	576.5127	3.762839	0	18	912	452						Frog_fixed.avi	0
21869	1312	888.1967	426.6467	0.7103994	0.6408303	575.4447	3.854936	0	929.632	473.4537	0.564308	0.6438527	576.4222	3.759522	0	18	909	450						Frog_fixed.avi	0
21886	1313	891.478	425.7664	0.7100509	0.6408206	575.4673	3.860024	0	931.6244	476.7547	0.5639563	0.6439456	576.3409	3.763853	0	18	912	451						Frog_fixed.avi	0
21902	1314	894.404	426.6575	0.7097046	0.6408884	575.4526	3.857458	0	928.8575	468.9024	0.5635955	0.6441885	576.5134	3.769009	0	18	912	448						Frog_fixed.avi	0
21919	1315	896.7336	429.9593	0.7093323	0.6409842	575.438	3.869594	0	932.7377	473.5807	0.5632074	0.6444101	576.5615	3.760782	0	18	915	452						Frog_fixed.avi	0
21936	1316	893.1182	432.8875	0.7089514	0.6411357	575.472	3.87368	0	932.4662	472.3554	0.5628354	0.6446124	576.4341	3.770845	0	18	913	453						Frog_fixed.avi	0
21952	1317	893.5448	429.4194	0.7085937	0.6412562	575.4918	3.878796	0	928.497	476.7614	0.5624462	0.6448002	576.4954	3.785374	0	18	911	453						Frog_fixed.avi	0
21969	1318	898.3547	418.3275	0.7082389	0.6414487	575.491	3.868022	0	931.944	466.3134	0.5621209	0.6450849	576.512	3.783481	0	18	915	442						Frog_fixed.avi	0
21986	1319	900.3561	425.1669	0.7078623	0.6415864	575.5473	3.877084	0	930.66	471.6584	0.5617318	0.6452285	576.6188	3.777204	0	18	916	448						Frog_fixed.avi	0
22002	1320	892.1982	431.6684	0.7074825	0.6417153	575.5795	3.877714	0	927.9031	475.1296	0.561391	0.6453792	576.5405	3.79223	0	18	910	453						Frog_fixed.avi	0
22019	1321	892.4364	431.176	0.7071247	0.6419305	575.7065	3.899193	0	927.4647	477.3309	0.5610535	0.6455486	576.4929	3.792651	0	18	910	454						Frog_fixed.avi	0
22035	1322	897.7532	425.7015	0.7068091	0.6421563	575.7234	3.89851	0	927.75	471.7147	0.5607393	0.6458738	576.7099	3.798482	0	18	913	449						Frog_fixed.avi	0
22052	1323	892.5701	427.1179	0.706485	0.6424139	575.8371	3.889236	0	932.3874	475.9029	0.560432	0.6460934	576.6946	3.793346	0	18	912	452						Frog_fixed.avi	0
22069	1324	892.9609	431.6867	0.7061771	0.6426078	576.0382	3.900478	0	929.7785	473.7401	0.5601611	0.6463124	576.8337	3.788749	0	18	911	453						Frog_fixed.avi	0
22085	1325	892.2186	430.4844	0.7058644	0.6428331	576.1274	3.919843	0	931.041	473.0365	0.559867	0.6466213	576.9096	3.809472	0	18	912	452						Frog_fixed.avi	0
22102	1326	896.6723	428.854	0.7055707	0.6430725	576.1641	3.917462	0	931.5184	478.0062	0.5596345	0.6469019	576.9696	3.807709	0	18	914	453						Frog_fixed.avi	0
22119	1327	893.7156	429.2976	0.7052835	0.6432168	576.392	3.927586	0	929.9021	471.227	0.559356	0.647139	577.1335	3.823947	0	18	912	450						Frog_fixed.avi	0
22135	1328	894.936	433.3673	0.705002	0.6433237	576.4431	3.928766	0	927.1522	471.3074	0.5590956	0.6474317	577.3691	3.825654	0	18	911	452						Frog_fixed.avi	0
22152	1329	898.9768	430.7234	0.7046967	0.64345	576.6966	3.916472	0	928.8309	474.825	0.5588346	0.6476817	577.3493	3.820084	0	18	914	453						Frog_fixed.avi	0
22169	1330	892.4486	426.1186	0.7043729	0.643564	576.827	3.929286	0	930.3359	474.8185	0.5585687	0.6478581	577.5986	3.811278	0	18	911	450						Frog_fixed.avi	0
22185	1331	896.1273	430.5213	0.7040623	0.6436062	577.0064	3.935796	0	932.0045	473.1933	0.5582985	0.6480328	577.6121	3.827213	0	18	914	452						Frog_fixed.avi	0
22202	1332	896.5925	430.7753	0.7037799	0.6436983	577.0942	3.942694	0	927.3654	466.5946	0.5580326	0.6483218	577.8977	3.839002	0	18	912	449						Frog_fixed.avi	0
22219	1333	892.7166	425.0275	0.7034901	0.643828	577.279	3.952753	0	928.9984	473.926	0.5578096	0.6484857	577.8394	3.835429	0	18	911	449						Frog_fixed.avi	0
22235	1334	897.9047	422.0329	0.7032662	0.6438727	577.3765	3.952385	0	926.5899	473.1981	0.5575865	0.6486231	578.1461	3.841614	0	18	912	448						Frog_fixed.avi	0
22252	1335	894.6786	426.4829	0.7030758	0.6438829	577.6359	3.954401	0	929.6996	477.1952	0.5574579	0.6487118	578.2183	3.835742	0	18	912	452						Frog_fixed.avi	0
22269	1336	892.3834	431.0469	0.7029217	0.6437791	577.7276	3.954869	0	927.8339	476.9488	0.5573347	0.6487588	578.5084	3.849766	0	18	910	454						Frog_fixed.avi	0
22285	1337	894.4138	430.4359	0.7027672	0.64369	577.9082	3.944995	0	923.04	476.776	0.557209	0.6487479	578.4749	3.856873	0	18	909	454						Frog_fixed.avi	0
22302	1338	893.3306	428.8878	0.7026677	0.6435878	578.0048	3.94982	0	922.4989	474.4479	0.5571398	0.648684	578.6423	3.849684	0	18	908	452						Frog_fixed.avi	0
22319	1339	895.5728	435.2872	0.7025928	0.6434545	578.1498	3.952488	0	921.8401	473.65	0.5570995	0.6485948	578.7407	3.857945	0	18	909	454						Frog_fixed.avi	0
22335	1340	896.388	433.6699	0.7025409	0.64332	578.2421	3.943271	0	925.6961	471.4228	0.5570834	0.6484736	578.821	3.852738	0	18	911	453						Frog_fixed.avi	0
22352	1341	896.9699	430.7826	0.7025138	0.6432626	578.3178	3.948047	0	926.2967	474.8433	0.5570793	0.6483892	578.8681	3.871003	0	18	912	453						Frog_fixed.avi	0
22369	1342	894.78	433.3696	0.70248	0.6432145	578.5389	3.965268	0	925.9915	467.4354	0.5570837	0.6483393	579.0084	3.873307	0	18	910	450						Frog_fixed.avi	0
22385	1343	893.7379	431.5162	0.7024953	0.6432308	578.5696	3.967162	0	924.1981	467.683	0.5571042	0.6483032	579.124	3.867543	0	18	909	450						Frog_fixed.avi	0
22402	1344	894.5908	434.1219	0.7025333	0.6431978	578.5367	3.960151	0	928.8922	470.3667	0.5571182	0.6482116	579.1691	3.876406	0	18	912	452						Frog_fixed.avi	0
22419	1345	892.6661	429.1561	0.7025497	0.6431255	578.6168	3.973645	0	925.541	471.0085	0.5571235	0.6480448	579.1821	3.854095	0	18	909	450						Frog_fixed.avi	0
22435	1346	892.0859	432.2957	0.7025782	0.6430487	578.6678	3.956774	0	929.552	473.1644	0.5571826	0.6479084	579.4072	3.84669	0	18	911	453						Frog_fixed.avi	0
22452	1347	892.7377	424.1473	0.7025998	0.6430246	578.6465	3.956044	0	932.6622	474.5721	0.5572101	0.6478266	579.4474	3.862982	0	18	913	449						Frog_fixed.avi	0
22469	1348	891.8495	430.8718	0.7026362	0.6430453	578.6944	3.9487	0	930.2472	472.2932	0.5572361	0.647825	579.5274	3.85179	0	18	911	452						Frog_fixed.avi	0
22485	1349	886.8653	431.6992	0.7026746	0.6431334	578.7355	3.937716	0	926.3315	476.3092	0.5572757	0.6478548	579.5496	3.86193	0	18	907	454						Frog_fixed.avi	0
22502	1350	888.083	433.2991	0.7027237	0.6432521	578.7581	3.9286	0	924.9894	477.9208	0.5573158	0.6479556	579.6232	3.862761	0	18	907	456						Frog_fixed.avi	0
22519	1351	891.4966	433.4857	0.7027943	0.6434366	578.8441	3.934169	0	924.0376	476.9226	0.5573664	0.648128	579.6263	3.872787	0	18	908	455						Frog_fixed.avi	0
22535	1352	889.9682	429.6993	0.7028573	0.6436538	578.8734	3.937207	0	924.121	475.2903	0.5574252	0.6483576	579.6953	3.867094	0	18	907	452						Frog_fixed.avi	0
22552	1353	889.8615	424.4885	0.7029721	0.6439252	578.9858	3.938984	0	931.2628	468.009	0.5575227	0.6485214	579.6893	3.857598	0	18	911	446						Frog_fixed.avi	0
22569	1354	893.483	422.7023	0.7030427	0.6443346	578.9858	3.946651	0	936.2615	472.5302	0.5576788	0.6486586	579.6411	3.865252	0	18	915	448						Frog_fixed.avi	0
22585	1355	896.3702	432.2979	0.703177	0.6441795	578.8816	3.928778	0	933.0914	478.481	0.5577586	0.6487367	579.7139	3.850744	0	18	915	455						Frog_fixed.avi	0
22602	1356	896.2223	425.407	0.7033179	0.6443164	578.9174	3.947973	0	932.8162	472.4216	0.5578843	0.6488166	579.7438	3.865974	0	18	915	449						Frog_fixed.avi	0
22618	1357	892.2132	429.4546	0.7034659	0.6443805	579.0447	3.92977	0	932.3169	472.0336	0.5580182	0.6488484	579.7216	3.857895	0	18	912	451						Frog_fixed.avi	0
22635	1358	890.4453	433.7737	0.7035891	0.6444358	579.0021	3.930165	0	926.4561	475.1617	0.5581573	0.6488707	579.8735	3.86542	0	18	908	454						Frog_fixed.avi	0
22652	1359	896.7315	428.5071	0.7037404	0.6444544	579.0093	3.931957	0	930.7598	473.6458	0.5582979	0.6488839	579.7309	3.849096	0	18	914	451						Frog_fixed.avi	0
22668	1360	891.9031	432.8221	0.703828	0.6444565	579.0193	3.941211	0	928.36	478.5263	0.5584002	0.6488247	579.7657	3.849288	0	18	910	456						Frog_fixed.avi	0
22685	1361	893.0469	428.7266	0.7039387	0.6444067	579.0961	3.929844	0	923.4824	474.5969	0.5584958	0.6487592	579.7653	3.856107	0	18	908	452						Frog_fixed.avi	0
22702	1362	887.6296	431.7999	0.7040193	0.64432	579.1001	3.933513	0	931.2351	476.6201	0.5586082	0.6486783	579.8521	3.844377	0	18	909	454						Frog_fixed.avi	0
22718	1363	887.2064	433.8579	0.7040854	0.6441888	579.0521	3.933109	0	933.7738	471.2744	0.5586967	0.6485801	579.731	3.832105	0	18	910	453						Frog_fixed.avi	0
22735	1364	888.8221	435.8433	0.7041345	0.6440958	579.0311	3.931004	0	934.3492	471.994	0.5587408	0.6484916	579.7462	3.842534	0	18	912	454						Frog_fixed.avi	0
22752	1365	891.3448	432.7672	0.7041547	0.6440041	579.0486	3.928547	0	930.1157	468.2317	0.5587612	0.6484373	579.8333	3.849168	0	18	911	450						Frog_fixed.avi	0
22768	1366	889.5108	431.8669	0.7041529	0.6439805	579.1048	3.929853	0	928.4882	469.5085	0.5587721	0.6484251	579.8536	3.854221	0	18	909	451						Frog_fixed.avi	0
22785	1367	889.9495	435.1092	0.7041495	0.6440068	579.1281	3.929253	0	931.195	467.231	0.5587656	0.6484523	579.8951	3.840283	0	18	911	451						Frog_fixed.avi	0
22802	1368	886.1049	436.2081	0.7041291	0.644058	579.2088	3.934617	0	929.2445	470.4664	0.5587587	0.6484905	579.9086	3.837655	0	18	908	453						Frog_fixed.avi	0
22818	1369	887.3981	435.7682	0.7041147	0.644125	579.2635	3.933716	0	930.8538	469.1327	0.5587526	0.6485475	579.923	3.830379	0	18	909	452						Frog_fixed.avi	0
22835	1370	887.0958	435.2881	0.7040896	0.6442095	579.3442	3.935596	0	930.0764	469.7496	0.5587392	0.6486146	580.0004	3.841887	0	18	909	453						Frog_fixed.avi	0
22852	1371	888.6638	429.2967	0.7040503	0.6443481	579.4172	3.938611	0	929.4751	472.1504	0.5587191	0.6487159	580.061	3.857042	0	18	909	451						Frog_fixed.avi	0
22868	1372	891.3575	435.5059	0.7039889	0.6444232	579.4649	3.955212	0	928.3939	475.022	0.5586495	0.6487802	580.2835	3.847654	0	18	910	455						Frog_fixed.avi	0
22885	1373	896.0666	425.0417	0.703882	0.6444352	579.4857	3.9422	0	922.5507	475.9203	0.5585372	0.6487954	580.4713	3.859653	0	18	909	450						Frog_fixed.avi	0
22902	1374	873.1743	435.661	0.7037399	0.6443515	579.6076	3.946684	0	908.6738	474.6464	0.5584406	0.6487264	580.367	3.859635	0	18	891	455						Frog_fixed.avi	0
22918	1375	883.1222	429.1964	0.7034845	0.6441278	579.5887	3.943131	0	923.2534	473.7511	0.5582026	0.6485847	580.4493	3.845196	0	18	903	451						Frog_fixed.avi	0
22935	1376	878.3932	430.5443	0.703128	0.6438861	579.6913	3.930818	0	915.5383	474.0378	0.5578765	0.6483726	580.4921	3.854537	0	18	897	452						Frog_fixed.avi	0
22952	1377	878.7867	427.3963	0.7027121	0.6434618	579.7559	3.940006	0	919.7576	470.7157	0.5574854	0.6480361	580.749	3.84882	0	18	899	449						Frog_fixed.avi	0
22968	1378	880.0109	432.2756	0.702228	0.6430864	579.7793	3.938842	0	918.1282	473.0023	0.5570118	0.6477541	580.8835	3.84235	0	18	899	453						Frog_fixed.avi	0
22985	1379	878.7344	432.2232	0.7016805	0.6426014	579.8403	3.940557	0	919.3378	468.2943	0.556491	0.6474897	580.9332	3.865697	0	18	899	450						Frog_fixed.avi	0
23002	1380	883.8714	431.4537	0.701111	0.6420611	579.7564	3.936028	0	916.4373	477.9593	0.5558901	0.6470577	580.8855	3.849016	0	18	900	455						Frog_fixed.avi	0
23018	1381	882.0469	427.1941	0.7005352	0.6415087	579.7886	3.919502	0	917.1914	469.581	0.5552849	0.6466991	581.0696	3.860529	0	18	900	448						Frog_fixed.avi	0
23035	1382	885.4003	430.1074	0.6999466	0.6408211	579.7543	3.922855	0	917.0352	469.2893	0.5546784	0.6461834	581.181	3.860413	0	18	901	450						Frog_fixed.avi	0
23052	1383	883.8293	431.1382	0.6993671	0.6401666	579.9325	3.929829	0	920.4908	466.6098	0.5541272	0.6456741	581.2636	3.858635	0	18	902	449						Frog_fixed.avi	0
23068	1384	881.0974	435.1711	0.6988205	0.6395331	579.816	3.926301	0	922.9393	469.735	0.5536101	0.6452425	581.3044	3.842082	0	18	902	452						Frog_fixed.avi	0
23085	1385	888.974	430.9264	0.6983863	0.6390774	579.8796	3.922018	0	920.9109	468.5757	0.5531399	0.6448134	581.3334	3.855786	0	18	905	450						Frog_fixed.avi	0
23102	1386	884.8422	433.8267	0.6979854	0.6386349	579.8634	3.928289	0	917.624	469.2238	0.5527241	0.6445312	581.3887	3.836751	0	18	901	452						Frog_fixed.avi	0
23118	1387	885.7217	427.3667	0.6976503	0.6383549	579.932	3.901564	0	919.5724	469.0104	0.5524279	0.6443639	581.5129	3.839545	0	18	903	448						Frog_fixed.avi	0
23135	1388	886.6923	422.0794	0.6974266	0.6382193	579.9018	3.90577	0	920.6744	457.9658	0.5521535	0.6442758	581.3863	3.838907	0	18	904	440						Frog_fixed.avi	0
23151	1389	887.9507	424.3362	0.6972278	0.6381516	580.0294	3.902554	0	922.5003	464.989	0.5519717	0.6442292	581.4938	3.839095	0	18	905	445						Frog_fixed.avi	0
23168	1390	884.3657	429.3456	0.6970803	0.6381838	579.9151	3.902324	0	915.8269	465.4947	0.5517926	0.6442385	581.4432	3.835494	0	18	900	447						Frog_fixed.avi	0
23185	1391	885.7253	434.5851	0.6969948	0.6382806	580.004	3.889524	0	917.9979	465.7285	0.5516892	0.6442925	581.3582	3.831949	0	18	902	450						Frog_fixed.avi	0
23201	1392	883.6663	423.0599	0.6969396	0.6384001	580.1294	3.861622	0	918.4366	470.0292	0.5516287	0.6443826	581.2834	3.824587	0	18	901	447						Frog_fixed.avi	0
23218	1393	878.9282	433.3693	0.6969265	0.6386043	580.1906	3.873268	0	920.6805	470.0289	0.5516161	0.6444826	581.3192	3.805593	0	18	900	452						Frog_fixed.avi	0
23235	1394	882.5425	431.5764	0.6969472	0.6388862	580.2018	3.86718	0	917.3322	475.8071	0.551635	0.6446182	581.26	3.800822	0	18	900	454						Frog_fixed.avi	0
23251	1395	883.1489	429.3725	0.6970099	0.6391833	580.1223	3.855413	0	920.3357	474.2735	0.5516829	0.6448411	581.2784	3.801908	0	18	902	452						Frog_fixed.avi	0
23268	1396	885.3699	429.6334	0.6970805	0.6394585	580.1261	3.849324	0	912.0212	469.7766	0.551727	0.6451526	581.23	3.78059	0	18	899	450						Frog_fixed.avi	0
23285	1397	882.5516	420.4449	0.6971316	0.639782	580.1294	3.833656	0	910.6726	471.5577	0.5517948	0.6453141	581.2807	3.783696	0	18	897	446						Frog_fixed.avi	0
23301	1398	885.5076	429.5556	0.6972048	0.6399342	580.225	3.847345	0	914.9295	467.5399	0.5518646	0.6454218	581.3531	3.779807	0	18	900	449						Frog_fixed.avi	0
23318	1399	883.9011	429.2496	0.697246	0.6400273	580.3019	3.822529	0	914.2559	474.0884	0.5519104	0.6454561	581.3012	3.761188	0	18	899	452						Frog_fixed.avi	0
23335	1400	885.5334	425.1467	0.6973113	0.6400486	580.3572	3.821444	0	913.4875	473.5575	0.551954	0.645434	581.3257	3.760807	0	18	900	449						Frog_fixed.avi	0
23351	1401	881.4127	424.114	0.697348	0.6400896	580.4127	3.818123	0	920.3582	477.0031	0.5520352	0.6454117	581.162	3.752178	0	18	901	451						Frog_fixed.avi	0
23368	1402	883.5125	429.4073	0.697426	0.6400923	580.4297	3.810587	0	917.5916	477.3414	0.5521016	0.6453955	581.1816	3.755113	0	18	901	453						Frog_fixed.avi	0
23385	1403	883.8735	431.1591	0.6975203	0.640184	580.517	3.803173	0	913.2629	472.6829	0.5521922	0.6453808	581.2668	3.743823	0	18	899	452						Frog_fixed.avi	0
23401	1404	884.4534	430.5721	0.6976802	0.6402522	580.4064	3.793141	0	916.2549	474.8708	0.5523744	0.6453409	581.3894	3.753344	0	18	900	453						Frog_fixed.avi	0
23418	1405	881.6835	429.8196	0.6978787	0.6403129	580.5204	3.79557	0	916.6284	468.4676	0.5525744	0.6452861	581.1407	3.741152	0	18	899	449						Frog_fixed.avi	0
23435	1406	879.5686	430.5822	0.6981007	0.6403388	580.5897	3.788486	0	909.1436	475.6042	0.5527754	0.6451845	581.2784	3.745535	0	18	894	453						Frog_fixed.avi	0
23451	1407	882.6809	429.6533	0.69835	0.6403313	580.6506	3.800947	0	917.9278	467.6723	0.5530593	0.6450601	581.1796	3.736933	0	18	900	449						Frog_fixed.avi	0
23468	1408	880.7812	428.6313	0.6986131	0.6402459	580.7037	3.802669	0	907.9417	473.2556	0.5532958	0.6447287	581.286	3.740694	0	18	894	451						Frog_fixed.avi	0
23484	1409	883.8087	429.0499	0.6988927	0.6400933	580.6834	3.794955	0	914.4301	468.8557	0.553607	0.6444604	581.118	3.735029	0	18	899	449						Frog_fixed.avi	0
23501	1410	885.822	423.0333	0.6991749	0.6400263	580.6793	3.808223	0	913.6951	469.6504	0.553882	0.6442233	581.2853	3.749894	0	18	900	446						Frog_fixed.avi	0
23518	1411	884.6948	426.9429	0.6994275	0.6400641	580.7531	3.800853	0	914.0695	477.4296	0.5541432	0.644001	581.1702	3.748948	0	18	899	452						Frog_fixed.avi	0
23534	1412	883.4348	429.5341	0.6996952	0.6403187	580.7155	3.805325	0	910.0449	479.071	0.5544271	0.6440104	581.2463	3.756201	0	18	897	454						Frog_fixed.avi	0
23551	1413	876.7518	428.5754	0.6999553	0.6407812	580.767	3.811017	0	907.6833	467.6756	0.5546701	0.6443075	581.0894	3.735296	0	18	892	448						Frog_fixed.avi	0
23568	1414	884.2528	424.6006	0.7002339	0.6414473	580.809	3.805746	0	918.3584	475.3393	0.5549697	0.6445978	580.9606	3.75571	0	18	901	450						Frog_fixed.avi	0
23584	1415	879.476	428.6639	0.7004094	0.6421667	580.7672	3.810931	0	912.098	468.3994	0.5551233	0.6451045	580.9788	3.729988	0	18	896	449						Frog_fixed.avi	0
23601	1416	879.5987	433.8216	0.7005582	0.6429514	580.7509	3.817974	0	911.9401	471.5935	0.5552479	0.6454276	580.8622	3.741286	0	18	896	453						Frog_fixed.avi	0
23618	1417	881.7317	432.8149	0.7006651	0.64371	580.5853	3.802555	0	908.5762	474.1525	0.5553057	0.6457993	580.817	3.754971	0	18	895	453						Frog_fixed.avi	0
23634	1418	881.3152	427.9631	0.7007105	0.6443395	580.5162	3.823308	0	915.1624	470.9283	0.5553662	0.6460457	580.5186	3.740833	0	18	898	449						Frog_fixed.avi	0
23651	1419	881.8466	425.326	0.700785	0.6449527	580.559	3.801974	0	917.5479	475.5561	0.5553793	0.6461619	580.3948	3.753839	0	18	900	450						Frog_fixed.avi	0
23668	1420	879.9186	432.094	0.7008365	0.6455708	580.5453	3.819924	0	916.329	473.492	0.5554155	0.6462526	580.3579	3.742169	0	18	898	453						Frog_fixed.avi	0
23684	1421	881.1681	429.9363	0.7009456	0.6461753	580.4307	3.819273	0	914.1987	476.4867	0.5555212	0.6463783	580.3719	3.754769	0	18	898	453						Frog_fixed.avi	0
23701	1422	881.1547	434.4736	0.7011123	0.6467251	580.3232	3.829256	0	916.2777	472.5536	0.5556607	0.6464707	580.2421	3.743285	0	18	899	454						Frog_fixed.avi	0
23718	1423	881.3234	428.5316	0.7013007	0.6471893	580.3558	3.820786	0	919.7418	466.8988	0.5558361	0.6464663	579.98	3.747142	0	18	901	448						Frog_fixed.avi	0
23734	1424	882.6353	434.0017	0.7014894	0.6474569	580.1757	3.839297	0	916.1505	473.005	0.5559995	0.6463302	579.7785	3.753543	0	18	899	454						Frog_fixed.avi	0
23751	1425	884.4464	432.691	0.7016619	0.6476265	580.1449	3.824011	0	920.5761	467.9322	0.5562093	0.646075	579.5604	3.742215	0	18	903	450						Frog_fixed.avi	0
23768	1426	879.9388	435.6633	0.7018195	0.64766	580.1055	3.830927	0	918.8472	466.9764	0.5563054	0.6456467	579.4589	3.744667	0	18	899	451						Frog_fixed.avi	0
23784	1427	878.2672	431.9607	0.7019023	0.6475725	580.0031	3.821392	0	913.405	469.4438	0.5563598	0.6451854	579.3079	3.749369	0	18	896	451						Frog_fixed.avi	0
23801	1428	879.4802	436.8876	0.7019326	0.6473759	579.7194	3.848647	0	915.579	468.1838	0.5563781	0.6445314	579.0555	3.747514	0	18	898	453						Frog_fixed.avi	0
23818	1429	884.2862	433.0275	0.7018943	0.647137	579.616	3.834646	0	914.9993	466.1424	0.5563085	0.6438007	578.9207	3.758511	0	18	900	450						Frog_fixed.avi	0
23834	1430	878.4607	433.8398	0.7017484	0.6467964	579.4453	3.837167	0	912.8253	467.8212	0.5561553	0.6430808	578.5707	3.75876	0	18	896	451						Frog_fixed.avi	0
23851	1431	880.0278	427.3119	0.701556	0.6465716	579.2798	3.825186	0	918.9001	468.0869	0.5559561	0.6424114	578.3123	3.74911	0	18	899	448						Frog_fixed.avi	0
23868	1432	875.416	432.9634	0.7013166	0.6464914	579.0331	3.838061	0	910.7899	465.4958	0.5556414	0.6419732	578.1278	3.755741	0	18	893	449						Frog_fixed.avi	0
23884	1433	880.2858	432.4521	0.7010417	0.6464967	578.8242	3.82941	0	914.2469	472.6748	0.5553449	0.6415838	577.725	3.76185	0	18	897	453						Frog_fixed.avi	0
23901	1434	880.3453	434.3499	0.7007405	0.6465807	578.5317	3.837013	0	915.2503	467.7537	0.5550322	0.6414323	577.684	3.766246	0	18	898	451						Frog_fixed.avi	0
23918	1435	875.7185	429.5129	0.700469	0.646795	578.3478	3.841533	0	915.328	471.5722	0.5547322	0.6414356	577.3129	3.768556	0	18	896	451						Frog_fixed.avi	0
23934	1436	880.2495	427.595	0.7002537	0.6471592	578.0689	3.860945	0	909.9285	472.8298	0.5544507	0.641628	577.0748	3.762601	0	18	895	450						Frog_fixed.avi	0
23951	1437	880.556	434.5089	0.700097	0.6475766	577.8744	3.847727	0	916.9836	467.0835	0.5542527	0.6420836	576.9037	3.764179	0	18	899	451						Frog_fixed.avi	0
23968	1438	881.7572	437.7326	0.6999589	0.6481788	577.6558	3.868661	0	918.8396	466.4991	0.5541275	0.6427163	576.6792	3.769024	0	18	900	452						Frog_fixed.avi	0
23984	1439	883.7927	433.3858	0.6998621	0.6489781	577.4125	3.864365	0	906.3622	465.7515	0.5539624	0.6434722	576.4752	3.781405	0	18	895	450						Frog_fixed.avi	0
24001	1440	882.6486	439.5211	0.6998333	0.6498793	577.2232	3.854054	0	910.1251	466.1887	0.5539106	0.6443461	576.3102	3.784672	0	18	896	453						Frog_fixed.avi	0
24018	1441	880.4332	435.7938	0.6998382	0.6509709	577.0893	3.86318	0	912.9312	472.1129	0.5539126	0.6453288	576.1517	3.776416	0	18	897	454						Frog_fixed.avi	0
24034	1442	874.972	434.699	0.6999145	0.6521176	576.972	3.859493	0	910.7745	472.1146	0.5539744	0.6463846	575.9238	3.788414	0	18	893	453						Frog_fixed.avi	0
24051	1443	871.1771	435.1003	0.7000428	0.6532843	576.9116	3.865198	0	903.1485	466.1016	0.5540601	0.6475694	575.7875	3.7928	0	18	887	451						Frog_fixed.avi	0
24068	1444	875.7056	437.9857	0.7002532	0.6545073	576.699	3.872028	0	910.7178	472.5525	0.5542648	0.6486343	575.7874	3.784814	0	18	893	455						Frog_fixed.avi	0
24084	1445	875.1102	435.8689	0.7004921	0.6556576	576.7067	3.876933	0	911.8325	468.1788	0.55449	0.6496449	575.5742	3.797308	0	18	893	452						Frog_fixed.avi	0
24101	1446	876.8381	437.343	0.7007821	0.6567525	576.5324	3.863897	0	910.3962	469.3895	0.5547734	0.6506178	575.6376	3.814088	0	18	894	453						Frog_fixed.avi	0
24118	1447	877.4055	438.353	0.7011207	0.6577508	576.4584	3.877122	0	909.7177	465.937	0.5550752	0.6514198	575.4833	3.804668	0	18	894	452						Frog_fixed.avi	0
24134	1448	862.1692	447.3348	0.7015802	0.6586871	576.3082	3.889047	0	889.5101	480.8441	0.555568	0.6520822	575.4352	3.79489	0	18	876	464						Frog_fixed.avi	0
24151	1449	863.9973	450.7122	0.7020431	0.6595268	576.1786	3.898477	0	894.4537	481.7226	0.5560194	0.6527061	575.2858	3.794253	0	18	879	466						Frog_fixed.avi	0
24168	1450	858.7344	449.8042	0.7024654	0.6602381	576.0948	3.879001	0	890.209	475.2342	0.556445	0.6531999	575.2315	3.803936	0	18	874	463						Frog_fixed.avi	0
24184	1451	860.1008	456.7766	0.702922	0.6608066	576.0018	3.88481	0	897.0927	475.7459	0.5569005	0.6534615	575.17	3.788154	0	18	879	466						Frog_fixed.avi	0
24201	1452	859.3524	450.568	0.7034022	0.6611816	575.9487	3.875798	0	893.9241	486.8525	0.5573522	0.6536195	575.0823	3.788231	0	18	877	469						Frog_fixed.avi	0
24218	1453	859.0215	457.3298	0.703873	0.6614516	576.0109	3.888768	0	887.817	481.2841	0.5577765	0.6537039	574.9141	3.793677	0	18	873	469						Frog_fixed.avi	0
24234	1454	859.985	452.8788	0.7043732	0.6617396	575.8831	3.884467	0	889.0732	479.8236	0.5582472	0.6537722	574.8341	3.789808	0	18	875	466						Frog_fixed.avi	0
24251	1455	856.7752	452.2949	0.7048684	0.6619457	575.8481	3.881453	0	890.2574	480.2186	0.5587367	0.6539187	574.7937	3.78281	0	18	874	466						Frog_fixed.avi	0
24267	1456	860.2375	459.5907	0.7053788	0.6622285	575.779	3.879335	0	889.4302	482.3049	0.5592362	0.6541536	574.7563	3.781998	0	18	875	471						Frog_fixed.avi	0
24284	1457	857.6495	459.1012	0.7058937	0.6625788	575.7183	3.890102	0	886.7533	483.0063	0.5597523	0.6543701	574.7589	3.776671	0	18	872	471						Frog_fixed.avi	0
24301	1458	857.5479	461.2269	0.7064182	0.6628641	575.7773	3.881755	0	887.5272	479.4004	0.5602679	0.6547	574.7689	3.770535	0	18	873	470						Frog_fixed.avi	0
24317	1459	857.4999	456.2535	0.7069337	0.6632406	575.7946	3.88405	0	890.6379	482.7453	0.5608188	0.6549815	574.9349	3.77282	0	18	874	469						Frog_fixed.avi	0
24334	1460	856.2758	460.267	0.7074409	0.6635312	575.8167	3.897437	0	890.1061	484.9007	0.5613228	0.6552039	574.9413	3.787378	0	18	873	473						Frog_fixed.avi	0
24351	1461	854.2178	455.534	0.7079722	0.663808	575.925	3.885204	0	885.5756	485.8611	0.5618398	0.6553946	575.0015	3.791326	0	18	870	471						Frog_fixed.avi	0
24367	1462	853.9938	460.8489	0.708481	0.664095	575.9453	3.888051	0	886.3012	478.2605	0.5623589	0.6556926	575.0296	3.79337	0	18	870	470						Frog_fixed.avi	0
24384	1463	854.3423	461.2118	0.708994	0.6644009	576.0298	3.901046	0	880.5724	488.6981	0.5628812	0.6558717	575.1064	3.803775	0	18	867	475						Frog_fixed.avi	0
24401	1464	849.9456	456.1289	0.7095156	0.6646944	576.144	3.8785	0	884.181	482.3521	0.5634178	0.6560881	575.1653	3.797462	0	18	867	469						Frog_fixed.avi	0
24417	1465	851.2589	464.9739	0.7100574	0.6650721	576.2897	3.906074	0	878.3475	486.5616	0.563962	0.6564143	575.2665	3.812365	0	18	865	476						Frog_fixed.avi	0
24434	1466	855.3617	456.6259	0.7106009	0.6654096	576.442	3.892998	0	875.4076	489.768	0.5645174	0.6567035	575.383	3.799413	0	18	865	473						Frog_fixed.avi	0
24451	1467	849.4181	467.3748	0.7111298	0.6657164	576.5315	3.901542	0	880.9492	489.6211	0.565092	0.6569527	575.4227	3.811495	0	19	865	478						Frog_fixed.avi	0
24467	1468	808.6263	484.8454	0.7118213	0.6660416	576.5607	3.903676	0	841.1593	502.2793	0.5658835	0.6573641	575.5116	3.817772	0	19	825	494						Frog_fixed.avi	0
24484	1469	825.2762	484.9553	0.712354	0.666262	576.814	3.914472	0	853.006	500.4373	0.566409	0.6574897	575.6767	3.818931	0	19	839	493						Frog_fixed.avi	0
24501	1470	819.7372	483.2812	0.7128578	0.6663905	576.9018	3.9191	0	846.9355	502.2913	0.5669603	0.6575444	575.8574	3.820585	0	19	833	493						Frog_fixed.avi	0
24517	1471	822.2511	484.0178	0.7133318	0.6664605	577.0781	3.932722	0	844.7439	506.6837	0.5674582	0.6575629	576.0556	3.83175	0	19	833	495						Frog_fixed.avi	0
24534	1472	819.1211	485.5199	0.7137886	0.6664116	577.2232	3.935259	0	853.2285	503.1337	0.5679453	0.6575338	576.1898	3.835301	0	19	836	494						Frog_fixed.avi	0
24551	1473	820.7067	486.0308	0.7141929	0.6663665	577.3103	3.928057	0	849.553	502.5162	0.5684001	0.657452	576.3553	3.840634	0	19	835	494						Frog_fixed.avi	0
24567	1474	820.7372	489.1616	0.7145818	0.6662492	577.5474	3.94397	0	853.4463	503.3776	0.5687981	0.6573434	576.6325	3.8317	0	19	837	496						Frog_fixed.avi	0
24584	1475	824.7336	486.6741	0.7149439	0.6661745	577.7357	3.959142	0	850.0592	505.8865	0.5691953	0.6572074	576.8025	3.83919	0	19	837	496						Frog_fixed.avi	0
24601	1476	822.7426	488.7028	0.71528	0.6660903	577.7378	3.940116	0	851.184	505.2957	0.5695834	0.6570344	576.9835	3.829272	0	19	837	497						Frog_fixed.avi	0
24617	1477	819.6445	482.2245	0.7155707	0.6660423	578.0381	3.958658	0	856.0126	505.0511	0.5699239	0.6569327	577.266	3.842126	0	19	838	494						Frog_fixed.avi	0
24634	1478	826.2537	482.133	0.7158564	0.6660101	578.1309	3.962523	0	856.0438	511.6475	0.5702199	0.6568494	577.3981	3.834501	0	19	841	497						Frog_fixed.avi	0
24651	1479	822.0417	487.4111	0.7160439	0.6660044	578.2525	3.957064	0	853.3973	506.4229	0.5704563	0.6568047	577.6047	3.84416	0	19	838	497						Frog_fixed.avi	0
24667	1480	820.7185	485.9519	0.7162095	0.6660119	578.4277	3.975964	0	858.1743	505.9867	0.5706795	0.6567748	577.6448	3.83389	0	19	839	496						Frog_fixed.avi	0
24684	1481	822.9803	489.0557	0.7163321	0.6660053	578.595	3.985075	0	860.539	501.8864	0.5708331	0.6567356	577.9639	3.843718	0	19	842	495						Frog_fixed.avi	0
24701	1482	822.0906	484.191	0.7164154	0.6659786	578.6523	3.984349	0	853.2343	505.4484	0.5709234	0.6566956	578.0861	3.840845	0	19	838	495						Frog_fixed.avi	0
24717	1483	821.0004	484.0476	0.7164655	0.6659936	578.7905	3.977822	0	855.1974	507.3076	0.5709873	0.6567116	578.2158	3.850326	0	19	838	496						Frog_fixed.avi	0
24734	1484	823.125	483.9402	0.716495	0.6660548	578.8751	3.996882	0	854.5993	507.9823	0.5710673	0.6567604	578.3516	3.858126	0	19	839	496						Frog_fixed.avi	0
24751	1485	823.3908	485.795	0.7165434	0.6661428	578.9974	3.998289	0	857.4356	504.4673	0.5711384	0.6568328	578.4725	3.867516	0	19	840	495						Frog_fixed.avi	0
24767	1486	825.02	482.0059	0.716631	0.6662415	579.2285	4.002206	0	858.2482	506.7387	0.571238	0.6568722	578.5886	3.872932	0	19	842	494						Frog_fixed.avi	0
24784	1487	823.9938	486.4578	0.7167225	0.6661435	579.3762	4.024065	0	862.7787	507.5899	0.5713433	0.656789	578.5778	3.858229	0	19	843	497						Frog_fixed.avi	0
24801	1488	824.443	483.7569	0.7167938	0.665994	579.54	4.00049	0	857.1882	506.8193	0.5714175	0.6566046	578.6737	3.859086	0	19	841	495						Frog_fixed.avi	0
24817	1489	817.9566	478.9432	0.7168698	0.665796	579.7171	4.014913	0	854.4913	509.7376	0.57152	0.6562309	578.8992	3.871571	0	19	836	494						Frog_fixed.avi	0
24834	1490	819.6075	485.7843	0.7169515	0.6655475	579.9929	4.026439	0	858.7805	502.354	0.5716441	0.6559297	579.2101	3.865058	0	19	839	494						Frog_fixed.avi	0
24851	1491	815.6786	480.1731	0.7170203	0.6652958	580.1371	4.028668	0	857.3781	505.6438	0.5717331	0.6556121	579.2927	3.863369	0	19	837	493						Frog_fixed.avi	0
24867	1492	821.5951	479.0304	0.717084	0.6651047	580.3885	4.041792	0	853.6383	502.773	0.5718095	0.6552824	579.4132	3.881909	0	19	838	491						Frog_fixed.avi	0
24884	1493	821.052	481.7047	0.7171094	0.6648791	580.5602	4.03379	0	859.5159	506.7283	0.5718819	0.6550674	579.5728	3.886896	0	19	840	494						Frog_fixed.avi	0
24900	1494	822.3621	484.9508	0.7171175	0.6646889	580.7164	4.035709	0	859.6721	503.4213	0.5719336	0.6548451	579.7539	3.87522	0	19	841	494						Frog_fixed.avi	0
24917	1495	824.0099	482.0289	0.7170997	0.6645262	580.8386	4.035742	0	859.9672	505.6069	0.5719311	0.6546453	579.8876	3.887554	0	19	842	494						Frog_fixed.avi	0
24934	1496	825.7606	481.3296	0.7170425	0.6644274	581.0842	4.033364	0	857.4644	505.7203	0.5718912	0.6545396	580.0308	3.884289	0	19	842	494						Frog_fixed.avi	0
24950	1497	822.2029	482.067	0.7169203	0.6643359	581.3154	4.017457	0	859.8812	506.1989	0.571824	0.6544706	580.219	3.878434	0	19	841	494						Frog_fixed.avi	0
24967	1498	826.7701	473.0111	0.7167728	0.664267	581.4075	4.021521	0	868.688	499.0317	0.5717446	0.65446	580.3839	3.88458	0	19	848	486						Frog_fixed.avi	0
24984	1499	828.0709	469.3208	0.7166018	0.6641754	581.725	4.002642	0	862.293	502.4464	0.571574	0.6545187	580.6788	3.859571	0	19	845	486						Frog_fixed.avi	0
25000	1500	825.5334	477.428	0.7163997	0.6641436	581.8973	4.003702	0	866.8184	502.6933	0.5714261	0.6546886	580.9138	3.869013	0	19	846	490						Frog_fixed.avi	0
25017	1501	829.3854	470.3817	0.7161288	0.6640309	582.0588	3.98926	0	868.1396	500.2485	0.5711752	0.6547661	581.0881	3.869124	0	20	849	485						Frog_fixed.avi	0
25034	1502	860.0554	450.3503	0.7157173	0.6637159	582.3695	3.983372	0	902.4179	469.3718	0.57084	0.6546785	581.4729	3.859231	0	20	881	460						Frog_fixed.avi	0
25050	1503	858.0457	451.1491	0.7154965	0.6635477	582.5001	3.980393	0	893.264	483.7029	0.5706116	0.6546929	581.5657	3.858975	0	20	876	467						Frog_fixed.avi	0
25067	1504	866.3079	448.5974	0.7152022	0.6632614	582.6277	3.976157	0	897.2397	478.4183	0.5703736	0.6545741	581.8226	3.851189	0	20	882	464						Frog_fixed.avi	0
25084	1505	869.6026	451.1404	0.7149516	0.6628851	582.7952	3.977559	0	900.2558	477.6577	0.5701139	0.6544598	581.9268	3.841072	0	20	885	464						Frog_fixed.avi	0
25100	1506	865.5277	438.9344	0.7146279	0.6625982	582.9487	3.967565	0	901.4544	478.1494	0.5698264	0.6543848	582.2549	3.857442	0	20	883	459						Frog_fixed.avi	0
25117	1507	868.692	438.8785	0.7143054	0.6621931	583.2386	3.960913	0	906.7219	469.8759	0.5695635	0.6542907	582.2639	3.842043	0	20	888	454						Frog_fixed.avi	0
25134	1508	871.2219	446.1678	0.7139722	0.6618583	583.4335	3.968922	0	912.7955	471.9398	0.569249	0.6541896	582.6202	3.834527	0	20	892	459						Frog_fixed.avi	0
25150	1509	875.0752	444.2196	0.7136195	0.6614996	583.6774	3.98467	0	906.2967	469.1212	0.5689048	0.6540712	582.861	3.843669	0	20	891	457						Frog_fixed.avi	0
25167	1510	879.1714	441.9332	0.7132946	0.6612065	583.7522	3.970381	0	911.6304	472.205	0.5686215	0.6539138	583.1707	3.848136	0	20	895	457						Frog_fixed.avi	0
25184	1511	874.44	442.6613	0.7129511	0.6610066	583.9036	3.977447	0	914.2774	479.7135	0.5683255	0.6537039	583.2551	3.839771	0	20	894	461						Frog_fixed.avi	0
25200	1512	879.9802	441.9388	0.7126431	0.6607442	584.1574	3.956836	0	914.9206	469.8813	0.5680464	0.6536164	583.5767	3.835816	0	20	897	456						Frog_fixed.avi	0
25217	1513	877.6061	439.8154	0.7123582	0.6605957	584.306	3.975593	0	911.7278	473.0477	0.5677927	0.6535451	583.7069	3.84217	0	20	895	456						Frog_fixed.avi	0
25234	1514	880.49	442.0876	0.7120884	0.6604826	584.427	3.988846	0	920.9498	467.7428	0.5675628	0.6534936	583.9148	3.827097	0	20	901	455						Frog_fixed.avi	0
25250	1515	884.3823	428.8348	0.7117985	0.6606846	584.427	3.977098	0	912.5101	466.9129	0.5673022	0.6534905	584.0438	3.830073	0	20	898	448						Frog_fixed.avi	0
25267	1516	887.936	435.1583	0.7115514	0.6604609	584.648	3.963129	0	922.8977	465.9162	0.5670694	0.6535115	584.16	3.83111	0	20	905	451						Frog_fixed.avi	0
25284	1517	885.0302	438.6514	0.7112656	0.6605196	584.8839	3.969825	0	918.1848	471.4169	0.5668232	0.6535553	584.5143	3.856717	0	20	902	455						Frog_fixed.avi	0
25300	1518	884.7513	439.4532	0.7109486	0.6605429	584.97	3.966665	0	919.0516	466.8915	0.5665568	0.6535673	584.3907	3.831675	0	20	902	453						Frog_fixed.avi	0
25317	1519	885.6537	439.0999	0.7106609	0.6606165	585.0207	3.976072	0	926.0092	466.1678	0.5662851	0.6535915	584.7668	3.859192	0	20	906	453						Frog_fixed.avi	0
25334	1520	885.1032	437.5791	0.7103634	0.6607584	585.1468	3.957454	0	917.2473	473.51	0.5659879	0.6536614	584.7693	3.851338	0	20	901	456						Frog_fixed.avi	0
25350	1521	887.0746	441.8526	0.7100611	0.6608165	585.2444	3.972954	0	917.0759	470.7309	0.5656951	0.6537031	584.786	3.846308	0	20	902	456						Frog_fixed.avi	0
25367	1522	885.0609	436.7188	0.7097811	0.6608279	585.2471	3.969399	0	922.0094	465.8301	0.5653929	0.6537364	585.0316	3.878951	0	20	904	451						Frog_fixed.avi	0
25383	1523	884.4318	435.6618	0.7094964	0.6605943	585.3342	3.95156	0	916.3089	471.4665	0.5651194	0.6535654	584.8284	3.873957	0	20	900	454						Frog_fixed.avi	0
25400	1524	887.551	432.8378	0.7092319	0.6602145	585.3148	3.957152	0	925.3099	461.5097	0.5648264	0.6532814	585.1217	3.876933	0	20	906	447						Frog_fixed.avi	0
25417	1525	883.5707	439.4538	0.708915	0.6596276	585.3021	3.964485	0	919.2749	471.614	0.5645096	0.6527146	585.0807	3.865798	0	20	901	456						Frog_fixed.avi	0
25433	1526	887.5787	435.1173	0.7086163	0.6589488	585.3176	3.961437	0	918.7605	467.5322	0.5642462	0.652121	585.1424	3.875529	0	20	903	451						Frog_fixed.avi	0
25450	1527	886.0271	443.8576	0.7083467	0.6581916	585.2899	3.962959	0	917.2302	467.4544	0.5639263	0.6516242	585.165	3.877786	0	20	902	456						Frog_fixed.avi	0
25467	1528	884.8831	443.0311	0.7080784	0.6574141	585.2991	3.956457	0	919.5627	469.5861	0.5636863	0.6510584	584.9354	3.872171	0	20	902	456						Frog_fixed.avi	0
25483	1529	883.4506	440.193	0.7078434	0.6566566	585.232	3.945181	0	920.6403	470.7975	0.5634122	0.6505405	585.105	3.872212	0	20	902	455						Frog_fixed.avi	0
25500	1530	883.3618	439.0469	0.7075951	0.6558589	585.1652	3.953918	0	916.0574	468.2189	0.5631638	0.6500874	584.8075	3.870693	0	20	900	454						Frog_fixed.avi	0
25517	1531	887.5956	434.8342	0.7073494	0.6551032	585.0338	3.96577	0	918.4628	469.6928	0.5628788	0.6494958	584.895	3.88406	0	20	903	452						Frog_fixed.avi	0
25533	1532	888.4893	443.0819	0.7070891	0.6542745	584.9279	3.940498	0	914.5923	471.3328	0.5625858	0.6489211	584.8596	3.883155	0	20	902	457						Frog_fixed.avi	0
25550	1533	889.802	438.4182	0.706804	0.6536248	584.9547	3.946444	0	918.9471	470.3008	0.5623096	0.64842	584.827	3.880277	0	20	904	454						Frog_fixed.avi	0
25567	1534	886.0674	440.1621	0.7064635	0.6529456	584.838	3.956368	0	918.5499	469.7128	0.5619535	0.6478408	584.7078	3.8862	0	20	902	455						Frog_fixed.avi	0
25583	1535	889.1735	437.924	0.7061312	0.6523475	584.7082	3.95001	0	918.7775	459.67	0.5615951	0.6474767	584.4209	3.890632	0	20	904	449						Frog_fixed.avi	0
25600	1536	887.4183	437.1575	0.7057285	0.651893	584.6772	3.951911	0	916.4786	469.049	0.5611815	0.6470555	584.3248	3.875432	0	20	902	453						Frog_fixed.avi	0
25617	1537	890.5963	439.2029	0.705337	0.6514639	584.6021	3.956865	0	919.0448	465.4664	0.5607442	0.646858	584.2947	3.874522	0	20	905	452						Frog_fixed.avi	0
25633	1538	888.4054	433.3737	0.7048818	0.6511835	584.4812	3.946007	0	917.6055	466.5257	0.5602831	0.6466963	584.2158	3.876659	0	20	903	450						Frog_fixed.avi	0
25650	1539	884.0317	435.0826	0.7043944	0.650816	584.3958	3.935864	0	921.5985	471.9659	0.5598026	0.6464784	584.1083	3.882446	0	20	903	454						Frog_fixed.avi	0
25666	1540	892.7213	437.1493	0.7039143	0.65057	584.1838	3.962592	0	922.5952	477.5077	0.5592883	0.6464261	584.0209	3.873626	0	20	908	457						Frog_fixed.avi	0
25683	1541	893.1183	434.2852	0.7033966	0.6504447	584.1283	3.939576	0	915.6641	476.4827	0.5587404	0.6464538	584.0255	3.881654	0	20	904	455						Frog_fixed.avi	0
25700	1542	890.8906	439.3308	0.7028463	0.6503678	584.0172	3.953863	0	918.3082	466.952	0.5581933	0.6466352	583.8996	3.875006	0	20	905	453						Frog_fixed.avi	0
25717	1543	889.721	440.1522	0.7022858	0.6503583	584.067	3.957339	0	922.4268	470.4064	0.5576433	0.6468254	583.8701	3.875679	0	20	906	455						Frog_fixed.avi	0
25733	1544	888.8722	435.9013	0.7017053	0.6503918	583.9642	3.958421	0	924.1013	475.8157	0.5570937	0.6470155	583.8293	3.86257	0	20	906	456						Frog_fixed.avi	0
25750	1545	892.7445	431.7718	0.7011429	0.6504145	583.9716	3.93948	0	916.5754	475.373	0.5564957	0.6472528	583.6201	3.856237	0	20	905	454						Frog_fixed.avi	0
25766	1546	890.1757	436.0024	0.7005736	0.6504542	583.9355	3.948897	0	922.4521	468.9076	0.5559542	0.647611	583.6113	3.853491	0	20	906	452						Frog_fixed.avi	0
25783	1547	891.339	437.756	0.700003	0.6504928	583.9323	3.94973	0	918.5824	469.2742	0.555353	0.6478364	583.7925	3.836893	0	20	905	454						Frog_fixed.avi	0
25800	1548	894.527	439.1325	0.6994455	0.6505094	583.9852	3.939577	0	921.4683	481.3511	0.5548108	0.6480512	583.7962	3.84958	0	20	908	460						Frog_fixed.avi	0
25816	1549	895.5457	438.786	0.6988706	0.6505147	583.9276	3.939081	0	919.3702	475.5372	0.5542287	0.6483968	583.895	3.838701	0	20	907	457						Frog_fixed.avi	0
25833	1550	891.177	435.3653	0.6983075	0.650537	584.0489	3.967122	0	925.8753	473.8905	0.5537203	0.648615	583.9455	3.817311	0	20	909	455						Frog_fixed.avi	0
25850	1551	895.2871	436.336	0.697791	0.650551	584.0977	3.946086	0	925.5089	474.1241	0.5532229	0.648874	584.001	3.82101	0	20	910	455						Frog_fixed.avi	0
25866	1552	888.7396	440.2933	0.6973138	0.6505681	584.2189	3.942686	0	920.7722	471.2472	0.5527343	0.6491922	584.0364	3.819561	0	20	905	456						Frog_fixed.avi	0
25883	1553	892.1036	441.3703	0.696885	0.650562	584.3475	3.938715	0	920.7706	470.8762	0.5523198	0.649389	584.1581	3.816327	0	20	906	456						Frog_fixed.avi	0
25900	1554	891.7662	443.5758	0.6964629	0.6505715	584.3745	3.938866	0	927.2189	473.4891	0.5519698	0.6495829	584.3656	3.822654	0	20	909	459						Frog_fixed.avi	0
25916	1555	891.5219	440.3494	0.6961023	0.6505682	584.3707	3.936796	0	922.6714	475.0393	0.55163	0.6498171	584.2689	3.808641	0	20	907	458						Frog_fixed.avi	0
25933	1556	891.9042	441.4578	0.6957526	0.6506214	584.5057	3.919912	0	921.7161	474.1198	0.5512959	0.6500482	584.4531	3.822267	0	20	907	458						Frog_fixed.avi	0
25950	1557	880.1926	453.4622	0.6954521	0.6508551	584.6362	3.917751	0	919.0151	495.5908	0.5510708	0.6503797	584.5701	3.813877	0	20	900	475						Frog_fixed.avi	0
25966	1558	889.8611	452.1855	0.6951417	0.6510643	584.6264	3.939663	0	921.3187	485.4475	0.55078	0.6507654	584.5639	3.822016	0	20	906	469						Frog_fixed.avi	0
25983	1559	884.4585	458.1564	0.6948949	0.6511028	584.8755	3.927351	0	919.9664	490.7911	0.5505243	0.6509	584.7745	3.806842	0	20	902	474						Frog_fixed.avi	0
26000	1560	881.1567	457.4309	0.6946266	0.6510985	584.8195	3.925871	0	922.3849	498.524	0.5502657	0.6510035	584.7538	3.825048	0	20	902	478						Frog_fixed.avi	0
26016	1561	887.0026	449.8484	0.6943815	0.6510971	585.0151	3.926171	0	917.9412	499.0125	0.5499998	0.6510615	584.9661	3.803662	0	20	902	474						Frog_fixed.avi	0
26033	1562	880.9075	454.9447	0.6941094	0.6510944	585.1162	3.93446	0	920.1415	500.0644	0.5497645	0.6511109	584.9142	3.803071	0	20	901	478						Frog_fixed.avi	0
26050	1563	885.6294	454.5277	0.6938733	0.651135	585.2079	3.923849	0	920.4223	501.7005	0.5495033	0.6512094	585.165	3.810114	0	20	903	478						Frog_fixed.avi	0
26066	1564	879.3374	455.6258	0.6935879	0.6512216	585.3015	3.935569	0	920.443	497.5021	0.5492651	0.6514302	585.3542	3.817261	0	20	900	477						Frog_fixed.avi	0
26083	1565	886.6292	460.4614	0.69335	0.6513405	585.3828	3.925724	0	920.3936	491.8929	0.5489843	0.6516664	585.2714	3.81054	0	20	904	476						Frog_fixed.avi	0
26100	1566	883.6054	456.4738	0.6930282	0.651538	585.4282	3.913486	0	921.6967	496.0764	0.5486979	0.6518967	585.3318	3.813516	0	20	903	476						Frog_fixed.avi	0
26116	1567	879.9449	461.4334	0.6927213	0.6517169	585.5131	3.920492	0	927.8915	490.3921	0.5484176	0.6522332	585.4218	3.823597	0	20	904	476						Frog_fixed.avi	0
26133	1568	885.6321	454.7876	0.6923988	0.6519977	585.5628	3.934633	0	915.7803	497.3672	0.5480438	0.6525003	585.5189	3.836627	0	20	901	476						Frog_fixed.avi	0
26150	1569	886.3038	464.3922	0.6920323	0.652189	585.6202	3.934265	0	919.3854	502.7512	0.5477047	0.6527525	585.5295	3.828302	0	20	903	484						Frog_fixed.avi	0
26166	1570	885.1206	462.1244	0.6916618	0.6524857	585.7639	3.934319	0	927.1272	485.7677	0.5473796	0.653188	585.6337	3.827594	0	20	906	474						Frog_fixed.avi	0
26183	1571	885.0681	458.182	0.6912926	0.652848	585.8819	3.938089	0	924.5342	499.2952	0.5469857	0.6535189	585.7308	3.841111	0	20	905	479						Frog_fixed.avi	0
26200	1572	881.3501	457.9841	0.6908869	0.6532375	585.8773	3.928952	0	922.5738	490.9686	0.5465893	0.6540559	585.8185	3.839323	0	20	902	474						Frog_fixed.avi	0
26216	1573	887.81	460.8294	0.6905079	0.6537391	585.8052	3.937083	0	927.4594	490.2039	0.5462563	0.6546091	585.9656	3.827863	0	20	908	476						Frog_fixed.avi	0
26233	1574	886.2324	455.8793	0.6901522	0.6542144	585.8829	3.938771	0	922.4774	500.2817	0.5459001	0.6551349	585.8323	3.852201	0	20	904	478						Frog_fixed.avi	0
26249	1575	882.6058	462.9584	0.6898212	0.6546063	585.9781	3.922422	0	922.1335	489.3765	0.5455247	0.6557458	585.8442	3.849941	0	20	902	476						Frog_fixed.avi	0
26266	1576	885.5306	458.0539	0.6894701	0.6550562	585.8536	3.947592	0	922.4254	489.9401	0.5452159	0.6562748	586.0698	3.856058	0	20	904	474						Frog_fixed.avi	0
26283	1577	883.3448	455.6605	0.6891153	0.6553351	585.7799	3.944851	0	923.9456	493.248	0.5448709	0.6566855	586.0013	3.8532	0	20	904	474						Frog_fixed.avi	0
26299	1578	870.4528	444.7647	0.6888818	0.6554826	585.9167	3.947342	0	905.9183	472.8793	0.5446264	0.6570411	585.9583	3.855713	0	20	888	459						Frog_fixed.avi	0
26316	1579	870.7114	440.3196	0.6885856	0.6556557	585.7591	3.93974	0	909.2029	471.2578	0.5443863	0.6573632	585.7345	3.849309	0	20	890	456						Frog_fixed.avi	0
26333	1580	870.3063	435.2516	0.6883117	0.6559466	585.7418	3.953086	0	903.9352	470.1802	0.5440411	0.6577222	585.8097	3.856664	0	20	887	453						Frog_fixed.avi	0
26349	1581	871.5237	436.4036	0.6880172	0.6560801	585.6243	3.961227	0	904.9433	466.69	0.5437373	0.6581103	585.9747	3.858397	0	20	888	452						Frog_fixed.avi	0
26366	1582	868.6207	436.9113	0.6877221	0.6562179	585.4907	3.963362	0	907.9257	468.6344	0.5434464	0.6583529	585.6362	3.860237	0	20	888	453						Frog_fixed.avi	0
26383	1583	872.9875	442.8606	0.6874678	0.6562966	585.3752	3.961082	0	906.7767	463.8726	0.5431417	0.6586591	585.5464	3.850896	0	20	890	453						Frog_fixed.avi	0
26399	1584	873.8021	436.0112	0.6872217	0.656307	585.3364	3.962865	0	913.475	462.1322	0.5429105	0.6588581	585.4124	3.858611	0	20	894	449						Frog_fixed.avi	0
26416	1585	875.857	436.4547	0.6870015	0.6562499	585.1705	3.959257	0	905.0806	467.0415	0.5426122	0.6589384	585.3627	3.848778	0	20	890	452						Frog_fixed.avi	0
26433	1586	879.2776	438.96	0.6867973	0.6561484	584.8856	3.973297	0	916.0391	465.8524	0.5424295	0.658976	585.2339	3.861065	0	20	898	452						Frog_fixed.avi	0
26449	1587	877.17	437.703	0.6866027	0.6560382	584.77	3.969776	0	908.9078	469.4973	0.5421734	0.658995	585.0198	3.869035	0	20	893	454						Frog_fixed.avi	0
26466	1588	876.9626	442.421	0.6864196	0.6558428	584.62	3.968965	0	919.1451	469.0713	0.5419865	0.6589543	585.068	3.869826	0	20	898	456						Frog_fixed.avi	0
26483	1589	884.8719	438.7019	0.6862543	0.6555869	584.3748	3.973246	0	915.1326	469.5642	0.5418136	0.6589199	584.7786	3.858724	0	20	900	454						Frog_fixed.avi	0
26499	1590	884.8694	444.4579	0.6861228	0.655381	584.1751	3.985173	0	914.5641	466.1645	0.5416259	0.6588782	584.6841	3.86679	0	20	900	455						Frog_fixed.avi	0
26516	1591	889.0854	438.0775	0.6860171	0.6552028	584.0912	3.972838	0	914.0858	466.3024	0.5414798	0.6588457	584.7499	3.868265	0	20	902	452						Frog_fixed.avi	0
26533	1592	890.6305	462.7386	0.6857693	0.6551987	583.8663	3.95355	0	934.9199	498.3322	0.5412756	0.6589608	584.3503	3.868373	0	20	913	481						Frog_fixed.avi	0
26549	1593	885.697	455.8987	0.6857423	0.6549485	583.7513	3.970721	0	923.8712	483.3025	0.5411988	0.6589006	584.153	3.865353	0	20	905	470						Frog_fixed.avi	0
26566	1594	889.8719	459.9995	0.6857325	0.6547165	583.55	3.96664	0	933.0026	485.0722	0.5411384	0.6587838	584.0396	3.879848	0	20	911	473						Frog_fixed.avi	0
26583	1595	887.3169	458.9985	0.6857569	0.6545035	583.405	3.965807	0	927.4565	493.5403	0.5411193	0.6585373	583.976	3.881104	0	20	907	476						Frog_fixed.avi	0
26599	1596	891.4892	454.2563	0.6858105	0.6543756	583.192	3.974046	0	927.0599	497.9445	0.5411288	0.6583659	583.8643	3.873408	0	20	909	476						Frog_fixed.avi	0
26616	1597	890.1713	454.7584	0.6858816	0.6543432	583.0127	3.969288	0	928.3726	489.2545	0.5411614	0.6582901	583.7909	3.877348	0	20	909	472						Frog_fixed.avi	0
26633	1598	887.2535	458.5234	0.6859838	0.6544164	582.9476	3.974255	0	927.6569	493.2407	0.5412195	0.6583225	583.7049	3.891053	0	20	907	476						Frog_fixed.avi	0
26649	1599	886.4598	456.8521	0.6861241	0.6546081	582.9108	3.978981	0	927.2853	494.256	0.541311	0.6584729	583.5796	3.894979	0	20	907	476						Frog_fixed.avi	0
26666	1600	888.4777	460.3497	0.6862769	0.6549088	582.7113	3.968365	0	931.1974	482.5287	0.5414428	0.658778	583.2323	3.893699	0	20	910	471						Frog_fixed.avi	0
26683	1601	886.2305	454.9306	0.6864355	0.6552221	582.6117	3.968218	0	927.245	493.4407	0.5416183	0.6589545	583.458	3.88812	0	20	907	474						Frog_fixed.avi	0
26699	1602	890.7803	455.9655	0.6866656	0.6554226	582.5474	3.96887	0	926.5436	491.093	0.5417544	0.6590793	583.3724	3.905597	0	20	909	474						Frog_fixed.avi	0
26716	1603	889.2111	455.049	0.686848	0.655604	582.4832	3.976492	0	928.2933	496.2727	0.5419496	0.6591782	583.0579	3.90092	0	20	909	476						Frog_fixed.avi	0
26733	1604	889.2465	459.3763	0.6870301	0.6557306	582.4565	3.986839	0	928.2119	492.4557	0.5420952	0.6592188	583.0428	3.909301	0	20	909	476						Frog_fixed.avi	0
26749	1605	899.4489	452.6032	0.6872155	0.6559107	582.3642	4.008819	0	926.6186	493.1938	0.5422565	0.6592827	583.1206	3.914482	0	20	913	473						Frog_fixed.avi	0
26766	1606	888.538	456.5305	0.6873341	0.6560569	582.342	4.007952	0	929.3553	493.5901	0.5423675	0.659358	583.077	3.904516	0	20	909	475						Frog_fixed.avi	0
26783	1607	891.9341	459.8656	0.68743	0.6562248	582.2625	4.014464	0	928.2468	482.4352	0.5424734	0.6595846	582.8423	3.91571	0	20	910	471						Frog_fixed.avi	0
26799	1608	890.2634	459.3224	0.6875131	0.6564485	582.2529	4.013816	0	927.9972	489.7352	0.5425293	0.6597403	582.8735	3.909445	0	20	909	475						Frog_fixed.avi	0
26816	1609	896.3413	455.2573	0.6875677	0.6565977	582.1097	4.011048	0	931.0195	493.8346	0.5425788	0.6598507	582.906	3.926411	0	20	914	475						Frog_fixed.avi	0
26833	1610	894.087	453.8139	0.6876031	0.656741	582.0634	4.013833	0	929.0682	492.6278	0.5426034	0.6599237	582.8748	3.923101	0	20	912	473						Frog_fixed.avi	0
26849	1611	891.6931	456.7056	0.6876167	0.6567343	582.0334	4.009266	0	930.144	493.7517	0.542614	0.6599191	582.8832	3.923183	0	20	911	475						Frog_fixed.avi	0
26866	1612	891.6182	454.8975	0.6876199	0.6566015	581.9553	4.032884	0	927.4058	496.1541	0.5426373	0.6598634	582.884	3.932467	0	20	910	476						Frog_fixed.avi	0
26882	1613	891.006	451.5798	0.6876509	0.6565244	581.9984	4.045424	0	926.0458	493.993	0.5426846	0.6597994	582.9872	3.935655	0	20	909	473						Frog_fixed.avi	0
26899	1614	890.6317	456.2452	0.6876805	0.6564699	582.0115	4.037602	0	929.3839	490.3657	0.5427182	0.6597512	582.9888	3.937848	0	20	910	473						Frog_fixed.avi	0
26916	1615	890.7134	452.2255	0.6876956	0.6564822	581.9764	4.057631	0	930.0302	490.1945	0.542733	0.6597253	582.9073	3.938564	0	20	910	471						Frog_fixed.avi	0
26932	1616	887.7841	453.5505	0.6876943	0.6565455	581.9399	4.048343	0	929.8253	490.4185	0.5427364	0.6597306	582.9046	3.953439	0	20	909	472						Frog_fixed.avi	0
26949	1617	890.0422	450.3936	0.6877036	0.6566479	581.9445	4.065334	0	930.6014	493.2174	0.542772	0.6597818	582.8206	3.951192	0	20	910	472						Frog_fixed.avi	0
26966	1618	914.4269	430.375	0.6876246	0.6567205	581.9642	4.072523	0	954.1013	481.0307	0.5426523	0.6597745	582.784	3.950191	0	20	934	456						Frog_fixed.avi	0
26982	1619	904.8439	441.7192	0.6876196	0.656777	581.9229	4.076576	0	934.1717	490.571	0.542658	0.6598539	582.7819	3.939298	0	20	920	466						Frog_fixed.avi	0
26999	1620	908.0335	439.2591	0.6876169	0.6568831	581.8832	4.082874	0	947.0331	489.0914	0.5426702	0.6599143	582.6984	3.947999	0	20	928	464						Frog_fixed.avi	0
27016	1621	907.6746	440.8199	0.687611	0.6569501	581.868	4.077349	0	941.2927	487.0024	0.5426476	0.6599637	582.7256	3.941459	0	20	924	464						Frog_fixed.avi	0
27032	1622	908.3656	447.2357	0.6876054	0.6570312	581.918	4.090841	0	941.2399	490.37	0.542639	0.6600419	582.64	3.950488	0	20	925	469						Frog_fixed.avi	0
27049	1623	910.1806	441.078	0.6876019	0.6571405	581.892	4.094257	0	940.8483	485.2815	0.5426419	0.6600878	582.6523	3.95212	0	20	926	463						Frog_fixed.avi	0
27066	1624	910.8865	439.2483	0.6875998	0.6572506	581.8887	4.078018	0	945.1039	483.3345	0.5426534	0.6601868	582.6119	3.946008	0	20	928	461						Frog_fixed.avi	0
27082	1625	911.7244	434.5007	0.687607	0.6574609	581.874	4.097313	0	943.4207	478.9751	0.5426632	0.6604125	582.5477	3.950897	0	20	928	457						Frog_fixed.avi	0
27099	1626	905.5561	436.1879	0.6876146	0.6576744	581.8196	4.104416	0	940.7455	484.6091	0.5426729	0.6605494	582.5541	3.949446	0	20	923	460						Frog_fixed.avi	0
27116	1627	908.0426	438.2997	0.6876386	0.6577929	581.7862	4.105358	0	940.2924	488.6567	0.5426698	0.6606596	582.5533	3.947561	0	20	924	463						Frog_fixed.avi	0
27132	1628	904.6913	442.103	0.6876566	0.6578177	581.7529	4.102818	0	943.8128	486.1621	0.5426738	0.6606934	582.4509	3.959345	0	20	924	464						Frog_fixed.avi	0
27149	1629	906.86	437.9577	0.6876779	0.6578004	581.7106	4.104672	0	939.4198	489.0219	0.5426493	0.6606631	582.4351	3.946152	0	20	923	463						Frog_fixed.avi	0
27166	1630	904.0619	432.6506	0.6876537	0.6577651	581.6575	4.098132	0	938.1489	485.6383	0.5426251	0.6606075	582.3854	3.951159	0	20	921	459						Frog_fixed.avi	0
27182	1631	905.3611	439.2018	0.6876405	0.6577166	581.6326	4.107716	0	934.6226	482.3378	0.5425813	0.660539	582.3391	3.950911	0	20	920	461						Frog_fixed.avi	0
27199	1632	905.2103	433.3101	0.6876262	0.6577454	581.5679	4.107493	0	938.0164	481.7997	0.5425708	0.66052	582.3021	3.944256	0	20	922	458						Frog_fixed.avi	0
27216	1633	903.4189	433.693	0.6876281	0.6578789	581.5762	4.111993	0	936.827	487.4773	0.5425586	0.6605936	582.2906	3.95745	0	20	920	461						Frog_fixed.avi	0
27232	1634	904.827	441.2951	0.6876766	0.6580644	581.5474	4.117582	0	936.2647	489.3147	0.542596	0.6607326	582.2181	3.959022	0	20	921	465						Frog_fixed.avi	0
27249	1635	902.0837	435.9645	0.687731	0.6583678	581.4498	4.122507	0	941.3423	487.4319	0.5426499	0.6608992	582.2197	3.956921	0	20	922	462						Frog_fixed.avi	0
27266	1636	902.8655	440.0437	0.6878324	0.6586097	581.3356	4.128749	0	940.5759	479.3413	0.5427233	0.6612005	582.0209	3.959786	0	20	922	460						Frog_fixed.avi	0
27282	1637	903.1488	443.1154	0.6879261	0.6588589	581.2827	4.118916	0	944.3949	484.4446	0.5428349	0.6613531	582.0994	3.962304	0	20	924	464						Frog_fixed.avi	0
27299	1638	899.8896	434.9908	0.6880309	0.6591311	581.2061	4.133708	0	941.2709	485.9258	0.542913	0.6614417	582.1239	3.952156	0	20	921	460						Frog_fixed.avi	0
27316	1639	901.0854	436.458	0.6881139	0.659282	581.1631	4.13669	0	936.3266	493.9333	0.5429853	0.6615253	582.0485	3.961019	0	20	919	465						Frog_fixed.avi	0
27332	1640	898.8536	437.5934	0.6881959	0.6594109	581.124	4.131952	0	933.6169	492.2929	0.5430481	0.6615806	581.9235	3.971133	0	20	916	465						Frog_fixed.avi	0
27349	1641	897.9443	441.5568	0.6882525	0.6595628	581.0838	4.121816	0	935.3124	491.581	0.5430975	0.6616586	581.8863	3.974637	0	20	917	467						Frog_fixed.avi	0
27366	1642	896.308	445.4838	0.6883107	0.6597046	580.9509	4.136897	0	939.699	486.0152	0.5431566	0.661751	581.8705	3.973253	0	20	918	466						Frog_fixed.avi	0
27382	1643	897.1012	446.5093	0.688393	0.6598145	580.9875	4.138306	0	937.7365	484.8249	0.5432099	0.6619033	581.6639	4.015551	0	20	917	466						Frog_fixed.avi	0
27399	1644	895.5657	445.8201	0.6884582	0.6598998	580.9589	4.136539	0	938.5627	482.696	0.5432699	0.6620016	581.6648	3.986357	0	20	917	464						Frog_fixed.avi	0
27415	1645	898.6317	437.0489	0.6885303	0.6599689	580.9376	4.155935	0	935.538	486.4862	0.5433358	0.6620412	581.6349	4.002462	0	20	917	462						Frog_fixed.avi	0
27432	1646	895.7906	444.3664	0.6886107	0.6599859	580.8144	4.142953	0	940.9937	485.2485	0.5434294	0.6620845	581.7538	4.011437	0	20	918	465						Frog_fixed.avi	0
27449	1647	900.2234	441.7552	0.6886687	0.6600094	580.6532	4.165107	0	941.4993	488.7526	0.5434741	0.6621372	581.7068	3.997618	0	20	921	465						Frog_fixed.avi	0
27465	1648	901.1185	441.5462	0.6887137	0.6600096	580.6508	4.16497	0	937.3375	489.0312	0.5435002	0.6621928	581.6285	4.005149	0	20	919	465						Frog_fixed.avi	0
27482	1649	902.3529	461.7542	0.6886014	0.6601923	580.625	4.160382	0	951.8582	516.4905	0.5434946	0.6624691	581.5753	4.008938	0	21	927	489						Frog_fixed.avi	0
27499	1650	916.0552	510.1367	0.6884553	0.660491	580.6618	4.193833	0	955.3723	552.9418	0.5434984	0.6629423	581.5375	4.028662	0	21	936	532						Frog_fixed.avi	0
27515	1651	915.2233	500.651	0.6884674	0.6604713	580.5663	4.171424	0	960.5056	544.6147	0.5433794	0.6630371	581.4699	4.023769	0	21	938	523						Frog_fixed.avi	0
27532	1652	912.4847	510.4153	0.6883508	0.6605229	580.4568	4.174329	0	957.0793	555.8707	0.5432749	0.6631984	581.4055	4.030026	0	21	935	533						Frog_fixed.avi	0
27549	1653	912.2415	509.4879	0.6882362	0.660507	580.3689	4.157135	0	957.3977	548.2034	0.5431204	0.6635283	581.3112	4.032276	0	21	935	529						Frog_fixed.avi	0
27565	1654	915.1119	508.0138	0.6880021	0.660526	580.2875	4.178355	0	959.6569	545.6978	0.542876	0.6638251	581.3766	4.034386	0	21	937	527						Frog_fixed.avi	0
27582	1655	912.7568	508.0255	0.6876606	0.6604668	580.0641	4.195656	0	959.361	555.4226	0.5425333	0.664201	581.4123	4.027965	0	21	936	532						Frog_fixed.avi	0
27599	1656	912.3583	508.6234	0.6871596	0.6603602	579.9882	4.193766	0	966.9898	549.3685	0.5420632	0.6646476	581.3243	4.034799	0	21	940	529						Frog_fixed.avi	0
27615	1657	915.8243	507.5878	0.6865005	0.6601563	579.8137	4.185112	0	961.9675	553.925	0.5413649	0.6650153	581.3797	4.036335	0	21	939	531						Frog_fixed.avi	0
27632	1658	911.2079	512.0544	0.6856563	0.6598117	579.746	4.1814	0	966.5139	546.6577	0.5405746	0.665425	581.376	4.040173	0	21	939	529						Frog_fixed.avi	0
27649	1659	914.4016	512.2367	0.6847054	0.6595182	579.5804	4.191667	0	966.9414	550.5085	0.5396342	0.6657092	581.5129	4.051821	0	21	941	531						Frog_fixed.avi	0
27665	1660	913.4131	507.538	0.6836617	0.6591427	579.3878	4.177449	0	966.4759	543.6613	0.5386322	0.6660725	581.5204	4.046984	0	21	940	526						Frog_fixed.avi	0
27682	1661	911.58	510.198	0.6825748	0.6587399	579.193	4.187027	0	969.3562	548.2288	0.5376016	0.6663134	581.5337	4.04988	0	21	940	529						Frog_fixed.avi	0
27699	1662	912.3982	513.6968	0.6815211	0.6584977	578.9894	4.193249	0	963.7405	547.4563	0.536553	0.6667598	581.6821	4.050273	0	21	938	531						Frog_fixed.avi	0
27715	1663	910.4456	509.8553	0.6805083	0.6583326	578.7624	4.190766	0	971.0291	544.5903	0.5355904	0.6671831	581.5483	4.048422	0	21	941	527						Frog_fixed.avi	0
27732	1664	916.6485	515.1109	0.6796035	0.6581163	578.5963	4.197425	0	967.8789	544.4449	0.534658	0.667694	581.5484	4.050172	0	21	942	530						Frog_fixed.avi	0
27749	1665	911.0981	513.9573	0.6787549	0.6580071	578.2784	4.18122	0	962.4728	552.5416	0.5337971	0.66804	581.4913	4.061723	0	21	937	533						Frog_fixed.avi	0
27765	1666	909.5443	518.8231	0.6779873	0.6579322	578.1683	4.180525	0	968.1735	549.7412	0.5330459	0.6684929	581.5537	4.052587	0	21	939	534						Frog_fixed.avi	0
27782	1667	911.6488	511.8053	0.6772984	0.6579583	577.9354	4.170309	0	962.3564	552.2072	0.5323171	0.6688153	581.3171	4.055009	0	21	937	532						Frog_fixed.avi	0
27799	1668	908.9598	514.3909	0.6767495	0.6580181	577.7578	4.178139	0	961.8158	551.7008	0.5317414	0.6692358	581.189	4.04089	0	21	935	533						Frog_fixed.avi	0
27815	1669	910.2112	515.1097	0.6762767	0.6581863	577.5728	4.166157	0	961.0577	547.703	0.5312486	0.6695269	581.0958	4.044259	0	21	936	531						Frog_fixed.avi	0
27832	1670	910.7922	517.6647	0.6758738	0.6583765	577.4552	4.163214	0	966.298	548.9718	0.5307931	0.6699849	580.9561	4.039453	0	21	939	533						Frog_fixed.avi	0
27849	1671	915.2402	513.7422	0.6755486	0.6585869	577.1999	4.164862	0	966.5933	545.5649	0.5304149	0.6703045	580.6684	4.04433	0	21	941	530						Frog_fixed.avi	0
27865	1672	908.0209	515.6727	0.675256	0.6588282	577.1511	4.178831	0	966.3885	552.9005	0.5300884	0.6706782	580.5275	4.026553	0	21	937	534						Frog_fixed.avi	0
27882	1673	913.574	513.0305	0.6749794	0.6591078	576.8473	4.171793	0	965.5679	547.2356	0.5297724	0.6710684	580.4904	4.023482	0	21	940	530						Frog_fixed.avi	0
27899	1674	908.6276	519.0863	0.6747056	0.6592872	576.7079	4.163393	0	969.5184	556.1304	0.529454	0.6713741	580.1353	4.007998	0	21	939	538						Frog_fixed.avi	0
27915	1675	909.0814	514.2061	0.6744393	0.6595093	576.4882	4.154789	0	959.2264	552.4452	0.5291221	0.671747	580.0463	4.017408	0	21	934	533						Frog_fixed.avi	0
27932	1676	912.2568	519.1571	0.6741651	0.6597297	576.3599	4.163734	0	971.323	551.0716	0.5288588	0.6720245	579.7988	3.99958	0	21	942	535						Frog_fixed.avi	0
27948	1677	911.8853	512.6611	0.6738982	0.6599968	576.1885	4.166754	0	967.8884	543.4959	0.5285134	0.6724279	579.7035	3.999532	0	21	940	528						Frog_fixed.avi	0
27965	1678	912.8289	515.5648	0.6736192	0.6602045	576.0042	4.145892	0	960.6821	549.6913	0.52819	0.6726471	579.4225	4.005032	0	21	937	533						Frog_fixed.avi	0
27982	1679	908.4749	522.9844	0.6733404	0.660458	575.8085	4.137838	0	967.7924	554.5332	0.5279133	0.6728572	579.3879	3.987846	0	21	938	539						Frog_fixed.avi	0
27998	1680	909.5632	518.7136	0.6730822	0.6607042	575.5319	4.137611	0	967.0331	550.6002	0.5275934	0.6730517	579.1788	3.995877	0	21	938	535						Frog_fixed.avi	0
28015	1681	906.2495	513.1434	0.6728208	0.6608565	575.423	4.124462	0	959.9941	551.1154	0.5273017	0.6732391	578.9028	3.996888	0	21	933	532						Frog_fixed.avi	0
28032	1682	908.2401	517.1465	0.6725827	0.6610032	575.1702	4.128426	0	967.1243	547.6379	0.5270278	0.673318	578.8939	3.99229	0	21	938	532						Frog_fixed.avi	0
28048	1683	907.8802	513.1755	0.6723609	0.661233	575.028	4.138509	0	965.5903	546.4719	0.526757	0.6734179	578.5759	3.992475	0	21	937	530						Frog_fixed.avi	0
28065	1684	906.4966	514.3567	0.672173	0.6615538	574.8472	4.11549	0	966.2726	548.2706	0.5265605	0.6735667	578.5043	3.99001	0	21	936	531						Frog_fixed.avi	0
28082	1685	907.8268	515.1807	0.6720296	0.6618348	574.6431	4.128262	0	960.6302	544.1137	0.5263394	0.6737673	578.2698	3.975588	0	21	934	530						Frog_fixed.avi	0
28098	1686	901.9124	517.2306	0.6719033	0.6622126	574.4109	4.116257	0	964.0443	541.8528	0.5262015	0.6740579	578.1346	3.982059	0	21	933	530						Frog_fixed.avi	0
28115	1687	876.1212	509.9624	0.6719376	0.6625246	574.2807	4.116505	0	932.3038	537.7067	0.5262299	0.6741871	577.9862	3.983475	0	22	904	524						Frog_fixed.avi	0
28132	1688	880.1694	504.0139	0.6719663	0.6628801	574.0529	4.110822	0	939.478	533.8674	0.526247	0.6743608	577.7458	3.981969	0	22	910	519						Frog_fixed.avi	0
28148	1689	869.5275	506.4092	0.6719835	0.663321	573.9164	4.118453	0	925.1177	531.4691	0.5261885	0.6746438	577.4174	3.975742	0	22	897	519						Frog_fixed.avi	0
28165	1690	872.5327	503.976	0.6720329	0.6637521	573.6858	4.107897	0	928.2521	532.2799	0.5262331	0.6750207	577.4198	3.979608	0	22	900	518						Frog_fixed.avi	0
28182	1691	875.1433	500.7091	0.672121	0.6642812	573.4174	4.101973	0	925.7091	528.1151	0.5262722	0.6753381	577.2117	3.972732	0	22	900	514						Frog_fixed.avi	0
28198	1692	870.6003	497.9934	0.6722018	0.6648378	573.2729	4.102657	0	934.9404	527.8902	0.52635	0.6757759	576.9093	3.975221	0	22	903	513						Frog_fixed.avi	0
28215	1693	869.7822	502.4071	0.6723046	0.665327	573.1181	4.098237	0	928.4869	533.6768	0.5263985	0.6761045	576.784	3.981946	0	22	899	518						Frog_fixed.avi	0
28232	1694	874.4791	503.2225	0.6724468	0.6658514	572.8504	4.097631	0	919.9093	531.0289	0.5264834	0.6765466	576.5637	3.964215	0	22	897	517						Frog_fixed.avi	0
28248	1695	872.306	496.6997	0.6725988	0.6663469	572.7183	4.093848	0	922.9077	533.5507	0.526595	0.6768036	576.3812	3.975584	0	22	898	515						Frog_fixed.avi	0
28265	1696	869.3346	506.9063	0.6727937	0.6666866	572.5892	4.098894	0	930.2882	530.5396	0.5267644	0.6770726	576.1969	3.950412	0	22	900	519						Frog_fixed.avi	0
28282	1697	869.4306	502.2637	0.6730043	0.6670212	572.3975	4.100969	0	926.8964	528.6474	0.5269608	0.6773149	576.1416	3.948469	0	22	898	515						Frog_fixed.avi	0
28298	1698	871.739	498.3426	0.673271	0.6672689	572.1572	4.082895	0	921.5283	526.3373	0.5271828	0.6774151	575.8127	3.939347	0	22	897	512						Frog_fixed.avi	0
28315	1699	864.7991	500.1465	0.6735305	0.6673586	572.1089	4.074428	0	922.9291	528.1453	0.52741	0.6774252	575.7921	3.941994	0	22	894	514						Frog_fixed.avi	0
28332	1700	866.3317	501.0691	0.6738684	0.6673871	571.9711	4.07582	0	918.2431	527.6655	0.5277179	0.6773616	575.5574	3.931632	0	22	892	514						Frog_fixed.avi	0
28348	1701	869.5092	500.8613	0.6741968	0.6673706	571.8043	4.077473	0	918.0737	533.6975	0.5280202	0.6771942	575.3217	3.925284	0	22	894	517						Frog_fixed.avi	0
28365	1702	867.1572	496.1818	0.67454	0.667345	571.7416	4.086111	0	918.4312	530.7005	0.5283327	0.6770778	575.2552	3.926396	0	22	893	513						Frog_fixed.avi	0
28382	1703	859.5685	497.8525	0.6749161	0.6673161	571.6141	4.070639	0	916.0182	532.5466	0.5286779	0.6768957	575.2244	3.919008	0	22	888	515						Frog_fixed.avi	0
28398	1704	861.5323	493.7264	0.6753282	0.6672164	571.4656	4.06856	0	925.5266	528.6528	0.5290744	0.6767155	575.0923	3.913073	0	22	894	511						Frog_fixed.avi	0
28415	1705	862.0979	495.8035	0.6757706	0.6670147	571.3252	4.069067	0	921.5772	532.3361	0.5294423	0.6763805	574.851	3.89943	0	22	892	514						Frog_fixed.avi	0
28432	1706	860.0546	502.1074	0.6762193	0.6668186	571.2189	4.063601	0	911.6661	527.2961	0.5298388	0.6759908	574.8027	3.899408	0	22	886	515						Frog_fixed.avi	0
28448	1707	861.9977	504.349	0.6767011	0.66662	571.1096	4.055504	0	914.2576	531.1378	0.5302813	0.6755723	574.7778	3.890877	0	22	888	518						Frog_fixed.avi	0
28465	1708	861.5736	501.2336	0.6772011	0.6665233	571.0887	4.046987	0	912.2245	529.1592	0.5307366	0.6751952	574.7302	3.898	0	22	887	515						Frog_fixed.avi	0
28482	1709	835.7579	499.0665	0.6778066	0.6664936	571.162	4.045693	0	889.8237	521.6379	0.5313504	0.6749431	574.5261	3.867341	0	23	863	510						Frog_fixed.avi	0
28498	1710	836.9115	496.0034	0.6784158	0.6665672	570.9064	4.03468	0	888.184	521.1756	0.5319113	0.6746427	574.4882	3.864826	0	23	863	509						Frog_fixed.avi	0
28515	1711	829.3848	499.6638	0.6789158	0.6666848	570.9753	4.029083	0	879.0964	517.649	0.5323902	0.6744442	574.4592	3.84755	0	23	854	509						Frog_fixed.avi	0
28532	1712	823.9578	500.785	0.6794496	0.6668327	570.9435	4.029983	0	879.0586	523.8987	0.5328982	0.6742923	574.4335	3.845648	0	23	852	512						Frog_fixed.avi	0
28548	1713	822.5519	496.5485	0.6799826	0.666974	570.959	4.009819	0	879.2071	520.7244	0.5334328	0.6741729	574.4359	3.83789	0	23	851	509						Frog_fixed.avi	0
28565	1714	824.5388	496.783	0.6805816	0.6671161	571.0746	3.994729	0	877.4694	517.8446	0.5340085	0.6739685	574.4901	3.81707	0	23	851	507						Frog_fixed.avi	0
28581	1715	824.9423	492.1737	0.6811867	0.6672338	571.1385	3.999932	0	874.3506	523.9007	0.5346116	0.6737616	574.6686	3.818266	0	23	850	508						Frog_fixed.avi	0
28598	1716	821.7314	494.361	0.681802	0.6673069	571.1784	3.971556	0	872.7179	516.3952	0.5352153	0.6735938	574.6347	3.808318	0	23	847	505						Frog_fixed.avi	0
28615	1717	822.0952	495.2885	0.6824357	0.6674017	571.1684	3.96105	0	874.4879	514.6907	0.535858	0.6734462	574.4898	3.786579	0	23	848	505						Frog_fixed.avi	0
28631	1718	822.6665	492.422	0.6830671	0.6675149	571.345	3.937549	0	874.9401	514.5796	0.5364823	0.6733356	574.6469	3.775008	0	23	849	504						Frog_fixed.avi	0
28648	1719	823.6014	491.0341	0.6836717	0.6676592	571.5038	3.928723	0	869.7466	514.8734	0.5371036	0.673255	574.8224	3.78037	0	23	847	503						Frog_fixed.avi	0
28665	1720	818.8657	497.2462	0.6842903	0.6677365	571.6318	3.913625	0	868.5035	524.8455	0.537717	0.6730635	574.8761	3.77316	0	23	844	511						Frog_fixed.avi	0
28681	1721	820.6055	500.0175	0.6848896	0.6678067	571.8013	3.915414	0	873.404	524.0456	0.5383232	0.6729333	574.9587	3.762424	0	23	847	512						Frog_fixed.avi	0
28698	1722	821.9681	498.0561	0.685461	0.6678579	571.9128	3.918477	0	873.3892	516.6398	0.5389287	0.6727926	574.9446	3.750074	0	23	848	507						Frog_fixed.avi	0
28715	1723	821.3314	498.1107	0.6860484	0.6678465	572.1407	3.903086	0	867.2975	516.3181	0.5395464	0.6726274	575.2385	3.756746	0	24	844	507						Frog_fixed.avi	0
28731	1724	796.9885	450.6487	0.6867012	0.6675481	572.1979	3.913471	0	850.4954	474.4507	0.5402904	0.6720741	575.2764	3.739347	0	24	824	463						Frog_fixed.avi	0
28748	1725	800.0137	463.6645	0.6872137	0.6675321	572.3785	3.882867	0	847.6169	484	0.5408368	0.6719131	575.4927	3.742382	0	24	824	474						Frog_fixed.avi	0
28765	1726	803.2942	456.3218	0.6876988	0.66749	572.5743	3.893828	0	843.6923	481.0746	0.541297	0.6717205	575.6718	3.741783	0	24	823	469						Frog_fixed.avi	0
28781	1727	803.3231	456.4306	0.6880801	0.6674389	572.8228	3.898045	0	848.7389	489.425	0.5417264	0.6714134	575.8085	3.752558	0	24	826	473						Frog_fixed.avi	0
28798	1728	802.7949	456.1693	0.688408	0.6674229	572.957	3.90781	0	855.5333	483.4976	0.5420713	0.6712496	575.8428	3.741133	0	24	829	470						Frog_fixed.avi	0
28815	1729	804.0831	458.1653	0.6886306	0.6674247	573.2151	3.896709	0	850.4883	480.9998	0.5423257	0.6711642	576.2767	3.742687	0	24	827	470						Frog_fixed.avi	0
28831	1730	807.7951	458.9936	0.6888196	0.6674772	573.3254	3.878129	0	852.9027	483.2374	0.5425047	0.6711211	576.2505	3.750159	0	24	830	471						Frog_fixed.avi	0
28848	1731	804.9804	451.2185	0.6889271	0.6675032	573.4438	3.894688	0	855.874	479.008	0.5426635	0.6710601	576.3452	3.731477	0	24	830	465						Frog_fixed.avi	0
28865	1732	807.9684	453.3664	0.689025	0.6674492	573.5737	3.901908	0	855.1218	479.6102	0.5427939	0.6709938	576.596	3.751128	0	24	832	466						Frog_fixed.avi	0
28881	1733	810.08	456.6563	0.6891153	0.6673092	573.7885	3.890652	0	861.0381	479.7501	0.542892	0.6708742	576.7071	3.734015	0	24	836	468						Frog_fixed.avi	0
28898	1734	810.8631	455.6909	0.6891702	0.6669625	573.9943	3.905063	0	860.9857	479.7942	0.5429862	0.6705719	576.7801	3.735249	0	24	836	468						Frog_fixed.avi	0
28915	1735	812.3237	451.8991	0.6891962	0.6665708	574.121	3.892398	0	862.5275	481.2635	0.5430294	0.6703262	576.8482	3.745474	0	24	837	467						Frog_fixed.avi	0
28931	1736	817.4891	453.9907	0.6891973	0.666117	574.2589	3.917587	0	864.165	479.3918	0.5430611	0.6700972	576.9885	3.734496	0	24	841	467						Frog_fixed.avi	0
28948	1737	821.2025	449.3125	0.6891397	0.6656625	574.4377	3.906404	0	869.1297	486.2126	0.5430452	0.6697467	577.0726	3.740266	0	24	845	468						Frog_fixed.avi	0
28965	1738	823.2208	449.9447	0.6890098	0.6651187	574.7315	3.919604	0	871.2668	479.9631	0.5429311	0.6694314	577.1988	3.742466	0	24	847	465						Frog_fixed.avi	0
28981	1739	825.1	451.6212	0.688796	0.6645733	574.8229	3.917342	0	876.1685	482.5466	0.5428163	0.6689515	577.3243	3.74345	0	24	851	467						Frog_fixed.avi	0
28998	1740	828.8492	447.2851	0.6885684	0.6639491	575.1604	3.915416	0	871.8438	480.1576	0.5426175	0.6685342	577.7525	3.734985	0	24	850	464						Frog_fixed.avi	0
29014	1741	822.7052	451.7979	0.6882618	0.663318	575.3312	3.912705	0	880.1877	479.5689	0.5423764	0.6679665	577.5952	3.752065	0	24	851	466						Frog_fixed.avi	0
29031	1742	828.311	445.5235	0.687962	0.6625873	575.5521	3.897495	0	881.2113	485.8698	0.5420895	0.6673709	577.955	3.727455	0	24	855	466						Frog_fixed.avi	0
29048	1743	833.3544	446.5043	0.6875902	0.661799	575.7288	3.921004	0	880.5139	484.0714	0.5417325	0.6667539	578.1282	3.743602	0	24	857	465						Frog_fixed.avi	0
29064	1744	833.4667	443.415	0.6872048	0.6609288	575.9201	3.900677	0	887.9323	475.5648	0.5413799	0.6660493	578.266	3.753668	0	24	861	459						Frog_fixed.avi	0
29081	1745	834.6924	441.5274	0.6867935	0.6600291	576.1856	3.924645	0	899.895	472.9077	0.5410305	0.6652887	578.4438	3.748144	0	24	867	457						Frog_fixed.avi	0
29098	1746	838.0439	440.0246	0.6863717	0.6591788	576.4946	3.931483	0	895.0892	475.8524	0.5406033	0.6645673	578.6205	3.728879	0	24	867	458						Frog_fixed.avi	0
29114	1747	843.815	445.1001	0.6859115	0.658487	576.679	3.921334	0	895.856	484.7338	0.5401736	0.6640127	578.812	3.752622	0	24	870	465						Frog_fixed.avi	0
29131	1748	842.0718	440.9492	0.6854424	0.658045	576.902	3.92929	0	894.4543	481.4614	0.5397383	0.6637584	579.0149	3.750729	0	24	868	461						Frog_fixed.avi	0
29148	1749	846.4991	446.6097	0.6849623	0.6577926	577.1198	3.926407	0	902.8193	483.8123	0.5393299	0.6636764	579.3701	3.756854	0	24	875	465						Frog_fixed.avi	0
29164	1750	846.1411	447.4197	0.6844917	0.6577343	577.2957	3.942905	0	897.9114	484.1512	0.5388821	0.6637067	579.5729	3.75497	0	24	872	466						Frog_fixed.avi	0
29181	1751	844.0795	447.8313	0.6840022	0.6577675	577.5146	3.941677	0	898.3579	484.0948	0.538421	0.6638304	579.7156	3.75142	0	24	871	466						Frog_fixed.avi	0
29198	1752	850.3521	449.2869	0.6835395	0.6578441	577.6519	3.938582	0	894.5692	490.3032	0.537987	0.664004	579.8771	3.761196	0	24	872	470						Frog_fixed.avi	0
29214	1753	846.9858	445.0454	0.683103	0.6579384	577.8557	3.937076	0	896.9555	494.6568	0.5375717	0.664198	580.0372	3.761929	0	24	872	470						Frog_fixed.avi	0
29231	1754	850.7878	441.2778	0.6826555	0.6580211	578.0412	3.94469	0	899.821	488.5308	0.5371832	0.6644883	580.3821	3.777383	0	24	875	465						Frog_fixed.avi	0
29248	1755	847.4302	449.6024	0.6822034	0.6581156	578.189	3.958171	0	899.7071	485.1613	0.5367703	0.6646649	580.4405	3.772193	0	24	874	467						Frog_fixed.avi	0
29264	1756	852.7381	442.9667	0.6817634	0.6582336	578.3066	3.962255	0	899.1793	493.1404	0.5363455	0.6648642	580.5233	3.788868	0	25	876	468						Frog_fixed.avi	0
29281	1757	882.2232	437.2682	0.6811348	0.6583404	578.601	3.953066	0	940.3738	483.6333	0.5357789	0.6650085	580.7267	3.785881	0	25	911	460						Frog_fixed.avi	0
29298	1758	883.0896	435.3701	0.6807613	0.6584146	578.5967	3.965164	0	930.8883	486.512	0.5354368	0.665284	580.5566	3.788752	0	25	907	461						Frog_fixed.avi	0
29314	1759	887.0511	437.3425	0.6804237	0.6584322	578.6519	3.98851	0	937.3032	480.6251	0.5351302	0.6653612	580.8671	3.795683	0	25	912	459						Frog_fixed.avi	0
29331	1760	885.0613	436.8196	0.6801562	0.658323	578.8135	3.989988	0	931.6383	483.0427	0.5348251	0.6653482	580.9421	3.818518	0	25	908	460						Frog_fixed.avi	0
29348	1761	889.1792	437.0779	0.6799284	0.6580526	578.7526	3.985394	0	938.6331	478.0447	0.5346595	0.6652424	580.9333	3.813827	0	25	914	458						Frog_fixed.avi	0
29364	1762	891.1183	435.6207	0.6797782	0.6577393	578.763	4.01387	0	930.7108	488.8322	0.5344661	0.6649335	580.9786	3.827327	0	25	911	462						Frog_fixed.avi	0
29381	1763	885.3782	437.4011	0.6796327	0.6573653	578.8148	4.025852	0	931.2621	480.068	0.5343493	0.6646779	580.9506	3.835265	0	25	908	459						Frog_fixed.avi	0
29398	1764	882.8737	440.1906	0.6795679	0.6569515	578.7868	4.012899	0	930.7226	479.0032	0.5342779	0.6643898	580.9587	3.8473	0	25	907	460						Frog_fixed.avi	0
29414	1765	885.8573	435.3654	0.6795176	0.6565942	578.7424	4.025568	0	935.6172	485.2411	0.5342512	0.6639803	580.8915	3.847164	0	25	911	460						Frog_fixed.avi	0
29431	1766	885.5864	435.7426	0.6795198	0.6562893	578.6797	4.039449	0	930.3992	481.8427	0.5342294	0.6637416	580.8599	3.846075	0	25	908	459						Frog_fixed.avi	0
29448	1767	886.2548	438.0776	0.6795329	0.6560829	578.564	4.039871	0	933.1124	472.575	0.5342557	0.6635738	580.8681	3.86315	0	25	910	455						Frog_fixed.avi	0
29464	1768	882.9431	434.2421	0.6796151	0.6560098	578.5855	4.035419	0	933.032	484.5849	0.5343038	0.6633563	580.7284	3.872774	0	25	908	459						Frog_fixed.avi	0
29481	1769	885.45	439.7495	0.6797482	0.6560299	578.3615	4.045008	0	932.6669	487.6032	0.5343995	0.6633018	580.6743	3.882543	0	25	909	464						Frog_fixed.avi	0
29498	1770	885.8859	443.4718	0.6798827	0.6560944	578.2658	4.041149	0	939.2172	482.6495	0.5345351	0.6633223	580.4279	3.880642	0	25	913	463						Frog_fixed.avi	0
29514	1771	880.2884	446.7155	0.6800764	0.6562111	578.1213	4.034821	0	935.1637	487.9786	0.5347061	0.6633609	580.4801	3.893843	0	25	908	467						Frog_fixed.avi	0
29531	1772	887.2112	442.2612	0.6803107	0.6563957	577.9908	4.045951	0	933.8339	484.7786	0.5349059	0.6633881	580.3184	3.890309	0	25	911	464						Frog_fixed.avi	0
29547	1773	888.7008	443.8989	0.6806111	0.6565866	577.8482	4.045741	0	930.5765	489.5447	0.5351503	0.663401	580.1008	3.892258	0	25	910	467						Frog_fixed.avi	0
29564	1774	885.5869	434.2852	0.6809223	0.6567773	577.7585	4.040696	0	932.3591	481.0918	0.5354758	0.6634545	579.93	3.895558	0	25	909	458						Frog_fixed.avi	0
29581	1775	889.1088	438.7813	0.6813018	0.6569477	577.6619	4.039435	0	936.5104	482.4852	0.5358126	0.6633752	580.0087	3.895441	0	25	913	461						Frog_fixed.avi	0
29597	1776	884.502	440.5543	0.6816955	0.6571558	577.5127	4.037084	0	935.4391	488.5235	0.5361786	0.6633062	579.7078	3.891673	0	25	910	465						Frog_fixed.avi	0
29614	1777	886.9549	439.6799	0.6821554	0.6573096	577.4327	4.056396	0	933.8267	488.0868	0.536616	0.6632416	579.6381	3.893071	0	25	910	464						Frog_fixed.avi	0
29631	1778	888.8111	442.1399	0.6826372	0.6575184	577.3303	4.054688	0	934.3289	485.2127	0.5370706	0.6631375	579.5817	3.887272	0	25	912	464						Frog_fixed.avi	0
29647	1779	886.8094	444.5444	0.6831262	0.6576762	577.2167	4.052699	0	930.9705	487.1415	0.5375326	0.6630689	579.5159	3.878821	0	25	909	466						Frog_fixed.avi	0
29664	1780	893.3121	443.6654	0.6836337	0.6577968	577.1465	4.047427	0	937.6197	479.0276	0.538008	0.6629923	579.4083	3.883083	0	25	915	461						Frog_fixed.avi	0
29681	1781	863.2233	448.1989	0.6842567	0.6579415	577.1332	4.036764	0	916.5665	478.0249	0.5386195	0.6628997	579.3197	3.889483	0	25	890	463						Frog_fixed.avi	0
29697	1782	879.5124	442.2281	0.6848196	0.6580277	576.9614	4.032227	0	926.3776	480.659	0.539129	0.6627598	579.2255	3.879848	0	25	903	461						Frog_fixed.avi	0
29714	1783	873.4496	447.2757	0.6853631	0.6581444	576.8282	4.041217	0	920.2665	485.5496	0.5396141	0.6625509	579.1586	3.875679	0	25	897	466						Frog_fixed.avi	0
29731	1784	873.0977	448.1478	0.6859036	0.6583622	576.7416	4.01445	0	919.5527	486.8305	0.5401242	0.6624787	579.1246	3.866426	0	25	896	467						Frog_fixed.avi	0
29747	1785	875.2196	442.1922	0.6864245	0.658614	576.708	4.030508	0	920.4291	484.487	0.5406275	0.6624931	579.0466	3.870816	0	25	898	463						Frog_fixed.avi	0
29764	1786	872.6853	447.3214	0.6869557	0.6589599	576.67	4.032316	0	923.8278	491.1632	0.5411532	0.662591	578.8809	3.851386	0	25	898	469						Frog_fixed.avi	0
29781	1787	874.5818	442.0768	0.6874803	0.6593617	576.6131	4.011787	0	922.0278	479.8336	0.5416433	0.6628488	578.7397	3.844356	0	25	898	461						Frog_fixed.avi	0
29797	1788	869.6674	450.1379	0.6879791	0.6597497	576.5801	4.014873	0	919.2486	480.6203	0.542133	0.6629958	578.6232	3.828967	0	25	894	465						Frog_fixed.avi	0
29814	1789	876.7852	442.0179	0.6884703	0.6601233	576.5112	4.012694	0	924.5508	477.9334	0.5426112	0.6631373	578.6259	3.819052	0	25	901	460						Frog_fixed.avi	0
29831	1790	875.1405	452.3971	0.688947	0.6604018	576.4195	4.028392	0	925.7982	483.0705	0.5430772	0.6632592	578.5936	3.820521	0	25	900	468						Frog_fixed.avi	0
29847	1791	872.6514	445.2724	0.6894378	0.6606452	576.4122	4.025644	0	926.5317	480.8302	0.5435179	0.663348	578.7286	3.805633	0	25	900	463						Frog_fixed.avi	0
29864	1792	871.0987	439.6907	0.6899294	0.6608831	576.3444	4.019531	0	920.4504	483.6577	0.5439891	0.6634012	578.6895	3.813922	0	25	896	462						Frog_fixed.avi	0
29881	1793	876.2461	442.2663	0.6904329	0.6610021	576.3306	4.011262	0	917.2247	485.2947	0.5444747	0.6633993	578.6422	3.81908	0	25	897	464						Frog_fixed.avi	0
29897	1794	874.3716	445.3905	0.6909542	0.6610666	576.2377	3.99588	0	921.3491	486.134	0.5449752	0.6633101	578.614	3.81591	0	25	898	466						Frog_fixed.avi	0
29914	1795	874.6597	444.3524	0.6914837	0.6610816	576.1622	4.01165	0	922.9701	480.5751	0.5455249	0.6631907	578.3579	3.801234	0	25	899	462						Frog_fixed.avi	0
29931	1796	880.1785	446.156	0.6920584	0.6610043	576.0534	3.995811	0	921.1502	485.2312	0.5460607	0.6630141	578.2784	3.800315	0	25	901	466						Frog_fixed.avi	0
29947	1797	875.9318	440.9979	0.6926404	0.6607991	575.9474	4.017344	0	919.3195	479.0101	0.5466021	0.662695	578.2825	3.799494	0	25	898	460						Frog_fixed.avi	0
29964	1798	872.8887	441.6981	0.6932102	0.6604211	575.9513	3.991896	0	915.1208	482.3773	0.5471584	0.6622244	578.2073	3.805613	0	25	894	462						Frog_fixed.avi	0
29981	1799	878.1353	440.6566	0.6938202	0.6600496	575.9168	4.004564	0	916.4861	484.153	0.547745	0.6617126	578.0867	3.805965	0	25	897	462						Frog_fixed.avi	0
29997	1800	874.9514	441.5195	0.6943979	0.6595665	575.8472	4.011896	0	916.6034	483.5156	0.5483149	0.6612283	578.0348	3.797426	0	25	896	463						Frog_fixed.avi	0
30014	1801	873.6357	439.2195	0.6949861	0.6590955	575.6789	3.998285	0	921.0302	483.3662	0.548929	0.6606399	577.9293	3.792174	0	25	897	461						Frog_fixed.avi	0
30031	1802	876.784	447.3042	0.6955442	0.658623	575.6332	4.018011	0	921.6384	480.9321	0.5494657	0.6600835	577.937	3.789073	0	25	899	464						Frog_fixed.avi	0
30047	1803	870.0168	445.368	0.6960718	0.6582093	575.5358	4.007124	0	919.8955	479.0932	0.5499946	0.6596672	577.8641	3.780742	0	25	895	462						Frog_fixed.avi	0
30064	1804	872.9284	444.9272	0.6966056	0.6578592	575.3969	4.010067	0	922.1533	478.0935	0.5504971	0.659185	577.7559	3.79775	0	25	898	462						Frog_fixed.avi	0
30081	1805	871.4008	435.898	0.697109	0.6576573	575.3182	4.005229	0	922.7375	481.8618	0.5509902	0.6589357	577.6895	3.796078	0	25	897	459						Frog_fixed.avi	0
30097	1806	871.384	435.2961	0.6975947	0.6575711	575.1604	4.020729	0	917.1483	480.9926	0.551461	0.6588131	577.5721	3.806212	0	25	894	458						Frog_fixed.avi	0
30114	1807	870.7734	437.9551	0.6980489	0.6575708	574.9706	4.024546	0	916.3208	481.0398	0.5518764	0.6587713	577.29	3.799865	0	25	894	459						Frog_fixed.avi	0
30130	1808	887.4388	429.7839	0.6984212	0.6576093	574.8949	4.024265	0	942.8315	473.251	0.5522361	0.6587076	577.1615	3.796995	0	25	915	452						Frog_fixed.avi	0
30147	1809	882.7245	431.0924	0.6988804	0.6577363	574.7454	4.011508	0	931.929	477.8865	0.5526884	0.658781	577.0247	3.801001	0	25	907	454						Frog_fixed.avi	0
30164	1810	886.3441	437.1152	0.6993312	0.657859	574.5828	4.024011	0	935.8363	473.4799	0.5531319	0.6587923	576.8781	3.798142	0	25	911	455						Frog_fixed.avi	0
30180	1811	881.8828	434.677	0.6997856	0.658002	574.4261	4.009352	0	933.2952	472.876	0.5535443	0.6587629	576.9225	3.814413	0	25	908	454						Frog_fixed.avi	0
30197	1812	891.1843	433.9774	0.7002591	0.6580648	574.2554	4.019	0	929.9897	481.1114	0.5539547	0.6585462	576.6202	3.804622	0	25	911	458						Frog_fixed.avi	0
30214	1813	887.1839	438.7234	0.7006903	0.6580888	574.0468	4.013057	0	930.6589	482.278	0.5543837	0.6583869	576.4701	3.803767	0	25	909	461						Frog_fixed.avi	0
30230	1814	886.0145	432.7362	0.70112	0.6581547	573.9104	4.015366	0	929.8044	480.2035	0.5547796	0.6582245	576.4158	3.794827	0	25	908	456						Frog_fixed.avi	0
30247	1815	884.447	438.2728	0.7015333	0.6581838	573.7619	4.019971	0	931.3067	472.8735	0.5551723	0.6580682	576.202	3.795768	0	25	908	456						Frog_fixed.avi	0
30264	1816	885.274	439.3203	0.701893	0.6582472	573.5032	4.007287	0	931.2686	479.3442	0.5554968	0.6578063	575.8611	3.803607	0	25	908	459						Frog_fixed.avi	0
30280	1817	887.9019	431.5076	0.7022328	0.6584349	573.3013	4.017975	0	934.4258	480.4398	0.5557936	0.6576931	575.8069	3.811507	0	25	911	456						Frog_fixed.avi	0
30297	1818	884.629	436.8366	0.7025232	0.6585731	573.217	4.015767	0	927.9695	482.0211	0.5560346	0.6576407	575.512	3.808057	0	25	906	459						Frog_fixed.avi	0
30314	1819	889.8859	434.8751	0.702777	0.6587074	572.9478	4.019751	0	933.1683	477.4643	0.5562468	0.6575785	575.1005	3.799917	0	25	912	456						Frog_fixed.avi	0
30330	1820	884.9073	433.6575	0.7029907	0.6587397	572.7917	4.007732	0	934.0681	485.1988	0.556396	0.6574855	575.09	3.805335	0	25	909	459						Frog_fixed.avi	0
30347	1821	887.201	436.9773	0.7031506	0.6586914	572.5353	4.019285	0	932.9233	477.1803	0.5564724	0.6573442	574.9383	3.813881	0	25	910	457						Frog_fixed.avi	0
30364	1822	886.2011	435.3674	0.7032314	0.6586053	572.4313	3.995435	0	934.3347	470.368	0.5565088	0.6571633	574.617	3.807779	0	25	910	453						Frog_fixed.avi	0
30380	1823	889.0089	431.9774	0.7032505	0.6585033	572.2504	4.010456	0	933.9679	480.5279	0.5564769	0.6569194	574.4197	3.827785	0	25	911	456						Frog_fixed.avi	0
30397	1824	886.348	433.9066	0.7031819	0.6584533	572.0493	4.004235	0	932.6548	480.5033	0.5563479	0.6568471	574.1335	3.815391	0	25	910	457						Frog_fixed.avi	0
30414	1825	886.3386	433.6198	0.7030476	0.6584575	571.8527	3.996046	0	934.5062	479.9276	0.5561714	0.6568093	573.9958	3.804934	0	25	910	457						Frog_fixed.avi	0
30430	1826	893.1761	434.8074	0.7028242	0.6585055	571.6151	4.005798	0	927.7538	480.1609	0.5558959	0.6569269	573.8689	3.839255	0	25	910	457						Frog_fixed.avi	0
30447	1827	891.0511	435.0434	0.7025156	0.6586158	571.4973	4.017203	0	936.219	467.4779	0.5555955	0.6571776	573.6854	3.822754	0	25	914	451						Frog_fixed.avi	0
30463	1828	887.7133	437.1484	0.7021776	0.6587415	571.272	4.012387	0	932.2647	477.7996	0.5551979	0.6573425	573.6356	3.84555	0	25	910	457						Frog_fixed.avi	0
30480	1829	888.5672	437.2416	0.7018028	0.6589117	571.2042	4.008214	0	934.0292	480.8658	0.5547942	0.6575385	573.3779	3.824345	0	25	911	459						Frog_fixed.avi	0
30497	1830	889.313	437.9109	0.7014	0.658979	571.0958	4.00799	0	935.4511	477.7344	0.5543721	0.6577398	573.1583	3.829609	0	25	912	458						Frog_fixed.avi	0
30513	1831	885.2078	438.7172	0.7009774	0.6590519	570.9677	4.009881	0	934.1322	469.7518	0.5539182	0.6579987	573.0588	3.833025	0	25	910	454						Frog_fixed.avi	0
30530	1832	887.0627	432.7999	0.7005485	0.6592027	570.7864	4.01633	0	929.4305	471.4555	0.5534556	0.6581737	572.9887	3.834168	0	25	908	452						Frog_fixed.avi	0
30547	1833	888.2083	432.7329	0.700107	0.6592699	570.6959	4.020736	0	926.7972	477.2871	0.5529913	0.6583362	572.9368	3.836598	0	25	908	455						Frog_fixed.avi	0
30563	1834	894.6467	432.433	0.6996618	0.6593562	570.6596	4.025304	0	928.3285	479.2224	0.5525395	0.6585406	572.8868	3.844632	0	25	911	456						Frog_fixed.avi	0
30580	1835	891.6672	436.0808	0.699231	0.6593874	570.6137	4.032957	0	928.4263	480.7002	0.5520958	0.6587073	572.8056	3.863488	0	25	910	458						Frog_fixed.avi	0
30597	1836	890.527	430.1955	0.6987931	0.659353	570.5851	4.026725	0	928.4467	475.4996	0.5516663	0.6588444	572.7708	3.868994	0	25	909	453						Frog_fixed.avi	0
30613	1837	888.3044	435.3384	0.6984043	0.6593041	570.6011	4.030501	0	940.8611	469.9542	0.5513096	0.6589141	572.7017	3.876184	0	25	915	453						Frog_fixed.avi	0
30630	1838	890.4985	432.9786	0.6980177	0.6591942	570.5227	4.026002	0	936.3851	469.3139	0.5509006	0.658931	572.7401	3.878042	0	25	913	451						Frog_fixed.avi	0
30647	1839	892.2928	433.8139	0.697633	0.6589857	570.5412	4.02539	0	931.1858	470.5955	0.5505074	0.658939	572.7076	3.872512	0	25	912	452						Frog_fixed.avi	0
30663	1840	889.415	431.8886	0.6972441	0.6587908	570.634	4.034282	0	929.734	467.4288	0.550113	0.6589173	572.728	3.871097	0	25	910	450						Frog_fixed.avi	0
30680	1841	889.9158	434.6322	0.6968651	0.6585956	570.6442	4.039606	0	931.7899	471.8427	0.549768	0.6588832	572.5886	3.874802	0	25	911	453						Frog_fixed.avi	0
30697	1842	889.3336	427.5191	0.6964743	0.6583961	570.6981	4.046384	0	937.7808	466.9831	0.5494133	0.6588283	572.7618	3.873286	0	25	914	447						Frog_fixed.avi	0
30713	1843	894.5378	430.933	0.6960983	0.6581356	570.6606	4.068943	0	932.306	469.2818	0.5490218	0.6587819	572.8398	3.878766	0	25	913	450						Frog_fixed.avi	0
30730	1844	890.3988	427.047	0.6957178	0.6579078	570.7539	4.058404	0	930.2892	482.3869	0.5486668	0.6585982	572.8378	3.881865	0	25	910	455						Frog_fixed.avi	0
30747	1845	890.4852	426.4874	0.6953523	0.6576921	570.8313	4.05985	0	933.1694	473.6555	0.5483366	0.6585312	573.0867	3.87284	0	25	912	450						Frog_fixed.avi	0
30763	1846	889.5734	430.7316	0.6950567	0.6574171	570.9551	4.060139	0	934.3879	470.2072	0.5480612	0.6584482	573.0535	3.879441	0	25	912	450						Frog_fixed.avi	0
30780	1847	893.8674	428.0077	0.6947939	0.6572078	571.0209	4.065172	0	935.5237	469.0963	0.5478347	0.6583168	573.2024	3.888383	0	25	915	449						Frog_fixed.avi	0
30797	1848	891.8513	426.8414	0.6945609	0.6569697	571.1962	4.064571	0	932.9142	464.9243	0.5476199	0.6582118	573.2453	3.880165	0	25	912	446						Frog_fixed.avi	0
30813	1849	888.9233	432.8701	0.6943589	0.6566849	571.1885	4.054276	0	936.3675	465.3395	0.5474845	0.6580499	573.2329	3.887426	0	25	913	449						Frog_fixed.avi	0
30830	1850	890.2982	426.4662	0.6941884	0.656354	571.494	4.073085	0	937.8543	474.697	0.5473377	0.6577496	573.5403	3.892734	0	25	914	451						Frog_fixed.avi	0
30847	1851	892.1654	430.1899	0.6940026	0.6560031	571.5458	4.076686	0	937.4882	466.859	0.5472096	0.657467	573.7357	3.889565	0	25	915	449						Frog_fixed.avi	0
30863	1852	892.1965	428.8604	0.6938205	0.6555789	571.8458	4.08233	0	937.3516	466.1504	0.547067	0.6571884	573.681	3.895095	0	25	915	448						Frog_fixed.avi	0
30880	1853	896.8743	421.3342	0.6936398	0.6551778	571.9718	4.084421	0	933.7861	465.7987	0.5469025	0.6568058	573.9938	3.883592	0	25	915	444						Frog_fixed.avi	0
30897	1854	892.1948	428.1617	0.693434	0.6547065	572.1981	4.077954	0	935.4999	463.2654	0.5467704	0.6564822	574.2448	3.899199	0	25	914	446						Frog_fixed.avi	0
30913	1855	895.4332	424.7558	0.6932588	0.654327	572.3859	4.080765	0	940.7051	464.5102	0.546643	0.6561077	574.5768	3.905497	0	25	918	445						Frog_fixed.avi	0
30930	1856	891.4058	425.6404	0.6930651	0.6539547	572.7026	4.090346	0	938.4073	464.5104	0.5465398	0.6558892	574.8152	3.901992	0	25	915	445						Frog_fixed.avi	0
30946	1857	890.5289	424.7954	0.6929026	0.6537011	572.8704	4.078622	0	939.8326	465.8787	0.5464351	0.6557671	575.0647	3.897941	0	25	915	445						Frog_fixed.avi	0
30963	1858	896.0708	419.4049	0.6927659	0.6535232	573.0291	4.066557	0	937.2937	463.0467	0.5463077	0.6556902	575.0494	3.904876	0	25	917	441						Frog_fixed.avi	0
30980	1859	891.7046	420.4288	0.6926035	0.6532637	573.2938	4.079716	0	935.7557	462.1371	0.5461692	0.6556221	575.4696	3.915684	0	25	914	441						Frog_fixed.avi	0
30996	1860	893.2187	422.8001	0.6924796	0.6530266	573.5061	4.078763	0	944.4839	461.9422	0.546086	0.6555331	575.6462	3.901819	0	25	919	442						Frog_fixed.avi	0
31013	1861	893.4916	427.6455	0.6923211	0.6528227	573.7755	4.057015	0	942.2316	470.5966	0.5459613	0.6553254	575.9957	3.898431	0	25	918	449						Frog_fixed.avi	0
31030	1862	895.0823	424.1887	0.6921821	0.6525931	574.0195	4.070237	0	941.6826	471.9659	0.545868	0.6552339	576.2092	3.894034	0	25	918	448						Frog_fixed.avi	0
31046	1863	893.1318	425.9517	0.6920316	0.6524363	574.2585	4.072772	0	943.0177	469.6698	0.5457801	0.6551715	576.4469	3.901155	0	25	918	448						Frog_fixed.avi	0
31063	1864	894.7123	424.7169	0.691907	0.6523668	574.5435	4.069091	0	945.7025	473.351	0.5456956	0.6551606	576.6501	3.899643	0	25	920	449						Frog_fixed.avi	0
31080	1865	895.2594	418.584	0.6917635	0.6523682	574.6814	4.06642	0	937.5632	470.579	0.5455558	0.6552175	576.8598	3.895263	0	25	916	445						Frog_fixed.avi	0
31096	1866	896.6993	425.9681	0.6916189	0.6523861	574.9614	4.08622	0	939.2468	473.5971	0.545472	0.6553325	577.1186	3.896659	0	25	918	450						Frog_fixed.avi	0
31113	1867	894.915	425.3675	0.6914953	0.6524225	575.1839	4.053254	0	946.3961	459.2237	0.545384	0.6555386	577.2388	3.888219	0	25	921	442						Frog_fixed.avi	0
31130	1868	896.1008	423.0127	0.6913575	0.6524496	575.2935	4.07271	0	948.1676	466.0904	0.5452937	0.6556073	577.3923	3.882417	0	25	922	445						Frog_fixed.avi	0
31146	1869	898.5715	426.56	0.6912227	0.6524207	575.6077	4.0326	0	943.4006	465.6629	0.545164	0.6556357	577.8398	3.899107	0	25	921	446						Frog_fixed.avi	0
31163	1870	894.2402	423.5738	0.6911045	0.6523375	575.7404	4.047734	0	946.9168	462.4366	0.5450945	0.6555995	577.9827	3.884953	0	25	921	443						Frog_fixed.avi	0
31180	1871	896.6599	426.2796	0.6910217	0.6522008	575.8015	4.061178	0	953.5911	461.47	0.5450414	0.6555418	578.0799	3.869209	0	25	925	444						Frog_fixed.avi	0
31196	1872	896.9473	421.4746	0.6909217	0.6521124	576.0397	4.033686	0	950.6591	460.3777	0.5449956	0.6554958	578.2117	3.875247	0	25	924	441						Frog_fixed.avi	0
31213	1873	897.1227	421.7741	0.6908586	0.6520855	576.243	4.043447	0	955.711	458.3679	0.5449678	0.6555151	578.3167	3.852705	0	25	926	440						Frog_fixed.avi	0
31230	1874	894.9849	422.9361	0.6908246	0.6520617	576.3593	4.007108	0	950.7737	463.0589	0.5449247	0.6555562	578.6006	3.850626	0	25	923	443						Frog_fixed.avi	0
31246	1875	897.7545	420.3176	0.6908082	0.6519921	576.4235	4.001373	0	949.5155	461.4324	0.5449208	0.6555621	578.6936	3.838373	0	25	924	441						Frog_fixed.avi	0
31263	1876	892.298	424.7561	0.6907701	0.6517747	576.5005	3.983711	0	946.8897	465.2704	0.5449229	0.6554232	578.7723	3.846966	0	25	920	445						Frog_fixed.avi	0
31280	1877	898.51	417.4292	0.6907754	0.6514706	576.5726	3.97198	0	947.0694	469.0414	0.5449264	0.6551678	578.851	3.818648	0	25	923	443						Frog_fixed.avi	0
31296	1878	897.4533	419.9846	0.690771	0.651089	576.7253	3.975904	0	946.276	467.4733	0.5449333	0.6548902	578.9152	3.807956	0	25	922	444						Frog_fixed.avi	0
31313	1879	892.2794	425.5851	0.6907622	0.6505638	576.7247	3.958455	0	946.3458	465.2364	0.5449487	0.6544551	578.9653	3.803912	0	25	919	445						Frog_fixed.avi	0
31329	1880	897.3066	421.9892	0.6907281	0.6500614	576.6991	3.95666	0	945.401	464.0947	0.5449547	0.6540639	579.0331	3.792579	0	25	921	443						Frog_fixed.avi	0
31346	1881	896.8976	417.2926	0.6907396	0.649572	576.8679	3.945843	0	947.7038	464.9708	0.5449642	0.6535612	579.0517	3.812786	0	25	922	441						Frog_fixed.avi	0
31363	1882	890.3321	426.2163	0.6906973	0.6490306	576.8831	3.946937	0	943.1848	465.0309	0.5449503	0.6532058	579.178	3.802172	0	25	917	446						Frog_fixed.avi	0
31379	1883	894.7657	421.2946	0.6907022	0.6485718	576.8119	3.952925	0	944.2059	468.0584	0.5449676	0.6527634	579.1466	3.797869	0	25	919	445						Frog_fixed.avi	0
31396	1884	889.3251	424.4271	0.6906858	0.6482253	576.8837	3.942084	0	941.3235	469.507	0.5449743	0.6525031	579.1331	3.801414	0	25	915	447						Frog_fixed.avi	0
31413	1885	893.9489	423.2971	0.6906959	0.6478952	576.7902	3.956356	0	946.5129	461.5959	0.5449944	0.6522639	579.1036	3.784735	0	25	920	442						Frog_fixed.avi	0
31429	1886	891.9758	419.7704	0.6906736	0.647525	576.8374	3.953638	0	944.5669	467.002	0.5449985	0.6519156	579.1277	3.797811	0	25	918	443						Frog_fixed.avi	0
31446	1887	894.8611	421.3313	0.6906919	0.6471466	576.761	3.944039	0	945.3992	468.4757	0.5450062	0.6516237	579.114	3.795788	0	25	920	445						Frog_fixed.avi	0
31463	1888	890.7476	426.5367	0.6906588	0.6467026	576.9159	3.950123	0	944.8384	466.9154	0.5450273	0.6512154	579.1118	3.807259	0	25	918	447						Frog_fixed.avi	0
31479	1889	894.36	413.4561	0.6906552	0.6462718	576.9014	3.956939	0	944.9589	468.5195	0.5450259	0.6508611	579.1077	3.799917	0	25	920	441						Frog_fixed.avi	0
31496	1890	891.2277	427.6945	0.6906645	0.6457527	576.8851	3.944518	0	944.7753	469.3401	0.5450496	0.6504169	579.152	3.80916	0	25	918	449						Frog_fixed.avi	0
31513	1891	895.1288	420.7275	0.6906585	0.6453217	576.9691	3.965141	0	941.994	462.4996	0.5450627	0.6501055	579.1476	3.828291	0	25	919	442						Frog_fixed.avi	0
31529	1892	892.677	424.1857	0.6906639	0.6449338	576.9396	3.962432	0	944.4254	461.6207	0.5450856	0.6498533	579.2484	3.817083	0	25	919	443						Frog_fixed.avi	0
31546	1893	891.9659	418.1569	0.6906793	0.6446388	577.0456	3.982228	0	945.723	465.0262	0.5451203	0.6495367	579.3544	3.833555	0	25	919	442						Frog_fixed.avi	0
31563	1894	892.037	421.4962	0.6907091	0.6443277	577.0609	3.95492	0	951.5173	466.4352	0.5452434	0.6493752	579.4194	3.837927	0	25	922	444						Frog_fixed.avi	0
31579	1895	897.395	421.9424	0.6907914	0.6440712	577.0447	3.966693	0	952.0144	465.1199	0.5453091	0.649242	579.5321	3.837005	0	25	925	444						Frog_fixed.avi	0
31596	1896	898.7953	421.782	0.6908468	0.6438775	577.1777	3.986657	0	947.4775	459.9494	0.5453691	0.6491392	579.542	3.843228	0	25	923	441						Frog_fixed.avi	0
31613	1897	891.4218	425.1382	0.6909176	0.6436047	577.2169	3.976204	0	946.569	458.8036	0.5454516	0.6489562	579.6326	3.834571	0	25	919	442						Frog_fixed.avi	0
31629	1898	890.3192	426.6872	0.6910021	0.643343	577.3421	3.972239	0	940.8728	467.7379	0.5455331	0.648736	579.7521	3.850297	0	25	916	447						Frog_fixed.avi	0
31646	1899	895.4489	413.7406	0.6911008	0.643065	577.5459	3.994268	0	946.5181	470.6849	0.5456647	0.6485023	579.9836	3.856436	0	25	921	442						Frog_fixed.avi	0
31663	1900	894.4567	424.5265	0.6911932	0.6427281	577.7428	3.997101	0	953.0927	460.3719	0.5457894	0.6482943	579.8773	3.850301	0	25	924	442						Frog_fixed.avi	0
31679	1901	891.9214	421.5875	0.6912859	0.6425331	577.9581	4.002303	0	949.2887	465.7398	0.545882	0.6480151	580.1059	3.847491	0	25	921	444						Frog_fixed.avi	0
31696	1902	889.3325	420.6587	0.6913887	0.6423922	578.0577	3.995994	0	951.5199	463.1384	0.5460081	0.6478779	580.2562	3.840854	0	25	920	442						Frog_fixed.avi	0
31713	1903	889.3132	417.7158	0.6914892	0.6423251	578.3179	4.01215	0	950.2676	465.956	0.5461406	0.6478003	580.6127	3.8422	0	25	920	442						Frog_fixed.avi	0
31729	1904	895.5866	417.9289	0.691592	0.6422731	578.5524	4.002173	0	943.1284	463.7442	0.5462505	0.6477541	580.8027	3.848956	0	25	919	441						Frog_fixed.avi	0
31746	1905	895.6601	414.4753	0.6916879	0.6421866	578.6884	3.995315	0	947.3496	467.5879	0.5463883	0.6476774	580.9744	3.845177	0	25	922	441						Frog_fixed.avi	0
31763	1906	894.1397	425.4084	0.6917574	0.6420175	578.9975	3.994513	0	957.7584	466.6909	0.5465491	0.6475785	581.1409	3.843315	0	25	926	446						Frog_fixed.avi	0
31779	1907	896.1211	423.2991	0.6918564	0.641907	579.1467	3.993197	0	947.6636	461.0726	0.546648	0.6474404	581.378	3.849161	0	25	922	442						Frog_fixed.avi	0
31796	1908	896.9604	416.8733	0.6919529	0.6417708	579.4708	3.998818	0	948.996	467.4478	0.5467613	0.6471337	581.6285	3.853493	0	25	923	442						Frog_fixed.avi	0
31812	1909	898.7964	421.8415	0.6920578	0.6416359	579.702	4.005176	0	953.87	464.7152	0.5469217	0.6469048	582.0284	3.846483	0	25	926	443						Frog_fixed.avi	0
31829	1910	893.7857	422.9471	0.6921909	0.6415422	579.952	4.003381	0	949.4879	464.9592	0.5470964	0.6467153	582.2181	3.842123	0	25	922	444						Frog_fixed.avi	0
31846	1911	892.7142	421.1956	0.6923573	0.6415057	580.3238	3.999307	0	954.9445	465.7063	0.5473334	0.6464342	582.4514	3.863028	0	25	924	443						Frog_fixed.avi	0
31862	1912	896.2289	427.2213	0.6925663	0.6415138	580.5087	4.003297	0	952.0386	461.1995	0.5475457	0.6462502	582.647	3.843141	0	25	924	444						Frog_fixed.avi	0
31879	1913	900.3879	417.5276	0.69282	0.641483	580.7758	3.997154	0	955.4453	467.0262	0.5478472	0.6460246	582.7596	3.857488	0	25	928	442						Frog_fixed.avi	0
31896	1914	892.6113	430.4826	0.6931716	0.6413316	581.1754	3.975703	0	955.6069	462.68	0.548121	0.645611	583.258	3.854738	0	25	924	447						Frog_fixed.avi	0
31912	1915	897.1429	422.5319	0.6935173	0.6404843	581.543	4.043591	0	952.0464	464.3132	0.5482415	0.6452878	583.6012	3.857682	0	25	925	443						Frog_fixed.avi	0
31929	1916	-1280	-1024	-1	-1	-1	-1	4	907.6512	669.7432	0.548539	0.6446158	583.6012	3.482252	0	25	908	670						Frog_fixed.avi	0
31946	1917	-1280	-1024	-1	-1	-1	-1	4	-1280	-1024	-1	-1	-1	-1	4	25	0	0						Frog_fixed.avi	0
31962	1918	-1280	-1024	-1	-1	-1	-1	4	-1280	-1024	-1	-1	-1	-1	4	25	0	0						Frog_fixed.avi	0
31979	1919	-1280	-1024	-1	-1	-1	-1	4	-1280	-1024	-1	-1	-1	-1	4	25	0	0						Frog_fixed.avi	0
31996	1920	898.2031	481.5464	0.6944546	0.6404257	582.5688	3.871087	0	952.3532	505.8919	0.5494286	0.6442448	584.5934	3.78271	0	25	925	494						Frog_fixed.avi	0
32012	1921	898.0844	431.0851	0.6945437	0.6406842	582.7319	4.006606	0	954.7233	472.2273	0.549562	0.6442236	584.655	3.894271	0	25	926	452						Frog_fixed.avi	0
32029	1922	900.4956	429.2305	0.694609	0.6407893	582.801	4.035559	0	950.2678	477.5701	0.549664	0.644044	584.7629	3.885417	0	25	925	453						Frog_fixed.avi	0
32046	1923	904.2675	430.5661	0.6946406	0.640883	582.9033	4.023099	0	954.8136	479.5995	0.5497612	0.643952	584.7198	3.87323	0	25	930	455						Frog_fixed.avi	0
32062	1924	898.4167	431.7014	0.6946445	0.6410351	583.0928	4.02031	0	949.5774	482.1017	0.5497977	0.643887	584.8484	3.864286	0	25	924	457						Frog_fixed.avi	0
32079	1925	898.0876	437.0001	0.6946274	0.6412211	583.1797	4.02061	0	949.5814	476.6898	0.5498375	0.6439	585.1004	3.863775	0	25	924	457						Frog_fixed.avi	0
32096	1926	899.572	429.4164	0.6945924	0.6414671	583.2407	4.026441	0	951.0656	480.3808	0.5498295	0.6439309	585.1794	3.872221	0	25	925	455						Frog_fixed.avi	0
32112	1927	902.2874	431.5779	0.6945401	0.6416051	583.3757	4.019921	0	948.5389	482.0159	0.5497712	0.6439537	585.4232	3.857688	0	25	925	457						Frog_fixed.avi	0
32129	1928	897.4244	439.9796	0.6944382	0.6417579	583.3943	4.017649	0	944.3752	488.0219	0.5496789	0.6439759	585.3644	3.859299	0	25	921	464						Frog_fixed.avi	0
32146	1929	896.33	438.727	0.6943331	0.6419359	583.5596	4.016962	0	944.4977	489.0811	0.549591	0.6439982	585.4927	3.856477	0	25	920	464						Frog_fixed.avi	0
32162	1930	898.7482	433.9132	0.6942024	0.6421606	583.5852	4.006124	0	948.5581	483.1697	0.5495103	0.6440112	585.5386	3.849179	0	25	924	459						Frog_fixed.avi	0
32179	1931	897.6566	431.4526	0.6940787	0.64227	583.6639	4.003308	0	944.8242	485.3076	0.5494114	0.644042	585.5031	3.843161	0	25	921	458						Frog_fixed.avi	0
32196	1932	905.6903	436.8347	0.6939514	0.6423488	583.7053	3.994153	0	947.783	485.4937	0.5492824	0.6440266	585.7612	3.845572	0	25	927	461						Frog_fixed.avi	0
32212	1933	896.9637	444.4233	0.6937685	0.6423756	583.753	3.997765	0	940.8387	483.5097	0.5491171	0.6439918	585.717	3.831047	0	25	919	464						Frog_fixed.avi	0
32229	1934	900.8151	436.0685	0.6936168	0.6423345	583.8329	3.973619	0	950.6903	482.0729	0.5489724	0.6438915	585.7194	3.818753	0	25	926	459						Frog_fixed.avi	0
32246	1935	906.7603	434.4259	0.6934646	0.6421801	583.8427	3.959973	0	948.5202	478.6671	0.5488004	0.6437116	585.8891	3.821467	0	25	928	457						Frog_fixed.avi	0
32262	1936	904.2524	438.1914	0.6932819	0.6418719	584.0399	3.942697	0	947.2327	474.9928	0.5486044	0.6435078	585.8993	3.801409	0	25	926	457						Frog_fixed.avi	0
32279	1937	898.7847	434.2076	0.6930962	0.6416113	583.9901	3.926642	0	945.8799	486.9289	0.5484054	0.6431468	586.0295	3.766813	0	25	922	461						Frog_fixed.avi	0
32296	1938	898.5245	432.4126	0.6928976	0.6414142	584.0641	3.905107	0	947.7612	479.1735	0.5482571	0.6429366	586.1238	3.759147	0	25	923	456						Frog_fixed.avi	0
32312	1939	903.4178	436.3978	0.6927567	0.6412176	584.2015	3.889539	0	949.0045	479.852	0.5481202	0.6428386	586.1892	3.747403	0	25	926	458						Frog_fixed.avi	0
32329	1940	902.2198	438.2985	0.6926169	0.6411803	584.1349	3.870078	0	945.1447	478.1641	0.5479838	0.6428134	585.9598	3.735726	0	25	924	458						Frog_fixed.avi	0
32345	1941	896.2308	440.7612	0.6924794	0.6411952	584.301	3.852364	0	943.396	479.261	0.5478401	0.6428218	586.2256	3.713423	0	25	920	460						Frog_fixed.avi	0
32362	1942	896.8795	429.8466	0.6923648	0.6413248	584.2984	3.834981	0	947.7382	475.4029	0.5477526	0.6428685	586.399	3.69624	0	25	922	453						Frog_fixed.avi	0
32379	1943	899.4568	425.293	0.6922817	0.6413831	584.3342	3.822045	0	951.3234	474.8469	0.5476946	0.6428947	586.4772	3.694985	0	25	925	450						Frog_fixed.avi	0
32395	1944	898.036	431.4618	0.6922027	0.6414326	584.364	3.821592	0	951.6372	478.613	0.5476424	0.6429108	586.4742	3.679908	0	25	925	455						Frog_fixed.avi	0
32412	1945	899.6674	434.2458	0.6921551	0.6414763	584.4472	3.806774	0	949.6967	485.2206	0.5475991	0.6429456	586.5549	3.676792	0	25	925	460						Frog_fixed.avi	0
32429	1946	903.1938	435.1859	0.6921293	0.641519	584.579	3.804827	0	954.041	481.431	0.5475873	0.6429544	586.6411	3.662752	0	25	929	458						Frog_fixed.avi	0
32445	1947	900.196	441.2735	0.6921415	0.6415698	584.6769	3.778029	0	950.5933	486.4863	0.5476118	0.6429781	586.7388	3.655226	0	25	925	464						Frog_fixed.avi	0
32462	1948	900.9933	441.2631	0.6921777	0.641688	584.7779	3.762663	0	941.8782	485.4479	0.5476314	0.6430489	587.0417	3.631533	0	25	921	463						Frog_fixed.avi	0
32479	1949	899.8795	434.7809	0.6922359	0.6418768	585.0085	3.751348	0	944.6565	488.793	0.5477422	0.6431539	586.9649	3.625302	0	25	922	462						Frog_fixed.avi	0
32495	1950	903.3169	435.1064	0.6923795	0.6420845	585.1168	3.753822	0	941.5067	480.6362	0.5478598	0.643364	587.1526	3.612376	0	25	922	458						Frog_fixed.avi	0
32512	1951	899.2289	430.3359	0.6925029	0.64221	585.2444	3.729727	0	944.5379	475.4244	0.5480291	0.6434028	587.3852	3.599861	0	25	922	453						Frog_fixed.avi	0
32529	1952	898.7066	438.7152	0.6926831	0.6422355	585.4126	3.733332	0	944.0327	481.3651	0.5482355	0.6432999	587.2717	3.584351	0	25	921	460						Frog_fixed.avi	0
32545	1953	904.3711	432.6419	0.6929138	0.6422368	585.4406	3.695378	0	944.937	479.0451	0.5484852	0.6431785	587.5843	3.593534	0	25	925	456						Frog_fixed.avi	0
32562	1954	898.8068	434.8983	0.6931559	0.6421989	585.6352	3.700291	0	941.0634	483.6582	0.5487443	0.643037	587.6532	3.571321	0	25	920	459						Frog_fixed.avi	0
32579	1955	902.6726	437.0921	0.6934654	0.6421161	585.6835	3.67784	0	938.8845	482.3166	0.5490748	0.6429515	587.8051	3.553293	0	25	921	460						Frog_fixed.avi	0
32595	1956	900.306	440.6879	0.6938117	0.6420996	585.9619	3.686934	0	941.0079	484.0004	0.5494777	0.6428378	587.8732	3.562396	0	25	921	462						Frog_fixed.avi	0
32612	1957	903.143	432.161	0.694207	0.6421002	586.0989	3.66191	0	946.3476	478.7667	0.5499099	0.6427504	587.9745	3.546191	0	25	925	455						Frog_fixed.avi	0
32629	1958	900.5176	437.8117	0.6946121	0.6421816	586.1517	3.662006	0	943.0521	475.4858	0.5503317	0.6426588	588.3338	3.536013	0	25	922	457						Frog_fixed.avi	0
32645	1959	899.3663	434.0898	0.6950711	0.6422638	586.2886	3.651376	0	940.9955	475.1907	0.5508055	0.642604	588.4303	3.535016	0	25	920	455						Frog_fixed.avi	0
32662	1960	910.2398	432.2286	0.6956081	0.6423921	586.4897	3.673748	0	944.3767	468.7276	0.55133	0.6425716	588.5041	3.521172	0	25	927	450						Frog_fixed.avi	0
32678	1961	909.9436	436.5804	0.6961691	0.6425211	586.6012	3.649958	0	945.5341	482.9394	0.5518941	0.642392	588.567	3.508883	0	25	928	460						Frog_fixed.avi	0
32695	1962	900.4748	436.5797	0.6967521	0.642723	586.6703	3.617455	0	945.9341	483.3323	0.5525268	0.642353	588.5104	3.500116	0	25	923	460						Frog_fixed.avi	0
32712	1963	902.5449	440.6236	0.6973706	0.6429394	586.7722	3.632773	0	934.1451	494.1218	0.5531592	0.6422483	588.6499	3.511031	0	25	918	467						Frog_fixed.avi	0
32728	1964	906.7242	433.61	0.6980687	0.643169	586.9902	3.634417	0	940.0684	485.2855	0.5538517	0.6421664	588.7975	3.506255	0	25	923	459						Frog_fixed.avi	0
32745	1965	901.4395	441.1897	0.6987517	0.6433541	586.9983	3.624781	0	949.1889	481.3148	0.5545843	0.6420572	588.7545	3.503613	0	25	925	461						Frog_fixed.avi	0
32762	1966	899.7234	441.658	0.6994449	0.6435779	587.1185	3.623333	0	944.2249	474.9235	0.5552835	0.6419332	589.0347	3.499815	0	25	922	458						Frog_fixed.avi	0
32778	1967	894.222	436.9462	0.7001393	0.6438803	587.28	3.635658	0	945.7509	468.847	0.556009	0.6417676	588.9011	3.497203	0	25	920	453						Frog_fixed.avi	0
32795	1968	898.7952	442.907	0.7008482	0.6440375	587.2841	3.63628	0	940.7704	487.6836	0.5567142	0.641474	589.1523	3.515948	0	25	920	465						Frog_fixed.avi	0
32812	1969	899.3707	441.7489	0.7015887	0.6442207	587.4609	3.63329	0	943.8448	482.95	0.5574493	0.6413317	589.2525	3.505018	0	25	922	462						Frog_fixed.avi	0
32828	1970	896.0121	448.5578	0.7023455	0.644415	587.4775	3.656938	0	939.5898	484.4375	0.5582315	0.6412308	589.2712	3.519611	0	25	918	466						Frog_fixed.avi	0
32845	1971	896.9907	438.9277	0.7030896	0.6446418	587.6281	3.640918	0	942.058	471.2614	0.5589375	0.6411022	589.3535	3.511328	0	25	920	455						Frog_fixed.avi	0
32862	1972	900.3607	427.0878	0.7038264	0.6449524	587.6281	3.656988	0	945.5555	487.366	0.5596951	0.6407234	589.3368	3.526893	0	25	923	457						Frog_fixed.avi	0
32878	1973	900.4235	445.0463	0.7045343	0.644668	587.719	3.660123	0	932.6724	482.6016	0.5603882	0.6404694	589.5146	3.552906	0	26	917	464						Frog_fixed.avi	0
32895	1974	893.3978	553.4152	0.705089	0.6453432	587.772	3.679096	0	934.9694	591.1588	0.5613558	0.6409432	589.3318	3.546539	0	26	914	572						Frog_fixed.avi	0
32912	1975	896.3517	516.081	0.7059227	0.6454096	587.8761	3.687538	0	944.1224	547.2545	0.5621424	0.6407672	589.381	3.541694	0	26	920	532						Frog_fixed.avi	0
32928	1976	899.2416	539.0459	0.7069303	0.6454724	587.8698	3.686213	0	941.007	577.6029	0.5630724	0.6407782	589.5305	3.544298	0	26	920	558						Frog_fixed.avi	0
32945	1977	893.1897	535.5021	0.7080424	0.6457044	587.8915	3.690379	0	943.4048	563.3063	0.5641776	0.641181	589.2556	3.568566	0	26	918	549						Frog_fixed.avi	0
32962	1978	890.4304	544.4222	0.7092564	0.6460598	587.9462	3.698233	0	928.931	578.7673	0.5653433	0.6415402	589.2396	3.566258	0	26	910	562						Frog_fixed.avi	0
32978	1979	890.0878	539.3333	0.7105108	0.646463	587.8738	3.719439	0	934.3136	566.0504	0.566601	0.6420042	589.1973	3.57447	0	26	912	553						Frog_fixed.avi	0
32995	1980	894.1846	541.99	0.7117136	0.6467924	587.9431	3.724334	0	933.0639	568.2664	0.5677363	0.642167	589.2201	3.596784	0	26	914	555						Frog_fixed.avi	0
33012	1981	891.8174	542.5912	0.7128306	0.6470526	588.0404	3.728992	0	930.1531	572.9221	0.5688381	0.6422403	589.2338	3.606782	0	26	911	558						Frog_fixed.avi	0
33028	1982	894.6093	536.0098	0.7138957	0.6472399	587.8831	3.72361	0	935.8023	570.0027	0.5698985	0.6421897	589.1296	3.602888	0	26	915	553						Frog_fixed.avi	0
33045	1983	891.5277	537.984	0.7149062	0.6472709	587.8807	3.752119	0	936.0341	569.5718	0.5709169	0.6420917	589.2091	3.613418	0	26	914	554						Frog_fixed.avi	0
33062	1984	891.8073	541.2641	0.715861	0.6472953	587.8717	3.75726	0	931.3754	567.9937	0.5718604	0.6420467	589.2543	3.636163	0	26	912	555						Frog_fixed.avi	0
33078	1985	897.6841	534.1248	0.7168278	0.6473482	587.796	3.750084	0	930.7971	568.1028	0.5727925	0.6420667	589.2505	3.635781	0	26	914	551						Frog_fixed.avi	0
33095	1986	898.601	540.5413	0.7178286	0.6474016	587.7291	3.761401	0	929.3422	564.4008	0.573782	0.6421372	589.2034	3.638221	0	26	914	552						Frog_fixed.avi	0
33112	1987	897.5934	541.4091	0.7188492	0.6474802	587.6846	3.771429	0	929.2352	574.8181	0.5748272	0.6421999	589.2904	3.640557	0	26	913	558						Frog_fixed.avi	0
33128	1988	891.7499	541.2672	0.7198903	0.6476275	587.5585	3.761643	0	932.3859	571.2654	0.5758753	0.6422622	589.1731	3.642974	0	26	912	556						Frog_fixed.avi	0
33145	1989	890.0855	537.6694	0.7209678	0.6477121	587.4724	3.763022	0	939.408	573.7333	0.5770096	0.6422486	589.1469	3.649361	0	26	915	556						Frog_fixed.avi	0
33162	1990	889.1635	543.8634	0.7220381	0.6477332	587.3412	3.759455	0	937.5306	572.1138	0.5780817	0.6421146	589.1567	3.649244	0	26	913	558						Frog_fixed.avi	0
33178	1991	890.7263	534.1016	0.7231065	0.6476916	587.351	3.738926	0	935.4858	570.6722	0.5791121	0.6418444	589.205	3.643849	0	26	913	552						Frog_fixed.avi	0
33195	1992	892.3227	542.7494	0.7241278	0.6476309	587.284	3.762074	0	932.5236	577.1008	0.5801386	0.6414474	589.2269	3.64515	0	26	912	560						Frog_fixed.avi	0
[truncated: 29,255 more rows]
