# Supplementary material for: Young children integrate current observations, priors and agent information to predict others’ actions
Source: PLoS One. 2019 May 22;14(5):e0200976. doi: 10.1371/journal.pone.0200976 (PMC6530825; doi:10.1371/journal.pone.0200976)
Supplement: S1 Dataset — (ZIP) [file pone.0200976.s003.zip › PONE-D-18-19791R1_Data/24-month-olds/Anonymized_06_24-Combined-Data.tsv]

Recording name:	K_06_24
Recording resolution:	1280 x 1024
Fixation filter: Tobii fixation filter
Velocity threshold: 35
Distance threshold: 35
Timestamp	Number	GazePointXLeft	GazePointYLeft	CamXLeft	CamYLeft	DistanceLeft	PupilLeft	ValidityLeft	GazePointXRight	GazePointYRight	CamXRight	CamYRight	DistanceRight	PupilRight	ValidityRight	FixationIndex	GazePointX	GazePointY	Event	EventKey	Data1	Data2	Descriptor	StimuliName	StimuliID
16	0	-1280	-1024	-1	-1	-1	-1	4	-1280	-1024	-1	-1	-1	-1	4		0	0						No media	0
33	1	-1280	-1024	-1	-1	-1	-1	4	-1280	-1024	-1	-1	-1	-1	4		0	0						No media	0
50	2	-1280	-1024	-1	-1	-1	-1	4	-1280	-1024	-1	-1	-1	-1	4		0	0						No media	0
66	3	-1280	-1024	-1	-1	-1	-1	4	-1280	-1024	-1	-1	-1	-1	4		0	0						No media	0
83	4	-1280	-1024	-1	-1	-1	-1	4	-1280	-1024	-1	-1	-1	-1	4		0	0						No media	0
100	5	-1280	-1024	-1	-1	-1	-1	4	-1280	-1024	-1	-1	-1	-1	4		0	0						No media	0
117	6	-1280	-1024	-1	-1	-1	-1	4	-1280	-1024	-1	-1	-1	-1	4		0	0						No media	0
134	7	-1280	-1024	-1	-1	-1	-1	4	-1280	-1024	-1	-1	-1	-1	4		0	0						No media	0
151	8	-1280	-1024	-1	-1	-1	-1	4	-1280	-1024	-1	-1	-1	-1	4		0	0						No media	0
167	9	-1280	-1024	-1	-1	-1	-1	4	-1280	-1024	-1	-1	-1	-1	4		0	0						No media	0
184	10	-1280	-1024	-1	-1	-1	-1	4	-1280	-1024	-1	-1	-1	-1	4		0	0						No media	0
200	11	-1280	-1024	-1	-1	-1	-1	4	-1280	-1024	-1	-1	-1	-1	4		0	0						No media	0
217	12	-1280	-1024	-1	-1	-1	-1	4	-1280	-1024	-1	-1	-1	-1	4		0	0						No media	0
233	13	-1280	-1024	-1	-1	-1	-1	4	-1280	-1024	-1	-1	-1	-1	4		0	0						No media	0
250	14	-1280	-1024	-1	-1	-1	-1	4	-1280	-1024	-1	-1	-1	-1	4		0	0						No media	0
267	15	-1280	-1024	-1	-1	-1	-1	4	-1280	-1024	-1	-1	-1	-1	4		0	0						No media	0
283	16	-1280	-1024	-1	-1	-1	-1	4	-1280	-1024	-1	-1	-1	-1	4		0	0						No media	0
300	17	-1280	-1024	-1	-1	-1	-1	4	-1280	-1024	-1	-1	-1	-1	4		0	0						No media	0
316	18	-1280	-1024	-1	-1	-1	-1	4	-1280	-1024	-1	-1	-1	-1	4		0	0						No media	0
333	19	-1280	-1024	-1	-1	-1	-1	4	-1280	-1024	-1	-1	-1	-1	4		0	0						No media	0
350	20	-1280	-1024	-1	-1	-1	-1	4	-1280	-1024	-1	-1	-1	-1	4		0	0						No media	0
366	21	-1280	-1024	-1	-1	-1	-1	4	-1280	-1024	-1	-1	-1	-1	4		0	0						No media	0
383	22	-1280	-1024	-1	-1	-1	-1	4	-1280	-1024	-1	-1	-1	-1	4		0	0						No media	0
400	23	-1280	-1024	-1	-1	-1	-1	4	-1280	-1024	-1	-1	-1	-1	4		0	0						No media	0
416	24	-1280	-1024	-1	-1	-1	-1	4	-1280	-1024	-1	-1	-1	-1	4		0	0						No media	0
433	25	-1280	-1024	-1	-1	-1	-1	4	-1280	-1024	-1	-1	-1	-1	4		0	0						No media	0
450	26	-1280	-1024	-1	-1	-1	-1	4	-1280	-1024	-1	-1	-1	-1	4		0	0						No media	0
466	27	-1280	-1024	-1	-1	-1	-1	4	-1280	-1024	-1	-1	-1	-1	4		0	0						No media	0
483	28	-1280	-1024	-1	-1	-1	-1	4	-1280	-1024	-1	-1	-1	-1	4		0	0						No media	0
499	29	-1280	-1024	-1	-1	-1	-1	4	-1280	-1024	-1	-1	-1	-1	4		0	0						No media	0
516	30	-1280	-1024	-1	-1	-1	-1	4	-1280	-1024	-1	-1	-1	-1	4		0	0						No media	0
533	31	-1280	-1024	-1	-1	-1	-1	4	-1280	-1024	-1	-1	-1	-1	4		0	0						No media	0
549	32	-1280	-1024	-1	-1	-1	-1	4	-1280	-1024	-1	-1	-1	-1	4		0	0						No media	0
566	33	-1280	-1024	-1	-1	-1	-1	4	-1280	-1024	-1	-1	-1	-1	4		0	0						No media	0
583	34	-1280	-1024	-1	-1	-1	-1	4	-1280	-1024	-1	-1	-1	-1	4		0	0						No media	0
599	35	-1280	-1024	-1	-1	-1	-1	4	-1280	-1024	-1	-1	-1	-1	4		0	0						No media	0
616	36	-1280	-1024	-1	-1	-1	-1	4	-1280	-1024	-1	-1	-1	-1	4		0	0						No media	0
633	37	-1280	-1024	-1	-1	-1	-1	4	-1280	-1024	-1	-1	-1	-1	4		0	0						No media	0
649	38	-1280	-1024	-1	-1	-1	-1	4	-1280	-1024	-1	-1	-1	-1	4		0	0						No media	0
663																			MovieStart	128	0	0	Frog_fixed.avi
666	39	-1280	-1024	-1	-1	-1	-1	4	-1280	-1024	-1	-1	-1	-1	4		0	0						Frog_fixed.avi	0
683	40	-1280	-1024	-1	-1	-1	-1	4	-1280	-1024	-1	-1	-1	-1	4		0	0						Frog_fixed.avi	0
699	41	-1280	-1024	-1	-1	-1	-1	4	-1280	-1024	-1	-1	-1	-1	4		0	0						Frog_fixed.avi	0
716	42	-1280	-1024	-1	-1	-1	-1	4	-1280	-1024	-1	-1	-1	-1	4		0	0						Frog_fixed.avi	0
733	43	-1280	-1024	-1	-1	-1	-1	4	-1280	-1024	-1	-1	-1	-1	4		0	0						Frog_fixed.avi	0
749	44	-1280	-1024	-1	-1	-1	-1	4	-1280	-1024	-1	-1	-1	-1	4		0	0						Frog_fixed.avi	0
766	45	-1280	-1024	-1	-1	-1	-1	4	-1280	-1024	-1	-1	-1	-1	4		0	0						Frog_fixed.avi	0
783	46	-1280	-1024	-1	-1	-1	-1	4	-1280	-1024	-1	-1	-1	-1	4		0	0						Frog_fixed.avi	0
799	47	-1280	-1024	-1	-1	-1	-1	4	-1280	-1024	-1	-1	-1	-1	4		0	0						Frog_fixed.avi	0
816	48	-1280	-1024	-1	-1	-1	-1	4	-1280	-1024	-1	-1	-1	-1	4		0	0						Frog_fixed.avi	0
833	49	-1280	-1024	-1	-1	-1	-1	4	-1280	-1024	-1	-1	-1	-1	4		0	0						Frog_fixed.avi	0
849	50	-1280	-1024	-1	-1	-1	-1	4	-1280	-1024	-1	-1	-1	-1	4		0	0						Frog_fixed.avi	0
866	51	-1280	-1024	-1	-1	-1	-1	4	-1280	-1024	-1	-1	-1	-1	4		0	0						Frog_fixed.avi	0
883	52	-1280	-1024	-1	-1	-1	-1	4	-1280	-1024	-1	-1	-1	-1	4		0	0						Frog_fixed.avi	0
899	53	-1280	-1024	-1	-1	-1	-1	4	-1280	-1024	-1	-1	-1	-1	4		0	0						Frog_fixed.avi	0
916	54	-1280	-1024	-1	-1	-1	-1	4	-1280	-1024	-1	-1	-1	-1	4		0	0						Frog_fixed.avi	0
932	55	-1280	-1024	-1	-1	-1	-1	4	-1280	-1024	-1	-1	-1	-1	4		0	0						Frog_fixed.avi	0
949	56	-1280	-1024	-1	-1	-1	-1	4	-1280	-1024	-1	-1	-1	-1	4		0	0						Frog_fixed.avi	0
966	57	-1280	-1024	-1	-1	-1	-1	4	-1280	-1024	-1	-1	-1	-1	4		0	0						Frog_fixed.avi	0
982	58	-1280	-1024	-1	-1	-1	-1	4	-1280	-1024	-1	-1	-1	-1	4		0	0						Frog_fixed.avi	0
999	59	-1280	-1024	-1	-1	-1	-1	4	-1280	-1024	-1	-1	-1	-1	4		0	0						Frog_fixed.avi	0
1016	60	-1280	-1024	-1	-1	-1	-1	4	-1280	-1024	-1	-1	-1	-1	4		0	0						Frog_fixed.avi	0
1032	61	-1280	-1024	-1	-1	-1	-1	4	-1280	-1024	-1	-1	-1	-1	4		0	0						Frog_fixed.avi	0
1049	62	-1280	-1024	-1	-1	-1	-1	4	-1280	-1024	-1	-1	-1	-1	4		0	0						Frog_fixed.avi	0
1066	63	-1280	-1024	-1	-1	-1	-1	4	-1280	-1024	-1	-1	-1	-1	4		0	0						Frog_fixed.avi	0
1082	64	-1280	-1024	-1	-1	-1	-1	4	-1280	-1024	-1	-1	-1	-1	4		0	0						Frog_fixed.avi	0
1099	65	-1280	-1024	-1	-1	-1	-1	4	-1280	-1024	-1	-1	-1	-1	4		0	0						Frog_fixed.avi	0
1116	66	-1280	-1024	-1	-1	-1	-1	4	-1280	-1024	-1	-1	-1	-1	4		0	0						Frog_fixed.avi	0
1132	67	-1280	-1024	-1	-1	-1	-1	4	-1280	-1024	-1	-1	-1	-1	4		0	0						Frog_fixed.avi	0
1151	68	-1280	-1024	-1	-1	-1	-1	4	-1280	-1024	-1	-1	-1	-1	4		0	0						Frog_fixed.avi	0
1167	69	-1280	-1024	-1	-1	-1	-1	4	-1280	-1024	-1	-1	-1	-1	4		0	0						Frog_fixed.avi	0
1183	70	-1280	-1024	-1	-1	-1	-1	4	-1280	-1024	-1	-1	-1	-1	4		0	0						Frog_fixed.avi	0
1199	71	-1280	-1024	-1	-1	-1	-1	4	-1280	-1024	-1	-1	-1	-1	4		0	0						Frog_fixed.avi	0
1216	72	-1280	-1024	-1	-1	-1	-1	4	-1280	-1024	-1	-1	-1	-1	4		0	0						Frog_fixed.avi	0
1232	73	-1280	-1024	-1	-1	-1	-1	4	-1280	-1024	-1	-1	-1	-1	4		0	0						Frog_fixed.avi	0
1249	74	-1280	-1024	-1	-1	-1	-1	4	-1280	-1024	-1	-1	-1	-1	4		0	0						Frog_fixed.avi	0
1266	75	-1280	-1024	-1	-1	-1	-1	4	-1280	-1024	-1	-1	-1	-1	4		0	0						Frog_fixed.avi	0
1282	76	-1280	-1024	-1	-1	-1	-1	4	-1280	-1024	-1	-1	-1	-1	4		0	0						Frog_fixed.avi	0
1299	77	-1280	-1024	-1	-1	-1	-1	4	-1280	-1024	-1	-1	-1	-1	4		0	0						Frog_fixed.avi	0
1316	78	-1280	-1024	-1	-1	-1	-1	4	-1280	-1024	-1	-1	-1	-1	4		0	0						Frog_fixed.avi	0
1332	79	-1280	-1024	-1	-1	-1	-1	4	-1280	-1024	-1	-1	-1	-1	4		0	0						Frog_fixed.avi	0
1349	80	-1280	-1024	-1	-1	-1	-1	4	-1280	-1024	-1	-1	-1	-1	4		0	0						Frog_fixed.avi	0
1366	81	-1280	-1024	-1	-1	-1	-1	4	-1280	-1024	-1	-1	-1	-1	4		0	0						Frog_fixed.avi	0
1382	82	-1280	-1024	-1	-1	-1	-1	4	-1280	-1024	-1	-1	-1	-1	4		0	0						Frog_fixed.avi	0
1399	83	-1280	-1024	-1	-1	-1	-1	4	-1280	-1024	-1	-1	-1	-1	4		0	0						Frog_fixed.avi	0
1415	84	-1280	-1024	-1	-1	-1	-1	4	698.5166	546.3329	0.8247823	0.3478842	710.8657	2.616902	0	0	699	546						Frog_fixed.avi	0
1432	85	-1280	-1024	-1	-1	-1	-1	4	910.7928	488.2997	0.8243405	0.3479152	718.5975	2.702876	0	0	911	488						Frog_fixed.avi	0
1449	86	1031.253	469.0528	0.9635124	0.4486839	710.8657	2.866445	0	930.1244	454.1979	0.8233215	0.3474548	731.8346	2.750087	0	0	981	462						Frog_fixed.avi	0
1465	87	1122.11	332.7267	0.963341	0.4487312	710.8657	2.648918	0	902.6184	492.8683	0.8236113	0.3474725	719.3884	2.69852	0	0	1012	413						Frog_fixed.avi	0
1482	88	1099.486	368.3029	0.9630644	0.4487326	710.8657	2.685138	0	975.5392	384.4958	0.8233708	0.3472828	719.4161	2.458152	0	0	1038	376						Frog_fixed.avi	0
1499	89	1076.863	403.8792	0.9628096	0.4488484	709.6688	2.721357	0	919.7462	398.3391	0.8230272	0.3472154	719.4161	2.555601	0	0	998	401						Frog_fixed.avi	0
1515	90	1094.809	391.3095	0.9625105	0.4487616	709.6688	2.632238	0	935.9403	439.9202	0.8226357	0.3477459	719.4161	2.702951	0	0	1015	416						Frog_fixed.avi	0
1532	91	1029.688	497.9073	0.9621976	0.4489432	709.6688	2.982059	0	955.2234	421.2983	0.822246	0.3478211	718.8027	2.683328	0	0	992	460						Frog_fixed.avi	0
1549	92	1085.47	450.8684	0.9619171	0.4488116	709.6688	2.683702	0	943.5379	448.3728	0.8220151	0.348065	719.1079	2.948221	0	0	1015	450						Frog_fixed.avi	0
1565	93	-1280	-1024	-1	-1	-1	-1	4	954.5852	490.7889	0.8205673	0.3484346	744.2008	3.007037	0	0	955	491						Frog_fixed.avi	0
1582	94	-1280	-1024	-1	-1	-1	-1	4	1012.261	403.869	0.8263636	0.3478094	744.2008	3.157827	0	0	1012	404						Frog_fixed.avi	0
1599	95	1036.249	493.5696	0.9609603	0.4487394	712.3452	2.960655	0	933.5803	444.5323	0.8210334	0.3483472	719.1079	2.861679	0	0	985	469						Frog_fixed.avi	0
1615	96	1048.262	455.7165	0.9605214	0.4489099	712.3452	2.924123	0	920.7917	512.1166	0.820632	0.3485371	718.8835	2.966644	0	0	985	484						Frog_fixed.avi	0
1632	97	-1280	-1024	-1	-1	-1	-1	4	956.2688	488.6625	0.8202145	0.348647	719.0483	2.844504	0	0	956	489						Frog_fixed.avi	0
1649	98	1104.277	384.7484	0.9595644	0.4490339	712.3452	2.77073	0	1016.531	419.3224	0.8197541	0.3489922	718.6414	2.632829	0	0	1060	402						Frog_fixed.avi	0
1665	99	-1280	-1024	-1	-1	-1	-1	4	936.636	432.1685	0.8193468	0.3488384	718.6296	2.717471	0	0	937	432						Frog_fixed.avi	0
1682	100	1070.295	441.7351	0.958865	0.4491251	712.3452	3.033192	0	959.6032	473.36	0.8191336	0.3494029	718.6296	2.707841	0	0	1015	458						Frog_fixed.avi	0
1699	101	1078.349	400.8385	0.9586061	0.4490607	712.3452	2.984387	0	947.9764	496.6229	0.818934	0.3498733	718.6296	2.787305	0	0	1013	449						Frog_fixed.avi	0
1715	102	1086.404	421.6218	0.9585387	0.4491932	710.3671	2.935583	0	966.0282	387.7878	0.8187059	0.3492479	718.6296	2.639576	0	0	1026	405						Frog_fixed.avi	0
1732	103	1003.604	569.4359	0.9585293	0.4490566	710.3671	3.166049	0	954.7708	517.2234	0.8188064	0.3495682	719.3209	2.819692	0	1	979	543						Frog_fixed.avi	0
1749	104	1073.587	438.8065	0.9586273	0.449004	710.3671	2.895582	0	996.5465	450.9576	0.8189225	0.3497227	719.8863	2.768553	0	1	1035	445						Frog_fixed.avi	0
1765	105	1059.339	519.5065	0.9588103	0.448766	710.3671	3.037593	0	979.8711	466.381	0.8189964	0.3496021	719.8277	2.80891	0	1	1020	493						Frog_fixed.avi	0
1782	106	1040.257	460.5423	0.9589955	0.4486727	710.3671	2.994047	0	942.343	528.5471	0.8191268	0.3495105	719.8895	2.959482	0	1	991	495						Frog_fixed.avi	0
1799	107	1074.741	494.6875	0.9592231	0.4484013	710.0632	2.950502	0	949.3278	523.3224	0.8193365	0.348855	719.8586	3.206622	0	1	1012	509						Frog_fixed.avi	0
1815	108	1096.239	472.0988	0.9594653	0.4479463	710.0632	2.969222	0	925.2306	483.1338	0.8194932	0.3491202	719.8911	2.901471	0	1	1011	478						Frog_fixed.avi	0
1832	109	-1280	-1024	-1	-1	-1	-1	4	1057.739	469.5627	0.8195656	0.349076	719.8561	2.741175	0	2	1058	470						Frog_fixed.avi	0
1848	110	1128.637	415.1344	0.9596325	0.4467936	710.0632	2.920972	0	1296.527	335.2371	0.8196875	0.3483632	719.9111	3.04236	0	2	1213	375						Frog_fixed.avi	0
1865	111	1122.095	427.7947	0.9598532	0.4464065	710.0632	2.90763	0	964.1198	538.2856	0.8201761	0.3483224	713.0099	2.828103	0	2	1043	483						Frog_fixed.avi	0
1882	112	1122.095	427.7947	0.9600475	0.4460487	705.2766	2.90763	0	1017.93	524.375	0.8205649	0.3479707	708.1646	2.73752	0	2	1070	476						Frog_fixed.avi	0
1898	113	1086.532	481.8499	0.9602042	0.4455019	705.2766	3.097906	0	-1280	-1024	-1	-1	-1	-1	4	2	1087	482						Frog_fixed.avi	0
1915	114	1138.252	404.8706	0.960395	0.4448365	705.2766	2.926118	0	-1280	-1024	-1	-1	-1	-1	4	2	1138	405						Frog_fixed.avi	0
1932	115	1125.735	455.4472	0.960676	0.4444134	705.2766	2.984416	0	-1280	-1024	-1	-1	-1	-1	4	2	1126	455						Frog_fixed.avi	0
1948	116	1129.253	392.5533	0.9610835	0.4438663	705.2766	2.83962	0	-1280	-1024	-1	-1	-1	-1	4	2	1129	393						Frog_fixed.avi	0
1965	117	1132.77	405.3064	0.9615316	0.4426287	710.6124	2.83022	0	-1280	-1024	-1	-1	-1	-1	4	2	1133	405						Frog_fixed.avi	0
1982	118	-1280	-1024	-1	-1	-1	-1	4	-1280	-1024	-1	-1	-1	-1	4		0	0						Frog_fixed.avi	0
1998	119	-1280	-1024	-1	-1	-1	-1	4	-1280	-1024	-1	-1	-1	-1	4		0	0						Frog_fixed.avi	0
2015	120	-1280	-1024	-1	-1	-1	-1	4	-1280	-1024	-1	-1	-1	-1	4		0	0						Frog_fixed.avi	0
2032	121	-1280	-1024	-1	-1	-1	-1	4	-1280	-1024	-1	-1	-1	-1	4		0	0						Frog_fixed.avi	0
2048	122	-1280	-1024	-1	-1	-1	-1	4	-1280	-1024	-1	-1	-1	-1	4		0	0						Frog_fixed.avi	0
2065	123	-1280	-1024	-1	-1	-1	-1	4	-1280	-1024	-1	-1	-1	-1	4		0	0						Frog_fixed.avi	0
2082	124	-1280	-1024	-1	-1	-1	-1	4	-1280	-1024	-1	-1	-1	-1	4		0	0						Frog_fixed.avi	0
2098	125	-1280	-1024	-1	-1	-1	-1	4	-1280	-1024	-1	-1	-1	-1	4		0	0						Frog_fixed.avi	0
2115	126	-1280	-1024	-1	-1	-1	-1	4	-1280	-1024	-1	-1	-1	-1	4		0	0						Frog_fixed.avi	0
2132	127	-1280	-1024	-1	-1	-1	-1	4	-1280	-1024	-1	-1	-1	-1	4		0	0						Frog_fixed.avi	0
2148	128	-1280	-1024	-1	-1	-1	-1	4	-1280	-1024	-1	-1	-1	-1	4		0	0						Frog_fixed.avi	0
2165	129	-1280	-1024	-1	-1	-1	-1	4	-1280	-1024	-1	-1	-1	-1	4		0	0						Frog_fixed.avi	0
2182	130	-1280	-1024	-1	-1	-1	-1	4	-1280	-1024	-1	-1	-1	-1	4		0	0						Frog_fixed.avi	0
2198	131	-1280	-1024	-1	-1	-1	-1	4	-1280	-1024	-1	-1	-1	-1	4		0	0						Frog_fixed.avi	0
2215	132	-1280	-1024	-1	-1	-1	-1	4	-1280	-1024	-1	-1	-1	-1	4		0	0						Frog_fixed.avi	0
2232	133	-1280	-1024	-1	-1	-1	-1	4	-1280	-1024	-1	-1	-1	-1	4		0	0						Frog_fixed.avi	0
2248	134	-1280	-1024	-1	-1	-1	-1	4	-1280	-1024	-1	-1	-1	-1	4		0	0						Frog_fixed.avi	0
2265	135	-1280	-1024	-1	-1	-1	-1	4	-1280	-1024	-1	-1	-1	-1	4		0	0						Frog_fixed.avi	0
2281	136	-1280	-1024	-1	-1	-1	-1	4	-1280	-1024	-1	-1	-1	-1	4		0	0						Frog_fixed.avi	0
2298	137	-1280	-1024	-1	-1	-1	-1	4	-1280	-1024	-1	-1	-1	-1	4		0	0						Frog_fixed.avi	0
2315	138	-1280	-1024	-1	-1	-1	-1	4	-1280	-1024	-1	-1	-1	-1	4		0	0						Frog_fixed.avi	0
2331	139	-1280	-1024	-1	-1	-1	-1	4	-1280	-1024	-1	-1	-1	-1	4		0	0						Frog_fixed.avi	0
2348	140	-1280	-1024	-1	-1	-1	-1	4	-1280	-1024	-1	-1	-1	-1	4		0	0						Frog_fixed.avi	0
2365	141	-1280	-1024	-1	-1	-1	-1	4	-1280	-1024	-1	-1	-1	-1	4		0	0						Frog_fixed.avi	0
2381	142	-1280	-1024	-1	-1	-1	-1	4	-1280	-1024	-1	-1	-1	-1	4		0	0						Frog_fixed.avi	0
2398	143	-1280	-1024	-1	-1	-1	-1	4	-1280	-1024	-1	-1	-1	-1	4		0	0						Frog_fixed.avi	0
2415	144	-1280	-1024	-1	-1	-1	-1	4	-1280	-1024	-1	-1	-1	-1	4		0	0						Frog_fixed.avi	0
2432	145	-1280	-1024	-1	-1	-1	-1	4	-1280	-1024	-1	-1	-1	-1	4		0	0						Frog_fixed.avi	0
2449	146	-1280	-1024	-1	-1	-1	-1	4	-1280	-1024	-1	-1	-1	-1	4		0	0						Frog_fixed.avi	0
2465	147	-1280	-1024	-1	-1	-1	-1	4	-1280	-1024	-1	-1	-1	-1	4		0	0						Frog_fixed.avi	0
2482	148	-1280	-1024	-1	-1	-1	-1	4	-1280	-1024	-1	-1	-1	-1	4		0	0						Frog_fixed.avi	0
2499	149	-1280	-1024	-1	-1	-1	-1	4	-1280	-1024	-1	-1	-1	-1	4		0	0						Frog_fixed.avi	0
2516	150	-1280	-1024	-1	-1	-1	-1	4	-1280	-1024	-1	-1	-1	-1	4		0	0						Frog_fixed.avi	0
2533	151	-1280	-1024	-1	-1	-1	-1	4	-1280	-1024	-1	-1	-1	-1	4		0	0						Frog_fixed.avi	0
2548	152	-1280	-1024	-1	-1	-1	-1	4	-1280	-1024	-1	-1	-1	-1	4		0	0						Frog_fixed.avi	0
2565	153	-1280	-1024	-1	-1	-1	-1	4	-1280	-1024	-1	-1	-1	-1	4		0	0						Frog_fixed.avi	0
2581	154	-1280	-1024	-1	-1	-1	-1	4	-1280	-1024	-1	-1	-1	-1	4		0	0						Frog_fixed.avi	0
2598	155	-1280	-1024	-1	-1	-1	-1	4	-1280	-1024	-1	-1	-1	-1	4		0	0						Frog_fixed.avi	0
2615	156	-1280	-1024	-1	-1	-1	-1	4	-1280	-1024	-1	-1	-1	-1	4		0	0						Frog_fixed.avi	0
2631	157	-1280	-1024	-1	-1	-1	-1	4	-1280	-1024	-1	-1	-1	-1	4		0	0						Frog_fixed.avi	0
2648	158	-1280	-1024	-1	-1	-1	-1	4	-1280	-1024	-1	-1	-1	-1	4		0	0						Frog_fixed.avi	0
2665	159	-1280	-1024	-1	-1	-1	-1	4	-1280	-1024	-1	-1	-1	-1	4		0	0						Frog_fixed.avi	0
2681	160	-1280	-1024	-1	-1	-1	-1	4	-1280	-1024	-1	-1	-1	-1	4		0	0						Frog_fixed.avi	0
2698	161	-1280	-1024	-1	-1	-1	-1	4	-1280	-1024	-1	-1	-1	-1	4		0	0						Frog_fixed.avi	0
2715	162	-1280	-1024	-1	-1	-1	-1	4	-1280	-1024	-1	-1	-1	-1	4		0	0						Frog_fixed.avi	0
2732	163	-1280	-1024	-1	-1	-1	-1	4	-1280	-1024	-1	-1	-1	-1	4		0	0						Frog_fixed.avi	0
2749	164	-1280	-1024	-1	-1	-1	-1	4	-1280	-1024	-1	-1	-1	-1	4		0	0						Frog_fixed.avi	0
2766	165	-1280	-1024	-1	-1	-1	-1	4	-1280	-1024	-1	-1	-1	-1	4		0	0						Frog_fixed.avi	0
2781	166	-1280	-1024	-1	-1	-1	-1	4	-1280	-1024	-1	-1	-1	-1	4		0	0						Frog_fixed.avi	0
2798	167	-1280	-1024	-1	-1	-1	-1	4	-1280	-1024	-1	-1	-1	-1	4		0	0						Frog_fixed.avi	0
2815	168	-1280	-1024	-1	-1	-1	-1	4	-1280	-1024	-1	-1	-1	-1	4		0	0						Frog_fixed.avi	0
2831	169	-1280	-1024	-1	-1	-1	-1	4	-1280	-1024	-1	-1	-1	-1	4		0	0						Frog_fixed.avi	0
2848	170	-1280	-1024	-1	-1	-1	-1	4	-1280	-1024	-1	-1	-1	-1	4		0	0						Frog_fixed.avi	0
2864	171	-1280	-1024	-1	-1	-1	-1	4	-1280	-1024	-1	-1	-1	-1	4		0	0						Frog_fixed.avi	0
2881	172	-1280	-1024	-1	-1	-1	-1	4	-1280	-1024	-1	-1	-1	-1	4		0	0						Frog_fixed.avi	0
2898	173	-1280	-1024	-1	-1	-1	-1	4	-1280	-1024	-1	-1	-1	-1	4		0	0						Frog_fixed.avi	0
2915	174	-1280	-1024	-1	-1	-1	-1	4	-1280	-1024	-1	-1	-1	-1	4		0	0						Frog_fixed.avi	0
2931	175	-1280	-1024	-1	-1	-1	-1	4	-1280	-1024	-1	-1	-1	-1	4		0	0						Frog_fixed.avi	0
2948	176	-1280	-1024	-1	-1	-1	-1	4	-1280	-1024	-1	-1	-1	-1	4		0	0						Frog_fixed.avi	0
2965	177	-1280	-1024	-1	-1	-1	-1	4	-1280	-1024	-1	-1	-1	-1	4		0	0						Frog_fixed.avi	0
2982	178	-1280	-1024	-1	-1	-1	-1	4	-1280	-1024	-1	-1	-1	-1	4		0	0						Frog_fixed.avi	0
3000	179	-1280	-1024	-1	-1	-1	-1	4	-1280	-1024	-1	-1	-1	-1	4		0	0						Frog_fixed.avi	0
3014	180	-1280	-1024	-1	-1	-1	-1	4	-1280	-1024	-1	-1	-1	-1	4		0	0						Frog_fixed.avi	0
3031	181	-1280	-1024	-1	-1	-1	-1	4	-1280	-1024	-1	-1	-1	-1	4		0	0						Frog_fixed.avi	0
3048	182	-1280	-1024	-1	-1	-1	-1	4	-1280	-1024	-1	-1	-1	-1	4		0	0						Frog_fixed.avi	0
3065	183	-1280	-1024	-1	-1	-1	-1	4	-1280	-1024	-1	-1	-1	-1	4		0	0						Frog_fixed.avi	0
3081	184	-1280	-1024	-1	-1	-1	-1	4	-1280	-1024	-1	-1	-1	-1	4		0	0						Frog_fixed.avi	0
3098	185	-1280	-1024	-1	-1	-1	-1	4	-1280	-1024	-1	-1	-1	-1	4		0	0						Frog_fixed.avi	0
3114	186	-1280	-1024	-1	-1	-1	-1	4	-1280	-1024	-1	-1	-1	-1	4		0	0						Frog_fixed.avi	0
3131	187	-1280	-1024	-1	-1	-1	-1	4	-1280	-1024	-1	-1	-1	-1	4		0	0						Frog_fixed.avi	0
3148	188	-1280	-1024	-1	-1	-1	-1	4	-1280	-1024	-1	-1	-1	-1	4		0	0						Frog_fixed.avi	0
3164	189	-1280	-1024	-1	-1	-1	-1	4	-1280	-1024	-1	-1	-1	-1	4		0	0						Frog_fixed.avi	0
3181	190	1762.505	1414.528	0.905184	0.360734	729.4203	3.558396	3	1245.218	1522.758	0.9051839	0.3607341	729.4203	3.562667	1	3	1245	1523						Frog_fixed.avi	0
3198	191	1827.005	1465.914	0.9042035	0.359789	729.4203	3.41424	3	1298.45	1571.711	0.9042033	0.359789	729.4203	3.418277	1	3	1298	1572						Frog_fixed.avi	0
3214	192	1910.834	1490.271	0.9034079	0.35917	729.4203	3.512932	3	1369.764	1594.385	0.9034078	0.35917	729.4203	3.517061	1	3	1370	1594						Frog_fixed.avi	0
3231	193	1896.198	1499.112	0.9025396	0.3585354	729.4203	3.46057	3	1356.669	1602.948	0.9025395	0.3585355	729.4203	3.464639	1	3	1357	1603						Frog_fixed.avi	0
3248	194	1881.562	1507.953	0.9021053	0.3583667	723.1086	3.508911	3	1343.574	1611.51	0.9021053	0.3583667	723.1086	3.513021	1	3	1344	1612						Frog_fixed.avi	0
3264	195	1895.482	1421.264	0.9012567	0.3582686	723.1086	3.396312	3	1364.148	1527.397	0.9012566	0.3582687	723.1086	3.400289	1	3	1364	1527						Frog_fixed.avi	0
3281	196	1879.619	1398.137	0.9007057	0.3583562	723.1086	3.418567	3	1351.975	1505.365	0.9007056	0.3583563	723.1086	3.422584	1	3	1352	1505						Frog_fixed.avi	0
3298	197	1930.882	1419.43	0.9002069	0.3586923	723.1086	3.329703	3	1395.061	1525.52	0.9002068	0.3586924	723.1086	3.333568	1	3	1395	1526						Frog_fixed.avi	0
3314	198	1933.64	1392.307	0.8999665	0.3592059	723.1086	3.412058	3	1399.179	1499.669	0.8999664	0.359206	723.1086	3.416026	1	3	1399	1500						Frog_fixed.avi	0
3331	199	1936.397	1397.462	0.8998512	0.3599644	725.0005	3.380268	3	1403.296	1504.489	0.8998512	0.3599644	725.0005	3.384168	1	4	1403	1504						Frog_fixed.avi	0
3348	200	2000.184	1445.897	0.8995956	0.36066	725.0005	3.392303	3	1452.295	1550.845	0.8995955	0.36066	725.0005	3.396197	1	4	1452	1551						Frog_fixed.avi	0
3364	201	-1280	-1024	-1	-1	-1	-1	4	-1280	-1024	-1	-1	-1	-1	4	4	0	0						Frog_fixed.avi	0
3381	202	2076.635	1429.578	0.8995005	0.3619047	725.0005	3.343704	3	1518.724	1535.125	0.8995004	0.3619048	725.0005	3.347511	1	4	1519	1535						Frog_fixed.avi	0
3397	203	2038.638	1371.508	0.8994617	0.362422	725.0005	3.412786	3	1489.914	1480.206	0.8994616	0.362422	725.0005	3.416695	1	4	1490	1480						Frog_fixed.avi	0
3414	204	-1280	-1024	-1	-1	-1	-1	4	-1280	-1024	-1	-1	-1	-1	4	4	0	0						Frog_fixed.avi	0
3431	205	2074.62	1409.871	0.8995796	0.3633319	725.0005	3.330266	3	1518.257	1516.556	0.8995794	0.363332	725.0005	3.334051	1	4	1518	1517						Frog_fixed.avi	0
3447	206	1981.551	1375.209	0.899676	0.3636115	725.0005	3.425182	3	1440.781	1483.853	0.8996758	0.3636116	725.0005	3.429129	1	4	1441	1484						Frog_fixed.avi	0
3464	207	1987.202	1388.408	0.8998404	0.3637226	733.6924	3.399053	3	1444.77	1496.376	0.8998404	0.3637226	733.6924	3.402963	1	5	1445	1496						Frog_fixed.avi	0
3481	208	-1280	-1024	-1	-1	-1	-1	4	-1280	-1024	-1	-1	-1	-1	4	5	0	0						Frog_fixed.avi	0
3497	209	2059.049	1424.758	0.9004788	0.3640681	733.6924	3.394397	3	1500.201	1532.203	0.9004787	0.3640682	733.6924	3.398263	1	5	1500	1532						Frog_fixed.avi	0
3514	210	2043.909	1377.957	0.9009244	0.3641763	733.6924	3.434767	3	1490.062	1487.844	0.9009243	0.3641764	733.6924	3.438697	1	5	1490	1488						Frog_fixed.avi	0
3531	211	1938.547	1329.082	0.9014235	0.3646547	733.6924	3.498492	3	1402.417	1441.443	0.9014233	0.3646548	733.6924	3.502553	1	5	1402	1441						Frog_fixed.avi	0
3547	212	1893.334	1281.589	0.9021285	0.3647338	728.8689	3.546647	3	1366.444	1396.403	0.9021285	0.3647338	728.8689	3.550794	1	5	1366	1396						Frog_fixed.avi	0
3564	213	2053.063	1383.93	0.9024546	0.3652174	728.8689	3.366842	3	1499.304	1492.773	0.9024544	0.3652175	728.8689	3.370686	1	5	1499	1493						Frog_fixed.avi	0
3581	214	2074.179	1349.875	0.9028455	0.3656335	728.8689	3.361365	3	1519.289	1460.551	0.9028453	0.3656336	728.8689	3.365184	1	5	1519	1461						Frog_fixed.avi	0
3597	215	2113.865	1362.65	0.9029677	0.3664228	728.8689	3.413332	3	1552.184	1472.681	0.9029675	0.3664229	728.8689	3.417157	1	5	1552	1473						Frog_fixed.avi	0
3614	216	-1280	-1024	-1	-1	-1	-1	4	-1280	-1024	-1	-1	-1	-1	4	6	0	0						Frog_fixed.avi	0
3631	217	-1280	-1024	-1	-1	-1	-1	4	-1280	-1024	-1	-1	-1	-1	4	6	0	0						Frog_fixed.avi	0
3647	218	2455.855	1425.987	0.9031249	0.3697497	735.9765	3.271019	3	1831.611	1533.524	0.9031248	0.3697498	735.9765	3.274478	1	6	1832	1534						Frog_fixed.avi	0
3664	219	2465.442	1394.957	0.9036191	0.3712267	735.9765	3.322808	3	1841.214	1504.788	0.9036189	0.3712267	735.9765	3.326272	1	6	1841	1505						Frog_fixed.avi	0
3681	220	2528.887	1392.073	0.9043165	0.3727631	735.9765	3.251884	3	1893.402	1502.372	0.9043164	0.3727632	735.9765	3.255281	1	6	1893	1502						Frog_fixed.avi	0
3697	221	2474.167	1380.671	0.9050776	0.3740883	735.9765	3.236316	3	1849.01	1491.784	0.9050775	0.3740883	735.9765	3.239685	1	6	1849	1492						Frog_fixed.avi	0
3714	222	2498.223	1374.947	0.9063631	0.3755035	723.3828	3.241588	3	1869.004	1486.644	0.9063631	0.3755035	723.3828	3.244935	1	6	1869	1487						Frog_fixed.avi	0
3731	223	-1280	-1024	-1	-1	-1	-1	4	-1280	-1024	-1	-1	-1	-1	4	6	0	0						Frog_fixed.avi	0
3747	224	2448.567	1336.127	0.9085946	0.3781635	723.3828	3.212723	3	1834.284	1448.7	0.9085944	0.3781636	723.3828	3.216113	1	6	1834	1449						Frog_fixed.avi	0
3764	225	-1280	-1024	-1	-1	-1	-1	4	-1280	-1024	-1	-1	-1	-1	4	6	0	0						Frog_fixed.avi	0
3781	226	2566.077	1361.771	0.9111645	0.3808692	723.3828	3.187274	3	1928.212	1473.149	0.9111643	0.3808693	723.3828	3.190558	1	6	1928	1473						Frog_fixed.avi	0
3797	227	2566.077	1361.771	0.9124055	0.3824659	716.3289	3.187274	3	1928.212	1473.149	0.9124055	0.3824659	716.3289	3.190558	1	7	1928	1473						Frog_fixed.avi	0
3814	228	2729.687	1305.834	0.9136294	0.383793	716.3289	3.114009	3	2064.705	1421.951	0.9136292	0.383793	716.3289	3.117066	1	7	2065	1422						Frog_fixed.avi	0
3831	229	2786.711	1327.622	0.9150565	0.3852337	716.3289	3.172476	3	2108.542	1442.371	0.9150563	0.3852338	716.3289	3.175567	1	7	2109	1442						Frog_fixed.avi	0
3847	230	-1280	-1024	-1	-1	-1	-1	4	-1280	-1024	-1	-1	-1	-1	4	7	0	0						Frog_fixed.avi	0
3864	231	2770.308	1314.138	0.9183314	0.3892069	716.3289	3.148912	3	2095.399	1430.377	0.9183313	0.3892069	716.3289	3.15191	1	7	2095	1430						Frog_fixed.avi	0
3881	232	2762.106	1323.246	0.9202045	0.3914099	713.1919	3.176157	3	2088.828	1439.056	0.9202045	0.3914099	713.1919	3.179153	1	7	2089	1439						Frog_fixed.avi	0
3897	233	2784.364	1282.96	0.9218917	0.3935411	713.1919	3.145143	3	2108.302	1402.11	0.9218916	0.3935412	713.1919	3.148168	1	7	2108	1402						Frog_fixed.avi	0
3914	234	2784.107	1295.249	0.9235768	0.3957093	713.1919	3.110521	3	2106.994	1413.503	0.9235766	0.3957094	713.1919	3.11345	1	7	2107	1414						Frog_fixed.avi	0
3931	235	2815.745	1326.887	0.9252335	0.3981225	713.1919	3.157487	3	2129.963	1442.763	0.9252333	0.3981226	713.1919	3.160491	1	7	2130	1443						Frog_fixed.avi	0
3947	236	2840.599	1286.637	0.9269669	0.4006098	713.1919	3.133857	3	2151.324	1406.728	0.9269667	0.4006098	713.1919	3.136784	1	7	2151	1407						Frog_fixed.avi	0
3964	237	2853.066	1300.997	0.928746	0.4031478	710.4901	3.127347	3	2159.998	1420.123	0.928746	0.4031478	710.4901	3.130237	1	7	2160	1420						Frog_fixed.avi	0
3980	238	2890.765	1264.372	0.9304302	0.4053748	710.4901	3.098399	3	2191.771	1387.222	0.9304301	0.4053748	710.4901	3.101215	1	7	2192	1387						Frog_fixed.avi	0
3997	239	2871.887	1314.18	0.9321456	0.4074874	710.4901	3.139732	3	2173.844	1432.278	0.9321454	0.4074875	710.4901	3.142577	1	7	2174	1432						Frog_fixed.avi	0
4014	240	-1280	-1024	-1	-1	-1	-1	4	-1280	-1024	-1	-1	-1	-1	4	8	0	0						Frog_fixed.avi	0
4030	241	2924.576	1202.95	0.9356177	0.4124	710.4901	3.159434	3	2219.978	1333.066	0.9356175	0.4124001	710.4901	3.16224	1	8	2220	1333						Frog_fixed.avi	0
4047	242	-1280	-1024	-1	-1	-1	-1	4	-1280	-1024	-1	-1	-1	-1	4	8	0	0						Frog_fixed.avi	0
4064	243	2914.162	1200.045	0.9388573	0.416681	710.4901	3.188485	3	2211.175	1330.804	0.9388571	0.4166811	710.4901	3.191357	1	8	2211	1331						Frog_fixed.avi	0
4080	244	-1280	-1024	-1	-1	-1	-1	4	-1280	-1024	-1	-1	-1	-1	4	8	0	0						Frog_fixed.avi	0
4097	245	-1280	-1024	-1	-1	-1	-1	4	-1280	-1024	-1	-1	-1	-1	4	8	0	0						Frog_fixed.avi	0
4114	246	3277.854	1857.97	0.9437863	0.4245853	710.4901	3.196712	3	2451.553	1922.241	0.9437862	0.4245853	710.4901	3.199408	1	8	2452	1922						Frog_fixed.avi	0
4130	247	-1280	-1024	-1	-1	-1	-1	4	-1280	-1024	-1	-1	-1	-1	4		0	0						Frog_fixed.avi	0
4147	248	-1280	-1024	-1	-1	-1	-1	4	-1280	-1024	-1	-1	-1	-1	4		0	0						Frog_fixed.avi	0
4164	249	-1280	-1024	-1	-1	-1	-1	4	-1280	-1024	-1	-1	-1	-1	4		0	0						Frog_fixed.avi	0
4180	250	-1280	-1024	-1	-1	-1	-1	4	-1280	-1024	-1	-1	-1	-1	4		0	0						Frog_fixed.avi	0
4197	251	-1280	-1024	-1	-1	-1	-1	4	-1280	-1024	-1	-1	-1	-1	4		0	0						Frog_fixed.avi	0
4214	252	-1280	-1024	-1	-1	-1	-1	4	-1280	-1024	-1	-1	-1	-1	4		0	0						Frog_fixed.avi	0
4230	253	-1280	-1024	-1	-1	-1	-1	4	-1280	-1024	-1	-1	-1	-1	4		0	0						Frog_fixed.avi	0
4247	254	-1280	-1024	-1	-1	-1	-1	4	-1280	-1024	-1	-1	-1	-1	4		0	0						Frog_fixed.avi	0
4264	255	-1280	-1024	-1	-1	-1	-1	4	-1280	-1024	-1	-1	-1	-1	4		0	0						Frog_fixed.avi	0
4280	256	-1280	-1024	-1	-1	-1	-1	4	-1280	-1024	-1	-1	-1	-1	4		0	0						Frog_fixed.avi	0
4297	257	-1280	-1024	-1	-1	-1	-1	4	-1280	-1024	-1	-1	-1	-1	4		0	0						Frog_fixed.avi	0
4314	258	-1280	-1024	-1	-1	-1	-1	4	-1280	-1024	-1	-1	-1	-1	4		0	0						Frog_fixed.avi	0
4330	259	-1280	-1024	-1	-1	-1	-1	4	-1280	-1024	-1	-1	-1	-1	4		0	0						Frog_fixed.avi	0
4347	260	-1280	-1024	-1	-1	-1	-1	4	-1280	-1024	-1	-1	-1	-1	4		0	0						Frog_fixed.avi	0
4363	261	-1280	-1024	-1	-1	-1	-1	4	-1280	-1024	-1	-1	-1	-1	4		0	0						Frog_fixed.avi	0
4380	262	-1280	-1024	-1	-1	-1	-1	4	-1280	-1024	-1	-1	-1	-1	4		0	0						Frog_fixed.avi	0
4397	263	-1280	-1024	-1	-1	-1	-1	4	-1280	-1024	-1	-1	-1	-1	4		0	0						Frog_fixed.avi	0
4413	264	-1280	-1024	-1	-1	-1	-1	4	-1280	-1024	-1	-1	-1	-1	4		0	0						Frog_fixed.avi	0
4430	265	-1280	-1024	-1	-1	-1	-1	4	-1280	-1024	-1	-1	-1	-1	4		0	0						Frog_fixed.avi	0
4447	266	-1280	-1024	-1	-1	-1	-1	4	-1280	-1024	-1	-1	-1	-1	4		0	0						Frog_fixed.avi	0
4463	267	-1280	-1024	-1	-1	-1	-1	4	-1280	-1024	-1	-1	-1	-1	4		0	0						Frog_fixed.avi	0
4480	268	-1280	-1024	-1	-1	-1	-1	4	-1280	-1024	-1	-1	-1	-1	4		0	0						Frog_fixed.avi	0
4497	269	-1280	-1024	-1	-1	-1	-1	4	-1280	-1024	-1	-1	-1	-1	4		0	0						Frog_fixed.avi	0
4513	270	-1280	-1024	-1	-1	-1	-1	4	-1280	-1024	-1	-1	-1	-1	4		0	0						Frog_fixed.avi	0
4530	271	-1280	-1024	-1	-1	-1	-1	4	-1280	-1024	-1	-1	-1	-1	4		0	0						Frog_fixed.avi	0
4547	272	-1280	-1024	-1	-1	-1	-1	4	-1280	-1024	-1	-1	-1	-1	4		0	0						Frog_fixed.avi	0
4563	273	-1280	-1024	-1	-1	-1	-1	4	-1280	-1024	-1	-1	-1	-1	4		0	0						Frog_fixed.avi	0
4580	274	-1280	-1024	-1	-1	-1	-1	4	-1280	-1024	-1	-1	-1	-1	4		0	0						Frog_fixed.avi	0
4597	275	-1280	-1024	-1	-1	-1	-1	4	-1280	-1024	-1	-1	-1	-1	4		0	0						Frog_fixed.avi	0
4613	276	1030.114	470.7435	0.4963173	0.4480053	578.1634	4.31764	0	1018.174	507.0343	0.3402419	0.4430199	562.6257	4.340702	0	9	1024	489						Frog_fixed.avi	0
4630	277	1016.724	508.9121	0.4948779	0.4460585	565.7741	4.218377	0	1022.55	509.1304	0.3387829	0.4406805	562.3229	4.346114	0	9	1020	509						Frog_fixed.avi	0
4647	278	1005.657	509.3209	0.4935538	0.4444855	565.5934	4.216068	0	1027.412	501.1432	0.337549	0.4387111	561.9133	4.323639	0	9	1017	505						Frog_fixed.avi	0
4663	279	1013.351	506.519	0.4926496	0.4428017	565.617	4.199999	0	1030.247	505.6164	0.336627	0.4365559	562.0646	4.32879	0	9	1022	506						Frog_fixed.avi	0
4680	280	1016.763	502.0042	0.4918626	0.4414398	565.7706	4.211468	0	1022.029	508.9105	0.3358236	0.4348626	561.9067	4.318386	0	9	1019	505						Frog_fixed.avi	0
4697	281	1012.256	500.0855	0.4911702	0.440159	565.8841	4.197777	0	1023.515	509.3281	0.335182	0.43338	561.9127	4.31326	0	9	1018	505						Frog_fixed.avi	0
4713	282	1016.224	502.1525	0.4905209	0.4388488	566.0417	4.209695	0	1025.02	507.1812	0.3346242	0.432144	561.8034	4.317785	0	9	1021	505						Frog_fixed.avi	0
4730	283	1016.919	496.5086	0.4898829	0.4377115	566.3068	4.195396	0	1029.373	509.8527	0.3340882	0.4310434	561.6885	4.304407	0	9	1023	503						Frog_fixed.avi	0
4747	284	1013.94	499.9241	0.4892004	0.4365267	566.4665	4.2023	0	1023.088	508.0719	0.3334502	0.4301154	561.6327	4.310544	0	9	1019	504						Frog_fixed.avi	0
4763	285	1015.761	496.3246	0.4884059	0.4353523	566.725	4.195033	0	1021.693	504.3844	0.3327193	0.4292492	561.8628	4.306859	0	9	1019	500						Frog_fixed.avi	0
4780	286	1012.449	496.174	0.4874914	0.4341754	566.906	4.199409	0	1018.177	510.6878	0.3318838	0.4284037	561.7899	4.316099	0	9	1015	503						Frog_fixed.avi	0
4797	287	1013.204	500.688	0.4864801	0.4329823	567.1926	4.208597	0	1018.736	502.525	0.3309128	0.4276233	561.9236	4.311795	0	9	1016	502						Frog_fixed.avi	0
4813	288	1010.063	495.0011	0.485332	0.431845	567.444	4.197774	0	1013.918	507.1241	0.3298056	0.4268518	562.2081	4.310044	0	9	1012	501						Frog_fixed.avi	0
4830	289	1014.759	494.0291	0.4841169	0.4307228	567.6856	4.214632	0	1016.576	503.4071	0.3286779	0.4262434	562.3236	4.313715	0	9	1016	499						Frog_fixed.avi	0
4847	290	1008.372	492.6728	0.4828285	0.4296303	568.0554	4.198225	0	1018.9	504.7593	0.3274076	0.4256199	562.8021	4.309509	0	9	1014	499						Frog_fixed.avi	0
4863	291	1019.245	490.5089	0.4815556	0.4285069	568.2208	4.225713	0	1018.232	506.9309	0.3261167	0.4249585	563.0157	4.320707	0	9	1019	499						Frog_fixed.avi	0
4880	292	1013.232	495.8374	0.4802223	0.4272943	568.4567	4.218739	0	1018.733	503.2076	0.3248001	0.4242932	563.3723	4.322061	0	9	1016	500						Frog_fixed.avi	0
4896	293	1014.756	493.9073	0.478899	0.4259137	568.8156	4.230689	0	1017.188	502.6458	0.3234639	0.4234224	563.718	4.325296	0	9	1016	498						Frog_fixed.avi	0
4913	294	1012.295	493.0918	0.4775915	0.424327	569.1448	4.237753	0	1019.902	502.042	0.3221982	0.4224288	564.1815	4.327522	0	9	1016	498						Frog_fixed.avi	0
4930	295	1013.995	494.4279	0.4763364	0.4226236	569.3975	4.230243	0	1020.283	497.6843	0.3209939	0.4214401	564.6599	4.346013	0	9	1017	496						Frog_fixed.avi	0
4946	296	1011.72	494.7837	0.4751347	0.4209406	569.831	4.239335	0	1019.275	499.1123	0.3198296	0.4203891	565.2748	4.35049	0	9	1015	497						Frog_fixed.avi	0
4963	297	1014.918	493.061	0.4739736	0.4194355	570.2018	4.238003	0	1019.94	502.2079	0.3187278	0.4195761	565.6925	4.346599	0	9	1017	498						Frog_fixed.avi	0
4980	298	1014.396	490.5612	0.472824	0.4181119	570.6095	4.242573	0	1019.405	496.8597	0.3176303	0.4190421	566.2977	4.352338	0	9	1017	494						Frog_fixed.avi	0
4996	299	1012.686	496.8642	0.4717606	0.4168305	570.9308	4.238337	0	1017.898	499.9753	0.3165706	0.4184641	566.9209	4.354568	0	9	1015	498						Frog_fixed.avi	0
5013	300	1010.205	484.2581	0.470691	0.4157704	571.285	4.236749	0	1014.495	494.1192	0.3155601	0.4182378	567.4215	4.352369	0	9	1012	489						Frog_fixed.avi	0
5030	301	1010.737	489.2769	0.4696676	0.4147491	571.6946	4.246433	0	1014.197	496.0224	0.3146176	0.4180965	568.1111	4.359871	0	9	1012	493						Frog_fixed.avi	0
5046	302	1007.532	489.5001	0.4686766	0.4140192	572.2371	4.236001	0	1013.772	493.3687	0.3137152	0.4182795	568.6213	4.355584	0	9	1011	491						Frog_fixed.avi	0
5063	303	1021.974	479.4116	0.4677238	0.4136342	572.679	4.24426	0	1032.218	485.9291	0.3128926	0.4188878	569.327	4.349035	0	9	1027	483						Frog_fixed.avi	0
5080	304	1018.973	483.3984	0.4669915	0.4138518	573.082	4.252646	0	1027.939	491.7232	0.3122684	0.4199922	569.9126	4.344276	0	9	1023	488						Frog_fixed.avi	0
5096	305	1017.244	475.3864	0.4664063	0.4145687	573.5712	4.250795	0	1027.672	486.4504	0.311753	0.4216301	570.4866	4.344539	0	9	1022	481						Frog_fixed.avi	0
5113	306	1016.353	474.6142	0.4659648	0.4156873	573.9753	4.24286	0	1024.998	487.3394	0.31142	0.423719	571.0477	4.336318	0	9	1021	481						Frog_fixed.avi	0
5130	307	1013.482	477.7627	0.4656131	0.4170544	574.4484	4.241044	0	1023.278	486.1736	0.3111319	0.4260741	571.7681	4.339426	0	9	1018	482						Frog_fixed.avi	0
5146	308	1015.399	480.6397	0.4653843	0.4185102	574.7813	4.234906	0	1026.671	485.4557	0.3110173	0.4285831	572.2076	4.329574	0	9	1021	483						Frog_fixed.avi	0
5163	309	1017.855	477.3518	0.4651831	0.4200488	575.2334	4.237612	0	1025.94	485.3064	0.3109264	0.4311535	572.7484	4.340801	0	9	1022	481						Frog_fixed.avi	0
5180	310	1014.864	475.9572	0.4650338	0.421637	575.6251	4.234483	0	1026.444	486.4128	0.3108983	0.433757	573.2571	4.319643	0	9	1021	481						Frog_fixed.avi	0
5196	311	1012.21	478.1273	0.4648851	0.4232672	576.1412	4.237377	0	1021.191	485.1452	0.3108528	0.4365159	573.8774	4.3137	0	9	1017	482						Frog_fixed.avi	0
5213	312	1013.599	474.8365	0.4647842	0.4250595	576.5539	4.237316	0	1016.984	489.4972	0.3108926	0.4394904	574.3816	4.330416	0	9	1015	482						Frog_fixed.avi	0
5230	313	1015.553	478.3558	0.4646969	0.4270034	576.9785	4.227105	0	1021.339	491.3408	0.3109698	0.4427625	574.9995	4.313282	0	9	1018	485						Frog_fixed.avi	0
5246	314	1013.293	474.0699	0.4645998	0.4290473	577.4372	4.229631	0	1018.256	491.3927	0.3110461	0.4462204	575.4567	4.305755	0	9	1016	483						Frog_fixed.avi	0
5263	315	1015.182	477.9367	0.464544	0.431214	577.7604	4.237888	0	1018.509	490.2127	0.3111535	0.4497901	575.9902	4.315995	0	9	1017	484						Frog_fixed.avi	0
5280	316	1018.486	478.5936	0.4645142	0.4334868	578.1569	4.240746	0	1016.511	492.6207	0.3112704	0.453502	576.3796	4.315388	0	9	1017	486						Frog_fixed.avi	0
5296	317	1015.847	478.1689	0.4644921	0.4358289	578.4849	4.230901	0	1018.176	491.7288	0.3114313	0.4572064	576.8682	4.318295	0	9	1017	485						Frog_fixed.avi	0
5313	318	1016.682	473.9128	0.4645287	0.4380173	578.7986	4.241041	0	1019.179	486.6185	0.3116011	0.4606826	577.1281	4.324456	0	9	1018	480						Frog_fixed.avi	0
5330	319	1018.583	477.6137	0.4646459	0.4399494	579.1098	4.23008	0	1018.874	497.353	0.311853	0.4636693	577.5046	4.305709	0	9	1019	487						Frog_fixed.avi	0
5346	320	1015.958	479.5068	0.4647982	0.4416618	579.3741	4.249459	0	1017.432	494.5434	0.3121125	0.4662105	577.9564	4.328536	0	9	1017	487						Frog_fixed.avi	0
5363	321	1015.338	475.6701	0.4650109	0.4432575	579.7839	4.250615	0	1015.864	487.8969	0.3124329	0.4683744	578.1141	4.339611	0	9	1016	482						Frog_fixed.avi	0
5380	322	1016.073	476.0525	0.4653102	0.44479	579.9301	4.245785	0	1012.669	498.2135	0.3127925	0.4701662	578.4515	4.316688	0	9	1014	487						Frog_fixed.avi	0
5396	323	1013.845	474.7619	0.4656432	0.44634	580.3005	4.264257	0	1014.656	494.5784	0.3131799	0.4717916	578.8206	4.331285	0	9	1014	485						Frog_fixed.avi	0
5413	324	1019.017	471.3971	0.4659778	0.4478866	580.5862	4.265766	0	1014.893	490.0287	0.3135388	0.4731977	579.1581	4.334374	0	9	1017	481						Frog_fixed.avi	0
5430	325	1013.834	480.3552	0.4663318	0.4492927	580.9103	4.251505	0	1017.962	495.0181	0.3139176	0.4742721	579.4792	4.327556	0	9	1016	488						Frog_fixed.avi	0
5446	326	1012.828	475.8025	0.4666918	0.4505032	581.2997	4.267562	0	1016.848	491.3004	0.3142947	0.4751113	579.7968	4.350362	0	9	1015	484						Frog_fixed.avi	0
5463	327	1011.347	476.9096	0.4670685	0.4514604	581.4388	4.287313	0	1020.023	492.2433	0.3146969	0.475739	580.017	4.336506	0	9	1016	485						Frog_fixed.avi	0
5479	328	1007.636	480.5912	0.4674389	0.4521628	581.7187	4.269968	0	1016.607	493.4918	0.3150622	0.475969	580.4026	4.349109	0	9	1012	487						Frog_fixed.avi	0
5496	329	1014.911	475.8412	0.4677825	0.4526903	582.0157	4.289038	0	1012.615	501.014	0.3154148	0.4760947	580.4922	4.368097	0	9	1014	488						Frog_fixed.avi	0
5513	330	1014.586	477.6469	0.4680423	0.4530816	582.3362	4.286643	0	1018.284	487.4959	0.315682	0.4762258	580.7921	4.36687	0	9	1016	483						Frog_fixed.avi	0
5529	331	1016.299	471.2325	0.4682222	0.4534971	582.6434	4.281723	0	1017.168	494.7673	0.3159078	0.4762292	581.089	4.369354	0	9	1017	483						Frog_fixed.avi	0
5546	332	1010.736	482.4768	0.4683105	0.4537893	582.8636	4.290189	0	1016.372	500.9396	0.3160032	0.4760976	581.3544	4.374089	0	9	1014	492						Frog_fixed.avi	0
5563	333	1015.46	479.1138	0.468343	0.4540367	583.1835	4.297574	0	1013.855	501.4479	0.3160265	0.4759198	581.5983	4.388804	0	9	1015	490						Frog_fixed.avi	0
5579	334	1013.875	476.1919	0.468374	0.4542611	583.4229	4.281905	0	1014.654	498.0446	0.316033	0.4757307	581.8532	4.376754	0	9	1014	487						Frog_fixed.avi	0
5596	335	1013.824	482.436	0.4684318	0.4545163	583.778	4.305248	0	1018.84	495.1327	0.3160759	0.4755096	582.1406	4.384413	0	9	1016	489						Frog_fixed.avi	0
5613	336	1014.038	474.4247	0.4685388	0.455057	584.0051	4.304529	0	1024.451	491.4248	0.3161571	0.4754427	582.4406	4.388252	0	9	1019	483						Frog_fixed.avi	0
5629	337	1012.891	479.6372	0.4687336	0.4559456	584.4093	4.313421	0	1016.03	498.2092	0.3163033	0.475607	582.7834	4.384844	0	9	1014	489						Frog_fixed.avi	0
5646	338	1015.88	473.2762	0.4690469	0.4573655	584.7402	4.315362	0	1013.517	499.1138	0.3166162	0.4762678	582.9379	4.401028	0	9	1015	486						Frog_fixed.avi	0
5663	339	1011.116	476.366	0.4694583	0.4590299	584.8922	4.305863	0	1020.621	497.151	0.3170115	0.4771306	583.1976	4.389015	0	9	1016	487						Frog_fixed.avi	0
5679	340	1013.019	480.0407	0.4700287	0.4607452	585.3003	4.306083	0	1017.462	501.1107	0.3175293	0.4780506	583.3405	4.390902	0	9	1015	491						Frog_fixed.avi	0
5696	341	950.3805	538.333	0.4710442	0.4628351	585.7231	4.298817	0	961.7443	564.9642	0.3186701	0.4791993	583.6863	4.381999	0	9	956	552						Frog_fixed.avi	0
5713	342	738.0994	712.3181	0.4727702	0.465297	586.1678	4.316525	0	740.8741	743.6051	0.3211031	0.4809701	583.4019	4.42081	0	10	739	728						Frog_fixed.avi	0
5729	343	542.5316	783.4225	0.4748757	0.467024	586.4396	4.285164	0	553.0522	813.446	0.3234255	0.4821152	583.2469	4.425657	0	10	548	798						Frog_fixed.avi	0
5746	344	358.6752	865.3615	0.4767598	0.4685911	586.9932	4.260422	0	371.2305	890.7064	0.3254325	0.483185	583.261	4.40877	0	10	365	878						Frog_fixed.avi	0
5763	345	361.2708	852.784	0.4780042	0.4696124	587.1351	4.266718	0	355.4819	883.0198	0.3264096	0.4837517	583.3062	4.410056	0	10	358	868						Frog_fixed.avi	0
5779	346	338.2538	858.4014	0.4788752	0.4708152	587.4509	4.272243	0	341.2152	898.5977	0.3270895	0.4845178	583.4575	4.379818	0	10	340	878						Frog_fixed.avi	0
5796	347	344.8249	855.118	0.4797483	0.4720301	587.6738	4.264893	0	343.1774	892.8093	0.3278115	0.4854966	583.5063	4.40183	0	10	344	874						Frog_fixed.avi	0
5813	348	347.0187	854.8168	0.4805336	0.4733433	587.7499	4.267068	0	339.3318	892.7103	0.3284715	0.4868749	583.3777	4.390068	0	10	343	874						Frog_fixed.avi	0
5829	349	347.9951	856.1646	0.4811736	0.4746277	587.9383	4.261014	0	338.73	889.1683	0.3290636	0.4884399	583.457	4.378242	0	10	343	873						Frog_fixed.avi	0
5846	350	341.9064	851.7716	0.4816842	0.4758985	588.1324	4.261473	0	335.4235	898.8373	0.3295563	0.4900949	583.425	4.376233	0	10	339	875						Frog_fixed.avi	0
5863	351	345.0319	857.0854	0.4821023	0.4770859	588.1783	4.259155	0	332.9358	897.681	0.3299648	0.4918517	583.4723	4.391636	0	10	339	877						Frog_fixed.avi	0
5879	352	336.5867	854.3943	0.4823692	0.4781184	588.5155	4.262686	0	333.8986	894.8577	0.3302665	0.4935193	583.6641	4.386322	0	10	335	875						Frog_fixed.avi	0
5896	353	345.7358	854.8152	0.4826815	0.4789546	588.354	4.270291	0	333.1578	897.6411	0.3305846	0.4950212	583.6257	4.379851	0	10	339	876						Frog_fixed.avi	0
5913	354	343.5111	855.0319	0.4829365	0.479587	588.5423	4.275658	0	328.3413	895.6225	0.3308855	0.4962683	583.6603	4.391202	0	10	336	875						Frog_fixed.avi	0
5929	355	342.5455	851.2166	0.4833138	0.4800648	588.6113	4.262365	0	330.3794	895.6808	0.3312976	0.497376	583.6551	4.371142	0	10	336	873						Frog_fixed.avi	0
5946	356	343.3523	855.21	0.4838078	0.4802821	588.6066	4.27387	0	327.8004	893.7402	0.331847	0.4982238	583.6096	4.378266	0	10	336	874						Frog_fixed.avi	0
5963	357	343.7957	856.5958	0.484483	0.4802373	588.6804	4.270644	0	330.4559	892.9177	0.3326161	0.4987908	583.5907	4.369907	0	10	337	875						Frog_fixed.avi	0
5979	358	344.5886	851.473	0.4854636	0.4799342	588.8332	4.281505	0	326.6727	888.4818	0.3336863	0.499004	583.612	4.364154	0	10	336	870						Frog_fixed.avi	0
5996	359	346.153	850.1685	0.4868263	0.4791234	588.7976	4.281162	0	331.7878	896.5887	0.3351329	0.4985152	583.5134	4.35228	0	10	339	873						Frog_fixed.avi	0
6013	360	371.808	843.7864	0.4883547	0.4777853	588.7057	4.267456	0	351.2462	889.0731	0.3366758	0.4972425	583.3772	4.348504	0	10	362	866						Frog_fixed.avi	0
6029	361	582.2665	735.6052	0.4884688	0.4754386	588.7942	4.296609	0	640.6675	798.9996	0.337179	0.494546	583.456	4.36236	0	11	611	767						Frog_fixed.avi	0
6046	362	837.9431	605.4845	0.487915	0.4729404	589.1441	4.292875	0	893.8302	683.9473	0.3371617	0.4914729	583.7686	4.335925	0	11	866	645						Frog_fixed.avi	0
6062	363	1038.5	508.7286	0.4878725	0.4712574	589.2927	4.308682	0	1073.094	561.9839	0.3375418	0.4893018	584.1905	4.35715	0	11	1056	535						Frog_fixed.avi	0
6079	364	1046.929	514.2043	0.4889103	0.470371	589.0442	4.332246	0	1052.267	542.1878	0.3385459	0.4880773	583.7369	4.332604	0	11	1050	528						Frog_fixed.avi	0
6096	365	1063.562	495.532	0.4899226	0.4695418	588.8391	4.300829	0	1068.906	528.8333	0.3393354	0.4871782	583.7941	4.322998	0	11	1066	512						Frog_fixed.avi	0
6112	366	1051.576	506.677	0.490652	0.4683626	588.5366	4.286706	0	1058.357	525.1063	0.3398831	0.4862985	583.8156	4.320245	0	11	1055	516						Frog_fixed.avi	0
6129	367	1048.053	505.2553	0.4911173	0.4669236	588.395	4.263774	0	1060.692	536.8525	0.3402191	0.4848887	583.7916	4.307503	0	11	1054	521						Frog_fixed.avi	0
6146	368	1049.559	500.0695	0.4912356	0.4654458	588.1293	4.262314	0	1062.573	527.1602	0.3401858	0.4832725	583.8107	4.317904	0	11	1056	514						Frog_fixed.avi	0
6162	369	1054.837	498.4962	0.4910868	0.4640265	587.8939	4.261995	0	1065.292	523.6463	0.3398141	0.4816321	583.7766	4.309342	0	11	1060	511						Frog_fixed.avi	0
6179	370	1045.738	508.2279	0.4906029	0.4628567	587.5555	4.242468	0	1051.687	532.8728	0.3391804	0.4802266	583.6336	4.282321	0	11	1049	521						Frog_fixed.avi	0
6196	371	1044.519	503.4666	0.4900545	0.4619502	587.2366	4.241833	0	1053.783	532.6201	0.3384683	0.4791402	583.7231	4.27089	0	11	1049	518						Frog_fixed.avi	0
6212	372	1048.204	507.9926	0.4895811	0.4610667	586.8127	4.22498	0	1054.31	525.0784	0.337846	0.478189	583.9008	4.262815	0	11	1051	517						Frog_fixed.avi	0
6229	373	1051.29	498.7249	0.4892749	0.4600462	586.5668	4.219819	0	1052.924	521.4786	0.3374622	0.4771408	583.8685	4.286341	0	11	1052	510						Frog_fixed.avi	0
6246	374	1049.23	507.2736	0.4892206	0.4588733	586.3438	4.190239	0	1058.705	520.5131	0.3373294	0.4758383	583.9142	4.264914	0	11	1054	514						Frog_fixed.avi	0
6262	375	1049.081	497.7994	0.4893841	0.457675	586.2214	4.18656	0	1052.273	527.904	0.3374088	0.474273	583.9827	4.253053	0	11	1051	513						Frog_fixed.avi	0
6279	376	1048.374	501.7466	0.4897533	0.4565831	586.1401	4.188944	0	1052.572	524.1447	0.3377329	0.4725738	584.0276	4.236883	0	11	1050	513						Frog_fixed.avi	0
6296	377	1044.538	502.8289	0.4903125	0.4557917	586.2435	4.176159	0	1053.709	521.9415	0.338256	0.4708473	584.0067	4.236031	0	11	1049	512						Frog_fixed.avi	0
6312	378	1041.949	497.8752	0.4910516	0.4553177	586.2901	4.166044	0	1047.894	522.5615	0.3389804	0.4691798	584.3087	4.238487	0	11	1045	510						Frog_fixed.avi	0
6329	379	1042.614	502.0959	0.49199	0.4550425	586.6215	4.160917	0	1049.274	522.438	0.3399601	0.4676791	584.4324	4.227141	0	11	1046	512						Frog_fixed.avi	0
6346	380	1042.818	497.4982	0.4930471	0.454912	587.0578	4.161358	0	1047.17	530.897	0.3410495	0.466325	584.6423	4.225194	0	11	1045	514						Frog_fixed.avi	0
6362	381	1041.276	498.6441	0.494074	0.454861	587.6675	4.149117	0	1041.824	527.3308	0.3421759	0.4654154	584.7057	4.215172	0	11	1042	513						Frog_fixed.avi	0
6379	382	1037.831	497.4814	0.4949404	0.4549841	588.1618	4.148663	0	1034.39	532.2032	0.3431545	0.4648347	585.0313	4.227564	0	11	1036	515						Frog_fixed.avi	0
6396	383	1038.639	504.0168	0.4954978	0.4552305	588.7007	4.13686	0	1045.132	526.5085	0.3438439	0.4646061	585.5071	4.203907	0	11	1042	515						Frog_fixed.avi	0
6412	384	1036.569	504.8397	0.4956875	0.4555352	589.3141	4.155113	0	1041.505	522.5653	0.3441281	0.4645264	586.0254	4.216516	0	11	1039	514						Frog_fixed.avi	0
6429	385	1034.321	501.3824	0.495542	0.4558011	589.9722	4.152585	0	1047.945	518.4639	0.34409	0.4644862	586.4404	4.24115	0	11	1041	510						Frog_fixed.avi	0
6446	386	1033.39	500.597	0.4951451	0.4557872	590.5182	4.159396	0	1036.875	523.0399	0.34374	0.4643603	586.9091	4.244359	0	11	1035	512						Frog_fixed.avi	0
6462	387	1033.739	501.8357	0.4945143	0.4551715	591.0323	4.140562	0	1039.44	527.8419	0.3432083	0.4637842	587.3245	4.23845	0	11	1037	515						Frog_fixed.avi	0
6479	388	1028.778	507.3853	0.4935797	0.4538623	591.4425	4.157184	0	1038.745	523.0912	0.3424042	0.4626952	587.8488	4.234868	0	11	1034	515						Frog_fixed.avi	0
6496	389	1029.505	502.8531	0.4923005	0.4521226	591.8578	4.160714	0	1044.403	520.3846	0.341249	0.4610181	588.4188	4.246759	0	11	1037	512						Frog_fixed.avi	0
6512	390	1027.342	510.734	0.4906828	0.4499642	592.3371	4.17369	0	1036.842	526.269	0.3397222	0.4588395	589.0141	4.256869	0	11	1032	519						Frog_fixed.avi	0
6529	391	1028.993	503.5199	0.4887556	0.4475691	592.7913	4.17886	0	1034.08	530.3121	0.3379907	0.4562595	589.158	4.226643	0	11	1032	517						Frog_fixed.avi	0
6546	392	1031	506.4499	0.4866015	0.4451373	593.3698	4.18107	0	1033.362	533.4852	0.3360107	0.4540604	589.1617	4.260179	0	11	1032	520						Frog_fixed.avi	0
6562	393	1033.453	502.5898	0.4843135	0.4428792	593.8163	4.199947	0	1038.626	524.0732	0.3338	0.4521201	591.3443	4.291212	0	11	1036	513						Frog_fixed.avi	0
6579	394	1031.948	498.8036	0.4818928	0.440632	594.2272	4.204009	0	1039.734	516.9901	0.3315583	0.4505333	592.222	4.301389	0	11	1036	508						Frog_fixed.avi	0
6595	395	1030.595	503.976	0.4794432	0.4385244	594.7927	4.211378	0	1036.217	524.2173	0.3292418	0.4492425	593.1454	4.316204	0	11	1033	514						Frog_fixed.avi	0
6612	396	1030.801	500.2609	0.4769351	0.4364928	595.3652	4.211389	0	1042.767	518.1766	0.3269001	0.4483466	594.0465	4.33199	0	11	1037	509						Frog_fixed.avi	0
6629	397	1026.273	505.5588	0.4744127	0.4343928	595.8524	4.232113	0	1036.185	521.9971	0.3245743	0.447623	594.8096	4.326087	0	11	1031	514						Frog_fixed.avi	0
6645	398	1027.196	503.7297	0.471981	0.4321978	596.1959	4.230874	0	1036.085	523.5008	0.3223799	0.4469942	595.5303	4.340994	0	11	1032	514						Frog_fixed.avi	0
6662	399	1029.087	507.6826	0.4697047	0.4300521	596.6902	4.252203	0	1029.616	530.1758	0.3203712	0.4465393	596.3651	4.340596	0	12	1029	519						Frog_fixed.avi	0
6679	400	1004.19	530.3625	0.467408	0.4279052	597.0488	4.245718	0	1013.851	565.8594	0.3184859	0.4461425	597.0269	4.371858	0	12	1009	548						Frog_fixed.avi	0
6695	401	1010.142	524.6783	0.4652079	0.425836	597.2715	4.269408	0	1021.216	550.2896	0.3165119	0.4456996	597.8579	4.375945	0	12	1016	537						Frog_fixed.avi	0
6712	402	1010.282	526.9783	0.4630665	0.423999	597.5792	4.272827	0	1013.56	562.4416	0.3145745	0.4453914	598.4339	4.380288	0	12	1012	545						Frog_fixed.avi	0
6729	403	1010.133	521.2968	0.461031	0.422536	597.8039	4.285124	0	1021.96	557.8885	0.3127545	0.4452588	599.1268	4.386034	0	12	1016	540						Frog_fixed.avi	0
6745	404	1008.599	524.4587	0.4593032	0.4210372	597.9303	4.284578	0	1013.441	558.6929	0.3112373	0.444959	599.5862	4.401526	0	12	1011	542						Frog_fixed.avi	0
6762	405	1008.275	525.1329	0.4580291	0.4195893	598.0181	4.296809	0	1021.154	551.4385	0.3101765	0.4444223	600.1198	4.385321	0	12	1015	538						Frog_fixed.avi	0
6779	406	1008.295	516.3063	0.4573005	0.4182303	598.3079	4.312969	0	1013.101	559.2194	0.3095809	0.4437096	600.7641	4.412547	0	12	1011	538						Frog_fixed.avi	0
6795	407	1008.49	521.0831	0.4570735	0.4170613	598.3472	4.311172	0	1021.147	554.8711	0.3094868	0.4429424	601.0507	4.406034	0	12	1015	538						Frog_fixed.avi	0
6812	408	1012.489	515.9162	0.4572077	0.4161833	598.591	4.323851	0	1013.44	549.5496	0.3096972	0.4423186	601.4227	4.430229	0	12	1013	533						Frog_fixed.avi	0
6829	409	1010.028	521.6091	0.4576164	0.4157108	598.5561	4.323516	0	1013.263	551.8943	0.3101733	0.4419332	601.5795	4.427098	0	12	1012	537						Frog_fixed.avi	0
6845	410	1008.856	518.1226	0.4582009	0.4160483	598.648	4.335228	0	1019.577	546.7236	0.3108124	0.4423063	601.8588	4.420553	0	12	1014	532						Frog_fixed.avi	0
6862	411	1001.921	522.0838	0.4588851	0.4171328	598.5881	4.329271	0	1016.776	550.4714	0.3115764	0.4434858	601.8865	4.433784	0	12	1009	536						Frog_fixed.avi	0
6879	412	1010.093	513.1211	0.4597022	0.4191535	598.5048	4.343783	0	1014.565	551.986	0.3124258	0.4457538	602.04	4.444242	0	12	1012	533						Frog_fixed.avi	0
6895	413	1004.846	518.4045	0.4603995	0.4220596	598.2794	4.362774	0	1017.965	553.9689	0.3132432	0.4490766	602.0074	4.448442	0	12	1011	536						Frog_fixed.avi	0
6912	414	1008.374	509.6	0.4609154	0.4254948	597.8416	4.36719	0	1016.763	549.8913	0.3138414	0.4529853	601.9814	4.443454	0	12	1013	530						Frog_fixed.avi	0
6929	415	1004.569	512.9011	0.4611073	0.4288014	597.3665	4.364901	0	1012.388	542.7593	0.314151	0.4566338	601.6705	4.461725	0	12	1008	528						Frog_fixed.avi	0
6945	416	1000.564	516.4195	0.4612439	0.4315704	596.7846	4.379973	0	1017.494	552.539	0.3143545	0.4595951	601.4316	4.466449	0	12	1009	534						Frog_fixed.avi	0
6962	417	1005.51	512.1702	0.4615894	0.4335875	596.1503	4.377242	0	1014.99	555.5934	0.3147096	0.4617347	601.1404	4.461422	0	12	1010	534						Frog_fixed.avi	0
6978	418	1005.469	509.2981	0.4622063	0.4345926	595.6146	4.378938	0	1009.491	549.1612	0.3153165	0.4627987	600.782	4.474471	0	12	1007	529						Frog_fixed.avi	0
6995	419	999.9971	512.9413	0.4629916	0.4346785	595.0527	4.382008	0	1022.416	544.277	0.3161449	0.4628987	600.3318	4.462318	0	12	1011	529						Frog_fixed.avi	0
7012	420	1003.166	512.0308	0.4639291	0.434197	594.548	4.368667	0	1011.946	555.0748	0.3170091	0.4622929	600.0339	4.46217	0	12	1008	534						Frog_fixed.avi	0
7028	421	1001.122	511.5716	0.4648825	0.433417	593.9473	4.381331	0	1019.538	548.4672	0.3179293	0.4611838	599.7203	4.472294	0	12	1010	530						Frog_fixed.avi	0
7045	422	1003.676	514.1999	0.4658546	0.432624	593.5496	4.376252	0	1017.256	547.6266	0.3188481	0.4598709	599.3409	4.46325	0	12	1010	531						Frog_fixed.avi	0
7062	423	999.3324	516.3459	0.4668282	0.4319744	593.0419	4.371425	0	1010.632	546.6848	0.3197593	0.4586083	598.9727	4.46684	0	12	1005	532						Frog_fixed.avi	0
7078	424	1002.959	509.8091	0.4677759	0.4315645	592.6469	4.367282	0	1017.036	541.0814	0.3205873	0.4573607	598.6917	4.458331	0	12	1010	525						Frog_fixed.avi	0
7095	425	998.0933	513.3201	0.4686123	0.4312368	592.3197	4.377933	0	1014.52	545.9643	0.3213261	0.4562214	598.334	4.478469	0	12	1006	530						Frog_fixed.avi	0
7112	426	1001.7	511.6856	0.4693659	0.4310331	591.6587	4.375161	0	1018.226	545.288	0.321975	0.455119	597.9017	4.486222	0	12	1010	528						Frog_fixed.avi	0
7128	427	998.9838	507.0945	0.4701138	0.4309461	591.1668	4.372208	0	1016.167	545.6172	0.3225811	0.4542027	597.4116	4.47855	0	12	1008	526						Frog_fixed.avi	0
7145	428	999.9744	514.6435	0.4708845	0.4309277	590.5083	4.372721	0	1020.197	544.2518	0.3231979	0.4533595	596.9935	4.471598	0	12	1010	529						Frog_fixed.avi	0
7162	429	1003.078	512.0648	0.4716633	0.4309714	590.0029	4.365264	0	1023.682	542.9088	0.3238019	0.4526016	596.3486	4.465214	0	12	1013	527						Frog_fixed.avi	0
7178	430	1001.682	509.8871	0.472302	0.4310576	589.3345	4.361068	0	1015.904	548.4834	0.3242608	0.4519087	595.673	4.461798	0	12	1009	529						Frog_fixed.avi	0
7195	431	1014.088	529.0572	0.472636	0.4313827	588.6133	4.354313	0	1031.485	565.43	0.3244959	0.4515027	595.0242	4.463997	0	12	1023	547						Frog_fixed.avi	0
7212	432	1011.922	539.4279	0.4727851	0.4316544	588.0802	4.364733	0	1034.356	579.7667	0.3245344	0.4511027	594.4004	4.474559	0	12	1023	560						Frog_fixed.avi	0
7228	433	1014.35	539.5771	0.4727328	0.4320439	587.4562	4.367705	0	1029.87	569.7432	0.324326	0.4508816	593.7679	4.452695	0	12	1022	555						Frog_fixed.avi	0
7245	434	1018.347	537.7346	0.4723888	0.4325792	586.8388	4.360221	0	1033.477	576.4347	0.3238771	0.450742	593.2529	4.470432	0	12	1026	557						Frog_fixed.avi	0
7262	435	1014.58	539.924	0.4718435	0.433039	586.2349	4.379213	0	1042.649	564.1021	0.3232535	0.4506213	592.7632	4.472125	0	12	1029	552						Frog_fixed.avi	0
7278	436	1017.487	538.459	0.4711906	0.4334802	585.7017	4.371353	0	1034.868	570.4116	0.3225335	0.4505587	592.27	4.466875	0	12	1026	554						Frog_fixed.avi	0
7295	437	1012.06	536.8062	0.4704383	0.4338228	585.0971	4.365553	0	1034.159	572.09	0.3217364	0.4505087	591.8999	4.461267	0	12	1023	554						Frog_fixed.avi	0
7312	438	1013.123	536.6066	0.4695394	0.4339749	584.6848	4.385334	0	1035.541	568.3412	0.3208299	0.4504435	591.5304	4.47044	0	12	1024	552						Frog_fixed.avi	0
7328	439	1016.325	534.7689	0.4685361	0.4341285	584.4479	4.378288	0	1034.451	572.509	0.3198134	0.4504624	591.238	4.474759	0	12	1025	554						Frog_fixed.avi	0
7345	440	1018.209	537.2101	0.4674917	0.434359	584.1803	4.389573	0	1031.74	575.1152	0.3187342	0.4506658	591.1266	4.482582	0	12	1025	556						Frog_fixed.avi	0
7362	441	1017.633	540.3147	0.4664628	0.4346956	583.9967	4.391921	0	1035.079	570.3926	0.3177101	0.4510447	590.8514	4.484344	0	12	1026	555						Frog_fixed.avi	0
7378	442	1017.753	537.6532	0.4654455	0.4350398	583.8189	4.397776	0	1038.883	569.0903	0.3166517	0.4515237	590.8244	4.474523	0	12	1028	553						Frog_fixed.avi	0
7395	443	1015.775	538.6105	0.4644614	0.4353969	583.7303	4.397816	0	1039.278	573.1649	0.3156343	0.4520702	590.6553	4.467417	0	12	1028	556						Frog_fixed.avi	0
7412	444	1015.402	537.6839	0.4635302	0.4358688	583.6959	4.400274	0	1040.836	564.6375	0.3146619	0.4527603	590.3642	4.487805	0	12	1028	551						Frog_fixed.avi	0
7428	445	1017.982	534.4854	0.4626452	0.4364335	583.4707	4.405711	0	1041.297	562.5709	0.3136911	0.4535934	590.1332	4.499489	0	12	1030	549						Frog_fixed.avi	0
7445	446	1018.273	537.0997	0.4616483	0.4369985	583.3701	4.403566	0	1034.581	573.6083	0.3126492	0.4545049	589.9631	4.486137	0	12	1026	555						Frog_fixed.avi	0
7462	447	1011.904	538.0009	0.4604453	0.4374272	583.3672	4.400535	0	1037.735	570.2128	0.311432	0.4553874	589.8607	4.495552	0	12	1025	554						Frog_fixed.avi	0
7478	448	1014.991	539.151	0.4590212	0.4377393	583.3489	4.412516	0	1035.905	567.3673	0.310014	0.4561647	589.8288	4.497621	0	12	1025	553						Frog_fixed.avi	0
7495	449	1015.353	541.1052	0.4573689	0.4380402	583.2574	4.410735	0	1036.812	565.7726	0.3084207	0.4568586	589.8842	4.507229	0	12	1026	553						Frog_fixed.avi	0
7512	450	1017.381	538.2352	0.4554935	0.4382243	583.3586	4.413504	0	1039.616	572.2584	0.3066459	0.457374	589.9449	4.509412	0	12	1028	555						Frog_fixed.avi	0
7528	451	1018.862	538.6373	0.4534918	0.4384073	583.483	4.423008	0	1036.358	567.8026	0.3047445	0.4579669	590.062	4.485938	0	12	1028	553						Frog_fixed.avi	0
7545	452	1018.029	541.3911	0.451458	0.4386098	583.553	4.41741	0	1039.53	570.2749	0.3028461	0.4585406	590.3383	4.490766	0	12	1029	556						Frog_fixed.avi	0
7561	453	1017.821	536.5818	0.4494306	0.4389688	583.6784	4.429309	0	1037.392	565.7309	0.3009348	0.4592768	590.6307	4.505331	0	12	1028	551						Frog_fixed.avi	0
7578	454	1016.124	538.4174	0.4474883	0.4393837	583.833	4.418001	0	1042.527	565.9942	0.2991467	0.460055	590.9131	4.508406	0	12	1029	552						Frog_fixed.avi	0
7595	455	1020.399	538.2539	0.4456404	0.4398608	584.0989	4.42245	0	1042.114	570.5034	0.2974306	0.4609041	591.1902	4.492867	0	12	1031	554						Frog_fixed.avi	0
7611	456	1017.757	540.4243	0.443962	0.4404607	584.3433	4.427567	0	1040.34	571.8165	0.2958588	0.4618511	591.4988	4.499228	0	12	1029	556						Frog_fixed.avi	0
7628	457	1019.695	538.4561	0.4424334	0.4412657	584.5496	4.429128	0	1037.6	573.1602	0.2944108	0.4629458	591.8	4.507019	0	12	1029	556						Frog_fixed.avi	0
7645	458	1018.46	541.0519	0.4410461	0.4421294	584.833	4.419086	0	1040.474	568.8472	0.2931146	0.4641226	592.1052	4.508176	0	12	1029	555						Frog_fixed.avi	0
7661	459	1018.418	542.2262	0.4398511	0.442971	585.1763	4.419097	0	1043.417	570.962	0.2919919	0.4652524	592.3552	4.512746	0	12	1031	557						Frog_fixed.avi	0
7678	460	1017.083	542.6967	0.4387753	0.4438266	585.4461	4.424652	0	1042.209	567.0337	0.2909713	0.4664732	592.6725	4.505591	0	12	1030	555						Frog_fixed.avi	0
7695	461	1018.833	540.0256	0.4377095	0.4446857	585.766	4.424744	0	1045.622	570.0277	0.2899814	0.467676	592.8785	4.505355	0	12	1032	555						Frog_fixed.avi	0
7711	462	1019.951	542.9659	0.4365554	0.4455086	585.9385	4.412323	0	1042.281	569.7991	0.2889514	0.4689102	593.2405	4.499444	0	12	1031	556						Frog_fixed.avi	0
7728	463	1021.025	542.4769	0.4352467	0.4463246	586.2845	4.399736	0	1040.746	569.3998	0.2877949	0.4700588	593.5396	4.49505	0	12	1031	556						Frog_fixed.avi	0
7745	464	1016.443	544.4484	0.4338205	0.4471781	586.6373	4.396348	0	1037.395	571.1672	0.286544	0.4713059	593.9464	4.514582	0	12	1027	558						Frog_fixed.avi	0
7761	465	1019.095	547.1644	0.4322894	0.4479763	586.9441	4.390839	0	1043.219	567.0038	0.2852096	0.4724573	594.5273	4.497393	0	12	1031	557						Frog_fixed.avi	0
7778	466	1020.555	545.0659	0.4307505	0.4487352	587.2601	4.386486	0	1039.393	574.78	0.2838486	0.4735538	595.0012	4.504278	0	12	1030	560						Frog_fixed.avi	0
7795	467	1021.881	539.2894	0.4292643	0.4494779	587.5395	4.401773	0	1043.253	571.5093	0.2825846	0.4747145	595.3808	4.507223	0	12	1033	555						Frog_fixed.avi	0
7811	468	1017.78	543.5421	0.4279807	0.4502302	587.8583	4.374929	0	1037.194	575.6921	0.2815036	0.4758436	595.9277	4.502112	0	12	1027	560						Frog_fixed.avi	0
7828	469	1018.305	551.0546	0.4270032	0.451171	588.2289	4.367465	0	1041.143	568.848	0.280729	0.4772649	596.4218	4.490716	0	12	1030	560						Frog_fixed.avi	0
7845	470	1014.755	541.7258	0.4263743	0.4521716	588.6456	4.363846	0	1040.731	571.408	0.2802775	0.4786547	596.8223	4.489783	0	12	1028	557						Frog_fixed.avi	0
7861	471	1017.584	548.2175	0.4260672	0.4528495	588.9052	4.356391	0	1033.705	573.0773	0.2800672	0.4796315	597.2891	4.492519	0	12	1026	561						Frog_fixed.avi	0
7878	472	1037.126	543.2675	0.4259082	0.4531906	589.2814	4.360314	0	1061.632	577.9725	0.2800712	0.4800686	597.7469	4.474561	0	12	1049	561						Frog_fixed.avi	0
7895	473	1042.556	551.0074	0.4260342	0.4533213	589.5046	4.331685	0	1060.733	571.0056	0.2802943	0.4802177	598.0247	4.449018	0	12	1052	561						Frog_fixed.avi	0
7911	474	1036.999	550.6503	0.4260056	0.4532665	589.7371	4.322635	0	1063.273	576.7	0.2803777	0.4798683	598.4829	4.463769	0	12	1050	564						Frog_fixed.avi	0
7928	475	1038.123	543.645	0.4259239	0.4531674	590.0201	4.331203	0	1061.326	575.2283	0.2804453	0.4796001	598.8674	4.454225	0	12	1050	559						Frog_fixed.avi	0
7945	476	1036.727	545.322	0.4258682	0.4531771	590.1899	4.308711	0	1066.162	570.7596	0.2805547	0.4794673	599.1972	4.446723	0	12	1051	558						Frog_fixed.avi	0
7961	477	1037.665	547.0365	0.4258482	0.4532098	590.35	4.308841	0	1059.255	572.5577	0.2807094	0.4794056	599.5767	4.434008	0	12	1048	560						Frog_fixed.avi	0
7978	478	1035.614	547.8262	0.4259026	0.4532982	590.4657	4.302086	0	1065.024	569.4178	0.2809463	0.4794116	599.959	4.427924	0	12	1050	559						Frog_fixed.avi	0
7995	479	1036.142	551.6285	0.4260643	0.4533959	590.548	4.307163	0	1054.87	574.0793	0.2812872	0.4794068	600.1826	4.420517	0	12	1046	563						Frog_fixed.avi	0
8011	480	1032.752	549.1838	0.4263543	0.4534658	590.5073	4.285798	0	1054.464	582.5557	0.2817208	0.4792636	600.4015	4.423266	0	12	1044	566						Frog_fixed.avi	0
8028	481	1032.584	547.4046	0.4268236	0.4534438	590.4745	4.295905	0	1060.435	575.8553	0.2822952	0.4790878	600.5314	4.40586	0	12	1047	562						Frog_fixed.avi	0
8045	482	1032.563	551.3827	0.4275749	0.4533415	590.5236	4.301085	0	1058.263	577.1149	0.2831212	0.4788938	600.6935	4.403135	0	12	1045	564						Frog_fixed.avi	0
8061	483	1035.377	545.9211	0.4286821	0.4532339	590.4765	4.295566	0	1055.67	574.5629	0.2842594	0.4786673	600.5393	4.394844	0	12	1046	560						Frog_fixed.avi	0
8078	484	1030.985	552.7907	0.4301177	0.4530234	590.3317	4.308342	0	1055.007	578.1165	0.2856483	0.4782324	600.5983	4.408574	0	12	1043	565						Frog_fixed.avi	0
8094	485	1032.323	550.7893	0.4318761	0.4527327	590.1176	4.291313	0	1060.676	576.7466	0.2873363	0.4775821	600.4802	4.399488	0	12	1046	564						Frog_fixed.avi	0
8111	486	1034.563	550.5859	0.4338883	0.45233	589.9911	4.291331	0	1056.883	575.5425	0.2892353	0.4767384	600.2531	4.403207	0	12	1046	563						Frog_fixed.avi	0
8128	487	1033.387	546.5018	0.436012	0.4516555	589.9099	4.295286	0	1049.296	577.611	0.2911966	0.4756184	600.2379	4.37675	0	12	1041	562						Frog_fixed.avi	0
8144	488	1034.916	544.4117	0.4380902	0.4507538	589.8952	4.300221	0	1056.416	579.4901	0.2931625	0.4740996	600.1095	4.412192	0	12	1046	562						Frog_fixed.avi	0
8161	489	1030.845	548.2797	0.4399159	0.4495079	589.7154	4.293342	0	1050.92	570.4498	0.2949272	0.4723579	599.8817	4.376441	0	12	1041	559						Frog_fixed.avi	0
8178	490	1030.453	552.925	0.4413895	0.4479383	589.6322	4.284332	0	1050.697	577.9401	0.2964225	0.470209	599.9088	4.376257	0	12	1041	565						Frog_fixed.avi	0
8194	491	1031.464	545.4641	0.4424722	0.4459685	589.6501	4.312728	0	1056.758	569.3232	0.2976166	0.4676962	600.0453	4.389727	0	12	1044	557						Frog_fixed.avi	0
8211	492	1033.548	543.794	0.4432374	0.4435844	589.6691	4.297683	0	1053.551	573.7338	0.2985604	0.4649102	600.2377	4.372218	0	12	1044	559						Frog_fixed.avi	0
8228	493	1034.201	546.8871	0.4437832	0.440967	589.7924	4.300303	0	1051.388	575.0644	0.2993582	0.4620225	600.5154	4.365078	0	12	1043	561						Frog_fixed.avi	0
8244	494	1030.835	541.637	0.4442463	0.4382341	590.0208	4.307697	0	1044.726	571.8484	0.3000555	0.4589646	600.9049	4.394821	0	12	1038	557						Frog_fixed.avi	0
8261	495	1030.363	547.9539	0.4447237	0.4354191	590.1618	4.296791	0	1051.817	575.2166	0.3008015	0.4558353	601.3457	4.389689	0	12	1041	562						Frog_fixed.avi	0
8278	496	1035.467	541.325	0.4451304	0.432661	590.2293	4.297274	0	1050.812	577.675	0.3014664	0.4526904	601.6844	4.390737	0	12	1043	560						Frog_fixed.avi	0
8294	497	1029.177	547.1104	0.4454218	0.4302487	590.3809	4.292657	0	1048.306	570.2685	0.3019954	0.4499183	602.0797	4.364481	0	12	1039	559						Frog_fixed.avi	0
8311	498	1031.165	541.61	0.4457919	0.4284679	590.6016	4.294415	0	1053.909	570.6594	0.3025419	0.4477617	602.4128	4.383323	0	12	1043	556						Frog_fixed.avi	0
8328	499	1033.338	543.6819	0.4462275	0.4272281	590.8428	4.302858	0	1049.085	574.5596	0.3031183	0.4462408	602.6732	4.374358	0	12	1041	559						Frog_fixed.avi	0
8344	500	1029.578	536.75	0.4467545	0.4265736	590.9952	4.297658	0	1050.95	567.298	0.303732	0.4453113	603.0627	4.371282	0	12	1040	552						Frog_fixed.avi	0
8361	501	1031.651	537.1609	0.4472671	0.4261956	591.0842	4.30278	0	1054.896	570.3712	0.3043091	0.4446765	603.3396	4.366492	0	12	1043	554						Frog_fixed.avi	0
8378	502	1030.61	543.6422	0.4476237	0.4260722	591.2388	4.277628	0	1052.156	561.4305	0.3047056	0.4443735	603.4133	4.375847	0	12	1041	553						Frog_fixed.avi	0
8394	503	1031.387	541.259	0.4477394	0.4262617	591.2909	4.293067	0	1056.372	563.9722	0.3048925	0.4443084	603.6112	4.364151	0	12	1044	553						Frog_fixed.avi	0
8411	504	1031.338	539.6426	0.4476465	0.4267229	591.3984	4.268373	0	1055.373	556.3768	0.3048866	0.444779	603.8099	4.355399	0	12	1043	548						Frog_fixed.avi	0
8428	505	1032.729	541.1744	0.4473732	0.4275637	591.5132	4.274387	0	1058.793	563.4976	0.3047127	0.4456727	603.859	4.354552	0	12	1046	552						Frog_fixed.avi	0
8444	506	1031.988	545.9493	0.4469424	0.4289111	591.6929	4.260011	0	1052.144	559.6078	0.3043926	0.4471317	604.178	4.362762	0	12	1042	553						Frog_fixed.avi	0
8461	507	1034.171	544.9821	0.4465027	0.4306791	591.601	4.261339	0	1048.366	565.8348	0.304034	0.4490499	604.231	4.349418	0	12	1041	555						Frog_fixed.avi	0
8478	508	1032.573	541.9304	0.4460955	0.4326545	591.6645	4.259186	0	1056.223	564.6625	0.3037062	0.4512091	604.2751	4.318912	0	12	1044	553						Frog_fixed.avi	0
8494	509	1036.142	546.8688	0.4458691	0.4346585	591.7082	4.258598	0	1052.928	571.3274	0.3034543	0.4533569	604.3132	4.306351	0	12	1045	559						Frog_fixed.avi	0
8511	510	1028.79	542.0045	0.4458783	0.4366907	591.7363	4.254229	0	1054.028	568.7979	0.303355	0.4554721	604.2187	4.297259	0	12	1041	555						Frog_fixed.avi	0
8528	511	1030.951	545.6117	0.4461461	0.4387187	591.7034	4.25396	0	1054.586	567.3478	0.3034523	0.4575668	604.2032	4.300578	0	12	1043	556						Frog_fixed.avi	0
8544	512	1020.895	548.8331	0.4467362	0.4407085	591.8746	4.234491	0	1045.35	570.3018	0.3038145	0.4594824	604.0035	4.283668	0	12	1033	560						Frog_fixed.avi	0
8561	513	1008.101	557.5337	0.4475239	0.4426892	591.9144	4.236865	0	1029.576	582.5556	0.3043543	0.4613108	603.8439	4.305163	0	12	1019	570						Frog_fixed.avi	0
8578	514	1006.529	556.919	0.44839	0.4446714	592.0814	4.23475	0	1028.747	573.6561	0.3048782	0.4632294	603.6669	4.28624	0	12	1018	565						Frog_fixed.avi	0
8594	515	1006.442	554.0828	0.4493464	0.4466397	592.1398	4.221468	0	1033.912	573.7166	0.3054894	0.4649577	603.3755	4.271549	0	12	1020	564						Frog_fixed.avi	0
8611	516	1010.435	553.6836	0.450375	0.4485272	592.2708	4.233171	0	1031.717	582.7241	0.3061345	0.4666755	603.1437	4.283681	0	12	1021	568						Frog_fixed.avi	0
8628	517	1006.904	555.7029	0.4513943	0.4502741	592.3794	4.232369	0	1026.242	579.3113	0.3067679	0.4683369	602.944	4.28494	0	12	1017	568						Frog_fixed.avi	0
8644	518	1004.514	552.0887	0.4523762	0.4518709	592.4707	4.237136	0	1029.608	572.7424	0.3074044	0.4698249	602.6293	4.274004	0	12	1017	562						Frog_fixed.avi	0
8661	519	1010.813	554.6464	0.4532628	0.4532279	592.5665	4.231265	0	1027.776	581.4718	0.3079318	0.4709902	602.4656	4.27103	0	12	1019	568						Frog_fixed.avi	0
8677	520	1006.407	554.6844	0.4539491	0.4542624	592.7408	4.232851	0	1028.849	579.3418	0.3083794	0.4719085	602.3065	4.276341	0	12	1018	567						Frog_fixed.avi	0
8694	521	1007.726	551.3418	0.454525	0.4551145	592.9139	4.226043	0	1029.859	577.0359	0.3086856	0.4725761	602.0858	4.257972	0	12	1019	564						Frog_fixed.avi	0
8711	522	1007.789	554.2208	0.4549262	0.4558982	592.988	4.231562	0	1033.522	575.5378	0.3089131	0.4731629	601.9413	4.264148	0	12	1021	565						Frog_fixed.avi	0
8727	523	1010.316	554.4282	0.4552205	0.4566611	593.0912	4.225775	0	1029.952	581.1656	0.3089801	0.4736148	601.8807	4.260522	0	12	1020	568						Frog_fixed.avi	0
8744	524	1009.16	556.0768	0.4553015	0.4574443	593.1954	4.229391	0	1030.497	574.6644	0.3088941	0.4741309	601.6913	4.255107	0	12	1020	565						Frog_fixed.avi	0
8761	525	1012.314	552.1168	0.4552339	0.4582432	593.217	4.234128	0	1022.832	577.1969	0.3086558	0.4746124	601.6476	4.248666	0	12	1018	565						Frog_fixed.avi	0
8777	526	1011.755	554.8842	0.4549423	0.4588463	593.1862	4.232097	0	1027.434	576.7907	0.3082928	0.4747652	601.5143	4.265938	0	12	1020	566						Frog_fixed.avi	0
8794	527	1007.094	556.27	0.4544541	0.4591326	593.1723	4.230365	0	1023.735	574.1005	0.3077587	0.4746319	601.3314	4.253769	0	12	1015	565						Frog_fixed.avi	0
8811	528	1011.152	551.889	0.4537594	0.459042	593.0917	4.224641	0	1028.957	575.3521	0.3069836	0.473971	601.2623	4.245109	0	12	1020	564						Frog_fixed.avi	0
8827	529	1009.89	561.2396	0.4527438	0.4585341	592.9688	4.218946	0	1027.508	577.1789	0.3059962	0.4728558	601.1791	4.239573	0	12	1019	569						Frog_fixed.avi	0
8844	530	1011.269	563.0476	0.4515362	0.45787	592.8438	4.236828	0	1027.854	575.8217	0.3048756	0.4715013	601.0835	4.247461	0	12	1020	569						Frog_fixed.avi	0
8861	531	1012.475	557.5282	0.4503371	0.4572264	592.7476	4.233849	0	1025.079	575.8466	0.3037392	0.4700437	601.2725	4.260711	0	12	1019	567						Frog_fixed.avi	0
8877	532	1009.245	558.5989	0.449192	0.4567204	592.6381	4.212549	0	1029.518	578.9178	0.3027526	0.4687216	601.1234	4.246147	0	12	1019	569						Frog_fixed.avi	0
8894	533	1012.872	555.0583	0.448128	0.4564751	592.4232	4.219824	0	1026.884	576.2288	0.301792	0.467625	601.2703	4.254282	0	12	1020	566						Frog_fixed.avi	0
8911	534	985.1968	608.5299	0.4472894	0.4569042	592.473	4.226627	0	992.5573	633.4431	0.301263	0.467176	601.3003	4.250845	0	13	989	621						Frog_fixed.avi	0
8927	535	974.2689	686.9012	0.4465502	0.4577284	592.3878	4.225747	0	970.218	712.997	0.300973	0.4670594	601.268	4.276808	0	13	972	700						Frog_fixed.avi	0
8944	536	972.4243	663.6636	0.4460624	0.4585087	592.2361	4.21253	0	981.4382	682.7119	0.3003622	0.4669832	601.4152	4.282019	0	13	977	673						Frog_fixed.avi	0
8961	537	971.1	669.8733	0.4455122	0.4596036	592.2813	4.215428	0	977.8552	700.8413	0.2998891	0.4671965	601.4597	4.269693	0	13	974	685						Frog_fixed.avi	0
8977	538	970.1468	665.607	0.4449428	0.460895	592.1829	4.22278	0	978.1254	695.1667	0.299343	0.467607	601.5578	4.26888	0	13	974	680						Frog_fixed.avi	0
8994	539	974.9012	663.6006	0.4443132	0.4624737	592.0933	4.232442	0	979.4628	691.8701	0.2987828	0.4683232	601.7312	4.274561	0	13	977	678						Frog_fixed.avi	0
9011	540	972.9327	666.5399	0.4435887	0.4640278	591.938	4.221996	0	972.6962	691.2178	0.2981879	0.4691506	601.739	4.278707	0	13	973	679						Frog_fixed.avi	0
9027	541	972.1439	663.0042	0.4428315	0.4654132	591.8714	4.227874	0	971.2231	694.0448	0.2975849	0.4699107	601.8837	4.296923	0	13	972	679						Frog_fixed.avi	0
9044	542	970.7234	662.7173	0.4420986	0.4667561	591.8108	4.234377	0	972.9296	695.1508	0.2970024	0.4707659	601.9852	4.290498	0	13	972	679						Frog_fixed.avi	0
9061	543	973.8726	664.2159	0.4414378	0.4680946	591.8107	4.239876	0	977.1601	693.5533	0.2964998	0.4718862	602.1326	4.318419	0	13	976	679						Frog_fixed.avi	0
9077	544	970.1377	663.8654	0.4408621	0.4694247	591.8516	4.237753	0	975.7628	692.0525	0.2960739	0.4730588	602.247	4.325396	0	13	973	678						Frog_fixed.avi	0
9094	545	973.9419	665.8213	0.4403812	0.4706042	591.7535	4.246147	0	976.8003	691.6067	0.2957262	0.4741672	602.4052	4.321731	0	13	975	679						Frog_fixed.avi	0
9111	546	975.3336	666.8044	0.4399786	0.4717922	591.7104	4.244744	0	979.4419	692.9974	0.2954728	0.4753742	602.4927	4.317624	0	13	977	680						Frog_fixed.avi	0
9127	547	985.1506	770.3154	0.4395117	0.4737771	591.762	4.247535	0	980.4267	803.8036	0.2955945	0.4772429	602.5303	4.327486	0	14	983	787						Frog_fixed.avi	0
9144	548	975.4535	769.4167	0.439481	0.4751182	591.7267	4.25877	0	987.8171	800.2814	0.2956454	0.4784538	602.6131	4.322056	0	14	982	785						Frog_fixed.avi	0
9161	549	977.5927	772.2258	0.439604	0.4764939	591.6673	4.241739	0	986.3001	805.7988	0.2957347	0.4799075	602.6902	4.319627	0	14	982	789						Frog_fixed.avi	0
9177	550	978.2649	781.1093	0.4398705	0.4779233	591.7684	4.243726	0	983.434	808.2693	0.29602	0.4813765	602.7167	4.316398	0	14	981	795						Frog_fixed.avi	0
9194	551	978.662	777.6946	0.4403785	0.4793936	591.8076	4.242525	0	982.6568	807.2732	0.2964825	0.4827355	602.7546	4.307288	0	14	981	792						Frog_fixed.avi	0
9211	552	977.0568	778.0977	0.4410504	0.4808441	591.7919	4.235988	0	983.5204	811.1093	0.2970921	0.4840733	602.8183	4.281572	0	14	980	795						Frog_fixed.avi	0
9227	553	977.0043	777.213	0.4419044	0.4823749	591.9321	4.242662	0	977.1755	807.6938	0.2978473	0.4854648	602.6917	4.282937	0	14	977	792						Frog_fixed.avi	0
9244	554	977.2809	778.3332	0.4429173	0.4839569	591.9664	4.233848	0	974.6654	811.0531	0.2987289	0.4868329	602.7816	4.286046	0	14	976	795						Frog_fixed.avi	0
9260	555	977.7908	779.2717	0.4440816	0.4855252	591.9058	4.227993	0	978.3533	810.9982	0.2997385	0.4882134	602.6818	4.283149	0	14	978	795						Frog_fixed.avi	0
9277	556	977.7692	778.262	0.4453849	0.4871094	592.0714	4.233781	0	976.3221	806.3787	0.300848	0.4896167	602.5341	4.285102	0	14	977	792						Frog_fixed.avi	0
9294	557	977.2655	776.7493	0.4467514	0.4886284	592.1545	4.233362	0	974.6772	801.561	0.3020354	0.49096	602.4178	4.276453	0	14	976	789						Frog_fixed.avi	0
9310	558	979.2102	779.4116	0.4481992	0.49	592.2834	4.225052	0	973.1312	804.6259	0.3032649	0.4921544	602.3533	4.261316	0	14	976	792						Frog_fixed.avi	0
9327	559	976.8339	783.1937	0.4497457	0.4913054	592.4303	4.228834	0	972.9336	805.8102	0.3046022	0.4932575	602.1771	4.264937	0	14	975	795						Frog_fixed.avi	0
9344	560	975.3552	779.9799	0.4513344	0.4925365	592.4958	4.226635	0	971.9269	805.1187	0.3059931	0.4942982	602.0121	4.26334	0	14	974	793						Frog_fixed.avi	0
9360	561	970.2109	778.3303	0.4529492	0.4936983	592.4904	4.224821	0	974.5374	804.4837	0.3074131	0.4952351	602.0037	4.271151	0	14	972	791						Frog_fixed.avi	0
9377	562	975.8959	779.1605	0.4546011	0.4947886	592.7021	4.236015	0	972.5213	800.6881	0.3088636	0.4962107	601.8202	4.2653	0	14	974	790						Frog_fixed.avi	0
9394	563	977.1495	776.5926	0.4562768	0.4959348	592.7638	4.227281	0	972.8541	801.4524	0.3103415	0.4972384	601.6831	4.255123	0	14	975	789						Frog_fixed.avi	0
9410	564	972.9453	774.1372	0.4579467	0.497067	592.8065	4.228963	0	970.2001	803.1246	0.311844	0.4982246	601.549	4.261492	0	14	972	789						Frog_fixed.avi	0
9427	565	973.2377	776.1905	0.4595959	0.4981736	593.0332	4.231092	0	975.1306	800.069	0.3133189	0.4992506	601.4236	4.276906	0	14	974	788						Frog_fixed.avi	0
9444	566	973.5159	773.1943	0.4611371	0.4992518	593.1848	4.226643	0	969.0649	805.3497	0.3147078	0.5001541	601.2605	4.268618	0	14	971	789						Frog_fixed.avi	0
9460	567	972.1649	775.8661	0.4625978	0.5002356	593.1802	4.233252	0	972.92	804.2234	0.31603	0.5011232	601.1168	4.284923	0	14	973	790						Frog_fixed.avi	0
9477	568	970.2242	775.9694	0.4638779	0.5011842	593.1087	4.230621	0	973.5241	796.118	0.3172188	0.5021083	600.9442	4.285277	0	14	972	786						Frog_fixed.avi	0
9494	569	968.642	775.8979	0.4650158	0.5021086	593.2394	4.232799	0	968.493	800.5321	0.3182705	0.5030384	600.855	4.279846	0	14	969	788						Frog_fixed.avi	0
9510	570	972.292	775.6585	0.4660398	0.5030027	593.2734	4.238884	0	973.5916	799.6819	0.3192246	0.504034	600.7979	4.286002	0	14	973	788						Frog_fixed.avi	0
9527	571	977.3117	772.9645	0.4668849	0.5038052	593.302	4.245878	0	973.2549	801.2614	0.3200393	0.5050303	600.7787	4.299023	0	14	975	787						Frog_fixed.avi	0
9544	572	974.1785	774.517	0.4675017	0.5044978	593.3174	4.255952	0	977.7727	791.6938	0.3206517	0.50608	600.7686	4.303335	0	14	976	783						Frog_fixed.avi	0
9560	573	970.9131	771.4932	0.4679358	0.5050421	593.2018	4.25525	0	979.0668	793.7813	0.3211313	0.5070051	600.8334	4.307253	0	14	975	783						Frog_fixed.avi	0
9577	574	972.9656	777.4567	0.4682333	0.5053851	593.3116	4.251333	0	975.8091	791.8934	0.3214715	0.5079215	600.7328	4.318431	0	14	974	785						Frog_fixed.avi	0
9594	575	969.5824	770.8105	0.468366	0.5057207	593.2232	4.262154	0	972.6051	798.3547	0.3216751	0.5087923	600.8429	4.32178	0	14	971	785						Frog_fixed.avi	0
9610	576	974.075	770.1202	0.4684017	0.5058465	593.1643	4.264882	0	974.2333	796.4353	0.3218168	0.5095997	600.7728	4.329463	0	14	974	783						Frog_fixed.avi	0
9627	577	971.3728	772.2104	0.4683879	0.5057888	593.0936	4.269382	0	974.8531	795.7654	0.3218854	0.5103161	600.8259	4.331211	0	14	973	784						Frog_fixed.avi	0
9644	578	974.7797	774.7225	0.4683566	0.5055292	593.0871	4.279776	0	976.3497	790.6412	0.3219199	0.5108759	600.8489	4.345858	0	14	976	783						Frog_fixed.avi	0
9660	579	975.232	776.5907	0.4683233	0.5051056	592.9996	4.275758	0	975.2558	791.4922	0.3219654	0.5112379	600.8329	4.335582	0	14	975	784						Frog_fixed.avi	0
9677	580	972.077	775.6546	0.4683479	0.5043971	592.9085	4.274856	0	979.9337	794.6454	0.3220747	0.5114	600.9206	4.353448	0	14	976	785						Frog_fixed.avi	0
9694	581	967.7057	775.6541	0.4684448	0.5034851	592.7826	4.277071	0	974.6968	790.0994	0.322213	0.5114013	600.947	4.345722	0	14	971	783						Frog_fixed.avi	0
9710	582	974.4067	774.4873	0.4686636	0.5023342	592.8028	4.276214	0	977.7656	789.4682	0.3224727	0.5111458	600.7783	4.346514	0	14	976	782						Frog_fixed.avi	0
9727	583	973.3934	775.6143	0.4689265	0.500985	592.6837	4.288029	0	980.345	790.1657	0.322758	0.5106232	600.8266	4.353037	0	14	977	783						Frog_fixed.avi	0
9744	584	975.2426	775.1758	0.4692401	0.499462	592.7239	4.288418	0	983.0321	794.4482	0.32307	0.5098187	600.7266	4.342263	0	14	979	785						Frog_fixed.avi	0
9760	585	966.6395	771.5984	0.4695505	0.4977829	592.61	4.292585	0	982.4183	791.1644	0.3234095	0.5088141	600.5475	4.359119	0	14	975	781						Frog_fixed.avi	0
9777	586	990.0452	784.8344	0.4697989	0.4961001	592.4847	4.283445	0	999.3397	807.6707	0.3236825	0.5076661	600.486	4.351778	0	15	995	796						Frog_fixed.avi	0
9794	587	1023.556	827.8062	0.4697368	0.4944279	592.4712	4.290683	0	1032.732	851.0094	0.3238581	0.50639	600.3698	4.349162	0	15	1028	839						Frog_fixed.avi	0
9810	588	1010.488	820.6671	0.4699016	0.4924435	592.4	4.293356	0	1031.687	838.9746	0.3239628	0.5046777	600.3586	4.341954	0	15	1021	830						Frog_fixed.avi	0
9827	589	1018.159	825.7286	0.4698761	0.4904622	592.2957	4.291319	0	1034.269	849.1969	0.3239572	0.5027629	600.3102	4.334863	0	15	1026	837						Frog_fixed.avi	0
9843	590	1022.615	825.3553	0.4697189	0.4884037	592.1161	4.278062	0	1033.524	848.0002	0.3238097	0.5007448	600.1571	4.353974	0	15	1028	837						Frog_fixed.avi	0
9860	591	1016.216	819.9612	0.4694304	0.4864162	592.0707	4.289715	0	1030.487	845.5098	0.3235319	0.4986694	600.246	4.339492	0	15	1023	833						Frog_fixed.avi	0
9877	592	1015.198	826.7829	0.469126	0.484434	591.8425	4.28303	0	1036.674	840.8027	0.3233119	0.4967029	600.0857	4.355349	0	15	1026	834						Frog_fixed.avi	0
9893	593	1018.064	820.5289	0.4689113	0.4825836	591.6894	4.296226	0	1028.873	846.4964	0.323062	0.4947453	600.1447	4.344576	0	15	1023	834						Frog_fixed.avi	0
9910	594	1016.652	823.1089	0.4687247	0.4806825	591.5301	4.286083	0	1030.45	842.719	0.3229209	0.4929828	600.0382	4.369317	0	15	1024	833						Frog_fixed.avi	0
9927	595	1017.412	823.9479	0.4686104	0.4789058	591.4545	4.287576	0	1033.747	847.5977	0.3227845	0.4913587	599.8722	4.356466	0	15	1026	836						Frog_fixed.avi	0
9943	596	1019.971	826.0146	0.4685197	0.4774029	591.3475	4.28896	0	1029.927	844.2217	0.3226044	0.4901391	599.835	4.352064	0	15	1025	835						Frog_fixed.avi	0
9960	597	1016.433	824.2705	0.4683312	0.476302	591.1298	4.289141	0	1033.433	844.9668	0.322387	0.4893562	599.6691	4.350854	0	15	1025	835						Frog_fixed.avi	0
9977	598	1016.647	820.6948	0.4681361	0.475245	591.0831	4.291859	0	1028.256	844.9574	0.3221259	0.4886955	599.5762	4.346884	0	15	1022	833						Frog_fixed.avi	0
9993	599	1016.257	817.5078	0.4678571	0.4742626	590.7937	4.284284	0	1028.859	846.3617	0.3218273	0.4881342	599.2935	4.347572	0	15	1023	832						Frog_fixed.avi	0
10010	600	1015.719	820.2439	0.4675538	0.473483	590.6095	4.273532	0	1031.355	846.2149	0.3214818	0.4878507	599.1453	4.346224	0	15	1024	833						Frog_fixed.avi	0
10027	601	1017.775	819.742	0.467247	0.4728498	590.42	4.287265	0	1028.935	847.175	0.3211305	0.4876842	598.9031	4.355762	0	15	1023	833						Frog_fixed.avi	0
10043	602	1015.1	822.5341	0.4669535	0.4723561	590.1531	4.27358	0	1027.333	845.3802	0.3207734	0.4876007	598.6633	4.346848	0	15	1021	834						Frog_fixed.avi	0
10060	603	1009.346	820.4322	0.4666127	0.4720362	589.7841	4.273831	0	1027.362	844.688	0.3203511	0.4875843	598.4475	4.344834	0	15	1018	833						Frog_fixed.avi	0
10077	604	1018.684	819.2482	0.4661615	0.4717113	589.5823	4.276645	0	1025.05	849.0689	0.3198116	0.4875896	598.0913	4.3359	0	15	1022	834						Frog_fixed.avi	0
10093	605	1016.21	827.4158	0.4655058	0.4714362	589.2794	4.268707	0	1024.2	847.0811	0.3191338	0.4876792	597.6954	4.346656	0	15	1020	837						Frog_fixed.avi	0
10110	606	1017.776	817.7697	0.4646211	0.4712228	588.942	4.282132	0	1024.394	849.4401	0.3182282	0.4877785	597.4495	4.344215	0	15	1021	834						Frog_fixed.avi	0
10127	607	1014.331	816.3612	0.4635471	0.4710029	588.6536	4.274921	0	1025.638	845.8821	0.317177	0.4879648	597.0861	4.347059	0	15	1020	831						Frog_fixed.avi	0
10143	608	1017.263	823.1929	0.4623727	0.4706436	588.1818	4.282718	0	1025.362	848.0439	0.3160331	0.4881089	596.8716	4.344573	0	15	1021	836						Frog_fixed.avi	0
10160	609	1011.608	817.5715	0.4612109	0.4702434	588.005	4.283464	0	1024.833	850.0706	0.3149136	0.4882435	596.5001	4.339784	0	15	1018	834						Frog_fixed.avi	0
10177	610	1008.745	818.2814	0.460078	0.4696436	587.4501	4.276612	0	1025.833	846.1943	0.3138471	0.4883681	596.2591	4.336215	0	15	1017	832						Frog_fixed.avi	0
10193	611	1015.899	817.7038	0.4589411	0.4687375	587.126	4.285751	0	1027.196	850.1781	0.3127544	0.4881869	595.9325	4.340773	0	15	1022	834						Frog_fixed.avi	0
10210	612	1015.935	816.2861	0.4576664	0.4675225	586.7119	4.283816	0	1022.523	849.967	0.3115404	0.4877952	595.6902	4.347728	0	15	1019	833						Frog_fixed.avi	0
10227	613	1016.786	815.6624	0.4562071	0.4662246	586.3754	4.281112	0	1022.127	846.6284	0.3102142	0.4872518	595.4324	4.345148	0	15	1019	831						Frog_fixed.avi	0
10243	614	1018.823	816.3438	0.4546259	0.4650093	586.0723	4.282789	0	1025.681	850.5815	0.3087703	0.4866839	595.3012	4.352359	0	15	1022	833						Frog_fixed.avi	0
10260	615	1015.917	819.6412	0.4530058	0.4641367	585.745	4.278926	0	1022.312	842.3958	0.3072963	0.4864432	595.1414	4.36742	0	15	1019	831						Frog_fixed.avi	0
10276	616	1019.188	820.1237	0.4515332	0.4636264	585.4296	4.283039	0	1021.85	844.5203	0.3059807	0.4864975	595.1135	4.360768	0	15	1021	832						Frog_fixed.avi	0
10293	617	1011.966	818.5835	0.45023	0.4635085	585.1721	4.283497	0	1017.632	849.4097	0.3048159	0.4868611	594.9058	4.365544	0	15	1015	834						Frog_fixed.avi	0
10310	618	1013.491	817.9642	0.4492465	0.4636429	584.889	4.293933	0	1021.492	847.8498	0.303905	0.4874078	594.6557	4.35585	0	15	1017	833						Frog_fixed.avi	0
10326	619	1015.653	818.1743	0.4486104	0.4640635	584.4811	4.288501	0	1021.852	848.8522	0.3032826	0.4881366	594.5172	4.365298	0	15	1019	834						Frog_fixed.avi	0
10343	620	1015.337	815.5695	0.4484187	0.4647654	584.3071	4.287231	0	1018.855	846.8796	0.3029978	0.4889855	594.2654	4.357506	0	15	1017	831						Frog_fixed.avi	0
10360	621	1014.131	816.2037	0.4486165	0.4656745	584.037	4.288798	0	1017.904	847.512	0.3030845	0.4900546	593.7905	4.361324	0	15	1016	832						Frog_fixed.avi	0
10376	622	1011.917	811.9164	0.4491622	0.4665915	583.8719	4.288519	0	1019.051	844.5525	0.3034514	0.4911381	593.6566	4.377397	0	15	1015	828						Frog_fixed.avi	0
10393	623	1001.395	767.1102	0.449948	0.4672107	583.7344	4.297649	0	1013.127	789.7622	0.3041962	0.4920597	593.2566	4.390275	0	16	1007	778						Frog_fixed.avi	0
10410	624	989.1507	749.7214	0.4507232	0.4680367	583.5465	4.306641	0	999.7844	774.5775	0.3049072	0.4932203	592.7331	4.364208	0	16	994	762						Frog_fixed.avi	0
10426	625	991.8091	750.0477	0.4514755	0.4690609	583.4662	4.301326	0	1003.052	780.1307	0.3054404	0.4945163	592.2945	4.382371	0	16	997	765						Frog_fixed.avi	0
10443	626	990.2829	747.1738	0.4521206	0.4701559	583.4169	4.300253	0	999.1668	776.1062	0.305896	0.495932	591.9713	4.378717	0	16	995	762						Frog_fixed.avi	0
10460	627	990.511	749.3504	0.4527365	0.4713525	583.1184	4.306248	0	1001.004	776.706	0.3062842	0.4975067	591.7631	4.379352	0	16	996	763						Frog_fixed.avi	0
10476	628	991.0005	747.7281	0.4532401	0.4725591	583.0115	4.308931	0	994.2562	777.4548	0.3065966	0.4990344	591.409	4.383624	0	16	993	763						Frog_fixed.avi	0
10493	629	993.3755	747.9351	0.4535648	0.4738069	582.8376	4.304945	0	998.9752	775.8481	0.3068255	0.5006161	591.1234	4.382017	0	16	996	762						Frog_fixed.avi	0
10510	630	992.4659	749.332	0.4536732	0.4752409	582.8135	4.3065	0	996.7168	781.0073	0.3068522	0.5024031	590.9584	4.367407	0	16	995	765						Frog_fixed.avi	0
10526	631	993.5392	747.5673	0.4536353	0.4761495	582.6024	4.315158	0	993.6374	782.3168	0.3067328	0.5036826	590.6238	4.376996	0	16	994	765						Frog_fixed.avi	0
10543	632	991.1594	750.5807	0.4535022	0.4770663	582.4748	4.304125	0	999.255	778.856	0.3065662	0.5047376	590.5217	4.362512	0	16	995	765						Frog_fixed.avi	0
10560	633	987.0156	753.0562	0.4534047	0.4778711	582.3618	4.306886	0	996.6279	777.7828	0.3064178	0.5056075	590.2303	4.380509	0	16	992	765						Frog_fixed.avi	0
10576	634	989.1323	747.1313	0.4534917	0.4785408	582.1171	4.321463	0	994.1803	775.1818	0.3063849	0.5061741	590.1251	4.378245	0	16	992	761						Frog_fixed.avi	0
10593	635	991.7734	749.8885	0.4538048	0.4790386	582.0362	4.311167	0	993.3819	778.644	0.3065498	0.5063379	589.871	4.369801	0	16	993	764						Frog_fixed.avi	0
10610	636	988.1372	748.3433	0.454362	0.4793466	581.9257	4.322639	0	990.5112	777.5379	0.3069502	0.506184	589.5605	4.376362	0	16	989	763						Frog_fixed.avi	0
10626	637	990.178	743.9138	0.4552154	0.4796304	581.6339	4.316411	0	993.2526	779.9824	0.3075766	0.5058066	589.2415	4.375087	0	16	992	762						Frog_fixed.avi	0
10643	638	990.7751	750.4709	0.4562069	0.4799723	581.4982	4.311954	0	997.1707	776.1557	0.3083409	0.5054531	588.9095	4.371651	0	16	994	763						Frog_fixed.avi	0
10660	639	987.8839	748.2711	0.4572228	0.4805121	581.3939	4.309367	0	996.3809	778.9586	0.3091339	0.5050899	588.4914	4.384018	0	16	992	764						Frog_fixed.avi	0
10676	640	990.4855	746.3427	0.4581939	0.4812367	581.2573	4.312178	0	990.5731	779.0941	0.3098229	0.5048236	588.1302	4.372016	0	16	991	763						Frog_fixed.avi	0
10693	641	991.4845	744.7982	0.4590123	0.482031	580.9632	4.310937	0	989.1	777.2986	0.3104139	0.5046595	587.7961	4.383986	0	16	990	761						Frog_fixed.avi	0
10710	642	986.4297	743.8106	0.4596186	0.4827577	580.8248	4.308352	0	991.0237	770.3458	0.3108533	0.5045151	587.5991	4.38624	0	16	989	757						Frog_fixed.avi	0
10726	643	990.5609	746.9637	0.4600623	0.4833606	580.5671	4.302569	0	997.4905	777.4025	0.3111571	0.504235	587.3135	4.389223	0	16	994	762						Frog_fixed.avi	0
10743	644	988.2189	744.5159	0.4603124	0.4837597	580.2474	4.310627	0	998.2181	775.7815	0.3113265	0.5038944	587.0363	4.382447	0	16	993	760						Frog_fixed.avi	0
10760	645	989.7997	746.7159	0.460424	0.4839691	580.0366	4.302522	0	995.4788	774.5975	0.3113869	0.5033776	586.9064	4.386424	0	16	993	761						Frog_fixed.avi	0
10776	646	966.7347	665.7733	0.4605322	0.4832197	579.9091	4.330825	0	992.1141	691.2492	0.3116364	0.5019342	586.9216	4.413432	0	17	979	679						Frog_fixed.avi	0
10793	647	948.3347	572.5922	0.4605291	0.4820188	579.9365	4.320527	0	973.9192	589.7723	0.3120143	0.5000655	586.9653	4.396632	0	17	961	581						Frog_fixed.avi	0
10810	648	946.8554	554.1228	0.4605609	0.4815749	579.7081	4.323218	0	955.7755	569.9346	0.3120495	0.4989874	586.8698	4.406782	0	17	951	562						Frog_fixed.avi	0
10826	649	944.1863	546.4473	0.4606031	0.4810956	579.5193	4.31663	0	955.7446	565.076	0.3119657	0.4976581	586.7574	4.411269	0	17	950	556						Frog_fixed.avi	0
10843	650	943.3251	553.6751	0.460729	0.4805089	579.3393	4.308794	0	956.2632	566.1176	0.3119445	0.4963396	586.6106	4.410521	0	17	950	560						Frog_fixed.avi	0
10860	651	949.6892	548.275	0.4609608	0.4800654	579.1973	4.317434	0	953.7634	565.1965	0.311997	0.4950415	586.5436	4.395889	0	17	952	557						Frog_fixed.avi	0
10876	652	943.9156	549.7474	0.4612465	0.4797357	579.1152	4.313344	0	956.4674	564.0111	0.3121313	0.493815	586.4828	4.410199	0	17	950	557						Frog_fixed.avi	0
10893	653	945.7922	547.7662	0.4616075	0.4795448	579.0859	4.323148	0	948.5242	568.0858	0.3123527	0.4927969	586.2767	4.409058	0	17	947	558						Frog_fixed.avi	0
10910	654	947.2831	550.6868	0.4620037	0.4794315	579.0031	4.309929	0	956.1937	564.679	0.3126289	0.491976	586.2562	4.389175	0	17	952	558						Frog_fixed.avi	0
10926	655	948.9897	546.2803	0.4624241	0.4793131	578.9068	4.312345	0	949.4274	570.0919	0.3129464	0.4912422	586.0712	4.379946	0	17	949	558						Frog_fixed.avi	0
10943	656	945.6251	547.9171	0.4628269	0.479142	578.9785	4.305463	0	958.4899	564.7694	0.3132555	0.4905083	586.0043	4.383396	0	17	952	556						Frog_fixed.avi	0
10959	657	945.3712	552.8952	0.4632192	0.4789162	578.9056	4.272597	0	950.5724	570.1172	0.3135273	0.4897424	585.9588	4.381342	0	17	948	562						Frog_fixed.avi	0
10976	658	945.3284	539.02	0.4635109	0.478644	578.9051	4.281282	0	955.8467	559.9279	0.3137681	0.4889688	585.884	4.36958	0	17	951	549						Frog_fixed.avi	0
10993	659	945.6823	549.8266	0.4637269	0.4782389	579.0005	4.279621	0	950.4746	564.1834	0.313926	0.4881383	585.8304	4.350046	0	17	948	557						Frog_fixed.avi	0
11009	660	942.3962	544.2493	0.4638459	0.4777604	579.169	4.264536	0	951.9884	560.5674	0.3140178	0.4872696	585.9251	4.353426	0	17	947	552						Frog_fixed.avi	0
11026	661	948.262	548.6308	0.4639218	0.4771495	579.1873	4.254241	0	946.9191	564.3961	0.3140635	0.4863915	585.963	4.34591	0	17	948	557						Frog_fixed.avi	0
11043	662	942.2289	553.1895	0.4638842	0.4765387	579.4484	4.237037	0	946.369	563.3334	0.3140357	0.4855941	586.1155	4.331379	0	17	944	558						Frog_fixed.avi	0
11059	663	944.463	551.8723	0.4637879	0.4759824	579.5845	4.238245	0	946.5309	571.269	0.3139192	0.4848992	586.2757	4.310369	0	17	945	562						Frog_fixed.avi	0
11076	664	945.6735	555.0631	0.4636189	0.4755031	579.7598	4.22125	0	947.9658	563.6308	0.3137682	0.4844156	586.4539	4.311055	0	17	947	559						Frog_fixed.avi	0
11093	665	941.073	553.38	0.4634074	0.4751738	580.0564	4.20854	0	947.024	569.546	0.3135773	0.4840045	586.7097	4.292345	0	17	944	561						Frog_fixed.avi	0
11109	666	944.4445	554.7977	0.4631809	0.4749156	580.3356	4.21014	0	945.8566	567.7012	0.3133498	0.4837857	586.8964	4.30524	0	17	945	561						Frog_fixed.avi	0
11126	667	945.427	551.1715	0.4629185	0.474772	580.647	4.217052	0	948.6022	564.8494	0.3130942	0.4836508	587.0947	4.293778	0	17	947	558						Frog_fixed.avi	0
11143	668	942.9141	553.115	0.4626935	0.4746644	580.8717	4.204699	0	944.2901	565.6488	0.3128809	0.4835173	587.3873	4.295355	0	17	944	559						Frog_fixed.avi	0
11159	669	943.8434	554.5671	0.4625367	0.4746062	581.3336	4.195557	0	940.7783	569.0535	0.3127127	0.4833442	587.715	4.28318	0	17	942	562						Frog_fixed.avi	0
11176	670	941.5117	550.4974	0.4624793	0.4745322	581.6105	4.197573	0	943.7766	568.1317	0.3126466	0.483153	587.9536	4.28703	0	17	943	559						Frog_fixed.avi	0
11193	671	942.1292	548.1871	0.4624998	0.4744363	582.0522	4.211366	0	947.1727	561.167	0.3126692	0.4829479	588.2598	4.290172	0	17	945	555						Frog_fixed.avi	0
11209	672	941.9808	550.9946	0.4625914	0.4743127	582.5035	4.205364	0	943.2925	568.5251	0.3127393	0.4826021	588.485	4.29083	0	17	943	560						Frog_fixed.avi	0
11226	673	941.4011	553.6583	0.4627349	0.4742699	582.9924	4.209045	0	947.1107	571.9622	0.3128923	0.4822399	588.8242	4.30394	0	17	944	563						Frog_fixed.avi	0
11243	674	940.6732	547.5028	0.4629988	0.4742163	583.4505	4.222909	0	937.2136	565.4279	0.3131074	0.4819813	589.134	4.302553	0	18	939	556						Frog_fixed.avi	0
11259	675	902.7662	506.2087	0.4634584	0.4739577	583.9537	4.224627	0	913.3721	517.032	0.3136574	0.4813934	589.488	4.287726	0	18	908	512						Frog_fixed.avi	0
11276	676	911.3153	506.2319	0.4638484	0.4740663	584.4456	4.219813	0	910.0482	507.5331	0.3140478	0.4811757	589.759	4.30504	0	18	911	507						Frog_fixed.avi	0
11293	677	901.9122	501.8172	0.4642841	0.474394	584.996	4.227838	0	901.7059	515.7883	0.3144295	0.4809768	590.0984	4.317455	0	18	902	509						Frog_fixed.avi	0
11309	678	898.5871	502.6567	0.464781	0.4747289	585.4277	4.246304	0	903.1702	509.316	0.3148553	0.4808771	590.384	4.303725	0	18	901	506						Frog_fixed.avi	0
11326	679	900.1996	500.3422	0.4653071	0.4751703	585.9375	4.218442	0	905.4843	508.3495	0.3152946	0.4808665	590.6082	4.301127	0	18	903	504						Frog_fixed.avi	0
11342	680	900.0846	508.6125	0.4658006	0.4756779	586.4219	4.234169	0	902.8218	509.8824	0.3157087	0.4809412	591.0021	4.318926	0	18	901	509						Frog_fixed.avi	0
11359	681	899.7712	505.0188	0.4662304	0.4763364	586.9865	4.230079	0	898.4582	506.2896	0.3160948	0.4811267	591.3647	4.317373	0	18	899	506						Frog_fixed.avi	0
11376	682	897.9712	500.383	0.4665613	0.4770753	587.5297	4.243201	0	902.0458	510.2077	0.316428	0.4813524	591.72	4.309566	0	18	900	505						Frog_fixed.avi	0
11392	683	894.3109	505.5756	0.466769	0.4778812	587.9845	4.239458	0	899.6084	511.4358	0.3166454	0.4816505	592.1218	4.315101	0	18	897	509						Frog_fixed.avi	0
11409	684	897.1003	501.1468	0.4668913	0.4787586	588.5558	4.225643	0	897.506	509.3636	0.3167706	0.48216	592.4722	4.318644	0	18	897	505						Frog_fixed.avi	0
11426	685	898.1287	505.4172	0.4668749	0.4796641	588.9921	4.234105	0	897.728	512.611	0.3167827	0.4827577	592.8826	4.301817	0	18	898	509						Frog_fixed.avi	0
11442	686	897.9618	505.3341	0.4668061	0.4806147	589.4691	4.220618	0	901.673	513.1166	0.3167499	0.4833981	593.3462	4.306632	0	18	900	509						Frog_fixed.avi	0
11459	687	902.2546	498.6673	0.4666806	0.4816041	589.9052	4.213799	0	895.7294	515.5934	0.3166592	0.4842052	593.6164	4.294125	0	18	899	507						Frog_fixed.avi	0
11476	688	894.2643	503.7417	0.4664653	0.4826236	590.3696	4.223053	0	899.5848	510.9201	0.3165051	0.4851649	594.0818	4.302969	0	18	897	507						Frog_fixed.avi	0
11492	689	896.9742	501.9141	0.4662259	0.4836629	590.847	4.208642	0	895.1163	513.9067	0.3163065	0.4861195	594.519	4.293034	0	18	896	508						Frog_fixed.avi	0
11509	690	899.1746	505.4502	0.4659363	0.4846835	591.2446	4.198284	0	898.1719	513.7698	0.3160733	0.4870728	595.0062	4.301848	0	18	899	510						Frog_fixed.avi	0
11526	691	900.1627	506.5482	0.4655559	0.4859617	591.7083	4.199522	0	895.168	512.5382	0.3157669	0.488391	595.2961	4.281327	0	18	898	510						Frog_fixed.avi	0
11542	692	899.1456	496.5034	0.4650133	0.4872499	592.0855	4.191686	0	900.6689	511.4669	0.3153135	0.4897624	595.7943	4.267851	0	18	900	504						Frog_fixed.avi	0
11559	693	898.7549	502.4772	0.464318	0.488149	592.5657	4.194039	0	894.7527	513.482	0.3147231	0.4909314	596.3284	4.289678	0	18	897	508						Frog_fixed.avi	0
11576	694	894.9224	500.3148	0.4634746	0.4888109	592.8839	4.190413	0	901.2872	505.8471	0.3140189	0.491906	596.7798	4.269074	0	18	898	503						Frog_fixed.avi	0
11592	695	896.3589	507.0091	0.4626244	0.4892659	593.1611	4.192103	0	894.9631	508.0414	0.3132514	0.4927253	597.203	4.2751	0	18	896	508						Frog_fixed.avi	0
11609	696	898.2001	501.2257	0.461742	0.4896624	593.5264	4.194002	0	896.4938	512.3458	0.3125126	0.4934509	597.6033	4.28776	0	18	897	507						Frog_fixed.avi	0
11626	697	895.2881	508.0573	0.4609105	0.4899985	593.8578	4.198772	0	896.6633	516.6366	0.3117787	0.4942083	598.1067	4.281026	0	18	896	512						Frog_fixed.avi	0
11642	698	897.0013	504.0901	0.4601361	0.4903739	594.1089	4.201734	0	899.7644	513.0087	0.3111045	0.4949394	598.3307	4.272157	0	18	898	509						Frog_fixed.avi	0
11659	699	897.7332	509.4338	0.4593927	0.4907291	594.2644	4.199905	0	894.6856	515.6036	0.3104534	0.4956761	598.6793	4.288105	0	18	896	513						Frog_fixed.avi	0
11676	700	892.7454	503.4336	0.4586578	0.491101	594.5214	4.219555	0	888.3762	523.6773	0.3098161	0.4963407	599.0344	4.293473	0	18	891	514						Frog_fixed.avi	0
11692	701	896.5939	505.7289	0.4579841	0.4914411	594.7267	4.222446	0	895.1094	521.4066	0.309239	0.4970493	599.2522	4.29993	0	18	896	514						Frog_fixed.avi	0
11709	702	892.4905	507.3264	0.4573023	0.4917877	594.9279	4.232154	0	893.7561	519.2458	0.3086277	0.4977436	599.5714	4.303612	0	18	893	513						Frog_fixed.avi	0
11726	703	889.8206	509.4727	0.456593	0.4922384	595.0052	4.236452	0	894.2651	513.6255	0.308011	0.4984447	599.7899	4.305401	0	18	892	512						Frog_fixed.avi	0
11742	704	891.8478	511.7805	0.4559145	0.4926436	595.0934	4.244786	0	891.2256	520.4711	0.3073576	0.4990711	599.9698	4.319929	0	18	892	516						Frog_fixed.avi	0
11759	705	890.1945	512.1209	0.4550996	0.4930961	595.1364	4.246718	0	892.3327	515.5579	0.306686	0.4997267	599.9777	4.322312	0	18	891	514						Frog_fixed.avi	0
11776	706	892.8106	505.289	0.4542115	0.4935279	595.1988	4.266779	0	891.788	526.4039	0.3058857	0.5002705	600.321	4.333917	0	18	892	516						Frog_fixed.avi	0
11792	707	883.3941	507.997	0.4531678	0.4938464	595.136	4.272501	0	891.3652	511.0664	0.3049892	0.5008115	600.4163	4.338076	0	18	887	510						Frog_fixed.avi	0
11809	708	888.3289	513.2025	0.4520111	0.4940027	595.1301	4.27425	0	884.7252	519.6796	0.3039452	0.5011534	600.5982	4.340865	0	18	887	516						Frog_fixed.avi	0
11826	709	883.7306	514.5691	0.4506708	0.4939936	595.0762	4.288046	0	893.5878	516.862	0.302816	0.50139	600.7692	4.343859	0	18	889	516						Frog_fixed.avi	0
11842	710	885.8963	505.3899	0.4492866	0.4937292	594.9579	4.298321	0	888.4822	512.4088	0.3016081	0.501415	600.9669	4.370635	0	18	887	509						Frog_fixed.avi	0
11859	711	884.4561	509.9317	0.4478884	0.4931816	594.7974	4.311872	0	884.9886	521.5259	0.3003871	0.5012232	601.0553	4.379824	0	18	885	516						Frog_fixed.avi	0
11875	712	885.5694	503.6844	0.4464473	0.4925335	594.6635	4.318705	0	889.4163	517.8278	0.2991573	0.5010011	601.2591	4.378075	0	18	887	511						Frog_fixed.avi	0
11892	713	885.4672	512.6761	0.4449376	0.4916836	594.4568	4.322833	0	886.6437	516.5205	0.2978674	0.5006706	601.3194	4.401277	0	18	886	515						Frog_fixed.avi	0
11909	714	885.0757	508.3994	0.4433575	0.4906881	594.1628	4.322692	0	888.3832	516.5015	0.2965243	0.5000894	601.455	4.39532	0	18	887	512						Frog_fixed.avi	0
11925	715	882.3655	509.4795	0.4416822	0.4893664	594.0229	4.334425	0	880.2753	522.4692	0.2951251	0.4992144	601.5339	4.412457	0	18	881	516						Frog_fixed.avi	0
11942	716	882.0134	508.383	0.4398821	0.4877004	593.6884	4.333712	0	887.446	523.001	0.2936418	0.4979937	601.6521	4.414865	0	18	885	516						Frog_fixed.avi	0
11959	717	877.329	510.7699	0.4379452	0.4857291	593.4258	4.335867	0	882.8339	517.892	0.2920654	0.4965298	601.8503	4.411876	0	18	880	514						Frog_fixed.avi	0
11975	718	878.3328	511.9904	0.43593	0.4834245	593.1893	4.337639	0	883.5895	522.7131	0.2904605	0.4945796	602.1136	4.42417	0	18	881	517						Frog_fixed.avi	0
11992	719	881.2587	514.2084	0.4338432	0.4808844	593.1138	4.344085	0	889.4384	524.1973	0.2888401	0.4923773	602.3372	4.429386	0	18	885	519						Frog_fixed.avi	0
12009	720	821.9144	606.6389	0.4318528	0.4787566	592.8275	4.356451	0	816.1841	634.911	0.2877699	0.4906252	602.4647	4.451328	0	19	819	621						Frog_fixed.avi	0
12025	721	795.1171	644.0228	0.4300449	0.4761032	592.6771	4.359869	0	779.444	687.9742	0.2867059	0.4882531	602.5127	4.421337	0	19	787	666						Frog_fixed.avi	0
12042	722	794.3127	642.6251	0.4284111	0.4730864	592.608	4.339182	0	786.6886	669.7557	0.2852122	0.485675	602.5127	4.426213	0	19	791	656						Frog_fixed.avi	0
12059	723	793.6183	648.3212	0.4269511	0.4700011	592.5013	4.35345	0	784.83	678.3224	0.2841452	0.4828942	603.0389	4.42711	0	19	789	663						Frog_fixed.avi	0
12075	724	795.7273	647.3799	0.4258372	0.4672147	592.3021	4.354811	0	786.1727	680.2086	0.2832768	0.4804654	603.0389	4.420135	0	19	791	664						Frog_fixed.avi	0
12092	725	796.7158	642.7098	0.4248974	0.4648354	592.3139	4.365529	0	787.3627	680.9939	0.2825787	0.4784198	603.0389	4.415861	0	19	792	662						Frog_fixed.avi	0
12109	726	797.6084	645.2131	0.4240996	0.462706	592.1083	4.360183	0	787.6604	673.9611	0.2821033	0.4768461	603.0389	4.445472	0	19	793	660						Frog_fixed.avi	0
12125	727	796.6217	640.8818	0.4234938	0.4610449	592.1719	4.365098	0	789.7889	679.6004	0.2817095	0.4752971	603.8335	4.425366	0	19	793	660						Frog_fixed.avi	0
12142	728	799.8448	639.208	0.4231418	0.4595589	592.0281	4.357132	0	786.2927	674.9557	0.2815343	0.4741731	603.8335	4.422093	0	19	793	657						Frog_fixed.avi	0
12159	729	799.5142	644.9778	0.4230243	0.4581134	592.0669	4.371466	0	789.5143	672.0583	0.2816558	0.4733639	603.8335	4.454552	0	19	795	659						Frog_fixed.avi	0
12175	730	801.2651	647.0363	0.4231529	0.4566733	592.0107	4.374471	0	788.7308	664.8972	0.2818598	0.4723018	604.5925	4.458135	0	19	795	656						Frog_fixed.avi	0
12192	731	798.3436	644.0002	0.423544	0.4553843	592.1404	4.372537	0	785.1553	685.5888	0.2822956	0.4710917	604.5424	4.426119	0	19	792	665						Frog_fixed.avi	0
12209	732	803.8931	642.3193	0.4241666	0.4543386	592.2017	4.387167	0	790.3472	678.6133	0.282932	0.4703015	604.5424	4.429301	0	19	797	660						Frog_fixed.avi	0
12225	733	795.301	647.7825	0.4249561	0.4534808	592.238	4.375233	0	784.4781	671.4406	0.2838064	0.469895	604.5424	4.471944	0	19	790	660						Frog_fixed.avi	0
12242	734	822.8851	578.3254	0.4256732	0.4523952	592.2924	4.393631	0	834.8086	598.6357	0.2846714	0.4688762	605.1142	4.486528	0	20	829	588						Frog_fixed.avi	0
12259	735	846.753	544.7767	0.4264381	0.4516813	592.4081	4.394383	0	853.7344	553.4241	0.2855753	0.4682833	605.4434	4.460225	0	20	850	549						Frog_fixed.avi	0
12275	736	847.5981	550.626	0.427444	0.4515997	592.4585	4.404105	0	848.602	561.3486	0.2865275	0.4682595	605.4998	4.475077	0	20	848	556						Frog_fixed.avi	0
12292	737	851.7581	540.2225	0.4284291	0.4516059	592.5145	4.402455	0	846.0214	561.9854	0.2874495	0.4680701	605.5031	4.430936	0	20	849	551						Frog_fixed.avi	0
12309	738	851.5343	546.0701	0.4293546	0.4516814	592.5869	4.393102	0	854.8911	554.9069	0.2884071	0.4685343	605.5031	4.472192	0	20	853	550						Frog_fixed.avi	0
12325	739	850.4694	548.0056	0.4301065	0.4518398	592.7411	4.400686	0	856.5015	558.9927	0.2892304	0.4687531	605.7998	4.484806	0	20	853	553						Frog_fixed.avi	0
12342	740	846.542	547.453	0.4307221	0.4521094	592.6594	4.401052	0	848.0642	564.3408	0.2898853	0.4688241	605.8623	4.448022	0	20	847	556						Frog_fixed.avi	0
12359	741	848.5659	542.0936	0.4311943	0.4524254	592.7748	4.420354	0	850.4694	559.5106	0.2905468	0.4695049	605.8623	4.493135	0	20	850	551						Frog_fixed.avi	0
12375	742	847.2936	543.7752	0.431535	0.4527524	592.8519	4.414526	0	841.7025	571.0905	0.2910491	0.4696941	606.2333	4.460392	0	20	844	557						Frog_fixed.avi	0
12392	743	845.9677	544.6081	0.4318821	0.4531169	592.8509	4.414887	0	849.7267	555.7296	0.2916591	0.4705812	606.2333	4.487081	0	20	848	550						Frog_fixed.avi	0
12409	744	845.5795	546.1827	0.4322606	0.4534432	593.0034	4.417599	0	839.3452	565.2566	0.2921702	0.4708475	606.7786	4.460838	0	20	842	556						Frog_fixed.avi	0
12425	745	842.3431	540.8051	0.432646	0.4537619	593.13	4.420265	0	839.4367	575.6922	0.2927374	0.471415	606.7786	4.46335	0	20	841	558						Frog_fixed.avi	0
12442	746	847.0432	541.7858	0.4331138	0.4540718	593.1813	4.424259	0	847.6263	566.4309	0.2933697	0.4720156	606.7786	4.441259	0	20	847	554						Frog_fixed.avi	0
12458	747	-1280	-1024	-1	-1	-1	-1	4	-1280	-1024	-1	-1	-1	-1	4	20	0	0						Frog_fixed.avi	0
12475	748	-1280	-1024	-1	-1	-1	-1	4	-1280	-1024	-1	-1	-1	-1	4	20	0	0						Frog_fixed.avi	0
12492	749	-1280	-1024	-1	-1	-1	-1	4	-1280	-1024	-1	-1	-1	-1	4	20	0	0						Frog_fixed.avi	0
12508	750	845.7817	539.9123	0.4356864	0.4556287	593.5601	4.414152	0	836.9107	566.7574	0.2962849	0.4751527	607.8179	4.457619	0	20	841	553						Frog_fixed.avi	0
12525	751	-1280	-1024	-1	-1	-1	-1	4	-1280	-1024	-1	-1	-1	-1	4	20	0	0						Frog_fixed.avi	0
12542	752	841.3291	539.7748	0.4369749	0.4565078	593.639	4.411247	0	848.4287	558.9431	0.2976527	0.4768996	608.0787	4.503338	0	20	845	549						Frog_fixed.avi	0
12558	753	845.1384	544.3831	0.4373314	0.4567407	593.6185	4.406544	0	853.653	551.5092	0.2980644	0.4773379	608.138	4.495533	0	20	849	548						Frog_fixed.avi	0
12575	754	845.7488	543.6026	0.437536	0.4568606	593.7777	4.400228	0	849.5648	553.4658	0.2983167	0.477516	608.3879	4.499674	0	20	848	549						Frog_fixed.avi	0
12592	755	844.595	542.1949	0.4375994	0.4568617	593.8517	4.40252	0	851.6417	552.9722	0.2984863	0.4776093	608.3497	4.501422	0	20	848	548						Frog_fixed.avi	0
12608	756	841.0438	550.4291	0.4376103	0.4565264	593.8812	4.352234	0	853.4724	556.8499	0.2985477	0.4775675	608.4087	4.506762	0	20	847	554						Frog_fixed.avi	0
12625	757	-1280	-1024	-1	-1	-1	-1	4	-1280	-1024	-1	-1	-1	-1	4	20	0	0						Frog_fixed.avi	0
12642	758	-1280	-1024	-1	-1	-1	-1	4	-1280	-1024	-1	-1	-1	-1	4	20	0	0						Frog_fixed.avi	0
12658	759	-1280	-1024	-1	-1	-1	-1	4	-1280	-1024	-1	-1	-1	-1	4	20	0	0						Frog_fixed.avi	0
12675	760	855.3173	542.816	0.4374063	0.4557981	593.8812	4.372849	0	837.4695	569.9182	0.2983149	0.4766048	608.5521	4.455924	0	20	846	556						Frog_fixed.avi	0
12692	761	-1280	-1024	-1	-1	-1	-1	4	-1280	-1024	-1	-1	-1	-1	4		0	0						Frog_fixed.avi	0
12708	762	-1280	-1024	-1	-1	-1	-1	4	-1280	-1024	-1	-1	-1	-1	4		0	0						Frog_fixed.avi	0
12725	763	-1280	-1024	-1	-1	-1	-1	4	-1280	-1024	-1	-1	-1	-1	4		0	0						Frog_fixed.avi	0
12742	764	-1280	-1024	-1	-1	-1	-1	4	-1280	-1024	-1	-1	-1	-1	4		0	0						Frog_fixed.avi	0
12758	765	-1280	-1024	-1	-1	-1	-1	4	-1280	-1024	-1	-1	-1	-1	4		0	0						Frog_fixed.avi	0
12775	766	-1280	-1024	-1	-1	-1	-1	4	-1280	-1024	-1	-1	-1	-1	4		0	0						Frog_fixed.avi	0
12792	767	-1280	-1024	-1	-1	-1	-1	4	-1280	-1024	-1	-1	-1	-1	4		0	0						Frog_fixed.avi	0
12808	768	874.8422	529.0341	0.4369677	0.4532703	607.2845	4.476188	0	872.772	579.4368	0.294687	0.4741475	608.4961	4.494849	0	21	874	554						Frog_fixed.avi	0
12825	769	-1280	-1024	-1	-1	-1	-1	4	-1280	-1024	-1	-1	-1	-1	4		0	0						Frog_fixed.avi	0
12842	770	-1280	-1024	-1	-1	-1	-1	4	-1280	-1024	-1	-1	-1	-1	4		0	0						Frog_fixed.avi	0
12858	771	-1280	-1024	-1	-1	-1	-1	4	-1280	-1024	-1	-1	-1	-1	4		0	0						Frog_fixed.avi	0
12875	772	-1280	-1024	-1	-1	-1	-1	4	-1280	-1024	-1	-1	-1	-1	4		0	0						Frog_fixed.avi	0
12892	773	-1280	-1024	-1	-1	-1	-1	4	-1280	-1024	-1	-1	-1	-1	4		0	0						Frog_fixed.avi	0
12908	774	-1280	-1024	-1	-1	-1	-1	4	-1280	-1024	-1	-1	-1	-1	4		0	0						Frog_fixed.avi	0
12925	775	-1280	-1024	-1	-1	-1	-1	4	-1280	-1024	-1	-1	-1	-1	4		0	0						Frog_fixed.avi	0
12942	776	-1280	-1024	-1	-1	-1	-1	4	-1280	-1024	-1	-1	-1	-1	4		0	0						Frog_fixed.avi	0
12958	777	-1280	-1024	-1	-1	-1	-1	4	-1280	-1024	-1	-1	-1	-1	4		0	0						Frog_fixed.avi	0
12975	778	-1280	-1024	-1	-1	-1	-1	4	-1280	-1024	-1	-1	-1	-1	4		0	0						Frog_fixed.avi	0
12992	779	-1280	-1024	-1	-1	-1	-1	4	-1280	-1024	-1	-1	-1	-1	4		0	0						Frog_fixed.avi	0
13008	780	882.236	540.6285	0.4165092	0.4543025	606.7453	4.496243	0	883.2568	583.5684	0.2751805	0.4797218	608.5143	4.529787	0	22	883	562						Frog_fixed.avi	0
13025	781	-1280	-1024	-1	-1	-1	-1	4	-1280	-1024	-1	-1	-1	-1	4		0	0						Frog_fixed.avi	0
13041	782	-1280	-1024	-1	-1	-1	-1	4	-1280	-1024	-1	-1	-1	-1	4		0	0						Frog_fixed.avi	0
13058	783	-1280	-1024	-1	-1	-1	-1	4	-1280	-1024	-1	-1	-1	-1	4		0	0						Frog_fixed.avi	0
13075	784	-1280	-1024	-1	-1	-1	-1	4	-1280	-1024	-1	-1	-1	-1	4		0	0						Frog_fixed.avi	0
13091	785	-1280	-1024	-1	-1	-1	-1	4	-1280	-1024	-1	-1	-1	-1	4		0	0						Frog_fixed.avi	0
13108	786	-1280	-1024	-1	-1	-1	-1	4	-1280	-1024	-1	-1	-1	-1	4		0	0						Frog_fixed.avi	0
13125	787	-1280	-1024	-1	-1	-1	-1	4	-1280	-1024	-1	-1	-1	-1	4		0	0						Frog_fixed.avi	0
13141	788	-1280	-1024	-1	-1	-1	-1	4	-1280	-1024	-1	-1	-1	-1	4		0	0						Frog_fixed.avi	0
13158	789	-1280	-1024	-1	-1	-1	-1	4	-1280	-1024	-1	-1	-1	-1	4		0	0						Frog_fixed.avi	0
13175	790	-1280	-1024	-1	-1	-1	-1	4	-1280	-1024	-1	-1	-1	-1	4		0	0						Frog_fixed.avi	0
13191	791	-1280	-1024	-1	-1	-1	-1	4	-1280	-1024	-1	-1	-1	-1	4		0	0						Frog_fixed.avi	0
13208	792	-1280	-1024	-1	-1	-1	-1	4	-1280	-1024	-1	-1	-1	-1	4		0	0						Frog_fixed.avi	0
13225	793	-1280	-1024	-1	-1	-1	-1	4	-1280	-1024	-1	-1	-1	-1	4		0	0						Frog_fixed.avi	0
13241	794	896.3709	536.4374	0.3977202	0.4533727	607.7645	4.462118	0	890.3499	596.8495	0.2582351	0.4857318	609.8412	4.49726	0	23	893	567						Frog_fixed.avi	0
13258	795	-1280	-1024	-1	-1	-1	-1	4	-1280	-1024	-1	-1	-1	-1	4		0	0						Frog_fixed.avi	0
13275	796	-1280	-1024	-1	-1	-1	-1	4	-1280	-1024	-1	-1	-1	-1	4		0	0						Frog_fixed.avi	0
13291	797	-1280	-1024	-1	-1	-1	-1	4	-1280	-1024	-1	-1	-1	-1	4		0	0						Frog_fixed.avi	0
13308	798	-1280	-1024	-1	-1	-1	-1	4	-1280	-1024	-1	-1	-1	-1	4		0	0						Frog_fixed.avi	0
13325	799	-1280	-1024	-1	-1	-1	-1	4	-1280	-1024	-1	-1	-1	-1	4		0	0						Frog_fixed.avi	0
13341	800	-1280	-1024	-1	-1	-1	-1	4	-1280	-1024	-1	-1	-1	-1	4		0	0						Frog_fixed.avi	0
13358	801	-1280	-1024	-1	-1	-1	-1	4	-1280	-1024	-1	-1	-1	-1	4		0	0						Frog_fixed.avi	0
13375	802	-1280	-1024	-1	-1	-1	-1	4	-1280	-1024	-1	-1	-1	-1	4		0	0						Frog_fixed.avi	0
13391	803	-1280	-1024	-1	-1	-1	-1	4	-1280	-1024	-1	-1	-1	-1	4		0	0						Frog_fixed.avi	0
13408	804	-1280	-1024	-1	-1	-1	-1	4	-1280	-1024	-1	-1	-1	-1	4		0	0						Frog_fixed.avi	0
13425	805	-1280	-1024	-1	-1	-1	-1	4	-1280	-1024	-1	-1	-1	-1	4		0	0						Frog_fixed.avi	0
13441	806	-1280	-1024	-1	-1	-1	-1	4	-1280	-1024	-1	-1	-1	-1	4		0	0						Frog_fixed.avi	0
13458	807	-1280	-1024	-1	-1	-1	-1	4	-1280	-1024	-1	-1	-1	-1	4		0	0						Frog_fixed.avi	0
13475	808	-1280	-1024	-1	-1	-1	-1	4	-1280	-1024	-1	-1	-1	-1	4		0	0						Frog_fixed.avi	0
13491	809	-1280	-1024	-1	-1	-1	-1	4	-1280	-1024	-1	-1	-1	-1	4		0	0						Frog_fixed.avi	0
13508	810	-1280	-1024	-1	-1	-1	-1	4	-1280	-1024	-1	-1	-1	-1	4		0	0						Frog_fixed.avi	0
13525	811	-1280	-1024	-1	-1	-1	-1	4	-1280	-1024	-1	-1	-1	-1	4		0	0						Frog_fixed.avi	0
13541	812	-1280	-1024	-1	-1	-1	-1	4	-1280	-1024	-1	-1	-1	-1	4		0	0						Frog_fixed.avi	0
13558	813	-1280	-1024	-1	-1	-1	-1	4	-1280	-1024	-1	-1	-1	-1	4		0	0						Frog_fixed.avi	0
13574	814	913.8354	505.6429	0.4040325	0.4458813	608.398	4.392342	0	904.5553	569.3041	0.2633638	0.4815936	607.6166	4.355389	0	24	909	537						Frog_fixed.avi	0
13591	815	913.5415	528.9957	0.4053419	0.4459269	596.2131	4.278179	0	899.7427	572.4133	0.2642287	0.48306	607.4069	4.36587	0	24	907	551						Frog_fixed.avi	0
13608	816	913.6315	530.3788	0.408289	0.4463461	610.4257	4.252337	0	902.2894	564.394	0.265335	0.4851916	606.9858	4.377597	0	24	908	547						Frog_fixed.avi	0
13624	817	900.3622	518.4771	0.4095457	0.4469183	610.4244	4.33803	0	900.6957	562.2203	0.2663871	0.4868882	607.0848	4.36544	0	24	901	540						Frog_fixed.avi	0
13641	818	910.1922	512.3569	0.4109435	0.4474277	610.4245	4.361259	0	903.5195	563.0209	0.2676599	0.4888527	606.6561	4.347576	0	24	907	538						Frog_fixed.avi	0
13658	819	919.4312	499.8741	0.410066	0.4480186	610.4251	4.3876	0	903.895	567.3609	0.2688888	0.4906596	606.5594	4.360351	0	24	912	534						Frog_fixed.avi	0
13674	820	901.3021	532.8942	0.4117895	0.4483154	596.4075	4.24596	0	887.6715	567.288	0.2700482	0.4918728	606.5593	4.329291	0	24	894	550						Frog_fixed.avi	0
13691	821	894.3604	523.6772	0.4129748	0.4485129	596.5882	4.255362	0	895.2466	550.9531	0.2710452	0.4934444	606.5593	4.364832	0	25	895	537						Frog_fixed.avi	0
13708	822	889.0626	477.5414	0.4140357	0.448619	596.5865	4.253246	0	897.5593	499.0978	0.2721412	0.4944339	605.5244	4.354092	0	25	893	488						Frog_fixed.avi	0
13724	823	897.8179	473.938	0.4148416	0.4489116	596.6715	4.265258	0	897.8912	496.8662	0.2728325	0.4955524	605.505	4.357248	0	25	898	485						Frog_fixed.avi	0
13741	824	889.8095	475.2581	0.4154846	0.4492899	596.7025	4.265297	0	896.7499	493.8865	0.2733748	0.4965027	605.4681	4.362655	0	25	893	485						Frog_fixed.avi	0
13758	825	891.7386	475.8318	0.4159639	0.4496259	596.727	4.254947	0	898.0846	489.1282	0.2737786	0.4974166	605.2653	4.357141	0	25	895	482						Frog_fixed.avi	0
13774	826	892.0478	464.5103	0.4163318	0.4500157	596.679	4.255995	0	902.2529	492.1154	0.2740898	0.498228	605.1038	4.34467	0	25	897	478						Frog_fixed.avi	0
13791	827	887.033	476.7928	0.4165989	0.450368	596.7068	4.243579	0	903.4641	490.3102	0.2743318	0.4990074	605.0671	4.355065	0	25	895	484						Frog_fixed.avi	0
13808	828	891.1765	470.3795	0.4168509	0.4506627	596.674	4.241508	0	906.59	493.9068	0.2745723	0.499629	604.906	4.339702	0	25	899	482						Frog_fixed.avi	0
13824	829	891.7737	470.9202	0.4170871	0.4508572	596.6447	4.246824	0	903.2618	491.8893	0.2747515	0.5001777	604.9019	4.315813	0	25	898	481						Frog_fixed.avi	0
13841	830	891.9256	466.9739	0.4173347	0.4509868	596.6199	4.239768	0	901.5338	495.022	0.2750272	0.5006982	604.7839	4.332274	0	25	897	481						Frog_fixed.avi	0
13858	831	890.5868	471.8418	0.4175532	0.4510303	596.6418	4.258036	0	903.5265	494.1904	0.2752366	0.5010573	604.804	4.320667	0	25	897	483						Frog_fixed.avi	0
13874	832	890.7452	472.1518	0.417726	0.4511089	596.5438	4.233736	0	899.2294	494.1636	0.2754633	0.5014741	604.7191	4.317608	0	25	895	483						Frog_fixed.avi	0
13891	833	891.3532	466.7482	0.4177991	0.4511241	596.61	4.222182	0	904.2821	498.3581	0.2755931	0.5017721	604.6569	4.312126	0	25	898	483						Frog_fixed.avi	0
13908	834	887.7399	472.2818	0.4177321	0.4511357	596.5285	4.235836	0	906.0007	492.3199	0.2756137	0.50212	604.7116	4.320268	0	25	897	482						Frog_fixed.avi	0
13924	835	889.3751	469.7465	0.4175912	0.4512855	596.6047	4.225828	0	893.7389	504.3982	0.2755931	0.5022182	604.7392	4.307014	0	25	892	487						Frog_fixed.avi	0
13941	836	891.0657	466.0574	0.4173983	0.4515268	596.4755	4.229095	0	906.9373	486.054	0.2754286	0.5029444	604.7392	4.302461	0	25	899	476						Frog_fixed.avi	0
13958	837	892.4918	468.8831	0.4171835	0.4518796	596.4206	4.25182	0	905.1636	494.7633	0.2753095	0.5035068	604.691	4.28284	0	25	899	482						Frog_fixed.avi	0
13974	838	893.41	466.7984	0.4169871	0.4523781	596.3986	4.228621	0	898.2043	498.5853	0.2751828	0.504268	604.4566	4.292214	0	25	896	483						Frog_fixed.avi	0
13991	839	890.4908	469.2526	0.4167572	0.4530099	596.2537	4.237453	0	903.0247	493.7774	0.2750891	0.5051596	604.3912	4.283185	0	25	897	482						Frog_fixed.avi	0
14008	840	889.7546	468.2647	0.4164825	0.4536648	596.1833	4.241254	0	905.5015	492.1606	0.2749513	0.5061505	604.4081	4.293947	0	25	898	480						Frog_fixed.avi	0
14024	841	890.8716	472.3439	0.4161719	0.4542946	596.094	4.231884	0	901.2054	494.6369	0.2746798	0.5071724	604.3487	4.275532	0	25	896	483						Frog_fixed.avi	0
14041	842	887.0688	475.8816	0.415783	0.4549143	595.9001	4.240664	0	900.2402	496.6865	0.2744083	0.5081633	604.0569	4.296276	0	25	894	486						Frog_fixed.avi	0
14058	843	888.6509	480.5937	0.4153994	0.4556336	595.7562	4.252411	0	898.3787	496.4029	0.2740895	0.5092829	604.1517	4.2685	0	25	894	488						Frog_fixed.avi	0
14074	844	890.1331	466.6379	0.4150405	0.4564925	595.6228	4.233616	0	894.322	498.3407	0.2738017	0.5105993	603.8594	4.27387	0	25	892	482						Frog_fixed.avi	0
14091	845	891.6367	468.2435	0.4146962	0.4575049	595.5142	4.240566	0	898.7738	495.4352	0.2735454	0.5121242	603.851	4.320449	0	25	895	482						Frog_fixed.avi	0
14108	846	889.9066	480.5787	0.4143599	0.4587029	595.4202	4.25166	0	896.4742	500.4021	0.2733096	0.5137978	603.6008	4.305196	0	25	893	490						Frog_fixed.avi	0
14124	847	893.0322	473.0349	0.4140713	0.4600717	595.2449	4.251692	0	898.8882	498.1722	0.2730794	0.5156239	603.7083	4.301015	0	25	896	486						Frog_fixed.avi	0
14141	848	887.9321	474.5042	0.4137892	0.4615472	595.1729	4.261687	0	898.8561	496.4763	0.2728689	0.5176436	603.498	4.318779	0	25	893	485						Frog_fixed.avi	0
14157	849	891.3428	478.2577	0.4135316	0.463035	595.0488	4.249938	0	893.7627	509.2563	0.2726905	0.5195302	603.6115	4.306379	0	25	893	494						Frog_fixed.avi	0
14174	850	890.2918	474.0517	0.413319	0.4644507	595.1678	4.254242	0	896.9695	501.0777	0.2725157	0.52143	603.4709	4.317803	0	25	894	488						Frog_fixed.avi	0
14191	851	894.0046	478.98	0.4131286	0.4657239	595.1165	4.263054	0	900.7144	502.6906	0.2723894	0.523104	603.4851	4.319608	0	25	897	491						Frog_fixed.avi	0
14207	852	894.514	474.6399	0.4129651	0.4669565	595.1002	4.251368	0	895.7512	498.4168	0.2722739	0.5247974	603.6524	4.332833	0	25	895	487						Frog_fixed.avi	0
14224	853	889.998	479.876	0.4128529	0.4681338	595.2531	4.25267	0	894.7839	506.4485	0.2722166	0.5263902	603.7794	4.327614	0	25	892	493						Frog_fixed.avi	0
14241	854	893.4038	474.4318	0.4127679	0.4693343	595.4668	4.24054	0	892.4341	507.9484	0.2722268	0.5280703	603.8899	4.322512	0	25	893	491						Frog_fixed.avi	0
14257	855	888.5144	476.3304	0.4126863	0.4705007	595.5817	4.237203	0	895.2438	504.1966	0.2722662	0.5297408	603.9495	4.322867	0	25	892	490						Frog_fixed.avi	0
14274	856	896.1048	476.3108	0.412579	0.4717	595.6835	4.225833	0	892.2223	506.6219	0.2722387	0.531423	604.1215	4.313119	0	25	894	491						Frog_fixed.avi	0
14291	857	888.4598	482.0645	0.412351	0.4729406	595.7682	4.228726	0	890.6794	516.3578	0.2721214	0.5330327	604.3434	4.305231	0	25	890	499						Frog_fixed.avi	0
14307	858	894.1761	477.3333	0.4120351	0.4741569	596.0303	4.219519	0	905.4803	509.2967	0.271919	0.5346101	604.518	4.302438	0	25	900	493						Frog_fixed.avi	0
14324	859	894.502	479.2259	0.411619	0.4752619	596.1566	4.212977	0	899.4443	513.1487	0.2715779	0.5360497	604.6965	4.325055	0	25	897	496						Frog_fixed.avi	0
14341	860	894.2024	486.9154	0.4110939	0.4762242	596.2517	4.218099	0	896.4589	514.6003	0.2711569	0.5372801	604.9679	4.309759	0	25	895	501						Frog_fixed.avi	0
14357	861	896.6074	480.0943	0.410465	0.4771388	596.4755	4.225755	0	897.8246	519.4493	0.2706774	0.5383064	605.1788	4.299248	0	25	897	500						Frog_fixed.avi	0
14374	862	894.0378	479.4802	0.409747	0.4779367	596.597	4.217155	0	899.3735	513.0295	0.2701419	0.5393833	605.4309	4.287549	0	25	897	496						Frog_fixed.avi	0
14391	863	896.4248	484.8868	0.4089797	0.4786383	596.8746	4.214939	0	900.2188	509.0887	0.2695598	0.5401676	605.8497	4.295306	0	25	898	497						Frog_fixed.avi	0
14407	864	893.2457	484.728	0.4081253	0.4792168	596.9926	4.185658	0	895.8874	525.1161	0.2688862	0.5406253	606.2564	4.30236	0	25	895	505						Frog_fixed.avi	0
14424	865	896.6151	484.3528	0.407224	0.4795943	597.2886	4.213063	0	898.5995	514.5591	0.2682008	0.5409852	606.6652	4.296222	0	25	898	499						Frog_fixed.avi	0
14441	866	898.3398	479.7504	0.4062792	0.4799448	597.5688	4.19823	0	892.0713	527.4324	0.2674777	0.5411124	607.1165	4.305869	0	25	895	504						Frog_fixed.avi	0
14457	867	899.2726	479.2034	0.4053184	0.4802582	597.8466	4.209234	0	895.049	526.7839	0.2667632	0.5411848	607.6225	4.308799	0	25	897	503						Frog_fixed.avi	0
14474	868	895.991	481.254	0.4043685	0.4806277	598.0547	4.209126	0	897.5373	524.5898	0.2660693	0.5411981	608.178	4.303161	0	25	897	503						Frog_fixed.avi	0
14491	869	896.2328	480.0387	0.4034579	0.4809721	598.361	4.208775	0	898.0109	519.8058	0.265379	0.5411752	608.7916	4.291923	0	25	897	500						Frog_fixed.avi	0
14507	870	895.1744	480.1663	0.4026084	0.4814549	598.814	4.209023	0	901.8618	526.2004	0.2647789	0.5410864	609.3331	4.296834	0	26	899	503						Frog_fixed.avi	0
14524	871	884.3469	531.3258	0.4018412	0.482233	599.1522	4.211289	0	874.5563	600.8115	0.2643946	0.5409101	609.3235	4.262888	0	26	879	566						Frog_fixed.avi	0
14540	872	884.3585	520.3053	0.4013338	0.4825529	599.4902	4.223619	0	888.0248	575.5366	0.2640109	0.540811	609.3235	4.307395	0	26	886	548						Frog_fixed.avi	0
14557	873	885.8802	525.8737	0.400997	0.4827955	599.8396	4.228002	0	880.1722	583.0233	0.2636736	0.5404953	610.9039	4.308143	0	26	883	554						Frog_fixed.avi	0
14574	874	884.6006	516.6818	0.4008723	0.482935	600.1984	4.232875	0	884.3976	586.0994	0.2636097	0.5399015	611.3851	4.319863	0	26	884	551						Frog_fixed.avi	0
14590	875	881.1163	518.7267	0.4009056	0.4829886	600.5371	4.233562	0	882.871	569.228	0.2636504	0.5394899	611.8943	4.318879	0	26	882	544						Frog_fixed.avi	0
14607	876	882.6458	520.0363	0.401134	0.4830087	601.0953	4.231555	0	882.8831	572.6158	0.2638146	0.5389213	612.3907	4.32846	0	26	883	546						Frog_fixed.avi	0
14624	877	882.7202	516.886	0.4014864	0.4830658	601.55	4.251615	0	884.2236	566.1552	0.2641567	0.5385292	612.757	4.318143	0	26	883	542						Frog_fixed.avi	0
14640	878	883.4336	525.9562	0.401982	0.483263	601.8947	4.239792	0	883.6777	572.6092	0.2645649	0.5383036	613.0929	4.325313	0	26	884	549						Frog_fixed.avi	0
14657	879	881.8591	517.6351	0.4025157	0.4837609	602.2538	4.254138	0	887.817	572.2046	0.2650537	0.5383456	613.543	4.332505	0	26	885	545						Frog_fixed.avi	0
14674	880	883.7024	526.0927	0.4030634	0.48427	602.6303	4.249158	0	887.8239	562.7123	0.2655241	0.5385696	613.9406	4.33338	0	26	886	544						Frog_fixed.avi	0
14690	881	888.1385	520.3973	0.4035027	0.4850162	603.012	4.275914	0	889.1488	569.902	0.2659213	0.5389155	614.1918	4.321101	0	26	889	545						Frog_fixed.avi	0
14707	882	882.9569	518.5325	0.4037511	0.485837	603.4553	4.272687	0	886.4513	569.3622	0.2662041	0.5394589	614.5648	4.337867	0	26	885	544						Frog_fixed.avi	0
14724	883	883.8237	517.6724	0.4039283	0.4867272	603.7344	4.28586	0	882.3731	583.9402	0.2664185	0.539861	614.6232	4.293825	0	26	883	551						Frog_fixed.avi	0
14740	884	886.7952	521.7324	0.4039842	0.4876356	603.9711	4.28304	0	885.8937	569.7017	0.2665367	0.541086	614.6232	4.3366	0	26	886	546						Frog_fixed.avi	0
14757	885	886.3154	515.8719	0.4039159	0.4885293	604.1858	4.281729	0	890.9166	556.4653	0.2665126	0.5419472	615.4413	4.372953	0	26	889	536						Frog_fixed.avi	0
14774	886	890.8145	515.495	0.4037924	0.4893581	604.343	4.283874	0	884.0054	581.8837	0.266494	0.5424438	615.4876	4.304449	0	26	887	549						Frog_fixed.avi	0
14790	887	892.0103	515.853	0.4036031	0.4901623	604.5139	4.293853	0	885.6433	569.6177	0.2664756	0.5435262	615.4876	4.336896	0	26	889	543						Frog_fixed.avi	0
14807	888	887.1587	516.6421	0.4034391	0.4908653	604.7404	4.303977	0	887.3791	564.0019	0.2663947	0.5442445	616.0999	4.360083	0	26	887	540						Frog_fixed.avi	0
14824	889	891.8129	517.3794	0.4032958	0.4915549	604.7798	4.288132	0	888.5167	565.1963	0.2663694	0.5447935	616.181	4.347066	0	26	890	541						Frog_fixed.avi	0
14840	890	897.6829	528.8113	0.4032413	0.4919082	604.764	4.271824	0	892.7789	564.8719	0.2663775	0.5451328	616.5453	4.362557	0	26	895	547						Frog_fixed.avi	0
14857	891	896.453	519.6549	0.4031889	0.4923911	604.764	4.255864	0	888.0457	573.04	0.2664727	0.5451434	616.6607	4.362232	0	26	892	546						Frog_fixed.avi	0
14874	892	896.0474	522.1866	0.4033319	0.4927511	604.764	4.270077	0	892.4368	556.7411	0.2666542	0.5451432	616.984	4.357944	0	26	894	539						Frog_fixed.avi	0
14890	893	-1280	-1024	-1	-1	-1	-1	4	-1280	-1024	-1	-1	-1	-1	4	26	0	0						Frog_fixed.avi	0
14907	894	-1280	-1024	-1	-1	-1	-1	4	-1280	-1024	-1	-1	-1	-1	4	26	0	0						Frog_fixed.avi	0
14924	895	-1280	-1024	-1	-1	-1	-1	4	-1280	-1024	-1	-1	-1	-1	4	26	0	0						Frog_fixed.avi	0
14940	896	892.8444	521.8724	0.4049778	0.4941043	604.764	4.284708	0	891.3416	560.0026	0.2681873	0.5439121	617.321	4.366758	0	26	892	541						Frog_fixed.avi	0
14957	897	-1280	-1024	-1	-1	-1	-1	4	-1280	-1024	-1	-1	-1	-1	4		0	0						Frog_fixed.avi	0
14973	898	-1280	-1024	-1	-1	-1	-1	4	-1280	-1024	-1	-1	-1	-1	4		0	0						Frog_fixed.avi	0
14990	899	-1280	-1024	-1	-1	-1	-1	4	-1280	-1024	-1	-1	-1	-1	4		0	0						Frog_fixed.avi	0
15007	900	-1280	-1024	-1	-1	-1	-1	4	-1280	-1024	-1	-1	-1	-1	4		0	0						Frog_fixed.avi	0
15023	901	-1280	-1024	-1	-1	-1	-1	4	-1280	-1024	-1	-1	-1	-1	4		0	0						Frog_fixed.avi	0
15040	902	-1280	-1024	-1	-1	-1	-1	4	-1280	-1024	-1	-1	-1	-1	4		0	0						Frog_fixed.avi	0
15057	903	-1280	-1024	-1	-1	-1	-1	4	-1280	-1024	-1	-1	-1	-1	4		0	0						Frog_fixed.avi	0
15073	904	-1280	-1024	-1	-1	-1	-1	4	-1280	-1024	-1	-1	-1	-1	4		0	0						Frog_fixed.avi	0
15090	905	-1280	-1024	-1	-1	-1	-1	4	-1280	-1024	-1	-1	-1	-1	4		0	0						Frog_fixed.avi	0
15107	906	-1280	-1024	-1	-1	-1	-1	4	-1280	-1024	-1	-1	-1	-1	4		0	0						Frog_fixed.avi	0
15123	907	-1280	-1024	-1	-1	-1	-1	4	-1280	-1024	-1	-1	-1	-1	4		0	0						Frog_fixed.avi	0
15140	908	-1280	-1024	-1	-1	-1	-1	4	-1280	-1024	-1	-1	-1	-1	4		0	0						Frog_fixed.avi	0
15157	909	-1280	-1024	-1	-1	-1	-1	4	-1280	-1024	-1	-1	-1	-1	4		0	0						Frog_fixed.avi	0
15173	910	-1280	-1024	-1	-1	-1	-1	4	-1280	-1024	-1	-1	-1	-1	4		0	0						Frog_fixed.avi	0
15190	911	-1280	-1024	-1	-1	-1	-1	4	-1280	-1024	-1	-1	-1	-1	4		0	0						Frog_fixed.avi	0
15207	912	-1280	-1024	-1	-1	-1	-1	4	-1280	-1024	-1	-1	-1	-1	4		0	0						Frog_fixed.avi	0
15223	913	-1280	-1024	-1	-1	-1	-1	4	-1280	-1024	-1	-1	-1	-1	4		0	0						Frog_fixed.avi	0
15240	914	894.2365	497.2465	0.4192364	0.4913102	616.1329	4.399446	0	883.1479	569.7559	0.2781394	0.5350984	612.9061	4.378834	0	27	889	534						Frog_fixed.avi	0
15256	915	-1280	-1024	-1	-1	-1	-1	4	-1280	-1024	-1	-1	-1	-1	4	27	0	0						Frog_fixed.avi	0
15273	916	-1280	-1024	-1	-1	-1	-1	4	-1280	-1024	-1	-1	-1	-1	4	27	0	0						Frog_fixed.avi	0
15290	917	-1280	-1024	-1	-1	-1	-1	4	-1280	-1024	-1	-1	-1	-1	4	27	0	0						Frog_fixed.avi	0
15306	918	903.4131	458.7374	0.4189489	0.4839183	612.0263	4.390272	0	901.4238	513.6835	0.2781338	0.5274183	611.4297	4.385279	0	27	902	486						Frog_fixed.avi	0
15323	919	901.535	450.0342	0.4189651	0.4815417	612.0263	4.385928	0	890.3068	510.5605	0.2780537	0.5249031	611.03	4.400565	0	27	896	480						Frog_fixed.avi	0
15340	920	899.6569	441.3311	0.4188233	0.4791623	610.3469	4.381584	0	892.7537	510.2144	0.2779685	0.5223685	610.3311	4.422479	0	27	896	476						Frog_fixed.avi	0
15356	921	-1280	-1024	-1	-1	-1	-1	4	-1280	-1024	-1	-1	-1	-1	4	27	0	0						Frog_fixed.avi	0
15373	922	902.1948	443.6747	0.419288	0.4742599	610.3467	4.381451	0	894.4041	511.2881	0.2779048	0.5170747	609.4319	4.39622	0	27	898	477						Frog_fixed.avi	0
15390	923	-1280	-1024	-1	-1	-1	-1	4	-1280	-1024	-1	-1	-1	-1	4		0	0						Frog_fixed.avi	0
15406	924	-1280	-1024	-1	-1	-1	-1	4	-1280	-1024	-1	-1	-1	-1	4		0	0						Frog_fixed.avi	0
15423	925	-1280	-1024	-1	-1	-1	-1	4	-1280	-1024	-1	-1	-1	-1	4		0	0						Frog_fixed.avi	0
15440	926	-1280	-1024	-1	-1	-1	-1	4	-1280	-1024	-1	-1	-1	-1	4		0	0						Frog_fixed.avi	0
15456	927	-1280	-1024	-1	-1	-1	-1	4	-1280	-1024	-1	-1	-1	-1	4		0	0						Frog_fixed.avi	0
15473	928	-1280	-1024	-1	-1	-1	-1	4	-1280	-1024	-1	-1	-1	-1	4		0	0						Frog_fixed.avi	0
15490	929	-1280	-1024	-1	-1	-1	-1	4	-1280	-1024	-1	-1	-1	-1	4		0	0						Frog_fixed.avi	0
15506	930	-1280	-1024	-1	-1	-1	-1	4	-1280	-1024	-1	-1	-1	-1	4		0	0						Frog_fixed.avi	0
15523	931	-1280	-1024	-1	-1	-1	-1	4	-1280	-1024	-1	-1	-1	-1	4		0	0						Frog_fixed.avi	0
15540	932	-1280	-1024	-1	-1	-1	-1	4	-1280	-1024	-1	-1	-1	-1	4		0	0						Frog_fixed.avi	0
15556	933	-1280	-1024	-1	-1	-1	-1	4	-1280	-1024	-1	-1	-1	-1	4		0	0						Frog_fixed.avi	0
15573	934	-1280	-1024	-1	-1	-1	-1	4	-1280	-1024	-1	-1	-1	-1	4		0	0						Frog_fixed.avi	0
15590	935	906.6574	446.5587	0.4138855	0.4563158	608.7753	4.391462	0	890.0241	507.0677	0.2717083	0.4965947	606.9675	4.45169	0	28	898	477						Frog_fixed.avi	0
15606	936	-1280	-1024	-1	-1	-1	-1	4	-1280	-1024	-1	-1	-1	-1	4		0	0						Frog_fixed.avi	0
15623	937	-1280	-1024	-1	-1	-1	-1	4	-1280	-1024	-1	-1	-1	-1	4		0	0						Frog_fixed.avi	0
15640	938	-1280	-1024	-1	-1	-1	-1	4	-1280	-1024	-1	-1	-1	-1	4		0	0						Frog_fixed.avi	0
15656	939	-1280	-1024	-1	-1	-1	-1	4	-1280	-1024	-1	-1	-1	-1	4		0	0						Frog_fixed.avi	0
15673	940	-1280	-1024	-1	-1	-1	-1	4	-1280	-1024	-1	-1	-1	-1	4		0	0						Frog_fixed.avi	0
15690	941	-1280	-1024	-1	-1	-1	-1	4	-1280	-1024	-1	-1	-1	-1	4		0	0						Frog_fixed.avi	0
15706	942	-1280	-1024	-1	-1	-1	-1	4	-1280	-1024	-1	-1	-1	-1	4		0	0						Frog_fixed.avi	0
15723	943	-1280	-1024	-1	-1	-1	-1	4	-1280	-1024	-1	-1	-1	-1	4		0	0						Frog_fixed.avi	0
15740	944	-1280	-1024	-1	-1	-1	-1	4	-1280	-1024	-1	-1	-1	-1	4		0	0						Frog_fixed.avi	0
15756	945	-1280	-1024	-1	-1	-1	-1	4	-1280	-1024	-1	-1	-1	-1	4		0	0						Frog_fixed.avi	0
15773	946	-1280	-1024	-1	-1	-1	-1	4	-1280	-1024	-1	-1	-1	-1	4		0	0						Frog_fixed.avi	0
15789	947	-1280	-1024	-1	-1	-1	-1	4	-1280	-1024	-1	-1	-1	-1	4		0	0						Frog_fixed.avi	0
15806	948	-1280	-1024	-1	-1	-1	-1	4	-1280	-1024	-1	-1	-1	-1	4		0	0						Frog_fixed.avi	0
15823	949	-1280	-1024	-1	-1	-1	-1	4	-1280	-1024	-1	-1	-1	-1	4		0	0						Frog_fixed.avi	0
15839	950	912.2556	448.6308	0.4095134	0.4558491	607.2112	4.504666	0	897.7428	505.4373	0.2675281	0.4910869	607.3673	4.504248	0	29	905	477						Frog_fixed.avi	0
15856	951	-1280	-1024	-1	-1	-1	-1	4	-1280	-1024	-1	-1	-1	-1	4	29	0	0						Frog_fixed.avi	0
15873	952	907.2296	455.0612	0.4092233	0.4552547	605.8848	4.493101	0	902.0322	491.9669	0.2674999	0.4909137	607.3212	4.543447	0	29	905	474						Frog_fixed.avi	0
15889	953	-1280	-1024	-1	-1	-1	-1	4	-1280	-1024	-1	-1	-1	-1	4		0	0						Frog_fixed.avi	0
15906	954	-1280	-1024	-1	-1	-1	-1	4	-1280	-1024	-1	-1	-1	-1	4		0	0						Frog_fixed.avi	0
15923	955	-1280	-1024	-1	-1	-1	-1	4	-1280	-1024	-1	-1	-1	-1	4		0	0						Frog_fixed.avi	0
15939	956	-1280	-1024	-1	-1	-1	-1	4	-1280	-1024	-1	-1	-1	-1	4		0	0						Frog_fixed.avi	0
15956	957	-1280	-1024	-1	-1	-1	-1	4	-1280	-1024	-1	-1	-1	-1	4		0	0						Frog_fixed.avi	0
15973	958	-1280	-1024	-1	-1	-1	-1	4	-1280	-1024	-1	-1	-1	-1	4		0	0						Frog_fixed.avi	0
15989	959	-1280	-1024	-1	-1	-1	-1	4	-1280	-1024	-1	-1	-1	-1	4		0	0						Frog_fixed.avi	0
16006	960	-1280	-1024	-1	-1	-1	-1	4	-1280	-1024	-1	-1	-1	-1	4		0	0						Frog_fixed.avi	0
16023	961	-1280	-1024	-1	-1	-1	-1	4	-1280	-1024	-1	-1	-1	-1	4		0	0						Frog_fixed.avi	0
16039	962	-1280	-1024	-1	-1	-1	-1	4	-1280	-1024	-1	-1	-1	-1	4		0	0						Frog_fixed.avi	0
16056	963	-1280	-1024	-1	-1	-1	-1	4	-1280	-1024	-1	-1	-1	-1	4		0	0						Frog_fixed.avi	0
16073	964	-1280	-1024	-1	-1	-1	-1	4	-1280	-1024	-1	-1	-1	-1	4		0	0						Frog_fixed.avi	0
16089	965	-1280	-1024	-1	-1	-1	-1	4	-1280	-1024	-1	-1	-1	-1	4		0	0						Frog_fixed.avi	0
16106	966	917.459	433.0092	0.4239108	0.4751251	615.6542	4.587973	0	896.9963	503.6257	0.2766937	0.5031445	602.043	4.52083	0	30	907	468						Frog_fixed.avi	0
16123	967	-1280	-1024	-1	-1	-1	-1	4	-1280	-1024	-1	-1	-1	-1	4		0	0						Frog_fixed.avi	0
16139	968	-1280	-1024	-1	-1	-1	-1	4	-1280	-1024	-1	-1	-1	-1	4		0	0						Frog_fixed.avi	0
16156	969	-1280	-1024	-1	-1	-1	-1	4	-1280	-1024	-1	-1	-1	-1	4		0	0						Frog_fixed.avi	0
16173	970	-1280	-1024	-1	-1	-1	-1	4	-1280	-1024	-1	-1	-1	-1	4		0	0						Frog_fixed.avi	0
16189	971	-1280	-1024	-1	-1	-1	-1	4	-1280	-1024	-1	-1	-1	-1	4		0	0						Frog_fixed.avi	0
16206	972	-1280	-1024	-1	-1	-1	-1	4	-1280	-1024	-1	-1	-1	-1	4		0	0						Frog_fixed.avi	0
16223	973	-1280	-1024	-1	-1	-1	-1	4	-1280	-1024	-1	-1	-1	-1	4		0	0						Frog_fixed.avi	0
16239	974	-1280	-1024	-1	-1	-1	-1	4	-1280	-1024	-1	-1	-1	-1	4		0	0						Frog_fixed.avi	0
16256	975	913.4637	432.2255	0.4362978	0.4854488	608.3677	4.543952	0	902.7455	494.3719	0.2854212	0.508054	597.2353	4.529628	0	31	908	463						Frog_fixed.avi	0
16273	976	-1280	-1024	-1	-1	-1	-1	4	-1280	-1024	-1	-1	-1	-1	4	31	0	0						Frog_fixed.avi	0
16289	977	-1280	-1024	-1	-1	-1	-1	4	-1280	-1024	-1	-1	-1	-1	4	31	0	0						Frog_fixed.avi	0
16306	978	-1280	-1024	-1	-1	-1	-1	4	-1280	-1024	-1	-1	-1	-1	4	31	0	0						Frog_fixed.avi	0
16323	979	-1280	-1024	-1	-1	-1	-1	4	-1280	-1024	-1	-1	-1	-1	4	31	0	0						Frog_fixed.avi	0
16339	980	-1280	-1024	-1	-1	-1	-1	4	-1280	-1024	-1	-1	-1	-1	4	31	0	0						Frog_fixed.avi	0
16356	981	912.3901	483.156	0.4334737	0.4894249	588.1519	4.45263	0	904.0906	502.3189	0.2845658	0.512315	593.1144	4.529328	0	31	908	493						Frog_fixed.avi	0
16372	982	-1280	-1024	-1	-1	-1	-1	4	-1280	-1024	-1	-1	-1	-1	4	31	0	0						Frog_fixed.avi	0
16389	983	909.2003	483.7448	0.4325294	0.4909404	587.5865	4.463878	0	906.439	502.1122	0.2835019	0.514565	592.5074	4.533537	0	31	908	493						Frog_fixed.avi	0
16406	984	913.1799	475.1068	0.4318978	0.4916943	587.3653	4.456132	0	909.3357	513.3456	0.2829476	0.5152682	592.4909	4.520962	0	31	911	494						Frog_fixed.avi	0
16422	985	907.5746	476.0973	0.4311379	0.4924384	587.0723	4.449763	0	905.6805	500.1321	0.282018	0.5168078	592.4909	4.549775	0	31	907	488						Frog_fixed.avi	0
16439	986	913.3148	474.6657	0.4303289	0.4931782	586.8654	4.460362	0	901.6308	508.5221	0.2812734	0.5178338	591.6621	4.528419	0	31	907	492						Frog_fixed.avi	0
16456	987	908.9445	478.6903	0.4294448	0.4938459	586.6752	4.462739	0	907.3115	509.0589	0.280513	0.5184402	591.6534	4.527215	0	31	908	494						Frog_fixed.avi	0
16472	988	910.1106	476.0921	0.4285385	0.4945358	586.4636	4.468526	0	898.9855	526.4479	0.279658	0.5193537	591.6534	4.495085	0	31	905	501						Frog_fixed.avi	0
16489	989	911.1924	478.0562	0.4276372	0.4951712	586.179	4.459663	0	909.7846	491.4558	0.2786685	0.520566	591.6534	4.549707	0	31	910	485						Frog_fixed.avi	0
16506	990	904.434	479.7684	0.4267827	0.4959671	586.0641	4.471118	0	900.5914	499.5714	0.2778944	0.5213161	591.2943	4.546291	0	31	903	490						Frog_fixed.avi	0
16522	991	876.3456	532.1265	0.426052	0.4970765	585.7204	4.455614	0	859.9625	563.8129	0.2773972	0.5222759	591.0778	4.55212	0	32	868	548						Frog_fixed.avi	0
16539	992	876.2372	535.3445	0.4252969	0.4979116	585.6389	4.460446	0	870.4496	578.9471	0.2767718	0.5226181	591.1311	4.516284	0	32	873	557						Frog_fixed.avi	0
16556	993	871.9058	536.7137	0.4246548	0.4986666	585.5266	4.453426	0	867.225	567.7365	0.2760157	0.523607	591.1311	4.528512	0	32	870	552						Frog_fixed.avi	0
16572	994	874.076	538.5411	0.4241024	0.4994093	585.4232	4.455667	0	865.9739	570.5355	0.2754928	0.524224	590.9545	4.528974	0	32	870	555						Frog_fixed.avi	0
16589	995	872.1619	537.8293	0.4236543	0.5000954	585.4332	4.45807	0	865.2617	574.6978	0.2750244	0.524793	590.9965	4.545762	0	32	869	556						Frog_fixed.avi	0
16606	996	874.2223	537.1748	0.4232897	0.5006803	585.3685	4.464704	0	865.2888	571.0424	0.274669	0.52527	590.8569	4.552913	0	32	870	554						Frog_fixed.avi	0
16622	997	879.2697	538.6259	0.4229722	0.5012453	585.2497	4.467048	0	869.3499	570.4038	0.2743648	0.5257293	591.0613	4.551787	0	32	874	555						Frog_fixed.avi	0
16639	998	872.2291	541.1516	0.4226981	0.5017999	585.3261	4.454964	0	869.3146	571.4042	0.2741108	0.5261143	590.9605	4.545962	0	32	871	556						Frog_fixed.avi	0
16656	999	876.2184	540.1328	0.4224532	0.5022816	585.3083	4.467723	0	869.9901	574.5974	0.273899	0.5265434	591.0901	4.538976	0	32	873	557						Frog_fixed.avi	0
16672	1000	876.4361	539.1208	0.4222753	0.5027117	585.3851	4.46497	0	868.0325	573.3436	0.2737284	0.5268559	591.1292	4.563628	0	32	872	556						Frog_fixed.avi	0
16689	1001	880.9387	537.5905	0.422097	0.5031391	585.3401	4.4743	0	867.0938	583.3714	0.2736136	0.5269242	591.1276	4.548944	0	32	874	560						Frog_fixed.avi	0
16706	1002	880.4017	537.3957	0.4219016	0.5035684	585.4905	4.464466	0	867.5977	571.3474	0.2734562	0.5275897	591.1276	4.547882	0	32	874	554						Frog_fixed.avi	0
16722	1003	880.1797	537.2083	0.4217702	0.5039349	585.5458	4.466517	0	871.9254	583.4606	0.2733663	0.5275605	591.287	4.548213	0	32	876	560						Frog_fixed.avi	0
16739	1004	881.7327	536.7584	0.421674	0.5042182	585.5812	4.472982	0	873.0393	568.7741	0.2732796	0.5281575	591.287	4.562868	0	32	877	553						Frog_fixed.avi	0
16756	1005	878.4712	535.9736	0.4216092	0.5044116	585.6166	4.475994	0	867.3412	578.9163	0.2732087	0.5279837	591.4797	4.53383	0	32	873	557						Frog_fixed.avi	0
16772	1006	884.7266	534.7509	0.4216113	0.5046172	585.6761	4.475411	0	876.622	571.0044	0.2732365	0.5284183	591.4797	4.556789	0	32	881	553						Frog_fixed.avi	0
16789	1007	882.5785	533.8135	0.4216399	0.5049125	585.8196	4.478533	0	872.9882	585.4951	0.2732699	0.5283026	591.6469	4.524683	0	32	878	560						Frog_fixed.avi	0
16806	1008	881.0229	533.8664	0.4217272	0.5052623	585.9308	4.492388	0	878.6285	583.1993	0.2733425	0.52857	591.6469	4.541467	0	32	880	559						Frog_fixed.avi	0
16822	1009	880.3657	537.5486	0.4219019	0.5056804	585.9698	4.476599	0	871.4545	575.4383	0.2735502	0.5291982	591.6469	4.564251	0	32	876	556						Frog_fixed.avi	0
16839	1010	881.8774	536.0464	0.422175	0.506153	586.2247	4.481086	0	869.9451	573.3384	0.2737979	0.5295625	592.1281	4.567156	0	32	876	555						Frog_fixed.avi	0
16856	1011	882.2161	536.5057	0.4225559	0.5066877	586.4388	4.483319	0	868.3068	581.9258	0.2741447	0.5295998	592.1152	4.542464	0	32	875	559						Frog_fixed.avi	0
16872	1012	882.1093	534.3652	0.4230129	0.5072274	586.6439	4.497322	0	870.1403	568.0129	0.2746176	0.5303352	592.1152	4.565327	0	32	876	551						Frog_fixed.avi	0
16889	1013	879.2681	533.541	0.4235169	0.5077509	586.8765	4.487216	0	872.9618	570.2019	0.2750765	0.5306802	592.7329	4.569396	0	32	876	552						Frog_fixed.avi	0
16906	1014	882.7656	534.1021	0.4240825	0.5082622	587.1059	4.490974	0	870.2463	583.0359	0.2755949	0.5306621	592.7417	4.553423	0	32	877	559						Frog_fixed.avi	0
16922	1015	882.4181	532.6769	0.4246913	0.5087438	587.3291	4.494091	0	861.0594	574.0721	0.2762049	0.5312521	592.7417	4.568702	0	32	872	553						Frog_fixed.avi	0
16939	1016	881.4536	533.0876	0.4253176	0.5092251	587.7303	4.493917	0	868.989	570.9578	0.2768173	0.5315017	593.2361	4.563199	0	32	875	552						Frog_fixed.avi	0
16955	1017	881.0485	534.2333	0.4259645	0.5096787	587.9031	4.4951	0	864.4227	570.2853	0.2774538	0.5317532	593.426	4.573231	0	32	873	552						Frog_fixed.avi	0
16972	1018	877.3514	534.5334	0.4266629	0.5101616	588.2645	4.498221	0	868.2163	571.3527	0.278125	0.5320616	593.6717	4.569975	0	32	873	553						Frog_fixed.avi	0
16989	1019	879.713	534.4248	0.4273464	0.5106853	588.491	4.485355	0	864.4469	569.3807	0.2788339	0.5323743	593.8804	4.56517	0	32	872	552						Frog_fixed.avi	0
17005	1020	-1280	-1024	-1	-1	-1	-1	4	-1280	-1024	-1	-1	-1	-1	4	32	0	0						Frog_fixed.avi	0
17022	1021	879.0478	533.3701	0.4288016	0.5116667	589.2015	4.487531	0	858.5081	570.027	0.2803035	0.5330281	593.8975	4.561549	0	32	869	552						Frog_fixed.avi	0
17039	1022	880.1456	532.6096	0.4295017	0.5121421	589.5274	4.474984	0	863.7367	567.7603	0.2810081	0.5332568	594.7719	4.551015	0	32	872	550						Frog_fixed.avi	0
17055	1023	-1280	-1024	-1	-1	-1	-1	4	-1280	-1024	-1	-1	-1	-1	4	32	0	0						Frog_fixed.avi	0
17072	1024	876.0796	533.3069	0.4309265	0.5129316	590.1424	4.471863	0	860.3915	572.6393	0.2825368	0.5336993	594.8048	4.555242	0	32	868	553						Frog_fixed.avi	0
17089	1025	876.8594	532.7609	0.4317078	0.5132943	590.5128	4.460738	0	865.9521	565.9564	0.2832974	0.5338873	595.6512	4.558565	0	32	871	549						Frog_fixed.avi	0
17105	1026	875.8107	530.3196	0.4325223	0.5137176	590.8848	4.455503	0	863.9236	566.3527	0.2841375	0.534085	596.0161	4.551815	0	32	870	548						Frog_fixed.avi	0
17122	1027	876.3082	533.7274	0.4334137	0.514131	591.2228	4.447021	0	865.3311	560.3962	0.2850407	0.5343468	596.3641	4.538136	0	32	871	547						Frog_fixed.avi	0
17139	1028	877.3916	532.1288	0.4343431	0.5145766	591.619	4.439911	0	862.7601	576.1953	0.2860055	0.5345151	596.568	4.529549	0	32	870	554						Frog_fixed.avi	0
17155	1029	875.4921	534.7649	0.4353352	0.5149992	591.9247	4.439559	0	861.9082	563.6964	0.2870003	0.5347409	596.8433	4.523809	0	32	869	549						Frog_fixed.avi	0
17172	1030	875.925	536.3624	0.4363632	0.5154139	592.3381	4.443532	0	863.6874	563.8779	0.288028	0.5349013	597.1796	4.519057	0	32	870	550						Frog_fixed.avi	0
17189	1031	872.5056	537.1715	0.4374231	0.5157683	592.6185	4.432479	0	859.8483	565.7771	0.2891003	0.5349935	597.4909	4.5308	0	32	866	551						Frog_fixed.avi	0
17205	1032	876.9119	529.6833	0.4385675	0.5161796	593.0252	4.425097	0	863.3823	558.05	0.2902229	0.5351321	597.8131	4.515119	0	32	870	544						Frog_fixed.avi	0
17222	1033	876.8292	535.2217	0.4397632	0.5164413	593.3194	4.426986	0	868.9817	573.6531	0.2913914	0.5347748	597.8122	4.490969	0	32	873	554						Frog_fixed.avi	0
17239	1034	874.9077	536.9927	0.440977	0.5167206	593.8176	4.422452	0	870.6518	574.1893	0.2925527	0.5347057	597.8122	4.479748	0	32	873	556						Frog_fixed.avi	0
17255	1035	875.9592	533.4029	0.4422466	0.5170346	594.1589	4.421236	0	864.1084	565.9667	0.2939282	0.5348574	597.8122	4.495103	0	32	870	550						Frog_fixed.avi	0
17272	1036	878.2583	535.4968	0.4434444	0.51711	594.1921	4.381039	0	863.2432	566.4945	0.2951482	0.5346509	598.6951	4.492528	0	32	871	551						Frog_fixed.avi	0
17288	1037	-1280	-1024	-1	-1	-1	-1	4	-1280	-1024	-1	-1	-1	-1	4	32	0	0						Frog_fixed.avi	0
17305	1038	-1280	-1024	-1	-1	-1	-1	4	-1280	-1024	-1	-1	-1	-1	4	32	0	0						Frog_fixed.avi	0
17322	1039	-1280	-1024	-1	-1	-1	-1	4	-1280	-1024	-1	-1	-1	-1	4	32	0	0						Frog_fixed.avi	0
17338	1040	875.5637	538.7619	0.4489432	0.5166375	596.0114	4.395193	0	863.6993	565.2206	0.3004642	0.5309163	598.9965	4.462232	0	32	870	552						Frog_fixed.avi	0
17355	1041	878.4785	535.7263	0.4501808	0.5158535	596.1522	4.395197	0	867.0605	558.0108	0.3015984	0.5288665	599.7316	4.462228	0	32	873	547						Frog_fixed.avi	0
17372	1042	873.9818	526.7972	0.4513051	0.5148466	596.3945	4.398453	0	866.8772	561.0034	0.302782	0.5264385	599.9453	4.460415	0	32	870	544						Frog_fixed.avi	0
17388	1043	874.1279	537.7179	0.4524359	0.5135535	596.7163	4.397719	0	866.8732	563.3633	0.3039064	0.5237061	600.1948	4.453272	0	32	871	551						Frog_fixed.avi	0
17405	1044	876.7046	536.2303	0.453559	0.5120305	597.0422	4.395607	0	870.8068	553.8896	0.3050556	0.5207879	600.4865	4.465053	0	32	874	545						Frog_fixed.avi	0
17422	1045	873.3066	534.382	0.4547254	0.5103648	597.3459	4.395257	0	867.3455	555.0013	0.3062672	0.5176899	600.6921	4.474227	0	32	870	545						Frog_fixed.avi	0
17438	1046	957.4623	-84.08418	0.4562474	0.514096	598.4606	4.627464	0	868.166	558.6382	0.3075606	0.5146676	601.0087	4.458807	0	32	913	237						Frog_fixed.avi	0
17455	1047	874.9999	530.2935	0.4573608	0.5068317	598.0593	4.394231	0	868.7573	560.1081	0.308957	0.5115582	601.1922	4.464797	0	32	872	545						Frog_fixed.avi	0
17472	1048	874.8788	529.6929	0.4587605	0.5052682	598.2307	4.395479	0	871.0717	552.9386	0.3103513	0.5087613	601.4791	4.445546	0	32	873	541						Frog_fixed.avi	0
17488	1049	880.0757	535.1216	0.4602276	0.5039014	598.4489	4.38741	0	871.6098	556.8101	0.3117533	0.5061092	601.6694	4.447473	0	32	876	546						Frog_fixed.avi	0
17505	1050	877.1261	524.7032	0.4616933	0.5026003	598.7128	4.394385	0	872.8217	559.4542	0.3131823	0.5036646	601.8229	4.447634	0	32	875	542						Frog_fixed.avi	0
17522	1051	879.1986	533.5827	0.4631355	0.5012123	598.8281	4.39041	0	868.5168	553.6847	0.3145697	0.5014285	601.8389	4.450124	0	32	874	544						Frog_fixed.avi	0
17538	1052	879.1973	529.1971	0.4644512	0.499843	599.2199	4.399342	0	867.1844	557.3307	0.315887	0.4994147	602.0103	4.451897	0	32	873	543						Frog_fixed.avi	0
17555	1053	875.2839	528.5685	0.4657244	0.498675	599.255	4.407192	0	873.4589	553.3926	0.3171539	0.4976925	602.2275	4.458326	0	32	874	541						Frog_fixed.avi	0
17572	1054	880.1478	532.1291	0.4668407	0.4975035	599.6204	4.396981	0	870.4503	553.1368	0.3182749	0.4962033	602.4824	4.45034	0	32	875	543						Frog_fixed.avi	0
17588	1055	882.7435	529.9194	0.4677985	0.496628	599.7993	4.404612	0	868.4291	554.3296	0.3192503	0.4949842	602.6263	4.462894	0	32	876	542						Frog_fixed.avi	0
17605	1056	877.934	534.6516	0.4685036	0.4958974	600.0808	4.398495	0	871.6764	555.231	0.3200581	0.4940794	602.6865	4.460919	0	32	875	545						Frog_fixed.avi	0
17622	1057	880.6927	531.7655	0.4690639	0.4952989	600.154	4.415318	0	872.8063	555.4028	0.3206638	0.4933074	603.0652	4.466489	0	32	877	544						Frog_fixed.avi	0
17638	1058	880.8251	532.202	0.4694414	0.494711	600.3203	4.413279	0	867.181	557.3101	0.3211016	0.4926887	603.504	4.452217	0	32	874	545						Frog_fixed.avi	0
17655	1059	891.2753	589.6489	0.4695118	0.4947104	600.4012	4.404263	0	870.1001	617.8445	0.3214983	0.492748	603.8394	4.455763	0	33	881	604						Frog_fixed.avi	0
17672	1060	926.6693	735.4797	0.4691875	0.495382	600.6014	4.404225	0	882.6209	769.5807	0.3219513	0.4933683	604.1558	4.453933	0	33	905	753						Frog_fixed.avi	0
17688	1061	924.8195	785.0555	0.4690207	0.495337	600.7648	4.416544	0	892.0942	817.223	0.322087	0.493432	604.387	4.448194	0	33	908	801						Frog_fixed.avi	0
17705	1062	921.0173	786.4616	0.468955	0.4949982	600.696	4.405493	0	899.8988	814.1125	0.3219173	0.4934139	604.9626	4.437275	0	33	910	800						Frog_fixed.avi	0
17722	1063	927.6089	788.7001	0.468689	0.4950564	600.8232	4.419437	0	897.6127	821.2029	0.3217874	0.4937197	605.3752	4.459394	0	33	913	805						Frog_fixed.avi	0
17738	1064	925.3696	786.0847	0.468468	0.4953463	600.8007	4.41944	0	894.1326	815.3328	0.321656	0.4942212	605.8641	4.453311	0	33	910	801						Frog_fixed.avi	0
17755	1065	926.2609	788.0728	0.4682852	0.495853	600.9166	4.416557	0	891.9678	813.9222	0.3216166	0.4950201	606.1927	4.456291	0	33	909	801						Frog_fixed.avi	0
17772	1066	927.11	789.4973	0.468132	0.4963948	600.9098	4.410452	0	892.0071	815.0737	0.3216149	0.4958233	606.57	4.456161	0	33	910	802						Frog_fixed.avi	0
17788	1067	925.9079	782.4604	0.4679977	0.4968766	600.8472	4.41131	0	890.2518	814.299	0.3216501	0.4966982	606.9609	4.469807	0	33	908	798						Frog_fixed.avi	0
17805	1068	930.4609	784.3411	0.4678668	0.4971799	600.893	4.418336	0	889.9037	813.6334	0.3216433	0.4974399	607.1234	4.462202	0	33	910	799						Frog_fixed.avi	0
17822	1069	925.9659	784.4325	0.4676126	0.4974047	600.9147	4.430914	0	892.7617	809.3372	0.3215705	0.4981651	607.3134	4.468455	0	33	909	797						Frog_fixed.avi	0
17838	1070	926.4474	778.5883	0.46721	0.4977026	600.9075	4.427793	0	895.3475	805.1791	0.321322	0.4989198	607.7728	4.476647	0	33	911	792						Frog_fixed.avi	0
17855	1071	925.9628	783.2653	0.4666253	0.498042	600.6905	4.43369	0	893.5272	804.5139	0.3209403	0.4997419	607.9612	4.481313	0	33	910	794						Frog_fixed.avi	0
17871	1072	927.5205	785.1593	0.4658723	0.498544	600.7305	4.435282	0	892.7046	810.0164	0.3203631	0.5006737	608.2932	4.474295	0	33	910	798						Frog_fixed.avi	0
17888	1073	926.8582	784.4874	0.4649468	0.4990005	600.5721	4.431463	0	900.161	812.9423	0.319713	0.5015991	608.4146	4.482169	0	33	914	799						Frog_fixed.avi	0
17905	1074	925.5884	782.349	0.4639347	0.4993677	600.4235	4.444192	0	902.3795	804.3253	0.3189481	0.5024159	608.6835	4.484626	0	33	914	793						Frog_fixed.avi	0
17921	1075	927.7044	782.8387	0.4629073	0.499522	600.172	4.439153	0	900.5913	801.7054	0.3181957	0.5029353	608.7465	4.483722	0	33	914	792						Frog_fixed.avi	0
17938	1076	928.0067	780.7615	0.4619711	0.499421	599.9165	4.442359	0	906.0558	808.6825	0.3175074	0.5030486	608.9686	4.50102	0	33	917	795						Frog_fixed.avi	0
17955	1077	928.1129	773.5748	0.4611981	0.4992297	599.6118	4.448972	0	905.7208	808.0539	0.3169444	0.5028359	609.032	4.500297	0	33	917	791						Frog_fixed.avi	0
17971	1078	929.5601	786.6511	0.4606878	0.4988805	599.4088	4.446525	0	906.6901	811.1122	0.3166029	0.5024056	608.9045	4.503544	0	33	918	799						Frog_fixed.avi	0
17988	1079	928.261	781.8636	0.460437	0.4987178	599.1719	4.447854	0	903.8149	809.8997	0.3164855	0.5019078	608.8546	4.498151	0	33	916	796						Frog_fixed.avi	0
18005	1080	926.6021	784.8251	0.4604443	0.498599	598.8287	4.441463	0	909.8953	801.735	0.3165606	0.5013517	608.5889	4.505422	0	33	918	793						Frog_fixed.avi	0
18021	1081	931.7438	778.6852	0.4607226	0.4985402	598.5823	4.459401	0	904.6222	808.947	0.316772	0.5006637	608.2695	4.499774	0	33	918	794						Frog_fixed.avi	0
18038	1082	929.9187	782.9867	0.4611146	0.4983085	598.163	4.451552	0	910.1952	812.1898	0.3171019	0.499912	607.8665	4.510327	0	33	920	798						Frog_fixed.avi	0
18055	1083	930.49	786.9813	0.461566	0.4978808	597.6516	4.440329	0	905.1705	806.4348	0.3174216	0.4989879	607.468	4.506531	0	33	918	797						Frog_fixed.avi	0
18071	1084	934.1326	785.4536	0.462065	0.49716	597.2759	4.437188	0	905.0641	806.9869	0.3177479	0.4978103	607.0818	4.497931	0	33	920	796						Frog_fixed.avi	0
18088	1085	932.9947	780.5374	0.4625262	0.4961735	596.8536	4.43928	0	911.7486	807.6706	0.3180353	0.4964108	606.3583	4.505933	0	33	922	794						Frog_fixed.avi	0
18105	1086	931.7274	784.0399	0.4628685	0.4949165	596.1981	4.432637	0	909.1449	806.1234	0.3182069	0.4949363	605.7541	4.504046	0	33	920	795						Frog_fixed.avi	0
18121	1087	935.3946	779.1563	0.4631391	0.4934986	595.5953	4.426188	0	915.3944	803.5089	0.3182779	0.4933077	604.9585	4.499288	0	33	925	791						Frog_fixed.avi	0
18138	1088	933.6283	781.4135	0.4632121	0.4919706	595.0467	4.428677	0	911.4001	810.1173	0.3181717	0.4915803	604.116	4.498281	0	33	923	796						Frog_fixed.avi	0
18155	1089	933.9882	775.4187	0.4631489	0.4904831	594.2526	4.419724	0	905.5513	807.6004	0.3178597	0.4898922	603.4664	4.504973	0	33	920	792						Frog_fixed.avi	0
18171	1090	934.8593	778.8073	0.4629236	0.4890178	593.3326	4.417948	0	913.9902	807.22	0.3174834	0.4882206	602.4482	4.488469	0	33	924	793						Frog_fixed.avi	0
18188	1091	938.9072	777.389	0.4626446	0.4877488	592.611	4.405562	0	912.405	804.8814	0.3169209	0.4866412	601.6102	4.494157	0	33	926	791						Frog_fixed.avi	0
18205	1092	933.2739	774.0198	0.4622555	0.4866381	591.6265	4.405877	0	918.4154	807.2958	0.3162693	0.4850958	600.695	4.486162	0	33	926	791						Frog_fixed.avi	0
18221	1093	934.7623	773.5566	0.4617988	0.485768	590.9328	4.398254	0	912.6964	802.0648	0.3155208	0.4837376	599.9449	4.47632	0	33	924	788						Frog_fixed.avi	0
18238	1094	934.8704	772.9345	0.4612505	0.485286	590.0187	4.398462	0	914.9001	800.7416	0.3147529	0.4826567	599.0159	4.471938	0	33	925	787						Frog_fixed.avi	0
18255	1095	932.7328	776.0621	0.4606271	0.4849733	589.1029	4.384979	0	912.7723	802.9335	0.313937	0.4818048	597.9299	4.470352	0	33	923	789						Frog_fixed.avi	0
18271	1096	935.4565	770.7043	0.4598822	0.4846888	588.1758	4.384561	0	915.6318	804.1876	0.3130112	0.4809517	597.1105	4.486471	0	33	926	787						Frog_fixed.avi	0
18288	1097	990.6379	768.8686	0.458881	0.4841709	587.4679	4.389439	0	974.5548	792.2595	0.3118275	0.4799014	596.3212	4.473736	0	34	983	781						Frog_fixed.avi	0
18305	1098	983.0547	772.0762	0.4581116	0.4836782	586.5601	4.388003	0	967.7449	791.0564	0.3108526	0.4789059	595.5236	4.462815	0	34	975	782						Frog_fixed.avi	0
18321	1099	984.1267	766.7247	0.4573529	0.4834064	585.8419	4.375512	0	967.0407	791.1292	0.3099193	0.4782733	594.6501	4.448743	0	34	976	779						Frog_fixed.avi	0
18338	1100	989.6008	773.3712	0.4567002	0.4832287	585.2476	4.369991	0	966.7499	790.6899	0.3090684	0.4779285	593.8489	4.448533	0	34	978	782						Frog_fixed.avi	0
18355	1101	985.8956	768.7357	0.4561622	0.4831402	584.6622	4.379077	0	957.5927	838.9631	0.3082284	0.4777036	593.2593	4.365911	0	34	972	804						Frog_fixed.avi	0
18371	1102	1040.178	1016.893	0.4560475	0.4824555	584.5051	3.821615	0	-1280	-1024	-1	-1	-1	-1	4	34	1040	1017						Frog_fixed.avi	0
18388	1103	-1280	-1024	-1	-1	-1	-1	4	-1280	-1024	-1	-1	-1	-1	4		0	0						Frog_fixed.avi	0
18404	1104	-1280	-1024	-1	-1	-1	-1	4	-1280	-1024	-1	-1	-1	-1	4		0	0						Frog_fixed.avi	0
18421	1105	-1280	-1024	-1	-1	-1	-1	4	-1280	-1024	-1	-1	-1	-1	4		0	0						Frog_fixed.avi	0
18438	1106	-1280	-1024	-1	-1	-1	-1	4	-1280	-1024	-1	-1	-1	-1	4		0	0						Frog_fixed.avi	0
18454	1107	-1280	-1024	-1	-1	-1	-1	4	-1280	-1024	-1	-1	-1	-1	4		0	0						Frog_fixed.avi	0
18471	1108	-1280	-1024	-1	-1	-1	-1	4	-1280	-1024	-1	-1	-1	-1	4		0	0						Frog_fixed.avi	0
18488	1109	-1280	-1024	-1	-1	-1	-1	4	-1280	-1024	-1	-1	-1	-1	4		0	0						Frog_fixed.avi	0
18504	1110	-1280	-1024	-1	-1	-1	-1	4	-1280	-1024	-1	-1	-1	-1	4		0	0						Frog_fixed.avi	0
18521	1111	-1280	-1024	-1	-1	-1	-1	4	-1280	-1024	-1	-1	-1	-1	4		0	0						Frog_fixed.avi	0
18538	1112	-1280	-1024	-1	-1	-1	-1	4	-1280	-1024	-1	-1	-1	-1	4		0	0						Frog_fixed.avi	0
18554	1113	-1280	-1024	-1	-1	-1	-1	4	-1280	-1024	-1	-1	-1	-1	4		0	0						Frog_fixed.avi	0
18571	1114	-1280	-1024	-1	-1	-1	-1	4	-1280	-1024	-1	-1	-1	-1	4		0	0						Frog_fixed.avi	0
18588	1115	-1280	-1024	-1	-1	-1	-1	4	-1280	-1024	-1	-1	-1	-1	4		0	0						Frog_fixed.avi	0
18604	1116	-1280	-1024	-1	-1	-1	-1	4	-1280	-1024	-1	-1	-1	-1	4		0	0						Frog_fixed.avi	0
18621	1117	-1280	-1024	-1	-1	-1	-1	4	-1280	-1024	-1	-1	-1	-1	4		0	0						Frog_fixed.avi	0
18638	1118	-1280	-1024	-1	-1	-1	-1	4	-1280	-1024	-1	-1	-1	-1	4		0	0						Frog_fixed.avi	0
18654	1119	-1280	-1024	-1	-1	-1	-1	4	-1280	-1024	-1	-1	-1	-1	4		0	0						Frog_fixed.avi	0
18671	1120	-1280	-1024	-1	-1	-1	-1	4	-1280	-1024	-1	-1	-1	-1	4		0	0						Frog_fixed.avi	0
18688	1121	-1280	-1024	-1	-1	-1	-1	4	-1280	-1024	-1	-1	-1	-1	4		0	0						Frog_fixed.avi	0
18704	1122	-1280	-1024	-1	-1	-1	-1	4	-1280	-1024	-1	-1	-1	-1	4		0	0						Frog_fixed.avi	0
18721	1123	-1280	-1024	-1	-1	-1	-1	4	-1280	-1024	-1	-1	-1	-1	4		0	0						Frog_fixed.avi	0
18738	1124	991.9911	774.9365	0.4506758	0.4800753	579.9565	4.406314	0	969.079	802.4713	0.3003601	0.479995	586.3512	4.477589	0	35	981	789						Frog_fixed.avi	0
18754	1125	994.8029	772.4229	0.450173	0.481112	580.1686	4.417041	0	975.4988	799.8173	0.3000138	0.4811662	586.7415	4.475003	0	35	985	786						Frog_fixed.avi	0
18771	1126	996.6303	774.5855	0.4497296	0.4822971	580.3798	4.41277	0	971.4037	803.1968	0.2997234	0.4824169	587.0544	4.474843	0	35	984	789						Frog_fixed.avi	0
18788	1127	995.7532	771.8719	0.4493888	0.4836088	580.5087	4.421052	0	971.6654	804.7378	0.2995333	0.4837567	587.3109	4.487068	0	35	984	788						Frog_fixed.avi	0
18804	1128	991.8613	773.0441	0.449172	0.4849365	580.9038	4.422408	0	974.7191	802.7622	0.2994788	0.485091	587.6221	4.494152	0	35	983	788						Frog_fixed.avi	0
18821	1129	1000.312	774.2043	0.4491702	0.4861549	581.0922	4.432145	0	978.8674	804.4276	0.2995718	0.4862772	588.0583	4.499849	0	35	990	789						Frog_fixed.avi	0
18838	1130	1000.975	775.2615	0.4493334	0.4873413	581.2779	4.430607	0	976.1611	801.5074	0.2997811	0.4873742	588.2635	4.508239	0	35	989	788						Frog_fixed.avi	0
18854	1131	997.4557	773.8265	0.4496752	0.4882166	581.4453	4.437699	0	975.9003	800.5645	0.3001666	0.4882184	588.528	4.519412	0	35	987	787						Frog_fixed.avi	0
18871	1132	1002.164	773.1082	0.4502018	0.4887565	581.817	4.441341	0	978.3911	801.1458	0.3007028	0.4887116	588.7195	4.513813	0	35	990	787						Frog_fixed.avi	0
18888	1133	1000.686	772.7787	0.4508995	0.4889088	582.1577	4.447809	0	982.3375	803.4389	0.3014134	0.4887542	588.9555	4.517376	0	35	992	788						Frog_fixed.avi	0
18904	1134	1003.904	774.9238	0.451836	0.4886074	582.3256	4.444842	0	980.1148	799.9095	0.3022917	0.4884371	589.1493	4.527983	0	35	992	787						Frog_fixed.avi	0
18921	1135	1000.445	773.778	0.452959	0.4879123	582.7112	4.445397	0	979.455	803.7945	0.3033488	0.4877379	589.2167	4.527189	0	35	990	789						Frog_fixed.avi	0
18938	1136	998.9273	768.6508	0.4543045	0.4868973	582.8224	4.453261	0	975.4458	799.1096	0.3045614	0.4868347	589.2299	4.526377	0	35	987	784						Frog_fixed.avi	0
18954	1137	1000.199	772.325	0.4558518	0.4853996	583.0546	4.454234	0	977.7776	802.2009	0.3059841	0.4856053	589.1747	4.51913	0	35	989	787						Frog_fixed.avi	0
18971	1138	1003.446	773.1326	0.457527	0.4834493	583.1882	4.456723	0	980.8257	802.9336	0.3074961	0.4842028	589.104	4.536961	0	35	992	788						Frog_fixed.avi	0
18987	1139	999.1198	771.2328	0.4591782	0.4811978	583.2468	4.458349	0	978.0129	806.1682	0.309019	0.4827104	588.942	4.521361	0	35	989	789						Frog_fixed.avi	0
19004	1140	996.2742	767.9941	0.4606259	0.4788027	583.3779	4.455746	0	982.3342	801.4484	0.3103651	0.4812073	588.751	4.517746	0	35	989	785						Frog_fixed.avi	0
19021	1141	996.972	770.338	0.4616905	0.476381	583.3336	4.445525	0	975.5475	796.6038	0.311354	0.4796501	588.52	4.5087	0	35	986	783						Frog_fixed.avi	0
19037	1142	1000.255	774.5939	0.4622838	0.4741178	583.2802	4.431654	0	977.5269	801.0308	0.3118856	0.4780651	588.3392	4.498262	0	35	989	788						Frog_fixed.avi	0
19054	1143	948.2303	690.0297	0.4625754	0.4712859	583.3405	4.460947	0	959.5753	711.1655	0.312397	0.4758507	588.5063	4.499596	0	35	954	701						Frog_fixed.avi	0
19071	1144	881.0617	552.6904	0.4627022	0.4679776	583.2514	4.433494	0	883.5119	550.9664	0.3130444	0.4732172	588.5994	4.518009	0	36	882	552						Frog_fixed.avi	0
19087	1145	-1280	-1024	-1	-1	-1	-1	4	-1280	-1024	-1	-1	-1	-1	4	36	0	0						Frog_fixed.avi	0
19104	1146	847.9623	470.9688	0.4627093	0.4629294	582.8621	4.424665	0	830.7569	465.9335	0.3130974	0.4692722	588.4901	4.479225	0	36	839	468						Frog_fixed.avi	0
19121	1147	839.6166	461.5547	0.4629325	0.4604257	582.7301	4.409513	0	825.1193	457.4679	0.3131671	0.4671915	588.29	4.46608	0	36	832	460						Frog_fixed.avi	0
19137	1148	844.4963	466.9679	0.4634976	0.4578799	582.5655	4.393528	0	826.7435	463.7012	0.3135118	0.4648874	587.9941	4.462039	0	36	836	465						Frog_fixed.avi	0
19154	1149	845.1328	462.0217	0.4643858	0.4553467	582.3167	4.382491	0	829.3523	462.6077	0.3141558	0.462549	587.7505	4.437284	0	36	837	462						Frog_fixed.avi	0
19171	1150	844.538	464.1721	0.4655005	0.4529243	582.4087	4.368132	0	825.8721	462.3613	0.3150227	0.4602733	587.3942	4.440058	0	36	835	463						Frog_fixed.avi	0
19187	1151	850.4304	464.4464	0.4667702	0.450824	582.2668	4.360526	0	822.3242	466.0888	0.31604	0.4580851	587.0989	4.416819	0	36	836	465						Frog_fixed.avi	0
19204	1152	846.8878	459.8023	0.4680339	0.4491436	582.4044	4.364733	0	826.2566	454.7237	0.3170837	0.4562772	586.8409	4.402972	0	36	837	457						Frog_fixed.avi	0
19221	1153	847.5568	461.9768	0.469183	0.4478434	582.4205	4.356693	0	828.1796	455.3849	0.3180266	0.4546848	586.6234	4.381621	0	36	838	459						Frog_fixed.avi	0
19237	1154	850.1116	463.6909	0.4700891	0.4467136	582.5263	4.349251	0	825.7413	467.5168	0.3187385	0.4532626	586.3652	4.394423	0	36	838	466						Frog_fixed.avi	0
19254	1155	846.6897	457.7547	0.4705996	0.4457941	582.7215	4.3438	0	832.0248	456.6923	0.3191183	0.4521866	586.2885	4.386093	0	36	839	457						Frog_fixed.avi	0
19271	1156	848.7023	461.896	0.4707024	0.4449704	582.8983	4.321084	0	834.0034	457.5708	0.3191203	0.4511988	586.283	4.384484	0	36	841	460						Frog_fixed.avi	0
19287	1157	854.1129	467.327	0.4704157	0.444286	583.1011	4.319983	0	832.4022	458.0044	0.3187614	0.4506141	586.2146	4.358449	0	36	843	463						Frog_fixed.avi	0
19304	1158	852.6419	463.9568	0.4697085	0.4439352	583.2207	4.330808	0	823.8758	465.7202	0.3180289	0.4503065	586.2976	4.360126	0	37	838	465						Frog_fixed.avi	0
19321	1159	900.3906	547.2656	0.4682939	0.4443607	583.4517	4.327035	0	864.5267	551.823	0.3169352	0.4507378	586.3227	4.36062	0	37	882	550						Frog_fixed.avi	0
19337	1160	889.057	535.8157	0.4669985	0.4443548	583.8243	4.340505	0	862.8457	535.9728	0.3156533	0.4509989	586.6216	4.362051	0	37	876	536						Frog_fixed.avi	0
19354	1161	894.5107	541.7866	0.4655681	0.4445916	584.0453	4.32486	0	865.7351	551.5956	0.3141758	0.4515242	586.826	4.357111	0	37	880	547						Frog_fixed.avi	0
19370	1162	896.4594	539.7609	0.4640154	0.4450668	584.257	4.333581	0	864.6185	544.2393	0.3126142	0.4522756	586.9561	4.365098	0	37	881	542						Frog_fixed.avi	0
19387	1163	894.6345	545.2488	0.4624021	0.4456167	584.5488	4.344829	0	864.3792	543.5554	0.3109785	0.4532424	587.2279	4.362854	0	37	880	544						Frog_fixed.avi	0
19404	1164	896.384	542.3698	0.4606964	0.4462913	584.9117	4.336576	0	868.1121	545.1626	0.3093049	0.4543083	587.4324	4.368954	0	37	882	544						Frog_fixed.avi	0
19420	1165	898.318	544.2164	0.4589735	0.4469959	585.1268	4.345186	0	866.192	546.6548	0.3075907	0.4554935	587.7402	4.365067	0	37	882	545						Frog_fixed.avi	0
19437	1166	897.4325	544.0298	0.4572323	0.4476475	585.5125	4.347754	0	863.2844	543.4775	0.3058711	0.4566736	588.0864	4.37501	0	37	880	544						Frog_fixed.avi	0
19454	1167	898.949	544.8375	0.4554303	0.4482148	585.9962	4.359842	0	867.5698	543.0209	0.3041511	0.457863	588.492	4.380136	0	37	883	544						Frog_fixed.avi	0
19470	1168	901.3755	543.0143	0.4536319	0.4486066	586.2347	4.353336	0	864.3304	543.152	0.3024119	0.458857	588.9462	4.380749	0	37	883	543						Frog_fixed.avi	0
19487	1169	901.2655	544.1607	0.4517962	0.4488919	586.6364	4.36253	0	865.1664	542.1033	0.3007014	0.4598199	589.2836	4.380302	0	37	883	543						Frog_fixed.avi	0
19504	1170	899.1794	546.6245	0.4499513	0.4491035	586.9853	4.370969	0	865.3252	539.1624	0.2990051	0.4608426	589.7847	4.393679	0	37	882	543						Frog_fixed.avi	0
19520	1171	897.6739	544.5345	0.448095	0.4491976	587.2855	4.366189	0	867.9541	539.1888	0.2973437	0.4617337	590.3495	4.398485	0	37	883	542						Frog_fixed.avi	0
19537	1172	905.1075	539.785	0.446355	0.4492745	587.6966	4.386973	0	866.6083	545.7194	0.29578	0.462615	590.9081	4.391138	0	37	886	543						Frog_fixed.avi	0
19554	1173	902.9399	538.43	0.4447263	0.4493565	588.0877	4.390885	0	866.0932	546.2217	0.294371	0.4634826	591.4763	4.39284	0	37	885	542						Frog_fixed.avi	0
19570	1174	898.6329	544.8995	0.4433165	0.4494442	588.3124	4.384267	0	870.5071	544.5581	0.2931887	0.4642932	592.0645	4.399499	0	37	885	545						Frog_fixed.avi	0
19587	1175	902.0828	543.092	0.4422235	0.4496787	588.5933	4.387525	0	866.5969	539.1266	0.2922851	0.4650906	592.6255	4.40993	0	37	884	541						Frog_fixed.avi	0
19604	1176	903.4618	540.6221	0.4414946	0.4500806	588.7621	4.397263	0	872.016	543.4167	0.2917592	0.4658911	593.05	4.403851	0	37	888	542						Frog_fixed.avi	0
19620	1177	903.202	542.2156	0.4411606	0.4506423	588.9802	4.384878	0	869.0442	541.4156	0.2916284	0.4667045	593.4963	4.406159	0	37	886	542						Frog_fixed.avi	0
19637	1178	903.5726	541.8408	0.4413004	0.4512656	589.25	4.385983	0	871.2141	542.2986	0.2919411	0.4675132	593.9106	4.414544	0	37	887	542						Frog_fixed.avi	0
19654	1179	903.5295	540.0314	0.4419447	0.4519645	589.4969	4.386446	0	868.3923	542.1919	0.2927148	0.4681779	594.3196	4.418658	0	37	886	541						Frog_fixed.avi	0
19670	1180	900.8727	540.1002	0.4430665	0.4526612	589.5888	4.391616	0	873.395	545.5859	0.2939549	0.4686933	594.709	4.433485	0	37	887	543						Frog_fixed.avi	0
19687	1181	900.7537	541.1259	0.4447015	0.4533754	589.9501	4.391217	0	871.8855	546.0625	0.2956151	0.4691731	594.8918	4.426472	0	37	886	544						Frog_fixed.avi	0
19704	1182	899.2164	541.189	0.4467317	0.454221	590.169	4.390551	0	871.9839	548.5582	0.2976489	0.4695874	595.174	4.423919	0	37	886	545						Frog_fixed.avi	0
19720	1183	899.9805	545.1891	0.4491549	0.4551671	590.4018	4.397053	0	869.2632	540.5737	0.300035	0.4701034	595.2601	4.42739	0	37	885	543						Frog_fixed.avi	0
19737	1184	895.2066	546.6227	0.4518665	0.4562033	590.6435	4.393909	0	869.3897	553.6973	0.3027126	0.4704567	595.4293	4.440259	0	37	882	550						Frog_fixed.avi	0
19754	1185	893.5855	540.3649	0.4548403	0.4572582	590.8605	4.392229	0	865.9741	545.9485	0.3055983	0.47081	595.5029	4.430737	0	37	880	543						Frog_fixed.avi	0
19770	1186	895.3271	541.0562	0.4579575	0.4581861	591.2212	4.395652	0	864.2179	543.7535	0.3086542	0.4709727	595.5742	4.441948	0	37	880	542						Frog_fixed.avi	0
19787	1187	892.9105	547.3382	0.4612183	0.4589878	591.461	4.404269	0	864.1583	546.5952	0.3118328	0.4708934	595.6441	4.443267	0	37	879	547						Frog_fixed.avi	0
19804	1188	890.1224	538.9702	0.4645495	0.4596851	591.8359	4.401986	0	865.9801	541.7715	0.3150946	0.4706694	595.7739	4.4372	0	37	878	540						Frog_fixed.avi	0
19820	1189	894.5483	545.6512	0.4679604	0.4602373	592.1136	4.382032	0	864.1156	545.7183	0.3183836	0.4701928	595.8442	4.42798	0	37	879	546						Frog_fixed.avi	0
19837	1190	893.4852	541.6335	0.4712955	0.4607226	592.3269	4.397913	0	865.1779	551.4254	0.321643	0.4695964	595.916	4.455616	0	37	879	547						Frog_fixed.avi	0
19854	1191	894.7975	544.6124	0.4745793	0.4610631	592.6979	4.373239	0	865.5303	544.602	0.3248323	0.4690086	595.9693	4.442792	0	37	880	545						Frog_fixed.avi	0
19870	1192	892.6447	541.3879	0.4777148	0.461387	592.958	4.387809	0	865.1848	547.6038	0.3279096	0.4683644	595.9333	4.425348	0	37	879	544						Frog_fixed.avi	0
19887	1193	890.8892	544.7543	0.48068	0.4616103	593.2072	4.374591	0	863.8175	550.8274	0.3308135	0.4677454	596.1153	4.433999	0	37	877	548						Frog_fixed.avi	0
19904	1194	891.7937	547.6579	0.4834349	0.4617395	593.4979	4.374253	0	862.9099	549.8116	0.3335139	0.4671024	596.1282	4.425462	0	37	877	549						Frog_fixed.avi	0
19920	1195	890.1742	544.5914	0.4859131	0.4617366	593.745	4.370383	0	864.3069	553.9106	0.3359553	0.4663923	596.1263	4.41505	0	37	877	549						Frog_fixed.avi	0
19937	1196	885.6336	542.6469	0.4880966	0.461629	593.8757	4.370794	0	864.7977	547.0502	0.3381344	0.4656413	596.1356	4.428311	0	37	875	545						Frog_fixed.avi	0
19953	1197	886.6899	540.6088	0.490013	0.4614184	593.9734	4.370097	0	862.1361	550.1305	0.3399971	0.4649265	595.9926	4.434197	0	37	874	545						Frog_fixed.avi	0
19970	1198	882.1844	544.6371	0.4916123	0.4610532	594.0049	4.357975	0	858.92	558.5926	0.3415378	0.4641073	595.9995	4.387384	0	37	871	552						Frog_fixed.avi	0
19987	1199	884.7277	542.8361	0.4929455	0.460683	594.0391	4.370149	0	856.5475	555.1777	0.3427716	0.4632996	596.0129	4.392946	0	37	871	549						Frog_fixed.avi	0
20003	1200	884.3208	546.4956	0.4939814	0.4602462	593.947	4.356244	0	865.5062	546.5784	0.3437454	0.4626069	595.9106	4.404443	0	37	875	547						Frog_fixed.avi	0
20020	1201	879.4548	541.873	0.4947264	0.4598321	593.8281	4.354262	0	865.0093	552.4906	0.344488	0.4618152	595.6677	4.37477	0	37	872	547						Frog_fixed.avi	0
20037	1202	882.8342	547.2126	0.4952629	0.4593917	593.5648	4.345819	0	862.9376	552.6686	0.3449435	0.461109	595.3834	4.376784	0	37	873	550						Frog_fixed.avi	0
20053	1203	883.8654	542.5988	0.4955899	0.4590213	593.447	4.353252	0	859.7684	550.2209	0.3451661	0.4605033	595.2199	4.395873	0	37	872	546						Frog_fixed.avi	0
20070	1204	881.6252	551.7482	0.4957039	0.4586062	593.1603	4.327324	0	865.0311	550.8712	0.3452162	0.4599148	594.9554	4.370394	0	37	873	551						Frog_fixed.avi	0
20087	1205	877.6965	544.2219	0.4956106	0.4581992	592.9637	4.343565	0	859.1391	551.9503	0.3450387	0.459392	594.5239	4.362121	0	37	868	548						Frog_fixed.avi	0
20103	1206	881.7182	544.9676	0.4953594	0.4576362	592.5437	4.327324	0	867.1031	554.011	0.3447101	0.458748	594.1509	4.3687	0	37	874	549						Frog_fixed.avi	0
20120	1207	883.2842	550.5421	0.4948998	0.456975	592.13	4.320591	0	860.2778	555.4806	0.344149	0.4580375	593.6525	4.349706	0	37	872	553						Frog_fixed.avi	0
20137	1208	883.629	549.8799	0.4942166	0.4562464	591.8043	4.321478	0	859.6635	557.4755	0.3433438	0.457196	593.2119	4.354857	0	37	872	554						Frog_fixed.avi	0
20153	1209	877.0248	549.2836	0.4933331	0.4554268	591.2338	4.316064	0	858.3758	555.4153	0.3423511	0.4562305	592.723	4.342005	0	37	868	552						Frog_fixed.avi	0
20170	1210	878.4286	550.7933	0.492275	0.45461	590.6726	4.315271	0	861.3947	559.7683	0.3411751	0.4551453	592.2447	4.344985	0	37	870	555						Frog_fixed.avi	0
20187	1211	877.1859	548.1251	0.4910816	0.4538365	590.0406	4.308921	0	869.1157	558.7697	0.3398714	0.4540818	591.4747	4.336193	0	37	873	553						Frog_fixed.avi	0
20203	1212	881.3126	548.7946	0.4897239	0.4530398	589.481	4.314495	0	858.7509	558.3411	0.3383815	0.4530947	590.7955	4.345889	0	37	870	554						Frog_fixed.avi	0
20220	1213	878.9673	552.5372	0.4882524	0.452221	588.9112	4.309657	0	865.818	560.8397	0.336771	0.4520073	590.1307	4.351007	0	37	872	557						Frog_fixed.avi	0
20237	1214	878.2089	552.0316	0.4867011	0.4513698	588.255	4.304791	0	868.2498	552.3788	0.3350721	0.4510254	589.4353	4.342883	0	37	873	552						Frog_fixed.avi	0
20253	1215	875.4825	554.0709	0.4850357	0.4504889	587.5029	4.303865	0	863.3353	561.8165	0.3332514	0.4500661	588.7046	4.338462	0	37	869	558						Frog_fixed.avi	0
20270	1216	879.3714	553.6567	0.4832268	0.4496281	586.9186	4.3006	0	861.962	559.1769	0.3312637	0.4491546	587.9654	4.330547	0	37	871	556						Frog_fixed.avi	0
20287	1217	881.4102	552.0649	0.4811934	0.4487559	586.2499	4.305687	0	867.6046	556.2759	0.3291068	0.4482913	587.2372	4.346403	0	37	875	554						Frog_fixed.avi	0
20303	1218	883.5387	550.2048	0.4789726	0.4478444	585.5801	4.308008	0	859.152	562.8184	0.3267484	0.4474299	586.5178	4.319148	0	37	871	557						Frog_fixed.avi	0
20320	1219	883.4557	547.8581	0.4765706	0.4469391	584.8815	4.305315	0	862.4628	563.7835	0.3242138	0.446631	585.8525	4.326719	0	37	873	556						Frog_fixed.avi	0
20337	1220	880.3869	550.8661	0.4740163	0.4460032	584.3257	4.2937	0	867.2892	562.7811	0.3215646	0.4459145	585.2738	4.347244	0	37	874	557						Frog_fixed.avi	0
20353	1221	885.7596	554.4373	0.471334	0.4450962	583.7184	4.301494	0	868.5589	554.5511	0.3187559	0.4453108	584.7234	4.348535	0	37	877	554						Frog_fixed.avi	0
20370	1222	883.5425	559.1458	0.4685062	0.4442297	583.0729	4.284888	0	866.2834	555.0486	0.3158291	0.4447779	584.2134	4.34791	0	37	875	557						Frog_fixed.avi	0
20387	1223	885.0494	553.9089	0.4655644	0.4433601	582.4812	4.301694	0	867.7969	560.4773	0.3128136	0.4441948	583.788	4.339438	0	37	876	557						Frog_fixed.avi	0
20403	1224	887.1258	554.0411	0.4625683	0.4425175	581.9561	4.292321	0	867.1084	560.2999	0.3097533	0.4437173	583.403	4.345724	0	37	877	557						Frog_fixed.avi	0
20420	1225	885.3705	553.3204	0.4595429	0.4417228	581.6011	4.297586	0	866.5762	562.4565	0.3066753	0.4433929	583.0762	4.344828	0	37	876	558						Frog_fixed.avi	0
20437	1226	875.0031	552.9362	0.4565793	0.4412457	581.2519	4.298487	0	856.6315	562.1102	0.3037068	0.4433815	582.8137	4.335927	0	37	866	558						Frog_fixed.avi	0
20453	1227	858.6069	568.0585	0.4536491	0.4409815	580.6707	4.297817	0	841.3099	569.7576	0.3008415	0.4436722	582.3738	4.357311	0	37	850	569						Frog_fixed.avi	0
20470	1228	864.587	562.3867	0.4506176	0.4410535	580.3427	4.291792	0	847.2442	569.0278	0.2977906	0.4441995	582.2941	4.34	0	37	856	566						Frog_fixed.avi	0
20486	1229	858.9014	566.6916	0.4476342	0.4413641	579.9668	4.276596	0	841.4346	573.6234	0.2948141	0.4449877	582.1552	4.34632	0	37	850	570						Frog_fixed.avi	0
20503	1230	859.5822	561.9581	0.4447317	0.4419427	579.6773	4.299427	0	844.9525	571.9965	0.2919177	0.4459242	582.0278	4.334615	0	37	852	567						Frog_fixed.avi	0
20520	1231	865.5463	561.1108	0.4419778	0.4427478	579.5514	4.298119	0	848.6691	575.245	0.2891541	0.4469581	581.9186	4.347085	0	37	857	568						Frog_fixed.avi	0
20536	1232	858.2782	562.1597	0.4393471	0.4436052	579.405	4.291014	0	847.8495	562.8271	0.2865288	0.4480065	581.7924	4.33364	0	37	853	562						Frog_fixed.avi	0
20553	1233	863.7003	563.9794	0.4369476	0.4444551	579.2009	4.286465	0	841.5486	571.679	0.2840895	0.4488879	581.7516	4.342102	0	37	853	568						Frog_fixed.avi	0
20570	1234	859.9958	565.4326	0.4347636	0.4452765	579.0743	4.286274	0	846.5876	572.5867	0.2818901	0.4497033	581.7036	4.346422	0	37	853	569						Frog_fixed.avi	0
20586	1235	860.3848	565.1883	0.4328327	0.4460708	579.0043	4.285468	0	849.0333	567.0872	0.2799215	0.4504922	581.6611	4.349216	0	37	855	566						Frog_fixed.avi	0
20603	1236	863.9988	566.2819	0.4311052	0.4468376	579.0806	4.2969	0	843.73	566.968	0.278147	0.4512507	581.63	4.340127	0	37	854	567						Frog_fixed.avi	0
20620	1237	864.0242	564.6634	0.4295807	0.4476269	579.1618	4.298123	0	841.6125	566.4533	0.2766173	0.4520689	581.5435	4.350451	0	37	853	566						Frog_fixed.avi	0
20636	1238	862.5021	562.0286	0.4282497	0.4483511	579.2598	4.306807	0	848.5023	562.9979	0.2752724	0.4528583	581.537	4.352131	0	37	856	563						Frog_fixed.avi	0
20653	1239	862.0039	566.4906	0.4271041	0.4489048	579.3661	4.299024	0	843.7084	565.4313	0.2740717	0.4535788	581.6099	4.347589	0	37	853	566						Frog_fixed.avi	0
20670	1240	862.8044	558.8109	0.4260642	0.449283	579.6296	4.309738	0	846.2858	564.9439	0.273039	0.4541182	581.7043	4.351639	0	37	855	562						Frog_fixed.avi	0
20686	1241	860.5329	565.3874	0.4251613	0.4494593	579.6593	4.296663	0	847.0172	569.0688	0.2721577	0.4545422	581.8061	4.35438	0	37	854	567						Frog_fixed.avi	0
20703	1242	863.4971	561.9768	0.4243388	0.4496083	579.9571	4.322094	0	847.0651	566.9514	0.2713398	0.4549107	581.9116	4.361752	0	37	855	564						Frog_fixed.avi	0
20720	1243	864.5116	566.9665	0.4236068	0.4497285	580.1701	4.310752	0	848.155	565.9211	0.2706201	0.4553427	582.1839	4.356489	0	37	856	566						Frog_fixed.avi	0
20736	1244	862.236	560.8106	0.4229605	0.4499817	580.3667	4.30956	0	848.6602	567.2218	0.2700473	0.4558246	582.365	4.364522	0	37	855	564						Frog_fixed.avi	0
20753	1245	860.3845	563.4236	0.422428	0.4503113	580.5781	4.307109	0	850.3614	562.9255	0.2695739	0.456405	582.6651	4.363416	0	37	855	563						Frog_fixed.avi	0
20770	1246	863.45	563.3856	0.4220537	0.4506502	580.9149	4.310201	0	850.7715	562.1625	0.2692496	0.4570282	583.0323	4.345438	0	37	857	563						Frog_fixed.avi	0
20786	1247	862.2537	562.0518	0.4218065	0.4509825	581.1669	4.30746	0	854.1769	566.7706	0.2691285	0.4574873	583.3697	4.351055	0	37	858	564						Frog_fixed.avi	0
20803	1248	863.405	563.3948	0.4217633	0.4513466	581.3684	4.319905	0	848.0215	562.685	0.269172	0.4579933	583.6461	4.365696	0	37	856	563						Frog_fixed.avi	0
20820	1249	866.0049	561.1824	0.4219056	0.4517641	581.7715	4.314303	0	851.3818	563.5517	0.269379	0.458341	584.1271	4.356459	0	37	859	562						Frog_fixed.avi	0
20836	1250	864.2392	565.5481	0.4222681	0.4521671	582.0406	4.313407	0	851.329	560.0241	0.2698329	0.4587556	584.4589	4.357283	0	37	858	563						Frog_fixed.avi	0
20853	1251	868.2673	563.1566	0.4228826	0.4526184	582.2838	4.320423	0	849.2335	561.2184	0.2705324	0.4589687	584.7976	4.360052	0	37	859	562						Frog_fixed.avi	0
20870	1252	868.4463	560.394	0.4237488	0.4531036	582.6173	4.313597	0	852.7491	565.1264	0.2714713	0.4591579	585.128	4.355747	0	37	861	563						Frog_fixed.avi	0
20886	1253	866.566	561.7528	0.4248332	0.4536143	582.9342	4.313901	0	852.6468	558.2134	0.2726282	0.4593438	585.5394	4.348938	0	37	860	560						Frog_fixed.avi	0
20903	1254	870.7131	558.6	0.4261336	0.4541645	583.2672	4.325137	0	853.6697	558.3129	0.2739853	0.4594146	585.7698	4.35204	0	37	862	558						Frog_fixed.avi	0
20920	1255	869.6993	557.2615	0.4275945	0.4547178	583.5688	4.328624	0	852.0117	554.9318	0.2755015	0.459435	586.0723	4.353883	0	37	861	556						Frog_fixed.avi	0
20936	1256	867.2426	557.2014	0.4291578	0.455286	583.8476	4.327435	0	853.1001	552.8659	0.2771142	0.4594312	586.3207	4.356947	0	37	860	555						Frog_fixed.avi	0
20953	1257	871.4777	554.891	0.430816	0.45587	584.2273	4.328425	0	851.8751	558.0972	0.2788007	0.4593934	586.5702	4.350739	0	37	862	556						Frog_fixed.avi	0
20970	1258	870.6727	555.1566	0.4325051	0.4564525	584.3555	4.322638	0	851.803	555.1345	0.2805223	0.4594069	586.708	4.342823	0	37	861	555						Frog_fixed.avi	0
20986	1259	870.8322	560.1975	0.4341907	0.4569447	584.603	4.319134	0	854.4319	551.2355	0.2822341	0.4594114	586.9207	4.354299	0	37	863	556						Frog_fixed.avi	0
21003	1260	867.6733	556.1483	0.4358508	0.4574569	584.7808	4.315097	0	851.1693	554.9545	0.2838942	0.4593973	587.0989	4.358997	0	37	859	556						Frog_fixed.avi	0
21020	1261	871.5607	557.0916	0.4374505	0.4578544	585.0549	4.321672	0	853.7144	555.0341	0.2855266	0.4593959	587.1048	4.329325	0	37	863	556						Frog_fixed.avi	0
21036	1262	872.3352	555.1825	0.4389573	0.4582045	585.0588	4.308574	0	858.4884	554.712	0.2870815	0.45935	587.2471	4.349856	0	37	865	555						Frog_fixed.avi	0
21053	1263	875.9725	558.7985	0.440447	0.4584305	585.1725	4.308402	0	858.6874	562.1501	0.288556	0.459163	587.2994	4.335784	0	37	867	560						Frog_fixed.avi	0
21069	1264	879.0229	558.9999	0.4418199	0.4585724	585.181	4.30714	0	859.0354	556.072	0.2899528	0.4589554	587.3082	4.334474	0	37	869	558						Frog_fixed.avi	0
21086	1265	879.7088	557.3528	0.4431467	0.4586168	585.1724	4.299506	0	864.5887	558.038	0.2912834	0.4586334	587.4085	4.341247	0	37	872	558						Frog_fixed.avi	0
21103	1266	881.5772	560.4292	0.444384	0.4585629	585.0971	4.297156	0	865.3289	564.4058	0.2925526	0.4582546	587.4658	4.33588	0	37	873	562						Frog_fixed.avi	0
21119	1267	882.983	561.4599	0.4455937	0.4583938	585.1458	4.296612	0	871.4177	555.696	0.2937546	0.4578395	587.5013	4.329712	0	37	877	559						Frog_fixed.avi	0
21136	1268	885.9155	556.1926	0.446754	0.4581987	585.0934	4.294075	0	864.5029	558.5071	0.2949408	0.4573055	587.3594	4.336105	0	37	875	557						Frog_fixed.avi	0
21153	1269	884.9321	555.6429	0.4478796	0.4578876	584.9484	4.297148	0	871.5111	562.561	0.2961066	0.4566598	587.3917	4.345087	0	37	878	559						Frog_fixed.avi	0
21169	1270	885.2251	555.5857	0.4490185	0.4575216	584.6722	4.299103	0	876.6899	563.0107	0.2972457	0.4559567	587.3875	4.337447	0	37	881	559						Frog_fixed.avi	0
21186	1271	891.5619	555.4504	0.4501698	0.4571505	584.5867	4.311302	0	868.3339	561.8674	0.2984035	0.4551846	587.3002	4.332648	0	37	880	559						Frog_fixed.avi	0
21203	1272	892.4122	550.9816	0.4513327	0.4567845	584.4385	4.303988	0	872.7671	558.5759	0.2995887	0.4543839	587.1501	4.352465	0	37	883	555						Frog_fixed.avi	0
21219	1273	891.7078	553.1371	0.452524	0.4564306	584.1196	4.304809	0	877.2345	560.2164	0.3007832	0.4535725	587.0513	4.356042	0	37	884	557						Frog_fixed.avi	0
21236	1274	893.6226	554.0662	0.4537552	0.4560944	583.9545	4.307302	0	871.387	549.1463	0.3019972	0.4528562	586.8505	4.346506	0	37	883	552						Frog_fixed.avi	0
21253	1275	894.7425	551.7654	0.4550357	0.455828	583.6276	4.318484	0	879.8273	549.8657	0.3032643	0.4520653	586.6456	4.367712	0	37	887	551						Frog_fixed.avi	0
21269	1276	894.9645	556.3342	0.4563895	0.4555485	583.3455	4.318985	0	879.5376	547.5776	0.3045735	0.4512756	586.3773	4.358882	0	37	887	552						Frog_fixed.avi	0
21286	1277	891.036	551.3206	0.4577771	0.4553385	583.1323	4.318272	0	874.0308	552.2745	0.3059341	0.4504676	586.097	4.356154	0	37	883	552						Frog_fixed.avi	0
21303	1278	896.8263	548.84	0.4592133	0.4551186	582.7982	4.330926	0	873.4302	553.4602	0.3073285	0.449662	585.8029	4.364061	0	37	885	551						Frog_fixed.avi	0
21319	1279	895.7226	553.0172	0.460712	0.4549112	582.4894	4.331939	0	879.2054	543.9207	0.3087539	0.4488958	585.6379	4.380655	0	37	887	548						Frog_fixed.avi	0
21336	1280	896.7472	552.6827	0.4622322	0.4547375	582.2639	4.332235	0	876.9609	551.8481	0.3102186	0.4480906	585.3303	4.367259	0	37	887	552						Frog_fixed.avi	0
21353	1281	896.3828	555.875	0.4637669	0.4546126	581.9625	4.331908	0	877.2916	546.343	0.3116807	0.4473302	585.0099	4.38614	0	37	887	551						Frog_fixed.avi	0
21369	1282	892.4869	556.0419	0.4652718	0.4546049	581.7036	4.323396	0	874.1627	552.9202	0.3131209	0.4465896	584.6238	4.379396	0	37	883	554						Frog_fixed.avi	0
21386	1283	922.0513	557.8217	0.4665564	0.4547336	581.5001	4.345865	0	912.7573	563.573	0.3143779	0.4459492	584.3462	4.389665	0	37	917	561						Frog_fixed.avi	0
21403	1284	919.1333	557.7675	0.4678672	0.4548004	581.269	4.340915	0	905.9925	561.1322	0.3156329	0.4453359	584.0791	4.383316	0	37	913	559						Frog_fixed.avi	0
21419	1285	928.1445	563.2074	0.4691194	0.4547125	581.1742	4.349093	0	909.1922	556.6718	0.316795	0.4447337	583.8237	4.386565	0	37	919	560						Frog_fixed.avi	0
21436	1286	923.0757	552.0261	0.4702174	0.4544893	581.1186	4.351286	0	910.8676	548.8656	0.3178615	0.4441276	583.6074	4.375815	0	37	917	550						Frog_fixed.avi	0
21453	1287	923.5242	557.8204	0.4711972	0.4541326	581.1905	4.346417	0	913.9077	553.9724	0.3187961	0.4434552	583.5966	4.382055	0	37	919	556						Frog_fixed.avi	0
21469	1288	925.8114	552.9629	0.4720206	0.453748	581.1451	4.372734	0	905.4308	556.0501	0.3195875	0.4428836	583.583	4.391728	0	37	916	555						Frog_fixed.avi	0
21486	1289	924.7764	555.1403	0.4726718	0.4534117	581.3571	4.341805	0	910.2811	551.8577	0.3202566	0.4424566	583.6749	4.390947	0	37	918	553						Frog_fixed.avi	0
21503	1290	926.4744	560.716	0.4731593	0.4531349	581.601	4.349673	0	910.6216	560.0284	0.320742	0.4420538	583.8533	4.397454	0	37	919	560						Frog_fixed.avi	0
21519	1291	922.0526	558.4957	0.4734566	0.45296	581.8702	4.352446	0	912.1282	553.3412	0.3210976	0.4418174	584.1254	4.388285	0	37	917	556						Frog_fixed.avi	0
21536	1292	927.8353	552.059	0.4736024	0.4528172	582.2784	4.370942	0	907.4267	555.1191	0.3212731	0.4416955	584.3599	4.380476	0	37	918	554						Frog_fixed.avi	0
21553	1293	928.3164	552.6711	0.4736024	0.4527897	582.7121	4.374141	0	906.1599	552.556	0.3213398	0.441669	584.7959	4.391606	0	37	917	553						Frog_fixed.avi	0
21569	1294	926.4163	549.1176	0.4734393	0.4529374	583.1358	4.366098	0	908.3173	553.6158	0.3212909	0.4418404	585.2922	4.399163	0	37	917	551						Frog_fixed.avi	0
21586	1295	923.3997	552.4635	0.4731842	0.4532627	583.491	4.357868	0	910.9894	548.694	0.3211177	0.4422898	585.8529	4.407385	0	37	917	551						Frog_fixed.avi	0
21602	1296	924.0759	555.4802	0.4728246	0.4537257	584.0378	4.355753	0	910.1263	554.6702	0.3208656	0.4428682	586.2653	4.382539	0	37	917	555						Frog_fixed.avi	0
21619	1297	925.1676	551.0263	0.4723818	0.4543934	584.5745	4.353123	0	912.2595	558.1334	0.3205579	0.4437411	586.9628	4.397306	0	37	919	555						Frog_fixed.avi	0
21636	1298	926.4197	553.8606	0.4718658	0.455192	585.0349	4.348161	0	910.0782	553.2407	0.3201702	0.4448465	587.5695	4.39935	0	37	918	554						Frog_fixed.avi	0
21652	1299	923.9944	556.5023	0.4713009	0.4560872	585.6747	4.354258	0	910.9781	560.4275	0.3197427	0.445994	588.2703	4.387066	0	37	917	558						Frog_fixed.avi	0
21669	1300	928.3781	558.6663	0.4707299	0.4570161	586.1548	4.352709	0	910.2985	557.9325	0.3193077	0.4472502	588.8937	4.373685	0	37	919	558						Frog_fixed.avi	0
21686	1301	927.1959	554.3848	0.4701921	0.4580252	586.6912	4.3499	0	911.5558	556.0214	0.3189144	0.4484903	589.6503	4.391433	0	37	919	555						Frog_fixed.avi	0
21702	1302	929.6832	553.8047	0.4696941	0.4590211	587.3383	4.353124	0	914.9719	555.095	0.3185705	0.4497686	590.2631	4.398075	0	37	922	554						Frog_fixed.avi	0
21719	1303	926.0948	558.5247	0.4692897	0.4599842	587.7251	4.33276	0	918.1223	553.7858	0.318305	0.4509318	591.0029	4.396294	0	37	922	556						Frog_fixed.avi	0
21736	1304	929.9545	560.691	0.4689509	0.4608616	588.3792	4.335004	0	911.6628	554.3667	0.3181094	0.4520815	591.5554	4.387285	0	37	921	558						Frog_fixed.avi	0
21752	1305	925.0034	556.6647	0.468722	0.4616518	588.8846	4.338965	0	913.0557	560.6836	0.3180607	0.4530186	592.2266	4.391147	0	37	919	559						Frog_fixed.avi	0
21769	1306	921.7608	558.3137	0.4686272	0.4623619	589.3658	4.336491	0	911.5189	560.939	0.3180915	0.4538461	592.8517	4.394882	0	37	917	560						Frog_fixed.avi	0
21786	1307	923.7795	552.7156	0.4686559	0.4629829	589.9872	4.338451	0	914.6722	559.6269	0.3182523	0.4545583	593.4197	4.401261	0	37	919	556						Frog_fixed.avi	0
21802	1308	925.8699	554.1828	0.4688248	0.4635172	590.3994	4.344171	0	912.5019	559.8244	0.3185024	0.4550733	593.9546	4.401197	0	37	919	557						Frog_fixed.avi	0
21819	1309	921.4346	553.6249	0.4690991	0.4640142	590.9696	4.328444	0	912.1551	557.915	0.318897	0.4555342	594.4354	4.39865	0	37	917	556						Frog_fixed.avi	0
21836	1310	924.0107	552.8453	0.4695123	0.4644563	591.3124	4.331296	0	909.9301	557.6262	0.3193808	0.4558434	594.9578	4.39273	0	37	917	555						Frog_fixed.avi	0
21852	1311	923.8732	557.4295	0.4700059	0.4648499	591.6892	4.330854	0	912.0189	560.0614	0.319954	0.4561325	595.3584	4.41438	0	37	918	559						Frog_fixed.avi	0
21869	1312	924.0358	552.6047	0.4705739	0.4652712	592.0032	4.333158	0	912.7493	563.2554	0.3205734	0.4562867	595.6379	4.391292	0	37	918	558						Frog_fixed.avi	0
21886	1313	926.6061	554.3059	0.4712169	0.465618	592.4039	4.324303	0	914.4294	559.377	0.3212695	0.4564109	595.9127	4.388995	0	37	921	557						Frog_fixed.avi	0
21902	1314	923.6139	555.1707	0.4718783	0.4659529	592.6755	4.319305	0	914.3066	561.8549	0.3219568	0.4565721	596.0676	4.39145	0	37	919	559						Frog_fixed.avi	0
21919	1315	923.2479	553.0381	0.4725883	0.4662831	592.9327	4.320685	0	914.9841	560.4128	0.322667	0.4567321	596.2834	4.379315	0	37	919	557						Frog_fixed.avi	0
21936	1316	925.8011	554.6465	0.4732825	0.4665589	593.0197	4.326852	0	913.5594	558.2361	0.3233578	0.4569411	596.3685	4.391154	0	37	920	556						Frog_fixed.avi	0
21952	1317	918.9189	552.2239	0.4739448	0.4667895	593.2239	4.320948	0	914.0095	554.7369	0.3240248	0.457048	596.3481	4.377472	0	37	916	553						Frog_fixed.avi	0
21969	1318	922.6563	552.4846	0.4745871	0.4669713	593.3092	4.313438	0	915.9986	559.1257	0.3246465	0.4571075	596.4492	4.383695	0	37	919	556						Frog_fixed.avi	0
21985	1319	919.5968	548.2751	0.4751589	0.4670161	593.4348	4.315583	0	913.1595	560.2402	0.3252078	0.4570859	596.5038	4.378773	0	37	916	554						Frog_fixed.avi	0
22002	1320	922.6141	550.7192	0.4757167	0.4669238	593.1963	4.312316	0	913.0167	554.261	0.3256992	0.4569958	596.3583	4.356285	0	37	918	552						Frog_fixed.avi	0
22019	1321	923.158	556.8899	0.4762118	0.4667095	593.0423	4.312735	0	911.1895	561.1956	0.3261198	0.4567426	596.2012	4.349751	0	37	917	559						Frog_fixed.avi	0
22035	1322	924.5682	557.5307	0.4766429	0.4664886	592.8715	4.295045	0	908.8027	562.0173	0.3264813	0.4565271	595.9127	4.360417	0	37	917	560						Frog_fixed.avi	0
22052	1323	917.3148	549.1061	0.4769739	0.4662355	592.601	4.301743	0	917.8674	557.0417	0.3267466	0.4562622	595.749	4.352001	0	37	918	553						Frog_fixed.avi	0
22069	1324	922.1463	554.4174	0.4772917	0.4659061	592.4238	4.291075	0	913.6295	559.8763	0.3270001	0.4559613	595.4227	4.344068	0	37	918	557						Frog_fixed.avi	0
22085	1325	923.1067	550.2431	0.4775522	0.4656538	591.9886	4.296103	0	910.3632	559.4014	0.3271603	0.4556771	595.0766	4.353431	0	37	917	555						Frog_fixed.avi	0
22102	1326	918.1342	553.2806	0.4777568	0.465397	591.6448	4.280825	0	910.3071	561.0834	0.3272979	0.4554259	594.5955	4.343896	0	37	914	557						Frog_fixed.avi	0
22119	1327	922.1569	552.7557	0.4779286	0.4651138	591.1706	4.289695	0	912.1627	563.4927	0.3273701	0.4550844	594.1509	4.330223	0	37	917	558						Frog_fixed.avi	0
22135	1328	919.2496	555.5453	0.4780523	0.4648815	590.6766	4.275103	0	915.7695	554.2062	0.3274179	0.4547452	593.6268	4.316685	0	37	918	555						Frog_fixed.avi	0
22152	1329	919.3707	551.9757	0.4781398	0.4646634	590.1797	4.267761	0	916.6832	558.4295	0.3273969	0.4543656	593.1469	4.316529	0	37	918	555						Frog_fixed.avi	0
22169	1330	920.9714	554.4486	0.4782143	0.4644071	589.5128	4.274284	0	909.3255	559.842	0.327341	0.4539758	592.6133	4.329171	0	37	915	557						Frog_fixed.avi	0
22185	1331	920.2256	557.6495	0.4782565	0.4641593	588.9081	4.258962	0	915.3964	561.4501	0.3273056	0.4534909	592.0295	4.327052	0	37	918	560						Frog_fixed.avi	0
22202	1332	930.9043	546.0092	0.478222	0.4638376	588.2455	4.268738	0	923.7831	545.8369	0.3271784	0.4529852	591.3384	4.327147	0	37	927	546						Frog_fixed.avi	0
22219	1333	945.2764	538.6786	0.4781753	0.4635476	587.7041	4.25964	0	935.212	534.8651	0.3271214	0.4523413	590.8106	4.294835	0	37	940	537						Frog_fixed.avi	0
22235	1334	937.6012	536.9875	0.4782902	0.4633512	587.0254	4.248482	0	934.1935	538.4518	0.3271073	0.4517849	590.187	4.30494	0	37	936	538						Frog_fixed.avi	0
22252	1335	940.594	534.4887	0.4784293	0.4631824	586.3839	4.251495	0	935.1801	526.9102	0.3271304	0.451259	589.4558	4.31775	0	37	938	531						Frog_fixed.avi	0
22269	1336	941.6494	530.6143	0.4786113	0.4630719	585.7337	4.269419	0	938.1119	538.336	0.3272017	0.4506952	588.7849	4.31742	0	37	940	534						Frog_fixed.avi	0
22285	1337	937.8425	534.5877	0.4788117	0.4630052	585.0827	4.254646	0	941.2292	531.2522	0.3272887	0.4501809	588.1356	4.307704	0	37	940	533						Frog_fixed.avi	0
22302	1338	940.7917	537.7634	0.4790396	0.4630928	584.319	4.260596	0	938.9883	531.0802	0.3273621	0.4499008	587.6219	4.30012	0	37	940	534						Frog_fixed.avi	0
22319	1339	943.1335	532.7753	0.4792486	0.4634216	583.8197	4.255189	0	942.2449	530.741	0.3274689	0.4497892	586.8954	4.315085	0	37	943	532						Frog_fixed.avi	0
22335	1340	939.6361	534.3068	0.4794297	0.4638756	583.2913	4.243461	0	937.7308	530.7083	0.3275194	0.4498326	586.1882	4.308549	0	37	939	533						Frog_fixed.avi	0
22352	1341	942.4616	536.6846	0.479583	0.4643421	582.7142	4.251607	0	936.1242	534.5428	0.3275312	0.4499154	585.5489	4.293025	0	37	939	536						Frog_fixed.avi	0
22369	1342	938.7397	532.1518	0.4796515	0.4648108	582.2045	4.2461	0	941.9725	533.6875	0.3275155	0.4500357	585.0006	4.288335	0	37	940	533						Frog_fixed.avi	0
22385	1343	940.0182	535.23	0.479663	0.4651328	581.6788	4.240898	0	936.0349	535.9607	0.3274386	0.4501245	584.4206	4.283754	0	37	938	536						Frog_fixed.avi	0
22402	1344	935.8466	533.6869	0.4795938	0.4653588	581.2124	4.244404	0	938.0303	531.2021	0.3273017	0.4502302	583.9509	4.28015	0	37	937	532						Frog_fixed.avi	0
22419	1345	940.2048	538.8513	0.4794613	0.4652969	580.9247	4.228352	0	934.8497	540.4315	0.3270792	0.4501858	583.5413	4.290602	0	37	938	540						Frog_fixed.avi	0
22435	1346	942.9816	529.8729	0.4792307	0.4650461	580.7153	4.250919	0	928.8356	540.2219	0.3267788	0.4500473	583.2523	4.274038	0	37	936	535						Frog_fixed.avi	0
22452	1347	938.7357	535.6257	0.4789187	0.4645851	580.4783	4.236438	0	937.377	529.7613	0.3264509	0.4498465	583.0649	4.285313	0	37	938	533						Frog_fixed.avi	0
22469	1348	936.4719	536.1082	0.4785461	0.464011	580.355	4.240816	0	933.28	531.6409	0.326055	0.4495363	582.8887	4.27669	0	37	935	534						Frog_fixed.avi	0
22485	1349	938.4518	529.465	0.4781457	0.463491	580.2828	4.239563	0	934.7301	535.4835	0.325632	0.4493468	582.7918	4.290824	0	37	937	532						Frog_fixed.avi	0
22502	1350	939.956	532.9247	0.4777393	0.4631478	580.2406	4.252518	0	930.9002	536.1534	0.3252115	0.4493603	582.7238	4.299921	0	37	935	535						Frog_fixed.avi	0
22519	1351	943.0889	531.924	0.4773721	0.4630351	580.3112	4.24163	0	935.8829	528.5886	0.3248269	0.4496234	582.8415	4.303091	0	37	939	530						Frog_fixed.avi	0
22535	1352	935.4258	536.0489	0.477048	0.4631628	580.3649	4.253282	0	937.5812	535.3101	0.3245315	0.4500228	582.8348	4.303041	0	37	937	536						Frog_fixed.avi	0
22552	1353	939.8455	535.577	0.4768148	0.4634292	580.5009	4.259446	0	931.0141	529.2725	0.3242865	0.4505934	582.9496	4.297726	0	37	935	532						Frog_fixed.avi	0
22568	1354	938.7352	538.8649	0.4766446	0.4638089	580.5731	4.257425	0	930.1498	527.5676	0.3241671	0.4512015	582.9064	4.31727	0	37	934	533						Frog_fixed.avi	0
22585	1355	937.7889	534.8558	0.4765918	0.4642924	580.6151	4.281167	0	930.5128	539.6347	0.3241511	0.4517628	583.1099	4.314526	0	37	934	537						Frog_fixed.avi	0
22602	1356	938.0758	533.8545	0.4766267	0.4649543	580.7047	4.273422	0	931.0101	539.0128	0.3242382	0.4525512	583.2632	4.322882	0	37	935	536						Frog_fixed.avi	0
22618	1357	938.6121	536.9905	0.4767421	0.4657618	580.8962	4.282596	0	928.6609	535.3754	0.3243922	0.4534642	583.485	4.324461	0	37	934	536						Frog_fixed.avi	0
22635	1358	935.0177	538.5624	0.4769049	0.4666996	581.0182	4.289194	0	930.8503	526.7795	0.3246312	0.4545044	583.6317	4.333908	0	37	933	533						Frog_fixed.avi	0
22652	1359	930.7834	539.7468	0.4771039	0.4677262	581.1386	4.284072	0	925.946	534.9115	0.3248935	0.4555729	583.8626	4.330378	0	37	928	537						Frog_fixed.avi	0
22668	1360	940.9154	533.5217	0.4774034	0.4687806	581.2155	4.294922	0	927.3357	539.7824	0.3252447	0.4566126	584.0289	4.340511	0	37	934	537						Frog_fixed.avi	0
22685	1361	940.213	533.6413	0.4777177	0.4698444	581.2994	4.309103	0	931.588	525.9633	0.3256178	0.4577244	584.3759	4.342766	0	37	936	530						Frog_fixed.avi	0
22702	1362	935.2314	542.0252	0.4780456	0.4707928	581.5463	4.299981	0	928.2392	534.5833	0.3260324	0.458666	584.7591	4.335835	0	37	932	538						Frog_fixed.avi	0
22718	1363	934.5977	535.2249	0.4784346	0.4717309	581.6547	4.30217	0	926.9742	529.928	0.3265323	0.4595011	585.0563	4.354986	0	37	931	533						Frog_fixed.avi	0
22735	1364	934.0093	541.0305	0.4788902	0.4724557	581.893	4.309796	0	925.8599	530.883	0.3271191	0.4602158	585.4499	4.35535	0	37	930	536						Frog_fixed.avi	0
22752	1365	935.542	537.7723	0.4794552	0.4731176	582.1705	4.320277	0	924.2241	537.9023	0.3278248	0.4607539	585.8665	4.362448	0	37	930	538						Frog_fixed.avi	0
22768	1366	939.0955	534.4114	0.4800979	0.473722	582.5026	4.32941	0	927.1827	531.2747	0.3286241	0.4612556	586.3303	4.377975	0	37	933	533						Frog_fixed.avi	0
22785	1367	933.0833	536.5681	0.4808251	0.4743049	582.9052	4.327888	0	925.8062	527.8586	0.329502	0.4617257	586.9291	4.365442	0	37	929	532						Frog_fixed.avi	0
22802	1368	934.3934	538.3199	0.4815969	0.4748255	583.2277	4.326849	0	918.6261	535.7025	0.3304243	0.4620607	587.5406	4.378377	0	37	927	537						Frog_fixed.avi	0
22818	1369	937.2381	534.0449	0.4823633	0.4753057	583.7324	4.337774	0	924.9967	533.7512	0.3313733	0.4623335	588.0544	4.370075	0	37	931	534						Frog_fixed.avi	0
22835	1370	936.4998	535.8871	0.4830759	0.475716	584.2343	4.326177	0	927.9304	526.1143	0.3322615	0.4626576	588.6271	4.370869	0	37	932	531						Frog_fixed.avi	0
22852	1371	934.3126	538.0128	0.4836816	0.4761305	584.6693	4.324206	0	921.3229	533.5965	0.3330345	0.4629489	589.3248	4.369138	0	37	928	536						Frog_fixed.avi	0
22868	1372	932.301	535.9814	0.4841725	0.4766489	584.947	4.322045	0	923.4359	533.0372	0.3336454	0.4634741	589.8413	4.337059	0	37	928	535						Frog_fixed.avi	0
22885	1373	935.8798	540.8474	0.4844494	0.4772601	585.1869	4.323522	0	922.1522	530.6569	0.3339872	0.4642816	590.0426	4.347642	0	37	929	536						Frog_fixed.avi	0
22902	1374	936.7367	539.8602	0.4844474	0.4780244	585.2872	4.306009	0	925.729	533.2359	0.3340072	0.4654163	590.2947	4.359884	0	37	931	537						Frog_fixed.avi	0
22918	1375	937.1572	540.1872	0.4841035	0.4788227	585.3362	4.31331	0	926.4677	532.2079	0.3336419	0.4667367	590.3634	4.320163	0	37	932	536						Frog_fixed.avi	0
22935	1376	935.9747	535.393	0.4834283	0.4794482	585.1088	4.313911	0	921.9392	537.7239	0.3329514	0.468013	590.1504	4.356883	0	37	929	537						Frog_fixed.avi	0
22952	1377	937.3628	540.1678	0.4824683	0.4798481	584.8968	4.312323	0	924.6552	530.485	0.3319606	0.4691333	589.9758	4.334158	0	37	931	535						Frog_fixed.avi	0
22968	1378	937.3047	540.1706	0.481282	0.4800182	584.6399	4.309312	0	927.1501	530.6909	0.3307187	0.4699552	589.7028	4.33195	0	37	932	535						Frog_fixed.avi	0
22985	1379	936.7557	542.7211	0.4798456	0.4799795	584.3455	4.307055	0	925.8828	534.292	0.3292643	0.470416	589.4772	4.335236	0	37	931	539						Frog_fixed.avi	0
23002	1380	937.9481	535.2751	0.4782209	0.4796688	584.0052	4.305643	0	923.9624	524.9083	0.3276314	0.4706708	589.2032	4.341375	0	37	931	530						Frog_fixed.avi	0
23018	1381	932.495	541.484	0.4764273	0.4791439	583.5655	4.293233	0	923.2257	527.7693	0.3258575	0.4706067	588.9062	4.340543	0	37	928	535						Frog_fixed.avi	0
23035	1382	937.8301	536.4486	0.474539	0.4783624	583.0836	4.299822	0	927.484	531.985	0.3239878	0.470226	588.7309	4.321286	0	37	933	534						Frog_fixed.avi	0
23052	1383	939.1422	542.5537	0.4725564	0.4773536	582.7634	4.291428	0	928.0122	531.8209	0.3220249	0.4697173	588.5406	4.324369	0	37	934	537						Frog_fixed.avi	0
23068	1384	937.2056	537.9763	0.4705203	0.4763028	582.3303	4.300617	0	923.7137	529.4668	0.3200241	0.4691916	588.3258	4.325888	0	37	930	534						Frog_fixed.avi	0
23085	1385	937.5211	535.2087	0.4685002	0.4752528	582.0512	4.300282	0	924.437	534.2984	0.3180535	0.468569	588.0741	4.323798	0	37	931	535						Frog_fixed.avi	0
23102	1386	937.924	538.967	0.4665555	0.4742873	581.7155	4.299458	0	929.6707	528.0839	0.3161523	0.4680622	587.9777	4.322783	0	37	934	534						Frog_fixed.avi	0
23118	1387	900.3376	523.0569	0.4649093	0.4734462	581.4337	4.298644	0	899.1514	508.3687	0.3145581	0.4676383	587.8143	4.307837	0	38	900	516						Frog_fixed.avi	0
23135	1388	901.8511	523.2648	0.4632172	0.4729438	581.124	4.285967	0	892.5982	501.8691	0.3129991	0.46747	587.6317	4.313767	0	38	897	513						Frog_fixed.avi	0
23151	1389	902.421	519.248	0.461605	0.4727476	581.064	4.285966	0	896.5548	501.6548	0.3114307	0.4675533	587.5802	4.312037	0	38	899	510						Frog_fixed.avi	0
23168	1390	905.8473	518.0223	0.4602351	0.4727206	580.7354	4.280274	0	893.4225	505.6843	0.3100245	0.4677643	587.4351	4.308876	0	38	900	512						Frog_fixed.avi	0
23185	1391	906.5518	516.3503	0.4589613	0.4728346	580.6022	4.27394	0	894.0814	498.2242	0.308732	0.4682144	587.2571	4.307922	0	38	900	507						Frog_fixed.avi	0
23201	1392	904.2516	516.0092	0.4577872	0.4730328	580.4896	4.281584	0	897.4369	498.0501	0.3075546	0.4686521	587.2095	4.307367	0	38	901	507						Frog_fixed.avi	0
23218	1393	906.6073	517.0611	0.4566677	0.4732209	580.3878	4.276118	0	894.6113	496.8396	0.3064286	0.4691863	587.1204	4.309112	0	38	901	507						Frog_fixed.avi	0
23235	1394	906.9306	515.6591	0.4555337	0.473423	580.4084	4.266308	0	893.8226	503.7563	0.3053279	0.4696096	587.0791	4.301211	0	38	900	510						Frog_fixed.avi	0
23251	1395	907.8391	515.7775	0.4544524	0.4735002	580.2963	4.276289	0	896.5964	497.3997	0.3042763	0.4700737	587.2075	4.305161	0	38	902	507						Frog_fixed.avi	0
23268	1396	905.3134	515.1864	0.4534596	0.473551	580.3035	4.277135	0	893.3633	498.4173	0.3033445	0.4706251	587.2602	4.295756	0	38	899	507						Frog_fixed.avi	0
23285	1397	907.6305	513.7007	0.4525616	0.4735879	580.4158	4.263975	0	893.2191	498.7318	0.3025189	0.471186	587.3514	4.296193	0	38	900	506						Frog_fixed.avi	0
23301	1398	905.166	517.3921	0.4517149	0.4737327	580.4365	4.281284	0	891.716	506.1886	0.3017519	0.47202	587.5174	4.306982	0	38	898	512						Frog_fixed.avi	0
23318	1399	905.7861	509.3418	0.4508835	0.4740019	580.4667	4.274329	0	892.7363	496.6027	0.3010095	0.4730698	587.5864	4.289949	0	38	899	503						Frog_fixed.avi	0
23335	1400	902.7953	516.1636	0.4501212	0.4743934	580.6159	4.266549	0	891.12	498.3619	0.3003242	0.474183	587.8817	4.297266	0	38	897	507						Frog_fixed.avi	0
23351	1401	905.6588	512.7239	0.4494363	0.4748444	580.6884	4.266392	0	894.9961	500.7559	0.299753	0.4754969	588.0424	4.305106	0	38	900	507						Frog_fixed.avi	0
23368	1402	904.0254	513.2045	0.4488454	0.4754732	580.7215	4.27002	0	891.7788	500.9985	0.2992459	0.4767932	588.1865	4.282563	0	38	898	507						Frog_fixed.avi	0
23385	1403	903.0714	512.1812	0.4483835	0.4760642	580.739	4.268622	0	892.976	499.3265	0.2988474	0.478141	588.249	4.287643	0	38	898	506						Frog_fixed.avi	0
23401	1404	905.1832	510.5814	0.4480664	0.4765944	580.8777	4.274082	0	892.9095	497.7437	0.2985755	0.4793763	588.4509	4.302789	0	38	899	504						Frog_fixed.avi	0
23418	1405	901.8226	511.2533	0.4478837	0.4770395	581.0244	4.267209	0	896.3828	496.7165	0.2984243	0.4804633	588.65	4.311131	0	38	899	504						Frog_fixed.avi	0
23435	1406	903.2391	510.0511	0.4478709	0.4773013	581.0432	4.270648	0	890.4455	505.4423	0.2984577	0.4810682	588.6183	4.295079	0	38	897	508						Frog_fixed.avi	0
23451	1407	903.6846	511.8867	0.4480121	0.4775023	581.2308	4.26942	0	894.079	499.382	0.2986408	0.4821416	588.6183	4.285338	0	38	899	506						Frog_fixed.avi	0
23468	1408	900.6599	508.9118	0.4482999	0.4776274	581.3599	4.259863	0	893.9645	500.6685	0.298941	0.4827598	588.9756	4.302014	0	38	897	505						Frog_fixed.avi	0
23485	1409	903.3796	510.2592	0.4487447	0.4777482	581.5043	4.263732	0	894.4604	500.2436	0.2993679	0.4832071	589.0555	4.293155	0	38	899	505						Frog_fixed.avi	0
23501	1410	904.3452	509.7519	0.4492727	0.4779481	581.6299	4.271683	0	894.424	494.3856	0.2998846	0.4836625	589.2573	4.303362	0	38	899	502						Frog_fixed.avi	0
23518	1411	904.2773	510.3229	0.4498689	0.4782405	581.8483	4.277838	0	892.4084	505.3889	0.300472	0.4839919	589.215	4.284009	0	38	898	508						Frog_fixed.avi	0
23535	1412	901.2177	515.0939	0.450503	0.4786201	581.7742	4.276229	0	895.4373	493.7265	0.3010415	0.4843181	589.2748	4.30816	0	38	898	504						Frog_fixed.avi	0
23551	1413	905.1741	510.9495	0.451017	0.4792667	581.83	4.274556	0	894.1041	498.8715	0.3015324	0.4846426	589.2737	4.30975	0	38	900	505						Frog_fixed.avi	0
23568	1414	906.3315	509.8363	0.4514746	0.4800892	581.8477	4.262958	0	895.6509	499.502	0.3019772	0.48519	589.3128	4.315781	0	38	901	505						Frog_fixed.avi	0
23585	1415	906.8409	507.7767	0.4518607	0.4809774	581.9968	4.275054	0	898.8199	498.0771	0.3023804	0.4858738	589.3954	4.319056	0	38	903	503						Frog_fixed.avi	0
23601	1416	904.6531	511.0696	0.4522131	0.4818614	582.0075	4.279919	0	894.5025	508.9597	0.3027261	0.4864872	589.4269	4.311374	0	38	900	510						Frog_fixed.avi	0
23618	1417	906.3965	511.2311	0.4525577	0.4826553	582.0756	4.279651	0	896.0034	509.2768	0.3030478	0.4871828	589.4319	4.303474	0	38	901	510						Frog_fixed.avi	0
23635	1418	905.7579	510.2666	0.452852	0.4833636	582.0645	4.270102	0	893.8176	506.0518	0.303375	0.487877	589.5269	4.321506	0	38	900	508						Frog_fixed.avi	0
23651	1419	906.6367	514.9429	0.4531065	0.4840075	582.0957	4.275453	0	899.1507	500.1976	0.3036436	0.4885888	589.3795	4.302303	0	38	903	508						Frog_fixed.avi	0
23668	1420	906.8798	510.1866	0.4532871	0.4846204	582.1627	4.278172	0	899.3055	499.0631	0.3038471	0.4892856	589.5316	4.318907	0	38	903	505						Frog_fixed.avi	0
23684	1421	911.5078	507.8344	0.4533659	0.4851673	582.2059	4.280201	0	900.6448	504.2323	0.3039551	0.489979	589.6344	4.324325	0	38	906	506						Frog_fixed.avi	0
23701	1422	908.6576	512.4502	0.4533473	0.4856535	582.285	4.2803	0	895.1129	508.4407	0.3039983	0.4905823	589.6948	4.313859	0	38	902	510						Frog_fixed.avi	0
23718	1423	907.6479	510.9971	0.4532337	0.4860996	582.174	4.279359	0	900.5868	504.976	0.3039653	0.4912013	589.7425	4.295265	0	38	904	508						Frog_fixed.avi	0
23734	1424	907.3599	510.456	0.4530144	0.4865621	582.1733	4.273353	0	895.4949	507.1095	0.303843	0.4918587	589.9536	4.313982	0	38	901	509						Frog_fixed.avi	0
23751	1425	909.1094	506.8206	0.4527266	0.4870484	582.2015	4.270646	0	897.2705	501.8137	0.303652	0.4925184	590.0768	4.335402	0	38	903	504						Frog_fixed.avi	0
23768	1426	910.0647	510.898	0.4523711	0.4876085	582.3103	4.269554	0	897.1185	498.2325	0.3034314	0.4932678	590.1346	4.304757	0	38	904	505						Frog_fixed.avi	0
23784	1427	906.6563	508.3661	0.4520499	0.4881757	582.1609	4.265175	0	891.7103	497.9661	0.3032043	0.4939802	590.2696	4.303606	0	38	899	503						Frog_fixed.avi	0
23801	1428	906.16	505.4423	0.4517395	0.4887978	582.2386	4.258114	0	891.9395	504.9443	0.3029722	0.4945928	590.4189	4.303247	0	38	899	505						Frog_fixed.avi	0
23818	1429	906.8925	502.6636	0.4514287	0.4894698	582.1382	4.251844	0	893.3655	501.4329	0.3027722	0.4952184	590.4401	4.282283	0	38	900	502						Frog_fixed.avi	0
23834	1430	905.3199	507.9114	0.4511513	0.4901787	582.2202	4.256778	0	888.3115	504.9306	0.3025811	0.4958408	590.6057	4.308622	0	38	897	506						Frog_fixed.avi	0
23851	1431	905.3235	505.7614	0.450937	0.4910052	582.1762	4.248001	0	887.7691	502.4919	0.3024159	0.4964683	590.6957	4.30215	0	38	897	504						Frog_fixed.avi	0
23868	1432	905.3118	505.4974	0.4507707	0.4919173	582.1755	4.257186	0	890.075	504.3893	0.3023072	0.497064	590.6255	4.283797	0	38	898	505						Frog_fixed.avi	0
23884	1433	900.9838	504.8365	0.4506523	0.4928286	582.1961	4.23174	0	888.66	506.6129	0.30224	0.4977892	590.6614	4.270961	0	38	895	506						Frog_fixed.avi	0
23901	1434	900.2056	506.7064	0.4506049	0.49372	582.2456	4.232124	0	890.4008	501.4318	0.3022154	0.4985878	590.6917	4.267583	0	38	895	504						Frog_fixed.avi	0
23918	1435	899.9622	510.4186	0.4506125	0.4945957	582.231	4.226521	0	886.097	508.9331	0.3022119	0.4993446	590.8679	4.268997	0	38	893	510						Frog_fixed.avi	0
23934	1436	900.7372	511.701	0.4506514	0.4953892	582.3585	4.22209	0	893.042	502.1849	0.3022881	0.500132	590.8831	4.255867	0	38	897	507						Frog_fixed.avi	0
23951	1437	899.5868	506.9927	0.4507371	0.4961683	582.4636	4.226153	0	882.6345	502.4843	0.3023682	0.5009034	590.9709	4.265902	0	38	891	505						Frog_fixed.avi	0
23968	1438	895.9698	510.822	0.4508474	0.4969727	582.4777	4.236613	0	881.3184	507.4464	0.3024947	0.5016936	591.053	4.265491	0	38	889	509						Frog_fixed.avi	0
23984	1439	891.8746	511.8277	0.4509757	0.497772	582.4916	4.218009	0	880.4054	511.3599	0.3026228	0.5024754	591.0182	4.265238	0	38	886	512						Frog_fixed.avi	0
24001	1440	900.219	512.0981	0.4511597	0.4985512	582.626	4.226391	0	880.6793	504.6056	0.3027853	0.5031916	591.0203	4.269799	0	38	890	508						Frog_fixed.avi	0
24018	1441	894.4693	503.7803	0.451293	0.4992816	582.6783	4.231747	0	882.0172	502.7506	0.3029292	0.503747	591.1763	4.270848	0	38	888	503						Frog_fixed.avi	0
24034	1442	897.981	510.5331	0.4514546	0.4998472	582.8002	4.241077	0	880.5796	505.487	0.3030561	0.504108	591.1959	4.263047	0	38	889	508						Frog_fixed.avi	0
24051	1443	898.3162	508.9767	0.4516208	0.5003673	582.8259	4.237396	0	875.9693	501.2132	0.3031644	0.5043523	591.1373	4.259717	0	38	887	505						Frog_fixed.avi	0
24067	1444	897.1992	505.5308	0.4517307	0.5007463	582.9051	4.243877	0	877.3211	500.8487	0.3032742	0.5044909	591.2419	4.273857	0	38	887	503						Frog_fixed.avi	0
24084	1445	894.3879	509.3001	0.4518048	0.5011063	582.9691	4.231931	0	878.2551	503.5789	0.3033199	0.5044899	591.3503	4.27193	0	38	886	506						Frog_fixed.avi	0
24101	1446	893.8743	509.6512	0.4518436	0.5014672	582.9731	4.25088	0	881.2616	504.0542	0.3033487	0.5045226	591.4026	4.272269	0	38	888	507						Frog_fixed.avi	0
24117	1447	890.2343	507.7597	0.4518484	0.5019504	583.0388	4.236534	0	877.1215	506.7848	0.303346	0.5046211	591.3453	4.275207	0	38	884	507						Frog_fixed.avi	0
24134	1448	890.502	506.6684	0.4518261	0.5025305	583.0524	4.244816	0	876.5515	505.6444	0.3032975	0.5048277	591.3776	4.280298	0	38	884	506						Frog_fixed.avi	0
24151	1449	894.5676	506.6068	0.4517538	0.5032592	583.0696	4.247337	0	878.1802	511.6476	0.3031992	0.5051138	591.4403	4.279865	0	38	886	509						Frog_fixed.avi	0
24167	1450	894.8687	510.8566	0.451625	0.5040742	583.0398	4.256028	0	875.1685	510.9612	0.3030348	0.5055851	591.3267	4.280564	0	38	885	511						Frog_fixed.avi	0
24184	1451	889.4839	511.7166	0.4514006	0.5049427	582.9388	4.244565	0	878.001	510.7156	0.3028246	0.506098	591.2566	4.285625	0	38	884	511						Frog_fixed.avi	0
24201	1452	894.1747	507.7868	0.4511412	0.50575	582.8619	4.266727	0	876.8568	510.4438	0.302527	0.5064679	591.206	4.271233	0	38	886	509						Frog_fixed.avi	0
24217	1453	891.8316	508.4226	0.4507771	0.5064649	582.7467	4.261571	0	874.5643	510.044	0.3021546	0.5067412	591.0307	4.282352	0	38	883	509						Frog_fixed.avi	0
24234	1454	889.5438	510.928	0.4503567	0.5069657	582.5991	4.269024	0	873.6736	505.8677	0.3017505	0.5069062	590.8181	4.295219	0	38	882	508						Frog_fixed.avi	0
24251	1455	886.832	506.7283	0.4499183	0.507219	582.4269	4.259346	0	870.3154	515.3051	0.3013147	0.5067523	590.6705	4.303275	0	38	879	511						Frog_fixed.avi	0
24267	1456	887.035	509.2394	0.4495162	0.507322	582.1158	4.256149	0	869.6683	507.7698	0.300898	0.5065283	590.5297	4.296439	0	39	878	509						Frog_fixed.avi	0
24284	1457	842.1729	507.0924	0.4493515	0.5071493	581.837	4.279352	0	825.6882	490.8247	0.3007419	0.5061939	590.2097	4.288336	0	39	834	499						Frog_fixed.avi	0
24301	1458	845.8627	506.6846	0.4490099	0.5069457	581.6032	4.266328	0	826.8887	502.22	0.300425	0.5057166	589.9517	4.290876	0	39	836	504						Frog_fixed.avi	0
24317	1459	841.4956	507.3987	0.4487188	0.5065156	581.3221	4.270803	0	822.4075	503.2681	0.3000945	0.5051828	589.7045	4.293109	0	39	832	505						Frog_fixed.avi	0
24334	1460	841.6929	514.8452	0.4485872	0.5059936	580.9418	4.26519	0	821.5137	502.4346	0.2998359	0.5046077	589.3823	4.317566	0	39	832	509						Frog_fixed.avi	0
24351	1461	840.1255	518.0977	0.4485086	0.5053319	580.5511	4.278564	0	821.4432	498.2375	0.2996325	0.5039014	588.9646	4.304691	0	39	831	508						Frog_fixed.avi	0
24367	1462	838.681	514.6849	0.448449	0.5046548	580.1591	4.269255	0	818.7963	508.4783	0.2994848	0.5032004	588.51	4.293615	0	39	829	512						Frog_fixed.avi	0
24384	1463	838.3246	515.1862	0.4484648	0.503954	579.7498	4.271526	0	820.0898	510.7918	0.2993237	0.5024661	588.0778	4.283864	0	39	829	513						Frog_fixed.avi	0
24401	1464	836.0997	513.3141	0.4485277	0.5031912	579.2866	4.271247	0	816.8594	510.689	0.2992509	0.5016214	587.6246	4.295771	0	39	826	512						Frog_fixed.avi	0
24417	1465	833.6337	522.8685	0.4485953	0.5024424	578.9088	4.277259	0	812.8382	515.283	0.2991934	0.5007817	587.0228	4.301099	0	39	823	519						Frog_fixed.avi	0
24434	1466	837.3762	519.7773	0.4487051	0.501759	578.4454	4.277604	0	818.0347	509.8836	0.2991831	0.4999536	586.5833	4.304131	0	39	828	515						Frog_fixed.avi	0
24451	1467	833.4452	523.8099	0.4488383	0.5010841	577.9744	4.26931	0	819.8864	508.227	0.2992022	0.4991471	586.0992	4.303181	0	39	827	516						Frog_fixed.avi	0
24467	1468	834.4766	523.4363	0.4490103	0.5004123	577.4388	4.280649	0	819.6085	506.3034	0.2992737	0.4983203	585.5881	4.304163	0	39	827	515						Frog_fixed.avi	0
24484	1469	833.1335	518.6392	0.4492201	0.4997366	577.0512	4.281326	0	816.5162	509.5552	0.2993427	0.497481	585.082	4.30669	0	39	825	514						Frog_fixed.avi	0
24501	1470	836.6559	516.8217	0.4494726	0.4990605	576.6766	4.285923	0	819.3942	502.5981	0.2994554	0.4966258	584.6108	4.328134	0	39	828	510						Frog_fixed.avi	0
24517	1471	837.8816	519.8358	0.4497754	0.498338	576.3224	4.28049	0	818.9029	508.5175	0.2996385	0.49572	584.0938	4.312577	0	39	828	514						Frog_fixed.avi	0
24534	1472	835.5071	520.4309	0.450104	0.497751	575.8641	4.293817	0	818.3694	507.3839	0.299828	0.4949015	583.5817	4.322623	0	39	827	514						Frog_fixed.avi	0
24551	1473	838.0718	518.038	0.4504358	0.4973481	575.4672	4.295976	0	818.8881	503.9601	0.300036	0.4942069	583.0278	4.30826	0	39	828	511						Frog_fixed.avi	0
24567	1474	835.2194	519.6979	0.4507419	0.4970457	575.1343	4.296885	0	817.4567	516.5078	0.3002388	0.493557	582.5714	4.312729	0	39	826	518						Frog_fixed.avi	0
24584	1475	839.0723	520.422	0.4510629	0.4969102	574.7292	4.298474	0	815.8171	504.5121	0.3004185	0.4932335	582.126	4.312247	0	39	827	512						Frog_fixed.avi	0
24600	1476	839.6902	523.7787	0.4513283	0.4969306	574.3103	4.302858	0	816.4515	509.9636	0.3005573	0.492895	581.7725	4.334416	0	39	828	517						Frog_fixed.avi	0
24617	1477	835.29	523.2146	0.4515176	0.4971537	573.9609	4.304255	0	814.8665	508.5572	0.3006437	0.4927518	581.2681	4.344405	0	39	825	516						Frog_fixed.avi	0
24634	1478	837.7756	524.3935	0.4516833	0.4975168	573.4696	4.310753	0	816.1518	508.1666	0.3007087	0.4927742	580.6763	4.337801	0	39	827	516						Frog_fixed.avi	0
24650	1479	840.4127	524.0576	0.4517827	0.4979773	573.0909	4.299329	0	817.3483	510.5663	0.3006946	0.4928749	580.3122	4.339308	0	39	829	517						Frog_fixed.avi	0
24667	1480	837.6307	524.384	0.4517864	0.498434	572.7415	4.308987	0	821.9052	512.2792	0.300626	0.4930591	579.9238	4.349733	0	39	830	518						Frog_fixed.avi	0
24684	1481	839.2451	524.7789	0.4517269	0.498882	572.4658	4.316967	0	814.0339	512.8713	0.3004574	0.4933083	579.5265	4.347476	0	39	827	519						Frog_fixed.avi	0
24700	1482	843.7751	526.8389	0.451607	0.4992376	572.0825	4.313943	0	818.5474	512.3113	0.3002699	0.4934393	579.0926	4.332547	0	39	831	520						Frog_fixed.avi	0
24717	1483	841.2814	528.276	0.4513971	0.4994399	571.6918	4.31911	0	819.7603	510.6972	0.3000014	0.4934981	578.7076	4.334691	0	39	831	519						Frog_fixed.avi	0
24734	1484	838.6163	520.9223	0.4511167	0.4995298	571.4948	4.326196	0	816.3935	511.7887	0.2996555	0.4934366	578.4604	4.351002	0	39	828	516						Frog_fixed.avi	0
24750	1485	842.8447	524.6378	0.4508367	0.4993807	571.149	4.330095	0	815.298	508.8038	0.2992669	0.4932289	578.1304	4.352341	0	39	829	517						Frog_fixed.avi	0
24767	1486	841.4513	520.9748	0.4504635	0.499067	570.8961	4.328561	0	819.8512	510.592	0.2988248	0.4927652	577.8525	4.35873	0	39	831	516						Frog_fixed.avi	0
24784	1487	842.7127	527.1922	0.4500583	0.4986134	570.6061	4.33167	0	826.4947	510.5598	0.2983584	0.4923131	577.5502	4.353679	0	39	835	519						Frog_fixed.avi	0
24800	1488	845.1115	519.3421	0.449641	0.4981307	570.3285	4.337358	0	826.3853	508.5225	0.2978816	0.4918222	577.2301	4.348913	0	39	836	514						Frog_fixed.avi	0
24817	1489	847.9353	529.2223	0.4491993	0.4976064	570.0347	4.336775	0	825.9541	509.2363	0.2973572	0.4913514	577.0141	4.345896	0	39	837	519						Frog_fixed.avi	0
24834	1490	853.0219	522.059	0.4487555	0.4972153	569.779	4.326214	0	827.7774	508.307	0.2968507	0.4910185	576.7137	4.333677	0	39	840	515						Frog_fixed.avi	0
24850	1491	851.4061	523.1899	0.4482606	0.4968974	569.6465	4.328331	0	831.5767	499.7818	0.2963249	0.4908293	576.5126	4.354243	0	39	841	511						Frog_fixed.avi	0
24867	1492	852.4713	522.3355	0.4477868	0.4966664	569.4567	4.323576	0	834.3369	509.0683	0.2958149	0.4906436	576.298	4.353966	0	39	843	516						Frog_fixed.avi	0
24884	1493	853.6089	518.9344	0.4472666	0.4965483	569.3281	4.326171	0	839.2902	509.3695	0.2952849	0.4906024	576.1733	4.333916	0	39	846	514						Frog_fixed.avi	0
24900	1494	856.8129	517.1742	0.4467512	0.4964796	569.2738	4.328674	0	840.8642	505.2656	0.2947369	0.4906493	576.0516	4.335388	0	39	849	511						Frog_fixed.avi	0
24917	1495	860.5103	516.7277	0.4462314	0.4964214	569.0587	4.329836	0	844.5087	499.3912	0.2942188	0.4908225	575.8586	4.342611	0	39	853	508						Frog_fixed.avi	0
24934	1496	863.8893	514.8076	0.4457389	0.4964665	568.9216	4.326851	0	849.1242	501.6377	0.2937264	0.4910018	575.6724	4.333003	0	39	857	508						Frog_fixed.avi	0
24950	1497	870.559	515.4492	0.4452868	0.4965678	568.6944	4.319412	0	847.2994	507.0804	0.2932368	0.4911763	575.642	4.333465	0	39	859	511						Frog_fixed.avi	0
24967	1498	876.6495	514.5897	0.4448573	0.4966825	568.629	4.317615	0	855.6476	501.0598	0.2928078	0.4914301	575.4766	4.336086	0	39	866	508						Frog_fixed.avi	0
24984	1499	898.1108	512.0586	0.4443052	0.4966959	568.4246	4.31695	0	887.0469	496.4735	0.2923162	0.4916594	575.4026	4.316037	0	40	893	504						Frog_fixed.avi	0
25000	1500	936.0049	504.5466	0.4436584	0.4967293	568.6104	4.309376	0	927.3959	479.9368	0.2918418	0.4917053	575.4847	4.301422	0	40	932	492						Frog_fixed.avi	0
25017	1501	935.5737	503.9904	0.4434065	0.4968121	568.5237	4.316367	0	917.071	486.4354	0.2915736	0.4917884	575.3881	4.30066	0	40	926	495						Frog_fixed.avi	0
25034	1502	942.5342	502.2119	0.4432057	0.496849	568.4786	4.319534	0	928.1086	490.9943	0.2913839	0.4918395	575.3845	4.305183	0	40	935	497						Frog_fixed.avi	0
25050	1503	945.1831	504.3648	0.4431593	0.4968666	568.5024	4.314842	0	927.432	493.7864	0.291296	0.4918624	575.2363	4.293122	0	40	936	499						Frog_fixed.avi	0
25067	1504	948.3514	508.3726	0.4432262	0.496991	568.5748	4.296327	0	930.8888	493.596	0.2912903	0.4919678	575.1381	4.295054	0	40	940	501						Frog_fixed.avi	0
25084	1505	946.4747	504.2697	0.4434125	0.4971882	568.499	4.307029	0	937.8038	486.1844	0.2914185	0.492153	575.0825	4.299345	0	40	942	495						Frog_fixed.avi	0
25100	1506	950.3513	502.3309	0.4436695	0.4974607	568.5439	4.309153	0	932.4479	478.9328	0.2915453	0.4923991	575.1614	4.307767	0	40	941	491						Frog_fixed.avi	0
25117	1507	948.1252	510.0265	0.4439938	0.4977159	568.6203	4.288605	0	935.3275	485.1413	0.2918201	0.4925733	574.9731	4.296659	0	40	942	498						Frog_fixed.avi	0
25134	1508	950.4339	500.5296	0.4443404	0.4980704	568.7555	4.29608	0	933.307	489.4479	0.2920724	0.4926815	575.0424	4.303412	0	40	942	495						Frog_fixed.avi	0
25150	1509	948.7526	503.6863	0.4447007	0.498316	568.8291	4.302004	0	937.9683	489.6858	0.2923986	0.4928293	574.8239	4.29202	0	40	943	497						Frog_fixed.avi	0
25167	1510	949.6844	508.0161	0.4450777	0.4985417	568.957	4.290434	0	932.6474	485.9375	0.2926761	0.4929669	574.9517	4.313578	0	40	941	497						Frog_fixed.avi	0
25183	1511	946.0601	503.5613	0.4453964	0.4987852	569.1183	4.292641	0	934.2142	477.6389	0.292985	0.4931977	574.9918	4.301884	0	40	940	491						Frog_fixed.avi	0
25200	1512	947.9158	504.2521	0.4457271	0.4989682	569.2467	4.29868	0	935.1219	479.2551	0.2932488	0.4933791	575.0449	4.308164	0	40	942	492						Frog_fixed.avi	0
25217	1513	948.5993	500.471	0.4459831	0.4991177	569.3699	4.289858	0	933.0536	489.6805	0.2934904	0.4935063	575.1558	4.31125	0	40	941	495						Frog_fixed.avi	0
25233	1514	943.0383	507.447	0.4462013	0.4992746	569.5933	4.283054	0	928.1153	488.8344	0.2936915	0.4936948	575.2567	4.288687	0	41	936	498						Frog_fixed.avi	0
25250	1515	915.0918	507.2535	0.4465737	0.4994677	569.8081	4.292098	0	895.9368	480.1864	0.2940468	0.4940149	575.437	4.310991	0	41	906	494						Frog_fixed.avi	0
25267	1516	920.4239	510.36	0.4468085	0.4997596	569.9052	4.300585	0	899.497	500.3346	0.2943611	0.4942771	575.5851	4.29845	0	41	910	505						Frog_fixed.avi	0
25283	1517	910.8129	516.5848	0.4469642	0.500066	570.2039	4.290134	0	896.3519	498.1405	0.2945535	0.4945617	575.7901	4.306885	0	41	904	507						Frog_fixed.avi	0
25300	1518	913.8958	510.1737	0.4472058	0.5005081	570.3896	4.30085	0	898.179	492.6608	0.2948109	0.4949858	575.9679	4.294889	0	41	906	501						Frog_fixed.avi	0
25317	1519	912.8413	513.8244	0.4474661	0.5010687	570.5931	4.292169	0	897.9257	493.542	0.2950997	0.4953918	576.2241	4.305915	0	41	905	504						Frog_fixed.avi	0
25333	1520	914.1984	513.7194	0.4478471	0.5018253	570.8552	4.296731	0	896.821	498.6354	0.2954648	0.495964	576.437	4.305718	0	41	906	506						Frog_fixed.avi	0
25350	1521	916.2833	510.2408	0.4484262	0.5029636	571.0685	4.31617	0	896.7899	499.3295	0.2960446	0.4968239	576.6475	4.313312	0	41	907	505						Frog_fixed.avi	0
25367	1522	917.5361	508.438	0.4493104	0.5044132	571.3705	4.314688	0	897.185	492.6519	0.2969035	0.4979801	576.8598	4.316873	0	41	907	501						Frog_fixed.avi	0
25383	1523	914.5807	514.1452	0.4505041	0.5061711	571.709	4.32493	0	893.6068	497.6653	0.2980459	0.4992208	576.9537	4.31096	0	41	904	506						Frog_fixed.avi	0
25400	1524	912.6907	514.9745	0.4520157	0.5081694	572.111	4.307249	0	892.8073	499.3792	0.299476	0.5007174	577.0385	4.326031	0	41	903	507						Frog_fixed.avi	0
25417	1525	913.6797	512.4247	0.453752	0.5101597	572.4579	4.31857	0	893.7373	495.8878	0.3011235	0.502255	577.1505	4.318144	0	41	904	504						Frog_fixed.avi	0
25433	1526	910.8895	516.2184	0.4556381	0.5120549	572.8028	4.315762	0	893.3877	496.1108	0.3029026	0.5037975	577.1652	4.33175	0	41	902	506						Frog_fixed.avi	0
25450	1527	908.1379	516.438	0.4575615	0.5138627	573.1882	4.318388	0	896.3516	490.5134	0.3047508	0.5052871	577.2529	4.328923	0	41	902	503						Frog_fixed.avi	0
25467	1528	914.8154	515.9674	0.4594509	0.5154991	573.6357	4.332121	0	893.1937	497.007	0.3065576	0.5066267	577.2833	4.327958	0	41	904	506						Frog_fixed.avi	0
25483	1529	913.1005	513.433	0.4612107	0.517099	573.9575	4.332842	0	892.5015	499.935	0.3082732	0.5080065	577.3915	4.334415	0	41	903	507						Frog_fixed.avi	0
25500	1530	915.1967	516.6367	0.4627908	0.5186967	574.2905	4.339972	0	893.6207	497.6232	0.309814	0.5093752	577.5367	4.345868	0	41	904	507						Frog_fixed.avi	0
25517	1531	909.7134	523.0679	0.4641733	0.5203747	574.6528	4.337112	0	897.0243	499.4938	0.3112109	0.5106931	577.6037	4.345832	0	41	903	511						Frog_fixed.avi	0
25533	1532	915.4261	517.3431	0.4654478	0.5221001	574.9792	4.344513	0	898.0347	503.5084	0.3124622	0.5120835	577.7141	4.33199	0	41	907	510						Frog_fixed.avi	0
25550	1533	912.5386	523.3273	0.4666179	0.5238495	575.236	4.33236	0	898.3436	507.0336	0.3136182	0.5134712	577.9495	4.351117	0	41	905	515						Frog_fixed.avi	0
25567	1534	913.7554	525.9793	0.4677396	0.5255901	575.6668	4.335206	0	893.4171	511.7319	0.3147336	0.5147812	578.0648	4.344225	0	41	904	519						Frog_fixed.avi	0
25583	1535	910.5958	529.8305	0.4688658	0.5272537	575.8307	4.345918	0	892.1799	509.9684	0.3158422	0.5161499	578.2802	4.343939	0	42	901	520						Frog_fixed.avi	0
25600	1536	923.9333	570.2507	0.4698747	0.5291632	575.9968	4.331929	0	904.9547	560.5522	0.3170139	0.5177819	578.41	4.352646	0	42	914	565						Frog_fixed.avi	0
25617	1537	917.9227	570.9299	0.4710247	0.5306476	576.1423	4.348287	0	901.6068	551.3173	0.3181344	0.5191139	578.4344	4.349046	0	42	910	561						Frog_fixed.avi	0
25633	1538	925.4445	570.8849	0.4722201	0.5320585	576.4607	4.349393	0	900.9895	561.6398	0.31929	0.5203509	578.6032	4.358941	0	42	913	566						Frog_fixed.avi	0
25650	1539	919.8718	572.0555	0.4733975	0.5334263	576.7136	4.348812	0	901.1649	561.3768	0.3204794	0.5217155	578.7426	4.350304	0	42	911	567						Frog_fixed.avi	0
25667	1540	925.0789	572.0598	0.4746545	0.5346959	576.8746	4.350243	0	903.9587	552.3432	0.3216794	0.5230675	578.8435	4.34963	0	42	915	562						Frog_fixed.avi	0
25683	1541	921.7959	570.7325	0.4758395	0.5358756	577.0054	4.336462	0	900.9476	554.0682	0.322852	0.5242472	578.9928	4.37088	0	42	911	562						Frog_fixed.avi	0
25700	1542	919.1533	572.9922	0.4769844	0.5368484	577.2534	4.340285	0	906.7399	558.7348	0.3240022	0.5253322	578.9553	4.354326	0	42	913	566						Frog_fixed.avi	0
25717	1543	921.7336	567.9284	0.4781199	0.5377215	577.3392	4.348876	0	902.8326	557.2188	0.3250836	0.5262574	578.936	4.339878	0	42	912	563						Frog_fixed.avi	0
25733	1544	921.8421	567.5027	0.4791941	0.5383868	577.4404	4.343729	0	906.9097	548.7269	0.3261591	0.5271173	579.0095	4.3529	0	42	914	558						Frog_fixed.avi	0
25750	1545	915.3824	568.9982	0.4801863	0.5389742	577.5108	4.339276	0	903.9896	556.8021	0.3271303	0.5277063	579.0515	4.364408	0	42	910	563						Frog_fixed.avi	0
25766	1546	915.8721	570.1208	0.4810866	0.5394436	577.6419	4.347003	0	905.3857	552.53	0.3280298	0.5282505	579.0136	4.367169	0	42	911	561						Frog_fixed.avi	0
25783	1547	919.6902	568.413	0.4818912	0.5399033	577.7238	4.339868	0	900.1724	561.0836	0.3288299	0.5286222	579.1673	4.360552	0	42	910	565						Frog_fixed.avi	0
25800	1548	916.9197	571.7911	0.4826333	0.5403231	577.7479	4.34749	0	902.3584	556.3666	0.3295626	0.5289761	579.101	4.364756	0	42	910	564						Frog_fixed.avi	0
25816	1549	918.8074	572.0091	0.4833339	0.5407475	577.7581	4.337203	0	899.8992	560.9424	0.3302737	0.5292271	579.2386	4.36794	0	42	909	566						Frog_fixed.avi	0
25833	1550	914.7802	571.5605	0.4840308	0.5411621	577.8528	4.332473	0	902.4948	555.0997	0.3309765	0.5293657	579.1909	4.356726	0	42	909	563						Frog_fixed.avi	0
25850	1551	918.2383	569.9362	0.4847389	0.5416096	577.9175	4.33755	0	901.9669	559.476	0.3317022	0.529505	579.2272	4.390548	0	42	910	565						Frog_fixed.avi	0
25866	1552	915.1467	572.0661	0.4854397	0.5420675	578.0082	4.337888	0	902.3414	557.1556	0.3324154	0.529676	579.2503	4.365079	0	42	909	565						Frog_fixed.avi	0
25883	1553	918.2303	571.4321	0.4861892	0.542479	578.0767	4.337061	0	901.3041	558.1755	0.3331728	0.5297599	579.2852	4.374654	0	42	910	565						Frog_fixed.avi	0
25900	1554	914.3685	575.5608	0.4869777	0.5428634	578.2013	4.323737	0	901.7691	554.7093	0.3339563	0.5297865	579.2839	4.366302	0	42	908	565						Frog_fixed.avi	0
25916	1555	918.7646	569.2658	0.487874	0.5432249	578.2927	4.333662	0	901.054	554.5297	0.3348533	0.5297546	579.4136	4.369547	0	42	910	562						Frog_fixed.avi	0
25933	1556	920.3582	568.1487	0.4888242	0.5434666	578.4211	4.336316	0	900.6426	557.4586	0.3358152	0.5296153	579.3277	4.352262	0	42	911	563						Frog_fixed.avi	0
25950	1557	916.8499	572.2559	0.4897227	0.5435907	578.551	4.318809	0	903.0186	562.1155	0.3367506	0.5293016	579.3685	4.375721	0	42	910	567						Frog_fixed.avi	0
25966	1558	915.2343	571.8297	0.4905275	0.5436597	578.6527	4.299823	0	901.3795	561.9579	0.3375615	0.5289372	579.3333	4.354556	0	42	908	567						Frog_fixed.avi	0
25983	1559	916.5948	571.9987	0.4911355	0.5435936	578.7105	4.305467	0	899.1168	565.2908	0.3382088	0.5283313	579.3518	4.35548	0	42	908	569						Frog_fixed.avi	0
26000	1560	916.4366	570.6783	0.4914671	0.5433307	578.7358	4.301589	0	901.1093	562.2951	0.3385725	0.527574	579.3123	4.342052	0	42	909	566						Frog_fixed.avi	0
26016	1561	914.1244	573.4024	0.4914711	0.5429143	578.7148	4.292953	0	902.4584	557.1808	0.3386205	0.5266019	579.4498	4.339948	0	42	908	565						Frog_fixed.avi	0
26033	1562	919.4814	569.2258	0.4911399	0.542353	578.5991	4.295043	0	897.0498	566.8922	0.3383066	0.5254278	579.6304	4.322654	0	42	908	568						Frog_fixed.avi	0
26050	1563	914.7706	566.8903	0.490395	0.5416301	578.5595	4.277133	0	900.1421	561.2253	0.3376754	0.5242515	579.7577	4.345628	0	42	907	564						Frog_fixed.avi	0
26066	1564	914.7502	568.2247	0.4893685	0.5409282	578.448	4.273004	0	902.5506	556.9689	0.3367344	0.5231935	579.9556	4.31213	0	42	909	563						Frog_fixed.avi	0
26083	1565	915.4001	572.9544	0.4881553	0.5402105	578.258	4.251567	0	903.3606	564.5663	0.3356316	0.5221052	580.1399	4.302069	0	42	909	569						Frog_fixed.avi	0
26099	1566	915.4025	572.2405	0.4868833	0.5395387	578.2081	4.247691	0	899.6428	567.163	0.3344499	0.5212547	580.3965	4.29444	0	42	908	570						Frog_fixed.avi	0
26116	1567	914.6585	571.5708	0.4856927	0.5388594	577.9253	4.244732	0	900.6464	560.4662	0.333359	0.5205669	580.4869	4.293541	0	42	908	566						Frog_fixed.avi	0
26133	1568	919.2917	566.2968	0.4846188	0.5381915	577.8597	4.237204	0	905.4362	558.3539	0.3323624	0.5199904	580.6245	4.276821	0	42	912	562						Frog_fixed.avi	0
26149	1569	915.8229	571.2667	0.4836791	0.5374774	577.7718	4.226151	0	899.2443	561.892	0.3314933	0.51946	580.8659	4.286566	0	42	908	567						Frog_fixed.avi	0
26166	1570	914.9041	565.3272	0.4829066	0.5367417	577.7654	4.219068	0	902.287	562.6758	0.3307792	0.5189922	580.8665	4.267685	0	42	909	564						Frog_fixed.avi	0
26183	1571	916.0602	560.5212	0.4823063	0.5360528	577.6313	4.230965	0	898.7325	561.4728	0.3301806	0.5186638	580.8616	4.257977	0	42	907	561						Frog_fixed.avi	0
26199	1572	916.5687	563.8862	0.4817984	0.5353842	577.5911	4.209509	0	899.0582	551.3271	0.3296569	0.5183656	580.8901	4.267867	0	42	908	558						Frog_fixed.avi	0
26216	1573	915.8113	564.2195	0.4813533	0.5347885	577.5607	4.202222	0	898.0894	559.4633	0.32917	0.5180742	580.8621	4.246817	0	42	907	562						Frog_fixed.avi	0
26233	1574	915.1657	561.5515	0.4809157	0.5342754	577.602	4.214343	0	895.1993	559.7593	0.3286936	0.51788	580.8683	4.243875	0	42	905	561						Frog_fixed.avi	0
26249	1575	915.7112	562.6262	0.4804482	0.5337626	577.533	4.193824	0	895.8429	557.5009	0.328189	0.5177012	580.8694	4.239965	0	42	906	560						Frog_fixed.avi	0
26266	1576	919.0902	560.3381	0.4799388	0.5333292	577.5962	4.197589	0	896.5811	556.0909	0.3276528	0.5175703	580.8499	4.227722	0	42	908	558						Frog_fixed.avi	0
26283	1577	919.3964	562.8322	0.4793728	0.5329131	577.6144	4.190699	0	901.1193	557.7822	0.3270657	0.5174566	580.8563	4.222551	0	42	910	560						Frog_fixed.avi	0
26299	1578	919.7354	564.1542	0.4787453	0.5326147	577.4944	4.189958	0	903.4946	549.8947	0.3264005	0.5174288	580.915	4.212143	0	42	912	557						Frog_fixed.avi	0
26316	1579	918.5966	561.2469	0.478034	0.532362	577.4938	4.184183	0	901.4176	559.7789	0.3256585	0.5173391	580.875	4.219339	0	42	910	561						Frog_fixed.avi	0
26333	1580	925.9191	567.2971	0.4772399	0.5321333	577.5068	4.178873	0	904.1418	554.5303	0.3248491	0.5173291	580.9205	4.220554	0	42	915	561						Frog_fixed.avi	0
26349	1581	922.524	566.1117	0.4763656	0.5319008	577.5506	4.184773	0	908.7719	552.4482	0.3239841	0.5173157	580.9827	4.2101	0	42	916	559						Frog_fixed.avi	0
26366	1582	925.0155	557.8192	0.4754587	0.5316908	577.6043	4.186086	0	907.4982	558.213	0.3230698	0.5173018	580.9178	4.207354	0	42	916	558						Frog_fixed.avi	0
26383	1583	923.3239	564.71	0.4745187	0.5314506	577.5413	4.171284	0	906.2256	558.8096	0.3221107	0.5173247	580.9589	4.202174	0	42	915	562						Frog_fixed.avi	0
26399	1584	924.2742	565.8782	0.4735375	0.5312368	577.5645	4.175797	0	911.1317	551.1315	0.3211332	0.5174482	581.0028	4.211615	0	42	918	559						Frog_fixed.avi	0
26416	1585	924.8762	566.2123	0.4725514	0.5310219	577.5754	4.180076	0	905.8991	557.184	0.3201411	0.5175077	580.99	4.205721	0	42	915	562						Frog_fixed.avi	0
26433	1586	926.3619	557.9959	0.4715301	0.5309339	577.6658	4.177506	0	905.6815	554.6638	0.3191434	0.5176671	581.0892	4.201344	0	42	916	556						Frog_fixed.avi	0
26449	1587	925.9358	559.9706	0.4705689	0.5308746	577.7427	4.189178	0	903.5973	559.8496	0.3181908	0.5179203	581.1674	4.205392	0	42	915	560						Frog_fixed.avi	0
26466	1588	930.093	556.5466	0.4696767	0.5309117	577.8261	4.195728	0	907.5007	554.7837	0.3173063	0.5183775	581.2817	4.196555	0	42	919	556						Frog_fixed.avi	0
26483	1589	929.4946	556.3119	0.4689126	0.5310443	577.9552	4.200321	0	908.4856	556.9537	0.3165285	0.5189524	581.4344	4.187171	0	42	919	557						Frog_fixed.avi	0
26499	1590	929.0821	564.8785	0.4683363	0.531285	578.102	4.178155	0	905.9936	556.0054	0.3159347	0.5197021	581.5446	4.180758	0	42	918	560						Frog_fixed.avi	0
26516	1591	929.3811	565.3531	0.4679931	0.5314965	578.3747	4.185809	0	905.6185	558.8086	0.3155603	0.520579	581.5453	4.203478	0	42	917	562						Frog_fixed.avi	0
26533	1592	927.8525	555.4219	0.4679098	0.5316717	578.6462	4.192812	0	904.7594	558.3836	0.3154292	0.5215698	581.6248	4.189976	0	42	916	557						Frog_fixed.avi	0
26549	1593	929.8417	556.164	0.4680595	0.5317474	578.8979	4.199554	0	907.5339	557.585	0.3155648	0.5226616	581.652	4.198287	0	42	919	557						Frog_fixed.avi	0
26566	1594	931.6369	556.8978	0.468482	0.5317524	579.2061	4.203099	0	906.3419	555.0359	0.315919	0.5238983	581.6527	4.208308	0	42	919	556						Frog_fixed.avi	0
26583	1595	930.8851	558.4141	0.4690848	0.5318379	579.5837	4.19926	0	906.7017	556.6336	0.3164417	0.5251854	581.6155	4.206113	0	42	919	558						Frog_fixed.avi	0
26599	1596	931.585	559.0612	0.4697565	0.532029	579.9507	4.20357	0	911.0621	557.2678	0.3170587	0.526625	581.6367	4.201719	0	42	921	558						Frog_fixed.avi	0
26616	1597	930.2723	558.7867	0.470435	0.5322733	580.313	4.196671	0	909.1534	560.7631	0.3177035	0.5280988	581.4494	4.196624	0	42	920	560						Frog_fixed.avi	0
26633	1598	931.7095	561.3604	0.4711091	0.5325853	580.5435	4.202863	0	913.9587	558.8212	0.3182926	0.5294721	581.4276	4.20601	0	42	923	560						Frog_fixed.avi	0
26649	1599	931.9038	558.7558	0.4716717	0.5328521	580.7485	4.209072	0	914.2419	558.5067	0.3188235	0.5306624	581.3341	4.194258	0	42	923	559						Frog_fixed.avi	0
26666	1600	929.0707	565.9263	0.4721502	0.5330672	581.0052	4.209111	0	913.2193	564.0574	0.3192624	0.5317084	581.1674	4.218042	0	42	921	565						Frog_fixed.avi	0
26682	1601	917.855	506.3667	0.4725098	0.5327079	581.2871	4.228003	0	914.3812	505.689	0.3196735	0.5321229	581.1514	4.223237	0	43	916	506						Frog_fixed.avi	0
26699	1602	921.5524	500.5503	0.4727735	0.5325644	581.519	4.20557	0	911.0859	501.0424	0.3199796	0.5325029	581.0869	4.208691	0	43	916	501						Frog_fixed.avi	0
26716	1603	918.8306	499.7947	0.472966	0.5325231	581.6351	4.213607	0	905.3307	497.4759	0.3201267	0.532897	580.9375	4.223815	0	43	912	499						Frog_fixed.avi	0
26732	1604	918.5192	499.0569	0.4731233	0.5322635	581.7901	4.231917	0	906.6075	495.4443	0.3202362	0.5329763	580.9382	4.219646	0	43	913	497						Frog_fixed.avi	0
26749	1605	917.7302	499.8592	0.4732048	0.5320385	581.9682	4.215476	0	906.1851	495.1629	0.3203078	0.5329692	580.9186	4.225647	0	43	912	498						Frog_fixed.avi	0
26766	1606	914.2885	499.9106	0.4732571	0.5318177	582.0428	4.215069	0	906.4651	500.3207	0.3203551	0.532921	580.9772	4.234115	0	43	910	500						Frog_fixed.avi	0
26782	1607	919.2159	498.9884	0.4733021	0.5316508	582.0629	4.23415	0	907.2433	497.8652	0.3203703	0.5328668	580.9801	4.238708	0	43	913	498						Frog_fixed.avi	0
26799	1608	915.4923	502.2958	0.4733084	0.5314748	582.1724	4.2262	0	909.769	492.6146	0.3203722	0.5327911	580.9898	4.240295	0	43	913	497						Frog_fixed.avi	0
26816	1609	917.1628	500.1643	0.4732963	0.5312796	582.2408	4.234756	0	901.5411	503.1417	0.3203452	0.5326015	580.9337	4.247048	0	43	909	502						Frog_fixed.avi	0
26832	1610	916.1382	501.1241	0.4732363	0.5310152	582.3776	4.232566	0	904.1858	502.4766	0.3203012	0.5324101	581.012	4.261713	0	43	910	502						Frog_fixed.avi	0
26849	1611	918.3843	502.4731	0.4731638	0.5306627	582.3937	4.238463	0	906.3123	497.5476	0.3202178	0.532184	580.9836	4.258812	0	43	912	500						Frog_fixed.avi	0
26866	1612	918.1385	505.2635	0.4730141	0.5303063	582.3546	4.23188	0	903.8647	502.5007	0.3200873	0.53186	581.0187	4.263249	0	43	911	504						Frog_fixed.avi	0
26882	1613	917.2571	502.1721	0.4728279	0.5299044	582.3243	4.246361	0	904.7203	499.3264	0.3198708	0.5316111	581.1804	4.26724	0	43	911	501						Frog_fixed.avi	0
26899	1614	915.2337	506.5523	0.4726053	0.5295396	582.3794	4.22716	0	908.9733	500.2788	0.3196202	0.5314041	581.0369	4.277247	0	43	912	503						Frog_fixed.avi	0
26916	1615	922.1257	495.265	0.4723558	0.5292339	582.2719	4.24773	0	901.7239	502.5871	0.319347	0.5312781	581.1577	4.268835	0	43	912	499						Frog_fixed.avi	0
26932	1616	912.701	504.7219	0.4720928	0.5289331	582.2736	4.248867	0	905.0398	496.1368	0.3190392	0.531225	581.1543	4.283773	0	43	909	500						Frog_fixed.avi	0
26949	1617	917.4026	503.9691	0.4718436	0.5287027	582.2055	4.259738	0	905.3547	495.9176	0.318797	0.5312107	581.1395	4.283829	0	43	911	500						Frog_fixed.avi	0
26966	1618	918.1391	498.4393	0.4716223	0.5285501	582.124	4.2582	0	905.2925	499.611	0.3185551	0.5312293	581.1594	4.285111	0	43	912	499						Frog_fixed.avi	0
26982	1619	916.8802	502.3235	0.4714223	0.5284792	582.1175	4.285335	0	901.8784	494.1874	0.3183812	0.5312937	581.2109	4.302972	0	43	909	498						Frog_fixed.avi	0
26999	1620	919.174	501.6885	0.4713112	0.5284653	582.0205	4.26532	0	904.9206	500.0551	0.3182468	0.5313806	581.1189	4.302152	0	43	912	501						Frog_fixed.avi	0
27016	1621	916.0377	497.1545	0.4712321	0.5285259	582.0873	4.293901	0	904.5989	499.0524	0.3181625	0.5314416	581.025	4.322521	0	43	910	498						Frog_fixed.avi	0
27032	1622	917.0413	499.7365	0.4712449	0.5285615	582.0566	4.307775	0	907.4664	495.9455	0.318163	0.5314593	580.9897	4.32319	0	43	912	498						Frog_fixed.avi	0
27049	1623	916.8082	503.6037	0.4713367	0.5286258	581.9149	4.293112	0	905.7059	497.2704	0.3182229	0.5314128	581.0497	4.336174	0	43	911	500						Frog_fixed.avi	0
27066	1624	918.186	499.5734	0.4714741	0.5287371	581.8606	4.313526	0	907.7164	496.6295	0.3183594	0.5313496	581.1022	4.337419	0	43	913	498						Frog_fixed.avi	0
27082	1625	915.9862	501.2957	0.471681	0.5288747	581.9296	4.309396	0	905.1877	497.6174	0.3185429	0.5312365	581.0203	4.338005	0	43	911	499						Frog_fixed.avi	0
27099	1626	920.9432	504.2932	0.4719223	0.5289991	581.8922	4.339592	0	907.9246	493.696	0.3187827	0.5310463	580.9573	4.354325	0	43	914	499						Frog_fixed.avi	0
27116	1627	920.4296	502.6771	0.4721881	0.5291098	581.9697	4.316581	0	902.8217	500.5147	0.3190222	0.5308638	580.9764	4.342172	0	43	912	502						Frog_fixed.avi	0
27132	1628	921.4746	499.4418	0.4724596	0.5291947	581.8779	4.333906	0	904.7684	499.0386	0.3192966	0.5305838	580.9347	4.365411	0	43	913	499						Frog_fixed.avi	0
27149	1629	921.5178	503.2451	0.4727578	0.5290785	581.9079	4.324212	0	908.5263	495.6988	0.3195609	0.5301199	580.9366	4.380492	0	43	915	499						Frog_fixed.avi	0
27166	1630	923.7738	504.2715	0.4730478	0.52891	581.9624	4.341585	0	906.3611	495.3062	0.3198659	0.5297152	580.9158	4.370728	0	43	915	500						Frog_fixed.avi	0
27182	1631	920.9622	500.9918	0.473354	0.5286477	581.9014	4.344683	0	908.1161	497.0757	0.3201706	0.5291606	580.7592	4.377592	0	43	915	499						Frog_fixed.avi	0
27199	1632	917.7651	504.0912	0.4736724	0.5283309	582.0179	4.331993	0	904.434	501.7816	0.3205032	0.5286211	580.7872	4.372399	0	43	911	503						Frog_fixed.avi	0
27216	1633	918.6722	498.1798	0.4740117	0.5279252	581.9014	4.345423	0	905.9233	496.3614	0.3208413	0.5280797	580.7302	4.390905	0	43	912	497						Frog_fixed.avi	0
27232	1634	918.3016	504.1187	0.47434	0.5274013	582.0083	4.342254	0	905.0881	498.4919	0.3211715	0.5274463	580.6691	4.373029	0	43	912	501						Frog_fixed.avi	0
27249	1635	920.797	499.7079	0.4746486	0.5268063	582.0363	4.336079	0	907.1469	501.0543	0.3214784	0.5267502	580.7559	4.387537	0	43	914	500						Frog_fixed.avi	0
27265	1636	918.4875	500.7658	0.4749328	0.5261176	581.9911	4.351149	0	906.1406	501.8639	0.3217672	0.5260782	580.6524	4.400894	0	43	912	501						Frog_fixed.avi	0
27282	1637	923.3586	505.4763	0.4752047	0.5254032	582.1026	4.361905	0	905.4385	498.6979	0.3220296	0.5254034	580.7279	4.387794	0	43	914	502						Frog_fixed.avi	0
27299	1638	915.7452	497.9247	0.4754718	0.5246995	581.9943	4.348673	0	905.6125	499.2384	0.3223126	0.524646	580.6083	4.39393	0	43	911	499						Frog_fixed.avi	0
27315	1639	918.9446	499.9917	0.4757991	0.5239888	581.9661	4.349807	0	903.3381	492.5881	0.3226361	0.5239574	580.6081	4.394479	0	43	911	496						Frog_fixed.avi	0
27332	1640	922.7825	498.499	0.4761823	0.5233203	582.0162	4.348985	0	905.6459	491.4483	0.3230184	0.5231938	580.7233	4.387167	0	43	914	495						Frog_fixed.avi	0
27349	1641	924.1705	500.8737	0.4766386	0.5226973	581.984	4.345425	0	906.5547	497.726	0.3234647	0.5225	580.7377	4.373539	0	43	915	499						Frog_fixed.avi	0
27365	1642	924.6119	499.6579	0.4771516	0.5221647	582.0119	4.350958	0	907.4784	496.0055	0.3239723	0.5218258	580.6399	4.386463	0	43	916	498						Frog_fixed.avi	0
27382	1643	919.9514	498.8287	0.4776616	0.5217419	581.9534	4.346527	0	905.2048	500.5192	0.3244888	0.5212057	580.6071	4.386816	0	43	913	500						Frog_fixed.avi	0
27399	1644	919.4973	501.8119	0.4781919	0.5213844	581.9749	4.357399	0	903.1396	497.1319	0.3250016	0.5207183	580.6215	4.381231	0	43	911	499						Frog_fixed.avi	0
27415	1645	922.4063	497.9501	0.4787057	0.5211288	581.9678	4.34209	0	907.3617	499.7544	0.3255104	0.5201781	580.6104	4.374572	0	43	915	499						Frog_fixed.avi	0
27432	1646	919.9298	501.5159	0.4792186	0.5208282	581.9512	4.341688	0	902.4285	507.2234	0.3260074	0.5196346	580.5754	4.389139	0	43	911	504						Frog_fixed.avi	0
27449	1647	923.6295	504.0088	0.4797209	0.520605	581.8906	4.347665	0	906.4299	502.8845	0.3265184	0.5192564	580.4651	4.371992	0	43	915	503						Frog_fixed.avi	0
27465	1648	935.9766	560.4863	0.480043	0.5210046	581.7331	4.344783	0	914.9911	568.2355	0.327014	0.5193452	580.4243	4.407669	0	44	925	564						Frog_fixed.avi	0
27482	1649	932.0456	573.9906	0.4804837	0.5212661	581.6656	4.349793	0	912.5201	580.6027	0.3275034	0.5192958	580.3444	4.400804	0	44	922	577						Frog_fixed.avi	0
27499	1650	931.7009	573.6863	0.481015	0.5213491	581.5624	4.33558	0	913.9662	580.7432	0.3279262	0.5191565	580.28	4.389457	0	44	923	577						Frog_fixed.avi	0
27515	1651	932.3313	579.4614	0.4814955	0.5215209	581.5159	4.342176	0	915.7205	581.1777	0.3283893	0.5191402	580.1622	4.407322	0	44	924	580						Frog_fixed.avi	0
27532	1652	930.2241	580.6763	0.4819672	0.5217419	581.4364	4.33153	0	916.5821	581.8954	0.3288026	0.5191388	580.0313	4.407928	0	44	923	581						Frog_fixed.avi	0
27549	1653	936.6173	572.6698	0.4823936	0.5220623	581.4379	4.345972	0	917.0745	580.9048	0.329202	0.5191813	579.9598	4.406519	0	44	927	577						Frog_fixed.avi	0
27565	1654	937.4182	577.4512	0.4827616	0.5223601	581.3364	4.342765	0	916.7732	580.3254	0.3295213	0.5192426	579.869	4.426302	0	44	927	579						Frog_fixed.avi	0
27582	1655	935.4329	574.511	0.4830312	0.5227401	581.2711	4.355909	0	919.7042	581.9802	0.3297826	0.5193105	579.8026	4.420982	0	44	928	578						Frog_fixed.avi	0
27599	1656	936.3498	577.0411	0.4832926	0.5230872	581.1564	4.35017	0	917.8405	582.1542	0.3299628	0.5194019	579.551	4.411216	0	44	927	580						Frog_fixed.avi	0
27615	1657	935.0095	580.1172	0.483464	0.5234398	581.0519	4.350346	0	918.4156	583.8919	0.3300723	0.5195447	579.4308	4.412725	0	44	927	582						Frog_fixed.avi	0
27632	1658	939.7794	575.3548	0.4835648	0.5237612	580.873	4.355946	0	919.0443	584.0899	0.3301133	0.5196534	579.3179	4.427323	0	44	929	580						Frog_fixed.avi	0
27649	1659	934.6054	578.6873	0.4835863	0.5239832	580.7987	4.354992	0	915.6863	587.0754	0.3300875	0.5197804	579.0867	4.431496	0	44	925	583						Frog_fixed.avi	0
27665	1660	935.8958	575.6684	0.4835338	0.5241461	580.7003	4.353973	0	920.0353	583.7016	0.330001	0.5199448	579.0215	4.431848	0	44	928	580						Frog_fixed.avi	0
27682	1661	938.0698	580.6982	0.4834047	0.5242482	580.629	4.356682	0	918.8095	583.8969	0.3298262	0.5200291	578.8424	4.433698	0	44	928	582						Frog_fixed.avi	0
27699	1662	934.9295	577.1897	0.4831865	0.5243983	580.407	4.346345	0	918.5269	580.3898	0.3295586	0.5201297	578.7147	4.428588	0	44	927	579						Frog_fixed.avi	0
27715	1663	938.1375	571.5071	0.4828812	0.52457	580.4243	4.364038	0	915.4	590.1906	0.3292117	0.5202613	578.592	4.425461	0	44	927	581						Frog_fixed.avi	0
27732	1664	935.9042	577.3684	0.4825238	0.5247349	580.2913	4.3613	0	921.9427	587.25	0.3288309	0.5204466	578.3981	4.436867	0	44	929	582						Frog_fixed.avi	0
27749	1665	937.6382	579.174	0.4820833	0.5249412	580.1601	4.356045	0	920.7942	581.2897	0.3283355	0.5207043	578.3087	4.444254	0	44	929	580						Frog_fixed.avi	0
27765	1666	937.8289	578.7245	0.4815825	0.5251501	580.0998	4.35045	0	925.6757	579.5308	0.3278095	0.5208711	578.2228	4.440441	0	44	932	579						Frog_fixed.avi	0
27782	1667	937.2941	573.1114	0.4810103	0.5253189	580.0529	4.356168	0	925.8396	581.7822	0.3272123	0.5210751	578.285	4.437544	0	44	932	577						Frog_fixed.avi	0
27799	1668	934.9438	577.4738	0.4803832	0.5254359	579.9258	4.350572	0	921.5775	584.6235	0.3265925	0.5212365	578.2208	4.448697	0	44	928	581						Frog_fixed.avi	0
27815	1669	934.4818	576.0479	0.4797338	0.5255538	579.9107	4.353851	0	925.1598	584.9525	0.3259156	0.5214075	578.1936	4.432303	0	44	930	581						Frog_fixed.avi	0
27832	1670	936.5189	576.7078	0.4790815	0.5256361	579.9243	4.35782	0	924.2936	580.2111	0.3252486	0.52161	578.1757	4.446581	0	44	930	578						Frog_fixed.avi	0
27848	1671	935.5813	572.8181	0.4784359	0.5256971	579.9817	4.356882	0	922.3016	580.3596	0.3246057	0.5217326	578.199	4.440759	0	44	929	577						Frog_fixed.avi	0
27865	1672	940.6091	571.6765	0.4777729	0.5256925	579.9934	4.365715	0	926.5432	580.4927	0.3239524	0.5218588	578.2017	4.44824	0	44	934	576						Frog_fixed.avi	0
27882	1673	939.8209	572.2878	0.4771379	0.5256822	579.983	4.357559	0	927.645	579.5464	0.3233102	0.5219668	578.0877	4.430615	0	44	934	576						Frog_fixed.avi	0
27898	1674	938.8529	573.9143	0.4764385	0.5256458	580.0271	4.352551	0	924.1012	582.6905	0.3226238	0.5220284	578.2979	4.435215	0	44	931	578						Frog_fixed.avi	0
27915	1675	938.7271	569.0303	0.475709	0.525591	580.0363	4.358182	0	926.882	580.2141	0.3218924	0.5220907	578.323	4.416528	0	44	933	575						Frog_fixed.avi	0
27932	1676	934.7534	572.3314	0.4749084	0.5255256	580.0261	4.351775	0	926.738	577.7599	0.3211195	0.5221831	578.4048	4.422103	0	44	931	575						Frog_fixed.avi	0
27948	1677	936.6257	569.299	0.4740851	0.5254989	580.1552	4.35163	0	929.2208	569.6763	0.3202888	0.5223195	578.4821	4.433954	0	44	933	569						Frog_fixed.avi	0
27965	1678	935.0526	571.1481	0.4732274	0.52548	580.201	4.34821	0	924.2029	572.0673	0.3194534	0.5223964	578.6306	4.418873	0	44	930	572						Frog_fixed.avi	0
27982	1679	928.3838	573.4116	0.4723569	0.5254974	580.2663	4.33975	0	924.5959	567.7202	0.3186316	0.5224999	578.7407	4.423541	0	44	926	571						Frog_fixed.avi	0
27998	1680	923.6933	567.7832	0.4716528	0.5254836	580.364	4.346191	0	916.9662	563.4686	0.3179352	0.5225456	578.9528	4.408092	0	45	920	566						Frog_fixed.avi	0
28015	1681	883.9705	541.054	0.4711497	0.5252833	580.4279	4.333126	0	878.9245	533.9061	0.3175146	0.5224577	578.9088	4.419075	0	45	881	537						Frog_fixed.avi	0
28032	1682	890.2896	543.7215	0.4705676	0.5252945	580.5767	4.342689	0	874.8672	540.2037	0.3169626	0.5225149	579.0197	4.41208	0	45	883	542						Frog_fixed.avi	0
28048	1683	881.2287	546.833	0.4700389	0.5252627	580.6414	4.335651	0	869.6839	538.2465	0.3164534	0.5225076	579.1066	4.413104	0	45	875	543						Frog_fixed.avi	0
28065	1684	882.2379	543.5972	0.4695999	0.5252365	580.672	4.336676	0	869.031	536.5273	0.3159952	0.522505	579.1971	4.403	0	45	876	540						Frog_fixed.avi	0
28082	1685	876.7815	538.3851	0.4691667	0.5252095	580.7859	4.326314	0	866.9367	532.5795	0.3155733	0.5224596	579.2239	4.392375	0	45	872	535						Frog_fixed.avi	0
28098	1686	877.4124	537.6614	0.4687349	0.5251312	580.7778	4.334533	0	861.0317	533.0635	0.3151575	0.5223767	579.2256	4.40068	0	45	869	535						Frog_fixed.avi	0
28115	1687	875.3788	533.926	0.468367	0.5248684	580.9353	4.341654	0	862.0165	535.4757	0.3147944	0.5220777	579.3833	4.400994	0	45	869	535						Frog_fixed.avi	0
28132	1688	871.7305	544.2307	0.4680209	0.5244269	581.0389	4.325814	0	860.8387	535.7453	0.3144787	0.5216882	579.3944	4.395967	0	45	866	540						Frog_fixed.avi	0
28148	1689	870.9462	543.0041	0.4677136	0.5238707	581.004	4.32283	0	858.7354	539.5377	0.314174	0.5210911	579.5497	4.38665	0	45	865	541						Frog_fixed.avi	0
28165	1690	871.1746	541.7034	0.4675017	0.523308	581.0823	4.330367	0	861.2121	535.3809	0.3139679	0.5205885	579.5532	4.392564	0	45	866	539						Frog_fixed.avi	0
28181	1691	874.5483	539.313	0.4673228	0.5227957	581.1646	4.330652	0	862.2956	532.7849	0.313808	0.520124	579.6542	4.403191	0	45	868	536						Frog_fixed.avi	0
28198	1692	865.5463	541.9736	0.4671724	0.5223284	581.1985	4.328175	0	857.3806	536.8276	0.3136744	0.5195367	579.7236	4.395395	0	45	861	539						Frog_fixed.avi	0
28215	1693	871.7014	543.8383	0.4670708	0.5219468	581.2939	4.329306	0	860.5579	533.1154	0.3135892	0.5191258	579.7989	4.392794	0	45	866	538						Frog_fixed.avi	0
28231	1694	871.8228	538.2546	0.4669969	0.5215757	581.3129	4.343826	0	858.9779	536.1526	0.3135269	0.5186514	579.7883	4.387019	0	45	865	537						Frog_fixed.avi	0
28248	1695	868.1819	544.7381	0.4669347	0.5212185	581.4033	4.333601	0	858.7726	537.0637	0.3134596	0.5183285	579.8542	4.390699	0	45	863	541						Frog_fixed.avi	0
28265	1696	869.9343	540.796	0.4668999	0.5208968	581.407	4.346309	0	858.5499	538.4685	0.3133969	0.5180079	579.8574	4.386084	0	45	864	540						Frog_fixed.avi	0
28281	1697	869.0988	542.6133	0.466839	0.520704	581.4223	4.349471	0	860.0906	540.5115	0.313331	0.5177633	579.9034	4.392787	0	45	865	542						Frog_fixed.avi	0
28298	1698	869.3442	541.6813	0.4667678	0.5206553	581.3685	4.346077	0	856.3754	544.3156	0.313247	0.5176536	579.9604	4.399726	0	45	863	543						Frog_fixed.avi	0
28315	1699	865.2559	543.073	0.4666726	0.5207045	581.2861	4.348133	0	855.209	541.0095	0.3131703	0.5176249	579.9628	4.401597	0	45	860	542						Frog_fixed.avi	0
28331	1700	863.6095	543.0461	0.4665777	0.5208914	581.3782	4.364207	0	851.4749	541.908	0.3130955	0.5177108	579.9899	4.409104	0	45	858	542						Frog_fixed.avi	0
28348	1701	863.8656	544.6088	0.4665352	0.5212373	581.2789	4.355489	0	847.7786	545.2339	0.3130158	0.517938	580.0787	4.413007	0	45	856	545						Frog_fixed.avi	0
28365	1702	865.0493	542.7872	0.4664705	0.5216144	581.3438	4.372331	0	847.5146	546.0011	0.3129625	0.5183222	580.093	4.428966	0	45	856	544						Frog_fixed.avi	0
28381	1703	862.6813	544.8274	0.46642	0.5219807	581.3889	4.385091	0	850.6743	541.0823	0.3129528	0.5186054	580.1691	4.426077	0	45	857	543						Frog_fixed.avi	0
28398	1704	863.3001	545.8859	0.4664435	0.5222089	581.4129	4.38481	0	847.7482	540.6894	0.312997	0.5187769	580.2955	4.438463	0	45	856	543						Frog_fixed.avi	0
28415	1705	860.5515	544.2838	0.4665238	0.5222819	581.4838	4.385371	0	853.561	543.8625	0.3131289	0.5188533	580.3555	4.437065	0	45	857	544						Frog_fixed.avi	0
28431	1706	860.5718	542.978	0.466644	0.5222776	581.649	4.399196	0	844.6525	544.7293	0.3132824	0.5188602	580.4161	4.443392	0	45	853	544						Frog_fixed.avi	0
28448	1707	862.5751	546.1161	0.4668261	0.5222111	581.6799	4.403851	0	850.2938	545.4238	0.3134853	0.5187517	580.671	4.435852	0	45	856	546						Frog_fixed.avi	0
28465	1708	854.1086	547.9131	0.46697	0.5221034	581.8537	4.396657	0	847.5211	543.489	0.3136864	0.5186199	580.7161	4.46778	0	45	851	546						Frog_fixed.avi	0
28481	1709	858.2517	545.2664	0.4671202	0.5220351	581.9431	4.396094	0	847.9214	544.2549	0.3138767	0.5184418	581.0428	4.464478	0	45	853	545						Frog_fixed.avi	0
28498	1710	855.3087	544.1108	0.4672519	0.5220023	582.0931	4.409664	0	843.5839	548.1848	0.3140329	0.5181819	581.2234	4.471483	0	45	849	546						Frog_fixed.avi	0
28515	1711	855.7313	547.5277	0.4673997	0.5219754	582.1469	4.403574	0	846.258	547.8561	0.3142516	0.5179543	581.3458	4.475729	0	45	851	548						Frog_fixed.avi	0
28531	1712	856.4285	545.4693	0.4675586	0.5219733	582.3048	4.398822	0	846.1714	539.9583	0.3144313	0.5177767	581.5309	4.471396	0	45	851	543						Frog_fixed.avi	0
28548	1713	854.3098	547.8694	0.4677019	0.5220131	582.4103	4.410099	0	843.6318	546.6966	0.3146196	0.5176236	581.7731	4.47578	0	45	849	547						Frog_fixed.avi	0
28565	1714	848.053	552.2826	0.4678105	0.5221164	582.591	4.408739	0	841.5469	550.7372	0.314783	0.5175664	581.8619	4.47262	0	45	845	552						Frog_fixed.avi	0
28581	1715	849.2863	549.8595	0.4678958	0.5222755	582.5278	4.400814	0	839.4839	551.0585	0.3149008	0.5175399	581.9875	4.484215	0	45	844	550						Frog_fixed.avi	0
28598	1716	832.4072	566.5288	0.4680248	0.5225969	582.6677	4.408609	0	822.6462	566.4698	0.3151078	0.517644	582.1866	4.495238	0	46	828	566						Frog_fixed.avi	0
28615	1717	823.2012	595.8585	0.4681001	0.5229191	582.7701	4.410329	0	803.7025	604.4387	0.3153179	0.5179034	582.0421	4.490203	0	46	813	600						Frog_fixed.avi	0
28631	1718	825.37	588.2621	0.4680713	0.5230076	582.9288	4.409487	0	804.4119	595.0601	0.3152599	0.5178954	582.3744	4.467412	0	46	815	592						Frog_fixed.avi	0
28648	1719	823.8087	597.8093	0.4679985	0.5230827	582.9207	4.399515	0	799.5068	602.6362	0.3152161	0.517904	582.514	4.478716	0	46	812	600						Frog_fixed.avi	0
28665	1720	820.5533	593.4728	0.4678626	0.5232066	583.0494	4.401761	0	803.7206	600.1521	0.3151153	0.5179757	582.6153	4.478806	0	46	812	597						Frog_fixed.avi	0
28681	1721	825.0989	591.5107	0.4677088	0.5233238	582.9597	4.400242	0	807.9884	588.2438	0.3149751	0.5182279	582.787	4.481515	0	46	817	590						Frog_fixed.avi	0
28698	1722	828.4686	586.7297	0.4675021	0.5235722	582.9538	4.415203	0	803.7765	603.3015	0.3147748	0.5184643	582.9098	4.476398	0	46	816	595						Frog_fixed.avi	0
28715	1723	827.1146	590.0215	0.4672484	0.5238752	582.9679	4.412283	0	807.8611	593.944	0.3145666	0.5188792	583.0033	4.483206	0	46	817	592						Frog_fixed.avi	0
28731	1724	828.9216	587.8985	0.4669737	0.5243325	583.0201	4.417094	0	801.9375	602.5387	0.3143136	0.5193644	583.1819	4.472678	0	46	815	595						Frog_fixed.avi	0
28748	1725	825.8284	591.1415	0.466671	0.5248163	583.0223	4.383254	0	810.6012	591.403	0.3140447	0.519959	583.2529	4.476526	0	46	818	591						Frog_fixed.avi	0
28764	1726	824.8257	582.0948	0.4663143	0.5253201	583.0052	4.407585	0	810.3157	595.1282	0.3137579	0.5205315	583.367	4.491095	0	46	818	589						Frog_fixed.avi	0
28781	1727	826.5009	588.2387	0.4659718	0.5257713	582.9708	4.402491	0	809.9472	594.4422	0.3134305	0.5211754	583.4865	4.474	0	46	818	591						Frog_fixed.avi	0
28798	1728	831.8016	589.5822	0.4655588	0.5261676	582.9468	4.409804	0	812.924	595.3307	0.3130496	0.5217554	583.5534	4.476273	0	46	822	592						Frog_fixed.avi	0
28814	1729	831.0723	584.5684	0.4650896	0.5265533	582.8604	4.410671	0	813.2327	595.556	0.312621	0.5222918	583.7682	4.463124	0	46	822	590						Frog_fixed.avi	0
28831	1730	833.2268	585.711	0.4646018	0.5268951	582.9031	4.402544	0	814.8937	592.6336	0.3121741	0.5227056	583.9089	4.486531	0	46	824	589						Frog_fixed.avi	0
28848	1731	834.0256	585.1896	0.4640931	0.5272101	582.8132	4.413202	0	815.5891	589.5423	0.3117101	0.5231169	583.9913	4.50603	0	46	825	587						Frog_fixed.avi	0
28864	1732	831.0468	584.8688	0.4636107	0.5275495	582.8101	4.411794	0	815.3975	594.5966	0.3112681	0.5234447	584.0777	4.488437	0	46	823	590						Frog_fixed.avi	0
28881	1733	834.8356	580.3646	0.4631928	0.527831	582.717	4.435896	0	813.9013	589.1343	0.3108609	0.523913	584.1244	4.482316	0	46	824	585						Frog_fixed.avi	0
28898	1734	829.4979	587.5355	0.462812	0.5281382	582.7557	4.409547	0	814.3594	596.2184	0.3105551	0.5242904	584.1623	4.473781	0	46	822	592						Frog_fixed.avi	0
28914	1735	835.0814	583.6666	0.4625295	0.5284255	582.7072	4.426975	0	813.3041	586.4522	0.310266	0.5246858	584.1931	4.479879	0	46	824	585						Frog_fixed.avi	0
28931	1736	835.1328	582.6022	0.462274	0.5285606	582.7128	4.431494	0	815.3696	597.4478	0.3100387	0.524912	584.2311	4.473299	0	46	825	590						Frog_fixed.avi	0
28948	1737	838.5358	582.4814	0.4620695	0.5286141	582.6315	4.43948	0	815.6153	598.0314	0.3098294	0.5250624	584.2315	4.475769	0	46	827	590						Frog_fixed.avi	0
28964	1738	834.8915	581.5613	0.4618746	0.5285984	582.6632	4.437303	0	817.0901	595.8434	0.309633	0.525151	584.2677	4.497059	0	46	826	589						Frog_fixed.avi	0
28981	1739	835.1768	581.6236	0.461723	0.528555	582.4678	4.425555	0	815.198	593.2885	0.3094324	0.5252134	584.3227	4.475898	0	46	825	587						Frog_fixed.avi	0
28998	1740	835.928	581.615	0.4615024	0.5284753	582.3456	4.429286	0	815.012	593.9437	0.3092147	0.525255	584.254	4.476204	0	46	825	588						Frog_fixed.avi	0
29014	1741	835.9406	579.9564	0.4612487	0.5283883	582.3847	4.436348	0	815.9406	596.1707	0.3089667	0.5253429	584.1337	4.468426	0	46	826	588						Frog_fixed.avi	0
29031	1742	839.3898	584.8237	0.460892	0.5281931	582.1848	4.430129	0	815.7734	589.3926	0.3086114	0.5255917	584.1476	4.483223	0	46	828	587						Frog_fixed.avi	0
29048	1743	838.116	583.1979	0.4603698	0.5279905	582.0098	4.434865	0	815.7425	597.6897	0.308136	0.5258608	584.1119	4.471489	0	46	827	590						Frog_fixed.avi	0
29064	1744	836.5084	585.4721	0.4596401	0.5277277	581.7694	4.42914	0	814.3043	594.1599	0.3074664	0.52623	584.0379	4.473649	0	46	825	590						Frog_fixed.avi	0
29081	1745	797.5951	594.1039	0.4589683	0.5275138	581.6479	4.433871	0	777.3691	601.5786	0.3068877	0.5267351	584.108	4.473772	0	47	787	598						Frog_fixed.avi	0
29098	1746	785.8923	605.7704	0.4580132	0.5273153	581.4048	4.427848	0	760.0524	623.312	0.306098	0.5272655	584.0288	4.45716	0	47	773	615						Frog_fixed.avi	0
29114	1747	783.5342	600.418	0.4567644	0.5270008	581.2214	4.424667	0	758.5746	623.0186	0.3049039	0.5276029	584.1732	4.460659	0	47	771	612						Frog_fixed.avi	0
29131	1748	788.7701	607.9056	0.4554192	0.5265722	581.0669	4.414471	0	760.3785	618.2136	0.3036648	0.5280163	584.2131	4.455426	0	47	775	613						Frog_fixed.avi	0
29148	1749	786.3311	604.1871	0.4538618	0.5260329	580.7615	4.412943	0	762.0264	620.6472	0.3022548	0.5283316	584.2623	4.455862	0	47	774	612						Frog_fixed.avi	0
29164	1750	783.313	607.9584	0.4521287	0.5254866	580.6204	4.398067	0	762.5098	618.2018	0.3006671	0.5288231	584.4462	4.443701	0	47	773	613						Frog_fixed.avi	0
29181	1751	784.6345	606.4848	0.4502554	0.5250322	580.4846	4.405694	0	761.0666	626.6447	0.2989825	0.5293524	584.554	4.428813	0	47	773	617						Frog_fixed.avi	0
29198	1752	788.4014	603.9554	0.448313	0.5246608	580.2909	4.392958	0	757.2513	628.5696	0.2972006	0.5299953	584.8198	4.432875	0	47	773	616						Frog_fixed.avi	0
29214	1753	787.6238	609.1373	0.4463658	0.5244102	580.1844	4.393462	0	764.7997	620.3038	0.2954699	0.5307482	585.0349	4.465593	0	47	776	615						Frog_fixed.avi	0
29231	1754	785.1672	605.993	0.444505	0.5242516	580.0316	4.38377	0	761.7797	622.6068	0.2938179	0.5314953	585.1925	4.439845	0	47	773	614						Frog_fixed.avi	0
29248	1755	783.3553	604.8908	0.4427664	0.524183	579.938	4.370018	0	760.8232	623.5497	0.2922501	0.5322677	585.337	4.421009	0	47	772	614						Frog_fixed.avi	0
29264	1756	786.7526	607.16	0.441128	0.524111	579.8533	4.3894	0	764.0042	625.7755	0.290792	0.5329785	585.4208	4.424262	0	47	775	616						Frog_fixed.avi	0
29281	1757	786.5156	607.8783	0.4396061	0.5240709	579.7937	4.385157	0	764.8916	619.377	0.2893896	0.5336477	585.59	4.418101	0	47	776	614						Frog_fixed.avi	0
29297	1758	787.6168	605.7034	0.438151	0.5239984	579.7753	4.374939	0	764.5783	621.105	0.2880855	0.534161	585.5996	4.422852	0	47	776	613						Frog_fixed.avi	0
29314	1759	791.2164	606.6	0.4367586	0.5239472	579.743	4.369061	0	766.1643	626.082	0.286788	0.534695	585.7711	4.394279	0	47	779	616						Frog_fixed.avi	0
29331	1760	790.739	606.8471	0.4353731	0.5239558	579.728	4.365085	0	759.9053	620.7682	0.2854999	0.535238	585.8621	4.424562	0	47	775	614						Frog_fixed.avi	0
29347	1761	790.5479	608.5339	0.4339674	0.5239849	579.8049	4.37745	0	769.5859	628.5202	0.2842464	0.5357677	585.9986	4.411488	0	47	780	619						Frog_fixed.avi	0
29364	1762	787.3151	605.9359	0.4326108	0.5239997	579.6508	4.38055	0	762.4334	630.3895	0.2829936	0.5363468	585.9897	4.410636	0	47	775	618						Frog_fixed.avi	0
29381	1763	789.8127	608.5879	0.4312993	0.5239993	579.6478	4.380317	0	769.5804	618.7591	0.2817729	0.5369029	586.1531	4.432497	0	47	780	614						Frog_fixed.avi	0
29397	1764	788.0988	606.8644	0.4300253	0.5239986	579.6877	4.386292	0	771.5362	632.2021	0.2807243	0.5370584	586.1469	4.406761	0	47	780	620						Frog_fixed.avi	0
29414	1765	767.2334	624.8807	0.4289719	0.524269	579.7373	4.382817	0	749.5818	645.1245	0.2797275	0.5380335	586.1469	4.419549	0	47	758	635						Frog_fixed.avi	0
29431	1766	632.9763	781.9269	0.4283685	0.5253187	579.6172	4.388541	0	614.5673	799.6245	0.279851	0.5395645	586.3677	4.44317	0	48	624	791						Frog_fixed.avi	0
29447	1767	527.9457	870.1745	0.4279258	0.5260761	579.7889	4.368978	0	500.63	887.1265	0.279881	0.5406741	586.1096	4.430537	0	48	514	879						Frog_fixed.avi	0
29464	1768	512.7593	866.6411	0.4273484	0.5261185	579.7585	4.378491	0	491.1918	893.0162	0.2790879	0.5409757	586.2429	4.419479	0	48	502	880						Frog_fixed.avi	0
29481	1769	507.9564	875.6609	0.4266697	0.5261431	579.6509	4.373811	0	488.0508	902.2151	0.2782645	0.5411058	586.1838	4.432648	0	48	498	889						Frog_fixed.avi	0
29497	1770	514.4469	871.2928	0.4261212	0.5261077	579.5975	4.373522	0	485.481	889.323	0.277577	0.5411499	586.2965	4.436394	0	48	500	880						Frog_fixed.avi	0
29514	1771	512.6826	870.3229	0.425667	0.5260969	579.5939	4.371381	0	487.1152	892.4892	0.2769833	0.5411028	586.259	4.42896	0	48	500	881						Frog_fixed.avi	0
29531	1772	515.7413	868.0944	0.4253221	0.5260175	579.7571	4.377785	0	485.5305	890.4044	0.2765374	0.5410149	586.1362	4.437453	0	48	501	879						Frog_fixed.avi	0
29547	1773	513.4899	872.5981	0.4250959	0.5258908	579.7921	4.375289	0	485.6105	893.9207	0.2762152	0.5409293	586.0606	4.432641	0	48	500	883						Frog_fixed.avi	0
29564	1774	516.2745	870.9523	0.4249975	0.5257217	579.7948	4.366583	0	483.2504	900.281	0.2759573	0.5407043	586.1483	4.418284	0	48	500	886						Frog_fixed.avi	0
29581	1775	516.9158	871.7604	0.4248802	0.5254055	579.9454	4.373468	0	486.481	891.7494	0.2757619	0.5404445	585.9482	4.424768	0	48	502	882						Frog_fixed.avi	0
29597	1776	518.4244	874.3437	0.42471	0.5249527	579.9368	4.362436	0	483.4989	899.5261	0.2754776	0.5398142	586.0559	4.419207	0	48	501	887						Frog_fixed.avi	0
29614	1777	514.4954	869.5897	0.4244809	0.5242875	580.0183	4.360537	0	490.5654	894.5321	0.2752148	0.5389576	585.9743	4.425777	0	48	503	882						Frog_fixed.avi	0
29631	1778	516.8118	874.8473	0.424171	0.5232988	580.2177	4.360147	0	487.2161	891.997	0.2748734	0.5378226	586.0095	4.408833	0	48	502	883						Frog_fixed.avi	0
29647	1779	519.9135	865.1945	0.4238159	0.5220389	580.2721	4.360813	0	493.2565	888.0238	0.2744979	0.5363012	586.1323	4.40967	0	48	507	877						Frog_fixed.avi	0
29664	1780	520.4386	865.7904	0.4233879	0.520367	580.2655	4.352294	0	492.4961	892.3312	0.2740872	0.5343472	586.1671	4.415229	0	48	506	879						Frog_fixed.avi	0
29681	1781	517.3859	864.8423	0.4229736	0.5183857	580.2403	4.363463	0	493.7966	888.8419	0.2736992	0.5321176	586.1668	4.410326	0	48	506	877						Frog_fixed.avi	0
29697	1782	519.7717	864.3387	0.4226914	0.516252	580.1733	4.347748	0	491.2014	891.3138	0.2733936	0.5296046	586.1185	4.386385	0	48	505	878						Frog_fixed.avi	0
29714	1783	513.2046	866.616	0.4225503	0.5137522	580.1392	4.333573	0	495.8201	894.4249	0.2732456	0.5268558	586.0376	4.388198	0	48	505	881						Frog_fixed.avi	0
29731	1784	513.7463	866.7896	0.4225995	0.5109794	580.0142	4.330837	0	496.2227	890.9454	0.2732433	0.5237737	585.9344	4.379559	0	48	505	879						Frog_fixed.avi	0
29747	1785	520.6107	867.9017	0.4228642	0.5079317	579.9514	4.327525	0	495.5469	891.3085	0.27336	0.5204827	585.8043	4.359688	0	48	508	880						Frog_fixed.avi	0
29764	1786	520.3539	863.5579	0.4232347	0.5049689	579.8964	4.324337	0	499.2741	886.9563	0.2736519	0.5172272	585.6899	4.358723	0	48	510	875						Frog_fixed.avi	0
29781	1787	523.8094	865.1566	0.4237242	0.5021607	579.8297	4.31765	0	497.9802	886.6286	0.2740195	0.514234	585.4222	4.361036	0	48	511	876						Frog_fixed.avi	0
29797	1788	521.7589	864.4156	0.4242397	0.4997329	579.6582	4.308009	0	498.4662	886.5239	0.2744233	0.5116168	585.2533	4.351406	0	48	510	875						Frog_fixed.avi	0
29814	1789	519.1125	865.2155	0.4247345	0.4975435	579.5516	4.295209	0	502.4335	886.5063	0.2748145	0.5092965	585.0491	4.335479	0	48	511	876						Frog_fixed.avi	0
29831	1790	518.4673	861.5917	0.4251559	0.4955511	579.3855	4.275414	0	503.3546	881.9854	0.2751514	0.5072439	584.6633	4.326866	0	48	511	872						Frog_fixed.avi	0
29847	1791	515.5172	860.8112	0.4255297	0.4936521	579.3621	4.270125	0	506.2178	885.1093	0.275441	0.5052375	584.6038	4.317355	0	48	511	873						Frog_fixed.avi	0
29864	1792	521.7112	863.2855	0.4259459	0.4917943	579.2366	4.258247	0	499.7468	883.7359	0.2757272	0.503323	584.3193	4.315288	0	48	511	874						Frog_fixed.avi	0
29880	1793	523.8895	860.8679	0.4263648	0.4901097	579.1241	4.240423	0	502.9914	882.6703	0.2760908	0.5015051	584.0953	4.314373	0	48	513	872						Frog_fixed.avi	0
29897	1794	526.1229	859.1242	0.4268411	0.4885394	579.0383	4.237316	0	503.9351	880.0204	0.2764564	0.4997993	583.8945	4.304905	0	48	515	870						Frog_fixed.avi	0
29914	1795	521.4216	863.3495	0.4273046	0.4871497	578.8148	4.217567	0	503.8625	883.8879	0.2768257	0.4982394	583.808	4.300733	0	48	513	874						Frog_fixed.avi	0
29930	1796	523.4101	860.0818	0.4277353	0.48597	578.8231	4.221471	0	504.6498	884.4971	0.2771982	0.4968476	583.6708	4.290259	0	48	514	872						Frog_fixed.avi	0
29947	1797	523.6332	866.5656	0.4280776	0.4848958	578.85	4.202804	0	502.4896	882.3102	0.2774804	0.4956171	583.5659	4.287654	0	48	513	874						Frog_fixed.avi	0
29964	1798	524.7722	860.1639	0.4283485	0.484028	578.643	4.198856	0	504.0136	887.4451	0.2777333	0.4945748	583.5541	4.255785	0	48	514	874						Frog_fixed.avi	0
29980	1799	521.886	863.3136	0.4285616	0.4832786	578.6797	4.190968	0	502.7751	884.2252	0.2779223	0.4936921	583.3969	4.26791	0	48	512	874						Frog_fixed.avi	0
29997	1800	526.1724	860.8642	0.4287219	0.4827438	578.5854	4.189373	0	504.3091	886.43	0.2780732	0.4929257	583.2477	4.256591	0	48	515	874						Frog_fixed.avi	0
30014	1801	524.4849	861.5109	0.428865	0.4823673	578.4953	4.17775	0	501.4004	888.1477	0.2782014	0.4923505	583.3248	4.254587	0	48	513	875						Frog_fixed.avi	0
30030	1802	537.256	868.1572	0.4290191	0.4821532	578.3796	4.174517	0	511.4276	888.2545	0.2783293	0.4919637	583.2106	4.240777	0	48	524	878						Frog_fixed.avi	0
30047	1803	540.7836	871.0408	0.429195	0.4822214	578.3624	4.170522	0	519.3555	889.2152	0.2785125	0.4916984	583.0521	4.237216	0	48	530	880						Frog_fixed.avi	0
30064	1804	545.6773	871.6818	0.4295009	0.4822736	578.2823	4.156823	0	516.9409	891.5364	0.2787625	0.4914136	583.0797	4.230944	0	48	531	882						Frog_fixed.avi	0
30080	1805	540.4943	870.9471	0.4298563	0.4824339	578.2394	4.148296	0	521.9714	889.5898	0.2790888	0.4912469	582.8668	4.232255	0	48	531	880						Frog_fixed.avi	0
30097	1806	542.0955	870.4014	0.4302864	0.4826279	578.1376	4.15509	0	522.4719	895.2901	0.2794579	0.4911329	582.6797	4.221063	0	48	532	883						Frog_fixed.avi	0
30114	1807	543.7767	868.5997	0.4307257	0.4828783	578.0684	4.147068	0	519.9102	896.6822	0.279791	0.490955	582.581	4.207335	0	48	532	883						Frog_fixed.avi	0
30130	1808	542.4905	872.0919	0.4311736	0.4830995	577.9996	4.145463	0	523.3026	890.752	0.2801546	0.4907888	582.5457	4.213852	0	48	533	881						Frog_fixed.avi	0
30147	1809	544.2949	868.6939	0.4316339	0.483386	577.9122	4.14113	0	520.8248	890.5145	0.2805676	0.4905536	582.4348	4.208154	0	48	533	880						Frog_fixed.avi	0
30164	1810	544.5992	868.1774	0.432143	0.4836661	577.8984	4.13973	0	519.7633	889.8487	0.2810316	0.4903816	582.3391	4.193648	0	48	532	879						Frog_fixed.avi	0
30180	1811	544.3389	868.1755	0.43272	0.4839316	577.9227	4.129163	0	521.2796	895.6315	0.2815368	0.4901807	582.248	4.185499	0	48	533	882						Frog_fixed.avi	0
30197	1812	542.6371	867.1823	0.4333031	0.4843768	577.9969	4.126903	0	523.6281	891.31	0.2820872	0.4900979	582.1218	4.18638	0	48	533	879						Frog_fixed.avi	0
30214	1813	542.4871	868.2794	0.4338886	0.4849465	577.9827	4.121588	0	522.8209	894.8857	0.2826105	0.4900959	582.0835	4.179585	0	48	533	882						Frog_fixed.avi	0
30230	1814	541.9457	868.6482	0.4344774	0.4856761	577.8629	4.116501	0	522.4786	896.5616	0.2831338	0.4902052	582.0013	4.170128	0	48	532	883						Frog_fixed.avi	0
30247	1815	544.9186	866.2158	0.4350725	0.4865825	577.9112	4.101403	0	521.7152	890.9464	0.2836463	0.4905146	581.9487	4.168659	0	48	533	879						Frog_fixed.avi	0
30263	1816	546.8161	864.2559	0.4355824	0.4876099	577.8439	4.104377	0	522.4764	891.4296	0.2841163	0.4909492	581.8221	4.157665	0	48	535	878						Frog_fixed.avi	0
30280	1817	544.9742	863.6561	0.4359638	0.4887125	577.8054	4.086874	0	523.6503	893.7003	0.2844753	0.491477	581.6644	4.150842	0	48	534	879						Frog_fixed.avi	0
30297	1818	545.8035	865.611	0.4362541	0.4898068	577.9795	4.09083	0	521.1514	892.6527	0.2847488	0.492139	581.6461	4.129925	0	48	533	879						Frog_fixed.avi	0
30313	1819	550.3923	866.2214	0.4364814	0.4909488	577.8775	4.079906	0	523.3243	894.0168	0.2849344	0.4929152	581.605	4.13307	0	48	537	880						Frog_fixed.avi	0
30330	1820	548.401	869.8022	0.4366134	0.4920479	577.8758	4.075921	0	523.3143	895.4928	0.285052	0.4937762	581.6934	4.129924	0	48	536	883						Frog_fixed.avi	0
30347	1821	547.8904	861.3113	0.4367021	0.4932138	577.8751	4.075545	0	523.0989	892.4878	0.2851211	0.4947757	581.7077	4.118422	0	48	535	877						Frog_fixed.avi	0
30363	1822	547.4537	866.693	0.4367258	0.4944451	577.8823	4.069916	0	522.0694	891.3569	0.2851664	0.4958727	581.576	4.127653	0	48	535	879						Frog_fixed.avi	0
30380	1823	549.8315	869.4751	0.4367233	0.4958076	577.8788	4.056514	0	524.6625	892.6446	0.2851373	0.4972	581.6036	4.118916	0	48	537	881						Frog_fixed.avi	0
30397	1824	548.659	867.8984	0.4366824	0.4973554	577.7959	4.060394	0	522.2042	895.4598	0.2850464	0.4986753	581.5315	4.117126	0	48	535	882						Frog_fixed.avi	0
30413	1825	551.3656	869.5551	0.4365835	0.4990256	577.7359	4.06301	0	525.0823	890.9218	0.2849104	0.5003902	581.4833	4.104268	0	48	538	880						Frog_fixed.avi	0
30430	1826	547.4641	862.9286	0.4363797	0.5008091	577.692	4.060499	0	526.4852	895.7439	0.2846907	0.5021315	581.4174	4.099443	0	48	537	879						Frog_fixed.avi	0
30447	1827	542.3574	878.9092	0.4361311	0.5027976	577.5912	4.059115	0	515.0665	905.88	0.2844601	0.5042285	581.4344	4.093892	0	48	529	892						Frog_fixed.avi	0
30463	1828	542.6999	889.7739	0.4357557	0.5050173	577.5991	4.06994	0	517.9988	916.3463	0.2841673	0.5065069	581.3291	4.097463	0	48	530	903						Frog_fixed.avi	0
30480	1829	540.3715	884.1198	0.4352887	0.5073788	577.5175	4.0661	0	516.0698	916.5258	0.2836852	0.5089774	581.3278	4.098306	0	48	528	900						Frog_fixed.avi	0
30497	1830	541.9571	891.0402	0.4347307	0.5099159	577.4097	4.066477	0	518.2257	914.9724	0.2831432	0.5116844	581.2073	4.086097	0	48	530	903						Frog_fixed.avi	0
30513	1831	540.2451	889.7105	0.434083	0.5123673	577.3035	4.06391	0	513.4656	915.6851	0.28249	0.5142431	581.2584	4.093502	0	48	527	903						Frog_fixed.avi	0
30530	1832	541.1356	888.5602	0.4334063	0.5146452	577.2334	4.068396	0	515.6602	916.2047	0.2818325	0.5166261	581.1971	4.092028	0	48	528	902						Frog_fixed.avi	0
30547	1833	541.4552	890.9312	0.432674	0.5167199	577.0861	4.064634	0	511.5014	916.7284	0.2811106	0.5187309	581.1473	4.089511	0	48	526	904						Frog_fixed.avi	0
30563	1834	545.1877	892.98	0.431916	0.518761	577.0237	4.063674	0	514.1875	917.6076	0.2803747	0.5207642	581.1138	4.088666	0	48	530	905						Frog_fixed.avi	0
30580	1835	537.0416	887.0972	0.4310579	0.52088	576.9791	4.067862	0	514.4078	916.1664	0.2795604	0.5228038	581.1569	4.091927	0	48	526	902						Frog_fixed.avi	0
30597	1836	540.8164	890.3297	0.4301623	0.5229495	576.8036	4.046629	0	518.5003	914.7701	0.2787126	0.5248436	581.081	4.099642	0	48	530	903						Frog_fixed.avi	0
30613	1837	542.7142	886.5731	0.4292054	0.5251105	576.7828	4.052483	0	514.88	913.0203	0.2778045	0.5268887	581.1802	4.079624	0	48	529	900						Frog_fixed.avi	0
30630	1838	540.3553	893.5139	0.4281721	0.5271042	576.7427	4.053248	0	515.1614	917.9648	0.2768236	0.528901	581.2767	4.073055	0	48	528	906						Frog_fixed.avi	0
30647	1839	539.1285	887.1394	0.4270806	0.5290696	576.8368	4.057611	0	516.1454	915.6826	0.2758234	0.53083	581.33	4.075646	0	48	528	901						Frog_fixed.avi	0
30663	1840	541.1054	892.5117	0.4259919	0.5307938	576.68	4.046262	0	517.663	919.9817	0.274804	0.5325958	581.3524	4.076059	0	48	529	906						Frog_fixed.avi	0
30680	1841	544.8843	889.1504	0.4248586	0.5323744	576.5214	4.046952	0	520.8848	920.4473	0.2737339	0.5342062	581.3857	4.071219	0	48	533	905						Frog_fixed.avi	0
30697	1842	543.3779	888.071	0.4237049	0.5339275	576.553	4.041994	0	515.7173	920.958	0.272628	0.5357568	581.4714	4.054631	0	48	530	905						Frog_fixed.avi	0
30713	1843	539.881	893.3347	0.4225261	0.5353727	576.6085	4.032739	0	513.9362	914.5442	0.2715293	0.5373113	581.5885	4.062583	0	48	527	904						Frog_fixed.avi	0
30730	1844	548.1143	892.5036	0.4214389	0.5368515	576.5126	4.028162	0	513.3187	916.3832	0.2704746	0.5388305	581.7329	4.055129	0	48	531	904						Frog_fixed.avi	0
30747	1845	546.6718	893.2578	0.4203502	0.5382093	576.4726	4.021427	0	513.1501	914.1299	0.2694687	0.5402672	581.7864	4.043372	0	48	530	904						Frog_fixed.avi	0
30763	1846	547.4204	890.1025	0.4193178	0.5395319	576.5466	4.024035	0	513.2505	909.0483	0.2684968	0.541601	581.8957	4.056383	0	48	530	900						Frog_fixed.avi	0
30780	1847	543.45	895.9426	0.4183955	0.5406071	576.535	4.022871	0	521.5697	915.5803	0.2676487	0.5427748	582.0089	4.047727	0	48	533	906						Frog_fixed.avi	0
30796	1848	541.1528	894.6047	0.4175364	0.5416892	576.7072	4.013254	0	517.5602	915.15	0.2668679	0.5438963	582.004	4.049602	0	48	529	905						Frog_fixed.avi	0
30813	1849	546.2518	889.4627	0.4167917	0.5427723	576.7147	4.017735	0	518.2208	914.1966	0.2661418	0.545005	582.2537	4.044539	0	48	532	902						Frog_fixed.avi	0
30830	1850	542.8525	889.1475	0.4161074	0.5436262	576.8972	4.018994	0	516.696	912.1968	0.2655227	0.5459474	582.3416	4.035276	0	48	530	901						Frog_fixed.avi	0
30846	1851	546.0818	889.3086	0.4155188	0.5443738	576.968	4.023392	0	519.6392	909.9929	0.2649781	0.5467408	582.4883	4.043331	0	48	533	900						Frog_fixed.avi	0
30863	1852	548.5558	894.5419	0.4150108	0.5449954	576.979	4.015249	0	519.6733	911.2366	0.2644841	0.5473965	582.5885	4.037891	0	48	534	903						Frog_fixed.avi	0
30880	1853	551.9684	898.2917	0.4145714	0.5455339	577.0878	4.006263	0	515.3329	913.9836	0.2640707	0.5479631	582.7398	4.043879	0	48	534	906						Frog_fixed.avi	0
30896	1854	545.1098	892.489	0.4141396	0.5461105	577.2936	4.016644	0	513.9006	909.0853	0.2637022	0.5485179	582.8694	4.03872	0	48	530	901						Frog_fixed.avi	0
30913	1855	544.908	891.3339	0.4138041	0.5465775	577.4662	4.022016	0	521.8947	910.2033	0.2634466	0.5489368	582.9941	4.047607	0	48	533	901						Frog_fixed.avi	0
30930	1856	549.2842	897.4081	0.4135435	0.5469822	577.5962	4.017163	0	516.5443	907.5195	0.2632112	0.5493153	583.2773	4.040144	0	48	533	902						Frog_fixed.avi	0
30946	1857	545.8167	876.2712	0.4132763	0.5472968	577.9012	4.0196	0	528.0562	890.6317	0.2630787	0.5494409	583.3533	4.043874	0	48	537	883						Frog_fixed.avi	0
30963	1858	559.2953	859.6116	0.4131055	0.5475215	577.8636	4.024102	0	533.5186	879.0737	0.2630247	0.5494695	583.5013	4.041331	0	48	546	869						Frog_fixed.avi	0
30980	1859	557.8232	865.8486	0.4130817	0.5477332	577.9967	4.029467	0	534.0093	882.3593	0.2630284	0.549586	583.6761	4.034491	0	48	546	874						Frog_fixed.avi	0
30996	1860	564.3726	862.3477	0.4131825	0.5478033	578.2221	4.01081	0	537.8781	882.9797	0.2631254	0.5495592	583.9728	4.022615	0	48	551	873						Frog_fixed.avi	0
31013	1861	561.6149	861.5613	0.4133354	0.5477957	578.4922	4.013524	0	529.1035	876.5322	0.2632741	0.5495036	584.1946	4.024618	0	48	545	869						Frog_fixed.avi	0
31030	1862	563.1511	865.0303	0.4135669	0.5476792	578.7098	4.017671	0	537.5276	872.4753	0.2635289	0.5494008	584.2475	4.036194	0	48	550	869						Frog_fixed.avi	0
31046	1863	561.6449	860.8911	0.4137803	0.5475562	578.8474	4.003639	0	534.1655	876.0695	0.2637511	0.5493174	584.5049	4.036216	0	48	548	868						Frog_fixed.avi	0
31063	1864	558.5505	863.3181	0.4140203	0.547411	579.1755	3.993303	0	535.3345	876.506	0.2640409	0.5492404	584.7263	4.022624	0	48	547	870						Frog_fixed.avi	0
31080	1865	560.0523	870.2319	0.4143174	0.547217	579.1747	3.995815	0	536.873	872.1109	0.2643429	0.5491576	584.967	4.023078	0	48	548	871						Frog_fixed.avi	0
31096	1866	558.8524	868.2714	0.4146287	0.547093	579.4062	3.990445	0	538.8322	872.4875	0.2646896	0.5490512	585.0126	4.018948	0	48	549	870						Frog_fixed.avi	0
31113	1867	559.325	864.5461	0.415005	0.5470412	579.5543	3.995938	0	535.7792	870.4885	0.2650597	0.549006	585.1466	4.016593	0	48	548	868						Frog_fixed.avi	0
31130	1868	559.2994	865.7037	0.4154329	0.5470734	579.6395	3.990043	0	534.4337	870.1036	0.2654548	0.5489501	585.3134	4.006554	0	48	547	868						Frog_fixed.avi	0
31146	1869	559.1024	865.8243	0.4158771	0.5472083	579.7102	3.985261	0	533.2421	874.1564	0.2658915	0.5489417	585.3914	3.998102	0	48	546	870						Frog_fixed.avi	0
31163	1870	559.1293	863.9669	0.4163387	0.5474171	579.7064	3.972469	0	535.6662	874.6246	0.2663314	0.5489557	585.3842	4.003571	0	48	547	869						Frog_fixed.avi	0
31180	1871	557.4133	860.5232	0.4167802	0.547616	579.6731	3.974704	0	537.8225	875.1703	0.2667625	0.5489408	585.3453	4.003847	0	48	548	868						Frog_fixed.avi	0
31196	1872	557.4556	866.6342	0.4171925	0.5477471	579.607	3.97167	0	535.4355	881.8962	0.2671849	0.5488278	585.4049	4.009633	0	48	546	874						Frog_fixed.avi	0
31213	1873	551.0851	865.8253	0.4175718	0.5479496	579.7535	3.966501	0	531.6939	879.7266	0.2675653	0.5488046	585.3818	4.01113	0	48	541	873						Frog_fixed.avi	0
31230	1874	559.3312	867.1197	0.4179857	0.5481356	579.6741	3.971284	0	532.3582	878.1818	0.2679397	0.5487802	585.462	4.002666	0	48	546	873						Frog_fixed.avi	0
31246	1875	559.9738	864.5356	0.4183221	0.548247	579.6501	3.978359	0	532.7953	877.0903	0.2683018	0.548717	585.491	4.002457	0	48	546	871						Frog_fixed.avi	0
31263	1876	523.114	878.813	0.4188037	0.5484534	579.7599	3.980948	0	507.3612	889.0748	0.2688564	0.5486876	585.5927	4.010375	0	48	515	884						Frog_fixed.avi	0
31280	1877	470.7107	911.7917	0.4195017	0.5485518	579.8508	3.981444	0	448.5605	908.3459	0.2697484	0.5486376	585.4828	4.018152	0	49	460	910						Frog_fixed.avi	0
31296	1878	384.5366	912.7117	0.4203431	0.5484629	580.0531	3.988557	0	363.8063	909.9146	0.2706755	0.5482985	585.6951	4.015192	0	49	374	911						Frog_fixed.avi	0
31313	1879	344.3469	915.8359	0.4209589	0.548207	580.0576	3.972263	0	312.4114	908.6418	0.2714302	0.5478132	585.61	4.02936	0	49	328	912						Frog_fixed.avi	0
31330	1880	347.1477	917.1935	0.4213207	0.5479223	580.154	3.991974	0	321.2478	915.35	0.2718225	0.5471811	585.7305	4.019209	0	49	334	916						Frog_fixed.avi	0
31346	1881	345.6845	916.4768	0.421778	0.547661	580.1723	3.990939	0	317.4766	909.4731	0.2722292	0.5465779	585.7969	4.027985	0	49	332	913						Frog_fixed.avi	0
31363	1882	347.8521	915.7878	0.4222709	0.5474793	580.1412	3.993649	0	316.3148	909.8314	0.2726591	0.546027	585.8859	4.033312	0	49	332	913						Frog_fixed.avi	0
31379	1883	347.2291	915.8617	0.4227807	0.5474276	580.1904	3.998711	0	314.9948	917.1255	0.273135	0.5455821	585.8007	4.036593	0	49	331	916						Frog_fixed.avi	0
31396	1884	344.3689	913.7484	0.4232703	0.5474384	580.1072	4.011947	0	314.9942	906.8007	0.2735945	0.54531	585.8734	4.038707	0	49	330	910						Frog_fixed.avi	0
31413	1885	343.1882	915.8826	0.4237674	0.5475429	579.983	4.004154	0	315.187	907.7968	0.2740383	0.5451664	585.7968	4.039969	0	49	329	912						Frog_fixed.avi	0
31429	1886	349.6729	919.4341	0.4242432	0.5477153	579.9796	4.017422	0	314.1275	912.1665	0.2744607	0.5450332	585.686	4.05225	0	49	332	916						Frog_fixed.avi	0
31446	1887	338.0124	918.4184	0.4246611	0.5480507	580.0629	4.019931	0	318.006	912.9724	0.2748613	0.5449528	585.6565	4.04624	0	49	328	916						Frog_fixed.avi	0
31463	1888	345.3008	923.0841	0.4250706	0.5484207	579.8232	4.018996	0	321.2294	912.3945	0.2752368	0.5449292	585.5373	4.047548	0	49	333	918						Frog_fixed.avi	0
31479	1889	345.6733	918.3454	0.4254687	0.5488275	579.7193	4.025167	0	309.0976	910.9568	0.2755472	0.5449709	585.5035	4.05002	0	49	327	915						Frog_fixed.avi	0
31496	1890	346.3928	919.5824	0.4258095	0.5493169	579.7123	4.030509	0	315.2659	911.1012	0.2758726	0.545061	585.41	4.061284	0	49	331	915						Frog_fixed.avi	0
31513	1891	343.9625	917.1844	0.4260617	0.5496921	579.8356	4.031321	0	312.9515	908.354	0.2761209	0.5450674	585.3497	4.05371	0	49	328	913						Frog_fixed.avi	0
31529	1892	476.9264	807.7187	0.4254981	0.5490515	579.4182	4.056274	0	506.1703	800.4868	0.2756945	0.5441067	585.4023	4.100057	0	49	492	804						Frog_fixed.avi	0
31546	1893	684.2932	660.4912	0.4239521	0.547846	579.7267	4.070383	0	719.2319	660.6766	0.2747051	0.5426266	585.8802	4.079681	0	50	702	661						Frog_fixed.avi	0
31563	1894	879.5332	517.9316	0.4225542	0.5470682	579.7907	4.107202	0	892.6908	518.7938	0.2737835	0.5416353	586.1959	4.054745	0	50	886	518						Frog_fixed.avi	0
31579	1895	948.6919	489.5933	0.4220438	0.5471972	579.8635	4.102535	0	932.2541	469.4395	0.2734278	0.5414521	586.2308	4.046257	0	50	940	480						Frog_fixed.avi	0
31596	1896	957.6273	480.3841	0.4220988	0.5477314	579.5219	4.114413	0	950.0979	455.5173	0.2733173	0.5418061	586.1519	4.077688	0	50	954	468						Frog_fixed.avi	0
31613	1897	960.3784	482.2413	0.4220728	0.5482285	579.4764	4.12087	0	944.6099	457.2516	0.2732148	0.5420812	586.202	4.083079	0	50	952	470						Frog_fixed.avi	0
31629	1898	954.49	487.567	0.422058	0.5488086	579.4792	4.095889	0	946.1041	451.6534	0.2731004	0.5425704	586.3458	4.081892	0	50	950	470						Frog_fixed.avi	0
31646	1899	956.797	487.3831	0.4221086	0.5495433	579.411	4.102409	0	948.5636	461.0134	0.273074	0.5430113	586.2758	4.064703	0	50	953	474						Frog_fixed.avi	0
31663	1900	957.4659	490.0074	0.4222421	0.5503877	579.3866	4.115646	0	941.9609	464.6372	0.2731593	0.5435675	586.4474	4.097071	0	50	950	477						Frog_fixed.avi	0
31679	1901	956.756	483.5904	0.4224898	0.5512875	579.5106	4.118466	0	943.0793	460.645	0.2733764	0.5441996	586.3192	4.098525	0	50	950	472						Frog_fixed.avi	0
31696	1902	954.9651	487.6349	0.4228666	0.552152	579.3992	4.113379	0	945.4145	455.1378	0.2736738	0.5448114	586.3513	4.10094	0	50	950	471						Frog_fixed.avi	0
31713	1903	954.5814	489.0214	0.4233152	0.55301	579.4368	4.128573	0	946.5638	463.4746	0.2740724	0.5453075	586.2152	4.1068	0	50	951	476						Frog_fixed.avi	0
31729	1904	957.6427	487.5389	0.4238234	0.5538987	579.439	4.130065	0	941.5371	460.2589	0.2745017	0.5458483	586.2752	4.105673	0	50	950	474						Frog_fixed.avi	0
31746	1905	957.4246	487.6822	0.4243574	0.5547982	579.3545	4.131645	0	938.683	456.7887	0.2749867	0.5464209	586.1758	4.119792	0	50	948	472						Frog_fixed.avi	0
31762	1906	959.339	482.2148	0.4248644	0.5557437	579.3751	4.12801	0	940.4322	464.9474	0.2754393	0.5468697	586.1066	4.125434	0	50	950	474						Frog_fixed.avi	0
31779	1907	959.0085	483.0176	0.4253464	0.5565789	579.3342	4.117252	0	943.4846	458.6602	0.2758908	0.5473819	586.0322	4.123545	0	50	951	471						Frog_fixed.avi	0
31796	1908	955.7325	483.12	0.4257522	0.557324	579.2802	4.12372	0	941.2354	458.3567	0.2762802	0.5476758	585.9896	4.137468	0	50	948	471						Frog_fixed.avi	0
31812	1909	959.733	486.3271	0.4261156	0.5578998	579.3143	4.113531	0	942.6874	454.7504	0.2766099	0.5480332	585.9548	4.130116	0	50	951	471						Frog_fixed.avi	0
31829	1910	956.3656	487.5488	0.4264402	0.5584345	579.3765	4.11489	0	943.028	460.3493	0.2769231	0.5482237	585.8993	4.140315	0	50	950	474						Frog_fixed.avi	0
31846	1911	957.6045	489.4757	0.4267297	0.558875	579.2434	4.119109	0	944.1613	455.9825	0.2772256	0.5483681	585.845	4.140369	0	50	951	473						Frog_fixed.avi	0
31862	1912	959.3385	485.1973	0.427031	0.5593182	579.2683	4.107349	0	940.6837	464.2898	0.2774668	0.5484923	585.861	4.134806	0	50	950	475						Frog_fixed.avi	0
31879	1913	957.9254	483.4055	0.4273611	0.5597694	579.299	4.110774	0	945.9958	462.3291	0.2777735	0.548686	585.82	4.150215	0	50	952	473						Frog_fixed.avi	0
31896	1914	958.6527	489.5296	0.4277382	0.5601421	579.0779	4.108623	0	938.423	462.1066	0.2780749	0.5489509	585.7576	4.139028	0	50	949	476						Frog_fixed.avi	0
31912	1915	959.4399	488.0103	0.4281394	0.5604995	579.1138	4.104678	0	940.2128	462.4522	0.2784479	0.5491197	585.6791	4.168277	0	50	950	475						Frog_fixed.avi	0
31929	1916	956.6356	488.9813	0.4285766	0.5608657	579.118	4.106559	0	940.005	466.1827	0.2788627	0.5492764	585.6511	4.183015	0	50	948	478						Frog_fixed.avi	0
31946	1917	958.6616	488.6643	0.429048	0.5612474	579.1527	4.118832	0	940.9252	474.4406	0.2793103	0.5495051	585.6371	4.160629	0	50	950	482						Frog_fixed.avi	0
31962	1918	956.8521	491.0634	0.4295385	0.5616869	579.0781	4.116553	0	943.4808	464.3118	0.2797795	0.5498147	585.5819	4.187109	0	50	950	478						Frog_fixed.avi	0
31979	1919	955.9375	490.9284	0.4300612	0.5621327	579.1596	4.134723	0	945.9788	465.4984	0.2802863	0.5500596	585.6329	4.198646	0	51	951	478						Frog_fixed.avi	0
31996	1920	926.9097	537.5576	0.4307199	0.562861	579.0393	4.128897	0	908.3285	510.2369	0.2809728	0.550617	585.5309	4.215003	0	51	918	524						Frog_fixed.avi	0
32012	1921	929.6624	531.9653	0.4312759	0.5633598	579.0452	4.156411	0	917.0808	508.0732	0.2814817	0.5508515	585.4362	4.217109	0	51	923	520						Frog_fixed.avi	0
32029	1922	928.7346	535.7649	0.431847	0.563834	579.1253	4.151329	0	911.2902	518.9484	0.2820187	0.5510898	585.4222	4.215069	0	51	920	527						Frog_fixed.avi	0
32046	1923	932.2289	531.7807	0.4324271	0.5642444	579.2167	4.165736	0	913.6656	507.6459	0.2825534	0.5513706	585.4336	4.233252	0	51	923	520						Frog_fixed.avi	0
32062	1924	931.8708	532.4873	0.4330324	0.5647309	579.0747	4.164278	0	916.041	512.1534	0.2831076	0.5516045	585.4189	4.243782	0	51	924	522						Frog_fixed.avi	0
32079	1925	928.3309	539.4248	0.4336022	0.5651929	579.0883	4.173863	0	916.1975	514.4904	0.2836756	0.5518744	585.3528	4.238894	0	51	922	527						Frog_fixed.avi	0
32096	1926	930.057	537.3505	0.4341928	0.5656651	579.0877	4.194486	0	914.8015	509.6972	0.2842398	0.5522242	585.3439	4.251194	0	51	922	524						Frog_fixed.avi	0
32112	1927	931.4703	540.7358	0.4347996	0.5661232	579.141	4.189802	0	917.2223	514.5624	0.2848037	0.5524707	585.3079	4.253226	0	51	924	528						Frog_fixed.avi	0
32129	1928	928.3135	539.5535	0.4353937	0.5665154	579.2202	4.215351	0	914.0781	511.2312	0.28539	0.552707	585.2931	4.26746	0	51	921	525						Frog_fixed.avi	0
32146	1929	929.2928	535.0939	0.4359981	0.5668948	579.1808	4.211139	0	915.3438	508.0677	0.2859652	0.5529571	585.2998	4.270843	0	51	922	522						Frog_fixed.avi	0
32162	1930	932.1591	536.7194	0.4366001	0.5672365	579.1716	4.225301	0	914.3583	515.4014	0.2865493	0.5531381	585.2405	4.271879	0	51	923	526						Frog_fixed.avi	0
32179	1931	928.7434	540.1409	0.4372141	0.5676069	579.2076	4.235683	0	919.4488	515.3208	0.2871356	0.5532813	585.3058	4.279765	0	51	924	528						Frog_fixed.avi	0
32196	1932	930.9747	535.8451	0.4378068	0.5679294	579.1898	4.22253	0	917.9791	521.6844	0.2877329	0.5533826	585.2169	4.281099	0	51	924	529						Frog_fixed.avi	0
32212	1933	925.8878	538.0378	0.4383947	0.5681076	579.3434	4.238825	0	913.2502	523.0706	0.2883098	0.5534552	585.2255	4.273716	0	51	920	531						Frog_fixed.avi	0
32229	1934	929.05	540.4633	0.438988	0.5682745	579.3275	4.256114	0	912.3802	519.1617	0.2888937	0.5534362	585.2887	4.295095	0	51	921	530						Frog_fixed.avi	0
32246	1935	927.9071	540.1498	0.4395625	0.5683939	579.3349	4.256988	0	910.6364	522.5162	0.2894588	0.5533626	585.2866	4.293947	0	51	919	531						Frog_fixed.avi	0
32262	1936	928.8625	539.3931	0.4401336	0.5684314	579.4909	4.258523	0	913.9654	517.784	0.2900029	0.5532881	585.3193	4.305702	0	51	921	529						Frog_fixed.avi	0
32279	1937	927.0466	539.7397	0.4406935	0.5684668	579.5002	4.258292	0	913.1796	514.8027	0.2905575	0.5532035	585.3325	4.297914	0	51	920	527						Frog_fixed.avi	0
32295	1938	927.7903	538.9148	0.4412459	0.5685148	579.4628	4.261066	0	911.6394	519.7864	0.2911003	0.5531327	585.3713	4.305319	0	51	920	529						Frog_fixed.avi	0
32312	1939	924.0099	542.8101	0.4417659	0.5685741	579.5172	4.265862	0	914.78	512.692	0.291625	0.5531183	585.3096	4.295641	0	51	919	528						Frog_fixed.avi	0
32329	1940	925.3387	541.6036	0.4422715	0.568716	579.6101	4.261863	0	916.1021	514.554	0.2921222	0.5530879	585.3183	4.293795	0	51	921	528						Frog_fixed.avi	0
32345	1941	923.8593	544.765	0.4427536	0.568882	579.6259	4.27005	0	909.4513	520.3035	0.2925915	0.5531456	585.381	4.280869	0	51	917	533						Frog_fixed.avi	0
32362	1942	923.9828	540.7654	0.4432374	0.5690988	579.5955	4.285526	0	915.1795	515.6449	0.2930673	0.5532637	585.3994	4.291043	0	51	920	528						Frog_fixed.avi	0
32379	1943	924.8168	542.3537	0.443722	0.5693886	579.5607	4.287603	0	912.4366	521.3767	0.2935252	0.5533991	585.3342	4.301915	0	51	919	532						Frog_fixed.avi	0
32395	1944	927.1758	543.1642	0.4441838	0.5697276	579.5422	4.281672	0	911.9333	520.5764	0.2939791	0.5536242	585.278	4.306606	0	51	920	532						Frog_fixed.avi	0
32412	1945	925.5286	543.1925	0.4446408	0.5701033	579.6001	4.292734	0	915.4813	512.7578	0.2944031	0.5539016	585.2883	4.310374	0	51	921	528						Frog_fixed.avi	0
32429	1946	924.2246	550.3794	0.4450515	0.5705535	579.4434	4.288027	0	917.2531	529.0519	0.2948294	0.5541817	585.1528	4.285314	0	52	921	540						Frog_fixed.avi	0
32445	1947	927.0792	589.2368	0.4453989	0.5711809	579.5091	4.291424	0	915.325	578.3063	0.2952699	0.554643	584.9856	4.29592	0	52	921	584						Frog_fixed.avi	0
32462	1948	921.8903	579.5396	0.445821	0.5714173	579.4346	4.282568	0	913.5344	563.402	0.2956094	0.5547613	584.8837	4.306514	0	52	918	571						Frog_fixed.avi	0
32479	1949	926.6587	588.7922	0.4461813	0.5716552	579.3343	4.287474	0	911.8611	569.3271	0.2959445	0.5548403	584.8838	4.305623	0	52	919	579						Frog_fixed.avi	0
32495	1950	925.1502	586.1895	0.4465184	0.5717649	579.2708	4.291259	0	915.5551	568.3932	0.2962368	0.5548428	584.7651	4.303579	0	52	920	577						Frog_fixed.avi	0
32512	1951	921.2155	588.3761	0.4468025	0.5717832	579.2463	4.280199	0	916.7481	565.8398	0.2965015	0.5547361	584.7324	4.304633	0	52	919	577						Frog_fixed.avi	0
32529	1952	922.7411	588.062	0.4470847	0.5717294	579.147	4.299337	0	915.795	566.2088	0.2967287	0.5546179	584.5344	4.318125	0	52	919	577						Frog_fixed.avi	0
32545	1953	921.2026	591.3181	0.4473262	0.5717077	579.108	4.282536	0	918.5713	564.1953	0.2969247	0.5544208	584.5048	4.30361	0	52	920	578						Frog_fixed.avi	0
32562	1954	921.2244	590.6837	0.4475384	0.5716265	578.9714	4.286378	0	912.6238	562.9521	0.2970849	0.5542969	584.3149	4.309332	0	52	917	577						Frog_fixed.avi	0
32579	1955	922.2525	589.669	0.4477203	0.5715371	578.8707	4.289677	0	911.0137	567.8616	0.297216	0.5541338	584.3341	4.310569	0	52	917	579						Frog_fixed.avi	0
32595	1956	921.6722	588.9664	0.4479018	0.5713824	578.8723	4.284016	0	909.7263	567.625	0.2973511	0.5539637	584.1379	4.297507	0	52	916	578						Frog_fixed.avi	0
32612	1957	921.0358	586.9464	0.4480492	0.5712045	578.7584	4.285981	0	914.9421	569.9994	0.2974873	0.553703	584.027	4.287274	0	52	918	578						Frog_fixed.avi	0
32629	1958	920.2543	590.1055	0.4481793	0.5709534	578.6609	4.283818	0	915.5033	560.3839	0.2975756	0.5535345	583.9143	4.307155	0	52	918	575						Frog_fixed.avi	0
32645	1959	868.7333	601.4879	0.4485742	0.5707707	578.6265	4.28193	0	863.0065	573.1017	0.2979651	0.5534234	583.9815	4.303172	0	53	866	587						Frog_fixed.avi	0
32662	1960	836.897	617.8882	0.4488736	0.5706722	578.5153	4.263244	0	822.3156	610.0965	0.2983268	0.5534596	583.7177	4.303715	0	53	830	614						Frog_fixed.avi	0
32679	1961	833.7992	614.0156	0.4488985	0.5704961	578.4041	4.261773	0	819.7181	594.7981	0.298297	0.5533021	583.6557	4.284771	0	53	827	604						Frog_fixed.avi	0
32695	1962	831.009	620.5677	0.4488716	0.5702484	578.3775	4.258649	0	814.9644	595.7579	0.298249	0.5532221	583.5552	4.286456	0	53	823	608						Frog_fixed.avi	0
32712	1963	830.12	614.8009	0.4487931	0.569988	578.2361	4.265916	0	815.1299	597.669	0.298111	0.5531124	583.4427	4.279914	0	53	823	606						Frog_fixed.avi	0
32729	1964	830.1372	616.9596	0.4486603	0.5697436	578.2469	4.25742	0	816.2497	598.9672	0.2979603	0.5530317	583.3757	4.267532	0	53	823	608						Frog_fixed.avi	0
32745	1965	833.7847	619.1677	0.448512	0.5694435	578.0564	4.238426	0	816.3641	595.296	0.2977566	0.5529862	583.3604	4.276837	0	53	825	607						Frog_fixed.avi	0
32762	1966	831.2814	616.602	0.4483052	0.569161	577.9627	4.240054	0	819.7552	596.7953	0.297547	0.552977	583.2401	4.261003	0	53	826	607						Frog_fixed.avi	0
32779	1967	833.6911	617.7362	0.448078	0.5689126	577.9067	4.226093	0	815.7921	592.9848	0.2973266	0.5530086	583.2284	4.266879	0	53	825	605						Frog_fixed.avi	0
32795	1968	830.5564	618.4014	0.4478757	0.5686258	577.6854	4.233382	0	815.8209	595.5138	0.2971044	0.5530572	583.1685	4.261157	0	53	823	607						Frog_fixed.avi	0
32812	1969	832.0404	616.7314	0.4476809	0.5683206	577.6661	4.230879	0	815.625	598.0648	0.2969352	0.5530615	583.1422	4.254966	0	53	824	607						Frog_fixed.avi	0
32829	1970	831.9785	616.1129	0.4475148	0.56802	577.5526	4.230207	0	817.2076	593.6844	0.2967855	0.5530356	583.1967	4.255742	0	53	825	605						Frog_fixed.avi	0
32845	1971	831.708	618.674	0.4474587	0.5676676	577.4193	4.232577	0	815.7562	593.5782	0.2967201	0.5529462	583.1996	4.264188	0	53	824	606						Frog_fixed.avi	0
32862	1972	832.5157	616.9999	0.4474749	0.5673149	577.4689	4.229562	0	816.9434	597.3638	0.2967594	0.5527244	583.2076	4.25386	0	53	825	607						Frog_fixed.avi	0
32878	1973	832.3024	614.814	0.4475805	0.5669034	577.5935	4.225349	0	814.533	603.7235	0.2968792	0.5524037	583.2314	4.251529	0	53	823	609						Frog_fixed.avi	0
32895	1974	832.1866	617.0266	0.4478022	0.5664406	577.5138	4.230182	0	818.2526	597.7557	0.2970862	0.5519825	583.2046	4.232068	0	53	825	607						Frog_fixed.avi	0
32912	1975	829.635	612.0481	0.4480934	0.5659651	577.636	4.222209	0	814.7242	598.7943	0.2973764	0.5515409	583.3015	4.231871	0	53	822	605						Frog_fixed.avi	0
32928	1976	830.4313	615.5303	0.4484649	0.5655559	577.5231	4.220711	0	812.746	601.4936	0.2977054	0.5510694	583.3511	4.239324	0	53	822	609						Frog_fixed.avi	0
32945	1977	830.324	611.9235	0.4488343	0.5651494	577.6373	4.228326	0	815.7083	591.562	0.2980806	0.5507017	583.2311	4.239516	0	53	823	602						Frog_fixed.avi	0
32962	1978	829.1629	617.7947	0.4491937	0.5648631	577.6909	4.212152	0	812.74	601.1411	0.2984189	0.5503293	583.2866	4.238465	0	53	821	609						Frog_fixed.avi	0
32978	1979	833.423	618.8539	0.4494841	0.5645927	577.8262	4.214566	0	813.2827	596.0337	0.2986763	0.5500457	583.3945	4.231192	0	53	823	607						Frog_fixed.avi	0
32995	1980	832.0804	613.5257	0.4496801	0.5644778	577.8369	4.227081	0	815.8807	597.6804	0.2988954	0.5498829	583.3244	4.234395	0	53	824	606						Frog_fixed.avi	0
33012	1981	831.7754	614.1588	0.4498014	0.5644054	577.8247	4.227322	0	814.2133	596.0277	0.2990023	0.5498037	583.3532	4.22372	0	53	823	605						Frog_fixed.avi	0
33028	1982	832.0914	617.3593	0.449834	0.564368	577.8032	4.227119	0	812.499	587.8552	0.2990355	0.5497866	583.3749	4.230652	0	53	822	603						Frog_fixed.avi	0
33045	1983	830.6453	615.4362	0.4498005	0.5643419	577.8251	4.219916	0	815.7837	590.6748	0.2990193	0.5498037	583.3674	4.228552	0	53	823	603						Frog_fixed.avi	0
33062	1984	832.2695	617.7964	0.4497261	0.5643406	577.8148	4.217592	0	812.4398	599.1074	0.2989709	0.5498414	583.3967	4.219615	0	53	822	608						Frog_fixed.avi	0
33078	1985	831.9003	614.2167	0.4496165	0.5643268	577.9036	4.220206	0	812.3846	598.0411	0.298898	0.549898	583.4602	4.212711	0	53	822	606						Frog_fixed.avi	0
33095	1986	833.4716	612.1813	0.4495325	0.5643132	577.8142	4.210801	0	811.9797	598.5116	0.2988082	0.5499342	583.5483	4.225442	0	53	823	605						Frog_fixed.avi	0
33112	1987	829.7796	613.3144	0.4494125	0.5642503	577.7623	4.213967	0	810.8557	596.6548	0.2987059	0.5499237	583.608	4.225226	0	53	820	605						Frog_fixed.avi	0
33128	1988	832.8766	616.6367	0.4492551	0.5641507	577.8339	4.2123	0	810.9974	598.9109	0.2985925	0.5498688	583.5433	4.206884	0	53	822	608						Frog_fixed.avi	0
33145	1989	834.3	615.3712	0.4490593	0.5640665	577.807	4.212619	0	811.1177	595.5202	0.2984545	0.5497714	583.6315	4.220846	0	53	823	605						Frog_fixed.avi	0
33162	1990	832.7233	614.0018	0.4488553	0.5639705	577.7795	4.215446	0	815.4075	598.486	0.2982827	0.5495924	583.7264	4.222523	0	53	824	606						Frog_fixed.avi	0
33178	1991	833.6112	612.6729	0.448643	0.563787	577.7047	4.212235	0	810.9488	604.921	0.2981251	0.5493956	583.7869	4.213235	0	53	822	609						Frog_fixed.avi	0
33195	1992	833.6809	614.9024	0.4484198	0.5636261	577.7081	4.211122	0	814.8725	598.19	0.2979673	0.5491963	583.7498	4.197657	0	53	824	607						Frog_fixed.avi	0
[truncated: 29,263 more rows]
