# Supplementary material for: Young children integrate current observations, priors and agent information to predict others’ actions
Source: PLoS One. 2019 May 22;14(5):e0200976. doi: 10.1371/journal.pone.0200976 (PMC6530825; doi:10.1371/journal.pone.0200976)
Supplement: S1 Dataset — (ZIP) [file pone.0200976.s003.zip › PONE-D-18-19791R1_Data/24-month-olds/Anonymized_07_24-Combined-Data.tsv]

Recording name:	K_07_24
Recording resolution:	1280 x 1024
Fixation filter: Tobii fixation filter
Velocity threshold: 35
Distance threshold: 35
Timestamp	Number	GazePointXLeft	GazePointYLeft	CamXLeft	CamYLeft	DistanceLeft	PupilLeft	ValidityLeft	GazePointXRight	GazePointYRight	CamXRight	CamYRight	DistanceRight	PupilRight	ValidityRight	FixationIndex	GazePointX	GazePointY	Event	EventKey	Data1	Data2	Descriptor	StimuliName	StimuliID
13	0	621.8815	424.037	0.4918997	0.631085	592.6743	3.011404	0	620.8334	417.0588	0.3490788	0.6504657	584.3273	3.21568	0	0	621	421						No media	0
29	1	620.7684	408.6668	0.4919547	0.630811	592.7474	3.012721	0	629.6339	399.4029	0.3491026	0.6500744	584.5427	3.191464	0	0	625	404						No media	0
46	2	622.6553	408.0439	0.4920194	0.6305511	592.7972	3.0045	0	622.3444	416.2702	0.349153	0.6496722	584.558	3.179213	0	0	622	412						No media	0
63	3	484.5186	453.8069	0.4927748	0.6306994	593.0649	2.98444	0	505.1669	472.2866	0.350132	0.6498161	584.7089	3.192753	0	0	495	463						No media	0
79	4	245.9825	508.2274	0.4943168	0.6308655	593.1641	2.966712	0	272.5067	501.7874	0.3520641	0.6498983	584.5498	3.197835	0	0	259	505						No media	0
96	5	102.9387	518.6409	0.4953152	0.6305704	593.3225	2.949866	0	108.6591	500.8164	0.3532088	0.6495088	584.4747	3.170117	0	1	106	510						No media	0
113	6	106.931	524.0673	0.4954856	0.6301	593.6503	2.972189	0	115.0795	502.1342	0.3532895	0.6490243	584.7721	3.143869	0	1	111	513						No media	0
129	7	110.7414	521.4814	0.4956347	0.6297245	593.499	2.956059	0	112.3478	504.4591	0.3533083	0.6486261	584.6478	3.161067	0	1	112	513						No media	0
146	8	116.9523	529.3368	0.4957011	0.6293379	593.3635	2.954902	0	118.177	513.53	0.3533286	0.6482057	584.7125	3.135653	0	1	118	521						No media	0
163	9	119.9755	535.5682	0.4957102	0.6290341	593.3319	2.969624	0	118.6805	510.2038	0.3532783	0.6479231	584.5347	3.144619	0	1	119	523						No media	0
179	10	110.9564	515.5551	0.4956866	0.6288426	593.3129	2.95526	0	119.7469	500.4549	0.3532115	0.6477343	584.59	3.161979	0	1	115	508						No media	0
196	11	108.231	525.2407	0.4956577	0.6285703	593.1913	2.929805	0	122.9706	516.2827	0.3531503	0.6474863	584.561	3.145279	0	1	116	521						No media	0
213	12	105.784	525.828	0.4956216	0.6284018	593.1089	2.935212	0	120.1041	507.1949	0.3530881	0.647435	584.4352	3.113431	0	1	113	517						No media	0
229	13	110.0952	528.707	0.4955813	0.6282081	593.028	2.956441	0	119.8839	508.5861	0.3530339	0.6472872	584.35	3.129682	0	1	115	519						No media	0
246	14	105.4629	525.7334	0.4955258	0.6279788	592.9224	2.950156	0	121.9835	515.1841	0.3529648	0.6471428	584.136	3.134747	0	1	114	520						No media	0
263	15	105.2462	531.692	0.4954878	0.6275927	592.834	2.939799	0	119.5746	521.1821	0.3529222	0.6468731	584.0369	3.129991	0	1	112	526						No media	0
279	16	98.14307	526.9239	0.4954436	0.6272808	592.7838	2.923042	0	117.9465	509.1679	0.3528535	0.6465511	584.012	3.087179	0	1	108	518						No media	0
296	17	105.7399	532.0178	0.4953914	0.6268454	592.7562	2.902426	0	120.0888	513.589	0.352808	0.6462682	584.0458	3.069763	0	1	113	523						No media	0
313	18	107.8845	533.5682	0.4953692	0.6265029	592.7934	2.91209	0	116.9213	510.7408	0.3527844	0.6458978	584.015	3.04884	0	1	112	522						No media	0
329	19	116.5875	530.9658	0.4953704	0.6261719	592.7025	2.8813	0	115.142	510.5029	0.3527846	0.6456661	583.9508	3.017182	0	1	116	521						No media	0
346	20	110.501	529.0607	0.4954001	0.625887	592.6443	2.836656	0	127.8647	519.1685	0.3528252	0.6454893	583.9201	3.014224	0	1	119	524						No media	0
363	21	104.801	522.4344	0.4954361	0.6257753	592.5704	2.786721	0	134.1694	515.8745	0.3528723	0.6453973	583.8193	2.978463	0	1	119	519						No media	0
379	22	99.4876	515.403	0.4954488	0.6256933	592.5435	2.775046	0	119.4663	510.3666	0.3528931	0.6453372	583.7328	2.940886	0	1	109	513						No media	0
396	23	107.6984	527.6894	0.4954396	0.6255164	592.5803	2.773368	0	121.3993	515.6608	0.3528959	0.6451449	583.7091	2.919112	0	1	115	522						No media	0
412	24	113.8415	532.0616	0.4954235	0.6251287	592.5762	2.75929	0	120.0728	512.3018	0.3528875	0.6448454	583.6839	2.88659	0	1	117	522						No media	0
429	25	119.2672	514.9925	0.4954058	0.6248045	592.5384	2.747681	0	123.3765	518.4998	0.3528779	0.6445283	583.6771	2.887322	0	1	121	517						No media	0
446	26	129.8638	538.0709	0.4953879	0.6241876	592.4828	2.735116	0	127.9268	515.7767	0.3528208	0.6439945	583.538	2.873308	0	1	129	527						No media	0
462	27	265.0128	453.1858	0.4945373	0.6231422	592.1378	2.704334	0	288.5106	451.6499	0.3519616	0.6428726	583.5784	2.883618	0	2	277	452						No media	0
479	28	399.144	431.2706	0.4935995	0.622052	592.077	2.716763	0	414.2752	423.2062	0.3510725	0.6417262	583.7047	2.906978	0	2	407	427						No media	0
496	29	422.213	432.013	0.4934616	0.6213762	592.0891	2.7424	0	424.5935	418.3813	0.3508842	0.6412659	583.6331	2.906049	0	2	423	425						No media	0
513	30	438.5774	436.9052	0.493528	0.6207256	592.0444	2.759598	0	434.8259	426.5128	0.3507732	0.6406395	583.5962	2.905554	0	2	437	432						No media	0
529	31	426.1362	412.481	0.493542	0.6199009	592.0358	2.711136	0	428.2486	429.6327	0.3506318	0.6398827	583.4573	2.880266	0	2	427	421						No media	0
546	32	430.6416	432.7189	0.4935611	0.6194524	592.0262	2.760173	0	434.7504	419.7957	0.3506361	0.6393197	583.4984	2.859969	0	2	433	426						No media	0
562	33	433.7385	422.8936	0.4936201	0.6193295	591.8717	2.752901	0	434.4566	432.3292	0.3506688	0.6392071	583.4117	2.908332	0	2	434	428						No media	0
579	34	426.9967	414.5403	0.4936655	0.6191797	591.8265	2.756487	0	433.5811	434.4673	0.3507092	0.6390358	583.3906	2.94346	0	2	430	425						No media	0
596	35	439.7873	419.4565	0.4937911	0.6190987	591.7232	2.780393	0	431.8717	412.3478	0.3508029	0.6389232	583.3103	2.909247	0	2	436	416						No media	0
612	36	431.3817	412.2098	0.4939274	0.6190114	591.7363	2.771574	0	431.0851	396.4111	0.350907	0.6387869	583.2399	2.951119	0	2	431	404						No media	0
629	37	428.0479	423.6243	0.4940864	0.6188488	591.6372	2.806957	0	435.04	422.7729	0.3510976	0.6383566	583.2141	2.956489	0	2	432	423						No media	0
646	38	433.9107	425.5641	0.4942705	0.6187087	591.5692	2.83092	0	419.3667	422.531	0.3511839	0.6383157	583.2141	2.965597	0	2	427	424						No media	0
662	39	432.9704	434.6497	0.494379	0.6184928	591.5177	2.857198	0	424.1191	403.3173	0.3513264	0.6380604	582.9771	2.972507	0	2	429	419						No media	0
679	40	428.266	415.4648	0.4944689	0.6182815	591.5529	2.827908	0	429.0538	404.1168	0.3513958	0.6377029	582.9606	2.95439	0	2	429	410						No media	0
696	41	430.4072	427.6043	0.4945125	0.6180206	591.4985	2.867493	0	431.2339	394.5502	0.3514344	0.6374613	582.9288	2.99015	0	2	431	411						No media	0
712	42	427.6184	421.5861	0.4945005	0.6178424	591.4591	2.890255	0	431.3939	413.6499	0.3514066	0.6372669	582.965	3.038579	0	2	430	418						No media	0
713																			MovieStart	128	0	0	Frog_fixed.avi
729	43	436.0299	427.1512	0.4944679	0.6176942	591.4423	2.921622	0	424.3403	408.0735	0.3513543	0.6371676	582.9141	3.038551	0	2	430	418						Frog_fixed.avi	0
746	44	428.6646	428.7151	0.4943944	0.6175871	591.3163	2.925179	0	433.7759	417.7357	0.3512818	0.6370298	582.8138	3.061099	0	2	431	423						Frog_fixed.avi	0
762	45	428.4141	423.0364	0.4942793	0.6175167	591.138	2.927505	0	428.3982	414.4401	0.3511411	0.6370356	582.7914	3.074582	0	2	428	419						Frog_fixed.avi	0
779	46	439.1788	433.4479	0.4941439	0.6174251	591.0928	2.969398	0	421.29	410.0146	0.3509551	0.637072	582.7934	3.108347	0	2	430	422						Frog_fixed.avi	0
796	47	429.4171	417.7225	0.4939249	0.6172274	591.1247	2.944808	0	428.5852	414.9281	0.3507363	0.636981	582.5776	3.128651	0	2	429	416						Frog_fixed.avi	0
812	48	436.8315	427.9933	0.4936925	0.6170154	590.9117	2.973168	0	425.6917	409.4149	0.3504935	0.636861	582.5682	3.132935	0	2	431	419						Frog_fixed.avi	0
829	49	429.5036	413.3069	0.4934196	0.6167536	590.7239	2.982119	0	432.3723	421.6182	0.3502243	0.6366541	582.4311	3.164567	0	2	431	417						Frog_fixed.avi	0
846	50	435.033	423.7839	0.4931942	0.6164536	590.7468	3.01372	0	431.6004	416.1556	0.3499624	0.6364754	582.522	3.179278	0	2	433	420						Frog_fixed.avi	0
862	51	429.2212	428.0509	0.4929734	0.6161597	590.6951	3.011842	0	431.1295	416.864	0.3497509	0.6362475	582.3179	3.188836	0	2	430	422						Frog_fixed.avi	0
879	52	432.2686	430.3815	0.4927704	0.6159288	590.5896	3.045436	0	430.4462	423.0211	0.3495554	0.6360068	582.3302	3.196791	0	2	431	427						Frog_fixed.avi	0
896	53	430.9111	429.1884	0.4925973	0.615627	590.442	3.042009	0	427.8601	418.3999	0.3493367	0.6358406	582.1823	3.221058	0	2	429	424						Frog_fixed.avi	0
912	54	431.2357	427.2957	0.4923865	0.6153411	590.3466	3.037226	0	428.6118	412.7533	0.3491487	0.6357179	582.0905	3.21207	0	2	430	420						Frog_fixed.avi	0
929	55	428.0309	410.802	0.4921837	0.6152307	590.3037	3.047878	0	428.6987	414.4816	0.3488654	0.6356663	581.982	3.210874	0	2	428	413						Frog_fixed.avi	0
945	56	539.7131	607.616	0.4912692	0.6163872	590.5656	3.089443	0	558.0597	631.0136	0.3479545	0.637158	581.7157	3.25107	0	3	549	619						Frog_fixed.avi	0
962	57	731.5773	772.7908	0.4892287	0.6178412	590.5656	3.13758	0	746.3569	762.2408	0.3462437	0.6383545	581.955	3.253207	0	3	739	768						Frog_fixed.avi	0
979	58	787.8771	787.9858	0.4885212	0.61804	589.9155	3.140974	0	787.9455	772.8954	0.3453591	0.6387668	582.0257	3.245036	0	3	788	780						Frog_fixed.avi	0
995	59	801.0662	790.4008	0.4884018	0.6181834	589.6835	3.124932	0	803.8254	789.1185	0.3450865	0.6389803	581.691	3.253133	0	3	802	790						Frog_fixed.avi	0
1012	60	805.2947	782.178	0.4882377	0.6183441	589.6688	3.107868	0	798.9413	787.5081	0.3448062	0.6392902	581.745	3.265815	0	3	802	785						Frog_fixed.avi	0
1029	61	795.2265	784.6584	0.4880951	0.6185797	589.5195	3.128795	0	799.924	786.5732	0.344588	0.6396611	581.5374	3.246813	0	3	798	786						Frog_fixed.avi	0
1045	62	793.9606	788.9273	0.4879965	0.6188352	589.4844	3.14105	0	802.3997	780.3976	0.3444128	0.6399763	581.5436	3.244211	0	3	798	785						Frog_fixed.avi	0
1062	63	802.1312	785.7682	0.4879108	0.6190827	589.5328	3.124149	0	808.4324	783.7029	0.3442814	0.6403835	581.5839	3.244807	0	3	805	785						Frog_fixed.avi	0
1079	64	804.0732	777.4028	0.4877613	0.6192632	589.6292	3.099693	0	803.6152	792.1456	0.3441125	0.6405845	581.4366	3.227464	0	3	804	785						Frog_fixed.avi	0
1095	65	796.1484	791.4751	0.4876073	0.6193267	589.4757	3.095962	0	801.8365	781.3348	0.3439479	0.6407444	581.5556	3.220956	0	3	799	786						Frog_fixed.avi	0
1112	66	792.8195	806.2623	0.4874749	0.619373	589.5128	3.097032	0	806.302	786.3246	0.3437836	0.6409228	581.6462	3.213721	0	3	800	796						Frog_fixed.avi	0
1129	67	791.9987	804.2465	0.4873041	0.619488	589.6614	3.09431	0	803.6347	777.2716	0.3436335	0.6411679	581.5966	3.193042	0	3	798	791						Frog_fixed.avi	0
1145	68	789.8738	803.5157	0.4871594	0.6196165	589.6465	3.066573	0	801.7456	779.8631	0.3434629	0.641343	581.6158	3.184419	0	3	796	792						Frog_fixed.avi	0
1162	69	792.1731	795.3235	0.4870299	0.6198251	589.6171	3.059886	0	802.8152	790.5189	0.3433408	0.641548	581.6888	3.176487	0	3	797	793						Frog_fixed.avi	0
1179	70	799.493	796.6303	0.4869147	0.620016	589.7227	3.024257	0	809.3932	788.8958	0.3432518	0.6418881	581.7222	3.162556	0	3	804	793						Frog_fixed.avi	0
1195	71	800.1476	800.188	0.4868065	0.6202532	589.82	3.007689	0	801.4912	790.6519	0.3431651	0.6422154	581.7727	3.167241	0	3	801	795						Frog_fixed.avi	0
1212	72	789.4109	807.1725	0.4867217	0.6205577	589.7491	3.018772	0	800.4877	787.7029	0.3430816	0.642578	581.7982	3.134119	0	3	795	797						Frog_fixed.avi	0
1229	73	819.1474	809.8817	0.4864669	0.6208509	589.5692	2.982096	0	833.6332	790.4607	0.3428323	0.6429967	581.8244	3.123117	0	4	826	800						Frog_fixed.avi	0
1245	74	901.2795	807.7538	0.4858294	0.6211974	589.8278	2.972634	0	920.0245	786.0444	0.3423308	0.6433263	582.0463	3.087748	0	4	911	797						Frog_fixed.avi	0
1262	75	900.0522	805.9865	0.485749	0.6215783	589.716	2.958102	0	908.887	785.8367	0.3422683	0.6438189	582.0298	3.067628	0	4	904	796						Frog_fixed.avi	0
1278	76	911.7114	798.463	0.4856693	0.6219564	589.7675	2.9216	0	906.2896	803.1185	0.3421855	0.6442546	582.0252	3.087999	0	4	909	801						Frog_fixed.avi	0
1295	77	900.8441	809.1016	0.4855641	0.6223424	589.6802	2.948883	0	915.1749	794.2828	0.3421041	0.6446915	582.0149	3.047425	0	4	908	802						Frog_fixed.avi	0
1312	78	906.3819	812.2637	0.4854817	0.6227342	589.6608	2.946535	0	907.9893	798.1992	0.3419909	0.6451603	582.0641	3.064598	0	4	907	805						Frog_fixed.avi	0
1328	79	907.577	809.4682	0.4853646	0.6231214	589.6284	2.947413	0	907.0411	802.5533	0.3418427	0.6456017	582.0287	3.094675	0	4	907	806						Frog_fixed.avi	0
1345	80	904.3848	806.8535	0.4851593	0.6235077	589.7866	2.93412	0	908.4727	796.1033	0.3417098	0.6461216	582.091	3.079377	0	4	906	801						Frog_fixed.avi	0
1362	81	909.7092	805.9534	0.484981	0.6238272	589.7328	2.948686	0	902.5854	802.3976	0.341517	0.6464885	582.1895	3.083622	0	4	906	804						Frog_fixed.avi	0
1378	82	903.5148	816.8313	0.4847836	0.624028	589.8459	2.951359	0	911.6656	795.7529	0.3413287	0.646853	582.1655	3.079442	0	4	908	806						Frog_fixed.avi	0
1395	83	903.7422	807.2564	0.4845337	0.6241175	589.7175	2.966513	0	910.4901	799.6432	0.3411092	0.6470101	582.1497	3.093794	0	4	907	803						Frog_fixed.avi	0
1412	84	898.8122	811.7811	0.4843411	0.6241383	589.848	2.967872	0	900.9088	807.2422	0.3408557	0.6470861	582.1197	3.118122	0	4	900	810						Frog_fixed.avi	0
1428	85	900.642	813.6624	0.4841634	0.6240668	589.8069	2.989256	0	910.5714	804.9922	0.3407022	0.6471093	582.1597	3.117601	0	4	906	809						Frog_fixed.avi	0
1445	86	901.7097	812.2122	0.4840139	0.6240237	589.7328	2.995635	0	913.1837	811.7731	0.3405066	0.6471171	582.2426	3.130584	0	4	907	812						Frog_fixed.avi	0
1462	87	907.1813	811.7449	0.4838283	0.6240333	589.8204	3.004142	0	903.749	806.7874	0.3402997	0.6471131	582.2185	3.159199	0	4	905	809						Frog_fixed.avi	0
1478	88	904.6624	808.8909	0.4835881	0.6240308	589.7405	3.013677	0	909.0082	802.8666	0.3400607	0.6470876	582.3369	3.152302	0	4	907	806						Frog_fixed.avi	0
1495	89	915.1703	808.9924	0.4833373	0.6240283	589.8401	3.024729	0	913.5361	805.8265	0.3397727	0.6470304	582.3466	3.185517	0	4	914	807						Frog_fixed.avi	0
1512	90	901.084	812.3697	0.4830707	0.6240426	589.788	3.056563	0	913.5733	801.9169	0.3394839	0.6470133	582.5609	3.181057	0	4	907	807						Frog_fixed.avi	0
1528	91	909.3289	806.2032	0.4828714	0.624089	589.9174	3.069011	0	910.7842	809.3795	0.3392776	0.6470343	582.4374	3.209536	0	4	910	808						Frog_fixed.avi	0
1545	92	903.0853	812.1086	0.4827115	0.624153	589.9673	3.087881	0	913.1156	807.5107	0.3391419	0.6471036	582.5522	3.217906	0	4	908	810						Frog_fixed.avi	0
1562	93	908.9092	812.3299	0.4826187	0.6242634	589.9808	3.097381	0	919.1511	804.7968	0.3390345	0.6471815	582.763	3.21561	0	4	914	809						Frog_fixed.avi	0
1578	94	898.0989	816.1573	0.4826263	0.6243495	590.087	3.122471	0	916.5875	801.0811	0.3390535	0.647253	582.7988	3.231303	0	4	907	809						Frog_fixed.avi	0
1595	95	905.8597	819.9421	0.4826759	0.6244294	590.179	3.139995	0	908.6291	810.4982	0.3391079	0.6473358	582.9041	3.263785	0	4	907	815						Frog_fixed.avi	0
1612	96	905.2762	807.8772	0.4827041	0.6245226	590.243	3.139528	0	914.2452	802.9037	0.3391674	0.6474003	582.9576	3.261405	0	4	910	805						Frog_fixed.avi	0
1628	97	908.8032	805.3005	0.4827565	0.6246341	590.3758	3.162828	0	912.5532	806.3823	0.3392538	0.647448	583.0214	3.28351	0	4	911	806						Frog_fixed.avi	0
1645	98	902.6177	809.5674	0.482703	0.6245489	590.3549	3.178226	0	916.3502	798.0969	0.3392493	0.647353	583.0651	3.289483	0	4	909	804						Frog_fixed.avi	0
1662	99	942.9926	655.9858	0.4822081	0.6235011	590.6642	3.233777	0	968.9656	640.6887	0.3390732	0.6461779	583.4199	3.326385	0	5	956	648						Frog_fixed.avi	0
1678	100	987.2289	539.9962	0.4818262	0.6227785	590.4533	3.222606	0	1017.933	534.4218	0.3389126	0.645341	583.6832	3.316004	0	5	1003	537						Frog_fixed.avi	0
1695	101	987.5068	532.953	0.4817339	0.6231108	590.6011	3.252657	0	1010.468	529.5789	0.338837	0.6456144	583.7016	3.334121	0	5	999	531						Frog_fixed.avi	0
1712	102	991.61	528.4272	0.4817522	0.6234139	590.5408	3.26805	0	1013.949	522.2521	0.3387802	0.6460838	583.6512	3.330543	0	5	1003	525						Frog_fixed.avi	0
1728	103	991.9972	536.5908	0.481752	0.6237441	590.4908	3.25732	0	1008.455	529.4135	0.3386762	0.6463312	583.6566	3.344054	0	5	1000	533						Frog_fixed.avi	0
1745	104	985.9692	534.0549	0.4817163	0.6240357	590.5013	3.252095	0	1002.275	535.6825	0.3385956	0.6466187	583.6898	3.352843	0	5	994	535						Frog_fixed.avi	0
1762	105	993.0176	534.9665	0.4816386	0.6241767	590.4178	3.254839	0	1005.99	515.4598	0.3384809	0.6469033	583.6453	3.327533	0	5	1000	525						Frog_fixed.avi	0
1778	106	993.6355	534.6535	0.4815073	0.6243138	590.6072	3.255401	0	1009.161	527.2765	0.3383579	0.6470624	583.658	3.350887	0	5	1001	531						Frog_fixed.avi	0
1795	107	989.107	529.3796	0.4813823	0.6244196	590.4345	3.259528	0	1005.158	533.5045	0.3381831	0.6471639	583.6971	3.355491	0	5	997	531						Frog_fixed.avi	0
1812	108	996.4025	538.2363	0.4812737	0.6244742	590.5264	3.286571	0	1006.515	529.138	0.3380414	0.6472582	583.7086	3.33372	0	5	1001	534						Frog_fixed.avi	0
1828	109	995.9044	529.2431	0.4811696	0.6246047	590.5839	3.277443	0	1009.72	528.2535	0.3379494	0.6473746	583.6641	3.338686	0	5	1003	529						Frog_fixed.avi	0
1845	110	989.604	528.8375	0.4810841	0.6246769	590.4757	3.268819	0	1008.043	529.0363	0.3378755	0.6474836	583.7041	3.353307	0	5	999	529						Frog_fixed.avi	0
1861	111	994.6061	528.9917	0.4810405	0.6247483	590.4835	3.246973	0	1005.648	530.5792	0.3378302	0.64766	583.7054	3.368721	0	5	1000	530						Frog_fixed.avi	0
1878	112	992.6357	531.2849	0.4809653	0.624825	590.4424	3.241537	0	1009.137	519.5502	0.33775	0.6477686	583.7577	3.331315	0	5	1001	525						Frog_fixed.avi	0
1895	113	994.4861	533.8458	0.4809199	0.6248728	590.4102	3.24896	0	1001.445	528.4594	0.3376622	0.6478485	583.7203	3.322408	0	5	998	531						Frog_fixed.avi	0
1911	114	991.3229	533.5623	0.4808651	0.6248383	590.3561	3.249576	0	1006.427	530.858	0.3375587	0.6478821	583.6349	3.31576	0	5	999	532						Frog_fixed.avi	0
1928	115	992.9638	535.9113	0.4807604	0.6247229	590.2978	3.242741	0	1007.795	525.376	0.3374427	0.6478246	583.6067	3.308991	0	6	1000	531						Frog_fixed.avi	0
1945	116	1009.821	478.6282	0.4804727	0.6243352	590.2249	3.213327	0	1033.545	485.7197	0.3372366	0.6473427	583.789	3.277522	0	6	1022	482						Frog_fixed.avi	0
1961	117	1002.574	489.0627	0.4803962	0.6240876	590.3682	3.222751	0	1027.012	484.455	0.3372106	0.6471646	583.7399	3.297242	0	6	1015	487						Frog_fixed.avi	0
1978	118	1004.72	485.2185	0.4803979	0.6238871	590.3212	3.229936	0	1030.716	483.3326	0.3371601	0.6469736	583.6545	3.280276	0	6	1018	484						Frog_fixed.avi	0
1995	119	1008.422	482.1639	0.4804619	0.6235632	590.1264	3.180984	0	1029.474	483.9519	0.3371736	0.646606	583.5974	3.251945	0	6	1019	483						Frog_fixed.avi	0
2011	120	1013.037	487.3294	0.4805699	0.6232283	590.1834	3.201547	0	1030.211	477.041	0.3372551	0.6462927	583.6255	3.24766	0	6	1022	482						Frog_fixed.avi	0
2028	121	1006.865	489.7316	0.4806732	0.6228507	590.1476	3.177864	0	1030.66	477.3567	0.3373668	0.6460112	583.5804	3.252775	0	6	1019	484						Frog_fixed.avi	0
2045	122	1008.898	474.8953	0.4807865	0.6226328	590.2177	3.162713	0	1017.322	488.1656	0.3374442	0.6456421	583.5499	3.258277	0	6	1013	482						Frog_fixed.avi	0
2061	123	1013.334	478.0357	0.4808971	0.6223904	590.2186	3.15977	0	1022.746	479.4062	0.3375291	0.6453821	583.5085	3.253032	0	6	1018	479						Frog_fixed.avi	0
2078	124	1007.563	480.8126	0.4810381	0.6222084	589.9921	3.158998	0	1024.599	480.5215	0.3376632	0.645189	583.4795	3.245193	0	6	1016	481						Frog_fixed.avi	0
2095	125	997.2321	497.0179	0.48118	0.6221088	590.0314	3.17851	0	1023.139	483.9085	0.337832	0.645088	583.4766	3.260545	0	6	1010	490						Frog_fixed.avi	0
2111	126	1009.724	484.8027	0.4813715	0.6222433	590.0906	3.172135	0	1021.548	480.2791	0.33799	0.6451424	583.5054	3.246904	0	6	1016	483						Frog_fixed.avi	0
2128	127	1011.087	477.399	0.481628	0.6224791	590.0089	3.18784	0	1026.073	481.982	0.3382643	0.6453067	583.4113	3.246263	0	6	1019	480						Frog_fixed.avi	0
2145	128	1001.701	489.9952	0.4818924	0.6228037	590.0322	3.193514	0	1016.802	481.8989	0.3385122	0.6455439	583.4456	3.271737	0	6	1009	486						Frog_fixed.avi	0
2161	129	1001.629	480.096	0.4821796	0.6232501	590.0051	3.153857	0	1023.915	479.5584	0.3388343	0.6459386	583.4672	3.271515	0	6	1013	480						Frog_fixed.avi	0
2178	130	1008.974	486.9664	0.4824854	0.6236324	589.9829	3.173557	0	1017.178	483.6342	0.3391046	0.6462235	583.538	3.281216	0	6	1013	485						Frog_fixed.avi	0
2195	131	1009.38	480.1373	0.4827672	0.6239318	590.2386	3.188976	0	1022.36	478.8479	0.3394198	0.6464548	583.6133	3.285551	0	6	1016	479						Frog_fixed.avi	0
2211	132	1016.101	480.505	0.4830315	0.6241059	590.3113	3.231316	0	1023.716	483.8593	0.3396942	0.6465872	583.7395	3.28724	0	6	1020	482						Frog_fixed.avi	0
2228	133	1017.366	475.8087	0.4832594	0.6242552	590.5018	3.223081	0	1024.772	486.1056	0.3399454	0.6466741	583.8841	3.301729	0	6	1021	481						Frog_fixed.avi	0
2244	134	1001.167	484.1801	0.4834019	0.6242927	590.5313	3.24016	0	1024.121	479.9015	0.3401152	0.6467526	584.1883	3.302573	0	6	1013	482						Frog_fixed.avi	0
2261	135	1004.41	487.2834	0.4834175	0.6243612	590.7204	3.254694	0	1023.566	475.5479	0.3401133	0.6468085	584.4109	3.322504	0	6	1014	481						Frog_fixed.avi	0
2278	136	1013.04	481.2146	0.4832027	0.6245	590.7435	3.227712	0	1021.428	482.0449	0.3398772	0.6469087	584.3939	3.31101	0	6	1017	482						Frog_fixed.avi	0
2294	137	1009.559	486.9236	0.4825945	0.6248089	590.6201	3.236039	0	1020.415	482.8386	0.3391964	0.6470577	584.7661	3.321644	0	6	1015	485						Frog_fixed.avi	0
2311	138	1009.863	484.4141	0.4815511	0.625203	590.5215	3.242939	0	1018.335	485.7586	0.3380535	0.6472152	585.0222	3.355461	0	6	1014	485						Frog_fixed.avi	0
2328	139	1006.604	480.7976	0.4800656	0.6257462	590.3372	3.25283	0	1018.972	488.3569	0.3364613	0.6474077	585.2907	3.358183	0	6	1013	485						Frog_fixed.avi	0
2344	140	1001.693	489.3669	0.4784497	0.6262757	590.187	3.297102	0	1020.821	481.2939	0.334702	0.6477159	585.6138	3.3287	0	6	1011	485						Frog_fixed.avi	0
2361	141	1008.177	481.571	0.4768479	0.6266813	589.8892	3.266307	0	1017.24	486.0926	0.3330317	0.6478851	585.9547	3.360519	0	6	1013	484						Frog_fixed.avi	0
2378	142	1004.302	488.684	0.4754641	0.6267601	589.8298	3.28576	0	1022.474	481.8537	0.3315789	0.6479159	586.2312	3.352493	0	6	1013	485						Frog_fixed.avi	0
2394	143	1001.471	477.2855	0.4743398	0.6265526	589.6414	3.244546	0	1017.114	482.7046	0.3304154	0.6477362	586.5617	3.369474	0	6	1009	480						Frog_fixed.avi	0
2411	144	1002.196	482.1102	0.4735472	0.6260725	589.4516	3.274452	0	1023.993	476.7521	0.329563	0.647204	586.8209	3.350227	0	6	1013	479						Frog_fixed.avi	0
2428	145	1011.626	479.6254	0.4729876	0.625385	589.2169	3.271992	0	1024.005	477.5959	0.3289417	0.6464714	586.8441	3.369214	0	6	1018	479						Frog_fixed.avi	0
2444	146	995.17	488.8237	0.4725749	0.6246693	589.1102	3.29668	0	1016.962	481.6837	0.3285109	0.6456252	586.8293	3.377591	0	6	1006	485						Frog_fixed.avi	0
2461	147	1010.277	474.4745	0.4723299	0.6238875	588.8543	3.294081	0	1023.739	474.5859	0.3282146	0.644661	586.8228	3.369607	0	6	1017	475						Frog_fixed.avi	0
2478	148	992.3398	455.6501	0.4721787	0.6230929	588.7584	3.285982	0	1018.308	437.9192	0.3281239	0.643693	586.9717	3.35155	0	6	1005	447						Frog_fixed.avi	0
2494	149	1000.906	464.1385	0.472158	0.6226696	588.6867	3.294909	0	1025.078	446.016	0.3280675	0.6430689	587.0374	3.356608	0	6	1013	455						Frog_fixed.avi	0
2511	150	994.1294	467.1499	0.4722844	0.6224802	588.4966	3.29608	0	1023.14	435.3221	0.3281133	0.6427214	587.0452	3.356793	0	6	1009	451						Frog_fixed.avi	0
2528	151	1004.241	456.5149	0.4724687	0.6223841	588.6548	3.308117	0	1019.085	442.3643	0.3282808	0.6423475	587.0181	3.37072	0	6	1012	449						Frog_fixed.avi	0
2544	152	993.2386	461.0906	0.4727211	0.6224341	588.5995	3.300517	0	1019.913	440.2946	0.328513	0.6421431	587.1693	3.379097	0	6	1007	451						Frog_fixed.avi	0
2561	153	996.3027	466.8902	0.4730708	0.6225082	588.6208	3.289859	0	1018.112	440.9706	0.3288386	0.6420154	587.1069	3.378566	0	6	1007	454						Frog_fixed.avi	0
2578	154	993.4424	460.7918	0.4734333	0.6226715	588.6103	3.307861	0	1015.796	444.9273	0.3292128	0.641946	587.0391	3.376489	0	6	1005	453						Frog_fixed.avi	0
2594	155	1001.206	457.8727	0.4738495	0.6228145	588.6292	3.306073	0	1022.882	444.6196	0.3295781	0.641785	587.1691	3.382287	0	6	1012	451						Frog_fixed.avi	0
2611	156	992.4835	464.0769	0.4742	0.6229936	588.6692	3.324959	0	1017.106	449.0301	0.329934	0.6417339	587.2053	3.375572	0	6	1005	457						Frog_fixed.avi	0
2628	157	991.7201	463.1823	0.4745219	0.6230811	588.7718	3.335356	0	1009.41	456.3408	0.3302275	0.6417125	587.2611	3.400154	0	6	1001	460						Frog_fixed.avi	0
2644	158	994.725	461.6106	0.4747922	0.6231548	588.5845	3.331551	0	1015.589	444.7345	0.3305008	0.6416587	587.251	3.393812	0	6	1005	453						Frog_fixed.avi	0
2661	159	989.2604	466.1881	0.4750307	0.6231532	588.7644	3.30917	0	1010.407	447.9725	0.3307609	0.6416209	587.1159	3.401582	0	6	1000	457						Frog_fixed.avi	0
2678	160	993.3514	463.1914	0.475281	0.6231778	588.6469	3.326858	0	1013.983	448.7184	0.3309827	0.6415684	587.2289	3.379297	0	6	1004	456						Frog_fixed.avi	0
2694	161	986.6369	468.9183	0.4755087	0.6231591	588.7925	3.320174	0	1011.767	448.7006	0.3312256	0.6415443	587.0865	3.36891	0	6	999	459						Frog_fixed.avi	0
2711	162	989.3177	462.8601	0.4757088	0.6232343	588.8042	3.314509	0	1008.182	451.2038	0.3314265	0.6416017	587.0996	3.381746	0	6	999	457						Frog_fixed.avi	0
2727	163	989.531	467.3456	0.4759107	0.6233948	588.7296	3.316285	0	1011.96	444.4238	0.331617	0.6418254	587.0726	3.37328	0	6	1001	456						Frog_fixed.avi	0
2744	164	992.6453	463.8244	0.4760482	0.6237201	588.8162	3.310963	0	1008.701	448.3936	0.3317578	0.642116	586.9214	3.396473	0	6	1001	456						Frog_fixed.avi	0
2761	165	992.8655	467.6499	0.4761369	0.6242131	588.7936	3.313215	0	1011.013	449.8619	0.3318512	0.6425655	586.9336	3.390688	0	6	1002	459						Frog_fixed.avi	0
2777	166	989.6207	459.5626	0.4761808	0.6247942	588.8616	3.323157	0	1007.769	455.1607	0.3319021	0.6431005	586.9371	3.37732	0	6	999	457						Frog_fixed.avi	0
2794	167	987.6666	470.7558	0.4762	0.6253222	588.8206	3.325894	0	1005.65	446.7343	0.3319257	0.6436672	586.9097	3.407255	0	6	997	459						Frog_fixed.avi	0
2811	168	995.7382	466.931	0.4761545	0.6258249	588.7436	3.315619	0	1011.282	449.2056	0.3318666	0.6440651	586.8773	3.380288	0	6	1004	458						Frog_fixed.avi	0
2827	169	994.6956	464.2692	0.4759333	0.6260941	588.7114	3.324127	0	1013.759	441.1296	0.3316868	0.6444128	586.8132	3.379281	0	6	1004	453						Frog_fixed.avi	0
2844	170	990.4723	462.9342	0.4755902	0.6262827	588.7153	3.323228	0	1008.996	449.7837	0.331315	0.6445101	586.8747	3.413423	0	6	1000	456						Frog_fixed.avi	0
2861	171	995.1022	457.2843	0.4751021	0.6263122	588.7068	3.345605	0	1012.856	446.9694	0.3308355	0.6445239	586.9032	3.39674	0	6	1004	452						Frog_fixed.avi	0
2877	172	990.3464	461.6878	0.4745145	0.6261806	588.6133	3.346134	0	1014.09	444.8767	0.3302845	0.6444492	586.9694	3.390081	0	6	1002	453						Frog_fixed.avi	0
2894	173	986.0316	473.3647	0.473986	0.6260258	588.5262	3.359231	0	1011.374	461.5888	0.3297943	0.6439997	586.9738	3.427605	0	6	999	467						Frog_fixed.avi	0
2911	174	988.1597	471.513	0.4735326	0.625817	588.5913	3.358891	0	1013.772	448.8555	0.3292661	0.6439863	586.9738	3.403016	0	6	1001	460						Frog_fixed.avi	0
2928	175	994.6614	457.6208	0.4731765	0.625608	588.5513	3.341667	0	1012.949	444.0737	0.3288981	0.6437469	587.2465	3.419302	0	6	1004	451						Frog_fixed.avi	0
2944	176	989.9615	459.7001	0.4729821	0.6254765	588.515	3.364145	0	1012.465	439.128	0.3287104	0.6436102	587.1763	3.42915	0	6	1001	449						Frog_fixed.avi	0
2961	177	994.4052	455.8257	0.4729221	0.6254353	588.5508	3.350159	0	1014.71	446.2953	0.3286273	0.6434147	587.2819	3.431508	0	6	1005	451						Frog_fixed.avi	0
2977	178	987.8888	468.8756	0.4729691	0.6255628	588.6056	3.383075	0	1013.99	442.6199	0.3286797	0.6434695	587.3024	3.435866	0	6	1001	456						Frog_fixed.avi	0
2994	179	991.8124	461.8767	0.473142	0.625856	588.687	3.368974	0	1016.6	445.9165	0.3288585	0.6436771	587.3909	3.445122	0	6	1004	454						Frog_fixed.avi	0
3011	180	992.399	463.3947	0.4733942	0.6263005	588.6668	3.390455	0	1016.682	447.807	0.3290872	0.6439564	587.4246	3.45488	0	6	1005	456						Frog_fixed.avi	0
3027	181	989.9315	468.4569	0.4736878	0.6267617	588.8536	3.369377	0	1015.03	446.2169	0.3294222	0.6443837	587.455	3.461208	0	6	1002	457						Frog_fixed.avi	0
3044	182	989.5594	468.7145	0.4740779	0.6272698	589.0231	3.399879	0	1022.682	444.4731	0.3298311	0.6447322	587.3521	3.466109	0	6	1006	457						Frog_fixed.avi	0
3061	183	992.6556	464.3518	0.4745315	0.6276596	589.1378	3.386329	0	1019.257	446.2677	0.3302951	0.6451719	587.3472	3.480879	0	6	1006	455						Frog_fixed.avi	0
3077	184	993.4989	463.9915	0.4750071	0.6280447	589.215	3.396721	0	1029.17	450.1823	0.3307798	0.645493	587.3616	3.482924	0	6	1011	457						Frog_fixed.avi	0
3094	185	990.6845	465.9221	0.4754501	0.6283691	589.3035	3.402884	0	1015.842	460.1518	0.3312044	0.6458005	587.4389	3.491805	0	6	1003	463						Frog_fixed.avi	0
3111	186	987.4711	463.7546	0.4757755	0.6286711	589.4319	3.424647	0	1028.743	444.0848	0.3315695	0.6461765	587.3934	3.488518	0	6	1008	454						Frog_fixed.avi	0
3127	187	993.1635	458.5495	0.4760318	0.6288753	589.4595	3.43221	0	1025.807	447.6154	0.3318409	0.6464182	587.3135	3.513761	0	6	1009	453						Frog_fixed.avi	0
3144	188	983.3697	460.5101	0.4761119	0.6290984	589.5563	3.452044	0	1028.286	449.5484	0.3319483	0.6467223	587.4518	3.511015	0	6	1006	455						Frog_fixed.avi	0
3161	189	991.0975	468.9144	0.4761263	0.6292807	589.6722	3.455225	0	1029.169	449.7656	0.3319578	0.6469221	587.5445	3.520825	0	6	1010	459						Frog_fixed.avi	0
3177	190	993.3481	466.33	0.4761155	0.6295412	589.6041	3.456753	0	1027.947	456.4271	0.3319586	0.6471357	587.5179	3.549582	0	6	1011	461						Frog_fixed.avi	0
3194	191	989.639	467.4998	0.4761298	0.6297333	589.7138	3.462856	0	1028.786	451.5423	0.3319707	0.6473517	587.5391	3.533549	0	6	1009	460						Frog_fixed.avi	0
3211	192	987.9456	457.097	0.4761647	0.6298339	589.7582	3.473525	0	1021.607	447.5398	0.3320239	0.6475239	587.5942	3.565038	0	6	1005	452						Frog_fixed.avi	0
3227	193	993.2162	456.7323	0.4762488	0.6298906	589.6472	3.478912	0	1021.139	461.1596	0.3321169	0.6475821	587.4719	3.56511	0	6	1007	459						Frog_fixed.avi	0
3244	194	996.5533	464.6323	0.4763792	0.62993	589.5741	3.498451	0	1029.689	453.4963	0.3322072	0.647523	587.4969	3.546556	0	6	1013	459						Frog_fixed.avi	0
3261	195	984.8116	471.8947	0.4764641	0.6299667	589.5843	3.510259	0	1032.948	452.3113	0.3323253	0.6475927	587.4379	3.569875	0	6	1009	462						Frog_fixed.avi	0
3277	196	988.2684	463.7103	0.4765491	0.6300477	589.5961	3.507248	0	1038.803	448.9056	0.3324233	0.6476283	587.4849	3.588915	0	6	1014	456						Frog_fixed.avi	0
3294	197	995.709	468.093	0.4766478	0.6301653	589.7229	3.51024	0	1028.309	455.2654	0.3324919	0.6476961	587.4632	3.602622	0	6	1012	462						Frog_fixed.avi	0
3311	198	995.8329	460.0565	0.4766997	0.6304113	589.678	3.505906	0	1027.16	455.3714	0.3325433	0.6477844	587.4094	3.599033	0	6	1011	458						Frog_fixed.avi	0
3327	199	985.0615	469.8083	0.4767422	0.6305555	589.6019	3.511566	0	1028.38	458.9013	0.3325813	0.647848	587.2925	3.601047	0	6	1007	464						Frog_fixed.avi	0
3344	200	993.0313	461.8655	0.4767303	0.6307254	589.603	3.521296	0	1028.62	459.8808	0.3325751	0.6479076	587.2408	3.607893	0	6	1011	461						Frog_fixed.avi	0
3361	201	995.8143	471.7509	0.4766966	0.6308457	589.6357	3.531127	0	1034.996	459.0657	0.3325305	0.6480082	587.2486	3.633761	0	6	1015	465						Frog_fixed.avi	0
3377	202	994.9933	459.5024	0.4766556	0.6309486	589.5793	3.539781	0	1033.799	459.3628	0.332458	0.6480895	587.1239	3.631216	0	6	1014	459						Frog_fixed.avi	0
3394	203	983.2603	477.4316	0.476596	0.6310034	589.4478	3.552	0	1031.516	462.2316	0.3323785	0.6481583	587.04	3.63485	0	6	1007	470						Frog_fixed.avi	0
3411	204	993.4027	463.0964	0.4765657	0.6310406	589.3481	3.572833	0	1037.896	455.0323	0.3323119	0.6481985	586.9791	3.610943	0	6	1016	459						Frog_fixed.avi	0
3427	205	987.9597	463.0212	0.4765406	0.6311081	589.3079	3.565477	0	1031.701	457.6496	0.3322669	0.6482478	586.8408	3.640266	0	6	1010	460						Frog_fixed.avi	0
3444	206	988.0368	469.7053	0.476532	0.6311511	589.2677	3.574047	0	1034.387	462.0663	0.3322536	0.6482913	586.8083	3.63585	0	6	1011	466						Frog_fixed.avi	0
3461	207	989.5135	476.1327	0.4765507	0.6312393	589.2729	3.573258	0	1034.736	456.96	0.3322532	0.6484379	586.7979	3.64378	0	6	1012	467						Frog_fixed.avi	0
3477	208	991.4838	468.4819	0.4765756	0.6313257	589.2966	3.573061	0	1034.716	455.653	0.3322748	0.6485037	586.8292	3.646093	0	6	1013	462						Frog_fixed.avi	0
3494	209	991.2819	472.979	0.4766342	0.6314	589.2918	3.57591	0	1034.845	460.0554	0.3323134	0.6485625	586.822	3.65094	0	6	1013	467						Frog_fixed.avi	0
3511	210	997.5473	471.1544	0.4767041	0.6315063	589.4372	3.564801	0	1034.788	460.3971	0.3323811	0.6486051	586.8676	3.659857	0	6	1016	466						Frog_fixed.avi	0
3527	211	992.6104	466.3218	0.4767752	0.631543	589.3769	3.590928	0	1036.354	454.9774	0.3324502	0.6485525	586.9024	3.665447	0	6	1014	461						Frog_fixed.avi	0
3544	212	993.0218	467.0149	0.4769338	0.6315446	589.3254	3.592329	0	1038.579	458.2041	0.3325773	0.6484183	586.9672	3.664536	0	6	1016	463						Frog_fixed.avi	0
3561	213	992.9928	466.8368	0.4770968	0.6315141	589.5487	3.58337	0	1039.733	463.116	0.3327796	0.6481776	586.9152	3.664068	0	6	1016	465						Frog_fixed.avi	0
3577	214	996.3805	464.342	0.4774327	0.6315005	589.4867	3.596256	0	1032.868	467.1049	0.3330852	0.647968	586.9615	3.681776	0	6	1015	466						Frog_fixed.avi	0
3594	215	939.499	593.3943	0.478103	0.6323422	589.668	3.587085	0	982.0859	588.5151	0.3339377	0.6487111	586.9138	3.663948	0	7	961	591						Frog_fixed.avi	0
3610	216	883.7773	785.8095	0.4789604	0.6338568	589.6319	3.569614	0	909.8486	773.3369	0.3351507	0.650138	586.5665	3.667536	0	7	897	780						Frog_fixed.avi	0
3627	217	881.715	806.5055	0.4797385	0.633899	589.9975	3.575768	0	901.9517	790.4314	0.3357146	0.6498705	586.7515	3.660104	0	7	892	798						Frog_fixed.avi	0
3644	218	867.647	831.4509	0.4804839	0.6337457	590.0335	3.551102	0	905.3866	813.5563	0.3363502	0.6495418	586.6768	3.662036	0	7	887	823						Frog_fixed.avi	0
3661	219	878.9799	823.1984	0.4812435	0.6338187	590.2452	3.548847	0	909.3265	801.4578	0.3369876	0.6493956	586.7902	3.64932	0	7	894	812						Frog_fixed.avi	0
3677	220	875.5964	822.9832	0.4818802	0.6339844	590.2935	3.553249	0	897.5717	806.9327	0.3376125	0.6493129	586.7333	3.653232	0	7	887	815						Frog_fixed.avi	0
3694	221	876.3052	824.4318	0.4824737	0.6341975	590.4066	3.558038	0	905.2065	803.233	0.338177	0.6493077	586.6481	3.653699	0	7	891	814						Frog_fixed.avi	0
3710	222	870.5341	821.0806	0.4829262	0.6344516	590.3857	3.550743	0	899.4401	802.525	0.3386041	0.6493286	586.7461	3.640115	0	7	885	812						Frog_fixed.avi	0
3727	223	876.5687	826.0115	0.4833056	0.6346741	590.428	3.560034	0	899.9946	803.2112	0.3389277	0.6493873	586.7262	3.642368	0	7	888	815						Frog_fixed.avi	0
3744	224	875.4375	823.809	0.4835968	0.6349697	590.3508	3.562489	0	902.0245	812.215	0.3392013	0.6494491	586.6333	3.648116	0	7	889	818						Frog_fixed.avi	0
3760	225	874.3662	825.3126	0.4838001	0.635219	590.4489	3.547933	0	903.0853	810.3124	0.3393885	0.6495083	586.6217	3.647548	0	7	889	818						Frog_fixed.avi	0
3777	226	871.8631	820.5984	0.4839963	0.6353905	590.283	3.549298	0	905.4611	806.2256	0.339577	0.6495491	586.6996	3.658474	0	7	889	813						Frog_fixed.avi	0
3794	227	876.3912	819.2833	0.484197	0.6354915	590.4148	3.557104	0	902.5388	806.7048	0.339765	0.649528	586.5985	3.645259	0	7	889	813						Frog_fixed.avi	0
3810	228	874.049	820.2034	0.4843478	0.6355292	590.3823	3.566634	0	898.9342	807.1472	0.3399263	0.649499	586.6907	3.640559	0	7	886	814						Frog_fixed.avi	0
3827	229	870.1372	821.7983	0.484471	0.6355238	590.3837	3.55792	0	903.1483	805.4112	0.3400791	0.6494605	586.6974	3.643388	0	7	887	814						Frog_fixed.avi	0
3844	230	875.3568	821.1558	0.4845949	0.635528	590.3906	3.563728	0	899.3082	810.1392	0.340189	0.6494007	586.6236	3.640941	0	7	887	816						Frog_fixed.avi	0
3860	231	876.3766	822.2085	0.4846685	0.6354803	590.4613	3.562871	0	902.6473	807.5048	0.3402531	0.6493767	586.6121	3.644583	0	7	890	815						Frog_fixed.avi	0
3877	232	876.5389	821.9797	0.4847054	0.6354497	590.5126	3.559613	0	900.0088	807.0519	0.3402918	0.6493561	586.6237	3.638105	0	7	888	815						Frog_fixed.avi	0
3894	233	877.0033	818.1066	0.4847481	0.635411	590.4921	3.558764	0	901.7623	806.2405	0.3403155	0.6493586	586.6152	3.648596	0	7	889	812						Frog_fixed.avi	0
3910	234	875.0384	819.4761	0.4847652	0.6353052	590.5247	3.560196	0	895.4266	802.1369	0.3403172	0.6493548	586.6304	3.644184	0	7	885	811						Frog_fixed.avi	0
3927	235	876.2394	815.8173	0.48476	0.6351873	590.5701	3.554563	0	896.4683	803.2567	0.3403083	0.6493356	586.6246	3.637562	0	7	886	810						Frog_fixed.avi	0
3944	236	873.8779	815.5667	0.4847411	0.6351188	590.528	3.555448	0	902.2183	802.6681	0.3402827	0.6493432	586.6696	3.642037	0	7	888	809						Frog_fixed.avi	0
3960	237	874.6631	813.1184	0.4846847	0.6351073	590.5374	3.560696	0	904.827	806.6111	0.340227	0.6494104	586.676	3.654889	0	7	890	810						Frog_fixed.avi	0
3977	238	875.6815	814.3672	0.4845939	0.6351147	590.5165	3.555809	0	903.0921	804.6896	0.3401543	0.6494915	586.7529	3.663223	0	7	889	810						Frog_fixed.avi	0
3994	239	875.1043	816.7149	0.4845196	0.6351708	590.4728	3.551015	0	904.7826	809.9407	0.3400559	0.6495714	586.8698	3.658718	0	7	890	813						Frog_fixed.avi	0
4010	240	876.9614	814.4866	0.4844086	0.6351067	590.4627	3.552982	0	905.5887	803.9918	0.3399705	0.6495427	586.8992	3.668628	0	7	891	809						Frog_fixed.avi	0
4027	241	923.0214	659.3507	0.4838222	0.6339125	590.621	3.59277	0	976.2582	650.214	0.3398021	0.648247	587.0831	3.702389	0	8	950	655						Frog_fixed.avi	0
4044	242	970.8517	526.2164	0.4833762	0.6328783	590.6534	3.583647	0	1018.774	515.5146	0.3396127	0.6470779	587.3282	3.66655	0	8	995	521						Frog_fixed.avi	0
4060	243	990.9671	492.1829	0.4832768	0.6327805	590.7975	3.605014	0	1024.921	483.6977	0.3395294	0.6469834	587.4901	3.660633	0	8	1008	488						Frog_fixed.avi	0
4077	244	994.6534	489.2453	0.4833978	0.6329503	590.7077	3.597082	0	1032.782	485.6461	0.339567	0.6471331	587.4413	3.675786	0	8	1014	487						Frog_fixed.avi	0
4094	245	994.6392	499.8009	0.48357	0.6329329	590.6755	3.5893	0	1024.826	487.5722	0.3396541	0.6471092	587.4075	3.685031	0	8	1010	494						Frog_fixed.avi	0
4110	246	993.5803	494.2249	0.4837487	0.6329547	590.8062	3.59748	0	1026.938	491.6292	0.339817	0.6470299	587.4364	3.679804	0	8	1010	493						Frog_fixed.avi	0
4127	247	995.39	496.403	0.4839696	0.632996	590.874	3.597698	0	1026.523	488.2532	0.3399905	0.6469734	587.5353	3.69407	0	8	1011	492						Frog_fixed.avi	0
4143	248	993.3729	491.8291	0.4842177	0.6330103	590.8218	3.622069	0	1027.937	486.9025	0.3401988	0.6468729	587.5092	3.69148	0	8	1011	489						Frog_fixed.avi	0
4160	249	996.0126	493.9869	0.4844815	0.6330115	590.9486	3.605874	0	1023.772	480.9044	0.3404552	0.6467603	587.6365	3.688901	0	8	1010	487						Frog_fixed.avi	0
4177	250	989.4742	500.1099	0.4847609	0.6329921	590.9205	3.60269	0	1029.807	483.0102	0.340708	0.6465843	587.641	3.68668	0	8	1010	492						Frog_fixed.avi	0
4193	251	987.3341	498.3324	0.4850537	0.6329623	591.0611	3.623071	0	1024.019	494.1718	0.3410002	0.6463902	587.5919	3.696103	0	8	1006	496						Frog_fixed.avi	0
4210	252	988.1013	500.4315	0.4853522	0.6328568	590.9179	3.618314	0	1029.048	489.4702	0.3413343	0.6462121	587.5704	3.71776	0	8	1009	495						Frog_fixed.avi	0
4227	253	993.5497	497.4868	0.4856794	0.6326693	590.9209	3.639433	0	1027.934	485.709	0.3415962	0.6459027	587.5746	3.70962	0	8	1011	492						Frog_fixed.avi	0
4243	254	989.8459	493.913	0.4859699	0.6323835	590.9343	3.63372	0	1021.228	491.2155	0.341894	0.6456248	587.5838	3.71399	0	8	1006	493						Frog_fixed.avi	0
4260	255	991.225	494.494	0.4862165	0.6320931	590.9001	3.622336	0	1022.275	489.3461	0.3421194	0.6453083	587.4781	3.721953	0	8	1007	492						Frog_fixed.avi	0
4277	256	995.0955	491.022	0.4864247	0.6317158	590.878	3.628922	0	1020.898	490.8999	0.3423295	0.6449057	587.3787	3.722116	0	8	1008	491						Frog_fixed.avi	0
4293	257	989.8381	500.5876	0.4865665	0.6313505	590.8981	3.639029	0	1021.058	490.1584	0.3424696	0.644551	587.4499	3.713929	0	8	1005	495						Frog_fixed.avi	0
4310	258	987.4706	498.9408	0.4866787	0.6309367	590.7189	3.636934	0	1023.613	487.9705	0.3425593	0.6441367	587.29	3.71622	0	8	1006	493						Frog_fixed.avi	0
4327	259	984.0743	497.8359	0.486733	0.630605	590.5956	3.616258	0	1026.539	486.7022	0.3425996	0.6437964	587.1895	3.699034	0	8	1005	492						Frog_fixed.avi	0
4343	260	989.0644	495.4268	0.4867383	0.6302831	590.5153	3.627683	0	1029.56	478.3466	0.342593	0.6435069	587.1188	3.701216	0	8	1009	487						Frog_fixed.avi	0
4360	261	988.6207	499.6308	0.4867182	0.6299641	590.4326	3.638476	0	1026.086	489.5182	0.3425562	0.6431792	587.004	3.704363	0	8	1007	495						Frog_fixed.avi	0
4377	262	985.9742	493.5251	0.4866639	0.6297345	590.2617	3.613488	0	1021.734	489.9003	0.3424855	0.6429405	586.9918	3.703714	0	8	1004	492						Frog_fixed.avi	0
4393	263	982.3603	502.6592	0.4866107	0.6294979	590.1829	3.630215	0	1025.987	487.641	0.3424018	0.6427084	586.8322	3.705292	0	8	1004	495						Frog_fixed.avi	0
4410	264	989.6036	501.6455	0.4865304	0.6291505	590.1117	3.598364	0	1022.965	494.0256	0.3423091	0.6424079	586.6309	3.690882	0	8	1006	498						Frog_fixed.avi	0
4427	265	988.4749	495.9265	0.4863948	0.62884	590.0522	3.609898	0	1025.502	483.361	0.3422055	0.6421812	586.5641	3.696992	0	8	1007	490						Frog_fixed.avi	0
4443	266	979.3855	504.2499	0.4862868	0.6284082	589.9049	3.611977	0	1022.811	490.5478	0.3420361	0.6417952	586.4837	3.70861	0	8	1001	497						Frog_fixed.avi	0
4460	267	991.1967	493.0824	0.486155	0.627893	589.7723	3.600202	0	1022.323	485.6538	0.3418612	0.6414155	586.3283	3.695981	0	8	1007	489						Frog_fixed.avi	0
4477	268	990.1729	489.5075	0.4859966	0.6272416	589.6205	3.600482	0	1019.487	491.1482	0.3416876	0.640895	586.2388	3.705277	0	8	1005	490						Frog_fixed.avi	0
4493	269	982.7299	506.0652	0.4858708	0.6265429	589.4572	3.612042	0	1025.004	488.8796	0.3415095	0.6403292	586.1249	3.708242	0	8	1004	497						Frog_fixed.avi	0
4510	270	985.3436	500.9004	0.4857365	0.6258016	589.39	3.613489	0	1027.517	487.5798	0.3413555	0.6397781	586.0214	3.705136	0	8	1006	494						Frog_fixed.avi	0
4527	271	985.9177	497.4836	0.4856358	0.6251596	589.1446	3.59552	0	1020.553	493.0583	0.3412359	0.6392576	585.8353	3.709952	0	8	1003	495						Frog_fixed.avi	0
4543	272	989.559	493.3126	0.4855537	0.6245073	589.0718	3.621961	0	1027.353	474.1064	0.3411435	0.6387823	585.73	3.708895	0	8	1008	484						Frog_fixed.avi	0
4560	273	978.8735	459.489	0.4855164	0.6240485	588.8645	3.612955	0	1019.225	455.0837	0.3411769	0.6382164	585.5522	3.708154	0	8	999	457						Frog_fixed.avi	0
4577	274	986.8519	459.1511	0.4855337	0.623841	588.748	3.633696	0	1022.846	454.7535	0.3411543	0.6380661	585.3295	3.724393	0	8	1005	457						Frog_fixed.avi	0
4593	275	983.1448	459.6697	0.4856223	0.6236091	588.544	3.611737	0	1017.406	465.015	0.341189	0.6377437	585.1937	3.738167	0	8	1000	462						Frog_fixed.avi	0
4610	276	983.6488	465.0447	0.4857523	0.62337	588.3392	3.61608	0	1019.691	458.4308	0.3412497	0.6373798	585.0344	3.730598	0	8	1002	462						Frog_fixed.avi	0
4627	277	978.7949	458.6066	0.4859055	0.6231089	588.3579	3.645721	0	1020.809	459.2823	0.3413866	0.6369246	584.9381	3.729855	0	8	1000	459						Frog_fixed.avi	0
4643	278	986.2405	459.6984	0.4861111	0.6227871	588.2342	3.622264	0	1026.38	453.5183	0.3415936	0.6364927	584.8104	3.729507	0	8	1006	457						Frog_fixed.avi	0
4660	279	985.4693	461.7449	0.4863363	0.6224413	588.083	3.629349	0	1023.184	462.561	0.3417959	0.6360027	584.6227	3.748835	0	8	1004	462						Frog_fixed.avi	0
4676	280	981.3486	469.1472	0.4865342	0.6220702	587.9386	3.634582	0	1026.175	455.8368	0.3420005	0.6356056	584.4935	3.736775	0	8	1004	462						Frog_fixed.avi	0
4693	281	990.1044	457.3004	0.4867221	0.6218202	587.8701	3.65964	0	1022.571	462.1204	0.3421401	0.6351712	584.5096	3.741313	0	8	1006	460						Frog_fixed.avi	0
4710	282	987.158	461.1623	0.486818	0.6214986	587.864	3.665038	0	1025.363	459.9724	0.3422415	0.6348802	584.4222	3.774071	0	8	1006	461						Frog_fixed.avi	0
4726	283	981.4651	465.6306	0.4868429	0.6212845	587.8632	3.648618	0	1021.948	463.091	0.3422708	0.6346651	584.3567	3.760118	0	8	1002	464						Frog_fixed.avi	0
4743	284	985.0861	453.9505	0.4868357	0.6211261	587.8328	3.653351	0	1023.203	461.1013	0.3422541	0.6344298	584.3572	3.757927	0	8	1004	458						Frog_fixed.avi	0
4760	285	989.3473	459.3611	0.486822	0.6208669	587.7978	3.676977	0	1022.48	460.6267	0.3422153	0.6341996	584.43	3.760126	0	8	1006	460						Frog_fixed.avi	0
4776	286	985.9311	461.7617	0.4867792	0.6205021	587.7634	3.643874	0	1028.871	458.2357	0.342195	0.6339606	584.3903	3.750999	0	8	1007	460						Frog_fixed.avi	0
4793	287	982.6999	462.0459	0.486729	0.6201382	587.7111	3.672207	0	1025.468	464.5381	0.342137	0.6335371	584.4039	3.767318	0	8	1004	463						Frog_fixed.avi	0
4810	288	984.6681	464.6099	0.4866508	0.6196644	587.5814	3.672269	0	1024.734	458.8439	0.3420603	0.6331378	584.3915	3.779519	0	8	1005	462						Frog_fixed.avi	0
4826	289	982.3792	462.5457	0.4865716	0.6192142	587.603	3.687914	0	1021.443	465.6101	0.3419576	0.6326673	584.2567	3.788692	0	8	1002	464						Frog_fixed.avi	0
4843	290	980.0779	464.5581	0.4864087	0.6187063	587.5845	3.666271	0	1024.192	459.4984	0.3418049	0.6322246	584.2573	3.769403	0	8	1002	462						Frog_fixed.avi	0
4860	291	982.759	460.0305	0.4862483	0.6182194	587.5344	3.670791	0	1023.908	461.0685	0.3416358	0.6317617	584.225	3.780115	0	8	1003	461						Frog_fixed.avi	0
4876	292	986.2219	464.0744	0.4860832	0.6177506	587.3958	3.707094	0	1025.078	461.4725	0.341431	0.6313426	583.9773	3.773848	0	8	1006	463						Frog_fixed.avi	0
4893	293	980.7071	467.0482	0.4858166	0.6172823	587.4219	3.68966	0	1024.233	464.5299	0.3411955	0.6309955	583.9735	3.795853	0	8	1002	466						Frog_fixed.avi	0
4910	294	975.4038	465.0468	0.4855685	0.6169764	587.0858	3.697551	0	1025.342	458.368	0.3409128	0.6307561	583.8487	3.781626	0	8	1000	462						Frog_fixed.avi	0
4926	295	981.5964	465.9109	0.4852943	0.616648	587.1042	3.678289	0	1022.219	467.867	0.3406271	0.6304684	583.6742	3.778504	0	8	1002	467						Frog_fixed.avi	0
4943	296	978.7985	469.8857	0.4850409	0.6163552	586.8592	3.706291	0	1030.763	460.8611	0.3403673	0.6302782	583.576	3.800113	0	8	1005	465						Frog_fixed.avi	0
4960	297	981.1237	467.7236	0.4847944	0.6160192	586.7985	3.700736	0	1022.645	462.7545	0.3400848	0.6300778	583.4421	3.789115	0	8	1002	465						Frog_fixed.avi	0
4976	298	981.8914	469.1609	0.4845672	0.6156334	586.6716	3.686564	0	1029.462	456.147	0.3398665	0.6298916	583.2975	3.780776	0	8	1006	463						Frog_fixed.avi	0
4993	299	984.6793	465.4122	0.4843478	0.615339	586.4153	3.701163	0	1024.147	460.9697	0.3395875	0.6296774	583.1254	3.784798	0	8	1004	463						Frog_fixed.avi	0
5009	300	985.1877	468.0742	0.4840879	0.6150039	586.3767	3.690663	0	1028.823	461.013	0.3393243	0.6295103	582.9242	3.79252	0	8	1007	465						Frog_fixed.avi	0
5026	301	985.6983	464.0233	0.4839529	0.61462	586.3457	3.675033	0	1023.269	456.3548	0.3390352	0.6293094	582.938	3.78501	0	8	1004	460						Frog_fixed.avi	0
5043	302	974.8876	470.8611	0.4836284	0.6143621	586.3457	3.713955	0	1029.933	450.8893	0.3387685	0.629104	582.6917	3.768426	0	8	1002	461						Frog_fixed.avi	0
5059	303	976.2754	472.7416	0.4834078	0.6140274	585.9208	3.682558	0	1027.413	460.2881	0.3385205	0.6288302	582.6021	3.777761	0	8	1002	467						Frog_fixed.avi	0
5076	304	977.381	472.297	0.4832377	0.6137992	585.7617	3.667421	0	1026.922	460.3898	0.3383207	0.6286379	582.4937	3.793868	0	8	1002	466						Frog_fixed.avi	0
5093	305	978.415	474.633	0.4830657	0.6135346	585.7233	3.69549	0	1026.523	463.3256	0.3381492	0.6284544	582.3839	3.789138	0	8	1002	469						Frog_fixed.avi	0
5109	306	979.8176	478.7436	0.4829176	0.6132416	585.6655	3.69485	0	1026.93	455.2919	0.3379525	0.6282874	582.326	3.782912	0	8	1003	467						Frog_fixed.avi	0
5126	307	979.8774	475.2919	0.4827907	0.6130459	585.4432	3.687213	0	1024.643	457.0107	0.3378022	0.6280445	582.1942	3.79601	0	8	1002	466						Frog_fixed.avi	0
5143	308	976.3464	474.2844	0.4826464	0.6127588	585.5021	3.685807	0	1029.812	461.5065	0.3376811	0.6278145	582.0622	3.789024	0	8	1003	468						Frog_fixed.avi	0
5159	309	979.7021	474.7849	0.4825265	0.6125541	585.3638	3.680837	0	1023.047	455.2377	0.3375143	0.6276791	582.0283	3.786174	0	8	1001	465						Frog_fixed.avi	0
5176	310	976.577	480.9652	0.4824199	0.6123825	585.3575	3.684096	0	1022.817	455.7262	0.3373826	0.6275828	581.935	3.798616	0	8	1000	468						Frog_fixed.avi	0
5193	311	979.3877	505.0949	0.4823333	0.612649	585.021	3.685131	0	1026.538	487.9489	0.3373116	0.6278697	581.8583	3.801378	0	8	1003	497						Frog_fixed.avi	0
5209	312	987.4799	693.2001	0.4820377	0.6141941	585.1114	3.680363	0	1021.234	680.0419	0.3373319	0.6294616	581.6846	3.781634	0	9	1004	687						Frog_fixed.avi	0
5226	313	986.4944	826.718	0.4819017	0.6157413	584.9117	3.643466	0	1020.551	820.7237	0.3373404	0.6309934	581.5047	3.778929	0	9	1004	824						Frog_fixed.avi	0
5243	314	981.8844	839.454	0.4819832	0.6158972	584.8401	3.652977	0	1008.579	817.485	0.3371775	0.631219	581.4502	3.787629	0	9	995	828						Frog_fixed.avi	0
5259	315	982.9389	845.9311	0.4820275	0.616243	584.892	3.637795	0	1014.754	825.4683	0.337055	0.6315731	581.3275	3.785191	0	9	999	836						Frog_fixed.avi	0
5276	316	981.0645	850.5703	0.481954	0.6167022	584.8882	3.63196	0	1015.943	825.2227	0.3369375	0.6320451	581.4164	3.772532	0	9	999	838						Frog_fixed.avi	0
5293	317	984.2845	845.3607	0.4818586	0.6172725	584.9381	3.62922	0	1015.024	831.096	0.3368025	0.6325846	581.4343	3.769647	0	9	1000	838						Frog_fixed.avi	0
5309	318	986.2883	845.3165	0.4817472	0.6177202	585.0057	3.64618	0	1013.179	827.162	0.3366377	0.6331918	581.3493	3.765988	0	9	1000	836						Frog_fixed.avi	0
5326	319	989.1058	850.1182	0.4815759	0.6181921	584.9481	3.648564	0	1016.344	826.515	0.3364313	0.6337197	581.5294	3.772723	0	9	1003	838						Frog_fixed.avi	0
5343	320	983.9437	845.0253	0.4813266	0.6186218	585.1124	3.6565	0	1017.512	822.7057	0.3362175	0.6342454	581.5562	3.782873	0	9	1001	834						Frog_fixed.avi	0
5359	321	990.2361	853.4686	0.4811245	0.6190106	585.16	3.642829	0	1016.017	826.3486	0.3359748	0.6347937	581.6436	3.780252	0	9	1003	840						Frog_fixed.avi	0
5376	322	984.5493	849.433	0.4808473	0.6193559	585.31	3.643917	0	1020.53	827.8472	0.3357614	0.6352656	581.8176	3.765281	0	9	1003	839						Frog_fixed.avi	0
5393	323	988.9231	847.2896	0.4806651	0.6197227	585.3491	3.657296	0	1017.467	833.0248	0.3355357	0.635729	581.8462	3.769377	0	9	1003	840						Frog_fixed.avi	0
5409	324	981.5533	853.0151	0.480427	0.6199659	585.6088	3.647914	0	1016.193	829.873	0.335371	0.6361784	581.9413	3.766864	0	9	999	841						Frog_fixed.avi	0
5426	325	985.9873	852.7072	0.4802681	0.6202711	585.5627	3.63695	0	1019.662	830.7619	0.3352265	0.6365741	582.1245	3.769192	0	9	1003	842						Frog_fixed.avi	0
5443	326	982.1816	847.5864	0.4800996	0.6205684	585.9196	3.64747	0	1012.695	826.5198	0.335081	0.637005	582.3355	3.774649	0	9	997	837						Frog_fixed.avi	0
5459	327	984.7401	854.2354	0.4799804	0.6208082	586.0277	3.653344	0	1015.777	833.3287	0.3349793	0.6373856	582.4182	3.776085	0	9	1000	844						Frog_fixed.avi	0
5476	328	986.1488	849.491	0.4798798	0.6211904	586.0651	3.638193	0	1014.495	830.1671	0.3349025	0.637795	582.5144	3.781763	0	9	1000	840						Frog_fixed.avi	0
5493	329	982.0309	853.1798	0.479788	0.621514	586.0044	3.649031	0	1013.87	831.8544	0.3348377	0.638192	582.5729	3.779277	0	9	998	843						Frog_fixed.avi	0
5509	330	981.019	848.0542	0.4797706	0.6218622	586.2531	3.646698	0	1014.569	829.1086	0.334846	0.638609	582.7258	3.785861	0	9	998	839						Frog_fixed.avi	0
5526	331	988.5726	853.4448	0.4798238	0.6220819	586.1995	3.637976	0	1018.571	832.3447	0.334895	0.6389114	582.8121	3.781659	0	9	1004	843						Frog_fixed.avi	0
5543	332	985.0629	854.4764	0.4798919	0.6222911	586.3828	3.637157	0	1019.251	835.9581	0.3349681	0.6391199	582.8929	3.779162	0	9	1002	845						Frog_fixed.avi	0
5559	333	979.5142	856.8953	0.4799891	0.6223725	586.4024	3.616103	0	1020.083	829.3364	0.3350786	0.6392914	582.8596	3.775975	0	9	1000	843						Frog_fixed.avi	0
5576	334	973.7853	858.5912	0.4801275	0.6224071	586.3911	3.623966	0	1016.222	832.6319	0.3351877	0.6393377	582.8657	3.782746	0	9	995	846						Frog_fixed.avi	0
5593	335	976.6425	857.5	0.4803244	0.6224613	586.4208	3.624092	0	1020.796	828.8566	0.335388	0.6393812	582.8568	3.77626	0	9	999	843						Frog_fixed.avi	0
5609	336	976.2045	854.7191	0.4805306	0.6225477	586.405	3.600547	0	1019.268	832.562	0.3355709	0.6393729	582.8367	3.778594	0	9	998	844						Frog_fixed.avi	0
5626	337	977.1832	854.4535	0.4807754	0.6227144	586.3963	3.616224	0	1020.722	828.2255	0.335794	0.6394475	582.73	3.78474	0	9	999	841						Frog_fixed.avi	0
5642	338	978.5331	854.77	0.4810134	0.6229492	586.3784	3.604177	0	1013.312	827.3516	0.3360164	0.6396067	582.7799	3.780698	0	9	996	841						Frog_fixed.avi	0
5659	339	980.6269	850.2921	0.4812849	0.6231815	586.2927	3.610425	0	1018.81	835.8805	0.3362752	0.6397238	582.5775	3.790236	0	9	1000	843						Frog_fixed.avi	0
5676	340	975.4894	855.441	0.4815585	0.6235104	586.2847	3.600266	0	1021.925	838.3748	0.3365547	0.6399208	582.5904	3.775836	0	9	999	847						Frog_fixed.avi	0
5692	341	975.6566	857.7922	0.4818522	0.6238597	586.1657	3.610396	0	1024.963	832.5944	0.3368169	0.6402223	582.5818	3.773841	0	9	1000	845						Frog_fixed.avi	0
5709	342	974.7239	855.8675	0.4820719	0.6241822	586.3051	3.582577	0	1019.638	835.4012	0.3370588	0.6404802	582.6292	3.783029	0	9	997	846						Frog_fixed.avi	0
5726	343	981.2115	851.1674	0.482349	0.6244775	586.1434	3.591013	0	1017.668	833.9736	0.3372866	0.640639	582.5864	3.797279	0	9	999	843						Frog_fixed.avi	0
5742	344	975.2477	855.2811	0.4825315	0.624685	586.3824	3.597797	0	1019.802	832.5204	0.3375235	0.6408353	582.6766	3.777972	0	9	998	844						Frog_fixed.avi	0
5759	345	973.3831	856.8674	0.4826959	0.6248789	586.3289	3.601966	0	1017.059	834.91	0.3376997	0.6409691	582.7264	3.786966	0	9	995	846						Frog_fixed.avi	0
5776	346	983.3058	853.683	0.4828919	0.6250911	586.3679	3.598901	0	1017.018	836.2982	0.337897	0.6412061	582.7972	3.77324	0	9	1000	845						Frog_fixed.avi	0
5792	347	976.4496	850.9048	0.4829983	0.625304	586.5339	3.596534	0	1021.538	837.1152	0.3380377	0.6413641	582.8964	3.773922	0	9	999	844						Frog_fixed.avi	0
5809	348	977.2876	858.6859	0.4830887	0.6255133	586.6146	3.596528	0	1017.297	839.2516	0.3381403	0.6415334	582.9697	3.787104	0	9	997	849						Frog_fixed.avi	0
5826	349	979.5035	858.0685	0.4831874	0.6257308	586.6696	3.597682	0	1023.234	840.557	0.3382779	0.6417558	583.0016	3.776322	0	9	1001	849						Frog_fixed.avi	0
5842	350	977.4737	852.0302	0.4832514	0.625972	586.8289	3.601515	0	1020.621	834.9514	0.3383632	0.6420212	583.1389	3.771802	0	9	999	843						Frog_fixed.avi	0
5859	351	977.502	859.6277	0.4833198	0.626175	586.9362	3.576658	0	1022.086	841.1547	0.3384389	0.6421864	583.246	3.760503	0	9	1000	850						Frog_fixed.avi	0
5876	352	950.2682	839.0169	0.4834724	0.6261337	587.1143	3.603583	0	1003.038	820.5062	0.3386476	0.6421595	583.382	3.763744	0	9	977	830						Frog_fixed.avi	0
5892	353	892.7771	774.6839	0.4838448	0.6257204	587.2253	3.601673	0	938.1412	761.5566	0.3392663	0.6417735	583.4538	3.769941	0	10	915	768						Frog_fixed.avi	0
5909	354	861.0823	760.4687	0.4840489	0.6257135	587.2242	3.584785	0	907.3325	743.1803	0.3395686	0.6418197	583.3499	3.766758	0	10	884	752						Frog_fixed.avi	0
5926	355	867.3208	761.8253	0.4841279	0.6260188	587.3657	3.590956	0	910.1899	742.0368	0.339589	0.6421627	583.484	3.761795	0	10	889	752						Frog_fixed.avi	0
5942	356	866.2321	755.6816	0.4842276	0.6262494	587.547	3.598874	0	908.8875	743.1864	0.3396733	0.6423549	583.6025	3.759775	0	10	888	749						Frog_fixed.avi	0
5959	357	865.2402	762.2126	0.4843283	0.6264591	587.548	3.58642	0	907.7546	748.1407	0.3397517	0.6425812	583.7639	3.770624	0	10	886	755						Frog_fixed.avi	0
5976	358	860.3187	761.4303	0.4844409	0.6266721	587.6011	3.598407	0	912.2175	742.2224	0.3398959	0.6428637	583.7003	3.750495	0	10	886	752						Frog_fixed.avi	0
5992	359	864.8217	763.772	0.4846284	0.6269357	587.6338	3.581207	0	911.0715	748.6451	0.3400365	0.6430385	583.7573	3.744217	0	10	888	756						Frog_fixed.avi	0
6009	360	867.3756	760.3896	0.4848093	0.6272182	587.7365	3.581331	0	915.0845	745.0414	0.3402352	0.643229	583.9023	3.758073	0	10	891	753						Frog_fixed.avi	0
6026	361	864.1181	757.1826	0.485004	0.6275113	587.8614	3.585687	0	907.9074	744.7147	0.3404354	0.6434375	583.8756	3.764088	0	10	886	751						Frog_fixed.avi	0
6042	362	866.8085	765.4793	0.4852299	0.6278367	587.8446	3.573639	0	910.2711	740.8525	0.3406541	0.6436626	584.0544	3.755994	0	10	889	753						Frog_fixed.avi	0
6059	363	864.0566	759.1991	0.4854409	0.628072	587.7973	3.566963	0	913.7362	743.5554	0.3408988	0.6437729	583.9908	3.745457	0	10	889	751						Frog_fixed.avi	0
6076	364	864.6639	765.8226	0.4857075	0.6283075	588.0002	3.573299	0	912.3419	744.1343	0.341144	0.6438702	584.239	3.757408	0	10	889	755						Frog_fixed.avi	0
6092	365	864.5117	766.3507	0.4859334	0.6285452	588.1789	3.573521	0	912.0776	749.7029	0.3413921	0.6439877	584.1506	3.75839	0	10	888	758						Frog_fixed.avi	0
6109	366	874.5893	725.8835	0.4860207	0.62836	588.1306	3.582556	0	935.4603	707.2064	0.3415669	0.6437005	584.3624	3.763104	0	10	905	717						Frog_fixed.avi	0
6126	367	919.5206	551.7617	0.4856976	0.6271237	588.4036	3.608094	0	978.1996	545.777	0.3416239	0.6421945	584.7281	3.777715	0	11	949	549						Frog_fixed.avi	0
6142	368	964.517	461.3996	0.4855807	0.6265661	588.4438	3.595462	0	1021.098	454.9893	0.3416259	0.6414669	584.9032	3.760614	0	11	993	458						Frog_fixed.avi	0
6159	369	970.767	466.5105	0.4857385	0.6266859	588.2594	3.594862	0	1016.728	464.0016	0.3416924	0.6415064	584.8794	3.760637	0	11	994	465						Frog_fixed.avi	0
6175	370	966.6096	468.9132	0.485899	0.6266829	588.308	3.581626	0	1016.325	458.4852	0.3417569	0.6414272	584.8603	3.755339	0	11	991	464						Frog_fixed.avi	0
6192	371	963.1129	468.4314	0.4860191	0.6266829	588.3226	3.575905	0	1015.422	457.2172	0.341833	0.6413514	584.9184	3.737087	0	11	989	463						Frog_fixed.avi	0
6209	372	972.6276	456.7952	0.4861695	0.6267884	588.3662	3.575746	0	1019.819	454.8728	0.3419389	0.6413751	584.9285	3.725309	0	11	996	456						Frog_fixed.avi	0
6225	373	970.1316	463.071	0.4862837	0.6269428	588.3236	3.590658	0	1023.677	462.0011	0.3420096	0.6414858	584.9596	3.713657	0	11	997	463						Frog_fixed.avi	0
6242	374	966.7237	471.7976	0.4863867	0.6272496	588.4849	3.568297	0	1018.924	466.7093	0.3420646	0.6417409	584.9452	3.714325	0	11	993	469						Frog_fixed.avi	0
6259	375	962.2767	476.4478	0.4864272	0.6276271	588.4722	3.57924	0	1022.769	461.9862	0.3420925	0.6420732	584.9644	3.69222	0	11	993	469						Frog_fixed.avi	0
6275	376	968.0209	464.8197	0.4864551	0.6279302	588.4924	3.560414	0	1016.782	466.0249	0.3420987	0.64234	584.9752	3.671614	0	11	992	465						Frog_fixed.avi	0
6292	377	965.2042	473.6296	0.4864565	0.6282063	588.5033	3.578679	0	1018.124	459.4842	0.3420898	0.6427036	585.0255	3.674595	0	11	992	467						Frog_fixed.avi	0
6309	378	962.0965	472.9646	0.4864332	0.628491	588.5399	3.57794	0	1019.227	467.6691	0.3420757	0.6429592	585.0781	3.676234	0	11	991	470						Frog_fixed.avi	0
6325	379	961.5222	472.6418	0.4864266	0.62875	588.5514	3.559115	0	1013.624	473.7817	0.3420583	0.6431627	585.1041	3.672783	0	11	988	473						Frog_fixed.avi	0
6342	380	969.8812	477.6157	0.4864136	0.6289023	588.6271	3.538832	0	1018.666	469.903	0.3420578	0.6433444	585.1318	3.649493	0	11	994	474						Frog_fixed.avi	0
6359	381	962.5239	484.7886	0.4864073	0.6290206	588.6825	3.558913	0	1014.779	476.1825	0.3420541	0.6434467	585.1794	3.652079	0	11	989	480						Frog_fixed.avi	0
6375	382	966.9122	474.5671	0.4864176	0.6291152	588.6928	3.554894	0	1022.394	462.9859	0.3420717	0.64359	585.1973	3.653651	0	11	995	469						Frog_fixed.avi	0
6392	383	960.9954	480.301	0.4864317	0.6291839	588.7718	3.540039	0	1018.565	473.2079	0.3420774	0.6436387	585.2998	3.657136	0	11	990	477						Frog_fixed.avi	0
6409	384	968.4034	479.6107	0.486467	0.6292286	588.8788	3.536664	0	1018.725	467.3195	0.3421189	0.6436706	585.2768	3.653427	0	11	994	473						Frog_fixed.avi	0
6425	385	967.1143	487.4814	0.4865142	0.6292437	588.9381	3.532228	0	1014.592	474.8181	0.3421766	0.6436913	585.3018	3.637878	0	11	991	481						Frog_fixed.avi	0
6442	386	964.8765	482.5245	0.4865691	0.6292657	588.9962	3.496346	0	1014.783	478.566	0.3422545	0.6437036	585.446	3.640148	0	11	990	481						Frog_fixed.avi	0
6459	387	965.5236	477.2615	0.4866298	0.6292822	588.9645	3.497673	0	1014.794	478.3532	0.3423211	0.6437402	585.5615	3.633666	0	11	990	478						Frog_fixed.avi	0
6475	388	968.0415	481.7544	0.4867246	0.62929	589.0808	3.482143	0	1018.518	476.5893	0.3424318	0.6437469	585.524	3.62938	0	11	993	479						Frog_fixed.avi	0
6492	389	969.8987	486.4804	0.4868166	0.6293121	589.0275	3.480394	0	1021.072	479.7338	0.342532	0.6437635	585.4315	3.632911	0	11	995	483						Frog_fixed.avi	0
6509	390	974.3115	566.0448	0.4867978	0.6299564	589.0375	3.469756	0	1029.849	563.8899	0.3426257	0.6444383	585.3022	3.607167	0	12	1002	565						Frog_fixed.avi	0
6525	391	966.7414	698.8392	0.4867088	0.6310917	589.0865	3.467688	0	1021.512	695.1978	0.3427824	0.6455358	585.3716	3.641536	0	12	994	697						Frog_fixed.avi	0
6542	392	973.0364	757.9005	0.4868779	0.6317397	589.0955	3.455175	0	1008.973	751.6429	0.3429564	0.6461996	585.0936	3.642799	0	12	991	755						Frog_fixed.avi	0
6559	393	961.3315	750.2574	0.4870221	0.6317558	589.1089	3.45436	0	1010.407	747.421	0.3429489	0.646199	585.1119	3.648855	0	12	986	749						Frog_fixed.avi	0
6575	394	968.4202	751.1562	0.4870957	0.6318637	589.0886	3.456747	0	1012.494	750.9103	0.3429657	0.6462425	585.1243	3.646045	0	12	990	751						Frog_fixed.avi	0
6592	395	966.3388	758.1987	0.4871857	0.6319639	588.9982	3.451781	0	1011.055	748.2238	0.3430114	0.6462946	585.1201	3.647883	0	12	989	753						Frog_fixed.avi	0
6609	396	969.8522	761.6373	0.4872911	0.6320831	588.9619	3.461721	0	1007.62	753.3865	0.3430703	0.6463789	585.1	3.650145	0	12	989	758						Frog_fixed.avi	0
6625	397	972.3562	756.89	0.4873905	0.6322085	589.0592	3.458919	0	1014.432	747.756	0.3431341	0.6464943	585.085	3.653757	0	12	993	752						Frog_fixed.avi	0
6642	398	963.271	762.8629	0.4874751	0.6322527	589.1044	3.486219	0	1017.703	745.4732	0.3432432	0.6464453	585.0778	3.634563	0	12	990	754						Frog_fixed.avi	0
6659	399	961.5454	761.7371	0.4875488	0.6322715	589.1325	3.498376	0	1014.606	756.0324	0.3433253	0.6464613	585.0778	3.668714	0	12	988	759						Frog_fixed.avi	0
6675	400	967.6436	756.5681	0.4876283	0.632207	589.0414	3.504696	0	1013.622	749.5522	0.3433711	0.6465738	585.0778	3.66943	0	12	991	753						Frog_fixed.avi	0
6692	401	966.3694	755.2843	0.4877191	0.6320729	589.07	3.492519	0	1009.029	750.5229	0.343438	0.6464232	585.2174	3.686277	0	12	988	753						Frog_fixed.avi	0
6709	402	970.3716	752.0194	0.4878778	0.6319468	589.1716	3.506361	0	1015.039	746.8036	0.3435434	0.6462969	585.1957	3.67444	0	12	993	749						Frog_fixed.avi	0
6725	403	964.8661	754.926	0.4879825	0.6317952	589.187	3.503263	0	1010.75	745.8157	0.3436514	0.6461642	585.1448	3.679011	0	12	988	750						Frog_fixed.avi	0
6742	404	965.2091	753.6764	0.4881302	0.6316671	589.1921	3.522493	0	1017.058	743.5724	0.3437942	0.6458449	585.1372	3.697636	0	12	991	749						Frog_fixed.avi	0
6759	405	961.876	760.9819	0.4882941	0.6314996	589.1202	3.541795	0	1007.178	746.0382	0.343938	0.6457987	585.1372	3.698484	0	12	985	754						Frog_fixed.avi	0
6775	406	962.3517	755.5127	0.4884701	0.6313882	589.1498	3.544065	0	1010.306	748.4577	0.3440974	0.6455986	585.1163	3.698559	0	12	986	752						Frog_fixed.avi	0
6792	407	962.0883	756.6125	0.4886496	0.631343	589.0873	3.534374	0	1011.136	744.2159	0.3442799	0.645496	585.1931	3.713578	0	12	987	750						Frog_fixed.avi	0
6809	408	965.3917	760.6544	0.488884	0.6313028	589.092	3.565502	0	1014.446	746.2288	0.3445019	0.6453907	585.0782	3.705593	0	12	990	753						Frog_fixed.avi	0
6825	409	964.6533	758.4355	0.4890663	0.6313062	589.0719	3.555038	0	1013.652	744.0787	0.3446792	0.6452985	585.0329	3.715414	0	12	989	751						Frog_fixed.avi	0
6842	410	967.4486	751.7496	0.4893283	0.631306	588.9966	3.571589	0	1017.411	746.7851	0.3449132	0.6451422	585.0718	3.723334	0	12	992	749						Frog_fixed.avi	0
6858	411	962.2252	758.9832	0.4895592	0.6312962	589.0537	3.568541	0	1012.8	745.4258	0.3451503	0.6450146	584.9692	3.71385	0	12	988	752						Frog_fixed.avi	0
6875	412	965.5321	755.6299	0.489823	0.631295	588.9787	3.570339	0	1010.687	745.1266	0.3453924	0.6449109	585.0126	3.730025	0	12	988	750						Frog_fixed.avi	0
6892	413	965.1496	757.9295	0.4900366	0.6312811	589.0263	3.570357	0	1016.376	746.3308	0.3456323	0.6447459	584.9007	3.727111	0	12	991	752						Frog_fixed.avi	0
6908	414	955.1624	757.7645	0.4902497	0.6313062	588.8083	3.576792	0	1014.602	747.2346	0.3458494	0.6446745	584.8706	3.735811	0	12	985	752						Frog_fixed.avi	0
6925	415	961.4019	758.7875	0.4904543	0.6313342	589.0039	3.588959	0	1014.65	747.2689	0.346051	0.6445932	584.9283	3.735307	0	12	988	753						Frog_fixed.avi	0
6942	416	963.5001	751.5319	0.4906066	0.6313938	588.9761	3.574214	0	1010.057	745.7718	0.34618	0.6445276	584.9028	3.736159	0	12	987	749						Frog_fixed.avi	0
6958	417	955.5969	757.6048	0.4907131	0.6314826	589.004	3.591251	0	1018.269	749.1821	0.346326	0.6444625	584.9303	3.735696	0	12	987	753						Frog_fixed.avi	0
6975	418	963.9276	760.0757	0.4908628	0.6316237	589.0341	3.582289	0	1014.713	744.017	0.3464666	0.6445631	584.9459	3.739192	0	12	989	752						Frog_fixed.avi	0
6992	419	963.5306	758.7704	0.4909372	0.6317822	589.1514	3.587389	0	1017.226	749.856	0.3465514	0.6446189	584.9797	3.742286	0	12	990	754						Frog_fixed.avi	0
7008	420	964.4781	757.8598	0.4909578	0.6319904	589.1939	3.585676	0	1013.792	748.4903	0.3465773	0.6447219	585.044	3.735007	0	12	989	753						Frog_fixed.avi	0
7025	421	966.178	756.2998	0.4909383	0.632187	589.2951	3.591171	0	1017.441	749.6425	0.3465771	0.6448784	585.0482	3.750302	0	12	992	753						Frog_fixed.avi	0
7042	422	965.2115	760.7688	0.4908783	0.6323655	589.3305	3.589452	0	1015.395	748.1174	0.3465298	0.6450445	585.1347	3.754844	0	12	990	754						Frog_fixed.avi	0
7058	423	968.4967	758.4697	0.4907608	0.6325557	589.4319	3.594547	0	1017.966	742.3458	0.3464638	0.6452132	585.236	3.762011	0	12	993	750						Frog_fixed.avi	0
7075	424	964.1093	653.9964	0.4905015	0.6317427	589.4482	3.647149	0	1028.695	646.5536	0.3463532	0.6442955	585.5142	3.787839	0	13	996	650						Frog_fixed.avi	0
7092	425	976.4124	548.302	0.4901491	0.6307138	589.7181	3.619455	0	1040.258	545.635	0.3463307	0.6431857	585.7736	3.782077	0	13	1008	547						Frog_fixed.avi	0
7108	426	980.8549	489.8742	0.4899657	0.6303868	589.5649	3.623952	0	1034.484	487.6804	0.346181	0.6429165	585.8641	3.783803	0	13	1008	489						Frog_fixed.avi	0
7125	427	976.2399	493.5742	0.4898102	0.6305144	589.7064	3.640868	0	1028.463	485.6707	0.345956	0.6430991	585.8737	3.780477	0	13	1002	490						Frog_fixed.avi	0
7141	428	979.7285	499.1339	0.4896961	0.6305021	589.6838	3.65798	0	1032.392	490.53	0.345772	0.6430973	585.9451	3.780694	0	13	1006	495						Frog_fixed.avi	0
7158	429	981.3785	494.4453	0.4895763	0.6305488	589.6853	3.632178	0	1028.201	493.0788	0.3455921	0.6431466	585.8629	3.780843	0	13	1005	494						Frog_fixed.avi	0
7175	430	980.618	486.0988	0.4894935	0.6306283	589.6189	3.618979	0	1030.344	487.9482	0.3454619	0.6432596	585.9476	3.758178	0	13	1005	487						Frog_fixed.avi	0
7191	431	977.1705	492.3752	0.4894248	0.6306944	589.613	3.645518	0	1029.266	490.1374	0.3453985	0.6433907	585.9045	3.772388	0	13	1003	491						Frog_fixed.avi	0
7208	432	975.0641	498.3171	0.4893695	0.6307674	589.7467	3.643164	0	1029.776	486.7041	0.3453295	0.6435695	586.0026	3.764671	0	13	1002	493						Frog_fixed.avi	0
7225	433	978.3177	489.8781	0.4893632	0.6308354	589.6464	3.631358	0	1032.564	486.9345	0.3452776	0.6436958	585.9722	3.770734	0	13	1005	488						Frog_fixed.avi	0
7241	434	980.959	493.2726	0.4893492	0.6308671	589.6044	3.637912	0	1032.561	488.5424	0.3452216	0.6438025	585.9626	3.775681	0	13	1007	491						Frog_fixed.avi	0
7258	435	975.5482	500.2245	0.4893536	0.6309053	589.5928	3.632967	0	1028.396	493.6516	0.3451796	0.6438631	585.9026	3.786545	0	13	1002	497						Frog_fixed.avi	0
7275	436	978.7094	498.4797	0.4893491	0.6309707	589.549	3.624083	0	1030.468	493.673	0.3451575	0.6439347	585.8351	3.751379	0	13	1005	496						Frog_fixed.avi	0
7291	437	976.9342	501.3945	0.4893636	0.6310598	589.5729	3.616235	0	1025.456	492.6998	0.345152	0.6440461	585.7705	3.748318	0	13	1001	497						Frog_fixed.avi	0
7308	438	978.5792	501.2617	0.4894026	0.6312038	589.4901	3.591739	0	1032.151	485.9153	0.345177	0.6441592	585.7587	3.749217	0	13	1005	494						Frog_fixed.avi	0
7325	439	979.238	498.0493	0.4894587	0.6313153	589.4827	3.59505	0	1023.813	493.4894	0.3452001	0.6442171	585.7628	3.745876	0	13	1002	496						Frog_fixed.avi	0
7341	440	981.3667	489.4135	0.4894909	0.6314392	589.4739	3.572058	0	1028.75	486.3136	0.345237	0.6443524	585.8395	3.714667	0	13	1005	488						Frog_fixed.avi	0
7358	441	979.1046	495.5565	0.4895242	0.6315187	589.4699	3.576641	0	1025.984	488.2715	0.3452621	0.6444053	585.8065	3.698588	0	13	1003	492						Frog_fixed.avi	0
7375	442	984.0061	494.1758	0.489562	0.6315235	589.4804	3.559838	0	1024.698	488.6406	0.3452806	0.6443599	585.8521	3.704459	0	13	1004	491						Frog_fixed.avi	0
7391	443	987.426	494.2361	0.4895971	0.6314787	589.4853	3.548495	0	1027.389	490.7107	0.3452961	0.6442175	585.7604	3.68052	0	13	1007	492						Frog_fixed.avi	0
7408	444	986.8855	495.0166	0.4896475	0.6313934	589.5773	3.538917	0	1023.012	494.3322	0.3453258	0.6440956	585.8199	3.674858	0	13	1005	495						Frog_fixed.avi	0
7425	445	984.8748	494.5313	0.4896858	0.6313024	589.5609	3.519012	0	1023.523	491.0062	0.3453571	0.6439427	585.823	3.655936	0	13	1004	493						Frog_fixed.avi	0
7441	446	981.5126	496.8516	0.4897181	0.631252	589.5657	3.501659	0	1022.037	491.1624	0.3453843	0.6438283	585.8707	3.629601	0	13	1002	494						Frog_fixed.avi	0
7458	447	981.104	497.5536	0.4897476	0.6312157	589.5942	3.492465	0	1019.417	489.7791	0.3454322	0.6437096	585.8251	3.61106	0	13	1000	494						Frog_fixed.avi	0
7475	448	982.7277	497.3435	0.48982	0.6311851	589.6432	3.476601	0	1021.868	490.708	0.3454833	0.6436082	585.8235	3.602088	0	13	1002	494						Frog_fixed.avi	0
7491	449	986.1582	501.6574	0.4898992	0.6311911	589.535	3.486494	0	1020.808	501.7081	0.3455628	0.6434618	585.7452	3.598499	0	13	1003	502						Frog_fixed.avi	0
7508	450	981.6976	497.0776	0.4899497	0.6312467	589.5398	3.469916	0	1022.753	499.4799	0.3456082	0.6434336	585.7392	3.590109	0	13	1002	498						Frog_fixed.avi	0
7525	451	980.5977	506.8525	0.4900068	0.6312853	589.5146	3.485301	0	1018.852	494.6489	0.345661	0.6435243	585.7538	3.584828	0	13	1000	501						Frog_fixed.avi	0
7541	452	976.9097	505.4086	0.4900638	0.6313378	589.5064	3.469071	0	1018.04	490.9868	0.3457261	0.6436098	585.8269	3.57445	0	13	997	498						Frog_fixed.avi	0
7558	453	982.2948	498.242	0.4900796	0.6313877	589.4799	3.462625	0	1017.655	496.8815	0.3457393	0.6436809	585.8104	3.575412	0	13	1000	498						Frog_fixed.avi	0
7575	454	985.0922	496.8044	0.4900622	0.6313879	589.4684	3.469239	0	1022.227	486.7223	0.3457195	0.6436958	585.7324	3.568422	0	13	1004	492						Frog_fixed.avi	0
7591	455	982.2991	499.2907	0.4900359	0.6313223	589.4407	3.461932	0	1014.644	489.6743	0.3456943	0.6436739	585.6479	3.583043	0	13	998	494						Frog_fixed.avi	0
7608	456	989.1632	489.9469	0.4900184	0.6312074	589.3597	3.447237	0	1018.672	499.8205	0.3456592	0.6435289	585.5898	3.577878	0	13	1004	495						Frog_fixed.avi	0
7625	457	979.0219	510.1886	0.490003	0.6309603	589.2954	3.465889	0	1023.05	493.8716	0.3456499	0.6433264	585.5345	3.548625	0	13	1001	502						Frog_fixed.avi	0
7641	458	987.0852	501.5425	0.4900091	0.6307024	589.2512	3.456957	0	1016.78	496.0735	0.3456449	0.6430625	585.4427	3.578403	0	13	1002	499						Frog_fixed.avi	0
7658	459	976.4972	502.8202	0.4900115	0.6303809	589.2252	3.451045	0	1013.053	495.7625	0.3456492	0.6427661	585.3428	3.586524	0	13	995	499						Frog_fixed.avi	0
7675	460	984.9835	506.2405	0.49003	0.6300798	589.1013	3.453055	0	1018.511	490.2434	0.3456495	0.6424564	585.353	3.579055	0	13	1002	498						Frog_fixed.avi	0
7691	461	987.3441	499.9619	0.4900084	0.6297874	589.0719	3.477772	0	1018.054	498.5758	0.345621	0.642177	585.2666	3.572924	0	13	1003	499						Frog_fixed.avi	0
7708	462	982.999	497.0637	0.4899655	0.6295345	588.9827	3.469607	0	1017.924	492.1605	0.3455805	0.6419583	585.2043	3.589285	0	13	1000	495						Frog_fixed.avi	0
7724	463	984.2005	497.8087	0.4899025	0.6293225	588.8818	3.451479	0	1015.409	494.7313	0.3455207	0.6416372	585.1155	3.592272	0	13	1000	496						Frog_fixed.avi	0
7741	464	986.2783	506.5387	0.4898505	0.6291091	588.8372	3.493579	0	1021.258	493.0274	0.345453	0.6414069	585.0568	3.606965	0	13	1004	500						Frog_fixed.avi	0
7758	465	989.5688	501.316	0.4898104	0.6288709	588.7625	3.491829	0	1014.933	499.2944	0.3453586	0.6411167	585.0006	3.609988	0	13	1002	500						Frog_fixed.avi	0
7774	466	979.2109	507.1979	0.4897271	0.6285311	588.6086	3.501189	0	1016.873	496.0823	0.345287	0.6407968	584.8816	3.588727	0	13	998	502						Frog_fixed.avi	0
7791	467	981.4617	493.3516	0.4896298	0.6282106	588.6385	3.489374	0	1020.339	493.6198	0.3451787	0.6405265	584.7938	3.606803	0	13	1001	493						Frog_fixed.avi	0
7808	468	983.0356	503.0443	0.4895186	0.6277989	588.4381	3.485483	0	1020.165	498.0868	0.3450379	0.640204	584.6074	3.608768	0	13	1002	501						Frog_fixed.avi	0
7824	469	987.2802	502.2592	0.4893983	0.6274726	588.3594	3.496544	0	1015.319	495.8257	0.3448692	0.6399465	584.4836	3.602566	0	13	1001	499						Frog_fixed.avi	0
7841	470	987.4696	504.7444	0.4892236	0.6271796	588.2097	3.515604	0	1021.06	496.1458	0.3446468	0.639725	584.5055	3.601931	0	13	1004	500						Frog_fixed.avi	0
7858	471	984.9957	499.1495	0.4890184	0.6269257	588.1359	3.48202	0	1018.738	500.183	0.3444192	0.6395034	584.2358	3.61253	0	13	1002	500						Frog_fixed.avi	0
7874	472	989.7	501.0468	0.4888544	0.6267263	588.149	3.50386	0	1019.109	507.338	0.3442253	0.6393301	584.2362	3.624639	0	13	1004	504						Frog_fixed.avi	0
7891	473	986.5219	498.3514	0.4886703	0.6265339	587.9193	3.512254	0	1019.359	504.6458	0.3440153	0.6392415	584.1127	3.606728	0	13	1003	501						Frog_fixed.avi	0
7908	474	985.2854	501.1073	0.4884787	0.6263679	587.9213	3.503815	0	1024.765	496.3903	0.3438247	0.6391732	583.9869	3.603281	0	13	1005	499						Frog_fixed.avi	0
7924	475	990.6195	498.0961	0.4882664	0.6261329	587.7393	3.488801	0	1022.741	504.2699	0.3435806	0.6391004	583.9033	3.597895	0	13	1007	501						Frog_fixed.avi	0
7941	476	985.0598	508.299	0.488027	0.6258746	587.7039	3.5084	0	1022.188	499.1337	0.3433493	0.6389962	583.801	3.594411	0	13	1004	504						Frog_fixed.avi	0
7958	477	986.8483	503.3414	0.4877833	0.62556	587.5631	3.493693	0	1019.623	499.3486	0.3430517	0.6388277	583.6987	3.599837	0	13	1003	501						Frog_fixed.avi	0
7974	478	990.8574	492.6217	0.4875485	0.6251562	587.4207	3.507861	0	1028.821	502.1764	0.3428229	0.6384719	583.6579	3.589224	0	13	1010	497						Frog_fixed.avi	0
7991	479	989.4147	503.9957	0.4873132	0.6246084	587.3463	3.505144	0	1025.415	500.3585	0.3425542	0.6380904	583.5699	3.582207	0	13	1007	502						Frog_fixed.avi	0
8008	480	994.7521	485.9922	0.4871247	0.6241075	587.2313	3.502879	0	1023.427	505.5401	0.3423743	0.6376625	583.4878	3.606859	0	13	1009	496						Frog_fixed.avi	0
8024	481	983.8833	507.6995	0.4869403	0.623627	587.0892	3.520211	0	1019.83	500.7739	0.3421801	0.6373088	583.308	3.601177	0	13	1002	504						Frog_fixed.avi	0
8041	482	992.8475	494.3471	0.4867864	0.6232308	587.0214	3.519128	0	1021.477	507.7778	0.3420008	0.6369436	583.3313	3.608731	0	13	1007	501						Frog_fixed.avi	0
8057	483	994.1011	491.2784	0.4866194	0.622786	587.0046	3.522284	0	1027.053	491.9002	0.341855	0.6365806	583.294	3.593971	0	14	1011	492						Frog_fixed.avi	0
8074	484	981.5622	456.4961	0.4864058	0.6222655	586.8182	3.539801	0	1020.519	456.8998	0.3417108	0.6360753	583.2526	3.611008	0	14	1001	457						Frog_fixed.avi	0
8091	485	985.1846	456.5852	0.4862381	0.6220673	586.7941	3.53614	0	1018.132	467.3622	0.3415594	0.635918	583.1553	3.602869	0	14	1002	462						Frog_fixed.avi	0
8107	486	985.0284	460.054	0.4861361	0.6219001	586.7271	3.542288	0	1026.59	463.4369	0.3414257	0.6358121	583.0809	3.609309	0	14	1006	462						Frog_fixed.avi	0
8124	487	978.4371	462.3989	0.4860335	0.6216964	586.5138	3.527316	0	1016.788	462.4971	0.3412887	0.6357133	582.7925	3.61154	0	14	998	462						Frog_fixed.avi	0
8141	488	982.922	458.1935	0.4859238	0.6215887	586.3513	3.547773	0	1022.492	466.9142	0.3411598	0.6356745	582.7054	3.609575	0	14	1003	463						Frog_fixed.avi	0
8157	489	995.7551	448.6342	0.485792	0.6215236	586.2574	3.551819	0	1019.931	466.1771	0.3409958	0.6356876	582.725	3.628434	0	14	1008	457						Frog_fixed.avi	0
8174	490	982.1422	462.8232	0.4856234	0.6213872	586.1241	3.55138	0	1023.63	463.0448	0.3408241	0.6356847	582.4647	3.604135	0	14	1003	463						Frog_fixed.avi	0
8191	491	979.0856	456.9303	0.4854827	0.6212678	586.049	3.549267	0	1028.671	459.0815	0.3406786	0.6356732	582.3734	3.619062	0	14	1004	458						Frog_fixed.avi	0
8207	492	982.2214	458.5526	0.4853458	0.6210377	585.8981	3.557933	0	1026.634	455.1046	0.3404914	0.635557	582.2632	3.62623	0	14	1004	457						Frog_fixed.avi	0
8224	493	980.2154	459.8852	0.4851702	0.6206951	585.8101	3.56128	0	1018.197	462.0168	0.3403241	0.6352807	582.1424	3.638937	0	14	999	461						Frog_fixed.avi	0
8241	494	984.7134	448.5579	0.4850335	0.6202494	585.6868	3.556084	0	1022.429	460.1937	0.3401769	0.6349817	582.0478	3.625663	0	14	1004	454						Frog_fixed.avi	0
8257	495	984.3314	449.2456	0.4848989	0.6197469	585.5446	3.565545	0	1018.52	467.0629	0.3399965	0.6345384	581.899	3.633025	0	14	1001	458						Frog_fixed.avi	0
8274	496	983.5812	449.6476	0.4847749	0.6192685	585.383	3.567143	0	1023.378	462.6833	0.3398641	0.6341416	581.79	3.642016	0	14	1003	456						Frog_fixed.avi	0
8291	497	975.4345	462.557	0.4846511	0.6187863	585.2689	3.576092	0	1018.623	463.4695	0.3397154	0.6336847	581.6442	3.639181	0	14	997	463						Frog_fixed.avi	0
8307	498	982.0673	443.9143	0.4845061	0.6183822	585.2089	3.552242	0	1025.102	456.6538	0.339573	0.6332995	581.4641	3.644629	0	14	1004	450						Frog_fixed.avi	0
8324	499	981.7895	455.0405	0.4843797	0.617979	585.0159	3.560129	0	1021.061	462.2662	0.3394267	0.63289	581.449	3.654609	0	14	1001	459						Frog_fixed.avi	0
8341	500	981.0839	448.8289	0.4842562	0.6176212	584.9293	3.58739	0	1026.951	462.8353	0.339294	0.632543	581.3741	3.665302	0	14	1004	456						Frog_fixed.avi	0
8357	501	978.1391	457.0941	0.4841296	0.6172483	584.7791	3.558456	0	1019.663	462.4599	0.3391325	0.6321981	581.1468	3.66706	0	14	999	460						Frog_fixed.avi	0
8374	502	977.8063	451.2523	0.4839828	0.6169068	584.7384	3.576978	0	1029.115	463.3587	0.3390034	0.6319262	581.0712	3.659489	0	14	1003	457						Frog_fixed.avi	0
8391	503	977.454	454.8422	0.483881	0.6166226	584.5876	3.580604	0	1025.981	451.5787	0.3388353	0.6316647	580.9841	3.666692	0	14	1002	453						Frog_fixed.avi	0
8407	504	972.1192	453.4908	0.4837601	0.6162865	584.5352	3.601967	0	1024.954	453.1227	0.338666	0.6314497	580.8109	3.675454	0	14	999	453						Frog_fixed.avi	0
8424	505	979.588	456.3221	0.4836245	0.6159814	584.3998	3.593986	0	1023.815	463.9044	0.3384994	0.63117	580.7239	3.680476	0	14	1002	460						Frog_fixed.avi	0
8441	506	976.0128	456.9633	0.4834268	0.6156471	584.3258	3.592939	0	1026.629	458.7007	0.3382716	0.6309462	580.557	3.686351	0	14	1001	458						Frog_fixed.avi	0
8457	507	978.2919	451.784	0.483256	0.6154566	584.1367	3.589996	0	1025.194	458.9326	0.3380785	0.6307968	580.5515	3.695412	0	14	1002	455						Frog_fixed.avi	0
8474	508	974.3161	455.0369	0.4830827	0.6152378	584.04	3.598632	0	1021.641	463.7527	0.337852	0.6306242	580.4537	3.709267	0	14	998	459						Frog_fixed.avi	0
8491	509	972.8971	455.6746	0.4828731	0.6149974	584.0467	3.6006	0	1020.966	460.8353	0.3376441	0.630497	580.3644	3.690514	0	14	997	458						Frog_fixed.avi	0
8507	510	976.7822	456.6351	0.4826855	0.6147101	583.9684	3.598196	0	1032.337	459.0978	0.3374384	0.6303433	580.1749	3.688678	0	14	1005	458						Frog_fixed.avi	0
8524	511	981.303	450.4547	0.4824669	0.6143716	583.8168	3.603312	0	1024.03	458.2221	0.3371876	0.6301126	580.2278	3.713474	0	14	1003	454						Frog_fixed.avi	0
8540	512	979.965	457.3228	0.4822327	0.6139393	583.7982	3.601439	0	1029.257	462.5012	0.3369401	0.6297743	580.1115	3.708863	0	14	1005	460						Frog_fixed.avi	0
8557	513	976.8546	450.5817	0.4819982	0.6135333	583.6834	3.602859	0	1025.774	465.3038	0.3366934	0.629441	580.1148	3.712446	0	14	1001	458						Frog_fixed.avi	0
8574	514	980.1218	454.1857	0.4817795	0.613085	583.7018	3.619103	0	1027.517	458.03	0.3364517	0.6291221	579.9464	3.714178	0	14	1004	456						Frog_fixed.avi	0
8590	515	976.9077	453.2078	0.4815863	0.6126922	583.6163	3.617585	0	1027.206	463.1755	0.3362523	0.6287457	579.9854	3.730838	0	14	1002	458						Frog_fixed.avi	0
8607	516	970.5405	457.8055	0.4813976	0.6122958	583.4768	3.628828	0	1025.507	459.6382	0.3360597	0.6284257	579.8944	3.728443	0	14	998	459						Frog_fixed.avi	0
8624	517	979.4897	446.8818	0.4812529	0.6119507	583.5776	3.619148	0	1029.55	463.9313	0.3358968	0.6280731	579.7694	3.725651	0	14	1005	455						Frog_fixed.avi	0
8640	518	972.1723	457.3792	0.4811112	0.6115571	583.3654	3.629275	0	1028.91	459.9035	0.3357495	0.6277515	579.7584	3.733105	0	14	1001	459						Frog_fixed.avi	0
8657	519	973.629	459.6007	0.4809949	0.6111844	583.3053	3.636593	0	1031.463	458.9391	0.3356178	0.6274231	579.6357	3.738792	0	14	1003	459						Frog_fixed.avi	0
8674	520	976.4741	455.7418	0.480896	0.6107659	583.1929	3.652363	0	1030.39	459.8951	0.3355008	0.6270134	579.5314	3.747183	0	14	1003	458						Frog_fixed.avi	0
8690	521	972.6702	455.9654	0.4808171	0.6103918	583.2239	3.653356	0	1034.574	460.1397	0.3354003	0.626686	579.4633	3.744188	0	14	1004	458						Frog_fixed.avi	0
8707	522	969.9488	460.72	0.480741	0.6099901	583.0466	3.635578	0	1032.774	452.7751	0.3353329	0.6262941	579.3745	3.751904	0	14	1001	457						Frog_fixed.avi	0
8724	523	973.6765	455.9438	0.480698	0.6096456	582.9528	3.665083	0	1027.201	461.4108	0.3352515	0.625956	579.3316	3.75835	0	14	1000	459						Frog_fixed.avi	0
8740	524	977.2921	453.4479	0.4806635	0.6092376	582.8014	3.643841	0	1026.3	463.2817	0.335198	0.6255733	579.1635	3.768774	0	14	1002	458						Frog_fixed.avi	0
8757	525	974.8939	449.8849	0.4806579	0.6089446	582.6498	3.653265	0	1021.927	461.3606	0.3351528	0.6252445	579.0116	3.760529	0	14	998	456						Frog_fixed.avi	0
8774	526	973.9326	448.042	0.4806376	0.608573	582.5928	3.657182	0	1026.326	460.9893	0.3351429	0.6248627	578.8713	3.775598	0	14	1000	455						Frog_fixed.avi	0
8790	527	975.9424	446.3527	0.4806965	0.6082025	582.3967	3.658256	0	1030.608	452.5139	0.3351566	0.62455	578.8082	3.769649	0	14	1003	449						Frog_fixed.avi	0
8807	528	977.3328	450.8072	0.4807733	0.6078455	582.2549	3.665126	0	1031.031	460.6358	0.3352415	0.6242444	578.6193	3.784062	0	14	1004	456						Frog_fixed.avi	0
8824	529	977.0997	447.7483	0.48087	0.6074749	582.1506	3.683203	0	1030.015	457.6023	0.3353319	0.6239023	578.5521	3.783584	0	14	1004	453						Frog_fixed.avi	0
8840	530	975.0112	454.0428	0.4810167	0.6071246	582.1896	3.696352	0	1035.147	455.678	0.3354607	0.6235551	578.5555	3.785755	0	14	1005	455						Frog_fixed.avi	0
8857	531	977.4854	446.3391	0.4811427	0.6067136	582.0443	3.678663	0	1031.972	459.9995	0.3355899	0.6230998	578.4614	3.777615	0	14	1005	453						Frog_fixed.avi	0
8874	532	975.752	450.6482	0.4813108	0.6062958	581.9344	3.688436	0	1033.277	457.4082	0.3357362	0.622661	578.3136	3.785894	0	14	1005	454						Frog_fixed.avi	0
8890	533	976.0401	445.2287	0.4815176	0.6058003	581.9097	3.714529	0	1030.814	461.314	0.3359069	0.6220266	578.2974	3.781568	0	14	1003	453						Frog_fixed.avi	0
8907	534	975.1642	450.9077	0.4817096	0.6051326	581.7716	3.700074	0	1031.608	463.1597	0.3361109	0.6213106	578.2862	3.788929	0	14	1003	457						Frog_fixed.avi	0
8924	535	973.339	454.07	0.4819714	0.6043381	581.6668	3.718459	0	1026.739	459.7068	0.3363325	0.6204486	578.0774	3.806478	0	14	1000	457						Frog_fixed.avi	0
8940	536	978.4271	449.2535	0.4822689	0.6034504	581.5995	3.707898	0	1034.16	454.5376	0.3366103	0.6194789	578.1287	3.793178	0	14	1006	452						Frog_fixed.avi	0
8957	537	972.5168	451.1443	0.4825911	0.6025373	581.5194	3.718653	0	1022.885	466.3929	0.336904	0.6184055	577.894	3.805862	0	14	998	459						Frog_fixed.avi	0
8974	538	970.0172	449.9662	0.4829208	0.6015705	581.3635	3.708963	0	1031.487	460.2201	0.3372227	0.6173518	577.7491	3.814414	0	14	1001	455						Frog_fixed.avi	0
8990	539	964.3375	453.8867	0.4832701	0.6006528	581.1514	3.701159	0	1035.45	454.9627	0.3375135	0.6163632	577.6484	3.800206	0	14	1000	454						Frog_fixed.avi	0
9007	540	971.4203	455.5219	0.4836821	0.5998958	581.1534	3.711433	0	1032.14	453.6805	0.3378591	0.6154326	577.5095	3.808541	0	14	1002	455						Frog_fixed.avi	0
9024	541	972.1724	448.3028	0.4840728	0.5992935	580.9177	3.703704	0	1032.898	458.1729	0.33822	0.6146075	577.4088	3.797665	0	14	1003	453						Frog_fixed.avi	0
9040	542	969.3879	459.8424	0.484483	0.5987134	580.8052	3.702621	0	1025.398	455.5377	0.338578	0.6138594	577.0943	3.802019	0	14	997	458						Frog_fixed.avi	0
9057	543	967.6469	452.7408	0.4848819	0.5983137	580.6596	3.722658	0	1030.621	455.9565	0.3389572	0.6131657	577.0846	3.801368	0	14	999	454						Frog_fixed.avi	0
9074	544	969.0402	451.6227	0.4853047	0.5978651	580.585	3.71827	0	1029.33	460.2508	0.3393697	0.6125355	576.8868	3.810847	0	14	999	456						Frog_fixed.avi	0
9090	545	967.5817	456.2979	0.4857261	0.5974633	580.3376	3.714969	0	1024.809	463.7503	0.3397166	0.6118613	576.7012	3.819508	0	14	996	460						Frog_fixed.avi	0
9107	546	969.0708	456.2054	0.4860953	0.5970173	580.1631	3.717123	0	1029.61	455.8433	0.3400635	0.6113166	576.5091	3.814689	0	14	999	456						Frog_fixed.avi	0
9123	547	969.968	455.6445	0.4864225	0.5965632	579.9632	3.709793	0	1031.271	455.1964	0.340351	0.6106559	576.3409	3.797683	0	14	1001	455						Frog_fixed.avi	0
9140	548	967.0325	447.335	0.4867119	0.5960417	579.887	3.70241	0	1028.423	461.4266	0.3406281	0.6099756	576.2007	3.811917	0	14	998	454						Frog_fixed.avi	0
9157	549	969.6381	460.1597	0.4869807	0.5953987	579.6606	3.705719	0	1026.437	458.9317	0.3408415	0.6093197	576.0221	3.800455	0	14	998	460						Frog_fixed.avi	0
9173	550	967.3379	452.9043	0.4872165	0.5947711	579.4509	3.725109	0	1030.816	466.3528	0.3410505	0.6086059	575.8223	3.813778	0	14	999	460						Frog_fixed.avi	0
9190	551	971.025	448.8822	0.4874152	0.5941451	579.2993	3.703066	0	1028.96	468.9117	0.3412321	0.6078942	575.6804	3.804732	0	14	1000	459						Frog_fixed.avi	0
9207	552	968.4161	453.8451	0.4875771	0.5934519	579.1462	3.704299	0	1029.966	464.6587	0.3413871	0.6071931	575.4332	3.800339	0	14	999	459						Frog_fixed.avi	0
9223	553	964.0695	457.494	0.4877542	0.5927783	578.8984	3.681699	0	1031.917	459.0944	0.3415127	0.6064963	575.2246	3.804433	0	14	998	458						Frog_fixed.avi	0
9240	554	967.316	451.7739	0.4879068	0.5920955	578.7514	3.690178	0	1027.136	462.2498	0.3416276	0.6057508	575.0864	3.788476	0	14	997	457						Frog_fixed.avi	0
9257	555	966.9769	461.8186	0.4880752	0.5914632	578.6733	3.69436	0	1035.231	463.196	0.3417578	0.6050616	574.961	3.789732	0	14	1001	463						Frog_fixed.avi	0
9273	556	959.4156	464.3145	0.4882127	0.5909487	578.3668	3.667855	0	1031.25	465.7373	0.3418758	0.6044759	574.7559	3.782473	0	14	995	465						Frog_fixed.avi	0
9290	557	966.6083	457.5687	0.488365	0.5904796	578.254	3.66836	0	1030.957	465.4296	0.3419924	0.6039209	574.582	3.785238	0	14	999	461						Frog_fixed.avi	0
9307	558	966.5472	459.2903	0.4884958	0.5900481	578.0167	3.666963	0	1031.743	459.035	0.3420885	0.6034719	574.4493	3.775501	0	14	999	459						Frog_fixed.avi	0
9323	559	965.3784	458.083	0.4885976	0.589632	577.865	3.660244	0	1024.499	467.2136	0.3421541	0.6029912	574.2258	3.782228	0	14	995	463						Frog_fixed.avi	0
9340	560	964.6215	468.2253	0.4886674	0.589204	577.7565	3.669891	0	1030.799	461.7876	0.3422118	0.6025688	574.0274	3.779649	0	14	998	465						Frog_fixed.avi	0
9357	561	967.4914	457.9857	0.4886929	0.5887625	577.5543	3.654301	0	1026.015	467.2981	0.342223	0.602056	573.8694	3.775927	0	14	997	463						Frog_fixed.avi	0
9373	562	971.3348	457.8115	0.4886951	0.588183	577.4254	3.650253	0	1028.497	460.9022	0.3422027	0.6015845	573.7445	3.779276	0	14	1000	459						Frog_fixed.avi	0
9390	563	974.5432	456.2434	0.4886796	0.5876966	577.3252	3.649482	0	1031.417	455.2252	0.3421648	0.6010494	573.6451	3.768249	0	14	1003	456						Frog_fixed.avi	0
9407	564	968.4486	458.2024	0.4886408	0.5872523	577.1548	3.647772	0	1025.386	470.4402	0.3421056	0.6005412	573.4042	3.786114	0	14	997	464						Frog_fixed.avi	0
9423	565	966.7709	463.3668	0.4885492	0.5868768	576.9492	3.655018	0	1024.012	461.2843	0.3419837	0.6001964	573.3145	3.766919	0	14	995	462						Frog_fixed.avi	0
9440	566	972.4814	460.6333	0.4884644	0.5865951	576.9464	3.658923	0	1025.997	463.3483	0.3418769	0.5999603	573.2311	3.773739	0	14	999	462						Frog_fixed.avi	0
9457	567	972.6263	460.7406	0.4883165	0.5864248	576.8474	3.647902	0	1022.32	474.3487	0.3417167	0.5997269	573.0945	3.78253	0	14	997	468						Frog_fixed.avi	0
9473	568	967.5504	462.8479	0.4881111	0.58633	576.7053	3.648397	0	1027.439	469.3075	0.3415298	0.5996978	572.957	3.774314	0	14	997	466						Frog_fixed.avi	0
9490	569	971.8236	461.4818	0.4878787	0.5863097	576.6627	3.655328	0	1023.419	473.7717	0.3412525	0.59973	572.8983	3.776497	0	14	998	468						Frog_fixed.avi	0
9507	570	969.9316	462.9265	0.4875649	0.5862866	576.6266	3.653069	0	1023.229	472.4573	0.3409175	0.5998097	572.8429	3.776995	0	14	997	468						Frog_fixed.avi	0
9523	571	976.7449	464.3013	0.4872145	0.5863667	576.4527	3.660928	0	1025.483	472.1813	0.3405365	0.600029	572.6753	3.786231	0	14	1001	468						Frog_fixed.avi	0
9540	572	970.67	563.0881	0.4866714	0.5871335	576.2881	3.68659	0	1031.41	575.6257	0.3400997	0.6009585	572.4294	3.767027	0	15	1001	569						Frog_fixed.avi	0
9557	573	978.2965	619.9437	0.4861089	0.5877448	576.0441	3.678043	0	1037.174	621.6553	0.3395672	0.6017709	572.2563	3.78043	0	15	1008	621						Frog_fixed.avi	0
9573	574	978.3251	618.1238	0.485707	0.5878713	576.0504	3.676672	0	1029.968	614.1564	0.338996	0.6020629	572.1096	3.790742	0	15	1004	616						Frog_fixed.avi	0
9590	575	984.5978	615.5776	0.4851933	0.5879907	576.0462	3.670722	0	1039.128	617.6064	0.3384022	0.6023444	571.9965	3.768155	0	15	1012	617						Frog_fixed.avi	0
9607	576	986.6401	611.5866	0.4846396	0.5880316	575.9785	3.678906	0	1034.863	613.7976	0.3377725	0.6026048	571.9164	3.767868	0	15	1011	613						Frog_fixed.avi	0
9623	577	987.1319	608.5949	0.4840071	0.5880385	575.959	3.681214	0	1038.131	616.3027	0.3371389	0.6028141	571.8102	3.779053	0	15	1013	612						Frog_fixed.avi	0
9640	578	985.3287	611.1831	0.4833824	0.58799	575.7214	3.677642	0	1036.968	619.2996	0.3364679	0.6029794	571.7003	3.790844	0	15	1011	615						Frog_fixed.avi	0
9657	579	985.1313	617.4841	0.4827154	0.5878391	575.4815	3.686639	0	1035.973	616.1302	0.335766	0.6030992	571.6564	3.79419	0	15	1011	617						Frog_fixed.avi	0
9673	580	985.2794	615.8618	0.4820931	0.5876324	575.4619	3.704495	0	1042.235	615.5266	0.3351015	0.6031169	571.4742	3.789236	0	15	1014	616						Frog_fixed.avi	0
9690	581	985.2919	618.5956	0.481471	0.5873471	575.3509	3.69897	0	1035.696	619.4516	0.3344514	0.6031292	571.3602	3.794908	0	15	1010	619						Frog_fixed.avi	0
9706	582	984.668	608.4133	0.4808761	0.5871653	575.3185	3.681484	0	1039.297	615.3891	0.3338653	0.603196	571.3397	3.800164	0	15	1012	612						Frog_fixed.avi	0
9723	583	979.7955	616.8369	0.4803208	0.5869291	575.0905	3.69995	0	1037.311	616.9679	0.3333247	0.603254	571.2753	3.802923	0	15	1009	617						Frog_fixed.avi	0
9740	584	983.8006	614.2878	0.4798257	0.586864	575.0262	3.710578	0	1042.042	617.4358	0.3328215	0.6033872	571.1952	3.808461	0	15	1013	616						Frog_fixed.avi	0
9756	585	978.2852	614.7817	0.4793513	0.5868331	574.9771	3.712962	0	1045.26	619.7682	0.3323568	0.6035694	571.0939	3.816383	0	15	1012	617						Frog_fixed.avi	0
9773	586	986.8728	614.2056	0.4789771	0.5868952	574.9495	3.728796	0	1040.209	618.9042	0.3319208	0.6038681	571.0632	3.797356	0	15	1014	617						Frog_fixed.avi	0
9790	587	989.7751	612.7728	0.4786041	0.5870449	575.0219	3.713109	0	1041.857	620.5585	0.3315294	0.6042216	570.9998	3.822241	0	15	1016	617						Frog_fixed.avi	0
9806	588	984.806	618.126	0.4782708	0.5872579	574.8965	3.711824	0	1037.039	625.6914	0.3312114	0.6046063	571.0522	3.825063	0	15	1011	622						Frog_fixed.avi	0
9823	589	937.1802	707.439	0.4781402	0.5882937	574.8229	3.7018	0	995.0691	728.3559	0.3312814	0.6059477	570.9908	3.825576	0	16	966	718						Frog_fixed.avi	0
9840	590	956.2518	729.6795	0.4779646	0.5889491	575.0092	3.71056	0	1005.16	737.9172	0.3311124	0.6067132	570.8408	3.853024	0	16	981	734						Frog_fixed.avi	0
9856	591	946.7838	729.6198	0.4778564	0.589336	575.1487	3.690571	0	1003.136	741.9535	0.3309008	0.6072214	570.9949	3.842007	0	16	975	736						Frog_fixed.avi	0
9873	592	946.7671	733.4244	0.4777165	0.5895923	575.0817	3.697797	0	1003.485	742.6746	0.330731	0.6076084	571.0394	3.82223	0	16	975	738						Frog_fixed.avi	0
9890	593	948.3392	732.6927	0.4776167	0.5899619	575.0905	3.692465	0	1002.488	743.6459	0.3306234	0.6080453	571.0104	3.838167	0	16	975	738						Frog_fixed.avi	0
9906	594	951.639	731.8671	0.4775435	0.5903544	575.1938	3.699621	0	1000.991	745.8562	0.3305547	0.6084557	571.0832	3.848955	0	16	976	739						Frog_fixed.avi	0
9923	595	950.639	733.668	0.4775312	0.5908199	575.2334	3.692442	0	1002.074	748.7976	0.3305486	0.6089563	571.1184	3.84862	0	16	976	741						Frog_fixed.avi	0
9940	596	948.0372	736.5182	0.4775529	0.5913133	575.3647	3.687174	0	1002.421	750.0311	0.3305802	0.6094483	571.3486	3.855611	0	16	975	743						Frog_fixed.avi	0
9956	597	944.3773	736.0343	0.4775997	0.5919334	575.4431	3.69259	0	1000.692	752.8345	0.3306442	0.6100342	571.4837	3.856188	0	16	973	744						Frog_fixed.avi	0
9973	598	953.6077	728.0037	0.4776929	0.5926037	575.7394	3.690744	0	1003.91	751.483	0.330743	0.610634	571.6414	3.849847	0	16	979	740						Frog_fixed.avi	0
9990	599	942.948	732.3232	0.4777522	0.5931093	575.8563	3.687006	0	1004.556	751.0757	0.3308488	0.6111533	571.7449	3.856146	0	16	974	742						Frog_fixed.avi	0
10006	600	949.3987	732.3293	0.4778449	0.5935481	575.9453	3.685343	0	1002.685	748.3584	0.3309914	0.611593	571.8712	3.846617	0	16	976	740						Frog_fixed.avi	0
10023	601	943.9227	742.9465	0.4779431	0.593856	576.1063	3.681024	0	1005.194	754.5667	0.3311148	0.6118913	572.0993	3.856924	0	16	975	749						Frog_fixed.avi	0
10039	602	945.9222	732.9866	0.478061	0.5941188	576.3179	3.685	0	1003.685	754.9129	0.3312278	0.6121227	572.2106	3.850127	0	16	975	744						Frog_fixed.avi	0
10056	603	947.0538	735.5726	0.4781683	0.5942014	576.4783	3.672574	0	1005.347	754.3356	0.3313591	0.6122155	572.4156	3.847301	0	16	976	745						Frog_fixed.avi	0
10073	604	948.713	735.58	0.478313	0.5942581	576.6136	3.666849	0	1005.796	756.3333	0.3314743	0.6122329	572.6603	3.839402	0	16	977	746						Frog_fixed.avi	0
10089	605	947.7618	740.5275	0.4784527	0.5943369	576.8608	3.651876	0	1003.176	757.6985	0.3316235	0.6122592	572.6493	3.848023	0	16	975	749						Frog_fixed.avi	0
10106	606	952.1008	741.0201	0.4785703	0.5944811	576.9786	3.637892	0	1005.711	756.2867	0.3317713	0.6123628	572.8588	3.818315	0	16	979	749						Frog_fixed.avi	0
10123	607	949.6907	744.6033	0.4786746	0.59466	577.017	3.623067	0	1000.603	756.8468	0.3319184	0.6125273	572.9524	3.797113	0	16	975	751						Frog_fixed.avi	0
10139	608	943.7153	742.8508	0.4787902	0.5949998	577.3312	3.62595	0	1002.369	753.3112	0.3320318	0.6128224	573.1119	3.776831	0	16	973	748						Frog_fixed.avi	0
10156	609	950.2594	747.443	0.4789234	0.5953841	577.3538	3.600459	0	1005.744	764.675	0.3321779	0.6132025	573.2374	3.778684	0	16	978	756						Frog_fixed.avi	0
10173	610	947.5039	753.6077	0.4789924	0.5958636	577.3856	3.578024	0	1004.019	760.5599	0.3322768	0.6136928	573.3949	3.762143	0	16	976	757						Frog_fixed.avi	0
10189	611	949.3101	747.8313	0.479071	0.5964032	577.503	3.575293	0	998.7814	762.8188	0.3323586	0.614128	573.4399	3.7566	0	16	974	755						Frog_fixed.avi	0
10206	612	955.2491	749.2537	0.4791348	0.5969198	577.5866	3.553001	0	996.7813	768.5409	0.3324402	0.6146702	573.5048	3.749034	0	16	976	759						Frog_fixed.avi	0
10223	613	958.1323	748.1758	0.479216	0.5974476	577.8067	3.568867	0	997.4385	762.8106	0.3325422	0.6150861	573.7203	3.745702	0	16	978	755						Frog_fixed.avi	0
10239	614	922.0552	625.0089	0.479214	0.5967588	577.6949	3.588213	0	990.3121	634.499	0.33283	0.6143661	573.8537	3.746293	0	17	956	630						Frog_fixed.avi	0
10256	615	934.4488	514.0023	0.4791299	0.5962536	577.9963	3.548366	0	1005.282	525.0641	0.3330609	0.6138682	574.1693	3.747651	0	17	970	520						Frog_fixed.avi	0
10273	616	948.4429	457.081	0.4791477	0.5965318	578.0822	3.560625	0	1003.171	481.8573	0.3330968	0.6140912	574.3724	3.730037	0	17	976	469						Frog_fixed.avi	0
10289	617	948.642	475.0902	0.4792358	0.5971074	578.1608	3.569608	0	999.9832	486.112	0.3331007	0.6147561	574.3973	3.746088	0	17	974	481						Frog_fixed.avi	0
10306	618	949.7603	465.8274	0.4792523	0.5976061	578.2418	3.59468	0	1004.094	486.0236	0.3330968	0.6153151	574.4658	3.740637	0	17	977	476						Frog_fixed.avi	0
10323	619	952.3458	474.3723	0.4792431	0.5981634	578.3914	3.589934	0	999.8571	485.3555	0.3330632	0.6158233	574.5464	3.734402	0	17	976	480						Frog_fixed.avi	0
10339	620	951.7959	470.5576	0.4792067	0.5986282	578.4743	3.569272	0	999.5472	485.8682	0.3330291	0.6163921	574.6688	3.73449	0	17	976	478						Frog_fixed.avi	0
10356	621	950.4145	472.8644	0.4791719	0.5991303	578.5963	3.577807	0	1000.479	484.8632	0.3329969	0.616976	574.8013	3.722999	0	17	975	479						Frog_fixed.avi	0
10373	622	951.8049	472.1195	0.479095	0.5996118	578.6322	3.572582	0	998.2448	492.5733	0.3329361	0.617504	574.9102	3.722012	0	17	975	482						Frog_fixed.avi	0
10389	623	950.6714	467.7953	0.4790021	0.6000487	578.748	3.55196	0	994.129	489.7394	0.33286	0.6180226	575.0197	3.736737	0	17	972	479						Frog_fixed.avi	0
10406	624	953.1229	472.7526	0.4789012	0.6003835	578.7898	3.57289	0	999.5543	485.0293	0.3327509	0.618541	575.233	3.723097	0	17	976	479						Frog_fixed.avi	0
10423	625	949.7303	473.6359	0.4787627	0.6007723	578.8871	3.575229	0	995.7361	486.7186	0.3326562	0.6189908	575.2938	3.730467	0	17	973	480						Frog_fixed.avi	0
10439	626	950.5616	476.3392	0.4786319	0.6010859	579.2713	3.55862	0	991.6211	486.7108	0.3325603	0.6194004	575.3585	3.725007	0	17	971	482						Frog_fixed.avi	0
10456	627	951.0306	471.8773	0.4785443	0.6014096	579.3639	3.564058	0	996.1195	492.4029	0.3325028	0.6197777	575.593	3.731344	0	17	974	482						Frog_fixed.avi	0
10473	628	955.8047	474.9778	0.4784767	0.601667	579.4186	3.560658	0	992.4966	495.9188	0.3324329	0.6200662	575.6954	3.713764	0	17	974	485						Frog_fixed.avi	0
10489	629	949.5429	477.7283	0.47839	0.60193	579.5097	3.536379	0	989.2423	498.4091	0.3324003	0.6204169	575.84	3.7256	0	17	969	488						Frog_fixed.avi	0
10506	630	951.5409	473.0662	0.4783709	0.6022506	579.6251	3.547202	0	990.1705	499.9178	0.3323848	0.6206954	576.127	3.700734	0	17	971	486						Frog_fixed.avi	0
10523	631	948.5703	480.0208	0.4783579	0.602506	579.7965	3.530294	0	994.4928	495.9179	0.3324407	0.6210155	576.239	3.677294	0	17	972	488						Frog_fixed.avi	0
10539	632	947.9543	480.1289	0.4784024	0.6026964	580.038	3.516673	0	987.9696	497.9253	0.3324966	0.6211963	576.4575	3.689399	0	17	968	489						Frog_fixed.avi	0
10556	633	943.3297	477.7006	0.4784847	0.6029342	580.1034	3.504773	0	986.4967	502.8171	0.3325946	0.6213619	576.5517	3.659613	0	17	965	490						Frog_fixed.avi	0
10573	634	948.1725	482.8045	0.4786189	0.603003	580.2764	3.467907	0	980.9556	503.6747	0.33273	0.6214579	576.659	3.652962	0	17	965	493						Frog_fixed.avi	0
10589	635	948.0929	483.9098	0.4787571	0.6030063	580.4084	3.484371	0	989.9734	492.9416	0.3328829	0.6214268	576.7186	3.618271	0	17	969	488						Frog_fixed.avi	0
10606	636	942.2417	483.0251	0.4789159	0.6029582	580.507	3.466129	0	985.9528	500.811	0.333042	0.6213013	576.8763	3.610063	0	17	964	492						Frog_fixed.avi	0
10622	637	939.6842	486.002	0.4791567	0.6030437	580.7674	3.463176	0	979.0134	506.3297	0.333279	0.6212399	577.1157	3.621259	0	18	959	496						Frog_fixed.avi	0
10639	638	901.6127	518.7238	0.4795893	0.603327	580.8645	3.414193	0	926.2473	543.5853	0.3337978	0.6213827	576.8962	3.618699	0	18	914	531						Frog_fixed.avi	0
10656	639	906.4906	525.1592	0.4798433	0.6034527	580.9984	3.425709	0	936.0499	546.3771	0.3339881	0.6213726	577.108	3.60035	0	18	921	536						Frog_fixed.avi	0
10672	640	900.1125	525.0722	0.480135	0.6035749	581.0431	3.443723	0	926.3076	551.7466	0.3342831	0.6213399	577.1406	3.611153	0	18	913	538						Frog_fixed.avi	0
10689	641	902.2471	525.3019	0.4804442	0.6036603	581.1943	3.438283	0	927.9914	546.7066	0.3345597	0.6213087	577.074	3.606587	0	18	915	536						Frog_fixed.avi	0
10706	642	894.0623	531.958	0.4807617	0.6038	581.2074	3.431756	0	932.5219	549.8204	0.3348893	0.6213431	577.1442	3.601649	0	18	913	541						Frog_fixed.avi	0
10722	643	899.2523	524.7114	0.4810934	0.6039562	581.1183	3.417393	0	925.6805	546.8118	0.3351969	0.6213783	577.1702	3.614266	0	18	912	536						Frog_fixed.avi	0
10739	644	897.6581	523.8447	0.4814132	0.6042223	581.2488	3.428303	0	927.1724	542.0283	0.3354865	0.621465	577.2299	3.601701	0	18	912	533						Frog_fixed.avi	0
10756	645	898.0498	525.6979	0.4817375	0.6044941	581.2253	3.436698	0	926.2888	548.2272	0.3358254	0.6216027	577.2389	3.607991	0	18	912	537						Frog_fixed.avi	0
10772	646	900.0976	523.9091	0.4820384	0.604741	581.1906	3.438964	0	924.5346	541.6198	0.336145	0.6217649	577.1859	3.620969	0	18	912	533						Frog_fixed.avi	0
10789	647	895.6005	532.9673	0.4823512	0.6050291	581.3428	3.450109	0	921.6361	541.3928	0.3364412	0.6218756	577.2601	3.629108	0	18	909	537						Frog_fixed.avi	0
10806	648	897.6727	521.5204	0.4826688	0.6052927	581.3112	3.462347	0	927.6948	541.417	0.3367819	0.6219367	577.2733	3.629535	0	18	913	531						Frog_fixed.avi	0
10822	649	891.2223	523.7715	0.4829778	0.6054857	581.3657	3.463652	0	913.8407	545.8701	0.337093	0.6219912	577.1814	3.650529	0	18	903	535						Frog_fixed.avi	0
10839	650	890.9464	526.4886	0.4833082	0.6057142	581.4161	3.46431	0	919.1859	543.3053	0.3374125	0.6220425	577.3102	3.664344	0	18	905	535						Frog_fixed.avi	0
10856	651	893.8013	527.2432	0.4836149	0.6058929	581.4465	3.49346	0	924.1928	541.8124	0.3377418	0.6221062	577.3796	3.658623	0	18	909	535						Frog_fixed.avi	0
10872	652	889.3176	530.1784	0.4838939	0.6061134	581.4549	3.491432	0	913.5157	547.2559	0.3380138	0.6221328	577.3739	3.670179	0	18	901	539						Frog_fixed.avi	0
10889	653	888.4836	522.7559	0.4841803	0.6062307	581.4916	3.487195	0	924.0531	548.7316	0.338333	0.622124	577.4321	3.657914	0	18	906	536						Frog_fixed.avi	0
10906	654	885.8949	526.7742	0.4844423	0.606261	581.5828	3.48048	0	921.2207	539.5688	0.3386244	0.6220783	577.4781	3.68449	0	18	904	533						Frog_fixed.avi	0
10922	655	892.1047	519.6667	0.4847071	0.6063025	581.7126	3.492017	0	916.268	546.4413	0.3388786	0.6219965	577.5625	3.704442	0	18	904	533						Frog_fixed.avi	0
10939	656	891.5013	523.7048	0.4849353	0.6062927	581.7512	3.515467	0	919.8281	543.5561	0.3391541	0.6218854	577.6658	3.686589	0	18	906	534						Frog_fixed.avi	0
10956	657	888.2478	521.0162	0.4851865	0.6062595	581.8458	3.51293	0	914.9552	544.3022	0.3393968	0.6216939	577.6732	3.694611	0	18	902	533						Frog_fixed.avi	0
10972	658	891.9608	521.4693	0.4854209	0.6062075	581.8803	3.524791	0	920.5787	545.7633	0.339692	0.6215375	577.7895	3.693672	0	18	906	534						Frog_fixed.avi	0
10989	659	886.0852	521.2573	0.4856846	0.6061637	582.0016	3.523391	0	918.0939	536.3063	0.3399412	0.6213949	577.7775	3.72193	0	18	902	529						Frog_fixed.avi	0
11006	660	889.2004	523.7897	0.4859213	0.6061504	581.9913	3.544277	0	912.7109	551.0025	0.3402215	0.6212726	577.9252	3.727591	0	18	901	537						Frog_fixed.avi	0
11022	661	888.4041	517.0663	0.4861885	0.6061779	582.0955	3.529511	0	923.2309	537.7444	0.340495	0.6211801	577.9559	3.716838	0	18	906	527						Frog_fixed.avi	0
11039	662	883.6409	525.0812	0.48641	0.6062005	582.1402	3.54247	0	915.1935	538.3318	0.3407351	0.6210992	578.0385	3.731732	0	18	899	532						Frog_fixed.avi	0
11056	663	881.4218	515.4595	0.4866738	0.6062068	582.3269	3.524933	0	915.7473	537.6327	0.3410203	0.6210141	578.1217	3.713623	0	18	899	527						Frog_fixed.avi	0
11072	664	885.6086	524.5892	0.4869499	0.606177	582.249	3.535251	0	916.2659	545.6724	0.3412876	0.6208536	578.0986	3.727553	0	18	901	535						Frog_fixed.avi	0
11089	665	884.2412	521.0953	0.4872366	0.6061435	582.2901	3.544652	0	913.7015	547.5895	0.3415669	0.6207098	578.2183	3.740168	0	18	899	534						Frog_fixed.avi	0
11106	666	880.6162	520.697	0.4875554	0.6060992	582.3511	3.546683	0	908.8592	541.742	0.3418552	0.6205958	578.0992	3.737672	0	18	895	531						Frog_fixed.avi	0
11122	667	881.0408	523.4294	0.4878613	0.606135	582.3069	3.549501	0	912.3721	540	0.342185	0.6204978	578.1339	3.729769	0	18	897	532						Frog_fixed.avi	0
11139	668	879.3623	520.1398	0.4882189	0.6062071	582.3387	3.559018	0	914.0058	541.6608	0.3425347	0.6204232	578.1984	3.738181	0	18	897	531						Frog_fixed.avi	0
11156	669	878.8604	529.4904	0.4885781	0.6063134	582.4882	3.554155	0	912.3428	539.1452	0.3428802	0.6204073	578.1872	3.732711	0	18	896	534						Frog_fixed.avi	0
11172	670	875.3344	527.1683	0.4889374	0.6064321	582.4662	3.566676	0	910.4211	541.7227	0.3432584	0.6204079	578.1078	3.729827	0	18	893	534						Frog_fixed.avi	0
11189	671	874.1019	515.0221	0.4893039	0.6065931	582.4608	3.549713	0	911.9702	543.6786	0.3436493	0.6204305	578.1891	3.74593	0	18	893	529						Frog_fixed.avi	0
11205	672	879.7979	526.286	0.4896944	0.606755	582.501	3.553192	0	909.652	543.767	0.3440302	0.6204562	578.2594	3.743181	0	18	895	535						Frog_fixed.avi	0
11222	673	879.7213	517.7523	0.4900528	0.6069557	582.6447	3.547356	0	910.1008	545.5276	0.3443906	0.6204555	578.2802	3.734558	0	18	895	532						Frog_fixed.avi	0
11239	674	875.0287	523.3911	0.4903973	0.6070977	582.7134	3.562242	0	907.1066	542.3065	0.3447447	0.6204075	578.2819	3.729448	0	18	891	533						Frog_fixed.avi	0
11255	675	872.9916	516.9536	0.4907147	0.6071503	582.8791	3.565219	0	911.1401	534.6624	0.3451023	0.6203202	578.472	3.749612	0	18	892	526						Frog_fixed.avi	0
11272	676	877.1559	523.5848	0.4910776	0.6071869	582.8601	3.576526	0	912.4968	533.7819	0.3454702	0.6201931	578.5419	3.763753	0	18	895	529						Frog_fixed.avi	0
11289	677	873.2557	518.9308	0.491392	0.6071971	582.9503	3.565413	0	907.2389	544.9893	0.3458123	0.61996	578.598	3.740184	0	18	890	532						Frog_fixed.avi	0
11305	678	872.5274	526.8776	0.4916898	0.6071897	583.0875	3.571989	0	905.194	540.6865	0.3461232	0.6197665	578.6798	3.732233	0	18	889	534						Frog_fixed.avi	0
11322	679	805.5923	529.4547	0.4923924	0.6072434	583.3055	3.576909	0	843.3649	540.8344	0.3469571	0.61964	578.808	3.756544	0	19	824	535						Frog_fixed.avi	0
11339	680	734.7161	579.97	0.4932016	0.60747	583.3128	3.564337	0	761.0651	584.9731	0.3479246	0.619713	578.6842	3.738421	0	19	748	582						Frog_fixed.avi	0
11355	681	735.6587	581.2235	0.4935542	0.6074572	583.3704	3.555262	0	766.2289	580.8309	0.3481701	0.6195431	578.85	3.751175	0	19	751	581						Frog_fixed.avi	0
11372	682	729.1125	585.321	0.4938337	0.6074685	583.4316	3.560434	0	763.7943	580.4413	0.3484539	0.6194088	578.9205	3.756168	0	19	746	583						Frog_fixed.avi	0
11389	683	730.1288	585.9985	0.4941095	0.6073497	583.5386	3.556165	0	760.6487	583.9653	0.3487017	0.6191323	579.0294	3.74214	0	19	745	585						Frog_fixed.avi	0
11405	684	727.4459	579.3892	0.4943464	0.60724	583.7299	3.550381	0	765.4996	585.0909	0.3489607	0.618898	579.0154	3.743884	0	19	746	582						Frog_fixed.avi	0
11422	685	729.4012	587.2754	0.4945562	0.607154	583.6917	3.539223	0	766.0831	582.1465	0.349146	0.6186967	579.1381	3.746922	0	19	748	585						Frog_fixed.avi	0
11439	686	730.4998	581.0026	0.4947198	0.607039	583.7688	3.546648	0	762.8363	588.9029	0.3493251	0.6184278	579.1729	3.756942	0	19	747	585						Frog_fixed.avi	0
11455	687	729.5057	579.6342	0.4948219	0.6069085	583.8738	3.549487	0	765.7374	588.0206	0.3494321	0.6182371	579.1879	3.746972	0	19	748	584						Frog_fixed.avi	0
11472	688	731.8098	583.0205	0.494913	0.6067418	583.8357	3.549354	0	760.4921	586.9897	0.3495005	0.6180429	579.1494	3.747164	0	19	746	585						Frog_fixed.avi	0
11489	689	728.1772	581.223	0.4949542	0.6065803	583.8193	3.545168	0	763.4372	583.3426	0.3495448	0.6178709	579.1821	3.751488	0	19	746	582						Frog_fixed.avi	0
11505	690	733.605	586.2034	0.4949752	0.6064853	583.8545	3.554599	0	763.1237	587.9205	0.3495702	0.6177239	579.2783	3.762502	0	19	748	587						Frog_fixed.avi	0
11522	691	783.8972	530.4553	0.4945469	0.6060835	583.9092	3.55361	0	833.133	537.6152	0.3492442	0.6172074	579.3804	3.78037	0	20	809	534						Frog_fixed.avi	0
11539	692	825.8371	498.8405	0.4939936	0.605846	583.9518	3.56695	0	874.2578	516.5973	0.3488451	0.6167915	579.5444	3.748339	0	20	850	508						Frog_fixed.avi	0
11555	693	839.9222	489.0056	0.4938265	0.6058718	583.9829	3.561144	0	884.767	503.0061	0.3486864	0.6169533	579.597	3.763504	0	20	862	496						Frog_fixed.avi	0
11572	694	838.4324	481.8239	0.4937409	0.6060315	583.815	3.570131	0	880.0547	503.903	0.3485372	0.617149	579.4039	3.768481	0	20	859	493						Frog_fixed.avi	0
11589	695	840.8925	488.83	0.4936302	0.6062189	583.8759	3.578598	0	881.295	500.7294	0.3483719	0.6173414	579.4105	3.764938	0	20	861	495						Frog_fixed.avi	0
11605	696	840.6091	482.6303	0.4934719	0.6064739	583.799	3.566471	0	878.0527	493.3924	0.3481634	0.6177503	579.5218	3.760134	0	20	859	488						Frog_fixed.avi	0
11622	697	838.8062	477.4847	0.4932661	0.6068434	583.8238	3.572598	0	881.4622	498.0125	0.3479326	0.6181397	579.4814	3.762689	0	20	860	488						Frog_fixed.avi	0
11639	698	835.9376	483.8722	0.4930468	0.6072309	583.8065	3.579052	0	882.1888	498.0392	0.3476821	0.6186594	579.5369	3.767931	0	20	859	491						Frog_fixed.avi	0
11655	699	835.6568	487.3839	0.4927643	0.6075875	583.8174	3.569264	0	881.9526	509.6415	0.347387	0.6190871	579.4999	3.759856	0	20	859	499						Frog_fixed.avi	0
11672	700	836.9402	475.7899	0.4924867	0.6079497	583.7788	3.55671	0	876.5225	503.0548	0.3470588	0.619538	579.4454	3.764044	0	20	857	489						Frog_fixed.avi	0
11689	701	839.865	473.2242	0.4921845	0.6082242	583.8393	3.537125	0	879.3092	508.9497	0.3467425	0.6199507	579.6117	3.759722	0	20	860	491						Frog_fixed.avi	0
11705	702	833.0869	482.9776	0.4918293	0.6085036	583.8889	3.557562	0	881.4089	503.2691	0.346415	0.6203575	579.4868	3.737234	0	20	857	493						Frog_fixed.avi	0
11722	703	833.4838	484.6888	0.4915286	0.6087785	583.8004	3.560097	0	878.8146	506.1108	0.3460921	0.6207373	579.5293	3.729853	0	20	856	495						Frog_fixed.avi	0
11738	704	843.9172	495.2806	0.4912472	0.6087399	583.806	3.507036	0	876.6774	501.7943	0.3457335	0.6211335	579.7283	3.749568	0	20	860	499						Frog_fixed.avi	0
11755	705	832.2246	490.1134	0.4908418	0.6091554	583.806	3.558028	0	875.557	505.24	0.3454037	0.6214915	579.5938	3.747425	0	20	854	498						Frog_fixed.avi	0
11772	706	830.866	481.5484	0.4905045	0.6093574	583.9022	3.578718	0	877.3326	511.1389	0.3450603	0.6218634	579.6827	3.744187	0	20	854	496						Frog_fixed.avi	0
11788	707	838.2761	485.7561	0.490163	0.609551	584.0318	3.552249	0	872.7526	505.0533	0.3447021	0.6221893	579.8138	3.741171	0	20	856	495						Frog_fixed.avi	0
11805	708	833.3944	485.6949	0.4897986	0.6097509	583.9706	3.532058	0	876.2231	505.3273	0.3443667	0.6226399	579.7978	3.752837	0	20	855	496						Frog_fixed.avi	0
11822	709	834.5574	481.3256	0.4894782	0.6099566	584.0102	3.552815	0	879.423	505.8852	0.3440485	0.6229746	579.8126	3.734811	0	20	857	494						Frog_fixed.avi	0
11838	710	841.611	483.1207	0.4891752	0.6102067	584.1144	3.556262	0	874.4738	506.5652	0.34373	0.6233537	579.9545	3.756121	0	20	858	495						Frog_fixed.avi	0
11855	711	834.5118	481.4865	0.488847	0.6104091	584.1284	3.569417	0	874.53	503.8467	0.3434269	0.6236575	579.8813	3.750462	0	20	855	493						Frog_fixed.avi	0
11872	712	842.5088	479.4306	0.4886017	0.6106125	584.1368	3.549078	0	877.2549	502.9057	0.3431841	0.6239503	579.9907	3.764818	0	20	860	491						Frog_fixed.avi	0
11888	713	834.6943	484.1331	0.4883378	0.6107699	584.149	3.582428	0	870.704	507.202	0.3429294	0.6242528	579.8983	3.758557	0	20	853	496						Frog_fixed.avi	0
11905	714	838.8915	478.5674	0.4881189	0.6109492	584.2315	3.583887	0	874.3842	504.9997	0.3427104	0.6244761	580.0456	3.756959	0	20	857	492						Frog_fixed.avi	0
11922	715	832.1284	482.0454	0.487864	0.6110844	584.2128	3.576049	0	872.8386	506.58	0.3424903	0.6247023	580.0786	3.778293	0	20	852	494						Frog_fixed.avi	0
11938	716	834.9015	491.1072	0.4876455	0.6112277	584.2403	3.589288	0	868.2678	510.0998	0.3422689	0.6249157	580.0727	3.766789	0	20	852	501						Frog_fixed.avi	0
11955	717	830.0367	484.4888	0.4874179	0.6113679	584.2845	3.582604	0	874.3915	508.2869	0.3420692	0.6251385	580.1326	3.761765	0	20	852	496						Frog_fixed.avi	0
11972	718	837.0381	484.5374	0.4872194	0.6115433	584.2524	3.603509	0	867.5287	515.975	0.3418483	0.6253558	580.0485	3.768186	0	20	852	500						Frog_fixed.avi	0
11988	719	837.9492	474.9405	0.4870526	0.6117813	584.3865	3.574562	0	867.7575	509.5389	0.3416757	0.6256181	580.1745	3.787318	0	20	853	492						Frog_fixed.avi	0
12005	720	829.4734	488.3844	0.4868645	0.6120296	584.3162	3.590043	0	869.8265	506.1698	0.3415219	0.6259593	580.1804	3.795598	0	20	850	497						Frog_fixed.avi	0
12022	721	830.7748	483.0933	0.4867284	0.6122687	584.312	3.605879	0	870.672	515.4301	0.3413899	0.626263	580.1611	3.793782	0	20	851	499						Frog_fixed.avi	0
12038	722	825.2184	489.5534	0.4867257	0.6123605	584.6211	3.630007	0	851.0651	505.6331	0.3413667	0.6264293	580.3487	3.803509	0	20	838	498						Frog_fixed.avi	0
12055	723	803.0756	484.4225	0.4867147	0.6124048	584.5609	3.612235	0	833.0444	501.2969	0.3414565	0.626498	580.0486	3.815131	0	20	818	493						Frog_fixed.avi	0
12072	724	807.3975	484.239	0.4865795	0.6124506	584.6498	3.618626	0	833.2758	502.8911	0.3412662	0.6266669	580.1479	3.827359	0	20	820	494						Frog_fixed.avi	0
12088	725	800.6218	480.7845	0.4864508	0.6123338	584.6034	3.624116	0	834.2406	501.5458	0.3411229	0.6265523	580.0958	3.817944	0	20	817	491						Frog_fixed.avi	0
12105	726	798.2916	489.7469	0.4863263	0.612118	584.5928	3.613524	0	833.6991	505.9392	0.3409667	0.6263911	580.0834	3.82287	0	20	816	498						Frog_fixed.avi	0
12121	727	806.0717	480.4693	0.4862126	0.6119142	584.5868	3.622131	0	831.4352	503.9543	0.3407895	0.6262153	580.1061	3.823873	0	20	819	492						Frog_fixed.avi	0
12138	728	805.98	481.9609	0.4860766	0.6117287	584.5822	3.626455	0	835.1104	498.6704	0.3406671	0.6260839	580.0948	3.821831	0	20	821	490						Frog_fixed.avi	0
12155	729	805.5179	482.0385	0.4859302	0.6115478	584.564	3.633629	0	832.4167	502.213	0.3405079	0.6259822	580.0762	3.839632	0	20	819	492						Frog_fixed.avi	0
12171	730	804.4707	477.6276	0.4858046	0.6114588	584.5706	3.62071	0	829.8252	498.2233	0.340347	0.6259279	579.9878	3.851911	0	20	817	488						Frog_fixed.avi	0
12188	731	804.9908	483.7323	0.485657	0.611473	584.5013	3.63027	0	839.1619	494.8744	0.3402246	0.625985	580.002	3.821712	0	20	822	489						Frog_fixed.avi	0
12205	732	802.3781	483.1959	0.4855171	0.6115205	584.5362	3.654984	0	832.2338	499.0768	0.3400649	0.6260597	579.9766	3.841642	0	20	817	491						Frog_fixed.avi	0
12221	733	804.9296	480.4972	0.4853488	0.6116107	584.4592	3.640993	0	827.3479	509.3656	0.33988	0.6261799	579.8552	3.840334	0	20	816	495						Frog_fixed.avi	0
12238	734	806.5365	480.9872	0.4851735	0.6117356	584.4849	3.636286	0	836.2914	498.9578	0.3396978	0.6263674	579.9465	3.849605	0	20	821	490						Frog_fixed.avi	0
12255	735	800.1032	481.0354	0.4849523	0.6118366	584.4858	3.650794	0	829.9905	500.7586	0.3394848	0.6264824	579.9283	3.830504	0	20	815	491						Frog_fixed.avi	0
12271	736	806.2899	481.2242	0.4847861	0.6119528	584.4241	3.643468	0	829.2664	499.908	0.3392783	0.6267063	579.9914	3.834882	0	20	818	491						Frog_fixed.avi	0
12288	737	803.4711	489.7221	0.4845722	0.6120322	584.2963	3.661938	0	834.1406	498.216	0.3391102	0.6268699	579.9042	3.848003	0	20	819	494						Frog_fixed.avi	0
12305	738	809.3546	494.5438	0.4842669	0.6122262	584.0875	3.638697	0	840.4714	510.1438	0.3388158	0.6271628	579.9339	3.845271	0	20	825	502						Frog_fixed.avi	0
12321	739	828.7373	516.8	0.4838978	0.6123998	584.2327	3.654952	0	859.5739	527.824	0.3385034	0.6274775	579.9832	3.840861	0	20	844	522						Frog_fixed.avi	0
12338	740	823.1007	513.1081	0.4836996	0.6124468	584.1188	3.658322	0	862.5475	524.0381	0.3382899	0.6276134	579.9641	3.823209	0	20	843	519						Frog_fixed.avi	0
12355	741	828.5122	512.7607	0.4834985	0.6125266	584.1006	3.652449	0	859.4386	530.2357	0.3380752	0.6277416	579.9641	3.848017	0	20	844	521						Frog_fixed.avi	0
12371	742	825.1813	512.7303	0.4833081	0.6126029	584.1959	3.656855	0	860.4993	523.8855	0.3378836	0.6279315	579.9012	3.842829	0	20	843	518						Frog_fixed.avi	0
12388	743	823.7235	518.9004	0.4831627	0.6126965	584.1613	3.666893	0	862.1549	524.3405	0.3377374	0.6281939	580.0007	3.832608	0	20	843	522						Frog_fixed.avi	0
12405	744	828.4775	514.7958	0.4830288	0.6128081	584.1047	3.666505	0	864.0444	531.5317	0.3376184	0.6284128	580.0093	3.825052	0	20	846	523						Frog_fixed.avi	0
12421	745	827.0807	523.0009	0.4829022	0.6129389	584.2099	3.662789	0	861.9689	530.1838	0.3375092	0.6286327	580.0155	3.856078	0	20	845	527						Frog_fixed.avi	0
12438	746	826.6937	510.1983	0.4828024	0.6130847	584.2097	3.670592	0	859.7439	524.3087	0.3374187	0.6288549	580.0454	3.855031	0	20	843	517						Frog_fixed.avi	0
12455	747	823.1882	516.7479	0.4826991	0.6132011	584.189	3.651569	0	857.1044	523.5646	0.3373238	0.6290784	580.1116	3.837142	0	20	840	520						Frog_fixed.avi	0
12471	748	822.9438	514.9009	0.4826351	0.6133393	584.2318	3.663419	0	857.8968	520.5944	0.33727	0.6291872	580.1281	3.845806	0	20	840	518						Frog_fixed.avi	0
12488	749	826.5493	512.2681	0.4825921	0.6134111	584.3163	3.660831	0	857.2894	525.1215	0.3372319	0.6292821	580.1895	3.846489	0	20	842	519						Frog_fixed.avi	0
12505	750	827.9894	510.449	0.48254	0.6134392	584.2883	3.643291	0	856.7549	523.5089	0.3372026	0.6293229	580.2369	3.856316	0	20	842	517						Frog_fixed.avi	0
12521	751	827.885	511.7444	0.4824738	0.6134984	584.4547	3.661523	0	859.861	527.526	0.3371739	0.6293616	580.2903	3.840068	0	20	844	520						Frog_fixed.avi	0
12538	752	820.8786	517.062	0.4824324	0.6135229	584.5051	3.661451	0	858.8148	530.3223	0.3371395	0.6293671	580.3077	3.84661	0	20	840	524						Frog_fixed.avi	0
12555	753	822.7839	516.939	0.4824116	0.613519	584.5086	3.65903	0	862.2455	528.8839	0.3371283	0.6293398	580.338	3.846858	0	20	843	523						Frog_fixed.avi	0
12571	754	823.5087	509.4859	0.4824145	0.6135144	584.55	3.669251	0	862.0966	528.111	0.3371373	0.6292797	580.4089	3.859458	0	20	843	519						Frog_fixed.avi	0
12588	755	824.705	514.1823	0.4824372	0.613531	584.6041	3.669774	0	862.5934	529.0361	0.337161	0.6292129	580.4406	3.870237	0	20	844	522						Frog_fixed.avi	0
12605	756	823.3356	512.2313	0.4824959	0.6134547	584.5856	3.664771	0	862.9461	519.4482	0.3371864	0.629128	580.471	3.858405	0	20	843	516						Frog_fixed.avi	0
12621	757	824.5288	513.8844	0.4825814	0.6133693	584.591	3.665454	0	859.177	523.2389	0.3372369	0.6289394	580.4457	3.847607	0	20	842	519						Frog_fixed.avi	0
12638	758	827.3917	507.5828	0.4826383	0.6133206	584.581	3.651453	0	861.1893	533.8533	0.3373018	0.6287888	580.5063	3.841662	0	20	844	521						Frog_fixed.avi	0
12654	759	824.9912	509.0691	0.4827168	0.6133444	584.6158	3.666148	0	859.4867	524.1052	0.3373495	0.6287627	580.5453	3.844411	0	20	842	517						Frog_fixed.avi	0
12671	760	827.8577	516.0358	0.482781	0.6134245	584.6874	3.675325	0	858.2122	529.2573	0.3373979	0.6287549	580.5876	3.845128	0	20	843	523						Frog_fixed.avi	0
12688	761	823.6198	517.4856	0.482836	0.6135415	584.7134	3.653233	0	861.7719	523.8844	0.3374773	0.6288171	580.5251	3.83736	0	20	843	521						Frog_fixed.avi	0
12704	762	825.6085	514.9989	0.4828922	0.6136715	584.6942	3.652711	0	865.601	526.0383	0.3375313	0.6288952	580.5617	3.835651	0	20	846	521						Frog_fixed.avi	0
12721	763	827.0886	510.6934	0.4829111	0.6138375	584.6945	3.668406	0	859.0797	523.5814	0.3375465	0.6290765	580.5584	3.834754	0	20	843	517						Frog_fixed.avi	0
12738	764	826.5783	508.5786	0.4829131	0.613965	584.7123	3.656667	0	863.2718	531.8139	0.3375589	0.6291901	580.5637	3.831908	0	20	845	520						Frog_fixed.avi	0
12754	765	824.4933	513.9368	0.4828962	0.6140675	584.7303	3.646133	0	863.1833	526.087	0.3375264	0.6293138	580.5984	3.82086	0	20	844	520						Frog_fixed.avi	0
12771	766	822.1212	515.8923	0.4828336	0.6141602	584.8315	3.655602	0	861.6031	533.6659	0.3374807	0.6294022	580.6025	3.8218	0	20	842	525						Frog_fixed.avi	0
12788	767	827.6141	509.3951	0.4827681	0.6141959	584.8293	3.649648	0	862.4728	526.4507	0.3373922	0.6295027	580.7307	3.814096	0	20	845	518						Frog_fixed.avi	0
12804	768	822.5427	511.5709	0.4826716	0.614228	584.8985	3.654646	0	865.1559	524.7142	0.3373113	0.629546	580.7274	3.819103	0	20	844	518						Frog_fixed.avi	0
12821	769	827.4203	510.8563	0.4825593	0.6142015	584.9935	3.642519	0	858.0576	528.3599	0.3372029	0.6295471	580.7026	3.811123	0	20	843	520						Frog_fixed.avi	0
12838	770	831.121	506.747	0.4824569	0.6141082	584.9654	3.622512	0	862.1492	528.1986	0.3371246	0.6294904	580.7507	3.811544	0	20	847	517						Frog_fixed.avi	0
12854	771	826.1619	509.6177	0.4823722	0.6139352	585.0009	3.620482	0	865.0122	531.0273	0.3370595	0.6293828	580.7781	3.80832	0	20	846	520						Frog_fixed.avi	0
12871	772	847.0944	515.1268	0.482217	0.6138893	585.0813	3.62385	0	873.009	544.1104	0.3368804	0.6293516	580.8237	3.789821	0	20	860	530						Frog_fixed.avi	0
12888	773	844.1141	523.3766	0.4820804	0.6139196	585.2259	3.609325	0	876.6787	544.5322	0.3367909	0.6294163	580.8674	3.798066	0	20	860	534						Frog_fixed.avi	0
12904	774	847.4667	522.1321	0.4820365	0.6139417	585.1738	3.600638	0	872.5969	549.3013	0.3367249	0.6294584	580.808	3.783588	0	20	860	536						Frog_fixed.avi	0
12921	775	849.8342	523.174	0.4819991	0.6140283	585.226	3.606175	0	872.3187	550.6336	0.3366785	0.6296327	580.8787	3.783275	0	20	861	537						Frog_fixed.avi	0
12938	776	845.2233	524.1221	0.4819368	0.6142555	585.1503	3.609928	0	874.9867	545.4063	0.3366601	0.6299014	580.9226	3.766724	0	20	860	535						Frog_fixed.avi	0
12954	777	844.0705	531.0657	0.4819008	0.6145184	585.2583	3.596318	0	884.1305	543.9881	0.3366293	0.6301591	580.9066	3.758191	0	20	864	538						Frog_fixed.avi	0
12971	778	844.6201	529.6184	0.4818725	0.6148375	585.2671	3.573179	0	875.4135	547.4868	0.3366145	0.6304861	580.9459	3.777354	0	20	860	539						Frog_fixed.avi	0
12988	779	842.7853	528.2916	0.4818598	0.6152111	585.3459	3.59297	0	876.3827	549.6314	0.336604	0.6308558	580.9879	3.773844	0	20	860	539						Frog_fixed.avi	0
13004	780	842.6968	527.1323	0.4818435	0.6155191	585.3753	3.566744	0	873.36	546.9224	0.336607	0.6311997	581.0637	3.773272	0	20	858	537						Frog_fixed.avi	0
13021	781	845.1099	527.0481	0.4818391	0.6158537	585.4156	3.594595	0	877.7271	540.7148	0.3366148	0.6315273	581.1336	3.772993	0	20	861	534						Frog_fixed.avi	0
13038	782	839.5496	528.4153	0.4818281	0.6160996	585.4988	3.585478	0	873.9285	547.9424	0.336634	0.6317526	581.1757	3.77658	0	20	857	538						Frog_fixed.avi	0
13054	783	848.8561	523.8747	0.4818363	0.6163532	585.6704	3.593209	0	880.5524	544.4525	0.3366491	0.6320185	581.3133	3.777107	0	20	865	534						Frog_fixed.avi	0
13071	784	843.886	524.7318	0.4817989	0.6165838	585.6677	3.59723	0	876.907	549.7869	0.3366507	0.6322258	581.3474	3.779752	0	20	860	537						Frog_fixed.avi	0
13088	785	843.9658	524.6553	0.4818088	0.6167022	585.6788	3.592499	0	880.5192	542.6343	0.3366726	0.6324406	581.4601	3.764992	0	20	862	534						Frog_fixed.avi	0
13104	786	848.2964	524.3288	0.4818189	0.6167825	585.6959	3.594836	0	874.3767	544.9823	0.3366931	0.6325484	581.4915	3.771166	0	20	861	535						Frog_fixed.avi	0
13121	787	847.868	529.1277	0.4818145	0.6168211	585.7624	3.591286	0	878.5334	548.4291	0.3366913	0.6326161	581.511	3.780499	0	20	863	539						Frog_fixed.avi	0
13138	788	919.2603	655.0043	0.4813333	0.617759	585.8745	3.606534	0	954.5062	671.1763	0.3364074	0.6336347	581.5694	3.788966	0	21	937	663						Frog_fixed.avi	0
13154	789	926.8143	774.0348	0.4810662	0.6187625	585.8754	3.592999	0	956.9276	776.915	0.336325	0.6347547	581.652	3.774929	0	21	942	775						Frog_fixed.avi	0
13171	790	931.5744	780.0693	0.4811581	0.6188117	585.8922	3.615185	0	967.472	789.2818	0.3363028	0.6347267	581.6518	3.772918	0	21	950	785						Frog_fixed.avi	0
13188	791	928.736	789.9832	0.4813301	0.6187877	585.8951	3.592202	0	963.9774	792.5422	0.3363202	0.6346833	581.6713	3.775074	0	21	946	791						Frog_fixed.avi	0
13204	792	925.3237	791.86	0.4814437	0.6188634	585.9366	3.596575	0	960.2833	792.1287	0.3363871	0.6347207	581.6594	3.766509	0	21	943	792						Frog_fixed.avi	0
13221	793	927.6571	790.395	0.481603	0.619044	585.9683	3.587527	0	959.7826	795.4991	0.3364864	0.6347877	581.6207	3.762172	0	21	944	793						Frog_fixed.avi	0
13238	794	922.219	790.441	0.4817442	0.6192611	585.9774	3.585767	0	964.4707	793.3658	0.3366265	0.6349458	581.6387	3.765882	0	21	943	792						Frog_fixed.avi	0
13254	795	927.4043	788.5452	0.4819141	0.6195191	585.9233	3.602951	0	965.2231	798.9437	0.3367488	0.6351007	581.6064	3.763244	0	21	946	794						Frog_fixed.avi	0
13271	796	932.4515	789.3749	0.4820479	0.6197665	585.9558	3.595665	0	963.5541	797.6457	0.3368593	0.6352892	581.6351	3.756334	0	21	948	794						Frog_fixed.avi	0
13287	797	922.9548	785.7729	0.4821701	0.6199299	585.9667	3.602917	0	962.165	798.1197	0.3369645	0.6354212	581.6017	3.750023	0	21	943	792						Frog_fixed.avi	0
13304	798	925.375	795.8678	0.4823205	0.6200467	585.9694	3.588352	0	964.2968	794.8854	0.3370927	0.635547	581.7019	3.752461	0	21	945	795						Frog_fixed.avi	0
13321	799	933.2162	789.971	0.4824643	0.6201438	586.0729	3.585119	0	967.9203	795.5933	0.3372341	0.6355931	581.7407	3.754785	0	21	951	793						Frog_fixed.avi	0
13337	800	929.9551	796.7014	0.4825954	0.6202698	586.1078	3.581778	0	961.8733	795.2375	0.3373697	0.6356554	581.7714	3.752815	0	21	946	796						Frog_fixed.avi	0
13354	801	928.6941	797.5791	0.4827574	0.6204086	586.1978	3.58111	0	961.7587	795.3248	0.3375361	0.6357359	581.696	3.750444	0	21	945	796						Frog_fixed.avi	0
13371	802	927.1149	794.3204	0.482913	0.6205808	586.2057	3.570409	0	965.0793	797.6097	0.33772	0.6358573	581.8198	3.734661	0	21	946	796						Frog_fixed.avi	0
13387	803	926.9288	794.779	0.4830435	0.620788	586.3078	3.550546	0	960.5427	800.9711	0.337859	0.6360434	581.8774	3.730814	0	21	944	798						Frog_fixed.avi	0
13404	804	927.1835	789.5491	0.4831957	0.6210759	586.4058	3.551701	0	961.0327	789.4453	0.3380186	0.636313	581.9871	3.720059	0	21	944	789						Frog_fixed.avi	0
13421	805	933.6141	787.4359	0.4833532	0.621282	586.3974	3.523657	0	963.0163	795.7355	0.3382198	0.6365043	582.0631	3.712985	0	21	948	792						Frog_fixed.avi	0
13437	806	929.2463	791.532	0.4834935	0.6214823	586.5402	3.510512	0	963.4686	801.4496	0.3383735	0.6366893	582.0993	3.68326	0	21	946	796						Frog_fixed.avi	0
13454	807	930.4487	794.2142	0.483593	0.6216206	586.6517	3.491014	0	964.6954	794.7009	0.3385343	0.6368895	582.2703	3.663367	0	21	948	794						Frog_fixed.avi	0
13471	808	934.3985	798.5826	0.4836807	0.6217644	586.746	3.473513	0	964.9146	792.1927	0.338652	0.6370435	582.3198	3.667545	0	21	950	795						Frog_fixed.avi	0
13487	809	930.1741	792.9855	0.483726	0.6218588	586.8434	3.457443	0	960.9418	794.7605	0.3387133	0.6371511	582.4393	3.641784	0	21	946	794						Frog_fixed.avi	0
13504	810	928.5337	797.567	0.483755	0.6219349	586.993	3.454761	0	956.2399	790.3411	0.3387607	0.6371914	582.4888	3.658434	0	21	942	794						Frog_fixed.avi	0
13521	811	934.1581	792.1987	0.483789	0.6219783	587.1083	3.421711	0	955.4536	796.1628	0.3388166	0.6372057	582.5646	3.645783	0	21	945	794						Frog_fixed.avi	0
13537	812	931.0464	799.0068	0.4838302	0.6219613	587.2208	3.409652	0	961.5625	785.5654	0.3389051	0.6371971	582.8183	3.62937	0	21	946	792						Frog_fixed.avi	0
13554	813	891.8066	643.9724	0.4839089	0.6208921	587.5504	3.431741	0	924.1552	650.4365	0.3392989	0.6359148	582.8445	3.654701	0	22	908	647						Frog_fixed.avi	0
13571	814	880.6426	557.2232	0.4838605	0.6201779	587.6514	3.444114	0	914.6707	565.7845	0.3395329	0.6350859	583.0001	3.654174	0	22	898	562						Frog_fixed.avi	0
13587	815	876.6813	512.736	0.4838935	0.6200625	587.5695	3.42663	0	900.4477	527.6617	0.3396359	0.6349084	582.9777	3.640604	0	22	889	520						Frog_fixed.avi	0
13604	816	875.2631	521.1201	0.4839384	0.6202168	587.637	3.43081	0	899.2305	535.2455	0.3395988	0.6350566	583.0333	3.6327	0	22	887	528						Frog_fixed.avi	0
13621	817	882.4102	509.8293	0.4839566	0.6202485	587.617	3.419222	0	896.7612	529.3088	0.3395552	0.6350319	583.1233	3.644777	0	22	890	520						Frog_fixed.avi	0
13637	818	884.2443	513.5481	0.4839624	0.6202339	587.6955	3.426343	0	898.1232	524.4109	0.3395083	0.6350024	583.1671	3.654932	0	22	891	519						Frog_fixed.avi	0
13654	819	880.2709	514.3298	0.4839488	0.6202757	587.7083	3.433735	0	905.7983	524.7014	0.3394372	0.6350298	583.1634	3.646148	0	22	893	520						Frog_fixed.avi	0
13671	820	882.9971	503.3574	0.4839016	0.6203601	587.6284	3.394981	0	906.4183	525.4747	0.3393584	0.6350927	583.1226	3.646253	0	22	895	514						Frog_fixed.avi	0
13687	821	881.9824	518.8663	0.4838626	0.6205535	587.6312	3.438154	0	901.6168	526.1312	0.3392753	0.6352609	583.1062	3.666788	0	22	892	522						Frog_fixed.avi	0
13704	822	884.2724	511.2524	0.4838299	0.6207637	587.6407	3.445269	0	903.7646	530.2364	0.3392248	0.6354679	583.0784	3.667622	0	22	894	521						Frog_fixed.avi	0
13721	823	885.1318	516.7589	0.4838076	0.6210267	587.6846	3.426804	0	899.3365	529.2407	0.3391393	0.6357365	583.0994	3.662732	0	22	892	523						Frog_fixed.avi	0
13737	824	882.4244	514.1234	0.4837857	0.6213924	587.6893	3.431762	0	901.1417	525.9264	0.3391182	0.6360611	583.123	3.667068	0	22	892	520						Frog_fixed.avi	0
13754	825	888.1377	519.6586	0.4837686	0.6217266	587.7492	3.458202	0	898.9237	527.16	0.3390831	0.6364627	583.1442	3.670385	0	22	894	523						Frog_fixed.avi	0
13770	826	880.1775	519.7291	0.4837239	0.6220639	587.7831	3.437995	0	898.7628	523.8744	0.3390488	0.6368188	583.1661	3.679906	0	22	889	522						Frog_fixed.avi	0
13787	827	882.411	524.1064	0.4836801	0.6223834	587.8434	3.457758	0	902.5792	523.9355	0.3389816	0.6371707	583.2889	3.676439	0	22	892	524						Frog_fixed.avi	0
13804	828	886.8776	512.3764	0.4836302	0.6225904	587.892	3.43237	0	900.8074	528.8347	0.3389289	0.6373859	583.3776	3.687282	0	22	894	521						Frog_fixed.avi	0
13820	829	883.0378	507.568	0.4835775	0.6227361	587.9171	3.447868	0	903.7791	540.3975	0.3389185	0.6373711	583.3815	3.688137	0	22	893	524						Frog_fixed.avi	0
13837	830	879.6301	511.2245	0.4835326	0.6227892	588.0576	3.443177	0	899.3888	531.9625	0.3388736	0.6376901	583.3815	3.680902	0	22	890	522						Frog_fixed.avi	0
13854	831	880.8735	519.7798	0.4835275	0.6228296	588.1759	3.445919	0	895.7357	538.3822	0.3388681	0.6377315	583.5641	3.663362	0	22	888	529						Frog_fixed.avi	0
13870	832	855.11	532.1584	0.4836234	0.6228898	588.1617	3.445679	0	875.0013	541.6563	0.3389935	0.6378278	583.4957	3.658433	0	22	865	537						Frog_fixed.avi	0
13887	833	863.7848	524.9524	0.4835588	0.6228855	588.2542	3.417284	0	881.5803	534.6082	0.3389256	0.6378361	583.6222	3.636007	0	22	873	530						Frog_fixed.avi	0
13904	834	857.5031	535.9263	0.4835069	0.6228912	588.327	3.422652	0	877.7635	543.259	0.3388702	0.6378386	583.6736	3.636594	0	22	868	540						Frog_fixed.avi	0
13920	835	859.02	532.7283	0.4834452	0.622967	588.3333	3.410228	0	876.8646	535.6224	0.3387971	0.6379426	583.7275	3.636773	0	22	868	534						Frog_fixed.avi	0
13937	836	860.987	527.0336	0.483377	0.6230655	588.22	3.399411	0	874.0188	544.8312	0.3387231	0.6380296	583.7908	3.613485	0	22	868	536						Frog_fixed.avi	0
13954	837	858.2508	532.1194	0.4833155	0.6231557	588.2578	3.381256	0	870.9462	542.2356	0.3386566	0.6381589	583.705	3.600201	0	22	865	537						Frog_fixed.avi	0
13970	838	858.576	533.5067	0.4832459	0.6233017	588.2529	3.383481	0	871.0502	547.8153	0.3385595	0.6383152	583.6105	3.594812	0	22	865	541						Frog_fixed.avi	0
13987	839	856.5496	539.1407	0.4831595	0.623507	588.2355	3.391411	0	870.6217	546.7646	0.3384552	0.6385749	583.6469	3.622745	0	22	864	543						Frog_fixed.avi	0
14004	840	855.4805	542.6206	0.4830188	0.6236638	588.1888	3.382084	0	870.661	554.453	0.3383426	0.6388505	583.6542	3.589537	0	22	863	549						Frog_fixed.avi	0
14020	841	852.7494	539.5552	0.4828745	0.6238739	588.0772	3.391492	0	876.8894	547.929	0.3381961	0.6390683	583.6511	3.560732	0	22	865	544						Frog_fixed.avi	0
14037	842	858.0775	537.8005	0.4827556	0.6240609	588.1136	3.356061	0	871.4541	550.8995	0.3380511	0.6393558	583.533	3.574018	0	22	865	544						Frog_fixed.avi	0
14054	843	858.5975	539.5158	0.4826143	0.6242508	588.2786	3.379656	0	870.858	550.0227	0.3379304	0.6396806	583.5846	3.561134	0	22	865	545						Frog_fixed.avi	0
14070	844	858.3267	535.9386	0.4824843	0.6244659	588.1251	3.362542	0	863.6573	548.8696	0.3377875	0.63998	583.6448	3.573671	0	22	861	542						Frog_fixed.avi	0
14087	845	858.7562	543.9407	0.48233	0.6247052	588.0881	3.366567	0	872.814	545.1533	0.3376675	0.6403366	583.5813	3.552269	0	22	866	545						Frog_fixed.avi	0
14104	846	861.0607	537.9564	0.4822093	0.6248861	588.1217	3.3599	0	869.8412	543.6305	0.3375084	0.6405802	583.5166	3.555112	0	22	865	541						Frog_fixed.avi	0
14120	847	863.3285	540.9357	0.4820446	0.6250656	588.1941	3.377713	0	869.0125	552.0638	0.3373988	0.6408553	583.5474	3.567714	0	22	866	546						Frog_fixed.avi	0
14137	848	859.4697	534.5955	0.4819242	0.625228	588.2015	3.36915	0	877.6006	547.2673	0.3372376	0.6410587	583.6654	3.567002	0	22	869	541						Frog_fixed.avi	0
14154	849	860.6013	536.0673	0.4818064	0.6252954	588.1762	3.394326	0	870.3681	549.715	0.3371028	0.6412393	583.61	3.549931	0	22	865	543						Frog_fixed.avi	0
14170	850	861.6	544.1475	0.4817451	0.6253396	588.2037	3.383905	0	863.89	546.7646	0.3370204	0.6413673	583.6039	3.566478	0	22	863	545						Frog_fixed.avi	0
14187	851	864.9412	537.8463	0.4816729	0.6254598	588.2573	3.387803	0	870.2565	549.5943	0.3369349	0.6414815	583.6852	3.566691	0	22	868	544						Frog_fixed.avi	0
14203	852	864.7021	538.8941	0.4816034	0.6255656	588.412	3.387547	0	867.5174	554.3736	0.3368733	0.6416326	583.691	3.584561	0	22	866	547						Frog_fixed.avi	0
14220	853	869.0156	518.1711	0.4815289	0.6255615	588.4106	3.398926	0	876.0938	539.2762	0.3368025	0.6416211	583.862	3.598475	0	22	873	529						Frog_fixed.avi	0
14237	854	867.8876	515.3038	0.4814498	0.6256346	588.3164	3.408179	0	872.6187	525.2982	0.3368089	0.6416991	583.8962	3.577137	0	22	870	520						Frog_fixed.avi	0
14253	855	868.8936	512.8346	0.481452	0.6257854	588.3623	3.399841	0	874.3214	520.817	0.3368102	0.6419575	583.8085	3.609479	0	22	872	517						Frog_fixed.avi	0
14270	856	871.1285	507.2802	0.4814644	0.625927	588.3522	3.413721	0	877.511	519.076	0.336803	0.642052	583.8045	3.609063	0	22	874	513						Frog_fixed.avi	0
14287	857	864.5072	523.7625	0.4814878	0.6260408	588.3505	3.41528	0	869.3688	522.8619	0.3367882	0.6421246	583.9175	3.609302	0	22	867	523						Frog_fixed.avi	0
14303	858	866.0493	502.3507	0.4815317	0.626122	588.3358	3.432829	0	877.8985	522.2109	0.3368341	0.64217	583.8597	3.618031	0	22	872	512						Frog_fixed.avi	0
14320	859	874.7311	504.3383	0.4816136	0.6262249	588.3925	3.437571	0	875.5422	517.4413	0.3368807	0.6421828	583.8397	3.613621	0	22	875	511						Frog_fixed.avi	0
14337	860	873.188	505.0529	0.4816966	0.6262671	588.3065	3.430392	0	870.1117	522.267	0.336957	0.6421799	583.7852	3.62332	0	22	872	514						Frog_fixed.avi	0
14353	861	866.5533	509.0765	0.4817736	0.6263471	588.2792	3.426996	0	874.541	525.9476	0.3370477	0.6421937	583.742	3.61398	0	22	871	518						Frog_fixed.avi	0
14370	862	869.7114	512.898	0.4818563	0.6264665	588.2694	3.427233	0	876.8466	522.0157	0.3371395	0.6422424	583.8421	3.627879	0	22	873	517						Frog_fixed.avi	0
14387	863	866.7355	516.2236	0.4819471	0.6266205	588.3668	3.434466	0	872.6985	526.9686	0.3372266	0.6423854	583.8254	3.621334	0	22	870	522						Frog_fixed.avi	0
14403	864	869.5526	518.5472	0.4820151	0.6269084	588.3508	3.410816	0	869.6021	527.7968	0.337285	0.6426039	583.882	3.633998	0	22	870	523						Frog_fixed.avi	0
14420	865	870.9691	510.9219	0.4820854	0.6272504	588.4243	3.441189	0	876.3016	519.3052	0.3373623	0.6429171	583.7943	3.625954	0	22	874	515						Frog_fixed.avi	0
14437	866	871.2743	516.5688	0.4821609	0.6275882	588.2579	3.464451	0	875.9006	525.6156	0.3374227	0.6431791	583.7401	3.608665	0	22	874	521						Frog_fixed.avi	0
14453	867	871.2891	510.3419	0.4822051	0.6279094	588.2731	3.453681	0	877.8585	527.136	0.3374867	0.6435084	583.7307	3.618298	0	22	875	519						Frog_fixed.avi	0
14470	868	867.3875	515.9568	0.4822481	0.628144	588.3154	3.43671	0	872.2881	521.9535	0.3375316	0.643755	583.7478	3.621547	0	22	870	519						Frog_fixed.avi	0
14487	869	867.3071	520.1437	0.482254	0.6282903	588.3427	3.448834	0	875.3576	526.9863	0.3375591	0.6438967	583.7977	3.622731	0	22	871	524						Frog_fixed.avi	0
14503	870	867.2897	514.2977	0.4822439	0.6284166	588.3784	3.424422	0	872.6615	523.6692	0.3375601	0.6439805	583.8492	3.618604	0	22	870	519						Frog_fixed.avi	0
14520	871	862.5326	518.9957	0.4822137	0.6284477	588.4297	3.451935	0	879.2902	524.556	0.3375526	0.6440584	584.009	3.621695	0	22	871	522						Frog_fixed.avi	0
14537	872	868.3549	517.1066	0.4821785	0.6284401	588.4052	3.444623	0	879.113	528.807	0.3375544	0.6439083	584.0287	3.626886	0	22	874	523						Frog_fixed.avi	0
14553	873	865.4502	516.9936	0.4820944	0.6284497	588.5566	3.425001	0	872.4219	532.8569	0.3374459	0.644132	584.0287	3.614153	0	22	869	525						Frog_fixed.avi	0
14570	874	865.2466	522.0068	0.4819838	0.6284705	588.5815	3.431189	0	873.4039	532.194	0.3373806	0.6442351	583.952	3.612349	0	22	869	527						Frog_fixed.avi	0
14587	875	864.5115	526.8447	0.4818592	0.6284947	588.5889	3.446313	0	875.1531	524.2308	0.3372534	0.6444493	584.1046	3.612933	0	22	870	526						Frog_fixed.avi	0
14603	876	864.9194	524.4042	0.4816922	0.6285333	588.5091	3.441466	0	876.0936	522.7375	0.3370822	0.6446428	584.0817	3.618721	0	22	871	524						Frog_fixed.avi	0
14620	877	869.423	526.3176	0.4814448	0.628573	588.5584	3.448465	0	876.4803	524.3467	0.3368615	0.644918	584.0477	3.602768	0	22	873	525						Frog_fixed.avi	0
14637	878	866.1315	520.8169	0.4811942	0.6286854	588.4825	3.426564	0	875.8915	521.768	0.3365855	0.645239	584.0892	3.605916	0	22	871	521						Frog_fixed.avi	0
14653	879	866.7957	515.0005	0.4809114	0.6287321	588.4624	3.420936	0	876.8019	525.4257	0.3363037	0.6454512	584.0176	3.627884	0	22	872	520						Frog_fixed.avi	0
14670	880	865.5938	528.8323	0.4806613	0.6287199	588.3383	3.432697	0	875.5863	524.3042	0.3360001	0.6456537	583.9891	3.589013	0	22	871	527						Frog_fixed.avi	0
14687	881	861.6312	518.5354	0.4803616	0.6287135	588.2637	3.414718	0	872.8865	532.9494	0.3357148	0.6458009	583.9218	3.608596	0	22	867	526						Frog_fixed.avi	0
14703	882	864.2429	523.3768	0.4801508	0.628728	588.2023	3.413438	0	878.4198	520.7739	0.3354618	0.6460245	583.7875	3.603573	0	22	871	522						Frog_fixed.avi	0
14720	883	860.5845	522.8458	0.4798784	0.6287975	588.157	3.409022	0	879.168	521.2455	0.3352137	0.6461899	583.8703	3.588587	0	22	870	522						Frog_fixed.avi	0
14737	884	867.2565	524.938	0.4796851	0.6288757	588.1764	3.421134	0	877.1933	525.6714	0.3349723	0.6463455	583.7372	3.580233	0	22	872	525						Frog_fixed.avi	0
14753	885	868.8265	525.6908	0.4794692	0.6289585	588.1821	3.398014	0	871.813	528.0446	0.334762	0.6465613	583.84	3.599611	0	22	870	527						Frog_fixed.avi	0
14770	886	865.6586	522.9685	0.4792802	0.6290256	588.1464	3.405001	0	879.3228	524.3215	0.3345759	0.6467618	583.7827	3.59031	0	22	872	524						Frog_fixed.avi	0
14787	887	870.826	517.8987	0.4791349	0.6291494	588.1339	3.385928	0	872.8077	528.5137	0.3344096	0.6469789	583.764	3.596663	0	22	872	523						Frog_fixed.avi	0
14803	888	866.2288	525.782	0.4789555	0.6291808	588.1674	3.387742	0	877.0814	529.7411	0.334254	0.6470975	583.8318	3.582751	0	22	872	528						Frog_fixed.avi	0
14820	889	866.9767	517.2466	0.47885	0.6291485	588.201	3.387377	0	875.6552	525.408	0.3341374	0.6471691	583.8364	3.575831	0	22	871	521						Frog_fixed.avi	0
14836	890	866.2966	519.1232	0.4787813	0.6290642	588.1597	3.383944	0	868.1233	529.3151	0.3340608	0.647195	583.749	3.586797	0	22	867	524						Frog_fixed.avi	0
14853	891	863.7946	523.7693	0.4787496	0.6290287	588.1383	3.382626	0	874.4138	522.9828	0.3340395	0.6471841	583.7938	3.552087	0	22	869	523						Frog_fixed.avi	0
14870	892	867.081	522.9001	0.4787329	0.6289816	588.21	3.392678	0	872.5652	529.945	0.3340254	0.6471584	583.8008	3.563498	0	22	870	526						Frog_fixed.avi	0
14886	893	869.5038	521.5304	0.4787374	0.6289583	588.2083	3.388801	0	875.288	531.1137	0.3340302	0.6471407	583.8387	3.575648	0	22	872	526						Frog_fixed.avi	0
14903	894	867.3548	521.2142	0.4787418	0.6289608	588.2366	3.379867	0	876.0392	528.8875	0.3340421	0.6471215	583.8433	3.56887	0	22	872	525						Frog_fixed.avi	0
14920	895	868.6007	525.0045	0.4787659	0.6290177	588.2391	3.385531	0	876.1882	529.9466	0.3340761	0.6471505	583.9344	3.573313	0	22	872	527						Frog_fixed.avi	0
14936	896	866.7642	526.2057	0.4787974	0.6290867	588.2351	3.379416	0	878.2276	531.239	0.3341203	0.6471927	583.9603	3.565176	0	22	872	529						Frog_fixed.avi	0
14953	897	867.0582	519.1364	0.4788929	0.6292275	588.3137	3.369598	0	871.9301	532.3582	0.3342136	0.6473226	583.9353	3.596156	0	22	869	526						Frog_fixed.avi	0
14970	898	861.8403	529.8129	0.4790013	0.6293253	588.2979	3.402379	0	877.7445	532.9701	0.3343317	0.6474174	583.9476	3.592147	0	22	870	531						Frog_fixed.avi	0
14986	899	867.6653	519.3095	0.4791178	0.6294672	588.322	3.387663	0	878.2534	529.0814	0.3344457	0.6475496	583.8479	3.58881	0	22	873	524						Frog_fixed.avi	0
15003	900	864.6409	520.914	0.4792113	0.6295597	588.2366	3.390435	0	878.7161	531.0197	0.3345487	0.6476298	583.8882	3.580328	0	22	872	526						Frog_fixed.avi	0
15020	901	864.5767	524.1583	0.4792954	0.6296625	588.1957	3.383234	0	883.5425	525.218	0.3346438	0.6477631	583.9619	3.589912	0	22	874	525						Frog_fixed.avi	0
15036	902	866.0377	518.6877	0.4793803	0.6297179	588.1613	3.384535	0	881.8954	527.8321	0.3347684	0.6477798	583.9208	3.60623	0	22	874	523						Frog_fixed.avi	0
15053	903	867.4036	518.5219	0.4795357	0.6297284	588.3121	3.392277	0	879.9958	523.5343	0.3348912	0.6477221	583.835	3.589154	0	22	874	521						Frog_fixed.avi	0
15070	904	865.0946	526.7898	0.4796872	0.6296922	588.2415	3.402978	0	880.6172	525.8129	0.3350402	0.6475527	583.9248	3.596864	0	22	873	526						Frog_fixed.avi	0
15086	905	863.5193	516.6644	0.4798348	0.6296465	588.2452	3.391022	0	874.9763	531.1422	0.3352156	0.647409	583.9566	3.601377	0	22	869	524						Frog_fixed.avi	0
15103	906	867.3788	520.4591	0.4800217	0.6296279	588.4174	3.410199	0	875.9581	529.1212	0.3353918	0.6472694	583.9067	3.589653	0	22	872	525						Frog_fixed.avi	0
15120	907	863.5363	528.7684	0.4801992	0.6295741	588.3127	3.43439	0	879.1625	530.3922	0.3355644	0.6471135	583.9741	3.605383	0	22	871	530						Frog_fixed.avi	0
15136	908	862.4476	515.3094	0.4803193	0.6295433	588.3334	3.43075	0	876.6117	524.8515	0.3357233	0.6470471	584.0772	3.608757	0	22	870	520						Frog_fixed.avi	0
15153	909	866.2891	517.5079	0.4804671	0.6295134	588.4673	3.428263	0	880.8317	523.4834	0.3358721	0.6469921	583.978	3.613605	0	22	874	520						Frog_fixed.avi	0
15170	910	860.8175	523.3109	0.480625	0.6294461	588.4659	3.439136	0	874.3072	525.3005	0.3359952	0.6469281	583.9561	3.608194	0	22	868	524						Frog_fixed.avi	0
15186	911	862.7528	519.3387	0.4807449	0.6293138	588.3572	3.437973	0	875.56	524.1182	0.3361164	0.6468748	584.0878	3.627866	0	22	869	522						Frog_fixed.avi	0
15203	912	867.204	522.4673	0.4808543	0.6292316	588.4745	3.4531	0	877.4955	527.1045	0.3362041	0.6468301	584.1027	3.648594	0	22	872	525						Frog_fixed.avi	0
15220	913	860.5873	524.2153	0.4809439	0.6291772	588.4609	3.463248	0	881.6477	523.8864	0.336284	0.6467679	584.104	3.635179	0	22	871	524						Frog_fixed.avi	0
15236	914	864.6899	520.8879	0.481034	0.6291136	588.4212	3.467448	0	880.9833	524.9371	0.3363684	0.6468809	584.009	3.646255	0	22	873	523						Frog_fixed.avi	0
15253	915	866.5748	516.9196	0.4810754	0.629195	588.4307	3.458706	0	878.7366	524.3651	0.3363864	0.6470212	583.9655	3.632452	0	22	873	521						Frog_fixed.avi	0
15270	916	861.3052	516.5615	0.481041	0.6293079	588.3021	3.464649	0	877.1523	529.78	0.3363621	0.6472304	583.8829	3.639336	0	22	869	523						Frog_fixed.avi	0
15286	917	862.3169	520.2972	0.4809855	0.6295029	588.3209	3.475214	0	878.2025	524.5871	0.3362896	0.6474249	584.0037	3.638623	0	22	870	522						Frog_fixed.avi	0
15303	918	865.9943	515.5592	0.4809348	0.6296296	588.3169	3.475954	0	879.588	522.4225	0.3362354	0.6475948	584.0185	3.662181	0	22	873	519						Frog_fixed.avi	0
15320	919	863.6801	515.3851	0.4809211	0.6296532	588.2895	3.485579	0	879.1865	528.9437	0.3362043	0.6475109	583.9241	3.661333	0	22	871	522						Frog_fixed.avi	0
15336	920	866.0025	517.6368	0.4809566	0.6296005	588.3068	3.501246	0	877.0602	531.9214	0.3362372	0.6473607	583.9521	3.666117	0	22	872	525						Frog_fixed.avi	0
15353	921	868.8239	514.7874	0.4810756	0.6294952	588.3806	3.502118	0	879.8667	527.3849	0.3363528	0.6471669	583.8751	3.645861	0	22	874	521						Frog_fixed.avi	0
15370	922	868.7909	515.4597	0.4812098	0.6293479	588.2886	3.494592	0	878.059	521.2495	0.3364829	0.6470293	583.8649	3.670407	0	22	873	518						Frog_fixed.avi	0
15386	923	861.5862	519.0573	0.4813166	0.6292714	588.3243	3.499035	0	875.9316	525.4371	0.3366272	0.6469038	584.0018	3.663365	0	22	869	522						Frog_fixed.avi	0
15403	924	864.5954	514.8163	0.4814561	0.6292143	588.4169	3.512965	0	878.9897	526.7892	0.3367605	0.6467505	584.0573	3.661522	0	22	872	521						Frog_fixed.avi	0
15419	925	867.5052	512.3391	0.4815929	0.6291814	588.4893	3.517708	0	879.6287	529.8845	0.3369157	0.6466628	584.0054	3.675075	0	22	874	521						Frog_fixed.avi	0
15436	926	866.0703	511.2659	0.4817676	0.629246	588.4471	3.511765	0	874.795	532.4034	0.3370922	0.6466424	584.2045	3.68561	0	22	870	522						Frog_fixed.avi	0
15453	927	863.9741	516.6879	0.4819844	0.62935	588.5536	3.536588	0	881.0251	525.2515	0.3373328	0.6467174	584.1806	3.680325	0	22	872	521						Frog_fixed.avi	0
15469	928	863.2344	517.1921	0.4822507	0.6295024	588.5479	3.547578	0	881.178	519.5391	0.3376192	0.6468105	584.3807	3.684334	0	22	872	518						Frog_fixed.avi	0
15486	929	867.9572	506.2309	0.4825435	0.6296225	588.7458	3.534962	0	877.1099	527.8739	0.3379228	0.6468064	584.3431	3.701018	0	22	873	517						Frog_fixed.avi	0
15503	930	859.4747	516.0331	0.4828515	0.6297919	588.7107	3.55331	0	881.3929	527.4323	0.3382196	0.6468947	584.4626	3.702206	0	22	870	522						Frog_fixed.avi	0
15519	931	864.4995	514.5987	0.4831234	0.6299019	588.7827	3.552094	0	880.8319	525.9359	0.3385327	0.6468322	584.5059	3.703908	0	22	873	520						Frog_fixed.avi	0
15536	932	868.4518	512.0089	0.4834203	0.6300246	588.8402	3.549315	0	879.4492	530.4475	0.3388108	0.646608	584.5325	3.726032	0	22	874	521						Frog_fixed.avi	0
15553	933	863.5918	516.6148	0.4837494	0.6300146	588.8654	3.561728	0	881.5795	523.8318	0.3391419	0.6463718	584.601	3.728559	0	22	873	520						Frog_fixed.avi	0
15569	934	862.9694	515.4977	0.4840469	0.6298838	588.9811	3.587338	0	884.3667	521.5563	0.3394899	0.6461156	584.674	3.724533	0	22	874	519						Frog_fixed.avi	0
15586	935	864.6577	511.6281	0.4844026	0.6297526	589.0479	3.575262	0	878.0606	532.6996	0.3398297	0.6457473	584.7165	3.735802	0	22	871	522						Frog_fixed.avi	0
15603	936	857.5629	520.9073	0.4846897	0.6297421	589.06	3.592204	0	879.9988	533.2848	0.3401862	0.6456136	584.7446	3.738027	0	22	869	527						Frog_fixed.avi	0
15619	937	825.8539	669.2277	0.4850543	0.630653	589.0569	3.60841	0	860.0165	663.8082	0.3408022	0.6465672	584.7844	3.745854	0	23	843	667						Frog_fixed.avi	0
15636	938	827.0407	792.567	0.4853988	0.6318643	589.1155	3.593346	0	843.5404	796.605	0.3413066	0.647578	584.5945	3.740258	0	23	835	795						Frog_fixed.avi	0
15653	939	822.2692	786.751	0.485795	0.6319948	589.0115	3.595002	0	838.7518	780.2904	0.3415449	0.6476626	584.7941	3.751855	0	23	831	784						Frog_fixed.avi	0
15669	940	816.7192	800.1421	0.4861056	0.6320302	589.0749	3.592434	0	844.2341	799.1069	0.3417737	0.647536	584.6804	3.747181	0	23	830	800						Frog_fixed.avi	0
15686	941	814.7936	798.6448	0.4864287	0.6320308	589.1136	3.595829	0	842.6263	800.1183	0.3420321	0.6473997	584.8204	3.755697	0	23	829	799						Frog_fixed.avi	0
15703	942	811.9291	797.3172	0.4866839	0.6320378	589.0293	3.613346	0	845.9537	800.1226	0.3422894	0.6473117	584.7728	3.765738	0	23	829	799						Frog_fixed.avi	0
15719	943	816.165	798.4594	0.486989	0.6319907	589.0565	3.613798	0	844.5032	797.7561	0.3425532	0.6471853	584.7581	3.771939	0	23	830	798						Frog_fixed.avi	0
15736	944	814.4462	796.3668	0.4872549	0.6319578	588.9729	3.621071	0	840.0723	798.8004	0.3427382	0.6470903	584.7638	3.783676	0	23	827	798						Frog_fixed.avi	0
15753	945	814.4239	795.8072	0.4875108	0.6319352	589.0707	3.642763	0	845.2581	794.1544	0.3430042	0.6470554	584.7047	3.791391	0	23	830	795						Frog_fixed.avi	0
15769	946	818.4348	793.9741	0.4877852	0.631975	589.0054	3.650396	0	844.9704	793.614	0.3431964	0.6470457	584.731	3.798003	0	23	832	794						Frog_fixed.avi	0
15786	947	811.5751	795.2135	0.4880347	0.6320258	589.1041	3.650209	0	847.9617	795.1895	0.3434735	0.6470291	584.6747	3.807364	0	23	830	795						Frog_fixed.avi	0
15803	948	817.6458	797.8101	0.4883313	0.632097	589.066	3.658429	0	842.1982	799.272	0.343706	0.6470343	584.718	3.820166	0	23	830	799						Frog_fixed.avi	0
15819	949	809.0767	797.2482	0.4885901	0.6321989	589.1176	3.662117	0	848.8373	797.1162	0.3440105	0.6470335	584.7399	3.824646	0	23	829	797						Frog_fixed.avi	0
15836	950	813.797	804.7952	0.4888958	0.6322637	589.179	3.677347	0	842.9843	799.6882	0.344243	0.6470321	584.7475	3.837849	0	23	828	802						Frog_fixed.avi	0
15853	951	810.8069	801.0219	0.4891521	0.6322786	589.113	3.685909	0	850.7852	794.1768	0.3445753	0.6470001	584.7941	3.83769	0	23	831	798						Frog_fixed.avi	0
15869	952	813.2565	804.2448	0.4894342	0.632241	589.2288	3.685064	0	847.8116	802.9	0.3448231	0.646835	584.8598	3.841026	0	23	831	804						Frog_fixed.avi	0
15886	953	806.9833	797.3008	0.4896525	0.6321952	589.2637	3.69518	0	851.8378	800.6136	0.3450768	0.6466681	584.8792	3.868413	0	23	829	799						Frog_fixed.avi	0
15903	954	813.4838	799.37	0.4899049	0.6320603	589.3521	3.702563	0	842.8364	802.3635	0.3452718	0.6464055	584.9125	3.868545	0	23	828	801						Frog_fixed.avi	0
15919	955	810.173	795.2345	0.4900706	0.6319168	589.3439	3.700912	0	852.0691	794.6339	0.3455103	0.6461875	585.0051	3.86761	0	23	831	795						Frog_fixed.avi	0
15936	956	811.6717	797.1318	0.4902478	0.6317673	589.4741	3.706127	0	850.8389	798.7071	0.3456596	0.6459569	585.0258	3.862489	0	23	831	798						Frog_fixed.avi	0
15953	957	811.5606	802.4727	0.4903875	0.631718	589.4615	3.707632	0	847.8836	800.2321	0.3458098	0.6457878	585.0761	3.87549	0	23	830	801						Frog_fixed.avi	0
15969	958	810.4196	795.9312	0.4904698	0.6316906	589.5081	3.717836	0	851.4731	810.0849	0.3459034	0.6456538	585.1862	3.881778	0	23	831	803						Frog_fixed.avi	0
15986	959	795.8308	815.329	0.4905421	0.6319253	589.5488	3.709273	0	848.9116	818.1589	0.3460492	0.6458694	585.2269	3.878256	0	23	822	817						Frog_fixed.avi	0
16002	960	665.3146	1027.531	0.4910356	0.6336661	589.4725	3.711169	0	701.103	1045.391	0.3471397	0.6475515	585.2577	3.885058	0	24	683	1036						Frog_fixed.avi	0
16019	961	572.6722	1179.391	0.4915062	0.6345938	589.4945	3.674598	0	609.856	1178.747	0.3478242	0.6486707	585.2093	3.854349	0	24	591	1179						Frog_fixed.avi	0
16036	962	567.6421	1198.061	0.4916408	0.634485	589.7996	3.689887	0	589.5814	1200.877	0.3477675	0.6484183	585.4173	3.863556	0	24	579	1199						Frog_fixed.avi	0
16052	963	562.0858	1207.264	0.4916497	0.6344021	589.8682	3.684904	0	585.7031	1220.26	0.3476499	0.6482973	585.3085	3.873586	0	24	574	1214						Frog_fixed.avi	0
16069	964	564.3166	1200.122	0.4916359	0.634516	589.8456	3.683751	0	594.2145	1208.912	0.3475317	0.6484567	585.3701	3.865206	0	24	579	1205						Frog_fixed.avi	0
16086	965	558.8942	1204.09	0.4915519	0.6346433	589.731	3.695946	0	588.1331	1213.666	0.3473918	0.6486261	585.4374	3.868487	0	24	574	1209						Frog_fixed.avi	0
16102	966	559.3243	1211.053	0.4914443	0.634803	589.757	3.673313	0	585.8925	1215.126	0.3472006	0.6487936	585.3772	3.862471	0	24	573	1213						Frog_fixed.avi	0
16119	967	559.6022	1204.141	0.4912714	0.6349792	589.7969	3.697019	0	589.0679	1220.962	0.3470327	0.6490384	585.3759	3.852706	0	24	574	1213						Frog_fixed.avi	0
16136	968	564.3248	1204.675	0.4911073	0.6350706	589.8426	3.684055	0	596.2875	1219.049	0.3468297	0.6492425	585.4662	3.849997	0	24	580	1212						Frog_fixed.avi	0
16152	969	564.0365	1201.13	0.4909082	0.6351975	589.8165	3.674215	0	586.97	1210.264	0.3465932	0.6494074	585.4034	3.856006	0	24	576	1206						Frog_fixed.avi	0
16169	970	557.4079	1208.821	0.4906852	0.6352659	589.8448	3.665342	0	592.929	1218.745	0.3463739	0.6495665	585.5268	3.85604	0	24	575	1214						Frog_fixed.avi	0
16186	971	559.8289	1206.627	0.4904718	0.6353255	589.7654	3.672101	0	593.2376	1211.345	0.3461495	0.6497139	585.5155	3.838918	0	24	577	1209						Frog_fixed.avi	0
16202	972	565.9364	1205.239	0.4902774	0.6353695	589.8735	3.6672	0	596.2579	1215.295	0.3459295	0.6498355	585.5733	3.854523	0	24	581	1210						Frog_fixed.avi	0
16219	973	553.8718	1206.951	0.4900437	0.6353627	589.7625	3.669705	0	585.7913	1222.867	0.3457203	0.6499068	585.535	3.836331	0	24	570	1215						Frog_fixed.avi	0
16236	974	566.7833	1215.361	0.4898612	0.6354296	589.7899	3.659559	0	593.0883	1229.288	0.3455508	0.6501447	585.3955	3.829589	0	25	580	1222						Frog_fixed.avi	0
16252	975	604.2711	1267.662	0.4894114	0.6358023	589.8293	3.642744	0	634.4614	1297.974	0.3451837	0.65054	585.5236	3.800724	0	25	619	1283						Frog_fixed.avi	0
16269	976	598.3312	1260.403	0.4892714	0.6357766	589.8273	3.645199	0	624.9766	1287.052	0.345013	0.6506354	585.4886	3.788583	0	25	612	1274						Frog_fixed.avi	0
16286	977	603.1832	1265.561	0.489159	0.6357945	589.7878	3.620874	0	625.5854	1290.308	0.3448351	0.6507153	585.501	3.769753	0	25	614	1278						Frog_fixed.avi	0
16302	978	601.7819	1266.864	0.4890495	0.6358231	589.7027	3.602462	0	622.2934	1297.996	0.3446813	0.6507651	585.4198	3.731238	0	25	612	1282						Frog_fixed.avi	0
16319	979	603.0491	1265.261	0.4889752	0.6359055	589.6936	3.571787	0	621.8353	1277.264	0.3445798	0.6508839	585.3393	3.71862	0	25	612	1271						Frog_fixed.avi	0
16336	980	613.6888	1268.656	0.4889393	0.6359656	589.6627	3.561712	0	624.0258	1288.253	0.3445103	0.6509616	585.3333	3.716528	0	25	619	1278						Frog_fixed.avi	0
16352	981	610.8221	1273.523	0.4889236	0.6360719	589.5904	3.551955	0	622.0013	1292.012	0.3444743	0.6510457	585.3207	3.697533	0	25	616	1283						Frog_fixed.avi	0
16369	982	616.3767	1274.957	0.4889241	0.6361657	589.6019	3.522411	0	622.7276	1289.639	0.3444597	0.651163	585.2488	3.676953	0	25	620	1282						Frog_fixed.avi	0
16386	983	615.7617	1272.651	0.488902	0.6363056	589.6379	3.514759	0	618.1745	1292.67	0.3444088	0.6512641	585.3099	3.667911	0	25	617	1283						Frog_fixed.avi	0
16402	984	617.3522	1277.433	0.4888605	0.6363861	589.7557	3.519088	0	616.2953	1278.761	0.3443826	0.6514089	585.326	3.640808	0	25	617	1278						Frog_fixed.avi	0
16419	985	614.1134	1270.634	0.4888428	0.6364526	589.5803	3.503473	0	617.0541	1289.261	0.3443436	0.651446	585.2765	3.63692	0	25	616	1280						Frog_fixed.avi	0
16436	986	605.6324	1277.137	0.4887835	0.6364435	589.6915	3.476813	0	619.3473	1281.861	0.3443003	0.6514474	585.267	3.614173	0	25	612	1279						Frog_fixed.avi	0
16452	987	616.576	1277.946	0.4887201	0.6364086	589.6445	3.487191	0	613.7316	1283.339	0.3442344	0.6514327	585.2621	3.625633	0	25	615	1281						Frog_fixed.avi	0
16469	988	612.6411	1250.467	0.4886163	0.6362621	589.5156	3.466775	0	623.8427	1272.321	0.3441811	0.6512218	585.2022	3.635725	0	26	618	1261						Frog_fixed.avi	0
16486	989	607.1397	1228.485	0.488506	0.6360332	589.5939	3.468522	0	614.0204	1225.913	0.3441978	0.6510279	585.1839	3.643601	0	26	611	1227						Frog_fixed.avi	0
16502	990	610.0802	1233.506	0.4884581	0.6361374	589.6013	3.467146	0	617.8444	1240.551	0.3441218	0.6511547	585.1738	3.632977	0	26	614	1237						Frog_fixed.avi	0
16519	991	619.6009	1228.66	0.4884215	0.6361736	589.5777	3.470187	0	619.4322	1241.961	0.3440408	0.6512299	585.2122	3.641356	0	26	620	1235						Frog_fixed.avi	0
16535	992	617.0721	1231.484	0.4883318	0.6363048	589.7306	3.456488	0	616.3022	1248.412	0.3439521	0.6513922	585.33	3.619674	0	26	617	1240						Frog_fixed.avi	0
16552	993	614.0991	1231.795	0.4882671	0.6364827	589.6574	3.458991	0	617.2786	1242.669	0.343886	0.6516471	585.3226	3.611898	0	26	616	1237						Frog_fixed.avi	0
16569	994	611.3091	1218.124	0.4882271	0.6367184	589.6993	3.456342	0	617.1575	1240.691	0.3438379	0.6518993	585.3076	3.609922	0	26	614	1229						Frog_fixed.avi	0
16585	995	608.9188	1228.711	0.4881658	0.6369192	589.6758	3.460855	0	616.7369	1233.508	0.3437932	0.6521691	585.3044	3.618892	0	26	613	1231						Frog_fixed.avi	0
16602	996	608.1892	1232.655	0.4881015	0.6370789	589.5833	3.461134	0	616.7722	1238.486	0.3437429	0.6523842	585.2925	3.621446	0	26	612	1236						Frog_fixed.avi	0
16619	997	615.7003	1231.154	0.4880395	0.6371934	589.6116	3.462864	0	617.2867	1237.626	0.3436744	0.6525733	585.2057	3.621707	0	26	616	1234						Frog_fixed.avi	0
16635	998	615.3906	1211.974	0.4880495	0.6370614	589.61	3.45669	0	607.8803	1229.117	0.3437141	0.6523712	585.4149	3.627293	0	26	612	1221						Frog_fixed.avi	0
16652	999	534.9163	1003.075	0.4882089	0.6355152	590.0739	3.477392	0	552.4673	1023.621	0.3443755	0.6506641	585.3828	3.639351	0	27	544	1013						Frog_fixed.avi	0
16669	1000	480.3216	896.9766	0.4885209	0.6341758	589.946	3.4623	0	494.5101	892.4203	0.3449076	0.6494234	585.4053	3.643178	0	27	487	895						Frog_fixed.avi	0
16685	1001	468.0717	814.9075	0.4886641	0.6336402	589.8968	3.458841	0	488.3187	820.6729	0.3450959	0.6488397	585.2302	3.633862	0	27	478	818						Frog_fixed.avi	0
16702	1002	468.2183	825.1912	0.4887921	0.6338432	589.8607	3.452039	0	477.3411	832.1545	0.3450491	0.6491116	585.2701	3.637452	0	27	473	829						Frog_fixed.avi	0
16719	1003	469.2725	823.8159	0.4888644	0.6338839	589.8378	3.454589	0	478.6366	831.0212	0.3450249	0.6491452	585.289	3.637504	0	27	474	827						Frog_fixed.avi	0
16735	1004	476.817	823.9549	0.4889274	0.6339337	589.7311	3.452255	0	481.516	830.1343	0.3450111	0.6491826	585.2777	3.645893	0	27	479	827						Frog_fixed.avi	0
16752	1005	472.5599	827.7457	0.4889678	0.6339756	589.6481	3.454506	0	479.4895	829.6204	0.344998	0.6491925	585.3141	3.628304	0	27	476	829						Frog_fixed.avi	0
16769	1006	470.7218	819.0117	0.4889948	0.6340358	589.6349	3.453298	0	479.6504	826.1868	0.3449751	0.6492497	585.2914	3.648185	0	27	475	823						Frog_fixed.avi	0
16785	1007	469.0334	824.9529	0.4890215	0.6339683	589.6085	3.457914	0	476.8618	835.7719	0.344933	0.6491296	585.3274	3.640835	0	27	473	830						Frog_fixed.avi	0
16802	1008	474.4836	824.4554	0.489031	0.6338467	589.5804	3.455597	0	479.5774	832.2408	0.3448845	0.6490291	585.3136	3.630845	0	27	477	828						Frog_fixed.avi	0
16819	1009	473.2717	825.8581	0.4890217	0.633797	589.5986	3.459527	0	482.0909	834.2604	0.344856	0.6489592	585.2026	3.638286	0	27	478	830						Frog_fixed.avi	0
16835	1010	472.3682	825.3002	0.4889943	0.63379	589.5668	3.459647	0	482.4718	832.5164	0.3447998	0.6489622	585.166	3.63938	0	27	477	829						Frog_fixed.avi	0
16852	1011	475.988	826.054	0.4889576	0.6338448	589.5691	3.451541	0	485.161	830.5878	0.3447196	0.6489919	585.1844	3.640727	0	27	481	828						Frog_fixed.avi	0
16869	1012	471.8135	822.1324	0.4889027	0.6339043	589.5961	3.451782	0	480.9178	830.3481	0.3446313	0.6490776	585.1348	3.634548	0	27	476	826						Frog_fixed.avi	0
16885	1013	470.6954	823.0269	0.4887975	0.6340078	589.589	3.458482	0	482.2717	827.8234	0.34454	0.6492762	585.1862	3.646984	0	27	476	825						Frog_fixed.avi	0
16902	1014	470.2734	820.0492	0.4886996	0.6340994	589.5986	3.447279	0	481.7598	830.5369	0.3444389	0.6494011	585.1863	3.628779	0	27	476	825						Frog_fixed.avi	0
16919	1015	513.4008	826.6469	0.4883415	0.634195	589.5035	3.449413	0	520.7572	834.576	0.3440825	0.6495147	585.1077	3.627506	0	28	517	831						Frog_fixed.avi	0
16935	1016	505.7897	829.5552	0.4880431	0.6342779	589.7106	3.436327	0	517.7916	844.6737	0.3438512	0.6497095	585.212	3.610011	0	28	512	837						Frog_fixed.avi	0
16952	1017	515.605	829.3212	0.4879353	0.6343259	589.6219	3.422649	0	523.3184	841.623	0.3436751	0.6498176	585.1293	3.584668	0	28	519	835						Frog_fixed.avi	0
16968	1018	509.9743	834.0438	0.4877804	0.6342528	589.6015	3.408448	0	527.3463	841.6295	0.343537	0.6498639	585.1381	3.561931	0	28	519	838						Frog_fixed.avi	0
16985	1019	505.8193	835.8347	0.4876559	0.6342365	589.7824	3.376285	0	528.3599	839.0022	0.3433955	0.6498935	585.2362	3.554263	0	28	517	837						Frog_fixed.avi	0
17002	1020	507.9262	836.3563	0.4875608	0.6342325	589.6279	3.363016	0	532.6327	846.4776	0.34332	0.6499379	585.1789	3.53349	0	28	520	841						Frog_fixed.avi	0
17018	1021	511.3262	832.4529	0.4875004	0.6342323	589.5961	3.347517	0	522.2939	847.329	0.343246	0.649973	585.1548	3.49323	0	28	517	840						Frog_fixed.avi	0
17035	1022	511.0127	836.6349	0.4874586	0.6342573	589.5521	3.326491	0	522.6224	844.415	0.3431673	0.6500307	585.0609	3.47689	0	28	517	841						Frog_fixed.avi	0
17052	1023	509.0636	830.2561	0.4874103	0.6343454	589.5733	3.324623	0	522.2834	840.0961	0.3431092	0.6501537	585.0721	3.466734	0	28	516	835						Frog_fixed.avi	0
17068	1024	511.0952	837.0112	0.4873476	0.6344576	589.5731	3.291215	0	523.7401	843.5646	0.3430512	0.6502697	585.0975	3.441895	0	28	517	840						Frog_fixed.avi	0
17085	1025	507.6608	837.44	0.4872664	0.6345691	589.6108	3.277025	0	527.0206	840.2391	0.342998	0.6503977	585.0469	3.43682	0	28	517	839						Frog_fixed.avi	0
17102	1026	515.7005	840.4828	0.4872048	0.6347238	589.5558	3.276481	0	526.4513	843.7332	0.3429111	0.6505771	585.1541	3.413453	0	28	521	842						Frog_fixed.avi	0
17118	1027	510.3445	835.5627	0.4871323	0.6348327	589.522	3.268523	0	524.0274	845.3782	0.3428666	0.6507152	585.105	3.411825	0	28	517	840						Frog_fixed.avi	0
17135	1028	514.8274	835.5078	0.4870738	0.6349335	589.5103	3.271401	0	527.6873	840.135	0.342822	0.650894	584.9695	3.406004	0	28	521	838						Frog_fixed.avi	0
17152	1029	510.0045	833.5854	0.4870328	0.6349829	589.5325	3.251444	0	528.4772	843.4508	0.3427691	0.650892	585.0628	3.392396	0	28	519	839						Frog_fixed.avi	0
17168	1030	513.7099	838.8391	0.4870144	0.6349908	589.5217	3.259776	0	522.2436	836.9073	0.3427481	0.650972	584.974	3.399142	0	28	518	838						Frog_fixed.avi	0
17185	1031	510.2959	831.6712	0.4870233	0.6349654	589.5128	3.254399	0	526.3315	838.6068	0.3427634	0.650905	585.0331	3.388671	0	28	518	835						Frog_fixed.avi	0
17202	1032	516.6657	836.6963	0.4870459	0.6349305	589.496	3.248085	0	525.3019	839.3058	0.3428017	0.6508671	585.0325	3.392002	0	28	521	838						Frog_fixed.avi	0
17218	1033	516.4991	833.3913	0.4870661	0.6348593	589.5014	3.25514	0	522.9691	842.0443	0.3428359	0.6508131	585.0129	3.384829	0	28	520	838						Frog_fixed.avi	0
17235	1034	514.2586	839.5378	0.4870943	0.6347403	589.4537	3.270295	0	526.8561	843.4612	0.3428707	0.6506743	585.0401	3.389778	0	28	521	841						Frog_fixed.avi	0
17252	1035	521.3435	831.3762	0.4871406	0.634613	589.4323	3.271737	0	529.4853	841.1498	0.3429442	0.6503887	585.039	3.40099	0	28	525	836						Frog_fixed.avi	0
17268	1036	518.9981	842.451	0.4872159	0.6344336	589.4356	3.271849	0	529.1355	843.1783	0.3430079	0.6503645	585.039	3.393758	0	28	524	843						Frog_fixed.avi	0
17285	1037	521.807	843.6481	0.4873237	0.6342304	589.3009	3.26969	0	532.5269	841.1217	0.3430791	0.6502133	584.934	3.394592	0	28	527	842						Frog_fixed.avi	0
17302	1038	516.4695	835.5441	0.4874133	0.6339803	589.3356	3.270314	0	525.2818	844.8507	0.343153	0.6499411	584.8561	3.394444	0	28	521	840						Frog_fixed.avi	0
17318	1039	518.6479	838.1671	0.4874969	0.6336163	589.3445	3.286362	0	522.6631	834.7339	0.3432096	0.6495906	584.7598	3.384161	0	28	521	836						Frog_fixed.avi	0
17335	1040	516.0906	836.9004	0.4875532	0.6333305	589.2827	3.29495	0	524.9027	830.3606	0.3432727	0.649306	584.7081	3.402547	0	28	520	834						Frog_fixed.avi	0
17352	1041	521.7372	836.537	0.4876379	0.6330817	589.0788	3.297131	0	529.0729	838.2532	0.3433453	0.6488426	584.7108	3.402817	0	28	525	837						Frog_fixed.avi	0
17368	1042	558.2521	787.5834	0.4874033	0.6322315	589.0648	3.328555	0	581.2612	784.9409	0.3431466	0.6480613	584.7108	3.413167	0	28	570	786						Frog_fixed.avi	0
17385	1043	682.8339	668.5915	0.4863954	0.6308995	589.2037	3.381804	0	698.9562	666.6718	0.3425587	0.6464788	584.7104	3.447345	0	29	691	668						Frog_fixed.avi	0
17402	1044	772.2812	544.7859	0.4856332	0.6300088	589.0589	3.359461	0	795.4449	564.3858	0.3419142	0.6453925	584.8379	3.475939	0	29	784	555						Frog_fixed.avi	0
17418	1045	804.8339	519.069	0.485502	0.6294696	589.2334	3.37309	0	818.4408	527.7484	0.3416811	0.6449395	584.7699	3.452965	0	29	812	523						Frog_fixed.avi	0
17435	1046	804.2621	520.9961	0.4855578	0.6292948	589.1004	3.398721	0	823.5648	527.0122	0.3415981	0.6447831	584.6284	3.481124	0	29	814	524						Frog_fixed.avi	0
17451	1047	809.6702	506.9824	0.4855687	0.6289321	589.0399	3.380129	0	823.7637	524.887	0.3415198	0.6444262	584.581	3.457478	0	29	817	516						Frog_fixed.avi	0
17468	1048	811.6006	512.0301	0.4856056	0.6284945	588.9681	3.398732	0	818.3088	525.0728	0.3414723	0.6439568	584.4438	3.478752	0	29	815	519						Frog_fixed.avi	0
17485	1049	808.0964	512.8106	0.4856409	0.6280729	588.9407	3.410573	0	826.7887	514.9783	0.3414698	0.6435661	584.4072	3.452444	0	29	817	514						Frog_fixed.avi	0
17501	1050	807.6566	512.822	0.4857097	0.6276556	588.9591	3.403829	0	820.3987	526.6411	0.3414643	0.6430753	584.3678	3.470597	0	29	814	520						Frog_fixed.avi	0
17518	1051	812.8328	513.3693	0.4857884	0.6273108	588.8683	3.406753	0	824.6826	521.272	0.3415062	0.6426685	584.3615	3.476994	0	29	819	517						Frog_fixed.avi	0
17535	1052	813.2528	516.9481	0.4858831	0.6269467	588.7775	3.419636	0	824.6398	530.9355	0.3415676	0.6423329	584.3173	3.494065	0	29	819	524						Frog_fixed.avi	0
17551	1053	816.5673	511.1979	0.485989	0.6267192	588.8176	3.407734	0	822.5465	524.8041	0.3416385	0.6421033	584.2899	3.485511	0	29	820	518						Frog_fixed.avi	0
17568	1054	812.4371	506.4122	0.4860952	0.6265718	588.7076	3.405392	0	831.8436	519.2871	0.341737	0.6419708	584.2482	3.472397	0	29	822	513						Frog_fixed.avi	0
17585	1055	812.13	516.0156	0.4862323	0.6264912	588.5435	3.403989	0	824.7931	529.3101	0.3418299	0.6418128	584.1908	3.492412	0	29	818	523						Frog_fixed.avi	0
17601	1056	813.2742	524.3896	0.4863828	0.626432	588.5458	3.442922	0	824.4698	524.6843	0.3419819	0.6417859	584.095	3.499177	0	29	819	525						Frog_fixed.avi	0
17618	1057	818.1745	512.2187	0.4865378	0.6263881	588.5354	3.426255	0	824.4158	529.6842	0.342115	0.6417444	584.0895	3.503935	0	29	821	521						Frog_fixed.avi	0
17635	1058	818.5328	517.7071	0.4866675	0.6262857	588.4025	3.417336	0	830.1743	520.1525	0.3422402	0.6417242	584.0789	3.500281	0	29	824	519						Frog_fixed.avi	0
17651	1059	813.0878	513.5724	0.4867777	0.6261684	588.2884	3.420934	0	826.7599	530.1718	0.3423524	0.6415955	583.9059	3.503346	0	29	820	522						Frog_fixed.avi	0
17668	1060	812.2973	507.5278	0.4868873	0.626065	588.3517	3.399703	0	827.4359	522.6228	0.3424242	0.6414834	583.8333	3.500198	0	29	820	515						Frog_fixed.avi	0
17685	1061	817.904	511.0898	0.4869478	0.6258858	588.3336	3.397637	0	824.6725	525.2728	0.3424734	0.6413229	583.7817	3.481029	0	29	821	518						Frog_fixed.avi	0
17701	1062	821.6235	505.2264	0.4870032	0.6256427	588.353	3.400626	0	821.1738	529.3545	0.3424973	0.6410227	583.7909	3.505853	0	29	821	517						Frog_fixed.avi	0
17718	1063	820.4099	514.0818	0.4869976	0.6252863	588.2671	3.405083	0	828.7384	518.505	0.3425103	0.640718	583.721	3.469501	0	29	825	516						Frog_fixed.avi	0
17735	1064	822.423	518.7862	0.4870196	0.6249056	588.2709	3.391351	0	827.776	526.1787	0.3424925	0.640328	583.7141	3.480839	0	29	825	522						Frog_fixed.avi	0
17751	1065	817.0446	513.8782	0.486983	0.6244637	588.2034	3.395664	0	821.7032	524.574	0.3424748	0.6399403	583.684	3.476536	0	29	819	519						Frog_fixed.avi	0
17768	1066	816.7994	522.7934	0.4869716	0.6240273	588.1071	3.385122	0	824.9778	525.1157	0.3424509	0.6396173	583.6723	3.480306	0	29	821	524						Frog_fixed.avi	0
17785	1067	816.5522	513.4605	0.4869328	0.6236067	588.0973	3.38678	0	823.7104	520.7944	0.3424173	0.6392175	583.6096	3.45992	0	29	820	517						Frog_fixed.avi	0
17801	1068	811.8311	519.6184	0.4869202	0.6232338	587.8792	3.378197	0	826.5259	518.1584	0.3423833	0.6389428	583.6089	3.466813	0	29	819	519						Frog_fixed.avi	0
17818	1069	816.3815	517.2244	0.4869483	0.6228976	587.9133	3.36889	0	827.5042	523.1603	0.3423524	0.6386608	583.5779	3.468121	0	29	822	520						Frog_fixed.avi	0
17835	1070	812.8536	513.2758	0.4869438	0.6226634	587.7388	3.370866	0	825.069	522.5886	0.3423474	0.6383913	583.4547	3.477923	0	29	819	518						Frog_fixed.avi	0
17851	1071	818.875	517.1771	0.4869937	0.6224352	587.8725	3.377113	0	823.3298	524.9609	0.3423475	0.6381586	583.4514	3.475747	0	29	821	521						Frog_fixed.avi	0
17868	1072	819.3578	521.9507	0.4870822	0.6221771	587.6641	3.366161	0	828.1912	523.7434	0.3424029	0.6379385	583.4238	3.482525	0	29	824	523						Frog_fixed.avi	0
17885	1073	821.6867	519.7971	0.4871846	0.6220255	587.7177	3.39137	0	820.0988	534.6272	0.3424673	0.6376762	583.3311	3.492089	0	29	821	527						Frog_fixed.avi	0
17901	1074	819.7812	523.1681	0.4872882	0.6219155	587.6086	3.3909	0	821.9514	525.7924	0.3425623	0.6374817	583.2216	3.502319	0	30	821	524						Frog_fixed.avi	0
17918	1075	855.7308	518.5071	0.4871505	0.6218947	587.4157	3.384252	0	864.4059	540.0417	0.3424848	0.637395	583.2192	3.502527	0	30	860	529						Frog_fixed.avi	0
17935	1076	843.627	528.2389	0.4871952	0.6218174	587.4357	3.419485	0	856.8934	530.7178	0.3425215	0.6372882	583.2018	3.487067	0	30	850	529						Frog_fixed.avi	0
17951	1077	852.9046	521.5129	0.4872939	0.6217805	587.3555	3.404305	0	860.272	531.8555	0.3425898	0.6372188	583.1586	3.507948	0	30	857	527						Frog_fixed.avi	0
17968	1078	853.272	523.3214	0.4873661	0.6217721	587.3104	3.404776	0	863.4069	532.1942	0.3426293	0.6371158	583.147	3.494352	0	30	858	528						Frog_fixed.avi	0
17984	1079	848.175	534.7569	0.4874286	0.6218022	587.2757	3.416824	0	860.8391	536.5978	0.3427132	0.6371058	583.1464	3.501771	0	30	855	536						Frog_fixed.avi	0
18001	1080	856.3728	521.7469	0.4875188	0.6219344	587.3088	3.426166	0	865.9844	526.4538	0.3427706	0.6372	583.2009	3.52237	0	30	861	524						Frog_fixed.avi	0
18018	1081	852.5219	524.7154	0.4875613	0.6220263	587.3117	3.422398	0	861.1997	536.4891	0.3428345	0.6372755	583.2816	3.530222	0	30	857	531						Frog_fixed.avi	0
18034	1082	853.8424	524.1027	0.4875992	0.6221412	587.348	3.438714	0	858.9432	537.2897	0.3428746	0.6373767	583.2932	3.523179	0	30	856	531						Frog_fixed.avi	0
18051	1083	850.2369	522.2204	0.4876184	0.622328	587.3611	3.445819	0	861.9159	533.4009	0.3428996	0.6375151	583.3279	3.53564	0	30	856	528						Frog_fixed.avi	0
18068	1084	848.6313	523.9954	0.487621	0.6225483	587.3256	3.451786	0	862.6846	530.838	0.342911	0.6377276	583.3442	3.547195	0	30	856	527						Frog_fixed.avi	0
18084	1085	848.816	531.509	0.4876134	0.6228225	587.398	3.456066	0	862.0345	536.1053	0.3429013	0.6380236	583.405	3.558658	0	30	855	534						Frog_fixed.avi	0
18101	1086	851.4369	518.8359	0.4875913	0.6231099	587.4573	3.464371	0	864.2324	536.382	0.3428874	0.6382558	583.4579	3.559065	0	30	858	528						Frog_fixed.avi	0
18118	1087	851.2379	525.0233	0.4875673	0.6233369	587.4819	3.474554	0	860.8414	533.4774	0.342872	0.6385338	583.476	3.57615	0	30	856	529						Frog_fixed.avi	0
18134	1088	852.8176	524.4686	0.4875192	0.6236027	587.4858	3.477682	0	863.129	536.543	0.3428166	0.6388042	583.5342	3.568416	0	30	858	531						Frog_fixed.avi	0
18151	1089	848.1302	520.9086	0.4874226	0.6238356	587.5126	3.499376	0	864.889	532.7266	0.3427288	0.6389857	583.591	3.552596	0	30	857	527						Frog_fixed.avi	0
18168	1090	847.8098	516.6928	0.4873382	0.6239961	587.5906	3.482629	0	862.7416	534.7988	0.3426526	0.6391187	583.5764	3.562548	0	30	855	526						Frog_fixed.avi	0
18184	1091	839.8708	523.1453	0.4872637	0.6241243	587.6492	3.47544	0	865.1075	532.9139	0.3425918	0.6392462	583.6071	3.587914	0	30	852	528						Frog_fixed.avi	0
18201	1092	849.3466	524.514	0.4872195	0.624204	587.6312	3.499929	0	867.3178	536.7706	0.3425263	0.6393159	583.5837	3.5806	0	30	858	531						Frog_fixed.avi	0
18218	1093	848.2324	526.0422	0.4871596	0.6243363	587.566	3.505482	0	865.4119	537.0869	0.342472	0.6394096	583.5787	3.599802	0	30	857	532						Frog_fixed.avi	0
18234	1094	847.8743	517.7752	0.4871061	0.624473	587.5548	3.492908	0	869.6251	525.19	0.3424256	0.6396063	583.6279	3.613003	0	30	859	521						Frog_fixed.avi	0
18251	1095	846.3559	523.2286	0.4870588	0.6246439	587.5142	3.492376	0	865.951	531.8766	0.3423798	0.6397097	583.6182	3.612347	0	30	856	528						Frog_fixed.avi	0
18268	1096	845.3219	532.1703	0.4869877	0.6247901	587.4303	3.512514	0	868.6423	539.8619	0.3423262	0.6398672	583.5707	3.616113	0	30	857	536						Frog_fixed.avi	0
18284	1097	843.7144	517.7106	0.4869147	0.6249282	587.5198	3.521917	0	867.6531	530.9055	0.3422311	0.6400589	583.637	3.606138	0	30	856	524						Frog_fixed.avi	0
18301	1098	839.9615	522.0803	0.4868621	0.6250088	587.4866	3.521797	0	871.1994	534.4278	0.3421536	0.6401995	583.5566	3.628457	0	30	856	528						Frog_fixed.avi	0
18317	1099	843.7668	531.9482	0.4868164	0.6251466	587.4969	3.554384	0	868.4718	523.6595	0.3420801	0.6404504	583.4509	3.638014	0	30	856	528						Frog_fixed.avi	0
18334	1100	847.4014	528.5007	0.4867752	0.6252598	587.5114	3.534904	0	863.4298	531.5447	0.3420188	0.640605	583.4106	3.637882	0	30	855	530						Frog_fixed.avi	0
18351	1101	841.8303	521.8722	0.4867342	0.6254386	587.4384	3.532046	0	868.9244	536.8713	0.3419659	0.6407763	583.3933	3.632472	0	30	855	529						Frog_fixed.avi	0
18367	1102	846.0018	517.2499	0.4866982	0.6256226	587.451	3.509072	0	872.6483	532.5752	0.3419235	0.6409852	583.4446	3.636529	0	30	859	525						Frog_fixed.avi	0
18384	1103	848.3379	524.329	0.4866886	0.6258116	587.4629	3.540479	0	870.6318	526.6276	0.3419053	0.6412557	583.4446	3.64824	0	30	859	525						Frog_fixed.avi	0
18401	1104	839.0231	528.9473	0.4866751	0.6259913	587.3581	3.526479	0	871.571	532.2584	0.3419023	0.6413889	583.4486	3.64986	0	30	855	531						Frog_fixed.avi	0
18417	1105	842.0849	529.3278	0.486688	0.6260976	587.3653	3.543558	0	871.1038	528.7231	0.3419037	0.6415023	583.4507	3.656796	0	30	857	529						Frog_fixed.avi	0
18434	1106	843.948	519.2893	0.4866894	0.6262361	587.5067	3.548637	0	871.4782	532.9214	0.341902	0.6415941	583.4342	3.665803	0	30	858	526						Frog_fixed.avi	0
18451	1107	838.9089	528.2471	0.4866792	0.6262652	587.514	3.539721	0	869.9548	534.9091	0.3418814	0.6416303	583.503	3.664384	0	30	854	532						Frog_fixed.avi	0
18467	1108	840.5955	530.4541	0.4866625	0.626196	587.4879	3.562065	0	872.1738	538.1314	0.3418647	0.6415896	583.5075	3.675095	0	30	856	534						Frog_fixed.avi	0
18484	1109	840.1888	528.7393	0.4866578	0.6261597	587.5245	3.553401	0	869.4738	533.0657	0.341855	0.6415431	583.578	3.691375	0	30	855	531						Frog_fixed.avi	0
18501	1110	838.4248	533.5883	0.4866534	0.6261395	587.5453	3.557865	0	870.2094	534.4722	0.3418545	0.6415201	583.6049	3.691197	0	30	854	534						Frog_fixed.avi	0
18517	1111	841.6709	533.2698	0.4866533	0.6261746	587.6087	3.556913	0	875.2996	534.7177	0.3418673	0.6415291	583.6052	3.693573	0	30	858	534						Frog_fixed.avi	0
18534	1112	842.3849	523.6713	0.4866675	0.6262891	587.6807	3.555561	0	875.1322	534.2451	0.3418652	0.6415807	583.6	3.693725	0	30	859	529						Frog_fixed.avi	0
18551	1113	843.0386	525.4339	0.4866685	0.6264356	587.6678	3.565722	0	873.7084	538.9365	0.3418731	0.6417401	583.6366	3.694045	0	30	858	532						Frog_fixed.avi	0
18567	1114	844.8787	526.6303	0.4866763	0.6266239	587.6535	3.557479	0	876.4557	537.6912	0.3418731	0.6418628	583.6748	3.69375	0	30	861	532						Frog_fixed.avi	0
18584	1115	840.0839	531.2815	0.4866736	0.6268243	587.711	3.565363	0	873.8226	532.9557	0.3418618	0.6420538	583.6691	3.712356	0	30	857	532						Frog_fixed.avi	0
18601	1116	841.6596	529.271	0.4866624	0.6269554	587.6464	3.573579	0	873.9161	531.3689	0.3418604	0.6421776	583.6601	3.713398	0	30	858	530						Frog_fixed.avi	0
18617	1117	843.9288	522.9205	0.4866518	0.627139	587.6525	3.564586	0	871.598	538.5375	0.3418389	0.6422899	583.6428	3.715005	0	30	858	531						Frog_fixed.avi	0
18634	1118	841.2872	524.9256	0.4865993	0.6273064	587.6185	3.573119	0	869.644	543.9855	0.3417755	0.6424737	583.6836	3.744838	0	30	855	534						Frog_fixed.avi	0
18651	1119	843.2511	522.1387	0.4865172	0.6274973	587.6543	3.562333	0	872.5208	534.3937	0.3417158	0.6427219	583.6735	3.727215	0	30	858	528						Frog_fixed.avi	0
18667	1120	839.1069	527.9742	0.4864254	0.6277071	587.5801	3.567645	0	867.3741	528.7625	0.3416268	0.6429387	583.504	3.733644	0	30	853	528						Frog_fixed.avi	0
18684	1121	834.8671	522.4236	0.4863635	0.6279566	587.6561	3.571478	0	867.8558	538.7662	0.3415721	0.6431733	583.4833	3.744107	0	30	851	531						Frog_fixed.avi	0
18701	1122	833.433	534.5733	0.4863147	0.6281523	587.6353	3.588102	0	867.6133	540.1767	0.341529	0.6434292	583.5037	3.739428	0	30	851	537						Frog_fixed.avi	0
18717	1123	840.588	531.8727	0.4862766	0.628307	587.6509	3.59379	0	870.9984	537.5435	0.3414859	0.6437112	583.511	3.744621	0	30	856	535						Frog_fixed.avi	0
18734	1124	837.518	530.8229	0.486201	0.6284746	587.6616	3.56662	0	875.0056	536.2469	0.3414248	0.6438763	583.5248	3.782412	0	30	856	534						Frog_fixed.avi	0
18751	1125	842.8225	531.1096	0.4861135	0.6285381	587.6061	3.598192	0	877.1683	533.8728	0.3413426	0.6439646	583.5327	3.755466	0	30	860	532						Frog_fixed.avi	0
18767	1126	844.78	534.0637	0.4860469	0.6285343	587.5657	3.600927	0	875.9832	535.3931	0.3412683	0.6439826	583.5312	3.768307	0	30	860	535						Frog_fixed.avi	0
18784	1127	841.3329	530.7507	0.485947	0.6284827	587.575	3.577282	0	873.384	539.5897	0.3411925	0.6439456	583.6323	3.767805	0	30	857	535						Frog_fixed.avi	0
18801	1128	841.0975	530.1948	0.4859099	0.6284141	587.6229	3.583536	0	879.2582	531.4231	0.3411542	0.6438864	583.5851	3.757093	0	30	860	531						Frog_fixed.avi	0
18817	1129	836.1954	537.8046	0.4859056	0.6283048	587.6143	3.589919	0	868.9696	535.3304	0.3411157	0.6438386	583.576	3.765193	0	30	853	537						Frog_fixed.avi	0
18834	1130	839.9527	528.113	0.4859355	0.6282585	587.6448	3.59437	0	876.6602	530.5975	0.3411463	0.6438	583.5953	3.75869	0	30	858	529						Frog_fixed.avi	0
18851	1131	836.6051	529.3338	0.4859841	0.6282988	587.6913	3.594546	0	873.709	532.4989	0.3411654	0.6438341	583.6405	3.745419	0	30	855	531						Frog_fixed.avi	0
18867	1132	842.373	529.2173	0.4860458	0.6284277	587.5873	3.601665	0	873.285	533.6523	0.341188	0.6439111	583.6093	3.767224	0	30	858	531						Frog_fixed.avi	0
18884	1133	836.4487	537.9484	0.4860654	0.6285706	587.5967	3.626935	0	870.2621	534.7862	0.3412252	0.6439079	583.6118	3.767147	0	30	853	536						Frog_fixed.avi	0
18901	1134	840.0992	528.1041	0.4861028	0.6288126	587.6387	3.597032	0	875.7983	532.5488	0.341236	0.6443369	583.6118	3.758486	0	30	858	530						Frog_fixed.avi	0
18917	1135	841.0208	522.9707	0.4861175	0.6290522	587.6179	3.61878	0	871.7886	536.7795	0.3412564	0.6445937	583.7045	3.771919	0	30	856	530						Frog_fixed.avi	0
18934	1136	836.9689	531.0951	0.486125	0.6293087	587.663	3.621333	0	869.9677	535.2335	0.3412544	0.6448876	583.7304	3.76608	0	30	853	533						Frog_fixed.avi	0
18951	1137	837.4081	529.233	0.4861069	0.6295245	587.7031	3.622044	0	867.4238	543.5217	0.3412338	0.6450906	583.7094	3.765381	0	30	852	536						Frog_fixed.avi	0
18967	1138	839.9656	535.2064	0.4860822	0.6296426	587.6473	3.609584	0	873.3607	534.4418	0.3412079	0.645295	583.6934	3.772116	0	30	857	535						Frog_fixed.avi	0
18984	1139	836.6266	529.9695	0.4860411	0.6296846	587.6641	3.612077	0	871.0928	534.7997	0.3411717	0.6453421	583.7132	3.762495	0	30	854	532						Frog_fixed.avi	0
19000	1140	834.4111	528.5092	0.48596	0.6296309	587.7061	3.599252	0	873.3236	537.1785	0.3411247	0.6453339	583.7217	3.76	0	30	854	533						Frog_fixed.avi	0
19017	1141	838.3234	530.2374	0.4859244	0.6295775	587.7606	3.618887	0	869.1421	539.6964	0.3410793	0.64533	583.6661	3.751727	0	30	854	535						Frog_fixed.avi	0
19034	1142	831.9778	530.4731	0.485871	0.6295516	587.8464	3.598786	0	874.0237	535.1775	0.3410268	0.6453487	583.7075	3.764354	0	30	853	533						Frog_fixed.avi	0
19050	1143	831.6038	541.3755	0.4858136	0.62951	587.8712	3.622173	0	871.3867	540.3227	0.3409767	0.64538	583.7356	3.751118	0	30	851	541						Frog_fixed.avi	0
19067	1144	829.7958	546.6298	0.4857678	0.6293652	587.934	3.609191	0	876.7377	538.8441	0.3409092	0.6453409	583.8332	3.753406	0	30	853	543						Frog_fixed.avi	0
19084	1145	834.7474	540.9554	0.485719	0.6291178	587.9976	3.622131	0	874.1044	552.6594	0.3408258	0.6450388	583.978	3.754337	0	30	854	547						Frog_fixed.avi	0
19100	1146	831.304	549.0826	0.4856777	0.6287726	588.062	3.619805	0	875.2521	559.0511	0.3407716	0.6446921	584.1392	3.754193	0	30	853	554						Frog_fixed.avi	0
19117	1147	831.4685	563.5816	0.4856894	0.6289667	588.0275	3.625369	0	869.368	575.0789	0.3407629	0.6448541	584.1425	3.719556	0	31	850	569						Frog_fixed.avi	0
19134	1148	832.475	601.2363	0.4856357	0.6295605	588.1262	3.646264	0	874.6429	597.8524	0.340833	0.6454105	584.0049	3.741082	0	31	854	600						Frog_fixed.avi	0
19150	1149	848.6449	607.4111	0.4856499	0.6299623	588.0093	3.631147	0	880.7369	606.4401	0.3408543	0.6458133	583.9453	3.751722	0	31	865	607						Frog_fixed.avi	0
19167	1150	839.7729	609.7502	0.4856922	0.6302614	588.0015	3.651211	0	880.6722	601.2087	0.3408782	0.6460652	583.8828	3.749859	0	31	860	605						Frog_fixed.avi	0
19184	1151	840.7276	607.1483	0.4857196	0.6304187	587.9124	3.640291	0	882.4127	598.449	0.3409008	0.6461689	583.8313	3.754733	0	31	862	603						Frog_fixed.avi	0
19200	1152	840.9683	609.8337	0.4857303	0.6305498	587.9494	3.626191	0	879.9348	603.3948	0.3409224	0.646221	583.8608	3.75561	0	31	860	607						Frog_fixed.avi	0
19217	1153	841.0611	605.8412	0.4857755	0.6305456	587.9255	3.636998	0	880.0018	604.132	0.3409497	0.6462322	583.821	3.736603	0	31	861	605						Frog_fixed.avi	0
19234	1154	843.4287	604.2105	0.485819	0.6305425	587.8317	3.632412	0	877.268	600.9061	0.3409905	0.6462421	583.7819	3.746733	0	31	860	603						Frog_fixed.avi	0
19250	1155	840.8446	610.7242	0.4858454	0.6305679	587.7737	3.640484	0	876.9315	602.342	0.3410173	0.6462572	583.7955	3.749961	0	31	859	607						Frog_fixed.avi	0
19267	1156	844.6046	608.3087	0.4858469	0.6306225	587.8147	3.636035	0	879.6445	606.5805	0.3410266	0.6462957	583.8409	3.750963	0	31	862	607						Frog_fixed.avi	0
19284	1157	848.6284	608.1976	0.4858603	0.6306918	587.932	3.621105	0	880.3107	600.1049	0.3410246	0.646359	583.8356	3.748388	0	31	864	604						Frog_fixed.avi	0
19300	1158	841.1767	612.8306	0.4858018	0.6308445	587.837	3.632665	0	876.6035	618.1974	0.3410049	0.6464993	583.9324	3.759721	0	31	859	616						Frog_fixed.avi	0
19317	1159	878.9537	742.5714	0.4853736	0.6319971	587.8015	3.623004	0	926.7224	744.5317	0.3408375	0.647719	583.8882	3.756507	0	32	903	744						Frog_fixed.avi	0
19334	1160	885.9311	744.524	0.4852048	0.6323208	587.9074	3.635438	0	939.2872	735.6019	0.340625	0.6479722	583.9491	3.744336	0	32	913	740						Frog_fixed.avi	0
19350	1161	891.6068	753.2349	0.4852136	0.6324177	587.8229	3.624133	0	937.6572	751.2616	0.3405246	0.6481344	583.945	3.746295	0	32	915	752						Frog_fixed.avi	0
19367	1162	895.1358	745.9177	0.4851533	0.6324295	587.7781	3.632864	0	938.5439	747.4929	0.3403792	0.6482221	583.8518	3.75699	0	32	917	747						Frog_fixed.avi	0
19384	1163	888.6515	750.1891	0.485028	0.6323543	587.8439	3.623854	0	944.2451	743.4093	0.3402217	0.6482072	583.9346	3.761479	0	32	916	747						Frog_fixed.avi	0
19400	1164	889.7362	752.0468	0.484901	0.6323305	587.6778	3.630133	0	939.3586	754.3638	0.3400739	0.6482359	583.8469	3.757856	0	32	915	753						Frog_fixed.avi	0
19417	1165	892.9593	747.6544	0.4847895	0.6323817	587.7264	3.638063	0	937.5787	747.4822	0.3399253	0.6483366	583.7947	3.76904	0	32	915	748						Frog_fixed.avi	0
19434	1166	892.1665	747.4366	0.4846923	0.6324624	587.7885	3.63481	0	944.2004	740.4022	0.3398352	0.6484837	583.7622	3.765878	0	32	918	744						Frog_fixed.avi	0
19450	1167	894.7687	747.0551	0.4846006	0.6325464	587.752	3.645808	0	947.6962	745.1352	0.3397024	0.6485963	583.8917	3.744618	0	32	921	746						Frog_fixed.avi	0
19467	1168	894.9558	742.3498	0.4845432	0.6326751	587.6871	3.634073	0	940.8529	751.2612	0.3396138	0.6487318	583.873	3.767262	0	32	918	747						Frog_fixed.avi	0
19484	1169	893.1725	748.0689	0.4844819	0.6327688	587.7822	3.640242	0	940.8221	751.1575	0.3395703	0.648887	583.8719	3.756364	0	32	917	750						Frog_fixed.avi	0
19500	1170	890.0745	747.2185	0.4844511	0.632824	587.7184	3.631549	0	945.6686	751.8616	0.339548	0.6490116	583.8513	3.7717	0	32	918	750						Frog_fixed.avi	0
19517	1171	889.0775	751.7242	0.484465	0.6328351	587.6711	3.622073	0	945.4722	755.0508	0.3395559	0.649029	583.8574	3.769739	0	32	917	753						Frog_fixed.avi	0
19534	1172	895.6849	745.7946	0.4845534	0.6328105	587.7051	3.640016	0	943.5095	752.2637	0.3396228	0.6490284	583.8938	3.759843	0	32	920	749						Frog_fixed.avi	0
19550	1173	897.6788	751.1971	0.4846572	0.6327987	587.8459	3.657464	0	944.2831	751.2665	0.3397247	0.6489926	583.9197	3.768178	0	32	921	751						Frog_fixed.avi	0
19567	1174	889.7165	749.1418	0.4847858	0.6327797	587.8011	3.648999	0	948.5907	749.6734	0.3398703	0.6489602	583.8898	3.766905	0	32	919	749						Frog_fixed.avi	0
19583	1175	894.9814	746.9398	0.4849573	0.6327801	587.8873	3.660407	0	947.9123	755.2211	0.3400466	0.6489094	583.9313	3.783536	0	32	921	751						Frog_fixed.avi	0
19600	1176	892.768	749.674	0.4851599	0.6328061	587.8793	3.647083	0	948.0701	752.326	0.3402342	0.6488461	583.9539	3.778045	0	32	920	751						Frog_fixed.avi	0
19617	1177	889.6284	753.6141	0.4853408	0.6328761	587.8261	3.64498	0	943.5453	763.072	0.3404475	0.6488426	583.8278	3.777698	0	32	917	758						Frog_fixed.avi	0
19633	1178	892.6707	753.2802	0.4855548	0.6330208	587.978	3.656287	0	948.4575	753.1127	0.3406763	0.6489549	583.9317	3.780762	0	32	921	753						Frog_fixed.avi	0
19650	1179	892.0876	750.0701	0.4857862	0.6332026	587.8985	3.65299	0	948.8879	752.0759	0.3408872	0.6490363	583.9634	3.778833	0	32	920	751						Frog_fixed.avi	0
19667	1180	892.2333	751.7218	0.4860177	0.6333726	587.97	3.652129	0	950.9514	745.4348	0.3411408	0.649201	584.0896	3.77773	0	32	922	749						Frog_fixed.avi	0
19683	1181	891.1218	751.3854	0.4862413	0.6335867	587.9807	3.652627	0	947.1866	751.3603	0.3413864	0.6493282	583.9901	3.775187	0	32	919	751						Frog_fixed.avi	0
19700	1182	890.1008	755.0232	0.4864521	0.6337683	587.9891	3.653521	0	951.0312	754.5493	0.3416146	0.6494208	584.0905	3.780737	0	32	921	755						Frog_fixed.avi	0
19717	1183	893.8237	749.42	0.486651	0.6339238	588.0883	3.649602	0	951.8003	757.4752	0.3418108	0.6495095	584.127	3.795667	0	32	923	753						Frog_fixed.avi	0
19733	1184	893.3196	751.9157	0.4867915	0.6340578	588.1347	3.651551	0	950.0641	759.6844	0.3419844	0.6495853	584.1052	3.790762	0	32	922	756						Frog_fixed.avi	0
19750	1185	893.619	751.497	0.4869621	0.6341175	588.2526	3.659993	0	946.7084	759.1088	0.3421533	0.6495988	584.3442	3.782081	0	32	920	755						Frog_fixed.avi	0
19767	1186	892.0433	754.0535	0.4870919	0.6341191	588.3231	3.657288	0	947.3648	762.1802	0.3423135	0.6495458	584.2726	3.789677	0	32	920	758						Frog_fixed.avi	0
19783	1187	885.2988	755.6902	0.4872267	0.6340401	588.2677	3.655774	0	952.5773	757.3191	0.3424728	0.6494746	584.3106	3.792465	0	32	919	757						Frog_fixed.avi	0
19800	1188	892.3027	754.0588	0.4873289	0.6339743	588.3024	3.656969	0	954.4162	755.1777	0.3426072	0.6493769	584.4474	3.786895	0	32	923	755						Frog_fixed.avi	0
19817	1189	897.877	752.7684	0.4874532	0.6339092	588.3773	3.661634	0	946.4623	759.639	0.342734	0.6492177	584.4286	3.807507	0	32	922	756						Frog_fixed.avi	0
19833	1190	890.3089	754.3692	0.4875643	0.6338404	588.4875	3.657303	0	949.691	761.2446	0.3428625	0.6490765	584.4799	3.800474	0	32	920	758						Frog_fixed.avi	0
19850	1191	888.9648	759.4554	0.4877006	0.6337751	588.4097	3.646646	0	957.0758	758.3022	0.3430144	0.6490237	584.4639	3.808507	0	32	923	759						Frog_fixed.avi	0
19867	1192	897.1976	757.1705	0.4878033	0.6337645	588.382	3.655115	0	948.1248	761.1218	0.3431429	0.6489841	584.5095	3.813722	0	32	923	759						Frog_fixed.avi	0
19883	1193	897.9886	755.8488	0.4879455	0.633764	588.4859	3.662933	0	944.2484	761.6914	0.3432411	0.6489162	584.4399	3.8118	0	32	921	759						Frog_fixed.avi	0
19900	1194	900.8898	757.8685	0.4880646	0.6337422	588.5377	3.677061	0	944.6532	763.5067	0.3433283	0.6488641	584.4268	3.80466	0	32	923	761						Frog_fixed.avi	0
19917	1195	895.8707	757.5507	0.4881727	0.6337308	588.4263	3.671506	0	952.8943	760.8248	0.3434348	0.6488225	584.3136	3.810699	0	32	924	759						Frog_fixed.avi	0
19933	1196	894.2218	757.6428	0.4882653	0.6337355	588.3729	3.663671	0	952.9193	764.7561	0.34354	0.6488079	584.4047	3.808403	0	32	924	761						Frog_fixed.avi	0
19950	1197	896.4568	750.9175	0.4883778	0.6337626	588.434	3.679322	0	947.6096	758.7267	0.3436446	0.6488266	584.4299	3.822113	0	32	922	755						Frog_fixed.avi	0
19967	1198	896.015	756.7505	0.4885088	0.6338406	588.4639	3.663757	0	943.8115	760.7319	0.3437475	0.6488737	584.3811	3.823707	0	32	920	759						Frog_fixed.avi	0
19983	1199	892.72	758.3425	0.4886025	0.6339037	588.5484	3.66066	0	949.7719	752.922	0.3438555	0.6489552	584.4762	3.815895	0	32	921	756						Frog_fixed.avi	0
20000	1200	894.7932	761.1057	0.4887042	0.6339514	588.4426	3.653531	0	952.2867	757.6021	0.3439723	0.6489651	584.3466	3.82202	0	32	924	759						Frog_fixed.avi	0
20017	1201	893.6289	755.6287	0.4888177	0.6340285	588.5034	3.657475	0	955.1581	754.847	0.3440713	0.6489393	584.4236	3.808522	0	32	924	755						Frog_fixed.avi	0
20033	1202	895.7553	759.3499	0.4889107	0.6339667	588.532	3.659421	0	949.5393	760.6291	0.344172	0.6488549	584.4274	3.821118	0	32	923	760						Frog_fixed.avi	0
20050	1203	897.1001	757.6992	0.4890322	0.6338893	588.5364	3.662689	0	949.2583	760.5532	0.3442749	0.6487817	584.4448	3.803411	0	32	923	759						Frog_fixed.avi	0
20067	1204	891.1874	758.0785	0.489118	0.6337857	588.6539	3.658325	0	950.3799	758.3914	0.3444026	0.6486884	584.3795	3.815438	0	32	921	758						Frog_fixed.avi	0
20083	1205	897.8385	758.8556	0.4892306	0.6336997	588.5486	3.653422	0	951.8824	752.495	0.3445155	0.6486017	584.5149	3.808929	0	32	925	756						Frog_fixed.avi	0
20100	1206	896.7347	767.2878	0.4892557	0.6336825	588.5154	3.643532	0	956.2262	755.0844	0.3445726	0.6485893	584.5632	3.826897	0	32	926	761						Frog_fixed.avi	0
20117	1207	946.1059	779.2858	0.4890084	0.6337637	588.6654	3.641151	0	1003.976	779.3951	0.3443865	0.6486276	584.5368	3.81155	0	33	975	779						Frog_fixed.avi	0
20133	1208	940.5634	780.5597	0.4890457	0.6337441	588.6288	3.648366	0	998.6384	780.8752	0.3444455	0.6486123	584.596	3.811934	0	33	970	781						Frog_fixed.avi	0
20150	1209	945.5907	777.4423	0.4891118	0.6337775	588.613	3.644778	0	1002.817	778.3922	0.344502	0.6486028	584.6156	3.827435	0	33	974	778						Frog_fixed.avi	0
20166	1210	943.5886	790.1272	0.4891981	0.6337383	588.4815	3.640424	0	993.2086	780.9755	0.3445658	0.6485754	584.6145	3.823257	0	33	968	786						Frog_fixed.avi	0
20183	1211	943.6239	782.6432	0.4892564	0.6337054	588.4036	3.645215	0	999.0576	778.0911	0.3446299	0.648544	584.5884	3.83084	0	33	971	780						Frog_fixed.avi	0
20200	1212	943.7183	782.9032	0.4892993	0.6336687	588.3373	3.646898	0	999.5043	779.0831	0.3446777	0.6484997	584.5742	3.827121	0	33	972	781						Frog_fixed.avi	0
20216	1213	944.2664	784.9213	0.4893237	0.6336511	588.3524	3.641156	0	999.5865	781.2661	0.3446978	0.6484728	584.5457	3.829825	0	33	972	783						Frog_fixed.avi	0
20233	1214	941.7268	782.1277	0.4893208	0.6335763	588.3666	3.64992	0	999.7338	791.0193	0.3447089	0.6483288	584.4549	3.824605	0	33	971	787						Frog_fixed.avi	0
20250	1215	940.1274	786.861	0.4892962	0.6334282	588.3271	3.646626	0	1003.662	786.3077	0.3446803	0.648231	584.4144	3.821699	0	33	972	787						Frog_fixed.avi	0
20266	1216	941.0831	788.6911	0.4892562	0.6332686	588.3022	3.631825	0	1002.003	786.0465	0.3446177	0.6480756	584.413	3.817761	0	33	972	787						Frog_fixed.avi	0
20283	1217	945.0947	792.476	0.4891943	0.633082	588.2728	3.641848	0	998.1583	784.8746	0.3445521	0.6479532	584.3542	3.829536	0	33	972	789						Frog_fixed.avi	0
20300	1218	946.4148	783.7961	0.4890941	0.6329219	588.3889	3.639073	0	994.591	782.5396	0.3444394	0.6478507	584.1945	3.826759	0	33	971	783						Frog_fixed.avi	0
20316	1219	936.7686	791.7619	0.4889347	0.6327732	588.2975	3.631343	0	997.6604	783.4935	0.3443002	0.6477497	584.2554	3.835687	0	33	967	788						Frog_fixed.avi	0
20333	1220	944.404	788.5588	0.4887798	0.6325766	588.1609	3.646462	0	1000.313	783.2034	0.3441345	0.6475778	584.243	3.827657	0	33	972	786						Frog_fixed.avi	0
20350	1221	948.0584	789.5074	0.488626	0.6323213	588.1494	3.63817	0	998.3292	783.1315	0.3439519	0.6474191	584.1697	3.831263	0	33	973	786						Frog_fixed.avi	0
20366	1222	930.2058	774.0102	0.4884553	0.6317996	588.2098	3.6431	0	989.9816	759.4453	0.3438623	0.6469916	584.1335	3.844202	0	33	960	767						Frog_fixed.avi	0
20383	1223	860.8071	599.7401	0.4884536	0.6301515	588.3328	3.670688	0	923.7672	593.1786	0.344216	0.6453393	584.2267	3.859719	0	34	892	596						Frog_fixed.avi	0
20400	1224	823.514	485.4008	0.4885869	0.6288109	588.5792	3.672327	0	870.4517	489.5638	0.3444577	0.6440082	583.9888	3.860698	0	34	847	487						Frog_fixed.avi	0
20416	1225	803.7985	461.3157	0.4885827	0.6283203	588.504	3.656822	0	843.9607	476.931	0.3443946	0.6436482	583.9465	3.863472	0	34	824	469						Frog_fixed.avi	0
20433	1226	805.1407	458.8189	0.4884247	0.628078	588.3365	3.650681	0	848.3927	473.0128	0.3441429	0.6434363	583.8506	3.853078	0	34	827	466						Frog_fixed.avi	0
20449	1227	803.5323	457.3512	0.4882641	0.6277223	588.1949	3.636112	0	847.9248	472.458	0.343868	0.6431733	583.799	3.850654	0	34	826	465						Frog_fixed.avi	0
20466	1228	807.9218	460.7472	0.4881242	0.627443	588.1179	3.638889	0	842.0851	471.6972	0.3436215	0.6429985	583.6081	3.846621	0	34	825	466						Frog_fixed.avi	0
20483	1229	805.7871	456.2131	0.48794	0.6272466	588.0043	3.635752	0	844.4152	473.6636	0.3434031	0.6428794	583.6221	3.84419	0	34	825	465						Frog_fixed.avi	0
20499	1230	804.4705	457.2934	0.4877455	0.6270671	587.9551	3.631148	0	844.9942	476.6215	0.3431515	0.6427183	583.5369	3.838834	0	34	825	467						Frog_fixed.avi	0
20516	1231	810.6702	452.2561	0.4875481	0.626852	587.7618	3.604756	0	844.761	478.0035	0.3429032	0.6426269	583.4258	3.838405	0	34	828	465						Frog_fixed.avi	0
20533	1232	801.9435	468.293	0.4873081	0.6266598	587.702	3.603599	0	845.7797	473.654	0.3426164	0.6425526	583.2853	3.834472	0	34	824	471						Frog_fixed.avi	0
20549	1233	802.5276	465.7736	0.487078	0.6264437	587.5369	3.619935	0	844.4332	469.8749	0.3423499	0.6424482	583.2159	3.8224	0	34	823	468						Frog_fixed.avi	0
20566	1234	802.5052	461.0581	0.4868205	0.626146	587.5142	3.597504	0	845.9257	471.7411	0.3420589	0.6422979	583.0942	3.829698	0	34	824	466						Frog_fixed.avi	0
20583	1235	803.8895	460.5851	0.4865725	0.6258978	587.3393	3.587451	0	844.9805	469.1856	0.3417583	0.6421902	582.9334	3.821169	0	34	824	465						Frog_fixed.avi	0
20599	1236	803.0001	462.0306	0.4862954	0.6256179	587.3391	3.558144	0	845.7053	474.4223	0.3414801	0.642068	582.9246	3.793593	0	34	824	468						Frog_fixed.avi	0
20616	1237	806.3591	458.2165	0.4859964	0.6253368	587.062	3.546005	0	848.0521	475.6329	0.3411729	0.641909	582.7817	3.773021	0	34	827	467						Frog_fixed.avi	0
20633	1238	796.9406	467.3592	0.4857227	0.625073	587.0789	3.535151	0	842.3713	478.8943	0.3408581	0.6417622	582.7347	3.742177	0	34	820	473						Frog_fixed.avi	0
20649	1239	806.0626	477.767	0.4854465	0.624816	586.9342	3.529766	0	843.4921	478.4237	0.3405545	0.6416813	582.6901	3.724054	0	34	825	478						Frog_fixed.avi	0
20666	1240	798.3334	466.8777	0.4851345	0.6246438	586.7863	3.503924	0	841.2037	481.2098	0.3402505	0.6416216	582.4721	3.693801	0	34	820	474						Frog_fixed.avi	0
20683	1241	806.7858	472.556	0.4849067	0.6244744	586.7809	3.480424	0	843.8922	481.7765	0.3399722	0.6416594	582.421	3.675839	0	34	825	477						Frog_fixed.avi	0
20699	1242	803.5068	466.0285	0.4846026	0.6243579	586.6217	3.445851	0	845.53	477.3528	0.3396941	0.6416684	582.3727	3.642296	0	34	825	472						Frog_fixed.avi	0
20716	1243	807.0797	472.633	0.4843453	0.6241837	586.7766	3.436176	0	841.8975	477.0977	0.3393968	0.6417087	582.3254	3.636386	0	34	824	475						Frog_fixed.avi	0
20733	1244	803.664	469.0381	0.4840606	0.6240457	586.5806	3.398236	0	847.5036	480.4516	0.3391064	0.6417255	582.3518	3.605299	0	34	826	475						Frog_fixed.avi	0
20749	1245	812.4309	469.5733	0.4838131	0.6238379	586.4208	3.392802	0	844.4092	480.491	0.3388352	0.6417085	582.1921	3.602125	0	34	828	475						Frog_fixed.avi	0
20766	1246	807.8612	477.0013	0.4835226	0.6235543	586.3943	3.387886	0	841.2018	479.3749	0.33855	0.6416453	582.2311	3.600377	0	34	825	478						Frog_fixed.avi	0
20783	1247	806.3026	469.5043	0.4832239	0.6232635	586.306	3.378036	0	843.631	482.3506	0.3382891	0.6415259	582.09	3.552126	0	34	825	476						Frog_fixed.avi	0
20799	1248	808.0834	474.3257	0.4830428	0.6229051	586.2314	3.342353	0	838.3847	484.8083	0.3380584	0.6413813	582.1328	3.560821	0	34	823	480						Frog_fixed.avi	0
20816	1249	812.3081	471.2367	0.4828917	0.6225878	586.1437	3.343758	0	843.7975	482.674	0.3379077	0.6411964	581.9661	3.552456	0	34	828	477						Frog_fixed.avi	0
20833	1250	818.4014	468.2621	0.4828112	0.6222754	586.0288	3.351571	0	847.2088	480.1545	0.3378243	0.6409199	581.9596	3.548987	0	34	833	474						Frog_fixed.avi	0
20849	1251	810.1475	467.8885	0.4828001	0.6219577	585.9842	3.306781	0	845.8241	477.3492	0.3378153	0.6406541	581.9203	3.556604	0	34	828	473						Frog_fixed.avi	0
20866	1252	813.4421	471.5016	0.4828615	0.6216567	585.9259	3.341491	0	847.8067	480.666	0.337866	0.6403943	581.8441	3.557077	0	34	831	476						Frog_fixed.avi	0
20883	1253	816.905	459.1631	0.4829711	0.6213737	586.0016	3.328732	0	841.162	478.7695	0.3379502	0.6400363	581.727	3.563429	0	34	829	469						Frog_fixed.avi	0
20899	1254	815.4275	466.4034	0.4831103	0.621045	585.8326	3.348758	0	845.0421	481.3701	0.3380648	0.6397398	581.6182	3.565843	0	34	830	474						Frog_fixed.avi	0
20916	1255	812.196	474.4485	0.4832661	0.6207237	585.6265	3.35868	0	847.7809	480.8463	0.338214	0.6393248	581.606	3.567512	0	34	830	478						Frog_fixed.avi	0
20933	1256	819.5403	467.7922	0.4834526	0.6204073	585.6989	3.353647	0	846.5424	478.2491	0.3383606	0.6389934	581.5504	3.570152	0	34	833	473						Frog_fixed.avi	0
20949	1257	818.6042	473.1026	0.4836206	0.6201503	585.6828	3.392134	0	843.0575	482.7896	0.3384818	0.6385952	581.4997	3.56583	0	34	831	478						Frog_fixed.avi	0
20966	1258	812.9981	469.6079	0.4837904	0.6198562	585.5013	3.376714	0	848.5145	476.4682	0.33866	0.6382342	581.4066	3.571299	0	34	831	473						Frog_fixed.avi	0
20982	1259	823.3293	462.56	0.4840388	0.6194614	585.6157	3.365823	0	853.8669	479.2783	0.3388644	0.6377567	581.403	3.585305	0	34	839	471						Frog_fixed.avi	0
20999	1260	818.5803	467.8689	0.484234	0.6189888	585.4984	3.397198	0	844.2745	475.574	0.3390451	0.63729	581.3115	3.59387	0	34	831	472						Frog_fixed.avi	0
21016	1261	822.1893	467.0255	0.4844247	0.6184135	585.5383	3.401182	0	853.8361	476.0958	0.3392596	0.6367453	581.3824	3.621066	0	34	838	472						Frog_fixed.avi	0
21032	1262	825.9272	475.1646	0.4845936	0.6177447	585.6667	3.421456	0	853.2324	480.8149	0.3394151	0.6361728	581.3832	3.627882	0	34	840	478						Frog_fixed.avi	0
21049	1263	823.2781	471.7594	0.4847135	0.6171129	585.6198	3.43459	0	848.6691	474.2338	0.3395478	0.6356707	581.3656	3.635069	0	34	836	473						Frog_fixed.avi	0
21066	1264	822.0129	474.2473	0.4847653	0.6164311	585.6974	3.437022	0	852.5568	479.8787	0.3396616	0.6351503	581.4828	3.627481	0	34	837	477						Frog_fixed.avi	0
21082	1265	818.8604	468.1262	0.4847817	0.6159183	585.8188	3.441331	0	857.2327	472.4314	0.339699	0.6347867	581.6697	3.635298	0	34	838	470						Frog_fixed.avi	0
21099	1266	823.562	465.1064	0.4847037	0.6155549	586.0316	3.473998	0	862.5524	471.2195	0.3396584	0.6345114	581.7499	3.646827	0	34	843	468						Frog_fixed.avi	0
21116	1267	861.3782	502.2898	0.4843286	0.6155916	586.1782	3.463889	0	901.7389	510.0824	0.3393762	0.6347207	582.0129	3.650065	0	35	882	506						Frog_fixed.avi	0
21132	1268	856.0557	494.0916	0.484222	0.6155843	586.3185	3.48034	0	892.1235	512.2518	0.3393013	0.6347725	582.1123	3.675132	0	35	874	503						Frog_fixed.avi	0
21149	1269	854.3362	506.5767	0.4840848	0.6156128	586.3279	3.499858	0	897.0353	515.5167	0.3391801	0.6348383	582.322	3.669338	0	35	876	511						Frog_fixed.avi	0
21166	1270	854.5751	500.0697	0.4839688	0.6157895	586.51	3.496994	0	897.3118	510.2428	0.3390646	0.6349728	582.5203	3.694155	0	35	876	505						Frog_fixed.avi	0
21182	1271	861.2936	499.1181	0.4839017	0.6160016	586.623	3.495227	0	901.0886	509.8244	0.3390069	0.6351859	582.546	3.693554	0	35	881	504						Frog_fixed.avi	0
21199	1272	858.6262	500.1101	0.4838921	0.6162523	586.6943	3.52092	0	901.4752	515.9486	0.3390065	0.635357	582.5999	3.680404	0	35	880	508						Frog_fixed.avi	0
21216	1273	861.8688	500.6945	0.4839301	0.616448	586.7399	3.487648	0	904.569	504.7706	0.3390543	0.6356319	582.7419	3.690576	0	35	883	503						Frog_fixed.avi	0
21232	1274	855.4498	499.1526	0.4839943	0.6166461	586.7141	3.517348	0	903.2109	507.7307	0.3391169	0.6357611	582.7386	3.695879	0	35	879	503						Frog_fixed.avi	0
21249	1275	851.9542	504.2006	0.4840702	0.6167499	586.7261	3.543396	0	902.1647	507.017	0.3391946	0.6358184	582.6644	3.691462	0	35	877	506						Frog_fixed.avi	0
21266	1276	858.415	500.8131	0.4841476	0.6168057	586.7872	3.539066	0	901.1429	513.4786	0.3392644	0.6358372	582.6378	3.714288	0	35	880	507						Frog_fixed.avi	0
21282	1277	858.9966	506.762	0.4842229	0.6168413	586.7618	3.539763	0	901.1035	510.3235	0.3393329	0.6358207	582.6382	3.717117	0	35	880	509						Frog_fixed.avi	0
21299	1278	856.874	501.6868	0.4843058	0.6168453	586.8555	3.529127	0	903.106	508.9833	0.3394282	0.6357852	582.671	3.720698	0	35	880	505						Frog_fixed.avi	0
21316	1279	858.0574	505.2552	0.4843817	0.6168338	586.8629	3.539411	0	900.3119	514.2286	0.3395099	0.6357195	582.7293	3.724024	0	35	879	510						Frog_fixed.avi	0
21332	1280	856.4648	505.0569	0.4844718	0.616801	586.6987	3.555984	0	904.8058	509.9342	0.3395878	0.6356615	582.7357	3.7273	0	35	881	507						Frog_fixed.avi	0
21349	1281	855.2579	507.9351	0.4845276	0.6168146	586.6938	3.569414	0	902.8385	503.3844	0.3396423	0.6356177	582.7014	3.713096	0	35	879	506						Frog_fixed.avi	0
21366	1282	852.9302	509.3679	0.4845685	0.6168377	586.7042	3.57174	0	906.7545	504.4336	0.3396933	0.6356096	582.6535	3.727419	0	35	880	507						Frog_fixed.avi	0
21382	1283	849.7812	507.1503	0.4845877	0.6168678	586.7314	3.58458	0	903.7155	507.563	0.3397306	0.6356347	582.6104	3.743888	0	35	877	507						Frog_fixed.avi	0
21399	1284	853.004	513.4956	0.4845946	0.6169001	586.7513	3.594437	0	903.2159	509.8104	0.3397425	0.6356698	582.6552	3.733617	0	35	878	512						Frog_fixed.avi	0
21416	1285	853.5184	509.4733	0.4846182	0.6169017	586.7164	3.584028	0	903.2871	508.4713	0.3397486	0.6356959	582.6224	3.743078	0	35	878	509						Frog_fixed.avi	0
21432	1286	850.0854	513.8933	0.484632	0.6168674	586.7627	3.57996	0	901.8033	504.8016	0.3397459	0.6357154	582.6307	3.738383	0	35	876	509						Frog_fixed.avi	0
21449	1287	852.6257	508.1275	0.4846197	0.6168912	586.804	3.581302	0	903.8074	515.7922	0.3397326	0.6357312	582.6663	3.735595	0	35	878	512						Frog_fixed.avi	0
21466	1288	857.2445	511.8333	0.484627	0.6169993	586.9459	3.576123	0	908.932	512.9061	0.3397104	0.6358346	582.7112	3.748388	0	35	883	512						Frog_fixed.avi	0
21482	1289	854.9154	506.0132	0.4846166	0.6172218	587.0396	3.582059	0	902.8901	506.7648	0.3396733	0.6360304	582.9031	3.763029	0	35	879	506						Frog_fixed.avi	0
21499	1290	859.7379	501.8218	0.4846494	0.6176043	587.017	3.580111	0	910.2239	501.2447	0.3397239	0.6363444	582.8466	3.754863	0	35	885	502						Frog_fixed.avi	0
21515	1291	860.451	504.6895	0.4847193	0.6179847	587.0463	3.601887	0	910.5591	504.6185	0.3398022	0.6366302	582.9475	3.746865	0	35	886	505						Frog_fixed.avi	0
21532	1292	856.9789	500.221	0.484858	0.6185278	587.1721	3.561204	0	908.8868	505.2089	0.3399365	0.6370491	583.0536	3.774831	0	35	883	503						Frog_fixed.avi	0
21549	1293	852.8702	505.2631	0.4850563	0.6191613	587.0753	3.598956	0	905.3762	512.6161	0.3401229	0.6374196	583.0014	3.761681	0	35	879	509						Frog_fixed.avi	0
21565	1294	856.8649	502.9796	0.4853462	0.6197721	587.2029	3.585732	0	907.252	506.9417	0.3404187	0.6378022	583.0733	3.780027	0	35	882	505						Frog_fixed.avi	0
21582	1295	856.601	502.0661	0.4856772	0.6203255	587.2435	3.592518	0	906.9064	513.1429	0.3407623	0.638145	583.0657	3.760792	0	35	882	508						Frog_fixed.avi	0
21599	1296	858.7086	501.7094	0.4860805	0.6208788	587.2361	3.590548	0	905.6953	507.5347	0.3411485	0.6384561	583.1046	3.771642	0	35	882	505						Frog_fixed.avi	0
21615	1297	857.7843	501.6667	0.4864852	0.6214145	587.1972	3.610036	0	911.3281	497.58	0.3415745	0.6387618	583.0184	3.762216	0	35	885	500						Frog_fixed.avi	0
21632	1298	856.4507	505.1136	0.4869156	0.6218757	587.2585	3.602625	0	909.5098	507.5844	0.3420066	0.6389688	583.0176	3.776483	0	35	883	506						Frog_fixed.avi	0
21649	1299	857.2854	507.3998	0.4873608	0.6223626	587.335	3.608712	0	906.0682	515.5116	0.342433	0.6391396	583.0087	3.780604	0	35	882	511						Frog_fixed.avi	0
21665	1300	857.5406	504.2767	0.4877819	0.6227955	587.3417	3.595269	0	906.1311	511.099	0.342851	0.6393204	582.9658	3.794302	0	35	882	508						Frog_fixed.avi	0
21682	1301	862.4053	504.2807	0.4881985	0.6232637	587.3873	3.620081	0	908.6901	513.1489	0.3432522	0.6395149	582.9389	3.776721	0	35	886	509						Frog_fixed.avi	0
21699	1302	856.3504	504.0851	0.488582	0.6237056	587.3942	3.601674	0	907.589	503.873	0.3436278	0.6397391	582.9364	3.784271	0	35	882	504						Frog_fixed.avi	0
21715	1303	856.5803	510.0478	0.4889339	0.624136	587.4386	3.616574	0	907.3999	515.0095	0.3440163	0.6398947	582.9924	3.78767	0	35	882	513						Frog_fixed.avi	0
21732	1304	854.5844	512.5016	0.4892977	0.624445	587.4232	3.630351	0	906.2725	516.7774	0.3443829	0.6399978	583.0226	3.804338	0	35	880	515						Frog_fixed.avi	0
21749	1305	861.3781	504.0606	0.4896231	0.6247184	587.585	3.614819	0	907.7017	510.4651	0.3446794	0.6400887	583.1261	3.792388	0	35	885	507						Frog_fixed.avi	0
21765	1306	859.0636	510.2645	0.4898793	0.6248782	587.5543	3.624377	0	913.0706	509.0748	0.3449846	0.6401173	583.124	3.798406	0	35	886	510						Frog_fixed.avi	0
21782	1307	860.1161	500.2226	0.4901322	0.6250647	587.6424	3.599487	0	911.7621	513.2454	0.3452277	0.6401442	583.2441	3.804036	0	35	886	507						Frog_fixed.avi	0
21799	1308	856.9672	499.9106	0.4903345	0.6252783	587.6811	3.621795	0	908.9423	514.5406	0.34547	0.640169	583.3078	3.807419	0	35	883	507						Frog_fixed.avi	0
21815	1309	861.8206	501.8627	0.4905784	0.6255528	587.8738	3.603343	0	910.9655	513.8593	0.3457132	0.6402143	583.4532	3.820927	0	35	886	508						Frog_fixed.avi	0
21832	1310	857.6742	507.8591	0.4908257	0.62587	587.8476	3.614185	0	909.1682	512.5636	0.3459972	0.6402836	583.4455	3.804489	0	35	883	510						Frog_fixed.avi	0
21849	1311	863.5681	508.7027	0.4911761	0.6263562	588.0319	3.623215	0	915.8166	508.344	0.3463659	0.6403704	583.5948	3.820316	0	35	890	509						Frog_fixed.avi	0
21865	1312	858.0179	509.8862	0.4916352	0.6269138	588.1775	3.642394	0	919.5679	508.6604	0.3468408	0.6403666	583.7067	3.82254	0	35	889	509						Frog_fixed.avi	0
21882	1313	863.993	492.0425	0.4922642	0.6275185	588.2938	3.631147	0	910.9846	516.9755	0.3474683	0.640203	583.7296	3.827354	0	35	887	505						Frog_fixed.avi	0
21899	1314	850.8176	505.6771	0.4932153	0.6280972	588.4843	3.62282	0	903.2175	517.0463	0.3484005	0.6399463	583.8791	3.828422	0	35	877	511						Frog_fixed.avi	0
21915	1315	636.5837	431.7804	0.4954306	0.6277431	589.1248	3.662936	0	730.972	431.9307	0.3507254	0.6388039	584.1156	3.854725	0	35	684	432						Frog_fixed.avi	0
21932	1316	424.2647	368.6233	0.4983842	0.6269532	589.8522	3.609984	0	527.9594	353.0468	0.353788	0.6369348	584.4022	3.825881	0	35	476	361						Frog_fixed.avi	0
21949	1317	-1280	-1024	-1	-1	-1	-1	4	-1280	-1024	-1	-1	-1	-1	4		0	0						Frog_fixed.avi	0
21965	1318	-1280	-1024	-1	-1	-1	-1	4	-1280	-1024	-1	-1	-1	-1	4		0	0						Frog_fixed.avi	0
21982	1319	-1280	-1024	-1	-1	-1	-1	4	-1280	-1024	-1	-1	-1	-1	4		0	0						Frog_fixed.avi	0
21999	1320	-1280	-1024	-1	-1	-1	-1	4	-1280	-1024	-1	-1	-1	-1	4		0	0						Frog_fixed.avi	0
22015	1321	-1280	-1024	-1	-1	-1	-1	4	-1280	-1024	-1	-1	-1	-1	4		0	0						Frog_fixed.avi	0
22032	1322	-1280	-1024	-1	-1	-1	-1	4	-1280	-1024	-1	-1	-1	-1	4		0	0						Frog_fixed.avi	0
22049	1323	-1280	-1024	-1	-1	-1	-1	4	-1280	-1024	-1	-1	-1	-1	4		0	0						Frog_fixed.avi	0
22065	1324	-1280	-1024	-1	-1	-1	-1	4	-1280	-1024	-1	-1	-1	-1	4		0	0						Frog_fixed.avi	0
22082	1325	-1280	-1024	-1	-1	-1	-1	4	-1280	-1024	-1	-1	-1	-1	4		0	0						Frog_fixed.avi	0
22098	1326	-1280	-1024	-1	-1	-1	-1	4	-1280	-1024	-1	-1	-1	-1	4		0	0						Frog_fixed.avi	0
22115	1327	-1280	-1024	-1	-1	-1	-1	4	-1280	-1024	-1	-1	-1	-1	4		0	0						Frog_fixed.avi	0
22132	1328	-1280	-1024	-1	-1	-1	-1	4	-1280	-1024	-1	-1	-1	-1	4		0	0						Frog_fixed.avi	0
22148	1329	-1280	-1024	-1	-1	-1	-1	4	-1280	-1024	-1	-1	-1	-1	4		0	0						Frog_fixed.avi	0
22165	1330	-1280	-1024	-1	-1	-1	-1	4	-1280	-1024	-1	-1	-1	-1	4		0	0						Frog_fixed.avi	0
22182	1331	-1280	-1024	-1	-1	-1	-1	4	-1280	-1024	-1	-1	-1	-1	4		0	0						Frog_fixed.avi	0
22198	1332	-1280	-1024	-1	-1	-1	-1	4	-1280	-1024	-1	-1	-1	-1	4		0	0						Frog_fixed.avi	0
22215	1333	-1280	-1024	-1	-1	-1	-1	4	-1280	-1024	-1	-1	-1	-1	4		0	0						Frog_fixed.avi	0
22232	1334	-1280	-1024	-1	-1	-1	-1	4	-1280	-1024	-1	-1	-1	-1	4		0	0						Frog_fixed.avi	0
22248	1335	-1280	-1024	-1	-1	-1	-1	4	-1280	-1024	-1	-1	-1	-1	4		0	0						Frog_fixed.avi	0
22265	1336	-1280	-1024	-1	-1	-1	-1	4	-1280	-1024	-1	-1	-1	-1	4		0	0						Frog_fixed.avi	0
22282	1337	-1280	-1024	-1	-1	-1	-1	4	-1280	-1024	-1	-1	-1	-1	4		0	0						Frog_fixed.avi	0
22298	1338	-1280	-1024	-1	-1	-1	-1	4	-1280	-1024	-1	-1	-1	-1	4		0	0						Frog_fixed.avi	0
22315	1339	-1280	-1024	-1	-1	-1	-1	4	-1280	-1024	-1	-1	-1	-1	4		0	0						Frog_fixed.avi	0
22332	1340	-1280	-1024	-1	-1	-1	-1	4	-1280	-1024	-1	-1	-1	-1	4		0	0						Frog_fixed.avi	0
22349	1341	-1280	-1024	-1	-1	-1	-1	4	-1280	-1024	-1	-1	-1	-1	4		0	0						Frog_fixed.avi	0
22365	1342	-1280	-1024	-1	-1	-1	-1	4	-1280	-1024	-1	-1	-1	-1	4		0	0						Frog_fixed.avi	0
22382	1343	-1280	-1024	-1	-1	-1	-1	4	-1280	-1024	-1	-1	-1	-1	4		0	0						Frog_fixed.avi	0
22398	1344	-1280	-1024	-1	-1	-1	-1	4	-1280	-1024	-1	-1	-1	-1	4		0	0						Frog_fixed.avi	0
22415	1345	-1280	-1024	-1	-1	-1	-1	4	-1280	-1024	-1	-1	-1	-1	4		0	0						Frog_fixed.avi	0
22431	1346	-1280	-1024	-1	-1	-1	-1	4	-1280	-1024	-1	-1	-1	-1	4		0	0						Frog_fixed.avi	0
22448	1347	-1280	-1024	-1	-1	-1	-1	4	-1280	-1024	-1	-1	-1	-1	4		0	0						Frog_fixed.avi	0
22465	1348	-1280	-1024	-1	-1	-1	-1	4	-1280	-1024	-1	-1	-1	-1	4		0	0						Frog_fixed.avi	0
22481	1349	-1280	-1024	-1	-1	-1	-1	4	-1280	-1024	-1	-1	-1	-1	4		0	0						Frog_fixed.avi	0
22498	1350	-1280	-1024	-1	-1	-1	-1	4	-1280	-1024	-1	-1	-1	-1	4		0	0						Frog_fixed.avi	0
22515	1351	-1280	-1024	-1	-1	-1	-1	4	-1280	-1024	-1	-1	-1	-1	4		0	0						Frog_fixed.avi	0
22531	1352	-1280	-1024	-1	-1	-1	-1	4	-1280	-1024	-1	-1	-1	-1	4		0	0						Frog_fixed.avi	0
22548	1353	-1280	-1024	-1	-1	-1	-1	4	-1280	-1024	-1	-1	-1	-1	4		0	0						Frog_fixed.avi	0
22565	1354	-1280	-1024	-1	-1	-1	-1	4	-1280	-1024	-1	-1	-1	-1	4		0	0						Frog_fixed.avi	0
22581	1355	-1280	-1024	-1	-1	-1	-1	4	-1280	-1024	-1	-1	-1	-1	4		0	0						Frog_fixed.avi	0
22598	1356	-1280	-1024	-1	-1	-1	-1	4	-1280	-1024	-1	-1	-1	-1	4		0	0						Frog_fixed.avi	0
22615	1357	-1280	-1024	-1	-1	-1	-1	4	-1280	-1024	-1	-1	-1	-1	4		0	0						Frog_fixed.avi	0
22631	1358	-1280	-1024	-1	-1	-1	-1	4	-1280	-1024	-1	-1	-1	-1	4		0	0						Frog_fixed.avi	0
22648	1359	-1280	-1024	-1	-1	-1	-1	4	-1280	-1024	-1	-1	-1	-1	4		0	0						Frog_fixed.avi	0
22665	1360	-1280	-1024	-1	-1	-1	-1	4	-1280	-1024	-1	-1	-1	-1	4		0	0						Frog_fixed.avi	0
22681	1361	-1280	-1024	-1	-1	-1	-1	4	-1280	-1024	-1	-1	-1	-1	4		0	0						Frog_fixed.avi	0
22698	1362	-1280	-1024	-1	-1	-1	-1	4	-1280	-1024	-1	-1	-1	-1	4		0	0						Frog_fixed.avi	0
22715	1363	-1280	-1024	-1	-1	-1	-1	4	-1280	-1024	-1	-1	-1	-1	4		0	0						Frog_fixed.avi	0
22731	1364	-1280	-1024	-1	-1	-1	-1	4	-1280	-1024	-1	-1	-1	-1	4		0	0						Frog_fixed.avi	0
22748	1365	-1280	-1024	-1	-1	-1	-1	4	-1280	-1024	-1	-1	-1	-1	4		0	0						Frog_fixed.avi	0
22765	1366	-1280	-1024	-1	-1	-1	-1	4	-1280	-1024	-1	-1	-1	-1	4		0	0						Frog_fixed.avi	0
22781	1367	-1280	-1024	-1	-1	-1	-1	4	-1280	-1024	-1	-1	-1	-1	4		0	0						Frog_fixed.avi	0
22798	1368	-1280	-1024	-1	-1	-1	-1	4	-1280	-1024	-1	-1	-1	-1	4		0	0						Frog_fixed.avi	0
22815	1369	-1280	-1024	-1	-1	-1	-1	4	-1280	-1024	-1	-1	-1	-1	4		0	0						Frog_fixed.avi	0
22831	1370	-1280	-1024	-1	-1	-1	-1	4	-1280	-1024	-1	-1	-1	-1	4		0	0						Frog_fixed.avi	0
22848	1371	-1280	-1024	-1	-1	-1	-1	4	-1280	-1024	-1	-1	-1	-1	4		0	0						Frog_fixed.avi	0
22865	1372	-1280	-1024	-1	-1	-1	-1	4	-1280	-1024	-1	-1	-1	-1	4		0	0						Frog_fixed.avi	0
22881	1373	-1280	-1024	-1	-1	-1	-1	4	-1280	-1024	-1	-1	-1	-1	4		0	0						Frog_fixed.avi	0
22898	1374	-1280	-1024	-1	-1	-1	-1	4	-1280	-1024	-1	-1	-1	-1	4		0	0						Frog_fixed.avi	0
22915	1375	-1280	-1024	-1	-1	-1	-1	4	-1280	-1024	-1	-1	-1	-1	4		0	0						Frog_fixed.avi	0
22931	1376	-1280	-1024	-1	-1	-1	-1	4	-1280	-1024	-1	-1	-1	-1	4		0	0						Frog_fixed.avi	0
22948	1377	-1280	-1024	-1	-1	-1	-1	4	-1280	-1024	-1	-1	-1	-1	4		0	0						Frog_fixed.avi	0
22965	1378	-1280	-1024	-1	-1	-1	-1	4	-1280	-1024	-1	-1	-1	-1	4		0	0						Frog_fixed.avi	0
22981	1379	-1280	-1024	-1	-1	-1	-1	4	-1280	-1024	-1	-1	-1	-1	4		0	0						Frog_fixed.avi	0
22998	1380	-1280	-1024	-1	-1	-1	-1	4	-1280	-1024	-1	-1	-1	-1	4		0	0						Frog_fixed.avi	0
23014	1381	-1280	-1024	-1	-1	-1	-1	4	-1280	-1024	-1	-1	-1	-1	4		0	0						Frog_fixed.avi	0
23031	1382	-1280	-1024	-1	-1	-1	-1	4	-1280	-1024	-1	-1	-1	-1	4		0	0						Frog_fixed.avi	0
23048	1383	-1280	-1024	-1	-1	-1	-1	4	-1280	-1024	-1	-1	-1	-1	4		0	0						Frog_fixed.avi	0
23064	1384	258.8796	361.6035	0.6113357	0.6155608	586.8032	3.487309	0	272.8214	261.733	0.4903785	0.5855008	586.8091	3.843568	0	36	266	312						Frog_fixed.avi	0
23081	1385	219.3221	293.3914	0.6055505	0.614242	610.9214	3.597204	0	266.4932	278.9285	0.4858446	0.5862435	586.5198	3.883622	0	36	243	286						Frog_fixed.avi	0
23098	1386	216.0463	280.4392	0.6024382	0.6130302	611.0985	3.615234	0	265.5291	277.127	0.4781586	0.5871257	593.265	3.872728	0	36	241	279						Frog_fixed.avi	0
23114	1387	-1280	-1024	-1	-1	-1	-1	4	-1280	-1024	-1	-1	-1	-1	4	36	0	0						Frog_fixed.avi	0
23131	1388	-1280	-1024	-1	-1	-1	-1	4	-1280	-1024	-1	-1	-1	-1	4	36	0	0						Frog_fixed.avi	0
23148	1389	-1280	-1024	-1	-1	-1	-1	4	-1280	-1024	-1	-1	-1	-1	4	36	0	0						Frog_fixed.avi	0
23164	1390	-1280	-1024	-1	-1	-1	-1	4	-1280	-1024	-1	-1	-1	-1	4	36	0	0						Frog_fixed.avi	0
23181	1391	-1280	-1024	-1	-1	-1	-1	4	-1280	-1024	-1	-1	-1	-1	4	36	0	0						Frog_fixed.avi	0
23198	1392	203.4489	292.4508	0.5706876	0.6035882	601.88	3.661251	0	257.3939	269.0592	0.4356537	0.5886422	585.9688	3.891594	0	36	230	281						Frog_fixed.avi	0
23214	1393	202.5161	291.3767	0.5658658	0.6027239	600.8412	3.64623	0	259.8809	264.7512	0.4296557	0.5896521	585.9021	3.890847	0	36	231	278						Frog_fixed.avi	0
23231	1394	433.4066	447.7158	0.5601567	0.6032876	600.0334	3.679547	0	501.6474	439.6541	0.4231494	0.5919708	585.7875	3.929227	0	37	468	444						Frog_fixed.avi	0
23248	1395	631.0836	600.1058	0.5546563	0.6044505	599.7067	3.726407	0	667.9774	587.0296	0.4170501	0.5947592	586.2059	3.89495	0	37	650	594						Frog_fixed.avi	0
23264	1396	689.5526	640.5611	0.5507621	0.605248	599.2602	3.725713	0	707.1563	620.9667	0.4125725	0.5969432	586.2454	3.893234	0	37	698	631						Frog_fixed.avi	0
23281	1397	693.9645	651.2173	0.5479805	0.6059361	598.6658	3.707061	0	725.4437	629.3292	0.4091355	0.5988137	586.0859	3.897958	0	37	710	640						Frog_fixed.avi	0
23298	1398	688.1659	645.5521	0.545605	0.6065805	598.2629	3.697118	0	719.4601	627.2131	0.4063193	0.600547	586.182	3.891054	0	37	704	636						Frog_fixed.avi	0
23314	1399	686.009	646.6989	0.5436886	0.6071935	597.8129	3.700731	0	717.8738	629.6566	0.4040509	0.6020436	585.9313	3.888312	0	37	702	638						Frog_fixed.avi	0
23331	1400	679.8766	652.6158	0.5421765	0.607621	597.5237	3.689608	0	718.8123	627.0818	0.4022895	0.6033114	585.9257	3.880194	0	37	699	640						Frog_fixed.avi	0
23348	1401	690.5291	650.8316	0.5410786	0.607981	597.2468	3.694106	0	718.0817	625.8512	0.4009635	0.6042385	585.7147	3.884815	0	37	704	638						Frog_fixed.avi	0
23364	1402	683.0761	653.9084	0.5402247	0.6081796	597.0447	3.680762	0	718.5726	633.0739	0.3999842	0.6048397	585.5035	3.875712	0	37	701	643						Frog_fixed.avi	0
23381	1403	684.0009	652.5117	0.5396756	0.6083623	596.8352	3.687977	0	720.89	631.3862	0.399296	0.6051993	585.5306	3.872982	0	37	702	642						Frog_fixed.avi	0
23398	1404	678.2556	656.7271	0.5393075	0.6084377	596.7016	3.680716	0	715.9707	632.1855	0.3988532	0.60531	585.4041	3.861912	0	37	697	644						Frog_fixed.avi	0
23414	1405	682.1331	641.9858	0.5391866	0.6085527	596.6026	3.682005	0	713.8931	631.6509	0.3986183	0.6052737	585.2234	3.866994	0	37	698	637						Frog_fixed.avi	0
23431	1406	673.1475	656.9844	0.5392365	0.6085183	596.5071	3.669673	0	716.1218	632.8127	0.3986218	0.6051668	585.1418	3.859244	0	37	695	645						Frog_fixed.avi	0
23448	1407	680.8005	651.567	0.5394591	0.6084485	596.4841	3.677876	0	720.1641	640.041	0.3988099	0.604885	585.1823	3.853491	0	37	700	646						Frog_fixed.avi	0
23464	1408	677.9022	652.0847	0.5397939	0.6083617	596.4623	3.685228	0	714.4227	635.4855	0.3991353	0.6045778	585.1008	3.863465	0	37	696	644						Frog_fixed.avi	0
23481	1409	758.3036	712.1832	0.5396463	0.6089555	596.3932	3.668629	0	808.808	700.5986	0.3991182	0.6050386	585.0684	3.862875	0	38	784	706						Frog_fixed.avi	0
23498	1410	876.3661	841.4017	0.5391347	0.6101357	596.6716	3.666092	0	923.6801	851.3057	0.3990016	0.6057484	585.5677	3.830034	0	38	900	846						Frog_fixed.avi	0
23514	1411	875.4675	836.95	0.5396445	0.6104156	596.5742	3.67255	0	916.8725	838.5408	0.3994364	0.6057597	585.6086	3.846486	0	38	896	838						Frog_fixed.avi	0
23531	1412	884.5529	851.0399	0.5402223	0.6107354	596.5944	3.645732	0	924.5958	845.1533	0.4000019	0.6059267	585.268	3.826932	0	38	905	848						Frog_fixed.avi	0
23547	1413	877.9682	842.3804	0.540742	0.6111776	596.6518	3.645185	0	914.0799	844.3958	0.4005161	0.6060456	585.2399	3.809001	0	38	896	843						Frog_fixed.avi	0
23564	1414	884.9903	845.7065	0.5412003	0.6115872	596.7532	3.633569	0	915.8255	848.4851	0.4009986	0.6061406	585.2008	3.814642	0	38	900	847						Frog_fixed.avi	0
23581	1415	880.6568	836.5436	0.5416238	0.6119894	596.731	3.637485	0	917.2029	842.0503	0.4014361	0.6061727	585.2156	3.822519	0	38	899	839						Frog_fixed.avi	0
23597	1416	878.9033	842.9452	0.5419847	0.6121751	596.9269	3.619162	0	923.0693	842.4653	0.4018279	0.6060418	585.3028	3.829933	0	38	901	843						Frog_fixed.avi	0
23614	1417	876.9747	841.6935	0.5422792	0.6121507	596.88	3.630553	0	915.6384	840.2347	0.4021902	0.6056348	585.2487	3.830678	0	38	896	841						Frog_fixed.avi	0
23631	1418	885.8064	835.4618	0.5426111	0.6119174	596.803	3.624731	0	920.5801	845.9776	0.402541	0.6049634	585.166	3.823233	0	38	903	841						Frog_fixed.avi	0
23647	1419	883.6899	843.2238	0.5428892	0.6114225	596.9631	3.626819	0	922.8455	839.9594	0.4028936	0.604133	585.2886	3.831086	0	38	903	842						Frog_fixed.avi	0
23664	1420	889.387	843.4218	0.5431816	0.6108489	596.8726	3.6314	0	923.2196	834.4678	0.4032703	0.6032149	585.1977	3.824588	0	38	906	839						Frog_fixed.avi	0
23681	1421	880.4752	841.6295	0.5434832	0.6101695	596.9321	3.633459	0	918.9619	831.5577	0.4036359	0.6021636	585.0668	3.839817	0	38	900	837						Frog_fixed.avi	0
23697	1422	882.4584	836.2441	0.5438578	0.6094615	597.0519	3.626841	0	919.1832	842.2194	0.404119	0.6010949	584.9012	3.836112	0	38	901	839						Frog_fixed.avi	0
23714	1423	886.7089	840.0369	0.5443381	0.6087044	597.1133	3.628891	0	924.3286	839.0543	0.4047492	0.6000086	584.868	3.844027	0	38	906	840						Frog_fixed.avi	0
23731	1424	885.6021	842.7448	0.544946	0.6079409	597.2526	3.643792	0	921.8484	837.6407	0.4055257	0.5990142	584.7979	3.849133	0	38	904	840						Frog_fixed.avi	0
23747	1425	865.6237	730.971	0.545606	0.6063261	597.3993	3.683542	0	916.3672	725.867	0.406561	0.5972148	584.7308	3.8666	0	39	891	728						Frog_fixed.avi	0
23764	1426	854.9026	582.1379	0.5463004	0.6041743	597.5649	3.671755	0	902.6826	574.2112	0.4077848	0.5948769	584.7386	3.862618	0	39	879	578						Frog_fixed.avi	0
23781	1427	854.0274	465.3217	0.5470204	0.6030951	597.8624	3.678657	0	905.4191	489.9724	0.4087909	0.5935387	584.6239	3.865133	0	39	880	478						Frog_fixed.avi	0
23797	1428	865.0641	469.5969	0.5478829	0.6028781	597.7471	3.671276	0	896.0831	491.8412	0.4096907	0.5931623	584.3676	3.86143	0	39	881	481						Frog_fixed.avi	0
23814	1429	853.0842	474.1848	0.5485516	0.6025696	597.6532	3.665222	0	893.1824	494.2136	0.4104311	0.5926304	584.2511	3.864046	0	39	873	484						Frog_fixed.avi	0
23831	1430	859.1069	473.6281	0.5491043	0.602394	597.5721	3.668065	0	888.6636	496.201	0.4110317	0.5922183	584.1543	3.848981	0	39	874	485						Frog_fixed.avi	0
23847	1431	860.5782	472.2274	0.5495818	0.6023705	597.5427	3.677881	0	887.7756	497.8701	0.4115004	0.5918824	584.0013	3.837467	0	39	874	485						Frog_fixed.avi	0
23864	1432	859.1719	472.7148	0.5499825	0.6024462	597.5071	3.663556	0	881.8558	496.2455	0.411882	0.591661	583.826	3.830504	0	39	871	484						Frog_fixed.avi	0
23881	1433	865.5721	471.1253	0.5503878	0.6025681	597.4447	3.668597	0	888.855	490.9635	0.4122714	0.5915282	583.7753	3.835385	0	39	877	481						Frog_fixed.avi	0
23897	1434	859.4602	470.2231	0.5507894	0.6027243	597.3379	3.656929	0	884.766	493.0807	0.4126588	0.5913607	583.8141	3.847765	0	39	872	482						Frog_fixed.avi	0
23914	1435	866.48	473.4238	0.5512165	0.602739	597.2465	3.668679	0	881.047	503.5361	0.4130862	0.5911095	583.6582	3.840775	0	39	874	488						Frog_fixed.avi	0
23931	1436	859.5647	475.6616	0.5516089	0.6026688	597.2021	3.666175	0	890.451	493.6556	0.4135161	0.5908265	583.5424	3.817451	0	39	875	485						Frog_fixed.avi	0
23947	1437	864.7523	473.3449	0.5520201	0.6024882	597.186	3.660411	0	886.457	496.9867	0.4138864	0.5905064	583.446	3.837992	0	39	876	485						Frog_fixed.avi	0
23964	1438	854.7208	478.6787	0.5523499	0.602291	597.0839	3.64367	0	886.637	505.8975	0.4141915	0.5901707	583.3936	3.827708	0	39	871	492						Frog_fixed.avi	0
23981	1439	868.1655	465.3232	0.5525857	0.6020907	596.9203	3.649514	0	886.293	497.6218	0.4143586	0.5899465	583.2554	3.818514	0	39	877	481						Frog_fixed.avi	0
23997	1440	858.6527	479.9618	0.5526997	0.6019279	596.7477	3.649904	0	882.1195	499.7639	0.4144279	0.5897922	583.0893	3.819104	0	39	870	490						Frog_fixed.avi	0
24014	1441	856.8104	481.9649	0.5527219	0.6018848	596.6252	3.647052	0	887.714	500.6769	0.4143669	0.5897846	583.1021	3.817654	0	39	872	491						Frog_fixed.avi	0
24031	1442	859.6497	484.341	0.5526715	0.6018994	596.5125	3.628263	0	887.7725	495.2367	0.4142261	0.5898153	583.0912	3.788674	0	39	874	490						Frog_fixed.avi	0
24047	1443	861.3485	484.0715	0.5525469	0.6019756	596.3348	3.615553	0	882.468	495.8907	0.4139841	0.5899149	582.9467	3.783419	0	39	872	490						Frog_fixed.avi	0
24064	1444	858.6962	476.2489	0.5523685	0.6021323	596.1785	3.608224	0	884.2343	500.3753	0.4137507	0.5900575	582.7943	3.771606	0	39	871	488						Frog_fixed.avi	0
24081	1445	863.496	478.9461	0.5522067	0.6023102	596.0861	3.617245	0	882.0621	497.6724	0.4134718	0.5902096	582.8004	3.780035	0	39	873	488						Frog_fixed.avi	0
24097	1446	861.239	480.5905	0.5520501	0.6024053	595.9626	3.614717	0	878.5419	501.2961	0.413255	0.5903385	582.6161	3.770377	0	39	870	491						Frog_fixed.avi	0
24114	1447	858.8138	484.0619	0.5518881	0.6024817	595.7213	3.58011	0	883.089	494.5912	0.4130455	0.5904877	582.5288	3.763181	0	39	871	489						Frog_fixed.avi	0
24130	1448	861.0369	484.2006	0.5517389	0.6025002	595.7924	3.577096	0	881.8537	500.8585	0.4128513	0.5905035	582.519	3.752682	0	39	871	493						Frog_fixed.avi	0
24147	1449	860.7495	485.9366	0.5515997	0.602428	595.7432	3.5904	0	881.0485	504.5418	0.4126709	0.5904078	582.3867	3.730007	0	39	871	495						Frog_fixed.avi	0
24164	1450	856.1127	483.4091	0.55145	0.6023855	595.5361	3.581144	0	884.1069	495.9183	0.4125209	0.5903316	582.3522	3.725124	0	39	870	490						Frog_fixed.avi	0
24180	1451	863.8912	476.2226	0.5513027	0.6023434	595.4268	3.535918	0	880.835	498.1458	0.4123107	0.5902035	582.3082	3.72112	0	39	872	487						Frog_fixed.avi	0
24197	1452	859.0636	487.9416	0.5510799	0.6023224	595.4845	3.577887	0	878.8903	503.9515	0.4120741	0.5900377	582.256	3.723847	0	39	869	496						Frog_fixed.avi	0
24214	1453	860.0703	482.3853	0.5508566	0.6023549	595.3409	3.549388	0	876.6733	505.3712	0.4118198	0.5899471	582.1882	3.720421	0	39	868	494						Frog_fixed.avi	0
24230	1454	857.442	496.5975	0.5506191	0.6025072	595.3022	3.543208	0	879.7019	505.2546	0.4115554	0.5898896	582.1944	3.739544	0	39	869	501						Frog_fixed.avi	0
24247	1455	857.3049	491.1378	0.5504013	0.6027266	595.2529	3.559443	0	876.3339	500.3932	0.4112926	0.5899724	582.0197	3.722376	0	39	867	496						Frog_fixed.avi	0
24264	1456	865.5955	482.2274	0.5502419	0.603111	595.179	3.564405	0	877.1646	501.546	0.4110593	0.5901241	582.1351	3.724245	0	39	871	492						Frog_fixed.avi	0
24280	1457	859.4439	485.4255	0.5500514	0.6034762	595.2368	3.551218	0	872.6013	505.5688	0.4108533	0.5903812	582.205	3.72439	0	39	866	495						Frog_fixed.avi	0
24297	1458	863.0327	483.0883	0.5499194	0.6039005	595.1393	3.559456	0	880.5154	501.8009	0.4106824	0.5907252	582.1007	3.71542	0	39	872	492						Frog_fixed.avi	0
24314	1459	869.6461	492.1131	0.5498568	0.6042607	595.0782	3.572283	0	879.6211	495.7737	0.4105669	0.5911055	582.1382	3.71618	0	39	875	494						Frog_fixed.avi	0
24330	1460	861.2444	483.6679	0.5498019	0.6046863	595.0768	3.566607	0	878.8638	504.4097	0.4104726	0.5915223	582.1971	3.728802	0	39	870	494						Frog_fixed.avi	0
24347	1461	863.1979	480.7608	0.5497304	0.6050901	595.1204	3.58372	0	874.0511	504.5145	0.4103799	0.591972	582.252	3.731482	0	39	869	493						Frog_fixed.avi	0
24364	1462	865.2579	479.0399	0.5497662	0.605515	595.0359	3.570277	0	878.2647	503.3091	0.4103617	0.5924419	582.2271	3.723531	0	39	872	491						Frog_fixed.avi	0
24380	1463	867.3109	489.2845	0.5497962	0.6058641	595.0792	3.580471	0	877.8821	495.1462	0.4103889	0.5928966	582.2822	3.74778	0	39	873	492						Frog_fixed.avi	0
24397	1464	862.4824	485.5508	0.5498807	0.6061081	595.042	3.583447	0	879.0046	501.3602	0.4105132	0.5931968	582.2299	3.744576	0	39	871	493						Frog_fixed.avi	0
24414	1465	851.9172	494.2399	0.5501026	0.606295	595.1031	3.593319	0	868.0298	515.5969	0.410789	0.593448	582.233	3.744995	0	40	860	505						Frog_fixed.avi	0
24430	1466	828.5253	513.1807	0.5504355	0.6062873	595.0799	3.595396	0	850.0431	530.2877	0.4112878	0.5936986	582.1201	3.743213	0	40	839	522						Frog_fixed.avi	0
24447	1467	827.8927	522.6466	0.5508271	0.6060287	595.1347	3.594357	0	855.4961	531.1428	0.411688	0.5937191	582.1252	3.746304	0	40	842	527						Frog_fixed.avi	0
24464	1468	828.9273	529.8925	0.5512704	0.6057938	595.252	3.609915	0	850.4982	534.1368	0.4122176	0.5937531	582.096	3.744331	0	40	840	532						Frog_fixed.avi	0
24480	1469	832.29	521.5648	0.5517312	0.605581	595.4956	3.59445	0	856.4164	531.4462	0.4128598	0.5938117	582.2117	3.737405	0	40	844	527						Frog_fixed.avi	0
24497	1470	829.4211	526.889	0.5521809	0.6054474	595.6273	3.612319	0	858.8843	524.3018	0.4134775	0.5940053	582.1478	3.736172	0	40	844	526						Frog_fixed.avi	0
24513	1471	830.3126	516.7341	0.5525697	0.6053815	595.8004	3.59603	0	859.1721	529.6039	0.4140415	0.5942965	582.1075	3.7538	0	40	845	523						Frog_fixed.avi	0
24530	1472	825.7966	521.528	0.5528671	0.6054845	596.0158	3.602097	0	859.2559	523.9257	0.4145072	0.5947415	582.1349	3.745934	0	40	843	523						Frog_fixed.avi	0
24547	1473	835.0137	508.935	0.5530497	0.6056125	596.1099	3.600216	0	852.7722	534.9208	0.4148052	0.5951684	582.1382	3.745668	0	40	844	522						Frog_fixed.avi	0
24563	1474	809.78	488.4236	0.5530813	0.6055619	596.2938	3.595882	0	835.9431	488.01	0.4149589	0.5954456	582.2397	3.75629	0	40	823	488						Frog_fixed.avi	0
24580	1475	814.6524	489.9444	0.5529486	0.605719	596.2639	3.59923	0	840.3637	496.8648	0.4148411	0.5958753	582.2695	3.754572	0	40	828	493						Frog_fixed.avi	0
24597	1476	813.8569	492.8333	0.5526767	0.605843	596.4498	3.592886	0	835.0986	499.8913	0.4145634	0.596249	582.2253	3.751256	0	40	824	496						Frog_fixed.avi	0
24613	1477	814.6754	495.8081	0.5523255	0.6059175	596.3376	3.61097	0	832.6053	499.0706	0.4141747	0.596543	582.1744	3.758445	0	40	824	497						Frog_fixed.avi	0
24630	1478	816.3868	489.3716	0.5519745	0.6061475	596.3051	3.595807	0	832.8189	491.0081	0.4137193	0.5969712	582.2078	3.760654	0	40	825	490						Frog_fixed.avi	0
24647	1479	816.4132	484.6596	0.5515373	0.6064755	596.3647	3.610326	0	834.0513	500.1469	0.4132311	0.5974876	582.3251	3.763407	0	40	825	492						Frog_fixed.avi	0
24663	1480	808.5084	492.5425	0.5510622	0.6069516	596.267	3.617463	0	832.3987	502.5197	0.4126765	0.5981864	582.2638	3.753114	0	40	820	498						Frog_fixed.avi	0
24680	1481	815.2943	493.8691	0.550603	0.6075165	596.2878	3.604746	0	835.3239	501.1289	0.4121152	0.5989971	582.3295	3.750306	0	40	825	497						Frog_fixed.avi	0
24697	1482	813.5677	492.9827	0.5501286	0.6082031	596.2712	3.625243	0	837.3144	496.7885	0.4115518	0.5999137	582.3649	3.75791	0	40	825	495						Frog_fixed.avi	0
24713	1483	810.3889	493.2159	0.5496507	0.6089352	596.1945	3.620343	0	836.7504	494.4796	0.4109898	0.6008457	582.3992	3.763527	0	40	824	494						Frog_fixed.avi	0
24730	1484	809.9646	489.9089	0.5491853	0.6096182	596.0981	3.613442	0	836.1064	497.4325	0.4104347	0.6017562	582.4195	3.770459	0	40	823	494						Frog_fixed.avi	0
24747	1485	811.0578	498.23	0.548748	0.6101472	595.9747	3.608282	0	837.2905	500.126	0.4099273	0.6025556	582.4246	3.77026	0	40	824	499						Frog_fixed.avi	0
24763	1486	811.1154	498.5467	0.5483462	0.6105982	595.7753	3.606695	0	835.3088	496.7486	0.4094508	0.6032407	582.2906	3.767482	0	40	823	498						Frog_fixed.avi	0
24780	1487	816.0339	485.8044	0.5479118	0.6109411	595.7143	3.599311	0	837.6879	496.5414	0.4089775	0.6038649	582.3545	3.759289	0	40	827	491						Frog_fixed.avi	0
24797	1488	814.8872	486.8284	0.5474672	0.6112048	595.7268	3.603577	0	835.2491	495.8147	0.4084752	0.6043451	582.4223	3.772541	0	40	825	491						Frog_fixed.avi	0
24813	1489	818.9907	487.7012	0.5470595	0.6112208	595.8179	3.604438	0	838.6328	499.3154	0.408031	0.6046699	582.3391	3.766514	0	40	829	494						Frog_fixed.avi	0
24830	1490	810.8697	498.3562	0.546712	0.6109785	595.861	3.599026	0	836.3449	497.649	0.4076504	0.6048203	582.3781	3.763473	0	40	824	498						Frog_fixed.avi	0
24847	1491	819.8148	491.8602	0.5464351	0.6106184	595.6907	3.592429	0	839.1269	502.2892	0.4073883	0.6048465	582.434	3.774348	0	40	829	497						Frog_fixed.avi	0
24863	1492	811.1511	499.5444	0.546241	0.6101316	595.9428	3.600699	0	839.8557	500.5369	0.4072521	0.6048212	582.3929	3.77748	0	40	826	500						Frog_fixed.avi	0
24880	1493	819.6227	487.7774	0.5461187	0.6096495	596.116	3.580637	0	836.3543	499.1847	0.4071932	0.6048162	582.4698	3.78082	0	40	828	493						Frog_fixed.avi	0
24897	1494	819.2328	499.4732	0.5460154	0.6091278	596.0359	3.596661	0	838.2657	501.6365	0.4071508	0.6048594	582.4371	3.784714	0	40	829	501						Frog_fixed.avi	0
24913	1495	819.233	484.2272	0.5458777	0.6087785	595.9918	3.563262	0	840.0387	494.2343	0.4070837	0.6049926	582.3939	3.764468	0	40	830	489						Frog_fixed.avi	0
24930	1496	812.8052	494.9125	0.5456742	0.60838	596.2077	3.583559	0	841.1444	500.8268	0.4069165	0.6050715	582.5394	3.787509	0	40	827	498						Frog_fixed.avi	0
24947	1497	820.065	491.2465	0.5454112	0.6081114	596.0841	3.561775	0	840.1575	499.8923	0.4066533	0.60521	582.4412	3.777891	0	40	830	496						Frog_fixed.avi	0
24963	1498	818.8415	489.3101	0.5450639	0.6079917	596.2309	3.557816	0	842.4586	500.8648	0.4062738	0.6054261	582.4131	3.763343	0	40	831	495						Frog_fixed.avi	0
24980	1499	819.5001	492.1694	0.5446277	0.6079823	596.1859	3.556185	0	843.0952	498.9441	0.4057903	0.6057449	582.3582	3.7802	0	40	831	496						Frog_fixed.avi	0
24997	1500	821.0569	491.3064	0.5441487	0.6080897	596.1899	3.553169	0	846.8427	496.9638	0.4052126	0.6061249	582.3046	3.772084	0	40	834	494						Frog_fixed.avi	0
25013	1501	816.6752	497.1058	0.5436109	0.6082811	596.0138	3.550095	0	844.6841	497.2609	0.4046148	0.6066062	582.3234	3.781759	0	40	831	497						Frog_fixed.avi	0
25030	1502	816.7195	490.3029	0.5430956	0.6086169	595.8496	3.549667	0	850.7408	493.9328	0.4040082	0.6069991	582.3137	3.789209	0	40	834	492						Frog_fixed.avi	0
25046	1503	815.8344	492.7428	0.5426073	0.6088652	595.7683	3.537123	0	848.1736	495.2873	0.4033967	0.6074396	582.3258	3.783342	0	40	832	494						Frog_fixed.avi	0
25063	1504	817.5189	498.4246	0.5421377	0.6091038	595.5842	3.554121	0	847.7337	499.4113	0.4028477	0.6077803	582.1982	3.777358	0	40	833	499						Frog_fixed.avi	0
25080	1505	818.8738	495.0069	0.5417015	0.6094502	595.4581	3.562361	0	849.0104	495.2359	0.4023455	0.6081102	582.1629	3.794131	0	40	834	495						Frog_fixed.avi	0
25096	1506	820.3846	496.4437	0.5413293	0.6096925	595.3654	3.571437	0	848.1953	493.3002	0.4018866	0.6084327	582.1219	3.78466	0	40	834	495						Frog_fixed.avi	0
25113	1507	821.4914	492.4382	0.5409808	0.609951	595.2761	3.551295	0	853.5223	491.2419	0.4015012	0.608758	582.059	3.786598	0	40	838	492						Frog_fixed.avi	0
25130	1508	823.5529	491.1253	0.5406902	0.6103374	595.2454	3.559416	0	850.6788	498.2926	0.401159	0.6091182	582.07	3.803799	0	40	837	495						Frog_fixed.avi	0
25146	1509	821.9287	494.7473	0.5404432	0.6106597	595.153	3.568787	0	847.4828	499.6061	0.4008608	0.6095096	582.0828	3.805073	0	40	835	497						Frog_fixed.avi	0
25163	1510	822.6376	491.3091	0.5402581	0.6110237	595.0067	3.551312	0	851.9379	497.2908	0.4006395	0.6098654	582.0128	3.800809	0	40	837	494						Frog_fixed.avi	0
25180	1511	820.1365	493.3437	0.540096	0.6113228	595.0114	3.546954	0	854.2005	492.3445	0.40048	0.6101861	581.9119	3.794804	0	40	837	493						Frog_fixed.avi	0
25196	1512	871.1724	455.9491	0.5398501	0.6114554	595.1676	3.572324	0	896.3854	466.934	0.4002	0.6102598	582.0165	3.816159	0	41	884	461						Frog_fixed.avi	0
25213	1513	862.0059	436.8701	0.5396894	0.6116455	595.3088	3.579035	0	888.4004	442.3462	0.4001706	0.6103995	582.0644	3.797259	0	41	875	440						Frog_fixed.avi	0
25230	1514	869.6774	444.7073	0.5397784	0.6118367	595.2023	3.571856	0	887.9824	452.0057	0.400222	0.6107051	582.0778	3.815038	0	41	879	448						Frog_fixed.avi	0
25246	1515	871.1709	436.984	0.5398568	0.611743	595.2885	3.566536	0	889.1519	450.3775	0.4003249	0.6106691	582.1619	3.792669	0	41	880	444						Frog_fixed.avi	0
25263	1516	862.7233	438.6273	0.5399417	0.6115281	595.3177	3.56574	0	890.5512	442.3242	0.4004362	0.6105056	582.3299	3.808219	0	41	877	440						Frog_fixed.avi	0
25280	1517	863.5399	440.6754	0.5400949	0.6111752	595.5035	3.564873	0	888.8565	456.6534	0.4005952	0.6102365	582.4069	3.798201	0	41	876	449						Frog_fixed.avi	0
25296	1518	870.6956	436.3164	0.5402381	0.6108164	595.7287	3.571997	0	890.1172	446.4061	0.4007546	0.610012	582.4988	3.802545	0	41	880	441						Frog_fixed.avi	0
25313	1519	867.8649	444.5479	0.5403531	0.6106609	595.8073	3.590209	0	886.354	456.2292	0.4009178	0.6098391	582.6658	3.808751	0	41	877	450						Frog_fixed.avi	0
25330	1520	861.5784	444.4169	0.5405211	0.6105631	595.8932	3.592836	0	882.2726	456.3402	0.40109	0.6097149	582.6915	3.80781	0	41	872	450						Frog_fixed.avi	0
25346	1521	868.9557	446.0705	0.5406995	0.6105883	596.0367	3.57384	0	887.3911	450.8588	0.4012846	0.6096238	582.8004	3.810931	0	41	878	448						Frog_fixed.avi	0
25363	1522	860.4939	447.7649	0.5408502	0.6107231	596.0864	3.591554	0	884.6198	449.6398	0.4014947	0.6096066	582.9393	3.806898	0	41	873	449						Frog_fixed.avi	0
25380	1523	868.8019	443.8577	0.5411084	0.610868	596.243	3.578344	0	890.3573	446.0196	0.4017302	0.6096485	582.9875	3.810764	0	41	880	445						Frog_fixed.avi	0
25396	1524	863.5581	448.1803	0.5412957	0.6111147	596.2299	3.572935	0	885.6149	454.8749	0.4019747	0.6097189	583.0198	3.80378	0	41	875	452						Frog_fixed.avi	0
25413	1525	866.4332	439.5746	0.5415719	0.6114039	596.3202	3.582527	0	891.4125	443.6966	0.4022556	0.6098878	583.0883	3.802876	0	41	879	442						Frog_fixed.avi	0
25430	1526	863.6409	445.6462	0.5417906	0.6117232	596.2284	3.58992	0	888.5474	447.0915	0.4024926	0.6100893	583.0962	3.802791	0	41	876	446						Frog_fixed.avi	0
25446	1527	867.6822	438.956	0.5420801	0.6120151	596.3704	3.585994	0	893.7928	448.5769	0.402771	0.6103013	583.1024	3.815947	0	41	881	444						Frog_fixed.avi	0
25463	1528	864.7231	441.6763	0.5422961	0.6122765	596.2454	3.578247	0	887.1832	444.8492	0.4030035	0.6104609	583.0529	3.817754	0	41	876	443						Frog_fixed.avi	0
25480	1529	872.7045	442.7745	0.5425188	0.6125786	596.3047	3.577568	0	890.1458	445.2559	0.4032478	0.6106955	583.09	3.80703	0	41	881	444						Frog_fixed.avi	0
25496	1530	862.9973	439.1272	0.5426899	0.6128752	596.359	3.564087	0	887.4967	453.2234	0.4034258	0.6109141	583.0878	3.796402	0	41	875	446						Frog_fixed.avi	0
25513	1531	855.5125	445.8999	0.5428423	0.6131582	596.2925	3.582425	0	882.4772	454.5571	0.403599	0.6110664	583.0309	3.814855	0	41	869	450						Frog_fixed.avi	0
25530	1532	870.2003	446.118	0.5430198	0.6133661	596.3822	3.592209	0	889.7528	446.9321	0.4037828	0.611241	583.1291	3.820036	0	41	880	447						Frog_fixed.avi	0
25546	1533	861.423	445.7068	0.5431529	0.6135482	596.4833	3.577166	0	891.8668	447.6881	0.4039246	0.6113415	583.1221	3.80761	0	41	877	447						Frog_fixed.avi	0
25563	1534	854.3181	445.4919	0.5432541	0.6136605	596.4742	3.57763	0	878.9493	460.6467	0.4040538	0.6113579	583.2417	3.803063	0	41	867	453						Frog_fixed.avi	0
25580	1535	860.1226	446.3023	0.5434011	0.6137407	596.5304	3.588808	0	888.0008	452.1556	0.4041957	0.6113521	583.1492	3.794373	0	41	874	449						Frog_fixed.avi	0
25596	1536	869.3114	446.1825	0.5435565	0.6138318	596.5878	3.58771	0	891.0802	450.7454	0.4043326	0.6113656	583.2191	3.812594	0	41	880	448						Frog_fixed.avi	0
25613	1537	863.6139	439.4836	0.5436482	0.6139744	596.6156	3.594322	0	893.413	455.9733	0.4044494	0.6113951	583.2103	3.804596	0	41	879	448						Frog_fixed.avi	0
25629	1538	857.8701	442.4787	0.5437616	0.6141872	596.5098	3.593479	0	888.2224	450.6008	0.4045863	0.6115187	583.3785	3.818715	0	41	873	447						Frog_fixed.avi	0
25646	1539	856.6941	443.293	0.5439039	0.6144683	596.5829	3.605523	0	886.5097	455.4758	0.4047287	0.6116672	583.3268	3.801605	0	41	872	449						Frog_fixed.avi	0
25663	1540	872.6745	438.749	0.5440682	0.6146773	596.5493	3.599022	0	889.4058	461.3006	0.4048533	0.6118218	583.2761	3.803171	0	41	881	450						Frog_fixed.avi	0
25679	1541	862.8896	444.8866	0.5441735	0.6148847	596.5637	3.597313	0	892.1697	456.7998	0.4049729	0.6119915	583.2057	3.804064	0	41	878	451						Frog_fixed.avi	0
25696	1542	854.2197	447.3827	0.5442636	0.6151773	596.5092	3.608227	0	884.1068	459.7457	0.4050758	0.6122674	583.3329	3.81083	0	41	869	454						Frog_fixed.avi	0
25713	1543	850.3248	454.5965	0.5443475	0.6154393	596.3896	3.611984	0	886.7893	461.5967	0.4051805	0.6125076	583.2004	3.803292	0	41	869	458						Frog_fixed.avi	0
25729	1544	860.7842	445.5117	0.5444273	0.6157351	596.4446	3.614055	0	891.0853	448.8531	0.4052385	0.6128274	583.135	3.811248	0	41	876	447						Frog_fixed.avi	0
25746	1545	856.3981	449.9853	0.544476	0.6160932	596.3489	3.615359	0	890.8994	458.6304	0.4052746	0.6131639	583.1682	3.823394	0	41	874	454						Frog_fixed.avi	0
25763	1546	857.1984	449.2698	0.5444342	0.6163964	596.4045	3.594165	0	895.4431	454.1389	0.4052352	0.613573	583.1364	3.821567	0	41	876	452						Frog_fixed.avi	0
25779	1547	853.0677	449.9542	0.5443743	0.6167368	596.2758	3.634908	0	892.5458	462.6573	0.4051825	0.6139765	583.0894	3.815131	0	41	873	456						Frog_fixed.avi	0
25796	1548	852.9409	444.9228	0.5442994	0.6169836	596.2859	3.633711	0	892.6602	453.2614	0.405084	0.6143996	583.1398	3.817786	0	41	873	449						Frog_fixed.avi	0
25813	1549	856.7438	454.555	0.5442283	0.6171694	596.2465	3.625278	0	895.5819	451.797	0.4049757	0.6148092	583.0746	3.83999	0	41	876	453						Frog_fixed.avi	0
25829	1550	861.4167	444.6784	0.5441439	0.6173267	596.2733	3.625235	0	894.3763	452.6793	0.404878	0.615252	583.0168	3.843672	0	41	878	449						Frog_fixed.avi	0
25846	1551	863.6915	447.7455	0.5440094	0.6175163	596.0799	3.635233	0	893.3416	460.3347	0.4047415	0.6157368	582.8845	3.815516	0	41	879	454						Frog_fixed.avi	0
25863	1552	856.9277	442.5973	0.5438111	0.6178072	596.0298	3.614601	0	890.6379	461.9279	0.4045419	0.6163211	582.7906	3.814481	0	41	874	452						Frog_fixed.avi	0
25879	1553	861.0155	440.5441	0.5435897	0.618138	595.9847	3.631559	0	892.8989	459.5048	0.4042882	0.616887	582.7456	3.821724	0	41	877	450						Frog_fixed.avi	0
25896	1554	866.3922	439.3058	0.5433241	0.6185499	595.7535	3.628313	0	889.6044	457.5144	0.4039714	0.6174288	582.7594	3.825319	0	41	878	448						Frog_fixed.avi	0
25913	1555	853.0811	444.5448	0.5430316	0.6188434	595.7324	3.625963	0	891.6722	454.6759	0.4036479	0.6178486	582.5548	3.831798	0	41	872	450						Frog_fixed.avi	0
25929	1556	864.0878	447.2311	0.5427929	0.6190678	595.5681	3.629668	0	899.4858	455.7753	0.4033434	0.6181625	582.548	3.829746	0	41	882	452						Frog_fixed.avi	0
25946	1557	849.2196	444.3619	0.5425096	0.6192659	595.4658	3.641973	0	894.2172	457.908	0.4030454	0.6183452	582.4708	3.836267	0	41	872	451						Frog_fixed.avi	0
25963	1558	862.7463	439.3766	0.5423712	0.6193644	595.3337	3.629066	0	895.3905	462.6749	0.4028323	0.6184688	582.3902	3.846806	0	41	879	451						Frog_fixed.avi	0
25979	1559	865.9656	444.3992	0.5422919	0.6194271	595.3472	3.623253	0	892.9615	458.6284	0.4026922	0.6185352	582.2808	3.834381	0	41	879	452						Frog_fixed.avi	0
25996	1560	861.408	444.7357	0.5422394	0.619525	595.4583	3.620965	0	894.3469	455.6931	0.4026333	0.618605	582.2973	3.834494	0	41	878	450						Frog_fixed.avi	0
26013	1561	861.1905	444.0276	0.5422818	0.6196333	595.4769	3.625689	0	894.738	453.9062	0.4026751	0.6185974	582.2873	3.82178	0	41	878	449						Frog_fixed.avi	0
26029	1562	857.9854	441.3693	0.5423956	0.6197041	595.3762	3.628333	0	897.8169	454.0264	0.4028126	0.6185158	582.3785	3.833775	0	41	878	448						Frog_fixed.avi	0
26046	1563	855.6323	444.7112	0.5425897	0.6197301	595.4045	3.631286	0	896.9579	457.2112	0.4030199	0.6184053	582.4334	3.850245	0	41	876	451						Frog_fixed.avi	0
26063	1564	859.4042	436.8999	0.5428487	0.6197971	595.4285	3.620983	0	892.8195	460.5099	0.4032893	0.6182693	582.4573	3.829623	0	41	876	449						Frog_fixed.avi	0
26079	1565	860.938	441.6156	0.5431541	0.6198056	595.5757	3.630576	0	895.4188	455.5132	0.4036077	0.6181101	582.5195	3.845678	0	41	878	449						Frog_fixed.avi	0
26096	1566	855.4185	442.502	0.5434995	0.6198604	595.6479	3.636337	0	894.8089	457.3414	0.4039699	0.6179906	582.6663	3.829869	0	41	875	450						Frog_fixed.avi	0
26113	1567	856.3516	446.4658	0.5438648	0.6199183	595.6027	3.634969	0	892.9182	460.3522	0.4043645	0.6178561	582.5867	3.815696	0	41	875	453						Frog_fixed.avi	0
26129	1568	858.0261	439.9613	0.544234	0.6200338	595.8494	3.632514	0	894.9457	459.5584	0.4047633	0.6178511	582.6789	3.834744	0	41	876	450						Frog_fixed.avi	0
26146	1569	862.8031	446.8139	0.5446185	0.6201851	595.9088	3.624649	0	898.1007	461.0159	0.4051625	0.6178922	582.6721	3.824962	0	41	880	454						Frog_fixed.avi	0
26163	1570	855.8532	441.9784	0.5449511	0.6204242	595.8052	3.63001	0	893.1189	458.113	0.4055021	0.6180382	582.7881	3.81362	0	41	874	450						Frog_fixed.avi	0
26179	1571	857.0844	451.1032	0.5452458	0.620676	595.8268	3.635541	0	897.4896	460.2674	0.4058344	0.6182055	582.7542	3.827807	0	41	877	456						Frog_fixed.avi	0
26196	1572	859.83	440.4637	0.545499	0.6209614	595.7958	3.638659	0	892.2183	458.3325	0.4061008	0.6183659	582.7574	3.832615	0	41	876	449						Frog_fixed.avi	0
26212	1573	865.6971	445.4648	0.5457364	0.6212423	595.8521	3.632296	0	891.4529	464.4783	0.4063161	0.6185009	582.6147	3.836526	0	41	879	455						Frog_fixed.avi	0
26229	1574	850.7605	445.6757	0.5458956	0.6214865	595.6182	3.623796	0	894.2855	456.1502	0.4064912	0.6186265	582.7082	3.837343	0	41	873	451						Frog_fixed.avi	0
26246	1575	849.7162	448.5953	0.5460402	0.6216908	595.7219	3.641953	0	895.0518	466.6663	0.4066624	0.6187187	582.6622	3.834422	0	41	872	458						Frog_fixed.avi	0
26262	1576	859.6728	448.1632	0.5461573	0.6218464	595.8154	3.629323	0	896.4603	458.6779	0.4067621	0.6188319	582.6679	3.850462	0	41	878	453						Frog_fixed.avi	0
26279	1577	858.5597	453.8954	0.5461862	0.6220198	595.7643	3.639309	0	901.4521	463.7632	0.4068113	0.6188899	582.5705	3.853846	0	41	880	459						Frog_fixed.avi	0
26296	1578	858.7415	448.1378	0.5461375	0.6221454	595.6863	3.639983	0	895.4712	460.3411	0.406747	0.6189841	582.5519	3.852113	0	41	877	454						Frog_fixed.avi	0
26312	1579	850.2413	444.3217	0.5460323	0.6222482	595.6647	3.637786	0	896.4332	462.1508	0.4066333	0.6190117	582.5317	3.866702	0	41	873	453						Frog_fixed.avi	0
26329	1580	855.8807	452.6042	0.5459056	0.622265	595.5756	3.663984	0	901.7073	466.4314	0.4064876	0.6190343	582.577	3.863232	0	41	879	460						Frog_fixed.avi	0
26346	1581	856.7614	450.6161	0.5457645	0.6222599	595.6301	3.658572	0	898.5418	462.7741	0.4063146	0.6190251	582.5568	3.86802	0	41	878	457						Frog_fixed.avi	0
26362	1582	856.6364	445.381	0.5455962	0.6222247	595.6231	3.635467	0	898.3746	467.0283	0.4061216	0.6190335	582.5759	3.869457	0	41	878	456						Frog_fixed.avi	0
26379	1583	857.063	451.5477	0.5454236	0.622261	595.524	3.664484	0	896.1669	469.5049	0.4059204	0.6191247	582.7516	3.867115	0	41	877	461						Frog_fixed.avi	0
26396	1584	865.0024	455.6256	0.5452933	0.6223746	595.523	3.655345	0	902.1656	462.5764	0.4057673	0.6193047	582.6243	3.878166	0	41	884	459						Frog_fixed.avi	0
26412	1585	856.6615	452.1086	0.5451248	0.6225611	595.7005	3.65209	0	895.8218	470.1243	0.4055996	0.6194895	582.5731	3.88951	0	41	876	461						Frog_fixed.avi	0
26429	1586	853.4286	449.7305	0.5449739	0.6227258	595.5328	3.652324	0	900.9335	463.954	0.4054468	0.6196828	582.6998	3.888513	0	41	877	457						Frog_fixed.avi	0
26446	1587	852.897	455.2062	0.5448829	0.6229146	595.5309	3.669686	0	901.3226	469.3653	0.4053396	0.6198695	582.5811	3.883487	0	41	877	462						Frog_fixed.avi	0
26462	1588	862.4569	448.2708	0.5448189	0.6230338	595.5096	3.676777	0	902.0396	464.735	0.4052309	0.6199815	582.5878	3.89487	0	41	882	457						Frog_fixed.avi	0
26479	1589	857.7194	453.4256	0.5447787	0.6230902	595.4708	3.679461	0	899.6257	467.026	0.4051578	0.6200313	582.6393	3.909876	0	41	879	460						Frog_fixed.avi	0
26496	1590	851.0397	460.8496	0.5447177	0.623143	595.5828	3.677153	0	901.7177	462.5087	0.4050925	0.6200517	582.5881	3.916444	0	41	876	462						Frog_fixed.avi	0
26512	1591	856.3292	451.8796	0.5447245	0.6232427	595.6458	3.664287	0	900.613	468.3052	0.4050952	0.6200469	582.5886	3.910709	0	41	878	460						Frog_fixed.avi	0
26529	1592	857.2393	450.5204	0.544739	0.6233225	595.6391	3.678321	0	899.712	464.7567	0.4051038	0.6200666	582.6318	3.908776	0	41	878	458						Frog_fixed.avi	0
26545	1593	858.8555	452.4308	0.5447633	0.6234683	595.7067	3.687195	0	903.2942	465.88	0.4051501	0.6201171	582.7098	3.926204	0	41	881	459						Frog_fixed.avi	0
26562	1594	850.1636	462.8987	0.5447853	0.6236801	595.7281	3.687574	0	902.2085	465.8066	0.4051959	0.6202239	582.6987	3.925779	0	41	876	464						Frog_fixed.avi	0
26579	1595	856.8259	447.6032	0.5448427	0.6239266	595.6107	3.700915	0	903.3945	472.2866	0.40523	0.6202994	582.7629	3.91042	0	41	880	460						Frog_fixed.avi	0
26595	1596	859.5428	456.1254	0.544873	0.6241687	595.6505	3.698233	0	898.3524	471.4374	0.4052603	0.6203968	582.7953	3.922277	0	41	879	464						Frog_fixed.avi	0
26612	1597	855.3427	449.8507	0.5448894	0.6243677	595.6865	3.688404	0	899.4046	469.7553	0.4053015	0.6204216	582.8405	3.922174	0	41	877	460						Frog_fixed.avi	0
26629	1598	864.9002	449.0411	0.5449232	0.6245322	595.7708	3.700941	0	901.8661	468.3638	0.4053198	0.6204013	582.8724	3.940719	0	41	883	459						Frog_fixed.avi	0
26645	1599	859.8796	451.3467	0.544947	0.6246678	595.8292	3.708035	0	902.5574	461.9081	0.4053376	0.6204023	582.8904	3.936615	0	41	881	457						Frog_fixed.avi	0
26662	1600	860.5268	449.1526	0.5449699	0.6247794	595.8701	3.703711	0	903.0419	464.9306	0.4053658	0.6204154	582.8776	3.938442	0	41	882	457						Frog_fixed.avi	0
26679	1601	861.1582	447.2044	0.5449962	0.6249602	595.8076	3.70915	0	900.7764	466.4592	0.4053841	0.620471	582.8628	3.949646	0	41	881	457						Frog_fixed.avi	0
26695	1602	853.4557	456.8487	0.545018	0.6250733	595.8343	3.701633	0	902.9722	465.6064	0.4053957	0.6205464	582.925	3.945795	0	41	878	461						Frog_fixed.avi	0
26712	1603	858.7533	456.5157	0.5449617	0.6252014	595.6205	3.719021	0	907.3864	473.217	0.4053572	0.6206405	582.9226	3.950713	0	42	883	465						Frog_fixed.avi	0
26729	1604	899.561	523.264	0.544774	0.6256738	595.4589	3.732486	0	931.8273	540.928	0.4051987	0.6211618	583.0014	3.944581	0	42	916	532						Frog_fixed.avi	0
26745	1605	887.2363	517.2894	0.5448193	0.6256782	595.4586	3.758424	0	927.1746	529.6631	0.4051968	0.6211208	583.0094	3.959504	0	42	907	523						Frog_fixed.avi	0
26762	1606	883.8168	531.5851	0.5448347	0.6255295	595.5115	3.75573	0	928.8243	537.8729	0.4051946	0.6210398	583.0505	3.934192	0	42	906	535						Frog_fixed.avi	0
26779	1607	884.3392	527.3338	0.5448538	0.6252809	595.5541	3.750401	0	931.7977	529.9194	0.4051907	0.6208945	583.105	3.951888	0	42	908	529						Frog_fixed.avi	0
26795	1608	890.0902	524.3306	0.5448578	0.6251051	595.6044	3.759604	0	927.1857	539.3237	0.4051942	0.6207575	583.2067	3.940192	0	42	909	532						Frog_fixed.avi	0
26812	1609	889.6177	524.7371	0.544856	0.6249447	595.619	3.754766	0	930.0648	533.6713	0.4052014	0.6206487	583.3693	3.955863	0	42	910	529						Frog_fixed.avi	0
26829	1610	888.5024	524.3967	0.5448442	0.6247778	595.7015	3.759701	0	934.8972	534.8685	0.4051932	0.6204998	583.4206	3.970783	0	42	912	530						Frog_fixed.avi	0
26845	1611	884.0366	524.6486	0.5447971	0.6245368	595.8777	3.764193	0	935.3694	537.5168	0.4051853	0.6203834	583.4925	3.963327	0	42	910	531						Frog_fixed.avi	0
26862	1612	887.4473	526.4769	0.5447746	0.6243654	595.872	3.780282	0	938.1699	534.057	0.4051342	0.6201767	583.4833	3.973995	0	42	913	530						Frog_fixed.avi	0
26879	1613	891.9525	516.261	0.5447274	0.6242236	595.9967	3.77539	0	938.1981	530.0189	0.405074	0.6200333	583.6237	3.980782	0	42	915	523						Frog_fixed.avi	0
26895	1614	890.0762	513.837	0.5446809	0.6241272	596.0424	3.761983	0	935.4679	535.7299	0.4050266	0.6199064	583.6367	3.987226	0	42	913	525						Frog_fixed.avi	0
26912	1615	893.5996	510.2852	0.544659	0.6240732	596.0833	3.776636	0	933.9325	536.8032	0.4049794	0.6198367	583.5674	3.984305	0	42	914	524						Frog_fixed.avi	0
26929	1616	888.7129	521.5175	0.5446501	0.6240404	596.0695	3.769885	0	933.5471	534.5199	0.4049604	0.619813	583.6046	3.991946	0	42	911	528						Frog_fixed.avi	0
26945	1617	895.5638	518.5161	0.5446517	0.6240329	596.0355	3.78584	0	934.4831	532.9788	0.4049447	0.6198016	583.5932	3.99443	0	42	915	526						Frog_fixed.avi	0
26962	1618	893.2179	517.7024	0.5446739	0.6240551	595.9734	3.795423	0	933.9953	535.1517	0.4049295	0.6197984	583.5309	3.997763	0	42	914	526						Frog_fixed.avi	0
26979	1619	897.2574	518.3003	0.5446957	0.6240702	595.8798	3.810841	0	936.507	528.2779	0.4049298	0.6198282	583.4927	4.017149	0	42	917	523						Frog_fixed.avi	0
26995	1620	899.9448	520.8178	0.5447004	0.6241153	595.8278	3.802321	0	934.4724	530.4065	0.4049034	0.6198612	583.4302	4.021956	0	42	917	526						Frog_fixed.avi	0
27012	1621	891.3715	525.0473	0.5446698	0.6241968	595.8578	3.820142	0	941.712	526.9144	0.4048551	0.6198953	583.4164	4.018082	0	42	917	526						Frog_fixed.avi	0
27029	1622	889.8549	529.4148	0.5446162	0.6242918	595.7388	3.823352	0	938.6069	528.9712	0.4047937	0.6199633	583.4366	4.021803	0	42	914	529						Frog_fixed.avi	0
27045	1623	891.9953	521.8314	0.5445637	0.6243894	595.696	3.824034	0	943.9639	530.1028	0.4047374	0.6200653	583.4543	4.030972	0	42	918	526						Frog_fixed.avi	0
27062	1624	892.3885	524.451	0.5445138	0.6245145	595.6715	3.823917	0	934.9358	538.2709	0.4046426	0.620131	583.412	4.024024	0	42	914	531						Frog_fixed.avi	0
27079	1625	897.5862	527.2699	0.5444288	0.6245798	595.5889	3.823162	0	941.241	534.0233	0.4045497	0.6201723	583.4503	4.032575	0	42	919	531						Frog_fixed.avi	0
27095	1626	899.4333	526.5804	0.5443602	0.6245937	595.5931	3.830715	0	933.3683	535.0295	0.4044438	0.6202207	583.3453	4.041688	0	42	916	531						Frog_fixed.avi	0
27112	1627	891.9378	530.6631	0.5442718	0.6245554	595.6503	3.827323	0	936.7776	538.1359	0.4043467	0.6202297	583.3423	4.025484	0	42	914	534						Frog_fixed.avi	0
27128	1628	889.125	525.6676	0.5441684	0.6245176	595.6017	3.829966	0	936.2356	541.5427	0.4042384	0.6202089	583.3533	4.03637	0	42	913	534						Frog_fixed.avi	0
27145	1629	890.2284	520.1198	0.5440764	0.6244585	595.6496	3.835543	0	944.2778	534.4734	0.4041299	0.6201839	583.3798	4.040866	0	42	917	527						Frog_fixed.avi	0
27162	1630	895.2326	530.1149	0.543981	0.6244249	595.538	3.842998	0	937.5646	544.2342	0.4040232	0.6201569	583.4926	4.046553	0	42	916	537						Frog_fixed.avi	0
27178	1631	890.7496	530.3679	0.5439301	0.6244065	595.5346	3.849843	0	937.4583	538.5934	0.4039392	0.6201677	583.3809	4.054864	0	42	914	534						Frog_fixed.avi	0
27195	1632	893.7776	534.3321	0.54387	0.6244484	595.4929	3.850642	0	938.5964	539.4564	0.4038933	0.6202226	583.294	4.06492	0	42	916	537						Frog_fixed.avi	0
27212	1633	892.4877	527.9416	0.5438353	0.624519	595.4869	3.852969	0	945.5974	541.261	0.4038476	0.6202739	583.3284	4.045721	0	42	919	535						Frog_fixed.avi	0
27228	1634	894.1804	527.1554	0.5438102	0.6246763	595.4664	3.85216	0	942.1703	537.2491	0.4038181	0.6204125	583.3165	4.054659	0	42	918	532						Frog_fixed.avi	0
27245	1635	893.7628	531.4527	0.5437924	0.6249014	595.447	3.883966	0	947.7816	532.8972	0.4038155	0.6205582	583.3099	4.059597	0	42	921	532						Frog_fixed.avi	0
27262	1636	892.9343	538.5069	0.5437723	0.6250747	595.4017	3.862965	0	944.9592	532.9007	0.4037984	0.620724	583.3075	4.067774	0	42	919	536						Frog_fixed.avi	0
27278	1637	886.5219	532.1414	0.5436931	0.6253062	595.4685	3.851039	0	946.7355	538.8749	0.4037693	0.6209664	583.2566	4.087333	0	42	917	536						Frog_fixed.avi	0
27295	1638	909.8591	686.6086	0.5433535	0.6265898	595.5172	3.844109	0	972.8761	700.959	0.4036699	0.6223869	583.1577	4.084983	0	43	941	694						Frog_fixed.avi	0
27312	1639	914.0829	729.6919	0.5431219	0.627381	595.7087	3.85269	0	978.0529	736.1296	0.4034965	0.6230963	583.2133	4.073946	0	43	946	733						Frog_fixed.avi	0
27328	1640	913.3717	738.8884	0.543068	0.6274832	595.6375	3.825324	0	978.1985	749.6633	0.4033122	0.6231803	583.285	4.054995	0	43	946	744						Frog_fixed.avi	0
27345	1641	915.8176	746.2762	0.542904	0.6275681	595.5542	3.85145	0	971.9034	746.0111	0.4031016	0.6232979	583.2463	4.066674	0	43	944	746						Frog_fixed.avi	0
27362	1642	912.118	744.243	0.5427418	0.6276335	595.6804	3.842474	0	976.8798	739.7227	0.4028669	0.6233498	583.3222	4.070817	0	43	944	742						Frog_fixed.avi	0
27378	1643	917.7784	742.1912	0.5425465	0.6277595	595.6445	3.84396	0	971.6718	742.8246	0.4026387	0.6234478	583.3139	4.070621	0	43	945	743						Frog_fixed.avi	0
27395	1644	917.9694	738.7625	0.5423335	0.6279294	595.5032	3.845261	0	976.4765	739.6255	0.4023651	0.623641	583.3014	4.068791	0	43	947	739						Frog_fixed.avi	0
27412	1645	913.5901	736.9044	0.5420786	0.6281403	595.52	3.85279	0	972.9986	740.9197	0.4020898	0.6239293	583.1884	4.073797	0	43	943	739						Frog_fixed.avi	0
27428	1646	914.355	745.5366	0.5418562	0.6283869	595.428	3.839505	0	979.2867	745.1672	0.4018341	0.6242749	583.2696	4.057162	0	43	947	745						Frog_fixed.avi	0
27445	1647	914.0424	744.0427	0.5415804	0.6286967	595.5037	3.844081	0	972.5101	739.1835	0.4015048	0.6246721	583.2744	4.065424	0	43	943	742						Frog_fixed.avi	0
27462	1648	915.4995	741.5235	0.5413234	0.6290227	595.4247	3.853146	0	974.1406	744.3344	0.4012246	0.625007	583.2406	4.068143	0	43	945	743						Frog_fixed.avi	0
27478	1649	918.4316	742.9544	0.5410635	0.6292309	595.4642	3.855253	0	978.9814	740.0863	0.4009348	0.625282	583.2653	4.072893	0	43	949	742						Frog_fixed.avi	0
27495	1650	918.9574	739.1117	0.5408387	0.629409	595.3563	3.854754	0	974.3176	738.5479	0.4006642	0.6254945	583.2982	4.074093	0	43	947	739						Frog_fixed.avi	0
27512	1651	919.0408	743.5446	0.540635	0.6294061	595.4026	3.854208	0	976.8444	745.3087	0.4004155	0.6255638	583.2788	4.052904	0	43	948	744						Frog_fixed.avi	0
27528	1652	914.262	745.0909	0.5404338	0.6292763	595.3336	3.850082	0	974.6775	738.3419	0.4001907	0.6255588	583.22	4.065958	0	43	944	742						Frog_fixed.avi	0
27545	1653	917.5641	742.1177	0.5402708	0.6292021	595.2697	3.852295	0	981.3381	739.0787	0.3999766	0.6255577	583.1965	4.065874	0	43	949	741						Frog_fixed.avi	0
27562	1654	916.614	741.4719	0.5400575	0.6291927	595.2222	3.850414	0	977.359	744.7931	0.3997605	0.6255864	583.2447	4.061168	0	43	947	743						Frog_fixed.avi	0
27578	1655	916.3521	745.3834	0.5398923	0.6292278	595.2242	3.844813	0	973.8498	741.7444	0.3995453	0.6257024	583.2833	4.068622	0	43	945	744						Frog_fixed.avi	0
27595	1656	914.8014	734.6043	0.5397131	0.6293488	595.2549	3.848381	0	980.0074	741.2399	0.399353	0.6258388	583.1981	4.06859	0	43	947	738						Frog_fixed.avi	0
27612	1657	914.3643	742.0104	0.5395393	0.6294626	595.1263	3.835734	0	982.9614	743.1935	0.3991572	0.6260371	583.0984	4.075639	0	43	949	743						Frog_fixed.avi	0
27628	1658	909.5364	732.9291	0.5393789	0.6296572	595.1423	3.837703	0	976.3803	744.2152	0.3989502	0.6262017	583.0994	4.049249	0	43	943	739						Frog_fixed.avi	0
27645	1659	918.5688	736.8352	0.5392086	0.629764	595.0226	3.834115	0	974.5865	747.8808	0.3987221	0.6263469	583.0923	4.057383	0	43	947	742						Frog_fixed.avi	0
27662	1660	914.0032	739.8259	0.5390106	0.6298187	595.0305	3.822397	0	975.2869	747.225	0.3985004	0.6264231	583.0925	4.056028	0	43	945	744						Frog_fixed.avi	0
27678	1661	916.0262	736.8591	0.5388741	0.629848	595.0115	3.818151	0	977.7202	743.328	0.3983341	0.6265138	583.0703	4.062262	0	43	947	740						Frog_fixed.avi	0
27695	1662	914.2372	742.1299	0.5387307	0.6298914	594.934	3.812813	0	970.3067	745.1199	0.3981648	0.626598	583.0233	4.050912	0	43	942	744						Frog_fixed.avi	0
27711	1663	908.8235	741.9438	0.5385879	0.6299806	594.8665	3.822875	0	977.2594	744.0781	0.3980096	0.6267296	583.0084	4.060555	0	43	943	743						Frog_fixed.avi	0
27728	1664	907.8804	737.777	0.5384994	0.6301261	594.8351	3.82665	0	980.4036	744.8876	0.3979065	0.6269289	583.0122	4.063245	0	43	944	741						Frog_fixed.avi	0
27745	1665	913.4725	737.8116	0.5383982	0.6302816	594.8457	3.816793	0	980.9529	750.5837	0.3977846	0.627179	583.0104	4.055911	0	43	947	744						Frog_fixed.avi	0
27761	1666	915.9409	736.1526	0.5382924	0.6304914	594.7852	3.813611	0	980.8239	745.7685	0.3976606	0.6274364	582.9924	4.068428	0	43	948	741						Frog_fixed.avi	0
27778	1667	872.8857	650.8359	0.5381799	0.6298974	594.8137	3.842261	0	955.947	648.0223	0.3977145	0.6269917	583.0337	4.078832	0	44	914	649						Frog_fixed.avi	0
27795	1668	870.3224	527.7472	0.5378788	0.6290446	595.1193	3.851662	0	958.2347	535.5835	0.39768	0.6261094	583.1282	4.089385	0	44	914	532						Frog_fixed.avi	0
27811	1669	881.3949	482.247	0.5377942	0.6288254	595.1311	3.856242	0	947.9485	494.5007	0.3975872	0.6260327	583.181	4.079628	0	44	915	488						Frog_fixed.avi	0
27828	1670	885.6564	485.9534	0.5377453	0.6289577	595.0255	3.850506	0	945.9561	504.8148	0.3974751	0.6262612	583.1595	4.095928	0	44	916	495						Frog_fixed.avi	0
27845	1671	881.0031	488.5528	0.5376948	0.6288667	594.96	3.839923	0	953.9169	500.712	0.3973577	0.6262129	583.2202	4.09587	0	44	917	495						Frog_fixed.avi	0
27861	1672	877.5206	493.519	0.5376414	0.6287243	595.109	3.845178	0	950.2365	500.3595	0.3972676	0.6261449	583.2728	4.090711	0	44	914	497						Frog_fixed.avi	0
27878	1673	875.0834	495.4341	0.5376014	0.6285862	595.0999	3.846479	0	945.4772	500.7829	0.3971965	0.6260298	583.2108	4.095928	0	44	910	498						Frog_fixed.avi	0
27895	1674	875.4065	487.4475	0.5375781	0.6284888	595.0267	3.83479	0	949.3505	506.7346	0.3971764	0.6259348	583.2294	4.098867	0	44	912	497						Frog_fixed.avi	0
27911	1675	875.5724	483.6956	0.5375919	0.6284295	595.033	3.8346	0	949.3707	502.8058	0.3971679	0.6259052	583.2364	4.082027	0	44	912	493						Frog_fixed.avi	0
27928	1676	868.7383	489.4556	0.5376077	0.6284063	595.0086	3.833627	0	950.3614	508.3872	0.3971782	0.6259192	583.236	4.092367	0	44	910	499						Frog_fixed.avi	0
27945	1677	875.5222	486.4661	0.5376713	0.6284798	595.1084	3.841418	0	948.7169	506.1566	0.3972086	0.6260287	583.2968	4.0862	0	44	912	496						Frog_fixed.avi	0
27961	1678	875.3165	495.7108	0.5377369	0.6285906	595.0074	3.849021	0	951.4843	502.5044	0.3972444	0.6261256	583.3723	4.083825	0	44	913	499						Frog_fixed.avi	0
27978	1679	872.0879	494.6917	0.5377975	0.628759	595.0266	3.83554	0	948.3546	506.6508	0.3972973	0.6262688	583.3691	4.08034	0	44	910	501						Frog_fixed.avi	0
27995	1680	876.6443	490.2921	0.5378619	0.6289346	595.1109	3.835332	0	951.4288	504.9235	0.3973601	0.6264114	583.3207	4.064199	0	44	914	498						Frog_fixed.avi	0
28011	1681	876.3696	491.2892	0.5379144	0.62902	595.0995	3.83423	0	944.5068	504.0756	0.3974038	0.6265292	583.2884	4.051019	0	44	910	498						Frog_fixed.avi	0
28028	1682	875.0016	497.905	0.5379316	0.6290516	595.0944	3.815817	0	943.8852	504.6364	0.3974197	0.6265951	583.2946	4.059705	0	44	909	501						Frog_fixed.avi	0
28045	1683	872.8946	487.8703	0.5379142	0.6290104	595.0474	3.827646	0	948.7356	499.1344	0.3973723	0.6265838	583.2975	4.065801	0	44	911	494						Frog_fixed.avi	0
28061	1684	872.9418	489.3769	0.5378675	0.6288869	595.0012	3.819425	0	951.4941	497.6005	0.3972611	0.6264989	583.2665	4.061075	0	44	912	493						Frog_fixed.avi	0
28078	1685	868.2896	494.0435	0.5377757	0.6286615	594.9027	3.820398	0	943.0767	502.8177	0.3971028	0.6263539	583.1451	4.045707	0	44	906	498						Frog_fixed.avi	0
28095	1686	869.1483	489.1515	0.5376096	0.6284446	594.8485	3.798867	0	940.5268	509.627	0.3969476	0.6262429	583.2216	4.030506	0	44	905	499						Frog_fixed.avi	0
28111	1687	874.5362	497.4531	0.5374696	0.6282599	594.8672	3.787338	0	942.6824	513.1645	0.3967594	0.6261631	583.3243	4.027931	0	44	909	505						Frog_fixed.avi	0
28128	1688	879.0814	499.2491	0.5373432	0.6281098	594.8225	3.774078	0	935.6848	508.833	0.3965441	0.6261269	583.2363	4.024756	0	44	907	504						Frog_fixed.avi	0
28145	1689	875.3019	500.675	0.5371948	0.6280271	594.7078	3.777357	0	941.0062	514.9365	0.3963732	0.6261953	583.2512	4.016544	0	44	908	508						Frog_fixed.avi	0
28161	1690	872.5561	496.4853	0.5370061	0.6279577	594.7154	3.775855	0	940.8243	508.567	0.3961727	0.6262712	583.24	4.010106	0	44	907	503						Frog_fixed.avi	0
28178	1691	875.9316	507.3474	0.5368402	0.6279173	594.7007	3.763417	0	937.6899	512.1806	0.3959883	0.6263761	583.1831	4.014521	0	44	907	510						Frog_fixed.avi	0
28195	1692	876.1832	502.3794	0.5367137	0.6278416	594.6174	3.755818	0	939.8056	508.3062	0.3958178	0.6264004	583.2184	4.007379	0	44	908	505						Frog_fixed.avi	0
28211	1693	872.909	504.0083	0.5365604	0.6277332	594.6218	3.738177	0	937.1459	510.1566	0.3956567	0.6263757	583.2096	4.005954	0	44	905	507						Frog_fixed.avi	0
28228	1694	872.7031	497.0085	0.5364448	0.627636	594.6884	3.745892	0	938.6637	510.9413	0.3955137	0.6263105	583.2125	3.996042	0	44	906	504						Frog_fixed.avi	0
28244	1695	873.5067	498.2893	0.5363601	0.6274735	594.7055	3.726697	0	938.4993	509.9656	0.3954254	0.6262376	583.1671	4.002338	0	44	906	504						Frog_fixed.avi	0
28261	1696	876.5638	496.0639	0.5362685	0.6273494	594.562	3.743696	0	935.8268	512.1907	0.3953309	0.6261688	583.2028	3.995669	0	44	906	504						Frog_fixed.avi	0
28278	1697	873.269	505.4349	0.5361957	0.6272543	594.4113	3.734986	0	938.3094	517.6286	0.3952621	0.6260878	583.1793	4.001916	0	44	906	512						Frog_fixed.avi	0
28294	1698	875.0092	509.8893	0.53615	0.6270686	594.3193	3.734422	0	936.9586	508.6537	0.3951864	0.6260185	583.1052	4.004604	0	44	906	509						Frog_fixed.avi	0
28311	1699	875.7928	510.7142	0.5361228	0.6269883	594.3372	3.732358	0	936.485	514.3272	0.395162	0.6259617	583.0723	4.017661	0	44	906	513						Frog_fixed.avi	0
28328	1700	879.7698	500.8359	0.5361002	0.626938	594.3051	3.740056	0	934.4292	513.2371	0.3951393	0.6258625	583.0492	4.012672	0	44	907	507						Frog_fixed.avi	0
28344	1701	869.5515	504.6064	0.5360703	0.6268681	594.3858	3.734999	0	935.2793	513.0151	0.3951185	0.6257839	583.0399	4.016421	0	44	902	509						Frog_fixed.avi	0
28361	1702	878.037	505.3234	0.5360669	0.6267387	594.2294	3.757056	0	934.3085	511.2227	0.3950968	0.6256917	583.0109	4.019157	0	44	906	508						Frog_fixed.avi	0
28378	1703	882.3203	580.2092	0.5358606	0.6273115	594.2128	3.735703	0	947.3333	599.4943	0.3950137	0.6263329	582.8934	4.01273	0	45	915	590						Frog_fixed.avi	0
28394	1704	942.5628	750.4265	0.5352908	0.6285412	594.1115	3.74577	0	1002.123	763.4481	0.3947369	0.6274987	582.8382	4.023133	0	45	972	757						Frog_fixed.avi	0
28411	1705	951.607	765.3465	0.5350941	0.6285469	594.0696	3.745848	0	1020.098	777.0827	0.3944542	0.6275409	582.9633	4.005035	0	45	986	771						Frog_fixed.avi	0
28428	1706	958.6578	776.0948	0.5350775	0.6283893	593.952	3.73859	0	1024.765	786.3317	0.3943006	0.6274405	582.9133	4.006548	0	45	992	781						Frog_fixed.avi	0
28444	1707	957.9786	771.1989	0.5349658	0.6283908	593.9742	3.740533	0	1021.666	782.3076	0.3941045	0.6275201	582.8058	4.010313	0	45	990	777						Frog_fixed.avi	0
28461	1708	959.7961	766.8309	0.5348494	0.6283951	593.8474	3.743158	0	1022.401	779.6115	0.393925	0.6276219	582.8742	4.01628	0	45	991	773						Frog_fixed.avi	0
28478	1709	956.0835	770.7744	0.5347013	0.6283817	593.7324	3.756758	0	1018.917	782.7762	0.3936982	0.6277019	582.6874	4.011819	0	45	988	777						Frog_fixed.avi	0
28494	1710	962.4315	768.1762	0.5345479	0.6283503	593.6631	3.762956	0	1027.12	777.0321	0.3934816	0.6277729	582.8436	4.027649	0	45	995	773						Frog_fixed.avi	0
28511	1711	961.3098	765.6395	0.5343347	0.6282881	593.5736	3.749866	0	1019.864	781.3984	0.3932256	0.6277681	582.6207	4.017833	0	45	991	774						Frog_fixed.avi	0
28528	1712	953.7955	768.436	0.5341614	0.6281274	593.5344	3.748945	0	1019.691	776.9611	0.393001	0.6276944	582.7447	4.024376	0	45	987	773						Frog_fixed.avi	0
28544	1713	963.0197	768.1952	0.5339906	0.6278666	593.4066	3.756089	0	1021.318	784.1702	0.392787	0.6275168	582.6638	4.018405	0	45	992	776						Frog_fixed.avi	0
28561	1714	963.373	768.9236	0.533812	0.62753	593.409	3.765066	0	1026.391	782.6438	0.3925805	0.6272803	582.5525	4.036796	0	45	995	776						Frog_fixed.avi	0
28578	1715	957.7219	768.0299	0.533661	0.6272329	593.4017	3.764333	0	1023.367	780.5292	0.3923713	0.6271025	582.5455	4.039882	0	45	991	774						Frog_fixed.avi	0
28594	1716	961.6448	769.4656	0.5334968	0.6268361	593.2532	3.768446	0	1022.843	780.282	0.3921575	0.6269174	582.4586	4.024952	0	45	992	775						Frog_fixed.avi	0
28611	1717	964.8191	766.2802	0.5333496	0.6265211	593.0851	3.776459	0	1024.046	780.3998	0.3919509	0.6266365	582.5222	4.039351	0	45	994	773						Frog_fixed.avi	0
28627	1718	961.5845	763.3227	0.5331618	0.626121	593.2177	3.789526	0	1019.443	775.2903	0.391737	0.6263552	582.3391	4.037271	0	45	991	769						Frog_fixed.avi	0
28644	1719	962.7439	765.7386	0.5329674	0.6257793	593.0895	3.767128	0	1028.952	775.4968	0.391537	0.6260831	582.4058	4.041308	0	45	996	771						Frog_fixed.avi	0
28661	1720	962.3954	772.4992	0.5327489	0.6254381	593.1312	3.761811	0	1018.915	774.9999	0.3912961	0.6256962	582.3877	4.030859	0	45	991	774						Frog_fixed.avi	0
28677	1721	960.3984	768.9284	0.5325314	0.6250896	593.0657	3.749873	0	1025.052	776.0131	0.3910693	0.6253286	582.3753	4.027969	0	45	993	772						Frog_fixed.avi	0
28694	1722	963.2586	762.4172	0.5323336	0.6248073	592.9343	3.754623	0	1020.147	779.9434	0.3908406	0.6249188	582.2979	4.021387	0	45	992	771						Frog_fixed.avi	0
28711	1723	967.4569	774.3589	0.53212	0.6244606	592.9994	3.734898	0	1023.076	777.1352	0.3906235	0.6245295	582.3248	4.01777	0	45	995	776						Frog_fixed.avi	0
28727	1724	965.7828	770.3737	0.5319274	0.624146	592.9163	3.727544	0	1023.926	772.9754	0.3904155	0.6241302	582.3773	4.006901	0	45	995	772						Frog_fixed.avi	0
28744	1725	959.8575	770.5212	0.5317554	0.6238138	593.0178	3.719737	0	1019.043	780.166	0.3902209	0.6236971	582.2855	4.008923	0	45	989	775						Frog_fixed.avi	0
28761	1726	964.7545	769.5981	0.5316125	0.6234485	593.0768	3.697912	0	1020.085	785.5615	0.3900659	0.6232345	582.3402	4.002612	0	45	992	778						Frog_fixed.avi	0
28777	1727	965.2265	764.4166	0.5314921	0.6231355	592.9962	3.703453	0	1023.981	778.8984	0.389935	0.6228771	582.4451	4.002669	0	45	995	772						Frog_fixed.avi	0
28794	1728	960.2328	774.59	0.531377	0.6227575	592.8582	3.692211	0	1021.184	782.9456	0.3897975	0.6224251	582.2958	3.993616	0	45	991	779						Frog_fixed.avi	0
28811	1729	962.084	770.5706	0.5312756	0.6224341	592.924	3.68747	0	1022.721	778.6172	0.3897011	0.6220777	582.2591	3.981975	0	45	992	775						Frog_fixed.avi	0
28827	1730	961.256	775.4088	0.5311881	0.6221043	592.9506	3.676282	0	1017.805	780.6595	0.3896117	0.6217389	582.3223	3.992439	0	45	990	778						Frog_fixed.avi	0
28844	1731	950.1517	771.8585	0.5311978	0.621836	592.9814	3.692013	0	1005.776	782.3652	0.3896352	0.6214032	582.3796	3.986327	0	46	978	777						Frog_fixed.avi	0
28861	1732	894.4256	775.2243	0.5314096	0.6216358	592.8079	3.677696	0	950.408	780.624	0.3899488	0.6211694	582.2576	3.995798	0	46	922	778						Frog_fixed.avi	0
28877	1733	896.9673	774.6713	0.531369	0.6214954	592.7885	3.67514	0	953.7777	780.8116	0.3898532	0.6210469	582.2202	3.981412	0	46	925	778						Frog_fixed.avi	0
28894	1734	892.8281	778.2637	0.5312745	0.6212929	592.8987	3.676909	0	951.5439	784.611	0.3897462	0.620967	582.1355	3.976929	0	46	922	781						Frog_fixed.avi	0
28911	1735	898.6301	776.2294	0.5311512	0.6211518	592.7715	3.671885	0	953.35	783.6933	0.3895939	0.6208822	582.1366	3.990388	0	46	926	780						Frog_fixed.avi	0
28927	1736	896.5709	784.1318	0.5309568	0.6210141	592.6799	3.667002	0	948.3846	785.1703	0.3893598	0.6207808	582.0371	3.986485	0	46	922	785						Frog_fixed.avi	0
28944	1737	899.1974	776.1687	0.5307662	0.6208817	592.5768	3.674503	0	953.3236	786.3195	0.3891246	0.6207145	582.0618	3.979407	0	46	926	781						Frog_fixed.avi	0
28961	1738	897.3298	771.7045	0.5304711	0.6207207	592.5782	3.681125	0	952.998	783.1475	0.3888265	0.620649	581.9101	3.980938	0	46	925	777						Frog_fixed.avi	0
28977	1739	896.4523	781.264	0.5301877	0.620449	592.5684	3.678745	0	953.8971	787.5862	0.3885201	0.620586	581.9915	3.982557	0	46	925	784						Frog_fixed.avi	0
28994	1740	891.9753	781.2598	0.5298861	0.6202301	592.4768	3.66396	0	957.3804	785.2505	0.3881906	0.6205472	581.9662	3.986704	0	46	925	783						Frog_fixed.avi	0
29011	1741	891.7984	776.373	0.5295509	0.6200955	592.3968	3.696903	0	953.6443	782.6973	0.387827	0.6205788	581.8588	3.98465	0	46	923	780						Frog_fixed.avi	0
29027	1742	892.5587	778.5182	0.5292805	0.6199893	592.3544	3.684989	0	954.4266	786.0757	0.3874891	0.6205815	581.9484	3.995404	0	46	923	782						Frog_fixed.avi	0
29044	1743	891.8733	772.2975	0.5289577	0.6198819	592.3589	3.693563	0	956.3374	786.9465	0.387178	0.6205993	581.9124	3.979467	0	46	924	780						Frog_fixed.avi	0
29061	1744	892.7117	782.675	0.5286974	0.6196935	592.2881	3.691425	0	948.6347	790.3594	0.3868539	0.620572	581.8707	3.980967	0	46	921	787						Frog_fixed.avi	0
29077	1745	889.4009	783.6492	0.5284687	0.6195285	592.1948	3.67858	0	955.3666	784.3011	0.3866304	0.6205079	581.9174	3.990735	0	46	922	784						Frog_fixed.avi	0
29094	1746	897.597	775.2722	0.5283121	0.6193464	592.202	3.687464	0	953.0586	784.0676	0.3863784	0.6204184	581.8535	3.991057	0	46	925	780						Frog_fixed.avi	0
29111	1747	892.0834	775.8294	0.5281511	0.6192386	592.1703	3.696598	0	953.2185	785.8377	0.3862174	0.6203486	581.8688	3.984043	0	46	923	781						Frog_fixed.avi	0
29127	1748	894.3503	775.1547	0.5280167	0.6191879	592.199	3.679115	0	956.2745	791.1371	0.3860905	0.6202962	581.8777	3.990297	0	46	925	783						Frog_fixed.avi	0
29144	1749	891.1565	782.0251	0.5279415	0.6192203	592.1725	3.672672	0	951.7156	791.0637	0.3859742	0.6203392	581.9207	3.988543	0	46	921	787						Frog_fixed.avi	0
29161	1750	892.0748	778.8461	0.5278983	0.6193517	592.1656	3.665431	0	949.5456	784.5873	0.3858885	0.6204605	581.8109	3.989291	0	46	921	782						Frog_fixed.avi	0
29177	1751	893.4017	780.5063	0.5278597	0.619585	592.1786	3.668764	0	952.8822	788.6288	0.3858466	0.6206333	581.7625	3.984149	0	46	923	785						Frog_fixed.avi	0
29194	1752	890.5441	777.4715	0.5278456	0.6199066	592.1522	3.676027	0	952.8331	791.1428	0.3858424	0.6209116	581.7617	3.980757	0	46	922	784						Frog_fixed.avi	0
29210	1753	888.7963	782.4445	0.5278426	0.6201689	592.1511	3.644763	0	953.1919	788.9334	0.3858301	0.6211798	581.7792	3.979141	0	46	921	786						Frog_fixed.avi	0
29227	1754	886.2533	784.5488	0.5278425	0.6204402	592.141	3.650288	0	952.7731	790.5904	0.3858404	0.6214021	581.7459	3.968958	0	46	920	788						Frog_fixed.avi	0
29244	1755	882.8234	723.6962	0.527804	0.6201243	592.17	3.670566	0	949.8967	737.2189	0.3858831	0.62103	581.9003	3.99107	0	46	916	730						Frog_fixed.avi	0
29260	1756	878.0869	617.9338	0.5276157	0.6190909	592.5115	3.673357	0	946.6351	620.7229	0.3860135	0.6200742	582.1121	3.998126	0	47	912	619						Frog_fixed.avi	0
29277	1757	867.6508	506.1298	0.5276072	0.6183884	592.4545	3.670372	0	933.9063	519.4836	0.3861646	0.6192926	582.1512	3.984554	0	47	901	513						Frog_fixed.avi	0
29294	1758	867.5536	495.4906	0.5276992	0.6184762	592.5825	3.690608	0	919.7213	524.5087	0.3862172	0.6193345	582.1478	3.983986	0	47	894	510						Frog_fixed.avi	0
29310	1759	858.9476	502.2673	0.5277917	0.6185482	592.5181	3.68388	0	921.3673	510.0637	0.3862115	0.6193502	582.2747	4.003343	0	47	890	506						Frog_fixed.avi	0
29327	1760	858.2134	492.4019	0.5278375	0.6185817	592.7525	3.682161	0	920.0247	514.838	0.3862407	0.6192421	582.4654	3.982457	0	47	889	504						Frog_fixed.avi	0
29344	1761	862.4572	493.6707	0.527936	0.6186414	592.7025	3.658056	0	926.0587	510.1192	0.3862984	0.6191441	582.5333	3.981787	0	47	894	502						Frog_fixed.avi	0
29360	1762	863.0621	496.6821	0.5280335	0.6187383	592.9774	3.653065	0	921.8434	513.7791	0.3864058	0.6190752	582.7327	3.976484	0	47	892	505						Frog_fixed.avi	0
29377	1763	862.2863	499.8553	0.5281826	0.6188813	593.1568	3.681481	0	918.3939	513.5914	0.3865228	0.618991	583.0223	3.972891	0	47	890	507						Frog_fixed.avi	0
29394	1764	857.0901	508.9155	0.5283837	0.6189517	593.4552	3.658736	0	920.1622	518.2534	0.3867546	0.6188155	583.2591	3.972978	0	47	889	514						Frog_fixed.avi	0
29410	1765	862.917	508.8212	0.5286417	0.6189866	593.5978	3.692782	0	919.0606	516.6594	0.3870291	0.6185402	583.5164	3.984467	0	47	891	513						Frog_fixed.avi	0
29427	1766	858.1171	508.175	0.528934	0.6190064	593.8771	3.643766	0	921.1901	512.7151	0.3873551	0.618225	583.7749	3.984154	0	47	890	510						Frog_fixed.avi	0
29444	1767	862.0862	497.7839	0.5293074	0.619077	594.1276	3.67275	0	918.0554	517.1716	0.3877537	0.6179065	584.1232	3.96693	0	47	890	507						Frog_fixed.avi	0
29460	1768	862.7534	506.5071	0.5297615	0.6191464	594.4783	3.678311	0	915.7906	516.6015	0.3882656	0.6175715	584.4246	3.952924	0	47	889	512						Frog_fixed.avi	0
29477	1769	863.5023	503.1456	0.5302501	0.6192478	594.6921	3.672988	0	914.4382	516.6791	0.3887814	0.6172682	584.6063	3.957118	0	47	889	510						Frog_fixed.avi	0
29494	1770	867.1716	505.0529	0.5307938	0.6193918	594.9712	3.651722	0	915.3171	523.6875	0.3893748	0.6169701	584.9288	3.943117	0	47	891	514						Frog_fixed.avi	0
29510	1771	861.648	514.4479	0.5313248	0.6195912	595.1466	3.653433	0	916.1469	522.162	0.3899776	0.6167554	585.0807	3.942209	0	47	889	518						Frog_fixed.avi	0
29527	1772	864.2429	511.3897	0.531841	0.619976	595.3695	3.672133	0	916.0294	521.1901	0.3905539	0.6166224	585.2006	3.939881	0	47	890	516						Frog_fixed.avi	0
29544	1773	861.097	504.8553	0.5323164	0.6203043	595.5682	3.659386	0	915.8093	522.2095	0.3910894	0.6165627	585.2892	3.938499	0	47	888	514						Frog_fixed.avi	0
29560	1774	866.1207	509.1497	0.5327643	0.620694	595.683	3.650352	0	911.5705	523.8557	0.3915744	0.6165786	585.3977	3.927848	0	47	889	517						Frog_fixed.avi	0
29577	1775	865.123	504.9284	0.533165	0.6209924	595.8428	3.62255	0	916.5109	521.2863	0.3919949	0.6166423	585.4894	3.920307	0	47	891	513						Frog_fixed.avi	0
29594	1776	862.6777	511.8409	0.5334716	0.6212737	595.8371	3.622338	0	914.6326	524.0995	0.3923333	0.6167229	585.5412	3.89737	0	47	889	518						Frog_fixed.avi	0
29610	1777	860.57	504.8484	0.5336695	0.6215051	595.9406	3.623233	0	912.8619	525.9476	0.3925378	0.6167573	585.6201	3.904505	0	47	887	515						Frog_fixed.avi	0
29627	1778	862.4716	507.33	0.5337742	0.6215837	595.9268	3.591246	0	910.6129	522.4227	0.3926276	0.6167046	585.5929	3.883693	0	47	887	515						Frog_fixed.avi	0
29644	1779	863.78	506.0192	0.5337954	0.6216388	595.9656	3.59098	0	908.612	526.2999	0.3926345	0.6166696	585.5751	3.872826	0	47	886	516						Frog_fixed.avi	0
29660	1780	871.384	497.6876	0.5337225	0.6216767	596.0128	3.572854	0	907.1156	526.048	0.3925446	0.6166674	585.537	3.880571	0	47	889	512						Frog_fixed.avi	0
29677	1781	863.9036	508.3787	0.5335819	0.6217183	595.9887	3.574949	0	906.8839	529.5151	0.3923825	0.6167055	585.6587	3.879467	0	47	885	519						Frog_fixed.avi	0
29694	1782	863.8923	511.5026	0.5333902	0.6217959	595.8824	3.611607	0	911.4094	518.4517	0.3921844	0.6168778	585.6403	3.885833	0	47	888	515						Frog_fixed.avi	0
29710	1783	862.8083	513.9569	0.5331315	0.621909	596.0068	3.578614	0	906.1071	517.5966	0.3918741	0.6171057	585.7484	3.862129	0	47	884	516						Frog_fixed.avi	0
29727	1784	861.7795	510.1701	0.5328364	0.6219984	596.0292	3.572252	0	903.9075	525.6685	0.3915606	0.6173463	585.6743	3.879912	0	47	883	518						Frog_fixed.avi	0
29743	1785	860.8826	507.4013	0.5325263	0.6221138	596.0319	3.579098	0	910.8185	518.4127	0.391221	0.6176175	585.7491	3.857583	0	47	886	513						Frog_fixed.avi	0
29760	1786	861.3873	507.8995	0.5321645	0.6222392	596.0018	3.580311	0	914.2632	514.0433	0.3908442	0.617873	585.7942	3.862635	0	47	888	511						Frog_fixed.avi	0
29777	1787	858.8529	502.3023	0.5318117	0.6223261	596.0919	3.57414	0	904.8022	516.5735	0.3904304	0.6180785	585.8848	3.869545	0	47	882	509						Frog_fixed.avi	0
29793	1788	860.2107	509.5276	0.5314546	0.622336	595.9508	3.580928	0	903.9976	523.2328	0.3900505	0.6182396	585.8101	3.878042	0	47	882	516						Frog_fixed.avi	0
29810	1789	866.1166	499.6659	0.531127	0.6223666	596.0323	3.570333	0	911.5618	520.6926	0.3897068	0.6184425	585.8784	3.872608	0	47	889	510						Frog_fixed.avi	0
29827	1790	863.3507	503.9804	0.5308143	0.6224118	596.0121	3.583212	0	909.6033	514.9258	0.3893835	0.6186646	585.9236	3.87727	0	47	886	509						Frog_fixed.avi	0
29843	1791	862.4653	504.7638	0.5305492	0.6224493	596.0642	3.586144	0	905.1708	525.6518	0.3890901	0.618827	585.9086	3.878914	0	47	884	515						Frog_fixed.avi	0
29860	1792	869.011	502.1294	0.5303068	0.622507	596.0007	3.583673	0	909.5021	520.2758	0.3888402	0.6190178	585.9164	3.88203	0	47	889	511						Frog_fixed.avi	0
29877	1793	865.4384	508.6123	0.530101	0.6226026	595.9934	3.581618	0	907.0667	521.5776	0.3886138	0.6192344	585.9208	3.875715	0	47	886	515						Frog_fixed.avi	0
29893	1794	861.9894	514.3336	0.5299089	0.6227021	595.8642	3.596061	0	906.3608	514.8893	0.3884047	0.6194602	585.9414	3.882828	0	47	884	515						Frog_fixed.avi	0
29910	1795	867.1839	505.0348	0.5297555	0.6227627	595.9766	3.578843	0	910.8985	514.5522	0.3882567	0.6196147	585.9557	3.89954	0	47	889	510						Frog_fixed.avi	0
29927	1796	865.1371	514.7563	0.5295969	0.6228123	595.9353	3.599429	0	908.1293	520.2642	0.3880795	0.6197311	585.8918	3.879313	0	47	887	518						Frog_fixed.avi	0
29943	1797	869.032	512.799	0.5294665	0.6228724	595.9016	3.591983	0	906.1832	521.4432	0.387919	0.6198673	585.9431	3.90791	0	47	888	517						Frog_fixed.avi	0
29960	1798	862.5449	510.515	0.529292	0.6229514	595.9525	3.57221	0	910.2533	519.6576	0.3877831	0.6200051	585.8997	3.892269	0	47	886	515						Frog_fixed.avi	0
29977	1799	871.0092	507.9099	0.5291435	0.6231326	595.8883	3.591566	0	909.1461	519.9322	0.3876195	0.6201401	585.8191	3.891992	0	47	890	514						Frog_fixed.avi	0
29993	1800	863.2599	513.8083	0.5289758	0.6232476	595.8055	3.598134	0	900.2737	518.3073	0.3874349	0.620311	585.8837	3.888439	0	47	882	516						Frog_fixed.avi	0
30010	1801	870.0409	506.5529	0.528867	0.6233658	595.7462	3.581951	0	907.4741	512.2944	0.3873366	0.620468	585.8009	3.870967	0	47	889	509						Frog_fixed.avi	0
30027	1802	871.0964	502.7973	0.528744	0.6234969	595.876	3.571225	0	910.4628	525.9542	0.3872128	0.6206333	585.8263	3.874004	0	47	891	514						Frog_fixed.avi	0
30043	1803	861.5516	519.0684	0.5286101	0.6236581	595.7803	3.587232	0	911.6222	519.9512	0.3870889	0.6208391	585.7919	3.889926	0	47	887	520						Frog_fixed.avi	0
30060	1804	862.4995	513.6555	0.5285074	0.6238491	595.806	3.578427	0	903.0966	519.6068	0.3869432	0.6209922	585.835	3.873241	0	47	883	517						Frog_fixed.avi	0
30077	1805	862.716	513.7592	0.528389	0.6240404	595.748	3.575071	0	903.5798	516.2068	0.3868504	0.6211643	585.8239	3.879695	0	47	883	515						Frog_fixed.avi	0
30093	1806	866.0236	505.6959	0.5282918	0.6241004	595.8188	3.58468	0	911.2821	520.9094	0.3867625	0.6212575	585.8472	3.885913	0	47	889	513						Frog_fixed.avi	0
30110	1807	868.3159	514.64	0.5282207	0.624117	595.8906	3.577384	0	910.7211	520.6439	0.3866877	0.6212937	585.8994	3.873115	0	47	890	518						Frog_fixed.avi	0
30127	1808	871.2961	508.8403	0.5281631	0.6241071	595.926	3.590001	0	909.5546	521.1597	0.3866179	0.6213059	585.8513	3.875147	0	47	890	515						Frog_fixed.avi	0
30143	1809	867.5781	505.4531	0.5281109	0.6239985	595.8188	3.582369	0	903.0647	523.0903	0.3865452	0.6212675	585.741	3.889271	0	47	885	514						Frog_fixed.avi	0
30160	1810	869.5034	511.291	0.5280868	0.6238183	595.8052	3.581532	0	902.7412	522.7427	0.3864716	0.6211679	585.792	3.900294	0	47	886	517						Frog_fixed.avi	0
30177	1811	873.0156	511.5417	0.5280371	0.6236835	595.7872	3.59085	0	906.5707	515.1006	0.3864176	0.6211281	585.8212	3.89407	0	47	890	513						Frog_fixed.avi	0
30193	1812	868.2156	517.963	0.5279771	0.6236256	595.6979	3.588446	0	910.4166	512.86	0.3863671	0.6211372	585.8117	3.876443	0	47	889	515						Frog_fixed.avi	0
30210	1813	873.7939	512.6293	0.5279252	0.6236589	595.7052	3.597475	0	912.7225	520.6159	0.3863284	0.6212031	585.7817	3.887405	0	47	893	517						Frog_fixed.avi	0
30227	1814	872.8297	519.913	0.5278751	0.6237932	595.6985	3.603366	0	905.2936	524.2485	0.3862687	0.6213539	585.8062	3.890574	0	47	889	522						Frog_fixed.avi	0
30243	1815	876.3894	508.902	0.5278072	0.6239613	595.779	3.596298	0	907.3362	521.0394	0.3861958	0.621568	585.7715	3.886044	0	47	892	515						Frog_fixed.avi	0
30260	1816	875.9171	510.1543	0.5277611	0.6240581	595.7682	3.606849	0	908.0179	524.0931	0.3861343	0.6217355	585.7183	3.888815	0	47	892	517						Frog_fixed.avi	0
30277	1817	876.1114	511.7682	0.527696	0.6241388	595.8776	3.59848	0	911.6957	518.5956	0.3860609	0.6218621	585.7383	3.902058	0	47	894	515						Frog_fixed.avi	0
30293	1818	876.477	514.1073	0.5276263	0.6241908	595.8087	3.615004	0	904.812	521.2886	0.3859733	0.6219867	585.7767	3.90316	0	47	891	518						Frog_fixed.avi	0
30310	1819	874.5417	518.9187	0.5275762	0.6242219	595.7648	3.616334	0	911.7166	511.6824	0.3859257	0.6220855	585.7944	3.887397	0	47	893	515						Frog_fixed.avi	0
30326	1820	876.8389	511.9547	0.5275412	0.6242682	595.7675	3.643022	0	909.7131	518.611	0.3858963	0.6221939	585.8441	3.897562	0	47	893	515						Frog_fixed.avi	0
30343	1821	865.9248	518.7639	0.5274995	0.6243584	595.7121	3.605696	0	909.3456	529.9512	0.3858835	0.6222966	585.8018	3.894681	0	47	888	524						Frog_fixed.avi	0
30360	1822	870.7044	514.8818	0.5275167	0.6244937	595.8433	3.625801	0	908.4259	522.9203	0.3858752	0.6224757	585.8293	3.903358	0	47	890	519						Frog_fixed.avi	0
30376	1823	873.2978	518.2058	0.5275199	0.6246461	595.842	3.63075	0	906.1121	518.8085	0.3858829	0.6226326	585.8399	3.889217	0	47	890	519						Frog_fixed.avi	0
30393	1824	877.1967	517.6903	0.5275214	0.6248126	595.8578	3.649025	0	904.5994	521.8369	0.3858965	0.6227807	585.8861	3.915932	0	47	891	520						Frog_fixed.avi	0
30410	1825	875.0735	517.9973	0.5275257	0.6249287	595.9087	3.643971	0	911.0339	517.1271	0.3859092	0.6229161	585.9048	3.910903	0	47	893	518						Frog_fixed.avi	0
30426	1826	874.5084	520.2032	0.5275521	0.6250085	595.9493	3.647194	0	911.431	514.4194	0.3859232	0.6230039	585.9336	3.927885	0	47	893	517						Frog_fixed.avi	0
30443	1827	874.0886	517.0844	0.5275525	0.6250408	595.9733	3.641085	0	903.0953	523.5043	0.3859389	0.6230322	585.9716	3.917606	0	47	889	520						Frog_fixed.avi	0
30460	1828	893.9188	528.0029	0.5273626	0.6251933	595.9164	3.643371	0	943.4115	538.7674	0.3858132	0.623233	585.9052	3.913148	0	47	919	533						Frog_fixed.avi	0
30476	1829	1002.341	628.97	0.5264687	0.6259176	595.9211	3.656311	0	1066.512	642.3365	0.3851476	0.6239198	586.2742	3.916324	0	48	1034	636						Frog_fixed.avi	0
30493	1830	1042.456	645.2587	0.5261109	0.6261833	596.0468	3.671787	0	1087.642	658.1536	0.3847924	0.62425	586.3179	3.911276	0	48	1065	652						Frog_fixed.avi	0
30510	1831	1042.724	656.7381	0.5260994	0.6261917	595.9359	3.657694	0	1089.55	659.8271	0.3847236	0.6243676	586.2422	3.919008	0	48	1066	658						Frog_fixed.avi	0
30526	1832	1043.537	651.6336	0.5260465	0.6261904	595.9116	3.661499	0	1086.636	661.0742	0.3846366	0.6244404	586.2067	3.928236	0	48	1065	656						Frog_fixed.avi	0
30543	1833	1055.988	647.6095	0.5259928	0.6261649	595.9159	3.665697	0	1085.054	659.6772	0.384528	0.6244926	586.1216	3.915851	0	48	1071	654						Frog_fixed.avi	0
30560	1834	1044.452	647.4907	0.5258943	0.6261007	595.8113	3.668145	0	1086.884	656.9693	0.3844085	0.6244919	586.0981	3.918616	0	48	1066	652						Frog_fixed.avi	0
30576	1835	1043.99	645.526	0.525773	0.6261362	595.8113	3.67158	0	1086.67	658.8911	0.3842896	0.6244907	586.157	3.927757	0	48	1065	652						Frog_fixed.avi	0
30593	1836	1042.519	643.9758	0.5257061	0.6260023	595.8469	3.67206	0	1089.45	662.9233	0.3841895	0.6244987	586.1605	3.927692	0	48	1066	653						Frog_fixed.avi	0
30610	1837	1040.545	648.9485	0.5256168	0.6259766	595.7711	3.680308	0	1086.977	661.6193	0.3840858	0.6245215	586.0865	3.934385	0	48	1064	655						Frog_fixed.avi	0
30626	1838	1046.528	657.0618	0.5255621	0.6259194	595.8225	3.669429	0	1091.365	658.3707	0.3839809	0.6245613	586.0719	3.92038	0	48	1069	658						Frog_fixed.avi	0
30643	1839	1039.641	650.47	0.5254893	0.6259153	595.7504	3.662526	0	1090.819	658.4462	0.383935	0.6246182	586.0345	3.937247	0	48	1065	654						Frog_fixed.avi	0
30660	1840	1039.116	651.7327	0.5254484	0.6259212	595.7401	3.6741	0	1091.775	660.8108	0.3838782	0.6246424	586.0414	3.941685	0	48	1065	656						Frog_fixed.avi	0
30676	1841	1045.649	647.8688	0.5254259	0.6258992	595.7	3.670714	0	1090.116	662.5587	0.3838199	0.6246137	586.0943	3.942922	0	48	1068	655						Frog_fixed.avi	0
30693	1842	1044.402	651.5341	0.5254236	0.6258508	595.6614	3.675114	0	1091.13	664.6707	0.3837981	0.6245522	586.1214	3.939392	0	48	1068	658						Frog_fixed.avi	0
30710	1843	1043.227	655.6173	0.5254416	0.6258261	595.7087	3.680484	0	1091.182	659.3449	0.3838129	0.6245059	586.1423	3.949191	0	48	1067	657						Frog_fixed.avi	0
30726	1844	1041.948	657.1079	0.5254835	0.6258094	595.758	3.669106	0	1097.948	658.9095	0.3838591	0.6244334	586.1238	3.935588	0	48	1070	658						Frog_fixed.avi	0
30743	1845	1035.619	653.3643	0.5255498	0.6258054	595.9284	3.673847	0	1096.135	659.3423	0.3839223	0.6243898	586.1477	3.92941	0	48	1066	656						Frog_fixed.avi	0
30760	1846	1040.523	648.3541	0.5256221	0.6257704	595.9777	3.662035	0	1087.351	660.7462	0.3839964	0.6243408	586.2858	3.930921	0	48	1064	655						Frog_fixed.avi	0
30776	1847	1039.198	650.8724	0.525707	0.6257421	596.088	3.665859	0	1090.046	662.7538	0.384108	0.6242596	586.2214	3.943899	0	48	1065	657						Frog_fixed.avi	0
30793	1848	1040.387	649.8311	0.5258083	0.6257011	596.0003	3.644008	0	1091.625	662.9656	0.3841957	0.6241962	586.3018	3.942822	0	48	1066	656						Frog_fixed.avi	0
30810	1849	1045.749	646.3349	0.5259091	0.6256416	595.8741	3.641503	0	1095.913	663.6497	0.3842733	0.6241365	586.2775	3.933979	0	48	1071	655						Frog_fixed.avi	0
30826	1850	1041.24	647.0395	0.5259882	0.6255565	595.9911	3.634282	0	1089.807	659.5325	0.3843268	0.6240364	586.3143	3.939093	0	48	1066	653						Frog_fixed.avi	0
30843	1851	1037.088	651.5998	0.5260412	0.6253955	596.0361	3.641841	0	1094.541	661.3005	0.3843887	0.6238968	586.2965	3.93428	0	48	1066	656						Frog_fixed.avi	0
30859	1852	1035.334	657.1998	0.526087	0.6252135	596.0506	3.632762	0	1090.103	661.46	0.3844405	0.6238088	586.2389	3.953964	0	48	1063	659						Frog_fixed.avi	0
30876	1853	1042.722	653.3255	0.5261263	0.62509	596.1348	3.636212	0	1087.883	663.7601	0.384481	0.6237162	586.3253	3.945085	0	48	1065	659						Frog_fixed.avi	0
30893	1854	1038.093	661.7034	0.5261117	0.6251597	596.1348	3.631275	0	1096.066	660.3167	0.3844928	0.6236597	586.3405	3.946122	0	48	1067	661						Frog_fixed.avi	0
30909	1855	1032.59	656.8771	0.5261018	0.6249371	596.1114	3.656729	0	1088.44	664.4209	0.3844545	0.6235614	586.4042	3.938562	0	48	1061	661						Frog_fixed.avi	0
30926	1856	1033.887	656.8315	0.526057	0.6248617	596.0661	3.658894	0	1089.405	668.3765	0.3843987	0.6234639	586.3405	3.941128	0	49	1062	663						Frog_fixed.avi	0
30943	1857	993.6038	691.7409	0.5261586	0.6249772	596.1279	3.629824	0	1056.066	691.1171	0.3845598	0.6236823	586.2777	3.956146	0	49	1025	691						Frog_fixed.avi	0
30959	1858	997.1128	694.5099	0.5261487	0.6249849	596.1745	3.649335	0	1052.337	691.5578	0.3845699	0.6236933	586.2783	3.956558	0	49	1025	693						Frog_fixed.avi	0
30976	1859	987.4365	696.6883	0.5260826	0.6249208	596.1112	3.636037	0	1052.018	690.8788	0.3844388	0.6237015	586.3019	3.952554	0	49	1020	694						Frog_fixed.avi	0
30993	1860	999.6443	692.1738	0.526003	0.6248481	596.0868	3.636471	0	1047.451	690.4276	0.3843498	0.6237018	586.3367	3.959922	0	49	1024	691						Frog_fixed.avi	0
31009	1861	1000.041	694.0114	0.5258924	0.6247753	595.9586	3.640712	0	1047.9	689.1818	0.3842165	0.623678	586.4133	3.955124	0	49	1024	692						Frog_fixed.avi	0
31026	1862	992.825	697.4592	0.5257252	0.6247101	596.1155	3.656377	0	1052.867	688.2236	0.3840644	0.6237173	586.3807	3.957199	0	49	1023	693						Frog_fixed.avi	0
31043	1863	992.1378	697.1288	0.5255768	0.6246529	596.1213	3.676019	0	1043.751	693.5457	0.3838837	0.6237753	586.3969	3.959546	0	49	1018	695						Frog_fixed.avi	0
31059	1864	996.4795	690.0569	0.5254542	0.6246471	596.0264	3.669874	0	1049.774	692.9281	0.3837373	0.6238527	586.4298	3.963658	0	49	1023	691						Frog_fixed.avi	0
31076	1865	993.2137	694.4597	0.5252877	0.6246225	596.0748	3.664622	0	1054.275	697.0003	0.3836002	0.623924	586.4903	3.981632	0	49	1024	696						Frog_fixed.avi	0
31093	1866	995.646	695.9564	0.5251476	0.6246307	596.0906	3.682047	0	1048.987	694.0164	0.3834409	0.6240286	586.4954	3.976432	0	49	1022	695						Frog_fixed.avi	0
31109	1867	999.8643	693.6392	0.5250303	0.6246285	596.0977	3.687828	0	1043.98	695.1545	0.3832854	0.6241053	586.4775	3.987366	0	49	1022	694						Frog_fixed.avi	0
31126	1868	993.7888	692.6302	0.524892	0.6246407	595.9795	3.680204	0	1054.489	699.3805	0.3831654	0.6241595	586.4595	3.982248	0	49	1024	696						Frog_fixed.avi	0
31143	1869	993.755	694.21	0.5247549	0.624625	596.1271	3.685301	0	1049.54	696.0099	0.383009	0.6241899	586.5728	3.984558	0	49	1022	695						Frog_fixed.avi	0
31159	1870	992.0743	697.2718	0.5246333	0.6245792	596.0938	3.69398	0	1051.4	696.2197	0.3829058	0.6241673	586.5085	3.980878	0	49	1022	697						Frog_fixed.avi	0
31176	1871	993.5181	704.1799	0.5245576	0.624472	596.061	3.698313	0	1048.081	698.0682	0.3827973	0.6240958	586.4808	3.976014	0	49	1021	701						Frog_fixed.avi	0
31193	1872	996.9105	700.3813	0.5244659	0.6243393	595.9824	3.704948	0	1051.702	700.1149	0.3826944	0.6239932	586.5042	3.992955	0	49	1024	700						Frog_fixed.avi	0
31209	1873	996.1071	700.8439	0.5244017	0.6242214	595.925	3.704051	0	1053.141	695.7949	0.3825952	0.6238937	586.5039	4.000661	0	49	1025	698						Frog_fixed.avi	0
31226	1874	998.2021	689.463	0.5243229	0.6241601	596.021	3.704695	0	1054.473	695.5041	0.3824923	0.6238298	586.4946	3.993125	0	49	1026	692						Frog_fixed.avi	0
31242	1875	994.7581	700.6786	0.5242503	0.6241526	596.1107	3.70087	0	1045.925	696.0772	0.3823989	0.6238461	586.4102	3.994439	0	49	1020	698						Frog_fixed.avi	0
31259	1876	1019.326	699.6207	0.5238571	0.6243932	596.1107	3.733974	0	1084.167	697.3825	0.3821922	0.6237294	586.4506	3.99721	0	50	1052	699						Frog_fixed.avi	0
31276	1877	1038.732	684.9041	0.5236235	0.6242929	596.0914	3.725833	0	1110.838	681.0205	0.3819155	0.6240277	586.4545	3.988088	0	50	1075	683						Frog_fixed.avi	0
31292	1878	1037.103	681.553	0.5234813	0.6247179	596.0914	3.724515	0	1104.018	681.2815	0.3817853	0.6243684	586.589	3.994342	0	50	1071	681						Frog_fixed.avi	0
31309	1879	1049.117	673.8089	0.5234034	0.6248325	595.9352	3.70724	0	1112.719	683.287	0.3816472	0.6246657	586.6011	4.003605	0	50	1081	679						Frog_fixed.avi	0
31326	1880	1048.064	679.2722	0.523246	0.6250185	596.1146	3.704643	0	1106.17	687.4828	0.381476	0.6249626	586.6299	3.995313	0	50	1077	683						Frog_fixed.avi	0
31342	1881	1043.872	682.1069	0.5230795	0.6251594	596.0275	3.69358	0	1104.762	683.0801	0.3812943	0.6251861	586.5768	3.993858	0	50	1074	683						Frog_fixed.avi	0
31359	1882	1043.755	687.8066	0.5229189	0.6252307	595.9777	3.69771	0	1108.993	683.2886	0.3811117	0.6253307	586.6483	3.999073	0	50	1076	686						Frog_fixed.avi	0
31376	1883	1045.632	685.5841	0.5227349	0.625244	596.1254	3.699646	0	1107.778	682.3984	0.3809094	0.6254275	586.544	3.9792	0	50	1077	684						Frog_fixed.avi	0
31392	1884	1045.078	687.7863	0.5225493	0.6252465	596.0623	3.690965	0	1109.571	686.8734	0.3807298	0.6254838	586.6169	3.981994	0	50	1077	687						Frog_fixed.avi	0
31409	1885	1047.192	690.1761	0.5223491	0.6252068	596.0813	3.697736	0	1104.853	692.8228	0.380527	0.6255454	586.7198	3.976877	0	50	1076	691						Frog_fixed.avi	0
31426	1886	1038.997	687.5632	0.5221666	0.6252095	596.0239	3.690797	0	1111.248	687.9631	0.3803479	0.6256608	586.7136	3.971308	0	50	1075	688						Frog_fixed.avi	0
31442	1887	1045.477	687.2026	0.5220187	0.6251958	596.062	3.666533	0	1107.162	691.2653	0.380159	0.625806	586.6058	3.977794	0	50	1076	689						Frog_fixed.avi	0
31459	1888	1044.172	687.3837	0.52182	0.6252803	596.0488	3.683564	0	1108.37	686.8737	0.379957	0.6259823	586.5976	3.959918	0	50	1076	687						Frog_fixed.avi	0
31476	1889	1037.961	682.5978	0.5216085	0.6255354	596.0488	3.685593	0	1111.261	686.6587	0.3797864	0.626175	586.5914	3.951262	0	50	1075	685						Frog_fixed.avi	0
31492	1890	1056.942	683.152	0.5215382	0.6254845	595.9944	3.670339	0	1107.09	689.6247	0.3796346	0.6263128	586.6375	3.954472	0	50	1082	686						Frog_fixed.avi	0
31509	1891	1050.184	680.2351	0.5214063	0.625496	595.8154	3.671927	0	1110.867	689.3403	0.3795024	0.6264556	586.5922	3.955438	0	50	1081	685						Frog_fixed.avi	0
31526	1892	1049.565	679.7503	0.5212672	0.625491	595.933	3.661978	0	1110.858	691.7457	0.3793646	0.6265597	586.6085	3.945898	0	50	1080	686						Frog_fixed.avi	0
31542	1893	1047.072	682.3208	0.5211276	0.6254777	595.9128	3.676739	0	1108.541	695.3362	0.3792192	0.6266497	586.5278	3.964585	0	50	1078	689						Frog_fixed.avi	0
31559	1894	1053.871	681.5135	0.5210059	0.6254043	595.8481	3.665647	0	1110.365	689.1185	0.3790674	0.6267315	586.6101	3.944632	0	50	1082	685						Frog_fixed.avi	0
31576	1895	1042.116	687.0696	0.5208383	0.6253366	595.8167	3.648616	0	1108.324	691.2993	0.3789249	0.6267784	586.3633	3.952348	0	50	1075	689						Frog_fixed.avi	0
31592	1896	1042.175	687.7844	0.5206938	0.6252828	595.7454	3.657284	0	1106.264	691.0004	0.3787799	0.6268688	586.4521	3.949317	0	50	1074	689						Frog_fixed.avi	0
31609	1897	1043.144	687.5013	0.5205636	0.625314	595.7529	3.626821	0	1113.066	694.4396	0.3786369	0.6269796	586.4776	3.934053	0	50	1078	691						Frog_fixed.avi	0
31626	1898	1047.736	684.4826	0.5204163	0.6253734	595.6363	3.621503	0	1104.834	693.0435	0.3784505	0.6271124	586.4352	3.930683	0	50	1076	689						Frog_fixed.avi	0
31642	1899	1038.088	689.9343	0.5202501	0.6253317	595.6525	3.617393	0	1107.001	695.1949	0.3783214	0.6272017	586.4162	3.926811	0	50	1073	693						Frog_fixed.avi	0
31659	1900	1046.247	694.544	0.5201225	0.625248	595.6699	3.643233	0	1105.195	691.999	0.3781828	0.6272693	586.4461	3.904828	0	50	1076	693						Frog_fixed.avi	0
31676	1901	1061.844	663.7729	0.5198604	0.6249507	595.5787	3.626422	0	1126.702	670.9712	0.3779746	0.6270733	586.4807	3.925876	0	50	1094	667						Frog_fixed.avi	0
31692	1902	1058.887	661.1693	0.5196946	0.624794	595.7993	3.623273	0	1122.757	669.1541	0.377817	0.6270179	586.4894	3.907309	0	50	1091	665						Frog_fixed.avi	0
31709	1903	1070.741	656.761	0.5196213	0.6245927	595.7084	3.614903	0	1122.3	666.9319	0.3776928	0.6269682	586.4857	3.91408	0	50	1097	662						Frog_fixed.avi	0
31726	1904	1067.014	658.478	0.5195258	0.624366	595.616	3.614661	0	1128.127	664.1526	0.3775816	0.6269119	586.5134	3.905613	0	50	1098	661						Frog_fixed.avi	0
31742	1905	1060.546	672.8287	0.5194495	0.6242241	595.5373	3.626623	0	1122.085	666.4567	0.3774329	0.6268775	586.3873	3.908831	0	50	1091	670						Frog_fixed.avi	0
31759	1906	1067.728	665.3934	0.5193596	0.6241752	595.5004	3.609945	0	1126.619	666.3843	0.3773311	0.6268632	586.3838	3.890061	0	50	1097	666						Frog_fixed.avi	0
31776	1907	1069.359	658.3107	0.5192505	0.6241587	595.611	3.57696	0	1126.878	666.6506	0.3772164	0.6268978	586.4773	3.889976	0	50	1098	662						Frog_fixed.avi	0
31792	1908	1064.99	667.6458	0.5191575	0.6241531	595.5652	3.628031	0	1130.14	662.6596	0.3771084	0.6269516	586.4575	3.89739	0	50	1098	665						Frog_fixed.avi	0
31809	1909	1052.484	668.6738	0.5190578	0.6241614	595.512	3.603062	0	1122.146	670.6825	0.3769889	0.6270156	586.4257	3.892134	0	50	1087	670						Frog_fixed.avi	0
31825	1910	1062.664	663.5944	0.5189925	0.6241749	595.5004	3.603508	0	1118.35	674.444	0.3769109	0.6270704	586.2852	3.891104	0	50	1091	669						Frog_fixed.avi	0
31842	1911	1062.227	660.92	0.5189214	0.624148	595.4602	3.565036	0	1119.144	676.1422	0.3768162	0.6270843	586.3471	3.892782	0	50	1091	669						Frog_fixed.avi	0
31859	1912	1062.35	660.6395	0.5188698	0.6241069	595.4276	3.587461	0	1118.322	670.3994	0.3767329	0.6270849	586.432	3.881349	0	50	1090	666						Frog_fixed.avi	0
31875	1913	1072.185	650.7552	0.5188159	0.6240728	595.365	3.600472	0	1123.405	668.5426	0.3766591	0.6270628	586.4391	3.887471	0	50	1098	660						Frog_fixed.avi	0
31892	1914	1064.5	657.6329	0.5187082	0.6240343	595.5136	3.576993	0	1121.409	677.8021	0.376587	0.6270609	586.4479	3.880931	0	50	1093	668						Frog_fixed.avi	0
31909	1915	1059.704	655.205	0.5186223	0.623989	595.5482	3.59954	0	1119.72	672.5845	0.3765	0.6270436	586.4438	3.8879	0	50	1090	664						Frog_fixed.avi	0
31925	1916	1068.047	653.5122	0.5185451	0.6239254	595.4608	3.587716	0	1119.522	673.5087	0.3764223	0.6269894	586.337	3.883171	0	50	1094	664						Frog_fixed.avi	0
31942	1917	1066.946	649.9068	0.5184723	0.6238999	595.452	3.609675	0	1118.334	675.0447	0.3763367	0.6269671	586.3749	3.879088	0	50	1093	662						Frog_fixed.avi	0
31959	1918	1063.204	656.3411	0.5183948	0.6238998	595.379	3.575847	0	1123.925	669.4968	0.3762512	0.6269653	586.4006	3.89801	0	50	1094	663						Frog_fixed.avi	0
31975	1919	1068.231	655.4406	0.5183243	0.6239303	595.3608	3.600804	0	1124.178	667.28	0.376158	0.6269966	586.4767	3.887733	0	50	1096	661						Frog_fixed.avi	0
31992	1920	1053.686	660.0328	0.5182319	0.6239699	595.4679	3.585584	0	1122.384	676.3525	0.3760832	0.6270608	586.4253	3.880783	0	50	1088	668						Frog_fixed.avi	0
32009	1921	1059.555	656.8605	0.5181498	0.6239833	595.5234	3.595523	0	1119.266	675.6555	0.3760021	0.6271063	586.4586	3.895403	0	50	1089	666						Frog_fixed.avi	0
32025	1922	1061.702	654.7534	0.5180699	0.6240084	595.4454	3.594243	0	1116.74	673.8898	0.3759339	0.6271349	586.343	3.892722	0	50	1089	664						Frog_fixed.avi	0
32042	1923	1060.814	658.2644	0.5180053	0.6240012	595.4092	3.594336	0	1120.831	671.2499	0.3758552	0.6271695	586.3712	3.889521	0	50	1091	665						Frog_fixed.avi	0
32059	1924	1063.344	652.2189	0.5179231	0.6240079	595.4031	3.598582	0	1123.308	673.7113	0.3757653	0.627185	586.4321	3.885313	0	50	1093	663						Frog_fixed.avi	0
32075	1925	1063.046	658.0964	0.517855	0.6239842	595.3339	3.593998	0	1122.335	673.4296	0.3756802	0.6271997	586.457	3.893677	0	50	1093	666						Frog_fixed.avi	0
32092	1926	1061.457	660.1205	0.5177883	0.6239414	595.3193	3.600309	0	1129.867	667.066	0.3755972	0.6271397	586.475	3.902014	0	50	1096	664						Frog_fixed.avi	0
32109	1927	1060.216	657.0409	0.5176717	0.6238933	595.5219	3.610743	0	1120.945	674.4481	0.375506	0.6271129	586.4659	3.892798	0	50	1091	666						Frog_fixed.avi	0
32125	1928	1013.211	721.0794	0.5178522	0.6242718	595.405	3.591628	0	1078.447	724.9683	0.3757769	0.6275915	586.5325	3.903393	0	51	1046	723						Frog_fixed.avi	0
32142	1929	917.1368	794.1998	0.5183215	0.6248907	595.2679	3.576366	0	974.0162	796.3163	0.3765067	0.628189	586.1465	3.913791	0	51	946	795						Frog_fixed.avi	0
32159	1930	909.4008	790.651	0.5183871	0.6248827	595.3453	3.593479	0	973.5388	794.5981	0.3764484	0.6281387	586.2947	3.903935	0	51	941	793						Frog_fixed.avi	0
32175	1931	899.7849	798.1894	0.5183803	0.6248242	595.3239	3.587025	0	962.3123	802.803	0.3763411	0.628169	586.2358	3.895115	0	51	931	800						Frog_fixed.avi	0
32192	1932	904.7983	792.0103	0.5183637	0.6247568	595.2969	3.574629	0	966.0406	797.1097	0.3762676	0.6281468	586.2358	3.89766	0	51	935	795						Frog_fixed.avi	0
32209	1933	902.8793	789.8491	0.5183436	0.6246609	595.2402	3.591633	0	964.3242	805.3862	0.3761927	0.628095	586.2396	3.90009	0	51	934	798						Frog_fixed.avi	0
32225	1934	901.3531	800.2733	0.5183178	0.6244179	595.28	3.576494	0	969.0303	799.2103	0.3761124	0.6279943	586.183	3.891351	0	51	935	800						Frog_fixed.avi	0
32242	1935	903.965	796.3787	0.5182769	0.6242507	595.186	3.580054	0	965.0432	802.2797	0.3760209	0.627896	586.1926	3.893376	0	51	935	799						Frog_fixed.avi	0
32259	1936	905.8972	795.8698	0.5182487	0.6241162	595.1412	3.579113	0	965.9134	800.1793	0.3759409	0.6277941	586.066	3.901138	0	51	936	798						Frog_fixed.avi	0
32275	1937	900.7976	797.119	0.5181964	0.6239952	595.2002	3.576731	0	970.1337	795.545	0.3759056	0.6276882	586.012	3.907209	0	51	935	796						Frog_fixed.avi	0
32292	1938	899.2466	788.5899	0.5181584	0.6238726	595.2181	3.586806	0	967.9369	797.4949	0.3758655	0.6275491	586.0048	3.895702	0	51	934	793						Frog_fixed.avi	0
32309	1939	901.1429	799.8558	0.5181279	0.6236857	595.2497	3.589445	0	965.5271	800.7753	0.3758164	0.6273547	586.0413	3.908043	0	51	933	800						Frog_fixed.avi	0
32325	1940	904.0221	794.6135	0.5180804	0.6235055	595.1268	3.59128	0	965.3109	803.7485	0.3757684	0.6271376	586.0421	3.903589	0	51	935	799						Frog_fixed.avi	0
32342	1941	902.1656	795.6348	0.5180455	0.623275	595.0547	3.590952	0	965.5817	799.1379	0.3757341	0.6269395	586.0046	3.907856	0	51	934	797						Frog_fixed.avi	0
32359	1942	901.6708	793.9664	0.5179975	0.6230649	595.0222	3.595598	0	971.5068	796.3521	0.3756642	0.6267239	585.9637	3.90349	0	51	937	795						Frog_fixed.avi	0
32375	1943	900.537	802.5777	0.5179459	0.6227313	594.9596	3.58795	0	970.9479	799.0547	0.375591	0.6264494	585.8416	3.907971	0	51	936	801						Frog_fixed.avi	0
32392	1944	905.2917	798.7747	0.5178751	0.6224838	594.9647	3.596737	0	971.9654	800.7043	0.3754972	0.6262339	585.7307	3.904489	0	51	939	800						Frog_fixed.avi	0
32408	1945	903.1399	794.5898	0.5177659	0.6223113	594.8232	3.57014	0	967.6783	795.9836	0.3753889	0.6261104	585.7719	3.901309	0	51	935	795						Frog_fixed.avi	0
32425	1946	899.9124	797.0722	0.5176529	0.6220421	594.8836	3.588812	0	967.885	801.1039	0.3752661	0.6259305	585.7189	3.896802	0	51	934	799						Frog_fixed.avi	0
32442	1947	903.5469	795.4727	0.5175295	0.6217834	594.6855	3.58057	0	964.3186	803.2394	0.3751258	0.62572	585.6086	3.892087	0	51	934	799						Frog_fixed.avi	0
32458	1948	900.36	794.079	0.5173908	0.6215507	594.6849	3.562031	0	970.3596	801.5742	0.3749721	0.6254918	585.4808	3.910061	0	51	935	798						Frog_fixed.avi	0
32475	1949	902.6923	795.1276	0.5172476	0.6212676	594.4863	3.574754	0	971.3386	796.9354	0.3748134	0.6253319	585.4984	3.905546	0	51	937	796						Frog_fixed.avi	0
32492	1950	898.4362	795.0756	0.51708	0.6209418	594.4462	3.579752	0	964.0405	803.8647	0.3746387	0.6250769	585.3007	3.893685	0	51	931	799						Frog_fixed.avi	0
32508	1951	900.5231	791.1683	0.5169339	0.6206605	594.4355	3.574847	0	972.0016	802.2626	0.3744966	0.6248681	585.2479	3.896654	0	51	936	797						Frog_fixed.avi	0
32525	1952	902.1851	792.4665	0.5167779	0.6202633	594.1888	3.571749	0	968.5416	804.5487	0.3743194	0.624642	585.2907	3.897609	0	51	935	799						Frog_fixed.avi	0
32542	1953	896.4901	798.1862	0.5166239	0.6199449	594.1531	3.582705	0	965.4828	798.9843	0.3741361	0.62446	585.1213	3.890626	0	51	931	799						Frog_fixed.avi	0
32558	1954	901.1102	794.3255	0.5164316	0.6195866	594.0757	3.567388	0	965.7282	796.4792	0.3739289	0.62428	585.2465	3.894533	0	51	933	795						Frog_fixed.avi	0
32575	1955	897.9556	795.9446	0.516209	0.6192756	594.0181	3.573951	0	966.3701	801.203	0.3737175	0.6240593	585.0673	3.901062	0	51	932	799						Frog_fixed.avi	0
32592	1956	896.3019	796.67	0.5159946	0.6189248	593.9886	3.569515	0	969.0282	802.6019	0.3735025	0.6238577	585.0203	3.90228	0	51	933	800						Frog_fixed.avi	0
32608	1957	903.3731	795.4727	0.515782	0.6185442	593.9086	3.587803	0	966.9003	795.9844	0.3732656	0.6236656	584.892	3.898143	0	51	935	796						Frog_fixed.avi	0
32625	1958	902.5573	794.1287	0.5155949	0.6182538	593.8564	3.589307	0	963.2963	795.6658	0.373055	0.6234661	584.9329	3.911279	0	51	933	795						Frog_fixed.avi	0
32642	1959	895.9957	797.5665	0.5153499	0.6178593	593.7421	3.593356	0	967.6493	805.4848	0.3728209	0.6232058	584.9324	3.894284	0	51	932	802						Frog_fixed.avi	0
32658	1960	898.1837	793.004	0.5151386	0.6175492	593.7515	3.593674	0	967.2406	799.1534	0.3725916	0.6230045	584.8339	3.902556	0	51	933	796						Frog_fixed.avi	0
32675	1961	898.5373	800.2698	0.5149083	0.6171514	593.7453	3.585782	0	970.6896	796.9597	0.3723581	0.6228277	584.7648	3.899599	0	51	935	799						Frog_fixed.avi	0
32692	1962	901.0003	795.6498	0.5146995	0.6167662	593.5826	3.607917	0	965.1399	801.3575	0.3721222	0.6225637	584.7205	3.901067	0	51	933	799						Frog_fixed.avi	0
32708	1963	900.3449	795.5503	0.5144691	0.6162869	593.5649	3.601792	0	966.6363	803.9749	0.3718827	0.6222831	584.5926	3.900912	0	51	933	800						Frog_fixed.avi	0
32725	1964	894.6819	795.6373	0.5142429	0.615841	593.4341	3.596812	0	963.7161	800.6159	0.3716179	0.6220214	584.61	3.897471	0	51	929	798						Frog_fixed.avi	0
32742	1965	901.474	800.6876	0.5140324	0.6153	593.2869	3.588517	0	965.8303	799.4908	0.3713361	0.6216776	584.5934	3.902603	0	51	934	800						Frog_fixed.avi	0
32758	1966	899.8508	798.0633	0.5138044	0.6148345	593.3091	3.608472	0	969.5278	804.8956	0.3711139	0.621352	584.4861	3.905173	0	51	935	801						Frog_fixed.avi	0
32775	1967	900.8502	797.6786	0.5136129	0.6143832	593.3266	3.607929	0	962.8469	805.3196	0.3708452	0.6210145	584.3873	3.892151	0	51	932	801						Frog_fixed.avi	0
32792	1968	901.5084	794.762	0.5134139	0.6139649	593.0758	3.606147	0	968.3427	805.8821	0.370653	0.6207125	584.3566	3.901244	0	51	935	800						Frog_fixed.avi	0
32808	1969	897.117	794.4739	0.5132334	0.6135996	593.1298	3.606756	0	966.5204	803.5521	0.3704621	0.6204795	584.2978	3.899177	0	51	932	799						Frog_fixed.avi	0
32825	1970	896.5974	799.0695	0.5130817	0.6132854	593.0652	3.597826	0	970.3142	799.3593	0.3702995	0.6203215	584.2047	3.892634	0	51	933	799						Frog_fixed.avi	0
32842	1971	902.7465	797.9614	0.5129336	0.612958	592.8929	3.605158	0	965.8226	803.0584	0.3701478	0.6200804	584.1958	3.90747	0	51	934	801						Frog_fixed.avi	0
32858	1972	897.1193	796.876	0.512795	0.6127065	592.9155	3.597631	0	967.3116	807.2751	0.3699677	0.6198923	584.0404	3.88324	0	51	932	802						Frog_fixed.avi	0
32875	1973	901.8043	798.0178	0.5126552	0.6124147	592.8652	3.581084	0	968.7175	799.9177	0.3698221	0.6197224	584.1122	3.883237	0	51	935	799						Frog_fixed.avi	0
32892	1974	903.7776	800.6707	0.5125294	0.6120499	592.7162	3.588262	0	970.2137	801.8277	0.3697034	0.6195244	584.1309	3.889685	0	51	937	801						Frog_fixed.avi	0
32908	1975	903.7383	799.4564	0.5124341	0.6117045	592.6957	3.580799	0	967.9908	807.2974	0.3695696	0.6192295	584.0327	3.881196	0	51	936	803						Frog_fixed.avi	0
32925	1976	897.214	794.5436	0.5123022	0.6112904	592.7699	3.589183	0	967.6647	801.9025	0.3694263	0.6189314	583.8984	3.873922	0	51	932	798						Frog_fixed.avi	0
32941	1977	900.4316	797.0844	0.5121581	0.6108515	592.6918	3.58293	0	972.7119	801.6605	0.3692936	0.6186689	583.9532	3.881074	0	51	937	799						Frog_fixed.avi	0
32958	1978	898.9552	801.2465	0.5120044	0.6103935	592.5511	3.574898	0	973.3821	810.7703	0.3691444	0.6182849	583.9105	3.86744	0	51	936	806						Frog_fixed.avi	0
32975	1979	903.9583	800.6008	0.5118678	0.6100339	592.4942	3.581163	0	967.423	804.1619	0.3689468	0.6180454	583.8017	3.879453	0	51	936	802						Frog_fixed.avi	0
32991	1980	898.1608	801.6678	0.5116925	0.6096876	592.463	3.564817	0	971.7183	801.1357	0.3687956	0.6178551	583.8445	3.880489	0	51	935	801						Frog_fixed.avi	0
33008	1981	900.5924	801.4227	0.5115235	0.6093894	592.4076	3.565883	0	970.9515	810.6365	0.3686222	0.6176317	583.8154	3.874167	0	51	936	806						Frog_fixed.avi	0
33025	1982	902.3074	806.1059	0.5113891	0.6090995	592.3788	3.559095	0	966.6401	811.8947	0.3684455	0.6174573	583.7457	3.875424	0	51	934	809						Frog_fixed.avi	0
33041	1983	903.6736	801.467	0.5112252	0.6088509	592.3947	3.570425	0	970.9842	806.2531	0.3682964	0.6173394	583.7728	3.883418	0	51	937	804						Frog_fixed.avi	0
33058	1984	901.3534	803.5995	0.511057	0.6086376	592.3008	3.558635	0	975.5076	802.122	0.3681425	0.6172395	583.6765	3.883176	0	51	938	803						Frog_fixed.avi	0
33075	1985	904.4067	800.2745	0.5109414	0.6084408	592.2454	3.571837	0	972.0309	802.6522	0.3679729	0.6171336	583.6093	3.873974	0	51	938	801						Frog_fixed.avi	0
33091	1986	908.6561	800.3617	0.510802	0.6082748	592.1548	3.578097	0	971.51	799.9841	0.3678427	0.6170397	583.6667	3.876426	0	51	940	800						Frog_fixed.avi	0
33108	1987	902.8616	804.0699	0.5106809	0.6080908	592.233	3.561122	0	973.416	810.1876	0.3677098	0.6168673	583.7193	3.866812	0	51	938	807						Frog_fixed.avi	0
33125	1988	908.9847	796.819	0.5105777	0.6079626	592.1332	3.572527	0	970.8297	812.2822	0.367621	0.6167825	583.6358	3.866898	0	51	940	805						Frog_fixed.avi	0
33141	1989	903.8263	802.5864	0.5105011	0.6079276	592.1219	3.571626	0	972.9792	810.5869	0.3675577	0.616765	583.5793	3.869036	0	51	938	807						Frog_fixed.avi	0
33158	1990	901.6605	803.1567	0.5104403	0.6079344	592.1274	3.579901	0	968.837	810.1046	0.3674694	0.6167523	583.5588	3.873961	0	51	935	807						Frog_fixed.avi	0
33175	1991	907.7084	805.7301	0.5103872	0.6079579	592.1228	3.572618	0	971.0365	809.7001	0.3674167	0.6168274	583.5414	3.871256	0	51	939	808						Frog_fixed.avi	0
33191	1992	910.2535	803.0256	0.5103416	0.6079828	592.1125	3.574694	0	967.9935	812.3052	0.3673688	0.6169016	583.5439	3.871881	0	51	939	808						Frog_fixed.avi	0
[truncated: 21,057 more rows]
