# Supplementary material for: Young children integrate current observations, priors and agent information to predict others’ actions
Source: PLoS One. 2019 May 22;14(5):e0200976. doi: 10.1371/journal.pone.0200976 (PMC6530825; doi:10.1371/journal.pone.0200976)
Supplement: S1 Dataset — (ZIP) [file pone.0200976.s003.zip › PONE-D-18-19791R1_Data/24-month-olds/Anonymized_08_24-Combined-Data.tsv]

Recording name:	K_08_24
Recording resolution:	1280 x 1024
Fixation filter: Tobii fixation filter
Velocity threshold: 35
Distance threshold: 35
Timestamp	Number	GazePointXLeft	GazePointYLeft	CamXLeft	CamYLeft	DistanceLeft	PupilLeft	ValidityLeft	GazePointXRight	GazePointYRight	CamXRight	CamYRight	DistanceRight	PupilRight	ValidityRight	FixationIndex	GazePointX	GazePointY	Event	EventKey	Data1	Data2	Descriptor	StimuliName	StimuliID
14	0	-1280	-1024	-1	-1	-1	-1	4	-1280	-1024	-1	-1	-1	-1	4		0	0						No media	0
31	1	-1280	-1024	-1	-1	-1	-1	4	-1280	-1024	-1	-1	-1	-1	4		0	0						No media	0
47	2	-1280	-1024	-1	-1	-1	-1	4	-1280	-1024	-1	-1	-1	-1	4		0	0						No media	0
64	3	-1280	-1024	-1	-1	-1	-1	4	-1280	-1024	-1	-1	-1	-1	4		0	0						No media	0
80	4	-1280	-1024	-1	-1	-1	-1	4	-1280	-1024	-1	-1	-1	-1	4		0	0						No media	0
97	5	-1280	-1024	-1	-1	-1	-1	4	-1280	-1024	-1	-1	-1	-1	4		0	0						No media	0
114	6	-1280	-1024	-1	-1	-1	-1	4	-1280	-1024	-1	-1	-1	-1	4		0	0						No media	0
130	7	656.9667	499.1609	0.5600062	0.5353063	609.4805	3.529357	0	632.9896	497.6664	0.4188126	0.5269411	613.0137	3.593551	0	0	645	498						No media	0
147	8	530.1812	496.6427	0.5607513	0.5347713	609.5919	3.474784	0	535.5087	484.0997	0.4195838	0.5263774	612.7402	3.601915	0	0	533	490						No media	0
164	9	310.252	435.3783	0.5621322	0.5341389	609.6534	3.39394	0	326.8652	433.0959	0.42129	0.5253245	612.4028	3.532141	0	0	319	434						No media	0
180	10	256.2817	408.5724	0.562821	0.5334911	609.5591	3.355887	0	225.532	404.9775	0.4222018	0.5244098	612.0561	3.46606	0	0	241	407						No media	0
197	11	233.1706	401.9326	0.563179	0.5330657	609.4058	3.347197	0	213.1359	397.7097	0.4223608	0.5236351	612.0123	3.454978	0	0	223	400						No media	0
214	12	241.5117	406.2502	0.5635624	0.5325176	609.168	3.314208	0	216.8438	400.3682	0.4226475	0.5228386	611.835	3.422017	0	1	229	403						No media	0
230	13	233.1439	400.7123	0.5639332	0.5320402	608.8532	3.28118	0	217.741	404.1132	0.4229154	0.5220948	611.432	3.388868	0	1	225	402						No media	0
247	14	237.4434	402.9438	0.5642874	0.5315765	608.6786	3.255451	0	222.1488	406.6617	0.4231864	0.5214472	611.1721	3.339234	0	1	230	405						No media	0
264	15	238.2776	400.4235	0.5646574	0.5312482	608.2922	3.212494	0	217.0852	411.898	0.4234549	0.5208738	610.7709	3.323403	0	1	228	406						No media	0
280	16	241.6817	406.3072	0.5650273	0.5309073	607.912	3.19944	0	217.2742	403.0786	0.4237434	0.5204818	610.5714	3.293423	0	1	229	405						No media	0
297	17	242.588	406.5174	0.5654381	0.5305884	607.6371	3.204676	0	215.3153	407.4841	0.4240496	0.5200081	610.2058	3.287037	0	1	229	407						No media	0
314	18	241.1867	412.9814	0.5658927	0.5301527	607.2531	3.165925	0	214.2879	398.9977	0.4244047	0.5196426	609.915	3.255418	0	1	228	406						No media	0
330	19	242.8765	403.9733	0.566381	0.5297709	606.9412	3.161673	0	211.0988	407.6111	0.4248182	0.5191257	609.3842	3.274498	0	1	227	406						No media	0
347	20	242.4869	413.3522	0.5669039	0.5292661	606.7061	3.161792	0	207.1872	404.8564	0.4252734	0.518554	609.1085	3.254393	0	1	225	409						No media	0
364	21	235.2498	402.4952	0.5674461	0.528776	606.2667	3.138617	0	213.8795	405.5095	0.4257542	0.5180168	608.8188	3.246267	0	1	225	404						No media	0
380	22	241.6865	407.5891	0.5680081	0.5282146	605.9164	3.148546	0	212.1083	404.1161	0.4262455	0.5173928	608.4772	3.236742	0	1	227	406						No media	0
397	23	242.2853	407.0564	0.5685319	0.5276739	605.6226	3.130476	0	214.0454	405.5157	0.426721	0.5167238	608.1559	3.237481	0	1	228	406						No media	0
414	24	237.9996	403.7091	0.5690015	0.527205	605.2524	3.142078	0	212.1241	411.9608	0.427135	0.5161287	607.8141	3.24982	0	1	225	408						No media	0
430	25	237.1763	410.3501	0.5694632	0.5267887	604.8973	3.135141	0	212.5484	402.1513	0.4275584	0.515627	607.4142	3.232405	0	1	225	406						No media	0
447	26	232.8417	400.1787	0.5698653	0.5264814	604.631	3.155794	0	219.1515	403.4868	0.4279269	0.5151369	607.1395	3.265553	0	1	226	402						No media	0
464	27	242.2672	409.986	0.5702589	0.5261679	604.3571	3.182626	0	216.3637	397.6302	0.4282522	0.5147076	606.7879	3.255648	0	1	229	404						No media	0
480	28	238.6388	413.1034	0.5706426	0.5259308	603.9965	3.186703	0	210.0373	398.7117	0.4285614	0.5142514	606.6783	3.275798	0	1	224	406						No media	0
497	29	239.875	404.886	0.5710721	0.5256535	603.7573	3.224771	0	218.3344	412.1556	0.428919	0.513701	606.2607	3.309794	0	1	229	409						No media	0
514	30	241.2847	408.6246	0.5715832	0.525167	603.4154	3.226586	0	216.4836	405.3898	0.429372	0.5130219	605.8994	3.305327	0	1	229	407						No media	0
530	31	216.5997	375.9388	0.5721979	0.5245129	603.2194	3.249425	0	199.2134	367.1853	0.4299628	0.512026	605.8098	3.345197	0	2	208	372						No media	0
547	32	89.5338	176.3988	0.5728581	0.5233557	603.5623	3.278337	0	113.1842	178.3165	0.4311179	0.5103781	605.5515	3.377689	0	2	101	177						No media	0
548																			MovieStart	128	0	0	Frog_fixed.avi
564	33	99.35921	159.5342	0.5734034	0.5225666	603.5688	3.317607	0	122.2498	175.3831	0.4317495	0.509192	605.2676	3.410872	0	2	111	167						Frog_fixed.avi	0
580	34	93.12407	139.2764	0.574048	0.5218604	603.1176	3.331226	0	109.0504	155.8982	0.4321982	0.5081143	605.0689	3.44125	0	2	101	148						Frog_fixed.avi	0
597	35	98.10864	138.9401	0.5746235	0.5210994	602.7634	3.348145	0	109.9919	156.3634	0.4326301	0.5070385	604.7406	3.435201	0	2	104	148						Frog_fixed.avi	0
614	36	100.8	143.5566	0.5751226	0.5202589	602.6032	3.362499	0	112.0736	150.9084	0.4330468	0.5058971	604.3396	3.458922	0	2	106	147						Frog_fixed.avi	0
630	37	102.6978	147.0488	0.5755401	0.5193065	602.3745	3.388994	0	108.0631	154.4549	0.4333617	0.5047	604.1099	3.4789	0	2	105	151						Frog_fixed.avi	0
647	38	105.1319	144.4466	0.5759156	0.518406	602.1439	3.411008	0	109.9253	152.3215	0.433623	0.5035841	604.0371	3.507177	0	2	108	148						Frog_fixed.avi	0
663	39	103.1927	143.6485	0.5762055	0.5175408	602.0669	3.412899	0	113.2764	158.3406	0.4338995	0.5024061	603.5928	3.512589	0	2	108	151						Frog_fixed.avi	0
680	40	101.5195	139.2713	0.5764626	0.5166584	601.8403	3.461769	0	110.3859	154.1408	0.4340927	0.5013914	603.5864	3.533457	0	2	106	147						Frog_fixed.avi	0
697	41	103.3753	139.0113	0.5767555	0.5157608	601.7157	3.466125	0	114.8446	155.704	0.4343435	0.5002451	603.1859	3.550041	0	2	109	147						Frog_fixed.avi	0
713	42	99.88269	146.3456	0.5770055	0.5147697	601.704	3.481742	0	112.8615	155.011	0.4345594	0.4990488	603.12	3.569575	0	2	106	151						Frog_fixed.avi	0
730	43	104.3762	147.5276	0.5773679	0.5138842	601.448	3.485534	0	113.6898	151.4317	0.4348965	0.497951	602.8871	3.577679	0	2	109	149						Frog_fixed.avi	0
747	44	100.1101	145.5434	0.5777276	0.51318	601.5366	3.500347	0	116.362	154.9381	0.4352321	0.4969665	602.9157	3.605658	0	2	108	150						Frog_fixed.avi	0
763	45	97.88884	140.5485	0.578104	0.512835	601.7514	3.522311	0	115.6512	152.0419	0.4356326	0.4963543	603.027	3.617358	0	2	107	146						Frog_fixed.avi	0
780	46	98.65639	148.2896	0.5785475	0.5129249	601.7918	3.52527	0	108.8106	155.3874	0.4360277	0.4962041	603.0641	3.623323	0	2	104	152						Frog_fixed.avi	0
797	47	101.6923	150.9312	0.5789444	0.5135084	601.7609	3.534224	0	113.5593	159.2381	0.4364588	0.4966165	602.9827	3.644711	0	2	108	155						Frog_fixed.avi	0
813	48	99.56798	139.2039	0.5792202	0.514361	601.8284	3.551381	0	115.175	154.3505	0.4367642	0.4974504	603.0135	3.637645	0	2	107	147						Frog_fixed.avi	0
830	49	104.1117	153.1503	0.5793497	0.5152655	601.7682	3.536142	0	114.9074	163.8624	0.4369047	0.4985044	603.0063	3.652464	0	2	110	159						Frog_fixed.avi	0
847	50	371.1785	427.2523	0.5783415	0.5165756	601.1398	3.514492	0	372.0367	427.0704	0.4361927	0.5005689	602.9148	3.668228	0	3	372	427						Frog_fixed.avi	0
863	51	621.4066	595.3062	0.5766196	0.5183838	601.1908	3.564642	0	590.6631	602.6996	0.4346625	0.5028905	603.0651	3.636916	0	3	606	599						Frog_fixed.avi	0
880	52	645.6326	618.6617	0.5759177	0.5190711	601.3409	3.54504	0	620.1657	617.0081	0.4337993	0.5039536	603.325	3.617137	0	3	633	618						Frog_fixed.avi	0
897	53	682.4326	644.129	0.5754508	0.5193108	601.1753	3.500699	0	655.12	641.0486	0.4332657	0.504636	603.5583	3.588976	0	3	669	643						Frog_fixed.avi	0
913	54	676.7333	633.626	0.5747388	0.519233	601.3663	3.480956	0	641.6658	640.8158	0.4325367	0.5049263	604.0028	3.572268	0	3	659	637						Frog_fixed.avi	0
930	55	676.6586	640.9711	0.5739385	0.5189316	601.5419	3.459473	0	644.6076	639.0765	0.4317383	0.5049064	604.2505	3.537256	0	3	661	640						Frog_fixed.avi	0
947	56	683.7549	647.3173	0.5731208	0.5185739	601.5939	3.452873	0	647.8037	636.1356	0.4309523	0.5048263	604.5884	3.511043	0	3	666	642						Frog_fixed.avi	0
963	57	682.9879	649.8312	0.5722969	0.5182395	601.7806	3.458591	0	640.3574	646.2234	0.4301707	0.5045263	605.0077	3.509888	0	3	662	648						Frog_fixed.avi	0
980	58	684.0359	651.2861	0.5716224	0.5178443	601.8041	3.429116	0	652.7949	635.4289	0.4295559	0.5039173	605.3105	3.468058	0	3	668	643						Frog_fixed.avi	0
997	59	683.3851	651.1479	0.5713025	0.5175722	602.0099	3.396909	0	645.7449	638.76	0.4292718	0.5031235	605.6719	3.420004	0	3	665	645						Frog_fixed.avi	0
1013	60	680.9993	653.8869	0.5715385	0.5175666	602.2092	3.371331	0	650.8712	641.3516	0.4295492	0.502327	605.9095	3.404781	0	3	666	648						Frog_fixed.avi	0
1030	61	683.6059	652.0585	0.572401	0.5179156	602.4184	3.370046	0	650.8713	627.7371	0.4303859	0.5018512	605.9135	3.377241	0	3	667	640						Frog_fixed.avi	0
1046	62	683.6944	649.6494	0.5738405	0.5186822	602.8068	3.351776	0	649.1468	637.2335	0.4318097	0.5016453	605.837	3.387932	0	3	666	643						Frog_fixed.avi	0
1063	63	678.2194	646.0295	0.5757422	0.5198155	602.9214	3.334222	0	645.7125	642.3491	0.4336606	0.5019304	605.7465	3.403887	0	3	662	644						Frog_fixed.avi	0
1080	64	682.5281	648.8124	0.5778992	0.5210268	603.2431	3.366677	0	652.5907	636.5631	0.4357843	0.5024996	605.5396	3.36813	0	3	668	643						Frog_fixed.avi	0
1096	65	678.5737	650.4216	0.5801473	0.5221523	603.4891	3.354669	0	647.5813	645.3138	0.4379447	0.5030738	605.5097	3.383802	0	3	663	648						Frog_fixed.avi	0
1113	66	725.5416	683.9661	0.5819221	0.5234432	603.769	3.330524	0	699.0266	671.9623	0.4398469	0.5041376	605.1804	3.378553	0	4	712	678						Frog_fixed.avi	0
1130	67	900.6042	799.3911	0.5827611	0.5249168	604.3652	3.369437	0	863.2752	786.3583	0.4411119	0.5053005	605.5174	3.370186	0	4	882	793						Frog_fixed.avi	0
1146	68	861.7034	769.4453	0.5843379	0.5254696	604.5029	3.40214	0	828.4044	767.447	0.4425167	0.5058199	605.4955	3.39843	0	4	845	768						Frog_fixed.avi	0
1163	69	902.7446	788.899	0.5855289	0.5260318	604.6408	3.362163	0	868.108	786.0703	0.4436838	0.5065911	605.3929	3.377274	0	4	885	787						Frog_fixed.avi	0
1180	70	886.537	770.0054	0.5863475	0.5266427	604.8455	3.333291	0	849.3928	779.4719	0.4443928	0.5074956	605.3698	3.393492	0	4	868	775						Frog_fixed.avi	0
1196	71	896.789	782.5773	0.5867158	0.527478	604.907	3.355331	0	859.907	781.8174	0.4447358	0.5086393	605.3382	3.391204	0	4	878	782						Frog_fixed.avi	0
1213	72	892.6882	776.4795	0.5868158	0.5284756	605.0899	3.367592	0	857.9783	778.7233	0.4447643	0.509899	605.5234	3.391602	0	4	875	778						Frog_fixed.avi	0
1230	73	888.6768	777.2909	0.5867231	0.5297033	605.0225	3.374476	0	852.5012	785.1865	0.44464	0.5113591	605.476	3.420766	0	4	871	781						Frog_fixed.avi	0
1246	74	894.1777	774.6057	0.5865232	0.5310492	605.0906	3.369478	0	852.243	791.1292	0.4443647	0.5127643	605.5906	3.4061	0	4	873	783						Frog_fixed.avi	0
1263	75	894.243	784.7611	0.5863711	0.5324334	605.0299	3.39817	0	858.6457	781.462	0.4442217	0.5142828	605.366	3.434339	0	4	876	783						Frog_fixed.avi	0
1280	76	891.2509	777.8032	0.5863061	0.5338868	604.8945	3.400778	0	864.1968	779.149	0.4441077	0.5157506	605.2807	3.422105	0	4	878	778						Frog_fixed.avi	0
1296	77	894.5474	776.8391	0.5863937	0.5352466	604.8232	3.39659	0	861.2949	782.5532	0.4441482	0.5171233	605.164	3.437813	0	4	878	780						Frog_fixed.avi	0
1313	78	893.3456	783.1664	0.5866146	0.5363253	604.5963	3.446795	0	859.251	782.3855	0.444292	0.5181828	605.0935	3.463299	0	4	876	783						Frog_fixed.avi	0
1330	79	897.4135	773.9344	0.5868779	0.5370421	604.57	3.416419	0	862.8563	782.1078	0.4445499	0.5188475	604.7396	3.449116	0	4	880	778						Frog_fixed.avi	0
1346	80	897.3337	777.9204	0.587223	0.5373846	604.3755	3.407683	0	857.0059	785.6082	0.4448313	0.5192849	604.6805	3.488933	0	4	877	782						Frog_fixed.avi	0
1363	81	889.9744	778.7885	0.5875124	0.5373996	604.2658	3.409677	0	857.9658	788.6957	0.4450924	0.5193858	604.1956	3.494985	0	4	874	784						Frog_fixed.avi	0
1380	82	889.9295	783.2007	0.5877291	0.5371214	604.1041	3.437883	0	863.8669	779.0354	0.4452683	0.5193172	604.0138	3.462788	0	4	877	781						Frog_fixed.avi	0
1396	83	895.1068	777.6632	0.5877741	0.5365785	603.9718	3.417534	0	859.2846	787.0724	0.4452595	0.5190938	603.8798	3.510193	0	4	877	782						Frog_fixed.avi	0
1413	84	896.3622	775.0649	0.5876089	0.5359343	603.7056	3.415454	0	862.16	780.8179	0.4450521	0.5187194	603.7017	3.492662	0	4	879	778						Frog_fixed.avi	0
1430	85	894.473	779.1003	0.5871987	0.5350775	603.5003	3.408945	0	865.1589	780.189	0.4445705	0.5183101	603.6347	3.469077	0	4	880	780						Frog_fixed.avi	0
1446	86	956.217	674.436	0.5861875	0.5332491	603.3393	3.414551	0	956.6688	679.3893	0.4436669	0.517169	603.3813	3.503175	0	5	956	677						Frog_fixed.avi	0
1463	87	1026.85	520.5068	0.5847796	0.5308838	603.4434	3.419313	0	1022.471	519.1238	0.4426703	0.5157818	603.6599	3.457875	0	5	1025	520						Frog_fixed.avi	0
1480	88	1023.168	535.9842	0.5840163	0.5298008	602.9011	3.440962	0	1008.862	546.3444	0.4417209	0.5154971	603.3337	3.510582	0	5	1016	541						Frog_fixed.avi	0
1496	89	1036.806	512.4702	0.5831439	0.5287414	602.7241	3.391138	0	1020.594	523.5566	0.4406297	0.5154018	603.2317	3.480516	0	5	1029	518						Frog_fixed.avi	0
1513	90	1026.441	532.0687	0.5821864	0.5277783	602.2889	3.412806	0	1008.924	535.6144	0.4395493	0.5153223	603.0253	3.474564	0	5	1018	534						Frog_fixed.avi	0
1530	91	1029.811	527.2357	0.5812598	0.5271362	602.0974	3.418725	0	1017.326	530.0236	0.4384997	0.5154192	602.8441	3.477745	0	5	1024	529						Frog_fixed.avi	0
1546	92	1036.614	520.0724	0.5803568	0.5266407	601.863	3.408332	0	1009.917	533.2746	0.437482	0.5155111	602.7752	3.47896	0	5	1023	527						Frog_fixed.avi	0
1563	93	1036.865	522.5483	0.5795225	0.5263403	601.5504	3.410047	0	1016.325	531.5423	0.4365701	0.5155706	602.6564	3.488154	0	5	1027	527						Frog_fixed.avi	0
1579	94	1026.386	522.8858	0.5787572	0.5261997	601.367	3.415215	0	1016.009	530.3503	0.4357838	0.5156898	602.5538	3.497798	0	5	1021	527						Frog_fixed.avi	0
1596	95	1032.108	516.796	0.5781487	0.5262045	601.1737	3.394891	0	1014.63	535.8759	0.4351038	0.5157923	602.3308	3.52343	0	5	1023	526						Frog_fixed.avi	0
1613	96	1033.234	524.2319	0.5775839	0.5263755	601.0298	3.404566	0	1014.628	529.2813	0.4344708	0.5158931	602.1805	3.513705	0	5	1024	527						Frog_fixed.avi	0
1629	97	1036.66	520.2744	0.5770468	0.526715	600.824	3.387049	0	1008.69	532.8463	0.4339152	0.5160941	602.0595	3.52658	0	5	1023	527						Frog_fixed.avi	0
1646	98	1032.424	526.8796	0.5765287	0.5272886	600.6889	3.401104	0	1015.671	534.415	0.4333974	0.5161969	601.9698	3.510384	0	5	1024	531						Frog_fixed.avi	0
1663	99	1035.728	518.1343	0.5760623	0.5278945	600.5147	3.386521	0	1013.654	539.6841	0.4328986	0.5163246	601.8967	3.510685	0	5	1025	529						Frog_fixed.avi	0
1679	100	1036.145	527.0366	0.5756371	0.5283886	600.3572	3.388526	0	1010.973	532.6347	0.4324729	0.5165532	601.6335	3.507267	0	5	1024	530						Frog_fixed.avi	0
1696	101	1028.004	528.5139	0.575279	0.5288847	600.1836	3.376222	0	1013.952	531.5775	0.4320948	0.5167754	601.4547	3.497508	0	5	1021	530						Frog_fixed.avi	0
1713	102	1032.493	526.2489	0.5749087	0.5290936	600.0731	3.369523	0	1009.485	530.5238	0.431724	0.5169926	601.6074	3.489789	0	5	1021	528						Frog_fixed.avi	0
1729	103	1032.156	533.6308	0.5745775	0.5291575	600.1129	3.373333	0	1016.84	531.0955	0.4313898	0.517121	601.6218	3.491807	0	5	1024	532						Frog_fixed.avi	0
1746	104	1033.948	521.8732	0.574213	0.5291088	599.8856	3.348673	0	1016.576	525.726	0.4310419	0.5172685	601.4778	3.47264	0	5	1025	524						Frog_fixed.avi	0
1763	105	1032.515	527.1857	0.5738491	0.5289209	599.9005	3.35763	0	1017.079	524.4322	0.4306737	0.5173409	601.6111	3.46156	0	5	1025	526						Frog_fixed.avi	0
1779	106	1028.256	522.3383	0.5734696	0.5286609	599.7531	3.352556	0	1006.751	533.882	0.4302919	0.5173323	601.8622	3.468174	0	5	1018	528						Frog_fixed.avi	0
1796	107	1033.241	525.7208	0.5731421	0.5283419	599.8749	3.349149	0	1011.8	528.0041	0.4300236	0.5173413	601.6304	3.458319	0	5	1023	527						Frog_fixed.avi	0
1813	108	1029.539	525.1367	0.5728404	0.5281203	599.7328	3.359098	0	1011.734	532.424	0.4296992	0.5174199	601.8289	3.470168	0	5	1021	529						Frog_fixed.avi	0
1829	109	1028.639	510.4255	0.5725451	0.5278568	599.7652	3.365266	0	1006.404	518.3519	0.4294519	0.5174193	601.9452	3.445755	0	6	1018	514						Frog_fixed.avi	0
1846	110	1032.106	476.1306	0.5722232	0.5274926	599.6846	3.370155	0	1017.957	468.0924	0.4292919	0.5173446	602.2866	3.436845	0	6	1025	472						Frog_fixed.avi	0
1863	111	1027.579	481.6484	0.5719561	0.5274668	599.7062	3.371941	0	1004.892	499.8182	0.4290612	0.5174852	602.1965	3.4821	0	6	1016	491						Frog_fixed.avi	0
1879	112	1030.356	474.7468	0.5717887	0.5273721	599.8126	3.394419	0	1006.783	484.9395	0.428834	0.5175202	602.4859	3.458222	0	6	1019	480						Frog_fixed.avi	0
1896	113	1027.224	478.2265	0.5716064	0.5272245	599.9382	3.402259	0	1016.608	486.2275	0.428737	0.5175011	602.4219	3.460593	0	6	1022	482						Frog_fixed.avi	0
1913	114	1027.867	474.8944	0.5714965	0.527039	599.9552	3.411275	0	1007.752	485.6853	0.4286037	0.5173822	602.611	3.462211	0	6	1018	480						Frog_fixed.avi	0
1929	115	1021.641	486.9013	0.5714351	0.5267308	599.9303	3.39314	0	1015.911	484.4289	0.4285835	0.5171359	602.8983	3.463671	0	6	1019	486						Frog_fixed.avi	0
1946	116	1024.4	475.6937	0.5714517	0.5265741	600.128	3.421724	0	1013.376	481.6547	0.4286062	0.5169412	603.0199	3.469236	0	6	1019	479						Frog_fixed.avi	0
1963	117	1022.03	479.7406	0.5714777	0.5264035	600.2358	3.436579	0	1011.758	486.1025	0.4286449	0.5166537	603.1842	3.476337	0	6	1017	483						Frog_fixed.avi	0
1979	118	1030.01	473.8246	0.5715284	0.5263269	600.3494	3.434361	0	1008.67	484.1449	0.4287291	0.5164523	603.2509	3.494263	0	6	1019	479						Frog_fixed.avi	0
1996	119	1026.626	468.5584	0.5715299	0.5264494	600.5018	3.433167	0	1008.227	484.2167	0.4287924	0.5163565	603.4424	3.494951	0	6	1017	476						Frog_fixed.avi	0
2013	120	1029.526	480.3215	0.5714968	0.5267255	600.6243	3.460971	0	1006.049	485.9801	0.4287883	0.5164888	603.6306	3.499935	0	6	1018	483						Frog_fixed.avi	0
2029	121	1023.469	479.3508	0.5713827	0.5272877	600.7626	3.475615	0	1006.417	486.1731	0.4287131	0.5166748	603.8867	3.513015	0	6	1015	483						Frog_fixed.avi	0
2046	122	1020.753	478.6992	0.5712239	0.5278096	600.9057	3.460567	0	1007.341	482.0504	0.4285879	0.5169445	604.1395	3.500839	0	6	1014	480						Frog_fixed.avi	0
2063	123	1024.035	482.7441	0.5710818	0.5282631	601.0601	3.47184	0	1015.733	481.3415	0.4285164	0.5172868	604.164	3.499288	0	6	1020	482						Frog_fixed.avi	0
2079	124	1023.922	477.5029	0.5709217	0.5287143	601.3875	3.450475	0	1011.677	484.7086	0.4284009	0.5177526	604.4631	3.518756	0	6	1018	481						Frog_fixed.avi	0
2096	125	1020.652	478.7543	0.5707691	0.5290717	601.519	3.451678	0	1005.49	488.8977	0.4281911	0.5181614	604.7837	3.515191	0	6	1013	484						Frog_fixed.avi	0
2112	126	1019.566	477.7968	0.5705748	0.5294307	601.564	3.445121	0	1010.618	484.68	0.4280675	0.5186409	604.7607	3.531936	0	6	1015	481						Frog_fixed.avi	0
2129	127	1020.329	473.5464	0.5703492	0.5297067	601.7574	3.470821	0	1013.626	482.9598	0.427892	0.5190883	604.8652	3.519001	0	6	1017	478						Frog_fixed.avi	0
2146	128	1025.782	476.4288	0.5701069	0.5298382	601.8243	3.473974	0	1013.733	481.4557	0.4276657	0.5194653	605.1464	3.512912	0	6	1020	479						Frog_fixed.avi	0
2162	129	1027.74	481.1031	0.5698183	0.5299253	602.1353	3.495414	0	1010.249	485.3232	0.4274172	0.5197952	605.267	3.539576	0	6	1019	483						Frog_fixed.avi	0
2179	130	1023.334	485.4844	0.5694799	0.5299929	602.2486	3.500191	0	1016.477	481.4326	0.4271131	0.5200744	605.3383	3.510534	0	6	1020	483						Frog_fixed.avi	0
2196	131	1020.587	475.2637	0.5690704	0.5302351	602.3862	3.497139	0	1010.878	479.5197	0.4267443	0.5204012	605.6069	3.545085	0	6	1016	477						Frog_fixed.avi	0
2212	132	1019.022	475.2824	0.5686559	0.5304279	602.6467	3.531478	0	1009.146	478.583	0.4263172	0.5206743	605.9706	3.548665	0	6	1014	477						Frog_fixed.avi	0
2229	133	1026.464	471.8867	0.5682511	0.5306438	602.5994	3.515313	0	1018.709	478.5482	0.4259692	0.5210243	605.8489	3.546914	0	6	1023	475						Frog_fixed.avi	0
2246	134	1028.116	474.3728	0.5677986	0.5307944	602.7481	3.505258	0	1015.989	488.3097	0.4255627	0.5214106	606.0518	3.554913	0	6	1022	481						Frog_fixed.avi	0
2262	135	1021.925	470.2757	0.567359	0.5310999	602.8659	3.543133	0	1017.151	480.7008	0.4251415	0.5218287	606.1308	3.545981	0	6	1020	475						Frog_fixed.avi	0
2279	136	1022.518	474.9481	0.5669218	0.5312953	602.9871	3.532271	0	1018.123	482.8576	0.4247322	0.5222548	606.1739	3.558787	0	6	1020	479						Frog_fixed.avi	0
2296	137	1020.677	477.7088	0.5664705	0.5314631	603.0222	3.535223	0	1018.011	481.2765	0.4242811	0.5227075	606.4231	3.551723	0	6	1019	479						Frog_fixed.avi	0
2312	138	1020.636	477.2943	0.5660598	0.5315763	603.2719	3.559027	0	1018.227	476.2739	0.423846	0.5231215	606.5682	3.554078	0	6	1019	477						Frog_fixed.avi	0
2329	139	1020.347	484.0119	0.5656501	0.5315843	603.2382	3.578806	0	1016.006	479.4079	0.4234518	0.5235049	606.7453	3.562435	0	6	1018	482						Frog_fixed.avi	0
2346	140	1022.644	474.7342	0.56525	0.5315434	603.3242	3.573924	0	1015.021	481.9083	0.4231011	0.5238717	606.4993	3.582936	0	6	1019	478						Frog_fixed.avi	0
2362	141	1023.604	469.3962	0.5649166	0.5314869	603.2206	3.563183	0	1020.131	478.4389	0.4227374	0.5241936	606.5441	3.574605	0	6	1022	474						Frog_fixed.avi	0
2379	142	1023.526	476.4547	0.564572	0.5314741	603.35	3.581093	0	1016.197	477.0334	0.4223526	0.5245477	606.5818	3.574798	0	6	1020	477						Frog_fixed.avi	0
2396	143	1021.474	473.6218	0.564238	0.5314794	603.2922	3.580208	0	1015.115	482.77	0.4220335	0.5249826	606.4496	3.617136	0	6	1018	478						Frog_fixed.avi	0
2412	144	1021.295	470.498	0.5639568	0.5315146	603.0971	3.580551	0	1024.365	477.1688	0.421713	0.525381	606.2927	3.600568	0	6	1023	474						Frog_fixed.avi	0
2429	145	1023.709	475.5053	0.5636659	0.5316269	603.0894	3.58988	0	1013.656	479.594	0.4213265	0.5258151	606.3223	3.600308	0	6	1019	478						Frog_fixed.avi	0
2446	146	1025.172	470.3176	0.5633712	0.5319482	602.977	3.605405	0	1020.378	478.9844	0.4210067	0.5262052	606.0996	3.595631	0	6	1023	475						Frog_fixed.avi	0
2462	147	1024.74	466.3632	0.5630857	0.5321864	602.8242	3.590109	0	1012.226	479.3778	0.4206795	0.5265466	605.9136	3.614004	0	6	1018	473						Frog_fixed.avi	0
2479	148	1025.816	468.0321	0.5628326	0.5323319	602.5599	3.585056	0	1017.87	484.6974	0.4204057	0.5266991	605.6802	3.618082	0	6	1022	476						Frog_fixed.avi	0
2496	149	1023.972	475.0423	0.5626442	0.5323826	602.575	3.604725	0	1015.341	481.8878	0.4201614	0.5267304	605.6527	3.613675	0	6	1020	478						Frog_fixed.avi	0
2512	150	1025.041	474.8828	0.5625132	0.5322685	602.2472	3.600547	0	1018.942	481.2446	0.4200187	0.5265111	605.3271	3.613266	0	6	1022	478						Frog_fixed.avi	0
2529	151	1005.312	448.6052	0.5625126	0.5318816	601.9925	3.597752	0	1007.791	457.9291	0.4200403	0.5260727	605.1168	3.618079	0	6	1007	453						Frog_fixed.avi	0
2545	152	1013.165	459.408	0.5625269	0.5313708	601.8775	3.59127	0	1009.693	470.8467	0.4200447	0.5255043	604.9753	3.613763	0	6	1011	465						Frog_fixed.avi	0
2562	153	1013.746	465.4464	0.5626989	0.5306932	601.5346	3.591014	0	1005.543	468.1693	0.4201578	0.5247974	605.0494	3.631285	0	6	1010	467						Frog_fixed.avi	0
2579	154	1011.858	464.0942	0.562961	0.5299622	601.436	3.572898	0	1004.558	468.3001	0.4204051	0.5240703	604.677	3.625766	0	6	1008	466						Frog_fixed.avi	0
2595	155	1014.073	467.3705	0.5633311	0.5291586	601.2935	3.603555	0	1013.85	466.9368	0.4207694	0.5234091	604.718	3.632708	0	6	1014	467						Frog_fixed.avi	0
2612	156	1015.412	463.5209	0.5637228	0.5282848	601.0931	3.607377	0	1002.245	468.0495	0.4211364	0.5227517	604.7356	3.639137	0	6	1009	466						Frog_fixed.avi	0
2629	157	1017.257	456.0017	0.5641901	0.5273133	601.0111	3.605769	0	1003.367	466.0496	0.4216165	0.5220574	604.6619	3.62392	0	6	1010	461						Frog_fixed.avi	0
2645	158	1009.764	452.0912	0.5647085	0.5262114	600.9334	3.606469	0	1006.791	467.0965	0.4221283	0.5214085	604.7372	3.636886	0	6	1008	460						Frog_fixed.avi	0
2662	159	1012.788	460.9082	0.5652366	0.5248864	600.8745	3.616064	0	1005.603	470.3226	0.4226961	0.5207439	604.9029	3.658025	0	6	1009	466						Frog_fixed.avi	0
2679	160	1013.893	459.0864	0.5658236	0.5233981	601.0675	3.592419	0	1006.805	463.8872	0.4232719	0.5200902	605.0136	3.636029	0	6	1010	461						Frog_fixed.avi	0
2695	161	1012.483	457.2495	0.5663993	0.521863	601.1829	3.619667	0	1008.374	478.3358	0.4239262	0.5192702	604.9996	3.654736	0	6	1010	468						Frog_fixed.avi	0
2712	162	1011.211	462.9295	0.5670264	0.520399	601.1871	3.627992	0	1004.095	473.6418	0.4246221	0.5185188	605.3882	3.672845	0	6	1008	468						Frog_fixed.avi	0
2729	163	1011.508	453.1642	0.567741	0.519086	601.4512	3.613434	0	1006.959	476.5636	0.425335	0.5176035	605.6065	3.66801	0	6	1009	465						Frog_fixed.avi	0
2745	164	1009.426	462.8028	0.5685219	0.5179485	601.6495	3.630233	0	1003.161	471.0301	0.4261791	0.5168075	605.6618	3.678184	0	6	1006	467						Frog_fixed.avi	0
2762	165	1006.185	457.0877	0.5693856	0.5173579	601.8038	3.633297	0	1006.93	474.4004	0.4270881	0.5161773	605.9362	3.685194	0	6	1007	466						Frog_fixed.avi	0
2779	166	1007.811	458.4155	0.570349	0.5171074	601.9538	3.632679	0	1006.893	468.0813	0.4280757	0.5157763	606.1993	3.704242	0	6	1007	463						Frog_fixed.avi	0
2795	167	1008.554	449.0108	0.5713938	0.5175784	602.1081	3.645262	0	1008.958	467.044	0.4291609	0.5156857	606.3162	3.697222	0	6	1009	458						Frog_fixed.avi	0
2812	168	1007.367	450.124	0.5724825	0.5184262	602.2708	3.623391	0	1004.438	463.1162	0.4302644	0.5159677	606.3852	3.684534	0	6	1006	457						Frog_fixed.avi	0
2829	169	1004.578	463.2815	0.5735644	0.5196075	602.509	3.640842	0	1009.996	469.4777	0.4313755	0.5165703	606.5358	3.703129	0	6	1007	466						Frog_fixed.avi	0
2845	170	1009.404	448.5775	0.5746204	0.5208834	602.6099	3.623002	0	1009.682	470.9536	0.4324273	0.5172459	606.642	3.702412	0	6	1010	460						Frog_fixed.avi	0
2862	171	1005.786	457.1429	0.575636	0.5220755	602.6745	3.636569	0	1007.612	469.3148	0.4334204	0.5178936	606.7861	3.711429	0	6	1007	463						Frog_fixed.avi	0
2879	172	1005.143	451.2761	0.5765881	0.5232025	602.7728	3.652678	0	1006.258	468.3017	0.4343793	0.5185354	606.804	3.713988	0	6	1006	460						Frog_fixed.avi	0
2895	173	1008.223	451.8144	0.5774563	0.5240865	602.794	3.67036	0	1005.782	472.4443	0.4352256	0.519	606.8666	3.689603	0	6	1007	462						Frog_fixed.avi	0
2912	174	1008.945	452.3856	0.5782794	0.5247582	603.0242	3.670857	0	1002.389	473.1491	0.4360269	0.5193853	606.9745	3.69278	0	6	1006	463						Frog_fixed.avi	0
2929	175	1013.292	450.7293	0.5790365	0.5251378	603.1572	3.65871	0	1009.868	473.9562	0.436807	0.5196027	607.1459	3.711301	0	6	1012	462						Frog_fixed.avi	0
2945	176	1010.231	450.4889	0.5796576	0.5254216	603.2636	3.657808	0	1002.944	473.9799	0.4374633	0.5197172	607.1202	3.715147	0	6	1007	462						Frog_fixed.avi	0
2962	177	1007.471	454.0274	0.5802367	0.5254527	603.3782	3.686717	0	1003.861	472.638	0.4380531	0.5196949	607.3515	3.715601	0	6	1006	463						Frog_fixed.avi	0
2979	178	1007.786	462.4438	0.580771	0.5252433	603.511	3.676703	0	1000.531	472.2469	0.4385815	0.5194662	607.5174	3.715039	0	6	1004	467						Frog_fixed.avi	0
2995	179	1012.164	448.5495	0.5812173	0.5250799	603.7003	3.681029	0	999.6669	477.1827	0.4390729	0.5191169	607.5816	3.717262	0	6	1006	463						Frog_fixed.avi	0
3012	180	1010.676	448.5211	0.5816509	0.5249144	603.7799	3.690912	0	1010.237	476.2657	0.439513	0.5187148	607.7395	3.707867	0	6	1010	462						Frog_fixed.avi	0
3029	181	1009.382	447.9197	0.5820666	0.5247294	603.8695	3.690365	0	1002.819	467.4205	0.4399521	0.5183072	607.9016	3.714806	0	6	1006	458						Frog_fixed.avi	0
3045	182	1009.726	452.6766	0.5824738	0.5246037	604.0686	3.689663	0	1002.964	475.7986	0.4403699	0.5178932	607.9115	3.708092	0	6	1006	464						Frog_fixed.avi	0
3062	183	1006.459	458.3018	0.5828441	0.5244306	604.0121	3.681034	0	998.4655	472.2721	0.4407585	0.5175759	608.2648	3.716892	0	6	1002	465						Frog_fixed.avi	0
3078	184	1010.983	447.424	0.5832407	0.5243838	604.1468	3.670501	0	1005.776	470.542	0.4411974	0.5173092	608.2506	3.73226	0	6	1008	459						Frog_fixed.avi	0
3095	185	1012.63	442.1064	0.5836231	0.5242735	604.0873	3.672945	0	1003.524	462.7547	0.4415748	0.5169643	608.2279	3.725333	0	6	1008	452						Frog_fixed.avi	0
3112	186	1008.274	453.624	0.5839759	0.52405	604.3454	3.697354	0	1006.144	467.7728	0.4419321	0.5165232	608.3182	3.726652	0	6	1007	461						Frog_fixed.avi	0
3128	187	1008.5	453.0019	0.5843294	0.5237887	604.4142	3.691967	0	1006.609	461.3632	0.4422581	0.5160919	608.4042	3.735856	0	6	1008	457						Frog_fixed.avi	0
3145	188	1013.138	448.1208	0.5846149	0.5234629	604.2349	3.695247	0	1007.059	473.5134	0.4425847	0.5156569	608.2784	3.727443	0	6	1010	461						Frog_fixed.avi	0
3162	189	1013.581	454.1105	0.5848528	0.5231735	604.4094	3.697219	0	1005.914	473.1755	0.4427755	0.515175	608.4333	3.731405	0	6	1010	464						Frog_fixed.avi	0
3178	190	1013.59	456.4553	0.5849934	0.5227107	604.4302	3.7201	0	1005.594	469.8306	0.442963	0.5146593	608.2789	3.731942	0	6	1010	463						Frog_fixed.avi	0
3195	191	1011.041	450.1674	0.5850758	0.5222237	604.269	3.716784	0	1004.915	471.4268	0.4430199	0.514109	608.2614	3.734546	0	6	1008	461						Frog_fixed.avi	0
3212	192	1011.948	448.5338	0.5850697	0.5216267	604.2859	3.718497	0	1001.211	475.5574	0.4430102	0.5135027	608.206	3.764032	0	6	1007	462						Frog_fixed.avi	0
3228	193	1012.401	454.4938	0.5849795	0.5210496	604.4133	3.733331	0	1003.042	474.9629	0.4429105	0.5130183	608.062	3.754034	0	6	1008	465						Frog_fixed.avi	0
3245	194	1011.251	452.5564	0.5848579	0.5206072	604.3836	3.725301	0	1006.121	471.2064	0.4427332	0.5126585	608.2623	3.750392	0	6	1009	462						Frog_fixed.avi	0
3262	195	1012.661	448.3579	0.5846692	0.5202017	604.1989	3.732135	0	1010.96	466.0019	0.4425678	0.5124564	607.9297	3.76309	0	6	1012	457						Frog_fixed.avi	0
3278	196	1012.013	447.0932	0.5844321	0.519941	604.1933	3.74328	0	1010.579	475.4174	0.4423129	0.5122889	607.8908	3.774105	0	6	1011	461						Frog_fixed.avi	0
3295	197	1011.97	459.5277	0.5841406	0.519617	604.0522	3.758476	0	1005.548	472.8984	0.4419768	0.5122304	607.6395	3.791587	0	6	1009	466						Frog_fixed.avi	0
3312	198	1013.406	454.3709	0.5838119	0.5194424	603.9177	3.75181	0	1005.744	469.8665	0.4416139	0.5121804	607.6481	3.784378	0	6	1010	462						Frog_fixed.avi	0
3328	199	1014.365	443.6476	0.5834861	0.5192529	603.809	3.765923	0	1013.14	467.518	0.4412474	0.512127	607.4109	3.781321	0	6	1014	456						Frog_fixed.avi	0
3345	200	1013.34	454.6374	0.5830984	0.5189748	603.69	3.779508	0	1008.61	476.1386	0.4408399	0.5119649	607.3241	3.795688	0	6	1011	465						Frog_fixed.avi	0
3362	201	1017.125	448.3737	0.5826713	0.5186493	603.5729	3.75305	0	1013.037	474.3732	0.4403926	0.5118598	607.1817	3.80185	0	6	1015	461						Frog_fixed.avi	0
3378	202	1013.979	453.2497	0.5822058	0.5184239	603.4279	3.771861	0	1015.056	469.3499	0.4399111	0.5117431	607.0651	3.805112	0	6	1015	461						Frog_fixed.avi	0
3395	203	1011.812	454.8188	0.5816907	0.5181962	603.2792	3.762946	0	1013.539	470.3761	0.4393788	0.511674	606.8793	3.803	0	6	1013	463						Frog_fixed.avi	0
3412	204	1012.807	455.1415	0.5811629	0.5179046	603.1769	3.772345	0	1013.701	469.4031	0.4388327	0.5116476	606.7664	3.795559	0	6	1013	462						Frog_fixed.avi	0
3428	205	1017.039	446.1243	0.5806134	0.5177336	603.09	3.780489	0	1014.123	475.5511	0.4382712	0.5115608	606.7589	3.815896	0	6	1016	461						Frog_fixed.avi	0
3445	206	1013.353	453.5737	0.5800433	0.5174522	602.8402	3.78014	0	1010.77	474.5633	0.4377136	0.5114532	606.6716	3.822372	0	6	1012	464						Frog_fixed.avi	0
3462	207	1010.235	459.5578	0.5795396	0.5170956	602.77	3.773204	0	1009.916	475.528	0.4372004	0.5113698	606.6091	3.83757	0	6	1010	468						Frog_fixed.avi	0
3478	208	1010.041	455.9176	0.5790644	0.5168123	602.6303	3.781611	0	1009.059	477.7823	0.436709	0.5111398	606.3904	3.82105	0	6	1010	467						Frog_fixed.avi	0
3495	209	1012.813	459.8378	0.5786613	0.5164213	602.6329	3.780454	0	1014.647	474.5002	0.4362995	0.5109396	606.3898	3.827183	0	6	1014	467						Frog_fixed.avi	0
3512	210	1015.061	453.1186	0.5782663	0.5161206	602.4637	3.780939	0	1009.337	468.3524	0.4358706	0.5107462	606.4499	3.834291	0	6	1012	461						Frog_fixed.avi	0
3528	211	1009.941	453.6529	0.5778707	0.5157405	602.4223	3.78983	0	1012.953	473.2874	0.4354785	0.5105041	606.5236	3.842592	0	6	1011	463						Frog_fixed.avi	0
3545	212	1016.968	453.2001	0.5775023	0.5152905	602.2968	3.770618	0	1008.686	475.4728	0.4351	0.5102488	606.2474	3.83879	0	6	1013	464						Frog_fixed.avi	0
3562	213	1013.786	454.7442	0.5771213	0.5147964	602.0364	3.788664	0	1009.164	474.4279	0.4347315	0.509969	606.0193	3.835699	0	6	1011	465						Frog_fixed.avi	0
3578	214	1012.589	459.0478	0.5767652	0.514405	602.1363	3.796556	0	1012.449	469.4035	0.4343345	0.5097266	606.1437	3.840603	0	6	1013	464						Frog_fixed.avi	0
3595	215	1013.188	458.9707	0.5763913	0.5139887	602.0137	3.807842	0	1003.031	485.6839	0.4339404	0.5094867	606.1655	3.848846	0	6	1008	472						Frog_fixed.avi	0
3612	216	1007.545	461.0493	0.5760245	0.5137177	601.9764	3.803556	0	1010.229	479.5634	0.4336195	0.5093528	605.8834	3.848403	0	6	1009	470						Frog_fixed.avi	0
3628	217	1009.647	455.6337	0.575672	0.5135131	601.6783	3.795799	0	1011.16	482.8745	0.4332693	0.5092633	605.7958	3.861754	0	6	1010	469						Frog_fixed.avi	0
3645	218	1012.674	456.2938	0.5753742	0.5132849	601.7037	3.808272	0	1006.118	476.9032	0.432907	0.5092006	605.9789	3.866332	0	6	1009	467						Frog_fixed.avi	0
3661	219	1012.864	458.2213	0.5750887	0.5130036	601.5574	3.796315	0	1014.89	480.6085	0.4326531	0.5090585	605.7117	3.850098	0	6	1014	469						Frog_fixed.avi	0
3678	220	1012.754	455.9286	0.5747936	0.5128765	601.5597	3.807422	0	1009.704	469.2397	0.4323134	0.5089719	605.6667	3.841484	0	6	1011	463						Frog_fixed.avi	0
3695	221	1015.512	456.7917	0.5745385	0.5126556	601.4188	3.800743	0	1012.445	479.5254	0.432092	0.5088716	605.5403	3.858829	0	6	1014	468						Frog_fixed.avi	0
3711	222	1008.884	460.8581	0.5742722	0.5123705	601.291	3.800891	0	1005.429	481.8503	0.431815	0.5086638	605.5469	3.848713	0	6	1007	471						Frog_fixed.avi	0
3728	223	1010.772	460.5614	0.5741062	0.5121264	601.3069	3.802341	0	1016.208	475.7466	0.4316773	0.5084588	605.4044	3.85098	0	6	1013	468						Frog_fixed.avi	0
3745	224	1007.645	459.4264	0.5739143	0.5118205	601.3252	3.821162	0	1011.624	477.7862	0.4314853	0.5081249	605.3972	3.863527	0	6	1010	469						Frog_fixed.avi	0
3761	225	1007.5	462.7885	0.5737481	0.5113669	601.2563	3.81142	0	1007.894	480.9977	0.4312768	0.5077195	605.5746	3.855401	0	6	1008	472						Frog_fixed.avi	0
3778	226	1009.274	455.7127	0.573626	0.5109835	601.2804	3.79351	0	1015.01	475.3871	0.4311693	0.507284	605.511	3.842525	0	6	1012	466						Frog_fixed.avi	0
3795	227	1008.323	458.6759	0.573449	0.5104935	601.3345	3.794333	0	1011.706	475.5508	0.4309944	0.5068146	605.3392	3.860443	0	6	1010	467						Frog_fixed.avi	0
3811	228	1008.854	466.7521	0.5732896	0.5099397	601.1052	3.804245	0	1008.815	476.7571	0.4307895	0.5063688	605.388	3.851296	0	6	1009	472						Frog_fixed.avi	0
3828	229	1008.648	461.6399	0.5731454	0.5095458	601.2078	3.7981	0	1016.435	475.6818	0.4306681	0.5059753	605.2392	3.85287	0	6	1013	469						Frog_fixed.avi	0
3845	230	1012.926	459.8659	0.5729367	0.5091495	601.3085	3.797607	0	1014.335	479.108	0.4304312	0.5056361	605.2653	3.855694	0	6	1014	469						Frog_fixed.avi	0
3861	231	1006.425	466.4761	0.5727016	0.5089906	601.2142	3.816122	0	1015.748	478.1068	0.4301851	0.5054721	605.386	3.840388	0	6	1011	472						Frog_fixed.avi	0
3878	232	1012.076	461.2489	0.5724522	0.5089996	601.3165	3.789564	0	1012.323	478.5879	0.4299445	0.5056146	605.2414	3.866298	0	6	1012	470						Frog_fixed.avi	0
3895	233	1006.333	463.1749	0.5722104	0.5092409	601.1717	3.798724	0	1013.608	475.8109	0.4296865	0.5057784	605.3829	3.876666	0	6	1010	469						Frog_fixed.avi	0
3911	234	1012.498	461.3738	0.5719532	0.5094108	601.3024	3.813463	0	1013.832	479.9898	0.4294301	0.5060849	605.3278	3.862573	0	6	1013	471						Frog_fixed.avi	0
3928	235	1009.551	466.6611	0.5716814	0.5095786	601.1824	3.808376	0	1018.703	471.4684	0.4291466	0.5064312	605.4385	3.86134	0	6	1014	469						Frog_fixed.avi	0
3945	236	1016.844	463.6977	0.5713986	0.5097743	601.2761	3.810309	0	1006.73	479.2161	0.4288074	0.5067691	605.4568	3.895047	0	6	1012	471						Frog_fixed.avi	0
3961	237	1011.275	457.6374	0.5710993	0.5101007	601.2496	3.800258	0	1015.15	475.4299	0.4285476	0.5071235	605.2283	3.867201	0	6	1013	467						Frog_fixed.avi	0
3978	238	1007.223	465.0551	0.5707384	0.5103188	601.1351	3.809754	0	1014.349	476.9807	0.4282144	0.5075076	605.3718	3.899808	0	6	1011	471						Frog_fixed.avi	0
3995	239	1012.077	462.7843	0.5704182	0.5104865	601.3925	3.824416	0	1014.662	479.279	0.4278799	0.5077531	605.3619	3.906357	0	6	1013	471						Frog_fixed.avi	0
4011	240	1010.958	469.2437	0.5701026	0.5105353	601.2941	3.827176	0	1020.474	478.4518	0.4275569	0.5079703	605.297	3.889476	0	6	1016	474						Frog_fixed.avi	0
4028	241	1012.15	466.9868	0.569739	0.5105855	601.3506	3.827451	0	1017.091	474.6701	0.4272151	0.5081621	605.4536	3.912621	0	6	1015	471						Frog_fixed.avi	0
4045	242	1017.122	466.7606	0.5694187	0.5105962	601.5233	3.839408	0	1013.769	475.4515	0.4268807	0.5083337	605.4442	3.926292	0	6	1015	471						Frog_fixed.avi	0
4061	243	1012.518	470.6951	0.5690923	0.5106223	601.5322	3.869098	0	1016.16	470.233	0.4265605	0.5084439	605.3875	3.936338	0	6	1014	470						Frog_fixed.avi	0
4078	244	1011.676	464.9442	0.5687206	0.5105265	601.6094	3.846446	0	1019.614	467.1097	0.4262223	0.5084773	605.5353	3.933573	0	6	1016	466						Frog_fixed.avi	0
4095	245	916.8816	285.6473	0.5686983	0.5094718	601.9739	3.893837	0	966.6942	263.4602	0.4264421	0.5076269	606.4033	4.005489	0	7	942	275						Frog_fixed.avi	0
4111	246	793.27	26.52981	0.5688536	0.5083699	602.5892	3.854912	0	847.6285	-20.59716	0.4273867	0.5065693	606.311	4.010701	0	7	820	3						Frog_fixed.avi	0
4128	247	761.8618	-203.1194	0.5686255	0.508692	603.0895	3.904355	0	817.8321	-184.8421	0.4273528	0.5063866	606.3619	4.028024	0	7	790	-194						Frog_fixed.avi	0
4145	248	768.6306	-197.3608	0.5683081	0.5084539	603.3264	3.930722	0	810.7328	-195.8142	0.4268435	0.5065137	606.5627	4.06947	0	7	790	-197						Frog_fixed.avi	0
4161	249	773.828	-203.2332	0.5679401	0.5083472	603.213	3.94454	0	810.8818	-212.6179	0.4263814	0.506687	606.7286	4.081484	0	7	792	-208						Frog_fixed.avi	0
4178	250	771.2684	-205.2059	0.5674982	0.5082533	603.2855	3.92699	0	815.5903	-211.9487	0.4259113	0.5068747	607.0213	4.06187	0	7	793	-209						Frog_fixed.avi	0
4195	251	774.3278	-207.803	0.5670131	0.5082266	603.3743	3.937083	0	816.2804	-214.4626	0.4254254	0.5070716	607.125	4.05354	0	7	795	-211						Frog_fixed.avi	0
4211	252	770.8467	-205.4584	0.5664801	0.5082271	603.5271	3.91322	0	815.4957	-219.4527	0.4248698	0.5074372	607.2156	4.066998	0	7	793	-212						Frog_fixed.avi	0
4228	253	768.5312	-201.3792	0.5658644	0.5082625	603.9083	3.925419	0	810.7858	-211.9888	0.4242137	0.5077679	607.4409	4.064288	0	7	790	-207						Frog_fixed.avi	0
4244	254	776.0743	-208.1406	0.5652613	0.508463	604.0938	3.91308	0	809.088	-213.0677	0.4235615	0.5081864	607.7811	4.048772	0	7	793	-211						Frog_fixed.avi	0
4261	255	772.2234	-191.7911	0.5645939	0.5084308	604.0522	3.900739	0	816.6062	-221.0889	0.4229675	0.5085932	607.7467	4.032814	0	7	794	-206						Frog_fixed.avi	0
4278	256	770.6912	-196.9792	0.563946	0.5084352	604.0929	3.891497	0	813.8588	-224.2804	0.4223076	0.5089887	608.0568	4.044039	0	7	792	-211						Frog_fixed.avi	0
4294	257	772.9674	-192.689	0.5633449	0.5084761	604.2238	3.888573	0	807.8839	-227.851	0.4216573	0.5093775	608.2192	4.021797	0	7	790	-210						Frog_fixed.avi	0
4311	258	763.4921	-215.8284	0.5627902	0.5087839	604.6189	3.889271	0	802.1772	-208.638	0.4211524	0.5095319	608.4931	4.010043	0	8	783	-212						Frog_fixed.avi	0
4328	259	617.0688	-367.0598	0.5626338	0.5092825	604.8527	3.921766	0	671.0114	-373.6643	0.421335	0.5101287	608.5335	4.051188	0	8	644	-370						Frog_fixed.avi	0
4344	260	628.2723	-358.3615	0.5621444	0.5097322	605.2115	3.867176	0	670.2737	-341.8728	0.4209675	0.510533	608.1845	4.026785	0	8	649	-350						Frog_fixed.avi	0
4361	261	603.8918	-375.9681	0.5616328	0.5102326	605.3112	3.880568	0	653.7759	-357.8221	0.4203711	0.5112224	608.5571	4.028104	0	8	629	-367						Frog_fixed.avi	0
4378	262	613.1649	-363.4153	0.5611392	0.5106351	605.3601	3.852859	0	657.0582	-353.0889	0.4198503	0.511847	608.758	3.99754	0	8	635	-358						Frog_fixed.avi	0
4394	263	613.099	-369.8979	0.5606285	0.5111001	605.5454	3.849182	0	657.3225	-350.8114	0.4193213	0.5124131	608.953	3.988679	0	8	635	-360						Frog_fixed.avi	0
4411	264	620.1568	-361.2997	0.5601355	0.5113851	605.5786	3.846261	0	652.0659	-346.9568	0.4188283	0.5129648	609.0742	3.972527	0	8	636	-354						Frog_fixed.avi	0
4428	265	614.2246	-365.8642	0.5596334	0.5117179	605.7374	3.827742	0	655.9883	-352.718	0.4183351	0.513425	609.2919	3.957655	0	8	635	-359						Frog_fixed.avi	0
4444	266	614.4432	-358.9012	0.5591447	0.5119183	605.8729	3.821466	0	649.372	-346.7937	0.4178444	0.513812	609.4631	3.935986	0	8	632	-353						Frog_fixed.avi	0
4461	267	617.8244	-353.7868	0.5586659	0.5120558	606.0961	3.806327	0	654.7436	-346.0332	0.4173894	0.5142026	609.7478	3.934518	0	8	636	-350						Frog_fixed.avi	0
4478	268	617.713	-362.6382	0.5581385	0.5122969	606.2741	3.816574	0	654.2401	-345.1466	0.4168847	0.5145714	610.0204	3.923534	0	8	636	-354						Frog_fixed.avi	0
4494	269	619.1517	-360.196	0.5576139	0.5123757	606.5374	3.802212	0	656.1456	-346.7377	0.4163866	0.5149129	610.2202	3.895126	0	8	638	-353						Frog_fixed.avi	0
4511	270	616.1855	-355.093	0.5570413	0.5123762	606.7787	3.788829	0	658.3371	-342.5249	0.4158577	0.5151969	610.4077	3.886989	0	8	637	-349						Frog_fixed.avi	0
4528	271	613.3223	-345.0337	0.5564304	0.5122677	607.0251	3.781373	0	655.8459	-345.8552	0.4152886	0.5155191	610.5867	3.891702	0	8	635	-345						Frog_fixed.avi	0
4544	272	615.577	-350.6028	0.5558261	0.5122901	607.2411	3.779417	0	650.1739	-340.0259	0.4146838	0.5158182	610.8938	3.875105	0	8	633	-345						Frog_fixed.avi	0
4561	273	719.0485	-86.3681	0.5546276	0.5119875	606.7433	3.741086	0	744.4465	-83.83281	0.4138378	0.516238	610.8713	3.795393	0	9	732	-85						Frog_fixed.avi	0
4578	274	977.4612	335.5251	0.5524011	0.5127327	607.0344	3.727521	0	962.1368	347.9776	0.4121217	0.5178623	611.1861	3.786021	0	9	970	342						Frog_fixed.avi	0
4594	275	992.395	450.5217	0.5513229	0.5134374	607.2059	3.698506	0	998.216	466.8085	0.410814	0.5188857	611.3452	3.75475	0	9	995	459						Frog_fixed.avi	0
4611	276	1020.931	473.575	0.5506188	0.5136345	607.0026	3.662946	0	1016.681	481.5386	0.4099288	0.5196184	611.6025	3.71845	0	9	1019	478						Frog_fixed.avi	0
4628	277	1021.803	462.8254	0.549759	0.5138219	607.212	3.669061	0	1005.56	488.3511	0.4090067	0.5202686	611.7792	3.719874	0	9	1014	476						Frog_fixed.avi	0
4644	278	1013.386	462.6801	0.5488629	0.5140588	607.2715	3.654351	0	1013.149	483.1788	0.4081672	0.5209761	611.7689	3.732195	0	9	1013	473						Frog_fixed.avi	0
4661	279	1021.939	455.1858	0.5480514	0.5142406	607.2179	3.635252	0	1004.914	489.0424	0.4072885	0.5217157	611.9006	3.750613	0	9	1013	472						Frog_fixed.avi	0
4678	280	1018.261	464.249	0.547182	0.5144597	607.2694	3.626802	0	1008.994	485.0541	0.406463	0.5224034	612.1737	3.751272	0	9	1014	475						Frog_fixed.avi	0
4694	281	1016.299	463.2536	0.5463756	0.5148113	607.3385	3.648483	0	1012.316	481.7732	0.4056823	0.5230191	612.1323	3.708444	0	9	1014	473						Frog_fixed.avi	0
4711	282	1018.661	466.9955	0.5456659	0.515083	607.3421	3.642325	0	1008.583	482.9066	0.4049737	0.5236298	612.2836	3.744127	0	9	1014	475						Frog_fixed.avi	0
4728	283	1012.559	474.7945	0.5449939	0.5152676	607.4773	3.658293	0	1013.447	485.4395	0.4043202	0.5240933	612.2971	3.755073	0	9	1013	480						Frog_fixed.avi	0
4744	284	1015.138	475.4453	0.5444027	0.5153396	607.2334	3.666906	0	1014.738	485.4171	0.4037122	0.5243568	612.2398	3.75637	0	9	1015	480						Frog_fixed.avi	0
4761	285	1012.515	472.0858	0.5439076	0.5154282	607.1528	3.653857	0	1016.284	481.1595	0.4032172	0.5245509	612.2668	3.770638	0	9	1014	477						Frog_fixed.avi	0
4777	286	1016.233	478.0452	0.5435372	0.5154546	607.0583	3.681292	0	1012.802	490.0454	0.4027746	0.5246515	612.1998	3.791792	0	9	1015	484						Frog_fixed.avi	0
4794	287	1019.012	462.1734	0.5431787	0.515547	607.0486	3.688946	0	1017.513	483.9537	0.4024027	0.5247123	612.0971	3.787165	0	9	1018	473						Frog_fixed.avi	0
4811	288	1014.823	465.3413	0.5428978	0.5156182	606.9672	3.702415	0	1012.838	488.7686	0.4021172	0.5247609	611.9224	3.820837	0	9	1014	477						Frog_fixed.avi	0
4827	289	1013.389	466.3604	0.5427179	0.5157071	606.8695	3.692473	0	1017.557	480.9044	0.4018763	0.5248453	611.8844	3.811201	0	9	1015	474						Frog_fixed.avi	0
4844	290	1016.433	464.5015	0.5426098	0.5157897	606.7159	3.697828	0	1012.087	490.6479	0.4017094	0.5248203	611.6382	3.831026	0	9	1014	478						Frog_fixed.avi	0
4861	291	1016.777	465.4944	0.54254	0.5158455	606.5991	3.70918	0	1016.082	488.6684	0.4016023	0.5248196	611.4664	3.818502	0	9	1016	477						Frog_fixed.avi	0
4877	292	1017.728	463.2496	0.5424545	0.5158379	606.3303	3.675187	0	1014.633	488.4569	0.4014449	0.5247579	611.4483	3.803486	0	9	1016	476						Frog_fixed.avi	0
4894	293	1016.013	466.7568	0.5424033	0.5158241	606.1766	3.685998	0	1015.565	489.3069	0.4013519	0.5246707	611.1412	3.787506	0	9	1016	478						Frog_fixed.avi	0
4911	294	1018.934	468.2248	0.5423422	0.5157923	605.9977	3.667037	0	1018.105	489.5756	0.401276	0.5245801	610.8866	3.794474	0	9	1019	479						Frog_fixed.avi	0
4927	295	1011.154	471.686	0.5422348	0.5157614	605.9536	3.661481	0	1013.881	493.2743	0.4011434	0.5244803	610.722	3.785884	0	9	1013	482						Frog_fixed.avi	0
4944	296	1017.886	470.4148	0.5421435	0.5157871	605.8101	3.660807	0	1012.985	489.947	0.4010191	0.5244333	610.6044	3.769399	0	9	1015	480						Frog_fixed.avi	0
4961	297	1015.409	467.9702	0.5420558	0.5158386	605.5721	3.642676	0	1007.731	491.0708	0.4009102	0.5243892	610.389	3.768022	0	9	1012	480						Frog_fixed.avi	0
4977	298	1007.851	460.4126	0.5420271	0.5158468	605.3651	3.62489	0	1007.034	479.6664	0.4008963	0.5244051	610.1443	3.752397	0	9	1007	470						Frog_fixed.avi	0
4994	299	1003.554	467.1494	0.5419725	0.5159142	605.1529	3.618371	0	999.1592	482.7664	0.4007632	0.5244897	610.0804	3.769418	0	9	1001	475						Frog_fixed.avi	0
5011	300	1004.888	468.0675	0.5419405	0.5159516	604.9311	3.646454	0	1000.544	487.0852	0.400693	0.52459	609.8586	3.770538	0	9	1003	478						Frog_fixed.avi	0
5027	301	1008.393	467.2465	0.5418969	0.5160033	604.7536	3.638769	0	999.4797	486.4627	0.4006225	0.5246946	609.493	3.751841	0	9	1004	477						Frog_fixed.avi	0
5044	302	1007.597	471.9701	0.54185	0.5160886	604.5754	3.654575	0	1009.253	480.8965	0.4005482	0.5248832	609.3279	3.742053	0	9	1008	476						Frog_fixed.avi	0
5061	303	1005.488	467.9119	0.5417699	0.5162153	604.253	3.626727	0	1005.582	490.3474	0.4004766	0.5250409	609.1224	3.754896	0	9	1006	479						Frog_fixed.avi	0
5077	304	1007.601	463.1341	0.5417091	0.5163962	604.0718	3.645065	0	1005.915	482.813	0.4003827	0.5253326	608.9233	3.758687	0	9	1007	473						Frog_fixed.avi	0
5094	305	1010.043	465.2372	0.5416302	0.5165178	603.899	3.639297	0	1002.295	484.9411	0.4002787	0.5256083	608.6636	3.780605	0	9	1006	475						Frog_fixed.avi	0
5111	306	1010.328	467.4666	0.5415356	0.5166254	603.6715	3.660998	0	998.8929	491.8347	0.4001268	0.5258644	608.8354	3.760625	0	9	1005	480						Frog_fixed.avi	0
5127	307	1006.662	462.2249	0.5413762	0.5167289	603.5314	3.636054	0	1002.462	483.523	0.4000128	0.5261775	608.6451	3.756815	0	9	1005	473						Frog_fixed.avi	0
5144	308	1011.561	459.6378	0.5412656	0.5168155	603.4302	3.646531	0	1004.834	485.3854	0.3998961	0.5264599	608.4435	3.755983	0	9	1008	473						Frog_fixed.avi	0
5160	309	1008.859	467.6497	0.5411181	0.5169848	603.3476	3.661093	0	1005.648	486.8921	0.3997793	0.5265842	608.2949	3.751219	0	9	1007	477						Frog_fixed.avi	0
5177	310	1005.852	461.877	0.5409903	0.5170655	603.0707	3.641893	0	1007.321	483.4028	0.3996734	0.5266693	608.2589	3.764996	0	9	1007	473						Frog_fixed.avi	0
5194	311	1006.698	455.115	0.5409425	0.5171965	603.0267	3.648468	0	1004.858	484.8901	0.3995846	0.5267587	608.215	3.760196	0	9	1006	470						Frog_fixed.avi	0
5210	312	1011.37	456.4948	0.5409526	0.5171719	602.9415	3.665914	0	1005.707	483.9059	0.3995686	0.5267351	608.1214	3.759399	0	9	1009	470						Frog_fixed.avi	0
5227	313	1000.465	462.6107	0.5410178	0.5170253	602.8729	3.670519	0	1003.17	489.592	0.3996285	0.526606	608.0466	3.778655	0	9	1002	476						Frog_fixed.avi	0
5244	314	1006	468.3401	0.5411695	0.516906	602.905	3.671717	0	1005.471	481.736	0.3997342	0.5264484	608.0085	3.763525	0	9	1006	475						Frog_fixed.avi	0
5260	315	1011.865	461.3531	0.5413614	0.5168483	602.7929	3.674069	0	1006.319	484.2916	0.3998779	0.5262825	607.8953	3.771583	0	9	1009	473						Frog_fixed.avi	0
5277	316	1006.172	462.6534	0.5415527	0.5168306	602.9633	3.695531	0	998.2532	484.4719	0.400023	0.5261377	608.0809	3.783686	0	9	1002	474						Frog_fixed.avi	0
5294	317	1003.078	455.7893	0.5417545	0.5168504	602.9323	3.680778	0	1006.263	480.742	0.4002716	0.5260347	607.8971	3.772724	0	9	1005	468						Frog_fixed.avi	0
5310	318	1001.378	465.5488	0.5419769	0.516863	602.8076	3.670316	0	1007.265	477.3316	0.4004475	0.5259531	607.9385	3.775407	0	9	1004	471						Frog_fixed.avi	0
5327	319	1007.094	460.5234	0.5422013	0.5169067	602.86	3.686865	0	1001.202	492.5273	0.4006636	0.5258221	607.7648	3.784802	0	9	1004	477						Frog_fixed.avi	0
5344	320	1006.882	457.5781	0.542395	0.516925	602.8295	3.680399	0	1005.795	479.1407	0.4008299	0.525802	607.8674	3.796872	0	9	1006	468						Frog_fixed.avi	0
5360	321	1000.951	462.0526	0.5425208	0.5169674	602.8198	3.686186	0	1004.74	480.0996	0.4009423	0.5257391	607.9081	3.788104	0	9	1003	471						Frog_fixed.avi	0
5377	322	1002.356	462.2052	0.5426491	0.5168893	602.9072	3.707708	0	1002.854	486.0755	0.4010325	0.5255971	607.986	3.805547	0	9	1003	474						Frog_fixed.avi	0
5394	323	1007.567	454.1546	0.5427139	0.5168279	602.9847	3.707182	0	1005.598	484.6711	0.4011421	0.5255332	607.8112	3.810503	0	9	1007	469						Frog_fixed.avi	0
5410	324	1006.766	454.3276	0.5427516	0.5167397	603.036	3.707594	0	1016.822	475.6808	0.4012291	0.5254376	607.984	3.805904	0	9	1012	465						Frog_fixed.avi	0
5427	325	1010.984	450.2511	0.5428621	0.5166454	602.9744	3.702975	0	1011.492	480.6184	0.4013565	0.5253371	607.8819	3.794685	0	9	1011	465						Frog_fixed.avi	0
5444	326	1008.599	453.233	0.5429412	0.5165359	602.9525	3.714236	0	1013.761	478.1676	0.4014313	0.5252466	608.0325	3.788988	0	9	1011	466						Frog_fixed.avi	0
5460	327	1003.925	454.5973	0.5430888	0.5163991	603.0922	3.714314	0	1003.055	478.4803	0.4015303	0.5250413	608.2179	3.81304	0	9	1003	467						Frog_fixed.avi	0
5477	328	1008.31	451.9826	0.5432419	0.5162281	603.1722	3.729527	0	1008.95	479.0761	0.4017373	0.5248548	608.0764	3.81297	0	9	1009	466						Frog_fixed.avi	0
5494	329	1007.035	459.4508	0.54345	0.5160828	603.0796	3.697829	0	1009.067	480.3522	0.401931	0.5246428	608.0726	3.803581	0	9	1008	470						Frog_fixed.avi	0
5510	330	1005.941	455.6124	0.5437136	0.5160398	603.1793	3.712935	0	1009.425	479.9401	0.4021911	0.5244814	608.2491	3.82134	0	9	1008	468						Frog_fixed.avi	0
5527	331	1009.932	454.3356	0.5440366	0.5160238	603.3159	3.725313	0	1007.397	473.3856	0.4024819	0.5243199	608.2923	3.810968	0	9	1009	464						Frog_fixed.avi	0
5544	332	1006.045	459.2818	0.5443376	0.5160205	603.3752	3.722877	0	1008.755	475.6632	0.4028158	0.5241411	608.2322	3.821715	0	9	1007	467						Frog_fixed.avi	0
5560	333	1005.352	453.3237	0.5446672	0.5160753	603.4271	3.72845	0	1001.986	478.937	0.403106	0.5239712	608.3452	3.827888	0	9	1004	466						Frog_fixed.avi	0
5577	334	1011.739	456.59	0.5450364	0.5160922	603.438	3.734955	0	1011.03	480.9566	0.4034727	0.523862	608.2886	3.819317	0	9	1011	469						Frog_fixed.avi	0
5594	335	1008.839	454.9243	0.5453244	0.5160941	603.4998	3.73275	0	1010.553	475.3004	0.4037945	0.5237605	608.2816	3.832958	0	9	1010	465						Frog_fixed.avi	0
5610	336	1008.167	462.2692	0.5456326	0.5160906	603.513	3.763981	0	1004.84	479.0711	0.4040574	0.5235726	608.4933	3.828297	0	9	1007	471						Frog_fixed.avi	0
5627	337	1001.698	457.2466	0.5458865	0.5160339	603.5667	3.744494	0	1007.987	477.0532	0.4043663	0.5233421	608.3672	3.827565	0	9	1005	467						Frog_fixed.avi	0
5644	338	1009.752	447.2269	0.5461862	0.5159829	603.6829	3.728504	0	1005.335	481.6816	0.4046218	0.5231062	608.5958	3.839582	0	9	1008	464						Frog_fixed.avi	0
5660	339	1006.265	452.272	0.5464368	0.515926	603.768	3.747477	0	1013.463	476.7338	0.4049214	0.5228623	608.4802	3.82871	0	9	1010	465						Frog_fixed.avi	0
5677	340	1012.72	450.8027	0.5467089	0.5158117	603.8019	3.739673	0	1008.6	483.2435	0.4051336	0.5225729	608.6855	3.851907	0	9	1011	467						Frog_fixed.avi	0
5694	341	1007.917	456.0254	0.5469921	0.515687	603.687	3.763747	0	1011.094	481.2388	0.4054243	0.5223341	608.4907	3.840255	0	9	1010	469						Frog_fixed.avi	0
5710	342	1006.998	457.226	0.5472458	0.5154929	603.791	3.746541	0	1003.038	488.2369	0.4056454	0.5221172	608.7991	3.85403	0	9	1005	473						Frog_fixed.avi	0
5727	343	1003.442	465.1783	0.5474846	0.5153325	603.8892	3.77514	0	1011.761	480.258	0.4059283	0.5218878	608.625	3.83482	0	9	1008	473						Frog_fixed.avi	0
5743	344	1010.173	456.2357	0.5477036	0.5153087	603.9158	3.779287	0	1006.506	483.2385	0.4061103	0.5217453	608.8039	3.883473	0	9	1008	470						Frog_fixed.avi	0
5760	345	999.7411	461.7545	0.5478584	0.515462	603.831	3.777505	0	1012.117	483.1888	0.4063126	0.5217404	608.6266	3.842225	0	9	1006	472						Frog_fixed.avi	0
5777	346	1005.278	454.0311	0.5480513	0.5157695	603.8671	3.761757	0	1012.467	482.1133	0.4064742	0.521925	608.6263	3.858306	0	9	1009	468						Frog_fixed.avi	0
5793	347	1005.317	467.243	0.5481892	0.5160452	604.0267	3.790753	0	1005.926	492.013	0.4065928	0.5221602	608.819	3.870421	0	9	1006	480						Frog_fixed.avi	0
5810	348	1003.286	456.2213	0.5482684	0.5164423	604.0406	3.791391	0	1005.156	485.7919	0.4066629	0.5224806	608.8754	3.871056	0	9	1004	471						Frog_fixed.avi	0
5827	349	1003.912	453.3095	0.5483155	0.5167475	604.0034	3.786835	0	1010.884	480.6125	0.4067324	0.5227861	608.7927	3.880833	0	9	1007	467						Frog_fixed.avi	0
5843	350	1000.924	459.8741	0.548309	0.5169457	604.0441	3.786526	0	1009.304	487.6299	0.4067222	0.5230359	608.7813	3.889387	0	9	1005	474						Frog_fixed.avi	0
5860	351	1005.417	455.7541	0.5482337	0.5172086	604.1551	3.802134	0	1008.792	490.1566	0.406633	0.52321	608.8956	3.904716	0	9	1007	473						Frog_fixed.avi	0
5877	352	1002.779	453.6005	0.548081	0.5173343	604.1703	3.779124	0	1006.483	483.3122	0.4064812	0.523413	608.8962	3.884384	0	9	1005	468						Frog_fixed.avi	0
5893	353	1001.591	461.1914	0.5478659	0.5174433	604.3567	3.826173	0	1017.063	477.4771	0.4063083	0.5236171	609.0214	3.876977	0	9	1009	469						Frog_fixed.avi	0
5910	354	1003.714	458.6074	0.5476213	0.5174999	604.2731	3.815155	0	1006.102	488.7499	0.4060717	0.5237489	609.0322	3.918312	0	9	1005	474						Frog_fixed.avi	0
5927	355	1001.335	450.9505	0.5472883	0.5174882	604.3267	3.817476	0	1009.048	485.9436	0.4057602	0.5238659	609.0244	3.905134	0	9	1005	468						Frog_fixed.avi	0
5943	356	1002.514	456.0109	0.5469777	0.5174713	604.4383	3.831826	0	1001.08	493.1719	0.4054554	0.5239754	609.0392	3.930069	0	9	1002	475						Frog_fixed.avi	0
5960	357	1002.546	452.3535	0.5466512	0.517437	604.4753	3.826979	0	1007.081	481.1063	0.4051051	0.5240852	609.2599	3.916417	0	9	1005	467						Frog_fixed.avi	0
5977	358	1003.253	451.5156	0.5462451	0.5173876	604.438	3.833168	0	1012.696	483.8457	0.4047605	0.5241535	609.1464	3.914472	0	9	1008	468						Frog_fixed.avi	0
5993	359	1004.407	456.4778	0.5458645	0.5173224	604.5743	3.842342	0	1010.073	482.5905	0.4043622	0.5241752	609.2676	3.923733	0	9	1007	470						Frog_fixed.avi	0
6010	360	1004.057	454.365	0.5454524	0.5172126	604.6049	3.849033	0	1010.921	484.8761	0.4039711	0.5241897	609.3303	3.927175	0	9	1007	470						Frog_fixed.avi	0
6027	361	1000.313	459.3893	0.5450562	0.5170588	604.4918	3.83732	0	1006.072	487.7037	0.4035504	0.5241902	609.36	3.928953	0	9	1003	474						Frog_fixed.avi	0
6043	362	1004.387	459.2949	0.5446592	0.5168797	604.561	3.855379	0	1008.292	488.3598	0.403125	0.5241669	609.4738	3.919899	0	9	1006	474						Frog_fixed.avi	0
6060	363	1000.254	459.4535	0.5442458	0.5167309	604.5486	3.845167	0	1011.832	481.1217	0.4027672	0.5241385	609.2957	3.912331	0	9	1006	470						Frog_fixed.avi	0
6077	364	1007.188	454.215	0.5438912	0.5165169	604.6724	3.831844	0	1012.789	482.5795	0.4023857	0.5241098	609.336	3.923109	0	9	1010	468						Frog_fixed.avi	0
6093	365	1000.062	458.4407	0.5435257	0.5162773	604.6601	3.834445	0	1009.427	490.1891	0.4020217	0.5240281	609.4158	3.926874	0	9	1005	474						Frog_fixed.avi	0
6110	366	1005.073	460.6978	0.5431931	0.5160713	604.5648	3.840763	0	1006.903	484.4473	0.4016514	0.523999	609.4248	3.928027	0	9	1006	473						Frog_fixed.avi	0
6127	367	1002.93	457.4859	0.5428068	0.5159308	604.6556	3.838544	0	1014.545	483.4529	0.4013027	0.5239903	609.2713	3.886332	0	9	1009	470						Frog_fixed.avi	0
6143	368	1007.858	454.111	0.5424055	0.5157155	604.6002	3.830652	0	1008.233	487.0713	0.4008919	0.5239455	609.2313	3.926732	0	9	1008	471						Frog_fixed.avi	0
6160	369	1004.545	462.1541	0.5420358	0.51542	604.3475	3.833848	0	1004.299	492.6299	0.4004854	0.5238445	609.1376	3.930161	0	9	1004	477						Frog_fixed.avi	0
6177	370	1003.251	464.7784	0.5416782	0.5151792	604.3397	3.847046	0	1008.124	487.2408	0.400091	0.5237712	609.2851	3.929937	0	9	1006	476						Frog_fixed.avi	0
6193	371	1003.832	455.6913	0.541301	0.5149872	604.2233	3.833295	0	1013.376	482.8049	0.3997478	0.5237421	609.0276	3.897454	0	9	1009	469						Frog_fixed.avi	0
6210	372	1010.905	455.444	0.5410341	0.5148954	604.1084	3.855134	0	1010.77	484.3186	0.3994432	0.5237424	608.9553	3.915837	0	9	1011	470						Frog_fixed.avi	0
6227	373	1003.813	457.126	0.540776	0.5148727	604.0745	3.839355	0	1012.076	482.8	0.3991845	0.5237767	608.9282	3.913892	0	9	1008	470						Frog_fixed.avi	0
6243	374	1005.419	461.4806	0.5406084	0.5148651	603.9144	3.8317	0	1007.881	487.2819	0.3989877	0.5238143	608.7567	3.919209	0	9	1007	474						Frog_fixed.avi	0
6260	375	1004.378	466.5464	0.5404927	0.5148431	603.8177	3.840254	0	1011.564	483.8239	0.3988586	0.523858	608.6811	3.913048	0	9	1008	475						Frog_fixed.avi	0
6276	376	1007.954	466.1689	0.5404394	0.5147614	603.6976	3.864576	0	1014.489	480.939	0.398758	0.5238278	608.5543	3.900912	0	9	1011	474						Frog_fixed.avi	0
6293	377	1003.01	463.8338	0.5403973	0.5145802	603.5018	3.842542	0	1012.665	481.631	0.3987145	0.5237306	608.4998	3.922369	0	9	1008	473						Frog_fixed.avi	0
6310	378	1005.306	463.1461	0.5404174	0.5143685	603.3772	3.856575	0	1010.015	482.7278	0.3986949	0.5235438	608.4105	3.910131	0	9	1008	473						Frog_fixed.avi	0
6326	379	998.6058	466.0938	0.5404316	0.5141288	603.2932	3.85512	0	1010.782	487.8281	0.3987111	0.5232918	608.264	3.927239	0	9	1005	477						Frog_fixed.avi	0
6343	380	1005.64	462.4254	0.5405104	0.5138008	603.3702	3.844749	0	1010.171	484.0711	0.3987435	0.5230542	608.1893	3.926397	0	9	1008	473						Frog_fixed.avi	0
6360	381	1007.051	464.0023	0.5405598	0.5135915	603.3092	3.887177	0	1013.255	480.184	0.3987938	0.5228452	608.0555	3.940012	0	9	1010	472						Frog_fixed.avi	0
6376	382	1006.332	462.2963	0.5406141	0.5133816	603.1986	3.842308	0	1010.697	482.2656	0.3988505	0.5226755	607.9767	3.928095	0	9	1009	472						Frog_fixed.avi	0
6393	383	1008.789	456.2115	0.5406772	0.513197	603.1227	3.848704	0	1006.115	481.1211	0.3988845	0.522515	607.9606	3.92996	0	9	1007	469						Frog_fixed.avi	0
6410	384	1006.393	464.3066	0.5407372	0.5130137	602.9995	3.851037	0	1004.706	489.0922	0.398932	0.5223649	607.8505	3.938	0	9	1006	477						Frog_fixed.avi	0
6426	385	1006.591	462.4366	0.5408447	0.5128618	602.8582	3.832897	0	1002.009	484.9044	0.3989832	0.5222692	607.8669	3.912262	0	9	1004	474						Frog_fixed.avi	0
6443	386	1005.685	466.7679	0.5409211	0.5127449	602.7551	3.849132	0	1008.358	484.4274	0.3991234	0.5221151	607.6652	3.928226	0	9	1007	476						Frog_fixed.avi	0
6460	387	1001.328	457.9472	0.5410279	0.5125687	602.6323	3.866401	0	1010.672	478.3818	0.3992791	0.5219512	607.5656	3.933756	0	9	1006	468						Frog_fixed.avi	0
6476	388	1008.474	468.6329	0.5412397	0.5123019	602.5328	3.844048	0	1007.313	487.6063	0.3994239	0.5217466	607.6159	3.948676	0	9	1008	478						Frog_fixed.avi	0
6493	389	1004.999	473.682	0.5414279	0.5120322	602.5278	3.841881	0	1008.834	481.6159	0.3996451	0.5215096	607.4744	3.937458	0	9	1007	478						Frog_fixed.avi	0
6510	390	1003.545	461.7167	0.5416448	0.5118378	602.5154	3.850708	0	1006.786	482.7857	0.3998674	0.5212355	607.4576	3.949264	0	9	1005	472						Frog_fixed.avi	0
6526	391	1006.962	459.7226	0.5418707	0.5115469	602.3583	3.842162	0	1010.207	487.3566	0.4000907	0.5208933	607.3519	3.945719	0	9	1009	474						Frog_fixed.avi	0
6543	392	1001.73	467.6913	0.5420811	0.5112339	602.2977	3.847411	0	1003.135	490.8288	0.4003065	0.5206233	607.2311	3.956247	0	9	1002	479						Frog_fixed.avi	0
6560	393	1002.998	464.8279	0.542296	0.5110921	602.2418	3.86395	0	1003.544	479.8727	0.400444	0.5204288	607.4736	3.973248	0	9	1003	472						Frog_fixed.avi	0
6576	394	1005.997	460.8157	0.5424581	0.5108599	602.3071	3.847231	0	1005.372	489.2146	0.40066	0.5201402	607.2071	3.964889	0	9	1006	475						Frog_fixed.avi	0
6593	395	1004.063	467.5733	0.5425652	0.5105969	602.2216	3.873628	0	1003.408	487.9913	0.4007707	0.519888	607.1238	3.962255	0	9	1004	478						Frog_fixed.avi	0
6610	396	998.0649	466.4519	0.5426272	0.5103512	602.1122	3.854953	0	1004.952	480.9122	0.4008488	0.5196319	607.2151	3.976973	0	9	1002	474						Frog_fixed.avi	0
6626	397	1012.587	464.4791	0.5426546	0.5100294	602.0129	3.862072	0	1014.484	485.7784	0.4008601	0.5193043	607.2354	3.97329	0	9	1014	475						Frog_fixed.avi	0
6643	398	1014.263	465.6941	0.5427403	0.509607	602.0749	3.862029	0	1012.008	478.6684	0.400883	0.518944	607.2554	3.974583	0	9	1013	472						Frog_fixed.avi	0
6660	399	1014.501	465.8551	0.5427139	0.5092614	602.0588	3.877766	0	1011.334	484.0184	0.4008388	0.5186566	607.1942	3.982459	0	9	1013	475						Frog_fixed.avi	0
6676	400	1011.237	466.0682	0.5426204	0.5088624	602.1093	3.854691	0	1008.961	490.3	0.4007677	0.5183254	607.0655	3.983024	0	9	1010	478						Frog_fixed.avi	0
6693	401	1009.693	466.1462	0.5425282	0.5086587	602.0568	3.874371	0	1020.109	476.3242	0.4006593	0.5181816	606.8856	3.961254	0	9	1015	471						Frog_fixed.avi	0
6710	402	1013.651	465.606	0.5423683	0.5084881	602.0906	3.870404	0	1017.744	481.2977	0.4004988	0.5180937	607.0586	3.962478	0	9	1016	473						Frog_fixed.avi	0
6726	403	1007.934	465.6032	0.5421548	0.5084175	601.9614	3.868196	0	1012.234	485.9199	0.400298	0.5180652	607.0613	3.974762	0	9	1010	476						Frog_fixed.avi	0
6743	404	1015.141	466.3835	0.5419625	0.5083835	602.2319	3.882062	0	1019.372	476.3084	0.4000898	0.518113	607.0468	3.942134	0	9	1017	471						Frog_fixed.avi	0
6760	405	1012.723	468.1356	0.5417316	0.5083854	602.2127	3.876863	0	1010.899	482.8141	0.3998652	0.5181267	607.3544	3.985743	0	9	1012	475						Frog_fixed.avi	0
6776	406	1014.726	469.7681	0.5415224	0.5084265	602.2685	3.89213	0	1013.373	483.3835	0.3997014	0.518189	607.2139	3.97783	0	9	1014	477						Frog_fixed.avi	0
6793	407	1017.685	469.101	0.5413442	0.5084882	602.2971	3.894096	0	1014.939	484.6077	0.3995168	0.5182413	607.2876	3.977011	0	9	1016	477						Frog_fixed.avi	0
6810	408	1014.419	468.0693	0.5411926	0.5085627	602.3346	3.895971	0	1012.089	486.301	0.3993559	0.5183124	607.4668	3.976027	0	9	1013	477						Frog_fixed.avi	0
6826	409	1011.636	464.5736	0.5410429	0.5086685	602.4049	3.883046	0	1011.349	485.9712	0.3992312	0.5185117	607.3905	3.986312	0	9	1011	475						Frog_fixed.avi	0
6843	410	1011.493	467.2295	0.5409334	0.508772	602.5458	3.874033	0	1014.262	478.3438	0.3991302	0.5187694	607.4647	3.96374	0	9	1013	473						Frog_fixed.avi	0
6859	411	1012.338	474.1392	0.5408362	0.5088662	602.4602	3.890922	0	1012.113	481.9644	0.3990276	0.5189883	607.4464	3.979768	0	9	1012	478						Frog_fixed.avi	0
6876	412	1012.399	476.175	0.54076	0.5089672	602.5182	3.908728	0	1008.264	488.7509	0.3989189	0.5191598	607.5679	3.984692	0	9	1010	482						Frog_fixed.avi	0
6893	413	1010.418	471.3882	0.5406466	0.5090274	602.6951	3.906305	0	1011.038	482.3619	0.3988348	0.5194156	607.5562	3.982871	0	9	1011	477						Frog_fixed.avi	0
6909	414	1006.728	472.7746	0.5405231	0.509033	602.6072	3.892108	0	1013.084	484.0432	0.3987316	0.5195241	607.4824	4.004624	0	9	1010	478						Frog_fixed.avi	0
6926	415	1010.71	474.3827	0.5404212	0.5090023	602.6976	3.909645	0	1012.407	485.7858	0.3986171	0.5195953	607.569	3.992302	0	9	1012	480						Frog_fixed.avi	0
6943	416	1014.385	471.0819	0.5402829	0.5089254	602.6686	3.918502	0	1007.981	484.8466	0.3984472	0.5196334	607.8476	3.99593	0	9	1011	478						Frog_fixed.avi	0
6959	417	1012.798	474.0168	0.5401423	0.5088287	602.8787	3.899286	0	1010.782	482.5081	0.3983763	0.519664	607.7201	4.009655	0	9	1012	478						Frog_fixed.avi	0
6976	418	1010.826	469.2589	0.539965	0.5087559	602.9305	3.908333	0	1019.904	484.7043	0.3982429	0.5196839	607.8483	4.005492	0	9	1015	477						Frog_fixed.avi	0
6993	419	1013.147	467.6395	0.5398026	0.5087051	603.1617	3.92482	0	1010.093	491.1032	0.3980789	0.5196763	607.9421	4.000958	0	9	1012	479						Frog_fixed.avi	0
7009	420	1016.923	466.2809	0.5396646	0.5086522	603.1309	3.922005	0	1009.874	483.6227	0.3979412	0.5196654	608.1735	4.01912	0	9	1013	475						Frog_fixed.avi	0
7026	421	873.3651	276.6485	0.5400606	0.5074418	603.4379	3.961777	0	934.0082	254.5616	0.3986247	0.5186156	608.7823	4.07267	0	10	904	266						Frog_fixed.avi	0
7043	422	716.9191	17.79366	0.5407759	0.5066122	603.9148	3.912146	0	778.2867	-17.5458	0.400064	0.5173109	608.6127	4.074846	0	10	748	0						Frog_fixed.avi	0
7059	423	671.0393	-149.0815	0.5409764	0.5067769	604.3096	3.957342	0	728.7643	-161.102	0.4004489	0.5172571	608.8084	4.103263	0	10	700	-155						Frog_fixed.avi	0
7076	424	657.1803	-174.5016	0.5409536	0.5068913	604.3953	4.002501	0	705.1112	-166.2432	0.4002541	0.5171499	608.9376	4.116845	0	10	681	-170						Frog_fixed.avi	0
7093	425	662.941	-164.1018	0.5409676	0.5068015	604.4091	3.98963	0	706.5781	-172.3899	0.4001832	0.5171136	609.0167	4.103922	0	10	685	-168						Frog_fixed.avi	0
7109	426	661.9786	-162.3554	0.5409821	0.5066448	604.463	3.990799	0	709.2073	-182.0327	0.4001008	0.5169982	609.1128	4.126898	0	10	686	-172						Frog_fixed.avi	0
7126	427	660.9307	-176.2202	0.5409571	0.5065808	604.5646	3.989441	0	709.6716	-164.9562	0.400046	0.51673	609.0397	4.116779	0	10	685	-171						Frog_fixed.avi	0
7143	428	664.9688	-172.6216	0.5409275	0.5065349	604.6369	4.005021	0	710.133	-165.2254	0.3999444	0.5165993	609.0936	4.121527	0	10	688	-169						Frog_fixed.avi	0
7159	429	661.7849	-169.224	0.5408719	0.5066302	604.6851	4.009699	0	705.2771	-164.6566	0.3998401	0.5167128	609.2785	4.126884	0	10	684	-167						Frog_fixed.avi	0
7176	430	661.6747	-167.1821	0.5408028	0.5067945	604.797	3.993342	0	708.1544	-175.034	0.3997293	0.5169304	609.6055	4.157321	0	10	685	-171						Frog_fixed.avi	0
7192	431	662.649	-171.3233	0.5407266	0.5070327	604.8195	4.006014	0	710.0343	-174.5844	0.3996484	0.5171714	609.5539	4.133556	0	10	686	-173						Frog_fixed.avi	0
7209	432	656.9427	-152.8439	0.5406496	0.5071705	604.9997	3.982125	0	708.5369	-170.9998	0.3995515	0.5174261	609.5867	4.142858	0	10	683	-162						Frog_fixed.avi	0
7226	433	657.0607	-154.3247	0.5405712	0.5072674	605.1499	3.983559	0	706.106	-177.727	0.3994498	0.5177348	609.6821	4.155444	0	10	682	-166						Frog_fixed.avi	0
7242	434	659.0729	-146.8899	0.5404604	0.5072923	605.1835	3.97376	0	704.0251	-184.2016	0.3993257	0.5179155	609.8316	4.14206	0	10	682	-166						Frog_fixed.avi	0
7259	435	659.0558	-149.4661	0.5403497	0.5072671	605.322	3.954256	0	705.2043	-181.4643	0.3992141	0.5179945	610.0375	4.13593	0	10	682	-165						Frog_fixed.avi	0
7276	436	657.8033	-144.5063	0.5402046	0.5072837	605.5353	3.954736	0	708.0081	-176.6496	0.3991032	0.5181326	610.1735	4.127015	0	10	683	-161						Frog_fixed.avi	0
7292	437	657.621	-143.6916	0.5400395	0.507309	605.5974	3.957159	0	705.6317	-168.8176	0.3989384	0.5182107	610.2844	4.118424	0	10	682	-156						Frog_fixed.avi	0
7309	438	657.4434	-146.853	0.5398449	0.5073876	605.6536	3.927497	0	705.9888	-177.8822	0.3987732	0.5185251	610.4364	4.114505	0	10	682	-162						Frog_fixed.avi	0
7326	439	654.6207	-139.2361	0.5396227	0.5074996	605.6979	3.909672	0	703.4626	-174.292	0.3986157	0.5188541	610.5062	4.086467	0	10	679	-157						Frog_fixed.avi	0
7342	440	830.442	175.694	0.5384716	0.5079659	605.4263	3.890737	0	856.0306	187.7289	0.3979498	0.5194414	610.4459	4.030645	0	11	843	182						Frog_fixed.avi	0
7359	441	963.7302	430.6749	0.5372623	0.5092826	605.8617	3.881909	0	967.9751	462.6198	0.3969249	0.5210156	610.7554	4.013439	0	11	966	447						Frog_fixed.avi	0
7376	442	940.3235	436.4617	0.537154	0.50942	605.8358	3.861536	0	955.3885	456.7958	0.3965245	0.5213594	610.7056	4.020876	0	11	948	447						Frog_fixed.avi	0
7392	443	966.5861	474.6526	0.5369145	0.5096203	605.9088	3.835904	0	970.6672	492.8278	0.3962336	0.521825	610.8253	3.999727	0	11	969	484						Frog_fixed.avi	0
7409	444	953.601	461.2223	0.5366648	0.5099051	605.988	3.841969	0	961.3065	488.6797	0.3959227	0.5221633	610.9396	4.00071	0	11	957	475						Frog_fixed.avi	0
7426	445	958.1378	466.0292	0.5364158	0.5100514	606.0984	3.830643	0	966.6312	487.408	0.3956604	0.5224738	611.06	3.980355	0	11	962	477						Frog_fixed.avi	0
7442	446	955.713	465.9237	0.5361771	0.5102046	606.2011	3.822536	0	954.2297	495.7656	0.3953718	0.5227352	611.3248	3.977833	0	11	955	481						Frog_fixed.avi	0
7459	447	953.953	472.4587	0.5359676	0.5102876	606.1793	3.833651	0	971.0328	485.773	0.3952181	0.5229531	611.1948	3.992797	0	11	962	479						Frog_fixed.avi	0
7476	448	957.6264	467.6425	0.5357674	0.5103987	606.3313	3.841277	0	963.9228	494.875	0.3950403	0.5231416	611.4178	3.982773	0	11	961	481						Frog_fixed.avi	0
7492	449	959.4803	469.2526	0.5356214	0.5105185	606.4103	3.836705	0	962.0221	490.6316	0.3948685	0.5233992	611.5746	3.989	0	11	961	480						Frog_fixed.avi	0
7509	450	958.4079	466.1557	0.5354654	0.5107189	606.3981	3.849339	0	965.6214	489.0207	0.3947609	0.5235521	611.5089	4.000467	0	11	962	478						Frog_fixed.avi	0
7526	451	955.2735	469.3488	0.5353369	0.51086	606.6108	3.84708	0	965.5692	489.3916	0.3946272	0.5237293	611.6742	3.983827	0	11	960	479						Frog_fixed.avi	0
7542	452	955.6622	467.7412	0.5352027	0.5110302	606.5883	3.84874	0	963.4744	495.5933	0.3944832	0.5238895	611.9492	3.99739	0	11	960	482						Frog_fixed.avi	0
7559	453	958.0022	464.0116	0.5350975	0.5112007	606.6699	3.82806	0	964.8303	489.1525	0.3943948	0.5241559	611.9088	3.989274	0	11	961	477						Frog_fixed.avi	0
7576	454	959.2666	472.4467	0.5349677	0.5113947	606.5644	3.848886	0	969.5191	489.8345	0.3943028	0.5244167	611.7276	4.000209	0	11	964	481						Frog_fixed.avi	0
7592	455	952.8521	469.0204	0.5348669	0.5116074	606.7658	3.842661	0	967.3193	491.3508	0.394164	0.524688	611.7498	3.981618	0	11	960	480						Frog_fixed.avi	0
7609	456	957.1777	473.9653	0.5347708	0.5117428	606.8252	3.855202	0	967.259	493.3271	0.3940417	0.5249349	611.8295	3.995995	0	11	962	484						Frog_fixed.avi	0
7626	457	960.7046	470.5561	0.5345995	0.5119893	606.7585	3.829277	0	966.643	491.6897	0.3938593	0.5252854	611.7828	3.978805	0	11	964	481						Frog_fixed.avi	0
7642	458	957.8711	469.0842	0.5343703	0.5124084	606.7675	3.84248	0	970.2394	498.365	0.3936718	0.5257326	611.8024	3.971882	0	11	964	484						Frog_fixed.avi	0
7659	459	958.952	479.8589	0.5341468	0.5128552	606.7147	3.832303	0	963.146	500.623	0.3934292	0.5263165	611.9376	3.956512	0	11	961	490						Frog_fixed.avi	0
7676	460	954.2907	474.0053	0.5338479	0.5135701	606.7006	3.806361	0	966.1694	494.2361	0.3931601	0.5270877	611.7319	3.952353	0	11	960	484						Frog_fixed.avi	0
7692	461	962.0765	479.6471	0.5335411	0.5143718	606.6108	3.811038	0	969.1177	497.5602	0.3928318	0.527886	611.696	3.928668	0	11	966	489						Frog_fixed.avi	0
7709	462	962.0655	476.9126	0.5331295	0.5151573	606.5798	3.805056	0	966.7383	493.5259	0.3924487	0.5287856	611.8944	3.929799	0	12	964	485						Frog_fixed.avi	0
7726	463	1019.311	484.1084	0.5324536	0.51596	606.3585	3.774974	0	1034.216	498.6836	0.391838	0.529741	611.9136	3.901051	0	12	1027	491						Frog_fixed.avi	0
7742	464	991.6189	482.0697	0.5319765	0.5166363	606.2818	3.750671	0	999.0406	505.4428	0.3914053	0.5305784	611.8478	3.888062	0	12	995	494						Frog_fixed.avi	0
7759	465	1004.376	477.2921	0.5314617	0.5172921	606.1979	3.762901	0	1009.56	508.53	0.3908718	0.5313687	611.7815	3.879978	0	12	1007	493						Frog_fixed.avi	0
7775	466	1002.572	484.7132	0.5309475	0.5178131	606.1058	3.771699	0	1008.289	502.5763	0.3903535	0.5321613	611.7065	3.872644	0	12	1005	494						Frog_fixed.avi	0
7792	467	1004.614	482.3853	0.5304161	0.5184026	606.0387	3.770589	0	1006.832	507.0059	0.389828	0.5329494	611.6031	3.867705	0	12	1006	495						Frog_fixed.avi	0
7809	468	1000.45	481.6572	0.5299013	0.5189204	606.011	3.751259	0	1003.867	506.9581	0.3893115	0.5336993	611.5643	3.870533	0	12	1002	494						Frog_fixed.avi	0
7825	469	1004.925	488.6884	0.52942	0.5192887	605.9	3.761714	0	1005.125	511.5896	0.3888219	0.5343097	611.5356	3.875189	0	12	1005	500						Frog_fixed.avi	0
7842	470	1004.199	479.489	0.5289707	0.5197082	605.8375	3.745219	0	1006.63	512.7194	0.3884058	0.5348956	611.3002	3.856852	0	12	1005	496						Frog_fixed.avi	0
7859	471	998.2164	481.6693	0.5285623	0.5199805	605.6821	3.754276	0	1012.559	506.1551	0.3880202	0.5353948	611.257	3.865705	0	12	1005	494						Frog_fixed.avi	0
7875	472	998.501	479.1815	0.5282162	0.5201406	605.7555	3.751416	0	1012.62	501.9562	0.3876777	0.5357791	611.0611	3.87014	0	12	1006	491						Frog_fixed.avi	0
7892	473	1001.106	485.9218	0.527909	0.5202908	605.6891	3.765137	0	1004.967	508.196	0.3872891	0.5360166	611.127	3.872098	0	12	1003	497						Frog_fixed.avi	0
7909	474	1000.962	481.4751	0.5275834	0.5204366	605.5631	3.764161	0	1013.07	505.8598	0.387025	0.5362074	611.0711	3.872606	0	12	1007	494						Frog_fixed.avi	0
7925	475	998.2708	478.1641	0.5273064	0.5204818	605.5679	3.754845	0	1014.594	497.0764	0.3867113	0.536348	611.0359	3.86404	0	12	1006	488						Frog_fixed.avi	0
7942	476	995.1455	480.8344	0.52702	0.5205051	605.5425	3.776725	0	1013.425	511.8974	0.3864371	0.5363153	610.9325	3.868542	0	12	1004	496						Frog_fixed.avi	0
7959	477	997.2009	477.9481	0.5267616	0.520497	605.5497	3.769837	0	1016.615	503.4924	0.3861755	0.5364105	610.8969	3.866697	0	12	1007	491						Frog_fixed.avi	0
7975	478	993.7484	480.4943	0.5265235	0.5204986	605.5166	3.773438	0	1010.757	503.3846	0.38594	0.5364491	610.8534	3.876663	0	12	1002	492						Frog_fixed.avi	0
7992	479	995.1149	474.4948	0.5263312	0.520578	605.5329	3.758331	0	1004.614	507.9764	0.3857112	0.5365884	610.9988	3.887002	0	12	1000	491						Frog_fixed.avi	0
8009	480	990.8361	476.3665	0.5261487	0.5207033	605.6462	3.788074	0	1013.215	501.2465	0.3856058	0.5367701	610.8254	3.894629	0	12	1002	489						Frog_fixed.avi	0
8025	481	988.4675	479.1796	0.5259951	0.5208038	605.5706	3.767885	0	1008.213	505.4427	0.3854388	0.53696	610.7742	3.884387	0	12	998	492						Frog_fixed.avi	0
8042	482	989.8947	489.1111	0.5258375	0.5208892	605.4932	3.791548	0	1008.445	507.3925	0.3852524	0.5370822	610.9524	3.884318	0	12	999	498						Frog_fixed.avi	0
8059	483	990.4425	481.2592	0.5256807	0.5210023	605.6736	3.783566	0	1011.318	505.5738	0.3851376	0.5372273	610.8224	3.891571	0	12	1001	493						Frog_fixed.avi	0
8075	484	991.9183	482.7178	0.5255213	0.5210425	605.6038	3.78534	0	1013.556	503.3005	0.3849634	0.5373315	610.8339	3.898102	0	12	1003	493						Frog_fixed.avi	0
8092	485	990.7578	475.1702	0.5253726	0.521243	605.6149	3.793482	0	1005.179	510.3278	0.3847741	0.5375161	611.0127	3.924825	0	12	998	493						Frog_fixed.avi	0
8109	486	990.9088	475.5984	0.5252222	0.5215189	605.8178	3.807311	0	1011.789	501.8371	0.3846715	0.5378329	611.0696	3.908027	0	12	1001	489						Frog_fixed.avi	0
8125	487	984.7614	490.1702	0.5250899	0.5218579	605.6901	3.805616	0	1014.849	502.3304	0.3845931	0.5382306	611.0582	3.916608	0	12	1000	496						Frog_fixed.avi	0
8142	488	988.9595	474.5416	0.5249946	0.5223791	605.8605	3.797233	0	1015.877	508.1831	0.384506	0.5386616	611.2164	3.906176	0	12	1002	491						Frog_fixed.avi	0
8159	489	990.4814	471.3763	0.5249466	0.5228995	605.9183	3.805431	0	1010.565	505.7255	0.3844658	0.5391693	611.3525	3.933199	0	12	1001	489						Frog_fixed.avi	0
8175	490	991.8325	483.0402	0.5249242	0.523282	605.9974	3.816398	0	1011.49	505.3967	0.384459	0.5396067	611.4537	3.914911	0	12	1002	494						Frog_fixed.avi	0
8192	491	990.5919	467.5493	0.5249258	0.5237033	606.1382	3.80632	0	1015.505	504.7649	0.38449	0.5399793	611.5352	3.941533	0	12	1003	486						Frog_fixed.avi	0
8209	492	990.6595	472.7928	0.524944	0.523914	606.2434	3.842556	0	1015.008	500.1372	0.3845373	0.5401993	611.6796	3.93669	0	12	1003	486						Frog_fixed.avi	0
8225	493	997.8933	468.2122	0.5250189	0.5239998	606.5251	3.834476	0	1015.129	501.6263	0.3846098	0.5402347	611.7952	3.913338	0	12	1007	485						Frog_fixed.avi	0
8242	494	990.2656	468.7799	0.5250947	0.5240236	606.7509	3.832948	0	1011.164	501.7782	0.3847431	0.5402223	612.1794	3.929167	0	12	1001	485						Frog_fixed.avi	0
8259	495	991.6486	472.3628	0.5252403	0.5239972	606.9615	3.827706	0	1006.837	511.8076	0.384884	0.5400789	612.335	3.944953	0	12	999	492						Frog_fixed.avi	0
8275	496	990.7914	467.3246	0.5254209	0.5240281	607.2283	3.840649	0	1013.066	503.5035	0.3851136	0.5400436	612.34	3.933905	0	12	1002	485						Frog_fixed.avi	0
8292	497	995.597	473.1071	0.5256419	0.524021	607.1306	3.864074	0	1013.064	506.9872	0.3853575	0.5399621	612.4772	3.94037	0	12	1004	490						Frog_fixed.avi	0
8309	498	993.5192	469.9951	0.5258855	0.5240267	607.444	3.843851	0	1013.638	500.2961	0.3855967	0.5399338	612.6824	3.950712	0	12	1004	485						Frog_fixed.avi	0
8325	499	996.654	466.2888	0.5261413	0.5239905	607.465	3.877105	0	1013.426	503.0208	0.385877	0.5398196	612.6655	3.931537	0	12	1005	485						Frog_fixed.avi	0
8342	500	993.0698	466.1216	0.5263641	0.5238165	607.6487	3.850032	0	1016.362	505.2878	0.3861258	0.539633	612.9837	3.945324	0	12	1005	486						Frog_fixed.avi	0
8358	501	995.8664	468.1527	0.5266142	0.5234115	607.6358	3.856878	0	1007.314	509.0665	0.3863519	0.5392943	612.9466	3.958234	0	12	1002	489						Frog_fixed.avi	0
8375	502	992.4293	463.7648	0.5268353	0.5229642	607.8167	3.855828	0	1010.435	508.7029	0.38658	0.5389129	613.3076	3.971409	0	12	1001	486						Frog_fixed.avi	0
8392	503	986.9572	466.0417	0.5270254	0.5223588	607.8462	3.856527	0	1010.482	506.2675	0.3868313	0.5384495	613.0781	3.955868	0	12	999	486						Frog_fixed.avi	0
8408	504	993.9436	470.6782	0.5272324	0.5217245	607.7417	3.876942	0	1012.858	498.0383	0.3870422	0.5380296	613.3467	3.99069	0	12	1003	484						Frog_fixed.avi	0
8425	505	996.0013	457.2351	0.5274318	0.5212784	607.8444	3.884414	0	1015.469	500.4048	0.3872718	0.5376426	613.1413	3.96401	0	12	1006	479						Frog_fixed.avi	0
8442	506	993.0597	461.7986	0.5276203	0.5208484	607.9631	3.888016	0	1012.614	506.5329	0.3874832	0.537375	613.0988	3.966067	0	12	1003	484						Frog_fixed.avi	0
8458	507	995.1146	464.2307	0.5278102	0.5206254	607.8591	3.891544	0	1017.719	501.8834	0.3876667	0.5371771	613.2321	3.965144	0	12	1006	483						Frog_fixed.avi	0
8475	508	990.1022	472.3378	0.527975	0.5204739	607.8248	3.919342	0	1014.163	509.6611	0.3878262	0.5370079	613.1379	3.984737	0	12	1002	491						Frog_fixed.avi	0
8492	509	992.3605	465.7057	0.5281495	0.5204395	607.709	3.893355	0	1011.279	509.3471	0.3879915	0.5368454	613.1848	3.995764	0	12	1002	488						Frog_fixed.avi	0
8508	510	992.5608	462.3457	0.5283234	0.5204574	607.7413	3.895847	0	1021.788	501.9895	0.3881966	0.5368054	613.1182	3.99943	0	12	1007	482						Frog_fixed.avi	0
8525	511	994.6359	465.4093	0.5284888	0.5204956	607.6921	3.913085	0	1016	502.589	0.388364	0.5367096	612.9733	4.016326	0	12	1005	484						Frog_fixed.avi	0
8542	512	991.6993	462.2457	0.5287017	0.5205299	607.5934	3.902426	0	1013.223	511.3368	0.388522	0.5366021	613.1044	4.012624	0	12	1002	487						Frog_fixed.avi	0
8558	513	993.8577	461.224	0.5289307	0.5205413	607.5546	3.914551	0	1018.79	501.6609	0.3887522	0.5365103	613.0331	4.005681	0	12	1006	481						Frog_fixed.avi	0
8575	514	994.3757	469.8718	0.5291361	0.5206081	607.4621	3.925366	0	1015.941	508.5123	0.388941	0.5364481	612.8243	4.023134	0	12	1005	489						Frog_fixed.avi	0
8592	515	1004.984	460.1617	0.5292572	0.5207414	607.41	3.905254	0	1024.764	497.196	0.3890713	0.5364037	613.2076	3.995658	0	12	1015	479						Frog_fixed.avi	0
8608	516	998.457	464.9821	0.5294631	0.520893	607.3971	3.905434	0	1025.74	499.4907	0.3892876	0.5363922	612.933	4.000618	0	12	1012	482						Frog_fixed.avi	0
8625	517	997.6616	458.0534	0.5296635	0.5211027	607.3013	3.87249	0	1021.304	501.086	0.3894469	0.536455	612.8268	4.00761	0	12	1009	480						Frog_fixed.avi	0
8642	518	999.0717	456.6067	0.5298162	0.5213736	607.2306	3.891584	0	1012.233	505.5556	0.3895736	0.5365688	613.0097	3.99574	0	12	1006	481						Frog_fixed.avi	0
8658	519	994.5564	456.546	0.5299901	0.521621	607.2811	3.879706	0	1024.995	499.6885	0.3897698	0.5366967	612.8345	3.985831	0	12	1010	478						Frog_fixed.avi	0
8675	520	997.565	462.9631	0.5301635	0.5217598	607.2068	3.899476	0	1024.574	498.8189	0.3898874	0.5367442	612.7722	3.97476	0	12	1011	481						Frog_fixed.avi	0
8691	521	997.3535	463.8763	0.5302778	0.5218537	607.1735	3.901972	0	1018.288	506.5799	0.3899983	0.5366864	612.8657	3.991192	0	12	1008	485						Frog_fixed.avi	0
8708	522	998.6439	459.4478	0.5303697	0.5218068	607.0504	3.904057	0	1017.458	496.4552	0.3900708	0.5365573	612.9554	3.976072	0	12	1008	478						Frog_fixed.avi	0
8725	523	996.1832	463.1513	0.5304751	0.521625	607.2745	3.90151	0	1023.736	499.2606	0.3902121	0.5362715	612.8615	3.968436	0	12	1010	481						Frog_fixed.avi	0
8741	524	998.6038	460.7997	0.5305619	0.5214053	607.2133	3.899702	0	1020.826	496.1273	0.3902734	0.5360273	612.8731	3.974745	0	12	1010	478						Frog_fixed.avi	0
8758	525	998.5607	458.3329	0.5306107	0.5212068	607.1698	3.908313	0	1022.371	496.5343	0.3903239	0.5358216	612.8271	3.969136	0	12	1010	477						Frog_fixed.avi	0
8775	526	998.9074	464.1166	0.5306686	0.5209159	607.3065	3.904965	0	1024.264	494.4995	0.3903627	0.5356176	612.8127	3.974166	0	12	1012	479						Frog_fixed.avi	0
8791	527	1000.246	463.9958	0.5306987	0.520736	607.2853	3.905609	0	1021.128	494.9689	0.3903762	0.5354478	612.8925	3.979221	0	12	1011	479						Frog_fixed.avi	0
8808	528	994.3527	466.7417	0.5306951	0.5204976	607.263	3.919622	0	1015.442	502.4789	0.3903644	0.5352629	612.849	3.992466	0	12	1005	485						Frog_fixed.avi	0
8825	529	999.4036	462.1958	0.530675	0.5201823	607.2449	3.888107	0	1017.122	499.8424	0.3903682	0.5351271	612.761	3.987436	0	12	1008	481						Frog_fixed.avi	0
8841	530	993.3538	461.66	0.5306155	0.5199661	607.2231	3.90694	0	1013.223	498.8044	0.3903213	0.5349277	612.8591	3.995359	0	12	1003	480						Frog_fixed.avi	0
8858	531	1000.5	462.9956	0.5305303	0.5196618	607.2344	3.923487	0	1019.646	496.0391	0.3902543	0.5346687	612.9363	3.991555	0	12	1010	480						Frog_fixed.avi	0
8875	532	1001.971	461.105	0.5304377	0.5193065	607.3524	3.918988	0	1013.85	500.453	0.3901793	0.5344135	612.8577	3.973582	0	12	1008	481						Frog_fixed.avi	0
8891	533	998.5468	456.6584	0.5303426	0.5190243	607.1971	3.902431	0	1013.236	498.2124	0.3900834	0.5341344	613.0891	3.995115	0	12	1006	477						Frog_fixed.avi	0
8908	534	1000.693	456.0332	0.5303097	0.5186504	607.2101	3.890933	0	1013.615	495.6103	0.3900691	0.5337923	613.0445	3.985637	0	12	1007	476						Frog_fixed.avi	0
8925	535	1000.854	457.65	0.5303109	0.5183207	607.2354	3.923512	0	1013.185	499.9378	0.3900644	0.5334005	613.076	3.98231	0	12	1007	479						Frog_fixed.avi	0
8941	536	1004.508	452.3121	0.5303934	0.5180038	607.2917	3.90641	0	1019.393	494.454	0.3901767	0.5330182	612.9435	3.98093	0	12	1012	473						Frog_fixed.avi	0
8958	537	1001.828	458.8711	0.5304713	0.5176207	607.305	3.918757	0	1012.673	503.7835	0.3902512	0.5326654	612.9271	4.000814	0	12	1007	481						Frog_fixed.avi	0
8975	538	999.9766	461.7633	0.5305905	0.5172631	607.1061	3.92602	0	1015.365	498.175	0.3903609	0.5321932	612.8229	3.993003	0	12	1008	480						Frog_fixed.avi	0
8991	539	1003.057	458.2443	0.5307297	0.5167814	607.1255	3.915683	0	1009.928	502.2487	0.3904883	0.5317147	612.8095	4.003887	0	12	1006	480						Frog_fixed.avi	0
9008	540	1002.302	459.3991	0.5308559	0.516283	606.9879	3.905268	0	1011.6	493.2926	0.3905733	0.5311525	612.9024	3.983539	0	12	1007	476						Frog_fixed.avi	0
9025	541	996.2232	455.6711	0.5309837	0.515826	607.1318	3.915573	0	1014.936	499.0823	0.3907254	0.530592	612.7164	4.008736	0	12	1006	477						Frog_fixed.avi	0
9041	542	998.1794	462.372	0.53115	0.5152323	606.9044	3.913457	0	1013.813	502.2458	0.3908597	0.530085	612.5277	4.006654	0	12	1006	482						Frog_fixed.avi	0
9058	543	998.4406	455.6737	0.5313163	0.5148553	606.8481	3.912551	0	1006.437	501.2799	0.390958	0.5295743	612.5551	3.991693	0	12	1002	478						Frog_fixed.avi	0
9075	544	1000.229	460.3615	0.5315224	0.514458	606.7592	3.915809	0	1010.674	495.6782	0.3911322	0.5291804	612.4581	3.997679	0	12	1005	478						Frog_fixed.avi	0
9091	545	999.8125	452.7227	0.5317127	0.5142704	606.6799	3.925936	0	1007.139	498.4532	0.3913291	0.5288058	612.385	3.988411	0	12	1003	476						Frog_fixed.avi	0
9108	546	1002.399	450.2916	0.5319909	0.5141333	606.4982	3.914049	0	1010.655	495.6811	0.3915561	0.5285793	612.1629	3.981534	0	12	1007	473						Frog_fixed.avi	0
9125	547	997.4717	457.2732	0.5322589	0.514074	606.3064	3.911378	0	1008.278	500.3418	0.3918511	0.5284015	612.0073	3.987595	0	12	1003	479						Frog_fixed.avi	0
9141	548	999.9747	457.5638	0.5325832	0.514032	606.2461	3.914262	0	1008.435	505.7179	0.3920997	0.5281852	611.8952	3.995504	0	12	1004	482						Frog_fixed.avi	0
9158	549	999.7272	456.162	0.5329244	0.5139722	606.0604	3.932509	0	1005.146	500.5788	0.3923729	0.5279462	611.8044	3.987664	0	12	1002	478						Frog_fixed.avi	0
9175	550	997.9771	461.5101	0.5332437	0.5138348	605.9456	3.918234	0	1005.355	497.3335	0.3927093	0.5277436	611.5579	3.979473	0	12	1002	479						Frog_fixed.avi	0
9191	551	988.6056	443.6622	0.5336618	0.5136115	605.767	3.904713	0	998.4673	486.4383	0.3930758	0.527238	611.4392	3.978998	0	12	994	465						Frog_fixed.avi	0
9208	552	995.1074	455.8363	0.5339533	0.5134832	605.659	3.90849	0	999.6898	486.7082	0.3933406	0.5268902	611.4	3.978948	0	12	997	471						Frog_fixed.avi	0
9225	553	991.8643	451.4087	0.5342934	0.513312	605.4572	3.901316	0	1001.392	487.0279	0.3936227	0.5264164	611.1716	3.977909	0	12	997	469						Frog_fixed.avi	0
9241	554	990.9342	451.2715	0.5345594	0.5131547	605.3348	3.90389	0	999.8651	483.5662	0.393841	0.5260717	611.1601	3.969097	0	12	995	467						Frog_fixed.avi	0
9258	555	993.8953	453.0432	0.5348055	0.5129185	605.214	3.893637	0	1001.005	487.7209	0.3940678	0.5256957	610.9205	3.97173	0	12	997	470						Frog_fixed.avi	0
9274	556	992.5232	446.3508	0.5349681	0.5127679	605.2062	3.891791	0	998.3508	489.1427	0.3942049	0.5254086	610.7693	3.976295	0	12	995	468						Frog_fixed.avi	0
9291	557	994.8951	449.9697	0.5350589	0.5127023	605.0397	3.884102	0	1000.111	480.5172	0.3942575	0.5252084	610.7529	3.9644	0	12	998	465						Frog_fixed.avi	0
9308	558	987.7133	454.5417	0.5350806	0.5126459	605.0019	3.902991	0	995.561	480.3443	0.394263	0.5250534	610.6836	3.95328	0	12	992	467						Frog_fixed.avi	0
9324	559	990.8418	455.4592	0.5350744	0.5126705	604.9136	3.893068	0	999.9429	487.0332	0.3942342	0.5248445	610.6279	3.946528	0	12	995	471						Frog_fixed.avi	0
9341	560	993.8618	450.8017	0.5350364	0.5127227	604.8729	3.884698	0	996.6246	486.0349	0.3941798	0.5247889	610.448	3.945422	0	12	995	468						Frog_fixed.avi	0
9358	561	988.4083	452.3102	0.5349868	0.5127763	604.6791	3.866455	0	996.1355	490.6382	0.3941442	0.5247561	610.37	3.943159	0	12	992	471						Frog_fixed.avi	0
9374	562	987.6086	451.0199	0.5349538	0.5128344	604.575	3.864917	0	994.851	490.52	0.3941045	0.524732	610.3438	3.954883	0	12	991	471						Frog_fixed.avi	0
9391	563	986.4175	452.6408	0.5349366	0.5129549	604.5208	3.872345	0	997.7009	488.0606	0.394083	0.5247321	610.2465	3.949177	0	12	992	470						Frog_fixed.avi	0
9408	564	995.0663	451.8951	0.5349318	0.5131512	604.452	3.894617	0	995.5258	490.8037	0.3940504	0.5247739	610.2219	3.95632	0	12	995	471						Frog_fixed.avi	0
9424	565	990.3979	453.1335	0.534929	0.5132365	604.4308	3.899414	0	996.9639	490.3421	0.3940417	0.5247564	610.114	3.946324	0	12	994	472						Frog_fixed.avi	0
9441	566	990.3883	447.0715	0.5349292	0.5132521	604.382	3.858009	0	996.7667	482.3439	0.3940111	0.5246897	610.0007	3.923238	0	12	994	465						Frog_fixed.avi	0
9458	567	989.96	451.067	0.5349145	0.5131896	604.3076	3.866781	0	998.985	480.0422	0.3940017	0.5245273	609.8978	3.930654	0	12	994	466						Frog_fixed.avi	0
9474	568	987.8921	456.102	0.5349154	0.5130237	604.2856	3.860824	0	997.8745	486.3214	0.3939696	0.5243226	609.9221	3.927635	0	12	993	471						Frog_fixed.avi	0
9491	569	991.7517	449.5957	0.5349185	0.5128556	604.3061	3.84841	0	999.4669	483.4257	0.3939331	0.5240863	609.8679	3.921968	0	12	996	467						Frog_fixed.avi	0
9508	570	990.5231	454.601	0.5349227	0.5126826	604.2167	3.880084	0	999.9545	483.6051	0.3939096	0.5238879	609.7642	3.908776	0	12	995	469						Frog_fixed.avi	0
9524	571	985.2996	449.8494	0.5349258	0.5124534	604.1468	3.83889	0	1000.381	480.4101	0.3938806	0.5237071	609.7042	3.907388	0	12	993	465						Frog_fixed.avi	0
9541	572	982.1924	454.7495	0.5349178	0.5122343	604.1159	3.852174	0	1000.574	480.483	0.3938323	0.5235307	609.6307	3.919001	0	12	991	468						Frog_fixed.avi	0
9558	573	981.4404	453.9324	0.5348489	0.5121625	603.9043	3.831097	0	992.8235	485.4927	0.3937101	0.5233945	609.7012	3.916381	0	12	987	470						Frog_fixed.avi	0
9574	574	987.3181	452.7418	0.5347995	0.5122041	603.7831	3.843661	0	992.4752	484.7271	0.3936309	0.5234662	609.5314	3.927602	0	12	990	469						Frog_fixed.avi	0
9591	575	991.9966	451.6476	0.534752	0.5124026	603.7437	3.847971	0	996.5708	483.5522	0.3935651	0.5235734	609.4006	3.920412	0	12	994	468						Frog_fixed.avi	0
9608	576	986.8759	448.6187	0.5346853	0.512604	603.635	3.837887	0	999.2856	485.8025	0.3935215	0.5237285	609.2517	3.916348	0	12	993	467						Frog_fixed.avi	0
9624	577	986.5887	448.77	0.5346539	0.51281	603.5366	3.820121	0	997.5397	483.3033	0.3934513	0.5239204	609.2363	3.925516	0	12	992	466						Frog_fixed.avi	0
9641	578	986.1952	452.9995	0.5346525	0.5130178	603.4101	3.831124	0	997.0255	487.2445	0.3934306	0.5240954	609.164	3.93459	0	12	992	470						Frog_fixed.avi	0
9658	579	985.6071	453.5345	0.534671	0.5132682	603.3879	3.839418	0	997.8628	490.857	0.3934503	0.5241807	608.9759	3.940112	0	12	992	472						Frog_fixed.avi	0
9674	580	985.3015	455.5356	0.5347087	0.5134522	603.2864	3.84592	0	1000.609	483.5545	0.3934563	0.5243254	608.8938	3.941865	0	12	993	470						Frog_fixed.avi	0
9691	581	983.3856	455.1318	0.5347261	0.5135874	603.2488	3.851044	0	993.0114	485.6271	0.3934385	0.5244285	608.7723	3.946689	0	12	988	470						Frog_fixed.avi	0
9708	582	983.8886	453.6157	0.5347456	0.5137478	603.1461	3.846347	0	994.4522	483.0767	0.393444	0.5245402	608.6681	3.941006	0	12	989	468						Frog_fixed.avi	0
9724	583	983.838	446.757	0.5347618	0.5139464	603.1967	3.839621	0	993.6944	493.9035	0.3934287	0.5246511	608.6251	3.947208	0	12	989	470						Frog_fixed.avi	0
9741	584	987.4882	449.3364	0.5348292	0.5140311	603.0845	3.848285	0	992.4106	490.1271	0.3934251	0.5247267	608.6329	3.945436	0	12	990	470						Frog_fixed.avi	0
9758	585	988.0182	452.2544	0.5348551	0.5140808	603.0567	3.841594	0	990.0244	492.8272	0.3934291	0.5247741	608.5527	3.944161	0	12	989	473						Frog_fixed.avi	0
9774	586	987.6873	450.5184	0.5348887	0.5141121	603.0059	3.843314	0	995.1529	486.3992	0.3934578	0.5248876	608.506	3.969628	0	12	991	468						Frog_fixed.avi	0
9791	587	986.5132	453.7145	0.5349215	0.5141215	602.9052	3.85603	0	993.9592	479.4598	0.3934736	0.5249206	608.45	3.955236	0	12	990	467						Frog_fixed.avi	0
9808	588	987.6995	449.2966	0.5349491	0.5141088	602.7759	3.865376	0	992.4969	488.1532	0.3934921	0.5249283	608.3568	3.964858	0	12	990	469						Frog_fixed.avi	0
9824	589	989.212	452.8363	0.5349615	0.5141097	602.7178	3.862774	0	991.1528	487.0044	0.3934891	0.5249401	608.3082	3.954529	0	12	990	470						Frog_fixed.avi	0
9841	590	986.7698	452.0305	0.5349625	0.5140891	602.6423	3.876107	0	995.5372	479.3911	0.3934872	0.5249192	608.2564	3.96783	0	12	991	466						Frog_fixed.avi	0
9857	591	989.8647	448.7627	0.5349773	0.514089	602.5983	3.871794	0	993.0542	478.1479	0.393493	0.5248923	608.225	3.963602	0	12	991	463						Frog_fixed.avi	0
9874	592	989.3726	451.2378	0.5350072	0.5141143	602.5203	3.864554	0	995.1313	477.8605	0.3935551	0.5248936	607.9955	3.961492	0	12	992	465						Frog_fixed.avi	0
9891	593	989.3964	455.112	0.5350533	0.5142165	602.4805	3.886533	0	992.1127	485.7337	0.3935915	0.5249369	607.9461	3.965662	0	12	991	470						Frog_fixed.avi	0
9907	594	990.4524	451.0132	0.5351607	0.514408	602.6049	3.895617	0	995.713	484.2551	0.3936786	0.5251014	607.9672	3.989223	0	12	993	468						Frog_fixed.avi	0
9924	595	992.4299	458.0964	0.5352778	0.5146295	602.4503	3.880096	0	992.3842	480.7746	0.3937871	0.525319	607.8719	3.994153	0	12	992	469						Frog_fixed.avi	0
9941	596	992.1823	455.877	0.5354221	0.5149627	602.4845	3.884068	0	992.6702	483.7409	0.393883	0.5254761	607.8643	3.974946	0	12	992	470						Frog_fixed.avi	0
9957	597	992.1134	459.6792	0.5355362	0.5152117	602.4184	3.897925	0	996.712	477.8793	0.3940324	0.5257416	607.79	3.982837	0	12	994	469						Frog_fixed.avi	0
9974	598	990.4404	454.4265	0.535674	0.5154868	602.5421	3.878154	0	991.0361	482.7937	0.3941558	0.5259103	607.8884	3.996248	0	12	991	469						Frog_fixed.avi	0
9991	599	993.8323	451.7418	0.535823	0.5157272	602.4463	3.913272	0	995.5304	476.0294	0.3942804	0.5260532	607.7755	3.984462	0	12	995	464						Frog_fixed.avi	0
10007	600	990.8825	451.921	0.5359545	0.5158264	602.4832	3.879427	0	991.5629	478.8336	0.3943771	0.5261244	607.7989	3.991648	0	12	991	465						Frog_fixed.avi	0
10024	601	988.9975	455.1009	0.5360546	0.5159581	602.4496	3.879894	0	992.3995	475.9751	0.3944595	0.5261921	607.9703	3.979175	0	12	991	466						Frog_fixed.avi	0
10041	602	989.4579	458.8658	0.5361686	0.5160966	602.6681	3.891227	0	993.1207	472.8309	0.3945872	0.5262998	607.848	3.977053	0	12	991	466						Frog_fixed.avi	0
10057	603	987.8721	452.9345	0.5362774	0.5164435	602.6077	3.886235	0	995.7563	486.3957	0.3947	0.5264364	607.9642	3.98919	0	12	992	470						Frog_fixed.avi	0
10074	604	989.598	454.9459	0.5364029	0.5167803	602.7002	3.904059	0	997.4011	478.6628	0.3948385	0.526737	607.9465	3.985039	0	12	993	467						Frog_fixed.avi	0
10091	605	975.431	451.1	0.5365256	0.517076	602.6848	3.881552	0	981.5656	474.9978	0.3949706	0.5269437	608.1645	3.984033	0	12	978	463						Frog_fixed.avi	0
10107	606	985.2762	448.6293	0.536634	0.5174547	602.8253	3.885962	0	987.5101	475.9292	0.3950965	0.527177	608.0536	3.981654	0	12	986	462						Frog_fixed.avi	0
10124	607	979.8851	453.9044	0.536714	0.5176906	602.9731	3.891103	0	986.6578	481.2058	0.3951994	0.5274006	608.2001	3.990147	0	12	983	468						Frog_fixed.avi	0
10141	608	985.913	451.054	0.5368284	0.5178621	603.0154	3.880607	0	990.3273	473.7372	0.3952782	0.5276092	608.2777	3.974308	0	12	988	462						Frog_fixed.avi	0
10157	609	983.2141	447.389	0.5368615	0.5180384	603.1485	3.86889	0	987.0219	472.0881	0.3953373	0.5277266	608.3494	3.975696	0	12	985	460						Frog_fixed.avi	0
10174	610	980.3431	445.9696	0.5368812	0.5181011	603.2142	3.87889	0	989.9327	472.2819	0.3953904	0.5278061	608.5239	3.973767	0	12	985	459						Frog_fixed.avi	0
10191	611	980.921	447.5465	0.5368909	0.5181713	603.256	3.877253	0	988.4653	473.2674	0.3954255	0.5278974	608.6485	3.967647	0	12	985	460						Frog_fixed.avi	0
10207	612	981.5415	446.6697	0.536902	0.5182176	603.343	3.883119	0	987.5259	475.804	0.3954596	0.5279535	608.7937	3.965707	0	12	985	461						Frog_fixed.avi	0
10224	613	978.4263	449.1992	0.5369169	0.518223	603.432	3.865144	0	992.0688	471.5207	0.3955029	0.5280094	609.001	3.951837	0	12	985	460						Frog_fixed.avi	0
10241	614	981.8401	456.0792	0.5369484	0.5182581	603.6595	3.919799	0	990.0765	480.3856	0.3955325	0.5280719	609.1273	3.940438	0	12	986	468						Frog_fixed.avi	0
10257	615	977.6082	448.4051	0.5369406	0.5183283	603.8995	3.881786	0	991.6539	472.2521	0.3955703	0.5282051	609.2505	3.960229	0	12	985	460						Frog_fixed.avi	0
10274	616	980.2582	449.0603	0.5369505	0.5184368	604.0375	3.90251	0	987.8895	474.1488	0.3955913	0.5283291	609.3421	3.966744	0	12	984	462						Frog_fixed.avi	0
10291	617	981.802	453.7206	0.5369725	0.5186209	603.9494	3.885171	0	987.9282	475.5013	0.395609	0.5284299	609.4663	3.976253	0	12	985	465						Frog_fixed.avi	0
10307	618	976.8352	450.0418	0.5369566	0.5189152	604.1726	3.887564	0	984.0402	471.3676	0.3956458	0.5285503	609.6374	3.97195	0	12	980	461						Frog_fixed.avi	0
10324	619	979.7961	454.3284	0.5369769	0.5192181	604.2907	3.920761	0	988.5577	475.0035	0.3956959	0.5286579	609.7352	3.975844	0	12	984	465						Frog_fixed.avi	0
10341	620	944.3448	449.9075	0.5371823	0.5195848	604.2791	3.893216	0	957.2784	477.6877	0.3959726	0.528751	609.6147	3.981314	0	12	951	464						Frog_fixed.avi	0
10357	621	951.4047	469.3761	0.5372472	0.5199059	604.3129	3.914667	0	962.7936	486.817	0.3960699	0.528861	609.6907	3.989952	0	12	957	478						Frog_fixed.avi	0
10374	622	947.8481	464.5839	0.5373465	0.5201921	604.487	3.89922	0	958.0194	481.2547	0.3961658	0.5291076	609.8322	3.991395	0	12	953	473						Frog_fixed.avi	0
10390	623	946.3463	467.367	0.5374243	0.5205606	604.472	3.918794	0	950.9156	490.2508	0.3962497	0.5292282	610.0735	4.011042	0	12	949	479						Frog_fixed.avi	0
10407	624	947.8632	465.2026	0.5374764	0.5208563	604.5574	3.934458	0	961.4841	485.914	0.3963583	0.5293644	609.9742	4.007524	0	12	955	476						Frog_fixed.avi	0
10424	625	946.5829	462.7612	0.5375157	0.5210794	604.5926	3.930125	0	960.856	477.6155	0.3964051	0.5294641	610.0173	4.019816	0	12	954	470						Frog_fixed.avi	0
10440	626	950.5042	463.0869	0.53758	0.5213705	604.8159	3.938418	0	953.2443	486.9278	0.3964627	0.5295511	609.9879	4.043921	0	12	952	475						Frog_fixed.avi	0
10457	627	946.9739	462.4821	0.5376315	0.5215293	604.6981	3.953601	0	951.4271	490.0413	0.3965017	0.5295814	610.0481	4.062059	0	12	949	476						Frog_fixed.avi	0
10474	628	950.3237	465.5209	0.5376905	0.521579	604.7278	3.954338	0	960.0299	489.435	0.3965562	0.5295792	610.1237	4.050875	0	12	955	477						Frog_fixed.avi	0
10490	629	948.7676	456.9478	0.5377421	0.5214963	604.7557	3.956568	0	956.8261	487.8274	0.396614	0.5295086	610.1225	4.065688	0	12	953	472						Frog_fixed.avi	0
10507	630	947.3644	463.7825	0.5378028	0.5213557	604.8427	3.957714	0	957.2024	485.6994	0.3966599	0.5293642	610.1155	4.068255	0	12	952	475						Frog_fixed.avi	0
10524	631	946.8578	468.9397	0.5378279	0.5211704	604.9463	3.971548	0	959.9109	484.671	0.3966784	0.5292538	610.1238	4.065015	0	12	953	477						Frog_fixed.avi	0
10540	632	949.7203	463.3244	0.53782	0.5210803	604.9724	3.962456	0	956.4929	487.4475	0.3966721	0.5291696	610.2184	4.083205	0	12	953	475						Frog_fixed.avi	0
10557	633	944.1672	468.4352	0.5377887	0.5210195	605.0585	3.978806	0	954.8815	490.2489	0.3966399	0.5291284	610.2073	4.071964	0	12	950	479						Frog_fixed.avi	0
10574	634	945.6608	468.0431	0.5376967	0.5210214	604.9446	4.000001	0	956.5638	488.0989	0.3965659	0.5291263	610.3482	4.081191	0	12	951	478						Frog_fixed.avi	0
10590	635	943.4933	463.0705	0.537586	0.5210932	605.0806	3.992913	0	954.8896	487.737	0.3964776	0.5291794	610.4544	4.097379	0	13	949	475						Frog_fixed.avi	0
10607	636	905.7218	534.6787	0.5375322	0.5214548	605.206	4.014042	0	914.1761	558.9689	0.3966226	0.529532	610.3008	4.116394	0	13	910	547						Frog_fixed.avi	0
10624	637	913.2964	507.9972	0.5373391	0.5214939	605.1815	4.01295	0	922.65	533.3212	0.3963767	0.5295428	610.5057	4.108611	0	13	918	521						Frog_fixed.avi	0
10640	638	903.538	528.2644	0.5370886	0.5215897	605.225	4.015488	0	917.175	546.4844	0.3961392	0.5296073	610.5853	4.095267	0	13	910	537						Frog_fixed.avi	0
10657	639	907.7658	522.2476	0.5368332	0.5217187	605.1771	4.005193	0	924.105	542.2241	0.3959157	0.5297269	610.6932	4.106485	0	13	916	532						Frog_fixed.avi	0
10674	640	903.6567	530.1973	0.5365782	0.5218837	605.2275	4.025529	0	920.9034	542.8201	0.3957002	0.5300366	610.6664	4.096107	0	13	912	537						Frog_fixed.avi	0
10690	641	905.8097	523.7084	0.5363328	0.5220842	605.2142	4.005883	0	919.3375	540.484	0.3954507	0.5303127	610.8395	4.092244	0	13	913	532						Frog_fixed.avi	0
10707	642	899.252	525.7521	0.5361189	0.5222206	605.2299	4.018364	0	913.5956	548.6418	0.3952541	0.5304852	610.9043	4.110322	0	13	906	537						Frog_fixed.avi	0
10724	643	901.0706	521.9957	0.5359719	0.5223123	605.2185	4.032526	0	914.7345	549.296	0.3951414	0.5307102	610.8541	4.087434	0	13	908	536						Frog_fixed.avi	0
10740	644	899.0689	530.4838	0.5358709	0.5223652	605.2157	4.051918	0	916.2902	544.4865	0.3950194	0.5308864	610.8929	4.083073	0	13	908	537						Frog_fixed.avi	0
10757	645	899.6676	528.6625	0.5357971	0.5223656	605.2711	4.050811	0	913.3021	545.1089	0.3949403	0.530956	611.006	4.095062	0	13	906	537						Frog_fixed.avi	0
10774	646	902.9254	530.3391	0.5357401	0.5223204	605.2464	4.038659	0	907.6208	546.1724	0.3948615	0.5309724	611.1558	4.10221	0	13	905	538						Frog_fixed.avi	0
10790	647	896.6571	527.9526	0.5356439	0.5222697	605.3198	4.03016	0	907.6714	545.6116	0.3948079	0.5309463	611.0464	4.10057	0	13	902	537						Frog_fixed.avi	0
10807	648	900.1681	526.086	0.5355742	0.5222225	605.342	4.041197	0	910.9176	548.296	0.3947598	0.5309273	610.9625	4.091168	0	13	906	537						Frog_fixed.avi	0
10824	649	900.2211	529.0732	0.5354751	0.5221868	605.4326	4.060039	0	915.7616	543.8247	0.3946663	0.5309016	611.0314	4.087199	0	13	908	536						Frog_fixed.avi	0
10840	650	895.5594	531.5064	0.5353186	0.5221569	605.3809	4.048598	0	914.5789	538.0736	0.3945324	0.5308673	611.0193	4.065521	0	13	905	535						Frog_fixed.avi	0
10857	651	893.3704	532.0765	0.5351436	0.5221108	605.3905	4.047619	0	908.3228	547.1468	0.3943898	0.5308517	611.3076	4.100172	0	13	901	540						Frog_fixed.avi	0
10874	652	894.6127	532.9474	0.5350495	0.5221031	605.4797	4.04161	0	907.9193	546.6782	0.3943033	0.5308474	611.2217	4.10041	0	13	901	540						Frog_fixed.avi	0
10890	653	890.6937	536.9796	0.5349202	0.5220938	605.4216	4.046721	0	913.3198	546.3171	0.3942345	0.5308445	611.1153	4.073948	0	13	902	542						Frog_fixed.avi	0
10907	654	893.1613	541.0339	0.534817	0.522056	605.4755	4.03634	0	911.7249	543.5104	0.394147	0.5308406	611.2383	4.077984	0	13	902	542						Frog_fixed.avi	0
10924	655	889.0018	541.6434	0.5347583	0.5220122	605.4646	4.041091	0	910.6354	539.7033	0.3940882	0.5307919	611.3661	4.063854	0	13	900	541						Frog_fixed.avi	0
10940	656	891.481	534.0324	0.5347306	0.5219411	605.4583	4.028207	0	907.2404	548.5331	0.3940692	0.5306853	611.4221	4.063988	0	13	899	541						Frog_fixed.avi	0
10957	657	883.6609	532.5417	0.534704	0.5217941	605.5876	4.011957	0	909.8227	551.2709	0.3940595	0.5305109	611.3846	4.053878	0	13	897	542						Frog_fixed.avi	0
10973	658	884.9472	532.6139	0.5347285	0.5216506	605.6029	4.006111	0	909.2389	550.8723	0.3940744	0.5304326	611.3544	4.051564	0	13	897	542						Frog_fixed.avi	0
10990	659	884.5272	538.1218	0.5347806	0.5214695	605.501	4.018696	0	904.1918	541.0671	0.394095	0.5303762	611.3745	4.040444	0	13	894	540						Frog_fixed.avi	0
11007	660	886.386	535.2294	0.5348166	0.5213708	605.4966	4.025713	0	901.3475	539.6172	0.3941205	0.5303448	611.3507	4.036399	0	13	894	537						Frog_fixed.avi	0
11023	661	881.9736	536.0217	0.5348614	0.5213455	605.5118	4.006625	0	905.6689	537.4191	0.3941598	0.5303344	611.3018	4.038263	0	13	894	537						Frog_fixed.avi	0
11040	662	883.5742	533.3813	0.5349075	0.5213982	605.5289	3.995797	0	900.3678	540.4208	0.3941882	0.5303675	611.2905	4.040221	0	13	892	537						Frog_fixed.avi	0
11057	663	887.1625	527.8451	0.5349439	0.5215529	605.6174	4.000647	0	901.8248	547.4412	0.3942107	0.5304372	611.3166	4.028409	0	13	894	538						Frog_fixed.avi	0
11073	664	885.6667	530.6661	0.534965	0.5216787	605.6582	3.991774	0	903.3808	547.0172	0.3942325	0.5305362	611.3353	4.026759	0	13	895	539						Frog_fixed.avi	0
11090	665	884.97	536.875	0.5349838	0.5217661	605.6384	3.992519	0	907.6276	541.8552	0.3942672	0.5306789	611.3079	4.015429	0	13	896	539						Frog_fixed.avi	0
11107	666	885.4047	530.6082	0.5350202	0.5219055	605.652	3.989279	0	900.5795	541.0948	0.3943186	0.5307739	611.3741	4.028192	0	13	893	536						Frog_fixed.avi	0
11123	667	883.5089	534.3885	0.5350599	0.5219593	605.6431	3.983538	0	898.8626	543.1409	0.3943424	0.5308136	611.4418	4.029099	0	13	891	539						Frog_fixed.avi	0
11140	668	879.3101	535.4708	0.5350783	0.5219168	605.6276	3.980621	0	899.1653	539.6163	0.3943578	0.5307714	611.5424	4.021406	0	13	889	538						Frog_fixed.avi	0
11157	669	877.4771	530.1995	0.5351118	0.5218068	605.689	3.976969	0	894.6465	537.4623	0.3943849	0.5307223	611.5504	4.019239	0	13	886	534						Frog_fixed.avi	0
11173	670	878.0819	532.1383	0.5351551	0.521749	605.8297	3.970179	0	896.1667	538.1993	0.3944136	0.530637	611.5685	4.016786	0	13	887	535						Frog_fixed.avi	0
11190	671	879.7828	529.5869	0.5351621	0.5217077	605.8429	3.987529	0	896.2133	548.9268	0.3944309	0.5305348	611.6121	4.0185	0	13	888	539						Frog_fixed.avi	0
11207	672	879.5737	529.7521	0.5351729	0.5216334	605.8887	3.975101	0	893.7827	545.2204	0.3944408	0.5305018	611.6008	4.00726	0	13	887	537						Frog_fixed.avi	0
11223	673	882.6118	524.6441	0.5351654	0.5215735	605.8712	3.956628	0	894.3241	546.4312	0.3944311	0.5305016	611.6427	4.000979	0	13	888	536						Frog_fixed.avi	0
11240	674	884.5264	524.8923	0.5351217	0.5214833	605.9281	3.966126	0	892.7794	549.1799	0.394399	0.5305232	611.605	3.992228	0	13	889	537						Frog_fixed.avi	0
11257	675	868.5247	524.0917	0.5351211	0.5214065	605.9425	3.951639	0	886.6694	539.3403	0.394413	0.5304859	611.6006	3.96352	0	13	878	532						Frog_fixed.avi	0
11273	676	864.3981	523.3484	0.5350717	0.5213186	605.8246	3.926948	0	879.4056	542.1336	0.3944102	0.5304713	611.4801	3.95472	0	13	872	533						Frog_fixed.avi	0
11290	677	857.7284	523.8192	0.5349701	0.5213065	605.9484	3.914158	0	878.5674	543.8105	0.3942936	0.5305043	611.5819	3.934817	0	13	868	534						Frog_fixed.avi	0
11307	678	859.8571	518.8027	0.5348374	0.5212948	605.8827	3.926535	0	882.3402	534.847	0.3941703	0.5306172	611.4775	3.949059	0	13	871	527						Frog_fixed.avi	0
11323	679	864.0449	527.8033	0.5346695	0.5212491	605.912	3.92914	0	876.3373	536.5418	0.3939765	0.5306958	611.6927	3.918844	0	13	870	532						Frog_fixed.avi	0
11340	680	860.5809	521.548	0.5344955	0.5212857	605.8574	3.894468	0	876.8535	535.8342	0.3938319	0.530808	611.495	3.921763	0	13	869	529						Frog_fixed.avi	0
11356	681	856.109	526.6996	0.5342993	0.5211775	605.7606	3.877127	0	881.4918	530.1933	0.3936529	0.5308706	611.3942	3.911984	0	13	869	528						Frog_fixed.avi	0
11373	682	857.3279	519.4174	0.5340853	0.5210809	605.7342	3.868981	0	871.7986	530.23	0.3934081	0.5308963	611.5551	3.926824	0	13	865	525						Frog_fixed.avi	0
11390	683	855.7067	524.6471	0.5338653	0.5209765	605.611	3.876776	0	878.8911	533.3818	0.3932649	0.5309373	611.2371	3.91324	0	13	867	529						Frog_fixed.avi	0
11406	684	859.1056	517.6216	0.5336503	0.5209451	605.7919	3.849234	0	878.2779	534.8976	0.3930323	0.5309903	611.4318	3.89497	0	13	869	526						Frog_fixed.avi	0
11423	685	856.7764	518.9584	0.5334197	0.520924	605.7275	3.84225	0	883.1754	533.4257	0.3927868	0.5310341	611.2546	3.894188	0	13	870	526						Frog_fixed.avi	0
11440	686	856.0534	520.5226	0.5331838	0.5209562	605.73	3.840133	0	878.8964	534.1485	0.392583	0.531152	611.3112	3.891185	0	13	867	527						Frog_fixed.avi	0
11456	687	858.384	517.6368	0.5329725	0.5209326	605.5523	3.835434	0	881.2579	532.5345	0.3923558	0.5311888	611.3333	3.877433	0	13	870	525						Frog_fixed.avi	0
11473	688	858.5516	515.4976	0.5327982	0.5209065	605.3955	3.825035	0	873.9623	540.2191	0.3921673	0.5312072	611.2217	3.879596	0	13	866	528						Frog_fixed.avi	0
11490	689	852.6789	519.0264	0.5326403	0.5207314	605.4354	3.824917	0	874.4259	537.7254	0.3920009	0.5311977	611.0634	3.861068	0	13	864	528						Frog_fixed.avi	0
11506	690	857.8163	511.1279	0.5325456	0.5205849	605.3725	3.810859	0	877.2816	536.0031	0.3918509	0.5311443	611.1287	3.873042	0	13	868	524						Frog_fixed.avi	0
11523	691	852.7778	515.0917	0.5324134	0.5203754	605.2653	3.809645	0	881.3009	534.0861	0.3917422	0.5310451	610.9622	3.871252	0	13	867	525						Frog_fixed.avi	0
11540	692	856.731	511.4935	0.5323285	0.5202706	605.2207	3.807137	0	880.2113	534.3138	0.3916617	0.5310016	610.9015	3.880427	0	13	868	523						Frog_fixed.avi	0
11556	693	852.6407	512.728	0.5322608	0.5202564	605.2034	3.80615	0	877.1354	537.287	0.3915689	0.5309715	610.8201	3.857995	0	13	865	525						Frog_fixed.avi	0
11573	694	847.8495	516.4529	0.5321979	0.5202931	605.0314	3.827525	0	873.465	531.8406	0.391502	0.5310227	610.7903	3.883727	0	13	861	524						Frog_fixed.avi	0
11590	695	851.8963	513.4187	0.5321823	0.5203542	604.9918	3.822244	0	875.1409	536.2784	0.391473	0.5311254	610.8211	3.885274	0	13	864	525						Frog_fixed.avi	0
11606	696	852.236	508.5757	0.5321783	0.5205016	604.9503	3.805646	0	875.4441	534.0311	0.3914585	0.531178	610.7994	3.859736	0	13	864	521						Frog_fixed.avi	0
11623	697	853.5052	506.3073	0.5321911	0.5205635	604.934	3.81717	0	874.6213	538.9643	0.3914598	0.5312055	610.7498	3.878722	0	13	864	523						Frog_fixed.avi	0
11640	698	848.8911	500.6295	0.5322138	0.5205927	604.9142	3.81042	0	872.9493	542.7443	0.3914852	0.5312037	610.6561	3.881745	0	13	861	522						Frog_fixed.avi	0
11656	699	847.2269	504.2692	0.532253	0.5205637	604.9784	3.830138	0	875.7	533.0408	0.3914989	0.5311672	610.6605	3.889319	0	13	861	519						Frog_fixed.avi	0
11673	700	850.2133	506.9648	0.5323169	0.5204879	604.966	3.839537	0	868.8116	535.9824	0.3915541	0.5310938	610.6097	3.883944	0	13	860	521						Frog_fixed.avi	0
11690	701	850.6692	506.1192	0.532378	0.5203823	604.973	3.81564	0	880.3098	531.97	0.3916582	0.531009	610.5521	3.882361	0	13	865	519						Frog_fixed.avi	0
11706	702	850.488	498.2356	0.5324437	0.5202969	604.9698	3.798487	0	877.9459	532.4991	0.3917027	0.5309038	610.6082	3.895968	0	13	864	515						Frog_fixed.avi	0
11723	703	848.1556	500.9226	0.5325241	0.5201902	605.0468	3.843524	0	871.2289	528.7428	0.3917427	0.5307784	610.7163	3.888765	0	13	860	515						Frog_fixed.avi	0
11740	704	851.7807	502.2156	0.5325651	0.520063	605.0988	3.836893	0	868.771	539.172	0.391795	0.5306503	610.7819	3.88785	0	13	860	521						Frog_fixed.avi	0
11756	705	846.1736	503.6068	0.5326019	0.5200036	605.1261	3.831778	0	872.0736	537.1664	0.3918715	0.5306225	610.6501	3.901439	0	13	859	520						Frog_fixed.avi	0
11773	706	847.4161	496.3101	0.5326185	0.5200756	605.0702	3.831953	0	868.7151	542.2024	0.3918942	0.5306725	610.6275	3.907988	0	13	858	519						Frog_fixed.avi	0
11790	707	847.7737	506.6403	0.5326293	0.5202332	604.9749	3.852585	0	873.261	527.8524	0.3919025	0.5308923	610.7819	3.897544	0	13	861	517						Frog_fixed.avi	0
11806	708	845.6177	506.145	0.5325814	0.5204865	605.1756	3.871622	0	871.0361	535.0002	0.3918815	0.5311365	610.6713	3.930068	0	13	858	521						Frog_fixed.avi	0
11823	709	852.9832	496.1388	0.5325343	0.5207676	605.2171	3.886021	0	869.5346	532.9663	0.3918243	0.5314036	610.8378	3.945116	0	13	861	515						Frog_fixed.avi	0
11840	710	843.8284	504.2304	0.5324569	0.5209725	605.0814	3.854815	0	868.5873	533.1351	0.3917771	0.5316819	610.9242	3.916948	0	13	856	519						Frog_fixed.avi	0
11856	711	842.7635	504.8815	0.5324219	0.5211758	605.1913	3.862879	0	861.7838	539.4833	0.3917648	0.5318636	610.9119	3.948655	0	13	852	522						Frog_fixed.avi	0
11873	712	842.0444	506.6103	0.5324053	0.5213662	605.2538	3.895579	0	865.4642	537.5878	0.391765	0.5319919	610.9359	3.967451	0	13	854	522						Frog_fixed.avi	0
11889	713	842.6107	499.2948	0.5323938	0.5214975	605.2712	3.882219	0	865.4731	538.5076	0.3917779	0.5320914	610.9424	3.933388	0	13	854	519						Frog_fixed.avi	0
11906	714	841.6061	503.6811	0.5324115	0.521557	605.3282	3.889112	0	866.6656	539.2239	0.3917959	0.5321489	611.0225	3.934401	0	13	854	521						Frog_fixed.avi	0
11923	715	842.8647	499.854	0.5324554	0.5215604	605.493	3.888191	0	867.2058	542.3788	0.3918418	0.5321109	611.1345	3.946549	0	13	855	521						Frog_fixed.avi	0
11939	716	841.8708	500.7536	0.5324654	0.5214947	605.4974	3.893625	0	871.6163	541.1399	0.3918624	0.5320389	611.1495	3.930223	0	13	857	521						Frog_fixed.avi	0
11956	717	854.4156	506.867	0.5324641	0.5213503	605.5669	3.874114	0	871.2036	546.0802	0.3918705	0.5319408	611.2418	3.947823	0	13	863	526						Frog_fixed.avi	0
11973	718	847.8071	504.3518	0.5324643	0.5210689	605.5434	3.85693	0	874.0009	535.7886	0.3918744	0.531714	611.3047	3.969742	0	13	861	520						Frog_fixed.avi	0
11989	719	847.2362	507.1675	0.5324448	0.5207832	605.6613	3.872202	0	875.1472	536.1115	0.3918484	0.5314214	611.2646	3.960606	0	13	861	522						Frog_fixed.avi	0
12006	720	846.0444	509.6216	0.5323754	0.5203958	605.5582	3.881515	0	868.1255	542.4953	0.3917674	0.5311451	611.1401	3.944924	0	13	857	526						Frog_fixed.avi	0
12023	721	847.1482	507.7762	0.5323082	0.5201164	605.5165	3.895619	0	876.8595	540.2938	0.3917118	0.5309773	611.0581	3.948156	0	13	862	524						Frog_fixed.avi	0
12039	722	841.8965	510.3491	0.5321948	0.5198768	605.6529	3.886132	0	876.2933	541.3871	0.3915982	0.5307627	611.1432	3.951385	0	13	859	526						Frog_fixed.avi	0
12056	723	848.1956	507.5191	0.5321096	0.5196931	605.5275	3.903738	0	873.2256	541.7099	0.3914796	0.5306273	611.1338	3.937059	0	13	861	525						Frog_fixed.avi	0
12073	724	845.4626	514.7643	0.532068	0.5195632	605.4855	3.886521	0	873.9337	540.7883	0.3914251	0.5305812	611.1138	3.950509	0	13	860	528						Frog_fixed.avi	0
12089	725	843.877	505.7328	0.5320354	0.5195222	605.473	3.873948	0	869.4314	543.9167	0.3913652	0.5304888	611.1985	3.945422	0	13	857	525						Frog_fixed.avi	0
12106	726	850.9927	501.9794	0.5320338	0.519469	605.4517	3.893526	0	874.0423	536.2037	0.3913638	0.5304723	611.1551	3.969043	0	13	863	519						Frog_fixed.avi	0
12123	727	845.5552	502.8768	0.5320405	0.5194363	605.4213	3.878938	0	875.8298	537.6207	0.3913576	0.5304129	611.0889	3.9656	0	13	861	520						Frog_fixed.avi	0
12139	728	845.2819	507.519	0.5320483	0.5193362	605.3792	3.865988	0	867.813	539.3121	0.3913361	0.5303597	610.949	3.953966	0	13	857	523						Frog_fixed.avi	0
12156	729	842.479	508.3879	0.5320536	0.5192583	605.3391	3.87028	0	866.9617	540.1812	0.3913194	0.5302702	610.9462	3.965836	0	13	855	524						Frog_fixed.avi	0
12173	730	843.1837	511.0969	0.5320563	0.5191813	605.3166	3.864758	0	867.5939	539.0894	0.3913044	0.5302129	610.9226	3.948629	0	13	855	525						Frog_fixed.avi	0
12189	731	847.3633	507.3918	0.5320523	0.5191754	605.2562	3.861912	0	868.9795	536.8736	0.3912897	0.5302038	610.8414	3.956943	0	13	858	522						Frog_fixed.avi	0
12206	732	843.7476	509.9073	0.5320448	0.5192228	605.2299	3.85159	0	868.4528	538.3883	0.3912669	0.5302375	610.7712	3.951933	0	13	856	524						Frog_fixed.avi	0
12223	733	842.9788	512.3954	0.5320394	0.5192277	605.188	3.850944	0	869.8251	537.455	0.3912578	0.5302669	610.6983	3.943611	0	13	856	525						Frog_fixed.avi	0
12239	734	845.192	515.2528	0.5320388	0.5191608	605.1888	3.857163	0	870.0239	535.4752	0.39123	0.5302486	610.6542	3.937711	0	13	858	525						Frog_fixed.avi	0
12256	735	845.2216	511.9602	0.5320319	0.5190632	605.1059	3.856825	0	869.6442	535.6088	0.3912123	0.5302101	610.5532	3.931721	0	13	857	524						Frog_fixed.avi	0
12273	736	841.5507	516.0194	0.5319896	0.5188792	604.9653	3.862752	0	869.0784	534.1656	0.3911879	0.5301071	610.4741	3.924453	0	13	855	525						Frog_fixed.avi	0
12289	737	846.0956	510.1709	0.531974	0.518661	604.8506	3.858911	0	868.2532	534.811	0.3911557	0.5299344	610.3016	3.922755	0	13	857	522						Frog_fixed.avi	0
12306	738	848.1492	512.4299	0.5319692	0.5184711	604.8192	3.840647	0	867.6506	542.0563	0.391127	0.5297041	610.2916	3.91442	0	13	858	527						Frog_fixed.avi	0
12323	739	842.433	512.6824	0.5319646	0.5183161	604.7652	3.828753	0	862.5571	541.5765	0.3911102	0.5295952	610.2964	3.926887	0	13	852	527						Frog_fixed.avi	0
12339	740	844.1682	521.1119	0.5319685	0.5181648	604.7188	3.858441	0	869.0704	538.9999	0.3911246	0.5295049	610.1675	3.932438	0	13	857	530						Frog_fixed.avi	0
12356	741	841.7625	522.1199	0.5319572	0.518072	604.6276	3.86001	0	866.8407	535.3124	0.3911182	0.529451	610.1359	3.929463	0	13	854	529						Frog_fixed.avi	0
12373	742	842.9406	519.3918	0.5319618	0.5179859	604.5879	3.845276	0	864.1363	536.6241	0.3911093	0.5294419	610.0323	3.925721	0	13	854	528						Frog_fixed.avi	0
12389	743	845.5444	518.2402	0.5319573	0.5179754	604.5626	3.843475	0	865.5298	539.5194	0.391109	0.5294489	609.941	3.928616	0	13	856	529						Frog_fixed.avi	0
12406	744	846.7069	516.5917	0.5319588	0.5180651	604.5197	3.851171	0	865.6463	542.0339	0.3910887	0.5295175	609.9308	3.933615	0	13	856	529						Frog_fixed.avi	0
12423	745	846.7646	517.8465	0.5319732	0.5181085	604.4211	3.8332	0	863.2058	545.5408	0.3910877	0.5295448	609.8932	3.927425	0	13	855	532						Frog_fixed.avi	0
12439	746	849.8386	509.1453	0.5320404	0.5181267	604.3262	3.856775	0	864.7574	544.26	0.3911266	0.5294733	609.8729	3.950323	0	13	857	527						Frog_fixed.avi	0
12456	747	849.9998	512.0804	0.5321393	0.5180812	604.3942	3.842139	0	862.4195	537.4183	0.391178	0.5293986	609.8978	3.946816	0	13	856	525						Frog_fixed.avi	0
12472	748	849.688	509.5617	0.5322508	0.5179201	604.3167	3.844877	0	867.8978	536.6235	0.3913314	0.5291277	609.7715	3.933053	0	14	859	523						Frog_fixed.avi	0
12489	749	846.9866	463.2971	0.5323855	0.5175809	604.2247	3.825257	0	863.4336	496.2388	0.3915904	0.5285752	609.6801	3.932379	0	14	855	480						Frog_fixed.avi	0
12506	750	850.6042	476.5822	0.5325654	0.5173187	604.0986	3.835468	0	858.3904	507.9287	0.3916931	0.5282035	609.793	3.923427	0	14	854	492						Frog_fixed.avi	0
12522	751	848.6353	467.8217	0.5327787	0.5169682	604.0822	3.831867	0	864.4282	499.3916	0.3918836	0.5278862	609.6655	3.921733	0	14	857	484						Frog_fixed.avi	0
12539	752	845.7374	473.4058	0.5330143	0.516696	603.9404	3.829591	0	865.587	496.5172	0.392074	0.527547	609.499	3.908359	0	14	856	485						Frog_fixed.avi	0
12556	753	845.0525	477.5411	0.5332316	0.5164742	604.0499	3.854771	0	865.1092	499.426	0.3922583	0.5272076	609.4806	3.891315	0	14	855	488						Frog_fixed.avi	0
12572	754	846.3647	474.806	0.5334854	0.5162784	603.9321	3.819424	0	861.7089	504.1131	0.3924711	0.5270681	609.5086	3.902711	0	14	854	489						Frog_fixed.avi	0
12589	755	847.0148	470.4947	0.533725	0.5162091	603.993	3.827085	0	856.6501	506.4174	0.3926573	0.5269096	609.6158	3.9069	0	14	852	488						Frog_fixed.avi	0
12606	756	844.6021	477.3421	0.5339653	0.5161148	604.0424	3.850911	0	860.1494	501.3416	0.3929155	0.5267473	609.4454	3.907513	0	14	852	489						Frog_fixed.avi	0
12622	757	844.4214	474.5887	0.5342501	0.5160416	603.9861	3.833916	0	858.9141	494.8566	0.393133	0.5266268	609.47	3.90287	0	14	852	485						Frog_fixed.avi	0
12639	758	847.2101	472.0093	0.5345462	0.5159612	603.8958	3.850448	0	859.6793	508.1882	0.3934175	0.5263594	609.4424	3.916203	0	14	853	490						Frog_fixed.avi	0
12656	759	839.3701	475.0273	0.5347975	0.5157781	603.9934	3.843469	0	852.4908	507.5674	0.3936323	0.5261672	609.4032	3.913783	0	14	846	491						Frog_fixed.avi	0
12672	760	842.0139	473.8373	0.5350614	0.515533	604.0346	3.850322	0	862.5265	503.1652	0.393894	0.5259001	609.3922	3.888492	0	14	852	489						Frog_fixed.avi	0
12689	761	842.5003	466.3866	0.535274	0.5153354	604.0753	3.821585	0	858.2425	506.0707	0.3940808	0.5255683	609.3719	3.879021	0	14	850	486						Frog_fixed.avi	0
12706	762	836.5369	477.5001	0.5354409	0.5151713	604.1859	3.853575	0	858.3098	503.6772	0.3942431	0.5253642	609.4232	3.88383	0	14	847	491						Frog_fixed.avi	0
12722	763	841.1658	474.1462	0.5355816	0.5149756	604.1187	3.851623	0	857.6104	505.799	0.3943829	0.525128	609.4271	3.877868	0	14	849	490						Frog_fixed.avi	0
12739	764	844.6418	476.499	0.5356703	0.5147004	604.2415	3.831766	0	853.6459	510.9604	0.3944639	0.5248204	609.4937	3.892754	0	14	849	494						Frog_fixed.avi	0
12756	765	841.2678	479.7716	0.5357044	0.514457	604.2211	3.83981	0	855.5237	506.172	0.3945076	0.5246766	609.4839	3.897606	0	14	848	493						Frog_fixed.avi	0
12772	766	840.3362	476.1391	0.5357022	0.5143119	604.2754	3.833394	0	859.9244	508.0348	0.3945273	0.524469	609.4099	3.88054	0	14	850	492						Frog_fixed.avi	0
12789	767	841.5124	473.7993	0.5356546	0.5141416	604.2995	3.830266	0	859.8304	504.976	0.3944882	0.5243037	609.4747	3.875757	0	14	851	489						Frog_fixed.avi	0
12806	768	838.6761	470.9767	0.5355698	0.5139321	604.1942	3.820038	0	859.964	507.8089	0.3944227	0.5241321	609.5716	3.848868	0	14	849	489						Frog_fixed.avi	0
12822	769	841.6285	478.8546	0.5355115	0.513809	604.1675	3.838059	0	860.3293	511.3887	0.3943652	0.5239937	609.6273	3.867752	0	14	851	495						Frog_fixed.avi	0
12839	770	838.3487	480.7331	0.5354288	0.5136762	604.3262	3.837771	0	856.6394	511.486	0.3943073	0.5239654	609.5443	3.88648	0	14	847	496						Frog_fixed.avi	0
12856	771	836.5915	483.4868	0.5353909	0.5135915	604.2484	3.839679	0	861.3852	503.1327	0.3942809	0.5239244	609.52	3.857649	0	14	849	493						Frog_fixed.avi	0
12872	772	837.3274	480.5728	0.5353488	0.513469	604.1398	3.832043	0	861.1277	505.2605	0.3942577	0.5238928	609.5097	3.84472	0	14	849	493						Frog_fixed.avi	0
12889	773	834.9645	485.4411	0.5353171	0.51335	604.1667	3.834662	0	852.046	511.9267	0.3942028	0.523877	609.6951	3.858288	0	14	844	499						Frog_fixed.avi	0
12906	774	842.2104	481.9333	0.5352694	0.513258	604.1294	3.838283	0	863.1726	508.4406	0.3941718	0.5238714	609.5909	3.855671	0	14	853	495						Frog_fixed.avi	0
12922	775	855.7642	467.0805	0.5351899	0.5131607	604.2557	3.82319	0	873.316	498.7545	0.3941078	0.5237991	609.6096	3.829415	0	14	865	483						Frog_fixed.avi	0
12939	776	854.3527	476.226	0.5351908	0.513061	604.2263	3.811089	0	874.2858	496.6003	0.3940929	0.5237802	609.5229	3.818532	0	14	864	486						Frog_fixed.avi	0
12956	777	859.1456	469.83	0.5351741	0.5130198	604.235	3.815911	0	881.1915	496.0377	0.3940755	0.5237747	609.4654	3.823932	0	14	870	483						Frog_fixed.avi	0
12972	778	862.7375	470.5093	0.5351663	0.5129793	604.1896	3.818881	0	877.599	500.4022	0.3940589	0.523764	609.4474	3.836158	0	14	870	485						Frog_fixed.avi	0
12989	779	859.5584	468.2223	0.5351598	0.5129312	604.1873	3.830765	0	881.491	496.3662	0.3940446	0.5237494	609.4144	3.813594	0	14	871	482						Frog_fixed.avi	0
13006	780	860.8795	471.1735	0.5351639	0.5128763	604.1475	3.810535	0	879.6405	491.4003	0.3940335	0.523764	609.415	3.826205	0	14	870	481						Frog_fixed.avi	0
13022	781	862.9481	475.2495	0.5351782	0.5129006	604.113	3.809487	0	876.8845	499.0677	0.3940347	0.5237893	609.3994	3.839521	0	14	870	487						Frog_fixed.avi	0
13039	782	860.1494	468.3824	0.5351884	0.5130157	604.1027	3.806769	0	877.8435	496.8758	0.3940312	0.5238504	609.4329	3.82938	0	14	869	483						Frog_fixed.avi	0
13055	783	863.6459	460.9913	0.5352235	0.5132203	604.0495	3.81452	0	877.0118	494.3914	0.3940453	0.5239249	609.4584	3.835837	0	14	870	478						Frog_fixed.avi	0
13072	784	862.1142	464.414	0.5352823	0.5134381	603.9829	3.818393	0	878.6639	491.7353	0.3941163	0.5242027	609.4536	3.833261	0	14	870	478						Frog_fixed.avi	0
13089	785	858.7937	469.3983	0.5353555	0.5136837	603.9194	3.810602	0	875.2493	494.7635	0.3941863	0.5244359	609.6464	3.83925	0	14	867	482						Frog_fixed.avi	0
13105	786	861.2173	462.6853	0.5355131	0.5140758	603.9203	3.800641	0	879.1045	497.6498	0.3943818	0.5247306	609.5515	3.876422	0	14	870	480						Frog_fixed.avi	0
13122	787	861.965	470.9283	0.5356838	0.514426	604.0679	3.816314	0	882.2468	494.5478	0.3945493	0.5250645	609.4429	3.862206	0	14	872	483						Frog_fixed.avi	0
13139	788	859.1898	459.1309	0.5358297	0.5148482	603.9275	3.804961	0	873.3765	495.8908	0.3946766	0.5253538	609.7167	3.864949	0	14	866	478						Frog_fixed.avi	0
13155	789	859.1582	467.6057	0.5360146	0.5152028	603.9912	3.82179	0	876.5704	498.4384	0.3948897	0.5255865	609.6348	3.86258	0	14	868	483						Frog_fixed.avi	0
13172	790	862.7068	470.9542	0.5361805	0.5154487	604.1504	3.819136	0	885.7924	492.4158	0.3950571	0.5258959	609.5455	3.843085	0	14	874	482						Frog_fixed.avi	0
13189	791	860.0101	465.707	0.5363123	0.5156977	604.0975	3.802243	0	873.8027	499.1318	0.3951787	0.5261424	609.8115	3.868906	0	14	867	482						Frog_fixed.avi	0
13205	792	856.3506	470.0578	0.5364503	0.5158635	604.2275	3.825529	0	880.6141	498.4302	0.3953675	0.5263709	609.7339	3.860445	0	14	868	484						Frog_fixed.avi	0
13222	793	862.2397	461.6849	0.5365989	0.5158986	604.1652	3.807906	0	880.1202	501.7883	0.3954965	0.5265624	609.7668	3.858349	0	14	871	482						Frog_fixed.avi	0
13239	794	860.2954	466.9303	0.5367299	0.5158259	604.2729	3.81702	0	879.3853	494.5753	0.3956385	0.5267226	609.7668	3.854681	0	14	870	481						Frog_fixed.avi	0
13255	795	863.6811	466.4329	0.5368876	0.515738	604.2736	3.838764	0	873.3023	496.6256	0.3957589	0.5267819	610.0303	3.874429	0	14	868	482						Frog_fixed.avi	0
13272	796	860.5092	475.8348	0.537001	0.5155504	604.3741	3.845485	0	883.8807	492.3592	0.3959336	0.5267868	609.8171	3.846475	0	14	872	484						Frog_fixed.avi	0
13289	797	863.7103	469.1472	0.5371242	0.5154002	604.4205	3.83858	0	880.3278	494.3091	0.3960521	0.526751	609.7229	3.854051	0	14	872	482						Frog_fixed.avi	0
13305	798	862.1848	472.7628	0.5371806	0.5152235	604.3845	3.848068	0	880.9854	494.701	0.3961136	0.5266645	609.7519	3.880183	0	14	872	484						Frog_fixed.avi	0
13322	799	862.8015	469.6917	0.5371672	0.5150529	604.4625	3.846783	0	877.9241	495.7757	0.3960968	0.526536	609.8204	3.873767	0	14	870	483						Frog_fixed.avi	0
13339	800	860.4232	468.8996	0.5370383	0.5148293	604.3597	3.847345	0	877.1584	501.9622	0.3959957	0.5263665	609.8776	3.888603	0	14	869	485						Frog_fixed.avi	0
13355	801	863.3885	472.7721	0.5368721	0.5146084	604.4446	3.832659	0	882.8828	492.6158	0.3958603	0.5263261	609.8965	3.885406	0	14	873	483						Frog_fixed.avi	0
13372	802	868.05	475.2583	0.5366575	0.5144461	604.3674	3.851576	0	880.6429	493.3954	0.3956366	0.5262482	609.9002	3.878393	0	14	874	484						Frog_fixed.avi	0
13388	803	864.9788	467.0377	0.5364013	0.5143948	604.3353	3.833448	0	882.0804	496.3677	0.3954213	0.5263219	609.8258	3.884987	0	14	874	482						Frog_fixed.avi	0
13405	804	863.7322	466.9487	0.5361278	0.5143244	604.196	3.846586	0	882.9637	495.1167	0.395164	0.5263216	609.8426	3.893564	0	14	873	481						Frog_fixed.avi	0
13422	805	862.6282	472.1978	0.5358855	0.5142061	604.2238	3.839823	0	881.3264	499.7696	0.394945	0.5263543	609.7626	3.896448	0	14	872	486						Frog_fixed.avi	0
13438	806	862.5958	470.1664	0.5356693	0.5140765	604.2286	3.83316	0	880.5922	492.0858	0.3946942	0.5262831	609.8348	3.873643	0	14	872	481						Frog_fixed.avi	0
13455	807	861.5576	479.0202	0.5354353	0.5138382	604.2006	3.826215	0	883.8638	492.6643	0.3945334	0.526176	609.5812	3.875092	0	14	873	486						Frog_fixed.avi	0
13472	808	867.4072	469.2275	0.5352613	0.5136271	604.1027	3.816756	0	879.6783	491.714	0.3943446	0.5259612	609.6767	3.884769	0	14	874	480						Frog_fixed.avi	0
13488	809	864.7258	468.6263	0.5351376	0.5133992	603.9598	3.830631	0	879.3375	492.8765	0.3941618	0.5257277	609.6961	3.892462	0	14	872	481						Frog_fixed.avi	0
13505	810	863.5748	469.3888	0.535057	0.5130563	603.8715	3.823421	0	882.0284	492.2978	0.3940557	0.5254667	609.4754	3.87552	0	14	873	481						Frog_fixed.avi	0
13522	811	864.499	470.0147	0.5350038	0.512817	603.7681	3.822326	0	883.12	494.2762	0.3939997	0.5253041	609.319	3.878171	0	14	874	482						Frog_fixed.avi	0
13538	812	862.1414	469.1505	0.5348908	0.5126604	603.7857	3.817016	0	885.5168	486.1884	0.3938948	0.5251597	609.3422	3.874863	0	14	874	478						Frog_fixed.avi	0
13555	813	863.1891	466.8004	0.534826	0.5125707	603.7411	3.828228	0	884.1001	486.1804	0.393775	0.5250975	609.2816	3.869783	0	14	874	476						Frog_fixed.avi	0
13572	814	868.2828	469.8854	0.5347496	0.5125815	603.7274	3.856034	0	877.4497	491.8939	0.3936188	0.5251395	609.385	3.891603	0	14	873	481						Frog_fixed.avi	0
13588	815	868.0872	463.114	0.5346121	0.5126921	603.6022	3.816374	0	884.7037	497.0074	0.393537	0.5252778	609.1437	3.879145	0	14	876	480						Frog_fixed.avi	0
13605	816	869.6496	470.1364	0.5344926	0.5127828	603.5369	3.824608	0	878.826	496.5232	0.3933774	0.5254748	609.0833	3.885484	0	14	874	483						Frog_fixed.avi	0
13622	817	863.6027	471.3647	0.5343353	0.5128667	603.5439	3.816042	0	886.6456	495.3739	0.3932547	0.5255813	609.0298	3.864695	0	14	875	483						Frog_fixed.avi	0
13638	818	872.4602	459.9393	0.5341787	0.5129603	603.4108	3.82829	0	883.9238	482.9477	0.3931089	0.5257633	609.183	3.868474	0	14	878	471						Frog_fixed.avi	0
13655	819	869.4825	459.2313	0.5340895	0.5130814	603.4235	3.822677	0	881.0923	483.5018	0.3930216	0.5259933	609.0717	3.873135	0	14	875	471						Frog_fixed.avi	0
13672	820	871.4672	461.7271	0.5340073	0.5132639	603.4388	3.821574	0	885.8539	482.2726	0.392956	0.526197	609.0602	3.866279	0	14	879	472						Frog_fixed.avi	0
13688	821	868.033	460.7177	0.5339234	0.5134003	603.3204	3.818761	0	882.0414	489.6131	0.3928523	0.5263832	609.0737	3.877913	0	14	875	475						Frog_fixed.avi	0
13705	822	868.118	460.3202	0.5338293	0.5135595	603.4275	3.819389	0	884.5709	483.0963	0.3927912	0.5266674	609.0356	3.878583	0	14	876	472						Frog_fixed.avi	0
13722	823	869.8618	464.3943	0.5337713	0.5136573	603.4958	3.822632	0	887.9309	474.6808	0.3927145	0.5268948	609.0941	3.868917	0	14	879	470						Frog_fixed.avi	0
13738	824	867.5208	461.1608	0.5336781	0.5137885	603.3461	3.820853	0	883.2053	484.0325	0.3926118	0.5270545	609.1849	3.862954	0	14	875	473						Frog_fixed.avi	0
13755	825	868.8821	458.2935	0.5336161	0.5138918	603.3572	3.80879	0	882.9459	489.0742	0.3925676	0.5271639	609.1575	3.870007	0	14	876	474						Frog_fixed.avi	0
13772	826	871.9276	454.3901	0.5335826	0.5140851	603.4189	3.802783	0	882.6904	488.6895	0.3925389	0.5272674	609.1576	3.884606	0	14	877	472						Frog_fixed.avi	0
13788	827	867.5613	459.9024	0.5335962	0.5142569	603.403	3.826441	0	884.6215	481.8746	0.3925512	0.5274713	609.223	3.884439	0	14	876	471						Frog_fixed.avi	0
13805	828	868.9145	460.6488	0.5336561	0.5143878	603.4157	3.824666	0	878.6462	483.8257	0.3925894	0.5275337	609.2603	3.889589	0	14	874	472						Frog_fixed.avi	0
13822	829	870.8806	466.6971	0.5337605	0.5144864	603.4769	3.810706	0	885.5493	479.4503	0.392699	0.527586	609.1639	3.872097	0	14	878	473						Frog_fixed.avi	0
13838	830	867.9956	465.3681	0.5338483	0.5146011	603.4977	3.840703	0	883.9637	483.6891	0.3928082	0.5275713	609.1252	3.875913	0	14	876	475						Frog_fixed.avi	0
13855	831	868.8989	464.3069	0.5339927	0.5146348	603.462	3.816245	0	889.78	481.0243	0.3929537	0.5275038	609.1279	3.883796	0	14	879	473						Frog_fixed.avi	0
13872	832	869.8392	463.2238	0.5341046	0.5146434	603.4455	3.811419	0	887.3011	479.4386	0.3930514	0.5274317	609.1958	3.879978	0	14	879	471						Frog_fixed.avi	0
13888	833	873.4319	460.8889	0.5342489	0.5146646	603.4886	3.829552	0	881.4216	484.8051	0.3931496	0.5272159	609.2265	3.890038	0	14	877	473						Frog_fixed.avi	0
13905	834	866.178	461.1742	0.5343499	0.514684	603.5736	3.833592	0	889.5327	483.0433	0.3932967	0.5271459	609.1573	3.896876	0	14	878	472						Frog_fixed.avi	0
13922	835	866.577	459.0683	0.5344668	0.5146928	603.3615	3.842318	0	887.3847	482.865	0.3934271	0.5270717	609.2287	3.888276	0	14	877	471						Frog_fixed.avi	0
13938	836	871.8572	455.8617	0.5346082	0.5147303	603.4551	3.833131	0	889.5667	484.1363	0.3935384	0.5269593	609.1661	3.886426	0	14	881	470						Frog_fixed.avi	0
13955	837	869.9351	460.3052	0.5347003	0.5147938	603.4762	3.835089	0	885.5436	479.0559	0.3935898	0.5268356	609.3204	3.896541	0	14	878	470						Frog_fixed.avi	0
13971	838	870.6306	451.1327	0.5347875	0.5147723	603.5588	3.825694	0	885.6682	473.8423	0.3936414	0.5266725	609.3575	3.89606	0	14	878	462						Frog_fixed.avi	0
13988	839	868.7341	458.2616	0.5348278	0.5146052	603.5393	3.836803	0	886.6611	480.9628	0.3936927	0.5263562	609.0856	3.884514	0	14	878	470						Frog_fixed.avi	0
14005	840	868.3109	452.872	0.5348477	0.5143841	603.5836	3.839412	0	882.1122	480.075	0.3936383	0.5260553	609.2842	3.908374	0	14	875	466						Frog_fixed.avi	0
14021	841	867.238	455.5487	0.534843	0.5140914	603.5453	3.852147	0	885.593	482.2608	0.3936177	0.525596	609.1765	3.888631	0	14	876	469						Frog_fixed.avi	0
14038	842	871.8932	461.2509	0.5348228	0.513679	603.6005	3.82713	0	887.1056	479.2685	0.3935543	0.5251846	609.1642	3.889718	0	14	879	470						Frog_fixed.avi	0
14055	843	870.9168	454.3829	0.5347754	0.5134023	603.6403	3.845998	0	888.8599	484.2767	0.3934675	0.5246776	609.172	3.900402	0	14	880	469						Frog_fixed.avi	0
14071	844	868.5526	460.3059	0.5346408	0.5130653	603.5486	3.840369	0	889.8333	473.8619	0.3933177	0.524318	609.0627	3.893589	0	14	879	467						Frog_fixed.avi	0
14088	845	868.6625	462.3483	0.5344493	0.5128732	603.4353	3.852065	0	885.9318	487.4588	0.3930955	0.5240008	609.1534	3.898569	0	14	877	475						Frog_fixed.avi	0
14105	846	869.8711	459.0722	0.5341516	0.5128254	603.5831	3.840204	0	889.3979	477.6339	0.3928117	0.523922	609.0605	3.885143	0	14	880	468						Frog_fixed.avi	0
14121	847	867.7072	463.3682	0.5337659	0.5128124	603.6404	3.835097	0	888.6349	480.2966	0.3923855	0.523912	609.0106	3.889585	0	14	878	472						Frog_fixed.avi	0
14138	848	871.5675	463.1912	0.5332024	0.5128359	603.4792	3.856448	0	882.2794	491.9392	0.3918425	0.5239618	609.0804	3.900528	0	14	877	478						Frog_fixed.avi	0
14155	849	871.9526	465.649	0.5325436	0.5128478	603.6214	3.844178	0	888.6981	482.2132	0.3911914	0.5240891	608.9926	3.88437	0	14	880	474						Frog_fixed.avi	0
14171	850	867.6435	468.2818	0.5317205	0.5128607	603.5393	3.834748	0	890.3724	480.3163	0.3904108	0.5241313	609.0318	3.919421	0	14	879	474						Frog_fixed.avi	0
14188	851	864.6471	462.4783	0.5308561	0.5128399	603.6675	3.828414	0	886.7896	488.0423	0.3895376	0.5239764	609.2397	3.911652	0	14	876	475						Frog_fixed.avi	0
14205	852	868.4407	460.0194	0.5299757	0.5127516	603.5192	3.836137	0	887.5679	480.5478	0.3886859	0.5238298	609.0978	3.891243	0	14	878	470						Frog_fixed.avi	0
14221	853	865.1597	462.159	0.5291533	0.51257	603.6898	3.849421	0	889.1599	482.1161	0.3879113	0.5234855	609.1483	3.904737	0	14	877	472						Frog_fixed.avi	0
14238	854	864.5491	468.4129	0.528405	0.5122344	603.6732	3.825449	0	883.1704	487.9046	0.3871421	0.5230625	609.1743	3.901125	0	14	874	478						Frog_fixed.avi	0
14255	855	867.6946	464.245	0.5277655	0.5118986	603.84	3.838128	0	885.7028	481.7877	0.3864939	0.5227586	609.2953	3.893776	0	14	877	473						Frog_fixed.avi	0
14271	856	864.0695	461.5863	0.5271426	0.5115686	603.8386	3.838847	0	886.7457	485.4295	0.3858762	0.5224704	609.3915	3.912292	0	14	875	474						Frog_fixed.avi	0
14288	857	863.9715	468.7419	0.5265377	0.5112944	603.8987	3.828631	0	886.444	488.2858	0.3852597	0.5222651	609.3386	3.905523	0	14	875	479						Frog_fixed.avi	0
14305	858	859.9198	464.8984	0.5258856	0.5111833	603.9153	3.826746	0	884.0647	488.198	0.3846508	0.5222363	609.2637	3.900311	0	14	872	477						Frog_fixed.avi	0
14321	859	871.7803	462.2432	0.52527	0.5112075	603.9886	3.825826	0	885.6741	486.7398	0.3839972	0.5222678	609.4553	3.910949	0	14	879	474						Frog_fixed.avi	0
14338	860	866.5894	462.7483	0.5245641	0.5113796	604.0369	3.835715	0	888.1592	482.342	0.3833578	0.5225592	609.4806	3.926395	0	14	877	473						Frog_fixed.avi	0
14355	861	865.4446	463.3092	0.5238273	0.5116701	604.0508	3.836921	0	886.5274	490.3104	0.3826461	0.5229073	609.5679	3.915738	0	14	876	477						Frog_fixed.avi	0
14371	862	856.2054	447.9258	0.52316	0.5118851	604.1581	3.825422	0	879.5033	471.2039	0.3820147	0.5233222	609.585	3.920584	0	14	868	460						Frog_fixed.avi	0
14388	863	859.2115	456.1425	0.5223581	0.5120819	604.1093	3.827379	0	882.4753	484.721	0.3813379	0.5236943	609.6533	3.924407	0	14	871	470						Frog_fixed.avi	0
14405	864	864.7781	457.764	0.5216796	0.512172	604.1932	3.840552	0	875.8984	482.3593	0.3806053	0.5240546	609.9124	3.914208	0	14	870	470						Frog_fixed.avi	0
14421	865	856.7461	463.094	0.5209981	0.5122073	604.2019	3.823981	0	877.6044	481.11	0.3800164	0.5243559	609.8151	3.915982	0	14	867	472						Frog_fixed.avi	0
14438	866	859.4925	455.0072	0.5204225	0.5122424	604.3431	3.78313	0	881.5283	476.0707	0.3794805	0.5245895	609.8995	3.876581	0	14	871	466						Frog_fixed.avi	0
14455	867	856.3626	456.426	0.5199909	0.5123742	604.251	3.815484	0	878.1836	486.8971	0.3790778	0.5247216	610.0127	3.912789	0	14	867	472						Frog_fixed.avi	0
14471	868	863.2822	451.3177	0.5197439	0.5124395	604.2806	3.789566	0	885.3852	484.3042	0.3788428	0.5247073	610.07	3.892394	0	14	874	468						Frog_fixed.avi	0
14488	869	860.7963	453.2784	0.5198067	0.5124835	604.4146	3.794305	0	877.0098	482.0172	0.37886	0.5245487	610.0323	3.893999	0	14	869	468						Frog_fixed.avi	0
14505	870	858.3179	457.0153	0.5202351	0.5124751	604.3829	3.783186	0	882.271	482.6584	0.3792392	0.5238597	609.9747	3.873957	0	14	870	470						Frog_fixed.avi	0
14521	871	864.4692	457.8619	0.5212805	0.5122287	604.5904	3.771268	0	882.1499	476.8154	0.3800744	0.5228218	609.874	3.861323	0	14	873	467						Frog_fixed.avi	0
14538	872	862.3489	456.8502	0.5230051	0.51184	604.7842	3.759965	0	881.7922	476.9038	0.3815516	0.5212473	609.5861	3.860237	0	14	872	467						Frog_fixed.avi	0
14554	873	858.6373	455.4863	0.525529	0.5112869	604.8588	3.761944	0	877.829	479.7381	0.383777	0.519281	609.2623	3.851502	0	14	868	468						Frog_fixed.avi	0
14571	874	862.3138	451.7321	0.5288855	0.510812	605.12	3.729863	0	874.0325	472.763	0.3867536	0.5172369	608.9109	3.83436	0	14	868	462						Frog_fixed.avi	0
14588	875	852.6948	466.8068	0.5329241	0.5105826	605.4086	3.74176	0	879.6345	471.7282	0.3905766	0.5152936	607.9371	3.806381	0	14	866	469						Frog_fixed.avi	0
14604	876	858.4148	455.4138	0.537641	0.5109218	605.8343	3.731663	0	870.2576	478.123	0.3949972	0.5137572	607.1168	3.839389	0	14	864	467						Frog_fixed.avi	0
14621	877	855.9789	458.9009	0.5426105	0.5117233	606.2913	3.720966	0	868.6953	483.4491	0.3998343	0.5127	606.4888	3.815857	0	14	862	471						Frog_fixed.avi	0
14638	878	851.3199	463.8285	0.547599	0.5128217	606.6871	3.721744	0	864.377	475.5971	0.4048001	0.5123129	605.6934	3.805199	0	14	858	470						Frog_fixed.avi	0
14654	879	850.3544	460.1961	0.5522742	0.5140638	607.2123	3.710346	0	861.6848	477.739	0.4095753	0.5122342	605.1189	3.792468	0	14	856	469						Frog_fixed.avi	0
14671	880	851.2448	463.6471	0.5563389	0.5151453	607.6826	3.719664	0	863.5316	478.8849	0.4138044	0.5123451	604.5438	3.782402	0	14	857	471						Frog_fixed.avi	0
14688	881	849.4958	470.9395	0.5595838	0.5160277	607.9711	3.717363	0	860.2001	483.7862	0.4172222	0.512538	604.1301	3.78014	0	14	855	477						Frog_fixed.avi	0
14704	882	849.361	468.1871	0.5619342	0.516746	608.1515	3.689185	0	857.7386	491.0808	0.4196913	0.5127674	603.7681	3.786016	0	14	854	480						Frog_fixed.avi	0
14721	883	846.5777	468.9973	0.5633168	0.5173506	608.3369	3.685271	0	857.4802	485.5583	0.4211774	0.5132205	603.4977	3.780198	0	14	852	477						Frog_fixed.avi	0
14738	884	847.8268	478.0007	0.5638708	0.5178912	608.1906	3.69721	0	858.1338	489.9506	0.4217319	0.5137581	603.2568	3.788056	0	14	853	484						Frog_fixed.avi	0
14754	885	849.1298	472.7369	0.5637524	0.5185989	607.9777	3.689542	0	862.4028	484.71	0.4215377	0.5145224	603.0353	3.769353	0	14	856	479						Frog_fixed.avi	0
14771	886	847.6362	473.6867	0.5632275	0.5193082	607.719	3.683128	0	857.8798	488.63	0.4208682	0.5152877	603.095	3.790592	0	14	853	481						Frog_fixed.avi	0
14788	887	848.3629	471.4726	0.5626243	0.5200128	607.4115	3.673326	0	863.6104	490.6316	0.4201758	0.5158492	602.8831	3.789374	0	14	856	481						Frog_fixed.avi	0
14804	888	847.4506	470.429	0.5623039	0.5204055	607.2605	3.704043	0	864.8792	486.0134	0.4197382	0.5158476	602.7645	3.795372	0	14	856	478						Frog_fixed.avi	0
14821	889	845.8381	473.5773	0.5624745	0.5204493	606.8555	3.709894	0	859.5447	496.183	0.4198531	0.5151595	602.7978	3.803921	0	14	853	485						Frog_fixed.avi	0
14838	890	847.7061	475.17	0.563357	0.520189	606.7245	3.694117	0	864.1764	491.3387	0.4207263	0.5141163	602.3679	3.795118	0	14	856	483						Frog_fixed.avi	0
14854	891	843.8513	464.217	0.5648831	0.5198373	606.5582	3.696795	0	862.334	487.7785	0.4222918	0.5127231	602.0883	3.791058	0	14	853	476						Frog_fixed.avi	0
14871	892	847.1808	475.4033	0.5669895	0.5195298	606.5273	3.698308	0	857.1973	488.0431	0.4244587	0.51149	601.9725	3.806259	0	14	852	482						Frog_fixed.avi	0
14888	893	846.5715	460.2154	0.5694344	0.5198112	606.5718	3.704837	0	864.9131	494.5458	0.4271162	0.5103929	601.3566	3.802685	0	14	856	477						Frog_fixed.avi	0
14904	894	848.5413	475.2816	0.5720487	0.5203754	606.5922	3.708115	0	859.0954	481.9645	0.4298913	0.5099177	601.1092	3.817601	0	14	854	479						Frog_fixed.avi	0
14921	895	848.8843	464.4494	0.5746413	0.5214806	606.5566	3.721182	0	860.907	490.4013	0.4327479	0.5097703	600.6211	3.837879	0	14	855	477						Frog_fixed.avi	0
14937	896	849.5209	470.4125	0.5770275	0.5226617	606.7484	3.718495	0	862.6659	491.8739	0.435362	0.5099859	600.2602	3.834352	0	14	856	481						Frog_fixed.avi	0
14954	897	854.6802	464.7261	0.5791394	0.5239457	606.6522	3.741771	0	864.0424	488.3934	0.4376599	0.51043	599.9462	3.829783	0	14	859	477						Frog_fixed.avi	0
14971	898	846.3928	469.3322	0.5808668	0.5249935	606.7708	3.73933	0	864.3348	489.1503	0.4395727	0.5109133	599.6229	3.844909	0	14	855	479						Frog_fixed.avi	0
14987	899	856.9623	466.6126	0.5822931	0.5258372	606.6678	3.739536	0	868.4925	496.7493	0.441113	0.5112462	599.0981	3.846123	0	14	863	482						Frog_fixed.avi	0
15004	900	854.4561	467.9321	0.5833549	0.5264479	606.5687	3.753983	0	869.5379	495.2816	0.4421892	0.5114968	598.8736	3.859915	0	14	862	482						Frog_fixed.avi	0
15021	901	850.0538	474.7454	0.5841494	0.5267561	606.2709	3.776267	0	864.5697	486.0568	0.4429272	0.511584	598.7717	3.866836	0	14	857	480						Frog_fixed.avi	0
15037	902	856.1182	470.412	0.5847768	0.5268223	605.9491	3.765487	0	872.9167	485.2726	0.443534	0.5114003	598.3378	3.860952	0	14	865	478						Frog_fixed.avi	0
15054	903	858.608	469.8937	0.5854	0.5267579	605.5525	3.785218	0	868.5531	491.1017	0.4440897	0.5110274	598.0118	3.866805	0	14	864	480						Frog_fixed.avi	0
15071	904	848.0055	471.7518	0.5861446	0.5265308	605.371	3.78574	0	866.6486	493.171	0.4448114	0.5103732	597.9269	3.889055	0	14	857	482						Frog_fixed.avi	0
15087	905	851.5507	472.3128	0.5871302	0.5262136	605.1705	3.785641	0	863.167	499.9867	0.4457794	0.5096549	597.5757	3.895449	0	14	857	486						Frog_fixed.avi	0
15104	906	855.9528	471.4248	0.5883327	0.5259703	605.0668	3.795988	0	868.9081	493.7286	0.4470524	0.5090165	597.317	3.888729	0	14	862	483						Frog_fixed.avi	0
15121	907	852.8365	470.9821	0.5895941	0.525759	605.0965	3.816667	0	870.0315	485.4009	0.4484194	0.5084147	597.0652	3.889044	0	14	861	478						Frog_fixed.avi	0
15137	908	854.7352	469.0782	0.590899	0.5255959	604.9816	3.794346	0	866.3955	490.2623	0.4497972	0.5078036	596.8602	3.910163	0	14	861	480						Frog_fixed.avi	0
15154	909	855.3901	473.3894	0.5920992	0.5253208	605.0128	3.808834	0	861.8427	490.1677	0.4511169	0.5071738	596.713	3.926507	0	14	859	482						Frog_fixed.avi	0
15171	910	851.3036	471.8323	0.5931542	0.5251067	604.9823	3.837964	0	869.9052	486.5696	0.4522904	0.506606	596.5368	3.910572	0	14	861	479						Frog_fixed.avi	0
15187	911	854.4713	468.6417	0.5940241	0.5247668	605.051	3.812615	0	862.8444	484.1623	0.4531497	0.5060825	596.5737	3.908299	0	14	859	476						Frog_fixed.avi	0
15204	912	856.0573	470.1383	0.5945962	0.5243752	604.9619	3.844159	0	869.3219	485.701	0.4537808	0.5055683	596.2148	3.933753	0	14	863	478						Frog_fixed.avi	0
15221	913	855.2405	470.1992	0.5948915	0.5240601	604.8181	3.863719	0	866.0553	484.8379	0.454014	0.5052431	596.2524	3.942416	0	14	861	478						Frog_fixed.avi	0
15237	914	853.5312	476.4115	0.5949394	0.5237297	604.7487	3.856504	0	861.6877	485.4534	0.4540106	0.5050277	596.184	3.939638	0	14	858	481						Frog_fixed.avi	0
15254	915	885.296	453.5428	0.5946979	0.5235125	604.5963	3.862849	0	893.5627	478.8509	0.4537536	0.5048021	596.1907	3.978186	0	14	889	466						Frog_fixed.avi	0
15271	916	872.0224	460.6385	0.5945113	0.5232718	604.6421	3.884287	0	876.2915	472.5212	0.4535108	0.5046266	596.3417	3.962826	0	14	874	467						Frog_fixed.avi	0
15287	917	878.288	458.8853	0.5944406	0.5231947	604.5336	3.896556	0	898.4391	473.4378	0.4533895	0.5045897	596.0411	3.965754	0	14	888	466						Frog_fixed.avi	0
15304	918	878.7457	457.2238	0.5943922	0.5231428	604.5057	3.883637	0	894.8532	468.8967	0.4532785	0.5045894	596.2184	3.973718	0	14	887	463						Frog_fixed.avi	0
15321	919	877.8226	458.407	0.5944028	0.5232167	604.4825	3.908588	0	894.2174	468.6851	0.4532481	0.5046731	596.2553	3.975966	0	14	886	464						Frog_fixed.avi	0
15337	920	879.3936	466.407	0.5944592	0.5233027	604.4764	3.931741	0	890.7145	476.7352	0.4532659	0.5047414	596.3227	3.98997	0	14	885	472						Frog_fixed.avi	0
15354	921	877.3074	457.568	0.5945523	0.5233595	604.5112	3.908917	0	894.1888	465.3258	0.4533608	0.504751	596.4816	3.998363	0	14	886	461						Frog_fixed.avi	0
15371	922	878.8889	457.4558	0.5947011	0.5233895	604.5212	3.927261	0	890.1044	477.9718	0.4534964	0.5046792	596.4626	4.034579	0	14	884	468						Frog_fixed.avi	0
15387	923	880.3706	456.1292	0.5948744	0.5234178	604.7034	3.947288	0	889.3942	465.8748	0.453634	0.5046345	596.837	4.032341	0	14	885	461						Frog_fixed.avi	0
15404	924	879.7901	458.9221	0.5950258	0.5233543	604.764	3.950611	0	894.421	466.8916	0.4538518	0.5045668	596.7596	4.029976	0	14	887	463						Frog_fixed.avi	0
15421	925	880.7695	449.5447	0.5951912	0.5232575	604.7908	3.958698	0	893.9804	469.6241	0.4540338	0.5045168	596.8237	4.052909	0	14	887	460						Frog_fixed.avi	0
15437	926	879.0356	455.4208	0.595266	0.523119	604.8501	3.954708	0	892.9856	461.4293	0.454106	0.5044715	597.0662	4.051751	0	14	886	458						Frog_fixed.avi	0
15454	927	879.4044	461.2143	0.5953388	0.5228745	605.0363	3.965189	0	892.51	464.4606	0.454133	0.5044255	597.21	4.070676	0	14	886	463						Frog_fixed.avi	0
15470	928	884.3054	456.3292	0.5953431	0.522755	605.1052	3.955099	0	892.5197	461.9453	0.4541363	0.5044058	597.283	4.066063	0	14	888	459						Frog_fixed.avi	0
15487	929	876.2562	455.9836	0.5953186	0.5226595	605.1929	3.982696	0	897.2067	463.7348	0.4541186	0.5043825	597.3265	4.075952	0	14	887	460						Frog_fixed.avi	0
15504	930	878.2178	458.6766	0.5953089	0.522568	605.1628	3.98164	0	893.4589	467.7444	0.45409	0.5042671	597.4056	4.074203	0	14	886	463						Frog_fixed.avi	0
15520	931	881.6708	457.5349	0.5953133	0.5224237	605.1691	3.973343	0	893.0929	469.9406	0.4540636	0.5040318	597.536	4.065159	0	14	887	464						Frog_fixed.avi	0
15537	932	878.8197	464.9496	0.595374	0.5220852	605.1914	3.967356	0	897.7813	465.7739	0.4541018	0.5037441	597.4649	4.08042	0	14	888	465						Frog_fixed.avi	0
15554	933	879.6436	455.1761	0.595462	0.5218073	605.2083	3.959834	0	895.6703	462.1397	0.45415	0.5033446	597.7248	4.070555	0	14	888	459						Frog_fixed.avi	0
15570	934	879.7731	462.4703	0.595581	0.5215302	605.2722	3.963964	0	894.9518	466.7539	0.4542154	0.5029144	597.7255	4.079937	0	14	887	465						Frog_fixed.avi	0
15587	935	876.1711	462.4331	0.595661	0.5212705	605.2444	3.965313	0	888.3579	465.2359	0.4542579	0.5026122	597.6733	4.066534	0	14	882	464						Frog_fixed.avi	0
15604	936	877.7152	469.3472	0.5957527	0.5211909	605.0214	3.976445	0	896.7175	472.6092	0.4543714	0.5023703	597.6744	4.059898	0	14	887	471						Frog_fixed.avi	0
15620	937	879.1428	468.6065	0.5958258	0.5212148	605.1003	3.956707	0	896.6542	465.8673	0.4544025	0.5022547	597.7491	4.079452	0	14	888	467						Frog_fixed.avi	0
15637	938	875.8295	468.1224	0.5958438	0.5212449	605.0852	3.952776	0	894.498	465.4745	0.4543446	0.5021687	597.9811	4.055898	0	14	885	467						Frog_fixed.avi	0
15654	939	880.2044	469.3572	0.5957612	0.5212476	604.9595	3.961202	0	889.1125	470.568	0.4542467	0.5020819	597.884	4.077762	0	14	885	470						Frog_fixed.avi	0
15670	940	871.8619	471.4196	0.5956521	0.5212144	605.1086	3.959308	0	895.4447	473.9623	0.4541597	0.5020062	597.7426	4.079917	0	14	884	473						Frog_fixed.avi	0
15687	941	872.2259	463.6437	0.5955157	0.521176	604.9136	3.973771	0	896.0003	465.9384	0.4539568	0.5018764	597.9512	4.064284	0	14	884	465						Frog_fixed.avi	0
15704	942	869.386	464.4643	0.5954034	0.5210587	604.9224	3.979201	0	890.7317	469.0646	0.4537531	0.5017611	597.8907	4.060262	0	14	880	467						Frog_fixed.avi	0
15720	943	872.0938	463.54	0.5952871	0.5209163	604.8643	3.962556	0	890.6964	469.0513	0.4536488	0.5016305	597.9781	4.061615	0	14	881	466						Frog_fixed.avi	0
15737	944	871.0248	467.9504	0.5952177	0.5208033	604.8577	3.967975	0	894.4751	467.1279	0.4535465	0.5014221	597.9436	4.054733	0	14	883	468						Frog_fixed.avi	0
15754	945	875.0688	459.7552	0.5951881	0.5207054	604.8469	3.976504	0	895.3128	469.5467	0.4534729	0.5012788	598.1069	4.070537	0	14	885	465						Frog_fixed.avi	0
15770	946	871.5795	467.9064	0.5951759	0.5204306	604.8892	3.980313	0	894.9175	470.3376	0.4534751	0.5010177	598.1318	4.05367	0	14	883	469						Frog_fixed.avi	0
15787	947	875.3004	463.8921	0.5952812	0.5202816	604.754	3.984791	0	894.9233	469.7182	0.4535883	0.5007392	598.0845	4.05506	0	14	885	467						Frog_fixed.avi	0
15804	948	876.0035	467.8857	0.5955844	0.5200317	604.9111	4.01028	0	891.973	464.3733	0.4538662	0.5002999	598.2265	4.061918	0	14	884	466						Frog_fixed.avi	0
15820	949	873.4875	470.9042	0.5961028	0.5196992	605.0075	3.986018	0	899.6112	464.7871	0.4544978	0.4996316	598.1048	4.053305	0	14	887	468						Frog_fixed.avi	0
15837	950	869.6429	463.2012	0.5969147	0.5193766	605.0473	4.001132	0	892.8961	464.5871	0.4554158	0.4987268	598.212	4.059571	0	14	881	464						Frog_fixed.avi	0
15854	951	869.2789	470.7279	0.5981521	0.518807	605.2022	3.997089	0	891.2196	470.2656	0.4568996	0.4974431	597.979	4.057808	0	15	880	470						Frog_fixed.avi	0
15870	952	873.9141	462.3617	0.6000396	0.5180283	605.4773	3.984649	0	893.8675	469.8837	0.4591335	0.4957625	597.6949	4.057549	0	15	884	466						Frog_fixed.avi	0
15887	953	870.8875	459.4901	0.6026863	0.517143	605.9946	4.014424	0	890.1158	466.9899	0.4623611	0.4934672	597.6497	4.063857	0	15	881	463						Frog_fixed.avi	0
15904	954	787.9475	419.3728	0.6066799	0.5156969	607.0455	4.01354	0	839.7329	414.5658	0.4670856	0.4902814	597.611	4.083234	0	15	814	417						Frog_fixed.avi	0
15920	955	473.8676	107.8168	0.6124976	0.513429	608.326	4.011541	0	627.8817	113.6612	0.4743693	0.4855307	597.5012	4.120521	0	15	551	111						Frog_fixed.avi	0
15937	956	63.95473	-318.1048	0.6185896	0.51315	612.2223	4.087873	0	-1280	-1024	-1	-1	-1	-1	4	15	64	-318						Frog_fixed.avi	0
15954	957	-1280	-1024	-1	-1	-1	-1	4	-1280	-1024	-1	-1	-1	-1	4		0	0						Frog_fixed.avi	0
15970	958	-1280	-1024	-1	-1	-1	-1	4	-1280	-1024	-1	-1	-1	-1	4		0	0						Frog_fixed.avi	0
15987	959	-1280	-1024	-1	-1	-1	-1	4	-1280	-1024	-1	-1	-1	-1	4		0	0						Frog_fixed.avi	0
16004	960	-1280	-1024	-1	-1	-1	-1	4	-1280	-1024	-1	-1	-1	-1	4		0	0						Frog_fixed.avi	0
16020	961	-1280	-1024	-1	-1	-1	-1	4	-1280	-1024	-1	-1	-1	-1	4		0	0						Frog_fixed.avi	0
16037	962	-1280	-1024	-1	-1	-1	-1	4	-1280	-1024	-1	-1	-1	-1	4		0	0						Frog_fixed.avi	0
16053	963	-1280	-1024	-1	-1	-1	-1	4	-1280	-1024	-1	-1	-1	-1	4		0	0						Frog_fixed.avi	0
16070	964	-1280	-1024	-1	-1	-1	-1	4	-1280	-1024	-1	-1	-1	-1	4		0	0						Frog_fixed.avi	0
16087	965	-1280	-1024	-1	-1	-1	-1	4	-1280	-1024	-1	-1	-1	-1	4		0	0						Frog_fixed.avi	0
16103	966	-1280	-1024	-1	-1	-1	-1	4	-1280	-1024	-1	-1	-1	-1	4		0	0						Frog_fixed.avi	0
16120	967	-1280	-1024	-1	-1	-1	-1	4	-1280	-1024	-1	-1	-1	-1	4		0	0						Frog_fixed.avi	0
16137	968	-1280	-1024	-1	-1	-1	-1	4	-1280	-1024	-1	-1	-1	-1	4		0	0						Frog_fixed.avi	0
16153	969	-1280	-1024	-1	-1	-1	-1	4	-1280	-1024	-1	-1	-1	-1	4		0	0						Frog_fixed.avi	0
16170	970	-1280	-1024	-1	-1	-1	-1	4	-1280	-1024	-1	-1	-1	-1	4		0	0						Frog_fixed.avi	0
16187	971	-1280	-1024	-1	-1	-1	-1	4	-1280	-1024	-1	-1	-1	-1	4		0	0						Frog_fixed.avi	0
16203	972	-1280	-1024	-1	-1	-1	-1	4	-1280	-1024	-1	-1	-1	-1	4		0	0						Frog_fixed.avi	0
16220	973	-1280	-1024	-1	-1	-1	-1	4	-1280	-1024	-1	-1	-1	-1	4		0	0						Frog_fixed.avi	0
16237	974	-1280	-1024	-1	-1	-1	-1	4	-1280	-1024	-1	-1	-1	-1	4		0	0						Frog_fixed.avi	0
16253	975	-1280	-1024	-1	-1	-1	-1	4	-1280	-1024	-1	-1	-1	-1	4		0	0						Frog_fixed.avi	0
16270	976	-1280	-1024	-1	-1	-1	-1	4	-1280	-1024	-1	-1	-1	-1	4		0	0						Frog_fixed.avi	0
16287	977	-1280	-1024	-1	-1	-1	-1	4	-1280	-1024	-1	-1	-1	-1	4		0	0						Frog_fixed.avi	0
16303	978	-1280	-1024	-1	-1	-1	-1	4	-1280	-1024	-1	-1	-1	-1	4		0	0						Frog_fixed.avi	0
16320	979	-1280	-1024	-1	-1	-1	-1	4	-1280	-1024	-1	-1	-1	-1	4		0	0						Frog_fixed.avi	0
16337	980	-1280	-1024	-1	-1	-1	-1	4	-1280	-1024	-1	-1	-1	-1	4		0	0						Frog_fixed.avi	0
16353	981	-1280	-1024	-1	-1	-1	-1	4	-1280	-1024	-1	-1	-1	-1	4		0	0						Frog_fixed.avi	0
16370	982	-1280	-1024	-1	-1	-1	-1	4	-1280	-1024	-1	-1	-1	-1	4		0	0						Frog_fixed.avi	0
16387	983	-1280	-1024	-1	-1	-1	-1	4	-1280	-1024	-1	-1	-1	-1	4		0	0						Frog_fixed.avi	0
16403	984	-1280	-1024	-1	-1	-1	-1	4	-1280	-1024	-1	-1	-1	-1	4		0	0						Frog_fixed.avi	0
16420	985	-1280	-1024	-1	-1	-1	-1	4	-1280	-1024	-1	-1	-1	-1	4		0	0						Frog_fixed.avi	0
16437	986	-1280	-1024	-1	-1	-1	-1	4	-1280	-1024	-1	-1	-1	-1	4		0	0						Frog_fixed.avi	0
16453	987	-1280	-1024	-1	-1	-1	-1	4	-1280	-1024	-1	-1	-1	-1	4		0	0						Frog_fixed.avi	0
16470	988	-1280	-1024	-1	-1	-1	-1	4	-1280	-1024	-1	-1	-1	-1	4		0	0						Frog_fixed.avi	0
16487	989	-1280	-1024	-1	-1	-1	-1	4	-1280	-1024	-1	-1	-1	-1	4		0	0						Frog_fixed.avi	0
16503	990	-1280	-1024	-1	-1	-1	-1	4	-1280	-1024	-1	-1	-1	-1	4		0	0						Frog_fixed.avi	0
16520	991	-1280	-1024	-1	-1	-1	-1	4	-1280	-1024	-1	-1	-1	-1	4		0	0						Frog_fixed.avi	0
16537	992	-1280	-1024	-1	-1	-1	-1	4	-1280	-1024	-1	-1	-1	-1	4		0	0						Frog_fixed.avi	0
16553	993	-1280	-1024	-1	-1	-1	-1	4	-1280	-1024	-1	-1	-1	-1	4		0	0						Frog_fixed.avi	0
16570	994	-1280	-1024	-1	-1	-1	-1	4	-1280	-1024	-1	-1	-1	-1	4		0	0						Frog_fixed.avi	0
16587	995	-1280	-1024	-1	-1	-1	-1	4	-1280	-1024	-1	-1	-1	-1	4		0	0						Frog_fixed.avi	0
16604	996	-1280	-1024	-1	-1	-1	-1	4	-1280	-1024	-1	-1	-1	-1	4		0	0						Frog_fixed.avi	0
16620	997	-1280	-1024	-1	-1	-1	-1	4	-1280	-1024	-1	-1	-1	-1	4		0	0						Frog_fixed.avi	0
16637	998	-1280	-1024	-1	-1	-1	-1	4	-1280	-1024	-1	-1	-1	-1	4		0	0						Frog_fixed.avi	0
16654	999	-1280	-1024	-1	-1	-1	-1	4	-1280	-1024	-1	-1	-1	-1	4		0	0						Frog_fixed.avi	0
16671	1000	-1280	-1024	-1	-1	-1	-1	4	-1280	-1024	-1	-1	-1	-1	4		0	0						Frog_fixed.avi	0
16687	1001	-1280	-1024	-1	-1	-1	-1	4	-1280	-1024	-1	-1	-1	-1	4		0	0						Frog_fixed.avi	0
16704	1002	-1280	-1024	-1	-1	-1	-1	4	-1280	-1024	-1	-1	-1	-1	4		0	0						Frog_fixed.avi	0
16720	1003	-1280	-1024	-1	-1	-1	-1	4	-1280	-1024	-1	-1	-1	-1	4		0	0						Frog_fixed.avi	0
16737	1004	-1280	-1024	-1	-1	-1	-1	4	-1280	-1024	-1	-1	-1	-1	4		0	0						Frog_fixed.avi	0
16754	1005	-1280	-1024	-1	-1	-1	-1	4	-1280	-1024	-1	-1	-1	-1	4		0	0						Frog_fixed.avi	0
16770	1006	-1280	-1024	-1	-1	-1	-1	4	-1280	-1024	-1	-1	-1	-1	4		0	0						Frog_fixed.avi	0
16787	1007	-1280	-1024	-1	-1	-1	-1	4	-1280	-1024	-1	-1	-1	-1	4		0	0						Frog_fixed.avi	0
16803	1008	-1280	-1024	-1	-1	-1	-1	4	-1280	-1024	-1	-1	-1	-1	4		0	0						Frog_fixed.avi	0
16820	1009	-1280	-1024	-1	-1	-1	-1	4	-1280	-1024	-1	-1	-1	-1	4		0	0						Frog_fixed.avi	0
16836	1010	-1280	-1024	-1	-1	-1	-1	4	-1280	-1024	-1	-1	-1	-1	4		0	0						Frog_fixed.avi	0
16853	1011	-1280	-1024	-1	-1	-1	-1	4	-1280	-1024	-1	-1	-1	-1	4		0	0						Frog_fixed.avi	0
16870	1012	-1280	-1024	-1	-1	-1	-1	4	-1280	-1024	-1	-1	-1	-1	4		0	0						Frog_fixed.avi	0
16886	1013	-1280	-1024	-1	-1	-1	-1	4	-1280	-1024	-1	-1	-1	-1	4		0	0						Frog_fixed.avi	0
16903	1014	-1280	-1024	-1	-1	-1	-1	4	-1280	-1024	-1	-1	-1	-1	4		0	0						Frog_fixed.avi	0
16920	1015	-1280	-1024	-1	-1	-1	-1	4	-1280	-1024	-1	-1	-1	-1	4		0	0						Frog_fixed.avi	0
16936	1016	-1280	-1024	-1	-1	-1	-1	4	-1280	-1024	-1	-1	-1	-1	4		0	0						Frog_fixed.avi	0
16953	1017	-1280	-1024	-1	-1	-1	-1	4	-1280	-1024	-1	-1	-1	-1	4		0	0						Frog_fixed.avi	0
16970	1018	-1280	-1024	-1	-1	-1	-1	4	-1280	-1024	-1	-1	-1	-1	4		0	0						Frog_fixed.avi	0
16986	1019	-1280	-1024	-1	-1	-1	-1	4	-1280	-1024	-1	-1	-1	-1	4		0	0						Frog_fixed.avi	0
17003	1020	-1280	-1024	-1	-1	-1	-1	4	-1280	-1024	-1	-1	-1	-1	4		0	0						Frog_fixed.avi	0
17020	1021	-1280	-1024	-1	-1	-1	-1	4	-1280	-1024	-1	-1	-1	-1	4		0	0						Frog_fixed.avi	0
17036	1022	-1280	-1024	-1	-1	-1	-1	4	-1280	-1024	-1	-1	-1	-1	4		0	0						Frog_fixed.avi	0
17053	1023	-1280	-1024	-1	-1	-1	-1	4	-1280	-1024	-1	-1	-1	-1	4		0	0						Frog_fixed.avi	0
17070	1024	-1280	-1024	-1	-1	-1	-1	4	-1280	-1024	-1	-1	-1	-1	4		0	0						Frog_fixed.avi	0
17087	1025	-1280	-1024	-1	-1	-1	-1	4	-1280	-1024	-1	-1	-1	-1	4		0	0						Frog_fixed.avi	0
17103	1026	-1280	-1024	-1	-1	-1	-1	4	-1280	-1024	-1	-1	-1	-1	4		0	0						Frog_fixed.avi	0
17120	1027	-1280	-1024	-1	-1	-1	-1	4	-1280	-1024	-1	-1	-1	-1	4		0	0						Frog_fixed.avi	0
17137	1028	-1280	-1024	-1	-1	-1	-1	4	-1280	-1024	-1	-1	-1	-1	4		0	0						Frog_fixed.avi	0
17154	1029	-1280	-1024	-1	-1	-1	-1	4	-1280	-1024	-1	-1	-1	-1	4		0	0						Frog_fixed.avi	0
17170	1030	-1280	-1024	-1	-1	-1	-1	4	-1280	-1024	-1	-1	-1	-1	4		0	0						Frog_fixed.avi	0
17187	1031	-1280	-1024	-1	-1	-1	-1	4	-1280	-1024	-1	-1	-1	-1	4		0	0						Frog_fixed.avi	0
17203	1032	-1280	-1024	-1	-1	-1	-1	4	-1280	-1024	-1	-1	-1	-1	4		0	0						Frog_fixed.avi	0
17220	1033	-1280	-1024	-1	-1	-1	-1	4	-1280	-1024	-1	-1	-1	-1	4		0	0						Frog_fixed.avi	0
17236	1034	-1280	-1024	-1	-1	-1	-1	4	-1280	-1024	-1	-1	-1	-1	4		0	0						Frog_fixed.avi	0
17253	1035	-1280	-1024	-1	-1	-1	-1	4	-1280	-1024	-1	-1	-1	-1	4		0	0						Frog_fixed.avi	0
17270	1036	-1280	-1024	-1	-1	-1	-1	4	-1280	-1024	-1	-1	-1	-1	4		0	0						Frog_fixed.avi	0
17286	1037	-1280	-1024	-1	-1	-1	-1	4	-1280	-1024	-1	-1	-1	-1	4		0	0						Frog_fixed.avi	0
17303	1038	-1280	-1024	-1	-1	-1	-1	4	-1280	-1024	-1	-1	-1	-1	4		0	0						Frog_fixed.avi	0
17319	1039	-1280	-1024	-1	-1	-1	-1	4	-1280	-1024	-1	-1	-1	-1	4		0	0						Frog_fixed.avi	0
17336	1040	-1280	-1024	-1	-1	-1	-1	4	-1280	-1024	-1	-1	-1	-1	4		0	0						Frog_fixed.avi	0
17353	1041	-1280	-1024	-1	-1	-1	-1	4	-1280	-1024	-1	-1	-1	-1	4		0	0						Frog_fixed.avi	0
17369	1042	-1280	-1024	-1	-1	-1	-1	4	-1280	-1024	-1	-1	-1	-1	4		0	0						Frog_fixed.avi	0
17386	1043	-1280	-1024	-1	-1	-1	-1	4	-1280	-1024	-1	-1	-1	-1	4		0	0						Frog_fixed.avi	0
17403	1044	-1280	-1024	-1	-1	-1	-1	4	-1280	-1024	-1	-1	-1	-1	4		0	0						Frog_fixed.avi	0
17419	1045	-1280	-1024	-1	-1	-1	-1	4	-1280	-1024	-1	-1	-1	-1	4		0	0						Frog_fixed.avi	0
17436	1046	-1280	-1024	-1	-1	-1	-1	4	-1280	-1024	-1	-1	-1	-1	4		0	0						Frog_fixed.avi	0
17453	1047	-1280	-1024	-1	-1	-1	-1	4	-1280	-1024	-1	-1	-1	-1	4		0	0						Frog_fixed.avi	0
17470	1048	-1280	-1024	-1	-1	-1	-1	4	-1280	-1024	-1	-1	-1	-1	4		0	0						Frog_fixed.avi	0
17486	1049	-1280	-1024	-1	-1	-1	-1	4	-1280	-1024	-1	-1	-1	-1	4		0	0						Frog_fixed.avi	0
17503	1050	-1280	-1024	-1	-1	-1	-1	4	-1280	-1024	-1	-1	-1	-1	4		0	0						Frog_fixed.avi	0
17520	1051	-1280	-1024	-1	-1	-1	-1	4	-1280	-1024	-1	-1	-1	-1	4		0	0						Frog_fixed.avi	0
17536	1052	-1280	-1024	-1	-1	-1	-1	4	-1280	-1024	-1	-1	-1	-1	4		0	0						Frog_fixed.avi	0
17553	1053	-1280	-1024	-1	-1	-1	-1	4	-1280	-1024	-1	-1	-1	-1	4		0	0						Frog_fixed.avi	0
17570	1054	-1280	-1024	-1	-1	-1	-1	4	-1280	-1024	-1	-1	-1	-1	4		0	0						Frog_fixed.avi	0
17587	1055	-1280	-1024	-1	-1	-1	-1	4	-1280	-1024	-1	-1	-1	-1	4		0	0						Frog_fixed.avi	0
17603	1056	-1280	-1024	-1	-1	-1	-1	4	-1280	-1024	-1	-1	-1	-1	4		0	0						Frog_fixed.avi	0
17620	1057	-1280	-1024	-1	-1	-1	-1	4	-1280	-1024	-1	-1	-1	-1	4		0	0						Frog_fixed.avi	0
17637	1058	-1280	-1024	-1	-1	-1	-1	4	-1280	-1024	-1	-1	-1	-1	4		0	0						Frog_fixed.avi	0
17653	1059	-1280	-1024	-1	-1	-1	-1	4	-1280	-1024	-1	-1	-1	-1	4		0	0						Frog_fixed.avi	0
17670	1060	-1280	-1024	-1	-1	-1	-1	4	-1280	-1024	-1	-1	-1	-1	4		0	0						Frog_fixed.avi	0
17687	1061	-1280	-1024	-1	-1	-1	-1	4	-1280	-1024	-1	-1	-1	-1	4		0	0						Frog_fixed.avi	0
17703	1062	-1280	-1024	-1	-1	-1	-1	4	-1280	-1024	-1	-1	-1	-1	4		0	0						Frog_fixed.avi	0
17719	1063	-1280	-1024	-1	-1	-1	-1	4	-1280	-1024	-1	-1	-1	-1	4		0	0						Frog_fixed.avi	0
17736	1064	-1280	-1024	-1	-1	-1	-1	4	-1280	-1024	-1	-1	-1	-1	4		0	0						Frog_fixed.avi	0
17753	1065	-1280	-1024	-1	-1	-1	-1	4	-1280	-1024	-1	-1	-1	-1	4		0	0						Frog_fixed.avi	0
17769	1066	-1280	-1024	-1	-1	-1	-1	4	-1280	-1024	-1	-1	-1	-1	4		0	0						Frog_fixed.avi	0
17786	1067	-1280	-1024	-1	-1	-1	-1	4	-1280	-1024	-1	-1	-1	-1	4		0	0						Frog_fixed.avi	0
17803	1068	-1280	-1024	-1	-1	-1	-1	4	-1280	-1024	-1	-1	-1	-1	4		0	0						Frog_fixed.avi	0
17819	1069	-1280	-1024	-1	-1	-1	-1	4	-1280	-1024	-1	-1	-1	-1	4		0	0						Frog_fixed.avi	0
17836	1070	-1280	-1024	-1	-1	-1	-1	4	-1280	-1024	-1	-1	-1	-1	4		0	0						Frog_fixed.avi	0
17852	1071	-1280	-1024	-1	-1	-1	-1	4	-1280	-1024	-1	-1	-1	-1	4		0	0						Frog_fixed.avi	0
17869	1072	-1280	-1024	-1	-1	-1	-1	4	-1280	-1024	-1	-1	-1	-1	4		0	0						Frog_fixed.avi	0
17886	1073	-1280	-1024	-1	-1	-1	-1	4	-1280	-1024	-1	-1	-1	-1	4		0	0						Frog_fixed.avi	0
17902	1074	-1280	-1024	-1	-1	-1	-1	4	-1280	-1024	-1	-1	-1	-1	4		0	0						Frog_fixed.avi	0
17919	1075	-1280	-1024	-1	-1	-1	-1	4	-1280	-1024	-1	-1	-1	-1	4		0	0						Frog_fixed.avi	0
17936	1076	-1280	-1024	-1	-1	-1	-1	4	-1280	-1024	-1	-1	-1	-1	4		0	0						Frog_fixed.avi	0
17952	1077	-1280	-1024	-1	-1	-1	-1	4	-1280	-1024	-1	-1	-1	-1	4		0	0						Frog_fixed.avi	0
17969	1078	-1280	-1024	-1	-1	-1	-1	4	-1280	-1024	-1	-1	-1	-1	4		0	0						Frog_fixed.avi	0
17986	1079	-1280	-1024	-1	-1	-1	-1	4	-1280	-1024	-1	-1	-1	-1	4		0	0						Frog_fixed.avi	0
18003	1080	-1280	-1024	-1	-1	-1	-1	4	-1280	-1024	-1	-1	-1	-1	4		0	0						Frog_fixed.avi	0
18020	1081	-1280	-1024	-1	-1	-1	-1	4	-1280	-1024	-1	-1	-1	-1	4		0	0						Frog_fixed.avi	0
18036	1082	-1280	-1024	-1	-1	-1	-1	4	-1280	-1024	-1	-1	-1	-1	4		0	0						Frog_fixed.avi	0
18053	1083	-1280	-1024	-1	-1	-1	-1	4	-1280	-1024	-1	-1	-1	-1	4		0	0						Frog_fixed.avi	0
18070	1084	-1280	-1024	-1	-1	-1	-1	4	-1280	-1024	-1	-1	-1	-1	4		0	0						Frog_fixed.avi	0
18087	1085	-1280	-1024	-1	-1	-1	-1	4	-1280	-1024	-1	-1	-1	-1	4		0	0						Frog_fixed.avi	0
18104	1086	-1280	-1024	-1	-1	-1	-1	4	-1280	-1024	-1	-1	-1	-1	4		0	0						Frog_fixed.avi	0
18120	1087	-1280	-1024	-1	-1	-1	-1	4	-1280	-1024	-1	-1	-1	-1	4		0	0						Frog_fixed.avi	0
18137	1088	-1280	-1024	-1	-1	-1	-1	4	-1280	-1024	-1	-1	-1	-1	4		0	0						Frog_fixed.avi	0
18153	1089	-1280	-1024	-1	-1	-1	-1	4	-1280	-1024	-1	-1	-1	-1	4		0	0						Frog_fixed.avi	0
18169	1090	-1280	-1024	-1	-1	-1	-1	4	-1280	-1024	-1	-1	-1	-1	4		0	0						Frog_fixed.avi	0
18185	1091	-1280	-1024	-1	-1	-1	-1	4	-1280	-1024	-1	-1	-1	-1	4		0	0						Frog_fixed.avi	0
18202	1092	-1280	-1024	-1	-1	-1	-1	4	-1280	-1024	-1	-1	-1	-1	4		0	0						Frog_fixed.avi	0
18219	1093	-1280	-1024	-1	-1	-1	-1	4	-1280	-1024	-1	-1	-1	-1	4		0	0						Frog_fixed.avi	0
18235	1094	-1280	-1024	-1	-1	-1	-1	4	-1280	-1024	-1	-1	-1	-1	4		0	0						Frog_fixed.avi	0
18252	1095	-1280	-1024	-1	-1	-1	-1	4	-1280	-1024	-1	-1	-1	-1	4		0	0						Frog_fixed.avi	0
18269	1096	-1280	-1024	-1	-1	-1	-1	4	-1280	-1024	-1	-1	-1	-1	4		0	0						Frog_fixed.avi	0
18286	1097	-1280	-1024	-1	-1	-1	-1	4	-1280	-1024	-1	-1	-1	-1	4		0	0						Frog_fixed.avi	0
18302	1098	-1280	-1024	-1	-1	-1	-1	4	-1280	-1024	-1	-1	-1	-1	4		0	0						Frog_fixed.avi	0
18319	1099	-1280	-1024	-1	-1	-1	-1	4	-1280	-1024	-1	-1	-1	-1	4		0	0						Frog_fixed.avi	0
18337	1100	-1280	-1024	-1	-1	-1	-1	4	-1280	-1024	-1	-1	-1	-1	4		0	0						Frog_fixed.avi	0
18353	1101	-1280	-1024	-1	-1	-1	-1	4	-1280	-1024	-1	-1	-1	-1	4		0	0						Frog_fixed.avi	0
18369	1102	-1280	-1024	-1	-1	-1	-1	4	-1280	-1024	-1	-1	-1	-1	4		0	0						Frog_fixed.avi	0
18386	1103	-1280	-1024	-1	-1	-1	-1	4	-1280	-1024	-1	-1	-1	-1	4		0	0						Frog_fixed.avi	0
18402	1104	-1280	-1024	-1	-1	-1	-1	4	-1280	-1024	-1	-1	-1	-1	4		0	0						Frog_fixed.avi	0
18419	1105	-1280	-1024	-1	-1	-1	-1	4	-1280	-1024	-1	-1	-1	-1	4		0	0						Frog_fixed.avi	0
18435	1106	-1280	-1024	-1	-1	-1	-1	4	-1280	-1024	-1	-1	-1	-1	4		0	0						Frog_fixed.avi	0
18452	1107	-1280	-1024	-1	-1	-1	-1	4	-1280	-1024	-1	-1	-1	-1	4		0	0						Frog_fixed.avi	0
18469	1108	-1280	-1024	-1	-1	-1	-1	4	-1280	-1024	-1	-1	-1	-1	4		0	0						Frog_fixed.avi	0
18485	1109	-1280	-1024	-1	-1	-1	-1	4	-1280	-1024	-1	-1	-1	-1	4		0	0						Frog_fixed.avi	0
18502	1110	-1280	-1024	-1	-1	-1	-1	4	-1280	-1024	-1	-1	-1	-1	4		0	0						Frog_fixed.avi	0
18519	1111	-1280	-1024	-1	-1	-1	-1	4	-1280	-1024	-1	-1	-1	-1	4		0	0						Frog_fixed.avi	0
18535	1112	-1280	-1024	-1	-1	-1	-1	4	-1280	-1024	-1	-1	-1	-1	4		0	0						Frog_fixed.avi	0
18552	1113	-1280	-1024	-1	-1	-1	-1	4	-1280	-1024	-1	-1	-1	-1	4		0	0						Frog_fixed.avi	0
18569	1114	-1280	-1024	-1	-1	-1	-1	4	-1280	-1024	-1	-1	-1	-1	4		0	0						Frog_fixed.avi	0
18586	1115	-1280	-1024	-1	-1	-1	-1	4	-1280	-1024	-1	-1	-1	-1	4		0	0						Frog_fixed.avi	0
18603	1116	-1280	-1024	-1	-1	-1	-1	4	-1280	-1024	-1	-1	-1	-1	4		0	0						Frog_fixed.avi	0
18619	1117	-1280	-1024	-1	-1	-1	-1	4	-1280	-1024	-1	-1	-1	-1	4		0	0						Frog_fixed.avi	0
18637	1118	-1280	-1024	-1	-1	-1	-1	4	-1280	-1024	-1	-1	-1	-1	4		0	0						Frog_fixed.avi	0
18652	1119	-1280	-1024	-1	-1	-1	-1	4	-1280	-1024	-1	-1	-1	-1	4		0	0						Frog_fixed.avi	0
18668	1120	-1280	-1024	-1	-1	-1	-1	4	-1280	-1024	-1	-1	-1	-1	4		0	0						Frog_fixed.avi	0
18685	1121	-1280	-1024	-1	-1	-1	-1	4	-1280	-1024	-1	-1	-1	-1	4		0	0						Frog_fixed.avi	0
18702	1122	-1280	-1024	-1	-1	-1	-1	4	-1280	-1024	-1	-1	-1	-1	4		0	0						Frog_fixed.avi	0
18718	1123	-1280	-1024	-1	-1	-1	-1	4	-1280	-1024	-1	-1	-1	-1	4		0	0						Frog_fixed.avi	0
18735	1124	-1280	-1024	-1	-1	-1	-1	4	-1280	-1024	-1	-1	-1	-1	4		0	0						Frog_fixed.avi	0
18752	1125	-1280	-1024	-1	-1	-1	-1	4	-1280	-1024	-1	-1	-1	-1	4		0	0						Frog_fixed.avi	0
18768	1126	-1280	-1024	-1	-1	-1	-1	4	-1280	-1024	-1	-1	-1	-1	4		0	0						Frog_fixed.avi	0
18785	1127	-1280	-1024	-1	-1	-1	-1	4	-1280	-1024	-1	-1	-1	-1	4		0	0						Frog_fixed.avi	0
18802	1128	-1280	-1024	-1	-1	-1	-1	4	-1280	-1024	-1	-1	-1	-1	4		0	0						Frog_fixed.avi	0
18819	1129	-1280	-1024	-1	-1	-1	-1	4	-1280	-1024	-1	-1	-1	-1	4		0	0						Frog_fixed.avi	0
18835	1130	-1280	-1024	-1	-1	-1	-1	4	-1280	-1024	-1	-1	-1	-1	4		0	0						Frog_fixed.avi	0
18852	1131	-1280	-1024	-1	-1	-1	-1	4	-1280	-1024	-1	-1	-1	-1	4		0	0						Frog_fixed.avi	0
18870	1132	-1280	-1024	-1	-1	-1	-1	4	-1280	-1024	-1	-1	-1	-1	4		0	0						Frog_fixed.avi	0
18886	1133	-1280	-1024	-1	-1	-1	-1	4	-1280	-1024	-1	-1	-1	-1	4		0	0						Frog_fixed.avi	0
18902	1134	-1280	-1024	-1	-1	-1	-1	4	-1280	-1024	-1	-1	-1	-1	4		0	0						Frog_fixed.avi	0
18919	1135	-1280	-1024	-1	-1	-1	-1	4	-1280	-1024	-1	-1	-1	-1	4		0	0						Frog_fixed.avi	0
18935	1136	-1280	-1024	-1	-1	-1	-1	4	-1280	-1024	-1	-1	-1	-1	4		0	0						Frog_fixed.avi	0
18952	1137	-1280	-1024	-1	-1	-1	-1	4	-1280	-1024	-1	-1	-1	-1	4		0	0						Frog_fixed.avi	0
18968	1138	-1280	-1024	-1	-1	-1	-1	4	-1280	-1024	-1	-1	-1	-1	4		0	0						Frog_fixed.avi	0
18985	1139	-1280	-1024	-1	-1	-1	-1	4	-1280	-1024	-1	-1	-1	-1	4		0	0						Frog_fixed.avi	0
19002	1140	-1280	-1024	-1	-1	-1	-1	4	-1280	-1024	-1	-1	-1	-1	4		0	0						Frog_fixed.avi	0
19018	1141	-1280	-1024	-1	-1	-1	-1	4	-1280	-1024	-1	-1	-1	-1	4		0	0						Frog_fixed.avi	0
19035	1142	-1280	-1024	-1	-1	-1	-1	4	-1280	-1024	-1	-1	-1	-1	4		0	0						Frog_fixed.avi	0
19052	1143	982.5516	233.3658	0.4776331	0.4569525	610.0911	3.971661	3	731.3165	262.4038	0.4776399	0.4569534	610.0911	3.972499	1	16	731	262						Frog_fixed.avi	0
19068	1144	912.5385	288.1656	0.4729601	0.4587536	606.3868	3.494928	3	662.4224	312.7672	0.4729599	0.4587535	606.3868	3.495569	1	16	662	313						Frog_fixed.avi	0
19085	1145	914.439	307.424	0.4706966	0.4589542	604.2903	3.500512	3	667.0914	331.7575	0.4706967	0.4589542	604.2903	3.501323	1	16	667	332						Frog_fixed.avi	0
19101	1146	913.7133	293.8543	0.4682612	0.4599986	602.5291	3.47721	3	665.0945	318.1752	0.468261	0.4599985	602.5291	3.477836	1	16	665	318						Frog_fixed.avi	0
19118	1147	926.6471	269.2749	0.4670743	0.4600379	602.5275	4.035971	3	678.2551	294.6943	0.4670707	0.4600381	602.5275	4.036707	1	16	678	295						Frog_fixed.avi	0
19135	1148	615.8771	289.7971	0.599245	0.4968192	602.5266	4.009711	0	685.7667	332.6514	0.4666101	0.4602195	602.5291	3.94825	0	16	651	311						Frog_fixed.avi	0
19151	1149	664.5247	358.5376	0.6004374	0.4989313	602.5291	3.305665	0	671.3223	323.8482	0.4669684	0.4600483	602.5261	3.511609	0	16	668	341						Frog_fixed.avi	0
19168	1150	-1280	-1024	-1	-1	-1	-1	4	-1280	-1024	-1	-1	-1	-1	4	16	0	0						Frog_fixed.avi	0
19185	1151	-1280	-1024	-1	-1	-1	-1	4	-1280	-1024	-1	-1	-1	-1	4	16	0	0						Frog_fixed.avi	0
19201	1152	-1280	-1024	-1	-1	-1	-1	4	-1280	-1024	-1	-1	-1	-1	4	16	0	0						Frog_fixed.avi	0
19218	1153	667.8864	353.5329	0.6057286	0.5054594	600.0762	3.326654	0	647.5809	378.2145	0.4697219	0.4597226	600.0718	3.784008	0	16	658	366						Frog_fixed.avi	0
19235	1154	664.499	340.0964	0.6087956	0.5065009	607.0688	3.378201	0	661.3167	328.4798	0.4707287	0.4597876	597.1569	3.464848	0	16	663	334						Frog_fixed.avi	0
19251	1155	662.9761	333.2717	0.6095377	0.5075172	603.0363	3.360528	0	661.6022	315.7873	0.4716536	0.4610992	597.1603	3.516707	0	16	662	325						Frog_fixed.avi	0
19268	1156	670.9437	337.4874	0.6110994	0.5086571	603.0363	3.402958	0	657.4542	330.2936	0.4726431	0.4616973	595.8999	3.488054	0	16	664	334						Frog_fixed.avi	0
19285	1157	766.1016	399.994	0.6117422	0.5105336	603.036	3.440011	0	746.8616	437.8225	0.4731262	0.4632342	594.6629	3.503742	0	17	756	419						Frog_fixed.avi	0
19301	1158	900.9978	564.1874	0.6117054	0.5124134	601.6454	3.420297	0	869.0569	542.7474	0.4732908	0.4651184	594.541	3.483293	0	17	885	553						Frog_fixed.avi	0
19318	1159	867.3859	519.1248	0.61287	0.5133593	600.194	3.423678	0	849.3804	524.9113	0.4738211	0.4662141	593.6523	3.484728	0	17	858	522						Frog_fixed.avi	0
19335	1160	894.0836	539.3401	0.613638	0.5145762	599.3418	3.382793	0	855.553	537.076	0.474108	0.4675109	593.0895	3.472967	0	17	875	538						Frog_fixed.avi	0
19351	1161	879.6817	542.2282	0.6142509	0.5156224	598.4506	3.419742	0	848.2767	539.4944	0.4743971	0.468743	592.4003	3.463239	0	17	864	541						Frog_fixed.avi	0
19368	1162	879.4156	537.3675	0.6146175	0.5166819	597.685	3.374342	0	846.7654	534.6357	0.4744311	0.4699084	592.1384	3.438424	0	17	863	536						Frog_fixed.avi	0
19385	1163	883.0203	530.6115	0.6148331	0.5177292	597.0458	3.382013	0	852.5743	535.5302	0.4743299	0.4710238	591.6663	3.465602	0	17	868	533						Frog_fixed.avi	0
19401	1164	876.5469	539.6898	0.6148081	0.5188195	596.4402	3.375322	0	854.9192	537.2198	0.4740969	0.4720989	591.2005	3.452365	0	17	866	538						Frog_fixed.avi	0
19418	1165	879.6143	538.555	0.6146402	0.5201439	595.988	3.377269	0	854.8302	539.0499	0.4736851	0.473325	591.2466	3.467439	0	17	867	539						Frog_fixed.avi	0
19435	1166	879.376	543.1057	0.6143639	0.5214691	595.6721	3.414873	0	852.6427	531.3239	0.4731978	0.4746812	591.2672	3.459004	0	17	866	537						Frog_fixed.avi	0
19451	1167	873.2905	544.6417	0.6139529	0.5228489	595.3925	3.427621	0	852.1671	534.4456	0.4726779	0.4762014	591.262	3.470783	0	17	863	540						Frog_fixed.avi	0
19468	1168	873.8978	549.9449	0.6134963	0.5244267	595.1757	3.423809	0	859.3055	530.2941	0.4721266	0.4778867	591.1931	3.442043	0	17	867	540						Frog_fixed.avi	0
19485	1169	876.7212	540.004	0.6129947	0.5262066	595.068	3.435776	0	854.1035	526.15	0.4714594	0.4799431	591.3436	3.490168	0	17	865	533						Frog_fixed.avi	0
19501	1170	877.952	532.4953	0.612414	0.5280226	595.2081	3.436724	0	853.6088	533.298	0.4707754	0.4820759	591.824	3.5111	0	17	866	533						Frog_fixed.avi	0
19518	1171	877.9951	544.0533	0.6117338	0.5299718	595.1758	3.453186	0	853.0031	535.7657	0.4700195	0.4843931	592.0081	3.513997	0	17	865	540						Frog_fixed.avi	0
19535	1172	875.7769	547.7993	0.6109827	0.5319806	595.3088	3.490598	0	863.097	537.7791	0.4692505	0.4867617	592.1938	3.531302	0	17	869	543						Frog_fixed.avi	0
19551	1173	876.2476	535.9775	0.6102375	0.5339306	595.4859	3.475417	0	849.6353	533.9734	0.468408	0.4891655	592.7974	3.564029	0	17	863	535						Frog_fixed.avi	0
19568	1174	871.4648	547.2987	0.609472	0.5357842	595.7036	3.502867	0	855.2601	531.8472	0.4676469	0.4914047	593.0424	3.571262	0	17	863	540						Frog_fixed.avi	0
19584	1175	875.571	537.1826	0.608807	0.5376864	596.2629	3.523474	0	854.8845	533.2629	0.4670041	0.493591	593.5054	3.579505	0	17	865	535						Frog_fixed.avi	0
19601	1176	876.282	536.837	0.6081999	0.5394681	596.5258	3.529447	0	852.5948	537.0523	0.4664203	0.4955163	593.9488	3.602895	0	17	864	537						Frog_fixed.avi	0
19618	1177	874.7541	544.354	0.6076801	0.5410141	597.0081	3.562494	0	852.5488	528.7759	0.4659099	0.4973632	594.3942	3.60159	0	17	864	537						Frog_fixed.avi	0
19634	1178	876.5957	531.2668	0.6071901	0.5424758	597.3347	3.532328	0	855.0605	528.9623	0.4654857	0.4989978	594.9071	3.595467	0	17	866	530						Frog_fixed.avi	0
19651	1179	874.4314	535.6854	0.6067652	0.543717	597.9029	3.562059	0	855.9087	531.6437	0.4651351	0.5003679	595.2864	3.622426	0	17	865	534						Frog_fixed.avi	0
19668	1180	870.553	537.3929	0.6063651	0.5447464	598.2888	3.573385	0	851.363	532.1238	0.4648124	0.5016163	595.6857	3.650209	0	17	861	535						Frog_fixed.avi	0
19684	1181	874.9731	534.6962	0.6060001	0.545662	598.7628	3.60017	0	856.2609	526.0712	0.4644877	0.502672	596.2506	3.670193	0	17	866	530						Frog_fixed.avi	0
19701	1182	875.1711	543.8857	0.6056159	0.5463374	599.2717	3.60745	0	852.0081	530.8553	0.4641444	0.5035543	596.7966	3.679382	0	17	864	537						Frog_fixed.avi	0
19718	1183	872.8744	537.8967	0.60518	0.5470087	599.6276	3.595107	0	855.2845	535.0026	0.463806	0.5043935	597.0488	3.683997	0	17	864	536						Frog_fixed.avi	0
19734	1184	872.2147	532.7662	0.6047205	0.5476423	600.1193	3.616101	0	852.7769	536.2983	0.4633523	0.5052596	597.3859	3.709895	0	17	862	535						Frog_fixed.avi	0
19751	1185	871.3115	536.6539	0.6041706	0.5481254	600.463	3.621207	0	846.035	533.5686	0.4628155	0.506079	597.8524	3.70938	0	17	859	535						Frog_fixed.avi	0
19768	1186	872.5583	541.1193	0.6036279	0.5485854	600.6257	3.662633	0	850.7169	532.7535	0.4623168	0.5069217	598.2264	3.732013	0	17	862	537						Frog_fixed.avi	0
19784	1187	869.6022	535.829	0.6030954	0.5490023	600.9645	3.661414	0	854.6593	524.626	0.4617893	0.5076869	598.3846	3.729166	0	17	862	530						Frog_fixed.avi	0
19801	1188	868.639	536.4329	0.6025591	0.5493968	601.1207	3.673571	0	852.4054	535.4539	0.4612744	0.5083709	598.5683	3.756888	0	17	861	536						Frog_fixed.avi	0
19818	1189	872.5039	537.5394	0.6021125	0.5497489	601.3762	3.67559	0	856.2796	541.2332	0.4607889	0.5089075	598.7515	3.761416	0	17	864	539						Frog_fixed.avi	0
19834	1190	868.7048	532.2332	0.6016741	0.5500516	601.4421	3.685993	0	853.3019	532.4358	0.4603483	0.5094333	598.8608	3.77631	0	17	861	532						Frog_fixed.avi	0
19851	1191	864.9188	540.3358	0.6013474	0.5502359	601.5104	3.718774	0	854.8733	532.3953	0.4599597	0.5098369	599.108	3.78183	0	17	860	536						Frog_fixed.avi	0
19868	1192	875.6436	533.6868	0.6010916	0.5503506	601.5319	3.712715	0	855.8923	529.4036	0.4596794	0.5101447	599.0598	3.787013	0	17	866	532						Frog_fixed.avi	0
19884	1193	864.0148	534.816	0.6008874	0.5503434	601.5948	3.713842	0	849.2889	534.3638	0.4594382	0.510349	599.2006	3.800766	0	17	857	535						Frog_fixed.avi	0
19901	1194	868.9512	534.5213	0.6007949	0.5501733	601.587	3.750131	0	850.9264	535.042	0.4593138	0.5104352	599.1068	3.813309	0	17	860	535						Frog_fixed.avi	0
19918	1195	867.3521	534.805	0.600771	0.5498075	601.5481	3.732785	0	853.8065	532.9223	0.4592467	0.510385	599.1052	3.824719	0	17	861	534						Frog_fixed.avi	0
19934	1196	863.7259	532.5238	0.6007884	0.549246	601.4938	3.748915	0	855.0199	533.425	0.4592157	0.5101611	599.17	3.833232	0	17	859	533						Frog_fixed.avi	0
19951	1197	865.4893	534.2676	0.6008211	0.5485664	601.5168	3.756755	0	853.16	542.6053	0.4591999	0.509733	599.1832	3.837263	0	17	859	538						Frog_fixed.avi	0
19968	1198	865.5376	526.1851	0.6008388	0.5478924	601.4926	3.751947	0	850.8007	534.483	0.4591544	0.5093602	599.2751	3.848844	0	17	858	530						Frog_fixed.avi	0
19984	1199	863.1829	545.6616	0.6008255	0.5471846	601.4405	3.794718	0	856.611	533.6462	0.4591129	0.5088436	599.2618	3.84752	0	17	860	540						Frog_fixed.avi	0
20001	1200	860.7382	539.9957	0.6007801	0.5466995	601.2582	3.798553	0	849.2856	538.2116	0.4589991	0.5083665	599.323	3.849939	0	17	855	539						Frog_fixed.avi	0
20018	1201	862.7094	527.3649	0.6007477	0.5462325	601.2245	3.793474	0	849.1837	535.3016	0.4589642	0.5079398	599.2813	3.875663	0	17	856	531						Frog_fixed.avi	0
20034	1202	862.6065	536.8982	0.6007162	0.5458602	601.1277	3.80201	0	853.7911	535.828	0.4589307	0.5076312	599.2089	3.870785	0	17	858	536						Frog_fixed.avi	0
20051	1203	865.0194	530.345	0.6006859	0.5455877	601.1157	3.803341	0	849.7736	546.5985	0.4588694	0.507315	599.292	3.893092	0	17	857	538						Frog_fixed.avi	0
20068	1204	862.6437	538.4382	0.6006472	0.5455049	601.0698	3.823084	0	849.9719	538.2194	0.4588303	0.5071724	599.0383	3.899178	0	17	856	538						Frog_fixed.avi	0
20084	1205	865.7979	537.1447	0.6005949	0.5455458	600.862	3.829585	0	855.7299	536.1171	0.458786	0.5070282	598.9721	3.898919	0	17	861	537						Frog_fixed.avi	0
20101	1206	864.1331	537.3366	0.6005344	0.5457723	600.7242	3.82198	0	853.0903	535.7968	0.4587193	0.5069546	598.9745	3.893731	0	17	859	537						Frog_fixed.avi	0
20118	1207	864.8565	531.2045	0.6004639	0.5461061	600.655	3.813915	0	850.053	536.5743	0.4586274	0.5068957	598.8022	3.893484	0	17	857	534						Frog_fixed.avi	0
20134	1208	864.5847	538.7307	0.6003424	0.5463141	600.4896	3.837077	0	848.9193	538.6851	0.4585085	0.5068296	599.0449	3.904939	0	17	857	539						Frog_fixed.avi	0
20151	1209	850.1442	539.7913	0.600243	0.5463951	600.5768	3.825344	0	839.4342	533.2702	0.4584336	0.5068967	599.0273	3.899292	0	17	845	537						Frog_fixed.avi	0
20167	1210	864.2188	542.8466	0.6000193	0.5463622	600.402	3.828142	0	850.4438	541.4838	0.4582837	0.5069522	598.6489	3.897554	0	17	857	542						Frog_fixed.avi	0
20184	1211	854.7747	542.5085	0.5997773	0.546322	600.3526	3.847408	0	839.7546	541.2205	0.4579251	0.5070773	598.9948	3.920972	0	17	847	542						Frog_fixed.avi	0
20201	1212	853.1387	544.7062	0.599413	0.5462326	600.2605	3.856988	0	845.1226	540.3983	0.4575607	0.5072866	598.7521	3.922302	0	17	849	543						Frog_fixed.avi	0
20217	1213	861.9998	542.1636	0.5990202	0.5460675	600.2019	3.84035	0	845.041	543.4792	0.4570877	0.5075312	598.769	3.91569	0	17	854	543						Frog_fixed.avi	0
20234	1214	858.8738	535.8854	0.5985037	0.5458755	600.2183	3.847559	0	845.6796	537.5594	0.4564778	0.5078821	599.0578	3.916895	0	17	852	537						Frog_fixed.avi	0
20251	1215	858.783	540.4644	0.5978918	0.5455992	600.2375	3.847125	0	843.5695	541.2724	0.4558471	0.5081524	599.0007	3.928381	0	17	851	541						Frog_fixed.avi	0
20267	1216	859.1772	536.8561	0.5972325	0.5454471	600.1927	3.847889	0	844.1882	544.241	0.4551134	0.5084841	598.9579	3.944011	0	17	852	541						Frog_fixed.avi	0
20284	1217	859.4965	542.9828	0.5965297	0.545293	600.3126	3.847959	0	849.1943	540.1947	0.4543828	0.5088168	599.2611	3.933437	0	17	854	542						Frog_fixed.avi	0
20301	1218	859.5159	542.9365	0.5958126	0.5451158	600.3645	3.86764	0	846.9046	543.1781	0.4535689	0.5091218	599.1956	3.938857	0	17	853	543						Frog_fixed.avi	0
20317	1219	855.6251	547.2896	0.5951029	0.5448194	600.4399	3.874302	0	850.8502	538.8422	0.4528638	0.5093852	599.3458	3.928654	0	17	853	543						Frog_fixed.avi	0
20334	1220	858.3652	541.7832	0.5944279	0.5446808	600.4074	3.86654	0	844.7126	538.485	0.4520811	0.5095932	599.7798	3.924966	0	17	852	540						Frog_fixed.avi	0
20351	1221	862.262	539.1511	0.5938036	0.5445288	600.4875	3.858201	0	842.5836	536.6863	0.4514152	0.5098274	599.6621	3.935573	0	17	852	538						Frog_fixed.avi	0
20367	1222	857.2716	536.3712	0.5931838	0.5444588	600.6694	3.834434	0	850.238	543.1072	0.4508091	0.51002	599.8262	3.939377	0	17	854	540						Frog_fixed.avi	0
20384	1223	859.8357	540.8103	0.5925851	0.5444432	600.6235	3.854181	0	843.0699	537.1123	0.4501396	0.5103571	600.2155	3.940158	0	17	851	539						Frog_fixed.avi	0
20401	1224	860.0299	542.6013	0.5920274	0.5444816	600.702	3.835916	0	850.4803	537.2039	0.4495926	0.5106358	600.2598	3.91455	0	17	855	540						Frog_fixed.avi	0
20417	1225	858.3163	541.9239	0.591507	0.5445065	600.7867	3.837713	0	845.2169	535.6986	0.4490549	0.5109314	600.3683	3.92114	0	17	852	539						Frog_fixed.avi	0
20434	1226	858.3558	547.7949	0.5910295	0.5445229	600.8884	3.840966	0	845.7834	541.6555	0.4485761	0.5111445	600.4861	3.922276	0	17	852	545						Frog_fixed.avi	0
20451	1227	859.2079	542.4068	0.5905915	0.5444784	601.0012	3.840923	0	848.2513	533.5419	0.4481325	0.5114348	600.7652	3.900684	0	17	854	538						Frog_fixed.avi	0
20467	1228	859.5926	539.1254	0.5902035	0.5443781	601.1257	3.810276	0	843.3708	532.1234	0.4476869	0.5116255	600.8501	3.89952	0	17	851	536						Frog_fixed.avi	0
20484	1229	856.9044	537.3375	0.5898035	0.544268	601.1829	3.81199	0	847.2263	534.2831	0.4473323	0.5117976	600.9691	3.900508	0	17	852	536						Frog_fixed.avi	0
20501	1230	858.4374	541.5222	0.5894554	0.5441357	601.2322	3.829045	0	843.2159	534.5603	0.4469629	0.5120015	600.9791	3.91202	0	17	851	538						Frog_fixed.avi	0
20517	1231	861.7407	540.0078	0.5891005	0.5439314	601.4084	3.803027	0	841.528	536.0071	0.4465704	0.5121917	601.1984	3.911742	0	17	852	538						Frog_fixed.avi	0
20534	1232	857.9369	543.5505	0.5887142	0.5438484	601.4221	3.824725	0	842.3386	533.1891	0.4461683	0.5123703	601.1925	3.909045	0	17	850	538						Frog_fixed.avi	0
20551	1233	852.0413	534.4412	0.588365	0.543669	601.4609	3.812558	0	835.2444	520.8718	0.4457951	0.5124833	601.6136	3.899957	0	18	844	528						Frog_fixed.avi	0
20567	1234	848.3856	498.3856	0.587956	0.5432618	601.4261	3.806447	0	843.066	495.9362	0.4455482	0.512311	601.415	3.902142	0	18	846	497						Frog_fixed.avi	0
20584	1235	853.7112	504.9658	0.5876039	0.5430583	601.4326	3.787849	0	841.0399	509.7178	0.4451251	0.5124086	601.2925	3.908697	0	18	847	507						Frog_fixed.avi	0
20601	1236	850.2722	486.3582	0.5871876	0.5428358	601.4064	3.811239	0	841.7608	496.2581	0.4446631	0.5124702	601.3848	3.897079	0	18	846	491						Frog_fixed.avi	0
20617	1237	849.1324	492.783	0.5867692	0.542408	601.2627	3.77214	0	846.3214	492.9209	0.444214	0.5124304	601.6115	3.885534	0	18	848	493						Frog_fixed.avi	0
20634	1238	845.0938	488.331	0.5863525	0.5420189	601.3428	3.78081	0	842.1543	491.3404	0.4437414	0.5123035	601.7325	3.88868	0	18	844	490						Frog_fixed.avi	0
20651	1239	856.3693	499.6993	0.5859345	0.5414916	601.2184	3.787188	0	849.8516	490.9283	0.4432736	0.512125	601.7678	3.882312	0	18	853	495						Frog_fixed.avi	0
20667	1240	853.816	486.8508	0.5854931	0.5410711	601.1433	3.784611	0	843.9738	495.8748	0.4427965	0.5120044	601.8385	3.890261	0	18	849	491						Frog_fixed.avi	0
20684	1241	853.9692	484.573	0.5850404	0.5405316	601.0176	3.762096	0	847.34	491.0343	0.4423203	0.5118511	601.9871	3.884802	0	18	851	488						Frog_fixed.avi	0
20701	1242	851.5544	481.0433	0.584586	0.5400043	600.8694	3.757071	0	846.7907	485.7996	0.4418322	0.5116962	601.976	3.891101	0	18	849	483						Frog_fixed.avi	0
20717	1243	851.4565	483.1724	0.5841008	0.5396678	600.8631	3.757242	0	848.1583	491.3464	0.4413432	0.511506	601.9869	3.891841	0	18	850	487						Frog_fixed.avi	0
20734	1244	853.6333	480.3815	0.5836528	0.5393333	600.6859	3.75448	0	856.087	485.9402	0.4409021	0.5114	601.7477	3.873565	0	18	855	483						Frog_fixed.avi	0
20750	1245	856.972	482.2729	0.5832009	0.5390434	600.7426	3.746827	0	853.151	491.1751	0.4404177	0.5112927	601.7322	3.880804	0	18	855	487						Frog_fixed.avi	0
20767	1246	855.185	476.8613	0.5827561	0.5389236	600.5943	3.756117	0	854.7639	487.0408	0.4399477	0.5113669	601.6751	3.882442	0	18	855	482						Frog_fixed.avi	0
20784	1247	856.7737	474.0968	0.5823601	0.5388047	600.337	3.736239	0	854.5013	492.4229	0.4394928	0.5113773	601.6007	3.88668	0	18	856	483						Frog_fixed.avi	0
20800	1248	855.4873	476.601	0.5819345	0.5386946	600.1516	3.747452	0	854.0524	490.5991	0.4390477	0.5114079	601.4706	3.882581	0	18	855	484						Frog_fixed.avi	0
20817	1249	854.9319	473.5706	0.5815727	0.5386078	600.1227	3.730634	0	855.6345	488.3939	0.4386292	0.5115393	601.3452	3.88367	0	18	855	481						Frog_fixed.avi	0
20834	1250	857.1599	470.8202	0.5811827	0.5386333	600.2066	3.719186	0	855.4587	485.0052	0.4382292	0.5116779	601.6111	3.879059	0	18	856	478						Frog_fixed.avi	0
20850	1251	862.2242	470.18	0.5808665	0.5387371	599.9796	3.737402	0	859.2376	487.761	0.4379131	0.5118845	601.5658	3.885639	0	18	861	479						Frog_fixed.avi	0
20867	1252	859.1962	476.0828	0.5805646	0.5387991	599.9703	3.734184	0	854.2079	494.1528	0.4375786	0.5120375	601.4052	3.873727	0	18	857	485						Frog_fixed.avi	0
20884	1253	858.5192	474.7251	0.580282	0.5388908	599.7523	3.723126	0	857.4502	485.0427	0.4373018	0.5122929	601.6459	3.869601	0	18	858	480						Frog_fixed.avi	0
20900	1254	859.0905	482.3934	0.5800692	0.5389318	599.8785	3.718913	0	859.9655	485.8845	0.4371074	0.5125083	601.188	3.880342	0	18	860	484						Frog_fixed.avi	0
20917	1255	858.9745	482.0552	0.5798877	0.5389335	599.7629	3.728011	0	861.9141	488.1395	0.436897	0.5126604	601.4537	3.873231	0	18	860	485						Frog_fixed.avi	0
20934	1256	861.9004	482.1591	0.5797304	0.5388874	599.6348	3.748216	0	859.2349	488.8835	0.4367132	0.5126741	601.4675	3.876162	0	18	861	486						Frog_fixed.avi	0
20950	1257	860.1613	481.252	0.5795809	0.5387958	599.7816	3.725805	0	856.7634	489.2671	0.4366001	0.5126929	601.2114	3.873462	0	18	858	485						Frog_fixed.avi	0
20967	1258	863.3098	474.5269	0.5794575	0.538637	599.5334	3.740778	0	861.8383	484.3284	0.4364683	0.5126738	601.3398	3.861888	0	18	863	479						Frog_fixed.avi	0
20984	1259	871.1639	477.8761	0.5793428	0.5384544	599.6738	3.727842	0	858.2885	486.4478	0.4362914	0.5126414	601.5146	3.879973	0	19	865	482						Frog_fixed.avi	0
21000	1260	899.2689	462.6272	0.5789797	0.5380998	599.7433	3.741565	0	903.9918	464.9821	0.436059	0.5124711	601.4087	3.868669	0	19	902	464						Frog_fixed.avi	0
21017	1261	887.2326	470.604	0.5788863	0.5379439	599.7031	3.761806	0	884.1096	473.4966	0.4359661	0.5123793	601.4332	3.859006	0	19	886	472						Frog_fixed.avi	0
21034	1262	896.6852	461.0163	0.5787605	0.5377355	599.6252	3.749424	0	891.1892	467.7256	0.4357719	0.5123087	601.603	3.852747	0	19	894	464						Frog_fixed.avi	0
21050	1263	893.2319	472.2726	0.5786173	0.5374081	599.7007	3.751868	0	889.8273	474.9911	0.4356583	0.5121878	601.4329	3.841643	0	19	892	474						Frog_fixed.avi	0
21067	1264	895.156	461.0724	0.5784979	0.5372417	599.505	3.736843	0	891.5015	468.1202	0.4355288	0.5121117	601.3179	3.846844	0	19	893	465						Frog_fixed.avi	0
21083	1265	900.8667	455.0235	0.5783843	0.5370837	599.5194	3.739	0	891.0596	475.4339	0.4353858	0.5119613	601.2927	3.852547	0	19	896	465						Frog_fixed.avi	0
21100	1266	900.1669	463.3451	0.5782288	0.5367486	599.4051	3.735949	0	894.381	467.6829	0.4352199	0.5118505	601.4151	3.839099	0	19	897	466						Frog_fixed.avi	0
21117	1267	903.4366	463.7486	0.5781068	0.5365154	599.3143	3.741482	0	895.8468	467.5482	0.435101	0.511736	601.105	3.837145	0	19	900	466						Frog_fixed.avi	0
21133	1268	898.2112	464.307	0.5779603	0.5363319	599.2451	3.721548	0	896.042	468.6613	0.4349736	0.51159	601.2107	3.828942	0	19	897	466						Frog_fixed.avi	0
21150	1269	897.434	462.952	0.5778719	0.5361884	599.0852	3.712717	0	896.8597	472.5198	0.4348652	0.5113923	601.1962	3.80896	0	19	897	468						Frog_fixed.avi	0
21167	1270	903.1194	464.4842	0.5777963	0.5360119	598.9037	3.691765	0	895.2711	474.898	0.4347989	0.5111735	600.977	3.825511	0	19	899	470						Frog_fixed.avi	0
21183	1271	900.7759	468.1963	0.5777342	0.5357309	598.8409	3.694734	0	891.9785	468.9098	0.4346941	0.5109439	601.1248	3.82344	0	19	896	469						Frog_fixed.avi	0
21200	1272	899.0364	468.1799	0.5776409	0.5355731	598.6024	3.673002	0	891.564	467.0703	0.4346313	0.5105587	600.8488	3.79644	0	19	895	468						Frog_fixed.avi	0
21217	1273	899.454	465.0483	0.5776072	0.5353175	598.407	3.650196	0	891.9675	477.1916	0.4346054	0.5101508	600.751	3.794251	0	19	896	471						Frog_fixed.avi	0
21233	1274	898.8337	473.2886	0.5775939	0.5349202	598.3835	3.640952	0	897.8726	465.3549	0.4345849	0.5098004	600.6635	3.760373	0	19	898	469						Frog_fixed.avi	0
21250	1275	900.3522	467.8848	0.5775799	0.5347093	598.3016	3.638646	0	897.0713	477.7668	0.4345322	0.5093705	600.3541	3.759017	0	19	899	473						Frog_fixed.avi	0
21267	1276	887.4072	458.7013	0.5776094	0.5343246	598.0344	3.614515	0	892.0925	454.4528	0.4345488	0.5090602	600.3181	3.752194	0	19	890	457						Frog_fixed.avi	0
21283	1277	891.9674	475.8126	0.5775022	0.5340664	597.908	3.631711	0	889.157	475.9448	0.4344382	0.5088243	600.0682	3.734848	0	19	891	476						Frog_fixed.avi	0
21300	1278	893.35	463.6099	0.5774222	0.5340247	597.7216	3.606481	0	891.2169	468.1458	0.4342884	0.508908	599.892	3.727211	0	19	892	466						Frog_fixed.avi	0
21317	1279	891.3665	469.6452	0.5772642	0.5340524	597.4802	3.592982	0	883.3723	470.3996	0.4340567	0.5090349	599.9423	3.737199	0	19	887	470						Frog_fixed.avi	0
21333	1280	892.1426	463.7803	0.5770692	0.5343192	597.3506	3.598838	0	889.7406	472.0825	0.433873	0.5093263	599.4482	3.719211	0	19	891	468						Frog_fixed.avi	0
21350	1281	891.5842	465.4464	0.5768091	0.5345703	597.1089	3.613088	0	888.566	476.2943	0.4335845	0.509614	599.3087	3.711606	0	19	890	471						Frog_fixed.avi	0
21367	1282	888.468	462.8733	0.5765641	0.5347595	597.0618	3.58839	0	890.0734	469.7707	0.4332945	0.5100141	599.0419	3.71743	0	19	889	466						Frog_fixed.avi	0
21383	1283	893.1383	468.6342	0.5762684	0.5348522	596.8423	3.580895	0	887.6475	467.681	0.4329168	0.5102832	599.1325	3.704415	0	19	890	468						Frog_fixed.avi	0
21400	1284	889.8024	474.5408	0.5759351	0.5350305	596.5864	3.602988	0	885.3782	473.3936	0.4325901	0.5105159	598.6824	3.709787	0	19	888	474						Frog_fixed.avi	0
21417	1285	891.9022	466.8436	0.5756617	0.5351827	596.4298	3.595821	0	884.4995	473.2787	0.432266	0.5107443	598.6146	3.719598	0	19	888	470						Frog_fixed.avi	0
21433	1286	888.5897	469.2999	0.5753813	0.5352667	596.3008	3.607936	0	880.8902	474.6861	0.4319417	0.5109055	598.4201	3.717964	0	19	885	472						Frog_fixed.avi	0
21450	1287	892.715	467.3203	0.5751352	0.5353054	595.9587	3.605442	0	882.2416	476.0959	0.4316747	0.5110291	598.1356	3.714285	0	19	887	472						Frog_fixed.avi	0
21467	1288	892.4847	460.1414	0.5749308	0.5352685	595.8765	3.593718	0	888.4103	472.8401	0.4314201	0.5111189	597.9526	3.712174	0	19	890	466						Frog_fixed.avi	0
21483	1289	891.1599	478.3567	0.574724	0.5350359	595.5344	3.605709	0	886.3085	480.0753	0.4311625	0.5111085	597.7864	3.735919	0	19	889	479						Frog_fixed.avi	0
21500	1290	889.064	468.6586	0.5745128	0.5347703	595.3197	3.592558	0	886.6086	474.0474	0.4309304	0.5110509	597.5235	3.720867	0	19	888	471						Frog_fixed.avi	0
21517	1291	887.7924	466.1376	0.5742917	0.5344785	595.0558	3.578115	0	882.7603	468.4756	0.4306372	0.5108561	597.5491	3.734	0	19	885	467						Frog_fixed.avi	0
21533	1292	888.1182	466.1152	0.5740685	0.5339391	594.8175	3.591807	0	882.7954	472.9886	0.4303849	0.5105086	597.0254	3.738575	0	19	885	470						Frog_fixed.avi	0
21550	1293	891.3482	474.3098	0.5738257	0.5333022	594.5801	3.603683	0	879.4509	470.1842	0.430068	0.510148	597.0604	3.751144	0	19	885	472						Frog_fixed.avi	0
21567	1294	885.5008	458.7081	0.5735537	0.5328188	594.4536	3.608883	0	882.5302	474.0209	0.4298193	0.5096893	596.7565	3.765747	0	19	884	466						Frog_fixed.avi	0
21583	1295	888.9	459.9112	0.5732904	0.5322509	594.0195	3.609421	0	877.1912	466.1086	0.4294841	0.5092904	596.5807	3.754046	0	19	883	463						Frog_fixed.avi	0
21600	1296	885.9896	469.852	0.573063	0.5316119	593.8399	3.623419	0	880.2862	483.1137	0.4292277	0.5087888	596.2871	3.79127	0	19	883	476						Frog_fixed.avi	0
21617	1297	889.0311	463.0599	0.5728253	0.5311514	593.5494	3.604963	0	878.6631	469.5979	0.4289306	0.5084626	596.234	3.78063	0	19	884	466						Frog_fixed.avi	0
21633	1298	887.9334	458.245	0.5725864	0.5305868	593.4576	3.621629	0	884.031	470.1356	0.4286864	0.5079444	595.8789	3.795128	0	19	886	464						Frog_fixed.avi	0
21650	1299	889.4628	459.4949	0.5723262	0.5299014	593.289	3.629509	0	885.6525	464.6058	0.4283685	0.5075848	595.8652	3.791428	0	19	888	462						Frog_fixed.avi	0
21666	1300	892.3473	465.5425	0.5720222	0.5292229	593.0333	3.640741	0	893.0518	464.3948	0.4280683	0.5071141	595.5654	3.813653	0	19	893	465						Frog_fixed.avi	0
21683	1301	905.7943	457.8285	0.5715863	0.5287826	592.949	3.661049	0	904.5024	468.9477	0.4276487	0.5067879	595.4649	3.826515	0	19	905	463						Frog_fixed.avi	0
21700	1302	904.6002	456.1424	0.5712225	0.5282758	592.7972	3.661363	0	901.3652	461.3316	0.4272326	0.5064764	595.2153	3.822068	0	19	903	459						Frog_fixed.avi	0
21716	1303	906.6595	459.1791	0.5708253	0.5277929	592.5324	3.668855	0	902.2217	467.4165	0.4267738	0.506201	595.1478	3.829849	0	19	904	463						Frog_fixed.avi	0
21733	1304	904.6375	457.3771	0.5704256	0.5274578	592.4188	3.684448	0	899.1953	463.1744	0.4263183	0.5060681	595.2114	3.850325	0	19	902	460						Frog_fixed.avi	0
21750	1305	903.302	457.1107	0.570031	0.527206	592.1526	3.682834	0	900.5756	459.7408	0.4258797	0.5059776	594.7762	3.845984	0	19	902	458						Frog_fixed.avi	0
21766	1306	900.434	464.174	0.5696469	0.5269127	591.8256	3.706754	0	904.7722	463.247	0.4255	0.5059721	594.5615	3.851166	0	19	903	464						Frog_fixed.avi	0
21783	1307	904.1397	463.6686	0.5693144	0.5267515	591.7593	3.679788	0	909.1554	460.3303	0.4251144	0.5060131	594.378	3.864149	0	19	907	462						Frog_fixed.avi	0
21800	1308	901.1868	466.5672	0.5689523	0.5267745	591.6149	3.714534	0	908.6005	460.2545	0.4246845	0.5061221	594.4705	3.865253	0	19	905	463						Frog_fixed.avi	0
21816	1309	906.2951	447.5292	0.5686166	0.5270025	591.5248	3.716369	0	907.0901	458.7401	0.4243428	0.5063931	594.2689	3.883487	0	19	907	453						Frog_fixed.avi	0
21833	1310	895.6718	459.6109	0.5682647	0.5272536	591.1972	3.723063	0	906.0667	463.0657	0.4240038	0.5066878	593.9241	3.882339	0	19	901	461						Frog_fixed.avi	0
21850	1311	904.8556	459.989	0.5679686	0.5275239	591.2729	3.729101	0	905.5396	464.2345	0.4236459	0.5070366	594.119	3.887515	0	19	905	462						Frog_fixed.avi	0
21866	1312	905.8418	457.0854	0.5676981	0.5279194	591.0991	3.74612	0	911.5441	460.0715	0.423373	0.5074804	593.971	3.90361	0	19	909	459						Frog_fixed.avi	0
21883	1313	901.0113	461.743	0.567426	0.5282391	591.0967	3.744473	0	907.9794	463.2302	0.4230792	0.5078335	593.8701	3.896519	0	19	904	462						Frog_fixed.avi	0
21900	1314	901.4076	464.2064	0.5671971	0.5284269	590.9175	3.756501	0	910.134	461.6738	0.4228289	0.5081931	593.83	3.906934	0	19	906	463						Frog_fixed.avi	0
21916	1315	897.1674	461.8595	0.5669221	0.5287203	590.9692	3.773878	0	909.3914	458.7467	0.422539	0.5085391	593.6647	3.896855	0	19	903	460						Frog_fixed.avi	0
21933	1316	902.1514	459.444	0.5667292	0.5289058	590.7795	3.790056	0	912.6411	465.8508	0.4223137	0.5087828	593.6083	3.912076	0	19	907	463						Frog_fixed.avi	0
21950	1317	908.4412	456.4623	0.5665125	0.5290759	590.6491	3.772346	0	906.7008	459.5612	0.422056	0.5091756	593.6	3.93498	0	19	908	458						Frog_fixed.avi	0
21966	1318	904.2959	467.3604	0.5662826	0.5291966	590.6472	3.784725	0	911.197	462.9426	0.4218644	0.5094985	593.4435	3.9189	0	19	908	465						Frog_fixed.avi	0
21983	1319	905.3787	463.1521	0.5661186	0.5294132	590.483	3.782111	0	904.5776	461.6786	0.421605	0.5098988	593.4799	3.935505	0	19	905	462						Frog_fixed.avi	0
22000	1320	905.3649	460.8598	0.5659472	0.5297797	590.3637	3.804032	0	911.6144	468.8733	0.4214903	0.510264	593.3159	3.939929	0	19	908	465						Frog_fixed.avi	0
22016	1321	903.7767	467.4048	0.5657899	0.5300006	590.4589	3.802998	0	915.3823	460.3965	0.4213326	0.5107874	593.1389	3.955818	0	19	910	464						Frog_fixed.avi	0
22033	1322	903.8102	460.6774	0.5656436	0.5304524	590.255	3.796214	0	907.96	463.2107	0.421128	0.5112763	593.0533	3.959802	0	20	906	462						Frog_fixed.avi	0
22050	1323	913.0615	541.1095	0.5653984	0.5310749	590.0599	3.802378	0	906.8564	529.5402	0.4210248	0.5120985	593.0305	3.953789	0	20	910	535						Frog_fixed.avi	0
22066	1324	900.4938	511.4411	0.5652873	0.5315292	590.0636	3.80509	0	912.94	509.6128	0.4208831	0.5125952	592.7313	3.966754	0	20	907	511						Frog_fixed.avi	0
22083	1325	905.8859	525.0019	0.5651226	0.5320097	589.8251	3.834971	0	908.7438	521.6974	0.4206536	0.5130872	592.6839	3.962763	0	20	907	523						Frog_fixed.avi	0
22100	1326	904.7629	520.6811	0.5649344	0.5323854	589.7585	3.81676	0	906.823	523.6299	0.42045	0.5135856	592.6626	3.966079	0	20	906	522						Frog_fixed.avi	0
22116	1327	903.4777	518.6535	0.564766	0.5327852	589.6725	3.828808	0	913.5947	513.3302	0.4202762	0.5141461	592.3536	3.963735	0	20	909	516						Frog_fixed.avi	0
22133	1328	904.8171	523.2141	0.564575	0.5331368	589.5876	3.829041	0	910.5462	516.8588	0.4200563	0.5145846	592.5178	3.975043	0	20	908	520						Frog_fixed.avi	0
22150	1329	906.654	526.8852	0.564401	0.5332876	589.4918	3.825049	0	908.2402	515.4056	0.419863	0.5150044	592.421	3.977254	0	20	907	521						Frog_fixed.avi	0
22166	1330	901.1953	530.6697	0.5642148	0.5334049	589.4055	3.838155	0	909.298	516.1332	0.4196886	0.5153401	592.3812	3.996317	0	20	905	523						Frog_fixed.avi	0
22183	1331	898.5463	523.6336	0.5640441	0.5334212	589.2647	3.839783	0	908.1078	512.6884	0.4194942	0.5155624	592.5825	3.967637	0	20	903	518						Frog_fixed.avi	0
22199	1332	898.8431	527.0939	0.5639626	0.5333668	589.2889	3.853305	0	910.1168	513.5884	0.4193935	0.5157666	592.5031	3.982205	0	20	904	520						Frog_fixed.avi	0
22216	1333	899.9344	538.1516	0.5638731	0.5333233	589.4034	3.849416	0	907.9304	519.1551	0.4192975	0.5160021	592.2988	3.986956	0	20	904	529						Frog_fixed.avi	0
22233	1334	897.4084	532.8545	0.5637736	0.5334139	589.366	3.846509	0	909.6357	521.0542	0.4192321	0.5163208	592.3171	3.984976	0	20	904	527						Frog_fixed.avi	0
22249	1335	895.0528	525.0152	0.5637278	0.5335937	589.4493	3.847432	0	908.0123	513.7208	0.4191709	0.5167726	592.524	3.989467	0	20	902	519						Frog_fixed.avi	0
22266	1336	896.1857	522.4839	0.5636872	0.5338311	589.6263	3.856415	0	908.5836	516.8607	0.4191497	0.5172544	592.7056	3.980037	0	20	902	520						Frog_fixed.avi	0
22283	1337	896.0303	533.3037	0.5636859	0.5340857	589.7576	3.879713	0	903.4822	524.3676	0.4191564	0.5178504	592.8066	3.987375	0	20	900	529						Frog_fixed.avi	0
22299	1338	894.0012	527.9371	0.5636979	0.5345817	589.925	3.852456	0	908.1519	523.4526	0.4192213	0.5184858	593.1337	3.9967	0	20	901	526						Frog_fixed.avi	0
22316	1339	896.748	535.1028	0.5637348	0.5349444	590.2878	3.86147	0	911.5323	518.8734	0.419302	0.519185	593.3986	3.994798	0	20	904	527						Frog_fixed.avi	0
22333	1340	896.4499	531.0231	0.5637532	0.5354973	590.4981	3.871743	0	905.8417	523.8405	0.4193799	0.5198059	593.7004	3.998739	0	20	901	527						Frog_fixed.avi	0
22349	1341	896.6558	530.5897	0.5637694	0.535906	590.708	3.848804	0	902.7371	522.809	0.4194495	0.5202821	593.9163	3.991172	0	20	900	527						Frog_fixed.avi	0
22366	1342	898.259	521.4319	0.5637771	0.5362231	590.9756	3.865945	0	908.6179	518.6312	0.4195797	0.5207277	594.3287	3.988778	0	20	903	520						Frog_fixed.avi	0
22383	1343	898.0933	519.4393	0.5638193	0.5364323	591.5223	3.869493	0	907.7719	521.2466	0.4196633	0.521027	594.9119	3.984118	0	20	903	520						Frog_fixed.avi	0
22399	1344	897.7891	534.3879	0.5638322	0.5365162	591.8321	3.856416	0	908.0286	515.9816	0.4197687	0.5212488	595.2759	3.968611	0	20	903	525						Frog_fixed.avi	0
22416	1345	896.8738	528.4477	0.5638314	0.5367305	592.2925	3.861361	0	907.9243	518.1367	0.4198554	0.5214497	595.7973	3.97579	0	20	902	523						Frog_fixed.avi	0
22433	1346	903.6823	536.4188	0.5637558	0.5369049	592.7947	3.872279	0	913.155	530.3743	0.4198955	0.5216721	596.3448	3.974814	0	20	908	533						Frog_fixed.avi	0
22449	1347	904.5331	536.2849	0.5637114	0.5371369	593.165	3.858614	0	911.9889	534.3185	0.41999	0.5220976	596.7795	3.967065	0	20	908	535						Frog_fixed.avi	0
22466	1348	906.7338	540.5119	0.5636914	0.537296	593.5275	3.88532	0	912.0279	540.2961	0.4200618	0.5224407	597.2953	3.980685	0	20	909	540						Frog_fixed.avi	0
22483	1349	908.0065	532.2553	0.5637168	0.5375978	594.0469	3.855962	0	911.8399	538.4917	0.4201364	0.5229129	597.7588	3.986316	0	20	910	535						Frog_fixed.avi	0
22499	1350	908.6342	537.5461	0.5636734	0.5378606	594.3978	3.875059	0	907.9972	543.1999	0.4201704	0.523317	598.1279	3.974977	0	20	908	540						Frog_fixed.avi	0
22516	1351	911.843	536.5583	0.5636164	0.53807	594.7538	3.86823	0	915.0439	533.7681	0.4202465	0.523804	598.5641	3.966927	0	20	913	535						Frog_fixed.avi	0
22533	1352	909.9775	535.4963	0.5635529	0.5383357	595.0989	3.873166	0	910.9445	539.8082	0.420229	0.5241376	599.0821	3.991096	0	20	910	538						Frog_fixed.avi	0
22549	1353	910.0469	534.8587	0.5634533	0.5385242	595.5231	3.887598	0	913.7521	539.2318	0.4202556	0.5245221	599.4116	3.978767	0	20	912	537						Frog_fixed.avi	0
22566	1354	907.835	534.3062	0.563342	0.5386478	595.7999	3.888679	0	911.0365	532.4493	0.4202288	0.5247864	599.8137	3.970368	0	20	909	533						Frog_fixed.avi	0
22583	1355	907.9575	527.6412	0.5632705	0.5386863	596.0186	3.885089	0	910.3358	540.4833	0.4202279	0.5248767	600.1279	3.985888	0	20	909	534						Frog_fixed.avi	0
22599	1356	908.4894	530.5919	0.5632028	0.5386284	596.3124	3.884825	0	912.7819	533.2513	0.4202294	0.5248911	600.4215	3.975985	0	20	911	532						Frog_fixed.avi	0
22616	1357	906.907	533.7609	0.5631306	0.5384659	596.5712	3.875222	0	915.3016	531.507	0.4202597	0.5248489	600.8351	3.965473	0	20	911	533						Frog_fixed.avi	0
22633	1358	907.4213	539.5841	0.5630717	0.5381248	596.9352	3.892191	0	907.9969	532.0694	0.4202204	0.5246782	601.3828	3.97528	0	20	908	536						Frog_fixed.avi	0
22649	1359	903.5425	531.7533	0.5630342	0.5378715	597.0823	3.871003	0	906.77	533.6003	0.4202476	0.5243476	601.6476	3.981178	0	20	905	533						Frog_fixed.avi	0
22666	1360	908.968	535.2557	0.5630066	0.5374528	597.2953	3.903475	0	916.0909	532.8968	0.4202918	0.5239851	601.8622	3.967127	0	20	913	534						Frog_fixed.avi	0
22683	1361	905.7368	527.6254	0.5630105	0.5371426	597.5208	3.867835	0	908.5486	532.4497	0.4203333	0.5235983	602.1235	3.975901	0	20	907	530						Frog_fixed.avi	0
22699	1362	905.3699	536.543	0.5630494	0.536769	597.7641	3.908186	0	909.911	533.8197	0.4204649	0.523212	602.2228	3.973528	0	20	908	535						Frog_fixed.avi	0
22716	1363	907.1586	536.9381	0.5631248	0.5364088	598.017	3.911627	0	912.6814	534.9169	0.4205638	0.5228742	602.4227	3.965769	0	20	910	536						Frog_fixed.avi	0
22733	1364	903.3885	533.931	0.5632165	0.5360872	598.0681	3.900497	0	904.685	538.1679	0.4206877	0.5225172	602.6138	3.954528	0	20	904	536						Frog_fixed.avi	0
22749	1365	900.3839	540.5443	0.5633405	0.5357906	598.3466	3.893157	0	915.77	532.9391	0.4208451	0.5222825	602.7867	3.94953	0	20	908	537						Frog_fixed.avi	0
22766	1366	899.9523	535.0305	0.5634323	0.5356484	598.5089	3.880404	0	904.6912	531.9181	0.4209341	0.522169	603.1791	3.956429	0	20	902	533						Frog_fixed.avi	0
22782	1367	909.0775	537.2103	0.5635628	0.5355878	598.5995	3.896601	0	905.8566	535.1312	0.4210954	0.522101	603.2462	3.954441	0	20	907	536						Frog_fixed.avi	0
22799	1368	906.7422	535.1022	0.5636343	0.5356425	598.7656	3.916837	0	909.7729	531.6763	0.4212363	0.5221582	603.4371	3.943935	0	20	908	533						Frog_fixed.avi	0
22816	1369	904.809	539.4116	0.5637303	0.5357227	599.0741	3.906428	0	909.8131	538.5161	0.4213852	0.5222194	603.5204	3.94611	0	20	907	539						Frog_fixed.avi	0
22832	1370	903.8892	536.5541	0.5638441	0.5359133	599.3151	3.901456	0	903.5895	541.3163	0.4215077	0.5222706	603.854	3.959853	0	20	904	539						Frog_fixed.avi	0
22849	1371	905.381	532.1917	0.5639744	0.5360664	599.4427	3.907701	0	905.2005	527.0873	0.4216594	0.5223532	604.3015	3.928465	0	20	905	530						Frog_fixed.avi	0
22866	1372	905.8884	529.9282	0.5641315	0.5362423	599.7032	3.916735	0	904.6453	530.595	0.4218915	0.5224403	604.2732	3.94146	0	20	905	530						Frog_fixed.avi	0
22882	1373	905.0048	536.8656	0.5643239	0.5363656	599.8508	3.903529	0	907.616	537.7539	0.4221036	0.5224345	604.584	3.935554	0	20	906	537						Frog_fixed.avi	0
22899	1374	907.246	531.0598	0.5644963	0.5364376	600.15	3.888159	0	904.1858	533.7003	0.4223314	0.5224999	604.6502	3.926866	0	20	906	532						Frog_fixed.avi	0
22916	1375	900.0604	534.2458	0.5646631	0.5365129	600.2143	3.871763	0	902.4697	540.8692	0.4225536	0.5225275	604.9926	3.942645	0	20	901	538						Frog_fixed.avi	0
22932	1376	906.0164	530.0095	0.564864	0.5367037	600.3179	3.88912	0	899.3669	536.9251	0.4227547	0.5226488	605.1672	3.92901	0	20	903	533						Frog_fixed.avi	0
22949	1377	898.5331	538.0471	0.5650599	0.5367963	600.5413	3.888936	0	905.606	536.8036	0.4230303	0.5227017	605.28	3.910358	0	20	902	537						Frog_fixed.avi	0
22966	1378	901.4473	530.5583	0.5652701	0.5368632	600.7191	3.882941	0	899.3832	537.7901	0.4232348	0.5228007	605.4458	3.936788	0	20	900	534						Frog_fixed.avi	0
22982	1379	900.9899	534.3611	0.5654967	0.536851	600.8744	3.891459	0	904.7397	538.7211	0.4235168	0.5227089	605.611	3.912747	0	20	903	537						Frog_fixed.avi	0
22999	1380	893.6312	536.2157	0.5657662	0.5367538	601.0847	3.884561	0	891.6713	543.9846	0.4238195	0.5225648	605.8533	3.902173	0	20	893	540						Frog_fixed.avi	0
23016	1381	894.6814	540.7111	0.56602	0.5365164	601.1471	3.892316	0	889.574	548.3098	0.4241244	0.5224065	605.8624	3.925545	0	20	892	545						Frog_fixed.avi	0
23032	1382	891.6212	536.4675	0.5662294	0.5362358	601.3118	3.89076	0	888.5896	542.9594	0.4243432	0.5220559	606.1614	3.913201	0	20	890	540						Frog_fixed.avi	0
23049	1383	890.3273	535.0091	0.5664119	0.5358737	601.5786	3.883453	0	884.4675	543.6907	0.424556	0.5216479	606.2501	3.923441	0	20	887	539						Frog_fixed.avi	0
23066	1384	890.5284	534.5947	0.5665595	0.5355271	601.856	3.888291	0	891.39	541.7977	0.4247341	0.5212339	606.3742	3.902416	0	20	891	538						Frog_fixed.avi	0
23082	1385	891.6633	542.6342	0.5666432	0.5349952	601.9274	3.905405	0	890.0062	539.4777	0.4248473	0.520722	606.5276	3.914916	0	20	891	541						Frog_fixed.avi	0
23099	1386	886.8427	542.425	0.5666987	0.5344084	602.1187	3.894918	0	891.5302	536.6812	0.4249231	0.5200935	606.8594	3.897839	0	20	889	540						Frog_fixed.avi	0
23116	1387	886.701	541.2353	0.5667185	0.5336639	602.3298	3.887664	0	885.6296	542.226	0.4249673	0.5193706	607.0378	3.883768	0	20	886	542						Frog_fixed.avi	0
23132	1388	887.7966	534.4963	0.5666854	0.5328354	602.6593	3.891155	0	885.2955	546.9112	0.4250205	0.5185859	607.3282	3.901778	0	20	887	541						Frog_fixed.avi	0
23149	1389	888.95	533.0898	0.5666479	0.5320008	602.7745	3.899392	0	888.4388	541.9477	0.4250236	0.5178061	607.6061	3.89639	0	20	889	538						Frog_fixed.avi	0
23165	1390	882.16	537.7043	0.5665463	0.531224	602.8807	3.90684	0	890.8748	540.6761	0.4250078	0.5170308	607.7944	3.888288	0	20	887	539						Frog_fixed.avi	0
23182	1391	887.8997	531.5978	0.5664564	0.5305497	603.1409	3.890574	0	890.1853	535.7491	0.4249594	0.5163698	608.0282	3.893726	0	20	889	534						Frog_fixed.avi	0
23199	1392	886.1389	530.8896	0.5663678	0.5300028	603.4921	3.875387	0	892.979	533.7014	0.4248941	0.5158365	608.2943	3.91093	0	20	890	532						Frog_fixed.avi	0
23215	1393	889.1965	534.9513	0.566304	0.5297232	603.6357	3.886514	0	881.132	544.5336	0.4247957	0.5154584	608.6985	3.903845	0	20	885	540						Frog_fixed.avi	0
23232	1394	890.7692	530.8431	0.5662526	0.5296549	603.7814	3.891689	0	885.8477	542.7113	0.4247787	0.5153129	608.81	3.884	0	20	888	537						Frog_fixed.avi	0
23249	1395	889.3578	530.5759	0.5661811	0.5298314	603.8478	3.864275	0	886.1981	539.2827	0.4247563	0.5154891	608.9946	3.886274	0	20	888	535						Frog_fixed.avi	0
23265	1396	888.2535	541.9243	0.5661453	0.5300989	603.9274	3.883023	0	887.2772	541.6874	0.424768	0.5158052	609.1169	3.882569	0	20	888	542						Frog_fixed.avi	0
23282	1397	890.5045	532.9816	0.5661278	0.5306689	604.0904	3.86815	0	890.6895	536.1662	0.4247701	0.5162749	609.2124	3.861942	0	20	891	535						Frog_fixed.avi	0
23299	1398	890.7028	532.2318	0.5660981	0.5311404	604.2308	3.857212	0	887.3279	547.4849	0.4247688	0.5167249	609.3058	3.864421	0	20	889	540						Frog_fixed.avi	0
23315	1399	890.1758	536.0925	0.5660405	0.5315613	604.4248	3.873171	0	889.1918	537.2429	0.4247527	0.517278	609.3732	3.870342	0	20	890	537						Frog_fixed.avi	0
23332	1400	888.4179	528.6764	0.565993	0.5319487	604.5279	3.867005	0	887.7258	542.8824	0.4247093	0.5176752	609.6066	3.852225	0	20	888	536						Frog_fixed.avi	0
23349	1401	890.1383	536.1199	0.5659417	0.5321426	604.594	3.861072	0	891.2106	540.061	0.4246826	0.5180336	609.624	3.862231	0	20	891	538						Frog_fixed.avi	0
23365	1402	888.396	538.6892	0.5658513	0.5322384	604.8271	3.849747	0	889.8773	531.2764	0.4246042	0.5182589	609.8641	3.837817	0	20	889	535						Frog_fixed.avi	0
23382	1403	885.1398	535.8094	0.5657277	0.5321912	604.8597	3.852865	0	884.2778	539.2353	0.424488	0.5183681	610.2416	3.83666	0	20	885	538						Frog_fixed.avi	0
23399	1404	890.4084	530.4932	0.565605	0.5320868	605.1484	3.824736	0	886.7667	540.894	0.4243987	0.5183593	610.1578	3.832273	0	20	889	536						Frog_fixed.avi	0
23415	1405	888.8567	534.942	0.5654391	0.5319284	605.1827	3.840888	0	888.7001	530.1333	0.424279	0.5184025	610.2463	3.826666	0	20	889	533						Frog_fixed.avi	0
23432	1406	887.1953	536.9563	0.5652131	0.5316541	605.3036	3.837145	0	888.093	533.6373	0.4240931	0.5183477	610.4244	3.820939	0	20	888	535						Frog_fixed.avi	0
23449	1407	891.1962	527.0807	0.5650144	0.5314974	605.4404	3.812999	0	891.4733	533.3768	0.4239109	0.5182524	610.5414	3.810421	0	20	891	530						Frog_fixed.avi	0
23465	1408	891.535	534.8972	0.5647467	0.5313411	605.4727	3.811017	0	890.6996	527.4108	0.4236704	0.5182664	610.6644	3.813759	0	20	891	531						Frog_fixed.avi	0
23482	1409	888.0518	545.1071	0.5644615	0.5312697	605.5272	3.818745	0	888.4078	539.0655	0.4234246	0.5182999	610.7205	3.83777	0	20	888	542						Frog_fixed.avi	0
23499	1410	888.0386	538.291	0.5641553	0.5313148	605.6107	3.802836	0	892.4752	531.9467	0.4231649	0.5184614	610.7943	3.811105	0	20	890	535						Frog_fixed.avi	0
23515	1411	874.3549	535.3751	0.5639529	0.5314721	605.7966	3.808513	0	873.0698	529.5266	0.4229417	0.5187058	610.9599	3.820505	0	20	874	532						Frog_fixed.avi	0
23532	1412	885.7524	537.7518	0.5636112	0.5316666	605.7117	3.794343	0	871.2408	531.5897	0.4226604	0.5190284	610.9767	3.817104	0	20	878	535						Frog_fixed.avi	0
23549	1413	879.4541	533.0339	0.5632961	0.5320888	605.7327	3.780622	0	877.2439	523.325	0.4223611	0.5194898	611.0028	3.793887	0	20	878	528						Frog_fixed.avi	0
23565	1414	881.6581	536.8942	0.5629405	0.5324278	605.6792	3.785552	0	875.2808	525.7609	0.4219998	0.5199645	611.0988	3.800504	0	20	878	531						Frog_fixed.avi	0
23582	1415	879.9121	534.8295	0.5625946	0.5328351	605.6979	3.762761	0	874.4196	529.4077	0.4216569	0.5205255	611.0414	3.799656	0	20	877	532						Frog_fixed.avi	0
23599	1416	877.7996	531.5334	0.5622203	0.5331402	605.8623	3.745015	0	873.7421	529.5887	0.4212678	0.5210472	610.9205	3.806395	0	20	876	531						Frog_fixed.avi	0
23615	1417	878.0869	535.6692	0.5618159	0.5333828	605.7216	3.768642	0	877.6781	528.989	0.4208968	0.5215244	610.9395	3.808751	0	20	878	532						Frog_fixed.avi	0
23632	1418	878.0999	525.9612	0.561413	0.5336258	605.7	3.737589	0	877.8459	521.2839	0.4204572	0.5220192	611.0589	3.779064	0	20	878	524						Frog_fixed.avi	0
23649	1419	879.4039	529.9847	0.5610256	0.533702	605.7477	3.742359	0	875.8445	523.3494	0.4200368	0.5223586	611.1848	3.757085	0	20	878	527						Frog_fixed.avi	0
23665	1420	881.3483	530.5422	0.5606157	0.5336936	605.6829	3.731495	0	870.7703	532.3906	0.419653	0.5226426	610.9625	3.79	0	20	876	531						Frog_fixed.avi	0
23682	1421	872.3859	527.0365	0.5602348	0.5335619	605.7308	3.719946	0	866.361	534.9391	0.4192363	0.5227837	610.7882	3.775932	0	20	869	531						Frog_fixed.avi	0
23698	1422	874.8707	536.0156	0.5598766	0.5332553	605.6099	3.729039	0	869.0814	529.2818	0.4188661	0.5228949	610.7739	3.77392	0	20	872	533						Frog_fixed.avi	0
23715	1423	876.2581	523.3089	0.5595255	0.5331084	605.6793	3.695814	0	865.8773	526.4152	0.4184431	0.5229564	611.0059	3.748212	0	20	871	525						Frog_fixed.avi	0
23732	1424	869.088	531.7154	0.5591502	0.5330601	605.5762	3.72916	0	865.5538	533.1293	0.4180942	0.5230953	610.8715	3.740841	0	20	867	532						Frog_fixed.avi	0
23748	1425	875.1867	532.5696	0.5588382	0.5331379	605.5359	3.721169	0	865.9207	530.9023	0.4177475	0.5232972	610.7073	3.737444	0	20	871	532						Frog_fixed.avi	0
23765	1426	876.7311	529.727	0.5585304	0.5333273	605.5817	3.701523	0	861.4769	530.5354	0.4174281	0.5236767	610.8391	3.728833	0	20	869	530						Frog_fixed.avi	0
23782	1427	867.9738	526.8982	0.5582863	0.5336493	605.4951	3.690188	0	866.9502	527.2729	0.4172004	0.524034	610.6552	3.713793	0	20	867	527						Frog_fixed.avi	0
23798	1428	872.2198	526.3604	0.5580975	0.5339242	605.4876	3.677257	0	862.6882	537.5635	0.4169706	0.5243757	610.8216	3.707978	0	20	867	532						Frog_fixed.avi	0
23815	1429	869.3517	532.9237	0.5579447	0.5342515	605.4565	3.692026	0	862.4285	534.2219	0.4168534	0.5247202	610.6488	3.708495	0	20	866	534						Frog_fixed.avi	0
23832	1430	868.5479	524.9191	0.5578377	0.5345265	605.4556	3.678504	0	859.3433	536.1339	0.416714	0.5250439	610.5894	3.696123	0	20	864	531						Frog_fixed.avi	0
23848	1431	861.5142	525.8658	0.5578249	0.5347463	605.4362	3.668434	0	855.7982	537.0768	0.4167	0.5251998	610.6248	3.720167	0	20	859	531						Frog_fixed.avi	0
23865	1432	847.2067	527.7902	0.5578483	0.5348716	605.3663	3.66831	0	841.2781	534.0151	0.4167775	0.5254212	610.3589	3.714566	0	20	844	531						Frog_fixed.avi	0
23882	1433	843.5019	529.8444	0.5578423	0.5350972	605.4269	3.664753	0	843.0591	523.072	0.4167385	0.5256233	610.5002	3.689831	0	20	843	526						Frog_fixed.avi	0
23898	1434	845.9332	532.2778	0.5578658	0.5352323	605.4612	3.690109	0	843.7997	528.2653	0.4167362	0.5257577	610.4507	3.690958	0	20	845	530						Frog_fixed.avi	0
23915	1435	845.7068	529.8779	0.5579092	0.5353078	605.5203	3.673855	0	844.3191	536.6029	0.4167787	0.5259669	610.326	3.695083	0	20	845	533						Frog_fixed.avi	0
23932	1436	841.8006	529.9109	0.5579343	0.5353887	605.4582	3.679614	0	841.7365	532.3566	0.4167982	0.5262221	610.3082	3.708596	0	20	842	531						Frog_fixed.avi	0
23948	1437	841.4387	528.0798	0.55792	0.5354875	605.4647	3.680106	0	841.5259	527.6595	0.4167709	0.5264558	610.3656	3.69815	0	20	841	528						Frog_fixed.avi	0
23965	1438	841.0109	526.5068	0.5579036	0.5355574	605.4835	3.68716	0	839.9697	534.2619	0.4167437	0.5267088	610.403	3.707583	0	20	840	530						Frog_fixed.avi	0
23982	1439	843.7496	527.9065	0.5578685	0.5356412	605.4498	3.676594	0	849.5173	528.2206	0.4167139	0.5270138	610.3834	3.705139	0	20	847	528						Frog_fixed.avi	0
23998	1440	842.0948	516.6654	0.5577975	0.5358714	605.4995	3.680415	0	843.0322	528.4728	0.4166283	0.5273046	610.4873	3.733289	0	20	843	523						Frog_fixed.avi	0
24015	1441	836.5216	525.2905	0.5576729	0.5360548	605.5043	3.697136	0	837.7379	536.9229	0.4164959	0.5276652	610.6525	3.749046	0	20	837	531						Frog_fixed.avi	0
24032	1442	838.05	521.5621	0.5575939	0.5362773	605.484	3.697135	0	840.683	530.9443	0.4164208	0.5280415	610.5438	3.745938	0	20	839	526						Frog_fixed.avi	0
24048	1443	836.3065	533.6567	0.5574804	0.5364335	605.5679	3.712693	0	837.3599	524.8715	0.4163185	0.5284224	610.3616	3.770764	0	20	837	529						Frog_fixed.avi	0
24065	1444	838.9487	523.9988	0.5573505	0.536602	605.4637	3.709835	0	839.2831	532.9592	0.4162164	0.5287352	610.3517	3.779463	0	20	839	528						Frog_fixed.avi	0
24082	1445	830.9136	527.0999	0.5571799	0.5368296	605.4792	3.7087	0	842.4558	525.0811	0.4160555	0.5289633	610.4626	3.764236	0	20	837	526						Frog_fixed.avi	0
24098	1446	832.7453	528.0456	0.5570661	0.5369686	605.4955	3.712213	0	838.3386	535.9129	0.4158948	0.5293002	610.5859	3.786945	0	20	836	532						Frog_fixed.avi	0
24115	1447	834.1504	528.8732	0.5568997	0.5370718	605.4484	3.711791	0	839.3508	538.2358	0.415776	0.5295185	610.3	3.787631	0	20	837	534						Frog_fixed.avi	0
24132	1448	828.9047	527.1057	0.5567039	0.5371063	605.3855	3.726358	0	839.1104	534.6538	0.4155635	0.5296962	610.3807	3.808836	0	20	834	531						Frog_fixed.avi	0
24148	1449	831.9119	531.7036	0.5565383	0.537007	605.4133	3.749112	0	835.5561	541.5424	0.4153228	0.5298022	610.3188	3.803202	0	20	834	537						Frog_fixed.avi	0
24165	1450	830.5254	530.3649	0.5563053	0.5367563	605.3099	3.722839	0	836.9205	539.2661	0.4151006	0.5298373	610.2514	3.783107	0	20	834	535						Frog_fixed.avi	0
24182	1451	825.8737	540.0974	0.5559983	0.53639	605.1655	3.722249	0	837.0767	535.8768	0.414786	0.5300057	610.2201	3.798803	0	20	831	538						Frog_fixed.avi	0
24198	1452	827.8459	528.6761	0.5555903	0.5360737	605.2083	3.717933	0	832.5698	536.9576	0.4143324	0.5301325	610.3165	3.779555	0	20	830	533						Frog_fixed.avi	0
24215	1453	821.8426	537.1088	0.5550246	0.5357388	605.0378	3.717353	0	834.455	533.7233	0.4138241	0.5303732	610.3038	3.790927	0	20	828	535						Frog_fixed.avi	0
24232	1454	824.5417	535.6655	0.5543569	0.5354679	604.9683	3.722205	0	833.5779	538.6816	0.413216	0.5306804	610.3079	3.794524	0	20	829	537						Frog_fixed.avi	0
24248	1455	820.3401	530.0201	0.5535234	0.5351294	604.8818	3.702936	0	833.8013	532.5536	0.4124137	0.5310089	610.5779	3.787704	0	20	827	531						Frog_fixed.avi	0
24265	1456	823.5825	544.415	0.5526519	0.5347505	604.7471	3.699344	0	833.8358	536.5946	0.4116116	0.5312911	610.3649	3.804991	0	21	829	541						Frog_fixed.avi	0
24281	1457	812.6996	476.4676	0.551663	0.5341164	604.7281	3.712854	0	832.6321	483.5542	0.4108585	0.5312715	610.6776	3.796917	0	21	823	480						Frog_fixed.avi	0
24298	1458	811.9497	498.0229	0.5506603	0.5337403	604.6656	3.72152	0	816.8383	510.8257	0.4099813	0.5315414	610.6233	3.81004	0	21	814	504						Frog_fixed.avi	0
24315	1459	811.2258	489.3099	0.5496122	0.533163	604.4408	3.699366	0	822.7249	493.733	0.4090041	0.5317152	610.7771	3.801508	0	21	817	492						Frog_fixed.avi	0
24331	1460	809.8408	488.8148	0.5486184	0.532576	604.4449	3.694944	0	821.3922	494.4176	0.4081213	0.5317236	610.8602	3.797667	0	21	816	492						Frog_fixed.avi	0
24348	1461	811.7675	490.2402	0.5476831	0.5320638	604.5081	3.71627	0	823.9092	498.0464	0.4072721	0.531698	610.9526	3.815109	0	21	818	494						Frog_fixed.avi	0
24365	1462	808.7348	496.6737	0.5467588	0.5314188	604.4677	3.72102	0	817.5497	502.412	0.4063962	0.531669	611.3267	3.826764	0	21	813	500						Frog_fixed.avi	0
24381	1463	807.3688	500.2716	0.5459384	0.5308323	604.5256	3.723557	0	824.0959	499.1556	0.4057027	0.5315397	611.3505	3.817715	0	21	816	500						Frog_fixed.avi	0
24398	1464	813.7762	489.9837	0.5452292	0.5302002	604.4782	3.727579	0	821.7267	510.0885	0.4050461	0.5313816	611.4301	3.824136	0	21	818	500						Frog_fixed.avi	0
24415	1465	811.312	492.7291	0.5445596	0.529666	604.4573	3.735184	0	824.8127	499.8566	0.4044483	0.5312554	611.6879	3.836539	0	21	818	496						Frog_fixed.avi	0
24431	1466	808.5533	493.4065	0.5439405	0.5291021	604.6022	3.749872	0	825.4656	499.6938	0.4039108	0.5310913	611.7723	3.846604	0	21	817	497						Frog_fixed.avi	0
24448	1467	808.3701	490.703	0.5434008	0.5286818	604.6376	3.74105	0	822.0423	499.3198	0.4034248	0.5309281	611.8997	3.8466	0	21	815	495						Frog_fixed.avi	0
24465	1468	809.6296	498.9817	0.5429254	0.5282869	604.7368	3.74429	0	822.6215	496.5036	0.4029674	0.5308282	612.1932	3.871876	0	21	816	498						Frog_fixed.avi	0
24481	1469	805.3536	496.0985	0.54246	0.5281149	604.8842	3.755638	0	818.5375	507.392	0.4025364	0.5307828	612.3976	3.874932	0	21	812	502						Frog_fixed.avi	0
24498	1470	808.5071	496.3365	0.542031	0.5279253	604.9583	3.757899	0	824.2719	500.5614	0.4021813	0.5307228	612.514	3.879701	0	21	816	498						Frog_fixed.avi	0
24515	1471	811.4595	492.3445	0.5416	0.5277981	605.2466	3.767471	0	822.1522	502.201	0.4017942	0.5307498	612.5301	3.862325	0	21	817	497						Frog_fixed.avi	0
24531	1472	809.2604	494.637	0.5411789	0.5276806	605.1636	3.779684	0	829.4916	497.4637	0.4014419	0.5308951	612.5944	3.875748	0	21	819	496						Frog_fixed.avi	0
24548	1473	810.395	498.5841	0.540786	0.5276389	605.329	3.799527	0	819.725	495.4815	0.4010466	0.5309493	612.8049	3.883345	0	21	815	497						Frog_fixed.avi	0
24565	1474	814.3911	488.6603	0.5403952	0.5276356	605.4039	3.815378	0	820.0294	499.9036	0.4007267	0.5309579	612.9665	3.913524	0	21	817	494						Frog_fixed.avi	0
24581	1475	809.674	483.1887	0.5401047	0.5277936	605.5206	3.796682	0	827.7347	490.9768	0.400478	0.5311192	612.9313	3.887873	0	21	819	487						Frog_fixed.avi	0
24598	1476	812.4975	486.3138	0.5398583	0.5278298	605.6019	3.810338	0	827.3178	490.2724	0.400254	0.5311933	613.2244	3.901511	0	21	820	488						Frog_fixed.avi	0
24615	1477	807.8122	491.1697	0.5396312	0.5277403	605.6237	3.823562	0	829.3518	495.3172	0.4000558	0.5311891	613.2574	3.905082	0	21	819	493						Frog_fixed.avi	0
24631	1478	812.7361	481.2503	0.5394801	0.5275524	605.7838	3.817651	0	825.2155	490.5322	0.3998503	0.5310877	613.3661	3.916011	0	21	819	486						Frog_fixed.avi	0
24648	1479	813.235	478.2401	0.5393143	0.5272286	605.8182	3.819206	0	823.395	495.809	0.3996613	0.5307801	613.5571	3.909883	0	21	818	487						Frog_fixed.avi	0
24664	1480	812.2614	486.0843	0.5391102	0.5267236	605.8209	3.841521	0	826.6898	494.4709	0.3994963	0.530328	613.4933	3.931895	0	21	819	490						Frog_fixed.avi	0
24681	1481	816.6818	480.6281	0.5389677	0.5263016	605.9767	3.852017	0	828.969	497.2976	0.3993036	0.529745	613.5424	3.933258	0	21	823	489						Frog_fixed.avi	0
24698	1482	815.6892	479.6604	0.5388185	0.5257982	605.9371	3.832889	0	823.8907	494.8497	0.3991581	0.5293626	613.6614	3.926988	0	21	820	487						Frog_fixed.avi	0
24714	1483	814.8976	482.3033	0.5387231	0.525364	606.0241	3.857901	0	825.8093	502.9841	0.3990411	0.5289116	613.558	3.942659	0	21	820	493						Frog_fixed.avi	0
24731	1484	815.6263	482.025	0.5386887	0.525044	606.061	3.859033	0	830.1367	489.4529	0.3989921	0.5286929	613.5128	3.943223	0	21	823	486						Frog_fixed.avi	0
24748	1485	816.1569	482.7495	0.5386758	0.5247959	606.0603	3.887919	0	831.0765	493.2077	0.398946	0.5284544	613.4861	3.92542	0	21	824	488						Frog_fixed.avi	0
24764	1486	815.6937	479.7345	0.5386728	0.5244869	606.0388	3.860558	0	831.5919	492.5113	0.3988955	0.5282303	613.4218	3.922071	0	21	824	486						Frog_fixed.avi	0
24781	1487	820.1751	475.3018	0.5386569	0.5242197	606.0099	3.865273	0	830.3146	498.3279	0.3988262	0.5280512	613.3458	3.934476	0	21	825	487						Frog_fixed.avi	0
24798	1488	812.6871	476.644	0.5385507	0.5240122	605.9628	3.864752	0	830.4302	490.8833	0.3987047	0.527952	613.4974	3.933048	0	21	822	484						Frog_fixed.avi	0
24814	1489	815.9779	474.8957	0.5384772	0.5237962	605.9819	3.853681	0	826.8618	496.5216	0.3985905	0.5278311	613.2509	3.929972	0	21	821	486						Frog_fixed.avi	0
24831	1490	819.734	481.4712	0.538314	0.5235558	605.8748	3.844271	0	834.8728	491.496	0.398427	0.5278206	613.0967	3.929056	0	21	827	486						Frog_fixed.avi	0
24848	1491	824.1823	475.9567	0.5380432	0.5234106	605.7347	3.839486	0	836.2683	490.3575	0.3981348	0.5278596	613.1825	3.911882	0	22	830	483						Frog_fixed.avi	0
24864	1492	852.7389	450.6381	0.5376146	0.5232758	605.7497	3.833296	0	871.0935	469.982	0.3977854	0.5279413	613.2242	3.900029	0	22	862	460						Frog_fixed.avi	0
24881	1493	854.3843	456.3499	0.5372933	0.5231942	605.6025	3.821846	0	862.0178	481.6786	0.3974281	0.5280488	613.1049	3.901884	0	22	858	469						Frog_fixed.avi	0
24898	1494	857.5648	444.6549	0.5368627	0.5229955	605.54	3.798905	0	866.5473	476.9193	0.3970068	0.5281883	613.0364	3.890848	0	22	862	461						Frog_fixed.avi	0
24914	1495	857.0044	462.9865	0.5364048	0.5227008	605.3476	3.817693	0	864.9329	475.7214	0.3965777	0.5281739	613.0264	3.879991	0	22	861	469						Frog_fixed.avi	0
24931	1496	860.4766	451.941	0.5359442	0.5224672	605.3378	3.789924	0	871.2049	478.8549	0.3961591	0.5280432	612.8591	3.849944	0	22	866	465						Frog_fixed.avi	0
24948	1497	862.7866	452.7563	0.5355444	0.5222772	605.2557	3.786126	0	868.0847	481.5043	0.3957622	0.5280141	612.9434	3.858048	0	22	865	467						Frog_fixed.avi	0
24964	1498	864.0723	445.4257	0.5351636	0.522083	605.0602	3.76339	0	872.1198	483.1718	0.3954025	0.5279973	612.8947	3.858357	0	22	868	464						Frog_fixed.avi	0
24981	1499	861.1526	461.433	0.5349259	0.5218797	604.8607	3.770212	0	873.4213	484.6816	0.3951678	0.5280105	612.7017	3.836982	0	22	867	473						Frog_fixed.avi	0
24998	1500	865.1657	454.8261	0.5347955	0.521798	604.8665	3.748947	0	868.3078	483.3535	0.3949933	0.5280415	612.673	3.827493	0	22	867	469						Frog_fixed.avi	0
25014	1501	868.6154	457.3196	0.5347568	0.5218059	604.5522	3.757964	0	867.8799	475.0203	0.3949663	0.5282468	612.5524	3.821748	0	22	868	466						Frog_fixed.avi	0
25031	1502	866.4041	455.3828	0.5348816	0.5219211	604.4599	3.745696	0	868.4407	474.7862	0.3949991	0.5283299	612.4323	3.812281	0	22	867	465						Frog_fixed.avi	0
25048	1503	861.0841	462.6951	0.5350019	0.5219916	604.4485	3.75123	0	874.6253	479.1415	0.3951349	0.5284481	612.2104	3.798002	0	22	868	471						Frog_fixed.avi	0
25064	1504	869.5733	459.9363	0.5352353	0.5221614	604.2028	3.743902	0	875.0642	478.5502	0.3953099	0.5285308	611.8613	3.790794	0	22	872	469						Frog_fixed.avi	0
25081	1505	862.9141	455.6368	0.535464	0.5222471	604.2147	3.721649	0	867.1075	480.8086	0.3954519	0.5285749	611.9904	3.794076	0	22	865	468						Frog_fixed.avi	0
25098	1506	868.4266	460.1505	0.535763	0.5223251	603.9396	3.726281	0	871.6332	478.6815	0.3956941	0.5286099	611.49	3.782951	0	22	870	469						Frog_fixed.avi	0
25114	1507	867.3943	455.4582	0.536074	0.5223592	603.7816	3.734143	0	869.2195	479.6955	0.3958817	0.5285484	611.5034	3.774497	0	22	868	468						Frog_fixed.avi	0
25131	1508	863.6022	448.4302	0.5363784	0.5222793	603.6564	3.71626	0	871.0239	480.8254	0.3961855	0.5285097	611.1319	3.77465	0	22	867	465						Frog_fixed.avi	0
25148	1509	869.1273	455.9123	0.5367658	0.5222015	603.5098	3.711755	0	864.0995	483.587	0.3964184	0.5284854	611.159	3.770704	0	22	867	470						Frog_fixed.avi	0
25164	1510	882.9536	443.3447	0.5369659	0.5220129	603.2877	3.694969	0	892.795	471.3043	0.3966987	0.528513	610.8657	3.774919	0	22	888	457						Frog_fixed.avi	0
25181	1511	874.7205	446.3082	0.5373114	0.5220919	603.4175	3.706381	0	876.8405	477.9664	0.396985	0.5286686	610.6941	3.782197	0	22	876	462						Frog_fixed.avi	0
25197	1512	880.0027	454.9918	0.5376984	0.5221657	603.0751	3.719748	0	886.8059	472.9445	0.3972663	0.5289537	610.5641	3.770469	0	22	883	464						Frog_fixed.avi	0
25214	1513	878.709	448.2608	0.5380629	0.5222421	603.0098	3.712897	0	880.4621	482.638	0.3975941	0.5292462	610.2684	3.78607	0	22	880	465						Frog_fixed.avi	0
25231	1514	878.5464	443.3168	0.5384331	0.5223033	602.9261	3.712475	0	883.2315	473.8422	0.3979065	0.5295433	610.202	3.770983	0	22	881	459						Frog_fixed.avi	0
25247	1515	878.7814	446.6053	0.5388619	0.5223181	602.9476	3.725785	0	879.3553	478.3148	0.3982534	0.5297961	610.1979	3.777287	0	22	879	462						Frog_fixed.avi	0
25264	1516	870.7223	453.9083	0.539302	0.5222932	603.0938	3.722183	0	881.8486	476.8129	0.39867	0.530016	609.8831	3.772981	0	22	876	465						Frog_fixed.avi	0
25281	1517	878.4172	448.2325	0.5398222	0.5222705	602.8956	3.74036	0	882.3184	478.5936	0.399129	0.5301705	609.7564	3.788415	0	22	880	463						Frog_fixed.avi	0
25297	1518	877.7878	447.9786	0.5403675	0.5222654	602.8736	3.74415	0	880.1763	483.0244	0.3995869	0.5303235	609.6629	3.803545	0	22	879	466						Frog_fixed.avi	0
25314	1519	878.9399	445.4249	0.5409183	0.5223026	602.8378	3.738559	0	877.0804	478.3463	0.4000821	0.5305256	609.6874	3.821837	0	22	878	462						Frog_fixed.avi	0
25331	1520	877.0175	446.6894	0.541473	0.5223798	602.7415	3.755509	0	883.5052	476.9088	0.400609	0.5306555	609.5395	3.830829	0	22	880	462						Frog_fixed.avi	0
25347	1521	880.5262	447.0924	0.5420619	0.5224429	602.9021	3.754973	0	884.8774	470.6007	0.4011208	0.5308146	609.4351	3.813987	0	22	883	459						Frog_fixed.avi	0
25364	1522	878.8837	453.2489	0.5426022	0.5224969	602.9651	3.769969	0	883.6927	476.5395	0.401628	0.5309529	609.4171	3.825251	0	22	881	465						Frog_fixed.avi	0
25381	1523	877.5182	451.3846	0.5431575	0.5225663	602.9564	3.764399	0	886.1529	480.8737	0.4021315	0.5310846	609.3177	3.815776	0	22	882	466						Frog_fixed.avi	0
25397	1524	873.6005	453.5891	0.543677	0.5226303	603.0301	3.758609	0	884.9281	478.8536	0.4026184	0.5312306	609.3998	3.820238	0	22	879	466						Frog_fixed.avi	0
25414	1525	874.2457	456.8375	0.5441785	0.5227302	603.0771	3.773461	0	881.5566	481.0755	0.4030994	0.5314524	609.4196	3.835386	0	22	878	469						Frog_fixed.avi	0
25431	1526	880.2008	455.6165	0.5446399	0.522846	603.2638	3.803045	0	881.8292	477.5646	0.4035492	0.5316259	609.4862	3.83917	0	22	881	467						Frog_fixed.avi	0
25447	1527	874.3511	458.9576	0.5450401	0.5230277	603.4783	3.798392	0	884.909	479.7279	0.403949	0.5318102	609.6985	3.841535	0	22	880	469						Frog_fixed.avi	0
25464	1528	872.4011	451.2887	0.5453854	0.5231477	603.684	3.786872	0	880.7659	480.1574	0.4042917	0.5319178	609.9083	3.832391	0	22	877	466						Frog_fixed.avi	0
25481	1529	872.4338	451.196	0.5457579	0.5232319	603.8802	3.790658	0	881.3807	488.7675	0.4046861	0.5320182	609.9755	3.854439	0	22	877	470						Frog_fixed.avi	0
25497	1530	872.5302	454.874	0.5460812	0.5233248	603.9785	3.78634	0	883.4067	480.2844	0.4050081	0.5321951	610.1171	3.845177	0	22	878	468						Frog_fixed.avi	0
25514	1531	876.8341	447.9124	0.5463601	0.52339	604.3613	3.789956	0	884.5186	476.0551	0.4053096	0.5323615	610.359	3.8579	0	22	881	462						Frog_fixed.avi	0
25531	1532	872.6409	457.5068	0.5465421	0.5234444	604.6119	3.788714	0	888.8321	475.0466	0.4055633	0.5324509	610.558	3.838164	0	22	881	466						Frog_fixed.avi	0
25547	1533	878.4307	454.0187	0.5467248	0.5235091	604.6995	3.792758	0	890.127	484.3535	0.4058037	0.5325747	610.6702	3.847656	0	22	884	469						Frog_fixed.avi	0
25564	1534	878.8756	448.9763	0.5468484	0.523609	605.0245	3.77243	0	888.4495	478.4591	0.4059067	0.5326428	611.1619	3.850974	0	22	884	464						Frog_fixed.avi	0
25581	1535	879.0175	449.3931	0.546895	0.5236318	605.2253	3.789753	0	883.4588	479.063	0.4059741	0.5326549	611.4489	3.839426	0	22	881	464						Frog_fixed.avi	0
25597	1536	876.5693	447.4273	0.5468938	0.5236047	605.444	3.79552	0	884.2708	481.5032	0.4060289	0.5326549	611.7709	3.85854	0	22	880	464						Frog_fixed.avi	0
25614	1537	875.6003	457.5612	0.5468706	0.5234837	605.6454	3.810527	0	884.0576	483.2576	0.4060314	0.5326038	611.9918	3.863274	0	22	880	470						Frog_fixed.avi	0
25631	1538	874.3741	447.9063	0.5468075	0.5234129	605.9835	3.787984	0	886.3888	482.5695	0.4060239	0.5325407	612.1519	3.880584	0	22	880	465						Frog_fixed.avi	0
25647	1539	876.1759	447.5008	0.5467372	0.5233703	606.1765	3.803274	0	890.6201	487.2091	0.4060088	0.5325045	612.2133	3.87207	0	22	883	467						Frog_fixed.avi	0
25664	1540	875.0878	447.0155	0.546645	0.5233917	606.421	3.787719	0	889.6508	485.7965	0.4059519	0.5325763	612.4736	3.867957	0	22	882	466						Frog_fixed.avi	0
25681	1541	873.6924	452.6703	0.5465731	0.5234906	606.6368	3.786047	0	886.8867	488.9261	0.4059076	0.5327383	612.7283	3.887224	0	22	880	471						Frog_fixed.avi	0
25697	1542	878.5356	452.0442	0.5465188	0.5237557	606.8515	3.801828	0	892.3865	478.335	0.40589	0.5330041	612.9243	3.881233	0	22	885	465						Frog_fixed.avi	0
25714	1543	874.3066	451.2309	0.5464746	0.5239573	607.1211	3.825331	0	892.1941	488.7881	0.4058776	0.5331829	613.1049	3.883153	0	22	883	470						Frog_fixed.avi	0
25731	1544	878.116	444.6552	0.5464709	0.5241059	607.3164	3.808433	0	891.09	487.5377	0.4058838	0.5334624	613.2764	3.888048	0	22	885	466						Frog_fixed.avi	0
25747	1545	878.9916	448.7247	0.5464709	0.5241757	607.4547	3.810149	0	890.8928	487.5179	0.4059007	0.5336486	613.4264	3.910026	0	22	885	468						Frog_fixed.avi	0
25764	1546	876.6102	447.5773	0.5464679	0.5241801	607.6306	3.830145	0	891.5827	481.2382	0.4059268	0.5338069	613.5881	3.887056	0	22	884	464						Frog_fixed.avi	0
25780	1547	876.5172	449.8674	0.54646	0.5241747	607.8752	3.826229	0	893.6133	483.3394	0.4059546	0.5338704	613.7838	3.901478	0	22	885	467						Frog_fixed.avi	0
25797	1548	875.5524	453.2893	0.5464442	0.524187	607.9961	3.834595	0	889.6777	489.1538	0.4059677	0.5339475	613.9791	3.904096	0	22	883	471						Frog_fixed.avi	0
25814	1549	880.454	447.0875	0.5464255	0.5242171	608.1362	3.822954	0	893.4345	485.6363	0.4059689	0.5341425	614.1493	3.890535	0	22	887	466						Frog_fixed.avi	0
25830	1550	877.9153	454.2048	0.5463994	0.5242888	608.2774	3.819866	0	886.0513	488.468	0.4059615	0.5343463	614.2747	3.923463	0	22	882	471						Frog_fixed.avi	0
25847	1551	889.4988	455.6314	0.5462707	0.524557	608.614	3.831714	0	904.0327	493.9546	0.4058807	0.5346343	614.5251	3.917605	0	22	897	475						Frog_fixed.avi	0
25864	1552	883.1787	457.3568	0.546226	0.524702	608.7143	3.84171	0	895.6607	493.4692	0.4058612	0.5348327	614.6282	3.91905	0	22	889	475						Frog_fixed.avi	0
25880	1553	891.3887	456.7044	0.5461464	0.524889	608.6575	3.823588	0	899.5916	499.8061	0.4058231	0.5350391	614.6381	3.90793	0	22	895	478						Frog_fixed.avi	0
25897	1554	888.7566	457.947	0.5460647	0.5250696	608.7789	3.836033	0	900.5862	495.7884	0.4057551	0.5352945	614.8148	3.917585	0	22	895	477						Frog_fixed.avi	0
25914	1555	890.7411	459.1303	0.5459728	0.5254055	608.9589	3.84366	0	898.7787	493.1074	0.4056668	0.5355452	614.8544	3.914979	0	22	895	476						Frog_fixed.avi	0
25930	1556	886.9044	458.5868	0.5458142	0.5256597	609.0311	3.837367	0	899.5877	495.6332	0.405559	0.5358597	614.9296	3.929034	0	22	893	477						Frog_fixed.avi	0
25947	1557	892.4872	459.9351	0.5457115	0.5258133	609.036	3.853725	0	899.3804	493.4519	0.4054273	0.5360757	615.1531	3.937901	0	22	896	477						Frog_fixed.avi	0
25964	1558	889.5997	461.4934	0.5455583	0.5258532	609.0433	3.821339	0	896.4996	491.6015	0.4052928	0.5362768	615.15	3.930587	0	22	893	477						Frog_fixed.avi	0
25980	1559	890.7077	463.8541	0.5454449	0.5258384	609.1108	3.842886	0	900.5984	491.4023	0.4051934	0.5363011	615.0915	3.937269	0	22	896	478						Frog_fixed.avi	0
25997	1560	892.5355	455.7018	0.5452801	0.5257769	609.1929	3.847163	0	899.6429	492.8133	0.4050749	0.5362979	615.0459	3.945056	0	22	896	474						Frog_fixed.avi	0
26014	1561	889.0243	458.0328	0.5451135	0.5256337	609.0792	3.854211	0	897.1379	497.2948	0.4049017	0.5361716	615.218	3.935708	0	22	893	478						Frog_fixed.avi	0
26030	1562	890.9812	457.4906	0.5449345	0.5254207	609.2642	3.848107	0	898.0634	493.5213	0.4047232	0.5360628	615.1384	3.92334	0	22	895	476						Frog_fixed.avi	0
26047	1563	894.8732	459.1565	0.5447261	0.5251535	609.1935	3.851255	0	894.0467	487.3306	0.4044625	0.5358693	615.354	3.920397	0	22	894	473						Frog_fixed.avi	0
26064	1564	894.7228	456.5808	0.5444867	0.5249501	609.2256	3.83339	0	902.3798	492.049	0.40429	0.5356773	614.9743	3.914255	0	22	899	474						Frog_fixed.avi	0
26080	1565	891.6926	456.9635	0.5442447	0.5247812	609.2313	3.844343	0	900.5807	487.6238	0.4040143	0.5354912	615.0471	3.924996	0	22	896	472						Frog_fixed.avi	0
26097	1566	891.8793	463.597	0.5440261	0.5244411	609.1691	3.828616	0	896.7931	496.4115	0.4037441	0.5352905	615.099	3.925023	0	22	894	480						Frog_fixed.avi	0
26113	1567	889.615	465.1464	0.5437887	0.5241902	609.1927	3.845121	0	899.6465	489.1631	0.4035038	0.5351174	615.0464	3.913659	0	22	895	477						Frog_fixed.avi	0
26130	1568	892.4182	462.8859	0.543576	0.5240684	609.0826	3.841933	0	901.2478	492.4455	0.403285	0.5350267	614.8444	3.910026	0	22	897	478						Frog_fixed.avi	0
26147	1569	894.7909	453.0171	0.5433663	0.5241277	608.916	3.818947	0	900.8004	487.3677	0.403043	0.5351406	614.8384	3.913992	0	22	898	470						Frog_fixed.avi	0
26163	1570	896.7877	459.1241	0.5431607	0.5243489	608.7596	3.816892	0	897.7443	492.5702	0.402812	0.5354453	614.7735	3.908885	0	22	897	476						Frog_fixed.avi	0
26180	1571	896.3819	461.2833	0.542995	0.5247275	608.8222	3.84343	0	897.6836	493.5398	0.4026279	0.5358129	614.5887	3.906664	0	22	897	477						Frog_fixed.avi	0
26197	1572	897.0196	466.1968	0.54283	0.525016	608.6392	3.827435	0	903.8959	485.4316	0.4024617	0.5362316	614.5249	3.880795	0	22	900	476						Frog_fixed.avi	0
26213	1573	895.5092	462.1322	0.5426669	0.5253699	608.5259	3.808004	0	899.4437	495.5436	0.4022777	0.5365912	614.4861	3.892516	0	22	897	479						Frog_fixed.avi	0
26230	1574	897.3641	464.8888	0.5425858	0.5256287	608.3899	3.831815	0	896.267	505.9155	0.4021441	0.5369286	614.3329	3.909946	0	22	897	485						Frog_fixed.avi	0
26247	1575	892.3245	461.0219	0.542478	0.5257593	608.2174	3.814983	0	898.1498	501.458	0.4020614	0.537203	614.1183	3.881424	0	22	895	481						Frog_fixed.avi	0
26263	1576	895.5038	470.3425	0.5424126	0.5258028	608.1359	3.815943	0	900.2393	495.218	0.4019582	0.5374721	613.9785	3.884945	0	22	898	483						Frog_fixed.avi	0
26280	1577	898.4685	469.7336	0.5423636	0.5258375	608.0133	3.820433	0	899.0533	487.885	0.4018592	0.5376639	613.7969	3.880919	0	22	899	479						Frog_fixed.avi	0
26297	1578	896.8319	463.8039	0.5422621	0.5259904	607.7825	3.82064	0	899.6968	493.7244	0.4017612	0.5378719	613.8155	3.894334	0	22	898	479						Frog_fixed.avi	0
26313	1579	893.3229	465.515	0.5422022	0.5262014	607.7297	3.835256	0	893.142	498.6023	0.4016739	0.5380778	613.6954	3.910041	0	22	893	482						Frog_fixed.avi	0
26330	1580	893.5062	461.8764	0.5421238	0.5263221	607.5531	3.808235	0	897.121	498.0962	0.4016124	0.5381919	613.3963	3.902504	0	22	895	480						Frog_fixed.avi	0
26347	1581	892.79	460.1495	0.5420675	0.5264173	607.5391	3.82426	0	903.1415	499.1322	0.401557	0.5382596	613.2212	3.880529	0	22	898	480						Frog_fixed.avi	0
26363	1582	895.9222	467.6033	0.5420118	0.5264701	607.4022	3.83305	0	893.4337	497.7619	0.4014575	0.5383334	613.0868	3.91945	0	22	895	483						Frog_fixed.avi	0
26380	1583	894.5657	474.9087	0.5419324	0.5264884	607.2779	3.862672	0	899.794	496.4942	0.4013575	0.5383726	613.0839	3.923104	0	22	897	486						Frog_fixed.avi	0
26397	1584	892.8675	463.476	0.5418184	0.5265275	607.1006	3.842489	0	891.9391	492.852	0.4011886	0.5384322	613.1165	3.928061	0	22	892	478						Frog_fixed.avi	0
26413	1585	891.1197	466.3563	0.541659	0.526583	606.9158	3.845597	0	903.4036	498.2004	0.401067	0.5384443	612.8972	3.925709	0	22	897	482						Frog_fixed.avi	0
26430	1586	893.1967	471.1409	0.5414779	0.5266783	607.0508	3.843291	0	898.754	496.5105	0.4008969	0.5385569	612.8284	3.926155	0	22	896	484						Frog_fixed.avi	0
26447	1587	897.5649	470.0489	0.5413235	0.5268263	606.7756	3.861734	0	901.1415	494.6109	0.4007307	0.5387039	612.6868	3.945495	0	22	899	482						Frog_fixed.avi	0
26463	1588	897.0876	466.8993	0.5411456	0.526966	606.6665	3.86934	0	895.83	494.8496	0.4005611	0.5388379	612.7275	3.959595	0	22	896	481						Frog_fixed.avi	0
26480	1589	889.6518	461.3799	0.5409735	0.5270283	606.5622	3.874572	0	903.6857	493.0997	0.4004648	0.5388789	612.5763	3.958701	0	22	897	477						Frog_fixed.avi	0
26497	1590	892.5428	456.6408	0.5408643	0.527064	606.7326	3.873518	0	904.4553	493.6626	0.4003583	0.5389494	612.6926	3.963821	0	22	898	475						Frog_fixed.avi	0
26513	1591	899.8921	453.6821	0.5408213	0.5271425	606.692	3.902038	0	901.6927	500.2154	0.4003017	0.5390663	612.7693	3.977324	0	22	901	477						Frog_fixed.avi	0
26530	1592	898.4028	456.2733	0.5408228	0.5272587	606.7275	3.902535	0	903.2208	493.816	0.4003184	0.5392069	612.7534	3.972114	0	22	901	475						Frog_fixed.avi	0
26547	1593	893.2834	460.4857	0.5408682	0.5273778	606.7429	3.8952	0	904.3083	487.0396	0.4003758	0.5393316	612.7111	3.969696	0	22	899	474						Frog_fixed.avi	0
26563	1594	896.0139	465.6573	0.5410076	0.5275024	606.7042	3.922716	0	900.2664	491.7265	0.4004779	0.5394835	612.6481	3.98458	0	22	898	479						Frog_fixed.avi	0
26580	1595	893.6276	460.1216	0.5411407	0.5275903	606.6672	3.90651	0	904.5562	486.8251	0.4005827	0.5395473	612.6522	3.96927	0	22	899	473						Frog_fixed.avi	0
26597	1596	895.7612	461.4044	0.5413153	0.5276389	606.6855	3.908145	0	901.998	488.057	0.4007232	0.5395117	612.5966	3.988458	0	22	899	475						Frog_fixed.avi	0
26613	1597	889.6765	460.7598	0.5414197	0.5276573	606.7876	3.91532	0	903.0237	486.8561	0.4008577	0.5394842	612.6929	3.990283	0	22	896	474						Frog_fixed.avi	0
26630	1598	893.1945	459.2581	0.5416007	0.5276196	606.7125	3.909828	0	902.7436	491.1557	0.4009925	0.5393513	612.6418	3.969837	0	22	898	475						Frog_fixed.avi	0
26647	1599	894.4432	456.4668	0.5417669	0.5275926	606.7292	3.903217	0	905.76	490.6546	0.4011279	0.5392608	612.7979	3.981959	0	22	900	474						Frog_fixed.avi	0
26663	1600	892.3008	456.0706	0.5418992	0.52755	606.793	3.901339	0	909.2505	492.2032	0.401329	0.5391641	612.7343	3.968515	0	22	901	474						Frog_fixed.avi	0
26680	1601	893.4918	453.8073	0.5420394	0.5274499	606.7128	3.887665	0	911.8093	483.3785	0.4014784	0.539004	612.5836	3.959714	0	22	903	469						Frog_fixed.avi	0
26696	1602	900.8074	428.2358	0.54209	0.5273272	606.7823	3.884632	0	915.7422	469.1233	0.4016062	0.5387487	612.8744	3.950651	0	22	908	449						Frog_fixed.avi	0
26713	1603	899.5188	433.9738	0.542215	0.5271904	606.7589	3.867306	0	919.3292	480.7329	0.4017283	0.5385489	612.7485	3.947505	0	22	909	457						Frog_fixed.avi	0
26730	1604	899.8987	436.5849	0.5423046	0.5267947	606.8626	3.860558	0	916.4026	471.2412	0.4018149	0.538273	612.9551	3.937582	0	22	908	454						Frog_fixed.avi	0
26746	1605	896.3547	431.689	0.5423577	0.5264561	606.868	3.855857	0	913.3772	477.7501	0.4018899	0.5379209	612.9655	3.956002	0	22	905	455						Frog_fixed.avi	0
26763	1606	896.0815	440.037	0.5423894	0.5260414	606.9171	3.839388	0	911.9834	478.6202	0.4019674	0.5375622	612.9878	3.903191	0	22	904	459						Frog_fixed.avi	0
26780	1607	899.6005	429.4094	0.5424749	0.5257944	607.1609	3.817332	0	915.5786	469.4742	0.4020836	0.5373297	613.0542	3.901039	0	22	908	449						Frog_fixed.avi	0
26796	1608	899.16	434.405	0.5425884	0.5256604	607.0654	3.816173	0	911.1636	478.6507	0.4021862	0.5371329	613.429	3.907398	0	22	905	457						Frog_fixed.avi	0
26813	1609	898.0639	434.5224	0.542733	0.5254521	607.2717	3.801134	0	910.3455	476.9696	0.4023631	0.5369126	613.3663	3.893018	0	22	904	456						Frog_fixed.avi	0
26830	1610	898.2819	439.1873	0.5428554	0.5251933	607.1984	3.790054	0	916.803	478.5249	0.4025421	0.5367632	613.4931	3.880368	0	22	908	459						Frog_fixed.avi	0
26846	1611	900.3958	437.6923	0.5430099	0.5250267	607.41	3.794117	0	909.5862	476.6969	0.4026975	0.5365757	613.6648	3.878291	0	22	905	457						Frog_fixed.avi	0
26863	1612	901.6665	438.2863	0.54317	0.5249324	607.4673	3.792922	0	912.3435	473.787	0.4028604	0.5363905	613.7023	3.874664	0	22	907	456						Frog_fixed.avi	0
26880	1613	897.2967	431.3598	0.5432578	0.5248534	607.5698	3.777447	0	912.4191	481.9749	0.4030008	0.53614	613.8321	3.879898	0	22	905	457						Frog_fixed.avi	0
26896	1614	900.3124	434.2412	0.5433803	0.5248094	607.7597	3.790246	0	908.9202	485.2048	0.4031612	0.5359681	613.9732	3.878059	0	22	905	460						Frog_fixed.avi	0
26913	1615	900.5007	436.1207	0.543484	0.5248505	607.8345	3.80415	0	908.9044	484.0741	0.4032749	0.5358367	614.2181	3.888046	0	22	905	460						Frog_fixed.avi	0
26930	1616	896.7048	441.232	0.5435854	0.5248899	608.0667	3.801839	0	909.7462	477.6813	0.4033737	0.5357918	614.4447	3.901062	0	22	903	459						Frog_fixed.avi	0
26946	1617	897.3589	441.4563	0.5436696	0.5250034	608.1839	3.808689	0	917.3552	479.7284	0.40354	0.5357921	614.4849	3.881395	0	22	907	461						Frog_fixed.avi	0
26963	1618	899.6212	442.6406	0.5437596	0.5251068	608.4594	3.823081	0	909.5206	483.2023	0.4036528	0.5358572	614.5352	3.907927	0	22	905	463						Frog_fixed.avi	0
26980	1619	901.9205	443.0181	0.5438415	0.525214	608.4333	3.825949	0	914.2351	484.5419	0.4037738	0.535892	614.6664	3.91114	0	22	908	464						Frog_fixed.avi	0
26996	1620	897.9707	442.6376	0.5438971	0.5252226	608.5931	3.837822	0	911.6595	484.6232	0.4038467	0.5358707	614.8619	3.938421	0	22	905	464						Frog_fixed.avi	0
27013	1621	898.6714	440.3573	0.5439364	0.5251408	608.6707	3.855034	0	905.893	480.6002	0.4039102	0.5358152	615.223	3.956324	0	22	902	460						Frog_fixed.avi	0
27030	1622	898.1898	442.8462	0.5439944	0.5250476	608.9017	3.871051	0	907.0587	479.1228	0.4039708	0.5357153	615.3616	3.95208	0	22	903	461						Frog_fixed.avi	0
27046	1623	902.3288	434.389	0.5440438	0.5249619	609.0308	3.906058	0	912.7554	474.4329	0.404044	0.5355483	615.5257	3.949613	0	22	908	454						Frog_fixed.avi	0
27063	1624	895.0491	440.2688	0.544124	0.5248286	608.9442	3.924813	0	913.8333	478.7777	0.4041899	0.5354342	615.455	3.974519	0	22	904	460						Frog_fixed.avi	0
27080	1625	896.9333	439.899	0.5442442	0.524659	609.1547	3.928448	0	914.201	479.609	0.4043088	0.5352663	615.6231	3.983989	0	22	906	460						Frog_fixed.avi	0
27096	1626	893.9595	444.3995	0.5443279	0.5246024	609.3271	3.921614	0	914.1975	485.16	0.4044268	0.535149	615.6359	3.999116	0	22	904	465						Frog_fixed.avi	0
27113	1627	900.5294	437.5811	0.5444661	0.5246786	609.4114	3.946099	0	915.3932	481.3688	0.4045421	0.5351471	615.9629	4.00291	0	22	908	459						Frog_fixed.avi	0
27130	1628	903.0883	435.5991	0.5446163	0.5248573	609.4598	3.957453	0	918.4216	479.2802	0.4047558	0.5351908	615.9608	4.023135	0	22	911	457						Frog_fixed.avi	0
27146	1629	895.6668	437.5509	0.5447609	0.5250263	609.4246	3.973611	0	921.2713	477.0772	0.4049224	0.5352274	615.9348	4.000407	0	22	908	457						Frog_fixed.avi	0
27163	1630	894.085	440.7321	0.5449482	0.5252404	609.5883	3.989544	0	910.2941	483.8221	0.4051056	0.5352839	616.1085	4.047691	0	22	902	462						Frog_fixed.avi	0
27180	1631	897.2845	437.8773	0.5451907	0.5254456	609.5692	3.992368	0	914.6399	490.7098	0.4053641	0.5353113	616.0468	4.055766	0	22	906	464						Frog_fixed.avi	0
27196	1632	896.7913	443.4185	0.5454566	0.5255869	609.6435	4.001169	0	911.4896	483.8548	0.4056261	0.5352907	616.1688	4.060324	0	22	904	464						Frog_fixed.avi	0
27213	1633	897.7944	435.6885	0.5457741	0.5257063	609.5277	3.998064	0	917.9923	475.3563	0.4059782	0.5352299	616.0657	4.037846	0	22	908	456						Frog_fixed.avi	0
27230	1634	903.2958	439.4628	0.5461106	0.5256444	609.5889	4.024091	0	919.3969	470.4465	0.4062836	0.5350618	616.1291	4.055079	0	22	911	455						Frog_fixed.avi	0
27246	1635	893.0392	443.9051	0.5464386	0.5254358	609.6177	4.014672	0	915.4774	480.5218	0.4066094	0.5347459	616.1377	4.063471	0	22	904	462						Frog_fixed.avi	0
27263	1636	899.8541	444.1645	0.5468472	0.5251219	609.5832	4.024493	0	918.2307	480.4083	0.4070055	0.5343468	616.0701	4.077623	0	22	909	462						Frog_fixed.avi	0
27279	1637	900.7025	436.1331	0.5472414	0.5248587	609.4416	4.029381	0	918.6917	482.0828	0.4073898	0.5338896	616.0242	4.064164	0	22	910	459						Frog_fixed.avi	0
27296	1638	902.6705	449.9296	0.5476774	0.5242885	609.462	4.038394	0	917.3447	479.2901	0.4077944	0.5333526	615.9681	4.063818	0	22	910	465						Frog_fixed.avi	0
27313	1639	893.7017	445.6076	0.5480886	0.52393	609.3076	4.039055	0	916.3614	483.1569	0.4081921	0.5327328	615.8336	4.079822	0	22	905	464						Frog_fixed.avi	0
27329	1640	897.7396	448.3042	0.5485329	0.5234112	609.1957	4.034361	0	920.8557	481.9348	0.4085977	0.5321076	615.8634	4.067293	0	22	909	465						Frog_fixed.avi	0
27346	1641	903.7446	434.4217	0.5489697	0.5230237	609.2598	4.049208	0	919.239	478.8998	0.4090187	0.5315919	615.7079	4.07899	0	22	911	457						Frog_fixed.avi	0
27363	1642	897.1429	434.3198	0.5493514	0.522575	609.1337	4.038358	0	928.4456	468.9364	0.4094632	0.530947	615.5646	4.068038	0	22	913	452						Frog_fixed.avi	0
27379	1643	906.0156	443.4882	0.5498114	0.5222373	609.0745	4.050197	0	923.8069	476.3826	0.4098643	0.5304264	615.5665	4.090947	0	22	915	460						Frog_fixed.avi	0
27396	1644	904.8852	443.0687	0.550255	0.521866	608.9517	4.039563	0	923.6293	475.1891	0.4102625	0.5299778	615.392	4.071708	0	22	914	459						Frog_fixed.avi	0
27413	1645	898.5798	440.0973	0.5506655	0.521675	608.7274	4.024287	0	930.4758	467.0983	0.4106753	0.5295359	615.3098	4.069474	0	22	915	454						Frog_fixed.avi	0
27429	1646	902.4037	436.9289	0.5511085	0.5214598	608.6158	4.023522	0	920.2941	477.4346	0.4110535	0.5292037	615.3207	4.056633	0	22	911	457						Frog_fixed.avi	0
27446	1647	903.5934	437.6473	0.5515603	0.5213062	608.5958	4.01109	0	924.0553	480.2693	0.4114794	0.5288363	615.1407	4.041989	0	22	914	459						Frog_fixed.avi	0
27463	1648	900.6131	450.6301	0.5519734	0.5211078	608.408	4.015736	0	924.8938	475.9217	0.4119181	0.5285776	614.8086	4.028745	0	22	913	463						Frog_fixed.avi	0
27479	1649	901.7294	451.4417	0.5524207	0.5210208	608.255	4.013452	0	921.3002	485.0499	0.4123487	0.5282662	614.7248	4.029129	0	22	912	468						Frog_fixed.avi	0
27496	1650	903.9247	445.4127	0.5528709	0.5209976	608.1761	3.991235	0	932.4811	470.4164	0.4127686	0.5279658	614.7618	4.009845	0	22	918	458						Frog_fixed.avi	0
27513	1651	903.9541	441.5375	0.5533337	0.5209433	608.0643	3.98366	0	925.6951	473.1038	0.4131799	0.5276747	614.627	4.010188	0	22	915	457						Frog_fixed.avi	0
27529	1652	900.9912	444.6568	0.5537714	0.5208257	607.8477	3.9891	0	928.7151	477.654	0.4136139	0.52728	614.4551	4.006247	0	22	915	461						Frog_fixed.avi	0
27546	1653	898.8544	450.3795	0.5542384	0.5206765	607.7458	3.965424	0	926.9162	473.1507	0.413997	0.5269201	614.6099	3.992727	0	22	913	462						Frog_fixed.avi	0
27563	1654	899.6488	446.0711	0.5547128	0.5205821	607.7329	3.969799	0	921.7013	470.8661	0.4144243	0.5265909	614.3329	4.002852	0	22	911	458						Frog_fixed.avi	0
27579	1655	906.2026	450.0462	0.5551907	0.5205083	607.639	3.964722	0	925.892	471.9034	0.4148477	0.5262107	614.0759	4.000669	0	22	916	461						Frog_fixed.avi	0
27596	1656	895.1239	451.7736	0.5555941	0.5204347	607.546	3.955967	0	930.2847	476.064	0.4152859	0.5258823	613.9308	4.014905	0	22	913	464						Frog_fixed.avi	0
27613	1657	899.4486	446.7094	0.556022	0.5203903	607.3751	3.945483	0	922.4381	481.3685	0.4156561	0.5255896	613.8118	3.989603	0	22	911	464						Frog_fixed.avi	0
27629	1658	893.8593	448.8564	0.5563874	0.5202889	607.2362	3.942397	0	921.4364	474.2961	0.4160187	0.5252556	613.8112	3.980236	0	22	908	462						Frog_fixed.avi	0
27646	1659	903.7367	444.5149	0.5567926	0.5202017	607.2371	3.955532	0	918.1505	478.3773	0.416354	0.5248577	613.7595	3.996735	0	22	911	461						Frog_fixed.avi	0
27663	1660	898.3416	446.6984	0.5571496	0.5201238	607.0556	3.941441	0	920.7935	478.1873	0.4166999	0.5245445	613.5057	3.979113	0	22	910	462						Frog_fixed.avi	0
27679	1661	902.7219	442.7519	0.5574862	0.5199576	607.1085	3.959597	0	922.7883	475.3013	0.4170169	0.5241867	613.4586	3.972122	0	22	913	459						Frog_fixed.avi	0
27696	1662	904.7649	446.3049	0.5578229	0.5197636	607.0162	3.938954	0	928.0369	474.9115	0.4173204	0.5238305	613.5513	3.991932	0	22	916	461						Frog_fixed.avi	0
27713	1663	901.2735	453.031	0.558156	0.519464	606.8566	3.937365	0	918.2231	480.7857	0.4176459	0.5234618	613.3786	3.973265	0	22	910	467						Frog_fixed.avi	0
27729	1664	900.8326	446.2291	0.5584993	0.519313	606.9368	3.952803	0	920.3631	483.1988	0.4179665	0.5230785	613.2415	3.960614	0	22	911	465						Frog_fixed.avi	0
27746	1665	901.0929	440.0972	0.558856	0.5190122	606.826	3.939627	0	925.8344	475.0161	0.4183048	0.5226276	613.3088	3.962347	0	22	913	458						Frog_fixed.avi	0
27763	1666	897.459	450.3481	0.5592036	0.5185991	606.7385	3.930948	0	926.4301	475.9754	0.4186797	0.5220923	612.9957	3.971052	0	22	912	463						Frog_fixed.avi	0
27779	1667	898.863	440.2109	0.5595676	0.5182784	606.6742	3.925469	0	919.1971	474.2108	0.4189973	0.5215335	613.0073	3.960034	0	22	909	457						Frog_fixed.avi	0
27796	1668	899.1671	449.4023	0.5598791	0.5179036	606.687	3.937327	0	918.1002	477.0288	0.4192815	0.5209906	612.9954	3.961977	0	22	909	463						Frog_fixed.avi	0
27813	1669	900.079	444.4085	0.5601509	0.5177597	606.6102	3.948614	0	919.0228	470.9066	0.4195603	0.5205274	612.89	3.938791	0	22	910	458						Frog_fixed.avi	0
27829	1670	898.9694	439.5077	0.5603891	0.5177301	606.5416	3.933486	0	918.1487	477.2898	0.4197814	0.5202423	612.8669	3.971138	0	22	909	458						Frog_fixed.avi	0
27846	1671	900.1616	448.6345	0.560621	0.5178333	606.4758	3.928291	0	915.5848	479.1766	0.4200013	0.5201426	612.728	3.970144	0	22	908	464						Frog_fixed.avi	0
27862	1672	895.0408	440.5352	0.5607892	0.518213	606.3819	3.934844	0	918.0768	475.3055	0.4201615	0.520191	612.6443	3.978078	0	22	907	458						Frog_fixed.avi	0
27879	1673	897.95	435.5963	0.5609178	0.518553	606.356	3.912772	0	915.694	470.5563	0.4202534	0.5203516	612.6995	3.969911	0	22	907	453						Frog_fixed.avi	0
27896	1674	895.9925	444.8445	0.5610014	0.5189245	606.1615	3.935283	0	919.6539	470.4092	0.4203279	0.5205361	612.457	3.977723	0	22	908	458						Frog_fixed.avi	0
27912	1675	898.6743	443.8217	0.5610318	0.5192673	606.131	3.910014	0	914.0314	474.6523	0.4203586	0.5207436	612.3173	3.971519	0	22	906	459						Frog_fixed.avi	0
27929	1676	878.1865	429.2385	0.5610479	0.5195423	605.9915	3.922098	0	906.4567	462.9973	0.4204084	0.5209265	612.1607	3.981603	0	22	892	446						Frog_fixed.avi	0
27946	1677	888.6777	430.1557	0.5609588	0.5198164	606.0979	3.895286	0	907.2352	463.5628	0.4202793	0.5211235	612.1187	3.984514	0	22	898	447						Frog_fixed.avi	0
27962	1678	885.5085	433.7947	0.5608235	0.5199642	606.0265	3.895617	0	911.4706	458.2981	0.4201248	0.5212772	612.1097	3.981253	0	22	898	446						Frog_fixed.avi	0
27979	1679	883.709	432.1551	0.5606695	0.5199756	605.936	3.88861	0	911.1429	467.8247	0.4199605	0.5213268	611.894	3.983802	0	22	897	450						Frog_fixed.avi	0
27996	1680	885.1184	429.4592	0.5605062	0.5198521	605.8269	3.895856	0	905.1429	463.3194	0.4197341	0.5213017	611.8444	3.964795	0	22	895	446						Frog_fixed.avi	0
28012	1681	886.5695	433.8018	0.5603166	0.5195273	605.5915	3.884038	0	908.3146	467.9135	0.4195203	0.5211789	611.6739	3.970784	0	22	897	451						Frog_fixed.avi	0
28029	1682	882.5613	427.5091	0.5600805	0.5191877	605.5901	3.880828	0	905.9649	468.9134	0.4192714	0.5209698	611.5865	3.959934	0	22	894	448						Frog_fixed.avi	0
28046	1683	885.1573	437.6144	0.5598623	0.5188266	605.4446	3.869545	0	909.3887	473.0372	0.4189998	0.5207571	611.5802	3.958458	0	22	897	455						Frog_fixed.avi	0
28062	1684	890.1487	432.7331	0.5596088	0.5185939	605.3903	3.875391	0	914.2905	467.1127	0.4187435	0.5206341	611.4382	3.948794	0	22	902	450						Frog_fixed.avi	0
28079	1685	888.9691	440.2819	0.559349	0.5185261	605.2635	3.871391	0	910.9272	470.9788	0.4184525	0.520581	611.213	3.936739	0	22	900	456						Frog_fixed.avi	0
28096	1686	886.5449	426.7589	0.5590775	0.518522	605.2305	3.86366	0	906.2454	472.0929	0.418157	0.5206327	611.1355	3.939983	0	22	896	449						Frog_fixed.avi	0
28112	1687	885.0308	435.3995	0.5588291	0.5185615	605.1084	3.867486	0	906.2965	477.5675	0.4178863	0.520718	611.1108	3.931223	0	22	896	456						Frog_fixed.avi	0
28129	1688	884.3204	440.6606	0.5585717	0.518617	605.0765	3.860507	0	909.4059	471.4568	0.4176277	0.520937	610.9453	3.925191	0	22	897	456						Frog_fixed.avi	0
28146	1689	881.2155	440.9323	0.5582792	0.5187974	604.7996	3.839169	0	908.2636	468.0099	0.4173382	0.5211328	610.8901	3.929514	0	22	895	454						Frog_fixed.avi	0
28162	1690	882.2932	436.763	0.558035	0.5190757	604.8201	3.853376	0	906.8074	472.8238	0.4170591	0.5213709	610.802	3.9078	0	22	895	455						Frog_fixed.avi	0
28179	1691	882.0887	442.604	0.557774	0.5193291	604.6354	3.864087	0	903.0508	477.8893	0.4167825	0.5217487	610.7204	3.91264	0	22	893	460						Frog_fixed.avi	0
28195	1692	880.718	437.9611	0.5575238	0.5196488	604.6395	3.850024	0	901.72	469.4346	0.4165078	0.5221484	610.5554	3.895053	0	22	891	454						Frog_fixed.avi	0
28212	1693	873.5651	437.4326	0.5573202	0.5201071	604.4614	3.838341	0	898.2195	473.4111	0.4163222	0.5226345	610.6204	3.905861	0	22	886	455						Frog_fixed.avi	0
28229	1694	854.7983	446.7186	0.5572266	0.5205407	604.4335	3.865762	0	874.1894	485.2283	0.4162389	0.5231444	610.269	3.904423	0	22	864	466						Frog_fixed.avi	0
28245	1695	850.553	441.7256	0.5569894	0.5209018	604.4263	3.838676	0	873.3027	476.5304	0.4159686	0.5236608	610.2918	3.896768	0	22	862	459						Frog_fixed.avi	0
28262	1696	850.2666	443.5784	0.5567567	0.5211939	604.2664	3.843832	0	867.2551	474.4632	0.4157246	0.5241079	610.1202	3.910256	0	22	859	459						Frog_fixed.avi	0
28279	1697	850.761	444.0428	0.5565138	0.5214734	604.1241	3.852792	0	873.7082	468.639	0.4154447	0.5245123	610.163	3.900288	0	22	862	456						Frog_fixed.avi	0
28295	1698	849.9883	442.2165	0.5562367	0.5217249	604.1582	3.84934	0	868.0053	469.8253	0.4151428	0.5249308	610.0068	3.902264	0	22	859	456						Frog_fixed.avi	0
28312	1699	843.2541	443.4002	0.5558926	0.5219563	603.9849	3.828882	0	862.0308	476.2798	0.4148073	0.525307	610.0526	3.913258	0	22	853	460						Frog_fixed.avi	0
28329	1700	848.4504	439.0158	0.5555704	0.5222397	603.9528	3.836813	0	871.0861	477.9642	0.414496	0.52566	609.8882	3.900656	0	22	860	458						Frog_fixed.avi	0
28345	1701	850.0691	442.7763	0.5552056	0.5224442	604.0066	3.825316	0	870.3824	474.4797	0.4141121	0.5260808	609.7778	3.903199	0	22	860	459						Frog_fixed.avi	0
28362	1702	847.0343	445.0248	0.5547891	0.5226499	603.8631	3.824585	0	866.4631	482.0563	0.4137015	0.5264332	609.7885	3.895501	0	22	857	464						Frog_fixed.avi	0
28379	1703	849.349	441.0792	0.5543543	0.5229461	603.8019	3.857682	0	859.901	478.1324	0.4132661	0.5269147	609.8575	3.936482	0	22	855	460						Frog_fixed.avi	0
28395	1704	851.6705	445.5588	0.5539259	0.523231	603.6015	3.854079	0	861.9106	478.8621	0.4128232	0.527433	609.8235	3.898721	0	22	857	462						Frog_fixed.avi	0
28412	1705	848.689	453.3693	0.5534662	0.5234646	603.5421	3.834168	0	864.1978	483.6061	0.4124023	0.5279391	609.5876	3.906216	0	22	856	468						Frog_fixed.avi	0
28429	1706	847.8619	452.5225	0.5529894	0.5237129	603.5471	3.844358	0	862.5059	478.5798	0.4119245	0.528442	609.5739	3.911624	0	22	855	466						Frog_fixed.avi	0
28445	1707	846.8399	442.3336	0.5525152	0.52391	603.6353	3.829799	0	866.3726	483.748	0.4114445	0.5287862	609.5142	3.885624	0	22	857	463						Frog_fixed.avi	0
28462	1708	827.7127	461.7876	0.5520695	0.5240114	603.6989	3.817928	0	842.2366	500.4173	0.4110476	0.5291136	609.5556	3.894583	0	22	835	481						Frog_fixed.avi	0
28479	1709	828.7439	462.793	0.5516226	0.523876	603.5789	3.818378	0	846.0067	492.5917	0.4106238	0.5293062	609.342	3.930966	0	22	837	478						Frog_fixed.avi	0
28495	1710	825.0728	463.5143	0.5511214	0.5235898	603.6597	3.851462	0	841.0364	497.2988	0.4101036	0.5293834	609.421	3.92988	0	22	833	480						Frog_fixed.avi	0
28512	1711	822.5144	464.4313	0.5506105	0.5234156	603.7333	3.83258	0	839.9857	493.5626	0.4095803	0.529488	609.4747	3.905017	0	22	831	479						Frog_fixed.avi	0
28529	1712	823.5297	458.8445	0.5500834	0.5233595	603.7461	3.811384	0	836.099	498.3373	0.4090305	0.5296648	609.6197	3.910249	0	22	830	479						Frog_fixed.avi	0
28545	1713	827.176	465.4474	0.549533	0.5233757	603.7534	3.799595	0	841.2322	499.3759	0.4084878	0.5300037	609.6251	3.914278	0	22	834	482						Frog_fixed.avi	0
28562	1714	823.4844	480.1266	0.5489585	0.5234249	603.67	3.817018	0	838.8351	499.853	0.4079484	0.5304521	609.7788	3.908034	0	22	831	490						Frog_fixed.avi	0
28579	1715	822.1111	468.9892	0.5483698	0.5235703	603.9025	3.823014	0	838.5529	498.4637	0.4073662	0.5308786	609.833	3.883253	0	22	830	484						Frog_fixed.avi	0
28595	1716	826.8165	463.4949	0.5478013	0.5236582	604.0484	3.802812	0	842.0379	503.2929	0.4068338	0.5313128	609.808	3.913925	0	22	834	483						Frog_fixed.avi	0
28612	1717	828.1005	467.2598	0.5472309	0.5238196	604.2648	3.828965	0	842.3197	494.7762	0.4062478	0.5317792	610.162	3.906685	0	22	835	481						Frog_fixed.avi	0
28629	1718	824.6836	465.5973	0.5466264	0.5239576	604.2833	3.815058	0	843.982	493.8814	0.4057198	0.5322297	610.2443	3.904998	0	22	834	480						Frog_fixed.avi	0
28645	1719	828.1831	455.9634	0.5460688	0.5240726	604.3452	3.809687	0	844.0527	494.0559	0.4052132	0.5325775	610.3241	3.922307	0	22	836	475						Frog_fixed.avi	0
28662	1720	828.5944	459.111	0.5454932	0.5241342	604.5883	3.83131	0	849.1453	494.27	0.404693	0.5329292	610.5177	3.918808	0	22	839	477						Frog_fixed.avi	0
28679	1721	828.1723	472.2925	0.5449656	0.5242096	604.7244	3.846041	0	851.9069	493.9947	0.4042458	0.5333766	610.6953	3.920645	0	22	840	483						Frog_fixed.avi	0
28695	1722	830.7138	467.5031	0.5444489	0.5242785	604.8826	3.844787	0	843.7933	502.417	0.403727	0.5337103	611.0679	3.953821	0	22	837	485						Frog_fixed.avi	0
28712	1723	835.3118	462.7134	0.5439401	0.524341	605.0414	3.874759	0	851.2594	488.3267	0.4033115	0.534099	611.082	3.949879	0	22	843	476						Frog_fixed.avi	0
28729	1724	832.7831	467.2656	0.5434783	0.5243135	605.1099	3.846963	0	847.6973	498.3946	0.4028482	0.5343424	611.3268	3.939409	0	22	840	483						Frog_fixed.avi	0
28745	1725	832.686	458.7988	0.5430377	0.5242849	605.4222	3.837117	0	853.2748	494.5218	0.4024458	0.5345309	611.6075	3.947894	0	22	843	477						Frog_fixed.avi	0
28762	1726	830.0283	462.9786	0.542609	0.5242279	605.5663	3.865041	0	852.2302	498.1436	0.402106	0.5345974	611.7597	3.962146	0	22	841	481						Frog_fixed.avi	0
28778	1727	828.7007	461.2912	0.5421442	0.5241382	605.6116	3.855058	0	854.1479	495.192	0.4017178	0.5346771	611.8798	3.972983	0	22	841	478						Frog_fixed.avi	0
28795	1728	872.2416	427.5303	0.5415787	0.5239227	605.9561	3.851932	0	903.9936	465.8246	0.4012644	0.534495	612.2405	3.953578	0	22	888	447						Frog_fixed.avi	0
28812	1729	874.1712	423.5204	0.5412735	0.5238844	606.0959	3.843792	0	889.9489	477.6176	0.4010047	0.5345033	612.3685	3.957011	0	22	882	451						Frog_fixed.avi	0
28828	1730	877.8024	427.4688	0.5409859	0.5238334	606.1198	3.87277	0	898.2879	468.2356	0.4007328	0.5345159	612.4774	3.95072	0	22	888	448						Frog_fixed.avi	0
28845	1731	877.1113	426.7752	0.5407432	0.5238025	606.3423	3.843512	0	900.5615	473.1532	0.4004968	0.5345271	612.6367	3.942993	0	22	889	450						Frog_fixed.avi	0
28862	1732	877.9175	427.3788	0.540492	0.523788	606.2853	3.890579	0	902.8031	469.6559	0.4003039	0.5346028	612.7658	3.945389	0	22	890	449						Frog_fixed.avi	0
28878	1733	881.1407	424.8018	0.5402893	0.523774	606.5767	3.868472	0	896.17	468.7313	0.4000557	0.5346153	612.8626	3.953927	0	22	889	447						Frog_fixed.avi	0
28895	1734	877.341	427.8946	0.5400569	0.5237665	606.5607	3.882674	0	903.9987	470.405	0.3998825	0.534632	612.9609	3.948497	0	22	891	449						Frog_fixed.avi	0
28912	1735	879.2483	424.835	0.5398503	0.523744	606.7119	3.8919	0	896.8854	468.151	0.399688	0.5346408	613.2689	3.958416	0	22	888	446						Frog_fixed.avi	0
28928	1736	883.2604	428.7559	0.5396616	0.5235705	606.6786	3.891819	0	905.9746	462.83	0.399545	0.5345786	613.1461	3.943095	0	22	895	446						Frog_fixed.avi	0
28945	1737	886.1069	430.945	0.5395407	0.5233473	606.7566	3.888732	0	904.3536	464.6008	0.3994019	0.5343558	613.1901	3.9363	0	22	895	448						Frog_fixed.avi	0
28962	1738	878.9273	426.5191	0.5393883	0.5230597	606.8168	3.878022	0	903.5676	462.1701	0.3993081	0.5341336	613.2816	3.93958	0	22	891	444						Frog_fixed.avi	0
28978	1739	879.7908	433.7148	0.5393222	0.5227641	606.8499	3.885144	0	903.7637	464.4298	0.3992364	0.5339316	613.3642	3.96024	0	22	892	449						Frog_fixed.avi	0
28995	1740	879.2379	431.8243	0.5392648	0.5225655	606.9366	3.89709	0	897.3202	478.3435	0.3991656	0.5336431	613.559	3.956499	0	22	888	455						Frog_fixed.avi	0
29012	1741	880.4678	433.2942	0.5392402	0.5225396	606.959	3.906407	0	903.3515	471.5653	0.3991535	0.5335444	613.5891	3.953682	0	22	892	452						Frog_fixed.avi	0
29028	1742	881.2665	426.7301	0.5392355	0.5225959	606.9861	3.880003	0	904.1937	473.714	0.3991652	0.533542	613.6137	3.95764	0	22	893	450						Frog_fixed.avi	0
29045	1743	879.5308	434.0004	0.5392889	0.5227349	606.9595	3.89677	0	897.795	476.0637	0.3991902	0.5335812	613.6711	3.956556	0	22	889	455						Frog_fixed.avi	0
29062	1744	877.2419	431.4859	0.5393565	0.5227966	606.9106	3.884181	0	902.352	476.9266	0.3992929	0.5335716	613.4732	3.942686	0	22	890	454						Frog_fixed.avi	0
29078	1745	875.8228	441.343	0.5394629	0.5228161	607.0269	3.892901	0	903.8935	469.4652	0.3993846	0.5335531	613.5241	3.946283	0	22	890	455						Frog_fixed.avi	0
29095	1746	877.9553	438.2732	0.5396072	0.5228274	606.9728	3.88624	0	903.5214	465.3107	0.3995158	0.5334649	613.5816	3.934978	0	22	891	452						Frog_fixed.avi	0
29112	1747	880.4233	424.9739	0.5397497	0.5228927	607.1556	3.883125	0	904.3973	463.6658	0.3996699	0.5333973	613.6766	3.941187	0	22	892	444						Frog_fixed.avi	0
29128	1748	872.6439	435.5422	0.5398716	0.5228337	607.0205	3.908626	0	903.0127	464.2916	0.3998057	0.5333388	613.6627	3.947863	0	22	888	450						Frog_fixed.avi	0
29145	1749	882.5779	434.964	0.5400436	0.5228695	607.0755	3.888875	0	906.3439	465.7885	0.3999564	0.5333149	613.7033	3.937476	0	22	894	450						Frog_fixed.avi	0
29162	1750	883.2192	419.1536	0.5402102	0.5229573	607.3013	3.876334	0	907.9199	464.1982	0.4001246	0.5333101	613.7518	3.941824	0	22	896	442						Frog_fixed.avi	0
29178	1751	875.9551	426.6148	0.5403381	0.522985	607.1531	3.903054	0	897.5233	464.8548	0.4002489	0.5332977	613.9178	3.955542	0	22	887	446						Frog_fixed.avi	0
29195	1752	879.1816	428.3198	0.5405195	0.5229888	607.2659	3.909858	0	903.9093	467.4348	0.4004525	0.5332562	613.7909	3.964485	0	22	892	448						Frog_fixed.avi	0
29212	1753	884.9771	428.4825	0.5407166	0.5229791	607.3415	3.922915	0	902.5492	465.2966	0.4006495	0.5332046	613.8261	3.949474	0	22	894	447						Frog_fixed.avi	0
29228	1754	875.7812	429.7563	0.5408412	0.5229658	607.2264	3.912979	0	907.2186	462.4797	0.4008093	0.5331383	613.7438	3.959177	0	22	891	446						Frog_fixed.avi	0
29245	1755	884.342	424.2322	0.5410177	0.5229535	607.3143	3.900292	0	902.1888	473.0199	0.4009611	0.5330161	613.8782	3.973034	0	22	893	449						Frog_fixed.avi	0
29262	1756	880.3453	431.5073	0.5412009	0.5228655	607.4007	3.899829	0	904.6509	474.4047	0.4011461	0.5328634	613.9153	3.9873	0	22	892	453						Frog_fixed.avi	0
29278	1757	874.8828	429.6829	0.5413333	0.5229151	607.2753	3.905103	0	902.6321	470.3916	0.4012766	0.5327919	614.0085	3.973668	0	22	889	450						Frog_fixed.avi	0
29295	1758	883.8221	432.8109	0.5415093	0.522858	607.3794	3.923798	0	909.7586	469.1736	0.4014885	0.5327234	613.8716	3.997032	0	22	897	451						Frog_fixed.avi	0
29312	1759	885.5192	423.7683	0.5417001	0.5229772	607.4181	3.8914	0	908.1249	469.9742	0.4016625	0.5327251	613.985	4.007428	0	22	897	447						Frog_fixed.avi	0
29328	1760	878.3835	426.2669	0.5418282	0.5230992	607.2572	3.906919	0	908.869	467.1156	0.401832	0.5327863	613.8636	3.994503	0	22	894	447						Frog_fixed.avi	0
29345	1761	881.8383	428.591	0.5420076	0.5232856	607.3511	3.924314	0	904.5167	471.3964	0.4020076	0.5328846	613.8459	3.994984	0	22	893	450						Frog_fixed.avi	0
29361	1762	887.5076	431.9265	0.5421997	0.5233568	607.3036	3.918765	0	906.1853	468.4374	0.4021915	0.5329983	613.8885	3.986394	0	22	897	450						Frog_fixed.avi	0
29378	1763	879.2335	433.7053	0.5423514	0.5234919	607.2645	3.923622	0	899.4541	469.302	0.4023263	0.5330378	613.99	4.008273	0	22	889	452						Frog_fixed.avi	0
29395	1764	889.56	428.104	0.5425505	0.5235347	607.165	3.911825	0	906.6476	468.7061	0.4025377	0.533028	614.0012	4.006968	0	22	898	448						Frog_fixed.avi	0
29411	1765	885.2532	430.1948	0.5427389	0.5235194	607.2596	3.924014	0	906.0271	475.933	0.4026976	0.5328888	613.9295	3.994742	0	22	896	453						Frog_fixed.avi	0
29428	1766	884.6634	438.3918	0.5429286	0.5234195	607.2729	3.938852	0	899.6262	472.9294	0.4028191	0.5327961	613.9579	3.993289	0	22	892	456						Frog_fixed.avi	0
29445	1767	886.2313	424.2833	0.5430956	0.5233665	607.1039	3.908117	0	905.5344	470.5688	0.4030119	0.5326762	613.7234	4.006938	0	22	896	447						Frog_fixed.avi	0
29461	1768	885.509	431.4226	0.5432402	0.5233207	607.2145	3.916735	0	909.4363	473.3243	0.4031688	0.5325586	613.7631	4.002984	0	22	897	452						Frog_fixed.avi	0
29478	1769	879.7572	435.0521	0.5433447	0.5233381	607.1371	3.919034	0	903.8813	463.3277	0.4032358	0.5325011	613.8997	3.99669	0	22	892	449						Frog_fixed.avi	0
29495	1770	881.7531	434.9084	0.5434712	0.5233921	607.2141	3.917565	0	909.192	463.2317	0.4033527	0.5324935	613.7388	3.997155	0	22	895	449						Frog_fixed.avi	0
29511	1771	881.8867	432.6086	0.5435495	0.5234451	607.2154	3.911914	0	906.1056	467.7102	0.403444	0.5325005	613.7269	4.002069	0	22	894	450						Frog_fixed.avi	0
29528	1772	885.1005	425.3873	0.5436465	0.5235458	607.0493	3.908116	0	903.6197	467.1327	0.4035152	0.5325109	613.7206	3.987763	0	22	894	446						Frog_fixed.avi	0
29545	1773	886.2032	428.8518	0.5437363	0.523568	607.1658	3.912812	0	908.5029	464.2202	0.4036016	0.5324914	613.7419	3.99825	0	22	897	447						Frog_fixed.avi	0
29561	1774	880.4932	437.4865	0.5438033	0.5235472	607.1038	3.9123	0	905.701	463.9525	0.4036672	0.5324234	613.7273	3.988569	0	22	893	451						Frog_fixed.avi	0
29578	1775	888.0197	435.0613	0.5438149	0.5234444	607.0832	3.90355	0	917.5479	462.7874	0.4036931	0.5323505	613.7325	3.977531	0	22	903	449						Frog_fixed.avi	0
29595	1776	886.7091	443.3427	0.5438558	0.5233693	607.0206	3.915746	0	909.0349	470.3907	0.4037353	0.5322179	613.8075	3.981557	0	22	898	457						Frog_fixed.avi	0
29611	1777	885.3846	440.6003	0.5438984	0.5233178	606.9963	3.911162	0	911.2842	470.1725	0.4037761	0.5321715	613.809	3.971611	0	22	898	455						Frog_fixed.avi	0
29628	1778	887.735	433.6049	0.5439759	0.5232905	607.1524	3.904385	0	907.9749	469.8159	0.4038562	0.5321698	613.6568	3.975359	0	22	898	452						Frog_fixed.avi	0
29645	1779	891.2643	426.811	0.5440211	0.5232519	607.2072	3.91363	0	912.9249	465.662	0.4039121	0.5322031	613.6509	3.955871	0	22	902	446						Frog_fixed.avi	0
29661	1780	887.7889	433.2489	0.5440773	0.5232429	607.0413	3.894368	0	911.3839	466.3776	0.4039489	0.5322514	613.7333	3.964158	0	22	900	450						Frog_fixed.avi	0
29678	1781	889.5165	430.8188	0.5441024	0.5232623	607.0225	3.878214	0	912.244	460.0104	0.4039878	0.5323535	613.7389	3.953645	0	22	901	445						Frog_fixed.avi	0
29695	1782	888.4395	436.1666	0.5441171	0.5232953	607.0403	3.887338	0	912.0194	466.8774	0.4040178	0.5323661	613.7386	3.953927	0	22	900	452						Frog_fixed.avi	0
29711	1783	889.8832	434.75	0.5441518	0.523311	607.0361	3.905381	0	911.3978	464.0318	0.4040753	0.5323696	613.895	3.960481	0	22	901	449						Frog_fixed.avi	0
29728	1784	888.7891	434.3529	0.544226	0.5233327	607.1869	3.879079	0	913.2789	455.3056	0.4041422	0.5323786	613.8973	3.948146	0	22	901	445						Frog_fixed.avi	0
29744	1785	887.4646	440.8064	0.5442826	0.5233871	607.2285	3.87374	0	912.5094	459.4959	0.4042179	0.5324266	613.8911	3.96073	0	22	900	450						Frog_fixed.avi	0
29761	1786	887.3303	445.0156	0.5443668	0.5234747	607.0855	3.881759	0	909.1108	462.1411	0.4042872	0.5325018	614.0175	3.95324	0	22	898	454						Frog_fixed.avi	0
29778	1787	890.5969	440.2359	0.5444973	0.5236541	607.2751	3.88032	0	913.0685	466.4309	0.4044384	0.5326352	613.9307	3.93123	0	22	902	453						Frog_fixed.avi	0
29794	1788	891.8392	427.4181	0.5446221	0.5239052	607.2697	3.858606	0	908.2246	467.0133	0.4045592	0.5327684	613.9057	3.918688	0	22	900	447						Frog_fixed.avi	0
29811	1789	887.3705	439.1257	0.5447401	0.5240915	607.2684	3.890042	0	910.6816	470.7734	0.4046879	0.5328902	613.9647	3.936908	0	22	899	455						Frog_fixed.avi	0
29828	1790	885.6521	444.2503	0.544841	0.5242327	607.2733	3.883687	0	912.0208	462.1337	0.4047946	0.5330862	614.0714	3.950793	0	22	899	453						Frog_fixed.avi	0
29844	1791	890.5807	441.2798	0.5449864	0.5244576	607.3196	3.890261	0	907.3254	460.9914	0.404932	0.5332847	614.0441	3.948293	0	22	899	451						Frog_fixed.avi	0
29861	1792	890.6239	436.0804	0.5450944	0.5246703	607.347	3.857393	0	914.4736	461.3565	0.4050416	0.533417	614.1572	3.946767	0	22	903	449						Frog_fixed.avi	0
29878	1793	893.4688	433.5602	0.545211	0.524712	607.4974	3.892334	0	910.5433	468.5199	0.4051278	0.5334825	614.1536	3.953643	0	22	902	451						Frog_fixed.avi	0
29894	1794	885.4791	434.8581	0.5452828	0.5246986	607.4191	3.865226	0	910.9073	470.2584	0.4052078	0.5334928	614.051	3.926969	0	22	898	453						Frog_fixed.avi	0
29911	1795	885.1866	432.2684	0.5453241	0.5247719	607.4163	3.873294	0	909.558	467.47	0.4052345	0.5335115	614.0585	3.946506	0	22	897	450						Frog_fixed.avi	0
29928	1796	881.6215	440.738	0.545353	0.5248528	607.4243	3.863766	0	906.6956	473.9425	0.4052559	0.5335455	614.1141	3.929646	0	22	894	457						Frog_fixed.avi	0
29944	1797	886.8657	437.4921	0.5454907	0.5250096	607.5471	3.852532	0	904.3692	468.4941	0.4053481	0.5336445	614.2731	3.937808	0	22	896	453						Frog_fixed.avi	0
29961	1798	889.6077	431.3139	0.5456663	0.5253613	607.5988	3.851943	0	906.4038	462.8722	0.4055331	0.5338787	614.2084	3.949986	0	22	898	447						Frog_fixed.avi	0
29978	1799	882.4981	439.3093	0.5458124	0.5257138	607.5223	3.845125	0	907.6891	464.8978	0.4057129	0.5341004	614.1113	3.932104	0	22	895	452						Frog_fixed.avi	0
29994	1800	887.5647	445.8226	0.5459996	0.5260386	607.5703	3.876575	0	908.2902	469.514	0.4058348	0.5342937	614.3182	3.936589	0	22	898	458						Frog_fixed.avi	0
30011	1801	893.6212	429.1709	0.546158	0.5263985	607.6555	3.855215	0	909.1743	470.4786	0.4059776	0.5344683	614.0965	3.93923	0	22	901	450						Frog_fixed.avi	0
30028	1802	893.1389	433.8732	0.5462242	0.5265471	607.5952	3.891555	0	908.3433	472.0019	0.4060259	0.534528	614.1346	3.936182	0	22	901	453						Frog_fixed.avi	0
30044	1803	890.1745	443.317	0.5462716	0.5265964	607.6594	3.878161	0	907.2013	467.2836	0.4060722	0.5346341	614.2496	3.954241	0	22	899	455						Frog_fixed.avi	0
30061	1804	883.3347	445.8535	0.5462863	0.526669	607.6974	3.866421	0	907.0019	468.5528	0.406088	0.5347093	614.2017	3.953483	0	22	895	457						Frog_fixed.avi	0
30078	1805	888.035	431.461	0.5462602	0.5269288	607.7194	3.865275	0	911.1102	465.6714	0.4060518	0.5349333	614.2411	3.950323	0	22	900	449						Frog_fixed.avi	0
30094	1806	889.9819	433.8172	0.5462024	0.5271353	607.8607	3.856996	0	909.4347	474.5823	0.4059647	0.5351789	614.1866	3.944892	0	22	900	454						Frog_fixed.avi	0
30111	1807	886.3028	436.8111	0.5460714	0.5273235	607.8508	3.874829	0	902.5829	471.1699	0.4058243	0.5355278	614.2677	3.960961	0	22	894	454						Frog_fixed.avi	0
30128	1808	888.652	439.4901	0.54589	0.5274377	607.9882	3.869965	0	911.2828	468.929	0.4056785	0.5358624	614.2065	3.962307	0	22	900	454						Frog_fixed.avi	0
30144	1809	886.9736	438.6189	0.5456196	0.527482	608.0746	3.870834	0	909.0353	472.821	0.405419	0.5360406	614.2602	3.955059	0	22	898	456						Frog_fixed.avi	0
30161	1810	887.8818	445.3124	0.5452884	0.527479	607.9396	3.874242	0	908.438	469.2306	0.4051084	0.5362598	614.3881	3.964847	0	22	898	457						Frog_fixed.avi	0
30178	1811	886.4965	448.3601	0.5449387	0.5275175	608.0906	3.88499	0	908.0917	466.868	0.4047672	0.5364565	614.3782	3.970443	0	22	897	458						Frog_fixed.avi	0
30194	1812	891.329	441.5547	0.5445778	0.5276232	608.217	3.890722	0	911.2616	463.1505	0.4044174	0.5366104	614.4174	3.9816	0	22	901	452						Frog_fixed.avi	0
30211	1813	889.881	435.4906	0.5441672	0.5277469	608.2765	3.917562	0	913.282	465.7738	0.4040708	0.5367577	614.5424	3.989685	0	22	902	451						Frog_fixed.avi	0
30228	1814	880.0098	437.2883	0.5437554	0.5278624	608.0645	3.897767	0	909.5781	471.5699	0.4036703	0.536938	614.5706	3.966124	0	22	895	454						Frog_fixed.avi	0
30244	1815	885.4022	440.0958	0.5433921	0.5280393	608.2108	3.898676	0	908.7451	465.8698	0.4033027	0.5372731	614.6374	3.983882	0	22	897	453						Frog_fixed.avi	0
30261	1816	885.405	437.7033	0.5430198	0.5281906	608.1863	3.895551	0	909.4703	475.5165	0.4029917	0.5375174	614.6962	3.991194	0	22	897	457						Frog_fixed.avi	0
30277	1817	886.5335	439.6672	0.5426543	0.5283239	608.3774	3.888745	0	909.3525	470.3712	0.4026273	0.5377623	614.6824	3.978287	0	22	898	455						Frog_fixed.avi	0
30294	1818	887.1566	438.9073	0.5422978	0.528459	608.348	3.900285	0	911.9345	465.0799	0.4022699	0.5380348	614.6772	3.994668	0	22	900	452						Frog_fixed.avi	0
30311	1819	892.2226	439.0578	0.5419163	0.5284351	608.3676	3.903763	0	908.5102	462.9731	0.4018835	0.5380976	614.9464	3.995154	0	22	900	451						Frog_fixed.avi	0
30327	1820	884.338	439.7335	0.5414976	0.5282469	608.3811	3.900064	0	913.3823	460.5684	0.4015224	0.5380318	614.8016	4.001413	0	22	899	450						Frog_fixed.avi	0
30344	1821	889.6154	439.4549	0.5411225	0.5278981	608.4623	3.920693	0	909.563	470.0745	0.4010977	0.5377588	614.7956	4.008334	0	22	900	455						Frog_fixed.avi	0
30361	1822	910.8768	430.6788	0.5406308	0.5273344	608.4945	3.912209	0	937.4738	457.4948	0.4006458	0.5375006	614.7574	4.0211	0	22	924	444						Frog_fixed.avi	0
30377	1823	896.9343	430.1767	0.5402805	0.5268146	608.4804	3.917115	0	919.0137	450.1447	0.4003009	0.5372403	614.8884	4.00814	0	22	908	440						Frog_fixed.avi	0
30394	1824	902.2089	427.9375	0.5399026	0.5264255	608.4525	3.918897	0	932.4915	460.5844	0.3999519	0.5369558	614.8975	4.026881	0	22	917	444						Frog_fixed.avi	0
30411	1825	906.9927	430.388	0.5395253	0.5259975	608.5927	3.921194	0	924.8665	457.7148	0.3995678	0.5367816	614.8567	4.016867	0	22	916	444						Frog_fixed.avi	0
30427	1826	906.2628	430.501	0.5391285	0.5257093	608.4863	3.921897	0	932.5547	451.8436	0.3992055	0.5366087	614.9086	4.009745	0	22	919	441						Frog_fixed.avi	0
30444	1827	903.3794	426.839	0.5387934	0.5255295	608.4355	3.932555	0	925.7855	454.9442	0.3988397	0.5364847	615.0989	4.023074	0	22	915	441						Frog_fixed.avi	0
30461	1828	904.817	425.7262	0.5384432	0.5254048	608.4788	3.924789	0	923.7058	457.3584	0.3985274	0.536383	614.9867	4.025643	0	22	914	442						Frog_fixed.avi	0
30477	1829	902.9952	425.9279	0.5381472	0.5253121	608.4205	3.904631	0	926.4962	457.1632	0.3982445	0.5362769	614.9821	4.012764	0	22	915	442						Frog_fixed.avi	0
30494	1830	903.4502	434.0861	0.5379369	0.5252302	608.4543	3.90073	0	926.4763	457.6634	0.3980345	0.536122	614.952	4.029002	0	22	915	446						Frog_fixed.avi	0
30511	1831	909.0046	431.9047	0.5378066	0.5252363	608.4295	3.896912	0	924.8176	460.3918	0.397863	0.5360578	615.1533	4.040301	0	22	917	446						Frog_fixed.avi	0
30527	1832	900.6774	432.5348	0.537726	0.5252492	608.2319	3.897622	0	925.3296	457.8365	0.3978102	0.5359472	614.9501	4.028293	0	22	913	445						Frog_fixed.avi	0
30544	1833	907.1774	426.2314	0.5377609	0.5253513	608.3218	3.896578	0	928.0506	455.6002	0.3978314	0.5358605	615.077	4.038682	0	22	918	441						Frog_fixed.avi	0
30561	1834	901.6858	430.1196	0.5378662	0.5253648	608.2986	3.902224	0	926.8445	449.3159	0.3979517	0.5357625	614.9495	4.01152	0	22	914	440						Frog_fixed.avi	0
30577	1835	902.1545	432.267	0.5379966	0.5253558	608.2263	3.891343	0	925.865	452.2301	0.3981029	0.5355797	614.8698	4.017736	0	22	914	442						Frog_fixed.avi	0
30594	1836	901.2523	427.2309	0.5381524	0.525185	608.188	3.893141	0	926.6456	456.345	0.3982691	0.5352039	614.8535	4.019414	0	22	914	442						Frog_fixed.avi	0
30611	1837	900.7018	435.3766	0.5383547	0.5249824	608.1103	3.899569	0	922.5949	452.1005	0.3984717	0.5348264	614.8789	3.999624	0	22	912	444						Frog_fixed.avi	0
30627	1838	904.1666	434.0969	0.5385714	0.5247389	608.1307	3.896599	0	924.9323	448.1956	0.3987014	0.534285	614.801	3.984918	0	22	915	441						Frog_fixed.avi	0
30644	1839	897.9644	429.484	0.5388355	0.5243704	608.0083	3.874335	0	921.9783	460.3565	0.3989897	0.533682	614.83	3.998605	0	22	910	445						Frog_fixed.avi	0
30661	1840	898.2189	429.9713	0.5391341	0.5240514	607.9658	3.909941	0	924.7796	451.8682	0.3993134	0.5332397	614.7579	3.978668	0	22	911	441						Frog_fixed.avi	0
30677	1841	898.8901	434.122	0.5394786	0.5236685	607.8762	3.886686	0	923.6317	450.1079	0.3996695	0.5327893	614.7856	3.97479	0	22	911	442						Frog_fixed.avi	0
30694	1842	904.5307	425.6207	0.5398479	0.5233411	607.8262	3.905931	0	918.2323	451.2997	0.400021	0.5323997	614.7502	3.985304	0	22	911	438						Frog_fixed.avi	0
30711	1843	899.8196	425.7953	0.5401996	0.5229617	607.6696	3.885991	0	920.6021	454.3951	0.4003752	0.5319063	614.8809	3.983207	0	22	910	440						Frog_fixed.avi	0
30727	1844	897.2061	423.683	0.540554	0.5224923	607.6599	3.902665	0	927.116	454.1196	0.4007588	0.5314096	614.6753	3.991328	0	22	912	439						Frog_fixed.avi	0
30744	1845	898.4857	431.6535	0.5409803	0.521974	607.5969	3.919589	0	923.0298	454.0531	0.401156	0.5308684	614.5866	3.988857	0	22	911	443						Frog_fixed.avi	0
30761	1846	898.3246	422.7159	0.5414287	0.5215936	607.4925	3.921022	0	919.9409	457.3134	0.4015885	0.5302929	614.4993	3.983413	0	22	909	440						Frog_fixed.avi	0
30777	1847	900.7269	431.4501	0.5418693	0.5211871	607.5266	3.914844	0	919.5637	459.8248	0.4020203	0.5297112	614.4478	3.996744	0	22	910	446						Frog_fixed.avi	0
30794	1848	900.1093	423.5557	0.542286	0.5208818	607.3513	3.925766	0	918.0319	452.7145	0.4023755	0.5292892	614.5353	3.992949	0	22	909	438						Frog_fixed.avi	0
30810	1849	902.6792	421.8309	0.542727	0.5205473	607.3055	3.944611	0	919.5038	456.7196	0.4027807	0.5287335	614.3134	3.984569	0	22	911	439						Frog_fixed.avi	0
30827	1850	897.1146	426.0694	0.5430847	0.5201357	607.2299	3.948142	0	917.1208	469.3785	0.4031447	0.5281232	614.1728	4.022114	0	22	907	448						Frog_fixed.avi	0
30844	1851	894.9221	428.2534	0.5434428	0.5197905	607.1478	3.945059	0	925.2837	454.0044	0.4034467	0.5276598	614.1053	4.015741	0	22	910	441						Frog_fixed.avi	0
30860	1852	900.0936	428.8099	0.5437381	0.51948	607.0484	3.95106	0	921.5798	461.2987	0.403717	0.527132	613.9964	4.031825	0	22	911	445						Frog_fixed.avi	0
30877	1853	896.2236	432.0392	0.5439537	0.5192926	607.0657	3.959138	0	922.0245	455.238	0.4039209	0.5268074	613.9529	4.007803	0	22	909	444						Frog_fixed.avi	0
30894	1854	898.6707	426.907	0.5441512	0.5192647	606.7836	3.973829	0	921.563	459.7456	0.4041202	0.5265687	613.8687	4.040404	0	22	910	443						Frog_fixed.avi	0
30910	1855	900.9406	428.2261	0.5443394	0.51926	606.6846	3.974693	0	917.1792	466.7169	0.4042609	0.5263794	613.8524	4.046515	0	22	909	447						Frog_fixed.avi	0
30927	1856	897.3157	426.2899	0.5445457	0.5192961	606.6606	3.977884	0	918.6746	465.1837	0.4044684	0.5263329	613.7101	4.049541	0	22	908	446						Frog_fixed.avi	0
30944	1857	897.1467	425.8835	0.5447213	0.5193248	606.5676	3.990072	0	919.4477	465.7177	0.4046676	0.5262538	613.6731	4.068663	0	22	908	446						Frog_fixed.avi	0
30961	1858	893.8369	426.7478	0.5449315	0.5193028	606.5706	3.99893	0	918.0368	464.6128	0.4048091	0.526176	613.7311	4.051713	0	22	906	446						Frog_fixed.avi	0
30977	1859	897.6143	426.6477	0.5451521	0.5192801	606.4649	4.000219	0	920.7958	462.9366	0.4050352	0.5260271	613.4919	4.049919	0	22	909	445						Frog_fixed.avi	0
30994	1860	897.6805	429.7536	0.5453393	0.5190886	606.5315	4.007316	0	918.2052	461.1989	0.4051951	0.5258259	613.4863	4.066326	0	22	908	445						Frog_fixed.avi	0
31011	1861	898.6409	430.5931	0.5454727	0.5189185	606.2427	4.017879	0	921.2661	462.8898	0.4053398	0.5255596	613.327	4.068574	0	22	910	447						Frog_fixed.avi	0
31027	1862	894.3738	429.1727	0.5456071	0.5186687	606.3298	4.013913	0	920.0455	457.3157	0.4054205	0.5253537	613.284	4.061622	0	22	907	443						Frog_fixed.avi	0
31044	1863	895.4642	431.8167	0.5456989	0.5184441	606.2168	4.009651	0	920.2036	459.2438	0.4055075	0.525104	613.173	4.08116	0	22	908	446						Frog_fixed.avi	0
31060	1864	895.5426	427.8564	0.5457398	0.518197	606.2087	4.020724	0	920.4432	462.2629	0.4055341	0.5247938	613.1846	4.083694	0	22	908	445						Frog_fixed.avi	0
31077	1865	889.6777	434.4318	0.5457495	0.5179414	606.072	3.999563	0	919.6956	461.5657	0.4055407	0.5245945	613.0488	4.080216	0	22	905	448						Frog_fixed.avi	0
31094	1866	896.2073	433.6355	0.5456991	0.5177463	606.0382	4.023001	0	919.7371	461.6491	0.4054697	0.5243868	612.9825	4.078996	0	22	908	448						Frog_fixed.avi	0
31110	1867	895.8464	427.6382	0.545568	0.5176153	605.906	4.01557	0	920.4526	460.6698	0.4053489	0.5241762	612.9764	4.098369	0	22	908	444						Frog_fixed.avi	0
31127	1868	897.7285	428.8233	0.5454691	0.5174359	605.9644	4.025408	0	912.1304	463.9262	0.405176	0.5239835	612.9706	4.112605	0	22	905	446						Frog_fixed.avi	0
31144	1869	897.2472	430.7481	0.5453085	0.5171821	605.7859	4.01197	0	914.98	459.9519	0.4050199	0.523853	612.7574	4.099088	0	22	906	445						Frog_fixed.avi	0
31160	1870	900.9703	437.0436	0.5451162	0.5169516	605.6964	4.033648	0	922.0654	456.8363	0.4048453	0.5237332	612.7379	4.101793	0	22	912	447						Frog_fixed.avi	0
31177	1871	897.561	434.8514	0.5449464	0.5167481	605.7744	4.030965	0	914.9408	464.9637	0.4046049	0.5236146	612.7384	4.099003	0	22	906	450						Frog_fixed.avi	0
31194	1872	901.529	428.8258	0.5447168	0.5165486	605.5723	4.032462	0	919.4795	460.8943	0.4044181	0.5235226	612.5306	4.117951	0	22	911	445						Frog_fixed.avi	0
31210	1873	897.9209	431.7633	0.5444988	0.5163357	605.5519	4.029835	0	922.1862	455.5269	0.4041744	0.5235049	612.483	4.123983	0	22	910	444						Frog_fixed.avi	0
31227	1874	903.2358	430.2999	0.5442486	0.5162223	605.3341	4.02414	0	920.7783	457.619	0.4039164	0.5234922	612.3195	4.124671	0	22	912	444						Frog_fixed.avi	0
31244	1875	898.4128	433.2929	0.5439363	0.5160782	605.1838	4.014794	0	923.0201	463.0313	0.4036221	0.5235073	612.2361	4.100743	0	22	911	448						Frog_fixed.avi	0
31260	1876	896.0305	431.287	0.5436223	0.5159487	605.2048	4.026829	0	921.0718	463.3451	0.4033106	0.5234985	612.0741	4.124933	0	22	909	447						Frog_fixed.avi	0
31277	1877	899.4282	432.6966	0.5433081	0.5157759	604.9735	4.023628	0	922.9608	459.3517	0.402954	0.5235159	612.0311	4.146254	0	22	911	446						Frog_fixed.avi	0
31294	1878	895.1153	442.8483	0.5429677	0.515555	604.8892	4.030099	0	924.8073	462.6237	0.4025902	0.5235164	611.9299	4.114361	0	22	910	453						Frog_fixed.avi	0
31310	1879	899.7822	443.899	0.5426565	0.5154938	604.7377	4.022977	0	923.3395	466.2345	0.4022417	0.523568	611.7754	4.100573	0	22	912	455						Frog_fixed.avi	0
31327	1880	897.8124	442.4249	0.5423032	0.5155292	604.5756	4.026047	0	922.9719	460.3436	0.4019099	0.5236866	611.7103	4.108358	0	22	910	451						Frog_fixed.avi	0
31344	1881	894.1154	439.953	0.5420316	0.5157585	604.5638	4.021045	0	923.5084	462.8211	0.4016207	0.5239058	611.5894	4.103337	0	22	909	451						Frog_fixed.avi	0
31360	1882	900.2744	430.2795	0.541803	0.516029	604.3353	3.992	0	922.0592	459.7566	0.4013769	0.524269	611.531	4.105452	0	22	911	445						Frog_fixed.avi	0
31377	1883	898.5045	438.5668	0.5416592	0.5162423	604.3262	4.004705	0	924.3893	463.8516	0.4012027	0.524553	611.3717	4.084744	0	22	911	451						Frog_fixed.avi	0
31393	1884	900.1022	442.1448	0.5415096	0.5162707	604.1585	4.00445	0	921.9752	465.0336	0.4010325	0.5247321	611.2409	4.088896	0	22	911	454						Frog_fixed.avi	0
31410	1885	902.0959	437.9901	0.5413333	0.516125	604.1886	3.986093	0	924.4892	462.3764	0.4008643	0.5247212	611.3515	4.079438	0	22	913	450						Frog_fixed.avi	0
31427	1886	900.9077	440.5749	0.5411805	0.5158412	604.2579	3.964556	0	918.1208	471.0512	0.4006984	0.5245557	611.3137	4.06477	0	22	910	456						Frog_fixed.avi	0
31443	1887	894.3176	435.6348	0.5409489	0.5154409	604.3255	3.961162	0	916.0338	456.7053	0.4004474	0.5243005	611.4625	4.053787	0	22	905	446						Frog_fixed.avi	0
31460	1888	903.5541	431.9459	0.5407184	0.5151663	604.336	3.980551	0	919.7927	466.3638	0.4002579	0.5240277	611.3872	4.038149	0	22	912	449						Frog_fixed.avi	0
31477	1889	899.5377	434.7484	0.5404425	0.5151051	604.4162	3.965661	0	919.9195	469.1033	0.4000275	0.5240305	611.3638	4.029549	0	22	910	452						Frog_fixed.avi	0
31493	1890	902.4494	435.0019	0.5401898	0.5151885	604.4571	3.954501	0	918.6868	466.6172	0.3997904	0.5243456	611.5572	4.02168	0	22	911	451						Frog_fixed.avi	0
31510	1891	894.4536	428.959	0.5399131	0.5154627	604.6594	3.920569	0	915.64	466.3904	0.3995141	0.5247308	611.9058	4.033119	0	22	905	448						Frog_fixed.avi	0
31527	1892	900.4455	428.8918	0.5396925	0.5159024	604.6887	3.922083	0	923.9474	463.879	0.3993423	0.5253004	611.7355	4.019105	0	22	912	446						Frog_fixed.avi	0
31543	1893	899.1467	433.5083	0.5394683	0.5163603	604.8229	3.914625	0	919.7153	460.0303	0.3991396	0.5258842	611.9527	4.006615	0	22	909	447						Frog_fixed.avi	0
31560	1894	899.7755	435.6947	0.5393046	0.5168481	604.9792	3.92961	0	915.4941	468.0344	0.3989727	0.5263297	612.1652	4.019673	0	22	908	452						Frog_fixed.avi	0
31577	1895	901.2296	425.9428	0.5391477	0.5172843	604.9846	3.911325	0	918.0057	463.1728	0.3988775	0.5268315	612.2139	4.021651	0	22	910	445						Frog_fixed.avi	0
31593	1896	903.0521	432.5976	0.5390319	0.5176061	605.2691	3.915237	0	916.8669	462.7055	0.3987614	0.5271956	612.3187	3.999446	0	22	910	448						Frog_fixed.avi	0
31610	1897	898.4249	433.0038	0.5389083	0.517873	605.3621	3.904307	0	921.1889	459.4481	0.3986807	0.5275641	612.5172	4.008145	0	22	910	446						Frog_fixed.avi	0
31627	1898	902.934	424.0636	0.5388373	0.5181178	605.5259	3.918315	0	914.3911	461.9744	0.3985988	0.5278345	612.7737	4.012386	0	22	909	443						Frog_fixed.avi	0
31643	1899	899.7748	424.8956	0.5387532	0.5182793	605.798	3.916632	0	918.9258	456.9047	0.3985665	0.5281166	612.8504	4.003472	0	22	909	441						Frog_fixed.avi	0
31660	1900	901.8128	427.8998	0.5386997	0.518446	605.861	3.933099	0	917.1825	457.1776	0.3985341	0.5283839	612.86	4.001108	0	22	909	443						Frog_fixed.avi	0
31677	1901	904.0288	420.935	0.5386113	0.5186274	606.072	3.915671	0	926.2323	459.1053	0.3984967	0.5285957	612.8923	3.987859	0	22	915	440						Frog_fixed.avi	0
31693	1902	904.1169	429.6809	0.5384949	0.5187448	606.0981	3.912828	0	921.8412	457.9872	0.3984142	0.528787	613.1383	4.007196	0	22	913	444						Frog_fixed.avi	0
31710	1903	902.7206	425.7769	0.5384214	0.5189105	606.2673	3.942582	0	919.9191	457.7944	0.398344	0.5289658	613.3217	3.991328	0	22	911	442						Frog_fixed.avi	0
31727	1904	902.6073	425.5416	0.538309	0.5189608	606.558	3.931841	0	917.5654	457.4511	0.3982298	0.5290314	613.6027	4.008569	0	22	910	441						Frog_fixed.avi	0
31743	1905	902.0944	424.5533	0.5382264	0.5189285	606.608	3.92884	0	922.7862	449.8483	0.398195	0.529094	613.6492	4.000202	0	22	912	437						Frog_fixed.avi	0
31760	1906	902.4175	424.6629	0.5381931	0.5188979	606.7202	3.922382	0	921.9858	458.1934	0.3981856	0.5290892	613.768	4.002044	0	22	912	441						Frog_fixed.avi	0
31777	1907	901.9324	429.4648	0.5381947	0.5189667	606.7582	3.917104	0	919.485	456.5974	0.3982004	0.5291478	613.885	3.989459	0	22	911	443						Frog_fixed.avi	0
31793	1908	901.987	431.6157	0.5382028	0.5191249	606.882	3.921055	0	920.2127	456.2528	0.3982143	0.5292359	614.054	3.992066	0	22	911	444						Frog_fixed.avi	0
31810	1909	899.7936	425.9609	0.5382352	0.5193978	607	3.930899	0	919.9618	459.8104	0.3982669	0.5294216	614.1594	4.005895	0	22	910	443						Frog_fixed.avi	0
31827	1910	901.3368	437.4884	0.5382663	0.5197779	607.1553	3.932915	0	918.3057	460.1683	0.3983075	0.5297789	614.2744	3.998864	0	22	910	449						Frog_fixed.avi	0
31843	1911	902.137	426.8853	0.538277	0.5201213	607.1874	3.898908	0	921.3604	452.4523	0.398331	0.5300998	614.4182	4.00369	0	22	912	440						Frog_fixed.avi	0
31860	1912	902.1244	434.2012	0.5382826	0.5205306	607.2166	3.930879	0	922.0032	459.4316	0.3984011	0.5303755	614.285	3.989072	0	22	912	447						Frog_fixed.avi	0
31877	1913	901.4167	429.5573	0.5383013	0.520864	607.2803	3.917802	0	925.9148	457.7661	0.3984377	0.53073	614.4909	3.990028	0	22	914	444						Frog_fixed.avi	0
31893	1914	898.4594	431.5249	0.538308	0.5211947	607.3523	3.909911	0	920.3545	459.5609	0.3984636	0.5310078	614.621	4.008965	0	22	909	446						Frog_fixed.avi	0
31910	1915	898.5292	427.6163	0.5383636	0.5215298	607.5303	3.922591	0	918.6865	464.1127	0.3985113	0.5312571	614.6182	4.008686	0	22	909	446						Frog_fixed.avi	0
31927	1916	899.8696	432.8468	0.538408	0.521776	607.6661	3.917956	0	921.2503	459.1911	0.3985585	0.5315543	614.6964	3.996649	0	22	911	446						Frog_fixed.avi	0
31943	1917	898.3395	429.1676	0.538444	0.5220302	607.7459	3.904641	0	919.978	458.0818	0.3986129	0.5317976	614.757	3.994261	0	22	909	444						Frog_fixed.avi	0
31960	1918	905.7406	427.1002	0.5385078	0.5222464	607.8005	3.922618	0	926.361	461.5141	0.3986833	0.5319937	614.9033	3.984105	0	22	916	444						Frog_fixed.avi	0
31976	1919	902.7109	427.3304	0.5385395	0.5223485	607.8804	3.905416	0	919.3356	467.3045	0.3987443	0.532184	614.929	3.993278	0	22	911	447						Frog_fixed.avi	0
31993	1920	902.468	427.7927	0.538566	0.5224204	608.0698	3.914355	0	921.2289	470.6783	0.3987668	0.5322701	614.9874	3.987063	0	22	912	449						Frog_fixed.avi	0
32010	1921	908.4109	443.3458	0.5384638	0.5225307	608.0847	3.895077	0	933.8444	468.1431	0.3987518	0.5324651	614.9578	3.997292	0	22	921	456						Frog_fixed.avi	0
32026	1922	907.3304	448.5733	0.5384143	0.522585	608.1432	3.898542	0	919.0887	478.9661	0.3987334	0.5326281	615.1251	4.003436	0	22	913	464						Frog_fixed.avi	0
32043	1923	913.1257	442.7134	0.5383723	0.522797	608.1851	3.883301	0	931.0364	472.6764	0.3986951	0.5328171	615.2684	3.961841	0	22	922	458						Frog_fixed.avi	0
32060	1924	911.0544	439.0185	0.5383089	0.5230952	608.2614	3.879313	0	928.5117	473.8549	0.3986523	0.5330474	615.3837	3.980028	0	22	920	456						Frog_fixed.avi	0
32076	1925	913.495	438.4762	0.538228	0.5233505	608.5146	3.870313	0	932.7996	469.5886	0.3986068	0.5333124	615.4612	3.978384	0	22	923	454						Frog_fixed.avi	0
32093	1926	910.0497	440.9608	0.5381411	0.5237899	608.3835	3.846806	0	927.069	474.9856	0.3985521	0.5336236	615.5292	3.95901	0	22	919	458						Frog_fixed.avi	0
32110	1927	912.7455	446.0545	0.5380796	0.5242296	608.4268	3.849364	0	923.8183	465.4808	0.3984689	0.5340676	615.7411	3.959715	0	22	918	456						Frog_fixed.avi	0
32126	1928	908.1663	444.2525	0.53801	0.5248858	608.4886	3.846594	0	918.7798	479.7487	0.3984374	0.5344906	615.6923	3.952971	0	22	913	462						Frog_fixed.avi	0
32143	1929	907.1017	444.0257	0.5379674	0.5256085	608.4078	3.851585	0	919.8358	477.3918	0.3984183	0.535087	615.6787	3.92747	0	22	913	461						Frog_fixed.avi	0
32160	1930	910.7408	445.5872	0.5380059	0.5263717	608.4549	3.849509	0	922.6843	472.1477	0.3984536	0.5357488	615.8176	3.940119	0	22	917	459						Frog_fixed.avi	0
32176	1931	908.3771	445.6015	0.5380732	0.5271224	608.4223	3.83362	0	923.0494	474.3268	0.3985235	0.536318	615.779	3.933096	0	22	916	460						Frog_fixed.avi	0
32193	1932	905.2213	437.5896	0.5381672	0.5277504	608.2338	3.815277	0	921.2251	479.4789	0.3986651	0.5367989	615.4919	3.927426	0	22	913	459						Frog_fixed.avi	0
32210	1933	905.1087	437.8105	0.5383761	0.5281618	608.1192	3.818183	0	924.7653	475.0373	0.3988243	0.5371391	615.4415	3.924524	0	22	915	456						Frog_fixed.avi	0
32226	1934	906.3765	442.3463	0.5385967	0.5283737	608.0514	3.809871	0	918.6498	473.2693	0.3989526	0.5373338	615.5233	3.907033	0	22	913	458						Frog_fixed.avi	0
32243	1935	903.5535	440.8187	0.5387776	0.5285975	607.8095	3.799122	0	926.4285	472.2979	0.3991649	0.5374233	615.2113	3.891528	0	22	915	457						Frog_fixed.avi	0
32260	1936	903.2297	444.0985	0.5389938	0.5287529	607.7543	3.828734	0	921.5302	474.1252	0.3993523	0.5374655	615.1473	3.901973	0	22	912	459						Frog_fixed.avi	0
32276	1937	900.6973	450.5708	0.5391957	0.52891	607.5936	3.812062	0	923.8993	468.9505	0.3995013	0.5375413	614.9709	3.882494	0	22	912	460						Frog_fixed.avi	0
32293	1938	905.4436	447.0414	0.5393879	0.529012	607.5811	3.812895	0	924.996	469.458	0.3996806	0.5375414	614.7622	3.886214	0	22	915	458						Frog_fixed.avi	0
32310	1939	900.5433	442.3172	0.5395859	0.5290406	607.187	3.817759	0	922.168	469.4331	0.3998042	0.5374601	614.7117	3.890125	0	22	911	456						Frog_fixed.avi	0
32326	1940	897.9055	451.3038	0.5397667	0.5290323	607.1331	3.82635	0	923.1418	470.9807	0.400022	0.5373639	614.5214	3.915677	0	23	911	461						Frog_fixed.avi	0
32343	1941	904.1649	518.0285	0.5399691	0.5291755	607.1413	3.825594	0	911.4112	536.4642	0.4002877	0.5374066	614.3952	3.916556	0	23	908	527						Frog_fixed.avi	0
32360	1942	893.616	492.3017	0.5402072	0.5289367	606.8132	3.801672	0	919.3851	518.0122	0.4004556	0.5369859	614.0461	3.907482	0	23	907	505						Frog_fixed.avi	0
32376	1943	889.6125	504.2875	0.5403914	0.528754	606.7192	3.823942	0	911.3004	525.6823	0.400638	0.5368262	613.8947	3.931001	0	23	900	515						Frog_fixed.avi	0
32393	1944	894.5502	491.9421	0.5405928	0.5286255	606.5071	3.833718	0	907.4149	527.0825	0.4007207	0.5366531	613.9272	3.934062	0	23	901	510						Frog_fixed.avi	0
32410	1945	893.5261	500.1726	0.5407171	0.5285317	606.3289	3.827227	0	909.8932	524.3497	0.4008282	0.5365626	613.7184	3.928785	0	23	902	512						Frog_fixed.avi	0
32426	1946	894.7777	500.2416	0.540816	0.5284994	606.4286	3.828091	0	912.2388	520.2795	0.4009213	0.5365481	613.5744	3.928339	0	23	904	510						Frog_fixed.avi	0
32443	1947	892.4567	505.9745	0.540893	0.5284921	606.188	3.857093	0	917.384	513.2271	0.4009843	0.5365793	613.3742	3.915509	0	23	905	510						Frog_fixed.avi	0
32460	1948	889.0961	502.1725	0.5409515	0.5285125	606.0119	3.845319	0	917.6196	516.2418	0.401022	0.5366256	613.2587	3.926978	0	23	903	509						Frog_fixed.avi	0
32476	1949	889.5428	492.213	0.5410016	0.5286211	605.8837	3.834963	0	917.434	520.7829	0.4010591	0.5366907	613.1059	3.96311	0	23	903	506						Frog_fixed.avi	0
32493	1950	890.0028	495.7661	0.5410526	0.5286891	605.7108	3.852861	0	913.8895	519.2265	0.4010795	0.5367815	613.0892	3.944234	0	23	902	507						Frog_fixed.avi	0
32510	1951	891.1366	500.6238	0.5410959	0.5287441	605.6232	3.861281	0	907.5594	524.8107	0.4011006	0.5368611	613.1086	3.961756	0	23	899	513						Frog_fixed.avi	0
32526	1952	890.0984	500.2101	0.5411581	0.5287313	605.6854	3.87687	0	907.749	522.5781	0.4011447	0.5369007	613.0596	3.960716	0	23	899	511						Frog_fixed.avi	0
32543	1953	891.7028	498.9217	0.5411826	0.5286669	605.7228	3.89718	0	911.4547	520.1443	0.401169	0.536869	613.0322	3.951484	0	23	902	510						Frog_fixed.avi	0
32559	1954	886.6303	505.8672	0.5411998	0.528531	605.7661	3.891971	0	915.8849	514.0341	0.4011808	0.5368268	613.0645	3.960097	0	23	901	510						Frog_fixed.avi	0
32576	1955	891.2395	506.5374	0.5412164	0.5284333	605.8022	3.90838	0	904.9459	522.9931	0.4011849	0.5367363	613.0983	3.984407	0	23	898	515						Frog_fixed.avi	0
32593	1956	887.2825	508.0106	0.5412099	0.5283759	605.8232	3.916689	0	905.9946	522.4828	0.4011805	0.5366541	613.1055	3.96839	0	23	897	515						Frog_fixed.avi	0
32609	1957	890.3575	507.0681	0.5411851	0.5282919	605.8202	3.92527	0	902.9331	529.072	0.4011559	0.5365722	613.1397	3.994539	0	23	897	518						Frog_fixed.avi	0
32626	1958	885.5563	506.028	0.5411231	0.5282546	605.6888	3.913624	0	904.8834	527.3067	0.4011308	0.5364915	613.1357	4.006035	0	23	895	517						Frog_fixed.avi	0
32643	1959	886.967	502.7914	0.5410786	0.5282046	605.7241	3.907284	0	912.0018	515.812	0.4011039	0.5364277	613.1022	4.017072	0	23	899	509						Frog_fixed.avi	0
32659	1960	887.3955	501.8754	0.541038	0.5280891	605.7905	3.914774	0	911.3932	523.825	0.4010644	0.5363144	613.174	4.010922	0	23	899	513						Frog_fixed.avi	0
32676	1961	893.6974	498.8723	0.5410044	0.5279455	605.8714	3.919835	0	914.3981	520.3069	0.4010149	0.5361345	613.2586	3.997469	0	23	904	510						Frog_fixed.avi	0
32693	1962	892.6898	510.5223	0.5409517	0.5276498	605.9871	3.927751	0	910.0564	522.7609	0.4009465	0.536037	613.1816	4.000421	0	23	901	517						Frog_fixed.avi	0
32709	1963	892.6576	502.3511	0.5408441	0.5274513	606.2816	3.914829	0	908.1478	526.298	0.4008745	0.5359004	613.339	4.015368	0	23	900	514						Frog_fixed.avi	0
32726	1964	888.3731	501.8474	0.5407442	0.5273495	606.2571	3.921641	0	903.9644	526.845	0.4007678	0.5358131	613.7072	4.00467	0	23	896	514						Frog_fixed.avi	0
32743	1965	888.7185	502.1178	0.5406513	0.5272846	606.3744	3.903868	0	907.2906	521.0225	0.4007074	0.535828	613.7983	4.014155	0	23	898	512						Frog_fixed.avi	0
32759	1966	889.2986	497.6422	0.5405599	0.5272883	606.5173	3.919065	0	911.3205	525.7408	0.4006734	0.5359198	613.7989	4.007143	0	23	900	512						Frog_fixed.avi	0
32776	1967	885.6225	505.2396	0.540472	0.5273259	606.5516	3.917455	0	912.3391	528.8574	0.400618	0.5360782	614.0009	4.011209	0	23	899	517						Frog_fixed.avi	0
32793	1968	890.6141	505.1999	0.5403932	0.5274128	606.816	3.925976	0	911.4304	531.2186	0.4005783	0.5362233	614.1531	4.007932	0	23	901	518						Frog_fixed.avi	0
32809	1969	887.8911	507.2298	0.5403416	0.5274839	606.9654	3.927541	0	911.7155	531.1241	0.4005646	0.5364495	614.2266	4.010455	0	23	900	519						Frog_fixed.avi	0
32826	1970	888.9735	506.095	0.5402923	0.5275017	607.1105	3.911574	0	916.1407	525.8607	0.4005307	0.5366193	614.4772	4.025021	0	23	903	516						Frog_fixed.avi	0
32843	1971	889.0203	506.5884	0.5402465	0.5274853	607.261	3.911936	0	911.9282	524.5474	0.4005112	0.5367127	614.6534	4.021531	0	23	900	516						Frog_fixed.avi	0
32859	1972	892.9091	503.5036	0.5402032	0.5274398	607.4638	3.902535	0	913.4179	527.0707	0.4005165	0.5367779	614.7853	4.029459	0	23	903	515						Frog_fixed.avi	0
32876	1973	893.2942	504.9895	0.5401792	0.5273968	607.6462	3.889699	0	910.1783	524.8155	0.400512	0.5368132	614.9586	4.016702	0	23	902	515						Frog_fixed.avi	0
32893	1974	894.7388	498.6555	0.5401649	0.5272709	607.8066	3.891641	0	910.1949	521.324	0.4005341	0.5367521	615.1145	4.00759	0	23	902	510						Frog_fixed.avi	0
32909	1975	889.7062	502.0475	0.5401604	0.5270502	608.0876	3.882614	0	914.8518	519.825	0.4006089	0.5366344	615.3167	3.986863	0	23	902	511						Frog_fixed.avi	0
32926	1976	886.5775	511.0543	0.5401982	0.5266935	608.212	3.873773	0	915.1301	528.0968	0.4006889	0.536444	615.3356	3.987461	0	23	901	520						Frog_fixed.avi	0
32943	1977	891.6677	503.3532	0.5402905	0.5264807	608.2076	3.881216	0	912.067	533.4929	0.4007814	0.5361915	615.563	3.99491	0	23	902	518						Frog_fixed.avi	0
32959	1978	890.8706	502.8634	0.5403494	0.5262253	608.3909	3.880448	0	913.5438	526.3973	0.4008792	0.536032	615.6585	3.990799	0	23	902	515						Frog_fixed.avi	0
32976	1979	887.5194	511.8823	0.5404274	0.5259743	608.3858	3.861239	0	910.6987	525.5296	0.4009587	0.5358498	615.8258	3.991127	0	23	899	519						Frog_fixed.avi	0
32993	1980	895.3907	500.2867	0.5405158	0.5258153	608.6152	3.866566	0	910.2991	525.0226	0.4010454	0.5356928	616.0819	3.997691	0	23	903	513						Frog_fixed.avi	0
33009	1981	893.262	501.9779	0.5405818	0.5257546	608.6961	3.868983	0	907.7035	529.1776	0.4011894	0.5355651	616.0668	3.973505	0	23	900	516						Frog_fixed.avi	0
33026	1982	887.1727	506.6856	0.5406621	0.5256562	608.7224	3.87538	0	909.287	536.6368	0.4012959	0.5354123	616.1162	3.986684	0	23	898	522						Frog_fixed.avi	0
33043	1983	889.5251	503.5259	0.5407492	0.5256245	608.9394	3.866551	0	914.3839	530.8322	0.4014061	0.5353666	616.2833	3.99195	0	23	902	517						Frog_fixed.avi	0
33059	1984	886.4424	504.0884	0.5408253	0.5256017	609.02	3.856949	0	907.4112	531.2325	0.4014899	0.535336	616.3427	3.986473	0	23	897	518						Frog_fixed.avi	0
33076	1985	895.3195	501.8117	0.5409505	0.5256078	609.0237	3.862406	0	907.4374	526.2112	0.4015748	0.5352808	616.3776	3.989747	0	23	901	514						Frog_fixed.avi	0
33092	1986	890.5391	501.2821	0.541026	0.5255828	609.0035	3.859115	0	910.9778	519.9728	0.4016987	0.5352442	616.4317	4.012919	0	23	901	511						Frog_fixed.avi	0
33109	1987	888.6219	499.6591	0.5411107	0.5255481	608.9891	3.884591	0	911.8142	514.1776	0.4017959	0.5351747	616.4001	3.994908	0	23	900	507						Frog_fixed.avi	0
33126	1988	892.2781	498.4154	0.5412392	0.5254588	609.0531	3.873492	0	916.0055	523.1413	0.4019195	0.5350242	616.4241	3.983794	0	23	904	511						Frog_fixed.avi	0
33142	1989	891.5643	508.6511	0.5413471	0.5252553	609.1317	3.881493	0	911.1956	520.1812	0.4020122	0.5348743	616.4056	4.002509	0	23	901	514						Frog_fixed.avi	0
33159	1990	891.0438	505.893	0.5415159	0.525044	609.0449	3.881143	0	910.7165	526.3489	0.4021085	0.5346146	616.5717	4.018457	0	23	901	516						Frog_fixed.avi	0
33176	1991	886.4529	503.9395	0.5416283	0.524931	608.9933	3.901268	0	911.7639	517.389	0.4022275	0.5344597	616.4177	4.009798	0	23	899	511						Frog_fixed.avi	0
33192	1992	890.138	501.1094	0.5417573	0.5248442	609.0886	3.9182	0	911.0649	518.2183	0.4023225	0.5343158	616.3583	3.997684	0	23	901	510						Frog_fixed.avi	0
[truncated: 29,237 more rows]
