# Supplementary material for: Young children integrate current observations, priors and agent information to predict others’ actions
Source: PLoS One. 2019 May 22;14(5):e0200976. doi: 10.1371/journal.pone.0200976 (PMC6530825; doi:10.1371/journal.pone.0200976)
Supplement: S1 Dataset — (ZIP) [file pone.0200976.s003.zip › PONE-D-18-19791R1_Data/24-month-olds/Anonymized_09_24-Combined-Data.tsv]

Recording name:	K_09_24
Recording resolution:	1280 x 1024
Fixation filter: Tobii fixation filter
Velocity threshold: 35
Distance threshold: 35
Timestamp	Number	GazePointXLeft	GazePointYLeft	CamXLeft	CamYLeft	DistanceLeft	PupilLeft	ValidityLeft	GazePointXRight	GazePointYRight	CamXRight	CamYRight	DistanceRight	PupilRight	ValidityRight	FixationIndex	GazePointX	GazePointY	Event	EventKey	Data1	Data2	Descriptor	StimuliName	StimuliID
5	0	642.131	441.554	0.5783828	0.5082426	600.8345	3.610614	0	623.976	448.0324	0.4251593	0.5102041	595.9682	3.502713	0	0	633	445						No media	0
22	1	638.7043	440.2234	0.5786411	0.5078652	600.6634	3.591447	0	621.5737	448.3453	0.4253964	0.5098842	595.7983	3.512873	0	0	630	444						No media	0
38	2	644.9164	438.9298	0.5788646	0.5075663	600.468	3.55565	0	624.1072	448.2608	0.4255848	0.5095965	595.6783	3.474515	0	0	635	444						No media	0
55	3	640.372	437.2032	0.5790153	0.5073676	600.4341	3.536316	0	624.6511	447.133	0.425713	0.5094584	595.6048	3.466102	0	0	633	442						No media	0
72	4	640.9747	451.1268	0.5791242	0.5072903	600.2806	3.517331	0	621.1074	450.7082	0.4258009	0.5093881	595.4505	3.443252	0	0	631	451						No media	0
88	5	643.6901	441.6442	0.5792867	0.5073259	600.2446	3.481936	0	616.059	455.7496	0.4258901	0.509357	595.3922	3.423913	0	0	630	449						No media	0
105	6	640.9102	439.5615	0.5795507	0.5074252	600.1317	3.447202	0	621.5805	449.0417	0.4261355	0.5093475	595.2844	3.394369	0	0	631	444						No media	0
122	7	446.173	440.6659	0.5806754	0.5076404	600.1505	3.416421	0	459.9803	438.6496	0.4275049	0.5093148	595.0696	3.375913	0	1	453	440						No media	0
138	8	247.2956	418.7385	0.5822979	0.5077318	600.3054	3.367979	0	248.3519	415.9995	0.4295158	0.5090567	594.7483	3.379033	0	1	248	417						No media	0
155	9	102.9506	387.8328	0.5834568	0.5078439	600.3613	3.328095	0	109.7389	398.0107	0.4308426	0.5087318	594.6	3.345415	0	1	106	393						No media	0
172	10	100.0802	397.2165	0.5840133	0.5078846	600.3315	3.320299	0	109.8661	384.4824	0.4311795	0.5084532	594.5998	3.315596	0	1	105	391						No media	0
188	11	103.3212	394.5464	0.584528	0.5078048	600.2457	3.286915	0	114.1702	384.189	0.4316565	0.5081203	594.3839	3.290528	0	1	109	389						No media	0
205	12	104.1745	395.4544	0.5850344	0.5077722	600.1369	3.27961	0	111.6896	391.3319	0.4321108	0.5077609	594.347	3.276306	0	1	108	393						No media	0
222	13	99.03249	392.9817	0.5855451	0.5078442	600.0477	3.23178	0	107.8072	388.1376	0.4326064	0.5076103	594.1907	3.269446	0	1	103	391						No media	0
238	14	105.5932	403.3055	0.5860581	0.5080078	599.921	3.250589	0	107.4345	382.7086	0.4330969	0.5076336	594.0711	3.234452	0	1	107	393						No media	0
255	15	101.5393	392.9079	0.586552	0.508225	599.829	3.198168	0	105.2959	383.835	0.4335772	0.5077641	593.9709	3.233664	0	1	103	388						No media	0
272	16	103.8411	393.8518	0.587033	0.5085182	599.7444	3.193721	0	115.7549	394.7255	0.4340632	0.5079635	593.8228	3.244988	0	1	110	394						No media	0
288	17	107.074	396.8128	0.5875227	0.5087729	599.636	3.183538	0	108.4476	376.5297	0.4345376	0.5082495	593.7012	3.208965	0	1	108	387						No media	0
305	18	105.5966	396.7184	0.5880071	0.5090332	599.5494	3.176645	0	109.1313	388.8339	0.4350021	0.508432	593.5347	3.222822	0	1	107	393						No media	0
322	19	103.8995	394.4733	0.5885108	0.5093242	599.4858	3.165531	0	103.2087	383.0407	0.4354914	0.5085601	593.4137	3.189199	0	1	104	389						No media	0
338	20	99.47655	396.8772	0.5890586	0.5095668	599.3577	3.148486	0	103.075	379.2722	0.4360343	0.508595	593.2227	3.186335	0	1	101	388						No media	0
355	21	100.3849	394.9667	0.5896102	0.5097686	599.2622	3.147978	0	107.2558	384.6391	0.4365723	0.5085337	593.1617	3.21453	0	1	104	390						No media	0
372	22	104.604	393.5241	0.5901918	0.5099988	599.0596	3.153402	0	107.0488	387.6065	0.4371167	0.5084326	593.1479	3.203029	0	1	106	391						No media	0
388	23	101.0009	385.0998	0.5907608	0.5102804	598.9542	3.125886	0	107.8355	393.5063	0.4376958	0.5083531	593.017	3.2373	0	1	104	389						No media	0
405	24	107.4771	394.3355	0.591299	0.5106857	598.8055	3.164433	0	101.9189	378.9247	0.438234	0.5083899	592.9187	3.18922	0	1	105	387						No media	0
422	25	111.1419	395.0756	0.5917774	0.5112204	598.7509	3.170811	0	108.2547	388.2288	0.4387026	0.508572	592.7641	3.227461	0	1	110	392						No media	0
438	26	107.8811	391.28	0.5921694	0.5119397	598.6797	3.158609	0	111.1071	392.2979	0.4390554	0.5089604	592.6112	3.224984	0	1	109	392						No media	0
455	27	104.1648	396.4402	0.592457	0.5127571	598.4596	3.176206	0	117.6549	394.3838	0.4393716	0.5093971	592.5654	3.224712	0	1	111	395						No media	0
472	28	110.3747	399.1096	0.5927207	0.5135131	598.5593	3.16547	0	111.2019	386.6341	0.4396029	0.5098757	592.3303	3.242667	0	1	111	393						No media	0
488	29	106.501	389.9659	0.5930086	0.5140948	598.4742	3.172346	0	119.0053	387.3863	0.4398611	0.5101636	592.341	3.248801	0	1	113	389						No media	0
505	30	107.0332	400.6476	0.593234	0.5145701	598.4061	3.220188	0	116.4317	393.2743	0.4400906	0.5103261	592.139	3.270538	0	1	112	397						No media	0
521	31	110.6122	399.3317	0.5935181	0.5148469	598.3865	3.235317	0	113.8568	389.1424	0.4403624	0.5103784	592.0263	3.253785	0	1	112	394						No media	0
538	32	109.2329	390.9412	0.5937602	0.5149998	598.4144	3.254971	0	113.1351	388.8038	0.440614	0.5103654	591.9771	3.280149	0	1	111	390						No media	0
555	33	110.3717	395.135	0.594034	0.5149189	598.3602	3.242196	0	120.3204	392.3661	0.4408836	0.5102758	591.9177	3.273359	0	1	115	394						No media	0
571	34	118.8303	398.6259	0.5942413	0.5147626	598.3945	3.275573	0	113.8232	391.557	0.4410977	0.5101649	591.9272	3.290159	0	1	116	395						No media	0
573																			MovieStart	128	0	0	Frog_fixed.avi
588	35	104.5101	393.988	0.594405	0.5145259	598.3885	3.289055	0	113.452	382.8843	0.4412826	0.5100733	591.9598	3.291234	0	1	109	388						Frog_fixed.avi	0
605	36	113.2705	393.0634	0.5945014	0.5142756	598.2952	3.29004	0	113.1107	385.4805	0.4413972	0.5100135	591.9893	3.309282	0	1	113	389						Frog_fixed.avi	0
621	37	116.5122	392.9582	0.5945756	0.5140452	598.4342	3.313196	0	124.6491	384.3001	0.4414535	0.5100015	591.98	3.314421	0	1	121	389						Frog_fixed.avi	0
638	38	112.2782	397.2759	0.5945731	0.5138751	598.4979	3.316277	0	116.6529	383.8602	0.441454	0.5100356	591.9937	3.322572	0	1	114	391						Frog_fixed.avi	0
655	39	112.5957	398.8806	0.5945385	0.5137162	598.514	3.358763	0	124.6391	391.2654	0.4414127	0.5100628	592.0908	3.367663	0	1	119	395						Frog_fixed.avi	0
671	40	111.1332	400.6721	0.5944635	0.5135684	598.4435	3.38046	0	120.1372	389.6589	0.441357	0.5100523	592.0569	3.376841	0	1	116	395						Frog_fixed.avi	0
688	41	112.1885	394.0268	0.5944082	0.5134069	598.4332	3.393245	0	120.8442	392.5751	0.4412895	0.5099861	592.0942	3.398676	0	1	117	393						Frog_fixed.avi	0
705	42	110.4821	402.0989	0.5943705	0.5131664	598.5844	3.410551	0	119.4731	390.1005	0.4412714	0.5098459	592.1349	3.404371	0	1	115	396						Frog_fixed.avi	0
721	43	109.9644	396.0495	0.5943942	0.5129392	598.6643	3.409866	0	119.0999	391.5877	0.4412891	0.5095444	592.2263	3.424631	0	1	115	394						Frog_fixed.avi	0
738	44	112.7566	399.0603	0.5944639	0.5126907	598.5453	3.435614	0	121.2214	399.9427	0.4413813	0.5091977	592.249	3.447289	0	1	117	400						Frog_fixed.avi	0
755	45	116.5349	405.2939	0.594601	0.5124409	598.7462	3.4488	0	121.2284	394.1291	0.4414904	0.508781	592.3312	3.454887	0	1	119	400						Frog_fixed.avi	0
771	46	110.022	397.4947	0.5947674	0.512314	598.8254	3.472921	0	124.4921	402.8359	0.4416997	0.5084537	592.3456	3.504227	0	1	117	400						Frog_fixed.avi	0
788	47	117.2061	406.0803	0.594978	0.5122432	598.9313	3.491935	0	127.5875	398.6253	0.44192	0.5082731	592.4017	3.498853	0	1	122	402						Frog_fixed.avi	0
805	48	116.6719	403.067	0.5951172	0.5123654	598.8222	3.496457	0	123.0715	394.8657	0.4420648	0.508269	592.3058	3.515705	0	1	120	399						Frog_fixed.avi	0
821	49	317.9124	530.1927	0.5940988	0.5131578	598.3127	3.530643	0	322.5552	519.2227	0.4413966	0.5092168	592.4167	3.563305	0	2	320	525						Frog_fixed.avi	0
838	50	554.2019	636.7106	0.5922325	0.5143647	598.4295	3.587358	0	536.1354	632.0636	0.4400804	0.5104927	592.5588	3.559377	0	2	545	634						Frog_fixed.avi	0
855	51	752.622	711.6216	0.5908552	0.5152716	598.3252	3.604525	0	731.062	713.6488	0.438752	0.5114096	592.825	3.577141	0	2	742	713						Frog_fixed.avi	0
871	52	732.572	714.1194	0.5906215	0.5156178	598.3048	3.628194	0	720.6796	711.3767	0.4382112	0.5119454	592.8123	3.585822	0	2	727	713						Frog_fixed.avi	0
888	53	767.8015	719.5412	0.5904557	0.5159191	598.152	3.601132	0	743.0352	718.9816	0.4379165	0.5125913	592.8453	3.595472	0	2	755	719						Frog_fixed.avi	0
905	54	760.8228	712.9933	0.5902375	0.5160354	598.4394	3.626187	0	730.9863	710.7616	0.4375883	0.5131439	592.7478	3.594164	0	2	746	712						Frog_fixed.avi	0
921	55	760.0402	723.9315	0.5900051	0.5160806	598.2469	3.625598	0	739.1509	713.7487	0.437295	0.513573	593.0049	3.609377	0	2	750	719						Frog_fixed.avi	0
938	56	760.9323	714.991	0.5898221	0.5160608	598.3884	3.628476	0	738.4142	711.1047	0.4370067	0.5139539	593.0024	3.608049	0	2	750	713						Frog_fixed.avi	0
955	57	757.6438	716.7678	0.5896226	0.5158899	598.4028	3.613762	0	734.7722	711.2789	0.4367695	0.5141428	593.1452	3.602775	0	2	746	714						Frog_fixed.avi	0
971	58	755.207	718.9251	0.5894618	0.515512	598.2592	3.634068	0	737.3497	715.3691	0.4365285	0.5141891	593.2755	3.603884	0	2	746	717						Frog_fixed.avi	0
988	59	759.8852	710.3428	0.5892894	0.5151196	598.4366	3.637881	0	739.1328	707.443	0.4362888	0.5141343	593.3083	3.595655	0	2	750	709						Frog_fixed.avi	0
1005	60	757.4136	714.356	0.5890853	0.5147772	598.4293	3.635705	0	743.1581	711.9648	0.4360376	0.5140972	593.4238	3.58394	0	2	750	713						Frog_fixed.avi	0
1021	61	752.3796	712.6115	0.5888589	0.5146055	598.4263	3.617149	0	740.7318	709.5467	0.4357739	0.5141407	593.5296	3.577625	0	2	747	711						Frog_fixed.avi	0
1038	62	753.8784	720.2944	0.5886381	0.5146515	598.5189	3.6222	0	739.6517	714.3314	0.4355239	0.514332	593.563	3.576163	0	2	747	717						Frog_fixed.avi	0
1054	63	752.6209	720.3446	0.5883982	0.5148063	598.5661	3.618751	0	738.5553	712.7216	0.4352728	0.5146364	593.6119	3.570924	0	2	746	717						Frog_fixed.avi	0
1071	64	756.5192	715.283	0.5881903	0.5150137	598.6982	3.604029	0	740.8903	709.2156	0.4350302	0.5148602	593.8293	3.562857	0	2	749	712						Frog_fixed.avi	0
1088	65	755.5251	715.9979	0.5879529	0.5151169	598.4521	3.609686	0	736.9324	716.4805	0.4347759	0.5150416	593.7931	3.537422	0	2	746	716						Frog_fixed.avi	0
1104	66	841.0247	770.0687	0.5870745	0.5157178	598.5826	3.579314	0	826.9095	781.0494	0.4342416	0.5156467	593.9015	3.540474	0	3	834	776						Frog_fixed.avi	0
1121	67	917.4324	794.6738	0.5861717	0.5159591	599.0201	3.586808	0	893.4451	797.6832	0.433487	0.5158815	594.1098	3.513116	0	3	905	796						Frog_fixed.avi	0
1138	68	904.6744	795.9367	0.5859617	0.5160668	598.6234	3.557179	0	891.0308	798.153	0.4331241	0.5160425	594.2088	3.514365	0	3	898	797						Frog_fixed.avi	0
1154	69	910.9049	796.4539	0.5856655	0.5161664	598.9011	3.565138	0	889.3506	796.4079	0.4327806	0.5161004	594.1846	3.503442	0	3	900	796						Frog_fixed.avi	0
1171	70	906.9185	794.4457	0.5853053	0.5164673	598.9754	3.554411	0	880.6761	812.0634	0.4324015	0.5162319	594.3864	3.526751	0	3	894	803						Frog_fixed.avi	0
1188	71	905.2801	790.8396	0.5848926	0.516793	598.9599	3.53995	0	887.0209	805.6317	0.4319559	0.5165154	594.5823	3.512288	0	3	896	798						Frog_fixed.avi	0
1204	72	901.9512	788.0605	0.5844227	0.5172562	598.9789	3.555292	0	891.3221	805.5751	0.4314529	0.5170171	594.6976	3.506126	0	3	897	797						Frog_fixed.avi	0
1221	73	904.3104	793.6918	0.5838493	0.5177379	599.0908	3.548559	0	890.7837	808.4497	0.4308542	0.5175601	594.7408	3.498258	0	3	898	801						Frog_fixed.avi	0
1238	74	909.7708	793.8338	0.5832097	0.518325	599.1219	3.545561	0	891.7383	801.8906	0.4301404	0.5182451	594.8631	3.493754	0	3	901	798						Frog_fixed.avi	0
1254	75	906.5632	788.8413	0.5824761	0.5188581	599.1881	3.531677	0	888.6496	808.7505	0.4294131	0.5189005	595.0201	3.509352	0	3	898	799						Frog_fixed.avi	0
1271	76	909.2767	791.9271	0.5817139	0.519273	599.2209	3.540361	0	891.0985	802.3309	0.4286117	0.5195736	595.0684	3.498029	0	3	900	797						Frog_fixed.avi	0
1288	77	909.401	790.6816	0.5809427	0.5196442	599.2872	3.542016	0	892.1649	802.5703	0.4278301	0.5201777	595.2949	3.502452	0	3	901	797						Frog_fixed.avi	0
1304	78	909.8314	789.7323	0.5801902	0.5199085	599.261	3.555223	0	892.1636	803.9503	0.427066	0.5206734	595.2979	3.502273	0	3	901	797						Frog_fixed.avi	0
1321	79	907.4623	787.2778	0.5794222	0.5199654	599.2671	3.550895	0	892.3969	811.3278	0.4263219	0.5211027	595.5316	3.508933	0	3	900	799						Frog_fixed.avi	0
1338	80	911.9897	785.6987	0.5787351	0.5198857	599.3098	3.550331	0	892.4451	805.4568	0.4256104	0.5213902	595.5771	3.527964	0	3	902	796						Frog_fixed.avi	0
1354	81	913.6088	793.5585	0.5780604	0.5196307	599.2491	3.560383	0	895.6092	801.6458	0.4249196	0.5216042	595.6353	3.50013	0	3	905	798						Frog_fixed.avi	0
1371	82	907.3398	786.9514	0.5773268	0.5192514	599.3943	3.559908	0	898.7991	809.5486	0.424228	0.5217148	595.8257	3.523975	0	3	903	798						Frog_fixed.avi	0
1388	83	908.262	788.6072	0.5766436	0.5188458	599.373	3.572113	0	893.7568	805.3457	0.4234931	0.5217888	595.8418	3.524699	0	3	901	797						Frog_fixed.avi	0
1404	84	906.6021	791.9436	0.5758374	0.5183296	599.4363	3.570522	0	893.8087	807.1262	0.4227405	0.5217825	596.0408	3.529337	0	3	900	800						Frog_fixed.avi	0
1421	85	912.2485	789.8898	0.5750914	0.5177926	599.511	3.59194	0	892.1361	810.1146	0.42193	0.5217868	596.1528	3.515888	0	3	902	800						Frog_fixed.avi	0
1438	86	910.8311	785.7453	0.5742769	0.5174004	599.5093	3.57772	0	892.3491	804.7701	0.4211628	0.5218239	596.2423	3.540448	0	3	902	795						Frog_fixed.avi	0
1454	87	908.8682	791.1083	0.5734991	0.5168644	599.5624	3.580716	0	895.5344	809.6798	0.4203579	0.5218171	596.2617	3.531841	0	3	902	800						Frog_fixed.avi	0
1471	88	909.2835	786.7518	0.5727629	0.5163752	599.4881	3.587101	0	901.2702	801.8647	0.4196022	0.5218093	596.3749	3.515483	0	3	905	794						Frog_fixed.avi	0
1488	89	911.8824	790.3018	0.5720267	0.515781	599.5983	3.581955	0	899.8782	807.568	0.4188274	0.521663	596.39	3.534279	0	3	906	799						Frog_fixed.avi	0
1504	90	909.5781	784.3694	0.5713243	0.5149594	599.6417	3.599539	0	904.4512	806.17	0.4180039	0.5212372	596.7228	3.523742	0	3	907	795						Frog_fixed.avi	0
1521	91	897.6777	777.879	0.5705893	0.5133395	599.937	3.634003	0	862.3986	838.2455	0.4172021	0.519996	596.9727	3.515363	0	3	880	808						Frog_fixed.avi	0
1538	92	-1280	-1024	-1	-1	-1	-1	4	-1280	-1024	-1	-1	-1	-1	4		0	0						Frog_fixed.avi	0
1554	93	-1280	-1024	-1	-1	-1	-1	4	-1280	-1024	-1	-1	-1	-1	4		0	0						Frog_fixed.avi	0
1571	94	-1280	-1024	-1	-1	-1	-1	4	-1280	-1024	-1	-1	-1	-1	4		0	0						Frog_fixed.avi	0
1588	95	-1280	-1024	-1	-1	-1	-1	4	-1280	-1024	-1	-1	-1	-1	4		0	0						Frog_fixed.avi	0
1604	96	-1280	-1024	-1	-1	-1	-1	4	-1280	-1024	-1	-1	-1	-1	4		0	0						Frog_fixed.avi	0
1621	97	-1280	-1024	-1	-1	-1	-1	4	-1280	-1024	-1	-1	-1	-1	4		0	0						Frog_fixed.avi	0
1637	98	-1280	-1024	-1	-1	-1	-1	4	-1280	-1024	-1	-1	-1	-1	4		0	0						Frog_fixed.avi	0
1654	99	-1280	-1024	-1	-1	-1	-1	4	-1280	-1024	-1	-1	-1	-1	4		0	0						Frog_fixed.avi	0
1671	100	1034.208	546.4216	0.5632903	0.5116774	600.0222	3.575645	0	1022.938	565.8322	0.4100486	0.5211432	598.2456	3.487056	0	4	1029	556						Frog_fixed.avi	0
1687	101	1033.021	544.3318	0.5625972	0.5120449	600.0657	3.567792	0	1019.811	562.7042	0.4093443	0.5217419	598.2835	3.473235	0	4	1026	554						Frog_fixed.avi	0
1704	102	1033.323	550.1451	0.5619382	0.5122313	600.0354	3.562656	0	1024.53	561.819	0.4086737	0.5221887	598.438	3.466721	0	4	1029	556						Frog_fixed.avi	0
1721	103	1036.376	546.5631	0.5613086	0.5123872	599.9611	3.577043	0	1028.938	557.3476	0.4080341	0.5225734	598.5326	3.446033	0	4	1033	552						Frog_fixed.avi	0
1737	104	1029.419	545.9559	0.5607256	0.512445	599.951	3.552726	0	1026.437	568.6658	0.4074646	0.5228134	598.632	3.463025	0	4	1028	557						Frog_fixed.avi	0
1754	105	1032.344	541.8756	0.5601058	0.5124286	600.0976	3.541294	0	1020.304	564.7861	0.4068506	0.5230378	598.7202	3.470381	0	4	1026	553						Frog_fixed.avi	0
1771	106	1032.423	545.2215	0.5595037	0.5124049	600.1703	3.536662	0	1025.109	560.1873	0.4062412	0.5232322	598.8755	3.453688	0	4	1029	553						Frog_fixed.avi	0
1787	107	1031.054	548.6302	0.5589049	0.5123552	600.1713	3.546476	0	1017.526	569.9619	0.4056712	0.5234763	598.9068	3.468056	0	5	1024	559						Frog_fixed.avi	0
1804	108	1048.022	482.8548	0.5581605	0.512108	600.2585	3.532279	0	1047.77	501.7361	0.405134	0.5234607	599.0903	3.434273	0	5	1048	492						Frog_fixed.avi	0
1821	109	1053.417	497.4491	0.5575809	0.5121993	600.2631	3.535191	0	1035.573	533.7325	0.4045309	0.5239274	599.2086	3.466627	0	5	1044	516						Frog_fixed.avi	0
1837	110	1045.781	498.9809	0.5569519	0.5122497	600.1737	3.539546	0	1033.436	521.148	0.4038554	0.5242036	599.3738	3.468424	0	5	1040	510						Frog_fixed.avi	0
1854	111	1045.574	506.1865	0.5563632	0.5121829	600.2401	3.5603	0	1039.627	515.5129	0.403284	0.5244111	599.4021	3.448991	0	5	1043	511						Frog_fixed.avi	0
1871	112	1046.917	504.6045	0.5557623	0.5120547	600.2573	3.55004	0	1038.535	520.5779	0.4027384	0.524519	599.3975	3.457272	0	5	1043	513						Frog_fixed.avi	0
1887	113	1047.16	504.6003	0.5552016	0.5118037	600.2717	3.544445	0	1031.834	528.161	0.4021624	0.5244547	599.5134	3.481068	0	5	1039	516						Frog_fixed.avi	0
1904	114	1047.608	499.1052	0.554683	0.5114284	600.2493	3.535721	0	1036.49	521.1306	0.4016552	0.5242682	599.595	3.468174	0	5	1042	510						Frog_fixed.avi	0
1921	115	1051.291	497.1775	0.5542274	0.5110384	600.323	3.554198	0	1036.59	530.2723	0.4012152	0.5240281	599.7376	3.468983	0	5	1044	514						Frog_fixed.avi	0
1937	116	1050.541	500.7552	0.5538394	0.5106618	600.2255	3.567198	0	1034.635	520.4575	0.4008111	0.5238472	599.7632	3.468471	0	5	1043	511						Frog_fixed.avi	0
1954	117	1049.533	498.9183	0.5534551	0.510255	600.3837	3.557976	0	1033.283	512.1851	0.4003972	0.52364	600.0162	3.459173	0	5	1041	506						Frog_fixed.avi	0
1971	118	1039.145	505.4046	0.5530748	0.5098945	600.373	3.562757	0	1033.888	522.5868	0.4000506	0.5234688	599.948	3.463103	0	5	1037	514						Frog_fixed.avi	0
1987	119	1042.533	501.8431	0.5527295	0.5095876	600.2567	3.550596	0	1040.235	524.1088	0.3997132	0.5233352	599.9755	3.46767	0	5	1041	513						Frog_fixed.avi	0
2004	120	1045.81	499.4046	0.5524011	0.5093521	600.2542	3.562167	0	1031.381	519.2161	0.3993555	0.5231944	600.0682	3.451108	0	5	1039	509						Frog_fixed.avi	0
2020	121	1045.255	491.3162	0.5520461	0.5092316	600.3587	3.53165	0	1036.52	522.5268	0.3990045	0.5231687	599.9803	3.433669	0	5	1041	507						Frog_fixed.avi	0
2037	122	1041.334	493.0679	0.5517128	0.5092312	600.275	3.540671	0	1029.41	520.8924	0.3986856	0.5232094	600.0566	3.434706	0	5	1035	507						Frog_fixed.avi	0
2054	123	1046.496	495.5816	0.5514707	0.509317	600.3561	3.547524	0	1029.196	523.01	0.3984026	0.5233621	600.2094	3.454639	0	5	1038	509						Frog_fixed.avi	0
2070	124	1045.474	499.9463	0.5512229	0.5094418	600.2384	3.539845	0	1030.288	528.312	0.3981831	0.52349	600.1055	3.45265	0	5	1038	514						Frog_fixed.avi	0
2087	125	1049.347	491.0441	0.5510494	0.509571	600.3107	3.536345	0	1036.436	516.0667	0.3979541	0.5235825	600.2665	3.433476	0	5	1043	504						Frog_fixed.avi	0
2104	126	1043.613	499.7188	0.5508738	0.5097533	600.1818	3.550687	0	1046.065	519.0796	0.3978336	0.5236334	600.0942	3.424947	0	5	1045	509						Frog_fixed.avi	0
2120	127	1045.245	489.9825	0.5507148	0.5098442	600.1646	3.536963	0	1037.436	530.8594	0.397661	0.5236835	600.1708	3.433307	0	5	1041	510						Frog_fixed.avi	0
2137	128	1043.096	496.3862	0.5505618	0.5099894	600.2793	3.553182	0	1036.631	531.4161	0.3974855	0.5237269	600.3624	3.439382	0	5	1040	514						Frog_fixed.avi	0
2154	129	1052.742	485.8282	0.5504112	0.5101113	600.1881	3.519295	0	1039.779	522.9892	0.397345	0.5238103	600.23	3.423463	0	5	1046	504						Frog_fixed.avi	0
2170	130	1048.004	493.4048	0.5502104	0.5102451	600.1317	3.530701	0	1036.384	520.836	0.3971567	0.5239251	600.1578	3.414763	0	5	1042	507						Frog_fixed.avi	0
2187	131	1052.193	491.3443	0.550012	0.5103567	600.2253	3.532272	0	1034.132	527.6056	0.3969193	0.5240853	600.3004	3.421689	0	5	1043	509						Frog_fixed.avi	0
2204	132	1042.901	495.907	0.5497307	0.5104388	600.1328	3.523589	0	1038.262	526.7554	0.396691	0.5241794	600.2781	3.421745	0	5	1041	511						Frog_fixed.avi	0
2220	133	1039.071	495.3764	0.5494468	0.5105263	599.9918	3.528781	0	1033.55	524.9056	0.3963873	0.5242867	600.2743	3.409575	0	5	1036	510						Frog_fixed.avi	0
2237	134	1039.192	491.8819	0.5491434	0.5104562	600.0807	3.526702	0	1036.13	517.8973	0.3960843	0.5243295	600.1834	3.409061	0	5	1038	505						Frog_fixed.avi	0
2254	135	1047.709	490.7252	0.5488554	0.5104832	599.9672	3.527385	0	1030.574	528.6643	0.3957874	0.5243974	600.2391	3.424715	0	5	1039	510						Frog_fixed.avi	0
2270	136	1044.758	492.0069	0.5485473	0.5104363	600.0097	3.526503	0	1024.909	522.174	0.3954614	0.524443	600.3112	3.416792	0	5	1035	507						Frog_fixed.avi	0
2287	137	1040.26	493.7738	0.5482801	0.5103577	599.7719	3.532509	0	1037.097	524.184	0.3952389	0.5244786	600.2367	3.397562	0	5	1039	509						Frog_fixed.avi	0
2304	138	1041.304	487.1129	0.548066	0.5102432	599.8809	3.522103	0	1031.868	519.9788	0.3949997	0.5244761	600.1676	3.408446	0	5	1037	504						Frog_fixed.avi	0
2320	139	1044.291	488.3714	0.5478808	0.5101187	599.7212	3.541754	0	1036.717	520.7244	0.3948556	0.5244641	600.1455	3.406477	0	5	1041	505						Frog_fixed.avi	0
2337	140	1037.281	492.2869	0.5477478	0.5099838	599.5421	3.5612	0	1041.082	519.1199	0.3947043	0.5244387	600.2112	3.40455	0	5	1039	506						Frog_fixed.avi	0
2354	141	1044.407	488.9675	0.5476099	0.5097883	599.5865	3.534961	0	1037.676	518.0868	0.3945503	0.524383	600.1007	3.396345	0	5	1041	504						Frog_fixed.avi	0
2370	142	1043.239	492.9742	0.5474637	0.5096073	599.5688	3.564474	0	1026.754	523.1393	0.3944132	0.524336	600.1864	3.443153	0	5	1035	508						Frog_fixed.avi	0
2387	143	1042.882	496.0641	0.5473216	0.5094473	599.4075	3.565543	0	1038.254	522.0645	0.3942994	0.5242404	600.1265	3.420393	0	5	1041	509						Frog_fixed.avi	0
2404	144	1039.26	495.6221	0.5471981	0.5093192	599.3097	3.565677	0	1036.278	520.0564	0.3941423	0.5241075	600.0611	3.414981	0	5	1038	508						Frog_fixed.avi	0
2420	145	1038.571	491.8342	0.5470378	0.5092287	599.3495	3.563083	0	1036.229	516.1876	0.3940043	0.5240665	600.019	3.41789	0	5	1037	504						Frog_fixed.avi	0
2437	146	1037.528	488.6227	0.5468962	0.5092112	599.2597	3.549533	0	1030.584	516.2338	0.3938767	0.5240518	600.0792	3.430637	0	5	1034	502						Frog_fixed.avi	0
2454	147	1039.826	489.4061	0.5468308	0.5091839	599.1621	3.541878	0	1029.193	526.4372	0.3937704	0.5239862	599.9445	3.428998	0	5	1035	508						Frog_fixed.avi	0
2470	148	1037.253	490.7494	0.546766	0.5090993	599.0643	3.587632	0	1028.442	531.9221	0.3936758	0.5239279	599.8784	3.458939	0	5	1033	511						Frog_fixed.avi	0
2487	149	1039.957	490.8924	0.5467028	0.5088966	598.9421	3.570343	0	1037.459	520.778	0.3935784	0.5237603	599.8456	3.431908	0	5	1039	506						Frog_fixed.avi	0
2504	150	1044.384	491.3633	0.5465723	0.5085666	598.8113	3.582328	0	1034.549	517.1241	0.3934622	0.5234853	599.8159	3.449587	0	5	1039	504						Frog_fixed.avi	0
2520	151	1049.998	473.7115	0.5463619	0.508242	598.9395	3.576959	0	1044.374	505.1847	0.393349	0.5231463	599.9341	3.435868	0	5	1047	489						Frog_fixed.avi	0
2537	152	1055.818	474.5192	0.5462929	0.5081337	598.8242	3.571743	0	1050.211	500.6295	0.3932545	0.5230452	599.7476	3.431184	0	5	1053	488						Frog_fixed.avi	0
2553	153	1056.573	474.2686	0.5462013	0.5080186	598.8078	3.584975	0	1043.362	498.4746	0.3931186	0.522973	599.7471	3.449858	0	5	1050	486						Frog_fixed.avi	0
2570	154	1040.014	476.0935	0.5460409	0.5080136	598.8033	3.588971	0	1048.535	503.3132	0.392972	0.5230002	599.7247	3.456358	0	5	1044	490						Frog_fixed.avi	0
2587	155	1046.582	471.7781	0.545906	0.5081164	598.6341	3.563177	0	1046.578	505.4188	0.3928156	0.523118	599.7972	3.486495	0	5	1047	489						Frog_fixed.avi	0
2603	156	1045.561	476.0016	0.5457566	0.5082986	598.6855	3.572185	0	1046.975	498.8148	0.3926428	0.5233098	599.6015	3.452042	0	5	1046	487						Frog_fixed.avi	0
2620	157	1049.98	473.3406	0.5455817	0.5084298	598.479	3.580128	0	1049.333	503.2111	0.3924797	0.5235081	599.6509	3.455175	0	5	1050	488						Frog_fixed.avi	0
2637	158	1048.022	474.7497	0.5453966	0.5085971	598.5452	3.586601	0	1051.008	501.4959	0.3922943	0.5237179	599.6542	3.467732	0	5	1050	488						Frog_fixed.avi	0
2653	159	1050.153	481.0558	0.5452368	0.5087885	598.5782	3.604999	0	1050.967	501.1218	0.3921103	0.5239658	599.6104	3.470377	0	5	1051	491						Frog_fixed.avi	0
2670	160	1045.993	477.8678	0.5450663	0.5089914	598.4512	3.623282	0	1057.714	501.4958	0.3919588	0.524241	599.6555	3.477904	0	5	1052	490						Frog_fixed.avi	0
2687	161	1043.884	472.85	0.5449133	0.5091457	598.4168	3.610739	0	1050.54	495.3851	0.3918255	0.5244229	599.7606	3.492188	0	5	1047	484						Frog_fixed.avi	0
2703	162	1044.025	473.989	0.5447992	0.5092093	598.5422	3.613378	0	1052.38	501.6434	0.3917099	0.5245624	599.6589	3.484017	0	5	1048	488						Frog_fixed.avi	0
2720	163	1045.286	476.5901	0.5447223	0.5092652	598.5386	3.630566	0	1057.375	503.0245	0.3916211	0.5246959	599.6987	3.492214	0	5	1051	490						Frog_fixed.avi	0
2737	164	1044.563	478.327	0.5446292	0.5093528	598.465	3.652848	0	1046.838	504.1084	0.3915399	0.5248886	599.6628	3.523865	0	5	1046	491						Frog_fixed.avi	0
2753	165	1040.896	476.5619	0.5445503	0.5095119	598.331	3.652949	0	1053.091	495.8552	0.3914925	0.5251038	599.703	3.513649	0	5	1047	486						Frog_fixed.avi	0
2770	166	1044.054	476.6108	0.5445075	0.5097619	598.3483	3.671339	0	1059.402	495.2543	0.3914456	0.5253758	599.7267	3.509446	0	5	1052	486						Frog_fixed.avi	0
2787	167	1043.249	473.1414	0.5444656	0.5100175	598.3271	3.679646	0	1049.769	508.1593	0.3913927	0.525722	599.8608	3.547843	0	5	1047	491						Frog_fixed.avi	0
2803	168	1039.533	475.3502	0.5443869	0.5102166	598.5682	3.692491	0	1053.349	502.935	0.3913454	0.5260003	599.8647	3.530452	0	5	1046	489						Frog_fixed.avi	0
2820	169	1045.392	476.1362	0.5443488	0.5103781	598.5336	3.71312	0	1051.605	496.3865	0.3913085	0.5262092	599.853	3.55191	0	5	1048	486						Frog_fixed.avi	0
2837	170	1040.733	475.7669	0.5442998	0.510552	598.5938	3.732904	0	1050.158	501.6439	0.3912664	0.5263706	599.7933	3.573021	0	5	1045	489						Frog_fixed.avi	0
2853	171	1042.537	461.5361	0.5442825	0.5107065	598.6079	3.710696	0	1054.751	505.0747	0.3912587	0.5265046	599.9404	3.570507	0	5	1049	483						Frog_fixed.avi	0
2870	172	1039.681	470.3515	0.5442731	0.5107734	598.6832	3.711556	0	1052.898	502.4929	0.3912654	0.5265508	599.992	3.583672	0	5	1046	486						Frog_fixed.avi	0
2887	173	1043.408	472.5541	0.5443035	0.510806	598.6942	3.730855	0	1049.826	501.2534	0.3913015	0.5265219	599.9718	3.587056	0	5	1047	487						Frog_fixed.avi	0
2903	174	1038.486	472.4184	0.5443465	0.5108142	598.7435	3.749545	0	1052.755	501.9548	0.3913542	0.5264915	600.0178	3.602346	0	5	1046	487						Frog_fixed.avi	0
2920	175	1036.505	470.2131	0.5444118	0.5108076	598.6406	3.756138	0	1049.454	505.2742	0.3913992	0.5264056	600.0491	3.61747	0	5	1043	488						Frog_fixed.avi	0
2937	176	1042.323	475.735	0.5445377	0.5107901	598.5978	3.751682	0	1054.358	507.1069	0.3915047	0.526334	599.9039	3.615522	0	5	1048	491						Frog_fixed.avi	0
2953	177	1042.744	473.0513	0.5446384	0.5106634	598.6783	3.787455	0	1055.57	499.1743	0.3916098	0.5262297	599.9574	3.624719	0	5	1049	486						Frog_fixed.avi	0
2970	178	1040.495	479.3396	0.5447499	0.5105556	598.7373	3.781703	0	1053.255	507.8523	0.3917167	0.5260911	600.0125	3.638568	0	5	1047	494						Frog_fixed.avi	0
2987	179	1043.699	476.7603	0.5448468	0.5104108	598.7646	3.779689	0	1057.401	501.6462	0.3917879	0.5259602	600.0647	3.6323	0	5	1051	489						Frog_fixed.avi	0
3003	180	1036.493	482.2081	0.5449422	0.5103946	598.7556	3.779705	0	1058.681	495.759	0.391867	0.525876	600.0187	3.634391	0	5	1048	489						Frog_fixed.avi	0
3020	181	1035.781	479.1855	0.5450507	0.5103951	598.8541	3.790864	0	1052.27	501.43	0.391976	0.5258476	599.9365	3.648846	0	5	1044	490						Frog_fixed.avi	0
3037	182	1039.845	479.9115	0.5451789	0.5104894	598.8608	3.799995	0	1048.436	502.6238	0.3920655	0.5258883	599.9101	3.666793	0	5	1044	491						Frog_fixed.avi	0
3053	183	1033.982	485.169	0.545257	0.5106542	598.8958	3.839786	0	1052.313	506.5323	0.3921523	0.5259756	599.9597	3.679376	0	5	1043	496						Frog_fixed.avi	0
3070	184	1038.553	476.1568	0.5453264	0.5108287	598.919	3.833334	0	1055.193	508.9665	0.3922404	0.5260807	600.0513	3.677253	0	5	1047	493						Frog_fixed.avi	0
3087	185	1033.028	483.8626	0.545401	0.5109417	598.8788	3.837875	0	1050.435	501.5194	0.3923039	0.5261784	600.0737	3.689001	0	5	1042	493						Frog_fixed.avi	0
3103	186	1036.172	479.5549	0.5454964	0.5110191	598.9218	3.842461	0	1049.884	509.0515	0.3923782	0.526248	600.0544	3.718617	0	5	1043	494						Frog_fixed.avi	0
3120	187	1035.143	485.1471	0.5456047	0.5110797	598.9092	3.855967	0	1044.699	505.5276	0.3924369	0.5263017	600.1397	3.726235	0	5	1040	495						Frog_fixed.avi	0
3136	188	1040.677	479.3259	0.545682	0.5111204	598.941	3.864442	0	1049.487	506.6708	0.3925449	0.526296	599.966	3.734457	0	5	1045	493						Frog_fixed.avi	0
3153	189	1038.663	488.4164	0.5457195	0.5111576	599.0076	3.873034	0	1047.758	508.4242	0.3925903	0.5263034	599.9688	3.734767	0	5	1043	498						Frog_fixed.avi	0
3170	190	1034.302	488.274	0.5457358	0.5112357	599.0024	3.8847	0	1053.122	503.6763	0.3926113	0.5263112	600.0029	3.752002	0	5	1044	496						Frog_fixed.avi	0
3186	191	1035.32	476.9491	0.5457272	0.5113494	598.9619	3.891094	0	1051.348	505.7528	0.3926021	0.5263267	600.0088	3.764919	0	5	1043	491						Frog_fixed.avi	0
3203	192	1039.455	479.9486	0.5457045	0.5113903	598.9771	3.899271	0	1047.125	507.152	0.3925706	0.5263162	600.0778	3.775468	0	5	1043	494						Frog_fixed.avi	0
3220	193	1034.842	486.8866	0.5456725	0.5114824	598.9236	3.91347	0	1048.693	508.8856	0.392555	0.5263306	600.0667	3.794138	0	5	1042	498						Frog_fixed.avi	0
3236	194	1039.516	479.5175	0.5457178	0.5116225	598.9544	3.920587	0	1045.054	516.0206	0.3925808	0.5263743	600.0775	3.806644	0	5	1042	498						Frog_fixed.avi	0
3253	195	1034.108	488.492	0.545772	0.5117549	598.9937	3.937908	0	1047.38	508.227	0.3926697	0.5265281	600.2241	3.814393	0	5	1041	498						Frog_fixed.avi	0
3270	196	1035.859	491.4084	0.5458769	0.5118814	598.9626	3.950359	0	1043.753	501.402	0.3927779	0.5266322	600.1553	3.825746	0	5	1040	496						Frog_fixed.avi	0
3286	197	1035.642	491.2002	0.5460318	0.5120155	599.0527	3.943519	0	1037.63	506.5043	0.3929144	0.5266566	600.169	3.83669	0	5	1037	499						Frog_fixed.avi	0
3303	198	1035.052	489.5276	0.5462217	0.512049	599.0127	3.968416	0	1045.711	509.8465	0.3931001	0.5266612	600.1086	3.842819	0	5	1040	500						Frog_fixed.avi	0
3320	199	1033.732	486.547	0.5463705	0.5120518	599.0153	3.966239	0	1043.082	509.8005	0.3932819	0.5266023	600.1673	3.851432	0	5	1038	498						Frog_fixed.avi	0
3336	200	1031.28	492.8824	0.5465255	0.5120137	599.0587	3.969961	0	1045.97	509.5418	0.3934143	0.5264947	600.1761	3.870049	0	5	1039	501						Frog_fixed.avi	0
3353	201	1038.897	486.7177	0.5466746	0.5119659	599.0915	3.969638	0	1042.505	516.0654	0.3935508	0.5263374	600.14	3.880644	0	5	1041	501						Frog_fixed.avi	0
3370	202	1037.677	492.7648	0.5467549	0.5118859	599.0709	3.976079	0	1043.712	511.997	0.3936422	0.5262263	600.093	3.888166	0	5	1041	502						Frog_fixed.avi	0
3386	203	1028.966	491.66	0.5468141	0.5118321	599.0648	3.97574	0	1049.031	511.6609	0.3937272	0.5261328	600.1973	3.890735	0	5	1039	502						Frog_fixed.avi	0
3403	204	1027.589	495.2821	0.546854	0.5117869	599.1038	3.986522	0	1040.031	513.6121	0.3937741	0.52608	600.1872	3.903163	0	5	1034	504						Frog_fixed.avi	0
3420	205	1028.812	489.1982	0.5468811	0.5116882	599.0721	3.974309	0	1044.36	515.258	0.3938125	0.526006	600.1697	3.89881	0	5	1037	502						Frog_fixed.avi	0
3436	206	1029.608	491.5969	0.5469522	0.5114412	599.1246	3.981432	0	1043.112	511.4152	0.393842	0.5259101	600.111	3.899649	0	5	1036	502						Frog_fixed.avi	0
3453	207	1025.765	487.4147	0.5469536	0.5111168	598.9359	3.995279	0	1042.995	509.0564	0.3938478	0.5257074	600.1119	3.905811	0	5	1034	498						Frog_fixed.avi	0
3470	208	1028.416	486.0583	0.5469823	0.5107775	599.0166	3.983817	0	1040.94	512.7079	0.3938394	0.5253695	600.113	3.910718	0	5	1035	499						Frog_fixed.avi	0
3486	209	1022.767	489.6537	0.5469614	0.5103795	598.9084	3.982161	0	1044.224	517.3426	0.3938427	0.5251207	600.1484	3.924663	0	5	1033	503						Frog_fixed.avi	0
3503	210	1029.19	485.5861	0.5469972	0.5101086	598.9803	4.000778	0	1049.709	504.344	0.3938629	0.5248908	600.105	3.899056	0	5	1039	495						Frog_fixed.avi	0
3520	211	1028.867	487.2884	0.5470385	0.5099642	598.98	3.991164	0	1038.839	511.0921	0.393885	0.5247585	600.1299	3.917871	0	5	1034	499						Frog_fixed.avi	0
3536	212	1033.524	475.3548	0.5471054	0.5099862	598.8914	3.995934	0	1040.616	510.7122	0.3939249	0.5247753	600.1392	3.906792	0	5	1037	493						Frog_fixed.avi	0
3553	213	1033.466	487.786	0.547158	0.5101008	598.9675	3.994766	0	1039.773	505.6466	0.3939642	0.5249436	600.1851	3.922483	0	5	1037	497						Frog_fixed.avi	0
3570	214	1033.142	485.1721	0.5471995	0.5102476	599.0102	3.994694	0	1033.429	513.6962	0.3940246	0.5251061	600.0438	3.928092	0	5	1033	499						Frog_fixed.avi	0
3586	215	1030.215	485.6903	0.5472133	0.5104934	599.0705	3.990908	0	1036.093	519.4821	0.394059	0.5252472	600.0918	3.93847	0	5	1033	503						Frog_fixed.avi	0
3603	216	1026.794	482.6751	0.5472341	0.5107401	599.0643	4.005138	0	1041.972	513.4133	0.394084	0.52538	600.0549	3.925436	0	5	1034	498						Frog_fixed.avi	0
3620	217	1025.758	484.9971	0.5472213	0.5108591	599.0561	3.994287	0	1038.01	514.4335	0.3940872	0.5254253	600.1169	3.924816	0	5	1032	500						Frog_fixed.avi	0
3636	218	1033.859	483.5758	0.5472041	0.5109677	599.0811	4.007609	0	1037.816	518.2195	0.3940704	0.5254353	600.1415	3.938938	0	5	1036	501						Frog_fixed.avi	0
3653	219	1036.136	488.5827	0.5471832	0.511047	599.0999	3.997056	0	1042.928	511.3509	0.3940538	0.525432	600.153	3.93281	0	5	1040	500						Frog_fixed.avi	0
3670	220	1033.303	493.3764	0.547165	0.5110595	599.091	3.999399	0	1044.451	512.1349	0.3940422	0.5253991	600.1678	3.933074	0	5	1039	503						Frog_fixed.avi	0
3686	221	1039.958	487.786	0.5471423	0.5110581	599.1097	4.013581	0	1044.937	513.1475	0.3940202	0.5252984	600.2464	3.927446	0	5	1042	500						Frog_fixed.avi	0
3703	222	1039.145	491.6385	0.5471085	0.511008	599.0793	4.011949	0	1039.101	511.273	0.3939885	0.525201	600.2922	3.944803	0	5	1039	501						Frog_fixed.avi	0
3719	223	1036.452	489.3662	0.5470387	0.5109283	599.2403	4.037536	0	1042.415	505.6085	0.3939516	0.5250842	600.3365	3.939744	0	5	1039	497						Frog_fixed.avi	0
3736	224	1037.947	480.4026	0.5469589	0.510832	599.3218	4.022274	0	1044.937	507.5633	0.3939182	0.524951	600.3879	3.956108	0	5	1041	494						Frog_fixed.avi	0
3753	225	1041.212	481.6353	0.5468962	0.5106974	599.3591	4.038881	0	1045.033	508.3463	0.3938599	0.5248061	600.4513	3.951903	0	5	1043	495						Frog_fixed.avi	0
3769	226	1039.324	480.3284	0.5467882	0.5105637	599.2772	4.040156	0	1051.549	501.8234	0.3937764	0.5247289	600.5306	3.935854	0	5	1045	491						Frog_fixed.avi	0
3786	227	1038.718	479.4489	0.5466582	0.5104086	599.42	4.027727	0	1045.905	505.5151	0.3936801	0.5246452	600.5611	3.956577	0	5	1042	492						Frog_fixed.avi	0
3803	228	1032.556	484.3579	0.546532	0.5102993	599.4072	4.025686	0	1042.533	510.8914	0.393566	0.5245837	600.5621	3.961432	0	5	1038	498						Frog_fixed.avi	0
3819	229	1028.196	489.298	0.5464008	0.5101727	599.3632	4.031349	0	1040.835	502.0875	0.3934543	0.5245576	600.6365	3.964218	0	5	1035	496						Frog_fixed.avi	0
3836	230	1025.658	485.9151	0.546329	0.5101044	599.3753	4.035114	0	1040.473	511.2095	0.3933958	0.5245144	600.6304	3.958088	0	5	1033	499						Frog_fixed.avi	0
3853	231	1029.188	480.6339	0.546289	0.5100267	599.382	4.047555	0	1042.673	505.4785	0.3933707	0.5244768	600.6645	3.952683	0	5	1036	493						Frog_fixed.avi	0
3869	232	1034.7	483.4075	0.5462788	0.5099342	599.4051	4.054447	0	1038.763	506.5216	0.3933681	0.5244358	600.6685	3.967505	0	5	1037	495						Frog_fixed.avi	0
3886	233	1033.318	481.0815	0.5462801	0.5098062	599.433	4.057164	0	1039.37	504.4955	0.393366	0.5243859	600.7033	3.969982	0	5	1036	493						Frog_fixed.avi	0
3903	234	1031.649	487.7074	0.5462784	0.5095403	599.4881	4.048954	0	1038.803	503.0434	0.3933658	0.5242534	600.7512	3.970463	0	5	1035	495						Frog_fixed.avi	0
3919	235	1034.556	484.3463	0.5463024	0.5093063	599.4748	4.057137	0	1043.539	499.2319	0.3933853	0.5240857	600.725	3.962773	0	5	1039	492						Frog_fixed.avi	0
3936	236	1028.863	489.3102	0.5462983	0.5090832	599.5263	4.06749	0	1041.092	506.7729	0.3933704	0.5238621	600.7387	3.982335	0	5	1035	498						Frog_fixed.avi	0
3953	237	1032.829	485.5905	0.5462748	0.5088944	599.5082	4.065276	0	1044.723	506.2496	0.3933468	0.523728	600.7495	3.975978	0	5	1039	496						Frog_fixed.avi	0
3969	238	1036.267	488.3359	0.5462462	0.508787	599.5345	4.060127	0	1045.304	501.2309	0.3933095	0.5236724	600.8013	3.978521	0	5	1041	495						Frog_fixed.avi	0
3986	239	1030.611	482.2868	0.546213	0.5088054	599.6229	4.052649	0	1044.686	501.3562	0.3932969	0.5237117	600.8073	3.987369	0	5	1038	492						Frog_fixed.avi	0
4003	240	1026.026	489.7083	0.5462171	0.5089296	599.5482	4.080693	0	1040.975	504.6572	0.3932754	0.5237951	600.8139	3.981237	0	5	1034	497						Frog_fixed.avi	0
4019	241	1033.49	487.6448	0.5462174	0.5090889	599.4987	4.069851	0	1046.992	502.968	0.3932765	0.5238813	600.7933	3.987658	0	5	1040	495						Frog_fixed.avi	0
4036	242	1031.339	484.5774	0.5462447	0.5092294	599.4988	4.08323	0	1040.519	503.1675	0.3932923	0.5239848	600.7947	4.002728	0	5	1036	494						Frog_fixed.avi	0
4053	243	1032.363	487.4261	0.5462915	0.5093346	599.5189	4.064817	0	1044.666	498.0873	0.3933384	0.5240703	600.83	3.978187	0	5	1039	493						Frog_fixed.avi	0
4069	244	1022.33	492.1158	0.5463458	0.5094399	599.5347	4.075026	0	1040.228	503.6931	0.3934151	0.5241065	600.7597	3.993528	0	5	1031	498						Frog_fixed.avi	0
4086	245	1023.356	490.1062	0.5464517	0.5095838	599.6249	4.075189	0	1043.356	495.781	0.3934908	0.5241249	600.8751	3.987848	0	5	1033	493						Frog_fixed.avi	0
4103	246	1024.749	491.8995	0.5465396	0.5097582	599.6171	4.079321	0	1039.95	498.6039	0.3936182	0.524206	600.9027	4.005532	0	5	1032	495						Frog_fixed.avi	0
4119	247	1017.101	543.4158	0.546617	0.5102306	599.626	4.087088	0	1033.253	551.8701	0.3937941	0.5244807	600.7609	3.986439	0	5	1025	548						Frog_fixed.avi	0
4136	248	1015.71	523.1735	0.5467251	0.5103438	599.5157	4.081457	0	1035.682	542.6024	0.3938423	0.5245218	600.7498	3.980587	0	5	1026	533						Frog_fixed.avi	0
4153	249	1014.003	532.7274	0.5467824	0.5104354	599.5132	4.08762	0	1038.084	538.9519	0.3938996	0.52458	600.7468	3.979545	0	5	1026	536						Frog_fixed.avi	0
4169	250	1012.65	528.3146	0.5468146	0.5104821	599.4684	4.086924	0	1028.792	548.8168	0.3939168	0.5245696	600.7134	4.008718	0	5	1021	539						Frog_fixed.avi	0
4186	251	1016.519	523.1266	0.5468557	0.5104631	599.5193	4.087499	0	1036.019	538.2241	0.39393	0.5245147	600.7589	3.982971	0	5	1026	531						Frog_fixed.avi	0
4203	252	1010.818	534.5253	0.5468983	0.5104071	599.5042	4.094166	0	1034.239	540.4988	0.3939701	0.5244687	600.7189	3.982419	0	5	1023	538						Frog_fixed.avi	0
4219	253	1010.921	526.0391	0.5469786	0.5103434	599.5179	4.093005	0	1034.587	541.3749	0.3940512	0.5244271	600.8342	3.985996	0	5	1023	534						Frog_fixed.avi	0
4236	254	1016.028	527.392	0.5470935	0.5102906	599.5677	4.116002	0	1036.116	542.093	0.3941665	0.5243877	600.7476	3.999854	0	5	1026	535						Frog_fixed.avi	0
4252	255	1017.926	525.7068	0.5472349	0.5102068	599.3747	4.103714	0	1037.739	539.8754	0.3942872	0.5243789	600.6563	3.982916	0	5	1028	533						Frog_fixed.avi	0
4269	256	1005.893	531.0147	0.5473606	0.5101873	599.354	4.099849	0	1029.266	540.7632	0.3944256	0.5243918	600.588	3.993647	0	5	1018	536						Frog_fixed.avi	0
4286	257	1015.551	530.3084	0.5475563	0.5102382	599.524	4.115448	0	1033.944	541.2994	0.3946176	0.5244522	600.6658	3.99498	0	5	1025	536						Frog_fixed.avi	0
4302	258	1011.254	529.9254	0.5477155	0.5103496	599.3457	4.116798	0	1038.38	540.6689	0.3947664	0.5245312	600.664	3.988927	0	5	1025	535						Frog_fixed.avi	0
4319	259	1008.708	527.595	0.5478771	0.5104891	599.4402	4.097423	0	1032.18	539.6017	0.3949229	0.5246561	600.5118	3.989481	0	5	1020	534						Frog_fixed.avi	0
4336	260	1009.573	525.3561	0.5480232	0.5106657	599.4292	4.103417	0	1027.409	545.8688	0.3950577	0.5247557	600.6578	4.007689	0	5	1018	536						Frog_fixed.avi	0
4352	261	1017.278	523.9106	0.5482159	0.5108888	599.2676	4.107642	0	1032.266	537.4294	0.3952442	0.5249121	600.5189	4.018605	0	5	1025	531						Frog_fixed.avi	0
4369	262	999.2227	534.1862	0.548353	0.5110174	599.2904	4.119585	0	1025.306	544.1461	0.395404	0.5249321	600.4135	4.019877	0	5	1012	539						Frog_fixed.avi	0
4386	263	1012.154	533.051	0.5485859	0.5110705	599.3264	4.117341	0	1028.974	544.7954	0.3955735	0.5248293	600.3835	4.02269	0	5	1021	539						Frog_fixed.avi	0
4402	264	1006.558	529.3294	0.5487807	0.5110464	599.2322	4.119398	0	1027.908	546.1845	0.395745	0.5247343	600.3821	4.020817	0	5	1017	538						Frog_fixed.avi	0
4419	265	1005.322	531.689	0.5489491	0.5109843	599.2465	4.113598	0	1033.036	542.1464	0.395896	0.5245284	600.2741	4.019145	0	5	1019	537						Frog_fixed.avi	0
4436	266	1014.186	520.7342	0.5491566	0.5108824	599.0905	4.099381	0	1028.335	537.132	0.3960382	0.5243474	600.1319	4.008689	0	5	1021	529						Frog_fixed.avi	0
4452	267	1006.24	529.9502	0.5492851	0.5108294	599.1271	4.098013	0	1033.574	537.6031	0.3961956	0.5242214	600.2943	4.017147	0	5	1020	534						Frog_fixed.avi	0
4469	268	1004.492	525.6899	0.5494002	0.5108151	599.1501	4.104192	0	1028.657	537.5671	0.3963037	0.524178	600.2294	4.015145	0	5	1017	532						Frog_fixed.avi	0
4486	269	1009.446	523.9561	0.5495443	0.510869	599.1439	4.101991	0	1029.885	540.8559	0.3964003	0.5242022	600.1295	4.023139	0	5	1020	532						Frog_fixed.avi	0
4502	270	1013.964	524.7891	0.5496657	0.5109678	599.0437	4.09594	0	1030.098	543.5505	0.3964909	0.5242774	599.994	4.011189	0	5	1022	534						Frog_fixed.avi	0
4519	271	1012.815	534.5399	0.5497381	0.5110809	599.0311	4.097867	0	1026.379	541.4034	0.3965493	0.5243739	599.9671	4.015771	0	5	1020	538						Frog_fixed.avi	0
4536	272	1006.859	529.7908	0.5497881	0.5112579	598.9922	4.103653	0	1029.721	545.3745	0.3966218	0.5244843	599.9387	4.029109	0	5	1018	538						Frog_fixed.avi	0
4552	273	1006.01	526.6722	0.5498275	0.5114554	598.9749	4.069961	0	1027.859	546.913	0.3966562	0.5246343	599.9122	4.031033	0	5	1017	537						Frog_fixed.avi	0
4569	274	1007.276	528.3892	0.5498285	0.5116018	598.9927	4.078342	0	1027.816	545.0444	0.3966632	0.5247576	599.9003	4.017129	0	5	1018	537						Frog_fixed.avi	0
4586	275	1009.787	525.7578	0.5498239	0.5117157	598.9835	4.087603	0	1027.997	540.3818	0.3966554	0.5249279	599.8973	4.019243	0	5	1019	533						Frog_fixed.avi	0
4602	276	1010.778	529.7676	0.5498173	0.5117941	598.9602	4.087851	0	1025.889	540.2096	0.3966378	0.5250541	599.868	4.017017	0	5	1018	535						Frog_fixed.avi	0
4619	277	1011.929	529.9012	0.5497926	0.5118535	598.9353	4.074481	0	1029.95	540.556	0.396615	0.5251595	599.7591	3.983803	0	5	1021	535						Frog_fixed.avi	0
4636	278	1008.86	524.822	0.5497692	0.5118943	598.9139	4.087057	0	1025.736	542.5018	0.3965683	0.525246	599.7995	3.995109	0	5	1017	534						Frog_fixed.avi	0
4652	279	1012.897	526.717	0.5497351	0.5119138	598.8835	4.064648	0	1027.403	543.688	0.3965321	0.5253097	599.7655	4.004892	0	5	1020	535						Frog_fixed.avi	0
4669	280	1009.651	529.3917	0.5496897	0.5119187	598.8403	4.058319	0	1023.108	549.8566	0.3964933	0.5253553	599.7686	3.996693	0	5	1016	540						Frog_fixed.avi	0
4686	281	1017.102	521.7567	0.5496604	0.5119005	598.8532	4.060688	0	1027.609	541.5773	0.3964525	0.5254254	599.7283	3.989988	0	5	1022	532						Frog_fixed.avi	0
4702	282	1015.634	524.7045	0.5496004	0.5118804	598.8215	4.045165	0	1023.65	550.1495	0.3963898	0.5254817	599.822	3.988412	0	5	1020	537						Frog_fixed.avi	0
4719	283	1010.367	516.2997	0.5494943	0.5117514	598.5727	4.04429	0	1027.914	530.986	0.396349	0.5254272	599.7952	3.968817	0	5	1019	524						Frog_fixed.avi	0
4736	284	1018.547	465.6163	0.5493582	0.5114482	598.8158	4.044127	0	1033.738	491.7766	0.3963475	0.5252233	599.7811	3.956672	0	5	1026	479						Frog_fixed.avi	0
4752	285	1017.797	482.4216	0.5493233	0.5114176	598.8099	4.039119	0	1026.82	510.31	0.3962605	0.5252854	599.7252	3.9699	0	5	1022	496						Frog_fixed.avi	0
4769	286	1017.439	471.9812	0.5492834	0.5113114	598.8008	4.058043	0	1029.473	499.0281	0.3961833	0.5252743	599.6971	3.952261	0	5	1023	486						Frog_fixed.avi	0
4786	287	1022.507	476.0342	0.5492374	0.5112215	598.7845	4.052626	0	1029.09	501.8808	0.3961202	0.5252786	599.654	3.948951	0	5	1026	489						Frog_fixed.avi	0
4802	288	1020.419	473.0912	0.549182	0.5111808	598.7778	4.037467	0	1030.279	499.5478	0.3960606	0.5252723	599.6294	3.960041	0	5	1025	486						Frog_fixed.avi	0
4819	289	1023.769	478.6538	0.5491257	0.5111247	598.713	4.056184	0	1027.695	495.616	0.3960166	0.5252809	599.647	3.953337	0	5	1026	487						Frog_fixed.avi	0
4835	290	1019.227	481.2105	0.549081	0.5110891	598.5843	4.049095	0	1030.053	501.1941	0.3959735	0.525294	599.6393	3.951333	0	5	1025	491						Frog_fixed.avi	0
4852	291	1015.984	477.7529	0.5490212	0.5110695	598.47	4.043557	0	1036.199	502.4778	0.3959336	0.5252935	599.6215	3.930028	0	5	1026	490						Frog_fixed.avi	0
4869	292	1016.982	480.6074	0.5490172	0.5109816	598.4543	4.03399	0	1031.789	503.4796	0.3958979	0.525258	599.7156	3.930198	0	5	1024	492						Frog_fixed.avi	0
4885	293	1019.511	476.4121	0.5490618	0.5108258	598.4441	4.016589	0	1031.578	494.5979	0.3958961	0.5252084	599.7	3.941351	0	5	1026	486						Frog_fixed.avi	0
4902	294	1019.191	480.8016	0.5490191	0.5106049	598.5068	4.029728	0	1033.894	495.1627	0.3958374	0.5251238	599.6718	3.940178	0	5	1027	488						Frog_fixed.avi	0
4919	295	1020.809	479.8706	0.5488805	0.5103533	598.6048	4.030801	0	1035.146	493.3276	0.3957098	0.5249864	599.5101	3.937799	0	5	1028	487						Frog_fixed.avi	0
4935	296	1022.014	480.399	0.5487475	0.510138	598.6805	4.031427	0	1031.702	498.2255	0.3955591	0.5247935	599.5474	3.940357	0	5	1027	489						Frog_fixed.avi	0
4952	297	1017.479	483.6578	0.5485956	0.5100204	598.5265	4.028121	0	1029.518	496.7116	0.3953924	0.5247585	599.726	3.934136	0	5	1023	490						Frog_fixed.avi	0
4969	298	1015.543	477.4943	0.5484407	0.5100254	598.5043	4.040926	0	1033.337	492.5607	0.3952682	0.5248846	599.5394	3.937951	0	5	1024	485						Frog_fixed.avi	0
4985	299	1015.717	480.6027	0.5483407	0.5101492	598.6235	4.055726	0	1031.546	491.0107	0.395149	0.5250779	599.5078	3.936086	0	5	1024	486						Frog_fixed.avi	0
5002	300	1013.882	482.615	0.5483245	0.5103722	598.6075	4.040605	0	1031.137	501.4135	0.3951302	0.5253519	599.5266	3.939308	0	5	1023	492						Frog_fixed.avi	0
5019	301	1012.82	481.6284	0.5483778	0.5107349	598.5719	4.055072	0	1030.9	492.6549	0.3951826	0.5257197	599.5065	3.937942	0	5	1022	487						Frog_fixed.avi	0
5035	302	1011.467	483.2313	0.5484899	0.5109775	598.3455	4.052733	0	1035.289	497.131	0.3953042	0.5259764	599.5926	3.940465	0	5	1023	490						Frog_fixed.avi	0
5052	303	1014.744	482.1051	0.5485655	0.5110901	598.4622	4.0612	0	1031.797	498.8466	0.3953609	0.5260915	599.6782	3.938222	0	5	1023	490						Frog_fixed.avi	0
5069	304	1014.136	484.0764	0.5486124	0.5111234	598.6008	4.057141	0	1029.56	496.7145	0.3954372	0.5260835	599.6198	3.937561	0	5	1022	490						Frog_fixed.avi	0
5085	305	1015.508	479.4743	0.5486612	0.5111613	598.691	4.064026	0	1028.236	498.3132	0.3954715	0.526045	599.684	3.954894	0	5	1022	489						Frog_fixed.avi	0
5102	306	1014.574	480.2877	0.5486974	0.5112224	598.7538	4.055342	0	1028.828	498.3399	0.3955196	0.5260375	599.6677	3.925766	0	5	1022	489						Frog_fixed.avi	0
5119	307	1013.442	478.3791	0.5487232	0.5114166	598.7804	4.05494	0	1027.106	495.5282	0.3955541	0.5260861	599.7142	3.948309	0	5	1020	487						Frog_fixed.avi	0
5135	308	1008.82	481.0062	0.5488022	0.5116745	598.8922	4.064073	0	1028.103	497.0227	0.3956493	0.5262427	599.7285	3.956118	0	5	1018	489						Frog_fixed.avi	0
5152	309	1009.484	486.4872	0.5489476	0.5119838	598.8281	4.065821	0	1026.849	488.92	0.395817	0.5265242	599.8211	3.950829	0	5	1018	488						Frog_fixed.avi	0
5169	310	1016.325	478.1194	0.5491463	0.5123751	598.902	4.06329	0	1030.645	493.6963	0.3959709	0.5267537	599.762	3.939628	0	5	1023	486						Frog_fixed.avi	0
5185	311	1010.229	485.8741	0.5492692	0.5125743	598.9929	4.07725	0	1027.26	493.8937	0.3961176	0.5269129	599.7782	3.954615	0	5	1019	490						Frog_fixed.avi	0
5202	312	1006.444	481.23	0.5493753	0.5126979	599.0068	4.073837	0	1031.142	495.4681	0.3962765	0.5269785	599.9582	3.94869	0	5	1019	488						Frog_fixed.avi	0
5219	313	1007.321	480.3779	0.5494795	0.5126563	599.1407	4.073039	0	1030.658	497.242	0.396389	0.5268857	599.9767	3.961386	0	5	1019	489						Frog_fixed.avi	0
5235	314	1009.285	485.0579	0.5495377	0.5125291	599.2885	4.083718	0	1026.978	490.5829	0.3964339	0.5267231	600.0297	3.95625	0	5	1018	488						Frog_fixed.avi	0
5252	315	1015.606	480.8467	0.5495949	0.5124007	599.3796	4.083873	0	1024.943	493.8207	0.3964885	0.5265447	600.1451	3.955366	0	5	1020	487						Frog_fixed.avi	0
5269	316	1011.397	489.8175	0.549673	0.5122494	599.3644	4.089804	0	1026.481	492.1877	0.3966003	0.5264077	600.1259	3.966593	0	5	1019	491						Frog_fixed.avi	0
5285	317	1012.09	490.0439	0.549711	0.5122632	599.4401	4.081603	0	1027.348	491.4875	0.3966667	0.5263902	600.1675	3.970864	0	5	1020	491						Frog_fixed.avi	0
5302	318	1005.892	481.6351	0.5497319	0.5123843	599.4815	4.083403	0	1028.434	487.9157	0.3967224	0.526554	600.3809	3.977653	0	5	1017	485						Frog_fixed.avi	0
5319	319	1008.999	482.5612	0.5497469	0.5125511	599.5483	4.086513	0	1030.122	488.9952	0.3967482	0.5267443	600.4929	3.986311	0	5	1020	486						Frog_fixed.avi	0
5335	320	1014.319	478.581	0.5497161	0.512711	599.6308	4.100673	0	1028.351	487.2828	0.3967295	0.5269166	600.5294	3.990808	0	5	1021	483						Frog_fixed.avi	0
5352	321	1005.908	488.2847	0.5496315	0.5129266	599.8832	4.114854	0	1027.196	492.4617	0.3966887	0.5271289	600.5405	3.994237	0	5	1017	490						Frog_fixed.avi	0
5369	322	1007.874	485.4174	0.5495665	0.513052	599.9797	4.127335	0	1031.328	485.5157	0.3966314	0.5273219	600.6014	3.986437	0	5	1020	485						Frog_fixed.avi	0
5385	323	1005.133	490.36	0.5495588	0.5130196	599.9874	4.114786	0	1031.295	484.8551	0.3966247	0.5273478	600.6004	3.999442	0	5	1018	488						Frog_fixed.avi	0
5402	324	1006.073	489.702	0.549575	0.5128788	599.9916	4.097067	0	1034.386	482.846	0.3966395	0.5272994	600.6276	3.996224	0	5	1020	486						Frog_fixed.avi	0
5418	325	1004.662	489.9472	0.5496158	0.5127664	600.0839	4.093171	0	1030.977	492.8043	0.3966734	0.5271413	600.7005	3.994811	0	5	1018	491						Frog_fixed.avi	0
5435	326	1002.491	491.8738	0.5496827	0.512704	600.0679	4.09829	0	1031.498	493.3653	0.3967417	0.5270926	600.7476	4.002778	0	5	1017	493						Frog_fixed.avi	0
5452	327	1004.919	489.0255	0.5497234	0.5128118	600.1025	4.112074	0	1028.056	487.6169	0.3967877	0.5272061	600.7713	4.002878	0	5	1016	488						Frog_fixed.avi	0
5468	328	1007.158	483.7576	0.5497167	0.5131347	600.1056	4.102237	0	1030.524	485.7514	0.3967919	0.5275145	600.8002	4.004433	0	5	1019	485						Frog_fixed.avi	0
5485	329	1023.173	522.2917	0.5495388	0.5136855	600.2221	4.112782	0	1045.344	517.8428	0.3966917	0.5281054	600.8635	4.016697	0	5	1034	520						Frog_fixed.avi	0
5502	330	1020.889	507.7069	0.5494534	0.5141532	600.2139	4.10363	0	1038.932	512.3248	0.3965632	0.528486	600.9491	4.02344	0	5	1030	510						Frog_fixed.avi	0
5518	331	1021.42	517.9119	0.5493436	0.51459	600.1497	4.099696	0	1038.465	514.6373	0.396426	0.5289304	600.8418	4.021193	0	5	1030	516						Frog_fixed.avi	0
5535	332	1019.015	512.7238	0.5492678	0.5150099	600.045	4.093039	0	1040.136	513.2279	0.396342	0.5292647	600.8425	4.012574	0	5	1030	513						Frog_fixed.avi	0
5552	333	1017.466	512.1827	0.5492136	0.5153336	600.1997	4.101202	0	1040.24	513.2036	0.3963108	0.5295231	600.885	4.026527	0	5	1029	513						Frog_fixed.avi	0
5568	334	1011.666	511.5445	0.5491934	0.5155911	600.236	4.099267	0	1042.392	510.1404	0.3962928	0.5297257	600.8564	4.032267	0	5	1027	511						Frog_fixed.avi	0
5585	335	1013.002	510.4156	0.549154	0.5156887	600.2878	4.104681	0	1039.727	508.7537	0.3962677	0.5297731	600.9	4.020615	0	5	1026	510						Frog_fixed.avi	0
5602	336	1013.468	507.7132	0.5491251	0.515702	600.34	4.099334	0	1040.775	508.3236	0.3962337	0.529724	600.9341	4.038649	0	5	1027	508						Frog_fixed.avi	0
5618	337	1018.831	506.7841	0.5490943	0.5156426	600.3834	4.1127	0	1039.256	519.366	0.3961958	0.5295806	600.9236	4.036641	0	5	1029	513						Frog_fixed.avi	0
5635	338	1016.228	507.392	0.5490288	0.5155767	600.4019	4.103404	0	1041.59	515.6403	0.3961325	0.5295039	601.0028	4.045495	0	5	1029	512						Frog_fixed.avi	0
5652	339	1016.314	510.3177	0.5489587	0.5155228	600.2872	4.102535	0	1043.809	511.6308	0.3960373	0.5295134	601.1348	4.032785	0	5	1030	511						Frog_fixed.avi	0
5668	340	1020.255	505.8532	0.5489001	0.5156074	600.2872	4.119289	0	1041.868	513.3833	0.3959679	0.5296333	600.9638	4.03555	0	5	1031	510						Frog_fixed.avi	0
5685	341	1018.971	511.3205	0.5488356	0.5157293	600.2073	4.117849	0	1033.893	514.7053	0.3958892	0.5298948	600.8373	4.053971	0	5	1026	513						Frog_fixed.avi	0
5702	342	1016.034	507.4269	0.5487131	0.5158731	600.2322	4.119963	0	1040.139	510.8837	0.3958179	0.5301045	600.8535	4.038018	0	5	1028	509						Frog_fixed.avi	0
5718	343	1017.335	514.2675	0.548642	0.5159782	600.3082	4.115493	0	1037.504	521.8195	0.3957453	0.5303377	600.8339	4.057951	0	5	1027	518						Frog_fixed.avi	0
5735	344	1018.329	513.266	0.5485566	0.5160238	600.3018	4.124472	0	1040.518	515.1284	0.3956657	0.5305798	600.8629	4.054594	0	5	1029	514						Frog_fixed.avi	0
5751	345	1017.097	514.1599	0.5485025	0.5160581	600.2804	4.126288	0	1035.748	512.0446	0.3956107	0.5307086	600.8232	4.067971	0	5	1026	513						Frog_fixed.avi	0
5768	346	1019.044	508.1244	0.548491	0.5160375	600.2621	4.125165	0	1040.021	516.0207	0.395598	0.5307927	600.8217	4.065204	0	5	1030	512						Frog_fixed.avi	0
5785	347	1017.731	511.5102	0.5485068	0.5160531	600.245	4.109895	0	1039.409	515.8009	0.3956124	0.5308846	600.8593	4.059668	0	5	1029	514						Frog_fixed.avi	0
5801	348	1016.137	508.7257	0.5485672	0.5161413	600.1927	4.137345	0	1038.566	514.2071	0.3956861	0.5310293	600.822	4.068209	0	5	1027	511						Frog_fixed.avi	0
5818	349	1016.692	511.4781	0.5486737	0.5163126	600.162	4.119648	0	1034.027	517.2053	0.3957952	0.5312317	600.7535	4.079039	0	5	1025	514						Frog_fixed.avi	0
5835	350	1021.223	510.8695	0.548798	0.5165691	599.9048	4.128314	0	1034.132	515.6758	0.395895	0.5315276	600.6951	4.079964	0	5	1028	513						Frog_fixed.avi	0
5851	351	1018.916	508.0955	0.5488913	0.516819	600.0294	4.133817	0	1035.084	516.6501	0.3959901	0.531763	600.7135	4.069488	0	5	1027	512						Frog_fixed.avi	0
5868	352	1018.531	505.8843	0.54895	0.5170455	600.0345	4.140004	0	1031.027	524.2316	0.3960394	0.5319278	600.6951	4.073236	0	5	1025	515						Frog_fixed.avi	0
5885	353	1018.66	509.4583	0.548978	0.5171157	600.0303	4.143844	0	1032.333	519.2684	0.3960486	0.5320115	600.6627	4.081891	0	5	1025	514						Frog_fixed.avi	0
5902	354	1020.978	510.3131	0.5489728	0.5171528	600.0019	4.136619	0	1031.935	518.5071	0.3960149	0.5319911	600.6111	4.081954	0	5	1026	514						Frog_fixed.avi	0
5918	355	1023.149	505.2635	0.5489864	0.5172642	600.0402	4.138098	0	1031.378	519.707	0.3960023	0.5319676	600.6045	4.081944	0	5	1027	512						Frog_fixed.avi	0
5935	356	1023.312	512.1481	0.5490482	0.5173804	600.0405	4.158328	0	1030.389	521.5693	0.3960558	0.5320359	600.54	4.068803	0	5	1027	517						Frog_fixed.avi	0
5951	357	1005.108	533.4911	0.5492106	0.5177522	599.8466	4.14385	0	1016.147	540.4508	0.3962898	0.5323457	600.4121	4.066976	0	5	1011	537						Frog_fixed.avi	0
5968	358	1011.202	524.2327	0.5494139	0.5180827	599.7871	4.143447	0	1015.586	530.1019	0.3964293	0.5324935	600.3608	4.087622	0	5	1013	527						Frog_fixed.avi	0
5985	359	1012.676	532.4609	0.5496421	0.5183314	599.7726	4.156873	0	1018.738	534.5965	0.3966413	0.5326596	600.3371	4.084794	0	5	1016	534						Frog_fixed.avi	0
6001	360	1009.56	532.2526	0.549867	0.51859	599.7406	4.137544	0	1012.745	538.2742	0.3968387	0.5327771	600.3312	4.105353	0	5	1011	535						Frog_fixed.avi	0
6018	361	1013.089	530.9335	0.5500633	0.5188367	599.7944	4.129114	0	1017.279	533.6547	0.3970054	0.5328625	600.352	4.08722	0	5	1015	532						Frog_fixed.avi	0
6035	362	1015.103	529.648	0.5502378	0.5190143	599.5331	4.139582	0	1019.418	528.5402	0.3971853	0.5329964	600.3213	4.090115	0	5	1017	529						Frog_fixed.avi	0
6051	363	1013.2	540.5561	0.5503348	0.5192092	599.5382	4.148449	0	1018.376	524.0025	0.3972851	0.5331056	600.3275	4.091258	0	5	1016	532						Frog_fixed.avi	0
6068	364	1017.607	527.2474	0.5504206	0.5195624	599.6563	4.140399	0	1020.023	531.8422	0.3973567	0.5332536	600.2592	4.106664	0	5	1019	530						Frog_fixed.avi	0
6085	365	1012.193	533.8548	0.5505292	0.5198824	599.7905	4.138019	0	1014.117	536.1172	0.3974256	0.5334871	600.1623	4.105627	0	5	1013	535						Frog_fixed.avi	0
6101	366	1016.733	527.7888	0.5506413	0.5202158	599.62	4.136575	0	1017.193	526.3603	0.3975503	0.5338255	600.0184	4.092013	0	5	1017	527						Frog_fixed.avi	0
6118	367	1015.955	525.4763	0.5507767	0.5205408	599.4413	4.129821	0	1020.097	532.8258	0.3976775	0.5340655	600.0479	4.095249	0	5	1018	529						Frog_fixed.avi	0
6135	368	1011.542	532.1559	0.5509078	0.5206488	599.5204	4.140486	0	1016.24	541.8046	0.3978127	0.5341877	600.0964	4.122202	0	5	1014	537						Frog_fixed.avi	0
6151	369	1020.632	528.2568	0.5511004	0.5206456	599.5555	4.142899	0	1021.484	539.1964	0.3979695	0.5341904	599.9008	4.115383	0	5	1021	534						Frog_fixed.avi	0
6168	370	1021.288	530.0673	0.5512642	0.520534	599.3337	4.136349	0	1017.158	533.6019	0.3981363	0.5341014	599.8566	4.124321	0	5	1019	532						Frog_fixed.avi	0
6185	371	1016.391	531.5972	0.5514064	0.5202548	599.3737	4.146937	0	1025	528.5799	0.3982823	0.5339066	599.8869	4.127891	0	5	1021	530						Frog_fixed.avi	0
6201	372	1015.997	526.0303	0.5515333	0.5199384	599.3234	4.130761	0	1013.962	535.3289	0.3983848	0.53358	599.8641	4.14517	0	5	1015	531						Frog_fixed.avi	0
6218	373	1023.144	527.3402	0.5516756	0.5195839	599.1702	4.146671	0	1016.154	538.5102	0.3985097	0.5332828	599.6725	4.150095	0	5	1020	533						Frog_fixed.avi	0
6235	374	1017.696	536.0336	0.5517477	0.5191811	599.1245	4.150207	0	1017.469	530.6418	0.3985815	0.5330317	599.618	4.147925	0	5	1018	533						Frog_fixed.avi	0
6251	375	1014.756	531.0956	0.5517651	0.5189759	599.1154	4.139215	0	1018.545	534.775	0.398601	0.5327542	599.5408	4.141823	0	5	1017	533						Frog_fixed.avi	0
6268	376	1014.135	529.4926	0.551748	0.518852	599.0916	4.126239	0	1013.951	542.4449	0.3985777	0.5326338	599.4774	4.140985	0	5	1014	536						Frog_fixed.avi	0
6285	377	1021.161	529.1249	0.5516887	0.518751	599.0291	4.132071	0	1017.601	543.2705	0.3985123	0.5325959	599.4931	4.145841	0	5	1019	536						Frog_fixed.avi	0
6301	378	1015.195	534.705	0.5515743	0.5186945	598.9106	4.119157	0	1029.283	539.744	0.3984073	0.5326343	599.4787	4.151793	0	5	1022	537						Frog_fixed.avi	0
6318	379	1012.059	530.5661	0.5514526	0.5186421	599.0234	4.131283	0	1018.862	540.0058	0.3982709	0.5326886	599.4066	4.163205	0	5	1015	535						Frog_fixed.avi	0
6334	380	1037.764	512.5528	0.5512559	0.5183973	598.9525	4.138289	0	1048.678	521.1475	0.3981244	0.5325425	599.3361	4.155129	0	5	1043	517						Frog_fixed.avi	0
6351	381	1024.619	505.2219	0.5512586	0.5181641	598.9128	4.121688	0	1029.536	524.8693	0.3981225	0.5323983	599.277	4.144668	0	5	1027	515						Frog_fixed.avi	0
6368	382	1027.209	507.6575	0.5513445	0.5177364	598.83	4.13498	0	1037.624	524.0565	0.398169	0.5320609	599.1781	4.137532	0	5	1032	516						Frog_fixed.avi	0
6384	383	1029.984	508.9625	0.5514888	0.5173098	598.4987	4.114469	0	1037.305	523.9103	0.3982625	0.531628	599.1584	4.136094	0	5	1034	516						Frog_fixed.avi	0
6401	384	1029.063	508.1825	0.551562	0.516816	598.6194	4.101204	0	1038.402	525.6709	0.3983029	0.5311173	599.1647	4.141991	0	5	1034	517						Frog_fixed.avi	0
6418	385	1025.207	506.114	0.5515228	0.5164665	598.5211	4.106016	0	1038.33	521.2528	0.3982685	0.5307498	599.1488	4.127042	0	5	1032	514						Frog_fixed.avi	0
6434	386	1026.722	511.462	0.5513597	0.5161598	598.749	4.098191	0	1038.464	518.9013	0.3981198	0.5305301	599.1491	4.129363	0	5	1033	515						Frog_fixed.avi	0
6451	387	1028.833	512.9302	0.5511399	0.5161242	598.6244	4.098333	0	1038.101	525.4144	0.3978522	0.5304375	599.2363	4.127769	0	5	1033	519						Frog_fixed.avi	0
6468	388	1024.662	508.1517	0.5508584	0.5163003	598.718	4.093188	0	1044.334	518.2308	0.3975888	0.5306399	599.1457	4.11863	0	5	1034	513						Frog_fixed.avi	0
6484	389	1022.226	510.1842	0.550646	0.5166087	598.6277	4.085547	0	1041.685	525.6366	0.3973546	0.5309438	599.0455	4.115099	0	5	1032	518						Frog_fixed.avi	0
6501	390	1027.206	510.7183	0.550527	0.5170273	598.6179	4.082359	0	1036.84	524.2289	0.3972127	0.5314274	598.973	4.100281	0	5	1032	517						Frog_fixed.avi	0
6518	391	1027.028	508.9026	0.5505025	0.517385	598.313	4.080763	0	1035.496	531.1925	0.397173	0.5317612	598.9824	4.096456	0	5	1031	520						Frog_fixed.avi	0
6534	392	1024.078	515.9633	0.5505385	0.5174901	598.3183	4.083131	0	1037.528	529.9948	0.397229	0.531897	598.895	4.09467	0	5	1031	523						Frog_fixed.avi	0
6551	393	1023.065	513.7933	0.5506565	0.5173804	598.497	4.089644	0	1041.61	528.9317	0.3973421	0.5317627	598.8718	4.101936	0	5	1032	521						Frog_fixed.avi	0
6568	394	1024.927	517.0458	0.5507585	0.5169934	598.5935	4.08267	0	1039.055	522.08	0.3974647	0.5314448	599.0327	4.090509	0	5	1032	520						Frog_fixed.avi	0
6584	395	1020.958	514.3318	0.5508424	0.5164976	598.6424	4.077115	0	1039.224	524.3506	0.3975762	0.5308764	599.0529	4.100026	0	5	1030	519						Frog_fixed.avi	0
6601	396	1027.126	511.8681	0.550953	0.5159332	598.4915	4.077652	0	1036.276	533.6565	0.3976814	0.5303379	599.0485	4.094118	0	5	1032	523						Frog_fixed.avi	0
6618	397	1028.135	513.7198	0.5510897	0.5156996	598.5248	4.079935	0	1036.434	530.5445	0.3978167	0.5300428	599.1078	4.103023	0	5	1032	522						Frog_fixed.avi	0
6634	398	1016.11	532.6626	0.5512244	0.5156973	598.6959	4.095433	0	1026.532	557.3895	0.3980369	0.5300151	599.0803	4.104342	0	5	1021	545						Frog_fixed.avi	0
6651	399	1015.209	532.2713	0.5513639	0.5157765	598.6765	4.085548	0	1028.308	551.4012	0.3981493	0.530054	599.067	4.096179	0	5	1022	542						Frog_fixed.avi	0
6668	400	1015.463	536.0609	0.5515473	0.5159456	598.504	4.08344	0	1023.063	557.2843	0.3982949	0.5301859	599.0253	4.103638	0	5	1019	547						Frog_fixed.avi	0
6684	401	1014.869	535.3413	0.5516648	0.5160425	598.5457	4.093543	0	1032.418	550.8191	0.3984327	0.5302798	598.9599	4.079999	0	5	1024	543						Frog_fixed.avi	0
6701	402	1015.124	537.7629	0.5517609	0.5159332	598.6825	4.101543	0	1031.354	555.4786	0.3985355	0.5301309	599.0847	4.116847	0	5	1023	547						Frog_fixed.avi	0
6718	403	1014.693	532.8326	0.551852	0.5156583	598.7443	4.092795	0	1027.806	548.609	0.3986281	0.5298072	599.082	4.099658	0	5	1021	541						Frog_fixed.avi	0
6734	404	1020.214	534.1068	0.5520245	0.5151379	598.6463	4.092898	0	1027.152	550.1144	0.3987796	0.529246	599.122	4.125684	0	5	1024	542						Frog_fixed.avi	0
6751	405	1017.314	525.9193	0.5522448	0.514636	598.7819	4.107711	0	1031.646	550.688	0.3990276	0.5286187	599.2446	4.120682	0	5	1024	538						Frog_fixed.avi	0
6768	406	1019.563	530.4149	0.5525817	0.5141624	598.7538	4.11846	0	1030.47	542.2234	0.3993438	0.5281615	599.3061	4.123651	0	5	1025	536						Frog_fixed.avi	0
6784	407	1019.196	530.2015	0.5529578	0.5139082	598.9127	4.12597	0	1025.475	547.3219	0.3997409	0.5278183	599.2352	4.140985	0	5	1022	539						Frog_fixed.avi	0
6801	408	1016.731	525.5469	0.5533469	0.5138656	598.8802	4.132419	0	1030.262	547.05	0.4001482	0.5277055	599.2407	4.134058	0	5	1023	536						Frog_fixed.avi	0
6818	409	1019.951	528.3691	0.5537311	0.5138782	598.8723	4.129208	0	1034.576	547.3971	0.4005083	0.5276915	599.251	4.148339	0	5	1027	538						Frog_fixed.avi	0
6834	410	1017.405	530.2366	0.5539845	0.513867	598.894	4.143128	0	1026.195	553.2007	0.4007284	0.5277073	599.1841	4.137894	0	5	1022	542						Frog_fixed.avi	0
6851	411	1019.734	532.1609	0.554137	0.5138584	598.7708	4.132393	0	1029.079	551.4785	0.4008569	0.5276654	599.2252	4.146452	0	5	1024	542						Frog_fixed.avi	0
6868	412	1018.809	532.3075	0.5542033	0.5137836	598.9164	4.131958	0	1036.844	543.3807	0.4009279	0.5275564	599.2795	4.144957	0	5	1028	538						Frog_fixed.avi	0
6884	413	1015.887	534.46	0.5542596	0.5137016	598.9575	4.152437	0	1032.468	540.295	0.4009804	0.5274585	599.2909	4.148706	0	5	1024	537						Frog_fixed.avi	0
6901	414	1016.381	532.2473	0.5543759	0.5137221	598.9929	4.150342	0	1035.927	536.9608	0.4010847	0.5273781	599.2848	4.140748	0	5	1026	535						Frog_fixed.avi	0
6917	415	1015.933	531.8884	0.5546089	0.5137885	599.0164	4.150937	0	1024.039	546.9779	0.4012997	0.5272788	599.2701	4.139474	0	5	1020	539						Frog_fixed.avi	0
6934	416	1014.356	527.1184	0.5549306	0.513888	599.0395	4.157625	0	1029.917	536.6829	0.4016001	0.527331	599.3035	4.14185	0	5	1022	532						Frog_fixed.avi	0
6951	417	1016.821	521.5807	0.5552739	0.5140097	599.049	4.147561	0	1034.583	539.4426	0.4019351	0.5272433	599.4567	4.128942	0	5	1026	531						Frog_fixed.avi	0
6967	418	1021.839	526.6926	0.5556547	0.5140374	599.0148	4.151735	0	1027.799	541.6404	0.402282	0.5271643	599.298	4.141529	0	5	1025	534						Frog_fixed.avi	0
6984	419	1015.761	522.1399	0.5559354	0.5140511	599.1036	4.164691	0	1032.058	545.8032	0.4025886	0.5270343	599.2902	4.154256	0	5	1024	534						Frog_fixed.avi	0
7001	420	1024.144	526.239	0.5561976	0.5140678	599.0352	4.163374	0	1024.724	554.9794	0.4028238	0.5269058	599.2906	4.145753	0	5	1024	541						Frog_fixed.avi	0
7017	421	1014.866	528.9819	0.5563342	0.5141141	599.105	4.169012	0	1029.001	548.7529	0.4029934	0.5268221	599.3414	4.149517	0	5	1022	539						Frog_fixed.avi	0
7034	422	1015.444	528.2755	0.5564343	0.5142123	599.0393	4.15648	0	1024.063	554.1093	0.4030795	0.5268079	599.2966	4.142879	0	5	1020	541						Frog_fixed.avi	0
7051	423	1010.111	533.6818	0.5565391	0.5143322	599.0488	4.152644	0	1021.521	556.2992	0.4031592	0.5268291	599.2395	4.147563	0	5	1016	545						Frog_fixed.avi	0
7067	424	1013.232	533.4004	0.5565893	0.5144567	599.093	4.148399	0	1018.994	554.6998	0.4031968	0.5268491	599.2309	4.149364	0	5	1016	544						Frog_fixed.avi	0
7084	425	1016.369	529.0736	0.5566376	0.5145564	598.9807	4.166149	0	1022.189	551.1536	0.4032319	0.5268553	599.1851	4.141434	0	5	1019	540						Frog_fixed.avi	0
7101	426	1017.349	524.8084	0.5566909	0.5145947	599.0477	4.154696	0	1024.714	552.8061	0.4032745	0.526818	599.2719	4.133618	0	5	1021	539						Frog_fixed.avi	0
7117	427	1016.489	524.7817	0.5567544	0.5145438	599.0045	4.162465	0	1021.982	547.5646	0.4033441	0.5267665	599.2398	4.142187	0	5	1019	536						Frog_fixed.avi	0
7134	428	1016.564	528.2366	0.556846	0.514429	598.9594	4.149538	0	1025.15	550.4654	0.4034669	0.5266657	599.2277	4.136186	0	5	1021	539						Frog_fixed.avi	0
7151	429	1009.526	525.4896	0.5569901	0.5142733	598.9855	4.170304	0	1025.932	549.5488	0.4035834	0.5264555	599.1869	4.141549	0	5	1018	538						Frog_fixed.avi	0
7167	430	1021.655	519.6798	0.5571774	0.5140799	598.9747	4.168998	0	1024.639	550.4913	0.4037412	0.5262629	599.2086	4.139637	0	5	1023	535						Frog_fixed.avi	0
7184	431	1014.723	526.4096	0.5573049	0.5137747	598.9825	4.177402	0	1025.762	551.4861	0.4039277	0.5260785	599.2036	4.163898	0	5	1020	539						Frog_fixed.avi	0
7201	432	1013.518	524.5329	0.5574039	0.5135732	598.9323	4.17405	0	1027.458	544.3597	0.4040376	0.5259363	599.1823	4.144659	0	5	1020	534						Frog_fixed.avi	0
7217	433	1011.327	527.0605	0.5574733	0.5134278	598.7906	4.161409	0	1025.127	547.3813	0.404099	0.5258354	599.1262	4.147302	0	5	1018	537						Frog_fixed.avi	0
7234	434	1013.128	522.2347	0.5574855	0.5133039	598.8737	4.173677	0	1023.444	545.571	0.404097	0.5257387	599.11	4.136442	0	5	1018	534						Frog_fixed.avi	0
7251	435	1011.153	521.3838	0.5574428	0.5132223	598.821	4.179602	0	1027.186	550.1235	0.4040738	0.5256377	599.0845	4.15479	0	5	1019	536						Frog_fixed.avi	0
7267	436	1008.637	523.2025	0.5573958	0.5132575	598.8951	4.189206	0	1026.451	544.954	0.4040249	0.5257415	599.1083	4.172541	0	5	1018	534						Frog_fixed.avi	0
7284	437	1007.185	522.6274	0.5574081	0.5133224	598.8619	4.189554	0	1027.666	544.8259	0.4040359	0.5258133	599.0825	4.164001	0	5	1017	534						Frog_fixed.avi	0
7300	438	1016.106	523.9689	0.5575556	0.5133547	598.696	4.189381	0	1022.644	549.8066	0.4041078	0.525919	599.0187	4.175092	0	5	1019	537						Frog_fixed.avi	0
7317	439	1011.655	529.7131	0.5577146	0.5133964	598.8221	4.180044	0	1019.341	550.034	0.4042309	0.5259966	598.9085	4.170055	0	5	1015	540						Frog_fixed.avi	0
7334	440	1008.911	520.656	0.5578842	0.5134246	598.8058	4.201334	0	1025.581	546.6085	0.4044362	0.5259904	598.8781	4.175629	0	5	1017	534						Frog_fixed.avi	0
7350	441	1009.357	531.9604	0.5581613	0.5133935	598.7427	4.193849	0	1020.132	553.047	0.4046485	0.5259309	598.9052	4.17416	0	5	1015	543						Frog_fixed.avi	0
7367	442	1007.68	526.0679	0.5583529	0.5134023	598.7802	4.192385	0	1024.95	545.6541	0.4048757	0.5258359	598.8533	4.156033	0	5	1016	536						Frog_fixed.avi	0
7384	443	1015.103	524.9385	0.558596	0.5134053	598.7013	4.198049	0	1026.742	549.0533	0.4050889	0.5257703	598.8987	4.151883	0	5	1021	537						Frog_fixed.avi	0
7400	444	1010.604	528.7486	0.5587721	0.5134795	598.8093	4.197175	0	1022.623	548.2106	0.4052503	0.5257448	598.8298	4.148861	0	5	1017	538						Frog_fixed.avi	0
7417	445	1005.692	520.2326	0.5589045	0.5136362	598.7365	4.210829	0	1028.926	548.9538	0.4054119	0.5257636	598.7974	4.150558	0	5	1017	535						Frog_fixed.avi	0
7434	446	1016.318	522.5967	0.5590682	0.5139053	598.6506	4.189334	0	1024.76	553.8122	0.4055407	0.5258876	598.9072	4.152987	0	5	1021	538						Frog_fixed.avi	0
7450	447	1010.622	527.8123	0.5591931	0.5142157	598.7626	4.198343	0	1021.678	557.3354	0.4056521	0.5260396	598.8694	4.149909	0	5	1016	543						Frog_fixed.avi	0
7467	448	1009.988	524.0903	0.559303	0.5144517	598.8071	4.201931	0	1021.595	547.0217	0.4057742	0.5261731	598.811	4.146725	0	5	1016	536						Frog_fixed.avi	0
7484	449	997.2373	484.8289	0.5594178	0.5144475	598.7563	4.192235	0	1026.254	502.4906	0.4060134	0.52605	598.8831	4.138939	0	5	1012	494						Frog_fixed.avi	0
7500	450	1005.27	488.9107	0.5596005	0.5147105	598.6636	4.193661	0	1015.039	519.0427	0.4061359	0.5261589	598.9197	4.157678	0	5	1010	504						Frog_fixed.avi	0
7517	451	1000.007	483.2649	0.5597614	0.5148317	598.8815	4.186629	0	1020.67	511.2429	0.4062795	0.5261363	598.8218	4.123794	0	5	1010	497						Frog_fixed.avi	0
7534	452	1004.814	483.9034	0.5599701	0.514753	598.8441	4.19824	0	1020.431	508.308	0.4064911	0.5260163	598.9362	4.118159	0	5	1013	496						Frog_fixed.avi	0
7550	453	1001.12	487.5769	0.5601904	0.5146612	598.798	4.18854	0	1015.783	511.8031	0.4066821	0.5258159	598.8844	4.121478	0	5	1008	500						Frog_fixed.avi	0
7567	454	995.425	488.2518	0.5603925	0.5145307	598.8715	4.190248	0	1014.738	520.8052	0.4069137	0.5255547	598.8358	4.126444	0	5	1005	505						Frog_fixed.avi	0
7584	455	1000.394	491.9144	0.560643	0.5144672	598.9131	4.200853	0	1012.481	517.4452	0.4071395	0.5253783	598.9433	4.116803	0	5	1006	505						Frog_fixed.avi	0
7600	456	995.9683	490.5733	0.5608288	0.5144897	598.9237	4.187281	0	1012.296	515.3072	0.4073423	0.5253146	598.9682	4.113666	0	5	1004	503						Frog_fixed.avi	0
7617	457	1001.582	489.3392	0.561016	0.5146297	598.9628	4.18046	0	1015.719	511.0365	0.4075426	0.5253504	598.9681	4.107663	0	5	1009	500						Frog_fixed.avi	0
7633	458	1002.287	487.8428	0.561144	0.5148742	598.9044	4.184477	0	1010.523	518.311	0.4076505	0.525461	598.958	4.127141	0	5	1006	503						Frog_fixed.avi	0
7650	459	1004.615	485.8322	0.5612007	0.515045	598.9642	4.16782	0	1013.025	516.9907	0.4077149	0.5256276	598.9199	4.117631	0	5	1009	501						Frog_fixed.avi	0
7667	460	999.4957	494.9863	0.5612245	0.5151309	599.0118	4.178009	0	1011.262	513.8375	0.4077326	0.5257562	598.9283	4.101368	0	5	1005	504						Frog_fixed.avi	0
7683	461	1006.502	487.6008	0.5612315	0.515179	599.0304	4.185164	0	1014.768	516.3004	0.4077623	0.5258126	598.9476	4.098431	0	5	1011	502						Frog_fixed.avi	0
7700	462	1001.703	489.171	0.5612738	0.5151711	599.0755	4.181429	0	1011.101	514.1146	0.4078088	0.5258207	599.0964	4.114535	0	5	1006	502						Frog_fixed.avi	0
7717	463	1001.588	485.855	0.561345	0.5151314	599.1185	4.178633	0	1012.651	511.7336	0.4079015	0.5257933	599.1846	4.104872	0	5	1007	499						Frog_fixed.avi	0
7733	464	1001.794	489.8141	0.5614594	0.5150374	599.1746	4.163753	0	1013.536	510.9315	0.4080557	0.5257249	599.1832	4.105774	0	5	1008	500						Frog_fixed.avi	0
7750	465	1007.427	481.8827	0.5616396	0.5149486	599.0748	4.170665	0	1016.292	513.6646	0.4082	0.5255682	599.1715	4.10334	0	5	1012	498						Frog_fixed.avi	0
7767	466	1008.085	481.1289	0.5617514	0.5148855	599.1682	4.164693	0	1013.043	506.5354	0.4083403	0.525455	599.2639	4.097679	0	5	1011	494						Frog_fixed.avi	0
7783	467	1006.656	483.4631	0.5618806	0.5147524	599.3167	4.155703	0	1024.365	503.2562	0.4084968	0.5253422	599.2527	4.0987	0	5	1016	493						Frog_fixed.avi	0
7800	468	1004.673	487.5594	0.5619876	0.5146515	599.3329	4.15642	0	1017.838	505.0974	0.4085889	0.5252892	599.2773	4.084973	0	5	1011	496						Frog_fixed.avi	0
7817	469	1006.881	486.5046	0.5620445	0.5146304	599.3197	4.153429	0	1019.007	505.5605	0.4086339	0.5252558	599.2767	4.095928	0	5	1013	496						Frog_fixed.avi	0
7833	470	1008.584	484.4671	0.5620485	0.5146458	599.3384	4.148562	0	1020.146	505.3855	0.4086296	0.5252411	599.2766	4.098486	0	5	1014	495						Frog_fixed.avi	0
7850	471	1009.753	483.3411	0.5620155	0.5147588	599.3389	4.14465	0	1020.178	508.2291	0.4086047	0.5252774	599.3509	4.108291	0	5	1015	496						Frog_fixed.avi	0
7867	472	1006.771	483.328	0.5619722	0.5149435	599.4211	4.14445	0	1026.12	506.4322	0.4085577	0.5254211	599.3682	4.100868	0	5	1016	495						Frog_fixed.avi	0
7883	473	1008.018	483.7409	0.5619301	0.5151333	599.4213	4.145175	0	1021.037	510.2833	0.4085369	0.5255885	599.3682	4.110425	0	5	1015	497						Frog_fixed.avi	0
7900	474	1019.535	483.1348	0.5618305	0.5152924	599.3569	4.123994	0	1028.434	507.7404	0.4084453	0.525781	599.5632	4.103196	0	5	1024	495						Frog_fixed.avi	0
7917	475	1032.072	482.7727	0.5617529	0.5154417	599.4449	4.128585	0	1037.274	504.7665	0.4083939	0.5258982	599.6498	4.098244	0	5	1035	494						Frog_fixed.avi	0
7933	476	1029.884	480.11	0.56177	0.5156164	599.4315	4.139974	0	1038.91	500.2374	0.4084086	0.5259668	599.6412	4.110022	0	5	1034	490						Frog_fixed.avi	0
7950	477	1031.233	475.5154	0.5617828	0.5156924	599.4487	4.14563	0	1041.771	499.3737	0.4084218	0.5259785	599.6879	4.102629	0	5	1037	487						Frog_fixed.avi	0
7967	478	1032.977	473.0275	0.5617927	0.5157442	599.4619	4.148764	0	1038.876	503.2664	0.4084415	0.5259952	599.6955	4.093073	0	5	1036	488						Frog_fixed.avi	0
7983	479	1028.715	475.6627	0.5617887	0.5158271	599.4709	4.138599	0	1034.886	503.9782	0.4084453	0.5260348	599.7026	4.100372	0	5	1032	490						Frog_fixed.avi	0
8000	480	1025.199	474.4362	0.5617556	0.515939	599.5223	4.135197	0	1038.296	498.8872	0.4084174	0.5261199	599.7306	4.08926	0	5	1032	487						Frog_fixed.avi	0
8017	481	1026.094	480.9893	0.561701	0.516037	599.5997	4.145716	0	1036.578	494.3086	0.4083747	0.5262591	599.7294	4.088215	0	5	1031	488						Frog_fixed.avi	0
8033	482	1023.894	485.6364	0.5615998	0.5161331	599.7916	4.140264	0	1029.234	502.6411	0.4082775	0.5263727	599.7051	4.094471	0	5	1027	494						Frog_fixed.avi	0
8050	483	1019.949	482.0341	0.561477	0.5162572	599.7716	4.145428	0	1028.648	495.4341	0.4081613	0.5265681	599.6748	4.10274	0	5	1024	489						Frog_fixed.avi	0
8067	484	1022.571	481.6158	0.5613685	0.5163818	599.8613	4.139359	0	1024.135	504.3944	0.408059	0.5267165	599.8124	4.095699	0	5	1023	493						Frog_fixed.avi	0
8083	485	1025.315	473.3533	0.561274	0.5165566	599.8082	4.129463	0	1033.141	498.6677	0.408007	0.5269027	599.8674	4.085435	0	5	1029	486						Frog_fixed.avi	0
8100	486	1021.471	478.1339	0.561213	0.5166531	599.9805	4.131337	0	1034.329	496.8302	0.4079514	0.5271369	600.1005	4.094416	0	5	1028	487						Frog_fixed.avi	0
8117	487	1023.103	480.5765	0.5611738	0.5167431	600.1089	4.140347	0	1030.841	505.7164	0.4079477	0.5273901	600.134	4.103354	0	5	1027	493						Frog_fixed.avi	0
8133	488	1020.79	487.8377	0.5611517	0.5168121	600.2059	4.13334	0	1031.062	499.0095	0.4079516	0.5275403	600.1705	4.108507	0	5	1026	493						Frog_fixed.avi	0
8150	489	1029.177	483.353	0.5611176	0.5168192	600.3124	4.147397	0	1035.977	501.049	0.4079522	0.5276317	600.2435	4.092279	0	5	1033	492						Frog_fixed.avi	0
8166	490	1029.901	487.3285	0.5610734	0.5168238	600.3765	4.140981	0	1037.244	499.4558	0.4079308	0.5276748	600.3173	4.083663	0	5	1034	493						Frog_fixed.avi	0
8183	491	1029.161	489.4926	0.5610139	0.5168072	600.4574	4.137402	0	1035.78	501.5742	0.4078841	0.5276994	600.4883	4.092326	0	5	1032	496						Frog_fixed.avi	0
8200	492	1031.012	483.8055	0.5609191	0.5168747	600.5242	4.14374	0	1037.963	503.0168	0.4078118	0.5277555	600.6369	4.101702	0	5	1034	493						Frog_fixed.avi	0
8216	493	1025.778	489.4606	0.560768	0.517015	600.6573	4.147185	0	1041.661	501.8683	0.4077137	0.5278853	600.7661	4.085067	0	5	1034	496						Frog_fixed.avi	0
8233	494	1024.603	481.0586	0.5606236	0.5172762	600.7557	4.160864	0	1035.167	505.5341	0.4075958	0.5281308	601.0229	4.101947	0	5	1030	493						Frog_fixed.avi	0
8250	495	1027.659	487.3332	0.5605434	0.5174966	600.8057	4.153867	0	1036.443	504.983	0.4075322	0.5283677	600.9716	4.094205	0	5	1032	496						Frog_fixed.avi	0
8266	496	1025.693	491.6991	0.5605065	0.5178493	600.8863	4.161073	0	1033.098	505.6474	0.4074961	0.5286619	601.0882	4.102898	0	5	1029	499						Frog_fixed.avi	0
8283	497	1025.875	485.3603	0.5605311	0.518196	600.9297	4.153533	0	1035.679	507.4196	0.4075584	0.5290016	601.2106	4.104127	0	5	1031	496						Frog_fixed.avi	0
8300	498	1019.804	493.7756	0.560587	0.5183766	601.0366	4.132885	0	1035.505	502.9602	0.4076318	0.5291948	601.3141	4.097856	0	5	1028	498						Frog_fixed.avi	0
8316	499	1018.559	491.8748	0.5607229	0.5184601	601.2206	4.14191	0	1036.361	500.1026	0.4077539	0.5292773	601.2391	4.083972	0	5	1027	496						Frog_fixed.avi	0
8333	500	1020	493.8723	0.5608391	0.5184844	601.4074	4.138145	0	1030.011	500.4841	0.4078661	0.5292302	601.3441	4.099976	0	5	1025	497						Frog_fixed.avi	0
8350	501	1022.991	490.2834	0.5609376	0.5184846	601.4114	4.149193	0	1033.437	500.6439	0.4079857	0.5291626	601.5872	4.103604	0	5	1028	495						Frog_fixed.avi	0
8366	502	1017.244	494.4157	0.5610203	0.5185294	601.5487	4.161517	0	1034.119	505.8561	0.4080933	0.5291306	601.5911	4.108901	0	5	1026	500						Frog_fixed.avi	0
8383	503	1024.269	486.0276	0.5611178	0.518739	601.5901	4.159817	0	1034.273	503.2875	0.4081647	0.5292194	601.671	4.102019	0	5	1029	495						Frog_fixed.avi	0
8400	504	1025.381	486.4776	0.561174	0.5190533	601.7082	4.158331	0	1034.443	504.2177	0.4082346	0.5294598	601.7714	4.08551	0	5	1030	495						Frog_fixed.avi	0
8416	505	1024.97	487.2607	0.5611939	0.519474	601.856	4.153787	0	1029.361	510.7556	0.4082706	0.5298453	601.9008	4.113032	0	5	1027	499						Frog_fixed.avi	0
8433	506	1027.215	489.3697	0.5612442	0.519935	601.9495	4.160207	0	1035.509	503.2096	0.4083323	0.5302407	601.8972	4.10254	0	5	1031	496						Frog_fixed.avi	0
8450	507	1027.269	485.2736	0.5612514	0.5204608	602.0234	4.153232	0	1038.037	505.1918	0.4083827	0.5306408	602.106	4.10892	0	5	1033	495						Frog_fixed.avi	0
8466	508	1029.974	491.1985	0.5612795	0.5207668	602.1385	4.159045	0	1041.823	503.6975	0.4084104	0.5309066	602.2031	4.123448	0	5	1036	497						Frog_fixed.avi	0
8483	509	1024.385	485.2159	0.5612972	0.5210698	602.227	4.169571	0	1035.177	510.9681	0.408463	0.5310926	602.2587	4.113036	0	5	1030	498						Frog_fixed.avi	0
8500	510	1026.211	481.1353	0.561352	0.5213293	602.3075	4.166377	0	1034.097	513.5406	0.4085132	0.5312012	602.349	4.119898	0	5	1030	497						Frog_fixed.avi	0
8516	511	1022.804	484.0907	0.5614129	0.5214384	602.4595	4.178941	0	1034.104	514.2244	0.4086258	0.5312424	602.4471	4.142269	0	5	1028	499						Frog_fixed.avi	0
8533	512	1028.15	488.5492	0.561561	0.5215325	602.7794	4.171083	0	1037.762	511.079	0.4087582	0.5313077	602.5196	4.135021	0	5	1033	500						Frog_fixed.avi	0
8550	513	1024.332	489.0476	0.5616572	0.5215744	602.7795	4.173787	0	1035.564	506.3596	0.4088731	0.5314061	602.793	4.146855	0	5	1030	498						Frog_fixed.avi	0
8566	514	1025.378	494.6597	0.5617366	0.521644	602.8155	4.187082	0	1036.48	502.3544	0.4089876	0.5314338	602.7323	4.145707	0	5	1031	499						Frog_fixed.avi	0
8583	515	1024.205	490.6523	0.5617772	0.5217652	602.9122	4.190796	0	1034.176	502.6839	0.4090655	0.5315166	602.8323	4.153203	0	5	1029	497						Frog_fixed.avi	0
8600	516	1023.914	494.9898	0.5618055	0.521952	603.0187	4.189677	0	1035.579	507.8102	0.4091183	0.5316858	602.955	4.144028	0	5	1030	501						Frog_fixed.avi	0
8616	517	1022.784	483.4864	0.5617937	0.5222077	603.0873	4.194219	0	1033.718	514.2803	0.4091271	0.5319067	603.0502	4.153838	0	5	1028	499						Frog_fixed.avi	0
8633	518	1019.809	490.4025	0.5617539	0.5224035	603.243	4.209647	0	1031.727	511.1618	0.4091185	0.5322034	603.1603	4.162434	0	5	1026	501						Frog_fixed.avi	0
8650	519	1022.428	494.853	0.5617161	0.5226167	603.3636	4.20376	0	1035.384	506.1832	0.409106	0.5324439	603.2513	4.155755	0	5	1029	501						Frog_fixed.avi	0
8666	520	1020.345	487.8103	0.5616989	0.5228275	603.4843	4.205578	0	1035.987	507.7618	0.4091159	0.5326309	603.4557	4.17203	0	5	1028	498						Frog_fixed.avi	0
8683	521	1017.514	492.3208	0.5616866	0.5230099	603.5707	4.226596	0	1032.436	515.7756	0.4091324	0.5327826	603.5062	4.182123	0	5	1025	504						Frog_fixed.avi	0
8700	522	1015.729	490.3314	0.5617149	0.5230957	603.6929	4.226539	0	1033.826	507.2127	0.4091819	0.5329437	603.5894	4.178306	0	5	1025	499						Frog_fixed.avi	0
8716	523	1015.442	491.114	0.5617736	0.5231506	603.8104	4.223425	0	1034.16	506.4969	0.4092336	0.5329932	603.647	4.174579	0	5	1025	499						Frog_fixed.avi	0
8733	524	1016.934	489.9842	0.5618299	0.5231602	603.973	4.225914	0	1030.292	507.1917	0.4093081	0.5328973	603.695	4.194702	0	5	1024	499						Frog_fixed.avi	0
8749	525	1021.858	491.5367	0.56191	0.5231694	604.1013	4.248821	0	1032.108	510.0049	0.4093947	0.5328514	603.832	4.207829	0	5	1027	501						Frog_fixed.avi	0
8766	526	1019.824	491.8316	0.5619647	0.5232014	604.1804	4.251178	0	1026.878	511.2194	0.409459	0.5328603	603.9998	4.199527	0	5	1023	502						Frog_fixed.avi	0
8783	527	1022.182	492.9534	0.5620121	0.5232331	604.0782	4.255026	0	1033.289	509.0561	0.4095262	0.532866	604.1724	4.201083	0	5	1028	501						Frog_fixed.avi	0
8799	528	1021.1	491.0682	0.5620088	0.5232118	604.2812	4.253424	0	1030.904	514.0934	0.4095562	0.5328375	604.2023	4.219295	0	5	1026	503						Frog_fixed.avi	0
8816	529	1019.901	493.9601	0.5620146	0.5231634	604.3676	4.257776	0	1033.004	511.5479	0.4095456	0.5328122	604.3312	4.210828	0	5	1026	503						Frog_fixed.avi	0
8833	530	1019.626	496.2049	0.5619781	0.5231733	604.4542	4.265427	0	1033.343	509.8036	0.409517	0.5328079	604.4113	4.213643	0	5	1026	503						Frog_fixed.avi	0
8849	531	1020.477	493.8395	0.5619228	0.5232274	604.6548	4.271391	0	1034.469	507.5853	0.4094862	0.5328688	604.4871	4.218823	0	5	1027	501						Frog_fixed.avi	0
8866	532	1017.168	486.7812	0.5618932	0.5234039	604.6929	4.287064	0	1038.007	500.2913	0.4094642	0.5330837	604.6445	4.198234	0	5	1028	494						Frog_fixed.avi	0
8883	533	1023.796	487.2531	0.5618832	0.5237351	604.7978	4.274039	0	1030.851	510.4349	0.4094612	0.5333313	604.7633	4.228677	0	5	1027	499						Frog_fixed.avi	0
8899	534	1020.989	495.3911	0.5618995	0.5240046	604.9373	4.291686	0	1033.001	508.9739	0.4094936	0.533636	604.8078	4.229239	0	5	1027	502						Frog_fixed.avi	0
8916	535	1024.035	494.4919	0.5619461	0.524403	604.9523	4.286174	0	1034.695	502.116	0.4095556	0.533987	604.8279	4.229498	0	5	1029	498						Frog_fixed.avi	0
8933	536	1017.513	491.9493	0.5620248	0.5247806	604.9972	4.286195	0	1035.293	507.7381	0.4096653	0.5342633	604.9498	4.240337	0	5	1026	500						Frog_fixed.avi	0
8949	537	1021.293	493.5376	0.5621659	0.5251285	605.1644	4.28299	0	1041.623	497.364	0.4098049	0.5345613	605.1038	4.239948	0	5	1031	495						Frog_fixed.avi	0
8966	538	1024.542	490.7248	0.5623097	0.5254761	605.1766	4.290227	0	1036.599	508.5782	0.4099207	0.534762	605.1798	4.239762	0	5	1031	500						Frog_fixed.avi	0
8983	539	1020.877	494.9519	0.5623835	0.5256867	605.3104	4.298824	0	1033.033	504.5201	0.4100015	0.534919	605.2453	4.253886	0	5	1027	500						Frog_fixed.avi	0
8999	540	1024.892	496.9454	0.5624288	0.5260211	605.33	4.29705	0	1030.847	514.3817	0.410078	0.5350696	605.329	4.251177	0	5	1028	506						Frog_fixed.avi	0
9016	541	1029.523	597.6476	0.5622879	0.5270585	605.3866	4.307918	0	1041.859	610.5389	0.4102827	0.5359447	605.4719	4.276053	0	6	1036	604						Frog_fixed.avi	0
9033	542	1015.505	669.5455	0.5621322	0.5279543	605.6766	4.308845	0	1022.298	686.1841	0.4104395	0.5366741	605.3436	4.275826	0	6	1019	678						Frog_fixed.avi	0
9049	543	1021.785	678.6306	0.562217	0.5280219	605.6458	4.300825	0	1038.232	688.6066	0.4103178	0.5367722	605.4955	4.264178	0	6	1030	684						Frog_fixed.avi	0
9066	544	1018.417	683.3628	0.5621589	0.5280313	605.8415	4.291215	0	1030.906	692.2756	0.4102405	0.5367674	605.6553	4.263652	0	6	1025	688						Frog_fixed.avi	0
9083	545	1022.252	680.4327	0.5621159	0.5279801	605.9836	4.303529	0	1025.537	693.5856	0.4101454	0.5366946	605.7489	4.273906	0	6	1024	687						Frog_fixed.avi	0
9099	546	1021.807	677.9258	0.5620588	0.5278829	605.9872	4.302599	0	1030.057	694.2195	0.4100853	0.5366146	605.8123	4.276271	0	6	1026	686						Frog_fixed.avi	0
9116	547	1019.693	683.611	0.5620172	0.5277123	605.9672	4.308595	0	1033.57	690.5721	0.4100533	0.536522	605.8892	4.272302	0	6	1027	687						Frog_fixed.avi	0
9133	548	1021.327	682.0117	0.5619763	0.5274994	606.0895	4.312541	0	1028.754	690.5979	0.4100026	0.5364113	605.9731	4.283179	0	6	1025	686						Frog_fixed.avi	0
9149	549	1015.776	685.4145	0.5619066	0.5272982	606.0685	4.311882	0	1029.388	700.388	0.4099692	0.5362279	606.1178	4.280168	0	6	1023	693						Frog_fixed.avi	0
9166	550	1014.904	681.7459	0.5618334	0.5271868	606.3043	4.312519	0	1027.703	699.3476	0.4099211	0.5361671	606.2446	4.283731	0	6	1021	691						Frog_fixed.avi	0
9183	551	1017.157	679.5972	0.5617739	0.5271491	606.4698	4.318972	0	1027.503	696.9968	0.409852	0.5361309	606.3273	4.28528	0	6	1022	688						Frog_fixed.avi	0
9199	552	1017.726	679.1686	0.5617115	0.5271847	606.6303	4.332099	0	1028.662	692.2405	0.4098027	0.5361705	606.4886	4.297887	0	6	1023	686						Frog_fixed.avi	0
9216	553	1020.977	685.9398	0.5616801	0.5272837	606.7057	4.325257	0	1029.389	697.8871	0.4097914	0.5362734	606.5411	4.273466	0	6	1025	692						Frog_fixed.avi	0
9233	554	1018.615	681.1453	0.5616839	0.5275281	606.7674	4.334729	0	1029.538	691.3762	0.4097957	0.5363272	606.7142	4.29218	0	6	1024	686						Frog_fixed.avi	0
9249	555	1022.413	674.524	0.5617298	0.5278462	606.8312	4.324071	0	1033.589	690.9276	0.4099028	0.5364463	606.9424	4.293584	0	6	1028	683						Frog_fixed.avi	0
9266	556	1017.835	742.3951	0.561749	0.5286512	606.8892	4.304495	0	1035.286	759.7702	0.4101585	0.5369148	607.0485	4.302261	0	7	1027	751						Frog_fixed.avi	0
9283	557	1021.487	748.8468	0.5619757	0.5290336	607.144	4.322598	0	1025.24	765.838	0.4104661	0.5370935	607.1342	4.297564	0	7	1023	757						Frog_fixed.avi	0
9299	558	1021.499	766.6027	0.5623066	0.5293473	607.095	4.286292	0	1034.787	790.567	0.4106992	0.5369783	607.2518	4.268607	0	7	1028	779						Frog_fixed.avi	0
9316	559	1024.074	761.4022	0.5626714	0.5295211	607.038	4.27888	0	1031.518	784.7285	0.4110591	0.5368295	607.2308	4.279763	0	7	1028	773						Frog_fixed.avi	0
9332	560	1024.065	765.4323	0.5631012	0.5296974	607.1719	4.27294	0	1029.845	783.4919	0.4114455	0.5366702	607.4556	4.26993	0	7	1027	774						Frog_fixed.avi	0
9349	561	1019.089	765.609	0.563535	0.5300232	607.4208	4.256426	0	1028.866	782.382	0.411911	0.5366055	607.6078	4.264939	0	7	1024	774						Frog_fixed.avi	0
9366	562	1021.922	768.0888	0.5640442	0.5304048	607.5366	4.236744	0	1026.318	784.427	0.4124086	0.536594	607.678	4.246655	0	7	1024	776						Frog_fixed.avi	0
9382	563	1016.147	770.5962	0.5645592	0.5308662	607.6234	4.237924	0	1026.94	781.886	0.4129299	0.5366714	607.7296	4.255537	0	7	1022	776						Frog_fixed.avi	0
9399	564	1021.044	767.781	0.5650651	0.5313668	607.6816	4.202279	0	1023.562	789.6367	0.4134465	0.5368116	607.8242	4.225446	0	7	1022	779						Frog_fixed.avi	0
9416	565	1021.12	762.2778	0.5655658	0.5319329	607.8107	4.196975	0	1028.677	784.2729	0.4139512	0.5369384	607.8971	4.217346	0	7	1025	773						Frog_fixed.avi	0
9432	566	1019.843	765.1606	0.5660667	0.5323617	607.9465	4.18006	0	1029.385	776.0248	0.4144613	0.5370788	607.9206	4.203954	0	7	1025	771						Frog_fixed.avi	0
9449	567	1019.921	763.9076	0.5665432	0.5328181	608.033	4.158946	0	1025.065	783.5289	0.4149613	0.5371242	608.0515	4.183663	0	7	1022	774						Frog_fixed.avi	0
9466	568	1019.684	766.494	0.5670588	0.5331978	608.2053	4.142547	0	1028.917	780.7349	0.4154677	0.5371706	608.1324	4.16856	0	7	1024	774						Frog_fixed.avi	0
9482	569	1012.271	762.1957	0.5675213	0.5336637	608.2619	4.117235	0	1027.259	774.9048	0.4159652	0.5372111	608.2469	4.150876	0	7	1020	769						Frog_fixed.avi	0
9499	570	1022.678	769.041	0.5680498	0.5340258	608.3853	4.111559	0	1022.527	778.5771	0.4164875	0.5372711	608.3186	4.133736	0	7	1023	774						Frog_fixed.avi	0
9516	571	1018.844	762.8102	0.5685227	0.5343962	608.3807	4.092203	0	1023.563	781.8171	0.4170165	0.5372906	608.4523	4.121742	0	7	1021	772						Frog_fixed.avi	0
9532	572	1020.158	770.991	0.5690154	0.5345926	608.4355	4.069557	0	1024.996	781.5978	0.4175096	0.5372809	608.5188	4.104464	0	7	1023	776						Frog_fixed.avi	0
9549	573	1019.95	775.9786	0.5694686	0.534803	608.4847	4.058239	0	1017.967	776.4335	0.4179644	0.5372173	608.5225	4.084574	0	7	1019	776						Frog_fixed.avi	0
9566	574	1022.974	762.1978	0.5699146	0.53506	608.5294	4.05383	0	1022.944	779.8123	0.4184173	0.5371488	608.4988	4.059247	0	7	1023	771						Frog_fixed.avi	0
9582	575	1017.941	764.6666	0.5703145	0.5351995	608.7328	4.024209	0	1018.116	777.9969	0.4188575	0.5370765	608.6316	4.079227	0	7	1018	771						Frog_fixed.avi	0
9599	576	1018.19	769.1692	0.5707191	0.5353	608.9608	4.022315	0	1023.838	777.952	0.4192781	0.5369958	608.7064	4.060175	0	7	1021	774						Frog_fixed.avi	0
9616	577	1018.47	770.8612	0.5711057	0.5353817	608.8657	3.989074	0	1027.596	778.507	0.4196893	0.5369296	608.8602	4.041806	0	7	1023	775						Frog_fixed.avi	0
9632	578	1016.879	770.4534	0.571493	0.5354543	608.7827	3.991669	0	1016.862	780.3548	0.420081	0.5368518	608.9267	4.019023	0	7	1017	775						Frog_fixed.avi	0
9649	579	1014.874	775.964	0.5718815	0.5355358	608.9043	3.971973	0	1026.685	778.1268	0.4204903	0.5367966	608.9322	4.023973	0	7	1021	777						Frog_fixed.avi	0
9665	580	1019.652	773.3821	0.5722604	0.5356929	609.1497	3.964926	0	1024.588	777.8352	0.4208898	0.5367627	608.8226	3.991438	0	7	1022	776						Frog_fixed.avi	0
9682	581	1014.497	767.9239	0.5726445	0.5358822	609.077	3.952392	0	1021.668	783.5133	0.421271	0.5367019	608.931	3.981402	0	7	1018	776						Frog_fixed.avi	0
9699	582	1018.16	767.5161	0.573009	0.5359866	608.8875	3.926909	0	1021.625	777.9223	0.4216617	0.5366688	609.063	3.971967	0	7	1020	773						Frog_fixed.avi	0
9715	583	1004.586	729.5696	0.5733777	0.535692	609.1732	3.917392	0	1017.069	736.4225	0.4221245	0.5362254	609.1144	3.974978	0	7	1011	733						Frog_fixed.avi	0
9732	584	1005.728	616.4576	0.5736872	0.534857	609.3942	3.916718	0	1016.399	631.0447	0.4226492	0.5351958	609.1489	3.954116	0	8	1011	624						Frog_fixed.avi	0
9749	585	999.7348	595.237	0.5740646	0.5345721	609.2431	3.903329	0	1007.167	590.8782	0.4229856	0.5348667	608.9717	3.931086	0	8	1003	593						Frog_fixed.avi	0
9765	586	992.4731	587.9282	0.5744213	0.5345257	609.1744	3.909213	0	1005.535	589.3778	0.4232582	0.5346456	608.9801	3.947045	0	8	999	589						Frog_fixed.avi	0
9782	587	996.1761	583.1706	0.5747645	0.5344115	609.3289	3.895208	0	1001.099	598.6132	0.4235063	0.5342499	608.9271	3.934419	0	8	999	591						Frog_fixed.avi	0
9799	588	1001.395	577.799	0.5750494	0.5343263	609.0908	3.897629	0	1002.315	590.0426	0.4237314	0.5339892	608.9402	3.930493	0	8	1002	584						Frog_fixed.avi	0
9815	589	1004.055	576.6942	0.5752563	0.5343006	609.223	3.885076	0	1007.427	595.5215	0.4239113	0.5337209	608.6956	3.900847	0	8	1006	586						Frog_fixed.avi	0
9832	590	1000.517	574.339	0.5754589	0.5343265	608.9407	3.881366	0	996.9691	600.1453	0.4240532	0.5336159	608.7253	3.910567	0	8	999	587						Frog_fixed.avi	0
9849	591	997.1624	573.3005	0.5756249	0.5343992	609.0229	3.87593	0	1004.617	595.0913	0.4242154	0.5335682	608.7484	3.897984	0	8	1001	584						Frog_fixed.avi	0
9865	592	997.1976	579.1884	0.5757903	0.5345029	609.1079	3.863849	0	1002.215	598.6944	0.4243599	0.5335777	608.5609	3.888434	0	8	1000	589						Frog_fixed.avi	0
9882	593	1001.928	512.576	0.5758463	0.5342704	608.9948	3.884534	0	1021.518	514.5985	0.424519	0.5332338	608.6466	3.866974	0	9	1012	514						Frog_fixed.avi	0
9899	594	1008.1	507.5747	0.5759864	0.5342073	608.8417	3.844122	0	1014.484	518.5414	0.4246914	0.5331231	608.66	3.850729	0	9	1011	513						Frog_fixed.avi	0
9915	595	1007.014	500.2839	0.5761833	0.5343697	608.8029	3.866172	0	1013.891	516.1372	0.424782	0.5331603	608.6932	3.868363	0	9	1010	508						Frog_fixed.avi	0
9932	596	1010.995	508.3935	0.5763683	0.5343943	608.604	3.854637	0	1012.917	520.9202	0.424888	0.533093	608.3679	3.862595	0	9	1012	515						Frog_fixed.avi	0
9949	597	1005.274	501.7283	0.576472	0.5344417	608.5021	3.861635	0	1016.16	514.697	0.4249531	0.5330824	608.2604	3.839345	0	9	1011	508						Frog_fixed.avi	0
9965	598	996.0455	501.7706	0.5765485	0.5344843	608.4155	3.854399	0	1015.606	516.8853	0.4250153	0.5330983	608.1668	3.831596	0	9	1006	509						Frog_fixed.avi	0
9982	599	1001.685	500.5746	0.5766528	0.534506	608.4476	3.85462	0	1012.914	516.9863	0.4250655	0.5331181	607.9957	3.837639	0	9	1007	509						Frog_fixed.avi	0
9999	600	1002.23	507.2345	0.5767376	0.5345225	608.3224	3.846024	0	1013.935	512.2753	0.4250844	0.5331228	607.9124	3.822577	0	9	1008	510						Frog_fixed.avi	0
10015	601	1010.534	504.3339	0.5768449	0.5345109	608.1848	3.834656	0	1013.311	514.3864	0.4251134	0.5330817	607.8387	3.810069	0	9	1012	509						Frog_fixed.avi	0
10032	602	1002.933	494.3895	0.5769101	0.5344911	608.1271	3.820135	0	1009.472	514.5801	0.4251819	0.5330368	607.6099	3.809166	0	9	1006	504						Frog_fixed.avi	0
10049	603	998.7764	494.2788	0.5769953	0.5344729	608.032	3.811863	0	1006.314	520.3173	0.4252595	0.532992	607.4919	3.816936	0	9	1003	507						Frog_fixed.avi	0
10065	604	999.8862	495.9813	0.577098	0.5344608	607.8059	3.798638	0	1006.984	526.3122	0.4253482	0.5329089	607.435	3.809026	0	9	1003	511						Frog_fixed.avi	0
10082	605	1002.249	496.2657	0.5772736	0.5344553	607.6172	3.807284	0	1009.612	521.5197	0.4254658	0.5328769	607.4406	3.798745	0	9	1006	509						Frog_fixed.avi	0
10099	606	1000.755	498.6911	0.5774183	0.5344371	607.7085	3.791994	0	1015.77	520.7074	0.4256	0.5328074	607.1642	3.798459	0	9	1008	510						Frog_fixed.avi	0
10115	607	999.6272	492.1895	0.5775454	0.5344077	607.5219	3.774805	0	1006.763	526.6136	0.4257098	0.5326855	607.061	3.788982	0	9	1003	509						Frog_fixed.avi	0
10132	608	1000.198	493.6411	0.5776997	0.5344086	607.1731	3.765328	0	1008.882	512.7742	0.4258161	0.532615	606.9295	3.770944	0	9	1005	503						Frog_fixed.avi	0
10149	609	998.0206	493.3992	0.5778515	0.5344502	607.2437	3.782446	0	1014.561	515.3397	0.4259617	0.5325352	606.8358	3.764327	0	9	1006	504						Frog_fixed.avi	0
10165	610	1000.579	495.8883	0.5780471	0.5345054	607.1743	3.774554	0	1015.756	511.0943	0.4261324	0.5324803	606.6846	3.765195	0	9	1008	503						Frog_fixed.avi	0
10182	611	1004.854	498.8357	0.5782	0.5345817	606.8992	3.785571	0	1007.749	512.2052	0.4262488	0.532413	606.5621	3.793885	0	9	1006	506						Frog_fixed.avi	0
10199	612	999.2139	499.9661	0.5783647	0.5346534	606.8552	3.785047	0	1005.269	517.6989	0.4263788	0.5323258	606.3654	3.785384	0	9	1002	509						Frog_fixed.avi	0
10215	613	1007.848	500.1171	0.5785854	0.5346087	606.6316	3.791826	0	1010.021	517.2691	0.4265438	0.5321099	606.1218	3.768401	0	9	1009	509						Frog_fixed.avi	0
10232	614	1000.74	493.7305	0.5787227	0.5344794	606.5511	3.769612	0	1010.433	513.5257	0.4266927	0.5318823	606.177	3.776827	0	9	1006	504						Frog_fixed.avi	0
10248	615	984.0343	460.1328	0.5788633	0.5339379	606.341	3.790628	0	999.7908	466.0397	0.4268804	0.5313283	605.9696	3.775503	0	10	992	463						Frog_fixed.avi	0
10265	616	999.174	455.2286	0.5790358	0.5337684	606.2236	3.808066	0	1002.854	477.8142	0.4269933	0.5310694	605.7443	3.778589	0	10	1001	467						Frog_fixed.avi	0
10282	617	993.6091	451.4648	0.5791773	0.5336281	606.2816	3.794077	0	996.9907	471.36	0.4270677	0.5308813	605.6119	3.7791	0	10	995	461						Frog_fixed.avi	0
10298	618	994.7708	447.3433	0.5792979	0.5335173	606.0317	3.795455	0	998.778	466.4619	0.4271532	0.5306989	605.5812	3.778376	0	10	997	457						Frog_fixed.avi	0
10315	619	991.2308	451.7411	0.5794312	0.5334463	605.7773	3.799102	0	1003.257	467.1928	0.42725	0.5306113	605.4498	3.779263	0	10	997	459						Frog_fixed.avi	0
10332	620	995.2972	451.6521	0.5795729	0.5334908	605.8085	3.789308	0	1004.912	467.5641	0.4273805	0.5305994	605.3633	3.771334	0	10	1000	460						Frog_fixed.avi	0
10348	621	992.8607	457.8687	0.5797214	0.5335469	605.8057	3.810591	0	995.3997	474.3938	0.4274699	0.530605	605.2458	3.784567	0	10	994	466						Frog_fixed.avi	0
10365	622	988.5303	463.0781	0.5798724	0.5336331	605.5141	3.825215	0	997.7479	466.1317	0.4275786	0.530681	605.1234	3.781098	0	10	993	465						Frog_fixed.avi	0
10382	623	982.5098	459.527	0.580002	0.5337341	605.4461	3.830563	0	994.9289	474.9	0.4277111	0.5307508	605.0571	3.791868	0	10	989	467						Frog_fixed.avi	0
10398	624	987.3688	458.8117	0.5802228	0.5338762	605.4529	3.817816	0	994.5325	476.1614	0.42791	0.5308728	605.0272	3.805576	0	10	991	467						Frog_fixed.avi	0
10415	625	987.2332	465.8661	0.5804015	0.5341364	605.2823	3.830861	0	992.9003	479.5856	0.4280605	0.5310042	604.9792	3.812039	0	10	990	473						Frog_fixed.avi	0
10432	626	980.1578	467.2407	0.580616	0.5344437	605.2929	3.842254	0	995.0394	478.7542	0.4282896	0.5311897	604.6982	3.815611	0	10	988	473						Frog_fixed.avi	0
10448	627	986.4291	471.1141	0.5808706	0.5346511	605.1658	3.856214	0	995.4412	474.1813	0.4285034	0.5314215	604.8246	3.841049	0	10	991	473						Frog_fixed.avi	0
10465	628	982.9972	474.7845	0.5810993	0.534933	605.2191	3.847874	0	988.1044	483.3405	0.4287	0.5315674	604.6934	3.831031	0	10	986	479						Frog_fixed.avi	0
10482	629	983.9507	467.7881	0.5813382	0.5352071	605.1339	3.855409	0	992.5866	481.7747	0.4289495	0.5316935	604.7242	3.825185	0	10	988	475						Frog_fixed.avi	0
10498	630	978.2205	470.484	0.5814955	0.5353416	605.0757	3.877619	0	988.8097	484.6841	0.4291334	0.5317165	604.6329	3.838207	0	10	984	478						Frog_fixed.avi	0
10515	631	985.4135	475.02	0.5817562	0.5355102	605.0306	3.88349	0	988.8903	482.3473	0.4293386	0.5317908	604.5288	3.843224	0	10	987	479						Frog_fixed.avi	0
10532	632	977.3378	471.995	0.5819324	0.5357597	605.0105	3.898885	0	996.0781	481.8074	0.4295404	0.5318736	604.7045	3.835003	0	10	987	477						Frog_fixed.avi	0
10548	633	978.1994	468.2029	0.5821362	0.536038	604.9879	3.89602	0	991.1068	476.0151	0.4297653	0.5319929	604.4434	3.838084	0	10	985	472						Frog_fixed.avi	0
10565	634	980.3087	466.0438	0.5823679	0.5361921	605.021	3.902536	0	994.3371	484.4837	0.4299847	0.5320693	604.6864	3.856376	0	10	987	475						Frog_fixed.avi	0
10582	635	972.9312	475.8509	0.5825595	0.5363432	604.9815	3.912494	0	988.5819	482.248	0.4301913	0.5321478	604.5964	3.857995	0	10	981	479						Frog_fixed.avi	0
10598	636	974.3068	475.9056	0.5828224	0.5365047	605.0269	3.927196	0	989.1217	482.7867	0.4304626	0.5322151	604.6564	3.884713	0	10	982	479						Frog_fixed.avi	0
10615	637	970.7263	465.5212	0.5830334	0.5367373	605.0134	3.925933	0	982.9985	481.5422	0.4306897	0.5322904	604.6588	3.874696	0	11	977	474						Frog_fixed.avi	0
10632	638	917.5831	552.5227	0.5834352	0.5373453	605.0526	3.936808	0	928.9291	556.787	0.4313139	0.5327604	604.4624	3.873218	0	11	923	555						Frog_fixed.avi	0
10648	639	936.1202	526.5033	0.5837551	0.5376118	605.0851	3.949659	0	942.5103	540.2596	0.4315292	0.5327988	604.657	3.891898	0	11	939	533						Frog_fixed.avi	0
10665	640	922.0305	547.8021	0.5839561	0.5377936	605.1804	3.943385	0	936.5895	550.3209	0.4317743	0.5328464	604.4456	3.888513	0	11	929	549						Frog_fixed.avi	0
10682	641	931.7057	538.4584	0.584243	0.5379475	605.1544	3.964812	0	937.9011	548.581	0.4320119	0.5328884	604.6674	3.91031	0	11	935	544						Frog_fixed.avi	0
10698	642	928.6193	544.7476	0.5844424	0.5380246	605.2374	3.977083	0	933.3878	544.4746	0.4322193	0.5328988	604.6302	3.916508	0	11	931	545						Frog_fixed.avi	0
10715	643	926.7581	548.5029	0.5846869	0.5380594	605.2484	3.981734	0	931.254	550.8951	0.4324464	0.5328692	604.5818	3.930868	0	11	929	550						Frog_fixed.avi	0
10732	644	927.4677	539.5358	0.5848833	0.5380229	605.2484	3.982598	0	934.5627	545.7438	0.4326159	0.5328192	604.6788	3.922488	0	11	931	543						Frog_fixed.avi	0
10748	645	926.2008	544.1553	0.5850304	0.5380172	605.3825	3.995968	0	936.5311	546.5629	0.4327782	0.5327166	604.5459	3.938404	0	11	931	545						Frog_fixed.avi	0
10765	646	921.744	547.2248	0.585157	0.5380236	605.3896	4.007367	0	937.9182	538.166	0.4328881	0.5326782	604.7053	3.93394	0	11	930	543						Frog_fixed.avi	0
10782	647	926.7577	543.4872	0.5852826	0.5381048	605.3599	4.000673	0	939.6182	541.391	0.4330014	0.5327206	604.8436	3.94453	0	11	933	542						Frog_fixed.avi	0
10798	648	923.2956	534.2774	0.5853692	0.538323	605.4324	4.00646	0	931.6016	548.1094	0.4330898	0.5328683	604.8892	3.954231	0	11	927	541						Frog_fixed.avi	0
10815	649	920.0965	529.7145	0.5854539	0.5385102	605.4517	4.009121	0	928.3118	551.8152	0.4331945	0.533076	604.8339	3.975984	0	11	924	541						Frog_fixed.avi	0
10831	650	915.6049	538.8849	0.5855495	0.5386865	605.5729	4.015732	0	927.8821	545.9063	0.4332959	0.5332319	604.954	3.979718	0	11	922	542						Frog_fixed.avi	0
10848	651	915.138	540.9815	0.5856681	0.5389022	605.6085	4.031879	0	936.1251	538.8613	0.4334341	0.533405	605.0193	3.96801	0	11	926	540						Frog_fixed.avi	0
10865	652	918.7405	533.0004	0.585794	0.5391659	605.6438	4.028191	0	931.5208	545.6147	0.4335359	0.5335384	605.0078	3.976159	0	11	925	539						Frog_fixed.avi	0
10881	653	917.9123	532.0056	0.5859025	0.5393806	605.5264	4.055947	0	926.5591	546.1231	0.433635	0.5337003	605.0029	3.993921	0	11	922	539						Frog_fixed.avi	0
10898	654	912.6187	539.4036	0.5859755	0.5395536	605.6146	4.0551	0	925.8152	544.0018	0.4337524	0.5338785	605.0965	3.979378	0	11	919	542						Frog_fixed.avi	0
10915	655	920.2918	535.1176	0.5860973	0.5397862	605.7321	4.048359	0	932.5708	539.6353	0.4338992	0.5340051	605.1577	3.990856	0	11	926	537						Frog_fixed.avi	0
10931	656	916.5891	529.7258	0.5862372	0.5400327	605.8165	4.041426	0	931.7994	538.2042	0.4340126	0.5341262	605.1762	3.988487	0	11	924	534						Frog_fixed.avi	0
10948	657	918.4838	534.0264	0.5863584	0.5401747	605.6302	4.056028	0	931.3214	534.7742	0.4341251	0.5341986	605.1423	3.98753	0	11	925	534						Frog_fixed.avi	0
10965	658	910.4148	539.0262	0.5864545	0.5402966	605.6751	4.067389	0	931.6546	538.2381	0.4342595	0.5342303	605.1929	3.973082	0	11	921	539						Frog_fixed.avi	0
10981	659	910.3451	545.5121	0.5865797	0.5404257	605.8845	4.050683	0	933.7372	536.8887	0.4344153	0.5342869	605.243	3.97456	0	11	922	541						Frog_fixed.avi	0
10998	660	910.384	537.7574	0.5867195	0.5406123	605.9067	4.057265	0	924.8529	543.3055	0.4345334	0.5343626	605.2378	3.985753	0	11	918	541						Frog_fixed.avi	0
11015	661	911.1688	530.1956	0.586876	0.5408517	605.7668	4.054697	0	924.894	543.6735	0.4346796	0.534467	605.3254	3.985861	0	11	918	537						Frog_fixed.avi	0
11031	662	902.4124	533.4132	0.5870357	0.540999	605.9021	4.062261	0	924.0423	547.7	0.4348678	0.5345645	605.1749	3.997581	0	11	913	541						Frog_fixed.avi	0
11048	663	902.5546	546.167	0.5871876	0.5411143	606.0743	4.06221	0	924.3842	542.9978	0.4350214	0.5346962	605.2443	4.002814	0	11	913	545						Frog_fixed.avi	0
11065	664	904.8071	545.7591	0.5873574	0.5412223	605.7975	4.063342	0	917.7557	539.9036	0.4351656	0.5347466	605.1965	3.977718	0	11	911	543						Frog_fixed.avi	0
11081	665	901.0084	543.9556	0.5874949	0.5413038	605.8795	4.066702	0	915.3285	540.4227	0.4353228	0.5347391	605.281	3.978047	0	11	908	542						Frog_fixed.avi	0
11098	666	901.3315	545.0593	0.5876352	0.5413994	605.9835	4.079696	0	923.6329	543.5878	0.4354869	0.5347253	605.2614	3.994517	0	11	912	544						Frog_fixed.avi	0
11115	667	901.3185	539.7495	0.5877714	0.5415137	605.9249	4.068316	0	919.0784	543.6707	0.4356092	0.5347438	605.1988	3.987113	0	11	910	542						Frog_fixed.avi	0
11131	668	893.1354	542.4809	0.5879047	0.5415767	605.768	4.073007	0	918.2018	546.8856	0.4357566	0.5347637	605.2542	3.991872	0	11	906	545						Frog_fixed.avi	0
11148	669	897.4781	534.7282	0.588054	0.541681	605.8942	4.062416	0	921.694	540.5715	0.4359264	0.5347764	605.2653	3.990613	0	11	910	538						Frog_fixed.avi	0
11164	670	901.1119	533.8362	0.5882218	0.5417416	605.9197	4.086781	0	922.3156	538.6627	0.436065	0.534799	605.14	3.983763	0	11	912	536						Frog_fixed.avi	0
11181	671	900.1827	537.4116	0.5883994	0.5418106	605.6539	4.088877	0	914.3105	537.3972	0.436221	0.5348186	605.0367	3.985355	0	11	907	537						Frog_fixed.avi	0
11198	672	892.7981	540.5659	0.5886089	0.5418229	605.8295	4.092685	0	918.2592	540.0826	0.4364438	0.5348096	605.113	3.989777	0	11	906	540						Frog_fixed.avi	0
11214	673	898.7228	538.792	0.5888459	0.5418682	605.588	4.097221	0	915.6635	535.3265	0.4366171	0.5348206	604.9842	3.980612	0	11	907	537						Frog_fixed.avi	0
11231	674	887.9055	543.4804	0.5890619	0.5419385	605.7374	4.082764	0	913.8673	537.0686	0.4368344	0.5347952	605.0133	3.991982	0	11	901	540						Frog_fixed.avi	0
11248	675	894.1328	540.3881	0.5893428	0.5420783	605.5594	4.089682	0	915.4598	535.636	0.4370977	0.5348269	604.8972	3.988788	0	11	905	538						Frog_fixed.avi	0
11264	676	888.7963	538.8177	0.5895824	0.5423542	605.6371	4.090961	0	907.6002	536.3925	0.4373595	0.5349039	604.7664	4.000494	0	11	898	538						Frog_fixed.avi	0
11281	677	891.788	536.413	0.5898752	0.542626	605.4448	4.100157	0	909.2443	532.7574	0.4376107	0.5350387	604.8441	3.999111	0	11	901	535						Frog_fixed.avi	0
11298	678	864.6814	524.6384	0.5902357	0.5428075	605.5318	4.101896	0	889.9707	518.8173	0.438016	0.5350838	604.7712	4.005672	0	11	877	522						Frog_fixed.avi	0
11314	679	868.2006	531.7018	0.590483	0.5432035	605.3915	4.104175	0	892.4936	531.3971	0.4382662	0.5352615	604.5179	4.014276	0	11	880	532						Frog_fixed.avi	0
11331	680	875.5856	524.4502	0.5908041	0.5435457	605.277	4.106999	0	890.2021	531.7488	0.4385245	0.5354916	604.6479	4.017373	0	11	883	528						Frog_fixed.avi	0
11348	681	867.7312	524.0416	0.5910504	0.5438963	605.3796	4.112225	0	888.1787	524.6425	0.4387448	0.535702	604.5538	4.018671	0	11	878	524						Frog_fixed.avi	0
11364	682	868.8068	526.649	0.5913438	0.5442569	605.1713	4.123407	0	893.9681	526.4901	0.4390385	0.5358962	604.5248	4.030894	0	11	881	527						Frog_fixed.avi	0
11381	683	866.3879	524.3522	0.5915585	0.5445199	605.2267	4.125639	0	889.7948	531.5328	0.4392613	0.5361028	604.3198	4.042788	0	11	878	528						Frog_fixed.avi	0
11398	684	869.5154	518.1769	0.5918082	0.5447716	605.1329	4.125062	0	890.6674	524.4413	0.4394758	0.5363085	604.3506	4.037869	0	11	880	521						Frog_fixed.avi	0
11414	685	863.1615	526.265	0.5919997	0.544876	605.0482	4.124006	0	890.8582	524.4199	0.4396731	0.5364398	604.3343	4.049738	0	11	877	525						Frog_fixed.avi	0
11431	686	868.7125	526.0491	0.5922287	0.5448437	604.9238	4.145003	0	886.3842	526.7147	0.4398481	0.5364571	604.0982	4.054795	0	11	878	526						Frog_fixed.avi	0
11448	687	869.2394	520.5613	0.5924013	0.5447963	604.9172	4.137999	0	889.2362	525.5923	0.4400337	0.5364087	604.0792	4.069565	0	11	879	523						Frog_fixed.avi	0
11464	688	863.1108	523.4731	0.5925557	0.5446808	604.8362	4.142503	0	888.7155	528.6447	0.440165	0.5363425	604.1538	4.061029	0	11	876	526						Frog_fixed.avi	0
11481	689	869.8264	525.9505	0.5927436	0.544537	604.7141	4.151373	0	892.3589	530.7202	0.4403194	0.536253	603.9443	4.080346	0	11	881	528						Frog_fixed.avi	0
11498	690	868.4653	523.8687	0.5928875	0.5444173	604.7769	4.154342	0	885.0165	534.9547	0.4404427	0.5361848	603.8337	4.081004	0	11	877	529						Frog_fixed.avi	0
11514	691	867.4921	525.5031	0.5930302	0.544316	604.5734	4.149367	0	889.1533	531.5323	0.4405855	0.5361407	603.8023	4.089834	0	11	878	529						Frog_fixed.avi	0
11531	692	865.928	524.1501	0.5931531	0.5442151	604.3594	4.159338	0	889.9234	536.8448	0.4407165	0.5360944	603.7842	4.094951	0	11	878	530						Frog_fixed.avi	0
11548	693	864.005	518.2981	0.5932747	0.5441273	604.4437	4.172688	0	887.9288	535.1079	0.440801	0.5360227	603.693	4.101057	0	11	876	527						Frog_fixed.avi	0
11564	694	870.0579	516.6411	0.5933822	0.5439805	604.4631	4.168838	0	887.1796	528.2208	0.4408814	0.5359671	603.5864	4.103952	0	11	879	522						Frog_fixed.avi	0
11581	695	866.5391	520.863	0.5934575	0.5438622	604.3685	4.183574	0	881.6653	531.9283	0.4409422	0.5358889	603.5131	4.12591	0	11	874	526						Frog_fixed.avi	0
11598	696	868.8092	524.9808	0.5935672	0.5437828	604.1432	4.18148	0	885.4758	529.7252	0.4410232	0.5357959	603.418	4.096016	0	11	877	527						Frog_fixed.avi	0
11614	697	863.5221	522.8352	0.5936686	0.543757	604.0895	4.182377	0	887.2168	528.0254	0.4411696	0.5357147	603.3878	4.110828	0	11	875	525						Frog_fixed.avi	0
11631	698	862.1709	523.137	0.5938147	0.5438154	604.1442	4.182067	0	892.842	518.8403	0.4412943	0.5356564	603.3893	4.125581	0	11	878	521						Frog_fixed.avi	0
11648	699	869.8419	528.0479	0.5940151	0.5437839	603.9465	4.196106	0	885.5336	526.3787	0.4414423	0.5355935	603.1985	4.146131	0	11	878	527						Frog_fixed.avi	0
11664	700	862.6168	525.2958	0.5941592	0.5437273	603.9077	4.184103	0	885.1635	525.5331	0.4415784	0.5354329	603.0142	4.132326	0	11	874	525						Frog_fixed.avi	0
11681	701	859.5647	521.174	0.5942991	0.5436967	603.8662	4.195361	0	886.4145	534.2419	0.441687	0.5353068	603.0418	4.146786	0	11	873	528						Frog_fixed.avi	0
11698	702	863.3358	522.5179	0.5943864	0.5436212	603.766	4.197577	0	881.4798	539.1689	0.4417426	0.5351627	602.9684	4.133328	0	11	872	531						Frog_fixed.avi	0
11714	703	866.0455	527.6483	0.5944778	0.5436232	603.6436	4.201953	0	884.5764	534.0691	0.4417898	0.5351198	602.9366	4.130929	0	11	875	531						Frog_fixed.avi	0
11731	704	866.692	528.7676	0.5945091	0.5436521	603.5985	4.19399	0	888.2429	529.0933	0.4418117	0.5351458	602.9467	4.150256	0	11	877	529						Frog_fixed.avi	0
11747	705	862.3212	530.7746	0.5945239	0.5437496	603.5566	4.204929	0	887.0932	532.5049	0.4418157	0.5352295	602.8458	4.151183	0	11	875	532						Frog_fixed.avi	0
11764	706	864.8058	525.1934	0.5945213	0.5439765	603.5896	4.206918	0	886.1157	532.6502	0.441803	0.5353459	602.7917	4.145716	0	11	875	529						Frog_fixed.avi	0
11781	707	866.6694	518.4481	0.5945188	0.5441979	603.537	4.221726	0	884.6557	531.3235	0.4417768	0.5354546	602.7384	4.145864	0	11	876	525						Frog_fixed.avi	0
11797	708	866.7847	524.0826	0.5945084	0.5443223	603.5549	4.207415	0	885.0684	523.9496	0.4417518	0.5356284	602.7034	4.163512	0	11	876	524						Frog_fixed.avi	0
11814	709	866.3458	527.1481	0.5944887	0.5444327	603.4782	4.208488	0	885.3279	526.73	0.4417082	0.5356819	602.5571	4.147768	0	11	876	527						Frog_fixed.avi	0
11831	710	859.8798	534.5402	0.5944604	0.5445216	603.387	4.20218	0	882.7239	527.9262	0.4416901	0.5357446	602.502	4.146021	0	11	871	531						Frog_fixed.avi	0
11847	711	862.6807	528.5432	0.5944237	0.5446088	603.3168	4.214926	0	883.8196	527.1299	0.4416597	0.5357769	602.4553	4.161732	0	11	873	528						Frog_fixed.avi	0
11864	712	862.4368	528.1858	0.5943937	0.544721	603.3047	4.217812	0	885.4297	524.403	0.4416204	0.5357848	602.4642	4.151931	0	11	874	526						Frog_fixed.avi	0
11881	713	862.6694	533.3884	0.5943642	0.5447571	603.2626	4.205724	0	881.198	530.3145	0.4415854	0.535798	602.4741	4.152177	0	11	872	532						Frog_fixed.avi	0
11897	714	861.3018	528.6683	0.5943159	0.5447369	603.303	4.21611	0	882.3069	532.885	0.4415583	0.535744	602.4632	4.173136	0	11	872	531						Frog_fixed.avi	0
11914	715	859.7725	527.7248	0.5942748	0.5446776	603.2421	4.219059	0	884.4433	529.7877	0.4415235	0.5356613	602.4462	4.163421	0	11	872	529						Frog_fixed.avi	0
11931	716	856.8959	530.8433	0.5942565	0.5445809	603.2581	4.202589	0	877.7674	527.378	0.4414885	0.5355751	602.5317	4.14693	0	11	867	529						Frog_fixed.avi	0
11947	717	856.7179	532.6735	0.5942634	0.544528	603.2018	4.212129	0	884.5959	531.8069	0.4415193	0.5355217	602.3818	4.140513	0	11	871	532						Frog_fixed.avi	0
11964	718	861.4893	534.7594	0.5943291	0.5445223	603.1495	4.218786	0	882.2111	531.2076	0.4415573	0.535539	602.3975	4.151986	0	11	872	533						Frog_fixed.avi	0
11981	719	828.1672	537.4135	0.5945108	0.5446642	603.1114	4.210439	0	847.7021	538.6683	0.4417471	0.5356938	602.211	4.156549	0	11	838	538						Frog_fixed.avi	0
11997	720	836.4853	539.0529	0.5946059	0.5447363	603.2163	4.216711	0	855.2872	537.451	0.4418407	0.5357671	602.264	4.129009	0	11	846	538						Frog_fixed.avi	0
12014	721	831.4303	536.3022	0.5946891	0.5448413	603.1196	4.206103	0	851.2183	543.6244	0.4419442	0.5358435	602.4421	4.143911	0	11	841	540						Frog_fixed.avi	0
12031	722	836.6222	532.6068	0.5948126	0.54493	602.9734	4.202607	0	855.3182	546.48	0.4420629	0.5358815	602.328	4.118624	0	11	846	540						Frog_fixed.avi	0
12047	723	835.0284	533.3698	0.5949531	0.5450056	603.1401	4.19795	0	847.8447	547.4601	0.4421744	0.535899	602.2371	4.139695	0	11	841	540						Frog_fixed.avi	0
12064	724	835.464	541.2834	0.5950891	0.5450913	603.2485	4.197094	0	852.3939	542.033	0.4423381	0.5359359	602.2979	4.119382	0	11	844	542						Frog_fixed.avi	0
12081	725	829.6966	537.6355	0.5952313	0.5451666	603.136	4.192677	0	848.542	547.8986	0.4425158	0.535948	602.3254	4.111263	0	11	839	543						Frog_fixed.avi	0
12097	726	833.9747	538.3541	0.5954319	0.5451496	603.0547	4.198209	0	850.5693	547.6975	0.4426755	0.5358693	602.2332	4.099219	0	11	842	543						Frog_fixed.avi	0
12114	727	837.1738	536.2401	0.5956279	0.5450795	603.1501	4.197814	0	847.9675	541.3127	0.4428667	0.5357263	602.2892	4.095034	0	11	843	539						Frog_fixed.avi	0
12131	728	834.5056	538.6086	0.5958192	0.5449895	602.9313	4.198008	0	850.0101	538.7817	0.4430583	0.5355649	602.2413	4.084131	0	11	842	539						Frog_fixed.avi	0
12147	729	836.3798	533.691	0.5960177	0.5448789	603.1729	4.192712	0	847.7947	543.907	0.4432069	0.5353251	602.165	4.08819	0	11	842	539						Frog_fixed.avi	0
12164	730	830.5045	539.9738	0.5961762	0.5448582	603.0933	4.178949	0	847.9342	545.4586	0.4433926	0.5351986	602.21	4.078075	0	11	839	543						Frog_fixed.avi	0
12181	731	831.5375	543.5083	0.5963771	0.5448703	602.9855	4.174865	0	845.3229	547.2808	0.4435916	0.5351555	602.1988	4.081952	0	11	838	545						Frog_fixed.avi	0
12197	732	832.1899	540.3904	0.5965819	0.5449694	603.1198	4.175857	0	841.9469	547.191	0.4437696	0.5351666	602.1802	4.065462	0	11	837	544						Frog_fixed.avi	0
12214	733	833.1525	538.0112	0.5967944	0.5450549	602.8638	4.173676	0	844.4988	546.4539	0.4440183	0.5351774	602.1713	4.073168	0	11	839	542						Frog_fixed.avi	0
12231	734	833.6285	539.0574	0.5970271	0.5451618	603.1844	4.168251	0	841.6437	549.1501	0.4442192	0.5351849	602.1629	4.068964	0	11	838	544						Frog_fixed.avi	0
12247	735	826.0385	537.5087	0.5972371	0.5452484	603.0641	4.161856	0	842.6309	546.8626	0.4444914	0.5352207	602.1901	4.06404	0	11	834	542						Frog_fixed.avi	0
12264	736	832.0427	544.2852	0.5974888	0.5453818	603.0395	4.164162	0	837.3165	545.5208	0.4446924	0.5352507	602.1698	4.059104	0	11	835	545						Frog_fixed.avi	0
12281	737	828.4756	543.7964	0.5977148	0.5455549	603.0928	4.155573	0	841.1024	546.0035	0.4449596	0.5353066	602.0957	4.043695	0	11	835	545						Frog_fixed.avi	0
12297	738	832.2224	536.0241	0.5979566	0.5457746	603.0776	4.146389	0	839.1633	543.3976	0.4451794	0.5353979	602.1161	4.063265	0	11	836	540						Frog_fixed.avi	0
12314	739	831.7792	539.7661	0.5981613	0.5459107	603.1188	4.149629	0	838.9166	543.8199	0.4453932	0.5354605	602.1894	4.021413	0	11	835	542						Frog_fixed.avi	0
12330	740	829.707	547.4044	0.598361	0.5460197	602.868	4.15295	0	840.9156	541.6544	0.4456288	0.5355811	602.1124	4.027173	0	11	835	545						Frog_fixed.avi	0
12347	741	831.0959	544.1974	0.5985663	0.5461072	603.1442	4.143863	0	840.2349	540.6744	0.4458119	0.5356278	602.027	4.027483	0	11	836	542						Frog_fixed.avi	0
12364	742	829.9377	545.611	0.5987419	0.5461599	603.0165	4.125969	0	839.5637	538.4404	0.4460244	0.535629	602.1157	4.026836	0	11	835	542						Frog_fixed.avi	0
12380	743	832.5098	541.0623	0.5989281	0.5461783	603.0048	4.135845	0	838.9896	541.527	0.4461935	0.5355557	602.0562	4.015632	0	11	836	541						Frog_fixed.avi	0
12397	744	830.4761	542.8438	0.5991057	0.5461325	603.0707	4.135733	0	839.5319	543.2669	0.4463827	0.5354432	602.1547	4.020852	0	11	835	543						Frog_fixed.avi	0
12414	745	836.6085	539.3441	0.5993099	0.5461064	602.837	4.121638	0	839.0135	550.7802	0.4465941	0.5353563	602.0765	4.024085	0	11	838	545						Frog_fixed.avi	0
12430	746	832.4793	540.7377	0.5995026	0.5460945	603.0023	4.12702	0	840.4375	545.2304	0.4467978	0.535298	602.1664	4.032943	0	11	836	543						Frog_fixed.avi	0
12447	747	828.4623	542.4214	0.5997053	0.5460686	602.9894	4.108339	0	842.8298	545.4959	0.447022	0.5352222	602.0588	4.027511	0	11	836	544						Frog_fixed.avi	0
12464	748	834.3851	544.0338	0.599912	0.5460474	602.8892	4.11361	0	841.4966	544.8394	0.4471982	0.5351738	601.998	4.017538	0	11	838	544						Frog_fixed.avi	0
12480	749	828.9559	544.2227	0.6001077	0.5460324	602.9566	4.108699	0	845.2114	543.8302	0.4474169	0.5351236	601.8754	4.023614	0	11	837	544						Frog_fixed.avi	0
12497	750	832.8461	541.924	0.6002787	0.5460184	602.7183	4.11719	0	842.0856	544.2753	0.4475845	0.5350719	601.9872	4.024454	0	11	837	543						Frog_fixed.avi	0
12514	751	832.8474	542.0181	0.6004247	0.5459943	602.7856	4.11319	0	839.3961	544.0975	0.4477175	0.535004	601.8835	4.029009	0	11	836	543						Frog_fixed.avi	0
12530	752	830.5614	546.8784	0.6005639	0.5459452	602.9105	4.104175	0	837.0074	547.3589	0.4478264	0.534915	601.8411	4.041715	0	11	834	547						Frog_fixed.avi	0
12547	753	830.3528	540.9604	0.6006569	0.545884	602.756	4.106704	0	846.1965	541.1603	0.4479515	0.5348303	601.7698	4.019788	0	11	838	541						Frog_fixed.avi	0
12564	754	828.6669	543.3286	0.6007364	0.5457497	602.5112	4.102853	0	842.495	547.6486	0.4480065	0.5346469	601.7061	4.022696	0	11	836	545						Frog_fixed.avi	0
12580	755	867.6096	548.3351	0.6006242	0.5454661	602.7206	4.100317	0	875.8129	547.4451	0.4479269	0.53452	601.7842	4.042356	0	11	872	548						Frog_fixed.avi	0
12597	756	860.8032	552.6504	0.600735	0.5452392	602.4877	4.097528	0	872.6951	539.3031	0.4479843	0.5343399	601.678	4.018718	0	11	867	546						Frog_fixed.avi	0
12614	757	861.7266	546.4881	0.6007904	0.5450952	602.4684	4.098691	0	875.2277	541.4343	0.448021	0.5341374	601.607	4.018594	0	11	868	544						Frog_fixed.avi	0
12630	758	855.7297	548.5259	0.6008449	0.5449082	602.4247	4.083781	0	873.8009	542.679	0.4480718	0.5339802	601.5842	4.016128	0	11	865	546						Frog_fixed.avi	0
12647	759	857.4006	548.4993	0.6009516	0.5448092	602.4544	4.09059	0	873.1552	542.6724	0.4481584	0.5339243	601.5597	4.022621	0	11	865	546						Frog_fixed.avi	0
12664	760	856.756	545.4329	0.601073	0.5448148	602.3447	4.079985	0	872.562	535.5425	0.4482462	0.5339053	601.4575	4.032104	0	11	865	540						Frog_fixed.avi	0
12680	761	858.6343	549.3375	0.6012424	0.5448179	602.2709	4.083566	0	874.6708	546.4503	0.4483798	0.533833	601.2993	4.03511	0	11	867	548						Frog_fixed.avi	0
12697	762	853.109	548.1338	0.6013746	0.5448032	602.2031	4.067529	0	872.1688	549.9098	0.4485224	0.5338123	601.2965	4.028738	0	11	863	549						Frog_fixed.avi	0
12714	763	861.0791	553.3168	0.6015381	0.544759	602.2003	4.064331	0	873.9092	543.3055	0.4486665	0.5337682	601.2242	4.02215	0	11	867	548						Frog_fixed.avi	0
12730	764	856.4715	555.2476	0.6016896	0.5447453	602.0245	4.066518	0	873.7223	546.2604	0.4488188	0.5337452	601.1375	4.032329	0	11	865	551						Frog_fixed.avi	0
12747	765	862.3018	543.4104	0.6018105	0.5448215	602.0688	4.050469	0	871.9067	549.2048	0.4489165	0.533717	601.0826	4.038448	0	11	867	546						Frog_fixed.avi	0
12764	766	853.2876	548.0233	0.6019016	0.5449109	601.9769	4.059817	0	866.8002	550.7944	0.449002	0.5338174	600.9885	4.024824	0	11	860	549						Frog_fixed.avi	0
12780	767	861.3832	546.0393	0.6019852	0.5450814	601.8204	4.05797	0	873.0585	545.4506	0.4490924	0.533985	600.9502	4.007412	0	11	867	546						Frog_fixed.avi	0
12797	768	860.6953	556.9355	0.6020963	0.5452545	601.735	4.040159	0	879.6899	536.431	0.4491645	0.5341263	600.9174	4.006422	0	11	870	547						Frog_fixed.avi	0
12814	769	865.1292	553.8411	0.6021752	0.5454341	601.776	4.03454	0	877.3868	542.3155	0.4492323	0.5342982	600.9654	4.006564	0	11	871	548						Frog_fixed.avi	0
12830	770	864.3621	553.0806	0.6022996	0.545637	601.799	4.041139	0	875.4551	546.3918	0.4493551	0.5343732	600.77	4.018899	0	11	870	550						Frog_fixed.avi	0
12847	771	863.4246	550.0704	0.6024909	0.5457826	601.4711	4.032319	0	870.2681	548.257	0.4495151	0.5343949	600.6717	4.027204	0	11	867	549						Frog_fixed.avi	0
12863	772	864.4303	548.3125	0.6027098	0.5458095	601.5866	4.032292	0	877.024	542.1516	0.4497346	0.5343785	600.5609	4.012489	0	11	871	545						Frog_fixed.avi	0
12880	773	861.3406	549.8139	0.6028954	0.5457793	601.4669	4.033742	0	878.1073	542.9532	0.44992	0.5342935	600.5804	4.005396	0	11	870	546						Frog_fixed.avi	0
12897	774	863.4625	550.5729	0.6031066	0.5456455	601.4315	4.031927	0	873.1451	540.5986	0.4500832	0.5341449	600.3876	3.993345	0	11	868	546						Frog_fixed.avi	0
12913	775	862.512	560.5376	0.6032322	0.5454363	601.3713	4.019777	0	874.8557	541.0767	0.4502431	0.5339684	600.403	4.006073	0	11	869	551						Frog_fixed.avi	0
12930	776	859.9758	517.6522	0.6033958	0.5450667	601.313	4.021007	0	877.8997	508.8975	0.4504501	0.533496	600.4824	4.00058	0	12	869	513						Frog_fixed.avi	0
12947	777	851.3577	510.0881	0.6036118	0.5447139	601.2712	4.010745	0	868.8789	485.8343	0.4506991	0.5332118	600.4655	3.985111	0	12	860	498						Frog_fixed.avi	0
12963	778	851.2715	509.3293	0.6037825	0.5447091	601.1348	4.014563	0	872.9211	488.2153	0.4508556	0.5331869	600.3203	3.975229	0	12	862	499						Frog_fixed.avi	0
12980	779	853.5247	515.4587	0.603975	0.5446717	600.9521	4.011811	0	869.1578	493.7907	0.4509898	0.5331451	600.2156	3.985385	0	12	861	505						Frog_fixed.avi	0
12997	780	851.4976	514.7807	0.6041413	0.5446652	601.029	4.02117	0	866.9434	490.6755	0.4511269	0.5331368	600.1318	3.979733	0	12	859	503						Frog_fixed.avi	0
13013	781	850.1151	516.3968	0.6042938	0.5446446	600.8632	4.022246	0	869.4105	497.0167	0.4512707	0.5330407	600.0191	3.984048	0	12	860	507						Frog_fixed.avi	0
13030	782	852.4447	515.4174	0.6044244	0.5445191	600.7574	4.014787	0	872.7827	497.0906	0.4513672	0.532899	599.9892	3.979858	0	12	863	506						Frog_fixed.avi	0
13047	783	851.8854	506.5206	0.6045519	0.5443218	600.7557	4.020735	0	867.416	494.7813	0.4514935	0.5326565	599.9362	3.980156	0	12	860	501						Frog_fixed.avi	0
13063	784	855.9567	506.356	0.6047079	0.5440812	600.6226	4.023199	0	866.0704	491.5756	0.4515719	0.5324422	599.8654	3.975678	0	12	861	499						Frog_fixed.avi	0
13080	785	858.6602	509.9708	0.604818	0.5438691	600.4231	4.026215	0	866.7072	500.3822	0.4516571	0.5321636	599.6936	3.97995	0	12	863	505						Frog_fixed.avi	0
13097	786	857.5489	510.0076	0.6049401	0.5437821	600.4577	4.029328	0	869.4707	501.1696	0.4517453	0.5320635	599.5578	3.966316	0	12	864	506						Frog_fixed.avi	0
13113	787	856.1738	507.4225	0.6050763	0.5438436	600.3463	4.041446	0	869.2732	500.1603	0.4518746	0.5320884	599.5014	3.981262	0	12	863	504						Frog_fixed.avi	0
13130	788	853.7731	512.1117	0.6052047	0.5439364	600.22	4.03963	0	866.2192	503.8276	0.451971	0.5321757	599.4644	3.987894	0	12	860	508						Frog_fixed.avi	0
13147	789	858.5645	506.4512	0.6052852	0.5440848	600.0826	4.041492	0	869.3682	496.0119	0.452041	0.5323426	599.4533	3.982091	0	12	864	501						Frog_fixed.avi	0
13163	790	852.838	505.7385	0.6053176	0.5442612	600.007	4.041508	0	868.9379	499.9987	0.4520449	0.5324966	599.449	4.004924	0	12	861	503						Frog_fixed.avi	0
13180	791	853.6304	508.2865	0.6052952	0.5443835	599.9249	4.0481	0	866.6072	501.7281	0.4520152	0.5326613	599.1338	4.003719	0	12	860	505						Frog_fixed.avi	0
13197	792	854.5051	513.5174	0.6052336	0.5444776	599.7441	4.046912	0	864.745	501.4189	0.4519042	0.5328055	599	4.006401	0	12	860	507						Frog_fixed.avi	0
13213	793	855.1132	512.0875	0.6051966	0.5445944	599.6666	4.058704	0	865.7247	497.8432	0.4518407	0.5329248	598.981	4.001538	0	12	860	505						Frog_fixed.avi	0
13230	794	852.3295	510.1302	0.6051638	0.5448061	599.589	4.055934	0	869.7128	496.2046	0.4518055	0.5331128	598.8703	4.001797	0	12	861	503						Frog_fixed.avi	0
13246	795	857.3416	505.4933	0.6051496	0.5450206	599.4916	4.070971	0	868.5615	501.3108	0.4517776	0.5332501	598.8146	4.019475	0	12	863	503						Frog_fixed.avi	0
13263	796	857.0577	506.9614	0.6051583	0.5451373	599.3987	4.081641	0	870.0599	502.2288	0.451778	0.5333526	598.7252	4.044435	0	12	864	505						Frog_fixed.avi	0
13280	797	855.8862	513.011	0.6051925	0.5452036	599.3347	4.075297	0	871.0485	495.1799	0.4518032	0.5334182	598.6757	4.037168	0	12	863	504						Frog_fixed.avi	0
13296	798	856.6082	519.2853	0.6052074	0.5452267	599.2864	4.094622	0	870.292	500.1586	0.4518088	0.5333933	598.6151	4.038553	0	12	863	510						Frog_fixed.avi	0
13313	799	891.6188	503.2666	0.6050798	0.5451972	599.1574	4.108114	0	897.8207	497.7249	0.4516944	0.5333421	598.6245	4.047404	0	12	895	500						Frog_fixed.avi	0
13330	800	873.681	511.7415	0.6050695	0.5451972	599.0616	4.108457	0	887.2232	496.3574	0.4516646	0.5333343	598.5787	4.053547	0	12	880	504						Frog_fixed.avi	0
13346	801	879.6538	508.4779	0.6050285	0.5452239	598.9009	4.104371	0	887.2596	495.9885	0.4516013	0.53338	598.3865	4.05164	0	12	883	502						Frog_fixed.avi	0
13363	802	879.4376	510.5613	0.6049932	0.5452947	598.768	4.119892	0	886.3253	495.1631	0.4515421	0.5334816	598.2008	4.068696	0	12	883	503						Frog_fixed.avi	0
13380	803	880.3199	515.7763	0.6049616	0.545445	598.7122	4.11786	0	888.3613	496.0103	0.451495	0.5336588	598.1313	4.059433	0	12	884	506						Frog_fixed.avi	0
13396	804	881.0467	504.0547	0.6049298	0.5456576	598.5676	4.135414	0	887.6993	495.5722	0.4514672	0.5339224	598.0307	4.06778	0	12	884	500						Frog_fixed.avi	0
13413	805	879.8339	501.667	0.6049039	0.5458111	598.421	4.134707	0	888.6621	500.4011	0.4514261	0.5340737	597.9482	4.071333	0	12	884	501						Frog_fixed.avi	0
13430	806	876.8857	502.618	0.6048522	0.5458267	598.3035	4.13562	0	889.0743	499.5903	0.4513622	0.5341477	597.8902	4.076597	0	12	883	501						Frog_fixed.avi	0
13446	807	876.8334	501.9728	0.6047787	0.5457894	598.3212	4.130342	0	888.0192	497.1267	0.45125	0.534139	597.8206	4.077442	0	12	882	500						Frog_fixed.avi	0
13463	808	873.9398	509.3565	0.6046882	0.5456545	598.2666	4.138829	0	887.8124	499.3655	0.4511404	0.5341212	597.5439	4.074484	0	12	881	504						Frog_fixed.avi	0
13480	809	874.476	512.0134	0.6046125	0.5455242	598.1364	4.136086	0	887.3412	495.2612	0.451062	0.5340772	597.4681	4.073359	0	12	881	504						Frog_fixed.avi	0
13496	810	876.1133	511.2627	0.6045375	0.5454296	598.0105	4.137246	0	886.9657	500.6817	0.4509775	0.5340419	597.4669	4.074327	0	12	882	506						Frog_fixed.avi	0
13513	811	879.5871	512.0468	0.6044616	0.5453345	597.8448	4.151707	0	889.4278	500.2344	0.4508953	0.5340322	597.3803	4.070659	0	12	885	506						Frog_fixed.avi	0
13530	812	877.4584	513.2324	0.6044105	0.5452553	597.7279	4.145986	0	894.5861	494.4492	0.4507679	0.5340308	597.022	4.059621	0	12	886	504						Frog_fixed.avi	0
13546	813	879.2587	508.4012	0.6043192	0.5451814	597.5814	4.1468	0	887.7454	500.9949	0.4506175	0.534053	597.1029	4.068711	0	12	884	505						Frog_fixed.avi	0
13563	814	877.7065	508.636	0.6041659	0.5451649	597.2369	4.133009	0	896.8079	496.5717	0.4504673	0.5340822	596.972	4.059699	0	12	887	503						Frog_fixed.avi	0
13580	815	874.7683	511.268	0.6039676	0.5451975	597.221	4.144251	0	895.6658	500.1231	0.450224	0.5341793	596.6869	4.059605	0	12	885	506						Frog_fixed.avi	0
13596	816	878.5003	512.6505	0.6037704	0.5452904	597.073	4.137868	0	893.8669	498.6658	0.4499978	0.534346	596.6198	4.054862	0	12	886	506						Frog_fixed.avi	0
13613	817	881.642	513.9388	0.6036137	0.5454156	596.8448	4.133822	0	897.1985	496.6353	0.4497973	0.53453	596.4861	4.047423	0	12	889	505						Frog_fixed.avi	0
13630	818	876.2422	512.5448	0.6034639	0.5455336	596.8241	4.126207	0	892.4989	498.4936	0.4496467	0.5346571	596.416	4.066326	0	12	884	506						Frog_fixed.avi	0
13646	819	874.1342	518.0378	0.6033127	0.5455535	596.6931	4.131519	0	897.0562	491.6052	0.4494593	0.5347431	596.3096	4.071214	0	12	886	505						Frog_fixed.avi	0
13663	820	873.7158	518.1585	0.6031815	0.5454836	596.5132	4.138321	0	895.8175	500.5481	0.4492956	0.534659	596.1866	4.035475	0	12	885	509						Frog_fixed.avi	0
13680	821	877.6559	512.9286	0.6030942	0.5454127	596.4138	4.13243	0	892.6301	501.4654	0.4491835	0.534596	596.1152	4.065139	0	12	885	507						Frog_fixed.avi	0
13696	822	878.3155	513.8383	0.6029869	0.5453632	596.3102	4.139189	0	895.4625	499.9381	0.4490355	0.5345421	595.9312	4.057371	0	12	887	507						Frog_fixed.avi	0
13713	823	880.9539	510.0253	0.6028631	0.5453038	596.1072	4.152674	0	892.7709	497.3958	0.4488733	0.5345014	595.8422	4.05671	0	12	887	504						Frog_fixed.avi	0
13730	824	874.9926	516.1827	0.6027453	0.5452542	596.0587	4.149099	0	891.9739	497.5229	0.4487784	0.5344874	595.7363	4.073792	0	12	883	507						Frog_fixed.avi	0
13746	825	870.1941	526.6398	0.6027493	0.5452756	595.8865	4.143653	0	886.8539	511.4926	0.4487819	0.5345584	595.6122	4.072783	0	12	879	519						Frog_fixed.avi	0
13763	826	873.3899	535.6612	0.6027851	0.5452188	595.5793	4.165999	0	884.8004	527.6636	0.4488053	0.534582	595.3561	4.073923	0	12	879	532						Frog_fixed.avi	0
13779	827	871.2921	522.4056	0.6027733	0.5449518	595.558	4.154494	0	883.6258	521.4386	0.4487265	0.5343772	595.2731	4.088973	0	12	877	522						Frog_fixed.avi	0
13796	828	866.1086	533.3909	0.6027111	0.5444617	595.6408	4.136893	0	880.9604	520.6603	0.4486397	0.5340804	595.0364	4.089345	0	12	874	527						Frog_fixed.avi	0
13813	829	865.4064	536.8937	0.6025844	0.5438904	595.6389	4.160398	0	884.9355	520.6803	0.448519	0.5336046	595.0338	4.091716	0	12	875	529						Frog_fixed.avi	0
13829	830	867.8553	524.5493	0.6024122	0.5433268	595.5644	4.162878	0	880.3376	520.1703	0.4483184	0.5332403	595.1506	4.094732	0	12	874	522						Frog_fixed.avi	0
13846	831	869.3785	532.1885	0.6022111	0.5426894	595.5801	4.163026	0	879.2728	523.1178	0.4480874	0.5327839	594.9388	4.099886	0	12	874	528						Frog_fixed.avi	0
13863	832	868.0063	532.9844	0.6019865	0.5421507	595.5493	4.17029	0	885.2497	520.0757	0.4478587	0.5324883	595.0991	4.101415	0	12	877	527						Frog_fixed.avi	0
13879	833	870.7228	529.3294	0.6017909	0.5418279	595.3361	4.188205	0	883.6466	519.8026	0.4476232	0.5323256	594.8269	4.106177	0	12	877	525						Frog_fixed.avi	0
13896	834	864.8851	533.8773	0.6015374	0.5415179	595.3781	4.178589	0	885.9152	522.5406	0.4473819	0.532222	594.754	4.110598	0	12	875	528						Frog_fixed.avi	0
13913	835	865.3157	535.2293	0.6013089	0.5412947	595.2253	4.171324	0	883.6834	526.2837	0.4471202	0.5322271	594.6928	4.124087	0	12	874	531						Frog_fixed.avi	0
13929	836	866.4204	529.9959	0.6010269	0.541173	595.2726	4.18772	0	885.1236	524.33	0.4468427	0.5322364	594.6525	4.123829	0	12	876	527						Frog_fixed.avi	0
13946	837	869.1388	528.8132	0.60073	0.5410037	595.0884	4.193777	0	891.8813	517.2862	0.446519	0.5322247	594.6548	4.129377	0	12	881	523						Frog_fixed.avi	0
13963	838	868.7888	527.1805	0.6003924	0.5408133	595.0745	4.214558	0	889.2825	514.5276	0.4461674	0.5321923	594.5789	4.144832	0	12	879	521						Frog_fixed.avi	0
13979	839	871.7868	525.1843	0.6000858	0.5406324	595.0802	4.212771	0	892.0524	517.1967	0.4458576	0.5321744	594.5178	4.134172	0	12	882	521						Frog_fixed.avi	0
13996	840	871.2902	526.0261	0.5997974	0.5404991	594.9579	4.212029	0	893.7168	518.3005	0.4455604	0.5322137	594.5621	4.137303	0	12	883	522						Frog_fixed.avi	0
14013	841	870.2681	526.374	0.5995649	0.5403911	594.9393	4.210249	0	892.7534	519.9137	0.445293	0.5322449	594.4398	4.140179	0	12	882	523						Frog_fixed.avi	0
14029	842	867.1719	525.9781	0.5993305	0.5403255	594.9027	4.2245	0	893.8834	510.3596	0.4450383	0.5323635	594.4674	4.152164	0	12	881	518						Frog_fixed.avi	0
14046	843	873.9423	526.4935	0.5991392	0.5402728	594.6772	4.229729	0	891.9136	511.6947	0.4447682	0.5324054	594.2628	4.143791	0	12	883	519						Frog_fixed.avi	0
14063	844	867.2753	525.6815	0.5988983	0.5402374	594.7164	4.221147	0	897.0623	512.6378	0.444549	0.5324615	594.2813	4.137929	0	12	882	519						Frog_fixed.avi	0
14079	845	871.6373	524.0505	0.598689	0.5402277	594.6487	4.232783	0	885.5575	515.2655	0.4442578	0.5325424	594.1751	4.143583	0	12	879	520						Frog_fixed.avi	0
14096	846	863.6469	528.3004	0.5983755	0.5401913	594.6702	4.231455	0	893.2252	514.0829	0.4440082	0.5326669	594.1856	4.151669	0	12	878	521						Frog_fixed.avi	0
14113	847	871.6894	523.3116	0.598095	0.5401213	594.4479	4.245992	0	890.4147	518.1313	0.4436602	0.5327139	594.1757	4.164196	0	12	881	521						Frog_fixed.avi	0
14129	848	870.8206	523.8061	0.5977575	0.5399041	594.5321	4.244385	0	883.6799	519.2634	0.4433091	0.5326943	594.0509	4.186113	0	12	877	522						Frog_fixed.avi	0
14146	849	863.7485	523.845	0.5973994	0.5396555	594.517	4.245168	0	889.8413	516.8444	0.4429813	0.5326245	594.1098	4.170025	0	12	877	520						Frog_fixed.avi	0
14163	850	869.061	526.3775	0.5970998	0.5394364	594.3843	4.248775	0	889.9937	515.2377	0.4426366	0.5325024	594.1138	4.17288	0	12	880	521						Frog_fixed.avi	0
14179	851	870.548	517.024	0.5967765	0.5392699	594.5954	4.261096	0	885.8611	516.5894	0.442315	0.5324559	593.9714	4.190055	0	12	878	517						Frog_fixed.avi	0
14196	852	871.0013	523.6518	0.5964543	0.5390269	594.546	4.26262	0	892.6835	513.1714	0.4420123	0.5324342	594.1799	4.183991	0	12	882	518						Frog_fixed.avi	0
14213	853	870.4037	522.9346	0.5961224	0.5388284	594.4494	4.255306	0	889.0435	511.5376	0.4416444	0.5324124	594.1987	4.177369	0	12	880	517						Frog_fixed.avi	0
14229	854	870.2207	518.3518	0.5957552	0.5386164	594.5823	4.262205	0	887.4791	512.4569	0.4412842	0.5323819	594.009	4.185824	0	12	879	515						Frog_fixed.avi	0
14246	855	870.9656	524.6512	0.5953761	0.5382881	594.558	4.271347	0	887.814	514.3829	0.440924	0.5322381	594.0527	4.187279	0	12	879	520						Frog_fixed.avi	0
14263	856	865.7059	519.4553	0.5949902	0.5379269	594.4537	4.255549	0	892.5714	514.5045	0.4405417	0.5321288	594.2064	4.203927	0	12	879	517						Frog_fixed.avi	0
14279	857	869.3084	517.4274	0.5946171	0.5376591	594.4742	4.271453	0	886.7993	518.399	0.4401397	0.5320259	594.2881	4.193902	0	12	878	518						Frog_fixed.avi	0
14296	858	868.4649	524.7781	0.5942447	0.5373499	594.6625	4.253817	0	884.1418	520.2889	0.4397863	0.532006	594.3198	4.207217	0	12	876	523						Frog_fixed.avi	0
14313	859	864.3975	519.611	0.5938765	0.5371283	594.7016	4.264267	0	888.7257	517.2616	0.4394419	0.5320433	594.373	4.192843	0	12	877	518						Frog_fixed.avi	0
14329	860	866.4615	522.7093	0.5935355	0.5369791	594.6857	4.26347	0	890.1619	518.9791	0.4391205	0.5321174	594.4216	4.200343	0	12	878	521						Frog_fixed.avi	0
14346	861	867.9969	519.4247	0.5932428	0.5368935	594.8124	4.27559	0	886.7994	511.3878	0.4388025	0.5323057	594.5967	4.205755	0	12	877	515						Frog_fixed.avi	0
14362	862	863.8306	519.0681	0.592908	0.5368463	594.9007	4.274321	0	884.785	517.809	0.4385233	0.5324761	594.6062	4.220018	0	12	874	518						Frog_fixed.avi	0
14379	863	862.7294	518.0427	0.5926031	0.5368346	594.9609	4.280338	0	880.4818	520.4854	0.4382014	0.5326855	594.6251	4.204168	0	12	872	519						Frog_fixed.avi	0
14396	864	869.8794	517.8223	0.5922938	0.5368614	594.96	4.279494	0	890.2585	517.0084	0.4379315	0.5328714	594.8033	4.196181	0	12	880	517						Frog_fixed.avi	0
14412	865	860.9868	515.8356	0.59198	0.5368204	595.1938	4.288021	0	885.0286	519.0491	0.4376274	0.5329713	594.8398	4.21381	0	12	873	517						Frog_fixed.avi	0
14429	866	867.4896	525.1443	0.5917096	0.5366247	595.2287	4.288964	0	892.7044	515.5152	0.4373951	0.5329804	594.9814	4.20433	0	12	880	520						Frog_fixed.avi	0
14446	867	867.7313	525.9422	0.5914695	0.5363767	595.3407	4.280377	0	888.0355	515.0505	0.4371603	0.5329062	595.119	4.218899	0	12	878	520						Frog_fixed.avi	0
14462	868	864.6451	523.2675	0.5912618	0.5361249	595.2984	4.282726	0	886.6083	521.7239	0.4369586	0.5327425	595.2253	4.212109	0	12	876	522						Frog_fixed.avi	0
14479	869	863.8478	522.6221	0.5910624	0.5357066	595.5688	4.298031	0	892.8445	519.3492	0.4367905	0.5325466	595.4031	4.205283	0	12	878	521						Frog_fixed.avi	0
14496	870	867.0965	520.3734	0.590881	0.5353455	595.4854	4.28943	0	890.4172	511.7397	0.4365985	0.5323133	595.4442	4.208857	0	12	879	516						Frog_fixed.avi	0
14512	871	865.8979	524.0158	0.5906861	0.5349449	595.7644	4.296498	0	891.1842	522.6102	0.4363954	0.5319937	595.6027	4.200924	0	12	879	523						Frog_fixed.avi	0
14529	872	864.2595	527.0414	0.5904965	0.5346628	595.8307	4.283469	0	892.4949	520.3729	0.4362313	0.531845	595.7421	4.201417	0	12	878	524						Frog_fixed.avi	0
14546	873	864.5035	524.9119	0.5903001	0.5345426	595.9294	4.274373	0	887.9064	519.765	0.4360441	0.5318071	595.7852	4.221191	0	12	876	522						Frog_fixed.avi	0
14562	874	861.2756	522.8823	0.5901166	0.5344887	596.161	4.284788	0	887.1931	521.5886	0.4358699	0.5318671	595.9232	4.203384	0	12	874	522						Frog_fixed.avi	0
14579	875	869.1223	521.0087	0.5899403	0.5345059	596.1645	4.291631	0	891.997	521.2545	0.4357086	0.5319809	596.1259	4.199998	0	12	881	521						Frog_fixed.avi	0
14596	876	859.3022	521.8386	0.5896857	0.5345765	596.4133	4.287627	0	889.8788	516.6128	0.4354936	0.5321344	596.3023	4.199312	0	12	875	519						Frog_fixed.avi	0
14612	877	867.1876	521.7411	0.5895244	0.5346203	596.4755	4.281468	0	893.6856	518.8086	0.4353096	0.532289	596.3552	4.194074	0	12	880	520						Frog_fixed.avi	0
14629	878	863.4625	521.4874	0.5893024	0.5346231	596.8008	4.301588	0	891.2377	518.3168	0.4351686	0.532376	596.5608	4.201093	0	12	877	520						Frog_fixed.avi	0
14646	879	863.8214	521.3673	0.5891469	0.5346387	596.7311	4.29202	0	896.0775	514.4938	0.4350163	0.5324184	596.7851	4.197803	0	12	880	518						Frog_fixed.avi	0
14662	880	864.6838	519.263	0.5889825	0.5346792	597.0425	4.292885	0	893.5364	521.3214	0.4348725	0.5324779	596.868	4.20767	0	12	879	520						Frog_fixed.avi	0
14679	881	861.3055	523.0893	0.5888373	0.5347486	597.1758	4.284628	0	884.248	526.2797	0.434746	0.5325791	596.8525	4.200431	0	12	873	525						Frog_fixed.avi	0
14696	882	865.0046	522.0272	0.5887481	0.5349034	597.2531	4.308378	0	889.9177	525.0152	0.4346789	0.5327169	596.9835	4.206155	0	12	877	524						Frog_fixed.avi	0
14712	883	861.6769	522.6678	0.5886566	0.5349979	597.4066	4.300694	0	890.6562	518.1103	0.434603	0.5328674	597.2381	4.191283	0	12	876	520						Frog_fixed.avi	0
14729	884	859.3969	520.5344	0.5885525	0.5350416	597.4849	4.294653	0	891.16	522.2465	0.4345508	0.5329415	597.3104	4.190248	0	12	875	521						Frog_fixed.avi	0
14746	885	859.5341	524.8991	0.5884523	0.5349963	597.6107	4.28623	0	892.3932	520.7725	0.4344802	0.5329486	597.4623	4.208756	0	12	876	523						Frog_fixed.avi	0
14762	886	860.5091	528.917	0.588309	0.5349169	597.7493	4.284139	0	892.586	515.8644	0.4343647	0.532937	597.5856	4.204405	0	12	877	522						Frog_fixed.avi	0
14779	887	859.9677	523.9075	0.5881073	0.5348276	597.9534	4.29013	0	892.1943	521.2335	0.4341891	0.5329331	597.7872	4.206467	0	12	876	523						Frog_fixed.avi	0
14796	888	876.3735	491.3218	0.5878251	0.5345656	598.0532	4.292065	0	907.9676	495.9324	0.4339958	0.5327789	597.9183	4.218316	0	12	892	494						Frog_fixed.avi	0
14812	889	869.5226	500.6375	0.5876359	0.5345861	598.3445	4.273768	0	905.625	501.6317	0.4338736	0.5329309	598.0272	4.208148	0	12	888	501						Frog_fixed.avi	0
14829	890	867.0057	499.9059	0.5875086	0.5346397	598.298	4.273724	0	907.0044	490.3604	0.433751	0.5331305	598.2809	4.200081	0	12	887	495						Frog_fixed.avi	0
14846	891	869.368	502.8657	0.5874473	0.534688	598.2497	4.280649	0	908.6306	495.189	0.4336945	0.5332466	598.3076	4.183749	0	12	889	499						Frog_fixed.avi	0
14862	892	868.9189	501.3113	0.5874128	0.5347185	598.3752	4.271502	0	913.4955	493.0743	0.433663	0.5333505	598.4254	4.205142	0	12	891	497						Frog_fixed.avi	0
14879	893	868.2044	499.9047	0.5874033	0.5347049	598.4085	4.282685	0	905.9255	494.0368	0.4336623	0.5333685	598.4921	4.19935	0	12	887	497						Frog_fixed.avi	0
14896	894	866.8512	497.6925	0.5874166	0.534647	598.4683	4.289221	0	909.5229	488.6376	0.433702	0.5333085	598.5429	4.202385	0	12	888	493						Frog_fixed.avi	0
14912	895	865.0614	500.0911	0.5874275	0.5345373	598.5435	4.274591	0	908.106	490.8967	0.4337308	0.5331753	598.5973	4.189528	0	12	887	495						Frog_fixed.avi	0
14929	896	868.3948	497.0079	0.5874709	0.5342768	598.703	4.279552	0	905.7756	497.2864	0.4337604	0.5328923	598.6382	4.202337	0	12	887	497						Frog_fixed.avi	0
14945	897	868.3839	496.6486	0.5875126	0.5339705	598.7734	4.281131	0	901.4053	489.9456	0.4337834	0.5326071	598.6825	4.20247	0	12	885	493						Frog_fixed.avi	0
14962	898	868.1318	495.826	0.5875662	0.5337785	598.8431	4.282452	0	902.4743	490.6553	0.4338081	0.5323818	598.7017	4.213707	0	12	885	493						Frog_fixed.avi	0
14979	899	868.3638	497.1319	0.5876289	0.533714	598.9484	4.290993	0	899.9165	498.5135	0.4338603	0.5321909	598.7159	4.202259	0	12	884	498						Frog_fixed.avi	0
14995	900	869.918	493.2382	0.5876929	0.5337502	598.9554	4.282613	0	904.9415	493.1021	0.433975	0.5321884	598.6596	4.200563	0	12	887	493						Frog_fixed.avi	0
15012	901	861.3514	501.5902	0.5877779	0.5338501	599.0052	4.281638	0	906.976	489.4862	0.434088	0.5323469	598.7786	4.198626	0	12	884	496						Frog_fixed.avi	0
15029	902	867.6056	498.3757	0.5878864	0.5339919	599.015	4.278394	0	907.7076	487.9079	0.4341667	0.5325149	598.8142	4.183683	0	12	888	493						Frog_fixed.avi	0
15045	903	866.0284	496.6092	0.587952	0.534103	598.9562	4.264635	0	903.8516	495.1373	0.4342251	0.532594	598.8102	4.198604	0	12	885	496						Frog_fixed.avi	0
15062	904	866.7325	502.4397	0.588039	0.5341505	598.8825	4.260368	0	901.6855	496.6844	0.4342875	0.5326238	598.7346	4.180981	0	12	884	500						Frog_fixed.avi	0
15079	905	866.9803	503.2892	0.5881394	0.5341617	598.9794	4.261686	0	903.942	500.4795	0.4343956	0.5326216	598.5851	4.17255	0	12	885	502						Frog_fixed.avi	0
15095	906	869.0931	502.8175	0.5882428	0.5341582	598.975	4.257061	0	909.7809	493.8036	0.4345135	0.5326108	598.7298	4.166634	0	12	889	498						Frog_fixed.avi	0
15112	907	863.2554	499.7253	0.5883538	0.5342051	598.9659	4.261888	0	904.6826	497.97	0.4346448	0.5325958	598.7994	4.1651	0	12	884	499						Frog_fixed.avi	0
15129	908	864.0344	499.7901	0.5884778	0.5343463	598.9828	4.262112	0	902.4395	500.2609	0.4347368	0.5326554	598.8082	4.165818	0	12	883	500						Frog_fixed.avi	0
15145	909	866.2145	503.4996	0.5885654	0.5344827	598.8962	4.244807	0	900.265	500.7135	0.4348074	0.5327286	598.7544	4.16667	0	12	883	502						Frog_fixed.avi	0
15162	910	869.4763	504.8436	0.5886292	0.5345839	598.9512	4.251464	0	898.2157	501.0144	0.4348487	0.5328295	598.6913	4.16404	0	12	884	503						Frog_fixed.avi	0
15179	911	866.9514	506.2818	0.5886451	0.5346743	598.8754	4.230673	0	894.1089	503.4953	0.4348828	0.5329073	598.495	4.154432	0	12	881	505						Frog_fixed.avi	0
15195	912	867.907	505.7918	0.5886433	0.5347668	598.7892	4.231061	0	893.7964	502.7537	0.4348822	0.5329618	598.494	4.152092	0	12	881	504						Frog_fixed.avi	0
15212	913	868.095	512.457	0.5886719	0.5348444	598.7776	4.225433	0	895.269	496.6495	0.4348958	0.5329876	598.4299	4.146356	0	12	882	505						Frog_fixed.avi	0
15229	914	868.7023	507.0002	0.5887104	0.5349111	598.7537	4.23651	0	894.1946	499.6096	0.4349343	0.5329876	598.421	4.149241	0	12	881	503						Frog_fixed.avi	0
15245	915	864.9106	509.3553	0.5887594	0.534903	598.7296	4.221095	0	900.9746	498.2436	0.4349948	0.5329616	598.513	4.15442	0	12	883	504						Frog_fixed.avi	0
15262	916	866.5701	510.1545	0.5888236	0.5348167	598.6413	4.220243	0	897.5928	500.3067	0.4350629	0.5329123	598.4449	4.157853	0	12	882	505						Frog_fixed.avi	0
15279	917	875.9287	488.5366	0.588852	0.5346147	598.5733	4.239261	0	907.251	472.2557	0.4351228	0.5326944	598.4718	4.14842	0	12	892	480						Frog_fixed.avi	0
15295	918	877.9471	486.5854	0.5888764	0.5344911	598.4829	4.225277	0	904.4653	477.6554	0.4351771	0.5326116	598.46	4.146479	0	12	891	482						Frog_fixed.avi	0
15312	919	874.4589	489.3976	0.5889003	0.5344298	598.3561	4.238898	0	901.4924	478.8216	0.4351769	0.5325896	598.4529	4.142626	0	12	888	484						Frog_fixed.avi	0
15329	920	874.4608	491.7488	0.5889154	0.5344137	598.2823	4.225338	0	902.3449	479.548	0.4351735	0.5326176	598.3084	4.153011	0	12	888	486						Frog_fixed.avi	0
15345	921	874.9485	491.1632	0.5889219	0.5344674	598.1811	4.232738	0	903.8049	476.8263	0.4351593	0.5326999	598.2115	4.141348	0	12	889	484						Frog_fixed.avi	0
15362	922	874.237	495.762	0.5889233	0.5345225	598.1415	4.236816	0	900.0829	478.5348	0.4351527	0.5328199	598.1608	4.150497	0	12	887	487						Frog_fixed.avi	0
15379	923	876.8395	497.1985	0.5889196	0.5346025	598.0784	4.230446	0	899.8707	476.489	0.4351308	0.5329323	598.1019	4.16221	0	12	888	487						Frog_fixed.avi	0
15395	924	873.992	495.004	0.588881	0.5346607	598.0462	4.251096	0	902.4151	477.7816	0.4351016	0.5330778	598.0429	4.17385	0	12	888	486						Frog_fixed.avi	0
15412	925	877.5815	495.3748	0.5888436	0.5346417	597.9973	4.245021	0	895.1721	483.3351	0.4350265	0.5330479	597.907	4.167699	0	12	886	489						Frog_fixed.avi	0
15429	926	877.8682	493.9667	0.5888188	0.5345315	597.9647	4.248045	0	894.043	484.4773	0.434973	0.5329698	597.9081	4.171041	0	12	886	489						Frog_fixed.avi	0
15445	927	877.7678	488.9974	0.5887718	0.5343571	598.0433	4.256315	0	900.2457	480.0085	0.4349181	0.5328116	597.8549	4.152587	0	12	889	485						Frog_fixed.avi	0
15462	928	877.38	488.6434	0.5887261	0.534112	597.8792	4.245423	0	898.2639	473.5344	0.4348685	0.5326366	597.8494	4.162937	0	12	888	481						Frog_fixed.avi	0
15479	929	874.7419	495.327	0.5887377	0.5339828	597.8143	4.245933	0	902.1146	475.7665	0.4348626	0.5325361	597.7615	4.178631	0	12	888	486						Frog_fixed.avi	0
15495	930	878.7987	497.9237	0.5887731	0.5339479	597.7004	4.256973	0	905.3604	476.4972	0.4348702	0.5325226	597.6812	4.1856	0	12	892	487						Frog_fixed.avi	0
15512	931	876.3818	492.7504	0.5887877	0.5340034	597.6064	4.258521	0	899.6808	479.8724	0.4348767	0.5325958	597.6251	4.166635	0	12	888	486						Frog_fixed.avi	0
15528	932	874.5746	495.2089	0.5888016	0.5341151	597.5518	4.261739	0	903.7562	482.6118	0.434878	0.532718	597.5621	4.171097	0	12	889	489						Frog_fixed.avi	0
15545	933	872.8724	489.225	0.5888143	0.5342181	597.5096	4.262028	0	903.6371	486.2819	0.4348732	0.5328227	597.517	4.201477	0	12	888	488						Frog_fixed.avi	0
15562	934	871.6882	490.9557	0.5887821	0.5342233	597.4034	4.272503	0	907.2365	482.2813	0.4348276	0.5328444	597.4139	4.198422	0	12	889	487						Frog_fixed.avi	0
15578	935	875.793	488.3109	0.5887555	0.5342003	597.4125	4.272108	0	904.9965	488.6799	0.4347784	0.53284	597.3379	4.188359	0	12	890	488						Frog_fixed.avi	0
15595	936	874.8068	487.3679	0.5886862	0.5342118	597.4471	4.28113	0	906.1484	490.572	0.4347086	0.5328395	597.2862	4.191925	0	12	890	489						Frog_fixed.avi	0
15612	937	869.6284	492.4537	0.5885932	0.5342885	597.3506	4.27483	0	908.5812	479.9778	0.4346049	0.5328674	597.2737	4.198214	0	12	889	486						Frog_fixed.avi	0
15628	938	871.3867	490.8401	0.588516	0.5344294	597.3822	4.302067	0	909.8577	488.0195	0.4345276	0.5329728	597.2588	4.201938	0	12	891	489						Frog_fixed.avi	0
15645	939	873.6202	488.1965	0.5884811	0.5345727	597.3543	4.295067	0	908.1091	484.4337	0.4344916	0.5331562	597.2543	4.212923	0	12	891	486						Frog_fixed.avi	0
15662	940	873.5086	491.3217	0.5884758	0.5346686	597.259	4.301757	0	913.5345	479.625	0.4344879	0.533285	597.1622	4.21295	0	12	894	485						Frog_fixed.avi	0
15678	941	871.9815	495.8768	0.5884827	0.5347392	597.2614	4.295316	0	912.6117	485.0692	0.4344746	0.5333865	597.1528	4.210897	0	12	892	490						Frog_fixed.avi	0
15695	942	871.0836	498.2611	0.5884804	0.5347301	597.1773	4.292006	0	912.6477	485.0518	0.43447	0.5334257	597.1113	4.227124	0	12	892	492						Frog_fixed.avi	0
15712	943	868.3444	493.0352	0.5884535	0.5347112	597.1984	4.299821	0	913.528	487.5658	0.4344548	0.5334268	597.1105	4.228485	0	12	891	490						Frog_fixed.avi	0
15728	944	872.954	490.0749	0.588435	0.5346326	597.2048	4.316921	0	916.8268	483.1485	0.4344381	0.5333901	597.107	4.243554	0	12	895	487						Frog_fixed.avi	0
15745	945	851.5894	468.2694	0.5884479	0.5344431	597.2244	4.320224	0	900.4254	462.3608	0.4345075	0.5332159	597.1055	4.249567	0	12	876	465						Frog_fixed.avi	0
15762	946	860.5428	462.6479	0.5884065	0.534376	597.2589	4.314076	0	899.8987	467.2066	0.4344833	0.5332153	597.1197	4.26721	0	12	880	465						Frog_fixed.avi	0
15778	947	859.8829	459.929	0.5883511	0.5343415	597.2207	4.327134	0	901.831	464.469	0.4344133	0.5332365	597.1758	4.246507	0	12	881	462						Frog_fixed.avi	0
15795	948	857.7484	463.8556	0.5882833	0.5343545	597.1649	4.322783	0	902.7909	461.4796	0.434338	0.5333322	597.1263	4.257936	0	12	880	463						Frog_fixed.avi	0
15812	949	854.3689	462.3459	0.5882262	0.5344203	597.1567	4.315712	0	900.2194	460.991	0.4342845	0.5334663	597.0839	4.252414	0	12	877	462						Frog_fixed.avi	0
15828	950	853.7715	470.3248	0.5881905	0.5345484	597.015	4.32632	0	898.2785	472.7054	0.4342639	0.5336762	597.1021	4.27961	0	12	876	472						Frog_fixed.avi	0
15845	951	860.0098	470.7882	0.588218	0.5347108	597.1942	4.320811	0	901.0912	467.4468	0.4342826	0.5339459	597.0583	4.269985	0	12	881	469						Frog_fixed.avi	0
15862	952	857.9172	473.4579	0.5882587	0.5348397	597.2811	4.327946	0	902.2924	464.5761	0.4343304	0.5340953	597.1091	4.268585	0	13	880	469						Frog_fixed.avi	0
15878	953	856.5351	469.2611	0.5884032	0.5349191	597.3839	4.326388	0	900.4857	464.4231	0.4344874	0.5341399	597.209	4.265534	0	13	879	467						Frog_fixed.avi	0
15895	954	854.522	468.6625	0.5886806	0.5348889	597.4306	4.33288	0	903.7355	464.3755	0.4347632	0.5340219	597.1009	4.281518	0	13	879	467						Frog_fixed.avi	0
15912	955	853.6351	473.9798	0.5892012	0.5346535	597.594	4.330115	0	900.0554	474.7387	0.4352165	0.533648	597.1553	4.30742	0	13	877	474						Frog_fixed.avi	0
15928	956	823.2924	464.1053	0.590088	0.5337569	598.2174	4.383052	0	883.9084	454.3776	0.4360311	0.5325904	597.4903	4.292284	0	13	854	459						Frog_fixed.avi	0
15945	957	628.5187	1128.746	0.592376	0.5323182	598.2164	2.351373	0	-1280	-1024	-1	-1	-1	-1	4	13	629	1129						Frog_fixed.avi	0
15962	958	-1280	-1024	-1	-1	-1	-1	4	-1280	-1024	-1	-1	-1	-1	4		0	0						Frog_fixed.avi	0
15978	959	-1280	-1024	-1	-1	-1	-1	4	-1280	-1024	-1	-1	-1	-1	4		0	0						Frog_fixed.avi	0
15995	960	-1280	-1024	-1	-1	-1	-1	4	-1280	-1024	-1	-1	-1	-1	4		0	0						Frog_fixed.avi	0
16012	961	-1280	-1024	-1	-1	-1	-1	4	-1280	-1024	-1	-1	-1	-1	4		0	0						Frog_fixed.avi	0
16028	962	-1280	-1024	-1	-1	-1	-1	4	-1280	-1024	-1	-1	-1	-1	4		0	0						Frog_fixed.avi	0
16045	963	-1280	-1024	-1	-1	-1	-1	4	-1280	-1024	-1	-1	-1	-1	4		0	0						Frog_fixed.avi	0
16061	964	-1280	-1024	-1	-1	-1	-1	4	-1280	-1024	-1	-1	-1	-1	4		0	0						Frog_fixed.avi	0
16078	965	-1280	-1024	-1	-1	-1	-1	4	-1280	-1024	-1	-1	-1	-1	4		0	0						Frog_fixed.avi	0
16095	966	-1280	-1024	-1	-1	-1	-1	4	-1280	-1024	-1	-1	-1	-1	4		0	0						Frog_fixed.avi	0
16111	967	-1280	-1024	-1	-1	-1	-1	4	-1280	-1024	-1	-1	-1	-1	4		0	0						Frog_fixed.avi	0
16128	968	-1280	-1024	-1	-1	-1	-1	4	-1280	-1024	-1	-1	-1	-1	4		0	0						Frog_fixed.avi	0
16145	969	-1280	-1024	-1	-1	-1	-1	4	-1280	-1024	-1	-1	-1	-1	4		0	0						Frog_fixed.avi	0
16161	970	-1280	-1024	-1	-1	-1	-1	4	-1280	-1024	-1	-1	-1	-1	4		0	0						Frog_fixed.avi	0
16178	971	-1280	-1024	-1	-1	-1	-1	4	-1280	-1024	-1	-1	-1	-1	4		0	0						Frog_fixed.avi	0
16195	972	-1280	-1024	-1	-1	-1	-1	4	-1280	-1024	-1	-1	-1	-1	4		0	0						Frog_fixed.avi	0
16211	973	-1280	-1024	-1	-1	-1	-1	4	-1280	-1024	-1	-1	-1	-1	4		0	0						Frog_fixed.avi	0
16228	974	-1280	-1024	-1	-1	-1	-1	4	-1280	-1024	-1	-1	-1	-1	4		0	0						Frog_fixed.avi	0
16245	975	-1280	-1024	-1	-1	-1	-1	4	-1280	-1024	-1	-1	-1	-1	4		0	0						Frog_fixed.avi	0
16261	976	-1280	-1024	-1	-1	-1	-1	4	-1280	-1024	-1	-1	-1	-1	4		0	0						Frog_fixed.avi	0
16278	977	-1280	-1024	-1	-1	-1	-1	4	-1280	-1024	-1	-1	-1	-1	4		0	0						Frog_fixed.avi	0
16295	978	-1280	-1024	-1	-1	-1	-1	4	-1280	-1024	-1	-1	-1	-1	4		0	0						Frog_fixed.avi	0
16311	979	-1280	-1024	-1	-1	-1	-1	4	-1280	-1024	-1	-1	-1	-1	4		0	0						Frog_fixed.avi	0
16328	980	173.5331	1101.777	0.6515388	0.5582008	451.9228	3.344774	0	-2512.234	1342.752	0.4995499	0.5432759	595.0084	4.597628	0	14	-1169	1222						Frog_fixed.avi	0
16345	981	37.28392	1054.598	0.6507736	0.5590376	451.9227	2.379503	0	-1296.231	1106.972	0.4961741	0.5422855	620.2554	4.97962	0	14	-629	1081						Frog_fixed.avi	0
16361	982	-1280	-1024	-1	-1	-1	-1	4	-1280	-1024	-1	-1	-1	-1	4		0	0						Frog_fixed.avi	0
16378	983	-1280	-1024	-1	-1	-1	-1	4	-1280	-1024	-1	-1	-1	-1	4		0	0						Frog_fixed.avi	0
16395	984	-1280	-1024	-1	-1	-1	-1	4	-1280	-1024	-1	-1	-1	-1	4		0	0						Frog_fixed.avi	0
16411	985	-1280	-1024	-1	-1	-1	-1	4	-1280	-1024	-1	-1	-1	-1	4		0	0						Frog_fixed.avi	0
16428	986	-1280	-1024	-1	-1	-1	-1	4	-1280	-1024	-1	-1	-1	-1	4		0	0						Frog_fixed.avi	0
16445	987	-1280	-1024	-1	-1	-1	-1	4	-1280	-1024	-1	-1	-1	-1	4		0	0						Frog_fixed.avi	0
16461	988	-1280	-1024	-1	-1	-1	-1	4	-1280	-1024	-1	-1	-1	-1	4		0	0						Frog_fixed.avi	0
16478	989	-1280	-1024	-1	-1	-1	-1	4	-1280	-1024	-1	-1	-1	-1	4		0	0						Frog_fixed.avi	0
16494	990	-1280	-1024	-1	-1	-1	-1	4	-1280	-1024	-1	-1	-1	-1	4		0	0						Frog_fixed.avi	0
16511	991	-1280	-1024	-1	-1	-1	-1	4	-1280	-1024	-1	-1	-1	-1	4		0	0						Frog_fixed.avi	0
16528	992	-1280	-1024	-1	-1	-1	-1	4	-1280	-1024	-1	-1	-1	-1	4		0	0						Frog_fixed.avi	0
16544	993	-1280	-1024	-1	-1	-1	-1	4	-1280	-1024	-1	-1	-1	-1	4		0	0						Frog_fixed.avi	0
16561	994	-1280	-1024	-1	-1	-1	-1	4	-1280	-1024	-1	-1	-1	-1	4		0	0						Frog_fixed.avi	0
16578	995	-1280	-1024	-1	-1	-1	-1	4	-1280	-1024	-1	-1	-1	-1	4		0	0						Frog_fixed.avi	0
16594	996	-1280	-1024	-1	-1	-1	-1	4	-2494.748	1531.307	0.5023547	0.543664	617.9105	4.779955	0	15	-2495	1531						Frog_fixed.avi	0
16611	997	-1280	-1024	-1	-1	-1	-1	4	-1280	-1024	-1	-1	-1	-1	4	15	0	0						Frog_fixed.avi	0
16628	998	-1280	-1024	-1	-1	-1	-1	4	-1280	-1024	-1	-1	-1	-1	4	15	0	0						Frog_fixed.avi	0
16644	999	-1280	-1024	-1	-1	-1	-1	4	-1280	-1024	-1	-1	-1	-1	4	15	0	0						Frog_fixed.avi	0
16661	1000	-15.17955	1145.09	0.6505762	0.5595214	478.4885	3.121626	0	-1102.006	1327.008	0.529641	0.5439667	478.4901	3.51028	0	15	-559	1236						Frog_fixed.avi	0
16678	1001	-1280	-1024	-1	-1	-1	-1	4	-1111.489	1304.516	0.5299953	0.544284	478.4901	3.623644	0	15	-1111	1305						Frog_fixed.avi	0
16694	1002	-66.39407	1070.305	0.6510944	0.5596088	478.4885	3.249085	0	-1112.008	1325.965	0.5303122	0.5439131	478.4901	3.518272	0	15	-589	1198						Frog_fixed.avi	0
16711	1003	-1280	-1024	-1	-1	-1	-1	4	-1280	-1024	-1	-1	-1	-1	4		0	0						Frog_fixed.avi	0
16728	1004	-1280	-1024	-1	-1	-1	-1	4	-1280	-1024	-1	-1	-1	-1	4		0	0						Frog_fixed.avi	0
16744	1005	-1280	-1024	-1	-1	-1	-1	4	-1280	-1024	-1	-1	-1	-1	4		0	0						Frog_fixed.avi	0
16761	1006	-1280	-1024	-1	-1	-1	-1	4	-1280	-1024	-1	-1	-1	-1	4		0	0						Frog_fixed.avi	0
16778	1007	-1280	-1024	-1	-1	-1	-1	4	-1280	-1024	-1	-1	-1	-1	4		0	0						Frog_fixed.avi	0
16794	1008	-1280	-1024	-1	-1	-1	-1	4	-1280	-1024	-1	-1	-1	-1	4		0	0						Frog_fixed.avi	0
16811	1009	-1280	-1024	-1	-1	-1	-1	4	-1280	-1024	-1	-1	-1	-1	4		0	0						Frog_fixed.avi	0
16828	1010	-1280	-1024	-1	-1	-1	-1	4	-1280	-1024	-1	-1	-1	-1	4		0	0						Frog_fixed.avi	0
16844	1011	-1280	-1024	-1	-1	-1	-1	4	-1280	-1024	-1	-1	-1	-1	4		0	0						Frog_fixed.avi	0
16861	1012	-1280	-1024	-1	-1	-1	-1	4	-1280	-1024	-1	-1	-1	-1	4		0	0						Frog_fixed.avi	0
16878	1013	-1280	-1024	-1	-1	-1	-1	4	-1280	-1024	-1	-1	-1	-1	4		0	0						Frog_fixed.avi	0
16894	1014	-1280	-1024	-1	-1	-1	-1	4	-1280	-1024	-1	-1	-1	-1	4		0	0						Frog_fixed.avi	0
16911	1015	-1280	-1024	-1	-1	-1	-1	4	-1280	-1024	-1	-1	-1	-1	4		0	0						Frog_fixed.avi	0
16928	1016	-1280	-1024	-1	-1	-1	-1	4	-1280	-1024	-1	-1	-1	-1	4		0	0						Frog_fixed.avi	0
16944	1017	-1280	-1024	-1	-1	-1	-1	4	-1280	-1024	-1	-1	-1	-1	4		0	0						Frog_fixed.avi	0
16961	1018	-1280	-1024	-1	-1	-1	-1	4	-1280	-1024	-1	-1	-1	-1	4		0	0						Frog_fixed.avi	0
16978	1019	-1280	-1024	-1	-1	-1	-1	4	-1280	-1024	-1	-1	-1	-1	4		0	0						Frog_fixed.avi	0
16994	1020	-1280	-1024	-1	-1	-1	-1	4	-1280	-1024	-1	-1	-1	-1	4		0	0						Frog_fixed.avi	0
17011	1021	-1280	-1024	-1	-1	-1	-1	4	-1280	-1024	-1	-1	-1	-1	4		0	0						Frog_fixed.avi	0
17027	1022	-1280	-1024	-1	-1	-1	-1	4	-1280	-1024	-1	-1	-1	-1	4		0	0						Frog_fixed.avi	0
17044	1023	-1280	-1024	-1	-1	-1	-1	4	-1280	-1024	-1	-1	-1	-1	4		0	0						Frog_fixed.avi	0
17061	1024	-1280	-1024	-1	-1	-1	-1	4	-1280	-1024	-1	-1	-1	-1	4		0	0						Frog_fixed.avi	0
17077	1025	-1280	-1024	-1	-1	-1	-1	4	-1280	-1024	-1	-1	-1	-1	4		0	0						Frog_fixed.avi	0
17094	1026	-1280	-1024	-1	-1	-1	-1	4	-1280	-1024	-1	-1	-1	-1	4		0	0						Frog_fixed.avi	0
17111	1027	-1280	-1024	-1	-1	-1	-1	4	-1280	-1024	-1	-1	-1	-1	4		0	0						Frog_fixed.avi	0
17127	1028	-1280	-1024	-1	-1	-1	-1	4	-1280	-1024	-1	-1	-1	-1	4		0	0						Frog_fixed.avi	0
17144	1029	-1280	-1024	-1	-1	-1	-1	4	-1280	-1024	-1	-1	-1	-1	4		0	0						Frog_fixed.avi	0
17161	1030	-1280	-1024	-1	-1	-1	-1	4	-1280	-1024	-1	-1	-1	-1	4		0	0						Frog_fixed.avi	0
17177	1031	-1280	-1024	-1	-1	-1	-1	4	-1280	-1024	-1	-1	-1	-1	4		0	0						Frog_fixed.avi	0
17194	1032	-1280	-1024	-1	-1	-1	-1	4	-1280	-1024	-1	-1	-1	-1	4		0	0						Frog_fixed.avi	0
17211	1033	-1280	-1024	-1	-1	-1	-1	4	-1280	-1024	-1	-1	-1	-1	4		0	0						Frog_fixed.avi	0
17227	1034	-1280	-1024	-1	-1	-1	-1	4	-1280	-1024	-1	-1	-1	-1	4		0	0						Frog_fixed.avi	0
17244	1035	-1280	-1024	-1	-1	-1	-1	4	-1280	-1024	-1	-1	-1	-1	4		0	0						Frog_fixed.avi	0
17261	1036	-1280	-1024	-1	-1	-1	-1	4	-1280	-1024	-1	-1	-1	-1	4		0	0						Frog_fixed.avi	0
17277	1037	-1280	-1024	-1	-1	-1	-1	4	-1280	-1024	-1	-1	-1	-1	4		0	0						Frog_fixed.avi	0
17294	1038	-1280	-1024	-1	-1	-1	-1	4	-1280	-1024	-1	-1	-1	-1	4		0	0						Frog_fixed.avi	0
17311	1039	-1280	-1024	-1	-1	-1	-1	4	-1280	-1024	-1	-1	-1	-1	4		0	0						Frog_fixed.avi	0
17327	1040	-1280	-1024	-1	-1	-1	-1	4	-1280	-1024	-1	-1	-1	-1	4		0	0						Frog_fixed.avi	0
17344	1041	-1280	-1024	-1	-1	-1	-1	4	-1280	-1024	-1	-1	-1	-1	4		0	0						Frog_fixed.avi	0
17361	1042	-1280	-1024	-1	-1	-1	-1	4	-1280	-1024	-1	-1	-1	-1	4		0	0						Frog_fixed.avi	0
17377	1043	-1280	-1024	-1	-1	-1	-1	4	-1280	-1024	-1	-1	-1	-1	4		0	0						Frog_fixed.avi	0
17394	1044	-1280	-1024	-1	-1	-1	-1	4	-1280	-1024	-1	-1	-1	-1	4		0	0						Frog_fixed.avi	0
17411	1045	-1280	-1024	-1	-1	-1	-1	4	-1280	-1024	-1	-1	-1	-1	4		0	0						Frog_fixed.avi	0
17427	1046	-1280	-1024	-1	-1	-1	-1	4	-1280	-1024	-1	-1	-1	-1	4		0	0						Frog_fixed.avi	0
17444	1047	-1280	-1024	-1	-1	-1	-1	4	-1280	-1024	-1	-1	-1	-1	4		0	0						Frog_fixed.avi	0
17461	1048	-1280	-1024	-1	-1	-1	-1	4	-1280	-1024	-1	-1	-1	-1	4		0	0						Frog_fixed.avi	0
17477	1049	-1280	-1024	-1	-1	-1	-1	4	-1280	-1024	-1	-1	-1	-1	4		0	0						Frog_fixed.avi	0
17494	1050	-1280	-1024	-1	-1	-1	-1	4	-1280	-1024	-1	-1	-1	-1	4		0	0						Frog_fixed.avi	0
17511	1051	-1280	-1024	-1	-1	-1	-1	4	-1280	-1024	-1	-1	-1	-1	4		0	0						Frog_fixed.avi	0
17527	1052	-1280	-1024	-1	-1	-1	-1	4	-1280	-1024	-1	-1	-1	-1	4		0	0						Frog_fixed.avi	0
17544	1053	-1280	-1024	-1	-1	-1	-1	4	-1280	-1024	-1	-1	-1	-1	4		0	0						Frog_fixed.avi	0
17560	1054	-1280	-1024	-1	-1	-1	-1	4	-1280	-1024	-1	-1	-1	-1	4		0	0						Frog_fixed.avi	0
17577	1055	-1280	-1024	-1	-1	-1	-1	4	-1280	-1024	-1	-1	-1	-1	4		0	0						Frog_fixed.avi	0
17594	1056	-1280	-1024	-1	-1	-1	-1	4	-1280	-1024	-1	-1	-1	-1	4		0	0						Frog_fixed.avi	0
17610	1057	-1280	-1024	-1	-1	-1	-1	4	-1280	-1024	-1	-1	-1	-1	4		0	0						Frog_fixed.avi	0
17627	1058	-1280	-1024	-1	-1	-1	-1	4	638.1929	999.4078	0.5104976	0.5312825	590.2517	4.158822	0	16	638	999						Frog_fixed.avi	0
17644	1059	-1280	-1024	-1	-1	-1	-1	4	-1280	-1024	-1	-1	-1	-1	4		0	0						Frog_fixed.avi	0
17660	1060	-1280	-1024	-1	-1	-1	-1	4	-1280	-1024	-1	-1	-1	-1	4		0	0						Frog_fixed.avi	0
17677	1061	-1280	-1024	-1	-1	-1	-1	4	-1280	-1024	-1	-1	-1	-1	4		0	0						Frog_fixed.avi	0
17694	1062	-1280	-1024	-1	-1	-1	-1	4	-1280	-1024	-1	-1	-1	-1	4		0	0						Frog_fixed.avi	0
17710	1063	-1280	-1024	-1	-1	-1	-1	4	-1280	-1024	-1	-1	-1	-1	4		0	0						Frog_fixed.avi	0
17727	1064	-1280	-1024	-1	-1	-1	-1	4	-1280	-1024	-1	-1	-1	-1	4		0	0						Frog_fixed.avi	0
17744	1065	-1280	-1024	-1	-1	-1	-1	4	-1280	-1024	-1	-1	-1	-1	4		0	0						Frog_fixed.avi	0
17760	1066	-1280	-1024	-1	-1	-1	-1	4	-1280	-1024	-1	-1	-1	-1	4		0	0						Frog_fixed.avi	0
17777	1067	-1280	-1024	-1	-1	-1	-1	4	-1280	-1024	-1	-1	-1	-1	4		0	0						Frog_fixed.avi	0
17794	1068	-1280	-1024	-1	-1	-1	-1	4	-1280	-1024	-1	-1	-1	-1	4		0	0						Frog_fixed.avi	0
17810	1069	-1280	-1024	-1	-1	-1	-1	4	-1280	-1024	-1	-1	-1	-1	4		0	0						Frog_fixed.avi	0
17827	1070	648.2604	464.5754	0.6226929	0.5318989	590.2601	4.404243	0	681.0858	448.3823	0.4809394	0.5236705	590.2616	4.514504	0	17	665	456						Frog_fixed.avi	0
17844	1071	657.0808	477.2727	0.6237262	0.5306275	606.1866	4.659098	0	706.1193	436.0662	0.476563	0.5235882	594.2579	4.508309	0	17	682	457						Frog_fixed.avi	0
17860	1072	-1280	-1024	-1	-1	-1	-1	4	-1280	-1024	-1	-1	-1	-1	4	17	0	0						Frog_fixed.avi	0
17877	1073	662.8861	448.4363	0.6181933	0.528596	603.7734	4.539367	0	693.1078	449.2879	0.4703811	0.5232003	587.4622	4.481813	0	17	678	449						Frog_fixed.avi	0
17894	1074	671.842	453.8953	0.6161567	0.5277515	604.9554	4.487234	0	719.9343	437.9373	0.4676495	0.5231313	588.5812	4.443993	0	17	696	446						Frog_fixed.avi	0
17910	1075	667.6927	444.1057	0.6141225	0.5269731	603.933	4.573323	0	708.1125	444.6697	0.4650448	0.5230212	591.6597	4.451915	0	17	688	444						Frog_fixed.avi	0
17927	1076	686.1557	442.3189	0.6122414	0.526343	604.1306	4.532022	0	710.3033	449.8145	0.4627326	0.5230772	584.9727	4.417005	0	17	698	446						Frog_fixed.avi	0
17944	1077	686.3003	445.8318	0.6103871	0.5257488	605.2248	4.596859	0	707.1189	424.1318	0.4602425	0.523029	597.2006	4.53643	0	17	697	435						Frog_fixed.avi	0
17960	1078	689.9203	451.5003	0.6083888	0.5253288	602.6925	4.533099	0	711.2806	455.6368	0.458127	0.523248	586.4592	4.40901	0	18	701	454						Frog_fixed.avi	0
17977	1079	868.8049	525.7347	0.6054083	0.5256848	605.3129	4.545619	0	875.0262	552.6677	0.4552523	0.5241202	590.4514	4.429459	0	18	872	539						Frog_fixed.avi	0
17994	1080	880.9903	507.3521	0.604534	0.5253811	605.9052	4.390162	0	880.2449	529.4263	0.4528454	0.5242282	588.6705	4.275297	0	18	881	518						Frog_fixed.avi	0
18010	1081	929.9552	520.4361	0.600399	0.5254921	605.8551	4.431931	0	923.5485	548.213	0.4504411	0.5251356	589.3425	4.292099	0	18	927	534						Frog_fixed.avi	0
18027	1082	883.0999	532.0881	0.5997567	0.5250344	598.9178	4.334268	0	903.2275	542.3159	0.4486095	0.5252702	589.2001	4.260643	0	18	893	537						Frog_fixed.avi	0
18044	1083	883.3063	535.2564	0.598119	0.5247743	598.7406	4.298369	0	905.2961	544.272	0.4466661	0.5256401	589.3854	4.246841	0	18	894	540						Frog_fixed.avi	0
18060	1084	881.9043	544.8041	0.5965019	0.5244007	598.5406	4.258931	0	905.7081	545.1808	0.4447923	0.5259377	589.6561	4.218028	0	18	894	545						Frog_fixed.avi	0
18077	1085	885.6826	539.4205	0.5949498	0.5240969	598.473	4.235291	0	903.6547	546.4662	0.4429657	0.5261899	589.9786	4.18412	0	18	895	543						Frog_fixed.avi	0
18094	1086	883.406	541.2476	0.5934446	0.5237914	598.3508	4.220833	0	901.1711	547.1702	0.4412618	0.5264272	590.1536	4.149766	0	18	892	544						Frog_fixed.avi	0
18110	1087	884.8239	545.3446	0.5919909	0.5234504	598.3187	4.175245	0	896.4272	556.1483	0.4396156	0.5267307	590.3173	4.130849	0	18	891	551						Frog_fixed.avi	0
18127	1088	880.9886	547.7877	0.5905882	0.5232323	598.2993	4.146258	0	897.9745	550.5967	0.4380529	0.5269847	590.6268	4.1044	0	18	889	549						Frog_fixed.avi	0
18143	1089	888.9048	550.4128	0.5892959	0.5229554	598.0708	4.1135	0	899.6514	552.4352	0.4366036	0.5272373	590.8779	4.080254	0	18	894	551						Frog_fixed.avi	0
18160	1090	886.056	550.98	0.5880031	0.5226455	598.1053	4.083616	0	898.1464	545.6761	0.4352127	0.5274711	591.1841	4.037345	0	18	892	548						Frog_fixed.avi	0
18177	1091	892.3664	549.156	0.5868427	0.522393	598.0566	4.071845	0	898.0002	552.0251	0.4339184	0.5275919	591.2717	4.026736	0	18	895	551						Frog_fixed.avi	0
18193	1092	887.9757	553.4968	0.5857077	0.5220684	598.0157	4.037906	0	891.5429	552.0829	0.4327279	0.527715	591.5558	4.003778	0	18	890	553						Frog_fixed.avi	0
18210	1093	889.2297	551.7922	0.5846912	0.5217948	598.0242	4.018758	0	891.2332	558.506	0.4316538	0.5277585	591.7269	3.982019	0	18	890	555						Frog_fixed.avi	0
18227	1094	890.336	543.4284	0.5838189	0.5215269	597.9882	3.995806	0	895.444	553.3882	0.430686	0.5277569	591.9269	3.983052	0	18	893	548						Frog_fixed.avi	0
18243	1095	896.6744	546.8094	0.5829615	0.5211948	598.0679	3.996833	0	895.6516	549.2854	0.4298224	0.527723	592.1838	3.962439	0	18	896	548						Frog_fixed.avi	0
18260	1096	896.6938	545.1822	0.5822275	0.5209146	598.1744	3.993156	0	895.5421	551.9229	0.4290701	0.5277051	592.3094	3.949798	0	18	896	549						Frog_fixed.avi	0
18277	1097	893.7278	545.6594	0.5815424	0.5207065	598.1356	3.961149	0	896.5741	553.4319	0.4283848	0.5276918	592.6071	3.940502	0	18	895	550						Frog_fixed.avi	0
18293	1098	872.5097	503.7443	0.5809817	0.5200513	598.1923	3.943875	0	882.4906	504.4041	0.4278875	0.5273595	592.7495	3.921904	0	19	878	504						Frog_fixed.avi	0
18310	1099	883.9645	497.1145	0.5804345	0.5197734	598.2422	3.927075	0	883.3441	512.0765	0.4273901	0.5272914	592.8599	3.921554	0	19	884	505						Frog_fixed.avi	0
18327	1100	882.3107	492.2822	0.5799395	0.5195257	598.3436	3.926286	0	883.4834	500.6365	0.4268358	0.5273161	593.1206	3.905529	0	19	883	496						Frog_fixed.avi	0
18343	1101	885.0837	499.5602	0.5794484	0.5192611	598.4111	3.937811	0	878.2601	509.7032	0.4263124	0.5272524	593.2746	3.900432	0	19	882	505						Frog_fixed.avi	0
18360	1102	882.5383	496.1902	0.5789358	0.5191043	598.4758	3.906703	0	881.8464	506.0314	0.4257893	0.5272316	593.4485	3.898302	0	19	882	501						Frog_fixed.avi	0
18377	1103	879.4109	495.4468	0.5783855	0.51898	598.6669	3.897908	0	882.4897	508.8555	0.4252616	0.5272432	593.5664	3.898521	0	19	881	502						Frog_fixed.avi	0
18393	1104	885.2837	494.6427	0.577844	0.5187735	598.8112	3.898223	0	883.1187	508.2841	0.4246989	0.527239	593.7463	3.890894	0	19	884	501						Frog_fixed.avi	0
18410	1105	883.5727	495.4305	0.5773079	0.5185501	598.9052	3.899984	0	882.6956	507.7672	0.4241211	0.5272116	594.0245	3.884515	0	19	883	502						Frog_fixed.avi	0
18427	1106	882.7107	498.7767	0.5767709	0.5183213	598.9899	3.900685	0	886.0665	510.6452	0.4235672	0.5271791	594.1542	3.876061	0	19	884	505						Frog_fixed.avi	0
18443	1107	885.2556	491.8414	0.5762401	0.5181406	599.0162	3.886765	0	890.1797	504.804	0.4230085	0.5271554	594.3415	3.879182	0	19	888	498						Frog_fixed.avi	0
18460	1108	885.7201	495.4583	0.5757022	0.5179559	599.0504	3.878344	0	889.1083	501.0352	0.4224532	0.5271957	594.5437	3.875018	0	19	887	498						Frog_fixed.avi	0
18476	1109	884.5399	495.8174	0.5751591	0.5179264	599.0952	3.877236	0	886.6627	508.5434	0.4218886	0.5273346	594.5822	3.880286	0	19	886	502						Frog_fixed.avi	0
18493	1110	888.1707	492.9237	0.574609	0.5181076	599.0566	3.877331	0	895.436	502.5719	0.4213242	0.527635	594.7899	3.863427	0	19	892	498						Frog_fixed.avi	0
18510	1111	887.9121	497.8398	0.5740551	0.5183261	599.105	3.896463	0	888.2209	507.3068	0.4207324	0.5280011	594.9868	3.87046	0	19	888	503						Frog_fixed.avi	0
18526	1112	884.8675	498.8384	0.5734664	0.5186349	599.3309	3.887992	0	883.92	501.2974	0.4201329	0.5284569	595.0902	3.869201	0	19	884	500						Frog_fixed.avi	0
18543	1113	884.1376	491.181	0.5728884	0.5190616	599.2845	3.873894	0	883.7129	508.8046	0.4195652	0.5289452	595.2332	3.872454	0	19	884	500						Frog_fixed.avi	0
18560	1114	881.0718	496.9951	0.5723634	0.519466	599.2617	3.874063	0	886.1487	510.9967	0.419027	0.5294678	595.3492	3.87011	0	19	884	504						Frog_fixed.avi	0
18576	1115	891.3953	478.2839	0.5717999	0.5198699	599.3717	3.871986	0	898.9868	492.9741	0.4184923	0.5299062	595.5156	3.883602	0	19	895	486						Frog_fixed.avi	0
18593	1116	887.3558	485.3177	0.5713205	0.5202944	599.3185	3.871501	0	891.0682	501.4891	0.418016	0.530367	595.6176	3.863624	0	19	889	493						Frog_fixed.avi	0
18610	1117	885.4396	484.7173	0.5708385	0.5207527	599.3562	3.868334	0	896.1133	490.4184	0.4175236	0.5308592	595.7253	3.845702	0	19	891	488						Frog_fixed.avi	0
18626	1118	889.3452	484.478	0.5704098	0.5211197	599.4531	3.872391	0	891.0153	497.8765	0.4170614	0.5312162	595.8534	3.852205	0	19	890	491						Frog_fixed.avi	0
18643	1119	890.7766	484.654	0.5699729	0.5214147	599.4141	3.887983	0	892.8154	497.176	0.4166324	0.5315055	596.0257	3.858078	0	19	892	491						Frog_fixed.avi	0
18660	1120	894.541	484.8968	0.5695837	0.5215554	599.4532	3.878187	0	895.3508	495.081	0.4162045	0.5316761	596.1213	3.847579	0	19	895	490						Frog_fixed.avi	0
18676	1121	895.6282	480.5688	0.5691866	0.5216136	599.3597	3.876324	0	886.7656	498.6378	0.4157835	0.5317879	596.1615	3.840983	0	19	891	490						Frog_fixed.avi	0
18693	1122	888.0211	491.0903	0.5687806	0.5216218	599.3122	3.871224	0	887.8284	495.9312	0.4153837	0.5318892	596.1754	3.832234	0	19	888	494						Frog_fixed.avi	0
18710	1123	889.1077	481.1697	0.5683809	0.5216003	599.2889	3.872361	0	895.1279	495.0686	0.4150316	0.5319737	596.1882	3.824516	0	19	892	488						Frog_fixed.avi	0
18726	1124	896.4337	480.374	0.5680836	0.5215392	599.1639	3.86969	0	891.4279	501.0319	0.4146766	0.5320391	596.2694	3.83689	0	19	894	491						Frog_fixed.avi	0
18743	1125	891.5576	482.6974	0.5677224	0.5214271	599.1989	3.851537	0	890.0748	491.9937	0.4143113	0.5321143	596.2526	3.832469	0	19	891	487						Frog_fixed.avi	0
18760	1126	889.5693	482.051	0.5673789	0.5212619	599.187	3.876755	0	892.8271	492.8083	0.4139788	0.5321388	596.3174	3.83773	0	19	891	487						Frog_fixed.avi	0
18776	1127	897.3715	481.7577	0.5670898	0.5210533	599.0769	3.877589	0	890.3696	495.9891	0.4136731	0.5321447	596.2816	3.831086	0	19	894	489						Frog_fixed.avi	0
18793	1128	895.9034	483.304	0.5667763	0.5207701	599.0826	3.877018	0	890.9928	499.6192	0.4133535	0.5320297	596.2103	3.836153	0	19	893	491						Frog_fixed.avi	0
18810	1129	894.6705	484.0337	0.5664977	0.5204043	599.0125	3.893218	0	897.3776	492.5797	0.4130906	0.5318294	596.3101	3.823213	0	19	896	488						Frog_fixed.avi	0
18826	1130	888.0804	460.1405	0.5662377	0.5198482	598.9897	3.881494	0	887.1266	469.2606	0.412847	0.5314732	596.2022	3.823045	0	19	888	465						Frog_fixed.avi	0
18843	1131	889.6923	465.6903	0.5659983	0.5194138	598.936	3.884658	0	891.8394	478.5475	0.4126066	0.5312344	596.2491	3.834428	0	19	891	472						Frog_fixed.avi	0
18860	1132	887.9907	462.2925	0.5657721	0.5190412	598.8599	3.897758	0	887.4346	476.4687	0.4123258	0.5310186	596.1949	3.842767	0	19	888	469						Frog_fixed.avi	0
18876	1133	891.4249	465.1331	0.5655951	0.5186448	598.6282	3.909695	0	891.1222	474.4414	0.4121377	0.5308532	596.199	3.848203	0	19	891	470						Frog_fixed.avi	0
18893	1134	888.2901	469.0668	0.5654486	0.5182765	598.3762	3.913814	0	885.9077	476.1981	0.4119425	0.5306772	596.111	3.849543	0	19	887	473						Frog_fixed.avi	0
18910	1135	890.1299	468.8559	0.5653273	0.5179231	598.4514	3.918223	0	889.5049	472.4304	0.4117952	0.5305231	596.0062	3.849308	0	19	890	471						Frog_fixed.avi	0
18926	1136	891.4111	467.8739	0.5652061	0.5176457	598.3336	3.928265	0	890.4481	477.7734	0.4116518	0.5304011	595.9924	3.865061	0	19	891	473						Frog_fixed.avi	0
18943	1137	887.1028	473.2101	0.5651021	0.5175276	598.2128	3.938198	0	893.2231	474.2255	0.4115247	0.5303624	595.8686	3.86904	0	19	890	474						Frog_fixed.avi	0
18960	1138	886.5839	468.9949	0.5650294	0.517522	598.0219	3.933902	0	893.1442	471.7325	0.411419	0.5303923	595.9645	3.872274	0	19	890	470						Frog_fixed.avi	0
18976	1139	886.0096	469.7014	0.565021	0.5175804	597.9452	3.925223	0	889.7454	475.0036	0.4113656	0.5305179	595.8422	3.878231	0	19	888	472						Frog_fixed.avi	0
18993	1140	883.7082	472.3513	0.565033	0.517756	597.9213	3.948723	0	887.633	480.6639	0.4113638	0.5306571	595.7502	3.893024	0	19	886	477						Frog_fixed.avi	0
19010	1141	885.1697	466.7482	0.5650996	0.517984	597.9091	3.966027	0	889.1001	475.9805	0.4113916	0.5308009	595.6896	3.896049	0	19	887	471						Frog_fixed.avi	0
19026	1142	884.0315	462.9931	0.5651631	0.518203	597.8538	3.957745	0	890.6802	475.0189	0.4114615	0.530909	595.5396	3.902021	0	19	887	469						Frog_fixed.avi	0
19043	1143	890.4272	467.4307	0.5653163	0.5183702	597.6663	3.974861	0	895.5702	475.2061	0.4115472	0.5309879	595.5948	3.888118	0	19	893	471						Frog_fixed.avi	0
19059	1144	887.8423	468.7514	0.5654063	0.5185366	597.6182	3.961532	0	896.6525	479.4995	0.4116473	0.5310564	595.6476	3.910076	0	19	892	474						Frog_fixed.avi	0
19076	1145	886.7399	466.964	0.5654922	0.5186993	597.6002	3.968566	0	898.285	478.8003	0.4117263	0.5310789	595.5865	3.906607	0	19	893	473						Frog_fixed.avi	0
19093	1146	881.635	461.8657	0.5655661	0.5188479	597.4991	3.981743	0	893.1821	482.1974	0.4117895	0.531068	595.5215	3.897711	0	19	887	472						Frog_fixed.avi	0
19109	1147	881.7261	467.0348	0.5656322	0.5188799	597.4639	3.995403	0	895.0768	479.2701	0.4118513	0.5310432	595.4568	3.900036	0	19	888	473						Frog_fixed.avi	0
19126	1148	883.172	465.6455	0.5656952	0.5188848	597.4474	3.995259	0	895.8286	476.7345	0.4118874	0.5309972	595.3562	3.90087	0	19	890	471						Frog_fixed.avi	0
19143	1149	880.9011	466.9391	0.5657192	0.5188334	597.3915	3.994007	0	897.5482	478.02	0.4118901	0.5309277	595.3209	3.905349	0	19	889	472						Frog_fixed.avi	0
19159	1150	882.6327	463.7179	0.5656981	0.518809	597.4122	3.991496	0	895.7722	474.614	0.4118506	0.5308599	595.4398	3.912546	0	19	889	469						Frog_fixed.avi	0
19176	1151	882.1603	468.7783	0.5656903	0.5187963	597.3622	3.999766	0	894.0583	478.8697	0.4118277	0.5308284	595.45	3.911827	0	19	888	474						Frog_fixed.avi	0
19193	1152	879.4344	468.4016	0.5656716	0.5187937	597.3486	4.005113	0	901.5544	477.0532	0.411805	0.5308194	595.4402	3.908729	0	19	890	473						Frog_fixed.avi	0
19209	1153	880.4532	474.9457	0.5656294	0.5187695	597.2065	4.009366	0	898.1735	472.8176	0.4117737	0.5308368	595.4751	3.91601	0	19	889	474						Frog_fixed.avi	0
19226	1154	882.86	470.7265	0.5656061	0.5186905	597.2722	4.007541	0	896.3183	480.3772	0.4117574	0.5308314	595.4934	3.928074	0	19	890	476						Frog_fixed.avi	0
19243	1155	882.4804	472.8127	0.5655611	0.5185981	597.1872	4.005836	0	901.7502	478.6412	0.4117274	0.5308045	595.4891	3.92023	0	19	892	476						Frog_fixed.avi	0
19259	1156	932.9659	603.55	0.5650104	0.5196135	597.0916	4.019951	0	952.4017	622.5764	0.4116798	0.5317769	595.6149	3.947683	0	20	943	613						Frog_fixed.avi	0
19276	1157	977.4554	707.1237	0.5643507	0.5206214	597.1909	4.043533	0	990.2875	734.9276	0.4115083	0.5326124	595.4247	3.954336	0	20	984	721						Frog_fixed.avi	0
19293	1158	977.1071	725.5661	0.564388	0.520451	597.0526	4.021962	0	998.8715	751.4314	0.4112486	0.5325596	595.6432	3.939131	0	20	988	738						Frog_fixed.avi	0
19309	1159	979.9214	729.8908	0.5643454	0.5202151	597.0446	4.026597	0	1000.119	753.5081	0.4111319	0.5324537	595.557	3.957268	0	20	990	742						Frog_fixed.avi	0
19326	1160	978.6227	734.4624	0.5642763	0.5200231	596.9919	4.017365	0	996.692	748.8237	0.4109802	0.5323985	595.5166	3.966171	0	20	988	742						Frog_fixed.avi	0
19343	1161	980.8404	728.0485	0.5641889	0.5199071	596.9456	4.026093	0	997.1341	753.6483	0.4108355	0.5323307	595.6428	3.966569	0	20	989	741						Frog_fixed.avi	0
19359	1162	979.1467	726.504	0.5640836	0.5197226	597.1262	4.044937	0	1001.575	751.4867	0.4107044	0.5322434	595.6883	3.981381	0	20	990	739						Frog_fixed.avi	0
19376	1163	985.5631	732.9619	0.5639822	0.5194381	597.2083	4.046882	0	998.7242	758.542	0.4105438	0.5320846	595.6434	3.97921	0	20	992	746						Frog_fixed.avi	0
19393	1164	983.3925	731.8092	0.5638474	0.5191948	597.2132	4.038394	0	999.0507	757.953	0.4103504	0.531895	595.7389	3.980325	0	20	991	745						Frog_fixed.avi	0
19409	1165	980.7854	728.3301	0.5636996	0.5190754	597.061	4.052012	0	1003.126	749.8709	0.410202	0.5318034	595.7941	3.991462	0	20	992	739						Frog_fixed.avi	0
19426	1166	978.1567	736.304	0.5635326	0.5190711	597.3445	4.051342	0	1001.588	753.3332	0.4100248	0.5318138	595.824	4.005973	0	20	990	745						Frog_fixed.avi	0
19443	1167	985.4516	731.1982	0.5634075	0.5191548	597.3737	4.054963	0	999.2493	756.1796	0.4098502	0.5319635	595.8538	3.999648	0	20	992	744						Frog_fixed.avi	0
19459	1168	983.84	733.0905	0.5632263	0.5193762	597.3871	4.066499	0	1002.484	747.4606	0.4097011	0.5322564	595.9465	4.009087	0	20	993	740						Frog_fixed.avi	0
19476	1169	979.8446	730.4374	0.5630522	0.5197424	597.444	4.06945	0	1000.13	748.7551	0.409525	0.5325679	596.0154	4.018872	0	20	990	740						Frog_fixed.avi	0
19493	1170	986.1642	731.5561	0.5629253	0.5199961	597.4329	4.079229	0	993.345	753.1199	0.4093576	0.5329162	596.0505	4.013422	0	20	990	742						Frog_fixed.avi	0
19509	1171	986.5433	728.5712	0.5627719	0.5203565	597.4016	4.090361	0	1001.071	750.1187	0.4092234	0.5332317	596.1292	4.008654	0	20	994	739						Frog_fixed.avi	0
19526	1172	981.6949	725.9259	0.5625939	0.5206123	597.4474	4.081189	0	998.3033	754.2033	0.4090706	0.5334532	596.245	4.00411	0	20	990	740						Frog_fixed.avi	0
19543	1173	975.6962	758.5021	0.5624705	0.5209031	597.5203	4.088394	0	985.6077	769.7761	0.409014	0.5338644	596.4329	4.023078	0	21	981	764						Frog_fixed.avi	0
19559	1174	949.7672	769.5701	0.5624229	0.5212166	597.4692	4.077662	0	964.7445	788.6223	0.409063	0.5341042	596.2399	4.010991	0	21	957	779						Frog_fixed.avi	0
19576	1175	948.8439	776.2346	0.562255	0.5212803	597.4146	4.071643	0	957.7073	793.7205	0.4088078	0.5341294	596.3228	4.000547	0	21	953	785						Frog_fixed.avi	0
19593	1176	943.179	774.0605	0.5620698	0.5211673	597.5782	4.07662	0	961.9788	789.0173	0.4086613	0.5340737	596.3868	4.008407	0	21	953	782						Frog_fixed.avi	0
19609	1177	951.4667	776.3099	0.5619273	0.5209559	597.599	4.070758	0	964.1033	786.7432	0.4084987	0.5339627	596.6095	3.993419	0	21	958	782						Frog_fixed.avi	0
19626	1178	949.9598	773.3714	0.5617977	0.5208011	597.5789	4.069076	0	964.9729	789.9482	0.4083671	0.5337708	596.4932	3.987135	0	21	957	782						Frog_fixed.avi	0
19642	1179	945.3979	770.0297	0.5615958	0.5206448	597.7173	4.064622	0	963.9658	789.3822	0.4082098	0.5336582	596.5862	3.981682	0	21	955	780						Frog_fixed.avi	0
19659	1180	950.1978	766.4415	0.5614806	0.5205503	597.7673	4.058424	0	963.3813	786.7701	0.4080893	0.5335945	596.6215	4.001555	0	21	957	777						Frog_fixed.avi	0
19676	1181	953.0787	768.5723	0.5613632	0.5204234	597.7645	4.059478	0	962.9931	787.7612	0.4079457	0.533592	596.7258	3.983083	0	21	958	778						Frog_fixed.avi	0
19692	1182	945.3718	775.1553	0.561187	0.5202767	597.9732	4.048898	0	964.1464	784.0032	0.4078112	0.5335703	596.8505	3.983522	0	21	955	780						Frog_fixed.avi	0
19709	1183	950.466	771.4456	0.5610232	0.5201498	597.9849	4.055322	0	962.033	791.2953	0.4076586	0.533572	596.877	3.978201	0	21	956	781						Frog_fixed.avi	0
19726	1184	953.346	747.4346	0.5608938	0.5199145	598.0623	4.059124	0	961.475	775.1213	0.4075361	0.5333738	597.0995	3.972437	0	21	957	761						Frog_fixed.avi	0
19742	1185	903.8702	657.1524	0.5608134	0.5190634	598.441	4.065443	0	925.4441	680.6094	0.4076875	0.5326844	597.0359	3.971144	0	22	915	669						Frog_fixed.avi	0
19759	1186	896.9156	635.9045	0.5606894	0.5186322	598.4639	4.057726	0	913.9141	648.5735	0.4076169	0.5324057	597.0725	3.991921	0	22	905	642						Frog_fixed.avi	0
19776	1187	897.0712	636.5732	0.5605402	0.5185941	598.5157	4.052479	0	916.6143	645.8785	0.407377	0.5324264	597.3763	4.002242	0	22	907	641						Frog_fixed.avi	0
19792	1188	899.3573	636.4441	0.5603393	0.5184107	598.5956	4.048985	0	908.7853	645.9324	0.4071233	0.5322902	597.4062	3.980165	0	22	904	641						Frog_fixed.avi	0
19809	1189	900.1096	630.7879	0.560194	0.5182629	598.6938	4.043979	0	912.2879	646.5554	0.4069588	0.5321426	597.4441	3.978329	0	22	906	639						Frog_fixed.avi	0
19826	1190	900.4123	627.8134	0.5600643	0.5180917	598.6208	4.051872	0	915.5424	654.0678	0.4067995	0.5319951	597.5686	3.982273	0	22	908	641						Frog_fixed.avi	0
19842	1191	894.0283	628.8442	0.559893	0.5178556	598.7599	4.063759	0	910.7603	648.9354	0.4066039	0.5318258	597.5435	4.000367	0	22	902	639						Frog_fixed.avi	0
19859	1192	901.998	629.9064	0.5597708	0.5177118	598.8408	4.060855	0	911.2157	648.5944	0.4064768	0.5316842	597.6503	4.001443	0	22	907	639						Frog_fixed.avi	0
19876	1193	901.4352	624.8075	0.5596715	0.5176612	598.9088	4.068206	0	912.098	653.2024	0.4063594	0.5316128	597.8198	3.991987	0	22	907	639						Frog_fixed.avi	0
19892	1194	896.7358	628.7847	0.5595775	0.5177594	598.9173	4.063231	0	914.0973	652.1848	0.4062901	0.5316553	597.9034	4.01126	0	22	905	640						Frog_fixed.avi	0
19909	1195	898.1208	628.1556	0.5595225	0.5179825	599.0767	4.051501	0	909.7723	656.9034	0.4062308	0.5317927	597.9608	4.009475	0	22	904	643						Frog_fixed.avi	0
19926	1196	890.5041	628.3303	0.5594723	0.5182771	599.204	4.054289	0	911.6452	655.1003	0.4061822	0.5320462	598.1493	3.990513	0	22	901	642						Frog_fixed.avi	0
19942	1197	899.7727	633.0016	0.5594826	0.5185966	599.3358	4.056186	0	912.8506	652.9966	0.4061769	0.5323117	598.2468	4.005733	0	22	906	643						Frog_fixed.avi	0
19959	1198	894.0176	629.4341	0.5594679	0.5189216	599.4277	4.062607	0	908.9919	654.5579	0.4061814	0.5325461	598.3038	4.011855	0	22	902	642						Frog_fixed.avi	0
19975	1199	892.6379	633.7192	0.5594896	0.5191402	599.5096	4.06625	0	909.4548	651.325	0.4062055	0.5327284	598.3768	4.014701	0	22	901	643						Frog_fixed.avi	0
19992	1200	896.4678	630.387	0.5595149	0.5193275	599.5344	4.08059	0	909.465	647.1761	0.4062145	0.5328706	598.4463	4.010699	0	22	903	639						Frog_fixed.avi	0
20009	1201	894.2264	632.5846	0.5595171	0.5194491	599.6199	4.086775	0	910.4034	652.4771	0.4062413	0.5329425	598.4974	4.01319	0	22	902	643						Frog_fixed.avi	0
20025	1202	892.8777	631.4832	0.5595217	0.5195564	599.7343	4.071736	0	908.7531	645.4348	0.406254	0.5329621	598.5953	4.01424	0	22	901	638						Frog_fixed.avi	0
20042	1203	897.2468	627.8643	0.5595401	0.5195574	599.8715	4.07775	0	910.5203	648.4478	0.4062811	0.5329108	598.6899	4.019352	0	22	904	638						Frog_fixed.avi	0
20059	1204	860.5569	536.5554	0.5596492	0.518922	599.95	4.090009	0	881.746	549.0703	0.4066106	0.5322534	598.7771	4.017815	0	23	871	543						Frog_fixed.avi	0
20075	1205	843.8734	520.3309	0.5597606	0.5184472	599.9021	4.096808	0	863.5037	530.9501	0.4068161	0.5317277	598.787	4.009991	0	23	854	526						Frog_fixed.avi	0
20092	1206	841.6223	519.0977	0.5597854	0.5183854	599.9099	4.092162	0	860.3983	529.5968	0.4067649	0.5316262	598.8682	4.030725	0	23	851	524						Frog_fixed.avi	0
20109	1207	845.6025	514.4764	0.5598305	0.5181811	600.0242	4.08669	0	863.097	533.0186	0.4067535	0.5313218	598.9534	4.046922	0	23	854	524						Frog_fixed.avi	0
20125	1208	849.9151	509.0766	0.5598503	0.5179475	600.1519	4.102724	0	862.6629	532.5667	0.4067418	0.5310578	599.0265	4.058941	0	23	856	521						Frog_fixed.avi	0
20142	1209	845.0238	512.7177	0.559851	0.5177183	600.2303	4.112973	0	864.9735	524.5251	0.4067354	0.5308499	599.0984	4.052157	0	23	855	519						Frog_fixed.avi	0
20159	1210	845.5868	511.4087	0.5598795	0.5175523	600.2802	4.116606	0	857.718	527.3833	0.4067663	0.5306208	599.1434	4.060733	0	23	852	519						Frog_fixed.avi	0
20175	1211	847.8811	512.6661	0.5599327	0.5174353	600.3613	4.118864	0	862.0403	535.2855	0.4068257	0.5303739	599.3085	4.080609	0	23	855	524						Frog_fixed.avi	0
20192	1212	845.6162	513.6707	0.559983	0.5173689	600.442	4.113993	0	867.4504	532.7848	0.4068837	0.5301893	599.3951	4.058747	0	23	857	523						Frog_fixed.avi	0
20209	1213	842.9144	509.1403	0.5600446	0.5173353	600.496	4.124116	0	864.3954	530.0771	0.4069723	0.5300552	599.4354	4.087113	0	23	854	520						Frog_fixed.avi	0
20225	1214	842.91	509.0675	0.56012	0.5172774	600.5302	4.116665	0	863.7404	525.5274	0.4070489	0.5299168	599.4524	4.072121	0	23	853	517						Frog_fixed.avi	0
20242	1215	844.9562	519.8865	0.5602255	0.5171841	600.6309	4.111785	0	863.2062	534.4727	0.4071282	0.5296769	599.415	4.084233	0	23	854	527						Frog_fixed.avi	0
20259	1216	846.4697	514.905	0.5603201	0.5171049	600.577	4.12648	0	862.6214	540.532	0.4072049	0.5294305	599.4446	4.096052	0	23	855	528						Frog_fixed.avi	0
20275	1217	844.1955	518.5896	0.5604659	0.5169096	600.6234	4.115152	0	866.3223	529.1782	0.4073456	0.5292094	599.5353	4.093865	0	23	855	524						Frog_fixed.avi	0
20292	1218	842.377	522.967	0.5605954	0.516708	600.6655	4.132118	0	865.1818	531.417	0.4074604	0.5289003	599.6351	4.103016	0	23	854	527						Frog_fixed.avi	0
20309	1219	845.2295	515.3456	0.5607596	0.5165533	600.6955	4.128318	0	863.3524	541.779	0.4076076	0.5285576	599.4396	4.100173	0	23	854	529						Frog_fixed.avi	0
20325	1220	841.8837	497.2435	0.5609336	0.5161895	600.6205	4.107908	0	866.5411	506.9767	0.4078016	0.5281016	599.5342	4.09348	0	23	854	502						Frog_fixed.avi	0
20342	1221	837.8726	506.3751	0.5610819	0.5160041	600.6216	4.128257	0	861.9233	515.7462	0.4079954	0.527788	599.5165	4.109262	0	23	850	511						Frog_fixed.avi	0
20359	1222	838.9802	491.1893	0.5612683	0.5159956	600.6974	4.122915	0	862.4729	507.2133	0.4081127	0.5276527	599.4651	4.085963	0	23	851	499						Frog_fixed.avi	0
20375	1223	838.4779	501.6519	0.5614735	0.5160115	600.6152	4.132815	0	863.4772	508.9243	0.4082905	0.5275635	599.5327	4.08897	0	23	851	505						Frog_fixed.avi	0
20392	1224	839.8361	498.1035	0.5616702	0.5161759	600.7391	4.131788	0	867.3877	501.9189	0.4084933	0.5275713	599.4948	4.084849	0	23	854	500						Frog_fixed.avi	0
20409	1225	841.8216	493.5507	0.5619097	0.5164652	600.623	4.132881	0	859.6855	511.4313	0.4086741	0.5276518	599.3865	4.071104	0	23	851	502						Frog_fixed.avi	0
20425	1226	836.1538	497.9384	0.5621151	0.5167234	600.6729	4.141781	0	861.3749	511.1914	0.408924	0.5277891	599.4924	4.074809	0	23	849	505						Frog_fixed.avi	0
20442	1227	843.0203	498.9876	0.5624124	0.5171174	600.6504	4.142564	0	859.9177	515.9006	0.4091543	0.5279719	599.3782	4.059577	0	23	851	507						Frog_fixed.avi	0
20459	1228	835.2796	494.1403	0.5626438	0.5174556	600.6694	4.115767	0	862.3679	509.3236	0.4094173	0.5281852	599.5504	4.066127	0	23	849	502						Frog_fixed.avi	0
20475	1229	840.3281	502.7503	0.5629386	0.5177669	600.6201	4.11744	0	858.2134	511.3618	0.4096611	0.5283188	599.3344	4.063799	0	23	849	507						Frog_fixed.avi	0
20492	1230	837.3678	500.8162	0.5631499	0.5181021	600.6654	4.112199	0	863.1575	511.0091	0.409904	0.528399	599.449	4.055543	0	23	850	506						Frog_fixed.avi	0
20509	1231	838.4558	499.9107	0.563413	0.5182837	600.5787	4.109554	0	860.7283	510.7292	0.410112	0.5284457	599.2971	4.037963	0	23	850	505						Frog_fixed.avi	0
20525	1232	834.2862	505.7444	0.5635728	0.5183668	600.6109	4.114808	0	863.1852	508.7565	0.4103059	0.5284329	599.3311	4.04561	0	23	849	507						Frog_fixed.avi	0
20542	1233	836.8206	503.9331	0.5637326	0.51841	600.6746	4.124578	0	866.0571	509.9021	0.4104727	0.5283777	599.3666	4.037612	0	23	851	507						Frog_fixed.avi	0
20558	1234	842.3601	505.7777	0.5638767	0.5183604	600.515	4.117208	0	859.2406	514.2454	0.4105782	0.5282462	599.3082	4.040299	0	23	851	510						Frog_fixed.avi	0
20575	1235	839.3835	501.717	0.563982	0.5182787	600.5425	4.119771	0	858.5076	513.7896	0.410667	0.5280655	599.2468	4.039742	0	23	849	508						Frog_fixed.avi	0
20592	1236	834.8544	499.706	0.5640624	0.5181611	600.6191	4.119333	0	854.0326	519.0873	0.4107428	0.5278875	599.2045	4.040518	0	23	844	509						Frog_fixed.avi	0
20608	1237	834.6128	506.071	0.5641341	0.5180015	600.5284	4.115575	0	858.8919	511.0772	0.4108407	0.5277461	599.2297	4.029753	0	23	847	509						Frog_fixed.avi	0
20625	1238	834.744	502.5782	0.5642101	0.5178161	600.5516	4.120336	0	862.8259	508.4404	0.4109194	0.5275948	599.1985	4.036952	0	23	849	506						Frog_fixed.avi	0
20642	1239	840.5097	507.5609	0.5642482	0.5176281	600.5057	4.120695	0	864.9594	509.6136	0.4109452	0.5274413	599.2922	4.036264	0	23	853	509						Frog_fixed.avi	0
20658	1240	840.1515	501.1472	0.5642727	0.5174769	600.4467	4.126318	0	865.3115	512.7051	0.4109871	0.527253	599.2245	4.03359	0	23	853	507						Frog_fixed.avi	0
20675	1241	838.51	503.4127	0.5642918	0.517321	600.4375	4.108804	0	865.1688	510.6997	0.4109973	0.5270997	599.1993	4.011914	0	23	852	507						Frog_fixed.avi	0
20692	1242	845.8099	499.1736	0.5643125	0.5171904	600.2474	4.123507	0	868.8464	514.3046	0.4109984	0.5270034	599.2014	4.027636	0	23	857	507						Frog_fixed.avi	0
20708	1243	845.0983	496.5381	0.5642728	0.5171481	600.365	4.131178	0	865.9276	512.8992	0.4109701	0.526965	599.1634	4.03063	0	23	856	505						Frog_fixed.avi	0
20725	1244	849.6835	504.2375	0.5642356	0.517068	600.3419	4.139184	0	871.0743	513.962	0.410928	0.5269053	599.1069	4.037652	0	23	860	509						Frog_fixed.avi	0
20742	1245	849.4974	505.7432	0.5641601	0.5170165	600.3215	4.15069	0	876.0594	511.8422	0.4108523	0.5268774	599.1008	4.019917	0	23	863	509						Frog_fixed.avi	0
20758	1246	851.879	503.3865	0.5640835	0.5169512	600.249	4.140046	0	875.4075	511.7482	0.4107464	0.5268376	598.9862	4.039313	0	23	864	508						Frog_fixed.avi	0
20775	1247	858.121	503.2329	0.5640148	0.5168462	600.218	4.148585	0	874.5638	513.9668	0.4106636	0.5268024	599.0206	4.042496	0	23	866	509						Frog_fixed.avi	0
20792	1248	854.7552	506.7977	0.5639182	0.5167601	600.0632	4.152624	0	884.4874	511.1968	0.4105643	0.5268074	599.0743	4.046618	0	23	870	509						Frog_fixed.avi	0
20808	1249	856.8958	502.5101	0.5637967	0.5166982	599.8909	4.147658	0	884.0378	515.2609	0.4104171	0.526791	598.9448	4.038365	0	23	870	509						Frog_fixed.avi	0
20825	1250	857.8256	499.2509	0.5636525	0.5166562	600.0106	4.157154	0	877.0619	510.7227	0.4102429	0.5267959	598.8779	4.053177	0	23	867	505						Frog_fixed.avi	0
20842	1251	856.7907	497.4064	0.5635202	0.5166737	600.063	4.145789	0	887.5174	511.6527	0.4101173	0.5268576	598.9749	4.049149	0	23	872	505						Frog_fixed.avi	0
20858	1252	860.053	502.17	0.5633893	0.5167828	599.9378	4.15681	0	886.4116	517.3805	0.409987	0.5270178	599.0211	4.05264	0	23	873	510						Frog_fixed.avi	0
20875	1253	858.0974	495.8089	0.5632925	0.5170035	599.923	4.163348	0	885.5206	512.0973	0.409838	0.5272623	599.0715	4.07488	0	23	872	504						Frog_fixed.avi	0
20892	1254	864.4427	494.3824	0.5631617	0.5172955	599.8994	4.163439	0	884.265	510.0869	0.4097293	0.5275499	598.9131	4.064751	0	23	874	502						Frog_fixed.avi	0
20908	1255	862.4781	499.2431	0.5630361	0.5175008	600.0214	4.162407	0	892.9211	510.1537	0.4096042	0.5277528	598.9902	4.066411	0	23	878	505						Frog_fixed.avi	0
20925	1256	863.1487	499.9672	0.5628787	0.517673	599.9402	4.160738	0	890.3749	515.1135	0.4094386	0.5279475	598.9737	4.064169	0	23	877	508						Frog_fixed.avi	0
20942	1257	861.9489	498.5645	0.5627042	0.5178248	599.9314	4.15127	0	887.7007	509.7602	0.409261	0.5280807	598.9635	4.071255	0	23	875	504						Frog_fixed.avi	0
20958	1258	868.1781	494.2407	0.5625702	0.5179257	600.0126	4.163362	0	891.7032	503.4789	0.4091334	0.5282014	599.0551	4.069777	0	23	880	499						Frog_fixed.avi	0
20975	1259	868.2553	485.2485	0.562423	0.518068	599.9766	4.167239	0	898.0126	505.106	0.4090173	0.5282747	599.1343	4.076103	0	23	883	495						Frog_fixed.avi	0
20992	1260	900.3297	468.1368	0.5620911	0.5178686	600.0928	4.176063	0	932.3318	477.4985	0.408751	0.5281899	599.1387	4.086813	0	24	916	473						Frog_fixed.avi	0
21008	1261	893.4033	473.0579	0.5619225	0.5178434	600.0949	4.182234	0	916.6116	482.121	0.4086173	0.5282431	599.2075	4.079504	0	24	905	478						Frog_fixed.avi	0
21025	1262	902.6309	470.1762	0.5617874	0.5178574	600.15	4.160252	0	930.3741	476.5589	0.4084969	0.5283491	599.2443	4.100945	0	24	917	473						Frog_fixed.avi	0
21042	1263	904.8502	465.2408	0.5616277	0.5177761	600.1265	4.17623	0	930.017	476.9868	0.4083129	0.5283613	599.2969	4.089981	0	24	917	471						Frog_fixed.avi	0
21058	1264	907.9304	467.075	0.561475	0.5177368	600.1334	4.176345	0	930.6354	478.1306	0.4081396	0.5284088	599.3004	4.094712	0	24	919	473						Frog_fixed.avi	0
21075	1265	907.4576	463.5596	0.5612919	0.517733	600.044	4.174783	0	937.7823	475.3803	0.408005	0.5284771	599.4488	4.110372	0	24	923	469						Frog_fixed.avi	0
21092	1266	910.5129	470.255	0.5611285	0.5176938	600.1616	4.17359	0	937.8436	482.2473	0.4078312	0.5285681	599.5425	4.095367	0	24	924	476						Frog_fixed.avi	0
21108	1267	911.8983	468.9696	0.5609924	0.5176558	600.2266	4.184761	0	938.0096	478.815	0.4076991	0.5286723	599.5198	4.102724	0	24	925	474						Frog_fixed.avi	0
21125	1268	915.6492	467.4352	0.5608565	0.5176451	600.1902	4.174292	0	936.8497	476.2207	0.4075839	0.528768	599.4797	4.09693	0	24	926	472						Frog_fixed.avi	0
21141	1269	913.0222	466.4938	0.5607224	0.5176702	600.2094	4.191475	0	936.3035	471.5022	0.4074916	0.5289495	599.5709	4.09467	0	24	925	469						Frog_fixed.avi	0
21158	1270	913.4589	462.1037	0.5606319	0.5176969	600.2844	4.173838	0	938.8114	476.5192	0.4073929	0.5290373	599.7906	4.105559	0	24	926	469						Frog_fixed.avi	0
21175	1271	916.1041	461.1693	0.5605602	0.517799	600.3116	4.180283	0	940.0452	478.0888	0.4073394	0.5292054	599.7931	4.103957	0	24	928	470						Frog_fixed.avi	0
21191	1272	912.6688	460.1873	0.5604873	0.5179619	600.3176	4.185341	0	936.4037	480.4282	0.4072706	0.5293358	599.7677	4.100964	0	24	925	470						Frog_fixed.avi	0
21208	1273	915.1583	460.2562	0.5604585	0.5181292	600.383	4.194442	0	937.2802	472.6339	0.4072387	0.5295066	599.7701	4.092319	0	24	926	466						Frog_fixed.avi	0
21225	1274	914.4178	463.4417	0.5604449	0.5182307	600.3889	4.176947	0	934.5638	478.0952	0.4072468	0.5296357	599.8356	4.101078	0	24	924	471						Frog_fixed.avi	0
21241	1275	917.5656	460.3014	0.5604585	0.5183138	600.3925	4.174547	0	935.2782	464.583	0.407271	0.5297686	599.8405	4.107388	0	24	926	462						Frog_fixed.avi	0
21258	1276	914.7287	460.8062	0.5604941	0.5183388	600.4114	4.178406	0	931.5168	475.8091	0.4073214	0.5296979	599.78	4.129293	0	24	923	468						Frog_fixed.avi	0
21275	1277	906.264	465.5993	0.5605378	0.5182833	600.4282	4.181758	0	939.8705	470.6106	0.4073789	0.5296254	599.838	4.099956	0	24	923	468						Frog_fixed.avi	0
21291	1278	908.214	463.9302	0.5605763	0.5182362	600.4472	4.183077	0	931.5067	474.1514	0.4073939	0.5294851	599.8768	4.117145	0	24	920	469						Frog_fixed.avi	0
21308	1279	907.434	460.2657	0.5605965	0.518242	600.4383	4.194355	0	936.1622	476.1096	0.4074167	0.5293804	599.916	4.10927	0	24	922	468						Frog_fixed.avi	0
21325	1280	906.7899	461.2578	0.5606213	0.5182691	600.4299	4.187653	0	934.5904	479.1441	0.4074422	0.5293346	599.893	4.114969	0	24	921	470						Frog_fixed.avi	0
21341	1281	911.3745	461.2376	0.5606573	0.5183814	600.3873	4.180377	0	942.3559	476.9552	0.4074914	0.5293687	599.833	4.120113	0	24	927	469						Frog_fixed.avi	0
21358	1282	908.5517	460.9661	0.560707	0.5185514	600.5175	4.181332	0	937.9907	473.8156	0.4075199	0.5294711	599.8184	4.125295	0	24	923	467						Frog_fixed.avi	0
21375	1283	908.4867	463.6759	0.560753	0.5187774	600.5388	4.181531	0	938.1317	476.1895	0.407559	0.5296061	599.8438	4.108912	0	24	923	470						Frog_fixed.avi	0
21391	1284	911.2784	459.7709	0.560814	0.518998	600.5069	4.189901	0	934.4713	481.4716	0.4076056	0.5298085	599.8805	4.125127	0	24	923	471						Frog_fixed.avi	0
21408	1285	910.6599	460.2438	0.5608842	0.5191758	600.4614	4.173932	0	936.4954	480.4106	0.4076847	0.5299119	599.9736	4.112727	0	24	924	470						Frog_fixed.avi	0
21425	1286	915.1511	459.1862	0.5609478	0.5193534	600.6356	4.182549	0	939.0359	480.0604	0.4077625	0.5299894	600.1541	4.111763	0	24	927	470						Frog_fixed.avi	0
21441	1287	913.5154	453.5077	0.5610054	0.5195805	600.6372	4.183505	0	940.9337	481.011	0.4078197	0.5300864	600.1743	4.104836	0	24	927	467						Frog_fixed.avi	0
21458	1288	908.3459	461.1621	0.5610408	0.5197667	600.6559	4.191688	0	935.2103	482.0712	0.4078651	0.5301569	600.1598	4.10876	0	24	922	472						Frog_fixed.avi	0
21475	1289	904.285	461.1477	0.5610743	0.5199263	600.6585	4.179501	0	934.1338	477.5361	0.4079156	0.5302928	600.1157	4.11616	0	24	919	469						Frog_fixed.avi	0
21491	1290	908.8672	459.0973	0.5611059	0.5200627	600.7169	4.188209	0	932.6149	475.4665	0.4079601	0.5303872	600.1395	4.113126	0	24	921	467						Frog_fixed.avi	0
21508	1291	908.5183	464.4048	0.5611355	0.5201975	600.7313	4.201338	0	932.1823	477.7007	0.4079856	0.5304487	600.1901	4.115684	0	24	920	471						Frog_fixed.avi	0
21525	1292	910.769	465.5739	0.5611739	0.5202866	600.8726	4.192398	0	930.8306	477.3026	0.4080061	0.5304753	600.211	4.118767	0	24	921	471						Frog_fixed.avi	0
21541	1293	912.0444	458.4819	0.5611985	0.5203601	600.8835	4.201005	0	932.4025	481.9426	0.4080516	0.5304772	600.3085	4.124168	0	24	922	470						Frog_fixed.avi	0
21558	1294	913.1078	460.3452	0.5612219	0.5204186	600.9894	4.217001	0	935.0549	476.7796	0.4081047	0.5305782	600.2237	4.143486	0	24	924	469						Frog_fixed.avi	0
21575	1295	908.9418	454.7797	0.5612492	0.5204977	600.981	4.214638	0	939.644	473.8463	0.4081421	0.5305899	600.3334	4.137177	0	24	924	464						Frog_fixed.avi	0
21591	1296	911.7891	460.2509	0.5612901	0.5205227	601.0439	4.220956	0	940.7932	481.1756	0.4082013	0.5306049	600.4627	4.134297	0	24	926	471						Frog_fixed.avi	0
21608	1297	908.2542	457.2578	0.5613328	0.520539	601.1165	4.216257	0	937.8702	479.8318	0.4082397	0.5306179	600.5099	4.15573	0	24	923	469						Frog_fixed.avi	0
21625	1298	905.7897	468.1346	0.5613826	0.5205438	601.1112	4.212829	0	937.121	476.7269	0.4082871	0.5306159	600.5189	4.142935	0	24	921	472						Frog_fixed.avi	0
21641	1299	910.6851	461.6533	0.5614269	0.5205618	601.1061	4.222782	0	935.5612	480.4067	0.4083308	0.5305898	600.5304	4.151314	0	24	923	471						Frog_fixed.avi	0
21658	1300	905.1543	456.429	0.5614761	0.5205821	601.058	4.231676	0	938.4005	475.9069	0.4083804	0.5305173	600.5403	4.152061	0	24	922	466						Frog_fixed.avi	0
21675	1301	907.0733	453.0729	0.5615183	0.5206167	601.072	4.234077	0	933.4254	483.0562	0.4084398	0.5304899	600.5508	4.168221	0	24	920	468						Frog_fixed.avi	0
21691	1302	904.0046	454.2856	0.5615661	0.5206325	601.1425	4.255203	0	933.0712	479.8014	0.4085017	0.530424	600.6575	4.159334	0	24	919	467						Frog_fixed.avi	0
21708	1303	897.2186	460.0083	0.5616049	0.5206128	601.1877	4.264028	0	938.2478	480.9315	0.4085561	0.530358	600.7367	4.149508	0	24	918	470						Frog_fixed.avi	0
21724	1304	897.4683	457.2529	0.5616759	0.5205434	601.3122	4.254466	0	932.4725	485.8781	0.4086414	0.5302087	600.7197	4.175588	0	24	915	472						Frog_fixed.avi	0
21741	1305	900.9229	462.9154	0.5617366	0.5203642	601.3638	4.260112	0	935.8337	481.9236	0.4086907	0.5300512	600.7364	4.181792	0	24	918	472						Frog_fixed.avi	0
21758	1306	903.814	460.7012	0.5617825	0.5201907	601.3873	4.258102	0	934.8712	481.0381	0.4087084	0.5298453	600.7724	4.19017	0	24	919	471						Frog_fixed.avi	0
21774	1307	897.5813	465.47	0.5618007	0.5200071	601.4852	4.266927	0	936.2892	480.6034	0.4087055	0.5296085	600.7773	4.202303	0	24	917	473						Frog_fixed.avi	0
21791	1308	899.6444	461.5249	0.5618059	0.5199138	601.5327	4.272114	0	936.9954	482.5766	0.4087166	0.529496	600.7521	4.200245	0	24	918	472						Frog_fixed.avi	0
21808	1309	902.8826	460.9419	0.5618037	0.5198458	601.5687	4.27522	0	938.1599	478.1066	0.4087015	0.5294257	600.8163	4.205778	0	24	921	470						Frog_fixed.avi	0
21824	1310	899.5471	460.3965	0.5617706	0.5198001	601.5425	4.277165	0	936.7618	482.097	0.4086748	0.5293763	600.7931	4.210499	0	24	918	471						Frog_fixed.avi	0
21841	1311	899.5006	458.3509	0.5617031	0.5197663	601.4872	4.276855	0	935.1083	483.634	0.4085931	0.5293682	600.8849	4.204962	0	24	917	471						Frog_fixed.avi	0
21858	1312	900.6478	460.5013	0.5616464	0.5197326	601.4211	4.277142	0	937.042	473.5098	0.4085059	0.5293463	600.8881	4.215664	0	24	919	467						Frog_fixed.avi	0
21874	1313	897.7238	459.5381	0.5615723	0.5196936	601.33	4.281025	0	931.0837	476.6113	0.4084246	0.5293061	600.7408	4.221143	0	24	914	468						Frog_fixed.avi	0
21891	1314	900.0961	454.1547	0.5615181	0.5196838	601.3336	4.292881	0	932.3683	472.8541	0.4083724	0.5292767	600.7973	4.221236	0	24	916	464						Frog_fixed.avi	0
21908	1315	901.1606	457.371	0.561469	0.5196899	601.4102	4.303736	0	935.2544	473.1729	0.4083356	0.5292914	600.8181	4.224761	0	24	918	465						Frog_fixed.avi	0
21924	1316	897.7654	463.7402	0.5614406	0.5197654	601.4408	4.301685	0	937.2942	474.7194	0.4083107	0.5293053	600.8537	4.244797	0	24	918	469						Frog_fixed.avi	0
21941	1317	900.2854	466.7085	0.5614337	0.5198553	601.4667	4.314998	0	932.8183	479.1129	0.408299	0.5293466	600.8502	4.244572	0	24	917	473						Frog_fixed.avi	0
21958	1318	897.6595	463.9659	0.5614384	0.5199378	601.465	4.322189	0	935.541	483.7224	0.4083072	0.5293975	600.8226	4.238569	0	24	917	474						Frog_fixed.avi	0
21974	1319	898.4714	466.1351	0.5614408	0.5199664	601.4371	4.314098	0	932.5011	482.4944	0.408309	0.5293899	600.8386	4.256678	0	24	915	474						Frog_fixed.avi	0
21991	1320	902.0532	466.1655	0.5614404	0.5199568	601.4307	4.313093	0	936.3962	474.3531	0.4083021	0.5293089	600.8575	4.248193	0	24	919	470						Frog_fixed.avi	0
22008	1321	900.3123	466.9702	0.5614702	0.5199183	601.4189	4.325022	0	936.089	470.8602	0.408322	0.5291972	600.851	4.255799	0	24	918	469						Frog_fixed.avi	0
22024	1322	903.4792	469.8121	0.5615151	0.5198762	601.2843	4.332607	0	934.5518	471.2053	0.4083502	0.5290902	600.8207	4.258757	0	24	919	471						Frog_fixed.avi	0
22041	1323	900.3616	473.0491	0.5615572	0.5198411	601.2809	4.337667	0	932.847	477.2252	0.4083964	0.528914	600.7748	4.254605	0	24	917	475						Frog_fixed.avi	0
22057	1324	901.2546	464.1064	0.5616307	0.5198097	601.3922	4.332974	0	932.7173	483.3246	0.4084781	0.5288045	600.8746	4.26111	0	24	917	474						Frog_fixed.avi	0
22074	1325	895.0943	463.3604	0.5616905	0.5197495	601.4525	4.315299	0	934.4299	478.6655	0.4085474	0.5286917	600.8796	4.250317	0	24	915	471						Frog_fixed.avi	0
22091	1326	902.2729	463.5932	0.5617523	0.5196441	601.4496	4.33215	0	939.5972	481.6537	0.4086481	0.5285441	600.879	4.262523	0	24	921	473						Frog_fixed.avi	0
22107	1327	899.4378	462.6484	0.5618428	0.5195602	601.4958	4.344623	0	941.0849	468.8487	0.4087157	0.528436	600.8983	4.277607	0	24	920	466						Frog_fixed.avi	0
22124	1328	896.8427	468.4897	0.5618998	0.51945	601.4708	4.346809	0	941.2595	466.3124	0.4087718	0.5283322	600.8716	4.264128	0	24	919	467						Frog_fixed.avi	0
22141	1329	896.7778	467.2967	0.5619779	0.5193679	601.459	4.357012	0	938.5303	467.9226	0.4088478	0.5282102	600.8411	4.278918	0	24	918	468						Frog_fixed.avi	0
22157	1330	897.2587	468.7239	0.5620806	0.5193107	601.3355	4.350619	0	934.5282	473.1689	0.4089675	0.5280533	600.8318	4.278882	0	24	916	471						Frog_fixed.avi	0
22174	1331	898.0092	470.0242	0.5621992	0.5192231	601.4463	4.345592	0	938.7881	477.3426	0.40906	0.527918	600.8696	4.273387	0	24	918	474						Frog_fixed.avi	0
22191	1332	894.1338	467.1597	0.5623401	0.5190965	601.5527	4.34726	0	935.4037	478.9939	0.4092045	0.5277416	600.8135	4.253698	0	24	915	473						Frog_fixed.avi	0
22207	1333	893.4913	463.7431	0.5624957	0.5189155	601.2444	4.335689	0	936.604	471.5461	0.409321	0.5275567	600.7686	4.256203	0	24	915	468						Frog_fixed.avi	0
22224	1334	890.8131	470.6238	0.5626295	0.518647	601.3478	4.329811	0	930.7593	479.7466	0.4094178	0.5272455	600.6931	4.264078	0	24	911	475						Frog_fixed.avi	0
22241	1335	891.2972	476.6814	0.5627432	0.5184171	601.3635	4.330692	0	932.8058	479.9613	0.4095365	0.5269851	600.696	4.247609	0	24	912	478						Frog_fixed.avi	0
22257	1336	890.4543	534.7998	0.5627635	0.5189235	601.298	4.334283	0	933.6201	547.5817	0.4097779	0.5274145	600.6462	4.252135	0	25	912	541						Frog_fixed.avi	0
22274	1337	894.8997	544.7505	0.562818	0.5190549	601.3854	4.347541	0	941.4771	548.1561	0.409886	0.5275039	600.4995	4.261395	0	25	918	546						Frog_fixed.avi	0
22291	1338	898.912	560.167	0.5630311	0.5190179	601.0339	4.335063	0	932.2879	573.1648	0.4099727	0.5274522	600.4595	4.258125	0	25	916	567						Frog_fixed.avi	0
22307	1339	892.0004	558.3361	0.5631659	0.5190203	601.0912	4.334867	0	935.322	562.1348	0.4100876	0.5274323	600.5331	4.248255	0	25	914	560						Frog_fixed.avi	0
22324	1340	893.3963	559.955	0.5633082	0.519021	601.2256	4.33338	0	942.7966	565.8779	0.4102187	0.5273994	600.5003	4.247708	0	25	918	563						Frog_fixed.avi	0
22341	1341	892.1031	559.3163	0.5634527	0.5190246	600.9995	4.326816	0	938.3622	565.937	0.4103115	0.5273428	600.4413	4.254284	0	25	915	563						Frog_fixed.avi	0
22357	1342	894.8743	559.1304	0.563558	0.5189708	600.9821	4.328408	0	934.0582	573.3242	0.4104096	0.52718	600.3733	4.25312	0	25	914	566						Frog_fixed.avi	0
22374	1343	892.6216	562.6323	0.5636725	0.5189207	601.1105	4.302692	0	939.2364	574.818	0.4104979	0.5270069	600.308	4.224567	0	25	916	569						Frog_fixed.avi	0
22391	1344	888.5243	560.1097	0.5637515	0.5188197	601.0889	4.313784	0	936.5951	566.4131	0.4106007	0.5268728	600.2747	4.24897	0	25	913	563						Frog_fixed.avi	0
22407	1345	890.3583	561.9083	0.5638058	0.5187139	601.0767	4.30442	0	943.624	564.0271	0.410667	0.5267125	600.3162	4.220315	0	25	917	563						Frog_fixed.avi	0
22424	1346	898.417	514.3922	0.5638103	0.518284	601.1837	4.300994	0	948.2319	522.1785	0.4107401	0.5261444	600.4583	4.246748	0	26	923	518						Frog_fixed.avi	0
22441	1347	898.7012	513.2737	0.563844	0.5179895	601.0718	4.29688	0	941.3862	515.129	0.4108108	0.5258855	600.4227	4.216586	0	26	920	514						Frog_fixed.avi	0
22457	1348	903.4583	511.0357	0.5639008	0.5177874	601.0902	4.285382	0	944.3672	516.3456	0.4108106	0.5255855	600.3885	4.213273	0	26	924	514						Frog_fixed.avi	0
22474	1349	910.0938	511.3711	0.5639436	0.5175524	600.9655	4.29546	0	942.6618	519.009	0.4108219	0.5252711	600.4057	4.223136	0	26	926	515						Frog_fixed.avi	0
22491	1350	902.303	513.216	0.5639639	0.5173584	600.9442	4.286601	0	945.2122	506.3584	0.4108158	0.5250096	600.3837	4.198387	0	26	924	510						Frog_fixed.avi	0
22507	1351	902.7276	514.7383	0.5639493	0.5171195	600.9734	4.286666	0	939.5604	516.7325	0.410796	0.5246426	600.4196	4.211004	0	26	921	516						Frog_fixed.avi	0
22524	1352	905.3091	510.3996	0.5639392	0.5168781	601.1026	4.283612	0	940.3369	517.0705	0.4107895	0.5243647	600.4184	4.209609	0	26	923	514						Frog_fixed.avi	0
22541	1353	901.4281	511.397	0.5639489	0.516673	600.9852	4.267228	0	944.8376	518.5443	0.4107824	0.524061	600.402	4.204232	0	26	923	515						Frog_fixed.avi	0
22557	1354	900.0886	508.6313	0.5639167	0.5165038	601.1111	4.267676	0	941.8906	522.2505	0.4107637	0.5238676	600.4126	4.19175	0	26	921	515						Frog_fixed.avi	0
22574	1355	900.2167	513.4474	0.5638983	0.516344	601.1518	4.2436	0	938.5378	524.4651	0.4107463	0.5237395	600.4292	4.192921	0	26	919	519						Frog_fixed.avi	0
22591	1356	902.886	513.6225	0.5638686	0.5162773	601.1625	4.232094	0	939.2353	522.3242	0.410729	0.5236993	600.3705	4.178563	0	26	921	518						Frog_fixed.avi	0
22607	1357	900.0326	509.7795	0.5638045	0.5162446	601.164	4.233905	0	940.8204	526.1677	0.4106841	0.5237097	600.3705	4.17204	0	26	920	518						Frog_fixed.avi	0
22624	1358	899.5585	514.0673	0.563758	0.5162463	601.1426	4.222301	0	937.3174	523.3749	0.4106433	0.5237659	600.3476	4.162978	0	26	918	519						Frog_fixed.avi	0
22640	1359	898.8416	509.6422	0.5636907	0.5162646	601.1754	4.216958	0	935.38	523.956	0.4105807	0.5238332	600.3524	4.134424	0	26	917	517						Frog_fixed.avi	0
22657	1360	903.3407	512.9131	0.5636325	0.5161588	601.205	4.196274	0	933.5609	527.3066	0.41049	0.5238154	600.402	4.129602	0	26	918	520						Frog_fixed.avi	0
22674	1361	904.6937	515.6857	0.5635723	0.5159823	601.1401	4.205544	0	933.062	527.9734	0.4104164	0.5237396	600.5115	4.1191	0	26	919	522						Frog_fixed.avi	0
22690	1362	904.9387	516.8207	0.5635018	0.5158286	601.099	4.193908	0	939.5721	516.6143	0.4103457	0.5236336	600.4875	4.108696	0	26	922	517						Frog_fixed.avi	0
22707	1363	905.0428	507.6637	0.5633745	0.5155815	601.3382	4.192128	0	937.5699	516.4295	0.4102395	0.5234329	600.5938	4.108594	0	26	921	512						Frog_fixed.avi	0
22724	1364	905.2711	516.4893	0.5632359	0.5152925	601.2956	4.170504	0	932.9633	525.7554	0.4101067	0.5231029	600.5183	4.10613	0	26	919	521						Frog_fixed.avi	0
22740	1365	906.0382	519.387	0.5630947	0.5151197	601.2264	4.167919	0	933.4881	524.6268	0.4099534	0.5229209	600.6129	4.095779	0	26	920	522						Frog_fixed.avi	0
22757	1366	911.3904	511.9662	0.56301	0.5150626	601.3007	4.177086	0	939.1043	521.5859	0.4098606	0.5228634	600.6491	4.087871	0	26	925	517						Frog_fixed.avi	0
22774	1367	909.3271	510.3052	0.5628928	0.5150701	601.5341	4.189766	0	936.8596	523.8765	0.4097676	0.5228849	600.701	4.093546	0	26	923	517						Frog_fixed.avi	0
22790	1368	911.1359	512.8315	0.5627992	0.5151244	601.6833	4.192414	0	932.8052	529.7705	0.409683	0.522948	600.7734	4.084956	0	26	922	521						Frog_fixed.avi	0
22807	1369	909.2266	516.1257	0.5626929	0.5151958	601.6229	4.165037	0	936.1194	527.1694	0.4095711	0.5230646	600.8107	4.069136	0	26	923	522						Frog_fixed.avi	0
22824	1370	908.0087	512.2096	0.5625781	0.5153324	601.7892	4.158617	0	934.3068	526.1078	0.4094745	0.5231912	600.8644	4.074349	0	26	921	519						Frog_fixed.avi	0
22840	1371	909.3674	511.966	0.562448	0.5154565	601.8185	4.165312	0	934.2633	520.8436	0.4093512	0.5233698	600.8696	4.077222	0	26	922	516						Frog_fixed.avi	0
22857	1372	907.2997	505.6117	0.5622962	0.5156661	601.8989	4.169103	0	936.307	520.4354	0.4092338	0.5235224	600.9307	4.087542	0	26	922	513						Frog_fixed.avi	0
22874	1373	916.9058	510.1331	0.5621488	0.5157858	601.89	4.167765	0	943.6118	522.9825	0.4090674	0.523662	601.1946	4.074401	0	26	930	517						Frog_fixed.avi	0
22890	1374	904.639	515.3785	0.561923	0.5159032	602.0866	4.169198	0	932.1943	534.9073	0.4089054	0.5238491	601.1603	4.085574	0	26	918	525						Frog_fixed.avi	0
22907	1375	911.7886	515.0473	0.5617803	0.5159835	602.1296	4.17821	0	935.561	525.859	0.4087439	0.5240186	601.2443	4.085371	0	26	924	520						Frog_fixed.avi	0
22924	1376	908.0184	511.3959	0.5615793	0.5160949	602.2109	4.175908	0	935.1616	518.7725	0.4085777	0.524155	601.3665	4.086593	0	26	922	515						Frog_fixed.avi	0
22940	1377	906.3862	511.8551	0.5613819	0.5161219	602.2578	4.176678	0	934.5735	514.6643	0.4084077	0.5242322	601.4319	4.110594	0	26	920	513						Frog_fixed.avi	0
22957	1378	914.1272	513.3606	0.561241	0.5161575	602.3419	4.186892	0	935.5104	518.9181	0.4082516	0.524274	601.4131	4.092667	0	26	925	516						Frog_fixed.avi	0
22974	1379	905.2487	511.3821	0.5610894	0.5162102	602.4897	4.194474	0	934.7903	514.2454	0.4081291	0.5243117	601.6065	4.097985	0	26	920	513						Frog_fixed.avi	0
22990	1380	905.6277	509.1529	0.560966	0.5162833	602.5752	4.185532	0	933.7106	517.6511	0.4080322	0.5243716	601.7904	4.097973	0	26	920	513						Frog_fixed.avi	0
23007	1381	906.2616	511.0938	0.5608581	0.5163818	602.5671	4.193406	0	938.6663	517.1498	0.4079525	0.5244077	601.8746	4.115879	0	26	922	514						Frog_fixed.avi	0
23024	1382	910.572	509.5836	0.5608041	0.5165036	602.5383	4.20282	0	928.2631	529.458	0.4078957	0.5244694	601.891	4.133728	0	26	919	520						Frog_fixed.avi	0
23040	1383	878.1951	520.1926	0.5608543	0.516631	602.6262	4.208944	0	911.7224	529.6147	0.4080009	0.5245304	601.9302	4.146238	0	26	895	525						Frog_fixed.avi	0
23057	1384	891.4285	519.7129	0.5608481	0.5167111	602.6822	4.206942	0	920.5768	532.6439	0.4080068	0.5245466	601.9523	4.138035	0	26	906	526						Frog_fixed.avi	0
23074	1385	885.285	520.9348	0.5608497	0.5167982	602.7601	4.204291	0	913.2319	533.4242	0.4080149	0.524582	602.0222	4.130577	0	26	899	527						Frog_fixed.avi	0
23090	1386	886.3276	518.2299	0.5608547	0.5168798	602.8021	4.211359	0	910.5352	538.441	0.408021	0.5245995	602.0494	4.140869	0	26	898	528						Frog_fixed.avi	0
23107	1387	888.9276	517.4104	0.5608636	0.5169634	602.9606	4.214919	0	917.1122	528.814	0.4080363	0.5246369	602.0512	4.155941	0	26	903	523						Frog_fixed.avi	0
23124	1388	881.9589	519.4871	0.5608374	0.5170652	603.1433	4.226232	0	913.7118	534.4437	0.4080309	0.5246802	602.0954	4.145595	0	26	898	527						Frog_fixed.avi	0
23140	1389	882.977	517.8825	0.5608185	0.5171399	602.9139	4.218013	0	914.5658	533.1993	0.4080156	0.5246875	602.1436	4.144521	0	26	899	526						Frog_fixed.avi	0
23157	1390	887.1194	516.4399	0.5608502	0.5171188	603.0188	4.223415	0	913.4344	530.2148	0.4080107	0.5246724	602.1561	4.142693	0	26	900	523						Frog_fixed.avi	0
23174	1391	885.2039	519.0208	0.5608464	0.5170262	603.1368	4.213659	0	910.7803	530.928	0.4080099	0.5245997	602.1301	4.14839	0	26	898	525						Frog_fixed.avi	0
23190	1392	885.0186	518.83	0.5608699	0.5169463	603.02	4.204695	0	914.7744	532.8851	0.4080156	0.5245443	602.1113	4.13206	0	26	900	526						Frog_fixed.avi	0
23207	1393	880.1071	521.3942	0.5608584	0.5168672	602.9174	4.215712	0	907.6263	532.579	0.4080066	0.52446	602.1442	4.147632	0	26	894	527						Frog_fixed.avi	0
23223	1394	884.4346	517.135	0.5608823	0.5168827	602.9533	4.200833	0	908.3582	523.306	0.4080094	0.5244164	602.1064	4.153753	0	26	896	520						Frog_fixed.avi	0
23240	1395	884.3912	517.8671	0.5609008	0.5169409	603.0279	4.20009	0	906.7651	530.9045	0.4080113	0.524427	602.1368	4.138052	0	26	896	524						Frog_fixed.avi	0
23257	1396	885.3098	516.1927	0.5609285	0.5170755	603.0246	4.197163	0	909.3373	532.0008	0.4080262	0.5244908	602.1138	4.125869	0	26	897	524						Frog_fixed.avi	0
23273	1397	880.3875	514.2681	0.5609481	0.5172861	602.9876	4.191307	0	905.495	532.5888	0.4080466	0.5246378	602.0702	4.130791	0	26	893	523						Frog_fixed.avi	0
23290	1398	879.2233	518.122	0.5609751	0.5174959	603.0018	4.177221	0	907.1005	528.5052	0.408068	0.5248286	602.0408	4.118589	0	26	893	523						Frog_fixed.avi	0
23307	1399	880.076	517.2327	0.5610049	0.517777	602.9868	4.17567	0	909.1825	525.5026	0.408088	0.5251046	602.0407	4.117368	0	26	895	521						Frog_fixed.avi	0
23323	1400	882.8918	512.9523	0.5610598	0.5181507	603.1375	4.168908	0	904.9415	533.479	0.4081252	0.5253577	602.0468	4.112461	0	26	894	523						Frog_fixed.avi	0
23340	1401	880.64	519.7186	0.5610929	0.5184632	603.0477	4.157431	0	910.1858	522.7094	0.4081782	0.5257766	601.9572	4.110666	0	26	895	521						Frog_fixed.avi	0
23357	1402	878.7692	512.4269	0.5611173	0.5189258	603.0717	4.137234	0	904.5386	540.8685	0.4082113	0.5261039	601.9541	4.108438	0	26	892	527						Frog_fixed.avi	0
23373	1403	875.8717	524.1574	0.5611482	0.5192401	603.0394	4.132413	0	906.5583	534.8212	0.4082404	0.5264531	602.0988	4.081517	0	26	891	529						Frog_fixed.avi	0
23390	1404	875.3237	521.1237	0.5611773	0.5195268	603.0102	4.129966	0	908.5052	525.9417	0.4082981	0.5267436	601.965	4.072649	0	26	892	524						Frog_fixed.avi	0
23407	1405	880.8533	511.0095	0.5612021	0.5197283	603.0137	4.127121	0	909.2271	533.7159	0.4083338	0.5268691	601.9957	4.093609	0	26	895	522						Frog_fixed.avi	0
23423	1406	882.5719	516.4843	0.5612221	0.5198319	602.9221	4.09532	0	909.3689	541.4041	0.4083508	0.5269296	602.0325	4.090734	0	26	896	529						Frog_fixed.avi	0
23440	1407	882.088	520.1724	0.5612544	0.5199029	602.8711	4.082647	0	913.2317	536.6475	0.4083865	0.5269842	602.0878	4.080533	0	26	898	528						Frog_fixed.avi	0
23457	1408	882.8479	523.3021	0.5612889	0.5199669	602.7785	4.103142	0	911.5978	540.6139	0.4084212	0.5270622	602.0945	4.059981	0	26	897	532						Frog_fixed.avi	0
23473	1409	884.4903	523.1122	0.5613143	0.5200268	602.769	4.085088	0	912.5189	539.8383	0.4084478	0.5271481	602.1171	4.060039	0	26	899	531						Frog_fixed.avi	0
23490	1410	881.3618	525.5938	0.5613382	0.5200729	602.7824	4.089059	0	911.9747	534.714	0.4084752	0.5272415	602.0795	4.042651	0	26	897	530						Frog_fixed.avi	0
23507	1411	882.3756	522.779	0.5613458	0.5201368	602.8057	4.076655	0	911.1026	531.5596	0.4084943	0.5273874	602.079	4.043395	0	26	897	527						Frog_fixed.avi	0
23523	1412	880.3672	525.0433	0.5613757	0.5201946	602.8561	4.070019	0	912.6196	522.3027	0.4085109	0.5274985	602.1027	4.034005	0	26	896	524						Frog_fixed.avi	0
23540	1413	886.6288	525.523	0.5613918	0.5202509	602.8953	4.077149	0	907.5718	531.678	0.4085292	0.5275772	602.1395	4.036051	0	26	897	529						Frog_fixed.avi	0
23557	1414	881.9463	522.2096	0.5614244	0.5203227	602.8572	4.067839	0	905.5229	534.2691	0.4085627	0.5276542	602.1084	4.046301	0	26	894	528						Frog_fixed.avi	0
23573	1415	880.0986	525.9114	0.561466	0.5204251	602.8663	4.068168	0	903.9618	536.1079	0.4086124	0.5277567	602.1477	4.047931	0	26	892	531						Frog_fixed.avi	0
23590	1416	883.543	520.1437	0.5615394	0.5205669	603.0092	4.069071	0	909.0015	534.1875	0.4086895	0.5278791	602.178	4.034271	0	26	896	527						Frog_fixed.avi	0
23607	1417	882.7264	523.0717	0.5616051	0.5206679	603.0316	4.071076	0	906.056	535.6534	0.4087689	0.5279824	602.2262	4.052766	0	26	894	529						Frog_fixed.avi	0
23623	1418	881.0208	526.8816	0.5617007	0.5208043	602.9427	4.10062	0	907.7485	532.4115	0.4088948	0.5281346	602.1791	4.040411	0	26	894	530						Frog_fixed.avi	0
23640	1419	883.6639	525.0582	0.5618341	0.5209838	602.9019	4.086929	0	904.7134	534.1931	0.4089947	0.5283013	602.2164	4.041441	0	26	894	530						Frog_fixed.avi	0
23657	1420	882.3879	520.9426	0.5619342	0.5212202	602.8986	4.077869	0	905.129	532.5874	0.4090897	0.5284038	602.1536	4.041444	0	26	894	527						Frog_fixed.avi	0
23673	1421	878.5289	524.3287	0.5620631	0.5213435	603.0266	4.075639	0	903.3326	533.166	0.4092254	0.5284421	602.1321	4.032194	0	26	891	529						Frog_fixed.avi	0
23690	1422	874.8807	522.9257	0.562206	0.5213866	602.8924	4.078679	0	906.9119	541.2781	0.4093865	0.5284535	602.1323	4.058471	0	26	891	532						Frog_fixed.avi	0
23707	1423	879.5349	522.2439	0.5623356	0.5214312	602.7141	4.077842	0	901.4767	534.4964	0.4094723	0.5284068	602.1758	4.047394	0	26	891	528						Frog_fixed.avi	0
23723	1424	880.6389	524.4122	0.5624506	0.5214714	602.865	4.079911	0	905.0596	532.663	0.4095645	0.528356	602.1101	4.033366	0	26	893	529						Frog_fixed.avi	0
23740	1425	872.2369	530.8715	0.5625804	0.5215613	603.0106	4.078947	0	899.9805	531.8013	0.4096826	0.5283375	602.0947	4.030613	0	26	886	531						Frog_fixed.avi	0
23756	1426	873.3038	530.1775	0.5627109	0.5217496	602.9045	4.069274	0	903.1684	529.0098	0.409859	0.5284062	602.0804	4.048127	0	26	888	530						Frog_fixed.avi	0
23773	1427	875.824	522.7433	0.5628834	0.5221132	602.8381	4.073854	0	899.5948	538.4059	0.409999	0.528509	602.131	4.046783	0	26	888	531						Frog_fixed.avi	0
23790	1428	872.6384	534.4186	0.5630372	0.5223894	603.0575	4.094876	0	890.406	540.8735	0.4101249	0.5286869	602.1309	4.05525	0	26	882	538						Frog_fixed.avi	0
23806	1429	869.8295	531.3643	0.563184	0.5227661	602.9703	4.100084	0	897.0389	534.7253	0.4102904	0.5288973	602.2048	4.031781	0	26	883	533						Frog_fixed.avi	0
23823	1430	868.7869	530.2956	0.5633544	0.5231384	602.8043	4.096295	0	891.4399	531.1181	0.4104759	0.5291581	602.2206	4.038117	0	26	880	531						Frog_fixed.avi	0
23840	1431	867.0475	524.0175	0.5635194	0.5234739	602.9818	4.101709	0	885.783	544.5034	0.4106287	0.5292946	602.1353	4.047875	0	26	876	534						Frog_fixed.avi	0
23856	1432	864.7418	525.9234	0.5636842	0.5238133	603.1049	4.081001	0	891.6572	540.1951	0.4108374	0.5294303	602.0932	4.036234	0	26	878	533						Frog_fixed.avi	0
23873	1433	860.6149	531.6138	0.56383	0.5240943	602.9377	4.084695	0	888.8644	538.2482	0.4109758	0.5295635	602.2037	4.027833	0	26	875	535						Frog_fixed.avi	0
23890	1434	862.8123	522.6324	0.5639633	0.5244502	603.0685	4.079936	0	884.5462	532.5266	0.4110964	0.5297825	602.1443	4.024809	0	26	874	528						Frog_fixed.avi	0
23906	1435	859.7466	524.3262	0.5640683	0.524704	603.2273	4.090597	0	889.7885	530.4252	0.4112284	0.5298877	602.1995	4.039389	0	26	875	527						Frog_fixed.avi	0
23923	1436	860.514	530.0438	0.5641423	0.5248798	603.2433	4.086339	0	889.0976	531.839	0.4113125	0.5299968	602.2925	4.015357	0	26	875	531						Frog_fixed.avi	0
23940	1437	858.7561	534.1607	0.5642051	0.5250102	603.1561	4.083957	0	891.772	536.2754	0.4114066	0.5300409	602.2747	4.028907	0	26	875	535						Frog_fixed.avi	0
23956	1438	861.1645	529.764	0.5642678	0.5251316	603.1683	4.086776	0	889.4879	530.3336	0.4114632	0.5300549	602.3168	4.032027	0	26	875	530						Frog_fixed.avi	0
23973	1439	861.4098	526.2894	0.5643232	0.5252534	603.2816	4.072122	0	884.2958	537.3847	0.411511	0.5301078	602.339	4.032827	0	26	873	532						Frog_fixed.avi	0
23990	1440	866.3368	519.4185	0.5643855	0.5253831	603.1835	4.090129	0	880.2031	540.6501	0.4115517	0.5301788	602.3094	4.02534	0	26	873	530						Frog_fixed.avi	0
24006	1441	866.7292	526.3344	0.5644369	0.525499	603.2515	4.073156	0	880.1197	541.2019	0.4116058	0.5303308	602.3403	4.058325	0	26	873	534						Frog_fixed.avi	0
24023	1442	864.2986	531.9308	0.5644718	0.525607	603.2693	4.0888	0	883.812	531.7122	0.4116744	0.5304913	602.4453	4.059727	0	26	874	532						Frog_fixed.avi	0
24040	1443	863.8879	531.0284	0.564509	0.5257306	603.3776	4.084303	0	887.6694	534.0269	0.4117374	0.5306629	602.4516	4.037262	0	26	876	533						Frog_fixed.avi	0
24056	1444	862.3083	532.0648	0.5645549	0.5259119	603.4131	4.077276	0	881.1616	539.0994	0.411785	0.5308221	602.5543	4.046776	0	26	872	536						Frog_fixed.avi	0
24073	1445	862.9321	523.638	0.5645976	0.5261511	603.4436	4.083404	0	883.4811	544.0748	0.4118673	0.5309587	602.48	4.05575	0	26	873	534						Frog_fixed.avi	0
24090	1446	859.7983	525.9825	0.5646315	0.5262889	603.515	4.07272	0	882.5334	544.1259	0.4119123	0.5310497	602.5025	4.053301	0	26	871	535						Frog_fixed.avi	0
24106	1447	856.7587	534.7903	0.5646753	0.5264471	603.4794	4.078405	0	879.7332	541.082	0.4119596	0.5311685	602.4968	4.05514	0	26	868	538						Frog_fixed.avi	0
24123	1448	858.3488	532.9128	0.5647311	0.5266538	603.4323	4.072451	0	877.7133	543.5892	0.4120097	0.5312675	602.5077	4.059802	0	26	868	538						Frog_fixed.avi	0
24139	1449	859.4238	532.4863	0.5648065	0.5268608	603.488	4.070985	0	879.0158	538.7066	0.4120639	0.5314106	602.5019	4.064886	0	26	869	536						Frog_fixed.avi	0
24156	1450	865.0437	529.2542	0.5648805	0.5270289	603.337	4.06518	0	875.4948	537.2831	0.4121138	0.5314733	602.5001	4.073674	0	26	870	533						Frog_fixed.avi	0
24173	1451	864.3304	534.335	0.5649734	0.5270704	603.4515	4.066286	0	876.2695	535.9595	0.4121958	0.5314193	602.5787	4.073505	0	26	870	535						Frog_fixed.avi	0
24189	1452	860.9817	530.6168	0.5650259	0.5270437	603.4822	4.077181	0	879.454	539.0499	0.4122386	0.5312628	602.6064	4.089112	0	26	870	535						Frog_fixed.avi	0
24206	1453	858.5359	528.8834	0.5650381	0.527	603.4587	4.074254	0	875.1472	546.1376	0.4122397	0.531128	602.666	4.086801	0	26	867	538						Frog_fixed.avi	0
24223	1454	860.3892	528.889	0.5650526	0.5269728	603.481	4.075261	0	870.2917	550.4094	0.4122264	0.531003	602.6829	4.088824	0	26	865	540						Frog_fixed.avi	0
24239	1455	861.8162	530.1162	0.5650505	0.5269669	603.4487	4.068032	0	871.5692	550.6849	0.4122315	0.530951	602.6689	4.094192	0	26	867	540						Frog_fixed.avi	0
24256	1456	830.5848	499.8625	0.5651492	0.5267104	603.4971	4.083489	0	845.7125	498.3745	0.4124124	0.5306953	602.725	4.087628	0	27	838	499						Frog_fixed.avi	0
24273	1457	830.596	505.4419	0.5652121	0.5267261	603.4337	4.082222	0	842.8539	505.5233	0.4125161	0.5307034	602.4758	4.093397	0	27	837	505						Frog_fixed.avi	0
24289	1458	828.8373	495.4582	0.5652249	0.5269437	603.437	4.083462	0	841.447	500.7784	0.4124866	0.5307955	602.5385	4.094936	0	27	835	498						Frog_fixed.avi	0
24306	1459	826.6487	497.8443	0.5652301	0.5270463	603.4089	4.078649	0	841.8484	498.4735	0.4124716	0.5308521	602.5223	4.092638	0	27	834	498						Frog_fixed.avi	0
24323	1460	827.1161	495.3499	0.5652129	0.5271164	603.4262	4.087725	0	847.541	502.1067	0.4124328	0.5309184	602.5352	4.087654	0	27	837	499						Frog_fixed.avi	0
24339	1461	823.0253	495.6255	0.565164	0.527164	603.5061	4.08141	0	846.2776	505.9846	0.4123729	0.530956	602.5045	4.099882	0	27	835	501						Frog_fixed.avi	0
24356	1462	830.0042	495.6558	0.565091	0.527177	603.4756	4.094037	0	846.4897	500.9958	0.4122501	0.5309738	602.5606	4.082566	0	27	838	498						Frog_fixed.avi	0
24373	1463	834.8005	502.7328	0.5649814	0.5271585	603.45	4.091396	0	841.7365	502.3828	0.4121014	0.5309582	602.4482	4.106755	0	27	838	503						Frog_fixed.avi	0
24389	1464	827.299	497.5691	0.5647995	0.5270823	603.3549	4.087064	0	844.6589	501.7652	0.4119713	0.5309103	602.5127	4.096375	0	27	836	500						Frog_fixed.avi	0
24406	1465	827.5431	494.6672	0.5646641	0.5269873	603.4236	4.095346	0	850.9232	500.8374	0.4118311	0.5308786	602.6005	4.085443	0	27	839	498						Frog_fixed.avi	0
24423	1466	830.8024	505.4893	0.5645441	0.5268016	603.3423	4.100189	0	848.0613	501.3739	0.411657	0.5308245	602.4054	4.086853	0	27	839	503						Frog_fixed.avi	0
24439	1467	830.0497	502.4921	0.5643931	0.5266323	603.2496	4.100713	0	844.1074	500.3093	0.4115339	0.5307536	602.4161	4.094446	0	27	837	501						Frog_fixed.avi	0
24456	1468	828.6764	499.8339	0.5642552	0.5264866	603.3083	4.088021	0	846.8654	501.7418	0.4114118	0.5306475	602.4968	4.094511	0	27	838	501						Frog_fixed.avi	0
24473	1469	828.8537	498.3267	0.5641352	0.5263548	603.3754	4.084862	0	842.983	513.7796	0.411276	0.5305425	602.5233	4.098707	0	27	836	506						Frog_fixed.avi	0
24489	1470	832.461	494.5986	0.5640456	0.5262389	603.3708	4.111283	0	845.2419	505.536	0.4111667	0.530468	602.3999	4.092834	0	27	839	500						Frog_fixed.avi	0
24506	1471	830.09	499.4668	0.5639534	0.5260928	603.2009	4.107152	0	841.5944	512.3448	0.4110601	0.5303817	602.4033	4.091729	0	27	836	506						Frog_fixed.avi	0
24523	1472	829.9448	498.9893	0.5638555	0.5259587	603.3292	4.100805	0	844.8947	510.781	0.4109888	0.5303184	602.3925	4.100271	0	27	837	505						Frog_fixed.avi	0
24539	1473	829.8969	504.2201	0.5637546	0.5258396	603.2095	4.113165	0	845.3176	516.9396	0.4109114	0.5302417	602.392	4.098439	0	27	838	511						Frog_fixed.avi	0
24556	1474	825.5706	502.0896	0.5636848	0.5257903	603.2269	4.113172	0	849.0923	509.2007	0.4108509	0.5302197	602.3646	4.094996	0	27	837	506						Frog_fixed.avi	0
24573	1475	830.6735	499.3119	0.5636144	0.5257598	603.2852	4.128187	0	844.1292	506.0523	0.4107454	0.5302417	602.4022	4.086648	0	27	837	503						Frog_fixed.avi	0
24589	1476	835.6887	497.0708	0.5635484	0.5258212	603.2338	4.138411	0	842.021	511.7011	0.410641	0.5302771	602.3253	4.117765	0	27	839	504						Frog_fixed.avi	0
24606	1477	828.9185	497.9617	0.5634598	0.5258691	603.1028	4.13189	0	841.9634	514.062	0.4105814	0.5303029	602.293	4.099007	0	27	835	506						Frog_fixed.avi	0
24623	1478	829.5373	495.9272	0.5634035	0.5258905	603.0737	4.13641	0	846.4231	517.207	0.4105164	0.5302975	602.2369	4.103234	0	27	838	507						Frog_fixed.avi	0
24639	1479	823.6514	501.5988	0.5633094	0.5257616	603.0787	4.143017	0	842.7579	516.0888	0.4104514	0.5301993	602.3062	4.115932	0	27	833	509						Frog_fixed.avi	0
24656	1480	831.178	502.3483	0.563302	0.5256034	602.9008	4.147468	0	846.1915	511.2196	0.4104054	0.5300516	602.2734	4.10276	0	27	839	507						Frog_fixed.avi	0
24672	1481	830.3885	489.2872	0.5632633	0.5253778	602.9583	4.154537	0	844.5526	506.9951	0.4103205	0.5298359	602.3154	4.102033	0	27	837	498						Frog_fixed.avi	0
24689	1482	831.0684	498.5401	0.5632219	0.5250556	602.9645	4.167003	0	845.8701	512.6672	0.4102626	0.5295278	602.2457	4.114306	0	27	838	506						Frog_fixed.avi	0
24706	1483	832.5093	504.33	0.5631914	0.5248567	602.9751	4.162036	0	848.3727	511.0503	0.4102107	0.5293239	602.0573	4.099071	0	27	840	508						Frog_fixed.avi	0
24722	1484	833.2383	498.6344	0.5631655	0.5247754	602.9999	4.163492	0	849.6918	506.3658	0.4101742	0.529242	602.0615	4.114216	0	27	841	503						Frog_fixed.avi	0
24739	1485	833.9885	496.8533	0.5631648	0.5247864	603.008	4.170568	0	852.0291	503.928	0.4101682	0.5292817	602.0475	4.109353	0	27	843	500						Frog_fixed.avi	0
24756	1486	832.514	503.1647	0.5631731	0.5248961	602.9859	4.184856	0	852.1069	512.675	0.4101647	0.5294207	602.0775	4.121398	0	27	842	508						Frog_fixed.avi	0
24772	1487	836.0343	499.2832	0.5631759	0.5251514	602.8843	4.182407	0	854.3889	511.1074	0.4101752	0.5297021	601.9784	4.120201	0	27	845	505						Frog_fixed.avi	0
24789	1488	839.9274	492.8398	0.5632043	0.5254691	602.8649	4.179759	0	859.4821	507.1488	0.410185	0.5299638	601.9771	4.125175	0	27	850	500						Frog_fixed.avi	0
24806	1489	842.2667	501.0728	0.5632286	0.5256696	602.7924	4.189059	0	854.2599	512.7762	0.4101904	0.5301673	601.9885	4.142291	0	27	848	507						Frog_fixed.avi	0
24822	1490	842.3014	495.5727	0.5632513	0.5258918	602.7954	4.184993	0	861.4283	511.9998	0.4102236	0.5303285	602.0468	4.141163	0	27	852	504						Frog_fixed.avi	0
24839	1491	849.6225	484.4634	0.5632766	0.5261251	602.6399	4.194808	0	866.6743	516.4554	0.4102244	0.5304624	602.0906	4.148761	0	27	858	500						Frog_fixed.avi	0
24856	1492	854.4457	489.3336	0.5632735	0.5262457	602.6036	4.197989	0	865.9722	509.3657	0.4101958	0.5305448	601.9485	4.143084	0	27	860	499						Frog_fixed.avi	0
24872	1493	857.1305	487.3377	0.563248	0.5263279	602.5466	4.210923	0	868.7504	508.8367	0.4101745	0.5306457	601.9327	4.141814	0	27	863	498						Frog_fixed.avi	0
24889	1494	852.8082	490.3764	0.5631982	0.5263783	602.6188	4.230111	0	875.021	505.8444	0.4101429	0.5307108	601.8846	4.140169	0	27	864	498						Frog_fixed.avi	0
24906	1495	857.574	488.3838	0.5631454	0.5264126	602.7031	4.218649	0	883.4563	502.5394	0.4100856	0.5307751	601.9188	4.160581	0	27	871	495						Frog_fixed.avi	0
24922	1496	862.3377	494.3321	0.5630576	0.5264355	602.6597	4.219594	0	883.9371	504.186	0.4100122	0.5308087	601.9909	4.150053	0	27	873	499						Frog_fixed.avi	0
24939	1497	868.92	488.9606	0.5629885	0.5264248	602.5544	4.24231	0	888.6535	508.7491	0.4099465	0.5308351	601.9716	4.160711	0	27	879	499						Frog_fixed.avi	0
24956	1498	867.8418	485.113	0.5628819	0.52634	602.4569	4.231043	0	888.547	503.5573	0.4098478	0.5308326	601.8691	4.165997	0	28	878	494						Frog_fixed.avi	0
24972	1499	902.9854	454.2427	0.5625903	0.5260624	602.6539	4.232465	0	929.1779	477.7946	0.4096398	0.5306376	601.9764	4.179292	0	28	916	466						Frog_fixed.avi	0
24989	1500	896.0601	470.3994	0.5625475	0.5259112	602.5181	4.246768	0	917.1172	487.8909	0.4095756	0.5306402	601.9697	4.185257	0	28	907	479						Frog_fixed.avi	0
25006	1501	896.3522	464.2734	0.5624768	0.5257125	602.4658	4.236691	0	918.8422	481.906	0.4095136	0.5305084	601.9375	4.188195	0	28	908	473						Frog_fixed.avi	0
25022	1502	892.3323	460.3063	0.562404	0.5255411	602.4088	4.243358	0	919.8319	490.3307	0.4094391	0.5303666	601.8506	4.193192	0	28	906	475						Frog_fixed.avi	0
25039	1503	899.2224	457.6794	0.5623471	0.5253833	602.3768	4.241425	0	922.8085	486.6722	0.409373	0.5302417	601.8508	4.184347	0	28	911	472						Frog_fixed.avi	0
25056	1504	901.0215	458.5135	0.5622852	0.5252312	602.3613	4.251961	0	921.2344	482.8174	0.4092816	0.5301477	601.7124	4.187152	0	28	911	471						Frog_fixed.avi	0
25072	1505	897.4293	462.2271	0.5622016	0.5250958	602.4776	4.260905	0	924.8068	477.2302	0.4091872	0.5300738	601.7537	4.185131	0	28	911	470						Frog_fixed.avi	0
25089	1506	897.3776	468.1422	0.562094	0.5249837	602.4069	4.264049	0	920.8176	477.011	0.4090979	0.5299649	601.799	4.197128	0	28	909	473						Frog_fixed.avi	0
25106	1507	895.3093	464.8602	0.5619582	0.5248314	602.2794	4.285513	0	919.1542	487.378	0.4089658	0.5297046	601.7454	4.208742	0	28	907	476						Frog_fixed.avi	0
25122	1508	899.4036	459.414	0.5618311	0.5246251	602.2285	4.279906	0	915.7523	485.2034	0.4087866	0.5293996	601.5972	4.205078	0	28	908	472						Frog_fixed.avi	0
25139	1509	891.9304	470.4855	0.5616295	0.5242943	602.2173	4.276956	0	918.1788	482.1327	0.4085702	0.5290297	601.7437	4.218106	0	28	905	476						Frog_fixed.avi	0
25156	1510	893.5404	469.9156	0.5614013	0.5240189	602.094	4.295866	0	914.0071	486.8267	0.4082956	0.5285528	601.5706	4.221871	0	28	904	478						Frog_fixed.avi	0
25172	1511	893.0575	463.7267	0.5611629	0.5238357	601.9482	4.271412	0	915.9138	484.7102	0.4080348	0.5281159	601.713	4.228475	0	28	904	474						Frog_fixed.avi	0
25189	1512	888.4467	463.4729	0.5608805	0.5237597	601.9857	4.282371	0	913.4897	492.3003	0.4077615	0.5278121	601.5854	4.230795	0	28	901	478						Frog_fixed.avi	0
25206	1513	889.1467	466.5101	0.5606709	0.5237697	601.8332	4.28959	0	913.8184	485.6504	0.407523	0.5276665	601.7448	4.225172	0	28	901	476						Frog_fixed.avi	0
25222	1514	886.8903	475.5626	0.5604675	0.523847	601.8221	4.283972	0	914.1144	486.3513	0.4073077	0.5276206	601.5691	4.220257	0	28	901	481						Frog_fixed.avi	0
25239	1515	889.2508	476.9804	0.5603265	0.5240043	601.7864	4.285901	0	916.9532	481.6406	0.4071599	0.5276704	601.6319	4.226799	0	28	903	479						Frog_fixed.avi	0
25255	1516	891.1155	478.4128	0.5602223	0.524175	601.5775	4.297763	0	918.674	482.6928	0.4070495	0.5277715	601.7158	4.241569	0	28	905	481						Frog_fixed.avi	0
25272	1517	892.0994	470.9502	0.5601821	0.5244551	601.5338	4.292619	0	919.6636	488.65	0.4069993	0.5279141	601.6951	4.238206	0	28	906	480						Frog_fixed.avi	0
25289	1518	895.3528	470.88	0.5601804	0.5246618	601.4717	4.280455	0	917.3878	483.039	0.4069698	0.5280564	601.5587	4.228462	0	28	906	477						Frog_fixed.avi	0
25305	1519	897.0568	471.7834	0.5602005	0.5248047	601.4771	4.299475	0	918.7033	475.9138	0.4069984	0.5281904	601.6344	4.247854	0	28	908	474						Frog_fixed.avi	0
25322	1520	895.6854	477.9079	0.5602227	0.5249043	601.4045	4.295617	0	919.5386	479.4529	0.4070257	0.5282171	601.6107	4.229189	0	28	908	479						Frog_fixed.avi	0
25339	1521	895.0194	473.694	0.5602665	0.5250108	601.3753	4.298436	0	921.7038	482.9797	0.4070669	0.5282013	601.5524	4.225477	0	28	908	478						Frog_fixed.avi	0
25355	1522	895.9978	474.2291	0.5603212	0.525031	601.3679	4.294405	0	921.0505	479.9219	0.4071118	0.5281528	601.5195	4.228352	0	28	909	477						Frog_fixed.avi	0
25372	1523	897.5538	470.4854	0.5603826	0.5249912	601.3246	4.306324	0	917.8059	479.7846	0.4071557	0.5280182	601.4913	4.231386	0	28	908	475						Frog_fixed.avi	0
25389	1524	898.8652	475.3269	0.560463	0.5248869	601.1025	4.304455	0	916.637	487.3217	0.4072262	0.5278096	601.3614	4.228825	0	28	908	481						Frog_fixed.avi	0
25405	1525	899.4062	478.9481	0.5605305	0.5247962	601.0283	4.297739	0	923.1211	477.1682	0.4072908	0.5276746	601.2942	4.230474	0	28	911	478						Frog_fixed.avi	0
25422	1526	896.0906	476.8098	0.560597	0.5247545	601.0011	4.305725	0	920.0696	484.953	0.4073682	0.527565	601.3613	4.218816	0	28	908	481						Frog_fixed.avi	0
25439	1527	890.8362	473.8973	0.5606996	0.5247226	601.0848	4.297809	0	922.6437	476.9095	0.4074687	0.5274983	601.3702	4.217396	0	28	907	475						Frog_fixed.avi	0
25455	1528	894.5526	475.01	0.5608271	0.5246959	601.0961	4.308962	0	922.3455	478.9194	0.4075862	0.5274011	601.3634	4.221281	0	28	908	477						Frog_fixed.avi	0
25472	1529	897.2598	476.2701	0.5609627	0.5246779	600.8366	4.300948	0	917.5229	481.3277	0.4076945	0.5273678	601.3826	4.224706	0	28	907	479						Frog_fixed.avi	0
25489	1530	894.4104	475.8649	0.5610825	0.5246825	600.8703	4.298583	0	918.2224	486.4347	0.4078312	0.5273032	601.1814	4.226748	0	28	906	481						Frog_fixed.avi	0
25505	1531	890.5386	483.6377	0.5612222	0.5247366	600.8762	4.282735	0	913.9857	484.2445	0.4079874	0.5273604	601.2386	4.223999	0	28	902	484						Frog_fixed.avi	0
25522	1532	896.1927	484.3011	0.561406	0.5248255	600.7552	4.299846	0	918.9346	485.2631	0.4081252	0.5274059	601.3093	4.215425	0	28	908	485						Frog_fixed.avi	0
25539	1533	891.3502	484.4687	0.5615265	0.5248896	600.7544	4.299323	0	918.8163	486.6766	0.4082657	0.5274276	601.116	4.212982	0	28	905	486						Frog_fixed.avi	0
25555	1534	893.728	482.8976	0.5616496	0.5249554	600.726	4.296181	0	917.5447	487.2846	0.4083824	0.527414	601.0546	4.214507	0	28	906	485						Frog_fixed.avi	0
25572	1535	897.1454	482.6866	0.5617682	0.5249748	600.7578	4.299067	0	920.0509	491.1749	0.4085146	0.5272717	601.0633	4.218741	0	28	909	487						Frog_fixed.avi	0
25589	1536	897.3663	487.6354	0.5618981	0.5248671	600.639	4.298141	0	923.205	490.6064	0.4085941	0.5271035	601.1668	4.213687	0	28	910	489						Frog_fixed.avi	0
25605	1537	896.3752	479.6226	0.5619816	0.5246694	600.6058	4.302577	0	924.829	487.5992	0.4086817	0.5268666	601.0171	4.206583	0	28	911	484						Frog_fixed.avi	0
25622	1538	895.9694	480.3227	0.5620306	0.5244168	600.5483	4.291039	0	924.9269	483.5935	0.4087009	0.5266038	600.9544	4.213883	0	28	910	482						Frog_fixed.avi	0
25639	1539	893.6016	481.673	0.5620384	0.524079	600.467	4.292669	0	925.3997	490.7166	0.4086859	0.5262111	600.8673	4.208173	0	28	910	486						Frog_fixed.avi	0
25655	1540	897.0406	479.6923	0.5620079	0.5238651	600.4272	4.301667	0	926.2251	485.2825	0.4086415	0.5259442	600.8661	4.206285	0	28	912	482						Frog_fixed.avi	0
25672	1541	894.6641	474.836	0.5619407	0.5236754	600.2871	4.2855	0	920.0347	488.2418	0.4085373	0.5256621	600.8421	4.207434	0	28	907	482						Frog_fixed.avi	0
25689	1542	896.6038	481.7841	0.561859	0.5235463	600.2457	4.296368	0	919.4077	489.7313	0.4084194	0.5254751	600.7419	4.205923	0	28	908	486						Frog_fixed.avi	0
25705	1543	892.059	481.0937	0.561698	0.5235173	600.2052	4.290738	0	922.2116	491.4899	0.408293	0.5253783	600.7487	4.193215	0	28	907	486						Frog_fixed.avi	0
25722	1544	898.7442	476.3277	0.5615486	0.5236152	600.1659	4.288941	0	927.8771	489.9255	0.4081399	0.5253848	600.7255	4.198875	0	28	913	483						Frog_fixed.avi	0
25739	1545	893.1308	474.7256	0.5613846	0.5237561	600.1326	4.303542	0	924.1989	487.5443	0.407943	0.5254716	600.799	4.202397	0	28	909	481						Frog_fixed.avi	0
25755	1546	900.4508	481.165	0.5612338	0.5238649	599.9294	4.29815	0	922.2089	485.2646	0.4077823	0.5256296	600.7643	4.205961	0	28	911	483						Frog_fixed.avi	0
25772	1547	895.0049	486.708	0.5610664	0.524	600.1658	4.293983	0	920.9631	489.679	0.4076207	0.525835	600.7867	4.205986	0	28	908	488						Frog_fixed.avi	0
25789	1548	896.9437	493.4848	0.5609029	0.5241508	600.0478	4.276338	0	917.0544	493.0133	0.4074392	0.5260522	600.6611	4.21279	0	28	907	493						Frog_fixed.avi	0
25805	1549	897.5058	491.3727	0.5607066	0.5243519	600.0497	4.28747	0	924.3371	494.9655	0.4072758	0.5262676	600.7492	4.214658	0	28	911	493						Frog_fixed.avi	0
25822	1550	894.2718	482.1306	0.560513	0.5245427	600.1187	4.280156	0	921.4482	489.1495	0.4070613	0.5264861	600.7603	4.22569	0	28	908	486						Frog_fixed.avi	0
25838	1551	894.1639	482.764	0.5602998	0.524588	599.9276	4.291706	0	918.8868	482.9802	0.4068558	0.5266971	600.7512	4.222835	0	28	907	483						Frog_fixed.avi	0
25855	1552	898.8016	478.9539	0.5600618	0.5246043	600.1427	4.297177	0	923.6339	488.4727	0.4066508	0.5268019	600.7917	4.220601	0	28	911	484						Frog_fixed.avi	0
25872	1553	895.5897	486.2285	0.5598107	0.5245863	599.9418	4.290772	0	915.7478	489.1362	0.4063774	0.5268713	600.7296	4.225547	0	28	906	488						Frog_fixed.avi	0
25888	1554	896.0884	485.7485	0.5595604	0.5245793	600.1516	4.275355	0	926.4939	495.0464	0.4061662	0.5269677	600.7887	4.231551	0	28	911	490						Frog_fixed.avi	0
25905	1555	895.6292	486.2233	0.5593131	0.5245601	599.9259	4.286637	0	918.6454	494.4255	0.4058989	0.5271059	600.7672	4.236037	0	28	907	490						Frog_fixed.avi	0
25922	1556	895.3906	484.7823	0.5590811	0.5245643	600.1409	4.288619	0	922.6118	485.158	0.4057075	0.5273361	600.8018	4.249643	0	28	909	485						Frog_fixed.avi	0
25938	1557	894.5878	484.3072	0.5588723	0.5245948	600.1133	4.269144	0	924.4149	485.2325	0.405467	0.5274667	600.7507	4.233265	0	28	910	485						Frog_fixed.avi	0
25955	1558	896.1492	486.9497	0.5586406	0.5246214	600.195	4.28304	0	921.0835	487.9306	0.4052798	0.5276313	600.8944	4.23416	0	28	909	487						Frog_fixed.avi	0
25972	1559	894.5012	485.6928	0.5584725	0.5246526	600.2439	4.262356	0	921.1736	498.3853	0.4051256	0.5277702	600.9001	4.243476	0	28	908	492						Frog_fixed.avi	0
25988	1560	890.6265	491.4115	0.55828	0.5246779	600.0029	4.269973	0	922.245	493.9855	0.4049313	0.5278973	601.0279	4.248302	0	28	906	493						Frog_fixed.avi	0
26005	1561	894.979	486.2069	0.5580976	0.5246986	600.3265	4.268106	0	921.5074	491.9799	0.4047795	0.5279903	600.9604	4.251958	0	28	908	489						Frog_fixed.avi	0
26022	1562	895.8794	492.2568	0.5579539	0.5247201	600.3462	4.276271	0	927.1886	486.9375	0.4046241	0.5280735	601.1733	4.233698	0	28	912	490						Frog_fixed.avi	0
26038	1563	894.3719	491.6725	0.557772	0.5247315	600.1433	4.273115	0	919.5778	486.4368	0.4044785	0.52817	601.1492	4.240502	0	28	907	489						Frog_fixed.avi	0
26055	1564	891.3541	484.9148	0.5576312	0.5247537	600.3762	4.262681	0	921.6443	486.2249	0.4043466	0.5282144	601.0787	4.24063	0	28	906	486						Frog_fixed.avi	0
26072	1565	894.2759	486.8469	0.5575009	0.5247386	600.4197	4.27302	0	923.8845	485.9708	0.4042418	0.5282551	601.1093	4.252067	0	28	909	486						Frog_fixed.avi	0
26088	1566	895.1855	484.5745	0.5574028	0.5247083	600.3391	4.272227	0	922.2173	487.6822	0.4041251	0.528258	601.2722	4.242194	0	28	909	486						Frog_fixed.avi	0
26105	1567	896.7219	478.6128	0.5573153	0.5246044	600.2902	4.265098	0	921.3414	484.816	0.404018	0.5282185	601.2048	4.247975	0	28	909	482						Frog_fixed.avi	0
26122	1568	891.8145	477.6839	0.5571564	0.5244619	600.4454	4.269899	0	919.7615	490.6295	0.4038708	0.5280797	601.212	4.252052	0	28	906	484						Frog_fixed.avi	0
26138	1569	888.4789	483.2628	0.5570279	0.524315	600.4603	4.247474	0	922.1819	491.0575	0.4037398	0.5279577	601.1756	4.267099	0	28	905	487						Frog_fixed.avi	0
26155	1570	892.2944	479.3726	0.5569019	0.5242294	600.3586	4.259216	0	924.0736	489.9403	0.4036086	0.5278944	601.3308	4.237209	0	28	908	485						Frog_fixed.avi	0
26171	1571	890.545	481.2855	0.5567878	0.5242248	600.4777	4.26779	0	918.0822	489.0914	0.4034887	0.5279049	601.3177	4.245853	0	28	904	485						Frog_fixed.avi	0
26188	1572	892.0415	480.4112	0.5566738	0.5242952	600.4796	4.253144	0	920.2325	497.3412	0.4033922	0.5279874	601.308	4.253666	0	28	906	489						Frog_fixed.avi	0
26205	1573	894.9777	476.9077	0.5565809	0.5244347	600.5015	4.253447	0	926.6509	483.3776	0.4032808	0.5281836	601.2492	4.244738	0	28	911	480						Frog_fixed.avi	0
26221	1574	895.9381	473.0534	0.5565068	0.5245723	600.4996	4.248443	0	928.3477	482.488	0.4031999	0.5283236	601.2288	4.247223	0	28	912	478						Frog_fixed.avi	0
26238	1575	901.2563	479.2819	0.5564345	0.5246919	600.432	4.24453	0	928.9918	490.5569	0.403115	0.5284348	601.3485	4.246727	0	28	915	485						Frog_fixed.avi	0
26255	1576	901.2031	484.6674	0.5563237	0.5248296	600.3149	4.252315	0	924.7466	495.5374	0.4029918	0.5286265	601.3417	4.246551	0	28	913	490						Frog_fixed.avi	0
26272	1577	899.3036	484.2299	0.5561751	0.5250162	600.3679	4.253284	0	929.892	494.7797	0.4028884	0.5288303	601.2994	4.250504	0	28	915	490						Frog_fixed.avi	0
26288	1578	905.8056	477.7871	0.5560368	0.5252604	600.4071	4.254649	0	933.2372	483.1558	0.4027494	0.5291139	601.2031	4.237773	0	28	920	480						Frog_fixed.avi	0
26305	1579	911.2842	487.3684	0.5558286	0.5254998	600.1593	4.240494	0	934.5978	505.0263	0.4025595	0.5293626	601.3311	4.244563	0	28	923	496						Frog_fixed.avi	0
26321	1580	922.8277	508.338	0.5555419	0.5257628	600.4133	4.233122	0	949.3861	521.7953	0.4023217	0.5297186	601.2436	4.237632	0	28	936	515						Frog_fixed.avi	0
26338	1581	915.8972	503.989	0.5553877	0.525884	600.2172	4.224007	0	947.9055	513.3098	0.4021681	0.5299391	601.1874	4.233104	0	28	932	509						Frog_fixed.avi	0
26355	1582	917.8352	498.3304	0.5552057	0.5259725	600.1851	4.236507	0	945.2814	514.8981	0.4019617	0.5299814	601.2846	4.229259	0	28	932	507						Frog_fixed.avi	0
26371	1583	911.4641	500.1538	0.5550495	0.5260297	600.2247	4.230245	0	944.0612	510.0995	0.4017884	0.530005	601.1292	4.214428	0	28	928	505						Frog_fixed.avi	0
26388	1584	915.1476	497.0131	0.5548921	0.5261356	600.0694	4.224895	0	945.3815	514.278	0.401654	0.5300342	601.1041	4.237966	0	28	930	506						Frog_fixed.avi	0
26405	1585	916.8755	494.2288	0.5547497	0.5261984	599.7989	4.24751	0	939.0339	518.0339	0.4014673	0.5300416	601.1557	4.225041	0	28	928	506						Frog_fixed.avi	0
26421	1586	911.3175	494.754	0.5546149	0.5262293	599.9135	4.227481	0	940.3307	512.6711	0.4013351	0.5300072	601.0103	4.233314	0	28	926	504						Frog_fixed.avi	0
26438	1587	913.7806	495.1154	0.5545274	0.5262021	599.8774	4.239246	0	945.972	503.7209	0.4012513	0.5299249	600.9439	4.224069	0	28	930	499						Frog_fixed.avi	0
26455	1588	910.0486	494.0908	0.5544246	0.5261686	599.8104	4.219548	0	939.0717	506.3161	0.401165	0.52981	600.915	4.221669	0	28	925	500						Frog_fixed.avi	0
26471	1589	914.157	489.8527	0.5543261	0.5261837	599.5958	4.242616	0	938.5221	508.5554	0.4010431	0.5296872	600.907	4.215755	0	28	926	499						Frog_fixed.avi	0
26488	1590	921.8029	493.3733	0.5542386	0.5262227	599.4629	4.251247	0	939.5224	508.8791	0.4009349	0.5297161	600.652	4.223727	0	28	931	501						Frog_fixed.avi	0
26505	1591	919.4089	497.0784	0.5541365	0.5263065	599.3652	4.236158	0	943.5891	501.6102	0.400807	0.5298359	600.7055	4.230094	0	28	931	499						Frog_fixed.avi	0
26521	1592	915.686	496.4924	0.5539827	0.5264193	599.3967	4.257262	0	944.6258	512.004	0.4006972	0.5299619	600.6729	4.239037	0	28	930	504						Frog_fixed.avi	0
26538	1593	920.5093	499.9348	0.553838	0.5265393	599.2872	4.244092	0	943.0789	515.7875	0.4005576	0.5300637	600.4422	4.253122	0	28	932	508						Frog_fixed.avi	0
26555	1594	921.8749	499.9816	0.5537299	0.5266247	599.243	4.24924	0	943.3041	516.3242	0.4003783	0.5301456	600.4869	4.253878	0	28	933	508						Frog_fixed.avi	0
26571	1595	923.6994	499.2145	0.5536129	0.5265747	599.065	4.261289	0	946.7724	515.1279	0.4002678	0.5301496	600.4446	4.271681	0	28	935	507						Frog_fixed.avi	0
26588	1596	924.043	500.406	0.5535497	0.5264192	598.9099	4.269361	0	941.1697	517.3408	0.4001564	0.5300909	600.3344	4.270708	0	28	933	509						Frog_fixed.avi	0
26605	1597	915.4078	501.1797	0.5534493	0.5262647	598.8325	4.262997	0	937.3396	512.7845	0.4000567	0.5300122	600.0742	4.274436	0	28	926	507						Frog_fixed.avi	0
26621	1598	917.3772	498.0267	0.5533915	0.5261333	598.7453	4.273768	0	941.5518	512.4242	0.3999618	0.52996	600.0934	4.287827	0	28	929	505						Frog_fixed.avi	0
26638	1599	917.0816	496.1105	0.5533388	0.5260376	598.6534	4.273474	0	942.1025	509.6937	0.3998863	0.5299695	600.0577	4.273201	0	28	930	503						Frog_fixed.avi	0
26655	1600	918.3931	498.0174	0.5532851	0.5260864	598.6019	4.279006	0	940.5459	507.9372	0.3997898	0.5300971	600.0607	4.296955	0	28	929	503						Frog_fixed.avi	0
26671	1601	917.8142	506.1642	0.5532159	0.5262268	598.548	4.276507	0	943.2648	508.1431	0.3997081	0.5302904	599.8232	4.278588	0	28	931	507						Frog_fixed.avi	0
26688	1602	918.1717	503.8698	0.5531162	0.5263905	598.2877	4.273573	0	939.6427	505.4673	0.3995956	0.5305926	599.6733	4.301008	0	28	929	505						Frog_fixed.avi	0
26705	1603	924.3372	501.817	0.5530193	0.5265924	598.1382	4.297434	0	940.4115	515.1575	0.3994994	0.530829	599.5845	4.304451	0	28	932	508						Frog_fixed.avi	0
26721	1604	919.3347	506.6687	0.5529332	0.5268282	597.9803	4.288039	0	945.2766	509.9398	0.3993716	0.5310745	599.6622	4.2959	0	28	932	508						Frog_fixed.avi	0
26738	1605	921.4623	501.151	0.5528046	0.5270662	598.0516	4.28813	0	946.6277	515.3284	0.3992406	0.5313157	599.49	4.300427	0	28	934	508						Frog_fixed.avi	0
26754	1606	916.3187	505.6736	0.5526736	0.5272498	597.8841	4.299654	0	940.9124	506.8925	0.399097	0.5315829	599.3671	4.322002	0	28	929	506						Frog_fixed.avi	0
26771	1607	919.8849	505.8944	0.5525532	0.5274508	597.7179	4.295293	0	946.3581	515.1162	0.3989892	0.5317521	599.3096	4.296973	0	28	933	511						Frog_fixed.avi	0
26788	1608	920.6882	502.2241	0.5524627	0.527691	597.6447	4.307609	0	944.3738	512.9828	0.3988483	0.5319495	599.2836	4.289732	0	28	933	508						Frog_fixed.avi	0
26804	1609	920.1013	505.0929	0.5523802	0.5278502	597.5322	4.292284	0	945.959	510.2676	0.3987509	0.532116	599.0938	4.292363	0	28	933	508						Frog_fixed.avi	0
26821	1610	920.9254	501.995	0.5523033	0.5279319	597.3359	4.304635	0	940.7555	511.668	0.3986658	0.5322664	599.0386	4.297399	0	28	931	507						Frog_fixed.avi	0
26838	1611	915.9242	503.9028	0.5522273	0.5279744	597.1087	4.312977	0	947.9202	508.617	0.398599	0.5323536	599.0107	4.288445	0	28	932	506						Frog_fixed.avi	0
26854	1612	917.6356	501.3611	0.5521777	0.5280029	597.1452	4.300242	0	950.8878	509.6486	0.3985539	0.5323887	598.9855	4.290007	0	28	934	506						Frog_fixed.avi	0
26871	1613	914.8585	502.8432	0.5521601	0.5280231	597.1	4.297262	0	947.7778	513.6074	0.3985252	0.5324296	598.9237	4.276924	0	28	931	508						Frog_fixed.avi	0
26888	1614	916.1443	503.5985	0.5521576	0.5280299	597.0477	4.290411	0	948.1092	513.7389	0.3985144	0.5324742	598.83	4.276658	0	28	932	509						Frog_fixed.avi	0
26904	1615	920.0302	499.5933	0.5521863	0.5280412	596.7931	4.29321	0	943.7119	513.2188	0.3985143	0.5325165	598.7612	4.275828	0	28	932	506						Frog_fixed.avi	0
26921	1616	918.1257	503.2056	0.5521874	0.5280359	596.758	4.300105	0	950.3347	514.8591	0.3985064	0.5325387	598.6642	4.271246	0	28	934	509						Frog_fixed.avi	0
26938	1617	920.7028	502.8182	0.5521987	0.5280242	596.6956	4.295438	0	947.9468	513.2771	0.3985038	0.5325493	598.5741	4.268138	0	28	934	508						Frog_fixed.avi	0
26954	1618	918.1885	502.2444	0.5521979	0.5280153	596.6537	4.297324	0	945.1576	514.0453	0.3984952	0.5325533	598.4763	4.26674	0	28	932	508						Frog_fixed.avi	0
26971	1619	917.5034	505.9911	0.5522056	0.5279872	596.5759	4.296588	0	945.1396	517.6885	0.3984948	0.5325367	598.4684	4.266108	0	28	931	512						Frog_fixed.avi	0
26988	1620	918.1255	504.8523	0.552223	0.5279545	596.52	4.297444	0	946.463	515.1077	0.3985159	0.5324916	598.4169	4.273211	0	28	932	510						Frog_fixed.avi	0
27004	1621	915.1455	503.1166	0.5522609	0.5279062	596.4603	4.300531	0	949.2676	510.4317	0.3985664	0.53247	598.4642	4.280205	0	28	932	507						Frog_fixed.avi	0
27021	1622	912.6559	505.0816	0.5523103	0.5279006	596.451	4.304126	0	946.4874	508.0556	0.3986153	0.5324702	598.4648	4.27881	0	28	930	507						Frog_fixed.avi	0
27038	1623	915.7499	503.814	0.5524019	0.5278676	596.5289	4.302892	0	947.8291	511.0189	0.3986955	0.5324629	598.3597	4.269947	0	28	932	507						Frog_fixed.avi	0
27054	1624	916.753	500.6101	0.5525234	0.5278105	596.4752	4.304114	0	948.6283	509.5786	0.3987907	0.5324568	598.1725	4.276624	0	28	933	505						Frog_fixed.avi	0
27071	1625	915.0862	500.3338	0.5526224	0.5277541	596.312	4.317655	0	947.1213	510.5776	0.3988517	0.5324321	598.1598	4.272052	0	28	931	505						Frog_fixed.avi	0
27088	1626	912.28	505.5153	0.5526906	0.5277044	596.3013	4.319117	0	942.2393	510.6746	0.3988993	0.5324183	598.1331	4.274846	0	28	927	508						Frog_fixed.avi	0
27104	1627	912.9066	502.9564	0.5527456	0.5277634	596.3339	4.315014	0	940.2581	515.059	0.3989541	0.5324256	598.1289	4.286251	0	28	927	509						Frog_fixed.avi	0
27121	1628	910.6338	504.3293	0.5528035	0.5278687	596.3764	4.322383	0	945.7268	517.1597	0.3990331	0.5324961	598.2493	4.280214	0	28	928	511						Frog_fixed.avi	0
27138	1629	913.8964	507.589	0.5528769	0.5280392	596.4215	4.329576	0	946.9494	516.1121	0.399107	0.5326241	598.3506	4.271026	0	28	930	512						Frog_fixed.avi	0
27154	1630	918.316	473.9916	0.5528997	0.5280466	596.5949	4.327297	0	956.8964	478.7443	0.3992076	0.5325842	598.3993	4.284307	0	28	938	476						Frog_fixed.avi	0
27171	1631	907.0255	471.4754	0.5530142	0.5282658	596.6517	4.325642	0	937.4438	487.6147	0.3993618	0.5327053	598.2864	4.290698	0	28	922	480						Frog_fixed.avi	0
27188	1632	911.4424	463.2954	0.5531221	0.5285536	596.5368	4.320151	0	943.2319	481.1648	0.3994281	0.5328572	598.3738	4.290288	0	28	927	472						Frog_fixed.avi	0
27204	1633	903.8529	469.4875	0.553204	0.528676	596.5919	4.331239	0	942.1193	481.6934	0.3994963	0.532923	598.4222	4.278901	0	28	923	476						Frog_fixed.avi	0
27221	1634	905.1648	470.954	0.5532636	0.5288061	596.6833	4.343557	0	943.2712	475.9066	0.3995779	0.5330613	598.6064	4.279478	0	28	924	473						Frog_fixed.avi	0
27238	1635	903.7958	469.6821	0.5532867	0.5289395	596.6942	4.344925	0	945.1852	473.1006	0.399615	0.5331386	598.6933	4.273385	0	28	924	471						Frog_fixed.avi	0
27254	1636	912.7142	464.8196	0.5533091	0.5292109	596.8778	4.350951	0	943.0643	477.637	0.399626	0.533264	598.738	4.281607	0	28	928	471						Frog_fixed.avi	0
27271	1637	910.6826	467.4044	0.5533004	0.5294139	596.9791	4.336046	0	936.4081	481.9022	0.3996257	0.5333933	598.8284	4.287682	0	28	924	475						Frog_fixed.avi	0
27288	1638	906.1481	469.702	0.5532638	0.5295684	596.9592	4.347192	0	941.0906	484.4687	0.3996341	0.533527	598.8623	4.286636	0	28	924	477						Frog_fixed.avi	0
27304	1639	907.4966	475.2543	0.5532352	0.5296758	596.9595	4.335951	0	937.6486	483.4167	0.3996159	0.5336162	598.9362	4.28521	0	28	923	479						Frog_fixed.avi	0
27321	1640	904.9326	475.6421	0.5531593	0.5298004	597.2243	4.3293	0	943.072	477.0677	0.3995836	0.533709	599.0273	4.297397	0	28	924	476						Frog_fixed.avi	0
27337	1641	905.6198	475.8189	0.5531203	0.5298932	597.2696	4.323639	0	942.6712	479.7218	0.3995562	0.5338289	599.1288	4.307779	0	28	924	478						Frog_fixed.avi	0
27354	1642	906.4758	472.191	0.5530705	0.5299905	597.3718	4.341989	0	942.3959	475.2604	0.3995343	0.533923	599.2327	4.298923	0	28	924	474						Frog_fixed.avi	0
27371	1643	905.3245	470.6412	0.5530291	0.53009	597.4898	4.316329	0	940.2826	474.5891	0.3995124	0.5339977	599.3271	4.305383	0	28	923	473						Frog_fixed.avi	0
27387	1644	911.7548	468.2753	0.5530068	0.5301604	597.5941	4.336401	0	937.1002	479.7916	0.3995006	0.5340496	599.3901	4.307128	0	28	924	474						Frog_fixed.avi	0
27404	1645	907.815	469.4476	0.5529829	0.5301741	597.6734	4.323338	0	940.3381	481.523	0.3994871	0.5340821	599.4877	4.317194	0	28	924	475						Frog_fixed.avi	0
27421	1646	908.1023	468.1544	0.5529526	0.5301923	597.7548	4.333502	0	935.0894	484.8879	0.3994763	0.5340923	599.5328	4.329223	0	28	922	477						Frog_fixed.avi	0
27437	1647	906.1225	470.4568	0.5529333	0.5302005	597.8389	4.336886	0	934.3338	485.3614	0.3994756	0.5341116	599.5875	4.304511	0	28	920	478						Frog_fixed.avi	0
27454	1648	912.1422	467.198	0.5529109	0.5302076	597.8936	4.322648	0	939.8835	479.043	0.399467	0.5341208	599.6531	4.309927	0	28	926	473						Frog_fixed.avi	0
27471	1649	911.8466	464.415	0.5528949	0.53021	597.9521	4.318883	0	934.2072	483.0399	0.3994584	0.5341353	599.7369	4.328975	0	28	923	474						Frog_fixed.avi	0
27487	1650	909.1075	470.5927	0.5528597	0.5301936	598.1325	4.32684	0	935.1768	486.5413	0.3994512	0.5341309	599.7581	4.325708	0	28	922	479						Frog_fixed.avi	0
27504	1651	906.8451	470.7609	0.5528314	0.5301701	598.2034	4.313953	0	934.0293	480.0053	0.3994321	0.5341194	599.9	4.324065	0	28	920	475						Frog_fixed.avi	0
27521	1652	906.2857	472.0689	0.5528251	0.5300125	598.2781	4.314176	0	938.2375	478.4998	0.3994157	0.5340531	599.9281	4.319128	0	28	922	475						Frog_fixed.avi	0
27537	1653	907.9294	473.2837	0.5528205	0.5298184	598.3253	4.328711	0	934.5659	475.3058	0.3993926	0.5339265	599.9568	4.317275	0	28	921	474						Frog_fixed.avi	0
27554	1654	908.8856	480.3241	0.5527805	0.5296314	598.4318	4.326138	0	936.6769	476.1064	0.3993621	0.5337899	599.9601	4.319086	0	28	923	478						Frog_fixed.avi	0
27571	1655	910.9301	478.3082	0.5527124	0.5294784	598.5106	4.31906	0	938.3716	483.4718	0.3992805	0.5335736	600.0933	4.316518	0	28	925	481						Frog_fixed.avi	0
27587	1656	912.2598	473.4033	0.552615	0.5293832	598.4077	4.317249	0	931.6766	487.4882	0.3991951	0.5334872	600.0089	4.32243	0	28	922	480						Frog_fixed.avi	0
27604	1657	911.1138	470.5481	0.5525088	0.5293644	598.3555	4.323023	0	930.731	484.5423	0.3991036	0.5335209	600.0469	4.325251	0	28	921	478						Frog_fixed.avi	0
27621	1658	911.3553	472.8121	0.5523962	0.5293795	598.4824	4.310511	0	931.1935	488.0768	0.3989912	0.5336032	600.0381	4.306817	0	28	921	480						Frog_fixed.avi	0
27637	1659	911.4773	474.2503	0.5522701	0.5294557	598.612	4.320159	0	933.816	477.7462	0.3988693	0.5337955	600.1714	4.314916	0	28	923	476						Frog_fixed.avi	0
27654	1660	913.2017	474.3526	0.5521486	0.5295092	598.5461	4.31488	0	936.1325	478.2195	0.3987508	0.5339217	600.2612	4.310174	0	28	925	476						Frog_fixed.avi	0
27671	1661	911.1089	478.7709	0.552022	0.5295763	598.4349	4.322084	0	933.9363	478.7681	0.3986317	0.5340189	600.1776	4.314632	0	28	923	479						Frog_fixed.avi	0
27687	1662	911.2167	480.3033	0.5518953	0.5296395	598.5598	4.307898	0	933.0654	476.8374	0.3985095	0.534115	600.0571	4.309054	0	28	922	479						Frog_fixed.avi	0
27704	1663	909.2716	480.5158	0.5517876	0.5296831	598.612	4.316873	0	933.8958	478.8857	0.3983802	0.5341792	600.2958	4.292999	0	28	922	480						Frog_fixed.avi	0
27721	1664	908.2485	478.7211	0.5516528	0.5297262	598.5648	4.289122	0	933.4088	479.6767	0.3982661	0.5342495	600.296	4.291512	0	28	921	479						Frog_fixed.avi	0
27737	1665	912.5641	475.541	0.5515215	0.5298027	598.4905	4.306283	0	935.2607	475.3833	0.3981554	0.5343325	600.2372	4.292976	0	28	924	475						Frog_fixed.avi	0
27754	1666	909.8398	476.5764	0.5514146	0.5298085	598.548	4.30256	0	940.0186	475.676	0.3980623	0.5344256	600.1938	4.285458	0	28	925	476						Frog_fixed.avi	0
27771	1667	910.9327	474.028	0.5513265	0.5298547	598.611	4.30542	0	927.5027	481.2982	0.3979445	0.534546	600.2175	4.276434	0	28	919	478						Frog_fixed.avi	0
27787	1668	909.5969	478.1862	0.551241	0.529918	598.5952	4.294559	0	935.3486	470.8114	0.3978787	0.5346625	600.2043	4.283254	0	28	922	474						Frog_fixed.avi	0
27804	1669	907.9542	474.0582	0.5511623	0.5300502	598.5563	4.29585	0	937.3733	469.5987	0.3978097	0.5348078	600.302	4.268312	0	28	923	472						Frog_fixed.avi	0
27821	1670	906.6649	473.092	0.5511255	0.5302218	598.5245	4.299482	0	939.5725	471.7815	0.3977859	0.5349529	600.2793	4.268181	0	28	923	472						Frog_fixed.avi	0
27837	1671	908.0569	480.4112	0.5511209	0.5303712	598.5248	4.293216	0	932.0386	484.9163	0.3977747	0.5351408	600.2549	4.271131	0	28	920	483						Frog_fixed.avi	0
27854	1672	907.546	484.1469	0.5511361	0.5305546	598.4968	4.295104	0	935.1599	473.5977	0.3977893	0.5353909	600.2312	4.273922	0	28	921	479						Frog_fixed.avi	0
27870	1673	903.4637	479.7006	0.5511481	0.5307562	598.4676	4.29597	0	937.6808	473.2928	0.3978173	0.5355318	600.2162	4.257359	0	28	921	476						Frog_fixed.avi	0
27887	1674	902.3331	478.3259	0.5511761	0.5308723	598.5104	4.296118	0	938.4016	472.4011	0.3978418	0.5355938	600.2178	4.278791	0	28	920	475						Frog_fixed.avi	0
27904	1675	903.0664	472.3141	0.5512124	0.5309612	598.5474	4.286513	0	931.6769	472.5757	0.3978693	0.5356175	600.1307	4.271613	0	28	917	472						Frog_fixed.avi	0
27920	1676	904.5735	477.325	0.5512539	0.5310113	598.5599	4.290374	0	935.0009	473.8095	0.3979006	0.5356251	600.1055	4.259569	0	28	920	476						Frog_fixed.avi	0
27937	1677	901.3314	475.999	0.5512898	0.5310652	598.5273	4.297039	0	932.7059	473.6521	0.3979343	0.5356206	600.0544	4.266276	0	28	917	475						Frog_fixed.avi	0
27954	1678	900.5255	477.5794	0.5513256	0.531094	598.4526	4.279237	0	933.6158	472.9087	0.3979932	0.5356023	599.9214	4.265679	0	28	917	475						Frog_fixed.avi	0
27970	1679	902.7466	478.8971	0.5513925	0.5311825	598.3425	4.289324	0	933.9074	474.1658	0.3980532	0.5356237	599.8765	4.260618	0	29	918	477						Frog_fixed.avi	0
27987	1680	870.9778	553.1572	0.5514781	0.5316855	598.1857	4.280349	0	903.9327	561.6007	0.3983589	0.536033	599.8307	4.273653	0	29	887	557						Frog_fixed.avi	0
28004	1681	878.6271	527.3577	0.551611	0.5316961	598.2756	4.274028	0	915.7343	529.4916	0.3983608	0.5359595	599.8644	4.259538	0	29	897	528						Frog_fixed.avi	0
28020	1682	877.1191	542.254	0.5516986	0.5315871	598.1912	4.269864	0	913.0217	535.5941	0.3984454	0.5358716	599.6798	4.267514	0	29	895	539						Frog_fixed.avi	0
28037	1683	881.4582	528.5781	0.5518073	0.5315017	598.1724	4.274433	0	915.4092	535.5746	0.3984791	0.5357745	599.6044	4.26853	0	29	898	532						Frog_fixed.avi	0
28054	1684	878.2561	536.2677	0.5518517	0.5313917	598.1531	4.272702	0	914.4327	538.3716	0.3984978	0.5356793	599.58	4.262532	0	29	896	537						Frog_fixed.avi	0
28070	1685	877.3396	535.6014	0.5519055	0.5313374	597.974	4.26501	0	915.9808	538.8181	0.3985157	0.5355906	599.4985	4.273647	0	29	897	537						Frog_fixed.avi	0
28087	1686	877.8189	530.5959	0.5519259	0.5313765	597.9111	4.264347	0	916.0974	538.0359	0.3985196	0.5355955	599.4855	4.270583	0	29	897	534						Frog_fixed.avi	0
28104	1687	875.9252	536.2412	0.5519392	0.5315427	597.8743	4.263791	0	917.722	537.3255	0.3985177	0.5356659	599.4818	4.276811	0	29	897	537						Frog_fixed.avi	0
28120	1688	873.7333	529.1699	0.5519704	0.5318317	597.8319	4.257351	0	914.6064	534.5755	0.3985185	0.5358194	599.4301	4.272673	0	29	894	532						Frog_fixed.avi	0
28137	1689	872.2257	530.573	0.5520009	0.5320963	597.7751	4.260186	0	916.7813	542.4799	0.3985443	0.5360345	599.3643	4.265855	0	29	895	537						Frog_fixed.avi	0
28154	1690	873.1838	529.4717	0.5520504	0.5323947	597.7468	4.265724	0	911.3378	539.2836	0.3985808	0.5363067	599.3054	4.275594	0	29	892	534						Frog_fixed.avi	0
28170	1691	871.1166	528.4505	0.5521236	0.5326571	597.6951	4.264095	0	903.3344	540.4363	0.3986338	0.5364528	599.2171	4.275823	0	29	887	534						Frog_fixed.avi	0
28187	1692	873.3642	526.6583	0.552241	0.5328231	597.6418	4.264659	0	906.4714	534.7378	0.3987144	0.5365635	599.1984	4.282271	0	29	890	531						Frog_fixed.avi	0
28204	1693	869.5923	534.734	0.5523635	0.5328956	597.6101	4.25173	0	909.0619	540.4233	0.3988357	0.5365671	599.1468	4.285594	0	29	889	538						Frog_fixed.avi	0
28220	1694	869.5087	527.1841	0.5524682	0.532876	597.5872	4.264759	0	909.6612	536.5264	0.3989484	0.5365157	599.1777	4.282944	0	29	890	532						Frog_fixed.avi	0
28237	1695	867.7836	527.5935	0.5525622	0.5327508	597.6404	4.26599	0	906.7545	534.9263	0.3990468	0.536361	599.2045	4.279077	0	30	887	531						Frog_fixed.avi	0
28254	1696	815.5328	511.0338	0.5528495	0.5323716	597.4042	4.267783	0	855.1118	521.1848	0.3993903	0.5359045	598.9468	4.261052	0	30	835	516						Frog_fixed.avi	0
28270	1697	827.9238	520.0299	0.5528359	0.532145	597.357	4.264047	0	866.0107	526.7838	0.3993579	0.5357263	598.83	4.25473	0	30	847	523						Frog_fixed.avi	0
28287	1698	824.4904	517.3855	0.5527685	0.5319724	597.1722	4.259341	0	857.1241	522.5622	0.3992317	0.535542	598.8339	4.254117	0	30	841	520						Frog_fixed.avi	0
28304	1699	820.202	514.8243	0.5526445	0.5318532	597.188	4.254891	0	858.6188	528.9378	0.3991205	0.5353534	598.8188	4.249392	0	30	839	522						Frog_fixed.avi	0
28320	1700	819.5664	516.5567	0.5525439	0.5317931	597.1443	4.244807	0	858.6635	524.3821	0.3990006	0.5352937	598.7537	4.233931	0	30	839	520						Frog_fixed.avi	0
28337	1701	812.3632	517.843	0.5524812	0.5317277	596.9579	4.256392	0	854.2868	523.212	0.398931	0.5353127	598.6003	4.226376	0	30	833	521						Frog_fixed.avi	0
28354	1702	812.3618	519.3523	0.5524833	0.5317352	596.8286	4.243681	0	853.5217	526.6455	0.398921	0.5353596	598.4644	4.215868	0	30	833	523						Frog_fixed.avi	0
28370	1703	815.7882	516.8196	0.5525878	0.5317445	596.6822	4.240094	0	851.8844	522.9722	0.3989739	0.5354519	598.3592	4.193771	0	30	834	520						Frog_fixed.avi	0
28387	1704	804.4553	521.0698	0.5527192	0.5317442	596.4654	4.215863	0	847.3504	528.2776	0.3990886	0.535361	598.2561	4.192111	0	30	826	525						Frog_fixed.avi	0
28404	1705	813.3724	521.9186	0.5529221	0.5316666	596.4727	4.21427	0	849.7115	523.9312	0.3992532	0.5352658	598.1702	4.183836	0	30	832	523						Frog_fixed.avi	0
28420	1706	809.9238	519.0941	0.5531652	0.5316291	596.2887	4.203267	0	844.8065	524.8854	0.3994637	0.5350666	597.8799	4.180377	0	30	827	522						Frog_fixed.avi	0
28437	1707	809.1767	524.9282	0.5534318	0.5315242	596.2579	4.196833	0	844.9602	528.5405	0.3997371	0.5348873	597.7832	4.179549	0	30	827	527						Frog_fixed.avi	0
28453	1708	806.0011	526.9204	0.5537361	0.5314654	596.1122	4.193028	0	839.2988	522.7294	0.3999778	0.5347239	597.5571	4.157982	0	30	823	525						Frog_fixed.avi	0
28470	1709	810.5417	523.2289	0.5540571	0.5314619	595.978	4.188258	0	840.41	526.2768	0.4002802	0.5345102	597.4102	4.152534	0	30	825	525						Frog_fixed.avi	0
28487	1710	810.0076	527.2774	0.5543876	0.531506	595.9925	4.185196	0	838.703	528.6078	0.4005462	0.5343925	597.2545	4.144551	0	30	824	528						Frog_fixed.avi	0
28503	1711	809.1779	526.7601	0.5547121	0.5314846	595.8031	4.186899	0	839.3479	534.2452	0.4008531	0.5342411	597.1212	4.147644	0	30	824	531						Frog_fixed.avi	0
28520	1712	805.5742	534.7645	0.5550292	0.5313609	595.6216	4.175965	0	833.8702	531.9415	0.4011056	0.5341038	596.7911	4.149538	0	30	820	533						Frog_fixed.avi	0
28537	1713	801.6088	530.8615	0.5552886	0.5312474	595.5647	4.163089	0	834.3668	533.2001	0.4013327	0.5339712	596.7206	4.14753	0	30	818	532						Frog_fixed.avi	0
28553	1714	804.6417	529.876	0.555524	0.5311233	595.441	4.185884	0	839.0634	528.4357	0.4015063	0.5338569	596.6778	4.134102	0	30	822	529						Frog_fixed.avi	0
28570	1715	803.6441	533.452	0.5556694	0.5310574	595.4887	4.180006	0	839.6699	522.3344	0.4016384	0.5338627	596.4897	4.128143	0	30	822	528						Frog_fixed.avi	0
28587	1716	803.8306	532.2417	0.5557849	0.5310944	595.3245	4.17819	0	835.8887	528.7172	0.4017329	0.5339742	596.3381	4.14308	0	30	820	530						Frog_fixed.avi	0
28603	1717	806.4938	533.8303	0.5559005	0.5312501	595.1795	4.182854	0	833.9148	534.7023	0.4017991	0.5341646	596.3204	4.139736	0	30	820	534						Frog_fixed.avi	0
28620	1718	807.5295	532.7802	0.5559753	0.5314957	595.1998	4.182827	0	841.5244	533.9787	0.4018887	0.534465	596.3474	4.12998	0	30	825	533						Frog_fixed.avi	0
28637	1719	807.25	530.8771	0.5560172	0.5318293	595.1129	4.1784	0	847.6606	530.2316	0.4019416	0.5348152	596.4116	4.148168	0	30	827	531						Frog_fixed.avi	0
28653	1720	812.2628	534.6939	0.5560715	0.532083	595.1897	4.196568	0	845.8113	535.7801	0.4020122	0.5350986	596.3502	4.154594	0	30	829	535						Frog_fixed.avi	0
28670	1721	816.6955	538.2144	0.5561076	0.5323737	595.139	4.199056	0	849.3279	525.4001	0.4020195	0.5354354	596.438	4.14957	0	30	833	532						Frog_fixed.avi	0
28687	1722	818.9869	531.3018	0.5561126	0.5327017	595.1668	4.209315	0	849.2311	530.871	0.4020576	0.5356861	596.3918	4.172118	0	30	834	531						Frog_fixed.avi	0
28703	1723	817.422	536.5787	0.5561129	0.5329863	595.0897	4.199394	0	854.2117	536.319	0.4020649	0.5359061	596.396	4.158279	0	30	836	536						Frog_fixed.avi	0
28720	1724	822.3397	531.3706	0.5561209	0.5333273	595.0813	4.202926	0	857.8887	525.7065	0.4020645	0.5362375	596.4196	4.152813	0	30	840	529						Frog_fixed.avi	0
28737	1725	822.3505	533.7571	0.5561134	0.5336282	595.1474	4.206401	0	860.5298	525.6544	0.4020881	0.536456	596.4573	4.18073	0	31	841	530						Frog_fixed.avi	0
28753	1726	852.5787	516.6419	0.5559564	0.533777	595.0504	4.223006	0	896.4319	510.9302	0.4019797	0.536548	596.5592	4.183237	0	31	875	514						Frog_fixed.avi	0
28770	1727	850.6779	517.1659	0.5559181	0.5339947	595.0995	4.225074	0	885.7123	516.7443	0.4019555	0.5366666	596.6497	4.19653	0	31	868	517						Frog_fixed.avi	0
28787	1728	863.2159	505.8068	0.5559384	0.534282	595.0823	4.231449	0	898.4302	510.7598	0.4019768	0.5368474	596.6609	4.194572	0	31	881	508						Frog_fixed.avi	0
28803	1729	860.3894	514.4312	0.5559766	0.5344361	595.1546	4.219915	0	892.6099	506.3683	0.402013	0.5370386	596.6973	4.198087	0	31	876	510						Frog_fixed.avi	0
28820	1730	867.7882	508.2831	0.5560492	0.5346181	595.2797	4.227509	0	899.6891	508.8354	0.4020821	0.5372008	596.632	4.192573	0	31	884	509						Frog_fixed.avi	0
28836	1731	863.9916	509.0633	0.556088	0.5348541	595.36	4.224562	0	900.959	514.0547	0.402134	0.5373197	596.6747	4.201909	0	31	882	512						Frog_fixed.avi	0
28853	1732	865.6155	506.1172	0.5561306	0.5350749	595.4157	4.240795	0	903.2184	516.8375	0.4021774	0.5374577	596.6695	4.201201	0	31	884	511						Frog_fixed.avi	0
28870	1733	865.3181	510.8711	0.5561669	0.5352311	595.5146	4.23311	0	905.7075	515.2543	0.4022131	0.5376077	596.6744	4.20409	0	31	886	513						Frog_fixed.avi	0
28886	1734	869.2443	510.5086	0.5561585	0.5353379	595.5884	4.239707	0	906.3568	515.4905	0.4022165	0.5377319	596.7087	4.196504	0	31	888	513						Frog_fixed.avi	0
28903	1735	876.9791	514.5105	0.55612	0.5354246	595.541	4.242001	0	911.027	508.0173	0.4021921	0.5378939	596.791	4.190651	0	31	894	511						Frog_fixed.avi	0
28920	1736	877.2567	509.3628	0.5560635	0.5355493	595.605	4.23901	0	911.1305	512.7617	0.4021552	0.5380089	596.8097	4.210948	0	31	894	511						Frog_fixed.avi	0
28936	1737	878.0819	507.7728	0.5559877	0.5356154	595.6756	4.237456	0	919.0265	514.7955	0.4020828	0.5380826	596.9042	4.190064	0	31	899	511						Frog_fixed.avi	0
28953	1738	873.8622	518.1119	0.5558532	0.5356432	595.7057	4.237085	0	921.1282	520.6188	0.402005	0.5381634	597.0432	4.189772	0	31	897	519						Frog_fixed.avi	0
28970	1739	880.845	520.4483	0.5557473	0.5356789	595.7754	4.234089	0	916.99	522.9267	0.4018957	0.5382285	597.1915	4.19579	0	31	899	522						Frog_fixed.avi	0
28986	1740	882.332	511.754	0.5556604	0.535614	595.8343	4.240438	0	916.7422	521.2598	0.4017981	0.5382231	597.1538	4.197071	0	31	900	517						Frog_fixed.avi	0
29003	1741	880.1722	512.8581	0.5555671	0.5354845	595.7797	4.239751	0	917.55	525.2708	0.4017027	0.5381792	597.1633	4.195537	0	31	899	519						Frog_fixed.avi	0
29020	1742	875.8445	517.212	0.5554512	0.5353833	595.6615	4.246982	0	915.2841	526.3859	0.4016005	0.5381384	597.1119	4.195912	0	31	896	522						Frog_fixed.avi	0
29036	1743	874.3612	513.2983	0.555364	0.5353157	595.8427	4.239375	0	912.0873	524.0497	0.4015061	0.5380977	597.291	4.188537	0	31	893	519						Frog_fixed.avi	0
29053	1744	872.3202	515.5281	0.5553092	0.5353147	595.9142	4.240608	0	908.9542	526.1716	0.4014568	0.5381261	597.3307	4.184056	0	31	891	521						Frog_fixed.avi	0
29070	1745	884.0522	523.8572	0.555196	0.5354483	595.8563	4.249093	0	919.8768	528.1861	0.4013795	0.5382479	597.3873	4.192178	0	31	902	526						Frog_fixed.avi	0
29086	1746	897.0294	533.5045	0.5550478	0.5357088	595.8756	4.249466	0	937.6417	536.4686	0.4012715	0.538453	597.402	4.154224	0	31	917	535						Frog_fixed.avi	0
29103	1747	900.8682	530.0988	0.5550542	0.5358775	595.8699	4.241511	0	937.4436	535.6182	0.4012439	0.5386532	597.3936	4.182332	0	31	919	533						Frog_fixed.avi	0
29120	1748	898.5275	533.4092	0.5550337	0.53598	595.8828	4.243522	0	938.3219	533.7621	0.4012183	0.5387582	597.3891	4.178786	0	31	918	534						Frog_fixed.avi	0
29136	1749	898.2161	530.4352	0.5550036	0.5360351	595.8668	4.251603	0	933.7677	538.0349	0.4011847	0.5387923	597.368	4.19217	0	31	916	534						Frog_fixed.avi	0
29153	1750	901.2147	532.0884	0.5549581	0.5360525	595.8583	4.260798	0	939.2278	536.0219	0.4011269	0.5388311	597.284	4.185341	0	31	920	534						Frog_fixed.avi	0
29170	1751	896.763	524.8918	0.5548493	0.5360426	596.0187	4.254076	0	934.2686	536.0718	0.4010457	0.5388288	597.3737	4.178498	0	31	916	530						Frog_fixed.avi	0
29186	1752	895.0699	528.3646	0.5547457	0.5360115	596.0856	4.259371	0	929.837	535.2569	0.4009492	0.5388318	597.502	4.203243	0	31	912	532						Frog_fixed.avi	0
29203	1753	895.1185	526.7304	0.5546309	0.5359317	596.0814	4.256434	0	932.9081	538.2756	0.4008457	0.5388027	597.5367	4.208506	0	31	914	533						Frog_fixed.avi	0
29220	1754	899.1217	531.7659	0.5545185	0.5357642	595.9901	4.260295	0	933.5734	535.1182	0.4007245	0.5387302	597.5318	4.204005	0	31	916	533						Frog_fixed.avi	0
29236	1755	895.9081	532.1733	0.5543733	0.5356194	596.1215	4.260669	0	928.5876	537.5149	0.400576	0.5385833	597.6239	4.209585	0	31	912	535						Frog_fixed.avi	0
29253	1756	899.0367	531.7258	0.5542318	0.5354201	596.1276	4.271352	0	932.8076	540.7772	0.4004476	0.5384362	597.5892	4.201571	0	31	916	536						Frog_fixed.avi	0
29270	1757	893.3998	529.5969	0.554129	0.5352833	596.1021	4.268923	0	929.1748	538.3002	0.4003468	0.5383036	597.6213	4.200952	0	31	911	534						Frog_fixed.avi	0
29286	1758	898.0739	530.5147	0.5540264	0.535147	595.9854	4.268606	0	933.7374	539.5872	0.4002532	0.5381951	597.6174	4.224118	0	31	916	535						Frog_fixed.avi	0
29303	1759	893.3204	530.9315	0.5539356	0.5349657	596.1318	4.27452	0	928.1754	540.7197	0.4001765	0.5380819	597.5067	4.228566	0	31	911	536						Frog_fixed.avi	0
29320	1760	895.976	532.5981	0.5538715	0.5348243	596.1538	4.286409	0	931.4731	536.8802	0.4000793	0.5380017	597.5194	4.214523	0	31	914	535						Frog_fixed.avi	0
29336	1761	894.2642	534.31	0.5538078	0.5347785	596.0471	4.291525	0	931.374	542.9106	0.4000252	0.5379344	597.4939	4.217199	0	31	913	539						Frog_fixed.avi	0
29353	1762	892.9267	537.0287	0.5537678	0.5347822	596.0839	4.285795	0	932.1044	535.2032	0.399994	0.5379873	597.4976	4.222278	0	31	913	536						Frog_fixed.avi	0
29369	1763	897.8561	538.0717	0.5537288	0.5348433	596.0505	4.283826	0	933.2031	540.0665	0.3999484	0.5380803	597.5745	4.229513	0	31	916	539						Frog_fixed.avi	0
29386	1764	896.8339	533.4123	0.5536788	0.5349411	596.0985	4.273664	0	937.2426	538.136	0.3999027	0.5381664	597.559	4.231239	0	31	917	536						Frog_fixed.avi	0
29403	1765	891.5209	532.8079	0.5536013	0.5349621	595.9443	4.280703	0	938.3923	541.0223	0.3998456	0.5382269	597.5517	4.233714	0	31	915	537						Frog_fixed.avi	0
29419	1766	895.5637	537.3434	0.5535415	0.5349205	595.886	4.270876	0	940.9092	539.5776	0.3997803	0.5382494	597.5152	4.24865	0	31	918	538						Frog_fixed.avi	0
29436	1767	896.3486	533.8417	0.5534399	0.5348031	596.0597	4.275184	0	937.2902	542.665	0.3996751	0.538202	597.4032	4.225043	0	31	917	538						Frog_fixed.avi	0
29453	1768	892.0968	531.4944	0.5533471	0.5345739	595.9268	4.282549	0	930.4961	540.376	0.3995526	0.5380754	597.4252	4.243912	0	31	911	536						Frog_fixed.avi	0
29469	1769	889.9731	536.9404	0.5532772	0.5343287	595.9841	4.28673	0	931.6514	545.1938	0.3994842	0.5378622	597.3757	4.232965	0	31	911	541						Frog_fixed.avi	0
29486	1770	895.3769	534.6224	0.5532094	0.5340612	595.9049	4.270434	0	933.8599	544.3068	0.3993825	0.5375655	597.4474	4.227114	0	31	915	539						Frog_fixed.avi	0
29503	1771	893.2281	534.0235	0.5531397	0.5337974	595.9115	4.278572	0	936.9189	545.1775	0.3993103	0.5373836	597.4688	4.230483	0	31	915	540						Frog_fixed.avi	0
29519	1772	894.5538	537.1497	0.5530691	0.5336609	595.8073	4.270666	0	940.0556	540.7444	0.399227	0.5372963	597.3506	4.249221	0	31	917	539						Frog_fixed.avi	0
29536	1773	893.9132	537.9155	0.5530069	0.5336089	595.7788	4.263717	0	932.5464	545.676	0.3991351	0.5372953	597.2308	4.242109	0	31	913	542						Frog_fixed.avi	0
29553	1774	897.1691	533.7383	0.5529284	0.53364	595.6526	4.272501	0	935.4216	543.3126	0.3990456	0.5373538	597.3181	4.239231	0	31	916	539						Frog_fixed.avi	0
29569	1775	894.5358	531.0969	0.5528584	0.5336931	595.7552	4.272296	0	935.7371	544.8898	0.3989645	0.5374206	597.423	4.246193	0	31	915	538						Frog_fixed.avi	0
29586	1776	895.8533	534.8846	0.5528024	0.533711	595.7871	4.277572	0	937.6447	548.5624	0.3989109	0.5374898	597.3632	4.255873	0	31	917	542						Frog_fixed.avi	0
29603	1777	896.2983	538.9066	0.5527439	0.5337172	595.7886	4.268686	0	939.6147	548.8229	0.3988549	0.5375618	597.3482	4.265461	0	31	918	544						Frog_fixed.avi	0
29619	1778	895.0393	534.7185	0.5526977	0.5337142	595.7258	4.276033	0	940.6389	547.1017	0.3987909	0.5375996	597.267	4.261194	0	31	918	541						Frog_fixed.avi	0
29636	1779	898.1927	537.6844	0.5526455	0.5336974	595.7875	4.271581	0	940.7254	547.5767	0.3987217	0.5376392	597.1765	4.263622	0	31	919	543						Frog_fixed.avi	0
29653	1780	894.5244	542.9624	0.5525655	0.5336952	595.65	4.277674	0	935.8906	550.3671	0.3986347	0.5377204	597.1237	4.266005	0	31	915	547						Frog_fixed.avi	0
29669	1781	899.9409	536.6845	0.5524712	0.5336843	595.5215	4.28224	0	933.5702	550.6129	0.3985291	0.5377858	597.1682	4.258679	0	31	917	544						Frog_fixed.avi	0
29686	1782	897.2439	536.1366	0.5523742	0.5336088	595.5978	4.285501	0	939.5554	543.5241	0.3984569	0.5378482	597.1221	4.262645	0	31	918	540						Frog_fixed.avi	0
29703	1783	893.8065	536.3212	0.5522464	0.5334852	595.66	4.282381	0	937.1954	543.6078	0.3983226	0.5377783	597.1552	4.2635	0	31	916	540						Frog_fixed.avi	0
29719	1784	897.7172	533.9557	0.5521197	0.5332878	595.5562	4.297123	0	941.0206	544.2452	0.3981864	0.53771	597.1196	4.267503	0	31	919	539						Frog_fixed.avi	0
29736	1785	897.027	538.6768	0.5519875	0.5330296	595.45	4.296475	0	936.5544	536.9111	0.3980404	0.537635	597.1376	4.266662	0	31	917	538						Frog_fixed.avi	0
29753	1786	898.4232	533.7263	0.5518823	0.5328531	595.3759	4.292449	0	941.9377	533.4158	0.3979336	0.537555	597.1088	4.272076	0	31	920	534						Frog_fixed.avi	0
29769	1787	897.0872	528.962	0.5517635	0.5326665	595.5173	4.302497	0	942.3193	535.7904	0.3978226	0.5375116	597.0921	4.261727	0	31	920	532						Frog_fixed.avi	0
29786	1788	895.061	533.8948	0.5516572	0.5324554	595.4013	4.306041	0	939.0399	537.9901	0.3977261	0.5374462	596.998	4.259093	0	31	917	536						Frog_fixed.avi	0
29803	1789	898.1298	535.326	0.5515662	0.532253	595.3825	4.308179	0	935.1373	538.522	0.3976302	0.5374111	596.9277	4.262999	0	31	917	537						Frog_fixed.avi	0
29819	1790	896.3583	532.6385	0.5514791	0.532088	595.2866	4.302662	0	945.1144	535.7595	0.3975598	0.5373796	596.9035	4.254043	0	31	921	534						Frog_fixed.avi	0
29836	1791	897.6942	534.0017	0.5514059	0.5319993	595.2151	4.307782	0	943.5381	534.0901	0.3974536	0.537363	597.0004	4.252271	0	31	921	534						Frog_fixed.avi	0
29853	1792	895.867	532.4441	0.5513049	0.5319449	595.3142	4.30552	0	940.8965	535.061	0.3973679	0.5373702	597.0131	4.263293	0	31	918	534						Frog_fixed.avi	0
29869	1793	897.1052	532.4858	0.5512039	0.5318924	595.3325	4.305799	0	941.2289	536.5651	0.3972792	0.5373765	596.8969	4.264974	0	31	919	535						Frog_fixed.avi	0
29886	1794	897.2578	531.4495	0.5511077	0.5318719	595.2779	4.316755	0	935.1072	539.203	0.3971811	0.5374081	596.7335	4.263998	0	31	916	535						Frog_fixed.avi	0
29903	1795	896.5034	528.9679	0.5510126	0.5318578	595.1443	4.316488	0	937.3268	534.6685	0.3970984	0.5374019	596.7211	4.262105	0	31	917	532						Frog_fixed.avi	0
29919	1796	898.3997	529.7335	0.5509647	0.5317112	595.0922	4.319251	0	943.4011	534.8224	0.3970329	0.5373676	596.6937	4.257973	0	31	921	532						Frog_fixed.avi	0
29936	1797	896.6698	530.0431	0.5509149	0.5315341	595.0629	4.313822	0	940.6284	528.1822	0.3969363	0.5372833	596.7961	4.269167	0	31	919	529						Frog_fixed.avi	0
29952	1798	892.6136	532.8615	0.5508273	0.5313667	595.1075	4.313205	0	938.0836	535.2267	0.3968258	0.5371665	596.6796	4.266982	0	31	915	534						Frog_fixed.avi	0
29969	1799	895.574	527.7795	0.5507578	0.5312194	595.1083	4.298456	0	930.0808	533.4258	0.3967229	0.5370505	596.561	4.26624	0	31	913	531						Frog_fixed.avi	0
29986	1800	892.87	526.3965	0.5506542	0.531126	595.0361	4.299388	0	935.3794	534.3985	0.3966386	0.5369315	596.5375	4.259497	0	31	914	530						Frog_fixed.avi	0
30002	1801	891.1417	529.926	0.5505728	0.5310915	594.939	4.299619	0	934.554	535.1349	0.3965579	0.5370125	596.5198	4.269977	0	31	913	533						Frog_fixed.avi	0
30019	1802	893.8535	528.809	0.5505165	0.5310969	594.9348	4.300368	0	933.5178	539.3463	0.3964746	0.5370396	596.5977	4.264042	0	31	914	534						Frog_fixed.avi	0
30036	1803	891.4774	533.3244	0.5504664	0.5310872	594.8865	4.289017	0	933.4923	541.2614	0.3963975	0.5370691	596.4456	4.256984	0	31	912	537						Frog_fixed.avi	0
30052	1804	894.7567	528.0038	0.5504008	0.5310752	594.8591	4.288931	0	931.598	538.1435	0.3963087	0.5370721	596.3018	4.25192	0	31	913	533						Frog_fixed.avi	0
30069	1805	893.7861	526.7782	0.5503435	0.5310366	594.8129	4.286849	0	930.8759	537.8828	0.3962406	0.537068	596.3417	4.254439	0	31	912	532						Frog_fixed.avi	0
30086	1806	896.4797	528.0475	0.5502992	0.5309903	594.748	4.28085	0	926.3776	536.1938	0.3961754	0.5370796	596.3462	4.265758	0	31	911	532						Frog_fixed.avi	0
30102	1807	892.5906	533.4753	0.5502262	0.5309062	594.8195	4.274752	0	932.356	537.141	0.3961294	0.5370665	596.3382	4.245372	0	31	912	535						Frog_fixed.avi	0
30119	1808	896.818	528.7144	0.5501729	0.5308922	594.9297	4.273155	0	931.8798	539.6605	0.3960786	0.5371029	596.3259	4.243604	0	31	914	534						Frog_fixed.avi	0
30136	1809	896.4076	532.778	0.5501111	0.5308895	594.9485	4.265409	0	933.4533	534.1304	0.3960276	0.5371427	596.3606	4.257879	0	31	915	533						Frog_fixed.avi	0
30152	1810	894.7678	532.9846	0.5500447	0.5308492	594.8203	4.275842	0	935.2265	538.2372	0.3959517	0.5371767	596.4006	4.230278	0	31	915	536						Frog_fixed.avi	0
30169	1811	897.8928	530.5495	0.5499842	0.530757	594.8229	4.275317	0	933.5406	532.6577	0.3958881	0.5371513	596.389	4.244868	0	31	916	532						Frog_fixed.avi	0
30186	1812	900.7759	528.6868	0.5499073	0.5305877	594.8603	4.257781	0	933.2526	532.4705	0.3958049	0.5370905	596.2392	4.229464	0	31	917	531						Frog_fixed.avi	0
30202	1813	900.4477	528.8619	0.5498304	0.5304103	594.8154	4.260952	0	929.5439	536.4587	0.395722	0.5369557	596.2674	4.232773	0	31	915	533						Frog_fixed.avi	0
30219	1814	897.2674	529.5781	0.5497072	0.5302246	594.9315	4.265113	0	937.1618	532.9467	0.3956285	0.5368316	596.3356	4.211365	0	31	917	531						Frog_fixed.avi	0
30236	1815	901.6168	528.1818	0.5496036	0.5299999	595.0047	4.266433	0	940.7545	530.9371	0.395548	0.5367314	596.4009	4.216132	0	31	921	530						Frog_fixed.avi	0
30252	1816	902.0401	526.9075	0.5494872	0.5297676	594.9366	4.252565	0	937.3475	532.8342	0.3954201	0.5366278	596.4584	4.205774	0	31	920	530						Frog_fixed.avi	0
30269	1817	904.1493	526.8019	0.5493705	0.5295657	594.9482	4.26642	0	930.2261	535.1307	0.3952849	0.5365381	596.4114	4.213766	0	31	917	531						Frog_fixed.avi	0
30286	1818	899.6866	527.2612	0.5492578	0.5293778	595.0316	4.255551	0	932.7917	536.1763	0.3952053	0.5364596	596.403	4.210795	0	31	916	532						Frog_fixed.avi	0
30302	1819	899.7134	529.7515	0.5491448	0.5291917	595.1013	4.253231	0	932.3297	536.6673	0.3951145	0.5364	596.4916	4.230478	0	31	916	533						Frog_fixed.avi	0
30319	1820	903.1015	526.629	0.5490206	0.5290411	595.1656	4.261841	0	935.4717	533.2253	0.3950236	0.5363722	596.5496	4.211973	0	31	919	530						Frog_fixed.avi	0
30336	1821	900.9283	531.3975	0.5488932	0.5289501	595.1127	4.260558	0	933.3639	527.566	0.394881	0.536382	596.6558	4.206659	0	31	917	529						Frog_fixed.avi	0
30352	1822	900.8693	528.0695	0.5487604	0.5288537	595.3029	4.249298	0	933.8129	532.187	0.3947526	0.5363844	596.5654	4.190503	0	31	917	530						Frog_fixed.avi	0
30369	1823	896.6084	525.8273	0.5486035	0.528783	595.3206	4.260087	0	934.7711	532.316	0.3946499	0.5363853	596.6288	4.196765	0	31	916	529						Frog_fixed.avi	0
30386	1824	902.1155	525.6246	0.5484714	0.5287158	595.2656	4.258615	0	933.5409	534.3901	0.3945408	0.5363739	596.7234	4.206959	0	31	918	530						Frog_fixed.avi	0
30402	1825	901.7023	522.9036	0.5483466	0.5285941	595.4148	4.254339	0	934.1257	522.3203	0.3944178	0.5363244	596.855	4.188191	0	31	918	523						Frog_fixed.avi	0
30419	1826	900.1083	530.5469	0.5482473	0.5283332	595.5563	4.266918	0	932.8108	528.3002	0.3942931	0.5362468	596.8741	4.177417	0	31	916	529						Frog_fixed.avi	0
30436	1827	898.4608	527.2977	0.5481195	0.5280765	595.5696	4.245818	0	933.7304	531.3273	0.3941681	0.5360695	596.8174	4.171646	0	31	916	529						Frog_fixed.avi	0
30452	1828	896.1722	527.8494	0.5479538	0.527833	595.4922	4.244809	0	930.9049	533.429	0.3940272	0.5358373	596.9391	4.191948	0	31	914	531						Frog_fixed.avi	0
30469	1829	906.1478	479.7068	0.5477007	0.5272348	595.8762	4.261456	0	948.4683	480.8902	0.3938754	0.535436	597.1962	4.197405	0	31	927	480						Frog_fixed.avi	0
30486	1830	905.9303	497.2857	0.5475145	0.5270847	595.8289	4.247611	0	937.6295	496.0395	0.3937013	0.535378	597.1504	4.19919	0	31	922	497						Frog_fixed.avi	0
30502	1831	906.2504	488.2921	0.5473313	0.5270489	595.9702	4.253213	0	939.3477	483.6064	0.3935035	0.5353838	597.2841	4.196557	0	31	923	486						Frog_fixed.avi	0
30519	1832	906.5905	486.7552	0.5471775	0.5270316	596.061	4.246289	0	943.4572	486.7275	0.3933369	0.5354561	597.3808	4.177236	0	31	925	487						Frog_fixed.avi	0
30535	1833	908.8238	490.9409	0.5470021	0.527098	596.0071	4.24694	0	938.8861	489.1153	0.3931578	0.5355625	597.3772	4.189559	0	31	924	490						Frog_fixed.avi	0
30552	1834	901.7377	490.6685	0.5467981	0.5271608	596.1889	4.250907	0	937.5876	487.4402	0.392969	0.5356559	597.5136	4.179768	0	31	920	489						Frog_fixed.avi	0
30569	1835	905.824	494.2156	0.5466434	0.5272259	596.2463	4.243443	0	937.4149	493.7865	0.3928127	0.5357198	597.6874	4.17343	0	31	922	494						Frog_fixed.avi	0
30585	1836	904.7417	488.6959	0.5464501	0.5273399	596.4606	4.251307	0	939.3798	494.3623	0.3926623	0.5357864	597.652	4.187464	0	31	922	492						Frog_fixed.avi	0
30602	1837	904.0704	485.8849	0.5462703	0.5274841	596.4768	4.249419	0	934.8312	498.0887	0.3924735	0.5358517	597.7807	4.1831	0	31	919	492						Frog_fixed.avi	0
30619	1838	905.3816	482.3747	0.5461147	0.5277178	596.5318	4.243772	0	939.8135	494.4413	0.3923346	0.5360032	597.9224	4.173815	0	31	923	488						Frog_fixed.avi	0
30635	1839	902.0444	493.3491	0.5459366	0.5279131	596.7404	4.232079	0	936.9645	491.9771	0.392182	0.5362287	598.1193	4.176781	0	31	920	493						Frog_fixed.avi	0
30652	1840	897.4553	496.4202	0.5457838	0.5280803	596.6641	4.240646	0	934.7177	494.3235	0.3920456	0.5364359	598.1552	4.18106	0	31	916	495						Frog_fixed.avi	0
30669	1841	902.004	492.4106	0.5456266	0.5282751	596.8859	4.231518	0	935.1356	495.9443	0.3919047	0.536598	598.1122	4.167492	0	31	919	494						Frog_fixed.avi	0
30685	1842	898.7823	488.6535	0.545454	0.5284424	596.9467	4.222359	0	937.1754	497.1027	0.3917767	0.5367492	598.2184	4.18119	0	31	918	493						Frog_fixed.avi	0
30702	1843	903.3538	480.5866	0.5453033	0.5285576	597.0233	4.232858	0	932.1005	498.4183	0.3916292	0.5368958	598.4385	4.193471	0	31	918	490						Frog_fixed.avi	0
30719	1844	903.1237	486.2766	0.5451085	0.5285911	597.1782	4.232956	0	937.9077	489.6749	0.3914733	0.5370223	598.5131	4.161647	0	31	921	488						Frog_fixed.avi	0
30735	1845	903.0968	481.7534	0.5449407	0.5286036	597.3438	4.247334	0	936.4475	494.5163	0.3913111	0.5371113	598.4879	4.170027	0	31	920	488						Frog_fixed.avi	0
30752	1846	899.9061	488.5319	0.5447326	0.5286015	597.2485	4.236933	0	934.3993	496.3234	0.391144	0.5371838	598.7477	4.168679	0	31	917	492						Frog_fixed.avi	0
30769	1847	902.0253	485.2823	0.5445241	0.5285635	597.5385	4.229042	0	938.1524	491.4543	0.3909764	0.5372134	598.8774	4.165044	0	31	920	488						Frog_fixed.avi	0
30785	1848	907.9301	483.6095	0.5443643	0.5285285	597.5983	4.234481	0	941.0007	490.5044	0.3908013	0.5372681	598.8362	4.166093	0	31	924	487						Frog_fixed.avi	0
30802	1849	902.5394	482.4857	0.544158	0.5284525	597.7909	4.245965	0	934.1755	494.9067	0.3906325	0.5373312	599.0844	4.157448	0	31	918	489						Frog_fixed.avi	0
30819	1850	904.7083	485.4781	0.5439957	0.5285327	597.8144	4.236112	0	936.4331	500.4037	0.3905113	0.537433	599.2483	4.171849	0	31	921	493						Frog_fixed.avi	0
30835	1851	907.6364	485.0933	0.5438758	0.5286239	597.864	4.232959	0	933.4698	506.6072	0.3903759	0.5376636	599.3577	4.183064	0	31	921	496						Frog_fixed.avi	0
30852	1852	904.2546	489.7333	0.5437043	0.5287436	598.1226	4.257096	0	937.4377	494.2912	0.3902747	0.5379402	599.4538	4.18688	0	31	921	492						Frog_fixed.avi	0
30868	1853	899.5432	494.1057	0.5435703	0.5288682	598.0989	4.256383	0	933.1754	501.261	0.3901783	0.538141	599.5821	4.182211	0	31	916	498						Frog_fixed.avi	0
30885	1854	903.0329	491.1281	0.543484	0.5290706	598.1691	4.252351	0	934.7584	505.9025	0.390114	0.5383823	599.6945	4.196068	0	31	919	499						Frog_fixed.avi	0
30902	1855	902.1461	490.5525	0.5433843	0.5292493	598.3729	4.251014	0	937.3355	493.0708	0.3900415	0.5386583	599.7388	4.193238	0	31	920	492						Frog_fixed.avi	0
30918	1856	903.9877	487.8538	0.5433225	0.5293558	598.5011	4.264951	0	940.0784	495.4827	0.3899913	0.538794	599.8016	4.186244	0	31	922	492						Frog_fixed.avi	0
30935	1857	904.6583	487.7122	0.5432838	0.5293558	598.5984	4.255586	0	942.9192	495.2925	0.3899566	0.5388464	599.845	4.190979	0	31	924	492						Frog_fixed.avi	0
30952	1858	900.5798	493.8301	0.5432128	0.529299	598.6087	4.25452	0	936.653	499.4296	0.389878	0.5388268	600.0764	4.203915	0	31	919	497						Frog_fixed.avi	0
30968	1859	899.0093	492.8201	0.5431322	0.529289	598.6696	4.26887	0	938.2977	496.8828	0.3897894	0.5388105	600.2889	4.208519	0	31	919	495						Frog_fixed.avi	0
30985	1860	907.9398	488.4084	0.5430413	0.5293635	598.7153	4.274081	0	940.7115	496.3666	0.3897167	0.5388435	600.3723	4.212205	0	31	924	492						Frog_fixed.avi	0
31002	1861	900.2844	496.693	0.542899	0.5294657	598.8722	4.266669	0	938.3539	502.688	0.3896238	0.5389306	600.4154	4.225018	0	31	919	500						Frog_fixed.avi	0
31018	1862	902.4029	496.6738	0.5428058	0.5296143	598.9514	4.281007	0	939.4971	501.5966	0.3895243	0.5390955	600.3767	4.240965	0	31	921	499						Frog_fixed.avi	0
31035	1863	906.4521	493.6024	0.5427008	0.5298725	599.0269	4.282905	0	935.5146	502.2737	0.3893976	0.5393112	600.4744	4.245296	0	31	921	498						Frog_fixed.avi	0
31052	1864	906.4053	493.7356	0.5425767	0.5300972	599.0015	4.275669	0	938.6276	497.7165	0.3892805	0.5396046	600.6279	4.24387	0	31	923	496						Frog_fixed.avi	0
31068	1865	899.007	498.0502	0.542411	0.5303078	599.0923	4.292848	0	941.3519	501.3343	0.3891846	0.5397505	600.7085	4.24309	0	31	920	500						Frog_fixed.avi	0
31085	1866	902.8184	500.4276	0.5422907	0.5304382	599.2102	4.293869	0	947.5159	504.1375	0.3890582	0.539929	600.6815	4.258698	0	31	925	502						Frog_fixed.avi	0
31102	1867	904.7818	498.7152	0.5421464	0.53061	599.2726	4.289574	0	943.5729	502.7282	0.388909	0.540097	600.8173	4.242798	0	31	924	501						Frog_fixed.avi	0
31118	1868	906.5699	491.8896	0.541954	0.5307757	599.4193	4.311337	0	944.7855	497.1701	0.3887281	0.5403265	600.9028	4.267122	0	31	926	495						Frog_fixed.avi	0
31135	1869	906.2662	491.3658	0.5417337	0.5308749	599.3671	4.314558	0	947.869	503.3684	0.388561	0.5404451	600.9498	4.266649	0	31	927	497						Frog_fixed.avi	0
31152	1870	902.6954	494.4707	0.541495	0.5309607	599.5305	4.32484	0	941.3992	508.6234	0.3883119	0.5405805	600.9952	4.274747	0	31	922	502						Frog_fixed.avi	0
31168	1871	903.4539	495.3425	0.5412514	0.5310056	599.5013	4.327015	0	944.9694	503.8578	0.3881046	0.5407227	601.0457	4.273732	0	31	924	500						Frog_fixed.avi	0
31185	1872	902.646	493.7275	0.5409649	0.5310083	599.6514	4.336249	0	940.1623	505.4429	0.3878371	0.5408127	601.1351	4.272085	0	31	921	500						Frog_fixed.avi	0
31202	1873	902.1725	497.9374	0.5407104	0.531006	599.5613	4.337	0	946.9633	506.5122	0.3875821	0.5409212	601.306	4.291944	0	31	925	502						Frog_fixed.avi	0
31218	1874	902.116	495.737	0.5404148	0.5310189	599.7263	4.337497	0	946.5044	500.8927	0.3873378	0.5411356	601.3028	4.290608	0	31	924	498						Frog_fixed.avi	0
31235	1875	907.7867	498.0244	0.5401787	0.5310263	599.6318	4.339343	0	946.7364	504.1075	0.3871145	0.5412793	601.2597	4.281856	0	31	927	501						Frog_fixed.avi	0
31252	1876	903.7054	495.0535	0.5398792	0.5310347	599.8344	4.339311	0	949.399	508.1017	0.3868485	0.5413988	601.4266	4.299229	0	31	927	502						Frog_fixed.avi	0
31268	1877	904.533	493.8321	0.5395914	0.5310109	599.9775	4.342744	0	951.3099	506.5129	0.3866059	0.5415357	601.4026	4.298888	0	31	928	500						Frog_fixed.avi	0
31285	1878	903.3601	494.4297	0.5392883	0.5309742	599.836	4.354501	0	950.9701	503.623	0.3863249	0.5416367	601.5132	4.295777	0	31	927	499						Frog_fixed.avi	0
31302	1879	908.0073	493.8246	0.539005	0.5309483	600.0516	4.364156	0	950.3181	503.6415	0.3860405	0.5417428	601.6565	4.306965	0	31	929	499						Frog_fixed.avi	0
31318	1880	909.7663	497.6801	0.5387198	0.5308996	599.9185	4.353988	0	949.289	502.7531	0.3857844	0.5418816	601.6465	4.320028	0	31	930	500						Frog_fixed.avi	0
31335	1881	909.5332	496.7621	0.5384129	0.5308346	600.1357	4.358257	0	952.3638	501.8356	0.3855048	0.5419458	601.7582	4.315716	0	31	931	499						Frog_fixed.avi	0
31352	1882	905.4034	490.1614	0.5381126	0.5307804	600.1486	4.356452	0	952.0333	503.0626	0.3852448	0.5419924	601.7343	4.315939	0	31	929	497						Frog_fixed.avi	0
31368	1883	909.2585	491.3025	0.5378439	0.5307264	600.2093	4.360006	0	950.7535	500.3435	0.3849734	0.542008	601.9331	4.319626	0	31	930	496						Frog_fixed.avi	0
31385	1884	906.3575	497.0031	0.5375509	0.5306432	600.3113	4.365513	0	949.7189	504.0964	0.3847311	0.5420105	601.8874	4.322074	0	31	928	501						Frog_fixed.avi	0
31402	1885	900.1218	497.7489	0.5372699	0.5305584	600.278	4.361467	0	948.7839	502.1303	0.3844761	0.5419785	602.0685	4.318796	0	31	924	500						Frog_fixed.avi	0
31418	1886	904.3839	495.0215	0.5370766	0.5304379	600.4201	4.359018	0	950.3887	504.2641	0.384281	0.541961	602.0515	4.320848	0	31	927	500						Frog_fixed.avi	0
31435	1887	905.1783	499.426	0.5368642	0.5303932	600.3705	4.348163	0	947.705	501.2544	0.3840328	0.5419427	602.1126	4.319136	0	31	926	500						Frog_fixed.avi	0
31451	1888	906.4322	494.2007	0.53662	0.5304047	600.5272	4.346086	0	951.7312	504.261	0.3838361	0.5419661	602.2855	4.324245	0	31	929	499						Frog_fixed.avi	0
31468	1889	908.5845	498.5119	0.5364295	0.530445	600.562	4.343669	0	950.4269	503.8922	0.3836188	0.5420417	602.3265	4.323764	0	31	930	501						Frog_fixed.avi	0
31485	1890	909.5466	492.5544	0.5362195	0.5306175	600.691	4.354192	0	944.0165	508.3171	0.3834271	0.5421745	602.3814	4.326509	0	31	927	500						Frog_fixed.avi	0
31501	1891	903.5773	497.8849	0.5360324	0.5307988	600.7216	4.353229	0	950.4351	506.2084	0.3832818	0.5424071	602.4871	4.311776	0	31	927	502						Frog_fixed.avi	0
31518	1892	910.4827	496.0847	0.5358853	0.5309809	600.7764	4.370049	0	948.8158	503.8073	0.3830962	0.5426766	602.5919	4.318235	0	31	930	500						Frog_fixed.avi	0
31535	1893	906.9607	500.3901	0.5356745	0.531105	600.8452	4.356378	0	941.6434	509.295	0.3829404	0.5428714	602.542	4.325139	0	31	924	505						Frog_fixed.avi	0
31551	1894	909.6127	496.6248	0.5355563	0.5311747	600.9164	4.362835	0	941.4343	511.4223	0.3828331	0.5429681	602.6479	4.329131	0	31	926	504						Frog_fixed.avi	0
31568	1895	909.5433	498.3966	0.5354388	0.5312037	600.9748	4.353812	0	948.4729	507.6928	0.3827063	0.5430258	602.8115	4.308454	0	31	929	503						Frog_fixed.avi	0
31585	1896	910.3671	494.3116	0.535293	0.5312164	601.1696	4.350646	0	945.382	507.8878	0.3825739	0.5430394	602.9219	4.317066	0	31	928	501						Frog_fixed.avi	0
31601	1897	909.1608	497.24	0.5351626	0.5312324	601.2787	4.359305	0	942.9711	509.7192	0.3824771	0.5430676	602.9396	4.328373	0	31	926	503						Frog_fixed.avi	0
31618	1898	908.5341	503.5817	0.5350382	0.5313029	601.2171	4.358388	0	941.9495	504.1592	0.3823681	0.5431685	602.9437	4.315798	0	31	925	504						Frog_fixed.avi	0
31635	1899	904.8951	499.6688	0.5349336	0.5313673	601.4332	4.361954	0	941.0316	502.9686	0.3822788	0.5433193	603.147	4.3193	0	31	923	501						Frog_fixed.avi	0
31651	1900	908.7551	499.5022	0.5348304	0.5314422	601.5311	4.356439	0	945.065	503.6502	0.3821963	0.5433936	603.2373	4.31919	0	31	927	502						Frog_fixed.avi	0
31668	1901	910.2614	499.6085	0.5346969	0.5314854	601.6375	4.350042	0	947.6368	500.9933	0.3820872	0.5434756	603.3912	4.335298	0	31	929	500						Frog_fixed.avi	0
31685	1902	911.0645	493.1876	0.5345549	0.5314381	601.7947	4.36827	0	947.067	493.5922	0.3819702	0.5434683	603.4553	4.327659	0	31	929	493						Frog_fixed.avi	0
31701	1903	907.7112	499.9574	0.5344092	0.5313592	601.7833	4.363141	0	951.2646	506.7869	0.3818431	0.5433347	603.6091	4.321371	0	31	929	503						Frog_fixed.avi	0
31718	1904	911.0176	503.4774	0.5342909	0.5312365	601.9423	4.359348	0	946.2035	503.2776	0.381731	0.5433254	603.6064	4.32965	0	31	929	503						Frog_fixed.avi	0
31735	1905	908.3493	501.7833	0.5341602	0.5311354	601.9193	4.348549	0	949.2612	506.7276	0.3816317	0.5432256	603.7774	4.342005	0	31	929	504						Frog_fixed.avi	0
31751	1906	907.7053	492.7337	0.5340251	0.5310137	602.1229	4.369952	0	953.2946	505.5079	0.3815571	0.5431561	603.8163	4.326976	0	31	930	499						Frog_fixed.avi	0
31768	1907	905.3412	498.994	0.5338791	0.5308151	602.225	4.370773	0	952.4281	506.593	0.3814563	0.5430428	603.9521	4.326316	0	31	929	503						Frog_fixed.avi	0
31785	1908	906.0935	499.015	0.5337593	0.5306005	602.3065	4.361951	0	950.1718	508.3286	0.3813332	0.5429622	604.1396	4.334388	0	31	928	504						Frog_fixed.avi	0
31801	1909	903.7363	496.5497	0.533636	0.5304153	602.5316	4.355452	0	948.4847	507.0644	0.3812136	0.5428652	604.2982	4.341005	0	31	926	502						Frog_fixed.avi	0
31818	1910	902.7201	494.4932	0.5334972	0.5302538	602.6022	4.370517	0	946.254	499.3983	0.3811225	0.5427779	604.2491	4.357647	0	31	924	497						Frog_fixed.avi	0
31835	1911	902.1973	503.8157	0.5333952	0.5300804	602.7164	4.359568	0	942.9768	508.7371	0.3810442	0.5425923	604.338	4.354439	0	31	923	506						Frog_fixed.avi	0
31851	1912	903.5743	497.1329	0.533285	0.5299355	602.7206	4.365334	0	945.9762	505.0053	0.3809554	0.5424543	604.583	4.350451	0	31	925	501						Frog_fixed.avi	0
31868	1913	901.8201	501.8203	0.5331777	0.5297537	602.9941	4.352959	0	946.9543	507.1111	0.3808778	0.542267	604.7026	4.343358	0	31	924	504						Frog_fixed.avi	0
31885	1914	903.2236	499.9219	0.5331036	0.5295829	603.1368	4.363817	0	946.176	509.7835	0.3808003	0.5421333	604.8798	4.348547	0	31	925	505						Frog_fixed.avi	0
31901	1915	903.7781	495.7704	0.5330257	0.5294255	603.3258	4.358109	0	948.1631	502.0643	0.3807288	0.5419912	604.972	4.350417	0	31	926	499						Frog_fixed.avi	0
31918	1916	904.704	498.8532	0.5329108	0.5292309	603.3039	4.376399	0	944.6618	506.7167	0.3806275	0.5418376	604.9441	4.358066	0	31	925	503						Frog_fixed.avi	0
31935	1917	905.3246	497.8642	0.5327742	0.529117	603.4689	4.372167	0	950.4255	507.973	0.3804946	0.5416735	605.1476	4.347448	0	31	928	503						Frog_fixed.avi	0
31951	1918	906.8224	501.4487	0.5326191	0.529029	603.5563	4.380775	0	945.28	504.3456	0.3803567	0.5416467	605.2415	4.334902	0	31	926	503						Frog_fixed.avi	0
31968	1919	905.1257	503.9557	0.5324548	0.5289812	603.6187	4.377903	0	946.7261	506.9967	0.3802231	0.5416505	605.3375	4.341144	0	31	926	505						Frog_fixed.avi	0
31985	1920	902.3335	502.7304	0.532263	0.5289668	603.7763	4.370501	0	947.5056	504.1692	0.3800617	0.5417051	605.5159	4.340865	0	31	925	503						Frog_fixed.avi	0
32001	1921	908.3967	500.6293	0.532075	0.5289614	603.85	4.370255	0	944.9521	510.0571	0.3798656	0.5417532	605.5015	4.353343	0	31	927	505						Frog_fixed.avi	0
32018	1922	903.4238	500.655	0.5318674	0.5289555	604.0763	4.381835	0	941.1298	504.5508	0.3797033	0.5418533	605.5897	4.357306	0	31	922	503						Frog_fixed.avi	0
32034	1923	910.3102	502.6146	0.5316584	0.5289854	604.1548	4.381989	0	950.1581	502.7456	0.3794892	0.5419255	605.8625	4.353844	0	31	930	503						Frog_fixed.avi	0
32051	1924	902.2515	504.6999	0.5314187	0.528989	604.2929	4.372435	0	946.3011	507.0893	0.3792762	0.5420064	605.8333	4.353459	0	31	924	506						Frog_fixed.avi	0
32068	1925	910.581	501.5184	0.5311928	0.5290933	604.3209	4.38714	0	946.3501	508.7722	0.37905	0.5420758	606.05	4.34578	0	31	928	505						Frog_fixed.avi	0
32084	1926	911.067	500.1086	0.5309235	0.5291883	604.4066	4.376638	0	940.3663	512.2036	0.3787987	0.5421839	605.9323	4.345376	0	31	926	506						Frog_fixed.avi	0
32101	1927	909.9902	500.6815	0.5306584	0.5293913	604.4385	4.389954	0	947.7753	508.9173	0.378562	0.5423852	606.1686	4.350556	0	31	929	505						Frog_fixed.avi	0
32118	1928	907.3835	502.9969	0.5303994	0.5295453	604.5659	4.372676	0	947.7711	508.4621	0.3782983	0.542648	606.2065	4.357656	0	31	928	506						Frog_fixed.avi	0
32134	1929	913.4976	505.0967	0.530127	0.5297098	604.5786	4.378179	0	948.8492	507.6478	0.37804	0.5428417	606.3067	4.347574	0	31	931	506						Frog_fixed.avi	0
32151	1930	914.3102	508.3272	0.5298417	0.5298607	604.7599	4.383841	0	950.9748	508.27	0.3777789	0.5429711	606.2627	4.331943	0	31	933	508						Frog_fixed.avi	0
32168	1931	905.8091	504.4683	0.5295113	0.5300142	604.7349	4.372549	0	949.8572	510.4111	0.3774745	0.5431401	606.4493	4.346746	0	31	928	507						Frog_fixed.avi	0
32184	1932	910.12	497.6203	0.5292081	0.5301238	604.773	4.389396	0	946.225	514.1429	0.3771443	0.5433102	606.4175	4.344316	0	31	928	506						Frog_fixed.avi	0
32201	1933	905.5407	504.6821	0.5288551	0.530185	604.8991	4.377823	0	946.4533	503.329	0.3768468	0.5435344	606.4796	4.347527	0	31	926	504						Frog_fixed.avi	0
32218	1934	910.1605	500.7428	0.528484	0.530212	604.8615	4.376214	0	945.8456	510.7874	0.3764715	0.5436445	606.6326	4.353381	0	31	928	506						Frog_fixed.avi	0
32234	1935	908.9188	510.2729	0.5281144	0.5302023	604.7967	4.371072	0	945.2271	507.5693	0.3760913	0.5437465	606.6227	4.342546	0	31	927	509						Frog_fixed.avi	0
32251	1936	911.0615	504.3762	0.5277376	0.5301673	604.983	4.378282	0	947.6816	511.3674	0.3757596	0.5438182	606.5712	4.342603	0	31	929	508						Frog_fixed.avi	0
32268	1937	907.1571	501.8981	0.5273267	0.5301112	605.0339	4.385646	0	952.2302	504.6537	0.3753813	0.5438927	606.6659	4.34088	0	31	930	503						Frog_fixed.avi	0
32284	1938	910.5677	503.9307	0.5269188	0.529961	604.9756	4.392589	0	944.8894	510.1049	0.3749838	0.5439215	606.7165	4.350761	0	31	928	507						Frog_fixed.avi	0
32301	1939	908.3239	507.2355	0.5265209	0.5297548	604.9735	4.395882	0	948.6011	507.5203	0.3746069	0.5439091	606.7658	4.350993	0	31	928	507						Frog_fixed.avi	0
32318	1940	913.0781	508.5865	0.5261737	0.529539	604.944	4.387088	0	952.3243	508.2341	0.3742816	0.5438206	606.6823	4.34643	0	31	933	508						Frog_fixed.avi	0
32334	1941	912.6769	505.2711	0.5257952	0.5293775	605.0941	4.385314	0	945.3479	508.6122	0.3738944	0.543766	606.8392	4.35213	0	31	929	507						Frog_fixed.avi	0
32351	1942	911.4359	506.8571	0.5254213	0.5291187	605.0944	4.39885	0	946.673	509.8722	0.3735245	0.543675	606.8276	4.361102	0	31	929	508						Frog_fixed.avi	0
32368	1943	910.7799	504.8224	0.5251132	0.5288466	605.1173	4.39026	0	949.5812	509.8849	0.373244	0.5435941	606.7841	4.359076	0	31	930	507						Frog_fixed.avi	0
32384	1944	910.7755	505.4533	0.5248303	0.5286335	605.1559	4.399903	0	943.6545	507.3216	0.3729127	0.5435386	606.8732	4.368744	0	31	927	506						Frog_fixed.avi	0
32401	1945	914.6829	501.39	0.5245506	0.5285312	605.1478	4.402502	0	948.0209	503.6264	0.3726258	0.543487	606.8868	4.356353	0	31	931	503						Frog_fixed.avi	0
32418	1946	911.6269	501.3869	0.5242888	0.5285137	605.1515	4.399057	0	946.8781	504.1145	0.3723737	0.5435306	606.8701	4.36113	0	31	929	503						Frog_fixed.avi	0
32434	1947	908.1034	507.018	0.5240266	0.5285742	605.2448	4.394896	0	947.4875	509.7754	0.3721109	0.5436003	606.8839	4.353431	0	31	928	508						Frog_fixed.avi	0
32451	1948	913.9649	488.0061	0.5237868	0.5286089	605.1951	4.40603	0	956.3322	496.6689	0.3718826	0.5436677	606.904	4.369326	0	31	935	492						Frog_fixed.avi	0
32468	1949	913.226	491.0765	0.5235233	0.5287272	605.275	4.400059	0	952.9032	495.3892	0.3716712	0.5437719	606.9417	4.351878	0	31	933	493						Frog_fixed.avi	0
32484	1950	914.245	488.0799	0.5233093	0.5289138	605.2465	4.400829	0	953.2516	490.3717	0.3714151	0.5439716	606.9625	4.364248	0	31	934	489						Frog_fixed.avi	0
32501	1951	915.8624	487.5602	0.5230615	0.5291185	605.3274	4.403291	0	956.858	481.5766	0.3711704	0.5441918	607.0009	4.344262	0	31	936	485						Frog_fixed.avi	0
32518	1952	912.1262	488.489	0.5228062	0.5293127	605.331	4.409209	0	952.8821	487.1494	0.3708983	0.5443504	606.9776	4.346815	0	31	933	488						Frog_fixed.avi	0
32534	1953	913.523	483.8742	0.5225406	0.5294544	605.3911	4.416307	0	954.0176	495.4248	0.3706359	0.5444358	607.0312	4.345519	0	31	934	490						Frog_fixed.avi	0
32551	1954	918.2955	491.5467	0.5223045	0.5295671	605.3613	4.403198	0	952.1237	497.0773	0.3703626	0.5445231	607.0239	4.352311	0	31	935	494						Frog_fixed.avi	0
32567	1955	911.8622	488.0421	0.522105	0.5295462	605.5306	4.397279	0	958.7296	491.8627	0.3700482	0.5444595	607.4034	4.347976	0	31	935	490						Frog_fixed.avi	0
32584	1956	893.3486	568.7101	0.521794	0.5284909	605.5969	4.272332	0	918.1699	777.6116	0.3699378	0.5432566	607.3723	3.759024	0	31	906	673						Frog_fixed.avi	0
32601	1957	-1280	-1024	-1	-1	-1	-1	4	-1280	-1024	-1	-1	-1	-1	4		0	0						Frog_fixed.avi	0
32617	1958	-1280	-1024	-1	-1	-1	-1	4	-1280	-1024	-1	-1	-1	-1	4		0	0						Frog_fixed.avi	0
32634	1959	-1280	-1024	-1	-1	-1	-1	4	-1280	-1024	-1	-1	-1	-1	4		0	0						Frog_fixed.avi	0
32651	1960	-1280	-1024	-1	-1	-1	-1	4	-1280	-1024	-1	-1	-1	-1	4		0	0						Frog_fixed.avi	0
32667	1961	-1280	-1024	-1	-1	-1	-1	4	-1280	-1024	-1	-1	-1	-1	4		0	0						Frog_fixed.avi	0
32684	1962	-1280	-1024	-1	-1	-1	-1	4	-1280	-1024	-1	-1	-1	-1	4		0	0						Frog_fixed.avi	0
32701	1963	-1280	-1024	-1	-1	-1	-1	4	-1280	-1024	-1	-1	-1	-1	4		0	0						Frog_fixed.avi	0
32717	1964	-1280	-1024	-1	-1	-1	-1	4	-1280	-1024	-1	-1	-1	-1	4		0	0						Frog_fixed.avi	0
32734	1965	-1280	-1024	-1	-1	-1	-1	4	-1280	-1024	-1	-1	-1	-1	4		0	0						Frog_fixed.avi	0
32751	1966	-1280	-1024	-1	-1	-1	-1	4	-1280	-1024	-1	-1	-1	-1	4		0	0						Frog_fixed.avi	0
32767	1967	-1280	-1024	-1	-1	-1	-1	4	-1280	-1024	-1	-1	-1	-1	4		0	0						Frog_fixed.avi	0
32784	1968	-1280	-1024	-1	-1	-1	-1	4	-1280	-1024	-1	-1	-1	-1	4		0	0						Frog_fixed.avi	0
32801	1969	-1280	-1024	-1	-1	-1	-1	4	-1280	-1024	-1	-1	-1	-1	4		0	0						Frog_fixed.avi	0
32817	1970	-1280	-1024	-1	-1	-1	-1	4	-1280	-1024	-1	-1	-1	-1	4		0	0						Frog_fixed.avi	0
32834	1971	899.0375	499.7795	0.5196548	0.5295771	609.4105	4.40966	0	939.7878	491.3606	0.3670118	0.544767	607.3954	4.320731	0	32	919	496						Frog_fixed.avi	0
32851	1972	901.6472	488.1721	0.5195306	0.5295171	609.4105	4.401515	0	939.9672	499.3707	0.3668495	0.5446957	607.3724	4.317575	0	32	921	494						Frog_fixed.avi	0
32867	1973	904.2569	491.8734	0.520421	0.5294114	615.3751	4.400983	0	940.0471	494.9977	0.3667203	0.5448099	607.1569	4.356153	0	32	922	493						Frog_fixed.avi	0
32884	1974	899.3879	475.7247	0.5202433	0.529217	615.3751	4.426589	0	941.6454	499.9898	0.3665513	0.5445514	607.3026	4.317386	0	32	921	488						Frog_fixed.avi	0
32901	1975	-1280	-1024	-1	-1	-1	-1	4	-1280	-1024	-1	-1	-1	-1	4	32	0	0						Frog_fixed.avi	0
32917	1976	913.9481	471.6102	0.5183098	0.529108	615.3751	4.501021	0	942.5049	491.7617	0.3662358	0.544395	607.2202	4.306838	0	32	928	482						Frog_fixed.avi	0
32934	1977	-1280	-1024	-1	-1	-1	-1	4	-1280	-1024	-1	-1	-1	-1	4	32	0	0						Frog_fixed.avi	0
32951	1978	-1280	-1024	-1	-1	-1	-1	4	-1280	-1024	-1	-1	-1	-1	4	32	0	0						Frog_fixed.avi	0
32967	1979	-1280	-1024	-1	-1	-1	-1	4	-1280	-1024	-1	-1	-1	-1	4	32	0	0						Frog_fixed.avi	0
32984	1980	910.6668	496.1954	0.5176988	0.5294747	605.2516	4.378261	0	951.3709	494.6365	0.365638	0.5449051	607.011	4.267075	0	32	931	495						Frog_fixed.avi	0
33000	1981	905.7477	495.7083	0.5175503	0.5296578	605.1971	4.368166	0	942.8869	495.1253	0.3655147	0.5451632	606.8303	4.266274	0	32	924	495						Frog_fixed.avi	0
33017	1982	910.5342	498.8411	0.5174753	0.5298894	605.1965	4.3512	0	942.9849	506.9868	0.3654274	0.5453287	606.75	4.273762	0	32	927	503						Frog_fixed.avi	0
33034	1983	905.296	501.9162	0.5173751	0.5300936	605.061	4.334287	0	945.3831	501.2909	0.3653287	0.5455684	606.8087	4.238235	0	32	925	502						Frog_fixed.avi	0
33050	1984	906.3055	505.6026	0.5173091	0.5302787	605.0062	4.316634	0	945.9094	507.5178	0.3652555	0.5457285	606.6837	4.211893	0	32	926	507						Frog_fixed.avi	0
33067	1985	907.5949	506.5757	0.5172619	0.5304699	604.9514	4.291726	0	944.5117	503.1421	0.3651805	0.5459787	606.6317	4.205243	0	32	926	505						Frog_fixed.avi	0
33084	1986	904.5731	511.4852	0.5171913	0.5306999	604.8163	4.277162	0	936.7069	515.1335	0.3650943	0.5461468	606.5862	4.197529	0	32	921	513						Frog_fixed.avi	0
33100	1987	904.1205	510.4595	0.5171608	0.530904	604.8248	4.264146	0	944.8192	514.4288	0.3650654	0.546356	606.5974	4.174429	0	32	924	512						Frog_fixed.avi	0
33117	1988	901.8314	514.4973	0.5171334	0.5310641	604.7986	4.254114	0	941.6013	517.056	0.3650261	0.5465136	606.45	4.153371	0	32	922	516						Frog_fixed.avi	0
33134	1989	900.7846	515.1933	0.5170948	0.5312542	604.6584	4.228442	0	940.5737	516.0165	0.3649953	0.5467634	606.4725	4.139129	0	32	921	516						Frog_fixed.avi	0
33150	1990	904.0435	519.8702	0.5170907	0.531436	604.6567	4.21416	0	941.155	521.3539	0.3649796	0.5468827	606.4036	4.126937	0	32	923	521						Frog_fixed.avi	0
33167	1991	899.2932	514.9451	0.5170627	0.5316485	604.498	4.20935	0	942.3556	525.7002	0.3649635	0.5470281	606.3945	4.120442	0	32	921	520						Frog_fixed.avi	0
33184	1992	902.4091	528.6606	0.51706	0.5317969	604.4851	4.180758	0	939.6691	527.3019	0.3649716	0.5472316	606.3284	4.111819	0	32	921	528						Frog_fixed.avi	0
[truncated: 29,257 more rows]
