# Supplementary material for: Young children integrate current observations, priors and agent information to predict others’ actions
Source: PLoS One. 2019 May 22;14(5):e0200976. doi: 10.1371/journal.pone.0200976 (PMC6530825; doi:10.1371/journal.pone.0200976)
Supplement: S1 Dataset — (ZIP) [file pone.0200976.s003.zip › PONE-D-18-19791R1_Data/24-month-olds/Anonymized_10_24-Combined-Data.tsv]

Recording name:	K_10_24
Recording resolution:	1280 x 1024
Fixation filter: Tobii fixation filter
Velocity threshold: 35
Distance threshold: 35
Timestamp	Number	GazePointXLeft	GazePointYLeft	CamXLeft	CamYLeft	DistanceLeft	PupilLeft	ValidityLeft	GazePointXRight	GazePointYRight	CamXRight	CamYRight	DistanceRight	PupilRight	ValidityRight	FixationIndex	GazePointX	GazePointY	Event	EventKey	Data1	Data2	Descriptor	StimuliName	StimuliID
12	0	-1280	-1024	-1	-1	-1	-1	4	-1280	-1024	-1	-1	-1	-1	4		0	0						No media	0
28	1	-1280	-1024	-1	-1	-1	-1	4	-1280	-1024	-1	-1	-1	-1	4		0	0						No media	0
45	2	-1280	-1024	-1	-1	-1	-1	4	-1280	-1024	-1	-1	-1	-1	4		0	0						No media	0
62	3	-1280	-1024	-1	-1	-1	-1	4	-1280	-1024	-1	-1	-1	-1	4		0	0						No media	0
78	4	-1280	-1024	-1	-1	-1	-1	4	-1280	-1024	-1	-1	-1	-1	4		0	0						No media	0
95	5	-1280	-1024	-1	-1	-1	-1	4	-1280	-1024	-1	-1	-1	-1	4		0	0						No media	0
112	6	-1280	-1024	-1	-1	-1	-1	4	-1280	-1024	-1	-1	-1	-1	4		0	0						No media	0
128	7	-1280	-1024	-1	-1	-1	-1	4	-1280	-1024	-1	-1	-1	-1	4		0	0						No media	0
145	8	-1280	-1024	-1	-1	-1	-1	4	-1280	-1024	-1	-1	-1	-1	4		0	0						No media	0
162	9	-1280	-1024	-1	-1	-1	-1	4	-1280	-1024	-1	-1	-1	-1	4		0	0						No media	0
178	10	-1280	-1024	-1	-1	-1	-1	4	-1280	-1024	-1	-1	-1	-1	4		0	0						No media	0
195	11	-1280	-1024	-1	-1	-1	-1	4	-1280	-1024	-1	-1	-1	-1	4		0	0						No media	0
212	12	-1280	-1024	-1	-1	-1	-1	4	-1280	-1024	-1	-1	-1	-1	4		0	0						No media	0
228	13	-1280	-1024	-1	-1	-1	-1	4	-1280	-1024	-1	-1	-1	-1	4		0	0						No media	0
245	14	-1280	-1024	-1	-1	-1	-1	4	-1280	-1024	-1	-1	-1	-1	4		0	0						No media	0
262	15	-1280	-1024	-1	-1	-1	-1	4	-1280	-1024	-1	-1	-1	-1	4		0	0						No media	0
278	16	-1280	-1024	-1	-1	-1	-1	4	-1280	-1024	-1	-1	-1	-1	4		0	0						No media	0
295	17	-1280	-1024	-1	-1	-1	-1	4	-1280	-1024	-1	-1	-1	-1	4		0	0						No media	0
312	18	-1280	-1024	-1	-1	-1	-1	4	-1280	-1024	-1	-1	-1	-1	4		0	0						No media	0
328	19	-1280	-1024	-1	-1	-1	-1	4	-1280	-1024	-1	-1	-1	-1	4		0	0						No media	0
345	20	-1280	-1024	-1	-1	-1	-1	4	-1280	-1024	-1	-1	-1	-1	4		0	0						No media	0
362	21	-1280	-1024	-1	-1	-1	-1	4	-1280	-1024	-1	-1	-1	-1	4		0	0						No media	0
378	22	-1280	-1024	-1	-1	-1	-1	4	-1280	-1024	-1	-1	-1	-1	4		0	0						No media	0
395	23	-1280	-1024	-1	-1	-1	-1	4	-1280	-1024	-1	-1	-1	-1	4		0	0						No media	0
412	24	-1280	-1024	-1	-1	-1	-1	4	-1280	-1024	-1	-1	-1	-1	4		0	0						No media	0
428	25	-1280	-1024	-1	-1	-1	-1	4	-1280	-1024	-1	-1	-1	-1	4		0	0						No media	0
445	26	-1280	-1024	-1	-1	-1	-1	4	-1280	-1024	-1	-1	-1	-1	4		0	0						No media	0
462	27	-1280	-1024	-1	-1	-1	-1	4	-1280	-1024	-1	-1	-1	-1	4		0	0						No media	0
478	28	-1280	-1024	-1	-1	-1	-1	4	-1280	-1024	-1	-1	-1	-1	4		0	0						No media	0
495	29	-1280	-1024	-1	-1	-1	-1	4	-1280	-1024	-1	-1	-1	-1	4		0	0						No media	0
512	30	-1280	-1024	-1	-1	-1	-1	4	-1280	-1024	-1	-1	-1	-1	4		0	0						No media	0
528	31	-1280	-1024	-1	-1	-1	-1	4	-1280	-1024	-1	-1	-1	-1	4		0	0						No media	0
545	32	-1280	-1024	-1	-1	-1	-1	4	-1280	-1024	-1	-1	-1	-1	4		0	0						No media	0
562	33	-1280	-1024	-1	-1	-1	-1	4	-1280	-1024	-1	-1	-1	-1	4		0	0						No media	0
578	34	-1280	-1024	-1	-1	-1	-1	4	-1280	-1024	-1	-1	-1	-1	4		0	0						No media	0
595	35	-1280	-1024	-1	-1	-1	-1	4	-1280	-1024	-1	-1	-1	-1	4		0	0						No media	0
611	36	-1280	-1024	-1	-1	-1	-1	4	-1280	-1024	-1	-1	-1	-1	4		0	0						No media	0
628	37	-1280	-1024	-1	-1	-1	-1	4	-1280	-1024	-1	-1	-1	-1	4		0	0						No media	0
645	38	-1280	-1024	-1	-1	-1	-1	4	-1280	-1024	-1	-1	-1	-1	4		0	0						No media	0
661	39	-1280	-1024	-1	-1	-1	-1	4	-1280	-1024	-1	-1	-1	-1	4		0	0						No media	0
678	40	-1280	-1024	-1	-1	-1	-1	4	-1280	-1024	-1	-1	-1	-1	4		0	0						No media	0
695	41	-1280	-1024	-1	-1	-1	-1	4	-1280	-1024	-1	-1	-1	-1	4		0	0						No media	0
711	42	-1280	-1024	-1	-1	-1	-1	4	-1280	-1024	-1	-1	-1	-1	4		0	0						No media	0
728	43	-1280	-1024	-1	-1	-1	-1	4	-1280	-1024	-1	-1	-1	-1	4		0	0						No media	0
745	44	-1280	-1024	-1	-1	-1	-1	4	-1280	-1024	-1	-1	-1	-1	4		0	0						No media	0
761	45	-1280	-1024	-1	-1	-1	-1	4	-1280	-1024	-1	-1	-1	-1	4		0	0						No media	0
778	46	-1280	-1024	-1	-1	-1	-1	4	-1280	-1024	-1	-1	-1	-1	4		0	0						No media	0
795	47	-1280	-1024	-1	-1	-1	-1	4	-1280	-1024	-1	-1	-1	-1	4		0	0						No media	0
811	48	-1280	-1024	-1	-1	-1	-1	4	-1280	-1024	-1	-1	-1	-1	4		0	0						No media	0
828	49	-1280	-1024	-1	-1	-1	-1	4	-1280	-1024	-1	-1	-1	-1	4		0	0						No media	0
835																			MovieStart	128	0	0	Frog_fixed.avi
845	50	-1280	-1024	-1	-1	-1	-1	4	-1280	-1024	-1	-1	-1	-1	4		0	0						Frog_fixed.avi	0
861	51	-1280	-1024	-1	-1	-1	-1	4	-1280	-1024	-1	-1	-1	-1	4		0	0						Frog_fixed.avi	0
878	52	-1280	-1024	-1	-1	-1	-1	4	-1280	-1024	-1	-1	-1	-1	4		0	0						Frog_fixed.avi	0
895	53	-1280	-1024	-1	-1	-1	-1	4	-1280	-1024	-1	-1	-1	-1	4		0	0						Frog_fixed.avi	0
911	54	-1280	-1024	-1	-1	-1	-1	4	-1280	-1024	-1	-1	-1	-1	4		0	0						Frog_fixed.avi	0
928	55	-1280	-1024	-1	-1	-1	-1	4	-1280	-1024	-1	-1	-1	-1	4		0	0						Frog_fixed.avi	0
944	56	-1280	-1024	-1	-1	-1	-1	4	-1280	-1024	-1	-1	-1	-1	4		0	0						Frog_fixed.avi	0
961	57	-1280	-1024	-1	-1	-1	-1	4	-1280	-1024	-1	-1	-1	-1	4		0	0						Frog_fixed.avi	0
978	58	-1280	-1024	-1	-1	-1	-1	4	-1280	-1024	-1	-1	-1	-1	4		0	0						Frog_fixed.avi	0
994	59	-1280	-1024	-1	-1	-1	-1	4	-1280	-1024	-1	-1	-1	-1	4		0	0						Frog_fixed.avi	0
1011	60	-1280	-1024	-1	-1	-1	-1	4	-1280	-1024	-1	-1	-1	-1	4		0	0						Frog_fixed.avi	0
1028	61	-1280	-1024	-1	-1	-1	-1	4	-1280	-1024	-1	-1	-1	-1	4		0	0						Frog_fixed.avi	0
1044	62	-1280	-1024	-1	-1	-1	-1	4	-1280	-1024	-1	-1	-1	-1	4		0	0						Frog_fixed.avi	0
1061	63	-1280	-1024	-1	-1	-1	-1	4	-1280	-1024	-1	-1	-1	-1	4		0	0						Frog_fixed.avi	0
1078	64	-1280	-1024	-1	-1	-1	-1	4	-1280	-1024	-1	-1	-1	-1	4		0	0						Frog_fixed.avi	0
1094	65	-1280	-1024	-1	-1	-1	-1	4	-1280	-1024	-1	-1	-1	-1	4		0	0						Frog_fixed.avi	0
1111	66	-1280	-1024	-1	-1	-1	-1	4	-1280	-1024	-1	-1	-1	-1	4		0	0						Frog_fixed.avi	0
1128	67	-1280	-1024	-1	-1	-1	-1	4	-1280	-1024	-1	-1	-1	-1	4		0	0						Frog_fixed.avi	0
1144	68	-1280	-1024	-1	-1	-1	-1	4	-1280	-1024	-1	-1	-1	-1	4		0	0						Frog_fixed.avi	0
1161	69	-1280	-1024	-1	-1	-1	-1	4	-1280	-1024	-1	-1	-1	-1	4		0	0						Frog_fixed.avi	0
1178	70	-1280	-1024	-1	-1	-1	-1	4	-1280	-1024	-1	-1	-1	-1	4		0	0						Frog_fixed.avi	0
1194	71	-1280	-1024	-1	-1	-1	-1	4	-1280	-1024	-1	-1	-1	-1	4		0	0						Frog_fixed.avi	0
1211	72	-1280	-1024	-1	-1	-1	-1	4	-1280	-1024	-1	-1	-1	-1	4		0	0						Frog_fixed.avi	0
1228	73	-1280	-1024	-1	-1	-1	-1	4	-1280	-1024	-1	-1	-1	-1	4		0	0						Frog_fixed.avi	0
1244	74	-1280	-1024	-1	-1	-1	-1	4	-1280	-1024	-1	-1	-1	-1	4		0	0						Frog_fixed.avi	0
1261	75	-1280	-1024	-1	-1	-1	-1	4	-1280	-1024	-1	-1	-1	-1	4		0	0						Frog_fixed.avi	0
1278	76	-1280	-1024	-1	-1	-1	-1	4	-1280	-1024	-1	-1	-1	-1	4		0	0						Frog_fixed.avi	0
1294	77	-1280	-1024	-1	-1	-1	-1	4	-1280	-1024	-1	-1	-1	-1	4		0	0						Frog_fixed.avi	0
1311	78	-1280	-1024	-1	-1	-1	-1	4	-1280	-1024	-1	-1	-1	-1	4		0	0						Frog_fixed.avi	0
1328	79	-1280	-1024	-1	-1	-1	-1	4	-1280	-1024	-1	-1	-1	-1	4		0	0						Frog_fixed.avi	0
1344	80	-1280	-1024	-1	-1	-1	-1	4	-1280	-1024	-1	-1	-1	-1	4		0	0						Frog_fixed.avi	0
1361	81	-1280	-1024	-1	-1	-1	-1	4	-1280	-1024	-1	-1	-1	-1	4		0	0						Frog_fixed.avi	0
1378	82	-1280	-1024	-1	-1	-1	-1	4	-1280	-1024	-1	-1	-1	-1	4		0	0						Frog_fixed.avi	0
1394	83	-1280	-1024	-1	-1	-1	-1	4	-1280	-1024	-1	-1	-1	-1	4		0	0						Frog_fixed.avi	0
1411	84	-1280	-1024	-1	-1	-1	-1	4	-1280	-1024	-1	-1	-1	-1	4		0	0						Frog_fixed.avi	0
1428	85	-1280	-1024	-1	-1	-1	-1	4	-1280	-1024	-1	-1	-1	-1	4		0	0						Frog_fixed.avi	0
1444	86	-1320.021	365.8059	0.5814401	0.4983061	609.1553	4.407241	0	-1182.768	318.6828	0.4653504	0.4582134	609.1566	4.471841	0	0	-1251	342						Frog_fixed.avi	0
1461	87	-540.619	573.1899	0.566437	0.4974625	568.9968	3.971396	0	-582.9496	437.7225	0.464304	0.4578729	609.2579	4.38037	0	0	-562	505						Frog_fixed.avi	0
1478	88	-57.04663	681.004	0.584573	0.4971709	568.9938	4.034564	0	-65.58922	540.2911	0.4622	0.458011	607.7323	4.401746	0	0	-61	611						Frog_fixed.avi	0
1494	89	80.86549	617.4261	0.5745114	0.4969628	625.8834	4.39973	0	229.1828	634.1619	0.4598565	0.458539	606.9832	4.391344	0	0	155	626						Frog_fixed.avi	0
1511	90	341.2184	651.8494	0.5721075	0.4967884	625.8969	4.382409	0	469.0646	696.8418	0.4570534	0.4593273	606.9407	4.371571	0	0	405	674						Frog_fixed.avi	0
1527	91	580.9142	673.5358	0.5695531	0.4963212	624.9614	4.385528	0	669.0829	739.9008	0.4538784	0.4601961	606.9001	4.38386	0	1	625	707						Frog_fixed.avi	0
1544	92	725.2234	687.7267	0.5671831	0.4956062	624.6848	4.386334	0	736.5846	758.5601	0.450779	0.4610019	606.9529	4.377517	0	1	731	723						Frog_fixed.avi	0
1561	93	684.1578	688.2306	0.5654983	0.4948051	624.4823	4.35534	0	725.0638	748.5085	0.4478399	0.4620295	606.486	4.39945	0	1	705	718						Frog_fixed.avi	0
1577	94	728.6988	688.4286	0.5634001	0.4939247	624.4823	4.302373	0	712.2306	748.1906	0.4443657	0.4630355	606.4653	4.393172	0	1	720	718						Frog_fixed.avi	0
1594	95	716.3804	711.2527	0.5604886	0.4933778	624.4797	4.432183	0	705.9586	749.9559	0.4407463	0.4641305	606.3644	4.392823	0	1	711	731						Frog_fixed.avi	0
1611	96	721.7141	714.0428	0.5579257	0.4927534	621.8815	4.451595	0	708.0151	744.0928	0.437116	0.4652837	606.1537	4.386943	0	1	715	729						Frog_fixed.avi	0
1627	97	724.6435	709.7897	0.5554846	0.4921977	621.0729	4.451318	0	703.4543	745.0621	0.4336527	0.4662801	606.1006	4.402471	0	1	714	727						Frog_fixed.avi	0
1644	98	724.9276	714.3898	0.5531551	0.4915969	620.7241	4.450728	0	708.4461	745.1682	0.4305051	0.4671178	606.0529	4.390061	0	1	717	730						Frog_fixed.avi	0
1661	99	724.9476	710.9243	0.5510073	0.4911491	620.1053	4.46081	0	707.7963	738.1123	0.4276182	0.4678329	605.9327	4.382879	0	1	716	725						Frog_fixed.avi	0
1677	100	723.8843	721.4503	0.548981	0.4906794	619.6038	4.470036	0	703.9263	738.6317	0.4250317	0.4684286	605.8959	4.369437	0	1	714	730						Frog_fixed.avi	0
1694	101	722.3395	720.6895	0.5471994	0.4902849	619.1584	4.438799	0	707.9138	748.1034	0.4227124	0.4687992	605.9399	4.350183	0	1	715	734						Frog_fixed.avi	0
1711	102	723.308	725.9621	0.5455366	0.4899485	618.751	4.403894	0	706.1145	746.7137	0.4206356	0.4692384	605.7601	4.313637	0	1	715	736						Frog_fixed.avi	0
1727	103	720.1915	720.4069	0.5440488	0.4897998	618.442	4.371393	0	710.5376	748.3463	0.4188555	0.4696001	605.7301	4.275338	0	1	715	734						Frog_fixed.avi	0
1744	104	862.1281	627.9933	0.5416476	0.4890027	618.2455	4.356778	0	900.0772	671.6167	0.4163351	0.4694188	605.9637	4.255956	0	2	881	650						Frog_fixed.avi	0
1761	105	950.0426	471.9543	0.5395011	0.4876874	618.6665	4.300147	0	988.9121	525.9903	0.4141522	0.4685857	606.4777	4.14585	0	2	969	499						Frog_fixed.avi	0
1777	106	970.3476	476.9639	0.538412	0.4876513	618.3133	4.238001	0	975.0583	532.3983	0.4129316	0.4689414	605.9328	4.143174	0	2	973	505						Frog_fixed.avi	0
1794	107	975.2083	472.647	0.5374217	0.487625	617.9535	4.218138	0	978.6077	520.777	0.4117176	0.4693939	605.9466	4.066625	0	2	977	497						Frog_fixed.avi	0
1811	108	965.9155	480.488	0.536414	0.4874903	617.7257	4.171326	0	970.712	533.5417	0.4104875	0.4696539	605.7	4.025861	0	2	968	507						Frog_fixed.avi	0
1827	109	974.9708	471.8041	0.535366	0.4873896	617.4967	4.116682	0	974.153	520.8765	0.4092432	0.4700769	605.7668	3.97127	0	2	975	496						Frog_fixed.avi	0
1844	110	969.3522	478.839	0.5342825	0.4873156	617.2676	4.075158	0	970.4705	527.5018	0.4079498	0.4703736	605.5284	3.930715	0	2	970	503						Frog_fixed.avi	0
1861	111	969.6158	482.8806	0.5331522	0.4872666	617.0825	4.061375	0	973.3364	521.8489	0.4066204	0.4708422	605.4464	3.895921	0	2	971	502						Frog_fixed.avi	0
1877	112	973.2709	479.2138	0.5319994	0.4871842	616.9404	4.004663	0	972.9343	527.5744	0.4053024	0.4711994	605.441	3.854112	0	2	973	503						Frog_fixed.avi	0
1894	113	963.7872	481.3031	0.5308471	0.4872468	616.7413	3.99349	0	963.8668	526.8069	0.4039325	0.4717579	605.3619	3.851439	0	2	964	504						Frog_fixed.avi	0
1911	114	964.1715	484.7236	0.5297002	0.4873384	616.4446	3.975173	0	969.865	518.7004	0.4026034	0.4723441	605.2803	3.806478	0	2	967	502						Frog_fixed.avi	0
1927	115	970.2349	490.5301	0.5286018	0.4874564	616.278	3.967447	0	968.5455	531.9642	0.4013531	0.4728701	605.283	3.787585	0	2	969	511						Frog_fixed.avi	0
1944	116	968.4462	489.05	0.5275345	0.4876	616.1032	3.947312	0	971.8389	524.7089	0.4001529	0.4734625	605.0509	3.775965	0	2	970	507						Frog_fixed.avi	0
1960	117	964.1945	492.7816	0.5265588	0.4877155	615.902	3.93772	0	968.7992	522.9175	0.3990206	0.4739942	605.1495	3.768628	0	2	966	508						Frog_fixed.avi	0
1977	118	965.9089	484.5251	0.5256658	0.4877503	615.916	3.920789	0	966.6541	532.7499	0.3979959	0.4743564	605.1802	3.749735	0	2	966	509						Frog_fixed.avi	0
1994	119	966.3651	486.3471	0.5248148	0.4877267	615.7205	3.91402	0	964.233	531.0707	0.3970715	0.474672	605.1572	3.761555	0	2	965	509						Frog_fixed.avi	0
2010	120	963.2747	488.5362	0.5240536	0.4877402	615.6294	3.927664	0	976.7032	519.8444	0.3962313	0.474997	605.168	3.734251	0	2	970	504						Frog_fixed.avi	0
2027	121	965.1409	485.5557	0.523322	0.4876256	615.5912	3.898678	0	965.7934	529.8763	0.3953793	0.4751468	605.2417	3.746392	0	2	965	508						Frog_fixed.avi	0
2044	122	962.8802	488.2381	0.5226583	0.4875468	615.533	3.915083	0	965.124	532.1023	0.3945772	0.4753242	605.2654	3.740228	0	2	964	510						Frog_fixed.avi	0
2060	123	975.8228	483.2158	0.521844	0.4874823	615.3433	3.898454	0	993.8136	514.2368	0.393748	0.47569	605.2549	3.761083	0	3	985	499						Frog_fixed.avi	0
2077	124	1017.894	457.3952	0.5208501	0.4873627	615.6451	3.892859	0	1041.982	491.5403	0.3927477	0.4758397	605.6579	3.732172	0	3	1030	474						Frog_fixed.avi	0
2094	125	1023.087	459.9559	0.5202712	0.4875526	615.4621	3.909091	0	1033.779	488.7493	0.3921053	0.4763146	605.678	3.748903	0	3	1028	474						Frog_fixed.avi	0
2110	126	1022.299	455.5432	0.519682	0.4878273	615.4978	3.923127	0	1028.953	489.627	0.3914307	0.476799	605.6663	3.795671	0	3	1026	473						Frog_fixed.avi	0
2127	127	1025.952	461.4216	0.5191597	0.4881143	615.4738	3.921565	0	1035.984	483.4533	0.390825	0.4773377	605.6967	3.759686	0	3	1031	472						Frog_fixed.avi	0
2144	128	1027.082	463.7835	0.5186772	0.488389	615.5336	3.929611	0	1035.837	487.9993	0.3902864	0.4777927	605.7755	3.750778	0	3	1031	476						Frog_fixed.avi	0
2160	129	1024.55	460.9141	0.5182579	0.4886617	615.5204	3.94329	0	1028.13	490.301	0.3898069	0.4782297	605.9048	3.774758	0	3	1026	476						Frog_fixed.avi	0
2177	130	1027.227	449.8985	0.5179217	0.4888814	615.5865	3.950379	0	1030.261	492.0956	0.3894232	0.4785376	606.1221	3.772119	0	3	1029	471						Frog_fixed.avi	0
2194	131	1026.691	458.2237	0.5176549	0.4889872	615.6855	3.970397	0	1031.004	484.7379	0.3891217	0.4787821	606.3333	3.787819	0	3	1029	471						Frog_fixed.avi	0
2210	132	1027.744	453.6837	0.5174761	0.489122	615.7099	3.971401	0	1033.144	485.9812	0.3889295	0.478994	606.5101	3.794303	0	3	1030	470						Frog_fixed.avi	0
2227	133	1026.965	460.3167	0.5173377	0.4892745	615.9182	3.970613	0	1031.45	483.0815	0.3887411	0.4791454	606.6697	3.790054	0	3	1029	472						Frog_fixed.avi	0
2244	134	1022.873	454.3851	0.5172257	0.489453	615.9271	3.961057	0	1024.779	490.3874	0.3886265	0.4793421	606.767	3.830482	0	3	1024	472						Frog_fixed.avi	0
2260	135	1020.066	456.0613	0.5171621	0.4896698	616.0162	3.996316	0	1025.477	481.1342	0.3885419	0.4795799	606.9474	3.811531	0	3	1023	469						Frog_fixed.avi	0
2277	136	1021.627	453.2202	0.5170963	0.4898247	616.1422	3.994213	0	1027.443	484.5609	0.3884655	0.4797443	607.0698	3.811663	0	3	1025	469						Frog_fixed.avi	0
2294	137	1019.296	462.6465	0.5170005	0.4899637	616.4324	4.009464	0	1029.23	482.5296	0.388352	0.4798695	607.3815	3.819427	0	3	1024	473						Frog_fixed.avi	0
2310	138	1021.27	462.2393	0.5169233	0.4900114	616.527	3.99525	0	1021.21	490.4807	0.3882517	0.4799551	607.5827	3.846477	0	3	1021	476						Frog_fixed.avi	0
2327	139	1015.138	462.8978	0.516836	0.4900654	616.5342	4.004218	0	1023.821	486.1433	0.388171	0.4800364	607.7522	3.823342	0	3	1019	475						Frog_fixed.avi	0
2344	140	1013.303	466.2792	0.5167944	0.4901004	616.6575	3.99433	0	1023.968	488.8457	0.3881003	0.4800797	607.8524	3.842094	0	3	1019	478						Frog_fixed.avi	0
2360	141	1017.056	452.2905	0.5167835	0.4901024	616.7802	3.968863	0	1024.237	491.957	0.3881095	0.4801354	608.0454	3.844663	0	3	1021	472						Frog_fixed.avi	0
2377	142	1015.888	457.8119	0.516817	0.4901129	616.8543	3.979809	0	1018.997	495.1295	0.3881488	0.4801568	608.2195	3.856177	0	3	1017	476						Frog_fixed.avi	0
2394	143	1017.864	466.3181	0.5169278	0.4901134	617.0804	4.000875	0	1023.429	485.7245	0.3882106	0.4802093	608.3749	3.830155	0	3	1021	476						Frog_fixed.avi	0
2410	144	1015.996	459.0386	0.5170383	0.490216	617.0408	3.976781	0	1021.905	487.8288	0.3883168	0.4803559	608.567	3.838653	0	3	1019	473						Frog_fixed.avi	0
2427	145	1022.12	455.7141	0.5171823	0.4904099	617.1013	3.983281	0	1021.962	486.8448	0.3884374	0.4805118	608.8326	3.824224	0	3	1022	471						Frog_fixed.avi	0
2443	146	1020.157	458.3598	0.5172768	0.490606	617.2886	3.968918	0	1019.854	485.0475	0.3885084	0.4806688	608.9474	3.833359	0	3	1020	472						Frog_fixed.avi	0
2460	147	1018.628	452.938	0.5173281	0.4908101	617.351	3.981958	0	1021.287	488.9548	0.3885475	0.4808638	609.0151	3.830337	0	3	1020	471						Frog_fixed.avi	0
2477	148	1017.023	456.188	0.517341	0.4910483	617.3707	3.981654	0	1020.714	488.8105	0.3885402	0.4810514	609.1431	3.809211	0	3	1019	472						Frog_fixed.avi	0
2493	149	1015.95	453.0842	0.5173405	0.4912435	617.3991	3.984516	0	1018.759	491.3213	0.3885227	0.4812116	609.2114	3.843006	0	3	1017	472						Frog_fixed.avi	0
2510	150	1016.019	457.2917	0.5173458	0.4913419	617.4048	3.995368	0	1021.639	484.5896	0.3884838	0.4813214	609.3593	3.845348	0	3	1019	471						Frog_fixed.avi	0
2527	151	1014.649	456.6906	0.5173628	0.4914252	617.3832	4.006767	0	1019.684	484.2154	0.3884674	0.4813744	609.4036	3.854616	0	3	1017	470						Frog_fixed.avi	0
2543	152	1016.083	455.5747	0.5173913	0.4915373	617.3451	4.016043	0	1022.442	478.2818	0.3884625	0.4814254	609.458	3.858376	0	3	1019	467						Frog_fixed.avi	0
2560	153	1015.508	459.9116	0.5174283	0.4916432	617.2769	4.022222	0	1020.986	486.2373	0.3884802	0.4814883	609.4572	3.86378	0	3	1018	473						Frog_fixed.avi	0
2577	154	1017.789	458.7901	0.5174983	0.4917524	617.192	4.0121	0	1013.044	487.9315	0.3885306	0.4815513	609.4141	3.900462	0	3	1015	473						Frog_fixed.avi	0
2593	155	1023.723	457.7793	0.5175874	0.4918556	617.2665	4.028524	0	1014.676	485.2135	0.3885941	0.4816171	609.3152	3.902647	0	3	1019	471						Frog_fixed.avi	0
2610	156	1019.751	460.135	0.5176415	0.4919323	617.2081	4.026888	0	1017.976	487.8166	0.3886243	0.4816679	609.3005	3.916318	0	3	1019	474						Frog_fixed.avi	0
2627	157	1023.452	451.1378	0.5176895	0.492058	616.9968	4.040611	0	1013.613	488.3445	0.3886319	0.4817152	609.2284	3.934916	0	3	1019	470						Frog_fixed.avi	0
2643	158	1017.565	454.3069	0.5176965	0.4921007	616.8923	4.051564	0	1016.957	484.8813	0.3886193	0.4817503	609.2042	3.934788	0	3	1017	470						Frog_fixed.avi	0
2660	159	1020.406	454.8596	0.5176852	0.4921322	616.8431	4.06419	0	1013.227	489.1927	0.388574	0.4817834	609.1828	3.949381	0	3	1017	472						Frog_fixed.avi	0
2677	160	1019.806	451.4754	0.5176287	0.4921407	616.65	4.077174	0	1023.363	481.0281	0.3885343	0.4818104	609.0863	3.95926	0	3	1022	466						Frog_fixed.avi	0
2693	161	1019.432	455.9768	0.517573	0.4921442	616.5316	4.083975	0	1018.009	485.8286	0.3884566	0.481826	609.1061	3.991381	0	3	1019	471						Frog_fixed.avi	0
2710	162	1023.074	454.3586	0.5174862	0.4921608	616.6447	4.108333	0	1018.431	480.6413	0.3883526	0.4818465	608.903	3.984193	0	3	1021	467						Frog_fixed.avi	0
2727	163	1024.695	451.2526	0.5174077	0.4921498	616.5441	4.114229	0	1018.527	479.6967	0.3882425	0.481885	608.6835	4.000479	0	3	1022	465						Frog_fixed.avi	0
2743	164	1025.72	449.7117	0.5172896	0.4921066	616.3318	4.109514	0	1021.756	481.9125	0.3881267	0.4818739	608.5925	4.009351	0	3	1024	466						Frog_fixed.avi	0
2760	165	1026.268	452.8474	0.5171624	0.4919653	616.1362	4.124127	0	1017.09	482.925	0.3879567	0.481799	608.5392	4.027806	0	3	1022	468						Frog_fixed.avi	0
2777	166	1026.071	457.0292	0.5170534	0.4918343	616.0651	4.168927	0	1012.038	491.2727	0.3877967	0.4817171	608.3674	4.040334	0	3	1019	474						Frog_fixed.avi	0
2793	167	1025.689	462.1661	0.5169092	0.4916594	615.9833	4.183477	0	1016.824	480.7414	0.3876674	0.4816468	608.2556	4.075515	0	3	1021	471						Frog_fixed.avi	0
2810	168	1021.456	463.9217	0.5167871	0.4915669	615.6629	4.194472	0	1022.052	481.2875	0.387545	0.4816015	608.0052	4.070291	0	3	1022	473						Frog_fixed.avi	0
2827	169	1023.447	460.102	0.5166858	0.4914453	615.6524	4.205065	0	1021.182	479.2073	0.387369	0.4815737	607.9807	4.083911	0	3	1022	470						Frog_fixed.avi	0
2843	170	1025.247	456.2589	0.5165924	0.4913522	615.6201	4.204524	0	1020.296	480.7893	0.3872465	0.4815533	607.9141	4.101603	0	3	1023	469						Frog_fixed.avi	0
2860	171	1027.517	453.0148	0.5164665	0.4912571	615.3546	4.237178	0	1021.351	479.4164	0.3871069	0.4815508	607.6462	4.090836	0	3	1024	466						Frog_fixed.avi	0
2877	172	1029.068	451.783	0.5163336	0.4911484	615.0977	4.237206	0	1024.744	478.3605	0.3869556	0.4815243	607.4366	4.103362	0	3	1027	465						Frog_fixed.avi	0
2893	173	1027.502	456.5598	0.5161753	0.4910278	615.1506	4.246859	0	1021.212	475.4575	0.3867738	0.4814594	607.4926	4.12957	0	3	1024	466						Frog_fixed.avi	0
2910	174	1031.924	457.3356	0.5160145	0.4908156	615.0427	4.264958	0	1020.007	474.2135	0.386604	0.4813484	607.237	4.129754	0	3	1026	466						Frog_fixed.avi	0
2927	175	1024.562	455.6797	0.5158425	0.4906076	614.8192	4.292877	0	1019.554	474	0.3864347	0.4811676	607.0753	4.155673	0	3	1022	465						Frog_fixed.avi	0
2943	176	1025.255	459.5211	0.5156432	0.4903456	614.8049	4.292833	0	1019.07	476.6693	0.3862055	0.4808858	607.0212	4.155896	0	3	1022	468						Frog_fixed.avi	0
2960	177	1024.904	457.9241	0.51546	0.4900434	614.6111	4.292841	0	1022.986	475.2908	0.3860179	0.4806423	606.8315	4.170445	0	3	1024	467						Frog_fixed.avi	0
2977	178	1028.8	452.5839	0.5153036	0.4897238	614.5068	4.328357	0	1015.817	476.9279	0.3857881	0.4803533	606.7192	4.202659	0	3	1022	465						Frog_fixed.avi	0
2993	179	1030.764	460.1831	0.5150905	0.4892933	614.3911	4.328118	0	1019.763	479.3924	0.3855509	0.4800256	606.5562	4.197	0	3	1025	470						Frog_fixed.avi	0
3010	180	1028.039	453.3815	0.514867	0.4890088	614.2531	4.357367	0	1022.727	474.6715	0.3852952	0.4798255	606.2477	4.199777	0	3	1025	464						Frog_fixed.avi	0
3027	181	1028.464	455.4641	0.5146307	0.4886865	614.0099	4.357745	0	1023.972	467.8521	0.3850039	0.479687	606.3475	4.221885	0	3	1026	462						Frog_fixed.avi	0
3043	182	1023.461	451.8466	0.5143608	0.4883926	613.9277	4.359673	0	1019.576	481.119	0.3846803	0.4794545	606.1695	4.221564	0	3	1022	466						Frog_fixed.avi	0
3060	183	1028.771	449.5105	0.5140907	0.488144	613.6565	4.354324	0	1020.272	479.7073	0.3843844	0.4793139	605.9522	4.242427	0	3	1025	465						Frog_fixed.avi	0
3077	184	1024.735	455.9193	0.5138309	0.4878895	613.5947	4.380027	0	1025.331	474.4152	0.3840862	0.4792408	605.9043	4.236911	0	3	1025	465						Frog_fixed.avi	0
3093	185	1021.739	458.1183	0.513553	0.4876665	613.5015	4.390443	0	1020.882	481.385	0.3837874	0.4791457	605.6714	4.256768	0	3	1021	470						Frog_fixed.avi	0
3110	186	1025.276	448.4005	0.5133354	0.4874845	613.3171	4.39987	0	1018.358	482.0937	0.3834903	0.4790702	605.6762	4.275475	0	3	1022	465						Frog_fixed.avi	0
3127	187	1026.309	449.51	0.5131103	0.4873487	613.1742	4.399964	0	1019.487	483.8077	0.383247	0.4790439	605.4691	4.286986	0	3	1023	467						Frog_fixed.avi	0
3143	188	1024.639	449.7235	0.5128993	0.4872599	613.1738	4.422118	0	1019.888	474.5303	0.3829883	0.4790791	605.4432	4.287733	0	3	1022	462						Frog_fixed.avi	0
3160	189	1023.991	450.9713	0.5126927	0.487231	612.871	4.421335	0	1025.284	475.217	0.3827825	0.4791097	605.2772	4.285903	0	3	1025	463						Frog_fixed.avi	0
3177	190	1022.875	454.0596	0.5125209	0.4872256	612.819	4.429891	0	1027.536	477.373	0.3825725	0.4792004	605.1266	4.304064	0	3	1025	466						Frog_fixed.avi	0
3193	191	1026.003	453.9993	0.5123462	0.487154	612.7349	4.452491	0	1016.946	481.3592	0.382381	0.479247	605.0538	4.31753	0	3	1021	468						Frog_fixed.avi	0
3210	192	1029.393	451.8709	0.5122122	0.4870649	612.5267	4.453867	0	1028.343	474.5079	0.3822433	0.4792411	604.9352	4.339206	0	3	1029	463						Frog_fixed.avi	0
3226	193	1029.199	451.8943	0.5121128	0.4869177	612.4311	4.455294	0	1028.515	473.508	0.3821045	0.479114	604.7302	4.339417	0	3	1029	463						Frog_fixed.avi	0
3243	194	1029.688	454.1948	0.5120308	0.4867066	612.3991	4.476512	0	1024.443	474.9356	0.3819812	0.4789579	604.6649	4.343564	0	3	1027	465						Frog_fixed.avi	0
3260	195	1024.966	450.9097	0.5119681	0.4864718	612.2219	4.468605	0	1027.354	473.6544	0.3819312	0.4787439	604.5734	4.37699	0	3	1026	462						Frog_fixed.avi	0
3276	196	1023.964	452.2218	0.5119351	0.4861529	612.1359	4.478864	0	1026.571	475.8425	0.3818742	0.4784549	604.5578	4.37887	0	3	1025	464						Frog_fixed.avi	0
3293	197	1016.281	454.8637	0.5118632	0.4858514	611.8873	4.476221	0	1026.417	476.0828	0.3818153	0.4782147	604.5243	4.387747	0	3	1021	465						Frog_fixed.avi	0
3310	198	1019.208	451.3887	0.5118001	0.4855698	611.8863	4.513049	0	1022.426	473.1746	0.3817263	0.4780226	604.3243	4.372441	0	3	1021	462						Frog_fixed.avi	0
3326	199	1021.769	445.8262	0.5116978	0.4853273	611.8751	4.491842	0	1023.477	479.656	0.3816258	0.4777645	604.1312	4.387726	0	3	1023	463						Frog_fixed.avi	0
3343	200	1021.01	454.128	0.5115821	0.4851248	611.6741	4.511798	0	1021.672	479.2669	0.3815026	0.4776352	604.0518	4.387311	0	3	1021	467						Frog_fixed.avi	0
3360	201	1017.922	449.3679	0.5114633	0.4849974	611.5569	4.51338	0	1019.643	480.9767	0.3813517	0.4775088	604.1105	4.391823	0	3	1019	465						Frog_fixed.avi	0
3376	202	1021.171	448.6497	0.5113651	0.4848721	611.4258	4.544353	0	1018.886	477.6162	0.381212	0.4774394	603.8282	4.400564	0	3	1020	463						Frog_fixed.avi	0
3393	203	1020.006	453.9787	0.5112777	0.4847177	611.3444	4.544049	0	1023.569	474.2104	0.3811337	0.4773277	603.7059	4.41199	0	3	1022	464						Frog_fixed.avi	0
3410	204	1021.648	452.3495	0.5112172	0.484549	611.2613	4.53439	0	1023.667	471.447	0.3810558	0.477225	603.6301	4.427756	0	3	1023	462						Frog_fixed.avi	0
3426	205	1018.81	448.9267	0.5111367	0.4843442	611.192	4.546672	0	1021.461	480.7294	0.3809957	0.4769833	603.5506	4.438428	0	3	1020	465						Frog_fixed.avi	0
3443	206	1020.417	450.5675	0.5111331	0.4841188	610.9478	4.550698	0	1018.15	482.1662	0.3809218	0.4767902	603.3226	4.431231	0	3	1019	466						Frog_fixed.avi	0
3460	207	1023.374	449.4672	0.5110787	0.483812	610.9573	4.551506	0	1016.499	478.3745	0.3808333	0.4766031	603.1911	4.445977	0	3	1020	464						Frog_fixed.avi	0
3476	208	1016.155	450.9732	0.510998	0.4835405	610.7294	4.567297	0	1019.975	474.3253	0.3807306	0.4764522	603.1133	4.430144	0	3	1018	463						Frog_fixed.avi	0
3493	209	1017.331	446.0378	0.5109268	0.483385	610.5678	4.573071	0	1021.085	473.0075	0.3806334	0.4763388	603.0785	4.446696	0	3	1019	460						Frog_fixed.avi	0
3510	210	1019.269	448.3465	0.5108369	0.4832523	610.4998	4.584692	0	1015.092	483.6176	0.3805047	0.4762295	602.8781	4.447728	0	3	1017	466						Frog_fixed.avi	0
3526	211	1023.64	445.7267	0.510724	0.4832063	610.3434	4.583877	0	1017.537	476.1506	0.3803623	0.4762941	602.708	4.451941	0	3	1021	461						Frog_fixed.avi	0
3543	212	1015.283	455.5597	0.51057	0.4830495	610.2354	4.581803	0	1017.93	483.1322	0.3802035	0.4761684	602.7072	4.466209	0	3	1017	469						Frog_fixed.avi	0
3560	213	1016.015	452.8494	0.5104049	0.4829324	610.2402	4.565413	0	1022.195	480.3706	0.3800016	0.47607	602.5849	4.45792	0	3	1019	467						Frog_fixed.avi	0
3576	214	1023.186	450.471	0.5102292	0.4827286	610.1035	4.58661	0	1020.2	480.0341	0.3798153	0.475934	602.4731	4.472575	0	3	1022	465						Frog_fixed.avi	0
3593	215	1022.72	449.5977	0.5100532	0.4825121	609.9714	4.59167	0	1013.577	476.1064	0.3795826	0.4757439	602.535	4.475885	0	3	1018	463						Frog_fixed.avi	0
3610	216	1016.898	451.6244	0.5098648	0.4821627	609.9807	4.568537	0	1015.923	474.8112	0.3793955	0.4755124	602.3873	4.459386	0	3	1016	463						Frog_fixed.avi	0
3626	217	1016.837	449.7186	0.5097073	0.4818248	609.9748	4.58799	0	1015.119	482.334	0.3792152	0.475212	602.4424	4.462965	0	3	1016	466						Frog_fixed.avi	0
3643	218	1020.23	451.4944	0.5095416	0.4815653	609.8341	4.590921	0	1010.774	482.0776	0.3790144	0.4750149	602.306	4.465397	0	3	1016	467						Frog_fixed.avi	0
3660	219	1017.38	451.0414	0.5093803	0.4813223	609.85	4.57565	0	1015.244	478.3321	0.3788792	0.4748788	602.2464	4.465529	0	3	1016	465						Frog_fixed.avi	0
3676	220	1016.27	454.0117	0.5092162	0.4810809	609.6032	4.596769	0	1020.804	470.6337	0.378746	0.4747836	602.2113	4.471966	0	3	1019	462						Frog_fixed.avi	0
3693	221	1019.405	443.2108	0.5090597	0.4809569	609.6636	4.591343	0	1013.098	480.9454	0.3785168	0.4745724	602.2086	4.472411	0	3	1016	462						Frog_fixed.avi	0
3710	222	1013.095	452.9073	0.5088483	0.4807023	609.691	4.590115	0	1019.019	470.0678	0.3783241	0.4744654	602.1459	4.462146	0	3	1016	461						Frog_fixed.avi	0
3726	223	1015.308	448.798	0.5086229	0.4805207	609.5846	4.590251	0	1014.829	477.7177	0.3780521	0.4743144	602.1511	4.487934	0	3	1015	463						Frog_fixed.avi	0
3743	224	1014.18	451.9545	0.5083393	0.4802965	609.6763	4.580667	0	1018.114	473.7967	0.3777999	0.4741875	602.0624	4.478751	0	3	1016	463						Frog_fixed.avi	0
3760	225	1016.645	446.8817	0.5080524	0.480131	609.5985	4.594038	0	1012.095	472.9082	0.3774676	0.4740878	602.0766	4.489494	0	3	1014	460						Frog_fixed.avi	0
3776	226	1014.321	449.269	0.5077399	0.4799281	609.4971	4.591959	0	1010.359	473.3137	0.3771574	0.4740011	602.0674	4.481636	0	3	1012	461						Frog_fixed.avi	0
3793	227	1018.674	448.4154	0.5074418	0.4797231	609.4285	4.601352	0	1018.272	470.1295	0.3768519	0.473952	602.0424	4.46635	0	3	1018	459						Frog_fixed.avi	0
3809	228	1023.747	447.4122	0.507144	0.4795682	609.4203	4.599646	0	1013.715	474.4559	0.3765214	0.4738573	601.967	4.477752	0	3	1019	461						Frog_fixed.avi	0
3826	229	1015.385	445.0013	0.506829	0.4793725	609.4744	4.588206	0	1014.955	479.4836	0.3762367	0.4737512	601.9172	4.463303	0	3	1015	462						Frog_fixed.avi	0
3843	230	1017.431	450.6569	0.5065567	0.4791843	609.3228	4.594468	0	1015.698	472.9131	0.3759176	0.4736905	601.9774	4.474624	0	3	1017	462						Frog_fixed.avi	0
3859	231	1018.25	450.6154	0.5062328	0.4789647	609.3002	4.595975	0	1014.755	473.0359	0.3755912	0.4736085	601.9657	4.474688	0	3	1017	462						Frog_fixed.avi	0
3876	232	1015.101	449.456	0.5059269	0.4787494	609.2434	4.601655	0	1016.08	470.7266	0.3752774	0.4735185	601.8596	4.48275	0	3	1016	460						Frog_fixed.avi	0
3893	233	1016.192	444.2658	0.5056052	0.4785427	609.2337	4.599759	0	1019.667	471.0237	0.3749326	0.4733809	601.9172	4.471786	0	3	1018	458						Frog_fixed.avi	0
3909	234	1013.172	443.2828	0.5052612	0.4783471	609.2205	4.591227	0	1008.847	475.728	0.3745829	0.473257	601.8397	4.468703	0	3	1011	460						Frog_fixed.avi	0
3926	235	1018.032	449.9085	0.504963	0.4781406	609.2146	4.610499	0	1018.784	473.924	0.3742994	0.4731547	601.883	4.475328	0	3	1018	462						Frog_fixed.avi	0
3943	236	1019.314	442.9119	0.5046709	0.4779994	609.1628	4.584695	0	1015.934	471.4758	0.3739691	0.4730853	601.8076	4.464238	0	3	1018	457						Frog_fixed.avi	0
3959	237	1023.109	450.8726	0.5044057	0.4778431	609.0814	4.591979	0	1013.174	473.9402	0.3736513	0.4730872	601.7818	4.482658	0	3	1018	462						Frog_fixed.avi	0
3976	238	1023.564	443.8561	0.5041177	0.4778034	609.0443	4.60911	0	1019.332	473.3281	0.3733647	0.4731584	601.7841	4.475918	0	3	1021	459						Frog_fixed.avi	0
3993	239	1020.443	447.4974	0.503812	0.4778295	608.9053	4.608938	0	1015.262	478.5762	0.3730554	0.473287	601.648	4.466453	0	3	1018	463						Frog_fixed.avi	0
4009	240	1023.483	442.9736	0.5035171	0.4779684	608.9308	4.616991	0	1015	475.0977	0.3727588	0.4735403	601.5792	4.469552	0	3	1019	459						Frog_fixed.avi	0
4026	241	1018.742	446.5909	0.5031836	0.4781413	608.9789	4.607883	0	1016.583	472.9386	0.3724166	0.473898	601.6851	4.462185	0	3	1018	460						Frog_fixed.avi	0
4043	242	1025.023	443.1162	0.5028771	0.4784188	608.9197	4.608318	0	1014.793	476.7654	0.3720694	0.47425	601.6181	4.481135	0	3	1020	460						Frog_fixed.avi	0
4059	243	1019.701	443.9179	0.5025468	0.4786415	609.0067	4.613699	0	1017.005	481.6413	0.3717524	0.4745872	601.588	4.473855	0	3	1018	463						Frog_fixed.avi	0
4076	244	1011.463	448.486	0.5022141	0.4789145	608.989	4.609439	0	1016.999	477.5713	0.3714268	0.4750177	601.759	4.479554	0	3	1014	463						Frog_fixed.avi	0
4093	245	1018.779	442.8598	0.5019436	0.4792723	608.9689	4.615698	0	1012.283	478.7403	0.3711286	0.4753805	601.8123	4.473487	0	3	1016	461						Frog_fixed.avi	0
4109	246	1013.489	446.3288	0.5016815	0.4795451	609.0133	4.607102	0	1019.422	474.4832	0.3708898	0.4758568	601.8515	4.472154	0	3	1016	460						Frog_fixed.avi	0
4126	247	1017.468	448.9024	0.5014549	0.4799007	609.1036	4.614049	0	1009.48	471.5235	0.370653	0.4763145	601.9151	4.467256	0	3	1013	460						Frog_fixed.avi	0
4143	248	1016.763	447.7779	0.5012045	0.4801683	609.1927	4.609232	0	1015.485	474.6117	0.3704393	0.4766587	601.983	4.490868	0	3	1016	461						Frog_fixed.avi	0
4159	249	1018.499	447.2506	0.5009677	0.4803785	609.2944	4.620212	0	1019.319	473.5711	0.3702378	0.4769669	602.1615	4.484771	0	3	1019	460						Frog_fixed.avi	0
4176	250	1015.918	449.4878	0.5007222	0.4805243	609.4374	4.598084	0	1015.302	467.6373	0.3699628	0.4772359	602.2515	4.4996	0	3	1016	459						Frog_fixed.avi	0
4193	251	1018.112	452.4235	0.5004576	0.48056	609.577	4.616342	0	1020.145	468.9569	0.3697492	0.4773385	602.3235	4.481291	0	3	1019	461						Frog_fixed.avi	0
4209	252	1021.009	451.1832	0.5001889	0.480544	609.8214	4.603255	0	1015.059	467.3586	0.3694785	0.4773893	602.5743	4.482758	0	3	1018	459						Frog_fixed.avi	0
4226	253	1015.574	450.0318	0.4999456	0.4805668	609.89	4.629438	0	1021.014	467.3603	0.3692809	0.4774603	602.6365	4.493249	0	3	1018	459						Frog_fixed.avi	0
4243	254	1016.329	453.0649	0.4997235	0.4806506	610.0355	4.614325	0	1021.148	466.5288	0.369084	0.4775945	602.9223	4.503687	0	3	1019	460						Frog_fixed.avi	0
4259	255	1018.636	446.0085	0.4995416	0.4808011	610.1193	4.627053	0	1019.818	468.8232	0.3689291	0.4777527	602.9858	4.504666	0	3	1019	457						Frog_fixed.avi	0
4276	256	1013.425	446.8974	0.4993806	0.4809761	610.3838	4.625586	0	1019.653	467.1366	0.3688076	0.4780264	602.9931	4.516912	0	3	1017	457						Frog_fixed.avi	0
4293	257	1016.538	448.3643	0.4992413	0.4811978	610.4461	4.640193	0	1020.417	468.163	0.3686728	0.4782292	603.3413	4.515046	0	3	1018	458						Frog_fixed.avi	0
4309	258	1015.629	451.2115	0.4991206	0.4813846	610.6979	4.636173	0	1021.128	468.5745	0.3685844	0.4784616	603.4708	4.522121	0	3	1018	460						Frog_fixed.avi	0
4326	259	1013.322	445.3647	0.4989502	0.4815851	610.8463	4.624808	0	1026.449	458.7408	0.3684885	0.4787084	603.6505	4.51614	0	3	1020	452						Frog_fixed.avi	0
4343	260	1016.56	440.3234	0.4988165	0.4817308	611.0351	4.637167	0	1024.854	464.7215	0.3683623	0.478851	603.8902	4.533027	0	3	1021	453						Frog_fixed.avi	0
4359	261	1019.645	445.154	0.4986736	0.4818249	611.1305	4.639252	0	1022.368	466.2581	0.3682086	0.4789633	604.0902	4.541396	0	3	1021	456						Frog_fixed.avi	0
4376	262	1010.898	446.6266	0.4984779	0.4819047	611.3596	4.641677	0	1024.61	465.6802	0.3680716	0.4790612	604.1125	4.536167	0	3	1018	456						Frog_fixed.avi	0
4392	263	1016.205	442.5756	0.4982882	0.4820144	611.4708	4.64057	0	1021.244	465.3902	0.3679065	0.4791613	604.34	4.538978	0	3	1019	454						Frog_fixed.avi	0
4409	264	1012.685	444.4636	0.4981137	0.4821245	611.7753	4.640212	0	1031.196	462.9593	0.3677572	0.4792649	604.613	4.543823	0	3	1022	454						Frog_fixed.avi	0
4426	265	1016.704	452.0647	0.4979528	0.4822362	611.8367	4.64591	0	1025.662	464.6008	0.3676144	0.4793878	604.6637	4.54893	0	3	1021	458						Frog_fixed.avi	0
4442	266	1017.692	438.9443	0.4977786	0.4823664	611.9252	4.653476	0	1022.694	461.3773	0.3674585	0.4795246	604.832	4.55543	0	3	1020	450						Frog_fixed.avi	0
4459	267	1014.529	443.1412	0.4976292	0.4824218	612.128	4.652442	0	1022.933	455.8483	0.3673265	0.4796152	604.9641	4.54635	0	3	1019	449						Frog_fixed.avi	0
4476	268	1016.343	442.765	0.4974837	0.4824305	612.3347	4.651803	0	1026.555	461.9315	0.3671991	0.4796497	605.1414	4.556602	0	3	1021	452						Frog_fixed.avi	0
4492	269	1013.4	442.1092	0.4973274	0.4823689	612.4078	4.643324	0	1032.17	461.4922	0.3670617	0.4796493	605.3005	4.560534	0	3	1023	452						Frog_fixed.avi	0
4509	270	1019.362	444.7459	0.4971234	0.4822586	612.5327	4.65396	0	1024.629	460.2564	0.3668354	0.4796257	605.5062	4.549008	0	3	1022	453						Frog_fixed.avi	0
4526	271	1019.228	443.1595	0.4969492	0.4821835	612.7801	4.668884	0	1026.807	460.7085	0.3666713	0.479648	605.5308	4.557139	0	3	1023	452						Frog_fixed.avi	0
4542	272	1014.242	444.999	0.4967513	0.4821892	612.9489	4.660105	0	1022.715	461.2997	0.3664748	0.4797163	605.8759	4.549134	0	3	1018	453						Frog_fixed.avi	0
4559	273	1021.948	439.636	0.4965699	0.4823309	612.9233	4.671213	0	1025.489	469.8826	0.3663118	0.4798484	605.9399	4.555871	0	3	1024	455						Frog_fixed.avi	0
4576	274	1014.769	444.8704	0.4964177	0.4824805	613.1938	4.662836	0	1026.505	466.6854	0.366185	0.4800498	605.9636	4.550156	0	3	1021	456						Frog_fixed.avi	0
4592	275	1017.478	446.9381	0.4963115	0.482632	613.3022	4.667261	0	1024.352	460.2111	0.3660575	0.4803145	606.1589	4.53961	0	3	1021	454						Frog_fixed.avi	0
4609	276	1017.76	446.9089	0.4962169	0.4828694	613.3414	4.673839	0	1024.889	461.3024	0.3659735	0.480518	606.3502	4.543996	0	3	1021	454						Frog_fixed.avi	0
4626	277	1017.733	447.1068	0.4961435	0.4830336	613.518	4.678638	0	1031.041	463.853	0.3659186	0.4806787	606.4826	4.533175	0	3	1024	455						Frog_fixed.avi	0
4642	278	1021.09	439.9777	0.4960762	0.4832138	613.6344	4.659057	0	1031.522	465.2247	0.3658705	0.4808301	606.6237	4.532264	0	3	1026	453						Frog_fixed.avi	0
4659	279	1019.973	441.7913	0.4960085	0.4833509	613.879	4.670532	0	1027.696	467.0797	0.365836	0.4809694	606.795	4.540549	0	3	1024	454						Frog_fixed.avi	0
4676	280	1013.942	442.9454	0.495948	0.4834399	613.9545	4.673198	0	1027.117	462.4049	0.3658176	0.4811216	606.9299	4.536068	0	3	1021	453						Frog_fixed.avi	0
4692	281	1019.473	442.1998	0.4959541	0.4835962	614.1859	4.677404	0	1026.234	463.9448	0.3658225	0.4812109	606.9965	4.528236	0	3	1023	453						Frog_fixed.avi	0
4709	282	1018.284	446.353	0.4959459	0.4837163	614.3919	4.665198	0	1021.792	469.2313	0.3658296	0.4813024	607.1306	4.544422	0	3	1020	458						Frog_fixed.avi	0
4726	283	1019.278	444.7191	0.4959454	0.483828	614.4995	4.677104	0	1023.597	465.527	0.3658565	0.4814045	607.2244	4.556692	0	3	1021	455						Frog_fixed.avi	0
4742	284	1019.509	437.8041	0.4959479	0.4839966	614.5662	4.66596	0	1022.769	469.121	0.3658753	0.4815279	607.3394	4.557331	0	3	1021	453						Frog_fixed.avi	0
4759	285	1019.453	443.4428	0.4959624	0.4841757	614.666	4.685002	0	1024.939	468.5661	0.3659104	0.4816843	607.5911	4.54289	0	3	1022	456						Frog_fixed.avi	0
4776	286	1017.324	446.1331	0.4959807	0.4843155	614.8105	4.690856	0	1024.52	472.6763	0.365954	0.4818355	607.7576	4.540195	0	3	1021	459						Frog_fixed.avi	0
4792	287	1017.021	446.2476	0.4960081	0.4844823	614.9375	4.684287	0	1028.844	463.3207	0.3660115	0.4820513	607.9648	4.537083	0	3	1023	455						Frog_fixed.avi	0
4809	288	1019.563	441.693	0.4960622	0.484634	615.1545	4.677369	0	1022.579	469.4036	0.3660575	0.4821568	608.1298	4.5501	0	3	1021	456						Frog_fixed.avi	0
4826	289	1017.75	442.4268	0.4961157	0.4847871	615.225	4.66794	0	1017.501	470.2209	0.3661378	0.4822373	608.2117	4.567664	0	3	1018	456						Frog_fixed.avi	0
4842	290	1017.487	438.0361	0.4961991	0.4849516	615.3856	4.683312	0	1019.667	472.8924	0.3662591	0.4823222	608.4048	4.563985	0	3	1019	455						Frog_fixed.avi	0
4859	291	1020.065	440.0017	0.496349	0.4850922	615.4128	4.679494	0	1022.078	474.5698	0.3664175	0.4824424	608.5257	4.556581	0	3	1021	457						Frog_fixed.avi	0
4876	292	1020.764	442.9829	0.4964893	0.4852796	615.5602	4.694246	0	1020.561	469.2162	0.3665739	0.4825737	608.5001	4.553376	0	3	1021	456						Frog_fixed.avi	0
4892	293	1016.948	439.4482	0.496614	0.4854883	615.6395	4.685487	0	1021.269	473.53	0.3667455	0.48267	608.6888	4.558723	0	3	1019	456						Frog_fixed.avi	0
4909	294	1017.621	439.9099	0.496765	0.4856257	615.7793	4.682185	0	1020.679	471.3193	0.3669257	0.4828691	608.7375	4.550361	0	3	1019	456						Frog_fixed.avi	0
4926	295	1017.527	442.9265	0.4969204	0.485828	615.7922	4.687854	0	1019.863	468.1765	0.3670727	0.4830299	608.7188	4.564035	0	3	1019	456						Frog_fixed.avi	0
4942	296	1018.008	441.52	0.4970199	0.4860323	615.8845	4.696359	0	1022.459	469.8546	0.3671972	0.4831911	608.9303	4.550806	0	3	1020	456						Frog_fixed.avi	0
4959	297	1024.567	441.5404	0.4971242	0.4862516	616.0434	4.69706	0	1022.345	469.4444	0.3673103	0.4833775	609.0773	4.546539	0	3	1023	455						Frog_fixed.avi	0
4975	298	1017.154	439.5323	0.4971942	0.4865062	616.0989	4.687149	0	1021.941	460.2222	0.3674035	0.4836495	609.0659	4.53804	0	3	1020	450						Frog_fixed.avi	0
4992	299	1012.998	434.4136	0.4972928	0.4867527	616.1951	4.685296	0	1019.456	463.4241	0.3675424	0.4838268	608.9297	4.538384	0	3	1016	449						Frog_fixed.avi	0
5009	300	1019.021	439.8606	0.4974155	0.4870021	616.124	4.690943	0	1018.682	465.5566	0.3676549	0.484024	609.0342	4.536617	0	3	1019	453						Frog_fixed.avi	0
5025	301	1019.338	434.7897	0.4975211	0.4872406	616.0997	4.694158	0	1015.871	467.3011	0.3677778	0.4842019	609.2344	4.53763	0	3	1018	451						Frog_fixed.avi	0
5042	302	1015.648	436.6504	0.4976354	0.48737	616.2663	4.690006	0	1014.531	461.8724	0.3678835	0.4843661	609.2181	4.527456	0	3	1015	449						Frog_fixed.avi	0
5059	303	1015.968	438.0894	0.4977868	0.4873981	616.2103	4.684437	0	1015.269	461.8362	0.3679852	0.4843839	609.192	4.519641	0	3	1016	450						Frog_fixed.avi	0
5075	304	1017.863	439.7898	0.4978725	0.4872893	616.2963	4.678277	0	1021.089	464.7206	0.368115	0.4842909	609.1527	4.509984	0	3	1019	452						Frog_fixed.avi	0
5092	305	1019.423	437.101	0.4979615	0.4872128	616.2365	4.680095	0	1016.803	465.2074	0.368192	0.4842074	609.1456	4.517937	0	3	1018	451						Frog_fixed.avi	0
5109	306	1021.645	434.5116	0.4980035	0.4871528	616.241	4.68618	0	1020.096	461.2773	0.3682574	0.4841834	609.2998	4.511643	0	3	1021	448						Frog_fixed.avi	0
5125	307	1017.289	442.3726	0.4980368	0.4871579	616.2257	4.676714	0	1021.447	456.4948	0.3683016	0.4842094	609.3083	4.515294	0	3	1019	449						Frog_fixed.avi	0
5142	308	1017.496	437.6743	0.4980703	0.4872374	616.2074	4.681745	0	1017.848	453.4081	0.3683297	0.4843509	609.3334	4.501354	0	3	1018	446						Frog_fixed.avi	0
5159	309	1021.993	433.257	0.4981254	0.487385	616.3157	4.684737	0	1016.904	456.7339	0.3683689	0.4844662	609.3083	4.501982	0	3	1019	445						Frog_fixed.avi	0
5175	310	1022.129	442.1448	0.4981947	0.487514	616.3389	4.693518	0	1015.551	457.9262	0.3684119	0.4845849	609.2747	4.507635	0	3	1019	450						Frog_fixed.avi	0
5192	311	1018.724	440.6188	0.4982439	0.4876951	616.34	4.681859	0	1014.869	458.002	0.3684773	0.4846973	609.2702	4.506088	0	3	1017	449						Frog_fixed.avi	0
5209	312	1017.477	445.6654	0.4983004	0.4877842	616.3506	4.659841	0	1020.18	459.4589	0.36856	0.4847716	609.2299	4.504087	0	3	1019	453						Frog_fixed.avi	0
5225	313	1017.96	442.5261	0.4983591	0.4878201	616.4017	4.66941	0	1020.141	458.8737	0.3686038	0.484806	609.2612	4.504578	0	3	1019	451						Frog_fixed.avi	0
5242	314	1017.744	443.8967	0.4983792	0.4878105	616.4393	4.681442	0	1018.081	459.2899	0.3686457	0.4848163	609.3138	4.501456	0	3	1018	452						Frog_fixed.avi	0
5259	315	1032.675	442.9221	0.4982859	0.4878465	616.4201	4.671154	0	1039.239	463.8771	0.368577	0.484829	609.3538	4.501787	0	3	1036	453						Frog_fixed.avi	0
5275	316	1035.099	458.0434	0.4982212	0.487894	616.5785	4.663103	0	1030.033	482.6567	0.3685358	0.4849063	609.5529	4.494686	0	3	1033	470						Frog_fixed.avi	0
5292	317	1039.838	454.1256	0.4981979	0.4879	616.5089	4.663059	0	1035.233	474.6747	0.368527	0.4849488	609.5818	4.499667	0	3	1038	464						Frog_fixed.avi	0
5309	318	1040.611	451.3181	0.4981745	0.4879758	616.5776	4.669767	0	1032.772	476.0625	0.3685016	0.485014	609.6056	4.496045	0	3	1037	464						Frog_fixed.avi	0
5325	319	1038.629	451.1491	0.4981568	0.4880647	616.6225	4.656937	0	1036.727	469.2586	0.3684888	0.4851779	609.6114	4.485539	0	3	1038	460						Frog_fixed.avi	0
5342	320	1035.833	447.9591	0.4981536	0.4881873	616.5972	4.662838	0	1036.385	465.792	0.3684809	0.4853117	609.6158	4.489528	0	3	1036	457						Frog_fixed.avi	0
5359	321	1038.684	452.7663	0.4981346	0.4882613	616.6171	4.660139	0	1040.734	468.9447	0.3684639	0.4853895	609.691	4.479943	0	3	1040	461						Frog_fixed.avi	0
5375	322	1036.439	458.0555	0.4981291	0.4882905	616.7077	4.655877	0	1037.335	471.9599	0.3684598	0.485468	609.7438	4.47532	0	3	1037	465						Frog_fixed.avi	0
5392	323	1036.68	454.9409	0.498119	0.4883123	616.7335	4.668974	0	1035.947	468.9843	0.3684337	0.4855086	609.8373	4.480101	0	3	1036	462						Frog_fixed.avi	0
5409	324	1039.813	455.2296	0.4980935	0.488284	616.697	4.666402	0	1034.675	469.2847	0.3684215	0.4854906	609.8636	4.482982	0	3	1037	462						Frog_fixed.avi	0
5425	325	1037.629	452.882	0.4980782	0.4882377	616.7695	4.651585	0	1033.908	474.1408	0.3684104	0.4854544	609.9099	4.474774	0	3	1036	464						Frog_fixed.avi	0
5442	326	1031.664	453.4789	0.4980448	0.4881716	616.6629	4.659026	0	1037.014	470.2545	0.3684008	0.4853903	609.8821	4.471556	0	3	1034	462						Frog_fixed.avi	0
5459	327	1032.166	452.9497	0.4980371	0.4880949	616.6801	4.651745	0	1036.435	470.0994	0.3683866	0.4853655	609.9915	4.461294	0	3	1034	462						Frog_fixed.avi	0
5475	328	1031.993	451.107	0.498055	0.4880563	616.8177	4.650797	0	1038.034	463.1335	0.3683968	0.4853722	610.0388	4.469177	0	3	1035	457						Frog_fixed.avi	0
5492	329	1034.038	456.7345	0.4980592	0.4880461	616.8882	4.645326	0	1040.856	468.2362	0.368406	0.4854012	610.124	4.473417	0	3	1037	462						Frog_fixed.avi	0
5508	330	1036.653	455.5464	0.4980815	0.4880863	616.9259	4.661048	0	1037.181	470.2202	0.368421	0.4854504	610.1503	4.467057	0	3	1037	463						Frog_fixed.avi	0
5525	331	1031.283	454.8398	0.4981249	0.4881621	616.9898	4.656864	0	1041.039	469.2837	0.3684883	0.4855185	610.2997	4.456823	0	3	1036	462						Frog_fixed.avi	0
5542	332	1034.408	453.4659	0.4982291	0.488196	617.1	4.648216	0	1040.719	471.9698	0.3685748	0.4855559	610.2992	4.463217	0	3	1038	463						Frog_fixed.avi	0
5558	333	1028.441	452.9159	0.4983344	0.4882047	617.1285	4.671487	0	1039.198	471.5514	0.3687193	0.4855495	610.1854	4.459626	0	3	1034	462						Frog_fixed.avi	0
5575	334	1027.918	455.829	0.4985228	0.4882309	617.1565	4.649736	0	1038.72	470.9404	0.3688971	0.4855283	610.3121	4.469221	0	3	1033	463						Frog_fixed.avi	0
5592	335	1030.017	457.9165	0.498783	0.4882542	617.1384	4.661825	0	1037.933	471.0721	0.3691491	0.4855135	610.3428	4.473086	0	3	1034	464						Frog_fixed.avi	0
5608	336	1029.646	454.767	0.4991116	0.4882206	617.0436	4.670358	0	1038.539	469.3001	0.3694513	0.4854431	610.4628	4.465801	0	3	1034	462						Frog_fixed.avi	0
5625	337	1028.079	453.7694	0.4994369	0.4881635	617.0153	4.656896	0	1038.829	466.1773	0.3697737	0.485363	610.2467	4.474263	0	3	1033	460						Frog_fixed.avi	0
5642	338	1027.465	454.093	0.4998165	0.488077	617.062	4.668758	0	1037.031	464.1928	0.3701311	0.4852668	610.3169	4.4732	0	3	1032	459						Frog_fixed.avi	0
5658	339	1029.024	458.6981	0.5002104	0.4880224	617.1631	4.670045	0	1035.343	469.8451	0.3705183	0.4851586	610.4138	4.487257	0	3	1032	464						Frog_fixed.avi	0
5675	340	1023.609	459.4832	0.5005739	0.4879943	617.2172	4.67536	0	1035.871	476.1962	0.3708896	0.4849809	610.3632	4.493569	0	3	1030	468						Frog_fixed.avi	0
5692	341	1022.36	456.0763	0.5009488	0.4880157	617.1318	4.678964	0	1035.34	473.9914	0.3712927	0.4848988	610.3411	4.481032	0	3	1029	465						Frog_fixed.avi	0
5708	342	1026.263	453.798	0.5013726	0.4880913	617.1658	4.673813	0	1034.612	475.2092	0.371684	0.4848695	610.413	4.490178	0	3	1030	465						Frog_fixed.avi	0
5725	343	1028.578	457.4829	0.5018085	0.4881995	617.2171	4.702784	0	1030.973	476.828	0.3721064	0.4848517	610.5198	4.488765	0	3	1030	467						Frog_fixed.avi	0
5742	344	1025.745	461.8773	0.502273	0.4883219	617.2364	4.691145	0	1031.916	476.7235	0.372561	0.4848891	610.5676	4.501558	0	3	1029	469						Frog_fixed.avi	0
5758	345	1024.607	462.3586	0.5027454	0.4885553	617.2343	4.696011	0	1031.141	479.4815	0.3730406	0.485	610.5762	4.507277	0	3	1028	471						Frog_fixed.avi	0
5775	346	1025.272	458.0435	0.503231	0.4889183	617.3043	4.710463	0	1030.154	473.1149	0.3735166	0.4852669	610.6279	4.50849	0	3	1028	466						Frog_fixed.avi	0
5792	347	921.5913	628.4476	0.5038825	0.4902591	617.2302	4.698686	0	942.463	623.3707	0.3745835	0.486431	610.4979	4.513912	0	3	932	626						Frog_fixed.avi	0
5808	348	949.1934	706.1746	0.504271	0.4909921	617.3771	4.70404	0	958.5236	703.263	0.3751755	0.4870004	610.4309	4.532887	0	4	954	705						Frog_fixed.avi	0
5825	349	921.3702	718.5518	0.5048909	0.4908192	617.3497	4.699735	0	933.2044	706.3065	0.375424	0.4868254	610.6237	4.511125	0	4	927	712						Frog_fixed.avi	0
5842	350	919.3548	927.4526	0.5054572	0.4901474	617.3682	4.255433	0	867.6846	927.0149	0.375625	0.4862679	610.7841	4.08636	0	4	894	927						Frog_fixed.avi	0
5858	351	947.3001	1122.746	0.5060761	0.4900121	617.3757	3.574777	0	903.6833	1114.839	0.3759128	0.4853489	610.7672	3.457298	0	4	925	1119						Frog_fixed.avi	0
5875	352	925.3251	807.3839	0.5064046	0.4901714	617.3757	4.393079	0	-1280	-1024	-1	-1	-1	-1	4	4	925	807						Frog_fixed.avi	0
5892	353	940.3809	828.3415	0.5064631	0.4908533	617.3757	4.518741	0	928.7681	1139.038	0.3765316	0.4858617	610.7673	3.518813	0	4	935	984						Frog_fixed.avi	0
5908	354	-1280	-1024	-1	-1	-1	-1	4	-1280	-1024	-1	-1	-1	-1	4		0	0						Frog_fixed.avi	0
5925	355	-1280	-1024	-1	-1	-1	-1	4	-1280	-1024	-1	-1	-1	-1	4		0	0						Frog_fixed.avi	0
5942	356	-1280	-1024	-1	-1	-1	-1	4	-1280	-1024	-1	-1	-1	-1	4		0	0						Frog_fixed.avi	0
5958	357	-1280	-1024	-1	-1	-1	-1	4	-1280	-1024	-1	-1	-1	-1	4		0	0						Frog_fixed.avi	0
5975	358	-1280	-1024	-1	-1	-1	-1	4	-1280	-1024	-1	-1	-1	-1	4		0	0						Frog_fixed.avi	0
5992	359	-1280	-1024	-1	-1	-1	-1	4	-1280	-1024	-1	-1	-1	-1	4		0	0						Frog_fixed.avi	0
6008	360	-1280	-1024	-1	-1	-1	-1	4	-1280	-1024	-1	-1	-1	-1	4		0	0						Frog_fixed.avi	0
6025	361	-1280	-1024	-1	-1	-1	-1	4	-1280	-1024	-1	-1	-1	-1	4		0	0						Frog_fixed.avi	0
6042	362	968.3627	759.3601	0.5098755	0.4918246	617.0007	4.686712	0	980.7075	758.5911	0.3800846	0.486339	610.4771	4.548769	0	5	975	759						Frog_fixed.avi	0
6058	363	963.3685	760.9502	0.5102423	0.4919125	616.931	4.663005	0	973.3364	757.6926	0.380464	0.4862911	610.3557	4.533856	0	5	968	759						Frog_fixed.avi	0
6075	364	967.9797	760.7881	0.5106147	0.4920387	616.8237	4.65431	0	973.8849	759.135	0.380829	0.486248	610.1866	4.51176	0	5	971	760						Frog_fixed.avi	0
6091	365	958.0457	763.9673	0.510931	0.4921075	616.9113	4.616818	0	973.283	760.9348	0.381179	0.4861935	610.2811	4.496577	0	5	966	762						Frog_fixed.avi	0
6108	366	962.4304	765.0699	0.5112456	0.4921645	616.8325	4.604191	0	973.5793	758.2553	0.3814914	0.4861301	610.2222	4.486954	0	5	968	762						Frog_fixed.avi	0
6125	367	957.2366	766.2473	0.511506	0.4922325	616.7803	4.580184	0	969.9022	758.0514	0.3817671	0.4860724	610.1898	4.47221	0	5	964	762						Frog_fixed.avi	0
6141	368	963.6863	767.2706	0.5118251	0.4922169	616.8159	4.551182	0	970.3716	762.4061	0.3820472	0.4859337	610.1254	4.4549	0	5	967	765						Frog_fixed.avi	0
6158	369	962.3893	768.0443	0.5120651	0.4921882	616.492	4.527124	0	970.2918	769.1843	0.3822995	0.4858792	609.9847	4.444345	0	5	966	769						Frog_fixed.avi	0
6175	370	962.1994	764.0996	0.5122938	0.4921605	616.6302	4.509682	0	967.2059	765.6331	0.3825036	0.4858274	609.9864	4.42817	0	5	965	765						Frog_fixed.avi	0
6191	371	963.7555	765.9188	0.5124936	0.49219	616.5673	4.495085	0	969.0331	765.9397	0.3827062	0.4858266	609.9884	4.394421	0	5	966	766						Frog_fixed.avi	0
6208	372	956.1494	767.1376	0.5126737	0.492213	616.3321	4.474644	0	967.5432	764.567	0.3829027	0.4858695	609.7748	4.378122	0	5	962	766						Frog_fixed.avi	0
6225	373	967.6971	766.2602	0.5128963	0.4922899	616.4747	4.460644	0	963.4026	763.9639	0.3830779	0.4859252	609.7593	4.371925	0	5	966	765						Frog_fixed.avi	0
6241	374	965.2158	768.3524	0.5130258	0.4922984	616.4257	4.445658	0	965.5704	766.3162	0.3832179	0.4859553	609.7199	4.34871	0	5	965	767						Frog_fixed.avi	0
6258	375	955.2189	766.2368	0.5131568	0.492269	616.1997	4.428502	0	965.7629	756.9486	0.383354	0.4860399	609.6911	4.322177	0	5	960	762						Frog_fixed.avi	0
6275	376	962.9376	769.5023	0.5133027	0.4922372	616.3023	4.407132	0	962.7734	764.6598	0.3834527	0.4859789	609.645	4.322033	0	5	963	767						Frog_fixed.avi	0
6291	377	967.3209	766.9316	0.5134153	0.4921768	616.3611	4.407438	0	965.2192	770.394	0.3835626	0.4859292	609.6463	4.301436	0	5	966	769						Frog_fixed.avi	0
6308	378	965.6101	769.155	0.5135093	0.4921103	616.2208	4.393369	0	960.2819	765.2866	0.383631	0.4858899	609.6771	4.311447	0	5	963	767						Frog_fixed.avi	0
6325	379	960.7062	765.3504	0.5135649	0.492079	616.155	4.383799	0	958.496	768.2198	0.3836943	0.4858472	609.7445	4.306407	0	5	960	767						Frog_fixed.avi	0
6341	380	961.5645	769.3716	0.5136178	0.4920667	616.2001	4.376529	0	961.6641	764.0923	0.3837734	0.4858431	609.7084	4.303358	0	5	962	767						Frog_fixed.avi	0
6358	381	962.3063	764.8346	0.5136771	0.4920489	616.1747	4.376937	0	962.4531	763.3403	0.3838302	0.4858312	609.6912	4.287368	0	5	962	764						Frog_fixed.avi	0
6375	382	962.6604	768.1631	0.5137466	0.4920472	616.2523	4.385817	0	966.3897	769.7884	0.383881	0.4858463	609.6965	4.279735	0	5	965	769						Frog_fixed.avi	0
6391	383	960.5585	769.241	0.5138	0.492066	616.2941	4.385703	0	959.2893	764.1248	0.383927	0.4858974	609.6949	4.285307	0	5	960	767						Frog_fixed.avi	0
6408	384	967.2376	769.3662	0.5138946	0.4921219	616.4272	4.395026	0	960.1838	764.3047	0.3839938	0.4859778	609.6694	4.288859	0	5	964	767						Frog_fixed.avi	0
6425	385	963.9266	769.4112	0.5139625	0.4921975	616.3943	4.395793	0	957.4518	765.4015	0.3840757	0.4861403	609.7564	4.290641	0	5	961	767						Frog_fixed.avi	0
6441	386	1008.898	675.1749	0.513648	0.4916183	616.3072	4.431373	0	1053.069	680.0908	0.383863	0.485597	609.9088	4.306681	0	6	1031	678						Frog_fixed.avi	0
6458	387	1012.651	481.1248	0.5134107	0.49049	616.7383	4.440372	0	1061.683	502.3768	0.3838534	0.4845288	610.0293	4.286027	0	6	1037	492						Frog_fixed.avi	0
6475	388	1036.444	450.3795	0.5134752	0.4904768	616.7485	4.442041	0	1059.493	468.2812	0.3839693	0.4846763	609.9979	4.301461	0	6	1048	459						Frog_fixed.avi	0
6491	389	1043.137	440.5154	0.5136184	0.4908417	616.8412	4.473309	0	1051.85	452.3157	0.384119	0.4850343	609.9445	4.334512	0	6	1047	446						Frog_fixed.avi	0
6508	390	1040.782	447.3167	0.5137692	0.4910707	616.6857	4.4719	0	1053.21	457.1485	0.3842655	0.4853441	609.9557	4.329626	0	6	1047	452						Frog_fixed.avi	0
6525	391	1043.147	441.1006	0.5139403	0.4912689	616.7261	4.469989	0	1049.463	455.3333	0.3843614	0.4855094	609.9464	4.31601	0	6	1046	448						Frog_fixed.avi	0
6541	392	1045.616	445.2986	0.5141068	0.4913715	616.5934	4.482964	0	1046.911	460.7875	0.3844566	0.4856259	609.9418	4.337796	0	6	1046	453						Frog_fixed.avi	0
6558	393	1043.161	445.0535	0.5142624	0.4914127	616.7224	4.479548	0	1046.277	465.2814	0.3845654	0.4856895	609.9945	4.337097	0	6	1045	455						Frog_fixed.avi	0
6575	394	1043.319	445.4944	0.5144126	0.4914137	616.7745	4.48256	0	1049.296	459.9251	0.3846895	0.4856755	610.1263	4.345979	0	6	1046	453						Frog_fixed.avi	0
6591	395	1042.17	444.6368	0.514545	0.491314	616.7617	4.513184	0	1050.315	458.5363	0.3848277	0.4855847	610.0049	4.335535	0	6	1046	452						Frog_fixed.avi	0
6608	396	1039.235	446.3903	0.5147164	0.4911102	616.7729	4.510627	0	1050.338	452.2023	0.3849249	0.4854392	610.0211	4.334479	0	6	1045	449						Frog_fixed.avi	0
6625	397	1041.019	446.9919	0.5148612	0.4909162	616.8195	4.509736	0	1048.288	458.9882	0.3850378	0.4851102	610.0663	4.348968	0	6	1045	453						Frog_fixed.avi	0
6641	398	1039.53	450.7012	0.5150029	0.4906217	616.7089	4.5059	0	1052.988	458.0599	0.3851652	0.4848247	610.1137	4.353259	0	6	1046	454						Frog_fixed.avi	0
6658	399	1047.375	441.4591	0.5151533	0.4902901	616.6806	4.518439	0	1053.389	451.9296	0.3852676	0.4845262	609.9963	4.345367	0	6	1050	447						Frog_fixed.avi	0
6674	400	1037.395	452.5408	0.5152491	0.4899918	616.6318	4.508966	0	1051.712	453.4329	0.3853281	0.4841652	609.9653	4.338161	0	6	1045	453						Frog_fixed.avi	0
6691	401	1037.498	445.4822	0.5153297	0.489761	616.5525	4.508317	0	1045.905	454.6192	0.3853893	0.4839413	609.8984	4.343501	0	6	1042	450						Frog_fixed.avi	0
6708	402	1043.496	445.202	0.5154092	0.4896476	616.5561	4.516386	0	1040.314	456.5683	0.3854277	0.4838354	609.8527	4.341866	0	6	1042	451						Frog_fixed.avi	0
6724	403	1041.717	452.7467	0.5154797	0.4895592	616.3812	4.504077	0	1043.25	456.4301	0.3854557	0.4838089	609.7545	4.335734	0	6	1042	455						Frog_fixed.avi	0
6741	404	1033.805	475.1012	0.5155662	0.4896963	616.0991	4.509893	0	1031.12	474.5268	0.3855295	0.4839257	609.7661	4.337925	0	7	1032	475						Frog_fixed.avi	0
6758	405	1023.283	489.4749	0.5156256	0.4897629	615.9721	4.49374	0	1032.049	495.7087	0.3856843	0.4839444	609.457	4.317316	0	7	1028	493						Frog_fixed.avi	0
6774	406	1015.164	491.8885	0.5156723	0.4896759	615.8364	4.488513	0	1029.029	498.2544	0.3857025	0.4838916	609.3608	4.328236	0	7	1022	495						Frog_fixed.avi	0
6791	407	1021.087	495.2893	0.5157507	0.489538	615.8499	4.495064	0	1029.493	490.7383	0.385724	0.4838639	609.2669	4.349967	0	7	1025	493						Frog_fixed.avi	0
6808	408	1020.745	493.4413	0.515789	0.4894001	615.6672	4.494384	0	1028.386	485.3257	0.3857141	0.4837833	609.145	4.333988	0	7	1025	489						Frog_fixed.avi	0
6824	409	1024.884	491.2949	0.5157645	0.4892063	615.4637	4.506008	0	1027.501	487.28	0.3856742	0.483675	609.0101	4.336186	0	7	1026	489						Frog_fixed.avi	0
6841	410	1021.796	484.9311	0.5157278	0.4890839	615.3371	4.490551	0	1023.333	487.8266	0.3855839	0.4835763	609.0105	4.340951	0	7	1023	486						Frog_fixed.avi	0
6858	411	1024.482	486.4104	0.5156636	0.4889466	615.2937	4.498631	0	1024.13	496.171	0.3855008	0.4834426	609.0363	4.342116	0	7	1024	491						Frog_fixed.avi	0
6874	412	1020.858	493.6081	0.5155613	0.4887475	615.0939	4.494943	0	1023.606	495.1902	0.3853675	0.4833184	608.8404	4.342574	0	7	1022	494						Frog_fixed.avi	0
6891	413	1019.702	480.868	0.5154451	0.4885437	614.9911	4.501926	0	1021.241	492.6916	0.3852182	0.4831925	608.6638	4.341949	0	7	1020	487						Frog_fixed.avi	0
6908	414	1019.888	487.08	0.5153	0.4882982	614.7725	4.517245	0	1025.855	488.1662	0.3850819	0.4830568	608.5314	4.359182	0	7	1023	488						Frog_fixed.avi	0
6924	415	1019.753	485.3651	0.5151336	0.4880612	614.7144	4.510087	0	1022.998	483.1011	0.3848636	0.4829163	608.5541	4.364844	0	7	1021	484						Frog_fixed.avi	0
6941	416	1016.517	486.7992	0.5149782	0.487793	614.6907	4.526678	0	1020.895	484.9069	0.3846881	0.4826789	608.36	4.37685	0	7	1019	486						Frog_fixed.avi	0
6958	417	1019.531	488.2664	0.5148142	0.4875079	614.493	4.527814	0	1019.836	488.4315	0.3844937	0.4825016	608.2894	4.389358	0	7	1020	488						Frog_fixed.avi	0
6974	418	1019.541	484.0956	0.514635	0.4872751	614.446	4.521469	0	1021.358	487.0756	0.3843029	0.4823551	608.2423	4.398746	0	7	1020	486						Frog_fixed.avi	0
6991	419	1016.685	485.8818	0.5144677	0.4870338	614.2595	4.561635	0	1022.991	487.71	0.384165	0.4822542	608.1147	4.403033	0	7	1020	487						Frog_fixed.avi	0
7007	420	1015.254	488.1757	0.5143221	0.4868559	614.1429	4.561793	0	1024.115	481.9046	0.3839996	0.4821998	607.9141	4.410214	0	7	1020	485						Frog_fixed.avi	0
7024	421	1017.867	487.8362	0.5141751	0.4867449	614.033	4.562233	0	1021.213	479.1638	0.3838007	0.4821862	607.9547	4.418506	0	7	1020	484						Frog_fixed.avi	0
7041	422	1018.105	485.375	0.5140065	0.4867312	613.951	4.573007	0	1022.816	484.4252	0.3836673	0.482243	607.8878	4.437444	0	7	1020	485						Frog_fixed.avi	0
7057	423	1015.626	482.1877	0.5138597	0.4867443	613.8723	4.583605	0	1026.734	480.3027	0.3834991	0.4823214	607.6003	4.423636	0	7	1021	481						Frog_fixed.avi	0
7074	424	1018.019	483.8217	0.5136958	0.4867526	613.712	4.578259	0	1019.779	490.3113	0.3832922	0.4823951	607.7213	4.444772	0	7	1019	487						Frog_fixed.avi	0
7091	425	1018.926	477.678	0.5134991	0.4867108	613.7109	4.593546	0	1018.577	482.4003	0.3831103	0.4824398	607.5418	4.447038	0	7	1019	480						Frog_fixed.avi	0
7107	426	1018.268	483.7176	0.5133354	0.4866366	613.62	4.591392	0	1024.247	484.2871	0.3829274	0.4824379	607.3388	4.445226	0	7	1021	484						Frog_fixed.avi	0
7124	427	1018.129	483.3063	0.5131219	0.4864832	613.3395	4.598783	0	1022.448	488.2836	0.3826929	0.4823394	607.4962	4.44206	0	7	1020	486						Frog_fixed.avi	0
7140	428	1017.222	479.3191	0.5129511	0.4862025	613.3406	4.6042	0	1022.896	479.1505	0.3824798	0.4822051	607.1537	4.442783	0	7	1020	479						Frog_fixed.avi	0
7157	429	1016.174	481.1737	0.5127604	0.4859177	613.179	4.60913	0	1025.349	477.3655	0.3822598	0.4820487	607.2549	4.459571	0	7	1021	479						Frog_fixed.avi	0
7174	430	1019.089	477.9999	0.5125785	0.4856862	613.0306	4.60227	0	1026.925	484.018	0.3820438	0.4818456	607.0409	4.459672	0	7	1023	481						Frog_fixed.avi	0
7190	431	1013.005	479.0787	0.5123827	0.4854878	612.9052	4.611837	0	1020.092	486.7754	0.3818392	0.4817797	607.0314	4.471389	0	7	1017	483						Frog_fixed.avi	0
7207	432	1021.474	476.203	0.5122176	0.485381	612.8969	4.627438	0	1020.875	486.5201	0.3816338	0.4817469	606.8773	4.462837	0	7	1021	481						Frog_fixed.avi	0
7224	433	1017.432	484.3936	0.5120392	0.485282	612.7469	4.610173	0	1023.274	488.0347	0.3814437	0.4817647	606.7382	4.475091	0	7	1020	486						Frog_fixed.avi	0
7240	434	1017.711	478.2052	0.5118462	0.4852049	612.7269	4.617873	0	1021.541	486.6357	0.3812182	0.481788	606.6663	4.456358	0	7	1020	482						Frog_fixed.avi	0
7257	435	1020.862	489.4678	0.511618	0.4851471	612.4848	4.622705	0	1026.057	495.194	0.3809911	0.4818232	606.5714	4.451978	0	8	1023	492						Frog_fixed.avi	0
7274	436	1036.632	536.0135	0.5112897	0.4853082	612.5038	4.620454	0	1045.429	534.1871	0.3807747	0.4821472	606.4047	4.444497	0	8	1041	535						Frog_fixed.avi	0
7290	437	1032.556	517.4496	0.5111607	0.4851192	612.3592	4.627595	0	1038.474	518.9057	0.3805666	0.4820595	606.3205	4.463824	0	8	1036	518						Frog_fixed.avi	0
7307	438	1033.265	522.666	0.5109915	0.4849977	612.2293	4.620916	0	1036.706	532.1147	0.3803728	0.4819355	606.1913	4.451382	0	8	1035	527						Frog_fixed.avi	0
7324	439	1030.603	522.7209	0.5108326	0.4848245	612.0101	4.631097	0	1034.622	534.3144	0.380173	0.4818259	606.1467	4.444963	0	8	1033	529						Frog_fixed.avi	0
7340	440	1034.144	523.6851	0.5106971	0.4847499	612.0857	4.614941	0	1038.811	533.2155	0.3800339	0.4817786	606.0594	4.440113	0	8	1036	528						Frog_fixed.avi	0
7357	441	1031.178	523.9505	0.5105574	0.4845816	611.9819	4.630674	0	1037.335	532.892	0.3798629	0.4816748	605.9574	4.455466	0	8	1034	528						Frog_fixed.avi	0
7374	442	1031.842	522.7399	0.5104654	0.4844455	611.8914	4.640029	0	1039.636	527.6659	0.3797264	0.4815874	605.7764	4.449041	0	8	1036	525						Frog_fixed.avi	0
7390	443	1031.086	528.5573	0.5103427	0.4842972	611.715	4.633236	0	1040.694	527.2168	0.3795899	0.4814919	605.8904	4.45424	0	8	1036	528						Frog_fixed.avi	0
7407	444	1032.377	523.5712	0.5102275	0.4841881	611.7607	4.632567	0	1042.26	522.4013	0.3794347	0.4813855	605.7514	4.444371	0	8	1037	523						Frog_fixed.avi	0
7424	445	1037.968	524.8487	0.5101042	0.4840235	611.748	4.643676	0	1044.28	522.968	0.3793035	0.4812676	605.5546	4.453794	0	8	1041	524						Frog_fixed.avi	0
7440	446	1030.107	529.9669	0.5099725	0.4838322	611.6249	4.641774	0	1036.564	533.6196	0.3791445	0.4810582	605.6294	4.460629	0	8	1033	532						Frog_fixed.avi	0
7457	447	1032.571	525.3173	0.5098225	0.4837019	611.4795	4.639087	0	1041.739	528.17	0.3790001	0.4809676	605.431	4.45205	0	8	1037	527						Frog_fixed.avi	0
7474	448	1030.822	524.5873	0.5096636	0.4835219	611.5159	4.649568	0	1038.762	525.2761	0.3788183	0.4808641	605.3068	4.455665	0	8	1035	525						Frog_fixed.avi	0
7490	449	1023.434	526.5037	0.509484	0.4834307	611.2092	4.637868	0	1042.365	529.5236	0.3786632	0.4808067	605.3336	4.471458	0	8	1033	528						Frog_fixed.avi	0
7507	450	1028.515	526.5413	0.5093405	0.4833308	611.244	4.635312	0	1041.157	528.3392	0.3784632	0.4807781	605.2897	4.471207	0	8	1035	527						Frog_fixed.avi	0
7524	451	1031.299	526.1301	0.5091847	0.4832723	611.1978	4.648558	0	1042.515	527.2289	0.378279	0.4807879	605.1591	4.468498	0	8	1037	527						Frog_fixed.avi	0
7540	452	1028.72	525.2455	0.5089635	0.4832299	611.0333	4.640649	0	1044.884	530.1278	0.3780631	0.4808012	605.1198	4.47687	0	8	1037	528						Frog_fixed.avi	0
7557	453	1032.96	527.9471	0.5087892	0.4832027	611.0032	4.639316	0	1039.057	530.3274	0.3778614	0.4808798	605.0156	4.478279	0	8	1036	529						Frog_fixed.avi	0
7574	454	1000.64	617.3559	0.5085331	0.4839994	610.7584	4.615392	0	1020.082	619.4066	0.3778834	0.4816815	605.0365	4.469776	0	9	1010	618						Frog_fixed.avi	0
7590	455	999.4719	786.0618	0.5081971	0.4850126	610.9019	4.633461	0	992.2031	775.9953	0.3780632	0.4826149	604.8826	4.508528	0	9	996	781						Frog_fixed.avi	0
7607	456	990.6945	762.9086	0.5081538	0.484821	610.6913	4.606286	0	997.9603	761.2085	0.3777564	0.4824975	604.8898	4.481944	0	9	994	762						Frog_fixed.avi	0
7624	457	991.0547	782.2562	0.5080054	0.4847986	610.6179	4.604471	0	998.8737	771.3495	0.3775274	0.4825485	604.8212	4.494484	0	9	995	777						Frog_fixed.avi	0
7640	458	990.5369	780.4894	0.5078871	0.4846657	610.6336	4.612894	0	998.2308	772.4641	0.3773161	0.4825039	604.7131	4.48978	0	9	994	776						Frog_fixed.avi	0
7657	459	986.6473	780.4259	0.5077299	0.4845654	610.5027	4.590918	0	1000.276	770.1509	0.3770908	0.4824894	604.5369	4.484006	0	9	993	775						Frog_fixed.avi	0
7674	460	988.8176	779.766	0.5075535	0.4845097	610.2842	4.59445	0	998.3273	772.0883	0.3768455	0.4825443	604.5126	4.495837	0	9	994	776						Frog_fixed.avi	0
7690	461	986.7301	779.3369	0.5073363	0.4844835	610.4297	4.605596	0	998.2709	765.9955	0.3765759	0.4826297	604.3157	4.484047	0	9	993	773						Frog_fixed.avi	0
7707	462	988.7073	782.7666	0.5070938	0.484446	610.1587	4.589575	0	1000.122	772.917	0.3763241	0.4826767	604.3602	4.490189	0	9	994	778						Frog_fixed.avi	0
7723	463	988.2451	779.2527	0.5068592	0.4843841	610.2149	4.607797	0	997.5807	773.3925	0.3760342	0.4827286	604.2517	4.485797	0	9	993	776						Frog_fixed.avi	0
7740	464	984.8325	776.6232	0.506592	0.4843078	610.0472	4.602127	0	997.16	772.2548	0.3757553	0.4827186	604.2527	4.481831	0	9	991	774						Frog_fixed.avi	0
7757	465	990.6646	778.1734	0.5063599	0.4841798	610.1162	4.607229	0	999.4834	777.6483	0.3754689	0.4826811	604.2305	4.475706	0	9	995	778						Frog_fixed.avi	0
7773	466	987.0177	777.3597	0.5060953	0.4840073	609.9238	4.601059	0	997.0892	777.2359	0.3752145	0.4825772	604.1405	4.482436	0	9	992	777						Frog_fixed.avi	0
7790	467	990.6253	780.2022	0.5058722	0.4837835	609.8967	4.602475	0	998.4358	776.629	0.374964	0.4824435	604.0414	4.482237	0	9	995	778						Frog_fixed.avi	0
7807	468	979.2413	776.0847	0.5056305	0.4836045	609.7901	4.590521	0	996.958	778.1383	0.3747178	0.4823399	604.0613	4.481956	0	9	988	777						Frog_fixed.avi	0
7823	469	986.574	776.2992	0.5054129	0.4834031	609.9116	4.584663	0	998.5464	777.1907	0.3744947	0.4822477	604.0045	4.469775	0	9	993	777						Frog_fixed.avi	0
7840	470	983.4402	776.69	0.505159	0.4832734	609.7491	4.556643	0	1003.271	776.593	0.3742277	0.482225	604.035	4.440417	0	9	993	777						Frog_fixed.avi	0
7857	471	986.1819	776.6182	0.504953	0.4831996	609.7037	4.539582	0	1001.66	776.3095	0.3739969	0.4822268	603.913	4.420133	0	9	994	776						Frog_fixed.avi	0
7873	472	977.235	779.0765	0.5046548	0.4831525	609.6365	4.508474	0	1001.323	777.7639	0.3737059	0.4822678	603.803	4.3901	0	9	989	778						Frog_fixed.avi	0
7890	473	981.9014	779.984	0.5044481	0.4831438	609.5353	4.484109	0	1004.085	782.3165	0.3734758	0.4823537	603.7411	4.379018	0	9	993	781						Frog_fixed.avi	0
7907	474	973.7133	781.6364	0.5041518	0.4832419	609.5143	4.455762	0	1005.515	789.8707	0.3732329	0.482331	603.7568	4.336834	0	9	990	786						Frog_fixed.avi	0
7923	475	979.1287	782.1158	0.5039235	0.4834096	609.4263	4.422585	0	997.1771	786.9009	0.3729904	0.4826564	603.7568	4.330446	0	9	988	785						Frog_fixed.avi	0
7940	476	978.6451	780.1807	0.5036509	0.4836199	609.3698	4.398564	0	998.1454	786.6249	0.3726437	0.4831576	603.7581	4.316189	0	9	988	783						Frog_fixed.avi	0
7957	477	979.2594	782.4648	0.5034292	0.483839	609.2815	4.375179	0	997.8884	783.3069	0.3724099	0.4835846	603.6781	4.305183	0	9	989	783						Frog_fixed.avi	0
7973	478	979.8584	779.8969	0.5031704	0.4841324	609.3042	4.363767	0	999.1989	786.0358	0.3721613	0.483906	603.5707	4.282613	0	9	990	783						Frog_fixed.avi	0
7990	479	977.8806	777.6848	0.502956	0.4843717	609.237	4.351377	0	1003.073	787.8966	0.3719458	0.4842592	603.6371	4.263167	0	9	990	783						Frog_fixed.avi	0
8007	480	976.0016	777.5969	0.5027358	0.4845265	609.4039	4.334789	0	996.7762	781.0599	0.3717027	0.4845858	603.599	4.258353	0	9	986	779						Frog_fixed.avi	0
8023	481	982.6299	779.8162	0.5025415	0.4846397	609.3845	4.330337	0	1001.656	784.0048	0.3715463	0.4847426	603.6433	4.234163	0	9	992	782						Frog_fixed.avi	0
8040	482	967.3469	670.7144	0.502209	0.483805	609.3813	4.349092	0	1041.607	677.85	0.3713087	0.4840781	603.8847	4.250186	0	10	1004	674						Frog_fixed.avi	0
8057	483	981.1353	492.6983	0.5018471	0.4825768	609.8369	4.316993	0	1057.405	516.0444	0.3711236	0.4829602	603.9977	4.21501	0	10	1019	504						Frog_fixed.avi	0
8073	484	992.0328	491.4433	0.5016799	0.4825476	609.8772	4.337306	0	1047.853	521.4053	0.3709914	0.483067	604.0709	4.210412	0	10	1020	506						Frog_fixed.avi	0
8090	485	1007.02	475.3819	0.5015505	0.4826315	609.8096	4.32525	0	1043.564	501.7917	0.3708896	0.4831603	604.2629	4.198746	0	10	1025	489						Frog_fixed.avi	0
8107	486	1005.144	483.0475	0.5014545	0.4826195	609.9025	4.328376	0	1041.697	506.357	0.3707647	0.483201	604.451	4.19747	0	10	1023	495						Frog_fixed.avi	0
8123	487	1005.701	484.2259	0.5013391	0.4826228	610.1473	4.328903	0	1039.28	506.5464	0.3706533	0.4831973	604.4391	4.1802	0	10	1022	495						Frog_fixed.avi	0
8140	488	1002.311	483.0979	0.501256	0.4826578	610.2002	4.330026	0	1043.656	505.2838	0.3705593	0.4832388	604.5508	4.172828	0	10	1023	494						Frog_fixed.avi	0
8157	489	1005.878	482.1959	0.5011851	0.4828179	610.3423	4.334153	0	1038.245	502.0687	0.3704284	0.4833595	604.7654	4.16542	0	10	1022	492						Frog_fixed.avi	0
8173	490	1012.216	484.4065	0.5011238	0.4828957	610.4954	4.324645	0	1035.51	496.4638	0.3703368	0.4835394	604.9385	4.163139	0	10	1024	490						Frog_fixed.avi	0
8190	491	1015.006	480.0698	0.5010538	0.4829678	610.6251	4.328706	0	1041.373	493.9868	0.3702575	0.4836676	605.1108	4.171476	0	10	1028	487						Frog_fixed.avi	0
8207	492	1010.454	474.8881	0.5009379	0.4831074	610.8113	4.333957	0	1037.376	493.7064	0.3701922	0.4837671	605.2242	4.152692	0	10	1024	484						Frog_fixed.avi	0
8223	493	1012.111	480.3943	0.5008422	0.4832293	611.0115	4.334597	0	1040.426	498.5098	0.3701129	0.4839011	605.4042	4.176427	0	10	1026	489						Frog_fixed.avi	0
8240	494	1010.767	477.1736	0.5007635	0.4833823	611.2024	4.339721	0	1039.718	500.4928	0.369998	0.4840752	605.7755	4.154352	0	10	1025	489						Frog_fixed.avi	0
8257	495	1012.246	482.6904	0.5006497	0.483517	611.4906	4.33774	0	1038.865	498.6736	0.3699102	0.4842529	605.9668	4.154942	0	10	1026	491						Frog_fixed.avi	0
8273	496	1009.301	481.4165	0.5005246	0.4836825	611.6808	4.330384	0	1035.423	494.3481	0.3698042	0.4844665	606.0218	4.164093	0	10	1022	488						Frog_fixed.avi	0
8290	497	1008.124	480.3113	0.500434	0.4837867	611.9346	4.334222	0	1043.872	495.0385	0.3697278	0.4845543	606.2276	4.132632	0	10	1026	488						Frog_fixed.avi	0
8306	498	1010.031	473.6433	0.5003551	0.4839157	612.1226	4.324132	0	1033.45	497.0753	0.3696187	0.4846359	606.5531	4.125114	0	10	1022	485						Frog_fixed.avi	0
8323	499	1005.008	478.334	0.5002417	0.4839838	612.3059	4.318997	0	1033.525	495.9085	0.3695562	0.4847171	606.8568	4.123935	0	10	1019	487						Frog_fixed.avi	0
8340	500	1004.915	472.0028	0.5001885	0.4840182	612.5674	4.292994	0	1032.41	500.3933	0.3695298	0.4847271	607.0463	4.128126	0	10	1019	486						Frog_fixed.avi	0
8356	501	1008.245	472.4526	0.5001301	0.4840174	612.8366	4.287606	0	1030.205	501.6278	0.3695242	0.4847612	607.2508	4.138045	0	10	1019	487						Frog_fixed.avi	0
8373	502	1005.899	476.9441	0.5000858	0.4840488	613.0663	4.28355	0	1037.209	497.709	0.3695194	0.4847781	607.4798	4.116564	0	10	1022	487						Frog_fixed.avi	0
8390	503	1011.813	475.6855	0.5000463	0.4840847	613.2736	4.272737	0	1031.419	502.729	0.3695	0.4848419	607.6877	4.125743	0	10	1022	489						Frog_fixed.avi	0
8406	504	1004.992	474.9587	0.499969	0.4841388	613.6331	4.255862	0	1041.653	495.9178	0.3695062	0.4849282	607.995	4.103852	0	10	1023	485						Frog_fixed.avi	0
8423	505	1009.826	474.9668	0.4999265	0.4842104	613.8011	4.26282	0	1032.075	497.187	0.3694454	0.48505	608.3881	4.116664	0	10	1021	486						Frog_fixed.avi	0
8440	506	1010.076	477.5447	0.4998606	0.4843226	614.0596	4.265196	0	1032.218	490.7802	0.3694209	0.4852717	608.5596	4.138678	0	10	1021	484						Frog_fixed.avi	0
8456	507	1008.82	474.2335	0.4998221	0.4845138	614.242	4.244876	0	1032.844	495.2104	0.3694005	0.4854236	608.7625	4.121102	0	10	1021	485						Frog_fixed.avi	0
8473	508	1007.811	473.617	0.4997995	0.4847664	614.4333	4.269471	0	1028.712	500.2368	0.3693939	0.4856212	608.9744	4.128498	0	10	1018	487						Frog_fixed.avi	0
8490	509	1010.15	476.414	0.4998042	0.4849807	614.571	4.253473	0	1029.697	498.6379	0.3694276	0.4858394	609.1094	4.132855	0	10	1020	488						Frog_fixed.avi	0
8506	510	1013.469	476.5069	0.4998409	0.4852114	614.8068	4.263646	0	1034.711	484.9226	0.3694913	0.4861181	609.1769	4.131151	0	10	1024	481						Frog_fixed.avi	0
8523	511	1010.289	475.6147	0.4998867	0.485433	614.989	4.273088	0	1035.411	490.7052	0.3695995	0.4862864	609.2809	4.141876	0	10	1023	483						Frog_fixed.avi	0
8540	512	1009.917	475.0099	0.4999406	0.4856735	615.1904	4.284427	0	1034.915	498.9086	0.3696944	0.4864483	609.613	4.169847	0	10	1022	487						Frog_fixed.avi	0
8556	513	1015.617	469.4522	0.5000365	0.4858918	615.3968	4.282058	0	1032.089	494.0858	0.3697771	0.4866065	609.8066	4.176702	0	10	1024	482						Frog_fixed.avi	0
8573	514	1011.901	469.1329	0.5001204	0.4860838	615.498	4.290063	0	1029.479	489.0359	0.369905	0.486797	609.8866	4.192805	0	10	1021	479						Frog_fixed.avi	0
8590	515	1011.341	474.3982	0.5002545	0.4861691	615.6241	4.310076	0	1029.208	481.9987	0.3700733	0.4868844	610.1614	4.200418	0	10	1020	478						Frog_fixed.avi	0
8606	516	1013.703	472.3454	0.5004045	0.4862561	615.7126	4.328794	0	1030.998	483.6985	0.3702532	0.486924	610.1104	4.209722	0	10	1022	478						Frog_fixed.avi	0
8623	517	1013.13	471.5963	0.5005491	0.4863493	615.9004	4.336902	0	1027.728	490.7888	0.3704259	0.4869487	610.3376	4.239493	0	10	1020	481						Frog_fixed.avi	0
8639	518	1013.193	471.5011	0.500715	0.4864148	616.1126	4.351774	0	1028.743	480.8297	0.3706184	0.486948	610.5281	4.24236	0	10	1021	476						Frog_fixed.avi	0
8656	519	1009.65	468.2684	0.5008911	0.4864648	616.2333	4.35519	0	1033.394	484.3307	0.3708192	0.4869497	610.5173	4.265751	0	10	1022	476						Frog_fixed.avi	0
8673	520	1016.204	467.6565	0.5010633	0.4865129	616.2423	4.374241	0	1036.243	483.767	0.3710084	0.4869332	610.8035	4.267986	0	10	1026	476						Frog_fixed.avi	0
8689	521	1015.366	471.4688	0.5012618	0.4866044	616.4033	4.392981	0	1032.86	484.6363	0.3712189	0.486939	610.7621	4.29963	0	10	1024	478						Frog_fixed.avi	0
8706	522	1011.86	475.0905	0.5014382	0.486679	616.5784	4.402568	0	1036.047	479.9377	0.3714495	0.4869229	610.9678	4.303389	0	10	1024	478						Frog_fixed.avi	0
8723	523	1015.972	474.4449	0.5016551	0.486733	616.5696	4.418793	0	1027.72	487.3383	0.3716429	0.486885	610.9784	4.323791	0	10	1022	481						Frog_fixed.avi	0
8739	524	1016.157	472.1702	0.5018731	0.4867547	616.7212	4.4289	0	1036.048	484.0168	0.3718999	0.4868574	611.0751	4.332133	0	10	1026	478						Frog_fixed.avi	0
8756	525	1016.061	471.7742	0.5021096	0.4866917	616.6802	4.452062	0	1030.279	489.7637	0.3720895	0.4866442	611.0952	4.346057	0	10	1023	481						Frog_fixed.avi	0
8773	526	1018.271	470.2438	0.5023246	0.48661	616.8891	4.466778	0	1038.615	483.6172	0.3723343	0.4865155	611.0831	4.344901	0	10	1028	477						Frog_fixed.avi	0
8789	527	1014.073	469.811	0.502544	0.4865646	616.9609	4.47177	0	1028.355	492.2629	0.3725429	0.4863985	611.2496	4.364284	0	10	1021	481						Frog_fixed.avi	0
8806	528	1015.276	476.1178	0.5027725	0.4865097	617.0103	4.488475	0	1039.473	484.6985	0.3727926	0.4863555	611.386	4.349035	0	10	1027	480						Frog_fixed.avi	0
8823	529	1013.526	474.0646	0.5029549	0.4865585	616.9672	4.493396	0	1035.259	485.8374	0.3729885	0.486331	611.3443	4.376295	0	10	1024	480						Frog_fixed.avi	0
8839	530	1018.613	475.5995	0.5031809	0.486551	616.9399	4.499561	0	1029.638	486.4259	0.3731589	0.4863208	611.5064	4.388304	0	10	1024	481						Frog_fixed.avi	0
8856	531	1015.095	473.2246	0.5033504	0.4865632	617.0418	4.512013	0	1040.666	484.23	0.3734058	0.4862973	611.3831	4.383581	0	10	1028	479						Frog_fixed.avi	0
8873	532	1013.114	472.6801	0.5035307	0.4865718	617.1652	4.509066	0	1032.116	481.091	0.3735435	0.4862739	611.4707	4.395164	0	10	1023	477						Frog_fixed.avi	0
8889	533	1012.697	476.8028	0.5037333	0.4865179	617.1443	4.519859	0	1033.635	482.0536	0.3737276	0.4862396	611.7302	4.398245	0	10	1023	479						Frog_fixed.avi	0
8906	534	1011.026	472.8988	0.5038783	0.486452	617.2313	4.53922	0	1036.841	478.1342	0.3739266	0.486183	611.5518	4.39517	0	10	1024	476						Frog_fixed.avi	0
8923	535	1016.094	471.9433	0.5040604	0.486399	617.2656	4.535731	0	1031.177	481.7216	0.3740647	0.4861502	611.6404	4.402503	0	10	1024	477						Frog_fixed.avi	0
8939	536	1008.466	479.7552	0.5042083	0.4862996	617.2083	4.557877	0	1033.393	478.6368	0.3742342	0.4861296	611.8436	4.423256	0	10	1021	479						Frog_fixed.avi	0
8956	537	1009.207	478.9498	0.5043406	0.4863134	617.3042	4.562036	0	1036.691	478.4254	0.3743895	0.4861479	611.6834	4.421349	0	10	1023	479						Frog_fixed.avi	0
8973	538	1010.454	477.6005	0.5044463	0.48631	617.2725	4.556204	0	1033.924	480.3206	0.3745008	0.4861969	611.6578	4.416834	0	10	1022	479						Frog_fixed.avi	0
8989	539	1016.1	474.7951	0.504618	0.4863199	617.2134	4.580847	0	1030.794	480.7629	0.3746077	0.4862119	611.7881	4.423422	0	10	1023	478						Frog_fixed.avi	0
9006	540	1010.296	475.6145	0.5047245	0.4862954	617.2532	4.58398	0	1034.328	480.5359	0.3747405	0.4862045	611.9706	4.423361	0	10	1022	478						Frog_fixed.avi	0
9023	541	1010.984	473.3746	0.5048576	0.4862708	617.2697	4.586115	0	1033.772	479.928	0.3748919	0.4862179	611.7595	4.438954	0	10	1022	477						Frog_fixed.avi	0
9039	542	1009.927	472.9933	0.5050116	0.4862818	617.355	4.59215	0	1033.251	480.8377	0.3750161	0.4862313	611.7169	4.432309	0	10	1022	477						Frog_fixed.avi	0
9056	543	1010.957	475.8522	0.5051671	0.4862908	617.1931	4.596458	0	1030.604	482.9001	0.3751459	0.4862566	611.8657	4.435296	0	10	1021	479						Frog_fixed.avi	0
9073	544	1009.358	470.3716	0.505298	0.4863717	617.2128	4.587955	0	1033.229	487.7478	0.3752895	0.4863105	611.937	4.453786	0	10	1021	479						Frog_fixed.avi	0
9089	545	1011.491	472.4748	0.5053985	0.4863838	617.175	4.596428	0	1035.153	479.6049	0.3754205	0.4863449	611.7462	4.445705	0	10	1023	476						Frog_fixed.avi	0
9106	546	1009.831	467.9967	0.5054934	0.486386	617.156	4.60813	0	1034.075	485.2908	0.3754973	0.4863591	611.7529	4.442755	0	10	1022	477						Frog_fixed.avi	0
9123	547	1009.497	471.1848	0.5056106	0.4862793	617.0797	4.604575	0	1034.018	484.816	0.3755522	0.4863212	611.7468	4.444079	0	10	1022	478						Frog_fixed.avi	0
9139	548	1011.725	473.2618	0.5056765	0.4861661	617.0777	4.613528	0	1032.17	485.1418	0.3756218	0.4862496	611.9002	4.448807	0	10	1022	479						Frog_fixed.avi	0
9156	549	1010.596	472.7547	0.5057706	0.4860044	617.1945	4.611161	0	1037.561	482.206	0.3757253	0.4861522	612.0633	4.459313	0	10	1024	477						Frog_fixed.avi	0
9173	550	1006.815	476.7986	0.5058629	0.4858318	617.1674	4.608942	0	1035.258	480.7576	0.3758261	0.4860193	611.9987	4.463458	0	10	1021	479						Frog_fixed.avi	0
9189	551	1006.342	471.4704	0.5059542	0.4856811	617.1811	4.609807	0	1032.047	484.7133	0.3759137	0.4858498	612.0142	4.465671	0	10	1019	478						Frog_fixed.avi	0
9206	552	1004.584	472.9918	0.5060881	0.4854733	617.2183	4.617565	0	1038.39	485.2614	0.3760571	0.485687	612.0258	4.475932	0	10	1021	479						Frog_fixed.avi	0
9222	553	1010.91	475.3568	0.5062473	0.4853178	617.2773	4.618196	0	1034.445	485.244	0.3761879	0.4855307	612.3164	4.470673	0	10	1023	480						Frog_fixed.avi	0
9239	554	1000.402	477.7763	0.5063831	0.485025	617.3733	4.610604	0	1033.563	480.5025	0.376338	0.4853402	612.2764	4.484533	0	10	1017	479						Frog_fixed.avi	0
9256	555	1005.9	473.5125	0.5065779	0.484592	617.5149	4.620604	0	1033.722	484.3633	0.3765616	0.4848765	612.298	4.488136	0	10	1020	479						Frog_fixed.avi	0
9272	556	1009.83	477.6595	0.5068132	0.4840074	617.576	4.611314	0	1035.67	474.499	0.3767843	0.4844438	612.4645	4.482733	0	10	1023	476						Frog_fixed.avi	0
9289	557	1009.392	475.7016	0.5071182	0.4832499	617.7996	4.611568	0	1038.882	479.4771	0.3771176	0.4836977	612.5933	4.496289	0	10	1024	478						Frog_fixed.avi	0
9306	558	1007.633	475.6432	0.5074741	0.4821298	617.9341	4.615478	0	1035.277	480.5086	0.3774328	0.4826622	612.7553	4.495539	0	10	1021	478						Frog_fixed.avi	0
9322	559	1012.818	470.635	0.5079229	0.4806001	618.2053	4.62026	0	1035.169	485.1841	0.3778171	0.4814143	612.9274	4.484336	0	10	1024	478						Frog_fixed.avi	0
9339	560	1009.763	556.3215	0.5084707	0.4787974	618.5275	4.448583	0	1025.809	518.2267	0.3782196	0.4798631	613.1125	4.427616	0	10	1018	537						Frog_fixed.avi	0
9356	561	985.3665	692.6306	0.5091107	0.4766651	618.507	4.087118	0	948.4504	709.3259	0.3788134	0.4780922	613.6301	3.927788	0	10	967	701						Frog_fixed.avi	0
9372	562	-1280	-1024	-1	-1	-1	-1	4	-1280	-1024	-1	-1	-1	-1	4		0	0						Frog_fixed.avi	0
9389	563	-1280	-1024	-1	-1	-1	-1	4	-1280	-1024	-1	-1	-1	-1	4		0	0						Frog_fixed.avi	0
9406	564	-1280	-1024	-1	-1	-1	-1	4	-1280	-1024	-1	-1	-1	-1	4		0	0						Frog_fixed.avi	0
9422	565	-1280	-1024	-1	-1	-1	-1	4	-1280	-1024	-1	-1	-1	-1	4		0	0						Frog_fixed.avi	0
9439	566	-1280	-1024	-1	-1	-1	-1	4	-1280	-1024	-1	-1	-1	-1	4		0	0						Frog_fixed.avi	0
9456	567	-1280	-1024	-1	-1	-1	-1	4	-1280	-1024	-1	-1	-1	-1	4		0	0						Frog_fixed.avi	0
9472	568	-1280	-1024	-1	-1	-1	-1	4	-1280	-1024	-1	-1	-1	-1	4		0	0						Frog_fixed.avi	0
9489	569	-1280	-1024	-1	-1	-1	-1	4	-1280	-1024	-1	-1	-1	-1	4		0	0						Frog_fixed.avi	0
9506	570	-1280	-1024	-1	-1	-1	-1	4	-1280	-1024	-1	-1	-1	-1	4		0	0						Frog_fixed.avi	0
9522	571	-1280	-1024	-1	-1	-1	-1	4	-1280	-1024	-1	-1	-1	-1	4		0	0						Frog_fixed.avi	0
9539	572	-1280	-1024	-1	-1	-1	-1	4	-1280	-1024	-1	-1	-1	-1	4		0	0						Frog_fixed.avi	0
9556	573	-1280	-1024	-1	-1	-1	-1	4	-1280	-1024	-1	-1	-1	-1	4		0	0						Frog_fixed.avi	0
9573	574	-1280	-1024	-1	-1	-1	-1	4	-1280	-1024	-1	-1	-1	-1	4		0	0						Frog_fixed.avi	0
9589	575	-1280	-1024	-1	-1	-1	-1	4	-1280	-1024	-1	-1	-1	-1	4		0	0						Frog_fixed.avi	0
9606	576	-1280	-1024	-1	-1	-1	-1	4	-1280	-1024	-1	-1	-1	-1	4		0	0						Frog_fixed.avi	0
9622	577	-1280	-1024	-1	-1	-1	-1	4	-1280	-1024	-1	-1	-1	-1	4		0	0						Frog_fixed.avi	0
9639	578	-1280	-1024	-1	-1	-1	-1	4	-1280	-1024	-1	-1	-1	-1	4		0	0						Frog_fixed.avi	0
9656	579	-1280	-1024	-1	-1	-1	-1	4	-1280	-1024	-1	-1	-1	-1	4		0	0						Frog_fixed.avi	0
9672	580	-1280	-1024	-1	-1	-1	-1	4	-1280	-1024	-1	-1	-1	-1	4		0	0						Frog_fixed.avi	0
9689	581	-1280	-1024	-1	-1	-1	-1	4	-1280	-1024	-1	-1	-1	-1	4		0	0						Frog_fixed.avi	0
9706	582	-1280	-1024	-1	-1	-1	-1	4	-1280	-1024	-1	-1	-1	-1	4		0	0						Frog_fixed.avi	0
9722	583	-1280	-1024	-1	-1	-1	-1	4	-1280	-1024	-1	-1	-1	-1	4		0	0						Frog_fixed.avi	0
9739	584	-1280	-1024	-1	-1	-1	-1	4	-1280	-1024	-1	-1	-1	-1	4		0	0						Frog_fixed.avi	0
9756	585	-1280	-1024	-1	-1	-1	-1	4	-1280	-1024	-1	-1	-1	-1	4		0	0						Frog_fixed.avi	0
9772	586	-1280	-1024	-1	-1	-1	-1	4	-1280	-1024	-1	-1	-1	-1	4		0	0						Frog_fixed.avi	0
9789	587	-1280	-1024	-1	-1	-1	-1	4	-1280	-1024	-1	-1	-1	-1	4		0	0						Frog_fixed.avi	0
9805	588	-1280	-1024	-1	-1	-1	-1	4	-1280	-1024	-1	-1	-1	-1	4		0	0						Frog_fixed.avi	0
9822	589	-1280	-1024	-1	-1	-1	-1	4	-1280	-1024	-1	-1	-1	-1	4		0	0						Frog_fixed.avi	0
9839	590	-1280	-1024	-1	-1	-1	-1	4	-1280	-1024	-1	-1	-1	-1	4		0	0						Frog_fixed.avi	0
9855	591	-1280	-1024	-1	-1	-1	-1	4	-1280	-1024	-1	-1	-1	-1	4		0	0						Frog_fixed.avi	0
9872	592	-1280	-1024	-1	-1	-1	-1	4	-1280	-1024	-1	-1	-1	-1	4		0	0						Frog_fixed.avi	0
9889	593	-1280	-1024	-1	-1	-1	-1	4	-1280	-1024	-1	-1	-1	-1	4		0	0						Frog_fixed.avi	0
9905	594	-1280	-1024	-1	-1	-1	-1	4	-1280	-1024	-1	-1	-1	-1	4		0	0						Frog_fixed.avi	0
9922	595	-1280	-1024	-1	-1	-1	-1	4	-1280	-1024	-1	-1	-1	-1	4		0	0						Frog_fixed.avi	0
9939	596	-1280	-1024	-1	-1	-1	-1	4	-1280	-1024	-1	-1	-1	-1	4		0	0						Frog_fixed.avi	0
9955	597	-1280	-1024	-1	-1	-1	-1	4	-1280	-1024	-1	-1	-1	-1	4		0	0						Frog_fixed.avi	0
9972	598	-1280	-1024	-1	-1	-1	-1	4	-1280	-1024	-1	-1	-1	-1	4		0	0						Frog_fixed.avi	0
9989	599	-1280	-1024	-1	-1	-1	-1	4	-1280	-1024	-1	-1	-1	-1	4		0	0						Frog_fixed.avi	0
10005	600	-1280	-1024	-1	-1	-1	-1	4	-1280	-1024	-1	-1	-1	-1	4		0	0						Frog_fixed.avi	0
10022	601	-1280	-1024	-1	-1	-1	-1	4	-1280	-1024	-1	-1	-1	-1	4		0	0						Frog_fixed.avi	0
10039	602	-1280	-1024	-1	-1	-1	-1	4	-1280	-1024	-1	-1	-1	-1	4		0	0						Frog_fixed.avi	0
10055	603	-1280	-1024	-1	-1	-1	-1	4	-1280	-1024	-1	-1	-1	-1	4		0	0						Frog_fixed.avi	0
10072	604	-1280	-1024	-1	-1	-1	-1	4	-1280	-1024	-1	-1	-1	-1	4		0	0						Frog_fixed.avi	0
10089	605	-1280	-1024	-1	-1	-1	-1	4	-1280	-1024	-1	-1	-1	-1	4		0	0						Frog_fixed.avi	0
10105	606	-1280	-1024	-1	-1	-1	-1	4	-1280	-1024	-1	-1	-1	-1	4		0	0						Frog_fixed.avi	0
10122	607	-1280	-1024	-1	-1	-1	-1	4	-1280	-1024	-1	-1	-1	-1	4		0	0						Frog_fixed.avi	0
10138	608	-1280	-1024	-1	-1	-1	-1	4	-1280	-1024	-1	-1	-1	-1	4		0	0						Frog_fixed.avi	0
10155	609	-1280	-1024	-1	-1	-1	-1	4	-1280	-1024	-1	-1	-1	-1	4		0	0						Frog_fixed.avi	0
10172	610	-1280	-1024	-1	-1	-1	-1	4	-1280	-1024	-1	-1	-1	-1	4		0	0						Frog_fixed.avi	0
10188	611	-1280	-1024	-1	-1	-1	-1	4	-1280	-1024	-1	-1	-1	-1	4		0	0						Frog_fixed.avi	0
10205	612	-1280	-1024	-1	-1	-1	-1	4	-1280	-1024	-1	-1	-1	-1	4		0	0						Frog_fixed.avi	0
10222	613	-1280	-1024	-1	-1	-1	-1	4	-1280	-1024	-1	-1	-1	-1	4		0	0						Frog_fixed.avi	0
10239	614	-1280	-1024	-1	-1	-1	-1	4	-1280	-1024	-1	-1	-1	-1	4		0	0						Frog_fixed.avi	0
10255	615	-1280	-1024	-1	-1	-1	-1	4	-1280	-1024	-1	-1	-1	-1	4		0	0						Frog_fixed.avi	0
10272	616	-1280	-1024	-1	-1	-1	-1	4	-1280	-1024	-1	-1	-1	-1	4		0	0						Frog_fixed.avi	0
10289	617	-1280	-1024	-1	-1	-1	-1	4	-1280	-1024	-1	-1	-1	-1	4		0	0						Frog_fixed.avi	0
10305	618	-1280	-1024	-1	-1	-1	-1	4	-1280	-1024	-1	-1	-1	-1	4		0	0						Frog_fixed.avi	0
10322	619	-1280	-1024	-1	-1	-1	-1	4	-1280	-1024	-1	-1	-1	-1	4		0	0						Frog_fixed.avi	0
10338	620	-1280	-1024	-1	-1	-1	-1	4	-1280	-1024	-1	-1	-1	-1	4		0	0						Frog_fixed.avi	0
10355	621	-1280	-1024	-1	-1	-1	-1	4	-1280	-1024	-1	-1	-1	-1	4		0	0						Frog_fixed.avi	0
10372	622	-1280	-1024	-1	-1	-1	-1	4	-1280	-1024	-1	-1	-1	-1	4		0	0						Frog_fixed.avi	0
10388	623	-1280	-1024	-1	-1	-1	-1	4	-1280	-1024	-1	-1	-1	-1	4		0	0						Frog_fixed.avi	0
10405	624	-1280	-1024	-1	-1	-1	-1	4	-1280	-1024	-1	-1	-1	-1	4		0	0						Frog_fixed.avi	0
10422	625	-1280	-1024	-1	-1	-1	-1	4	-1280	-1024	-1	-1	-1	-1	4		0	0						Frog_fixed.avi	0
10439	626	-1280	-1024	-1	-1	-1	-1	4	-1280	-1024	-1	-1	-1	-1	4		0	0						Frog_fixed.avi	0
10455	627	-1280	-1024	-1	-1	-1	-1	4	-1280	-1024	-1	-1	-1	-1	4		0	0						Frog_fixed.avi	0
10472	628	-1280	-1024	-1	-1	-1	-1	4	-1280	-1024	-1	-1	-1	-1	4		0	0						Frog_fixed.avi	0
10489	629	-1280	-1024	-1	-1	-1	-1	4	-1280	-1024	-1	-1	-1	-1	4		0	0						Frog_fixed.avi	0
10505	630	-1280	-1024	-1	-1	-1	-1	4	-1280	-1024	-1	-1	-1	-1	4		0	0						Frog_fixed.avi	0
10522	631	-1280	-1024	-1	-1	-1	-1	4	-1280	-1024	-1	-1	-1	-1	4		0	0						Frog_fixed.avi	0
10539	632	-1280	-1024	-1	-1	-1	-1	4	-1280	-1024	-1	-1	-1	-1	4		0	0						Frog_fixed.avi	0
10556	633	-1280	-1024	-1	-1	-1	-1	4	-1280	-1024	-1	-1	-1	-1	4		0	0						Frog_fixed.avi	0
10572	634	-1280	-1024	-1	-1	-1	-1	4	-1280	-1024	-1	-1	-1	-1	4		0	0						Frog_fixed.avi	0
10589	635	-1280	-1024	-1	-1	-1	-1	4	-1280	-1024	-1	-1	-1	-1	4		0	0						Frog_fixed.avi	0
10606	636	-1280	-1024	-1	-1	-1	-1	4	-1280	-1024	-1	-1	-1	-1	4		0	0						Frog_fixed.avi	0
10622	637	-1280	-1024	-1	-1	-1	-1	4	-1280	-1024	-1	-1	-1	-1	4		0	0						Frog_fixed.avi	0
10639	638	-1280	-1024	-1	-1	-1	-1	4	-1280	-1024	-1	-1	-1	-1	4		0	0						Frog_fixed.avi	0
10655	639	-1280	-1024	-1	-1	-1	-1	4	-1280	-1024	-1	-1	-1	-1	4		0	0						Frog_fixed.avi	0
10672	640	-1280	-1024	-1	-1	-1	-1	4	-1280	-1024	-1	-1	-1	-1	4		0	0						Frog_fixed.avi	0
10688	641	-1280	-1024	-1	-1	-1	-1	4	-1280	-1024	-1	-1	-1	-1	4		0	0						Frog_fixed.avi	0
10705	642	-1280	-1024	-1	-1	-1	-1	4	-1280	-1024	-1	-1	-1	-1	4		0	0						Frog_fixed.avi	0
10722	643	-1280	-1024	-1	-1	-1	-1	4	-1280	-1024	-1	-1	-1	-1	4		0	0						Frog_fixed.avi	0
10738	644	-1280	-1024	-1	-1	-1	-1	4	-1280	-1024	-1	-1	-1	-1	4		0	0						Frog_fixed.avi	0
10755	645	-1280	-1024	-1	-1	-1	-1	4	-1280	-1024	-1	-1	-1	-1	4		0	0						Frog_fixed.avi	0
10772	646	-1280	-1024	-1	-1	-1	-1	4	-1280	-1024	-1	-1	-1	-1	4		0	0						Frog_fixed.avi	0
10788	647	-1280	-1024	-1	-1	-1	-1	4	-1280	-1024	-1	-1	-1	-1	4		0	0						Frog_fixed.avi	0
10805	648	-1280	-1024	-1	-1	-1	-1	4	-1280	-1024	-1	-1	-1	-1	4		0	0						Frog_fixed.avi	0
10822	649	-1280	-1024	-1	-1	-1	-1	4	-1280	-1024	-1	-1	-1	-1	4		0	0						Frog_fixed.avi	0
10838	650	-1280	-1024	-1	-1	-1	-1	4	-1280	-1024	-1	-1	-1	-1	4		0	0						Frog_fixed.avi	0
10855	651	-1280	-1024	-1	-1	-1	-1	4	-1280	-1024	-1	-1	-1	-1	4		0	0						Frog_fixed.avi	0
10872	652	-1280	-1024	-1	-1	-1	-1	4	-1280	-1024	-1	-1	-1	-1	4		0	0						Frog_fixed.avi	0
10888	653	-1280	-1024	-1	-1	-1	-1	4	-1280	-1024	-1	-1	-1	-1	4		0	0						Frog_fixed.avi	0
10905	654	-1280	-1024	-1	-1	-1	-1	4	-1280	-1024	-1	-1	-1	-1	4		0	0						Frog_fixed.avi	0
10922	655	-1280	-1024	-1	-1	-1	-1	4	-1280	-1024	-1	-1	-1	-1	4		0	0						Frog_fixed.avi	0
10938	656	-1280	-1024	-1	-1	-1	-1	4	-1280	-1024	-1	-1	-1	-1	4		0	0						Frog_fixed.avi	0
10955	657	-1280	-1024	-1	-1	-1	-1	4	-1280	-1024	-1	-1	-1	-1	4		0	0						Frog_fixed.avi	0
10972	658	-1280	-1024	-1	-1	-1	-1	4	-1280	-1024	-1	-1	-1	-1	4		0	0						Frog_fixed.avi	0
10989	659	-1280	-1024	-1	-1	-1	-1	4	-1280	-1024	-1	-1	-1	-1	4		0	0						Frog_fixed.avi	0
11005	660	-1280	-1024	-1	-1	-1	-1	4	-1280	-1024	-1	-1	-1	-1	4		0	0						Frog_fixed.avi	0
11022	661	-1280	-1024	-1	-1	-1	-1	4	-1280	-1024	-1	-1	-1	-1	4		0	0						Frog_fixed.avi	0
11039	662	-1280	-1024	-1	-1	-1	-1	4	-1280	-1024	-1	-1	-1	-1	4		0	0						Frog_fixed.avi	0
11056	663	-1280	-1024	-1	-1	-1	-1	4	-1280	-1024	-1	-1	-1	-1	4		0	0						Frog_fixed.avi	0
11072	664	-1280	-1024	-1	-1	-1	-1	4	-1280	-1024	-1	-1	-1	-1	4		0	0						Frog_fixed.avi	0
11089	665	-1280	-1024	-1	-1	-1	-1	4	-1280	-1024	-1	-1	-1	-1	4		0	0						Frog_fixed.avi	0
11106	666	-1280	-1024	-1	-1	-1	-1	4	-1280	-1024	-1	-1	-1	-1	4		0	0						Frog_fixed.avi	0
11122	667	-1280	-1024	-1	-1	-1	-1	4	-1280	-1024	-1	-1	-1	-1	4		0	0						Frog_fixed.avi	0
11139	668	-1280	-1024	-1	-1	-1	-1	4	-1280	-1024	-1	-1	-1	-1	4		0	0						Frog_fixed.avi	0
11155	669	-1280	-1024	-1	-1	-1	-1	4	-1280	-1024	-1	-1	-1	-1	4		0	0						Frog_fixed.avi	0
11172	670	-1280	-1024	-1	-1	-1	-1	4	-1280	-1024	-1	-1	-1	-1	4		0	0						Frog_fixed.avi	0
11188	671	-1280	-1024	-1	-1	-1	-1	4	-1280	-1024	-1	-1	-1	-1	4		0	0						Frog_fixed.avi	0
11205	672	-1280	-1024	-1	-1	-1	-1	4	-1280	-1024	-1	-1	-1	-1	4		0	0						Frog_fixed.avi	0
11221	673	-1280	-1024	-1	-1	-1	-1	4	-1280	-1024	-1	-1	-1	-1	4		0	0						Frog_fixed.avi	0
11238	674	-1280	-1024	-1	-1	-1	-1	4	-1280	-1024	-1	-1	-1	-1	4		0	0						Frog_fixed.avi	0
11255	675	-1280	-1024	-1	-1	-1	-1	4	-1280	-1024	-1	-1	-1	-1	4		0	0						Frog_fixed.avi	0
11271	676	-1280	-1024	-1	-1	-1	-1	4	-1280	-1024	-1	-1	-1	-1	4		0	0						Frog_fixed.avi	0
11288	677	-1280	-1024	-1	-1	-1	-1	4	-1280	-1024	-1	-1	-1	-1	4		0	0						Frog_fixed.avi	0
11305	678	-1280	-1024	-1	-1	-1	-1	4	-1280	-1024	-1	-1	-1	-1	4		0	0						Frog_fixed.avi	0
11321	679	-1280	-1024	-1	-1	-1	-1	4	-1280	-1024	-1	-1	-1	-1	4		0	0						Frog_fixed.avi	0
11338	680	-1280	-1024	-1	-1	-1	-1	4	-1280	-1024	-1	-1	-1	-1	4		0	0						Frog_fixed.avi	0
11355	681	-1280	-1024	-1	-1	-1	-1	4	-1280	-1024	-1	-1	-1	-1	4		0	0						Frog_fixed.avi	0
11371	682	-1280	-1024	-1	-1	-1	-1	4	-1280	-1024	-1	-1	-1	-1	4		0	0						Frog_fixed.avi	0
11388	683	-1280	-1024	-1	-1	-1	-1	4	-1280	-1024	-1	-1	-1	-1	4		0	0						Frog_fixed.avi	0
11405	684	-1280	-1024	-1	-1	-1	-1	4	-1280	-1024	-1	-1	-1	-1	4		0	0						Frog_fixed.avi	0
11421	685	-1280	-1024	-1	-1	-1	-1	4	-1280	-1024	-1	-1	-1	-1	4		0	0						Frog_fixed.avi	0
11438	686	-1280	-1024	-1	-1	-1	-1	4	-1280	-1024	-1	-1	-1	-1	4		0	0						Frog_fixed.avi	0
11455	687	-1280	-1024	-1	-1	-1	-1	4	-1280	-1024	-1	-1	-1	-1	4		0	0						Frog_fixed.avi	0
11471	688	-1280	-1024	-1	-1	-1	-1	4	-1280	-1024	-1	-1	-1	-1	4		0	0						Frog_fixed.avi	0
11488	689	-1280	-1024	-1	-1	-1	-1	4	-1280	-1024	-1	-1	-1	-1	4		0	0						Frog_fixed.avi	0
11505	690	-1280	-1024	-1	-1	-1	-1	4	-1280	-1024	-1	-1	-1	-1	4		0	0						Frog_fixed.avi	0
11522	691	-1280	-1024	-1	-1	-1	-1	4	-1280	-1024	-1	-1	-1	-1	4		0	0						Frog_fixed.avi	0
11538	692	-1280	-1024	-1	-1	-1	-1	4	-1280	-1024	-1	-1	-1	-1	4		0	0						Frog_fixed.avi	0
11555	693	-1280	-1024	-1	-1	-1	-1	4	-1280	-1024	-1	-1	-1	-1	4		0	0						Frog_fixed.avi	0
11572	694	-1280	-1024	-1	-1	-1	-1	4	-1280	-1024	-1	-1	-1	-1	4		0	0						Frog_fixed.avi	0
11589	695	-1280	-1024	-1	-1	-1	-1	4	-1280	-1024	-1	-1	-1	-1	4		0	0						Frog_fixed.avi	0
11605	696	-1280	-1024	-1	-1	-1	-1	4	-1280	-1024	-1	-1	-1	-1	4		0	0						Frog_fixed.avi	0
11622	697	-1280	-1024	-1	-1	-1	-1	4	-1280	-1024	-1	-1	-1	-1	4		0	0						Frog_fixed.avi	0
11638	698	-1280	-1024	-1	-1	-1	-1	4	-1280	-1024	-1	-1	-1	-1	4		0	0						Frog_fixed.avi	0
11655	699	-1280	-1024	-1	-1	-1	-1	4	-1280	-1024	-1	-1	-1	-1	4		0	0						Frog_fixed.avi	0
11671	700	-1280	-1024	-1	-1	-1	-1	4	-1280	-1024	-1	-1	-1	-1	4		0	0						Frog_fixed.avi	0
11688	701	-1280	-1024	-1	-1	-1	-1	4	-1280	-1024	-1	-1	-1	-1	4		0	0						Frog_fixed.avi	0
11704	702	-1280	-1024	-1	-1	-1	-1	4	-1280	-1024	-1	-1	-1	-1	4		0	0						Frog_fixed.avi	0
11721	703	-1280	-1024	-1	-1	-1	-1	4	-1280	-1024	-1	-1	-1	-1	4		0	0						Frog_fixed.avi	0
11738	704	-1280	-1024	-1	-1	-1	-1	4	-1280	-1024	-1	-1	-1	-1	4		0	0						Frog_fixed.avi	0
11754	705	-1280	-1024	-1	-1	-1	-1	4	-1280	-1024	-1	-1	-1	-1	4		0	0						Frog_fixed.avi	0
11771	706	-1280	-1024	-1	-1	-1	-1	4	-1280	-1024	-1	-1	-1	-1	4		0	0						Frog_fixed.avi	0
11788	707	-1280	-1024	-1	-1	-1	-1	4	-1280	-1024	-1	-1	-1	-1	4		0	0						Frog_fixed.avi	0
11804	708	-1280	-1024	-1	-1	-1	-1	4	-1280	-1024	-1	-1	-1	-1	4		0	0						Frog_fixed.avi	0
11821	709	-1280	-1024	-1	-1	-1	-1	4	-1280	-1024	-1	-1	-1	-1	4		0	0						Frog_fixed.avi	0
11838	710	-1280	-1024	-1	-1	-1	-1	4	-1280	-1024	-1	-1	-1	-1	4		0	0						Frog_fixed.avi	0
11854	711	-1280	-1024	-1	-1	-1	-1	4	-1280	-1024	-1	-1	-1	-1	4		0	0						Frog_fixed.avi	0
11871	712	-1280	-1024	-1	-1	-1	-1	4	-1280	-1024	-1	-1	-1	-1	4		0	0						Frog_fixed.avi	0
11888	713	-1280	-1024	-1	-1	-1	-1	4	-1280	-1024	-1	-1	-1	-1	4		0	0						Frog_fixed.avi	0
11904	714	-1280	-1024	-1	-1	-1	-1	4	-1280	-1024	-1	-1	-1	-1	4		0	0						Frog_fixed.avi	0
11921	715	-1280	-1024	-1	-1	-1	-1	4	-1280	-1024	-1	-1	-1	-1	4		0	0						Frog_fixed.avi	0
11938	716	-1280	-1024	-1	-1	-1	-1	4	-1280	-1024	-1	-1	-1	-1	4		0	0						Frog_fixed.avi	0
11954	717	-1280	-1024	-1	-1	-1	-1	4	-1280	-1024	-1	-1	-1	-1	4		0	0						Frog_fixed.avi	0
11971	718	-1280	-1024	-1	-1	-1	-1	4	-1280	-1024	-1	-1	-1	-1	4		0	0						Frog_fixed.avi	0
11988	719	-1280	-1024	-1	-1	-1	-1	4	-1280	-1024	-1	-1	-1	-1	4		0	0						Frog_fixed.avi	0
12005	720	-1280	-1024	-1	-1	-1	-1	4	-1280	-1024	-1	-1	-1	-1	4		0	0						Frog_fixed.avi	0
12021	721	-1280	-1024	-1	-1	-1	-1	4	-1280	-1024	-1	-1	-1	-1	4		0	0						Frog_fixed.avi	0
12038	722	-1280	-1024	-1	-1	-1	-1	4	-1280	-1024	-1	-1	-1	-1	4		0	0						Frog_fixed.avi	0
12055	723	-1280	-1024	-1	-1	-1	-1	4	-1280	-1024	-1	-1	-1	-1	4		0	0						Frog_fixed.avi	0
12072	724	-1280	-1024	-1	-1	-1	-1	4	-1280	-1024	-1	-1	-1	-1	4		0	0						Frog_fixed.avi	0
12088	725	-1280	-1024	-1	-1	-1	-1	4	-1280	-1024	-1	-1	-1	-1	4		0	0						Frog_fixed.avi	0
12104	726	-1280	-1024	-1	-1	-1	-1	4	-1280	-1024	-1	-1	-1	-1	4		0	0						Frog_fixed.avi	0
12121	727	-1280	-1024	-1	-1	-1	-1	4	-1280	-1024	-1	-1	-1	-1	4		0	0						Frog_fixed.avi	0
12137	728	-1280	-1024	-1	-1	-1	-1	4	-1280	-1024	-1	-1	-1	-1	4		0	0						Frog_fixed.avi	0
12154	729	-1280	-1024	-1	-1	-1	-1	4	-1280	-1024	-1	-1	-1	-1	4		0	0						Frog_fixed.avi	0
12171	730	893.351	464.2818	0.4696378	0.4676474	632.9882	3.056622	0	835.5085	523.7283	0.3417101	0.4951639	623.1271	2.728311	0	11	864	494						Frog_fixed.avi	0
12187	731	-1280	-1024	-1	-1	-1	-1	4	-1280	-1024	-1	-1	-1	-1	4	11	0	0						Frog_fixed.avi	0
12204	732	-1280	-1024	-1	-1	-1	-1	4	-1280	-1024	-1	-1	-1	-1	4	11	0	0						Frog_fixed.avi	0
12221	733	-1280	-1024	-1	-1	-1	-1	4	-1280	-1024	-1	-1	-1	-1	4	11	0	0						Frog_fixed.avi	0
12237	734	911.5753	434.8073	0.4711368	0.47426	634.3269	3.106604	0	862.0419	483.7156	0.3421725	0.5019173	633.0365	2.992357	0	11	887	459						Frog_fixed.avi	0
12254	735	882.1967	450.8486	0.4713451	0.4758395	634.3283	3.046744	0	912.2008	488.255	0.3424439	0.5037006	633.04	3.070907	0	11	897	470						Frog_fixed.avi	0
12270	736	906.2568	444.977	0.4714207	0.4774998	634.327	3.10989	0	893.7848	491.2032	0.3426877	0.5054165	633.0365	3.079768	0	11	900	468						Frog_fixed.avi	0
12287	737	879.217	444.6164	0.4695742	0.4794238	634.3283	2.9626	0	847.9611	466.2654	0.3408504	0.5074472	633.04	2.847247	0	11	864	455						Frog_fixed.avi	0
12304	738	874.9012	454.558	0.4731307	0.4804399	634.3257	3.043784	0	855.3168	489.7516	0.3446047	0.508391	633.033	2.889384	0	11	865	472						Frog_fixed.avi	0
12320	739	877.7935	472.6558	0.471222	0.4823378	634.327	3.092565	0	857.1697	513.8423	0.3428162	0.5103292	633.0364	2.95147	0	11	867	493						Frog_fixed.avi	0
12337	740	880.0996	477.416	0.4711167	0.4838661	623.8651	3.094651	0	836.7294	529.8317	0.3432344	0.5118307	622.766	2.939118	0	11	858	504						Frog_fixed.avi	0
12354	741	883.8724	492.6604	0.4709359	0.4852256	624.283	3.124086	0	845.6546	517.5733	0.3431013	0.5131013	623.272	2.94097	0	11	865	505						Frog_fixed.avi	0
12370	742	889.3218	466.4265	0.4707374	0.4864574	624.864	3.10254	0	842.1185	520.9798	0.3429677	0.5142935	623.6686	2.972655	0	11	866	494						Frog_fixed.avi	0
12387	743	871.9732	469.7888	0.4705102	0.4874388	625.1759	3.060215	0	847.7499	514.1375	0.3428026	0.5151948	624.2209	2.927676	0	11	860	492						Frog_fixed.avi	0
12404	744	879.7744	484.9486	0.4703164	0.4883664	625.352	3.124538	0	848.1619	513.634	0.3426671	0.5160361	624.5595	2.96669	0	11	864	499						Frog_fixed.avi	0
12420	745	876.22	480.5789	0.4701292	0.4892263	625.7173	3.124711	0	856.3881	508.2241	0.3425502	0.516823	624.8694	2.958011	0	11	866	494						Frog_fixed.avi	0
12437	746	879.1187	471.9857	0.4698868	0.4900784	626.0093	3.127112	0	847.01	513.2122	0.3423461	0.5176007	625.5241	3.025517	0	11	863	493						Frog_fixed.avi	0
12454	747	872.4173	469.1891	0.4696237	0.491035	626.3841	3.199265	0	842.4403	515.1415	0.342207	0.5183436	625.7769	3.049923	0	11	857	492						Frog_fixed.avi	0
12470	748	872.0193	486.9357	0.4694223	0.4919037	626.6072	3.20699	0	845.3879	529.233	0.3419846	0.5190372	626.3033	3.060906	0	11	859	508						Frog_fixed.avi	0
12487	749	874.0199	494.7848	0.469149	0.492741	626.6536	3.248893	0	849.2091	517.572	0.3418208	0.5196541	626.525	3.088121	0	11	862	506						Frog_fixed.avi	0
12504	750	878.9423	483.4214	0.4689883	0.4935644	626.8867	3.22664	0	836.0712	524.7767	0.3416253	0.5202906	626.8674	3.109003	0	11	858	504						Frog_fixed.avi	0
12520	751	876.9606	469.1947	0.4688455	0.4943272	627.0752	3.198058	0	848.6341	515.6084	0.3415056	0.5208921	627.1502	3.045314	0	11	863	492						Frog_fixed.avi	0
12537	752	875.7743	478.9872	0.4687085	0.4949694	627.1968	3.211851	0	852.077	511.7236	0.341441	0.5214739	627.3286	3.081794	0	11	864	495						Frog_fixed.avi	0
12554	753	883.107	480.4919	0.4686467	0.4956313	627.2471	3.308859	0	854.6328	515.9083	0.3414052	0.5218981	627.4548	3.103659	0	11	869	498						Frog_fixed.avi	0
12570	754	880.9488	468.0528	0.4685945	0.4962082	627.0587	3.279314	0	842.1442	521.8907	0.3413929	0.5223786	627.5428	3.15985	0	11	862	495						Frog_fixed.avi	0
12587	755	876.3757	478.686	0.468608	0.4967201	627.1055	3.345146	0	859.4727	513.6895	0.3414245	0.5226946	627.6555	3.133163	0	11	868	496						Frog_fixed.avi	0
12604	756	884.1992	482.9082	0.4686803	0.4970535	627.2349	3.33989	0	845.4568	513.525	0.3414846	0.5229548	627.7053	3.148281	0	11	865	498						Frog_fixed.avi	0
12620	757	875.3302	492.3853	0.4687943	0.4973221	627.0756	3.328476	0	850.1612	511.1954	0.3415836	0.5232152	627.8844	3.156507	0	11	863	502						Frog_fixed.avi	0
12637	758	883.8068	485.0632	0.4689286	0.4975225	627.0972	3.3262	0	856.3354	509.1034	0.3417363	0.5233044	627.8658	3.18277	0	11	870	497						Frog_fixed.avi	0
12654	759	871.7111	482.8508	0.4690968	0.4976395	626.8476	3.343658	0	849.4904	518.7529	0.3419306	0.5233596	627.6786	3.184295	0	11	861	501						Frog_fixed.avi	0
12670	760	877.2033	491.7621	0.4693694	0.4977727	626.8027	3.370562	0	847.3322	521.2191	0.3421396	0.5233909	627.8107	3.207368	0	11	862	506						Frog_fixed.avi	0
12687	761	877.6132	479.7529	0.4696218	0.4978765	626.5857	3.35769	0	855.072	505.7913	0.3424444	0.5234062	627.5359	3.187111	0	11	866	493						Frog_fixed.avi	0
12704	762	879.728	482.304	0.4700043	0.4980171	626.4974	3.385898	0	845.3877	525.8047	0.3427782	0.5234398	627.5779	3.256018	0	11	863	504						Frog_fixed.avi	0
12720	763	877.8021	488.1854	0.4703999	0.4981068	626.2048	3.398044	0	849.7622	522.3906	0.3431298	0.5233706	627.4727	3.235211	0	11	864	505						Frog_fixed.avi	0
12737	764	875.0089	474.5922	0.4708588	0.498061	626.0848	3.402704	0	839.5694	516.5598	0.3435748	0.5232298	627.2847	3.27788	0	11	857	496						Frog_fixed.avi	0
12753	765	877.8672	445.3223	0.4712649	0.4978803	625.7958	3.396945	0	847.5334	488.7275	0.3440498	0.5227685	627.114	3.267848	0	11	863	467						Frog_fixed.avi	0
12770	766	876.6442	460.3575	0.4717759	0.4979011	625.55	3.420737	0	850.7618	489.3137	0.344509	0.5225172	626.9871	3.286106	0	11	864	475						Frog_fixed.avi	0
12787	767	885.5546	452.772	0.4723746	0.4978743	625.2982	3.41991	0	848.2552	498.5374	0.3450524	0.5220978	626.7944	3.319824	0	11	867	476						Frog_fixed.avi	0
12803	768	879.9037	462.2168	0.4730589	0.4978881	625.2385	3.462835	0	849.3164	491.5341	0.3456664	0.5217062	626.5892	3.322658	0	11	865	477						Frog_fixed.avi	0
12820	769	882.5123	461.9749	0.4738683	0.497993	624.9294	3.477919	0	866.3639	480.9008	0.3464147	0.5212784	626.3697	3.292355	0	11	874	471						Frog_fixed.avi	0
12837	770	883.2293	462.8304	0.4747916	0.4981995	624.7946	3.501066	0	851.7986	489.3606	0.3472539	0.5209169	626.0696	3.36875	0	11	868	476						Frog_fixed.avi	0
12853	771	880.0927	468.8082	0.4757949	0.4984691	624.667	3.522964	0	857.5139	489.7855	0.3481468	0.5204791	626.1341	3.367091	0	11	869	479						Frog_fixed.avi	0
12870	772	881.6448	464.1928	0.4768665	0.498745	624.4813	3.539833	0	851.0635	487.705	0.349142	0.520112	625.9504	3.387419	0	11	866	476						Frog_fixed.avi	0
12887	773	879.2693	465.5828	0.4779799	0.4990674	624.4044	3.539259	0	850.0087	483.7815	0.3501856	0.5196353	625.8113	3.363944	0	11	865	475						Frog_fixed.avi	0
12903	774	877.1379	450.6114	0.4791995	0.4993643	624.2267	3.544469	0	849.6924	488.6508	0.351303	0.5192358	625.4862	3.391792	0	11	863	470						Frog_fixed.avi	0
12920	775	880.7937	455.3766	0.480414	0.4996067	624.1653	3.551727	0	847.4024	492.0231	0.3524062	0.5187247	625.3522	3.41299	0	11	864	474						Frog_fixed.avi	0
12937	776	874.5123	460.0499	0.4816068	0.4999998	624.0264	3.583334	0	840.1071	496.3578	0.3535068	0.5184085	625.3496	3.446224	0	11	857	478						Frog_fixed.avi	0
12953	777	876.4526	461.7568	0.4828118	0.5004306	624.0901	3.599323	0	839.521	495.7206	0.3546472	0.5180903	625.2805	3.454287	0	11	858	479						Frog_fixed.avi	0
12970	778	873.0305	468.9795	0.4839847	0.5010083	624.0485	3.613608	0	838.1367	491.4438	0.3557605	0.5180257	625.2632	3.458215	0	11	856	480						Frog_fixed.avi	0
12987	779	874.8847	461.1785	0.485137	0.501651	623.9723	3.618656	0	844.8096	493.0326	0.3568839	0.5180428	625.0641	3.462276	0	11	860	477						Frog_fixed.avi	0
13003	780	876.8784	469.5718	0.4862255	0.50225	624.113	3.640205	0	847.9529	500.8399	0.3579169	0.5181322	625.1625	3.491351	0	11	862	485						Frog_fixed.avi	0
13020	781	874.6209	463.9365	0.4871839	0.5028524	624.0072	3.634684	0	842.8811	491.0056	0.3588648	0.5183374	625.1002	3.494607	0	11	859	477						Frog_fixed.avi	0
13037	782	875.0483	461.4354	0.488044	0.5034687	624.2158	3.665296	0	838.8446	489.0177	0.3596814	0.5184802	625.1964	3.490942	0	11	857	475						Frog_fixed.avi	0
13053	783	871.9629	462.2703	0.4888131	0.5040625	624.2731	3.665364	0	840.0616	497.7875	0.3604603	0.518638	625.2614	3.526372	0	11	856	480						Frog_fixed.avi	0
13070	784	875.2927	459.3214	0.4894452	0.5045416	624.3386	3.680238	0	838.3717	492.4117	0.3610801	0.5188507	625.4138	3.532869	0	11	857	476						Frog_fixed.avi	0
13087	785	872.2132	463.3363	0.4900052	0.5049877	624.5155	3.689546	0	835.2017	492.3553	0.3616359	0.5190879	625.5891	3.542974	0	11	854	478						Frog_fixed.avi	0
13103	786	871.4816	477.1334	0.4904984	0.5052974	624.5662	3.728925	0	837.8749	488.7223	0.3621567	0.5192149	625.824	3.570486	0	11	855	483						Frog_fixed.avi	0
13120	787	874.6473	458.7203	0.4909633	0.5056152	624.787	3.722335	0	836.2762	490.6303	0.3626558	0.5193131	625.9637	3.563603	0	11	855	475						Frog_fixed.avi	0
13137	788	872.7758	465.3118	0.4914271	0.5058475	624.9188	3.741826	0	839.3412	498.7048	0.3631427	0.5193322	626.1633	3.578401	0	11	856	482						Frog_fixed.avi	0
13153	789	870.8506	459.2861	0.4919145	0.5060198	625.034	3.736681	0	836.3851	501.1443	0.3636543	0.5193325	626.3043	3.60359	0	11	854	480						Frog_fixed.avi	0
13170	790	873.7967	470.8077	0.4924186	0.506187	625.1572	3.769473	0	834.6794	492.4098	0.3641716	0.5192766	626.5201	3.621262	0	11	854	482						Frog_fixed.avi	0
13186	791	877.4822	462.9292	0.4929312	0.5062845	625.2735	3.764504	0	839.1051	490.8701	0.3647249	0.5191956	626.6702	3.628759	0	11	858	477						Frog_fixed.avi	0
13203	792	870.5085	468.1267	0.4934764	0.5063124	625.4355	3.783083	0	842.1155	501.2646	0.3652727	0.5189199	626.8265	3.64823	0	11	856	485						Frog_fixed.avi	0
13220	793	875.6677	469.1218	0.4940063	0.5063149	625.5334	3.795595	0	837.9959	502.7523	0.3658119	0.5187216	626.9878	3.638051	0	11	857	486						Frog_fixed.avi	0
13236	794	874.8309	463.2921	0.4945537	0.5062885	625.8361	3.816496	0	835.5732	495.3256	0.3663552	0.5185283	627.1441	3.677748	0	11	855	479						Frog_fixed.avi	0
13253	795	872.335	468.8838	0.4950801	0.5062164	625.9363	3.821409	0	829.127	511.8792	0.366899	0.5182041	627.2424	3.682375	0	11	851	490						Frog_fixed.avi	0
13270	796	876.2822	467.7771	0.4955549	0.5060843	626.0849	3.834274	0	834.0665	508.6865	0.3673882	0.5179507	627.3943	3.699496	0	11	855	488						Frog_fixed.avi	0
13286	797	869.22	468.735	0.4959778	0.5059924	626.0805	3.847463	0	836.8091	502.8886	0.3678308	0.5177395	627.3731	3.699656	0	11	853	486						Frog_fixed.avi	0
13303	798	874.0583	466.192	0.4963529	0.5058799	626.3726	3.851688	0	840.231	495.1036	0.3682417	0.5175237	627.467	3.707452	0	11	857	481						Frog_fixed.avi	0
13320	799	875.7824	463.0046	0.4966823	0.5058064	626.5357	3.851118	0	837.8492	501.0082	0.3685379	0.5172858	627.6733	3.701997	0	11	857	482						Frog_fixed.avi	0
13336	800	872.478	469.0334	0.496866	0.5057085	626.6133	3.862391	0	835.5258	511.2846	0.3687861	0.5171029	627.6388	3.718337	0	11	854	490						Frog_fixed.avi	0
13353	801	873.7985	475.4163	0.497005	0.5055707	626.5618	3.884751	0	838.2228	508.4115	0.368921	0.5169545	627.944	3.742077	0	11	856	492						Frog_fixed.avi	0
13370	802	888.3051	506.0329	0.4969064	0.5055683	626.7104	3.876408	0	860.6824	528.3972	0.368975	0.5168181	628.1101	3.728601	0	11	874	517						Frog_fixed.avi	0
13386	803	884.6343	494.6469	0.496882	0.5052094	626.6497	3.890657	0	858.0804	521.0936	0.3689283	0.5163386	628.1395	3.741345	0	11	871	508						Frog_fixed.avi	0
13403	804	890.1173	491.5551	0.4967697	0.5047328	626.7585	3.88824	0	855.9411	529.3064	0.3688067	0.5158287	628.1576	3.752559	0	11	873	510						Frog_fixed.avi	0
13420	805	893.0441	498.5794	0.4965771	0.5042626	626.6372	3.896015	0	857.6364	525.907	0.3685772	0.5153747	628.3331	3.767831	0	11	875	512						Frog_fixed.avi	0
13436	806	890.1356	494.7995	0.4962783	0.5038726	626.7591	3.910506	0	860.3897	539.1021	0.3683309	0.5149612	628.2098	3.801261	0	11	875	517						Frog_fixed.avi	0
13453	807	886.7072	497.7671	0.4959328	0.5035684	626.5577	3.919277	0	854.894	529.2477	0.3679755	0.5146475	628.4222	3.790143	0	11	871	514						Frog_fixed.avi	0
13470	808	889.6863	495.8677	0.4955801	0.5033324	626.4998	3.932489	0	850.4868	525.669	0.3675947	0.514446	628.2968	3.785147	0	11	870	511						Frog_fixed.avi	0
13486	809	892.771	493.4826	0.4951369	0.5030234	626.4839	3.918575	0	857.1497	524.3572	0.3671546	0.5141409	628.3074	3.792525	0	11	875	509						Frog_fixed.avi	0
13503	810	889.8594	494.2257	0.4946518	0.5026155	626.3929	3.932037	0	858.9773	520.1421	0.3667022	0.5137377	628.0857	3.809521	0	11	874	507						Frog_fixed.avi	0
13520	811	888.3517	494.5222	0.4941154	0.5020615	626.2507	3.945397	0	859.4244	524.2454	0.3661413	0.5132142	628.2509	3.806154	0	11	874	509						Frog_fixed.avi	0
13536	812	889.113	494.8427	0.493585	0.5014537	626.1752	3.939363	0	856.1987	521.3443	0.3655965	0.5126601	628.2469	3.821589	0	11	873	508						Frog_fixed.avi	0
13553	813	891.5848	492.4361	0.4930134	0.5007789	625.9065	3.950534	0	866.6077	522.5908	0.3650495	0.512035	628.1604	3.81056	0	11	879	508						Frog_fixed.avi	0
13570	814	887.912	491.2384	0.4924705	0.5001919	625.7926	3.94381	0	859.4385	524.3402	0.3644981	0.5114571	628.158	3.834997	0	11	874	508						Frog_fixed.avi	0
13586	815	893.6815	493.2964	0.4919293	0.4996901	625.697	3.968036	0	862.4619	520.3564	0.3639324	0.5110864	628.0328	3.834607	0	11	878	507						Frog_fixed.avi	0
13603	816	894.2385	492.4424	0.4913905	0.4993641	625.6113	3.988555	0	860.3339	517.9279	0.3633712	0.5107036	627.975	3.854441	0	11	877	505						Frog_fixed.avi	0
13620	817	893.9518	489.8788	0.4908369	0.4991015	625.4279	3.959896	0	853.5442	522.359	0.3628204	0.5105513	627.878	3.849332	0	11	874	506						Frog_fixed.avi	0
13636	818	895.0056	491.4458	0.4902983	0.4989829	625.2584	3.962548	0	850.3571	522.1054	0.362259	0.5104638	627.66	3.854103	0	11	873	507						Frog_fixed.avi	0
13653	819	891.4011	490.256	0.489763	0.4989063	625.1307	3.983064	0	854.4008	520.7832	0.3617137	0.5104355	627.5721	3.856223	0	11	873	506						Frog_fixed.avi	0
13670	820	892.8721	487.7425	0.4891939	0.4988222	624.8582	3.981503	0	868.7415	511.0992	0.3611655	0.5104409	627.4257	3.824824	0	11	881	499						Frog_fixed.avi	0
13686	821	893.2044	494.3466	0.4886229	0.4987883	624.826	3.996392	0	862.6435	523.5952	0.3606171	0.5104772	627.2637	3.850497	0	11	878	509						Frog_fixed.avi	0
13703	822	894.0724	497.244	0.4880716	0.498808	624.7853	3.996058	0	855.6635	524.6881	0.3600386	0.5105863	627.0949	3.864212	0	11	875	511						Frog_fixed.avi	0
13719	823	894.2969	492.08	0.4875047	0.4988815	624.6862	3.999497	0	861.4731	525.6528	0.3594601	0.5107339	626.9963	3.876366	0	11	878	509						Frog_fixed.avi	0
13736	824	893.6332	491.9617	0.4869294	0.4989675	624.5239	3.991588	0	853.2482	519.0847	0.3588528	0.510987	626.9354	3.888631	0	11	873	506						Frog_fixed.avi	0
13753	825	889.5625	498.3018	0.4863559	0.4990406	624.4086	4.015699	0	856.3992	520.1061	0.3582698	0.5111676	626.8761	3.881681	0	11	873	509						Frog_fixed.avi	0
13769	826	894.7997	497.5337	0.4857941	0.4990918	624.3139	4.017617	0	860.7657	522.2877	0.3576961	0.5113361	626.8538	3.879135	0	11	878	510						Frog_fixed.avi	0
13786	827	888.8082	488.4287	0.485218	0.4992177	624.0701	4.014114	0	858.1017	521.0028	0.3571278	0.5115274	626.6963	3.88539	0	11	873	505						Frog_fixed.avi	0
13803	828	895.9777	489.9331	0.4846689	0.4992432	623.9863	4.028684	0	860.8495	510.6708	0.3565661	0.5118059	626.5399	3.882365	0	11	878	500						Frog_fixed.avi	0
13819	829	897.9415	496.9523	0.4841307	0.4992326	623.9008	4.040462	0	860.0492	508.1493	0.3560209	0.5119238	626.4116	3.882788	0	11	879	503						Frog_fixed.avi	0
13836	830	900.6554	493.8864	0.4835995	0.4991233	623.8345	4.040427	0	856.0455	516.7921	0.3554761	0.5119662	626.2279	3.894437	0	11	878	505						Frog_fixed.avi	0
13853	831	901.051	500.0007	0.4830813	0.4989566	623.7524	4.05044	0	861.0969	513.8016	0.3549468	0.5119572	626.1669	3.92589	0	11	881	507						Frog_fixed.avi	0
13869	832	901.731	486.3887	0.4825944	0.4987196	623.6742	4.036467	0	861.882	515.16	0.3544384	0.5118854	626.062	3.917922	0	11	882	501						Frog_fixed.avi	0
13886	833	899.0626	488.3547	0.4821244	0.4984517	623.5969	4.049713	0	860.2014	515.4641	0.3539373	0.511665	626.017	3.915497	0	11	880	502						Frog_fixed.avi	0
13903	834	899.4614	486.917	0.4816685	0.4981516	623.4766	4.03804	0	857.503	521.1238	0.3534731	0.5115376	625.9232	3.914359	0	11	878	504						Frog_fixed.avi	0
13919	835	896.2119	491.4406	0.4812275	0.4979202	623.329	4.044457	0	853.4689	524.4883	0.3530166	0.5115091	625.8416	3.922503	0	11	875	508						Frog_fixed.avi	0
13936	836	896.6593	494.7023	0.4808194	0.4978385	623.1031	4.057203	0	856.3373	522.0676	0.3526109	0.5115806	625.8506	3.928426	0	11	876	508						Frog_fixed.avi	0
13953	837	893.4842	495.7965	0.4804174	0.4978469	622.9999	4.048474	0	861.5812	508.7296	0.3522028	0.5117872	625.7892	3.916627	0	11	878	502						Frog_fixed.avi	0
13969	838	897.1311	492.3882	0.4800493	0.4978979	622.9962	4.052489	0	862.3412	517.272	0.3518389	0.5120122	625.6607	3.916033	0	11	880	505						Frog_fixed.avi	0
13986	839	893.0143	488.4542	0.4796783	0.4980154	623.0092	4.049033	0	856.0872	520.3832	0.3514352	0.5122552	625.6203	3.90596	0	11	875	504						Frog_fixed.avi	0
14003	840	896.9858	489.685	0.4793596	0.4981658	622.8013	4.066213	0	863.328	506.9947	0.3511136	0.5126495	625.5552	3.915246	0	11	880	498						Frog_fixed.avi	0
14019	841	863.5818	491.9018	0.4792369	0.498389	622.7023	4.074276	0	824.8931	520.7098	0.3509892	0.5129765	625.4603	3.912996	0	11	844	506						Frog_fixed.avi	0
14036	842	880.737	505.6686	0.4789017	0.4985545	622.6701	4.067992	0	839.8986	523.03	0.3507229	0.5133778	625.3364	3.918508	0	11	860	514						Frog_fixed.avi	0
14053	843	873.3511	500.1528	0.478686	0.4986891	622.7554	4.071513	0	831.9464	530.224	0.3504591	0.5136521	625.3859	3.928551	0	11	853	515						Frog_fixed.avi	0
14069	844	875.0398	498.3099	0.478502	0.4988385	622.6318	4.05372	0	837.1925	532.4106	0.3502905	0.5139148	625.2446	3.923562	0	11	856	515						Frog_fixed.avi	0
14086	845	874.5895	502.2383	0.4783493	0.4989937	622.4501	4.064289	0	837.7338	521.2034	0.3501261	0.5142822	625.0052	3.891666	0	11	856	512						Frog_fixed.avi	0
14103	846	877.3898	497.7101	0.4782439	0.4991384	622.4229	4.06166	0	836.8193	523.0202	0.3499558	0.5144898	625.1686	3.901348	0	11	857	510						Frog_fixed.avi	0
14119	847	874.1023	501.965	0.478128	0.4992673	622.39	4.055595	0	833.5365	523.4907	0.3498575	0.5146718	625.0157	3.895747	0	11	854	513						Frog_fixed.avi	0
14136	848	873.5613	499.9786	0.4780657	0.4994034	622.2883	4.04538	0	832.9614	532.1629	0.3497911	0.5148238	624.8976	3.93213	0	11	853	516						Frog_fixed.avi	0
14153	849	868.9813	500.1142	0.4780103	0.4994891	622.0896	4.036831	0	834.4665	531.092	0.3497361	0.5149707	624.8738	3.917426	0	11	852	516						Frog_fixed.avi	0
14169	850	869.1552	506.536	0.478002	0.4995579	621.9844	4.057944	0	836.4937	515.0778	0.3497013	0.5151194	624.7209	3.92354	0	11	853	511						Frog_fixed.avi	0
14186	851	869.4119	500.1133	0.4780162	0.4996429	621.9585	4.049	0	841.6942	515.908	0.3497179	0.5151601	624.5983	3.910252	0	11	856	508						Frog_fixed.avi	0
14202	852	878.1477	494.3174	0.4780841	0.4997227	622.0444	4.053318	0	832.1442	524.819	0.3497364	0.5151777	624.5817	3.900353	0	11	855	510						Frog_fixed.avi	0
14219	853	877.4822	492.8484	0.4781714	0.4997212	621.838	4.060982	0	835.3954	523.501	0.3497992	0.5151613	624.6158	3.903299	0	11	856	508						Frog_fixed.avi	0
14236	854	878.6428	495.9587	0.4782591	0.4997427	621.7538	4.054368	0	831.2939	523.4463	0.3498616	0.5151541	624.6182	3.914701	0	11	855	510						Frog_fixed.avi	0
14252	855	872.338	492.6956	0.4783699	0.4997499	621.7978	4.048213	0	834.2791	530.7072	0.3499779	0.5151539	624.5438	3.921176	0	11	853	512						Frog_fixed.avi	0
14269	856	874.1475	498.9923	0.4784921	0.4998305	621.6545	4.03834	0	844.3804	520.5336	0.3501216	0.5152028	624.2303	3.916415	0	11	859	510						Frog_fixed.avi	0
14286	857	876.5241	498.0901	0.4786553	0.5000325	621.4933	4.026374	0	841.1597	523.3535	0.3502213	0.5152928	624.2344	3.905934	0	11	859	511						Frog_fixed.avi	0
14302	858	881.4773	497.7854	0.4788311	0.5002363	621.5505	4.033472	0	836.6851	521.4734	0.3503619	0.515436	624.2334	3.900491	0	11	859	510						Frog_fixed.avi	0
14319	859	874.1928	496.0186	0.4789805	0.5003837	621.3934	4.010535	0	842.9774	531.6379	0.3505473	0.5155334	623.9895	3.908021	0	11	859	514						Frog_fixed.avi	0
14336	860	879.4691	503.8651	0.4791712	0.5005258	621.3506	4.013891	0	842.7649	529.9096	0.3506823	0.5155746	623.9813	3.919228	0	11	861	517						Frog_fixed.avi	0
14352	861	872.9902	496.863	0.4793363	0.5005777	621.2633	4.01916	0	837.1453	527.1245	0.3508096	0.5155472	623.8402	3.895596	0	11	855	512						Frog_fixed.avi	0
14369	862	879.0717	500.7774	0.4795251	0.5004743	621.0491	4.017434	0	837.3723	525.5192	0.350956	0.5154251	623.7831	3.90668	0	11	858	513						Frog_fixed.avi	0
14386	863	877.5585	505.7034	0.4796629	0.5002621	620.9084	3.994469	0	842.1298	524.9843	0.3510777	0.5152014	623.5866	3.912261	0	11	860	515						Frog_fixed.avi	0
14402	864	877.5768	499.1848	0.4797814	0.500055	620.9586	4.020232	0	839.4988	530.7758	0.3511588	0.5148941	623.5187	3.925524	0	11	859	515						Frog_fixed.avi	0
14419	865	878.4027	507.746	0.4798877	0.4998385	620.8057	3.998908	0	839.9255	526.7045	0.3512262	0.5146679	623.5139	3.914605	0	12	859	517						Frog_fixed.avi	0
14436	866	879.5344	434.8108	0.4798924	0.4993865	620.856	4.002088	0	870.5191	463.3153	0.3512737	0.51427	623.4922	3.911577	0	12	875	449						Frog_fixed.avi	0
14452	867	885.113	444.5976	0.479918	0.4992956	620.7743	3.997989	0	854.7797	475.2358	0.3513622	0.5140829	623.3192	3.897739	0	12	870	460						Frog_fixed.avi	0
14469	868	890.562	450.5444	0.4799832	0.4993477	620.6391	4.009935	0	855.6951	473.0684	0.3513573	0.5140828	623.2462	3.902798	0	12	873	462						Frog_fixed.avi	0
14486	869	891.3917	446.352	0.4800164	0.4993575	620.4961	4.005983	0	852.2119	477.3031	0.3513565	0.5140644	623.1835	3.911794	0	12	872	462						Frog_fixed.avi	0
14502	870	893.8421	449.3628	0.4800269	0.4994102	620.4904	4.016825	0	852.2092	481.4571	0.3513417	0.5140596	623.1391	3.923493	0	12	873	465						Frog_fixed.avi	0
14519	871	892.6141	446.6094	0.4800327	0.4994292	620.4262	4.020318	0	851.4472	474.3845	0.3513306	0.5140927	623.1028	3.922004	0	12	872	460						Frog_fixed.avi	0
14536	872	892.069	443.8232	0.4800334	0.4994791	620.4297	4.070908	0	853.5316	469.3473	0.3513113	0.5141933	623.0377	3.914584	0	12	873	457						Frog_fixed.avi	0
14552	873	896.1257	441.9577	0.4800404	0.4995255	620.3709	4.07599	0	851.9028	469.9962	0.3513046	0.5142244	622.9487	3.929881	0	12	874	456						Frog_fixed.avi	0
14569	874	888.9289	439.7083	0.4800316	0.4996355	620.2391	4.057202	0	856.101	469.6067	0.3512845	0.5143264	622.8732	3.93811	0	12	873	455						Frog_fixed.avi	0
14586	875	887.7042	448.6102	0.4800249	0.4997591	620.2149	4.041687	0	859.2906	474.3492	0.3512756	0.5144274	622.829	3.942077	0	12	873	461						Frog_fixed.avi	0
14602	876	890.3832	451.1932	0.4800209	0.4998711	620.1917	4.047055	0	854.3511	475.9913	0.3512535	0.5145507	622.867	3.950239	0	12	872	464						Frog_fixed.avi	0
14619	877	888.9044	448.7004	0.4800021	0.499942	620.1533	4.040701	0	852.7723	477.9838	0.3512157	0.5146348	622.7978	3.956388	0	12	871	463						Frog_fixed.avi	0
14635	878	892.8365	451.1602	0.4799762	0.4999915	620.1342	4.04344	0	859.0433	467.8631	0.3511932	0.5146812	622.7015	3.941942	0	12	876	460						Frog_fixed.avi	0
14652	879	894.2651	446.8029	0.479935	0.5000678	620.0878	4.056265	0	858.4973	471.5901	0.3511452	0.5146877	622.7542	3.932367	0	12	876	459						Frog_fixed.avi	0
14669	880	894.0603	442.354	0.4798765	0.5000731	619.9678	4.044181	0	856.4981	470.7935	0.3510934	0.5146821	622.5868	3.936371	0	12	875	457						Frog_fixed.avi	0
14685	881	891.8478	446.109	0.4797951	0.5000794	620.1328	4.053662	0	861.1802	469.7082	0.3510478	0.514686	622.5659	3.957054	0	12	877	458						Frog_fixed.avi	0
14702	882	886.8714	444.894	0.4797217	0.5001026	620.1526	4.056646	0	860.6553	476.0775	0.3509928	0.5146836	622.5626	3.941424	0	12	874	460						Frog_fixed.avi	0
14719	883	893.4999	444.7564	0.4796482	0.5001086	620.2012	4.060279	0	858.9452	473.3854	0.3509222	0.514747	622.6099	3.941744	0	12	876	459						Frog_fixed.avi	0
14735	884	899.5493	440.3881	0.4795561	0.5001519	620.2621	4.053113	0	858.0848	466.2057	0.350804	0.5148029	622.6782	3.972306	0	12	879	453						Frog_fixed.avi	0
14752	885	897.4176	441.97	0.4794279	0.500219	620.2026	4.054514	0	859.2786	472.8266	0.3506914	0.5148906	622.7937	3.933338	0	12	878	457						Frog_fixed.avi	0
14769	886	893.4491	437.9323	0.4792608	0.5002937	620.2552	4.054397	0	859.8152	466.9185	0.3505773	0.5151109	622.6987	3.963819	0	12	877	452						Frog_fixed.avi	0
14785	887	897.5089	444.9692	0.4791253	0.5003768	620.3207	4.060946	0	859.2776	465.5029	0.350466	0.5152464	622.6564	3.954645	0	12	878	455						Frog_fixed.avi	0
14802	888	899.7531	447.0461	0.4789652	0.5005466	620.283	4.074737	0	859.2308	471.7632	0.3502915	0.5154192	622.8159	3.955389	0	12	879	459						Frog_fixed.avi	0
14819	889	897.8572	446.3343	0.4787605	0.5007139	620.3351	4.079883	0	860.6871	477.9604	0.3501381	0.5155964	622.8642	3.972446	0	12	879	462						Frog_fixed.avi	0
14835	890	896.4255	443.6961	0.4785922	0.5009103	620.4388	4.064472	0	862.5994	467.3224	0.3499917	0.5158915	622.7807	3.976282	0	12	880	456						Frog_fixed.avi	0
14852	891	899.1174	448.8732	0.478419	0.5010543	620.4376	4.075756	0	858.6953	468.9324	0.3498147	0.516014	622.9845	3.98216	0	12	879	459						Frog_fixed.avi	0
14869	892	898.2862	448.8597	0.4782278	0.5011203	620.476	4.081223	0	863.9844	463.769	0.3496483	0.516125	623.11	3.980495	0	12	881	456						Frog_fixed.avi	0
14885	893	902.7831	443.2291	0.4780966	0.5011526	620.578	4.093723	0	860.2266	473.5638	0.3495164	0.5161908	622.9257	3.999052	0	12	882	458						Frog_fixed.avi	0
14902	894	901.9085	447.0634	0.4779567	0.5010931	620.6484	4.091723	0	860.5687	471.9451	0.3493534	0.5162072	623.1163	3.999968	0	12	881	460						Frog_fixed.avi	0
14919	895	897.7463	447.3258	0.4777583	0.5010346	620.5911	4.097367	0	858.7388	474.0486	0.3491773	0.5161942	623.236	4.012592	0	12	878	461						Frog_fixed.avi	0
14935	896	896.2469	448.0556	0.4776048	0.500994	620.7563	4.096282	0	864.1824	477.8058	0.34905	0.5162038	623.1871	4.036538	0	12	880	463						Frog_fixed.avi	0
14952	897	901.5773	446.0556	0.4774249	0.5010281	621.0147	4.106964	0	860.0463	474.7154	0.3488541	0.5162852	623.3141	4.023424	0	12	881	460						Frog_fixed.avi	0
14969	898	895.3009	453.4439	0.4771859	0.5011086	620.8792	4.111221	0	859.4529	476.4012	0.3486511	0.5164198	623.442	4.02251	0	12	877	465						Frog_fixed.avi	0
14985	899	901.8309	445.7017	0.4769869	0.5012611	621.0012	4.127238	0	863.3376	465.2334	0.3484469	0.5167128	623.3373	4.014479	0	12	883	455						Frog_fixed.avi	0
15002	900	899.687	446.0129	0.4767289	0.5014507	621.1951	4.139974	0	862.3596	464.8815	0.3482028	0.5168872	623.6954	4.024198	0	12	881	455						Frog_fixed.avi	0
15019	901	902.3557	445.9501	0.4765064	0.5016882	621.134	4.152679	0	865.0856	471.9577	0.348003	0.5171083	623.652	4.041455	0	12	884	459						Frog_fixed.avi	0
15035	902	898.6393	449.78	0.4762613	0.5018954	621.2627	4.152114	0	860.1194	469.0377	0.3477614	0.5173594	623.7968	4.025624	0	12	879	459						Frog_fixed.avi	0
15052	903	900.1909	444.7549	0.4760511	0.5020556	621.2643	4.159932	0	861.7932	471.2268	0.3475961	0.5176392	623.8945	4.054031	0	12	881	458						Frog_fixed.avi	0
15069	904	899.1372	441.8036	0.4758544	0.5021529	621.5847	4.153591	0	860.687	469.5816	0.3473976	0.5177451	623.9938	4.05689	0	12	880	456						Frog_fixed.avi	0
15085	905	902.7084	451.3291	0.4756692	0.5021651	621.5575	4.180048	0	863.2137	466.1103	0.3472076	0.5178141	624.0923	4.079744	0	12	883	459						Frog_fixed.avi	0
15102	906	900.5126	447.7942	0.475472	0.5021169	621.6152	4.189832	0	867.8997	466.9792	0.3470863	0.5178306	624.1201	4.086989	0	12	884	457						Frog_fixed.avi	0
15119	907	898.4044	446.302	0.4753329	0.502071	621.7532	4.198742	0	863.3751	476.7594	0.3469073	0.5177819	624.2759	4.082496	0	12	881	462						Frog_fixed.avi	0
15135	908	898.6329	457.5186	0.4751802	0.5019109	621.731	4.19097	0	857.5557	475.9154	0.3467363	0.5177174	624.2787	4.095728	0	12	878	467						Frog_fixed.avi	0
15152	909	894.7625	443.3681	0.4749903	0.5017875	621.8164	4.191198	0	866.0961	467.847	0.3466183	0.5176203	624.2366	4.10009	0	12	880	456						Frog_fixed.avi	0
15169	910	898.7999	443.6702	0.4748694	0.5016653	621.9095	4.220285	0	869.5372	462.5843	0.3465029	0.5175467	624.2332	4.090243	0	12	884	453						Frog_fixed.avi	0
15185	911	897.2383	447.938	0.4747462	0.5015576	621.8494	4.230943	0	861.5472	459.1336	0.3463266	0.5175152	624.4653	4.122392	0	12	879	454						Frog_fixed.avi	0
15202	912	896.6671	445.6451	0.4746276	0.5014898	621.8841	4.231376	0	863.3383	463.5367	0.3462239	0.5174015	624.4442	4.097827	0	12	880	455						Frog_fixed.avi	0
15219	913	898.2232	444.0734	0.4745322	0.5014138	621.9972	4.231907	0	855.9213	468.6538	0.3461282	0.517351	624.2842	4.110627	0	12	877	456						Frog_fixed.avi	0
15235	914	891.433	447.4676	0.4744203	0.5013114	621.8862	4.223538	0	869.0427	468.4341	0.3460544	0.5172345	624.2984	4.089681	0	12	880	458						Frog_fixed.avi	0
15252	915	894.8436	444.0458	0.4743595	0.5012022	621.8949	4.2279	0	865.3314	467.5659	0.3459507	0.5170962	624.2786	4.118445	0	12	880	456						Frog_fixed.avi	0
15269	916	894.3918	446.7264	0.4743102	0.5010452	621.8766	4.236348	0	862.2409	463.6636	0.3458821	0.5169447	624.3112	4.143596	0	12	878	455						Frog_fixed.avi	0
15285	917	897.9932	442.135	0.474283	0.5008721	621.8544	4.261428	0	864.7509	458.0286	0.3458385	0.5167581	624.2482	4.134492	0	12	881	450						Frog_fixed.avi	0
15302	918	899.8942	446.8186	0.4742511	0.5006344	621.7439	4.266546	0	865.3113	468.2533	0.3458222	0.5164635	624.111	4.137123	0	12	883	458						Frog_fixed.avi	0
15319	919	899.3164	444.9547	0.4742721	0.5004139	621.7397	4.277108	0	862.7113	470.414	0.3458002	0.5162335	624.1222	4.163199	0	12	881	458						Frog_fixed.avi	0
15335	920	894.2414	444.0316	0.4742908	0.5001779	621.663	4.267742	0	862.3642	467.3531	0.3458002	0.5160004	623.944	4.153594	0	12	878	456						Frog_fixed.avi	0
15352	921	893.485	447.2239	0.4742935	0.4998962	621.5598	4.270862	0	864.248	474.4311	0.3458369	0.5156599	623.8694	4.161348	0	12	879	461						Frog_fixed.avi	0
15369	922	893.5059	449.3806	0.4743258	0.4997008	621.4612	4.284471	0	864.0315	474.5478	0.3458536	0.5154398	623.8444	4.177414	0	12	879	462						Frog_fixed.avi	0
15385	923	896.5103	443.9538	0.4743843	0.4995015	621.4046	4.280233	0	865.7985	464.9738	0.3458751	0.5152281	623.6717	4.17901	0	12	881	454						Frog_fixed.avi	0
15402	924	891.0319	440.0144	0.474402	0.4993654	621.3517	4.301206	0	868.2492	470.7597	0.3459183	0.5149876	623.4188	4.191819	0	12	880	455						Frog_fixed.avi	0
15418	925	893.7684	442.6805	0.4744366	0.4992183	621.2159	4.302874	0	869.8186	468.8315	0.3459111	0.5148106	623.5192	4.189116	0	12	882	456						Frog_fixed.avi	0
15435	926	899.7115	449.1003	0.474497	0.4990651	620.8841	4.305576	0	869.651	473.826	0.3459361	0.514679	623.1533	4.221692	0	12	885	461						Frog_fixed.avi	0
15452	927	894.5353	442.5965	0.4745573	0.4989629	620.7884	4.325355	0	869.3016	468.4551	0.3459615	0.5145925	622.997	4.212732	0	12	882	456						Frog_fixed.avi	0
15468	928	897.0055	438.3123	0.4746271	0.4989081	620.6012	4.349762	0	875.1489	474.1836	0.3460426	0.5142611	622.9719	4.210921	0	12	886	456						Frog_fixed.avi	0
15485	929	898.2415	443.1956	0.4747574	0.4989278	620.6208	4.330185	0	876.821	472.6556	0.3461142	0.5142395	622.9719	4.192436	0	12	888	458						Frog_fixed.avi	0
15502	930	894.0587	439.516	0.4749125	0.4989453	620.3464	4.325159	0	866.7468	470.6824	0.3461863	0.5144954	622.9752	4.228723	0	12	880	455						Frog_fixed.avi	0
15518	931	893.2334	441.3943	0.4750675	0.4989596	620.2673	4.328021	0	877.0202	472.2141	0.3463722	0.5144885	622.472	4.240057	0	12	885	457						Frog_fixed.avi	0
15535	932	891.7319	448.9052	0.4752301	0.4989677	620.0707	4.358317	0	871.0363	471.8932	0.3464899	0.5144649	622.3602	4.244128	0	12	881	460						Frog_fixed.avi	0
15552	933	891.7993	445.2621	0.4754423	0.4989367	619.9349	4.354556	0	874.9082	474.046	0.3466686	0.5141127	622.3331	4.224576	0	12	883	460						Frog_fixed.avi	0
15568	934	890.6317	446.9864	0.4756437	0.4988515	619.8433	4.367061	0	878.2703	464.3019	0.3468281	0.5142599	622.3364	4.25316	0	12	884	456						Frog_fixed.avi	0
15585	935	892.2009	439.3315	0.4758561	0.4987076	619.5112	4.373322	0	871.6083	468.4087	0.3470144	0.5139679	621.9328	4.24715	0	12	882	454						Frog_fixed.avi	0
15602	936	891.9207	439.7577	0.4760987	0.4985381	619.4666	4.377187	0	871.9047	471.1681	0.3472043	0.5137152	621.6895	4.262309	0	12	882	455						Frog_fixed.avi	0
15618	937	890.2607	445.6432	0.4763299	0.4982562	619.2872	4.386813	0	873.9899	465.9466	0.3474119	0.5134746	621.5358	4.26075	0	12	882	456						Frog_fixed.avi	0
15635	938	890.3552	445.9146	0.4765551	0.498031	619.2854	4.387098	0	872.7869	473.0186	0.3475989	0.513122	621.5437	4.277242	0	12	882	459						Frog_fixed.avi	0
15652	939	892.5345	443.9093	0.4767633	0.4978738	619.1056	4.369013	0	875.3126	469.8168	0.3477887	0.5128793	621.1681	4.278753	0	12	884	457						Frog_fixed.avi	0
15668	940	890.3177	437.6138	0.4769355	0.4977241	618.9106	4.373576	0	868.6609	463.8783	0.347916	0.5127098	621.0828	4.277465	0	12	879	451						Frog_fixed.avi	0
15685	941	893.0686	445.1704	0.4771068	0.4975166	618.8348	4.399826	0	872.389	474.6002	0.3480652	0.5124078	620.9904	4.282758	0	12	883	460						Frog_fixed.avi	0
15702	942	894.8856	440.4637	0.4772595	0.4973847	618.6418	4.39713	0	870.3546	475.8959	0.3482093	0.5122108	620.7234	4.289896	0	12	883	458						Frog_fixed.avi	0
15718	943	889.2192	449.9476	0.4773861	0.4972282	618.5339	4.408164	0	873.3301	471.3457	0.3483116	0.5120039	620.6512	4.299424	0	12	881	461						Frog_fixed.avi	0
15735	944	884.2828	448.7119	0.4775035	0.4971023	618.3218	4.408428	0	869.7223	469.1567	0.3483919	0.5118525	620.5244	4.312966	0	12	877	459						Frog_fixed.avi	0
15752	945	888.9921	446.0452	0.4776433	0.4970249	617.9748	4.404758	0	870.6647	473.7415	0.3485011	0.5116316	620.2922	4.312622	0	12	880	460						Frog_fixed.avi	0
15768	946	892.3223	446.0922	0.4778019	0.4969624	617.971	4.406979	0	873.5715	471.3006	0.3486265	0.5114885	619.9805	4.299675	0	12	883	459						Frog_fixed.avi	0
15785	947	888.7726	448.939	0.4779402	0.496882	617.8757	4.413074	0	868.8657	478.5444	0.3487438	0.511325	619.9515	4.318233	0	12	879	464						Frog_fixed.avi	0
15802	948	890.5442	443.8568	0.4780793	0.4967829	617.5984	4.429661	0	872.1705	474.0762	0.3488403	0.511176	619.8784	4.332708	0	12	881	459						Frog_fixed.avi	0
15818	949	890.2036	455.8443	0.4782048	0.4966474	617.4263	4.436303	0	869.3651	474.7994	0.3489441	0.510939	619.6448	4.344621	0	12	880	465						Frog_fixed.avi	0
15835	950	891.6479	446.7668	0.4783429	0.4965008	617.3478	4.445364	0	871.1268	476.005	0.3490658	0.5107256	619.4064	4.340912	0	12	881	461						Frog_fixed.avi	0
15852	951	893.2541	448.5782	0.4784763	0.4963645	617.0742	4.443755	0	875.2253	473.6451	0.3491555	0.5104924	619.1998	4.345067	0	12	884	461						Frog_fixed.avi	0
15868	952	887.9633	447.4098	0.478618	0.4962263	617.0249	4.452485	0	873.3289	469.9147	0.349236	0.5103046	619.1122	4.350713	0	12	881	459						Frog_fixed.avi	0
15885	953	889.7604	458.0394	0.4787515	0.496163	616.853	4.452003	0	873.4816	478.8887	0.3493742	0.5100599	618.9976	4.357092	0	12	882	468						Frog_fixed.avi	0
15902	954	889.6058	451.4176	0.478949	0.4960698	616.675	4.461401	0	871.7776	476.3484	0.3495434	0.5099223	618.7505	4.374784	0	12	881	464						Frog_fixed.avi	0
15918	955	890.5718	452.1116	0.4791537	0.4960195	616.7286	4.481204	0	872.5856	474.0443	0.3496986	0.5097697	618.7258	4.375645	0	12	882	463						Frog_fixed.avi	0
15935	956	888.8919	447.2062	0.4793893	0.4959938	616.399	4.479228	0	875.9918	479.6552	0.349931	0.5096358	618.3278	4.384968	0	12	882	463						Frog_fixed.avi	0
15952	957	891.2496	453.3297	0.4796869	0.4959972	616.4724	4.489493	0	874.505	471.5728	0.3501647	0.5095739	618.3641	4.387152	0	12	883	462						Frog_fixed.avi	0
15968	958	885.5991	453.5709	0.4799836	0.4960535	616.2178	4.489666	0	881.4451	469.3055	0.3504525	0.5095536	618.0671	4.376429	0	12	884	461						Frog_fixed.avi	0
15985	959	891.6138	454.2058	0.4803351	0.4962015	616.1996	4.492008	0	875.4993	470.3941	0.3507277	0.5095819	618.1039	4.406197	0	12	884	462						Frog_fixed.avi	0
16001	960	881.2266	488.3435	0.4806667	0.4965712	616.1745	4.513598	0	863.2413	501.8252	0.3510854	0.5098316	617.8303	4.410513	0	13	872	495						Frog_fixed.avi	0
16018	961	885.1986	510.1517	0.4809394	0.4968783	616.0933	4.523026	0	876.2696	537.4989	0.3514182	0.5100111	617.6086	4.42999	0	13	881	524						Frog_fixed.avi	0
16035	962	887.85	510.8277	0.4813242	0.496852	615.9816	4.515611	0	871.7031	532.7725	0.3516348	0.509977	617.4279	4.427227	0	13	880	522						Frog_fixed.avi	0
16051	963	883.806	511.0821	0.4816314	0.4968279	615.9797	4.515208	0	869.4045	539.1486	0.3519247	0.5098931	617.2734	4.438884	0	13	877	525						Frog_fixed.avi	0
16068	964	881.5074	513.2334	0.4819467	0.4967099	615.8073	4.529301	0	875.6558	532.0742	0.3521511	0.5098161	617.1428	4.431189	0	13	879	523						Frog_fixed.avi	0
16085	965	886.3665	511.2207	0.482252	0.4966296	615.7024	4.53154	0	868.7001	539.4773	0.3524136	0.5097249	616.9388	4.460711	0	13	878	525						Frog_fixed.avi	0
16101	966	881.4033	513.6053	0.482496	0.4966011	615.7055	4.538795	0	871.4857	536.7731	0.3526054	0.5097	616.9079	4.448298	0	13	876	525						Frog_fixed.avi	0
16118	967	885.6687	508.8116	0.4827464	0.4965983	615.6096	4.540175	0	877.4356	529.6907	0.352822	0.5097136	616.5754	4.446976	0	13	882	519						Frog_fixed.avi	0
16135	968	883.7589	510.1345	0.4829392	0.4965521	615.5928	4.546352	0	872.8947	531.4017	0.3529852	0.5097088	616.5782	4.451896	0	13	878	521						Frog_fixed.avi	0
16151	969	879.4318	502.1345	0.4831114	0.4964828	615.6296	4.546074	0	877.5894	531.448	0.3531079	0.5096897	616.6174	4.463001	0	13	879	517						Frog_fixed.avi	0
16168	970	884.0275	508.7014	0.4832383	0.4963312	615.4647	4.560202	0	880.0455	526.8564	0.3532484	0.5096166	616.3455	4.458866	0	13	882	518						Frog_fixed.avi	0
16185	971	881.6649	507.4458	0.4833459	0.4961482	615.5073	4.55581	0	876.5698	523.7255	0.3533114	0.5095252	616.2831	4.466482	0	13	879	516						Frog_fixed.avi	0
16201	972	879.1799	507.8169	0.4833888	0.4959325	615.3839	4.552028	0	880.8007	521.9821	0.3533687	0.5093349	616.2582	4.450375	0	13	880	515						Frog_fixed.avi	0
16218	973	880.4333	512.6266	0.4834542	0.4957892	615.4156	4.553436	0	874.8123	535.0707	0.3534171	0.5092093	616.2217	4.47387	0	13	878	524						Frog_fixed.avi	0
16235	974	882.1554	504.3445	0.4835075	0.4957272	615.3995	4.566378	0	874.884	526.2751	0.3534927	0.5091728	616.3499	4.472072	0	13	879	515						Frog_fixed.avi	0
16251	975	879.4124	507.3994	0.4835856	0.4956907	615.2991	4.559988	0	873.3839	530.6857	0.3535767	0.5091674	616.339	4.475639	0	13	876	519						Frog_fixed.avi	0
16268	976	882.3511	504.0873	0.4837093	0.4957364	615.3216	4.558232	0	876.0095	529.8829	0.3536588	0.5091697	616.3878	4.472613	0	13	879	517						Frog_fixed.avi	0
16285	977	881.0521	506.4042	0.4837946	0.4957844	615.3401	4.551435	0	877.9883	527.4362	0.3537877	0.5092031	616.303	4.464688	0	13	880	517						Frog_fixed.avi	0
16301	978	882.7167	508.6274	0.4838933	0.4958718	615.4446	4.550968	0	875.5664	531.8523	0.3538853	0.5092342	616.2966	4.471131	0	13	879	520						Frog_fixed.avi	0
16318	979	877.197	508.5382	0.4839815	0.4960204	615.5064	4.556223	0	875.054	532.9873	0.3539988	0.5092859	616.5007	4.464281	0	13	876	521						Frog_fixed.avi	0
16335	980	877.3411	507.6336	0.4840596	0.4961897	615.4595	4.548193	0	877.5343	529.9885	0.3540989	0.5094064	616.6208	4.462014	0	13	877	519						Frog_fixed.avi	0
16351	981	876.4609	509.3471	0.4841045	0.4963012	615.5387	4.54732	0	877.0309	528.0002	0.3541826	0.5094848	616.6908	4.454186	0	13	877	519						Frog_fixed.avi	0
16368	982	880.1322	504.2332	0.4841844	0.496508	615.8061	4.537529	0	878.2142	530.4554	0.3542703	0.5095628	616.6682	4.452104	0	13	879	517						Frog_fixed.avi	0
16384	983	878.2977	510.8229	0.4841978	0.4966517	615.9767	4.537336	0	878.7021	535.5915	0.3543158	0.5096607	616.8434	4.459438	0	13	878	523						Frog_fixed.avi	0
16401	984	881.806	506.6496	0.4841987	0.49687	616.1613	4.527351	0	873.6433	541.3408	0.3543712	0.5098162	617.06	4.444625	0	13	878	524						Frog_fixed.avi	0
16418	985	879.4718	510.7654	0.484174	0.4970832	616.3483	4.533845	0	874.863	539.3871	0.3543536	0.5100102	617.4572	4.439309	0	13	877	525						Frog_fixed.avi	0
16434	986	877.5774	506.9303	0.4841141	0.4973322	616.5823	4.536047	0	879.3467	530.9255	0.3543723	0.510294	617.5739	4.41647	0	13	878	519						Frog_fixed.avi	0
16451	987	879.5876	513.8278	0.4840588	0.4975236	616.7959	4.516161	0	875.9589	535.8374	0.354327	0.5104684	617.8621	4.429358	0	13	878	525						Frog_fixed.avi	0
16468	988	878.1904	507.7422	0.4839832	0.4977845	617.0214	4.529508	0	874.8685	534.3187	0.3542909	0.5107237	618.2235	4.411453	0	13	877	521						Frog_fixed.avi	0
16484	989	878.1917	505.6008	0.4838807	0.4980823	617.4174	4.533046	0	874.9127	534.6209	0.3542461	0.5110439	618.469	4.408301	0	13	877	520						Frog_fixed.avi	0
16501	990	877.9517	512.3027	0.4837736	0.4983298	617.7265	4.515721	0	871.7151	534.0276	0.3541905	0.5112488	618.7564	4.41404	0	13	875	523						Frog_fixed.avi	0
16518	991	876.8193	511.673	0.4836645	0.4986533	617.9045	4.521544	0	874.2996	544.8619	0.3541414	0.5115064	619.0197	4.411713	0	13	876	528						Frog_fixed.avi	0
16534	992	878.5294	507.1455	0.4835624	0.499012	618.2583	4.520213	0	877.23	535.6962	0.3541087	0.5118797	619.2773	4.403388	0	13	878	521						Frog_fixed.avi	0
16551	993	880.5237	506.8565	0.4834683	0.4993566	618.6458	4.530712	0	878.4299	538.6115	0.3540544	0.5121262	619.6721	4.389491	0	13	879	523						Frog_fixed.avi	0
16568	994	882.0664	506.3354	0.4833728	0.4996788	618.92	4.520822	0	874.9113	545.5413	0.3540116	0.512404	619.9677	4.404553	0	13	878	526						Frog_fixed.avi	0
16584	995	884.0967	505.4393	0.4833052	0.4998985	619.208	4.520943	0	875.5286	534.3291	0.3539519	0.5126842	620.3076	4.390875	0	13	880	520						Frog_fixed.avi	0
16601	996	885.3146	501.1171	0.4831961	0.5000475	619.6055	4.518373	0	876.4684	538.0362	0.3539055	0.512839	620.5664	4.394218	0	13	881	520						Frog_fixed.avi	0
16618	997	882.3359	500.7617	0.4830968	0.5001002	619.8848	4.518407	0	875.5878	543.0581	0.3538439	0.5129173	620.84	4.395681	0	13	879	522						Frog_fixed.avi	0
16634	998	881.507	500.42	0.4829983	0.5001585	620.0687	4.519233	0	879.8675	543.4831	0.3537797	0.5130395	621.0675	4.390075	0	13	881	522						Frog_fixed.avi	0
16651	999	876.7386	499.6221	0.4828343	0.500247	620.321	4.527213	0	872.8806	543.4177	0.3536858	0.5131495	621.4626	4.403182	0	13	875	522						Frog_fixed.avi	0
16668	1000	880.8008	504.5192	0.4827444	0.5003358	620.5694	4.526764	0	879.2365	538.5798	0.3536099	0.5133133	621.697	4.391136	0	13	880	522						Frog_fixed.avi	0
16684	1001	881.6746	499.4252	0.4826455	0.5004976	620.8275	4.511192	0	876.1935	534.5633	0.3535497	0.5135635	621.9573	4.386477	0	13	879	517						Frog_fixed.avi	0
16701	1002	887.7819	500.1723	0.4825749	0.5006841	621.0168	4.534616	0	874.4331	537.7274	0.3535087	0.5137206	622.1506	4.384526	0	13	881	519						Frog_fixed.avi	0
16718	1003	889.0939	497.9604	0.4824952	0.5008732	621.3882	4.526049	0	873.5304	545.2913	0.3534763	0.5139308	622.2889	4.394618	0	13	881	522						Frog_fixed.avi	0
16734	1004	884.9598	495.4588	0.4824654	0.5010396	621.5558	4.535413	0	876.1851	542.0956	0.3534679	0.5141098	622.554	4.380524	0	13	881	519						Frog_fixed.avi	0
16751	1005	884.5836	501.7214	0.4824351	0.5011383	621.8018	4.534392	0	874.3155	536.0037	0.3534648	0.5143217	622.7021	4.386198	0	13	879	519						Frog_fixed.avi	0
16768	1006	882.8666	507.6339	0.4824208	0.5011948	621.9606	4.514438	0	873.1882	535.9171	0.3534927	0.5143838	622.7679	4.372724	0	13	878	522						Frog_fixed.avi	0
16784	1007	883.8024	501.6251	0.4824146	0.5012223	622.1241	4.514982	0	876.0862	538.7083	0.3535129	0.5144299	622.973	4.37875	0	13	880	520						Frog_fixed.avi	0
16801	1008	881.7914	502.3859	0.4824004	0.501281	622.2128	4.516349	0	873.9679	542.464	0.3535268	0.5144935	623.0697	4.379297	0	13	878	522						Frog_fixed.avi	0
16818	1009	885.9266	503.9379	0.4823925	0.5013801	622.335	4.523834	0	880.6813	537.6974	0.3535523	0.5145903	623.2656	4.379612	0	13	883	521						Frog_fixed.avi	0
16834	1010	884.277	502.0226	0.4823868	0.5014462	622.4307	4.515611	0	874.8017	542.2986	0.3535509	0.5146912	623.4557	4.382254	0	13	880	522						Frog_fixed.avi	0
16851	1011	885.4749	501.9924	0.4823642	0.5015293	622.5498	4.523968	0	872.8049	544.6255	0.3535352	0.5147846	623.6541	4.380195	0	13	879	523						Frog_fixed.avi	0
16868	1012	886.1146	501.1016	0.4823588	0.5016165	622.6158	4.524993	0	875.9552	536.6102	0.3535551	0.5148608	623.6276	4.38126	0	13	881	519						Frog_fixed.avi	0
16884	1013	889.7796	497.2795	0.482356	0.5016519	622.6273	4.521899	0	874.4504	542.8341	0.3535432	0.5148861	623.8502	4.377505	0	13	882	520						Frog_fixed.avi	0
16901	1014	884.6945	500.602	0.4823704	0.5016359	622.699	4.509371	0	873.8254	544.4899	0.3535882	0.514887	623.7715	4.378459	0	13	879	523						Frog_fixed.avi	0
16917	1015	883.98	501.2185	0.4823839	0.5016146	622.7461	4.506796	0	874.4398	547.3927	0.353622	0.5148424	623.8564	4.381355	0	13	879	524						Frog_fixed.avi	0
16934	1016	886.5817	504.8706	0.4824309	0.5015713	622.9518	4.509804	0	872.0794	545.5028	0.3536554	0.5148001	623.8824	4.382429	0	13	879	525						Frog_fixed.avi	0
16951	1017	885.4376	504.0986	0.4824703	0.5015658	623.0281	4.500937	0	871.5427	546.8405	0.3537149	0.5147468	623.934	4.387486	0	13	878	525						Frog_fixed.avi	0
16967	1018	882.4647	497.8022	0.48252	0.5016314	623.0466	4.497391	0	872.6769	548.0521	0.3537615	0.5147162	624.0288	4.378952	0	13	878	523						Frog_fixed.avi	0
16984	1019	889.5948	503.0696	0.4826085	0.5016611	623.2516	4.495401	0	871.0537	543.6858	0.3538324	0.5147269	624.0442	4.369027	0	13	880	523						Frog_fixed.avi	0
17001	1020	885.9083	499.9818	0.4827051	0.5017354	623.2188	4.483053	0	869.9902	547.2607	0.3539547	0.514773	624.113	4.371681	0	13	878	524						Frog_fixed.avi	0
17017	1021	880.8216	504.6094	0.4828036	0.5018213	623.16	4.476595	0	869.9141	550.5744	0.3540651	0.5148516	624.1857	4.374934	0	13	875	528						Frog_fixed.avi	0
17034	1022	889.8678	504.4504	0.4829372	0.5019918	623.1583	4.487178	0	876.2344	536.9424	0.3541964	0.5150308	624.0602	4.370564	0	13	883	521						Frog_fixed.avi	0
17051	1023	882.479	498.0861	0.483039	0.5022116	623.2721	4.478689	0	873.073	538.3663	0.3542801	0.5151582	624.1007	4.361058	0	13	878	518						Frog_fixed.avi	0
17067	1024	885.8394	497.6642	0.4831247	0.50248	623.3596	4.480786	0	870.734	540.2565	0.3543513	0.5153233	624.1555	4.356929	0	13	878	519						Frog_fixed.avi	0
17084	1025	883.3801	504.249	0.4832132	0.5027949	623.2456	4.461373	0	866.8853	549.9149	0.3544614	0.5155597	624.2093	4.377162	0	13	875	527						Frog_fixed.avi	0
17101	1026	885.3497	495.5228	0.4832876	0.5032135	623.251	4.47089	0	871.1926	540.1354	0.3545557	0.5159253	624.1804	4.369389	0	13	878	518						Frog_fixed.avi	0
17117	1027	879.6948	505.3478	0.4833745	0.5035487	623.1121	4.460064	0	873.6566	545.9611	0.354653	0.5161368	624.1008	4.372429	0	13	877	526						Frog_fixed.avi	0
17134	1028	884.3314	501.149	0.4835102	0.5038303	623.2437	4.460729	0	872.3461	551.7621	0.354722	0.5163673	624.1287	4.36466	0	13	878	526						Frog_fixed.avi	0
17151	1029	883.3322	500.325	0.4836319	0.5039905	623.4026	4.475664	0	873.5197	546.2382	0.3548112	0.5165187	624.0656	4.3651	0	13	878	523						Frog_fixed.avi	0
17167	1030	881.868	498.0672	0.4837475	0.5041032	623.3428	4.449715	0	868.2209	551.4242	0.3549063	0.5165727	624.2222	4.367856	0	13	875	525						Frog_fixed.avi	0
17184	1031	880.1416	499.841	0.4838689	0.5041276	623.1432	4.467864	0	870.2841	543.988	0.3550058	0.516665	624.2172	4.373431	0	13	875	522						Frog_fixed.avi	0
17201	1032	881.5653	504.7813	0.4839593	0.5041883	623.2323	4.456105	0	879.5857	538.5362	0.3551098	0.5167384	624.1453	4.364597	0	13	881	522						Frog_fixed.avi	0
17217	1033	882.4885	505.2078	0.4840087	0.5042554	623.356	4.454499	0	872.3915	544.6215	0.355159	0.5168166	624.1241	4.370503	0	13	877	525						Frog_fixed.avi	0
17234	1034	879.9423	503.1835	0.4840147	0.504389	623.4643	4.456706	0	874.9268	541.9259	0.3551669	0.5169121	624.1375	4.369239	0	13	877	523						Frog_fixed.avi	0
17251	1035	883.1992	500.7124	0.4839994	0.5045021	623.4723	4.442451	0	871.4157	548.6741	0.3551365	0.5170212	624.1497	4.375809	0	13	877	525						Frog_fixed.avi	0
17267	1036	882.4594	499.3683	0.4839567	0.5046324	623.5292	4.458564	0	873.837	549.6808	0.3550715	0.5171176	624.3334	4.370845	0	13	878	525						Frog_fixed.avi	0
17284	1037	880.9084	500.3763	0.4838795	0.5046831	623.6999	4.466818	0	868.7005	547.4359	0.3550175	0.5172257	624.4913	4.381545	0	13	875	524						Frog_fixed.avi	0
17301	1038	880.2322	502.7776	0.4837992	0.5047339	623.8434	4.464671	0	869.9241	550.59	0.3549466	0.5172994	624.6113	4.380927	0	13	875	527						Frog_fixed.avi	0
17317	1039	875.1619	501.0123	0.4837099	0.5047965	623.8322	4.465603	0	876.7893	535.8332	0.3548898	0.5174638	624.7228	4.363226	0	13	876	518						Frog_fixed.avi	0
17334	1040	876.3473	494.8695	0.4836662	0.5049203	623.9252	4.469538	0	874.1108	534.4211	0.3548471	0.5175908	624.7902	4.376684	0	13	875	515						Frog_fixed.avi	0
17351	1041	879.1458	503.6975	0.4836391	0.5050187	623.9645	4.466278	0	871.4581	540.8286	0.3548326	0.5177138	624.815	4.38301	0	13	875	522						Frog_fixed.avi	0
17367	1042	870.6433	495.1689	0.483631	0.505065	624.1029	4.478102	0	873.5052	540.1351	0.3548494	0.517781	624.9797	4.381984	0	14	872	518						Frog_fixed.avi	0
17384	1043	860.6505	444.5876	0.4836291	0.5049204	624.2054	4.47041	0	866.3047	496.9222	0.3549028	0.5177345	625.1279	4.4018	0	14	863	471						Frog_fixed.avi	0
17401	1044	871.011	460.022	0.4835903	0.5049875	624.3295	4.481328	0	865.0201	493.4879	0.3549102	0.5178584	625.2127	4.377114	0	14	868	477						Frog_fixed.avi	0
17417	1045	865.668	457.996	0.483579	0.5050784	624.3934	4.485848	0	864.6295	490.8529	0.3549001	0.5179489	625.2476	4.37659	0	14	865	474						Frog_fixed.avi	0
17434	1046	861.3744	455.6922	0.4835514	0.5051935	624.6171	4.488543	0	866.6311	491.0333	0.3549082	0.5181514	625.4063	4.380444	0	14	864	473						Frog_fixed.avi	0
17450	1047	868.0136	456.9169	0.4835664	0.5053563	624.5942	4.488628	0	869.7487	490.1141	0.3549021	0.5184019	625.4907	4.392262	0	14	869	474						Frog_fixed.avi	0
17467	1048	864.9505	455.2309	0.4835338	0.5055896	624.813	4.482731	0	866.8486	493.747	0.3548937	0.5186027	625.6009	4.392202	0	14	866	474						Frog_fixed.avi	0
17484	1049	865.5054	456.0174	0.4834978	0.5058581	624.9413	4.500475	0	868.5223	489.5215	0.3548761	0.5188933	625.7269	4.388758	0	14	867	473						Frog_fixed.avi	0
17500	1050	863.6715	461.8172	0.4834662	0.5060585	625.0826	4.494938	0	868.887	485.1773	0.3548577	0.5192236	625.7498	4.393036	0	14	866	473						Frog_fixed.avi	0
17517	1051	863.8616	452.7626	0.4834031	0.5063007	625.233	4.490673	0	867.8253	486.4816	0.3548145	0.5194413	625.7542	4.391421	0	14	866	470						Frog_fixed.avi	0
17534	1052	867.4902	462.7767	0.4833505	0.5065008	625.3216	4.511348	0	863.8345	489.3452	0.3547482	0.5196335	625.965	4.394188	0	14	866	476						Frog_fixed.avi	0
17550	1053	870.1554	456.4964	0.4832855	0.5066571	625.4023	4.512053	0	867.7484	483.7422	0.3546886	0.5199197	626.1368	4.41574	0	14	869	470						Frog_fixed.avi	0
17567	1054	868.4641	458.6003	0.4831688	0.5068373	625.5473	4.508994	0	866.8646	486.0424	0.3546104	0.5201098	626.3519	4.416002	0	14	868	472						Frog_fixed.avi	0
17584	1055	867.5361	454.1006	0.4830929	0.5070461	625.6227	4.504535	0	864.9966	488.9682	0.3545519	0.5202681	626.3991	4.427477	0	14	866	472						Frog_fixed.avi	0
17600	1056	864.1985	459.4686	0.4830358	0.5072123	625.6566	4.506541	0	869.8318	489.8903	0.3545107	0.5204342	626.4177	4.420264	0	14	867	475						Frog_fixed.avi	0
17617	1057	862.2059	459.3634	0.4829776	0.5074084	625.5977	4.509644	0	871.7435	487.4017	0.3544887	0.5206283	626.4311	4.403289	0	14	867	473						Frog_fixed.avi	0
17634	1058	863.7647	459.3055	0.4829341	0.5075455	625.6459	4.503994	0	870.6924	479.641	0.3544412	0.5208005	626.3348	4.410573	0	14	867	469						Frog_fixed.avi	0
17650	1059	866.8473	456.0071	0.4828682	0.5076443	625.6595	4.510612	0	871.6831	479.595	0.3543593	0.5208635	626.3456	4.406297	0	14	869	468						Frog_fixed.avi	0
17667	1060	867.5625	458.8593	0.4827674	0.5076513	625.7372	4.517226	0	864.0594	480.5792	0.3541827	0.5208695	626.5626	4.407664	0	14	866	470						Frog_fixed.avi	0
17684	1061	867.9385	455.6421	0.4825423	0.5076323	625.7196	4.503012	0	863.9407	481.3734	0.3539847	0.520883	626.437	4.421263	0	14	866	469						Frog_fixed.avi	0
17700	1062	865.4808	458.6803	0.4822897	0.5076417	625.7242	4.504066	0	867.4781	485.7935	0.3537035	0.5208845	626.5191	4.420532	0	14	866	472						Frog_fixed.avi	0
17717	1063	863.7157	457.6276	0.4819566	0.5076472	625.6732	4.503744	0	869.1865	487.6169	0.3533999	0.5209153	626.3121	4.400928	0	14	866	473						Frog_fixed.avi	0
17734	1064	865.3088	461.5045	0.4816369	0.5076767	625.7485	4.493858	0	866.1803	484.3536	0.3530471	0.5209981	626.537	4.405458	0	14	866	473						Frog_fixed.avi	0
17750	1065	870.1233	457.5225	0.4813223	0.5078415	625.6694	4.502327	0	865.8918	489.6935	0.3527219	0.5212249	626.4031	4.402042	0	14	868	474						Frog_fixed.avi	0
17767	1066	864.3037	458.3326	0.4809621	0.5079799	625.6081	4.498507	0	871.5934	476.5371	0.3523914	0.5215631	626.1823	4.396059	0	14	868	467						Frog_fixed.avi	0
17784	1067	871.3776	456.048	0.4807067	0.508143	625.4724	4.504228	0	866.1111	490.76	0.3520592	0.5217425	626.35	4.433182	0	14	869	473						Frog_fixed.avi	0
17800	1068	872.4548	457.4429	0.4803942	0.5082073	625.4658	4.50396	0	873.9625	480.2339	0.3518039	0.5219076	626.1111	4.40315	0	14	873	469						Frog_fixed.avi	0
17817	1069	872.3286	459.1583	0.4801237	0.5081495	625.3	4.493904	0	866.9282	480.8863	0.3514785	0.5219504	626.1772	4.414526	0	14	870	470						Frog_fixed.avi	0
17834	1070	873.7141	458.7557	0.4798296	0.5079731	625.3118	4.500861	0	867.7421	485.2646	0.3512232	0.5218738	625.9233	4.412845	0	14	871	472						Frog_fixed.avi	0
17850	1071	870.3208	459.9396	0.4795276	0.5077586	625.1179	4.491539	0	870.8396	478.3282	0.3508959	0.5217255	625.9277	4.405241	0	14	871	469						Frog_fixed.avi	0
17867	1072	878.7512	451.0768	0.4792884	0.5076138	625.2063	4.506981	0	865.0491	486.5012	0.3506325	0.5216229	625.8914	4.440007	0	14	872	469						Frog_fixed.avi	0
17884	1073	873.1073	458.5694	0.4790313	0.5075334	624.9866	4.509102	0	869.3655	480.6377	0.3503897	0.5215952	625.7577	4.429272	0	14	871	470						Frog_fixed.avi	0
17900	1074	878.687	454.7362	0.4788803	0.5075637	624.9333	4.500401	0	871.3857	480.2424	0.3502154	0.5216	625.6233	4.43936	0	14	875	467						Frog_fixed.avi	0
17917	1075	878.1989	455.7526	0.4787503	0.5076783	624.834	4.517715	0	866.703	479.1561	0.3500186	0.5216756	625.5837	4.433201	0	14	872	467						Frog_fixed.avi	0
17934	1076	881.8223	455.9856	0.4786799	0.5078606	624.6691	4.521996	0	871.3415	475.8504	0.3499264	0.5218207	625.4972	4.431625	0	14	877	466						Frog_fixed.avi	0
17950	1077	880.0353	460.5311	0.4786607	0.5079855	624.5123	4.52469	0	869.4613	485.9049	0.3498988	0.5219214	625.3447	4.425455	0	14	875	473						Frog_fixed.avi	0
17967	1078	877.8358	464.816	0.4786704	0.508049	624.319	4.52629	0	877.7073	478.8509	0.3498948	0.521948	625.2221	4.444604	0	14	878	472						Frog_fixed.avi	0
17984	1079	883.2207	457.7752	0.4787126	0.507987	624.2844	4.541751	0	869.5897	477.9742	0.349919	0.5218921	625.1024	4.460426	0	14	876	468						Frog_fixed.avi	0
18000	1080	882.4328	455.6796	0.4788167	0.507858	624.1176	4.540094	0	876.728	475.9951	0.3500151	0.5217176	624.872	4.448522	0	14	880	466						Frog_fixed.avi	0
18017	1081	880.1151	460.5536	0.478995	0.5076291	623.9836	4.53866	0	870.05	485.3384	0.3501586	0.5214698	624.5757	4.484171	0	14	875	473						Frog_fixed.avi	0
18033	1082	877.7583	456.4959	0.4791832	0.5074474	623.704	4.541439	0	872.9197	485.8109	0.3503412	0.5211894	624.6033	4.492052	0	14	875	471						Frog_fixed.avi	0
18050	1083	887.2953	454.3975	0.4794855	0.5073596	623.671	4.559606	0	875.1038	483.7529	0.350614	0.5210498	624.2892	4.497237	0	14	881	469						Frog_fixed.avi	0
18067	1084	879.1688	453.2982	0.4797088	0.5073509	623.5433	4.553107	0	870.5303	483.9755	0.3508194	0.5209976	624.3651	4.499444	0	14	875	469						Frog_fixed.avi	0
18083	1085	945.6571	611.8446	0.4794466	0.5085641	623.2565	4.556987	0	947.4009	650.0426	0.3509428	0.5219606	624.2048	4.522448	0	15	947	631						Frog_fixed.avi	0
18100	1086	954.7941	747.0057	0.4792365	0.5097343	623.4564	4.550123	0	949.8726	781.2388	0.3511897	0.5229391	624.0259	4.526351	0	15	952	764						Frog_fixed.avi	0
18117	1087	969.7088	741.8964	0.4796095	0.5095565	623.3346	4.552922	0	961.4568	779.051	0.3512779	0.5227665	623.9072	4.517704	0	15	966	760						Frog_fixed.avi	0
18133	1088	966.0129	757.7643	0.4798304	0.509438	622.9075	4.556446	0	956.6199	793.8132	0.3513352	0.5226001	623.8285	4.514225	0	15	961	776						Frog_fixed.avi	0
18150	1089	969.0447	753.6613	0.4800256	0.509201	622.9635	4.556998	0	960.0746	786.889	0.3514499	0.522292	623.7134	4.532495	0	15	965	770						Frog_fixed.avi	0
18167	1090	964.6479	747.1313	0.4802177	0.5089818	622.9047	4.566154	0	958.4295	790.0829	0.3515694	0.5219989	623.5632	4.542248	0	15	962	769						Frog_fixed.avi	0
18183	1091	969.0959	749.1755	0.4804297	0.5088135	622.8405	4.567166	0	959.7212	788.8338	0.3516797	0.5218127	623.5728	4.537155	0	15	964	769						Frog_fixed.avi	0
18200	1092	962.4487	752.5389	0.4806456	0.5087906	622.7829	4.57719	0	959.5052	785.173	0.3518422	0.5217575	623.4825	4.530507	0	15	961	769						Frog_fixed.avi	0
18217	1093	965.7856	748.5931	0.4809005	0.5089328	622.5935	4.573512	0	960.5558	786.9623	0.3520941	0.521769	623.3323	4.553517	0	15	963	768						Frog_fixed.avi	0
18233	1094	968.6528	749.404	0.481173	0.5090968	622.6965	4.580449	0	959.3141	783.5645	0.3522714	0.5218739	623.473	4.546615	0	15	964	766						Frog_fixed.avi	0
18250	1095	970.6018	750.7401	0.4813794	0.5092776	622.5081	4.595718	0	961.3213	783.1376	0.35249	0.5219683	623.1703	4.557998	0	15	966	767						Frog_fixed.avi	0
18267	1096	861.9423	576.8715	0.4818855	0.508282	622.5743	4.629894	0	925.1869	612.1014	0.353101	0.5208849	623.3149	4.570519	0	16	894	594						Frog_fixed.avi	0
18283	1097	880.7431	440.0671	0.4820414	0.5071494	622.9073	4.591466	0	927.6469	467.9647	0.3533801	0.5197653	623.4753	4.545393	0	16	904	454						Frog_fixed.avi	0
18300	1098	875.0251	437.368	0.4821065	0.5073343	622.9003	4.617718	0	909.7045	468.6199	0.3533856	0.5198964	623.4669	4.555928	0	16	892	453						Frog_fixed.avi	0
18317	1099	890.1758	430.1742	0.4821394	0.5074078	622.905	4.606143	0	905.8706	452.0796	0.3533959	0.5198084	623.4042	4.529034	0	16	898	441						Frog_fixed.avi	0
18333	1100	888.6002	432.3443	0.4821543	0.5073782	622.9611	4.598107	0	900.1911	459.6516	0.3533836	0.5197177	623.3958	4.528248	0	16	894	446						Frog_fixed.avi	0
18350	1101	890.2792	429.9371	0.4821619	0.5073388	622.9243	4.59481	0	904.0131	453.6639	0.3533621	0.5196697	623.441	4.532146	0	16	897	442						Frog_fixed.avi	0
18367	1102	889.2257	428.5601	0.482171	0.5073197	622.9904	4.581203	0	897.2983	459.0881	0.353328	0.5196246	623.5605	4.523244	0	16	893	444						Frog_fixed.avi	0
18383	1103	892.0269	427.6563	0.4821677	0.5073121	623.0432	4.571319	0	898.7213	456.2542	0.3532995	0.5196123	623.5779	4.491373	0	16	895	442						Frog_fixed.avi	0
18400	1104	888.6069	430.381	0.4821355	0.5072986	623.0793	4.557125	0	893.3908	460.7747	0.3532548	0.5195885	623.6453	4.480898	0	16	891	446						Frog_fixed.avi	0
18417	1105	893.341	431.0626	0.4820767	0.507293	623.071	4.547136	0	888.4058	463.0852	0.3531968	0.5195791	623.5896	4.47704	0	16	891	447						Frog_fixed.avi	0
18433	1106	892.6885	429.7097	0.4820161	0.5073265	623.0916	4.538348	0	888.2221	465.6983	0.3531311	0.5195979	623.6059	4.466249	0	16	890	448						Frog_fixed.avi	0
18450	1107	887.2434	434.9986	0.4819119	0.5073357	622.9408	4.510853	0	896.1042	463.0628	0.3530564	0.5196549	623.6252	4.44475	0	16	892	449						Frog_fixed.avi	0
18467	1108	889.3201	436.2097	0.4818339	0.5074019	622.9514	4.521428	0	886.3311	461.6973	0.3529225	0.5197351	623.7082	4.440079	0	16	888	449						Frog_fixed.avi	0
18483	1109	889.2194	437.2819	0.4817462	0.5075175	623.1534	4.521689	0	891.2017	459.8279	0.3528403	0.5199183	623.7307	4.438433	0	16	890	449						Frog_fixed.avi	0
18500	1110	893.0759	441.5289	0.4816844	0.5076399	623.196	4.50751	0	884.5053	459.6268	0.3527758	0.5200869	623.7947	4.429697	0	16	889	451						Frog_fixed.avi	0
18517	1111	888.7255	433.186	0.4816066	0.5078411	623.2169	4.505239	0	887.3654	464.7657	0.35273	0.5202745	623.7926	4.439003	0	16	888	449						Frog_fixed.avi	0
18533	1112	891.5359	435.9759	0.4815609	0.5080062	623.1817	4.498718	0	885.246	471.5709	0.3526802	0.5204455	623.7158	4.428575	0	16	888	454						Frog_fixed.avi	0
18550	1113	891.0538	433.2571	0.4815072	0.5081664	623.1883	4.513669	0	883.5551	459.0091	0.3526454	0.520686	623.7294	4.421623	0	16	887	446						Frog_fixed.avi	0
18566	1114	889.6667	436.5848	0.4814644	0.5082749	623.1093	4.498277	0	890.8045	456.9691	0.3526168	0.5207974	623.6545	4.408541	0	16	890	447						Frog_fixed.avi	0
18583	1115	887.5243	440.9574	0.4814127	0.5083553	622.9828	4.489566	0	893.9951	457.0739	0.3525825	0.5208389	623.6153	4.397606	0	16	891	449						Frog_fixed.avi	0
18600	1116	883.3402	436.1662	0.4813944	0.5084126	622.9125	4.477569	0	886.8339	460.64	0.3525761	0.5208532	623.582	4.40372	0	16	885	448						Frog_fixed.avi	0
18616	1117	882.0685	437.7849	0.4814084	0.5084597	622.9544	4.497721	0	892.1644	456.5968	0.3526082	0.5208493	623.6075	4.393154	0	16	887	447						Frog_fixed.avi	0
18633	1118	887.1632	436.1365	0.4814829	0.5084404	622.9938	4.486093	0	885.4998	459.0147	0.3526306	0.5207931	623.5766	4.389195	0	16	886	448						Frog_fixed.avi	0
18650	1119	886.1352	437.7364	0.4815558	0.5083557	623.0009	4.485708	0	880.2727	465.0544	0.3526712	0.5207316	623.5875	4.409522	0	16	883	451						Frog_fixed.avi	0
18666	1120	887.58	439.2985	0.4816348	0.5082368	623.0622	4.490631	0	878.4397	467.1248	0.3527138	0.5204948	623.4404	4.411943	0	16	883	453						Frog_fixed.avi	0
18683	1121	890.5342	433.9987	0.4816822	0.5081695	622.95	4.490714	0	884.6395	467.1008	0.3527529	0.5204219	623.5542	4.409719	0	16	888	451						Frog_fixed.avi	0
18700	1122	889.5709	433.7426	0.4817151	0.508146	622.9007	4.503877	0	881.5872	468.0467	0.3527829	0.5203897	623.4414	4.401162	0	16	886	451						Frog_fixed.avi	0
18716	1123	894.0809	431.7754	0.4817595	0.508165	622.6709	4.500356	0	888.6759	465.522	0.3528036	0.5204181	623.3774	4.408386	0	16	891	449						Frog_fixed.avi	0
18733	1124	893.8932	434.6284	0.4817845	0.5082202	622.6052	4.502268	0	884.8237	463.9227	0.3528086	0.5204914	623.3378	4.421657	0	16	889	449						Frog_fixed.avi	0
18750	1125	886.0988	440.5035	0.4818338	0.5082972	622.5005	4.509787	0	886.1667	460.9738	0.3528486	0.5205807	623.2222	4.405407	0	16	886	451						Frog_fixed.avi	0
18766	1126	885.432	435.4922	0.4819056	0.5084175	622.4082	4.51163	0	886.9427	457.0987	0.3529507	0.5207631	622.9159	4.424071	0	16	886	446						Frog_fixed.avi	0
18783	1127	886.8915	435.4084	0.4820676	0.5085293	622.3561	4.516249	0	889.0203	452.201	0.3530762	0.5208441	622.886	4.415321	0	16	888	444						Frog_fixed.avi	0
18800	1128	892.7496	434.9671	0.4823143	0.5086277	622.2493	4.535264	0	885.0674	457.0466	0.3532554	0.5208807	622.98	4.44508	0	16	889	446						Frog_fixed.avi	0
18816	1129	886.5817	432.3539	0.4825429	0.5086868	622.2416	4.518316	0	889.2809	461.686	0.3535066	0.5208867	622.6641	4.43916	0	16	888	447						Frog_fixed.avi	0
18833	1130	891.5888	431.4527	0.4828202	0.5087184	622.0911	4.544127	0	882.2482	460.6466	0.3537107	0.5208586	622.6721	4.451068	0	16	887	446						Frog_fixed.avi	0
18850	1131	882.2745	430.928	0.4830164	0.5087187	621.994	4.528993	0	888.9138	457.6093	0.3539698	0.5208079	622.4183	4.447784	0	16	886	444						Frog_fixed.avi	0
18866	1132	887.1109	432.3743	0.4832672	0.508715	621.7795	4.548741	0	886.9807	463.4157	0.3541362	0.520637	622.3549	4.435515	0	16	887	448						Frog_fixed.avi	0
18883	1133	886.9378	434.9514	0.4834323	0.508655	621.8317	4.557267	0	888.131	465.8721	0.3543046	0.5205075	622.3224	4.457484	0	16	888	450						Frog_fixed.avi	0
18900	1134	886.2042	438.9785	0.4835963	0.5085686	621.5046	4.558582	0	887.2454	467.4648	0.3544417	0.5203003	622.1068	4.469253	0	16	887	453						Frog_fixed.avi	0
18916	1135	889.4578	438.9908	0.4837518	0.5085018	621.4691	4.568093	0	883.8108	466.787	0.3545447	0.5201344	622.078	4.476493	0	16	887	453						Frog_fixed.avi	0
18933	1136	890.3254	438.3417	0.4838914	0.5084248	621.4729	4.570851	0	885.3917	456.5435	0.3546334	0.5199996	621.9371	4.457065	0	16	888	447						Frog_fixed.avi	0
18949	1137	888.7495	436.0896	0.4840109	0.5083541	621.2958	4.572021	0	890.257	463.8053	0.354749	0.5197525	621.6934	4.454274	0	16	890	450						Frog_fixed.avi	0
18966	1138	889.2349	439.2279	0.484159	0.5082514	620.9673	4.570686	0	882.2791	468.6794	0.3548785	0.5196071	621.3943	4.480463	0	16	886	454						Frog_fixed.avi	0
18983	1139	886.1887	433.683	0.4842713	0.5081628	620.8116	4.585016	0	880.8544	473.4847	0.3549808	0.5194578	621.3882	4.487128	0	16	884	454						Frog_fixed.avi	0
18999	1140	887.7302	438.2431	0.4844104	0.5079986	620.7095	4.586199	0	881.2582	471.0294	0.3550425	0.5192857	621.3283	4.485089	0	16	884	455						Frog_fixed.avi	0
19016	1141	887.9585	437.8065	0.4845213	0.5078302	620.5273	4.571897	0	882.0675	472.3022	0.3551246	0.5189825	621.0717	4.483674	0	16	885	455						Frog_fixed.avi	0
19033	1142	891.3865	443.0339	0.4846148	0.5076119	620.4631	4.589343	0	881.8896	471.9452	0.3551781	0.5187604	620.843	4.486055	0	16	887	457						Frog_fixed.avi	0
19049	1143	888.2825	431.3541	0.4846777	0.5074238	620.2518	4.60498	0	886.0459	471.9352	0.3552415	0.5185394	620.4375	4.493615	0	16	887	452						Frog_fixed.avi	0
19066	1144	888.7139	430.9494	0.4847211	0.507333	620.0604	4.593042	0	881.9595	467.7226	0.355257	0.5184376	620.2488	4.503187	0	16	885	449						Frog_fixed.avi	0
19083	1145	903.0184	524.3754	0.4845826	0.5078344	619.8405	4.573473	0	891.9254	570.3772	0.3552869	0.5188437	620.2139	4.500606	0	17	897	547						Frog_fixed.avi	0
19099	1146	893.3063	520.4819	0.4845704	0.5079175	619.7061	4.60978	0	884.0989	569.8633	0.355245	0.5189648	620.0474	4.511989	0	17	889	545						Frog_fixed.avi	0
19116	1147	894.7162	535.8191	0.4845501	0.5079451	619.3954	4.587984	0	885.2639	582.4764	0.3551107	0.51899	619.8778	4.493934	0	17	890	559						Frog_fixed.avi	0
19133	1148	888.3249	530.3091	0.4844702	0.5080017	619.1531	4.596611	0	881.4618	571.8074	0.3549879	0.5191096	619.633	4.504134	0	17	885	551						Frog_fixed.avi	0
19149	1149	894.5288	532.6735	0.4844034	0.5079952	618.9321	4.592935	0	878.7445	569.2104	0.3548151	0.5191447	619.3296	4.505789	0	17	887	551						Frog_fixed.avi	0
19166	1150	896.1978	531.1072	0.4843052	0.5079433	618.5725	4.59133	0	884.8565	565.3651	0.354675	0.5191504	619.0757	4.509202	0	17	891	548						Frog_fixed.avi	0
19183	1151	896.2641	530.374	0.4842348	0.5078326	618.4415	4.594556	0	882.9019	578.7611	0.3545044	0.5189633	618.9445	4.519606	0	17	890	555						Frog_fixed.avi	0
19199	1152	890.1371	531.8737	0.4841524	0.5076044	618.1334	4.583549	0	886.2339	567.886	0.3543708	0.5188455	618.635	4.498296	0	17	888	550						Frog_fixed.avi	0
19216	1153	890.358	529.2686	0.4840927	0.5074384	617.8958	4.601697	0	886.3892	564.437	0.3542428	0.5187283	618.4662	4.505659	0	17	888	547						Frog_fixed.avi	0
19233	1154	893.6094	525.7383	0.4840477	0.5073644	617.687	4.603585	0	884.4266	568.5232	0.3541417	0.5186848	618.2247	4.529399	0	17	889	547						Frog_fixed.avi	0
19249	1155	890.9445	526.9185	0.4839735	0.5073882	617.4675	4.589497	0	888.6786	570.5244	0.3540338	0.5187196	617.9288	4.520458	0	17	890	549						Frog_fixed.avi	0
19266	1156	887.2938	524.8523	0.4838446	0.507502	617.2976	4.608664	0	890.3043	568.4637	0.3539356	0.5188535	617.7952	4.525016	0	17	889	547						Frog_fixed.avi	0
19283	1157	885.1356	526.5863	0.4837838	0.5076215	617.0979	4.603773	0	879.618	572.1508	0.3537771	0.5189862	617.6668	4.548641	0	17	882	549						Frog_fixed.avi	0
19299	1158	891.029	527.3827	0.4837014	0.5077596	617.0549	4.608362	0	887.8337	560.5273	0.353638	0.5191897	617.4212	4.524508	0	17	889	544						Frog_fixed.avi	0
19316	1159	891.5537	522.6703	0.4836043	0.5078723	616.819	4.612659	0	889.0167	562.8705	0.3535253	0.519256	617.2826	4.540072	0	17	890	543						Frog_fixed.avi	0
19333	1160	894.4448	525.9203	0.4835278	0.5079389	616.6632	4.605729	0	886.7658	566.9229	0.3534054	0.5193132	617.0353	4.52976	0	17	891	546						Frog_fixed.avi	0
19349	1161	889.8632	528.5955	0.4834388	0.5080007	616.4404	4.603619	0	887.5493	565.5834	0.3532963	0.5193658	616.7705	4.519973	0	17	889	547						Frog_fixed.avi	0
19366	1162	889.7665	525.0947	0.4833934	0.5081117	616.3162	4.609467	0	887.4772	569.3015	0.3532087	0.519421	616.7355	4.53219	0	17	889	547						Frog_fixed.avi	0
19383	1163	889.4929	528.2554	0.4833564	0.5081927	616.2096	4.60351	0	889.1036	562.3179	0.3531553	0.5195103	616.7124	4.52702	0	17	889	545						Frog_fixed.avi	0
19399	1164	890.0503	525.3832	0.4833425	0.5082842	616.1369	4.60918	0	882.2748	561.9808	0.3531219	0.519596	616.5884	4.529012	0	17	886	544						Frog_fixed.avi	0
19416	1165	893.7245	492.1059	0.4833165	0.508158	616.1124	4.621935	0	894.6946	534.3688	0.3530906	0.5194396	616.4587	4.537453	0	17	894	513						Frog_fixed.avi	0
19433	1166	896.4011	497.2535	0.4832969	0.5081243	616.0032	4.612796	0	885.0886	538.4938	0.3531135	0.519403	616.3535	4.531117	0	17	891	518						Frog_fixed.avi	0
19449	1167	893.6714	498.0019	0.4832702	0.5080622	615.8574	4.616006	0	888.3025	534.4609	0.3530793	0.5193592	616.2731	4.52955	0	17	891	516						Frog_fixed.avi	0
19466	1168	894.8016	497.2121	0.4832349	0.5079873	615.7886	4.616541	0	885.1841	529.3331	0.3530231	0.5193101	616.2181	4.518757	0	17	890	513						Frog_fixed.avi	0
19483	1169	894.0809	498.1184	0.4832169	0.5079059	615.749	4.615385	0	886.4559	524.6999	0.3529667	0.5192292	616.1226	4.516793	0	17	890	511						Frog_fixed.avi	0
19499	1170	895.7863	495.446	0.4831544	0.5078189	615.8427	4.617937	0	888.5399	522.6555	0.3529202	0.5191661	616.1058	4.504246	0	17	892	509						Frog_fixed.avi	0
19516	1171	890.5704	496.5093	0.4831038	0.5077341	615.629	4.610173	0	893.7695	521.8439	0.3528897	0.5191388	616.0232	4.492296	0	17	892	509						Frog_fixed.avi	0
19532	1172	890.8234	505.3914	0.4830679	0.5076604	615.6006	4.607321	0	893.1497	518.9999	0.352861	0.5191254	615.9958	4.509199	0	17	892	512						Frog_fixed.avi	0
19549	1173	889.6393	506.5726	0.4830574	0.5076484	615.6047	4.607188	0	890.6367	522.7463	0.3528429	0.5191374	615.9734	4.495923	0	17	890	515						Frog_fixed.avi	0
19566	1174	892.1945	501.4384	0.4830543	0.5076277	615.5757	4.626056	0	890.4363	524.7318	0.3528452	0.5190534	615.9597	4.493005	0	17	891	513						Frog_fixed.avi	0
19582	1175	891.491	502.8102	0.4830764	0.5075629	615.5729	4.610181	0	892.0554	524.5032	0.352856	0.518968	615.9263	4.497872	0	17	892	514						Frog_fixed.avi	0
19599	1176	887.0801	500.278	0.483101	0.5074529	615.5296	4.607804	0	890.3208	530.8677	0.3528878	0.5188604	615.8583	4.49077	0	17	889	516						Frog_fixed.avi	0
19616	1177	893.9805	499.76	0.483193	0.5073379	615.486	4.602924	0	889.9926	528.3477	0.3529282	0.5187614	615.8384	4.48696	0	17	892	514						Frog_fixed.avi	0
19632	1178	897.5804	505.8316	0.4832377	0.5072113	615.4951	4.603817	0	887.4445	531.9316	0.3529698	0.518652	615.7285	4.482459	0	17	893	519						Frog_fixed.avi	0
19649	1179	895.3324	507.0984	0.4832816	0.507148	615.4695	4.601628	0	887.1435	530.9737	0.3530198	0.5185882	615.6428	4.483402	0	17	891	519						Frog_fixed.avi	0
19666	1180	893.674	502.8264	0.4833139	0.5070866	615.4091	4.605829	0	892.5003	527.8004	0.3530813	0.5185096	615.5421	4.478057	0	17	893	515						Frog_fixed.avi	0
19682	1181	892.1756	499.2018	0.4833379	0.5070456	615.3521	4.612628	0	895.575	529.9894	0.3531105	0.5184636	615.4252	4.482366	0	17	894	515						Frog_fixed.avi	0
19699	1182	891.3988	505.1656	0.4833195	0.5069708	615.3935	4.593002	0	891.322	530.0203	0.3531022	0.5184047	615.3704	4.485725	0	17	891	518						Frog_fixed.avi	0
19716	1183	890.1111	499.9999	0.4833008	0.5068967	615.2858	4.60301	0	891.3673	527.0457	0.3530315	0.5183331	615.4328	4.476723	0	17	891	514						Frog_fixed.avi	0
19732	1184	893.8726	504.5075	0.4832553	0.5067269	615.2687	4.605988	0	889.4894	536.0535	0.3529627	0.5181585	615.4383	4.487322	0	17	892	520						Frog_fixed.avi	0
19749	1185	889.8184	503.5497	0.4831672	0.5065113	615.0214	4.594282	0	890.7113	532.9565	0.3528468	0.5179758	615.3997	4.489459	0	17	890	518						Frog_fixed.avi	0
19766	1186	893.0208	501.7274	0.4830951	0.5062711	614.9781	4.608055	0	890.1031	535.4494	0.3527421	0.5177993	615.2769	4.505448	0	17	892	519						Frog_fixed.avi	0
19782	1187	887.1915	504.4869	0.4830021	0.5060647	615.0901	4.606724	0	889.3586	531.8022	0.3526504	0.517668	615.06	4.488153	0	17	888	518						Frog_fixed.avi	0
19799	1188	893.2747	505.6538	0.4829607	0.5059212	615.0286	4.60108	0	897.6144	527.8619	0.3525958	0.5175692	614.9411	4.471459	0	17	895	517						Frog_fixed.avi	0
19816	1189	890.8997	503.4456	0.4828945	0.5058156	614.9755	4.601119	0	894.0618	533.9425	0.3525216	0.517413	615.0279	4.495562	0	17	892	519						Frog_fixed.avi	0
19832	1190	888.1959	499.5049	0.4828323	0.5057265	614.8893	4.609213	0	886.7844	533.2051	0.3524441	0.5173414	614.9813	4.499036	0	17	887	516						Frog_fixed.avi	0
19849	1191	891.1005	502.5312	0.4827752	0.5056237	614.7975	4.610838	0	890.846	532.6931	0.3523758	0.5173171	614.8962	4.497	0	17	891	518						Frog_fixed.avi	0
19866	1192	887.8406	502.6336	0.4826542	0.5055756	614.6429	4.624038	0	888.9951	531.063	0.3522418	0.5172799	614.7184	4.493173	0	17	888	517						Frog_fixed.avi	0
19882	1193	887.3826	501.4026	0.4825215	0.5054663	614.4767	4.62714	0	895.1673	532.5447	0.3521141	0.5172013	614.6849	4.50136	0	17	891	517						Frog_fixed.avi	0
19899	1194	888.1403	501.391	0.4823186	0.5053139	614.3876	4.611407	0	891.3629	529.7989	0.3519227	0.5171509	614.6768	4.506937	0	17	890	516						Frog_fixed.avi	0
19916	1195	889.2157	502.0905	0.482157	0.5051542	614.3819	4.622126	0	891.7509	534.8485	0.3517095	0.5170159	614.5419	4.512852	0	17	890	518						Frog_fixed.avi	0
19932	1196	887.1705	499.5259	0.4819368	0.5050278	614.3641	4.628003	0	890.8044	535.5954	0.3515199	0.5169781	614.4424	4.529089	0	17	889	518						Frog_fixed.avi	0
19949	1197	888.1274	503.4379	0.4817376	0.5049804	614.2648	4.631438	0	890.9065	532.1765	0.3512789	0.5169848	614.4078	4.529541	0	17	890	518						Frog_fixed.avi	0
19966	1198	887.2748	500.4017	0.4815759	0.5049243	614.1706	4.636852	0	891.4968	531.7012	0.3511152	0.516981	614.2404	4.530668	0	17	889	516						Frog_fixed.avi	0
19982	1199	887.9803	505.2058	0.481402	0.5048041	614.1476	4.634729	0	892.386	535.1702	0.3509527	0.5169489	614.046	4.535604	0	17	890	520						Frog_fixed.avi	0
19999	1200	888.1528	503.3091	0.4812187	0.5047192	614.0375	4.649137	0	888.6831	528.8851	0.350735	0.5168883	614.1187	4.54293	0	17	888	516						Frog_fixed.avi	0
20016	1201	885.2723	506.9445	0.481056	0.5045989	613.8787	4.631048	0	892.5284	529.5635	0.3505734	0.5168301	613.9696	4.554897	0	17	889	518						Frog_fixed.avi	0
20032	1202	886.5879	506.4442	0.4808448	0.5044358	613.7314	4.637782	0	895.3588	525.1377	0.3503579	0.5167549	613.8483	4.543456	0	17	891	516						Frog_fixed.avi	0
20049	1203	885.2452	509.2804	0.4806497	0.5042565	613.7161	4.644073	0	892.7501	534.9383	0.3501432	0.5166044	613.8428	4.551016	0	17	889	522						Frog_fixed.avi	0
20066	1204	883.744	505.8503	0.4804031	0.5040848	613.4221	4.647681	0	894.2563	531.8149	0.3499038	0.51649	613.5789	4.564379	0	17	889	519						Frog_fixed.avi	0
20082	1205	886.5571	504.6517	0.4801365	0.5038984	613.4493	4.656396	0	892.5656	530.2592	0.3496358	0.5164148	613.6008	4.570225	0	17	890	517						Frog_fixed.avi	0
20099	1206	883.2771	507.6045	0.4798967	0.5037462	613.2417	4.644227	0	897.5886	528.8461	0.3493839	0.5163288	613.3666	4.546565	0	17	890	518						Frog_fixed.avi	0
20115	1207	890.2106	507.7616	0.4796694	0.503564	613.1445	4.661544	0	891.3361	535.4928	0.3491046	0.5161998	613.355	4.573715	0	17	891	522						Frog_fixed.avi	0
20132	1208	882.1837	514.0532	0.4794827	0.5031489	613.1373	4.644433	0	894.0217	534.9283	0.3488793	0.5160935	613.0874	4.572643	0	17	888	524						Frog_fixed.avi	0
20149	1209	-1280	-1024	-1	-1	-1	-1	4	-1280	-1024	-1	-1	-1	-1	4	17	0	0						Frog_fixed.avi	0
20165	1210	848.2147	440.5807	0.4791131	0.5024444	613.1391	4.694107	0	872.3677	463.2173	0.3485964	0.5153143	612.9039	4.582474	0	18	860	452						Frog_fixed.avi	0
20182	1211	864.6708	448.0441	0.4788673	0.5021849	612.7708	4.66909	0	877.2755	464.9175	0.3484047	0.5151034	612.7701	4.561802	0	18	871	456						Frog_fixed.avi	0
20199	1212	858.5719	446.6209	0.4786551	0.5019717	612.6537	4.657754	0	867.5103	472.0861	0.348157	0.5148516	612.6013	4.584453	0	18	863	459						Frog_fixed.avi	0
20215	1213	860.8251	448.2223	0.4784931	0.5017484	612.4074	4.667822	0	875.1685	464.7189	0.3479649	0.5146274	612.5747	4.569023	0	18	868	456						Frog_fixed.avi	0
20232	1214	862.9349	444.903	0.478353	0.5015055	612.2783	4.672028	0	875.3287	461.3037	0.3477876	0.5144724	612.1408	4.565857	0	18	869	453						Frog_fixed.avi	0
20249	1215	859.8688	445.298	0.4782221	0.5013765	612.1106	4.683305	0	872.384	465.1505	0.347595	0.5143867	612.1571	4.568776	0	18	866	455						Frog_fixed.avi	0
20265	1216	860.5073	450.9445	0.4780949	0.5012403	611.8448	4.665238	0	874.639	466.4375	0.3474315	0.5143217	612.065	4.569604	0	18	868	459						Frog_fixed.avi	0
20282	1217	855.8857	452.5048	0.4779629	0.5011374	611.8549	4.650098	0	872.2568	462.7832	0.3472573	0.5143124	611.7193	4.575885	0	18	864	458						Frog_fixed.avi	0
20299	1218	851.5211	452.6763	0.477793	0.5010337	611.4367	4.656446	0	874.9443	463.2584	0.3470829	0.5142762	611.5807	4.57358	0	18	863	458						Frog_fixed.avi	0
20315	1219	858.938	449.5471	0.4776418	0.5008591	611.3892	4.682622	0	870.0943	464.5228	0.3468486	0.5142353	611.3987	4.574275	0	18	865	457						Frog_fixed.avi	0
20332	1220	858.6823	452.7786	0.4774593	0.5007029	611.1432	4.674734	0	875.5328	476.3122	0.346643	0.514103	611.1698	4.563576	0	18	867	465						Frog_fixed.avi	0
20349	1221	853.7289	454.6091	0.4772346	0.5005891	611.0688	4.661979	0	866.6285	472.4554	0.3463912	0.51408	611.0143	4.560528	0	18	860	464						Frog_fixed.avi	0
20365	1222	858.324	456.3257	0.4770643	0.5005116	610.8893	4.674701	0	873.2974	475.4887	0.3461994	0.5140527	610.9039	4.559261	0	18	866	466						Frog_fixed.avi	0
20382	1223	855.3201	454.5677	0.4769154	0.5004718	610.5792	4.675316	0	868.1224	478.4156	0.3460157	0.5140426	610.729	4.558193	0	18	862	466						Frog_fixed.avi	0
20399	1224	857.4596	457.3637	0.4768099	0.5004339	610.593	4.668045	0	865.9637	478.5865	0.3459152	0.514038	610.6342	4.568563	0	18	862	468						Frog_fixed.avi	0
20415	1225	852.3109	456.7065	0.4767782	0.5004264	610.4851	4.660607	0	866.7454	478.4595	0.345861	0.5140372	610.5113	4.546878	0	18	860	468						Frog_fixed.avi	0
20432	1226	854.8789	454.1418	0.476791	0.5004211	610.3439	4.655781	0	867.662	473.2518	0.3458294	0.5140097	610.3605	4.548881	0	18	861	464						Frog_fixed.avi	0
20449	1227	858.6274	451.5639	0.4767992	0.5003322	610.2963	4.675748	0	868.0585	474.4623	0.3458297	0.513932	610.2648	4.53756	0	18	863	463						Frog_fixed.avi	0
20465	1228	857.8305	453.7552	0.4768082	0.5002256	610.1922	4.674987	0	867.9254	474.7289	0.3458175	0.5138211	610.1216	4.538285	0	18	863	464						Frog_fixed.avi	0
20482	1229	852.3124	457.6866	0.4768566	0.5000817	609.9265	4.667832	0	867.6492	474.5988	0.3458336	0.5136666	610.058	4.541223	0	18	860	466						Frog_fixed.avi	0
20499	1230	835.2941	475.7118	0.4769089	0.5000655	609.7935	4.660602	0	845.4676	495.644	0.3459637	0.5136573	609.739	4.554476	0	18	840	486						Frog_fixed.avi	0
20515	1231	844.7006	474.0381	0.4768736	0.4999338	609.7577	4.670526	0	853.4612	488.0841	0.3458984	0.5135619	609.6438	4.551673	0	18	849	481						Frog_fixed.avi	0
20532	1232	845.1125	474.254	0.4768716	0.4998353	609.6652	4.678588	0	849.9677	488.4056	0.3458574	0.5134624	609.6079	4.542472	0	18	848	481						Frog_fixed.avi	0
20549	1233	849.3226	474.4671	0.4768839	0.4997857	609.5598	4.670863	0	850.976	493.6297	0.3458258	0.513307	609.6017	4.545312	0	18	850	484						Frog_fixed.avi	0
20565	1234	846.6866	470.1154	0.4769065	0.4997725	609.4427	4.687807	0	847.8906	493.6208	0.3458242	0.5132744	609.3456	4.548281	0	18	847	482						Frog_fixed.avi	0
20582	1235	844.1746	471.3493	0.4769444	0.4997669	609.3567	4.684762	0	847.5827	494.3421	0.345847	0.5132174	609.2034	4.54708	0	18	846	483						Frog_fixed.avi	0
20599	1236	842.293	469.9871	0.476992	0.4997015	609.2294	4.682002	0	850.1014	495.1554	0.3459136	0.5131527	609.0905	4.555593	0	18	846	483						Frog_fixed.avi	0
20615	1237	844.5592	472.1985	0.4770614	0.4996082	609.0776	4.67895	0	848.3227	494.6718	0.3459589	0.5130271	608.9967	4.56987	0	18	846	483						Frog_fixed.avi	0
20632	1238	846.4206	472.2722	0.4771159	0.4994757	609.0193	4.687923	0	846.9385	488.6033	0.345997	0.5128629	608.9101	4.567654	0	18	847	480						Frog_fixed.avi	0
20648	1239	845.4156	474.2307	0.477181	0.4994082	608.7672	4.677074	0	845.8658	487.8298	0.3460449	0.5128119	608.9058	4.568172	0	18	846	481						Frog_fixed.avi	0
20665	1240	846.089	472.6285	0.4772192	0.4993088	608.7028	4.687425	0	848.6971	486.5961	0.3460777	0.5127429	608.7935	4.568339	0	18	847	480						Frog_fixed.avi	0
20682	1241	847.9351	471.9922	0.477278	0.4991411	608.7676	4.690472	0	844.058	483.1576	0.3461049	0.5126559	608.6953	4.577998	0	18	846	478						Frog_fixed.avi	0
20698	1242	847.2642	470.0046	0.4772973	0.4990278	608.7209	4.67602	0	847.1704	492.3007	0.3461326	0.5124608	608.5837	4.580653	0	18	847	481						Frog_fixed.avi	0
20715	1243	842.0795	468.2616	0.4773091	0.4988764	608.6154	4.686808	0	843.085	489.9041	0.3461551	0.5123459	608.5513	4.582553	0	18	843	479						Frog_fixed.avi	0
20732	1244	845.9547	464.8205	0.4773525	0.4987942	608.489	4.694139	0	841.4459	493.8778	0.3461789	0.5122061	608.5775	4.586123	0	18	844	479						Frog_fixed.avi	0
20748	1245	845.1472	470.3191	0.4774243	0.4987137	608.4502	4.684201	0	846.9347	489.3919	0.3462749	0.5121166	608.3633	4.588653	0	18	846	480						Frog_fixed.avi	0
20765	1246	842.7559	471.6726	0.477525	0.4987108	608.4897	4.697931	0	845.2972	486.7839	0.3463665	0.512054	608.3073	4.580971	0	18	844	479						Frog_fixed.avi	0
20782	1247	843.8335	470.7687	0.477681	0.4987096	608.3261	4.692233	0	842.8213	482.2801	0.3464919	0.5120024	608.2095	4.567006	0	18	843	477						Frog_fixed.avi	0
20798	1248	846.0706	471.7219	0.4778711	0.4986981	608.3318	4.69149	0	841.6433	486.9367	0.3466814	0.5119565	608.3019	4.571494	0	18	844	479						Frog_fixed.avi	0
20815	1249	844.733	471.6322	0.4780563	0.4987636	608.4128	4.701416	0	841.3761	483.4427	0.3468759	0.5119369	608.1719	4.566374	0	18	843	478						Frog_fixed.avi	0
20832	1250	839.7366	468.0193	0.4782762	0.4988709	608.1996	4.688102	0	837.9066	483.9653	0.3470612	0.5119864	608.1493	4.573231	0	18	839	476						Frog_fixed.avi	0
20848	1251	842.9388	468.7919	0.478543	0.4990755	608.1661	4.693888	0	843.6735	486.4163	0.3473134	0.5121011	608.1011	4.578321	0	18	843	478						Frog_fixed.avi	0
20865	1252	842.8872	469.516	0.4787472	0.4994201	608.224	4.697983	0	843.3882	483.0196	0.347506	0.5123629	608.0793	4.552275	0	18	843	476						Frog_fixed.avi	0
20882	1253	847.0529	462.9073	0.4789959	0.4998576	608.2294	4.705183	0	842.5001	485.9174	0.3477517	0.5127799	607.98	4.573941	0	18	845	474						Frog_fixed.avi	0
20898	1254	845.4682	467.5258	0.4791979	0.5003335	608.1985	4.707894	0	843.9468	487.4891	0.3479493	0.5131948	608.1071	4.568018	0	18	845	478						Frog_fixed.avi	0
20915	1255	845.8176	462.8704	0.4794146	0.5008609	608.3674	4.695133	0	841.9235	486.9659	0.3481616	0.5136649	608.1309	4.550699	0	18	844	475						Frog_fixed.avi	0
20932	1256	849.9625	465.0661	0.4796365	0.5013342	608.4123	4.703845	0	844.2955	487.0886	0.3483771	0.5141076	608.1738	4.572247	0	18	847	476						Frog_fixed.avi	0
20948	1257	844.3612	466.3086	0.4797948	0.5017641	608.3853	4.700469	0	845.1427	483.9158	0.348554	0.5144762	608.2517	4.56571	0	18	845	475						Frog_fixed.avi	0
20965	1258	849.1721	463.9501	0.480033	0.5020779	608.5534	4.705688	0	848.1702	483.2487	0.3487925	0.5147254	608.2415	4.575396	0	18	849	474						Frog_fixed.avi	0
20982	1259	847.988	464.2544	0.480227	0.5022942	608.605	4.713851	0	845.3232	488.6908	0.3489863	0.514873	608.3702	4.566976	0	18	847	476						Frog_fixed.avi	0
20998	1260	850.6481	461.4667	0.4804476	0.5023997	608.8438	4.709821	0	847.1345	490.4495	0.349225	0.5149064	608.6149	4.583142	0	18	849	476						Frog_fixed.avi	0
21015	1261	861.8445	452.5712	0.4806212	0.5024564	608.7413	4.719277	0	861.9105	483.2974	0.3494039	0.5148956	608.5632	4.58185	0	19	862	468						Frog_fixed.avi	0
21031	1262	888.7985	430.443	0.4806662	0.5023513	609.0176	4.720912	0	900.0129	458.4823	0.3495222	0.5147642	608.9321	4.568	0	19	894	444						Frog_fixed.avi	0
21048	1263	890.6617	428.6493	0.4809303	0.5024701	609.2341	4.723741	0	889.9978	459.5207	0.3498223	0.5148184	608.9961	4.591272	0	19	890	444						Frog_fixed.avi	0
21065	1264	890.0025	428.6135	0.4811748	0.5024953	609.3491	4.731411	0	896.5131	454.7187	0.3500744	0.5148249	609.1429	4.566326	0	19	893	442						Frog_fixed.avi	0
21081	1265	894.0907	426.2091	0.4814284	0.5025014	609.4855	4.725047	0	890.2878	457.5277	0.3503111	0.5147971	609.236	4.59193	0	19	892	442						Frog_fixed.avi	0
21098	1266	888.3363	425.4796	0.4816446	0.502534	609.6584	4.729411	0	896.5107	455.9814	0.3505535	0.5147198	609.3618	4.566178	0	19	892	441						Frog_fixed.avi	0
21115	1267	895.316	424.8206	0.4818869	0.502549	609.7035	4.744254	0	890.5804	456.224	0.3507657	0.5146574	609.5153	4.592371	0	19	893	441						Frog_fixed.avi	0
21131	1268	891.395	426.5022	0.482109	0.5025883	609.8913	4.724426	0	901.0043	454.9201	0.3510463	0.5145706	609.6561	4.579578	0	19	896	441						Frog_fixed.avi	0
21148	1269	896.8411	425.2312	0.4823717	0.5026841	610.0001	4.741207	0	894.0961	457.5335	0.3512766	0.5145348	609.7993	4.5854	0	19	895	441						Frog_fixed.avi	0
21165	1270	893.7448	430.9992	0.4826384	0.502764	610.1824	4.731585	0	901.9557	458.1016	0.3515911	0.5144997	609.9118	4.588007	0	19	898	445						Frog_fixed.avi	0
21181	1271	895.9205	427.7492	0.4828879	0.5028396	610.3531	4.736991	0	900.4084	456.3994	0.3518702	0.5144853	610.1912	4.593636	0	19	898	442						Frog_fixed.avi	0
21198	1272	899.929	426.2542	0.4832096	0.5029306	610.5073	4.735805	0	902.4724	453.0141	0.3521795	0.5144734	610.1387	4.598069	0	19	901	440						Frog_fixed.avi	0
21215	1273	906.9285	430.8188	0.4834966	0.5030314	610.5519	4.728311	0	909.1114	453.4969	0.3524861	0.5144751	610.3041	4.584689	0	19	908	442						Frog_fixed.avi	0
21231	1274	904.8392	429.6867	0.4837422	0.5031211	610.7555	4.74262	0	907.2791	454.0445	0.3527692	0.5144877	610.4623	4.601805	0	19	906	442						Frog_fixed.avi	0
21248	1275	907.551	429.6483	0.4840123	0.5032086	610.7504	4.737278	0	912.2515	456.0757	0.3530262	0.5145316	610.533	4.598781	0	19	910	443						Frog_fixed.avi	0
21265	1276	911.7828	425.2741	0.4842346	0.5033689	610.9843	4.741908	0	914.6246	454.6925	0.3532914	0.5145807	610.7219	4.60251	0	19	913	440						Frog_fixed.avi	0
21281	1277	908.1798	418.2074	0.4844541	0.503475	611.1512	4.735895	0	914.3147	456.0412	0.3535207	0.5146083	610.8036	4.599574	0	19	911	437						Frog_fixed.avi	0
21298	1278	912.8256	421.9122	0.4846984	0.5035156	611.2313	4.7447	0	917.3208	452.9661	0.3537813	0.5146027	610.9633	4.608896	0	19	915	437						Frog_fixed.avi	0
21315	1279	904.9765	425.7327	0.4849089	0.5035459	611.3246	4.736188	0	912.7014	449.927	0.3539715	0.514566	611.1121	4.589752	0	19	909	438						Frog_fixed.avi	0
21331	1280	912.4562	422.5813	0.4851609	0.5034799	611.4153	4.762771	0	915.6829	456.0098	0.3542393	0.5144735	611.1994	4.616667	0	19	914	439						Frog_fixed.avi	0
21348	1281	906.9435	422.511	0.4853825	0.5033638	611.5709	4.737028	0	916.0186	449.1136	0.3544409	0.5143628	611.2697	4.610974	0	19	911	436						Frog_fixed.avi	0
21365	1282	913.3351	423.0074	0.4856233	0.5032634	611.6105	4.755643	0	920.203	445.4469	0.3546703	0.5142183	611.4401	4.61794	0	19	917	434						Frog_fixed.avi	0
21381	1283	911.1443	423.6479	0.4857987	0.503152	611.7944	4.748908	0	913.808	453.655	0.3548608	0.5140415	611.363	4.608258	0	19	912	439						Frog_fixed.avi	0
21398	1284	906.795	427.2614	0.485958	0.5031364	611.8524	4.75633	0	915.7664	447.0889	0.3550563	0.513995	611.5465	4.61517	0	19	911	437						Frog_fixed.avi	0
21415	1285	914.2661	422.1485	0.486153	0.5032036	611.7772	4.761934	0	916.0222	455.3751	0.3552418	0.514018	611.5755	4.629157	0	19	915	439						Frog_fixed.avi	0
21431	1286	913.7413	418.724	0.4863	0.503336	611.9534	4.773419	0	911.8613	452.6725	0.3553801	0.5141162	611.5865	4.623619	0	19	913	436						Frog_fixed.avi	0
21448	1287	910.3904	418.8569	0.4864563	0.5034942	612.152	4.773623	0	914.0984	446.9932	0.3555438	0.5142511	611.7325	4.627642	0	19	912	433						Frog_fixed.avi	0
21465	1288	913.3535	420.7071	0.4865856	0.5036201	612.0921	4.778235	0	914.8361	443.9272	0.3556986	0.5143636	611.8332	4.627748	0	19	914	432						Frog_fixed.avi	0
21481	1289	908.795	424.37	0.48673	0.5037577	611.9589	4.772693	0	914.1344	447.0341	0.3558457	0.5144235	611.7593	4.636245	0	19	911	436						Frog_fixed.avi	0
21498	1290	908.3359	420.5343	0.4868639	0.5038481	612.1826	4.779838	0	914.507	449.3247	0.3559699	0.5144421	611.9063	4.638907	0	19	911	435						Frog_fixed.avi	0
21515	1291	908.3422	425.6368	0.4869649	0.5038643	612.2736	4.786008	0	915.938	444.8496	0.3560923	0.5144404	612.017	4.632093	0	19	912	435						Frog_fixed.avi	0
21531	1292	906.4081	422.0536	0.4870384	0.5039537	612.361	4.785049	0	917.1534	443.8839	0.3561856	0.514439	611.9564	4.640785	0	19	912	433						Frog_fixed.avi	0
21548	1293	906.4	414.9483	0.4870885	0.5040676	612.3191	4.787169	0	914.1429	442.9743	0.3562583	0.5144686	611.897	4.644858	0	19	910	429						Frog_fixed.avi	0
21565	1294	904.698	418.234	0.4871156	0.5041273	612.3269	4.78604	0	915.8335	442.5666	0.3562881	0.5144899	611.9019	4.644992	0	19	910	430						Frog_fixed.avi	0
21581	1295	-1280	-1024	-1	-1	-1	-1	4	-1280	-1024	-1	-1	-1	-1	4		0	0						Frog_fixed.avi	0
21598	1296	-1280	-1024	-1	-1	-1	-1	4	-1280	-1024	-1	-1	-1	-1	4		0	0						Frog_fixed.avi	0
21614	1297	-1280	-1024	-1	-1	-1	-1	4	-1280	-1024	-1	-1	-1	-1	4		0	0						Frog_fixed.avi	0
21631	1298	-1280	-1024	-1	-1	-1	-1	4	-1280	-1024	-1	-1	-1	-1	4		0	0						Frog_fixed.avi	0
21648	1299	-1280	-1024	-1	-1	-1	-1	4	-1280	-1024	-1	-1	-1	-1	4		0	0						Frog_fixed.avi	0
21665	1300	-1280	-1024	-1	-1	-1	-1	4	-1280	-1024	-1	-1	-1	-1	4		0	0						Frog_fixed.avi	0
21681	1301	-1280	-1024	-1	-1	-1	-1	4	-1280	-1024	-1	-1	-1	-1	4		0	0						Frog_fixed.avi	0
21698	1302	-1280	-1024	-1	-1	-1	-1	4	-1280	-1024	-1	-1	-1	-1	4		0	0						Frog_fixed.avi	0
21714	1303	-1280	-1024	-1	-1	-1	-1	4	-1280	-1024	-1	-1	-1	-1	4		0	0						Frog_fixed.avi	0
21731	1304	-1280	-1024	-1	-1	-1	-1	4	-1280	-1024	-1	-1	-1	-1	4		0	0						Frog_fixed.avi	0
21748	1305	-1280	-1024	-1	-1	-1	-1	4	-1280	-1024	-1	-1	-1	-1	4		0	0						Frog_fixed.avi	0
21764	1306	-1280	-1024	-1	-1	-1	-1	4	-1280	-1024	-1	-1	-1	-1	4		0	0						Frog_fixed.avi	0
21781	1307	-1280	-1024	-1	-1	-1	-1	4	-1280	-1024	-1	-1	-1	-1	4		0	0						Frog_fixed.avi	0
21798	1308	-1280	-1024	-1	-1	-1	-1	4	-1280	-1024	-1	-1	-1	-1	4		0	0						Frog_fixed.avi	0
21814	1309	-1280	-1024	-1	-1	-1	-1	4	-1280	-1024	-1	-1	-1	-1	4		0	0						Frog_fixed.avi	0
21831	1310	-1280	-1024	-1	-1	-1	-1	4	-1280	-1024	-1	-1	-1	-1	4		0	0						Frog_fixed.avi	0
21848	1311	-1280	-1024	-1	-1	-1	-1	4	-1280	-1024	-1	-1	-1	-1	4		0	0						Frog_fixed.avi	0
21864	1312	908.5572	438.8315	0.4842528	0.5041673	611.688	4.810754	0	914.3698	444.1908	0.3533712	0.515563	611.5378	4.649694	0	20	911	442						Frog_fixed.avi	0
21881	1313	909.3224	427.0678	0.4839588	0.5040261	611.8077	4.798033	0	913.2449	450.1165	0.3530575	0.5155957	611.5571	4.642713	0	20	911	439						Frog_fixed.avi	0
21898	1314	911.4297	426.346	0.4836385	0.5040513	611.6449	4.792694	0	919.2877	448.9173	0.352737	0.5156767	611.4741	4.649641	0	20	915	438						Frog_fixed.avi	0
21914	1315	914.2096	431.3535	0.4832854	0.5040216	611.673	4.813978	0	917.3988	438.3912	0.3523645	0.515911	611.4282	4.652265	0	20	916	435						Frog_fixed.avi	0
21931	1316	913.334	426.2444	0.482925	0.5041314	611.5698	4.813147	0	914.6752	442.0204	0.3519646	0.5160542	611.3365	4.647115	0	20	914	434						Frog_fixed.avi	0
21948	1317	913.9233	426.5979	0.4825686	0.5041962	611.509	4.803138	0	913.8864	447.881	0.3516155	0.516215	611.2245	4.651763	0	20	914	437						Frog_fixed.avi	0
21964	1318	912.9042	428.3872	0.4821696	0.5042292	611.3895	4.812603	0	915.963	452.1195	0.3512183	0.5164238	611.1957	4.668026	0	20	914	440						Frog_fixed.avi	0
21981	1319	906.7598	431.8495	0.4817731	0.5042621	611.3602	4.804276	0	919.3286	439.3794	0.3508295	0.5166454	611.159	4.660892	0	20	913	436						Frog_fixed.avi	0
21998	1320	914.7307	423.8523	0.4814122	0.504279	611.3875	4.827317	0	913.6988	443.8699	0.3504384	0.5167933	611.1123	4.676599	0	20	914	434						Frog_fixed.avi	0
22014	1321	917.9352	427.5165	0.4810654	0.5042996	611.3744	4.830275	0	916.5112	442.2893	0.3500893	0.5169473	610.9569	4.67297	0	20	917	435						Frog_fixed.avi	0
22031	1322	912.5594	425.0596	0.4806779	0.5043768	611.2838	4.833473	0	917.0861	446.1037	0.3497153	0.5171377	611.0676	4.664525	0	20	915	436						Frog_fixed.avi	0
22048	1323	912.0468	430.166	0.480383	0.504298	611.2609	4.800385	0	916.5428	448.0568	0.3493604	0.517384	611.0784	4.676638	0	20	914	439						Frog_fixed.avi	0
22064	1324	-1280	-1024	-1	-1	-1	-1	4	-1280	-1024	-1	-1	-1	-1	4		0	0						Frog_fixed.avi	0
22081	1325	-1280	-1024	-1	-1	-1	-1	4	-1280	-1024	-1	-1	-1	-1	4		0	0						Frog_fixed.avi	0
22098	1326	-1280	-1024	-1	-1	-1	-1	4	-1280	-1024	-1	-1	-1	-1	4		0	0						Frog_fixed.avi	0
22114	1327	-1280	-1024	-1	-1	-1	-1	4	-1280	-1024	-1	-1	-1	-1	4		0	0						Frog_fixed.avi	0
22131	1328	-1280	-1024	-1	-1	-1	-1	4	-1280	-1024	-1	-1	-1	-1	4		0	0						Frog_fixed.avi	0
22148	1329	-1280	-1024	-1	-1	-1	-1	4	-1280	-1024	-1	-1	-1	-1	4		0	0						Frog_fixed.avi	0
22164	1330	-1280	-1024	-1	-1	-1	-1	4	-1280	-1024	-1	-1	-1	-1	4		0	0						Frog_fixed.avi	0
22181	1331	911.6462	433.4376	0.4774106	0.5049089	611.1152	4.812731	0	919.0759	444.1037	0.3464961	0.5191622	611.023	4.701556	0	21	915	439						Frog_fixed.avi	0
22197	1332	-1280	-1024	-1	-1	-1	-1	4	-1280	-1024	-1	-1	-1	-1	4	21	0	0						Frog_fixed.avi	0
22214	1333	914.8956	426.3143	0.47664	0.5051885	611.2813	4.863074	0	927.3599	449.9394	0.3457824	0.5195354	611.2552	4.704022	0	21	921	438						Frog_fixed.avi	0
22231	1334	910.0727	427.8589	0.4762591	0.5052752	611.3395	4.85437	0	919.9014	447.478	0.3454271	0.5197451	611.1917	4.724307	0	21	915	438						Frog_fixed.avi	0
22247	1335	909.3185	425.0598	0.4759518	0.5053615	611.434	4.856081	0	931.7862	443.983	0.3451729	0.520012	611.291	4.718854	0	21	921	435						Frog_fixed.avi	0
22264	1336	911.5945	424.059	0.4756559	0.5054185	611.4138	4.861799	0	926.8591	445.5221	0.3448502	0.5201803	611.4022	4.709915	0	21	919	435						Frog_fixed.avi	0
22281	1337	910.8939	426.8093	0.4753584	0.5054849	611.5505	4.86402	0	929.8019	446.3298	0.3446239	0.5203707	611.3661	4.725003	0	21	920	437						Frog_fixed.avi	0
22297	1338	908.4608	429.7538	0.4751242	0.505545	611.5239	4.854722	0	925.9298	445.4439	0.3443707	0.5205243	611.4013	4.728118	0	21	917	438						Frog_fixed.avi	0
22314	1339	913.615	428.532	0.4749027	0.5056217	611.6735	4.866915	0	933.8498	440.3593	0.3441821	0.5207561	611.4309	4.727832	0	21	924	434						Frog_fixed.avi	0
22331	1340	910.0824	428.3666	0.4746724	0.5056214	611.5785	4.860536	0	927.0886	443.4601	0.3439346	0.5208462	611.5964	4.736867	0	21	919	436						Frog_fixed.avi	0
22347	1341	915.8971	427.5571	0.474438	0.5056251	611.7349	4.879458	0	928.5752	445.6142	0.3437096	0.5209275	611.5557	4.737635	0	21	922	437						Frog_fixed.avi	0
22364	1342	907.5622	425.9011	0.4741756	0.5056886	611.7051	4.876037	0	928.4761	449.5361	0.3434592	0.521026	611.7292	4.741947	0	21	918	438						Frog_fixed.avi	0
22381	1343	910.4166	427.9839	0.4739264	0.5057437	611.9498	4.878906	0	929.6845	445.9218	0.3432178	0.5211924	611.6818	4.747056	0	21	920	437						Frog_fixed.avi	0
22397	1344	911.5964	439.3639	0.473723	0.5055053	611.9633	4.845525	0	934.2463	446.5694	0.342952	0.5213318	611.8139	4.747295	0	21	923	443						Frog_fixed.avi	0
22414	1345	914.4425	426.2197	0.4734003	0.5058704	611.9648	4.876567	0	930.3448	440.4209	0.3427114	0.5215704	611.7719	4.759127	0	21	922	433						Frog_fixed.avi	0
22431	1346	914.924	432.2116	0.4732069	0.5057709	612.0552	4.862535	0	931.5317	441.6832	0.342455	0.5217271	612.0416	4.744817	0	21	923	437						Frog_fixed.avi	0
22447	1347	-1280	-1024	-1	-1	-1	-1	4	-1280	-1024	-1	-1	-1	-1	4		0	0						Frog_fixed.avi	0
22464	1348	-1280	-1024	-1	-1	-1	-1	4	-1280	-1024	-1	-1	-1	-1	4		0	0						Frog_fixed.avi	0
22481	1349	-1280	-1024	-1	-1	-1	-1	4	-1280	-1024	-1	-1	-1	-1	4		0	0						Frog_fixed.avi	0
22497	1350	-1280	-1024	-1	-1	-1	-1	4	-1280	-1024	-1	-1	-1	-1	4		0	0						Frog_fixed.avi	0
22514	1351	-1280	-1024	-1	-1	-1	-1	4	-1280	-1024	-1	-1	-1	-1	4		0	0						Frog_fixed.avi	0
22531	1352	-1280	-1024	-1	-1	-1	-1	4	-1280	-1024	-1	-1	-1	-1	4		0	0						Frog_fixed.avi	0
22547	1353	-1280	-1024	-1	-1	-1	-1	4	-1280	-1024	-1	-1	-1	-1	4		0	0						Frog_fixed.avi	0
22564	1354	908.3795	429.5754	0.471927	0.5062015	612.4132	4.894374	0	930.1047	445.8175	0.3413392	0.5225379	612.3506	4.770713	0	22	919	438						Frog_fixed.avi	0
22581	1355	914.5229	422.5081	0.4717807	0.5062116	612.3936	4.884196	0	925.5546	454.0681	0.3411856	0.5226119	612.1604	4.771369	0	22	920	438						Frog_fixed.avi	0
22597	1356	909.4042	426.9833	0.4716505	0.5062401	612.3055	4.892159	0	928.4555	449.8882	0.3410307	0.5227066	612.3112	4.776229	0	22	919	438						Frog_fixed.avi	0
22614	1357	907.9663	429.8385	0.4715135	0.5062976	612.3505	4.892532	0	934.5476	450.8492	0.3409226	0.5227907	612.3396	4.774807	0	22	921	440						Frog_fixed.avi	0
22631	1358	908.8861	424.8795	0.4714296	0.5063454	612.3701	4.897325	0	931.4949	450.0901	0.3408519	0.5228794	612.2167	4.770436	0	22	920	437						Frog_fixed.avi	0
22647	1359	911.9225	428.6246	0.4714045	0.5063754	612.3497	4.89342	0	929.4453	447.4743	0.3408102	0.5229246	612.1936	4.776093	0	22	921	438						Frog_fixed.avi	0
22664	1360	905.0015	433.8541	0.4714034	0.5063961	612.2797	4.879108	0	929.6072	450.8037	0.3408	0.5229353	612.1255	4.775389	0	22	917	442						Frog_fixed.avi	0
22681	1361	904.5361	434.4277	0.4714121	0.5063902	612.2692	4.882168	0	932.1392	444.8034	0.3408084	0.5229267	612.0154	4.776189	0	22	918	440						Frog_fixed.avi	0
22697	1362	-1280	-1024	-1	-1	-1	-1	4	-1280	-1024	-1	-1	-1	-1	4	22	0	0						Frog_fixed.avi	0
22714	1363	905.0435	425.4708	0.4714612	0.5063266	612.2524	4.899065	0	930.8301	451.9768	0.340827	0.5227475	611.9384	4.777748	0	22	918	439						Frog_fixed.avi	0
22730	1364	904.1559	427.9121	0.4715093	0.5062792	611.882	4.891481	0	929.9729	451.167	0.3408494	0.522698	611.8062	4.77677	0	22	917	440						Frog_fixed.avi	0
22747	1365	904.5346	431.0883	0.471552	0.5062758	611.7359	4.884452	0	930.8567	451.9044	0.3408521	0.5226527	611.7437	4.775107	0	22	918	441						Frog_fixed.avi	0
22764	1366	905.7068	427.7655	0.4715773	0.5063592	611.6389	4.890524	0	928.8726	452.0161	0.3408663	0.522725	611.6664	4.783055	0	22	917	440						Frog_fixed.avi	0
22780	1367	904.0003	424.7213	0.471599	0.5065017	611.5068	4.886569	0	928.4765	446.0133	0.3408806	0.5228087	611.476	4.784673	0	22	916	435						Frog_fixed.avi	0
22797	1368	903.2338	431.1936	0.4716305	0.5066113	611.4431	4.87982	0	926.8762	446.4974	0.3408799	0.5228847	611.275	4.783864	0	22	915	439						Frog_fixed.avi	0
22814	1369	902.5272	429.2802	0.4716461	0.5066963	611.3269	4.882679	0	924.5306	449.2461	0.3408961	0.5229167	611.1771	4.789335	0	22	914	439						Frog_fixed.avi	0
22830	1370	901.0679	431.1593	0.471681	0.5067312	611.2467	4.886832	0	922.6705	448.4384	0.3409072	0.5229104	611.015	4.791605	0	22	912	440						Frog_fixed.avi	0
22847	1371	896.4979	428.4818	0.4717547	0.5066799	611.0758	4.89608	0	925.0334	443.0246	0.3409349	0.522806	610.9287	4.790764	0	22	911	436						Frog_fixed.avi	0
22864	1372	900.0912	428.0233	0.4718377	0.506523	610.9433	4.900488	0	928.5923	447.5452	0.3410027	0.5226149	610.7112	4.786305	0	22	914	438						Frog_fixed.avi	0
22880	1373	901.6739	428.5434	0.4719749	0.5063546	610.8546	4.900645	0	933.0338	445.0994	0.3410783	0.522474	610.6678	4.792353	0	22	917	437						Frog_fixed.avi	0
22897	1374	901.4839	421.2241	0.4720934	0.5063121	610.8537	4.918548	0	931.3026	436.0756	0.3411642	0.5224073	610.6227	4.795701	0	22	916	429						Frog_fixed.avi	0
22914	1375	901.4349	424.9702	0.4722153	0.506323	610.7109	4.905644	0	928.0067	444.1941	0.3412673	0.5223978	610.5724	4.800833	0	22	915	435						Frog_fixed.avi	0
22930	1376	902.2312	424.7264	0.4723453	0.5064779	610.3883	4.911405	0	930.5349	446.2677	0.3413703	0.5224625	610.3945	4.806788	0	22	916	435						Frog_fixed.avi	0
22947	1377	898.8162	428.0418	0.4724511	0.5066219	610.2184	4.907802	0	929.2797	449.6544	0.3414712	0.5225718	610.1344	4.81424	0	22	914	439						Frog_fixed.avi	0
22964	1378	906.2313	425.3737	0.4725717	0.5067795	610.2504	4.915345	0	927.04	455.024	0.3415418	0.5226433	609.9865	4.817245	0	22	917	440						Frog_fixed.avi	0
22980	1379	901.0857	421.4339	0.4726588	0.5069199	610.1606	4.910118	0	925.8103	448.7818	0.3415904	0.5227227	609.8736	4.813528	0	22	913	435						Frog_fixed.avi	0
22997	1380	902.5127	421.5902	0.4727747	0.5069768	610.0266	4.915196	0	927.0305	446.281	0.3416413	0.5227214	609.785	4.813613	0	22	915	434						Frog_fixed.avi	0
23014	1381	902.001	425.6154	0.4728721	0.5069882	609.8664	4.922084	0	922.6317	444.9235	0.3417114	0.5227083	609.6869	4.813959	0	22	912	435						Frog_fixed.avi	0
23030	1382	902.0316	422.7556	0.4730108	0.5070189	609.927	4.924629	0	933.0567	445.4192	0.3418686	0.5226266	609.5332	4.812931	0	22	918	434						Frog_fixed.avi	0
23047	1383	902.9236	421.6197	0.4731874	0.507031	609.8049	4.923155	0	928.3414	449.0076	0.3419956	0.5225785	609.5345	4.81121	0	22	916	435						Frog_fixed.avi	0
23064	1384	901.3647	425.3219	0.4733991	0.5071064	609.6495	4.920318	0	921.5952	447.4696	0.3421583	0.5225733	609.4167	4.833575	0	22	911	436						Frog_fixed.avi	0
23080	1385	906.1805	422.1553	0.4736328	0.50718	609.5901	4.928061	0	928.4028	448.4479	0.3424097	0.5225596	609.2107	4.822316	0	22	917	435						Frog_fixed.avi	0
23097	1386	901.7945	426.7899	0.473891	0.5072247	609.5085	4.92164	0	923.6257	448.5923	0.3426114	0.5225654	609.2713	4.829413	0	22	913	438						Frog_fixed.avi	0
23113	1387	900.6245	434.9883	0.474142	0.5070481	609.5103	4.882648	0	928.2305	441.7269	0.3428465	0.5225422	608.9116	4.81557	0	22	914	438						Frog_fixed.avi	0
23130	1388	901.7449	426.2782	0.4743727	0.5073583	609.5118	4.921574	0	925.0054	446.0681	0.3430523	0.5225202	609.0571	4.825051	0	22	913	436						Frog_fixed.avi	0
23147	1389	898.847	429.2971	0.4745645	0.5073856	609.2465	4.918085	0	924.9432	440.2414	0.3432533	0.5224759	609.0013	4.823678	0	22	912	435						Frog_fixed.avi	0
23163	1390	904.2499	424.9463	0.4748261	0.5073618	609.2855	4.931226	0	925.9747	437.1786	0.3434753	0.5223902	608.9265	4.813446	0	22	915	431						Frog_fixed.avi	0
23180	1391	902.8662	429.5712	0.4750489	0.5073556	609.2314	4.913178	0	926.5622	445.6638	0.3437193	0.5221828	608.9639	4.825831	0	22	915	438						Frog_fixed.avi	0
23197	1392	905.3358	424.4621	0.4753517	0.5073566	609.2643	4.921886	0	925.2157	443.0337	0.3439898	0.5220993	608.8794	4.830731	0	22	915	434						Frog_fixed.avi	0
23213	1393	899.8346	429.1091	0.4756224	0.5074275	609.192	4.918494	0	922.0574	443.2431	0.3442819	0.5220491	608.9104	4.833089	0	22	911	436						Frog_fixed.avi	0
23230	1394	902.4676	434.9311	0.4759977	0.5073358	609.1509	4.89696	0	922.2464	449.7543	0.3446364	0.5219741	608.9708	4.832672	0	22	912	442						Frog_fixed.avi	0
23247	1395	-1280	-1024	-1	-1	-1	-1	4	-1280	-1024	-1	-1	-1	-1	4	22	0	0						Frog_fixed.avi	0
23263	1396	899.0059	425.8209	0.4768281	0.5078743	609.1526	4.944574	0	921.2189	444.852	0.3454371	0.5219108	608.808	4.81662	0	22	910	435						Frog_fixed.avi	0
23280	1397	905.1986	428.462	0.4772817	0.5079997	609.4201	4.924848	0	920.1669	449.0745	0.3458758	0.521869	608.7958	4.816546	0	22	913	439						Frog_fixed.avi	0
23297	1398	905.3561	426.9518	0.4777114	0.5081852	609.5363	4.924339	0	917.0999	447.4562	0.3463128	0.521865	608.937	4.813326	0	22	911	437						Frog_fixed.avi	0
23313	1399	898.5294	428.0455	0.4781449	0.5083681	609.5745	4.910535	0	920.0514	446.3455	0.3467598	0.5218697	609.0569	4.823544	0	22	909	437						Frog_fixed.avi	0
23330	1400	899.1215	424.4723	0.4785692	0.5085538	609.5912	4.928782	0	919.5348	448.0703	0.3471899	0.5218461	609.2129	4.826917	0	22	909	436						Frog_fixed.avi	0
23347	1401	900.4131	431.2607	0.4790058	0.5087537	609.6895	4.923676	0	921.6764	446.5943	0.3476295	0.5218507	609.2724	4.832868	0	22	911	439						Frog_fixed.avi	0
23363	1402	898.0168	432.9951	0.4794283	0.5090065	609.7813	4.897811	0	919.0673	446.1352	0.348067	0.5218723	609.3307	4.821572	0	22	909	440						Frog_fixed.avi	0
23380	1403	904.5059	424.7397	0.4798302	0.5092472	610.0428	4.916952	0	920.9671	449.0042	0.3485017	0.5218815	609.4066	4.821995	0	22	913	437						Frog_fixed.avi	0
23397	1404	901.9838	428.6054	0.4802561	0.5094737	610.0861	4.920617	0	920.4908	443.4841	0.3488782	0.5218946	609.5563	4.819882	0	22	911	436						Frog_fixed.avi	0
23413	1405	900.3399	424.6225	0.4806585	0.5095888	610.1127	4.928742	0	917.1711	440.7393	0.3492598	0.5218103	609.5792	4.824811	0	22	909	433						Frog_fixed.avi	0
23430	1406	903.7989	427.0767	0.4810698	0.5095964	610.2023	4.916876	0	917.824	436.7414	0.3496599	0.5216674	609.5872	4.817824	0	22	911	432						Frog_fixed.avi	0
23447	1407	-1280	-1024	-1	-1	-1	-1	4	-1280	-1024	-1	-1	-1	-1	4	22	0	0						Frog_fixed.avi	0
23463	1408	-1280	-1024	-1	-1	-1	-1	4	-1280	-1024	-1	-1	-1	-1	4	22	0	0						Frog_fixed.avi	0
23480	1409	-1280	-1024	-1	-1	-1	-1	4	-1280	-1024	-1	-1	-1	-1	4	22	0	0						Frog_fixed.avi	0
23497	1410	-1280	-1024	-1	-1	-1	-1	4	-1280	-1024	-1	-1	-1	-1	4	22	0	0						Frog_fixed.avi	0
23513	1411	894.7925	428.7709	0.4828365	0.5099013	610.5668	4.897455	0	918.9041	440.6399	0.3514439	0.5209782	609.9208	4.808298	0	22	907	435						Frog_fixed.avi	0
23530	1412	900.7817	424.1937	0.4831945	0.5100064	610.6226	4.900703	0	916.2031	436.7057	0.3517721	0.5209159	610.0648	4.811497	0	22	908	430						Frog_fixed.avi	0
23547	1413	902.5802	425.6948	0.4835411	0.5100814	610.6168	4.894386	0	917.0202	435.021	0.3521127	0.5208445	609.9948	4.808779	0	22	910	430						Frog_fixed.avi	0
23563	1414	899.0975	431.9044	0.4838351	0.5098811	610.6368	4.86344	0	916.6602	435.0792	0.3524098	0.5207032	610.198	4.812738	0	22	908	433						Frog_fixed.avi	0
23580	1415	-1280	-1024	-1	-1	-1	-1	4	-1280	-1024	-1	-1	-1	-1	4		0	0						Frog_fixed.avi	0
23597	1416	-1280	-1024	-1	-1	-1	-1	4	-1280	-1024	-1	-1	-1	-1	4		0	0						Frog_fixed.avi	0
23613	1417	-1280	-1024	-1	-1	-1	-1	4	-1280	-1024	-1	-1	-1	-1	4		0	0						Frog_fixed.avi	0
23630	1418	-1280	-1024	-1	-1	-1	-1	4	-1280	-1024	-1	-1	-1	-1	4		0	0						Frog_fixed.avi	0
23647	1419	-1280	-1024	-1	-1	-1	-1	4	-1280	-1024	-1	-1	-1	-1	4		0	0						Frog_fixed.avi	0
23663	1420	-1280	-1024	-1	-1	-1	-1	4	-1280	-1024	-1	-1	-1	-1	4		0	0						Frog_fixed.avi	0
23680	1421	-1280	-1024	-1	-1	-1	-1	4	-1280	-1024	-1	-1	-1	-1	4		0	0						Frog_fixed.avi	0
23696	1422	-1280	-1024	-1	-1	-1	-1	4	-1280	-1024	-1	-1	-1	-1	4		0	0						Frog_fixed.avi	0
23713	1423	-1280	-1024	-1	-1	-1	-1	4	-1280	-1024	-1	-1	-1	-1	4		0	0						Frog_fixed.avi	0
23730	1424	-1280	-1024	-1	-1	-1	-1	4	-1280	-1024	-1	-1	-1	-1	4		0	0						Frog_fixed.avi	0
23746	1425	-1280	-1024	-1	-1	-1	-1	4	-1280	-1024	-1	-1	-1	-1	4		0	0						Frog_fixed.avi	0
23763	1426	-1280	-1024	-1	-1	-1	-1	4	-1280	-1024	-1	-1	-1	-1	4		0	0						Frog_fixed.avi	0
23780	1427	-1280	-1024	-1	-1	-1	-1	4	-1280	-1024	-1	-1	-1	-1	4		0	0						Frog_fixed.avi	0
23796	1428	893.5953	426.3965	0.4866712	0.5101324	610.4539	4.890424	0	901.8439	440.4655	0.3551842	0.5195223	609.7398	4.81527	0	23	898	433						Frog_fixed.avi	0
23813	1429	901.2805	420.8425	0.4867521	0.5101165	610.4265	4.923637	0	900.4304	444.3445	0.3552517	0.5194823	609.6268	4.808595	0	23	901	433						Frog_fixed.avi	0
23830	1430	893.5211	421.8578	0.4868145	0.5101449	610.3789	4.909333	0	899.0817	438.0926	0.3553196	0.5195255	609.5009	4.796504	0	23	896	430						Frog_fixed.avi	0
23846	1431	897.8561	420.8634	0.4869012	0.5101693	610.1724	4.918839	0	902.4539	438.1357	0.3553904	0.5195561	609.4659	4.811349	0	23	900	429						Frog_fixed.avi	0
23863	1432	893.1019	418.6997	0.4869583	0.5101921	610.0577	4.909281	0	896.6998	442.0567	0.3554532	0.5194818	609.2224	4.809212	0	23	895	430						Frog_fixed.avi	0
23880	1433	891.0261	421.813	0.4870118	0.5100866	610.0251	4.908133	0	899.0732	439.9583	0.3555394	0.5193937	609.3019	4.819973	0	23	895	431						Frog_fixed.avi	0
23896	1434	887.8632	423.2959	0.4870686	0.5099606	609.9584	4.917073	0	895.7471	437.4396	0.3555785	0.5192572	609.2771	4.822452	0	23	892	430						Frog_fixed.avi	0
23913	1435	894.4779	416.8111	0.4871645	0.5097855	610.0154	4.930767	0	899.2456	435.3161	0.3556503	0.5189836	609.192	4.819974	0	23	897	426						Frog_fixed.avi	0
23930	1436	890.2521	418.8976	0.4872706	0.5095801	609.8974	4.913719	0	895.6909	439.0052	0.3557358	0.5187416	609.1299	4.812389	0	23	893	429						Frog_fixed.avi	0
23946	1437	-1280	-1024	-1	-1	-1	-1	4	-1280	-1024	-1	-1	-1	-1	4		0	0						Frog_fixed.avi	0
23963	1438	-1280	-1024	-1	-1	-1	-1	4	-1280	-1024	-1	-1	-1	-1	4		0	0						Frog_fixed.avi	0
23980	1439	-1280	-1024	-1	-1	-1	-1	4	-1280	-1024	-1	-1	-1	-1	4		0	0						Frog_fixed.avi	0
23996	1440	-1280	-1024	-1	-1	-1	-1	4	-1280	-1024	-1	-1	-1	-1	4		0	0						Frog_fixed.avi	0
24013	1441	-1280	-1024	-1	-1	-1	-1	4	-1280	-1024	-1	-1	-1	-1	4		0	0						Frog_fixed.avi	0
24030	1442	-1280	-1024	-1	-1	-1	-1	4	-1280	-1024	-1	-1	-1	-1	4		0	0						Frog_fixed.avi	0
24046	1443	-1280	-1024	-1	-1	-1	-1	4	-1280	-1024	-1	-1	-1	-1	4		0	0						Frog_fixed.avi	0
24063	1444	-1280	-1024	-1	-1	-1	-1	4	-1280	-1024	-1	-1	-1	-1	4		0	0						Frog_fixed.avi	0
24080	1445	-1280	-1024	-1	-1	-1	-1	4	-1280	-1024	-1	-1	-1	-1	4		0	0						Frog_fixed.avi	0
24096	1446	-1280	-1024	-1	-1	-1	-1	4	-1280	-1024	-1	-1	-1	-1	4		0	0						Frog_fixed.avi	0
24113	1447	-1280	-1024	-1	-1	-1	-1	4	-1280	-1024	-1	-1	-1	-1	4		0	0						Frog_fixed.avi	0
24130	1448	-1280	-1024	-1	-1	-1	-1	4	-1280	-1024	-1	-1	-1	-1	4		0	0						Frog_fixed.avi	0
24146	1449	-1280	-1024	-1	-1	-1	-1	4	-1280	-1024	-1	-1	-1	-1	4		0	0						Frog_fixed.avi	0
24163	1450	-1280	-1024	-1	-1	-1	-1	4	-1280	-1024	-1	-1	-1	-1	4		0	0						Frog_fixed.avi	0
24180	1451	-1280	-1024	-1	-1	-1	-1	4	-1280	-1024	-1	-1	-1	-1	4		0	0						Frog_fixed.avi	0
24196	1452	-1280	-1024	-1	-1	-1	-1	4	-1280	-1024	-1	-1	-1	-1	4		0	0						Frog_fixed.avi	0
24213	1453	-1280	-1024	-1	-1	-1	-1	4	-1280	-1024	-1	-1	-1	-1	4		0	0						Frog_fixed.avi	0
24229	1454	-1280	-1024	-1	-1	-1	-1	4	-1280	-1024	-1	-1	-1	-1	4		0	0						Frog_fixed.avi	0
24246	1455	-1280	-1024	-1	-1	-1	-1	4	-1280	-1024	-1	-1	-1	-1	4		0	0						Frog_fixed.avi	0
24263	1456	-1280	-1024	-1	-1	-1	-1	4	-1280	-1024	-1	-1	-1	-1	4		0	0						Frog_fixed.avi	0
24279	1457	-1280	-1024	-1	-1	-1	-1	4	-1280	-1024	-1	-1	-1	-1	4		0	0						Frog_fixed.avi	0
24296	1458	-1280	-1024	-1	-1	-1	-1	4	-1280	-1024	-1	-1	-1	-1	4		0	0						Frog_fixed.avi	0
24313	1459	-1280	-1024	-1	-1	-1	-1	4	-1280	-1024	-1	-1	-1	-1	4		0	0						Frog_fixed.avi	0
24329	1460	-1280	-1024	-1	-1	-1	-1	4	-1280	-1024	-1	-1	-1	-1	4		0	0						Frog_fixed.avi	0
24346	1461	-1280	-1024	-1	-1	-1	-1	4	-1280	-1024	-1	-1	-1	-1	4		0	0						Frog_fixed.avi	0
24363	1462	-1280	-1024	-1	-1	-1	-1	4	-1280	-1024	-1	-1	-1	-1	4		0	0						Frog_fixed.avi	0
24379	1463	-1280	-1024	-1	-1	-1	-1	4	-1280	-1024	-1	-1	-1	-1	4		0	0						Frog_fixed.avi	0
24396	1464	-1280	-1024	-1	-1	-1	-1	4	-1280	-1024	-1	-1	-1	-1	4		0	0						Frog_fixed.avi	0
24413	1465	-1280	-1024	-1	-1	-1	-1	4	-1280	-1024	-1	-1	-1	-1	4		0	0						Frog_fixed.avi	0
24429	1466	-1280	-1024	-1	-1	-1	-1	4	-1280	-1024	-1	-1	-1	-1	4		0	0						Frog_fixed.avi	0
24446	1467	863.6044	426.4523	0.4890936	0.5074816	605.8304	4.997966	0	871.9069	434.9504	0.357003	0.5156735	604.5486	4.891092	0	24	868	431						Frog_fixed.avi	0
24463	1468	860.3596	426.4799	0.4891223	0.5074265	605.7144	4.989989	0	868.9539	437.4745	0.356983	0.5155331	604.2675	4.889999	0	24	865	432						Frog_fixed.avi	0
24479	1469	857.9009	431.1793	0.4891496	0.5072581	605.4652	4.993801	0	869.0978	438.3624	0.3569574	0.5153671	604.103	4.896312	0	24	863	435						Frog_fixed.avi	0
24496	1470	841.1819	443.3884	0.4892136	0.5072224	605.2828	4.996175	0	846.2371	455.7226	0.3570009	0.5153052	603.9793	4.909196	0	24	844	450						Frog_fixed.avi	0
24513	1471	-1280	-1024	-1	-1	-1	-1	4	-1280	-1024	-1	-1	-1	-1	4		0	0						Frog_fixed.avi	0
24529	1472	-1280	-1024	-1	-1	-1	-1	4	-1280	-1024	-1	-1	-1	-1	4		0	0						Frog_fixed.avi	0
24546	1473	-1280	-1024	-1	-1	-1	-1	4	-1280	-1024	-1	-1	-1	-1	4		0	0						Frog_fixed.avi	0
24563	1474	-1280	-1024	-1	-1	-1	-1	4	-1280	-1024	-1	-1	-1	-1	4		0	0						Frog_fixed.avi	0
24579	1475	-1280	-1024	-1	-1	-1	-1	4	-1280	-1024	-1	-1	-1	-1	4		0	0						Frog_fixed.avi	0
24596	1476	-1280	-1024	-1	-1	-1	-1	4	-1280	-1024	-1	-1	-1	-1	4		0	0						Frog_fixed.avi	0
24613	1477	-1280	-1024	-1	-1	-1	-1	4	-1280	-1024	-1	-1	-1	-1	4		0	0						Frog_fixed.avi	0
24629	1478	-1280	-1024	-1	-1	-1	-1	4	-1280	-1024	-1	-1	-1	-1	4		0	0						Frog_fixed.avi	0
24646	1479	-1280	-1024	-1	-1	-1	-1	4	-1280	-1024	-1	-1	-1	-1	4		0	0						Frog_fixed.avi	0
24663	1480	-1280	-1024	-1	-1	-1	-1	4	-1280	-1024	-1	-1	-1	-1	4		0	0						Frog_fixed.avi	0
24679	1481	-1280	-1024	-1	-1	-1	-1	4	-1280	-1024	-1	-1	-1	-1	4		0	0						Frog_fixed.avi	0
24696	1482	-1280	-1024	-1	-1	-1	-1	4	-1280	-1024	-1	-1	-1	-1	4		0	0						Frog_fixed.avi	0
24713	1483	-1280	-1024	-1	-1	-1	-1	4	-1280	-1024	-1	-1	-1	-1	4		0	0						Frog_fixed.avi	0
24729	1484	-1280	-1024	-1	-1	-1	-1	4	-1280	-1024	-1	-1	-1	-1	4		0	0						Frog_fixed.avi	0
24746	1485	-1280	-1024	-1	-1	-1	-1	4	-1280	-1024	-1	-1	-1	-1	4		0	0						Frog_fixed.avi	0
24762	1486	-1280	-1024	-1	-1	-1	-1	4	-1280	-1024	-1	-1	-1	-1	4		0	0						Frog_fixed.avi	0
24779	1487	-1280	-1024	-1	-1	-1	-1	4	-1280	-1024	-1	-1	-1	-1	4		0	0						Frog_fixed.avi	0
24796	1488	-1280	-1024	-1	-1	-1	-1	4	-1280	-1024	-1	-1	-1	-1	4		0	0						Frog_fixed.avi	0
24812	1489	-1280	-1024	-1	-1	-1	-1	4	-1280	-1024	-1	-1	-1	-1	4		0	0						Frog_fixed.avi	0
24829	1490	-1280	-1024	-1	-1	-1	-1	4	-1280	-1024	-1	-1	-1	-1	4		0	0						Frog_fixed.avi	0
24846	1491	-1280	-1024	-1	-1	-1	-1	4	-1280	-1024	-1	-1	-1	-1	4		0	0						Frog_fixed.avi	0
24862	1492	-1280	-1024	-1	-1	-1	-1	4	-1280	-1024	-1	-1	-1	-1	4		0	0						Frog_fixed.avi	0
24879	1493	-1280	-1024	-1	-1	-1	-1	4	-1280	-1024	-1	-1	-1	-1	4		0	0						Frog_fixed.avi	0
24896	1494	-1280	-1024	-1	-1	-1	-1	4	-1280	-1024	-1	-1	-1	-1	4		0	0						Frog_fixed.avi	0
24912	1495	-1280	-1024	-1	-1	-1	-1	4	-1280	-1024	-1	-1	-1	-1	4		0	0						Frog_fixed.avi	0
24929	1496	-1280	-1024	-1	-1	-1	-1	4	-1280	-1024	-1	-1	-1	-1	4		0	0						Frog_fixed.avi	0
24946	1497	-1280	-1024	-1	-1	-1	-1	4	-1280	-1024	-1	-1	-1	-1	4		0	0						Frog_fixed.avi	0
24962	1498	-1280	-1024	-1	-1	-1	-1	4	-1280	-1024	-1	-1	-1	-1	4		0	0						Frog_fixed.avi	0
24979	1499	-1280	-1024	-1	-1	-1	-1	4	-1280	-1024	-1	-1	-1	-1	4		0	0						Frog_fixed.avi	0
24996	1500	-1280	-1024	-1	-1	-1	-1	4	-1280	-1024	-1	-1	-1	-1	4		0	0						Frog_fixed.avi	0
25012	1501	-1280	-1024	-1	-1	-1	-1	4	-1280	-1024	-1	-1	-1	-1	4		0	0						Frog_fixed.avi	0
25029	1502	-1280	-1024	-1	-1	-1	-1	4	-1280	-1024	-1	-1	-1	-1	4		0	0						Frog_fixed.avi	0
25046	1503	-1280	-1024	-1	-1	-1	-1	4	-1280	-1024	-1	-1	-1	-1	4		0	0						Frog_fixed.avi	0
25062	1504	-1280	-1024	-1	-1	-1	-1	4	-1280	-1024	-1	-1	-1	-1	4		0	0						Frog_fixed.avi	0
25079	1505	-1280	-1024	-1	-1	-1	-1	4	-1280	-1024	-1	-1	-1	-1	4		0	0						Frog_fixed.avi	0
25096	1506	-1280	-1024	-1	-1	-1	-1	4	-1280	-1024	-1	-1	-1	-1	4		0	0						Frog_fixed.avi	0
25112	1507	-1280	-1024	-1	-1	-1	-1	4	-1280	-1024	-1	-1	-1	-1	4		0	0						Frog_fixed.avi	0
25129	1508	-1280	-1024	-1	-1	-1	-1	4	-1280	-1024	-1	-1	-1	-1	4		0	0						Frog_fixed.avi	0
25146	1509	-1280	-1024	-1	-1	-1	-1	4	-1280	-1024	-1	-1	-1	-1	4		0	0						Frog_fixed.avi	0
25162	1510	-1280	-1024	-1	-1	-1	-1	4	-1280	-1024	-1	-1	-1	-1	4		0	0						Frog_fixed.avi	0
25179	1511	-1280	-1024	-1	-1	-1	-1	4	-1280	-1024	-1	-1	-1	-1	4		0	0						Frog_fixed.avi	0
25196	1512	-1280	-1024	-1	-1	-1	-1	4	-1280	-1024	-1	-1	-1	-1	4		0	0						Frog_fixed.avi	0
25212	1513	-1280	-1024	-1	-1	-1	-1	4	-1280	-1024	-1	-1	-1	-1	4		0	0						Frog_fixed.avi	0
25229	1514	-1280	-1024	-1	-1	-1	-1	4	-1280	-1024	-1	-1	-1	-1	4		0	0						Frog_fixed.avi	0
25245	1515	-1280	-1024	-1	-1	-1	-1	4	-1280	-1024	-1	-1	-1	-1	4		0	0						Frog_fixed.avi	0
25262	1516	-1280	-1024	-1	-1	-1	-1	4	-1280	-1024	-1	-1	-1	-1	4		0	0						Frog_fixed.avi	0
25279	1517	-1280	-1024	-1	-1	-1	-1	4	-1280	-1024	-1	-1	-1	-1	4		0	0						Frog_fixed.avi	0
25295	1518	-1280	-1024	-1	-1	-1	-1	4	-1280	-1024	-1	-1	-1	-1	4		0	0						Frog_fixed.avi	0
25312	1519	-1280	-1024	-1	-1	-1	-1	4	-1280	-1024	-1	-1	-1	-1	4		0	0						Frog_fixed.avi	0
25329	1520	-1280	-1024	-1	-1	-1	-1	4	-1280	-1024	-1	-1	-1	-1	4		0	0						Frog_fixed.avi	0
25345	1521	-1280	-1024	-1	-1	-1	-1	4	-1280	-1024	-1	-1	-1	-1	4		0	0						Frog_fixed.avi	0
25362	1522	-1280	-1024	-1	-1	-1	-1	4	-1280	-1024	-1	-1	-1	-1	4		0	0						Frog_fixed.avi	0
25379	1523	-1280	-1024	-1	-1	-1	-1	4	-1280	-1024	-1	-1	-1	-1	4		0	0						Frog_fixed.avi	0
25395	1524	-1280	-1024	-1	-1	-1	-1	4	-1280	-1024	-1	-1	-1	-1	4		0	0						Frog_fixed.avi	0
25412	1525	-1280	-1024	-1	-1	-1	-1	4	-1280	-1024	-1	-1	-1	-1	4		0	0						Frog_fixed.avi	0
25429	1526	-1280	-1024	-1	-1	-1	-1	4	-1280	-1024	-1	-1	-1	-1	4		0	0						Frog_fixed.avi	0
25445	1527	-1280	-1024	-1	-1	-1	-1	4	-1280	-1024	-1	-1	-1	-1	4		0	0						Frog_fixed.avi	0
25462	1528	-1280	-1024	-1	-1	-1	-1	4	-1280	-1024	-1	-1	-1	-1	4		0	0						Frog_fixed.avi	0
25479	1529	-1280	-1024	-1	-1	-1	-1	4	-1280	-1024	-1	-1	-1	-1	4		0	0						Frog_fixed.avi	0
25495	1530	-1280	-1024	-1	-1	-1	-1	4	-1280	-1024	-1	-1	-1	-1	4		0	0						Frog_fixed.avi	0
25512	1531	-1280	-1024	-1	-1	-1	-1	4	-1280	-1024	-1	-1	-1	-1	4		0	0						Frog_fixed.avi	0
25529	1532	-1280	-1024	-1	-1	-1	-1	4	-1280	-1024	-1	-1	-1	-1	4		0	0						Frog_fixed.avi	0
25545	1533	-1280	-1024	-1	-1	-1	-1	4	-1280	-1024	-1	-1	-1	-1	4		0	0						Frog_fixed.avi	0
25562	1534	-1280	-1024	-1	-1	-1	-1	4	-1280	-1024	-1	-1	-1	-1	4		0	0						Frog_fixed.avi	0
25579	1535	-1280	-1024	-1	-1	-1	-1	4	-1280	-1024	-1	-1	-1	-1	4		0	0						Frog_fixed.avi	0
25595	1536	-1280	-1024	-1	-1	-1	-1	4	-1280	-1024	-1	-1	-1	-1	4		0	0						Frog_fixed.avi	0
25612	1537	-1280	-1024	-1	-1	-1	-1	4	-1280	-1024	-1	-1	-1	-1	4		0	0						Frog_fixed.avi	0
25629	1538	-1280	-1024	-1	-1	-1	-1	4	-1280	-1024	-1	-1	-1	-1	4		0	0						Frog_fixed.avi	0
25645	1539	-1280	-1024	-1	-1	-1	-1	4	-1280	-1024	-1	-1	-1	-1	4		0	0						Frog_fixed.avi	0
25662	1540	-1280	-1024	-1	-1	-1	-1	4	-1280	-1024	-1	-1	-1	-1	4		0	0						Frog_fixed.avi	0
25679	1541	-1280	-1024	-1	-1	-1	-1	4	-1280	-1024	-1	-1	-1	-1	4		0	0						Frog_fixed.avi	0
25695	1542	-1280	-1024	-1	-1	-1	-1	4	-1280	-1024	-1	-1	-1	-1	4		0	0						Frog_fixed.avi	0
25712	1543	-1280	-1024	-1	-1	-1	-1	4	-1280	-1024	-1	-1	-1	-1	4		0	0						Frog_fixed.avi	0
25729	1544	-1280	-1024	-1	-1	-1	-1	4	-1280	-1024	-1	-1	-1	-1	4		0	0						Frog_fixed.avi	0
25745	1545	-1280	-1024	-1	-1	-1	-1	4	-1280	-1024	-1	-1	-1	-1	4		0	0						Frog_fixed.avi	0
25762	1546	-1280	-1024	-1	-1	-1	-1	4	-1280	-1024	-1	-1	-1	-1	4		0	0						Frog_fixed.avi	0
25778	1547	-1280	-1024	-1	-1	-1	-1	4	-1280	-1024	-1	-1	-1	-1	4		0	0						Frog_fixed.avi	0
25795	1548	-1280	-1024	-1	-1	-1	-1	4	-1280	-1024	-1	-1	-1	-1	4		0	0						Frog_fixed.avi	0
25812	1549	-1280	-1024	-1	-1	-1	-1	4	-1280	-1024	-1	-1	-1	-1	4		0	0						Frog_fixed.avi	0
25828	1550	913.1409	419.9379	0.487233	0.5163909	606.411	5.010113	0	920.8187	430.6553	0.3551366	0.5265073	604.3792	4.902012	0	25	917	425						Frog_fixed.avi	0
25845	1551	914.8821	419.9928	0.4872202	0.5165354	606.5411	5.027918	0	918.2641	431.8713	0.3551612	0.5266267	604.5735	4.904487	0	25	917	426						Frog_fixed.avi	0
25862	1552	917.139	424.858	0.4872542	0.5167385	606.6166	5.020822	0	918.179	437.088	0.355184	0.526749	604.6383	4.893041	0	25	918	431						Frog_fixed.avi	0
25878	1553	920.7297	430.204	0.4872919	0.5168644	606.5751	5.024931	0	921.7385	433.3503	0.3552484	0.5269068	604.6737	4.900728	0	25	921	432						Frog_fixed.avi	0
25895	1554	916.2325	427.251	0.4873387	0.5169545	606.7109	5.026379	0	919.2736	428.9443	0.3552946	0.5269935	604.7314	4.898238	0	25	918	428						Frog_fixed.avi	0
25912	1555	913.9408	425.448	0.4873819	0.5170292	606.8056	5.030374	0	919.1885	432.1909	0.3553475	0.5270138	604.7794	4.912474	0	25	917	429						Frog_fixed.avi	0
25928	1556	911.7744	423.7904	0.4874471	0.5170273	606.8389	5.034941	0	922.3221	431.1173	0.3554358	0.5270099	604.7933	4.9195	0	25	917	427						Frog_fixed.avi	0
25945	1557	916.7982	431.8461	0.4875446	0.5166851	606.8362	5.007975	0	923.5042	434.8825	0.3555226	0.5268925	604.8336	4.921795	0	25	920	433						Frog_fixed.avi	0
25962	1558	-1280	-1024	-1	-1	-1	-1	4	-1280	-1024	-1	-1	-1	-1	4		0	0						Frog_fixed.avi	0
25978	1559	-1280	-1024	-1	-1	-1	-1	4	-1280	-1024	-1	-1	-1	-1	4		0	0						Frog_fixed.avi	0
25995	1560	-1280	-1024	-1	-1	-1	-1	4	-1280	-1024	-1	-1	-1	-1	4		0	0						Frog_fixed.avi	0
26012	1561	-1280	-1024	-1	-1	-1	-1	4	-1280	-1024	-1	-1	-1	-1	4		0	0						Frog_fixed.avi	0
26028	1562	-1280	-1024	-1	-1	-1	-1	4	-1280	-1024	-1	-1	-1	-1	4		0	0						Frog_fixed.avi	0
26045	1563	-1280	-1024	-1	-1	-1	-1	4	-1280	-1024	-1	-1	-1	-1	4		0	0						Frog_fixed.avi	0
26062	1564	-1280	-1024	-1	-1	-1	-1	4	-1280	-1024	-1	-1	-1	-1	4		0	0						Frog_fixed.avi	0
26078	1565	-1280	-1024	-1	-1	-1	-1	4	-1280	-1024	-1	-1	-1	-1	4		0	0						Frog_fixed.avi	0
26095	1566	-1280	-1024	-1	-1	-1	-1	4	-1280	-1024	-1	-1	-1	-1	4		0	0						Frog_fixed.avi	0
26112	1567	-1280	-1024	-1	-1	-1	-1	4	-1280	-1024	-1	-1	-1	-1	4		0	0						Frog_fixed.avi	0
26128	1568	-1280	-1024	-1	-1	-1	-1	4	-1280	-1024	-1	-1	-1	-1	4		0	0						Frog_fixed.avi	0
26145	1569	-1280	-1024	-1	-1	-1	-1	4	-1280	-1024	-1	-1	-1	-1	4		0	0						Frog_fixed.avi	0
26162	1570	-1280	-1024	-1	-1	-1	-1	4	-1280	-1024	-1	-1	-1	-1	4		0	0						Frog_fixed.avi	0
26178	1571	-1280	-1024	-1	-1	-1	-1	4	-1280	-1024	-1	-1	-1	-1	4		0	0						Frog_fixed.avi	0
26195	1572	-1280	-1024	-1	-1	-1	-1	4	-1280	-1024	-1	-1	-1	-1	4		0	0						Frog_fixed.avi	0
26211	1573	-1280	-1024	-1	-1	-1	-1	4	-1280	-1024	-1	-1	-1	-1	4		0	0						Frog_fixed.avi	0
26228	1574	-1280	-1024	-1	-1	-1	-1	4	-1280	-1024	-1	-1	-1	-1	4		0	0						Frog_fixed.avi	0
26245	1575	-1280	-1024	-1	-1	-1	-1	4	-1280	-1024	-1	-1	-1	-1	4		0	0						Frog_fixed.avi	0
26261	1576	-1280	-1024	-1	-1	-1	-1	4	-1280	-1024	-1	-1	-1	-1	4		0	0						Frog_fixed.avi	0
26278	1577	-1280	-1024	-1	-1	-1	-1	4	-1280	-1024	-1	-1	-1	-1	4		0	0						Frog_fixed.avi	0
26295	1578	-1280	-1024	-1	-1	-1	-1	4	-1280	-1024	-1	-1	-1	-1	4		0	0						Frog_fixed.avi	0
26311	1579	-1280	-1024	-1	-1	-1	-1	4	-1280	-1024	-1	-1	-1	-1	4		0	0						Frog_fixed.avi	0
26328	1580	-1280	-1024	-1	-1	-1	-1	4	-1280	-1024	-1	-1	-1	-1	4		0	0						Frog_fixed.avi	0
26345	1581	-1280	-1024	-1	-1	-1	-1	4	-1280	-1024	-1	-1	-1	-1	4		0	0						Frog_fixed.avi	0
26361	1582	-1280	-1024	-1	-1	-1	-1	4	-1280	-1024	-1	-1	-1	-1	4		0	0						Frog_fixed.avi	0
26378	1583	-1280	-1024	-1	-1	-1	-1	4	-1280	-1024	-1	-1	-1	-1	4		0	0						Frog_fixed.avi	0
26395	1584	-1280	-1024	-1	-1	-1	-1	4	-1280	-1024	-1	-1	-1	-1	4		0	0						Frog_fixed.avi	0
26411	1585	-1280	-1024	-1	-1	-1	-1	4	-1280	-1024	-1	-1	-1	-1	4		0	0						Frog_fixed.avi	0
26428	1586	-1280	-1024	-1	-1	-1	-1	4	-1280	-1024	-1	-1	-1	-1	4		0	0						Frog_fixed.avi	0
26445	1587	-1280	-1024	-1	-1	-1	-1	4	-1280	-1024	-1	-1	-1	-1	4		0	0						Frog_fixed.avi	0
26461	1588	-1280	-1024	-1	-1	-1	-1	4	-1280	-1024	-1	-1	-1	-1	4		0	0						Frog_fixed.avi	0
26478	1589	-1280	-1024	-1	-1	-1	-1	4	-1280	-1024	-1	-1	-1	-1	4		0	0						Frog_fixed.avi	0
26495	1590	-1280	-1024	-1	-1	-1	-1	4	-1280	-1024	-1	-1	-1	-1	4		0	0						Frog_fixed.avi	0
26511	1591	-1280	-1024	-1	-1	-1	-1	4	-1280	-1024	-1	-1	-1	-1	4		0	0						Frog_fixed.avi	0
26528	1592	-1280	-1024	-1	-1	-1	-1	4	-1280	-1024	-1	-1	-1	-1	4		0	0						Frog_fixed.avi	0
26545	1593	-1280	-1024	-1	-1	-1	-1	4	-1280	-1024	-1	-1	-1	-1	4		0	0						Frog_fixed.avi	0
26561	1594	-1280	-1024	-1	-1	-1	-1	4	-1280	-1024	-1	-1	-1	-1	4		0	0						Frog_fixed.avi	0
26578	1595	-1280	-1024	-1	-1	-1	-1	4	-1280	-1024	-1	-1	-1	-1	4		0	0						Frog_fixed.avi	0
26595	1596	-1280	-1024	-1	-1	-1	-1	4	-1280	-1024	-1	-1	-1	-1	4		0	0						Frog_fixed.avi	0
26611	1597	-1280	-1024	-1	-1	-1	-1	4	-1280	-1024	-1	-1	-1	-1	4		0	0						Frog_fixed.avi	0
26628	1598	-1280	-1024	-1	-1	-1	-1	4	-1280	-1024	-1	-1	-1	-1	4		0	0						Frog_fixed.avi	0
26645	1599	-1280	-1024	-1	-1	-1	-1	4	-1280	-1024	-1	-1	-1	-1	4		0	0						Frog_fixed.avi	0
26661	1600	-1280	-1024	-1	-1	-1	-1	4	-1280	-1024	-1	-1	-1	-1	4		0	0						Frog_fixed.avi	0
26678	1601	-1280	-1024	-1	-1	-1	-1	4	-1280	-1024	-1	-1	-1	-1	4		0	0						Frog_fixed.avi	0
26695	1602	-1280	-1024	-1	-1	-1	-1	4	-1280	-1024	-1	-1	-1	-1	4		0	0						Frog_fixed.avi	0
26711	1603	896.842	431.6559	0.4877869	0.5172361	607.3371	5.056464	0	914.4666	437.1396	0.3557616	0.5274449	605.2247	4.985309	0	26	906	434						Frog_fixed.avi	0
26728	1604	896.4808	435.1355	0.4876556	0.5171732	607.3482	5.042765	0	922.9028	432.1236	0.3556555	0.5274289	605.2639	4.987693	0	26	910	434						Frog_fixed.avi	0
26744	1605	902.8619	427.4376	0.4874998	0.5171342	607.1968	5.068818	0	921.6559	438.2518	0.3555336	0.5274062	605.2653	4.982405	0	26	912	433						Frog_fixed.avi	0
26761	1606	900.6652	427.8853	0.4873475	0.5170999	607.3495	5.055804	0	918.7739	439.9931	0.3553701	0.5274199	605.3049	4.976936	0	26	910	434						Frog_fixed.avi	0
26778	1607	899.7166	430.7784	0.4871919	0.5171102	607.3708	5.055767	0	920.4437	438.75	0.3552165	0.5274903	605.2438	4.973728	0	26	910	435						Frog_fixed.avi	0
26794	1608	902.7829	428.7406	0.4870299	0.5171341	607.2474	5.045247	0	926.4539	438.6162	0.3550991	0.527577	605.2595	4.971507	0	26	915	434						Frog_fixed.avi	0
26811	1609	906.3083	430.9561	0.4868973	0.51719	607.3039	5.060215	0	923.1647	434.5994	0.3549305	0.5277252	605.4174	4.96685	0	26	915	433						Frog_fixed.avi	0
26828	1610	901.0294	429.068	0.4867389	0.517271	607.4402	5.052752	0	922.2184	438.0684	0.3547942	0.5278404	605.3784	4.977283	0	26	912	434						Frog_fixed.avi	0
26844	1611	-1280	-1024	-1	-1	-1	-1	4	-1280	-1024	-1	-1	-1	-1	4		0	0						Frog_fixed.avi	0
26861	1612	-1280	-1024	-1	-1	-1	-1	4	-1280	-1024	-1	-1	-1	-1	4		0	0						Frog_fixed.avi	0
26878	1613	-1280	-1024	-1	-1	-1	-1	4	-1280	-1024	-1	-1	-1	-1	4		0	0						Frog_fixed.avi	0
26894	1614	-1280	-1024	-1	-1	-1	-1	4	-1280	-1024	-1	-1	-1	-1	4		0	0						Frog_fixed.avi	0
26911	1615	-1280	-1024	-1	-1	-1	-1	4	-1280	-1024	-1	-1	-1	-1	4		0	0						Frog_fixed.avi	0
26928	1616	-1280	-1024	-1	-1	-1	-1	4	-1280	-1024	-1	-1	-1	-1	4		0	0						Frog_fixed.avi	0
26944	1617	-1280	-1024	-1	-1	-1	-1	4	-1280	-1024	-1	-1	-1	-1	4		0	0						Frog_fixed.avi	0
26961	1618	-1280	-1024	-1	-1	-1	-1	4	-1280	-1024	-1	-1	-1	-1	4		0	0						Frog_fixed.avi	0
26978	1619	-1280	-1024	-1	-1	-1	-1	4	-1280	-1024	-1	-1	-1	-1	4		0	0						Frog_fixed.avi	0
26994	1620	-1280	-1024	-1	-1	-1	-1	4	-1280	-1024	-1	-1	-1	-1	4		0	0						Frog_fixed.avi	0
27011	1621	-1280	-1024	-1	-1	-1	-1	4	-1280	-1024	-1	-1	-1	-1	4		0	0						Frog_fixed.avi	0
27028	1622	-1280	-1024	-1	-1	-1	-1	4	-1280	-1024	-1	-1	-1	-1	4		0	0						Frog_fixed.avi	0
27044	1623	-1280	-1024	-1	-1	-1	-1	4	-1280	-1024	-1	-1	-1	-1	4		0	0						Frog_fixed.avi	0
27061	1624	-1280	-1024	-1	-1	-1	-1	4	-1280	-1024	-1	-1	-1	-1	4		0	0						Frog_fixed.avi	0
27078	1625	-1280	-1024	-1	-1	-1	-1	4	-1280	-1024	-1	-1	-1	-1	4		0	0						Frog_fixed.avi	0
27094	1626	-1280	-1024	-1	-1	-1	-1	4	-1280	-1024	-1	-1	-1	-1	4		0	0						Frog_fixed.avi	0
27111	1627	-1280	-1024	-1	-1	-1	-1	4	-1280	-1024	-1	-1	-1	-1	4		0	0						Frog_fixed.avi	0
27128	1628	-1280	-1024	-1	-1	-1	-1	4	-1280	-1024	-1	-1	-1	-1	4		0	0						Frog_fixed.avi	0
27144	1629	-1280	-1024	-1	-1	-1	-1	4	-1280	-1024	-1	-1	-1	-1	4		0	0						Frog_fixed.avi	0
27161	1630	-1280	-1024	-1	-1	-1	-1	4	-1280	-1024	-1	-1	-1	-1	4		0	0						Frog_fixed.avi	0
27178	1631	-1280	-1024	-1	-1	-1	-1	4	-1280	-1024	-1	-1	-1	-1	4		0	0						Frog_fixed.avi	0
27194	1632	-1280	-1024	-1	-1	-1	-1	4	-1280	-1024	-1	-1	-1	-1	4		0	0						Frog_fixed.avi	0
27211	1633	-1280	-1024	-1	-1	-1	-1	4	-1280	-1024	-1	-1	-1	-1	4		0	0						Frog_fixed.avi	0
27227	1634	-1280	-1024	-1	-1	-1	-1	4	-1280	-1024	-1	-1	-1	-1	4		0	0						Frog_fixed.avi	0
27244	1635	-1280	-1024	-1	-1	-1	-1	4	-1280	-1024	-1	-1	-1	-1	4		0	0						Frog_fixed.avi	0
27261	1636	-1280	-1024	-1	-1	-1	-1	4	-1280	-1024	-1	-1	-1	-1	4		0	0						Frog_fixed.avi	0
27277	1637	-1280	-1024	-1	-1	-1	-1	4	-1280	-1024	-1	-1	-1	-1	4		0	0						Frog_fixed.avi	0
27294	1638	-1280	-1024	-1	-1	-1	-1	4	-1280	-1024	-1	-1	-1	-1	4		0	0						Frog_fixed.avi	0
27311	1639	-1280	-1024	-1	-1	-1	-1	4	-1280	-1024	-1	-1	-1	-1	4		0	0						Frog_fixed.avi	0
27327	1640	-1280	-1024	-1	-1	-1	-1	4	-1280	-1024	-1	-1	-1	-1	4		0	0						Frog_fixed.avi	0
27344	1641	-1280	-1024	-1	-1	-1	-1	4	-1280	-1024	-1	-1	-1	-1	4		0	0						Frog_fixed.avi	0
27361	1642	-1280	-1024	-1	-1	-1	-1	4	-1280	-1024	-1	-1	-1	-1	4		0	0						Frog_fixed.avi	0
27377	1643	-1280	-1024	-1	-1	-1	-1	4	-1280	-1024	-1	-1	-1	-1	4		0	0						Frog_fixed.avi	0
27394	1644	-1280	-1024	-1	-1	-1	-1	4	-1280	-1024	-1	-1	-1	-1	4		0	0						Frog_fixed.avi	0
27411	1645	-1280	-1024	-1	-1	-1	-1	4	-1280	-1024	-1	-1	-1	-1	4		0	0						Frog_fixed.avi	0
27427	1646	-1280	-1024	-1	-1	-1	-1	4	-1280	-1024	-1	-1	-1	-1	4		0	0						Frog_fixed.avi	0
27444	1647	-1280	-1024	-1	-1	-1	-1	4	-1280	-1024	-1	-1	-1	-1	4		0	0						Frog_fixed.avi	0
27461	1648	-1280	-1024	-1	-1	-1	-1	4	-1280	-1024	-1	-1	-1	-1	4		0	0						Frog_fixed.avi	0
27477	1649	-1280	-1024	-1	-1	-1	-1	4	-1280	-1024	-1	-1	-1	-1	4		0	0						Frog_fixed.avi	0
27494	1650	-1280	-1024	-1	-1	-1	-1	4	-1280	-1024	-1	-1	-1	-1	4		0	0						Frog_fixed.avi	0
27511	1651	-1280	-1024	-1	-1	-1	-1	4	-1280	-1024	-1	-1	-1	-1	4		0	0						Frog_fixed.avi	0
27527	1652	-1280	-1024	-1	-1	-1	-1	4	-1280	-1024	-1	-1	-1	-1	4		0	0						Frog_fixed.avi	0
27544	1653	-1280	-1024	-1	-1	-1	-1	4	-1280	-1024	-1	-1	-1	-1	4		0	0						Frog_fixed.avi	0
27561	1654	-1280	-1024	-1	-1	-1	-1	4	-1280	-1024	-1	-1	-1	-1	4		0	0						Frog_fixed.avi	0
27577	1655	-1280	-1024	-1	-1	-1	-1	4	-1280	-1024	-1	-1	-1	-1	4		0	0						Frog_fixed.avi	0
27594	1656	-1280	-1024	-1	-1	-1	-1	4	-1280	-1024	-1	-1	-1	-1	4		0	0						Frog_fixed.avi	0
27611	1657	-1280	-1024	-1	-1	-1	-1	4	-1280	-1024	-1	-1	-1	-1	4		0	0						Frog_fixed.avi	0
27627	1658	-1280	-1024	-1	-1	-1	-1	4	-1280	-1024	-1	-1	-1	-1	4		0	0						Frog_fixed.avi	0
27644	1659	-1280	-1024	-1	-1	-1	-1	4	-1280	-1024	-1	-1	-1	-1	4		0	0						Frog_fixed.avi	0
27661	1660	-1280	-1024	-1	-1	-1	-1	4	-1280	-1024	-1	-1	-1	-1	4		0	0						Frog_fixed.avi	0
27677	1661	-1280	-1024	-1	-1	-1	-1	4	-1280	-1024	-1	-1	-1	-1	4		0	0						Frog_fixed.avi	0
27694	1662	-1280	-1024	-1	-1	-1	-1	4	-1280	-1024	-1	-1	-1	-1	4		0	0						Frog_fixed.avi	0
27711	1663	-1280	-1024	-1	-1	-1	-1	4	-1280	-1024	-1	-1	-1	-1	4		0	0						Frog_fixed.avi	0
27727	1664	-1280	-1024	-1	-1	-1	-1	4	-1280	-1024	-1	-1	-1	-1	4		0	0						Frog_fixed.avi	0
27744	1665	-1280	-1024	-1	-1	-1	-1	4	-1280	-1024	-1	-1	-1	-1	4		0	0						Frog_fixed.avi	0
27760	1666	-1280	-1024	-1	-1	-1	-1	4	-1280	-1024	-1	-1	-1	-1	4		0	0						Frog_fixed.avi	0
27777	1667	-1280	-1024	-1	-1	-1	-1	4	-1280	-1024	-1	-1	-1	-1	4		0	0						Frog_fixed.avi	0
27794	1668	-1280	-1024	-1	-1	-1	-1	4	-1280	-1024	-1	-1	-1	-1	4		0	0						Frog_fixed.avi	0
27810	1669	-1280	-1024	-1	-1	-1	-1	4	-1280	-1024	-1	-1	-1	-1	4		0	0						Frog_fixed.avi	0
27827	1670	-1280	-1024	-1	-1	-1	-1	4	-1280	-1024	-1	-1	-1	-1	4		0	0						Frog_fixed.avi	0
27844	1671	-1280	-1024	-1	-1	-1	-1	4	-1280	-1024	-1	-1	-1	-1	4		0	0						Frog_fixed.avi	0
27860	1672	-1280	-1024	-1	-1	-1	-1	4	-1280	-1024	-1	-1	-1	-1	4		0	0						Frog_fixed.avi	0
27877	1673	-1280	-1024	-1	-1	-1	-1	4	-1280	-1024	-1	-1	-1	-1	4		0	0						Frog_fixed.avi	0
27894	1674	-1280	-1024	-1	-1	-1	-1	4	-1280	-1024	-1	-1	-1	-1	4		0	0						Frog_fixed.avi	0
27910	1675	-1280	-1024	-1	-1	-1	-1	4	-1280	-1024	-1	-1	-1	-1	4		0	0						Frog_fixed.avi	0
27927	1676	-1280	-1024	-1	-1	-1	-1	4	-1280	-1024	-1	-1	-1	-1	4		0	0						Frog_fixed.avi	0
27944	1677	-1280	-1024	-1	-1	-1	-1	4	-1280	-1024	-1	-1	-1	-1	4		0	0						Frog_fixed.avi	0
27960	1678	-1280	-1024	-1	-1	-1	-1	4	-1280	-1024	-1	-1	-1	-1	4		0	0						Frog_fixed.avi	0
27977	1679	-1280	-1024	-1	-1	-1	-1	4	-1280	-1024	-1	-1	-1	-1	4		0	0						Frog_fixed.avi	0
27994	1680	-1280	-1024	-1	-1	-1	-1	4	-1280	-1024	-1	-1	-1	-1	4		0	0						Frog_fixed.avi	0
28010	1681	-1280	-1024	-1	-1	-1	-1	4	-1280	-1024	-1	-1	-1	-1	4		0	0						Frog_fixed.avi	0
28027	1682	-1280	-1024	-1	-1	-1	-1	4	-1280	-1024	-1	-1	-1	-1	4		0	0						Frog_fixed.avi	0
28044	1683	-1280	-1024	-1	-1	-1	-1	4	-1280	-1024	-1	-1	-1	-1	4		0	0						Frog_fixed.avi	0
28060	1684	-1280	-1024	-1	-1	-1	-1	4	-1280	-1024	-1	-1	-1	-1	4		0	0						Frog_fixed.avi	0
28077	1685	-1280	-1024	-1	-1	-1	-1	4	-1280	-1024	-1	-1	-1	-1	4		0	0						Frog_fixed.avi	0
28094	1686	-1280	-1024	-1	-1	-1	-1	4	-1280	-1024	-1	-1	-1	-1	4		0	0						Frog_fixed.avi	0
28110	1687	-1280	-1024	-1	-1	-1	-1	4	-1280	-1024	-1	-1	-1	-1	4		0	0						Frog_fixed.avi	0
28127	1688	-1280	-1024	-1	-1	-1	-1	4	-1280	-1024	-1	-1	-1	-1	4		0	0						Frog_fixed.avi	0
28144	1689	-1280	-1024	-1	-1	-1	-1	4	-1280	-1024	-1	-1	-1	-1	4		0	0						Frog_fixed.avi	0
28160	1690	-1280	-1024	-1	-1	-1	-1	4	-1280	-1024	-1	-1	-1	-1	4		0	0						Frog_fixed.avi	0
28177	1691	-1280	-1024	-1	-1	-1	-1	4	-1280	-1024	-1	-1	-1	-1	4		0	0						Frog_fixed.avi	0
28193	1692	-1280	-1024	-1	-1	-1	-1	4	-1280	-1024	-1	-1	-1	-1	4		0	0						Frog_fixed.avi	0
28210	1693	-1280	-1024	-1	-1	-1	-1	4	-1280	-1024	-1	-1	-1	-1	4		0	0						Frog_fixed.avi	0
28227	1694	-1280	-1024	-1	-1	-1	-1	4	-1280	-1024	-1	-1	-1	-1	4		0	0						Frog_fixed.avi	0
28243	1695	-1280	-1024	-1	-1	-1	-1	4	-1280	-1024	-1	-1	-1	-1	4		0	0						Frog_fixed.avi	0
28260	1696	925.8552	495.3136	0.4916496	0.5088317	612.2163	4.979526	0	933.2192	509.0769	0.360491	0.516565	610.0531	4.863106	0	27	930	502						Frog_fixed.avi	0
28277	1697	917.0496	500.5181	0.4916958	0.5085217	612.6857	4.954659	0	927.1604	503.9481	0.360532	0.5162501	610.1766	4.857951	0	27	922	502						Frog_fixed.avi	0
28293	1698	899.3044	481.1779	0.4917919	0.5081342	612.5599	4.937264	0	907.0148	486.7835	0.3606355	0.5159241	610.0505	4.846433	0	27	903	484						Frog_fixed.avi	0
28310	1699	-1280	-1024	-1	-1	-1	-1	4	-1280	-1024	-1	-1	-1	-1	4	27	0	0						Frog_fixed.avi	0
28327	1700	-1280	-1024	-1	-1	-1	-1	4	-1280	-1024	-1	-1	-1	-1	4	27	0	0						Frog_fixed.avi	0
28343	1701	-1280	-1024	-1	-1	-1	-1	4	-1280	-1024	-1	-1	-1	-1	4	27	0	0						Frog_fixed.avi	0
28360	1702	-1280	-1024	-1	-1	-1	-1	4	-1280	-1024	-1	-1	-1	-1	4	27	0	0						Frog_fixed.avi	0
28377	1703	892.265	481.4327	0.4912296	0.5064402	612.6282	4.925167	0	898.022	488.0161	0.3601574	0.514082	610.5389	4.821733	0	27	895	485						Frog_fixed.avi	0
28393	1704	889.7012	480.687	0.4910665	0.5061478	613.1395	4.928256	0	894.8469	486.3849	0.3600086	0.5137817	610.744	4.828019	0	27	892	484						Frog_fixed.avi	0
28410	1705	892.2715	477.2844	0.4909477	0.5058693	613.2355	4.931533	0	893.9423	480.7162	0.3598827	0.5135514	610.8548	4.831104	0	27	893	479						Frog_fixed.avi	0
28427	1706	891.9365	477.669	0.4908234	0.5056421	613.4178	4.92876	0	900.2947	482.9489	0.3597746	0.5132849	610.8826	4.821747	0	27	896	480						Frog_fixed.avi	0
28443	1707	888.1058	478.7687	0.4906903	0.5054736	613.5259	4.912573	0	899.3958	482.9312	0.3596778	0.5131445	610.9093	4.817002	0	27	894	481						Frog_fixed.avi	0
28460	1708	889.3934	481.0818	0.4905935	0.5053149	613.506	4.913014	0	894.9861	483.1496	0.3595515	0.5130092	610.9359	4.823562	0	27	892	482						Frog_fixed.avi	0
28477	1709	889.3267	472.3629	0.4904673	0.5051705	613.4263	4.93537	0	895.1413	485.3308	0.3594441	0.5129128	611.0734	4.830155	0	27	892	479						Frog_fixed.avi	0
28493	1710	885.7587	471.9417	0.4903591	0.5050052	613.5135	4.929582	0	893.9518	480.6043	0.3593552	0.5128314	611.0662	4.837146	0	27	890	476						Frog_fixed.avi	0
28510	1711	890.3851	476.2258	0.4902522	0.504823	613.7065	4.932631	0	896.5563	481.0159	0.3592571	0.5127059	611.0304	4.827986	0	27	893	479						Frog_fixed.avi	0
28527	1712	886.6465	477.3721	0.4901341	0.5046487	613.6	4.907484	0	899.3444	483.9427	0.3591414	0.5124687	611.1169	4.823138	0	27	893	481						Frog_fixed.avi	0
28543	1713	-1280	-1024	-1	-1	-1	-1	4	-1280	-1024	-1	-1	-1	-1	4		0	0						Frog_fixed.avi	0
28560	1714	-1280	-1024	-1	-1	-1	-1	4	-1280	-1024	-1	-1	-1	-1	4		0	0						Frog_fixed.avi	0
28577	1715	-1280	-1024	-1	-1	-1	-1	4	-1280	-1024	-1	-1	-1	-1	4		0	0						Frog_fixed.avi	0
28593	1716	-1280	-1024	-1	-1	-1	-1	4	-1280	-1024	-1	-1	-1	-1	4		0	0						Frog_fixed.avi	0
28610	1717	-1280	-1024	-1	-1	-1	-1	4	-1280	-1024	-1	-1	-1	-1	4		0	0						Frog_fixed.avi	0
28627	1718	-1280	-1024	-1	-1	-1	-1	4	-1280	-1024	-1	-1	-1	-1	4		0	0						Frog_fixed.avi	0
28643	1719	-1280	-1024	-1	-1	-1	-1	4	-1280	-1024	-1	-1	-1	-1	4		0	0						Frog_fixed.avi	0
28660	1720	854.6138	423.864	0.48914	0.5006565	613.4517	4.902009	0	876.4441	423.8114	0.3582032	0.5085434	611.0381	4.838093	0	28	866	424						Frog_fixed.avi	0
28677	1721	851.7355	430.0654	0.4890148	0.499989	613.4841	4.877584	0	875.1779	421.7804	0.358025	0.5079581	610.9872	4.819344	0	28	863	426						Frog_fixed.avi	0
28693	1722	853.9727	425.6774	0.4888801	0.4994595	613.4349	4.881173	0	876.1456	426.8099	0.357898	0.5073759	611.068	4.823451	0	28	865	426						Frog_fixed.avi	0
28710	1723	855.6095	425.8752	0.4888026	0.4989615	613.4403	4.883241	0	874.4757	417.6939	0.3578024	0.5070015	611.0225	4.813066	0	28	865	422						Frog_fixed.avi	0
28726	1724	855.8575	425.7049	0.488727	0.4985686	613.457	4.874563	0	875.4651	427.6804	0.3577178	0.5065407	610.9419	4.81917	0	28	866	427						Frog_fixed.avi	0
28743	1725	852.0315	427.2716	0.48863	0.4982185	613.3696	4.874091	0	872.33	422.8637	0.3576255	0.5062734	610.7812	4.813876	0	28	862	425						Frog_fixed.avi	0
28760	1726	845.8101	426.6619	0.488528	0.4979167	613.1564	4.873876	0	870.5333	422.1423	0.3575051	0.5059649	610.8613	4.800283	0	28	858	424						Frog_fixed.avi	0
28776	1727	847.5251	425.8056	0.4884371	0.4976819	613.1943	4.861073	0	872.5693	429.7869	0.3574063	0.5057472	610.9818	4.80154	0	28	860	428						Frog_fixed.avi	0
28793	1728	849.7516	434.5471	0.4883361	0.4974571	613.2632	4.846976	0	869.1896	425.2552	0.3572995	0.5056189	610.9448	4.793293	0	28	859	430						Frog_fixed.avi	0
28810	1729	850.7897	427.5435	0.4882046	0.4972751	613.2419	4.852476	0	871.7157	425.3861	0.3571798	0.5055135	610.7987	4.789475	0	28	861	426						Frog_fixed.avi	0
28826	1730	847.8912	430.554	0.4880517	0.4971069	613.134	4.842897	0	870.163	424.704	0.3570296	0.5053772	610.8467	4.767938	0	28	859	428						Frog_fixed.avi	0
28843	1731	845.7085	430.7341	0.4879605	0.4969481	613.1111	4.832856	0	870.2562	424.9484	0.3569271	0.5052117	610.9307	4.767592	0	28	858	428						Frog_fixed.avi	0
28860	1732	847.2045	437.082	0.4878927	0.4967098	613.1024	4.802192	0	868.9867	427.0349	0.3568475	0.5050194	610.9724	4.757966	0	28	858	432						Frog_fixed.avi	0
28876	1733	845.2238	434.5553	0.4878029	0.4964366	613.2651	4.804091	0	869.2325	425.0139	0.3567861	0.5047668	610.9154	4.752966	0	28	857	430						Frog_fixed.avi	0
28893	1734	847.4796	436.7178	0.4877547	0.4961112	613.2335	4.786978	0	870.851	425.3461	0.3567411	0.5044121	610.8856	4.748364	0	28	859	431						Frog_fixed.avi	0
28910	1735	854.4851	433.1871	0.4876778	0.4957127	613.3166	4.791716	0	875.1627	424.9825	0.3566886	0.5040216	610.8357	4.738349	0	28	865	429						Frog_fixed.avi	0
28926	1736	852.0599	430.7448	0.4876082	0.4952957	613.2873	4.785547	0	870.6094	428.7166	0.3566069	0.5035884	610.9576	4.735021	0	28	861	430						Frog_fixed.avi	0
28943	1737	847.5784	432.6908	0.4875084	0.4948507	613.1321	4.771828	0	869.101	422.0042	0.3565161	0.5032031	610.9323	4.727673	0	28	858	427						Frog_fixed.avi	0
28960	1738	851.8226	432.4264	0.4874205	0.4944861	613.1363	4.7566	0	868.7814	427.1616	0.3564323	0.5028363	611.0092	4.729253	0	28	860	430						Frog_fixed.avi	0
28976	1739	847.8223	431.5316	0.4873011	0.494166	613.3356	4.764669	0	872.8364	429.4041	0.3563325	0.5025789	611.0416	4.740891	0	28	860	430						Frog_fixed.avi	0
28993	1740	854.4634	433.8664	0.4871864	0.4938959	613.3136	4.766191	0	870.924	424.1617	0.3562159	0.5024145	610.9891	4.720067	0	28	863	429						Frog_fixed.avi	0
29010	1741	855.9261	434.6194	0.4870342	0.4937528	613.1489	4.754709	0	875.9135	419.6083	0.3560714	0.5023628	610.9415	4.715575	0	28	866	427						Frog_fixed.avi	0
29026	1742	851.0536	434.8973	0.4869083	0.4937123	613.1992	4.754945	0	873.5648	421.0475	0.3559348	0.5023763	610.9947	4.728422	0	28	862	428						Frog_fixed.avi	0
29043	1743	859.0797	430.4259	0.4867867	0.4937329	613.322	4.758257	0	876.8372	424.684	0.3558259	0.5024126	611.0125	4.724437	0	28	868	428						Frog_fixed.avi	0
29060	1744	860.1442	430.7922	0.4866657	0.4937685	613.1774	4.766583	0	874.3199	425.5653	0.3557104	0.5024782	610.9337	4.741254	0	28	867	428						Frog_fixed.avi	0
29076	1745	857.7244	435.0544	0.4865246	0.493743	613.0252	4.762081	0	882.0127	417.7106	0.3555727	0.5025283	611.0831	4.726033	0	28	870	426						Frog_fixed.avi	0
29093	1746	860.6451	431.6281	0.4864314	0.493714	613.0565	4.755955	0	878.6637	418.8005	0.3554468	0.5024993	611.0192	4.736778	0	28	870	425						Frog_fixed.avi	0
29110	1747	862.8478	432.6831	0.4863627	0.4936049	613.0327	4.747607	0	882.234	420.6866	0.3553638	0.5024055	611.0046	4.734014	0	28	873	427						Frog_fixed.avi	0
29126	1748	860.0475	432.9412	0.4863011	0.4933276	612.9491	4.758535	0	880.1948	417.9747	0.3552969	0.5022377	610.9706	4.753355	0	28	870	425						Frog_fixed.avi	0
29143	1749	865.4235	426.6981	0.4862048	0.4929763	613.0401	4.758776	0	887.6063	422.7141	0.3552292	0.5019006	610.8975	4.741435	0	28	877	425						Frog_fixed.avi	0
29160	1750	868.9242	430.6086	0.4861405	0.4925536	613.0455	4.760155	0	889.8358	421.2674	0.3551603	0.501563	610.8333	4.734048	0	28	879	426						Frog_fixed.avi	0
29176	1751	872.7281	439.5539	0.4860999	0.4918864	613.0471	4.740634	0	887.4708	420.1652	0.3550434	0.5011876	610.8608	4.745527	0	28	880	430						Frog_fixed.avi	0
29193	1752	874.3409	427.3342	0.4859085	0.491751	613.0494	4.775107	0	902.0752	418.4156	0.3549137	0.5008992	610.8597	4.748702	0	29	888	423						Frog_fixed.avi	0
29210	1753	920.6995	414.4818	0.4855247	0.4914188	612.9864	4.795332	0	957.0721	413.8753	0.3545705	0.5006434	611.0746	4.729071	0	29	939	414						Frog_fixed.avi	0
29226	1754	-1280	-1024	-1	-1	-1	-1	4	-1280	-1024	-1	-1	-1	-1	4	29	0	0						Frog_fixed.avi	0
29243	1755	919.6635	422.1924	0.4854088	0.4909142	612.9616	4.780587	0	947.2399	412.184	0.3544523	0.5002391	611.0704	4.740596	0	29	933	417						Frog_fixed.avi	0
29260	1756	919.9822	423.4075	0.4853933	0.4907011	612.972	4.787333	0	946.6792	413.543	0.3544205	0.5000405	611.1517	4.737031	0	29	933	418						Frog_fixed.avi	0
29276	1757	915.9578	417.3854	0.4854096	0.4905087	613.017	4.786952	0	947.032	412.5604	0.3544332	0.4999159	611.1369	4.746518	0	29	931	415						Frog_fixed.avi	0
29293	1758	918.1992	419.8768	0.4854564	0.4903598	612.9893	4.790741	0	946.8472	406.4705	0.3544842	0.4997634	611.1495	4.737841	0	29	933	413						Frog_fixed.avi	0
29309	1759	915.981	420.5683	0.4855581	0.4902517	613.1844	4.801964	0	942.6766	419.5814	0.3545844	0.4995834	611.2397	4.750032	0	29	929	420						Frog_fixed.avi	0
29326	1760	912.7972	425.2653	0.4856883	0.4903262	613.2061	4.788799	0	950.5797	414.0204	0.3547455	0.4996803	611.2547	4.752364	0	29	932	420						Frog_fixed.avi	0
29343	1761	915.7596	421.5927	0.4858586	0.4904918	613.1339	4.797065	0	948.782	411.2325	0.3548703	0.4997915	611.2918	4.751704	0	29	932	416						Frog_fixed.avi	0
29359	1762	913.1445	412.5022	0.4860126	0.4907182	613.0619	4.81519	0	950.0349	410.3529	0.355047	0.4999098	611.3671	4.745328	0	29	932	411						Frog_fixed.avi	0
29376	1763	903.6309	425.5337	0.4862049	0.4910131	613.2369	4.790424	0	951.3656	410.7287	0.3552664	0.5001057	611.3298	4.756373	0	29	927	418						Frog_fixed.avi	0
29393	1764	911.322	420.1395	0.4864348	0.4913445	613.1014	4.821083	0	950.5526	411.6361	0.355443	0.5003218	611.2305	4.750041	0	29	931	416						Frog_fixed.avi	0
29409	1765	909.9708	416.4612	0.4866288	0.4917421	613.2187	4.831951	0	945.8657	408.8171	0.3556514	0.5006168	611.3182	4.76798	0	29	928	413						Frog_fixed.avi	0
29426	1766	911.0988	419.9853	0.4868563	0.4920966	613.0856	4.819282	0	947.5068	415.7109	0.3558675	0.5008366	611.2335	4.76671	0	29	929	418						Frog_fixed.avi	0
29443	1767	909.7912	419.0441	0.4870563	0.4924957	613.1591	4.833416	0	951.4804	417.0525	0.3560725	0.5011047	611.2697	4.774451	0	29	931	418						Frog_fixed.avi	0
29459	1768	911.988	421.433	0.4872712	0.4928458	613.2563	4.825086	0	949.6038	408.977	0.3562934	0.5014164	611.1805	4.777203	0	29	931	415						Frog_fixed.avi	0
29476	1769	910.1824	420.2183	0.4874969	0.4929184	613.2614	4.818614	0	947.7787	415.3382	0.3564639	0.5016055	611.1777	4.763654	0	29	929	418						Frog_fixed.avi	0
29493	1770	-1280	-1024	-1	-1	-1	-1	4	-1280	-1024	-1	-1	-1	-1	4	29	0	0						Frog_fixed.avi	0
29509	1771	-1280	-1024	-1	-1	-1	-1	4	-1280	-1024	-1	-1	-1	-1	4	29	0	0						Frog_fixed.avi	0
29526	1772	-1280	-1024	-1	-1	-1	-1	4	-1280	-1024	-1	-1	-1	-1	4	29	0	0						Frog_fixed.avi	0
29543	1773	-1280	-1024	-1	-1	-1	-1	4	-1280	-1024	-1	-1	-1	-1	4	29	0	0						Frog_fixed.avi	0
29559	1774	-1280	-1024	-1	-1	-1	-1	4	-1280	-1024	-1	-1	-1	-1	4	29	0	0						Frog_fixed.avi	0
29576	1775	907.9093	419.7249	0.4884284	0.4937153	613.2925	4.852461	0	941.4843	422.8854	0.3574607	0.5018042	611.4036	4.813885	0	29	925	421						Frog_fixed.avi	0
29593	1776	908.7087	422.6621	0.4885187	0.4936543	613.2726	4.855761	0	947.9188	420.4378	0.3575948	0.5016794	611.5353	4.809757	0	29	928	422						Frog_fixed.avi	0
29609	1777	903.2346	417.1795	0.4885871	0.4936362	613.581	4.868106	0	949.0331	418.869	0.3576823	0.501596	611.6992	4.800543	0	29	926	418						Frog_fixed.avi	0
29626	1778	906.5424	422.8632	0.4886768	0.4936223	613.7507	4.855586	0	950.5474	423.1527	0.3577869	0.5015466	611.6724	4.81309	0	29	929	423						Frog_fixed.avi	0
29643	1779	905.5173	421.8263	0.4887437	0.4936519	613.8936	4.870679	0	945.5208	420.8998	0.357845	0.5015256	611.7603	4.811324	0	29	926	421						Frog_fixed.avi	0
29659	1780	904.0173	422.2472	0.488795	0.4936429	613.928	4.869646	0	943.834	421.7688	0.3579011	0.5015057	611.9042	4.820006	0	29	924	422						Frog_fixed.avi	0
29676	1781	901.3777	423.7512	0.488848	0.4936825	613.9542	4.858106	0	946.5416	421.7201	0.3579765	0.5015126	612.054	4.822341	0	29	924	423						Frog_fixed.avi	0
29693	1782	904.0372	419.4843	0.4888934	0.4937946	614.0939	4.88258	0	946.9818	422.8262	0.3580339	0.5015944	612.2656	4.823732	0	29	926	421						Frog_fixed.avi	0
29709	1783	903.1324	416.3531	0.4889463	0.4939358	614.3826	4.888562	0	949.1261	422.5066	0.3580843	0.5017491	612.4103	4.826972	0	29	926	419						Frog_fixed.avi	0
29726	1784	905.791	418.6737	0.4889593	0.4941748	614.5614	4.891932	0	949.4171	422.9499	0.3581097	0.5019497	612.5645	4.806731	0	29	928	421						Frog_fixed.avi	0
29742	1785	904.6821	422.86	0.488965	0.4944262	614.7238	4.881047	0	946.2257	417.4149	0.3581182	0.5022138	612.7397	4.819551	0	29	925	420						Frog_fixed.avi	0
29759	1786	908.852	419.5541	0.4889414	0.4946917	614.8342	4.891968	0	948.1214	422.5546	0.3581066	0.5024076	612.8198	4.815429	0	29	928	421						Frog_fixed.avi	0
29776	1787	907.2397	415.2229	0.4888836	0.4949554	614.9918	4.903362	0	943.1801	427.3819	0.3580699	0.5026385	612.9976	4.81148	0	29	925	421						Frog_fixed.avi	0
29792	1788	907.5293	424.9111	0.4887988	0.495102	615.1456	4.885326	0	951.4556	413.0997	0.3580106	0.5029134	613.1144	4.819081	0	29	929	419						Frog_fixed.avi	0
29809	1789	907.5546	419.4667	0.4886762	0.4952544	615.1637	4.899554	0	944.8279	422.9107	0.3579226	0.5030684	613.3149	4.815466	0	29	926	421						Frog_fixed.avi	0
29826	1790	887.9175	419.6938	0.4885807	0.4953402	615.4479	4.895985	0	935.1638	424.7268	0.3578523	0.5031614	613.6129	4.814661	0	29	912	422						Frog_fixed.avi	0
29842	1791	890.6379	438.6094	0.4884541	0.4954173	615.6606	4.876427	0	932.623	442.7619	0.3577739	0.5032845	613.7675	4.824163	0	29	912	441						Frog_fixed.avi	0
29859	1792	884.7372	431.1006	0.4882193	0.4954605	615.8869	4.89198	0	933.7768	436.9318	0.3576098	0.5034104	613.8547	4.815765	0	29	909	434						Frog_fixed.avi	0
29876	1793	888.0128	430.691	0.488032	0.4954501	615.8936	4.899727	0	926.8649	438.0804	0.3574052	0.5034952	613.9666	4.830912	0	29	907	434						Frog_fixed.avi	0
29892	1794	885.2459	441.7364	0.4878317	0.4951572	615.9116	4.875968	0	933.9197	438.545	0.3572508	0.5035161	614.1719	4.824142	0	29	910	440						Frog_fixed.avi	0
29909	1795	-1280	-1024	-1	-1	-1	-1	4	-1280	-1024	-1	-1	-1	-1	4	29	0	0						Frog_fixed.avi	0
29926	1796	889.8719	430.1027	0.4874091	0.4952658	615.914	4.91801	0	928.7944	437.5449	0.3568361	0.5035409	614.429	4.83531	0	29	909	434						Frog_fixed.avi	0
29942	1797	887.2814	436.5536	0.4871681	0.4952373	616.5311	4.896884	0	934.5234	435.0527	0.3566645	0.5035556	614.5621	4.831628	0	29	911	436						Frog_fixed.avi	0
29959	1798	889.7137	432.9128	0.4869533	0.4952461	616.5049	4.907482	0	931.2561	442.8859	0.3564571	0.5035803	614.7601	4.834169	0	29	910	438						Frog_fixed.avi	0
29976	1799	-1280	-1024	-1	-1	-1	-1	4	-1280	-1024	-1	-1	-1	-1	4	29	0	0						Frog_fixed.avi	0
29992	1800	891.2572	433.317	0.4865213	0.4953181	616.811	4.884016	0	931.5685	429.35	0.3560798	0.5038458	614.8713	4.819025	0	29	911	431						Frog_fixed.avi	0
30009	1801	895.5508	429.8703	0.486291	0.4954489	616.9041	4.893189	0	932.945	433.6707	0.355828	0.5039635	615.0835	4.836439	0	29	914	432						Frog_fixed.avi	0
30026	1802	893.5572	434.3033	0.4860459	0.4955576	617.0007	4.884614	0	930.2515	441.5896	0.3556218	0.5040951	615.0389	4.843939	0	29	912	438						Frog_fixed.avi	0
30042	1803	889.1229	434.5967	0.4857638	0.4957261	617.0987	4.888531	0	931.6092	437.5129	0.3553603	0.5042806	615.2601	4.837847	0	29	910	436						Frog_fixed.avi	0
30059	1804	892.5697	438.3182	0.4855424	0.4958781	617.1155	4.881769	0	926.7794	439.6346	0.3551182	0.5044864	615.2201	4.846641	0	29	910	439						Frog_fixed.avi	0
30076	1805	888.6973	430.5509	0.485278	0.4960122	617.1733	4.890865	0	928.8972	431.5746	0.3548975	0.5047039	615.3796	4.83447	0	29	909	431						Frog_fixed.avi	0
30092	1806	895.2607	433.3091	0.4850846	0.4960452	617.311	4.888051	0	929.2463	443.2333	0.3546921	0.504793	615.201	4.840823	0	29	912	438						Frog_fixed.avi	0
30109	1807	885.4467	432.332	0.4848508	0.4961019	617.161	4.900396	0	923.8622	442.0717	0.354495	0.5048833	615.4094	4.843346	0	29	905	437						Frog_fixed.avi	0
30126	1808	891.4666	433.0701	0.4846976	0.4961095	617.2941	4.893976	0	934.6355	435.7755	0.3543421	0.5049822	615.3903	4.84017	0	29	913	434						Frog_fixed.avi	0
30142	1809	894.719	433.2523	0.4845431	0.496108	617.2582	4.901065	0	929.4414	437.3857	0.354188	0.505031	615.3871	4.833021	0	29	912	435						Frog_fixed.avi	0
30159	1810	884.0123	432.6393	0.4843501	0.4961457	617.2624	4.89555	0	926.715	433.9592	0.3540232	0.5050938	615.4531	4.843554	0	29	905	433						Frog_fixed.avi	0
30176	1811	892.1998	429.9373	0.4842338	0.4962113	617.2659	4.905665	0	932.3867	437.1937	0.3538976	0.5051328	615.5327	4.828368	0	29	912	434						Frog_fixed.avi	0
30192	1812	895.7546	433.5392	0.4841209	0.4962495	617.3652	4.900721	0	932.5355	438.9297	0.353779	0.5051929	615.4274	4.827176	0	29	914	436						Frog_fixed.avi	0
30209	1813	891.5486	433.2502	0.4839624	0.4963146	617.4047	4.906761	0	922.3773	440.9685	0.353626	0.505223	615.3542	4.822659	0	29	907	437						Frog_fixed.avi	0
30225	1814	886.035	437.9488	0.4838349	0.4963306	617.2249	4.892629	0	926.824	439.6306	0.353497	0.5052619	615.436	4.828544	0	29	906	439						Frog_fixed.avi	0
30242	1815	884.0543	437.0775	0.4837845	0.4960905	617.196	4.862949	0	933.1393	438.0081	0.3533662	0.5052949	615.3638	4.81079	0	29	909	438						Frog_fixed.avi	0
30259	1816	892.7493	431.4724	0.4836322	0.4962142	617.1981	4.931346	0	928.895	445.3382	0.3532234	0.5052303	615.2988	4.819087	0	29	911	438						Frog_fixed.avi	0
30275	1817	-1280	-1024	-1	-1	-1	-1	4	-1280	-1024	-1	-1	-1	-1	4	29	0	0						Frog_fixed.avi	0
30292	1818	884.3204	434.4141	0.4833465	0.4962665	617.0269	4.9024	0	932.0999	433.9429	0.352925	0.5054207	615.2972	4.794231	0	29	908	434						Frog_fixed.avi	0
30309	1819	884.4402	439.604	0.4832349	0.4963331	617.017	4.898409	0	930.939	438.1728	0.3527856	0.5055215	615.1965	4.816609	0	29	908	439						Frog_fixed.avi	0
30325	1820	889.1015	435.9247	0.4831032	0.4964937	616.9417	4.899909	0	929.2666	444.9141	0.3526481	0.5056304	615.002	4.823056	0	29	909	440						Frog_fixed.avi	0
30342	1821	893.4109	436.367	0.4830063	0.4966283	616.8496	4.908413	0	928.2902	437.3515	0.3524962	0.5057883	615.074	4.806358	0	29	911	437						Frog_fixed.avi	0
30359	1822	890.762	434.0069	0.482882	0.4968081	616.6184	4.90304	0	931.149	442.7738	0.3523804	0.5059218	614.9969	4.818733	0	29	911	438						Frog_fixed.avi	0
30375	1823	886.7504	431.4894	0.4827789	0.4969138	616.7445	4.919084	0	929.3414	436.7464	0.3522514	0.5060531	614.9637	4.815485	0	29	908	434						Frog_fixed.avi	0
30392	1824	893.9328	431.7191	0.4827102	0.497013	616.6888	4.925673	0	929.2034	436.6595	0.3521551	0.506234	614.7798	4.818849	0	29	912	434						Frog_fixed.avi	0
30409	1825	895.9688	457.1612	0.4824925	0.4973483	616.4785	4.917322	0	945.1563	469.4189	0.35199	0.5065541	614.8333	4.816431	0	29	921	463						Frog_fixed.avi	0
30425	1826	975.3878	720.2794	0.4816321	0.4990828	616.6894	4.926615	0	995.2146	718.7112	0.3518167	0.5080371	614.9045	4.822654	0	30	985	719						Frog_fixed.avi	0
30442	1827	947.8936	791.0167	0.4814652	0.4997759	616.6914	4.908613	0	977.9738	794.6368	0.3518701	0.508755	614.7641	4.820138	0	30	963	793						Frog_fixed.avi	0
30459	1828	958.0313	801.6883	0.481528	0.4997698	616.4982	4.892217	0	989.1635	804.2016	0.3516422	0.5087943	614.6561	4.796238	0	30	974	803						Frog_fixed.avi	0
30475	1829	952.8954	799.9995	0.4814732	0.4998963	616.4819	4.908439	0	984.7725	799.5566	0.3514885	0.5089262	614.4701	4.807132	0	30	969	800						Frog_fixed.avi	0
30492	1830	953.8176	798.3325	0.481409	0.5000634	616.2708	4.900534	0	983.2897	801.663	0.3513016	0.5090461	614.6028	4.817948	0	30	969	800						Frog_fixed.avi	0
30509	1831	953.3622	798.8795	0.4813561	0.5002248	616.1917	4.905257	0	981.3627	802.5915	0.3511625	0.5092155	614.4697	4.811923	0	30	967	801						Frog_fixed.avi	0
30525	1832	954.1763	801.2326	0.4812855	0.5003962	616.2646	4.909691	0	986.6108	797.1014	0.3510382	0.5094078	614.4113	4.803953	0	30	970	799						Frog_fixed.avi	0
30542	1833	948.1946	794.1156	0.481207	0.5005476	616.176	4.901808	0	979.8109	798.9999	0.3509171	0.5094988	614.2828	4.819332	0	30	964	797						Frog_fixed.avi	0
30559	1834	949.2425	797.3677	0.4811388	0.5006887	616.1084	4.910361	0	975.1055	797.8058	0.3507828	0.5095949	614.2722	4.816693	0	30	962	798						Frog_fixed.avi	0
30575	1835	943.087	796.2426	0.481052	0.5008641	615.9216	4.919106	0	979.1243	798.014	0.3506977	0.5097182	614.2949	4.816676	0	30	961	797						Frog_fixed.avi	0
30592	1836	946.4218	797.1696	0.48099	0.5009483	615.8948	4.910903	0	982.9432	798.1287	0.3506328	0.5098005	614.1153	4.811606	0	30	965	798						Frog_fixed.avi	0
30609	1837	945.3444	798.9438	0.480925	0.5010071	615.8803	4.911667	0	982.1118	798.9012	0.3505464	0.5098715	614.0359	4.80875	0	30	964	799						Frog_fixed.avi	0
30625	1838	949.9701	795.0422	0.4808557	0.501088	615.8704	4.914939	0	985.7327	799.4186	0.350432	0.5099873	614.0499	4.821115	0	30	968	797						Frog_fixed.avi	0
30642	1839	950.8975	794.1855	0.480763	0.5011629	615.8333	4.905235	0	975.7785	795.3243	0.3503091	0.5100829	613.9317	4.816332	0	30	963	795						Frog_fixed.avi	0
30659	1840	943.1191	800.5182	0.4806363	0.5011621	615.8537	4.884881	0	978.5956	797.7481	0.3502213	0.5101078	613.9726	4.805218	0	30	961	799						Frog_fixed.avi	0
30675	1841	941.3824	803.3972	0.4805494	0.5011687	615.713	4.864305	0	981.8347	791.3354	0.3501376	0.5102293	613.9425	4.789557	0	30	962	797						Frog_fixed.avi	0
30692	1842	936.3851	800.4111	0.4804844	0.5011667	615.7122	4.84246	0	982.8474	790.5334	0.3500776	0.5102232	613.9099	4.777561	0	30	960	795						Frog_fixed.avi	0
30709	1843	942.5577	800.0925	0.4804499	0.5011287	615.7077	4.820276	0	983.345	798.9727	0.3500442	0.510101	613.8652	4.77185	0	30	963	800						Frog_fixed.avi	0
30725	1844	946.5601	800.235	0.4804475	0.5010988	615.7425	4.797736	0	979.0364	797.6935	0.3500418	0.5100842	613.8655	4.754706	0	30	963	799						Frog_fixed.avi	0
30742	1845	933.1567	782.6973	0.4804781	0.5008184	615.804	4.783328	0	979.0735	778.0865	0.3500635	0.5097507	613.9895	4.744075	0	30	956	780						Frog_fixed.avi	0
30758	1846	898.0466	571.8237	0.4805065	0.4994934	615.8273	4.763345	0	990.3466	583.2204	0.3502741	0.5083898	614.088	4.731185	0	31	944	578						Frog_fixed.avi	0
30775	1847	902.8146	524.2535	0.4806115	0.4989477	616.0114	4.741592	0	974.162	532.3151	0.3504646	0.507878	614.1616	4.710876	0	31	938	528						Frog_fixed.avi	0
30792	1848	907.038	517.4808	0.4807583	0.4990165	615.7852	4.739681	0	968.6346	509.3073	0.3505411	0.5078688	613.9887	4.712059	0	31	938	513						Frog_fixed.avi	0
30808	1849	908.8798	525.5713	0.4808758	0.4989697	615.8716	4.726783	0	966.8983	517.2366	0.3506729	0.507713	614.1255	4.688506	0	31	938	521						Frog_fixed.avi	0
30825	1850	910.5641	524.3287	0.4810271	0.498916	615.9954	4.708957	0	950.9962	525.493	0.3507678	0.50757	614.0889	4.691021	0	31	931	525						Frog_fixed.avi	0
30842	1851	916.0789	524.6947	0.4811861	0.4987477	615.9046	4.696619	0	954.364	519.5822	0.350891	0.5074105	614.1346	4.663997	0	31	935	522						Frog_fixed.avi	0
30858	1852	917.7308	524.1898	0.4813821	0.4985462	615.9009	4.693802	0	960.8765	518.9149	0.3510354	0.5071854	614.0951	4.649662	0	31	939	522						Frog_fixed.avi	0
30875	1853	911.4429	524.114	0.4815494	0.4982992	615.9784	4.672215	0	952.9581	524.8927	0.3511641	0.5069125	614.1206	4.635435	0	31	932	525						Frog_fixed.avi	0
30892	1854	918.261	520.777	0.4817705	0.4980258	615.9016	4.675038	0	947.5024	523.2715	0.3513238	0.5065877	614.0696	4.630407	0	31	933	522						Frog_fixed.avi	0
30908	1855	912.7185	521.3583	0.4819635	0.4977245	615.9738	4.659864	0	955.6006	518.6668	0.3515552	0.5062569	614.0501	4.623307	0	31	934	520						Frog_fixed.avi	0
30925	1856	916.3193	518.5493	0.482224	0.4973171	616.0057	4.666084	0	943.7117	527.4969	0.3517636	0.5057979	614.1433	4.608109	0	31	930	523						Frog_fixed.avi	0
30942	1857	908.922	525.7051	0.4824862	0.4967701	615.9982	4.645801	0	952.9226	524.1529	0.3520522	0.5052189	614.1159	4.60061	0	31	931	525						Frog_fixed.avi	0
30958	1858	914.1216	519.2521	0.4827932	0.4961341	616.1922	4.649568	0	946.2509	526.1451	0.3523166	0.5045531	614.3067	4.601965	0	31	930	523						Frog_fixed.avi	0
30975	1859	910.4659	518.4196	0.4830786	0.4953378	616.2718	4.629359	0	946.9241	520.5034	0.3526312	0.5038794	614.2193	4.574577	0	31	929	519						Frog_fixed.avi	0
30992	1860	911.4536	522.8783	0.4833739	0.4944702	616.2083	4.620968	0	943.642	521.3085	0.3528843	0.503121	614.3793	4.569913	0	31	928	522						Frog_fixed.avi	0
31008	1861	916.7739	517.8935	0.4836017	0.4936588	616.3924	4.609711	0	946.4014	523.7057	0.3531467	0.502402	614.3771	4.536303	0	31	932	521						Frog_fixed.avi	0
31025	1862	908.2671	521.9332	0.4837699	0.4928689	616.5823	4.577182	0	941.4299	524.001	0.3533294	0.5017583	614.5935	4.53724	0	31	925	523						Frog_fixed.avi	0
31042	1863	906.2351	517.3047	0.4838894	0.4921509	616.5153	4.580022	0	943.3704	519.0617	0.3534583	0.5011605	614.7343	4.496717	0	31	925	518						Frog_fixed.avi	0
31058	1864	895.0093	456.6942	0.48397	0.4910045	616.8018	4.560025	0	951.6371	456.283	0.3536034	0.500295	614.7595	4.516578	0	32	923	456						Frog_fixed.avi	0
31075	1865	904.1608	431.8961	0.4839631	0.490164	617.0065	4.53372	0	945.2208	429.029	0.3536968	0.4997488	614.847	4.469731	0	32	925	430						Frog_fixed.avi	0
31092	1866	900.2578	423.6893	0.4839542	0.4898377	617.2494	4.529866	0	940.2299	432.287	0.3537189	0.4995143	615.0602	4.487935	0	32	920	428						Frog_fixed.avi	0
31108	1867	904.563	426.7048	0.4839938	0.4895633	617.2197	4.520678	0	936.2897	431.8958	0.3537374	0.4993605	615.1741	4.464827	0	32	920	429						Frog_fixed.avi	0
31125	1868	903.5515	434.3961	0.4840252	0.4894085	617.3157	4.485837	0	935.6849	433.9593	0.3537692	0.4993605	615.3298	4.444233	0	32	920	434						Frog_fixed.avi	0
31142	1869	906.2039	429.9869	0.4840925	0.4894156	617.4825	4.489838	0	936.3169	435.9382	0.3538429	0.4994877	615.5958	4.442521	0	32	921	433						Frog_fixed.avi	0
31158	1870	901.9099	429.3697	0.4841612	0.4895167	617.6003	4.474453	0	938.0872	419.4184	0.3539239	0.4997398	615.7157	4.419519	0	32	920	424						Frog_fixed.avi	0
31175	1871	900.7057	435.1541	0.4842522	0.4896155	617.7344	4.467301	0	933.3588	427.4813	0.3540301	0.4998858	615.8414	4.411194	0	32	917	431						Frog_fixed.avi	0
31192	1872	904.7827	434.128	0.4844026	0.4897855	617.9308	4.463385	0	932.3426	433.6128	0.3542166	0.5000641	615.8229	4.414237	0	32	919	434						Frog_fixed.avi	0
31208	1873	903.7643	435.212	0.4845255	0.4899561	618.1182	4.466009	0	933.5441	434.9205	0.3543512	0.5002787	616.0406	4.407029	0	32	919	435						Frog_fixed.avi	0
31225	1874	907.5309	431.4784	0.484658	0.4901548	618.0577	4.471647	0	926.6644	428.3459	0.3544888	0.5005277	616.1428	4.417038	0	32	917	430						Frog_fixed.avi	0
31242	1875	899.0859	433.063	0.4847935	0.4903419	618.3391	4.463825	0	931.8212	431.4138	0.3546527	0.5006755	616.4309	4.427855	0	32	915	432						Frog_fixed.avi	0
31258	1876	898.5929	434.6708	0.4848982	0.4904962	618.6414	4.470705	0	934.8071	431.1482	0.3548054	0.5008132	616.3463	4.407255	0	32	917	433						Frog_fixed.avi	0
31275	1877	903.4708	432.3976	0.4849922	0.4906535	618.6603	4.453503	0	933.686	433.8388	0.3549213	0.5009513	616.5038	4.409719	0	32	919	433						Frog_fixed.avi	0
31292	1878	897.7949	438.4147	0.485062	0.4908011	618.7632	4.472495	0	929.6141	436.2636	0.3550161	0.5010432	616.728	4.423008	0	32	914	437						Frog_fixed.avi	0
31308	1879	899.6356	433.6234	0.4851331	0.4909171	619.0649	4.481268	0	930.7427	437.706	0.3551036	0.5011291	616.9775	4.426836	0	32	915	436						Frog_fixed.avi	0
31325	1880	897.4012	432.8146	0.4851821	0.4909267	619.1887	4.48657	0	932.5723	428.326	0.3551714	0.5011547	617.1173	4.413633	0	32	915	431						Frog_fixed.avi	0
31341	1881	899.6145	433.7523	0.4852107	0.4909022	619.3486	4.498646	0	925.4631	429.8123	0.3552197	0.5010837	617.1893	4.437974	0	32	913	432						Frog_fixed.avi	0
31358	1882	900.0223	434.8096	0.4852211	0.4908336	619.4338	4.489591	0	927.4175	432.0603	0.3552625	0.5009535	617.402	4.443905	0	32	914	433						Frog_fixed.avi	0
31375	1883	899.9303	436.2076	0.4852389	0.4906817	619.6166	4.510924	0	926.9424	434.3634	0.3552929	0.5008235	617.5303	4.46319	0	32	913	435						Frog_fixed.avi	0
31391	1884	903.5784	431.4814	0.4852503	0.4905748	619.708	4.524633	0	926.9611	428.8351	0.355284	0.5007452	617.7222	4.463333	0	32	915	430						Frog_fixed.avi	0
31408	1885	902.3223	431.9201	0.4851993	0.4905272	619.8668	4.522749	0	928.6218	426.6466	0.3552524	0.5007306	617.8672	4.477075	0	32	915	429						Frog_fixed.avi	0
31425	1886	905.0988	434.7809	0.4851464	0.4906036	620.0027	4.540632	0	929.6337	430.4979	0.3552067	0.5008075	617.9684	4.48141	0	32	917	433						Frog_fixed.avi	0
31441	1887	899.359	432.0087	0.4850415	0.4908288	619.9952	4.552936	0	926.6597	437.9638	0.3551428	0.5010404	618.048	4.512634	0	32	913	435						Frog_fixed.avi	0
31458	1888	903.352	428.6138	0.4849271	0.4911717	619.8724	4.564579	0	930.2435	425.0062	0.3550398	0.5014909	618.0153	4.506616	0	32	917	427						Frog_fixed.avi	0
31475	1889	902.1353	432.1631	0.4848044	0.4915791	620.1726	4.579023	0	924.3226	434.3348	0.3549289	0.5019285	618.1885	4.526855	0	32	913	433						Frog_fixed.avi	0
31491	1890	898.3058	432.3059	0.4847136	0.4920765	620.2626	4.592686	0	932.4128	434.2141	0.3548492	0.502428	618.2682	4.541788	0	32	915	433						Frog_fixed.avi	0
31508	1891	904.4275	425.4055	0.4846115	0.4925219	620.2372	4.587845	0	928.789	423.3311	0.354766	0.5029352	618.3489	4.54348	0	32	917	424						Frog_fixed.avi	0
31525	1892	908.9188	427.1488	0.4845826	0.4928446	620.3577	4.615708	0	926.7352	431.0421	0.3547103	0.5032475	618.3896	4.566632	0	32	918	429						Frog_fixed.avi	0
31541	1893	904.4305	429.0259	0.4845211	0.4930539	620.3436	4.620391	0	926.3568	429.7298	0.3546719	0.5034516	618.3757	4.572295	0	32	915	429						Frog_fixed.avi	0
31558	1894	904.2437	433.7621	0.484465	0.4930972	620.4683	4.623436	0	931.4431	424.8434	0.3546492	0.5035521	618.3887	4.584775	0	32	918	429						Frog_fixed.avi	0
31575	1895	904.9983	430.1931	0.4843987	0.4931101	620.4717	4.652402	0	931.6503	427.8712	0.3546038	0.5035392	618.4247	4.598577	0	32	918	429						Frog_fixed.avi	0
31591	1896	899.6436	430.302	0.4843172	0.4930432	620.3859	4.654651	0	933.7715	425.1386	0.3545592	0.5034924	618.4194	4.59516	0	32	917	428						Frog_fixed.avi	0
31608	1897	900.1895	428.4274	0.4842334	0.4929607	620.4213	4.665196	0	929.7015	423.5299	0.3544545	0.5034032	618.3527	4.615626	0	32	915	426						Frog_fixed.avi	0
31625	1898	901.7071	429.0463	0.4841144	0.4928181	620.499	4.668152	0	928.3229	425.0705	0.3543059	0.5033044	618.5432	4.622895	0	32	915	427						Frog_fixed.avi	0
31641	1899	899.3444	432.6208	0.4839547	0.4926793	620.3466	4.665227	0	926.4686	425.5419	0.3541435	0.503196	618.4739	4.642948	0	32	913	429						Frog_fixed.avi	0
31658	1900	900.8733	435.0425	0.4837443	0.4926099	620.4909	4.689289	0	931.7748	428.0359	0.3539861	0.5031361	618.2619	4.649549	0	32	916	432						Frog_fixed.avi	0
31675	1901	904.2047	429.0598	0.4836067	0.4925077	620.4271	4.688886	0	930.9014	424.5787	0.3538021	0.5030561	618.4507	4.654051	0	32	918	427						Frog_fixed.avi	0
31691	1902	900.6408	431.6311	0.4834649	0.4924248	620.2625	4.698051	0	924.8176	421.322	0.3536613	0.5029992	618.3531	4.66796	0	32	913	426						Frog_fixed.avi	0
31708	1903	896.6448	426.2364	0.4833169	0.4923511	620.2065	4.707653	0	927.4662	427.1453	0.3535497	0.5028869	618.1409	4.664346	0	32	912	427						Frog_fixed.avi	0
31725	1904	899.3086	431.1476	0.4832522	0.4922905	620.1515	4.714311	0	931.1521	430.2676	0.3534897	0.5028042	618.0454	4.674364	0	32	915	431						Frog_fixed.avi	0
31741	1905	898.9766	427.2339	0.4832088	0.4922662	620.0699	4.720481	0	928.6087	430.3411	0.3534096	0.5027661	618.0981	4.677611	0	32	914	429						Frog_fixed.avi	0
31758	1906	897.7229	431.8142	0.4831741	0.4922596	619.9545	4.724072	0	933.4365	423.9588	0.3533697	0.502768	618.0139	4.676354	0	32	916	428						Frog_fixed.avi	0
31775	1907	901.2637	432.1737	0.4831289	0.4923159	619.9264	4.737759	0	932.1378	429.9114	0.353309	0.5027978	617.9004	4.674532	0	32	917	431						Frog_fixed.avi	0
31791	1908	895.8196	427.9767	0.4830737	0.4924667	619.7643	4.742991	0	928.8903	422.9194	0.3532458	0.5029634	617.7566	4.691534	0	32	912	425						Frog_fixed.avi	0
31808	1909	899.2813	431.7728	0.4830175	0.4925961	619.6283	4.733387	0	930.9657	421.4818	0.3531584	0.5030732	617.6006	4.679722	0	32	915	427						Frog_fixed.avi	0
31825	1910	895.0424	428.8783	0.4829426	0.4927687	619.3524	4.726892	0	928.5826	421.4694	0.3530846	0.5031783	617.48	4.673553	0	32	912	425						Frog_fixed.avi	0
31841	1911	899.4799	434.6353	0.4828638	0.4929158	619.2343	4.741749	0	933.2037	425.2005	0.3530012	0.5032643	617.39	4.689811	0	32	916	430						Frog_fixed.avi	0
31858	1912	898.8705	432.9179	0.4827914	0.4930045	619.1115	4.746963	0	934.6548	421.5567	0.3528856	0.5033436	617.1937	4.684984	0	32	917	427						Frog_fixed.avi	0
31875	1913	898.4266	433.4934	0.4826862	0.4930267	619.0081	4.749513	0	933.8648	421.1444	0.3527424	0.5033482	617.0524	4.671378	0	32	916	427						Frog_fixed.avi	0
31891	1914	890.3238	432.1516	0.4825891	0.4929931	618.7639	4.740256	0	933.0031	421.6381	0.3526408	0.503282	617.064	4.68434	0	32	912	427						Frog_fixed.avi	0
31908	1915	893.6935	430.1689	0.4825646	0.4929603	618.5867	4.762426	0	934.2849	422.1177	0.3525897	0.5032334	617.0189	4.679314	0	32	914	426						Frog_fixed.avi	0
31924	1916	893.801	435.5478	0.4825827	0.4929491	618.4467	4.755375	0	934.8557	420.5815	0.3525855	0.5032073	616.8999	4.687675	0	32	914	428						Frog_fixed.avi	0
31941	1917	895.2762	444.706	0.482648	0.4927472	618.4296	4.737385	0	937.5159	417.3712	0.3526044	0.5032075	616.771	4.687837	0	32	916	431						Frog_fixed.avi	0
31958	1918	894.075	437.8676	0.4827037	0.4930624	618.4316	4.768144	0	939.1062	419.191	0.3526788	0.50324	616.5742	4.687872	0	32	917	429						Frog_fixed.avi	0
31974	1919	894.4794	432.1764	0.4828205	0.493156	618.1542	4.77591	0	939.14	420.3885	0.3527809	0.5032637	616.4006	4.686182	0	32	917	426						Frog_fixed.avi	0
31991	1920	896.8632	429.8404	0.4829384	0.4932714	618.0436	4.778531	0	936.2131	417.9147	0.3528609	0.5033038	616.274	4.682433	0	32	917	424						Frog_fixed.avi	0
32008	1921	892.7186	431.6225	0.483079	0.4933613	617.8671	4.781939	0	937.3641	416.6237	0.3529584	0.5033412	616.2828	4.687716	0	32	915	424						Frog_fixed.avi	0
32024	1922	888.5226	430.4584	0.48319	0.4934421	617.7742	4.790997	0	933.6203	417.7887	0.3530762	0.5033658	616.1709	4.700836	0	32	911	424						Frog_fixed.avi	0
32041	1923	892.6978	433.6485	0.4833188	0.4934737	617.8199	4.787419	0	935.9216	417.128	0.3532031	0.5033556	615.9916	4.697477	0	32	914	425						Frog_fixed.avi	0
32058	1924	891.2062	433.3283	0.4834076	0.4935123	617.8098	4.786767	0	940.1731	415.286	0.3533012	0.5033348	615.948	4.699192	0	32	916	424						Frog_fixed.avi	0
32074	1925	896.134	431.9893	0.4835602	0.4936205	617.6255	4.79581	0	939.2166	414.1931	0.3533835	0.5033344	615.9109	4.719899	0	32	918	423						Frog_fixed.avi	0
32091	1926	892.8797	436.8357	0.4836798	0.4936606	617.5327	4.797675	0	930.4613	415.8552	0.3534907	0.5033497	615.8342	4.710222	0	32	912	426						Frog_fixed.avi	0
32108	1927	887.5678	442.4486	0.483828	0.4934324	617.5219	4.76715	0	933.7766	413.4487	0.3536335	0.5033384	615.799	4.723878	0	32	911	428						Frog_fixed.avi	0
32124	1928	886.6007	429.3516	0.483952	0.4937175	617.5239	4.861246	0	935.5671	419.551	0.3537848	0.5032867	615.702	4.724084	0	32	911	424						Frog_fixed.avi	0
32141	1929	-1280	-1024	-1	-1	-1	-1	4	-1280	-1024	-1	-1	-1	-1	4		0	0						Frog_fixed.avi	0
32158	1930	-1280	-1024	-1	-1	-1	-1	4	-1280	-1024	-1	-1	-1	-1	4		0	0						Frog_fixed.avi	0
32174	1931	-1280	-1024	-1	-1	-1	-1	4	-1280	-1024	-1	-1	-1	-1	4		0	0						Frog_fixed.avi	0
32191	1932	-1280	-1024	-1	-1	-1	-1	4	-1280	-1024	-1	-1	-1	-1	4		0	0						Frog_fixed.avi	0
32208	1933	-1280	-1024	-1	-1	-1	-1	4	-1280	-1024	-1	-1	-1	-1	4		0	0						Frog_fixed.avi	0
32224	1934	-1280	-1024	-1	-1	-1	-1	4	-1280	-1024	-1	-1	-1	-1	4		0	0						Frog_fixed.avi	0
32241	1935	-1280	-1024	-1	-1	-1	-1	4	-1280	-1024	-1	-1	-1	-1	4		0	0						Frog_fixed.avi	0
32258	1936	-1280	-1024	-1	-1	-1	-1	4	-1280	-1024	-1	-1	-1	-1	4		0	0						Frog_fixed.avi	0
32274	1937	-1280	-1024	-1	-1	-1	-1	4	-1280	-1024	-1	-1	-1	-1	4		0	0						Frog_fixed.avi	0
32291	1938	885.478	434.218	0.4850785	0.4941155	616.8164	4.844368	0	937.9795	390.9792	0.3548381	0.5032974	615.0471	4.792801	0	33	912	413						Frog_fixed.avi	0
32308	1939	887.1996	439.9478	0.4851945	0.4938476	616.9758	4.845509	0	939.3993	405.3682	0.3549225	0.5029389	615.3132	4.76741	0	33	913	423						Frog_fixed.avi	0
32324	1940	881.0083	439.72	0.4853127	0.4935674	616.9829	4.830782	0	934.8493	411.3183	0.3549983	0.5027444	615.2701	4.788704	0	33	908	426						Frog_fixed.avi	0
32341	1941	-1280	-1024	-1	-1	-1	-1	4	-1280	-1024	-1	-1	-1	-1	4		0	0						Frog_fixed.avi	0
32358	1942	-1280	-1024	-1	-1	-1	-1	4	-1280	-1024	-1	-1	-1	-1	4		0	0						Frog_fixed.avi	0
32374	1943	-1280	-1024	-1	-1	-1	-1	4	-1280	-1024	-1	-1	-1	-1	4		0	0						Frog_fixed.avi	0
32391	1944	-1280	-1024	-1	-1	-1	-1	4	-1280	-1024	-1	-1	-1	-1	4		0	0						Frog_fixed.avi	0
32408	1945	-1280	-1024	-1	-1	-1	-1	4	-1280	-1024	-1	-1	-1	-1	4		0	0						Frog_fixed.avi	0
32424	1946	-1280	-1024	-1	-1	-1	-1	4	-1280	-1024	-1	-1	-1	-1	4		0	0						Frog_fixed.avi	0
32441	1947	-1280	-1024	-1	-1	-1	-1	4	-1280	-1024	-1	-1	-1	-1	4		0	0						Frog_fixed.avi	0
32457	1948	884.4634	441.1228	0.4854913	0.4927424	616.1602	4.856804	0	935.9192	410.5218	0.3549646	0.5019211	614.4701	4.815841	0	34	910	426						Frog_fixed.avi	0
32474	1949	-1280	-1024	-1	-1	-1	-1	4	-1280	-1024	-1	-1	-1	-1	4	34	0	0						Frog_fixed.avi	0
32491	1950	885.0892	442.2446	0.485444	0.492733	616.1602	4.859931	0	933.5148	412.1809	0.3548345	0.5019755	614.1498	4.811706	0	34	909	427						Frog_fixed.avi	0
32507	1951	-1280	-1024	-1	-1	-1	-1	4	-1280	-1024	-1	-1	-1	-1	4	34	0	0						Frog_fixed.avi	0
32524	1952	-1280	-1024	-1	-1	-1	-1	4	-1280	-1024	-1	-1	-1	-1	4	34	0	0						Frog_fixed.avi	0
32541	1953	-1280	-1024	-1	-1	-1	-1	4	-1280	-1024	-1	-1	-1	-1	4	34	0	0						Frog_fixed.avi	0
32557	1954	905.8643	433.4938	0.4852388	0.4921778	616.1602	4.892778	0	968.4661	405.402	0.35443	0.5014905	613.3456	4.822606	0	34	937	419						Frog_fixed.avi	0
32574	1955	910.2177	422.3307	0.4849293	0.492217	616.1624	4.910524	0	959.6492	400.5666	0.3542894	0.5013933	613.3696	4.821457	0	34	935	411						Frog_fixed.avi	0
32591	1956	912.9436	427.0945	0.484855	0.4920782	614.8211	4.892451	0	959.0707	399.087	0.3541977	0.5012897	613.0484	4.833752	0	34	936	413						Frog_fixed.avi	0
32607	1957	-1280	-1024	-1	-1	-1	-1	4	-1280	-1024	-1	-1	-1	-1	4	34	0	0						Frog_fixed.avi	0
32624	1958	-1280	-1024	-1	-1	-1	-1	4	-1280	-1024	-1	-1	-1	-1	4	34	0	0						Frog_fixed.avi	0
32641	1959	-1280	-1024	-1	-1	-1	-1	4	-1280	-1024	-1	-1	-1	-1	4	34	0	0						Frog_fixed.avi	0
32657	1960	904.3774	427.9323	0.4843414	0.4910066	613.9558	4.904552	0	962.5903	405.2489	0.3535804	0.5002206	612.2712	4.841783	0	34	933	417						Frog_fixed.avi	0
32674	1961	912.6615	420.4467	0.4842349	0.490591	613.8358	4.918091	0	960.6713	397.0903	0.353416	0.4998566	612.0485	4.850392	0	34	937	409						Frog_fixed.avi	0
32691	1962	907.2888	422.2327	0.4841017	0.4901486	613.658	4.911656	0	959.1851	401.4345	0.3532655	0.4994116	611.8049	4.857359	0	34	933	412						Frog_fixed.avi	0
32707	1963	907.8606	422.3369	0.4839923	0.4897329	613.3065	4.910042	0	961.0062	398.4222	0.3531357	0.4990711	611.6995	4.849502	0	34	934	410						Frog_fixed.avi	0
32724	1964	906.2456	425.8705	0.4839236	0.4894254	613.1102	4.897535	0	957.9266	406.7478	0.3530142	0.4987436	611.5103	4.859156	0	34	932	416						Frog_fixed.avi	0
32741	1965	911.6248	418.5118	0.4838588	0.4891858	612.9296	4.916968	0	954.5396	409.706	0.3529042	0.4985594	611.2551	4.858224	0	34	933	414						Frog_fixed.avi	0
32757	1966	906.715	423.1963	0.4837708	0.489014	613.0446	4.917025	0	965.3965	403.7803	0.3528269	0.4984179	611.0659	4.856803	0	34	936	413						Frog_fixed.avi	0
32774	1967	905.7459	419.7851	0.4836891	0.4889139	612.6512	4.916475	0	966.3685	402.0923	0.3527207	0.4983378	610.8247	4.863538	0	34	936	411						Frog_fixed.avi	0
32791	1968	901.5455	422.6494	0.483596	0.4888337	612.3779	4.904296	0	955.8983	401.6747	0.3526024	0.4982947	610.5329	4.878406	0	34	929	412						Frog_fixed.avi	0
32807	1969	902.066	424.5161	0.4835104	0.4887855	612.254	4.909559	0	958.9688	400.8322	0.3524764	0.4982728	610.5355	4.874649	0	34	931	413						Frog_fixed.avi	0
32824	1970	907.0855	423.0758	0.4834134	0.4887118	612.1506	4.909486	0	958.8691	402.9301	0.3523322	0.4982463	610.4096	4.879952	0	34	933	413						Frog_fixed.avi	0
32841	1971	902.8256	424.9163	0.4833103	0.4885786	611.9014	4.905927	0	956.2095	401.8104	0.3521839	0.4982039	610.079	4.890747	0	34	930	413						Frog_fixed.avi	0
32857	1972	903.8784	417.5577	0.4832043	0.4884203	611.5881	4.916649	0	961.5945	397.2818	0.3520749	0.498127	609.8923	4.870844	0	34	933	407						Frog_fixed.avi	0
32874	1973	904.1095	423.767	0.4831113	0.4882026	611.4495	4.923306	0	955.6055	407.1008	0.3518959	0.497911	609.8022	4.878534	0	34	930	415						Frog_fixed.avi	0
32891	1974	903.7707	420.2224	0.4830184	0.488072	611.4535	4.917286	0	952.8663	407.3708	0.3517816	0.4978098	609.5579	4.883474	0	34	928	414						Frog_fixed.avi	0
32907	1975	902.4943	416.8454	0.4829374	0.4879386	611.1605	4.922475	0	957.9434	408.4214	0.3516889	0.4977187	609.4574	4.881589	0	34	930	413						Frog_fixed.avi	0
32924	1976	893.0354	422.2248	0.482962	0.4877878	611.0673	4.920047	0	944.353	406.333	0.3516631	0.4976464	609.4115	4.89846	0	34	919	414						Frog_fixed.avi	0
32941	1977	879.1516	417.3407	0.4829988	0.4876741	610.8179	4.924692	0	936.3989	406.1107	0.3516989	0.497559	609.1949	4.90495	0	34	908	412						Frog_fixed.avi	0
32957	1978	877.4379	421.0654	0.4829613	0.4873401	610.8382	4.904051	0	932.2733	401.7605	0.351611	0.4974466	609.0206	4.880912	0	34	905	411						Frog_fixed.avi	0
32974	1979	877.4279	426.4984	0.4829216	0.487135	610.8382	4.911491	0	930.6512	407.8852	0.3515429	0.4972532	608.8398	4.876631	0	34	904	417						Frog_fixed.avi	0
32991	1980	-1280	-1024	-1	-1	-1	-1	4	-1280	-1024	-1	-1	-1	-1	4	34	0	0						Frog_fixed.avi	0
33007	1981	-1280	-1024	-1	-1	-1	-1	4	-1280	-1024	-1	-1	-1	-1	4	34	0	0						Frog_fixed.avi	0
33024	1982	-1280	-1024	-1	-1	-1	-1	4	-1280	-1024	-1	-1	-1	-1	4	34	0	0						Frog_fixed.avi	0
33040	1983	880.7746	422.7256	0.4827417	0.4865033	610.1918	4.925494	0	938.9863	396.8897	0.3512702	0.4965401	608.3815	4.862895	0	34	910	410						Frog_fixed.avi	0
33057	1984	876.9845	423.9976	0.4826656	0.4863046	610.0214	4.928137	0	935.5475	404.0125	0.351185	0.4962794	608.1866	4.866242	0	34	906	414						Frog_fixed.avi	0
33074	1985	880.3108	422.6387	0.482607	0.4861176	609.8245	4.92948	0	931.2268	405.688	0.3510864	0.496157	607.9586	4.867338	0	34	906	414						Frog_fixed.avi	0
33090	1986	880.4147	422.2859	0.4825044	0.4859006	609.6282	4.929912	0	933.0736	404.9507	0.3509755	0.4959609	607.9427	4.868195	0	34	907	414						Frog_fixed.avi	0
33107	1987	880.9329	434.2626	0.4824865	0.4853729	609.595	4.914423	0	939.4837	404.4474	0.3508565	0.4957792	607.6855	4.858033	0	34	910	419						Frog_fixed.avi	0
33124	1988	-1280	-1024	-1	-1	-1	-1	4	-1280	-1024	-1	-1	-1	-1	4	34	0	0						Frog_fixed.avi	0
33140	1989	-1280	-1024	-1	-1	-1	-1	4	-1280	-1024	-1	-1	-1	-1	4	34	0	0						Frog_fixed.avi	0
33157	1990	-1280	-1024	-1	-1	-1	-1	4	-1280	-1024	-1	-1	-1	-1	4	34	0	0						Frog_fixed.avi	0
33174	1991	886.1291	422.4005	0.4820139	0.4845701	608.8506	4.956402	0	935.1697	405.5779	0.3503004	0.4948868	606.9475	4.867947	0	34	911	414						Frog_fixed.avi	0
33190	1992	888.0157	423.0138	0.481944	0.4843086	608.6376	4.944645	0	940.3304	408.4104	0.3502049	0.4946151	606.8569	4.869197	0	34	914	416						Frog_fixed.avi	0
[truncated: 31,820 more rows]
