# Supplementary material for: Young children integrate current observations, priors and agent information to predict others’ actions
Source: PLoS One. 2019 May 22;14(5):e0200976. doi: 10.1371/journal.pone.0200976 (PMC6530825; doi:10.1371/journal.pone.0200976)
Supplement: S1 Dataset — (ZIP) [file pone.0200976.s003.zip › PONE-D-18-19791R1_Data/24-month-olds/Anonymized_11_24-Combined-Data.tsv]

Recording name:	K_11_24
Recording resolution:	1280 x 1024
Fixation filter: Tobii fixation filter
Velocity threshold: 35
Distance threshold: 35
Timestamp	Number	GazePointXLeft	GazePointYLeft	CamXLeft	CamYLeft	DistanceLeft	PupilLeft	ValidityLeft	GazePointXRight	GazePointYRight	CamXRight	CamYRight	DistanceRight	PupilRight	ValidityRight	FixationIndex	GazePointX	GazePointY	Event	EventKey	Data1	Data2	Descriptor	StimuliName	StimuliID
9	0	714.3588	-409.5965	0.5117791	0.4984757	619.5726	3.572832	0	803.5641	-350.1502	0.3629498	0.5126212	620.3657	3.383196	0	0	759	-380						No media	0
26	1	720.3752	-397.6788	0.5117038	0.4985388	619.4872	3.589338	0	810.1096	-366.9882	0.362857	0.5130877	620.3674	3.388786	0	0	765	-382						No media	0
43	2	720.9586	-387.0364	0.5116026	0.4984947	619.3986	3.574308	0	814.9346	-384.1521	0.3627323	0.5130472	620.465	3.424434	0	0	768	-386						No media	0
59	3	760.6835	-362.1278	0.5111241	0.4982051	619.3356	3.568573	0	879.882	-365.3086	0.3623707	0.5129766	620.4887	3.412696	0	1	820	-364						No media	0
76	4	773.3572	-340.4326	0.5108349	0.4980369	619.3519	3.56606	0	886.3865	-366.7156	0.3621045	0.5128611	620.7229	3.408549	0	1	830	-354						No media	0
93	5	769.8444	-346.6346	0.5107052	0.4977945	619.3501	3.571231	0	882.3951	-369.0052	0.3620047	0.5126901	620.657	3.427202	0	1	826	-358						No media	0
109	6	783.2648	-344.1974	0.5105671	0.4976073	619.256	3.580482	0	891.3751	-378.3348	0.3618724	0.5126067	620.6743	3.453964	0	1	837	-361						No media	0
126	7	775.8362	-333.8737	0.5103401	0.4975004	619.4507	3.592732	0	881.1502	-358.1724	0.3616603	0.5125407	620.8839	3.44728	0	1	828	-346						No media	0
142	8	774.3566	-345.4612	0.5101184	0.4974592	619.4364	3.602677	0	888.3583	-364.6013	0.3614452	0.5126536	620.8669	3.442786	0	1	831	-355						No media	0
159	9	782.2371	-334.5986	0.5097986	0.4975008	619.6534	3.570902	0	884.1216	-359.6302	0.361159	0.5128157	621.0375	3.460601	0	1	833	-347						No media	0
176	10	775.4807	-336.4617	0.5093915	0.4975716	619.7927	3.585004	0	888.0581	-362.8055	0.3607718	0.5129834	621.1533	3.46305	0	1	832	-350						No media	0
192	11	778.3538	-340.4577	0.5089408	0.4976807	619.8516	3.592895	0	895.1718	-367.3847	0.3603503	0.5131542	621.1245	3.46024	0	1	837	-354						No media	0
209	12	776.6588	-328.6829	0.5085182	0.4977821	619.8795	3.594879	0	893.8288	-381.3385	0.3599179	0.5134236	621.218	3.460425	0	1	835	-355						No media	0
226	13	783.1749	-327.5735	0.5081526	0.4978739	619.9542	3.599214	0	888.9251	-368.2166	0.3595318	0.5136738	621.2952	3.461168	0	1	836	-348						No media	0
242	14	777.4728	-335.713	0.5078105	0.4979871	620.0829	3.606745	0	892.2101	-363.753	0.3592384	0.5139023	621.4269	3.477879	0	1	835	-350						No media	0
259	15	790.6866	-341.386	0.5076375	0.4980801	620.0295	3.608131	0	887.4429	-367.4551	0.3590428	0.5141985	621.5032	3.471184	0	1	839	-354						No media	0
276	16	775.7062	-331.8209	0.5074465	0.4981097	620.1728	3.594427	0	885.2294	-332.9846	0.3589533	0.5139779	621.4817	3.466612	0	1	830	-332						No media	0
292	17	782.7219	-331.3119	0.5073021	0.4979827	620.2367	3.616299	0	886.2646	-365.3378	0.3587548	0.5144514	621.4837	3.465065	0	1	834	-348						No media	0
309	18	787.8448	-344.2504	0.5071037	0.497772	620.1777	3.621948	0	889.0037	-369.3263	0.3585332	0.5144023	621.562	3.483248	0	1	838	-357						No media	0
326	19	781.0438	-340.8528	0.5067669	0.4975368	620.3281	3.621023	0	871.5897	-341.3376	0.3582465	0.5138968	621.6002	3.464507	0	1	826	-341						No media	0
342	20	783.2415	-354.6179	0.5063531	0.4972834	620.4036	3.601732	0	888.1682	-361.1967	0.3578114	0.5140477	621.6022	3.47933	0	1	836	-358						No media	0
359	21	775.7939	-351.2731	0.5058951	0.4970466	620.427	3.601743	0	881.7618	-334.2276	0.3574155	0.5135492	621.6473	3.489176	0	1	829	-343						No media	0
376	22	781.3511	-349.7485	0.5054784	0.4969127	620.4761	3.596443	0	889.203	-359.3677	0.3568955	0.5139137	621.6495	3.486476	0	1	835	-355						No media	0
392	23	794.0144	-361.3482	0.5051627	0.4970012	620.3782	3.614233	0	888.9015	-364.715	0.3565395	0.5140559	621.7079	3.483765	0	1	841	-363						No media	0
409	24	789.3671	-354.841	0.5049042	0.4971051	620.5553	3.613017	0	902.7172	-384.4348	0.3561976	0.5147043	621.7101	3.519147	0	1	846	-370						No media	0
426	25	748.4019	-389.2661	0.5049579	0.4973156	620.6807	3.611857	0	848.8862	-370.6114	0.356283	0.5143386	621.5366	3.482393	0	2	799	-380						No media	0
442	26	752.5684	-380.8293	0.5050328	0.4972874	620.7503	3.627882	0	831.492	-332.3353	0.3564118	0.5138867	621.5049	3.462204	0	2	792	-357						No media	0
459	27	748.9653	-380.4795	0.5050328	0.4971126	620.5896	3.641857	0	847.9968	-382.5748	0.3563761	0.5141737	621.5071	3.510602	0	2	798	-382						No media	0
476	28	756.8928	-366.2299	0.5051248	0.4967146	620.4584	3.641767	0	840.8859	-342.7567	0.3564544	0.5133603	621.3582	3.502156	0	2	799	-354						No media	0
492	29	757.2375	-371.9637	0.5051556	0.4962842	620.4521	3.644798	0	835.2682	-335.2372	0.3564652	0.5128304	621.3582	3.481913	0	2	796	-354						No media	0
509	30	758.3115	-360.9906	0.5051804	0.4959232	620.402	3.641891	0	846.7664	-379.2437	0.3564303	0.5129558	621.3604	3.542104	0	2	803	-370						No media	0
526	31	764.7605	-379.1442	0.505156	0.4957561	620.4227	3.663668	0	848.3551	-388.6539	0.3564077	0.5127285	621.1685	3.530272	0	2	807	-384						No media	0
542	32	761.0123	-368.4097	0.5051422	0.4957164	620.4234	3.652687	0	835.2343	-351.9839	0.356396	0.5122203	621.1649	3.510353	0	2	798	-360						No media	0
559	33	753.2585	-363.8858	0.5050852	0.4958032	620.2881	3.651905	0	856.7071	-394.048	0.3563102	0.512786	621.1671	3.535834	0	2	805	-379						No media	0
576	34	750.0121	-366.0757	0.5050078	0.4959573	620.3724	3.631807	0	844.2886	-392.749	0.3562264	0.5129433	621.0383	3.54437	0	2	797	-379						No media	0
592	35	745.7213	-369.2077	0.5049236	0.4960394	620.3302	3.656097	0	834.9647	-349.784	0.3561632	0.5125679	621.0372	3.541026	0	2	790	-359						No media	0
609	36	747.9821	-369.9507	0.504854	0.4960063	620.3072	3.665944	0	849.9825	-394.4514	0.3560439	0.5129021	621.0394	3.562081	0	2	799	-382						No media	0
626	37	744.7346	-366.5849	0.5048301	0.495829	620.3318	3.677817	0	849.5208	-382.9449	0.3559922	0.5125695	620.9176	3.554497	0	2	797	-375						No media	0
642	38	739.3518	-345.9319	0.5048722	0.495493	620.2458	3.666078	0	844.595	-388.5117	0.3560491	0.5122705	621.0006	3.541515	0	2	792	-367						No media	0
659	39	739.2896	-344.7021	0.5049945	0.4950846	620.0302	3.659854	0	855.0493	-389.0859	0.3561865	0.5119792	620.9841	3.583776	0	2	797	-367						No media	0
676	40	740.0027	-331.065	0.5052255	0.4948758	619.9557	3.682683	0	859.2986	-390.367	0.356434	0.5116362	620.8337	3.583829	0	2	800	-361						No media	0
692	41	725.606	-257.505	0.5056267	0.495086	619.7758	3.665558	0	821.3007	-293.7562	0.3568121	0.511344	620.7764	3.548166	0	2	773	-276						No media	0
709	42	645.1511	97.96693	0.5062146	0.4967788	619.5841	3.69659	0	703.1658	71.35464	0.3579538	0.5128534	620.7786	3.561666	0	3	674	85						No media	0
725	43	531.7802	386.2966	0.5068061	0.4990137	619.5582	3.655588	0	583.8846	359.9727	0.3592948	0.5151571	620.4662	3.577439	0	3	558	373						No media	0
742	44	479.4694	637.7954	0.5073125	0.5009115	619.3279	3.651614	0	490.9738	619.3785	0.3601971	0.51702	620.5137	3.564642	0	3	485	629						No media	0
759	45	462.842	697.426	0.5076105	0.5012873	619.1819	3.659526	0	495.2732	673.8804	0.3603127	0.5174718	620.3383	3.574287	0	3	479	686						No media	0
775	46	479.7657	732.6859	0.507994	0.5013366	618.9653	3.668319	0	489.3905	697.8162	0.360245	0.5173438	620.486	3.554394	0	3	485	715						No media	0
792	47	470.5736	716.7656	0.5081956	0.50138	619.2025	3.679229	0	497.35	690.3306	0.3603349	0.5171568	620.3428	3.571862	0	3	484	704						No media	0
795																			MovieStart	128	0	0	Frog_fixed.avi
809	48	473.1814	727.6323	0.5085072	0.5013372	619.0652	3.691276	0	489.881	688.5654	0.3604454	0.5169469	620.5017	3.575572	0	3	482	708						Frog_fixed.avi	0
825	49	474.9629	722.7592	0.5088488	0.5013177	619.1597	3.688994	0	491.1508	689.1328	0.3606838	0.5167245	620.4797	3.572602	0	3	483	706						Frog_fixed.avi	0
842	50	460.9027	720.0213	0.5092753	0.5013539	619.1154	3.67055	0	489.3662	690.3618	0.3610133	0.5165714	620.4435	3.574772	0	3	475	705						Frog_fixed.avi	0
859	51	465.0081	722.8134	0.5097764	0.5015303	619.1451	3.694288	0	495.3801	695.3947	0.3614621	0.5164928	620.3734	3.582674	0	3	480	709						Frog_fixed.avi	0
875	52	460.2134	706.2045	0.5103	0.5017329	619.0697	3.689224	0	497.2479	690.8146	0.3619225	0.5164628	620.3101	3.570619	0	3	479	699						Frog_fixed.avi	0
892	53	460.6502	716.2614	0.5108199	0.5018651	619.0133	3.692528	0	496.1866	689.3447	0.3623922	0.5163701	620.2196	3.587434	0	3	478	703						Frog_fixed.avi	0
909	54	459.0579	712.7786	0.5112878	0.501922	618.9844	3.701003	0	500.3872	692.8978	0.3628388	0.5162579	620.1802	3.588605	0	3	480	703						Frog_fixed.avi	0
925	55	453.1406	715.0437	0.5116766	0.5019028	618.955	3.708705	0	485.8737	689.5768	0.363157	0.5160509	620.1883	3.598122	0	3	470	702						Frog_fixed.avi	0
942	56	463.9792	718.4696	0.5120473	0.5018053	618.8616	3.706318	0	486.9927	693.168	0.3634572	0.5157018	620.2485	3.604764	0	3	475	706						Frog_fixed.avi	0
959	57	463.8533	705.6376	0.5123201	0.5017782	619.0181	3.7284	0	490.5889	690.6049	0.3637306	0.5154238	620.0543	3.600345	0	3	477	698						Frog_fixed.avi	0
975	58	464.7544	712.4774	0.5125861	0.5018052	618.9111	3.727297	0	487.7448	680.3356	0.3639931	0.5152738	620.2498	3.615917	0	3	476	696						Frog_fixed.avi	0
992	59	466.6685	710.8962	0.5128645	0.5019153	618.9848	3.748775	0	487.8961	685.4836	0.3642819	0.515252	620.0422	3.611349	0	3	477	698						Frog_fixed.avi	0
1009	60	461.6098	710.2574	0.5131313	0.5022029	618.9891	3.736565	0	487.8459	691.0498	0.3645263	0.5153222	620.314	3.622562	0	3	475	701						Frog_fixed.avi	0
1025	61	462.6197	699.6144	0.5134048	0.502567	618.9739	3.742586	0	491.854	694.7487	0.3648265	0.5155045	620.1831	3.606753	0	3	477	697						Frog_fixed.avi	0
1042	62	468.2211	704.5786	0.5136569	0.5028589	619.0311	3.757132	0	488.5898	691.7725	0.3650474	0.5157311	620.2999	3.611341	0	3	478	698						Frog_fixed.avi	0
1058	63	469.2108	710.1986	0.5138935	0.5031935	619.0023	3.753716	0	485.9824	692.9832	0.3652731	0.515944	619.9597	3.631624	0	3	478	702						Frog_fixed.avi	0
1075	64	643.224	736.4336	0.5130422	0.5035737	619.0222	3.751135	0	697.8726	746.8755	0.3645197	0.5164178	620.205	3.632234	0	4	671	742						Frog_fixed.avi	0
1092	65	843.2354	748.2288	0.511565	0.5041676	619.5541	3.779784	0	868.3502	771.1414	0.3634066	0.5169418	620.6896	3.597742	0	4	856	760						Frog_fixed.avi	0
1108	66	858.3263	756.7276	0.5116034	0.504205	619.3658	3.765144	0	878.711	781.8709	0.3634146	0.5170111	620.5357	3.630855	0	4	869	769						Frog_fixed.avi	0
1125	67	865.2491	768.4547	0.5119455	0.5043784	619.4823	3.746697	0	877.9636	792.1509	0.363585	0.5172157	620.5945	3.619833	0	4	872	780						Frog_fixed.avi	0
1142	68	861.1752	757.9172	0.5121465	0.5047982	619.3834	3.757194	0	882.5815	773.119	0.3638211	0.5176727	620.5245	3.596619	0	4	872	766						Frog_fixed.avi	0
1158	69	857.7557	768.2415	0.5123563	0.5052984	619.6443	3.74235	0	884.9683	783.8143	0.3639892	0.5181804	620.6312	3.580891	0	4	871	776						Frog_fixed.avi	0
1175	70	864.1534	772.3167	0.5125349	0.5059543	619.4727	3.717363	0	871.5106	785.9375	0.3641122	0.5188671	620.7314	3.571564	0	4	868	779						Frog_fixed.avi	0
1192	71	863.7684	765.7429	0.5126203	0.5067175	619.4968	3.706842	0	873.9579	790.2523	0.3642361	0.5196689	620.7514	3.557062	0	4	869	778						Frog_fixed.avi	0
1208	72	855.7058	772.7224	0.5126579	0.5074607	619.4825	3.681872	0	868.1201	788.8362	0.3642776	0.5207481	620.7532	3.542645	0	4	862	781						Frog_fixed.avi	0
1225	73	869.4476	761.9244	0.5127084	0.5081642	619.7408	3.645822	0	876.5751	791.9778	0.3643377	0.5211843	620.7314	3.516477	0	4	873	777						Frog_fixed.avi	0
1242	74	869.5338	772.3481	0.5127292	0.5086309	619.8398	3.633748	0	870.6786	787.056	0.3643615	0.5217959	620.8089	3.493394	0	4	870	780						Frog_fixed.avi	0
1258	75	870.8514	762.2559	0.5128234	0.5090505	620.0605	3.607447	0	873.0448	788.7693	0.3644605	0.5220972	620.8942	3.477681	0	4	872	776						Frog_fixed.avi	0
1275	76	865.6161	771.1196	0.5129533	0.5091712	620.0628	3.582524	0	872.7936	782.7361	0.3646019	0.5222581	621.2227	3.444966	0	4	869	777						Frog_fixed.avi	0
1292	77	872.9562	770.8951	0.5132101	0.5091856	620.0262	3.565392	0	869.8344	781.6244	0.3648511	0.5221946	621.2103	3.427747	0	4	871	776						Frog_fixed.avi	0
1308	78	864.3091	771.4512	0.5134376	0.5091149	620.2274	3.552535	0	866.8778	789.9198	0.3651311	0.5219855	621.3357	3.438445	0	4	866	781						Frog_fixed.avi	0
1325	79	871.4084	774.9337	0.5137253	0.5089349	620.1462	3.541633	0	868.606	781.9721	0.365386	0.5216925	621.314	3.417212	0	4	870	778						Frog_fixed.avi	0
1342	80	873.7296	776.3464	0.5139154	0.5087138	620.4048	3.527497	0	871.819	791.7556	0.3656181	0.5212183	621.482	3.414733	0	4	873	784						Frog_fixed.avi	0
1358	81	873.2035	774.0371	0.5141062	0.5085559	620.4201	3.503471	0	872.9215	788.7145	0.3658112	0.5209263	621.4981	3.396008	0	4	873	781						Frog_fixed.avi	0
1375	82	877.6516	779.0929	0.5142855	0.5085766	620.4606	3.494123	0	864.4605	794.9843	0.3659872	0.5207567	621.4422	3.38387	0	4	871	787						Frog_fixed.avi	0
1392	83	869.5686	775.7672	0.5143969	0.5088509	620.57	3.492949	0	873.2784	774.7216	0.3661189	0.5208811	621.645	3.367775	0	4	871	775						Frog_fixed.avi	0
1408	84	902.0341	780.4568	0.5142968	0.50922	620.4858	3.482161	0	912.8007	790.4845	0.3660377	0.5211681	621.5941	3.352294	0	5	907	785						Frog_fixed.avi	0
1425	85	1009.876	791.0106	0.5137236	0.5099776	620.6743	3.49448	0	1023.465	799.2037	0.3655875	0.5218218	621.9229	3.32996	0	5	1017	795						Frog_fixed.avi	0
1442	86	1003.154	787.5189	0.5138307	0.5105864	620.7424	3.470561	0	998.1155	802.4621	0.3656989	0.5223042	621.9152	3.338746	0	5	1001	795						Frog_fixed.avi	0
1458	87	1001.49	795.2751	0.5139389	0.5110658	620.7966	3.480821	0	1005.438	812.1191	0.3658224	0.5227804	621.9102	3.346031	0	5	1003	804						Frog_fixed.avi	0
1475	88	1008.299	782.5716	0.514054	0.5114335	620.8849	3.476132	0	1008.983	804.5519	0.3659507	0.5230277	621.9426	3.3448	0	5	1009	794						Frog_fixed.avi	0
1492	89	1004.919	786.27	0.5141723	0.5115234	620.89	3.47804	0	1006.137	802.4734	0.3660654	0.5231006	621.8521	3.314226	0	5	1006	794						Frog_fixed.avi	0
1508	90	1010.76	789.0737	0.5142897	0.5114488	620.8506	3.476367	0	1001.092	806.4292	0.3661402	0.5229781	621.9453	3.325446	0	5	1006	798						Frog_fixed.avi	0
1525	91	1014.464	792.2932	0.5143555	0.5112661	620.8792	3.464034	0	1000.763	814.344	0.3662054	0.5228365	622.0466	3.361956	0	5	1008	803						Frog_fixed.avi	0
1542	92	1006.762	787.0661	0.5144132	0.5111164	620.844	3.460209	0	1001.285	805.0308	0.3662637	0.5227441	622.0319	3.351158	0	5	1004	796						Frog_fixed.avi	0
1558	93	1005.106	791.9172	0.5144703	0.511001	620.8374	3.464359	0	997.232	794.1101	0.3663155	0.5226488	621.9932	3.335519	0	5	1001	793						Frog_fixed.avi	0
1575	94	1004.556	790.2829	0.5145476	0.5109574	620.888	3.459242	0	997.9944	807.0353	0.3663664	0.5226847	621.8839	3.337832	0	5	1001	799						Frog_fixed.avi	0
1592	95	1010.37	787.1428	0.5145855	0.5110307	620.8674	3.458055	0	1003.12	807.4359	0.3663891	0.5227814	621.8385	3.334132	0	5	1007	797						Frog_fixed.avi	0
1608	96	1007.549	776.5909	0.5145988	0.5109457	620.9113	3.466526	0	998.0177	793.2947	0.3663838	0.522742	621.8911	3.359154	0	5	1003	785						Frog_fixed.avi	0
1625	97	991.6379	611.7928	0.5143897	0.5100297	620.936	3.49171	0	1002.508	631.8693	0.3666361	0.5218039	621.808	3.337893	0	6	997	622						Frog_fixed.avi	0
1641	98	1003.732	484.0305	0.514221	0.5093264	621.248	3.487009	0	995.9165	516.8338	0.366779	0.5210844	622.0321	3.356797	0	6	1000	500						Frog_fixed.avi	0
1658	99	1015.393	477.2364	0.5142333	0.5095921	621.1485	3.481667	0	1002.836	510.2474	0.3666787	0.5211275	622.1425	3.351431	0	6	1009	494						Frog_fixed.avi	0
1675	100	1015.723	461.1769	0.5142965	0.5098592	620.9034	3.465941	0	1001.916	500.1606	0.3664625	0.5217217	622.1442	3.361245	0	6	1009	481						Frog_fixed.avi	0
1691	101	1015.991	475.9666	0.5143281	0.50994	620.8757	3.478615	0	1000.293	505.6408	0.3663596	0.5218301	621.9331	3.359524	0	6	1008	491						Frog_fixed.avi	0
1708	102	1013.583	482.3231	0.5143622	0.5100701	620.9105	3.469296	0	986.8605	522.2388	0.3663245	0.5219985	621.9619	3.37616	0	6	1000	502						Frog_fixed.avi	0
1725	103	1011.143	486.8962	0.514402	0.5102404	620.876	3.462936	0	989.4774	521.0988	0.3663122	0.5221871	621.9826	3.372026	0	6	1000	504						Frog_fixed.avi	0
1741	104	1012.693	484.6506	0.5144148	0.5103945	620.969	3.461912	0	994.7137	519.465	0.3662744	0.5222942	622.0288	3.352194	0	6	1004	502						Frog_fixed.avi	0
1758	105	1011.008	485.5739	0.5143991	0.5104502	620.9797	3.462198	0	994.3645	509.1763	0.3662251	0.5224351	622.0908	3.344385	0	6	1003	497						Frog_fixed.avi	0
1775	106	1008.261	483.5836	0.5143359	0.5104596	621.0631	3.447761	0	1000.873	503.9561	0.3661271	0.5224603	621.9631	3.322163	0	6	1005	494						Frog_fixed.avi	0
1791	107	1010.404	476.3835	0.5141493	0.5104493	621.2867	3.414476	0	998.7983	500.9759	0.365942	0.5224676	622.168	3.320817	0	6	1005	489						Frog_fixed.avi	0
1808	108	1017.094	489.3517	0.5139459	0.5104905	621.3532	3.435625	0	992.1292	506.0533	0.3657147	0.5225589	622.28	3.31135	0	6	1005	498						Frog_fixed.avi	0
1825	109	1019.578	469.8159	0.5136817	0.5106474	621.4904	3.383896	0	998.0023	512.3228	0.3654588	0.5227119	622.2587	3.308422	0	6	1009	491						Frog_fixed.avi	0
1841	110	1008.611	488.6815	0.513395	0.5108325	621.353	3.397692	0	1000.965	519.8099	0.365188	0.5230497	622.423	3.297277	0	6	1005	504						Frog_fixed.avi	0
1858	111	1015.655	481.705	0.5131115	0.5111801	621.6063	3.393005	0	986.3665	516.1298	0.3649024	0.5234784	622.4087	3.282035	0	6	1001	499						Frog_fixed.avi	0
1875	112	1012.483	486.4947	0.5128525	0.5115221	621.4065	3.387269	0	993.5541	505.7091	0.364643	0.5240256	622.3971	3.277001	0	6	1003	496						Frog_fixed.avi	0
1891	113	1018.432	476.2908	0.5125929	0.511741	621.729	3.367271	0	988.7375	519.0754	0.3643733	0.5243482	622.5247	3.299202	0	6	1004	498						Frog_fixed.avi	0
1908	114	1012.504	491.1191	0.5123696	0.5119023	621.5266	3.387708	0	997.0869	513.8114	0.3641448	0.5246622	622.4914	3.28077	0	6	1005	502						Frog_fixed.avi	0
1925	115	1019.405	482.4573	0.5120915	0.5118848	621.8182	3.36575	0	995.9107	498.3028	0.3638741	0.5249031	622.5253	3.247528	0	6	1008	490						Frog_fixed.avi	0
1941	116	1013.039	499.4709	0.511806	0.511744	621.715	3.360529	0	992.6868	518.7444	0.3636456	0.5249452	622.5361	3.265117	0	6	1003	509						Frog_fixed.avi	0
1958	117	1024.953	486.277	0.5115643	0.511571	621.8426	3.350943	0	995.1266	508.9058	0.3633406	0.5249617	622.7418	3.261266	0	6	1010	498						Frog_fixed.avi	0
1975	118	1017.227	486.3876	0.5112301	0.511378	621.84	3.352452	0	992.5121	520.9979	0.3630759	0.5249945	622.6398	3.24369	0	6	1005	504						Frog_fixed.avi	0
1991	119	1057.428	440.6843	0.5106631	0.5110904	622.0224	3.333979	0	1054.883	489.6883	0.3625973	0.5249802	622.7886	3.24857	0	6	1056	465						Frog_fixed.avi	0
2008	120	1043.161	459.5292	0.5102866	0.5110187	621.9041	3.362034	0	1025.617	492.6796	0.3622814	0.5248279	622.753	3.226434	0	6	1034	476						Frog_fixed.avi	0
2025	121	1051.166	461.9109	0.5099731	0.5110528	621.908	3.345976	0	1031.616	484.4498	0.36193	0.5249807	622.7529	3.219687	0	6	1041	473						Frog_fixed.avi	0
2041	122	1043.786	462.6247	0.509597	0.5110578	622.0449	3.350309	0	1028.746	495.677	0.3615644	0.5254377	622.7549	3.237939	0	6	1036	479						Frog_fixed.avi	0
2058	123	1038.154	465.7968	0.5092536	0.5112038	621.8453	3.373329	0	1032.493	479.5638	0.3611812	0.5257308	622.8342	3.258115	0	6	1035	473						Frog_fixed.avi	0
2075	124	1041.118	459.392	0.5089667	0.5112999	621.8184	3.365924	0	1018.393	500.994	0.3608636	0.5258561	622.8625	3.249716	0	6	1030	480						Frog_fixed.avi	0
2091	125	1040.053	456.7792	0.5086886	0.5114148	621.9556	3.369406	0	1031.459	487.1287	0.360622	0.5260292	622.8049	3.240761	0	6	1036	472						Frog_fixed.avi	0
2108	126	1048.427	457.6729	0.5085018	0.5114669	621.9228	3.380049	0	1029.537	498.8583	0.3603958	0.5261629	622.8629	3.253709	0	6	1039	478						Frog_fixed.avi	0
2125	127	1049.699	455.8668	0.5083503	0.5115327	621.7958	3.380111	0	1031.998	490.3481	0.3602374	0.5262858	622.9155	3.252563	0	6	1041	473						Frog_fixed.avi	0
2141	128	1038.022	463.3755	0.5082016	0.5115728	621.9479	3.393188	0	1033.239	462.0341	0.3601819	0.5262681	622.892	3.263616	0	6	1036	463						Frog_fixed.avi	0
2158	129	1049.207	453.2738	0.5080921	0.5117061	622.0222	3.381295	0	1041.004	481.6301	0.3600267	0.5266001	622.8941	3.270633	0	6	1045	467						Frog_fixed.avi	0
2174	130	1039.334	454.3482	0.5079888	0.5118904	621.9046	3.391269	0	1019.048	490.6531	0.3598766	0.5267318	622.8645	3.276713	0	6	1029	473						Frog_fixed.avi	0
2191	131	1035.474	469.0323	0.5078759	0.5121031	621.8435	3.416472	0	1026.7	490.9261	0.3597391	0.5268844	622.879	3.27809	0	6	1031	480						Frog_fixed.avi	0
2208	132	1035.206	453.422	0.5077007	0.5122802	621.9038	3.398081	0	1034.129	484.3137	0.3596624	0.5268444	622.8669	3.287564	0	6	1035	469						Frog_fixed.avi	0
2224	133	1043.306	462.5619	0.507555	0.5123573	621.9741	3.411159	0	1020.833	481.1485	0.3594677	0.5271887	622.8691	3.295084	0	6	1032	472						Frog_fixed.avi	0
2241	134	1039.736	464.3429	0.507391	0.512388	621.8663	3.414856	0	1031.231	473.985	0.3592629	0.5272897	622.9703	3.28358	0	6	1035	469						Frog_fixed.avi	0
2258	135	1027.46	466.7881	0.5072017	0.512355	621.9683	3.41794	0	1026.398	481.7314	0.3591843	0.5270736	622.9401	3.300109	0	6	1027	474						Frog_fixed.avi	0
2274	136	1044.711	458.0885	0.5070807	0.5123175	622.126	3.419997	0	1016.467	494.5253	0.3590079	0.5273212	622.9422	3.319535	0	6	1031	476						Frog_fixed.avi	0
2291	137	1049.302	465.3114	0.5070004	0.5123062	622.0491	3.446844	0	1025.05	479.8447	0.3588718	0.5273716	622.9626	3.297145	0	6	1037	473						Frog_fixed.avi	0
2308	138	1047.827	465.0551	0.5069267	0.5123208	622.0023	3.429741	0	1024.017	485.4058	0.3587648	0.5274301	623.0263	3.293913	0	6	1036	475						Frog_fixed.avi	0
2324	139	1048.581	471.6975	0.5068598	0.5123492	621.9769	3.429957	0	1031.97	481.1447	0.358711	0.5275043	623.0788	3.282902	0	6	1040	476						Frog_fixed.avi	0
2341	140	1045.684	472	0.5068184	0.5124015	622.1183	3.416738	0	1030.859	494.8399	0.3586915	0.527602	623.0229	3.288021	0	6	1038	483						Frog_fixed.avi	0
2358	141	1043.732	464.8922	0.5068145	0.5125155	622.1249	3.420441	0	1026.97	498.2631	0.3586768	0.5277151	623.0198	3.293437	0	6	1035	482						Frog_fixed.avi	0
2374	142	1036.901	476.1698	0.5068106	0.5126305	622.1572	3.419509	0	1023.898	488.3497	0.3586632	0.5278527	622.9705	3.305492	0	6	1030	482						Frog_fixed.avi	0
2391	143	1041.018	470.7016	0.5068176	0.5128269	622.1328	3.420154	0	1028.967	469.0448	0.3586708	0.5280924	622.98	3.285194	0	6	1035	470						Frog_fixed.avi	0
2408	144	1039.037	463.8253	0.5068429	0.5130294	622.1157	3.411664	0	1022.997	471.4731	0.3586668	0.5282159	622.963	3.281165	0	6	1031	468						Frog_fixed.avi	0
2424	145	1038.082	462.2076	0.5068502	0.5131547	622.1559	3.410527	0	1019.154	488.7119	0.3586821	0.5283149	622.9485	3.302235	0	6	1029	475						Frog_fixed.avi	0
2441	146	1035.502	468.9516	0.5068709	0.5132585	622.0583	3.416103	0	1018.011	481.3591	0.3586809	0.5284198	622.9818	3.294888	0	6	1027	475						Frog_fixed.avi	0
2458	147	1027.318	476.7079	0.5068466	0.5133365	622.2004	3.425546	0	1019.524	485.4049	0.3586719	0.5285376	622.9926	3.307932	0	6	1023	481						Frog_fixed.avi	0
2474	148	1031.982	478.6952	0.5068147	0.5133868	622.2151	3.41857	0	1015.795	495.5275	0.3586389	0.5285602	623.0061	3.29799	0	6	1024	487						Frog_fixed.avi	0
2491	149	1034.302	478.821	0.5067865	0.5133467	622.1902	3.442517	0	1015.138	493.9424	0.3586214	0.5285527	622.97	3.304091	0	6	1025	486						Frog_fixed.avi	0
2508	150	1032.38	460.2108	0.5066954	0.5135506	622.1937	3.435102	0	1022.256	488.9723	0.3585877	0.5284992	622.8741	3.32384	0	6	1027	475						Frog_fixed.avi	0
2524	151	1036.736	466.8038	0.5066987	0.5132685	622.1561	3.416514	0	1020.303	490.5653	0.3585604	0.528468	622.9089	3.313213	0	6	1029	479						Frog_fixed.avi	0
2541	152	1031.349	466.8818	0.5066915	0.5132297	622.1992	3.430265	0	1029.686	493.6906	0.3585793	0.5282375	622.9022	3.31822	0	6	1031	480						Frog_fixed.avi	0
2557	153	1025.1	474.63	0.5066832	0.5132289	622.2336	3.439294	0	1016.241	487.3295	0.3585531	0.5284877	622.9044	3.315683	0	6	1021	481						Frog_fixed.avi	0
2574	154	1028.568	467.1312	0.5066751	0.5132633	622.2294	3.434244	0	1026.485	472.2053	0.3585435	0.5285612	622.9517	3.301883	0	6	1028	470						Frog_fixed.avi	0
2591	155	1027.561	475.3712	0.5066364	0.5134436	622.2637	3.442736	0	1015.519	493.8148	0.3584914	0.528722	623.0754	3.310571	0	6	1022	485						Frog_fixed.avi	0
2607	156	1022.941	481.9924	0.5066096	0.5136736	622.2805	3.462583	0	1018.93	466.2224	0.3584423	0.5290045	623.1151	3.305425	0	6	1021	474						Frog_fixed.avi	0
2624	157	1030.449	467.0219	0.5065542	0.5138783	622.2578	3.458571	0	1018.663	491.8908	0.3583892	0.529188	623.1662	3.325873	0	6	1025	479						Frog_fixed.avi	0
2641	158	1031.931	477.603	0.5064721	0.5140289	622.215	3.453465	0	1010.113	487.9296	0.3582634	0.5294355	623.1797	3.329544	0	6	1021	483						Frog_fixed.avi	0
2657	159	1026.433	472.3034	0.5063263	0.5141719	622.2792	3.459109	0	1022.135	470.3498	0.3581797	0.5297532	623.0364	3.318172	0	6	1024	471						Frog_fixed.avi	0
2674	160	1019.1	474.7221	0.506181	0.5142599	622.1997	3.475746	0	1016.899	479.565	0.3580723	0.5298613	622.9515	3.325122	0	6	1018	477						Frog_fixed.avi	0
2691	161	1027.214	460.8222	0.5060845	0.5141898	622.3065	3.456711	0	1014.463	492.972	0.3579772	0.5297123	622.9497	3.359018	0	6	1021	477						Frog_fixed.avi	0
2707	162	1030.038	459.0164	0.5060204	0.5140746	622.2494	3.478188	0	1024.075	486.2169	0.3578948	0.5299477	622.952	3.327044	0	6	1027	473						Frog_fixed.avi	0
2724	163	1029.929	469.4036	0.5059815	0.5139366	622.193	3.484661	0	1023.192	470.0825	0.3578174	0.5298887	623.157	3.316128	0	6	1027	470						Frog_fixed.avi	0
2741	164	1035.304	458.8901	0.5059605	0.5137462	622.1268	3.457159	0	1017.3	479.7615	0.3578073	0.5298179	623.1177	3.330478	0	6	1026	469						Frog_fixed.avi	0
2757	165	1024.999	461.953	0.5059666	0.5136845	622.0984	3.461711	0	1017.797	479.3255	0.3578188	0.5297937	623.1404	3.34157	0	6	1021	471						Frog_fixed.avi	0
2774	166	1027.899	466.992	0.5060053	0.5136555	622.168	3.482887	0	1017.574	479.3801	0.3578767	0.5297654	623.1213	3.358889	0	6	1023	473						Frog_fixed.avi	0
2791	167	1024.615	471.1786	0.5060366	0.5136461	622.1664	3.483965	0	1012.747	481.0163	0.357915	0.5297496	623.118	3.341061	0	6	1019	476						Frog_fixed.avi	0
2807	168	1022.483	470.831	0.5060899	0.5137144	622.1989	3.486382	0	1012.81	484.225	0.3580203	0.5297708	622.9459	3.357345	0	6	1018	478						Frog_fixed.avi	0
2824	169	1018.353	471.4616	0.5061585	0.5138372	622.1926	3.496128	0	1021.324	478.817	0.3580956	0.5298136	622.9102	3.354324	0	6	1020	475						Frog_fixed.avi	0
2841	170	1024.803	467.2006	0.5062899	0.5139388	622.1655	3.513315	0	1020.444	477.3703	0.3581833	0.529852	623.0356	3.339096	0	6	1023	472						Frog_fixed.avi	0
2857	171	1028.825	464.9629	0.5064282	0.5140568	622.0755	3.47542	0	1010.497	492.4906	0.358282	0.5299109	623.1313	3.378232	0	6	1020	479						Frog_fixed.avi	0
2874	172	1031.1	467.2706	0.5065568	0.5142348	622.1797	3.486808	0	1018.173	487.7729	0.3584273	0.5300035	623.0895	3.363425	0	6	1025	478						Frog_fixed.avi	0
2891	173	1022.115	462.2063	0.5067152	0.5143879	622.27	3.480232	0	1013.75	488.7321	0.3586053	0.5301052	622.9468	3.381759	0	6	1018	475						Frog_fixed.avi	0
2907	174	1031.997	460.8957	0.5069287	0.5145149	622.0541	3.489919	0	1005.951	490.5843	0.3587458	0.5302241	623.1305	3.377986	0	6	1019	476						Frog_fixed.avi	0
2924	175	1022.965	458.8329	0.5070855	0.5146528	622.2415	3.489531	0	1009.894	488.7993	0.3589347	0.530367	623.1414	3.385726	0	6	1016	474						Frog_fixed.avi	0
2941	176	1019.197	468.304	0.5072791	0.5147225	622.3171	3.500858	0	1019.196	476.7752	0.3591281	0.530438	622.9537	3.360759	0	6	1019	473						Frog_fixed.avi	0
2957	177	1023.413	459.7345	0.507505	0.5147943	622.234	3.498723	0	1014.009	478.9473	0.3592873	0.5305476	623.2494	3.375489	0	6	1019	469						Frog_fixed.avi	0
2974	178	1012.78	473.2176	0.5076445	0.5148166	622.2886	3.516742	0	1011.427	480.0301	0.3594867	0.5305791	623.1828	3.392366	0	6	1012	477						Frog_fixed.avi	0
2991	179	1021.263	467.4075	0.5078768	0.5148748	622.3228	3.517968	0	1024.9	468.5896	0.3596954	0.5306086	623.1609	3.395359	0	6	1023	468						Frog_fixed.avi	0
3007	180	1019.34	471.4882	0.5080942	0.5149568	622.321	3.521456	0	1009.579	475.9056	0.3598754	0.5306343	623.368	3.408405	0	6	1014	474						Frog_fixed.avi	0
3024	181	1020.477	461.9806	0.5083367	0.5150308	622.4468	3.501896	0	1018.144	481.8939	0.3601446	0.5306578	623.1864	3.395658	0	6	1019	472						Frog_fixed.avi	0
3041	182	1017.375	469.5365	0.5085717	0.5151421	622.3793	3.53858	0	1012.637	488.2419	0.3603235	0.5306643	623.3177	3.414755	0	6	1015	479						Frog_fixed.avi	0
3057	183	1017.623	455.1631	0.5087993	0.515224	622.4552	3.520105	0	1009.584	486.0288	0.3605481	0.53068	623.213	3.409986	0	6	1014	471						Frog_fixed.avi	0
3074	184	1018.681	469.5446	0.5090562	0.5152577	622.3367	3.525817	0	1014.037	474.0915	0.3607608	0.5306358	623.2715	3.39204	0	6	1016	472						Frog_fixed.avi	0
3091	185	1016.871	465.8731	0.5092364	0.5152621	622.5316	3.529757	0	1009.891	473.0346	0.3609633	0.5306153	623.2909	3.426783	0	6	1013	469						Frog_fixed.avi	0
3107	186	1022.174	470.1617	0.5094831	0.5152841	622.4044	3.539824	0	1007.875	484.3885	0.3611735	0.5305735	623.1002	3.438414	0	6	1015	477						Frog_fixed.avi	0
3124	187	1016.49	460.2462	0.5096447	0.5153368	622.3444	3.523776	0	1012.251	481.0232	0.3613313	0.5305821	623.2705	3.422316	0	6	1014	471						Frog_fixed.avi	0
3140	188	1009.67	465.2005	0.5098438	0.5154359	622.3966	3.556431	0	1022.77	476.0287	0.3615417	0.5306048	623.1512	3.415704	0	6	1016	471						Frog_fixed.avi	0
3157	189	1022.698	469.2054	0.5100589	0.5155368	622.2238	3.553094	0	1014.959	475.3178	0.3617212	0.5306594	623.0414	3.428172	0	6	1019	472						Frog_fixed.avi	0
3174	190	1014.042	461.5697	0.5102109	0.5156093	622.2594	3.551951	0	1019.484	480.0421	0.3618897	0.5307208	623.0828	3.431475	0	6	1017	471						Frog_fixed.avi	0
3190	191	1024.261	464.0349	0.5104288	0.515678	622.1177	3.55765	0	1023.39	485.6187	0.3620884	0.5307902	622.9092	3.440456	0	6	1024	475						Frog_fixed.avi	0
3207	192	1014.416	477.8878	0.5105722	0.5157378	622.1952	3.585702	0	1020.101	479.8337	0.3622109	0.5308536	623.0016	3.443977	0	6	1017	479						Frog_fixed.avi	0
3224	193	1016.841	477.5853	0.510656	0.5157818	622.2215	3.588172	0	1009.014	482.5132	0.3623184	0.5308863	623.0522	3.457646	0	6	1013	480						Frog_fixed.avi	0
3240	194	1016.582	464.3689	0.5107791	0.5157773	622.275	3.567807	0	1016.089	481.461	0.3624198	0.530872	622.9595	3.460517	0	6	1016	473						Frog_fixed.avi	0
3257	195	1018.33	462.2615	0.5108675	0.515776	622.2792	3.575197	0	1013.904	484.9922	0.3625091	0.5308844	623.0239	3.473264	0	6	1016	474						Frog_fixed.avi	0
3274	196	1017.466	467.9803	0.5109375	0.5157537	622.0962	3.612303	0	1006.037	487.5982	0.3625462	0.5311466	623.0259	3.475886	0	6	1012	478						Frog_fixed.avi	0
3290	197	1018.498	459.9835	0.5110047	0.5158221	622.1921	3.607289	0	1012.846	482.3619	0.362653	0.5309965	622.9216	3.481686	0	6	1016	471						Frog_fixed.avi	0
3307	198	1025.902	455.5542	0.5110475	0.5159069	622.322	3.622119	0	1023.195	474.9799	0.3627076	0.5309255	622.9314	3.479955	0	6	1025	465						Frog_fixed.avi	0
3324	199	1018.24	454.4231	0.5110852	0.516071	622.3451	3.626451	0	1026.885	460.6146	0.3627474	0.5311365	622.9314	3.493152	0	6	1023	458						Frog_fixed.avi	0
3340	200	1013.722	460.8026	0.5111328	0.5161988	622.3483	3.63047	0	1016.816	484.6041	0.3628211	0.5314658	622.9334	3.508781	0	6	1015	473						Frog_fixed.avi	0
3357	201	1004.635	466.721	0.5111632	0.5163321	622.3932	3.648044	0	1014.671	477.2654	0.3628601	0.5315804	623.2627	3.497097	0	6	1010	472						Frog_fixed.avi	0
3374	202	1009.602	460.6815	0.5111958	0.5164081	622.4164	3.644366	0	1014.228	484.5992	0.3629283	0.5316502	623.2786	3.526752	0	6	1012	473						Frog_fixed.avi	0
3390	203	1006.374	464.9099	0.5112011	0.5164139	622.4661	3.643735	0	1009.552	482.0584	0.36295	0.531709	623.3392	3.525219	0	6	1008	473						Frog_fixed.avi	0
3407	204	1007.031	463.7986	0.5112063	0.5164163	622.5499	3.657661	0	1005.935	479.4219	0.3629479	0.5317121	623.4319	3.533525	0	6	1006	472						Frog_fixed.avi	0
3424	205	1006.221	462.4552	0.511165	0.5164075	622.5798	3.669421	0	1016.623	491.0912	0.3629218	0.5317002	623.5225	3.548386	0	6	1011	477						Frog_fixed.avi	0
3440	206	1008.897	460.1697	0.5111075	0.5163882	622.6482	3.68019	0	1018.307	483.2552	0.3628676	0.5317165	623.6244	3.549553	0	6	1014	472						Frog_fixed.avi	0
3457	207	1019.129	458.3708	0.5110474	0.5164137	622.601	3.714669	0	1015.104	486.481	0.3627849	0.5317398	623.528	3.564431	0	6	1017	472						Frog_fixed.avi	0
3474	208	1008.864	457.1227	0.5108995	0.5164011	622.8907	3.701573	0	1013.154	486.9377	0.3626873	0.5317839	623.478	3.589691	0	6	1011	472						Frog_fixed.avi	0
3490	209	1003.515	460.4812	0.5107351	0.5164042	622.8062	3.702676	0	1017.832	486.5606	0.3625399	0.5318466	623.5355	3.572946	0	6	1011	474						Frog_fixed.avi	0
3507	210	1008.767	452.839	0.5105963	0.5164309	622.6722	3.698684	0	1008.675	484.903	0.3623877	0.5319354	623.6746	3.584078	0	6	1009	469						Frog_fixed.avi	0
3524	211	1012.423	460.5141	0.5104528	0.5164459	622.8369	3.722547	0	1018.714	471.8674	0.3622671	0.532073	623.5004	3.596222	0	6	1016	466						Frog_fixed.avi	0
3540	212	1009.912	454.3242	0.5102736	0.5164191	622.8925	3.74299	0	1030.948	465.3055	0.3621715	0.5319098	623.4871	3.575683	0	6	1020	460						Frog_fixed.avi	0
3557	213	1002.731	461.7124	0.5101281	0.5163813	622.664	3.72867	0	1018.266	467.9476	0.3619787	0.5321706	623.4892	3.607383	0	6	1010	465						Frog_fixed.avi	0
3574	214	1013.52	457.2202	0.5100376	0.5163479	622.5898	3.745547	0	1013.216	475.3385	0.3618443	0.5321811	623.647	3.631243	0	6	1013	466						Frog_fixed.avi	0
3590	215	1005.52	456.7039	0.5098717	0.5163218	622.7194	3.742902	0	1017.186	477.7553	0.3617354	0.5322201	623.4883	3.610374	0	6	1011	467						Frog_fixed.avi	0
3607	216	1004.412	453.5208	0.5097223	0.5163071	622.7611	3.763695	0	1016.473	478.0602	0.3616076	0.5322612	623.3843	3.624511	0	6	1010	466						Frog_fixed.avi	0
3624	217	1001.524	453.8531	0.5096211	0.5163059	622.5604	3.780668	0	1020.377	480.3839	0.3614728	0.5323072	623.5227	3.624563	0	6	1011	467						Frog_fixed.avi	0
3640	218	1008.208	454.9818	0.5095553	0.5162864	622.4473	3.764914	0	1014.116	483.6047	0.3613613	0.5324268	623.5933	3.643148	0	6	1011	469						Frog_fixed.avi	0
3657	219	1015.336	452.483	0.509469	0.5163203	622.4873	3.780265	0	1016.672	485.7762	0.3612479	0.5325019	623.3759	3.646947	0	6	1016	469						Frog_fixed.avi	0
3674	220	1009.555	458.3879	0.5093291	0.5162767	622.5124	3.78612	0	1029.476	478.1652	0.3611563	0.5325502	623.2473	3.624534	0	6	1020	468						Frog_fixed.avi	0
3690	221	1019.391	447.0605	0.5091398	0.5162525	622.3603	3.782956	0	1041.812	490.3589	0.3609514	0.5325898	623.2889	3.618464	0	6	1031	469						Frog_fixed.avi	0
3707	222	1021.756	469.214	0.5090226	0.5161709	622.3338	3.792961	0	1029.913	489.0363	0.360799	0.532593	623.3051	3.615865	0	6	1026	479						Frog_fixed.avi	0
3723	223	1026.01	467.5275	0.5089181	0.5158837	622.2969	3.793155	0	1033.191	489.6202	0.3607588	0.532418	623.132	3.674156	0	6	1030	479						Frog_fixed.avi	0
3740	224	1017.364	470.4361	0.5088175	0.5156255	622.2668	3.798302	0	1026.55	473.9489	0.360684	0.5322306	622.9615	3.637177	0	6	1022	472						Frog_fixed.avi	0
3757	225	1019.003	471.1357	0.508759	0.515388	622.2437	3.812067	0	1033.251	486.9758	0.3606222	0.531942	622.8837	3.646578	0	6	1026	479						Frog_fixed.avi	0
3773	226	1022.392	466.1965	0.5086641	0.515179	622.2109	3.804195	0	1026.456	485.4649	0.3605151	0.5317699	622.9906	3.64986	0	6	1024	476						Frog_fixed.avi	0
3790	227	1016.378	471.3715	0.5085806	0.5150074	622.1593	3.825525	0	1033.903	489.678	0.3603953	0.5316287	622.9525	3.654905	0	6	1025	481						Frog_fixed.avi	0
3807	228	1021.538	472.8621	0.5084545	0.5148671	621.9676	3.806662	0	1032.746	484.6187	0.3602456	0.5315587	622.9161	3.656139	0	6	1027	479						Frog_fixed.avi	0
3823	229	1022.704	465.1525	0.5082514	0.5148104	621.8765	3.829331	0	1034.835	490.2547	0.3600897	0.5315527	622.7063	3.67439	0	6	1029	478						Frog_fixed.avi	0
3840	230	1023.022	470.4006	0.5080575	0.5147955	621.9904	3.822938	0	1042.397	486.0438	0.3598573	0.531606	622.8152	3.660553	0	6	1033	478						Frog_fixed.avi	0
3857	231	1025.051	466.9399	0.5078349	0.5148252	621.6776	3.815809	0	1031.28	488.5532	0.3596434	0.531696	622.74	3.671464	0	6	1028	478						Frog_fixed.avi	0
3873	232	1026.094	467.5102	0.5076151	0.5148898	621.8948	3.822416	0	1035.746	481.1443	0.3594146	0.5318224	622.7717	3.673772	0	6	1031	474						Frog_fixed.avi	0
3890	233	1030.047	468.0148	0.5074266	0.5149074	621.7344	3.814898	0	1031.849	495.6734	0.3592095	0.5319248	622.8104	3.675318	0	6	1031	482						Frog_fixed.avi	0
3907	234	1024.903	464.4141	0.5072172	0.5148652	621.7979	3.833599	0	1038.23	488.9301	0.3590671	0.5320089	622.6677	3.681182	0	6	1032	477						Frog_fixed.avi	0
3923	235	1025.25	458.1718	0.5070587	0.5147823	621.9319	3.823308	0	1034.685	489.9218	0.3588855	0.5320071	622.7141	3.668894	0	6	1030	474						Frog_fixed.avi	0
3940	236	1031.026	453.632	0.5069185	0.5146475	621.7802	3.831627	0	1031.29	484.9211	0.3587254	0.5319161	622.8763	3.676888	0	6	1031	469						Frog_fixed.avi	0
3957	237	1023.41	463.7077	0.5067183	0.5144013	621.8361	3.837577	0	1034.802	483.9066	0.3585972	0.5318279	622.6823	3.667856	0	6	1029	474						Frog_fixed.avi	0
3973	238	1028.957	467.2379	0.5065609	0.5141348	621.9865	3.833305	0	1030.344	486.5509	0.3584136	0.5317177	622.7551	3.687104	0	6	1030	477						Frog_fixed.avi	0
3990	239	1033.661	465.08	0.5063867	0.5139904	621.7792	3.824816	0	1035.686	489.0069	0.3582221	0.5316737	622.8354	3.676908	0	6	1035	477						Frog_fixed.avi	0
4007	240	1023.701	460.1053	0.5061753	0.5139454	621.9513	3.824098	0	1037.126	487.9771	0.3580794	0.5317319	622.7236	3.67983	0	6	1030	474						Frog_fixed.avi	0
4023	241	1027.925	452.8519	0.5060318	0.5139675	622.0164	3.846375	0	1031.899	483.825	0.3579093	0.5318699	622.7412	3.662763	0	6	1030	468						Frog_fixed.avi	0
4040	242	1032.203	461.4851	0.505912	0.5140032	621.799	3.82281	0	1028.728	496.5346	0.3577655	0.5320465	622.8124	3.675313	0	6	1030	479						Frog_fixed.avi	0
4057	243	1028.351	460.6598	0.5057899	0.5140468	621.6365	3.802445	0	1028.165	487.4872	0.3576625	0.5322335	622.7504	3.666833	0	6	1028	474						Frog_fixed.avi	0
4073	244	1023.591	467.2782	0.5056912	0.5140688	621.8132	3.802355	0	1028.655	489.5587	0.3576051	0.5323141	622.6478	3.672069	0	6	1026	478						Frog_fixed.avi	0
4090	245	1022.781	455.5321	0.5056382	0.5141135	621.8958	3.799582	0	1036.949	493.0897	0.3575578	0.5323486	622.5963	3.666357	0	6	1030	474						Frog_fixed.avi	0
4107	246	1024.778	468.3972	0.505619	0.5141168	621.9063	3.786483	0	1035.536	488.1485	0.3575368	0.5323622	622.5876	3.646287	0	6	1030	478						Frog_fixed.avi	0
4123	247	1021.558	460.2446	0.5056399	0.5140375	621.8763	3.784697	0	1036.441	491.812	0.3575598	0.5323183	622.6159	3.64084	0	6	1029	476						Frog_fixed.avi	0
4140	248	1023.968	463.7875	0.5056915	0.5139591	621.7994	3.779342	0	1032.413	486.0743	0.3576031	0.5322393	622.5662	3.652064	0	6	1028	475						Frog_fixed.avi	0
4157	249	1024.124	454.7217	0.5057654	0.5138531	621.7078	3.783227	0	1027.377	490.5369	0.3576525	0.5320747	622.5914	3.620894	0	6	1026	473						Frog_fixed.avi	0
4173	250	1027.93	462.218	0.5058927	0.5137287	621.5948	3.788685	0	1029.997	488.5941	0.357726	0.5318885	622.6589	3.623987	0	6	1029	475						Frog_fixed.avi	0
4190	251	1028.846	458.9572	0.5059624	0.5136102	621.724	3.767187	0	1030.622	491.1551	0.3578154	0.5317258	622.5967	3.627504	0	6	1030	475						Frog_fixed.avi	0
4207	252	1023.917	465.3983	0.5060282	0.5134839	621.8403	3.776611	0	1035.138	484.9317	0.3578911	0.5315827	622.5065	3.601428	0	6	1030	475						Frog_fixed.avi	0
4223	253	1027.295	464.4352	0.5061004	0.5133634	621.7938	3.763423	0	1034.533	481.4187	0.3579764	0.5314384	622.3515	3.603597	0	6	1031	473						Frog_fixed.avi	0
4240	254	1020.214	459.3604	0.5061427	0.5132366	621.7109	3.762938	0	1029.006	487.5657	0.358052	0.531122	622.3489	3.633059	0	6	1025	473						Frog_fixed.avi	0
4256	255	1023.751	462.1297	0.5061992	0.5131395	621.6086	3.763908	0	1037.199	498.5985	0.3580625	0.5310764	622.3512	3.628031	0	6	1030	480						Frog_fixed.avi	0
4273	256	1021.029	458.6635	0.5062619	0.5130881	621.3859	3.75679	0	1038.37	483.6997	0.3580976	0.530972	622.3835	3.615425	0	6	1030	471						Frog_fixed.avi	0
4290	257	1021.654	458.5086	0.506323	0.5130779	621.3515	3.754492	0	1029.531	485.6796	0.3581416	0.530864	622.346	3.633306	0	6	1026	472						Frog_fixed.avi	0
4306	258	1023.324	456.1122	0.5064159	0.5130794	621.4006	3.775531	0	1027.247	490.3864	0.358192	0.5308074	622.345	3.600727	0	6	1025	473						Frog_fixed.avi	0
4323	259	1022.291	457.3689	0.5065088	0.5131044	621.5589	3.749854	0	1028.232	496.0586	0.3583127	0.530758	622.2286	3.623601	0	6	1025	477						Frog_fixed.avi	0
4340	260	1018.02	460.8047	0.5066565	0.5131148	621.4885	3.768817	0	1033.187	482.9933	0.3584628	0.5307571	622.0701	3.619078	0	6	1026	472						Frog_fixed.avi	0
4356	261	1026.395	453.9765	0.5068136	0.5131362	621.1676	3.768817	0	1026.042	492.1996	0.3585821	0.5307428	622.155	3.628667	0	6	1026	473						Frog_fixed.avi	0
4373	262	1020.372	460.135	0.5069247	0.513126	621.3165	3.775993	0	1022.408	489.2365	0.3586589	0.530715	622.1677	3.619972	0	6	1021	475						Frog_fixed.avi	0
4390	263	1022.274	448.2649	0.5070014	0.5131344	621.3824	3.77451	0	1025.779	482.8735	0.3587423	0.5306643	622.0545	3.624604	0	6	1024	466						Frog_fixed.avi	0
4406	264	1021.881	457.5457	0.5070581	0.5130807	621.3342	3.770974	0	1029.385	482.6339	0.3587692	0.5306199	622.0044	3.625893	0	6	1026	470						Frog_fixed.avi	0
4423	265	1015.222	458.2295	0.5070494	0.5130516	621.3021	3.768299	0	1029.902	480.6989	0.3587456	0.5306113	621.9953	3.62928	0	6	1023	469						Frog_fixed.avi	0
4440	266	1020.701	439.9791	0.5070245	0.51309	621.3116	3.773189	0	1031.491	484.5435	0.3587145	0.5304326	622.0041	3.633721	0	6	1026	462						Frog_fixed.avi	0
4456	267	1017.95	455.5596	0.5069786	0.5131915	621.2896	3.780457	0	1031.722	488.5663	0.3586286	0.5307309	622.0063	3.661721	0	6	1025	472						Frog_fixed.avi	0
4473	268	1012.735	467.8391	0.5069011	0.5133758	621.1207	3.783726	0	1029.547	480.641	0.358548	0.5309001	621.8754	3.637763	0	6	1021	474						Frog_fixed.avi	0
4490	269	1016.011	462.261	0.5068521	0.5136479	621.0208	3.799927	0	1036.481	465.8478	0.3585362	0.5309668	621.8472	3.6619	0	6	1026	464						Frog_fixed.avi	0
4506	270	1021.052	450.8604	0.5068227	0.5138769	621.0489	3.787124	0	1029.788	479.9636	0.3584468	0.5314208	621.8494	3.657789	0	6	1025	465						Frog_fixed.avi	0
4523	271	1025.583	459.3409	0.5067741	0.5139906	621.0845	3.787814	0	1032.768	482.4582	0.3583889	0.5315754	621.8043	3.664673	0	6	1029	471						Frog_fixed.avi	0
4540	272	1010.443	469.1208	0.5066643	0.5140413	621.3381	3.798368	0	1027.709	481.6224	0.3582623	0.531721	621.9387	3.66309	0	6	1019	475						Frog_fixed.avi	0
4556	273	1011.543	459.8329	0.5065228	0.5140463	621.4078	3.786188	0	1033.073	473.2719	0.3581254	0.53188	622.1196	3.652574	0	6	1022	467						Frog_fixed.avi	0
4573	274	1014.968	465.2485	0.5063355	0.5139985	621.2134	3.793566	0	1034.813	473.4828	0.3579867	0.5320261	621.9149	3.665157	0	6	1025	469						Frog_fixed.avi	0
4590	275	1017.534	461.9785	0.5061194	0.5139291	621.442	3.802934	0	1028.647	469.5013	0.357753	0.5321898	622.0493	3.652174	0	6	1023	466						Frog_fixed.avi	0
4606	276	1005.921	462.8111	0.5058542	0.5138624	621.2706	3.795037	0	1028.037	481.3147	0.3575345	0.5322627	622.0417	3.682316	0	6	1017	472						Frog_fixed.avi	0
4623	277	1012.401	468.3113	0.5056084	0.513752	621.4412	3.821553	0	1035.038	473.9773	0.3573087	0.5323547	622.2049	3.667604	0	6	1024	471						Frog_fixed.avi	0
4640	278	1015.951	463.7674	0.5053961	0.5137044	621.4523	3.818074	0	1023.916	487.0892	0.3571186	0.532212	622.2155	3.68058	0	6	1020	475						Frog_fixed.avi	0
4656	279	1016.827	465.3913	0.5052079	0.513665	621.5527	3.842208	0	1035.945	474.5464	0.3569596	0.5325387	622.2178	3.683897	0	6	1026	470						Frog_fixed.avi	0
4673	280	1016.864	458.9717	0.5050871	0.51366	621.7652	3.823363	0	1031.431	470.1971	0.35684	0.5326745	622.4304	3.67244	0	6	1024	465						Frog_fixed.avi	0
4690	281	1013.453	469.4021	0.505023	0.5136781	621.8045	3.822196	0	1028.976	470.436	0.3567883	0.5328252	622.475	3.685194	0	6	1021	470						Frog_fixed.avi	0
4706	282	1011.39	468.9127	0.5050178	0.5137654	621.7948	3.822737	0	1027.139	472.8326	0.3568031	0.5330112	622.5164	3.691246	0	6	1019	471						Frog_fixed.avi	0
4723	283	1010.874	463.8635	0.5050824	0.5139461	621.9269	3.814967	0	1028.678	474.5372	0.3568856	0.5331972	622.5554	3.702646	0	6	1020	469						Frog_fixed.avi	0
4740	284	1013.56	472.4874	0.5052056	0.514201	621.8593	3.826728	0	1029.402	469.6046	0.3570475	0.5334601	622.5025	3.693531	0	6	1021	471						Frog_fixed.avi	0
4756	285	1022.501	463.6393	0.5054481	0.5146203	621.9155	3.823391	0	1024.138	468.6967	0.3572153	0.5338351	622.6939	3.704336	0	6	1023	466						Frog_fixed.avi	0
4773	286	1016.603	476.4275	0.505621	0.514985	622.097	3.827801	0	1033.42	467.5861	0.3574992	0.5341323	622.5276	3.713256	0	6	1025	472						Frog_fixed.avi	0
4790	287	1028.189	457.2509	0.5058834	0.5154902	621.9485	3.830532	0	1025.183	469.7462	0.3576903	0.5345758	622.7855	3.702855	0	6	1027	463						Frog_fixed.avi	0
4806	288	1016.253	482.7815	0.5060713	0.5158527	622.1397	3.844296	0	1026.442	475.9542	0.357908	0.5348174	622.7465	3.711082	0	6	1021	479						Frog_fixed.avi	0
4823	289	1012.233	476.3878	0.5062333	0.5162122	622.278	3.847331	0	1025.766	468.8788	0.358097	0.535057	622.7287	3.70387	0	6	1019	473						Frog_fixed.avi	0
4839	290	1015.459	471.0242	0.5063531	0.5164314	622.2689	3.84643	0	1023.06	477.3701	0.3582087	0.5352038	622.9664	3.730516	0	6	1019	474						Frog_fixed.avi	0
4856	291	1015.732	472.7487	0.5064268	0.5165861	622.4198	3.845939	0	1020.72	471.4296	0.3582886	0.5353842	623.0554	3.734208	0	6	1018	472						Frog_fixed.avi	0
4873	292	1007.703	460.3085	0.5065147	0.5165971	622.4434	3.836061	0	1024.266	464.0788	0.3584117	0.5352685	623.2164	3.724207	0	6	1016	462						Frog_fixed.avi	0
4889	293	999.0476	447.4315	0.5065644	0.5165796	622.4737	3.847601	0	1017.721	448.9162	0.358567	0.5352226	623.0278	3.70034	0	6	1008	448						Frog_fixed.avi	0
4906	294	997.2372	459.3379	0.5065645	0.5166679	622.6078	3.859829	0	1019.409	455.1895	0.3586102	0.5352184	623.1422	3.720489	0	6	1008	457						Frog_fixed.avi	0
4923	295	1001.666	452.7675	0.5066167	0.5166024	622.6399	3.881569	0	1014.697	457.7819	0.3586584	0.5351462	623.2718	3.734623	0	6	1008	455						Frog_fixed.avi	0
4939	296	992.5222	464.2558	0.506644	0.5165269	622.723	3.856183	0	1015.066	451.9044	0.3587011	0.5350773	623.3912	3.715948	0	6	1004	458						Frog_fixed.avi	0
4956	297	1001.07	456.2746	0.5066523	0.5164636	622.7208	3.860262	0	1017.768	456.0866	0.3587081	0.5350317	623.4946	3.72349	0	6	1009	456						Frog_fixed.avi	0
4973	298	996.8092	457.0593	0.5066113	0.5164224	622.8386	3.853386	0	1016.688	457.0432	0.358687	0.5350071	623.5466	3.721319	0	6	1007	457						Frog_fixed.avi	0
4989	299	1003.872	451.0373	0.5065355	0.5164348	622.8831	3.866819	0	1025.444	462.32	0.3586221	0.5350642	623.6041	3.719426	0	6	1015	457						Frog_fixed.avi	0
5006	300	1005.634	452.9488	0.5063913	0.5164596	623.1625	3.861693	0	1017.392	451.6889	0.3584912	0.5351982	623.7593	3.734295	0	6	1012	452						Frog_fixed.avi	0
5023	301	1005.474	462.6359	0.5062196	0.5165778	623.2279	3.867954	0	1018.775	451.085	0.3583286	0.5354791	623.8843	3.717488	0	6	1012	457						Frog_fixed.avi	0
5039	302	1003.569	451.7543	0.5060616	0.5168712	623.0338	3.857521	0	1012.919	465.5913	0.3581928	0.5357502	623.8021	3.732198	0	6	1008	459						Frog_fixed.avi	0
5056	303	1005.343	453.2364	0.5059102	0.5171984	623.2902	3.865883	0	1016.625	456.5496	0.3580664	0.5362502	623.903	3.735591	0	6	1011	455						Frog_fixed.avi	0
5073	304	1008.546	452.1526	0.5058093	0.5175572	623.5089	3.864699	0	1020.707	453.0254	0.3579598	0.5367178	624.0954	3.729118	0	6	1015	453						Frog_fixed.avi	0
5089	305	1003.663	450.312	0.5057527	0.5179142	623.4113	3.860654	0	1012.376	462.1678	0.3579376	0.5371896	624.0595	3.73356	0	6	1008	456						Frog_fixed.avi	0
5106	306	1012.456	453.6417	0.5057577	0.5180976	623.4486	3.862575	0	1020.628	454.9081	0.3579369	0.5374878	624.2154	3.71588	0	6	1017	454						Frog_fixed.avi	0
5123	307	1004.145	454.7329	0.5057877	0.5182034	623.5624	3.851398	0	1021.18	469.7809	0.3579956	0.5376046	624.1863	3.726461	0	6	1013	462						Frog_fixed.avi	0
5139	308	1002.876	455.7831	0.5058553	0.5181514	623.5467	3.867687	0	1018.805	455.563	0.3580797	0.5376418	624.1882	3.715585	0	6	1011	456						Frog_fixed.avi	0
5156	309	998.9741	456.3724	0.5059578	0.5180881	623.5591	3.855532	0	1021.956	463.4739	0.3582127	0.5375745	624.0862	3.732793	0	6	1010	460						Frog_fixed.avi	0
5173	310	1004.817	460.6992	0.5061271	0.5181144	623.4866	3.849183	0	1018.612	454.0119	0.358312	0.5375641	624.2054	3.707648	0	6	1012	457						Frog_fixed.avi	0
5189	311	1004.465	458.9445	0.5062586	0.5182205	623.6408	3.852278	0	1017.719	461.8683	0.3584437	0.5375977	624.3575	3.714165	0	6	1011	460						Frog_fixed.avi	0
5206	312	994.5697	457.7408	0.5063732	0.5184428	623.7308	3.843836	0	1018.279	451.7548	0.3586122	0.5378035	624.2512	3.722494	0	6	1006	455						Frog_fixed.avi	0
5222	313	1005.359	441.2911	0.5065428	0.5187169	623.6732	3.864716	0	1025.889	463.1772	0.3587651	0.5379308	624.2134	3.711509	0	6	1016	452						Frog_fixed.avi	0
5239	314	1008.097	457.1925	0.5066557	0.5189217	623.5704	3.844781	0	1019.383	471.2388	0.3588394	0.5380783	624.2773	3.720743	0	6	1014	464						Frog_fixed.avi	0
5256	315	1000.644	457.5665	0.5067127	0.5191806	623.6449	3.849945	0	1029.558	464.386	0.3588992	0.5382482	624.3978	3.696778	0	6	1015	461						Frog_fixed.avi	0
5272	316	1005.532	455.0564	0.5067629	0.5194103	623.6127	3.863309	0	1019.404	472.9191	0.3589492	0.5383934	624.3571	3.722189	0	6	1012	464						Frog_fixed.avi	0
5289	317	1004.843	456.3336	0.5068074	0.5195455	623.7231	3.858716	0	1012.748	471.5566	0.3589797	0.5385165	624.3438	3.719232	0	6	1009	464						Frog_fixed.avi	0
5306	318	1000.6	450.5922	0.5068593	0.5195889	623.723	3.846742	0	1022.968	453.4844	0.3590781	0.5386033	624.2627	3.701746	0	6	1012	452						Frog_fixed.avi	0
5322	319	999.6102	449.8622	0.5069689	0.5195868	623.5993	3.860956	0	1031.615	462.325	0.3592177	0.5384904	624.2125	3.709105	0	6	1016	456						Frog_fixed.avi	0
5339	320	1002.991	447.9522	0.5071738	0.5195532	623.5254	3.858915	0	1024.152	463.1738	0.3593337	0.5384328	624.22	3.71675	0	6	1014	456						Frog_fixed.avi	0
5356	321	1005.711	448.4965	0.5073173	0.5195224	623.7048	3.865068	0	1021.098	469.4628	0.3595034	0.5383926	624.3362	3.707138	0	6	1013	459						Frog_fixed.avi	0
5372	322	999.9124	447.9196	0.5074643	0.519497	623.5901	3.871917	0	1027.333	465.687	0.3596926	0.538343	624.0656	3.694349	0	6	1014	457						Frog_fixed.avi	0
5389	323	999.5016	443.9548	0.5076276	0.5195147	623.4869	3.868752	0	1030.066	461.5095	0.3598158	0.5383533	624.1409	3.693128	0	6	1015	453						Frog_fixed.avi	0
5406	324	1001.688	446.1062	0.5077056	0.5195273	623.4893	3.865609	0	1028.45	464.71	0.359865	0.5383543	624.1924	3.703946	0	6	1015	455						Frog_fixed.avi	0
5422	325	1002.285	454.5395	0.5077244	0.5195437	623.4925	3.874124	0	1024.896	471.8873	0.3598732	0.5383967	624.1722	3.725894	0	6	1014	463						Frog_fixed.avi	0
5439	326	1005.505	449.2881	0.5077158	0.5195822	623.4873	3.863009	0	1026.959	473.2382	0.3598647	0.5384399	624.173	3.714319	0	6	1016	461						Frog_fixed.avi	0
5456	327	1000.887	444.4487	0.5076841	0.5196947	623.4755	3.878515	0	1028.864	461.4201	0.3598537	0.5386379	624.1877	3.710241	0	6	1015	453						Frog_fixed.avi	0
5472	328	1000.597	454.8104	0.5077003	0.5199226	623.5104	3.871878	0	1031.385	474.1337	0.359878	0.538778	624.1605	3.727174	0	6	1016	464						Frog_fixed.avi	0
5489	329	1003.032	450.8758	0.507764	0.5202974	623.6093	3.884457	0	1028.271	467.618	0.359904	0.5390165	624.2703	3.711448	0	6	1016	459						Frog_fixed.avi	0
5506	330	1003.387	447.8019	0.5078222	0.5205513	623.7068	3.884719	0	1028.844	464.9783	0.3599964	0.5394169	624.1981	3.729804	0	6	1016	456						Frog_fixed.avi	0
5522	331	999.7251	444.3558	0.507912	0.5209364	623.6746	3.884001	0	1027.626	473.961	0.3601058	0.5396695	624.1689	3.727842	0	6	1014	459						Frog_fixed.avi	0
5539	332	994.1273	456.2841	0.5080088	0.5212306	623.562	3.877761	0	1037.061	472.6397	0.3602345	0.5399469	624.1547	3.731574	0	6	1016	464						Frog_fixed.avi	0
5556	333	995.0287	463.6942	0.5081136	0.5215589	623.7596	3.875331	0	1033.101	475.427	0.3603088	0.5403007	624.2515	3.740278	0	6	1014	470						Frog_fixed.avi	0
5572	334	1003.151	443.3561	0.5081949	0.5219688	623.6629	3.898935	0	1028.613	479.8179	0.3603603	0.5406085	624.3078	3.72401	0	6	1016	462						Frog_fixed.avi	0
5589	335	1001.275	457.0785	0.50823	0.5222842	623.8458	3.887286	0	1023.2	476.825	0.3603879	0.5410793	624.3746	3.753168	0	6	1012	467						Frog_fixed.avi	0
5606	336	1008.085	452.6707	0.5082248	0.5227286	623.935	3.88195	0	1035.617	472.5216	0.3604128	0.5414312	624.5737	3.738109	0	6	1022	463						Frog_fixed.avi	0
5622	337	1000.543	460.2084	0.5082171	0.5230237	624.0685	3.895468	0	1032.911	473.1693	0.3604205	0.5419112	624.6647	3.75836	0	6	1017	467						Frog_fixed.avi	0
5639	338	1008.444	455.7245	0.5082049	0.5233176	624.0255	3.888328	0	1037.982	473.3886	0.3604313	0.5421824	624.7602	3.729607	0	6	1023	465						Frog_fixed.avi	0
5656	339	1002.925	456.8499	0.5081732	0.5234166	624.2985	3.894964	0	1030.51	487.3579	0.3604371	0.5423645	624.8748	3.766453	0	6	1017	472						Frog_fixed.avi	0
5672	340	1003.515	446.9196	0.5081756	0.5234118	624.4272	3.904842	0	1029.797	492.7119	0.3604552	0.5423634	624.9718	3.776421	0	6	1017	470						Frog_fixed.avi	0
5689	341	1006.697	454.5825	0.5081788	0.5232584	624.537	3.906872	0	1036.472	479.7472	0.3604687	0.542225	625.0487	3.74777	0	6	1022	467						Frog_fixed.avi	0
5706	342	986.6639	492.2462	0.5081867	0.5235898	624.6007	3.894025	0	1026.08	512.5545	0.360581	0.5423545	625.0489	3.747976	0	6	1006	502						Frog_fixed.avi	0
5722	343	950.4837	657.022	0.5081658	0.5248374	624.7274	3.887809	0	998.627	655.3829	0.3610901	0.543268	625.1931	3.765921	0	7	975	656						Frog_fixed.avi	0
5739	344	994.1467	763.6747	0.5079093	0.5259713	624.7267	3.885076	0	1021.848	778.2079	0.3612661	0.5440981	625.1664	3.739821	0	7	1008	771						Frog_fixed.avi	0
5755	345	1002.293	802.1494	0.5079724	0.5260625	624.8334	3.873337	0	1037.359	804.8096	0.3612354	0.5442576	625.2125	3.744546	0	7	1020	803						Frog_fixed.avi	0
5772	346	1000.28	804.0314	0.5081682	0.526127	624.8041	3.889924	0	1033.667	805.9116	0.3612397	0.5441916	625.1272	3.748932	0	7	1017	805						Frog_fixed.avi	0
5789	347	998.4787	805.3744	0.5083014	0.5262771	624.7313	3.874229	0	1043.057	784.173	0.3613152	0.5442922	625.1027	3.746537	0	7	1021	795						Frog_fixed.avi	0
5805	348	995.3973	805.2274	0.5084507	0.5264864	624.7263	3.865329	0	1047.226	795.9586	0.3613451	0.5443993	625.114	3.744554	0	7	1021	801						Frog_fixed.avi	0
5822	349	1006.041	807.5677	0.5085449	0.5266512	624.8223	3.877051	0	1032.822	795.824	0.3613535	0.5445076	625.0928	3.7634	0	7	1019	802						Frog_fixed.avi	0
5839	350	996.6686	796.1699	0.5085974	0.5268091	624.843	3.874693	0	1040.477	798.175	0.3613285	0.5445451	625.0756	3.759898	0	7	1019	797						Frog_fixed.avi	0
5855	351	1003.52	803.4333	0.5085974	0.5268534	624.8542	3.875362	0	1043.238	790.0147	0.3612805	0.5445325	625.0999	3.757673	0	7	1023	797						Frog_fixed.avi	0
5872	352	1003.506	807.8134	0.5086029	0.5268208	624.7535	3.876464	0	1034.069	785.7046	0.3612103	0.5444168	625.0695	3.754353	0	7	1019	797						Frog_fixed.avi	0
5889	353	1000.698	801.4871	0.5086167	0.5266972	624.9462	3.880751	0	1029.166	789.0781	0.3611833	0.5442923	625.2087	3.763813	0	7	1015	795						Frog_fixed.avi	0
5905	354	1005.977	801.1062	0.5086579	0.5265815	624.921	3.87158	0	1039.632	796.5247	0.3612376	0.5440418	625.3648	3.773311	0	7	1023	799						Frog_fixed.avi	0
5922	355	998.3829	802.9055	0.5087242	0.5264167	624.9397	3.8788	0	1033.615	786.489	0.3613077	0.5438853	625.328	3.763653	0	7	1016	795						Frog_fixed.avi	0
5939	356	995.4214	802.9749	0.5088318	0.5263242	624.9087	3.872552	0	1037.209	787.8265	0.3614139	0.5437914	625.41	3.754353	0	7	1016	795						Frog_fixed.avi	0
5955	357	998.6759	808.4694	0.5089919	0.5261841	625.1398	3.883308	0	1032.692	788.3425	0.3615182	0.5436724	625.5245	3.768747	0	7	1016	798						Frog_fixed.avi	0
5972	358	1003.591	804.6982	0.5091068	0.5260768	625.3614	3.877279	0	1034.724	779.5005	0.3616284	0.5436332	625.5737	3.773768	0	7	1019	792						Frog_fixed.avi	0
5989	359	995.4846	798.9311	0.5091866	0.5260119	625.3994	3.88777	0	1037.297	782.619	0.3617582	0.5436102	625.6547	3.768864	0	7	1016	791						Frog_fixed.avi	0
6005	360	1001.092	793.1471	0.5092457	0.5259987	625.4415	3.878261	0	1033.614	785.7094	0.3618222	0.5436336	625.7607	3.756395	0	7	1017	789						Frog_fixed.avi	0
6022	361	1000.77	803.965	0.5092866	0.5260199	625.6124	3.86502	0	1038.36	791.2388	0.3618651	0.5436476	625.7867	3.771077	0	7	1020	798						Frog_fixed.avi	0
6039	362	997.1436	802.5192	0.5092751	0.5261169	625.6744	3.869274	0	1038.771	792.3874	0.3618641	0.5437652	625.7894	3.781657	0	7	1018	797						Frog_fixed.avi	0
6055	363	992.8761	804.2856	0.5092326	0.5262177	625.6	3.858441	0	1034.662	793.1427	0.3618296	0.5438567	625.9076	3.768375	0	7	1014	799						Frog_fixed.avi	0
6072	364	994.0771	803.9584	0.5092207	0.5263589	625.5636	3.870225	0	1032.489	792.0707	0.3618095	0.5439917	625.8453	3.770509	0	7	1013	798						Frog_fixed.avi	0
6089	365	1000.07	795.1	0.5092492	0.5264617	625.6892	3.861722	0	1034.009	787.5331	0.3618065	0.5440564	625.9297	3.770419	0	7	1017	791						Frog_fixed.avi	0
6105	366	982.6077	768.2496	0.5093471	0.5262502	625.6546	3.858628	0	1033.086	760.0629	0.3619655	0.5438738	625.7861	3.767215	0	7	1008	764						Frog_fixed.avi	0
6122	367	994.2941	783.8733	0.5094693	0.5262642	625.4139	3.852866	0	1028.853	762.7271	0.3620597	0.5437822	625.8421	3.753469	0	7	1012	773						Frog_fixed.avi	0
6139	368	990.7695	770.8463	0.5096278	0.5261553	625.5051	3.850048	0	1024.635	758.1276	0.3622302	0.5435432	625.8029	3.777323	0	7	1008	764						Frog_fixed.avi	0
6155	369	989.8111	775.4843	0.5099001	0.525897	625.5456	3.833628	0	1033.882	764.8892	0.362499	0.5428162	625.7679	3.765812	0	7	1012	770						Frog_fixed.avi	0
6172	370	983.407	775.7983	0.5101883	0.5255727	625.51	3.825565	0	1032.744	763.742	0.3627759	0.5424761	625.7702	3.736857	0	7	1008	770						Frog_fixed.avi	0
6189	371	988.7676	776.5275	0.5106009	0.5253505	625.5164	3.832668	0	1017.568	760.2662	0.3631409	0.5419807	625.956	3.759389	0	7	1003	768						Frog_fixed.avi	0
6205	372	996.9101	772.2118	0.511077	0.5252273	625.5185	3.828588	0	1025.857	762.2454	0.3636141	0.5414342	626.0098	3.753641	0	7	1011	767						Frog_fixed.avi	0
6222	373	995.6456	774.6168	0.5115882	0.5251283	625.6105	3.805917	0	1021.021	745.3343	0.3641073	0.5410811	625.9882	3.735989	0	7	1008	760						Frog_fixed.avi	0
6239	374	994.3317	767.3616	0.5121163	0.5252007	625.6599	3.80023	0	1024.738	766.6765	0.3646627	0.5406768	626.184	3.730696	0	7	1010	767						Frog_fixed.avi	0
6255	375	989.903	776.5035	0.5126605	0.5253466	625.809	3.79993	0	1015.642	761.5189	0.3652274	0.5405285	626.3485	3.743447	0	7	1003	769						Frog_fixed.avi	0
6272	376	986.0739	775.3619	0.5132318	0.5256448	626.0673	3.790444	0	1022.143	761.2367	0.3657704	0.5404581	626.4857	3.739318	0	7	1004	768						Frog_fixed.avi	0
6289	377	988.5618	769.3176	0.5137756	0.5260212	626.2097	3.79208	0	1019.307	769.332	0.3663272	0.5404153	626.5453	3.725325	0	7	1004	769						Frog_fixed.avi	0
6305	378	990.2368	777.2857	0.5142981	0.5263032	626.3965	3.783313	0	1025.136	753.6111	0.3668614	0.5404912	626.5926	3.730717	0	7	1008	765						Frog_fixed.avi	0
6322	379	984.134	773.6473	0.514802	0.5267969	626.4778	3.764259	0	1011.214	770.2963	0.3673845	0.540559	626.747	3.724092	0	7	998	772						Frog_fixed.avi	0
6338	380	986.9341	779.8057	0.5152576	0.5271108	626.5998	3.748425	0	1014.406	770.0937	0.3678555	0.5407029	627	3.70453	0	7	1001	775						Frog_fixed.avi	0
6355	381	981.5435	772.9181	0.5156433	0.5275025	626.8455	3.754096	0	1016.463	769.8508	0.3682867	0.5408806	627.101	3.698052	0	7	999	771						Frog_fixed.avi	0
6372	382	986.475	777.6875	0.515967	0.5277661	627.0125	3.73932	0	1032.217	756.7917	0.3686779	0.5410749	627.1494	3.686619	0	7	1009	767						Frog_fixed.avi	0
6388	383	997.4311	778.5214	0.5162592	0.5279161	626.9638	3.73877	0	1018.729	759.4141	0.3689299	0.5411624	627.4445	3.681363	0	7	1008	769						Frog_fixed.avi	0
6405	384	985.4222	778.1864	0.5164247	0.5280134	627.1788	3.744216	0	1021.754	759.889	0.3691836	0.5411966	627.3813	3.683814	0	7	1004	769						Frog_fixed.avi	0
6422	385	977.5712	774.7184	0.5165328	0.5280043	627.2579	3.720169	0	1013.939	769.5135	0.3693179	0.5411757	627.5596	3.672246	0	7	996	772						Frog_fixed.avi	0
6438	386	990.3053	768.093	0.5166321	0.5279747	627.4507	3.724891	0	1015.577	765.3038	0.3694133	0.5411481	627.7195	3.67128	0	7	1003	767						Frog_fixed.avi	0
6455	387	991.8653	775.6656	0.5166128	0.5278106	627.3246	3.735529	0	1033.318	754.4599	0.3693932	0.5410808	627.7534	3.649495	0	7	1013	765						Frog_fixed.avi	0
6472	388	1014.563	758.4086	0.5164655	0.5277521	627.4324	3.724026	0	1058.915	758.7557	0.3693318	0.5409439	627.8551	3.635253	0	7	1037	759						Frog_fixed.avi	0
6488	389	1018.043	759.9012	0.5164598	0.5277722	627.378	3.706594	0	1055.287	755.0171	0.3693429	0.5410439	627.847	3.625532	0	7	1037	757						Frog_fixed.avi	0
6505	390	1015.476	764.8702	0.5164251	0.527853	627.3145	3.70626	0	1055.828	753.1151	0.3692982	0.5412305	627.7914	3.637937	0	7	1036	759						Frog_fixed.avi	0
6522	391	1019.745	765.1642	0.5163619	0.5279793	627.2797	3.724497	0	1049.888	758.5416	0.3692014	0.5413893	627.6525	3.643692	0	7	1035	762						Frog_fixed.avi	0
6538	392	1011.952	768.0446	0.5162465	0.5281645	627.3406	3.716288	0	1048.183	758.5587	0.3690604	0.5415661	627.7037	3.64237	0	7	1030	763						Frog_fixed.avi	0
6555	393	1020.17	756.3019	0.5161085	0.5283422	627.3357	3.705478	0	1048.417	765.9228	0.3689075	0.541779	627.6873	3.63855	0	7	1034	761						Frog_fixed.avi	0
6572	394	1016.042	757.2912	0.5159343	0.5284619	627.2906	3.717299	0	1054.333	759.4528	0.3687599	0.5420383	627.564	3.638712	0	7	1035	758						Frog_fixed.avi	0
6588	395	1018.555	759.5619	0.5157756	0.5284929	627.1558	3.714821	0	1048.53	755.6777	0.368589	0.5419225	627.5746	3.640782	0	7	1034	758						Frog_fixed.avi	0
6605	396	1015.084	753.8198	0.5155367	0.5284867	627.207	3.728911	0	1050.918	759.8781	0.3683286	0.5422633	627.5764	3.629019	0	7	1033	757						Frog_fixed.avi	0
6622	397	1030.731	756.3478	0.5153483	0.5284611	627.1813	3.729349	0	1065.958	758.4177	0.3681933	0.5421648	627.5345	3.647448	0	7	1048	757						Frog_fixed.avi	0
6638	398	1021.783	755.0514	0.5150978	0.528366	627.235	3.73124	0	1055.661	753.5441	0.3678853	0.5424667	627.5363	3.632499	0	7	1039	754						Frog_fixed.avi	0
6655	399	1023.196	759.5016	0.5149001	0.5282778	627.2271	3.747711	0	1048.552	764.6024	0.367688	0.5425404	627.4074	3.643987	0	7	1036	762						Frog_fixed.avi	0
6672	400	1021.621	760.8599	0.5147086	0.5281817	627.2527	3.752084	0	1052.311	753.9717	0.3675066	0.5427047	627.6118	3.648144	0	7	1037	757						Frog_fixed.avi	0
6688	401	1024.443	757.892	0.5145556	0.5281167	627.2915	3.761259	0	1057.096	751.0529	0.3673706	0.5427868	627.6836	3.639687	0	7	1041	754						Frog_fixed.avi	0
6705	402	1019.415	765.2706	0.5144402	0.5280825	627.2341	3.764616	0	1052.059	754.3334	0.3672767	0.5429191	627.506	3.659624	0	7	1036	760						Frog_fixed.avi	0
6722	403	1048.632	754.86	0.5142505	0.5281598	627.31	3.776234	0	1099.521	755.4629	0.3671064	0.543085	627.5659	3.664143	0	8	1074	755						Frog_fixed.avi	0
6738	404	1058.291	758.961	0.5142482	0.5282594	627.1252	3.784683	0	1084.017	758.9918	0.3671074	0.5432457	627.5836	3.671437	0	8	1071	759						Frog_fixed.avi	0
6755	405	1055.058	754.4063	0.5142844	0.5284144	627.2332	3.791229	0	1090.073	741.6308	0.3671415	0.5434902	627.4821	3.679296	0	8	1073	748						Frog_fixed.avi	0
6772	406	1057.353	749.5043	0.514327	0.5284978	627.1678	3.801197	0	1098.261	745.7792	0.3671932	0.5435458	627.509	3.67899	0	8	1078	748						Frog_fixed.avi	0
6788	407	1051.498	760.1296	0.5143777	0.528576	627.1797	3.79064	0	1095.541	737.6659	0.3672356	0.5435877	627.4926	3.676426	0	8	1074	749						Frog_fixed.avi	0
6805	408	1052.88	758.0194	0.5144297	0.5285973	627.2231	3.79115	0	1086.004	756.8931	0.367278	0.5434855	627.5806	3.700814	0	8	1069	757						Frog_fixed.avi	0
6822	409	1045.303	759.7737	0.5144807	0.5285444	627.1782	3.801445	0	1095.03	748.0899	0.3673183	0.5433002	627.6104	3.686919	0	8	1070	754						Frog_fixed.avi	0
6838	410	1044.475	755.4133	0.5145211	0.5283921	627.1442	3.809506	0	1095.747	753.2899	0.3673545	0.5430405	627.6315	3.703984	0	8	1070	754						Frog_fixed.avi	0
6855	411	1051.141	746.9793	0.5145793	0.5281296	627.2718	3.815939	0	1091.77	737.8446	0.367376	0.5427797	627.5551	3.720317	0	8	1071	742						Frog_fixed.avi	0
6872	412	1054.975	757.5731	0.514601	0.5278023	627.1203	3.825516	0	1082.303	757.7935	0.3674021	0.5421859	627.554	3.722631	0	8	1069	758						Frog_fixed.avi	0
6888	413	1019.509	621.6527	0.5145966	0.5266258	627.2368	3.869381	0	1094.12	632.3336	0.3676364	0.5412092	627.556	3.725433	0	9	1057	627						Frog_fixed.avi	0
6905	414	1006.774	527.512	0.51454	0.5253237	627.2291	3.848843	0	1068.662	526.0772	0.3679459	0.5399736	627.4371	3.747402	0	9	1038	527						Frog_fixed.avi	0
6921	415	1008.755	489.8653	0.5145692	0.5249176	627.252	3.862728	0	1061.304	483.4209	0.3679626	0.5396624	627.2688	3.729316	0	9	1035	487						Frog_fixed.avi	0
6938	416	1007.517	495.4348	0.5146306	0.5248401	627.0147	3.87147	0	1052.994	487.4753	0.3678004	0.5396395	627.2577	3.737572	0	9	1030	491						Frog_fixed.avi	0
6955	417	1018.798	493.3956	0.5146834	0.5245935	626.7507	3.877841	0	1047.955	490.8178	0.3677156	0.5395487	627.0417	3.757352	0	9	1033	492						Frog_fixed.avi	0
6971	418	1018.249	492.1142	0.5147035	0.5244696	626.6799	3.871619	0	1057.84	485.4738	0.3676504	0.5394742	626.9107	3.749172	0	9	1038	489						Frog_fixed.avi	0
6988	419	1016.619	498.3024	0.5147193	0.5243381	626.6216	3.883981	0	1058.296	495.065	0.3676218	0.5392839	626.8002	3.751375	0	9	1037	497						Frog_fixed.avi	0
7005	420	1014.185	484.4658	0.5147824	0.5242418	626.5679	3.878774	0	1053.126	493.7756	0.3676203	0.539198	626.73	3.76859	0	9	1034	489						Frog_fixed.avi	0
7021	421	1015.154	483.513	0.5148502	0.5241951	626.5699	3.876863	0	1044.111	493.4344	0.3676433	0.5391302	626.6904	3.769499	0	9	1030	488						Frog_fixed.avi	0
7038	422	1008.961	493.9826	0.51494	0.5241475	626.6295	3.878808	0	1050.279	488.0036	0.3676885	0.5390726	626.7277	3.758547	0	9	1030	491						Frog_fixed.avi	0
7055	423	1015.864	480.6845	0.5150487	0.5242156	626.4874	3.872967	0	1045.592	490.0643	0.3677306	0.5390785	626.7505	3.76362	0	9	1031	485						Frog_fixed.avi	0
7071	424	1019.423	494.178	0.5151618	0.5242833	626.3564	3.885553	0	1043.526	494.8841	0.3678046	0.539137	626.8442	3.780554	0	9	1031	495						Frog_fixed.avi	0
7088	425	1017.774	487.4148	0.5152555	0.524424	626.4431	3.888532	0	1049.913	494.1754	0.3679036	0.5391558	626.7415	3.770205	0	9	1034	491						Frog_fixed.avi	0
7105	426	1013.725	492.8019	0.5153545	0.524492	626.5335	3.885138	0	1048.882	497.133	0.3679745	0.5391372	626.7471	3.754572	0	9	1031	495						Frog_fixed.avi	0
7121	427	1020.379	494.1623	0.5154778	0.5245379	626.6299	3.892569	0	1045.62	494.9356	0.3681258	0.539067	626.6675	3.749336	0	9	1033	495						Frog_fixed.avi	0
7138	428	1008.043	495.3873	0.5156015	0.5245475	626.6006	3.878389	0	1052.973	489.2163	0.3682224	0.5390123	626.8636	3.755849	0	9	1031	492						Frog_fixed.avi	0
7155	429	1020.239	496.6618	0.5157556	0.5245575	626.5794	3.868608	0	1044.337	492.8135	0.3683069	0.5389678	627.0068	3.764835	0	9	1032	495						Frog_fixed.avi	0
7171	430	1020.597	498.3622	0.5158488	0.5245617	626.7733	3.862913	0	1044.411	486.8757	0.3683866	0.53887	626.9792	3.729968	0	9	1033	493						Frog_fixed.avi	0
7188	431	1017.337	499.1511	0.5158974	0.5245352	626.8123	3.838884	0	1048.683	489.3852	0.3684427	0.5387605	626.9995	3.72648	0	9	1033	494						Frog_fixed.avi	0
7205	432	1016.341	498.511	0.51595	0.5244943	626.9168	3.842191	0	1052.241	504.2058	0.368492	0.5385603	627.1324	3.726406	0	9	1034	501						Frog_fixed.avi	0
7221	433	1004.196	471.7575	0.5160574	0.5242989	627.0317	3.830336	0	1046.964	479.2829	0.3686245	0.5382291	627.0281	3.701456	0	9	1026	476						Frog_fixed.avi	0
7238	434	1006.19	475.7894	0.5161193	0.5241205	627.0183	3.805049	0	1030.959	484.8631	0.3687402	0.5378142	627.0323	3.699965	0	9	1019	480						Frog_fixed.avi	0
7254	435	1004.686	485.0543	0.5161636	0.5240268	626.9962	3.785208	0	1031.589	477.9113	0.3687616	0.5378991	627.0341	3.695788	0	9	1018	481						Frog_fixed.avi	0
7271	436	1008.855	480.3149	0.5162408	0.5239099	626.9896	3.768546	0	1030.37	489.3579	0.3687782	0.5376496	627.2531	3.697917	0	9	1020	485						Frog_fixed.avi	0
7288	437	1009.61	488.7006	0.5163108	0.5238584	626.9042	3.776687	0	1028.396	481.9586	0.3688106	0.5375929	627.2037	3.680818	0	9	1019	485						Frog_fixed.avi	0
7304	438	1012.862	476.8093	0.5163786	0.523899	626.9713	3.748935	0	1029.911	484.2736	0.3688529	0.5376018	627.183	3.665049	0	9	1021	481						Frog_fixed.avi	0
7321	439	1003.883	489.0163	0.5164448	0.5240519	626.8912	3.754009	0	1033.204	495.3211	0.3689259	0.5377092	627.0756	3.657035	0	9	1019	492						Frog_fixed.avi	0
7338	440	1007.008	478.6918	0.5165198	0.5243132	626.8007	3.723763	0	1030.87	478.5625	0.3689865	0.5380179	627.0071	3.664037	0	9	1019	479						Frog_fixed.avi	0
7354	441	1006.199	487.0401	0.5166036	0.52455	626.7003	3.712057	0	1036.304	486.5301	0.3690722	0.5382186	626.8532	3.64609	0	9	1021	487						Frog_fixed.avi	0
7371	442	1012.273	485.4151	0.5167187	0.5247977	626.5745	3.718101	0	1031.861	485.6957	0.3691348	0.5384637	626.7594	3.631081	0	9	1022	486						Frog_fixed.avi	0
7388	443	1010.497	479.7433	0.5167865	0.5249822	626.6544	3.700716	0	1030.368	481.7515	0.3692042	0.538471	626.7559	3.628175	0	9	1020	481						Frog_fixed.avi	0
7404	444	1003.133	492.373	0.5168455	0.5250183	626.5959	3.702054	0	1026.327	487.4977	0.3692456	0.5387181	626.7577	3.644315	0	9	1015	490						Frog_fixed.avi	0
7421	445	998.8052	491.3286	0.5168807	0.5249205	626.6713	3.695305	0	1025.256	474.6044	0.369296	0.5386352	626.9125	3.625218	0	9	1012	483						Frog_fixed.avi	0
7438	446	1008.397	490.9038	0.5169274	0.5247283	626.7405	3.703166	0	1027.907	482.7236	0.3693321	0.5383482	626.9216	3.617311	0	9	1018	487						Frog_fixed.avi	0
7454	447	1007.94	485.9094	0.5169565	0.5245293	626.6636	3.686848	0	1021.559	484.882	0.3693554	0.5381157	626.9284	3.63488	0	9	1015	485						Frog_fixed.avi	0
7471	448	1006.351	479.267	0.517011	0.5243978	626.6285	3.698977	0	1019.504	482.593	0.3694063	0.5379329	626.8517	3.634148	0	9	1013	481						Frog_fixed.avi	0
7488	449	1005.451	487.347	0.5170553	0.5242202	626.608	3.696848	0	1023.356	490.1555	0.3694589	0.537662	626.8914	3.617955	0	9	1014	489						Frog_fixed.avi	0
7504	450	1013.395	481.5967	0.5171438	0.5240933	626.762	3.693898	0	1023.829	481.3916	0.3695292	0.5375274	626.851	3.611171	0	9	1019	481						Frog_fixed.avi	0
7521	451	1015.236	488.5301	0.5172464	0.5240126	626.5317	3.702992	0	1029.064	482.2921	0.3696408	0.5373694	626.6951	3.612259	0	9	1022	485						Frog_fixed.avi	0
7538	452	1010.665	492.3607	0.5173581	0.5239495	626.6243	3.719464	0	1020.663	481.3686	0.3697281	0.5372582	626.7184	3.632599	0	9	1016	487						Frog_fixed.avi	0
7554	453	1010.368	487.5184	0.5174909	0.5238614	626.6104	3.712612	0	1025.292	469.3227	0.3698481	0.5371238	626.726	3.59917	0	9	1018	478						Frog_fixed.avi	0
7571	454	1017.668	486.8479	0.5176457	0.5238091	626.3412	3.704501	0	1027.829	472.7621	0.3699812	0.5369635	626.6545	3.630643	0	9	1023	480						Frog_fixed.avi	0
7588	455	1012.186	486.3545	0.5177735	0.5237639	626.3896	3.704612	0	1028.839	480.0074	0.3701206	0.5367552	626.5056	3.608039	0	9	1021	483						Frog_fixed.avi	0
7604	456	1011.047	480.8018	0.5178675	0.5236848	626.4271	3.707042	0	1019.533	482.367	0.3701904	0.5365738	626.5158	3.599336	0	9	1015	482						Frog_fixed.avi	0
7621	457	1009.61	472.5698	0.517951	0.5235825	626.4135	3.699724	0	1020.677	483.2624	0.3702368	0.5363809	626.5137	3.626129	0	9	1015	478						Frog_fixed.avi	0
7638	458	1009.209	481.2248	0.5180212	0.523415	626.2567	3.71696	0	1023.078	469.0622	0.3702846	0.5362161	626.4398	3.620339	0	9	1016	475						Frog_fixed.avi	0
7654	459	1004.049	450.8114	0.5181106	0.5230388	625.9993	3.710988	0	1012.984	453.8135	0.3703749	0.5357143	626.2935	3.639649	0	9	1009	452						Frog_fixed.avi	0
7671	460	1004.953	458.4617	0.5181791	0.5228821	625.9506	3.712738	0	1018.477	450.9505	0.3705346	0.5355014	626.1542	3.619474	0	9	1012	455						Frog_fixed.avi	0
7688	461	995.2395	463.1047	0.5182627	0.5228567	625.9089	3.717346	0	1019.439	442.2462	0.3706017	0.5353246	626.0157	3.628207	0	9	1007	453						Frog_fixed.avi	0
7704	462	994.4703	449.6868	0.5183935	0.5226678	625.8986	3.708656	0	1016.522	456.3645	0.3706431	0.5351067	625.9571	3.639035	0	9	1005	453						Frog_fixed.avi	0
7721	463	1005.562	451.9455	0.5185024	0.5224782	625.7993	3.722809	0	1017.585	455.3909	0.3707139	0.534942	625.9579	3.637931	0	9	1012	454						Frog_fixed.avi	0
7738	464	1010.814	446.803	0.5186065	0.5223471	625.5437	3.727562	0	1015.684	452.9261	0.3707775	0.5346051	625.9675	3.639622	0	9	1013	450						Frog_fixed.avi	0
7754	465	1003.504	457.1024	0.518654	0.5222471	625.5317	3.730395	0	1022.36	445.0426	0.3707721	0.5347414	625.9691	3.624669	0	9	1013	451						Frog_fixed.avi	0
7771	466	1003.317	458.001	0.5186837	0.5222449	625.4594	3.730141	0	1020.899	443.8484	0.370773	0.5347478	625.5248	3.621692	0	9	1012	451						Frog_fixed.avi	0
7788	467	999.0475	461.0832	0.518698	0.5223283	625.4084	3.737541	0	1019.237	449.4833	0.3707414	0.5348089	625.5098	3.636986	0	9	1009	455						Frog_fixed.avi	0
7804	468	995.9872	454.3262	0.5186958	0.522486	625.32	3.722386	0	1014.947	461.5165	0.3707148	0.5349178	625.4878	3.6563	0	9	1005	458						Frog_fixed.avi	0
7821	469	1000.636	434.0826	0.5187227	0.5227445	625.2377	3.724803	0	1018.626	457.4543	0.3707308	0.5351275	625.349	3.65475	0	9	1010	446						Frog_fixed.avi	0
7837	470	1002.07	454.6532	0.5187504	0.5229189	625.1962	3.729729	0	1027.096	464.4175	0.3707522	0.535276	625.2968	3.632243	0	9	1015	460						Frog_fixed.avi	0
7854	471	1002.14	457.643	0.5187798	0.5230913	625.2228	3.742685	0	1023.885	448.6682	0.3707848	0.5355225	625.2497	3.652571	0	9	1013	453						Frog_fixed.avi	0
7871	472	1007.337	450.3232	0.518836	0.5232945	625.3124	3.732812	0	1021.61	454.6089	0.370814	0.5356501	625.213	3.662302	0	9	1014	452						Frog_fixed.avi	0
7887	473	1001.686	454.1949	0.5188769	0.5234913	625.3011	3.754336	0	1021.674	463.3032	0.3708555	0.5357529	625.2792	3.67468	0	9	1012	459						Frog_fixed.avi	0
7904	474	1003.81	448.3585	0.5188956	0.5236307	625.4296	3.765538	0	1027.873	454.3662	0.3709001	0.5356604	625.2901	3.667219	0	9	1016	451						Frog_fixed.avi	0
7921	475	1003.5	457.8994	0.5188912	0.5236724	625.4409	3.755418	0	1029.711	457.9189	0.3708717	0.5359663	625.2917	3.648415	0	9	1017	458						Frog_fixed.avi	0
7937	476	1004.382	453.1071	0.5188343	0.5237068	625.4358	3.765164	0	1032.606	464.1387	0.3708504	0.5360333	625.4373	3.671439	0	9	1018	459						Frog_fixed.avi	0
7954	477	1001.806	456.5182	0.5187763	0.5237205	625.5292	3.758871	0	1030.167	454.9164	0.3707907	0.5361215	625.6028	3.670746	0	9	1016	456						Frog_fixed.avi	0
7971	478	1015.776	452.6082	0.5187153	0.5237222	625.5873	3.772536	0	1025.786	446.6793	0.3707189	0.5362588	625.6238	3.672214	0	9	1021	450						Frog_fixed.avi	0
7987	479	1011.817	450.623	0.518658	0.52378	625.6483	3.764824	0	1024.891	452.2297	0.3706488	0.5363404	625.7354	3.690639	0	9	1018	451						Frog_fixed.avi	0
8004	480	1010.849	458.4421	0.5186029	0.5238665	625.6867	3.768557	0	1027.249	466.3172	0.3706113	0.536441	625.6865	3.69676	0	9	1019	462						Frog_fixed.avi	0
8021	481	1014.156	450.4833	0.5185202	0.5239953	625.7994	3.770945	0	1027.375	465.2462	0.370565	0.536566	625.7598	3.696068	0	9	1021	458						Frog_fixed.avi	0
8037	482	1007.299	454.5304	0.518464	0.5241475	625.9312	3.776344	0	1025.661	467.1522	0.3705215	0.5367231	625.5938	3.70752	0	9	1016	461						Frog_fixed.avi	0
8054	483	1011.204	437.0765	0.5184019	0.5243862	625.9708	3.781139	0	1027.465	453.8845	0.3704799	0.5370076	625.6807	3.695668	0	9	1019	445						Frog_fixed.avi	0
8071	484	1009.117	451.6722	0.5183456	0.5245708	626.0797	3.786752	0	1028.692	461.3958	0.3704232	0.5370272	625.7023	3.711033	0	9	1019	457						Frog_fixed.avi	0
8087	485	1003.757	464.669	0.5182956	0.5248722	626.0891	3.802541	0	1027.474	460.896	0.3703695	0.5374796	625.704	3.713175	0	9	1016	463						Frog_fixed.avi	0
8104	486	1009.103	445.7544	0.5182376	0.5252334	625.9846	3.792683	0	1027.278	450.6664	0.3702961	0.5379114	626.0541	3.715483	0	9	1018	448						Frog_fixed.avi	0
8121	487	1008.871	456.1931	0.5181874	0.5254916	625.9953	3.799282	0	1027.102	455.4626	0.3702398	0.5381764	626.079	3.713115	0	9	1018	456						Frog_fixed.avi	0
8137	488	1008.505	455.1142	0.5181072	0.5258024	626.1642	3.796417	0	1027.29	457.4443	0.3701823	0.5385124	626.13	3.736137	0	9	1018	456						Frog_fixed.avi	0
8154	489	1005.274	446.3321	0.5180457	0.5261123	626.2727	3.806003	0	1023.662	458.5405	0.3701433	0.5388464	626.1022	3.742416	0	9	1014	452						Frog_fixed.avi	0
8171	490	1009.05	445.0572	0.518027	0.5262921	626.275	3.833915	0	1024.992	464.4464	0.3701201	0.5390108	625.9867	3.739729	0	9	1017	455						Frog_fixed.avi	0
8187	491	1002.385	452.1671	0.5180551	0.526536	626.3419	3.815048	0	1023.529	461.5941	0.3701504	0.5392115	626.1398	3.750752	0	9	1013	457						Frog_fixed.avi	0
8204	492	1003.907	446.8855	0.5181525	0.5267559	626.1714	3.847007	0	1014.438	465.9233	0.3702387	0.5393618	626.1736	3.789087	0	9	1009	456						Frog_fixed.avi	0
8221	493	998.6254	441.5643	0.5183048	0.5269583	626.3461	3.832013	0	1020.61	452.0881	0.3704014	0.5395538	626.1299	3.778379	0	9	1010	447						Frog_fixed.avi	0
8237	494	1001.366	442.3752	0.5185246	0.5271245	626.4207	3.835951	0	1024.893	455.7853	0.3706579	0.5396662	626.0045	3.782569	0	9	1013	449						Frog_fixed.avi	0
8254	495	1002.908	449.2939	0.5188232	0.5274432	626.4031	3.859518	0	1020.9	461.4306	0.3709117	0.5398065	626.0612	3.766534	0	9	1012	455						Frog_fixed.avi	0
8271	496	1000.956	448.4678	0.5191316	0.5277752	626.4836	3.85149	0	1019.857	459.8919	0.3712447	0.5400433	626.1758	3.783532	0	9	1010	454						Frog_fixed.avi	0
8287	497	990.9462	444.3667	0.5195279	0.5281667	626.6212	3.866261	0	1015.984	448.8604	0.3716487	0.5403571	626.0539	3.800277	0	9	1003	447						Frog_fixed.avi	0
8304	498	998.0453	446.2114	0.5199777	0.5285937	626.7116	3.852055	0	1028.336	451.967	0.3721081	0.5405238	625.9236	3.779035	0	9	1013	449						Frog_fixed.avi	0
8321	499	996.8286	443.4062	0.5204933	0.5290059	626.7946	3.881494	0	1024.328	452.604	0.3726238	0.5406891	625.941	3.787571	0	9	1011	448						Frog_fixed.avi	0
8337	500	1000.799	443.9624	0.5210436	0.5294058	626.8213	3.863681	0	1016.751	457.791	0.3731741	0.5408154	626.0946	3.798819	0	9	1009	451						Frog_fixed.avi	0
8354	501	997.5591	443.9591	0.5216087	0.5297651	626.9839	3.882186	0	1023.127	461.5615	0.3737267	0.5408547	626.1262	3.79969	0	9	1010	453						Frog_fixed.avi	0
8371	502	1003.844	436.1695	0.5221632	0.5300849	627.0383	3.881275	0	1026.451	459.243	0.374263	0.5408326	626.2151	3.796102	0	9	1015	448						Frog_fixed.avi	0
8387	503	1011.465	442.9008	0.5226363	0.5302508	627.1781	3.906327	0	1019.869	464.127	0.3747362	0.5408084	626.2404	3.804635	0	9	1016	454						Frog_fixed.avi	0
8404	504	1006.903	450.7808	0.5230491	0.5303901	627.2507	3.92214	0	1023.556	466.9565	0.3751644	0.5407916	626.2381	3.817991	0	9	1015	459						Frog_fixed.avi	0
8420	505	1017.411	438.8537	0.5233991	0.5305029	627.264	3.931668	0	1029.709	461.8285	0.3754436	0.5407426	626.3248	3.794876	0	9	1024	450						Frog_fixed.avi	0
8437	506	977.439	462.8036	0.5237414	0.5307117	627.6398	3.900508	0	1009.125	469.0331	0.3758419	0.540856	626.5847	3.804772	0	9	993	466						Frog_fixed.avi	0
8454	507	777.2061	606.5061	0.5247564	0.5318626	627.7319	3.894442	0	810.4217	599.6484	0.3774127	0.5420802	626.6061	3.824171	0	10	794	603						Frog_fixed.avi	0
8470	508	626.9386	726.0253	0.5255264	0.5326878	627.3846	3.858848	0	669.6811	705.2427	0.3787555	0.5429785	626.4188	3.805506	0	10	648	716						Frog_fixed.avi	0
8487	509	642.3436	721.8123	0.5257013	0.5325547	627.6614	3.848165	0	678.7234	707.7845	0.3786738	0.542924	626.6758	3.799819	0	10	661	715						Frog_fixed.avi	0
8504	510	631.7171	730.5146	0.5257669	0.5325554	627.7305	3.868279	0	664.3242	716.429	0.378573	0.5429545	626.7761	3.808688	0	10	648	723						Frog_fixed.avi	0
8520	511	638.3149	728.8313	0.5258669	0.532625	627.6705	3.844793	0	669.0772	715.2262	0.3785679	0.5430508	626.8176	3.81685	0	10	654	722						Frog_fixed.avi	0
8537	512	640.0806	737.8947	0.525975	0.5327256	627.6479	3.844055	0	666.4246	728.079	0.3785981	0.543176	626.7821	3.794364	0	10	653	733						Frog_fixed.avi	0
8554	513	629.2906	735.2234	0.5260561	0.5328351	627.6965	3.855003	0	670.5397	720.4499	0.3786602	0.5433245	626.9207	3.792267	0	10	650	728						Frog_fixed.avi	0
8570	514	631.0654	740.5656	0.5261579	0.532907	627.8452	3.854419	0	671.6285	717.1473	0.3787315	0.5434824	626.7806	3.795612	0	10	651	729						Frog_fixed.avi	0
8587	515	635.6773	739.8549	0.5262671	0.5329604	627.942	3.858571	0	674.9459	715.0124	0.3788	0.5435597	626.8508	3.780994	0	10	655	727						Frog_fixed.avi	0
8604	516	643.6597	741.8644	0.5263544	0.5329366	627.9282	3.86126	0	674.9905	714.3491	0.3788397	0.5435948	626.8633	3.794752	0	10	659	728						Frog_fixed.avi	0
8620	517	639.835	738.3947	0.5264108	0.5329711	627.9349	3.857921	0	666.8079	717.8179	0.3788675	0.543647	626.9014	3.78261	0	10	653	728						Frog_fixed.avi	0
8637	518	641.2654	737.1307	0.5264217	0.5329929	627.984	3.857274	0	674.2813	721.0771	0.3788827	0.5437019	626.9658	3.787456	0	10	658	729						Frog_fixed.avi	0
8654	519	643.4708	738.566	0.5263866	0.5330008	628.0273	3.851565	0	670.6678	721.4749	0.3788409	0.5437467	626.9711	3.788113	0	10	657	730						Frog_fixed.avi	0
8670	520	643.7811	733.1819	0.5262915	0.5329543	628.063	3.856156	0	677.7881	717.9333	0.3787628	0.5437385	626.9096	3.788615	0	10	661	726						Frog_fixed.avi	0
8687	521	640.6841	736.0957	0.5261624	0.5328771	628.0834	3.853745	0	675.5687	724.8892	0.3786095	0.5437654	627.1202	3.788798	0	10	658	730						Frog_fixed.avi	0
8704	522	642.5829	743.3531	0.5260248	0.5328035	627.8915	3.842019	0	674.9724	728.211	0.3784502	0.5438091	627.1545	3.784208	0	10	659	736						Frog_fixed.avi	0
8720	523	646.3141	733.6475	0.5258478	0.5327535	628.1638	3.863489	0	675.2382	729.6981	0.3783127	0.5438462	627.0831	3.784826	0	10	661	732						Frog_fixed.avi	0
8737	524	733.4055	627.1331	0.5250739	0.5321742	628.1593	3.858844	0	799.2216	640.0098	0.3776827	0.5433094	627.2345	3.791703	0	10	766	634						Frog_fixed.avi	0
8754	525	890.729	551.0959	0.523656	0.5315648	628.4849	3.870616	0	945.2712	573.2762	0.3766921	0.5428165	627.5324	3.775783	0	11	918	562						Frog_fixed.avi	0
8770	526	1043.986	472.6832	0.5223861	0.5310957	628.8053	3.87335	0	1080.002	501.4078	0.3757388	0.5422161	627.5587	3.761173	0	11	1062	487						Frog_fixed.avi	0
8787	527	1045.924	481.0611	0.5222519	0.5312055	628.7724	3.883074	0	1068.004	510.8924	0.3754094	0.5426255	627.5602	3.777475	0	11	1057	496						Frog_fixed.avi	0
8804	528	1049.836	466.9273	0.5222394	0.531356	628.6752	3.856431	0	1073.517	492.7659	0.3751613	0.5429025	627.7395	3.740595	0	11	1062	480						Frog_fixed.avi	0
8820	529	1050.398	480.2467	0.5221395	0.5314437	628.5261	3.840175	0	1063.488	511.8551	0.3749637	0.5430453	627.9139	3.757692	0	11	1057	496						Frog_fixed.avi	0
8837	530	1051.943	461.9432	0.5220566	0.5316864	628.5554	3.839371	0	1064.789	515.431	0.3748305	0.5432722	627.7241	3.758421	0	11	1058	489						Frog_fixed.avi	0
8854	531	1044.855	475.2153	0.5219551	0.5318325	628.6991	3.830913	0	1071.825	499.7475	0.3746914	0.5435916	627.9053	3.730194	0	11	1058	487						Frog_fixed.avi	0
8870	532	1043.598	492.1376	0.5218803	0.5319943	628.5638	3.826608	0	1060.178	510.4843	0.3745733	0.5437782	627.9443	3.751849	0	11	1052	501						Frog_fixed.avi	0
8887	533	1049.923	472.7833	0.5219136	0.5322435	628.7279	3.816326	0	1071.323	508.6162	0.3745419	0.5439991	627.9208	3.721418	0	11	1061	491						Frog_fixed.avi	0
8904	534	1042.666	478.729	0.5219428	0.5325575	628.6958	3.822365	0	1066.508	513.5646	0.3745517	0.5442618	627.9294	3.728497	0	11	1055	496						Frog_fixed.avi	0
8920	535	1048.782	486.7971	0.5220594	0.5328177	628.4864	3.81762	0	1073.501	509.0787	0.374624	0.5445573	627.8514	3.722375	0	11	1061	498						Frog_fixed.avi	0
8937	536	1048.78	480.8821	0.5221527	0.5331932	628.4375	3.811375	0	1061.128	514.3167	0.3747296	0.5448502	627.8289	3.74231	0	11	1055	498						Frog_fixed.avi	0
8953	537	1040.871	483.3971	0.5222809	0.5334685	628.446	3.811752	0	1067.46	495.1837	0.3748448	0.5451558	627.6422	3.720356	0	11	1054	489						Frog_fixed.avi	0
8970	538	1044.972	482.9148	0.5224329	0.5337085	628.476	3.805596	0	1058.521	507.7095	0.3749463	0.5452805	627.716	3.739077	0	11	1052	495						Frog_fixed.avi	0
8987	539	1052.212	482.1314	0.5225731	0.5338721	628.2499	3.835178	0	1063.239	498.748	0.3750618	0.5453835	627.5815	3.725546	0	11	1058	490						Frog_fixed.avi	0
9003	540	1044.3	475.332	0.5226516	0.534089	628.3179	3.821139	0	1073.342	486.0068	0.3751587	0.5454276	627.3674	3.702021	0	11	1059	481						Frog_fixed.avi	0
9020	541	1047.46	473.6041	0.5227473	0.5341362	628.301	3.820475	0	1055.378	496.9956	0.3752355	0.5454181	627.2731	3.752977	0	11	1051	485						Frog_fixed.avi	0
9037	542	1039.038	472.9258	0.5228324	0.5341371	628.1754	3.826193	0	1065.027	489.2705	0.3753006	0.5453872	627.2911	3.700034	0	11	1052	481						Frog_fixed.avi	0
9053	543	1041.779	468.5329	0.5228953	0.534142	628.0159	3.81307	0	1068.405	498.2325	0.3753407	0.5453634	627.2775	3.731718	0	11	1055	483						Frog_fixed.avi	0
9070	544	1043.559	475.7646	0.5229281	0.534172	627.9127	3.830958	0	1058.131	498.4738	0.3753343	0.5453733	627.2302	3.744432	0	11	1051	487						Frog_fixed.avi	0
9087	545	1048.256	474.6866	0.5229442	0.5342276	627.8679	3.855087	0	1070.553	490.5275	0.3753266	0.5453832	627.2171	3.735636	0	11	1059	483						Frog_fixed.avi	0
9103	546	1025.799	474.72	0.5230016	0.5342641	627.9387	3.850064	0	1051.588	489.3859	0.3753672	0.5453694	627.3817	3.732383	0	12	1039	482						Frog_fixed.avi	0
9120	547	992.4055	454.2507	0.5231656	0.5342693	628.0017	3.841517	0	1022.633	469.7095	0.3755568	0.5454562	627.1633	3.718169	0	12	1008	462						Frog_fixed.avi	0
9137	548	1006.849	464.1826	0.5230771	0.5343955	628.02	3.853594	0	1007.533	483.1908	0.3754787	0.5456204	627.1676	3.745847	0	12	1007	474						Frog_fixed.avi	0
9153	549	1001.67	468.9825	0.5230389	0.5344509	627.9493	3.862122	0	1004.673	484.3852	0.3753964	0.5457302	627.2307	3.738973	0	12	1003	477						Frog_fixed.avi	0
9170	550	999.8105	465.4626	0.5230011	0.5345395	627.9692	3.859257	0	1014.134	482.7441	0.3753533	0.5459064	627.2151	3.757516	0	12	1007	474						Frog_fixed.avi	0
9187	551	999.0646	450.0015	0.5229289	0.5346252	628.0127	3.868469	0	1021.22	470.8617	0.3753158	0.5460236	627.2057	3.740052	0	12	1010	460						Frog_fixed.avi	0
9203	552	995.8886	465.9128	0.5228953	0.5346996	628.031	3.875328	0	1021.905	474.0326	0.3752767	0.5461083	627.1398	3.746096	0	12	1009	470						Frog_fixed.avi	0
9220	553	1001.875	455.9021	0.5228487	0.5347897	628.1239	3.8912	0	1022.289	471.147	0.3752204	0.5461932	627.065	3.759499	0	12	1012	464						Frog_fixed.avi	0
9237	554	1005.382	459.8839	0.5227957	0.5348016	628.1818	3.903866	0	1018.06	481.7552	0.3751366	0.5462124	627.2435	3.769242	0	12	1012	471						Frog_fixed.avi	0
9253	555	993.6501	467.816	0.5227148	0.5347198	628.2103	3.898313	0	1015.591	474.0376	0.3750806	0.5462121	627.2515	3.753978	0	12	1005	471						Frog_fixed.avi	0
9270	556	995.8212	465.1546	0.5226624	0.5346369	628.2052	3.90247	0	1018.403	474.8741	0.3750116	0.5461611	627.395	3.762917	0	12	1007	470						Frog_fixed.avi	0
9287	557	997.3493	469.2359	0.5226195	0.5344909	628.1473	3.921496	0	1012.805	476.0948	0.3749562	0.5460833	627.365	3.784453	0	12	1005	473						Frog_fixed.avi	0
9303	558	991.0025	467.5623	0.522593	0.5343351	628.0972	3.925551	0	1012.206	474.3231	0.3749231	0.5459904	627.3636	3.798281	0	12	1002	471						Frog_fixed.avi	0
9320	559	994.9679	466.573	0.5225822	0.5342849	628.061	3.932908	0	1018.702	467.3618	0.3749081	0.5459694	627.4036	3.793429	0	12	1007	467						Frog_fixed.avi	0
9336	560	997.6824	459.201	0.522604	0.5343604	628.127	3.945723	0	1008.203	477.4703	0.3749295	0.5460259	627.3492	3.814637	0	12	1003	468						Frog_fixed.avi	0
9353	561	992.7745	456.0913	0.5226435	0.5345892	628.1162	3.955335	0	1010.044	490.2216	0.3749768	0.5461757	627.4055	3.825318	0	12	1001	473						Frog_fixed.avi	0
9370	562	992.0361	456.6823	0.5227363	0.5349523	628.2275	3.951725	0	1012.379	485.877	0.3750558	0.5463694	627.4489	3.831399	0	12	1002	471						Frog_fixed.avi	0
9386	563	987.8483	465.7097	0.5228429	0.5352084	628.1245	3.945199	0	1019.64	472.5653	0.3751755	0.5466951	627.3238	3.82009	0	12	1004	469						Frog_fixed.avi	0
9403	564	991.8793	465.6934	0.5229941	0.535588	627.9423	3.957848	0	1023.133	476.7019	0.3753102	0.5469232	627.2064	3.837695	0	12	1008	471						Frog_fixed.avi	0
9420	565	990.9392	464.1047	0.5231044	0.5358528	628.0588	3.960439	0	1010.849	489.8372	0.3754015	0.5470538	627.2805	3.850754	0	12	1001	477						Frog_fixed.avi	0
9436	566	999.5281	464.3874	0.5232289	0.5359741	628.1581	3.978647	0	1017.268	488.5258	0.3755352	0.5470989	627.2515	3.850956	0	12	1008	476						Frog_fixed.avi	0
9453	567	994.2933	466.1129	0.5233217	0.5360162	628.042	3.969904	0	1010.806	494.0884	0.3756443	0.5470561	627.2562	3.861182	0	12	1003	480						Frog_fixed.avi	0
9470	568	992.0831	470.4357	0.5234431	0.5359913	627.8707	3.98564	0	1023.192	484.5256	0.3757614	0.546932	627.1713	3.852724	0	12	1008	477						Frog_fixed.avi	0
9486	569	989.5566	460.3223	0.5235605	0.535935	627.9997	3.983756	0	1025.874	466.9441	0.3758487	0.5467875	627.3118	3.852492	0	12	1008	464						Frog_fixed.avi	0
9503	570	991.7769	461.5246	0.5236722	0.5358804	628.1363	3.995604	0	1018.68	487.8203	0.3759568	0.5465292	627.4126	3.872494	0	12	1005	475						Frog_fixed.avi	0
9520	571	986.8087	456.3006	0.5237907	0.5358851	628.0915	4.000091	0	1023.092	488.5241	0.3760948	0.5464281	627.3699	3.869828	0	12	1005	472						Frog_fixed.avi	0
9536	572	993.7434	466.2929	0.5239595	0.535935	627.8781	4.001463	0	1028.116	482.8983	0.3762488	0.5464001	627.1694	3.865662	0	12	1011	475						Frog_fixed.avi	0
9553	573	991.41	458.7068	0.5240906	0.5360539	627.965	4.001266	0	1013.909	488.7404	0.3763786	0.5464252	627.3007	3.872474	0	12	1003	474						Frog_fixed.avi	0
9570	574	985.4375	458.3105	0.5242345	0.5362933	628.1269	4.000885	0	1017.866	484.1684	0.3765265	0.5465483	627.3193	3.875132	0	12	1002	471						Frog_fixed.avi	0
9586	575	993.0121	455.9123	0.5244056	0.536566	628.005	3.99966	0	1025.492	469.1507	0.3767195	0.5467588	627.1644	3.8662	0	12	1009	463						Frog_fixed.avi	0
9603	576	991.9382	456.2957	0.5245923	0.5367473	627.9846	3.999618	0	1025.2	474.6366	0.3768694	0.5468741	627.236	3.879964	0	12	1009	465						Frog_fixed.avi	0
9620	577	990.4712	454.3354	0.524749	0.5370144	628.0891	4.005517	0	1020.721	484.5466	0.3770339	0.5470207	627.3367	3.905793	0	12	1006	469						Frog_fixed.avi	0
9636	578	900.6877	499.7257	0.5253493	0.5376226	628.1931	4.000273	0	953.8496	506.564	0.3777072	0.5474764	627.4329	3.886802	0	12	927	503						Frog_fixed.avi	0
9653	579	732.7555	644.7593	0.5264156	0.539085	628.1283	3.975881	0	780.564	648.9178	0.3794109	0.5487192	627.0817	3.887145	0	13	757	647						Frog_fixed.avi	0
9670	580	566.7867	813.6772	0.5275792	0.5405622	628.2161	3.961591	0	590.5167	782.3748	0.3811167	0.5502058	627.1486	3.859451	0	13	579	798						Frog_fixed.avi	0
9686	581	508.1447	820.4041	0.5283784	0.5406834	628.1351	3.959444	0	537.2854	795.9084	0.3817457	0.5503073	626.8843	3.875645	0	13	523	808						Frog_fixed.avi	0
9703	582	489.1043	846.8267	0.5286884	0.5407971	628.2292	3.953174	0	531.2839	809.7955	0.3818254	0.5503163	627.1622	3.862583	0	13	510	828						Frog_fixed.avi	0
9720	583	496.5961	837.4608	0.5289969	0.541013	628.1836	3.961584	0	530.2653	806.7043	0.3819914	0.5503913	627.274	3.860587	0	13	513	822						Frog_fixed.avi	0
9736	584	502.8003	836.634	0.5293035	0.5412865	628.3445	3.96382	0	525.346	801.8813	0.3822195	0.5505075	627.2325	3.863981	0	13	514	819						Frog_fixed.avi	0
9753	585	498.4202	837.8099	0.5296121	0.5415736	628.1988	3.949562	0	523.6988	810.3972	0.3824345	0.5506411	627.2501	3.866425	0	13	511	824						Frog_fixed.avi	0
9770	586	494.5757	841.4579	0.5298823	0.5417829	628.2616	3.959399	0	528.1106	799.112	0.3826714	0.5507886	627.2361	3.850587	0	13	511	820						Frog_fixed.avi	0
9786	587	497.6086	833.7904	0.5301836	0.5420705	628.2682	3.955708	0	526.6042	795.6981	0.38291	0.5508819	627.1959	3.863582	0	13	512	815						Frog_fixed.avi	0
9803	588	494.2306	833.1036	0.5304093	0.5423083	628.4148	3.948662	0	523.4213	798.1559	0.3830935	0.5509233	627.2934	3.861459	0	13	509	816						Frog_fixed.avi	0
9820	589	498.6169	843.0269	0.5306544	0.5424362	628.3795	3.938172	0	528.462	794.5637	0.3833253	0.5509297	627.2068	3.87206	0	13	514	819						Frog_fixed.avi	0
9836	590	495.5298	849.303	0.5308234	0.542576	628.5406	3.940735	0	522.0838	798.4824	0.3834597	0.5509235	627.2973	3.884233	0	13	509	824						Frog_fixed.avi	0
9853	591	494.0961	836.1999	0.5309433	0.5426843	628.4651	3.952058	0	520.5869	796.4114	0.3835555	0.5509053	627.4442	3.877427	0	13	507	816						Frog_fixed.avi	0
9870	592	495.6993	843.892	0.5310411	0.5427729	628.6033	3.937398	0	526.0859	796.8478	0.3836358	0.550905	627.5779	3.880043	0	13	511	820						Frog_fixed.avi	0
9886	593	492.981	836.1295	0.5310887	0.5428606	628.6973	3.952245	0	528.0278	794.5722	0.3836664	0.5508978	627.5992	3.875608	0	13	511	815						Frog_fixed.avi	0
9903	594	498.6808	833.3892	0.5311251	0.5430114	628.6493	3.934532	0	529.8614	806.2728	0.3836759	0.5509682	627.6638	3.879732	0	13	514	820						Frog_fixed.avi	0
9919	595	501.4179	833.2975	0.5311189	0.5431173	628.6183	3.932664	0	528.2	803.3024	0.3836656	0.5510504	627.6891	3.867098	0	13	515	818						Frog_fixed.avi	0
9936	596	500.4097	835.8253	0.5310887	0.5431804	628.8183	3.940228	0	527.4609	803.8235	0.383625	0.5511697	627.7736	3.874008	0	13	514	820						Frog_fixed.avi	0
9953	597	490.0726	836.9391	0.5310442	0.5432658	628.7996	3.9337	0	527.7703	803.0788	0.383578	0.5513047	627.8192	3.871986	0	13	509	820						Frog_fixed.avi	0
9969	598	490.0493	851.5107	0.5309969	0.5433895	628.8057	3.919331	0	522.0855	801.9733	0.3835185	0.5515144	627.7281	3.874759	0	13	506	827						Frog_fixed.avi	0
9986	599	494.9709	844.4314	0.5309819	0.5435869	628.8483	3.940527	0	532.1198	797.5806	0.383519	0.5518246	627.742	3.877606	0	13	514	821						Frog_fixed.avi	0
10003	600	493.9006	842.7844	0.5309699	0.5437832	628.8582	3.930377	0	520.9852	805.6079	0.383486	0.552027	627.6852	3.861221	0	13	507	824						Frog_fixed.avi	0
10019	601	485.2477	832.7054	0.5309409	0.5439544	628.7008	3.928274	0	523.4436	802.3373	0.3834658	0.5523257	627.6115	3.873498	0	13	504	818						Frog_fixed.avi	0
10036	602	490.1826	839.0486	0.5309079	0.5440866	628.7459	3.928493	0	523.1569	804.1852	0.3834605	0.5526044	627.6392	3.869731	0	13	507	822						Frog_fixed.avi	0
10053	603	488.757	835.0032	0.5308917	0.5442212	628.7264	3.940464	0	524.9551	810.1791	0.3834356	0.5528227	627.5961	3.862573	0	13	507	823						Frog_fixed.avi	0
10069	604	494.092	839.0131	0.5308529	0.5443685	628.7712	3.937045	0	526.7775	801.4421	0.3834035	0.5530701	627.5689	3.86709	0	13	510	820						Frog_fixed.avi	0
10086	605	496.2907	837.2748	0.5308261	0.5445733	628.7393	3.934927	0	527.4097	804.308	0.3833711	0.5533882	627.4959	3.865462	0	13	512	821						Frog_fixed.avi	0
10103	606	493.3486	840.7957	0.5307828	0.5448056	628.7223	3.911028	0	526.4598	808.098	0.3833191	0.5536463	627.53	3.85557	0	13	510	824						Frog_fixed.avi	0
10119	607	497.6691	850.4363	0.5306635	0.5451513	628.5753	3.912351	0	533.2291	799.8392	0.3832008	0.5541507	627.614	3.854816	0	13	515	825						Frog_fixed.avi	0
10136	608	496.4236	863.965	0.5304494	0.5457059	628.8062	3.921705	0	543.2526	833.8369	0.3830551	0.5545946	627.8169	3.857279	0	13	520	849						Frog_fixed.avi	0
10153	609	502.0662	858.4351	0.5303952	0.546055	628.7577	3.922536	0	542.9734	820.0637	0.3830221	0.5549803	627.6776	3.869083	0	13	523	839						Frog_fixed.avi	0
10169	610	507.1558	853.0099	0.5303405	0.5463123	628.8439	3.92764	0	538.9246	827.3377	0.3829698	0.5551506	627.6787	3.868322	0	13	523	840						Frog_fixed.avi	0
10186	611	501.3737	859.2881	0.5303124	0.5463521	628.8625	3.923324	0	541.7332	829.1749	0.3829466	0.5552061	627.6935	3.854597	0	13	522	844						Frog_fixed.avi	0
10203	612	498.7941	861.5435	0.5302947	0.5462318	628.9382	3.903077	0	542.8582	827.5132	0.3829432	0.5551109	627.7049	3.847445	0	13	521	845						Frog_fixed.avi	0
10219	613	503.6493	858.967	0.5302877	0.5459669	629.0183	3.92557	0	540.9527	827.5642	0.3829302	0.5549054	627.7759	3.850341	0	13	522	843						Frog_fixed.avi	0
10236	614	495.3714	855.4184	0.5302797	0.54567	629.0086	3.914219	0	534.765	827.9584	0.3829309	0.5544891	627.8148	3.854196	0	13	515	842						Frog_fixed.avi	0
10253	615	503.928	857.0985	0.530293	0.5453512	629.0358	3.923823	0	539.4462	822.7155	0.3829349	0.5541759	627.8021	3.86206	0	13	522	840						Frog_fixed.avi	0
10269	616	503.6658	855.5152	0.5303189	0.5450501	629.0486	3.94138	0	533.3216	826.426	0.3829629	0.5538275	627.8082	3.869961	0	13	518	841						Frog_fixed.avi	0
10286	617	501.5913	852.7425	0.5303678	0.5448649	629.0398	3.932959	0	539.1189	825.9931	0.383004	0.5536296	627.9526	3.856473	0	13	520	839						Frog_fixed.avi	0
10303	618	506.6891	856.8706	0.5304407	0.5448385	629.0992	3.933976	0	536.1616	824.8901	0.3830203	0.553573	627.9395	3.855435	0	13	521	841						Frog_fixed.avi	0
10319	619	502.0754	856.6529	0.5305054	0.5448872	629.0619	3.92754	0	531.4057	832.2668	0.3830595	0.5536236	627.9768	3.859416	0	13	517	844						Frog_fixed.avi	0
10336	620	502.1626	858.8804	0.5305796	0.5449866	629.0004	3.94263	0	531.522	832.2554	0.3831089	0.5537399	627.9485	3.866888	0	13	517	846						Frog_fixed.avi	0
10353	621	509.8429	852.3866	0.5306684	0.5451287	628.7699	3.942517	0	535.63	825.3958	0.3831703	0.5538695	627.6942	3.852209	0	13	523	839						Frog_fixed.avi	0
10369	622	508.3702	851.81	0.5307308	0.5452582	628.8135	3.937335	0	539.7024	825.3364	0.3832101	0.5540389	627.6769	3.875503	0	13	524	839						Frog_fixed.avi	0
10386	623	501.4561	853.001	0.5307747	0.5453353	628.7695	3.926154	0	535.6599	819.1083	0.3832396	0.5541204	627.6015	3.859663	0	13	519	836						Frog_fixed.avi	0
10403	624	499.9065	856.0782	0.5307965	0.5453788	628.7349	3.94078	0	538.8533	822.768	0.3832506	0.5541213	627.5219	3.875562	0	13	519	839						Frog_fixed.avi	0
10419	625	506.1483	807.1514	0.5307464	0.5449885	628.6744	3.948036	0	559.4315	779.0617	0.383202	0.5536602	627.5873	3.863218	0	13	533	793						Frog_fixed.avi	0
10436	626	550.6454	738.1223	0.5303869	0.5444211	628.7133	3.951202	0	606.5209	711.8555	0.3829915	0.5530092	627.4741	3.884739	0	13	579	725						Frog_fixed.avi	0
10452	627	634.9965	654.6794	0.5298014	0.543762	628.7991	3.965716	0	682.7959	644.2152	0.3825982	0.5522859	627.5579	3.900229	0	14	659	649						Frog_fixed.avi	0
10469	628	745.8796	543.2711	0.5288916	0.5427695	628.6818	3.981797	0	800.0876	543.0067	0.3819494	0.5512543	627.6594	3.896452	0	14	773	543						Frog_fixed.avi	0
10486	629	877.2306	470.3939	0.5280693	0.5420191	628.874	4.014224	0	898.5388	485.7352	0.3812132	0.5504833	627.7538	3.885959	0	14	888	478						Frog_fixed.avi	0
10502	630	892.6061	462.6453	0.5279449	0.5418068	628.922	4.017495	0	908.1727	475.9665	0.3809168	0.550266	627.5463	3.898103	0	14	900	469						Frog_fixed.avi	0
10519	631	890.8332	456.8198	0.5278878	0.5416078	628.6987	4.019634	0	910.5555	461.9338	0.3806934	0.5500824	627.4983	3.897855	0	14	901	459						Frog_fixed.avi	0
10536	632	891.6881	452.8778	0.5277873	0.5414365	628.7672	4.02445	0	906.3223	474.9105	0.3804414	0.5498266	627.5042	3.904704	0	14	899	464						Frog_fixed.avi	0
10552	633	888.8037	462.1727	0.5276629	0.5412257	628.5804	4.001721	0	906.6113	477.5289	0.3802449	0.5496821	627.3317	3.909468	0	14	898	470						Frog_fixed.avi	0
10569	634	896.3638	457.5262	0.5274948	0.5411074	628.6199	4.023767	0	912.4757	470.3503	0.3799822	0.5496197	627.415	3.906168	0	14	904	464						Frog_fixed.avi	0
10586	635	896.4188	453.8936	0.527316	0.5410443	628.6149	4.013752	0	903.1461	476.6026	0.3797906	0.5496641	627.2398	3.90076	0	14	900	465						Frog_fixed.avi	0
10602	636	891.5322	455.6701	0.5271624	0.5410848	628.3962	4.009766	0	909.8553	470.5591	0.3795596	0.5497977	627.3447	3.900852	0	14	901	463						Frog_fixed.avi	0
10619	637	891.4686	464.5169	0.5269992	0.5411934	628.4758	4.025238	0	911.0656	466.8251	0.3793648	0.5500662	627.2577	3.906513	0	14	901	466						Frog_fixed.avi	0
10636	638	889.0367	462.9615	0.5268251	0.541271	628.487	4.026428	0	909.6963	464.6816	0.3791601	0.5502674	627.2723	3.902618	0	14	899	464						Frog_fixed.avi	0
10652	639	894.3522	451.3735	0.5266574	0.5413737	628.3096	4.011813	0	910.6597	477.2736	0.3789472	0.5504277	627.2569	3.892673	0	14	903	464						Frog_fixed.avi	0
10669	640	890.2432	469.5829	0.526499	0.5413044	628.2466	4.024729	0	904.8278	470.5491	0.3787792	0.5505151	627.0557	3.898365	0	14	898	470						Frog_fixed.avi	0
10686	641	891.6766	462.38	0.5263147	0.5411209	628.4067	4.02972	0	910.4655	482.0222	0.3785764	0.5502057	627.0667	3.895673	0	14	901	472						Frog_fixed.avi	0
10702	642	891.4745	455.2692	0.5260909	0.5408502	628.1396	4.011428	0	907.4858	478.3163	0.3782952	0.5502901	627.0682	3.904355	0	15	899	467						Frog_fixed.avi	0
10719	643	963.7265	468.8943	0.5254245	0.5407138	628.2709	3.993567	0	996.9102	488.9009	0.3777542	0.5501812	627.277	3.906616	0	15	980	479						Frog_fixed.avi	0
10736	644	956.1514	474.3318	0.5252882	0.5403441	628.4367	4.002232	0	985.8892	478.2368	0.3775779	0.5498933	627.3033	3.866809	0	15	971	476						Frog_fixed.avi	0
10752	645	959.9941	472.4768	0.5251885	0.5400523	628.3397	3.983114	0	983.6747	476.5427	0.3774225	0.5496699	627.3376	3.862622	0	15	972	475						Frog_fixed.avi	0
10769	646	960.3909	467.1988	0.5250839	0.539881	628.2153	3.992774	0	986.4918	484.3736	0.3773343	0.5495008	627.1503	3.876379	0	15	973	476						Frog_fixed.avi	0
10786	647	955.9919	470.3393	0.5249816	0.5397837	628.0542	3.987731	0	981.1979	483.1861	0.3772386	0.5494469	627.0735	3.881038	0	15	969	477						Frog_fixed.avi	0
10802	648	949.8286	465.8988	0.5248842	0.5397587	628.2284	3.984201	0	984.3656	474.4412	0.3771102	0.5494458	627.2007	3.849714	0	15	967	470						Frog_fixed.avi	0
10819	649	950.1628	466.1565	0.5248076	0.5398084	628.2941	3.970927	0	976.2045	482.9247	0.3769978	0.5495031	627.0997	3.849432	0	15	963	475						Frog_fixed.avi	0
10836	650	942.1591	472.362	0.5247336	0.5398751	628.262	3.959761	0	965.0397	486.0634	0.3769131	0.5495936	627.1131	3.847503	0	15	954	479						Frog_fixed.avi	0
10852	651	951.2479	472.529	0.5246694	0.5399518	628.1159	3.956718	0	972.8606	483.0013	0.3768902	0.5495081	627.1006	3.828004	0	15	962	478						Frog_fixed.avi	0
10869	652	952.408	476.3465	0.5246315	0.5400168	628.0447	3.960636	0	974.8481	478.2785	0.3767944	0.5497951	627.1022	3.848976	0	15	964	477						Frog_fixed.avi	0
10886	653	953.797	480.1379	0.5245961	0.5400392	627.9585	3.950815	0	975.1002	479.9679	0.3767642	0.5497713	626.8892	3.835573	0	15	964	480						Frog_fixed.avi	0
10902	654	954.0353	470.9847	0.5245954	0.5399292	627.8986	3.943165	0	973.6024	480.6578	0.3767375	0.5496111	626.8512	3.837537	0	15	964	476						Frog_fixed.avi	0
10919	655	951.0551	471.2777	0.5245861	0.5396867	627.8905	3.953966	0	971.8124	476.6928	0.3767176	0.5494306	626.6951	3.833872	0	15	961	474						Frog_fixed.avi	0
10936	656	949.2628	475.9795	0.5245988	0.5393315	627.8532	3.950082	0	977.8461	460.5999	0.3767123	0.5491311	626.6716	3.812447	0	15	964	468						Frog_fixed.avi	0
10952	657	941.3606	473.9028	0.5246291	0.5390674	627.7795	3.929727	0	976.8475	485.1814	0.3767224	0.5487379	626.6064	3.819626	0	15	959	480						Frog_fixed.avi	0
10969	658	943.9489	476.7101	0.5246538	0.5387703	627.7764	3.953349	0	982.8386	458.3735	0.376741	0.5485017	626.6167	3.816846	0	15	963	468						Frog_fixed.avi	0
10986	659	940.2091	478.9394	0.5247311	0.5385225	627.7914	3.948571	0	971.3146	485.0079	0.3767906	0.5482016	626.6517	3.845566	0	15	956	482						Frog_fixed.avi	0
11002	660	942.8802	478.2603	0.524835	0.5384004	627.7089	3.957151	0	958.6511	479.7892	0.3768399	0.5480306	626.6373	3.833185	0	15	951	479						Frog_fixed.avi	0
11019	661	946.926	471.6483	0.5249471	0.5383707	627.4601	3.965332	0	962.4966	471.5133	0.3769346	0.547937	626.4872	3.825472	0	15	955	472						Frog_fixed.avi	0
11035	662	939.4659	465.1759	0.5250475	0.5383654	627.5433	3.936327	0	971.3624	473.1417	0.3770674	0.5478827	626.4446	3.820056	0	15	955	469						Frog_fixed.avi	0
11052	663	946.499	478.3517	0.5251601	0.5383611	627.6156	3.954423	0	964.3832	477.843	0.3771852	0.5478113	626.334	3.841488	0	15	955	478						Frog_fixed.avi	0
11069	664	940.015	478.118	0.5252454	0.5383906	627.5916	3.94833	0	965.3223	468.1052	0.3772601	0.5477951	626.3867	3.82436	0	15	953	473						Frog_fixed.avi	0
11085	665	945.1124	474.6845	0.5253319	0.5384199	627.6093	3.95303	0	953.9625	470.6895	0.377308	0.5477635	626.407	3.84724	0	15	950	473						Frog_fixed.avi	0
11102	666	948.1105	481.357	0.5253825	0.5384402	627.4243	3.956074	0	959.5881	466.907	0.3773234	0.5477182	626.389	3.845618	0	15	954	474						Frog_fixed.avi	0
11119	667	948.037	473.8845	0.525391	0.5384936	627.4127	3.957842	0	969.5521	462.0992	0.3773255	0.5477364	626.4109	3.840881	0	15	959	468						Frog_fixed.avi	0
11135	668	943.8248	470.1131	0.5253489	0.5385888	627.493	3.946759	0	959.7534	466.5101	0.3773064	0.5477914	626.3718	3.859922	0	16	952	468						Frog_fixed.avi	0
11152	669	876.3266	469.4584	0.5255342	0.5386675	627.424	3.949349	0	914.9865	475.8831	0.3775038	0.5478857	626.1559	3.848261	0	16	896	473						Frog_fixed.avi	0
11169	670	901.6592	476.2682	0.5254717	0.5387117	627.3901	3.961162	0	920.6553	485.421	0.3774769	0.547918	626.1155	3.854676	0	16	911	481						Frog_fixed.avi	0
11185	671	892.1825	483.106	0.5253677	0.5386107	627.2899	3.951893	0	917.2471	478.8214	0.37736	0.5478599	626.2283	3.853209	0	16	905	481						Frog_fixed.avi	0
11202	672	890.5901	484.6596	0.5252264	0.5384207	627.3304	3.955134	0	909.8704	471.0629	0.3772365	0.5477645	626.0916	3.850398	0	16	900	478						Frog_fixed.avi	0
11219	673	886.9496	474.3503	0.5250804	0.5382237	627.1889	3.968696	0	913.2509	474.8371	0.3771071	0.5475991	625.8842	3.867595	0	16	900	475						Frog_fixed.avi	0
11235	674	891.1691	475.9349	0.5249791	0.5379112	627.1774	3.961771	0	916.7795	489.1762	0.3769599	0.5472518	625.9357	3.84878	0	16	904	483						Frog_fixed.avi	0
11252	675	890.5753	479.6376	0.5248939	0.5376323	627.1321	3.96684	0	914.0999	483.8393	0.3768734	0.5468655	625.9272	3.844568	0	16	902	482						Frog_fixed.avi	0
11269	676	884.2738	477.2823	0.5248054	0.5374929	626.9224	3.961644	0	904.475	477.4688	0.3767341	0.5469117	625.9288	3.863728	0	16	894	477						Frog_fixed.avi	0
11285	677	878.5837	475.9641	0.5247564	0.5373931	626.9538	3.969892	0	910.9088	468.8006	0.3767142	0.5468365	625.7574	3.851739	0	16	895	472						Frog_fixed.avi	0
11302	678	877.8126	473.8462	0.5247424	0.5373968	626.885	3.959406	0	910.506	465.1379	0.3766927	0.5468236	625.6837	3.861531	0	16	894	469						Frog_fixed.avi	0
11319	679	882.2887	478.6115	0.5247536	0.537443	626.6909	3.962156	0	905.1465	478.8483	0.3766801	0.5468663	625.6158	3.859107	0	16	894	479						Frog_fixed.avi	0
11335	680	880.8155	474.8425	0.5247757	0.5375295	626.597	3.976407	0	906.9464	465.9182	0.3766976	0.5469512	625.5323	3.860246	0	16	894	470						Frog_fixed.avi	0
11352	681	880.656	485.1769	0.5248141	0.5376316	626.4799	3.95313	0	909.6116	473.4096	0.376725	0.5470523	625.4791	3.865063	0	16	895	479						Frog_fixed.avi	0
11369	682	880.1173	475.1287	0.5248676	0.5378588	626.5189	3.968762	0	907.5269	482.1146	0.3767767	0.5471956	625.3978	3.858673	0	16	894	479						Frog_fixed.avi	0
11385	683	877.4994	465.5986	0.5249611	0.5381895	626.548	3.961941	0	908.353	475.3218	0.3768704	0.5474808	625.2675	3.866187	0	16	893	470						Frog_fixed.avi	0
11402	684	885.0292	475.8703	0.5251012	0.5383918	626.4747	3.975148	0	906.8296	473.4301	0.3770452	0.5478212	625.1168	3.869359	0	16	896	475						Frog_fixed.avi	0
11419	685	879.8599	482.2609	0.5252969	0.5386443	626.3571	3.968422	0	901.1558	479.7091	0.3771904	0.5480747	625.2192	3.8611	0	16	891	481						Frog_fixed.avi	0
11435	686	879.1394	472.0899	0.5254945	0.5388855	626.4537	3.990265	0	911.0766	472.2709	0.3774411	0.5481507	625.1915	3.856663	0	16	895	472						Frog_fixed.avi	0
11452	687	872.0795	473.6588	0.5257502	0.5390834	626.2386	3.985069	0	904.6653	470.809	0.3776837	0.5485006	625.193	3.873952	0	16	888	472						Frog_fixed.avi	0
11468	688	872.275	486.4457	0.5260005	0.5391393	626.5868	3.971159	0	901.0906	466.9462	0.3779347	0.5485132	625.1214	3.870918	0	16	887	477						Frog_fixed.avi	0
11485	689	870.2767	481.4179	0.5262778	0.5391638	626.4305	3.97282	0	900.1769	467.9461	0.3781961	0.5482338	625.1126	3.857343	0	16	885	475						Frog_fixed.avi	0
11502	690	869.9915	480.3838	0.5265265	0.5391511	626.7058	3.98228	0	904.9224	481.9168	0.3785181	0.5481945	625.1141	3.854923	0	16	887	481						Frog_fixed.avi	0
11518	691	873.4319	480.0186	0.5268317	0.5391231	626.5894	3.983714	0	893.7814	484.3792	0.3787905	0.5479954	625.4202	3.861611	0	16	884	482						Frog_fixed.avi	0
11535	692	862.1707	483.342	0.527099	0.5390918	626.8218	3.97403	0	903.2881	479.8488	0.3791432	0.5478755	625.3861	3.871578	0	16	883	482						Frog_fixed.avi	0
11552	693	865.6945	485.2019	0.527436	0.5391647	626.8718	3.961196	0	906.2643	468.7613	0.3794605	0.5477997	625.6158	3.843086	0	16	886	477						Frog_fixed.avi	0
11568	694	866.6413	487.0792	0.5277761	0.5392516	626.9924	3.957926	0	902.844	469.8753	0.3797954	0.5477664	625.726	3.856902	0	16	885	478						Frog_fixed.avi	0
11585	695	854.4597	496.0834	0.5281264	0.5394921	627.2019	3.950723	0	903.0094	473.4339	0.3801949	0.5478265	625.5874	3.85347	0	16	879	485						Frog_fixed.avi	0
11602	696	867.1424	485.4203	0.5285131	0.5398444	627.0865	3.942415	0	903.2297	484.1795	0.3805485	0.5479269	625.7466	3.836384	0	16	885	485						Frog_fixed.avi	0
11618	697	871.7505	488.9193	0.528891	0.5401747	627.0786	3.957483	0	897.9123	479.9256	0.3808985	0.5481082	625.8981	3.838546	0	16	885	484						Frog_fixed.avi	0
11635	698	862.4487	477.0384	0.5292556	0.5406769	627.1964	3.96358	0	896.3018	487.2993	0.3813054	0.5481392	625.8881	3.821191	0	16	879	482						Frog_fixed.avi	0
11652	699	853.7775	495.8634	0.5296351	0.5410737	627.3644	3.954158	0	895.9236	480.7243	0.3817055	0.5486567	625.8895	3.847221	0	16	875	488						Frog_fixed.avi	0
11668	700	857.3123	485.6072	0.5300151	0.5415469	627.2592	3.944373	0	895.2975	483.1661	0.3820848	0.5488694	625.9073	3.833632	0	16	876	484						Frog_fixed.avi	0
11685	701	854.0717	496.277	0.5303896	0.5418639	627.3569	3.963149	0	897.7278	471.9705	0.3824606	0.5491606	626.0742	3.813412	0	16	876	484						Frog_fixed.avi	0
11702	702	854.8259	480.3422	0.5307544	0.5422105	627.5315	3.952958	0	893.9008	477.7254	0.3828501	0.5492998	626.1059	3.826962	0	16	874	479						Frog_fixed.avi	0
11718	703	854.0775	494.6228	0.531096	0.5423563	627.4399	3.959072	0	900.3907	474.9095	0.3832302	0.5493518	625.9714	3.814326	0	16	877	485						Frog_fixed.avi	0
11735	704	857.9211	498.6274	0.5314525	0.542399	627.4828	3.947272	0	892.1307	469.7942	0.3835563	0.5492811	626.1199	3.831703	0	16	875	484						Frog_fixed.avi	0
11752	705	845.712	494.7574	0.5317453	0.542375	627.7546	3.951459	0	883.344	488.8077	0.3838498	0.5488018	626.1438	3.815734	0	16	865	492						Frog_fixed.avi	0
11768	706	849.9008	501.4145	0.5320358	0.5422681	627.6808	3.96545	0	894.1901	482.2213	0.3841739	0.548721	626.1451	3.813255	0	16	872	492						Frog_fixed.avi	0
11785	707	848.4411	490.9831	0.5322692	0.5420404	627.9245	3.971687	0	898.6631	471.0101	0.384425	0.5484336	626.4973	3.811521	0	16	874	481						Frog_fixed.avi	0
11802	708	846.4093	498.8922	0.5324737	0.5418727	627.9465	3.961502	0	887.8879	486.0016	0.3846573	0.548053	626.5046	3.823512	0	16	867	492						Frog_fixed.avi	0
11818	709	845.79	496.9541	0.532674	0.5418098	628.0123	3.97102	0	893.5575	474.8727	0.3848727	0.5478746	626.5979	3.832558	0	16	870	486						Frog_fixed.avi	0
11835	710	842.7078	498.3153	0.5328289	0.541922	628.2728	3.976595	0	880.6503	483.3223	0.3849961	0.5478254	626.7004	3.82564	0	16	862	491						Frog_fixed.avi	0
11852	711	843.9553	491.2588	0.5329412	0.5421478	628.1631	3.990444	0	880.7155	481.9131	0.3851538	0.5479167	626.6622	3.830392	0	16	862	487						Frog_fixed.avi	0
11868	712	839.6694	500.7214	0.5330509	0.5424221	627.9727	3.968998	0	890.272	484.9859	0.3852839	0.5481373	626.5948	3.848259	0	16	865	493						Frog_fixed.avi	0
11885	713	848.8997	497.3054	0.5331253	0.5427758	628.1039	3.98793	0	890.5051	478.4727	0.3853526	0.5483127	626.6181	3.835006	0	16	870	488						Frog_fixed.avi	0
11902	714	837.5266	500.8672	0.533093	0.5431491	627.947	3.970791	0	884.0477	493.7859	0.3853309	0.5487944	626.6193	3.843018	0	16	861	497						Frog_fixed.avi	0
11918	715	840.7319	500.4958	0.5330408	0.5433522	627.918	3.986126	0	892.9679	479.6403	0.3852765	0.5490276	626.5193	3.847575	0	16	867	490						Frog_fixed.avi	0
11935	716	833.9309	505.8424	0.5329339	0.5435928	628.1386	3.988407	0	878.8542	481.9981	0.3851539	0.5492916	626.5901	3.860793	0	16	856	494						Frog_fixed.avi	0
11951	717	830.0748	495.0912	0.5327916	0.5437519	628.1545	3.995443	0	876.163	487.7458	0.3850104	0.5494251	626.6891	3.845949	0	16	853	491						Frog_fixed.avi	0
11968	718	834.5411	488.0047	0.5326685	0.5438608	628.1	3.99425	0	881.621	480.7013	0.3848951	0.5495001	626.6591	3.85917	0	16	858	484						Frog_fixed.avi	0
11985	719	806.2475	509.3934	0.5326323	0.5439562	628.0054	3.982359	0	855.5743	503.9069	0.3849298	0.5497196	626.6624	3.857657	0	16	831	507						Frog_fixed.avi	0
12001	720	809.0298	517.9762	0.5324314	0.5440194	628.0792	3.9972	0	860.5992	500.3671	0.3847896	0.5498379	626.5729	3.882613	0	16	835	509						Frog_fixed.avi	0
12018	721	805.7715	512.1259	0.532277	0.543992	628.1108	4.009327	0	854.938	490.5657	0.3845986	0.5500412	626.6212	3.881728	0	16	830	501						Frog_fixed.avi	0
12035	722	813.0072	515.627	0.5321132	0.5439997	627.9757	4.007142	0	851.1649	497.2644	0.3844192	0.5501394	626.6345	3.888519	0	16	832	506						Frog_fixed.avi	0
12051	723	806.2078	513.9169	0.531928	0.544019	628.1104	4.027779	0	859.133	504.0762	0.3842885	0.5502908	626.5812	3.89619	0	16	833	509						Frog_fixed.avi	0
12068	724	799.2856	514.8115	0.5317496	0.5440518	628.1263	4.00812	0	847.6902	503.2296	0.3840612	0.5504382	626.6296	3.880041	0	16	823	509						Frog_fixed.avi	0
12085	725	801.0881	524.0771	0.5315849	0.5440699	627.9532	3.997699	0	850.626	506.2633	0.3839079	0.5505809	626.7159	3.886126	0	16	826	515						Frog_fixed.avi	0
12101	726	793.7639	520.7609	0.5314292	0.5440831	628.0973	4.013546	0	854.2395	504.7253	0.3838024	0.5507891	626.5895	3.899945	0	16	824	513						Frog_fixed.avi	0
12118	727	794.6619	518.8861	0.5313255	0.544075	628.2058	4.00597	0	844.5967	508.1123	0.3836555	0.5509251	626.6479	3.907427	0	16	820	513						Frog_fixed.avi	0
12135	728	795.8398	517.8866	0.5312324	0.5440574	628.1573	4.01242	0	843.764	503.2643	0.3835716	0.5510204	626.7281	3.910025	0	16	820	511						Frog_fixed.avi	0
12151	729	795.2349	516.4213	0.5311638	0.5440424	628.162	4.004004	0	840.4174	506.7897	0.3834779	0.5510475	626.7482	3.920448	0	16	818	512						Frog_fixed.avi	0
12168	730	799.0402	516.2684	0.5311253	0.5440316	628.0737	4.011558	0	848.0921	506.3283	0.38344	0.5510916	626.7292	3.90658	0	16	824	511						Frog_fixed.avi	0
12185	731	803.6657	515.0358	0.5311115	0.5440764	628.0783	4.02573	0	845.94	505.1134	0.3834186	0.5511429	626.7458	3.915116	0	16	825	510						Frog_fixed.avi	0
12201	732	795.8708	518.2501	0.5311042	0.5441511	628.0721	4.014735	0	844.3961	512.8249	0.3834122	0.5512136	626.8094	3.913548	0	16	820	516						Frog_fixed.avi	0
12218	733	798.3763	516.5809	0.5311198	0.5442729	628.0383	4.024941	0	848.1995	509.268	0.3834077	0.5513307	626.689	3.8965	0	16	823	513						Frog_fixed.avi	0
12235	734	795.3028	510.6608	0.531127	0.5444363	628.0569	4.022353	0	847.9911	496.7642	0.3834029	0.5514483	626.6799	3.905301	0	16	822	504						Frog_fixed.avi	0
12251	735	789.6646	502.6794	0.5311437	0.5446208	628.0406	4.01267	0	851.4151	508.9037	0.3834096	0.5514858	626.799	3.926087	0	16	821	506						Frog_fixed.avi	0
12268	736	791.586	500.4583	0.5311779	0.5447093	628.1561	4.029557	0	841.2456	495.5379	0.3834192	0.551568	626.7238	3.930951	0	16	816	498						Frog_fixed.avi	0
12285	737	785.0296	511.0038	0.5312189	0.5447966	628.1455	4.020723	0	843.8289	502.9422	0.3834756	0.5516086	626.6364	3.935775	0	16	814	507						Frog_fixed.avi	0
12301	738	787.6489	517.5437	0.5312887	0.5449108	628.2605	4.029185	0	836.9224	500.2688	0.3835163	0.5517192	626.7655	3.932734	0	16	812	509						Frog_fixed.avi	0
12318	739	788.7423	503.5087	0.5313299	0.5450847	628.2644	4.044054	0	846.3228	504.8151	0.3835679	0.5518017	626.6364	3.925703	0	16	818	504						Frog_fixed.avi	0
12335	740	789.5557	510.3437	0.5313471	0.5452015	628.2662	4.044038	0	839.6221	514.9156	0.3835814	0.5519304	626.6974	3.930732	0	16	815	513						Frog_fixed.avi	0
12351	741	786.5399	505.5653	0.531314	0.5453092	628.3014	4.065521	0	837.5501	512.4871	0.3835492	0.5520661	626.7537	3.921518	0	16	812	509						Frog_fixed.avi	0
12368	742	792.127	497.8045	0.5311721	0.5454575	628.1116	4.04257	0	855.3036	517.1568	0.3834111	0.5522239	626.7452	3.922082	0	16	824	507						Frog_fixed.avi	0
12385	743	822.2975	503.3558	0.5308722	0.5455583	628.3852	4.050754	0	888.9965	498.7938	0.3831396	0.5524613	626.7595	3.913451	0	16	856	501						Frog_fixed.avi	0
12401	744	820.8601	500.9709	0.5307797	0.545607	628.4312	4.054483	0	882.1829	507.5991	0.3830456	0.5525656	626.8089	3.934231	0	16	852	504						Frog_fixed.avi	0
12418	745	820.7379	498.1433	0.5306532	0.5456156	628.3172	4.05492	0	878.3275	501.3719	0.3829181	0.5526588	626.8745	3.926699	0	16	850	500						Frog_fixed.avi	0
12435	746	817.0078	514.3031	0.5305328	0.5456156	628.2452	4.034601	0	877.8967	508.0661	0.382826	0.5526973	626.8307	3.948497	0	16	847	511						Frog_fixed.avi	0
12451	747	812.0737	509.4641	0.5304304	0.5456086	628.3921	4.04314	0	883.8386	514.0226	0.3827638	0.5527313	626.8072	3.927593	0	16	848	512						Frog_fixed.avi	0
12468	748	813.0898	504.0372	0.5303889	0.5455964	628.4259	4.04599	0	874.6696	511.1429	0.3826976	0.5527817	626.9733	3.928489	0	16	844	508						Frog_fixed.avi	0
12485	749	815.1479	505.0396	0.5303606	0.5455554	628.4755	4.035472	0	879.9081	510.1267	0.382665	0.5528222	626.9528	3.940722	0	16	848	508						Frog_fixed.avi	0
12501	750	808.068	496.1894	0.5303376	0.5455378	628.4892	4.056907	0	873.0619	517.369	0.3826285	0.5528311	627.0476	3.931505	0	16	841	507						Frog_fixed.avi	0
12518	751	815.7455	505.4106	0.5303323	0.5455454	628.5524	4.042527	0	877.3906	516.5346	0.3826374	0.5526477	627.0458	3.917637	0	16	847	511						Frog_fixed.avi	0
12534	752	814.1177	499.5956	0.5303145	0.5455852	628.5878	4.056819	0	867.2952	516.1088	0.3825819	0.5529279	627.0472	3.936246	0	16	841	508						Frog_fixed.avi	0
12551	753	812.1598	506.4731	0.5303102	0.5456699	628.5215	4.059128	0	869.0905	512.8283	0.3826074	0.5530667	626.9772	3.940211	0	16	841	510						Frog_fixed.avi	0
12568	754	818.2059	506.2686	0.530329	0.5458647	628.5789	4.061016	0	872.6599	502.686	0.3825855	0.5533125	626.96	3.950254	0	16	845	504						Frog_fixed.avi	0
12584	755	818.5879	503.9463	0.5303693	0.5461076	628.4349	4.058076	0	877.5243	494.5967	0.3826376	0.5535061	626.9717	3.935345	0	16	848	499						Frog_fixed.avi	0
12601	756	816.9829	499.0192	0.5304029	0.5463685	628.4496	4.068534	0	877.2021	514.8786	0.3826696	0.5536291	626.9813	3.935795	0	16	847	507						Frog_fixed.avi	0
12618	757	811.9734	505.0797	0.5304517	0.5465241	628.3436	4.048732	0	879.5676	513.905	0.3827401	0.5537477	626.7537	3.947598	0	16	846	509						Frog_fixed.avi	0
12634	758	820.7625	508.8114	0.5304963	0.5466278	628.2617	4.056251	0	878.0172	508.0897	0.3827684	0.5538411	626.6812	3.946401	0	16	849	508						Frog_fixed.avi	0
12651	759	817.9569	511.3519	0.5305421	0.546696	628.3771	4.058468	0	881.8843	518.3926	0.3828139	0.5536885	626.6765	3.944161	0	16	850	515						Frog_fixed.avi	0
12668	760	822.4308	507.3851	0.5305577	0.546765	628.3405	4.070451	0	882.8112	514.337	0.3828107	0.5538865	626.6779	3.958531	0	16	853	511						Frog_fixed.avi	0
12684	761	821.7927	512.5195	0.5305772	0.5467529	628.2161	4.060838	0	879.8313	510.2234	0.3827976	0.553862	626.7025	3.95396	0	16	851	511						Frog_fixed.avi	0
12701	762	826.1674	510.8137	0.5305954	0.5467095	628.1736	4.06496	0	880.9752	511.1548	0.3828372	0.5535895	626.6873	3.928367	0	16	854	511						Frog_fixed.avi	0
12718	763	822.1962	506.9525	0.5306363	0.5466545	628.1365	4.075666	0	874.549	519.5566	0.3828596	0.5537438	626.6888	3.951537	0	16	848	513						Frog_fixed.avi	0
12734	764	814.7051	511.0226	0.5307049	0.5465965	628.1863	4.064722	0	883.6405	503.6835	0.3829169	0.5536997	626.8044	3.958906	0	16	849	507						Frog_fixed.avi	0
12751	765	817.8418	509.5167	0.5308095	0.5465922	628.2501	4.064946	0	873.3734	514.2333	0.3830005	0.5536374	626.7446	3.960032	0	16	846	512						Frog_fixed.avi	0
12768	766	818.1327	504.9217	0.5309269	0.5465947	628.1432	4.079969	0	878.2305	511.1821	0.3831406	0.5535852	626.5629	3.964806	0	16	848	508						Frog_fixed.avi	0
12784	767	823.3688	500.5418	0.5310605	0.5466018	627.9473	4.089096	0	887.8515	513.6909	0.3832864	0.5535442	626.6055	3.970503	0	16	856	507						Frog_fixed.avi	0
12801	768	818.7446	513.7916	0.5312113	0.5465571	628.1185	4.082457	0	876.5874	508.1145	0.3833932	0.5535129	626.6961	3.975633	0	16	848	511						Frog_fixed.avi	0
12818	769	818.0786	510.7708	0.531372	0.5465587	628.1161	4.092997	0	874.3483	506.582	0.3835216	0.5534894	626.6619	3.984551	0	16	846	509						Frog_fixed.avi	0
12834	770	826.366	504.1179	0.5315384	0.5465943	627.9554	4.091489	0	886.6107	505.0037	0.3837144	0.5534748	626.5448	3.983876	0	16	856	505						Frog_fixed.avi	0
12851	771	818.5294	505.3263	0.5316957	0.5466934	628.1276	4.093771	0	877.9966	501.0328	0.3838351	0.5534993	626.5636	3.978098	0	16	848	503						Frog_fixed.avi	0
12868	772	817.4263	499.7791	0.5318542	0.5468367	628.2601	4.098103	0	880.9647	508.6267	0.3839739	0.5535544	626.6877	3.973466	0	16	849	504						Frog_fixed.avi	0
12884	773	819.4883	496.4149	0.5320389	0.5470819	627.9446	4.105471	0	873.0115	514.7756	0.3841586	0.5536534	626.5239	3.977254	0	16	846	506						Frog_fixed.avi	0
12901	774	820.9625	497.2607	0.5322216	0.5471801	628.1354	4.094332	0	885.4933	509.0577	0.3843476	0.5536958	626.5386	3.97806	0	17	853	503						Frog_fixed.avi	0
12918	775	837.6387	447.3782	0.5322271	0.5470898	628.29	4.098645	0	909.7248	461.3886	0.3844464	0.5535361	626.7853	3.994152	0	17	874	454						Frog_fixed.avi	0
12934	776	844.0508	447.1371	0.5323476	0.5471939	628.3865	4.12549	0	911.6998	458.0623	0.3846507	0.5535342	626.7462	3.99845	0	17	878	453						Frog_fixed.avi	0
12951	777	844.7895	454.0445	0.5325589	0.5473611	628.0919	4.12072	0	913.4498	463.8579	0.3848456	0.5536268	626.7242	4.014494	0	17	879	459						Frog_fixed.avi	0
12968	778	848.9324	451.8047	0.532764	0.5473943	628.3783	4.120156	0	902.3766	466.2487	0.3849655	0.5536291	626.8355	4.011281	0	17	876	459						Frog_fixed.avi	0
12984	779	845.4124	458.093	0.532926	0.5474811	628.3597	4.122123	0	904.4312	461.2671	0.3851351	0.5536511	626.8143	4.005321	0	17	875	460						Frog_fixed.avi	0
13001	780	849.6857	451.5742	0.5331469	0.5476066	628.2717	4.133917	0	915.1686	463.1153	0.3853339	0.5536547	626.7981	4.015667	0	17	882	457						Frog_fixed.avi	0
13018	781	845.6577	446.3583	0.533287	0.5477568	628.4367	4.134295	0	912.3903	465.0643	0.3854676	0.5537207	626.9481	4.006913	0	17	879	456						Frog_fixed.avi	0
13034	782	843.9778	443.2225	0.5334533	0.5480084	628.4442	4.124573	0	905.2952	458.8438	0.3856473	0.55385	627.0858	4.006294	0	17	875	451						Frog_fixed.avi	0
13051	783	850.049	446.0823	0.5336527	0.5481597	628.3734	4.132886	0	915.7468	449.8906	0.3858277	0.554019	626.847	4.011312	0	17	883	448						Frog_fixed.avi	0
13068	784	843.2842	453.7269	0.5338091	0.5483673	628.5491	4.115628	0	904.7681	461.7541	0.3859696	0.5541741	626.9984	3.995915	0	17	874	458						Frog_fixed.avi	0
13084	785	839.9732	451.4085	0.53394	0.5485896	628.4648	4.126919	0	900.1248	467.1713	0.3861125	0.5543142	626.9788	4.0117	0	17	870	459						Frog_fixed.avi	0
13101	786	847.2659	446.9762	0.5341187	0.5487553	628.3583	4.124325	0	913.0285	462.7489	0.3862963	0.5543909	626.9177	4.036731	0	17	880	455						Frog_fixed.avi	0
13117	787	845.8701	453.4591	0.5342362	0.5486313	628.3879	4.101239	0	911.5635	467.4963	0.3863949	0.554454	626.9488	4.030956	0	17	879	460						Frog_fixed.avi	0
13134	788	827.5134	458.6375	0.5343222	0.5486823	628.3879	4.092772	0	913.7402	463.4619	0.3864931	0.554501	627.0394	4.026497	0	17	871	461						Frog_fixed.avi	0
13151	789	841.7162	455.2623	0.5344239	0.5486963	628.3879	4.108853	0	912.7598	457.9292	0.3865886	0.554534	627.0508	4.034603	0	17	877	457						Frog_fixed.avi	0
13167	790	841.0174	460.147	0.5345045	0.5487347	628.3879	4.105615	0	916.9687	461.688	0.3866695	0.5544994	627.1537	4.038944	0	17	879	461						Frog_fixed.avi	0
13184	791	842.2352	459.7184	0.5345779	0.5488139	628.3879	4.114981	0	914.4107	460.6998	0.3867353	0.5545204	627.0311	4.049615	0	17	878	460						Frog_fixed.avi	0
13201	792	833.0972	474.5005	0.5346129	0.5489581	628.3879	4.104504	0	918.9803	460.2979	0.3867999	0.5545828	626.9434	4.03846	0	17	876	467						Frog_fixed.avi	0
13217	793	845.303	449.8339	0.5346739	0.5493157	628.3831	4.120632	0	922.4358	457.2067	0.3868365	0.5547966	626.8851	4.032678	0	17	884	454						Frog_fixed.avi	0
13234	794	853.8799	435.496	0.5346649	0.5497621	628.4888	4.149091	0	919.7496	452.9498	0.3868177	0.555179	626.8463	4.033944	0	17	887	444						Frog_fixed.avi	0
13251	795	845.9045	453.2058	0.534668	0.5496513	628.3715	4.123909	0	921.04	467.4449	0.3868282	0.5550932	626.849	4.051399	0	17	883	460						Frog_fixed.avi	0
13267	796	840.3631	452.9491	0.5346299	0.5497458	628.3421	4.117031	0	916.8456	465.5998	0.3867838	0.5552021	626.8966	4.035363	0	17	879	459						Frog_fixed.avi	0
13284	797	829.0628	458.9123	0.5345316	0.5497804	628.3973	4.110463	0	916.2468	463.2134	0.3866957	0.5552821	627.0767	4.041365	0	17	873	461						Frog_fixed.avi	0
13301	798	831.4649	457.208	0.5344376	0.5498154	628.5164	4.112864	0	909.4188	463.9516	0.3865748	0.5553551	627.0159	4.044105	0	17	870	461						Frog_fixed.avi	0
13317	799	839.8248	455.3933	0.5343208	0.5498115	628.6159	4.119594	0	913.3646	472.3742	0.3864742	0.5554382	627.0175	4.031696	0	17	877	464						Frog_fixed.avi	0
13334	800	841.2125	454.315	0.5342053	0.5498213	628.4194	4.11864	0	918.7237	467.5964	0.3863715	0.5555043	626.9572	4.031375	0	17	880	461						Frog_fixed.avi	0
13351	801	836.9518	458.7025	0.5340291	0.5498309	628.3915	4.127398	0	921.2383	461.7273	0.3861912	0.5555672	626.9539	4.04312	0	17	879	460						Frog_fixed.avi	0
13367	802	847.2369	450.033	0.5338812	0.5498323	628.5333	4.134144	0	915.6235	458.1463	0.3860219	0.5556844	627.0763	4.043992	0	17	881	454						Frog_fixed.avi	0
13384	803	844.1716	446.6769	0.5337572	0.5498147	628.4702	4.126482	0	920.3081	453.5587	0.38591	0.5557551	626.908	4.029675	0	17	882	450						Frog_fixed.avi	0
13401	804	841.0371	455.8215	0.5336336	0.5498226	628.3567	4.120991	0	916.9799	465.7008	0.3857884	0.5558298	626.8388	4.036744	0	17	879	461						Frog_fixed.avi	0
13417	805	834.6155	456.9962	0.5334845	0.5498109	628.425	4.134788	0	914.4882	461.201	0.3856136	0.5558828	626.8969	4.012866	0	17	875	459						Frog_fixed.avi	0
13434	806	845.365	449.4005	0.5333664	0.5497896	628.4029	4.139394	0	918.2609	455.9143	0.3854761	0.5559418	626.902	4.026493	0	17	882	453						Frog_fixed.avi	0
13451	807	837.8085	456.5507	0.533223	0.5497389	628.3578	4.124078	0	921.2979	461.8373	0.3853457	0.5559781	626.8073	4.02775	0	17	880	459						Frog_fixed.avi	0
13467	808	844.0503	456.859	0.5330471	0.5497216	628.1604	4.139568	0	917.6226	464.9235	0.3851201	0.5559974	626.9167	4.048642	0	17	881	461						Frog_fixed.avi	0
13484	809	842.0136	449.8889	0.5328446	0.5496884	628.2847	4.143937	0	915.6259	460.5044	0.3849204	0.5560286	626.8747	4.025997	0	17	879	455						Frog_fixed.avi	0
13501	810	839.8853	451.1833	0.5326666	0.5496195	628.1696	4.124556	0	917.3322	469.7915	0.3847329	0.5559996	626.7325	4.032899	0	17	879	460						Frog_fixed.avi	0
13517	811	836.8671	447.176	0.5324401	0.5495129	628.1481	4.129513	0	911.5775	470.734	0.3844788	0.5559244	626.8321	4.033454	0	17	874	459						Frog_fixed.avi	0
13534	812	840.7051	453.5185	0.5322354	0.5492393	628.2943	4.137578	0	920.6583	460.9871	0.384307	0.5558255	626.6962	4.024683	0	17	881	457						Frog_fixed.avi	0
13551	813	840.1376	463.4364	0.5320326	0.5489665	628.061	4.126361	0	910.5979	464.8989	0.3840443	0.5556426	626.8633	4.032589	0	17	875	464						Frog_fixed.avi	0
13567	814	842.9733	451.7692	0.5317746	0.5486367	628.2736	4.139621	0	917.3903	470.6101	0.3838271	0.5553014	626.777	4.021602	0	17	880	461						Frog_fixed.avi	0
13584	815	831.7435	461.6399	0.5314723	0.548162	628.2123	4.115822	0	908.7573	472.3336	0.3835083	0.5550395	626.9414	4.010386	0	17	870	467						Frog_fixed.avi	0
13601	816	833.8404	458.0534	0.5311463	0.5477645	628.2573	4.098561	0	918.3935	476.7839	0.3832015	0.5547201	627.0038	4.03026	0	17	876	467						Frog_fixed.avi	0
13617	817	836.9185	461.0656	0.5307446	0.5473179	628.4056	4.094851	0	921.657	466.2977	0.3828155	0.5545345	626.9638	4.004682	0	17	879	464						Frog_fixed.avi	0
13634	818	844.7137	454.9363	0.5302768	0.5470591	628.5464	4.108063	0	914.701	470.0897	0.3823391	0.554456	627.0392	4.016337	0	17	880	463						Frog_fixed.avi	0
13650	819	844.5382	458.1301	0.5297318	0.5467991	628.603	4.102885	0	915.8552	474.8095	0.3818159	0.5544978	627.1175	4.001914	0	17	880	466						Frog_fixed.avi	0
13667	820	839.1293	461.1047	0.5291583	0.5467377	628.5128	4.079028	0	917.1312	471.8418	0.3812223	0.5546383	627.2386	4.015978	0	17	878	466						Frog_fixed.avi	0
13684	821	836.8714	468.4923	0.5285384	0.5467202	628.6855	4.070491	0	914.074	455.2421	0.3806022	0.5549275	627.2083	4.002123	0	17	875	462						Frog_fixed.avi	0
13700	822	833.2287	467.9535	0.5279081	0.546745	628.5471	4.076257	0	915.6677	457.66	0.3799866	0.5551561	627.3857	3.988661	0	17	874	463						Frog_fixed.avi	0
13717	823	837.6295	470.0725	0.5273414	0.5468018	628.6332	4.053465	0	912.5508	476.2951	0.3794334	0.5553489	627.4011	3.983753	0	17	875	473						Frog_fixed.avi	0
13734	824	842.0057	466.3028	0.5268406	0.546823	628.7148	4.081587	0	915.4072	472.1925	0.3789182	0.5556336	627.4626	3.990266	0	17	879	469						Frog_fixed.avi	0
13750	825	836.6815	464.9985	0.5264005	0.5467755	628.6182	4.081758	0	911.1646	463.874	0.378487	0.5558011	627.4998	3.999312	0	17	874	464						Frog_fixed.avi	0
13767	826	836.5249	460.2168	0.5260407	0.5466673	628.6749	4.070876	0	917.6932	468.7592	0.3781658	0.5558611	627.5927	4.016086	0	17	877	464						Frog_fixed.avi	0
13784	827	841.303	466.273	0.5257593	0.5465167	628.7012	4.065128	0	917.3684	463.3017	0.3778827	0.5559172	627.561	3.990451	0	17	879	465						Frog_fixed.avi	0
13800	828	854.4555	461.5239	0.5255576	0.5464489	628.5424	4.065784	0	913.8361	470.8756	0.3776526	0.5559142	627.6193	3.994507	0	17	884	466						Frog_fixed.avi	0
13817	829	837.2714	464.5787	0.5253531	0.5464334	628.6666	4.040992	0	913.4583	466.1998	0.3774866	0.5559568	627.7304	3.979343	0	17	875	465						Frog_fixed.avi	0
13834	830	847.4418	460.3558	0.5252572	0.5464704	628.7439	4.066691	0	917.0696	467.5468	0.3773955	0.5560273	627.6113	3.989226	0	17	882	464						Frog_fixed.avi	0
13850	831	845.2097	473.2853	0.5252041	0.5465464	628.6954	4.060129	0	919.1461	468.6266	0.3773461	0.5561345	627.5726	3.991776	0	17	882	471						Frog_fixed.avi	0
13867	832	843.4297	466.9765	0.5251907	0.546642	628.7165	4.05202	0	925.2902	463.7436	0.3773335	0.5562387	627.6039	3.980525	0	17	884	465						Frog_fixed.avi	0
13884	833	848.1111	463.1583	0.5252051	0.546766	628.8265	4.053017	0	916.3047	473.2509	0.3773443	0.5563214	627.5748	3.985987	0	17	882	468						Frog_fixed.avi	0
13900	834	845.6198	471.5558	0.5252187	0.5468608	628.8376	4.051075	0	918.9013	459.8727	0.3773647	0.5564439	627.6506	3.992751	0	17	882	466						Frog_fixed.avi	0
13917	835	841.9604	469.5963	0.5252487	0.5469316	628.8652	4.05049	0	911.939	466.8518	0.3774077	0.5564968	627.6614	3.99129	0	17	877	468						Frog_fixed.avi	0
13934	836	839.7947	463.9158	0.5252674	0.5469764	628.9039	4.053784	0	914.9934	462.0968	0.3774364	0.556495	627.8329	3.995448	0	17	877	463						Frog_fixed.avi	0
13950	837	852.1414	462.455	0.5253015	0.5469912	628.9523	4.071103	0	913.4362	462.9427	0.3774807	0.5564581	627.9069	3.98471	0	17	883	463						Frog_fixed.avi	0
13967	838	848.9808	459.1886	0.5253223	0.5470231	628.9922	4.090568	0	911.7488	454.3683	0.3775135	0.556375	627.9371	3.994228	0	17	880	457						Frog_fixed.avi	0
13984	839	840.5863	460.0882	0.5253533	0.5471042	629.0447	4.076979	0	916.3411	466.6061	0.3775838	0.5562866	627.9732	3.997864	0	17	878	463						Frog_fixed.avi	0
14000	840	844.1613	465.5008	0.5254328	0.5471507	629.194	4.072516	0	910.3284	467.7669	0.377633	0.5562377	628.0175	4.006289	0	17	877	467						Frog_fixed.avi	0
14017	841	845.1722	457.7407	0.5255142	0.547164	629.1871	4.084405	0	915.0385	471.115	0.377714	0.5561457	627.9378	4.013343	0	17	880	464						Frog_fixed.avi	0
14034	842	851.9589	452.3965	0.5255945	0.5471095	629.3066	4.098041	0	911.337	469.5397	0.3778277	0.556006	627.8335	3.991867	0	17	882	461						Frog_fixed.avi	0
14050	843	854.3676	460.851	0.5256974	0.5469179	629.1448	4.089474	0	913.595	459.522	0.3779213	0.5557885	628.0551	4.017531	0	17	884	460						Frog_fixed.avi	0
14067	844	844.8444	470.9314	0.5257611	0.5465945	629.1503	4.0755	0	910.9225	466.6226	0.3780043	0.5553757	628.1576	4.004701	0	17	878	469						Frog_fixed.avi	0
14084	845	841.3412	461.6576	0.5258552	0.5463523	629.1465	4.076876	0	909.6111	464.2151	0.3780737	0.5550495	628.2218	4.004323	0	17	875	463						Frog_fixed.avi	0
14100	846	846.5547	469.1591	0.5259726	0.5460907	629.28	4.079393	0	916.056	462.4814	0.3781685	0.554712	628.0465	4.005007	0	17	881	466						Frog_fixed.avi	0
14117	847	849.2783	472.6029	0.5260538	0.546008	629.2193	4.085562	0	915.2589	451.4283	0.3782287	0.5545782	627.938	4.007732	0	17	882	462						Frog_fixed.avi	0
14134	848	849.5525	466.0934	0.526149	0.5460546	629.2858	4.08779	0	916.9847	457.6001	0.3783179	0.5545043	627.8616	3.996203	0	17	883	462						Frog_fixed.avi	0
14150	849	853.4033	459.8281	0.5262244	0.5461889	629.0408	4.080737	0	912.0795	468.1234	0.3783756	0.5545228	627.7985	3.995865	0	17	883	464						Frog_fixed.avi	0
14167	850	843.33	463.5537	0.5262935	0.5463217	628.9648	4.067765	0	915.473	465.191	0.3784344	0.5546277	627.8419	3.990256	0	17	879	464						Frog_fixed.avi	0
14184	851	845.5116	473.6621	0.5263491	0.5464153	628.9156	4.072586	0	914.5459	455.5856	0.3784855	0.5548114	627.8538	3.983803	0	17	880	465						Frog_fixed.avi	0
14200	852	833.4464	473.8518	0.5264028	0.546493	628.7967	4.055172	0	911.1946	456.0587	0.3785251	0.5549257	627.7787	3.983303	0	17	872	465						Frog_fixed.avi	0
14217	853	846.1942	470.2829	0.5264679	0.546531	628.8001	4.069164	0	907.0879	467.1608	0.3785529	0.5549715	627.7	3.987099	0	17	877	469						Frog_fixed.avi	0
14233	854	848.8654	470.0399	0.5264913	0.5465228	628.7386	4.066376	0	907.7026	466.8338	0.3786098	0.5547771	627.69	3.964584	0	17	878	468						Frog_fixed.avi	0
14250	855	847.1528	469.741	0.5265163	0.5464734	628.7703	4.055385	0	910.8241	454.5405	0.3785888	0.55494	627.6917	3.96407	0	17	879	462						Frog_fixed.avi	0
14267	856	847.0245	456.4043	0.5265133	0.5463951	628.6445	4.05279	0	910.1258	456.6234	0.3786	0.5548335	627.5136	3.950162	0	17	879	457						Frog_fixed.avi	0
14283	857	849.5458	454.5573	0.5264885	0.5462876	628.7121	4.069665	0	917.3457	468.585	0.3785754	0.5546765	627.5793	3.929885	0	17	883	462						Frog_fixed.avi	0
14300	858	848.4833	465.7312	0.5264586	0.5461076	628.6838	4.05476	0	915.0793	466.2045	0.378549	0.5545689	627.5589	3.939247	0	17	882	466						Frog_fixed.avi	0
14317	859	852.3372	467.902	0.5264145	0.5459325	628.7617	4.056395	0	918.8793	459.0885	0.3785036	0.5544303	627.6845	3.932094	0	17	886	463						Frog_fixed.avi	0
14333	860	844.101	465.7846	0.5263246	0.5457759	628.673	4.042395	0	900.1207	463.4861	0.3784373	0.5543352	627.5256	3.92876	0	17	872	465						Frog_fixed.avi	0
14350	861	854.4345	465.5648	0.5262576	0.5456569	628.71	4.064733	0	909.6606	468.1894	0.3783886	0.5542732	627.4793	3.918931	0	17	882	467						Frog_fixed.avi	0
14367	862	848.87	468.7787	0.5261515	0.5456082	628.6181	4.03032	0	911.3026	467.0742	0.3783081	0.5542749	627.4219	3.906739	0	17	880	468						Frog_fixed.avi	0
14383	863	850.4712	458.4057	0.5260239	0.5455998	628.6844	4.042358	0	905.5233	465.8763	0.3781739	0.5542921	627.4978	3.904591	0	17	878	462						Frog_fixed.avi	0
14400	864	847.0338	467.6108	0.5258747	0.5455955	628.6911	4.029381	0	905.8279	471.442	0.3780444	0.5543275	627.6437	3.905756	0	17	876	470						Frog_fixed.avi	0
14417	865	849.5714	459.5566	0.5257649	0.545588	628.7935	4.035676	0	901.2621	478.1626	0.3779456	0.5543739	627.6463	3.889385	0	17	875	469						Frog_fixed.avi	0
14433	866	854.9365	464.082	0.5256857	0.5455918	628.6885	4.038657	0	902.9418	475.5337	0.3778601	0.5544221	627.5821	3.870981	0	17	879	470						Frog_fixed.avi	0
14450	867	857.9578	464.7593	0.5256256	0.5455055	628.6415	4.026001	0	896.9537	476.3782	0.3778096	0.5543811	627.3849	3.874625	0	17	877	471						Frog_fixed.avi	0
14467	868	856.3599	462.8887	0.5255913	0.5452819	628.6274	4.034126	0	896.5317	481.3934	0.3777877	0.554253	627.4286	3.865608	0	17	876	472						Frog_fixed.avi	0
14483	869	855.8965	472.7351	0.5255923	0.5449523	628.6082	4.009842	0	904.8571	469.0001	0.3778101	0.55404	627.4678	3.86603	0	17	880	471						Frog_fixed.avi	0
14500	870	856.8737	460.3241	0.5256681	0.5447018	628.7436	4.033519	0	892.2285	478.3635	0.3778661	0.553655	627.5358	3.860713	0	17	875	469						Frog_fixed.avi	0
14517	871	735.4926	476.3179	0.5263351	0.544662	628.846	4.010716	0	789.7748	505.0312	0.3786237	0.5535666	627.8179	3.844599	0	18	763	491						Frog_fixed.avi	0
14533	872	610.4058	616.4174	0.5271521	0.545409	628.7578	3.971298	0	653.3392	607.3816	0.3799956	0.5543011	627.5786	3.831522	0	18	632	612						Frog_fixed.avi	0
14550	873	561.9244	680.7089	0.5274771	0.5456759	628.959	3.978474	0	607.8264	657.296	0.3805322	0.5544187	627.5999	3.839706	0	18	585	669						Frog_fixed.avi	0
14567	874	557.0458	678.9924	0.527717	0.545584	628.8649	3.958564	0	606.4617	661.452	0.3804926	0.5541056	627.6983	3.81042	0	18	582	670						Frog_fixed.avi	0
14583	875	557.0039	674.5731	0.5278784	0.5455378	628.9276	3.976238	0	610.1561	670.085	0.3806587	0.5536338	627.6723	3.803271	0	18	584	672						Frog_fixed.avi	0
14600	876	565.3239	678.1022	0.5281709	0.5455649	628.8517	3.959503	0	609.1694	663.5141	0.3808355	0.5533103	627.5123	3.824123	0	18	587	671						Frog_fixed.avi	0
14616	877	561.3987	688.8333	0.5284915	0.5455505	628.8953	3.957496	0	604.4123	676.6599	0.3810821	0.5529423	627.7969	3.807644	0	18	583	683						Frog_fixed.avi	0
14633	878	-1280	-1024	-1	-1	-1	-1	4	606.7115	670.4191	0.3815089	0.5527009	627.7126	3.80096	0	18	607	670						Frog_fixed.avi	0
14650	879	-1280	-1024	-1	-1	-1	-1	4	609.1741	660.3367	0.382057	0.5525361	627.5737	3.816411	0	18	609	660						Frog_fixed.avi	0
14666	880	565.6628	694.742	0.5303025	0.5456064	628.8953	3.930656	0	601.8378	671.232	0.3827288	0.5522467	627.3926	3.813525	0	18	584	683						Frog_fixed.avi	0
14683	881	556.522	695.6962	0.5311451	0.5457041	628.8953	3.937465	0	602.5995	670.0829	0.3835182	0.5520029	627.195	3.81969	0	18	580	683						Frog_fixed.avi	0
14700	882	552.9139	680.8507	0.532064	0.5455577	628.5742	3.93718	0	604.7092	665.2244	0.3844105	0.5518056	626.8613	3.816641	0	18	579	673						Frog_fixed.avi	0
14716	883	549.1692	690.5771	0.5330615	0.5452954	628.3916	3.928019	0	602.5139	680.0018	0.3853578	0.5514879	626.6245	3.812911	0	18	576	685						Frog_fixed.avi	0
14733	884	562.8577	690.6433	0.5341315	0.5449945	628.1507	3.941681	0	607.3385	671.3969	0.3863396	0.5511261	626.3606	3.812667	0	18	585	681						Frog_fixed.avi	0
14750	885	550.9532	686.7237	0.5351906	0.5446985	628.0264	3.915988	0	605.5922	682.6669	0.3873514	0.5505396	626.1614	3.820313	0	18	578	685						Frog_fixed.avi	0
14766	886	555.9529	682.8301	0.5362418	0.5440429	627.9048	3.931167	0	610.4014	671.4583	0.3883607	0.5496401	625.9467	3.822653	0	18	583	677						Frog_fixed.avi	0
14783	887	543.558	675.3464	0.537263	0.5431218	627.717	3.941165	0	605.7285	661.8336	0.3893299	0.5484783	625.6849	3.821318	0	18	575	669						Frog_fixed.avi	0
14800	888	552.0239	687.3806	0.5382404	0.5419006	627.5366	3.938269	0	608.0104	667.2424	0.39029	0.5470123	625.4896	3.808555	0	18	580	677						Frog_fixed.avi	0
14816	889	545.0854	687.4244	0.5391446	0.5408139	627.2649	3.929446	0	599.761	665.1664	0.3911331	0.5456079	625.3714	3.821951	0	18	572	676						Frog_fixed.avi	0
14833	890	546.632	681.903	0.539967	0.539989	627.2567	3.934798	0	603.7236	665.7667	0.3918862	0.5445526	625.2403	3.824184	0	18	575	674						Frog_fixed.avi	0
14850	891	546.6963	687.2666	0.5406234	0.5395754	627.0573	3.930896	0	604.6456	665.3764	0.3925077	0.5438519	625.0562	3.822378	0	18	576	676						Frog_fixed.avi	0
14866	892	544.6152	682.2216	0.5411294	0.5395684	626.9392	3.943004	0	601.054	665.3912	0.3929752	0.5435165	624.9588	3.829564	0	18	573	674						Frog_fixed.avi	0
14883	893	548.3502	671.0472	0.5415077	0.5398147	626.6179	3.95193	0	611.5687	677.7693	0.3933084	0.5432789	624.7972	3.821934	0	18	580	674						Frog_fixed.avi	0
14900	894	546.7999	681.4661	0.5416849	0.5400265	626.649	3.957073	0	605.2661	672.6129	0.3934631	0.5432472	624.6247	3.848829	0	18	576	677						Frog_fixed.avi	0
14916	895	545.1812	686.0136	0.5417121	0.540316	626.5563	3.950663	0	607.9683	671.9375	0.3934593	0.5432643	624.5145	3.830639	0	18	577	679						Frog_fixed.avi	0
14933	896	549.9778	673.9109	0.5415747	0.5406532	626.3688	3.961208	0	608.6631	674.8887	0.3932939	0.543367	624.5667	3.843767	0	18	579	674						Frog_fixed.avi	0
14950	897	552.7615	676.7453	0.5413032	0.5407501	626.0605	3.961798	0	605.2994	663.5436	0.3929974	0.5434942	624.3608	3.85483	0	18	579	670						Frog_fixed.avi	0
14966	898	546.8027	674.1385	0.5408925	0.540728	626.0675	3.988474	0	614.8049	660.4854	0.3926015	0.5436117	624.2768	3.839363	0	18	581	667						Frog_fixed.avi	0
14983	899	546.575	682.4777	0.5403976	0.5405551	625.9976	3.968807	0	617.9092	661.5223	0.3921003	0.5437213	624.3114	3.852024	0	18	582	672						Frog_fixed.avi	0
15000	900	637.1494	595.0223	0.5392606	0.5398607	625.8883	3.987033	0	724.0952	601.1587	0.3910256	0.5434129	624.2358	3.856621	0	18	681	598						Frog_fixed.avi	0
15016	901	759.3046	487.8701	0.5373839	0.5387676	626.1334	4.000809	0	847.6248	494.6506	0.3896199	0.5428474	624.6084	3.848612	0	19	803	491						Frog_fixed.avi	0
15033	902	859.2852	355.8511	0.5359243	0.5378923	626.434	4.022821	0	933.4063	390.3163	0.3884153	0.5423762	624.6983	3.850758	0	19	896	373						Frog_fixed.avi	0
15050	903	868.7052	379.7029	0.5351771	0.5378715	626.0198	4.028618	0	933.5149	402.1389	0.3874707	0.5429891	624.3258	3.888456	0	19	901	391						Frog_fixed.avi	0
15066	904	868.2012	370.058	0.5343237	0.5377145	625.9036	4.027435	0	927.7979	389.8093	0.3864969	0.5435694	624.3728	3.888516	0	19	898	380						Frog_fixed.avi	0
15083	905	866.6372	360.3956	0.533403	0.5375286	625.8438	4.032169	0	935.6223	402.8571	0.3855046	0.5440934	624.2829	3.884204	0	19	901	382						Frog_fixed.avi	0
15100	906	876.0402	363.3716	0.532542	0.5372846	625.7729	4.043344	0	935.0348	405.5708	0.3845542	0.5447305	624.3295	3.895583	0	19	906	384						Frog_fixed.avi	0
15116	907	880.4448	374.7401	0.531692	0.5369751	625.7509	4.059221	0	926.6984	394.2034	0.3836125	0.5453539	624.3146	3.905084	0	19	904	384						Frog_fixed.avi	0
15133	908	867.0185	375.3304	0.5308189	0.5367338	625.7334	4.046356	0	936.5756	402.7772	0.3827471	0.5457605	624.1537	3.905929	0	19	902	389						Frog_fixed.avi	0
15150	909	871.7443	354.8705	0.5299942	0.5365544	625.8363	4.066914	0	940.0294	402.1629	0.3818952	0.5462499	624.0067	3.923644	0	19	906	379						Frog_fixed.avi	0
15166	910	869.5006	380.2719	0.5291687	0.5363734	625.6432	4.063912	0	929.3171	410.3178	0.3810004	0.5466827	623.9703	3.926981	0	19	899	395						Frog_fixed.avi	0
15183	911	863.4905	367.0806	0.5283331	0.5364811	625.7285	4.051726	0	934.8607	403.4214	0.3801781	0.5473649	623.8906	3.913942	0	19	899	385						Frog_fixed.avi	0
15200	912	867.8326	363.531	0.5276121	0.5366559	625.7081	4.065519	0	934.2571	410.1266	0.3794222	0.5480612	623.8579	3.925222	0	19	901	387						Frog_fixed.avi	0
15216	913	867.2381	374.037	0.5268971	0.5368499	625.9538	4.067438	0	930.5935	407.5951	0.3787412	0.5488463	623.8759	3.938973	0	19	899	391						Frog_fixed.avi	0
15233	914	869.8833	383.3382	0.5262274	0.5374054	625.8612	4.096004	0	928.892	424.2465	0.3780891	0.5498986	623.9616	3.942178	0	20	899	404						Frog_fixed.avi	0
15250	915	873.3406	439.7747	0.5255706	0.5379843	625.9825	4.097978	0	924.2214	472.994	0.3775675	0.5509581	624.0266	3.969499	0	20	899	456						Frog_fixed.avi	0
15266	916	879.2571	438.9262	0.5251048	0.5382297	625.9327	4.100534	0	928.3084	472.9154	0.377003	0.5514142	624.0186	3.963762	0	20	904	456						Frog_fixed.avi	0
15283	917	881.7628	446.1159	0.5246446	0.5384029	625.96	4.104335	0	933.0392	462.5768	0.376543	0.5519364	624.1409	3.966046	0	20	907	454						Frog_fixed.avi	0
15300	918	872.6397	436.2602	0.5242569	0.5386671	626.0189	4.102138	0	932.8051	460.5245	0.3761801	0.5524107	624.2105	3.967877	0	20	903	448						Frog_fixed.avi	0
15316	919	874.4063	437.0823	0.5240046	0.5390009	626.1248	4.099097	0	935.7767	469.9872	0.3759086	0.5527313	624.1446	3.995552	0	20	905	454						Frog_fixed.avi	0
15333	920	870.9656	439.9955	0.5238312	0.5392661	626.2287	4.110343	0	940.1165	464.3146	0.3757154	0.5530918	624.4036	3.972414	0	20	906	452						Frog_fixed.avi	0
15350	921	876.6339	439.6583	0.5237898	0.5396898	626.2342	4.127356	0	934.9274	465.1543	0.3756297	0.5534611	624.5192	3.986475	0	20	906	452						Frog_fixed.avi	0
15366	922	870.9248	438.0789	0.5238137	0.5400557	626.2479	4.113581	0	935.7532	466.8945	0.3756545	0.5537455	624.612	3.999934	0	20	903	452						Frog_fixed.avi	0
15383	923	868.5969	439.0182	0.5238958	0.5404738	626.3723	4.121406	0	936.1002	464.6502	0.375749	0.5540817	624.5994	3.993396	0	20	902	452						Frog_fixed.avi	0
15399	924	869.2402	439.6211	0.524018	0.5408028	626.3729	4.141641	0	938.6908	467.1902	0.3758859	0.5542413	624.5822	4.011683	0	20	904	453						Frog_fixed.avi	0
15416	925	858.2109	442.4304	0.524113	0.541083	626.2823	4.134552	0	941.9633	463.8129	0.3760136	0.5543528	624.6869	4.006886	0	20	900	453						Frog_fixed.avi	0
15433	926	864.674	447.1705	0.5242102	0.5413614	625.9485	4.112839	0	931.8448	468.2193	0.3761103	0.554401	624.7915	4.023864	0	20	898	458						Frog_fixed.avi	0
15449	927	866.943	449.9331	0.5242875	0.5413106	625.9448	4.11886	0	931.2506	466.8015	0.376175	0.5545105	624.9346	4.033753	0	20	899	458						Frog_fixed.avi	0
15466	928	866.9291	444.5676	0.5243087	0.5415825	625.9448	4.138478	0	932.2532	463.6904	0.3762291	0.5546325	624.9069	4.028675	0	20	900	454						Frog_fixed.avi	0
15483	929	867.8606	433.1586	0.5242957	0.5419693	625.9448	4.146424	0	934.731	465.9686	0.3762297	0.5548238	624.9836	4.052094	0	20	901	450						Frog_fixed.avi	0
15499	930	877.4785	446.7721	0.5242747	0.5422528	625.9448	4.159743	0	938.9493	457.8577	0.3761722	0.5550484	625.1563	4.047104	0	20	908	452						Frog_fixed.avi	0
15516	931	869.9543	447.9501	0.524197	0.5426916	625.9448	4.137493	0	942.4653	461.0289	0.3760878	0.5552516	625.0813	4.056583	0	20	906	454						Frog_fixed.avi	0
15533	932	863.7433	446.7711	0.5240115	0.5429335	625.9448	4.149435	0	941.636	470.4331	0.3759916	0.5554929	625.0637	4.078789	0	20	903	459						Frog_fixed.avi	0
15549	933	853.8375	441.251	0.5238111	0.5431973	625.9448	4.155443	0	935.7979	461.3178	0.3758031	0.555727	625.2721	4.063816	0	20	895	451						Frog_fixed.avi	0
15566	934	846.5526	441.0852	0.524017	0.5432977	628.072	4.146945	0	941.3265	449.8681	0.3756459	0.5560932	625.2224	4.089036	0	20	894	445						Frog_fixed.avi	0
15583	935	-1280	-1024	-1	-1	-1	-1	4	945.6717	465.3782	0.375504	0.5559739	625.333	4.071553	0	20	946	465						Frog_fixed.avi	0
15599	936	-1280	-1024	-1	-1	-1	-1	4	940.9285	465.5961	0.3752886	0.5560652	625.5061	4.090113	0	20	941	466						Frog_fixed.avi	0
15616	937	886.196	437.052	0.5231721	0.5438845	628.072	4.250467	0	932.4991	460.4601	0.3751267	0.5561892	625.4849	4.073899	0	20	909	449						Frog_fixed.avi	0
15633	938	879.3943	407.5035	0.5229993	0.5441926	628.072	4.301976	0	941.3742	452.2189	0.3750063	0.5566543	625.5288	4.107296	0	20	910	430						Frog_fixed.avi	0
15649	939	-1280	-1024	-1	-1	-1	-1	4	936.0586	459.26	0.3749025	0.5565745	625.7562	4.097215	0	20	936	459						Frog_fixed.avi	0
15666	940	-1280	-1024	-1	-1	-1	-1	4	935.2546	461.4723	0.3748005	0.5567417	625.9482	4.086812	0	20	935	461						Frog_fixed.avi	0
15683	941	883.1437	414.6707	0.5227351	0.5450357	628.072	4.292264	0	933.6425	470.1466	0.3747549	0.5569429	626.0867	4.097952	0	20	908	442						Frog_fixed.avi	0
15699	942	871.0794	456.2398	0.5233753	0.5446903	630.4305	4.2106	0	931.127	477.9065	0.374767	0.5569689	626.0837	4.086534	0	20	901	467						Frog_fixed.avi	0
15716	943	866.7996	422.9431	0.5228083	0.5454494	627.3431	4.239761	0	939.5541	454.5045	0.3747847	0.5574592	626.1208	4.108368	0	20	903	439						Frog_fixed.avi	0
15732	944	862.605	434.3958	0.5228565	0.5456779	627.8856	4.236929	0	938.0986	464.8817	0.374857	0.5576004	626.2748	4.098454	0	20	900	450						Frog_fixed.avi	0
15749	945	866.4238	433.8623	0.5229643	0.5460367	627.8068	4.235443	0	942.7487	468.8374	0.3749909	0.5578372	626.1832	4.108196	0	20	905	451						Frog_fixed.avi	0
15766	946	868.6189	431.128	0.5231153	0.5463811	628.0612	4.23912	0	949.0623	461.0024	0.3751647	0.5580876	626.208	4.118132	0	20	909	446						Frog_fixed.avi	0
15783	947	857.1815	442.6252	0.5232962	0.5466996	628.2041	4.223587	0	944.9169	463.2444	0.3753421	0.5582731	626.423	4.096939	0	20	901	453						Frog_fixed.avi	0
15799	948	865.0803	429.4723	0.5234992	0.5471123	627.9484	4.245966	0	943.5759	468.886	0.3755627	0.5583993	626.399	4.104184	0	20	904	449						Frog_fixed.avi	0
15816	949	867.2839	436.126	0.5237319	0.5473492	628.283	4.233914	0	944.8334	473.7216	0.3757873	0.5585157	626.472	4.091039	0	20	906	455						Frog_fixed.avi	0
15832	950	862.4067	437.4409	0.5239661	0.5476835	628.1674	4.235678	0	946.4786	469.1215	0.3760158	0.5586577	626.4646	4.101048	0	20	904	453						Frog_fixed.avi	0
15849	951	858.5311	426.9031	0.5241817	0.5479833	628.1746	4.24178	0	943.3646	461.483	0.3762566	0.5588179	626.4344	4.109165	0	20	901	444						Frog_fixed.avi	0
15866	952	862.7776	448.1508	0.5244558	0.5481803	627.9633	4.21773	0	945.8574	466.9411	0.3764859	0.5589415	626.5037	4.093082	0	20	904	458						Frog_fixed.avi	0
15882	953	858.7562	441.3619	0.5246989	0.5484751	628.2314	4.218714	0	941.7098	474.7896	0.3767446	0.5590628	626.3574	4.085797	0	20	900	458						Frog_fixed.avi	0
15899	954	854.8965	442.3793	0.5249328	0.5487775	628.1492	4.214041	0	939.4187	473.0836	0.37695	0.5591895	626.4461	4.069886	0	20	897	458						Frog_fixed.avi	0
15916	955	852.6832	450.3434	0.5251632	0.5490184	628.1889	4.191758	0	949.4978	470.5502	0.3772041	0.5593242	626.3635	4.06781	0	20	901	460						Frog_fixed.avi	0
15932	956	858.5278	435.4092	0.5253443	0.5494013	628.222	4.210076	0	931.7708	476.4499	0.3773501	0.5595291	626.5644	4.07946	0	20	895	456						Frog_fixed.avi	0
15949	957	861.2189	445.1565	0.5254952	0.5496305	628.0505	4.220872	0	937.695	465.3502	0.3774956	0.5597451	626.525	4.078235	0	20	899	455						Frog_fixed.avi	0
15966	958	864.1577	442.5988	0.5255844	0.5497258	628.139	4.201696	0	934.0735	465.4264	0.3776087	0.5597886	626.3317	4.069535	0	20	899	454						Frog_fixed.avi	0
15982	959	854.1736	446.6823	0.5256267	0.5496837	628.2421	4.187228	0	941.188	470.1257	0.3776613	0.559741	626.3373	4.067498	0	20	898	458						Frog_fixed.avi	0
15999	960	862.2102	431.789	0.5256274	0.5495623	628.2204	4.193771	0	947.4685	476.9768	0.3776849	0.5595914	626.5171	4.057184	0	20	905	454						Frog_fixed.avi	0
16016	961	860.6692	438.2411	0.5255833	0.5493556	628.1987	4.186726	0	939.4921	473.8238	0.3776137	0.5594972	626.5283	4.043471	0	20	900	456						Frog_fixed.avi	0
16032	962	864.2769	449.9697	0.5255221	0.5491759	628.1691	4.172731	0	938.2916	466.7773	0.3775393	0.5594509	626.5977	4.024834	0	20	901	458						Frog_fixed.avi	0
16049	963	850.7663	453.5254	0.5253707	0.5491369	628.2691	4.156113	0	934.8334	477.0467	0.3774305	0.5595195	626.7407	4.045584	0	20	893	465						Frog_fixed.avi	0
16066	964	859.3768	452.3446	0.5252671	0.5492737	628.2468	4.160595	0	935.2219	467.8242	0.3773144	0.5598148	626.7501	4.024529	0	20	897	460						Frog_fixed.avi	0
16082	965	856.85	443.3674	0.5251535	0.5495881	628.2529	4.160086	0	941.0671	481.6833	0.3772411	0.5601319	626.6844	4.009136	0	20	899	463						Frog_fixed.avi	0
16099	966	867.9424	443.6293	0.5250645	0.5499459	628.1679	4.172302	0	947.8073	465.7185	0.3771553	0.560717	626.6293	4.005985	0	20	908	455						Frog_fixed.avi	0
16116	967	859.3085	442.4891	0.5249875	0.5504098	628.0978	4.161552	0	936.1774	465.4463	0.3770527	0.5612637	626.653	3.984009	0	20	898	454						Frog_fixed.avi	0
16132	968	854.1075	450.2342	0.524906	0.5507814	628.2373	4.150866	0	933.6844	477.0476	0.3770129	0.5617118	626.7197	3.986033	0	20	894	464						Frog_fixed.avi	0
16149	969	855.9658	438.0157	0.5248638	0.5511129	628.3193	4.162268	0	931.3383	469.9733	0.3769712	0.5621923	626.7843	3.976809	0	20	894	454						Frog_fixed.avi	0
16166	970	857.9315	438.894	0.5248249	0.5511936	628.4052	4.156165	0	935.7234	467.0439	0.376937	0.5624098	626.761	3.983398	0	20	897	453						Frog_fixed.avi	0
16182	971	858.5623	440.52	0.5248089	0.5511053	628.4705	4.159881	0	932.6904	467.6333	0.3769391	0.5623882	626.9387	3.980034	0	20	896	454						Frog_fixed.avi	0
16199	972	853.9048	443.353	0.5248013	0.550745	628.5571	4.139761	0	935.3865	460.674	0.376938	0.5621687	627.063	3.989765	0	20	895	452						Frog_fixed.avi	0
16216	973	855.2776	429.8852	0.524809	0.5503768	628.6085	4.137934	0	935.3939	464.543	0.3769995	0.5617364	627.0555	3.96156	0	20	895	447						Frog_fixed.avi	0
16232	974	854.9612	447.074	0.5248716	0.5500688	628.5854	4.157417	0	944.2655	457.7014	0.3771013	0.5615536	627.1014	3.977582	0	20	900	452						Frog_fixed.avi	0
16249	975	856.3505	438.4158	0.5250002	0.5499202	628.6755	4.157876	0	938.6566	462.2563	0.3772046	0.5614119	627.0829	3.984277	0	20	898	450						Frog_fixed.avi	0
16266	976	867.5817	433.6709	0.5251521	0.5500237	628.6086	4.172864	0	931.0412	458.4809	0.3773318	0.5614637	627.1086	3.999169	0	20	899	446						Frog_fixed.avi	0
16282	977	856.8607	441.1726	0.5253181	0.5503625	628.6575	4.150865	0	934.1576	455.1132	0.3774832	0.5616656	627.136	3.9793	0	20	896	448						Frog_fixed.avi	0
16299	978	860.4564	437.1788	0.5255934	0.5508289	628.5152	4.164948	0	939.8508	456.6307	0.3777679	0.5621198	627.0162	3.965464	0	20	900	447						Frog_fixed.avi	0
16315	979	852.8282	449.5427	0.5259032	0.5515374	628.6065	4.144493	0	933.1964	459.44	0.37806	0.5626294	627.1613	3.968927	0	20	893	454						Frog_fixed.avi	0
16332	980	852.7475	436.0381	0.5263204	0.5524387	628.6448	4.154831	0	931.1042	456.875	0.3784672	0.5633672	627.0803	3.971527	0	20	892	446						Frog_fixed.avi	0
16349	981	850.2578	431.9553	0.5268238	0.5534805	628.5765	4.163568	0	941.3885	452.5016	0.378979	0.5641431	626.9728	3.963993	0	20	896	442						Frog_fixed.avi	0
16365	982	855.3513	432.1651	0.5274041	0.554491	628.481	4.156597	0	936.324	454.7358	0.3795401	0.5648803	626.8342	3.984113	0	20	896	443						Frog_fixed.avi	0
16382	983	856.362	439.345	0.5280443	0.5553281	628.4576	4.13517	0	940.4287	448.8777	0.3801505	0.5655643	626.88	3.984194	0	20	898	444						Frog_fixed.avi	0
16399	984	863.0878	430.4344	0.5286793	0.5559829	628.3692	4.152546	0	942.7703	454.2322	0.3807914	0.5658163	626.684	3.985322	0	20	903	442						Frog_fixed.avi	0
16415	985	863.2663	441.4566	0.5292844	0.5562059	628.4767	4.141109	0	936.686	458.7671	0.3813994	0.5658622	626.8202	3.986701	0	20	900	450						Frog_fixed.avi	0
16432	986	856.6089	439.9487	0.5298474	0.5561968	628.559	4.162878	0	934.118	453.5991	0.3819758	0.5656717	626.8663	3.9907	0	20	895	447						Frog_fixed.avi	0
16449	987	855.3539	434.1804	0.5304031	0.5560238	628.5615	4.169163	0	937.2601	451.1767	0.3825369	0.5652462	626.8558	3.982774	0	20	896	443						Frog_fixed.avi	0
16465	988	853.3453	448.814	0.530964	0.5557039	628.7166	4.155555	0	937.4037	450.5434	0.3830861	0.5648185	626.7401	3.988742	0	20	895	450						Frog_fixed.avi	0
16482	989	856.3456	446.1241	0.5314025	0.5556061	628.5521	4.162188	0	939.2159	452.3422	0.3835489	0.5645493	626.8594	3.997156	0	20	898	449						Frog_fixed.avi	0
16499	990	888.6407	590.2747	0.531442	0.5569633	628.5665	4.15625	0	968.6753	601.4064	0.3840113	0.5655458	627.087	4.005445	0	21	929	596						Frog_fixed.avi	0
16515	991	894.3616	747.3288	0.531572	0.5584536	628.7658	4.143521	0	972.4594	759.6687	0.3846765	0.5666326	627.0128	3.981383	0	21	933	753						Frog_fixed.avi	0
16532	992	896.8696	750.4288	0.5321134	0.5585939	628.7009	4.132755	0	969.5959	753.303	0.3849657	0.5666379	627.0702	3.977773	0	21	933	752						Frog_fixed.avi	0
16549	993	890.9504	766.003	0.5326397	0.5590568	628.7372	4.124119	0	974.7905	768.0541	0.3854017	0.5667264	627.0331	3.97472	0	21	933	767						Frog_fixed.avi	0
16565	994	895.5891	761.488	0.5331966	0.5596549	628.71	4.135067	0	972.9065	756.5339	0.3858817	0.567024	627.006	3.994883	0	21	934	759						Frog_fixed.avi	0
16582	995	890.24	767.0421	0.5337616	0.5603005	628.7452	4.130257	0	977.9393	763.7142	0.386392	0.5673097	626.973	3.989529	0	21	934	765						Frog_fixed.avi	0
16599	996	884.0159	767.5507	0.5343227	0.5609831	628.7216	4.117629	0	977.1558	758.8823	0.3869031	0.5675574	626.9301	3.993016	0	21	931	763						Frog_fixed.avi	0
16615	997	888.4412	757.8336	0.5348712	0.5615156	628.827	4.139678	0	977.0043	759.4614	0.3874229	0.5678148	626.942	4.006831	0	21	933	759						Frog_fixed.avi	0
16632	998	886.2751	767.0725	0.5354021	0.5619563	628.7798	4.137879	0	977.6327	766.736	0.3879309	0.5679419	626.8472	3.999743	0	21	932	767						Frog_fixed.avi	0
16649	999	886.087	767.0859	0.5358835	0.5622916	628.7894	4.133043	0	979.6991	769.4056	0.3884148	0.5679488	626.8255	3.997556	0	21	933	768						Frog_fixed.avi	0
16665	1000	887.2727	757.3404	0.5363283	0.5625431	628.8049	4.144032	0	976.6388	757.2813	0.3888158	0.5679038	626.7551	4.013088	0	21	932	757						Frog_fixed.avi	0
16682	1001	892.3452	765.5446	0.5366958	0.5626655	628.7368	4.165509	0	973.6534	759.9822	0.3891343	0.5677884	626.9352	4.018542	0	21	933	763						Frog_fixed.avi	0
16699	1002	880.9357	759.6084	0.5369622	0.5627533	628.7879	4.173856	0	971.5091	766.3892	0.3894663	0.5676982	626.9124	4.022602	0	21	926	763						Frog_fixed.avi	0
16715	1003	896.6664	758.4141	0.5372926	0.5628412	628.7809	4.172525	0	973.4017	760.2501	0.389753	0.567587	626.9965	4.010601	0	21	935	759						Frog_fixed.avi	0
16732	1004	890.4068	760.0398	0.5375625	0.5629801	628.9689	4.192235	0	973.8877	764.5518	0.3900276	0.5675899	626.9476	4.030079	0	21	932	762						Frog_fixed.avi	0
16749	1005	888.8441	751.6835	0.5378599	0.5631738	628.8488	4.166864	0	970.4913	762.2682	0.3903262	0.5677065	626.923	4.031217	0	21	930	757						Frog_fixed.avi	0
16765	1006	889.9393	761.7417	0.5381631	0.5634603	628.9045	4.179307	0	958.8684	761.3795	0.3906114	0.567932	626.9818	4.043828	0	21	924	762						Frog_fixed.avi	0
16782	1007	879.7555	770.6219	0.5384552	0.5638167	628.8018	4.168555	0	966.9736	767.0667	0.3909702	0.5681726	626.8802	4.019948	0	21	923	769						Frog_fixed.avi	0
16799	1008	888.5632	758.275	0.5388159	0.5642511	628.7899	4.177054	0	966.7509	767.3185	0.3912921	0.5684348	626.9382	4.025107	0	21	928	763						Frog_fixed.avi	0
16815	1009	884.3127	764.2756	0.539116	0.5646163	628.9433	4.18041	0	966.2552	759.8548	0.3916034	0.5687935	626.9865	4.027839	0	21	925	762						Frog_fixed.avi	0
16832	1010	887.5375	752.6115	0.5393989	0.5650008	628.9388	4.182913	0	965.6866	767.1746	0.3919416	0.5690067	626.9327	4.023062	0	21	927	760						Frog_fixed.avi	0
16849	1011	883.6124	764.0003	0.5396538	0.5651859	629.0257	4.188477	0	959.5767	766.8164	0.3921688	0.5691336	627.0786	4.033287	0	21	922	765						Frog_fixed.avi	0
16865	1012	885.1172	771.4313	0.5398561	0.5652711	629.0034	4.157544	0	965.2228	770.4392	0.3924151	0.5691762	627.0175	4.031111	0	21	925	771						Frog_fixed.avi	0
16882	1013	885.4011	756.4011	0.5399097	0.5652167	629.0182	4.164094	0	983.4282	762.2068	0.3924955	0.5690853	627.139	4.038926	0	21	934	759						Frog_fixed.avi	0
16898	1014	898.0405	718.2333	0.5398784	0.5650582	629.1226	4.183639	0	981.2438	731.5481	0.3925332	0.5688949	627.2958	4.025436	0	21	940	725						Frog_fixed.avi	0
16915	1015	905.9769	728.6063	0.5398762	0.5650119	629.2578	4.178468	0	979.5458	736.8152	0.3925788	0.5688577	627.3735	4.015079	0	21	943	733						Frog_fixed.avi	0
16932	1016	901.0385	723.965	0.5398514	0.5648953	629.2425	4.174521	0	981.4453	732.6967	0.3925385	0.5687935	627.3754	4.019995	0	21	941	728						Frog_fixed.avi	0
16948	1017	897.6415	723.6272	0.5397729	0.5647166	629.4955	4.175	0	981.55	728.5157	0.3924898	0.5687438	627.4375	4.021847	0	21	940	726						Frog_fixed.avi	0
16965	1018	897.4409	733.3027	0.5396847	0.5646163	629.5054	4.172133	0	982.4194	735.3281	0.3924072	0.5687096	627.4587	4.003913	0	21	940	734						Frog_fixed.avi	0
16982	1019	814.8024	631.5818	0.5398458	0.563912	629.6483	4.165785	0	929.2261	635.6948	0.3927248	0.5680683	627.8777	4.017967	0	22	872	634						Frog_fixed.avi	0
16998	1020	792.095	542.8217	0.5399574	0.5632446	629.6398	4.156046	0	883.1653	560.0474	0.3931947	0.5673502	627.8411	3.996457	0	22	838	551						Frog_fixed.avi	0
17015	1021	794.7432	551.6121	0.5399159	0.5633349	629.5941	4.142255	0	871.0331	560.9827	0.3931551	0.5674372	627.9073	4.001481	0	22	833	556						Frog_fixed.avi	0
17032	1022	803.72	545.8225	0.5399548	0.5634981	629.6985	4.154893	0	868.0206	550.9211	0.3930212	0.5676956	627.6718	4.010252	0	22	836	548						Frog_fixed.avi	0
17048	1023	807.7957	548.3815	0.5399461	0.5636687	629.7763	4.147922	0	875.5785	544.6927	0.3929411	0.5680337	627.676	3.973042	0	22	842	547						Frog_fixed.avi	0
17065	1024	796.608	539.6879	0.539922	0.5640855	629.6887	4.123793	0	869.9793	552.7786	0.3928399	0.5683518	627.8594	3.978849	0	22	833	546						Frog_fixed.avi	0
17082	1025	801.9357	551.8695	0.5399518	0.5644619	629.8164	4.109193	0	869.4078	550.4445	0.3928005	0.5688612	627.9496	3.96926	0	22	836	551						Frog_fixed.avi	0
17098	1026	799.0509	547.1276	0.5399629	0.5649675	629.7968	4.113959	0	869.9094	560.5671	0.3927948	0.569269	627.9025	3.970223	0	22	834	554						Frog_fixed.avi	0
17115	1027	802.9459	550.3296	0.5399832	0.565222	629.8455	4.112934	0	863.813	549.5413	0.3927992	0.56947	627.9033	3.951344	0	22	833	550						Frog_fixed.avi	0
17132	1028	799.3955	544.9716	0.5399792	0.5654147	629.8262	4.115435	0	861.538	555.993	0.3927343	0.5698604	627.9048	3.956778	0	22	830	550						Frog_fixed.avi	0
17148	1029	797.5933	553.559	0.5399576	0.5654323	629.8123	4.088347	0	862.0569	554.6738	0.3926784	0.5699584	627.8359	3.957332	0	22	830	554						Frog_fixed.avi	0
17165	1030	799.3314	547.8179	0.5399083	0.5654027	629.9545	4.09342	0	861.7292	550.9127	0.3926359	0.5699852	627.8242	3.956524	0	22	831	549						Frog_fixed.avi	0
17182	1031	795.2493	558.3494	0.5398697	0.5652477	629.7197	4.072319	0	861.9514	555.9124	0.3925753	0.569975	627.715	3.943332	0	22	829	557						Frog_fixed.avi	0
17198	1032	800.6846	550.4829	0.5398486	0.5651628	629.7379	4.07101	0	862.3593	558.3353	0.392547	0.5699417	627.6865	3.940015	0	22	832	554						Frog_fixed.avi	0
17215	1033	798.637	554.2181	0.5398543	0.5651116	629.7311	4.062647	0	869.4036	548.8289	0.392542	0.5699307	627.6534	3.930101	0	22	834	552						Frog_fixed.avi	0
17232	1034	802.5428	546.6573	0.5398787	0.5651122	629.7366	4.068892	0	865.4276	554.8776	0.3925536	0.5699458	627.6785	3.930505	0	22	834	551						Frog_fixed.avi	0
17248	1035	801.5803	553.463	0.5399492	0.5651382	629.7582	4.049295	0	863.2902	553.2973	0.39258	0.5700033	627.6154	3.930854	0	22	832	553						Frog_fixed.avi	0
17265	1036	810.1163	541.5618	0.5399048	0.565096	629.5874	4.057689	0	887.6079	547.5247	0.3925574	0.569966	627.5601	3.93625	0	23	849	545						Frog_fixed.avi	0
17282	1037	855.917	492.712	0.5396388	0.5648595	630.0573	4.059936	0	930.4393	505.4926	0.392428	0.5697362	627.6569	3.90596	0	23	893	499						Frog_fixed.avi	0
17298	1038	848.1147	500.4407	0.5396845	0.5647855	629.9942	4.041512	0	919.8427	506.8441	0.392515	0.5697035	627.6335	3.909309	0	23	884	504						Frog_fixed.avi	0
17315	1039	843.5147	497.0732	0.5397711	0.5646709	629.8734	4.037675	0	921.0785	492.9496	0.3925428	0.5695945	627.5989	3.913997	0	23	882	495						Frog_fixed.avi	0
17332	1040	852.295	508.1436	0.5398982	0.5644559	629.596	4.042365	0	924.1785	497.7776	0.3925986	0.5691918	627.5914	3.896298	0	23	888	503						Frog_fixed.avi	0
17348	1041	851.8608	497.9926	0.5400405	0.5643377	629.8116	4.037985	0	922.5803	492.7744	0.3926874	0.5692195	627.5928	3.904307	0	23	887	495						Frog_fixed.avi	0
17365	1042	855.3256	498.9778	0.5401872	0.5642784	629.8967	4.045943	0	925.8875	502.0492	0.3928348	0.5690868	627.7496	3.890889	0	23	891	501						Frog_fixed.avi	0
17382	1043	850.4281	500.6641	0.5403802	0.5642472	629.6174	4.040707	0	920.0214	505.6901	0.3930365	0.5690848	627.5966	3.89684	0	23	885	503						Frog_fixed.avi	0
17398	1044	856.7459	500.6598	0.5406032	0.5642726	629.8669	4.039654	0	919.0876	506.8307	0.3932106	0.5688515	627.6002	3.886587	0	23	888	504						Frog_fixed.avi	0
17415	1045	852.3013	495.3492	0.5408025	0.5642832	629.8141	4.036825	0	920.5757	507.9018	0.3934506	0.5690737	627.6016	3.903629	0	23	886	502						Frog_fixed.avi	0
17431	1046	850.5486	495.0035	0.5410023	0.5642824	629.7512	4.037973	0	922.2604	496.2503	0.3936181	0.5690876	627.7687	3.897554	0	23	886	496						Frog_fixed.avi	0
17448	1047	856.0574	498.0532	0.541169	0.5642898	629.8922	4.03935	0	920.9573	498.801	0.393766	0.5690436	627.8705	3.887807	0	23	889	498						Frog_fixed.avi	0
17465	1048	854.1633	486.7311	0.5412996	0.5643122	629.8118	4.053516	0	917.3429	507.9645	0.3939079	0.5690114	627.7516	3.908828	0	23	886	497						Frog_fixed.avi	0
17481	1049	848.5648	495.5325	0.5414222	0.56437	629.6179	4.05043	0	916.543	501.1306	0.3940402	0.569053	627.7155	3.906612	0	23	883	498						Frog_fixed.avi	0
17498	1050	855.5441	490.4854	0.5415473	0.5644774	629.816	4.063594	0	916.7626	495.5693	0.394154	0.5688555	627.7251	3.885636	0	23	886	493						Frog_fixed.avi	0
17515	1051	842.7808	505.1086	0.5416348	0.5645118	629.8977	4.031948	0	919.1371	498.5973	0.3942463	0.569079	627.7265	3.902953	0	23	881	502						Frog_fixed.avi	0
17531	1052	852.8144	496.3376	0.5417352	0.5644611	629.8983	4.044746	0	914.2156	496.3969	0.3943326	0.5690282	627.7871	3.896556	0	23	884	496						Frog_fixed.avi	0
17548	1053	847.0367	498.4699	0.5418329	0.5643301	629.7534	4.046692	0	912.5131	498.05	0.3944213	0.568939	627.754	3.908392	0	23	880	498						Frog_fixed.avi	0
17565	1054	846.99	485.9656	0.541898	0.5641924	629.6229	4.044667	0	912.0892	492.2331	0.3945086	0.5688635	627.6309	3.909882	0	23	880	489						Frog_fixed.avi	0
17581	1055	856.3972	495.0363	0.5419487	0.5639918	629.7223	4.038048	0	916.3689	491.9586	0.3945233	0.5687723	627.5867	3.910255	0	23	886	493						Frog_fixed.avi	0
17598	1056	846.2037	499.8795	0.5419455	0.5638183	629.6997	4.041968	0	919.1011	487.0006	0.3945142	0.568766	627.5993	3.908016	0	23	883	493						Frog_fixed.avi	0
17615	1057	846.7727	504.1056	0.5419347	0.5636893	629.5928	4.033284	0	910.9942	499.9867	0.3944657	0.5687855	627.5903	3.902289	0	23	879	502						Frog_fixed.avi	0
17631	1058	844.155	498.9079	0.5418813	0.56358	629.4581	4.043604	0	912.0322	499.0048	0.3943923	0.5688194	627.583	3.902439	0	23	878	499						Frog_fixed.avi	0
17648	1059	853.3385	497.1597	0.5418594	0.5634872	629.4529	4.045956	0	918.4351	487.0416	0.3943339	0.5687955	627.5674	3.889097	0	23	886	492						Frog_fixed.avi	0
17665	1060	852.2783	486.0037	0.5418555	0.563361	629.2986	4.053967	0	918.5935	489.9497	0.3943166	0.5687563	627.4588	3.895222	0	23	885	488						Frog_fixed.avi	0
17681	1061	846.8082	496.1445	0.5418798	0.5631343	629.2469	4.041555	0	919.7662	492.9877	0.3943555	0.5683615	627.4386	3.877869	0	23	883	495						Frog_fixed.avi	0
17698	1062	845.3511	498.8844	0.5419202	0.5628722	629.1802	4.039032	0	916.1952	499.3422	0.3943856	0.5683337	627.44	3.891427	0	23	881	499						Frog_fixed.avi	0
17715	1063	845.7922	495.7158	0.5420024	0.5626718	629.0922	4.050731	0	919.4645	494.2661	0.394462	0.5681747	627.1547	3.884091	0	23	883	495						Frog_fixed.avi	0
17731	1064	849.3234	491.0296	0.5421053	0.5625573	629.1339	4.042012	0	917.0089	498.8413	0.3945247	0.5680181	627.1977	3.895213	0	23	883	495						Frog_fixed.avi	0
17748	1065	849.8015	478.8879	0.5422336	0.5624662	629.0922	4.049598	0	915.8329	489.3621	0.3946084	0.5678772	627.2024	3.89886	0	23	883	484						Frog_fixed.avi	0
17765	1066	843.071	491.174	0.5423799	0.562362	629.0259	4.044911	0	917.2051	492.1866	0.3947632	0.5675358	627.1821	3.877219	0	23	880	492						Frog_fixed.avi	0
17781	1067	703.2714	588.0362	0.5431277	0.563049	629.1163	4.027917	0	802.1254	562.6152	0.395729	0.5682853	627.1834	3.87352	0	23	753	575						Frog_fixed.avi	0
17798	1068	522.5158	747.7666	0.5444011	0.5644646	628.9636	4.008641	0	598.3028	702.0534	0.397725	0.5695969	627.1549	3.909079	0	24	560	725						Frog_fixed.avi	0
17815	1069	304.4138	850.1947	0.545896	0.5652175	629.0303	4.015355	0	361.056	778.0952	0.399482	0.5703076	626.9984	3.902103	0	24	333	814						Frog_fixed.avi	0
17831	1070	228.481	886.9447	0.5468577	0.565357	629.1086	3.993129	0	269.4166	806.7512	0.4003838	0.5704536	626.8635	3.911722	0	24	249	847						Frog_fixed.avi	0
17848	1071	187.1853	892.5656	0.5472052	0.5655108	629.214	4.00287	0	267.8523	817.0164	0.4004355	0.5702747	627.0285	3.910351	0	24	228	855						Frog_fixed.avi	0
17865	1072	210.8886	888.8327	0.5475686	0.5656272	629.2132	4.006951	0	267.5956	810.4896	0.4006531	0.5701392	626.939	3.918876	0	24	239	850						Frog_fixed.avi	0
17881	1073	206.9851	888.7288	0.5479044	0.5657363	629.0049	4.012867	0	274.7412	819.235	0.4008843	0.5700056	626.9363	3.919436	0	24	241	854						Frog_fixed.avi	0
17898	1074	192.8033	884.8432	0.5481882	0.5657836	629.1255	4.01061	0	276.1271	821.0654	0.4011022	0.5699075	626.774	3.916125	0	24	234	853						Frog_fixed.avi	0
17915	1075	199.7192	885.532	0.5484692	0.5657846	629.0129	4.028216	0	274.5518	821.4915	0.4013004	0.5698034	626.7692	3.927536	0	24	237	854						Frog_fixed.avi	0
17931	1076	195.2579	885.1132	0.548715	0.5657468	629.0439	4.017888	0	289.3258	817.7366	0.4015105	0.5696574	626.6313	3.927859	0	24	242	851						Frog_fixed.avi	0
17948	1077	202.4443	906.2056	0.5489044	0.5655879	628.9779	4.025377	0	281.9852	811.3497	0.4016258	0.5695016	626.6979	3.928785	0	24	242	859						Frog_fixed.avi	0
17965	1078	204.2301	891.8173	0.5489988	0.5654548	628.9536	4.029017	0	283.5865	823.3187	0.401719	0.5692948	626.6802	3.947456	0	24	244	858						Frog_fixed.avi	0
17981	1079	191.8716	892.8013	0.5490534	0.5652713	628.8911	4.034221	0	280.35	829.6384	0.4017479	0.5691292	626.6039	3.944578	0	24	236	861						Frog_fixed.avi	0
17998	1080	196.2824	891.7692	0.5490748	0.5651327	628.8957	4.035062	0	287.3472	825.0817	0.401758	0.5689952	626.5723	3.941939	0	24	242	858						Frog_fixed.avi	0
18014	1081	205.4398	894.6258	0.5490924	0.5649611	628.9022	4.037724	0	286.4019	817.4421	0.4017461	0.5688578	626.5737	3.94717	0	24	246	856						Frog_fixed.avi	0
18031	1082	199.5588	904.3002	0.5490718	0.5648171	628.876	4.041136	0	286.0163	816.498	0.4017209	0.5686971	626.6509	3.960059	0	24	243	860						Frog_fixed.avi	0
18048	1083	221.2558	901.8325	0.548971	0.5647432	628.6399	4.02957	0	302.3238	830.8409	0.4015622	0.5685096	626.4517	3.957607	0	24	262	866						Frog_fixed.avi	0
18064	1084	348.924	880.7669	0.5481501	0.5646719	628.5534	4.032126	0	455.2778	835.8021	0.4007582	0.5683325	626.6032	3.941363	0	25	402	858						Frog_fixed.avi	0
18081	1085	387.3065	877.2621	0.547858	0.5646796	628.6643	4.034208	0	474.7858	826.7806	0.4005634	0.5682395	626.7538	3.94002	0	25	431	852						Frog_fixed.avi	0
18098	1086	399.3451	878.5682	0.5479626	0.5648026	628.72	4.0337	0	488.1249	824.5359	0.4006844	0.5682337	626.633	3.94031	0	25	444	852						Frog_fixed.avi	0
18114	1087	391.2814	871.1774	0.5480834	0.5649511	628.6762	4.032005	0	477.7217	819.649	0.4008291	0.5680317	626.6257	3.937359	0	25	435	845						Frog_fixed.avi	0
18131	1088	401.5528	880.1034	0.5482839	0.5650305	628.6244	4.022008	0	490.8215	821.1229	0.4009639	0.568228	626.627	3.933935	0	25	446	851						Frog_fixed.avi	0
18148	1089	398.5611	880.2628	0.5484241	0.5650709	628.7381	4.025333	0	478.8442	825.7706	0.4010832	0.5682109	626.591	3.928426	0	25	439	853						Frog_fixed.avi	0
18164	1090	394.5309	875.7352	0.5485429	0.5650799	628.8615	4.036817	0	483.4457	827.0584	0.4012259	0.5681666	626.5009	3.930221	0	25	439	851						Frog_fixed.avi	0
18181	1091	391.1708	873.0285	0.5486549	0.56503	628.9378	4.02471	0	482.2159	819.5609	0.4013436	0.5679092	626.5089	3.940565	0	25	437	846						Frog_fixed.avi	0
18198	1092	396.1419	872.7785	0.5487191	0.564935	628.968	4.02837	0	480.2469	818.695	0.4013661	0.5679995	626.51	3.934663	0	25	438	846						Frog_fixed.avi	0
18214	1093	399.7344	885.1665	0.5487065	0.5647752	629.0238	4.043716	0	484.3223	820.4793	0.4013231	0.5678906	626.5952	3.926878	0	25	442	853						Frog_fixed.avi	0
18231	1094	396.278	879.343	0.5486346	0.5647616	629.0705	4.030024	0	485.8523	821.6583	0.4012422	0.5678136	626.6527	3.933374	0	25	441	851						Frog_fixed.avi	0
18248	1095	400.7617	872.2104	0.5485845	0.5647889	629.0496	4.049775	0	483.6384	822.5425	0.4011483	0.5677851	626.7813	3.931188	0	25	442	847						Frog_fixed.avi	0
18264	1096	387.3972	875.0248	0.5485452	0.5649152	628.9606	4.034366	0	478.5081	817.5094	0.4011126	0.5678388	626.7385	3.929414	0	25	433	846						Frog_fixed.avi	0
18281	1097	391.2104	879.565	0.5485806	0.5650588	628.858	4.020288	0	475.8469	824.9446	0.4011585	0.5679676	626.675	3.935351	0	25	434	852						Frog_fixed.avi	0
18298	1098	391.4135	877.6154	0.5486848	0.5652045	628.9936	4.029742	0	475.8994	823.6676	0.4012605	0.5679303	626.658	3.927289	0	25	434	851						Frog_fixed.avi	0
18314	1099	392.884	884.7538	0.5488046	0.565422	628.9758	4.022288	0	489.3923	830.866	0.4014289	0.5680435	626.658	3.914866	0	25	441	858						Frog_fixed.avi	0
18331	1100	393.7051	874.9294	0.5489531	0.5656767	628.941	4.025889	0	485.4071	828.727	0.4015119	0.5683606	626.6592	3.924353	0	25	440	852						Frog_fixed.avi	0
18348	1101	394.7173	882.428	0.5490177	0.5659169	628.8438	4.026255	0	482.5339	827.6838	0.4015703	0.5685535	626.4979	3.914607	0	26	439	855						Frog_fixed.avi	0
18364	1102	449.1452	917.0035	0.5487717	0.5662814	629.0462	4.023249	0	544.9053	855.2033	0.4014071	0.5688065	626.4951	3.904282	0	26	497	886						Frog_fixed.avi	0
18381	1103	451.8985	905.6122	0.5488568	0.5664881	628.9085	4.020441	0	542.301	856.9329	0.401495	0.5688786	626.5531	3.897687	0	26	497	881						Frog_fixed.avi	0
18398	1104	451.2461	912.3387	0.5488752	0.5666437	628.9397	4.028685	0	537.6543	854.1385	0.4015066	0.5689277	626.4982	3.902824	0	26	494	883						Frog_fixed.avi	0
18414	1105	452.8311	914.6439	0.548862	0.5667413	628.9348	4.016508	0	539.3472	862.6601	0.4015005	0.5689634	626.5219	3.909685	0	26	496	889						Frog_fixed.avi	0
18431	1106	456.0343	914.1162	0.5488088	0.5668457	628.8611	4.02558	0	542.6901	864.1895	0.401436	0.5689735	626.4307	3.905267	0	26	499	889						Frog_fixed.avi	0
18448	1107	444.2653	919.5114	0.5487204	0.5669497	628.9408	4.019541	0	539.9282	858.7476	0.4013425	0.5690295	626.6022	3.902603	0	26	492	889						Frog_fixed.avi	0
18464	1108	451.6417	915.4429	0.5486408	0.5670912	629.0593	4.009113	0	538.1069	858.7968	0.401254	0.5690813	626.6608	3.905424	0	26	495	887						Frog_fixed.avi	0
18481	1109	441.6528	919.8302	0.5485008	0.567132	629.0623	4.019995	0	533.0991	865.0503	0.401125	0.5691577	626.7748	3.890962	0	26	487	892						Frog_fixed.avi	0
18498	1110	450.9213	921.8847	0.5483952	0.5671999	629.0464	4.03262	0	540.4695	868.7611	0.4010202	0.5692618	626.7188	3.892974	0	26	496	895						Frog_fixed.avi	0
18514	1111	451.5485	904.9437	0.5481972	0.5673593	629.3143	4.024445	0	536.2235	860.0203	0.4008368	0.5694785	626.8436	3.888984	0	26	494	882						Frog_fixed.avi	0
18531	1112	447.4622	908.6684	0.5479825	0.5674441	629.2045	4.017378	0	537.7358	853.5466	0.4006352	0.5697064	627.0434	3.907901	0	26	493	881						Frog_fixed.avi	0
18548	1113	448.8311	910.477	0.5477824	0.5675685	629.4612	4.015927	0	546.2	860.2188	0.4004665	0.5699123	626.9621	3.898237	0	26	498	885						Frog_fixed.avi	0
18564	1114	445.2344	922.8674	0.5475639	0.5677021	629.5604	4.024318	0	536.0886	859.8422	0.4002353	0.5702829	627.119	3.891012	0	26	491	891						Frog_fixed.avi	0
18581	1115	448.1833	919.4103	0.547365	0.5679157	629.6133	4.025459	0	546.4214	861.0113	0.4000801	0.5706428	627.1366	3.891369	0	26	497	890						Frog_fixed.avi	0
18597	1116	452.575	905.1844	0.5471966	0.5681926	629.7145	4.019806	0	537.0975	860.3572	0.3999187	0.5710355	627.2293	3.88611	0	26	495	883						Frog_fixed.avi	0
18614	1117	450.0681	907.9196	0.5470428	0.5683101	629.7423	4.027791	0	539.8946	857.2396	0.3997663	0.5713874	627.4327	3.889754	0	26	495	883						Frog_fixed.avi	0
18631	1118	448.4678	910.8495	0.5468956	0.5683795	629.5776	4.03769	0	540.2866	866.4211	0.3996452	0.5716035	627.4019	3.901727	0	26	494	889						Frog_fixed.avi	0
18647	1119	445.2868	906.0167	0.5467558	0.5684198	629.9069	4.03673	0	540.2684	858.5051	0.3995263	0.5718564	627.3412	3.897817	0	26	493	882						Frog_fixed.avi	0
18664	1120	455.4366	906.3804	0.5466068	0.5684105	629.9354	4.03407	0	536.083	864.2369	0.3993662	0.5719538	627.4702	3.891663	0	26	496	885						Frog_fixed.avi	0
18681	1121	455.0749	910.6514	0.5464678	0.5683926	629.813	4.023254	0	536.7059	859.8342	0.3992244	0.5720083	627.5154	3.893113	0	26	496	885						Frog_fixed.avi	0
18697	1122	441.0791	903.7375	0.5463337	0.5683874	629.9634	4.019003	0	540.7864	859.4226	0.3991285	0.5720488	627.5027	3.909535	0	26	491	882						Frog_fixed.avi	0
18714	1123	447.2501	919.9852	0.5462415	0.5684097	630.0349	4.010951	0	543.148	854.6946	0.3990465	0.5721085	627.4362	3.900275	0	26	495	887						Frog_fixed.avi	0
18731	1124	454.1133	914.9905	0.5461782	0.5684392	630.048	3.988265	0	546.8984	857.0759	0.3989802	0.5721492	627.4393	3.890313	0	26	501	886						Frog_fixed.avi	0
18747	1125	472.0417	884.5543	0.5460603	0.5684789	630.009	4.00817	0	553.3965	835.0974	0.3988845	0.5721498	627.6418	3.882456	0	26	513	860						Frog_fixed.avi	0
18764	1126	466.5065	900.7665	0.5460523	0.5687326	629.9266	3.989599	0	546.1085	847.8622	0.3989222	0.5723073	627.5634	3.9026	0	26	506	874						Frog_fixed.avi	0
18781	1127	464.4589	881.5277	0.5460771	0.5690129	629.9355	3.9789	0	550.3743	854.4916	0.3989138	0.5724481	627.5894	3.888569	0	26	507	868						Frog_fixed.avi	0
18797	1128	464.9349	893.2261	0.5461233	0.5691289	629.9103	3.982283	0	555.4178	840.0731	0.398952	0.5726115	627.5639	3.885089	0	26	510	867						Frog_fixed.avi	0
18814	1129	467.4902	895.5403	0.5461485	0.5691903	629.8792	3.974287	0	552.4504	840.4886	0.3989524	0.5726789	627.4625	3.888942	0	26	510	868						Frog_fixed.avi	0
18831	1130	459.6563	900.8763	0.5461778	0.5692347	629.9792	3.96586	0	554.5563	839.9086	0.3989495	0.5727201	627.4766	3.887678	0	26	507	870						Frog_fixed.avi	0
18847	1131	461.2992	897.8729	0.5461464	0.5692625	629.8869	3.952508	0	554.6309	840.5787	0.3988843	0.5727345	627.4186	3.88763	0	26	508	869						Frog_fixed.avi	0
18864	1132	464.7562	897.6854	0.5461246	0.5692911	629.8659	3.956125	0	554.4526	843.7782	0.398843	0.5728096	627.4135	3.882807	0	26	510	871						Frog_fixed.avi	0
18881	1133	473.3789	895.2386	0.5461283	0.5693574	629.7733	3.952327	0	551.2807	843.9866	0.3988319	0.5728698	627.5391	3.876593	0	26	512	870						Frog_fixed.avi	0
18897	1134	468.2549	905.1589	0.5461642	0.5693774	629.8368	3.951237	0	559.7094	843.688	0.3988776	0.5729664	627.4369	3.873856	0	26	514	874						Frog_fixed.avi	0
18914	1135	464.6307	901.8213	0.5462511	0.5693993	629.7859	3.944916	0	552.2258	841.5853	0.3989696	0.5730633	627.3233	3.885536	0	26	508	872						Frog_fixed.avi	0
18931	1136	478.1239	896.9322	0.5463865	0.5694034	629.5927	3.943621	0	556.2733	847.756	0.3990801	0.5731114	627.2636	3.883602	0	26	517	872						Frog_fixed.avi	0
18947	1137	469.8174	900.0023	0.5465294	0.5694498	629.6882	3.931978	0	544.6331	848.6723	0.3991986	0.5731492	627.3619	3.877443	0	26	507	874						Frog_fixed.avi	0
18964	1138	465.6641	900.5698	0.5466747	0.5695379	629.8236	3.94608	0	553.2702	842.3822	0.399361	0.5732202	627.4521	3.865722	0	26	509	871						Frog_fixed.avi	0
18981	1139	562.1572	840.7866	0.5462865	0.5693212	629.8483	3.934405	0	676.6102	799.1833	0.3990512	0.5730475	627.2992	3.880623	0	26	619	820						Frog_fixed.avi	0
18997	1140	736.3693	803.3197	0.5451373	0.5693136	629.9968	3.949022	0	841.6924	778.9209	0.3981495	0.5729897	627.675	3.864341	0	27	789	791						Frog_fixed.avi	0
19014	1141	927.0707	785.1946	0.5441203	0.5695887	630.3331	3.965769	0	1001.874	772.4144	0.3973552	0.5731505	627.9482	3.865113	0	27	964	779						Frog_fixed.avi	0
19031	1142	929.414	785.8554	0.5442858	0.5699058	630.2371	3.962065	0	992.3314	788.1029	0.3974045	0.5733658	627.9269	3.87202	0	27	961	787						Frog_fixed.avi	0
19047	1143	933.5672	786.6752	0.5446652	0.5700812	630.1658	3.941924	0	999.1459	774.9413	0.3976495	0.5735501	627.7659	3.854174	0	27	966	781						Frog_fixed.avi	0
19064	1144	935.8902	792.6703	0.5449719	0.5702456	630.0878	3.945111	0	997.937	778.347	0.397881	0.5735602	627.8738	3.847003	0	27	967	786						Frog_fixed.avi	0
19080	1145	936.7902	785.9874	0.5452629	0.5704137	630.2931	3.957405	0	997.2839	782.1312	0.3981627	0.5735242	627.7789	3.844911	0	27	967	784						Frog_fixed.avi	0
19097	1146	936.0486	774.4916	0.5456317	0.570546	630.2861	3.956964	0	999.0776	782.6888	0.3984666	0.5733706	627.8347	3.846674	0	27	968	779						Frog_fixed.avi	0
19114	1147	937.8599	782.9061	0.5460313	0.5707013	630.1644	3.940366	0	1001.564	781.4673	0.3988354	0.5732819	627.9669	3.845497	0	27	970	782						Frog_fixed.avi	0
19130	1148	937.7563	784.1708	0.5464068	0.5708223	630.3166	3.958298	0	1003.279	778.9327	0.3992135	0.5731862	627.8459	3.849897	0	27	971	782						Frog_fixed.avi	0
19147	1149	937.6303	787.09	0.5468107	0.5710143	630.3229	3.93651	0	1003.223	783.9272	0.3996495	0.5731539	627.9005	3.846487	0	27	970	786						Frog_fixed.avi	0
19164	1150	931.5011	778.2141	0.5472239	0.5713298	630.375	3.946526	0	999.5585	780.5097	0.4000351	0.5731454	627.942	3.844233	0	27	966	779						Frog_fixed.avi	0
19180	1151	942.1331	779.1253	0.5476735	0.5716059	630.3997	3.945402	0	1013.05	780.4816	0.4004474	0.5732026	628.0029	3.84381	0	27	978	780						Frog_fixed.avi	0
19197	1152	942.7786	787.5603	0.5480638	0.571884	630.3651	3.940617	0	1004.953	785.5217	0.4008336	0.5732434	628.0287	3.848611	0	27	974	787						Frog_fixed.avi	0
19214	1153	934.7346	777.3425	0.5483655	0.5722416	630.4395	3.9395	0	1012.216	778.5406	0.4012085	0.573337	628.0198	3.83833	0	27	973	778						Frog_fixed.avi	0
19230	1154	941.9346	779.1378	0.548691	0.5724416	630.522	3.956765	0	1008.783	776.7886	0.4014891	0.5734424	628.0964	3.849542	0	27	975	778						Frog_fixed.avi	0
19247	1155	939.3973	781.4813	0.5489287	0.5726147	630.652	3.950782	0	1006.629	782.3546	0.4017581	0.5734699	628.1261	3.856746	0	27	973	782						Frog_fixed.avi	0
19264	1156	941.4971	780.2811	0.5491698	0.5727851	630.6122	3.954459	0	1010.091	775.9423	0.4019684	0.5734606	628.2663	3.859423	0	27	976	778						Frog_fixed.avi	0
19280	1157	933.8575	779.4188	0.5493284	0.5728717	630.6464	3.949125	0	1004.156	768.2987	0.4022062	0.5734197	628.2018	3.885132	0	27	969	774						Frog_fixed.avi	0
19297	1158	937.8067	769.0505	0.5495604	0.5730455	630.7374	3.957136	0	1009.738	783.5302	0.4023908	0.5732769	628.3766	3.843181	0	27	974	776						Frog_fixed.avi	0
19314	1159	940.423	772.2797	0.5497537	0.5731394	630.7058	3.94136	0	1008.345	778.4762	0.4026358	0.5732689	628.2317	3.865125	0	27	974	775						Frog_fixed.avi	0
19330	1160	935.6133	780.5173	0.5499343	0.5732601	630.8811	3.938518	0	1014.342	779.246	0.4028115	0.5733126	628.3995	3.850381	0	27	975	780						Frog_fixed.avi	0
19347	1161	940.7816	787.8196	0.5501459	0.5733778	630.7881	3.9235	0	1017.172	776.8847	0.4030012	0.5733936	628.4464	3.85481	0	27	979	782						Frog_fixed.avi	0
19364	1162	937.4725	784.2658	0.5502699	0.5735441	630.8102	3.926852	0	1015.418	779.9198	0.4031954	0.5735039	628.3944	3.869165	0	27	976	782						Frog_fixed.avi	0
19380	1163	933.4297	786.8763	0.5503796	0.5736604	631.0797	3.922752	0	1018.368	776.1133	0.403298	0.5735617	628.4654	3.862538	0	27	976	781						Frog_fixed.avi	0
19397	1164	933.9515	777.906	0.5504255	0.5737988	631.1306	3.944108	0	1011.168	772.5822	0.4033509	0.5736057	628.5948	3.861726	0	27	973	775						Frog_fixed.avi	0
19414	1165	921.1815	758.4874	0.5505058	0.5737643	631.1594	3.942821	0	1009.239	753.549	0.4034233	0.5735222	628.7396	3.868548	0	27	965	756						Frog_fixed.avi	0
19430	1166	922.334	753.7173	0.5504682	0.5738345	631.1161	3.946544	0	1000.03	748.7307	0.4034548	0.5735573	628.7186	3.86429	0	27	961	751						Frog_fixed.avi	0
19447	1167	924.9603	752.9875	0.5504424	0.5739689	631.1417	3.950451	0	1000.427	751.2727	0.4034156	0.5736548	628.7095	3.864696	0	27	963	752						Frog_fixed.avi	0
19464	1168	922.5717	755.7019	0.5504003	0.5740001	631.0736	3.953161	0	1004.678	748.4127	0.4033556	0.5737922	628.6383	3.871363	0	27	964	752						Frog_fixed.avi	0
19480	1169	928.4815	751.6266	0.5503173	0.5740983	630.8971	3.966465	0	1004.029	750.374	0.4032905	0.5739666	628.6033	3.874909	0	27	966	751						Frog_fixed.avi	0
19497	1170	926.4911	758.2202	0.5502434	0.574225	630.8585	3.974854	0	1006.045	753.0681	0.4031653	0.574178	628.5308	3.876162	0	27	966	756						Frog_fixed.avi	0
19513	1171	927.8895	762.3917	0.5501549	0.5743604	630.8872	3.963126	0	1012.808	735.7705	0.4030379	0.5745029	628.7255	3.898595	0	27	970	749						Frog_fixed.avi	0
19530	1172	923.1495	758.8411	0.5499874	0.5744217	630.9637	3.977425	0	1007.298	742.8192	0.4028835	0.5746467	628.5853	3.895798	0	27	965	751						Frog_fixed.avi	0
19547	1173	921.2556	760.269	0.5498397	0.5744331	630.951	3.978005	0	1007.65	746.1204	0.4027495	0.574762	628.4619	3.887846	0	27	964	753						Frog_fixed.avi	0
19563	1174	920.268	760.6469	0.5497	0.5743883	630.7861	3.971539	0	1009.75	749.9875	0.4025687	0.5748256	628.4282	3.888344	0	27	965	755						Frog_fixed.avi	0
19580	1175	916.4556	756.4862	0.5495326	0.5742688	630.8649	3.993328	0	1006.61	752.4464	0.4023935	0.5748488	628.5318	3.900762	0	27	962	754						Frog_fixed.avi	0
19597	1176	923.3978	763.7362	0.5493543	0.5741232	630.7685	3.995589	0	999.6533	756.7257	0.4022636	0.5748566	628.3884	3.907883	0	27	962	760						Frog_fixed.avi	0
19613	1177	925.0414	757.7758	0.5492437	0.574051	630.7324	3.996066	0	1007.938	748.548	0.4021259	0.5749089	628.2078	3.905425	0	27	966	753						Frog_fixed.avi	0
19630	1178	921.4645	756.5367	0.5491328	0.5739677	630.6786	4.001644	0	1006.674	745.8995	0.4019723	0.5749228	628.3441	3.921601	0	27	964	751						Frog_fixed.avi	0
19647	1179	924.1955	746.4329	0.5489739	0.5739157	630.7751	4.010198	0	1003.514	743.6384	0.401832	0.575047	628.4642	3.916899	0	27	964	745						Frog_fixed.avi	0
19663	1180	922.77	749.1768	0.5488296	0.5738873	630.73	4.025799	0	1000.803	744.5825	0.4017226	0.575146	628.3279	3.932354	0	27	962	747						Frog_fixed.avi	0
19680	1181	922.4718	749.5989	0.5487254	0.5739059	630.7462	4.036294	0	999.1261	746.9827	0.4016109	0.5752658	628.2764	3.92885	0	27	961	748						Frog_fixed.avi	0
19697	1182	925.6425	757.2153	0.5486403	0.573957	630.725	4.03215	0	1002.213	742.059	0.4014929	0.5754298	628.4679	3.937324	0	27	964	750						Frog_fixed.avi	0
19713	1183	919.9302	757.4591	0.5485513	0.5740364	630.8115	4.036074	0	997.5022	742.8532	0.4014226	0.5755551	628.4993	3.919685	0	27	959	750						Frog_fixed.avi	0
19730	1184	921.2473	759.7128	0.5485173	0.5740795	630.8557	4.043025	0	1001.205	751.0691	0.401383	0.5756751	628.5519	3.938042	0	27	961	755						Frog_fixed.avi	0
19747	1185	923.5422	760.4946	0.5484733	0.5741432	630.944	4.063752	0	997.0889	741.0356	0.4013535	0.5758564	628.6329	3.940352	0	27	960	751						Frog_fixed.avi	0
19763	1186	909.6644	760.9089	0.5485244	0.5741759	631.0373	4.059672	0	995.8355	739.6466	0.4013969	0.5758677	628.7421	3.9511	0	27	953	750						Frog_fixed.avi	0
19780	1187	880.4561	750.0528	0.5487214	0.574144	630.8184	4.059512	0	964.2697	743.0681	0.4016348	0.5757433	628.5057	3.950984	0	27	922	747						Frog_fixed.avi	0
19797	1188	885.5267	753.8317	0.5487117	0.5741683	630.8595	4.078	0	974.3153	736.6136	0.4016888	0.5756702	628.6135	3.947304	0	27	930	745						Frog_fixed.avi	0
19813	1189	884.075	757.0557	0.5487634	0.5741412	630.8944	4.061167	0	968.6146	735.9821	0.4017301	0.5756117	628.6371	3.950642	0	27	926	747						Frog_fixed.avi	0
19830	1190	884.0116	749.9818	0.5488107	0.5741438	630.9888	4.070577	0	975.6886	731.6385	0.4017915	0.5755616	628.7244	3.949112	0	27	930	741						Frog_fixed.avi	0
19847	1191	884.7468	760.4351	0.5489088	0.5741918	631.092	4.082602	0	972.4705	736.5199	0.4018455	0.5755405	628.723	3.937352	0	27	929	748						Frog_fixed.avi	0
19863	1192	882.8838	748.1015	0.5489841	0.5743464	631.2344	4.08798	0	967.3979	744.1058	0.4019314	0.575616	628.7966	3.973136	0	27	925	746						Frog_fixed.avi	0
19880	1193	884.7034	752.0405	0.549082	0.5744672	631.1607	4.088282	0	966.813	738.8987	0.4020312	0.5757539	628.8901	3.98017	0	27	926	745						Frog_fixed.avi	0
19897	1194	890.1279	742.1841	0.5491911	0.5746548	631.0952	4.087295	0	961.0828	731.0322	0.4021274	0.5759357	628.8434	3.975608	0	27	926	737						Frog_fixed.avi	0
19913	1195	887.1268	751.2529	0.5492663	0.5747301	631.0878	4.095195	0	973.9756	726.6543	0.4022446	0.576075	628.7291	3.965501	0	27	931	739						Frog_fixed.avi	0
19930	1196	882.8002	755.8082	0.5493383	0.5748478	631.1943	4.073911	0	973.4612	724.7098	0.4023071	0.5761812	628.8039	3.970933	0	27	928	740						Frog_fixed.avi	0
19947	1197	884.0256	755.7022	0.5493853	0.5748893	631.2803	4.074207	0	968.9265	725.8715	0.4023377	0.5762718	628.8718	3.959865	0	27	926	741						Frog_fixed.avi	0
19963	1198	881.6528	758.2476	0.5494331	0.5749204	631.3003	4.092701	0	962.2725	735.9919	0.4023969	0.5762855	628.9725	3.981999	0	27	922	747						Frog_fixed.avi	0
19980	1199	874.6974	755.6281	0.5494742	0.5749619	631.3903	4.087712	0	964.0435	733.8967	0.402426	0.5763167	629.0098	3.986034	0	27	919	745						Frog_fixed.avi	0
19997	1200	881.4656	759.8644	0.5495334	0.5749643	631.4178	4.087235	0	964.8001	731.6088	0.4024977	0.5763282	629.1156	3.979861	0	27	923	746						Frog_fixed.avi	0
20013	1201	882.6718	758.2896	0.5495905	0.5749664	631.4839	4.089246	0	969.8718	736.0371	0.4025629	0.5763384	629.0833	3.976423	0	27	926	747						Frog_fixed.avi	0
20030	1202	880.7039	756.8061	0.5496415	0.5749925	631.4067	4.103315	0	969.2289	736.5411	0.4026268	0.5764033	629.0396	3.994414	0	27	925	747						Frog_fixed.avi	0
20047	1203	884.3501	755.5459	0.5497056	0.5750137	631.2469	4.089449	0	970.7372	734.4896	0.4026767	0.5764884	629.0312	3.981167	0	27	928	745						Frog_fixed.avi	0
20063	1204	886.4591	757.9426	0.5497705	0.5750591	631.3353	4.103991	0	969.942	722.6372	0.4027097	0.5766984	629.0825	3.99602	0	27	928	740						Frog_fixed.avi	0
20080	1205	881.5281	755.6716	0.5498077	0.57513	631.3401	4.098672	0	972.201	725.6597	0.4027358	0.5768437	629.0284	3.986723	0	27	927	741						Frog_fixed.avi	0
20096	1206	879.7415	752.8715	0.5498076	0.5752228	631.317	4.099275	0	973.5391	731.5585	0.402739	0.5769667	628.9299	3.990193	0	27	927	742						Frog_fixed.avi	0
20113	1207	879.8671	755.165	0.5498173	0.5752811	631.4075	4.113094	0	970.6721	731.5538	0.4027174	0.5770647	629.0416	4.004666	0	27	925	743						Frog_fixed.avi	0
20130	1208	724.421	741.5451	0.5505515	0.5752188	631.6353	4.104748	0	848.9218	711.3233	0.4034052	0.5769929	629.0604	4.004614	0	27	787	726						Frog_fixed.avi	0
20146	1209	545.8625	771.9135	0.5517226	0.5752674	631.5306	4.082031	0	669.892	704.1275	0.4048392	0.5770711	628.9313	3.999592	0	28	608	738						Frog_fixed.avi	0
20163	1210	378.2866	790.6453	0.5527839	0.5755377	631.599	4.092905	0	485.0358	737.0995	0.4061585	0.5771704	629.0408	3.998327	0	28	432	764						Frog_fixed.avi	0
20180	1211	338.3202	818.5428	0.5532475	0.5755436	631.3298	4.088515	0	433.7605	745.4789	0.4066991	0.5771766	628.9801	4.001048	0	28	386	782						Frog_fixed.avi	0
20196	1212	322.3514	824.3486	0.5533054	0.5753206	631.4965	4.090521	0	421.9546	738.9594	0.4065745	0.5769964	629.275	4.005387	0	28	372	782						Frog_fixed.avi	0
20213	1213	331.9709	831.7355	0.5533478	0.5750916	631.5049	4.085473	0	425.8638	754.2903	0.4065431	0.5766728	628.9935	4.00147	0	28	379	793						Frog_fixed.avi	0
20230	1214	320.9932	823.6097	0.553303	0.5749058	631.3591	4.099775	0	420.2278	749.2953	0.4064557	0.5765289	629.0956	4.005581	0	28	371	786						Frog_fixed.avi	0
20246	1215	328.4054	823.5623	0.5532544	0.5748288	631.3057	4.093336	0	429.3681	756.0527	0.4063498	0.5764561	628.9953	3.999406	0	28	379	790						Frog_fixed.avi	0
20263	1216	324.4225	819.6178	0.5531291	0.5747886	631.5137	4.093269	0	422.3364	752.8632	0.4061715	0.5764491	629.0109	3.995126	0	28	373	786						Frog_fixed.avi	0
20280	1217	319.6509	823.8495	0.5529904	0.5747786	631.5023	4.088574	0	421.789	752.1952	0.4059853	0.5765021	629.0359	4.015672	0	28	371	788						Frog_fixed.avi	0
20296	1218	324.5422	822.9821	0.5528834	0.5748167	631.3865	4.089971	0	427.5073	750.5325	0.4058416	0.5766392	628.9292	4.002799	0	28	376	787						Frog_fixed.avi	0
20313	1219	321.5853	823.2625	0.5527766	0.5748901	631.2683	4.095454	0	423.0952	751.2361	0.4057009	0.5768082	628.9218	4.006127	0	28	372	787						Frog_fixed.avi	0
20330	1220	318.2978	825.9386	0.5527072	0.5749713	631.2294	4.090042	0	426.0124	744.3509	0.4056078	0.5770118	629.0323	4.006805	0	28	372	785						Frog_fixed.avi	0
20346	1221	317.2536	828.8056	0.5526421	0.5750455	631.3783	4.087621	0	427.3202	750.4796	0.4055384	0.5771279	629.0234	4.008018	0	28	372	790						Frog_fixed.avi	0
20363	1222	315.836	823.2921	0.5525971	0.5751808	631.4306	4.102242	0	418.9407	756.7161	0.4054622	0.5772479	629.0242	4.01204	0	28	367	790						Frog_fixed.avi	0
20380	1223	318.1521	826.6202	0.5525432	0.575291	631.4501	4.092836	0	419.2383	757.7117	0.405405	0.5773962	628.9424	4.009953	0	28	369	792						Frog_fixed.avi	0
20396	1224	365.1271	843.8723	0.5522178	0.5756233	631.1678	4.082748	0	479.1563	780.3941	0.4051315	0.5778248	628.8707	3.998271	0	29	422	812						Frog_fixed.avi	0
20413	1225	418.2822	866.4646	0.5516558	0.5759637	631.4614	4.094402	0	535.7494	812.5098	0.4047221	0.5781353	629.0192	3.994581	0	29	477	839						Frog_fixed.avi	0
20430	1226	423.2386	869.8657	0.5515886	0.5760745	631.4856	4.066577	0	523.7306	800.5571	0.4046336	0.5783705	629.0347	3.980974	0	29	473	835						Frog_fixed.avi	0
20446	1227	425.7706	869.0856	0.5515229	0.5762692	631.5446	4.074516	0	513.9796	799.5897	0.4045821	0.5784144	629.0377	3.978437	0	29	470	834						Frog_fixed.avi	0
20463	1228	422.7592	869.176	0.5514532	0.5762952	631.4487	4.04734	0	524.7302	808.3964	0.4045084	0.5785007	629.0377	3.969664	0	29	474	839						Frog_fixed.avi	0
20480	1229	429.4775	864.5491	0.5514064	0.576278	631.452	4.050539	0	523.1968	804.3051	0.4043942	0.5787224	629.0391	3.953934	0	29	476	834						Frog_fixed.avi	0
20496	1230	425.2701	872.1229	0.5513582	0.5761873	631.4393	4.042572	0	526.7374	800.6514	0.4043584	0.5786927	628.9318	3.955617	0	29	476	836						Frog_fixed.avi	0
20513	1231	430.8474	857.1904	0.5513188	0.5760002	631.4396	4.042734	0	521.063	804.7317	0.4043149	0.5785507	628.9711	3.9395	0	29	476	831						Frog_fixed.avi	0
20530	1232	431.4601	869.6106	0.5512611	0.5757769	631.4129	4.031308	0	532.5065	798.062	0.4042959	0.5783587	628.9624	3.930252	0	29	482	834						Frog_fixed.avi	0
20546	1233	430.085	869.8253	0.5512459	0.5756445	631.421	4.017381	0	531.1696	811.5479	0.4042683	0.5781169	629.0527	3.914734	0	29	481	841						Frog_fixed.avi	0
20563	1234	427.6147	868.7576	0.5512357	0.5755833	631.4297	4.027431	0	527.0503	813.5942	0.404264	0.5780119	629.0602	3.902494	0	29	477	841						Frog_fixed.avi	0
20580	1235	435.0641	868.7966	0.5512421	0.5755944	631.4805	4.012314	0	527.9761	806.086	0.4042609	0.5779858	629.0594	3.908474	0	29	482	837						Frog_fixed.avi	0
20596	1236	428.5842	865.8698	0.5512471	0.5756943	631.4886	4.016925	0	522.5342	810.9054	0.4042649	0.5780044	629.0826	3.890694	0	29	476	838						Frog_fixed.avi	0
20613	1237	432.657	870.4267	0.5512565	0.5758028	631.4407	4.001857	0	524.1175	812.9097	0.4042747	0.5780603	629.0428	3.893157	0	29	478	842						Frog_fixed.avi	0
20629	1238	525.5447	762.8822	0.5506042	0.5754486	631.6818	4.009472	0	656.7272	725.7709	0.403797	0.5776035	629.1698	3.912728	0	30	591	744						Frog_fixed.avi	0
20646	1239	609.0571	682.1655	0.5498061	0.5748324	631.8754	4.014546	0	719.6525	647.6198	0.40334	0.5769379	629.4157	3.88298	0	30	664	665						Frog_fixed.avi	0
20663	1240	644.8721	647.8915	0.5495757	0.5747254	632.0553	3.999001	0	748.3932	612.8264	0.4031853	0.5767506	629.4655	3.884875	0	30	697	630						Frog_fixed.avi	0
20679	1241	651.1907	639.2906	0.5496491	0.5748082	631.7994	4.004519	0	736.0376	618.8671	0.4030673	0.5768206	629.4059	3.886271	0	30	694	629						Frog_fixed.avi	0
20696	1242	654.303	640.868	0.5496877	0.5746596	631.7942	3.992907	0	735.6432	626.2538	0.4029606	0.5766634	629.3593	3.889199	0	30	695	634						Frog_fixed.avi	0
20713	1243	656.6274	644.4692	0.5497174	0.5744091	631.879	4.008238	0	740.8273	620.7753	0.4029029	0.5764939	629.2485	3.873833	0	30	699	633						Frog_fixed.avi	0
20729	1244	657.3887	644.7549	0.5497148	0.5742615	631.9307	4.000165	0	743.7227	619.4926	0.4028306	0.5763849	629.1282	3.873345	0	30	701	632						Frog_fixed.avi	0
20746	1245	657.5597	642.4252	0.5496938	0.5741795	631.8107	4.000661	0	745.6954	621.1446	0.4027775	0.576297	629.1186	3.868459	0	30	702	632						Frog_fixed.avi	0
20763	1246	652.9816	641.567	0.5496521	0.5741339	631.7501	4.001046	0	741.0535	616.4935	0.4026759	0.576263	629.2509	3.869714	0	30	697	629						Frog_fixed.avi	0
20779	1247	651.5631	639.9695	0.5496133	0.574129	631.8032	3.989019	0	746.8085	622.7686	0.402606	0.5762518	629.2742	3.868044	0	30	699	631						Frog_fixed.avi	0
20796	1248	653.6642	637.2659	0.5495825	0.5740593	631.7849	3.993058	0	742.2599	615.8574	0.4025257	0.576245	629.3444	3.872257	0	30	698	627						Frog_fixed.avi	0
20813	1249	659.8874	638.0387	0.5495184	0.5739682	631.8457	3.983695	0	746.7343	612.0187	0.4024474	0.5761926	629.3552	3.860533	0	30	703	625						Frog_fixed.avi	0
20829	1250	660.5722	646.6655	0.5494549	0.5738105	631.8821	3.985841	0	745.4548	619.5941	0.4023536	0.576071	629.1699	3.865719	0	30	703	633						Frog_fixed.avi	0
20846	1251	667.8193	649.0556	0.5493618	0.5735874	631.761	3.969288	0	754.5684	614.0403	0.4022323	0.5759236	629.2372	3.86673	0	30	711	632						Frog_fixed.avi	0
20863	1252	663.7137	644.6415	0.5492433	0.5733356	631.6403	3.992227	0	751.7467	615.5853	0.4021223	0.5756673	629.3354	3.851747	0	30	708	630						Frog_fixed.avi	0
20879	1253	660.1726	637.578	0.5491388	0.5731405	631.8426	3.975224	0	739.7939	624.5962	0.4020073	0.5754825	629.4106	3.871885	0	30	700	631						Frog_fixed.avi	0
20896	1254	662.03	650.3461	0.5490546	0.5728665	631.9294	3.980015	0	743.0335	614.2657	0.401906	0.57531	629.2465	3.851743	0	30	703	632						Frog_fixed.avi	0
20913	1255	663.6654	647.9205	0.5490063	0.5726653	631.9216	3.972596	0	750.6574	614.5471	0.4018538	0.5751411	629.2387	3.844088	0	30	707	631						Frog_fixed.avi	0
20929	1256	668.4168	644.6867	0.5489576	0.5725271	631.8535	3.973351	0	754.7239	619.9156	0.4017843	0.5749609	629.1525	3.848034	0	30	712	632						Frog_fixed.avi	0
20946	1257	666.7054	638.4549	0.5489026	0.5724315	631.7458	3.97079	0	751.8408	621.7557	0.4017482	0.5748453	629.1339	3.850414	0	30	709	630						Frog_fixed.avi	0
20963	1258	665.3035	646.0771	0.548888	0.5723556	631.6882	3.955058	0	753.6364	622.6282	0.4017137	0.5747635	629.1066	3.840648	0	30	709	634						Frog_fixed.avi	0
20979	1259	665.549	638.5207	0.5488851	0.5722856	631.6393	3.966117	0	752.796	616.0918	0.4017045	0.5747615	629.0524	3.844724	0	30	709	627						Frog_fixed.avi	0
20996	1260	663.0866	639.3194	0.5489107	0.5723169	631.5732	3.94563	0	756.8633	621.6915	0.4017275	0.5748044	628.8974	3.827824	0	30	710	631						Frog_fixed.avi	0
21013	1261	664.0274	642.8378	0.5489669	0.5723649	631.6242	3.965592	0	753.6451	618.2066	0.4017641	0.5749303	628.9267	3.833963	0	30	709	631						Frog_fixed.avi	0
21029	1262	657.2671	651.3857	0.5490136	0.5724677	631.5238	3.953577	0	756.0918	611.761	0.4018125	0.5751328	628.8638	3.83799	0	30	707	632						Frog_fixed.avi	0
21046	1263	657.1344	648.0013	0.5490628	0.5725503	631.4953	3.947528	0	744.1779	607.536	0.4018489	0.5752582	628.899	3.844946	0	30	701	628						Frog_fixed.avi	0
21063	1264	654.8179	648.3792	0.5491403	0.5726494	631.3279	3.965574	0	739.4937	618.3033	0.4019186	0.5753464	628.8671	3.844093	0	30	697	633						Frog_fixed.avi	0
21079	1265	663.71	650.4313	0.5492736	0.5726526	631.2639	3.966886	0	751.6321	612.709	0.4020416	0.5753482	628.8137	3.846253	0	30	708	632						Frog_fixed.avi	0
21096	1266	659.2897	657.598	0.5493957	0.5726022	631.2782	3.94137	0	750.3438	621.6683	0.4021938	0.5752998	628.7051	3.849375	0	30	705	640						Frog_fixed.avi	0
21113	1267	654.1146	650.6447	0.5495527	0.5724872	631.3549	3.943434	0	749.4354	612.9294	0.4023343	0.5751909	628.7363	3.848357	0	30	702	632						Frog_fixed.avi	0
21129	1268	658.5867	641.5639	0.5496883	0.5723723	631.1784	3.969167	0	736.4332	621.4922	0.4024825	0.5749798	628.7089	3.853268	0	30	698	632						Frog_fixed.avi	0
21146	1269	625.6702	680.955	0.5499294	0.5725034	631.4003	3.950949	0	721.2692	643.1747	0.4028488	0.5751454	628.8207	3.850773	0	30	673	662						Frog_fixed.avi	0
21163	1270	507.9712	842.9193	0.5504441	0.5734941	631.3704	3.942316	0	618.7465	775.5892	0.4038825	0.5759673	628.5771	3.837915	0	31	563	809						Frog_fixed.avi	0
21179	1271	474.4756	882.3881	0.550835	0.5738851	631.3822	3.945126	0	569.3096	840.5432	0.4044632	0.5762202	628.5771	3.85169	0	31	522	861						Frog_fixed.avi	0
21196	1272	464.449	891.8932	0.5510185	0.573697	631.4727	3.954748	0	575.7582	842.4934	0.4044506	0.5762115	628.5785	3.840006	0	31	520	867						Frog_fixed.avi	0
21212	1273	464.7021	887.7119	0.5511249	0.5736158	631.4783	3.958195	0	562.9591	839.7822	0.4044901	0.5760229	628.8657	3.85325	0	31	514	864						Frog_fixed.avi	0
21229	1274	465.7386	893.5569	0.5511924	0.5735185	631.3919	3.961967	0	561.6143	844.4899	0.4045046	0.5757229	628.9019	3.857001	0	31	514	869						Frog_fixed.avi	0
21246	1275	468.4667	885.6097	0.5512481	0.5733892	631.2801	3.964084	0	566.2973	839.5278	0.4045024	0.5755211	629.1078	3.872313	0	31	517	863						Frog_fixed.avi	0
21262	1276	471.8803	888.8266	0.5512818	0.5732598	631.3209	3.965123	0	562.8591	831.0535	0.4045012	0.5752871	629.0118	3.863622	0	31	517	860						Frog_fixed.avi	0
21279	1277	468.4482	885.657	0.5513198	0.573085	631.3773	3.972742	0	563.9064	836.4775	0.4044997	0.5749301	628.907	3.861807	0	31	516	861						Frog_fixed.avi	0
21296	1278	465.4358	887.0238	0.5513335	0.5728666	631.3897	3.969178	0	556.8505	827.2523	0.4044881	0.5746645	628.882	3.874648	0	31	511	857						Frog_fixed.avi	0
21312	1279	465.7126	886.0885	0.5513362	0.5727174	631.3389	3.977187	0	566.1328	838.7101	0.4044698	0.5744272	628.8813	3.884927	0	31	516	862						Frog_fixed.avi	0
21329	1280	467.0202	891.7412	0.5513276	0.5725816	631.3029	3.976426	0	568.4102	833.2864	0.4044267	0.5742786	628.8564	3.890808	0	31	518	863						Frog_fixed.avi	0
21346	1281	463.658	890.7303	0.551264	0.5725664	631.1453	3.986152	0	564.1337	841.7939	0.4043552	0.5742671	628.7378	3.889675	0	31	514	866						Frog_fixed.avi	0
21362	1282	467.0605	887.577	0.5511814	0.572622	631.1118	3.992511	0	573.4943	829.4893	0.4042288	0.5743629	628.5701	3.882016	0	31	520	859						Frog_fixed.avi	0
21379	1283	472.0131	893.0865	0.5509832	0.5727482	631.2393	3.981097	0	573.9005	829.7457	0.4040113	0.5744921	628.4943	3.895793	0	31	523	861						Frog_fixed.avi	0
21396	1284	468.0752	888.8926	0.5507603	0.572864	630.9917	3.982993	0	570.5391	830.6285	0.4037724	0.5746341	628.4637	3.908768	0	31	519	860						Frog_fixed.avi	0
21412	1285	465.1645	883.1918	0.5504887	0.5729967	631.0825	3.992114	0	570.1489	832.1799	0.4034423	0.5747595	628.5052	3.895302	0	31	518	858						Frog_fixed.avi	0
21429	1286	469.8494	871.9071	0.5501699	0.5729614	630.9464	3.987869	0	577.7278	826.3813	0.4031242	0.5748665	628.2058	3.896317	0	31	524	849						Frog_fixed.avi	0
21446	1287	473.1173	858.4394	0.5497433	0.5728081	630.9827	3.993438	0	578.7451	798.4563	0.4027516	0.574998	628.3821	3.90401	0	31	526	828						Frog_fixed.avi	0
21462	1288	479.2465	875.0475	0.549373	0.5728459	630.9345	3.998896	0	578.5894	808.5562	0.4023477	0.5752547	628.46	3.916044	0	31	529	842						Frog_fixed.avi	0
21479	1289	478.4575	857.4205	0.5490056	0.5727007	630.9354	4.012659	0	576.7219	797.5615	0.4019442	0.5753883	628.41	3.913091	0	31	528	827						Frog_fixed.avi	0
21496	1290	480.7692	863.2076	0.5486428	0.572486	630.8461	4.006161	0	578.1393	803.7316	0.401542	0.5753943	628.395	3.902771	0	31	529	833						Frog_fixed.avi	0
21512	1291	473.7903	854.9327	0.5482578	0.5722623	630.8738	4.011885	0	582.5941	807.7421	0.4011797	0.5753736	628.3771	3.917729	0	31	528	831						Frog_fixed.avi	0
21529	1292	470.7289	861.1296	0.5479273	0.571946	630.9399	4.017566	0	578.6931	801.3731	0.4008129	0.5753392	628.4984	3.909341	0	31	525	831						Frog_fixed.avi	0
21546	1293	478.5652	868.9728	0.5476568	0.5717105	630.8121	4.024251	0	577.3065	801.194	0.4005246	0.5753089	628.389	3.918327	0	31	528	835						Frog_fixed.avi	0
21562	1294	472.3922	857.7357	0.5474299	0.5715675	630.9083	4.017761	0	575.1726	803.8181	0.4002956	0.5752809	628.4073	3.923402	0	31	524	831						Frog_fixed.avi	0
21579	1295	480.6507	853.1545	0.5472608	0.5714437	630.7885	4.026769	0	577.3066	796.6603	0.4001391	0.5752611	628.1765	3.924335	0	31	529	825						Frog_fixed.avi	0
21596	1296	473.2164	856.5477	0.5471639	0.5713487	630.7499	4.031149	0	577.576	802.195	0.4000025	0.5752673	628.3121	3.9237	0	31	525	829						Frog_fixed.avi	0
21612	1297	478.2142	859.9488	0.54711	0.5713186	630.733	4.02738	0	580.8181	803.7046	0.3999351	0.5752729	628.3682	3.917414	0	31	530	832						Frog_fixed.avi	0
21629	1298	478.1797	863.9439	0.5470794	0.5713503	630.8266	4.038071	0	576.8069	800.0287	0.3999015	0.5752989	628.2445	3.929147	0	31	527	832						Frog_fixed.avi	0
21646	1299	481.0932	859.6143	0.547109	0.5714617	630.6099	4.028309	0	578.7986	802.4592	0.3999058	0.5753672	628.1588	3.942284	0	31	530	831						Frog_fixed.avi	0
21662	1300	482.9039	865.6961	0.5471438	0.5715971	630.4907	4.033974	0	582.5344	806.6777	0.399943	0.5754201	628.0952	3.934145	0	31	533	836						Frog_fixed.avi	0
21679	1301	475.6992	860.5815	0.5472171	0.5717381	630.4924	4.036858	0	569.2354	806.7737	0.4000269	0.5752906	628.0807	3.931439	0	31	522	834						Frog_fixed.avi	0
21696	1302	468.8471	866.5361	0.5472941	0.5719159	630.3772	4.039968	0	579.5084	808.6691	0.4000877	0.5755441	628.0822	3.927414	0	31	524	838						Frog_fixed.avi	0
21712	1303	477.6679	863.3035	0.5474401	0.5720633	630.3508	4.04366	0	574.4153	805.4988	0.4002006	0.5756339	627.6441	3.938202	0	31	526	834						Frog_fixed.avi	0
21729	1304	481.9717	860.1194	0.547599	0.5722771	630.1899	4.040705	0	581.0098	808.8878	0.4003304	0.5757287	627.6929	3.940443	0	31	531	835						Frog_fixed.avi	0
21746	1305	483.6208	861.9011	0.5477472	0.5724111	630.1721	4.041037	0	577.7274	801.4584	0.4004776	0.5758566	627.5893	3.946562	0	31	531	832						Frog_fixed.avi	0
21762	1306	471.8909	871.1132	0.5478822	0.5725034	630.0339	4.034595	0	575.505	807.4617	0.4006294	0.5758701	627.4182	3.939809	0	31	524	839						Frog_fixed.avi	0
21779	1307	479.7927	860.3245	0.5480795	0.5726294	629.9775	4.056227	0	574.4465	801.9084	0.4007458	0.5758991	627.4071	3.95097	0	31	527	831						Frog_fixed.avi	0
21795	1308	477.9016	865.5363	0.5482357	0.5727208	630.0726	4.036124	0	585.4786	804.5067	0.4009378	0.5758574	627.3949	3.953068	0	31	532	835						Frog_fixed.avi	0
21812	1309	472.9188	860.1663	0.5484074	0.572827	629.8669	4.043715	0	580.644	809.6407	0.4011035	0.5758124	627.2917	3.951396	0	31	527	835						Frog_fixed.avi	0
21829	1310	477.9085	861.6865	0.5486166	0.5729585	629.926	4.049213	0	574.1223	807.3325	0.4012541	0.5758025	627.3389	3.95004	0	31	526	835						Frog_fixed.avi	0
21845	1311	475.6784	864.7473	0.5487837	0.573112	629.9735	4.070817	0	577.892	805.4488	0.401466	0.5758935	627.297	3.941468	0	31	527	835						Frog_fixed.avi	0
21862	1312	476.3032	868.5119	0.548945	0.5732566	629.6822	4.05924	0	579.9072	809.2496	0.4016114	0.5760047	627.2001	3.951804	0	31	528	839						Frog_fixed.avi	0
21879	1313	632.3965	837.2957	0.5481552	0.5734823	630.0302	4.068763	0	771.666	796.9951	0.4009109	0.5761471	627.0462	3.966645	0	32	702	817						Frog_fixed.avi	0
21895	1314	848.0398	825.2418	0.5466118	0.5738717	630.4261	4.084812	0	957.1862	818.5038	0.3996543	0.5763267	627.7011	3.965055	0	32	903	822						Frog_fixed.avi	0
21912	1315	901.2552	830.3293	0.5463367	0.5740582	630.2124	4.091362	0	986.2629	823.9907	0.3993928	0.5764666	627.7889	3.967498	0	32	944	827						Frog_fixed.avi	0
21929	1316	913.9659	843.4895	0.5465872	0.5742302	630.0018	4.082444	0	1011.957	819.8391	0.3995368	0.5767158	627.4915	3.966393	0	32	963	832						Frog_fixed.avi	0
21945	1317	903.3265	834.5073	0.5466382	0.5743957	630.1578	4.087847	0	995.8018	815.8238	0.3995733	0.5768222	627.6264	3.980385	0	32	950	825						Frog_fixed.avi	0
21962	1318	910.6341	830.1285	0.5467033	0.5745462	630.33	4.096609	0	1003.624	818.5038	0.3995887	0.576922	627.6768	3.975057	0	32	957	824						Frog_fixed.avi	0
21979	1319	903.6385	828.2495	0.5467238	0.5746403	630.3523	4.094455	0	999.5879	815.579	0.3995956	0.5770276	627.7137	3.988511	0	32	952	822						Frog_fixed.avi	0
21995	1320	910.1791	833.3917	0.5467137	0.5747777	630.3868	4.111336	0	993.3257	827.9034	0.399552	0.5771878	627.7409	3.975674	0	32	952	831						Frog_fixed.avi	0
22012	1321	906.4495	837.3729	0.5466393	0.5749357	630.4469	4.099401	0	997.5786	816.1509	0.3994408	0.5774106	628.0674	3.983994	0	32	952	827						Frog_fixed.avi	0
22029	1322	909.5718	833.9683	0.5465021	0.57513	630.6053	4.104508	0	993.2358	816.8169	0.3992785	0.5776994	628.1717	3.991959	0	32	951	825						Frog_fixed.avi	0
22045	1323	900.9241	830.9257	0.5463086	0.575336	630.5838	4.109508	0	1001.047	826.1987	0.3991452	0.5779246	628.1282	3.996081	0	32	951	829						Frog_fixed.avi	0
22062	1324	908.113	825.2199	0.546123	0.5755442	630.6417	4.112332	0	998.3976	827.9285	0.398907	0.5781271	628.3005	3.984159	0	32	953	827						Frog_fixed.avi	0
22079	1325	907.504	831.2963	0.5458917	0.5756589	630.7836	4.122667	0	995.3747	815.5291	0.3986851	0.578479	628.3333	3.986857	0	32	951	823						Frog_fixed.avi	0
22095	1326	904.4971	838.0948	0.5456477	0.5757515	630.853	4.109359	0	997.2397	817.2162	0.3984258	0.5787366	628.5074	3.993666	0	32	951	828						Frog_fixed.avi	0
22112	1327	905.0043	833.7831	0.5453905	0.5757283	630.9359	4.110105	0	992.5872	827.5341	0.3981949	0.5789225	628.5259	3.989087	0	32	949	831						Frog_fixed.avi	0
22128	1328	908.381	830.4028	0.5451869	0.5756913	630.8987	4.11785	0	994.5858	823.4271	0.3979772	0.5791358	628.6476	4.010427	0	32	951	827						Frog_fixed.avi	0
22145	1329	899.3704	822.1647	0.5449941	0.5755983	631.0541	4.117309	0	997.0372	813.0422	0.3978123	0.5792294	628.8868	3.995088	0	32	948	818						Frog_fixed.avi	0
22162	1330	896.9312	813.6664	0.5448954	0.5754471	631.2123	4.115669	0	992.2908	815.3022	0.3977521	0.5792605	628.9094	3.992346	0	33	945	814						Frog_fixed.avi	0
22178	1331	870.9197	780.6307	0.5449004	0.5749612	631.4294	4.093001	0	975.0773	781.9045	0.3978408	0.5790401	629.1064	4.018126	0	33	923	781						Frog_fixed.avi	0
22195	1332	869.386	777.8983	0.5449109	0.5749562	631.519	4.097858	0	964.1805	773.668	0.3978845	0.5791619	629.1146	3.997759	0	33	917	776						Frog_fixed.avi	0
22212	1333	873.3047	776.6342	0.5449889	0.5750002	631.6339	4.113018	0	961.3165	782.1115	0.3979262	0.5792361	629.1312	4.009702	0	33	917	779						Frog_fixed.avi	0
22228	1334	867.5977	780.4312	0.5451038	0.5749759	631.6055	4.108177	0	971.2104	774.1412	0.3980602	0.5792265	629.1869	4.005224	0	33	919	777						Frog_fixed.avi	0
22245	1335	867.3519	786.6343	0.5453195	0.5749716	631.5523	4.091538	0	975.3569	779.9363	0.3982742	0.5791862	629.1503	4.023945	0	33	921	783						Frog_fixed.avi	0
22262	1336	864.5314	781.712	0.5455507	0.5749718	631.668	4.080026	0	965.207	777.656	0.398484	0.5791081	629.3661	4.024482	0	33	915	780						Frog_fixed.avi	0
22278	1337	867.0794	787.5891	0.5458533	0.574959	631.6912	4.083134	0	968.0679	775.4956	0.398791	0.5788845	629.1452	4.029831	0	33	918	782						Frog_fixed.avi	0
22295	1338	861.8372	778.5346	0.5461405	0.5749252	631.6991	4.093791	0	969.9363	775.0006	0.399075	0.5786861	629.3062	4.022517	0	33	916	777						Frog_fixed.avi	0
22312	1339	867.4344	772.5528	0.5464785	0.5748703	631.7766	4.095176	0	963.672	777.8293	0.3993911	0.5784039	629.2847	4.008178	0	33	916	775						Frog_fixed.avi	0
22328	1340	866.8832	776.4753	0.546823	0.5747829	631.7152	4.080299	0	964.9517	782.9362	0.3997454	0.5779833	629.1223	4.032428	0	33	916	780						Frog_fixed.avi	0
22345	1341	859.5825	772.4533	0.5471286	0.5746844	631.8179	4.08571	0	968.8516	772.9701	0.4000744	0.5776756	629.321	4.026523	0	33	914	773						Frog_fixed.avi	0
22362	1342	861.7097	784.0741	0.547445	0.5745072	631.8258	4.096743	0	968.9813	777.5063	0.4004003	0.5772506	629.4054	4.026752	0	33	915	781						Frog_fixed.avi	0
22378	1343	863.7744	786.0916	0.5477763	0.5743805	631.9	4.070163	0	969.8433	780.5246	0.4007312	0.5769235	629.2928	4.031478	0	33	917	783						Frog_fixed.avi	0
22395	1344	867.5729	784.0906	0.5480493	0.5741695	631.9507	4.088998	0	970.8726	772.2884	0.4009867	0.576443	629.4584	4.02056	0	33	919	778						Frog_fixed.avi	0
22412	1345	862.7529	780.4539	0.5483463	0.5739554	631.8752	4.090373	0	967.8177	771.4526	0.4013099	0.5760833	629.3167	4.046202	0	33	915	776						Frog_fixed.avi	0
22428	1346	858.9069	779.086	0.5485793	0.5736171	631.954	4.109849	0	972.1792	785.1923	0.4015698	0.5756012	629.579	4.036126	0	33	916	782						Frog_fixed.avi	0
22445	1347	866.5488	776.078	0.5488665	0.5733461	631.9938	4.102968	0	971.004	773.3847	0.4018626	0.5753506	629.5429	4.036504	0	33	919	775						Frog_fixed.avi	0
22462	1348	860.818	782.4498	0.5490819	0.5731741	632.0941	4.097641	0	972.0124	772.0009	0.4020737	0.5751314	629.673	4.042407	0	33	916	777						Frog_fixed.avi	0
22478	1349	857.8486	768.8314	0.5493659	0.572979	632.098	4.105942	0	967.6758	768.9744	0.4023714	0.5749763	629.5748	4.047585	0	33	913	769						Frog_fixed.avi	0
22495	1350	843.3442	760.7445	0.549582	0.5728397	632.2436	4.106614	0	954.6265	743.297	0.4026766	0.5750435	629.8693	4.043185	0	33	899	752						Frog_fixed.avi	0
22512	1351	849.259	758.4758	0.5498024	0.5730123	632.3661	4.119598	0	957.7092	748.7366	0.4029202	0.5752721	629.7503	4.035893	0	33	903	754						Frog_fixed.avi	0
22528	1352	846.9266	758.3327	0.5500198	0.5730786	632.361	4.096155	0	954.9308	748.5363	0.4031209	0.5754386	630.001	4.051344	0	33	901	753						Frog_fixed.avi	0
22545	1353	846.0338	759.8343	0.5502211	0.5731434	632.579	4.10151	0	956.5908	753.5955	0.4033455	0.57557	629.9636	4.038338	0	33	901	757						Frog_fixed.avi	0
22562	1354	852.9998	758.9523	0.550449	0.5731586	632.531	4.098454	0	956.4165	752.0123	0.4035467	0.5756813	630.1011	4.043339	0	33	905	755						Frog_fixed.avi	0
22578	1355	850.5807	760.1014	0.5506756	0.5732127	632.6493	4.123669	0	955.8557	751.7595	0.4037808	0.5757511	630.0815	4.029842	0	33	903	756						Frog_fixed.avi	0
22595	1356	846.3866	762.4279	0.5509111	0.573246	632.7878	4.100894	0	952.8705	753.9935	0.4040398	0.5758492	630.2354	4.048941	0	33	900	758						Frog_fixed.avi	0
22612	1357	848.7988	761.5908	0.5511408	0.5732855	632.8079	4.113632	0	951.9958	750.3267	0.4042496	0.5758259	630.4024	4.04411	0	33	900	756						Frog_fixed.avi	0
22628	1358	842.9358	764.9588	0.5513303	0.573344	632.9592	4.097023	0	957.9297	750.2148	0.404478	0.57574	630.2585	4.029763	0	33	900	758						Frog_fixed.avi	0
22645	1359	841.5629	769.4357	0.5515109	0.5733769	632.8643	4.099103	0	954.9097	759.0316	0.4046268	0.5755932	630.4758	4.051716	0	33	898	764						Frog_fixed.avi	0
22662	1360	852.9634	765.3242	0.551665	0.573349	633.0673	4.117868	0	952.9489	743.7158	0.4047883	0.57548	630.543	4.038303	0	33	903	755						Frog_fixed.avi	0
22678	1361	847.2161	760.5469	0.5517732	0.5733951	633.1244	4.118453	0	949.1382	747.9419	0.4049356	0.5753146	630.3988	4.036201	0	33	898	754						Frog_fixed.avi	0
22695	1362	844.8279	772.7592	0.5518848	0.5734137	633.2338	4.10896	0	952.4247	744.0842	0.405038	0.5752124	630.527	4.051317	0	33	899	758						Frog_fixed.avi	0
22711	1363	845.3453	762.9258	0.55195	0.5735497	633.2732	4.113972	0	950.9525	747.3792	0.4050913	0.5751973	630.6387	4.046611	0	33	898	755						Frog_fixed.avi	0
22728	1364	842.2946	764.1703	0.5520034	0.5737098	633.2292	4.113836	0	949.7828	747.3572	0.4051305	0.5752408	630.744	4.044183	0	33	896	756						Frog_fixed.avi	0
22745	1365	846.9687	759.0389	0.5520411	0.5739589	633.1044	4.131536	0	952.6431	740.6026	0.4051448	0.57535	630.704	4.035817	0	33	900	750						Frog_fixed.avi	0
22761	1366	845.454	766.8997	0.5520299	0.5741087	633.0827	4.125155	0	954.0647	749.7783	0.4051279	0.5754638	630.6856	4.042882	0	33	900	758						Frog_fixed.avi	0
22778	1367	845.826	765.529	0.5519903	0.5742177	632.9937	4.125375	0	949.541	752.718	0.4050847	0.5755445	630.6593	4.038225	0	33	898	759						Frog_fixed.avi	0
22795	1368	846.2745	765.1122	0.5519047	0.5742241	633.087	4.120975	0	947.071	759.4853	0.4050089	0.5755438	630.491	4.047865	0	33	897	762						Frog_fixed.avi	0
22811	1369	851.7722	771.1215	0.5517863	0.5741554	633.0917	4.134059	0	951.1434	745.431	0.4048852	0.5755143	630.6013	4.031761	0	33	901	758						Frog_fixed.avi	0
22828	1370	844.5114	769.6777	0.5516714	0.5740747	632.9948	4.120457	0	951.3681	744.1895	0.4047278	0.5754686	630.4883	4.044108	0	33	898	757						Frog_fixed.avi	0
22845	1371	846.9011	770.5574	0.5515288	0.5739439	632.8129	4.118006	0	951.9504	743.8161	0.4045722	0.5753702	630.4084	4.043103	0	33	899	757						Frog_fixed.avi	0
22861	1372	878.0836	748.5848	0.5511898	0.5736153	632.9015	4.137105	0	981.4233	736.5493	0.4042246	0.5752133	630.3754	4.05776	0	33	930	743						Frog_fixed.avi	0
22878	1373	886.4385	758.2775	0.5509374	0.5733228	632.7983	4.136162	0	990.7221	734.3574	0.4039874	0.5750745	630.3617	4.046561	0	33	939	746						Frog_fixed.avi	0
22895	1374	890.2831	743.9076	0.5507025	0.5731307	632.8236	4.155125	0	983.3694	739.9414	0.4037378	0.574976	630.2828	4.056965	0	33	937	742						Frog_fixed.avi	0
22911	1375	882.8606	751.8732	0.5504648	0.5728347	632.6846	4.144438	0	984.9289	743.1763	0.4034843	0.574912	630.2313	4.047529	0	33	934	748						Frog_fixed.avi	0
22928	1376	881.9693	758.4381	0.5501403	0.5726117	632.6897	4.141351	0	981.1545	746.3364	0.4031514	0.5748892	630.1814	4.054154	0	33	932	752						Frog_fixed.avi	0
22945	1377	877.7261	750.3593	0.5498098	0.5724871	632.6713	4.143008	0	982.7751	741.6115	0.4028107	0.574982	630.0161	4.044595	0	33	930	746						Frog_fixed.avi	0
22961	1378	876.7026	749.7332	0.5494671	0.5724654	632.5305	4.141335	0	980.958	728.7164	0.4024456	0.5751596	630.1082	4.055011	0	33	929	739						Frog_fixed.avi	0
22978	1379	872.1665	755.3115	0.5491024	0.5724469	632.4903	4.147098	0	984.1222	738.451	0.4020832	0.5753104	630.0851	4.07053	0	33	928	747						Frog_fixed.avi	0
22995	1380	877.0789	752.8006	0.5487907	0.5724423	632.4908	4.143963	0	991.3806	737.3286	0.4017604	0.5754989	629.9928	4.069808	0	33	934	745						Frog_fixed.avi	0
23011	1381	883.3224	751.3546	0.5484781	0.5724777	632.4202	4.14854	0	993.5961	736.9255	0.401433	0.5756709	629.9267	4.06445	0	33	938	744						Frog_fixed.avi	0
23028	1382	878.0538	755.1463	0.5481774	0.5724727	632.4772	4.14657	0	982.9737	736.8694	0.4011319	0.5758982	629.9468	4.076456	0	33	931	746						Frog_fixed.avi	0
23045	1383	885.7863	746.5336	0.5479308	0.5725136	632.3861	4.174037	0	995.8923	730.2904	0.4008901	0.5761084	629.8773	4.084968	0	33	941	738						Frog_fixed.avi	0
23061	1384	879.1096	752.8914	0.547677	0.5725899	632.5616	4.165067	0	987.138	741.8979	0.4006328	0.5763234	629.9167	4.073345	0	33	933	747						Frog_fixed.avi	0
23078	1385	882.0677	758.0931	0.5474527	0.5726941	632.4093	4.15219	0	989.2353	750.6545	0.4004222	0.5765916	629.8946	4.074512	0	33	936	754						Frog_fixed.avi	0
23095	1386	881.1691	752.6354	0.5472259	0.5728272	632.5411	4.178716	0	988.7627	741.2925	0.4002048	0.5769714	629.8896	4.088222	0	33	935	747						Frog_fixed.avi	0
23111	1387	873.7149	743.0016	0.5470185	0.5730702	632.3951	4.168402	0	986.9732	741.6328	0.4000179	0.5772561	629.9416	4.064462	0	33	930	742						Frog_fixed.avi	0
23128	1388	889.6241	744.8926	0.5468695	0.5732528	632.4163	4.178513	0	991.9104	731.5206	0.3998656	0.5777144	629.8052	4.07493	0	33	941	738						Frog_fixed.avi	0
23145	1389	873.6797	755.1018	0.5466813	0.5734766	632.5282	4.158259	0	984.4962	740.8222	0.3996935	0.5780346	629.9572	4.084796	0	33	929	748						Frog_fixed.avi	0
23161	1390	876.5003	757.1451	0.5465149	0.5737159	632.5195	4.158814	0	989.0204	740.6498	0.3995779	0.5783856	629.9766	4.077954	0	33	933	749						Frog_fixed.avi	0
23178	1391	881.7948	742.7408	0.5464514	0.5738944	632.5214	4.168351	0	995.1573	734.8926	0.3994942	0.5786216	630.085	4.080971	0	33	938	739						Frog_fixed.avi	0
23195	1392	880.2808	741.5948	0.5463933	0.5739533	632.6505	4.169349	0	996.2936	744.4504	0.3994538	0.5787546	630.1683	4.066354	0	33	938	743						Frog_fixed.avi	0
23211	1393	877.9797	746.278	0.5463342	0.5739417	632.897	4.170813	0	992.645	743.9114	0.3994365	0.5788027	630.2701	4.067263	0	33	935	745						Frog_fixed.avi	0
23228	1394	870.9629	741.5962	0.5463012	0.5739537	633.0229	4.16145	0	993.879	746.4809	0.3994309	0.5788041	630.3656	4.07048	0	33	932	744						Frog_fixed.avi	0
23245	1395	875.7792	743.9704	0.5462779	0.5739279	633.192	4.177763	0	993.6297	743.4045	0.3994372	0.5787991	630.5	4.08391	0	33	935	744						Frog_fixed.avi	0
23261	1396	877.1932	740.5752	0.5462825	0.5739194	633.3171	4.168703	0	995.4371	737.6674	0.3994705	0.5787873	630.6951	4.086996	0	33	936	739						Frog_fixed.avi	0
23278	1397	878.707	744.741	0.546318	0.5739433	633.3917	4.164749	0	986.889	746.5205	0.3995173	0.5788206	630.8304	4.086829	0	33	933	746						Frog_fixed.avi	0
23294	1398	874.8104	752.2172	0.5463728	0.5740284	633.462	4.161795	0	990.0464	744.5656	0.3996105	0.5789435	631.1312	4.069475	0	33	932	748						Frog_fixed.avi	0
23311	1399	873.19	757.1346	0.5464885	0.5742046	633.5373	4.136639	0	988.1042	740.3885	0.3997281	0.5792114	631.2027	4.08271	0	33	931	749						Frog_fixed.avi	0
23328	1400	875.0574	754.1694	0.5466257	0.5744548	633.569	4.148499	0	989.2955	742.5061	0.399873	0.5794676	631.2189	4.082283	0	33	932	748						Frog_fixed.avi	0
23344	1401	846.225	652.5198	0.5468035	0.5740648	633.7499	4.176061	0	981.5435	656.6938	0.4001996	0.5789958	631.5184	4.085751	0	33	914	655						Frog_fixed.avi	0
23361	1402	839.5246	496.8507	0.5468523	0.573086	634.1019	4.17596	0	970.1941	508.0069	0.4007536	0.5779657	631.7522	4.09578	0	34	905	502						Frog_fixed.avi	0
23378	1403	850.5164	379.975	0.5469409	0.5723417	634.3054	4.207264	0	968.3624	403.8339	0.4011206	0.5771763	631.6072	4.0885	0	34	909	392						Frog_fixed.avi	0
23394	1404	862.6301	384.3155	0.5472023	0.5722904	634.1906	4.205216	0	958.5192	394.4054	0.4012093	0.5770215	631.7491	4.092776	0	34	911	389						Frog_fixed.avi	0
23411	1405	854.3158	385.9287	0.5474434	0.5720652	634.3055	4.178805	0	969.1174	379.2073	0.401289	0.5767133	631.8764	4.090652	0	34	912	383						Frog_fixed.avi	0
23428	1406	855.0597	398.7664	0.5476227	0.5716939	634.272	4.173667	0	963.2067	388.3976	0.401344	0.5762094	631.8874	4.089371	0	34	909	394						Frog_fixed.avi	0
23444	1407	860.559	374.5067	0.5477204	0.5714538	634.2211	4.197472	0	959.0833	394.6046	0.401385	0.5756016	631.9258	4.10618	0	34	910	385						Frog_fixed.avi	0
23461	1408	852.5665	387.0201	0.5477785	0.5711344	634.2946	4.186704	0	968.1353	375.8779	0.4013971	0.5751742	632.0787	4.096611	0	34	910	381						Frog_fixed.avi	0
23478	1409	856.0183	385.5278	0.5478583	0.5709641	634.4164	4.19222	0	966.8051	375.0247	0.4014131	0.5747617	632.3081	4.109053	0	34	911	380						Frog_fixed.avi	0
23494	1410	851.5815	385.5183	0.5479079	0.5709249	634.5977	4.197402	0	961.6815	382.7117	0.4014472	0.5745686	632.3701	4.092784	0	34	907	384						Frog_fixed.avi	0
23511	1411	850.3309	385.2741	0.5479882	0.571044	634.7323	4.18123	0	965.329	378.1256	0.4015065	0.5744867	632.4311	4.101849	0	34	908	382						Frog_fixed.avi	0
23528	1412	852.215	388.4118	0.5480652	0.5712389	634.7514	4.183629	0	959.681	379.4286	0.4015577	0.5745131	632.5453	4.115104	0	34	906	384						Frog_fixed.avi	0
23544	1413	859.3348	378.3117	0.5481268	0.5715036	634.8378	4.186447	0	958.0648	378.1404	0.4016028	0.5745297	632.6168	4.080974	0	34	909	378						Frog_fixed.avi	0
23561	1414	847.306	391.049	0.5481645	0.5716636	634.9545	4.188494	0	960.8019	380.5191	0.4016703	0.5745691	632.7189	4.087584	0	34	904	386						Frog_fixed.avi	0
23578	1415	858.4451	430.6491	0.5481156	0.5721757	635.1178	4.169212	0	963.3291	446.785	0.4017198	0.5748955	632.8146	4.076491	0	35	911	439						Frog_fixed.avi	0
23594	1416	851.2623	480.1406	0.5480672	0.5725839	635.2571	4.177139	0	956.8531	472.3882	0.401816	0.5753697	633.1042	4.087012	0	35	904	476						Frog_fixed.avi	0
23611	1417	856.7274	472.5246	0.5480756	0.5725654	635.3107	4.1715	0	955.1327	465.3402	0.4017512	0.5752562	633.1191	4.064417	0	35	906	469						Frog_fixed.avi	0
23628	1418	853.7109	479.4812	0.5480407	0.5724628	635.428	4.146099	0	957.3809	465.8101	0.4017003	0.5750939	633.3052	4.070203	0	35	906	473						Frog_fixed.avi	0
23644	1419	850.3416	471.3692	0.548017	0.5723176	635.4932	4.143525	0	965.1995	474.5094	0.4016723	0.574846	633.5628	4.038506	0	35	908	473						Frog_fixed.avi	0
23661	1420	849.6655	483.0316	0.5479627	0.5720883	635.4703	4.139251	0	958.4039	477.3773	0.4016055	0.5747118	633.6458	4.038933	0	35	904	480						Frog_fixed.avi	0
23678	1421	848.5399	487.4801	0.5479323	0.5719559	635.7561	4.1228	0	953.2226	465.5841	0.4015643	0.574632	633.6953	4.031402	0	35	901	477						Frog_fixed.avi	0
23694	1422	843.9742	485.4717	0.5478753	0.5718344	635.8648	4.105951	0	960.2084	459.9462	0.4015366	0.5745819	633.7687	4.030435	0	35	902	473						Frog_fixed.avi	0
23711	1423	855.6583	476.9091	0.5478343	0.5717905	635.9143	4.110834	0	953.4912	456.6211	0.401474	0.5746088	633.7311	4.018422	0	35	905	467						Frog_fixed.avi	0
23728	1424	850.3509	478.7581	0.5477694	0.5717646	635.9971	4.093239	0	957.2429	469.152	0.4014117	0.5746552	633.6893	3.990384	0	35	904	474						Frog_fixed.avi	0
23744	1425	851.1189	482.1897	0.5476798	0.5718837	636.0295	4.091782	0	956.612	473.7741	0.4013273	0.5748433	633.6466	3.9935	0	35	904	478						Frog_fixed.avi	0
23761	1426	850.7563	477.7107	0.547591	0.5721943	635.8002	4.083508	0	957.6533	463.1309	0.401217	0.5752854	633.7272	3.985256	0	35	904	470						Frog_fixed.avi	0
23778	1427	842.2	482.207	0.5475349	0.5725896	635.6777	4.080022	0	949.9668	475.6654	0.4010966	0.5757192	633.6088	4.000916	0	35	896	479						Frog_fixed.avi	0
23794	1428	851.0764	474.1105	0.5475351	0.5731262	635.6481	4.069988	0	954.7785	469.9213	0.401056	0.5763768	633.4932	3.981859	0	35	903	472						Frog_fixed.avi	0
23811	1429	852.908	480.1815	0.5475384	0.5736311	635.5887	4.077073	0	946.6766	472.5621	0.4010191	0.5770712	633.2401	3.971026	0	35	900	476						Frog_fixed.avi	0
23827	1430	846.2055	477.5845	0.5475737	0.5740962	635.3708	4.066497	0	946.7411	465.642	0.4010058	0.5776196	633.2073	3.973768	0	35	896	472						Frog_fixed.avi	0
23844	1431	846.4589	481.1298	0.5476007	0.5743783	635.2493	4.051462	0	951.4058	469.8709	0.4010144	0.5779055	632.9837	3.960074	0	35	899	476						Frog_fixed.avi	0
23861	1432	843.9774	484.9221	0.5476493	0.5744464	635.151	4.065063	0	942.9269	478.2913	0.4010594	0.577701	632.9617	3.948882	0	35	893	482						Frog_fixed.avi	0
23877	1433	847.1351	483.6925	0.5476995	0.5743315	635.1199	4.066843	0	955.3303	458.6048	0.4010365	0.5776604	632.9633	3.958259	0	35	901	471						Frog_fixed.avi	0
23894	1434	849.01	487.2768	0.5477049	0.574017	634.8016	4.065256	0	952.1208	473.3586	0.4010446	0.5771089	632.4694	3.956034	0	35	901	480						Frog_fixed.avi	0
23911	1435	844.0286	482.2306	0.5476978	0.5735851	634.7346	4.063749	0	953.0253	477.0942	0.4010076	0.5764605	632.3997	3.980541	0	35	899	480						Frog_fixed.avi	0
23927	1436	851.7965	477.3775	0.5476528	0.5732202	634.6394	4.054893	0	950.0794	468.9637	0.4009067	0.5759417	632.2012	3.962286	0	35	901	473						Frog_fixed.avi	0
23944	1437	851.173	486.2412	0.547498	0.5728588	634.5503	4.074953	0	941.5211	472.402	0.4007241	0.5754508	632.0302	3.983202	0	35	896	479						Frog_fixed.avi	0
23961	1438	854.5862	479.5645	0.5472584	0.5727232	634.2789	4.067897	0	947.4905	458.9841	0.4004614	0.5752448	631.9395	3.972038	0	35	901	469						Frog_fixed.avi	0
23977	1439	846.4951	479.4458	0.5468943	0.5726953	634.365	4.065667	0	948.5113	464.8188	0.4001088	0.5751566	631.9326	3.970054	0	35	898	472						Frog_fixed.avi	0
23994	1440	848.6027	483.5821	0.5464473	0.5727551	634.2973	4.063301	0	947.4609	468.7263	0.3996421	0.5752541	631.9285	3.96453	0	35	898	476						Frog_fixed.avi	0
24011	1441	843.5697	488.3116	0.5459136	0.5728686	634.2836	4.047746	0	953.886	459.0141	0.399096	0.575438	631.8104	3.949365	0	35	899	474						Frog_fixed.avi	0
24027	1442	844.3209	479.7603	0.5452931	0.5729656	634.1763	4.073524	0	951.6413	480.0872	0.3985087	0.5756084	631.7791	3.985552	0	35	898	480						Frog_fixed.avi	0
24044	1443	855.9918	477.9959	0.5446633	0.5729693	634.1503	4.089458	0	945.1102	469.2838	0.3978163	0.5758989	631.9829	3.961338	0	35	901	474						Frog_fixed.avi	0
24061	1444	847.918	489.1795	0.543926	0.5728405	634.349	4.06825	0	945.4077	459.8254	0.3971763	0.575866	631.9978	3.935526	0	35	897	475						Frog_fixed.avi	0
24077	1445	853.731	488.8002	0.5431397	0.5726877	634.1719	4.071451	0	947.496	467.1515	0.3963285	0.5760701	631.9993	3.97948	0	35	901	478						Frog_fixed.avi	0
24094	1446	814.7048	504.9395	0.5423608	0.5724381	634.4295	4.056536	0	929.5682	492.8649	0.3956192	0.5760401	632.2827	3.971946	0	36	872	499						Frog_fixed.avi	0
24111	1447	823.4529	511.3937	0.5414697	0.5719942	634.4868	4.059308	0	925.279	501.1577	0.394854	0.5755439	632.3428	3.950292	0	36	874	506						Frog_fixed.avi	0
24127	1448	821.4587	511.9009	0.5404446	0.5712606	634.7007	4.07276	0	926.3624	494.5293	0.3938392	0.5751966	632.3444	3.981545	0	36	874	503						Frog_fixed.avi	0
24144	1449	820.7972	515.6817	0.5394176	0.5703633	634.8052	4.060778	0	928.6175	493.6905	0.3928575	0.5745113	633.1368	3.99004	0	36	875	505						Frog_fixed.avi	0
24161	1450	818.0034	513.6871	0.5383661	0.5694537	635.077	4.065677	0	923.3011	495.7883	0.3918149	0.5738348	633.452	3.973671	0	36	871	505						Frog_fixed.avi	0
24177	1451	817.4147	514.342	0.5373158	0.5686006	635.2427	4.05279	0	922.4741	511.495	0.3908033	0.5732601	633.7654	3.98707	0	36	870	513						Frog_fixed.avi	0
24194	1452	818.6622	507.7194	0.5363064	0.567842	635.3915	4.065029	0	932.2527	493.3812	0.389841	0.5728934	634.1129	3.993324	0	36	875	501						Frog_fixed.avi	0
24211	1453	822.1539	505.9339	0.5353563	0.5672404	635.5721	4.084747	0	931.9703	490.1076	0.3889551	0.5726542	634.4706	4.015288	0	36	877	498						Frog_fixed.avi	0
24227	1454	812.4475	513.0462	0.534506	0.5666995	635.8392	4.077628	0	927.3921	503.3809	0.3881594	0.5724349	634.6619	4.000304	0	36	870	508						Frog_fixed.avi	0
24244	1455	824.2953	510.3036	0.533829	0.5662849	635.9943	4.05864	0	925.5914	504.3435	0.3874924	0.5723424	635.033	3.997307	0	36	875	507						Frog_fixed.avi	0
24261	1456	820.9106	516.252	0.5332003	0.5659343	636.426	4.068183	0	922.1628	499.6812	0.3869294	0.572387	635.3321	4.015146	0	36	872	508						Frog_fixed.avi	0
24277	1457	818.8171	512.2805	0.5326647	0.5657974	636.6837	4.07636	0	923.7275	497.2629	0.3864409	0.5724661	635.5508	4.005144	0	36	871	505						Frog_fixed.avi	0
24294	1458	809.623	508.3948	0.5321943	0.5657346	636.8032	4.074502	0	922.4674	494.8257	0.3860129	0.5726758	635.7808	4.006773	0	36	866	502						Frog_fixed.avi	0
24311	1459	809.4166	508.4757	0.5317708	0.5657598	636.9823	4.076925	0	926.7801	494.9296	0.385648	0.5729136	636.0182	4.010196	0	36	868	502						Frog_fixed.avi	0
24327	1460	820.2487	515.7093	0.5314304	0.5658327	637.0333	4.08169	0	930.0306	505.2945	0.3853248	0.5730913	635.9825	4.011099	0	36	875	511						Frog_fixed.avi	0
24344	1461	809.9553	518.6594	0.5310975	0.5659438	637.1846	4.082241	0	923.2446	495.5904	0.3850088	0.5734082	636.3074	4.023586	0	36	867	507						Frog_fixed.avi	0
24361	1462	807.8317	515.3943	0.5307786	0.5660276	637.4324	4.09541	0	927.942	493.616	0.3847246	0.5736488	636.3735	4.010937	0	36	868	505						Frog_fixed.avi	0
24377	1463	816.0871	514.5875	0.5304793	0.5660447	637.2752	4.095424	0	927.9438	497.2503	0.3844539	0.5737765	636.4218	4.017623	0	36	872	506						Frog_fixed.avi	0
24394	1464	804.678	524.0609	0.5301484	0.5659366	637.4363	4.082004	0	922.329	503.4376	0.3841065	0.5737572	636.5382	4.020964	0	36	864	514						Frog_fixed.avi	0
24410	1465	811.9449	511.1273	0.5298478	0.5657056	637.4418	4.098455	0	928.537	488.5986	0.3838442	0.5736393	636.4966	4.036011	0	36	870	500						Frog_fixed.avi	0
24427	1466	808.9951	507.5128	0.529555	0.5652475	637.3126	4.114517	0	918.1681	505.9841	0.3834939	0.5732249	636.6235	4.03661	0	36	864	507						Frog_fixed.avi	0
24444	1467	811.4043	515.2683	0.5292787	0.5647745	637.492	4.108084	0	921.4813	495.3654	0.3831757	0.5728469	636.5336	4.02467	0	36	866	505						Frog_fixed.avi	0
24460	1468	805.7098	522.395	0.528991	0.5642139	637.2629	4.093871	0	927.9922	500.5299	0.3829142	0.5722049	636.4286	4.024064	0	36	867	511						Frog_fixed.avi	0
24477	1469	803.6194	512.6288	0.5287192	0.5635538	637.2616	4.113979	0	919.4576	513.3391	0.3826024	0.5714655	636.5496	4.025658	0	36	862	513						Frog_fixed.avi	0
24494	1470	809.2434	520.6906	0.5285123	0.5628137	637.1811	4.096062	0	919.8685	503.9319	0.3823719	0.5706741	636.2406	4.020487	0	36	865	512						Frog_fixed.avi	0
24510	1471	803.8675	510.1806	0.528218	0.5619503	637.1445	4.107688	0	911.8517	508.4507	0.3820844	0.5697935	636.2432	4.015555	0	36	858	509						Frog_fixed.avi	0
24527	1472	801.8475	517.6559	0.5279633	0.5610668	637.0189	4.082027	0	917.519	493.7797	0.3818012	0.568957	636.0594	4.015453	0	36	860	506						Frog_fixed.avi	0
24544	1473	788.631	499.2177	0.5276321	0.5600967	637.0861	4.103365	0	906.9807	490.2638	0.3814723	0.5680875	636.2399	4.032875	0	36	848	495						Frog_fixed.avi	0
24560	1474	776.2692	490.642	0.5272366	0.559072	637.0531	4.105317	0	890.9752	489.2227	0.3811215	0.5672827	636.1867	4.022244	0	36	834	490						Frog_fixed.avi	0
24577	1475	777.7413	506.0315	0.5266166	0.5583207	636.8778	4.099069	0	890.8881	488.4636	0.3805627	0.5667626	636.1391	4.030783	0	36	834	497						Frog_fixed.avi	0
24594	1476	782.8297	486.7941	0.5260059	0.5575947	636.908	4.107121	0	893.8714	482.9373	0.3799096	0.5663758	636.087	4.028673	0	36	838	485						Frog_fixed.avi	0
24610	1477	784.1889	495.5005	0.5253423	0.5568252	636.7279	4.112097	0	888.2157	495.6742	0.3791947	0.5659825	636.0524	4.041982	0	36	836	496						Frog_fixed.avi	0
24627	1478	781.6232	491.819	0.5246348	0.5560873	636.8676	4.113297	0	890.6195	489.7635	0.3785135	0.5657498	636.0588	4.018241	0	36	836	491						Frog_fixed.avi	0
24644	1479	776.3726	496.6039	0.5239998	0.5553492	636.8147	4.104452	0	887.316	490.0622	0.3778806	0.5656141	636.0653	4.034765	0	36	832	493						Frog_fixed.avi	0
24660	1480	778.2289	498.4234	0.5234298	0.5545711	636.7349	4.104876	0	884.9249	484.4894	0.3772876	0.5654572	635.94	4.045519	0	36	832	491						Frog_fixed.avi	0
24677	1481	780.887	495.1713	0.5229	0.5537574	636.8027	4.105947	0	887.076	493.0497	0.3767708	0.5652496	635.8212	4.040967	0	36	834	494						Frog_fixed.avi	0
24694	1482	777.0068	500.177	0.5223989	0.5528997	636.8253	4.08994	0	879.8489	497.325	0.3762808	0.5650853	635.8155	4.051954	0	36	828	499						Frog_fixed.avi	0
24710	1483	781.4773	498.0436	0.5219288	0.5520777	636.7906	4.101006	0	887.3962	490.1178	0.3758303	0.5649691	635.9016	4.039182	0	36	834	494						Frog_fixed.avi	0
24727	1484	778.401	492.4547	0.5214502	0.5513948	636.8283	4.119986	0	891.7724	492.9694	0.3753808	0.5649571	635.9951	4.059556	0	36	835	493						Frog_fixed.avi	0
24744	1485	774.5859	498.9889	0.5209649	0.5508999	636.8049	4.114746	0	890.4026	497.6327	0.3749098	0.5651375	635.8735	4.05996	0	36	832	498						Frog_fixed.avi	0
24760	1486	775.8257	495.0898	0.5204734	0.5507453	636.8275	4.126795	0	888.6141	487.9938	0.3744123	0.5655738	635.7927	4.039615	0	36	832	492						Frog_fixed.avi	0
24777	1487	775.031	501.7471	0.5199631	0.5508764	636.6779	4.122932	0	898.3488	479.9135	0.3739185	0.566233	635.7585	4.046797	0	36	837	491						Frog_fixed.avi	0
24794	1488	779.0917	500.0978	0.5194486	0.551304	636.4659	4.114178	0	884.9092	489.1178	0.3733745	0.5669724	635.6209	4.058644	0	36	832	495						Frog_fixed.avi	0
24810	1489	779.922	491.3751	0.5189462	0.5519863	636.326	4.127469	0	890.9931	486.3074	0.3728511	0.5678192	635.4197	4.044527	0	36	835	489						Frog_fixed.avi	0
24827	1490	782.4475	490.7556	0.5184213	0.5527359	636.1417	4.136654	0	886.3855	485.9673	0.3723143	0.5686502	635.2566	4.059428	0	36	834	488						Frog_fixed.avi	0
24844	1491	781.5183	492.5624	0.5179088	0.5534735	635.9592	4.139307	0	883.7427	494.5591	0.3717622	0.5693177	635.1293	4.051912	0	36	833	494						Frog_fixed.avi	0
24860	1492	783.9878	496.633	0.5173721	0.5540382	635.8256	4.133736	0	892.4297	498.1676	0.3712009	0.5697368	635.0552	4.037938	0	36	838	497						Frog_fixed.avi	0
24877	1493	781.5216	490.9228	0.5168142	0.5544277	635.6165	4.126206	0	890.6707	495.0309	0.3706318	0.5699215	635.0018	4.04201	0	36	836	493						Frog_fixed.avi	0
24894	1494	784.162	499.836	0.5162548	0.5544645	635.578	4.128002	0	886.0343	503.4537	0.3700606	0.5699267	634.8499	4.047149	0	36	835	502						Frog_fixed.avi	0
24910	1495	790.3268	495.5201	0.5156732	0.5543112	635.5864	4.134068	0	893.838	492.744	0.3694659	0.5697535	634.7184	4.049572	0	36	842	494						Frog_fixed.avi	0
24927	1496	789.5679	495.2643	0.5150399	0.5538635	635.4929	4.134457	0	891.2029	487.3443	0.3688118	0.569571	634.7178	4.059512	0	36	840	491						Frog_fixed.avi	0
24944	1497	787.7822	495.6723	0.5143323	0.5534522	635.6994	4.127972	0	893.8468	489.6435	0.3681338	0.5693672	634.9052	4.067799	0	36	841	493						Frog_fixed.avi	0
24960	1498	787.7776	497.4614	0.513572	0.5531258	635.4695	4.126219	0	891.55	500.2961	0.3673983	0.5692445	634.7791	4.058627	0	36	840	499						Frog_fixed.avi	0
24977	1499	785.4924	509.6524	0.5127128	0.5530159	635.5865	4.12677	0	897.909	491.3524	0.3665847	0.5694715	634.9753	4.055333	0	36	842	501						Frog_fixed.avi	0
24993	1500	783.7838	505.9311	0.5118324	0.5532021	635.5709	4.111925	0	898.4683	507.6202	0.3656895	0.5697882	634.9056	4.055249	0	36	841	507						Frog_fixed.avi	0
25010	1501	783.1558	501.8002	0.5109401	0.5536366	635.3497	4.115258	0	901.2402	497.0524	0.3647898	0.5705012	634.8893	4.059128	0	36	842	499						Frog_fixed.avi	0
25027	1502	767.1442	529.7513	0.5101726	0.5545233	635.4329	4.127182	0	874.8231	519.4444	0.3640664	0.5716878	634.9406	4.075442	0	37	821	525						Frog_fixed.avi	0
25043	1503	739.5541	567.4487	0.5094849	0.5559199	635.1367	4.120092	0	842.1458	583.7489	0.3635789	0.5733179	634.7501	4.060163	0	37	791	576						Frog_fixed.avi	0
25060	1504	734.8312	579.7859	0.5087425	0.5568828	635.0488	4.112385	0	856.2241	570.5336	0.3628348	0.5745145	634.3884	4.049837	0	37	796	575						Frog_fixed.avi	0
25077	1505	727.8387	587.5016	0.5081692	0.557853	634.7173	4.115111	0	845.821	590.4225	0.3621643	0.5756363	634.3733	4.058846	0	37	787	589						Frog_fixed.avi	0
25093	1506	737.5994	593.1422	0.5077682	0.5586806	634.3669	4.112868	0	837.3636	574.8829	0.3616732	0.5767137	634.0928	4.052723	0	37	787	584						Frog_fixed.avi	0
25110	1507	738.0286	593.7383	0.5074608	0.5592517	634.2774	4.11698	0	858.3491	577.2386	0.3613946	0.5770574	634.0096	4.068472	0	37	798	585						Frog_fixed.avi	0
25127	1508	741.2274	590.8242	0.5073233	0.5593714	633.9636	4.117694	0	844.3184	584.4541	0.3610447	0.5775256	634.0128	4.067234	0	37	793	588						Frog_fixed.avi	0
25143	1509	740.386	585.0742	0.5072832	0.5590249	633.6196	4.117351	0	841.2869	588.0448	0.3609734	0.5771101	633.138	4.05437	0	37	791	587						Frog_fixed.avi	0
25160	1510	733.1525	583.9101	0.507369	0.5581861	633.3091	4.136305	0	843.8394	582.8969	0.3609973	0.576237	632.8151	4.049167	0	37	788	583						Frog_fixed.avi	0
25177	1511	744.4419	596.8058	0.5076229	0.5569407	633.0461	4.123275	0	853.826	588.38	0.3611397	0.5749621	632.3378	4.054897	0	37	799	593						Frog_fixed.avi	0
25193	1512	739.502	592.8929	0.507862	0.5555811	632.7429	4.129141	0	841.7635	578.9965	0.3613203	0.5735229	632.1899	4.077715	0	37	791	586						Frog_fixed.avi	0
25210	1513	734.2986	587.1161	0.5082527	0.5543573	632.355	4.128407	0	849.5944	579.7295	0.3616332	0.5720288	631.5746	4.057633	0	37	792	583						Frog_fixed.avi	0
25227	1514	735.2014	585.7847	0.508753	0.5533049	632.0018	4.120477	0	843.178	589.0532	0.3620257	0.5707785	630.948	4.068211	0	37	789	587						Frog_fixed.avi	0
25243	1515	741.4535	591.7089	0.5093307	0.552609	631.5281	4.149898	0	850.3411	586.0074	0.3624929	0.5698991	630.5268	4.051167	0	37	796	589						Frog_fixed.avi	0
25260	1516	741.3386	598.144	0.5099553	0.5523125	631.0746	4.122407	0	846.9507	580.8486	0.36302	0.56944	630.1511	4.062844	0	37	794	589						Frog_fixed.avi	0
25277	1517	737.8845	593.321	0.5106972	0.5523512	630.5695	4.130364	0	845.6528	578.8721	0.363669	0.5693364	629.6484	4.060048	0	37	792	586						Frog_fixed.avi	0
25293	1518	732.6781	592.9915	0.5115051	0.5527412	630.0682	4.127757	0	846.3418	582.0513	0.3644151	0.5695137	629.2011	4.069366	0	37	790	588						Frog_fixed.avi	0
25310	1519	729.9922	596.2632	0.5123941	0.5533465	629.8113	4.131617	0	844.8708	586.8816	0.3652597	0.569838	628.7438	4.070848	0	37	787	592						Frog_fixed.avi	0
25327	1520	712.5511	575.713	0.5133746	0.5542579	629.3125	4.133388	0	830.0912	572.4	0.3662084	0.5704267	628.4407	4.065414	0	37	771	574						Frog_fixed.avi	0
25343	1521	730.7985	578.9135	0.5143311	0.5553902	629.168	4.152539	0	822.7522	575.5533	0.3670554	0.5711609	628.1618	4.062864	0	37	777	577						Frog_fixed.avi	0
25360	1522	719.6484	577.209	0.5152825	0.5565857	628.994	4.140994	0	826.6328	568.4172	0.3679507	0.5718116	627.9948	4.065585	0	37	773	573						Frog_fixed.avi	0
25377	1523	717.2055	581.0662	0.516203	0.5575781	628.7697	4.13496	0	829.1719	567.6178	0.3688285	0.5721774	627.6974	4.072692	0	37	773	574						Frog_fixed.avi	0
25393	1524	726.2681	581.4609	0.5170748	0.558372	628.7399	4.120387	0	830.7054	576.1057	0.3696092	0.5723945	627.6846	4.058228	0	37	778	579						Frog_fixed.avi	0
25410	1525	723.3222	588.292	0.5177959	0.558902	628.9536	4.118202	0	826.1683	575.9829	0.3703442	0.5724727	627.6402	4.071069	0	37	775	582						Frog_fixed.avi	0
25427	1526	718.8251	587.0198	0.5184211	0.5593355	629.0013	4.117068	0	823.2651	571.0392	0.3709668	0.5725253	627.7933	4.068939	0	37	771	579						Frog_fixed.avi	0
25443	1527	722.436	590.8711	0.5189219	0.5596616	629.2399	4.119811	0	832.2893	570.4641	0.3714775	0.5724093	628.0344	4.05988	0	37	777	581						Frog_fixed.avi	0
25460	1528	721.1844	582.6221	0.5192999	0.5600004	629.4708	4.113059	0	831.2977	579.3729	0.3718848	0.5724292	628.0997	4.052543	0	37	776	581						Frog_fixed.avi	0
25477	1529	722.1333	582.7782	0.5195471	0.5602821	629.6926	4.123627	0	818.9008	575.1085	0.3721565	0.572623	628.3035	4.048067	0	37	771	579						Frog_fixed.avi	0
25493	1530	725.4882	586.5695	0.5196901	0.5606372	629.9827	4.123803	0	829.9395	571.182	0.372358	0.5728301	628.5962	4.047095	0	37	778	579						Frog_fixed.avi	0
25510	1531	731.1306	578.6696	0.5197157	0.5609852	630.1318	4.130272	0	832.7473	574.046	0.3724127	0.5731081	628.8531	4.039127	0	37	782	576						Frog_fixed.avi	0
25527	1532	726.6775	583.0179	0.5196096	0.5613176	630.5769	4.120106	0	828.668	574.7672	0.3723982	0.5735624	629.1195	4.04242	0	37	778	579						Frog_fixed.avi	0
25543	1533	722.1382	575.8154	0.5194399	0.5616816	630.7494	4.134692	0	824.1252	583.2889	0.3722425	0.5739822	629.5326	4.041975	0	37	773	580						Frog_fixed.avi	0
25560	1534	720.9073	585.1956	0.5191751	0.5619281	631.1698	4.128295	0	824.6177	576.4742	0.3720667	0.5745158	629.7843	4.044382	0	37	773	581						Frog_fixed.avi	0
25576	1535	723.8586	577.1538	0.5188501	0.5622078	631.3461	4.139057	0	817.7241	583.0383	0.3717745	0.5749217	630.1253	4.037729	0	37	771	580						Frog_fixed.avi	0
25593	1536	732.1604	579.5396	0.5185181	0.5624059	631.6057	4.113384	0	825.6922	578.3254	0.3714992	0.5753188	630.2891	4.046303	0	37	779	579						Frog_fixed.avi	0
25610	1537	726.4932	581.6389	0.5181434	0.5624406	631.8896	4.115299	0	833.3229	581.0686	0.3711402	0.5755246	630.6794	4.019619	0	37	780	581						Frog_fixed.avi	0
25626	1538	726.3677	572.8726	0.5177923	0.5624158	632.1412	4.121059	0	823.5059	588.6174	0.3708258	0.5757111	630.9353	4.032226	0	37	775	581						Frog_fixed.avi	0
25643	1539	722.316	582.3444	0.5175133	0.5623576	632.1174	4.110369	0	830.947	574.2524	0.3705832	0.5758743	630.8079	4.022381	0	37	777	578						Frog_fixed.avi	0
25660	1540	719.4326	573.7639	0.5172625	0.5623897	632.393	4.122459	0	819.2361	585.0327	0.3703516	0.5757496	630.8057	4.003751	0	37	769	579						Frog_fixed.avi	0
25676	1541	721.8737	583.808	0.5171578	0.5625139	632.4279	4.124983	0	820.922	582.8463	0.3702542	0.5760483	630.8082	4.026104	0	37	771	583						Frog_fixed.avi	0
25693	1542	728.4497	587.6734	0.5171198	0.5627272	632.4732	4.124511	0	828.1221	582.0632	0.3702057	0.5761726	631.174	4.021276	0	37	778	585						Frog_fixed.avi	0
25710	1543	748.4305	618.5828	0.5168942	0.5633301	632.4321	4.119435	0	855.5503	612.6485	0.3700642	0.576757	630.9356	4.040516	0	37	802	616						Frog_fixed.avi	0
25726	1544	901.6343	725.9433	0.5157387	0.5648765	632.4782	4.147551	0	1008.595	749.9234	0.3693787	0.5779329	631.4351	4.0097	0	38	955	738						Frog_fixed.avi	0
25743	1545	929.6027	757.6361	0.5154621	0.5656022	632.6652	4.127531	0	1035.295	772.4696	0.3691716	0.5782947	631.2996	4.013421	0	38	982	765						Frog_fixed.avi	0
25760	1546	938.8091	773.4244	0.5156679	0.5659581	632.2884	4.131877	0	1042.127	776.0107	0.3691287	0.5787517	631.3023	4.026863	0	38	990	775						Frog_fixed.avi	0
25776	1547	932.9479	762.389	0.5158252	0.566352	632.2991	4.142692	0	1032.11	775.6193	0.3692052	0.5789576	631.1459	4.027396	0	38	983	769						Frog_fixed.avi	0
25793	1548	947.9108	761.6304	0.5160884	0.566622	631.9775	4.143606	0	1034.818	769.331	0.3693805	0.5791712	630.9919	4.014097	0	38	991	765						Frog_fixed.avi	0
25810	1549	943.8394	773.9662	0.5163864	0.5667735	631.9702	4.141414	0	1033.709	770.3203	0.3696376	0.5792738	630.7806	4.026574	0	38	989	772						Frog_fixed.avi	0
25826	1550	930.7183	761.0768	0.5167463	0.5669612	631.8931	4.147255	0	1037.088	779.6054	0.3699503	0.5793682	630.75	4.038528	0	38	984	770						Frog_fixed.avi	0
25843	1551	932.6962	763.3927	0.5171561	0.5672117	631.7278	4.135002	0	1034.044	782.4076	0.3703004	0.5794532	630.7636	4.035483	0	38	983	773						Frog_fixed.avi	0
25860	1552	933.8382	767.3662	0.517584	0.5673604	631.6281	4.153954	0	1036.86	778.4024	0.3706847	0.5795458	630.5854	4.047174	0	38	985	773						Frog_fixed.avi	0
25876	1553	933.8627	768.2728	0.5180293	0.5674738	631.542	4.147693	0	1033.445	780.0187	0.3711125	0.5795789	630.4581	4.036181	0	38	984	774						Frog_fixed.avi	0
25893	1554	933.0205	780.4422	0.5184777	0.5676081	631.5158	4.156536	0	1038.99	776.9268	0.3715277	0.5796186	630.373	4.051972	0	38	986	779						Frog_fixed.avi	0
25910	1555	929.9944	773.7737	0.5188836	0.5678117	631.7075	4.167811	0	1032.049	782.4306	0.3719187	0.5796955	630.543	4.061569	0	38	981	778						Frog_fixed.avi	0
25926	1556	928.0378	765.117	0.5192982	0.5681115	631.6633	4.150792	0	1025.579	782.7323	0.3723209	0.5798194	630.4843	4.063141	0	38	977	774						Frog_fixed.avi	0
25943	1557	927.6241	780.858	0.5197054	0.5684019	631.7558	4.155502	0	1035.778	776.9486	0.3727118	0.5801647	630.5281	4.045408	0	38	982	779						Frog_fixed.avi	0
25959	1558	932.2025	769.2604	0.5200905	0.5689731	631.7066	4.160697	0	1034.541	780.7232	0.3731141	0.5805246	630.4429	4.067434	0	38	983	775						Frog_fixed.avi	0
25976	1559	925.5751	776.1403	0.5204402	0.569508	631.89	4.155066	0	1032.987	779.2523	0.3734441	0.5810838	630.664	4.064008	0	38	979	778						Frog_fixed.avi	0
25993	1560	928.3118	778.7168	0.5207447	0.5700606	631.8961	4.145627	0	1035.49	765.7433	0.3737617	0.5817072	630.8867	4.079319	0	38	982	772						Frog_fixed.avi	0
26009	1561	936.7675	769.6693	0.5210546	0.5705883	631.8829	4.149966	0	1030.829	770.1083	0.3740512	0.5821316	630.855	4.073287	0	38	984	770						Frog_fixed.avi	0
26026	1562	925.8967	776.9929	0.5212693	0.5708909	632.0988	4.161363	0	1038.639	772.633	0.3743298	0.5825469	630.9742	4.050205	0	38	982	775						Frog_fixed.avi	0
26043	1563	930.3674	778.6356	0.5215017	0.5711617	632.1949	4.154383	0	1036.18	776.4095	0.3745857	0.5827851	630.844	4.050168	0	38	983	778						Frog_fixed.avi	0
26059	1564	935.4394	767.1971	0.5217029	0.5714363	632.213	4.166904	0	1038.259	779.5139	0.3747823	0.5830296	631.1609	4.043189	0	38	987	773						Frog_fixed.avi	0
26076	1565	927.7978	779.7109	0.5218786	0.5716884	632.3829	4.153203	0	1040.695	761.0834	0.3749679	0.583347	631.3237	4.05362	0	38	984	770						Frog_fixed.avi	0
26093	1566	933.6514	774.4165	0.5221071	0.5720933	632.3277	4.138649	0	1039.609	771.3474	0.375191	0.5835717	631.1897	4.025367	0	38	987	773						Frog_fixed.avi	0
26109	1567	926.192	787.8984	0.5222844	0.5723687	632.4161	4.131476	0	1029.177	783.9683	0.3753962	0.5837641	631.4869	4.018773	0	38	978	786						Frog_fixed.avi	0
26126	1568	927.4579	783.7481	0.5225378	0.5727087	632.5026	4.132412	0	1036.459	762.0945	0.3756971	0.5840502	631.4669	4.03252	0	38	982	773						Frog_fixed.avi	0
26143	1569	926.6454	781.4793	0.5227962	0.5730779	632.4709	4.141137	0	1033.016	770.8837	0.3759399	0.5841834	631.629	4.023486	0	38	980	776						Frog_fixed.avi	0
26159	1570	928.474	779.4327	0.5231042	0.5734829	632.6346	4.143027	0	1035.509	776.8821	0.3762845	0.5843149	631.5934	4.03099	0	38	982	778						Frog_fixed.avi	0
26176	1571	925.3005	783.9623	0.5234541	0.5739298	632.8483	4.131936	0	1039.576	772.5681	0.3766044	0.584446	631.6607	4.013115	0	38	982	778						Frog_fixed.avi	0
26193	1572	937.2	784.2835	0.5238616	0.5742484	632.9034	4.145698	0	1027.641	774.9686	0.3770086	0.5845377	631.769	4.028962	0	38	982	780						Frog_fixed.avi	0
26209	1573	936.4166	785.8301	0.5243487	0.574411	633.0006	4.135256	0	1026.326	775.7111	0.3774946	0.5845209	631.841	4.02163	0	38	981	781						Frog_fixed.avi	0
26226	1574	936.8995	772.1925	0.5248677	0.5745684	633.009	4.153053	0	1029.464	773.6002	0.3780142	0.5844866	631.8239	4.037885	0	38	983	773						Frog_fixed.avi	0
26243	1575	934.8159	776.5149	0.5254211	0.5746319	633.052	4.158144	0	1030.966	779.8781	0.3785727	0.5844109	631.842	4.019692	0	38	983	778						Frog_fixed.avi	0
26259	1576	928.3472	784.6445	0.5259471	0.5747741	633.192	4.160165	0	1027.575	772.4028	0.3790885	0.5844368	631.9025	4.005248	0	38	978	779						Frog_fixed.avi	0
26276	1577	937.4708	788.027	0.5264239	0.5752175	633.1427	4.159372	0	1030.388	773.285	0.3795761	0.5846498	631.8736	4.026176	0	38	984	781						Frog_fixed.avi	0
26293	1578	935.0062	783.9196	0.5268829	0.5759512	633.1205	4.161892	0	1027.575	770.7224	0.3799937	0.5850391	631.7946	4.026977	0	38	981	777						Frog_fixed.avi	0
26309	1579	930.3882	781.7776	0.5272979	0.5767191	633.1835	4.165586	0	1034.495	772.5042	0.3804291	0.5854025	631.8012	4.029277	0	38	982	777						Frog_fixed.avi	0
26326	1580	937.4061	785.9291	0.5277734	0.5773951	633.0638	4.157282	0	1037.272	776.0996	0.3808763	0.5858353	631.6855	4.020584	0	38	987	781						Frog_fixed.avi	0
26343	1581	925.9115	785.929	0.5282032	0.5779675	633.1271	4.154463	0	1040.917	777.5894	0.3813553	0.5860574	631.6116	4.032138	0	38	983	782						Frog_fixed.avi	0
26359	1582	921.387	787.3773	0.5286898	0.578235	633.1213	4.163215	0	1041.688	777.0249	0.3818192	0.5861474	631.574	4.033529	0	38	982	782						Frog_fixed.avi	0
26376	1583	925.5854	775.6066	0.5291767	0.5785248	633.1163	4.167888	0	1035.812	778.6987	0.3822987	0.5861861	631.5206	4.036839	0	38	981	777						Frog_fixed.avi	0
26393	1584	921.525	790.4406	0.529641	0.5787874	633.0979	4.138763	0	1034.694	781.436	0.3827116	0.5862733	631.4927	4.037371	0	38	978	786						Frog_fixed.avi	0
26409	1585	926.1907	785.4279	0.5300468	0.5790766	633.0123	4.157444	0	1036.821	765.0985	0.3831381	0.5864792	631.4129	4.052552	0	38	982	775						Frog_fixed.avi	0
26426	1586	928.2285	776.4163	0.5304275	0.5794485	633.0216	4.148138	0	1030.876	769.691	0.3834819	0.5865591	631.4672	4.044031	0	38	980	773						Frog_fixed.avi	0
26443	1587	921.3071	788.0995	0.5307216	0.5796068	632.9678	4.141914	0	1040.757	766.442	0.3838197	0.5866082	631.3101	4.047727	0	38	981	777						Frog_fixed.avi	0
26459	1588	924.8868	789.008	0.5309799	0.5796732	633.0927	4.143528	0	1027.327	771.0858	0.3840139	0.5865057	631.3895	4.040805	0	38	976	780						Frog_fixed.avi	0
26476	1589	926.2246	782.6868	0.5311521	0.579618	633.1046	4.17044	0	1037.867	779.3152	0.3842071	0.5862625	631.2755	4.050566	0	38	982	781						Frog_fixed.avi	0
26492	1590	922.7946	783.7916	0.5312745	0.5794942	632.8834	4.140186	0	1044.647	776.8378	0.3843398	0.5860544	631.274	4.036367	0	38	984	780						Frog_fixed.avi	0
26509	1591	921.9154	790.2747	0.5312933	0.579285	633.0566	4.156396	0	1041.533	772.3696	0.3843654	0.5858877	631.2628	4.043631	0	38	982	781						Frog_fixed.avi	0
26526	1592	903.6144	667.8605	0.5312591	0.5784217	633.0893	4.190766	0	1039.898	670.4197	0.3844577	0.5850126	631.4938	4.063486	0	39	972	669						Frog_fixed.avi	0
26542	1593	888.7531	530.6059	0.531073	0.5771784	633.43	4.164585	0	1017.681	537.9429	0.3847712	0.5837718	631.659	4.06487	0	39	953	534						Frog_fixed.avi	0
26559	1594	896.8273	465.9317	0.5309436	0.576741	633.3978	4.19564	0	996.9543	469.3935	0.3846913	0.5835553	631.287	4.085694	0	39	947	468						Frog_fixed.avi	0
26576	1595	898.4817	475.6354	0.5307767	0.5770767	633.0188	4.177982	0	1004.126	471.2872	0.3843422	0.5839789	631.3235	4.073958	0	39	951	473						Frog_fixed.avi	0
26592	1596	895.7684	476.7285	0.5304923	0.5771426	633.1269	4.177048	0	998.5895	463.1895	0.3839253	0.5843052	631.4923	4.089818	0	39	947	470						Frog_fixed.avi	0
26609	1597	895.9067	475.0836	0.5301473	0.5771982	633.0715	4.194288	0	998.0942	468.0857	0.3834802	0.5846956	631.4831	4.086253	0	39	947	472						Frog_fixed.avi	0
26626	1598	897.9249	470.7935	0.529799	0.577256	632.8608	4.188416	0	998.7145	466.5888	0.383057	0.5851108	631.2532	4.071844	0	39	948	469						Frog_fixed.avi	0
26642	1599	892.4257	481.6408	0.5294099	0.5773272	632.9814	4.173407	0	1002.126	461.4481	0.3826474	0.5855736	631.216	4.085349	0	39	947	472						Frog_fixed.avi	0
26659	1600	891.0256	476.9388	0.5290559	0.5774578	632.8963	4.178477	0	1001.597	463.5536	0.3822668	0.5859934	631.1274	4.077677	0	39	946	470						Frog_fixed.avi	0
26676	1601	894.4233	482.7881	0.5287573	0.5776327	632.6725	4.161463	0	987.899	470.4731	0.3818712	0.5864707	631.1589	4.071907	0	39	941	477						Frog_fixed.avi	0
26692	1602	894.2164	473.6638	0.5284353	0.5778485	632.722	4.163722	0	996.5658	464.7193	0.3815505	0.5868229	631.1143	4.057764	0	39	945	469						Frog_fixed.avi	0
26709	1603	896.5119	477.0162	0.5281928	0.5779676	632.5994	4.166986	0	991.2945	461.8442	0.3812764	0.5872269	630.9572	4.084056	0	39	944	469						Frog_fixed.avi	0
26726	1604	893.1491	478.7147	0.5279281	0.5780358	632.7426	4.167429	0	994.0571	462.4339	0.3810096	0.5874865	631.0371	4.080065	0	39	944	471						Frog_fixed.avi	0
26742	1605	894.6192	484.9692	0.527747	0.5780614	632.5031	4.154752	0	994.2223	465.1159	0.3807935	0.587638	630.9128	4.074063	0	39	944	475						Frog_fixed.avi	0
26759	1606	896.6727	470.5033	0.52753	0.5780731	632.4931	4.185812	0	990.3002	482.1864	0.3805785	0.5877229	630.9092	4.100708	0	39	943	476						Frog_fixed.avi	0
26776	1607	896.504	482.6453	0.5273594	0.5781736	632.5595	4.148413	0	985.2819	475.5056	0.3803504	0.5878549	630.9341	4.093701	0	39	941	479						Frog_fixed.avi	0
26792	1608	899.1299	479.8698	0.527225	0.5783122	632.2247	4.162009	0	990.3701	471.4739	0.3802216	0.5880719	630.7723	4.076802	0	39	945	476						Frog_fixed.avi	0
26809	1609	893.252	465.8684	0.5271471	0.5786588	632.1516	4.156932	0	994.9335	464.097	0.3801097	0.5883342	630.6917	4.09452	0	39	944	465						Frog_fixed.avi	0
26826	1610	894.8599	480.9008	0.5271376	0.5789795	632.1897	4.137989	0	981.2855	468.1636	0.3800445	0.5887254	630.7167	4.078675	0	39	938	475						Frog_fixed.avi	0
26842	1611	891.7278	473.0976	0.5271548	0.5794699	632.053	4.149394	0	990.8625	466.6353	0.3800621	0.5891068	630.7288	4.078802	0	39	941	470						Frog_fixed.avi	0
26859	1612	886.5423	481.8302	0.5272225	0.5798568	632.0464	4.138488	0	982.8806	465.3566	0.3801155	0.5895052	630.7014	4.066691	0	39	935	474						Frog_fixed.avi	0
26876	1613	885.4497	472.645	0.527306	0.5803524	632.1703	4.128106	0	982.0511	467.6068	0.3802082	0.5898656	630.5474	4.074386	0	39	934	470						Frog_fixed.avi	0
26892	1614	886.953	479.9889	0.5273737	0.5807745	632.1185	4.146176	0	979.7393	474.0843	0.38026	0.5901695	630.5779	4.063082	0	39	933	477						Frog_fixed.avi	0
26909	1615	888.225	473.4233	0.5274419	0.5812175	632.0349	4.141855	0	977.0585	464.3353	0.3803115	0.5905858	630.6599	4.051225	0	39	933	469						Frog_fixed.avi	0
26926	1616	882.5701	488.3673	0.5274613	0.5815854	632.2411	4.116411	0	978.2074	468.9017	0.3803239	0.5907817	630.7375	4.059768	0	39	930	479						Frog_fixed.avi	0
26942	1617	886.9852	469.7465	0.5274138	0.5819122	632.1937	4.126202	0	978.1317	466.9713	0.3802985	0.5909729	630.8192	4.056939	0	39	933	468						Frog_fixed.avi	0
26959	1618	884.7336	475.569	0.5273506	0.5820528	632.3443	4.118063	0	980.1614	460.4665	0.3802554	0.5912019	630.9044	4.048827	0	39	932	468						Frog_fixed.avi	0
26976	1619	886.4747	480.2936	0.5272702	0.5821283	632.4158	4.11831	0	980.8544	470.1109	0.3802088	0.5913101	630.9478	4.046038	0	40	934	475						Frog_fixed.avi	0
26992	1620	860.725	437.7065	0.5272472	0.5819213	632.5447	4.113019	0	968.44	430.6255	0.3802106	0.5910753	631.0232	4.050897	0	40	915	434						Frog_fixed.avi	0
27009	1621	866.1244	437.4687	0.527073	0.5818443	632.6872	4.116181	0	960.0412	436.5923	0.3801443	0.5911482	631.3038	4.035415	0	40	913	437						Frog_fixed.avi	0
27025	1622	861.0535	441.8344	0.5268801	0.5817233	632.8834	4.113156	0	959.6561	431.8577	0.3799146	0.5912247	631.6188	4.037742	0	40	910	437						Frog_fixed.avi	0
27042	1623	861.5541	439.099	0.5266469	0.5815176	633.0048	4.107106	0	952.4333	431.8312	0.3796842	0.5912511	631.6325	4.031285	0	40	907	435						Frog_fixed.avi	0
27059	1624	860.3726	444.3528	0.5263264	0.5813273	632.9146	4.102168	0	955.5176	435.6444	0.379392	0.5913309	631.8321	4.050493	0	40	908	440						Frog_fixed.avi	0
27075	1625	867.2265	437.4408	0.5259615	0.5811842	633.1677	4.110872	0	951.6783	429.7632	0.3790113	0.5914417	631.9646	4.038152	0	40	909	434						Frog_fixed.avi	0
27092	1626	868.1528	431.4312	0.5255484	0.5810834	633.2552	4.12587	0	959.8852	423.382	0.3786431	0.5915524	632.0607	4.023273	0	40	914	427						Frog_fixed.avi	0
27109	1627	862.7784	440.7697	0.5250775	0.5809033	633.2815	4.124952	0	963.1729	436.3542	0.3782153	0.5917102	632.0867	4.031433	0	40	913	439						Frog_fixed.avi	0
27125	1628	868.9736	432.6787	0.5246344	0.5808114	633.3647	4.139493	0	956.0117	438.3922	0.3778	0.5919866	632.1869	4.037999	0	40	912	436						Frog_fixed.avi	0
27142	1629	864.1407	440.8099	0.52425	0.5807498	633.4387	4.123416	0	951.6547	428.3351	0.3773967	0.5922192	632.3074	4.032531	0	40	908	435						Frog_fixed.avi	0
27159	1630	857.0476	439.5319	0.5239484	0.5804981	633.428	4.109539	0	952.1859	432.4814	0.3770699	0.5923401	632.5183	4.025471	0	40	905	436						Frog_fixed.avi	0
27175	1631	862.076	439.7346	0.5236549	0.5806287	633.428	4.107079	0	961.8542	430.6454	0.3768446	0.5924375	632.4194	4.047994	0	40	912	435						Frog_fixed.avi	0
27192	1632	862.46	437.1591	0.5234722	0.5805937	633.4381	4.125172	0	963.6853	435.2437	0.3766705	0.5924935	632.5782	4.029883	0	40	913	436						Frog_fixed.avi	0
27209	1633	857.1683	443.5128	0.5234045	0.5805463	633.4223	4.091859	0	961.6357	435.1753	0.3765781	0.592541	632.6378	4.060634	0	40	909	439						Frog_fixed.avi	0
27225	1634	857.5775	447.5862	0.5233773	0.5805339	633.3907	4.076818	0	955.5394	432.3681	0.3765343	0.5925843	632.6889	4.049561	0	40	907	440						Frog_fixed.avi	0
27242	1635	861.6013	442.3674	0.5234029	0.5805109	633.3856	4.092522	0	964.1147	437.1179	0.3765893	0.5926002	632.6404	4.027868	0	40	913	440						Frog_fixed.avi	0
27259	1636	863.9058	442.7547	0.5234847	0.5805178	633.4181	4.086168	0	962.7463	435.6776	0.3766478	0.5926204	632.5895	4.044119	0	40	913	439						Frog_fixed.avi	0
27275	1637	864.0975	439.1092	0.5235675	0.5805682	633.4426	4.078364	0	960.4455	423.3649	0.3767347	0.5927458	632.5201	4.041599	0	40	912	431						Frog_fixed.avi	0
27292	1638	865.5602	434.6648	0.5236531	0.5805757	633.3921	4.079062	0	959.8594	439.628	0.3768246	0.592688	632.2695	4.029583	0	40	913	437						Frog_fixed.avi	0
27309	1639	850.2507	451.8281	0.5236938	0.580566	633.3463	4.047781	0	960.7972	442.3013	0.3768565	0.5926662	632.3442	4.043058	0	40	906	447						Frog_fixed.avi	0
27325	1640	859.1897	445.4218	0.5236999	0.5805142	633.0392	4.060009	0	962.0291	438.7005	0.3768599	0.5926252	632.2857	4.046179	0	40	911	442						Frog_fixed.avi	0
27342	1641	854.8761	442.2546	0.5236548	0.580464	633.1418	4.063405	0	962.8252	445.2003	0.3768356	0.5925376	632.2842	4.041995	0	40	909	444						Frog_fixed.avi	0
27359	1642	858.215	435.3177	0.5236023	0.5803741	633.1693	4.063862	0	963.129	449.3894	0.3767852	0.5924629	632.1622	4.058295	0	40	911	442						Frog_fixed.avi	0
27375	1643	857.4246	441.3527	0.5235322	0.5803162	633.1246	4.052899	0	958.1149	445.1198	0.376668	0.5924081	632.3552	4.04772	0	40	908	443						Frog_fixed.avi	0
27392	1644	857.5416	446.1485	0.523452	0.580326	633.0649	4.026227	0	969.4865	442.9688	0.3765692	0.5924507	632.3239	4.037678	0	40	914	445						Frog_fixed.avi	0
27409	1645	859.8622	438.2575	0.5233427	0.580345	632.9499	4.051024	0	966.2301	443.0492	0.3764484	0.5925339	632.1553	4.041863	0	40	913	441						Frog_fixed.avi	0
27425	1646	864.3801	443.2629	0.5232555	0.58037	632.8655	4.057205	0	963.5928	455.9695	0.3763676	0.5926065	632.1558	4.053578	0	40	914	450						Frog_fixed.avi	0
27442	1647	861.3251	445.8761	0.523164	0.5803278	632.855	4.0492	0	963.7894	442.8834	0.3762931	0.5927616	632.1719	4.049479	0	40	913	444						Frog_fixed.avi	0
27459	1648	862.0774	436.5115	0.5230298	0.5802848	633.0883	4.051936	0	971.4562	444.7906	0.3761493	0.5927848	632.263	4.051022	0	40	917	441						Frog_fixed.avi	0
27475	1649	867.023	442.8534	0.5228931	0.580083	633.1075	4.058498	0	962.8422	438.4438	0.3759919	0.5928165	632.3488	4.02702	0	40	915	441						Frog_fixed.avi	0
27492	1650	859.901	447.2281	0.5227306	0.5799429	632.866	4.026062	0	963.3856	449.8314	0.3758625	0.5927712	632.2576	4.050361	0	40	912	449						Frog_fixed.avi	0
27509	1651	862.8357	448.4063	0.5225506	0.5797723	633.0369	4.046296	0	971.6144	446.6816	0.3756872	0.5926656	632.3273	4.048542	0	40	917	448						Frog_fixed.avi	0
27525	1652	867.3819	441.447	0.5223582	0.5796268	633.0737	4.052566	0	965.0072	454.003	0.3754718	0.5926451	632.4039	4.029429	0	40	916	448						Frog_fixed.avi	0
27542	1653	860.1719	443.4049	0.5221285	0.5795093	633.1944	4.049818	0	965.0812	456.816	0.3752915	0.5926355	632.2485	4.037519	0	40	913	450						Frog_fixed.avi	0
27559	1654	863.5825	435.0572	0.5219004	0.5794006	633.209	4.048366	0	968.222	453.5509	0.375055	0.5926188	632.5443	4.047238	0	40	916	444						Frog_fixed.avi	0
27575	1655	866.2298	449.4803	0.5216985	0.5792034	633.3436	4.082022	0	969.3183	454.9445	0.3748426	0.5926364	632.4173	4.049565	0	40	918	452						Frog_fixed.avi	0
27592	1656	865.632	440.5627	0.521456	0.5790744	633.3549	4.07859	0	975.6552	457.2839	0.3746386	0.5926135	632.596	4.045458	0	40	921	449						Frog_fixed.avi	0
27608	1657	864.7855	445.1919	0.521247	0.5788847	633.0891	4.044215	0	968.3279	458.8239	0.374414	0.5925436	632.6047	4.047062	0	40	917	452						Frog_fixed.avi	0
27625	1658	863.906	443.3905	0.5210304	0.5787007	633.2873	4.066964	0	967.5134	454.9678	0.3742509	0.592432	632.4861	4.052644	0	40	916	449						Frog_fixed.avi	0
27642	1659	864.2768	441.7276	0.5208416	0.578439	633.298	4.068422	0	976.8884	448.6289	0.3740491	0.592369	632.7602	4.049593	0	40	921	445						Frog_fixed.avi	0
27658	1660	868.848	438.2895	0.520698	0.5782976	633.2745	4.075847	0	971.6216	447.6982	0.3739119	0.5922979	632.6322	4.045197	0	40	920	443						Frog_fixed.avi	0
27675	1661	872.9407	440.4811	0.520567	0.5782083	633.2687	4.079568	0	972.9727	442.5577	0.3738172	0.5923346	632.3973	4.046962	0	40	923	442						Frog_fixed.avi	0
27692	1662	859.2544	451.1038	0.5204642	0.5782793	633.1921	4.068133	0	973.323	455.1852	0.37373	0.59242	632.417	4.055179	0	40	916	453						Frog_fixed.avi	0
27708	1663	868.0736	444.1909	0.5204175	0.5785089	633.1179	4.06346	0	979.0303	451.9121	0.3736442	0.5926251	632.4888	4.039726	0	40	924	448						Frog_fixed.avi	0
27725	1664	865.3	438.0904	0.5203635	0.5787249	633.0352	4.081175	0	976.1768	437.971	0.3736015	0.5929586	632.4557	4.037072	0	40	921	438						Frog_fixed.avi	0
27742	1665	870.2377	449.2142	0.5203127	0.5788738	632.9966	4.063635	0	979.9531	443.819	0.3735334	0.5931499	632.4467	4.042892	0	40	925	447						Frog_fixed.avi	0
27758	1666	868.8654	450.4677	0.5202661	0.5791242	632.9147	4.07056	0	972.1845	461.5652	0.3734553	0.59328	632.3553	4.042729	0	40	921	456						Frog_fixed.avi	0
27775	1667	870.9478	457.2408	0.5201889	0.5792212	632.7295	4.06129	0	973.0224	453.8514	0.3733867	0.593392	632.2928	4.04004	0	40	922	456						Frog_fixed.avi	0
27792	1668	861.9952	460.0187	0.5200912	0.5792282	632.7287	4.069127	0	971.7438	452.2415	0.3733214	0.5933983	632.2042	4.053698	0	40	917	456						Frog_fixed.avi	0
27808	1669	870.7398	451.5035	0.5200222	0.5791538	632.6865	4.071902	0	976.4889	450.9055	0.3732713	0.5933547	632.0859	4.043843	0	40	924	451						Frog_fixed.avi	0
27825	1670	866.6475	464.6417	0.5199677	0.5791363	632.8104	4.060649	0	983.5135	455.338	0.3732228	0.5933983	632.0178	4.033838	0	40	925	460						Frog_fixed.avi	0
27842	1671	856.8658	494.2353	0.5198756	0.579487	632.7346	4.056694	0	974.43	492.38	0.3732618	0.5938003	631.9844	4.03425	0	41	916	493						Frog_fixed.avi	0
27858	1672	862.7011	496.5001	0.5198715	0.5795596	632.669	4.084565	0	968.9481	502.6331	0.3732676	0.5939248	632.0408	4.054385	0	41	916	500						Frog_fixed.avi	0
27875	1673	860.0304	511.6872	0.5198729	0.5796218	632.6774	4.063249	0	967.5616	511.4496	0.3732416	0.5940166	632.0419	4.040471	0	41	914	512						Frog_fixed.avi	0
27892	1674	859.3597	505.5001	0.5198625	0.579797	632.5671	4.074892	0	972.0816	512.4672	0.3732409	0.594166	632.0006	4.044433	0	41	916	509						Frog_fixed.avi	0
27908	1675	857.7529	509.498	0.5198691	0.5799132	632.5964	4.075471	0	967.4463	501.2265	0.3732163	0.5944022	631.9814	4.058974	0	41	913	505						Frog_fixed.avi	0
27925	1676	851.3528	513.4677	0.5198244	0.5799342	632.7318	4.086355	0	968.8094	499.2208	0.3731497	0.5944415	632.0895	4.056449	0	41	910	506						Frog_fixed.avi	0
27942	1677	861.4695	509.1727	0.5197893	0.5798436	632.7036	4.078247	0	974.5637	502.6541	0.3730997	0.5944732	632.0572	4.063431	0	41	918	506						Frog_fixed.avi	0
27958	1678	852.4716	511.5884	0.5197191	0.5797009	632.5762	4.087436	0	972.9056	504.2741	0.3730178	0.5943675	632.1182	4.053558	0	41	913	508						Frog_fixed.avi	0
27975	1679	867.7102	512.7156	0.5196744	0.579548	632.6202	4.104137	0	970.7015	505.5149	0.3729272	0.5942283	632.2861	4.068158	0	41	919	509						Frog_fixed.avi	0
27992	1680	860.8771	509.0275	0.5196187	0.5794068	632.6725	4.091508	0	969.8821	506.8293	0.3728644	0.5940905	632.2196	4.06256	0	41	915	508						Frog_fixed.avi	0
28008	1681	858.709	514.0159	0.5195385	0.5791513	632.7029	4.114673	0	973.8947	494.4397	0.3728339	0.5939752	632.1535	4.067494	0	41	916	504						Frog_fixed.avi	0
28025	1682	855.1227	515.4747	0.5195169	0.5789224	632.7311	4.099144	0	974.1513	492.9699	0.3728098	0.5938688	632.2056	4.076694	0	41	915	504						Frog_fixed.avi	0
28042	1683	851.3815	515.6929	0.5194833	0.578778	632.7562	4.100757	0	969.847	498.4946	0.3727583	0.5937133	632.2024	4.082379	0	41	911	507						Frog_fixed.avi	0
28058	1684	854.7556	502.8593	0.519434	0.5786946	632.717	4.133423	0	963.4785	498.5244	0.3727003	0.5936153	632.1633	4.0944	0	41	909	501						Frog_fixed.avi	0
28075	1685	854.0134	505.4234	0.5193926	0.5786382	632.6548	4.122624	0	968.0353	501.0892	0.3726738	0.5935967	632.2027	4.101391	0	41	911	503						Frog_fixed.avi	0
28092	1686	851.9351	506.0605	0.5193859	0.5786201	632.621	4.126377	0	959.5771	494.4306	0.3726284	0.593628	632.167	4.096595	0	41	906	500						Frog_fixed.avi	0
28108	1687	847.6426	510.0586	0.5193866	0.5786823	632.5997	4.129747	0	960.9331	495.9855	0.3726351	0.5937499	632.1387	4.099531	0	41	904	503						Frog_fixed.avi	0
28125	1688	849.7744	512.0502	0.5194279	0.5788229	632.481	4.148341	0	964.6204	493.7246	0.3726647	0.5938844	631.9435	4.10574	0	41	907	503						Frog_fixed.avi	0
28142	1689	849.7003	511.3964	0.5194731	0.5791261	632.4443	4.150597	0	967.7245	507.3239	0.3727167	0.5940397	631.9749	4.099498	0	41	909	509						Frog_fixed.avi	0
28158	1690	853.7888	501.0942	0.5195647	0.5794327	632.244	4.150164	0	968.5208	499.7752	0.3727562	0.5941792	631.8879	4.103356	0	41	911	500						Frog_fixed.avi	0
28175	1691	851.1265	512.5272	0.5196323	0.5796147	632.1969	4.152848	0	964.0549	498.3763	0.3728167	0.5943829	631.895	4.112173	0	41	908	505						Frog_fixed.avi	0
28191	1692	869.1954	634.0452	0.5193227	0.5806109	632.1085	4.153223	0	995.8436	626.0724	0.3728637	0.5953141	631.921	4.109226	0	42	933	630						Frog_fixed.avi	0
28208	1693	889.693	730.5234	0.5190113	0.5815676	632.3764	4.156703	0	1015.441	725.5981	0.3729419	0.5960937	631.7849	4.111477	0	42	953	728						Frog_fixed.avi	0
28225	1694	885.5789	733.0439	0.5192016	0.5813387	632.1954	4.130842	0	1017.41	720.5902	0.3728556	0.5958921	631.8442	4.126536	0	42	951	727						Frog_fixed.avi	0
28241	1695	890.8751	729.2637	0.5192832	0.5812413	632.1254	4.158834	0	1021.83	727.4756	0.3728759	0.5956995	631.848	4.105109	0	42	956	728						Frog_fixed.avi	0
28258	1696	889.8591	730.0451	0.5193613	0.5811502	632.0059	4.162708	0	1017.574	713.0458	0.3729048	0.5955631	631.8221	4.126853	0	42	954	722						Frog_fixed.avi	0
28275	1697	896.4045	714.8138	0.5194598	0.5810354	632.1027	4.172097	0	1014.999	716.8474	0.3729401	0.5953977	631.7965	4.133126	0	42	956	716						Frog_fixed.avi	0
28291	1698	898.8036	732.1168	0.5195584	0.5808178	632.0298	4.177345	0	1019.488	715.0532	0.3729945	0.5952173	631.7648	4.125344	0	42	959	724						Frog_fixed.avi	0
28308	1699	898.0206	731.8005	0.5196344	0.5806612	632.0197	4.188458	0	1018.822	724.8425	0.3730621	0.5950099	631.6255	4.130287	0	42	958	728						Frog_fixed.avi	0
28325	1700	897.3345	726.3635	0.5197175	0.5805064	632.0615	4.184416	0	1024.735	720.7526	0.3731571	0.5948599	631.6189	4.132376	0	42	961	724						Frog_fixed.avi	0
28341	1701	892.4908	724.5575	0.5197893	0.5804449	632.0886	4.19249	0	1023.677	718.0556	0.3731953	0.5947607	631.6166	4.147406	0	42	958	721						Frog_fixed.avi	0
28358	1702	892.4849	725.1676	0.5198442	0.5803583	632.0074	4.199498	0	1028.794	712.983	0.3732243	0.594663	631.5276	4.140607	0	42	961	719						Frog_fixed.avi	0
28375	1703	891.9517	722.4431	0.5198821	0.5802953	631.858	4.19616	0	1032.779	727.7092	0.3732502	0.5945428	631.5336	4.151637	0	42	962	725						Frog_fixed.avi	0
28391	1704	889.8343	720.9191	0.519892	0.5802666	631.8534	4.20642	0	1034.258	715.8818	0.3732598	0.5944968	631.5092	4.142823	0	42	962	718						Frog_fixed.avi	0
28408	1705	893.3656	723.0566	0.5199371	0.5802365	631.9032	4.209932	0	1029.238	720.4727	0.3732446	0.5944085	631.4978	4.143452	0	42	961	722						Frog_fixed.avi	0
28425	1706	885.4841	718.5176	0.5200246	0.5802237	631.8088	4.211036	0	1020.237	723.9245	0.3732887	0.594301	631.5565	4.146032	0	42	953	721						Frog_fixed.avi	0
28441	1707	809.1763	737.5541	0.5203452	0.5802433	631.7768	4.201078	0	967.6797	739.4379	0.373744	0.5943358	631.3168	4.145916	0	43	888	738						Frog_fixed.avi	0
28458	1708	822.4866	738.8623	0.5204385	0.5801189	631.6111	4.206869	0	958.2701	734.4609	0.3737954	0.5942379	631.3494	4.147931	0	43	890	737						Frog_fixed.avi	0
28475	1709	810.4877	746.4242	0.5204366	0.5799555	631.7276	4.211978	0	951.9604	739.7368	0.3737966	0.5941424	631.2266	4.14725	0	43	881	743						Frog_fixed.avi	0
28491	1710	818.2007	732.6383	0.520452	0.5797931	631.5094	4.184017	0	959.365	738.9689	0.3737901	0.5940648	631.1607	4.164713	0	43	889	736						Frog_fixed.avi	0
28508	1711	815.2154	750.8458	0.5203913	0.5798563	631.5094	4.220912	0	955.2283	739.0713	0.3737582	0.5940603	631.1644	4.150563	0	43	885	745						Frog_fixed.avi	0
28525	1712	814.9346	736.3162	0.5204957	0.5797004	631.3409	4.150198	0	951.8698	739.6532	0.3737319	0.594106	630.8792	4.156145	0	43	883	738						Frog_fixed.avi	0
28541	1713	805.8163	731.5405	0.5205114	0.5797574	631.262	4.096459	0	951.0859	739.1379	0.3737154	0.5942359	630.7948	4.163147	0	44	878	735						Frog_fixed.avi	0
28558	1714	-1280	-1024	-1	-1	-1	-1	4	961.8011	735.4767	0.3737003	0.5944313	630.7983	4.162862	0	44	962	735						Frog_fixed.avi	0
28575	1715	-1280	-1024	-1	-1	-1	-1	4	955.7719	733.6427	0.3736717	0.5946253	630.7117	4.164944	0	44	956	734						Frog_fixed.avi	0
28591	1716	-1280	-1024	-1	-1	-1	-1	4	954.4752	733.2031	0.3736461	0.594721	630.6552	4.160042	0	44	954	733						Frog_fixed.avi	0
28608	1717	-1280	-1024	-1	-1	-1	-1	4	960.6006	736.5773	0.3736005	0.5948172	630.5327	4.169252	0	44	961	737						Frog_fixed.avi	0
28625	1718	-1280	-1024	-1	-1	-1	-1	4	958.1318	741.2594	0.3735253	0.5948833	630.5391	4.153264	0	44	958	741						Frog_fixed.avi	0
28641	1719	-1280	-1024	-1	-1	-1	-1	4	943.9422	717.1187	0.3734892	0.5947898	630.923	4.15722	0	44	944	717						Frog_fixed.avi	0
28658	1720	-1280	-1024	-1	-1	-1	-1	4	898.7773	662.5154	0.3737106	0.5944172	630.7661	4.15777	0	45	899	663						Frog_fixed.avi	0
28675	1721	-1280	-1024	-1	-1	-1	-1	4	884.7098	624.88	0.3737288	0.5941945	630.9413	4.16154	0	45	885	625						Frog_fixed.avi	0
28691	1722	-1280	-1024	-1	-1	-1	-1	4	882.5165	616.392	0.3735376	0.5943575	631.1188	4.169936	0	45	883	616						Frog_fixed.avi	0
28708	1723	-1280	-1024	-1	-1	-1	-1	4	869.5102	620.7245	0.3733114	0.5944073	631.2982	4.160994	0	45	870	621						Frog_fixed.avi	0
28725	1724	-1280	-1024	-1	-1	-1	-1	4	896.8427	610.194	0.3731645	0.5945203	631.2052	4.181553	0	45	897	610						Frog_fixed.avi	0
28741	1725	-1280	-1024	-1	-1	-1	-1	4	883.7094	617.2198	0.372911	0.5946452	631.4257	4.168332	0	45	884	617						Frog_fixed.avi	0
28758	1726	-1280	-1024	-1	-1	-1	-1	4	886.6794	625.7517	0.372726	0.5947899	631.5449	4.168923	0	45	887	626						Frog_fixed.avi	0
28775	1727	-1280	-1024	-1	-1	-1	-1	4	883.984	623.637	0.3724907	0.5950091	631.6025	4.154473	0	45	884	624						Frog_fixed.avi	0
28791	1728	-1280	-1024	-1	-1	-1	-1	4	886.5702	609.9817	0.3723078	0.5953414	631.7418	4.177711	0	45	887	610						Frog_fixed.avi	0
28808	1729	-1280	-1024	-1	-1	-1	-1	4	890.8632	615.7147	0.372165	0.5955707	631.8246	4.184381	0	45	891	616						Frog_fixed.avi	0
28824	1730	-1280	-1024	-1	-1	-1	-1	4	885.4296	623.3841	0.3720049	0.5958444	631.8749	4.160712	0	45	885	623						Frog_fixed.avi	0
28841	1731	-1280	-1024	-1	-1	-1	-1	4	882.2966	618.3948	0.3718953	0.5962374	632.0309	4.183476	0	45	882	618						Frog_fixed.avi	0
28858	1732	-1280	-1024	-1	-1	-1	-1	4	885.9561	619.8986	0.3718341	0.5965131	632.1138	4.1765	0	45	886	620						Frog_fixed.avi	0
28875	1733	-1280	-1024	-1	-1	-1	-1	4	886.8319	621.7487	0.3717885	0.5968913	632.1021	4.155367	0	45	887	622						Frog_fixed.avi	0
28891	1734	-1280	-1024	-1	-1	-1	-1	4	899.8585	610.4798	0.3717641	0.5972099	632.0936	4.179562	0	45	900	610						Frog_fixed.avi	0
28908	1735	-1280	-1024	-1	-1	-1	-1	4	895.5627	616.8933	0.371739	0.5974478	632.0884	4.162604	0	45	896	617						Frog_fixed.avi	0
28924	1736	-1280	-1024	-1	-1	-1	-1	4	895.9842	611.1775	0.3717267	0.5976439	632.1586	4.169576	0	45	896	611						Frog_fixed.avi	0
28941	1737	-1280	-1024	-1	-1	-1	-1	4	843.1854	594.5704	0.3720029	0.5974939	632.4235	4.169886	0	46	843	595						Frog_fixed.avi	0
28958	1738	-1280	-1024	-1	-1	-1	-1	4	842.5411	591.7888	0.3722047	0.5974873	632.3217	4.173205	0	46	843	592						Frog_fixed.avi	0
28974	1739	-1280	-1024	-1	-1	-1	-1	4	830.8358	591.7198	0.3722602	0.597497	632.309	4.171762	0	46	831	592						Frog_fixed.avi	0
28991	1740	-1280	-1024	-1	-1	-1	-1	4	832.5601	587.347	0.3723469	0.5974613	632.3886	4.178346	0	46	833	587						Frog_fixed.avi	0
29008	1741	-1280	-1024	-1	-1	-1	-1	4	831.4322	585.0862	0.3724576	0.5974635	632.5735	4.176307	0	46	831	585						Frog_fixed.avi	0
29024	1742	-1280	-1024	-1	-1	-1	-1	4	829.1404	590.471	0.372627	0.5974715	632.4178	4.169245	0	46	829	590						Frog_fixed.avi	0
29041	1743	-1280	-1024	-1	-1	-1	-1	4	831.0602	591.426	0.3727847	0.5975226	632.3069	4.164111	0	46	831	591						Frog_fixed.avi	0
29058	1744	-1280	-1024	-1	-1	-1	-1	4	832.1371	586.2912	0.3729116	0.5975904	632.448	4.163739	0	46	832	586						Frog_fixed.avi	0
29074	1745	-1280	-1024	-1	-1	-1	-1	4	832.5522	588.5133	0.3730791	0.597679	632.4604	4.14225	0	46	833	589						Frog_fixed.avi	0
29091	1746	-1280	-1024	-1	-1	-1	-1	4	837.29	581.5048	0.3732717	0.5977467	632.283	4.154538	0	46	837	582						Frog_fixed.avi	0
29108	1747	-1280	-1024	-1	-1	-1	-1	4	836.4784	579.6204	0.3734473	0.5978335	632.4887	4.152465	0	46	836	580						Frog_fixed.avi	0
29124	1748	-1280	-1024	-1	-1	-1	-1	4	831.1475	584.6042	0.3736286	0.59795	632.389	4.159918	0	46	831	585						Frog_fixed.avi	0
29141	1749	-1280	-1024	-1	-1	-1	-1	4	837.4586	586.5304	0.3738197	0.5980194	632.2398	4.159609	0	46	837	587						Frog_fixed.avi	0
29157	1750	-1280	-1024	-1	-1	-1	-1	4	833.0065	585.5724	0.3739545	0.5980785	632.316	4.144742	0	46	833	586						Frog_fixed.avi	0
29174	1751	-1280	-1024	-1	-1	-1	-1	4	832.7972	584.5279	0.3741397	0.5981106	632.2876	4.139257	0	46	833	585						Frog_fixed.avi	0
29191	1752	-1280	-1024	-1	-1	-1	-1	4	832.0663	585.7648	0.3743014	0.5981184	632.1757	4.142773	0	46	832	586						Frog_fixed.avi	0
29208	1753	-1280	-1024	-1	-1	-1	-1	4	853.9786	573.3539	0.3743334	0.5980101	632.174	4.149594	0	46	854	573						Frog_fixed.avi	0
29224	1754	-1280	-1024	-1	-1	-1	-1	4	944.6746	503.4341	0.3740338	0.5974175	632.635	4.155671	0	47	945	503						Frog_fixed.avi	0
29241	1755	-1280	-1024	-1	-1	-1	-1	4	972.6183	476.465	0.3739873	0.5971981	632.6517	4.143898	0	47	973	476						Frog_fixed.avi	0
29258	1756	-1280	-1024	-1	-1	-1	-1	4	970.4799	479.8992	0.3740565	0.5972859	632.6462	4.153587	0	47	970	480						Frog_fixed.avi	0
29274	1757	-1280	-1024	-1	-1	-1	-1	4	969.5734	479.4774	0.3741207	0.5972835	632.6293	4.155005	0	47	970	479						Frog_fixed.avi	0
29291	1758	-1280	-1024	-1	-1	-1	-1	4	967.8553	479.2639	0.3741844	0.597349	632.6614	4.153368	0	47	968	479						Frog_fixed.avi	0
29307	1759	-1280	-1024	-1	-1	-1	-1	4	970.5432	484.6681	0.3743021	0.5974087	632.5611	4.150057	0	47	971	485						Frog_fixed.avi	0
29324	1760	-1280	-1024	-1	-1	-1	-1	4	967.0649	483.5865	0.3743865	0.5975149	632.6745	4.140995	0	47	967	484						Frog_fixed.avi	0
29341	1761	-1280	-1024	-1	-1	-1	-1	4	962.4434	486.2117	0.3745151	0.5975287	632.821	4.149109	0	47	962	486						Frog_fixed.avi	0
29357	1762	-1280	-1024	-1	-1	-1	-1	4	957.0237	490.1876	0.3746758	0.5974988	632.8367	4.152325	0	47	957	490						Frog_fixed.avi	0
29374	1763	-1280	-1024	-1	-1	-1	-1	4	959.881	490.3999	0.3748958	0.5974799	632.7637	4.14666	0	47	960	490						Frog_fixed.avi	0
29391	1764	-1280	-1024	-1	-1	-1	-1	4	965.5631	486.2004	0.3750918	0.5974552	633.022	4.149336	0	47	966	486						Frog_fixed.avi	0
29407	1765	-1280	-1024	-1	-1	-1	-1	4	961.5421	491.5609	0.3753041	0.597381	632.7881	4.14416	0	47	962	492						Frog_fixed.avi	0
29424	1766	-1280	-1024	-1	-1	-1	-1	4	960.9479	484.1449	0.3754826	0.5973624	633.0592	4.150669	0	47	961	484						Frog_fixed.avi	0
29441	1767	-1280	-1024	-1	-1	-1	-1	4	961.1993	476.1012	0.3756652	0.5973378	633.0533	4.137196	0	47	961	476						Frog_fixed.avi	0
29457	1768	-1280	-1024	-1	-1	-1	-1	4	957.8228	486.7531	0.3758712	0.5973309	632.8673	4.132342	0	47	958	487						Frog_fixed.avi	0
29474	1769	-1280	-1024	-1	-1	-1	-1	4	958.7831	488.549	0.3760347	0.5973582	633.1317	4.132463	0	47	959	489						Frog_fixed.avi	0
29491	1770	-1280	-1024	-1	-1	-1	-1	4	957.6035	484.6841	0.3761823	0.5975026	633.0781	4.134859	0	47	958	485						Frog_fixed.avi	0
29507	1771	-1280	-1024	-1	-1	-1	-1	4	952.6281	492.6682	0.3763399	0.5975995	632.8675	4.132157	0	47	953	493						Frog_fixed.avi	0
29524	1772	-1280	-1024	-1	-1	-1	-1	4	962.2935	481.2412	0.3765053	0.5978075	633.0696	4.14057	0	47	962	481						Frog_fixed.avi	0
29541	1773	-1280	-1024	-1	-1	-1	-1	4	949.1098	479.1182	0.3766137	0.5979664	633.1155	4.123458	0	47	949	479						Frog_fixed.avi	0
29557	1774	-1280	-1024	-1	-1	-1	-1	4	957.7955	486.3898	0.3767365	0.5980991	633.0278	4.126959	0	47	958	486						Frog_fixed.avi	0
29574	1775	-1280	-1024	-1	-1	-1	-1	4	952.9423	491.1966	0.3768497	0.5982832	632.8066	4.124437	0	47	953	491						Frog_fixed.avi	0
29591	1776	-1280	-1024	-1	-1	-1	-1	4	1043.384	584.6469	0.3765429	0.5992927	633.1288	4.132091	0	48	1043	585						Frog_fixed.avi	0
29607	1777	-1280	-1024	-1	-1	-1	-1	4	1066.544	741.1332	0.3765828	0.600863	633.3575	4.097012	0	48	1067	741						Frog_fixed.avi	0
29624	1778	-1280	-1024	-1	-1	-1	-1	4	1071.884	760.6202	0.3767251	0.6011254	633.1011	4.106035	0	48	1072	761						Frog_fixed.avi	0
29641	1779	-1280	-1024	-1	-1	-1	-1	4	1059.781	779.0157	0.3767358	0.6010014	633.1971	4.088363	0	48	1060	779						Frog_fixed.avi	0
29657	1780	-1280	-1024	-1	-1	-1	-1	4	1067.176	774.0998	0.3768938	0.6007695	632.9809	4.112358	0	48	1067	774						Frog_fixed.avi	0
29674	1781	-1280	-1024	-1	-1	-1	-1	4	1055.61	781.4482	0.3770139	0.600497	633.2516	4.109495	0	48	1056	781						Frog_fixed.avi	0
29691	1782	-1280	-1024	-1	-1	-1	-1	4	1054.696	770.9459	0.3771906	0.6003318	633.2311	4.102408	0	48	1055	771						Frog_fixed.avi	0
29707	1783	-1280	-1024	-1	-1	-1	-1	4	1055.112	773.1183	0.3773865	0.6002614	633.055	4.111651	0	48	1055	773						Frog_fixed.avi	0
29724	1784	-1280	-1024	-1	-1	-1	-1	4	1061.523	762.8641	0.3775099	0.6002821	633.1373	4.136501	0	48	1062	763						Frog_fixed.avi	0
29740	1785	-1280	-1024	-1	-1	-1	-1	4	1055.021	779.6092	0.3775955	0.6003798	633.194	4.110779	0	48	1055	780						Frog_fixed.avi	0
29757	1786	-1280	-1024	-1	-1	-1	-1	4	1061.852	781.7147	0.377692	0.60052	633.1538	4.127851	0	48	1062	782						Frog_fixed.avi	0
29774	1787	-1280	-1024	-1	-1	-1	-1	4	1051.363	779.2068	0.377765	0.6006725	633.0517	4.119187	0	48	1051	779						Frog_fixed.avi	0
29791	1788	-1280	-1024	-1	-1	-1	-1	4	1052.759	787.193	0.3778333	0.600778	633.0256	4.140272	0	48	1053	787						Frog_fixed.avi	0
29807	1789	-1280	-1024	-1	-1	-1	-1	4	1054.827	779.3915	0.3779143	0.6009263	632.9465	4.122756	0	48	1055	779						Frog_fixed.avi	0
29824	1790	-1280	-1024	-1	-1	-1	-1	4	1057.37	771.9956	0.3779753	0.600965	633.0521	4.13579	0	48	1057	772						Frog_fixed.avi	0
29840	1791	-1280	-1024	-1	-1	-1	-1	4	1054.726	770.7023	0.37801	0.600915	633.1301	4.132821	0	48	1055	771						Frog_fixed.avi	0
29857	1792	-1280	-1024	-1	-1	-1	-1	4	1054.44	776.7308	0.3780558	0.600769	633.2147	4.145525	0	48	1054	777						Frog_fixed.avi	0
29874	1793	-1280	-1024	-1	-1	-1	-1	4	1046.829	786.5062	0.3781325	0.6006836	633.1913	4.140031	0	48	1047	787						Frog_fixed.avi	0
29891	1794	-1280	-1024	-1	-1	-1	-1	4	1058.144	782.9524	0.3782303	0.6006432	633.1422	4.130665	0	48	1058	783						Frog_fixed.avi	0
29907	1795	-1280	-1024	-1	-1	-1	-1	4	1054.423	788.6044	0.3783028	0.6006628	633.1535	4.140345	0	48	1054	789						Frog_fixed.avi	0
29924	1796	-1280	-1024	-1	-1	-1	-1	4	1058.531	783.1082	0.3784422	0.6007425	633.1559	4.131933	0	48	1059	783						Frog_fixed.avi	0
29940	1797	-1280	-1024	-1	-1	-1	-1	4	1017.327	767.3858	0.3787149	0.6007392	633.2967	4.132249	0	49	1017	767						Frog_fixed.avi	0
29957	1798	-1280	-1024	-1	-1	-1	-1	4	1017.439	759.6667	0.3788519	0.600908	633.2733	4.148828	0	49	1017	760						Frog_fixed.avi	0
29974	1799	-1280	-1024	-1	-1	-1	-1	4	1018.131	754.3521	0.3789741	0.601036	633.2384	4.142355	0	49	1018	754						Frog_fixed.avi	0
29990	1800	-1280	-1024	-1	-1	-1	-1	4	1023.648	749.014	0.3790544	0.6010495	633.3521	4.1408	0	49	1024	749						Frog_fixed.avi	0
30007	1801	-1280	-1024	-1	-1	-1	-1	4	1011.618	757.5697	0.3791284	0.6009678	633.4655	4.120376	0	49	1012	758						Frog_fixed.avi	0
30024	1802	-1280	-1024	-1	-1	-1	-1	4	1009.805	761.8786	0.3792627	0.6009285	633.444	4.129301	0	49	1010	762						Frog_fixed.avi	0
30040	1803	-1280	-1024	-1	-1	-1	-1	4	1020.5	770.1173	0.3794077	0.6007786	633.4238	4.146554	0	49	1021	770						Frog_fixed.avi	0
30057	1804	-1280	-1024	-1	-1	-1	-1	4	1022.387	767.6455	0.3795457	0.6006835	633.4111	4.141739	0	49	1022	768						Frog_fixed.avi	0
30074	1805	-1280	-1024	-1	-1	-1	-1	4	1010.317	771.4976	0.3796971	0.6005999	633.4729	4.122456	0	49	1010	771						Frog_fixed.avi	0
30090	1806	-1280	-1024	-1	-1	-1	-1	4	1016.464	769.6748	0.3798668	0.6005472	633.4598	4.125614	0	49	1016	770						Frog_fixed.avi	0
30107	1807	-1280	-1024	-1	-1	-1	-1	4	1017.599	769.0814	0.380025	0.6005405	633.3791	4.127342	0	49	1018	769						Frog_fixed.avi	0
30124	1808	-1280	-1024	-1	-1	-1	-1	4	1009.314	774.9688	0.3801219	0.6005213	633.4685	4.113729	0	49	1009	775						Frog_fixed.avi	0
30140	1809	-1280	-1024	-1	-1	-1	-1	4	1010.654	772.5225	0.3802429	0.6005265	633.4026	4.131591	0	49	1011	773						Frog_fixed.avi	0
30157	1810	-1280	-1024	-1	-1	-1	-1	4	1012.408	769.2462	0.3803335	0.6005623	633.3499	4.12027	0	49	1012	769						Frog_fixed.avi	0
30174	1811	-1280	-1024	-1	-1	-1	-1	4	974.676	768.5675	0.3805975	0.6005777	633.3954	4.109649	0	50	975	769						Frog_fixed.avi	0
30190	1812	-1280	-1024	-1	-1	-1	-1	4	976.2166	764.6896	0.3807658	0.6006036	633.3194	4.121714	0	50	976	765						Frog_fixed.avi	0
30207	1813	-1280	-1024	-1	-1	-1	-1	4	974.704	767.4231	0.3809089	0.600597	633.0676	4.111298	0	50	975	767						Frog_fixed.avi	0
30224	1814	-1280	-1024	-1	-1	-1	-1	4	978.0348	767.4207	0.3810598	0.6006011	633.2857	4.122449	0	50	978	767						Frog_fixed.avi	0
30240	1815	-1280	-1024	-1	-1	-1	-1	4	966.1518	767.4724	0.3811716	0.6006689	633.3246	4.114779	0	50	966	767						Frog_fixed.avi	0
30257	1816	-1280	-1024	-1	-1	-1	-1	4	981.111	758.1932	0.3813222	0.6009382	633.4438	4.123364	0	50	981	758						Frog_fixed.avi	0
30274	1817	-1280	-1024	-1	-1	-1	-1	4	980.7739	759.0449	0.3814261	0.6011952	633.2925	4.109091	0	50	981	759						Frog_fixed.avi	0
30290	1818	-1280	-1024	-1	-1	-1	-1	4	978.5843	767.7255	0.3814504	0.6014552	633.2278	4.105191	0	50	979	768						Frog_fixed.avi	0
30307	1819	-1280	-1024	-1	-1	-1	-1	4	973.3231	762.5306	0.3814239	0.6017956	633.1906	4.100291	0	50	973	763						Frog_fixed.avi	0
30323	1820	-1280	-1024	-1	-1	-1	-1	4	979.0856	764.9044	0.381364	0.6020081	633.2673	4.09336	0	50	979	765						Frog_fixed.avi	0
30340	1821	-1280	-1024	-1	-1	-1	-1	4	969.7817	771.8096	0.3812741	0.6021357	633.3493	4.084166	0	50	970	772						Frog_fixed.avi	0
30357	1822	-1280	-1024	-1	-1	-1	-1	4	970.4705	772.5804	0.3812002	0.6021824	633.5291	4.098391	0	50	970	773						Frog_fixed.avi	0
30374	1823	-1280	-1024	-1	-1	-1	-1	4	972.1304	771.4432	0.3811397	0.6021972	633.4727	4.092031	0	50	972	771						Frog_fixed.avi	0
30390	1824	-1280	-1024	-1	-1	-1	-1	4	973.6963	770.2745	0.3811094	0.6021843	633.5315	4.103695	0	50	974	770						Frog_fixed.avi	0
30407	1825	-1280	-1024	-1	-1	-1	-1	4	967.608	771.2626	0.3810746	0.6021534	633.5472	4.091609	0	50	968	771						Frog_fixed.avi	0
30423	1826	-1280	-1024	-1	-1	-1	-1	4	971.4044	769.8723	0.3810546	0.6021242	633.5673	4.094992	0	50	971	770						Frog_fixed.avi	0
30440	1827	-1280	-1024	-1	-1	-1	-1	4	959.1635	766.8427	0.3811398	0.6020865	633.8147	4.079887	0	51	959	767						Frog_fixed.avi	0
30457	1828	-1280	-1024	-1	-1	-1	-1	4	916.101	774.8515	0.3813714	0.6021135	633.7765	4.094986	0	51	916	775						Frog_fixed.avi	0
30474	1829	-1280	-1024	-1	-1	-1	-1	4	916.1936	773.2294	0.3813546	0.6021332	633.8739	4.083552	0	51	916	773						Frog_fixed.avi	0
30490	1830	-1280	-1024	-1	-1	-1	-1	4	914.239	772.3593	0.3813215	0.6021554	633.961	4.083381	0	51	914	772						Frog_fixed.avi	0
30507	1831	-1280	-1024	-1	-1	-1	-1	4	910.1281	773.8917	0.3812824	0.6021701	634.0913	4.079838	0	51	910	774						Frog_fixed.avi	0
30523	1832	-1280	-1024	-1	-1	-1	-1	4	911.6143	773.5513	0.3812364	0.6021896	634.0604	4.085848	0	51	912	774						Frog_fixed.avi	0
30540	1833	-1280	-1024	-1	-1	-1	-1	4	917.0793	772.3674	0.3812014	0.6021675	634.159	4.090242	0	51	917	772						Frog_fixed.avi	0
30557	1834	-1280	-1024	-1	-1	-1	-1	4	915.6391	768.5027	0.3811723	0.6021358	634.1282	4.106479	0	51	916	769						Frog_fixed.avi	0
30573	1835	-1280	-1024	-1	-1	-1	-1	4	920.7858	773.0922	0.3811622	0.6020907	634.1805	4.083145	0	51	921	773						Frog_fixed.avi	0
30590	1836	-1280	-1024	-1	-1	-1	-1	4	914.5211	779.9697	0.3811427	0.6020631	634.1978	4.077442	0	51	915	780						Frog_fixed.avi	0
30607	1837	-1280	-1024	-1	-1	-1	-1	4	917.6884	769.5778	0.3811172	0.6020729	634.228	4.09231	0	51	918	770						Frog_fixed.avi	0
30623	1838	-1280	-1024	-1	-1	-1	-1	4	914.2457	769.8873	0.3811226	0.6021426	634.2673	4.102485	0	51	914	770						Frog_fixed.avi	0
30640	1839	-1280	-1024	-1	-1	-1	-1	4	916.2543	770.0878	0.3811264	0.6022428	634.2645	4.110408	0	51	916	770						Frog_fixed.avi	0
30657	1840	-1280	-1024	-1	-1	-1	-1	4	918.9203	771.2938	0.3811253	0.6023847	634.3176	4.10797	0	51	919	771						Frog_fixed.avi	0
30673	1841	-1280	-1024	-1	-1	-1	-1	4	926.4385	761.2668	0.3811484	0.6026722	634.473	4.112611	0	51	926	761						Frog_fixed.avi	0
30690	1842	-1280	-1024	-1	-1	-1	-1	4	865.3965	770.6223	0.3813994	0.6028281	634.8976	4.097661	0	51	865	771						Frog_fixed.avi	0
30707	1843	-1280	-1024	-1	-1	-1	-1	4	657.1625	821.7938	0.3829019	0.6033025	634.7675	4.082861	0	52	657	822						Frog_fixed.avi	0
30723	1844	-1280	-1024	-1	-1	-1	-1	4	437.507	844.9614	0.3843942	0.6035854	634.692	4.106465	0	52	438	845						Frog_fixed.avi	0
30740	1845	-1280	-1024	-1	-1	-1	-1	4	387.9654	858.3701	0.3848727	0.6036135	634.7397	4.103472	0	52	388	858						Frog_fixed.avi	0
30757	1846	-1280	-1024	-1	-1	-1	-1	4	388.237	852.6249	0.3847478	0.6035641	634.8361	4.104251	0	52	388	853						Frog_fixed.avi	0
30773	1847	-1280	-1024	-1	-1	-1	-1	4	386.4427	866.3801	0.3847564	0.6033556	634.7803	4.108911	0	52	386	866						Frog_fixed.avi	0
30790	1848	-1280	-1024	-1	-1	-1	-1	4	388.4587	860.7602	0.3847734	0.6032599	634.8551	4.117413	0	52	388	861						Frog_fixed.avi	0
30807	1849	-1280	-1024	-1	-1	-1	-1	4	387.5931	861.7139	0.3848034	0.6030915	634.8162	4.109534	0	52	388	862						Frog_fixed.avi	0
30823	1850	-1280	-1024	-1	-1	-1	-1	4	388.287	863.593	0.3848356	0.6029087	634.8222	4.108573	0	52	388	864						Frog_fixed.avi	0
30840	1851	-1280	-1024	-1	-1	-1	-1	4	-1280	-1024	-1	-1	-1	-1	4	52	0	0						Frog_fixed.avi	0
30856	1852	-1280	-1024	-1	-1	-1	-1	4	383.3843	867.9832	0.3849085	0.6023692	634.7523	4.106198	0	52	383	868						Frog_fixed.avi	0
30873	1853	-1280	-1024	-1	-1	-1	-1	4	380.8572	865.7557	0.384949	0.6021318	634.7507	4.095711	0	52	381	866						Frog_fixed.avi	0
30890	1854	-1280	-1024	-1	-1	-1	-1	4	380.889	855.7234	0.3849925	0.6018809	634.6584	4.115605	0	52	381	856						Frog_fixed.avi	0
30907	1855	-1280	-1024	-1	-1	-1	-1	4	381.4371	862.3066	0.3850359	0.6015961	634.676	4.101443	0	52	381	862						Frog_fixed.avi	0
30923	1856	-1280	-1024	-1	-1	-1	-1	4	388.6531	857.8647	0.3850715	0.6014218	634.5961	4.094219	0	52	389	858						Frog_fixed.avi	0
30940	1857	-1280	-1024	-1	-1	-1	-1	4	380.5814	866.4474	0.3850369	0.6012571	634.5493	4.100984	0	52	381	866						Frog_fixed.avi	0
30956	1858	-1280	-1024	-1	-1	-1	-1	4	384.2898	854.0266	0.3850317	0.6011722	634.4751	4.079288	0	52	384	854						Frog_fixed.avi	0
30973	1859	-1280	-1024	-1	-1	-1	-1	4	381.8865	860.751	0.3849878	0.6009799	634.3815	4.079686	0	52	382	861						Frog_fixed.avi	0
30990	1860	-1280	-1024	-1	-1	-1	-1	4	386.3548	857.417	0.3849455	0.6008542	634.4558	4.069863	0	52	386	857						Frog_fixed.avi	0
31007	1861	-1280	-1024	-1	-1	-1	-1	4	384.9089	859.3406	0.3848931	0.6006914	634.5068	4.050367	0	52	385	859						Frog_fixed.avi	0
31023	1862	-1280	-1024	-1	-1	-1	-1	4	380.6652	868.9083	0.3848023	0.6005334	634.4556	4.040464	0	52	381	869						Frog_fixed.avi	0
31040	1863	-1280	-1024	-1	-1	-1	-1	4	-1280	-1024	-1	-1	-1	-1	4	53	0	0						Frog_fixed.avi	0
31056	1864	-1280	-1024	-1	-1	-1	-1	4	-1280	-1024	-1	-1	-1	-1	4	53	0	0						Frog_fixed.avi	0
31073	1865	-1280	-1024	-1	-1	-1	-1	4	-1280	-1024	-1	-1	-1	-1	4	53	0	0						Frog_fixed.avi	0
31090	1866	266.8105	903.8117	0.5300245	0.5859335	635.1328	4.073261	0	379.1287	869.2772	0.3839097	0.599323	634.7055	3.98387	0	53	323	887						Frog_fixed.avi	0
31106	1867	274.6985	929.6627	0.5297335	0.5851505	635.1374	4.070632	0	381.8162	876.1387	0.3836692	0.5986856	634.6907	3.980935	0	53	328	903						Frog_fixed.avi	0
31122	1868	275.394	904.6212	0.5292956	0.584794	635.0287	4.05217	0	378.666	860.1979	0.3832588	0.5986392	634.5989	3.964138	0	53	327	882						Frog_fixed.avi	0
31139	1869	267.3257	893.7025	0.5289106	0.5844413	635.237	4.038426	0	382.1989	877.6079	0.3828898	0.5982987	634.9942	3.977737	0	53	325	886						Frog_fixed.avi	0
31156	1870	269.4103	903.9604	0.5285729	0.5841153	635.3266	4.028241	0	376.1828	873.5984	0.3825673	0.5981781	634.8355	3.94399	0	53	323	889						Frog_fixed.avi	0
31172	1871	279.0687	894.2859	0.5282359	0.5839712	635.2325	4.016895	0	385.6386	866.5729	0.3822683	0.5981863	634.9821	3.949426	0	53	332	880						Frog_fixed.avi	0
31189	1872	246.8129	903.5267	0.5280958	0.5838981	635.4246	4.024444	0	371.1867	870.9468	0.3821478	0.5982378	635.1379	3.946912	0	53	309	887						Frog_fixed.avi	0
31206	1873	143.2102	880.3582	0.5284275	0.583928	635.5142	3.995095	0	251.026	861.4297	0.3826113	0.5983518	635.1114	3.940517	0	54	197	871						Frog_fixed.avi	0
31222	1874	104.6066	881.4327	0.5284461	0.5839649	635.4898	3.986937	0	210.1151	856.6094	0.3827494	0.5985281	634.9077	3.941741	0	54	157	869						Frog_fixed.avi	0
31239	1875	99.78011	883.1132	0.5282615	0.5839894	635.3978	3.989574	0	201.7009	851.8901	0.382456	0.5986617	635.0703	3.918804	0	54	151	868						Frog_fixed.avi	0
31256	1876	99.27482	882.8104	0.5280781	0.5839656	635.4403	3.976251	0	218.7609	848.4924	0.3822609	0.5987164	634.9594	3.923704	0	54	159	866						Frog_fixed.avi	0
31272	1877	96.16159	887.1848	0.5278648	0.5839033	635.3602	3.963673	0	201.6333	849.3301	0.382018	0.5987478	634.8672	3.910607	0	54	149	868						Frog_fixed.avi	0
31289	1878	97.91476	891.7495	0.5276464	0.5837491	635.2506	3.940825	0	215.9779	862.4817	0.3817652	0.598631	634.8607	3.887707	0	54	157	877						Frog_fixed.avi	0
31306	1879	95.95779	879.3271	0.527389	0.5835808	635.1877	3.928009	0	208.612	857.536	0.3814998	0.5985029	634.8134	3.877546	0	54	152	868						Frog_fixed.avi	0
31322	1880	97.89243	893.0519	0.5271406	0.5833115	635.041	3.922279	0	211.0406	864.7037	0.3812238	0.5982909	634.7687	3.864087	0	54	154	879						Frog_fixed.avi	0
31339	1881	99.96405	882.7066	0.5268818	0.5830776	635.0374	3.925476	0	214.7502	869.2084	0.3809583	0.5981171	634.662	3.852245	0	54	157	876						Frog_fixed.avi	0
31356	1882	91.46778	884.2808	0.526651	0.5828658	634.8648	3.8924	0	212.6916	862.9797	0.3807135	0.5980113	634.5555	3.841475	0	54	152	874						Frog_fixed.avi	0
31372	1883	95.35579	882.9717	0.5264324	0.582789	634.7575	3.874753	0	212.1771	859.1573	0.3804877	0.597989	634.4379	3.824148	0	54	154	871						Frog_fixed.avi	0
31389	1884	99.67847	890.6345	0.5262621	0.5828145	634.6783	3.873707	0	216.9433	870.0759	0.3802681	0.5980445	634.4434	3.803203	0	54	158	880						Frog_fixed.avi	0
31406	1885	98.39798	880.5964	0.5260557	0.5829192	634.3933	3.857157	0	207.8005	868.9519	0.3800773	0.5981624	634.1849	3.801594	0	54	153	875						Frog_fixed.avi	0
31422	1886	103.9583	893.4468	0.5258972	0.5830389	634.4303	3.864725	0	206.3504	869.0803	0.3798701	0.5982932	634.1533	3.796101	0	54	155	881						Frog_fixed.avi	0
31439	1887	101.2569	887.4995	0.5257246	0.5831698	634.2499	3.84781	0	212.2461	873.2603	0.3796567	0.5983807	634.0433	3.787969	0	54	157	880						Frog_fixed.avi	0
31455	1888	105.3633	891.7039	0.5255517	0.5832117	634.1523	3.85412	0	213.1386	863.7049	0.3795246	0.5985025	633.7885	3.771132	0	54	159	878						Frog_fixed.avi	0
31472	1889	106.0014	894.3528	0.5254194	0.5831867	633.9855	3.855061	0	216.8891	867.5022	0.3793227	0.5984997	633.8154	3.767707	0	54	161	881						Frog_fixed.avi	0
31489	1890	43.83812	905.7755	0.525577	0.5830129	633.7538	3.833253	0	155.4384	882.9791	0.3795637	0.5984356	633.541	3.753738	0	55	100	894						Frog_fixed.avi	0
31505	1891	60.94997	912.0513	0.525489	0.582939	633.6098	3.83777	0	165.9712	879.9238	0.3794865	0.5983245	633.3433	3.765782	0	55	113	896						Frog_fixed.avi	0
31522	1892	52.16858	906.0656	0.5253447	0.582885	633.4133	3.822997	0	146.5738	875.989	0.3792735	0.5983058	633.2841	3.773277	0	55	99	891						Frog_fixed.avi	0
31539	1893	57.11432	902.0301	0.5252167	0.5828401	633.2101	3.820583	0	163.8683	874.2432	0.3791048	0.5983904	633.1465	3.756453	0	55	110	888						Frog_fixed.avi	0
31555	1894	47.3668	908.5341	0.5250323	0.5828286	633.4168	3.816119	0	159.4246	866.9494	0.3788951	0.5984207	632.9222	3.75288	0	55	103	888						Frog_fixed.avi	0
31572	1895	46.4384	904.9731	0.5248537	0.5828424	633.2039	3.817353	0	161.1715	865.8115	0.3786618	0.5984561	633.0027	3.752476	0	55	104	885						Frog_fixed.avi	0
31589	1896	44.93604	904.7699	0.5246258	0.5828215	633.0981	3.816987	0	166.8261	858.1617	0.3784464	0.5985131	632.918	3.785989	0	55	106	881						Frog_fixed.avi	0
31605	1897	50.03455	896.3685	0.5244101	0.5828045	633.0916	3.833325	0	149.0665	874.0687	0.3781904	0.5985147	632.7302	3.767281	0	55	100	885						Frog_fixed.avi	0
31622	1898	56.66414	898.5663	0.5242106	0.582796	632.8915	3.822668	0	161.4917	868.484	0.3779769	0.5985703	632.7468	3.766068	0	55	109	884						Frog_fixed.avi	0
31639	1899	58.22113	897.0076	0.5239983	0.5827891	632.9832	3.833569	0	156.9967	867.8325	0.37775	0.5986619	632.6268	3.770214	0	55	108	882						Frog_fixed.avi	0
31655	1900	41.58748	900.0311	0.5238109	0.5828163	632.8051	3.837701	0	166.9642	868.5677	0.3775318	0.5987933	632.6028	3.762832	0	55	104	884						Frog_fixed.avi	0
31672	1901	48.82497	900.0781	0.5236713	0.5828692	632.7316	3.842725	0	156.6268	866.0169	0.3773772	0.5989066	632.437	3.78855	0	55	103	883						Frog_fixed.avi	0
31689	1902	44.99039	905.4802	0.5235109	0.5829434	632.8552	3.857011	0	155.9488	877.9664	0.377211	0.599045	632.5052	3.787543	0	55	100	892						Frog_fixed.avi	0
31705	1903	41.04466	899.2909	0.5233754	0.5830459	632.8497	3.842645	0	158.9216	875.0971	0.3770805	0.5992085	632.4401	3.799351	0	55	100	887						Frog_fixed.avi	0
31722	1904	44.74056	894.8804	0.5233011	0.5831277	632.7565	3.849671	0	157.6541	860.3694	0.3769573	0.5994297	632.4217	3.812294	0	55	101	878						Frog_fixed.avi	0
31739	1905	48.83289	902.584	0.5232326	0.5832145	632.6187	3.865737	0	155.7126	869.5354	0.3768987	0.5995293	632.3794	3.804461	0	55	102	886						Frog_fixed.avi	0
31755	1906	61.69978	897.1926	0.5232123	0.5833318	632.5599	3.882245	0	158.0868	861.4481	0.3768691	0.5996408	632.3534	3.80562	0	55	110	879						Frog_fixed.avi	0
31772	1907	44.01889	893.7444	0.5232329	0.5835016	632.5771	3.863121	0	157.0818	875.5294	0.3768851	0.5997157	632.3459	3.824032	0	55	101	885						Frog_fixed.avi	0
31789	1908	44.93745	901.8678	0.5232924	0.583633	632.6473	3.896888	0	156.5993	868.4923	0.3769535	0.5998106	632.4125	3.835273	0	55	101	885						Frog_fixed.avi	0
31805	1909	41.07553	909.2474	0.5234046	0.5837713	632.7325	3.8956	0	167.0877	877.8322	0.3770722	0.5999055	632.5029	3.840172	0	55	104	894						Frog_fixed.avi	0
31822	1910	49.71695	898.868	0.5235517	0.5839857	632.7999	3.913671	0	159.2126	868.8043	0.3772152	0.6000649	632.457	3.849139	0	55	104	884						Frog_fixed.avi	0
31839	1911	37.439	890.7311	0.5236902	0.5842505	632.7694	3.919781	0	154.5622	869.5315	0.37736	0.6001551	632.4114	3.842013	0	55	96	880						Frog_fixed.avi	0
31855	1912	46.9441	898.8361	0.523829	0.5843809	632.9452	3.925854	0	159.2295	864.249	0.3775045	0.6002543	632.6908	3.864357	0	55	103	882						Frog_fixed.avi	0
31872	1913	37.42035	901.0613	0.5239416	0.58448	633.0632	3.924282	0	158.8324	855.5304	0.3776233	0.6002808	632.671	3.866963	0	55	98	878						Frog_fixed.avi	0
31889	1914	44.49173	910.8785	0.524057	0.5845344	633.135	3.948936	0	150.0091	861.3574	0.3777424	0.600264	632.6996	3.861375	0	55	97	886						Frog_fixed.avi	0
31905	1915	43.07334	910.5952	0.524159	0.5845706	633.1154	3.95621	0	153.0935	865.9416	0.3778781	0.6002616	632.7092	3.888086	0	55	98	888						Frog_fixed.avi	0
31922	1916	57.47195	900.9628	0.5242312	0.5845751	632.9055	3.969688	0	164.9138	864.5866	0.3778989	0.6001276	632.6242	3.90962	0	55	111	883						Frog_fixed.avi	0
31939	1917	254.6252	746.6442	0.5231843	0.5837092	633.0356	3.950403	0	426.3741	718.5443	0.3770006	0.5990993	633.1284	3.910502	0	55	340	733						Frog_fixed.avi	0
31955	1918	472.6129	615.7134	0.5215856	0.5827487	633.4767	3.986427	0	623.7948	617.6572	0.3759248	0.5980314	633.2714	3.909997	0	56	548	617						Frog_fixed.avi	0
31972	1919	701.8087	471.2866	0.5201907	0.5818385	633.4641	4.0299	0	838.3342	485.5335	0.3748896	0.5970699	633.447	3.921957	0	56	770	478						Frog_fixed.avi	0
31989	1920	855.3391	316.4195	0.5193533	0.5810324	633.818	4.045424	0	964.5875	360.5327	0.3741419	0.5960628	633.7368	3.929756	0	56	910	338						Frog_fixed.avi	0
32005	1921	875.4285	312.1263	0.5194356	0.5810743	633.8365	4.057632	0	987.5445	342.1372	0.3740095	0.596083	633.7007	3.934836	0	56	931	327						Frog_fixed.avi	0
32022	1922	866.742	322.0415	0.5197259	0.5810974	633.781	4.019957	0	998.9307	321.5419	0.3740375	0.5963207	633.6693	3.977672	0	56	933	322						Frog_fixed.avi	0
32038	1923	867.0671	329.8012	0.5199425	0.5813454	633.781	4.042536	0	990.6477	329.3515	0.3741291	0.5964032	633.7471	3.99159	0	56	929	330						Frog_fixed.avi	0
32055	1924	865.9448	323.7406	0.5201507	0.5816195	633.781	4.016633	0	981.553	339.6481	0.3742219	0.5965402	633.7324	3.993709	0	56	924	332						Frog_fixed.avi	0
32072	1925	884.2957	320.1845	0.5203971	0.5819988	633.781	4.107898	0	989.0042	333.5262	0.3743761	0.5967453	633.7662	3.962338	0	56	937	327						Frog_fixed.avi	0
32088	1926	890.4609	308.6904	0.520577	0.5821886	634.0693	4.08641	0	999.8304	326.2438	0.3745043	0.5968652	633.7197	3.967416	0	56	945	317						Frog_fixed.avi	0
32105	1927	882.592	317.0828	0.5207447	0.5823799	634.0913	4.078379	0	981.1744	329.3369	0.374597	0.5969551	633.8459	3.998198	0	56	932	323						Frog_fixed.avi	0
32122	1928	887.2825	308.0422	0.5209082	0.5825981	633.9821	4.071601	0	981.9492	323.8087	0.3746952	0.5970269	633.9421	3.992558	0	56	935	316						Frog_fixed.avi	0
32138	1929	882.9066	316.2622	0.5210053	0.5827107	634.0856	4.098931	0	985.9039	332.106	0.3747915	0.5970615	633.8482	4.000325	0	56	934	324						Frog_fixed.avi	0
32155	1930	883.9425	314.3122	0.5210782	0.582782	634.0985	4.106047	0	988.342	326.2917	0.3748395	0.597096	633.9151	4.010296	0	56	936	320						Frog_fixed.avi	0
32172	1931	887.5764	306.0119	0.5211746	0.5828544	634.2188	4.102349	0	995.9537	326.0152	0.3749082	0.5971037	633.8369	4.008822	0	56	942	316						Frog_fixed.avi	0
32188	1932	894.195	319.2515	0.5212499	0.5828586	634.2136	4.117363	0	999.1459	319.4375	0.3749455	0.5970991	633.8121	4.012173	0	56	947	319						Frog_fixed.avi	0
32205	1933	887.9232	324.971	0.5213088	0.5829174	634.1697	4.098944	0	986.3782	336.4758	0.3749839	0.5971081	633.8984	4.008288	0	56	937	331						Frog_fixed.avi	0
32222	1934	877.5752	453.1869	0.5212213	0.583759	634.1624	4.088533	0	977.8096	461.985	0.3751901	0.5979526	634.1392	4.008316	0	57	928	458						Frog_fixed.avi	0
32238	1935	874.1523	506.401	0.5211537	0.5844217	634.2023	4.090441	0	973.7274	526.474	0.3753466	0.5986289	634.049	4.001307	0	57	924	516						Frog_fixed.avi	0
32255	1936	879.1672	507.1379	0.5213222	0.5843835	634.1798	4.074001	0	980.8466	525.9218	0.3753094	0.5985917	634.0795	3.992439	0	57	930	517						Frog_fixed.avi	0
32272	1937	879.6011	511.2964	0.5214202	0.584359	634.142	4.077902	0	974.6637	525.5	0.3753131	0.5985374	634.0049	3.991797	0	57	927	518						Frog_fixed.avi	0
32288	1938	866.2231	521.4465	0.521495	0.5843057	634.0963	4.04037	0	970.4406	528.3647	0.3753327	0.5984514	633.9946	3.999776	0	57	918	525						Frog_fixed.avi	0
32305	1939	866.0275	522.9214	0.5215563	0.5842231	634.0735	4.049286	0	969.8439	539.1677	0.3753495	0.5982952	633.9236	3.980072	0	57	918	531						Frog_fixed.avi	0
32322	1940	875.2606	520.0449	0.5216547	0.5841159	634.1656	4.052878	0	977.0458	535.6672	0.3754119	0.5981752	633.8439	3.982712	0	57	926	528						Frog_fixed.avi	0
32338	1941	873.6356	513.577	0.5217504	0.5840013	634.1227	4.051124	0	982.0225	534.6357	0.3754707	0.59804	633.7528	3.985253	0	57	928	524						Frog_fixed.avi	0
32355	1942	873.6453	518.3146	0.5218838	0.5838245	633.868	4.058463	0	968.2568	531.7676	0.3755435	0.5978917	633.7944	4.000391	0	57	921	525						Frog_fixed.avi	0
32372	1943	859.1022	516.3397	0.5220228	0.5837019	633.9727	4.047393	0	969.6471	528.1475	0.3756735	0.5977409	633.9753	3.99508	0	57	914	522						Frog_fixed.avi	0
32388	1944	865.7915	510.4521	0.5222443	0.5836207	633.9588	4.059372	0	959.7523	529.4642	0.3758614	0.5975261	633.7107	3.992148	0	57	913	520						Frog_fixed.avi	0
32405	1945	869.186	515.1033	0.5224807	0.5835701	633.7986	4.047642	0	953.2104	540.7639	0.3760467	0.5974028	633.6199	4.005854	0	57	911	528						Frog_fixed.avi	0
32422	1946	867.1814	518.3452	0.5227326	0.5836008	633.7872	4.041131	0	955.73	536.9821	0.3762755	0.5973721	633.4835	3.999011	0	57	911	528						Frog_fixed.avi	0
32438	1947	872.49	511.8299	0.5230041	0.5836793	633.7424	4.053235	0	968.9526	538.1839	0.3765385	0.5971664	633.4623	3.983683	0	57	921	525						Frog_fixed.avi	0
32455	1948	880.3714	517.7784	0.5233023	0.5838397	633.5809	4.041673	0	962.646	535.3826	0.3767602	0.5973949	633.4653	3.999483	0	57	922	527						Frog_fixed.avi	0
32472	1949	867.655	515.3076	0.5235316	0.5840877	633.6852	4.056411	0	961.6759	539.9277	0.3770137	0.597472	633.3141	3.986808	0	57	915	528						Frog_fixed.avi	0
32488	1950	866.2222	515.0688	0.5238006	0.5843833	633.4871	4.048064	0	957.3802	520.6992	0.3772197	0.5976596	633.3368	4.007405	0	57	912	518						Frog_fixed.avi	0
32505	1951	865.9052	512.2886	0.5240116	0.5846758	633.6218	4.068451	0	970.1385	522.0582	0.3774637	0.5977771	633.1406	3.999292	0	57	918	517						Frog_fixed.avi	0
32522	1952	866.2277	503.3856	0.5241913	0.585111	633.5577	4.064042	0	962.1331	529.6788	0.3776055	0.5979551	633.2942	4.003845	0	57	914	517						Frog_fixed.avi	0
32538	1953	873.1694	512.2935	0.5243478	0.5854338	633.5054	4.070595	0	957.6303	535.3872	0.3777064	0.5981239	633.2866	4.008843	0	57	915	524						Frog_fixed.avi	0
32555	1954	872.4867	504.013	0.5243944	0.5858057	633.5903	4.066342	0	957.6266	524.4047	0.3777631	0.5983767	633.3014	4.007438	0	57	915	514						Frog_fixed.avi	0
32572	1955	868.6465	513.8669	0.5243441	0.5860703	633.6284	4.06754	0	958.7966	531.329	0.3776987	0.598587	633.3396	4.007199	0	57	914	523						Frog_fixed.avi	0
32588	1956	866.3526	518.1537	0.5242014	0.586305	633.7855	4.055779	0	960.7466	526.442	0.3776076	0.5985572	633.3578	3.972694	0	57	914	522						Frog_fixed.avi	0
32605	1957	858.6029	504.9619	0.5239777	0.5865784	633.7776	4.097826	0	965.3113	530.1445	0.3774155	0.5989675	633.3609	4.011156	0	57	912	518						Frog_fixed.avi	0
32621	1958	870.5421	502.1483	0.5237149	0.5868122	633.84	4.096241	0	961.1517	523.6855	0.3771001	0.5992565	633.6742	4.020816	0	57	916	513						Frog_fixed.avi	0
32638	1959	875.967	503.5963	0.5234093	0.5868904	633.9001	4.100552	0	960.5559	517.4709	0.3768284	0.5995367	633.7817	4.014419	0	57	918	511						Frog_fixed.avi	0
32655	1960	871.8717	503.7003	0.5230452	0.586911	634.1237	4.099541	0	961.61	528.064	0.3765143	0.5996817	633.8041	4.019945	0	57	917	516						Frog_fixed.avi	0
32671	1961	868.5674	502.2396	0.5226831	0.5868472	634.2246	4.105525	0	950.9183	535.8607	0.3761195	0.5997953	633.8687	4.031466	0	57	910	519						Frog_fixed.avi	0
32688	1962	865.4856	503.1152	0.5222878	0.5867013	634.2756	4.096225	0	959.7029	526.6985	0.3757752	0.599854	634.0139	4.036862	0	57	913	515						Frog_fixed.avi	0
32705	1963	871.4844	506.5158	0.5218948	0.5864016	634.1496	4.109275	0	959.3152	525.8354	0.375389	0.59989	634.1359	4.035805	0	57	915	516						Frog_fixed.avi	0
32721	1964	871.4602	501.0295	0.5214875	0.5861321	634.3271	4.119561	0	955.3387	528.4388	0.3750164	0.5998057	634.0967	4.046813	0	57	913	515						Frog_fixed.avi	0
32738	1965	869.223	494.775	0.5211235	0.5858858	634.491	4.126363	0	963.3782	525.3228	0.3746248	0.5997604	634.2046	4.043324	0	57	916	510						Frog_fixed.avi	0
32755	1966	869.0784	500.3402	0.5208001	0.5856427	634.3776	4.120494	0	955.4578	524.8636	0.3743198	0.5997419	634.1793	4.036541	0	57	912	513						Frog_fixed.avi	0
32771	1967	873.0389	506.726	0.5205379	0.5855957	634.5198	4.123383	0	952.8474	528.2937	0.3740267	0.5998211	634.1268	4.043887	0	57	913	518						Frog_fixed.avi	0
32788	1968	876.3022	501.8665	0.5202857	0.5856911	634.4503	4.12977	0	958.324	514.957	0.373786	0.6000698	634.1591	4.041549	0	57	917	508						Frog_fixed.avi	0
32805	1969	867.6514	500.7843	0.5201228	0.5859517	634.4178	4.122028	0	960.4987	521.7341	0.3735956	0.6003288	634.1266	4.041641	0	57	914	511						Frog_fixed.avi	0
32821	1970	867.81	511.7769	0.5199913	0.5861554	634.2863	4.117341	0	958.2249	530.1714	0.3734882	0.600584	634.0042	4.053444	0	57	913	521						Frog_fixed.avi	0
32838	1971	868.0348	506.9265	0.5199336	0.5864587	634.1725	4.109176	0	963.4725	519.0018	0.3733884	0.6009156	634.0231	4.050839	0	57	916	513						Frog_fixed.avi	0
32855	1972	869.5736	500.116	0.519887	0.5867177	634.1781	4.13708	0	954.5838	523.1898	0.3733217	0.6011479	634.0789	4.029983	0	57	912	512						Frog_fixed.avi	0
32871	1973	850.04	444.8026	0.5199023	0.5864415	634.1932	4.137719	0	940.1825	465.1229	0.3734136	0.6008635	634.1276	4.054701	0	58	895	455						Frog_fixed.avi	0
32888	1974	847.5414	417.5261	0.5198512	0.5863681	634.4352	4.127382	0	946.5807	428.6243	0.3735123	0.6006512	634.0006	4.043733	0	58	897	423						Frog_fixed.avi	0
32905	1975	853.3779	419.581	0.5198691	0.5867534	634.3089	4.150982	0	940.6904	432.1817	0.3734675	0.6008965	634.0025	4.039088	0	58	897	426						Frog_fixed.avi	0
32921	1976	850.3121	413.9823	0.5198607	0.5868661	634.274	4.145836	0	943.5647	431.8874	0.3734273	0.6009882	633.9791	4.049442	0	58	897	423						Frog_fixed.avi	0
32938	1977	852.9129	419.3787	0.5198604	0.5869264	634.3119	4.15361	0	939.9905	430.059	0.3733869	0.6009858	634.0172	4.045617	0	58	896	425						Frog_fixed.avi	0
32955	1978	848.8905	424.0949	0.5198162	0.5869192	634.4432	4.131173	0	938.3318	428.5968	0.3733127	0.6009536	634.1244	4.036729	0	58	894	426						Frog_fixed.avi	0
32971	1979	846.9823	421.3634	0.5197475	0.5868623	634.4126	4.137177	0	938.2424	429.0879	0.3732532	0.6008575	634.16	4.0267	0	58	893	425						Frog_fixed.avi	0
32988	1980	849.0632	412.211	0.5196629	0.5867806	634.5112	4.134196	0	940.2827	431.5859	0.3731602	0.6006697	634.2404	4.031468	0	58	895	422						Frog_fixed.avi	0
33005	1981	846.4128	420.6324	0.5195551	0.5865878	634.5866	4.136553	0	940.524	429.6317	0.3730346	0.600553	634.2113	4.02005	0	58	893	425						Frog_fixed.avi	0
33021	1982	845.8981	423.579	0.5194275	0.5864245	634.3699	4.132576	0	936.6078	435.7549	0.3729425	0.6004913	634.2045	4.049199	0	58	891	430						Frog_fixed.avi	0
33038	1983	850.7056	419.8734	0.5192856	0.5863279	634.4936	4.136983	0	939.8716	433.6313	0.3727966	0.6004663	634.3246	4.04531	0	58	895	427						Frog_fixed.avi	0
33055	1984	852.1546	420.3069	0.5191611	0.5862622	634.559	4.139777	0	934.0675	440.1081	0.3726631	0.6005124	634.4467	4.022547	0	58	893	430						Frog_fixed.avi	0
33071	1985	856.8279	421.3282	0.5190602	0.5862997	634.6545	4.140754	0	942.2345	435.6184	0.3725567	0.6006197	634.3809	4.026318	0	58	900	428						Frog_fixed.avi	0
33088	1986	852.7886	422.4859	0.5189993	0.5863546	634.621	4.13833	0	938.2748	450.0851	0.3724933	0.6006948	634.2195	4.014987	0	58	896	436						Frog_fixed.avi	0
33105	1987	856.7118	428.9539	0.5189276	0.5863938	634.4858	4.134796	0	933.2227	442.8416	0.3724286	0.6008205	634.3348	4.03062	0	58	895	436						Frog_fixed.avi	0
33121	1988	854.0861	426.3809	0.5188707	0.5864345	634.6125	4.134925	0	942.4587	421.6405	0.3723813	0.6010392	634.3444	4.005571	0	58	898	424						Frog_fixed.avi	0
33138	1989	858.181	414.9024	0.5188428	0.5864417	634.6261	4.146575	0	939.2886	442.5034	0.3723485	0.6010826	634.4048	4.032259	0	58	899	429						Frog_fixed.avi	0
33154	1990	853.6817	426.417	0.5188101	0.5864615	634.5826	4.134591	0	936.2872	434.751	0.3723045	0.6011403	634.3723	4.022257	0	58	895	431						Frog_fixed.avi	0
33171	1991	849.7101	430.7831	0.5187821	0.5864506	634.6603	4.133972	0	936.9689	440.4325	0.3722876	0.601153	634.3553	4.017243	0	58	893	436						Frog_fixed.avi	0
33188	1992	847.2382	427.2081	0.518776	0.5864457	634.6767	4.11468	0	939.7982	441.3661	0.3722783	0.6011947	634.3837	4.011478	0	58	894	434						Frog_fixed.avi	0
[truncated: 29,306 more rows]
