# Supplementary material for: Young children integrate current observations, priors and agent information to predict others’ actions
Source: PLoS One. 2019 May 22;14(5):e0200976. doi: 10.1371/journal.pone.0200976 (PMC6530825; doi:10.1371/journal.pone.0200976)
Supplement: S1 Dataset — (ZIP) [file pone.0200976.s003.zip › PONE-D-18-19791R1_Data/24-month-olds/Anonymized_12_24-Combined-Data.tsv]

Recording name:	K_12_24
Recording resolution:	1280 x 1024
Fixation filter: Tobii fixation filter
Velocity threshold: 35
Distance threshold: 35
Timestamp	Number	GazePointXLeft	GazePointYLeft	CamXLeft	CamYLeft	DistanceLeft	PupilLeft	ValidityLeft	GazePointXRight	GazePointYRight	CamXRight	CamYRight	DistanceRight	PupilRight	ValidityRight	FixationIndex	GazePointX	GazePointY	Event	EventKey	Data1	Data2	Descriptor	StimuliName	StimuliID
1	0	-1280	-1024	-1	-1	-1	-1	4	-1280	-1024	-1	-1	-1	-1	4		0	0						No media	0
18	1	-1280	-1024	-1	-1	-1	-1	4	-1280	-1024	-1	-1	-1	-1	4		0	0						No media	0
35	2	-1280	-1024	-1	-1	-1	-1	4	-1280	-1024	-1	-1	-1	-1	4		0	0						No media	0
51	3	-1280	-1024	-1	-1	-1	-1	4	-1280	-1024	-1	-1	-1	-1	4		0	0						No media	0
68	4	-1280	-1024	-1	-1	-1	-1	4	-1280	-1024	-1	-1	-1	-1	4		0	0						No media	0
84	5	-1280	-1024	-1	-1	-1	-1	4	-1280	-1024	-1	-1	-1	-1	4		0	0						No media	0
101	6	-1280	-1024	-1	-1	-1	-1	4	-1280	-1024	-1	-1	-1	-1	4		0	0						No media	0
118	7	-1280	-1024	-1	-1	-1	-1	4	-1280	-1024	-1	-1	-1	-1	4		0	0						No media	0
134	8	643.0308	488.9929	0.5973555	0.6612692	617.6419	3.765397	0	621.9355	458.2564	0.4580906	0.6895951	622.4297	3.867943	0	0	632	474						No media	0
151	9	634.0092	480.1509	0.5979289	0.6613833	617.5567	3.711712	0	622.6527	459.8372	0.4586508	0.6894333	622.354	3.794467	0	0	628	470						No media	0
168	10	643.4696	493.7621	0.5985782	0.6614923	617.5093	3.739897	0	613.347	458.3319	0.459216	0.689504	622.354	3.770133	0	0	628	476						No media	0
184	11	640.5606	491.0844	0.5992166	0.6616874	617.6949	3.714453	0	617.5887	465.2813	0.459833	0.6892088	622.0347	3.767851	0	0	629	478						No media	0
201	12	640.3197	490.6272	0.5998313	0.6618026	617.5861	3.722314	0	615.1628	462.8932	0.4604268	0.6890992	622.1271	3.750829	0	0	628	477						No media	0
218	13	645.915	490.0976	0.6005073	0.6619728	617.5197	3.705358	0	608.7749	466.4523	0.4610121	0.6888431	622.1392	3.744081	0	0	627	478						No media	0
234	14	463.6067	495.2159	0.601828	0.6623996	617.9026	3.741386	0	465.5278	481.2397	0.4624858	0.6888435	622.0507	3.747444	0	1	465	488						No media	0
251	15	238.9798	490.1394	0.6034194	0.6625533	618.4422	3.686912	0	238.1681	463.0987	0.4643181	0.6885756	621.7618	3.736282	0	1	239	477						No media	0
268	16	172.903	488.1693	0.60445	0.6625262	618.6436	3.675633	0	148.1813	456.5315	0.4654081	0.6882489	621.4576	3.749636	0	1	161	472						No media	0
284	17	170.3457	492.5564	0.6051064	0.6626229	618.6417	3.705421	0	161.7569	458.9747	0.4659036	0.6879851	621.6368	3.760333	0	1	166	476						No media	0
301	18	178.2231	503.9686	0.6057293	0.662691	618.6417	3.688346	0	146.7516	462.3887	0.4664505	0.6877165	621.5453	3.758351	0	1	162	483						No media	0
318	19	167.6575	494.4624	0.6063942	0.6627003	618.5809	3.679274	0	144.1218	460.5513	0.4669768	0.6875775	621.5037	3.774228	0	1	156	478						No media	0
334	20	172.7236	496.6651	0.6069614	0.6628405	618.5134	3.690911	0	147.5676	456.6894	0.467469	0.6874076	621.4188	3.743824	0	1	160	477						No media	0
351	21	169.5707	492.7234	0.6074704	0.6631206	618.4845	3.69215	0	153.3736	449.8878	0.4679271	0.6873258	621.3229	3.740997	0	1	161	471						No media	0
368	22	164.2503	498.0279	0.6079173	0.66342	618.3301	3.68962	0	152.9391	459.2437	0.4683469	0.687333	621.1744	3.76135	0	1	159	479						No media	0
384	23	178.1071	487.7508	0.6083569	0.6639363	618.3301	3.700188	0	153.8712	455.1352	0.4687606	0.6873599	621.0582	3.724983	0	1	166	471						No media	0
401	24	174.1783	500.8165	0.6088182	0.6642685	618.3301	3.699542	0	150.7013	461.7513	0.469113	0.6874949	620.9084	3.754611	0	1	162	481						No media	0
418	25	167.0193	486.9425	0.6092503	0.6646563	618.257	3.693843	0	150.881	455.9206	0.4694749	0.6877099	621.041	3.735312	0	1	159	471						No media	0
434	26	167.5011	492.3003	0.6096828	0.6650421	618.2495	3.69888	0	154.2092	463.5543	0.469857	0.6878827	620.8441	3.778445	0	1	161	478						No media	0
451	27	168.5509	489.5902	0.6100355	0.6653839	618.2584	3.709845	0	157.4054	452.3182	0.4702196	0.6881541	620.7258	3.735232	0	1	163	471						No media	0
468	28	179.6718	499.8748	0.6102921	0.665737	618.2584	3.727405	0	154.6831	459.9362	0.4704325	0.6882802	620.7916	3.762822	0	1	167	480						No media	0
484	29	174.4901	490.3187	0.6105477	0.6658105	618.2845	3.71783	0	157.8982	460.8412	0.4706658	0.6883795	620.4442	3.794899	0	1	166	476						No media	0
501	30	172.2726	493.4415	0.6106776	0.665884	618.1218	3.711955	0	160.5151	461.7414	0.4707827	0.6883326	620.5903	3.738494	0	1	166	478						No media	0
518	31	174.0657	497.5473	0.610741	0.6659152	618.0893	3.711893	0	158.1089	454.6071	0.4708102	0.6883004	620.5862	3.730906	0	1	166	476						No media	0
534	32	177.4653	492.7141	0.6107495	0.6659477	618.0715	3.709983	0	156.0851	458.0045	0.4708028	0.6883135	620.5617	3.769047	0	1	167	475						No media	0
551	33	177.5433	497.9344	0.6107283	0.6659581	617.9927	3.736197	0	162.069	462.8099	0.4707945	0.688305	620.4408	3.792632	0	1	170	480						No media	0
568	34	182.2866	490.88	0.6106934	0.6659574	617.9217	3.748645	0	160.5471	452.5826	0.4707186	0.6883262	620.248	3.74571	0	1	171	472						No media	0
584	35	184.7871	495.0303	0.6106483	0.6659965	617.8804	3.761024	0	160.2402	450.5585	0.4706692	0.6883885	620.1566	3.764959	0	1	173	473						No media	0
601	36	181.7778	491.4806	0.6106051	0.666056	617.8352	3.762435	0	165.1361	453.4293	0.470641	0.6884502	620.1363	3.776317	0	1	173	472						No media	0
617	37	185.7125	491.2495	0.6105781	0.6661172	617.8038	3.770288	0	168.3086	456.7376	0.470589	0.6885023	620.1389	3.780572	0	1	177	474						No media	0
634	38	241.2558	511.3065	0.6102497	0.6663277	617.8038	3.777561	0	203.706	468.5814	0.4702681	0.6886103	620.1187	3.768205	0	1	222	490						No media	0
651	39	443.0272	662.6829	0.609255	0.6667544	617.16	3.801313	0	447.187	630.9511	0.4693029	0.6892583	620.3829	3.823461	0	1	445	647						No media	0
667	40	624.5898	838.6884	0.6081118	0.6675977	617.0827	3.811441	0	620.9434	811.8458	0.4685602	0.6900948	620.2864	3.793523	0	2	623	825						No media	0
684	41	805.278	930.2626	0.6069967	0.668348	616.8809	3.814839	0	788.2168	913.3751	0.4675985	0.6906615	620.5334	3.788184	0	2	797	922						No media	0
701	42	976.2115	1037.215	0.6059583	0.6690368	616.981	3.833393	0	969.5873	1028.821	0.4667093	0.6911274	620.6434	3.77916	0	2	973	1033						No media	0
717	43	1077.231	1065.048	0.6053676	0.669101	616.9944	3.822932	0	1029.182	1048.912	0.4660811	0.6911616	620.8997	3.782679	0	2	1053	1057						No media	0
734	44	1058.588	1067.707	0.6052037	0.6691118	616.8286	3.865827	0	1034.482	1051.86	0.4658002	0.6913224	620.7208	3.806467	0	2	1047	1060						No media	0
751	45	1062.556	1073.326	0.6049916	0.6692261	616.7058	3.867903	0	1042.969	1056.858	0.4655215	0.691523	620.749	3.812646	0	2	1053	1065						No media	0
767	46	1067.035	1073.596	0.6047499	0.669334	616.6439	3.874999	0	1040.965	1057.775	0.4651981	0.6917501	620.6126	3.817773	0	2	1054	1066						No media	0
784	47	1061.075	1073.903	0.604427	0.6695308	616.732	3.878256	0	1036.531	1066.37	0.4648312	0.691964	620.7203	3.844835	0	2	1049	1070						No media	0
801	48	1061.83	1073.656	0.6040491	0.6696689	616.6597	3.883442	0	1046.958	1061.603	0.4644749	0.6922739	620.8349	3.859561	0	2	1054	1068						No media	0
817	49	1068.605	1072.368	0.6037208	0.6697776	616.5331	3.904287	0	1048.8	1054.841	0.4641337	0.692497	620.686	3.871284	0	2	1059	1064						No media	0
834	50	1066.871	1071.91	0.6033731	0.6697495	616.6822	3.915637	0	1049.411	1059.637	0.4637546	0.6925614	620.9062	3.868995	0	2	1058	1066						No media	0
851	51	1064.217	1070.927	0.6030035	0.6695963	616.6516	3.923299	0	1037.182	1059.398	0.4634312	0.6925812	621.1623	3.902735	0	2	1051	1065						No media	0
867	52	1066.815	1070.021	0.6026722	0.6693569	616.6133	3.93715	0	1045.034	1057.831	0.4631296	0.6925446	620.8851	3.914771	0	2	1056	1064						No media	0
884	53	1071.661	1080.775	0.602365	0.6690964	616.5835	3.960354	0	1040.333	1054.841	0.462822	0.6924822	621.2009	3.928367	0	2	1056	1068						No media	0
901	54	1064.513	1069.803	0.6020166	0.6689172	616.5749	3.963995	0	1042.079	1058.693	0.4625141	0.6923692	621.1157	3.932078	0	2	1053	1064						No media	0
904																			MovieStart	128	0	0	Frog_fixed.avi
917	55	1062.779	1074.046	0.6017131	0.6686981	616.493	3.96988	0	1040.709	1060.895	0.4622364	0.6922975	621.1102	3.946994	0	2	1052	1067						Frog_fixed.avi	0
934	56	1069.798	1069.616	0.6014258	0.6685669	616.5242	3.98788	0	1044.235	1054.714	0.4619531	0.6922412	621.3135	3.966857	0	2	1057	1062						Frog_fixed.avi	0
951	57	1064.797	1078.042	0.6011357	0.6684237	616.4532	4.010553	0	1039.388	1054.589	0.4617132	0.6921971	621.1837	3.993951	0	2	1052	1066						Frog_fixed.avi	0
967	58	1068.418	1075.826	0.6008863	0.6682901	616.4107	4.017535	0	1040.741	1057.279	0.4614792	0.6920598	621.4038	4.006422	0	2	1055	1067						Frog_fixed.avi	0
984	59	1062.78	1073.903	0.6006083	0.6681417	616.291	4.046997	0	1045.582	1062.148	0.4612882	0.6918936	621.3508	4.034762	0	2	1054	1068						Frog_fixed.avi	0
1001	60	1068.283	1068.852	0.6004343	0.6679344	616.2592	4.044027	0	1046.119	1060.483	0.4611232	0.6917646	621.1872	4.041271	0	2	1057	1065						Frog_fixed.avi	0
1017	61	1065.639	1077.69	0.6002784	0.6676306	616.0839	4.057638	0	1031.37	1054.523	0.4609526	0.6916376	621.4134	4.044856	0	2	1049	1066						Frog_fixed.avi	0
1034	62	1066.337	1068.836	0.6001744	0.6674362	615.8049	4.065737	0	1042.488	1053.475	0.4608833	0.6914812	621.3674	4.058876	0	2	1054	1061						Frog_fixed.avi	0
1051	63	1062.488	1069.335	0.6001287	0.6673343	615.7202	4.090266	0	1049.348	1059.661	0.4608633	0.691394	621.2759	4.072168	0	2	1056	1064						Frog_fixed.avi	0
1067	64	1063.467	1069.584	0.6001492	0.6673106	615.6146	4.106368	0	1043.581	1051.653	0.4608679	0.6912751	621.2401	4.08391	0	2	1054	1061						Frog_fixed.avi	0
1084	65	1064.909	1069.478	0.6001975	0.6673266	615.4142	4.114303	0	1040.55	1053.082	0.4609123	0.6911692	621.0436	4.10824	0	2	1053	1061						Frog_fixed.avi	0
1101	66	1062.374	1072.358	0.6002638	0.6673713	615.2436	4.131248	0	1039.682	1054.794	0.4609778	0.6910532	620.8476	4.130605	0	2	1051	1064						Frog_fixed.avi	0
1117	67	1089.841	1066.359	0.6004487	0.6672957	615.2	4.132982	0	1050.125	1050.657	0.4610868	0.6909425	620.4951	4.117524	0	2	1070	1059						Frog_fixed.avi	0
1134	68	1002.773	974.7674	0.6008603	0.6667672	615.2	4.170296	0	992.1117	961.1423	0.461513	0.6902493	620.5356	4.14102	0	3	997	968						Frog_fixed.avi	0
1150	69	929.8574	838.7471	0.601314	0.6658297	614.7619	4.183157	0	920.7393	822.4728	0.462126	0.6893013	620.1594	4.180234	0	3	925	831						Frog_fixed.avi	0
1167	70	921.6113	788.0093	0.6016654	0.6654253	614.8154	4.182618	0	899.8086	778.7808	0.4623992	0.6887227	619.9578	4.171355	0	3	911	783						Frog_fixed.avi	0
1184	71	927.1296	802.7635	0.6019636	0.6653091	614.4455	4.165894	0	900.3867	783.0562	0.4625529	0.6885577	619.8331	4.145062	0	3	914	793						Frog_fixed.avi	0
1200	72	924.2144	796.9193	0.6022373	0.6651412	614.2529	4.128496	0	896.5649	771.7215	0.462693	0.6883447	619.5925	4.097108	0	3	910	784						Frog_fixed.avi	0
1217	73	919.3536	796.4941	0.6024998	0.6650594	614.0718	4.095058	0	894.099	783.0017	0.462876	0.6880655	619.341	4.088172	0	3	907	790						Frog_fixed.avi	0
1234	74	923.5366	798.5638	0.6027801	0.6649976	613.6942	4.066884	0	897.4746	777.7391	0.4630617	0.6878634	619.0073	4.067745	0	3	911	788						Frog_fixed.avi	0
1250	75	917.8039	798.616	0.6029649	0.6649352	613.551	4.042401	0	893.0453	777.1634	0.4632381	0.6877388	618.8	4.019444	0	3	905	788						Frog_fixed.avi	0
1267	76	922.8958	795.387	0.6032063	0.6648848	613.2529	4.013557	0	898.4457	777.202	0.4633862	0.6876085	618.4493	3.990507	0	3	911	786						Frog_fixed.avi	0
1284	77	922.9244	794.2961	0.6033788	0.6648055	613.1328	3.996659	0	889.2814	782.1495	0.4634747	0.6874261	618.2624	3.967996	0	3	906	788						Frog_fixed.avi	0
1300	78	919.4642	801.2675	0.6035296	0.6647676	612.8134	3.955148	0	892.7448	782.1403	0.4636033	0.6872547	618.0847	3.963836	0	3	906	792						Frog_fixed.avi	0
1317	79	924.0875	799.5217	0.6036859	0.6647045	612.6736	3.942796	0	897.4509	779.2241	0.4637161	0.6870458	617.7093	3.9303	0	3	911	789						Frog_fixed.avi	0
1334	80	922.3704	793.9631	0.6037978	0.6646981	612.3976	3.91469	0	888.8317	784.344	0.4637928	0.6869481	617.6135	3.937306	0	3	906	789						Frog_fixed.avi	0
1350	81	922.9694	797.4704	0.6039289	0.6647018	612.3074	3.917185	0	887.4403	781.3873	0.4638556	0.6869131	617.5399	3.924618	0	3	905	789						Frog_fixed.avi	0
1367	82	921.8585	797.1591	0.6040263	0.6647202	612.0563	3.888844	0	893.8003	775.8944	0.4639422	0.6868852	617.4163	3.92252	0	3	908	787						Frog_fixed.avi	0
1384	83	923.0657	795.7241	0.6041022	0.6647758	611.8585	3.884006	0	894.7839	779.5825	0.4640086	0.6868569	617.2369	3.91395	0	3	909	788						Frog_fixed.avi	0
1400	84	921.2139	795.7054	0.6042101	0.6648166	611.6814	3.879021	0	904.0992	772.4631	0.4641183	0.6868597	616.8803	3.903842	0	3	913	784						Frog_fixed.avi	0
1417	85	925.6829	793.8676	0.6043903	0.6647985	611.5311	3.888689	0	891.8246	777.4327	0.4642044	0.6867915	616.812	3.917746	0	3	909	786						Frog_fixed.avi	0
1434	86	924.1412	796.4412	0.6045758	0.6647238	611.4609	3.886106	0	896.8521	775.0075	0.4643467	0.6865858	616.6434	3.905311	0	3	910	786						Frog_fixed.avi	0
1450	87	932.7448	794.803	0.6047629	0.6645682	611.1228	3.914428	0	897.9998	778.6957	0.464534	0.6862825	616.4791	3.911282	0	3	915	787						Frog_fixed.avi	0
1467	88	922.875	796.4619	0.6049967	0.664353	611.2192	3.886568	0	895.6776	777.8727	0.4647134	0.6860039	616.4666	3.931427	0	3	909	787						Frog_fixed.avi	0
1484	89	924.0016	796.5814	0.6052443	0.66414	610.9148	3.88105	0	899.3482	779.1553	0.464927	0.6856076	616.2075	3.925997	0	3	912	788						Frog_fixed.avi	0
1500	90	926.9254	793.3827	0.6055149	0.6638952	611.1021	3.907583	0	897.0138	775.7246	0.4651669	0.6852982	616.2252	3.953937	0	3	912	785						Frog_fixed.avi	0
1517	91	926.657	790.0877	0.605757	0.663662	610.7361	3.909261	0	906.2142	775.2429	0.4653982	0.6849914	615.7936	3.940975	0	3	916	783						Frog_fixed.avi	0
1533	92	922.4543	793.2487	0.6060056	0.6634526	610.8229	3.914824	0	904.7675	771.9064	0.465602	0.6846361	615.8857	3.958976	0	3	914	783						Frog_fixed.avi	0
1550	93	923.4105	796.4875	0.6062169	0.663228	610.6689	3.930022	0	899.1888	777.8318	0.4657861	0.6844154	615.9026	3.983202	0	3	911	787						Frog_fixed.avi	0
1567	94	924.2491	792.8274	0.606348	0.6630593	610.5609	3.925864	0	901.8006	772.3424	0.4659401	0.6841099	615.6471	3.970884	0	3	913	783						Frog_fixed.avi	0
1583	95	926.2218	789.7419	0.6064938	0.6628736	610.5009	3.946273	0	909.681	774.3147	0.466062	0.6837896	615.7158	3.986729	0	3	918	782						Frog_fixed.avi	0
1600	96	925.8047	794.1007	0.6065823	0.6626804	610.3678	3.967619	0	908.1934	777.1136	0.4661219	0.683609	615.7303	4.007947	0	3	917	786						Frog_fixed.avi	0
1617	97	926.3849	792.4075	0.6065978	0.6624835	610.2897	3.970043	0	896.4026	780.8226	0.4661506	0.6833904	615.695	4.034083	0	3	911	787						Frog_fixed.avi	0
1633	98	925.7504	788.2939	0.6065603	0.6622235	610.2786	3.982856	0	901.0203	778.3328	0.4661561	0.6831978	615.5698	4.044978	0	3	913	783						Frog_fixed.avi	0
1650	99	925.5464	797.9268	0.6065083	0.661853	610.1096	3.988279	0	908.2355	777.7311	0.4661011	0.6829801	615.5634	4.030906	0	3	917	788						Frog_fixed.avi	0
1667	100	923.4291	791.7959	0.6063483	0.6614659	610.153	4.004201	0	913.0007	770.3758	0.4660022	0.6828305	615.464	4.012868	0	3	918	781						Frog_fixed.avi	0
1683	101	927.7036	795.4512	0.606183	0.6610284	610.1312	4.005198	0	910.2557	776.4401	0.4658786	0.6826136	615.4583	4.043464	0	3	919	786						Frog_fixed.avi	0
1700	102	925.6684	787.8654	0.6059117	0.6606065	610.1062	4.025347	0	903.2694	774.9053	0.4656324	0.6823423	615.529	4.053317	0	3	914	781						Frog_fixed.avi	0
1717	103	926.8264	793.4911	0.605634	0.6601286	609.9882	4.023849	0	909.4268	774.9139	0.4654013	0.682062	615.4231	4.050117	0	3	918	784						Frog_fixed.avi	0
1733	104	946.504	694.1922	0.6050828	0.6590465	610.0128	4.050549	0	946.3441	669.8043	0.4650348	0.6811618	615.5814	4.080412	0	4	946	682						Frog_fixed.avi	0
1750	105	988.8442	519.5223	0.6043857	0.6578433	610.0894	4.045546	0	996.5952	516.6	0.4646841	0.6798869	615.7589	4.044947	0	4	993	518						Frog_fixed.avi	0
1767	106	1012.303	475.9961	0.6039677	0.6571916	610.3051	4.037088	0	1026.856	452.5581	0.4642709	0.6795165	615.8876	4.060204	0	4	1020	464						Frog_fixed.avi	0
1783	107	1025.874	468.2645	0.6036598	0.6568825	610.1908	4.073685	0	1017.778	460.056	0.4637824	0.679414	615.9537	4.088796	0	4	1022	464						Frog_fixed.avi	0
1800	108	1023.458	466.6692	0.6032687	0.6565393	610.1763	4.075498	0	1019.801	455.8491	0.4633253	0.6791241	615.9738	4.070614	0	4	1022	461						Frog_fixed.avi	0
1817	109	1023.256	463.728	0.602896	0.6562333	610.0133	4.074521	0	1019.881	464.6082	0.4629517	0.6790093	615.6773	4.08602	0	4	1022	464						Frog_fixed.avi	0
1833	110	1024.422	470.4458	0.6025439	0.6560569	609.9077	4.070538	0	1014.084	467.0424	0.4625475	0.6789519	615.7153	4.078221	0	4	1019	469						Frog_fixed.avi	0
1850	111	1023.702	471.9696	0.6021836	0.6559219	610.0934	4.080077	0	1013.816	457.7107	0.4621613	0.6789868	615.6834	4.072437	0	4	1019	465						Frog_fixed.avi	0
1866	112	1021.812	467.5458	0.6018015	0.6558919	610.0151	4.090963	0	1017.033	464.4108	0.4617808	0.6790773	615.8657	4.0892	0	4	1019	466						Frog_fixed.avi	0
1883	113	1025.174	462.0986	0.60144	0.6560012	609.7805	4.09415	0	1016.99	457.556	0.4614286	0.6792898	615.5504	4.086855	0	4	1021	460						Frog_fixed.avi	0
1900	114	1025.512	461.9773	0.601091	0.6561289	609.889	4.093381	0	1015.303	458.3219	0.461073	0.6795432	615.6273	4.070051	0	4	1020	460						Frog_fixed.avi	0
1916	115	1022.647	463.8491	0.6007856	0.6563551	609.8822	4.095558	0	1013.571	464.1974	0.4607482	0.6798263	615.7325	4.065792	0	4	1018	464						Frog_fixed.avi	0
1933	116	1025.08	467.3682	0.6004931	0.6566381	609.6176	4.087478	0	1014.822	458.9281	0.4604661	0.6802778	615.4802	4.071114	0	4	1020	463						Frog_fixed.avi	0
1950	117	1024.585	469.8821	0.6002794	0.6570084	609.7985	4.105242	0	1011.326	467.4792	0.4601942	0.6806694	615.4983	4.079337	0	4	1018	469						Frog_fixed.avi	0
1966	118	1027.224	473.1183	0.6000583	0.6574004	609.6242	4.084963	0	1010.11	467.7872	0.4599972	0.6811807	615.3796	4.071883	0	4	1019	470						Frog_fixed.avi	0
1983	119	1027.547	472.9489	0.5998912	0.6577736	609.4496	4.076676	0	1010.893	468.6271	0.4598154	0.6815764	615.1724	4.074577	0	4	1019	471						Frog_fixed.avi	0
2000	120	1025.745	474.1036	0.5997315	0.6580779	609.7305	4.079478	0	1019.847	462.1892	0.4596442	0.6819654	615.3788	4.058209	0	4	1023	468						Frog_fixed.avi	0
2016	121	1030.676	470.844	0.5995609	0.6581711	609.5854	4.080106	0	1011.355	468.0697	0.4594918	0.6821263	615.3622	4.073519	0	4	1021	469						Frog_fixed.avi	0
2033	122	1028.749	473.2422	0.5994352	0.6581665	609.4509	4.083682	0	1020.614	465.0862	0.459385	0.6821744	615.3239	4.066195	0	4	1025	469						Frog_fixed.avi	0
2050	123	1026.351	473.0576	0.5993226	0.6580519	609.6743	4.089037	0	1019.565	469.3644	0.4592922	0.6821585	615.3892	4.063813	0	4	1023	471						Frog_fixed.avi	0
2066	124	1033.297	505.6969	0.5991151	0.6580294	609.6135	4.083079	0	1017.799	503.1906	0.4591207	0.6821664	615.5111	4.063381	0	4	1026	504						Frog_fixed.avi	0
2083	125	1038.708	516.4281	0.5990119	0.6578999	609.6235	4.078874	0	1015.748	512.1769	0.4590118	0.6821882	615.5613	4.07748	0	4	1027	514						Frog_fixed.avi	0
2100	126	1032.775	509.8804	0.598913	0.6578237	609.5638	4.070523	0	1023.004	510.9543	0.4589408	0.6821668	615.5818	4.0783	0	4	1028	510						Frog_fixed.avi	0
2116	127	1028.883	515.3312	0.598811	0.6577743	609.8924	4.086608	0	1025.766	513.2242	0.4588754	0.6821989	615.642	4.098402	0	4	1027	514						Frog_fixed.avi	0
2133	128	1032.648	515.8112	0.5987619	0.6577854	610.0005	4.091758	0	1017.2	517.2523	0.4587997	0.6822693	615.8962	4.10825	0	4	1025	517						Frog_fixed.avi	0
2150	129	1034.755	515.1281	0.5987103	0.6578521	610.1527	4.138252	0	1025.013	511.6987	0.4587682	0.6823757	616.0372	4.098441	0	4	1030	513						Frog_fixed.avi	0
2166	130	1033.735	513.3524	0.598682	0.6579765	610.2198	4.10786	0	1022.864	504.536	0.4587388	0.6825042	616.1255	4.107486	0	4	1028	509						Frog_fixed.avi	0
2183	131	1036.167	505.494	0.5986521	0.6581034	610.3604	4.138043	0	1018.897	505.4744	0.4587192	0.6826344	616.3153	4.12136	0	4	1028	505						Frog_fixed.avi	0
2200	132	1035.598	510.2733	0.5986499	0.6581957	610.4327	4.132263	0	1024.459	506.6339	0.4587061	0.6826953	616.4018	4.136734	0	4	1030	508						Frog_fixed.avi	0
2216	133	1035.768	508.8651	0.5986356	0.6583805	610.5192	4.157952	0	1019.47	508.6926	0.4587083	0.682794	616.4536	4.148037	0	4	1028	509						Frog_fixed.avi	0
2233	134	1037.326	512.195	0.5986459	0.6585573	610.5695	4.153657	0	1025.302	506.6059	0.4587254	0.6829236	616.5164	4.154943	0	4	1031	509						Frog_fixed.avi	0
2250	135	1041.121	499.6409	0.5986568	0.6588061	610.6582	4.180479	0	1028.065	509.035	0.4587728	0.6830686	616.5153	4.179721	0	4	1035	504						Frog_fixed.avi	0
2266	136	1039.175	504.5959	0.5986845	0.6589679	610.7271	4.191373	0	1029.27	504.2985	0.4587955	0.6832473	616.6616	4.184074	0	4	1034	504						Frog_fixed.avi	0
2283	137	1034.536	502.9627	0.5987045	0.6591127	610.808	4.192956	0	1017.584	501.2992	0.4588393	0.6834551	616.7366	4.186158	0	4	1026	502						Frog_fixed.avi	0
2300	138	1030.518	507.5894	0.5987383	0.6592066	610.8821	4.209597	0	1025.47	498.3466	0.4588876	0.6834977	616.8218	4.201904	0	4	1028	503						Frog_fixed.avi	0
2316	139	1029.74	510.1983	0.5987839	0.6592118	610.9464	4.218954	0	1028.104	497.4014	0.459016	0.6834587	616.821	4.209044	0	4	1029	504						Frog_fixed.avi	0
2333	140	1029.973	505.7585	0.5988626	0.6590948	611.14	4.221791	0	1016.348	502.4174	0.459034	0.6832914	616.7181	4.206893	0	4	1023	504						Frog_fixed.avi	0
2350	141	1031.654	497.7583	0.5989785	0.6589698	611.4415	4.227167	0	1022.825	504.8513	0.4591435	0.6830828	616.9172	4.198105	0	4	1027	501						Frog_fixed.avi	0
2366	142	1035.81	501.5618	0.5990696	0.6588761	611.4198	4.215765	0	1026.344	498.6017	0.4592541	0.6829601	617.0927	4.178508	0	4	1031	500						Frog_fixed.avi	0
2383	143	1035.374	503.4765	0.5991592	0.6587453	611.4801	4.215549	0	1022.863	497.3013	0.4593751	0.6829004	617.4186	4.185631	0	4	1029	500						Frog_fixed.avi	0
2399	144	1032.297	504.5786	0.5992646	0.6588165	611.6382	4.223213	0	1022.096	503.3394	0.459478	0.6828543	617.4099	4.182256	0	4	1027	504						Frog_fixed.avi	0
2416	145	1035.549	499.8641	0.5993595	0.6588602	611.7186	4.208822	0	1027.813	499.1513	0.4595894	0.6828571	617.2319	4.170082	0	4	1032	500						Frog_fixed.avi	0
2433	146	1036.106	499.6988	0.5994291	0.6589836	611.9724	4.206184	0	1027.82	504.2733	0.4596457	0.6828825	617.3958	4.166108	0	4	1032	502						Frog_fixed.avi	0
2449	147	1038.998	499.4824	0.5994712	0.659063	612.0746	4.215953	0	1027.707	504.1522	0.4596855	0.6829095	617.518	4.156402	0	4	1033	502						Frog_fixed.avi	0
2466	148	1033.214	507.304	0.5994689	0.6591558	612.1879	4.185172	0	1023.074	506.3393	0.4597069	0.6829672	617.6311	4.146114	0	4	1028	507						Frog_fixed.avi	0
2483	149	1038.789	502.1026	0.5994804	0.6592929	612.2059	4.199533	0	1031.242	501.7604	0.4597254	0.683098	617.7802	4.135364	0	4	1035	502						Frog_fixed.avi	0
2499	150	1029.756	503.2985	0.599494	0.6594392	612.3146	4.153131	0	1022.13	500.9785	0.4597475	0.6832126	617.8796	4.115829	0	4	1026	502						Frog_fixed.avi	0
2516	151	1036.952	503.5906	0.5994924	0.6594803	612.4304	4.168479	0	1028.774	494.8982	0.4597986	0.6833185	618.2137	4.111415	0	4	1033	499						Frog_fixed.avi	0
2533	152	1036.865	505.1556	0.5994908	0.659482	612.5852	4.151266	0	1020.03	508.3643	0.4597706	0.6832361	618.1407	4.106894	0	4	1028	507						Frog_fixed.avi	0
2549	153	1037.565	503.2486	0.5994773	0.659366	612.559	4.135955	0	1016.781	507.7051	0.459778	0.6831828	618.1987	4.115875	0	4	1027	505						Frog_fixed.avi	0
2566	154	1034.018	505.4273	0.599483	0.6592374	612.587	4.131643	0	1020.293	505.6144	0.4598405	0.6831272	618.4035	4.111014	0	4	1027	506						Frog_fixed.avi	0
2583	155	1035.667	497.0727	0.5994862	0.6591083	612.7565	4.136472	0	1024.244	503.7125	0.4598852	0.6830356	618.4918	4.10323	0	4	1030	500						Frog_fixed.avi	0
2599	156	1036.774	499.6212	0.5995665	0.6590171	612.678	4.125664	0	1021.658	507.3033	0.4599555	0.6829602	618.5727	4.091322	0	4	1029	503						Frog_fixed.avi	0
2616	157	1035.971	502.6116	0.5996924	0.6589476	612.9405	4.120061	0	1019.229	498.4758	0.4600509	0.6828589	618.7284	4.071258	0	4	1028	501						Frog_fixed.avi	0
2633	158	1039.549	493.9243	0.5998452	0.6589069	613.1036	4.121957	0	1025.959	496.0587	0.4602385	0.682776	618.8364	4.086016	0	4	1033	495						Frog_fixed.avi	0
2649	159	1037.203	498.3333	0.6000063	0.6588681	612.9857	4.1306	0	1026.85	496.7564	0.4604157	0.6827329	618.7049	4.112752	0	4	1032	498						Frog_fixed.avi	0
2666	160	1038.307	501.4307	0.6002569	0.6588783	613.2277	4.123336	0	1024.879	492.1664	0.4606017	0.6827369	619.0414	4.075377	0	4	1032	497						Frog_fixed.avi	0
2683	161	1032.119	498.7558	0.6004033	0.6589397	613.2346	4.104754	0	1029.399	501.6003	0.4608166	0.682759	618.6993	4.106195	0	4	1031	500						Frog_fixed.avi	0
2699	162	1039.026	494.1716	0.6005899	0.6589522	613.3071	4.123128	0	1024.552	497.4997	0.460942	0.6827787	618.7972	4.106681	0	4	1032	496						Frog_fixed.avi	0
2716	163	1036.784	503.7743	0.6007608	0.6589092	613.4284	4.142129	0	1022.933	501.3531	0.4610943	0.6827849	619.1396	4.105272	0	4	1030	503						Frog_fixed.avi	0
2733	164	1035.614	496.5396	0.600845	0.6588519	613.4445	4.11992	0	1027.557	494.9806	0.4612048	0.6827496	619.129	4.105952	0	4	1032	496						Frog_fixed.avi	0
2749	165	1036.351	496.0688	0.6008929	0.6588022	613.4913	4.117354	0	1030.99	489.7518	0.4612834	0.6826925	619.0931	4.092151	0	4	1034	493						Frog_fixed.avi	0
2766	166	1033.548	499.0282	0.6009343	0.6587185	613.5365	4.111151	0	1030.28	492.6962	0.4613613	0.6826722	618.9911	4.088877	0	4	1032	496						Frog_fixed.avi	0
2783	167	1034.594	493.1063	0.6009532	0.6588131	613.588	4.113503	0	1030.263	492.8376	0.4613885	0.6827109	619.0455	4.10098	0	4	1032	493						Frog_fixed.avi	0
2799	168	1033.681	497.1363	0.6009606	0.6589371	613.6689	4.121958	0	1025.863	492.4121	0.4614298	0.682828	619.1779	4.11292	0	4	1030	495						Frog_fixed.avi	0
2816	169	1034.746	491.9181	0.6009928	0.6591138	613.8091	4.109786	0	1024.877	501.9394	0.4614571	0.6830019	619.2908	4.099294	0	4	1030	497						Frog_fixed.avi	0
2833	170	1034.904	494.364	0.6010167	0.6593464	613.9079	4.092296	0	1033.406	490.1663	0.4615262	0.6833344	619.6302	4.099359	0	4	1034	492						Frog_fixed.avi	0
2849	171	1035.897	491.0307	0.6010309	0.6595094	614.1154	4.100099	0	1027.803	490.1876	0.4615577	0.6835847	619.7057	4.116075	0	4	1032	491						Frog_fixed.avi	0
2866	172	1016.386	473.6891	0.6011145	0.6596108	614.436	4.124258	0	1016.356	473.4444	0.4616295	0.6836444	619.9291	4.115633	0	4	1016	474						Frog_fixed.avi	0
2883	173	1017.995	473.4922	0.6011086	0.6596162	614.5128	4.105467	0	1012.373	482.4795	0.4616548	0.6836639	620.0402	4.097643	0	4	1015	478						Frog_fixed.avi	0
2899	174	1023.079	478.832	0.6011159	0.6594762	614.6824	4.094366	0	1016.487	483.0568	0.4616705	0.683616	620.1547	4.111533	0	4	1020	481						Frog_fixed.avi	0
2916	175	1021.883	469.352	0.6011005	0.6593501	614.8134	4.111015	0	1014.029	478.121	0.4616882	0.6835424	620.2713	4.074993	0	4	1018	474						Frog_fixed.avi	0
2933	176	1021.861	473.1681	0.6010871	0.6591479	614.974	4.105828	0	1016.502	468.757	0.4617017	0.6834475	620.4524	4.077335	0	4	1019	471						Frog_fixed.avi	0
2949	177	1022.89	472.4538	0.601052	0.6590282	615.1544	4.079898	0	1014.823	474.425	0.4616919	0.6833036	620.5952	4.085184	0	4	1019	473						Frog_fixed.avi	0
2966	178	1023.627	478.4919	0.6009919	0.6589254	615.4695	4.103966	0	1018.276	478.6715	0.4616764	0.6832858	620.7303	4.082983	0	4	1021	479						Frog_fixed.avi	0
2982	179	1020.135	477.0226	0.6009431	0.6589154	615.6198	4.084001	0	1018.637	474.9343	0.4616711	0.6834123	620.9182	4.096087	0	4	1019	476						Frog_fixed.avi	0
2999	180	1015.873	474.3396	0.6008472	0.6589637	615.6632	4.073987	0	1024.075	478.8841	0.4616475	0.6835139	621.0432	4.094875	0	4	1020	477						Frog_fixed.avi	0
3016	181	1018.503	474.3901	0.6007838	0.6590648	615.772	4.075953	0	1015.432	481.4454	0.4615829	0.6836664	621.2944	4.079033	0	4	1017	478						Frog_fixed.avi	0
3032	182	1020.995	477.4703	0.6006905	0.6591747	615.7934	4.099051	0	1019.378	480.0752	0.4615144	0.6838635	621.5558	4.095052	0	4	1020	479						Frog_fixed.avi	0
3049	183	1017.67	474.0422	0.6005892	0.6593134	616.0197	4.103067	0	1018.23	478.8252	0.4614385	0.684052	621.6697	4.092912	0	4	1018	476						Frog_fixed.avi	0
3066	184	1017.592	466.8404	0.6004869	0.6593515	616.2734	4.089985	0	1019.089	472.693	0.4613627	0.6842661	621.7073	4.089568	0	4	1018	470						Frog_fixed.avi	0
3082	185	1015.168	472.3466	0.6003559	0.6593369	616.2332	4.061378	0	1022.955	475.9791	0.4612997	0.6843331	621.8314	4.087816	0	4	1019	474						Frog_fixed.avi	0
3099	186	1021.464	472.4052	0.6002622	0.6593017	616.3552	4.102024	0	1026.912	472.0013	0.4611863	0.6843579	622.1559	4.084318	0	4	1024	472						Frog_fixed.avi	0
3116	187	1015.039	479.6744	0.6001443	0.6591499	616.6391	4.089359	0	1016.836	478.3217	0.461098	0.6843317	622.3895	4.103761	0	4	1016	479						Frog_fixed.avi	0
3132	188	1017.429	473.628	0.6000546	0.6590568	616.655	4.067608	0	1022.461	478.7025	0.4610637	0.6842844	622.4775	4.100864	0	4	1020	476						Frog_fixed.avi	0
3149	189	1021.202	468.1704	0.6000076	0.6589269	616.761	4.079455	0	1013.428	479.1944	0.4609924	0.6841421	622.3131	4.076127	0	4	1017	474						Frog_fixed.avi	0
3166	190	1019.534	470.8627	0.599982	0.6587812	616.7636	4.074961	0	1011.125	486.0466	0.4609779	0.6840038	622.3766	4.090454	0	4	1015	478						Frog_fixed.avi	0
3182	191	1016.767	474.8893	0.5999533	0.6586196	616.882	4.058741	0	1013.664	481.4652	0.460963	0.6838712	622.4803	4.093575	0	4	1015	478						Frog_fixed.avi	0
3199	192	1019.392	470.8176	0.5999468	0.6585603	616.9664	4.068848	0	1012.649	482.187	0.4609745	0.6837656	622.5158	4.101784	0	4	1016	477						Frog_fixed.avi	0
3216	193	1026.611	468.6536	0.5999483	0.6585792	617.0222	4.090362	0	1019.058	480.0614	0.4610102	0.6837162	622.7787	4.118228	0	4	1023	474						Frog_fixed.avi	0
3232	194	1023.692	471.6337	0.5999414	0.6586868	617.0665	4.08602	0	1012.713	478.5994	0.4610234	0.6837223	622.8262	4.114628	0	4	1018	475						Frog_fixed.avi	0
3249	195	1023.06	472.574	0.5999596	0.6588648	617.0275	4.091393	0	1016.636	479.7328	0.4610463	0.6837765	622.9214	4.109052	0	4	1020	476						Frog_fixed.avi	0
3266	196	1022.046	472.7574	0.5999928	0.659036	617.107	4.079675	0	1011.715	484.3222	0.4610701	0.6838681	622.9137	4.103174	0	4	1017	479						Frog_fixed.avi	0
3282	197	1023.002	461.568	0.6000724	0.6592496	617.3095	4.092536	0	1013.681	479.0639	0.4611275	0.6839868	622.9125	4.10878	0	4	1018	470						Frog_fixed.avi	0
3299	198	1024.223	465.53	0.6001502	0.6594168	617.3177	4.09269	0	1014.549	475.7994	0.4612265	0.6841602	622.9611	4.090462	0	4	1019	471						Frog_fixed.avi	0
3316	199	1025.231	471.4608	0.600278	0.6595809	617.4074	4.093439	0	1017.255	473.132	0.4613441	0.6843296	622.9794	4.099251	0	4	1021	472						Frog_fixed.avi	0
3332	200	1021.455	468.4329	0.6003608	0.6597179	617.4003	4.085632	0	1031.382	469.0626	0.4615007	0.6844305	622.949	4.102043	0	4	1026	469						Frog_fixed.avi	0
3349	201	1024.798	465.5119	0.6004349	0.6598046	617.2938	4.104113	0	1022.139	480.031	0.4615631	0.6844783	622.9888	4.146441	0	4	1023	473						Frog_fixed.avi	0
3366	202	1026.734	473.0721	0.6005002	0.6598373	617.1901	4.105399	0	1019.655	475.4995	0.4616127	0.6845405	623.0508	4.133492	0	4	1023	474						Frog_fixed.avi	0
3382	203	1030.535	465.3909	0.6005441	0.6598665	617.3753	4.108382	0	1016.688	481.0893	0.4616382	0.6845669	623.0305	4.129525	0	4	1024	473						Frog_fixed.avi	0
3399	204	1027.31	471.8409	0.600555	0.6598938	617.3234	4.12535	0	1018.736	474.132	0.4616563	0.6845964	623.0396	4.143491	0	4	1023	473						Frog_fixed.avi	0
3416	205	1022.212	472.4674	0.6005084	0.6599184	617.1943	4.116027	0	1018.703	479.2257	0.461659	0.6846219	623.0544	4.125414	0	4	1020	476						Frog_fixed.avi	0
3432	206	1027.308	468.5801	0.6004875	0.6599228	617.2177	4.12534	0	1017.251	473.9901	0.461623	0.6846876	623.0345	4.137461	0	4	1022	471						Frog_fixed.avi	0
3449	207	1027.943	466.5646	0.6004398	0.6599829	617.275	4.143854	0	1020.446	470.0215	0.4615837	0.6847822	623.0688	4.150451	0	4	1024	468						Frog_fixed.avi	0
3466	208	1026.817	464.8295	0.6003548	0.6601174	617.3973	4.149282	0	1021.241	469.7111	0.461511	0.6849	622.8619	4.155186	0	4	1024	467						Frog_fixed.avi	0
3482	209	1027.479	463.6076	0.6002711	0.6601835	617.5035	4.169723	0	1026.481	467.5761	0.4614661	0.6850579	623.0454	4.172299	0	4	1027	466						Frog_fixed.avi	0
3499	210	1029.9	463.4861	0.6001369	0.6602851	617.4468	4.179303	0	1020.39	466.0703	0.4613135	0.6851326	623.0935	4.172994	0	4	1025	465						Frog_fixed.avi	0
3515	211	1033.786	463.8091	0.600045	0.6604084	617.3364	4.19317	0	1025.659	471.8279	0.4611988	0.6852061	623.1473	4.161938	0	4	1030	468						Frog_fixed.avi	0
3532	212	1029.967	471.3748	0.5999345	0.6605057	617.2537	4.192937	0	1026.235	472.5664	0.4611261	0.6852932	623.1302	4.194049	0	4	1028	472						Frog_fixed.avi	0
3549	213	1027.16	468.1553	0.5998692	0.660625	617.4018	4.187738	0	1025.071	472.8409	0.4610551	0.6854472	623.11	4.191579	0	4	1026	470						Frog_fixed.avi	0
3565	214	1029.991	469.1893	0.5998259	0.6608018	617.4731	4.194711	0	1020.852	476.7293	0.4609807	0.6856431	622.9246	4.198509	0	4	1025	473						Frog_fixed.avi	0
3582	215	1031.514	469.6389	0.5997874	0.6610588	617.4802	4.219121	0	1023.43	472.1448	0.4609947	0.6859581	623.0653	4.212085	0	4	1027	471						Frog_fixed.avi	0
3599	216	1031.677	463.3399	0.5997785	0.6613194	617.4448	4.238637	0	1026.303	479.1084	0.4609798	0.6861159	623.0858	4.21454	0	4	1029	471						Frog_fixed.avi	0
3615	217	1035.527	468.6378	0.5997677	0.6614879	617.5527	4.247656	0	1024.11	480.8071	0.460961	0.6862355	623.1536	4.210227	0	4	1030	475						Frog_fixed.avi	0
3632	218	1035.201	472.3839	0.5997734	0.6616228	617.4936	4.246375	0	1016.477	475.4514	0.4608838	0.6862971	623.2477	4.218414	0	4	1026	474						Frog_fixed.avi	0
3649	219	1027.864	471.6595	0.5997757	0.6616986	617.5805	4.243479	0	1020.241	481.5382	0.460923	0.6862873	623.3784	4.227744	0	4	1024	477						Frog_fixed.avi	0
3665	220	1028.938	474.846	0.5997842	0.6616263	617.5268	4.246579	0	1028.622	480.5612	0.4609773	0.6862158	623.1699	4.230977	0	4	1029	478						Frog_fixed.avi	0
3682	221	1031.257	466.4016	0.5998073	0.6616039	617.5717	4.276436	0	1032.464	478.155	0.461002	0.6861589	623.2153	4.230162	0	4	1032	472						Frog_fixed.avi	0
3699	222	1027.915	473.2931	0.5998385	0.6615381	617.539	4.283836	0	1030.383	475.9331	0.4610407	0.6860861	623.2205	4.22592	0	4	1029	475						Frog_fixed.avi	0
3715	223	1026.377	475.9072	0.5999068	0.661527	617.526	4.282333	0	1023.349	476.25	0.4610888	0.6860675	623.2351	4.235635	0	4	1025	476						Frog_fixed.avi	0
3732	224	1025.466	472.8286	0.6000127	0.6615555	617.4812	4.302717	0	1024.273	473.0286	0.4611571	0.6860661	623.3395	4.243417	0	4	1025	473						Frog_fixed.avi	0
3749	225	1032.07	468.6441	0.6001197	0.6617061	617.5412	4.304701	0	1018.054	480.6035	0.4612464	0.6861423	623.4008	4.257504	0	4	1025	475						Frog_fixed.avi	0
3765	226	1027.727	471.2718	0.6002522	0.6618727	617.5841	4.313424	0	1022.181	480.1631	0.461375	0.6862776	623.2423	4.280475	0	4	1025	476						Frog_fixed.avi	0
3782	227	1027.845	464.703	0.6003482	0.6620781	617.4734	4.341524	0	1031.79	476.0119	0.4615343	0.6864232	623.2036	4.269274	0	4	1030	470						Frog_fixed.avi	0
3799	228	1021.651	470.2224	0.6004551	0.6622356	617.376	4.30967	0	1022.8	477.6142	0.4616281	0.6865792	623.2066	4.29459	0	4	1022	474						Frog_fixed.avi	0
3815	229	1025.999	475.9767	0.6005777	0.6623368	617.3835	4.326899	0	1018.591	479.9706	0.4617009	0.6866211	623.2964	4.298748	0	4	1022	478						Frog_fixed.avi	0
3832	230	1032.229	467.4978	0.6006614	0.6624293	617.4298	4.338761	0	1022.269	474.5419	0.4617873	0.6867139	623.1995	4.301581	0	4	1027	471						Frog_fixed.avi	0
3849	231	1031.49	469.468	0.6007407	0.6624964	617.485	4.364078	0	1020.93	474.6069	0.4618437	0.6867189	623.1463	4.304688	0	4	1026	472						Frog_fixed.avi	0
3865	232	1027.814	470.0277	0.6008098	0.6625407	617.403	4.368254	0	1032.637	472.5038	0.4619572	0.6867374	623.0341	4.312709	0	4	1030	471						Frog_fixed.avi	0
3882	233	1028.536	465.3102	0.6008367	0.6625965	617.3466	4.369864	0	1034.958	468.3628	0.4619822	0.6867538	623.0671	4.323688	0	4	1032	467						Frog_fixed.avi	0
3899	234	1032.429	465.1742	0.600869	0.6626056	617.1581	4.376575	0	1039.034	461.7103	0.4620003	0.6867745	622.9676	4.328275	0	4	1036	463						Frog_fixed.avi	0
3915	235	1031.797	467.4679	0.600885	0.6626305	617.1014	4.380974	0	1030.925	472.3496	0.4620008	0.6867534	622.9116	4.326016	0	4	1031	470						Frog_fixed.avi	0
3932	236	1030.436	470.0779	0.6008844	0.6626574	617.0027	4.370268	0	1033.404	466.6753	0.4619978	0.6867446	622.8777	4.324541	0	4	1032	468						Frog_fixed.avi	0
3949	237	1030.943	470.6763	0.6008822	0.6626611	616.9308	4.395915	0	1028.282	469.2018	0.4619469	0.6866907	622.6731	4.348067	0	4	1030	470						Frog_fixed.avi	0
3965	238	1039.231	474.6328	0.6009246	0.6624616	616.9213	4.388332	0	1022.552	471.6241	0.4619437	0.6866558	622.5609	4.359304	0	4	1031	473						Frog_fixed.avi	0
3982	239	1031.126	470.1369	0.6008925	0.662636	616.9213	4.413804	0	1029.838	474.9948	0.4619301	0.6865318	622.422	4.354368	0	4	1030	473						Frog_fixed.avi	0
3998	240	1032.52	468.9995	0.6008908	0.6626322	616.7545	4.404639	0	1028.775	474.5651	0.4619203	0.6864531	622.4068	4.375964	0	4	1031	472						Frog_fixed.avi	0
4015	241	1028.922	471.179	0.6008982	0.6626399	616.6843	4.41761	0	1028.444	472.7885	0.4619104	0.6864292	622.2697	4.382164	0	4	1029	472						Frog_fixed.avi	0
4032	242	1035.558	467.7463	0.6008861	0.6626251	616.6673	4.438008	0	1029.144	470.658	0.4618875	0.6863923	622.1879	4.384754	0	4	1032	469						Frog_fixed.avi	0
4048	243	1026.293	468.8867	0.6008275	0.6626299	616.4033	4.424272	0	1030.131	477.0999	0.4618476	0.6863652	622.1181	4.396674	0	4	1028	473						Frog_fixed.avi	0
4065	244	1026.189	472.558	0.6007802	0.6625963	616.3574	4.42447	0	1031.717	476.1227	0.4617981	0.6863347	622.0234	4.40314	0	4	1029	474						Frog_fixed.avi	0
4082	245	1028.844	462.8479	0.6007155	0.6625109	616.282	4.427854	0	1035.583	466.6041	0.461707	0.6862662	622.15	4.42309	0	4	1032	465						Frog_fixed.avi	0
4098	246	1030.275	464.7661	0.600621	0.6623608	616.1961	4.454507	0	1034.394	468.8021	0.4616231	0.6861768	622.181	4.417353	0	4	1032	467						Frog_fixed.avi	0
4115	247	1026.378	469.9646	0.6005576	0.6623173	616.2044	4.444712	0	1026.148	472.2794	0.4615036	0.6861384	621.9376	4.408846	0	4	1026	471						Frog_fixed.avi	0
4132	248	1030.262	467.4691	0.600505	0.6623197	616.1259	4.457118	0	1023.09	478.8853	0.461434	0.6861339	621.757	4.422101	0	4	1027	473						Frog_fixed.avi	0
4148	249	1029.838	472.5624	0.6004679	0.6623325	616.0683	4.463424	0	1028.379	472.5209	0.4613743	0.6861582	621.7054	4.431996	0	4	1029	473						Frog_fixed.avi	0
4165	250	1028.959	470.4842	0.6004384	0.6623706	615.9803	4.467299	0	1033.694	471.7021	0.4613434	0.6861771	621.6077	4.452701	0	4	1031	471						Frog_fixed.avi	0
4182	251	1032.362	472.2426	0.6004475	0.6624048	615.9093	4.476035	0	1038.387	473.8255	0.4613241	0.6861959	621.561	4.462545	0	4	1035	473						Frog_fixed.avi	0
4198	252	1030.122	469.1668	0.600452	0.6623811	615.8174	4.471207	0	1034.33	475.4768	0.4613097	0.6861749	621.4948	4.468705	0	4	1032	472						Frog_fixed.avi	0
4215	253	1028.543	471.7897	0.600472	0.6623091	615.6894	4.46876	0	1032.786	470.7317	0.4613124	0.6861002	621.4323	4.456874	0	4	1031	471						Frog_fixed.avi	0
4232	254	1030.293	475.7224	0.6004971	0.6621118	615.6289	4.468194	0	1032.832	467.1784	0.4613128	0.6859299	621.3575	4.455128	0	4	1032	471						Frog_fixed.avi	0
4248	255	1029.541	476.1155	0.6005402	0.6618738	615.3505	4.470644	0	1034.099	465.0744	0.4613202	0.6855985	621.2558	4.456873	0	4	1032	471						Frog_fixed.avi	0
4265	256	1028.231	470.7174	0.6005659	0.6616817	615.2851	4.472173	0	1036.353	467.6612	0.4613209	0.6853684	621.1935	4.454756	0	4	1032	469						Frog_fixed.avi	0
4282	257	1028.959	469.7489	0.6005787	0.6615045	615.2048	4.467099	0	1036.428	463.7582	0.4613185	0.6852013	621.1268	4.443574	0	4	1033	467						Frog_fixed.avi	0
4298	258	1031.608	467.6616	0.6005955	0.6613827	615.1219	4.489366	0	1033.58	464.2289	0.4613082	0.6850821	621.0302	4.459299	0	4	1033	466						Frog_fixed.avi	0
4315	259	1030.817	470.0365	0.6006047	0.6612985	615.0571	4.494548	0	1029.682	485.8671	0.4613419	0.6846901	621.0183	4.430227	0	4	1030	478						Frog_fixed.avi	0
4332	260	1028.761	471.8032	0.6006274	0.6611799	614.9515	4.500619	0	1025.667	475.1168	0.4612686	0.6847422	621.0183	4.440559	0	4	1027	473						Frog_fixed.avi	0
4348	261	1028.478	467.9341	0.6006693	0.6610407	614.8676	4.500031	0	1028.605	472.3436	0.4613424	0.6846017	620.7004	4.443131	0	4	1029	470						Frog_fixed.avi	0
4365	262	1024.109	470.5416	0.600728	0.6608316	614.681	4.497265	0	1030.21	472.3119	0.4613902	0.6843979	620.628	4.473536	0	4	1027	471						Frog_fixed.avi	0
4382	263	1025.289	470.6559	0.6007835	0.6606327	614.5263	4.508372	0	1026.499	479.3558	0.4614081	0.6840246	620.2408	4.463647	0	4	1026	475						Frog_fixed.avi	0
4398	264	1026.074	469.2453	0.6008333	0.6603155	614.3033	4.52324	0	1030.148	475.9422	0.4614556	0.6837622	620.2993	4.478239	0	4	1028	473						Frog_fixed.avi	0
4415	265	1024.484	468.4578	0.6008566	0.6600744	614.175	4.528602	0	1034.691	469.4503	0.4614903	0.6834931	620.028	4.48111	0	4	1030	469						Frog_fixed.avi	0
4432	266	1024.833	466.9525	0.6008753	0.6597534	614.045	4.538172	0	1035.576	474.1792	0.4614909	0.683101	619.8974	4.45913	0	4	1030	471						Frog_fixed.avi	0
4448	267	1034.779	478.5642	0.6009529	0.6592847	614.0269	4.523424	0	1035.002	469.5811	0.4615041	0.6828541	619.7502	4.476288	0	4	1035	474						Frog_fixed.avi	0
4465	268	1035.137	467.0167	0.6009917	0.6591574	614.0269	4.543322	0	1031.001	470.8815	0.4614695	0.682696	619.4874	4.491859	0	4	1033	469						Frog_fixed.avi	0
4481	269	1027.59	460.9544	0.6009989	0.6593094	614.0269	4.556183	0	1029.871	467.373	0.4614899	0.6826341	619.3785	4.494567	0	4	1029	464						Frog_fixed.avi	0
4498	270	1037.469	464.9049	0.6010975	0.6591264	613.7763	4.556493	0	1026.25	474.1282	0.4614956	0.6825994	619.2186	4.501632	0	4	1032	470						Frog_fixed.avi	0
4515	271	1031.76	464.6485	0.6011689	0.6592619	613.7763	4.58488	0	1029.028	481.1147	0.4615357	0.6824324	619.0147	4.512753	0	4	1030	473						Frog_fixed.avi	0
4531	272	1027.97	468.1212	0.6012775	0.6590917	613.2277	4.555155	0	1022.456	477.6128	0.4616237	0.6822837	618.7845	4.494892	0	4	1025	473						Frog_fixed.avi	0
4548	273	1023.36	474.2305	0.6014093	0.6587939	613.0012	4.566671	0	1030.344	477.2621	0.4618013	0.6820574	618.6025	4.485371	0	4	1027	476						Frog_fixed.avi	0
4565	274	1026.867	469.2548	0.6015866	0.658566	612.7502	4.569148	0	1031.381	480.4036	0.4618872	0.681646	618.4794	4.518627	0	4	1029	475						Frog_fixed.avi	0
4581	275	1024.718	467.4447	0.6017087	0.658259	612.6673	4.59231	0	1028.599	475.6918	0.4619707	0.6813518	618.3077	4.518225	0	4	1027	472						Frog_fixed.avi	0
4598	276	1028.984	469.1944	0.6018619	0.6579704	612.5594	4.575648	0	1026.782	470.5004	0.4620699	0.6810942	618.0113	4.523271	0	4	1028	470						Frog_fixed.avi	0
4615	277	1028.143	465.0637	0.6019799	0.6577986	612.2363	4.569268	0	1022.854	480.7986	0.462145	0.6807722	617.8847	4.544884	0	4	1025	473						Frog_fixed.avi	0
4631	278	1023.856	463.8529	0.6020733	0.6575325	612.1159	4.58373	0	1029.08	476.6344	0.4622384	0.6805084	617.6353	4.521107	0	4	1026	470						Frog_fixed.avi	0
4648	279	1024.536	469.9813	0.602156	0.6572474	611.9283	4.578199	0	1022.881	473.9136	0.4622978	0.6802119	617.5419	4.533217	0	4	1024	472						Frog_fixed.avi	0
4665	280	1027.518	470.7954	0.6022501	0.6569955	611.8434	4.581511	0	1025.204	481.5599	0.4623227	0.6798576	617.4103	4.534776	0	4	1026	476						Frog_fixed.avi	0
4681	281	1032.142	469.9809	0.6022981	0.6568167	611.5481	4.581467	0	1026.642	479.3754	0.4623342	0.6796807	617.2108	4.539262	0	4	1029	475						Frog_fixed.avi	0
4698	282	-1280	-1024	-1	-1	-1	-1	4	-1280	-1024	-1	-1	-1	-1	4	4	0	0						Frog_fixed.avi	0
4715	283	1027.475	476.6983	0.6023929	0.6565615	611.3308	4.588085	0	1023.199	472.7783	0.4623462	0.6794143	617.195	4.520146	0	4	1025	475						Frog_fixed.avi	0
4731	284	1022.414	467.8502	0.6024606	0.6564578	611.2104	4.558152	0	1025.395	489.2826	0.462395	0.6791776	616.6861	4.538823	0	4	1024	479						Frog_fixed.avi	0
4748	285	1028.391	469.9845	0.6025588	0.6563127	611.2053	4.580951	0	1022.99	481.9667	0.4624491	0.6790567	616.6333	4.537292	0	4	1026	476						Frog_fixed.avi	0
4765	286	1033.926	467.0747	0.6026707	0.656175	610.8954	4.5895	0	1029.525	481.1304	0.4625682	0.6789027	616.5128	4.513731	0	4	1032	474						Frog_fixed.avi	0
4781	287	1026.82	472.7545	0.6027383	0.6559462	610.7316	4.577348	0	1028.618	480.4816	0.4626149	0.6787087	616.4855	4.530482	0	4	1028	477						Frog_fixed.avi	0
4798	288	1020.919	477.3608	0.6027746	0.655651	610.6953	4.549016	0	1020.977	486.3373	0.4626001	0.6783667	616.158	4.525871	0	4	1021	482						Frog_fixed.avi	0
4815	289	1021.716	475.2094	0.6027751	0.6553624	610.5687	4.56309	0	1031.989	480.2715	0.4626316	0.6781504	616.2623	4.5239	0	4	1027	478						Frog_fixed.avi	0
4831	290	1022.115	472.1859	0.6027436	0.6550317	610.4926	4.560822	0	1028.202	478.4099	0.4625558	0.6778854	616.0396	4.534289	0	4	1025	475						Frog_fixed.avi	0
4848	291	1037.189	480.3322	0.6027384	0.6545196	610.4903	4.559434	0	1027.588	492.7865	0.4624827	0.6776181	615.9142	4.522227	0	4	1032	487						Frog_fixed.avi	0
4865	292	1030.341	470.202	0.6026292	0.6546253	610.4903	4.553953	0	1029.096	488.1003	0.4624178	0.6775855	615.7866	4.522466	0	4	1030	479						Frog_fixed.avi	0
4881	293	1028.64	476.5018	0.6025757	0.6546724	610.0687	4.55635	0	1034.94	476.5717	0.4623823	0.6778245	615.6866	4.523311	0	4	1032	477						Frog_fixed.avi	0
4898	294	1026.132	471.4939	0.6025609	0.6549404	610.1225	4.557341	0	1031.709	486.9469	0.4623668	0.6780916	615.6281	4.509289	0	4	1029	479						Frog_fixed.avi	0
4914	295	1029.117	471.8409	0.602613	0.6552593	610.0159	4.554865	0	1031.724	491.7183	0.4624056	0.67839	615.6017	4.52304	0	4	1030	482						Frog_fixed.avi	0
4931	296	1028.864	478.519	0.6027428	0.6555063	609.972	4.551291	0	1030.492	483.1685	0.4624825	0.6787645	615.4633	4.508428	0	4	1030	481						Frog_fixed.avi	0
4948	297	1024.476	471.5916	0.602871	0.6557892	609.8936	4.575376	0	1031.11	484.5903	0.4626091	0.6789878	615.4054	4.509491	0	4	1028	478						Frog_fixed.avi	0
4964	298	1029.694	480.6627	0.6030728	0.6557141	609.8702	4.55065	0	1027.744	487.3062	0.462725	0.6791018	615.3118	4.513129	0	4	1029	484						Frog_fixed.avi	0
4981	299	1022.957	468.7771	0.6031566	0.6561565	609.8702	4.56289	0	1031.322	490.4946	0.4628886	0.6791881	615.288	4.511935	0	4	1027	480						Frog_fixed.avi	0
4998	300	1023.526	476.0403	0.6032713	0.6560315	609.782	4.529339	0	1030.008	488.882	0.4629488	0.6792735	615.2874	4.508251	0	4	1027	482						Frog_fixed.avi	0
5014	301	1020.894	477.0107	0.6033614	0.6564459	609.782	4.558748	0	1027.797	483.7844	0.4630164	0.6794804	615.3378	4.504396	0	4	1024	480						Frog_fixed.avi	0
5031	302	1011.888	479.1581	0.6034663	0.6567267	609.8061	4.550054	0	1028.605	481.9099	0.4631215	0.679678	615.4285	4.503704	0	4	1020	481						Frog_fixed.avi	0
5048	303	1022.011	476.3956	0.6036454	0.6570776	609.844	4.541281	0	1026.038	491.6269	0.463292	0.6799218	615.5164	4.511142	0	4	1024	484						Frog_fixed.avi	0
5064	304	1017.763	473.6147	0.6038268	0.6574592	609.912	4.549786	0	1031.421	481.459	0.4634651	0.6802878	615.3976	4.497626	0	4	1025	478						Frog_fixed.avi	0
5081	305	1019.762	472.9711	0.6040497	0.6577736	609.8854	4.540626	0	1025.347	486.4814	0.4636439	0.6804839	615.4968	4.50156	0	4	1023	480						Frog_fixed.avi	0
5098	306	1022.998	474.6704	0.6042345	0.6578405	610.0915	4.555609	0	1029.748	492.3254	0.4639171	0.680303	615.4763	4.46488	0	4	1026	483						Frog_fixed.avi	0
5114	307	1016.154	474.5118	0.6043748	0.657732	610.1353	4.548766	0	1029.413	481.9941	0.4640247	0.6803725	615.4763	4.494527	0	4	1023	478						Frog_fixed.avi	0
5131	308	1019.495	470.6026	0.6045242	0.6574082	610.3286	4.549605	0	1023.887	489.0843	0.464152	0.679979	615.7349	4.494564	0	4	1022	480						Frog_fixed.avi	0
5148	309	1023.418	473.7258	0.6046221	0.6570289	610.2946	4.542342	0	1024.907	483.7601	0.4643019	0.6796228	615.9611	4.490733	0	4	1024	479						Frog_fixed.avi	0
5164	310	1018.52	477.0655	0.6047022	0.6566656	610.5309	4.544097	0	1024.916	492.0858	0.464376	0.6792312	616.0994	4.486155	0	4	1022	485						Frog_fixed.avi	0
5181	311	1021.229	473.1626	0.6047658	0.6564339	610.6812	4.545439	0	1027.831	492.6482	0.4644892	0.6790617	616.0476	4.493102	0	4	1025	483						Frog_fixed.avi	0
5198	312	1016.854	475.4344	0.6048338	0.656387	610.7606	4.52071	0	1020.936	488.2959	0.464584	0.6790371	616.2195	4.47791	0	4	1019	482						Frog_fixed.avi	0
5214	313	1015.258	473.2797	0.6049286	0.656417	610.9863	4.528829	0	1027.066	489.5975	0.4647001	0.6791359	616.4861	4.493712	0	4	1021	481						Frog_fixed.avi	0
5231	314	1024.701	480.3673	0.6050169	0.6561561	611.0091	4.528924	0	1022.638	489.8301	0.4647691	0.6792396	616.6238	4.491504	0	4	1024	485						Frog_fixed.avi	0
5248	315	1026.241	463.7117	0.6050512	0.6564271	611.0091	4.536543	0	1024.269	492.5584	0.4648208	0.6792604	616.6933	4.493949	0	4	1025	478						Frog_fixed.avi	0
5264	316	1024.824	471.7172	0.6050478	0.6562685	611.4247	4.536251	0	1024.518	486.0004	0.4648266	0.6792096	616.7578	4.497006	0	4	1025	479						Frog_fixed.avi	0
5281	317	1018.306	465.1972	0.604958	0.6560652	611.4177	4.537584	0	1023.888	489.8679	0.4647805	0.679054	616.9621	4.48215	0	4	1021	478						Frog_fixed.avi	0
5298	318	1020.214	468.7315	0.6049075	0.6558244	611.5419	4.549319	0	1031.048	483.7155	0.4647401	0.6788428	617.0866	4.491979	0	4	1026	476						Frog_fixed.avi	0
5314	319	1019.803	468.8256	0.604888	0.6556258	611.6772	4.535561	0	1030.242	481.8781	0.4647392	0.6786968	617.1525	4.501218	0	4	1025	475						Frog_fixed.avi	0
5331	320	1023.467	466.3966	0.6049563	0.6555815	611.8489	4.528883	0	1022.774	478.5587	0.4648014	0.6786304	617.3528	4.507773	0	4	1023	472						Frog_fixed.avi	0
5348	321	1018.375	471.0333	0.6050696	0.6556491	611.9677	4.543077	0	1023.402	478.3946	0.4649537	0.6786395	617.6672	4.510946	0	4	1021	475						Frog_fixed.avi	0
5364	322	1030.432	477.6402	0.6052212	0.6555916	611.9678	4.551159	0	1030.75	475.9545	0.465162	0.6787506	617.4785	4.505555	0	4	1031	477						Frog_fixed.avi	0
5381	323	1025.442	463.3034	0.60546	0.6560839	611.9678	4.544755	0	1027.84	482.3084	0.4653652	0.6788998	617.7916	4.501489	0	4	1027	473						Frog_fixed.avi	0
5398	324	1023.392	469.2704	0.6056154	0.6562843	612.3377	4.555511	0	1019.364	489.8226	0.4654881	0.6790843	617.9617	4.514651	0	4	1021	480						Frog_fixed.avi	0
5414	325	-1280	-1024	-1	-1	-1	-1	4	-1280	-1024	-1	-1	-1	-1	4	4	0	0						Frog_fixed.avi	0
5431	326	1023.528	474.0338	0.6056371	0.6564324	612.4368	4.552487	0	1022.019	479.5575	0.4655773	0.6793491	618.0639	4.516495	0	4	1023	477						Frog_fixed.avi	0
5448	327	1022.513	465.8733	0.6055505	0.6567675	612.4368	4.572939	0	1021.399	472.3076	0.4655331	0.6794984	618.3174	4.514682	0	4	1022	469						Frog_fixed.avi	0
5464	328	1037.123	469.7147	0.6054789	0.6566856	612.908	4.561182	0	1028.173	478.8035	0.4654695	0.6795686	618.4872	4.522821	0	4	1033	474						Frog_fixed.avi	0
5481	329	1024.974	467.1872	0.6053579	0.6570367	612.908	4.585071	0	1026.186	483.3272	0.4654084	0.6796939	618.6719	4.522733	0	4	1026	475						Frog_fixed.avi	0
5497	330	1028.389	460.0498	0.6052893	0.6572889	613.4026	4.579589	0	1021.05	479.2882	0.4653248	0.6799383	618.9654	4.542854	0	4	1025	470						Frog_fixed.avi	0
5514	331	1026.524	469.0818	0.6052145	0.6575679	613.6812	4.559047	0	1024.157	473.6314	0.465305	0.6803156	619.024	4.537323	0	4	1025	471						Frog_fixed.avi	0
5531	332	1029.287	474.2208	0.6051779	0.6576161	613.692	4.540228	0	1023.788	481.891	0.4652774	0.6805733	619.2556	4.533772	0	4	1027	478						Frog_fixed.avi	0
5547	333	1027.465	464.0417	0.6050657	0.6580483	613.692	4.575044	0	1021.918	489.9312	0.4652455	0.6808007	619.398	4.52978	0	4	1025	477						Frog_fixed.avi	0
5564	334	1024.701	462.514	0.6049626	0.6581408	613.7955	4.577501	0	1024.202	472.4013	0.4651953	0.6810416	619.6024	4.540283	0	4	1024	467						Frog_fixed.avi	0
5581	335	1021.021	465.5837	0.6048515	0.6581015	613.9302	4.565901	0	1025.543	471.7443	0.4651037	0.6810849	619.7249	4.561716	0	4	1023	469						Frog_fixed.avi	0
5597	336	1029.373	462.2635	0.6046937	0.6580831	614.2219	4.56444	0	1025.084	471.2899	0.4649796	0.6810914	619.6363	4.575656	0	4	1027	467						Frog_fixed.avi	0
5614	337	1029.009	476.6242	0.6045668	0.6578905	614.2366	4.545848	0	1018.198	473.3289	0.4648201	0.6811244	619.9758	4.549127	0	4	1024	475						Frog_fixed.avi	0
5631	338	1023.381	468.5057	0.6043881	0.6581191	614.2366	4.554383	0	1024.841	467.3488	0.4647059	0.6811405	620.1595	4.55888	0	4	1024	468						Frog_fixed.avi	0
5647	339	1026.809	465.4129	0.6042725	0.6581191	614.4895	4.585177	0	1028.085	475.8143	0.4646459	0.6811719	620.1598	4.546634	0	4	1027	471						Frog_fixed.avi	0
5664	340	1028.648	468.8134	0.6041839	0.6580762	614.6053	4.57468	0	1025.469	474.4579	0.4646004	0.6812133	620.166	4.551671	0	4	1027	472						Frog_fixed.avi	0
5681	341	1026.08	463.7947	0.6040975	0.6580015	614.5709	4.582127	0	1023.435	473.0677	0.4645455	0.6812552	620.2778	4.55884	0	4	1025	468						Frog_fixed.avi	0
5697	342	1026.498	469.7713	0.6039854	0.6578635	614.4438	4.562667	0	1020.123	475.6602	0.4644696	0.6812594	620.439	4.558846	0	4	1023	473						Frog_fixed.avi	0
5714	343	-1280	-1024	-1	-1	-1	-1	4	-1280	-1024	-1	-1	-1	-1	4	4	0	0						Frog_fixed.avi	0
5731	344	1015.183	459.8115	0.6038485	0.6579828	614.413	4.561285	0	1020.355	470.0239	0.4644029	0.6812341	620.5858	4.573056	0	4	1018	465						Frog_fixed.avi	0
5747	345	1025.717	469.148	0.6039294	0.6578194	614.3536	4.568782	0	1015.185	475.9785	0.4644448	0.6812139	620.4814	4.57579	0	4	1020	473						Frog_fixed.avi	0
5764	346	1026.558	462.764	0.6040418	0.658015	614.2368	4.585705	0	1023.472	475.7755	0.4645733	0.6812711	620.1571	4.586646	0	4	1025	469						Frog_fixed.avi	0
5781	347	1024.733	473.2508	0.6042538	0.658315	614.2061	4.595009	0	1019.377	478.2778	0.4647003	0.6813859	620.166	4.589368	0	4	1022	476						Frog_fixed.avi	0
5797	348	1028.992	467.5097	0.604542	0.6587032	614.0928	4.593939	0	1012.39	483.2632	0.4649215	0.6816328	620.0104	4.592574	0	4	1021	475						Frog_fixed.avi	0
5814	349	1024.533	465.1079	0.6048554	0.659121	613.9219	4.61747	0	1018.956	469.2265	0.4652122	0.6819011	619.9883	4.605566	0	4	1022	467						Frog_fixed.avi	0
5831	350	1028.256	468.0121	0.6051741	0.6594665	613.8598	4.608922	0	1029.867	468.9466	0.4655543	0.6820648	619.8854	4.606965	0	4	1029	468						Frog_fixed.avi	0
5847	351	-1280	-1024	-1	-1	-1	-1	4	-1280	-1024	-1	-1	-1	-1	4	4	0	0						Frog_fixed.avi	0
5864	352	-1280	-1024	-1	-1	-1	-1	4	-1280	-1024	-1	-1	-1	-1	4	4	0	0						Frog_fixed.avi	0
5881	353	1005.281	520.4004	0.6060869	0.6604618	613.8633	4.613764	0	1000.85	537.1097	0.466364	0.6824279	619.552	4.621254	0	5	1003	529						Frog_fixed.avi	0
5897	354	-1280	-1024	-1	-1	-1	-1	4	-1280	-1024	-1	-1	-1	-1	4	5	0	0						Frog_fixed.avi	0
5914	355	1003.448	525.2474	0.6065034	0.6607214	613.3844	4.623249	0	1004.944	537.8692	0.466752	0.6823742	619.311	4.640126	0	5	1004	532						Frog_fixed.avi	0
5931	356	999.2748	529.9507	0.6067247	0.6608303	613.2594	4.627702	0	999.5425	538.2661	0.4668812	0.6824464	619.3052	4.644033	0	5	999	534						Frog_fixed.avi	0
5947	357	-1280	-1024	-1	-1	-1	-1	4	-1280	-1024	-1	-1	-1	-1	4	5	0	0						Frog_fixed.avi	0
5964	358	1000.427	524.4803	0.6070707	0.6612801	613.2794	4.643105	0	999.9351	534.9705	0.4671906	0.6828229	619.316	4.654541	0	5	1000	530						Frog_fixed.avi	0
5981	359	1004.459	527.5629	0.6072598	0.6615128	613.2877	4.649436	0	997.4851	537.665	0.4673019	0.6829888	619.1608	4.668447	0	5	1001	533						Frog_fixed.avi	0
5997	360	-1280	-1024	-1	-1	-1	-1	4	-1280	-1024	-1	-1	-1	-1	4	5	0	0						Frog_fixed.avi	0
6014	361	-1280	-1024	-1	-1	-1	-1	4	-1280	-1024	-1	-1	-1	-1	4	5	0	0						Frog_fixed.avi	0
6031	362	-1280	-1024	-1	-1	-1	-1	4	-1280	-1024	-1	-1	-1	-1	4	5	0	0						Frog_fixed.avi	0
6047	363	1006.5	527.4717	0.6077365	0.6621701	613.2336	4.688766	0	1001.552	540.8402	0.4676909	0.6832511	618.8236	4.692871	0	5	1004	534						Frog_fixed.avi	0
6064	364	-1280	-1024	-1	-1	-1	-1	4	-1280	-1024	-1	-1	-1	-1	4		0	0						Frog_fixed.avi	0
6081	365	-1280	-1024	-1	-1	-1	-1	4	-1280	-1024	-1	-1	-1	-1	4		0	0						Frog_fixed.avi	0
6097	366	-1280	-1024	-1	-1	-1	-1	4	-1280	-1024	-1	-1	-1	-1	4		0	0						Frog_fixed.avi	0
6114	367	-1280	-1024	-1	-1	-1	-1	4	-1280	-1024	-1	-1	-1	-1	4		0	0						Frog_fixed.avi	0
6131	368	-1280	-1024	-1	-1	-1	-1	4	-1280	-1024	-1	-1	-1	-1	4		0	0						Frog_fixed.avi	0
6147	369	-1280	-1024	-1	-1	-1	-1	4	-1280	-1024	-1	-1	-1	-1	4		0	0						Frog_fixed.avi	0
6164	370	-1280	-1024	-1	-1	-1	-1	4	-1280	-1024	-1	-1	-1	-1	4		0	0						Frog_fixed.avi	0
6180	371	-1280	-1024	-1	-1	-1	-1	4	-1280	-1024	-1	-1	-1	-1	4		0	0						Frog_fixed.avi	0
6197	372	134.3913	774.2153	0.6420701	0.672685	613.7408	4.100936	0	732.4048	715.0065	0.5070074	0.679296	619.2555	3.768341	0	6	433	745						Frog_fixed.avi	0
6214	373	-1280	-1024	-1	-1	-1	-1	4	-1280	-1024	-1	-1	-1	-1	4	6	0	0						Frog_fixed.avi	0
6230	374	-1280	-1024	-1	-1	-1	-1	4	-1280	-1024	-1	-1	-1	-1	4	6	0	0						Frog_fixed.avi	0
6247	375	-1280	-1024	-1	-1	-1	-1	4	-1280	-1024	-1	-1	-1	-1	4	6	0	0						Frog_fixed.avi	0
6264	376	-1280	-1024	-1	-1	-1	-1	4	507.5598	667.6671	0.5422777	0.6751065	626.671	3.756333	0	6	508	668						Frog_fixed.avi	0
6280	377	-1280	-1024	-1	-1	-1	-1	4	-1280	-1024	-1	-1	-1	-1	4		0	0						Frog_fixed.avi	0
6297	378	-1280	-1024	-1	-1	-1	-1	4	-1280	-1024	-1	-1	-1	-1	4		0	0						Frog_fixed.avi	0
6314	379	-1280	-1024	-1	-1	-1	-1	4	-1280	-1024	-1	-1	-1	-1	4		0	0						Frog_fixed.avi	0
6330	380	-1280	-1024	-1	-1	-1	-1	4	-1280	-1024	-1	-1	-1	-1	4		0	0						Frog_fixed.avi	0
6347	381	-1280	-1024	-1	-1	-1	-1	4	-1280	-1024	-1	-1	-1	-1	4		0	0						Frog_fixed.avi	0
6364	382	-1280	-1024	-1	-1	-1	-1	4	-1280	-1024	-1	-1	-1	-1	4		0	0						Frog_fixed.avi	0
6380	383	-1280	-1024	-1	-1	-1	-1	4	-3606.749	549.4219	0.6002093	0.6629658	626.671	5.155211	0	7	-3607	549						Frog_fixed.avi	0
6397	384	-1280	-1024	-1	-1	-1	-1	4	-3483.346	555.463	0.6048607	0.6624442	626.671	5.126636	0	7	-3483	555						Frog_fixed.avi	0
6414	385	-1280	-1024	-1	-1	-1	-1	4	-1280	-1024	-1	-1	-1	-1	4		0	0						Frog_fixed.avi	0
6430	386	-1280	-1024	-1	-1	-1	-1	4	-1280	-1024	-1	-1	-1	-1	4		0	0						Frog_fixed.avi	0
6447	387	-1280	-1024	-1	-1	-1	-1	4	-1280	-1024	-1	-1	-1	-1	4		0	0						Frog_fixed.avi	0
6464	388	-1280	-1024	-1	-1	-1	-1	4	-1280	-1024	-1	-1	-1	-1	4		0	0						Frog_fixed.avi	0
6480	389	-1280	-1024	-1	-1	-1	-1	4	-1280	-1024	-1	-1	-1	-1	4		0	0						Frog_fixed.avi	0
6497	390	-1280	-1024	-1	-1	-1	-1	4	-1280	-1024	-1	-1	-1	-1	4		0	0						Frog_fixed.avi	0
6513	391	-1280	-1024	-1	-1	-1	-1	4	-1280	-1024	-1	-1	-1	-1	4		0	0						Frog_fixed.avi	0
6530	392	-1280	-1024	-1	-1	-1	-1	4	-1280	-1024	-1	-1	-1	-1	4		0	0						Frog_fixed.avi	0
6547	393	-1280	-1024	-1	-1	-1	-1	4	-1280	-1024	-1	-1	-1	-1	4		0	0						Frog_fixed.avi	0
6564	394	-1280	-1024	-1	-1	-1	-1	4	-1280	-1024	-1	-1	-1	-1	4		0	0						Frog_fixed.avi	0
6580	395	-1280	-1024	-1	-1	-1	-1	4	-1280	-1024	-1	-1	-1	-1	4		0	0						Frog_fixed.avi	0
6597	396	-1280	-1024	-1	-1	-1	-1	4	-1280	-1024	-1	-1	-1	-1	4		0	0						Frog_fixed.avi	0
6613	397	-1280	-1024	-1	-1	-1	-1	4	-1280	-1024	-1	-1	-1	-1	4		0	0						Frog_fixed.avi	0
6630	398	-1280	-1024	-1	-1	-1	-1	4	-1280	-1024	-1	-1	-1	-1	4		0	0						Frog_fixed.avi	0
6647	399	-1280	-1024	-1	-1	-1	-1	4	-1280	-1024	-1	-1	-1	-1	4		0	0						Frog_fixed.avi	0
6664	400	-1280	-1024	-1	-1	-1	-1	4	-1280	-1024	-1	-1	-1	-1	4		0	0						Frog_fixed.avi	0
6680	401	-1280	-1024	-1	-1	-1	-1	4	-1280	-1024	-1	-1	-1	-1	4		0	0						Frog_fixed.avi	0
6697	402	-1280	-1024	-1	-1	-1	-1	4	-1280	-1024	-1	-1	-1	-1	4		0	0						Frog_fixed.avi	0
6714	403	-1280	-1024	-1	-1	-1	-1	4	-1280	-1024	-1	-1	-1	-1	4		0	0						Frog_fixed.avi	0
6730	404	-1280	-1024	-1	-1	-1	-1	4	-1280	-1024	-1	-1	-1	-1	4		0	0						Frog_fixed.avi	0
6747	405	-1280	-1024	-1	-1	-1	-1	4	-1280	-1024	-1	-1	-1	-1	4		0	0						Frog_fixed.avi	0
6764	406	-1280	-1024	-1	-1	-1	-1	4	-1280	-1024	-1	-1	-1	-1	4		0	0						Frog_fixed.avi	0
6780	407	-1280	-1024	-1	-1	-1	-1	4	-1280	-1024	-1	-1	-1	-1	4		0	0						Frog_fixed.avi	0
6797	408	-1280	-1024	-1	-1	-1	-1	4	-1280	-1024	-1	-1	-1	-1	4		0	0						Frog_fixed.avi	0
6813	409	-1280	-1024	-1	-1	-1	-1	4	-1280	-1024	-1	-1	-1	-1	4		0	0						Frog_fixed.avi	0
6830	410	-1280	-1024	-1	-1	-1	-1	4	-1280	-1024	-1	-1	-1	-1	4		0	0						Frog_fixed.avi	0
6847	411	-1280	-1024	-1	-1	-1	-1	4	-1280	-1024	-1	-1	-1	-1	4		0	0						Frog_fixed.avi	0
6863	412	-1280	-1024	-1	-1	-1	-1	4	-1280	-1024	-1	-1	-1	-1	4		0	0						Frog_fixed.avi	0
6880	413	-1280	-1024	-1	-1	-1	-1	4	-1280	-1024	-1	-1	-1	-1	4		0	0						Frog_fixed.avi	0
6897	414	-1280	-1024	-1	-1	-1	-1	4	-1280	-1024	-1	-1	-1	-1	4		0	0						Frog_fixed.avi	0
6913	415	-1280	-1024	-1	-1	-1	-1	4	-1280	-1024	-1	-1	-1	-1	4		0	0						Frog_fixed.avi	0
6930	416	-1280	-1024	-1	-1	-1	-1	4	-1280	-1024	-1	-1	-1	-1	4		0	0						Frog_fixed.avi	0
6947	417	-1280	-1024	-1	-1	-1	-1	4	-1280	-1024	-1	-1	-1	-1	4		0	0						Frog_fixed.avi	0
6963	418	-1280	-1024	-1	-1	-1	-1	4	-1280	-1024	-1	-1	-1	-1	4		0	0						Frog_fixed.avi	0
6980	419	-1280	-1024	-1	-1	-1	-1	4	-1280	-1024	-1	-1	-1	-1	4		0	0						Frog_fixed.avi	0
6997	420	-1280	-1024	-1	-1	-1	-1	4	-1280	-1024	-1	-1	-1	-1	4		0	0						Frog_fixed.avi	0
7013	421	-1280	-1024	-1	-1	-1	-1	4	-1280	-1024	-1	-1	-1	-1	4		0	0						Frog_fixed.avi	0
7030	422	-1280	-1024	-1	-1	-1	-1	4	-1280	-1024	-1	-1	-1	-1	4		0	0						Frog_fixed.avi	0
7046	423	-1280	-1024	-1	-1	-1	-1	4	-1280	-1024	-1	-1	-1	-1	4		0	0						Frog_fixed.avi	0
7063	424	-1280	-1024	-1	-1	-1	-1	4	-1280	-1024	-1	-1	-1	-1	4		0	0						Frog_fixed.avi	0
7080	425	-1280	-1024	-1	-1	-1	-1	4	-1280	-1024	-1	-1	-1	-1	4		0	0						Frog_fixed.avi	0
7096	426	-1280	-1024	-1	-1	-1	-1	4	-1280	-1024	-1	-1	-1	-1	4		0	0						Frog_fixed.avi	0
7113	427	-1280	-1024	-1	-1	-1	-1	4	-1280	-1024	-1	-1	-1	-1	4		0	0						Frog_fixed.avi	0
7130	428	-1280	-1024	-1	-1	-1	-1	4	-1280	-1024	-1	-1	-1	-1	4		0	0						Frog_fixed.avi	0
7146	429	-1280	-1024	-1	-1	-1	-1	4	-1280	-1024	-1	-1	-1	-1	4		0	0						Frog_fixed.avi	0
7163	430	-1280	-1024	-1	-1	-1	-1	4	-1280	-1024	-1	-1	-1	-1	4		0	0						Frog_fixed.avi	0
7180	431	905.8277	597.7795	0.6206073	0.6474429	618.8815	4.417334	0	898.6005	606.671	0.480568	0.6763939	620.1277	4.392664	0	8	902	602						Frog_fixed.avi	0
7196	432	903.1406	596.1539	0.6169441	0.647584	618.7063	4.411681	0	906.8722	605.7733	0.477147	0.6775744	620.7021	4.423048	0	8	905	601						Frog_fixed.avi	0
7213	433	901.2206	601.1191	0.6137759	0.6477337	618.5377	4.390847	0	899.2439	594.9106	0.4742317	0.6786968	621.2371	4.437142	0	8	900	598						Frog_fixed.avi	0
7230	434	919.3922	607.0208	0.6112069	0.6476174	618.3937	4.371354	0	905.1228	582.9522	0.4717098	0.6795794	621.613	4.451411	0	8	912	595						Frog_fixed.avi	0
7246	435	1027.827	558.8553	0.6081491	0.6478911	618.3887	4.410241	0	1039.925	562.7894	0.4692077	0.6801986	622.6512	4.413388	0	8	1034	561						Frog_fixed.avi	0
7263	436	1031.174	551.3682	0.6061155	0.6480111	618.4643	4.376601	0	1022.999	558.444	0.4673266	0.6807685	622.9464	4.426195	0	9	1027	555						Frog_fixed.avi	0
7280	437	1028.109	561.1453	0.6044418	0.6480542	618.5231	4.388182	0	1034.57	564.1464	0.4658853	0.6813534	623.0816	4.427275	0	9	1031	563						Frog_fixed.avi	0
7296	438	1045.467	551.1783	0.6031063	0.6480544	618.5524	4.386245	0	1030.466	544.0758	0.4646623	0.6819018	623.5632	4.451622	0	9	1038	548						Frog_fixed.avi	0
7313	439	1033.796	550.6433	0.6019325	0.6480266	618.9669	4.37231	0	1038.387	547.8951	0.4636943	0.6822597	623.8758	4.449086	0	9	1036	549						Frog_fixed.avi	0
7330	440	1043.977	541.5709	0.6010497	0.6479392	619.1843	4.379671	0	1035.547	546.092	0.4629398	0.6826823	624.32	4.453011	0	9	1040	544						Frog_fixed.avi	0
7346	441	1038.369	545.4191	0.6002805	0.647747	619.098	4.379974	0	1029.551	556.8687	0.4623551	0.6828774	624.7031	4.46031	0	9	1034	551						Frog_fixed.avi	0
7363	442	1048.095	547.1526	0.5996557	0.6473801	619.0695	4.356338	0	1031.045	554.7338	0.4618866	0.6830229	624.9286	4.445574	0	9	1040	551						Frog_fixed.avi	0
7380	443	1041.103	542.3271	0.599191	0.6471823	619.0695	4.393996	0	1031.54	549.2354	0.4615248	0.6831135	625.226	4.434812	0	9	1036	546						Frog_fixed.avi	0
7396	444	-1280	-1024	-1	-1	-1	-1	4	-1280	-1024	-1	-1	-1	-1	4	9	0	0						Frog_fixed.avi	0
7413	445	1035.208	554.2981	0.5986011	0.6465135	619.6215	4.362653	0	1034.418	550.7818	0.4611129	0.6831666	625.8161	4.419648	0	9	1035	553						Frog_fixed.avi	0
7430	446	1053.817	540.2501	0.5984734	0.646174	620.2408	4.379457	0	1038.123	551.5857	0.4610243	0.6831734	626.0848	4.406752	0	9	1046	546						Frog_fixed.avi	0
7446	447	-1280	-1024	-1	-1	-1	-1	4	-1280	-1024	-1	-1	-1	-1	4	9	0	0						Frog_fixed.avi	0
7463	448	1046.789	540.5118	0.5982692	0.6461403	620.2408	4.355025	0	1031.221	545.5663	0.4609284	0.6832459	626.2101	4.417682	0	9	1039	543						Frog_fixed.avi	0
7479	449	1043.907	540.5099	0.5982838	0.6462277	621.2026	4.343926	0	1033.925	548.7695	0.4609843	0.6832945	626.5529	4.402623	0	9	1039	545						Frog_fixed.avi	0
7496	450	1046.155	541.2232	0.5983202	0.6463184	621.3095	4.354682	0	1036.668	548.4761	0.4610357	0.683341	626.6635	4.386658	0	9	1041	545						Frog_fixed.avi	0
7513	451	1033.607	547.0108	0.5984027	0.6464618	621.4167	4.348067	0	1030.858	539.8588	0.461127	0.6834105	626.8753	4.393725	0	9	1032	543						Frog_fixed.avi	0
7530	452	1041.499	546.9947	0.5985834	0.6465724	621.4849	4.336028	0	1029.393	548.9992	0.4612753	0.6832738	626.8948	4.365199	0	9	1035	548						Frog_fixed.avi	0
7546	453	1046.824	537.6795	0.5988026	0.6467222	621.5333	4.337126	0	1029.092	543.9198	0.4614679	0.6832122	627.1246	4.358606	0	9	1038	541						Frog_fixed.avi	0
7563	454	1038.081	537.8674	0.5990354	0.6467972	621.7616	4.336721	0	1034.183	544.3122	0.4617146	0.6830684	627.0634	4.358803	0	9	1036	541						Frog_fixed.avi	0
7580	455	1037.426	540.6497	0.5993382	0.6468436	621.6832	4.307928	0	1033.954	544.5689	0.4620243	0.6829389	627.0308	4.350473	0	9	1036	543						Frog_fixed.avi	0
7596	456	1043.279	533.0664	0.5996859	0.6468809	621.9233	4.349597	0	1031.742	543.731	0.4623226	0.682793	627.3954	4.345359	0	9	1038	538						Frog_fixed.avi	0
7613	457	1035.794	531.9561	0.6000342	0.646939	621.8875	4.319024	0	1030.742	533.211	0.4626624	0.6826662	627.1549	4.375795	0	9	1033	533						Frog_fixed.avi	0
7629	458	1033.113	539.0001	0.600406	0.646946	621.6895	4.319868	0	1019.193	561.9213	0.462992	0.6821604	627.1461	4.282835	0	9	1026	550						Frog_fixed.avi	0
7646	459	1051.56	542.0576	0.6008356	0.6467506	621.6605	4.276528	0	1026.703	543.7131	0.4633714	0.6821222	627.1461	4.294982	0	9	1039	543						Frog_fixed.avi	0
7663	460	1045.543	535.42	0.6012297	0.6469964	621.6605	4.289359	0	1037.316	534.9032	0.4637643	0.6819295	627.3176	4.311149	0	9	1041	535						Frog_fixed.avi	0
7679	461	1041.74	535.9961	0.6016742	0.6470035	621.7815	4.271646	0	1031.29	544.2543	0.4641357	0.6816069	626.9922	4.289027	0	9	1037	540						Frog_fixed.avi	0
7696	462	1039.705	537.6443	0.602153	0.6469633	621.7768	4.274103	0	1033.966	538.4922	0.4645859	0.6812853	626.8444	4.296246	0	9	1037	538						Frog_fixed.avi	0
7713	463	996.0225	523.6583	0.602685	0.6468315	621.6106	4.276604	0	1002.068	522.2679	0.4651219	0.680924	626.7354	4.282803	0	10	999	523						Frog_fixed.avi	0
7729	464	1000.47	533.39	0.6031188	0.6467435	621.2628	4.257706	0	1007.731	527.0875	0.4655292	0.6805508	626.7373	4.281132	0	10	1004	530						Frog_fixed.avi	0
7746	465	1001.4	525.8726	0.6035782	0.6466926	621.1984	4.273715	0	1008.697	516.5237	0.4659456	0.680275	626.7989	4.285383	0	10	1005	521						Frog_fixed.avi	0
7763	466	1001.324	528.4088	0.604023	0.6465581	621.1171	4.24427	0	1006.54	533.5559	0.4663567	0.6798191	626.7241	4.255634	0	10	1004	531						Frog_fixed.avi	0
7779	467	997.4154	527.4402	0.6044301	0.6464775	620.9413	4.221818	0	995.6659	524.3456	0.4666936	0.6795081	626.4341	4.265606	0	10	997	526						Frog_fixed.avi	0
7796	468	1003.719	525.7999	0.6048421	0.6463944	620.9095	4.239972	0	1003.984	527.8171	0.467075	0.6790801	626.3601	4.252178	0	10	1004	527						Frog_fixed.avi	0
7813	469	1004.562	526.7963	0.6051902	0.6463253	620.6208	4.221576	0	1003.102	524.0392	0.4673715	0.678785	626.2164	4.24611	0	10	1004	525						Frog_fixed.avi	0
7829	470	1000.678	526.5928	0.6054626	0.6462624	620.5787	4.235916	0	998.2075	532.3033	0.4676352	0.6783841	626.1797	4.241313	0	10	999	529						Frog_fixed.avi	0
7846	471	996.4921	528.434	0.6056826	0.6462177	620.3536	4.206153	0	998.2823	529.2638	0.4678105	0.6780056	626.0605	4.243772	0	10	997	529						Frog_fixed.avi	0
7863	472	1006.286	522.1161	0.6058496	0.646117	620.3821	4.193534	0	1004.026	528.8409	0.4679446	0.6774566	625.8627	4.206993	0	10	1005	525						Frog_fixed.avi	0
7879	473	1002.792	523.0735	0.6059276	0.6459853	620.2761	4.20608	0	1007.9	522.7889	0.4680233	0.6769951	625.993	4.212243	0	10	1005	523						Frog_fixed.avi	0
7896	474	1002.908	523.0668	0.6058961	0.6457499	619.9879	4.190077	0	1006.406	520.3774	0.4679664	0.6763344	625.7972	4.196582	0	10	1005	522						Frog_fixed.avi	0
7913	475	1001.936	525.9767	0.6058021	0.6455621	619.8527	4.180723	0	1002.96	533.4617	0.4678473	0.6756609	625.6222	4.206508	0	10	1002	530						Frog_fixed.avi	0
7929	476	999.4376	527.9962	0.6056215	0.6454298	619.7789	4.163716	0	1001.281	528.4697	0.4676589	0.6751322	625.8597	4.206919	0	10	1000	528						Frog_fixed.avi	0
7946	477	1007.847	527.6652	0.6054496	0.6454107	619.7667	4.172906	0	1001.38	527.3375	0.4674394	0.6747748	625.6677	4.19543	0	10	1005	528						Frog_fixed.avi	0
7963	478	998.931	524.7757	0.6051705	0.6455367	619.5724	4.179435	0	1005.65	517.1432	0.4671877	0.6746323	625.8292	4.197579	0	10	1002	521						Frog_fixed.avi	0
7979	479	1005.333	522.7414	0.6049289	0.6457545	619.4962	4.16531	0	999.6771	523.5782	0.4669499	0.6745931	625.6212	4.193759	0	10	1003	523						Frog_fixed.avi	0
7996	480	1002.424	522.3465	0.6046547	0.6460808	619.4172	4.167953	0	1000.275	521.7214	0.4666838	0.6746529	625.8248	4.194487	0	10	1001	522						Frog_fixed.avi	0
8013	481	1008.41	519.8265	0.6043958	0.6463863	619.1505	4.157567	0	999.8566	524.3058	0.4664283	0.6747271	625.6754	4.200873	0	10	1004	522						Frog_fixed.avi	0
8029	482	1007.177	522.2773	0.6041218	0.6465955	619.2147	4.166749	0	1005.017	522.3223	0.46615	0.6748062	625.9357	4.189849	0	10	1006	522						Frog_fixed.avi	0
8046	483	1011.759	521.5022	0.6038293	0.6467645	618.9171	4.168895	0	1004.171	523.4948	0.4659041	0.6747915	625.6513	4.196605	0	10	1008	522						Frog_fixed.avi	0
8062	484	1018.783	522.0645	0.6035901	0.6467119	619.1051	4.177089	0	1008.765	518.2317	0.465623	0.6747254	626.0191	4.194919	0	10	1014	520						Frog_fixed.avi	0
8079	485	1013.304	520.0799	0.6032933	0.6465375	618.8983	4.167757	0	1009.214	516.6184	0.4653877	0.6745493	625.8087	4.199337	0	10	1011	518						Frog_fixed.avi	0
8096	486	1016.808	523.178	0.6030431	0.6462453	619.2152	4.153481	0	1007.234	521.8582	0.4651216	0.6741892	626.0596	4.188593	0	10	1012	523						Frog_fixed.avi	0
8112	487	1008.391	519.5237	0.6027456	0.6459755	619.1301	4.17558	0	1008.031	526.7491	0.4649113	0.6739509	625.9073	4.209372	0	10	1008	523						Frog_fixed.avi	0
8129	488	1020.69	512.1727	0.602533	0.645656	619.3148	4.168589	0	1014.363	508.9091	0.46466	0.6737859	626.1852	4.199715	0	10	1018	511						Frog_fixed.avi	0
8146	489	1014.84	517.1829	0.6022689	0.6453568	619.0261	4.181962	0	1006.112	525.7736	0.4644467	0.6735225	625.9625	4.188146	0	10	1010	521						Frog_fixed.avi	0
8162	490	1016.071	511.0543	0.6020505	0.645128	619.2955	4.171507	0	1003.87	526.5159	0.4642265	0.6733879	626.1439	4.198349	0	10	1010	519						Frog_fixed.avi	0
8179	491	1015.985	521.7916	0.6018314	0.6448779	619.1467	4.18339	0	1010.771	527.6415	0.4640406	0.67327	626.2413	4.208847	0	10	1013	525						Frog_fixed.avi	0
8196	492	1014.305	516.0732	0.601587	0.6446993	619.29	4.196315	0	1003.989	526.0943	0.4637944	0.673227	626.2182	4.210737	0	10	1009	521						Frog_fixed.avi	0
8212	493	1010.094	520.1971	0.6013198	0.6445231	618.9445	4.17073	0	1007.092	523.7985	0.4635785	0.6731523	626.2437	4.195795	0	10	1009	522						Frog_fixed.avi	0
8229	494	1012.914	508.4212	0.6010686	0.6441598	619.1845	4.179344	0	1016.445	526.8524	0.4634382	0.6728485	626.2323	4.206196	0	10	1015	518						Frog_fixed.avi	0
8246	495	1016.434	502.0956	0.600817	0.6440273	619.0919	4.187205	0	1010.153	500.2279	0.4630957	0.6730188	626.2323	4.194485	0	10	1013	501						Frog_fixed.avi	0
8262	496	1014.942	503.5954	0.6005812	0.6438973	619.1134	4.178061	0	1012.954	508.2756	0.4628626	0.6730107	625.8644	4.20664	0	10	1014	506						Frog_fixed.avi	0
8279	497	1010.862	503.2437	0.6003111	0.6437926	618.868	4.188705	0	1007.066	498.4155	0.4625882	0.6730216	626.0986	4.190333	0	10	1009	501						Frog_fixed.avi	0
8296	498	1008.898	503.7529	0.6000778	0.6437709	618.9832	4.178276	0	1014.473	500.7343	0.4623612	0.6730346	625.7731	4.19034	0	10	1012	502						Frog_fixed.avi	0
8312	499	1006.182	497.6209	0.5998237	0.6437067	618.6493	4.174375	0	1002.952	502.8552	0.4620998	0.6730587	625.9658	4.19174	0	10	1005	500						Frog_fixed.avi	0
8329	500	1008.519	495.9277	0.59962	0.6436565	618.7617	4.16858	0	1009.596	498.7638	0.4618851	0.6730688	625.671	4.190353	0	10	1009	497						Frog_fixed.avi	0
8346	501	1009.886	504.5489	0.5994185	0.6435865	618.4929	4.165516	0	1004.314	501.8816	0.4616628	0.673088	625.6797	4.191684	0	10	1007	503						Frog_fixed.avi	0
8362	502	1004.354	501.5457	0.5992294	0.6435278	618.4012	4.175516	0	1002.36	501.2273	0.4614526	0.6730708	625.4659	4.190011	0	10	1003	501						Frog_fixed.avi	0
8379	503	1002.377	503.5699	0.5990191	0.6433651	618.353	4.155267	0	1010.803	499.8396	0.4612774	0.6730329	625.1988	4.184574	0	10	1007	502						Frog_fixed.avi	0
8396	504	997.4621	502.9687	0.5988244	0.6432649	618.2203	4.145469	0	1008.091	496.3858	0.4610485	0.6729828	625.4831	4.17787	0	10	1003	500						Frog_fixed.avi	0
8412	505	1002.449	502.0181	0.5986882	0.6431415	618.1292	4.169799	0	996.731	508.6546	0.4608499	0.672838	625.01	4.176533	0	10	1000	505						Frog_fixed.avi	0
8429	506	1000.181	498.6231	0.5985524	0.6430148	617.8868	4.15057	0	1008.405	502.0013	0.4607325	0.6727755	624.8658	4.177691	0	10	1004	500						Frog_fixed.avi	0
8445	507	995.9143	497.8797	0.59841	0.6428534	617.7288	4.161606	0	994.7706	508.8108	0.4605539	0.6726409	624.7283	4.19722	0	10	995	503						Frog_fixed.avi	0
8462	508	994.9661	495.1582	0.5983587	0.6427044	617.585	4.145555	0	999.025	506.8727	0.4604587	0.6725526	624.516	4.16978	0	10	997	501						Frog_fixed.avi	0
8479	509	1001.339	505.7136	0.598339	0.6424978	617.365	4.149263	0	1002.617	505.6328	0.460385	0.672443	624.3256	4.158514	0	10	1002	506						Frog_fixed.avi	0
8496	510	1006.491	504.2237	0.5983556	0.6424132	617.0034	4.163017	0	1006.46	500.2308	0.4603434	0.6723719	624.2254	4.150261	0	10	1006	502						Frog_fixed.avi	0
8512	511	1004.683	504.5903	0.5983713	0.6423984	616.8229	4.156945	0	1006.02	506.4675	0.4603257	0.6723267	624.0213	4.149826	0	10	1005	506						Frog_fixed.avi	0
8529	512	1004.09	500.7204	0.5984079	0.642528	616.6321	4.141904	0	1004.023	498.5024	0.4603258	0.6723464	623.8687	4.171787	0	10	1004	500						Frog_fixed.avi	0
8546	513	999.8298	494.1156	0.5984682	0.6427716	616.4727	4.148679	0	1007.613	504.6021	0.4603554	0.6724243	623.6146	4.162349	0	10	1004	499						Frog_fixed.avi	0
8562	514	997.3579	501.2223	0.5985768	0.6429892	616.2908	4.161003	0	999.769	506.6414	0.4603971	0.6725715	623.2589	4.153934	0	10	999	504						Frog_fixed.avi	0
8579	515	1000.282	500.1502	0.5987654	0.643308	615.9836	4.141187	0	1002.216	506.1774	0.4605586	0.6728035	622.977	4.174803	0	10	1001	503						Frog_fixed.avi	0
8595	516	1000.192	488.0639	0.5989851	0.6436033	615.9951	4.145256	0	999.4022	500.8824	0.4606943	0.6729701	622.8851	4.15413	0	10	1000	494						Frog_fixed.avi	0
8612	517	993.298	491.3863	0.599243	0.6438227	615.6982	4.15777	0	1001.898	498.6663	0.4609292	0.6730675	622.4454	4.15918	0	10	998	495						Frog_fixed.avi	0
8629	518	993.0453	493.5518	0.5995522	0.6439052	615.6047	4.157773	0	998.871	495.6461	0.4611611	0.6731082	622.5168	4.148301	0	10	996	495						Frog_fixed.avi	0
8645	519	994.9078	496.6576	0.5998657	0.6440322	615.4593	4.137237	0	995.1694	508.7357	0.4614472	0.6731017	622.2089	4.164903	0	10	995	503						Frog_fixed.avi	0
8662	520	996.3732	501.3835	0.6002383	0.6441433	615.3282	4.130293	0	996.306	500.614	0.4617446	0.6731148	622.1313	4.13356	0	10	996	501						Frog_fixed.avi	0
8679	521	999.369	494.1435	0.6006275	0.6444033	615.0989	4.118399	0	1001.117	499.9539	0.462083	0.6731665	622.1599	4.144571	0	10	1000	497						Frog_fixed.avi	0
8695	522	1003.127	493.7292	0.6010454	0.6445956	615.0344	4.122558	0	996.1617	504.519	0.4624209	0.6732227	621.7792	4.131101	0	10	1000	499						Frog_fixed.avi	0
8712	523	1002.529	493.7167	0.6014324	0.6448753	615.0026	4.105883	0	1000.794	503.486	0.4628104	0.6733332	621.7464	4.132833	0	10	1002	499						Frog_fixed.avi	0
8729	524	997.1441	492.606	0.6018491	0.6451403	615.077	4.115454	0	991.9067	507.5302	0.4631481	0.6733962	621.7521	4.1208	0	10	995	500						Frog_fixed.avi	0
8745	525	996.4258	493.9442	0.6022587	0.6453838	614.9224	4.109168	0	996.795	507.6718	0.4635422	0.6734398	621.7281	4.118507	0	10	997	501						Frog_fixed.avi	0
8762	526	994.601	487.8459	0.6026707	0.6456291	615.0056	4.112697	0	994.9418	506.9933	0.4639293	0.6734623	621.6794	4.120612	0	10	995	497						Frog_fixed.avi	0
8779	527	1006.701	486.2081	0.6030831	0.6458445	615.0969	4.106427	0	997.5919	502.6161	0.4643245	0.673465	621.6642	4.101591	0	10	1002	494						Frog_fixed.avi	0
8795	528	1000.491	486.5234	0.6034543	0.6459962	615.3893	4.101073	0	990.8985	511.2713	0.4646324	0.6735172	621.6911	4.108683	0	10	996	499						Frog_fixed.avi	0
8812	529	991.2039	492.5975	0.6037405	0.6462337	615.3073	4.093418	0	995.1779	496.1888	0.4649752	0.6736909	621.7303	4.099717	0	10	993	494						Frog_fixed.avi	0
8829	530	1004.458	486.8807	0.6040931	0.6465496	615.3336	4.101435	0	1003.067	502.4406	0.4653316	0.6739336	621.7542	4.104146	0	10	1004	495						Frog_fixed.avi	0
8845	531	994.5259	493.0281	0.6043493	0.6468948	615.6036	4.104986	0	992.4883	507.6985	0.4655584	0.6741663	621.9284	4.089271	0	10	994	500						Frog_fixed.avi	0
8862	532	999.367	490.9995	0.6046107	0.6472541	615.4739	4.082302	0	1000.85	495.75	0.4658574	0.6745638	621.8732	4.101153	0	10	1000	493						Frog_fixed.avi	0
8879	533	994.3875	485.2832	0.6048255	0.6475931	615.7325	4.077354	0	994.5631	498.3373	0.4660446	0.6748026	622.0806	4.08421	0	10	994	492						Frog_fixed.avi	0
8895	534	997.7582	491.4363	0.6050255	0.6478937	615.9071	4.064484	0	998.1054	502.7805	0.4662615	0.6750454	622.2733	4.062284	0	10	998	497						Frog_fixed.avi	0
8912	535	995.5372	492.7863	0.6051885	0.6482872	615.7526	4.073851	0	999.1008	493.18	0.4664511	0.6754178	622.2246	4.088124	0	10	997	493						Frog_fixed.avi	0
8929	536	993.786	496.8367	0.605332	0.6485819	615.9807	4.07515	0	1000.746	498.4925	0.4666073	0.6756115	622.5652	4.074883	0	10	997	498						Frog_fixed.avi	0
8945	537	1009.951	490.069	0.6053923	0.6489266	616.2795	4.061206	0	1012.367	493.4422	0.4666533	0.6758397	622.6926	4.091924	0	10	1011	492						Frog_fixed.avi	0
8962	538	1005.704	490.8752	0.6054508	0.6491893	616.3865	4.04502	0	1007.717	498.6237	0.4667164	0.6761122	622.7622	4.066645	0	10	1007	495						Frog_fixed.avi	0
8978	539	1009.172	481.8042	0.6054637	0.649388	616.5217	4.050715	0	1007.713	490.7633	0.4667482	0.676313	622.8279	4.048976	0	10	1008	486						Frog_fixed.avi	0
8995	540	1006.478	482.5716	0.6054506	0.6495613	616.6404	4.047877	0	1007.151	493.3264	0.4667538	0.6764446	622.9388	4.055206	0	10	1007	488						Frog_fixed.avi	0
9012	541	1003.536	484.1814	0.6054242	0.6497207	616.7438	4.045972	0	1009.916	496.784	0.4667389	0.6766187	623.0545	4.054172	0	10	1007	490						Frog_fixed.avi	0
9028	542	1007.914	479.3186	0.6053778	0.6498781	616.9187	4.036506	0	1007.302	496.3947	0.4666865	0.6768143	623.1783	4.051383	0	10	1008	488						Frog_fixed.avi	0
9045	543	1007.533	477.5673	0.6052865	0.6500328	617.2537	4.052071	0	1004.643	496.1343	0.4666357	0.6771301	623.2589	4.080003	0	10	1006	487						Frog_fixed.avi	0
9062	544	1000.264	489.2489	0.6051614	0.6502426	617.2959	4.052421	0	1001.111	507.3154	0.4665728	0.6773494	623.3718	4.062656	0	10	1001	498						Frog_fixed.avi	0
9079	545	1004.723	488.861	0.6050671	0.6505671	617.3691	4.047944	0	1007.942	493.3102	0.4664816	0.677825	623.6472	4.058988	0	10	1006	491						Frog_fixed.avi	0
9095	546	1002.915	491.8823	0.604941	0.6509135	617.3199	4.024545	0	1008.476	491.8276	0.4663373	0.6781617	623.6746	4.065795	0	10	1006	492						Frog_fixed.avi	0
9112	547	1000.728	487.0553	0.6047883	0.6513299	617.7453	4.041306	0	1006.01	488.7554	0.4662303	0.6786726	623.7536	4.054736	0	10	1003	488						Frog_fixed.avi	0
9128	548	1010.253	495.3518	0.6046799	0.6516548	617.8463	4.054637	0	1005.376	502.8107	0.4661196	0.6789768	623.7643	4.058383	0	10	1008	499						Frog_fixed.avi	0
9145	549	1007.525	501.9271	0.604483	0.6519498	617.9907	4.037531	0	1007.819	485.991	0.4659639	0.6793949	624.1138	4.054062	0	10	1008	494						Frog_fixed.avi	0
9162	550	1004.196	489.9062	0.6043185	0.6522195	618.1103	4.034966	0	1003.937	496.8377	0.4658343	0.6796061	624.3253	4.065257	0	10	1004	493						Frog_fixed.avi	0
9178	551	1009.28	492.2657	0.604215	0.6524203	618.1976	4.054462	0	1003.249	503.533	0.4657157	0.6797599	624.2211	4.059175	0	10	1006	498						Frog_fixed.avi	0
9195	552	1007.256	496.14	0.6040744	0.6526358	618.316	4.049814	0	1006.533	495.8492	0.4655968	0.679977	624.4852	4.029777	0	10	1007	496						Frog_fixed.avi	0
9212	553	1008.581	490.0714	0.6039647	0.6528776	618.4407	4.045866	0	1004.603	494.3276	0.4655223	0.6802856	624.5219	4.057483	0	10	1007	492						Frog_fixed.avi	0
9228	554	1005.83	487.5936	0.6039062	0.6531416	618.6185	4.053796	0	1003.196	500.0667	0.4654697	0.6804867	624.6843	4.065812	0	10	1005	494						Frog_fixed.avi	0
9245	555	1004.7	492.9665	0.6038509	0.6533731	618.5653	4.050999	0	1007.345	499.6896	0.4654707	0.6807156	624.807	4.039082	0	10	1006	496						Frog_fixed.avi	0
9262	556	1009.655	494.909	0.603887	0.6536707	618.7783	4.049953	0	1003.749	496.4082	0.4654846	0.681058	624.9624	4.068026	0	10	1007	496						Frog_fixed.avi	0
9278	557	1004.654	493.5125	0.603898	0.6539538	618.8356	4.048512	0	1001.542	496.513	0.4655335	0.6812541	625.0201	4.070369	0	11	1003	495						Frog_fixed.avi	0
9295	558	1017.031	556.4242	0.6038272	0.6543428	618.5939	4.043107	0	1015.385	551.0164	0.465583	0.6816486	625.0249	4.069579	0	11	1016	554						Frog_fixed.avi	0
9312	559	1012.055	548.4178	0.6039514	0.6546626	618.7704	4.065609	0	1019.424	533.3875	0.4657108	0.6819355	625.1809	4.086249	0	11	1016	541						Frog_fixed.avi	0
9328	560	1012.034	552.4486	0.604079	0.6550218	618.8748	4.073838	0	1010.429	544.7261	0.4658332	0.682132	625.0897	4.078107	0	11	1011	549						Frog_fixed.avi	0
9345	561	1014.495	556.0409	0.6042669	0.6553734	618.8713	4.056018	0	1014.134	540.9744	0.4659793	0.6823844	625.2136	4.099749	0	11	1014	549						Frog_fixed.avi	0
9362	562	1009.04	544.9541	0.6044304	0.6557953	618.9843	4.074387	0	1019.101	534.1403	0.4662018	0.6827192	625.4022	4.103801	0	11	1014	540						Frog_fixed.avi	0
9378	563	1010.853	549.0677	0.6046458	0.6561455	618.9766	4.074273	0	1011.489	542.1815	0.4663934	0.682912	625.2152	4.094709	0	11	1011	546						Frog_fixed.avi	0
9395	564	1008.213	548.7211	0.6048834	0.6564255	619.0535	4.08591	0	1007.973	545.3759	0.4665935	0.6830491	625.3203	4.083248	0	11	1008	547						Frog_fixed.avi	0
9412	565	1012.216	543.7588	0.6051098	0.6565837	619.1581	4.08291	0	1012.109	543.8079	0.4668579	0.6830919	625.3181	4.117265	0	11	1012	544						Frog_fixed.avi	0
9428	566	1011.416	544.3924	0.6053666	0.6566015	619.1566	4.094727	0	1010.278	546.3051	0.4670975	0.6830162	625.6244	4.11732	0	11	1011	545						Frog_fixed.avi	0
9445	567	1011.787	547.9741	0.6055999	0.6565428	619.2247	4.089215	0	1017.476	539.4858	0.4673432	0.682851	625.3394	4.136406	0	11	1015	544						Frog_fixed.avi	0
9462	568	1010.801	557.8267	0.6058509	0.6563138	619.1588	4.097433	0	1011.205	535.732	0.4675301	0.6825684	625.5049	4.135283	0	11	1011	547						Frog_fixed.avi	0
9478	569	1011.174	543.5693	0.6060882	0.6561793	619.3004	4.08484	0	1014.395	539.9806	0.4677785	0.6822245	625.5226	4.13628	0	11	1013	542						Frog_fixed.avi	0
9495	570	1010.399	548.9778	0.6063076	0.6559679	619.359	4.109221	0	1009.278	534.2421	0.4680139	0.6819906	625.5691	4.155378	0	11	1010	542						Frog_fixed.avi	0
9512	571	1012.07	545.985	0.606552	0.655885	619.3629	4.111207	0	1016.916	531.1309	0.4682241	0.6817352	625.6442	4.127178	0	11	1014	539						Frog_fixed.avi	0
9528	572	1008.987	547.8325	0.6067534	0.6558501	619.3289	4.104252	0	1014.777	541.0645	0.4684331	0.6815488	625.5057	4.137353	0	11	1012	544						Frog_fixed.avi	0
9545	573	1010.2	544.1245	0.6069685	0.655927	619.3609	4.114986	0	1016.92	536.1636	0.4686174	0.6815093	625.8027	4.152458	0	11	1014	540						Frog_fixed.avi	0
9562	574	1007.132	543.337	0.6071552	0.6561325	619.3458	4.111914	0	1007.259	541.5891	0.4687726	0.681546	625.6361	4.134263	0	11	1007	542						Frog_fixed.avi	0
9578	575	1005.168	553.8677	0.6073689	0.6563615	619.2077	4.113234	0	1009.729	544.3691	0.4689611	0.6816542	625.4438	4.135938	0	11	1007	549						Frog_fixed.avi	0
9595	576	1005.456	546.5013	0.607544	0.6566637	619.3752	4.117138	0	1015.376	530.2075	0.4691309	0.6818874	625.7079	4.132323	0	11	1010	538						Frog_fixed.avi	0
9612	577	1004.047	546.8832	0.6077119	0.6569644	619.2812	4.098788	0	1015.487	537.1197	0.4692925	0.6820017	625.5512	4.153152	0	11	1010	542						Frog_fixed.avi	0
9628	578	1002.529	551.4394	0.6079112	0.6571665	619.2498	4.107685	0	1009.23	541.4929	0.4694646	0.6820704	625.461	4.127152	0	11	1006	546						Frog_fixed.avi	0
9645	579	988.7572	551.4621	0.6082112	0.6575206	619.5282	4.094254	0	993.7005	551.7992	0.4697591	0.6821938	625.6078	4.139168	0	11	991	552						Frog_fixed.avi	0
9662	580	806.9794	683.1526	0.6090557	0.6582338	619.287	4.087741	0	820.5881	668.1506	0.4709003	0.6828706	625.2309	4.164226	0	12	814	676						Frog_fixed.avi	0
9678	581	736.2296	703.8274	0.6096423	0.6582986	619.3494	4.104571	0	726.4471	682.8626	0.4714791	0.6828309	625.0449	4.161694	0	12	731	693						Frog_fixed.avi	0
9695	582	744.8015	695.8389	0.6099142	0.6581764	619.4003	4.075948	0	739.5049	679.7315	0.4716261	0.6825629	625.369	4.152105	0	12	742	688						Frog_fixed.avi	0
9712	583	738.6429	711.007	0.6101481	0.6579914	619.4839	4.08614	0	731.6415	686.9489	0.4718395	0.682266	625.1302	4.150475	0	12	735	699						Frog_fixed.avi	0
9728	584	743.2113	709.2433	0.610428	0.657829	619.3536	4.083369	0	730.8997	685.2711	0.472023	0.6820462	625.2858	4.155356	0	12	737	697						Frog_fixed.avi	0
9745	585	734.2897	703.0193	0.6106584	0.6577762	619.4762	4.088	0	728.3893	684.853	0.472217	0.6818208	625.2016	4.14328	0	12	731	694						Frog_fixed.avi	0
9761	586	739.9924	707.8313	0.610928	0.657802	619.3827	4.084095	0	728.522	685.3267	0.4724292	0.6817033	625.1011	4.144991	0	12	734	697						Frog_fixed.avi	0
9778	587	737.1992	705.6556	0.6111462	0.6578595	619.4818	4.086264	0	724.9161	689.5049	0.4726296	0.6816632	625.2053	4.150575	0	12	731	698						Frog_fixed.avi	0
9795	588	740.574	699.7934	0.611383	0.6580475	619.3772	4.08707	0	722.828	681.9355	0.4728016	0.6817093	625.2478	4.146384	0	12	732	691						Frog_fixed.avi	0
9811	589	735.851	705.2911	0.6115658	0.6582324	619.519	4.098114	0	726.2037	684.2573	0.4729689	0.6818239	625.0632	4.136833	0	12	731	695						Frog_fixed.avi	0
9828	590	737.9403	707.5714	0.6117147	0.6584083	619.4001	4.087754	0	725.5681	680.5786	0.4731109	0.6819361	625.2347	4.149643	0	12	732	694						Frog_fixed.avi	0
9845	591	740.9069	710.1607	0.6118848	0.6586261	619.3522	4.09703	0	730.4404	684.8881	0.473262	0.6820469	625.2037	4.153777	0	12	736	698						Frog_fixed.avi	0
9861	592	734.4125	710.1109	0.6119827	0.6587991	619.3624	4.104305	0	729.2227	687.963	0.4733784	0.6821401	625.0562	4.138562	0	12	732	699						Frog_fixed.avi	0
9878	593	736.6395	704.2772	0.6120746	0.6590161	619.4461	4.103247	0	732.1136	683.0178	0.4734377	0.682233	625.003	4.147892	0	12	734	694						Frog_fixed.avi	0
9895	594	737.3759	710.4241	0.6121331	0.6591347	619.4276	4.113881	0	733.5862	685.1736	0.4735132	0.6823545	625.1185	4.154359	0	12	735	698						Frog_fixed.avi	0
9911	595	738.6854	702.4586	0.6121646	0.6592152	619.3823	4.105818	0	732.8252	684.1714	0.473541	0.6824338	625.1265	4.117391	0	12	736	693						Frog_fixed.avi	0
9928	596	741.6167	701.2109	0.6121815	0.6593186	619.3784	4.112742	0	725.7922	681.8821	0.4735677	0.6824609	625.1172	4.145217	0	12	734	692						Frog_fixed.avi	0
9945	597	736.8516	702.6888	0.6121868	0.6593299	619.347	4.085406	0	724.9676	683.6972	0.4735629	0.6824742	625.0748	4.118949	0	12	731	693						Frog_fixed.avi	0
9961	598	735.5826	704.9617	0.6121741	0.6593391	619.3409	4.081205	0	722.7195	689.9528	0.4735678	0.6824717	625.0586	4.099447	0	12	729	697						Frog_fixed.avi	0
9978	599	734.1529	706.3251	0.612158	0.6593289	619.321	4.070257	0	724.4291	685.7792	0.4735488	0.6824715	625.0869	4.074232	0	12	729	696						Frog_fixed.avi	0
9995	600	738.7452	707.9704	0.6121375	0.6593782	619.363	4.067451	0	720.2146	689.1175	0.473534	0.6824825	625.0667	4.070811	0	12	729	699						Frog_fixed.avi	0
10011	601	737.7858	704.3557	0.612112	0.6594661	619.3506	4.045813	0	722.4867	683.276	0.4734984	0.6825524	624.9329	4.050537	0	12	730	694						Frog_fixed.avi	0
10028	602	738.7357	708.221	0.6121012	0.6595795	619.3692	4.060639	0	722.9736	684.8914	0.47348	0.6826568	624.8831	4.063645	0	12	731	697						Frog_fixed.avi	0
10045	603	738.7851	706.4957	0.6120811	0.659731	619.3193	4.06528	0	719.003	680.2433	0.4734685	0.6827772	624.8979	4.054839	0	12	729	693						Frog_fixed.avi	0
10061	604	766.9222	692.298	0.611887	0.6596556	619.0007	4.041254	0	773.1558	649.2773	0.4733611	0.6827784	624.8256	4.075144	0	12	770	671						Frog_fixed.avi	0
10078	605	856.1597	601.5325	0.6112916	0.6594663	619.3322	4.038071	0	874.9606	573.3959	0.4729469	0.6824002	625.0972	4.024754	0	13	866	587						Frog_fixed.avi	0
10095	606	936.6302	549.6404	0.6109447	0.6594284	619.2527	4.032306	0	941.5186	534.267	0.4725893	0.6822726	625.2776	4.015649	0	13	939	542						Frog_fixed.avi	0
10111	607	944.3457	541.0085	0.6109036	0.659545	619.3008	4.071095	0	934.5083	538.9711	0.4724955	0.6823615	625.2269	4.036232	0	13	939	540						Frog_fixed.avi	0
10128	608	949.6979	541.7464	0.61088	0.6595935	619.295	4.056586	0	932.6128	537.7527	0.4724096	0.6823928	625.1469	4.038104	0	13	941	540						Frog_fixed.avi	0
10145	609	954.473	538.5465	0.6108389	0.659598	619.2818	4.047686	0	947.0135	531.9345	0.4723576	0.682421	625.1176	4.030365	0	13	951	535						Frog_fixed.avi	0
10161	610	948.6404	545.8903	0.610793	0.659618	619.1908	4.063073	0	946.5048	531.2691	0.4722769	0.6824283	625.3221	4.034077	0	13	948	539						Frog_fixed.avi	0
10178	611	948.7977	544.5306	0.6107554	0.6596187	619.2989	4.065379	0	948.5233	530.0862	0.4722512	0.6824589	625.3237	4.028861	0	13	949	537						Frog_fixed.avi	0
10195	612	947.9648	541.3297	0.6107479	0.6596248	619.3517	4.063646	0	936.2896	542.4745	0.4721945	0.6824504	625.169	4.010915	0	13	942	542						Frog_fixed.avi	0
10211	613	949.3503	541.6718	0.6107625	0.659597	619.3666	4.067132	0	940.2852	537.7302	0.4721983	0.6824083	625.1282	4.02983	0	13	945	540						Frog_fixed.avi	0
10228	614	951.7545	540.3174	0.6107934	0.6595852	619.246	4.056852	0	946.3324	540.2757	0.472258	0.6823846	625.3316	4.021755	0	13	949	540						Frog_fixed.avi	0
10245	615	954.9897	543.1339	0.6108579	0.6595535	619.4021	4.047052	0	939.5463	542.2484	0.4722824	0.6823756	625.392	4.022222	0	13	947	543						Frog_fixed.avi	0
10261	616	956.1096	535.4858	0.6108948	0.6595506	619.4341	4.045766	0	940.7702	534.2294	0.4722997	0.6823695	625.4636	4.006567	0	13	948	535						Frog_fixed.avi	0
10278	617	953.462	539.3999	0.6109363	0.6595628	619.4879	4.038099	0	940.0969	540.5617	0.4723783	0.6823951	625.2056	4.002735	0	13	947	540						Frog_fixed.avi	0
10295	618	955.467	537.2079	0.6110035	0.6596026	619.621	4.033778	0	942.3566	536.9464	0.4724219	0.6824205	625.2953	4.028379	0	13	949	537						Frog_fixed.avi	0
10311	619	953.1106	534.5618	0.6110426	0.6596816	619.6946	4.024157	0	939.3295	537.236	0.4724678	0.6824861	625.3104	4.010468	0	13	946	536						Frog_fixed.avi	0
10328	620	947.5833	540.6128	0.6110966	0.6598093	619.6252	4.014874	0	941.3898	529.1011	0.4725354	0.6826912	625.3491	3.997627	0	13	944	535						Frog_fixed.avi	0
10344	621	949.8588	541.2705	0.6111469	0.6600453	619.6147	4.012727	0	934.0953	531.3598	0.4725834	0.6828139	625.4003	3.991838	0	13	942	536						Frog_fixed.avi	0
10361	622	948.1958	539.4659	0.6111934	0.6601698	619.5795	4.002244	0	938.6844	531.0777	0.4726473	0.6828811	625.5827	3.983174	0	13	943	535						Frog_fixed.avi	0
10378	623	951.5017	545.2542	0.6112365	0.6601016	619.6398	4.006564	0	937.192	534.0051	0.4726691	0.6828622	625.6273	3.970065	0	13	944	540						Frog_fixed.avi	0
10394	624	945.6516	545.731	0.6112248	0.6598334	619.5037	4.010409	0	942.9272	526.4957	0.4726985	0.6827191	625.5256	3.965154	0	13	944	536						Frog_fixed.avi	0
10411	625	949.2856	541.0751	0.6112256	0.6594924	619.3636	3.984758	0	935.824	530.9648	0.4726689	0.682391	625.2853	3.955831	0	13	943	536						Frog_fixed.avi	0
10428	626	946.228	542.6663	0.611211	0.6590564	619.3628	3.987667	0	942.8514	527.5829	0.4727082	0.6821485	625.3709	3.962718	0	13	945	535						Frog_fixed.avi	0
10444	627	949.2053	538.9117	0.6112195	0.6588036	619.2681	3.995282	0	934.101	535.2186	0.4727282	0.6819807	625.389	3.95878	0	13	942	537						Frog_fixed.avi	0
10461	628	947.1748	547.1228	0.6112616	0.6586022	619.1757	3.992713	0	944.4644	520.1298	0.472778	0.6818573	625.24	3.962148	0	13	946	534						Frog_fixed.avi	0
10478	629	950.2935	544.6397	0.6113892	0.6587275	618.9896	3.989001	0	946.2203	525.4693	0.4728693	0.6817421	624.9901	3.939491	0	13	948	535						Frog_fixed.avi	0
10494	630	954.3409	533.171	0.6115306	0.6588664	619.1234	3.985522	0	932.1727	533.1157	0.4729544	0.6817554	624.9638	3.988847	0	13	943	533						Frog_fixed.avi	0
10511	631	946.3452	544.1885	0.611761	0.6589915	618.8551	3.973521	0	936.725	530.9881	0.4730644	0.6816908	625.0908	3.953106	0	13	942	538						Frog_fixed.avi	0
10528	632	966.0956	688.2193	0.612089	0.6583756	618.811	3.512152	0	901.6364	667.2245	0.4731698	0.681308	625.4506	3.65094	0	13	934	678						Frog_fixed.avi	0
10544	633	-1280	-1024	-1	-1	-1	-1	4	-1280	-1024	-1	-1	-1	-1	4		0	0						Frog_fixed.avi	0
10561	634	-1280	-1024	-1	-1	-1	-1	4	-1280	-1024	-1	-1	-1	-1	4		0	0						Frog_fixed.avi	0
10578	635	-1280	-1024	-1	-1	-1	-1	4	-1280	-1024	-1	-1	-1	-1	4		0	0						Frog_fixed.avi	0
10594	636	-1280	-1024	-1	-1	-1	-1	4	-1280	-1024	-1	-1	-1	-1	4		0	0						Frog_fixed.avi	0
10611	637	-1280	-1024	-1	-1	-1	-1	4	-1280	-1024	-1	-1	-1	-1	4		0	0						Frog_fixed.avi	0
10628	638	-1280	-1024	-1	-1	-1	-1	4	-1280	-1024	-1	-1	-1	-1	4		0	0						Frog_fixed.avi	0
10644	639	-1280	-1024	-1	-1	-1	-1	4	-1280	-1024	-1	-1	-1	-1	4		0	0						Frog_fixed.avi	0
10661	640	-1280	-1024	-1	-1	-1	-1	4	-1280	-1024	-1	-1	-1	-1	4		0	0						Frog_fixed.avi	0
10677	641	-1280	-1024	-1	-1	-1	-1	4	-1280	-1024	-1	-1	-1	-1	4		0	0						Frog_fixed.avi	0
10694	642	-1280	-1024	-1	-1	-1	-1	4	-1280	-1024	-1	-1	-1	-1	4		0	0						Frog_fixed.avi	0
10711	643	-1280	-1024	-1	-1	-1	-1	4	-1280	-1024	-1	-1	-1	-1	4		0	0						Frog_fixed.avi	0
10728	644	-1280	-1024	-1	-1	-1	-1	4	-1280	-1024	-1	-1	-1	-1	4		0	0						Frog_fixed.avi	0
10744	645	-1280	-1024	-1	-1	-1	-1	4	-1280	-1024	-1	-1	-1	-1	4		0	0						Frog_fixed.avi	0
10761	646	-1280	-1024	-1	-1	-1	-1	4	-1280	-1024	-1	-1	-1	-1	4		0	0						Frog_fixed.avi	0
10777	647	-1280	-1024	-1	-1	-1	-1	4	-1280	-1024	-1	-1	-1	-1	4		0	0						Frog_fixed.avi	0
10794	648	972.3506	475.0735	0.6150751	0.6593205	625.2226	4.184257	0	965.1713	505.6382	0.4767134	0.680218	625.2226	4.099605	0	14	969	490						Frog_fixed.avi	0
10811	649	973.3091	499.9156	0.6159552	0.6591488	619.3246	4.152942	0	970.9623	498.7331	0.476875	0.6804911	625.2226	4.124969	0	14	972	499						Frog_fixed.avi	0
10827	650	968.2649	493.1305	0.616042	0.6591892	619.5994	4.152711	0	968.9965	497.9399	0.4769598	0.68052	625.2015	4.118455	0	14	969	496						Frog_fixed.avi	0
10844	651	965.4477	499.5592	0.6160981	0.6591932	619.683	4.147238	0	970.694	491.8497	0.4770496	0.6805599	625.3846	4.135515	0	14	968	496						Frog_fixed.avi	0
10861	652	967.2832	500.6223	0.6161336	0.6591818	619.727	4.145738	0	973.0743	485.825	0.4771172	0.6805842	625.4781	4.133888	0	14	970	493						Frog_fixed.avi	0
10877	653	964.6499	493.0671	0.616152	0.6591712	619.8332	4.140894	0	968.2863	487.5638	0.4771789	0.6806059	625.6925	4.133952	0	14	966	490						Frog_fixed.avi	0
10894	654	949.0144	524.6786	0.6161888	0.6592129	619.9359	4.142935	0	948.2321	518.1449	0.4772807	0.6806778	625.6984	4.151466	0	15	949	521						Frog_fixed.avi	0
10911	655	931.249	544.3586	0.6161861	0.6591839	619.8385	4.151867	0	939.0406	531.6758	0.4773208	0.6807272	625.7083	4.169056	0	15	935	538						Frog_fixed.avi	0
10927	656	934.4758	536.0203	0.6161283	0.6591269	619.9241	4.150219	0	942.0426	522.0494	0.4772639	0.6806816	625.8599	4.190181	0	15	938	529						Frog_fixed.avi	0
10944	657	937.4474	540.0248	0.6160746	0.6590624	619.9459	4.15931	0	938.7296	522.6503	0.4772198	0.680648	625.8864	4.164914	0	15	938	531						Frog_fixed.avi	0
10961	658	943.9249	536.8505	0.6159952	0.6590092	619.9554	4.164072	0	930.124	527.2445	0.4771267	0.6805796	625.7438	4.166851	0	15	937	532						Frog_fixed.avi	0
10977	659	932.1697	531.9557	0.6158798	0.6589667	620.0098	4.15486	0	937.6647	519.4979	0.4770534	0.6805362	625.6864	4.21165	0	15	935	526						Frog_fixed.avi	0
10994	660	928.6011	528.7383	0.6157978	0.6589189	619.8881	4.175905	0	931.7584	526.8292	0.4769819	0.680487	625.5513	4.21405	0	15	930	528						Frog_fixed.avi	0
11011	661	927.5262	536.9476	0.6157342	0.6588051	619.7726	4.17635	0	934.7438	524.7094	0.4769421	0.6804405	625.5063	4.201206	0	15	931	531						Frog_fixed.avi	0
11027	662	928.8368	532.3752	0.6157113	0.6587389	619.715	4.178873	0	929.8436	528.5235	0.4769197	0.6803617	625.5099	4.220114	0	15	929	530						Frog_fixed.avi	0
11044	663	927.1793	531.7128	0.6156895	0.6586655	619.6766	4.201036	0	932.739	524.7808	0.4769102	0.6803072	625.3886	4.217969	0	15	930	528						Frog_fixed.avi	0
11061	664	928.741	531.1883	0.6157172	0.6586016	619.6498	4.193897	0	931.1057	527.7186	0.4769079	0.680168	625.3657	4.222796	0	15	930	529						Frog_fixed.avi	0
11077	665	921.9291	530.1401	0.6157414	0.6585513	619.4984	4.190318	0	935.7184	524.8469	0.4769323	0.68005	625.3074	4.230144	0	15	929	527						Frog_fixed.avi	0
11094	666	925.0207	534.9128	0.6157809	0.6584275	619.3945	4.211503	0	936.7648	520.1575	0.4769691	0.6799007	625.2905	4.252645	0	15	931	528						Frog_fixed.avi	0
11111	667	933.3783	533.5992	0.6159001	0.6581618	619.3696	4.181291	0	935.3644	522.5345	0.477	0.6797706	625.1834	4.269265	0	15	934	528						Frog_fixed.avi	0
11127	668	932.4689	532.9375	0.615999	0.6580746	619.3696	4.204175	0	933.0938	521.7391	0.4770249	0.6796427	625.0642	4.284711	0	15	933	527						Frog_fixed.avi	0
11144	669	931.0524	536.259	0.6161	0.6580375	619.3696	4.196178	0	931.1505	510.6458	0.4770634	0.6795548	624.8809	4.300333	0	15	931	523						Frog_fixed.avi	0
11160	670	934.4184	544.8795	0.6161929	0.6579476	619.3696	4.232777	0	937.6763	507.1994	0.4771279	0.6794958	624.8376	4.303564	0	15	936	526						Frog_fixed.avi	0
11177	671	927.2125	523.271	0.6162226	0.6583001	619.3696	4.309217	0	932.4174	509.5636	0.4771877	0.6794562	624.7147	4.327569	0	15	930	516						Frog_fixed.avi	0
11194	672	926.2286	527.6992	0.6163007	0.6583654	618.6026	4.268671	0	931.9099	515.8912	0.477276	0.6794589	624.4696	4.327075	0	15	929	522						Frog_fixed.avi	0
11210	673	921.4694	530.5693	0.6163885	0.6584631	618.452	4.26776	0	929.4052	515.3906	0.4773754	0.6794762	624.4869	4.305759	0	15	925	523						Frog_fixed.avi	0
11227	674	919.4343	525.9259	0.6165656	0.6584656	618.4666	4.290434	0	918.8561	519.2953	0.4774293	0.679303	624.1754	4.308908	0	15	919	523						Frog_fixed.avi	0
11244	675	915.4284	492.844	0.6167488	0.6584205	618.4163	4.279054	0	914.4832	489.6624	0.4776144	0.6791188	624.1647	4.325407	0	16	915	491						Frog_fixed.avi	0
11260	676	913.0171	495.4956	0.6168544	0.6584097	618.3121	4.278317	0	913.9696	493.6398	0.4777465	0.6789998	623.825	4.32851	0	16	913	495						Frog_fixed.avi	0
11277	677	906.7834	502.2756	0.6170231	0.6583031	618.2202	4.282226	0	916.0528	489.7865	0.4778561	0.678863	623.865	4.314874	0	16	911	496						Frog_fixed.avi	0
11294	678	915.0452	500.9018	0.6172423	0.6579503	618.2057	4.255035	0	919.2929	475.2115	0.4779723	0.6786915	623.9737	4.331664	0	16	917	488						Frog_fixed.avi	0
11310	679	907.2576	489.9586	0.6173151	0.6580646	618.2057	4.282181	0	921.0779	482.8674	0.4780702	0.6784264	623.7958	4.337754	0	16	914	486						Frog_fixed.avi	0
11327	680	905.4705	491.3438	0.617433	0.6579294	617.8724	4.277112	0	921.3196	477.0399	0.4781814	0.678237	623.5478	4.330703	0	16	913	484						Frog_fixed.avi	0
11344	681	916.1555	488.5731	0.6176147	0.6576931	617.8489	4.222219	0	917.1034	484.9192	0.478247	0.6781414	623.4431	4.306557	0	16	917	487						Frog_fixed.avi	0
11360	682	907.1364	490.5771	0.6176692	0.6578245	617.8489	4.274104	0	914.7662	480.427	0.4782971	0.6780763	623.3243	4.314893	0	16	911	486						Frog_fixed.avi	0
11377	683	903.1491	496.4307	0.6177387	0.6577892	617.5739	4.27233	0	905.9563	484.476	0.4783399	0.6780344	623.2552	4.292763	0	16	905	490						Frog_fixed.avi	0
11394	684	903.5385	498.0288	0.617811	0.6576665	617.5615	4.254639	0	906.4664	481.9743	0.4783693	0.6779565	623.1128	4.308259	0	16	905	490						Frog_fixed.avi	0
11410	685	907.4346	509.0083	0.6179055	0.6574014	617.5618	4.229634	0	910.1795	470.8402	0.4783854	0.6778839	622.9366	4.297125	0	16	909	490						Frog_fixed.avi	0
11427	686	906.5002	498.5609	0.6178974	0.657589	617.5618	4.242917	0	910.2628	489.6032	0.4784139	0.6776967	622.8778	4.286139	0	16	908	494						Frog_fixed.avi	0
11444	687	910.0038	495.3963	0.6179152	0.657586	617.1249	4.248393	0	907.0525	493.3053	0.4784003	0.6776614	622.7236	4.290954	0	16	909	494						Frog_fixed.avi	0
11460	688	910.6888	494.6034	0.6179409	0.6575948	616.8763	4.249477	0	905.7702	492.1338	0.4784048	0.6776283	622.5443	4.289072	0	16	908	493						Frog_fixed.avi	0
11477	689	907.1819	499.6157	0.6179725	0.6575857	616.7812	4.219444	0	910.7635	485.4154	0.4784007	0.6775552	622.4695	4.315242	0	16	909	493						Frog_fixed.avi	0
11494	690	904.1265	496.919	0.617995	0.6575374	616.6697	4.22288	0	913.7343	480.1397	0.4784203	0.6774428	622.3162	4.282662	0	16	909	489						Frog_fixed.avi	0
11510	691	903.5189	493.2185	0.6180305	0.6573803	616.4614	4.21875	0	912.6075	477.2743	0.4784538	0.6772795	622.106	4.258973	0	16	908	485						Frog_fixed.avi	0
11527	692	901.6159	504.153	0.6180753	0.6571705	616.3588	4.206628	0	912.978	474.7133	0.478471	0.6770712	621.9482	4.262786	0	16	907	489						Frog_fixed.avi	0
11544	693	897.6078	498.6786	0.6181609	0.6569313	616.1191	4.217019	0	912.4049	475.9212	0.4785239	0.6766326	621.8564	4.229824	0	16	905	487						Frog_fixed.avi	0
11560	694	902.5891	493.8462	0.6182971	0.656621	615.9439	4.195998	0	903.1312	479.5022	0.4785834	0.6763487	621.7325	4.248818	0	16	903	487						Frog_fixed.avi	0
11577	695	898.1389	497.8193	0.6184045	0.6563221	615.9919	4.203627	0	903.4079	484.8976	0.4786939	0.6759349	621.6353	4.24255	0	16	901	491						Frog_fixed.avi	0
11594	696	896.2717	495.7137	0.6185463	0.6561564	615.8545	4.205712	0	914.6737	478.0844	0.4788568	0.6756929	621.4919	4.228029	0	16	905	487						Frog_fixed.avi	0
11610	697	903.2501	492.2788	0.6186911	0.6559719	615.5751	4.181134	0	911.0027	469.5946	0.4789464	0.6755097	621.4369	4.26028	0	16	907	481						Frog_fixed.avi	0
11627	698	895.2228	495.045	0.6188075	0.655861	615.4765	4.202141	0	902.5209	479.0193	0.479031	0.6752279	621.2798	4.219449	0	16	899	487						Frog_fixed.avi	0
11644	699	895.4983	491.1845	0.6189559	0.6557982	615.4781	4.179939	0	900.5075	484.756	0.4791325	0.6750765	621.1429	4.2266	0	16	898	488						Frog_fixed.avi	0
11660	700	900.523	490.8669	0.6191249	0.655686	615.2263	4.206771	0	906.5307	479.8517	0.4792564	0.674908	620.7886	4.218915	0	16	904	485						Frog_fixed.avi	0
11677	701	898.3353	496.372	0.6192204	0.6555355	615.1448	4.198713	0	896.5742	483.155	0.4793447	0.6747414	620.7192	4.226985	0	16	897	490						Frog_fixed.avi	0
11694	702	891.8897	490.9871	0.6193246	0.6553985	614.9579	4.200398	0	900.4564	478.0443	0.4794159	0.6745937	620.642	4.228432	0	16	896	485						Frog_fixed.avi	0
11710	703	896.8674	499.1446	0.6194383	0.6552206	614.8758	4.210024	0	898.9186	487.8908	0.4794679	0.674283	620.5474	4.226644	0	16	898	494						Frog_fixed.avi	0
11727	704	895.8141	494.6933	0.6195322	0.6550741	614.6796	4.204958	0	904.2072	479.0009	0.4795482	0.6741333	620.5662	4.213245	0	16	900	487						Frog_fixed.avi	0
11743	705	899.912	498.6436	0.6196127	0.6549412	614.6752	4.208458	0	900.1057	480.9446	0.4795807	0.6740252	620.4221	4.22543	0	16	900	490						Frog_fixed.avi	0
11760	706	892.0883	490.7412	0.619647	0.6548638	614.5863	4.205608	0	902.4927	483.3675	0.4796074	0.6739282	620.2863	4.242408	0	16	897	487						Frog_fixed.avi	0
11777	707	892.969	490.5023	0.6196755	0.6547332	614.4366	4.212599	0	900.2202	480.2884	0.4796362	0.6738254	619.9884	4.232905	0	16	897	485						Frog_fixed.avi	0
11793	708	893.6057	494.6867	0.6197109	0.654645	614.2578	4.217655	0	894.3346	483.0919	0.4795698	0.6736056	619.8352	4.243044	0	16	894	489						Frog_fixed.avi	0
11810	709	893.4842	488.8173	0.6197429	0.6545225	614.0873	4.209978	0	895.8016	486.7759	0.4796019	0.6734378	619.576	4.22596	0	16	895	488						Frog_fixed.avi	0
11827	710	890.7556	493.6961	0.6197883	0.6543701	613.9584	4.186381	0	899.3824	487.1511	0.4796171	0.6732709	619.4231	4.21362	0	16	895	490						Frog_fixed.avi	0
11843	711	891.5748	491.5797	0.6198411	0.6542442	613.6801	4.198552	0	896.6823	480.4156	0.4796444	0.6731161	619.2593	4.217271	0	16	894	486						Frog_fixed.avi	0
11860	712	887.4467	491.2344	0.6199009	0.6541308	613.5621	4.214861	0	898.7732	477.4481	0.4796764	0.6729837	619.1572	4.224811	0	16	893	484						Frog_fixed.avi	0
11877	713	884.938	491.1137	0.6199799	0.6541149	613.3844	4.196388	0	893.3488	483.9327	0.4797072	0.6727679	619.0414	4.227724	0	16	889	488						Frog_fixed.avi	0
11893	714	879.9344	496.4352	0.6200703	0.6541653	613.2202	4.189746	0	890.2584	488.5249	0.4797696	0.6727701	618.7877	4.221248	0	16	885	492						Frog_fixed.avi	0
11910	715	883.9657	492.0515	0.6202173	0.6544235	613.0743	4.198383	0	900.5029	480.0854	0.4798834	0.672984	618.7847	4.209551	0	16	892	486						Frog_fixed.avi	0
11927	716	881.421	491.4315	0.620335	0.6547251	613.1072	4.200784	0	901.2125	481.355	0.479966	0.6731218	618.4997	4.230871	0	16	891	486						Frog_fixed.avi	0
11943	717	882.8494	486.3723	0.6204284	0.6549845	613.0114	4.18619	0	898.5903	483.9787	0.4799992	0.6732203	618.4069	4.207935	0	16	891	485						Frog_fixed.avi	0
11960	718	877.5804	493.4979	0.6205029	0.6551369	612.7306	4.206005	0	897.1425	484.8325	0.4800357	0.6732712	618.2399	4.208485	0	16	887	489						Frog_fixed.avi	0
11977	719	880.9783	490.2857	0.6205732	0.6552292	612.4013	4.188651	0	895.7638	475.2202	0.4800656	0.6733368	618.1066	4.229114	0	16	888	483						Frog_fixed.avi	0
11993	720	876.7393	487.6387	0.6206393	0.655394	612.2253	4.203731	0	891.1683	485.3202	0.4800969	0.673483	617.9002	4.191218	0	16	884	486						Frog_fixed.avi	0
12010	721	873.3312	485.3952	0.6207137	0.6556756	612.0135	4.183508	0	887.2217	478.4531	0.4801619	0.6738049	617.6209	4.187827	0	16	880	482						Frog_fixed.avi	0
12027	722	875.7464	491.7593	0.6208336	0.6560457	611.9684	4.184968	0	888.4747	486.1761	0.4802428	0.6740309	617.2559	4.190254	0	16	882	489						Frog_fixed.avi	0
12043	723	884.1329	488.8511	0.6209921	0.6564828	611.832	4.20375	0	889.2197	478.3079	0.480322	0.6742717	617.2297	4.196877	0	16	887	484						Frog_fixed.avi	0
12060	724	872.8436	497.8525	0.6211115	0.6568702	611.7285	4.150351	0	886.4672	475.6063	0.4804097	0.6746261	617.0831	4.201207	0	16	880	487						Frog_fixed.avi	0
12077	725	876.277	488.9685	0.621277	0.657306	611.3699	4.168478	0	885.8835	486.0066	0.4805397	0.6748642	616.9308	4.187993	0	16	881	487						Frog_fixed.avi	0
12093	726	876.0636	494.6107	0.6214927	0.6576743	611.5109	4.164465	0	889.4359	483.4103	0.4807174	0.675124	616.7393	4.175659	0	16	883	489						Frog_fixed.avi	0
12110	727	876.9069	484.7214	0.6216795	0.6580839	611.3489	4.173838	0	884.2072	478.0237	0.480856	0.675485	616.6105	4.186472	0	16	881	481						Frog_fixed.avi	0
12127	728	878.5806	491.4203	0.6218906	0.6583853	611.2462	4.184407	0	876.781	487.7459	0.4810262	0.6756846	616.512	4.175793	0	16	878	490						Frog_fixed.avi	0
12143	729	876.5916	486.385	0.6220983	0.6587289	611.3385	4.174162	0	881.8759	479.2431	0.4812149	0.6758701	616.283	4.177791	0	16	879	483						Frog_fixed.avi	0
12160	730	870.4562	492.3905	0.6222751	0.6590828	611.2053	4.167548	0	883.0833	482.1219	0.4813966	0.6760917	616.3828	4.162741	0	16	877	487						Frog_fixed.avi	0
12177	731	874.5773	484.1008	0.6224862	0.6594119	611.2875	4.153866	0	880.3534	480.4945	0.4816021	0.6763546	616.2495	4.17896	0	16	877	482						Frog_fixed.avi	0
12193	732	869.9722	487.7809	0.6226773	0.6596987	611.353	4.166529	0	885.8456	481.1943	0.4817919	0.6764488	616.5663	4.189436	0	16	878	484						Frog_fixed.avi	0
12210	733	878.283	490.5122	0.6229001	0.6598448	611.3953	4.191401	0	873.9376	485.0755	0.4819598	0.6764941	616.5715	4.175774	0	16	876	488						Frog_fixed.avi	0
12227	734	868.2828	487.1679	0.6230918	0.6599423	611.717	4.169559	0	885.3274	482.0407	0.4822333	0.6764239	616.7033	4.189402	0	16	877	485						Frog_fixed.avi	0
12243	735	869.9023	488.2655	0.6233172	0.6598654	611.7952	4.176645	0	879.2346	481.2065	0.4824115	0.6763145	616.8027	4.192378	0	16	875	485						Frog_fixed.avi	0
12260	736	876.6262	489.2057	0.6235698	0.6597513	611.9609	4.22262	0	877.8101	483.3765	0.4826755	0.6760567	617.1013	4.176182	0	16	877	486						Frog_fixed.avi	0
12276	737	873.0798	492.1535	0.6237923	0.6596377	612.1497	4.165373	0	872.9509	485.8134	0.4829218	0.6758815	617.1269	4.179169	0	16	873	489						Frog_fixed.avi	0
12293	738	868.6079	491.9465	0.6240984	0.6597224	612.2949	4.149904	0	870.9374	492.3854	0.4832456	0.6758285	617.2065	4.177773	0	17	870	492						Frog_fixed.avi	0
12310	739	839.8646	500.44	0.6245191	0.659841	612.4612	4.175841	0	839.7694	492.9424	0.4836412	0.6758692	617.4586	4.183707	0	17	840	497						Frog_fixed.avi	0
12326	740	839.1431	502.3131	0.6247613	0.6600266	612.7323	4.154496	0	844.3323	495.875	0.4839207	0.6759015	617.5536	4.179352	0	17	842	499						Frog_fixed.avi	0
12343	741	844.0223	504.9669	0.6250687	0.6602952	612.7076	4.185116	0	844.3901	496.349	0.4842435	0.6760029	617.8521	4.169928	0	17	844	501						Frog_fixed.avi	0
12360	742	839.2211	501.3337	0.6253995	0.6605488	613.0021	4.1664	0	837.2842	493.2849	0.4845955	0.6761323	617.9074	4.191377	0	17	838	497						Frog_fixed.avi	0
12376	743	842.1774	501.7497	0.6257884	0.6607396	613.1301	4.167817	0	846.7643	487.2506	0.4850004	0.6762642	618.0676	4.18591	0	17	844	495						Frog_fixed.avi	0
12393	744	841.0236	500.8865	0.6261696	0.6608722	613.1866	4.172849	0	847.7451	487.1038	0.4854386	0.676254	618.1813	4.173111	0	17	844	494						Frog_fixed.avi	0
12410	745	847.4314	500.6861	0.6266337	0.6609144	613.2824	4.202332	0	843.7234	492.225	0.4858494	0.6760519	618.2852	4.20601	0	17	846	496						Frog_fixed.avi	0
12426	746	848.9105	497.3358	0.6271299	0.6607369	613.4078	4.198437	0	845.0261	487.6404	0.4863898	0.6757774	618.4881	4.180821	0	17	847	492						Frog_fixed.avi	0
12443	747	845.9938	492.2488	0.6276668	0.6602793	613.4683	4.200434	0	836.7538	497.3194	0.4868889	0.6752485	618.4184	4.195389	0	17	841	495						Frog_fixed.avi	0
12460	748	842.8482	499.0595	0.6282241	0.6595627	613.6732	4.215956	0	844.5176	488.4585	0.4874934	0.6745968	618.4695	4.19705	0	17	844	494						Frog_fixed.avi	0
12476	749	847.9147	497.0435	0.628813	0.6586795	613.7756	4.222752	0	843.5848	490.8688	0.4880562	0.6737773	618.5721	4.200622	0	17	846	494						Frog_fixed.avi	0
12493	750	850.0467	500.3955	0.6293409	0.6577805	613.9756	4.220354	0	839.535	495.0669	0.4885937	0.6728787	618.7048	4.198147	0	17	845	498						Frog_fixed.avi	0
12510	751	846.7279	498.4264	0.6298249	0.6568936	614.2798	4.23572	0	840.4119	496.6424	0.4891301	0.6720313	618.9343	4.205658	0	17	844	498						Frog_fixed.avi	0
12526	752	845.1876	497.8351	0.6302913	0.6562494	614.5892	4.23489	0	844.0096	486.0382	0.4896229	0.6714408	619.0934	4.203408	0	17	845	492						Frog_fixed.avi	0
12543	753	843.6284	499.6039	0.6307217	0.6557632	614.8235	4.210482	0	840.1141	485.5075	0.4900424	0.6708723	619.363	4.218432	0	17	842	493						Frog_fixed.avi	0
12560	754	843.5466	494.9604	0.6310993	0.655474	614.9979	4.236482	0	840.582	492.8428	0.4904459	0.6705203	619.5814	4.229081	0	17	842	494						Frog_fixed.avi	0
12576	755	843.2085	505.2989	0.6314226	0.6552859	615.3025	4.238322	0	839.2729	490.953	0.4908256	0.6703289	619.8045	4.240112	0	17	841	498						Frog_fixed.avi	0
12593	756	853.2733	503.7902	0.6317024	0.6552797	615.4587	4.245121	0	834.2599	500.611	0.4911112	0.6702414	619.9952	4.252424	0	17	844	502						Frog_fixed.avi	0
12609	757	851.0635	499.5495	0.6319038	0.6553102	615.7494	4.255188	0	839.8743	491.042	0.4913649	0.6701992	620.1726	4.250966	0	17	845	495						Frog_fixed.avi	0
12626	758	846.6522	500.1351	0.632072	0.6553088	616.0189	4.28171	0	835.4509	494.7083	0.491548	0.6701718	620.5854	4.256329	0	17	841	497						Frog_fixed.avi	0
12643	759	848.0286	499.3291	0.6321878	0.6552939	616.14	4.285603	0	838.353	495.5253	0.4917221	0.6701299	620.6796	4.279465	0	17	843	497						Frog_fixed.avi	0
12659	760	850.0233	502.372	0.6323079	0.6552215	616.321	4.282785	0	840.8161	487.8562	0.49187	0.6700509	620.645	4.263256	0	17	845	495						Frog_fixed.avi	0
12676	761	852.8077	492.0755	0.632436	0.655123	616.4836	4.302941	0	845.3749	480.7644	0.4920315	0.6699252	621.1041	4.294557	0	17	849	486						Frog_fixed.avi	0
12693	762	846.4336	493.456	0.6325248	0.6549408	616.554	4.294541	0	847.0739	487.8334	0.4921329	0.6696728	621.2495	4.296625	0	17	847	491						Frog_fixed.avi	0
12709	763	845.9836	492.7	0.6326221	0.6547596	616.6635	4.309085	0	838.7647	493.0647	0.4922751	0.6694621	621.3242	4.299629	0	17	842	493						Frog_fixed.avi	0
12726	764	844.3953	500.5762	0.6327645	0.6545076	616.895	4.312413	0	849.8263	500.3448	0.4924979	0.6690583	621.306	4.312274	0	17	847	500						Frog_fixed.avi	0
12743	765	848.9475	490.1736	0.6329342	0.6543019	617.0841	4.345397	0	841.9351	479.7159	0.4926182	0.6690888	621.306	4.314351	0	17	845	485						Frog_fixed.avi	0
12759	766	851.4238	498.1514	0.6330822	0.6540011	616.9381	4.344269	0	844.1967	489.1202	0.4928005	0.6687309	621.7555	4.326868	0	17	848	494						Frog_fixed.avi	0
12776	767	848.3885	496.7471	0.6332704	0.6536868	617.191	4.333073	0	848.3625	490.8323	0.493032	0.6684639	621.7499	4.338263	0	17	848	494						Frog_fixed.avi	0
12793	768	846.1838	499.5546	0.6334529	0.6534084	617.2275	4.333629	0	844.1218	482.9141	0.4931794	0.668249	621.7646	4.331703	0	17	845	491						Frog_fixed.avi	0
12809	769	847.9781	494.5628	0.6336261	0.6532381	617.2355	4.358469	0	844.7872	487.7887	0.4933627	0.6679584	621.9323	4.355825	0	17	846	491						Frog_fixed.avi	0
12826	770	854.2972	487.3963	0.6338376	0.653277	617.5133	4.374308	0	847.0983	490.0463	0.4935886	0.6678853	621.9366	4.362942	0	17	851	489						Frog_fixed.avi	0
12843	771	858.7476	498.567	0.6340896	0.6531447	617.5164	4.353258	0	848.1957	488.037	0.493775	0.6679389	622.1432	4.361794	0	17	853	493						Frog_fixed.avi	0
12859	772	845.3302	498.3106	0.6342341	0.6536562	617.5164	4.359519	0	845.9738	483.6553	0.4939896	0.6681961	622.2999	4.364696	0	17	846	491						Frog_fixed.avi	0
12876	773	842.1612	493.4763	0.6344548	0.6541399	617.5727	4.359191	0	845.2304	491.0484	0.4942407	0.6684797	622.2736	4.375542	0	17	844	492						Frog_fixed.avi	0
12893	774	843.4451	497.7252	0.6347066	0.6546421	617.5931	4.357729	0	852.184	483.5723	0.4944794	0.6688398	622.4329	4.365905	0	17	848	491						Frog_fixed.avi	0
12909	775	845.5045	497.7283	0.6349621	0.6550527	617.728	4.378052	0	841.1113	494.8644	0.4947512	0.669224	622.3801	4.389583	0	17	843	496						Frog_fixed.avi	0
12926	776	852.4805	491.1935	0.63523	0.6554625	617.7708	4.400313	0	844.6795	488.1412	0.4949825	0.6694375	622.6196	4.379106	0	17	849	490						Frog_fixed.avi	0
12943	777	843.1172	490.3563	0.6354445	0.655744	617.8528	4.396501	0	848.96	485.4283	0.4952553	0.6695886	622.5679	4.381331	0	17	846	488						Frog_fixed.avi	0
12959	778	851.6078	537.1588	0.6355558	0.6560624	617.8476	4.358727	0	863.1111	513.3853	0.4954452	0.6699103	622.7302	4.409809	0	18	857	525						Frog_fixed.avi	0
12976	779	860.0473	531.0117	0.6358319	0.656126	618.0403	4.393246	0	863.1514	519.9977	0.495722	0.6696905	622.7119	4.392004	0	18	862	526						Frog_fixed.avi	0
12993	780	848.8567	530.8615	0.6359881	0.6561723	618.141	4.385154	0	861.5219	517.0557	0.495864	0.669888	622.7119	4.407949	0	18	855	524						Frog_fixed.avi	0
13009	781	853.1326	529.6104	0.6361609	0.6562423	618.1801	4.396122	0	861.8145	516.2129	0.4959892	0.6698784	622.8701	4.407014	0	18	857	523						Frog_fixed.avi	0
13026	782	857.9326	523.4522	0.6363013	0.6563426	618.2771	4.394485	0	857.9932	516.4664	0.496109	0.6698811	622.9782	4.416903	0	18	858	520						Frog_fixed.avi	0
13043	783	853.8048	534.6605	0.6363669	0.6564014	618.3109	4.392561	0	864.8535	521.1113	0.4962081	0.6699257	622.8383	4.417922	0	18	859	528						Frog_fixed.avi	0
13059	784	853.9742	535.0621	0.6363857	0.6565263	618.3052	4.39855	0	861.8955	520.7119	0.4962332	0.6699771	622.8926	4.417186	0	18	858	528						Frog_fixed.avi	0
13076	785	852.2026	535.5826	0.6363631	0.6566041	618.3957	4.380531	0	865.4857	525.7012	0.4962047	0.6700506	622.8666	4.433242	0	18	859	531						Frog_fixed.avi	0
13093	786	860.5226	535.3888	0.636297	0.6566713	618.4829	4.386511	0	861.7454	526.3953	0.496096	0.6701345	623.0977	4.442674	0	18	861	531						Frog_fixed.avi	0
13109	787	855.9747	531.6931	0.6361423	0.656775	618.5755	4.384743	0	860.0764	535.8083	0.4959624	0.6702037	623.1116	4.424268	0	18	858	534						Frog_fixed.avi	0
13126	788	855.2259	534.8896	0.6359481	0.6568216	618.5464	4.40237	0	863.1702	531.7	0.4958251	0.6703339	623.1303	4.42183	0	18	859	533						Frog_fixed.avi	0
13142	789	856.3334	535.1768	0.6357524	0.6568866	618.6758	4.392436	0	861.0406	523.0144	0.4955772	0.6705775	623.2581	4.435124	0	18	859	529						Frog_fixed.avi	0
13159	790	855.08	534.8184	0.6354679	0.6569857	618.5438	4.405999	0	865.136	520.3248	0.4953564	0.6707547	623.2199	4.440089	0	18	860	528						Frog_fixed.avi	0
13176	791	859.4314	529.4312	0.6351995	0.6571113	618.6404	4.407028	0	856.4368	533.1639	0.4950717	0.6709023	623.3501	4.449323	0	18	858	531						Frog_fixed.avi	0
13192	792	859.3737	529.4042	0.6349265	0.6572242	618.6343	4.394495	0	865.4635	532.1318	0.4948207	0.6711105	623.2804	4.446856	0	18	862	531						Frog_fixed.avi	0
13209	793	-1280	-1024	-1	-1	-1	-1	4	-1280	-1024	-1	-1	-1	-1	4	18	0	0						Frog_fixed.avi	0
13226	794	859.254	540.4407	0.6343296	0.6574056	618.629	4.40313	0	868.7363	524.983	0.4942741	0.6716101	623.3361	4.472458	0	18	864	533						Frog_fixed.avi	0
13242	795	850.0848	526.9193	0.6339969	0.6574672	618.5866	4.398496	0	861.0244	531.1541	0.493935	0.6717303	623.3746	4.488159	0	18	856	529						Frog_fixed.avi	0
13259	796	866.149	531.0259	0.6337887	0.6574623	618.5648	4.411274	0	863.6472	537.3908	0.4937093	0.671836	623.4688	4.462223	0	18	865	534						Frog_fixed.avi	0
13276	797	859.2065	531.84	0.6334763	0.6574319	618.5034	4.424538	0	865.5637	529.3388	0.4934579	0.6719133	623.4366	4.47701	0	18	862	531						Frog_fixed.avi	0
13292	798	873.8696	535.266	0.6333166	0.6571324	618.4576	4.401479	0	865.277	527.5767	0.4932238	0.6719275	623.187	4.472953	0	18	870	531						Frog_fixed.avi	0
13309	799	862.3878	504.2004	0.6330585	0.6571361	618.4576	4.415626	0	867.882	504.6955	0.4930361	0.6718518	623.3936	4.494067	0	18	865	504						Frog_fixed.avi	0
13326	800	864.768	500.9704	0.6329001	0.6571091	618.5654	4.399056	0	862.8183	510.9647	0.4928802	0.6718734	623.3632	4.492749	0	18	864	506						Frog_fixed.avi	0
13342	801	876.0844	507.5681	0.6327807	0.6571379	618.5226	4.414091	0	867.4521	506.7214	0.4927004	0.6719732	623.3261	4.491858	0	18	872	507						Frog_fixed.avi	0
13359	802	868.5846	507.2325	0.6326222	0.6571812	618.5861	4.422811	0	863.5437	505.9353	0.4925615	0.6720472	623.3452	4.504141	0	18	866	507						Frog_fixed.avi	0
13376	803	865.6138	504.7442	0.6325134	0.6572579	618.5973	4.430297	0	867.5709	496.2081	0.492448	0.6722207	623.2906	4.487335	0	18	867	500						Frog_fixed.avi	0
13392	804	867.2114	502.0503	0.6324173	0.6574193	618.4661	4.412282	0	876.0767	492.393	0.492377	0.6723933	623.2729	4.484125	0	18	872	497						Frog_fixed.avi	0
13409	805	876.2421	498.3938	0.6323566	0.6575737	618.514	4.443852	0	875.6241	501.6254	0.4923257	0.6725256	623.2812	4.483046	0	18	876	500						Frog_fixed.avi	0
13426	806	872.316	505.9553	0.632326	0.6577012	618.5153	4.41059	0	871.1418	506.172	0.4922776	0.6726862	623.3298	4.498719	0	18	872	506						Frog_fixed.avi	0
13442	807	877.5194	498.9745	0.6323056	0.6578563	618.5255	4.435005	0	859.9951	508.9558	0.4921945	0.6728257	623.3495	4.500484	0	18	869	504						Frog_fixed.avi	0
13459	808	-1280	-1024	-1	-1	-1	-1	4	-1280	-1024	-1	-1	-1	-1	4	18	0	0						Frog_fixed.avi	0
13476	809	874.1946	497.3067	0.6323163	0.6579998	618.5211	4.435367	0	873.5906	495.9189	0.4922663	0.6731009	623.3961	4.495191	0	18	874	497						Frog_fixed.avi	0
13492	810	-1280	-1024	-1	-1	-1	-1	4	-1280	-1024	-1	-1	-1	-1	4	18	0	0						Frog_fixed.avi	0
13509	811	871.3345	503.213	0.6323774	0.6580662	618.5208	4.435335	0	875.2181	497.0626	0.4923283	0.6731128	623.394	4.488169	0	18	873	500						Frog_fixed.avi	0
13526	812	869.3585	496.7022	0.6324241	0.6581496	618.5369	4.43153	0	871.5502	495.0341	0.4923726	0.6731389	623.361	4.504682	0	18	870	496						Frog_fixed.avi	0
13542	813	865.0674	503.5284	0.6325173	0.6582417	618.6542	4.448972	0	869.6058	495.054	0.4924304	0.6732075	623.3815	4.500072	0	18	867	499						Frog_fixed.avi	0
13559	814	868.8358	509.5282	0.6326151	0.6584262	618.7596	4.425381	0	866.8054	502.4306	0.4925187	0.6733165	623.459	4.492333	0	18	868	506						Frog_fixed.avi	0
13576	815	862.5995	485.1193	0.6327692	0.6586531	618.6012	4.418206	0	859.9744	485.7107	0.4926545	0.6734964	623.3665	4.490883	0	18	861	485						Frog_fixed.avi	0
13592	816	866.298	491.1187	0.6328538	0.6589969	618.5732	4.411339	0	861.2847	493.6226	0.4927604	0.6738473	623.5462	4.487452	0	18	864	492						Frog_fixed.avi	0
13609	817	852.6407	501.6372	0.6329305	0.6593299	618.6016	4.395924	0	863.415	487.9942	0.4928498	0.6741086	623.3512	4.461766	0	18	858	495						Frog_fixed.avi	0
13626	818	859.3829	490.1834	0.6330312	0.6596438	618.7171	4.416252	0	863.1652	495.1425	0.492905	0.6743241	623.3226	4.473444	0	18	861	493						Frog_fixed.avi	0
13642	819	862.4196	498.2753	0.6330944	0.6598905	618.7239	4.405487	0	858.8685	498.8588	0.492985	0.6745035	623.3966	4.479209	0	18	861	499						Frog_fixed.avi	0
13659	820	862.0564	499.9269	0.6331221	0.6599827	618.7382	4.395225	0	856.8652	490.9596	0.4930234	0.6746346	623.4094	4.460958	0	18	859	495						Frog_fixed.avi	0
13676	821	866.665	497.6466	0.6331807	0.660009	618.7907	4.372431	0	864.5908	505.3321	0.4930992	0.6743352	623.4044	4.418087	0	18	866	501						Frog_fixed.avi	0
13692	822	869.9704	495.0285	0.6332027	0.6599616	618.8474	4.385015	0	856.7983	497.3474	0.4930723	0.6744729	623.4044	4.439958	0	18	863	496						Frog_fixed.avi	0
13709	823	864.9409	497.7953	0.6332332	0.6598797	618.7692	4.352496	0	861.9528	493.412	0.4931104	0.674396	623.4059	4.425508	0	18	863	496						Frog_fixed.avi	0
13726	824	871.1542	497.8148	0.6332662	0.6598783	618.5698	4.346851	0	861.3404	499.2541	0.4931774	0.6741478	623.405	4.386494	0	18	866	499						Frog_fixed.avi	0
13742	825	868.2281	499.3448	0.6332723	0.6599836	618.6824	4.336828	0	862.8429	490.5373	0.4931599	0.6744674	623.405	4.414763	0	18	866	495						Frog_fixed.avi	0
13759	826	867.2552	498.8874	0.6332968	0.6601506	618.5469	4.317752	0	864.0857	481.4167	0.4932032	0.6746563	623.426	4.414105	0	18	866	490						Frog_fixed.avi	0
13776	827	870.5596	498.0082	0.6333218	0.6603969	618.4865	4.327881	0	866.5555	491.7933	0.4932636	0.6748618	623.25	4.405955	0	18	869	495						Frog_fixed.avi	0
13792	828	868.7667	497.2245	0.6333542	0.6606209	618.4325	4.325218	0	869.1742	489.5799	0.4932941	0.6749802	623.1707	4.40814	0	18	869	493						Frog_fixed.avi	0
13809	829	867.4249	496.8384	0.6333783	0.6607716	618.4019	4.312623	0	868.0321	497.0295	0.4933371	0.6748815	623.1711	4.382592	0	18	868	497						Frog_fixed.avi	0
13826	830	865.4213	501.9382	0.6334031	0.6608434	618.3606	4.28957	0	864.0034	492.6454	0.4933321	0.6751193	623.1711	4.37398	0	18	865	497						Frog_fixed.avi	0
13842	831	865.7461	501.8578	0.6334439	0.6608707	618.2823	4.276882	0	862.3505	500.7757	0.4933795	0.6749036	623.0908	4.34937	0	18	864	501						Frog_fixed.avi	0
13859	832	870.9046	495.2043	0.6334688	0.6609043	618.1155	4.290707	0	859.9799	493.42	0.493362	0.6751454	623.0908	4.366726	0	18	865	494						Frog_fixed.avi	0
13875	833	884.9471	484.9286	0.633453	0.6609942	618.0145	4.279757	0	880.6719	484.668	0.4933464	0.6751638	622.9253	4.353199	0	18	883	485						Frog_fixed.avi	0
13892	834	879.8636	490.162	0.6334799	0.6611157	617.8907	4.278452	0	875.7594	483.428	0.4933656	0.6753021	622.8821	4.345429	0	18	878	487						Frog_fixed.avi	0
13909	835	885.3	483.7437	0.633498	0.6612862	617.7982	4.262766	0	872.3077	472.0853	0.4933788	0.6755298	622.8015	4.33924	0	18	879	478						Frog_fixed.avi	0
13925	836	882.395	484.617	0.633515	0.6615386	617.6919	4.265677	0	877.0775	475.552	0.4933771	0.6756633	622.7819	4.327369	0	18	880	480						Frog_fixed.avi	0
13942	837	882.264	478.1416	0.6335379	0.6617193	617.6079	4.225441	0	877.7119	485.0518	0.4933864	0.6758033	622.7258	4.323403	0	18	880	482						Frog_fixed.avi	0
13959	838	881.6299	481.9875	0.6335745	0.6619352	617.4438	4.202597	0	876.4746	488.1463	0.4934067	0.6759564	622.5792	4.314969	0	18	879	485						Frog_fixed.avi	0
13975	839	883.2315	483.5952	0.6336006	0.6620551	617.3361	4.230556	0	876.1143	488.585	0.493421	0.6760569	622.5258	4.296079	0	18	880	486						Frog_fixed.avi	0
13992	840	887.9639	490.2537	0.6336448	0.6620686	617.4518	4.212759	0	879.5966	476.0098	0.4934338	0.6761074	622.4694	4.302409	0	18	884	483						Frog_fixed.avi	0
14009	841	888.7715	484.4753	0.6336488	0.6620708	617.4143	4.200363	0	876.3215	483.5897	0.4934309	0.6760702	622.4284	4.298055	0	18	883	484						Frog_fixed.avi	0
14025	842	888.2556	483.9539	0.6336618	0.6620649	617.3674	4.186808	0	878.5149	485.7262	0.4934347	0.6760495	622.3896	4.284551	0	18	883	485						Frog_fixed.avi	0
14042	843	885.9622	485.0011	0.6336589	0.6620855	617.3521	4.179251	0	872.5099	489.198	0.4933932	0.6760483	622.1273	4.273316	0	18	879	487						Frog_fixed.avi	0
14059	844	890.0854	480.8556	0.6336462	0.6621369	617.3504	4.170667	0	879.2512	485.4011	0.4933709	0.676102	622.1424	4.244732	0	18	885	483						Frog_fixed.avi	0
14075	845	884.7986	484.6854	0.6335914	0.6622511	617.171	4.172626	0	882.4495	482.2234	0.4933762	0.6762738	622.3118	4.248444	0	18	884	483						Frog_fixed.avi	0
14092	846	886.1814	481.2369	0.6335467	0.6623426	617.1613	4.17614	0	879.5409	480.4525	0.4932894	0.6763703	622.1792	4.2465	0	18	883	481						Frog_fixed.avi	0
14109	847	887.3717	477.7357	0.6334888	0.6624088	617.2426	4.148726	0	872.1789	480.4214	0.4932318	0.6764382	622.0643	4.22713	0	18	880	479						Frog_fixed.avi	0
14125	848	883.2495	488.1645	0.6334378	0.6624507	617.2834	4.139832	0	879.8022	476.3381	0.4931678	0.6765	621.9715	4.208854	0	18	882	482						Frog_fixed.avi	0
14142	849	889.8754	482.0427	0.6333684	0.6625034	617.3303	4.145592	0	879.8978	477.9367	0.493113	0.6765824	621.9125	4.191444	0	18	885	480						Frog_fixed.avi	0
14159	850	885.9448	482.6637	0.63325	0.6625693	617.2183	4.112927	0	884.1573	479.3228	0.4930463	0.6766756	621.9868	4.182632	0	18	885	481						Frog_fixed.avi	0
14175	851	889.1749	478.958	0.6331362	0.6626625	617.0366	4.136308	0	884.8835	481.1551	0.4929348	0.6767372	622.1779	4.172338	0	18	887	480						Frog_fixed.avi	0
14192	852	886.9366	481.7623	0.6330377	0.6626769	617.0387	4.111891	0	877.905	477.8929	0.4927934	0.6768008	622.0875	4.176612	0	18	882	480						Frog_fixed.avi	0
14209	853	890.1409	479.8487	0.6329433	0.6626694	617.105	4.126013	0	875.5023	479.9911	0.492697	0.6768112	622.011	4.151518	0	18	883	480						Frog_fixed.avi	0
14225	854	885.0649	477.9872	0.6327873	0.662663	617.1608	4.102478	0	883.0645	480.8867	0.4925911	0.6768348	622.0099	4.136468	0	18	884	479						Frog_fixed.avi	0
14242	855	884.8301	476.9879	0.6326598	0.6625927	617.0873	4.074535	0	877.0366	481.4098	0.4924865	0.6768438	622.1654	4.121119	0	18	881	479						Frog_fixed.avi	0
14259	856	886.7715	485.3061	0.6325861	0.6625784	617.0766	4.061726	0	876.7878	480.6734	0.4924345	0.6768556	622.215	4.109104	0	18	882	483						Frog_fixed.avi	0
14275	857	888.6319	479.7196	0.6325421	0.6626042	617.0908	4.066108	0	874.0187	479.6303	0.4923533	0.676899	622.0999	4.110525	0	18	881	480						Frog_fixed.avi	0
14292	858	892.4756	478.8169	0.6325195	0.6626832	617.1401	4.067101	0	881.9117	472.3781	0.4923609	0.6770171	622.2445	4.102969	0	18	887	476						Frog_fixed.avi	0
14309	859	890.1101	475.5581	0.6325184	0.6627916	617.1395	4.041438	0	882.1665	463.1427	0.4923501	0.6771342	622.3901	4.127137	0	18	886	469						Frog_fixed.avi	0
14325	860	891.7416	481.4284	0.6325204	0.6629068	617.137	4.032564	0	876.6916	470.5073	0.4923659	0.6772487	622.3729	4.10993	0	18	884	476						Frog_fixed.avi	0
14342	861	893.0334	474.66	0.6325327	0.663088	617.112	4.050803	0	875.9484	473.8413	0.4923885	0.677336	622.4228	4.097685	0	18	884	474						Frog_fixed.avi	0
14359	862	886.0187	472.5724	0.6325544	0.6632122	617.1441	4.022621	0	879.1725	472.5006	0.4924157	0.6773967	622.3333	4.077519	0	18	883	473						Frog_fixed.avi	0
14375	863	887.2421	470.6501	0.6325479	0.6631902	617.1934	4.028115	0	874.8578	471.7337	0.4924001	0.6773297	622.3784	4.061869	0	18	881	471						Frog_fixed.avi	0
14392	864	889.0083	486.7235	0.6325225	0.6629323	617.2189	4.008187	0	877.3072	469.3915	0.4923557	0.6771373	622.4308	4.060106	0	18	883	478						Frog_fixed.avi	0
14409	865	888.2206	482.688	0.6324657	0.662525	617.3534	4.013838	0	869.5035	476.9045	0.4922744	0.6767026	622.1995	4.046979	0	18	879	480						Frog_fixed.avi	0
14425	866	891.4837	472.832	0.6324078	0.6622034	617.2844	3.99835	0	872.6038	462.606	0.4922083	0.6765048	622.0989	4.043431	0	18	882	468						Frog_fixed.avi	0
14442	867	885.3945	474.7069	0.6323172	0.6619955	617.214	3.994945	0	876.2318	464.2528	0.492138	0.6764246	621.9955	4.041218	0	18	881	469						Frog_fixed.avi	0
14458	868	889.8084	478.2155	0.63226	0.6619917	617.1198	4.002994	0	872.4281	468.6024	0.4920893	0.6764556	621.8749	4.036865	0	18	881	473						Frog_fixed.avi	0
14475	869	887.8674	473.0089	0.6322255	0.6622158	617.0557	3.99676	0	878.5557	464.5885	0.492046	0.6765698	621.8588	4.038507	0	18	883	469						Frog_fixed.avi	0
14492	870	884.5853	473.7301	0.6321921	0.6624708	616.8346	3.985086	0	875.9126	476.6471	0.4920267	0.6767619	621.8495	4.022251	0	18	880	475						Frog_fixed.avi	0
14508	871	887.0391	480.1744	0.6322437	0.6627977	616.8035	3.990157	0	875.8812	463.1233	0.4920412	0.6771686	621.7794	4.042612	0	18	881	472						Frog_fixed.avi	0
14525	872	887.2216	469.8316	0.6323245	0.6631237	616.691	3.970758	0	872.8597	471.5562	0.4920804	0.6773819	621.6596	3.999928	0	18	880	471						Frog_fixed.avi	0
14542	873	890.4808	477.49	0.6324642	0.6633468	616.6237	3.960588	0	866.2576	480.4639	0.4921294	0.6775733	621.5583	4.023068	0	18	878	479						Frog_fixed.avi	0
14558	874	888.7903	482.8701	0.6325538	0.6634061	616.5421	3.969801	0	866.7343	479.3535	0.4921921	0.6776752	621.4755	4.013058	0	18	878	481						Frog_fixed.avi	0
14575	875	887.481	476.724	0.6326502	0.6633584	616.3493	3.959513	0	868.1415	478.8632	0.4922913	0.6776386	621.3541	3.996204	0	18	878	478						Frog_fixed.avi	0
14592	876	881.1979	478.7563	0.6327512	0.6632774	616.1989	3.96742	0	874.1519	482.7905	0.4924124	0.6775124	621.0885	4.002022	0	18	878	481						Frog_fixed.avi	0
14608	877	889.5981	476.4293	0.6328909	0.6632303	616.1555	3.976491	0	873.6295	484.3206	0.4925088	0.6774583	621.2072	4.001266	0	18	882	480						Frog_fixed.avi	0
14625	878	887.9321	475.2452	0.6329929	0.6632717	616.2981	3.954082	0	872.3701	477.8268	0.4925623	0.6774818	621.1422	4.017692	0	18	880	477						Frog_fixed.avi	0
14642	879	888.4717	477.5266	0.6330394	0.6633469	616.1637	3.953107	0	869.166	481.6804	0.4925819	0.6775673	621.0945	3.992635	0	18	879	480						Frog_fixed.avi	0
14658	880	888.8199	479.3894	0.6330448	0.663454	616.132	3.960307	0	862.5221	475.176	0.4925407	0.6777148	620.8224	4.010987	0	18	876	477						Frog_fixed.avi	0
14675	881	885.371	476.9275	0.6329848	0.6635996	615.84	3.962055	0	865.4166	471.1129	0.4925041	0.677954	620.7327	3.98305	0	18	875	474						Frog_fixed.avi	0
14692	882	887.1491	479.6764	0.6329352	0.663643	615.7844	3.956984	0	868.0829	476.6029	0.4924363	0.6780412	620.5972	3.988038	0	18	878	478						Frog_fixed.avi	0
14708	883	879.1128	478.4169	0.6328436	0.66368	615.7511	3.945513	0	867.1257	477.9707	0.4923484	0.6781234	620.4528	3.991098	0	18	873	478						Frog_fixed.avi	0
14725	884	885.4755	473.5522	0.632726	0.6637015	615.5761	3.963367	0	877.8528	471.872	0.4922245	0.6781758	620.6029	4.004992	0	18	882	473						Frog_fixed.avi	0
14742	885	890.9078	479.4711	0.6326017	0.6636866	615.6623	3.983145	0	866.3347	479.5747	0.4920461	0.678246	620.5012	4.005566	0	18	879	480						Frog_fixed.avi	0
14758	886	881.5113	487.5331	0.6324217	0.6636749	615.5677	3.982807	0	869.2449	483.6968	0.4919091	0.6783249	620.4084	4.000156	0	18	875	486						Frog_fixed.avi	0
14775	887	886.5136	472.5001	0.6322435	0.6637184	615.4893	3.991509	0	868.7817	483.5838	0.4917329	0.6784641	620.5408	4.018202	0	18	878	478						Frog_fixed.avi	0
14791	888	892.502	483.6996	0.6321056	0.6637218	615.4811	3.984932	0	869.5469	479.4773	0.4915488	0.6786664	620.3857	4.017233	0	18	881	482						Frog_fixed.avi	0
14808	889	883.8672	480.1829	0.6318811	0.6636973	615.5109	3.976466	0	868.2549	473.027	0.4913667	0.6788232	620.2744	4.015234	0	18	876	477						Frog_fixed.avi	0
14825	890	888.6432	477.7224	0.6316975	0.663674	615.4489	3.992352	0	874.0942	471.5663	0.4911877	0.6788819	620.4404	4.037075	0	18	881	475						Frog_fixed.avi	0
14842	891	885.5958	489.2685	0.6314776	0.6636037	615.4657	3.994689	0	868.0381	478.5739	0.4909661	0.6789107	620.3782	4.007963	0	18	877	484						Frog_fixed.avi	0
14858	892	886.5539	473.175	0.6312622	0.6635056	615.4651	3.99622	0	872.837	478.9801	0.4907953	0.6789284	620.2626	4.037949	0	18	880	476						Frog_fixed.avi	0
14875	893	891.332	475.25	0.6310784	0.6633126	615.5952	4.007176	0	869.0118	477.4955	0.4905412	0.6789056	620.3873	4.029025	0	18	880	476						Frog_fixed.avi	0
14891	894	885.798	475.6364	0.630819	0.6631079	615.4365	4.017127	0	873.0388	466.1335	0.4903624	0.6788738	620.2322	4.056262	0	18	879	471						Frog_fixed.avi	0
14908	895	890.5737	481.7633	0.6306504	0.6628157	615.3776	4.00721	0	877.7528	466.098	0.4901797	0.6788121	620.379	4.064332	0	18	884	474						Frog_fixed.avi	0
14925	896	889.212	479.7593	0.6303998	0.6626366	615.4211	4.020404	0	870.1191	469.0796	0.4899348	0.6787535	620.278	4.047795	0	18	880	474						Frog_fixed.avi	0
14941	897	891.4291	477.8552	0.6302114	0.6624283	615.3741	4.032876	0	873.2123	467.8247	0.4897767	0.6787065	620.2315	4.059857	0	18	882	473						Frog_fixed.avi	0
14958	898	891.2579	478.942	0.6300215	0.6622635	615.3866	4.025805	0	870.1093	477.9785	0.4895469	0.6786382	620.3159	4.047211	0	18	881	478						Frog_fixed.avi	0
14975	899	893.0667	476.9578	0.6298228	0.6621135	615.3344	4.030427	0	874.6042	477.256	0.4893647	0.6785584	620.2078	4.05039	0	18	884	477						Frog_fixed.avi	0
14991	900	893.3209	476.6881	0.6296796	0.6619887	615.3161	4.050475	0	870.0719	481.1935	0.4891608	0.6785151	620.2077	4.060143	0	18	882	479						Frog_fixed.avi	0
15008	901	892.0923	478.7122	0.6295083	0.6618502	615.3477	4.050666	0	870.0704	483.7365	0.4890256	0.6784209	620.1566	4.065312	0	18	881	481						Frog_fixed.avi	0
15025	902	885.9672	482.2174	0.6293703	0.6616722	615.1634	4.050439	0	875.8412	477.9348	0.4889104	0.6783435	620.1024	4.082389	0	18	881	480						Frog_fixed.avi	0
15041	903	890.8394	478.7238	0.6293133	0.6615654	615.1341	4.066174	0	874.5333	484.9293	0.4888499	0.6782765	620.0453	4.079191	0	18	883	482						Frog_fixed.avi	0
15058	904	889.8292	482.6743	0.6292897	0.6614361	615.044	4.061633	0	877.6209	478.7967	0.4888171	0.67825	620.0212	4.098409	0	18	884	481						Frog_fixed.avi	0
15075	905	889.3884	479.1991	0.6293053	0.661321	615.0718	4.056538	0	876.762	475.367	0.4888257	0.6782337	620.0097	4.104919	0	18	883	477						Frog_fixed.avi	0
15091	906	891.0471	474.6328	0.6293746	0.6612642	615.1188	4.06977	0	874.701	480.5997	0.4888516	0.6782096	619.9852	4.08133	0	18	883	478						Frog_fixed.avi	0
15108	907	888.8217	479.0037	0.6294611	0.661208	615.0782	4.064185	0	872.2365	476.0016	0.4889057	0.6781722	619.952	4.092131	0	18	881	478						Frog_fixed.avi	0
15125	908	893.1512	471.6587	0.6295606	0.6611313	614.9782	4.102185	0	870.042	474.3503	0.488977	0.6781098	619.8683	4.116798	0	18	882	473						Frog_fixed.avi	0
15141	909	894.5551	486.9485	0.6296617	0.6609434	615.0914	4.122348	0	872.4874	471.4665	0.4890631	0.677994	619.8198	4.10431	0	18	884	479						Frog_fixed.avi	0
15158	910	885.7385	481.8868	0.6297159	0.6607549	615.0684	4.100605	0	872.8479	478.0368	0.4891256	0.6777192	619.7931	4.1311	0	18	879	480						Frog_fixed.avi	0
15175	911	891.2582	483.8795	0.6297633	0.6604732	615.0073	4.106147	0	878.1302	479.1834	0.4892182	0.6774965	619.8226	4.135976	0	18	885	482						Frog_fixed.avi	0
15191	912	888.1232	475.0822	0.6297928	0.6602201	614.9772	4.127947	0	878.9315	468.4736	0.4892479	0.6772923	619.8051	4.161559	0	18	884	472						Frog_fixed.avi	0
15208	913	885.2304	477.0952	0.6297844	0.6599765	614.9843	4.139944	0	873.7271	479.6428	0.4892719	0.6769261	619.8148	4.135091	0	18	879	478						Frog_fixed.avi	0
15225	914	887.1838	483.7557	0.6297536	0.6597593	614.9246	4.162663	0	872.165	476.1913	0.4891696	0.6768724	619.8148	4.169668	0	18	880	480						Frog_fixed.avi	0
15241	915	887.047	480.4016	0.6297079	0.6595795	614.9834	4.152248	0	869.2922	475.7817	0.4890847	0.6767632	619.6428	4.165177	0	18	878	478						Frog_fixed.avi	0
15258	916	890.0244	479.0131	0.6296341	0.6594763	614.8729	4.157884	0	871.0556	478.6039	0.4890153	0.676716	619.5146	4.183861	0	18	881	479						Frog_fixed.avi	0
15275	917	886.3379	481.916	0.6294991	0.659415	614.6316	4.172371	0	869.2163	480.1572	0.4889051	0.6767055	619.5989	4.194868	0	18	878	481						Frog_fixed.avi	0
15291	918	886.7166	473.4008	0.629358	0.65935	614.6318	4.191025	0	875.9606	474.2498	0.4888099	0.6766751	619.5821	4.215748	0	18	881	474						Frog_fixed.avi	0
15308	919	894.41	475.5454	0.6292508	0.6592181	614.7021	4.193349	0	870.6526	477.8642	0.4886685	0.6766152	619.3673	4.237012	0	18	883	477						Frog_fixed.avi	0
15324	920	885.2654	484.4205	0.6291082	0.6590801	614.5708	4.183748	0	871.3648	478.5405	0.4885326	0.6765388	619.327	4.256497	0	18	878	481						Frog_fixed.avi	0
15341	921	888.8223	483.0946	0.6290023	0.6588708	614.3589	4.214078	0	876.1232	472.7964	0.4884202	0.6764286	619.4069	4.277853	0	18	882	478						Frog_fixed.avi	0
15358	922	891.6102	477.2582	0.6289022	0.6587175	614.2357	4.22144	0	876.3701	475.2312	0.488341	0.6762773	619.3751	4.28887	0	18	884	476						Frog_fixed.avi	0
15374	923	890.8423	481.8687	0.6288489	0.6585693	614.1635	4.246415	0	870.0992	484.3647	0.4882389	0.6760434	619.1152	4.299983	0	18	880	483						Frog_fixed.avi	0
15391	924	888.0134	483.0703	0.6287972	0.6584014	614.212	4.233897	0	879.4985	478.7933	0.4881881	0.6758749	618.9929	4.363555	0	18	884	481						Frog_fixed.avi	0
15408	925	892.649	479.2736	0.6287829	0.6582944	614.1569	4.230123	0	869.241	484.9999	0.4881434	0.6757706	618.8829	4.342264	0	18	881	482						Frog_fixed.avi	0
15424	926	892.6443	476.714	0.6287673	0.6581867	614.0656	4.259479	0	873.3119	481.6722	0.488117	0.6756982	618.7565	4.322355	0	18	883	479						Frog_fixed.avi	0
15441	927	893.1649	475.3978	0.6287687	0.6580848	614.0172	4.28339	0	876.7125	476.8843	0.4880986	0.6756083	618.7349	4.334402	0	18	885	476						Frog_fixed.avi	0
15458	928	895.0676	477.2441	0.6287875	0.6580378	613.7859	4.287259	0	879.0276	477.2225	0.4881003	0.6755236	618.6637	4.348089	0	18	887	477						Frog_fixed.avi	0
15474	929	894.0656	479.2117	0.6288221	0.6579954	613.7514	4.310062	0	886.0704	476.7717	0.4881152	0.6753402	618.5722	4.37183	0	18	890	478						Frog_fixed.avi	0
15491	930	890.0684	481.4488	0.6288694	0.6580084	613.6544	4.322765	0	879.6612	480.8489	0.4881302	0.6752761	618.5069	4.379941	0	18	885	481						Frog_fixed.avi	0
15508	931	893.1111	478.6128	0.6289446	0.6581535	613.5526	4.324821	0	882.6017	483.4024	0.4881894	0.6752801	618.5443	4.386967	0	18	888	481						Frog_fixed.avi	0
15524	932	885.3372	481.4875	0.6290419	0.6583216	613.4428	4.321538	0	882.6812	473.8344	0.4882727	0.6753854	618.3972	4.40433	0	18	884	478						Frog_fixed.avi	0
15541	933	892.8674	477.0557	0.6292315	0.6584859	613.3412	4.369524	0	878.6571	473.9553	0.4883838	0.6754804	618.2897	4.415359	0	18	886	476						Frog_fixed.avi	0
15558	934	889.5746	482.6144	0.6293929	0.6586336	613.3645	4.370204	0	882.708	477.0061	0.4885401	0.6755361	618.2143	4.427461	0	18	886	480						Frog_fixed.avi	0
15574	935	889.4068	475.569	0.6295339	0.6587195	613.1866	4.365962	0	884.3604	475.0006	0.4886411	0.6755081	618.0863	4.412362	0	18	887	475						Frog_fixed.avi	0
15591	936	892.651	478.7308	0.6297256	0.6587353	612.9835	4.359791	0	882.76	481.6227	0.4887671	0.6753321	617.8414	4.420925	0	18	888	480						Frog_fixed.avi	0
15608	937	906.1472	471.1571	0.6299187	0.6585804	612.9815	4.375708	0	881.7689	487.0875	0.4889398	0.6752056	617.7408	4.439601	0	18	894	479						Frog_fixed.avi	0
15624	938	899.5115	479.4269	0.6301145	0.6586329	612.9815	4.420857	0	882.5262	482.587	0.4890963	0.6750213	617.8259	4.452314	0	18	891	481						Frog_fixed.avi	0
15641	939	900.1682	478.62	0.6303476	0.6584988	612.9047	4.429168	0	883.8941	487.3604	0.4893095	0.6748328	617.3818	4.473554	0	18	892	483						Frog_fixed.avi	0
15658	940	886.7786	484.1266	0.6305504	0.658399	612.696	4.389342	0	884.198	488.0093	0.4894871	0.6745235	617.434	4.46479	0	18	885	486						Frog_fixed.avi	0
15674	941	890.8863	482.8396	0.6308141	0.6582869	612.5709	4.444317	0	885.6312	486.626	0.4897272	0.6742414	617.3885	4.472053	0	18	888	485						Frog_fixed.avi	0
15691	942	901.1834	479.2672	0.6311333	0.6581053	612.5521	4.414273	0	885.4788	484.9527	0.4899535	0.6740514	617.2733	4.493461	0	18	893	482						Frog_fixed.avi	0
15708	943	891.4595	480.8135	0.6313972	0.6582715	612.5521	4.440192	0	881.0742	478.4454	0.4902217	0.6739235	617.2449	4.512718	0	18	886	480						Frog_fixed.avi	0
15724	944	889.3344	483.3291	0.6316609	0.6582802	612.2095	4.449054	0	881.2813	484.9598	0.4904871	0.673677	617.0725	4.511654	0	18	885	484						Frog_fixed.avi	0
15741	945	892.3298	479.2776	0.6320329	0.6582751	612.1492	4.440558	0	884.8398	481.7577	0.4908078	0.6734933	616.8827	4.524753	0	18	889	481						Frog_fixed.avi	0
15757	946	889.6271	490.4403	0.6323599	0.6581353	612.0919	4.453492	0	882.1719	477.921	0.4910942	0.6732804	616.8642	4.540908	0	18	886	484						Frog_fixed.avi	0
15774	947	897.5994	476.4513	0.6327472	0.6579322	612.0701	4.449552	0	877.4928	481.6998	0.4914261	0.6729929	616.6394	4.523906	0	18	888	479						Frog_fixed.avi	0
15791	948	896.2371	484.9286	0.6331239	0.6579083	612.0701	4.501611	0	885.522	481.5525	0.4918051	0.6726527	616.5908	4.542114	0	18	891	483						Frog_fixed.avi	0
15807	949	-1280	-1024	-1	-1	-1	-1	4	-1280	-1024	-1	-1	-1	-1	4	18	0	0						Frog_fixed.avi	0
15824	950	889.8594	483.9705	0.6339053	0.6577922	611.5443	4.500415	0	878.6704	484.6151	0.4925032	0.6721388	616.5748	4.588606	0	18	884	484						Frog_fixed.avi	0
15841	951	891.7225	480.7558	0.6342849	0.6577807	611.266	4.52962	0	877.0295	486.1929	0.4928753	0.6719232	616.2599	4.599014	0	18	884	483						Frog_fixed.avi	0
15857	952	-1280	-1024	-1	-1	-1	-1	4	-1280	-1024	-1	-1	-1	-1	4	18	0	0						Frog_fixed.avi	0
15874	953	890.683	487.2996	0.6350132	0.6578963	611.2681	4.52309	0	880.2524	475.8409	0.4935354	0.6716917	615.9465	4.61058	0	18	885	482						Frog_fixed.avi	0
15891	954	886.2855	489.0468	0.6353507	0.6579576	611.1403	4.539595	0	889.0994	471.0564	0.4938585	0.6716019	616.0264	4.62476	0	18	888	480						Frog_fixed.avi	0
15907	955	890.0624	487.7125	0.6356655	0.6579597	611.147	4.561524	0	885.7927	470.0082	0.4941283	0.6714715	615.7028	4.634367	0	18	888	479						Frog_fixed.avi	0
15924	956	-1280	-1024	-1	-1	-1	-1	4	-1280	-1024	-1	-1	-1	-1	4	18	0	0						Frog_fixed.avi	0
15941	957	-1280	-1024	-1	-1	-1	-1	4	-1280	-1024	-1	-1	-1	-1	4	18	0	0						Frog_fixed.avi	0
15957	958	-1280	-1024	-1	-1	-1	-1	4	-1280	-1024	-1	-1	-1	-1	4	18	0	0						Frog_fixed.avi	0
15974	959	-1280	-1024	-1	-1	-1	-1	4	-1280	-1024	-1	-1	-1	-1	4	18	0	0						Frog_fixed.avi	0
15991	960	-1280	-1024	-1	-1	-1	-1	4	-1280	-1024	-1	-1	-1	-1	4	18	0	0						Frog_fixed.avi	0
16007	961	883.6472	488.7433	0.6370247	0.6581827	610.6294	4.643112	0	884.1993	479.5396	0.4953679	0.6708652	615.3167	4.700911	0	18	884	484						Frog_fixed.avi	0
16024	962	885.8881	481.5722	0.6371971	0.658496	610.5768	4.648037	0	883.509	484.2045	0.4955542	0.6709687	615.1893	4.722314	0	18	885	483						Frog_fixed.avi	0
16041	963	-1280	-1024	-1	-1	-1	-1	4	-1280	-1024	-1	-1	-1	-1	4	18	0	0						Frog_fixed.avi	0
16057	964	-1280	-1024	-1	-1	-1	-1	4	-1280	-1024	-1	-1	-1	-1	4	18	0	0						Frog_fixed.avi	0
16074	965	-1280	-1024	-1	-1	-1	-1	4	-1280	-1024	-1	-1	-1	-1	4	18	0	0						Frog_fixed.avi	0
16091	966	-1280	-1024	-1	-1	-1	-1	4	-1280	-1024	-1	-1	-1	-1	4	18	0	0						Frog_fixed.avi	0
16107	967	885.3663	487.9149	0.6377859	0.6593697	610.4376	4.682313	0	887.9267	484.2432	0.4960601	0.6715876	615.0146	4.745543	0	18	887	486						Frog_fixed.avi	0
16124	968	883.6567	485.7631	0.6378245	0.659542	610.3929	4.684479	0	885.2639	485.2309	0.4960897	0.6716647	615.0615	4.734445	0	18	884	485						Frog_fixed.avi	0
16141	969	881.0599	486.3815	0.6378558	0.6597164	610.3871	4.671856	0	884.9044	486.9462	0.4961163	0.6717573	615.0699	4.7319	0	18	883	487						Frog_fixed.avi	0
16157	970	880.8712	480.9018	0.6378872	0.6599213	610.4337	4.676766	0	887.1374	486.2676	0.4961498	0.6718247	615.0341	4.731537	0	18	884	484						Frog_fixed.avi	0
16174	971	-1280	-1024	-1	-1	-1	-1	4	-1280	-1024	-1	-1	-1	-1	4	18	0	0						Frog_fixed.avi	0
16191	972	-1280	-1024	-1	-1	-1	-1	4	-1280	-1024	-1	-1	-1	-1	4	18	0	0						Frog_fixed.avi	0
16207	973	-1280	-1024	-1	-1	-1	-1	4	-1280	-1024	-1	-1	-1	-1	4	18	0	0						Frog_fixed.avi	0
16224	974	-1280	-1024	-1	-1	-1	-1	4	-1280	-1024	-1	-1	-1	-1	4	18	0	0						Frog_fixed.avi	0
16241	975	-1280	-1024	-1	-1	-1	-1	4	-1280	-1024	-1	-1	-1	-1	4	18	0	0						Frog_fixed.avi	0
16257	976	877.668	489.9333	0.6379805	0.659866	610.7589	4.68708	0	884.1064	483.4081	0.4962354	0.6717867	615.301	4.729219	0	18	881	487						Frog_fixed.avi	0
16274	977	881.4053	488.9366	0.6379561	0.6598004	610.7416	4.683101	0	883.5558	486.4782	0.4962239	0.671762	615.31	4.716689	0	18	882	488						Frog_fixed.avi	0
16290	978	882.0834	492.3557	0.6378971	0.6597866	610.7943	4.672747	0	885.3553	487.8108	0.4961881	0.6717618	615.3851	4.730477	0	18	884	490						Frog_fixed.avi	0
16307	979	-1280	-1024	-1	-1	-1	-1	4	-1280	-1024	-1	-1	-1	-1	4	18	0	0						Frog_fixed.avi	0
16324	980	884.079	491.9464	0.6377623	0.6597634	610.7912	4.69094	0	882.2983	490.0757	0.4960997	0.6717231	615.4142	4.72298	0	18	883	491						Frog_fixed.avi	0
16340	981	881.6272	494.2157	0.6377193	0.6597996	610.795	4.665703	0	886.8481	487.0643	0.4960659	0.6717309	615.4236	4.742998	0	18	884	491						Frog_fixed.avi	0
16357	982	880.213	484.0074	0.6376901	0.6599188	610.9458	4.671284	0	888.4167	488.0525	0.4960411	0.6717767	615.4485	4.734319	0	18	884	486						Frog_fixed.avi	0
16374	983	-1280	-1024	-1	-1	-1	-1	4	-1280	-1024	-1	-1	-1	-1	4	18	0	0						Frog_fixed.avi	0
16391	984	884.6714	486.4229	0.6377472	0.6600612	610.8242	4.647672	0	883.829	489.8292	0.4960862	0.6719599	615.4376	4.714765	0	18	884	488						Frog_fixed.avi	0
16407	985	884.2169	488.3863	0.6377883	0.6601356	610.8461	4.646263	0	887.8159	494.9816	0.4961221	0.6720408	615.5082	4.715873	0	18	886	492						Frog_fixed.avi	0
16424	986	-1280	-1024	-1	-1	-1	-1	4	-1280	-1024	-1	-1	-1	-1	4	18	0	0						Frog_fixed.avi	0
16440	987	-1280	-1024	-1	-1	-1	-1	4	-1280	-1024	-1	-1	-1	-1	4	18	0	0						Frog_fixed.avi	0
16457	988	-1280	-1024	-1	-1	-1	-1	4	-1280	-1024	-1	-1	-1	-1	4	18	0	0						Frog_fixed.avi	0
16474	989	885.4622	491.2884	0.6378573	0.6607025	610.8516	4.651939	0	883.5618	493.1089	0.4962098	0.6725104	615.4724	4.69219	0	18	885	492						Frog_fixed.avi	0
16490	990	888.3966	491.9148	0.6378547	0.6609057	610.7727	4.650957	0	881.661	497.1701	0.4962238	0.6726404	615.4758	4.686558	0	18	885	495						Frog_fixed.avi	0
16507	991	884.187	494.9025	0.6378629	0.6610114	610.7318	4.644561	0	886.5087	494.0562	0.4962615	0.6727864	615.5139	4.672899	0	18	885	494						Frog_fixed.avi	0
16524	992	880.3451	493.8827	0.6378554	0.6611826	610.7465	4.638775	0	886.1987	494.8271	0.4962666	0.6729642	615.5496	4.656697	0	18	883	494						Frog_fixed.avi	0
16540	993	883.6313	502.2955	0.6378493	0.6612558	610.741	4.627179	0	875.8068	494.0293	0.496232	0.6731973	615.4512	4.638194	0	18	880	498						Frog_fixed.avi	0
16557	994	881.7915	504.7576	0.6378269	0.6613961	610.827	4.607804	0	880.8914	503.9055	0.496239	0.6733752	615.462	4.663182	0	19	881	504						Frog_fixed.avi	0
16574	995	865.6463	570.6884	0.6378227	0.6618019	610.6611	4.600349	0	863.4296	553.6383	0.4963164	0.6739124	615.4824	4.66007	0	19	865	562						Frog_fixed.avi	0
16590	996	869.9493	553.576	0.6377895	0.6619924	610.6474	4.60126	0	864.3265	552.5659	0.4962108	0.6741009	615.447	4.632411	0	19	867	553						Frog_fixed.avi	0
16607	997	877.3341	558.9937	0.6377022	0.6621804	610.6622	4.622192	0	865.9167	559.6734	0.4961414	0.6743256	615.3953	4.656108	0	19	872	559						Frog_fixed.avi	0
16624	998	-1280	-1024	-1	-1	-1	-1	4	-1280	-1024	-1	-1	-1	-1	4	19	0	0						Frog_fixed.avi	0
16640	999	867.1462	559.3187	0.637346	0.6624286	610.5817	4.592117	0	860.041	553.0096	0.4957628	0.6749144	615.3811	4.635785	0	19	864	556						Frog_fixed.avi	0
16657	1000	-1280	-1024	-1	-1	-1	-1	4	-1280	-1024	-1	-1	-1	-1	4	19	0	0						Frog_fixed.avi	0
16674	1001	-1280	-1024	-1	-1	-1	-1	4	-1280	-1024	-1	-1	-1	-1	4	19	0	0						Frog_fixed.avi	0
16690	1002	877.2806	559.3391	0.6366892	0.6628907	610.5587	4.617173	0	863.6605	555.632	0.4950843	0.675867	615.2313	4.634937	0	19	870	557						Frog_fixed.avi	0
16707	1003	-1280	-1024	-1	-1	-1	-1	4	-1280	-1024	-1	-1	-1	-1	4	19	0	0						Frog_fixed.avi	0
16724	1004	874.2426	559.5168	0.6361228	0.6631102	610.0483	4.597696	0	864.816	553.7161	0.4945549	0.6765077	615.2606	4.639934	0	19	870	557						Frog_fixed.avi	0
16740	1005	872.9998	555.4102	0.6358478	0.6632424	610.075	4.617252	0	865.3155	558.1364	0.4942763	0.6767656	615.2509	4.625478	0	19	869	557						Frog_fixed.avi	0
16757	1006	-1280	-1024	-1	-1	-1	-1	4	-1280	-1024	-1	-1	-1	-1	4	19	0	0						Frog_fixed.avi	0
16774	1007	877.6138	555.0978	0.6354722	0.663653	610.0447	4.602326	0	869.7858	551.8922	0.4938852	0.6774232	614.9994	4.625163	0	19	874	553						Frog_fixed.avi	0
16790	1008	-1280	-1024	-1	-1	-1	-1	4	-1280	-1024	-1	-1	-1	-1	4	19	0	0						Frog_fixed.avi	0
16807	1009	876.4061	551.1798	0.6352278	0.6640004	609.7367	4.61603	0	861.8911	547.5294	0.4936534	0.6780295	615.0779	4.617319	0	19	869	549						Frog_fixed.avi	0
16823	1010	876.5162	554.6066	0.6351601	0.6641208	609.8246	4.600144	0	867.4096	549.5032	0.4936138	0.6781646	615.0259	4.632584	0	19	872	552						Frog_fixed.avi	0
16840	1011	875.4901	555.9263	0.6351324	0.6641697	609.7883	4.60315	0	864.5204	552.4847	0.4935883	0.6782565	615.0529	4.626398	0	19	870	554						Frog_fixed.avi	0
16857	1012	871.5667	559.1432	0.6351479	0.6642759	609.7856	4.577554	0	859.3958	555.321	0.4936067	0.6783425	615.0798	4.632426	0	19	865	557						Frog_fixed.avi	0
16873	1013	873.0582	556.5056	0.6351959	0.6643492	609.913	4.589365	0	862.0777	554.0369	0.4936553	0.6784835	615.1096	4.619874	0	19	868	555						Frog_fixed.avi	0
16890	1014	-1280	-1024	-1	-1	-1	-1	4	-1280	-1024	-1	-1	-1	-1	4	19	0	0						Frog_fixed.avi	0
16907	1015	875.0353	555.0862	0.635378	0.6646135	609.9362	4.580088	0	867.5787	542.1301	0.4938678	0.6787899	615.1013	4.61217	0	19	871	549						Frog_fixed.avi	0
16923	1016	875.2491	559.9667	0.6354974	0.664727	609.8792	4.587161	0	862.5468	550.0197	0.4940374	0.6789092	615.2313	4.610591	0	19	869	555						Frog_fixed.avi	0
16940	1017	875.8271	558.4091	0.6356474	0.6648813	610.0941	4.564522	0	861.2851	548.7005	0.494175	0.6790491	615.3264	4.607133	0	19	869	554						Frog_fixed.avi	0
16957	1018	-1280	-1024	-1	-1	-1	-1	4	-1280	-1024	-1	-1	-1	-1	4	19	0	0						Frog_fixed.avi	0
16973	1019	875.3018	556.322	0.6359171	0.6653184	610.4903	4.553329	0	861.0756	552.0355	0.4944758	0.6794571	615.3395	4.597077	0	19	868	554						Frog_fixed.avi	0
16990	1020	875.5356	558.2781	0.6360405	0.6655241	610.567	4.553986	0	859.8531	547.5839	0.4946337	0.6796636	615.5829	4.582959	0	19	868	553						Frog_fixed.avi	0
17007	1021	880.9702	558.686	0.6361786	0.665714	610.7482	4.56356	0	864.1968	550.3397	0.4947691	0.6798055	615.8724	4.57462	0	19	873	555						Frog_fixed.avi	0
17023	1022	875.6713	554.3719	0.6362794	0.6658925	610.7336	4.540322	0	866.0033	553.5928	0.4949144	0.679917	616.1088	4.620362	0	19	871	554						Frog_fixed.avi	0
17040	1023	-1280	-1024	-1	-1	-1	-1	4	-1280	-1024	-1	-1	-1	-1	4	19	0	0						Frog_fixed.avi	0
17057	1024	-1280	-1024	-1	-1	-1	-1	4	-1280	-1024	-1	-1	-1	-1	4	19	0	0						Frog_fixed.avi	0
17073	1025	-1280	-1024	-1	-1	-1	-1	4	-1280	-1024	-1	-1	-1	-1	4	19	0	0						Frog_fixed.avi	0
17090	1026	877.87	557.7105	0.6366605	0.6666198	610.746	4.521394	0	859.9498	551.9832	0.4954668	0.6807501	616.6183	4.543452	0	19	869	555						Frog_fixed.avi	0
17107	1027	-1280	-1024	-1	-1	-1	-1	4	-1280	-1024	-1	-1	-1	-1	4	19	0	0						Frog_fixed.avi	0
17123	1028	-1280	-1024	-1	-1	-1	-1	4	-1280	-1024	-1	-1	-1	-1	4	19	0	0						Frog_fixed.avi	0
17140	1029	-1280	-1024	-1	-1	-1	-1	4	-1280	-1024	-1	-1	-1	-1	4	19	0	0						Frog_fixed.avi	0
17157	1030	-1280	-1024	-1	-1	-1	-1	4	-1280	-1024	-1	-1	-1	-1	4	19	0	0						Frog_fixed.avi	0
17173	1031	878.2509	553.5313	0.6370603	0.6673762	611.4689	4.497733	0	864.1074	547.4747	0.4959662	0.6814678	617.1741	4.513747	0	19	871	551						Frog_fixed.avi	0
17190	1032	-1280	-1024	-1	-1	-1	-1	4	-1280	-1024	-1	-1	-1	-1	4	19	0	0						Frog_fixed.avi	0
17207	1033	881.1528	546.9023	0.6371526	0.6678258	612.1888	4.484832	0	861.2819	549.6075	0.496092	0.6817552	617.5207	4.487765	0	19	871	548						Frog_fixed.avi	0
17223	1034	877.0981	552.877	0.6371952	0.6680414	612.3675	4.465935	0	863.1296	542.743	0.496168	0.6820498	617.79	4.488533	0	19	870	548						Frog_fixed.avi	0
17240	1035	880.0195	561.44	0.6372526	0.6683598	612.6115	4.461015	0	869.1959	540.6084	0.496218	0.6822326	617.8541	4.494605	0	19	875	551						Frog_fixed.avi	0
17257	1036	879.0325	552.0124	0.6373058	0.6687062	612.7498	4.440069	0	864.9673	544.6675	0.4962697	0.6824612	617.8638	4.460938	0	19	872	548						Frog_fixed.avi	0
17273	1037	882.848	550.504	0.637393	0.6689388	612.8929	4.426094	0	863.9263	533.2167	0.4963251	0.6827506	617.8534	4.470839	0	19	873	542						Frog_fixed.avi	0
17290	1038	876.7996	553.3	0.6374447	0.669161	612.9136	4.418143	0	866.6674	537.572	0.4964375	0.6829317	617.7996	4.473246	0	19	872	545						Frog_fixed.avi	0
17307	1039	880.2781	550.5764	0.6375042	0.6694205	612.898	4.412532	0	863.9271	546.8245	0.4964952	0.6830525	617.882	4.44722	0	19	872	549						Frog_fixed.avi	0
17323	1040	880.2899	547.4894	0.637536	0.6695065	612.9497	4.391075	0	864.8964	547.1617	0.4965649	0.6831121	618.0857	4.434137	0	19	873	547						Frog_fixed.avi	0
17340	1041	880.0706	549.7726	0.6375787	0.669575	612.8063	4.364004	0	867.6113	545.4324	0.4965914	0.6831412	618.1348	4.417534	0	19	874	548						Frog_fixed.avi	0
17357	1042	881.5779	550.3628	0.6375962	0.6696938	612.8046	4.365249	0	864.0472	545.8586	0.4966117	0.6832262	618.1542	4.4081	0	19	873	548						Frog_fixed.avi	0
17373	1043	880.6879	544.0995	0.6375958	0.6698853	613.0747	4.377273	0	861.4415	538.5908	0.4965938	0.6834276	618.0419	4.404901	0	19	871	541						Frog_fixed.avi	0
17390	1044	883.6187	547.2975	0.6376371	0.6701719	613.007	4.343332	0	865.5515	534.6364	0.4966284	0.6837273	618.2019	4.38408	0	19	875	541						Frog_fixed.avi	0
17407	1045	878.4937	547.7436	0.6375702	0.6704529	613.0196	4.331121	0	858.1794	547.7131	0.4966066	0.6839548	618.2292	4.389067	0	19	868	548						Frog_fixed.avi	0
17423	1046	880.4076	547.627	0.6375456	0.6707401	613.0784	4.328962	0	868.4117	535.0319	0.4965799	0.684314	618.2592	4.393351	0	19	874	541						Frog_fixed.avi	0
17440	1047	883.5479	539.484	0.6374936	0.6710667	613.1245	4.34358	0	864.8541	533.0745	0.4965514	0.6845706	618.2726	4.382632	0	19	874	536						Frog_fixed.avi	0
17456	1048	880.4611	545.0954	0.6374275	0.6712084	613.2149	4.326139	0	868.2467	539.0278	0.4964553	0.6847141	618.0685	4.3759	0	19	874	542						Frog_fixed.avi	0
17473	1049	878.2537	554.0706	0.6373182	0.6712985	613.1675	4.303927	0	860.9067	543.7095	0.4963481	0.6848522	618.2707	4.37605	0	19	870	549						Frog_fixed.avi	0
17490	1050	876.1338	540.1673	0.6372001	0.6713762	613.2649	4.311815	0	861.5691	536.3975	0.4962262	0.6849592	618.2938	4.390434	0	19	869	538						Frog_fixed.avi	0
17506	1051	877.9973	545.8578	0.6370608	0.6713585	613.1729	4.317757	0	864.4497	529.1776	0.4961356	0.6849961	618.3174	4.417705	0	19	871	538						Frog_fixed.avi	0
17523	1052	879.1822	545.0808	0.6369348	0.6713824	613.332	4.312824	0	867.7443	532.1153	0.4960299	0.6851218	618.4119	4.390403	0	19	873	539						Frog_fixed.avi	0
17540	1053	876.7393	542.6547	0.636801	0.6714048	613.2866	4.298339	0	859.9414	530.8381	0.4958646	0.6851823	618.3677	4.375422	0	19	868	537						Frog_fixed.avi	0
17556	1054	877.3779	540.3854	0.636628	0.6714375	613.2054	4.313535	0	864.5611	533.3483	0.4957162	0.6853158	618.3651	4.353549	0	19	871	537						Frog_fixed.avi	0
17573	1055	881.8912	544.7937	0.6364987	0.6714861	613.324	4.311395	0	863.723	530.1637	0.4956058	0.685421	618.39	4.401424	0	19	873	537						Frog_fixed.avi	0
17590	1056	877.554	541.1472	0.6363468	0.6715849	613.2975	4.297041	0	859.8807	541.7886	0.4954698	0.6855268	618.3073	4.39743	0	19	869	541						Frog_fixed.avi	0
17606	1057	881.0729	540.6194	0.6361938	0.6716149	613.2265	4.294313	0	861.5056	537.8585	0.4952901	0.6856279	618.5501	4.382916	0	19	871	539						Frog_fixed.avi	0
17623	1058	884.228	541.2621	0.6360219	0.6716237	613.3598	4.324906	0	864.3084	538.8219	0.4951492	0.6856665	618.4675	4.392944	0	19	874	540						Frog_fixed.avi	0
17640	1059	890.0031	541.6742	0.6358961	0.6713514	613.3624	4.284274	0	863.4189	540.1019	0.4949934	0.685679	618.34	4.400831	0	19	877	541						Frog_fixed.avi	0
17656	1060	880.1507	542.5168	0.6357036	0.6714728	613.3624	4.309989	0	861.3428	538.2759	0.4948437	0.6856417	618.5809	4.38445	0	19	871	540						Frog_fixed.avi	0
17673	1061	884.5629	541.9374	0.6355438	0.671324	613.3231	4.320576	0	859.3234	543.7789	0.4946927	0.6855581	618.5657	4.388237	0	19	872	543						Frog_fixed.avi	0
17690	1062	885.54	537.7891	0.6354337	0.6712046	613.4531	4.326281	0	865.4255	538.0816	0.4945998	0.6854749	618.5516	4.376711	0	19	875	538						Frog_fixed.avi	0
17706	1063	888.2217	539.9481	0.6353457	0.6710976	613.4488	4.329011	0	870.9252	527.6143	0.4944945	0.6854405	618.6121	4.378998	0	19	880	534						Frog_fixed.avi	0
17723	1064	884.0693	538.1435	0.6352369	0.6710499	613.4131	4.31074	0	868.1276	527.0875	0.4943372	0.6854192	618.6304	4.37356	0	19	876	533						Frog_fixed.avi	0
17740	1065	885.4745	534.1938	0.6351383	0.670974	613.5204	4.315766	0	861.9579	529.6582	0.4942299	0.6854483	618.5893	4.352483	0	19	874	532						Frog_fixed.avi	0
17756	1066	881.7044	534.1649	0.6350423	0.6710382	613.4802	4.301303	0	867.4047	529.5148	0.4941722	0.6854935	618.5568	4.34984	0	19	875	532						Frog_fixed.avi	0
17773	1067	892.1526	544.6415	0.6349968	0.6708125	613.4717	4.294512	0	873.2346	528.4435	0.4941184	0.6855283	618.5966	4.363824	0	19	883	537						Frog_fixed.avi	0
17790	1068	890.0714	536.0646	0.6349257	0.67114	613.4717	4.309343	0	868.2054	539.9957	0.4940654	0.6856155	618.6059	4.37816	0	19	879	538						Frog_fixed.avi	0
17806	1069	889.7288	539.9913	0.6348988	0.6711811	613.5915	4.323171	0	869.48	540.3192	0.4940277	0.6856745	618.6964	4.361567	0	19	880	540						Frog_fixed.avi	0
17823	1070	891.0107	536.6574	0.6348715	0.6712197	613.6634	4.296665	0	865.0119	536.947	0.4939492	0.6857442	618.6523	4.361199	0	19	878	537						Frog_fixed.avi	0
17840	1071	885.9067	538.8442	0.6348494	0.6712428	613.6838	4.284416	0	869.3131	533.3681	0.4939312	0.6857723	618.6757	4.358311	0	19	878	536						Frog_fixed.avi	0
17856	1072	888.0092	539.7941	0.6348453	0.6712042	613.7513	4.297688	0	875.0587	529.917	0.4939246	0.6857554	618.7095	4.35652	0	19	882	535						Frog_fixed.avi	0
17873	1073	886.3469	538.5795	0.6348348	0.6711522	613.774	4.287755	0	869.2379	533.967	0.4939089	0.6856952	618.774	4.340799	0	19	878	536						Frog_fixed.avi	0
17890	1074	888.3727	535.1587	0.6348137	0.6710271	613.8697	4.2825	0	876.362	531.2349	0.4939334	0.6855766	619.0127	4.315593	0	19	882	533						Frog_fixed.avi	0
17906	1075	887.2229	541.5267	0.6347833	0.6706912	614.053	4.27601	0	883.8026	524.1423	0.4939169	0.6853781	619.0648	4.313345	0	19	886	533						Frog_fixed.avi	0
17923	1076	889.2475	531.2435	0.6347579	0.6703234	614.0731	4.278947	0	875.9346	531.067	0.4938679	0.6850526	618.9415	4.324558	0	19	883	531						Frog_fixed.avi	0
17940	1077	890.5075	537.9581	0.6347041	0.6698179	614.0243	4.289124	0	880.1791	522.4121	0.4938643	0.6847103	619.149	4.311095	0	19	885	530						Frog_fixed.avi	0
17956	1078	889.6686	533.9289	0.6346446	0.6693157	613.9873	4.288718	0	875.6356	521.5928	0.4937965	0.6844192	618.9568	4.320833	0	19	883	528						Frog_fixed.avi	0
17973	1079	884.8883	531.7135	0.6345938	0.6688147	613.7621	4.264879	0	872.8492	534.366	0.4937576	0.6839564	618.9095	4.301066	0	19	879	533						Frog_fixed.avi	0
17990	1080	883.8653	543.2385	0.6345555	0.668409	613.7427	4.276074	0	870.6426	523.9306	0.4937255	0.6837437	618.8774	4.315566	0	19	877	534						Frog_fixed.avi	0
18006	1081	872.0444	509.2289	0.6345008	0.6679901	613.7607	4.276365	0	869.1468	497.5891	0.4937817	0.6835001	618.8708	4.303657	0	20	871	503						Frog_fixed.avi	0
18023	1082	861.9431	483.4146	0.6345155	0.6680353	613.7607	4.291613	0	862.7184	488.0295	0.4938641	0.6833671	618.7449	4.301227	0	20	862	486						Frog_fixed.avi	0
18040	1083	867.7828	492.6259	0.6346564	0.6682195	613.828	4.281418	0	871.5602	479.7091	0.4939568	0.6836351	618.8184	4.309343	0	20	870	486						Frog_fixed.avi	0
18056	1084	867.2354	483.1469	0.6347281	0.6684682	613.8248	4.279108	0	868.937	480.6424	0.4940083	0.6837881	618.6149	4.325048	0	20	868	482						Frog_fixed.avi	0
18073	1085	873.9511	491.0861	0.6348168	0.6686389	613.704	4.273945	0	869.4166	490.7274	0.4940498	0.6839153	618.5266	4.336714	0	20	872	491						Frog_fixed.avi	0
18089	1086	870.4418	483.0921	0.6348438	0.6688082	613.8245	4.283604	0	868.2105	491.0361	0.4940685	0.6839896	618.4902	4.306326	0	20	869	487						Frog_fixed.avi	0
18106	1087	867.0624	488.6733	0.6348658	0.6688167	613.804	4.268189	0	870.1147	488.2501	0.4940764	0.6840246	618.4681	4.309184	0	20	869	488						Frog_fixed.avi	0
18123	1088	869.3604	491.245	0.6348636	0.6687999	613.6735	4.27537	0	873.9661	486.904	0.4940673	0.6840187	618.3934	4.319357	0	20	872	489						Frog_fixed.avi	0
18139	1089	868.2383	489.4534	0.6348377	0.6688143	613.734	4.283865	0	872.6722	488.7407	0.4940441	0.6840226	618.3889	4.315937	0	20	870	489						Frog_fixed.avi	0
18156	1090	870.5204	489.0577	0.6348121	0.668892	613.7258	4.281029	0	875.6166	491.7706	0.4940339	0.6838682	618.395	4.318631	0	20	873	490						Frog_fixed.avi	0
18173	1091	868.1516	494.1906	0.63472	0.6690748	613.5599	4.289182	0	867.1293	482.9328	0.4938769	0.6843548	618.395	4.304199	0	20	868	489						Frog_fixed.avi	0
18189	1092	870.2163	490.5202	0.6346355	0.6694027	613.4444	4.29161	0	869.3637	481.3643	0.4937743	0.6846272	618.2133	4.327199	0	20	870	486						Frog_fixed.avi	0
18206	1093	870.1819	493.6323	0.6345251	0.6697757	613.3215	4.289855	0	867.3908	490.9435	0.4936822	0.6849319	618.2037	4.324016	0	20	869	492						Frog_fixed.avi	0
18223	1094	870.6286	493.1434	0.6344071	0.6700609	613.4676	4.308418	0	874.4785	476.5533	0.4935758	0.6853388	618.2461	4.347814	0	20	873	485						Frog_fixed.avi	0
18239	1095	872.5005	491.8912	0.6342552	0.6702445	613.3557	4.312446	0	875.6371	482.732	0.4934194	0.6854838	617.9995	4.339253	0	20	874	487						Frog_fixed.avi	0
18256	1096	870.5658	488.1806	0.634053	0.6702825	613.3758	4.309919	0	867.3939	484.7652	0.4932086	0.6855473	618.2012	4.345159	0	20	869	486						Frog_fixed.avi	0
18273	1097	876.5872	494.3441	0.6338881	0.670126	613.3925	4.315608	0	876.9067	490.9821	0.4930457	0.6855228	618.1568	4.342716	0	20	877	493						Frog_fixed.avi	0
18289	1098	868.1846	491.6634	0.6336358	0.6699039	613.3412	4.319781	0	867.9999	485.0388	0.492777	0.6854545	618.05	4.345309	0	20	868	488						Frog_fixed.avi	0
18306	1099	875.5737	489.3162	0.6334265	0.6697462	613.3399	4.319037	0	877.6708	482.33	0.4925715	0.6853861	618.1754	4.37087	0	20	877	486						Frog_fixed.avi	0
18323	1100	872.717	483.5251	0.6331596	0.6696395	613.3248	4.312679	0	872.919	479.9646	0.4922941	0.6853613	618.1133	4.357914	0	20	873	482						Frog_fixed.avi	0
18339	1101	869.6215	495.6739	0.6329069	0.6695284	613.4031	4.299626	0	873.8978	482.0093	0.4920859	0.6853696	618.261	4.341072	0	20	872	489						Frog_fixed.avi	0
18356	1102	872.6686	490.7156	0.6326708	0.6694987	613.3521	4.330767	0	872.9303	481.7214	0.4918304	0.6854002	618.2028	4.355388	0	20	873	486						Frog_fixed.avi	0
18373	1103	874.0951	488.0902	0.6324579	0.6694601	613.4628	4.342147	0	870.8112	483.8097	0.491621	0.6854094	618.2999	4.374262	0	20	872	486						Frog_fixed.avi	0
18389	1104	872.156	492.6274	0.6322824	0.6693245	613.3887	4.32791	0	876.9568	483.2714	0.4914629	0.6853538	618.1357	4.365383	0	20	875	488						Frog_fixed.avi	0
18406	1105	864.5524	490.1702	0.63209	0.6691585	613.326	4.321312	0	868.7452	473.8769	0.491275	0.6852602	618.1936	4.346766	0	20	867	482						Frog_fixed.avi	0
18423	1106	871.1343	485.086	0.6319979	0.6688976	613.3856	4.340077	0	870.0544	488.8533	0.4911672	0.6849939	618.3187	4.362371	0	20	871	487						Frog_fixed.avi	0
18439	1107	868.9865	497.1678	0.6319168	0.6684968	613.4783	4.3507	0	874.0054	482.8291	0.4911075	0.6847018	618.2977	4.398096	0	20	871	490						Frog_fixed.avi	0
18456	1108	871.1793	485.3416	0.6318857	0.6681721	613.5281	4.346251	0	877.1569	474.3135	0.4910648	0.6844981	618.3331	4.388182	0	20	874	480						Frog_fixed.avi	0
18473	1109	870.5372	488.8106	0.631874	0.6678119	613.5367	4.338707	0	875.9427	491.6506	0.4910774	0.6838889	618.3265	4.350534	0	20	873	490						Frog_fixed.avi	0
18489	1110	872.4812	484.419	0.6318856	0.6675064	613.5518	4.320462	0	879.2654	482.177	0.4910678	0.6838413	618.3265	4.380369	0	20	876	483						Frog_fixed.avi	0
18506	1111	871.6186	479.0316	0.6319072	0.6672186	613.5062	4.348646	0	877.1448	475.0206	0.4910893	0.6836426	618.28	4.395423	0	20	874	477						Frog_fixed.avi	0
18523	1112	870.3298	491.1116	0.6319583	0.6668538	613.421	4.34869	0	875.6814	485.0587	0.4911285	0.6833075	618.2167	4.383548	0	20	873	488						Frog_fixed.avi	0
18539	1113	867.9937	489.4529	0.6320172	0.666708	613.3287	4.336831	0	870.9012	485.147	0.4911779	0.683074	618.237	4.392436	0	20	869	487						Frog_fixed.avi	0
18556	1114	863.3932	489.7841	0.6320876	0.6665092	613.2598	4.34926	0	878.6249	481.8264	0.4912633	0.6829125	618.0778	4.400916	0	20	871	486						Frog_fixed.avi	0
18572	1115	869.2492	480.1231	0.6322491	0.6664026	613.1824	4.360803	0	883.0121	469.1675	0.4913953	0.6827824	617.9374	4.391354	0	20	876	475						Frog_fixed.avi	0
18589	1116	870.2692	483.708	0.6323863	0.6663185	613.1672	4.345004	0	873.5198	481.675	0.4915013	0.6825732	617.9408	4.408564	0	20	872	483						Frog_fixed.avi	0
18606	1117	870.1343	479.6305	0.6325346	0.6662668	613.0538	4.333078	0	882.1656	476.8239	0.4916598	0.6824623	617.9949	4.419038	0	20	876	478						Frog_fixed.avi	0
18622	1118	867.1467	482.4543	0.6327246	0.6662654	612.9474	4.358243	0	879.0686	479.5696	0.4918198	0.6823875	617.8512	4.395655	0	20	873	481						Frog_fixed.avi	0
18639	1119	869.0325	487.3503	0.6329211	0.666244	612.9925	4.355267	0	877.6769	478.7146	0.4920393	0.6822878	617.9022	4.424546	0	20	873	483						Frog_fixed.avi	0
18656	1120	882.0108	485.8482	0.6330971	0.6662239	612.6354	4.348194	0	885.3443	489.5486	0.4921749	0.682214	617.8097	4.419662	0	20	884	488						Frog_fixed.avi	0
18672	1121	877.3752	487.1444	0.6333355	0.6661555	612.7292	4.363441	0	887.5896	485.8691	0.4923881	0.6821176	617.4006	4.417048	0	20	882	487						Frog_fixed.avi	0
18689	1122	878.226	480.6284	0.6335983	0.6660417	612.503	4.366313	0	890.0774	481.4222	0.4926492	0.6819222	617.5884	4.444211	0	20	884	481						Frog_fixed.avi	0
18706	1123	878.4724	483.4283	0.6338987	0.6659061	612.6585	4.370259	0	895.0298	483.6684	0.4929128	0.6816075	617.3264	4.430844	0	20	887	484						Frog_fixed.avi	0
18722	1124	880.8823	475.0903	0.6341709	0.6657202	612.3279	4.365061	0	883.9943	481.3893	0.4931908	0.6813568	617.416	4.448214	0	20	882	478						Frog_fixed.avi	0
18739	1125	879.0492	481.2685	0.6345003	0.6655183	612.4521	4.375627	0	887.3669	486.3271	0.493471	0.6809992	617.1796	4.449559	0	20	883	484						Frog_fixed.avi	0
18756	1126	879.4177	481.1833	0.6348175	0.6653506	612.262	4.395875	0	887.5372	486.6197	0.493807	0.6807007	617.027	4.44223	0	20	883	484						Frog_fixed.avi	0
18772	1127	881.3958	482.065	0.635159	0.6651674	612.1293	4.407673	0	885.7708	482.7285	0.4941038	0.6804615	616.9736	4.467915	0	20	884	482						Frog_fixed.avi	0
18789	1128	886.8392	480.657	0.6355601	0.6650812	612.1243	4.425308	0	886.8851	486.8766	0.4944409	0.6800953	616.8672	4.472905	0	20	887	484						Frog_fixed.avi	0
18806	1129	875.2806	478.5558	0.6358871	0.6648895	612.1373	4.408297	0	888.5548	482.2138	0.4948259	0.6797871	616.788	4.479982	0	20	882	480						Frog_fixed.avi	0
18822	1130	879.5374	485.5068	0.6362527	0.6645931	612.0354	4.415249	0	886.5601	486.3112	0.4951225	0.6794658	616.7347	4.486129	0	20	883	486						Frog_fixed.avi	0
18839	1131	877.251	491.1049	0.6366181	0.664389	612.0018	4.417756	0	890.3018	481.5301	0.4954477	0.6790552	616.6652	4.503934	0	20	884	486						Frog_fixed.avi	0
18856	1132	883.5927	478.3744	0.6369896	0.6642668	611.9139	4.435768	0	889.9106	484.0109	0.4958038	0.678827	616.5805	4.489388	0	20	887	481						Frog_fixed.avi	0
18872	1133	875.3928	483.5807	0.6372945	0.6640195	611.9051	4.440738	0	885.6592	492.5519	0.4960588	0.6784259	616.4767	4.51507	0	20	881	488						Frog_fixed.avi	0
18889	1134	877.4293	486.1569	0.6376429	0.6637995	611.8024	4.437717	0	891.6066	482.5737	0.4963537	0.678143	616.4711	4.511766	0	20	885	484						Frog_fixed.avi	0
18906	1135	-1280	-1024	-1	-1	-1	-1	4	-1280	-1024	-1	-1	-1	-1	4		0	0						Frog_fixed.avi	0
18922	1136	-1280	-1024	-1	-1	-1	-1	4	-1280	-1024	-1	-1	-1	-1	4		0	0						Frog_fixed.avi	0
18939	1137	-1280	-1024	-1	-1	-1	-1	4	-1280	-1024	-1	-1	-1	-1	4		0	0						Frog_fixed.avi	0
18955	1138	-1280	-1024	-1	-1	-1	-1	4	-1280	-1024	-1	-1	-1	-1	4		0	0						Frog_fixed.avi	0
18972	1139	-1280	-1024	-1	-1	-1	-1	4	-1280	-1024	-1	-1	-1	-1	4		0	0						Frog_fixed.avi	0
18989	1140	-1280	-1024	-1	-1	-1	-1	4	-1280	-1024	-1	-1	-1	-1	4		0	0						Frog_fixed.avi	0
19005	1141	-1280	-1024	-1	-1	-1	-1	4	-1280	-1024	-1	-1	-1	-1	4		0	0						Frog_fixed.avi	0
19022	1142	-1280	-1024	-1	-1	-1	-1	4	-1280	-1024	-1	-1	-1	-1	4		0	0						Frog_fixed.avi	0
19039	1143	-1280	-1024	-1	-1	-1	-1	4	-1280	-1024	-1	-1	-1	-1	4		0	0						Frog_fixed.avi	0
19055	1144	-1280	-1024	-1	-1	-1	-1	4	-1280	-1024	-1	-1	-1	-1	4		0	0						Frog_fixed.avi	0
19072	1145	-1280	-1024	-1	-1	-1	-1	4	-1280	-1024	-1	-1	-1	-1	4		0	0						Frog_fixed.avi	0
19089	1146	-1280	-1024	-1	-1	-1	-1	4	-1280	-1024	-1	-1	-1	-1	4		0	0						Frog_fixed.avi	0
19105	1147	-1280	-1024	-1	-1	-1	-1	4	-1280	-1024	-1	-1	-1	-1	4		0	0						Frog_fixed.avi	0
19122	1148	-1280	-1024	-1	-1	-1	-1	4	-1280	-1024	-1	-1	-1	-1	4		0	0						Frog_fixed.avi	0
19139	1149	-1280	-1024	-1	-1	-1	-1	4	-1280	-1024	-1	-1	-1	-1	4		0	0						Frog_fixed.avi	0
19155	1150	-1280	-1024	-1	-1	-1	-1	4	-1280	-1024	-1	-1	-1	-1	4		0	0						Frog_fixed.avi	0
19172	1151	-1280	-1024	-1	-1	-1	-1	4	-1280	-1024	-1	-1	-1	-1	4		0	0						Frog_fixed.avi	0
19189	1152	-1280	-1024	-1	-1	-1	-1	4	-1280	-1024	-1	-1	-1	-1	4		0	0						Frog_fixed.avi	0
19205	1153	-1280	-1024	-1	-1	-1	-1	4	-1280	-1024	-1	-1	-1	-1	4		0	0						Frog_fixed.avi	0
19222	1154	-1280	-1024	-1	-1	-1	-1	4	-1280	-1024	-1	-1	-1	-1	4		0	0						Frog_fixed.avi	0
19239	1155	-1280	-1024	-1	-1	-1	-1	4	-1280	-1024	-1	-1	-1	-1	4		0	0						Frog_fixed.avi	0
19255	1156	-1280	-1024	-1	-1	-1	-1	4	-1280	-1024	-1	-1	-1	-1	4		0	0						Frog_fixed.avi	0
19272	1157	-1280	-1024	-1	-1	-1	-1	4	-1280	-1024	-1	-1	-1	-1	4		0	0						Frog_fixed.avi	0
19289	1158	-1280	-1024	-1	-1	-1	-1	4	-1280	-1024	-1	-1	-1	-1	4		0	0						Frog_fixed.avi	0
19305	1159	-1280	-1024	-1	-1	-1	-1	4	-1280	-1024	-1	-1	-1	-1	4		0	0						Frog_fixed.avi	0
19322	1160	-1280	-1024	-1	-1	-1	-1	4	-1280	-1024	-1	-1	-1	-1	4		0	0						Frog_fixed.avi	0
19339	1161	-1280	-1024	-1	-1	-1	-1	4	-1280	-1024	-1	-1	-1	-1	4		0	0						Frog_fixed.avi	0
19355	1162	-1280	-1024	-1	-1	-1	-1	4	-1280	-1024	-1	-1	-1	-1	4		0	0						Frog_fixed.avi	0
19372	1163	-1280	-1024	-1	-1	-1	-1	4	-1280	-1024	-1	-1	-1	-1	4		0	0						Frog_fixed.avi	0
19388	1164	-1280	-1024	-1	-1	-1	-1	4	-1280	-1024	-1	-1	-1	-1	4		0	0						Frog_fixed.avi	0
19405	1165	-1280	-1024	-1	-1	-1	-1	4	-1280	-1024	-1	-1	-1	-1	4		0	0						Frog_fixed.avi	0
19422	1166	-1280	-1024	-1	-1	-1	-1	4	-1280	-1024	-1	-1	-1	-1	4		0	0						Frog_fixed.avi	0
19438	1167	-1280	-1024	-1	-1	-1	-1	4	-1280	-1024	-1	-1	-1	-1	4		0	0						Frog_fixed.avi	0
19455	1168	-1280	-1024	-1	-1	-1	-1	4	-1280	-1024	-1	-1	-1	-1	4		0	0						Frog_fixed.avi	0
19472	1169	-1280	-1024	-1	-1	-1	-1	4	-1280	-1024	-1	-1	-1	-1	4		0	0						Frog_fixed.avi	0
19489	1170	-1280	-1024	-1	-1	-1	-1	4	-1280	-1024	-1	-1	-1	-1	4		0	0						Frog_fixed.avi	0
19505	1171	-1280	-1024	-1	-1	-1	-1	4	-1280	-1024	-1	-1	-1	-1	4		0	0						Frog_fixed.avi	0
19522	1172	-1280	-1024	-1	-1	-1	-1	4	-1280	-1024	-1	-1	-1	-1	4		0	0						Frog_fixed.avi	0
19538	1173	-1280	-1024	-1	-1	-1	-1	4	-1280	-1024	-1	-1	-1	-1	4		0	0						Frog_fixed.avi	0
19555	1174	-1280	-1024	-1	-1	-1	-1	4	-1280	-1024	-1	-1	-1	-1	4		0	0						Frog_fixed.avi	0
19572	1175	-1280	-1024	-1	-1	-1	-1	4	-1280	-1024	-1	-1	-1	-1	4		0	0						Frog_fixed.avi	0
19588	1176	-1280	-1024	-1	-1	-1	-1	4	-1280	-1024	-1	-1	-1	-1	4		0	0						Frog_fixed.avi	0
19605	1177	-1280	-1024	-1	-1	-1	-1	4	-1280	-1024	-1	-1	-1	-1	4		0	0						Frog_fixed.avi	0
19622	1178	-1280	-1024	-1	-1	-1	-1	4	-1280	-1024	-1	-1	-1	-1	4		0	0						Frog_fixed.avi	0
19638	1179	-1280	-1024	-1	-1	-1	-1	4	-1280	-1024	-1	-1	-1	-1	4		0	0						Frog_fixed.avi	0
19655	1180	-1280	-1024	-1	-1	-1	-1	4	-1280	-1024	-1	-1	-1	-1	4		0	0						Frog_fixed.avi	0
19672	1181	-1280	-1024	-1	-1	-1	-1	4	-1280	-1024	-1	-1	-1	-1	4		0	0						Frog_fixed.avi	0
19688	1182	-1280	-1024	-1	-1	-1	-1	4	-1280	-1024	-1	-1	-1	-1	4		0	0						Frog_fixed.avi	0
19705	1183	-1280	-1024	-1	-1	-1	-1	4	-1280	-1024	-1	-1	-1	-1	4		0	0						Frog_fixed.avi	0
19722	1184	-1280	-1024	-1	-1	-1	-1	4	-1280	-1024	-1	-1	-1	-1	4		0	0						Frog_fixed.avi	0
19738	1185	-1280	-1024	-1	-1	-1	-1	4	-1280	-1024	-1	-1	-1	-1	4		0	0						Frog_fixed.avi	0
19755	1186	-1280	-1024	-1	-1	-1	-1	4	-1280	-1024	-1	-1	-1	-1	4		0	0						Frog_fixed.avi	0
19772	1187	756.3327	651.124	0.6424526	0.6625665	612.0051	4.369955	0	751.1707	635.9589	0.5008883	0.6756877	616.2839	4.412324	0	21	754	644						Frog_fixed.avi	0
19788	1188	762.1325	657.4205	0.6424788	0.6624593	612.0092	4.343005	0	748.4644	638.6736	0.5009174	0.6755235	616.2839	4.379722	0	21	755	648						Frog_fixed.avi	0
19805	1189	749.7155	655.2021	0.6423792	0.6628281	611.8356	4.312209	0	750.001	635.2898	0.5008029	0.6758282	616.0133	4.369811	0	21	750	645						Frog_fixed.avi	0
19822	1190	749.7212	655.0582	0.642264	0.6630759	611.8156	4.301417	0	749.2469	641.415	0.5007199	0.6760916	615.9369	4.351879	0	21	749	648						Frog_fixed.avi	0
19838	1191	752.2464	646.5186	0.6421478	0.6633589	611.8212	4.281607	0	749.8007	633.4361	0.5005628	0.6764866	615.9016	4.328056	0	21	751	640						Frog_fixed.avi	0
19855	1192	753.0676	653.7994	0.641981	0.6636792	611.7097	4.264127	0	744.9555	642.025	0.5003857	0.6768123	615.9223	4.285595	0	21	749	648						Frog_fixed.avi	0
19872	1193	752.0211	656.6716	0.6417246	0.6639187	611.7458	4.254601	0	750.6453	632.3539	0.5001649	0.6772323	615.7052	4.276078	0	21	751	645						Frog_fixed.avi	0
19888	1194	791.1681	595.5585	0.6412099	0.6639043	611.829	4.219982	0	801.2217	577.517	0.4997764	0.677242	615.9163	4.267623	0	22	796	587						Frog_fixed.avi	0
19905	1195	843.5887	538.1188	0.6406024	0.6638689	612.0454	4.201159	0	860.5853	527.9142	0.4992729	0.6772345	616.0123	4.229066	0	22	852	533						Frog_fixed.avi	0
19922	1196	874.4799	532.6528	0.6401354	0.663916	611.9408	4.186329	0	880.0344	519.8567	0.4988403	0.6773915	616.1013	4.191465	0	22	877	526						Frog_fixed.avi	0
19938	1197	871.611	530.9338	0.6397951	0.6639746	611.6895	4.155293	0	872.1476	523.1942	0.4985042	0.6776479	616.1352	4.179813	0	22	872	527						Frog_fixed.avi	0
19955	1198	878.3163	527.4999	0.6395067	0.6640165	611.855	4.141902	0	869.6142	518.1433	0.4981087	0.6777954	616.1522	4.157449	0	22	874	523						Frog_fixed.avi	0
19972	1199	872.2889	526.799	0.6391162	0.6640151	611.9839	4.128174	0	876.4164	508.5338	0.497773	0.6780111	616.1066	4.135463	0	22	874	518						Frog_fixed.avi	0
19988	1200	870.3534	516.2615	0.6387319	0.6639693	611.9827	4.134118	0	874.5027	517.3416	0.4973996	0.6781077	616.3513	4.124344	0	22	872	517						Frog_fixed.avi	0
20005	1201	875.8956	524.7766	0.6383606	0.663861	612.071	4.118489	0	870.3776	516.8191	0.4970014	0.678181	616.3233	4.098908	0	22	873	521						Frog_fixed.avi	0
20022	1202	878.3275	528.5432	0.637961	0.6637416	612.0535	4.097855	0	876.7106	516.6125	0.4966224	0.6782643	616.1873	4.08152	0	22	878	523						Frog_fixed.avi	0
20038	1203	880.3174	523.538	0.6375654	0.663618	612.2291	4.082239	0	875.6379	512.4167	0.4962315	0.678288	616.3651	4.076427	0	22	878	518						Frog_fixed.avi	0
20055	1204	880.8685	526.4641	0.6371356	0.6634419	612.2767	4.075985	0	874.1731	511.6473	0.495847	0.6783258	616.6073	4.089114	0	22	878	519						Frog_fixed.avi	0
20071	1205	877.1398	513.2159	0.6367106	0.6633446	612.3733	4.06147	0	870.6859	514.9315	0.4954498	0.6783968	616.7134	4.068636	0	22	874	514						Frog_fixed.avi	0
20088	1206	870.0154	518.1469	0.6363384	0.663249	612.5641	4.056118	0	867.8016	514.2599	0.4950765	0.6784984	616.7709	4.065011	0	22	869	516						Frog_fixed.avi	0
20105	1207	877.3713	524.1472	0.6360011	0.6632212	612.6398	4.083641	0	872.0716	505.6374	0.4947754	0.6786722	616.8928	4.06504	0	22	875	515						Frog_fixed.avi	0
20121	1208	878.6635	515.5588	0.6356424	0.6632285	612.5834	4.05946	0	868.4843	505.3192	0.4944244	0.6788312	616.9528	4.0753	0	22	874	510						Frog_fixed.avi	0
20138	1209	876.5629	515.0023	0.6353635	0.6631993	612.853	4.052998	0	874.5109	506.6582	0.4941888	0.6789101	617.163	4.061975	0	22	876	511						Frog_fixed.avi	0
20155	1210	878.5142	528.2568	0.6350957	0.6631676	612.6874	4.04962	0	869.5379	507.1243	0.4939078	0.6789904	617.1141	4.069142	0	22	874	518						Frog_fixed.avi	0
20171	1211	876.5508	514.8542	0.6348739	0.6631953	613.0397	4.059444	0	870.5253	507.8994	0.4937138	0.6790783	617.2658	4.06949	0	22	874	511						Frog_fixed.avi	0
20188	1212	880.199	514.6692	0.634661	0.6632334	612.8158	4.074901	0	864.3772	514.0168	0.4935091	0.6791399	617.2505	4.071445	0	22	872	514						Frog_fixed.avi	0
20205	1213	874.2018	517.8832	0.6345111	0.6632378	613.0464	4.047505	0	866.2579	509.552	0.4933831	0.6792163	617.2415	4.079332	0	22	870	514						Frog_fixed.avi	0
20221	1214	876.73	509.2815	0.6344255	0.6632969	613.1984	4.068299	0	863.7241	507.1733	0.4932716	0.6793146	617.466	4.105567	0	22	870	508						Frog_fixed.avi	0
20238	1215	874.5328	515.2775	0.6343668	0.6633462	613.2111	4.068184	0	861.7062	501.8448	0.4932261	0.6794451	617.5276	4.126466	0	22	868	509						Frog_fixed.avi	0
20255	1216	877.1978	516.5599	0.6343399	0.6634073	613.2758	4.084087	0	864.7799	508.281	0.4932117	0.6794807	617.5372	4.096973	0	22	871	512						Frog_fixed.avi	0
20271	1217	876.9044	516.7089	0.6343449	0.6634622	613.2888	4.09461	0	866.0584	504.7635	0.493219	0.6795479	617.5895	4.128936	0	22	871	511						Frog_fixed.avi	0
20288	1218	877.5028	510.3318	0.6343822	0.6635522	613.3748	4.102231	0	863.0272	500.7974	0.4932496	0.6795706	617.5944	4.12541	0	22	870	506						Frog_fixed.avi	0
20305	1219	876.3434	515.0229	0.6344423	0.6635876	613.3294	4.133002	0	861.9729	502.7629	0.4933389	0.679562	617.4807	4.149585	0	22	869	509						Frog_fixed.avi	0
20321	1220	872.9394	511.9479	0.6345415	0.6636558	613.2686	4.102911	0	859.764	503.9774	0.4934506	0.6795907	617.5471	4.158749	0	22	866	508						Frog_fixed.avi	0
20338	1221	876.4812	522.0751	0.6347054	0.6637416	613.2285	4.134022	0	864.8443	501.416	0.4936116	0.6796092	617.8016	4.168134	0	22	871	512						Frog_fixed.avi	0
20355	1222	883.4936	511.9039	0.6348869	0.6639112	613.4077	4.150369	0	860.2701	506.9566	0.493744	0.6796155	617.7389	4.184749	0	22	872	509						Frog_fixed.avi	0
20371	1223	868.2341	515.9092	0.6350302	0.664043	613.3933	4.157787	0	860.6254	505.0901	0.4939542	0.6796339	617.6323	4.195448	0	22	864	510						Frog_fixed.avi	0
20388	1224	878.0952	514.0338	0.6352939	0.6641253	613.4388	4.151259	0	855.5516	509.6204	0.4941588	0.679621	617.8212	4.212935	0	22	867	512						Frog_fixed.avi	0
20405	1225	873.2645	520.8344	0.6354767	0.6641517	613.4857	4.178649	0	857.7078	505.2544	0.4943763	0.6795825	617.5461	4.233183	0	22	865	513						Frog_fixed.avi	0
20421	1226	883.3151	518.8894	0.6357197	0.6641564	613.513	4.212861	0	866.2985	495.6497	0.4946137	0.6794754	617.812	4.241402	0	22	875	507						Frog_fixed.avi	0
20438	1227	871.0843	519.1138	0.6359897	0.6641901	613.5967	4.214421	0	852.6016	514.179	0.4948614	0.6793759	617.8639	4.250463	0	22	862	517						Frog_fixed.avi	0
20455	1228	854.3108	526.405	0.636351	0.664243	613.5991	4.210098	0	829.1118	525.6086	0.4951746	0.6793948	617.8174	4.263012	0	22	842	526						Frog_fixed.avi	0
20471	1229	856.405	525.903	0.6365176	0.6644082	613.6296	4.212508	0	837.9911	518.8896	0.4953676	0.679395	617.9023	4.26149	0	22	847	522						Frog_fixed.avi	0
20488	1230	856.5597	525.3789	0.6367833	0.6646322	613.6705	4.238916	0	838.4821	510.287	0.4956092	0.6795856	617.9579	4.330639	0	22	848	518						Frog_fixed.avi	0
20505	1231	855.3691	531.5416	0.6369484	0.6648656	613.7286	4.234568	0	833.9542	524.9322	0.4958023	0.6794696	617.9853	4.280889	0	22	845	528						Frog_fixed.avi	0
20521	1232	855.2496	526.229	0.6371511	0.6651146	613.8271	4.266136	0	839.758	519.663	0.4959822	0.6797919	617.9853	4.321232	0	22	848	523						Frog_fixed.avi	0
20538	1233	859.7045	522.7098	0.637363	0.665428	613.7671	4.248915	0	836.8877	519.672	0.496158	0.6799151	618.015	4.303739	0	22	848	521						Frog_fixed.avi	0
20555	1234	854.5328	523.5339	0.6375142	0.6656187	613.8411	4.271272	0	838.8073	516.9694	0.4963539	0.6800296	617.9601	4.320846	0	22	847	520						Frog_fixed.avi	0
20571	1235	859.8815	523.0823	0.6377656	0.6657801	614.0063	4.277462	0	837.4434	517.1044	0.4965426	0.6800602	617.8687	4.343725	0	22	849	520						Frog_fixed.avi	0
20588	1236	855.303	530.8247	0.6379463	0.6658612	613.9564	4.255806	0	838.6866	515.4001	0.4967596	0.680088	617.9993	4.323467	0	22	847	523						Frog_fixed.avi	0
20605	1237	854.9899	523.9359	0.638162	0.6660131	614.097	4.301071	0	839.0958	514.4806	0.4969735	0.6800815	618.1616	4.35533	0	22	847	519						Frog_fixed.avi	0
20621	1238	855.5591	530.3559	0.6383958	0.6661466	614.0755	4.293707	0	839.1323	514.3187	0.4972	0.6801307	618.1494	4.366976	0	22	847	522						Frog_fixed.avi	0
20638	1239	857.7003	530.5385	0.6386195	0.6663201	614.2311	4.292272	0	838.8875	513.4018	0.4974454	0.6802783	618.298	4.367139	0	22	848	522						Frog_fixed.avi	0
20654	1240	853.8457	527.7207	0.6388604	0.6665594	614.3204	4.303227	0	837.6951	512.252	0.4977064	0.680461	618.2766	4.36229	0	22	846	520						Frog_fixed.avi	0
20671	1241	856.3873	526.6462	0.6391282	0.6668495	614.3668	4.315622	0	845.6393	511.7492	0.4980239	0.6806169	618.3223	4.368056	0	22	851	519						Frog_fixed.avi	0
20688	1242	852.7044	527.183	0.6393844	0.6670848	614.4524	4.289334	0	839.2292	514.2858	0.498239	0.6807341	618.4239	4.378972	0	22	846	521						Frog_fixed.avi	0
20704	1243	857.1085	522.9359	0.6396676	0.6672555	614.6696	4.319312	0	843.7726	516.3751	0.4985467	0.6808149	618.4486	4.363669	0	22	850	520						Frog_fixed.avi	0
20721	1244	855.5386	525.0783	0.6398914	0.6672998	614.6456	4.320624	0	840.1741	513.8172	0.4987828	0.6807819	618.6087	4.375917	0	22	848	519						Frog_fixed.avi	0
20738	1245	857.8671	520.5267	0.6401974	0.6672869	614.8568	4.312257	0	842.7186	513.7072	0.4990982	0.6806791	618.5731	4.358732	0	22	850	517						Frog_fixed.avi	0
20754	1246	854.8406	525.6852	0.6404204	0.6671758	614.7566	4.321118	0	840.0382	510.9802	0.4993342	0.6805459	618.8494	4.382243	0	22	847	518						Frog_fixed.avi	0
20771	1247	854.4764	528.5256	0.6407315	0.6671011	614.8913	4.305149	0	842.731	509.6624	0.4996672	0.6803825	618.7459	4.379451	0	22	849	519						Frog_fixed.avi	0
20788	1248	860.7761	530.2776	0.6410561	0.6668224	614.8994	4.305936	0	844.2816	515.2446	0.5000017	0.6801184	619.0863	4.3634	0	23	853	523						Frog_fixed.avi	0
20804	1249	827.6165	553.9909	0.6414702	0.667135	614.8994	4.328418	0	815.1505	547.0621	0.5005134	0.680126	619.0486	4.380852	0	23	821	551						Frog_fixed.avi	0
20821	1250	827.6719	554.5089	0.6418587	0.667147	615.0582	4.314157	0	818.7043	540.9824	0.5008965	0.6800466	619.1158	4.384517	0	23	823	548						Frog_fixed.avi	0
20838	1251	828.7247	554.418	0.6423352	0.6671964	615.0509	4.317831	0	817.7382	543.3342	0.5013704	0.680027	619.1404	4.388072	0	23	823	549						Frog_fixed.avi	0
20854	1252	825.5828	555.4164	0.6428642	0.6672898	615.1353	4.30258	0	824.0629	547.4853	0.5019444	0.6800095	619.3218	4.391383	0	23	825	551						Frog_fixed.avi	0
20871	1253	830.9522	555.3256	0.6434882	0.6673793	615.2946	4.322951	0	818.6248	546.2293	0.5025346	0.6800001	619.4067	4.40159	0	23	825	551						Frog_fixed.avi	0
20888	1254	831.3007	553.7034	0.6441777	0.6674777	615.3876	4.324537	0	826.6965	543.8578	0.5032498	0.6799819	619.3126	4.396327	0	23	829	549						Frog_fixed.avi	0
20904	1255	830.4886	555.2742	0.6449161	0.6675833	615.4897	4.335209	0	817.4327	540.8223	0.50397	0.6799137	619.5375	4.418313	0	23	824	548						Frog_fixed.avi	0
20921	1256	830.4237	555.0712	0.6457161	0.6677056	615.509	4.329124	0	828.9041	541.0353	0.5047843	0.6798297	619.4206	4.417243	0	23	830	548						Frog_fixed.avi	0
20937	1257	834.4333	558.6769	0.6465051	0.6677454	615.6891	4.340831	0	822.9105	530.8115	0.505529	0.6796727	619.6092	4.400079	0	23	829	545						Frog_fixed.avi	0
20954	1258	830.7231	550.3631	0.6473013	0.6677521	615.7395	4.317003	0	822.6683	537.7242	0.5063055	0.6793287	619.6663	4.407828	0	23	827	544						Frog_fixed.avi	0
20971	1259	835.9651	553.71	0.6480512	0.6677319	615.9725	4.350165	0	820.798	534.2798	0.5070401	0.6790577	619.6937	4.420535	0	23	828	544						Frog_fixed.avi	0
20988	1260	829.961	552.8236	0.6487181	0.6676915	615.9641	4.344928	0	825.8945	525.6061	0.5077375	0.6788212	619.7208	4.399809	0	23	828	539						Frog_fixed.avi	0
21004	1261	836.3768	551.9283	0.6493765	0.6676934	615.9653	4.335097	0	828.1426	535.3206	0.5083554	0.678489	619.6481	4.396772	0	23	832	544						Frog_fixed.avi	0
21021	1262	832.7871	555.2546	0.6499481	0.6677117	616.1483	4.33529	0	824.5056	539.0699	0.5089365	0.6782864	619.8801	4.409067	0	23	829	547						Frog_fixed.avi	0
21037	1263	842.1875	553.2281	0.6504421	0.6675631	616.1825	4.344933	0	830.0903	532.9131	0.5094334	0.6781582	619.9222	4.406855	0	23	836	543						Frog_fixed.avi	0
21054	1264	833.8187	548.4823	0.6508635	0.6677774	616.1825	4.359266	0	832.7764	527.144	0.509883	0.6780508	620.0785	4.3916	0	23	833	538						Frog_fixed.avi	0
21071	1265	830.6251	542.0038	0.6512261	0.6679256	616.2852	4.344222	0	830.6785	526.396	0.5102308	0.6779403	620.1599	4.401778	0	23	831	534						Frog_fixed.avi	0
21087	1266	833.5688	551.1093	0.6515921	0.6679991	616.4077	4.357085	0	830.0293	532.7708	0.5105565	0.6778376	620.0859	4.399678	0	23	832	542						Frog_fixed.avi	0
21104	1267	837.7871	546.355	0.6519043	0.6681003	616.3744	4.34838	0	826.5448	533.7819	0.5108932	0.677806	620.4039	4.408583	0	23	832	540						Frog_fixed.avi	0
21121	1268	830.6515	547.3461	0.6521815	0.6681775	616.4558	4.358779	0	828.9863	528.7972	0.5112042	0.6777663	620.4417	4.406052	0	23	830	538						Frog_fixed.avi	0
21137	1269	838.4736	543.8942	0.6525296	0.6682453	616.6049	4.361482	0	828.2228	534.4462	0.5115415	0.6776615	620.558	4.418736	0	23	833	539						Frog_fixed.avi	0
21154	1270	832.8831	550.2988	0.652799	0.6682917	616.7272	4.337739	0	830.0234	531.3831	0.5118369	0.6775931	620.7805	4.423314	0	23	831	541						Frog_fixed.avi	0
21171	1271	831.4775	554.0414	0.6531332	0.6683484	616.7715	4.336945	0	832.4792	532.961	0.512182	0.6775034	620.7921	4.418145	0	23	832	544						Frog_fixed.avi	0
21187	1272	837.7606	545.5339	0.6534846	0.6684237	617.0302	4.357771	0	831.0154	537.5772	0.5125586	0.6774496	620.7958	4.429769	0	23	834	542						Frog_fixed.avi	0
21204	1273	837.5831	549.3979	0.6538275	0.6685102	617.1562	4.35059	0	828.0035	532.1307	0.5128627	0.677402	621.0845	4.414242	0	23	833	541						Frog_fixed.avi	0
21221	1274	835.6016	546.0398	0.6541752	0.6687038	617.187	4.359166	0	831.0516	527.2223	0.5132591	0.6773918	621.2519	4.430895	0	23	833	537						Frog_fixed.avi	0
21237	1275	834.4581	545.7698	0.6545352	0.668806	617.4294	4.371643	0	834.5282	528.0909	0.5136281	0.6773813	621.2081	4.395302	0	23	834	537						Frog_fixed.avi	0
21254	1276	843.3684	548.4146	0.6548986	0.668894	617.6605	4.366458	0	827.8732	539.0203	0.5139298	0.6771953	621.2337	4.390149	0	23	836	544						Frog_fixed.avi	0
21271	1277	837.6833	546.4488	0.6552016	0.6690475	617.7397	4.370964	0	829.9899	533.05	0.5142962	0.6774378	621.2337	4.419378	0	23	834	540						Frog_fixed.avi	0
21287	1278	847.5651	537.6462	0.655438	0.669126	617.9512	4.376501	0	846.0454	530.157	0.5145879	0.6774935	621.8615	4.436865	0	24	847	534						Frog_fixed.avi	0
21304	1279	892.6297	494.9333	0.6554424	0.6691288	618.1463	4.383435	0	900.4659	486.8603	0.5147069	0.6774514	621.8816	4.403232	0	24	897	491						Frog_fixed.avi	0
21321	1280	902.5046	496.6015	0.6556047	0.6692245	618.4088	4.403798	0	898.3861	492.7112	0.5148759	0.6775961	622.0742	4.411842	0	24	900	495						Frog_fixed.avi	0
21337	1281	899.9233	493.7444	0.6557572	0.6692705	618.5586	4.398047	0	896.3044	491.6429	0.5150041	0.6777061	622.2123	4.421532	0	24	898	493						Frog_fixed.avi	0
21354	1282	899.5093	490.505	0.6558759	0.6693668	618.7111	4.397089	0	899.2313	491.8568	0.5151215	0.6778227	622.4661	4.425865	0	24	899	491						Frog_fixed.avi	0
21371	1283	902.9621	494.8163	0.655906	0.6693558	618.8425	4.395457	0	901.2736	488.0345	0.515162	0.6779075	622.542	4.470142	0	24	902	491						Frog_fixed.avi	0
21387	1284	901.6132	495.7077	0.6558663	0.6693729	619.072	4.401338	0	895.7273	494.3597	0.5151446	0.6779318	622.7585	4.448257	0	24	899	495						Frog_fixed.avi	0
21404	1285	906.4106	491.8792	0.6558009	0.6693819	619.2646	4.416113	0	899.3319	491.4814	0.5151079	0.6779692	622.9039	4.438418	0	24	903	492						Frog_fixed.avi	0
21421	1286	910.048	488.0729	0.6557195	0.6694641	619.5078	4.408583	0	904.9099	484.9056	0.5150452	0.6780454	623.1153	4.44123	0	24	907	486						Frog_fixed.avi	0
21437	1287	912.5544	490.045	0.6556144	0.6696013	619.4868	4.415939	0	909.6459	484.3986	0.5150109	0.6782098	623.2645	4.436091	0	24	911	487						Frog_fixed.avi	0
21454	1288	913.8162	493.2855	0.6555524	0.6697331	619.6705	4.389191	0	907.3206	487.8829	0.514985	0.6783652	623.434	4.42628	0	24	911	491						Frog_fixed.avi	0
21471	1289	908.1824	494.6927	0.6554778	0.6699077	620.0165	4.426084	0	905.5768	491.8225	0.5149633	0.6785708	623.6247	4.442342	0	24	907	493						Frog_fixed.avi	0
21487	1290	907.9927	494.6248	0.6554589	0.6700096	620.2118	4.399412	0	902.1577	491.6466	0.5149403	0.678809	623.9887	4.432631	0	24	905	493						Frog_fixed.avi	0
21504	1291	911.3053	491.5963	0.6554703	0.6702127	620.4428	4.39573	0	899.3479	486.8066	0.5149592	0.6789899	624.0992	4.427228	0	24	905	489						Frog_fixed.avi	0
21520	1292	909.3369	485.76	0.6554855	0.6703469	620.5729	4.411137	0	895.3884	488.4279	0.5149914	0.6790674	624.2483	4.419058	0	24	902	487						Frog_fixed.avi	0
21537	1293	912.2021	486.3308	0.6555575	0.6703888	620.903	4.429544	0	904.9434	492.4323	0.5150936	0.6791265	624.288	4.417052	0	24	909	489						Frog_fixed.avi	0
21554	1294	904.0588	490.7496	0.6556035	0.6704111	621.0095	4.392801	0	911.095	493.6617	0.515192	0.6791356	624.6526	4.41912	0	24	908	492						Frog_fixed.avi	0
21570	1295	906.4371	489.5884	0.6556655	0.6704041	621.1491	4.403574	0	902.1906	492.1146	0.5152686	0.6791268	624.842	4.409223	0	24	904	491						Frog_fixed.avi	0
21587	1296	908.0836	487.2186	0.6557285	0.6703646	621.2958	4.397701	0	900.3052	486.2094	0.515336	0.6790954	625.0076	4.459426	0	24	904	487						Frog_fixed.avi	0
21604	1297	908.0348	492.1664	0.655808	0.6702847	621.5781	4.405316	0	900.5378	495.6515	0.5154248	0.6790453	625.2674	4.414609	0	24	904	494						Frog_fixed.avi	0
21620	1298	909.1349	488.7491	0.6558772	0.6701729	621.7659	4.417166	0	899.5999	486.7002	0.5155319	0.6789517	625.5753	4.425771	0	24	904	488						Frog_fixed.avi	0
21637	1299	916.0519	489.2061	0.6559607	0.6699704	621.973	4.406498	0	902.1304	489.6234	0.5156019	0.6787891	625.6329	4.445609	0	24	909	489						Frog_fixed.avi	0
21654	1300	906.6071	484.8138	0.6559821	0.6698254	622.1364	4.397456	0	900.9965	493.2829	0.5156432	0.6785268	625.7185	4.445998	0	24	904	489						Frog_fixed.avi	0
21670	1301	908.1635	486.998	0.6560142	0.6696333	622.2036	4.394354	0	896.0562	496.4905	0.5156756	0.6783426	625.7805	4.416759	0	24	902	492						Frog_fixed.avi	0
21687	1302	909.1409	492.2099	0.6560032	0.6693733	622.3373	4.384696	0	895.6545	482.8428	0.5156881	0.6781712	625.9023	4.444692	0	24	902	488						Frog_fixed.avi	0
21704	1303	911.4774	490.8849	0.6559864	0.6691299	622.5259	4.384089	0	891.9512	486.3957	0.515678	0.6779464	626.0132	4.454048	0	24	902	489						Frog_fixed.avi	0
21720	1304	911.3336	490.3747	0.6559529	0.6689224	622.614	4.408773	0	892.8716	501.6031	0.515672	0.677456	626.0281	4.413971	0	24	902	496						Frog_fixed.avi	0
21737	1305	913.2844	486.3433	0.6559078	0.6687205	622.732	4.405825	0	894.9784	494.0601	0.5156125	0.677502	626.0281	4.425385	0	24	904	490						Frog_fixed.avi	0
21754	1306	913.6279	488.573	0.6558235	0.6684271	622.668	4.403439	0	897.8357	485.36	0.5155697	0.6773368	626.2778	4.440411	0	24	906	487						Frog_fixed.avi	0
21770	1307	914.0866	488.8169	0.6557235	0.6682001	622.7368	4.391601	0	902.8851	488.7194	0.5155014	0.6771182	626.307	4.440619	0	24	908	489						Frog_fixed.avi	0
21787	1308	915.4199	487.1735	0.6556118	0.6679814	622.5416	4.411184	0	900.4456	487.7745	0.5153893	0.6768543	626.1243	4.410613	0	24	908	487						Frog_fixed.avi	0
21804	1309	919.2449	487.8998	0.655493	0.6677419	622.7136	4.416304	0	891.6636	495.7777	0.5152427	0.6766398	626.2974	4.436737	0	24	905	492						Frog_fixed.avi	0
21820	1310	919.7783	490.0533	0.6553725	0.667475	622.7911	4.417719	0	894.8606	484.5909	0.5151095	0.6765248	626.2559	4.447357	0	24	907	487						Frog_fixed.avi	0
21837	1311	931.0584	488.3582	0.6553183	0.667056	622.781	4.392521	0	896.6354	492.7392	0.5149941	0.67632	626.2712	4.446884	0	24	914	491						Frog_fixed.avi	0
21854	1312	916.2505	490.4485	0.6550567	0.6670456	622.781	4.405922	0	897.4875	489.1466	0.514806	0.6760569	626.1775	4.426522	0	24	907	490						Frog_fixed.avi	0
21870	1313	914.4272	495.0842	0.6548908	0.6667805	622.4896	4.389413	0	900.7054	484.2213	0.5146431	0.6758887	626.1983	4.446194	0	24	908	490						Frog_fixed.avi	0
21887	1314	917.6143	483.9236	0.654732	0.6665698	622.4063	4.396715	0	900.0064	486.2835	0.5145102	0.675751	626.1519	4.441486	0	24	909	485						Frog_fixed.avi	0
21904	1315	917.8079	489.0934	0.6545712	0.6663561	622.1595	4.397214	0	893.3763	484.3854	0.5143064	0.6755501	626.0439	4.442778	0	24	906	487						Frog_fixed.avi	0
21920	1316	920.6646	492.2004	0.6543948	0.6660554	622.2189	4.39538	0	894.6246	493.7744	0.5141386	0.6753109	625.9642	4.46301	0	24	908	493						Frog_fixed.avi	0
21937	1317	924.7399	490.0818	0.6542894	0.6656101	622.2081	4.390438	0	904.7873	485.2625	0.514001	0.6751162	625.9642	4.423593	0	24	915	488						Frog_fixed.avi	0
21954	1318	913.9464	478.8889	0.6540948	0.6655726	622.2081	4.41893	0	899.4245	498.6509	0.5139176	0.6747781	625.958	4.436988	0	24	907	489						Frog_fixed.avi	0
21970	1319	920.6378	487.7965	0.6539007	0.665287	621.8989	4.406701	0	897.1918	486.244	0.5136219	0.6747711	625.958	4.470287	0	24	909	487						Frog_fixed.avi	0
21987	1320	913.3669	486.4734	0.6537044	0.6649951	621.7121	4.412386	0	901.0248	486.0952	0.5134245	0.6744899	625.4435	4.461928	0	24	907	486						Frog_fixed.avi	0
22003	1321	925.6434	486.4214	0.6535782	0.664749	621.6266	4.42708	0	896.7755	488.0867	0.5132379	0.6743252	625.2305	4.466142	0	24	911	487						Frog_fixed.avi	0
22020	1322	924.6188	491.4113	0.6533844	0.6645436	621.4608	4.417855	0	895.4424	482.3261	0.5129896	0.6742328	625.292	4.4608	0	24	910	487						Frog_fixed.avi	0
22037	1323	917.481	488.2082	0.6531752	0.6644188	621.3715	4.382936	0	901.3168	485.8224	0.5128036	0.674238	625.0344	4.474721	0	24	909	487						Frog_fixed.avi	0
22054	1324	923.3707	486.5894	0.6530074	0.6644067	621.1519	4.421572	0	902.7692	480.1969	0.5126176	0.6743417	624.7888	4.459095	0	24	913	483						Frog_fixed.avi	0
22070	1325	925.0165	489.0325	0.6528623	0.6644166	620.9734	4.444023	0	901.6171	484.1197	0.5124145	0.6744264	624.9519	4.471963	0	24	913	487						Frog_fixed.avi	0
22087	1326	920.0657	481.996	0.6526836	0.6644176	620.8829	4.442875	0	901.3477	494.4281	0.5122663	0.6745085	624.7003	4.502244	0	24	911	488						Frog_fixed.avi	0
22103	1327	924.9286	486.4942	0.6525503	0.6643915	620.7514	4.441788	0	902.0857	487.4176	0.5120732	0.6745303	624.5751	4.490474	0	24	914	487						Frog_fixed.avi	0
22120	1328	917.9571	488.6397	0.6524187	0.6642733	620.6111	4.432978	0	900.5758	481.9323	0.5119213	0.6744738	624.4188	4.499538	0	24	909	485						Frog_fixed.avi	0
22137	1329	914.5092	485.5789	0.6522939	0.664135	620.3268	4.417945	0	906.0957	484.7679	0.5117914	0.6743475	624.4548	4.495485	0	24	910	485						Frog_fixed.avi	0
22153	1330	922.9655	480.0017	0.6522045	0.6639201	620.1904	4.44868	0	910.4129	478.941	0.5116583	0.6741739	624.1948	4.486197	0	24	917	479						Frog_fixed.avi	0
22170	1331	925.354	483.2748	0.6521049	0.6635547	620.2493	4.442039	0	902.9762	482.533	0.5115324	0.6739371	623.8724	4.484902	0	24	914	483						Frog_fixed.avi	0
22187	1332	925.2646	482.58	0.6520296	0.6632576	620.0647	4.439501	0	904.4022	497.8842	0.5114438	0.6733762	623.8535	4.436066	0	24	915	490						Frog_fixed.avi	0
22203	1333	922.4136	482.0177	0.6519644	0.6629904	619.9454	4.444912	0	905.8411	482.2989	0.5113569	0.673325	623.8535	4.47373	0	24	914	482						Frog_fixed.avi	0
22220	1334	918.1195	485.313	0.6519176	0.6627393	619.8547	4.437229	0	903.2679	485.5681	0.5112993	0.6730851	623.861	4.487167	0	24	911	485						Frog_fixed.avi	0
22237	1335	914.9859	484.4637	0.6518755	0.6625615	619.5821	4.4666	0	901.5173	486.0092	0.5112289	0.6728268	623.6351	4.478409	0	24	908	485						Frog_fixed.avi	0
22253	1336	918.627	483.0011	0.6518694	0.6624182	619.3864	4.442266	0	905.091	485.0532	0.5111893	0.6726832	623.5199	4.47958	0	24	912	484						Frog_fixed.avi	0
22270	1337	922.3121	479.6732	0.6518751	0.6623499	619.282	4.453167	0	906.0546	480.3066	0.5111629	0.6726195	623.3533	4.489037	0	24	914	480						Frog_fixed.avi	0
22287	1338	921.3043	475.9657	0.6518797	0.6623471	619.2099	4.474494	0	906.7614	480.0696	0.5111387	0.6725695	623.0884	4.490496	0	24	914	478						Frog_fixed.avi	0
22303	1339	920.903	478.7237	0.6518963	0.6623189	618.9308	4.460401	0	902.5215	480.9217	0.5111186	0.6725429	623.0127	4.465658	0	24	912	480						Frog_fixed.avi	0
22320	1340	919.4662	478.6265	0.6519077	0.6622604	618.8112	4.449499	0	903.3187	480.2604	0.5111106	0.6724681	622.8266	4.477447	0	24	911	479						Frog_fixed.avi	0
22337	1341	917.9346	454.4253	0.6518963	0.6619807	618.7145	4.431438	0	906.6332	455.5151	0.5111096	0.6722239	622.7183	4.469276	0	24	912	455						Frog_fixed.avi	0
22353	1342	916.6216	463.1939	0.6519042	0.6618156	618.5514	4.42192	0	907.0321	464.2048	0.5111039	0.6719648	622.5739	4.473957	0	24	912	464						Frog_fixed.avi	0
22370	1343	921.5644	466.0032	0.6519214	0.6616309	618.3817	4.42019	0	907.9544	466.6236	0.5110771	0.6717536	622.5085	4.493113	0	24	915	466						Frog_fixed.avi	0
22387	1344	913.0596	458.8283	0.6519352	0.6614738	618.2527	4.428137	0	910.6507	461.9643	0.5110765	0.6715358	622.3588	4.468827	0	24	912	460						Frog_fixed.avi	0
22403	1345	914.0286	462.182	0.6519724	0.661283	618.0746	4.425632	0	915.5358	462.4752	0.5110961	0.6713001	622.1836	4.46507	0	24	915	462						Frog_fixed.avi	0
22420	1346	917.2232	460.7595	0.6520234	0.6611276	617.9163	4.442438	0	911.5605	465.697	0.5111513	0.6711493	621.7999	4.448123	0	24	914	463						Frog_fixed.avi	0
22437	1347	917.461	458.7107	0.6520898	0.6610774	617.7066	4.409697	0	912.8176	466.9047	0.5112011	0.6710666	621.6548	4.445992	0	24	915	463						Frog_fixed.avi	0
22453	1348	922.6476	463.2913	0.6522065	0.6610476	617.5065	4.420365	0	905.7554	466.6389	0.5112404	0.6710038	621.5369	4.471171	0	24	914	465						Frog_fixed.avi	0
22470	1349	920.2108	458.5768	0.6522987	0.661079	617.507	4.420573	0	904.301	466.0979	0.5112972	0.6709695	621.405	4.472794	0	24	912	462						Frog_fixed.avi	0
22487	1350	920.7545	462.6692	0.6523833	0.6610907	617.3224	4.422225	0	900.4517	464.4151	0.5113516	0.6709111	621.2504	4.464864	0	24	911	464						Frog_fixed.avi	0
22503	1351	920.5953	456.0261	0.6524916	0.661044	617.186	4.421143	0	905.8038	465.7144	0.5114268	0.6708043	621.0435	4.459134	0	24	913	461						Frog_fixed.avi	0
22520	1352	922.9468	463.8751	0.6525953	0.6609628	616.915	4.427722	0	906.813	457.0834	0.5114971	0.6706572	620.9643	4.451072	0	24	915	460						Frog_fixed.avi	0
22537	1353	910.7791	463.5415	0.6526777	0.6609424	616.7161	4.393509	0	906.2415	466.5467	0.5115736	0.6704906	620.652	4.44659	0	24	909	465						Frog_fixed.avi	0
22553	1354	916.8333	470.4144	0.6528093	0.6609844	616.6027	4.40777	0	907.1731	467.4043	0.51165	0.6704785	620.5081	4.469033	0	24	912	469						Frog_fixed.avi	0
22570	1355	926.531	461.7422	0.6529487	0.6611158	616.4235	4.40681	0	910.962	462.865	0.5117775	0.6706611	620.5233	4.452097	0	24	919	462						Frog_fixed.avi	0
22587	1356	920.743	458.0949	0.6530857	0.6614609	616.4573	4.41017	0	912.1652	464.369	0.5118684	0.6708807	620.3969	4.475418	0	24	916	461						Frog_fixed.avi	0
22603	1357	917.0643	463.5223	0.6531912	0.6617733	616.301	4.441622	0	906.9477	467.7776	0.5119793	0.6711178	620.1255	4.466386	0	24	912	466						Frog_fixed.avi	0
22620	1358	921.4429	457.1895	0.65334	0.66225	615.9861	4.431889	0	900.8277	465.5461	0.5120724	0.6715189	619.9489	4.494842	0	24	911	461						Frog_fixed.avi	0
22636	1359	920.8818	461.5923	0.6534845	0.6626732	616.1236	4.421625	0	905.3564	468.8362	0.5121882	0.6718287	619.9879	4.477762	0	24	913	465						Frog_fixed.avi	0
22653	1360	924.1082	461.8542	0.6536059	0.6631479	616.1106	4.424463	0	908.4814	458.9554	0.5122795	0.6722052	619.8501	4.516862	0	24	916	460						Frog_fixed.avi	0
22670	1361	924.1317	463.722	0.6536906	0.6635039	615.9895	4.443677	0	911.634	468.0203	0.5124097	0.6724758	619.8074	4.492474	0	24	918	466						Frog_fixed.avi	0
22686	1362	920.5148	462.0566	0.653759	0.6638968	615.779	4.448956	0	916.7347	461.1094	0.5124535	0.6726534	619.7486	4.491968	0	24	919	462						Frog_fixed.avi	0
22703	1363	918.4575	459.6942	0.6537822	0.6641219	615.6987	4.446685	0	919.6025	459.4864	0.5124804	0.6728159	619.7107	4.479268	0	24	919	460						Frog_fixed.avi	0
22720	1364	926.6968	455.8268	0.653812	0.6644129	615.7432	4.455218	0	913.0566	467.4466	0.5124943	0.6731147	619.7109	4.541565	0	24	920	462						Frog_fixed.avi	0
22736	1365	933.5527	466.6127	0.6538811	0.6644999	615.7404	4.445454	0	917.3376	457.8783	0.5125408	0.6733406	619.7044	4.54355	0	24	925	462						Frog_fixed.avi	0
22753	1366	931.4682	461.594	0.6538962	0.6647906	615.7404	4.4331	0	909.5403	471.3376	0.5125611	0.6735287	619.7189	4.516802	0	24	921	466						Frog_fixed.avi	0
22770	1367	926.4917	457.7824	0.6539023	0.6653345	615.7404	4.477068	0	910.9755	463.2018	0.5125678	0.6737662	619.7756	4.541101	0	24	919	460						Frog_fixed.avi	0
22786	1368	924.8486	463.0856	0.6539063	0.6655961	615.9167	4.45578	0	915.4883	463.1088	0.5125737	0.6739972	619.7544	4.541101	0	24	920	463						Frog_fixed.avi	0
22803	1369	920.7875	455.9329	0.6538588	0.6657866	615.8337	4.460296	0	916.6302	465.5657	0.5125675	0.6741595	619.7879	4.532367	0	24	919	461						Frog_fixed.avi	0
22820	1370	918.2012	466.5932	0.6538287	0.6659805	615.8327	4.457747	0	913.4655	466.5609	0.5125398	0.6743379	619.8457	4.535517	0	24	916	467						Frog_fixed.avi	0
22836	1371	922.6697	462.8245	0.653789	0.6663035	615.8409	4.471245	0	918.9405	463.1997	0.5125122	0.6746652	619.8387	4.552738	0	24	921	463						Frog_fixed.avi	0
22853	1372	919.5782	464.4219	0.6537487	0.6665491	615.845	4.470861	0	928.2157	462.8234	0.5124929	0.6749874	619.8633	4.532885	0	24	924	464						Frog_fixed.avi	0
22870	1373	919.4249	463.0724	0.6536871	0.6668577	616.1269	4.468413	0	927.2023	458.9656	0.5124428	0.6752784	619.9291	4.536643	0	24	923	461						Frog_fixed.avi	0
22886	1374	921.8657	460.6564	0.6536041	0.6671753	616.1594	4.488021	0	924.4995	459.8313	0.5123498	0.6756116	620.0826	4.537428	0	24	923	460						Frog_fixed.avi	0
22903	1375	920.6947	461.2342	0.6534717	0.667349	616.0995	4.467212	0	923.7085	460.8031	0.5122072	0.675821	619.9495	4.539765	0	24	922	461						Frog_fixed.avi	0
22920	1376	912.0416	460.6161	0.6532968	0.6675578	616.0815	4.463426	0	918.7448	469.1579	0.512059	0.6759946	619.9113	4.545114	0	24	915	465						Frog_fixed.avi	0
22936	1377	919.4661	458.5472	0.6531426	0.6677719	616.1436	4.47082	0	925.9763	460.4163	0.5119179	0.6763272	619.9622	4.537253	0	24	923	459						Frog_fixed.avi	0
22953	1378	921.9788	458.932	0.6529247	0.6679709	616.0946	4.499222	0	920.9382	466.0423	0.5116808	0.6765743	620.012	4.546127	0	24	921	462						Frog_fixed.avi	0
22970	1379	918.8246	462.7834	0.6526855	0.6681002	616.1273	4.480486	0	925.265	464.4587	0.5114784	0.6767842	619.9811	4.542473	0	24	922	464						Frog_fixed.avi	0
22986	1380	915.8821	458.8806	0.6524085	0.6682627	616.2075	4.46377	0	914.3347	466.3141	0.5111796	0.6770623	620.0598	4.557375	0	24	915	463						Frog_fixed.avi	0
23003	1381	915.044	460.4154	0.6520628	0.6684117	616.2891	4.476747	0	929.1969	460.9348	0.5109226	0.67727	620.0967	4.539571	0	24	922	461						Frog_fixed.avi	0
23019	1382	917.6531	459.769	0.6517196	0.6685439	616.3577	4.485948	0	924.6626	463.226	0.5105401	0.6774191	620.1104	4.521435	0	24	921	461						Frog_fixed.avi	0
23036	1383	919.6105	463.6075	0.6513428	0.6686374	616.295	4.475417	0	914.7882	471.1604	0.5101539	0.6775879	620.2009	4.510042	0	24	917	467						Frog_fixed.avi	0
23053	1384	919.1298	453.9517	0.6509233	0.6687781	616.4177	4.479229	0	922.2431	461.7758	0.5097992	0.6778598	620.427	4.530476	0	24	921	458						Frog_fixed.avi	0
23069	1385	922.1135	453.2139	0.6504875	0.66885	616.5412	4.468735	0	927.4706	466.0373	0.5093812	0.6780725	620.3718	4.514685	0	24	925	460						Frog_fixed.avi	0
23086	1386	919.5185	455.9005	0.6500536	0.6688935	616.7488	4.468807	0	924.595	464.9849	0.5089393	0.6782061	620.4077	4.506844	0	24	922	460						Frog_fixed.avi	0
23103	1387	916.5952	455.1548	0.6495868	0.6688808	616.8881	4.462666	0	915.775	467.1992	0.508491	0.6783034	620.4835	4.500636	0	24	916	461						Frog_fixed.avi	0
23119	1388	914.6866	458.3145	0.6491368	0.6688555	616.9694	4.451639	0	920.166	465.6404	0.5080694	0.6784015	620.6795	4.499043	0	24	917	462						Frog_fixed.avi	0
23136	1389	915.3527	459.179	0.6486864	0.6688125	617.0934	4.451571	0	917.2617	465.6186	0.5076528	0.6784717	620.8329	4.492178	0	24	916	462						Frog_fixed.avi	0
23153	1390	911.7434	455.0489	0.648275	0.6687813	617.4149	4.417155	0	918.7023	463.1739	0.5072811	0.6785654	621.1531	4.512237	0	24	915	459						Frog_fixed.avi	0
23169	1391	925.2899	452.9563	0.6478504	0.668506	617.4529	4.432405	0	913.8846	466.1937	0.5068616	0.6787276	621.256	4.524872	0	24	920	460						Frog_fixed.avi	0
23186	1392	916.5166	455.4006	0.6473903	0.6687189	617.4529	4.421331	0	914.1663	485.8115	0.5064791	0.678547	621.2669	4.497099	0	24	915	471						Frog_fixed.avi	0
23203	1393	913.8805	444.6166	0.6469371	0.6687217	618.0879	4.428445	0	926.7968	467.4727	0.5061013	0.6789687	621.2669	4.486532	0	24	920	456						Frog_fixed.avi	0
23219	1394	914.2295	449.6553	0.6464722	0.6687052	618.2393	4.447218	0	921.6036	464.513	0.5056627	0.6790915	621.841	4.489982	0	24	918	457						Frog_fixed.avi	0
23236	1395	911.9174	450.7103	0.6460022	0.6687047	618.3808	4.412963	0	917.3492	481.9128	0.5052535	0.6790174	621.858	4.434977	0	24	915	466						Frog_fixed.avi	0
23253	1396	915.2449	452.6436	0.6455646	0.6686299	618.6536	4.423114	0	921.4798	454.3113	0.5048182	0.67949	621.858	4.478936	0	24	918	453						Frog_fixed.avi	0
23269	1397	920.0043	451.7079	0.6451464	0.6686324	618.9382	4.427875	0	924.6327	458.7394	0.5044585	0.6796654	622.6216	4.486688	0	24	922	455						Frog_fixed.avi	0
23286	1398	919.7266	446.7651	0.6447585	0.668659	619.1631	4.412107	0	916.4944	461.5135	0.5040712	0.6798035	622.7424	4.482771	0	24	918	454						Frog_fixed.avi	0
23303	1399	915.6323	449.6681	0.6443807	0.6685853	619.1163	4.412755	0	921.082	464.8022	0.5037814	0.6799028	622.7126	4.460251	0	24	918	457						Frog_fixed.avi	0
23319	1400	915.1403	452.37	0.6440524	0.6684898	619.3571	4.420483	0	913.9794	462.8308	0.5034741	0.6800005	623.041	4.47017	0	24	915	458						Frog_fixed.avi	0
23336	1401	912.2308	459.7982	0.6437801	0.6683352	619.606	4.42413	0	923.3798	457.614	0.5032646	0.6800504	623.0341	4.466356	0	24	918	459						Frog_fixed.avi	0
23353	1402	914.7663	456.3938	0.6435571	0.6682416	619.5732	4.415938	0	916.7665	462.4913	0.5030453	0.6800779	623.3376	4.465339	0	24	916	459						Frog_fixed.avi	0
23369	1403	911.6894	455.6734	0.6433259	0.6681398	619.787	4.408873	0	916.2435	462.7171	0.5029034	0.6800649	623.4155	4.459306	0	24	914	459						Frog_fixed.avi	0
23386	1404	918.6343	450.8528	0.6432098	0.6680149	619.9509	4.424864	0	921.3992	456.9831	0.5028002	0.6800438	623.6546	4.471963	0	24	920	454						Frog_fixed.avi	0
23403	1405	916.6149	449.3046	0.6431296	0.6679094	620.0637	4.384334	0	924.6935	457.9987	0.5027226	0.6799916	623.9197	4.470524	0	24	921	454						Frog_fixed.avi	0
23419	1406	923.4724	453.284	0.6430667	0.6677938	620.079	4.393441	0	917.4006	460.9182	0.5026607	0.6799843	623.8214	4.443942	0	24	920	457						Frog_fixed.avi	0
23436	1407	917.7395	449.3774	0.643028	0.667768	620.3223	4.396392	0	917.3456	462.9421	0.5027075	0.6799794	624.0989	4.445105	0	24	918	456						Frog_fixed.avi	0
23453	1408	922.8483	450.1803	0.643083	0.6677687	620.5034	4.390036	0	917.2013	460.1066	0.5027459	0.6800041	624.175	4.452727	0	24	920	455						Frog_fixed.avi	0
23469	1409	920.1646	442.9147	0.6431085	0.6678711	620.64	4.392127	0	915.0388	463.6929	0.502804	0.6800485	624.1595	4.419759	0	24	918	453						Frog_fixed.avi	0
23486	1410	920.704	443.909	0.6431882	0.6679175	620.5551	4.37286	0	917.7037	464.147	0.5028901	0.6800823	624.1803	4.41668	0	24	919	454						Frog_fixed.avi	0
23503	1411	911.2061	449.3753	0.6432561	0.6679927	620.6054	4.347183	0	913.7621	454.965	0.5029849	0.6802484	624.3852	4.388046	0	24	912	452						Frog_fixed.avi	0
23519	1412	919.0302	457.8348	0.643384	0.6680522	620.7989	4.352305	0	919.5181	452.1274	0.5031453	0.6803057	624.5212	4.402619	0	24	919	455						Frog_fixed.avi	0
23536	1413	917.3178	449.2952	0.6435117	0.668142	621.069	4.355746	0	912.8394	451.7764	0.5032557	0.680323	624.5573	4.381	0	24	915	451						Frog_fixed.avi	0
23553	1414	913.5903	449.6485	0.6436192	0.6681369	621.0877	4.326099	0	908.9083	456.804	0.5034128	0.6802698	624.6112	4.367486	0	24	911	453						Frog_fixed.avi	0
23569	1415	912.093	450.4206	0.6437632	0.6680965	621.253	4.318568	0	918.4017	446.6151	0.5036049	0.6800596	624.7651	4.431635	0	24	915	449						Frog_fixed.avi	0
23586	1416	919.1758	448.9734	0.6439723	0.6680092	621.3019	4.310884	0	916.4288	459.0531	0.5037462	0.6797214	624.801	4.312223	0	24	918	454						Frog_fixed.avi	0
23602	1417	917.7033	449.3466	0.6441107	0.6679791	621.412	4.310772	0	907.4008	452.6875	0.503884	0.6798074	624.801	4.347847	0	24	913	451						Frog_fixed.avi	0
23619	1418	911.908	451.5762	0.6443161	0.6679749	621.5321	4.305141	0	919.953	443.9969	0.5041288	0.6797431	624.9584	4.323565	0	24	916	448						Frog_fixed.avi	0
23636	1419	915.5792	439.6907	0.6445785	0.667923	621.5825	4.262217	0	902.8665	465.3949	0.5042341	0.6794397	625.1334	4.262982	0	24	909	453						Frog_fixed.avi	0
23652	1420	-1280	-1024	-1	-1	-1	-1	4	-1280	-1024	-1	-1	-1	-1	4		0	0						Frog_fixed.avi	0
23669	1421	-1280	-1024	-1	-1	-1	-1	4	-1280	-1024	-1	-1	-1	-1	4		0	0						Frog_fixed.avi	0
23686	1422	-1280	-1024	-1	-1	-1	-1	4	-1280	-1024	-1	-1	-1	-1	4		0	0						Frog_fixed.avi	0
23702	1423	-1280	-1024	-1	-1	-1	-1	4	-1280	-1024	-1	-1	-1	-1	4		0	0						Frog_fixed.avi	0
23719	1424	-1280	-1024	-1	-1	-1	-1	4	-1280	-1024	-1	-1	-1	-1	4		0	0						Frog_fixed.avi	0
23736	1425	-1280	-1024	-1	-1	-1	-1	4	-1280	-1024	-1	-1	-1	-1	4		0	0						Frog_fixed.avi	0
23752	1426	-1280	-1024	-1	-1	-1	-1	4	-1280	-1024	-1	-1	-1	-1	4		0	0						Frog_fixed.avi	0
23769	1427	-1280	-1024	-1	-1	-1	-1	4	-1280	-1024	-1	-1	-1	-1	4		0	0						Frog_fixed.avi	0
23786	1428	-1280	-1024	-1	-1	-1	-1	4	-1280	-1024	-1	-1	-1	-1	4		0	0						Frog_fixed.avi	0
23802	1429	-1280	-1024	-1	-1	-1	-1	4	-1280	-1024	-1	-1	-1	-1	4		0	0						Frog_fixed.avi	0
23819	1430	-1280	-1024	-1	-1	-1	-1	4	-1280	-1024	-1	-1	-1	-1	4		0	0						Frog_fixed.avi	0
23836	1431	-1280	-1024	-1	-1	-1	-1	4	-1280	-1024	-1	-1	-1	-1	4		0	0						Frog_fixed.avi	0
23852	1432	-1280	-1024	-1	-1	-1	-1	4	-1280	-1024	-1	-1	-1	-1	4		0	0						Frog_fixed.avi	0
23869	1433	-1280	-1024	-1	-1	-1	-1	4	-1280	-1024	-1	-1	-1	-1	4		0	0						Frog_fixed.avi	0
23886	1434	-1280	-1024	-1	-1	-1	-1	4	-1280	-1024	-1	-1	-1	-1	4		0	0						Frog_fixed.avi	0
23902	1435	-1280	-1024	-1	-1	-1	-1	4	-1280	-1024	-1	-1	-1	-1	4		0	0						Frog_fixed.avi	0
23919	1436	-1280	-1024	-1	-1	-1	-1	4	-1280	-1024	-1	-1	-1	-1	4		0	0						Frog_fixed.avi	0
23936	1437	903.8995	540.1807	0.6479462	0.6674814	623.0154	4.224688	0	889.8385	577.9854	0.5076252	0.6775879	626.6156	4.171409	0	25	897	559						Frog_fixed.avi	0
23952	1438	899.5461	541.6587	0.6479428	0.6672998	623.0223	4.224549	0	884.7586	565.4257	0.5076268	0.6774287	626.6907	4.186416	0	25	892	554						Frog_fixed.avi	0
23969	1439	898.3297	541.5183	0.6479493	0.6671175	623.0231	4.210634	0	889.2915	555.1148	0.5076476	0.6772857	626.7026	4.215715	0	25	894	548						Frog_fixed.avi	0
23986	1440	902.254	543.1761	0.6479408	0.6668563	623.0546	4.223606	0	888.6638	559.1887	0.5076607	0.677123	626.6867	4.241102	0	25	895	551						Frog_fixed.avi	0
24002	1441	900.641	544.8915	0.6479198	0.6666911	623.1143	4.247539	0	889.3948	549.4125	0.5076424	0.6769654	626.752	4.251263	0	25	895	547						Frog_fixed.avi	0
24019	1442	902.4216	542.6286	0.6479121	0.6665623	623.0883	4.229223	0	886.5414	543.7557	0.5076421	0.6769127	626.748	4.279047	0	25	894	543						Frog_fixed.avi	0
24036	1443	902.0844	542.8369	0.6479135	0.6664069	623.092	4.250729	0	892.798	535.6783	0.5076655	0.6768041	626.7684	4.292059	0	25	897	539						Frog_fixed.avi	0
24052	1444	901.9462	527.2138	0.6479346	0.6662887	623.0581	4.243202	0	888.5914	538.2007	0.5076823	0.6766962	626.7618	4.2591	0	25	895	533						Frog_fixed.avi	0
24069	1445	891.2864	541.2186	0.6479487	0.6659875	623.0165	4.22137	0	886.6899	537.5434	0.5077173	0.6765652	626.7169	4.274533	0	25	889	539						Frog_fixed.avi	0
24086	1446	897.4677	539.3505	0.6480164	0.6657436	622.9712	4.226796	0	888.3044	535.1407	0.5078058	0.6763478	626.8172	4.287168	0	25	893	537						Frog_fixed.avi	0
24102	1447	898.6804	535.8221	0.6481373	0.6655651	622.9832	4.254869	0	890.213	532.1367	0.5078807	0.6761246	626.7262	4.283812	0	25	894	534						Frog_fixed.avi	0
24119	1448	902.1642	536.8357	0.6482825	0.6653599	622.8582	4.261794	0	887.7063	536.7274	0.5079931	0.67592	626.4888	4.281669	0	25	895	537						Frog_fixed.avi	0
24136	1449	896.8282	540.5632	0.6484199	0.6652303	622.8575	4.261191	0	881.7679	536.4268	0.5081257	0.6758195	626.5682	4.289786	0	25	889	538						Frog_fixed.avi	0
24152	1450	895.9022	541.1793	0.6486146	0.665211	622.7944	4.268445	0	895.9173	533.2468	0.5083662	0.6757731	626.3621	4.299396	0	25	896	537						Frog_fixed.avi	0
24169	1451	900.7822	538.6124	0.6488559	0.6652933	622.7202	4.258242	0	886.6786	530.8268	0.5085121	0.6757287	626.2935	4.275553	0	25	894	535						Frog_fixed.avi	0
24186	1452	892.4316	535.4155	0.6490881	0.6653941	622.6395	4.261817	0	887.818	527.8563	0.508746	0.6757335	626.1619	4.321738	0	25	890	532						Frog_fixed.avi	0
24202	1453	896.0281	540.4153	0.6493549	0.6655726	622.4819	4.279364	0	889.9116	528.8903	0.5089979	0.6757924	626.0981	4.30826	0	25	893	535						Frog_fixed.avi	0
24219	1454	890.3971	540.0349	0.6496117	0.6657671	622.3587	4.26568	0	887.2192	526.0437	0.5092582	0.6758668	625.7538	4.314828	0	25	889	533						Frog_fixed.avi	0
24235	1455	896.3209	540.3832	0.6499268	0.6659613	622.3515	4.259116	0	885.784	535.1991	0.5095177	0.6759441	625.9039	4.308599	0	25	891	538						Frog_fixed.avi	0
24252	1456	895.6305	535.2284	0.6502082	0.6661894	622.0832	4.262376	0	882.4344	541.5263	0.5097811	0.6760508	625.5848	4.317649	0	25	889	538						Frog_fixed.avi	0
24269	1457	902.6062	536.9069	0.6505073	0.6663672	621.8981	4.248394	0	882.8179	532.2962	0.5099972	0.6761109	625.4476	4.321808	0	25	893	535						Frog_fixed.avi	0
24285	1458	885.8672	524.5961	0.6507524	0.666434	621.7384	4.273527	0	875.4919	526.8664	0.5102913	0.6760203	625.3182	4.306236	0	26	881	526						Frog_fixed.avi	0
24302	1459	869.3509	495.9017	0.6510498	0.6664342	621.6641	4.25772	0	866.6086	494.4399	0.5105832	0.6759189	625.2778	4.307423	0	26	868	495						Frog_fixed.avi	0
24319	1460	876.6705	508.9862	0.6512181	0.6665488	621.5545	4.24263	0	867.7984	493.8745	0.5107455	0.6759515	624.9764	4.310126	0	26	872	501						Frog_fixed.avi	0
24335	1461	877.9598	495.4793	0.6514244	0.6665767	621.417	4.248552	0	859.7114	499.3361	0.5108514	0.6758919	624.9615	4.298034	0	26	869	497						Frog_fixed.avi	0
24352	1462	877.2604	500.368	0.6515763	0.666634	621.2917	4.256539	0	863.388	496.2107	0.510984	0.6758437	624.8438	4.301181	0	26	870	498						Frog_fixed.avi	0
24369	1463	876.0264	500.3357	0.6516804	0.6666557	621.1721	4.262502	0	869.4171	497.31	0.5111385	0.6757716	624.6857	4.316048	0	26	873	499						Frog_fixed.avi	0
24385	1464	873.4563	501.8594	0.6517784	0.6666734	620.9757	4.230961	0	861.7217	495.1939	0.5112052	0.6757638	624.6454	4.303673	0	26	868	499						Frog_fixed.avi	0
24402	1465	880.0141	505.1345	0.651916	0.6667985	620.8734	4.251252	0	862.2025	492.1643	0.5112723	0.6758089	624.6212	4.315223	0	26	871	499						Frog_fixed.avi	0
24419	1466	884.1757	491.8018	0.6520346	0.6670919	620.9501	4.238477	0	859.0906	494.8706	0.5113375	0.6759852	624.5365	4.323925	0	26	872	493						Frog_fixed.avi	0
24435	1467	878.8843	497.0984	0.6521279	0.6672714	620.8148	4.233102	0	862.8546	492.9433	0.5114161	0.6761991	624.3475	4.307422	0	26	871	495						Frog_fixed.avi	0
24452	1468	873.4009	504.4195	0.6521944	0.6674882	620.7122	4.242548	0	873.1785	480.2722	0.5115393	0.6764832	624.1371	4.307314	0	26	873	492						Frog_fixed.avi	0
24469	1469	874.0291	512.2119	0.6522616	0.6676518	620.4934	4.245391	0	864.2712	491.4175	0.5115926	0.6766123	624.136	4.316834	0	26	869	502						Frog_fixed.avi	0
24485	1470	880.5773	499.0182	0.652355	0.6677921	620.5867	4.256021	0	862.5175	494.6373	0.5116432	0.6766779	624.1479	4.334571	0	26	872	497						Frog_fixed.avi	0
24502	1471	880.0192	504.5238	0.6524087	0.6678455	620.5788	4.247341	0	861.5753	497.4316	0.5117123	0.6767191	624.3148	4.337351	0	26	871	501						Frog_fixed.avi	0
24519	1472	877.6653	500.341	0.6524326	0.6679277	620.5227	4.251626	0	861.7876	498.236	0.5117354	0.676728	624.3088	4.321189	0	26	870	499						Frog_fixed.avi	0
24535	1473	878.1097	504.5124	0.6524568	0.6679748	620.5396	4.251571	0	859.4363	498.0585	0.511752	0.6767104	624.3168	4.324344	0	26	869	501						Frog_fixed.avi	0
24552	1474	878.5851	509.0251	0.6524786	0.6680202	620.5663	4.255633	0	856.7048	495.9938	0.5117674	0.6767513	624.2816	4.333153	0	26	868	503						Frog_fixed.avi	0
24569	1475	876.4539	509.37	0.6524768	0.6681367	620.5538	4.247261	0	860.8357	491.7674	0.5117816	0.6768404	624.261	4.320901	0	26	869	501						Frog_fixed.avi	0
24585	1476	879.0077	510.1941	0.6524964	0.6682196	620.5414	4.242286	0	857.3654	488.8965	0.5117448	0.6769263	624.0544	4.319708	0	26	868	500						Frog_fixed.avi	0
24602	1477	876.6849	514.3831	0.6524875	0.6682571	620.5393	4.241209	0	862.3187	487.4929	0.5117718	0.6770763	624.2217	4.313955	0	26	870	501						Frog_fixed.avi	0
24619	1478	880.0457	510.3455	0.6524764	0.668305	620.5958	4.242156	0	860.7794	486.0608	0.5117544	0.6771357	624.2726	4.306643	0	26	870	498						Frog_fixed.avi	0
24635	1479	878.3578	511.5916	0.6524624	0.6683147	620.6431	4.248153	0	857.2464	483.5024	0.5117276	0.6771671	624.2996	4.315059	0	26	868	498						Frog_fixed.avi	0
24652	1480	875.1428	514.5292	0.6524415	0.668302	620.6439	4.254396	0	859.255	489.8515	0.5117109	0.6771795	624.3246	4.315494	0	26	867	502						Frog_fixed.avi	0
24669	1481	845.6245	541.9642	0.6525064	0.6684079	620.6765	4.227928	0	829.8089	514.3156	0.511789	0.6773006	624.2697	4.318849	0	26	838	528						Frog_fixed.avi	0
24685	1482	849.5978	542.1129	0.652469	0.6683393	620.7534	4.23187	0	834.8893	513.2304	0.5117178	0.6772498	624.3462	4.337983	0	26	842	528						Frog_fixed.avi	0
24702	1483	852.4381	543.6481	0.6524182	0.6683029	620.7188	4.230708	0	831.9361	513.6017	0.5116538	0.6772158	624.1904	4.324557	0	26	842	529						Frog_fixed.avi	0
24718	1484	853.7766	540.8499	0.65238	0.6682473	620.6603	4.230454	0	826.5093	525.5317	0.5116214	0.6771206	624.2135	4.325266	0	26	840	533						Frog_fixed.avi	0
24735	1485	852.0356	537.6181	0.6523375	0.6681982	620.6064	4.234694	0	828.7871	516.0889	0.511599	0.6770903	624.274	4.322866	0	26	840	527						Frog_fixed.avi	0
24752	1486	853.0826	540.9467	0.6523395	0.6681189	620.5295	4.24368	0	824.5132	527.1213	0.5115657	0.6769908	624.3635	4.336318	0	26	839	534						Frog_fixed.avi	0
24768	1487	855.3385	543.5186	0.6523472	0.668062	620.5839	4.251848	0	823.8565	525.7522	0.5115727	0.6769571	624.3961	4.346426	0	26	840	535						Frog_fixed.avi	0
24785	1488	853.8484	541.3293	0.6523743	0.6680204	620.7007	4.246266	0	826.9257	530.0881	0.5116032	0.676919	624.2485	4.352889	0	26	840	536						Frog_fixed.avi	0
24802	1489	857.2657	538.0825	0.652389	0.6679852	620.7094	4.260317	0	828.0126	531.4058	0.5116074	0.676909	624.2619	4.359388	0	26	843	535						Frog_fixed.avi	0
24818	1490	853.7985	539.979	0.6524176	0.6679395	620.7546	4.265882	0	830.7788	524.5051	0.511634	0.6769	624.2875	4.364324	0	26	842	532						Frog_fixed.avi	0
24835	1491	853.9821	538.4909	0.6524439	0.6679049	620.7397	4.286142	0	828.4592	530.662	0.5116448	0.6768541	624.2372	4.376547	0	26	841	535						Frog_fixed.avi	0
24852	1492	853.2776	537.0696	0.6524652	0.6678897	620.7606	4.302619	0	831.16	521.5026	0.5116709	0.6768169	624.2643	4.397844	0	26	842	529						Frog_fixed.avi	0
24868	1493	856.9641	538.8729	0.6525011	0.6678059	620.7927	4.304876	0	838.4445	518.4787	0.511703	0.6767676	624.3791	4.395402	0	26	848	529						Frog_fixed.avi	0
24885	1494	856.4757	541.6884	0.6525019	0.6677384	620.7098	4.317013	0	839.6815	515.1096	0.5117224	0.676711	624.3801	4.400976	0	26	848	528						Frog_fixed.avi	0
24902	1495	855.1427	542.7162	0.6525198	0.6676598	620.7181	4.307517	0	838.792	517.7043	0.5117155	0.6766447	624.3715	4.409195	0	26	847	530						Frog_fixed.avi	0
24918	1496	852.7532	537.1003	0.6525322	0.6675531	620.723	4.324596	0	837.7766	509.9944	0.511675	0.6765667	624.1814	4.399944	0	26	845	524						Frog_fixed.avi	0
24935	1497	849.5007	539.2701	0.6524983	0.6674112	620.6967	4.343455	0	836.3588	509.9811	0.5116507	0.6764426	624.0649	4.413472	0	26	843	525						Frog_fixed.avi	0
24952	1498	851.3018	536.8047	0.652463	0.6672105	620.4666	4.361217	0	842.2096	512.7162	0.5116016	0.676182	624.0115	4.472489	0	26	847	525						Frog_fixed.avi	0
24968	1499	849.0903	538.3041	0.652404	0.6669961	620.381	4.361494	0	840.5668	533.1092	0.5116156	0.6757869	623.9954	4.442626	0	26	845	536						Frog_fixed.avi	0
24985	1500	849.6816	541.441	0.652338	0.6668057	620.2346	4.374691	0	837.6484	522.7836	0.5114847	0.6758615	623.9954	4.464025	0	26	844	532						Frog_fixed.avi	0
25002	1501	853.854	535.8422	0.6522775	0.6666409	620.1635	4.39369	0	838.3707	517.1267	0.5113883	0.6757652	623.7987	4.456663	0	26	846	526						Frog_fixed.avi	0
25018	1502	857.1937	536.7639	0.6522078	0.6665664	620.1949	4.381284	0	848.9568	507.7118	0.5113137	0.6756798	623.7326	4.480749	0	26	853	522						Frog_fixed.avi	0
25035	1503	859.2456	536.1082	0.6521619	0.6664544	619.9321	4.409814	0	843.0625	511.7815	0.5112667	0.6754494	623.7303	4.417876	0	26	851	524						Frog_fixed.avi	0
25052	1504	856.3279	534.6404	0.652063	0.6664166	619.681	4.398793	0	838.3784	506.6173	0.5111031	0.6755692	623.7303	4.478665	0	26	847	521						Frog_fixed.avi	0
25068	1505	854.5056	534.2031	0.6519852	0.6663495	619.5682	4.399454	0	840.026	514.6742	0.5110444	0.6754415	623.1987	4.457181	0	26	847	524						Frog_fixed.avi	0
25085	1506	854.0931	533.4544	0.6519123	0.6662258	619.4361	4.4064	0	851.3704	512.7411	0.510974	0.675325	623.118	4.473675	0	26	853	523						Frog_fixed.avi	0
25101	1507	854.4207	534.142	0.6518605	0.6660404	619.4432	4.413815	0	845.028	520.5714	0.5109015	0.6751666	622.896	4.476009	0	26	850	527						Frog_fixed.avi	0
25118	1508	859.6248	534.9141	0.6518149	0.6658245	619.3033	4.409194	0	845.941	515.0561	0.5108465	0.6749988	622.7188	4.470812	0	26	853	525						Frog_fixed.avi	0
25135	1509	857.8134	527.9095	0.6517922	0.6655563	619.1097	4.414239	0	845.1038	502.7843	0.5107648	0.6747568	622.6945	4.473753	0	26	851	515						Frog_fixed.avi	0
25151	1510	861.6012	535.9043	0.6517582	0.6651995	618.9764	4.424994	0	848.8712	516.3683	0.5107192	0.6744193	622.5832	4.481695	0	26	855	526						Frog_fixed.avi	0
25168	1511	864.0618	542.5837	0.6517984	0.6646457	618.9536	4.37233	0	845.2777	512.9363	0.5106473	0.6741776	622.4561	4.494678	0	26	855	528						Frog_fixed.avi	0
25185	1512	860.1984	525.1843	0.6517261	0.6646638	618.9536	4.42178	0	854.2584	499.2444	0.5106064	0.6739954	622.3568	4.475004	0	26	857	512						Frog_fixed.avi	0
25201	1513	-1280	-1024	-1	-1	-1	-1	4	-1280	-1024	-1	-1	-1	-1	4	26	0	0						Frog_fixed.avi	0
25218	1514	864.0256	532.1909	0.6516375	0.6642301	618.6234	4.427986	0	848.4277	515.2011	0.5104636	0.6736109	622.0825	4.481015	0	26	856	524						Frog_fixed.avi	0
25235	1515	861.8159	533.7343	0.6515689	0.6640905	618.108	4.432787	0	846.6656	518.3331	0.5103985	0.6734806	621.9349	4.4941	0	26	854	526						Frog_fixed.avi	0
25251	1516	868.1072	531.0485	0.6515108	0.6639917	618.0682	4.421576	0	846.5368	514.0395	0.5103146	0.6734087	621.7428	4.480371	0	26	857	523						Frog_fixed.avi	0
25268	1517	888.111	533.3943	0.6513341	0.6637875	617.8665	4.40215	0	880.3812	503.0609	0.510206	0.6733053	621.652	4.477279	0	26	884	518						Frog_fixed.avi	0
25285	1518	891.9567	526.2135	0.6512808	0.6635091	617.7817	4.41025	0	876.2565	497.7078	0.510113	0.6730998	621.7136	4.469712	0	26	884	512						Frog_fixed.avi	0
25301	1519	900.5453	526.0671	0.6513024	0.6631089	617.7643	4.39115	0	875.8723	508.1486	0.5100721	0.6727874	621.3901	4.496876	0	26	888	517						Frog_fixed.avi	0
25318	1520	895.6674	521.4665	0.6512443	0.6629682	617.7643	4.455382	0	881.0977	501.3053	0.5100445	0.6725128	621.1985	4.455244	0	26	888	511						Frog_fixed.avi	0
25335	1521	893.3849	528.6971	0.6512357	0.6626418	617.4341	4.427171	0	876.257	497.0384	0.5099963	0.6722403	621.2958	4.465191	0	26	885	513						Frog_fixed.avi	0
25351	1522	894.3541	517.6997	0.6512657	0.6624525	617.4413	4.416852	0	874.5105	503.0157	0.5100301	0.6719208	621.038	4.518035	0	26	884	510						Frog_fixed.avi	0
25368	1523	-1280	-1024	-1	-1	-1	-1	4	-1280	-1024	-1	-1	-1	-1	4	26	0	0						Frog_fixed.avi	0
25385	1524	894.6455	520.5074	0.6513835	0.6621602	617.4262	4.430814	0	885.2302	494.7724	0.5101077	0.6716749	620.9418	4.460186	0	26	890	508						Frog_fixed.avi	0
25401	1525	898.5399	516.1389	0.6514738	0.6620865	617.1273	4.445001	0	880.0737	491.9763	0.5101644	0.6715826	620.816	4.483802	0	26	889	504						Frog_fixed.avi	0
25418	1526	896.0872	522.6833	0.6515635	0.6619129	616.94	4.429962	0	879.2451	506.9435	0.5102261	0.6713399	620.7079	4.474475	0	26	888	515						Frog_fixed.avi	0
25435	1527	895.4066	524.6935	0.6516449	0.6617839	616.8453	4.425231	0	876.412	512.2048	0.5103368	0.6709487	620.6926	4.439918	0	26	886	518						Frog_fixed.avi	0
25451	1528	901.5927	529.093	0.6517733	0.6614224	616.8325	4.446917	0	881.2015	496.937	0.5104431	0.6709262	620.6926	4.468533	0	26	891	513						Frog_fixed.avi	0
25468	1529	895.3002	519.78	0.6518845	0.6613175	616.8325	4.451029	0	880.3756	494.3792	0.5105096	0.6706524	620.3821	4.473136	0	26	888	507						Frog_fixed.avi	0
25485	1530	897.7826	520.4292	0.6520286	0.6610057	616.5908	4.45013	0	879.9179	498.3344	0.5106096	0.6702469	620.3724	4.482159	0	26	889	509						Frog_fixed.avi	0
25501	1531	892.8401	519.8129	0.6521363	0.6607604	616.4324	4.44704	0	876.8787	493.2699	0.5107149	0.6699803	620.265	4.483148	0	26	885	507						Frog_fixed.avi	0
25518	1532	891.8341	520.2239	0.6522532	0.6605061	616.2354	4.44012	0	870.8588	504.802	0.5108218	0.6695997	619.9996	4.490483	0	26	881	513						Frog_fixed.avi	0
25535	1533	891.623	524.2106	0.6524034	0.6603011	616.1102	4.448353	0	881.5402	496.9282	0.5109694	0.669386	619.9193	4.477681	0	26	887	511						Frog_fixed.avi	0
25551	1534	894.3246	519.6472	0.652568	0.6601654	616.1752	4.471817	0	876.1094	489.1308	0.5110505	0.6692561	619.8698	4.483115	0	26	885	504						Frog_fixed.avi	0
25568	1535	890.3552	517.3983	0.6527088	0.6600952	615.9661	4.474763	0	878.3969	492.2305	0.511187	0.669077	619.729	4.510983	0	26	884	505						Frog_fixed.avi	0
25584	1536	891.4752	519.2147	0.6528753	0.6599888	615.6196	4.48113	0	874.9355	504.4214	0.5113538	0.6688167	619.4676	4.493924	0	26	883	512						Frog_fixed.avi	0
25601	1537	-1280	-1024	-1	-1	-1	-1	4	-1280	-1024	-1	-1	-1	-1	4	26	0	0						Frog_fixed.avi	0
25618	1538	888.8286	521.661	0.6532657	0.6597752	615.3947	4.482769	0	878.5046	490.0725	0.5116521	0.6685024	619.2628	4.492216	0	26	884	506						Frog_fixed.avi	0
25634	1539	889.6661	516.4838	0.6534546	0.6596283	615.2852	4.47988	0	882.0308	488.5343	0.5118407	0.6683238	619.0452	4.495872	0	26	886	503						Frog_fixed.avi	0
25651	1540	899.5747	522.776	0.6537558	0.6592581	615.2449	4.458455	0	875.1996	500.9244	0.5120049	0.6679939	618.8931	4.514642	0	26	887	512						Frog_fixed.avi	0
25668	1541	890.2137	513.1044	0.6538929	0.6593017	615.2449	4.484338	0	883.9752	488.2578	0.5122383	0.6677703	618.6222	4.49441	0	26	887	501						Frog_fixed.avi	0
25684	1542	892.1862	521.6447	0.6541374	0.6591383	614.7597	4.49053	0	883.8425	489.8161	0.5124163	0.6675485	618.6024	4.496476	0	26	888	506						Frog_fixed.avi	0
25701	1543	891.8527	518.0464	0.6543655	0.6589786	614.7165	4.516753	0	882.1067	503.8818	0.5126677	0.6671904	618.4266	4.514986	0	26	887	511						Frog_fixed.avi	0
25718	1544	888.306	517.894	0.654592	0.6588227	614.4135	4.50873	0	878.4771	492.4858	0.5128278	0.6669506	618.2754	4.527837	0	26	883	505						Frog_fixed.avi	0
25734	1545	892.4405	512.7785	0.6548544	0.6585977	614.4374	4.488367	0	884.9834	489.8788	0.5130492	0.6666526	618.1871	4.523464	0	26	889	501						Frog_fixed.avi	0
25751	1546	891.921	517.7969	0.6551073	0.6583399	614.1237	4.514559	0	886.7542	504.3718	0.5132868	0.6662488	617.9655	4.538691	0	26	889	511						Frog_fixed.avi	0
25768	1547	893.8506	520.6924	0.6553811	0.6581208	613.9351	4.51038	0	888.955	486.0424	0.5134932	0.6660111	617.5382	4.513694	0	26	891	503						Frog_fixed.avi	0
25784	1548	887.0084	520.7756	0.6555996	0.6578605	613.8264	4.501193	0	880.4526	502.6981	0.5136833	0.6656277	617.5476	4.526234	0	26	884	512						Frog_fixed.avi	0
25801	1549	898.4402	511.702	0.6558853	0.6575433	613.802	4.47724	0	887.6447	496.8083	0.513889	0.6654054	617.4005	4.532417	0	26	893	504						Frog_fixed.avi	0
25818	1550	887.6744	520.1854	0.6560737	0.6576703	613.802	4.512658	0	885.3893	493.7486	0.5140687	0.6652976	617.1007	4.518533	0	26	887	507						Frog_fixed.avi	0
25834	1551	894.0138	516.0652	0.6562946	0.6577106	613.2173	4.511784	0	888.2928	489.744	0.5142438	0.6652538	617.0094	4.52039	0	26	891	503						Frog_fixed.avi	0
25851	1552	895.928	515.3068	0.6565168	0.6575955	613.2246	4.503392	0	887.2455	492.4174	0.5144349	0.6652524	616.7998	4.520994	0	26	892	504						Frog_fixed.avi	0
25868	1553	888.5294	515.5494	0.6566608	0.6578926	613.2246	4.525308	0	889.4039	488.6477	0.5145361	0.6652698	616.6564	4.53149	0	26	889	502						Frog_fixed.avi	0
25884	1554	890.7049	518.0686	0.6568298	0.6580742	612.787	4.512154	0	880.9916	499.3495	0.5146463	0.6652951	616.4316	4.516502	0	26	886	509						Frog_fixed.avi	0
25901	1555	899.4379	514.5433	0.6570228	0.6580576	612.788	4.496488	0	888.235	491.553	0.5148138	0.6653554	616.1585	4.522151	0	26	894	503						Frog_fixed.avi	0
25918	1556	893.8091	512.7064	0.6571447	0.6583914	612.788	4.504945	0	887.3093	492.5789	0.5149163	0.6653848	616.0876	4.523084	0	26	891	503						Frog_fixed.avi	0
25934	1557	884.8766	514.6061	0.6572352	0.6585694	612.2733	4.52772	0	885.7148	499.9965	0.5150272	0.6654596	616.0588	4.533209	0	26	885	507						Frog_fixed.avi	0
25951	1558	888.4555	512.8106	0.657397	0.6587738	612.1947	4.507212	0	887.8528	498.4764	0.5151449	0.6655715	615.8572	4.543253	0	26	888	506						Frog_fixed.avi	0
25968	1559	898.1038	513.391	0.6575584	0.6590332	612.0092	4.528568	0	885.7356	498.4288	0.5152512	0.6656989	615.5829	4.529284	0	26	892	506						Frog_fixed.avi	0
25984	1560	888.122	513.8486	0.6576697	0.6592457	611.9486	4.526588	0	882.5765	488.7218	0.51535	0.6658845	615.4308	4.540007	0	26	885	501						Frog_fixed.avi	0
26001	1561	888.6713	512.2824	0.6577874	0.6594703	611.8039	4.542655	0	885.808	489.0854	0.515466	0.6660366	615.4996	4.544275	0	26	887	501						Frog_fixed.avi	0
26018	1562	903.4496	510.2291	0.658004	0.6595921	611.7692	4.53436	0	888.8935	497.471	0.5156305	0.6661742	615.2593	4.539086	0	26	896	504						Frog_fixed.avi	0
26034	1563	-1280	-1024	-1	-1	-1	-1	4	-1280	-1024	-1	-1	-1	-1	4	26	0	0						Frog_fixed.avi	0
26051	1564	-1280	-1024	-1	-1	-1	-1	4	-1280	-1024	-1	-1	-1	-1	4	26	0	0						Frog_fixed.avi	0
26068	1565	894.5234	507.566	0.6583707	0.6605169	611.7692	4.574859	0	879.9861	492.0711	0.5159624	0.6667814	615.0129	4.547115	0	26	887	500						Frog_fixed.avi	0
26084	1566	906.8444	499.8599	0.6584148	0.6607226	611.4688	4.58954	0	901.9568	487.4188	0.5160711	0.6669108	614.8724	4.548083	0	26	904	494						Frog_fixed.avi	0
26101	1567	-1280	-1024	-1	-1	-1	-1	4	-1280	-1024	-1	-1	-1	-1	4	26	0	0						Frog_fixed.avi	0
26118	1568	900.0955	514.5932	0.6586979	0.6611317	611.4471	4.586383	0	901.4344	488.4734	0.5163373	0.6672623	614.9363	4.584215	0	26	901	502						Frog_fixed.avi	0
26134	1569	897.4979	508.6678	0.6588378	0.6614721	611.3226	4.587302	0	897.6098	480.298	0.5164779	0.6675763	614.8516	4.591342	0	26	898	494						Frog_fixed.avi	0
26151	1570	902.7773	510.9748	0.658978	0.6615117	611.324	4.596727	0	900.189	492.6762	0.516664	0.6677939	614.9141	4.59137	0	26	901	502						Frog_fixed.avi	0
26167	1571	899.7195	505.9052	0.6591019	0.6620411	611.324	4.61111	0	899.1172	490.3281	0.5167757	0.6680735	614.9438	4.599255	0	26	899	498						Frog_fixed.avi	0
26184	1572	897.2598	505.8347	0.6592271	0.6624258	611.5229	4.617398	0	896.5919	480.9952	0.5168868	0.668447	614.9316	4.585207	0	26	897	493						Frog_fixed.avi	0
26201	1573	-1280	-1024	-1	-1	-1	-1	4	-1280	-1024	-1	-1	-1	-1	4	26	0	0						Frog_fixed.avi	0
26217	1574	895.7223	509.2829	0.6594607	0.662994	611.5639	4.611712	0	893.5287	493.1076	0.5171531	0.6688283	614.9326	4.60222	0	26	895	501						Frog_fixed.avi	0
26234	1575	898.5168	507.25	0.6595882	0.6631822	611.8063	4.605423	0	897.6011	486.9457	0.5172949	0.6689665	615.1003	4.605374	0	26	898	497						Frog_fixed.avi	0
26251	1576	896.4233	509.4957	0.6596681	0.6633304	611.9125	4.609649	0	894.8162	485.6324	0.517401	0.6690933	615.1553	4.612322	0	26	896	498						Frog_fixed.avi	0
26267	1577	891.9537	508.4488	0.6597349	0.663417	611.877	4.620827	0	897.4108	479.5053	0.5175281	0.6691408	615.3292	4.616966	0	26	895	494						Frog_fixed.avi	0
26284	1578	892.3719	510.3624	0.6598243	0.6635215	612.0564	4.629019	0	907.0587	476.8723	0.517677	0.6692352	615.4122	4.606711	0	26	900	494						Frog_fixed.avi	0
26301	1579	891.2991	510.5262	0.6599221	0.6637253	612.2007	4.616715	0	897.4078	483.1644	0.517768	0.6693368	615.4802	4.624802	0	26	894	497						Frog_fixed.avi	0
26317	1580	895.2841	503.1503	0.660028	0.6639291	612.337	4.600507	0	898.8174	486.6325	0.5178634	0.6695188	615.7346	4.635509	0	26	897	495						Frog_fixed.avi	0
26334	1581	893.8582	500.4283	0.6600484	0.6641627	612.5601	4.610394	0	894.7339	478.6403	0.5179564	0.6698132	615.8529	4.611259	0	26	894	490						Frog_fixed.avi	0
26351	1582	893.9904	511.4871	0.6600848	0.6643451	612.6758	4.625342	0	900.9832	477.9818	0.5180431	0.6700523	616.0851	4.604266	0	26	897	495						Frog_fixed.avi	0
26367	1583	896.9448	500.1712	0.6601121	0.6646171	612.6754	4.621204	0	898.7853	482.4812	0.5180599	0.6702286	616.1884	4.602837	0	26	898	491						Frog_fixed.avi	0
26384	1584	891.1697	499.8344	0.660105	0.6648254	612.7364	4.61604	0	898.7073	486.0283	0.5180742	0.6704476	616.2602	4.602994	0	26	895	493						Frog_fixed.avi	0
26401	1585	893.562	504.9106	0.6600695	0.6650147	612.9747	4.64226	0	901.5602	475.2483	0.5180669	0.6707328	616.3301	4.60126	0	26	898	490						Frog_fixed.avi	0
26417	1586	893.2325	509.9066	0.6600424	0.6652132	613.105	4.62546	0	901.2822	474.438	0.5180268	0.6709712	616.4511	4.613746	0	26	897	492						Frog_fixed.avi	0
26434	1587	892.7548	509.6891	0.6599807	0.6654583	613.2068	4.615731	0	899.1014	480.6884	0.5179949	0.6712084	616.4729	4.599026	0	26	896	495						Frog_fixed.avi	0
26451	1588	895.6921	504.7513	0.6599231	0.6656668	613.3052	4.612313	0	900.7452	476.342	0.5179453	0.6715301	616.5563	4.598572	0	26	898	491						Frog_fixed.avi	0
26467	1589	892.2985	506.4402	0.6598132	0.6658555	613.2499	4.614125	0	899.9704	476.8573	0.5178475	0.6717659	616.3987	4.603829	0	26	896	492						Frog_fixed.avi	0
26484	1590	894.4049	505.4429	0.6597041	0.6659997	613.3263	4.627359	0	893.8364	482.3249	0.5177452	0.6719708	616.5581	4.612004	0	26	894	494						Frog_fixed.avi	0
26501	1591	892.7344	507.5031	0.6595784	0.6661655	613.3623	4.611	0	901.0908	483.1412	0.5176304	0.6721338	616.6158	4.600388	0	26	897	495						Frog_fixed.avi	0
26517	1592	893.7163	513.4417	0.6594597	0.6662436	613.3815	4.605402	0	901.6639	477.3141	0.5175394	0.6723288	616.6313	4.606593	0	26	898	495						Frog_fixed.avi	0
26534	1593	898.9946	510.6934	0.659337	0.6662947	613.4226	4.612741	0	909.4608	472.7446	0.5174492	0.6724769	616.6934	4.591421	0	26	904	492						Frog_fixed.avi	0
26551	1594	903.7188	506.1818	0.6592202	0.6662742	613.3486	4.616682	0	900.0536	474.9367	0.5172896	0.6725128	616.74	4.595796	0	26	902	491						Frog_fixed.avi	0
26567	1595	895.8621	510.5517	0.659071	0.6662716	613.4375	4.587934	0	897.4723	474.444	0.5171474	0.6725657	616.7156	4.581889	0	26	897	492						Frog_fixed.avi	0
26584	1596	902.1948	514.1773	0.6589636	0.6662747	613.4782	4.609432	0	900.1569	480.5348	0.5170564	0.6726249	616.7896	4.586877	0	26	901	497						Frog_fixed.avi	0
26601	1597	904.7623	508.4552	0.6588481	0.6663533	613.5789	4.602275	0	905.1082	485.9098	0.5169613	0.6727211	616.7914	4.59124	0	26	905	497						Frog_fixed.avi	0
26617	1598	903.0671	506.4039	0.6586855	0.6664155	613.5334	4.616041	0	895.8167	480.8148	0.5168082	0.6729006	616.8627	4.602662	0	26	899	494						Frog_fixed.avi	0
26634	1599	902.1476	499.0451	0.6585318	0.6665248	613.5635	4.614058	0	895.2082	475.3259	0.5166817	0.673109	616.8758	4.613657	0	26	899	487						Frog_fixed.avi	0
26651	1600	-1280	-1024	-1	-1	-1	-1	4	-1280	-1024	-1	-1	-1	-1	4	26	0	0						Frog_fixed.avi	0
26667	1601	899.8286	505.5884	0.658266	0.6666141	613.7004	4.593277	0	899.5146	477.9918	0.5164557	0.6733763	616.9868	4.591874	0	26	900	492						Frog_fixed.avi	0
26684	1602	896.8239	507.0862	0.658111	0.666658	613.6564	4.601653	0	895.7389	482.757	0.5163516	0.6734795	617.134	4.60959	0	26	896	495						Frog_fixed.avi	0
26701	1603	897.9865	506.9993	0.6579892	0.6666791	613.7695	4.60911	0	884.599	487.6451	0.5161942	0.6735666	617.1653	4.61663	0	26	891	497						Frog_fixed.avi	0
26717	1604	901.7417	505.5363	0.6579034	0.6666549	614.044	4.614865	0	893.4716	483.0956	0.5161071	0.6736485	617.2158	4.639143	0	26	898	494						Frog_fixed.avi	0
26734	1605	896.2321	501.6523	0.6577663	0.6666277	614.0349	4.597728	0	893.9786	484.0027	0.5160062	0.6737013	617.1633	4.646031	0	26	895	493						Frog_fixed.avi	0
26751	1606	896.4211	501.4271	0.6576672	0.6665888	614.1088	4.60509	0	894.5688	477.7246	0.5159184	0.6737714	617.339	4.637452	0	26	895	490						Frog_fixed.avi	0
26767	1607	897.3452	503.6205	0.6575484	0.6665826	614.0807	4.629661	0	897.3224	472.6869	0.5158478	0.6739115	617.4905	4.654363	0	26	897	488						Frog_fixed.avi	0
26784	1608	895.5352	505.1513	0.657474	0.6666065	614.079	4.617174	0	893.1676	477.1116	0.5157932	0.6739975	617.6395	4.669832	0	26	894	491						Frog_fixed.avi	0
26800	1609	897.0942	502.8936	0.6574171	0.6666891	614.326	4.631118	0	899.9234	478.3232	0.5157554	0.6741651	617.7756	4.68468	0	26	899	491						Frog_fixed.avi	0
26817	1610	-1280	-1024	-1	-1	-1	-1	4	-1280	-1024	-1	-1	-1	-1	4	26	0	0						Frog_fixed.avi	0
26834	1611	-1280	-1024	-1	-1	-1	-1	4	-1280	-1024	-1	-1	-1	-1	4	26	0	0						Frog_fixed.avi	0
26850	1612	-1280	-1024	-1	-1	-1	-1	4	-1280	-1024	-1	-1	-1	-1	4	26	0	0						Frog_fixed.avi	0
26867	1613	-1280	-1024	-1	-1	-1	-1	4	-1280	-1024	-1	-1	-1	-1	4	26	0	0						Frog_fixed.avi	0
26884	1614	-1280	-1024	-1	-1	-1	-1	4	-1280	-1024	-1	-1	-1	-1	4	26	0	0						Frog_fixed.avi	0
26900	1615	-1280	-1024	-1	-1	-1	-1	4	-1280	-1024	-1	-1	-1	-1	4	26	0	0						Frog_fixed.avi	0
26917	1616	899.3634	504.2516	0.6568551	0.667523	614.5921	4.695914	0	895.2652	476.3627	0.5153339	0.6755852	618.2936	4.741434	0	26	897	490						Frog_fixed.avi	0
26934	1617	902.6375	500.1421	0.656784	0.667677	615.0134	4.718598	0	899.1952	474.7042	0.515258	0.6757638	618.3592	4.742233	0	26	901	487						Frog_fixed.avi	0
26950	1618	899.9734	494.3717	0.6566978	0.6679866	615.0643	4.702873	0	898.984	475.9792	0.5151507	0.6759877	618.2169	4.736237	0	26	899	485						Frog_fixed.avi	0
26967	1619	921.5148	488.229	0.6565498	0.6682771	614.9241	4.723674	0	919.995	459.9452	0.5150003	0.6763301	618.4934	4.779607	0	26	921	474						Frog_fixed.avi	0
26984	1620	-1280	-1024	-1	-1	-1	-1	4	-1280	-1024	-1	-1	-1	-1	4	26	0	0						Frog_fixed.avi	0
27000	1621	911.4713	492.9048	0.6563926	0.6690488	614.8928	4.73541	0	911.2114	470.3909	0.5148913	0.6769502	618.6847	4.789373	0	26	911	482						Frog_fixed.avi	0
27017	1622	912.4811	490.6823	0.6563687	0.6693183	615.0872	4.738566	0	909.4821	464.4346	0.514846	0.6772952	618.6328	4.779795	0	26	911	478						Frog_fixed.avi	0
27034	1623	909.7463	480.6416	0.6563583	0.6695232	615.0977	4.73382	0	903.0593	468.6913	0.5148432	0.6773906	618.6597	4.784772	0	26	906	475						Frog_fixed.avi	0
27050	1624	-1280	-1024	-1	-1	-1	-1	4	-1280	-1024	-1	-1	-1	-1	4		0	0						Frog_fixed.avi	0
27067	1625	-1280	-1024	-1	-1	-1	-1	4	-1280	-1024	-1	-1	-1	-1	4		0	0						Frog_fixed.avi	0
27084	1626	-1280	-1024	-1	-1	-1	-1	4	-1280	-1024	-1	-1	-1	-1	4		0	0						Frog_fixed.avi	0
27100	1627	-1280	-1024	-1	-1	-1	-1	4	-1280	-1024	-1	-1	-1	-1	4		0	0						Frog_fixed.avi	0
27117	1628	-1280	-1024	-1	-1	-1	-1	4	-1280	-1024	-1	-1	-1	-1	4		0	0						Frog_fixed.avi	0
27134	1629	-1280	-1024	-1	-1	-1	-1	4	-1280	-1024	-1	-1	-1	-1	4		0	0						Frog_fixed.avi	0
27150	1630	-1280	-1024	-1	-1	-1	-1	4	-1280	-1024	-1	-1	-1	-1	4		0	0						Frog_fixed.avi	0
27167	1631	-1280	-1024	-1	-1	-1	-1	4	-1280	-1024	-1	-1	-1	-1	4		0	0						Frog_fixed.avi	0
27184	1632	-1280	-1024	-1	-1	-1	-1	4	-1280	-1024	-1	-1	-1	-1	4		0	0						Frog_fixed.avi	0
27200	1633	-1280	-1024	-1	-1	-1	-1	4	-1280	-1024	-1	-1	-1	-1	4		0	0						Frog_fixed.avi	0
27217	1634	-1280	-1024	-1	-1	-1	-1	4	-1280	-1024	-1	-1	-1	-1	4		0	0						Frog_fixed.avi	0
27233	1635	-1280	-1024	-1	-1	-1	-1	4	910.4856	440.6635	0.5149732	0.6786895	619.0999	4.827673	0	27	910	441						Frog_fixed.avi	0
27250	1636	-1280	-1024	-1	-1	-1	-1	4	-1280	-1024	-1	-1	-1	-1	4	27	0	0						Frog_fixed.avi	0
27267	1637	904.46	487.8733	0.6562511	0.6705862	615.5403	4.738414	0	909.9386	469.3841	0.5148233	0.6785853	619.1356	4.774807	0	27	907	479						Frog_fixed.avi	0
27283	1638	905.7323	486.6142	0.6561329	0.6706735	615.6597	4.768161	0	906.1689	464.0684	0.5146928	0.678749	619.1723	4.78395	0	27	906	475						Frog_fixed.avi	0
27300	1639	-1280	-1024	-1	-1	-1	-1	4	-1280	-1024	-1	-1	-1	-1	4	27	0	0						Frog_fixed.avi	0
27317	1640	906.4477	486.104	0.6559275	0.6708703	615.661	4.760065	0	911.8805	469.2571	0.5145327	0.6790132	619.3362	4.771862	0	27	909	478						Frog_fixed.avi	0
27333	1641	904.4528	488.6285	0.6558564	0.670966	615.4467	4.752212	0	907.6493	467.0946	0.5144528	0.6791195	619.2109	4.772165	0	27	906	478						Frog_fixed.avi	0
27350	1642	903.2748	479.0151	0.655804	0.6711531	615.3821	4.756968	0	907.1539	466.7263	0.5143978	0.6792203	619.1604	4.785455	0	27	905	473						Frog_fixed.avi	0
27367	1643	904.1276	477.1053	0.6557778	0.6712575	615.3484	4.76196	0	908.5994	470.8311	0.5143727	0.6793117	619.0784	4.792408	0	27	906	474						Frog_fixed.avi	0
27383	1644	907.7828	484.9598	0.6557606	0.6713526	615.3742	4.783015	0	910.2312	469.6758	0.5143362	0.6794733	619.0709	4.794802	0	27	909	477						Frog_fixed.avi	0
27400	1645	909.4044	483.0129	0.6557387	0.6714853	615.4035	4.791929	0	902.836	472.9093	0.5142966	0.6796147	618.9423	4.787449	0	27	906	478						Frog_fixed.avi	0
27417	1646	-1280	-1024	-1	-1	-1	-1	4	-1280	-1024	-1	-1	-1	-1	4	27	0	0						Frog_fixed.avi	0
27433	1647	906.5515	485.5905	0.6557282	0.671672	615.2928	4.794083	0	903.6622	469.7949	0.5143039	0.6797733	618.92	4.792567	0	27	905	478						Frog_fixed.avi	0
27450	1648	905.3344	486.0944	0.6557524	0.671689	615.2897	4.792294	0	906.5719	465.5712	0.5143204	0.6797817	618.8274	4.812535	0	27	906	476						Frog_fixed.avi	0
27467	1649	905.4678	489.9373	0.655801	0.6716971	615.2269	4.787985	0	909.3358	468.4439	0.5143757	0.6797999	618.9592	4.824397	0	27	907	479						Frog_fixed.avi	0
27483	1650	-1280	-1024	-1	-1	-1	-1	4	-1280	-1024	-1	-1	-1	-1	4	27	0	0						Frog_fixed.avi	0
27500	1651	-1280	-1024	-1	-1	-1	-1	4	-1280	-1024	-1	-1	-1	-1	4	27	0	0						Frog_fixed.avi	0
27517	1652	-1280	-1024	-1	-1	-1	-1	4	-1280	-1024	-1	-1	-1	-1	4	27	0	0						Frog_fixed.avi	0
27533	1653	932.6398	486.5768	0.6560147	0.6720911	615.2151	4.829576	0	933.1677	473.0922	0.5145099	0.6799772	618.8942	4.845199	0	27	933	480						Frog_fixed.avi	0
27550	1654	930.7234	483.4257	0.6561455	0.6722151	615.1462	4.8445	0	932.1215	474.5807	0.514604	0.6801095	618.8535	4.853452	0	27	931	479						Frog_fixed.avi	0
27567	1655	930.0251	486.2753	0.6562199	0.6723632	615.1633	4.834945	0	932.6157	478.1882	0.5146977	0.6802062	618.6495	4.856732	0	27	931	482						Frog_fixed.avi	0
27583	1656	927.0446	484.1495	0.6562952	0.6725115	615.0474	4.843347	0	933.2855	471.8425	0.5147711	0.68037	618.6036	4.858438	0	27	930	478						Frog_fixed.avi	0
27600	1657	924.6805	478.0902	0.6563846	0.6726869	614.9572	4.843668	0	925.1116	474.0472	0.5148346	0.6804591	618.5314	4.853071	0	27	925	476						Frog_fixed.avi	0
27617	1658	926.5652	486.0794	0.6564873	0.6727368	614.9526	4.853964	0	926.2363	476.821	0.514914	0.6805003	618.556	4.842083	0	27	926	481						Frog_fixed.avi	0
27633	1659	-1280	-1024	-1	-1	-1	-1	4	-1280	-1024	-1	-1	-1	-1	4		0	0						Frog_fixed.avi	0
27650	1660	-1280	-1024	-1	-1	-1	-1	4	-1280	-1024	-1	-1	-1	-1	4		0	0						Frog_fixed.avi	0
27667	1661	-1280	-1024	-1	-1	-1	-1	4	-1280	-1024	-1	-1	-1	-1	4		0	0						Frog_fixed.avi	0
27683	1662	-1280	-1024	-1	-1	-1	-1	4	-1280	-1024	-1	-1	-1	-1	4		0	0						Frog_fixed.avi	0
27700	1663	-1280	-1024	-1	-1	-1	-1	4	-1280	-1024	-1	-1	-1	-1	4		0	0						Frog_fixed.avi	0
27717	1664	-1280	-1024	-1	-1	-1	-1	4	-1280	-1024	-1	-1	-1	-1	4		0	0						Frog_fixed.avi	0
27733	1665	-1280	-1024	-1	-1	-1	-1	4	-1280	-1024	-1	-1	-1	-1	4		0	0						Frog_fixed.avi	0
27750	1666	-1280	-1024	-1	-1	-1	-1	4	-1280	-1024	-1	-1	-1	-1	4		0	0						Frog_fixed.avi	0
27766	1667	923.4045	481.2732	0.6566179	0.6734712	614.3255	4.84414	0	927.39	476.7951	0.5149578	0.6811842	617.9198	4.843894	0	28	925	479						Frog_fixed.avi	0
27783	1668	920.7294	485.9071	0.6565292	0.673718	614.0103	4.842857	0	927.1501	482.6573	0.514895	0.681446	617.8741	4.837927	0	28	924	484						Frog_fixed.avi	0
27800	1669	922.2385	486.7096	0.6564615	0.6739641	614.0216	4.836241	0	937.8223	476.8231	0.5148098	0.6816957	617.8925	4.837417	0	28	930	482						Frog_fixed.avi	0
27816	1670	924.0228	487.4335	0.6563897	0.6741688	613.9848	4.824651	0	933.623	480.6558	0.5147272	0.6819711	617.8812	4.821982	0	28	929	484						Frog_fixed.avi	0
27833	1671	921.562	485.7595	0.6562634	0.6743473	613.9039	4.833536	0	934.4568	479.277	0.5146046	0.6821293	617.6525	4.818407	0	28	928	483						Frog_fixed.avi	0
27850	1672	917.959	483.0643	0.6561385	0.6744471	613.9258	4.835478	0	936.9654	478.0121	0.5144863	0.6821968	617.4791	4.83323	0	28	927	481						Frog_fixed.avi	0
27866	1673	918.4893	484.2171	0.6560138	0.6744393	613.8202	4.821376	0	938.3746	476.877	0.5143685	0.6822155	617.6077	4.815398	0	28	928	481						Frog_fixed.avi	0
27883	1674	921.7935	483.7602	0.65591	0.6744229	613.7686	4.820688	0	930.5247	481.8263	0.5142159	0.682223	617.5947	4.814182	0	28	926	483						Frog_fixed.avi	0
27900	1675	924.4799	485.3704	0.6557685	0.6744106	613.6891	4.816423	0	937.1823	474.3367	0.5140606	0.6822735	617.333	4.826087	0	28	931	480						Frog_fixed.avi	0
27916	1676	916.6987	485.7023	0.6555569	0.6744583	613.7167	4.818673	0	941.4113	480.7363	0.513934	0.682314	617.3132	4.831402	0	28	929	483						Frog_fixed.avi	0
27933	1677	919.8644	484.8049	0.6553965	0.6744799	613.6992	4.816986	0	930.0207	484.6579	0.5137011	0.6824099	617.4273	4.820028	0	28	925	485						Frog_fixed.avi	0
27950	1678	915.7374	487.1887	0.6551452	0.674543	613.5486	4.817744	0	932.3878	485.2686	0.5134972	0.6825547	617.282	4.828871	0	28	924	486						Frog_fixed.avi	0
27966	1679	919.2797	486.7144	0.6549311	0.6746243	613.6586	4.838942	0	927.9893	490.3673	0.5133032	0.6825007	617.2853	4.775777	0	28	924	489						Frog_fixed.avi	0
27983	1680	917.4694	489.335	0.6547119	0.674602	613.4241	4.820832	0	936.1078	479.235	0.5130566	0.6828604	617.2853	4.810687	0	28	927	484						Frog_fixed.avi	0
28000	1681	-1280	-1024	-1	-1	-1	-1	4	-1280	-1024	-1	-1	-1	-1	4		0	0						Frog_fixed.avi	0
28016	1682	-1280	-1024	-1	-1	-1	-1	4	-1280	-1024	-1	-1	-1	-1	4		0	0						Frog_fixed.avi	0
28033	1683	-1280	-1024	-1	-1	-1	-1	4	-1280	-1024	-1	-1	-1	-1	4		0	0						Frog_fixed.avi	0
28050	1684	-1280	-1024	-1	-1	-1	-1	4	-1280	-1024	-1	-1	-1	-1	4		0	0						Frog_fixed.avi	0
28066	1685	-1280	-1024	-1	-1	-1	-1	4	-1280	-1024	-1	-1	-1	-1	4		0	0						Frog_fixed.avi	0
28083	1686	-1280	-1024	-1	-1	-1	-1	4	-1280	-1024	-1	-1	-1	-1	4		0	0						Frog_fixed.avi	0
28100	1687	-1280	-1024	-1	-1	-1	-1	4	-1280	-1024	-1	-1	-1	-1	4		0	0						Frog_fixed.avi	0
28116	1688	-1280	-1024	-1	-1	-1	-1	4	-1280	-1024	-1	-1	-1	-1	4		0	0						Frog_fixed.avi	0
28133	1689	-1280	-1024	-1	-1	-1	-1	4	-1280	-1024	-1	-1	-1	-1	4		0	0						Frog_fixed.avi	0
28150	1690	-1280	-1024	-1	-1	-1	-1	4	-1280	-1024	-1	-1	-1	-1	4		0	0						Frog_fixed.avi	0
28166	1691	-1280	-1024	-1	-1	-1	-1	4	-1280	-1024	-1	-1	-1	-1	4		0	0						Frog_fixed.avi	0
28183	1692	-1280	-1024	-1	-1	-1	-1	4	-1280	-1024	-1	-1	-1	-1	4		0	0						Frog_fixed.avi	0
28200	1693	-1280	-1024	-1	-1	-1	-1	4	-1280	-1024	-1	-1	-1	-1	4		0	0						Frog_fixed.avi	0
28216	1694	-1280	-1024	-1	-1	-1	-1	4	-1280	-1024	-1	-1	-1	-1	4		0	0						Frog_fixed.avi	0
28233	1695	-1280	-1024	-1	-1	-1	-1	4	-1280	-1024	-1	-1	-1	-1	4		0	0						Frog_fixed.avi	0
28250	1696	-1280	-1024	-1	-1	-1	-1	4	-1280	-1024	-1	-1	-1	-1	4		0	0						Frog_fixed.avi	0
28266	1697	-1280	-1024	-1	-1	-1	-1	4	-1280	-1024	-1	-1	-1	-1	4		0	0						Frog_fixed.avi	0
28283	1698	909.7495	487.1357	0.6517439	0.6742899	612.7021	4.748991	0	924.8734	475.1963	0.5099816	0.6837661	616.6081	4.783273	0	29	917	481						Frog_fixed.avi	0
28299	1699	877.3956	473.9502	0.6516593	0.674151	612.6215	4.776356	0	902.8883	456.5301	0.5099677	0.683615	616.5341	4.763191	0	29	890	465						Frog_fixed.avi	0
28316	1700	881.336	483.8884	0.6515397	0.6740369	612.6517	4.763072	0	906.4572	466.8614	0.5098145	0.6835936	616.3519	4.74889	0	29	894	475						Frog_fixed.avi	0
28333	1701	-1280	-1024	-1	-1	-1	-1	4	-1280	-1024	-1	-1	-1	-1	4	29	0	0						Frog_fixed.avi	0
28350	1702	877.4039	474.4334	0.6513067	0.6740192	612.5599	4.760013	0	899.3997	459.6859	0.5095505	0.683582	616.3384	4.7527	0	29	888	467						Frog_fixed.avi	0
28366	1703	878.5151	476.7099	0.6512002	0.6739963	612.4443	4.761112	0	902.3696	455.9161	0.5094628	0.6836205	616.2946	4.755094	0	29	890	466						Frog_fixed.avi	0
28383	1704	-1280	-1024	-1	-1	-1	-1	4	-1280	-1024	-1	-1	-1	-1	4	29	0	0						Frog_fixed.avi	0
28399	1705	-1280	-1024	-1	-1	-1	-1	4	-1280	-1024	-1	-1	-1	-1	4	29	0	0						Frog_fixed.avi	0
28416	1706	-1280	-1024	-1	-1	-1	-1	4	-1280	-1024	-1	-1	-1	-1	4	29	0	0						Frog_fixed.avi	0
28433	1707	878.4431	468.8705	0.6509743	0.6737632	612.423	4.741047	0	895.4772	466.381	0.5091334	0.6832767	615.6426	4.741613	0	29	887	468						Frog_fixed.avi	0
28449	1708	877.625	473.4566	0.6509236	0.6736351	611.6878	4.740418	0	890.5969	468.2256	0.5090815	0.6831282	615.7072	4.744752	0	29	884	471						Frog_fixed.avi	0
28466	1709	873.3286	475.4693	0.6509295	0.6734858	611.5313	4.735891	0	898.5713	460.692	0.5090996	0.6830025	615.4044	4.719967	0	29	886	468						Frog_fixed.avi	0
28483	1710	870.077	474.7517	0.6509517	0.6733059	611.4006	4.746306	0	900.7434	456.8906	0.5090809	0.6828077	615.4883	4.730256	0	29	885	466						Frog_fixed.avi	0
28499	1711	-1280	-1024	-1	-1	-1	-1	4	-1280	-1024	-1	-1	-1	-1	4		0	0						Frog_fixed.avi	0
28516	1712	-1280	-1024	-1	-1	-1	-1	4	-1280	-1024	-1	-1	-1	-1	4		0	0						Frog_fixed.avi	0
28533	1713	-1280	-1024	-1	-1	-1	-1	4	-1280	-1024	-1	-1	-1	-1	4		0	0						Frog_fixed.avi	0
28549	1714	-1280	-1024	-1	-1	-1	-1	4	-1280	-1024	-1	-1	-1	-1	4		0	0						Frog_fixed.avi	0
28566	1715	-1280	-1024	-1	-1	-1	-1	4	-1280	-1024	-1	-1	-1	-1	4		0	0						Frog_fixed.avi	0
28583	1716	-1280	-1024	-1	-1	-1	-1	4	-1280	-1024	-1	-1	-1	-1	4		0	0						Frog_fixed.avi	0
28599	1717	-1280	-1024	-1	-1	-1	-1	4	-1280	-1024	-1	-1	-1	-1	4		0	0						Frog_fixed.avi	0
28616	1718	-1280	-1024	-1	-1	-1	-1	4	-1280	-1024	-1	-1	-1	-1	4		0	0						Frog_fixed.avi	0
28633	1719	-1280	-1024	-1	-1	-1	-1	4	-1280	-1024	-1	-1	-1	-1	4		0	0						Frog_fixed.avi	0
28649	1720	-1280	-1024	-1	-1	-1	-1	4	-1280	-1024	-1	-1	-1	-1	4		0	0						Frog_fixed.avi	0
28666	1721	-1280	-1024	-1	-1	-1	-1	4	-1280	-1024	-1	-1	-1	-1	4		0	0						Frog_fixed.avi	0
28683	1722	-1280	-1024	-1	-1	-1	-1	4	-1280	-1024	-1	-1	-1	-1	4		0	0						Frog_fixed.avi	0
28699	1723	-1280	-1024	-1	-1	-1	-1	4	-1280	-1024	-1	-1	-1	-1	4		0	0						Frog_fixed.avi	0
28716	1724	-1280	-1024	-1	-1	-1	-1	4	-1280	-1024	-1	-1	-1	-1	4		0	0						Frog_fixed.avi	0
28733	1725	-1280	-1024	-1	-1	-1	-1	4	-1280	-1024	-1	-1	-1	-1	4		0	0						Frog_fixed.avi	0
28749	1726	-1280	-1024	-1	-1	-1	-1	4	-1280	-1024	-1	-1	-1	-1	4		0	0						Frog_fixed.avi	0
28766	1727	-1280	-1024	-1	-1	-1	-1	4	-1280	-1024	-1	-1	-1	-1	4		0	0						Frog_fixed.avi	0
28783	1728	-1280	-1024	-1	-1	-1	-1	4	-1280	-1024	-1	-1	-1	-1	4		0	0						Frog_fixed.avi	0
28799	1729	-1280	-1024	-1	-1	-1	-1	4	-1280	-1024	-1	-1	-1	-1	4		0	0						Frog_fixed.avi	0
28816	1730	-1280	-1024	-1	-1	-1	-1	4	-1280	-1024	-1	-1	-1	-1	4		0	0						Frog_fixed.avi	0
28832	1731	-1280	-1024	-1	-1	-1	-1	4	-1280	-1024	-1	-1	-1	-1	4		0	0						Frog_fixed.avi	0
28849	1732	764.806	540.0831	0.65261	0.6705909	608.6742	4.699973	0	765.6088	560.5506	0.5099049	0.6797619	612.4492	4.609151	0	30	765	550						Frog_fixed.avi	0
28866	1733	-1280	-1024	-1	-1	-1	-1	4	-1280	-1024	-1	-1	-1	-1	4		0	0						Frog_fixed.avi	0
28882	1734	-1280	-1024	-1	-1	-1	-1	4	-1280	-1024	-1	-1	-1	-1	4		0	0						Frog_fixed.avi	0
28899	1735	-1280	-1024	-1	-1	-1	-1	4	-1280	-1024	-1	-1	-1	-1	4		0	0						Frog_fixed.avi	0
28916	1736	-1280	-1024	-1	-1	-1	-1	4	-1280	-1024	-1	-1	-1	-1	4		0	0						Frog_fixed.avi	0
28932	1737	-1280	-1024	-1	-1	-1	-1	4	-1280	-1024	-1	-1	-1	-1	4		0	0						Frog_fixed.avi	0
28949	1738	-1280	-1024	-1	-1	-1	-1	4	-1280	-1024	-1	-1	-1	-1	4		0	0						Frog_fixed.avi	0
28966	1739	-1280	-1024	-1	-1	-1	-1	4	-1280	-1024	-1	-1	-1	-1	4		0	0						Frog_fixed.avi	0
28982	1740	-1280	-1024	-1	-1	-1	-1	4	-1280	-1024	-1	-1	-1	-1	4		0	0						Frog_fixed.avi	0
28999	1741	-1280	-1024	-1	-1	-1	-1	4	-1280	-1024	-1	-1	-1	-1	4		0	0						Frog_fixed.avi	0
29016	1742	-1280	-1024	-1	-1	-1	-1	4	-1280	-1024	-1	-1	-1	-1	4		0	0						Frog_fixed.avi	0
29032	1743	-1280	-1024	-1	-1	-1	-1	4	-1280	-1024	-1	-1	-1	-1	4		0	0						Frog_fixed.avi	0
29049	1744	-1280	-1024	-1	-1	-1	-1	4	-1280	-1024	-1	-1	-1	-1	4		0	0						Frog_fixed.avi	0
29066	1745	-1280	-1024	-1	-1	-1	-1	4	-1280	-1024	-1	-1	-1	-1	4		0	0						Frog_fixed.avi	0
29082	1746	-1280	-1024	-1	-1	-1	-1	4	-1280	-1024	-1	-1	-1	-1	4		0	0						Frog_fixed.avi	0
29099	1747	-1280	-1024	-1	-1	-1	-1	4	-1280	-1024	-1	-1	-1	-1	4		0	0						Frog_fixed.avi	0
29116	1748	-1280	-1024	-1	-1	-1	-1	4	-1280	-1024	-1	-1	-1	-1	4		0	0						Frog_fixed.avi	0
29132	1749	-1280	-1024	-1	-1	-1	-1	4	-1280	-1024	-1	-1	-1	-1	4		0	0						Frog_fixed.avi	0
29149	1750	-1280	-1024	-1	-1	-1	-1	4	-1280	-1024	-1	-1	-1	-1	4		0	0						Frog_fixed.avi	0
29165	1751	-1280	-1024	-1	-1	-1	-1	4	-1280	-1024	-1	-1	-1	-1	4		0	0						Frog_fixed.avi	0
29182	1752	817.5548	541.7373	0.6491807	0.6665081	606.5577	4.698149	0	831.736	529.9918	0.506358	0.6782688	610.4484	4.706083	0	31	825	536						Frog_fixed.avi	0
29199	1753	817.6997	538.3785	0.6491585	0.6667734	606.3894	4.698039	0	829.5535	531.6816	0.5063121	0.6785607	609.9335	4.698939	0	31	824	535						Frog_fixed.avi	0
29216	1754	815.9719	540.2838	0.6491646	0.6671067	606.3113	4.685258	0	831.6594	526.8116	0.50628	0.6789916	609.7977	4.678735	0	31	824	534						Frog_fixed.avi	0
29232	1755	815.0945	541.213	0.6491234	0.667404	606.1906	4.680383	0	830.4496	531.56	0.5062286	0.6793558	609.752	4.686579	0	31	823	536						Frog_fixed.avi	0
29249	1756	821.9976	535.7959	0.6490003	0.6677749	605.924	4.688736	0	848.8101	521.6848	0.5061164	0.6798309	609.4603	4.678484	0	31	835	529						Frog_fixed.avi	0
29265	1757	900.467	532.4229	0.6486036	0.6680825	605.7617	4.691282	0	909.5424	521.9315	0.5057588	0.6801793	609.6896	4.651105	0	32	905	527						Frog_fixed.avi	0
29282	1758	889.3339	522.497	0.6484393	0.6683949	605.7383	4.680707	0	907.8169	519.2338	0.5056236	0.6805984	609.4933	4.656968	0	32	899	521						Frog_fixed.avi	0
29299	1759	891.5118	525.9911	0.6483377	0.6686862	605.768	4.67377	0	905.078	517.511	0.505443	0.6808828	609.4998	4.656165	0	32	898	522						Frog_fixed.avi	0
29315	1760	902.2759	529.3701	0.6482253	0.6688532	605.7261	4.67092	0	908.012	517.647	0.5053124	0.6811812	609.5	4.651016	0	32	905	524						Frog_fixed.avi	0
29332	1761	892.9885	522.8977	0.6480119	0.6690758	605.649	4.674372	0	905.0443	521.6446	0.5051548	0.6814312	609.5045	4.638202	0	32	899	522						Frog_fixed.avi	0
29349	1762	893.5974	523.3241	0.6478587	0.669343	605.7154	4.658138	0	906.2274	520.1833	0.5049704	0.6816972	609.4861	4.64902	0	32	900	522						Frog_fixed.avi	0
29365	1763	896.6702	526.7679	0.6477232	0.6696143	605.7859	4.66277	0	906.6934	516.6862	0.5048311	0.6820821	609.5483	4.6398	0	32	902	522						Frog_fixed.avi	0
29382	1764	896.8004	527.7667	0.6475736	0.669924	605.8429	4.653915	0	906.942	528.8857	0.5047255	0.6824131	609.6487	4.637297	0	32	902	528						Frog_fixed.avi	0
29399	1765	893.7749	522.6754	0.6474285	0.6702356	605.9738	4.641427	0	900.5236	525.3228	0.5045921	0.6828302	609.8	4.626395	0	32	897	524						Frog_fixed.avi	0
29415	1766	894.7727	524.7034	0.6473272	0.6704466	606.0381	4.640274	0	908.3033	519.6321	0.5044929	0.6831112	609.9291	4.641545	0	32	902	522						Frog_fixed.avi	0
29432	1767	897.2228	529.9803	0.6472403	0.6705491	606.1155	4.626644	0	902.2519	521.8808	0.5043931	0.6832801	609.8897	4.644944	0	32	900	526						Frog_fixed.avi	0
29449	1768	-1280	-1024	-1	-1	-1	-1	4	-1280	-1024	-1	-1	-1	-1	4	32	0	0						Frog_fixed.avi	0
29465	1769	899.6119	527.0055	0.647028	0.670627	606.5302	4.619735	0	912.385	521.2202	0.5042716	0.6834055	610.1086	4.622635	0	32	906	524						Frog_fixed.avi	0
29482	1770	893.7397	531.6669	0.646957	0.6706969	606.6226	4.628963	0	899.2222	521.9377	0.5042365	0.6835378	610.4193	4.628788	0	32	896	527						Frog_fixed.avi	0
29499	1771	734.1621	690.5363	0.6474003	0.6716735	606.5719	4.589097	0	753.2485	678.0399	0.5050601	0.6846116	610.2434	4.601848	0	33	744	684						Frog_fixed.avi	0
29515	1772	643.0616	794.6271	0.6477748	0.6723357	606.8112	4.578576	0	652.7395	768.772	0.5057263	0.6854191	609.9578	4.608341	0	33	648	782						Frog_fixed.avi	0
29532	1773	664.2231	766.8315	0.6479036	0.6725647	606.9788	4.55207	0	663.2678	744.267	0.5055729	0.6854782	610.2998	4.591119	0	33	664	756						Frog_fixed.avi	0
29549	1774	654.3859	782.9288	0.6479592	0.6728465	607.0177	4.550533	0	645.8039	771.7104	0.5055918	0.6856771	610.312	4.573908	0	33	650	777						Frog_fixed.avi	0
29565	1775	663.5141	781.1294	0.6480707	0.6730812	607.2253	4.539834	0	651.8729	763.736	0.5056552	0.6859362	610.5134	4.569456	0	33	658	772						Frog_fixed.avi	0
29582	1776	658.6002	781.8385	0.6481442	0.673299	607.3265	4.541514	0	653.2228	758.9781	0.5057234	0.6861783	610.5288	4.55489	0	33	656	770						Frog_fixed.avi	0
29599	1777	658.8597	780.8527	0.6482203	0.6734709	607.3986	4.531967	0	659.4686	761.3436	0.5058178	0.6862894	610.601	4.549447	0	33	659	771						Frog_fixed.avi	0
29615	1778	661.1805	779.0513	0.6482845	0.673573	607.4478	4.539178	0	656.282	757.1509	0.5058668	0.6863445	610.682	4.557535	0	33	659	768						Frog_fixed.avi	0
29632	1779	658.6667	778.3019	0.648353	0.6735737	607.623	4.528196	0	657.1052	758.6705	0.5059077	0.6863126	610.7446	4.555241	0	33	658	768						Frog_fixed.avi	0
29649	1780	661.915	777.7698	0.6483897	0.6734841	607.7401	4.524971	0	655.0825	753.3616	0.5059293	0.686269	610.7651	4.549707	0	33	658	766						Frog_fixed.avi	0
29665	1781	662.5137	781.466	0.6484053	0.6734132	607.8403	4.523298	0	651.178	757.2076	0.5059319	0.6862155	610.8387	4.549114	0	33	657	769						Frog_fixed.avi	0
29682	1782	658.3912	778.0975	0.6484023	0.6734011	607.8942	4.519765	0	652.548	752.9624	0.5059288	0.6862035	610.9298	4.541148	0	33	655	766						Frog_fixed.avi	0
29699	1783	662.2251	779.0551	0.6483873	0.6734301	607.9561	4.526565	0	655.3189	755.5577	0.505904	0.6862313	610.9429	4.540841	0	33	659	767						Frog_fixed.avi	0
29715	1784	662.1573	775.3608	0.648342	0.6735615	607.9733	4.525208	0	655.2574	760.4067	0.5058789	0.6862789	611.0236	4.530913	0	33	659	768						Frog_fixed.avi	0
29732	1785	663.1129	775.5518	0.6483015	0.6737127	607.9814	4.524302	0	651.0249	758.9441	0.5058166	0.6864159	611.2175	4.537495	0	33	657	767						Frog_fixed.avi	0
29749	1786	662.3964	780.5058	0.6482366	0.6738896	607.9747	4.514934	0	655.3021	755.6276	0.505776	0.6865922	611.3409	4.545921	0	33	659	768						Frog_fixed.avi	0
29765	1787	664.3619	777.5497	0.6482086	0.6740715	608.0137	4.515423	0	650.3406	751.6461	0.505742	0.6868337	611.443	4.516769	0	33	657	765						Frog_fixed.avi	0
29782	1788	662.2333	775.2092	0.6482212	0.6742741	608.2127	4.503308	0	648.4478	753.0677	0.5057269	0.6869991	611.616	4.505682	0	33	655	764						Frog_fixed.avi	0
29799	1789	660.5152	771.8951	0.6481974	0.6744055	608.1839	4.498036	0	644.9874	756.136	0.505737	0.6870949	611.6151	4.490086	0	33	653	764						Frog_fixed.avi	0
29815	1790	663.574	770.9312	0.6482131	0.6744593	608.2312	4.495774	0	646.2833	754.7164	0.5057607	0.6871424	611.6833	4.487345	0	33	655	763						Frog_fixed.avi	0
29832	1791	659.7856	778.6819	0.6482585	0.6744544	608.402	4.465215	0	642.929	754.1823	0.5058088	0.6871122	611.6804	4.462752	0	33	651	766						Frog_fixed.avi	0
29849	1792	663.1605	774.5695	0.6483248	0.674421	608.5508	4.473168	0	641.1454	755.9501	0.5058646	0.6870444	611.7509	4.446946	0	33	652	765						Frog_fixed.avi	0
29865	1793	660.8649	776.2638	0.6484205	0.674393	608.7509	4.459829	0	650.3364	748.0628	0.5059981	0.6869934	611.78	4.454318	0	33	656	762						Frog_fixed.avi	0
29882	1794	657.107	777.0591	0.6484976	0.6744003	608.8862	4.454561	0	648.6663	748.6093	0.5061143	0.6869488	612.0451	4.453066	0	33	653	763						Frog_fixed.avi	0
29899	1795	635.6265	799.4298	0.6487218	0.6747055	609.1572	4.447614	0	623.424	783.2485	0.5064031	0.687139	612.3287	4.427213	0	34	630	791						Frog_fixed.avi	0
29915	1796	546.307	879.9056	0.6491677	0.6753048	609.2658	4.437847	0	538.7372	848.4416	0.5071102	0.6877688	612.1336	4.442319	0	34	543	864						Frog_fixed.avi	0
29932	1797	549.8198	875.2535	0.649403	0.6754656	609.4	4.437644	0	535.6599	843.0427	0.5072536	0.6878356	612.3077	4.4351	0	34	543	859						Frog_fixed.avi	0
29948	1798	539.6171	884.1628	0.6495433	0.6756835	609.4711	4.41385	0	530.7021	855.953	0.5073873	0.687916	612.6238	4.429275	0	34	535	870						Frog_fixed.avi	0
29965	1799	538.3654	881.9623	0.6497101	0.6759098	609.7305	4.421338	0	532.0147	856.9862	0.5075513	0.6880071	612.632	4.421001	0	34	535	869						Frog_fixed.avi	0
29982	1800	540.165	879.785	0.6498607	0.6761254	609.9067	4.433369	0	532.7484	849.007	0.507687	0.6880868	612.6119	4.432348	0	34	536	864						Frog_fixed.avi	0
29998	1801	541.0267	886.6935	0.6499596	0.6762558	609.9688	4.425102	0	529.1766	853.3268	0.5078082	0.6881632	612.8555	4.42424	0	34	535	870						Frog_fixed.avi	0
30015	1802	542.2261	885.8918	0.6500674	0.6763813	610.1196	4.430792	0	530.8433	852.8169	0.5079104	0.6882313	612.9897	4.421756	0	34	537	869						Frog_fixed.avi	0
30032	1803	541.6202	889.4246	0.6501654	0.6764622	610.2371	4.413266	0	529.7308	856.8925	0.5079932	0.6882568	613.1748	4.418279	0	34	536	873						Frog_fixed.avi	0
30048	1804	541.5453	886.6341	0.6501969	0.6765395	610.3423	4.415683	0	531.9278	855.4034	0.5080478	0.6882443	613.2676	4.423806	0	34	537	871						Frog_fixed.avi	0
30065	1805	542.4291	882.5477	0.650223	0.6765811	610.5059	4.418845	0	528.2477	855.0591	0.5080893	0.6881967	613.3013	4.406453	0	34	535	869						Frog_fixed.avi	0
30082	1806	548.171	882.6191	0.6502184	0.6766568	610.6573	4.421015	0	528.5053	856.5353	0.5081165	0.6881484	613.5253	4.407124	0	34	538	870						Frog_fixed.avi	0
30098	1807	545.7783	882.4291	0.6502063	0.6766813	610.7391	4.424633	0	526.6788	852.9061	0.5081278	0.6881636	613.6277	4.411242	0	34	536	868						Frog_fixed.avi	0
30115	1808	549.3033	879.2623	0.6502131	0.6767725	610.8082	4.429353	0	524.6111	855.8173	0.5081353	0.6881924	613.7418	4.404818	0	34	537	868						Frog_fixed.avi	0
30132	1809	547.4644	881.9659	0.6502197	0.6768875	610.9244	4.426073	0	524.9144	854.9741	0.5081609	0.6883258	613.7841	4.404925	0	34	536	868						Frog_fixed.avi	0
30148	1810	547.4816	882.5753	0.6502233	0.6770276	610.936	4.417171	0	525.2062	852.2745	0.5081936	0.6885512	613.8221	4.40819	0	34	536	867						Frog_fixed.avi	0
30165	1811	547.1622	884.0397	0.6502123	0.6772693	611.0549	4.420143	0	525.9465	856.9701	0.5082161	0.6887386	613.9349	4.408312	0	34	537	871						Frog_fixed.avi	0
30182	1812	547.0781	881.1644	0.6502411	0.6776413	610.978	4.422071	0	525.8076	856.1476	0.5082558	0.6889565	613.8577	4.413254	0	34	536	869						Frog_fixed.avi	0
30198	1813	547.1016	886.4472	0.6502707	0.6778457	610.9305	4.413108	0	523.2974	855.3738	0.508296	0.6891904	613.9055	4.406914	0	34	535	871						Frog_fixed.avi	0
30215	1814	521.6738	893.0131	0.6504259	0.678176	611.0478	4.423197	0	506.3259	866.3041	0.5084916	0.6895095	613.8965	4.40032	0	35	514	880						Frog_fixed.avi	0
30232	1815	492.4734	924.6273	0.650606	0.678466	611.1892	4.405084	0	474.069	899.4016	0.5087391	0.6896859	613.8408	4.401002	0	35	483	912						Frog_fixed.avi	0
30248	1816	497.887	925.1332	0.650694	0.6785764	611.1138	4.394936	0	487.8607	896.5074	0.5088198	0.6897289	613.8149	4.382329	0	35	493	911						Frog_fixed.avi	0
30265	1817	494.3901	920.7086	0.6507888	0.6787007	610.905	4.40936	0	480.4819	895.7404	0.5089001	0.6897862	613.7924	4.38166	0	35	487	908						Frog_fixed.avi	0
30282	1818	495.0601	924.9226	0.6508878	0.6788428	610.855	4.395613	0	473.2334	897.9973	0.5089779	0.6898639	613.7378	4.376515	0	35	484	911						Frog_fixed.avi	0
30298	1819	496.1197	926.6765	0.651037	0.6789886	610.9509	4.405818	0	474.702	894.4858	0.5090787	0.689974	613.5674	4.386361	0	35	485	911						Frog_fixed.avi	0
30315	1820	496.7456	921.2684	0.6511921	0.6792672	610.8195	4.39031	0	476.7938	886.7221	0.5091926	0.690186	613.5903	4.367795	0	35	487	904						Frog_fixed.avi	0
30332	1821	496.0309	924.7397	0.6513051	0.6794425	610.7293	4.400462	0	482.6171	892.793	0.5093451	0.6903382	613.4352	4.365054	0	35	489	909						Frog_fixed.avi	0
30348	1822	491.7773	926.2912	0.6514235	0.6796981	610.7116	4.400985	0	478.4948	888.7963	0.509437	0.690523	613.4631	4.401091	0	35	485	908						Frog_fixed.avi	0
30365	1823	495.4911	918.6647	0.6515762	0.6800545	610.7017	4.396724	0	476.3959	891.8036	0.5095332	0.6908093	613.3699	4.38084	0	35	486	905						Frog_fixed.avi	0
30382	1824	494.3097	922.3734	0.6517051	0.680312	610.6948	4.405293	0	470.9252	890.373	0.5096254	0.6911166	613.2401	4.370059	0	35	483	906						Frog_fixed.avi	0
30398	1825	494.9348	923.5648	0.6517912	0.6806853	610.4778	4.37998	0	479.1533	895.9109	0.5097275	0.6913403	612.934	4.391354	0	35	487	910						Frog_fixed.avi	0
30415	1826	493.1176	923.8505	0.6518519	0.6810332	610.4694	4.39015	0	475.5413	890.5427	0.509802	0.6917179	613.0677	4.366081	0	35	484	907						Frog_fixed.avi	0
30432	1827	492.3524	924.7427	0.6519134	0.6813777	610.3879	4.396643	0	476.9424	892.2552	0.509857	0.692005	613.1219	4.362449	0	35	485	908						Frog_fixed.avi	0
30448	1828	492.6561	919.5668	0.6519395	0.6817904	610.3416	4.384831	0	478.5055	894.8829	0.5098922	0.6922932	613.1042	4.389025	0	35	486	907						Frog_fixed.avi	0
30465	1829	494.6528	925.9145	0.6519684	0.6820651	610.3972	4.399947	0	478.0068	883.1497	0.5099352	0.6926677	613.1953	4.361025	0	35	486	905						Frog_fixed.avi	0
30482	1830	493.8003	923.5331	0.6520134	0.6823182	610.4968	4.387504	0	480.1224	893.6292	0.5099484	0.692839	613.2104	4.362567	0	35	487	909						Frog_fixed.avi	0
30498	1831	494.9434	923.1143	0.6520119	0.6825099	610.488	4.381799	0	477.5302	893.7147	0.509967	0.6929784	613.2293	4.371273	0	35	486	908						Frog_fixed.avi	0
30515	1832	492.4689	920.7017	0.6520096	0.6826047	610.4957	4.391628	0	479.4986	886.8493	0.5099835	0.6931573	613.2746	4.361768	0	35	486	904						Frog_fixed.avi	0
30532	1833	491.4751	920.4692	0.6519797	0.6826128	610.4421	4.380167	0	476.7176	889.6165	0.5099791	0.6931894	613.3045	4.371833	0	35	484	905						Frog_fixed.avi	0
30548	1834	490.8568	917.8658	0.6519572	0.6825611	610.4539	4.37909	0	478.8723	892.6526	0.5099729	0.6931403	613.3083	4.3599	0	35	485	905						Frog_fixed.avi	0
30565	1835	494.2811	918.9343	0.651938	0.682406	610.5706	4.382269	0	481.3229	889.6409	0.5099524	0.6930514	613.3202	4.363471	0	35	488	904						Frog_fixed.avi	0
30581	1836	497.8755	923.0224	0.6518847	0.6822334	610.509	4.371252	0	480.4643	889.7631	0.5099218	0.6928988	613.3327	4.351021	0	35	489	906						Frog_fixed.avi	0
30598	1837	496.7832	918.9614	0.6518402	0.6821334	610.5567	4.362804	0	481.489	885.0013	0.5098836	0.6927962	613.2936	4.334865	0	35	489	902						Frog_fixed.avi	0
30615	1838	496.9488	925.1719	0.6518234	0.6820502	610.4653	4.352168	0	481.0673	887.2585	0.5098671	0.6927194	613.2513	4.323487	0	35	489	906						Frog_fixed.avi	0
30631	1839	494.5865	919.9863	0.6518279	0.6819719	610.39	4.341867	0	479.5025	883.8138	0.5098823	0.6926548	613.2682	4.307808	0	35	487	902						Frog_fixed.avi	0
30648	1840	491.5919	920.1683	0.6518672	0.6819603	610.3331	4.344428	0	479.2819	885.9429	0.5099376	0.6925963	613.3007	4.307181	0	35	485	903						Frog_fixed.avi	0
30665	1841	491.3029	917.5416	0.6519612	0.681964	610.177	4.343822	0	476.3533	883.4222	0.5100109	0.6925448	613.2922	4.306583	0	35	484	900						Frog_fixed.avi	0
30681	1842	499.8407	918.3759	0.6521381	0.6819901	610.0687	4.337674	0	477.245	884.3677	0.5101424	0.6925199	613.0516	4.296237	0	35	489	901						Frog_fixed.avi	0
30698	1843	516.2278	910.9334	0.6521991	0.6819444	609.9041	4.323414	0	500.0143	877.4335	0.5101701	0.6923605	612.9133	4.297963	0	35	508	894						Frog_fixed.avi	0
30715	1844	623.7054	829.6003	0.6518503	0.6815761	609.9129	4.334463	0	625.2308	797.7756	0.5099228	0.6918606	613.1474	4.297566	0	36	624	814						Frog_fixed.avi	0
30731	1845	671.1733	780.4697	0.6518566	0.6811982	609.9589	4.335383	0	657.5638	759.569	0.5099531	0.6913542	613.1711	4.311151	0	36	664	770						Frog_fixed.avi	0
30748	1846	672.5527	788.4123	0.6522027	0.6810935	609.5283	4.311477	0	660.6196	767.4825	0.5101846	0.6912476	612.7185	4.29249	0	36	667	778						Frog_fixed.avi	0
30765	1847	675.2817	784.8629	0.652503	0.681044	609.2663	4.319549	0	656.4129	759.7081	0.510411	0.6911601	612.7416	4.286843	0	36	666	772						Frog_fixed.avi	0
30781	1848	674.602	782.2148	0.6528484	0.6811196	609.2772	4.315309	0	659.0427	761.1094	0.5106789	0.6911606	612.326	4.289427	0	36	667	772						Frog_fixed.avi	0
30798	1849	668.3472	787.6135	0.6531402	0.6811832	608.9008	4.293418	0	656.8664	760.0095	0.5108907	0.6912029	612.3307	4.27091	0	36	663	774						Frog_fixed.avi	0
30815	1850	673.5942	783.5275	0.6534567	0.6813581	608.9148	4.298348	0	659.6993	763.8026	0.5111628	0.6913027	612.0014	4.271333	0	36	667	774						Frog_fixed.avi	0
30831	1851	673.5034	778.7289	0.6537219	0.6816791	608.632	4.292583	0	658.7122	759.7214	0.5113378	0.6915514	611.8701	4.262863	0	36	666	769						Frog_fixed.avi	0
30848	1852	674.3466	787.0029	0.6539766	0.6819286	608.5794	4.283618	0	662.1024	758.5181	0.511556	0.6918944	611.613	4.265297	0	36	668	773						Frog_fixed.avi	0
30865	1853	671.0017	783.8497	0.6541539	0.6821851	608.3317	4.278827	0	655.9968	755.9707	0.5116961	0.6921229	611.591	4.25778	0	36	663	770						Frog_fixed.avi	0
30881	1854	674.6955	779.325	0.6543318	0.6825137	608.155	4.272648	0	662.3999	759.9965	0.5118355	0.6923857	611.3563	4.267537	0	36	669	770						Frog_fixed.avi	0
30898	1855	678.2242	782.1685	0.6545059	0.682655	608.1635	4.273583	0	661.1849	753.8593	0.5119402	0.6926309	611.0466	4.246361	0	36	670	768						Frog_fixed.avi	0
30915	1856	728.0222	703.3578	0.6542029	0.6821894	607.9012	4.287638	0	735.6375	677.2909	0.5118231	0.6920962	611.2779	4.266119	0	37	732	690						Frog_fixed.avi	0
30931	1857	828.0255	552.4661	0.6536698	0.6815807	608.1083	4.272356	0	840.0821	536.9097	0.5114788	0.6912876	611.2046	4.218706	0	37	834	545						Frog_fixed.avi	0
30948	1858	907.3311	472.956	0.6533044	0.6813727	608.2097	4.288192	0	910.8999	475.3353	0.5110987	0.6910969	611.4059	4.206612	0	37	909	474						Frog_fixed.avi	0
30965	1859	907.6053	480.3796	0.653304	0.6814232	608.01	4.26893	0	906.2581	479.2825	0.5109809	0.6912312	611.1611	4.212649	0	37	907	480						Frog_fixed.avi	0
30981	1860	913.9655	482.4579	0.6532708	0.681499	607.9286	4.25851	0	914.7449	478.7927	0.5108743	0.6913617	611.0527	4.21348	0	37	914	481						Frog_fixed.avi	0
30998	1861	908.4341	475.3506	0.6531521	0.6816717	607.8173	4.238693	0	902.0743	479.4435	0.5106602	0.6915172	611.1846	4.19268	0	37	905	477						Frog_fixed.avi	0
31015	1862	912.2527	479.7517	0.6530378	0.6817298	607.92	4.250861	0	905.6815	477.8789	0.5104874	0.691731	611.043	4.192558	0	37	909	479						Frog_fixed.avi	0
31031	1863	907.2229	481.9077	0.6528102	0.6817163	607.8856	4.253129	0	904.4786	477.1409	0.5102891	0.6918589	611.2551	4.176161	0	37	906	480						Frog_fixed.avi	0
31048	1864	911.9797	474.8553	0.6526123	0.6816835	607.8499	4.244637	0	905.5646	476.0187	0.5100341	0.6919215	611.0869	4.199126	0	37	909	475						Frog_fixed.avi	0
31065	1865	907.8931	478.6703	0.6523569	0.6815777	607.956	4.2388	0	905.4142	474.8591	0.5098057	0.6919471	611.2737	4.187681	0	37	907	477						Frog_fixed.avi	0
31081	1866	909.9912	480.2089	0.6521035	0.6814806	607.881	4.24469	0	899.3153	480.0544	0.5095233	0.6919737	611.1072	4.181344	0	37	905	480						Frog_fixed.avi	0
31098	1867	907.0291	482.3293	0.65181	0.6813145	607.9897	4.228328	0	905.0759	476.2281	0.5092725	0.6919666	611.345	4.178768	0	37	906	479						Frog_fixed.avi	0
31114	1868	911.014	480.1096	0.6515279	0.6811889	608.106	4.234763	0	904.4457	480.6634	0.5089829	0.6919802	611.2018	4.18739	0	37	908	480						Frog_fixed.avi	0
31131	1869	912.075	473.7605	0.651202	0.6810572	607.9664	4.22063	0	901.09	477.1922	0.5086927	0.6919858	611.5732	4.175693	0	37	907	475						Frog_fixed.avi	0
31148	1870	905.8524	486.4676	0.6508863	0.6809698	608.058	4.227858	0	904.2001	481.8646	0.5083993	0.6919878	611.3194	4.186493	0	37	905	484						Frog_fixed.avi	0
31164	1871	913.1658	479.4326	0.650593	0.6809536	608.0153	4.22909	0	899.4729	486.9218	0.5080814	0.6920358	611.4786	4.186241	0	37	906	483						Frog_fixed.avi	0
31181	1872	911.9062	483.7224	0.6502522	0.6809694	607.9724	4.244913	0	904.3695	484.8497	0.5078003	0.6921172	611.5692	4.188658	0	37	908	484						Frog_fixed.avi	0
31198	1873	910.9532	481.1602	0.6500123	0.6810016	608.1342	4.24229	0	903.6417	489.3668	0.5075293	0.6922383	611.4833	4.174816	0	37	907	485						Frog_fixed.avi	0
31214	1874	909.0911	479.7278	0.6497208	0.6810358	607.9648	4.224187	0	902.1451	483.4869	0.5072917	0.6923605	611.6749	4.210659	0	37	906	482						Frog_fixed.avi	0
31231	1875	914.9139	487.0327	0.6495429	0.6810402	607.9998	4.234148	0	904.7083	482.6144	0.5070722	0.6925072	611.5984	4.218586	0	37	910	485						Frog_fixed.avi	0
31248	1876	912.0719	480.2579	0.6493056	0.6809842	608.026	4.25644	0	902.5283	481.7097	0.5068604	0.6925097	611.6403	4.22056	0	37	907	481						Frog_fixed.avi	0
31264	1877	909.639	474.6841	0.6491297	0.6809035	607.8989	4.235084	0	902.0507	480.2696	0.5066969	0.6924789	611.7599	4.25016	0	37	906	477						Frog_fixed.avi	0
31281	1878	910.3244	481.926	0.6489438	0.6807493	607.9793	4.269654	0	911.4608	479.1551	0.5065181	0.6924263	611.4901	4.236425	0	37	911	481						Frog_fixed.avi	0
31298	1879	911.3838	473.9732	0.6488056	0.6806588	607.9437	4.250008	0	904.3247	487.0859	0.5063419	0.6923323	611.5508	4.261418	0	37	908	481						Frog_fixed.avi	0
31314	1880	913.7042	480.4227	0.6486402	0.6805105	607.7652	4.27327	0	902.3663	482.8381	0.5061462	0.6923007	611.4399	4.227462	0	37	908	482						Frog_fixed.avi	0
31331	1881	908.3677	489.7626	0.6484646	0.6804578	607.7235	4.264629	0	903.4729	490.1073	0.5059847	0.6922945	611.2919	4.245934	0	37	906	490						Frog_fixed.avi	0
31348	1882	906.0501	482.3593	0.6482715	0.6805264	607.5402	4.269774	0	905.6788	479.5827	0.5057966	0.6924284	611.3469	4.271933	0	37	906	481						Frog_fixed.avi	0
31364	1883	910.265	474.8341	0.6481207	0.6806287	607.4601	4.269921	0	905.2074	476.6274	0.5055933	0.6925798	611.1778	4.268483	0	37	908	476						Frog_fixed.avi	0
31381	1884	914.3273	475.719	0.6479632	0.680731	607.2382	4.290222	0	906.8831	477.5198	0.5054334	0.6926965	610.9587	4.267393	0	37	911	477						Frog_fixed.avi	0
31398	1885	906.1326	477.8681	0.647778	0.6808968	607.0963	4.311853	0	907.5258	476.4153	0.5052512	0.6928297	611.0902	4.282677	0	37	907	477						Frog_fixed.avi	0
31414	1886	913.0901	477.5147	0.6476426	0.6809815	607.0945	4.306413	0	901.3093	485.2788	0.5050377	0.6929173	610.8666	4.302155	0	37	907	481						Frog_fixed.avi	0
31431	1887	908.7643	486.6079	0.6474894	0.6810008	606.8887	4.323385	0	905.601	490.4053	0.5049125	0.6929849	610.7094	4.304442	0	37	907	489						Frog_fixed.avi	0
31447	1888	909.8309	480.8012	0.6473666	0.6810036	606.6293	4.325307	0	905.541	484.1721	0.5047597	0.6930309	610.4564	4.331219	0	37	908	482						Frog_fixed.avi	0
31464	1889	911.385	486.4636	0.6472915	0.6809692	606.472	4.334681	0	906.6094	484.9587	0.5046411	0.6930178	610.4163	4.323148	0	37	909	486						Frog_fixed.avi	0
31481	1890	914.1338	482.4753	0.6472359	0.6809328	606.3896	4.344537	0	904.4888	481.0695	0.5045467	0.6929834	610.3492	4.339868	0	37	909	482						Frog_fixed.avi	0
31497	1891	915.1659	482.1163	0.6472058	0.6808977	606.2979	4.355272	0	910.9265	480.1785	0.5044826	0.6929376	610.2695	4.342697	0	37	913	481						Frog_fixed.avi	0
31514	1892	917.9357	479.4678	0.6471841	0.680894	606.1214	4.365792	0	913.7345	479.6525	0.5044544	0.6929105	610.1605	4.364479	0	37	916	480						Frog_fixed.avi	0
31531	1893	913.3711	481.8405	0.6472076	0.6808895	605.9777	4.360238	0	909.7728	479.9735	0.5044476	0.6928977	610.0568	4.378311	0	37	912	481						Frog_fixed.avi	0
31547	1894	916.8426	477.4084	0.64724	0.6808808	605.7995	4.38471	0	914.8403	479.8792	0.50445	0.6928762	609.8746	4.375089	0	37	916	479						Frog_fixed.avi	0
31564	1895	913.0602	480.1003	0.6472802	0.6808756	605.678	4.370437	0	915.8507	481.21	0.5044705	0.6928782	609.6461	4.376069	0	37	914	481						Frog_fixed.avi	0
31581	1896	913.1309	479.0057	0.6473325	0.6809025	605.4851	4.364968	0	916.3247	479.9071	0.5044957	0.6928564	609.4575	4.379676	0	37	915	479						Frog_fixed.avi	0
31597	1897	916.0755	477.0752	0.6473957	0.6809138	605.2674	4.391886	0	922.3176	479.658	0.50455	0.6928557	609.1432	4.389641	0	37	919	478						Frog_fixed.avi	0
31614	1898	916.7695	475.3228	0.6474599	0.6809466	604.9584	4.398473	0	915.8027	480.973	0.5045751	0.6928515	608.9641	4.382088	0	37	916	478						Frog_fixed.avi	0
31631	1899	914.6213	477.5101	0.6475149	0.680953	604.7651	4.401355	0	917.0543	473.6589	0.5045995	0.6928408	608.8597	4.383223	0	37	916	476						Frog_fixed.avi	0
31647	1900	913.3947	480.0843	0.6475691	0.6809654	604.6401	4.412506	0	917.2742	476.5171	0.504621	0.6928127	608.722	4.403484	0	37	915	478						Frog_fixed.avi	0
31664	1901	911.5854	481.0421	0.6476222	0.6809329	604.439	4.417245	0	913.4668	475.8275	0.5046502	0.6927598	608.5681	4.431814	0	37	913	478						Frog_fixed.avi	0
31681	1902	924.6927	505.0854	0.6476261	0.6809522	604.3035	4.423663	0	924.6622	498.9305	0.5046458	0.6927554	608.4615	4.41634	0	37	925	502						Frog_fixed.avi	0
31697	1903	923.5754	501.626	0.6477172	0.6808836	603.9565	4.418706	0	922.46	502.1837	0.5046841	0.6926434	608.2775	4.423873	0	37	923	502						Frog_fixed.avi	0
31714	1904	929.9343	503.1404	0.6478044	0.6807637	603.9044	4.439792	0	920.6812	502.6228	0.5047172	0.6925201	608.046	4.424493	0	37	925	503						Frog_fixed.avi	0
31731	1905	927.188	502.2578	0.6478763	0.6807468	603.8379	4.44406	0	924.0009	499.8741	0.504759	0.6924483	607.8773	4.436889	0	37	926	501						Frog_fixed.avi	0
31747	1906	925.276	502.5052	0.6479715	0.6807978	603.7501	4.451452	0	925.3816	498.3428	0.5048195	0.6924454	607.6221	4.432228	0	37	925	500						Frog_fixed.avi	0
31764	1907	924.0605	505.8116	0.6480519	0.6808782	603.5545	4.430785	0	930.7614	493.1625	0.5048651	0.6924724	607.487	4.429541	0	37	927	499						Frog_fixed.avi	0
31781	1908	925.9387	501.3202	0.6481279	0.6809168	603.3049	4.453935	0	925.1311	501.197	0.5049081	0.6924658	607.3646	4.454098	0	37	926	501						Frog_fixed.avi	0
31797	1909	923.6435	504.005	0.648189	0.6809187	603.197	4.463492	0	927.9822	501.2766	0.5049286	0.6924382	607.2295	4.447952	0	37	926	503						Frog_fixed.avi	0
31814	1910	922.3964	504.1381	0.6482352	0.6808444	603.129	4.474206	0	923.7299	508.6324	0.5049606	0.6923125	607.0416	4.468451	0	37	923	506						Frog_fixed.avi	0
31831	1911	923.3978	498.5006	0.6482918	0.6806742	603.0174	4.475583	0	926.8595	503.9173	0.5049658	0.6921678	606.9508	4.464639	0	37	925	501						Frog_fixed.avi	0
31847	1912	922.4164	504.3852	0.6482807	0.6803018	602.8987	4.481851	0	924.3999	498.6281	0.5049433	0.6918643	606.8298	4.463904	0	37	923	502						Frog_fixed.avi	0
31864	1913	923.0236	499.8705	0.6482521	0.6798407	602.7296	4.49426	0	924.3578	502.9408	0.5048454	0.6913577	606.5092	4.486053	0	37	924	501						Frog_fixed.avi	0
31881	1914	920.5415	503.1671	0.6482036	0.6793828	602.6089	4.480732	0	925.7117	493.9525	0.5047657	0.6909466	606.294	4.482851	0	37	923	499						Frog_fixed.avi	0
31897	1915	922.0723	502.5872	0.6481721	0.6791044	602.4213	4.475307	0	922.4793	497.8308	0.5047221	0.6904942	606.1862	4.480072	0	37	922	500						Frog_fixed.avi	0
31914	1916	920.6428	505.4847	0.6482462	0.6789328	602.1864	4.48834	0	921.5737	498.1157	0.5047555	0.6903021	606.0833	4.492587	0	37	921	502						Frog_fixed.avi	0
31931	1917	923.8455	502.601	0.6484801	0.6789457	601.9801	4.49549	0	921.2341	496.5824	0.5049589	0.6902117	605.9108	4.490137	0	37	923	500						Frog_fixed.avi	0
31947	1918	922.327	502.9021	0.648857	0.6790782	601.7214	4.4992	0	920.0544	494.0375	0.5052812	0.6902875	605.7665	4.491627	0	37	921	498						Frog_fixed.avi	0
31964	1919	923.1793	506.4935	0.6494135	0.6791979	601.6487	4.504225	0	918.2731	501.067	0.5057821	0.6903705	605.6085	4.496468	0	37	921	504						Frog_fixed.avi	0
31980	1920	921.2692	500.2007	0.6500366	0.6793664	601.4914	4.513059	0	922.0503	497.9645	0.5063869	0.6904839	605.3263	4.506001	0	37	922	499						Frog_fixed.avi	0
31997	1921	921.2146	501.1737	0.6507456	0.6794201	601.2698	4.512761	0	919.4286	505.9483	0.5070342	0.69054	605.0856	4.496204	0	37	920	504						Frog_fixed.avi	0
32014	1922	921.4567	504.214	0.6513983	0.6793808	601.152	4.503494	0	929.6162	500.0545	0.5076767	0.6905549	605.0747	4.517465	0	37	926	502						Frog_fixed.avi	0
32031	1923	919.5782	508.4633	0.6520199	0.6792276	600.9972	4.505364	0	926.8554	497.5369	0.5082565	0.6904745	604.8313	4.518783	0	37	923	503						Frog_fixed.avi	0
32047	1924	922.4572	499.7521	0.6525361	0.6790816	600.6359	4.517455	0	925.2725	492.9727	0.5087546	0.6903621	604.6277	4.525394	0	37	924	496						Frog_fixed.avi	0
32064	1925	915.6703	503.2151	0.6529557	0.6788427	600.5876	4.516951	0	920.9854	494.7139	0.5091124	0.6901864	604.3246	4.516874	0	37	918	499						Frog_fixed.avi	0
32080	1926	922.021	505.1229	0.6532695	0.6786065	600.3181	4.514604	0	920.4119	503.249	0.5094097	0.6898918	604.171	4.543574	0	37	921	504						Frog_fixed.avi	0
32097	1927	919.1625	502.1073	0.6534755	0.6783592	600.0759	4.522992	0	921.5692	501.5529	0.5095595	0.6896105	604.0092	4.504987	0	37	920	502						Frog_fixed.avi	0
32114	1928	918.003	504.8691	0.6535553	0.6781043	599.8483	4.527489	0	915.907	506.1028	0.5096123	0.6892078	603.8243	4.518883	0	37	917	505						Frog_fixed.avi	0
32130	1929	918.1953	504.3218	0.6535705	0.6778022	599.6513	4.529099	0	921.5179	503.2693	0.5096343	0.6888456	603.4915	4.52489	0	37	920	504						Frog_fixed.avi	0
32147	1930	917.6468	501.2709	0.6535293	0.6775374	599.3712	4.528621	0	923.8442	495.9239	0.5095549	0.6885304	603.4863	4.523993	0	37	921	499						Frog_fixed.avi	0
32164	1931	916.1072	498.7877	0.6534501	0.6773043	599.0681	4.528745	0	918.1061	498.7657	0.5094211	0.6881413	603.1194	4.518575	0	37	917	499						Frog_fixed.avi	0
32180	1932	912.1957	502.4239	0.6533504	0.6771442	598.7778	4.508737	0	916.8571	498.628	0.5092844	0.6878726	602.9327	4.517177	0	37	915	501						Frog_fixed.avi	0
32197	1933	916.3892	510.2018	0.653244	0.6770476	598.4523	4.523092	0	924.4263	499.4379	0.5091705	0.6876252	602.6954	4.533485	0	37	920	505						Frog_fixed.avi	0
32214	1934	919.3229	503.748	0.6531357	0.6771044	598.2692	4.51482	0	922.2169	505.8997	0.5089857	0.6873937	602.3466	4.524912	0	37	921	505						Frog_fixed.avi	0
32230	1935	920.2568	502.5901	0.6529884	0.6771793	597.9116	4.522771	0	921.6411	500.2442	0.5087906	0.6872661	602.2686	4.510151	0	37	921	501						Frog_fixed.avi	0
32247	1936	920.9125	504.9547	0.6527913	0.6772712	597.7837	4.51731	0	923.8256	494.9638	0.5085468	0.6871984	601.9124	4.525865	0	37	922	500						Frog_fixed.avi	0
32264	1937	915.2204	500.1439	0.6525316	0.6773714	597.6135	4.523854	0	930.5653	495.7701	0.5082846	0.6872118	601.644	4.514854	0	37	923	498						Frog_fixed.avi	0
32280	1938	921.6888	498.7062	0.6522392	0.6774411	597.2542	4.52867	0	926.8126	500.8254	0.5079088	0.6872467	601.4732	4.518185	0	37	924	500						Frog_fixed.avi	0
32297	1939	919.256	508.2032	0.6518731	0.6773014	597.1906	4.528189	0	928.7949	499.5818	0.5074992	0.6872512	601.226	4.526477	0	37	924	504						Frog_fixed.avi	0
32314	1940	918.0719	496.5963	0.6514716	0.6770764	597.0367	4.534334	0	931.1099	495.2381	0.5070696	0.6871951	600.9866	4.527682	0	37	925	496						Frog_fixed.avi	0
32330	1941	920.1993	501.4445	0.6510826	0.6767195	596.8813	4.524748	0	929.3848	496.307	0.5066503	0.6871341	600.6782	4.526639	0	37	925	499						Frog_fixed.avi	0
32347	1942	919.8502	503.3198	0.6507147	0.6763727	596.6438	4.536646	0	925.6627	496.573	0.5062506	0.6871774	600.561	4.529351	0	37	923	500						Frog_fixed.avi	0
32364	1943	920.1292	498.7088	0.6503841	0.6760623	596.6134	4.541929	0	928.1116	497.5592	0.5058817	0.6872797	600.4288	4.517079	0	37	924	498						Frog_fixed.avi	0
32380	1944	919.6622	500.2946	0.6500699	0.6758007	596.369	4.537113	0	926.4603	499.4195	0.5055679	0.6873983	600.4636	4.545573	0	37	923	500						Frog_fixed.avi	0
32397	1945	928.9675	528.5295	0.6496589	0.6757172	596.3177	4.543052	0	933.4402	521.884	0.5052454	0.687782	600.3097	4.543259	0	37	931	525						Frog_fixed.avi	0
32414	1946	987.4824	749.0826	0.6488293	0.6765663	596.4277	4.558037	0	1006.163	743.7444	0.5049222	0.6888904	600.2595	4.536831	0	38	997	746						Frog_fixed.avi	0
32430	1947	979.4064	805.7968	0.6484245	0.6765275	596.5121	4.550308	0	999.6289	801.2598	0.5046006	0.6891376	600.3531	4.540637	0	38	990	804						Frog_fixed.avi	0
32447	1948	983.9766	798.9812	0.6481284	0.676044	596.3089	4.53832	0	998.5421	798.2354	0.5041631	0.6888367	600.4648	4.524978	0	38	991	799						Frog_fixed.avi	0
32464	1949	986.9832	809.0456	0.6478016	0.6758054	596.5622	4.551432	0	999.754	802.9793	0.503788	0.6887647	600.6672	4.538578	0	38	993	806						Frog_fixed.avi	0
32480	1950	982.4423	808.8087	0.6474605	0.6757075	596.6523	4.550818	0	1007.211	800.9448	0.5034449	0.6888051	600.9662	4.53161	0	38	995	805						Frog_fixed.avi	0
32497	1951	990.6787	809.0261	0.6471662	0.6757684	596.7197	4.538897	0	1005.23	805.9088	0.5031299	0.6889401	601.1261	4.534803	0	38	998	807						Frog_fixed.avi	0
32514	1952	983.7145	806.0676	0.6469076	0.6758347	597.0388	4.543413	0	1005.502	799.184	0.5029257	0.6891063	601.383	4.540509	0	38	995	803						Frog_fixed.avi	0
32530	1953	989.4464	805.7656	0.6467065	0.675892	597.2621	4.556752	0	1004.434	795.8527	0.5027609	0.6892759	601.7952	4.531432	0	38	997	801						Frog_fixed.avi	0
32547	1954	991.8368	809.5684	0.646567	0.6758739	597.5734	4.546712	0	1008.417	794.5692	0.5026599	0.6893616	602.1545	4.552631	0	38	1000	802						Frog_fixed.avi	0
32564	1955	992.2074	808.336	0.6464664	0.6758062	597.8723	4.558675	0	1008.439	795.6171	0.5026182	0.6893435	602.502	4.562578	0	38	1000	802						Frog_fixed.avi	0
32580	1956	987.1558	810.4832	0.6464193	0.6756696	598.316	4.552407	0	1005.998	794.9509	0.5026314	0.6892413	602.778	4.547569	0	38	997	803						Frog_fixed.avi	0
32597	1957	992.5348	807.1068	0.6464255	0.6755372	598.7212	4.562932	0	999.9938	803.2592	0.5026704	0.6890458	603.0618	4.546735	0	38	996	805						Frog_fixed.avi	0
32613	1958	993.9477	806.0162	0.6465085	0.6753809	599.0922	4.574911	0	1001.238	801.332	0.5027815	0.6888915	603.42	4.541708	0	38	998	804						Frog_fixed.avi	0
32630	1959	991.7411	806.2787	0.6465933	0.6753318	599.3835	4.568191	0	1005.794	801.485	0.5029531	0.6888324	603.8484	4.543137	0	38	999	804						Frog_fixed.avi	0
32647	1960	989.2621	804.4493	0.646706	0.6753721	599.6773	4.575909	0	998.9652	798.6706	0.5031112	0.6888731	604.0323	4.537947	0	38	994	802						Frog_fixed.avi	0
32663	1961	992.8561	801.77	0.6468334	0.6754552	600.084	4.574607	0	997.9914	802.8432	0.5032889	0.6890004	604.2687	4.536631	0	38	995	802						Frog_fixed.avi	0
32680	1962	992.0654	806.3434	0.6469032	0.6755472	600.4566	4.548635	0	997.7565	799.065	0.5034096	0.6891729	604.6486	4.52693	0	38	995	803						Frog_fixed.avi	0
32697	1963	991.0496	802.2314	0.6468968	0.6756121	600.7504	4.546681	0	999.2361	789.0043	0.5034698	0.68937	604.8923	4.525811	0	38	995	796						Frog_fixed.avi	0
32713	1964	993.6167	800.6125	0.6468365	0.6756349	601.0822	4.548314	0	996.9775	789.8323	0.5034592	0.689478	605.1313	4.501762	0	38	995	795						Frog_fixed.avi	0
32730	1965	994.4998	803.8975	0.646695	0.6755573	601.2607	4.523897	0	997.7697	791.3452	0.5033773	0.6895489	605.5496	4.503437	0	39	996	798						Frog_fixed.avi	0
32747	1966	1040.144	807.8621	0.6463214	0.6755	601.6716	4.52707	0	1052.906	801.5161	0.5031524	0.689604	606.0455	4.485089	0	39	1047	805						Frog_fixed.avi	0
32763	1967	1030.02	811.5374	0.6461192	0.6753201	602.0001	4.50166	0	1050.391	802.9941	0.5030332	0.6896421	606.4152	4.480353	0	39	1040	807						Frog_fixed.avi	0
32780	1968	1030.386	804.9431	0.6459357	0.6752493	602.0721	4.492697	0	1042.452	802.1044	0.5028829	0.6896582	606.6357	4.478099	0	39	1036	804						Frog_fixed.avi	0
32797	1969	1030.942	805.6321	0.6457709	0.6751869	602.3902	4.480108	0	1042.901	800.8346	0.5027789	0.6896833	606.8334	4.466771	0	39	1037	803						Frog_fixed.avi	0
32813	1970	1031.959	810.1458	0.6456328	0.6750624	602.6421	4.479663	0	1046.489	804.6913	0.5027041	0.6896987	606.9625	4.46952	0	39	1039	807						Frog_fixed.avi	0
32830	1971	1029.318	810.083	0.6454887	0.6749726	602.7459	4.459019	0	1042.083	802.2589	0.5025904	0.689701	607.296	4.442652	0	39	1036	806						Frog_fixed.avi	0
32847	1972	1025.356	810.0546	0.6453118	0.6747792	602.9389	4.459475	0	1041.786	802.3224	0.5024825	0.6896006	607.5152	4.447159	0	39	1034	806						Frog_fixed.avi	0
32863	1973	1031.323	807.4631	0.6451557	0.6745526	603.1517	4.451667	0	1042.405	803.4224	0.5023847	0.6894495	607.6965	4.441129	0	39	1037	805						Frog_fixed.avi	0
32880	1974	1030.768	807.694	0.644936	0.6742758	603.4057	4.431116	0	1048.738	796.7238	0.5022242	0.6892331	608.0654	4.438802	0	39	1040	802						Frog_fixed.avi	0
32897	1975	1029.098	807.8494	0.644697	0.6739704	603.4469	4.425129	0	1040.715	803.9025	0.5020174	0.688979	608.1388	4.413418	0	39	1035	806						Frog_fixed.avi	0
32913	1976	1034.491	802.9319	0.6444687	0.6738168	603.7956	4.421782	0	1044.252	801.3992	0.5018194	0.6888809	608.2909	4.428481	0	39	1039	802						Frog_fixed.avi	0
32930	1977	1031.24	810.5291	0.6441881	0.6737301	603.8068	4.41132	0	1046.617	802.0272	0.5016177	0.6888832	608.6764	4.427805	0	39	1039	806						Frog_fixed.avi	0
32947	1978	1033.097	807.3033	0.6439567	0.6737567	604.1456	4.422336	0	1044.508	799.5342	0.5013716	0.6890464	608.7208	4.4156	0	39	1039	803						Frog_fixed.avi	0
32963	1979	1034.413	806.7406	0.6436552	0.6738694	604.2213	4.395586	0	1044.586	799.283	0.5011584	0.6893407	608.9202	4.396108	0	39	1039	803						Frog_fixed.avi	0
32980	1980	1033.009	810.472	0.6433952	0.6740364	604.3779	4.394099	0	1043.538	799.2041	0.5009077	0.6895413	608.9687	4.370447	0	39	1038	805						Frog_fixed.avi	0
32997	1981	1030.958	810.4806	0.6430847	0.6741944	604.5226	4.375432	0	1042.487	799.423	0.5006605	0.6897333	609.1389	4.381324	0	39	1037	805						Frog_fixed.avi	0
33013	1982	1034.645	812.1279	0.6427819	0.674185	604.8198	4.369274	0	1039.448	802.3722	0.5003818	0.6898935	609.2339	4.371168	0	39	1037	807						Frog_fixed.avi	0
33030	1983	1030.38	815.6688	0.6424417	0.6740614	604.8452	4.348414	0	1038.706	800.9672	0.500101	0.6899304	609.4375	4.346397	0	39	1035	808						Frog_fixed.avi	0
33047	1984	1034.486	812.8734	0.6420549	0.6739115	604.9567	4.351662	0	1037.767	803.1371	0.4997687	0.6899014	609.6156	4.340606	0	39	1036	808						Frog_fixed.avi	0
33063	1985	1038.915	806.5635	0.6416768	0.673744	605.2187	4.331293	0	1037.531	797.6423	0.4994631	0.6898702	609.9406	4.328633	0	39	1038	802						Frog_fixed.avi	0
33080	1986	1035.56	813.1177	0.6413123	0.6735891	605.4211	4.309201	0	1036.206	802.7046	0.4991188	0.6898819	610.059	4.3064	0	39	1036	808						Frog_fixed.avi	0
33096	1987	1031.451	815.2656	0.6409248	0.6735246	605.4788	4.301966	0	1035.913	802.1948	0.4988143	0.689945	610.1195	4.299241	0	39	1034	809						Frog_fixed.avi	0
33113	1988	1036	812.8806	0.6405877	0.6734836	605.5112	4.28545	0	1036.573	799.9141	0.4985164	0.6901229	610.3721	4.298356	0	39	1036	806						Frog_fixed.avi	0
33130	1989	1036.504	813.1593	0.6402504	0.6733976	605.7628	4.281053	0	1038.64	798.884	0.4982901	0.6902342	610.5335	4.292813	0	39	1038	806						Frog_fixed.avi	0
33146	1990	1028.982	816.6405	0.6399344	0.6733295	605.8771	4.254548	0	1035.182	797.8587	0.4979846	0.6902783	610.7023	4.290638	0	39	1032	807						Frog_fixed.avi	0
33163	1991	1046.737	813.9243	0.6396135	0.673139	606.0806	4.256594	0	1059.13	798.4612	0.4977651	0.6902553	610.8144	4.25638	0	39	1053	806						Frog_fixed.avi	0
33180	1992	1061.212	811.6124	0.639319	0.6729149	606.1788	4.228007	0	1058.98	795.9765	0.4974653	0.6901739	610.9775	4.237685	0	39	1060	804						Frog_fixed.avi	0
[truncated: 29,304 more rows]
