# Supplementary material for: Young children integrate current observations, priors and agent information to predict others’ actions
Source: PLoS One. 2019 May 22;14(5):e0200976. doi: 10.1371/journal.pone.0200976 (PMC6530825; doi:10.1371/journal.pone.0200976)
Supplement: S1 Dataset — (ZIP) [file pone.0200976.s003.zip › PONE-D-18-19791R1_Data/24-month-olds/Anonymized_13_24-Combined-Data.tsv]

Recording name:	K_13_24
Recording resolution:	1280 x 1024
Fixation filter: Tobii fixation filter
Velocity threshold: 35
Distance threshold: 35
Timestamp	Number	GazePointXLeft	GazePointYLeft	CamXLeft	CamYLeft	DistanceLeft	PupilLeft	ValidityLeft	GazePointXRight	GazePointYRight	CamXRight	CamYRight	DistanceRight	PupilRight	ValidityRight	FixationIndex	GazePointX	GazePointY	Event	EventKey	Data1	Data2	Descriptor	StimuliName	StimuliID
5	0	377.622	-66.99405	0.5232906	0.402828	567.9562	3.665611	0	416.5551	-56.08051	0.3667321	0.3877365	556.5578	3.755669	0	0	397	-62						No media	0
22	1	383.0732	-65.97577	0.52363	0.4031758	568.0873	3.69644	0	415.7178	-59.33829	0.3671128	0.3881909	556.1183	3.773801	0	0	399	-63						No media	0
39	2	252.0759	-13.06039	0.5241558	0.4039262	568.5959	3.721374	0	312.9494	21.12275	0.3681122	0.3886539	555.8738	3.780576	0	1	283	4						No media	0
55	3	122.9086	91.59856	0.5250612	0.4048271	568.8238	3.714831	0	158.2535	165.2225	0.3696243	0.3891108	555.5378	3.780327	0	1	141	128						No media	0
72	4	90.8434	94.08774	0.5256953	0.404953	569.1147	3.758859	0	141.4119	168.1768	0.3702865	0.3891978	555.3677	3.828861	0	1	116	131						No media	0
89	5	67.11841	98.14207	0.5262356	0.4046731	569.1063	3.768515	0	122.5588	181.7539	0.3707015	0.3888578	555.3388	3.800737	0	1	95	140						No media	0
105	6	73.13647	99.22704	0.5268159	0.4041646	569.0922	3.765512	0	129.2394	181.8723	0.3713056	0.3884277	554.934	3.818739	0	1	101	141						No media	0
122	7	73.00645	103.4886	0.5273189	0.4035499	569.0549	3.779482	0	130.0889	179.7051	0.3718319	0.3879265	554.7656	3.839248	0	1	102	142						No media	0
139	8	71.04116	102.5526	0.5277525	0.4030215	568.9607	3.786425	0	128.1206	182.1267	0.3723138	0.3874895	554.6036	3.843858	0	1	100	142						No media	0
155	9	69.93271	101.9006	0.5280963	0.4025632	568.9579	3.80137	0	129.9111	180.9152	0.3727103	0.3871573	554.6177	3.8491	0	1	100	141						No media	0
172	10	70.45642	98.73096	0.5283112	0.4023271	568.9246	3.833055	0	125.1073	176.3453	0.3729408	0.3870329	554.4698	3.859628	0	1	98	138						No media	0
189	11	75.53796	95.16978	0.5284465	0.4022138	568.9834	3.845413	0	132.8333	178.5608	0.373175	0.3869559	554.321	3.885776	0	1	104	137						No media	0
205	12	74.22449	95.71188	0.5285164	0.4021764	568.9405	3.88085	0	134.343	182.2865	0.3732677	0.3869095	554.2596	3.902261	0	1	104	139						No media	0
222	13	73.29554	94.77885	0.528563	0.4021678	568.8544	3.890546	0	133.671	181.772	0.3733236	0.3868269	554.2249	3.920178	0	1	103	138						No media	0
239	14	74.62968	95.80607	0.5286154	0.4022576	568.7871	3.889674	0	131.9083	179.1785	0.3733727	0.3868152	554.124	3.926353	0	1	103	137						No media	0
255	15	77.45343	98.8768	0.5287144	0.40244	568.8167	3.909616	0	131.4423	180.3524	0.3734636	0.3869136	554.0344	3.938279	0	1	104	140						No media	0
272	16	70.02993	99.05265	0.5287935	0.4027336	568.8157	3.915047	0	134.4326	178.5435	0.3736058	0.3871926	553.9326	3.943944	0	1	102	139						No media	0
289	17	74.88847	95.65467	0.528906	0.4030632	568.7059	3.925319	0	136.915	180.3227	0.3737107	0.3874258	553.9544	3.948278	0	1	106	138						No media	0
305	18	77.03281	101.7933	0.5289514	0.4032257	568.6832	3.923476	0	137.8487	182.7284	0.3737062	0.3876165	553.9772	3.945397	0	1	107	142						No media	0
322	19	76.8564	102.496	0.5289026	0.4032539	568.6636	3.921204	0	136.5213	178.8914	0.3736025	0.387679	553.8374	3.946431	0	1	107	141						No media	0
339	20	77.2056	96.99209	0.5287279	0.4032495	568.7927	3.930176	0	133.6785	178.4838	0.3733667	0.3877143	554.1358	3.943333	0	1	105	138						No media	0
355	21	75.99843	100.2657	0.5284957	0.4032424	568.6122	3.929863	0	136.5016	180.8801	0.3731286	0.3877952	553.9442	3.931657	0	1	106	141						No media	0
372	22	72.34906	99.45539	0.5282099	0.4033941	568.6954	3.924004	0	139.0226	179.7551	0.3728134	0.3879798	554.1943	3.954302	0	1	106	140						No media	0
389	23	76.3886	95.23508	0.5279422	0.4036616	568.6865	3.928112	0	136.6152	178.4921	0.3724741	0.3883311	554.2032	3.930871	0	1	107	137						No media	0
405	24	74.70273	98.96787	0.5276991	0.4040681	568.69	3.926104	0	141.6094	179.8201	0.372269	0.3888237	554.2705	3.940478	0	1	108	139						No media	0
422	25	75.09261	93.65668	0.5275324	0.4046224	568.7444	3.936014	0	138.349	180.151	0.3720594	0.389421	554.2482	3.9159	0	1	107	137						No media	0
439	26	75.49531	98.23712	0.5274522	0.4051632	568.8289	3.928329	0	134.1277	178.6269	0.3719171	0.390056	554.3955	3.94022	0	1	105	138						No media	0
455	27	76.67995	102.2853	0.527396	0.4057136	568.8301	3.938902	0	136.9492	179.7143	0.3718751	0.3906534	554.4078	3.925368	0	1	107	141						No media	0
472	28	73.51068	92.85052	0.5273368	0.4062853	568.9241	3.942806	0	138.1107	183.1451	0.3718763	0.3911451	554.4823	3.925277	0	1	106	138						No media	0
489	29	74.20682	98.61076	0.5273649	0.4067311	569.1166	3.95109	0	135.0345	178.7607	0.3718919	0.3916677	554.5736	3.930035	0	1	105	139						No media	0
505	30	73.70844	97.86483	0.5273693	0.4072458	569.1802	3.944568	0	137.3622	183.6543	0.3719303	0.3921167	554.6533	3.936313	0	1	106	141						No media	0
522	31	77.54856	96.50808	0.5273413	0.4076747	569.2717	3.963214	0	135.542	182.5438	0.3719382	0.3926023	554.7867	3.937073	0	1	107	140						No media	0
538	32	84.01593	105.6185	0.5272985	0.4080303	569.4466	3.972503	0	140.4132	182.8408	0.3718967	0.3930387	554.796	3.948629	0	1	112	144						No media	0
555	33	-1280	-1024	-1	-1	-1	-1	4	-1280	-1024	-1	-1	-1	-1	4	1	0	0						No media	0
572	34	478.0271	443.5265	0.52577	0.4078569	567.3874	3.931894	0	465.688	454.1167	0.3699472	0.3945183	554.3723	4.010353	0	2	472	449						No media	0
588	35	612.9571	578.3598	0.5244844	0.4089015	567.1154	3.968928	0	582.7031	560.4466	0.3688663	0.3959064	554.5759	3.972287	0	2	598	569						No media	0
605	36	650.4921	614.1035	0.5240191	0.4095553	567.119	3.97551	0	605.989	587.1823	0.368287	0.3966621	554.6533	3.962335	0	2	628	601						No media	0
622	37	648.6793	618.7079	0.5238857	0.4097464	567.1486	3.945079	0	610.3661	599.0272	0.367909	0.3971062	554.662	3.959024	0	2	630	609						No media	0
638	38	654.2892	624.3747	0.5236257	0.4099337	567.1287	3.956819	0	610.1893	596.4154	0.3675568	0.3976597	554.743	3.963738	0	2	632	610						No media	0
655	39	654.24	617.6161	0.5232953	0.4101888	567.4625	3.976374	0	610.4358	599.7285	0.3671313	0.3981091	554.9092	3.974035	0	2	632	609						No media	0
672	40	651.6257	620.3248	0.5228976	0.410329	567.4791	3.978715	0	610.0374	598.491	0.3666674	0.3985128	555.0687	3.978779	0	2	631	609						No media	0
688	41	655.7869	620.9384	0.5225397	0.4104094	567.396	3.981263	0	609.4757	595.0126	0.3661658	0.399002	555.1948	3.987553	0	2	633	608						No media	0
705	42	655.2229	626.0186	0.5221019	0.4104477	567.3547	4.0032	0	610.8102	601.541	0.3655991	0.3993411	555.3833	4.006032	0	2	633	614						No media	0
722	43	653.7499	627.886	0.5216417	0.4104692	567.4414	4.007645	0	611.6075	602.5821	0.3650308	0.3996536	555.3971	4.017195	0	2	633	615						No media	0
738	44	653.6292	628.4382	0.5211497	0.4104785	567.4578	4.013848	0	609.9318	601.8278	0.3644384	0.4000271	555.4169	4.007185	0	2	632	615						No media	0
755	45	656.2537	631.1248	0.52062	0.4105275	567.513	4.033455	0	610.03	603.5375	0.363815	0.4002975	555.5457	4.008539	0	2	633	617						No media	0
772	46	652.8854	630.6129	0.5200388	0.4106294	567.5638	4.030359	0	608.475	605.2821	0.3631519	0.4007061	555.7189	4.03367	0	2	631	618						No media	0
788	47	649.5872	628.1757	0.519429	0.4107856	567.7208	4.044361	0	609.7642	609.7214	0.3625428	0.401061	555.8062	4.031845	0	2	630	619						No media	0
805	48	654.9794	627.4611	0.5188828	0.4109611	567.7476	4.055786	0	610.3821	606.1721	0.3618951	0.4014747	555.9788	4.041647	0	2	633	617						No media	0
822	49	656.0973	628.4065	0.5183617	0.4111179	567.7568	4.047451	0	607.8423	608.049	0.3612514	0.401821	556.181	4.042212	0	2	632	618						No media	0
838	50	652.7579	627.8357	0.5178511	0.4113182	567.8199	4.043314	0	611.8835	602.3976	0.3607078	0.4022816	556.2134	4.073972	0	2	632	615						No media	0
855	51	653.5958	631.3377	0.5173939	0.4115206	567.7475	4.073551	0	611.8148	607.5189	0.3602073	0.4026766	556.3026	4.055334	0	2	633	619						No media	0
872	52	653.8366	628.7544	0.5169585	0.4116315	567.8948	4.079864	0	611.1429	608.3492	0.3597291	0.4029875	556.4344	4.079584	0	2	632	619						No media	0
888	53	653.835	628.9989	0.5166146	0.4116158	567.9227	4.07059	0	613.8478	605.2444	0.3593355	0.4031953	556.5517	4.065618	0	2	634	617						No media	0
903																			MovieStart	128	0	0	Frog_fixed.avi
905	54	657.5624	627.441	0.5163563	0.4114394	567.8519	4.073545	0	613.2142	607.2862	0.3590017	0.4032514	556.5265	4.078591	0	2	635	617						Frog_fixed.avi	0
921	55	653.6987	631.0389	0.5160862	0.4112317	567.8741	4.077143	0	612.8196	602.5778	0.358721	0.4033125	556.6567	4.081272	0	2	633	617						Frog_fixed.avi	0
938	56	658.4139	626.4755	0.5158582	0.4110974	567.824	4.077032	0	611.7071	608.7	0.3583885	0.403284	556.8126	4.076913	0	2	635	618						Frog_fixed.avi	0
955	57	649.0121	623.2014	0.5155064	0.4110164	568.0244	4.082708	0	614.7623	605.5413	0.3580572	0.4033046	556.7719	4.088323	0	2	632	614						Frog_fixed.avi	0
971	58	654.4476	622.2951	0.515175	0.411036	567.975	4.097521	0	618.6079	607.2561	0.357661	0.4033183	556.9261	4.102191	0	2	637	615						Frog_fixed.avi	0
988	59	654.8655	624.4047	0.5147356	0.4110798	567.9443	4.100711	0	616.967	606.9733	0.3571735	0.403303	557.0443	4.106778	0	2	636	616						Frog_fixed.avi	0
1005	60	652.5978	624.2186	0.5141512	0.4111306	567.849	4.097116	0	619.2416	608.2401	0.3565473	0.4033065	557.0914	4.117668	0	2	636	616						Frog_fixed.avi	0
1021	61	799.1417	731.318	0.5125371	0.4118434	567.7402	4.154108	0	775.9425	718.8549	0.3552579	0.4040399	557.4619	4.136358	0	3	788	725						Frog_fixed.avi	0
1038	62	879.126	757.6956	0.511151	0.412174	568.0506	4.158475	0	835.8838	752.429	0.3539962	0.4043766	557.8127	4.114213	0	3	858	755						Frog_fixed.avi	0
1055	63	855.751	750.3569	0.5108128	0.4121677	567.814	4.142009	0	839.8568	746.8	0.3534314	0.4044172	557.6191	4.108618	0	3	848	749						Frog_fixed.avi	0
1071	64	876.1423	763.8284	0.5104391	0.4123112	567.7822	4.118088	0	851.3586	753.0148	0.3529418	0.4046686	557.5879	4.078929	0	3	864	758						Frog_fixed.avi	0
1088	65	870.162	762.8659	0.510096	0.4125058	567.6635	4.097628	0	841.6637	751.1659	0.352479	0.4049563	557.6756	4.069772	0	3	856	757						Frog_fixed.avi	0
1105	66	871.2714	762.5331	0.5098169	0.4127026	567.5262	4.07945	0	840.7472	754.4963	0.3520776	0.4051623	557.7358	4.048644	0	3	856	759						Frog_fixed.avi	0
1121	67	871.8885	760.9423	0.5095406	0.4127629	567.5108	4.063294	0	847.9656	746.6161	0.3517857	0.4053909	557.5062	4.019987	0	3	860	754						Frog_fixed.avi	0
1138	68	872.8491	763.5049	0.5093478	0.4126582	567.2873	4.022064	0	842.3233	754.8925	0.351455	0.4053057	557.3224	4.003106	0	3	858	759						Frog_fixed.avi	0
1155	69	867.5463	766.4344	0.5091073	0.4124142	567.1049	3.98593	0	845.9012	755.5888	0.3511874	0.4052293	557.2853	3.960478	0	3	857	761						Frog_fixed.avi	0
1171	70	871.4387	765.6816	0.5088906	0.4121601	567.1889	3.955156	0	845.5331	756.1972	0.3509215	0.4051754	557.1062	3.942617	0	3	858	761						Frog_fixed.avi	0
1188	71	870.8218	765.7166	0.508666	0.4120091	566.991	3.916944	0	844.8335	754.6438	0.350664	0.405202	556.977	3.910599	0	3	858	760						Frog_fixed.avi	0
1205	72	870.2881	765.8817	0.5084055	0.4118695	566.9987	3.8787	0	846.093	752.2167	0.3504009	0.4053858	556.9206	3.884248	0	3	858	759						Frog_fixed.avi	0
1221	73	871.1682	766.9016	0.5081462	0.4118228	566.791	3.847294	0	841.9617	756.0292	0.3500809	0.4056163	556.6918	3.858281	0	3	857	761						Frog_fixed.avi	0
1238	74	871.6652	767.0629	0.507831	0.4117718	566.7457	3.813573	0	849.8162	758.6097	0.3497792	0.405834	556.4888	3.804809	0	3	861	763						Frog_fixed.avi	0
1255	75	872.4307	766.7411	0.5075462	0.411694	566.5363	3.758715	0	846.6621	752.8066	0.3493887	0.4060484	556.55	3.770681	0	3	860	760						Frog_fixed.avi	0
1271	76	875.7953	768.8885	0.5072209	0.4115909	566.4096	3.734272	0	847.2748	750.2365	0.3490355	0.4062718	556.4182	3.748159	0	3	862	760						Frog_fixed.avi	0
1288	77	875.2216	772.2655	0.5068843	0.411398	566.1746	3.702872	0	849.9985	750.3079	0.3486353	0.4063639	556.2281	3.703137	0	3	863	761						Frog_fixed.avi	0
1305	78	873.8115	771.381	0.5065124	0.4112142	566.0013	3.678783	0	851.5674	749.9184	0.348195	0.4064243	556.0735	3.685102	0	3	863	761						Frog_fixed.avi	0
1321	79	873.6469	771.9934	0.5061074	0.4110633	565.8098	3.645678	0	850.2615	752.9387	0.3477232	0.4065068	555.8973	3.662943	0	3	862	762						Frog_fixed.avi	0
1338	80	873.8093	770.223	0.505643	0.4108635	565.7247	3.632876	0	850.4981	752.3247	0.3472018	0.4065516	555.8181	3.646554	0	3	862	761						Frog_fixed.avi	0
1355	81	873.0234	772.6323	0.5051491	0.4106603	565.5093	3.59987	0	854.8779	751.8803	0.3466467	0.4065792	555.6323	3.621308	0	3	864	762						Frog_fixed.avi	0
1371	82	875.4237	775.8553	0.5045929	0.4104942	565.1675	3.60563	0	854.6457	757.7211	0.3459901	0.4066979	555.5023	3.634199	0	3	865	767						Frog_fixed.avi	0
1388	83	959.0944	805.662	0.5035075	0.4107105	565.1497	3.598001	0	936.8173	787.4911	0.3450149	0.4071	555.5057	3.607506	0	4	948	797						Frog_fixed.avi	0
1405	84	963.2419	811.4261	0.5028591	0.4104644	564.8759	3.597689	0	944.1051	789.3702	0.3443244	0.4071251	555.5391	3.605097	0	4	954	800						Frog_fixed.avi	0
1421	85	968.5444	810.0992	0.5025738	0.4102799	564.5485	3.578359	0	949.9478	791.8271	0.3439307	0.4070484	555.1917	3.630102	0	4	959	801						Frog_fixed.avi	0
1438	86	970.9577	807.5168	0.502288	0.4100448	564.311	3.576423	0	951.2911	794.5801	0.3436096	0.4068529	554.9879	3.618784	0	4	961	801						Frog_fixed.avi	0
1455	87	970.6851	810.6049	0.5021361	0.4097154	564.1779	3.591132	0	950.8516	793.7219	0.3433636	0.4066516	554.9167	3.626731	0	4	961	802						Frog_fixed.avi	0
1471	88	966.2141	811.2776	0.5020178	0.4094043	564.0017	3.604172	0	953.2051	792.8496	0.3432075	0.406381	554.71	3.625789	0	4	960	802						Frog_fixed.avi	0
1488	89	970.3824	810.9495	0.5019956	0.4089653	563.7413	3.599647	0	952.359	789.9189	0.3431431	0.4060614	554.4339	3.634868	0	4	961	800						Frog_fixed.avi	0
1504	90	967.1586	813.1636	0.5020348	0.4085747	563.5815	3.613983	0	951.878	792.9512	0.3431306	0.4056374	554.3197	3.640009	0	4	960	803						Frog_fixed.avi	0
1521	91	968.3918	816.6947	0.5021431	0.4080188	563.4434	3.614286	0	951.3657	797.8553	0.3431764	0.4051421	554.2373	3.6654	0	4	960	807						Frog_fixed.avi	0
1538	92	964.828	810.6183	0.5023047	0.4075372	563.3491	3.604567	0	954.88	789.2135	0.3433459	0.4046061	553.966	3.644867	0	4	960	800						Frog_fixed.avi	0
1554	93	968.2034	812.5782	0.5026132	0.4068507	563.0516	3.624298	0	959.1794	789.5228	0.343582	0.403812	553.8712	3.649777	0	4	964	801						Frog_fixed.avi	0
1571	94	966.9398	808.7461	0.50297	0.4060167	562.7537	3.592683	0	957.5017	794.4926	0.3439229	0.4028531	553.5492	3.650439	0	4	962	802						Frog_fixed.avi	0
1588	95	969.2386	809.8107	0.5034089	0.4052557	562.7142	3.590269	0	956.4496	793.3885	0.3442967	0.4019228	553.3798	3.657967	0	4	963	802						Frog_fixed.avi	0
1604	96	972.5822	811.2298	0.5038554	0.4046593	562.5445	3.581536	0	953.5049	797.8034	0.3447011	0.4010954	553.2535	3.645353	0	4	963	805						Frog_fixed.avi	0
1621	97	961.1589	777.7252	0.5042757	0.4038941	562.4268	3.558543	0	955.2294	757.0624	0.3452393	0.4001683	553.2279	3.634566	0	5	958	767						Frog_fixed.avi	0
1638	98	941.2595	621.549	0.5045704	0.4023027	562.5117	3.557846	0	953.1844	596.6202	0.3460756	0.3986242	553.447	3.627938	0	5	947	609						Frog_fixed.avi	0
1654	99	947.7087	613.5576	0.5051095	0.4019986	562.4461	3.546761	0	946.6683	579.2794	0.3467002	0.3980354	553.2109	3.595457	0	5	947	596						Frog_fixed.avi	0
1671	100	946.8497	602.2325	0.5058967	0.4019204	562.0811	3.546449	0	948.52	574.2319	0.3471793	0.3977567	553.0265	3.60812	0	5	948	588						Frog_fixed.avi	0
1688	101	944.5797	610.212	0.5066148	0.4015024	561.6365	3.526784	0	946.3836	566.562	0.3477981	0.3974347	552.837	3.620657	0	5	945	588						Frog_fixed.avi	0
1704	102	944.7133	612.4644	0.5074555	0.4013438	561.5815	3.497797	0	943.1631	569.3734	0.3484404	0.3970539	552.7036	3.580122	0	5	944	591						Frog_fixed.avi	0
1721	103	947.9576	607.5683	0.5083364	0.4011906	561.3412	3.486395	0	943.6012	572.1494	0.3492497	0.3968039	552.3824	3.590098	0	5	946	590						Frog_fixed.avi	0
1738	104	948.4412	610.4997	0.5092108	0.4009861	560.9271	3.494076	0	947.5553	573.9112	0.3500632	0.3966321	552.2171	3.57552	0	5	948	592						Frog_fixed.avi	0
1754	105	946.6537	611.0515	0.5101168	0.400774	560.9175	3.500103	0	947.2808	566.9739	0.3508714	0.3964103	552.2617	3.583555	0	5	947	589						Frog_fixed.avi	0
1771	106	948.5218	606.8253	0.5110388	0.4005613	560.8097	3.478518	0	944.657	570.9812	0.351726	0.3960621	551.9954	3.569431	0	5	947	589						Frog_fixed.avi	0
1788	107	949.6797	609.5429	0.511952	0.4003058	560.7531	3.480856	0	946.6826	568.7364	0.3526071	0.3957792	551.8928	3.582594	0	5	948	589						Frog_fixed.avi	0
1804	108	953.1454	614.9281	0.5128985	0.3999118	560.6	3.485673	0	948.5456	569.9222	0.3535103	0.3953324	551.7992	3.574449	0	5	951	592						Frog_fixed.avi	0
1821	109	948.5271	608.7272	0.5138931	0.3997684	560.4924	3.482498	0	946.365	568.5269	0.3544862	0.395042	551.8072	3.592515	0	5	947	589						Frog_fixed.avi	0
1838	110	948.7981	605.7549	0.5149363	0.3996787	560.3729	3.482099	0	951.1121	565.8215	0.3555004	0.3947538	551.7034	3.565665	0	5	950	586						Frog_fixed.avi	0
1854	111	953.0683	608.5215	0.5160255	0.3996588	560.3213	3.492397	0	951.0005	570.5357	0.3565831	0.3945837	551.6054	3.584517	0	6	952	590						Frog_fixed.avi	0
1871	112	994.4623	553.6116	0.5167505	0.3995195	560.3212	3.503119	0	1010.67	515.4885	0.3575711	0.3944214	551.8829	3.585304	0	6	1003	535						Frog_fixed.avi	0
1888	113	995.182	559.4989	0.5179051	0.3996494	560.2514	3.490165	0	1002.6	515.1401	0.3587195	0.3944577	552.01	3.580551	0	6	999	537						Frog_fixed.avi	0
1904	114	997.2489	555.3221	0.5191202	0.4000671	560.0954	3.50022	0	1014.686	510.5821	0.3599202	0.3947593	551.9483	3.590338	0	6	1006	533						Frog_fixed.avi	0
1921	115	998.9781	554.6425	0.5203238	0.4005866	560.0569	3.481635	0	1005.468	510.4178	0.361087	0.3952082	551.8038	3.599277	0	6	1002	533						Frog_fixed.avi	0
1938	116	994.6361	555.9697	0.5214702	0.4012598	560.1547	3.487496	0	1006.284	507.5068	0.3622157	0.3958191	551.8893	3.588582	0	6	1000	532						Frog_fixed.avi	0
1954	117	995.1633	553.5297	0.522557	0.4020273	560.0264	3.488074	0	1007.91	508.8333	0.363308	0.3964402	551.963	3.602052	0	6	1002	531						Frog_fixed.avi	0
1971	118	995.6469	554.0587	0.5235713	0.4027611	559.9583	3.491025	0	1008.185	515.2043	0.3643104	0.3970591	551.8091	3.604897	0	6	1002	535						Frog_fixed.avi	0
1988	119	998.6248	557.8088	0.5245249	0.4033441	559.9808	3.48865	0	1001.402	512.7318	0.3651621	0.3976799	551.8112	3.628029	0	6	1000	535						Frog_fixed.avi	0
2004	120	998.5267	554.1686	0.5253309	0.403838	559.9591	3.511312	0	1005.862	509.2025	0.3660215	0.398265	551.7349	3.632394	0	6	1002	532						Frog_fixed.avi	0
2021	121	997.4701	558.5781	0.5260919	0.4042756	559.8877	3.511076	0	1004.171	516.3076	0.3667739	0.3986333	551.8587	3.64587	0	6	1001	537						Frog_fixed.avi	0
2037	122	997.4317	560.1739	0.5267878	0.4046706	559.9456	3.535606	0	1006.246	508.4359	0.3674594	0.3991913	551.8691	3.653935	0	6	1002	534						Frog_fixed.avi	0
2054	123	1000.885	553.4639	0.527462	0.4051785	560.0374	3.547415	0	1001.367	509.2122	0.3680497	0.399655	551.9351	3.666558	0	6	1001	531						Frog_fixed.avi	0
2071	124	997.225	556.1083	0.5280713	0.4056927	559.9509	3.552133	0	1004.171	510.9667	0.3686709	0.400156	552.1519	3.680488	0	6	1001	534						Frog_fixed.avi	0
2087	125	1001.334	557.0945	0.5286729	0.4062698	559.9492	3.562431	0	1006.807	505.6891	0.3692868	0.4008778	552.1382	3.688049	0	6	1004	531						Frog_fixed.avi	0
2104	126	999.5484	554.089	0.5292261	0.4068789	559.9664	3.548688	0	1007.893	506.0205	0.3698092	0.4015112	552.2371	3.689839	0	6	1004	530						Frog_fixed.avi	0
2121	127	999.0085	557.779	0.5296841	0.4073759	560.1205	3.573904	0	1004.746	516.3488	0.3702525	0.4019891	552.3755	3.712313	0	6	1002	537						Frog_fixed.avi	0
2137	128	996.9119	558.5453	0.5300801	0.4077899	560.0703	3.580811	0	1005.879	509.6325	0.3706358	0.4025715	552.6207	3.715575	0	6	1001	534						Frog_fixed.avi	0
2154	129	1000.931	554.4789	0.5304374	0.4081207	560.2526	3.601698	0	1006.624	505.0302	0.3709641	0.4030948	552.4384	3.704531	0	6	1004	530						Frog_fixed.avi	0
2171	130	1000.006	534.7972	0.5305442	0.4081803	560.2649	3.618017	0	1020.705	484.3483	0.3711992	0.4033262	552.8995	3.73065	0	6	1010	510						Frog_fixed.avi	0
2187	131	1001.774	529.5904	0.530706	0.4081335	560.4343	3.597047	0	1019.265	481.2786	0.3714401	0.4034973	552.9474	3.726757	0	6	1011	505						Frog_fixed.avi	0
2204	132	1004.923	532.6793	0.5308545	0.4081286	560.6158	3.637997	0	1021.763	478.6199	0.3715425	0.4037611	553.1005	3.752549	0	6	1013	506						Frog_fixed.avi	0
2221	133	1003.297	523.5824	0.5309046	0.4081034	560.6948	3.645868	0	1024.839	471.7437	0.3715838	0.4039569	553.2313	3.753663	0	6	1014	498						Frog_fixed.avi	0
2237	134	998.1951	529.6827	0.5309044	0.4079721	560.7176	3.646563	0	1023.586	472.6428	0.3715695	0.4040786	553.362	3.765433	0	6	1011	501						Frog_fixed.avi	0
2254	135	1003.583	524.5685	0.5308928	0.4078336	560.7944	3.672166	0	1022.725	471.4772	0.3715272	0.4041174	553.4718	3.782164	0	6	1013	498						Frog_fixed.avi	0
2271	136	1005.047	525.6668	0.5308578	0.4076196	560.8134	3.676891	0	1021.633	469.6343	0.3714329	0.4041069	553.6603	3.802444	0	6	1013	498						Frog_fixed.avi	0
2287	137	1003.805	527.4833	0.5307429	0.4072508	560.7974	3.693738	0	1015.19	471.819	0.3712519	0.4039971	553.8096	3.799439	0	6	1009	500						Frog_fixed.avi	0
2304	138	997.8058	525.9256	0.5305309	0.4069114	560.685	3.678694	0	1018.02	474.569	0.3710725	0.4038601	553.6427	3.784294	0	6	1008	500						Frog_fixed.avi	0
2321	139	1002.292	529.9179	0.5303007	0.4063446	560.7344	3.686157	0	1014.223	477.8657	0.3707009	0.4035145	553.8517	3.797665	0	6	1008	504						Frog_fixed.avi	0
2337	140	1000.191	531.1233	0.5299872	0.4056281	560.5491	3.682635	0	1016.119	471.7101	0.3703588	0.4032104	554.0307	3.786139	0	6	1008	501						Frog_fixed.avi	0
2354	141	999.543	530.3668	0.5297165	0.4050325	560.3953	3.66637	0	1016.694	476.2523	0.3700202	0.4028178	553.7656	3.777245	0	6	1008	503						Frog_fixed.avi	0
2371	142	999.0107	526.9205	0.5293773	0.4046192	560.5442	3.664496	0	1014.22	479.8403	0.3696131	0.4026357	553.6898	3.780423	0	6	1007	503						Frog_fixed.avi	0
2387	143	1000.503	528.4266	0.5290778	0.404211	560.1594	3.651959	0	1014.581	477.5341	0.3692155	0.4025641	553.7164	3.781306	0	6	1008	503						Frog_fixed.avi	0
2404	144	998.1872	527.8156	0.5287797	0.4039367	560.1493	3.652238	0	1016.144	477.2666	0.3688548	0.4025488	553.8755	3.771717	0	6	1007	503						Frog_fixed.avi	0
2420	145	1003.734	525.6024	0.5285122	0.4038215	560.0052	3.639624	0	1016.762	477.9797	0.3685297	0.4025707	553.613	3.771541	0	6	1010	502						Frog_fixed.avi	0
2437	146	1003.627	528.995	0.5281448	0.4037816	559.788	3.634646	0	1014.267	480.0108	0.3680992	0.4026197	553.5254	3.777066	0	6	1009	505						Frog_fixed.avi	0
2454	147	1001.529	530.282	0.5276566	0.4038204	559.7361	3.624929	0	1016.412	481.6155	0.3675826	0.4026685	553.5	3.769329	0	6	1009	506						Frog_fixed.avi	0
2470	148	1005.911	527.2471	0.5270449	0.4038291	559.739	3.634269	0	1016.72	482.8069	0.3668859	0.4026555	553.5759	3.769463	0	6	1011	505						Frog_fixed.avi	0
2487	149	1000.223	528.8175	0.5262019	0.4036506	559.7425	3.613161	0	1018.531	479.3829	0.3660245	0.4025822	553.6574	3.748744	0	6	1009	504						Frog_fixed.avi	0
2504	150	1000.538	530.0807	0.5252739	0.4032874	559.4875	3.599529	0	1016.503	473.507	0.3649811	0.4024299	553.6623	3.767905	0	6	1009	502						Frog_fixed.avi	0
2520	151	998.5833	529.941	0.5242253	0.4027916	559.6335	3.605298	0	1012.328	479.4894	0.3638261	0.4020472	553.8	3.765745	0	6	1005	505						Frog_fixed.avi	0
2537	152	1000.49	529.368	0.5231903	0.4021869	559.5087	3.639318	0	1012.766	479.9402	0.3627285	0.4017858	553.7148	3.752642	0	6	1007	505						Frog_fixed.avi	0
2554	153	1000.536	532.6461	0.5221318	0.4015631	559.3709	3.623022	0	1019.929	477.6143	0.361644	0.4017	553.7358	3.759154	0	6	1010	505						Frog_fixed.avi	0
2570	154	1000.479	528.1511	0.5211093	0.4011464	559.1954	3.613603	0	1018.979	475.849	0.3605752	0.401702	553.8349	3.776735	0	6	1010	502						Frog_fixed.avi	0
2587	155	998.3735	527.4554	0.5200958	0.4005955	559.1391	3.635194	0	1017.956	481.7693	0.3595332	0.4017073	553.8951	3.782316	0	6	1008	505						Frog_fixed.avi	0
2604	156	997.5469	535.9236	0.5190948	0.4000627	559.0891	3.64422	0	1015.567	480.406	0.3584852	0.4017205	554.0663	3.767859	0	6	1007	508						Frog_fixed.avi	0
2620	157	997.0919	532.3679	0.5181139	0.3997323	559.0622	3.645111	0	1015.577	482.9421	0.3574768	0.401795	554.0752	3.782748	0	6	1006	508						Frog_fixed.avi	0
2637	158	999.0825	532.2366	0.517131	0.399416	559.0572	3.666291	0	1016.074	482.7155	0.3564711	0.4020057	554.0942	3.798238	0	6	1008	507						Frog_fixed.avi	0
2654	159	997.7543	539.1466	0.5161188	0.3990679	559.0949	3.68656	0	1013.932	474.8966	0.3554725	0.4023243	554.0723	3.824376	0	6	1006	507						Frog_fixed.avi	0
2670	160	995.8303	534.4393	0.5150875	0.3988709	558.9144	3.676869	0	1018.42	482.6815	0.3544473	0.4025141	554.0465	3.835906	0	6	1007	509						Frog_fixed.avi	0
2687	161	999.9716	531.6854	0.5140165	0.3986065	559.0284	3.69186	0	1017.463	480.4246	0.3533707	0.4028722	553.9115	3.823237	0	6	1009	506						Frog_fixed.avi	0
2704	162	1000.03	535.6732	0.5129238	0.3983263	559.1466	3.699933	0	1017.732	478.4409	0.3522813	0.4032146	553.9438	3.846389	0	6	1009	507						Frog_fixed.avi	0
2720	163	996.689	536.902	0.5117747	0.3981681	559.1535	3.703537	0	1018.802	481.8954	0.3511044	0.403509	554.283	3.847205	0	6	1008	509						Frog_fixed.avi	0
2737	164	1001.105	534.4236	0.5106049	0.3980301	558.9351	3.709573	0	1015.993	477.9963	0.3499307	0.4039534	554.1253	3.859642	0	6	1009	506						Frog_fixed.avi	0
2754	165	997.6362	530.2745	0.5093634	0.3978319	559.1777	3.727611	0	1017.306	483.5296	0.348703	0.4042848	554.1693	3.862594	0	6	1007	507						Frog_fixed.avi	0
2770	166	999.2062	533.1722	0.5081245	0.3976077	558.9157	3.737873	0	1014.376	480.057	0.347418	0.4047408	554.1514	3.870938	0	6	1007	507						Frog_fixed.avi	0
2787	167	997.6316	538.3536	0.5067998	0.397393	558.9121	3.729574	0	1017.868	482.2563	0.3460557	0.4049974	554.454	3.880355	0	6	1008	510						Frog_fixed.avi	0
2804	168	996.9325	533.6058	0.5055029	0.3971946	558.8531	3.738604	0	1015.628	481.1994	0.3446608	0.4052747	554.5357	3.897189	0	6	1006	507						Frog_fixed.avi	0
2820	169	1004.746	535.0555	0.5041864	0.3967565	558.7365	3.74677	0	1014.465	480.9462	0.3433187	0.4054207	554.3209	3.901921	0	6	1010	508						Frog_fixed.avi	0
2837	170	998.9865	533.1891	0.5028083	0.3963861	558.6995	3.747289	0	1016.73	477.3633	0.3419778	0.4054728	554.359	3.897138	0	6	1008	505						Frog_fixed.avi	0
2854	171	1001.538	540.3203	0.5015174	0.3958263	558.6612	3.763282	0	1018.387	481.6192	0.3406162	0.4054244	554.6243	3.913611	0	6	1010	511						Frog_fixed.avi	0
2870	172	1003.455	534.3645	0.5002319	0.395454	558.5972	3.755532	0	1014.263	480.8411	0.3392195	0.4053355	554.7651	3.930234	0	6	1009	508						Frog_fixed.avi	0
2887	173	1000.295	536.3746	0.4988981	0.3949025	558.7196	3.751881	0	1016.641	485.413	0.3379727	0.4051912	554.6341	3.934077	0	6	1008	511						Frog_fixed.avi	0
2904	174	1002.366	532.361	0.4976874	0.3945157	558.6521	3.75211	0	1013.663	483.9966	0.3366814	0.4051344	554.7986	3.933194	0	6	1008	508						Frog_fixed.avi	0
2920	175	996.7709	534.7411	0.4964164	0.394004	558.6367	3.753847	0	1017.463	487.5497	0.3354679	0.4049135	554.8502	3.938253	0	6	1007	511						Frog_fixed.avi	0
2937	176	999.0573	536.5166	0.4953029	0.3935039	558.586	3.748132	0	1012.131	486.1884	0.3342667	0.4047859	554.9442	3.949937	0	6	1006	511						Frog_fixed.avi	0
2953	177	999.7058	529.4766	0.49417	0.3930961	558.6508	3.761079	0	1019.649	479.8785	0.3331811	0.4046204	554.9812	3.936683	0	6	1010	505						Frog_fixed.avi	0
2970	178	995.1597	551.811	0.49297	0.3925655	558.6116	3.758946	0	1013.475	502.9023	0.3320619	0.4044645	555.0948	3.953315	0	6	1004	527						Frog_fixed.avi	0
2987	179	999.4364	560.3926	0.4918966	0.3923083	558.5661	3.770671	0	1010.128	510.2552	0.3309308	0.4043765	555.3201	3.954885	0	6	1005	535						Frog_fixed.avi	0
3004	180	998.7009	555.658	0.4908774	0.3917907	558.6068	3.770478	0	1013.231	508.7429	0.3298772	0.4040923	555.2881	3.943186	0	6	1006	532						Frog_fixed.avi	0
3020	181	1001.156	556.2676	0.4898643	0.3913819	558.655	3.765317	0	1013.72	511.4438	0.3288691	0.4039657	555.2397	3.932083	0	6	1007	534						Frog_fixed.avi	0
3037	182	999.619	559.8112	0.4888599	0.3908304	558.658	3.783584	0	1012.98	510.5385	0.3278866	0.4038487	555.2767	3.955789	0	6	1006	535						Frog_fixed.avi	0
3054	183	1002.059	556.8448	0.4879209	0.390467	558.5338	3.794766	0	1014.622	508.1666	0.3269187	0.4038121	555.322	3.955191	0	6	1008	533						Frog_fixed.avi	0
3070	184	997.9963	561.8342	0.4869272	0.3900439	558.5594	3.788745	0	1017.201	509.1761	0.3259501	0.4039022	555.3596	3.96383	0	6	1008	536						Frog_fixed.avi	0
3087	185	999.5862	559.1118	0.4859514	0.389832	558.5039	3.79897	0	1014.638	511.0081	0.3249579	0.4040359	555.414	3.964465	0	6	1007	535						Frog_fixed.avi	0
3104	186	1001.352	560.8095	0.4849723	0.3895145	558.485	3.808459	0	1011.988	510.2802	0.3239631	0.4042991	555.4469	3.963338	0	6	1007	536						Frog_fixed.avi	0
3120	187	996.4276	561.101	0.4839674	0.3891573	558.4882	3.818591	0	1013.227	510.2111	0.3229935	0.4045096	555.4786	3.979396	0	6	1005	536						Frog_fixed.avi	0
3137	188	1001.212	556.0598	0.4830268	0.388869	558.4335	3.81789	0	1014.918	507.6328	0.3220566	0.4046857	555.4954	3.969048	0	6	1008	532						Frog_fixed.avi	0
3154	189	1003.242	562.4046	0.4821675	0.3883871	558.3258	3.816427	0	1012.31	512.8673	0.3211399	0.40476	555.5785	3.969968	0	6	1008	538						Frog_fixed.avi	0
3170	190	1000.521	555.8168	0.4813313	0.3880396	558.2997	3.843892	0	1013.328	514.7286	0.3203703	0.4048173	555.3206	3.981877	0	6	1007	535						Frog_fixed.avi	0
3187	191	994.972	563.7887	0.4805359	0.3875816	558.2839	3.829979	0	1010.536	515.5093	0.31957	0.4048649	555.4931	3.981392	0	6	1003	540						Frog_fixed.avi	0
3204	192	999.3408	555.1234	0.4798546	0.3872806	558.1857	3.84606	0	1012.337	516.2712	0.3189018	0.4048546	555.2666	3.987787	0	6	1006	536						Frog_fixed.avi	0
3220	193	1000.903	562.3575	0.4792418	0.3867472	558.1331	3.860655	0	1014.077	513.8993	0.3182435	0.4048074	555.3005	3.992944	0	6	1007	538						Frog_fixed.avi	0
3237	194	998.5941	556.3417	0.4786115	0.3864251	558.1997	3.866252	0	1013.781	515.7258	0.3176066	0.4047512	555.4196	4.00643	0	6	1006	536						Frog_fixed.avi	0
3254	195	1000.984	560.5775	0.4780592	0.3860708	558.1001	3.893667	0	1013.653	511.5085	0.3170207	0.4047328	555.3165	4.000565	0	6	1007	536						Frog_fixed.avi	0
3270	196	999.6988	565.2189	0.4774886	0.3859039	558.0213	3.865817	0	1015.653	513.4535	0.3164468	0.4047501	555.213	4.012027	0	6	1008	539						Frog_fixed.avi	0
3287	197	1000.119	559.8535	0.4769231	0.3858584	557.9056	3.899426	0	1016.952	517.7817	0.3158666	0.40481	555.142	4.009625	0	6	1009	539						Frog_fixed.avi	0
3304	198	1001.286	561.5627	0.4763958	0.3858584	557.811	3.90473	0	1016.379	516.1851	0.3153154	0.4049799	555.1766	4.012811	0	6	1009	539						Frog_fixed.avi	0
3320	199	1000.713	556.8476	0.475901	0.3858728	557.7535	3.901642	0	1017.101	510.136	0.314822	0.4052303	555.1404	4.013828	0	6	1009	533						Frog_fixed.avi	0
3337	200	1000.625	560.6143	0.4754627	0.3858697	557.6979	3.923285	0	1018.066	509.3132	0.314358	0.4054141	555.0851	4.01771	0	6	1009	535						Frog_fixed.avi	0
3354	201	1003.816	558.0985	0.4750281	0.3859008	557.6416	3.927833	0	1017.888	513.835	0.3139193	0.4055699	555.0797	4.033562	0	6	1011	536						Frog_fixed.avi	0
3370	202	1000.784	561.8029	0.474609	0.3859203	557.6312	3.937708	0	1016.912	517.8855	0.3135118	0.4056921	555.0394	4.033704	0	6	1009	540						Frog_fixed.avi	0
3387	203	1003.082	564.2988	0.4742008	0.3859544	557.43	3.940513	0	1018.273	513.7798	0.31307	0.405953	555.0979	4.039147	0	6	1011	539						Frog_fixed.avi	0
3403	204	1003.126	566.1812	0.4737625	0.3859558	557.3492	3.937618	0	1015.111	511.5804	0.312617	0.4060807	555.1824	4.048354	0	6	1009	539						Frog_fixed.avi	0
3420	205	1002.576	561.4124	0.4733015	0.3859036	557.2579	3.957253	0	1014.748	509.7915	0.3121529	0.4060878	555.2499	4.044894	0	6	1009	536						Frog_fixed.avi	0
3437	206	1004.642	556.244	0.4728797	0.38574	557.1017	3.979383	0	1013.269	511.1677	0.3117033	0.4059759	555.2845	4.061184	0	6	1009	534						Frog_fixed.avi	0
3453	207	1002.51	557.1434	0.4724312	0.3853044	557.0762	3.974425	0	1019.367	512.3171	0.3113385	0.4056611	555.097	4.073081	0	6	1011	535						Frog_fixed.avi	0
3470	208	999.5106	552.2051	0.47208	0.3849508	557.2168	3.994817	0	1016.21	508.9087	0.3110141	0.405387	555.0367	4.073027	0	6	1008	531						Frog_fixed.avi	0
3487	209	989.4602	516.6147	0.4718431	0.3842342	557.1425	3.997881	0	1004.346	473.2178	0.3109401	0.4047863	555.0259	4.091705	0	6	997	495						Frog_fixed.avi	0
3503	210	990.4471	531.0692	0.4715471	0.3838547	557.2387	4.005772	0	1002.929	476.9554	0.3106784	0.4045151	555.2418	4.090447	0	6	997	504						Frog_fixed.avi	0
3520	211	988.6825	525.2402	0.4714226	0.383491	557.0333	4.016428	0	1005.713	479.1833	0.3105003	0.4041258	555.0096	4.104467	0	6	997	502						Frog_fixed.avi	0
3537	212	993.0923	518.6843	0.4713405	0.383281	557.0697	4.025393	0	1006.856	470.9247	0.3103757	0.4038673	555.0594	4.115945	0	6	1000	495						Frog_fixed.avi	0
3553	213	989.7263	529.2517	0.4712877	0.3829084	557.0172	4.032629	0	1007.164	470.758	0.3103249	0.4036434	555.1172	4.120038	0	6	998	500						Frog_fixed.avi	0
3570	214	990.4659	526.5554	0.4712823	0.3827133	557.0255	4.038692	0	1005.219	474.2641	0.3102639	0.4032747	555.3038	4.124815	0	6	998	500						Frog_fixed.avi	0
3587	215	990.4973	520.1006	0.4713055	0.3825702	557.0131	4.056657	0	1008.724	474.1425	0.31033	0.4030874	555.1086	4.132991	0	6	1000	497						Frog_fixed.avi	0
3603	216	993.2361	518.2391	0.4713419	0.3823963	557.0209	4.044708	0	1006.264	470.8376	0.3103533	0.4028809	555.0691	4.136624	0	6	1000	495						Frog_fixed.avi	0
3620	217	992.8425	527.1219	0.4713722	0.3820389	556.9283	4.060988	0	1004.161	476.1738	0.3103108	0.402481	555.2535	4.139557	0	6	999	502						Frog_fixed.avi	0
3637	218	990.2561	524.5046	0.4713967	0.3818377	556.9155	4.085972	0	1006.385	472.9632	0.3103866	0.4022418	555.0139	4.156846	0	6	998	499						Frog_fixed.avi	0
3653	219	987.6041	521.4932	0.4714625	0.3816327	556.8658	4.077166	0	1004.599	475.4203	0.3104503	0.4019671	554.9515	4.15764	0	6	996	498						Frog_fixed.avi	0
3670	220	987.168	521.3616	0.47157	0.3814054	557.0256	4.098389	0	1009.487	470.3123	0.3105799	0.4017016	555.0095	4.166097	0	6	998	496						Frog_fixed.avi	0
3687	221	990.1488	526.4583	0.47179	0.3813032	556.8834	4.091716	0	1007.661	473.8339	0.3107078	0.40157	555.2123	4.175581	0	6	999	500						Frog_fixed.avi	0
3703	222	989.1202	519.882	0.4719489	0.3814563	556.8549	4.118021	0	1005.147	472.2498	0.3109219	0.4015526	554.9755	4.175956	0	6	997	496						Frog_fixed.avi	0
3720	223	988.3243	520.9995	0.4721926	0.3816276	556.8829	4.107275	0	1007.619	470.7332	0.311134	0.4016136	555.1606	4.18423	0	6	998	496						Frog_fixed.avi	0
3737	224	988.9409	524.9921	0.4724351	0.3817644	556.8524	4.134222	0	1005.827	475.5605	0.3113934	0.4017162	555.0121	4.195089	0	6	997	500						Frog_fixed.avi	0
3753	225	988.2095	526.5392	0.4727082	0.3819476	556.9122	4.121494	0	1006.605	469.1242	0.311656	0.4019682	555.2001	4.196118	0	6	997	498						Frog_fixed.avi	0
3770	226	986.2326	519.879	0.4729544	0.3822879	556.8616	4.133241	0	1008.461	472.1972	0.3119431	0.402137	555.0853	4.200994	0	6	997	496						Frog_fixed.avi	0
3787	227	989.1771	523.0316	0.4732669	0.3825606	556.9833	4.132351	0	1008.289	470.9903	0.3122071	0.4022791	555.3075	4.210672	0	6	999	497						Frog_fixed.avi	0
3803	228	992.9709	531.4972	0.4734092	0.3830197	556.8572	4.143732	0	1012.116	493.266	0.3124526	0.4025401	555.1557	4.210793	0	7	1003	512						Frog_fixed.avi	0
3820	229	1002.096	583.6326	0.4734417	0.3835606	556.9469	4.135639	0	1015.908	539.4417	0.3126315	0.4031096	555.2469	4.216546	0	7	1009	562						Frog_fixed.avi	0
3837	230	1001.135	566.7454	0.4737239	0.383645	556.8997	4.159581	0	1011.663	528.8562	0.312749	0.403162	555.3276	4.223526	0	7	1006	548						Frog_fixed.avi	0
3853	231	1006.08	575.2756	0.473874	0.3839177	556.8929	4.153783	0	1013.839	535.2921	0.3129283	0.4031757	555.3055	4.227683	0	7	1010	555						Frog_fixed.avi	0
3870	232	995.511	573.1356	0.473946	0.3841327	556.9114	4.156756	0	1016.781	534.8688	0.313052	0.4031342	555.3757	4.230668	0	7	1006	554						Frog_fixed.avi	0
3887	233	1001.431	577.2265	0.4741471	0.3843791	556.9146	4.1675	0	1012.759	532.3862	0.3131542	0.4031174	555.5276	4.230446	0	7	1007	555						Frog_fixed.avi	0
3903	234	996.3232	575.9536	0.474379	0.3850056	556.8738	4.158536	0	1017.679	531.8615	0.3133907	0.4031042	555.5942	4.236602	0	7	1007	554						Frog_fixed.avi	0
3920	235	1001.825	573.3073	0.4747068	0.3856812	556.8298	4.169016	0	1013.02	534.6888	0.3136556	0.4030916	555.6229	4.239419	0	7	1007	554						Frog_fixed.avi	0
3937	236	999.3975	572.6035	0.4750843	0.386379	556.8873	4.157976	0	1013.548	529.7822	0.3140519	0.403071	555.7332	4.232743	0	7	1006	551						Frog_fixed.avi	0
3953	237	1000.443	576.3973	0.4756002	0.3870063	556.86	4.171222	0	1015.211	532.0499	0.3145435	0.4029959	555.7912	4.239273	0	7	1008	554						Frog_fixed.avi	0
3970	238	1001.296	573.1536	0.4762088	0.3876139	556.838	4.17437	0	1009.842	531.1951	0.3151313	0.402828	555.7089	4.228356	0	7	1006	552						Frog_fixed.avi	0
3986	239	998.6533	573.7651	0.4768621	0.3882268	556.7999	4.158018	0	1012.704	531.2006	0.3157605	0.4025829	556.0125	4.239538	0	7	1006	552						Frog_fixed.avi	0
4003	240	998.742	577.4489	0.4775223	0.3886065	557.0769	4.172702	0	1013.672	533.7695	0.3164552	0.4023489	556.0152	4.249458	0	7	1006	556						Frog_fixed.avi	0
4020	241	1004.712	567.7538	0.4782496	0.38902	557.0154	4.158777	0	1012.445	532.3317	0.3171536	0.4020855	556.1047	4.241118	0	7	1009	550						Frog_fixed.avi	0
4036	242	1000.049	575.3964	0.4788924	0.3891381	557.1373	4.153854	0	1013.713	528.9788	0.3177834	0.4016823	556.4108	4.251818	0	7	1007	552						Frog_fixed.avi	0
4053	243	1001.199	575.0933	0.4795157	0.389164	557.2573	4.148556	0	1008.207	529.1415	0.3183962	0.4012778	556.472	4.24704	0	7	1005	552						Frog_fixed.avi	0
4070	244	1001.543	572.8405	0.4801555	0.3890657	557.322	4.12778	0	1014.121	531.4234	0.3190629	0.4007271	556.5582	4.245896	0	7	1008	552						Frog_fixed.avi	0
4086	245	997.2256	579.0502	0.4807313	0.3887866	557.2681	4.114476	0	1013.677	530.9768	0.3196819	0.4001901	556.625	4.23014	0	7	1005	555						Frog_fixed.avi	0
4103	246	1000.603	582.3124	0.481373	0.3884626	557.5168	4.114238	0	1006.901	530.1359	0.3202581	0.3997858	556.8218	4.222841	0	7	1004	556						Frog_fixed.avi	0
4120	247	1001.524	576.4199	0.4819953	0.3883035	557.7578	4.085458	0	1007.505	528.8076	0.3208857	0.3993509	557.1804	4.226881	0	7	1005	553						Frog_fixed.avi	0
4136	248	997.13	578.274	0.48257	0.3880371	557.8823	4.089247	0	1004.649	530.9949	0.3215649	0.3990532	557.2568	4.225713	0	7	1001	555						Frog_fixed.avi	0
4153	249	997.7886	585.104	0.4832354	0.3876987	558.0061	4.082263	0	1008.595	528.5446	0.3222287	0.3988132	557.3254	4.211346	0	7	1003	557						Frog_fixed.avi	0
4170	250	994.1604	581.2013	0.4838825	0.3876183	558.1372	4.085384	0	1004.695	527.4836	0.3228782	0.3985546	557.6896	4.218769	0	7	999	554						Frog_fixed.avi	0
4186	251	1001.092	580.4688	0.4845661	0.3875843	558.4053	4.084822	0	1006.196	533.2329	0.3236091	0.3984339	557.8005	4.217093	0	7	1004	557						Frog_fixed.avi	0
4203	252	998.6923	582.1326	0.4852706	0.38767	558.558	4.081276	0	1005.719	529.1024	0.3243484	0.3985195	557.9838	4.206334	0	7	1002	556						Frog_fixed.avi	0
4220	253	999.5851	575.9376	0.4860263	0.3879632	558.6866	4.083144	0	1006.271	529.9663	0.325147	0.398645	558.3174	4.197661	0	7	1003	553						Frog_fixed.avi	0
4236	254	996.2178	577.0905	0.4867968	0.3883274	559.0696	4.087636	0	1006.692	527.5937	0.3259852	0.3988806	558.6225	4.203112	0	7	1001	552						Frog_fixed.avi	0
4253	255	999.6526	580.5428	0.4876689	0.3887382	559.2488	4.077456	0	1006.962	522.8339	0.3268443	0.3991272	558.8365	4.211298	0	7	1003	552						Frog_fixed.avi	0
4270	256	1000.344	577.3922	0.488479	0.3892018	559.5153	4.082835	0	1005.915	531.3304	0.3277334	0.3992693	559.0194	4.198946	0	7	1003	554						Frog_fixed.avi	0
4286	257	999.4091	578.3984	0.4893256	0.389538	559.832	4.07739	0	1000.067	529.9464	0.3286105	0.3994062	559.3964	4.190902	0	7	1000	554						Frog_fixed.avi	0
4303	258	1000.484	573.277	0.4902422	0.3899366	559.934	4.091395	0	1001.475	529.5849	0.329571	0.3994671	559.5861	4.180627	0	7	1001	551						Frog_fixed.avi	0
4320	259	995.312	584.7639	0.491139	0.3901434	560.2462	4.066889	0	1004.88	523.5894	0.3305643	0.3995483	559.8453	4.166734	0	7	1000	554						Frog_fixed.avi	0
4336	260	1006.567	591.8162	0.4920014	0.3907869	560.7201	4.075737	0	1015.9	548.1628	0.3315779	0.3997865	560.1689	4.163231	0	7	1011	570						Frog_fixed.avi	0
4353	261	999.3975	591.1559	0.4929798	0.3911562	560.9506	4.070552	0	1007.788	543.2897	0.3325967	0.399898	560.4087	4.169383	0	7	1004	567						Frog_fixed.avi	0
4370	262	1003.252	593.3583	0.493906	0.391621	561.2045	4.058769	0	1011.089	549.324	0.3335713	0.4000307	560.6055	4.15686	0	7	1007	571						Frog_fixed.avi	0
4386	263	996.5347	596.8912	0.4947468	0.3920854	561.3455	4.058361	0	1013.338	545.0906	0.33451	0.400351	560.9036	4.149085	0	7	1005	571						Frog_fixed.avi	0
4403	264	999.8018	595.7672	0.4956293	0.3925765	561.7295	4.061723	0	1008.083	545.0853	0.335418	0.4006605	561.2159	4.153911	0	7	1004	570						Frog_fixed.avi	0
4420	265	1002.62	594.7727	0.4964965	0.3931559	561.9708	4.052155	0	1006.837	548.8306	0.3362889	0.4008993	561.6996	4.136817	0	7	1005	572						Frog_fixed.avi	0
4436	266	997.7108	597.2468	0.4972531	0.3936483	562.4109	4.048277	0	1010.064	545.92	0.3372021	0.401265	561.8402	4.15493	0	7	1004	572						Frog_fixed.avi	0
4453	267	1004.435	592.8481	0.4980934	0.3940993	562.5559	4.061782	0	1008.416	543.7927	0.3380773	0.4014893	562.2198	4.15474	0	7	1006	568						Frog_fixed.avi	0
4470	268	921.9837	620.5318	0.4993402	0.3947995	562.9755	4.061181	0	933.8898	586.6472	0.3394029	0.4017214	562.3975	4.143169	0	8	928	604						Frog_fixed.avi	0
4486	269	776.2151	724.3179	0.5011457	0.3957932	562.8423	4.041214	0	756.2128	693.0543	0.3417638	0.4023523	562.063	4.182183	0	8	766	709						Frog_fixed.avi	0
4503	270	746.7142	762.0461	0.5025986	0.3962624	563.2203	4.047844	0	699.4803	728.7334	0.3433587	0.4023603	562.1243	4.185752	0	8	723	745						Frog_fixed.avi	0
4520	271	727.0215	759.1691	0.5037502	0.3962976	563.4149	4.031291	0	697.7125	727.5729	0.3443069	0.4019752	562.5901	4.155203	0	8	712	743						Frog_fixed.avi	0
4536	272	727.7789	765.2639	0.5049113	0.3963275	563.9329	4.036388	0	692.4603	733.6614	0.3454284	0.4015153	562.8369	4.143604	0	8	710	749						Frog_fixed.avi	0
4553	273	732.2648	762.4783	0.5060841	0.3962935	564.0306	4.028594	0	695.9686	730.2517	0.3465493	0.4008237	562.9534	4.150049	0	8	714	746						Frog_fixed.avi	0
4570	274	727.5754	768.1179	0.5071241	0.3961066	564.1992	4.01644	0	697.189	728.3845	0.3475748	0.3998685	563.1144	4.150551	0	8	712	748						Frog_fixed.avi	0
4586	275	726.438	765.5449	0.5080457	0.3958163	564.4293	4.0094	0	691.4178	734.5237	0.3484245	0.3986073	563.4204	4.151169	0	8	709	750						Frog_fixed.avi	0
4603	276	730.0122	768.1334	0.5088297	0.3953604	564.4248	4.00307	0	693.7473	731.5371	0.3491901	0.3970356	563.3944	4.159557	0	8	712	750						Frog_fixed.avi	0
4620	277	729.0743	764.9909	0.5093628	0.3947717	564.4297	4.002137	0	696.1121	733.2668	0.3497212	0.3950688	563.5714	4.153757	0	8	713	749						Frog_fixed.avi	0
4636	278	729.2722	763.2975	0.5096939	0.3940325	564.3481	3.985198	0	697.0079	730.8224	0.3500576	0.3926775	563.7717	4.161813	0	8	713	747						Frog_fixed.avi	0
4653	279	729.2028	763.4075	0.5098702	0.3931197	564.2909	3.995705	0	698.6575	729.7553	0.350282	0.3899163	563.7708	4.156942	0	8	714	747						Frog_fixed.avi	0
4670	280	725.6224	764.4402	0.5099249	0.3922121	564.1694	3.983296	0	693.5009	734.504	0.3503853	0.3866778	564.0557	4.132696	0	8	710	749						Frog_fixed.avi	0
4686	281	728.9441	766.7727	0.5099612	0.391347	563.7504	3.968865	0	690.5146	737.834	0.3505021	0.3831693	564.2353	4.126247	0	8	710	752						Frog_fixed.avi	0
4703	282	730.2622	767.3302	0.5100974	0.3905345	563.2905	3.93207	0	696.486	733.163	0.3507865	0.37934	564.1805	4.09353	0	8	713	750						Frog_fixed.avi	0
4720	283	729.359	767.231	0.510378	0.3899942	562.8848	3.902898	0	696.1514	734.8521	0.3512938	0.3754758	564.2594	4.064373	0	8	713	751						Frog_fixed.avi	0
4736	284	726.6943	768.1998	0.5110116	0.3896646	562.4056	3.862119	0	692.1662	734.3838	0.3521435	0.3718292	564.3022	4.031331	0	8	709	751						Frog_fixed.avi	0
4753	285	726.2905	766.8264	0.5119976	0.3896112	561.9663	3.835222	0	696.2349	738.541	0.3534302	0.3682599	564.2387	3.979965	0	8	711	753						Frog_fixed.avi	0
4769	286	726.8115	768.1114	0.5133793	0.3897763	561.5519	3.802243	0	695.8405	735.547	0.3550512	0.3649108	564.1019	3.948241	0	8	711	752						Frog_fixed.avi	0
4786	287	730.1433	766.3753	0.5150442	0.3901672	560.8617	3.787018	0	695.3615	736.7059	0.3570064	0.3616974	563.8975	3.915334	0	8	713	752						Frog_fixed.avi	0
4803	288	730.0564	770.075	0.5169468	0.3906574	560.3662	3.761156	0	695.7253	741.7748	0.3592169	0.3585771	563.495	3.894091	0	8	713	756						Frog_fixed.avi	0
4819	289	729.8457	768.3346	0.5189715	0.3911119	559.9223	3.732232	0	694.6622	742.6003	0.3615358	0.3556599	563.1987	3.866604	0	8	712	755						Frog_fixed.avi	0
4836	290	730.9067	772.0948	0.5210162	0.3914838	559.6174	3.74545	0	693.341	739.2566	0.3638716	0.3528014	562.9495	3.856091	0	8	712	756						Frog_fixed.avi	0
4853	291	732.6716	766.5994	0.5230533	0.3916462	559.0033	3.715257	0	696.5446	740.8364	0.3661985	0.349976	562.5606	3.828936	0	8	715	754						Frog_fixed.avi	0
4869	292	732.197	771.1628	0.5249878	0.3914224	558.5726	3.726113	0	697.183	739.2161	0.3683672	0.3471823	562.2587	3.81374	0	8	715	755						Frog_fixed.avi	0
4886	293	669.4775	792.7587	0.5271071	0.3912238	558.5543	3.715799	0	645.2332	759.9488	0.370903	0.3446762	561.9938	3.814778	0	9	657	776						Frog_fixed.avi	0
4903	294	619.3735	831.1481	0.529209	0.3910783	558.28	3.69653	0	580.8196	793.2564	0.3735573	0.3423113	561.5339	3.81723	0	9	600	812						Frog_fixed.avi	0
4919	295	602.8854	847.9061	0.5308235	0.3905674	557.9639	3.698234	0	559.7325	797.3032	0.3754807	0.339806	561.3091	3.805108	0	9	581	823						Frog_fixed.avi	0
4936	296	599.5929	848.388	0.5322162	0.389865	557.5663	3.694139	0	559.4645	796.0176	0.3767963	0.3371533	560.9844	3.797527	0	9	580	822						Frog_fixed.avi	0
4953	297	602.2416	854.1235	0.5334514	0.3892663	557.1946	3.693902	0	559.3131	790.2822	0.3780816	0.3349696	560.7723	3.812109	0	9	581	822						Frog_fixed.avi	0
4969	298	598.9921	850.1943	0.534577	0.3889583	556.7346	3.684929	0	556.0936	795.2709	0.3792763	0.3330328	560.5737	3.783187	0	9	578	823						Frog_fixed.avi	0
4986	299	597.4875	853.6238	0.5356389	0.3888986	556.27	3.684263	0	559.1121	796.6195	0.3804478	0.3315347	560.2603	3.787418	0	9	578	825						Frog_fixed.avi	0
5003	300	599.6529	851.8768	0.5366944	0.3891864	555.8452	3.683318	0	556.7717	796.3694	0.3815852	0.3304236	559.9747	3.773611	0	9	578	824						Frog_fixed.avi	0
5019	301	599.5718	854.1423	0.5377102	0.3897109	555.4885	3.682255	0	561.3884	798.035	0.3827103	0.3296281	559.5862	3.77542	0	9	580	826						Frog_fixed.avi	0
5036	302	605.3843	852.6987	0.538678	0.3904327	555.1985	3.682669	0	560.2619	801.4994	0.3837624	0.3289824	559.2851	3.761583	0	9	583	827						Frog_fixed.avi	0
5053	303	599.2585	857.3945	0.5395312	0.3912675	554.5847	3.664552	0	562.972	796.3819	0.3847827	0.3285715	558.9044	3.758675	0	9	581	827						Frog_fixed.avi	0
5069	304	603.6641	857.1502	0.5404091	0.3922157	554.1866	3.664837	0	562.9422	803.7843	0.3857741	0.3281386	558.5176	3.742474	0	9	583	830						Frog_fixed.avi	0
5086	305	601.736	853.6226	0.5412949	0.3932438	553.6638	3.640485	0	560.4152	798.6291	0.3867727	0.3279256	558.1888	3.722883	0	9	581	826						Frog_fixed.avi	0
5103	306	597.3842	856.5833	0.5422028	0.3941857	553.2108	3.616858	0	562.8047	798.2938	0.3877935	0.3277175	557.8702	3.696406	0	9	580	827						Frog_fixed.avi	0
5119	307	600.3674	856.3238	0.5431905	0.3950713	552.8298	3.602691	0	564.4119	800.775	0.3889122	0.3275627	557.4839	3.682365	0	9	582	829						Frog_fixed.avi	0
5136	308	599.913	856.2507	0.5442824	0.3958831	552.2784	3.588778	0	564.5894	800.5743	0.3900867	0.3273555	557.0913	3.650641	0	9	582	828						Frog_fixed.avi	0
5153	309	600.4849	859.5024	0.5453843	0.39667	551.9042	3.557124	0	564.8033	800.1989	0.3912914	0.3271703	556.7405	3.637372	0	9	583	830						Frog_fixed.avi	0
5169	310	609.2657	849.123	0.5463641	0.3973151	551.4422	3.552442	0	585.5139	796.0179	0.3924312	0.3267577	556.3583	3.611754	0	9	597	823						Frog_fixed.avi	0
5186	311	730.9681	714.2346	0.5464556	0.3966079	551.001	3.55059	0	747.6469	625.7605	0.392995	0.3252356	556.5753	3.584407	0	10	739	670						Frog_fixed.avi	0
5203	312	855.631	600.1023	0.5462258	0.3955981	551.2142	3.531154	0	877.5225	492.4796	0.3935561	0.3237222	556.8827	3.530834	0	10	867	546						Frog_fixed.avi	0
5219	313	954.8895	564.2166	0.5466538	0.3953299	550.9211	3.527433	0	969.0952	444.5244	0.3941707	0.3226557	557.2144	3.542815	0	10	962	504						Frog_fixed.avi	0
5236	314	961.437	559.3544	0.5478937	0.3953112	550.3514	3.534407	0	977.9658	432.4236	0.3950847	0.3217856	556.9128	3.54912	0	10	970	496						Frog_fixed.avi	0
5253	315	969.8553	557.6351	0.5490211	0.3947531	549.851	3.541801	0	984.1774	433.9858	0.3962083	0.3207087	556.7103	3.540886	0	10	977	496						Frog_fixed.avi	0
5269	316	957.8682	559.5947	0.550077	0.3946428	549.4084	3.526962	0	982.5247	434.152	0.3973377	0.3200144	556.3563	3.540004	0	10	970	497						Frog_fixed.avi	0
5286	317	962.5097	554.607	0.5511547	0.394813	548.9979	3.566563	0	975.0078	441.5425	0.3984646	0.3193969	556.1619	3.562517	0	10	969	498						Frog_fixed.avi	0
5302	318	966.9072	549.665	0.5523438	0.3949546	548.5446	3.602654	0	975.4921	435.4135	0.3997962	0.3188785	555.7258	3.566246	0	10	971	493						Frog_fixed.avi	0
5319	319	962.2278	551.3715	0.5536901	0.3950078	548.1653	3.597076	0	975.662	433.5754	0.4012301	0.3182866	555.3193	3.560815	0	10	969	492						Frog_fixed.avi	0
5336	320	960.1465	555.8155	0.5552165	0.3949279	547.7477	3.607323	0	974.4427	429.2738	0.4027738	0.3175081	555.1031	3.57118	0	10	967	493						Frog_fixed.avi	0
5352	321	957.5733	553.5614	0.5568622	0.3947026	547.2514	3.60905	0	976.4886	432.5572	0.4045125	0.3167422	554.6575	3.572966	0	10	967	493						Frog_fixed.avi	0
5369	322	960.0373	549.9228	0.5587031	0.3943825	547.1559	3.593734	0	970.2424	432.517	0.4062335	0.3160264	554.5522	3.593404	0	10	965	491						Frog_fixed.avi	0
5386	323	959.7069	549.6935	0.5605575	0.3940398	546.7809	3.615607	0	971.8124	436.4449	0.4080098	0.3154305	554.1024	3.570415	0	10	966	493						Frog_fixed.avi	0
5402	324	956.6958	558.7347	0.5624546	0.3935597	546.3782	3.603452	0	976.4391	431.0625	0.4098318	0.315189	553.6894	3.58019	0	10	967	495						Frog_fixed.avi	0
5419	325	959.0001	553.7452	0.5643545	0.3932974	546.1745	3.593727	0	969.0149	439.3044	0.4115212	0.3151103	553.3599	3.56984	0	10	964	497						Frog_fixed.avi	0
5436	326	962.7617	557.079	0.5662776	0.3929449	545.9255	3.602863	0	972.7478	436.6306	0.4131998	0.3152666	552.9996	3.553177	0	10	968	497						Frog_fixed.avi	0
5452	327	964.4622	554.7751	0.5681145	0.3925403	545.6385	3.581176	0	967.6865	442.0744	0.41475	0.315497	552.846	3.538772	0	10	966	498						Frog_fixed.avi	0
5469	328	963.595	553.799	0.5698729	0.3920537	545.3094	3.583776	0	967.0725	438.7826	0.4162084	0.3158993	552.4878	3.549236	0	10	965	496						Frog_fixed.avi	0
5486	329	966.8055	553.9307	0.5716218	0.3914741	545.1331	3.570006	0	968.6361	439.3774	0.4176385	0.3162003	552.2043	3.537009	0	10	968	497						Frog_fixed.avi	0
5502	330	966.1547	556.0034	0.5733221	0.3908715	544.9612	3.565747	0	970.0107	440.8971	0.4190347	0.3166126	551.9807	3.542207	0	10	968	498						Frog_fixed.avi	0
5519	331	967.1725	556.2561	0.5749699	0.3902085	544.704	3.547904	0	971.9304	439.7955	0.4203596	0.3170033	551.4502	3.538538	0	11	970	498						Frog_fixed.avi	0
5536	332	1011.222	580.7115	0.5762528	0.3895973	544.6914	3.575242	0	1017.017	463.9431	0.4215166	0.3177522	551.2866	3.557917	0	11	1014	522						Frog_fixed.avi	0
5552	333	1004.195	582.3989	0.5777636	0.3887857	544.5772	3.57858	0	1012.616	477.8139	0.4226911	0.3181586	551.0274	3.557859	0	11	1008	530						Frog_fixed.avi	0
5569	334	1005.247	587.1526	0.5793923	0.387926	544.0893	3.56052	0	1015.9	470.2888	0.4238311	0.3185927	550.7957	3.561832	0	11	1011	529						Frog_fixed.avi	0
5586	335	1005.783	587.0918	0.5808809	0.3870861	544.0023	3.575915	0	1020.445	478.5111	0.4249837	0.3189846	550.3096	3.57947	0	11	1013	533						Frog_fixed.avi	0
5602	336	1008.444	585.6415	0.5823261	0.3862758	543.9185	3.609677	0	1012.521	475.4294	0.4260206	0.3194716	550.032	3.583488	0	11	1010	531						Frog_fixed.avi	0
5619	337	1004.573	584.6182	0.5836514	0.3855051	543.9078	3.601378	0	1016.073	474.5519	0.4270061	0.3199676	549.9197	3.604805	0	11	1010	530						Frog_fixed.avi	0
5636	338	1005.939	586.2296	0.5848144	0.384725	543.8404	3.606373	0	1017.557	473.3386	0.4279011	0.3203496	549.5755	3.631358	0	11	1012	530						Frog_fixed.avi	0
5652	339	1005.803	583.6357	0.5858325	0.3840106	543.772	3.642219	0	1015.753	475.4887	0.4286535	0.3207012	549.2791	3.645689	0	11	1011	530						Frog_fixed.avi	0
5669	340	1004.899	590.1288	0.5867605	0.3832286	543.7403	3.633854	0	1014.566	472.642	0.4292757	0.3209822	549.0733	3.660124	0	11	1010	531						Frog_fixed.avi	0
5686	341	1006.436	588.9529	0.5875592	0.3823603	543.5006	3.666128	0	1013.63	475.5718	0.4298262	0.3211068	548.9766	3.678983	0	11	1010	532						Frog_fixed.avi	0
5702	342	1002.857	586.2985	0.5882503	0.3816292	543.6703	3.667196	0	1012.079	478.8325	0.4303183	0.3211868	548.8651	3.704026	0	11	1007	533						Frog_fixed.avi	0
5719	343	1003.14	586.3114	0.5888483	0.3808299	543.4667	3.683341	0	1014.949	478.4337	0.4307561	0.3211998	548.7774	3.716951	0	11	1009	532						Frog_fixed.avi	0
5736	344	1002.974	587.3041	0.5893458	0.3800461	543.4239	3.686427	0	1019.274	475.4076	0.4311458	0.3212106	548.7473	3.741333	0	11	1011	531						Frog_fixed.avi	0
5752	345	1004.611	585.0055	0.5897629	0.379391	543.6539	3.719883	0	1019.223	476.0126	0.4314397	0.3212042	548.4963	3.765434	0	11	1012	531						Frog_fixed.avi	0
5769	346	1002.726	586.2451	0.5901421	0.378841	543.6501	3.719545	0	1015.988	477.6931	0.4316746	0.321158	548.7025	3.788776	0	11	1009	532						Frog_fixed.avi	0
5786	347	1004.175	591.0645	0.5904847	0.3781978	543.4697	3.739281	0	1019.01	472.5819	0.4319181	0.3210154	548.4794	3.801017	0	11	1012	532						Frog_fixed.avi	0
5802	348	1000.421	583.4413	0.5908203	0.3775876	543.5193	3.742424	0	1017.995	474.4921	0.4321837	0.3207381	548.7411	3.794472	0	11	1009	529						Frog_fixed.avi	0
5819	349	1003.264	587.8458	0.5911738	0.3770064	543.8007	3.750348	0	1019.234	474.8521	0.4324809	0.3203995	548.5609	3.789235	0	11	1011	531						Frog_fixed.avi	0
5836	350	1000.599	589.8563	0.5915176	0.3765558	543.7194	3.75582	0	1017.578	473.3347	0.4327322	0.3202341	548.8237	3.812923	0	11	1009	532						Frog_fixed.avi	0
5852	351	997.8519	586.8918	0.591776	0.3762697	543.9288	3.761962	0	1020.574	472.1167	0.4330749	0.3201533	548.7913	3.821231	0	11	1009	530						Frog_fixed.avi	0
5869	352	1001.596	583.8488	0.59212	0.3761673	544.0511	3.761032	0	1014.621	474.8885	0.4332763	0.3201621	548.9482	3.828987	0	11	1008	529						Frog_fixed.avi	0
5885	353	994.7462	581.5461	0.5922937	0.3761905	544.142	3.77776	0	1020.022	471.2761	0.4335805	0.3203061	549.0575	3.824572	0	11	1007	526						Frog_fixed.avi	0
5902	354	987.153	560.7363	0.5925367	0.3761671	544.3907	3.785524	0	1003.852	448.4978	0.433911	0.3204839	549.2075	3.838503	0	11	996	505						Frog_fixed.avi	0
5919	355	991.9813	565.7157	0.5926377	0.3763947	544.3761	3.786346	0	1012.642	448.9917	0.4340251	0.320895	549.3052	3.856299	0	11	1002	507						Frog_fixed.avi	0
5936	356	983.5325	564.9514	0.5926741	0.3767321	544.449	3.796028	0	1008.922	448.347	0.4340554	0.3212186	549.4268	3.859943	0	11	996	507						Frog_fixed.avi	0
5952	357	983.7334	562.5465	0.5927009	0.3770465	544.668	3.789084	0	1010.007	444.2157	0.4341079	0.3216661	549.5211	3.857125	0	11	997	503						Frog_fixed.avi	0
5969	358	987.5192	567.3229	0.5927453	0.3774075	544.9355	3.802211	0	1004.851	447.6287	0.4341016	0.3221293	549.7418	3.863867	0	11	996	507						Frog_fixed.avi	0
5985	359	986.6456	566.3802	0.5927366	0.3779241	545.2335	3.810127	0	1005.072	451.2722	0.4341125	0.322704	549.9249	3.872829	0	11	996	509						Frog_fixed.avi	0
6002	360	985.4495	565.2117	0.5927442	0.3786645	545.4773	3.824603	0	1006.307	451.533	0.4341408	0.3234631	550.1603	3.867594	0	11	996	508						Frog_fixed.avi	0
6019	361	986.6307	563.4831	0.5927539	0.3794916	545.7363	3.827767	0	1007.364	450.7829	0.4341791	0.3243576	550.439	3.880824	0	11	997	507						Frog_fixed.avi	0
6035	362	985.7726	561.9895	0.5927077	0.3802779	546.0474	3.842126	0	1006.655	451.1504	0.4341381	0.3253408	550.6109	3.876028	0	11	996	507						Frog_fixed.avi	0
6052	363	986.4487	563.7861	0.5925378	0.3808751	545.9695	3.831512	0	999.5045	452.4745	0.4339312	0.3264573	550.6978	3.877657	0	11	993	508						Frog_fixed.avi	0
6069	364	986.1948	563.0625	0.592164	0.3811983	546.2795	3.838685	0	999.418	454.8522	0.4335023	0.3274989	550.9554	3.89676	0	11	993	509						Frog_fixed.avi	0
6085	365	985.0112	560.6707	0.5914078	0.3809823	546.2777	3.835034	0	1004.214	451.0034	0.4327344	0.328483	551.1369	3.890374	0	11	995	506						Frog_fixed.avi	0
6102	366	989.4154	563.6905	0.5901918	0.380123	546.6216	3.848845	0	1001.673	453.0649	0.4314356	0.3293126	551.5054	3.886139	0	11	996	508						Frog_fixed.avi	0
6119	367	988.8008	564.6525	0.5883082	0.3782612	546.8984	3.846615	0	1009.253	449.8499	0.4295391	0.3297718	552.0803	3.886514	0	11	999	507						Frog_fixed.avi	0
6135	368	985.3459	561.7225	0.5856114	0.3754834	546.8712	3.837214	0	1003.309	450.2686	0.4268267	0.3297467	552.9036	3.884966	0	11	994	506						Frog_fixed.avi	0
6152	369	986.7623	559.9818	0.5820906	0.3716464	547.3362	3.85354	0	1002.997	451.7683	0.4234108	0.3293029	553.814	3.885645	0	11	995	506						Frog_fixed.avi	0
6169	370	989.5503	561.0887	0.5776429	0.3668494	547.7086	3.844371	0	1007.993	450.153	0.4191873	0.3287634	555.0589	3.882833	0	11	999	506						Frog_fixed.avi	0
6185	371	988.876	561.2009	0.5722215	0.3614248	547.9634	3.861323	0	1004.639	450.7636	0.4142227	0.3281321	556.2294	3.888251	0	11	997	506						Frog_fixed.avi	0
6202	372	989.9197	561.8892	0.5658951	0.355517	548.3563	3.861941	0	1007.29	450.3625	0.4085477	0.3275273	557.8357	3.892132	0	11	999	506						Frog_fixed.avi	0
6219	373	993.1882	560.3284	0.5587209	0.3494201	548.3949	3.872039	0	1009.182	446.3648	0.4023149	0.3273579	559.517	3.89396	0	11	1001	503						Frog_fixed.avi	0
6235	374	1001.15	553.4207	0.5508066	0.3434446	548.5953	3.862782	0	1007.046	449.7657	0.3956444	0.3274645	561.486	3.899359	0	11	1004	502						Frog_fixed.avi	0
6252	375	1001.838	551.9562	0.5423362	0.3376606	549.3395	3.890682	0	1010.096	444.0386	0.3887388	0.328053	563.5573	3.889375	0	11	1006	498						Frog_fixed.avi	0
6269	376	998.7777	549.9731	0.5335603	0.3321856	549.7633	3.895239	0	1010.671	447.1183	0.3818719	0.3289182	565.4695	3.888333	0	11	1005	499						Frog_fixed.avi	0
6285	377	995.5801	554.9366	0.5248613	0.3270285	550.3832	3.893179	0	1013.32	451.2625	0.3752151	0.3300128	567.2941	3.898393	0	11	1004	503						Frog_fixed.avi	0
6302	378	997.3528	562.0016	0.5165542	0.3221872	551.1047	3.89851	0	1011.865	452.8208	0.3689454	0.3313773	569.2557	3.891987	0	11	1005	507						Frog_fixed.avi	0
6319	379	1001.259	579.0097	0.5088176	0.3177596	551.3425	3.891498	0	1015.954	452.9427	0.3632376	0.3329917	570.7216	3.88754	0	11	1009	516						Frog_fixed.avi	0
6335	380	1025.102	599.7368	0.5020609	0.3138017	551.2076	3.903709	0	1001.508	461.3475	0.3579769	0.334734	571.7566	3.879985	0	11	1013	531						Frog_fixed.avi	0
6352	381	-1280	-1024	-1	-1	-1	-1	4	1009.514	458.9492	0.3533218	0.3366334	573.6282	3.888398	0	11	1010	459						Frog_fixed.avi	0
6369	382	-1280	-1024	-1	-1	-1	-1	4	996.5977	478.2202	0.3489753	0.3382462	574.3604	3.89035	0	11	997	478						Frog_fixed.avi	0
6385	383	-1280	-1024	-1	-1	-1	-1	4	996.6212	478.7232	0.345215	0.3401231	574.471	3.858811	0	11	997	479						Frog_fixed.avi	0
6402	384	-1280	-1024	-1	-1	-1	-1	4	1036.266	567.7338	0.3416994	0.3416412	574.4891	3.886262	0	12	1036	568						Frog_fixed.avi	0
6419	385	-1280	-1024	-1	-1	-1	-1	4	1012.613	588.6633	0.3382581	0.3428175	574.4891	3.949737	0	12	1013	589						Frog_fixed.avi	0
6435	386	-1280	-1024	-1	-1	-1	-1	4	1020.098	574.207	0.3348727	0.3436049	574.4891	3.881987	0	12	1020	574						Frog_fixed.avi	0
6452	387	-1280	-1024	-1	-1	-1	-1	4	-1280	-1024	-1	-1	-1	-1	4	12	0	0						Frog_fixed.avi	0
6468	388	-1280	-1024	-1	-1	-1	-1	4	1012.081	576.127	0.3282385	0.3439954	574.4891	3.916467	0	12	1012	576						Frog_fixed.avi	0
6485	389	-1280	-1024	-1	-1	-1	-1	4	1003.761	588.8959	0.3249705	0.3437019	574.4891	3.915444	0	12	1004	589						Frog_fixed.avi	0
6502	390	-1280	-1024	-1	-1	-1	-1	4	985.8551	597.1533	0.321339	0.3436188	574.4891	3.920422	0	12	986	597						Frog_fixed.avi	0
6518	391	-1280	-1024	-1	-1	-1	-1	4	974.0492	624.1487	0.3182158	0.3438459	572.2824	3.999841	0	12	974	624						Frog_fixed.avi	0
6535	392	-1280	-1024	-1	-1	-1	-1	4	1001.643	580.9276	0.3152162	0.3443843	572.9583	3.957882	0	12	1002	581						Frog_fixed.avi	0
6552	393	-1280	-1024	-1	-1	-1	-1	4	998.0877	557.6486	0.3120864	0.3449962	572.2314	3.948704	0	12	998	558						Frog_fixed.avi	0
6568	394	-1280	-1024	-1	-1	-1	-1	4	1010.457	555.7245	0.3090299	0.3453847	571.6179	3.968858	0	12	1010	556						Frog_fixed.avi	0
6585	395	-1280	-1024	-1	-1	-1	-1	4	1005.927	558.7073	0.3057829	0.3454291	571.0056	3.985753	0	12	1006	559						Frog_fixed.avi	0
6602	396	-1280	-1024	-1	-1	-1	-1	4	1006.766	544.9618	0.302462	0.3456074	571.2993	4.003579	0	12	1007	545						Frog_fixed.avi	0
6618	397	-1280	-1024	-1	-1	-1	-1	4	1004.314	541.4139	0.2991277	0.3456728	571.7515	4.01177	0	12	1004	541						Frog_fixed.avi	0
6635	398	-1280	-1024	-1	-1	-1	-1	4	1008.368	534.3474	0.2958753	0.3457738	571.5224	4.013333	0	12	1008	534						Frog_fixed.avi	0
6652	399	-1280	-1024	-1	-1	-1	-1	4	1010.742	534.9695	0.2927034	0.3459789	571.4749	4.020139	0	12	1011	535						Frog_fixed.avi	0
6668	400	-1280	-1024	-1	-1	-1	-1	4	1020.251	528.1237	0.2894757	0.3461262	571.3568	4.026865	0	12	1020	528						Frog_fixed.avi	0
6685	401	-1280	-1024	-1	-1	-1	-1	4	1014.084	531.472	0.2860899	0.3462423	571.1929	4.026933	0	12	1014	531						Frog_fixed.avi	0
6702	402	-1280	-1024	-1	-1	-1	-1	4	1014.96	529.3871	0.2825585	0.3463646	571.0211	4.007309	0	12	1015	529						Frog_fixed.avi	0
6718	403	-1280	-1024	-1	-1	-1	-1	4	1016.555	534.8978	0.2789333	0.3467991	570.832	4.064206	0	12	1017	535						Frog_fixed.avi	0
6735	404	-1280	-1024	-1	-1	-1	-1	4	1017.601	543.2424	0.2751334	0.3475208	570.9662	4.071135	0	12	1018	543						Frog_fixed.avi	0
6752	405	-1280	-1024	-1	-1	-1	-1	4	1017.281	541.4048	0.2712636	0.3487452	570.8938	4.050726	0	12	1017	541						Frog_fixed.avi	0
6768	406	-1280	-1024	-1	-1	-1	-1	4	1005.477	556.2306	0.267601	0.3499345	570.9117	4.084745	0	12	1005	556						Frog_fixed.avi	0
6785	407	-1280	-1024	-1	-1	-1	-1	4	1014.592	539.8809	0.2633452	0.3522873	570.9117	4.068547	0	12	1015	540						Frog_fixed.avi	0
6802	408	-1280	-1024	-1	-1	-1	-1	4	1007.54	557.0903	0.2595834	0.3539604	569.7251	4.07193	0	12	1008	557						Frog_fixed.avi	0
6818	409	-1280	-1024	-1	-1	-1	-1	4	1019.404	546.8835	0.2560267	0.3554962	568.6235	4.033982	0	12	1019	547						Frog_fixed.avi	0
6835	410	-1280	-1024	-1	-1	-1	-1	4	1017.322	536.4163	0.2525015	0.3568267	568.7452	4.02654	0	12	1017	536						Frog_fixed.avi	0
6852	411	-1280	-1024	-1	-1	-1	-1	4	1002.737	587.8767	0.2495734	0.3582865	567.8742	4.057801	0	12	1003	588						Frog_fixed.avi	0
6868	412	-1280	-1024	-1	-1	-1	-1	4	-1280	-1024	-1	-1	-1	-1	4		0	0						Frog_fixed.avi	0
6885	413	-1280	-1024	-1	-1	-1	-1	4	-1280	-1024	-1	-1	-1	-1	4		0	0						Frog_fixed.avi	0
6902	414	-1280	-1024	-1	-1	-1	-1	4	-1280	-1024	-1	-1	-1	-1	4		0	0						Frog_fixed.avi	0
6918	415	-1280	-1024	-1	-1	-1	-1	4	-1280	-1024	-1	-1	-1	-1	4		0	0						Frog_fixed.avi	0
6935	416	-1280	-1024	-1	-1	-1	-1	4	-1280	-1024	-1	-1	-1	-1	4		0	0						Frog_fixed.avi	0
6952	417	-1280	-1024	-1	-1	-1	-1	4	-1280	-1024	-1	-1	-1	-1	4		0	0						Frog_fixed.avi	0
6968	418	-1280	-1024	-1	-1	-1	-1	4	948.663	784.0828	0.2356166	0.3642776	560.7983	4.053018	0	13	949	784						Frog_fixed.avi	0
6985	419	-1280	-1024	-1	-1	-1	-1	4	947.8771	779.2219	0.2343995	0.3641259	559.8863	4.049962	0	13	948	779						Frog_fixed.avi	0
7002	420	-1280	-1024	-1	-1	-1	-1	4	951.894	773.5184	0.233365	0.3638086	558.9165	4.032789	0	13	952	774						Frog_fixed.avi	0
7018	421	988.1721	741.4144	0.3818233	0.3091057	557.8313	4.121059	0	949.4431	772.3201	0.2324466	0.3635686	557.8313	4.047107	0	13	969	757						Frog_fixed.avi	0
7035	422	987.7858	748.1504	0.3815307	0.3100211	556.8373	4.098176	0	954.5104	770.6221	0.2315989	0.3633701	556.8373	4.029646	0	13	971	759						Frog_fixed.avi	0
7051	423	-1280	-1024	-1	-1	-1	-1	4	-1280	-1024	-1	-1	-1	-1	4	13	0	0						Frog_fixed.avi	0
7068	424	-1280	-1024	-1	-1	-1	-1	4	-1280	-1024	-1	-1	-1	-1	4	13	0	0						Frog_fixed.avi	0
7085	425	-1280	-1024	-1	-1	-1	-1	4	-1280	-1024	-1	-1	-1	-1	4	13	0	0						Frog_fixed.avi	0
7101	426	955.7718	781.6451	0.3789039	0.3157633	539.8664	4.006574	0	952.8483	764.3188	0.2289578	0.3639455	553.6797	3.99873	0	13	954	773						Frog_fixed.avi	0
7118	427	955.2115	782.8911	0.3789671	0.3172664	539.3513	3.992552	0	955.0807	766.0787	0.2285147	0.364463	552.9841	3.967118	0	13	955	774						Frog_fixed.avi	0
7135	428	954.3304	782.9834	0.379059	0.3187508	538.9822	3.976955	0	958.8995	765.4095	0.2281841	0.3649504	552.2468	3.965316	0	13	957	774						Frog_fixed.avi	0
7151	429	952.0807	781.3725	0.3793169	0.3201184	538.3821	3.95698	0	951.7378	772.4801	0.2279115	0.3653233	551.7287	3.977628	0	13	952	777						Frog_fixed.avi	0
7168	430	960.25	777.9677	0.3796878	0.3211969	538.0808	3.942068	0	952.3604	772.0732	0.2277969	0.3654892	551.1683	3.963788	0	13	956	775						Frog_fixed.avi	0
7184	431	958.2617	785.6253	0.3801754	0.3220986	537.7922	3.938303	0	951.6143	768.909	0.227815	0.3656496	550.6208	3.962515	0	13	955	777						Frog_fixed.avi	0
7201	432	954.1484	785.1509	0.3807909	0.3226905	537.5596	3.949838	0	956.0848	768.4785	0.228076	0.3656953	549.9739	3.943083	0	13	955	777						Frog_fixed.avi	0
7218	433	957.4769	786.2328	0.3817231	0.3231125	537.3925	3.932753	0	957.7456	769.6527	0.2285081	0.3658569	549.5731	3.942322	0	13	958	778						Frog_fixed.avi	0
7234	434	950.8641	784.1539	0.3828314	0.3234901	537.1681	3.930133	0	950.2432	772.4382	0.2291946	0.3662387	549.1529	3.951533	0	13	951	778						Frog_fixed.avi	0
7251	435	954.8095	784.3923	0.384266	0.3238059	536.9578	3.908779	0	949.205	772.4578	0.2301783	0.366996	548.5488	3.954029	0	13	952	778						Frog_fixed.avi	0
7268	436	954.0806	783.9077	0.3859035	0.3243043	536.5156	3.918855	0	953.6511	769.9874	0.2314303	0.368055	547.8276	3.936794	0	13	954	777						Frog_fixed.avi	0
7284	437	951.5427	786.211	0.3876494	0.3249447	536.4329	3.919496	0	957.117	766.8702	0.2328095	0.3692372	547.251	3.949327	0	13	954	777						Frog_fixed.avi	0
7301	438	953.8948	787.2104	0.3894992	0.3257903	536.113	3.91101	0	950.8567	773.3371	0.2342576	0.3704521	546.7223	3.934469	0	13	952	780						Frog_fixed.avi	0
7318	439	955.3469	785.0204	0.3913951	0.3268407	535.9627	3.913221	0	952.8986	770.6185	0.2357295	0.3718049	546.2383	3.943162	0	13	954	778						Frog_fixed.avi	0
7334	440	959.3129	784.7377	0.3932867	0.3278168	535.8133	3.899473	0	946.9944	772.2003	0.2372295	0.3730527	545.8074	3.945505	0	13	953	778						Frog_fixed.avi	0
7351	441	953.8398	789.6683	0.3951311	0.3284911	535.4897	3.902114	0	945.0034	771.4583	0.2387604	0.3740813	545.4684	3.942526	0	13	949	781						Frog_fixed.avi	0
7368	442	954.5303	787.8093	0.3969621	0.3288885	535.3776	3.905414	0	947.9697	768.7659	0.2404171	0.3748923	544.8711	3.943404	0	13	951	778						Frog_fixed.avi	0
7384	443	956.2695	788.3997	0.3988117	0.3291163	535.3099	3.906835	0	949.7675	769.3881	0.242006	0.375408	544.6066	3.930827	0	13	953	779						Frog_fixed.avi	0
7401	444	954.2108	789.7341	0.4005915	0.3293404	535.1958	3.880904	0	941.6321	770.4097	0.243603	0.3757596	544.3979	3.931972	0	13	948	780						Frog_fixed.avi	0
7418	445	956.3445	789.7561	0.4024126	0.3297723	535.041	3.873186	0	947.5359	773.5573	0.2452383	0.3759282	544.0616	3.919869	0	13	952	782						Frog_fixed.avi	0
7434	446	956.2224	789.617	0.4042128	0.3302976	534.9827	3.848391	0	947.4158	774.249	0.2468442	0.3759638	543.955	3.910561	0	13	952	782						Frog_fixed.avi	0
7451	447	951.3162	791.7955	0.4059957	0.3308899	535.0466	3.850427	0	941.1628	778.9219	0.248484	0.3759124	543.8718	3.899235	0	13	946	785						Frog_fixed.avi	0
7468	448	950.8717	787.3987	0.4079018	0.3313977	534.9318	3.83935	0	945.4044	774.5489	0.2502455	0.3757814	543.6484	3.88647	0	13	948	781						Frog_fixed.avi	0
7484	449	952.4311	792.1086	0.4098713	0.3317755	534.9882	3.823406	0	945.7245	772.0302	0.2520429	0.3754885	543.6796	3.872625	0	13	949	782						Frog_fixed.avi	0
7501	450	953.334	790.9523	0.411901	0.3321508	535.033	3.802158	0	941.8022	777.72	0.2538889	0.3751039	543.6902	3.853256	0	13	948	784						Frog_fixed.avi	0
7518	451	954.642	792.0677	0.414016	0.3324416	535.0397	3.790179	0	941.7768	776.2625	0.2557795	0.3746932	543.6182	3.847446	0	13	948	784						Frog_fixed.avi	0
7534	452	955.1821	792.8528	0.4161499	0.3327468	535.0234	3.78982	0	942.0084	778.6724	0.257718	0.3742353	543.4611	3.832315	0	13	949	786						Frog_fixed.avi	0
7551	453	954.0394	794.4724	0.4182869	0.3328547	535.2233	3.776781	0	940.3004	776.6528	0.2596572	0.3735973	543.5029	3.827307	0	13	947	786						Frog_fixed.avi	0
7568	454	965.7409	651.3904	0.420261	0.3320437	535.7754	3.791672	0	979.7968	608.7057	0.2620696	0.3719625	543.694	3.853564	0	14	973	630						Frog_fixed.avi	0
7584	455	980.719	563.0494	0.4222946	0.3317576	536.0212	3.747893	0	993.4454	516.7069	0.2643239	0.3710066	544.1603	3.818274	0	14	987	540						Frog_fixed.avi	0
7601	456	983.3739	569.5695	0.4246604	0.3321169	536.0765	3.758547	0	992.8525	530.7385	0.2662032	0.3709024	544.2539	3.835953	0	14	988	550						Frog_fixed.avi	0
7618	457	987.157	555.9059	0.4269883	0.3323089	536.3818	3.771809	0	993.6083	514.8488	0.2682072	0.3704587	544.377	3.839995	0	14	990	535						Frog_fixed.avi	0
7634	458	985.2212	563.7045	0.4292843	0.3322823	536.799	3.76079	0	989.9576	525.6983	0.2702431	0.369959	544.464	3.835246	0	14	988	545						Frog_fixed.avi	0
7651	459	986.2119	563.6865	0.4315655	0.3323055	537.035	3.754521	0	987.2397	523.6	0.2722722	0.3695467	544.5939	3.839532	0	14	987	544						Frog_fixed.avi	0
7668	460	986.278	561.7296	0.4337373	0.3322189	537.3129	3.756186	0	987.7729	525.108	0.2742707	0.3691181	544.7712	3.841819	0	14	987	543						Frog_fixed.avi	0
7684	461	985.0345	562.1945	0.4358158	0.3321141	537.8272	3.757313	0	985.9534	527.5504	0.2761994	0.3687906	544.9709	3.858696	0	14	985	545						Frog_fixed.avi	0
7701	462	985.2395	564.4465	0.4378183	0.3321068	538.1409	3.763738	0	989.2733	522.4025	0.2781015	0.3686688	545.0753	3.856714	0	14	987	543						Frog_fixed.avi	0
7718	463	985.1608	562.0616	0.439727	0.3322463	538.4698	3.777528	0	987.4667	522.3279	0.2799273	0.3687252	545.1985	3.865261	0	14	986	542						Frog_fixed.avi	0
7734	464	983.0303	562.5916	0.4414572	0.3324097	539.0021	3.770405	0	987.7668	524.7678	0.2816205	0.368934	545.6776	3.879722	0	14	985	544						Frog_fixed.avi	0
7751	465	984.1871	561.859	0.443142	0.3327263	539.157	3.765793	0	985.7742	526.006	0.2832265	0.369261	545.854	3.871871	0	14	985	544						Frog_fixed.avi	0
7767	466	982.3878	564.6401	0.4447221	0.3332374	539.5093	3.774442	0	983.3868	522.9247	0.2847727	0.3698247	546.1413	3.894706	0	14	983	544						Frog_fixed.avi	0
7784	467	984.7994	564.6379	0.4462245	0.3339338	539.895	3.77871	0	986.4169	521.8946	0.2862481	0.3704453	546.3693	3.881473	0	14	986	543						Frog_fixed.avi	0
7801	468	984.8257	564.7944	0.4476558	0.3347433	540.2318	3.782383	0	988.4128	523.9	0.2876463	0.3711956	546.5297	3.891539	0	14	987	544						Frog_fixed.avi	0
7817	469	983.2098	566.8347	0.4490123	0.3356496	540.5471	3.780409	0	989.3368	522.267	0.2890074	0.3720699	546.5477	3.910303	0	14	986	545						Frog_fixed.avi	0
7834	470	983.0806	568.0938	0.4503438	0.3367229	540.4902	3.782957	0	990.2186	522.5363	0.2902967	0.3729798	546.7134	3.893452	0	14	987	545						Frog_fixed.avi	0
7851	471	982.6135	564.4617	0.4515773	0.3380299	540.939	3.798472	0	985.0439	523.6329	0.2914687	0.3739563	546.8281	3.888141	0	14	984	544						Frog_fixed.avi	0
7867	472	984.4628	563.3503	0.452805	0.3393639	541.0738	3.780268	0	986.4678	524.1186	0.2925614	0.3748914	546.9898	3.904572	0	14	985	544						Frog_fixed.avi	0
7884	473	981.4001	569.9354	0.4538919	0.3406221	541.3281	3.792221	0	987.7619	527.1021	0.2935686	0.3757498	547.0904	3.901387	0	14	985	549						Frog_fixed.avi	0
7901	474	983.3655	565.2748	0.454898	0.3420398	541.4243	3.79498	0	989.8266	529.72	0.2944712	0.3765946	547.0577	3.906863	0	14	987	547						Frog_fixed.avi	0
7917	475	981.6377	572.7675	0.4557695	0.3432671	541.658	3.802822	0	988.5364	530.3434	0.2952955	0.3774402	546.8314	3.910138	0	14	985	552						Frog_fixed.avi	0
7934	476	978.8964	568.9612	0.4564967	0.3445247	541.7709	3.811531	0	989.9334	531.2129	0.2959282	0.3783557	547.0676	3.91912	0	14	984	550						Frog_fixed.avi	0
7951	477	980.5326	567.4868	0.4571402	0.3454455	542.0676	3.823388	0	988.5763	528.3829	0.2964491	0.3791303	547.1614	3.940941	0	14	985	548						Frog_fixed.avi	0
7967	478	977.728	569.9574	0.4576043	0.3460378	542.2363	3.837777	0	986.3055	529.6032	0.2968609	0.3797181	547.0921	3.960787	0	14	982	550						Frog_fixed.avi	0
7984	479	979.4943	570.6127	0.4579142	0.3462597	541.9786	3.854835	0	989.9941	525.5207	0.2971729	0.3802197	547.0601	3.967182	0	14	985	548						Frog_fixed.avi	0
8001	480	979.4109	570.1024	0.4580892	0.3463201	542.3798	3.865088	0	992.8547	527.4098	0.2973074	0.380453	547.101	3.968926	0	14	986	549						Frog_fixed.avi	0
8017	481	981.1512	566.7819	0.4580829	0.3462258	542.4661	3.876419	0	990.0399	528.5524	0.2973124	0.3805225	547.1644	3.993487	0	14	986	548						Frog_fixed.avi	0
8034	482	978.7489	565.0385	0.4579106	0.34608	542.1365	3.886946	0	997.1335	528.2158	0.2972057	0.3804855	547.1439	3.997723	0	14	988	547						Frog_fixed.avi	0
8051	483	980.8478	564.8845	0.4576257	0.3458366	542.483	3.88741	0	995.8151	525.7541	0.2969214	0.3803281	547.4598	4.011059	0	14	988	545						Frog_fixed.avi	0
8067	484	982.4719	528.8231	0.4572425	0.3454482	542.2651	3.900011	0	999.4634	484.1601	0.2967021	0.3799121	547.584	4.030163	0	14	991	506						Frog_fixed.avi	0
8084	485	984.1962	538.2445	0.4567927	0.3453617	542.1999	3.917766	0	1002.902	497.6729	0.2963184	0.3796458	547.5408	4.038899	0	14	994	518						Frog_fixed.avi	0
8101	486	985.4984	529.1751	0.4564136	0.345275	542.0049	3.927471	0	1008.524	489.3708	0.2958816	0.3793591	547.6144	4.060462	0	14	997	509						Frog_fixed.avi	0
8117	487	983.2045	533.231	0.4560257	0.3451851	542.0727	3.946175	0	1005.726	491.4732	0.2954578	0.3790263	547.7296	4.057323	0	14	994	512						Frog_fixed.avi	0
8134	488	981.9937	533.5554	0.4556304	0.3451584	542.2208	3.946625	0	1004.878	494.4448	0.2950279	0.3788638	547.7493	4.073723	0	14	993	514						Frog_fixed.avi	0
8151	489	984.2392	531.8766	0.4552946	0.3451499	541.9767	3.939319	0	1005.696	493.652	0.2946137	0.3787729	547.6736	4.088942	0	14	995	513						Frog_fixed.avi	0
8167	490	985.861	532.2967	0.4549218	0.3450817	541.803	3.955882	0	999.5739	492.6821	0.2942497	0.3786886	547.3804	4.09988	0	14	993	512						Frog_fixed.avi	0
8184	491	980.2725	536.1432	0.4545164	0.3448095	541.8337	3.963268	0	1005.897	497.8448	0.2938602	0.3784648	547.2409	4.106736	0	14	993	517						Frog_fixed.avi	0
8201	492	980.7372	538.7794	0.4541326	0.3445245	541.8986	3.975306	0	1004.959	496.8344	0.293408	0.3781717	547.2532	4.097593	0	14	993	518						Frog_fixed.avi	0
8217	493	985.2797	536.138	0.4537494	0.3442155	541.7182	3.976314	0	1004.515	493.313	0.2929628	0.3779403	547.1917	4.128255	0	14	995	515						Frog_fixed.avi	0
8234	494	989.5249	535.7684	0.4533111	0.3437926	541.683	4.010826	0	1005.321	495.7862	0.2924964	0.3776765	547.108	4.116893	0	14	997	516						Frog_fixed.avi	0
8251	495	986.934	537.9553	0.4528689	0.3434205	541.5408	3.993929	0	1001.807	494.5951	0.2920087	0.3774772	547.0425	4.107592	0	14	994	516						Frog_fixed.avi	0
8267	496	988.3876	537.0934	0.4523936	0.3430499	541.5006	4.006466	0	1001.058	496.5635	0.2915092	0.3773304	546.9711	4.122021	0	14	995	517						Frog_fixed.avi	0
8284	497	986.165	536.5499	0.4518833	0.3428519	541.4218	4.001607	0	998.6119	498.3235	0.2910044	0.3773291	546.8597	4.132404	0	14	992	517						Frog_fixed.avi	0
8300	498	984.813	536.8739	0.4513239	0.3426586	541.3708	4.021263	0	1000.801	496.3801	0.2904779	0.3774502	546.766	4.127955	0	14	993	517						Frog_fixed.avi	0
8317	499	981.4722	533.8553	0.4507262	0.3425992	541.1529	4.029994	0	1000.637	493.9734	0.2899384	0.3777262	546.6378	4.139504	0	14	991	514						Frog_fixed.avi	0
8334	500	982.2271	534.9952	0.4500688	0.3426962	541.2978	4.028757	0	1005.161	495.5307	0.2893359	0.3780271	546.6025	4.130595	0	14	994	515						Frog_fixed.avi	0
8350	501	981.9576	535.9238	0.4493482	0.3427617	540.9188	4.045055	0	1000.228	500.0272	0.2886098	0.3783654	546.3924	4.14248	0	14	991	518						Frog_fixed.avi	0
8367	502	983.123	536.9782	0.4485475	0.3427733	541.0262	4.05212	0	1002.333	498.4615	0.2878321	0.3787129	546.4247	4.150641	0	14	993	518						Frog_fixed.avi	0
8384	503	986.575	538.1783	0.4476964	0.3427663	540.8293	4.052801	0	1001.918	495.7568	0.2869568	0.379034	546.5346	4.161277	0	14	994	517						Frog_fixed.avi	0
8400	504	983.9436	538.6905	0.4467369	0.3427987	540.6934	4.053076	0	998.478	499.8989	0.2860515	0.379419	546.5273	4.166958	0	14	991	519						Frog_fixed.avi	0
8417	505	984.2565	539.2363	0.445697	0.342834	540.532	4.062365	0	997.4126	500.6512	0.2850902	0.3797815	546.4923	4.168117	0	14	991	520						Frog_fixed.avi	0
8434	506	981.4844	539.9241	0.4445716	0.3428416	540.316	4.067069	0	996.3941	499.982	0.2841073	0.3803116	546.5459	4.169454	0	14	989	520						Frog_fixed.avi	0
8450	507	985.4709	539.8052	0.4434504	0.3428151	540.3826	4.085669	0	1000.145	501.0481	0.2831611	0.3807539	546.3448	4.16637	0	14	993	520						Frog_fixed.avi	0
8467	508	982.8089	539.0966	0.4423074	0.3427361	540.1595	4.074926	0	997.3998	500.4958	0.2821086	0.3811513	546.5925	4.171639	0	14	990	520						Frog_fixed.avi	0
8484	509	984.8447	543.3638	0.4411245	0.3425011	539.9879	4.094964	0	999.9397	504.1477	0.2810857	0.3814932	546.6656	4.180077	0	14	992	524						Frog_fixed.avi	0
8500	510	983.1222	545.5602	0.4399196	0.3422451	540.0656	4.096965	0	998.4918	504.2229	0.2800758	0.3818023	546.7454	4.183894	0	14	991	525						Frog_fixed.avi	0
8517	511	986.978	543.9695	0.4387573	0.3420635	539.6999	4.090181	0	1001.379	506.2016	0.2790759	0.382071	546.8307	4.18711	0	14	994	525						Frog_fixed.avi	0
8534	512	986.159	541.1112	0.4375062	0.3419097	539.8508	4.104739	0	1002.371	504.8186	0.2780922	0.3824405	546.8738	4.173153	0	14	994	523						Frog_fixed.avi	0
8550	513	988.3124	545.8935	0.4363505	0.3416438	539.5405	4.09928	0	1004.533	503.4512	0.277124	0.3827001	546.9929	4.172677	0	14	996	525						Frog_fixed.avi	0
8567	514	989.4348	548.9846	0.4351932	0.3413179	539.5996	4.096099	0	1001.622	511.3109	0.2761744	0.3829138	547.2401	4.188084	0	14	996	530						Frog_fixed.avi	0
8584	515	982.789	548.8615	0.4339857	0.3409646	539.5313	4.084275	0	1003.89	509.6369	0.2752733	0.3831766	547.4501	4.182401	0	14	993	529						Frog_fixed.avi	0
8600	516	988.4907	551.6447	0.4329074	0.3406202	539.4363	4.0968	0	1002.028	506.2917	0.2743974	0.3834828	547.6262	4.187258	0	14	995	529						Frog_fixed.avi	0
8617	517	990.0981	545.6565	0.4318697	0.3403277	539.3792	4.100866	0	1005.058	512.8792	0.2736645	0.3837992	547.7097	4.18322	0	14	998	529						Frog_fixed.avi	0
8634	518	989.1176	549.0089	0.4308307	0.340049	539.4644	4.108027	0	996.5342	510.814	0.2728759	0.3843004	547.9716	4.184596	0	14	993	530						Frog_fixed.avi	0
8650	519	987.6187	553.883	0.4298181	0.3397438	539.4401	4.099441	0	1003.329	512.6434	0.2722364	0.3848284	548.0737	4.180704	0	14	995	533						Frog_fixed.avi	0
8667	520	986.7779	550.1663	0.4287713	0.3395683	539.422	4.101133	0	999.6259	518.2097	0.2714989	0.3853605	548.5718	4.185795	0	14	993	534						Frog_fixed.avi	0
8684	521	982.8408	552.2872	0.4276863	0.3394871	539.2544	4.098859	0	999.4971	516.1512	0.2708539	0.3861302	548.7507	4.181014	0	14	991	534						Frog_fixed.avi	0
8700	522	985.3552	554.7237	0.4265563	0.3393527	539.3411	4.104122	0	1000.311	520.2967	0.2701824	0.3870495	548.9507	4.180768	0	14	993	538						Frog_fixed.avi	0
8717	523	985.752	548.584	0.4252722	0.3391838	539.2208	4.108287	0	1000.875	514.7834	0.2694339	0.3881022	549.3264	4.189919	0	14	993	532						Frog_fixed.avi	0
8733	524	984.026	552.3004	0.4238051	0.3387045	539.1687	4.105151	0	999.9397	516.8686	0.2685646	0.3889243	549.8152	4.194602	0	14	992	535						Frog_fixed.avi	0
8750	525	986.0336	554.213	0.422172	0.3379977	539.3053	4.120681	0	998.0285	515.5117	0.2676237	0.389801	550.2526	4.20305	0	14	992	535						Frog_fixed.avi	0
8767	526	986.2122	555.7877	0.4204415	0.3372505	539.0703	4.116701	0	1001.389	515.5087	0.2666414	0.3906525	550.6235	4.197809	0	14	994	536						Frog_fixed.avi	0
8783	527	987.6251	552.2244	0.4186701	0.3366322	539.2262	4.130074	0	1000.381	517.6006	0.2656808	0.3916148	551.201	4.193791	0	14	994	535						Frog_fixed.avi	0
8800	528	986.4383	552.8666	0.4168899	0.3362469	539.0822	4.121751	0	998.6104	517.3404	0.2647808	0.3926747	551.7653	4.198456	0	14	993	535						Frog_fixed.avi	0
8817	529	986.7809	556.6232	0.4152245	0.3361008	539.1687	4.121283	0	997.9407	518.2213	0.2639827	0.3939155	552.4399	4.190025	0	14	992	537						Frog_fixed.avi	0
8834	530	987.5976	553.4023	0.4137478	0.336309	539.1555	4.111576	0	999.2571	513.4677	0.2634178	0.3952953	552.8284	4.184983	0	14	993	533						Frog_fixed.avi	0
8850	531	983.6304	554.4887	0.4125325	0.336832	539.0281	4.11551	0	996.4649	520.2474	0.2630386	0.3967601	553.4033	4.206486	0	14	990	537						Frog_fixed.avi	0
8867	532	987.1997	557.3925	0.4117234	0.3376376	539.1423	4.114149	0	1001.294	521.5604	0.2629758	0.3982653	553.741	4.200397	0	14	994	539						Frog_fixed.avi	0
8883	533	985.3958	557.1477	0.4111913	0.3385197	539.2977	4.117689	0	997.667	520.653	0.2630802	0.3997361	554.2582	4.194955	0	14	992	539						Frog_fixed.avi	0
8900	534	979.996	555.7477	0.4109802	0.339433	539.282	4.113613	0	998.1107	517.7806	0.2634886	0.4010208	554.5768	4.20844	0	14	989	537						Frog_fixed.avi	0
8917	535	985.9249	553.8547	0.4112162	0.3401446	539.3335	4.132668	0	997.6411	521.9401	0.2641218	0.4019558	554.9976	4.184399	0	14	992	538						Frog_fixed.avi	0
8933	536	983.3973	557.6521	0.4117039	0.3407247	539.4288	4.130094	0	991.351	518.9484	0.2648984	0.4026593	555.4279	4.203001	0	14	987	538						Frog_fixed.avi	0
8950	537	981.4777	556.1244	0.4124677	0.3410858	539.4836	4.130553	0	990.3942	526.5816	0.265956	0.4028908	555.5204	4.186906	0	14	986	541						Frog_fixed.avi	0
8967	538	980.6848	554.3698	0.4134781	0.3411241	539.6044	4.137163	0	990.2597	523.505	0.2670887	0.4028954	555.6451	4.188896	0	14	985	539						Frog_fixed.avi	0
8983	539	978.5967	553.0346	0.4146761	0.3410413	539.4896	4.159912	0	988.281	519.055	0.2683564	0.4027079	555.9144	4.192092	0	14	983	536						Frog_fixed.avi	0
9000	540	974.5573	556.3016	0.4160641	0.3408429	539.6938	4.144604	0	984.5546	521.8499	0.2697796	0.4023015	555.9648	4.191551	0	14	980	539						Frog_fixed.avi	0
9017	541	973.5696	556.8741	0.4176985	0.3407022	539.5704	4.141936	0	983.7911	520.2698	0.2713019	0.4018921	556.0588	4.190515	0	14	979	539						Frog_fixed.avi	0
9033	542	971.5124	552.7564	0.4194151	0.3403803	539.7142	4.151216	0	985.249	519.3962	0.2729309	0.4012255	555.9408	4.199899	0	14	978	536						Frog_fixed.avi	0
9050	543	972.0786	555.3349	0.4211798	0.3398089	539.6655	4.133949	0	986.076	519.7573	0.274544	0.4003219	556.0237	4.215945	0	14	979	538						Frog_fixed.avi	0
9067	544	969.8076	553.6481	0.4228706	0.3387807	539.7692	4.143516	0	986.6259	519.6849	0.2761171	0.3988282	555.9727	4.203953	0	14	978	537						Frog_fixed.avi	0
9083	545	966.5089	554.5624	0.4244085	0.3373019	539.8365	4.140971	0	984.1234	512.4919	0.27751	0.3968831	556.0394	4.199817	0	14	975	534						Frog_fixed.avi	0
9100	546	968.6493	558.5549	0.4258289	0.3354045	539.8818	4.142832	0	981.8995	517.2575	0.2787169	0.3943094	556.1233	4.210438	0	14	975	538						Frog_fixed.avi	0
9117	547	973.8879	553.134	0.427046	0.3333373	539.7578	4.153119	0	980.447	531.3199	0.2797212	0.3912067	556.1772	4.210922	0	14	977	542						Frog_fixed.avi	0
9133	548	969.7548	556.9132	0.427971	0.331111	539.8132	4.156832	0	987.4942	514.0503	0.2805443	0.3884935	556.1772	4.191379	0	14	979	535						Frog_fixed.avi	0
9150	549	972.6488	556.7601	0.4286122	0.3287591	539.7368	4.139247	0	983.1458	516.2075	0.2810629	0.385389	555.8459	4.196795	0	14	978	536						Frog_fixed.avi	0
9167	550	973.2516	554.1305	0.4288144	0.326276	539.8532	4.154405	0	981.9382	515.1028	0.2811987	0.3822469	556.1082	4.180748	0	14	978	535						Frog_fixed.avi	0
9183	551	973.5138	553.0659	0.4286353	0.3237746	539.7229	4.151322	0	982.7796	515.4586	0.2810849	0.3791501	556.0015	4.192798	0	14	978	534						Frog_fixed.avi	0
9200	552	978.9972	552.6721	0.4279163	0.3211912	539.6025	4.146658	0	985.3695	529.4884	0.2806342	0.3760428	556.1056	4.187638	0	14	982	541						Frog_fixed.avi	0
9216	553	980.1145	557.7285	0.4265149	0.3184006	539.5252	4.133078	0	984.7222	516.0842	0.2796386	0.3736199	556.1056	4.165831	0	14	982	537						Frog_fixed.avi	0
9233	554	972.2759	550.95	0.4241743	0.3156157	539.6204	4.129257	0	986.5444	514.3384	0.2781359	0.3714645	556.8507	4.169272	0	14	979	533						Frog_fixed.avi	0
9250	555	978.8199	552.3956	0.4208561	0.312622	539.5772	4.115422	0	989.5199	513.8989	0.2760198	0.3696694	557.489	4.143651	0	14	984	533						Frog_fixed.avi	0
9266	556	979.0268	547.9504	0.4163103	0.3096927	539.8386	4.12299	0	989.4689	512.457	0.2732275	0.3684238	558.3666	4.15567	0	14	984	530						Frog_fixed.avi	0
9283	557	981.9308	553.5181	0.4107751	0.3067199	540.0507	4.11934	0	995.6339	522.6072	0.2699248	0.3674739	558.6486	4.142509	0	14	989	538						Frog_fixed.avi	0
9300	558	1002.125	573.3253	0.403569	0.3037302	540.1238	4.013737	0	1026.877	520.971	0.2659444	0.3679552	558.6486	4.090871	0	14	1015	547						Frog_fixed.avi	0
9316	559	-1280	-1024	-1	-1	-1	-1	4	-1280	-1024	-1	-1	-1	-1	4		0	0						Frog_fixed.avi	0
9333	560	-1280	-1024	-1	-1	-1	-1	4	-1280	-1024	-1	-1	-1	-1	4		0	0						Frog_fixed.avi	0
9350	561	-1280	-1024	-1	-1	-1	-1	4	-1280	-1024	-1	-1	-1	-1	4		0	0						Frog_fixed.avi	0
9366	562	-1280	-1024	-1	-1	-1	-1	4	-1280	-1024	-1	-1	-1	-1	4		0	0						Frog_fixed.avi	0
9383	563	-1280	-1024	-1	-1	-1	-1	4	-1280	-1024	-1	-1	-1	-1	4		0	0						Frog_fixed.avi	0
9400	564	-1280	-1024	-1	-1	-1	-1	4	-1280	-1024	-1	-1	-1	-1	4		0	0						Frog_fixed.avi	0
9416	565	-1280	-1024	-1	-1	-1	-1	4	-1280	-1024	-1	-1	-1	-1	4		0	0						Frog_fixed.avi	0
9433	566	-1280	-1024	-1	-1	-1	-1	4	-1280	-1024	-1	-1	-1	-1	4		0	0						Frog_fixed.avi	0
9450	567	-1280	-1024	-1	-1	-1	-1	4	-1280	-1024	-1	-1	-1	-1	4		0	0						Frog_fixed.avi	0
9466	568	-1280	-1024	-1	-1	-1	-1	4	-1280	-1024	-1	-1	-1	-1	4		0	0						Frog_fixed.avi	0
9483	569	-1280	-1024	-1	-1	-1	-1	4	-1280	-1024	-1	-1	-1	-1	4		0	0						Frog_fixed.avi	0
9500	570	-1280	-1024	-1	-1	-1	-1	4	-1280	-1024	-1	-1	-1	-1	4		0	0						Frog_fixed.avi	0
9518	571	-1280	-1024	-1	-1	-1	-1	4	-1280	-1024	-1	-1	-1	-1	4		0	0						Frog_fixed.avi	0
9533	572	-1280	-1024	-1	-1	-1	-1	4	-1280	-1024	-1	-1	-1	-1	4		0	0						Frog_fixed.avi	0
9550	573	-1280	-1024	-1	-1	-1	-1	4	-1280	-1024	-1	-1	-1	-1	4		0	0						Frog_fixed.avi	0
9566	574	-1280	-1024	-1	-1	-1	-1	4	-1280	-1024	-1	-1	-1	-1	4		0	0						Frog_fixed.avi	0
9583	575	-1280	-1024	-1	-1	-1	-1	4	-1280	-1024	-1	-1	-1	-1	4		0	0						Frog_fixed.avi	0
9600	576	-1280	-1024	-1	-1	-1	-1	4	-1280	-1024	-1	-1	-1	-1	4		0	0						Frog_fixed.avi	0
9617	577	-1280	-1024	-1	-1	-1	-1	4	-1280	-1024	-1	-1	-1	-1	4		0	0						Frog_fixed.avi	0
9633	578	-1280	-1024	-1	-1	-1	-1	4	-1280	-1024	-1	-1	-1	-1	4		0	0						Frog_fixed.avi	0
9650	579	-1280	-1024	-1	-1	-1	-1	4	-1280	-1024	-1	-1	-1	-1	4		0	0						Frog_fixed.avi	0
9667	580	-1280	-1024	-1	-1	-1	-1	4	-1280	-1024	-1	-1	-1	-1	4		0	0						Frog_fixed.avi	0
9684	581	-1280	-1024	-1	-1	-1	-1	4	-1280	-1024	-1	-1	-1	-1	4		0	0						Frog_fixed.avi	0
9701	582	-1280	-1024	-1	-1	-1	-1	4	-1280	-1024	-1	-1	-1	-1	4		0	0						Frog_fixed.avi	0
9716	583	-1280	-1024	-1	-1	-1	-1	4	-1280	-1024	-1	-1	-1	-1	4		0	0						Frog_fixed.avi	0
9733	584	-1280	-1024	-1	-1	-1	-1	4	-1280	-1024	-1	-1	-1	-1	4		0	0						Frog_fixed.avi	0
9750	585	-1280	-1024	-1	-1	-1	-1	4	-1280	-1024	-1	-1	-1	-1	4		0	0						Frog_fixed.avi	0
9766	586	-1280	-1024	-1	-1	-1	-1	4	-1280	-1024	-1	-1	-1	-1	4		0	0						Frog_fixed.avi	0
9783	587	-1280	-1024	-1	-1	-1	-1	4	-1280	-1024	-1	-1	-1	-1	4		0	0						Frog_fixed.avi	0
9800	588	-1280	-1024	-1	-1	-1	-1	4	-1280	-1024	-1	-1	-1	-1	4		0	0						Frog_fixed.avi	0
9816	589	-1280	-1024	-1	-1	-1	-1	4	-1280	-1024	-1	-1	-1	-1	4		0	0						Frog_fixed.avi	0
9833	590	-1280	-1024	-1	-1	-1	-1	4	-1280	-1024	-1	-1	-1	-1	4		0	0						Frog_fixed.avi	0
9851	591	-1280	-1024	-1	-1	-1	-1	4	-1280	-1024	-1	-1	-1	-1	4		0	0						Frog_fixed.avi	0
9868	592	-1280	-1024	-1	-1	-1	-1	4	-1280	-1024	-1	-1	-1	-1	4		0	0						Frog_fixed.avi	0
9883	593	-1280	-1024	-1	-1	-1	-1	4	-1280	-1024	-1	-1	-1	-1	4		0	0						Frog_fixed.avi	0
9899	594	-1280	-1024	-1	-1	-1	-1	4	-1280	-1024	-1	-1	-1	-1	4		0	0						Frog_fixed.avi	0
9916	595	-1280	-1024	-1	-1	-1	-1	4	-1280	-1024	-1	-1	-1	-1	4		0	0						Frog_fixed.avi	0
9933	596	-1280	-1024	-1	-1	-1	-1	4	-1280	-1024	-1	-1	-1	-1	4		0	0						Frog_fixed.avi	0
9949	597	-1280	-1024	-1	-1	-1	-1	4	-1280	-1024	-1	-1	-1	-1	4		0	0						Frog_fixed.avi	0
9966	598	-1280	-1024	-1	-1	-1	-1	4	-1280	-1024	-1	-1	-1	-1	4		0	0						Frog_fixed.avi	0
9983	599	-1280	-1024	-1	-1	-1	-1	4	-1280	-1024	-1	-1	-1	-1	4		0	0						Frog_fixed.avi	0
10001	600	-1280	-1024	-1	-1	-1	-1	4	-1280	-1024	-1	-1	-1	-1	4		0	0						Frog_fixed.avi	0
10018	601	-1280	-1024	-1	-1	-1	-1	4	-1280	-1024	-1	-1	-1	-1	4		0	0						Frog_fixed.avi	0
10033	602	-1280	-1024	-1	-1	-1	-1	4	-1280	-1024	-1	-1	-1	-1	4		0	0						Frog_fixed.avi	0
10049	603	-1280	-1024	-1	-1	-1	-1	4	-1280	-1024	-1	-1	-1	-1	4		0	0						Frog_fixed.avi	0
10066	604	-1280	-1024	-1	-1	-1	-1	4	-1280	-1024	-1	-1	-1	-1	4		0	0						Frog_fixed.avi	0
10083	605	-1280	-1024	-1	-1	-1	-1	4	-1280	-1024	-1	-1	-1	-1	4		0	0						Frog_fixed.avi	0
10099	606	-1280	-1024	-1	-1	-1	-1	4	-1280	-1024	-1	-1	-1	-1	4		0	0						Frog_fixed.avi	0
10116	607	-1280	-1024	-1	-1	-1	-1	4	-1280	-1024	-1	-1	-1	-1	4		0	0						Frog_fixed.avi	0
10133	608	-1280	-1024	-1	-1	-1	-1	4	-1280	-1024	-1	-1	-1	-1	4		0	0						Frog_fixed.avi	0
10151	609	-1280	-1024	-1	-1	-1	-1	4	-1280	-1024	-1	-1	-1	-1	4		0	0						Frog_fixed.avi	0
10168	610	-1280	-1024	-1	-1	-1	-1	4	-1280	-1024	-1	-1	-1	-1	4		0	0						Frog_fixed.avi	0
10183	611	-1280	-1024	-1	-1	-1	-1	4	-1280	-1024	-1	-1	-1	-1	4		0	0						Frog_fixed.avi	0
10199	612	-1280	-1024	-1	-1	-1	-1	4	-1280	-1024	-1	-1	-1	-1	4		0	0						Frog_fixed.avi	0
10216	613	-1280	-1024	-1	-1	-1	-1	4	-1280	-1024	-1	-1	-1	-1	4		0	0						Frog_fixed.avi	0
10233	614	-1280	-1024	-1	-1	-1	-1	4	-1280	-1024	-1	-1	-1	-1	4		0	0						Frog_fixed.avi	0
10249	615	-1280	-1024	-1	-1	-1	-1	4	-1280	-1024	-1	-1	-1	-1	4		0	0						Frog_fixed.avi	0
10266	616	-1280	-1024	-1	-1	-1	-1	4	-1280	-1024	-1	-1	-1	-1	4		0	0						Frog_fixed.avi	0
10283	617	-1280	-1024	-1	-1	-1	-1	4	-1280	-1024	-1	-1	-1	-1	4		0	0						Frog_fixed.avi	0
10299	618	-1280	-1024	-1	-1	-1	-1	4	-1280	-1024	-1	-1	-1	-1	4		0	0						Frog_fixed.avi	0
10316	619	-1280	-1024	-1	-1	-1	-1	4	-1280	-1024	-1	-1	-1	-1	4		0	0						Frog_fixed.avi	0
10333	620	-1280	-1024	-1	-1	-1	-1	4	-1280	-1024	-1	-1	-1	-1	4		0	0						Frog_fixed.avi	0
10349	621	-1280	-1024	-1	-1	-1	-1	4	-1280	-1024	-1	-1	-1	-1	4		0	0						Frog_fixed.avi	0
10366	622	-1280	-1024	-1	-1	-1	-1	4	-1280	-1024	-1	-1	-1	-1	4		0	0						Frog_fixed.avi	0
10382	623	947.0875	358.651	0.4364347	0.2301342	558.297	3.20258	0	939.7814	332.2452	0.2817135	0.2600907	570.1868	3.331249	0	15	943	345						Frog_fixed.avi	0
10399	624	929.3231	468.7395	0.4389	0.2304404	558.297	3.22127	0	932.3842	433.867	0.2819936	0.2573605	570.2355	3.358287	0	15	931	451						Frog_fixed.avi	0
10416	625	952.6896	624.6364	0.4381386	0.2311241	566.9901	3.402849	0	923.6072	605.434	0.2819844	0.2555494	568.0237	3.413803	0	15	938	615						Frog_fixed.avi	0
10432	626	963.9802	598.2661	0.4378831	0.2301835	566.4478	3.44583	0	924.7234	593.0069	0.2809698	0.2533289	567.1489	3.463737	0	15	944	596						Frog_fixed.avi	0
10449	627	964.0192	624.186	0.4372734	0.2292489	565.9335	3.41155	0	927.5007	615.3887	0.2797515	0.2519057	566.1072	3.431906	0	15	946	620						Frog_fixed.avi	0
10466	628	958.005	621.7804	0.4363593	0.2282395	565.213	3.442491	0	931.5032	620.1219	0.2784702	0.2509404	564.9312	3.467988	0	15	945	621						Frog_fixed.avi	0
10482	629	955.6719	615.4852	0.4353424	0.2273422	564.5337	3.460533	0	934.4946	611.2291	0.2770641	0.2508094	563.9471	3.459231	0	15	945	613						Frog_fixed.avi	0
10499	630	977.4113	614.7432	0.4346812	0.2266945	564.4047	3.489013	0	933.9277	614.7637	0.2758549	0.2514991	562.6924	3.51915	0	15	956	615						Frog_fixed.avi	0
10516	631	949.8927	633.418	0.4334628	0.226559	564.4047	3.51027	0	931.4062	613.672	0.2747619	0.2528431	561.5905	3.54419	0	15	941	624						Frog_fixed.avi	0
10532	632	973.186	625.0173	0.4330818	0.2268642	562.2495	3.512467	0	929.7178	611.7696	0.2738305	0.254886	560.5256	3.564911	0	15	951	618						Frog_fixed.avi	0
10549	633	976.0266	622.3369	0.4328056	0.2276983	562.2495	3.530251	0	929.2605	614.9091	0.2732137	0.2573923	559.451	3.597696	0	15	953	619						Frog_fixed.avi	0
10566	634	952.0142	632.1166	0.4321412	0.2289243	562.2495	3.563836	0	936.4361	616.2592	0.2729964	0.2601282	558.4482	3.623959	0	15	944	624						Frog_fixed.avi	0
10582	635	954.0192	535.2424	0.432313	0.2298401	558.5045	3.60325	0	954.5153	511.7557	0.2734137	0.2625072	557.7663	3.651415	0	16	954	523						Frog_fixed.avi	0
10599	636	952.1808	548.2122	0.4329537	0.2305687	557.587	3.627857	0	945.4506	523.8767	0.2739476	0.2648566	556.8932	3.671337	0	16	949	536						Frog_fixed.avi	0
10616	637	951.5679	538.2531	0.4342175	0.2312175	556.5623	3.65991	0	950.2281	509.2171	0.2749292	0.2669834	556.0051	3.705714	0	16	951	524						Frog_fixed.avi	0
10632	638	949.5551	535.0579	0.435996	0.2316717	555.4834	3.640558	0	950.1909	514.296	0.2766019	0.2685721	554.9709	3.708429	0	16	950	525						Frog_fixed.avi	0
10649	639	946.0365	537.4053	0.4383251	0.2322923	554.3127	3.660087	0	947.1294	515.4756	0.2787378	0.2700333	554.1876	3.729833	0	16	947	526						Frog_fixed.avi	0
10666	640	945.9211	540.4908	0.4412456	0.2330319	553.1428	3.673284	0	947.9553	510.9813	0.2814651	0.2713288	553.2072	3.726777	0	16	947	526						Frog_fixed.avi	0
10682	641	943.4103	531.498	0.4445457	0.2339085	552.1082	3.657808	0	946.2266	513.001	0.2845647	0.2725135	552.4077	3.733843	0	16	945	522						Frog_fixed.avi	0
10699	642	944.3568	535.6477	0.4481728	0.2346351	551.1265	3.66475	0	942.1509	510.2345	0.2880055	0.2733655	551.462	3.73021	0	16	943	523						Frog_fixed.avi	0
10716	643	939.476	533.198	0.4521028	0.2351008	549.9992	3.678995	0	937.915	507.1136	0.2917336	0.2738302	550.5785	3.721746	0	16	939	520						Frog_fixed.avi	0
10732	644	938.5303	532.7774	0.45625	0.2351015	549.1309	3.674022	0	941.1309	508.6153	0.2957236	0.2738978	549.8044	3.733259	0	16	940	521						Frog_fixed.avi	0
10749	645	937.3565	531.9078	0.4605334	0.2345876	548.2007	3.669956	0	938.8146	512.1511	0.2998432	0.2735166	548.8652	3.743963	0	16	938	522						Frog_fixed.avi	0
10766	646	938.2614	529.079	0.4647991	0.2333822	547.1287	3.682844	0	938.2465	507.0884	0.30393	0.2725333	548.1233	3.742922	0	16	938	518						Frog_fixed.avi	0
10782	647	934.166	532.6387	0.4690398	0.2315701	545.996	3.700042	0	938.4083	506.6973	0.3080109	0.2707979	547.0183	3.730578	0	16	936	520						Frog_fixed.avi	0
10799	648	936.8281	526.6149	0.4733249	0.229123	544.7831	3.683318	0	936.6973	507.4009	0.3120049	0.2682881	546.1697	3.741683	0	16	937	517						Frog_fixed.avi	0
10816	649	937.9117	528.6844	0.4776457	0.226035	543.5739	3.697593	0	938.1341	507.1412	0.3160387	0.2649915	544.906	3.745265	0	16	938	518						Frog_fixed.avi	0
10832	650	931.369	530.6611	0.4819964	0.2226998	542.3203	3.68836	0	934.98	510.2403	0.3200697	0.261346	543.8269	3.751606	0	16	933	520						Frog_fixed.avi	0
10849	651	936.2734	534.9801	0.4864881	0.2191159	540.8057	3.68878	0	939.5355	508.1366	0.3241959	0.2574907	542.4999	3.751402	0	16	938	522						Frog_fixed.avi	0
10866	652	933.5752	530.4416	0.4908537	0.2152521	539.4807	3.699731	0	934.6868	505.9476	0.3281808	0.2531964	541.1111	3.76092	0	16	934	518						Frog_fixed.avi	0
10882	653	933.4488	530.5671	0.4951588	0.2107653	537.7087	3.725842	0	935.7535	506.0046	0.3320912	0.2483393	539.3837	3.768411	0	16	935	518						Frog_fixed.avi	0
10899	654	934.7932	531.0694	0.4992768	0.2058789	536.1029	3.720008	0	935.941	503.671	0.3357906	0.2431281	537.7623	3.776937	0	17	935	517						Frog_fixed.avi	0
10916	655	910.7496	581.955	0.5032555	0.2011026	534.2036	3.73701	0	906.4874	564.179	0.3394779	0.2380396	535.7478	3.794751	0	17	909	573						Frog_fixed.avi	0
10932	656	918.2754	568.0954	0.5071398	0.1960686	532.4108	3.74944	0	909.4468	547.967	0.3428604	0.2329249	534.0418	3.809416	0	17	914	558						Frog_fixed.avi	0
10949	657	914.3944	574.2026	0.5109118	0.1911614	530.6286	3.761396	0	909.1456	560.174	0.34619	0.2279625	532.0247	3.813971	0	17	912	567						Frog_fixed.avi	0
10965	658	915.0876	580.0941	0.5145326	0.1866248	528.9233	3.780935	0	907.3005	564.4659	0.3493371	0.2234229	530.0386	3.805941	0	17	911	572						Frog_fixed.avi	0
10982	659	915.4713	578.3691	0.5180147	0.1827043	527.0635	3.783046	0	909.2817	558.309	0.3523603	0.2195164	528.3837	3.841179	0	17	912	568						Frog_fixed.avi	0
10999	660	916.1451	583.7425	0.5214728	0.1798284	525.4099	3.792883	0	908.7652	553.8127	0.3553876	0.2167098	526.6629	3.838262	0	17	912	569						Frog_fixed.avi	0
11015	661	912.5022	579.4586	0.5247828	0.1779585	523.9729	3.803301	0	911.6113	555.5485	0.3584079	0.2151031	524.9344	3.840834	0	17	912	568						Frog_fixed.avi	0
11032	662	914.1895	583.545	0.5280507	0.1769568	522.3761	3.807165	0	905.6414	561.3919	0.3612981	0.2145346	523.4979	3.845454	0	17	910	572						Frog_fixed.avi	0
11049	663	914.7181	586.0236	0.5311202	0.176573	521.0383	3.822158	0	904.3799	566.0637	0.3640952	0.2147195	522.2136	3.843139	0	17	910	576						Frog_fixed.avi	0
11065	664	913.2986	583.7085	0.5338671	0.176694	519.907	3.826656	0	905.3978	565.0139	0.3666732	0.2155236	521.0668	3.866771	0	17	909	574						Frog_fixed.avi	0
11082	665	910.6079	586.8547	0.5361514	0.177514	518.8104	3.850365	0	907.6752	567.27	0.368874	0.2168573	520.1755	3.876475	0	17	909	577						Frog_fixed.avi	0
11099	666	914.9615	586.5808	0.5380966	0.1790647	517.9533	3.835621	0	907.7668	566.4144	0.3706419	0.2186002	519.4786	3.872707	0	17	911	576						Frog_fixed.avi	0
11115	667	910.2359	584.672	0.5395147	0.1810844	517.3168	3.850638	0	905.8894	569.9412	0.3719976	0.2205845	519.0238	3.855557	0	17	908	577						Frog_fixed.avi	0
11132	668	912.3127	591.4796	0.5406725	0.1832291	516.6698	3.844607	0	905.657	568.3202	0.3730479	0.2224579	518.8991	3.872545	0	17	909	580						Frog_fixed.avi	0
11149	669	962.6809	682.6815	0.5410095	0.186595	516.4247	3.83767	0	954.6552	678.453	0.3736869	0.225147	518.9289	3.878405	0	18	959	681						Frog_fixed.avi	0
11165	670	994.308	803.1677	0.5410244	0.1901869	516.4171	3.833809	0	977.0968	808.8522	0.3741904	0.2278912	518.9806	3.879703	0	18	986	806						Frog_fixed.avi	0
11182	671	985.3488	776.8414	0.5416982	0.1920428	516.453	3.845972	0	979.6296	776.6972	0.3745878	0.2294806	519.1985	3.890928	0	18	982	777						Frog_fixed.avi	0
11199	672	993.7097	806.7014	0.5423088	0.1942459	516.817	3.811188	0	983.1984	812.1698	0.3750619	0.2312293	519.425	3.863136	0	18	988	809						Frog_fixed.avi	0
11215	673	990.6669	806.1525	0.5428057	0.1962704	517.0959	3.796343	0	981.4068	805.3544	0.3755186	0.2330717	519.6779	3.849845	0	18	986	806						Frog_fixed.avi	0
11232	674	993.2172	806.7952	0.5432535	0.1984643	517.4933	3.790484	0	981.1488	803.0319	0.3758687	0.2349117	520.2947	3.844881	0	18	987	805						Frog_fixed.avi	0
11249	675	994.7961	806.0881	0.543528	0.2008571	518.1991	3.78118	0	980.4319	805.3298	0.3761874	0.2367993	520.704	3.840377	0	18	988	806						Frog_fixed.avi	0
11265	676	993.6667	806.8539	0.543568	0.2034588	518.7114	3.770418	0	978.4858	805.7419	0.3762451	0.2386481	521.2086	3.852419	0	18	986	806						Frog_fixed.avi	0
11282	677	990.6405	808.3168	0.5433645	0.2063283	519.5697	3.770625	0	977.4836	803.8426	0.3760273	0.2403045	522.0367	3.845529	0	18	984	806						Frog_fixed.avi	0
11299	678	991.0249	807.9872	0.5428907	0.2091134	520.3079	3.773787	0	979.5978	804.374	0.375629	0.2416995	522.8928	3.844404	0	18	985	806						Frog_fixed.avi	0
11315	679	991.7152	810.2421	0.5421971	0.2118414	521.2689	3.772914	0	981.8569	804.5007	0.3750233	0.2428741	523.5804	3.844646	0	18	987	807						Frog_fixed.avi	0
11332	680	956.3306	757.2484	0.5414984	0.2138627	522.4203	3.794442	0	959.1451	752.6464	0.374583	0.2431781	524.8353	3.854	0	19	958	755						Frog_fixed.avi	0
11349	681	908.1292	580.9951	0.5407438	0.2147769	523.5546	3.792366	0	918.1568	554.1702	0.3747424	0.242635	526.0145	3.872916	0	19	913	568						Frog_fixed.avi	0
11365	682	895.0425	557.9368	0.540033	0.2167258	524.6254	3.770167	0	895.9852	524.577	0.3742849	0.2425692	526.7563	3.869031	0	19	896	541						Frog_fixed.avi	0
11382	683	891.614	558.0208	0.5393643	0.2188469	525.6928	3.758147	0	894.159	517.0909	0.3733648	0.2430257	527.6907	3.853419	0	19	893	538						Frog_fixed.avi	0
11399	684	888.6669	545.7622	0.5386796	0.2207172	526.8739	3.748781	0	889.4449	513.7791	0.3726203	0.243085	528.5927	3.84071	0	19	889	530						Frog_fixed.avi	0
11415	685	893.368	551.443	0.5381236	0.2224186	528.0104	3.709783	0	896.5986	517.1251	0.3720651	0.2432065	529.3147	3.839494	0	19	895	534						Frog_fixed.avi	0
11432	686	893.9474	549.4478	0.5375426	0.2241339	529.1925	3.691568	0	893.327	516.0146	0.3714236	0.2435049	530.2468	3.819261	0	19	894	533						Frog_fixed.avi	0
11449	687	893.5089	550.4143	0.5368459	0.2258955	530.3463	3.676327	0	895.853	515.439	0.3708416	0.2441461	530.8624	3.784754	0	19	895	533						Frog_fixed.avi	0
11465	688	890.4052	559.9567	0.5359743	0.2277975	531.1618	3.662543	0	890.255	516.1761	0.3700703	0.2451606	531.6961	3.79744	0	19	890	538						Frog_fixed.avi	0
11482	689	892.189	554.8469	0.5348946	0.2301258	532.3301	3.651758	0	892.4651	516.7092	0.3691118	0.2466393	532.3746	3.795624	0	19	892	536						Frog_fixed.avi	0
11498	690	891.5377	548.2207	0.5335094	0.2329075	533.1904	3.669955	0	890.0913	517.9526	0.3678306	0.2487093	533.1633	3.798782	0	19	891	533						Frog_fixed.avi	0
11515	691	892.0987	549.8578	0.5318316	0.2358787	534.1465	3.636575	0	890.2283	513.7604	0.3662876	0.251226	533.701	3.774863	0	19	891	532						Frog_fixed.avi	0
11532	692	893.0526	550.2865	0.5298069	0.239133	534.8813	3.634768	0	894.0198	519.877	0.3644247	0.2540818	534.4169	3.776834	0	19	894	535						Frog_fixed.avi	0
11548	693	895.0787	545.1232	0.5275406	0.242427	535.6854	3.631564	0	888.2515	518.756	0.3622465	0.2572789	535.2335	3.781929	0	19	892	532						Frog_fixed.avi	0
11565	694	891.0863	551.4633	0.5250984	0.2455624	536.5157	3.659047	0	884.6628	513.6913	0.3599731	0.2608671	535.9182	3.769806	0	19	888	533						Frog_fixed.avi	0
11582	695	887.087	554.0756	0.5226571	0.2484987	537.0782	3.656915	0	888.5847	519.2626	0.3577732	0.2646008	536.3733	3.780017	0	19	888	537						Frog_fixed.avi	0
11598	696	893.6742	552.0292	0.5203034	0.2514054	537.8092	3.660911	0	885.6187	521.6715	0.3555645	0.2687008	537.1571	3.781132	0	19	890	537						Frog_fixed.avi	0
11615	697	872.5744	532.1248	0.5179959	0.254074	538.4307	3.657239	0	874.6685	501.0368	0.353573	0.272692	538.0221	3.78781	0	20	874	517						Frog_fixed.avi	0
11632	698	865.701	511.5861	0.5157588	0.2566909	539.1605	3.644116	0	858.6926	479.5544	0.3516841	0.2764619	538.5074	3.799845	0	20	862	496						Frog_fixed.avi	0
11648	699	862.4426	514.3173	0.5134934	0.2596305	539.8182	3.665872	0	860.4825	483.5298	0.3494922	0.2801816	539.2699	3.786249	0	20	861	499						Frog_fixed.avi	0
11665	700	862.0869	519.6257	0.5113429	0.2623528	540.1011	3.668333	0	857.939	479.8372	0.3474225	0.2835033	539.8209	3.791538	0	20	860	500						Frog_fixed.avi	0
11682	701	860.5496	519.4082	0.5092672	0.2654139	540.8168	3.660701	0	857.5336	479.4229	0.3453983	0.2867321	540.4521	3.798248	0	20	859	499						Frog_fixed.avi	0
11698	702	865.0883	516.9372	0.507358	0.2684974	541.3892	3.671737	0	859.847	481.6435	0.3435883	0.2900116	540.9587	3.793418	0	20	862	499						Frog_fixed.avi	0
11715	703	864.0737	517.1657	0.505477	0.2715737	541.8716	3.676619	0	856.8932	488.6264	0.3418244	0.293345	541.4427	3.794525	0	20	860	503						Frog_fixed.avi	0
11732	704	864.8281	525.3714	0.5036799	0.2743564	542.5287	3.696048	0	853.326	484.7004	0.3400962	0.296642	542.1118	3.798249	0	20	859	505						Frog_fixed.avi	0
11748	705	863.5623	523.5986	0.5018778	0.2768552	543.0042	3.706015	0	860.3824	488.7664	0.3384986	0.2998022	542.4847	3.797449	0	20	862	506						Frog_fixed.avi	0
11765	706	869.0411	518.7001	0.5001615	0.2790782	543.5928	3.706981	0	852.6971	484.9652	0.3368251	0.302702	543.1743	3.810983	0	20	861	502						Frog_fixed.avi	0
11782	707	865.7494	518.5441	0.4984083	0.280773	544.0208	3.707467	0	857.0917	486.0936	0.335262	0.3051575	543.5368	3.817521	0	20	861	502						Frog_fixed.avi	0
11798	708	863.9771	521.2435	0.496664	0.2822342	544.4382	3.74015	0	856.9901	488.4247	0.333668	0.3072267	544.0899	3.82391	0	20	860	505						Frog_fixed.avi	0
11815	709	864.0195	527.3067	0.4949742	0.2833492	545.1221	3.734827	0	853.5338	488.6455	0.3320891	0.3091749	544.6429	3.829925	0	20	859	508						Frog_fixed.avi	0
11832	710	869.0148	522.809	0.4934104	0.2844799	545.3934	3.756561	0	856.1046	487.377	0.3306332	0.3107818	545.0609	3.835884	0	20	863	505						Frog_fixed.avi	0
11848	711	868.7405	518.4133	0.4919104	0.2853458	545.6607	3.757574	0	851.2164	491.6579	0.3292093	0.3120964	545.4263	3.860489	0	20	860	505						Frog_fixed.avi	0
11865	712	863.8842	522.4689	0.4905043	0.286122	545.7973	3.784565	0	851.4331	492.3145	0.3279215	0.3133061	545.8596	3.86673	0	20	858	507						Frog_fixed.avi	0
11882	713	862.1162	524.0264	0.4892793	0.2868753	546.3337	3.785928	0	848.7167	491.9068	0.3267843	0.3143249	545.9564	3.871911	0	20	855	508						Frog_fixed.avi	0
11898	714	865.7056	529.8433	0.4882339	0.2875752	546.4304	3.793084	0	852.958	493.5639	0.3257734	0.3152764	546.0341	3.885015	0	20	859	512						Frog_fixed.avi	0
11915	715	864.5029	529.2665	0.4872783	0.2883393	546.5485	3.815332	0	848.5734	493.4372	0.3248461	0.316098	546.229	3.895222	0	20	857	511						Frog_fixed.avi	0
11932	716	858.3162	531.4155	0.4864289	0.2889955	546.7336	3.82161	0	844.1424	501.0896	0.3240153	0.316759	546.3885	3.908533	0	20	851	516						Frog_fixed.avi	0
11948	717	862.81	527.7029	0.4857893	0.2896003	546.6703	3.827872	0	848.2704	499.5869	0.3233944	0.3173539	546.3155	3.91432	0	20	856	514						Frog_fixed.avi	0
11965	718	858.9127	528.2457	0.4852118	0.2899609	546.861	3.840156	0	849.3398	499.191	0.3228404	0.3177076	546.1478	3.940788	0	20	854	514						Frog_fixed.avi	0
11982	719	850.9739	532.4168	0.4847564	0.2903825	546.9433	3.88381	0	836.929	513.8422	0.3224038	0.3179386	546.2563	3.935603	0	21	844	523						Frog_fixed.avi	0
11998	720	781.7607	622.2062	0.4844996	0.2909629	546.8286	3.865364	0	754.6414	604.2086	0.3224973	0.3186007	546.0118	3.970667	0	21	768	613						Frog_fixed.avi	0
12015	721	796.9774	604.0995	0.4841711	0.2909451	546.7136	3.889674	0	770.7712	583.9469	0.3219639	0.3185081	545.8957	3.992169	0	21	784	594						Frog_fixed.avi	0
12032	722	787.8006	616.601	0.4837509	0.2906629	546.5699	3.887307	0	757.4209	602.7609	0.3214197	0.3181788	545.7109	3.980299	0	21	773	610						Frog_fixed.avi	0
12048	723	790.1266	619.6218	0.4833681	0.2903896	546.5449	3.894889	0	759.141	594.8138	0.3209183	0.3178155	545.509	3.996115	0	21	775	607						Frog_fixed.avi	0
12065	724	790.0594	614.4599	0.4829439	0.2899822	546.4572	3.909005	0	758.0322	598.8714	0.3204204	0.3172936	545.2926	4.004368	0	21	774	607						Frog_fixed.avi	0
12081	725	788.5099	613.997	0.4825763	0.2896811	546.1022	3.92377	0	756.8104	597.3945	0.319954	0.3168352	545.1647	4.011159	0	21	773	606						Frog_fixed.avi	0
12098	726	792.5287	614.7391	0.4822602	0.2892404	545.9777	3.919881	0	759.5928	597.3477	0.319574	0.3162754	544.936	4.030617	0	21	776	606						Frog_fixed.avi	0
12115	727	791.9982	613.9938	0.4819238	0.2888129	546.1317	3.943502	0	762.3047	603.354	0.3191888	0.3156534	544.7129	4.04157	0	21	777	609						Frog_fixed.avi	0
12131	728	789.8902	614.8455	0.4816064	0.28824	545.8273	3.936314	0	758.7802	599.0499	0.3188039	0.3151219	544.6775	4.048456	0	21	774	607						Frog_fixed.avi	0
12148	729	786.6382	617.9709	0.481327	0.287605	545.7634	3.952397	0	759.8169	595.8215	0.3184672	0.3145271	544.612	4.067582	0	21	773	607						Frog_fixed.avi	0
12165	730	792.3742	616.356	0.4810931	0.2870303	545.6383	3.972678	0	758.9189	598.1833	0.3181845	0.3138275	544.2532	4.069603	0	21	776	607						Frog_fixed.avi	0
12181	731	787.3046	616.6285	0.4808036	0.2864511	545.5095	3.96806	0	755.9254	601.3575	0.31786	0.3131675	544.2314	4.0804	0	21	772	609						Frog_fixed.avi	0
12198	732	790.2595	613.6711	0.4805845	0.2859464	545.4143	3.971628	0	760.6757	600.4509	0.317618	0.3127357	544.0651	4.091057	0	21	775	607						Frog_fixed.avi	0
12215	733	785.6494	613.3948	0.4802931	0.2855682	545.2454	3.976171	0	754.7169	601.6393	0.3172899	0.3123277	543.9626	4.088962	0	21	770	608						Frog_fixed.avi	0
12231	734	792.1238	618.5403	0.4801207	0.2851776	545.2009	3.989318	0	758.7704	596.5712	0.3170514	0.3119999	543.7704	4.096036	0	21	775	608						Frog_fixed.avi	0
12248	735	785.6354	613.3057	0.4798131	0.2848372	545.1785	3.982676	0	755.5499	602.1288	0.3167671	0.3116234	543.7508	4.099155	0	21	771	608						Frog_fixed.avi	0
12265	736	790.9431	617.7933	0.479673	0.2845373	545.2006	3.991934	0	756.6088	600.4232	0.3165372	0.3113829	543.566	4.098138	0	21	774	609						Frog_fixed.avi	0
12281	737	786.9816	621.6861	0.4794252	0.2843053	545.112	3.978602	0	755.8156	598.5263	0.3162747	0.3112102	543.6679	4.106655	0	21	771	610						Frog_fixed.avi	0
12298	738	796.0193	611.1819	0.4791473	0.2841713	545.0269	3.975814	0	768.845	595.5355	0.3160516	0.3110723	543.2738	4.098936	0	22	782	603						Frog_fixed.avi	0
12315	739	830.9348	554.2795	0.4785632	0.283962	545.4282	3.99553	0	813.5964	534.4136	0.3157538	0.3108576	543.5976	4.10442	0	22	822	544						Frog_fixed.avi	0
12331	740	823.0172	563.6667	0.4782687	0.2840471	545.3111	3.968466	0	800.6824	545.5436	0.3155277	0.3110653	543.2677	4.101007	0	22	812	555						Frog_fixed.avi	0
12348	741	831.9202	555.5247	0.4781247	0.2843045	545.3886	3.973961	0	806.0746	538.1511	0.3152212	0.3113482	543.3836	4.11635	0	22	819	547						Frog_fixed.avi	0
12365	742	823.3221	555.9807	0.4777981	0.284624	545.3353	3.978245	0	807.0729	536.2507	0.3149295	0.3116723	543.312	4.096605	0	22	815	546						Frog_fixed.avi	0
12381	743	828.8036	558.3907	0.4775211	0.2849049	545.47	3.989839	0	806.6944	539.0453	0.3146204	0.3121128	543.254	4.111135	0	22	818	549						Frog_fixed.avi	0
12398	744	832.7491	552.117	0.4771498	0.2853592	545.5809	3.986601	0	803.5603	541.9133	0.3142177	0.3125522	543.4222	4.113116	0	22	818	547						Frog_fixed.avi	0
12414	745	829.6515	561.4918	0.4767062	0.2856232	545.6243	3.987571	0	805.8562	538.998	0.3138001	0.3130033	543.5111	4.119784	0	22	818	550						Frog_fixed.avi	0
12431	746	829.9301	560.7009	0.4762274	0.2858732	545.7046	3.990187	0	804.6815	541.853	0.313313	0.3134027	543.5724	4.122244	0	22	817	551						Frog_fixed.avi	0
12448	747	829.8146	557.3366	0.4756717	0.2860352	545.9084	3.983533	0	807.7676	540.2567	0.3127542	0.3137549	543.5524	4.117013	0	22	819	549						Frog_fixed.avi	0
12464	748	831.7881	558.5929	0.4750577	0.2861873	546.2294	4.001057	0	809.0997	540.0607	0.3121681	0.3141028	543.5148	4.109368	0	22	820	549						Frog_fixed.avi	0
12481	749	832.2109	561.3898	0.4743806	0.2863739	546.2724	4.0116	0	807.575	538.1044	0.3114939	0.31458	543.6243	4.120364	0	22	820	550						Frog_fixed.avi	0
12498	750	827.6331	562.2291	0.4736168	0.2866373	546.4992	3.992246	0	808.4109	541.0168	0.3108039	0.315168	543.877	4.122075	0	22	818	552						Frog_fixed.avi	0
12514	751	832.0236	559.3408	0.4728995	0.2871203	546.5851	4.004244	0	810.1747	544.3442	0.3100784	0.315869	543.9861	4.112605	0	22	821	552						Frog_fixed.avi	0
12531	752	831.0027	561.0334	0.4720961	0.2875119	546.6337	3.986567	0	811.8302	542.603	0.3093328	0.316648	544.1172	4.111876	0	22	821	552						Frog_fixed.avi	0
12548	753	830.0525	559.1555	0.4712574	0.2880097	546.9505	3.98673	0	807.2262	545.0679	0.3085212	0.3174771	544.3765	4.111856	0	22	819	552						Frog_fixed.avi	0
12564	754	832.2703	560.2766	0.4704054	0.2884245	547.3348	3.989513	0	815.8349	547.3132	0.3077689	0.3182554	544.3544	4.101583	0	22	824	554						Frog_fixed.avi	0
12581	755	829.7747	565.3148	0.4695478	0.2888294	547.2055	3.985803	0	811.5842	546.8942	0.3069288	0.3190716	544.5831	4.114134	0	22	821	556						Frog_fixed.avi	0
12598	756	833.3739	560.4884	0.4687128	0.2892864	547.2805	3.972658	0	811.6268	546.7421	0.306107	0.3198424	544.8975	4.117678	0	22	823	554						Frog_fixed.avi	0
12614	757	834.8989	564.6663	0.4678514	0.2897394	547.6318	3.985866	0	815.1627	546.3252	0.3053598	0.3206566	544.8284	4.116709	0	22	825	555						Frog_fixed.avi	0
12631	758	829.7976	564.0348	0.4669395	0.2902654	547.8356	3.996312	0	813.939	547.577	0.3045372	0.321465	545.201	4.123425	0	22	822	556						Frog_fixed.avi	0
12648	759	828.0952	569.3869	0.4660323	0.2906399	548.051	4.003553	0	810.9995	548.0589	0.3036669	0.3221805	545.3098	4.112183	0	22	820	559						Frog_fixed.avi	0
12664	760	831.0291	561.5198	0.4650921	0.2911293	548.1779	3.986618	0	812.7271	548.4357	0.3027942	0.3228742	545.5389	4.12389	0	22	822	555						Frog_fixed.avi	0
12681	761	832.3407	568.8407	0.4641253	0.2915235	548.4307	4.012247	0	817.1314	552.49	0.3019218	0.3235545	545.7167	4.135348	0	22	825	561						Frog_fixed.avi	0
12698	762	835.6959	564.5767	0.4632015	0.2920641	548.6694	4.012129	0	817.7866	547.7069	0.3010152	0.3243366	545.8474	4.13881	0	22	827	556						Frog_fixed.avi	0
12714	763	834.9314	562.9302	0.4622573	0.2925866	548.8304	4.011283	0	818.6578	548.1312	0.3001776	0.325057	546.0066	4.147022	0	22	827	556						Frog_fixed.avi	0
12731	764	834.9569	568.2165	0.4613889	0.2930034	548.8182	4.033247	0	814.6194	549.6904	0.2993338	0.3257506	546.289	4.164557	0	22	825	559						Frog_fixed.avi	0
12748	765	834.4153	562.7	0.4605875	0.2935742	549.0256	4.038685	0	817.9911	548.7556	0.298592	0.3263918	546.3492	4.176391	0	22	826	556						Frog_fixed.avi	0
12764	766	834.7452	568.833	0.4597834	0.2939917	549.2123	4.050471	0	817.4142	547.7725	0.2978375	0.3270115	546.5657	4.182482	0	22	826	558						Frog_fixed.avi	0
12781	767	837.6261	568.6878	0.4590895	0.2945439	549.5096	4.049342	0	815.6626	554.4418	0.2971886	0.3276109	546.7239	4.179562	0	23	827	562						Frog_fixed.avi	0
12798	768	869.4285	598.3383	0.4581723	0.295428	549.6221	4.070021	0	847.1086	571.4368	0.2963657	0.32855	546.9104	4.197982	0	23	858	585						Frog_fixed.avi	0
12814	769	857.062	586.8615	0.4574748	0.2962764	549.8675	4.091137	0	836.8275	572.5038	0.2957304	0.3292145	546.9873	4.201084	0	23	847	580						Frog_fixed.avi	0
12831	770	862.0068	596.9908	0.4568612	0.2971472	549.8033	4.093166	0	838.9483	571.8297	0.2950608	0.329924	547.1815	4.207824	0	23	850	584						Frog_fixed.avi	0
12848	771	859.3418	588.0903	0.4561322	0.2982748	550.1889	4.096985	0	844.8282	574.7871	0.2944213	0.330694	547.1907	4.209023	0	23	852	581						Frog_fixed.avi	0
12864	772	862.9868	590.4152	0.455456	0.2993106	550.2754	4.113064	0	840.6745	569.3721	0.2936308	0.3314901	547.4343	4.206412	0	23	852	580						Frog_fixed.avi	0
12881	773	861.9056	593.2944	0.4546368	0.3002339	550.3727	4.111559	0	842.8537	572.8572	0.2928694	0.332217	547.3297	4.214332	0	23	852	583						Frog_fixed.avi	0
12898	774	862.1836	594.6758	0.4538153	0.3010621	550.4091	4.11211	0	840.4037	571.5538	0.2919943	0.3328602	547.5344	4.228799	0	23	851	583						Frog_fixed.avi	0
12914	775	866.5014	595.8621	0.4529715	0.3018771	550.5789	4.116634	0	840.8285	569.0813	0.2910882	0.3335269	547.7784	4.2374	0	23	854	582						Frog_fixed.avi	0
12931	776	864.7132	596.4364	0.4520706	0.302705	550.6131	4.124138	0	842.4432	571.664	0.290198	0.3342794	547.9308	4.245161	0	23	854	584						Frog_fixed.avi	0
12948	777	862.7902	597.8802	0.4511519	0.3035626	550.7443	4.130392	0	842.5715	574.8151	0.2893405	0.3351142	547.9965	4.233793	0	23	853	586						Frog_fixed.avi	0
12964	778	862.3412	596.5145	0.4502446	0.3044578	550.9521	4.106551	0	844.3439	574.5955	0.2884503	0.3360575	548.1459	4.23861	0	23	853	586						Frog_fixed.avi	0
12981	779	862.8761	593.2003	0.4493506	0.305424	551.2853	4.124651	0	842.6798	574.5475	0.2875785	0.33708	548.1851	4.234028	0	23	853	584						Frog_fixed.avi	0
12997	780	862.171	591.7145	0.4484314	0.3063869	551.4258	4.106193	0	841.9885	577.8724	0.2866862	0.3380396	548.4574	4.230531	0	23	852	585						Frog_fixed.avi	0
13014	781	861.9612	594.1892	0.4475476	0.3072627	551.3359	4.107424	0	842.7197	573.3712	0.2858115	0.3390718	548.6628	4.218788	0	23	852	584						Frog_fixed.avi	0
13031	782	864.7632	589.6507	0.4467063	0.3081204	551.4531	4.08202	0	842.8763	576.8863	0.285012	0.3400464	548.7492	4.219444	0	23	854	583						Frog_fixed.avi	0
13047	783	863.2855	590.8408	0.4459099	0.3088895	551.727	4.074037	0	844.5515	575.881	0.2842642	0.3410289	549.0318	4.200767	0	23	854	583						Frog_fixed.avi	0
13064	784	862.5632	594.1633	0.4451305	0.309627	551.8326	4.063978	0	842.835	569.9456	0.2835125	0.3419615	549.3828	4.196465	0	23	853	582						Frog_fixed.avi	0
13081	785	864.9322	597.9797	0.4444422	0.3101096	551.917	4.050375	0	843.6639	575.3306	0.2828727	0.3427316	549.5479	4.185657	0	23	854	587						Frog_fixed.avi	0
13097	786	862.6262	595.749	0.4437769	0.3106107	552.2641	4.023746	0	846.1368	574.0504	0.2823095	0.3435188	549.6548	4.181734	0	23	854	585						Frog_fixed.avi	0
13114	787	860.8106	596.1579	0.443186	0.3109711	552.5946	3.991323	0	843.2532	575.6627	0.2817569	0.3441997	549.9557	4.164642	0	23	852	586						Frog_fixed.avi	0
13131	788	862.4743	594.8167	0.4427064	0.3113695	552.6469	3.991346	0	846.864	577.4384	0.2813511	0.3448291	550.1194	4.152346	0	23	855	586						Frog_fixed.avi	0
13147	789	856.2522	601.8642	0.4422834	0.3115952	552.7803	3.981667	0	843.9417	579.1585	0.2810009	0.3455154	550.3992	4.142342	0	23	850	591						Frog_fixed.avi	0
13164	790	864.5344	595.2947	0.4420821	0.3118035	552.8867	3.964458	0	845.9027	581.5261	0.280828	0.3460947	550.6245	4.137734	0	23	855	588						Frog_fixed.avi	0
13181	791	856.102	590.8615	0.441851	0.3119528	553.0693	3.946313	0	847.4368	573.621	0.2807648	0.3465884	550.8959	4.129699	0	24	852	582						Frog_fixed.avi	0
13197	792	861.7193	537.8047	0.4417079	0.3117	553.0793	3.938207	0	857.5052	512.058	0.2810208	0.346717	551.0671	4.12515	0	24	860	525						Frog_fixed.avi	0
13214	793	863.8335	540.4882	0.441781	0.3116564	553.3544	3.918888	0	849.4063	517.6899	0.2811627	0.3469231	551.3747	4.097878	0	24	857	529						Frog_fixed.avi	0
13231	794	859.4756	532.9683	0.4419968	0.3115566	553.6388	3.908343	0	853.5534	511.7818	0.281408	0.3471649	551.5927	4.103355	0	24	857	522						Frog_fixed.avi	0
13247	795	863.0773	532.3539	0.4424402	0.3113199	553.7078	3.903884	0	849.9456	511.1176	0.2818219	0.3471822	551.8628	4.088006	0	24	857	522						Frog_fixed.avi	0
13264	796	861.6108	533.0572	0.4429517	0.3110861	553.7734	3.907269	0	852.8095	515.002	0.2824035	0.3471178	551.8954	4.08705	0	24	857	524						Frog_fixed.avi	0
13281	797	861.6989	536.1229	0.4436407	0.3108052	553.8332	3.897784	0	853.7271	512.5464	0.2831068	0.3469524	552.0128	4.068377	0	24	858	524						Frog_fixed.avi	0
13297	798	860.4045	533.8073	0.444408	0.3105793	553.8413	3.879242	0	848.7701	512.136	0.2838461	0.346844	552.244	4.06513	0	24	855	523						Frog_fixed.avi	0
13314	799	864.9155	530.1628	0.4453119	0.310433	553.9442	3.890086	0	852.5793	508.1916	0.2847467	0.3466754	552.2421	4.049751	0	24	859	519						Frog_fixed.avi	0
13331	800	865.2651	536.0562	0.4463084	0.3102653	553.8666	3.885773	0	853.6366	506.0351	0.2857082	0.3465134	552.2798	4.036063	0	24	859	521						Frog_fixed.avi	0
13347	801	862.2411	535.1953	0.4473554	0.3100707	553.8427	3.865299	0	853.0781	509.4232	0.286738	0.3463151	552.3506	4.023088	0	24	858	522						Frog_fixed.avi	0
13364	802	858.5143	537.0941	0.4485157	0.309971	554.035	3.879204	0	852.6647	511.9673	0.287935	0.3461041	552.348	4.024905	0	24	856	525						Frog_fixed.avi	0
13381	803	857.5558	534.8658	0.4498459	0.3099443	553.8408	3.868834	0	853.5963	508.693	0.2892211	0.3460015	552.3804	4.005101	0	24	856	522						Frog_fixed.avi	0
13397	804	863.5937	533.0211	0.4513091	0.3099829	553.7956	3.856978	0	854.4146	511.8981	0.2906737	0.3459249	552.3248	4.000137	0	24	859	522						Frog_fixed.avi	0
13414	805	860.1544	535.768	0.4528632	0.3100814	553.9398	3.846369	0	853.1202	509.5966	0.2921976	0.3459223	552.3451	3.984647	0	24	857	523						Frog_fixed.avi	0
13431	806	859.0441	533.0917	0.4544869	0.3103264	554.1013	3.845851	0	853.8562	510.0829	0.2938469	0.3459561	552.3221	3.975642	0	24	856	522						Frog_fixed.avi	0
13447	807	859.5757	536.871	0.4562209	0.3105333	553.8087	3.831877	0	854.4599	507.8993	0.2955519	0.3459788	552.1976	3.957506	0	24	857	522						Frog_fixed.avi	0
13464	808	860.6211	533.8552	0.4579967	0.3108349	553.9667	3.817376	0	850.1636	510.7879	0.2972438	0.3460388	552.4185	3.957095	0	24	855	522						Frog_fixed.avi	0
13481	809	858.9528	532.7505	0.4597986	0.3113395	553.9917	3.815993	0	850.2619	508.6364	0.2990552	0.3461125	552.2013	3.925614	0	24	855	521						Frog_fixed.avi	0
13497	810	856.5679	532.1494	0.4616259	0.3118492	553.7909	3.792852	0	851.5806	513.416	0.3008488	0.346274	552.2291	3.952783	0	24	854	523						Frog_fixed.avi	0
13514	811	858.0472	539.4075	0.4634477	0.3122965	554.0388	3.813363	0	848.002	510.5303	0.3025996	0.3464061	552.2792	3.929257	0	24	853	525						Frog_fixed.avi	0
13531	812	860.462	534.9713	0.4652281	0.3128017	554.0708	3.805876	0	849.9487	514.3195	0.3044287	0.3464736	552.1807	3.933271	0	24	855	525						Frog_fixed.avi	0
13547	813	858.0512	538.7584	0.4669901	0.3130203	553.9813	3.798876	0	847.6876	509.5598	0.3060948	0.3464154	552.3027	3.928086	0	24	853	524						Frog_fixed.avi	0
13564	814	857.5067	542.1931	0.4686744	0.3131398	554.0945	3.809752	0	849.665	510.3784	0.3077921	0.3462957	552.2797	3.94217	0	24	854	526						Frog_fixed.avi	0
13580	815	857.743	541.7637	0.4703498	0.3133045	554.1794	3.806149	0	847.2534	509.7103	0.3094328	0.3460758	552.2664	3.924083	0	24	852	526						Frog_fixed.avi	0
13597	816	854.8024	537.2442	0.4719769	0.3136027	553.9215	3.807202	0	843.4512	511.5223	0.3110091	0.3459524	552.3826	3.919172	0	24	849	524						Frog_fixed.avi	0
13614	817	867.0029	575.5011	0.4734427	0.3142266	553.928	3.821744	0	854.7416	552.3956	0.3125653	0.3461735	552.4713	3.937272	0	25	861	564						Frog_fixed.avi	0
13630	818	863.4584	585.5839	0.4749647	0.3147307	553.9963	3.833998	0	853.5574	552.1866	0.3141097	0.3463212	552.2555	3.933191	0	25	859	569						Frog_fixed.avi	0
13647	819	861.499	578.9019	0.4765232	0.3152864	553.9607	3.823302	0	856.0854	554.145	0.3155829	0.3463742	552.259	3.951696	0	25	859	567						Frog_fixed.avi	0
13664	820	865.4882	584.9039	0.4780253	0.3157888	553.9914	3.828007	0	851.7693	552.9643	0.3170036	0.346498	552.3275	3.951586	0	25	859	569						Frog_fixed.avi	0
13680	821	866.5092	579.1363	0.4795398	0.3163705	553.9395	3.838297	0	849.7462	552.7029	0.3184426	0.3465945	552.2328	3.949728	0	25	858	566						Frog_fixed.avi	0
13697	822	861.3285	584.0998	0.4810431	0.3168321	553.9713	3.839216	0	847.6013	555.1199	0.319912	0.3466137	552.1948	3.967863	0	25	854	570						Frog_fixed.avi	0
13714	823	865.6863	583.9306	0.4825594	0.3171749	553.7844	3.850345	0	853.5951	554.2504	0.3213603	0.3465539	552.1777	3.961843	0	25	860	569						Frog_fixed.avi	0
13730	824	862.598	584.71	0.4839205	0.3173987	553.7111	3.865878	0	852.7982	552.5045	0.3227355	0.3464495	552.0611	3.960355	0	25	858	569						Frog_fixed.avi	0
13747	825	866.9883	580.1949	0.4852954	0.3177358	553.614	3.882424	0	853.439	555.9219	0.3239819	0.3462372	551.8608	3.967558	0	25	860	568						Frog_fixed.avi	0
13764	826	867.2219	577.04	0.4865273	0.3179133	553.4544	3.858202	0	855.1084	550.228	0.3251479	0.3460116	551.7748	3.961588	0	25	861	564						Frog_fixed.avi	0
13780	827	866.205	581.9982	0.4876681	0.3180154	553.3532	3.86523	0	852.3347	548.3129	0.3261713	0.3458284	551.7078	3.970404	0	25	859	565						Frog_fixed.avi	0
13797	828	866.2994	580.6302	0.4886833	0.3181999	553.233	3.872715	0	852.8824	553.5525	0.3271318	0.3456468	551.5086	3.982383	0	25	860	567						Frog_fixed.avi	0
13814	829	865.1249	585.4796	0.4896278	0.3184587	553.0792	3.88963	0	851.8334	555.2188	0.328013	0.3455453	551.4181	3.987302	0	25	858	570						Frog_fixed.avi	0
13830	830	862.6925	583.1169	0.4904894	0.318728	552.8058	3.871146	0	853.4986	560.1931	0.3288268	0.3454292	551.2863	3.993211	0	25	858	572						Frog_fixed.avi	0
13847	831	868.0206	586.0141	0.4913298	0.3189021	552.7678	3.858191	0	850.1236	558.5042	0.3295461	0.3454033	551.2089	3.98881	0	25	859	572						Frog_fixed.avi	0
13864	832	860.7668	578.9711	0.4920121	0.3192359	552.562	3.871011	0	855.5956	553.8761	0.330252	0.3453876	550.9953	3.999592	0	25	858	566						Frog_fixed.avi	0
13880	833	866.3787	558.6858	0.4927448	0.3194163	552.3198	3.863524	0	856.6242	533.8054	0.3309657	0.3451788	550.9808	3.983504	0	26	862	546						Frog_fixed.avi	0
13897	834	867.3359	514.0666	0.49328	0.3194939	552.1971	3.832343	0	863.7161	487.0742	0.331724	0.3448323	550.7307	3.97015	0	26	866	501						Frog_fixed.avi	0
13914	835	866.5954	534.9591	0.4938819	0.3196709	552.1511	3.836017	0	862.9099	498.8394	0.3322297	0.344744	550.5866	3.970445	0	26	865	517						Frog_fixed.avi	0
13930	836	863.4098	529.1634	0.4944481	0.3197595	552.1144	3.814327	0	866.5492	489.4088	0.3327089	0.3445022	550.4987	3.986436	0	26	865	509						Frog_fixed.avi	0
13947	837	867.9386	525.5159	0.4949211	0.3198883	552.0181	3.807171	0	866.3281	496.1831	0.3331033	0.3441347	550.4695	3.970232	0	26	867	511						Frog_fixed.avi	0
13964	838	863.6323	527.7866	0.4952931	0.3199638	551.7674	3.802984	0	865.1867	488.2702	0.3333631	0.343756	550.2941	3.98037	0	26	864	508						Frog_fixed.avi	0
13980	839	870.4729	521.1716	0.4956453	0.3200713	551.4416	3.81832	0	870.6276	494.6211	0.3336927	0.3433978	550.0939	3.973911	0	26	871	508						Frog_fixed.avi	0
13997	840	873.541	520.6824	0.4959064	0.320242	551.3787	3.811014	0	867.8309	490.8767	0.3338495	0.343149	550.0508	3.980633	0	26	871	506						Frog_fixed.avi	0
14014	841	868.5385	522.3721	0.4961124	0.32038	551.3352	3.799917	0	868.2385	490.8183	0.3340409	0.3429439	549.7723	3.979162	0	26	868	507						Frog_fixed.avi	0
14030	842	866.042	530.1954	0.4962254	0.3204924	551.2585	3.810408	0	871.0605	490.1363	0.334178	0.3427644	549.6649	3.972099	0	26	869	510						Frog_fixed.avi	0
14047	843	866.4493	526.1759	0.4963294	0.3206258	550.988	3.815796	0	870.4455	493.4022	0.3342013	0.3426029	549.6584	3.975965	0	26	868	510						Frog_fixed.avi	0
14064	844	870.9727	519.1846	0.4963257	0.3209387	550.8629	3.809706	0	869.1257	492.127	0.3341696	0.342534	549.4947	3.973478	0	26	870	506						Frog_fixed.avi	0
14080	845	869.9977	520.1266	0.4962485	0.3210719	550.887	3.801818	0	869.7906	490.0038	0.334086	0.3424234	549.2491	3.958498	0	26	870	505						Frog_fixed.avi	0
14097	846	869.2762	519.3953	0.4960664	0.3211437	550.943	3.7962	0	873.5151	486.0382	0.3338994	0.3423458	549.2737	3.955023	0	26	871	503						Frog_fixed.avi	0
14114	847	871.0157	517.6943	0.4957818	0.3211584	550.7897	3.769493	0	872.2321	487.5283	0.3335942	0.3422689	549.1467	3.94873	0	26	872	503						Frog_fixed.avi	0
14130	848	870.3506	523.8666	0.4953847	0.3211371	550.6146	3.758954	0	867.6742	491.7094	0.3331692	0.34214	549.1214	3.935257	0	26	869	508						Frog_fixed.avi	0
14147	849	854.402	524.9499	0.4950092	0.3211603	550.8452	3.775612	0	856.2931	495.2879	0.3328407	0.342107	548.9784	3.935283	0	26	855	510						Frog_fixed.avi	0
14163	850	859.9094	523.947	0.4944813	0.3210953	550.7731	3.752753	0	856.4066	497.6234	0.3323044	0.3420316	548.9573	3.921291	0	26	858	511						Frog_fixed.avi	0
14180	851	859.5355	524.1677	0.4939165	0.3209422	550.6351	3.730246	0	849.2935	499.4808	0.3316838	0.3419002	549.0419	3.903562	0	26	854	512						Frog_fixed.avi	0
14197	852	860.7515	532.5634	0.4933606	0.3206505	550.798	3.724393	0	855.9518	499.9805	0.3311227	0.3417393	549.0365	3.8917	0	26	858	516						Frog_fixed.avi	0
14213	853	861.6196	530.2596	0.4927845	0.3205095	550.8957	3.709776	0	857.3567	500.332	0.3305461	0.341665	548.9677	3.883912	0	26	859	515						Frog_fixed.avi	0
14230	854	859.7798	530.1513	0.4921526	0.3205301	551.0425	3.708422	0	854.9536	499.7868	0.3299212	0.3417556	548.9472	3.871236	0	26	857	515						Frog_fixed.avi	0
14247	855	862.4984	525.3339	0.4915512	0.3206777	550.9244	3.690487	0	852.3737	498.989	0.3292503	0.3419809	549.0918	3.865462	0	26	857	512						Frog_fixed.avi	0
14263	856	858.1689	524.6058	0.4909233	0.3210099	550.8693	3.669219	0	856.8403	498.8143	0.3286882	0.3423611	549.0861	3.848886	0	26	858	512						Frog_fixed.avi	0
14280	857	862.0166	529.6084	0.4903697	0.3213044	551.0272	3.677222	0	854.4926	505.127	0.328153	0.3428873	549.0701	3.863842	0	26	858	517						Frog_fixed.avi	0
14297	858	861.5118	523.7141	0.4898582	0.321895	551.0952	3.663932	0	855.985	502.8931	0.3276604	0.3435824	549.0941	3.848132	0	26	859	513						Frog_fixed.avi	0
14313	859	859.7138	528.9518	0.4893861	0.3224564	551.1376	3.662349	0	854.3855	502.6555	0.3271971	0.3443384	549.1697	3.846753	0	26	857	516						Frog_fixed.avi	0
14330	860	863.2815	530.1782	0.4889745	0.322954	551.2899	3.646058	0	854.8264	502.3446	0.3267587	0.3451326	549.3421	3.822736	0	26	859	516						Frog_fixed.avi	0
14347	861	871.7414	557.1846	0.4884004	0.3237476	551.3732	3.640824	0	865.7783	525.5031	0.3263004	0.3460634	549.5601	3.823477	0	26	869	541						Frog_fixed.avi	0
14363	862	866.1129	561.3346	0.4879196	0.3245182	551.7242	3.64763	0	861.2133	532.6797	0.3258678	0.347002	549.7237	3.829562	0	26	864	547						Frog_fixed.avi	0
14380	863	869.3334	561.2467	0.4874572	0.3253238	551.8808	3.640439	0	863.6494	528.8346	0.3254155	0.3480165	549.9095	3.828975	0	26	866	545						Frog_fixed.avi	0
14397	864	870.077	563.9127	0.4869467	0.3261938	552.0657	3.635847	0	862.6696	530.717	0.3249191	0.3490624	550.111	3.823072	0	26	866	547						Frog_fixed.avi	0
14413	865	870.5465	558.7476	0.4864394	0.3271192	552.256	3.634475	0	862.6926	525.7822	0.3244406	0.3502506	550.2771	3.824191	0	26	867	542						Frog_fixed.avi	0
14430	866	872.3978	558.7295	0.4859512	0.3281418	552.476	3.649548	0	861.726	530.7589	0.3239819	0.351394	550.4214	3.823825	0	26	867	545						Frog_fixed.avi	0
14447	867	873.1683	559.8926	0.4854996	0.3291181	552.7519	3.653534	0	862.4526	531.2278	0.323554	0.3525791	550.7983	3.815759	0	26	868	546						Frog_fixed.avi	0
14463	868	866.4407	561.1866	0.4850472	0.3300776	552.9812	3.644093	0	863.5781	533.079	0.3232263	0.3537994	550.9096	3.836394	0	26	865	547						Frog_fixed.avi	0
14480	869	868.3624	565.4868	0.4846911	0.3310558	553.3066	3.655162	0	865.6192	535.9238	0.3229533	0.3550049	551.1161	3.834964	0	26	867	551						Frog_fixed.avi	0
14497	870	871.0934	553.867	0.484461	0.3321975	553.4588	3.651669	0	864.5812	534.362	0.3227392	0.356218	551.3378	3.845834	0	26	868	544						Frog_fixed.avi	0
14513	871	868.5102	559.9303	0.4842961	0.3332379	553.918	3.660258	0	859.4691	536.7115	0.3226196	0.3573475	551.7381	3.853501	0	26	864	548						Frog_fixed.avi	0
14530	872	870.2692	560.3978	0.4842089	0.3342485	554.2234	3.666431	0	862.6506	532.9408	0.322588	0.3585299	551.9835	3.852624	0	26	866	547						Frog_fixed.avi	0
14547	873	870.1429	555.7089	0.4841044	0.335536	554.5602	3.681034	0	864.7114	536.7838	0.3225802	0.3596279	552.2641	3.865672	0	26	867	546						Frog_fixed.avi	0
14563	874	868.0404	562.8845	0.4840213	0.3366181	554.851	3.682787	0	863.6642	532.8373	0.3225389	0.3609038	552.6341	3.87093	0	26	866	548						Frog_fixed.avi	0
14580	875	869.1601	559.6259	0.4839515	0.3379035	555.0522	3.681184	0	862.6566	538.7846	0.32251	0.3620778	552.9222	3.882971	0	26	866	549						Frog_fixed.avi	0
14597	876	865.7379	563.4466	0.4838181	0.3390157	555.3506	3.689845	0	857.283	534.1769	0.3224094	0.3633541	553.2869	3.892114	0	26	862	549						Frog_fixed.avi	0
14613	877	864.7989	559.0314	0.4836724	0.3401557	555.7037	3.700886	0	857.8821	536.1899	0.3223365	0.3644834	553.4411	3.884306	0	26	861	548						Frog_fixed.avi	0
14630	878	868.1691	560.4955	0.4835728	0.3412308	555.7483	3.711339	0	859.824	536.9914	0.3222658	0.365516	553.5319	3.898655	0	26	864	549						Frog_fixed.avi	0
14647	879	866.2458	558.8197	0.4834494	0.342214	556.125	3.702019	0	856.5211	536.5094	0.3221414	0.3665977	553.8054	3.900427	0	26	861	548						Frog_fixed.avi	0
14663	880	867.5265	567.428	0.4833275	0.3431683	556.5035	3.717089	0	854.41	536.4635	0.3220655	0.3675431	553.9476	3.907594	0	26	861	552						Frog_fixed.avi	0
14680	881	857.8474	529.774	0.4832581	0.3439284	556.6912	3.711132	0	856.4381	499.4665	0.3221773	0.3682334	554.3095	3.922968	0	26	857	515						Frog_fixed.avi	0
14696	882	859.4031	518.3367	0.4831491	0.3447067	556.9761	3.727849	0	851.9282	487.8669	0.3222636	0.3689772	554.5123	3.922007	0	26	856	503						Frog_fixed.avi	0
14713	883	860.0797	523.5564	0.4831555	0.3454774	557.1551	3.727601	0	854.2302	492.9831	0.3222153	0.3697785	554.6946	3.944802	0	26	857	508						Frog_fixed.avi	0
14730	884	860.5619	511.2822	0.4831175	0.3461553	557.4166	3.745955	0	849.6631	489.7359	0.3221374	0.3703583	555.0242	3.94396	0	26	855	501						Frog_fixed.avi	0
14746	885	858.3362	518.4498	0.4830091	0.3465332	557.6161	3.744465	0	849.4924	493.4306	0.3220656	0.3708524	555.1722	3.953156	0	26	854	506						Frog_fixed.avi	0
14763	886	861.4064	515.657	0.4828652	0.3469442	557.5841	3.758192	0	855.3779	496.2995	0.3219709	0.3712404	555.2054	3.960423	0	26	858	506						Frog_fixed.avi	0
14780	887	856.4182	520.3192	0.4826072	0.3470756	557.9308	3.759852	0	851.7813	496.2325	0.3217551	0.3715532	555.4016	3.985652	0	26	854	508						Frog_fixed.avi	0
14796	888	861.5192	521.9849	0.4823886	0.3472211	557.9824	3.762421	0	853.1865	497.704	0.3215483	0.3717995	555.5167	3.979068	0	26	857	510						Frog_fixed.avi	0
14813	889	857.3195	517.6053	0.4820788	0.3474612	558.1135	3.766427	0	849.5807	494.5587	0.3212408	0.3719885	555.9272	3.984671	0	26	853	506						Frog_fixed.avi	0
14830	890	863.1563	512.3334	0.4818085	0.347594	558.3244	3.782266	0	851.9066	491.9016	0.3209992	0.3721881	555.9034	3.979731	0	26	858	502						Frog_fixed.avi	0
14846	891	861.7817	519.8412	0.481547	0.3477034	558.2913	3.783146	0	850.6507	498.3043	0.3207472	0.3723105	556.1866	3.984854	0	26	856	509						Frog_fixed.avi	0
14863	892	866.5793	521.6023	0.4813136	0.3478598	558.5218	3.807537	0	854.582	498.5563	0.3205738	0.3725228	556.0702	3.984777	0	26	861	510						Frog_fixed.avi	0
14880	893	859.8599	529.2832	0.4810768	0.3480469	558.4819	3.802531	0	848.5089	493.2367	0.3203187	0.3729432	556.392	4.001852	0	26	854	511						Frog_fixed.avi	0
14896	894	862.1406	514.3416	0.4809051	0.3485377	558.7741	3.798223	0	851.9065	495.8203	0.320188	0.3733366	556.3898	3.994429	0	26	857	505						Frog_fixed.avi	0
14913	895	861.0226	528.7823	0.4807371	0.3487681	558.8693	3.797856	0	851.6293	493.1418	0.3200601	0.3737792	556.421	3.985184	0	26	856	511						Frog_fixed.avi	0
14930	896	862.0677	524.7993	0.4805909	0.3491933	558.7529	3.802647	0	848.0747	499.1578	0.3199292	0.3741079	556.4124	3.995544	0	26	855	512						Frog_fixed.avi	0
14946	897	860.9104	524.73	0.4804247	0.3494781	558.9071	3.819127	0	850.626	493.9108	0.3197878	0.3746096	556.5899	3.989002	0	26	856	509						Frog_fixed.avi	0
14963	898	865.3037	524.43	0.4802834	0.3498191	559.1195	3.819974	0	853.8176	494.4541	0.319683	0.3750117	556.4844	3.998028	0	26	860	509						Frog_fixed.avi	0
14980	899	860.9143	522.5651	0.4800733	0.3502979	559.022	3.813369	0	853.2337	493.61	0.3194863	0.3754861	556.5549	4.003278	0	26	857	508						Frog_fixed.avi	0
14996	900	859.0213	523.2033	0.4798568	0.3508101	559.2228	3.827674	0	849.1035	498.3615	0.3192809	0.3759795	556.6926	4.007451	0	26	854	511						Frog_fixed.avi	0
15013	901	862.7482	530.2177	0.4797028	0.3512219	559.0514	3.847785	0	856.3749	498.8833	0.3191381	0.3765115	556.5892	4.004766	0	26	860	515						Frog_fixed.avi	0
15030	902	856.8451	525.5133	0.4794524	0.3518198	559.0222	3.836076	0	848.5471	495.4818	0.3188455	0.3771087	556.689	4.014271	0	26	853	510						Frog_fixed.avi	0
15046	903	864.7497	525.8126	0.4792891	0.352187	559.1956	3.839142	0	857.3617	498.6393	0.3186768	0.3776232	556.5587	4.024069	0	26	861	512						Frog_fixed.avi	0
15063	904	861.913	525.1827	0.4790463	0.3526889	559.124	3.850158	0	851.0363	499.4035	0.3183841	0.3781428	556.8172	4.042824	0	26	856	512						Frog_fixed.avi	0
15080	905	862.2785	531.8107	0.4788298	0.3532804	559.2746	3.868575	0	854.3856	513.4883	0.3182448	0.3788346	556.77	4.04192	0	27	858	523						Frog_fixed.avi	0
15096	906	859.3897	574.1878	0.4786062	0.3537717	559.0839	3.891314	0	845.7563	545.9725	0.318109	0.3795559	556.6738	4.05396	0	27	853	560						Frog_fixed.avi	0
15113	907	854.4591	560.0197	0.4784376	0.3542457	559.2152	3.893657	0	847.4512	534.3121	0.3178522	0.3799871	556.8107	4.06105	0	27	851	547						Frog_fixed.avi	0
15130	908	858.5676	567.5646	0.4783613	0.3545361	559.2545	3.892515	0	849.4665	537.6775	0.3177849	0.3804437	556.7276	4.062261	0	27	854	553						Frog_fixed.avi	0
15146	909	860.537	560.025	0.4783131	0.3549789	559.2522	3.905151	0	848.0298	537.344	0.3177167	0.3808267	556.6511	4.070211	0	27	854	549						Frog_fixed.avi	0
15162	910	860.8668	563.9745	0.478232	0.3552338	559.1719	3.915366	0	850.3811	538.1065	0.3176301	0.381227	556.7366	4.067863	0	27	856	551						Frog_fixed.avi	0
15179	911	861.0525	562.8956	0.4781961	0.3555701	559.1213	3.905273	0	851.3718	539.7672	0.317576	0.3815013	556.7334	4.08417	0	27	856	551						Frog_fixed.avi	0
15196	912	859.5931	559.5271	0.4781491	0.3558797	559.1866	3.918545	0	847.3205	538.2914	0.3175308	0.3817528	556.7446	4.09167	0	27	853	549						Frog_fixed.avi	0
15212	913	858.9875	564.0599	0.4781036	0.3560016	559.2115	3.924717	0	847.9253	537.3212	0.317496	0.3819306	556.7307	4.091392	0	27	853	551						Frog_fixed.avi	0
15229	914	857.6453	563.7123	0.4780697	0.3560717	559.2508	3.925856	0	843.2377	536.8436	0.3174224	0.3819483	556.8676	4.084482	0	27	850	550						Frog_fixed.avi	0
15246	915	857.2281	561.3798	0.4780446	0.3560491	559.2783	3.92207	0	843.7106	534.306	0.3173893	0.3818583	556.8741	4.097133	0	27	850	548						Frog_fixed.avi	0
15262	916	852.9999	560.1358	0.4780275	0.3559692	559.3406	3.925391	0	845.6667	538.3448	0.3173768	0.3815684	556.994	4.089348	0	27	849	549						Frog_fixed.avi	0
15279	917	856.04	554.2811	0.4780625	0.3557942	559.4091	3.92132	0	841.8539	538.2482	0.3174132	0.3812638	556.9543	4.088343	0	27	849	546						Frog_fixed.avi	0
15296	918	857.7946	561.5602	0.4781734	0.3555442	559.5083	3.928524	0	846.5829	539.4692	0.317542	0.3809957	556.9141	4.086765	0	27	852	551						Frog_fixed.avi	0
15312	919	860.1307	561.6384	0.478324	0.3554356	559.4708	3.924204	0	846.5027	537.0575	0.3177206	0.3808807	556.8674	4.099813	0	27	853	549						Frog_fixed.avi	0
15329	920	848.7275	567.7878	0.4784172	0.355405	559.5549	3.927108	0	843.7323	541.9785	0.3178581	0.3808114	557.0359	4.092103	0	27	846	555						Frog_fixed.avi	0
15346	921	854.8665	558.8973	0.4786241	0.3554557	559.6935	3.922551	0	845.9364	543.117	0.3180287	0.3808247	557.0818	4.0896	0	27	850	551						Frog_fixed.avi	0
15362	922	856.6143	562.4171	0.4787835	0.3556303	559.6562	3.918302	0	845.4974	542.1768	0.3181894	0.3809034	557.0645	4.09369	0	27	851	552						Frog_fixed.avi	0
15379	923	852.6737	560.6146	0.4788648	0.3557779	559.623	3.921514	0	845.3657	535.5803	0.3183121	0.381037	557.1021	4.084113	0	27	849	548						Frog_fixed.avi	0
15396	924	850.9764	562.5341	0.4789479	0.3558873	559.7904	3.914027	0	844.6634	539.9451	0.3184071	0.3811505	557.2588	4.084488	0	27	848	551						Frog_fixed.avi	0
15412	925	853.2028	559.9501	0.4789858	0.3559304	559.8329	3.927108	0	845.2935	539.7979	0.3185062	0.3812483	557.256	4.091035	0	28	849	550						Frog_fixed.avi	0
15429	926	872.5906	497.0729	0.4788134	0.3557009	559.7261	3.928427	0	877.2095	474.116	0.3186125	0.3811045	557.3924	4.102842	0	28	875	486						Frog_fixed.avi	0
15446	927	872.3605	512.5223	0.4788168	0.3555997	559.6913	3.933319	0	865.2263	490.6932	0.3186753	0.3811363	557.3713	4.090476	0	28	869	502						Frog_fixed.avi	0
15462	928	874.5837	511.315	0.4789134	0.3554109	559.8416	3.939247	0	869.5823	478.3978	0.3186709	0.3811501	557.4208	4.105338	0	28	872	495						Frog_fixed.avi	0
15479	929	871.8017	508.795	0.478984	0.3551963	559.9775	3.942971	0	871.2092	481.9724	0.3187596	0.3810399	557.4347	4.102559	0	28	872	495						Frog_fixed.avi	0
15495	930	870.1185	510.9567	0.4791073	0.3550817	560.1398	3.95402	0	868.8063	486.4607	0.3188587	0.3808783	557.5593	4.109384	0	28	869	499						Frog_fixed.avi	0
15512	931	871.3909	507.7303	0.47931	0.3550327	559.7639	3.960526	0	867.6825	483.3633	0.3189914	0.3808537	557.7039	4.10739	0	28	870	496						Frog_fixed.avi	0
15529	932	867.1923	509.8614	0.4795195	0.3549995	560.0305	3.966036	0	866.8669	483.0678	0.3192461	0.3808068	557.546	4.128453	0	28	867	496						Frog_fixed.avi	0
15545	933	867.2883	507.6614	0.4797513	0.3549592	559.8495	3.955745	0	866.0377	480.8033	0.3194331	0.3807647	557.7375	4.12183	0	28	867	494						Frog_fixed.avi	0
15562	934	870.0898	509.005	0.4799921	0.3549639	560.0413	3.985868	0	867.5506	484.3697	0.3196935	0.3807625	557.5705	4.134509	0	28	869	497						Frog_fixed.avi	0
15579	935	870.5508	505.402	0.4802193	0.3550268	559.9078	3.99377	0	866.925	484.0523	0.3199023	0.3808279	557.6763	4.1442	0	28	869	495						Frog_fixed.avi	0
15595	936	870.8586	509.1476	0.4804438	0.3551276	559.9786	4.004566	0	863.732	483.438	0.3201162	0.3809305	557.5199	4.142779	0	28	867	496						Frog_fixed.avi	0
15612	937	868.9782	512.5859	0.4806287	0.3551498	559.998	3.999943	0	868.223	481.9431	0.320317	0.3810563	557.6105	4.159806	0	28	869	497						Frog_fixed.avi	0
15629	938	867.3907	508.8961	0.4807642	0.3551916	559.8821	4.005047	0	865.7018	481.5054	0.3204495	0.38112	557.7405	4.170763	0	28	867	495						Frog_fixed.avi	0
15645	939	871.2549	508.1986	0.4809168	0.3552372	559.9193	4.009951	0	865.5543	482.2412	0.320603	0.3811573	557.5231	4.167332	0	28	868	495						Frog_fixed.avi	0
15662	940	866.9809	512.3544	0.4810182	0.3552716	560.0694	4.028701	0	869.1757	483.3049	0.3207572	0.3812195	557.5209	4.178121	0	28	868	498						Frog_fixed.avi	0
15679	941	869.9379	513.9407	0.4811532	0.355332	559.9667	4.034477	0	866.333	484.2961	0.3208416	0.3812989	557.6026	4.172592	0	28	868	499						Frog_fixed.avi	0
15695	942	873.2422	511.8781	0.4812803	0.3555574	559.6769	4.04328	0	863.819	486.5912	0.3209227	0.3813742	557.6266	4.179105	0	28	869	499						Frog_fixed.avi	0
15712	943	866.6407	511.2242	0.4813945	0.3557787	559.7935	4.037628	0	866.2573	484.083	0.3210874	0.381597	557.4079	4.186775	0	28	866	498						Frog_fixed.avi	0
15729	944	865.1358	510.1402	0.4815223	0.3559628	559.8785	4.06403	0	864.7184	480.8248	0.3212352	0.3819138	557.2892	4.200685	0	28	865	495						Frog_fixed.avi	0
15745	945	869.5202	517.941	0.4817349	0.3561314	559.5807	4.052341	0	862.901	483.5816	0.321357	0.3821616	557.392	4.20011	0	28	866	501						Frog_fixed.avi	0
15762	946	862.6895	513.2037	0.4818455	0.3564456	559.4898	4.056554	0	865.6584	484.0896	0.3215605	0.3824123	557.1912	4.210783	0	28	864	499						Frog_fixed.avi	0
15779	947	868.2587	511.6128	0.4820586	0.3566077	559.4402	4.076056	0	861.2402	483.6059	0.32172	0.3826643	556.951	4.206161	0	28	865	498						Frog_fixed.avi	0
15795	948	867.5767	509.2998	0.482246	0.3566365	559.4091	4.07273	0	861.9569	481.7594	0.3218495	0.3827269	557.0167	4.211581	0	28	865	496						Frog_fixed.avi	0
15812	949	865.8467	509.1561	0.4823295	0.3564784	559.3006	4.091882	0	863.4664	486.1553	0.3219928	0.3826047	556.9083	4.234708	0	28	865	498						Frog_fixed.avi	0
15829	950	863.0664	515.4785	0.4823994	0.356072	559.244	4.09853	0	864.8512	489.649	0.3220832	0.3822905	556.8004	4.243515	0	28	864	503						Frog_fixed.avi	0
15845	951	866.7434	509.424	0.4824441	0.3557409	558.9247	4.117934	0	867.0784	480.7466	0.3220989	0.3819303	556.8179	4.253104	0	28	867	495						Frog_fixed.avi	0
15862	952	865.0131	515.0656	0.4824431	0.3551678	558.8884	4.102956	0	866.1202	487.1212	0.3221024	0.3813871	556.6816	4.256815	0	28	866	501						Frog_fixed.avi	0
15879	953	863.449	516.9568	0.4823826	0.3546201	559.0192	4.121973	0	866.7521	484.2585	0.3220311	0.3809582	556.6916	4.257879	0	28	865	501						Frog_fixed.avi	0
15895	954	863.9572	512.947	0.4823202	0.3542781	558.9885	4.116601	0	865.9986	484.8052	0.3219286	0.3805731	556.6526	4.273703	0	28	865	499						Frog_fixed.avi	0
15912	955	864.2645	516.9246	0.4822303	0.353836	558.7986	4.146586	0	863.9568	486.1877	0.3217879	0.3803343	556.6485	4.284317	0	28	864	502						Frog_fixed.avi	0
15928	956	865.4001	514.2746	0.4821497	0.3535772	558.5818	4.153772	0	866.1261	485.9913	0.3217023	0.3800898	556.5616	4.287127	0	28	866	500						Frog_fixed.avi	0
15945	957	863.1719	516.0608	0.4820707	0.3534313	558.3	4.16455	0	867.9565	487.271	0.3216284	0.3799999	556.4571	4.291617	0	28	866	502						Frog_fixed.avi	0
15962	958	866.882	511.682	0.4820336	0.3534193	558.248	4.168942	0	865.7098	485.2054	0.3215481	0.3800614	556.5104	4.293232	0	28	866	498						Frog_fixed.avi	0
15978	959	865.6934	512.8827	0.4820282	0.3534737	558.1936	4.169555	0	863.5133	484.923	0.3215252	0.380182	556.4664	4.292281	0	28	865	499						Frog_fixed.avi	0
15995	960	865.0495	513.2418	0.4820485	0.3535862	558.1276	4.181022	0	861.9132	485.0213	0.3215489	0.3804063	556.3859	4.306113	0	28	863	499						Frog_fixed.avi	0
16012	961	862.1398	514.4042	0.4820853	0.3538437	558.0583	4.176833	0	862.8088	487.5422	0.3216257	0.3806034	556.2651	4.315552	0	28	862	501						Frog_fixed.avi	0
16028	962	855.3087	514.6603	0.4821275	0.3541831	557.951	4.187627	0	862.8083	486.6473	0.3216668	0.3808734	556.3035	4.319707	0	28	859	501						Frog_fixed.avi	0
16045	963	860.356	517.4965	0.4822736	0.3544327	557.785	4.194152	0	863.1294	484.9438	0.3217192	0.3812035	556.3741	4.325665	0	28	862	501						Frog_fixed.avi	0
16062	964	860.6555	517.5007	0.4824159	0.3546954	557.61	4.206737	0	860.3934	488.9052	0.321796	0.3813486	556.3523	4.344361	0	28	861	503						Frog_fixed.avi	0
16078	965	860.7214	512.6696	0.4825531	0.355022	557.7795	4.207532	0	860.0207	486.3525	0.3219637	0.381513	556.0566	4.34991	0	28	860	500						Frog_fixed.avi	0
16095	966	858.1042	539.0212	0.4826999	0.3553527	557.5208	4.218334	0	859.0653	511.4731	0.3221766	0.3817875	556.0875	4.329215	0	29	859	525						Frog_fixed.avi	0
16112	967	863.7628	563.8751	0.4829201	0.3558575	557.4166	4.222298	0	855.5438	540.9384	0.3224319	0.3820331	555.9824	4.370062	0	29	860	552						Frog_fixed.avi	0
16128	968	861.0807	558.4307	0.4832432	0.3558699	557.2978	4.217853	0	859.072	528.6285	0.3226185	0.3819318	555.9084	4.365251	0	29	860	544						Frog_fixed.avi	0
16145	969	861.4576	562.9467	0.483547	0.3559102	557.4944	4.240627	0	860.6755	534.5632	0.322919	0.3817467	555.84	4.36389	0	29	861	549						Frog_fixed.avi	0
16162	970	863.8264	562.9869	0.4838682	0.3557836	557.1531	4.24089	0	855.8579	536.3605	0.3231485	0.3814991	555.8034	4.358757	0	29	860	550						Frog_fixed.avi	0
16178	971	865.4355	565.5189	0.4842186	0.3556457	557.103	4.24604	0	860.449	537.9483	0.3234681	0.3811968	555.6754	4.362514	0	29	863	552						Frog_fixed.avi	0
16195	972	864.9238	572.1545	0.4844609	0.3554402	557.2028	4.245352	0	858.3753	536.0441	0.3236722	0.3808964	555.6269	4.366205	0	29	862	554						Frog_fixed.avi	0
16212	973	865.8799	572.8082	0.4847651	0.3553796	556.8905	4.229887	0	860.9586	539.2381	0.3239625	0.380605	555.3184	4.358125	0	29	863	556						Frog_fixed.avi	0
16228	974	865.968	566.7602	0.4849949	0.3552821	556.8129	4.248085	0	856.0951	537.2372	0.3241211	0.3803651	555.3301	4.366936	0	29	861	552						Frog_fixed.avi	0
16245	975	869.8367	559.6589	0.4852249	0.3551181	556.808	4.24981	0	859.6524	539.3168	0.3243409	0.3800277	555.1856	4.360368	0	29	865	549						Frog_fixed.avi	0
16262	976	866.9615	570.3482	0.4853602	0.3546372	556.6989	4.246065	0	860.7006	538.2362	0.3244955	0.3796358	555.217	4.358408	0	29	864	554						Frog_fixed.avi	0
16278	977	867.7754	565.3641	0.4855576	0.3543933	556.5399	4.233729	0	855.6127	538.7059	0.3246108	0.3791997	555.2034	4.369183	0	29	862	552						Frog_fixed.avi	0
16295	978	869.7808	569.5132	0.4857363	0.3539322	556.5929	4.241123	0	856.9408	540.7891	0.3247694	0.3787724	554.8857	4.362295	0	29	863	555						Frog_fixed.avi	0
16312	979	865.4888	567.9523	0.4858354	0.3536085	556.52	4.240246	0	861.0374	540.0161	0.3249221	0.3783042	554.8018	4.359499	0	29	863	554						Frog_fixed.avi	0
16328	980	867.5943	566.6611	0.4859766	0.3532391	556.1414	4.2324	0	858.7122	539.8422	0.325011	0.3777869	554.8689	4.33885	0	29	863	553						Frog_fixed.avi	0
16345	981	871.6422	570.1714	0.4861462	0.3528519	556.1683	4.249604	0	860.2845	539.1905	0.3251506	0.3772947	554.7896	4.343477	0	29	866	555						Frog_fixed.avi	0
16362	982	866.5917	571.4237	0.4863449	0.3525285	556.2375	4.248966	0	856.0972	543.2944	0.3252883	0.3767706	554.5438	4.344014	0	29	861	557						Frog_fixed.avi	0
16378	983	869.1547	569.4406	0.4865834	0.352074	555.8867	4.237216	0	853.0094	542.4871	0.3254304	0.3761724	554.3662	4.331629	0	29	861	556						Frog_fixed.avi	0
16395	984	869.6052	567.2353	0.486901	0.3518766	555.7892	4.249209	0	856.2731	543.0927	0.3256991	0.3757007	554.2858	4.325485	0	29	863	555						Frog_fixed.avi	0
16412	985	866.8883	571.24	0.4871722	0.3516414	555.7449	4.233137	0	852.9604	543.2446	0.3259339	0.375285	554.169	4.330027	0	29	860	557						Frog_fixed.avi	0
16428	986	866.5919	572.9734	0.4875332	0.351525	555.4307	4.218698	0	857.6315	545.0566	0.3262935	0.3749308	553.9914	4.311299	0	29	862	559						Frog_fixed.avi	0
16445	987	869.7371	576.1262	0.4879408	0.3514131	555.3988	4.220939	0	853.9056	544.1059	0.3265813	0.3747202	553.8157	4.318027	0	29	862	560						Frog_fixed.avi	0
16462	988	867.4226	577.6819	0.488262	0.3513873	555.156	4.209317	0	853.1322	549.3833	0.3268768	0.3744413	553.8409	4.316509	0	29	860	564						Frog_fixed.avi	0
16478	989	867.5667	576.3665	0.4885617	0.3514016	555.1231	4.210274	0	857.063	547.2311	0.3271833	0.3742462	553.445	4.305247	0	29	862	562						Frog_fixed.avi	0
16495	990	868.7012	577.5274	0.4889001	0.3513615	554.8621	4.225529	0	853.942	546.0055	0.3274142	0.3740618	553.5382	4.311691	0	29	861	562						Frog_fixed.avi	0
16511	991	867.266	578.4835	0.4892031	0.3513125	554.6608	4.215544	0	855.0277	544.2275	0.3276865	0.3738705	553.1623	4.320583	0	29	861	561						Frog_fixed.avi	0
16528	992	870.0357	574.5944	0.4895575	0.3513258	554.6684	4.221347	0	856.8989	546.4975	0.3280137	0.3736642	553.1279	4.327906	0	29	863	561						Frog_fixed.avi	0
16545	993	867.4934	574.145	0.4899	0.3513322	554.5455	4.22879	0	855.6504	546.0302	0.3283038	0.3735064	553.0511	4.333453	0	29	862	560						Frog_fixed.avi	0
16561	994	868.7464	576.2191	0.4903311	0.3513214	554.3655	4.22817	0	855.0332	550.0471	0.328698	0.3733037	552.8198	4.339075	0	29	862	563						Frog_fixed.avi	0
16578	995	869.613	577.0197	0.4908177	0.3512902	554.2265	4.233766	0	857.8095	546.6387	0.3291656	0.3730851	552.7018	4.337829	0	29	864	562						Frog_fixed.avi	0
16595	996	865.5815	573.0892	0.4913181	0.3512562	554.1328	4.227047	0	854.3181	549.8587	0.3296246	0.3727699	552.4924	4.349941	0	29	860	561						Frog_fixed.avi	0
16611	997	864.9816	571.0806	0.4918494	0.3511941	553.8032	4.221029	0	855.7295	549.7473	0.3301085	0.3724625	552.3668	4.342984	0	29	860	560						Frog_fixed.avi	0
16628	998	866.7124	567.5693	0.4923953	0.351099	553.6033	4.239427	0	855.4243	549.1207	0.3306222	0.3720697	552.2105	4.366698	0	29	861	558						Frog_fixed.avi	0
16645	999	870.4644	568.4483	0.4929905	0.3508586	553.5056	4.234023	0	853.3578	549.8249	0.3311269	0.3717241	552.0842	4.3643	0	29	862	559						Frog_fixed.avi	0
16661	1000	869.0298	571.6636	0.4935374	0.3506573	553.4496	4.224898	0	854.3375	549.2637	0.3316465	0.3713678	551.9233	4.369936	0	29	862	560						Frog_fixed.avi	0
16678	1001	867.2062	572.253	0.4940844	0.3505147	553.3942	4.228025	0	855.9827	547.0728	0.3321854	0.3710968	551.6748	4.367637	0	29	862	560						Frog_fixed.avi	0
16695	1002	865.6821	566.9685	0.4946165	0.3504569	553.3438	4.228391	0	856.0837	547.3546	0.3327025	0.370868	551.4721	4.376248	0	29	861	557						Frog_fixed.avi	0
16711	1003	866.0804	568.3657	0.4951762	0.3504201	553.1156	4.22685	0	857.4341	544.1878	0.3331942	0.370692	551.3024	4.367964	0	29	862	556						Frog_fixed.avi	0
16728	1004	866.6413	568.5097	0.49573	0.3504128	553.0564	4.23356	0	855.8024	549.9351	0.3336918	0.3705137	551.1498	4.388392	0	29	861	559						Frog_fixed.avi	0
16745	1005	866.6675	570.9167	0.4962916	0.3504015	552.8643	4.233747	0	856.6829	552.0153	0.3342336	0.3703129	550.9773	4.378194	0	29	862	561						Frog_fixed.avi	0
16761	1006	862.1048	567.8304	0.496861	0.3503718	552.7728	4.221335	0	854.2728	549.4036	0.3347899	0.3701013	550.8311	4.37994	0	29	858	559						Frog_fixed.avi	0
16778	1007	863.2001	564.4384	0.4974781	0.3503453	552.5969	4.246493	0	855.9382	550.7826	0.3353707	0.3697502	550.8175	4.387624	0	29	860	558						Frog_fixed.avi	0
16795	1008	866.4338	567.8417	0.4982591	0.3500775	552.3832	4.2182	0	854.6953	548.8283	0.3359983	0.3693166	550.8304	4.387629	0	29	861	558						Frog_fixed.avi	0
16811	1009	864.4553	568.8447	0.4989682	0.3497486	552.2999	4.237937	0	852.8852	547.9344	0.3367168	0.3688569	550.3694	4.377933	0	29	859	558						Frog_fixed.avi	0
16828	1010	862.7628	562.3085	0.4997262	0.3495874	552.2421	4.228614	0	854.5515	545.1662	0.3374075	0.3684162	550.3586	4.374482	0	29	859	554						Frog_fixed.avi	0
16845	1011	861.2904	566.9222	0.5005009	0.3495074	551.9828	4.226797	0	855.6833	547.4748	0.3381909	0.3680553	550.1492	4.361716	0	29	858	557						Frog_fixed.avi	0
16861	1012	865.709	562.9856	0.5012882	0.3494823	552.1944	4.234848	0	849.4836	552.5345	0.3388603	0.3677812	550.1896	4.374136	0	29	858	558						Frog_fixed.avi	0
16878	1013	864.4016	564.8455	0.5020536	0.3495319	551.7501	4.230581	0	854.0699	547.7704	0.3396551	0.3676069	550.0022	4.379746	0	29	859	556						Frog_fixed.avi	0
16895	1014	864.5133	567.7894	0.5028679	0.3496353	551.8464	4.241838	0	850.0154	546.0252	0.3403802	0.3674504	549.7275	4.370128	0	29	857	557						Frog_fixed.avi	0
16911	1015	861.6266	565.637	0.5036436	0.3497033	551.7538	4.236899	0	852.8374	549.4271	0.341164	0.3672088	549.7278	4.369166	0	29	857	558						Frog_fixed.avi	0
16928	1016	861.6825	572.0038	0.5044704	0.3497783	551.5958	4.23244	0	854.3987	549.8527	0.3419591	0.3670079	549.4034	4.368871	0	29	858	561						Frog_fixed.avi	0
16945	1017	863.709	569.5682	0.5052682	0.3497947	551.5418	4.221922	0	854.5853	545.4145	0.3427037	0.366839	549.6598	4.373935	0	29	859	557						Frog_fixed.avi	0
16961	1018	858.6045	569.8933	0.5060287	0.349824	551.4587	4.230497	0	851.3832	546.0881	0.3434766	0.3666624	549.2706	4.374893	0	29	855	558						Frog_fixed.avi	0
16978	1019	865.004	574.1984	0.5068493	0.3497876	551.4515	4.231483	0	853.876	547.481	0.3442308	0.3664285	549.4431	4.368795	0	29	859	561						Frog_fixed.avi	0
16995	1020	856.3876	565.6881	0.5075552	0.3497593	551.3626	4.225024	0	852.5331	544.9783	0.3450134	0.3662074	549.1902	4.367584	0	29	854	555						Frog_fixed.avi	0
17011	1021	852.4589	560.0858	0.5083873	0.3497014	551.3258	4.241795	0	841.6505	536.004	0.3458451	0.3659441	549.1556	4.36435	0	29	847	548						Frog_fixed.avi	0
17028	1022	850.1529	562.2515	0.5090191	0.3497063	551.2587	4.229878	0	842.4576	539.5992	0.3464798	0.3657852	548.9948	4.358187	0	29	846	551						Frog_fixed.avi	0
17044	1023	850.0684	558.9526	0.5097279	0.3496671	551.0385	4.20916	0	841.4112	541.2758	0.347117	0.3656191	549.1319	4.35396	0	29	846	550						Frog_fixed.avi	0
17061	1024	849.4506	560.1761	0.5103797	0.3496176	551.2166	4.231907	0	845.3939	545.3029	0.347837	0.3653917	548.8647	4.356913	0	29	847	553						Frog_fixed.avi	0
17078	1025	845.3967	555.5297	0.5109814	0.3495495	551.1125	4.203738	0	840.071	537.9236	0.3484174	0.3652618	548.9035	4.354833	0	29	843	547						Frog_fixed.avi	0
17094	1026	849.4119	557.9631	0.5116147	0.3494929	550.6943	4.213358	0	837.8461	538.1984	0.3490069	0.3650964	548.8132	4.350308	0	29	844	548						Frog_fixed.avi	0
17111	1027	847.2883	561.6921	0.5122304	0.3493651	550.8057	4.189241	0	840.6594	542.582	0.3496566	0.3648929	548.7444	4.330458	0	29	844	552						Frog_fixed.avi	0
17128	1028	850.7698	561.459	0.5128215	0.3493081	551.0484	4.182017	0	841.8051	544.6369	0.3502606	0.364733	548.6901	4.314116	0	29	846	553						Frog_fixed.avi	0
17144	1029	850.1754	562.6522	0.5133772	0.3493177	551.0605	4.176101	0	840.127	541.8236	0.3508189	0.3646328	548.6808	4.306773	0	29	845	552						Frog_fixed.avi	0
17161	1030	852.9126	563.6243	0.5139214	0.3493389	550.8937	4.165102	0	841.3526	540.753	0.351353	0.3645093	548.7651	4.315553	0	29	847	552						Frog_fixed.avi	0
17178	1031	851.3436	567.3743	0.5144529	0.3493478	550.7736	4.181528	0	842.6715	541.2337	0.3518893	0.3644286	548.7717	4.320242	0	29	847	554						Frog_fixed.avi	0
17194	1032	849.9119	566.1337	0.5149813	0.3493677	550.671	4.154274	0	839.8776	544.6721	0.352409	0.3643638	548.6907	4.277664	0	29	845	555						Frog_fixed.avi	0
17211	1033	852.5121	567.6677	0.5154625	0.3493671	550.5989	4.157419	0	840.6099	541.2798	0.352897	0.364274	548.6301	4.276838	0	29	847	554						Frog_fixed.avi	0
17228	1034	850.7032	571.0223	0.5159145	0.3491955	550.5699	4.131685	0	839.1661	542.603	0.3533208	0.3640429	548.6092	4.271968	0	29	845	557						Frog_fixed.avi	0
17244	1035	849.05	569.9608	0.5162899	0.348991	550.3851	4.114782	0	838.36	543.6548	0.3537088	0.3638752	548.3323	4.24897	0	29	844	557						Frog_fixed.avi	0
17261	1036	845.3926	567.9183	0.5165913	0.3488883	550.2858	4.111593	0	838.5411	541.2913	0.3540101	0.3637374	548.2532	4.270994	0	29	842	555						Frog_fixed.avi	0
17278	1037	866.194	587.4467	0.5166702	0.348923	550.3129	4.108789	0	864.8957	563.5144	0.3541757	0.3638771	548.2223	4.245575	0	29	866	575						Frog_fixed.avi	0
17294	1038	861.6586	581.7687	0.5169086	0.3489329	550.0655	4.087521	0	852.6202	555.0649	0.3543101	0.3640435	548.3886	4.245329	0	29	857	568						Frog_fixed.avi	0
17311	1039	864.7914	586.8452	0.517048	0.3490218	550.0781	4.075058	0	859.0317	554.5944	0.3544819	0.3642911	548.1984	4.234857	0	29	862	571						Frog_fixed.avi	0
17328	1040	863.5592	587.2333	0.5171053	0.3491377	550.0107	4.068244	0	859.1134	558.9326	0.3545585	0.3645239	548.0378	4.224245	0	29	861	573						Frog_fixed.avi	0
17344	1041	866.4059	583.9377	0.5171594	0.3492994	549.739	4.070539	0	860.4776	557.9859	0.3545752	0.3648573	547.9741	4.215385	0	29	863	571						Frog_fixed.avi	0
17361	1042	870.5793	582.9346	0.5171826	0.349405	549.6104	4.0492	0	860.224	553.4306	0.3545611	0.3651878	548.0133	4.209502	0	29	865	568						Frog_fixed.avi	0
17378	1043	870.853	582.3062	0.51717	0.3494702	549.6242	4.037474	0	862.1849	557.1406	0.354534	0.3653879	547.9811	4.20295	0	29	867	570						Frog_fixed.avi	0
17394	1044	871.529	581.5262	0.517161	0.3494906	549.5775	4.024277	0	861.6787	556.2869	0.3545097	0.3656669	548.0867	4.190632	0	29	867	569						Frog_fixed.avi	0
17411	1045	869.8221	581.9083	0.5171843	0.3495196	549.4521	4.00533	0	860.3206	556.5197	0.3545296	0.3659403	548.0742	4.1777	0	29	865	569						Frog_fixed.avi	0
17427	1046	868.1956	583.412	0.5172565	0.349549	549.2701	4.007927	0	862.048	554.9056	0.3546043	0.3661262	547.926	4.159612	0	29	865	569						Frog_fixed.avi	0
17444	1047	864.8276	585.8774	0.5173256	0.3495464	549.2899	4.01284	0	857.2528	550.9529	0.3546704	0.3662902	547.9523	4.163194	0	29	861	568						Frog_fixed.avi	0
17461	1048	865.7905	582.0784	0.5174713	0.3495902	549.4555	3.995247	0	857.5671	554.8936	0.354783	0.3663999	548.1171	4.158337	0	29	862	568						Frog_fixed.avi	0
17477	1049	870.4919	585.5473	0.5176418	0.3495887	549.3355	3.972768	0	861.9678	557.8815	0.3549533	0.3665206	547.988	4.129771	0	29	866	572						Frog_fixed.avi	0
17494	1050	869.4068	586.2141	0.5177486	0.3495145	549.1959	3.965005	0	859.6709	554.432	0.3550628	0.3665713	547.9039	4.119636	0	29	865	570						Frog_fixed.avi	0
17511	1051	864.7909	587.0967	0.5177903	0.3493308	549.1862	3.938593	0	858.4563	557.5598	0.3551217	0.3664188	547.8745	4.104727	0	29	862	572						Frog_fixed.avi	0
17527	1052	867.7751	592.6583	0.5178246	0.3490632	549.1985	3.919312	0	854.0975	561.1403	0.3551534	0.3663087	547.9171	4.056487	0	29	861	577						Frog_fixed.avi	0
17544	1053	870.4859	583.6013	0.517871	0.3488777	549.3321	3.888201	0	853.3103	563.9608	0.355159	0.366159	547.9723	4.063298	0	29	862	574						Frog_fixed.avi	0
17561	1054	864.2554	584.577	0.517818	0.3486544	549.2953	3.893925	0	854.1894	549.9694	0.3551632	0.3660028	547.9821	4.032157	0	29	859	567						Frog_fixed.avi	0
17577	1055	859.2986	523.6866	0.5177385	0.3480637	549.3496	3.886923	0	857.1499	486.5989	0.3553377	0.3654919	548.3138	4.044537	0	29	858	505						Frog_fixed.avi	0
17594	1056	865.3925	530.2622	0.5176643	0.3479944	549.388	3.845186	0	855.16	494.0665	0.3552945	0.3653831	548.4096	4.001414	0	29	860	512						Frog_fixed.avi	0
17611	1057	866.5194	522.6811	0.5176305	0.3480113	549.4153	3.827373	0	857.1233	484.8512	0.355192	0.365501	548.2802	3.992182	0	29	862	504						Frog_fixed.avi	0
17627	1058	863.882	522.3589	0.5175188	0.3479931	549.5881	3.813834	0	855.0942	490.5694	0.3551009	0.3654488	548.1469	3.983022	0	29	859	506						Frog_fixed.avi	0
17644	1059	861.7761	524.9932	0.517431	0.3479828	549.5844	3.78652	0	851.065	493.9824	0.3549578	0.3654454	548.3611	3.956404	0	29	856	509						Frog_fixed.avi	0
17661	1060	861.7898	521.5833	0.5173469	0.3478918	549.436	3.787639	0	848.4799	493.0595	0.3548003	0.3653523	548.6066	3.923332	0	29	855	507						Frog_fixed.avi	0
17677	1061	863.2645	520.8102	0.5172598	0.3477117	549.2882	3.776994	0	855.2288	483.2257	0.3547022	0.3652454	548.4889	3.935492	0	29	859	502						Frog_fixed.avi	0
17694	1062	867.1526	528.658	0.5171983	0.3473862	549.358	3.754447	0	849.9677	490.4066	0.3545943	0.3650514	548.451	3.924513	0	29	859	510						Frog_fixed.avi	0
17711	1063	866.7447	531.8835	0.5171155	0.3472736	549.5496	3.744555	0	847.1912	491.1607	0.3545071	0.3648953	548.4926	3.913916	0	29	857	512						Frog_fixed.avi	0
17727	1064	865.4723	527.9799	0.5170417	0.3472384	549.7885	3.738642	0	848.0929	491.428	0.3544343	0.3647654	548.5768	3.904625	0	29	857	510						Frog_fixed.avi	0
17744	1065	864.5435	529.9141	0.5169894	0.3473343	549.7896	3.721196	0	847.376	489.1577	0.3543513	0.3648703	548.8372	3.893224	0	29	856	510						Frog_fixed.avi	0
17761	1066	862.4198	528.9562	0.5169351	0.3476013	549.7949	3.700688	0	850.0272	493.954	0.3543243	0.3650482	548.8549	3.886016	0	29	856	511						Frog_fixed.avi	0
17777	1067	864.7436	529.3811	0.5169066	0.3479592	549.7844	3.702387	0	848.7686	495.3328	0.3542866	0.3653029	548.8905	3.879035	0	29	857	512						Frog_fixed.avi	0
17794	1068	866.2491	533.9412	0.5168884	0.348222	549.799	3.696281	0	852.1753	500.1048	0.3542901	0.3656096	548.9217	3.865121	0	29	859	517						Frog_fixed.avi	0
17811	1069	871.699	524.4704	0.5169035	0.3486708	549.8329	3.678582	0	853.0957	494.4245	0.3542978	0.3659464	548.9971	3.856365	0	29	862	509						Frog_fixed.avi	0
17827	1070	868.9688	528.7963	0.5169393	0.3488361	549.8808	3.672672	0	849.9108	494.065	0.3543239	0.3661975	549.0256	3.866653	0	29	859	511						Frog_fixed.avi	0
17844	1071	867.8708	532.8045	0.5169702	0.3489689	550.0046	3.672023	0	850.6783	492.0817	0.3543628	0.3663451	549.0591	3.868455	0	29	859	512						Frog_fixed.avi	0
17861	1072	868.3972	535.9283	0.5170267	0.3490667	550.0933	3.664954	0	848.8936	494.8794	0.3544371	0.3664764	549.1594	3.866018	0	29	859	515						Frog_fixed.avi	0
17877	1073	866.4789	530.9378	0.5170768	0.3492241	550.084	3.652902	0	855.5355	491.7572	0.3545812	0.3666368	549.1483	3.85677	0	29	861	511						Frog_fixed.avi	0
17894	1074	861.0819	527.3002	0.5171465	0.3493474	550.0986	3.664676	0	855.9625	491.7191	0.354686	0.3667428	549.2651	3.867677	0	29	859	510						Frog_fixed.avi	0
17911	1075	869.0282	528.2058	0.5173469	0.3495145	550.1148	3.677386	0	850.5099	495.2319	0.3548023	0.3668557	549.2447	3.872258	0	29	860	512						Frog_fixed.avi	0
17927	1076	868.7314	530.8446	0.5174933	0.3496181	550.2113	3.679526	0	850.3437	498.73	0.3549444	0.3669783	549.4738	3.874493	0	29	860	515						Frog_fixed.avi	0
17944	1077	862.7091	537.446	0.517649	0.3497348	550.3755	3.696659	0	854.4095	498.372	0.3551919	0.3671601	549.3239	3.889631	0	29	859	518						Frog_fixed.avi	0
17961	1078	869.2913	538.6452	0.5179175	0.3498496	550.34	3.708939	0	853.9127	495.5414	0.3553867	0.3672267	549.434	3.909683	0	29	862	517						Frog_fixed.avi	0
17977	1079	861.6178	534.3861	0.5180736	0.3499601	550.3589	3.717503	0	854.6426	491.0433	0.3556493	0.3672954	549.4726	3.933038	0	29	858	513						Frog_fixed.avi	0
17994	1080	869.8452	532.1146	0.5183815	0.3499212	550.5179	3.740791	0	850.042	497.077	0.3558908	0.367154	549.6068	3.952692	0	29	860	515						Frog_fixed.avi	0
18010	1081	861.4135	535.6689	0.5185991	0.3499005	550.584	3.770756	0	851.1074	500.8752	0.3561745	0.3670326	549.5507	3.962025	0	29	856	518						Frog_fixed.avi	0
18027	1082	864.3121	534.3452	0.5188924	0.3498584	550.6182	3.788621	0	850.1421	496.8861	0.3564515	0.366939	549.772	3.971537	0	29	857	516						Frog_fixed.avi	0
18044	1083	860.5758	532.8414	0.5191454	0.349811	550.772	3.794047	0	847.5046	496.8396	0.3567592	0.3668463	549.7162	3.989854	0	29	854	515						Frog_fixed.avi	0
18060	1084	861.0897	535.7324	0.5194558	0.3498226	550.5576	3.824828	0	845.0083	495.0406	0.3570335	0.3667513	549.9528	4.000834	0	29	853	515						Frog_fixed.avi	0
18077	1085	858.3644	534.1774	0.5197448	0.3498043	550.9566	3.845557	0	853.9747	497.1987	0.3573866	0.3666741	549.9135	4.01098	0	29	856	516						Frog_fixed.avi	0
18094	1086	863.3605	533.7522	0.5200387	0.3498256	550.7762	3.861239	0	851.654	490.6651	0.3576393	0.3665991	549.7982	4.032438	0	29	858	512						Frog_fixed.avi	0
18110	1087	861.2048	533.9453	0.5202911	0.3498523	550.9462	3.880985	0	850.535	500.8133	0.3579079	0.3664753	549.96	4.055054	0	29	856	517						Frog_fixed.avi	0
18127	1088	861.7274	530.5414	0.5204821	0.350081	550.6164	3.892026	0	849.5822	490.9128	0.3580352	0.3666103	550.0471	4.06361	0	29	856	511						Frog_fixed.avi	0
18144	1089	863.8818	524.8535	0.5206051	0.3502724	550.8024	3.920192	0	849.1708	496.0602	0.3581995	0.3667912	549.9731	4.079862	0	29	857	510						Frog_fixed.avi	0
18160	1090	864.2161	528.6325	0.5206117	0.3504201	550.8427	3.939707	0	850.9419	500.9839	0.3582242	0.367043	550.0616	4.074501	0	29	858	515						Frog_fixed.avi	0
18177	1091	860.1102	535.0724	0.5204896	0.3505946	550.6601	3.922561	0	850.9741	496.8826	0.358106	0.3676594	550.0591	4.10869	0	29	856	516						Frog_fixed.avi	0
18194	1092	863.9208	527.0803	0.5203214	0.3510071	550.7876	3.939767	0	851.2853	493.5305	0.3579299	0.3684543	550.2388	4.113311	0	29	858	510						Frog_fixed.avi	0
18210	1093	860.2927	531.1832	0.5200022	0.3512773	550.5871	3.962979	0	851.6237	500.5985	0.3576834	0.3693579	550.2412	4.129032	0	29	856	516						Frog_fixed.avi	0
18227	1094	860.3645	533.2006	0.5196643	0.3516666	550.7495	3.970519	0	852.2607	496.0003	0.3574114	0.3704935	550.3354	4.121744	0	29	856	515						Frog_fixed.avi	0
18244	1095	865.9818	534.8923	0.5193779	0.3520429	550.5787	3.995707	0	845.3314	491.7193	0.3570434	0.3715548	550.4555	4.139378	0	29	856	513						Frog_fixed.avi	0
18260	1096	855.7126	538.066	0.5190027	0.3523293	550.5325	3.967413	0	848.9511	498.1078	0.3568201	0.3725048	550.5491	4.141513	0	29	852	518						Frog_fixed.avi	0
18277	1097	860.5491	528.4003	0.5186771	0.3527254	550.6108	3.994981	0	845.5478	496.1292	0.3565356	0.3733241	550.6826	4.139671	0	29	853	512						Frog_fixed.avi	0
18294	1098	862.6166	531.5488	0.5184504	0.3528699	550.4523	3.999113	0	850.65	493.3567	0.3563404	0.3740115	550.7291	4.157609	0	29	857	512						Frog_fixed.avi	0
18310	1099	857.0325	532.9771	0.5181667	0.3529957	550.6187	4.0133	0	847.3495	499.6004	0.3561204	0.3744318	550.9763	4.169653	0	29	852	516						Frog_fixed.avi	0
18327	1100	872.3269	522.1959	0.5179773	0.3530846	550.4397	4.028453	0	865.0106	481.641	0.3560041	0.3748711	550.9805	4.164514	0	29	869	502						Frog_fixed.avi	0
18344	1101	873.0281	517.0166	0.5178375	0.353319	550.5205	4.018572	0	866.6628	480.9015	0.3559658	0.3750483	551.0432	4.179629	0	29	870	499						Frog_fixed.avi	0
18360	1102	878.2659	520.6171	0.5179017	0.3535335	550.4645	4.026822	0	867.6898	484.974	0.3560103	0.3753039	551.1409	4.190177	0	29	873	503						Frog_fixed.avi	0
18377	1103	872.5617	521.6942	0.5179749	0.3536373	550.4433	4.03912	0	866.1511	476.2472	0.3561233	0.3755588	551.4105	4.185983	0	29	869	499						Frog_fixed.avi	0
18394	1104	871.1407	524.6848	0.5181741	0.353815	550.6664	4.052493	0	862.3835	481.4185	0.3563313	0.3757243	551.2802	4.182805	0	29	867	503						Frog_fixed.avi	0
18410	1105	873.194	516.7416	0.5184662	0.3541985	550.4643	4.047536	0	863.2263	484.4846	0.35662	0.3759663	551.4387	4.191854	0	29	868	501						Frog_fixed.avi	0
18427	1106	869.0638	518.3071	0.5187334	0.3544565	550.7507	4.043046	0	863.9429	486.9214	0.3569345	0.3761789	551.4417	4.19735	0	29	867	503						Frog_fixed.avi	0
18444	1107	870.5462	526.8419	0.5190273	0.3546418	550.5021	4.062969	0	858.7089	479.5052	0.357193	0.3764342	551.5189	4.205112	0	29	865	503						Frog_fixed.avi	0
18460	1108	874.9616	519.4584	0.5193619	0.3548913	550.6282	4.042512	0	864.3151	483.628	0.3575542	0.3765203	551.4909	4.189044	0	29	870	502						Frog_fixed.avi	0
18477	1109	867.9199	515.1284	0.5195432	0.3550328	550.4482	4.051612	0	857.6667	484.7438	0.3577392	0.3765122	551.5756	4.188365	0	29	863	500						Frog_fixed.avi	0
18494	1110	875.1118	517.0235	0.519824	0.3550197	550.6367	4.049798	0	866.947	476.6714	0.3580475	0.376436	551.5471	4.211917	0	29	871	497						Frog_fixed.avi	0
18510	1111	871.2856	520.5279	0.519977	0.3549305	550.426	4.057601	0	859.7501	483.9432	0.3581748	0.3762618	551.5806	4.216428	0	29	866	502						Frog_fixed.avi	0
18527	1112	867.0519	527.1323	0.520088	0.354687	550.393	4.053578	0	865.033	488.1607	0.3583737	0.376029	551.58	4.20334	0	29	866	508						Frog_fixed.avi	0
18543	1113	872.6014	526.5674	0.5202697	0.3545721	550.3455	4.043037	0	866.6607	485.2642	0.3584962	0.3758257	551.547	4.208484	0	29	870	506						Frog_fixed.avi	0
18560	1114	877.2428	522.9646	0.5204016	0.3544449	550.2712	4.040996	0	869.3889	485.2531	0.3585671	0.3756964	551.5868	4.185739	0	29	873	504						Frog_fixed.avi	0
18577	1115	874.6548	522.5242	0.5204625	0.3543721	550.1848	4.064741	0	866.0204	486.1769	0.3586228	0.3756019	551.5544	4.202725	0	29	870	504						Frog_fixed.avi	0
18593	1116	872.2301	522.5793	0.5205162	0.3543521	550.0725	4.071467	0	862.0285	485.8376	0.3586684	0.3755868	551.4993	4.213262	0	29	867	504						Frog_fixed.avi	0
18610	1117	873.3729	524.1631	0.5206149	0.3543776	549.7363	4.055065	0	861.8143	482.4695	0.3587115	0.3756254	551.446	4.216239	0	29	868	503						Frog_fixed.avi	0
18627	1118	875.9451	524.4244	0.5206835	0.3544028	549.5057	4.086419	0	864.0087	486.457	0.3587905	0.3756754	551.2	4.212632	0	29	870	505						Frog_fixed.avi	0
18643	1119	873.1079	523.1525	0.5207288	0.3544611	549.434	4.071146	0	863.663	489.1618	0.3588366	0.3757452	551.1076	4.234323	0	29	868	506						Frog_fixed.avi	0
18660	1120	873.5046	530.9167	0.520798	0.3545803	549.4741	4.087554	0	865.9821	499.8233	0.3589259	0.3758789	550.9921	4.252812	0	29	870	515						Frog_fixed.avi	0
18677	1121	864.0548	561.6857	0.5208349	0.3548343	549.5477	4.084539	0	855.7327	526.2889	0.3590135	0.3761944	550.9444	4.240289	0	29	860	544						Frog_fixed.avi	0
18693	1122	861.952	552.1161	0.5209326	0.354845	549.5266	4.083455	0	858.7073	515.4988	0.3590227	0.3763539	550.8917	4.242254	0	29	860	534						Frog_fixed.avi	0
18710	1123	868.444	550.6466	0.5210517	0.3549115	549.3612	4.084149	0	856.4515	517.9145	0.3590722	0.3764365	550.8516	4.245912	0	29	862	534						Frog_fixed.avi	0
18727	1124	871.4306	549.8974	0.5211173	0.3548669	549.1628	4.101791	0	854.3169	517.2755	0.3590873	0.3764212	550.7899	4.263125	0	29	863	534						Frog_fixed.avi	0
18743	1125	868.0964	555.7122	0.521167	0.3547434	549.0787	4.109037	0	852.871	521.6514	0.3591279	0.376361	550.6849	4.255046	0	29	860	539						Frog_fixed.avi	0
18760	1126	862.4323	554.2639	0.5212142	0.3546662	548.9798	4.123607	0	855.8414	522.8345	0.3592024	0.3762442	550.4833	4.264769	0	29	859	539						Frog_fixed.avi	0
18777	1127	859.17	553.3611	0.5212734	0.3546386	548.8832	4.133417	0	857.9022	521.5389	0.3592735	0.376183	550.3012	4.263738	0	29	859	537						Frog_fixed.avi	0
18793	1128	861.8751	550.421	0.5213878	0.3546881	548.6209	4.119624	0	857.1777	524.6863	0.3593414	0.3762073	550.1883	4.284507	0	29	860	538						Frog_fixed.avi	0
18810	1129	865.3049	550.5031	0.5215164	0.3549404	548.5419	4.141789	0	858.4266	516.6591	0.3593896	0.3763968	550.156	4.277843	0	29	862	534						Frog_fixed.avi	0
18827	1130	865.9919	552.4074	0.5215781	0.355282	548.6139	4.156774	0	858.7743	520.7109	0.3594132	0.3766056	550.0932	4.301788	0	29	862	537						Frog_fixed.avi	0
18843	1131	866.1661	551.3951	0.5216358	0.3556049	548.6447	4.169564	0	856.7156	522.0596	0.3594307	0.3769097	550.0238	4.288008	0	29	861	537						Frog_fixed.avi	0
18860	1132	862.6146	553.4876	0.5215983	0.3561272	548.5448	4.174222	0	856.5481	521.887	0.3593913	0.3773779	549.8384	4.29531	0	29	860	538						Frog_fixed.avi	0
18877	1133	862.4996	548.8326	0.5215057	0.3565609	548.2416	4.182405	0	855.0001	525.7969	0.359309	0.3776895	549.6497	4.287396	0	29	859	537						Frog_fixed.avi	0
18893	1134	864.6405	548.5081	0.5213986	0.3568957	548.1347	4.167752	0	854.5865	520.0287	0.3591474	0.3780731	549.5479	4.288651	0	29	860	534						Frog_fixed.avi	0
18910	1135	863.2773	551.3556	0.5211545	0.3570396	548.3325	4.190187	0	854.8074	525.6823	0.358917	0.3782398	549.6699	4.309173	0	29	859	539						Frog_fixed.avi	0
18926	1136	862.259	553.1441	0.5209185	0.3571225	548.1208	4.184744	0	857.0751	526.279	0.3586981	0.3783539	549.3878	4.297054	0	29	860	540						Frog_fixed.avi	0
18943	1137	862.7466	554.9197	0.5206018	0.3571848	548.2247	4.200319	0	855.5304	522.5525	0.3583647	0.3784698	549.5642	4.317016	0	29	859	539						Frog_fixed.avi	0
18960	1138	864.7859	555.4219	0.5203549	0.3572315	548.1603	4.206959	0	858.4551	525.5235	0.3581174	0.378598	549.4796	4.312312	0	29	862	540						Frog_fixed.avi	0
18976	1139	862.7827	550.3986	0.5199908	0.3573774	548.0644	4.208519	0	857.0244	520.7404	0.3577672	0.3787919	549.3257	4.324398	0	29	860	536						Frog_fixed.avi	0
18993	1140	857.2627	552.3409	0.5195946	0.3574806	548.0156	4.211386	0	855.8523	525.6248	0.3573909	0.3789185	549.4225	4.333692	0	29	857	539						Frog_fixed.avi	0
19010	1141	867.7786	551.0048	0.5193192	0.3575377	548.0244	4.204052	0	857.3068	526.7573	0.357024	0.3790185	549.3357	4.318099	0	29	863	539						Frog_fixed.avi	0
19026	1142	871.3097	547.5051	0.5189173	0.3576315	547.9277	4.225212	0	862.2189	524.2529	0.3565843	0.3791071	549.2676	4.335969	0	29	867	536						Frog_fixed.avi	0
19043	1143	867.2454	550.7657	0.5184442	0.3576865	547.9611	4.234983	0	863.3786	529.5305	0.3561348	0.3791982	549.1382	4.31427	0	29	865	540						Frog_fixed.avi	0
19060	1144	863.153	556.2979	0.5179669	0.3577487	547.9633	4.209734	0	861.1996	527.2365	0.3556494	0.3793971	549.0831	4.303283	0	29	862	542						Frog_fixed.avi	0
19076	1145	867.9623	554.3619	0.5174643	0.3577698	547.9774	4.200682	0	859.5132	523.8361	0.3550983	0.3795937	549.1177	4.301176	0	29	864	539						Frog_fixed.avi	0
19093	1146	868.7097	556.3911	0.5169278	0.3577648	547.9213	4.194329	0	862.0667	522.7199	0.3545288	0.3797062	549.0247	4.303592	0	29	865	540						Frog_fixed.avi	0
19110	1147	868.9025	552.8505	0.5162767	0.3577054	547.8	4.17777	0	859.0931	525.8602	0.3538822	0.3797535	549.1179	4.302831	0	29	864	539						Frog_fixed.avi	0
19126	1148	865.7358	555.3045	0.5155702	0.3575436	547.9154	4.175306	0	862.6901	524.6469	0.3532421	0.3798094	549.0665	4.302454	0	29	864	540						Frog_fixed.avi	0
19143	1149	867.4862	559.778	0.5148263	0.357298	547.7121	4.143965	0	858.9828	531.5831	0.3524624	0.3797854	548.9484	4.285254	0	29	863	546						Frog_fixed.avi	0
19160	1150	869.4263	560.9577	0.5140032	0.3570577	547.8755	4.12716	0	861.1833	524.436	0.3516386	0.3798138	549.0203	4.274928	0	29	865	543						Frog_fixed.avi	0
19176	1151	868.2095	554.386	0.5130846	0.3569076	547.9445	4.087549	0	861.8036	526.6923	0.3507732	0.3798342	549.0643	4.256253	0	29	865	541						Frog_fixed.avi	0
19193	1152	866.4855	554.2935	0.5121521	0.3568065	547.9149	4.061321	0	858.562	527.6323	0.3498509	0.3799631	549.1633	4.252539	0	29	863	541						Frog_fixed.avi	0
19210	1153	865.181	556.861	0.511215	0.3567308	547.8682	4.034527	0	855.4894	532.935	0.3489221	0.3800957	549.1799	4.218588	0	29	860	545						Frog_fixed.avi	0
19226	1154	866.256	556.2524	0.5103056	0.3566238	547.6801	4.007394	0	854.6548	525.0841	0.3479931	0.3803387	549.1772	4.206176	0	29	860	541						Frog_fixed.avi	0
19243	1155	866.4191	566.3116	0.509374	0.3564261	547.6265	4.000209	0	857.1648	526.9476	0.3471279	0.3804688	549.0901	4.179314	0	29	862	547						Frog_fixed.avi	0
19260	1156	869.6365	568.1766	0.5084423	0.356292	547.79	3.983523	0	858.4612	531.2833	0.3462143	0.3805529	549.1616	4.178082	0	29	864	550						Frog_fixed.avi	0
19276	1157	869.213	562.9738	0.5074804	0.356165	547.8643	3.94933	0	860.3401	529.1	0.3452648	0.3805795	549.29	4.158214	0	29	865	546						Frog_fixed.avi	0
19293	1158	871.1842	561.6561	0.5065333	0.3560577	547.8289	3.931709	0	858.6006	532.1053	0.3443382	0.3806104	549.2769	4.151328	0	29	865	547						Frog_fixed.avi	0
19310	1159	873.4848	557.7524	0.5055702	0.3559732	547.8633	3.934026	0	860.7712	529.5818	0.3433902	0.3806471	549.3362	4.12512	0	29	867	544						Frog_fixed.avi	0
19326	1160	875.1972	558.2155	0.5046343	0.355849	547.9885	3.932831	0	858.4381	530.8873	0.3424421	0.3807362	549.3614	4.124119	0	29	867	545						Frog_fixed.avi	0
19343	1161	874.7262	559.8251	0.5036677	0.3556765	548.0809	3.918476	0	857.1225	531.7598	0.3414838	0.3807842	549.4108	4.116804	0	29	866	546						Frog_fixed.avi	0
19360	1162	872.9101	568.3714	0.5026964	0.3554247	548.1123	3.921486	0	854.6369	532.42	0.3405304	0.3808216	549.4445	4.113923	0	29	864	550						Frog_fixed.avi	0
19376	1163	873.415	564.674	0.5017189	0.3552931	548.1539	3.913928	0	853.0698	532.7739	0.3395662	0.380865	549.4965	4.103308	0	29	863	549						Frog_fixed.avi	0
19393	1164	872.9451	562.6129	0.5007324	0.3551926	548.175	3.905819	0	854.2005	535.4049	0.3385991	0.3809172	549.6097	4.095273	0	29	864	549						Frog_fixed.avi	0
19410	1165	873.6462	559.5447	0.4997325	0.3550746	548.1909	3.922087	0	854.2352	532.3879	0.3376068	0.3809692	549.6343	4.10099	0	29	864	546						Frog_fixed.avi	0
19426	1166	871.9719	561.0311	0.4986832	0.3549706	548.3746	3.927082	0	851.7007	535.0873	0.3365991	0.3810808	549.5417	4.099232	0	29	862	548						Frog_fixed.avi	0
19443	1167	872.4631	561.3244	0.4976264	0.3548959	548.3513	3.933785	0	853.9619	537.9091	0.3355784	0.3811653	549.5421	4.100114	0	29	863	550						Frog_fixed.avi	0
19460	1168	866.9415	565.9301	0.4965756	0.3547629	548.4752	3.951859	0	854.2224	534.5252	0.3345633	0.381264	549.5949	4.10543	0	29	861	550						Frog_fixed.avi	0
19476	1169	867.2834	568.2739	0.4955792	0.3546779	548.5391	3.944428	0	857.631	537.7343	0.3335779	0.3814066	549.5782	4.113458	0	29	862	553						Frog_fixed.avi	0
19493	1170	868.6033	564.8593	0.4946193	0.3546905	548.5706	3.970401	0	858.5328	534.2104	0.3325987	0.3816383	549.6037	4.120434	0	29	864	550						Frog_fixed.avi	0
19509	1171	872.5349	562.9308	0.4937296	0.3548675	548.5585	3.960811	0	854.8169	534.6052	0.3316426	0.3820079	549.6022	4.121647	0	29	864	549						Frog_fixed.avi	0
19526	1172	871.1555	559.058	0.4927977	0.3550274	548.5744	3.960911	0	857.0276	536.2593	0.330726	0.3823718	549.8104	4.135624	0	29	864	548						Frog_fixed.avi	0
19543	1173	873.0836	562.9826	0.4918711	0.3551559	548.5605	3.960958	0	855.3381	536.9031	0.3298188	0.3828227	549.884	4.151844	0	29	864	550						Frog_fixed.avi	0
19559	1174	868.5493	568.5947	0.4909361	0.3552572	548.5446	3.982107	0	859.5992	540.7768	0.328958	0.3832284	549.8123	4.150145	0	29	864	555						Frog_fixed.avi	0
19576	1175	872.4045	569.2015	0.490054	0.3554102	548.593	3.992211	0	860.9418	535.949	0.3280933	0.3837321	549.6907	4.155019	0	29	867	553						Frog_fixed.avi	0
19593	1176	871.7258	563.8481	0.4891528	0.3557201	548.7664	3.992464	0	861.2487	532.9499	0.327208	0.3843068	549.798	4.16464	0	29	866	548						Frog_fixed.avi	0
19609	1177	871.921	563.7108	0.4882604	0.3559475	548.9914	3.985824	0	858.0588	535.9205	0.3263174	0.384813	550.0715	4.179627	0	29	865	550						Frog_fixed.avi	0
19626	1178	868.085	568.4723	0.4873575	0.3561555	549.0107	3.992885	0	859.0344	538.0125	0.3255034	0.385386	549.9928	4.186427	0	29	864	553						Frog_fixed.avi	0
19643	1179	868.2569	561.9591	0.4865326	0.3565739	548.8187	3.996683	0	859.3116	537.7916	0.3246826	0.3860414	550.1071	4.177385	0	29	864	550						Frog_fixed.avi	0
19659	1180	872.9603	563.8546	0.4857585	0.3568579	549.1622	3.996322	0	856.3184	541.3662	0.3239086	0.3865683	550.3127	4.194528	0	29	865	553						Frog_fixed.avi	0
19676	1181	864.2533	570.0836	0.4849432	0.3570973	549.2072	4.004956	0	860.3251	542.7171	0.3232349	0.3871127	550.2243	4.189318	0	29	862	556						Frog_fixed.avi	0
19693	1182	872.8668	561.2409	0.484314	0.3575257	549.3076	4.019121	0	855.7459	539.1329	0.3225018	0.3876992	550.3782	4.194815	0	29	864	550						Frog_fixed.avi	0
19709	1183	873.1592	568.9908	0.4836702	0.3578448	549.4973	4.015972	0	859.9494	534.5999	0.3219112	0.3882593	550.4808	4.200441	0	29	867	552						Frog_fixed.avi	0
19726	1184	868.9351	561.4084	0.4830187	0.3583796	549.6368	4.021558	0	862.6516	540.8909	0.3213501	0.3887054	550.5375	4.211891	0	29	866	551						Frog_fixed.avi	0
19743	1185	868.2122	567.1906	0.4824797	0.3586159	549.6702	4.040379	0	861.5821	533.7845	0.3208134	0.3892213	550.7275	4.209754	0	29	865	550						Frog_fixed.avi	0
19759	1186	868.8449	562.8532	0.4819636	0.3589469	549.7042	4.050388	0	860.4253	541.2064	0.3203395	0.3895178	550.7006	4.217957	0	29	865	552						Frog_fixed.avi	0
19776	1187	868.8551	559.0015	0.4814566	0.3591494	549.8399	4.038604	0	860.938	537.4917	0.3198553	0.3899533	550.815	4.217924	0	29	865	548						Frog_fixed.avi	0
19793	1188	870.8949	561.417	0.480969	0.3592302	549.9377	4.066896	0	859.1699	541.6565	0.3193959	0.3901359	550.8315	4.222129	0	29	865	552						Frog_fixed.avi	0
19809	1189	871.7303	565.4833	0.4804839	0.3592703	550.1011	4.070252	0	861.6025	541.4517	0.3189586	0.3903159	551.0175	4.220621	0	29	867	553						Frog_fixed.avi	0
19826	1190	871.7974	564.0153	0.480008	0.3592936	550.2418	4.05418	0	858.353	540.5193	0.3185239	0.3905296	551.1343	4.223323	0	29	865	552						Frog_fixed.avi	0
19843	1191	870.0445	568.0008	0.4796283	0.3594263	550.4948	4.070948	0	858.0444	542.3742	0.3181392	0.3908574	551.4908	4.22298	0	29	864	555						Frog_fixed.avi	0
19859	1192	730.2545	678.256	0.4798038	0.3605826	550.5273	4.065716	0	703.8447	677.0164	0.3188414	0.3919402	551.2063	4.236176	0	30	717	678						Frog_fixed.avi	0
19876	1193	662.5665	800.5004	0.4800638	0.3619035	550.6806	4.0373	0	613.9403	799.9841	0.3195591	0.3933217	550.917	4.231018	0	30	638	800						Frog_fixed.avi	0
19893	1194	643.931	814.5938	0.4800045	0.3622505	551.0513	4.047259	0	597.1541	819.6285	0.3194065	0.3936722	550.9755	4.221027	0	30	621	817						Frog_fixed.avi	0
19909	1195	631.0677	826.7568	0.4799612	0.3623711	551.1129	4.030205	0	585.6077	833.0305	0.3190711	0.393771	551.1371	4.1876	0	30	608	830						Frog_fixed.avi	0
19926	1196	633.429	829.0023	0.479932	0.362386	551.2554	4.016361	0	586.0087	834.5121	0.318936	0.3937739	551.0027	4.192502	0	30	610	832						Frog_fixed.avi	0
19943	1197	632.416	825.7473	0.4799717	0.3623703	551.1844	4.010922	0	587.3563	830.8599	0.3188282	0.3937155	550.9871	4.185879	0	30	610	828						Frog_fixed.avi	0
19959	1198	631.0677	825.4011	0.4799882	0.3623448	551.1861	3.996246	0	583.5443	834.5782	0.3187572	0.3935806	550.8945	4.174823	0	30	607	830						Frog_fixed.avi	0
19976	1199	633.0896	824.7528	0.4800062	0.3623349	551.1868	3.991417	0	581.3053	837.7277	0.3186808	0.393457	550.9649	4.171968	0	30	607	831						Frog_fixed.avi	0
19993	1200	635.0386	827.2624	0.479995	0.362339	551.2241	3.993894	0	582.1575	835.9603	0.3186114	0.3934292	550.8879	4.175738	0	30	609	832						Frog_fixed.avi	0
20009	1201	636.3085	828.7798	0.4799414	0.3623701	551.3709	4.008061	0	584.5993	833.2372	0.3185178	0.3934593	550.729	4.177575	0	30	610	831						Frog_fixed.avi	0
20026	1202	637.5643	828.2336	0.4798484	0.3624387	551.2896	4.009524	0	590.0834	837.4624	0.3184024	0.393421	550.6013	4.180089	0	30	614	833						Frog_fixed.avi	0
20042	1203	636.7905	826.7598	0.479714	0.3625299	551.1416	4.000006	0	582.6875	837.5028	0.3181913	0.3934839	550.6866	4.174195	0	30	610	832						Frog_fixed.avi	0
20059	1204	636.7654	828.6559	0.4795413	0.3625559	551.1245	3.985489	0	582.1957	835.0928	0.3179935	0.3935997	550.5538	4.160134	0	30	609	832						Frog_fixed.avi	0
20076	1205	637.1682	829.4052	0.4793456	0.3625934	551.1614	3.98447	0	588.4896	833.2549	0.3178026	0.3936221	550.452	4.157547	0	30	613	831						Frog_fixed.avi	0
20092	1206	636.5369	828.6612	0.479153	0.3625695	551.0152	3.952789	0	582.174	833.7926	0.3175706	0.3935807	550.483	4.11351	0	30	609	831						Frog_fixed.avi	0
20109	1207	659.4929	803.5541	0.4787334	0.3621088	550.7607	3.933979	0	623.3757	805.6135	0.3172784	0.3931319	550.3856	4.120293	0	30	641	805						Frog_fixed.avi	0
20126	1208	763.2886	635.8668	0.4775662	0.3607885	550.7709	3.927282	0	752.3182	623.2292	0.316736	0.3916551	550.6723	4.07363	0	31	758	630						Frog_fixed.avi	0
20142	1209	822.1649	568.8021	0.4766758	0.3599255	550.8586	3.886299	0	812.2413	554.6716	0.3162489	0.3908617	550.792	4.030046	0	31	817	562						Frog_fixed.avi	0
20159	1210	827.5085	572.7278	0.4766959	0.3597626	550.5052	3.870143	0	805.7907	560.6864	0.3159594	0.3908288	550.582	4.02339	0	31	817	567						Frog_fixed.avi	0
20176	1211	833.825	562.6325	0.4766955	0.3594354	550.3956	3.84804	0	812.7117	548.6331	0.315799	0.3905255	550.4272	3.999325	0	31	823	556						Frog_fixed.avi	0
20192	1212	834.7934	568.4171	0.4766942	0.3590532	550.3708	3.823782	0	805.4746	560.6349	0.3156254	0.3901239	550.3817	3.972861	0	31	820	565						Frog_fixed.avi	0
20209	1213	832.8018	572.7996	0.4766984	0.3585851	550.2841	3.807965	0	804.0307	558.1655	0.3155401	0.3897075	550.2185	3.941883	0	31	818	565						Frog_fixed.avi	0
20226	1214	832.936	572.7401	0.4766986	0.3580778	550.2508	3.786625	0	804.2122	556.6363	0.3154796	0.3892485	550.0786	3.932315	0	31	819	565						Frog_fixed.avi	0
20242	1215	834.9708	568.3083	0.4766822	0.3575291	550.1499	3.778585	0	805.1005	559.9678	0.3154117	0.3887248	549.8588	3.911783	0	31	820	564						Frog_fixed.avi	0
20259	1216	830.9177	570.0342	0.4766329	0.3569161	549.974	3.754775	0	806.3958	562.415	0.3153295	0.3881287	549.6858	3.904425	0	31	819	566						Frog_fixed.avi	0
20276	1217	828.9697	572.5462	0.4765894	0.3561679	549.782	3.737566	0	802.5588	558.4318	0.315212	0.3874274	549.6475	3.879228	0	31	816	565						Frog_fixed.avi	0
20292	1218	833.1875	571.8619	0.476522	0.3554156	549.6163	3.722295	0	804.3539	557.4002	0.3150939	0.3866588	549.5523	3.865488	0	31	819	565						Frog_fixed.avi	0
20309	1219	829.504	572.4552	0.4763878	0.354741	549.5519	3.714477	0	802.7673	554.4138	0.3149183	0.3859639	549.4257	3.840236	0	31	816	563						Frog_fixed.avi	0
20326	1220	830.6459	567.3954	0.4762856	0.3540932	549.6094	3.695802	0	802.7881	559.3121	0.3147785	0.3852413	549.2611	3.824579	0	31	817	563						Frog_fixed.avi	0
20342	1221	823.9094	571.3439	0.4761153	0.3534969	549.4443	3.666395	0	805.9207	555.253	0.3145855	0.3846895	549.1684	3.804445	0	31	815	563						Frog_fixed.avi	0
20359	1222	821.2946	578.8486	0.4760226	0.3529349	549.2375	3.669884	0	798.5764	557.8943	0.314411	0.3842344	549.0475	3.781474	0	31	810	568						Frog_fixed.avi	0
20376	1223	824.5386	573.6486	0.4759928	0.352539	549.1309	3.646863	0	800.8806	557.0667	0.3143403	0.3838136	548.8697	3.770523	0	31	813	565						Frog_fixed.avi	0
20392	1224	824.5818	578.9071	0.4759989	0.3521858	549.0782	3.640517	0	798.869	561.9616	0.3142927	0.3835137	548.7787	3.750944	0	31	812	570						Frog_fixed.avi	0
20409	1225	822.5338	579.6512	0.4760455	0.3519545	548.9811	3.63059	0	797.1658	559.8252	0.3143209	0.3832908	548.6365	3.7514	0	31	810	570						Frog_fixed.avi	0
20425	1226	821.3274	582.145	0.4761291	0.3518893	548.7697	3.63707	0	794.6808	560.2682	0.3143555	0.3831854	548.5854	3.724787	0	31	808	571						Frog_fixed.avi	0
20442	1227	819.397	579.7249	0.4762314	0.3518696	548.7837	3.606212	0	790.8359	563.0745	0.3144062	0.3831211	548.5694	3.720924	0	31	805	571						Frog_fixed.avi	0
20459	1228	824.047	578.3331	0.4763706	0.3518608	548.7144	3.612755	0	795.0946	558.2866	0.3145503	0.3830848	548.3668	3.708592	0	31	810	568						Frog_fixed.avi	0
20475	1229	821.0365	584.0543	0.4765352	0.3518744	548.6019	3.610059	0	795.9012	561.0172	0.3147037	0.3831019	548.2233	3.708842	0	31	808	573						Frog_fixed.avi	0
20492	1230	819.4927	583.9644	0.4766923	0.3519023	548.5912	3.613056	0	790.5784	565.6017	0.3148299	0.3831291	548.3807	3.722206	0	31	805	575						Frog_fixed.avi	0
20509	1231	821.7672	581.9332	0.4769327	0.3518735	548.6752	3.636119	0	792.0686	564.7958	0.3150577	0.3829898	548.2659	3.727674	0	31	807	573						Frog_fixed.avi	0
20525	1232	817.5048	581.3277	0.4771652	0.351843	548.5204	3.619887	0	790.2277	567.6967	0.3152997	0.3828754	548.3617	3.742217	0	31	804	575						Frog_fixed.avi	0
20542	1233	820.4182	582.0063	0.477542	0.3518133	548.5569	3.637304	0	794.399	565.7358	0.3156577	0.3827384	548.1717	3.74419	0	31	807	574						Frog_fixed.avi	0
20559	1234	820.7977	586.1505	0.4779686	0.3517826	548.7282	3.653352	0	791.4788	568.4969	0.3160824	0.3825514	548.2537	3.768695	0	31	806	577						Frog_fixed.avi	0
20575	1235	818.1766	583.6815	0.478465	0.3516565	548.799	3.670331	0	793.3893	566.6677	0.3165903	0.3822468	548.2532	3.782546	0	31	806	575						Frog_fixed.avi	0
20592	1236	837.8593	547.4354	0.47892	0.3513787	548.9411	3.692439	0	821.6981	526.2994	0.3172099	0.3816586	548.5021	3.805732	0	31	830	537						Frog_fixed.avi	0
20609	1237	834.6801	549.7095	0.4795634	0.3512111	549.1703	3.708649	0	809.0085	530.0706	0.3178664	0.3812557	548.6794	3.819306	0	31	822	540						Frog_fixed.avi	0
20625	1238	838.5696	549.1863	0.4803503	0.3511097	549.2209	3.746115	0	815.863	524.3674	0.3186005	0.3809086	548.6884	3.85884	0	31	827	537						Frog_fixed.avi	0
20642	1239	836.4459	545.0424	0.481137	0.3510628	549.4941	3.749191	0	811.6249	526.8875	0.3193474	0.3805969	548.8105	3.873138	0	31	824	536						Frog_fixed.avi	0
20659	1240	835.761	544.5354	0.4819377	0.3510592	549.3365	3.778622	0	813.3514	526.2125	0.320191	0.3803281	548.8918	3.901274	0	31	825	535						Frog_fixed.avi	0
20675	1241	835.4587	549.2923	0.4827819	0.3511217	549.4825	3.801064	0	811.1866	526.4303	0.3210327	0.3801068	548.955	3.920971	0	31	823	538						Frog_fixed.avi	0
20692	1242	833.2852	550.3975	0.4836285	0.3512582	549.8005	3.820064	0	810.6956	525.9966	0.3218542	0.3799756	549.129	3.949429	0	31	822	538						Frog_fixed.avi	0
20709	1243	839.5875	544.1953	0.4845293	0.3515012	549.834	3.83738	0	811.4741	526.5325	0.3227499	0.3798456	548.9929	3.975218	0	31	826	535						Frog_fixed.avi	0
20725	1244	834.5967	543.3804	0.4853674	0.3517882	549.9299	3.854617	0	811.9323	526.9893	0.3236195	0.3796937	549.2194	3.99063	0	31	823	535						Frog_fixed.avi	0
20742	1245	832.4087	545.5794	0.4862677	0.3519298	549.9592	3.875391	0	812.7911	525.7982	0.3245308	0.3795774	549.313	4.012502	0	31	823	536						Frog_fixed.avi	0
20759	1246	833.605	546.2688	0.4871635	0.3520558	550.2358	3.894309	0	811.0224	526.0191	0.3254265	0.3794314	549.5549	4.035053	0	31	822	536						Frog_fixed.avi	0
20775	1247	832.481	548.0373	0.4880855	0.3522201	550.2728	3.917363	0	809.5641	525.9309	0.3263582	0.3791767	549.6042	4.062133	0	31	821	537						Frog_fixed.avi	0
20792	1248	833.2627	544.5601	0.4890537	0.3522736	550.3055	3.926724	0	812.8401	520.5499	0.3273033	0.3788876	549.649	4.060361	0	31	823	533						Frog_fixed.avi	0
20809	1249	832.9862	546.4958	0.4900508	0.3522687	550.3484	3.938572	0	812.954	525.3074	0.3282858	0.378518	549.7089	4.080875	0	31	823	536						Frog_fixed.avi	0
20825	1250	832.9086	544.235	0.4910844	0.3522932	550.5904	3.950956	0	810.8843	522.4395	0.3292893	0.3782294	549.8	4.091162	0	31	822	533						Frog_fixed.avi	0
20842	1251	835.9564	540.9229	0.4921494	0.3523175	550.89	3.965095	0	812.0421	521.4717	0.3303216	0.3779265	549.9852	4.117105	0	31	824	531						Frog_fixed.avi	0
20859	1252	834.8198	545.3464	0.4931771	0.3523669	551.0438	3.989863	0	807.4962	521.7354	0.3313488	0.377612	550.0328	4.129519	0	31	821	534						Frog_fixed.avi	0
20875	1253	843.1365	544.8451	0.4941176	0.3525983	551.0352	4.005674	0	818.5272	529.331	0.3323005	0.3774533	550.1053	4.143452	0	31	831	537						Frog_fixed.avi	0
20892	1254	857.9441	588.791	0.4948938	0.3529338	551.0115	4.019809	0	829.2603	566.1644	0.3332099	0.3775436	550.2364	4.149668	0	31	844	577						Frog_fixed.avi	0
20909	1255	852.2399	575.4573	0.4958762	0.3530367	551.0307	4.020896	0	830.0937	553.6304	0.3341324	0.377414	550.4132	4.170714	0	31	841	565						Frog_fixed.avi	0
20925	1256	854.3397	576.0675	0.4968033	0.3533888	551.0797	4.033338	0	832.4596	555.0683	0.3350703	0.3773719	550.548	4.161169	0	31	843	566						Frog_fixed.avi	0
20942	1257	851.4327	571.2242	0.497759	0.3536453	551.1398	4.035839	0	830.4016	552.9534	0.3359836	0.377396	550.783	4.184516	0	31	841	562						Frog_fixed.avi	0
20958	1258	853.2367	578.0412	0.4986995	0.3538367	551.386	4.0539	0	832.3644	552.6484	0.3369365	0.3774427	550.837	4.198528	0	31	843	565						Frog_fixed.avi	0
20975	1259	851.066	574.0511	0.4996576	0.3542397	551.4786	4.070966	0	832.4242	552.591	0.3378974	0.3775001	550.8627	4.191544	0	31	842	563						Frog_fixed.avi	0
20992	1260	853.8028	573.5079	0.5006022	0.3544672	551.5311	4.064497	0	834.6277	553.3931	0.338836	0.3775046	550.9348	4.218402	0	31	844	563						Frog_fixed.avi	0
21008	1261	856.6133	573.7121	0.501554	0.3546221	551.5823	4.081181	0	837.9709	550.1087	0.3397932	0.3774688	550.9264	4.210171	0	31	847	562						Frog_fixed.avi	0
21025	1262	857.0203	569.6657	0.5025422	0.3548535	551.6212	4.079541	0	838.9337	551.2162	0.3407701	0.3773626	551.0823	4.230233	0	31	848	560						Frog_fixed.avi	0
21042	1263	855.9658	567.4603	0.5035542	0.355064	551.7203	4.095805	0	839.6979	550.2962	0.3417831	0.377258	551.2723	4.245352	0	31	848	559						Frog_fixed.avi	0
21058	1264	859.1045	570.4081	0.5045699	0.3552319	551.9619	4.117289	0	843.6457	552.9565	0.3427977	0.3771692	551.3365	4.248455	0	31	851	562						Frog_fixed.avi	0
21075	1265	858.4506	571.3284	0.5055367	0.3553425	552.0352	4.11042	0	844.4636	551.7677	0.34377	0.3771283	551.4166	4.257458	0	31	851	562						Frog_fixed.avi	0
21092	1266	859.238	571.5633	0.5063977	0.3555902	552.1194	4.141591	0	843.6852	550.3716	0.344656	0.3771737	551.53	4.245644	0	31	851	561						Frog_fixed.avi	0
21108	1267	861.5411	564.1562	0.5072051	0.356032	552.5298	4.150617	0	840.0671	554.7771	0.3454351	0.3772883	551.7094	4.256559	0	31	851	559						Frog_fixed.avi	0
21125	1268	859.783	577.0855	0.5079126	0.3563193	552.4883	4.143696	0	844.5289	554.8123	0.3461864	0.3774177	551.7528	4.272508	0	31	852	566						Frog_fixed.avi	0
21142	1269	865.4569	568.9116	0.5086165	0.3568548	552.6876	4.144011	0	842.8105	558.9569	0.3468507	0.377608	551.9399	4.275218	0	31	854	564						Frog_fixed.avi	0
21158	1270	861.7869	572.2317	0.5092101	0.3571628	552.7587	4.146894	0	843.7426	558.5638	0.3474959	0.3777404	552.2424	4.253516	0	31	853	565						Frog_fixed.avi	0
21175	1271	854.9014	563.1888	0.5098093	0.3575864	553.0392	4.140037	0	842.8636	551.8972	0.3481593	0.3779079	552.065	4.261896	0	31	849	558						Frog_fixed.avi	0
21192	1272	864.2931	567.1962	0.5104842	0.3577352	553.1353	4.138182	0	847.2668	558.6505	0.3488309	0.3778212	552.2923	4.252801	0	31	856	563						Frog_fixed.avi	0
21208	1273	862.4552	573.1446	0.511091	0.35785	553.1882	4.145792	0	846.3091	560.1941	0.349453	0.377733	552.5976	4.270394	0	31	854	567						Frog_fixed.avi	0
21225	1274	864.3729	572.9998	0.5116703	0.3579254	553.1885	4.150791	0	849.6594	557.8956	0.3500804	0.3776107	552.7198	4.276628	0	31	857	565						Frog_fixed.avi	0
21242	1275	868.5316	568.4308	0.5122626	0.358107	553.5071	4.162479	0	850.6412	556.8724	0.3506687	0.3774875	552.8351	4.271963	0	31	860	563						Frog_fixed.avi	0
21258	1276	873.934	563.1274	0.5125989	0.3579738	553.5562	4.153128	0	874.9595	541.9273	0.3511515	0.3773153	553.0774	4.284184	0	32	874	553						Frog_fixed.avi	0
21275	1277	894.2121	508.9639	0.5127726	0.3578373	553.8287	4.160614	0	892.8574	482.6543	0.3515598	0.3769683	553.5392	4.272815	0	32	894	496						Frog_fixed.avi	0
21292	1278	890.1258	512.7644	0.5129126	0.3581644	554.0762	4.156363	0	892.0221	488.3077	0.3517841	0.3771152	553.396	4.260863	0	32	891	501						Frog_fixed.avi	0
21308	1279	894.8555	506.3343	0.5130003	0.3584084	554.3514	4.15816	0	897.4209	478.6323	0.3518012	0.3772959	553.5693	4.278743	0	32	896	492						Frog_fixed.avi	0
21325	1280	894.0665	509.1231	0.5129393	0.3585983	554.3596	4.136202	0	896.6342	488.5461	0.3517449	0.3774911	553.796	4.288732	0	32	895	499						Frog_fixed.avi	0
21342	1281	899.8015	506.0329	0.5128566	0.3590166	554.3958	4.144881	0	896.3775	481.2183	0.3516045	0.378023	554.1487	4.294828	0	32	898	494						Frog_fixed.avi	0
21358	1282	905.1132	505.6177	0.5127051	0.3592969	554.7968	4.155258	0	902.5435	483.9571	0.3515152	0.3784299	554.2402	4.280454	0	32	904	495						Frog_fixed.avi	0
21375	1283	906.6639	508.7238	0.5124779	0.3595598	554.8824	4.145307	0	901.8347	479.845	0.351277	0.3789087	554.7446	4.291908	0	32	904	494						Frog_fixed.avi	0
21392	1284	908.4342	507.6137	0.5121254	0.3596973	555.2557	4.165485	0	906.8903	485.6023	0.3510122	0.3791687	554.6276	4.294114	0	32	908	497						Frog_fixed.avi	0
21408	1285	905.5729	508.8593	0.5116599	0.359787	555.3838	4.152225	0	910.3066	477.5144	0.3506097	0.3795842	555.0073	4.283667	0	32	908	493						Frog_fixed.avi	0
21425	1286	904.2939	505.1679	0.5111753	0.3598072	555.4718	4.148973	0	909.0701	482.2494	0.3501846	0.3798382	555.3783	4.278298	0	32	907	494						Frog_fixed.avi	0
21442	1287	905.048	508.3546	0.5106812	0.3598607	555.6409	4.156373	0	909.4471	481.094	0.3497446	0.380254	555.621	4.273447	0	32	907	495						Frog_fixed.avi	0
21458	1288	908.6756	508.7626	0.5101689	0.3599617	555.7016	4.127025	0	907.8162	482.9517	0.3492605	0.3806735	555.8038	4.267867	0	32	908	496						Frog_fixed.avi	0
21475	1289	910.0411	509.0085	0.5095742	0.3600919	555.9834	4.105757	0	906.3503	482.7866	0.3487381	0.3812776	555.9383	4.253751	0	32	908	496						Frog_fixed.avi	0
21492	1290	910.7107	513.105	0.5088847	0.3601995	556.2863	4.103715	0	909.9523	479.6792	0.3481193	0.3818233	556.266	4.252962	0	32	910	496						Frog_fixed.avi	0
21508	1291	904.8084	508.568	0.5081123	0.3604988	556.3319	4.074976	0	909.7693	485.2382	0.347418	0.38232	556.6882	4.239873	0	32	907	497						Frog_fixed.avi	0
21525	1292	900.2332	515.9301	0.507439	0.3607995	556.6668	4.081674	0	906.4612	483.7311	0.3468168	0.3829951	556.9026	4.239114	0	33	903	500						Frog_fixed.avi	0
21541	1293	856.5772	522.2117	0.5069933	0.3611019	556.7446	4.051936	0	855.0613	492.6793	0.3464895	0.3836058	556.8989	4.225175	0	33	856	507						Frog_fixed.avi	0
21558	1294	873.125	518.4535	0.5064318	0.3615703	556.8726	4.041984	0	869.5339	492.6632	0.3459582	0.3842334	557.0035	4.217901	0	33	871	506						Frog_fixed.avi	0
21575	1295	869.5636	521.2327	0.505819	0.3618125	557.2132	4.044867	0	863.5864	500.1709	0.3454215	0.3847329	557.2065	4.205908	0	33	867	511						Frog_fixed.avi	0
21591	1296	867.1458	522.1926	0.505141	0.3621293	557.3941	4.03059	0	863.6705	498.4	0.3448347	0.3853382	557.5051	4.197271	0	33	865	510						Frog_fixed.avi	0
21608	1297	869.1638	516.9557	0.5045165	0.3623654	557.2819	4.008409	0	862.0081	501.0593	0.3441927	0.3857576	557.8979	4.207573	0	33	866	509						Frog_fixed.avi	0
21625	1298	867.613	520.3976	0.5037757	0.3625047	557.8226	4.025341	0	864.4524	499.7547	0.3435594	0.3862342	557.9335	4.193643	0	33	866	510						Frog_fixed.avi	0
21641	1299	869.1541	521.9164	0.5029524	0.3625712	557.7244	4.030948	0	859.9252	500.0971	0.34275	0.3865615	558.2036	4.192189	0	33	865	511						Frog_fixed.avi	0
21658	1300	870.5545	523.0074	0.502085	0.3626207	557.894	4.019632	0	864.5377	495.1744	0.3419693	0.386986	558.3514	4.183851	0	33	868	509						Frog_fixed.avi	0
21675	1301	867.8797	523.3835	0.5010961	0.3626343	558.0596	4.011522	0	865.2325	498.698	0.3410519	0.3872795	558.4323	4.172317	0	33	867	511						Frog_fixed.avi	0
21691	1302	869.0715	527.9686	0.4999888	0.3625593	558.1249	4.02122	0	867.6416	495.02	0.3399964	0.3876485	558.7227	4.178325	0	33	868	511						Frog_fixed.avi	0
21708	1303	870.3962	516.4012	0.4988798	0.3624529	558.3691	4.004239	0	864.0696	497.2846	0.3388673	0.3878379	559.0166	4.174121	0	33	867	507						Frog_fixed.avi	0
21725	1304	872.2256	517.9719	0.4978324	0.3623171	558.4508	4.003169	0	862.2377	499.4628	0.3378359	0.3880688	559.1284	4.168674	0	33	867	509						Frog_fixed.avi	0
21741	1305	872.2102	519.2332	0.4968314	0.3622937	558.5126	4.006756	0	862.4528	497.6999	0.3368768	0.3884539	559.283	4.167755	0	33	867	508						Frog_fixed.avi	0
21758	1306	874.3693	519.7252	0.4958754	0.3623199	558.5846	3.997231	0	858.9968	504.5918	0.3359443	0.3887584	559.4985	4.170216	0	33	867	512						Frog_fixed.avi	0
21775	1307	870.3806	520.1486	0.4949546	0.3623816	558.689	3.982879	0	862.2589	499.7449	0.3351392	0.3892177	559.4438	4.152078	0	33	866	510						Frog_fixed.avi	0
21791	1308	875.3513	519.2197	0.4941219	0.3624469	559.1161	3.994812	0	863.4415	498.0428	0.3343268	0.389499	559.5631	4.146239	0	33	869	509						Frog_fixed.avi	0
21808	1309	874.3456	526.3647	0.4932591	0.3625444	559.0916	3.974555	0	858.1587	501.636	0.3334576	0.3899347	559.7062	4.144331	0	33	866	514						Frog_fixed.avi	0
21825	1310	876.6094	526.3287	0.4924282	0.3626706	559.1378	3.995477	0	862.7582	499.3896	0.3326837	0.3902789	559.7938	4.145506	0	33	870	513						Frog_fixed.avi	0
21841	1311	880.5813	525.1841	0.491606	0.3628462	559.2943	3.987169	0	860.4514	498.7131	0.3318874	0.3907518	559.8157	4.136426	0	33	871	512						Frog_fixed.avi	0
21858	1312	877.3499	520.5563	0.4907047	0.3630322	559.4232	3.975036	0	860.9333	500.7466	0.3310218	0.3910873	560.0657	4.139131	0	33	869	511						Frog_fixed.avi	0
21875	1313	876.0039	523.1788	0.4898206	0.3632271	559.3255	3.959018	0	863.2817	499.6073	0.3302139	0.3916021	560.0745	4.138887	0	33	870	511						Frog_fixed.avi	0
21891	1314	875.9797	530.1929	0.4889611	0.363413	559.4678	3.972922	0	860.9313	507.2938	0.3293665	0.3919823	560.0895	4.137211	0	33	868	519						Frog_fixed.avi	0
21908	1315	882.5275	526.3248	0.4881406	0.3636537	559.5151	3.958029	0	862.7992	500.9261	0.3285239	0.3925159	560.2374	4.12732	0	33	873	514						Frog_fixed.avi	0
21924	1316	877.387	525.2048	0.487248	0.3639007	559.6535	3.970726	0	864.5981	505.2394	0.3277183	0.3928848	560.3338	4.139328	0	33	871	515						Frog_fixed.avi	0
21941	1317	878.5157	526.7448	0.48649	0.3640705	559.6596	3.981005	0	862.7758	500.8708	0.32697	0.3933151	560.438	4.132624	0	33	871	514						Frog_fixed.avi	0
21958	1318	878.1426	531.0471	0.4857804	0.3642209	559.6917	3.983139	0	862.4318	504.5197	0.3263123	0.393629	560.4315	4.146024	0	33	870	518						Frog_fixed.avi	0
21974	1319	879.2972	526.1857	0.4851808	0.3644818	559.752	3.984308	0	859.368	500.4808	0.3256845	0.3940708	560.6066	4.146172	0	33	869	513						Frog_fixed.avi	0
21991	1320	877.6816	528.2332	0.4845925	0.3647763	559.8795	3.986892	0	863.5908	501.0161	0.3251293	0.3944175	560.5897	4.151631	0	33	871	515						Frog_fixed.avi	0
22008	1321	879.9542	531.19	0.4840774	0.3649349	559.9155	4.011622	0	863.3525	503.8346	0.3246433	0.3947683	560.5961	4.151021	0	33	872	518						Frog_fixed.avi	0
22024	1322	880.7045	528.3263	0.483638	0.3651007	559.8705	4.003574	0	860.4749	504.4754	0.3241939	0.3950193	560.6663	4.169876	0	33	871	516						Frog_fixed.avi	0
22041	1323	880.8257	531.2079	0.4832572	0.365266	559.6554	4.028353	0	859.6973	505.462	0.3238	0.3951579	560.6547	4.170264	0	33	870	518						Frog_fixed.avi	0
22058	1324	874.5826	526.6989	0.4828571	0.3653619	559.7029	4.038094	0	865.1697	506.3015	0.3235412	0.3951786	560.4836	4.178962	0	33	870	517						Frog_fixed.avi	0
22074	1325	880.8718	533.8297	0.4825926	0.3651809	559.739	4.038995	0	863.0985	501.4866	0.3231776	0.3950858	560.66	4.178705	0	33	872	518						Frog_fixed.avi	0
22091	1326	879.9841	532.5423	0.4822906	0.365113	559.601	4.055375	0	862.6296	500.7097	0.3229043	0.3949186	560.5533	4.191689	0	33	871	517						Frog_fixed.avi	0
22108	1327	884.8254	532.7416	0.4821194	0.3650351	559.7828	4.073176	0	861.6085	506.4089	0.3226742	0.3946123	560.565	4.201962	0	33	873	520						Frog_fixed.avi	0
22124	1328	766.4418	616.6082	0.4824871	0.3656446	559.4836	4.088703	0	743.6124	607.0196	0.3232598	0.3948564	560.4936	4.210329	0	33	755	612						Frog_fixed.avi	0
22141	1329	690.3041	656.3756	0.4832787	0.3654183	559.5212	4.074811	0	667.4197	646.06	0.3240079	0.3945362	560.0283	4.237838	0	34	679	651						Frog_fixed.avi	0
22158	1330	678.0205	681.58	0.4837894	0.3643927	559.6899	4.069626	0	646.6907	657.7638	0.3241686	0.3934504	560.2377	4.247122	0	34	662	670						Frog_fixed.avi	0
22174	1331	-1280	-1024	-1	-1	-1	-1	4	626.8375	671.3455	0.3244818	0.3922903	560.136	4.238793	0	34	627	671						Frog_fixed.avi	0
22191	1332	634.4169	794.478	0.4847202	0.3643647	559.6899	4.052923	0	601.1768	765.9097	0.32529	0.3925237	559.8549	4.239499	0	34	618	780						Frog_fixed.avi	0
22208	1333	610.7352	863.3466	0.4854295	0.3655618	559.811	4.101664	0	561.3503	856.4709	0.326329	0.3929175	559.5175	4.264846	0	34	586	860						Frog_fixed.avi	0
22224	1334	608.0499	832.8445	0.4862961	0.3657389	559.4648	4.140049	0	560.2627	826.7636	0.3269794	0.3924639	559.2446	4.280958	0	34	584	830						Frog_fixed.avi	0
22241	1335	-1280	-1024	-1	-1	-1	-1	4	-1280	-1024	-1	-1	-1	-1	4	34	0	0						Frog_fixed.avi	0
22258	1336	-1280	-1024	-1	-1	-1	-1	4	-1280	-1024	-1	-1	-1	-1	4	34	0	0						Frog_fixed.avi	0
22274	1337	-1280	-1024	-1	-1	-1	-1	4	-1280	-1024	-1	-1	-1	-1	4	34	0	0						Frog_fixed.avi	0
22291	1338	608.2026	848.0753	0.489349	0.3662152	559.1708	4.16552	0	551.5326	842.2756	0.3292672	0.3902336	558.6793	4.309126	0	34	580	845						Frog_fixed.avi	0
22308	1339	606.3303	852.5336	0.4900898	0.3661592	559.0226	4.145634	0	554.3361	842.4357	0.3298702	0.3896105	558.4451	4.303771	0	34	580	847						Frog_fixed.avi	0
22324	1340	602.1832	850.6145	0.490759	0.366111	559.1285	4.143385	0	552.446	840.9572	0.330439	0.3890058	558.385	4.304103	0	34	577	846						Frog_fixed.avi	0
22341	1341	606.5174	854.2584	0.4915732	0.3659316	558.9203	4.136081	0	555.1599	840.529	0.3311219	0.3883954	558.1765	4.291769	0	34	581	847						Frog_fixed.avi	0
22358	1342	603.339	847.2747	0.4923912	0.365793	558.9015	4.115342	0	553.0231	843.8618	0.331866	0.3877227	558.0408	4.258874	0	34	578	846						Frog_fixed.avi	0
22374	1343	601.4926	847.2038	0.4932841	0.3656465	558.7864	4.106824	0	551.1285	846.3929	0.3327145	0.387024	557.8238	4.234507	0	34	576	847						Frog_fixed.avi	0
22391	1344	603.5231	847.9456	0.4942766	0.3654664	558.7188	4.084329	0	550.6568	839.4561	0.333651	0.386447	557.6838	4.214574	0	34	577	844						Frog_fixed.avi	0
22408	1345	603.7297	849.6918	0.4953421	0.3653632	558.6401	4.060455	0	548.6751	841.0073	0.3346457	0.3859415	557.615	4.187864	0	34	576	845						Frog_fixed.avi	0
22424	1346	604.3845	848.7567	0.4964027	0.3654245	558.5258	4.0423	0	550.8227	842.2701	0.335684	0.3855572	557.3979	4.178987	0	34	578	846						Frog_fixed.avi	0
22441	1347	603.5828	844.5395	0.4973822	0.365669	558.4412	4.01283	0	548.457	842.6833	0.3366282	0.3853474	557.3272	4.156226	0	34	576	844						Frog_fixed.avi	0
22457	1348	599.1239	851.2994	0.4982702	0.3658715	558.4383	3.993822	0	545.7167	842.6142	0.3374968	0.385241	557.2133	4.118668	0	34	572	847						Frog_fixed.avi	0
22474	1349	600.7642	845.9319	0.4990585	0.3661414	558.5521	3.990071	0	547.928	842.6329	0.3382925	0.3851359	557.1107	4.118466	0	34	574	844						Frog_fixed.avi	0
22491	1350	563.3215	866.3951	0.4999548	0.3666726	558.4487	3.982253	0	511.6983	869.9595	0.3392852	0.385194	557.0343	4.114766	0	35	538	868						Frog_fixed.avi	0
22507	1351	570.2143	887.2043	0.5007364	0.3669912	558.3389	3.969166	0	504.6722	878.7197	0.3401408	0.3851625	556.8855	4.106029	0	35	537	883						Frog_fixed.avi	0
22524	1352	558.5479	881.6341	0.5014467	0.3671866	558.3832	3.97213	0	503.6365	878.7573	0.3407995	0.3849034	556.8807	4.096195	0	35	531	880						Frog_fixed.avi	0
22541	1353	560.7358	884.2067	0.5022787	0.3674043	558.1739	3.963141	0	497.6819	884.0909	0.3415746	0.3846647	556.7938	4.093675	0	35	529	884						Frog_fixed.avi	0
22557	1354	562.7308	883.8246	0.503193	0.3675646	558.1833	3.958128	0	499.5337	880.9708	0.3424049	0.3844314	556.6751	4.093788	0	35	531	882						Frog_fixed.avi	0
22574	1355	563.9689	885.7085	0.5041999	0.3677447	558.1181	3.961658	0	505.8008	883.3262	0.3433759	0.3841583	556.5167	4.078306	0	35	535	885						Frog_fixed.avi	0
22591	1356	558.6889	882.4833	0.5052496	0.3679581	557.9194	3.959045	0	502.7708	883.8745	0.3444016	0.3839257	556.4066	4.078361	0	35	531	883						Frog_fixed.avi	0
22607	1357	557.7776	883.7807	0.5063191	0.368218	557.9855	3.96617	0	503.946	881.9977	0.345444	0.383761	556.3376	4.07853	0	35	531	883						Frog_fixed.avi	0
22624	1358	559.1547	887.6289	0.5073531	0.368394	557.9433	3.960419	0	497.0151	884.4226	0.3464462	0.3836199	556.3069	4.078206	0	35	528	886						Frog_fixed.avi	0
22641	1359	555.744	885.1823	0.5083661	0.3686288	557.7648	3.967823	0	495.4634	886.2369	0.3474277	0.383478	556.1843	4.0608	0	35	526	886						Frog_fixed.avi	0
22657	1360	555.4569	881.6663	0.5092539	0.3688838	557.7994	3.969584	0	497.5043	889.052	0.3483298	0.383386	556.0818	4.056669	0	35	526	885						Frog_fixed.avi	0
22674	1361	557.9717	886.026	0.5100825	0.3691468	557.6507	3.952594	0	496.8208	887.1529	0.349083	0.3834153	556.1333	4.04946	0	35	527	887						Frog_fixed.avi	0
22691	1362	557.5686	885.2308	0.5107571	0.3694331	557.5871	3.934331	0	497.2195	887.3148	0.3497722	0.3834855	556.0689	4.034087	0	35	527	886						Frog_fixed.avi	0
22707	1363	557.1221	882.3588	0.5114276	0.3697807	557.5642	3.924284	0	497.7518	889.2278	0.3504087	0.3835886	556.0999	4.018166	0	35	527	886						Frog_fixed.avi	0
22724	1364	558.3762	884.3066	0.5121154	0.3701364	557.6798	3.924758	0	496.4751	891.847	0.3510841	0.3837354	556.0463	4.00189	0	35	527	888						Frog_fixed.avi	0
22741	1365	556.7897	889.4962	0.5128029	0.3706079	557.4871	3.89183	0	495.9878	889.4056	0.3518073	0.3840003	555.9791	3.992354	0	35	526	889						Frog_fixed.avi	0
22757	1366	560.9957	887.1916	0.5135955	0.3709957	557.6271	3.889712	0	497.2187	887.6469	0.3525775	0.3841866	556.0196	3.964246	0	35	529	887						Frog_fixed.avi	0
22774	1367	559.9748	887.6549	0.5143847	0.3713396	557.3881	3.873617	0	495.3882	892.5132	0.3533601	0.3842397	556.0639	3.950897	0	35	528	890						Frog_fixed.avi	0
22791	1368	555.2677	886.3099	0.5152314	0.3715675	557.4417	3.843661	0	496.5211	890.6478	0.3542139	0.3842432	555.9559	3.934376	0	35	526	888						Frog_fixed.avi	0
22807	1369	553.3431	886.3295	0.5161196	0.3717632	557.5546	3.839399	0	495.1947	892.0522	0.355105	0.3841846	555.9048	3.910959	0	35	524	889						Frog_fixed.avi	0
22824	1370	559.3182	888.521	0.5170798	0.3719826	557.568	3.826697	0	499.1227	896.0173	0.3560438	0.3841003	555.8549	3.900588	0	35	529	892						Frog_fixed.avi	0
22841	1371	553.1973	889.4258	0.5180195	0.3722471	557.4019	3.81613	0	495.4965	894.6511	0.3569731	0.3840456	555.7475	3.893131	0	35	524	892						Frog_fixed.avi	0
22857	1372	553.7626	890.0093	0.5189576	0.3724397	557.2422	3.810169	0	493.5064	895.8258	0.3578937	0.3840238	555.6892	3.888424	0	35	524	893						Frog_fixed.avi	0
22874	1373	555.077	887.6862	0.519832	0.3726747	557.0533	3.796338	0	495.1978	894.9142	0.3587601	0.3840208	555.6284	3.881015	0	35	525	891						Frog_fixed.avi	0
22891	1374	555.6509	888.8163	0.5206518	0.3728696	557.1501	3.77675	0	499.05	896.9903	0.3595752	0.3839225	555.4913	3.865298	0	35	527	893						Frog_fixed.avi	0
22907	1375	555.2125	888.0396	0.5212768	0.372971	556.9105	3.794911	0	496.0853	897.8274	0.3602084	0.383833	555.4617	3.861593	0	35	526	893						Frog_fixed.avi	0
22924	1376	552.0052	886.764	0.5218613	0.3729765	556.9683	3.768925	0	497.4846	895.8566	0.3607938	0.3836728	555.3827	3.854041	0	35	525	891						Frog_fixed.avi	0
22941	1377	552.1307	888.7408	0.5224576	0.3729342	556.9296	3.763975	0	499.3063	895.1512	0.3613635	0.3834318	555.4111	3.85134	0	35	526	892						Frog_fixed.avi	0
22957	1378	556.9913	886.944	0.5230652	0.3729226	556.9089	3.77581	0	496.9842	897.9966	0.3619408	0.3831749	555.3629	3.847021	0	35	527	892						Frog_fixed.avi	0
22974	1379	557.1392	890.2895	0.5236964	0.3728543	556.7939	3.770284	0	499.3765	896.9724	0.3625455	0.3828772	555.2447	3.832165	0	35	528	894						Frog_fixed.avi	0
22991	1380	551.3752	890.4246	0.5243445	0.3726847	556.7731	3.753476	0	496.0041	894.3445	0.3631643	0.3824836	555.3121	3.832249	0	35	524	892						Frog_fixed.avi	0
23007	1381	560.0486	891.8419	0.5251476	0.3725416	556.6638	3.752095	0	498.313	891.1765	0.3638832	0.3820711	555.1005	3.82869	0	35	529	892						Frog_fixed.avi	0
23024	1382	561.1742	866.4179	0.525781	0.3723863	556.6366	3.740278	0	510.2292	874.0609	0.3646146	0.3814821	555.2254	3.81213	0	36	536	870						Frog_fixed.avi	0
23040	1383	579.3878	804.3588	0.5262927	0.3721125	556.541	3.717724	0	534.9977	811.2228	0.3654739	0.3807016	555.0646	3.816432	0	36	557	808						Frog_fixed.avi	0
23057	1384	584.3129	813.1522	0.5271392	0.3722654	556.5707	3.705896	0	528.9036	820.3923	0.3662141	0.3805493	554.9459	3.79107	0	36	557	817						Frog_fixed.avi	0
23074	1385	585.1797	806.5767	0.5279347	0.372456	556.4272	3.688561	0	535.1952	809.7048	0.3668718	0.3804235	554.8746	3.7823	0	36	560	808						Frog_fixed.avi	0
23090	1386	589.6652	807.8657	0.5286261	0.3726752	556.5341	3.666755	0	533.3094	813.4018	0.3674731	0.3802005	554.7983	3.758932	0	36	561	811						Frog_fixed.avi	0
23107	1387	587.4856	809.5999	0.5292096	0.3730054	556.3362	3.653595	0	531.2014	814.5868	0.3679804	0.3801825	554.7584	3.738456	0	36	559	812						Frog_fixed.avi	0
23124	1388	586.434	807.7352	0.5297329	0.3734168	556.2648	3.617614	0	532.7076	814.9461	0.368448	0.3802609	554.6932	3.725674	0	36	560	811						Frog_fixed.avi	0
23140	1389	589.8881	807.6821	0.5302268	0.373982	556.2741	3.617709	0	531.7504	814.2723	0.3688768	0.3805197	554.5894	3.709013	0	36	561	811						Frog_fixed.avi	0
23157	1390	588.7743	808.4734	0.5307009	0.3745413	556.2564	3.601013	0	534.2281	815.9993	0.3693326	0.3807457	554.4719	3.70207	0	36	562	812						Frog_fixed.avi	0
23174	1391	590.368	809.6683	0.5311946	0.3750688	556.2303	3.576614	0	535.9897	814.5674	0.3697815	0.3810024	554.4337	3.691658	0	36	563	812						Frog_fixed.avi	0
23190	1392	586.2638	807.2697	0.5316558	0.3755388	556.1981	3.559833	0	532.0762	814.7797	0.3702094	0.3811835	554.3674	3.679198	0	36	559	811						Frog_fixed.avi	0
23207	1393	590.1439	809.0507	0.5321946	0.3758183	556.1603	3.572634	0	535.6567	815.9281	0.3707111	0.3811239	554.3933	3.672838	0	36	563	812						Frog_fixed.avi	0
23224	1394	584.9038	810.4011	0.5327845	0.3760097	555.985	3.554295	0	534.5426	817.8177	0.3713213	0.3809844	554.2627	3.651299	0	36	560	814						Frog_fixed.avi	0
23240	1395	587.8199	808.9404	0.5334744	0.3762042	556.1356	3.548333	0	528.2172	814.3821	0.3719343	0.380843	554.3843	3.653083	0	36	558	812						Frog_fixed.avi	0
23257	1396	587.8983	806.8987	0.5341206	0.3763472	556.1111	3.548448	0	533.6919	815.6838	0.3725921	0.3806631	554.2309	3.658781	0	36	561	811						Frog_fixed.avi	0
23274	1397	590.4119	808.3449	0.5346939	0.37649	556.0895	3.557605	0	531.2224	815.775	0.373155	0.3805145	554.2181	3.651828	0	36	561	812						Frog_fixed.avi	0
23290	1398	587.5251	812.0348	0.5352142	0.3766176	556.0141	3.551555	0	534.5226	815.9748	0.3736755	0.3803955	554.164	3.662541	0	36	561	814						Frog_fixed.avi	0
23307	1399	589.4528	809.5016	0.5357054	0.3768591	555.9795	3.536636	0	533.8582	818.2556	0.3741692	0.380293	554.126	3.655224	0	36	562	814						Frog_fixed.avi	0
23324	1400	587.3197	809.2794	0.5361848	0.3771514	556.062	3.565346	0	533.2789	818.2931	0.3746269	0.3802892	554.1044	3.674053	0	36	560	814						Frog_fixed.avi	0
23340	1401	652.0291	752.0624	0.5360413	0.3768696	556.0045	3.595239	0	628.2397	751.2538	0.3746856	0.379733	554.2452	3.692001	0	36	640	752						Frog_fixed.avi	0
23357	1402	758.3799	627.9351	0.5352128	0.3760349	556.0515	3.611747	0	741.9209	616.8097	0.3744495	0.3786317	554.7448	3.684517	0	37	750	622						Frog_fixed.avi	0
23374	1403	855.9333	564.8401	0.5346197	0.3758364	556.3607	3.615173	0	848.8105	548.8349	0.3741694	0.3781855	554.9033	3.689912	0	37	852	557						Frog_fixed.avi	0
23390	1404	869.2484	567.64	0.5347254	0.3759899	556.1221	3.641189	0	853.9453	541.2883	0.3741515	0.3782115	554.873	3.694349	0	37	862	554						Frog_fixed.avi	0
23407	1405	876.4379	558.2769	0.5351248	0.3761304	556.0947	3.67251	0	861.0895	537.2849	0.37431	0.3781655	554.7042	3.744612	0	37	869	548						Frog_fixed.avi	0
23423	1406	876.3392	562.0565	0.5354317	0.3761407	556.0612	3.685262	0	859.2109	539.9834	0.3744574	0.3779858	554.8434	3.728156	0	37	868	551						Frog_fixed.avi	0
23440	1407	873.4841	566.8093	0.5358048	0.3761831	555.7515	3.696809	0	860.2399	540.2584	0.3747332	0.377873	554.4465	3.747359	0	37	867	554						Frog_fixed.avi	0
23457	1408	879.4829	561.7112	0.5362082	0.3763341	555.6954	3.710908	0	854.3182	546.3367	0.3749674	0.3777754	554.6882	3.758552	0	37	867	554						Frog_fixed.avi	0
23473	1409	876.8249	567.8878	0.536536	0.3765371	555.816	3.748425	0	859.0106	539.244	0.3752545	0.3778651	554.3196	3.766015	0	37	868	554						Frog_fixed.avi	0
23490	1410	875.2759	566.0071	0.5367516	0.3767893	555.6687	3.75921	0	856.0841	543.4435	0.3753909	0.3778158	554.4685	3.7625	0	37	866	555						Frog_fixed.avi	0
23507	1411	874.592	563.6419	0.53692	0.3770073	555.9037	3.758417	0	859.2899	545.5669	0.3755749	0.3778276	554.3307	3.784008	0	37	867	555						Frog_fixed.avi	0
23523	1412	882.1582	566.8542	0.5370962	0.3772027	555.8517	3.765739	0	862.0432	547.9382	0.3756828	0.3778496	554.2794	3.771307	0	37	872	557						Frog_fixed.avi	0
23540	1413	881.6073	560.7428	0.537109	0.377424	555.8632	3.76537	0	864.9482	545.4005	0.3756535	0.3778891	554.2564	3.775175	0	37	873	553						Frog_fixed.avi	0
23557	1414	875.819	563.8635	0.5369236	0.3775642	555.9421	3.755646	0	857.7448	544.9534	0.3754102	0.3779152	554.3988	3.778654	0	37	867	554						Frog_fixed.avi	0
23573	1415	880.1534	569.6264	0.5367242	0.3776228	555.8045	3.728601	0	863.6548	544.3085	0.375228	0.3779274	554.2661	3.774118	0	37	872	557						Frog_fixed.avi	0
23590	1416	875.9438	572.1548	0.5363702	0.3777812	555.9678	3.726059	0	856.9626	541.1674	0.374824	0.3779566	554.3073	3.767409	0	37	866	557						Frog_fixed.avi	0
23607	1417	872.757	566.5956	0.5359859	0.3778445	556.1277	3.708025	0	862.4271	541.5117	0.3745219	0.378003	554.3835	3.77161	0	37	868	554						Frog_fixed.avi	0
23623	1418	878.3729	500.2405	0.535547	0.377534	556.3207	3.723948	0	869.8318	483.8278	0.3742858	0.3775689	554.5126	3.759114	0	38	874	492						Frog_fixed.avi	0
23640	1419	883.3405	505.7109	0.5350923	0.3774202	556.3231	3.695778	0	866.5094	486.2103	0.3738333	0.37746	554.605	3.748337	0	38	875	496						Frog_fixed.avi	0
23657	1420	879.6351	500.5335	0.5346242	0.3771979	556.3322	3.694493	0	867.3529	475.7334	0.3732852	0.3773974	554.6782	3.743744	0	38	873	488						Frog_fixed.avi	0
23673	1421	879.1741	506.3716	0.5340863	0.3768343	556.4822	3.692231	0	870.6818	475.5477	0.3727527	0.3772058	554.6644	3.759592	0	38	875	491						Frog_fixed.avi	0
23690	1422	879.6154	505.9424	0.5335427	0.3764099	556.4854	3.678116	0	870.4751	481.1109	0.3721702	0.3768926	554.7907	3.756891	0	38	875	494						Frog_fixed.avi	0
23707	1423	881.9452	500.5455	0.5329063	0.3760679	556.2881	3.664069	0	868.9993	481.7508	0.3714715	0.3767047	554.9875	3.750286	0	38	875	491						Frog_fixed.avi	0
23723	1424	880.6937	503.347	0.5321576	0.3756154	556.4092	3.682909	0	870.5322	479.8893	0.3707388	0.3766104	554.8677	3.766045	0	38	876	492						Frog_fixed.avi	0
23740	1425	877.1346	505.6466	0.5313457	0.3753487	556.286	3.676199	0	868.8031	476.669	0.3699073	0.3765498	554.9495	3.782805	0	38	873	491						Frog_fixed.avi	0
23757	1426	881.9692	506.0253	0.5305278	0.3750164	556.4341	3.704154	0	870.6019	475.2654	0.3690578	0.3764807	555.1566	3.794941	0	38	876	491						Frog_fixed.avi	0
23773	1427	880.976	502.8795	0.5296829	0.3747262	556.4522	3.708618	0	872.4972	474.5018	0.3682506	0.3763373	554.9371	3.803721	0	38	877	489						Frog_fixed.avi	0
23790	1428	879.183	509.2679	0.5289071	0.3743978	556.2734	3.734645	0	870.7581	478.8734	0.3674555	0.3761087	555.1041	3.812414	0	38	875	494						Frog_fixed.avi	0
23807	1429	881.2369	504.7537	0.528232	0.3742049	556.4465	3.744896	0	871.2717	485.5743	0.3667806	0.3759605	554.9744	3.829448	0	38	876	495						Frog_fixed.avi	0
23823	1430	882.5323	509.1967	0.5276112	0.3739318	556.5071	3.754956	0	874.1909	481.8199	0.366147	0.3758896	555.1155	3.843623	0	38	878	496						Frog_fixed.avi	0
23840	1431	883.6997	506.9292	0.5270298	0.3737012	556.3748	3.774053	0	871.6173	476.2244	0.3655137	0.3757535	555.171	3.861234	0	38	878	492						Frog_fixed.avi	0
23857	1432	881.2451	505.741	0.5264806	0.3733139	556.3525	3.799705	0	875.0461	471.2063	0.3649501	0.3755305	555.0164	3.885972	0	38	878	488						Frog_fixed.avi	0
23873	1433	886.5321	504.4779	0.5259611	0.3730819	556.3345	3.808066	0	872.1631	482.3286	0.364389	0.3753513	554.8555	3.883683	0	38	879	493						Frog_fixed.avi	0
23890	1434	860.4481	524.1833	0.5256115	0.3732587	556.5571	3.832367	0	850.2087	493.9807	0.3640361	0.375668	555.0881	3.905343	0	38	855	509						Frog_fixed.avi	0
23907	1435	704.4735	706.6166	0.5257065	0.3748379	556.524	3.851165	0	674.9848	704.1627	0.3648114	0.3772961	554.4997	3.939878	0	39	690	705						Frog_fixed.avi	0
23923	1436	643.5984	833.2214	0.5256174	0.3762836	556.5624	3.845729	0	602.3893	838.3293	0.3651458	0.3788638	554.1252	3.93958	0	39	623	836						Frog_fixed.avi	0
23940	1437	627.0629	836.4026	0.5252997	0.3766107	556.5625	3.86256	0	581.5229	837.6735	0.364476	0.3793291	554.3493	3.962519	0	39	604	837						Frog_fixed.avi	0
23956	1438	614.6086	858.4291	0.5247809	0.377191	556.7214	3.869431	0	573.2036	860.9858	0.3637397	0.3799152	554.2912	3.943576	0	39	594	860						Frog_fixed.avi	0
23973	1439	621.57	864.5083	0.5243025	0.3776143	556.5954	3.87091	0	578.5164	853.3416	0.3631021	0.3805097	554.2186	3.954309	0	39	600	859						Frog_fixed.avi	0
23990	1440	621.287	854.1402	0.5238258	0.3780303	556.5723	3.881437	0	574.5441	855.8149	0.3624567	0.3809347	554.3559	3.955358	0	39	598	855						Frog_fixed.avi	0
24006	1441	623.1767	860.4788	0.5233154	0.3782327	556.5952	3.891782	0	576.9729	857.6703	0.3618714	0.3813249	554.2276	3.962556	0	39	600	859						Frog_fixed.avi	0
24023	1442	621.6501	859.9372	0.5227758	0.37845	556.7549	3.899221	0	577.7959	858.5736	0.361286	0.3816349	554.1712	3.972727	0	39	600	859						Frog_fixed.avi	0
24040	1443	621.8076	857.1608	0.5222526	0.3786353	556.762	3.91331	0	575.5518	856.6331	0.3607127	0.3819235	554.1747	3.97826	0	39	599	857						Frog_fixed.avi	0
24056	1444	622.7963	856.2044	0.5217462	0.3786895	556.7819	3.925973	0	575.4571	856.4731	0.3601487	0.3821086	554.2221	3.997657	0	39	599	856						Frog_fixed.avi	0
24073	1445	622.2496	858.9454	0.5212475	0.3786781	556.8195	3.928355	0	576.8318	855.1706	0.3596268	0.3822006	554.2217	4.001972	0	39	600	857						Frog_fixed.avi	0
24090	1446	620.4414	858.8246	0.5207829	0.3786651	556.8607	3.941778	0	576.1787	858.1838	0.3591588	0.382302	554.2723	3.997549	0	39	598	859						Frog_fixed.avi	0
24106	1447	622.2059	855.9586	0.5203646	0.3786842	556.7477	3.93469	0	575.0226	856.119	0.3587272	0.38245	554.3064	4.00216	0	39	599	856						Frog_fixed.avi	0
24123	1448	620.2933	857.8912	0.519909	0.3786942	556.7891	3.927128	0	576.8639	857.8253	0.3582767	0.3825847	554.353	4.004454	0	39	599	858						Frog_fixed.avi	0
24140	1449	621.2582	857.2004	0.5194056	0.37871	556.8636	3.915181	0	579.6144	854.8756	0.3577853	0.3827996	554.4716	3.983491	0	39	600	856						Frog_fixed.avi	0
24156	1450	621.3344	857.3549	0.5188494	0.3787135	557.0283	3.903774	0	579.882	858.1388	0.3572509	0.3829587	554.5112	3.97992	0	39	601	858						Frog_fixed.avi	0
24173	1451	622.5245	858.145	0.5182851	0.378745	557.0295	3.86413	0	580.4709	854.1111	0.3566355	0.3832512	554.7036	3.961579	0	39	601	856						Frog_fixed.avi	0
24190	1452	588.4198	861.8027	0.5178248	0.3789021	557.1192	3.844673	0	552.8516	863.0018	0.3562873	0.3836967	554.7615	3.936167	0	40	571	862						Frog_fixed.avi	0
24206	1453	554.2993	882.4423	0.5174422	0.3789848	557.1566	3.815942	0	505.3492	880.0292	0.3561044	0.3841541	554.7325	3.925802	0	40	530	881						Frog_fixed.avi	0
24223	1454	560.4567	873.5361	0.5168592	0.3790173	557.1631	3.802955	0	517.2325	871.3738	0.3554749	0.3844862	554.7915	3.900187	0	40	539	872						Frog_fixed.avi	0
24240	1455	554.7084	878.8033	0.5163493	0.3789774	557.1285	3.778322	0	509.3585	874.9869	0.3549662	0.3848639	554.851	3.876691	0	40	532	877						Frog_fixed.avi	0
24256	1456	555.9995	873.9512	0.5159156	0.3788909	557.1847	3.767833	0	513.9506	874.8418	0.3545198	0.3851322	554.8157	3.87719	0	40	535	874						Frog_fixed.avi	0
24273	1457	555.7942	868.7976	0.5156214	0.3787407	557.1265	3.74163	0	514.8713	873.9034	0.3541646	0.3852947	554.9874	3.863811	0	40	535	871						Frog_fixed.avi	0
24290	1458	555.4137	877.0892	0.5153751	0.3783482	557.0352	3.76357	0	510.415	873.3223	0.3539178	0.3853538	554.936	3.859228	0	40	533	875						Frog_fixed.avi	0
24306	1459	559.4915	873.3311	0.515255	0.3780259	557.0764	3.755943	0	511.5174	876.8746	0.3537307	0.3853862	555.0571	3.855482	0	40	536	875						Frog_fixed.avi	0
24323	1460	557.7345	873.8651	0.515145	0.3777122	556.9985	3.730461	0	512.1082	875.0577	0.3536233	0.3853999	554.9705	3.851137	0	40	535	874						Frog_fixed.avi	0
24340	1461	580.9094	847.502	0.5147727	0.3770181	556.8226	3.744569	0	557.8149	845.5118	0.3533339	0.3850324	555.0214	3.864448	0	40	569	847						Frog_fixed.avi	0
24356	1462	702.3235	668.689	0.5134606	0.3753684	556.8939	3.779627	0	711.0846	648.3599	0.3527251	0.3835339	555.5375	3.880669	0	41	707	659						Frog_fixed.avi	0
24373	1463	803.4692	592.9559	0.5123848	0.3742931	557.1276	3.77813	0	814.1681	562.0392	0.3520773	0.3829088	555.7927	3.828617	0	41	809	577						Frog_fixed.avi	0
24390	1464	808.6764	586.2491	0.5123911	0.3742948	556.8358	3.759308	0	805.548	559.9103	0.3518004	0.3831269	555.7618	3.851245	0	41	807	573						Frog_fixed.avi	0
24406	1465	820.9512	577.0923	0.5125616	0.374246	556.4614	3.775141	0	815.6937	546.1491	0.3517913	0.38329	555.5751	3.850554	0	41	818	562						Frog_fixed.avi	0
24423	1466	819.4281	580.4141	0.5127904	0.3740675	556.4604	3.750131	0	808.5715	553.0319	0.3518561	0.3832621	555.5742	3.840934	0	41	814	567						Frog_fixed.avi	0
24439	1467	818.5214	584.0511	0.5130934	0.3739572	556.4807	3.768118	0	813.2355	556.809	0.3520801	0.3831566	555.391	3.827919	0	41	816	570						Frog_fixed.avi	0
24456	1468	816.2437	578.163	0.5134453	0.3738425	556.5339	3.746813	0	811.1422	556.5042	0.3523816	0.3830382	555.3187	3.830635	0	41	814	567						Frog_fixed.avi	0
24473	1469	815.4731	579.7246	0.5139297	0.3736712	556.507	3.749212	0	810.6104	552.4731	0.3527808	0.3828809	555.2811	3.819882	0	41	813	566						Frog_fixed.avi	0
24489	1470	815.7545	585.4134	0.5144817	0.3733796	556.3472	3.738823	0	805.5259	552.9648	0.353247	0.3825692	555.2862	3.807629	0	41	811	569						Frog_fixed.avi	0
24506	1471	817.3123	583.723	0.5150411	0.37315	556.3623	3.744518	0	807.9929	554.2107	0.3537484	0.3822464	555.2286	3.804096	0	41	813	569						Frog_fixed.avi	0
24523	1472	814.9555	583.4662	0.515545	0.3730322	556.1693	3.75971	0	806.5266	556.2488	0.3542535	0.3820356	555.1852	3.795291	0	41	811	570						Frog_fixed.avi	0
24539	1473	813.6957	579.4567	0.5160624	0.3730015	556.0764	3.744732	0	807.0172	557.2863	0.3547365	0.3818127	555.1862	3.791148	0	41	810	568						Frog_fixed.avi	0
24556	1474	816.6547	582.5603	0.5165731	0.3730247	555.986	3.741005	0	804.3842	560.3901	0.3552031	0.3817202	555.1467	3.78747	0	41	811	571						Frog_fixed.avi	0
24573	1475	813.7931	583.9637	0.5170422	0.3730711	556.0333	3.724684	0	801.9556	558.7681	0.3556625	0.3816779	555.0022	3.78984	0	41	808	571						Frog_fixed.avi	0
24589	1476	813.4497	584.9236	0.5175057	0.3730875	556.0574	3.739766	0	804.9486	560.2074	0.3561185	0.3815913	554.9175	3.785245	0	41	809	573						Frog_fixed.avi	0
24606	1477	815.3985	586.0876	0.5179613	0.3730685	556.0189	3.729357	0	805.827	559.3246	0.3565713	0.381487	554.864	3.784838	0	41	811	573						Frog_fixed.avi	0
24623	1478	812.3976	584.1855	0.5184006	0.373053	556.0698	3.719622	0	805.2952	560.0906	0.3570015	0.3813931	554.7608	3.785334	0	41	809	572						Frog_fixed.avi	0
24639	1479	812.4218	577.7534	0.5188068	0.3730217	556.2502	3.713578	0	799.127	559.1837	0.3573668	0.3812649	554.8056	3.79958	0	41	806	568						Frog_fixed.avi	0
24656	1480	814.5902	582.1289	0.5191701	0.37299	556.0707	3.733162	0	797.7243	562.6549	0.3577391	0.3811288	555.0302	3.801079	0	41	806	572						Frog_fixed.avi	0
24673	1481	811.8634	581.5038	0.519558	0.3729984	555.8027	3.739339	0	798.9413	562.7353	0.3581362	0.3808859	554.9999	3.811239	0	41	805	572						Frog_fixed.avi	0
24689	1482	812.5785	583.7313	0.5200177	0.3729575	555.7147	3.746877	0	803.1006	556.1498	0.3585817	0.3806636	554.9009	3.822311	0	41	808	570						Frog_fixed.avi	0
24706	1483	811.1561	584.4529	0.5205647	0.3728296	555.7122	3.758337	0	801.9377	564.1017	0.3591076	0.3802788	554.8942	3.827914	0	41	807	574						Frog_fixed.avi	0
24723	1484	818.2185	589.0797	0.5213102	0.3725708	555.8265	3.754109	0	803.9823	566.3723	0.3597724	0.3798647	554.7313	3.833494	0	41	811	578						Frog_fixed.avi	0
24739	1485	819.2219	555.1469	0.5220523	0.3723305	555.7688	3.789559	0	809.2501	525.1608	0.3606034	0.379247	554.8553	3.85679	0	42	814	540						Frog_fixed.avi	0
24756	1486	823.9676	540.2399	0.5229093	0.3722679	555.894	3.803322	0	800.8025	525.2961	0.3615469	0.378798	554.7178	3.870934	0	42	812	533						Frog_fixed.avi	0
24773	1487	823.2742	543.7741	0.5238703	0.3723468	555.8575	3.836346	0	805.0812	524.9545	0.3624437	0.3784957	554.5141	3.895133	0	42	814	534						Frog_fixed.avi	0
24789	1488	826.2141	546.6904	0.5247948	0.372444	555.9044	3.82046	0	802.8436	525.869	0.3632848	0.3782715	554.5482	3.899371	0	42	815	536						Frog_fixed.avi	0
24806	1489	826.6096	543.6486	0.5255879	0.3729021	555.9299	3.865961	0	800.4597	525.4979	0.3640478	0.3783	554.6019	3.917151	0	42	814	535						Frog_fixed.avi	0
24823	1490	826.4642	548.1196	0.5263057	0.3732436	555.8502	3.87986	0	801.8591	529.7004	0.3647419	0.378381	554.4767	3.937641	0	42	814	539						Frog_fixed.avi	0
24839	1491	824.011	548.4705	0.5269101	0.3738181	555.63	3.887527	0	803.6411	523.0798	0.3653425	0.3786655	554.2927	3.952136	0	42	814	536						Frog_fixed.avi	0
24856	1492	822.6849	542.6232	0.5274256	0.3744432	555.6698	3.890517	0	802.0701	521.7926	0.3658493	0.3789325	554.2773	3.96058	0	42	812	532						Frog_fixed.avi	0
24872	1493	826.1083	544.3848	0.5279331	0.3750314	555.6396	3.90988	0	803.0325	526.1387	0.3663587	0.3791642	554.2321	3.976473	0	42	815	535						Frog_fixed.avi	0
24889	1494	824.6347	546.7784	0.5284448	0.3756101	555.6289	3.957879	0	804.1112	521.8118	0.3668619	0.3795428	554.1624	4.010385	0	42	814	534						Frog_fixed.avi	0
24906	1495	824.6123	544.1753	0.5290073	0.3762094	555.7736	3.971102	0	801.1517	520.0013	0.367386	0.3797891	554.1481	4.00897	0	42	813	532						Frog_fixed.avi	0
24922	1496	830.7097	549.2731	0.5296625	0.3765183	555.8199	3.96891	0	800.1298	524.186	0.3679748	0.3799129	554.2797	4.031693	0	42	815	537						Frog_fixed.avi	0
24939	1497	828.4946	541.0779	0.5302954	0.3769541	555.7642	3.977415	0	802.1038	526.0167	0.3686383	0.3799938	554.1697	4.033179	0	42	815	534						Frog_fixed.avi	0
24956	1498	824.3719	548.4362	0.5308856	0.3771667	555.6419	3.990018	0	805.4043	522.5501	0.3693041	0.3801029	554.111	4.060808	0	42	815	535						Frog_fixed.avi	0
24972	1499	826.5286	548.8906	0.5314972	0.3773707	555.7996	4.002729	0	802.9869	526.741	0.3698655	0.3801652	554.15	4.070512	0	42	815	538						Frog_fixed.avi	0
24989	1500	827.543	538.6055	0.5319755	0.3777127	555.8623	4.025617	0	802.5513	517.8759	0.3703595	0.3802919	554.1783	4.080442	0	42	815	528						Frog_fixed.avi	0
25006	1501	827.3241	544.7556	0.5323519	0.3778668	555.6861	4.034281	0	808.4802	518.875	0.3707828	0.3803277	554.2051	4.095809	0	42	818	532						Frog_fixed.avi	0
25022	1502	829.4833	544.5555	0.5326165	0.3780045	556.0766	4.040391	0	805.7852	521.7465	0.3709787	0.3802185	554.4838	4.090865	0	42	818	533						Frog_fixed.avi	0
25039	1503	832.0472	548.5171	0.5327849	0.3781088	555.752	4.025132	0	812.8423	520.0748	0.3712159	0.3802198	554.3934	4.110919	0	42	822	534						Frog_fixed.avi	0
25056	1504	827.9404	542.147	0.532887	0.3783037	555.822	4.050158	0	806.0969	516.726	0.3713435	0.3802746	554.3144	4.109072	0	42	817	529						Frog_fixed.avi	0
25072	1505	832.0348	544.5814	0.5331678	0.3784647	556.0034	4.061271	0	811.34	521.6917	0.3715896	0.3802228	554.5474	4.110158	0	42	822	533						Frog_fixed.avi	0
25089	1506	828.7515	541.3815	0.5333881	0.3786297	555.8934	4.061705	0	809.2683	519.0067	0.3718684	0.3802161	554.5349	4.123691	0	42	819	530						Frog_fixed.avi	0
25106	1507	832.0433	541.4965	0.5337471	0.3786912	555.9512	4.079427	0	814.627	518.9872	0.3722251	0.3801523	554.5042	4.137921	0	42	823	530						Frog_fixed.avi	0
25122	1508	836.7565	541.5729	0.5341511	0.3786536	556.1276	4.100419	0	815.9561	518.0719	0.3725816	0.3799429	554.699	4.160649	0	42	826	530						Frog_fixed.avi	0
25139	1509	833.1758	541.4999	0.5345401	0.3785275	556.2559	4.116391	0	816.7181	511.7526	0.3729564	0.3797561	554.778	4.168847	0	42	825	527						Frog_fixed.avi	0
25156	1510	834.6685	539.4799	0.5349109	0.3784145	556.0762	4.110583	0	818.5419	515.1753	0.3733552	0.379449	554.6307	4.18274	0	42	827	527						Frog_fixed.avi	0
25172	1511	834.0833	542.5963	0.5352725	0.3783995	555.9189	4.114043	0	820.3396	513.6738	0.3737102	0.3793545	554.5629	4.192551	0	42	827	528						Frog_fixed.avi	0
25189	1512	839.6655	539.5264	0.5353721	0.3785373	555.8903	4.129121	0	837.309	518.6106	0.3738946	0.3794338	554.7077	4.205169	0	43	838	529						Frog_fixed.avi	0
25206	1513	894.0536	550.5236	0.5352735	0.3788841	555.8146	4.158502	0	886.5671	518.1161	0.3738266	0.3798148	554.8576	4.200727	0	43	890	534						Frog_fixed.avi	0
25222	1514	883.436	545.6354	0.5353413	0.3792299	555.8473	4.134031	0	876.1911	519.9698	0.3738599	0.3800988	554.8937	4.205842	0	43	880	533						Frog_fixed.avi	0
25239	1515	893.2607	547.1042	0.5353201	0.3796369	555.828	4.167396	0	886.8839	516.4124	0.3738373	0.3805881	554.8466	4.204733	0	43	890	532						Frog_fixed.avi	0
25256	1516	895.0009	547.5848	0.5352909	0.380033	555.9087	4.175746	0	883.4442	527.5874	0.3737796	0.3809045	554.6674	4.205801	0	43	889	538						Frog_fixed.avi	0
25272	1517	898.5388	544.7587	0.5352411	0.380453	555.8832	4.190968	0	886.6391	514.7564	0.3736947	0.3814687	554.8507	4.211623	0	43	893	530						Frog_fixed.avi	0
25289	1518	900.6597	550.9076	0.5351867	0.3807392	555.9985	4.184921	0	887.7019	516.072	0.3736395	0.381923	554.9351	4.2254	0	43	894	533						Frog_fixed.avi	0
25306	1519	904.3901	542.9164	0.5351614	0.3812259	556.1167	4.193574	0	890.3787	519.3981	0.3736029	0.3823222	555.0194	4.228863	0	43	897	531						Frog_fixed.avi	0
25322	1520	900.7191	555.1445	0.5351211	0.3815153	556.1298	4.179078	0	889.3214	514.6818	0.3735414	0.3827926	555.2233	4.23205	0	43	895	535						Frog_fixed.avi	0
25339	1521	903.3889	543.5696	0.5351201	0.3819932	556.1896	4.192093	0	893.3177	521.634	0.37354	0.383142	555.2226	4.249463	0	43	898	533						Frog_fixed.avi	0
25356	1522	902.3031	550.0902	0.5351396	0.3822559	556.1421	4.186884	0	888.363	512.1375	0.3735542	0.3835193	555.2591	4.24435	0	43	895	531						Frog_fixed.avi	0
25372	1523	899.8379	553.5704	0.5352271	0.3825784	556.0661	4.185866	0	893.2396	511.9575	0.373693	0.3837967	555.1682	4.255315	0	43	897	533						Frog_fixed.avi	0
25389	1524	897.1698	548.2014	0.5353568	0.3827969	556.0211	4.186185	0	893.1301	518.3444	0.3738772	0.3838629	555.2545	4.253573	0	43	895	533						Frog_fixed.avi	0
25406	1525	903.0277	544.5516	0.5356097	0.3828875	556.2759	4.190997	0	887.9347	513.485	0.3740411	0.3837743	555.3566	4.279298	0	43	895	529						Frog_fixed.avi	0
25422	1526	869.9273	527.2579	0.5360402	0.3827332	556.4993	4.192143	0	869.6945	504.9293	0.374599	0.3832361	555.4767	4.278441	0	44	870	516						Frog_fixed.avi	0
25439	1527	860.627	517.6154	0.5365894	0.38249	556.4472	4.189278	0	864.9734	482.1344	0.3753955	0.3826369	555.226	4.269654	0	44	863	500						Frog_fixed.avi	0
25455	1528	871.6816	529.9431	0.5373917	0.3823816	556.5576	4.191559	0	854.7714	486.0215	0.3760235	0.382133	555.2736	4.264937	0	44	863	508						Frog_fixed.avi	0
25472	1529	865.371	525.9494	0.5383239	0.3822951	556.8007	4.182642	0	855.8696	483.6272	0.3769884	0.3814214	555.2155	4.26594	0	44	861	505						Frog_fixed.avi	0
25489	1530	866.0101	525.2386	0.5393834	0.3822113	556.9258	4.207215	0	854.5973	483.6594	0.3780934	0.3806627	555.0013	4.258383	0	44	860	504						Frog_fixed.avi	0
25505	1531	860.4385	521.0942	0.5404977	0.3821028	556.8791	4.18453	0	858.8876	484.942	0.3793268	0.3798445	554.9833	4.271342	0	44	860	503						Frog_fixed.avi	0
25522	1532	866.4696	519.6656	0.5417224	0.3820081	557.3864	4.19164	0	852.9383	485.7295	0.3804975	0.3789798	554.9308	4.272354	0	44	860	503						Frog_fixed.avi	0
25539	1533	857.86	515.6069	0.5428882	0.381891	557.2368	4.196759	0	857.7458	483.5298	0.3817835	0.3780678	554.6412	4.255686	0	44	858	500						Frog_fixed.avi	0
25555	1534	863.5174	523.2685	0.5441274	0.3816521	557.5757	4.203784	0	855.3916	487.1035	0.3829919	0.3770155	554.5166	4.260775	0	44	859	505						Frog_fixed.avi	0
25572	1535	857.3577	525.7076	0.5453201	0.3814349	557.4935	4.202446	0	859.0412	484.4835	0.3842534	0.3759826	554.3501	4.268981	0	44	858	505						Frog_fixed.avi	0
25589	1536	830.3314	531.6616	0.5468574	0.3814101	558.4326	4.220028	0	832.457	493.0506	0.3857667	0.3750849	554.3124	4.267802	0	44	831	512						Frog_fixed.avi	0
25605	1537	632.5747	672.501	0.5492215	0.3825811	558.2463	4.198236	0	620.5503	662.8382	0.3887171	0.375294	553.6687	4.286232	0	45	627	668						Frog_fixed.avi	0
25622	1538	508.1797	819.7875	0.5516337	0.3843244	558.5699	4.165099	0	471.7299	812.0112	0.391849	0.3758842	553.0533	4.258915	0	45	490	816						Frog_fixed.avi	0
25639	1539	400.4488	876.1729	0.5538743	0.3851009	558.8871	4.167124	0	367.7288	867.3845	0.3943265	0.3756347	552.6827	4.256218	0	45	384	872						Frog_fixed.avi	0
25655	1540	402.7704	882.9847	0.5558478	0.3855976	559.0514	4.163377	0	368.5959	869.777	0.3961307	0.3747424	552.71	4.246699	0	45	386	876						Frog_fixed.avi	0
25672	1541	396.5582	891.0078	0.5577757	0.3861855	559.2314	4.156892	0	359.1808	878.0499	0.3981228	0.3739546	552.4599	4.224985	0	45	378	885						Frog_fixed.avi	0
25689	1542	400.0601	884.6917	0.5597179	0.3868009	559.4582	4.143005	0	362.7575	873.9973	0.4001878	0.3731593	552.148	4.2318	0	45	381	879						Frog_fixed.avi	0
25705	1543	401.0385	889.2065	0.5616059	0.3873214	559.7078	4.151326	0	358.4295	881.1609	0.4022214	0.3723163	551.9258	4.23563	0	45	380	885						Frog_fixed.avi	0
25722	1544	398.2606	890.2212	0.5633939	0.3878666	560.0818	4.137238	0	353.3664	877.5991	0.4041646	0.3715817	551.6824	4.232314	0	45	376	884						Frog_fixed.avi	0
25739	1545	394.3726	886.9999	0.5649538	0.3884611	560.2546	4.13649	0	354.988	875.6971	0.4059796	0.3709131	551.3533	4.232584	0	45	375	881						Frog_fixed.avi	0
25755	1546	396.0944	889.0895	0.566397	0.3889292	560.3583	4.14687	0	349.5764	877.8148	0.4075431	0.3702315	551.1467	4.237259	0	45	373	883						Frog_fixed.avi	0
25772	1547	396.4181	887.0529	0.567596	0.3893321	560.4261	4.135625	0	355.5737	875.6578	0.4089583	0.3696052	551.1058	4.235111	0	45	376	881						Frog_fixed.avi	0
25789	1548	396.6181	889.1872	0.5686304	0.3895744	560.4908	4.135064	0	354.3994	878.0574	0.410135	0.3689848	550.7759	4.22697	0	45	376	884						Frog_fixed.avi	0
25805	1549	397.2405	890.2333	0.5694198	0.3898005	560.5085	4.12413	0	356.9832	875.2708	0.4110725	0.3685429	550.7219	4.223924	0	45	377	883						Frog_fixed.avi	0
25822	1550	395.686	888.148	0.5700065	0.3900459	560.4364	4.108292	0	352.205	879.6343	0.4117297	0.368177	550.4926	4.199979	0	45	374	884						Frog_fixed.avi	0
25839	1551	328.5167	889.9946	0.5707024	0.3902673	560.7667	4.108636	0	299.6819	885.2152	0.4126213	0.3680584	550.5009	4.187417	0	46	314	888						Frog_fixed.avi	0
25855	1552	242.4691	869.4964	0.5713534	0.3903994	560.9177	4.041497	0	204.4371	855.7036	0.4136879	0.3680343	550.2967	4.154363	0	46	223	863						Frog_fixed.avi	0
25872	1553	253.4537	873.4154	0.5715843	0.3907759	561.1859	4.029382	0	214.848	863.7174	0.4138895	0.3681478	550.3079	4.144394	0	46	234	869						Frog_fixed.avi	0
25889	1554	240.7931	870.439	0.571742	0.3910656	561.0991	4.013274	0	196.503	859.5153	0.4140206	0.3684646	550.2458	4.100478	0	46	219	865						Frog_fixed.avi	0
25905	1555	247.2313	877.6857	0.5718493	0.3912669	560.9081	3.976387	0	199.4536	858.2101	0.4141251	0.3686795	550.1333	4.072878	0	46	223	868						Frog_fixed.avi	0
25922	1556	245.7661	876.3124	0.5718884	0.3914052	560.8141	3.952203	0	199.6002	861.2937	0.4141546	0.3688602	550.1618	4.055566	0	46	223	869						Frog_fixed.avi	0
25938	1557	244.7547	874.9182	0.5719	0.3914372	560.7764	3.933533	0	198.5682	861.662	0.4141372	0.368927	550.0448	4.037457	0	46	222	868						Frog_fixed.avi	0
25955	1558	247.5762	875.5504	0.5718811	0.3913701	560.6999	3.919938	0	199.3092	858.7389	0.4140956	0.3689205	549.8848	4.024998	0	46	223	867						Frog_fixed.avi	0
25972	1559	247.6579	878.223	0.5718013	0.3912196	560.644	3.922671	0	197.7038	861.7732	0.4139809	0.3687823	549.6735	4.004677	0	46	223	870						Frog_fixed.avi	0
25988	1560	250.4674	875.0982	0.571679	0.3910184	560.3893	3.909318	0	200.0762	858.1097	0.4138286	0.3684889	549.6923	3.99396	0	46	225	867						Frog_fixed.avi	0
26005	1561	244.4826	880.0125	0.5714973	0.390487	560.3737	3.899555	0	194.7202	858.7975	0.4135836	0.3680341	549.6538	3.969074	0	46	220	869						Frog_fixed.avi	0
26022	1562	247.0798	871.9327	0.5713441	0.3901725	560.4482	3.888211	0	202.6357	863.4847	0.413415	0.3675302	549.4599	3.974215	0	46	225	868						Frog_fixed.avi	0
26038	1563	249.7748	880.0432	0.5711794	0.3897235	560.1153	3.882418	0	197.3962	860.9586	0.413212	0.3671077	549.4506	3.943625	0	46	224	871						Frog_fixed.avi	0
26055	1564	246.5985	879.9396	0.5710338	0.3895846	560.1745	3.883347	0	196.2425	861.4429	0.4130392	0.3668007	549.3882	3.93932	0	46	221	871						Frog_fixed.avi	0
26072	1565	244.8488	874.8492	0.5709259	0.3894723	560.2278	3.865792	0	200.3433	861.1407	0.4129574	0.3665699	549.2942	3.917969	0	46	223	868						Frog_fixed.avi	0
26088	1566	250.7386	877.265	0.5708621	0.3894616	560.2981	3.857139	0	195.6338	861.9185	0.4128607	0.3664723	549.3281	3.894186	0	46	223	870						Frog_fixed.avi	0
26105	1567	244.9751	878.528	0.5707683	0.3895696	560.1483	3.829367	0	196.8802	865.6085	0.4127508	0.3665037	549.314	3.887521	0	46	221	872						Frog_fixed.avi	0
26122	1568	248.428	882.2394	0.5706446	0.3897965	559.9454	3.828683	0	193.1115	865.6915	0.4126048	0.3666344	549.409	3.852797	0	46	221	874						Frog_fixed.avi	0
26138	1569	243.6225	870.8241	0.5704786	0.390147	560.0908	3.777289	0	198.7653	863.2401	0.4124559	0.3668735	549.2946	3.829745	0	46	221	867						Frog_fixed.avi	0
26155	1570	243.8336	881.8669	0.5702059	0.3904245	560.0414	3.770183	0	193.1325	867.4353	0.4121737	0.3670734	549.3047	3.804912	0	46	218	875						Frog_fixed.avi	0
26172	1571	245.8576	878.6642	0.569927	0.3908152	560.1815	3.73678	0	196.8383	869.1094	0.4118627	0.3673238	549.289	3.781536	0	46	221	874						Frog_fixed.avi	0
26188	1572	245.0368	877.9919	0.5696113	0.3911493	559.9834	3.705129	0	194.5768	867.243	0.4115109	0.3675669	549.3892	3.758522	0	46	220	873						Frog_fixed.avi	0
26205	1573	267.4291	885.4494	0.5691053	0.3913857	559.6588	3.680447	0	228.431	874.457	0.4109716	0.3678153	549.4205	3.739336	0	46	248	880						Frog_fixed.avi	0
26222	1574	405.1815	887.3672	0.5679653	0.391575	559.3903	3.671047	0	361.2294	879.1524	0.4097631	0.3679138	549.4623	3.716135	0	47	383	883						Frog_fixed.avi	0
26238	1575	507.0311	875.8674	0.5668142	0.3915015	559.5743	3.656473	0	462.9811	865.2043	0.4085857	0.3679207	549.6582	3.697274	0	47	485	871						Frog_fixed.avi	0
26255	1576	525.9199	878.0633	0.5664318	0.3917351	559.5491	3.658808	0	470.1635	872.2022	0.4081399	0.368088	549.7854	3.676649	0	47	498	875						Frog_fixed.avi	0
26272	1577	535.0689	879.5187	0.5662134	0.3919739	559.493	3.639888	0	484.7894	866.9233	0.4079041	0.3684354	549.8194	3.672981	0	47	510	873						Frog_fixed.avi	0
26288	1578	539.4136	878.5029	0.5660309	0.3921759	559.5487	3.623973	0	478.737	870.1799	0.4075744	0.3687323	549.7869	3.654448	0	47	509	874						Frog_fixed.avi	0
26305	1579	535.9526	872.7618	0.5657268	0.3924554	559.4188	3.619419	0	479.6191	869.6343	0.4072317	0.3689819	550.0868	3.636117	0	47	508	871						Frog_fixed.avi	0
26322	1580	539.4832	875.24	0.5654756	0.3926704	559.5676	3.611502	0	482.4236	867.8449	0.4069166	0.3693576	550.0037	3.648197	0	47	511	872						Frog_fixed.avi	0
26338	1581	537.1394	879.2365	0.5651824	0.3929422	559.5607	3.61189	0	481.4189	870.2095	0.4066325	0.3696986	550.0879	3.647525	0	47	509	875						Frog_fixed.avi	0
26355	1582	540.8385	870.1578	0.5650005	0.3933135	559.6502	3.596028	0	481.5695	868.0197	0.4063233	0.3701446	550.321	3.638779	0	47	511	869						Frog_fixed.avi	0
26371	1583	537.7516	876.1001	0.5647388	0.393616	559.6967	3.59833	0	483.4325	870.1681	0.4061084	0.3705284	550.335	3.644908	0	47	511	873						Frog_fixed.avi	0
26388	1584	542.4451	874.9489	0.564579	0.3939434	559.7625	3.598486	0	479.4782	869.3933	0.40584	0.3709321	550.4154	3.644863	0	47	511	872						Frog_fixed.avi	0
26405	1585	539.9054	875.2845	0.5643926	0.3941955	559.8088	3.602592	0	485.6826	870.6126	0.4056612	0.3711912	550.5519	3.65426	0	47	513	873						Frog_fixed.avi	0
26421	1586	541.2249	876.5445	0.5642274	0.3942584	559.7822	3.588357	0	478.9288	872.7504	0.405423	0.3713599	550.6705	3.651743	0	47	510	875						Frog_fixed.avi	0
26438	1587	540.7559	877.6206	0.5640977	0.3942946	559.8455	3.580853	0	483.3873	872.7106	0.4052752	0.371515	550.5925	3.647987	0	47	512	875						Frog_fixed.avi	0
26455	1588	544.308	879.3672	0.5639578	0.3943298	559.9262	3.572344	0	485.3718	866.7316	0.405076	0.3717136	550.8353	3.64678	0	47	515	873						Frog_fixed.avi	0
26471	1589	539.3235	876.9692	0.5637735	0.3943604	559.9513	3.549661	0	480.0692	872.2926	0.404847	0.371888	550.8331	3.620001	0	47	510	875						Frog_fixed.avi	0
26488	1590	543.5175	879.0724	0.563594	0.3943438	559.9645	3.535898	0	485.4745	871.7264	0.4046457	0.3720531	550.938	3.618406	0	47	514	875						Frog_fixed.avi	0
26505	1591	543.0022	875.6016	0.563371	0.3942955	559.9671	3.498928	0	486.8073	875.1941	0.4043669	0.3722306	550.9961	3.602666	0	47	515	875						Frog_fixed.avi	0
26521	1592	544.126	876.1678	0.5630904	0.3942744	560.046	3.489143	0	485.0488	871.6458	0.4040425	0.3724903	551.3221	3.59837	0	47	515	874						Frog_fixed.avi	0
26538	1593	542.7864	875.3273	0.5628101	0.3942412	560.0581	3.481575	0	484.6592	872.244	0.4037238	0.3726654	551.1685	3.601465	0	47	514	874						Frog_fixed.avi	0
26555	1594	547.8832	876.1174	0.5625739	0.3942051	560.0804	3.483362	0	483.7054	871.9243	0.4034197	0.3728625	551.3146	3.593923	0	47	516	874						Frog_fixed.avi	0
26571	1595	572.4752	866.353	0.5620902	0.393821	559.9871	3.467783	0	528.0714	861.1918	0.402705	0.3727165	551.2875	3.613445	0	47	550	864						Frog_fixed.avi	0
26588	1596	709.9203	716.1921	0.5602343	0.3917041	560.24	3.478088	0	717.5037	698.0065	0.401035	0.3710359	552.1686	3.609348	0	48	714	707						Frog_fixed.avi	0
26605	1597	-1280	-1024	-1	-1	-1	-1	4	845.7162	623.3929	0.3995408	0.3688352	552.1978	3.529705	0	48	846	623						Frog_fixed.avi	0
26621	1598	-1280	-1024	-1	-1	-1	-1	4	-1280	-1024	-1	-1	-1	-1	4	48	0	0						Frog_fixed.avi	0
26638	1599	-1280	-1024	-1	-1	-1	-1	4	-1280	-1024	-1	-1	-1	-1	4	48	0	0						Frog_fixed.avi	0
26655	1600	-1280	-1024	-1	-1	-1	-1	4	875.5712	494.9871	0.3974676	0.3683542	552.2016	3.622766	0	48	876	495						Frog_fixed.avi	0
26671	1601	865.8162	555.9368	0.5560718	0.3866931	560.24	3.512067	0	869.1609	490.0365	0.396861	0.3686401	553.4518	3.640304	0	48	867	523						Frog_fixed.avi	0
26688	1602	882.1332	534.9945	0.5557047	0.3865373	560.5465	3.53859	0	870.7931	485.176	0.3962701	0.3689296	553.3727	3.669449	0	48	876	510						Frog_fixed.avi	0
26705	1603	879.697	529.8149	0.5553439	0.3866493	560.5465	3.563708	0	869.6713	481.1703	0.3957208	0.3692408	553.4422	3.699039	0	48	875	505						Frog_fixed.avi	0
26721	1604	-1280	-1024	-1	-1	-1	-1	4	-1280	-1024	-1	-1	-1	-1	4	48	0	0						Frog_fixed.avi	0
26738	1605	884.4751	523.2011	0.5547998	0.3867374	560.5465	3.607773	0	865.7309	485.2766	0.3948442	0.3695175	553.3574	3.729035	0	48	875	504						Frog_fixed.avi	0
26755	1606	884.9942	526.9767	0.5546523	0.386891	560.5465	3.646007	0	869.8398	486.8413	0.3946753	0.3696569	553.3876	3.755796	0	48	877	507						Frog_fixed.avi	0
26771	1607	887.3655	516.4223	0.5546286	0.3872779	560.5465	3.674655	0	864.1705	481.129	0.3945362	0.3698797	553.5811	3.757693	0	48	876	499						Frog_fixed.avi	0
26788	1608	862.3375	526.7626	0.5544195	0.3876685	560.5465	3.7051	0	864.0862	480.6779	0.3945146	0.3699462	553.5533	3.780461	0	48	863	504						Frog_fixed.avi	0
26805	1609	841.4063	542.2838	0.554462	0.3880288	559.4384	3.700752	0	862.835	478.3706	0.3946267	0.37028	553.0211	3.774837	0	48	852	510						Frog_fixed.avi	0
26821	1610	865.6867	536.6886	0.5545835	0.3880957	559.3186	3.729964	0	864.9738	491.1039	0.3946614	0.3696169	553.2252	3.795125	0	48	865	514						Frog_fixed.avi	0
26838	1611	867.7148	532.2766	0.554762	0.3883498	559.3717	3.760634	0	863.319	486.3433	0.3947787	0.3694266	553.1022	3.814135	0	48	866	509						Frog_fixed.avi	0
26855	1612	866.9319	527.402	0.5549135	0.3884063	559.1605	3.766265	0	858.0626	483.5902	0.3949153	0.3690957	553.054	3.836843	0	48	862	505						Frog_fixed.avi	0
26871	1613	870.8708	524.9367	0.5552049	0.3884244	559.1667	3.788981	0	863.9422	487.2538	0.3952293	0.3686917	552.8696	3.847563	0	48	867	506						Frog_fixed.avi	0
26888	1614	866.7294	530.4517	0.5553976	0.3884239	559.0887	3.820356	0	858.15	482.4928	0.3954154	0.3684797	552.829	3.865904	0	48	862	506						Frog_fixed.avi	0
26905	1615	869.3396	526.4225	0.5556822	0.3884725	558.9529	3.81719	0	862.6948	481.4067	0.3957309	0.3683461	552.6659	3.882709	0	48	866	504						Frog_fixed.avi	0
26921	1616	872.1985	531.2376	0.5559096	0.3885212	558.7605	3.844034	0	858.6457	480.2177	0.3958766	0.368347	552.6949	3.900484	0	49	865	506						Frog_fixed.avi	0
26938	1617	915.8347	570.3891	0.5558712	0.3887122	558.7892	3.864532	0	901.6175	520.2962	0.3959102	0.3686961	552.4172	3.905981	0	49	909	545						Frog_fixed.avi	0
26954	1618	895.4712	573.6147	0.5559384	0.3889962	558.5886	3.879648	0	881.7614	518.9022	0.3959447	0.369063	552.2909	3.924927	0	49	889	546						Frog_fixed.avi	0
26971	1619	899.9005	572.3375	0.5559942	0.3892032	558.3087	3.892647	0	885.5286	521.0844	0.395884	0.3693268	552.4069	3.933519	0	49	893	547						Frog_fixed.avi	0
26988	1620	901.4574	576.9382	0.5559642	0.3893272	558.2347	3.89874	0	885.3334	527.7444	0.3958023	0.3695527	552.2228	3.939363	0	49	893	552						Frog_fixed.avi	0
27004	1621	906.4946	572.3911	0.5559006	0.3894895	558.1682	3.918522	0	881.8199	519.9663	0.3956566	0.3699589	551.8845	3.94471	0	49	894	546						Frog_fixed.avi	0
27021	1622	897.5496	576.1296	0.5557306	0.3895728	557.8605	3.91644	0	887.9144	522.1406	0.3955447	0.3702284	551.7917	3.951122	0	49	893	549						Frog_fixed.avi	0
27038	1623	901.2029	575.7204	0.5556241	0.3895628	557.7272	3.935858	0	884.9756	525.3656	0.3953517	0.3703381	551.738	3.971448	0	49	893	551						Frog_fixed.avi	0
27054	1624	902.5787	572.7988	0.5555275	0.3895027	557.871	3.937586	0	880.8241	526.2427	0.3951486	0.3703998	551.6691	3.989986	0	49	892	550						Frog_fixed.avi	0
27071	1625	902.4409	578.0613	0.5554701	0.3893214	557.7604	3.961207	0	888.2773	522.2672	0.3950742	0.3703933	551.563	3.991278	0	49	895	550						Frog_fixed.avi	0
27088	1626	901.2994	573.5157	0.5554118	0.389067	557.5408	3.962612	0	889.6398	520.0626	0.3950045	0.3703036	551.4041	3.990994	0	49	895	547						Frog_fixed.avi	0
27104	1627	904.4296	573.0148	0.5554092	0.3888011	557.329	3.97527	0	886.9614	516.5071	0.3949517	0.3701855	551.2518	4.026278	0	49	896	545						Frog_fixed.avi	0
27121	1628	903.3972	569.392	0.5554561	0.3884135	557.0356	3.974398	0	886.3605	518.7482	0.3949222	0.369992	551.0593	4.019411	0	49	895	544						Frog_fixed.avi	0
27138	1629	903.7733	568.9326	0.5554744	0.3881171	556.9291	3.978899	0	886.9794	527.3244	0.3948981	0.3696396	550.8893	4.008729	0	49	895	548						Frog_fixed.avi	0
27154	1630	902.7549	574.9352	0.5554959	0.3876448	556.7674	3.989835	0	883.3259	523.6526	0.3948525	0.3694589	550.8817	4.023879	0	49	893	549						Frog_fixed.avi	0
27171	1631	901.4376	578.7087	0.55547	0.3872546	556.5595	3.991474	0	884.3832	522.521	0.3948202	0.3692582	550.8574	4.035569	0	49	893	551						Frog_fixed.avi	0
27188	1632	898.5868	569.7972	0.5554179	0.3869506	556.3016	3.987059	0	885.0762	526.1154	0.3947534	0.3688629	550.7982	4.031919	0	49	892	548						Frog_fixed.avi	0
27204	1633	899.6052	579.3208	0.555392	0.3865536	556.2332	3.988028	0	882.5214	524.5056	0.3946803	0.3686382	550.7039	4.041424	0	49	891	552						Frog_fixed.avi	0
27221	1634	900.7699	576.6785	0.5553703	0.3863088	556.1102	3.994323	0	880.1173	519.9086	0.3945629	0.3683683	550.671	4.028125	0	49	890	548						Frog_fixed.avi	0
27238	1635	902.4225	575.0832	0.5553566	0.3859425	556.0456	3.98405	0	877.5208	528.8071	0.3944937	0.3679478	550.4277	4.03795	0	49	890	552						Frog_fixed.avi	0
27254	1636	899.4113	578.8802	0.5553686	0.3856472	555.8727	3.995575	0	880.2606	524.0357	0.3944684	0.3676935	550.3188	4.048438	0	49	890	551						Frog_fixed.avi	0
27271	1637	900.6846	576.3547	0.5554447	0.3852937	555.6533	4.002535	0	881.7236	528.5074	0.3944727	0.3671837	550.1878	4.035973	0	49	891	552						Frog_fixed.avi	0
27288	1638	898.0207	578.5347	0.555527	0.3848498	555.5345	4.007998	0	880.902	525.7488	0.3945245	0.3668666	550.0668	4.064734	0	49	889	552						Frog_fixed.avi	0
27304	1639	895.9557	575.2101	0.5556741	0.3844988	555.1393	4.016065	0	882.9443	533.367	0.3946479	0.366377	549.6611	4.057838	0	49	889	554						Frog_fixed.avi	0
27321	1640	901.8149	584.7953	0.5558698	0.3841708	555.2391	4.018841	0	883.9929	526.124	0.3947548	0.3661884	549.4823	4.063474	0	49	893	555						Frog_fixed.avi	0
27337	1641	898.8083	582.1105	0.5560114	0.3840705	554.9312	4.028868	0	884.1472	522.4895	0.3948587	0.36611	549.5401	4.069122	0	49	891	552						Frog_fixed.avi	0
27354	1642	899.9314	583.9614	0.5561415	0.3840804	554.5785	4.030754	0	883.8809	527.5189	0.3949391	0.3661186	549.4844	4.078986	0	49	892	556						Frog_fixed.avi	0
27371	1643	896.4635	588.1202	0.5562106	0.3841393	554.4587	4.056394	0	886.4055	527.3624	0.3950577	0.3661836	549.1187	4.089413	0	49	891	558						Frog_fixed.avi	0
27388	1644	896.0084	577.8127	0.5562573	0.3842951	554.3102	4.054886	0	890.597	526.34	0.3950712	0.3662477	548.9617	4.09903	0	49	893	552						Frog_fixed.avi	0
27404	1645	899.5218	578.0466	0.5563022	0.3844399	554.0065	4.066841	0	889.9095	529.1442	0.3950709	0.3663006	548.6953	4.116165	0	49	895	554						Frog_fixed.avi	0
27421	1646	898.0914	581.554	0.5563259	0.3845296	553.8112	4.083382	0	890.0162	532.6128	0.3950538	0.3663733	548.5	4.104965	0	49	894	557						Frog_fixed.avi	0
27438	1647	897.2203	576.5992	0.5563555	0.3846255	553.6761	4.088916	0	887.5396	531.4352	0.3950368	0.366484	548.2447	4.129426	0	49	892	554						Frog_fixed.avi	0
27454	1648	897.1776	577.0885	0.5564045	0.3846653	553.4842	4.086567	0	887.3636	532.7419	0.3950433	0.3665235	548.1046	4.131085	0	49	892	555						Frog_fixed.avi	0
27471	1649	897.0652	575.5844	0.5564504	0.3845819	553.3559	4.080933	0	887.3477	533.7405	0.3950691	0.3664807	548.018	4.147936	0	49	892	555						Frog_fixed.avi	0
27487	1650	897.7538	578.082	0.5565425	0.3843913	553.3531	4.093304	0	888.2753	535.2997	0.395126	0.3663445	548.0586	4.15934	0	49	893	557						Frog_fixed.avi	0
27504	1651	903.092	583.8179	0.5567036	0.3841577	553.2535	4.103424	0	886.9312	533.5242	0.3951897	0.3661987	547.9703	4.165501	0	49	895	559						Frog_fixed.avi	0
27521	1652	900.6968	578.0829	0.5568258	0.3839523	553.0256	4.113233	0	893.1652	528.7068	0.3953504	0.365986	547.7002	4.1693	0	49	897	553						Frog_fixed.avi	0
27537	1653	895.1919	575.9272	0.5569209	0.3836631	552.9132	4.115516	0	893.3914	537.8346	0.3954543	0.3655672	547.6053	4.174906	0	49	894	557						Frog_fixed.avi	0
27554	1654	898.0852	583.4399	0.5570575	0.3832937	552.5778	4.130116	0	890.3149	533.2456	0.3955404	0.3652928	547.5633	4.183551	0	49	894	558						Frog_fixed.avi	0
27571	1655	898.3922	577.1909	0.5571585	0.3829657	552.354	4.126919	0	887.7542	537.2631	0.3955816	0.3647985	547.4256	4.18536	0	49	893	557						Frog_fixed.avi	0
27587	1656	899.1035	577.405	0.557222	0.382542	552.4244	4.124304	0	893.8358	532.4019	0.3956492	0.3644844	547.2338	4.189219	0	49	896	555						Frog_fixed.avi	0
27604	1657	895.0909	580.7778	0.5572072	0.3821919	552.22	4.125979	0	890.3568	540.4037	0.3956387	0.363971	547.1019	4.176979	0	49	893	561						Frog_fixed.avi	0
27621	1658	895.7551	586.2225	0.5572284	0.3818089	552.1428	4.130727	0	893.617	532.931	0.3956286	0.3637137	547.0213	4.194553	0	49	895	560						Frog_fixed.avi	0
27637	1659	893.1896	583.7435	0.5572208	0.3816481	551.9797	4.126391	0	894.3625	530.4138	0.3956363	0.3634157	546.9434	4.188791	0	49	894	557						Frog_fixed.avi	0
27654	1660	900.9253	581.5066	0.5573572	0.381528	551.9682	4.129424	0	893.0109	538.6895	0.3956825	0.3631199	546.7759	4.193753	0	49	897	560						Frog_fixed.avi	0
27671	1661	904.2168	579.0682	0.557476	0.3813761	551.8127	4.141371	0	896.2888	528.9483	0.3957698	0.3628967	546.613	4.190191	0	49	900	554						Frog_fixed.avi	0
27687	1662	898.0092	585.2536	0.5576076	0.3810762	551.6587	4.142433	0	889.3219	537.7868	0.3958616	0.3624471	546.4659	4.193921	0	49	894	562						Frog_fixed.avi	0
27704	1663	898.5637	584.5375	0.5578316	0.3808661	551.2822	4.14489	0	891.1604	531.2413	0.396085	0.3620957	546.3629	4.202116	0	49	895	558						Frog_fixed.avi	0
27721	1664	899.2959	584.6518	0.5580916	0.380594	551.4074	4.142488	0	893.5492	536.5468	0.3962909	0.3615359	546.3137	4.201498	0	49	896	561						Frog_fixed.avi	0
27737	1665	897.2731	588.5557	0.5583186	0.3802336	551.0125	4.136289	0	889.9279	530.053	0.3964926	0.3612133	546.0319	4.202188	0	49	894	559						Frog_fixed.avi	0
27754	1666	901.99	581.0067	0.5586298	0.3800373	551.1343	4.135269	0	893.9099	537.9535	0.3967056	0.3607086	546.0189	4.200854	0	49	898	559						Frog_fixed.avi	0
27771	1667	897.6452	593.826	0.558785	0.3793605	551.1408	4.159039	0	893.5549	533.7329	0.3967219	0.3600833	546.1558	4.193402	0	49	896	564						Frog_fixed.avi	0
27787	1668	-1280	-1024	-1	-1	-1	-1	4	-1280	-1024	-1	-1	-1	-1	4	49	0	0						Frog_fixed.avi	0
27804	1669	-1280	-1024	-1	-1	-1	-1	4	-1280	-1024	-1	-1	-1	-1	4	49	0	0						Frog_fixed.avi	0
27821	1670	-1280	-1024	-1	-1	-1	-1	4	-1280	-1024	-1	-1	-1	-1	4	49	0	0						Frog_fixed.avi	0
27837	1671	-1280	-1024	-1	-1	-1	-1	4	-1280	-1024	-1	-1	-1	-1	4	49	0	0						Frog_fixed.avi	0
27854	1672	896.5398	576.9084	0.5595271	0.3782607	551.1408	4.024488	0	890.5362	488.3096	0.3977767	0.3588186	546.1557	4.188116	0	50	894	533						Frog_fixed.avi	0
27870	1673	899.4312	544.0476	0.5598109	0.3787868	550.738	4.127472	0	892.041	491.3023	0.3980518	0.3591023	545.6945	4.224139	0	50	896	518						Frog_fixed.avi	0
27887	1674	905.5173	531.8629	0.5601733	0.3791084	550.6671	4.175107	0	893.1929	485.1182	0.3983142	0.3593566	546.0014	4.223647	0	50	899	508						Frog_fixed.avi	0
27904	1675	904.4478	533.0272	0.5605511	0.3792213	550.7343	4.148716	0	894.9096	479.8814	0.3986319	0.3595339	545.6285	4.260029	0	50	900	506						Frog_fixed.avi	0
27920	1676	-1280	-1024	-1	-1	-1	-1	4	-1280	-1024	-1	-1	-1	-1	4	50	0	0						Frog_fixed.avi	0
27937	1677	902.608	527.9935	0.5612404	0.3794356	550.4252	4.154526	0	897.8076	481.0672	0.3992927	0.3596472	545.8112	4.23321	0	50	900	505						Frog_fixed.avi	0
27954	1678	905.0565	533.2166	0.5616843	0.379464	550.4565	4.167063	0	893.3983	484.812	0.3996795	0.3596454	545.7076	4.232269	0	50	899	509						Frog_fixed.avi	0
27970	1679	904.2538	535.1513	0.5621061	0.3795149	550.5212	4.158221	0	890.2225	486.3386	0.4000894	0.3596324	545.5261	4.22393	0	50	897	511						Frog_fixed.avi	0
27987	1680	901.7759	537.2679	0.562529	0.3796146	550.4926	4.166076	0	892.0089	488.657	0.4005422	0.3596357	545.4957	4.223716	0	50	897	513						Frog_fixed.avi	0
28004	1681	900.7242	537.5817	0.5630116	0.3797382	550.6321	4.149819	0	892.3762	489.0903	0.4010103	0.3596536	545.5417	4.234248	0	50	897	513						Frog_fixed.avi	0
28020	1682	901.3676	533.9545	0.5634913	0.3799974	550.6707	4.157768	0	893.1199	490.0433	0.4014897	0.3596808	545.5774	4.217146	0	50	897	512						Frog_fixed.avi	0
28037	1683	906.5872	532.4828	0.5639746	0.3802269	550.7269	4.175313	0	892.2587	490.3999	0.4019889	0.3597241	545.6066	4.220548	0	50	899	511						Frog_fixed.avi	0
28054	1684	903.851	537.7357	0.5644345	0.3804587	550.7407	4.181976	0	893.0242	492.6981	0.4024948	0.3597886	545.6691	4.24235	0	50	898	515						Frog_fixed.avi	0
28070	1685	902.71	533.9472	0.5649563	0.3808092	551.0159	4.175338	0	893.6132	490.6286	0.4030512	0.3598836	545.8587	4.239058	0	50	898	512						Frog_fixed.avi	0
28087	1686	894.0335	591.5718	0.5654706	0.3816278	550.9435	4.20416	0	875.2913	554.2111	0.4037279	0.3604746	545.9382	4.236412	0	51	885	573						Frog_fixed.avi	0
28104	1687	899.3861	590.4305	0.5660253	0.3819809	551.0294	4.198492	0	881.3226	552.6646	0.4042621	0.3605524	546.0566	4.250126	0	51	890	572						Frog_fixed.avi	0
28120	1688	894.3295	592.2186	0.5666804	0.382212	550.8956	4.210849	0	878.557	556.991	0.4048571	0.3605341	545.9269	4.234956	0	51	886	575						Frog_fixed.avi	0
28137	1689	898.2696	592.9801	0.5673592	0.3823781	551.2653	4.197846	0	882.069	558.2154	0.4055549	0.3605721	546.0925	4.228915	0	51	890	576						Frog_fixed.avi	0
28154	1690	894.4754	594.0505	0.568025	0.3826563	551.1871	4.203174	0	878.0261	562.1743	0.406191	0.3606098	546.2543	4.242119	0	51	886	578						Frog_fixed.avi	0
28170	1691	897.6793	591.7347	0.5687356	0.3831357	551.4195	4.206907	0	880.786	562.9084	0.4068884	0.3607826	546.3575	4.241044	0	51	889	577						Frog_fixed.avi	0
28187	1692	898.0759	593.2175	0.5693603	0.3836286	551.5295	4.199811	0	884.7089	553.6498	0.4075618	0.3612416	546.4628	4.238467	0	51	891	573						Frog_fixed.avi	0
28204	1693	895.7755	590.5214	0.5699105	0.384236	551.6248	4.222288	0	879.124	562.971	0.4081182	0.3615911	546.5075	4.248329	0	51	887	577						Frog_fixed.avi	0
28220	1694	896.0513	594.1179	0.5704033	0.3848381	551.7525	4.226688	0	880.481	558.819	0.408628	0.3622127	546.5974	4.248676	0	51	888	576						Frog_fixed.avi	0
28237	1695	897.5617	595.9731	0.57085	0.3855079	551.8394	4.210428	0	880.7927	556.1831	0.4090846	0.3629087	546.7086	4.259895	0	51	889	576						Frog_fixed.avi	0
28254	1696	895.537	593.3118	0.5712581	0.3861462	552.0171	4.212579	0	882.2643	558.0637	0.4094902	0.3635231	546.9468	4.265406	0	51	889	576						Frog_fixed.avi	0
28270	1697	899.2217	591.928	0.5716506	0.3867608	552.2949	4.22524	0	876.6473	559.8309	0.4098714	0.3641408	547.2656	4.263995	0	51	888	576						Frog_fixed.avi	0
28287	1698	895.8374	590.6718	0.5720524	0.3873311	552.521	4.232656	0	876.9681	560.2836	0.4103267	0.3647219	547.4573	4.267438	0	52	886	575						Frog_fixed.avi	0
28304	1699	870.5482	537.3292	0.5724865	0.3875012	552.5928	4.243171	0	866.9512	509.0581	0.4110633	0.3649024	547.6246	4.278929	0	52	869	523						Frog_fixed.avi	0
28320	1700	877.1913	546.1241	0.5728616	0.3878083	552.7832	4.225597	0	862.6682	501.7202	0.4115812	0.3653786	547.8583	4.270185	0	52	870	524						Frog_fixed.avi	0
28337	1701	872.1359	547.6558	0.5733125	0.3882651	552.8967	4.234438	0	859.4261	502.899	0.4119537	0.3656405	548.216	4.275482	0	52	866	525						Frog_fixed.avi	0
28354	1702	871.9708	546.9686	0.5736767	0.3885613	553.2161	4.225276	0	858.2693	501.3401	0.4123745	0.36597	548.2493	4.273686	0	52	865	524						Frog_fixed.avi	0
28370	1703	870.0273	545.8912	0.5740615	0.3889389	553.2119	4.225795	0	856.0515	504.814	0.4127702	0.3662075	548.2098	4.281283	0	52	863	525						Frog_fixed.avi	0
28387	1704	872.4371	544.2814	0.5744596	0.3892389	553.4673	4.230989	0	857.6815	505.7002	0.4132059	0.3663516	548.5198	4.280282	0	52	865	525						Frog_fixed.avi	0
28404	1705	875.6305	546.7537	0.5748193	0.3895037	553.847	4.223263	0	850.3733	506.325	0.4135387	0.3666672	548.7728	4.279092	0	52	863	527						Frog_fixed.avi	0
28420	1706	868.8403	549.1033	0.5750495	0.3898901	553.7436	4.230227	0	853.7515	505.4824	0.4139212	0.3669221	548.8951	4.269688	0	52	861	527						Frog_fixed.avi	0
28437	1707	871.46	547.0477	0.5752534	0.3901385	553.9312	4.205242	0	851.0762	507.3812	0.4140949	0.3670422	549.1713	4.269385	0	52	861	527						Frog_fixed.avi	0
28453	1708	871.946	545.759	0.5753482	0.390287	554.1989	4.218492	0	853.523	507.5724	0.4142859	0.3671078	549.2712	4.269706	0	52	863	527						Frog_fixed.avi	0
28470	1709	868.1323	544.6832	0.575397	0.3905283	554.274	4.227138	0	854.3578	510.0994	0.414396	0.3671456	549.321	4.266867	0	52	861	527						Frog_fixed.avi	0
28487	1710	868.7873	544.3513	0.5754973	0.3907098	554.5779	4.233439	0	849.5355	512.6068	0.4145081	0.3672273	549.5933	4.244479	0	52	859	528						Frog_fixed.avi	0
28503	1711	870.8625	544.8769	0.575593	0.3908674	554.6177	4.220416	0	849.1619	510.0439	0.4146154	0.3673316	549.8979	4.266296	0	52	860	527						Frog_fixed.avi	0
28520	1712	868.9623	547.0284	0.5756264	0.3909642	554.7107	4.218383	0	844.5178	512.8655	0.4146696	0.3673541	550.0078	4.265793	0	52	857	530						Frog_fixed.avi	0
28537	1713	866.3314	544.56	0.5756652	0.3910189	554.878	4.217103	0	842.2279	513.3848	0.4146919	0.3673169	550.0456	4.261265	0	52	854	529						Frog_fixed.avi	0
28553	1714	866.3049	547.1406	0.5756944	0.3910469	554.9512	4.216391	0	839.7397	516.7641	0.4147262	0.3673218	550.0417	4.263293	0	52	853	532						Frog_fixed.avi	0
28570	1715	863.5474	548.8862	0.5757392	0.391091	554.962	4.214635	0	840.2233	515.0259	0.4148211	0.3673646	549.8887	4.249991	0	52	852	532						Frog_fixed.avi	0
28587	1716	861.3116	548.9056	0.5757771	0.391175	554.9662	4.213197	0	843.5166	510.0586	0.4149258	0.3675765	549.9915	4.251774	0	52	852	529						Frog_fixed.avi	0
28603	1717	856.6778	549.1121	0.5758155	0.391372	554.9985	4.214972	0	841.6951	509.4191	0.4150031	0.3677895	550.0987	4.254623	0	52	849	529						Frog_fixed.avi	0
28620	1718	853.556	554.186	0.575817	0.3915532	555.0212	4.217566	0	837.4203	514.579	0.4150295	0.3679571	550.1687	4.257346	0	52	845	534						Frog_fixed.avi	0
28637	1719	855.3955	550.1768	0.5757307	0.391798	555.1502	4.220591	0	835.7559	516.7051	0.414937	0.3682801	550.1653	4.256916	0	52	846	533						Frog_fixed.avi	0
28653	1720	857.0919	553.6728	0.5755813	0.3920883	555.4124	4.220985	0	828.437	514.0078	0.4147059	0.3686941	550.2918	4.255305	0	52	843	534						Frog_fixed.avi	0
28670	1721	851.4758	553.8315	0.5752797	0.3923728	555.2435	4.209632	0	835.4344	512.9965	0.4145305	0.3690786	550.1966	4.271391	0	52	843	533						Frog_fixed.avi	0
28687	1722	851.5292	556.6054	0.5750343	0.3926898	555.309	4.231919	0	825.44	518.2578	0.4141867	0.3695457	550.3362	4.26146	0	52	838	537						Frog_fixed.avi	0
28703	1723	848.0093	554.4103	0.5747411	0.3930928	555.2707	4.229025	0	830.2497	509.7831	0.4139506	0.3701553	550.3135	4.274355	0	52	839	532						Frog_fixed.avi	0
28720	1724	847.9568	556.5263	0.574491	0.3934397	555.3467	4.239313	0	825.8996	520.4093	0.4136585	0.3705137	550.39	4.259323	0	52	837	538						Frog_fixed.avi	0
28737	1725	843.9601	555.4501	0.5741979	0.3938121	555.4799	4.222536	0	825.6033	514.5884	0.4134062	0.3710539	550.3223	4.277118	0	52	835	535						Frog_fixed.avi	0
28753	1726	845.7416	557.0722	0.5739727	0.394036	555.3336	4.237159	0	824.0323	521.187	0.4131508	0.3712874	550.3988	4.269449	0	52	835	539						Frog_fixed.avi	0
28770	1727	842.3532	557.3353	0.5737637	0.3942145	555.4306	4.232345	0	826.03	513.5186	0.4130029	0.3716678	550.3889	4.27593	0	52	834	535						Frog_fixed.avi	0
28786	1728	845.037	558.8528	0.5736449	0.3943425	555.5835	4.25918	0	816.8533	516.0526	0.4128044	0.3718627	550.4018	4.264694	0	52	831	537						Frog_fixed.avi	0
28803	1729	845.6205	557.7686	0.5735704	0.3944445	555.6338	4.25353	0	817.5281	519.9716	0.4127293	0.3719583	550.4069	4.279329	0	52	832	539						Frog_fixed.avi	0
28820	1730	838.4557	559.0721	0.5733652	0.3945644	555.5303	4.2367	0	823.4724	521.4962	0.4126343	0.3720863	550.4567	4.279836	0	52	831	540						Frog_fixed.avi	0
28836	1731	843.353	557.4278	0.5731408	0.3946059	555.736	4.263377	0	818.1991	523.3674	0.4123352	0.3721728	550.6108	4.277623	0	52	831	540						Frog_fixed.avi	0
28853	1732	838.8606	563.1506	0.5727206	0.3945758	555.7079	4.26555	0	824.8654	526.6355	0.4120306	0.3722293	550.5829	4.299432	0	52	832	545						Frog_fixed.avi	0
28870	1733	833.7808	564.1838	0.5722855	0.3944987	555.7084	4.26771	0	824.9979	520.1154	0.4116279	0.3723426	550.5491	4.294321	0	52	829	542						Frog_fixed.avi	0
28886	1734	842.2991	564.9387	0.5720246	0.39449	555.8397	4.280828	0	819.779	522.346	0.4112302	0.3724218	550.6047	4.295451	0	52	831	544						Frog_fixed.avi	0
28903	1735	840.7718	560.8471	0.5717078	0.3945803	555.7682	4.298019	0	824.0015	517.9344	0.4110407	0.3725672	550.6683	4.288614	0	52	832	539						Frog_fixed.avi	0
28920	1736	842.9707	564.6237	0.5715171	0.3946378	555.8606	4.285942	0	817.7706	518.086	0.4107698	0.3726344	550.6237	4.303231	0	52	830	541						Frog_fixed.avi	0
28936	1737	841.819	562.4688	0.5712397	0.394644	555.8775	4.309521	0	823.7341	517.5863	0.4106109	0.372659	550.7296	4.309251	0	52	833	540						Frog_fixed.avi	0
28953	1738	831.1075	540.4387	0.5709937	0.3943135	555.9924	4.297131	0	821.9056	485.1731	0.4105279	0.3724788	550.9063	4.308918	0	52	827	513						Frog_fixed.avi	0
28970	1739	839.6048	546.6085	0.5707639	0.3942835	556.0292	4.304163	0	818.0668	488.4484	0.4103334	0.372417	550.9368	4.299927	0	52	829	518						Frog_fixed.avi	0
28986	1740	839.6253	542.8315	0.5706534	0.3943351	556.0977	4.314708	0	825.0153	481.391	0.4101619	0.3724915	550.7483	4.323611	0	52	832	512						Frog_fixed.avi	0
29003	1741	842.718	545.0162	0.5705213	0.3943349	556.251	4.304675	0	821.9703	484.4393	0.4099526	0.3725367	551.1434	4.311414	0	52	832	515						Frog_fixed.avi	0
29020	1742	840.4041	543.988	0.5703322	0.3944504	556.2111	4.315121	0	825.2272	483.0699	0.4097972	0.3726578	550.9359	4.320622	0	52	833	514						Frog_fixed.avi	0
29036	1743	843.7991	539.843	0.5701197	0.3946432	556.2084	4.327589	0	826.2908	486.8742	0.4095754	0.3728147	550.9389	4.324918	0	52	835	513						Frog_fixed.avi	0
29053	1744	845.7123	539.2665	0.569808	0.3948174	556.2083	4.336536	0	825.3914	488.3122	0.4092487	0.3730869	550.8046	4.327411	0	52	836	514						Frog_fixed.avi	0
29070	1745	849.1368	539.7386	0.56952	0.3949293	556.3315	4.33829	0	829.8649	477.6889	0.4089046	0.3734321	551.1689	4.332397	0	52	840	509						Frog_fixed.avi	0
29086	1746	848.9404	541.5775	0.5691857	0.3950117	556.243	4.328842	0	831.5	484.2141	0.4085847	0.3735809	551.0742	4.332772	0	52	840	513						Frog_fixed.avi	0
29103	1747	847.6279	544.5177	0.5688985	0.3951338	556.3657	4.336648	0	833.7617	486.0733	0.4082979	0.3738243	551.0936	4.324217	0	52	841	515						Frog_fixed.avi	0
29120	1748	851.0044	545.6766	0.5686627	0.3953348	556.312	4.328617	0	835.0739	475.1731	0.4080074	0.3741919	551.3754	4.344374	0	52	843	510						Frog_fixed.avi	0
29136	1749	853.5017	542.474	0.5684405	0.3955226	556.4546	4.334424	0	839.2332	483.7066	0.4078095	0.3743846	551.2704	4.339976	0	52	846	513						Frog_fixed.avi	0
29153	1750	856.3351	541.8512	0.5681556	0.3956977	556.4211	4.342421	0	836.85	482.8095	0.4074898	0.3746353	551.4614	4.340193	0	52	847	512						Frog_fixed.avi	0
29170	1751	861.3271	545.9664	0.5678808	0.3958889	556.4971	4.340047	0	842.1682	478.5206	0.4072648	0.3750337	551.2795	4.336851	0	52	852	512						Frog_fixed.avi	0
29186	1752	881.2208	543.3632	0.5675088	0.3961186	556.6568	4.34078	0	873.446	482.8803	0.4068896	0.3752956	551.5167	4.346237	0	53	877	513						Frog_fixed.avi	0
29203	1753	928.7542	546.576	0.5669261	0.3964155	556.7571	4.379334	0	915.2197	483.0212	0.4064384	0.3757106	551.773	4.347503	0	53	922	515						Frog_fixed.avi	0
29220	1754	916.3641	544.258	0.566805	0.3965501	556.6085	4.381136	0	913.2981	478.956	0.4063099	0.3759084	551.7793	4.359893	0	53	915	512						Frog_fixed.avi	0
29236	1755	925.6161	545.9348	0.5666919	0.3966579	556.6604	4.35303	0	918.9197	481.5196	0.4062136	0.375977	551.8425	4.359464	0	53	922	514						Frog_fixed.avi	0
29253	1756	925.0946	548.035	0.5666588	0.3968219	556.6738	4.371971	0	917.7809	486.6032	0.4061947	0.3760405	551.8613	4.370644	0	53	921	517						Frog_fixed.avi	0
29270	1757	923.2559	548.4587	0.5666046	0.3969662	556.809	4.365189	0	918.6182	489.6239	0.4061398	0.3760737	552.04	4.374836	0	53	921	519						Frog_fixed.avi	0
29286	1758	926.6269	545.0508	0.5665716	0.3970444	556.9039	4.386314	0	918.2942	487.2746	0.406092	0.3760774	552.087	4.369821	0	53	922	516						Frog_fixed.avi	0
29303	1759	933.2122	548.0742	0.5665315	0.3971265	556.9482	4.388336	0	916.5128	488.6203	0.4060357	0.3760757	552.0664	4.369677	0	53	925	518						Frog_fixed.avi	0
29320	1760	930.9182	549.3694	0.5664682	0.3973501	557.0261	4.392153	0	917.7197	491.6256	0.405974	0.3761607	551.9255	4.376573	0	53	924	520						Frog_fixed.avi	0
29336	1761	932.42	549.1233	0.5664415	0.3975662	557.0972	4.386929	0	920.1072	485.8123	0.4059556	0.3764859	551.9088	4.404639	0	53	926	517						Frog_fixed.avi	0
29353	1762	932.7366	549.4732	0.5664006	0.3978871	557.1295	4.399697	0	924.2122	483.2296	0.4059125	0.3767048	551.965	4.40413	0	53	928	516						Frog_fixed.avi	0
29369	1763	930.595	544.4638	0.5662431	0.3981715	556.9907	4.413657	0	918.2873	493.9035	0.4057878	0.37686	552.1182	4.413788	0	53	924	519						Frog_fixed.avi	0
29386	1764	930.4224	551.5615	0.566069	0.3983261	556.9673	4.404693	0	917.0161	492.6307	0.4055785	0.37694	552.2402	4.420234	0	53	924	522						Frog_fixed.avi	0
29403	1765	929.7061	555.054	0.5659986	0.3984018	557.0414	4.408863	0	915.5383	492.4239	0.4054615	0.3769134	551.9355	4.423779	0	53	923	524						Frog_fixed.avi	0
29419	1766	930.2933	553.8843	0.5659642	0.3983628	557.0023	4.417882	0	916.0605	493.8137	0.4054017	0.3767993	551.9482	4.437685	0	53	923	524						Frog_fixed.avi	0
29436	1767	924.2598	551.9645	0.5659786	0.398328	557.0158	4.430188	0	909.6668	486.0158	0.4053968	0.3766391	552.0766	4.44218	0	54	917	519						Frog_fixed.avi	0
29453	1768	879.2201	558.1314	0.566247	0.3983189	556.7776	4.422007	0	861.6807	500.8508	0.4056784	0.3763964	552.1159	4.453725	0	54	870	529						Frog_fixed.avi	0
29469	1769	895.0842	560.1037	0.5663001	0.3982861	556.7722	4.43008	0	873.0255	504.0659	0.4057706	0.3761236	552.0066	4.454873	0	54	884	532						Frog_fixed.avi	0
29486	1770	892.0466	557.7719	0.5663624	0.3982796	556.7332	4.444235	0	869.498	502.708	0.4058103	0.3760485	551.9513	4.471033	0	54	881	530						Frog_fixed.avi	0
29503	1771	890.7177	562.2983	0.5663739	0.39835	556.6982	4.430933	0	869.8312	506.1726	0.4058006	0.3760508	551.9391	4.467054	0	54	880	534						Frog_fixed.avi	0
29519	1772	890.2137	558.4501	0.5663607	0.3985374	556.6769	4.446744	0	867.8559	507.9029	0.405761	0.3761179	551.8575	4.469898	0	54	879	533						Frog_fixed.avi	0
29536	1773	890.9709	555.1477	0.5663276	0.3987714	556.5975	4.459536	0	864.7627	508.5391	0.4056786	0.3762414	551.9155	4.473915	0	54	878	532						Frog_fixed.avi	0
29553	1774	894.2463	557.0361	0.5662698	0.3990008	556.5865	4.460404	0	861.2452	499.1929	0.4055741	0.3765104	551.7256	4.479775	0	54	878	528						Frog_fixed.avi	0
29569	1775	889.2478	560.0518	0.5661704	0.3991602	556.5634	4.454352	0	867.2983	497.9121	0.4055057	0.3766047	551.6603	4.473146	0	54	878	529						Frog_fixed.avi	0
29586	1776	779.5547	639.4887	0.5665611	0.3998828	556.6835	4.469464	0	758.2291	595.1044	0.4060527	0.3771377	551.6734	4.489233	0	55	769	617						Frog_fixed.avi	0
29603	1777	665.1624	728.8061	0.5674795	0.4003409	556.8058	4.449866	0	626.1825	695.3639	0.4071836	0.3776683	551.1019	4.496088	0	55	646	712						Frog_fixed.avi	0
29619	1778	611.0952	778.4034	0.5680041	0.3996674	556.9657	4.423605	0	558.8361	724.7997	0.4075426	0.3771259	551.3623	4.496121	0	55	585	752						Frog_fixed.avi	0
29636	1779	-1280	-1024	-1	-1	-1	-1	4	554.3844	724.5334	0.4076781	0.3757605	551.4411	4.573816	0	55	554	725						Frog_fixed.avi	0
29653	1780	-1280	-1024	-1	-1	-1	-1	4	-1280	-1024	-1	-1	-1	-1	4	55	0	0						Frog_fixed.avi	0
29669	1781	-1280	-1024	-1	-1	-1	-1	4	525.6959	749.2582	0.4079037	0.3754827	551.4445	4.533891	0	55	526	749						Frog_fixed.avi	0
29686	1782	-1280	-1024	-1	-1	-1	-1	4	-1280	-1024	-1	-1	-1	-1	4	55	0	0						Frog_fixed.avi	0
29703	1783	571.6973	963.5424	0.5686316	0.4000683	556.9657	4.259337	0	514.1866	882.3079	0.4086369	0.3767738	550.7235	4.533092	0	55	543	923						Frog_fixed.avi	0
29719	1784	578.0894	896.1025	0.5687919	0.4002046	556.691	4.444621	0	499.6971	860.0734	0.4085222	0.3769611	550.7268	4.519372	0	55	539	878						Frog_fixed.avi	0
29736	1785	579.6326	895.3839	0.5687407	0.4006146	556.5776	4.46766	0	508.2729	877.8634	0.4083962	0.3767476	550.7685	4.538625	0	55	544	887						Frog_fixed.avi	0
29753	1786	-1280	-1024	-1	-1	-1	-1	4	-1280	-1024	-1	-1	-1	-1	4	55	0	0						Frog_fixed.avi	0
29769	1787	-1280	-1024	-1	-1	-1	-1	4	-1280	-1024	-1	-1	-1	-1	4	55	0	0						Frog_fixed.avi	0
29786	1788	-1280	-1024	-1	-1	-1	-1	4	-1280	-1024	-1	-1	-1	-1	4	55	0	0						Frog_fixed.avi	0
29803	1789	-1280	-1024	-1	-1	-1	-1	4	-1280	-1024	-1	-1	-1	-1	4	55	0	0						Frog_fixed.avi	0
29819	1790	-1280	-1024	-1	-1	-1	-1	4	-1280	-1024	-1	-1	-1	-1	4	55	0	0						Frog_fixed.avi	0
29836	1791	-1280	-1024	-1	-1	-1	-1	4	-1280	-1024	-1	-1	-1	-1	4	55	0	0						Frog_fixed.avi	0
29853	1792	581.3069	896.0016	0.5675793	0.4012036	556.282	4.374344	0	509.7603	879.6246	0.4067357	0.3767382	550.1891	4.414436	0	55	546	888						Frog_fixed.avi	0
29869	1793	575.092	900.2601	0.5674096	0.401	556.1321	4.332077	0	509.5444	879.3454	0.4065954	0.3766391	550.0638	4.380191	0	55	542	890						Frog_fixed.avi	0
29886	1794	576.4957	898.0997	0.5672861	0.4008878	556.0041	4.304119	0	507.2461	879.2095	0.406417	0.3765582	550.0311	4.352218	0	55	542	889						Frog_fixed.avi	0
29903	1795	579.5482	898.2507	0.567106	0.4007889	555.9808	4.277512	0	508.6443	876.9011	0.4062016	0.3766177	550.0643	4.324308	0	55	544	888						Frog_fixed.avi	0
29919	1796	578.7206	897.1304	0.5667995	0.4007553	555.967	4.244428	0	506.7974	879.7889	0.4058895	0.376702	550.0071	4.293508	0	55	543	888						Frog_fixed.avi	0
29936	1797	574.4611	898.3047	0.5663937	0.400788	556.0342	4.229453	0	506.7559	877.5742	0.4054738	0.3768961	549.9821	4.273796	0	55	541	888						Frog_fixed.avi	0
29952	1798	578.0846	898.3473	0.5659841	0.4008729	555.8846	4.220126	0	508.3067	876.7573	0.4050291	0.3771058	549.9038	4.261312	0	55	543	888						Frog_fixed.avi	0
29969	1799	575.2642	899.7455	0.5655942	0.4009713	555.9393	4.203848	0	507.1276	878.2049	0.4046078	0.3773158	549.8962	4.237954	0	55	541	889						Frog_fixed.avi	0
29986	1800	578.4814	895.1525	0.5652693	0.4011606	555.9372	4.194642	0	507.3817	879.4465	0.404267	0.3775647	550.0059	4.231921	0	55	543	887						Frog_fixed.avi	0
30002	1801	577.2559	895.1238	0.5649858	0.401336	555.8364	4.179754	0	506.5826	877.0813	0.4040203	0.3777988	549.8925	4.222832	0	55	542	886						Frog_fixed.avi	0
30019	1802	579.5569	899.1359	0.5647861	0.4014922	555.819	4.185184	0	506.2611	877.4625	0.4038059	0.3780159	550.0508	4.206944	0	55	543	888						Frog_fixed.avi	0
30036	1803	578.8973	899.2178	0.5646389	0.4016275	555.9238	4.174102	0	506.6794	877.8216	0.4036837	0.3782243	549.9255	4.198205	0	55	543	889						Frog_fixed.avi	0
30052	1804	579.707	899.5343	0.5644728	0.4017331	555.9295	4.176958	0	504.3169	879.8986	0.4035537	0.3783358	549.9147	4.182978	0	55	542	890						Frog_fixed.avi	0
30069	1805	582.0723	896.3929	0.5642883	0.4018164	555.8605	4.179435	0	508.0658	880.3625	0.4033307	0.3783841	549.9866	4.18804	0	55	545	888						Frog_fixed.avi	0
30086	1806	681.8543	771.1674	0.5631128	0.4007704	555.8702	4.203584	0	649.9097	737.8596	0.4025944	0.3775111	550.1815	4.21068	0	56	666	755						Frog_fixed.avi	0
30102	1807	783.4271	641.9113	0.561491	0.399343	555.8649	4.176766	0	764.2129	601.1898	0.4017569	0.3763821	550.6711	4.173637	0	56	774	622						Frog_fixed.avi	0
30119	1808	895.8369	568.7912	0.5603788	0.3988751	556.1891	4.201058	0	866.2355	522.0802	0.4007879	0.3759845	550.9281	4.158309	0	56	881	545						Frog_fixed.avi	0
30136	1809	888.6094	569.4104	0.5600922	0.3989607	556.2245	4.209147	0	858.7513	525.9074	0.4002517	0.3761308	550.8159	4.156453	0	56	874	548						Frog_fixed.avi	0
30152	1810	903.9326	563.1622	0.5598043	0.3989545	556.0718	4.206083	0	867.2377	516.2076	0.3997763	0.3762739	550.7162	4.153045	0	56	886	540						Frog_fixed.avi	0
30169	1811	896.5403	565.0063	0.5594191	0.3989172	555.9651	4.194086	0	862.6327	514.0708	0.3992912	0.3764191	550.7906	4.128756	0	56	880	540						Frog_fixed.avi	0
30186	1812	898.4507	562.2629	0.5591347	0.3989544	556.0823	4.158899	0	862.4209	514.2858	0.398854	0.3766055	550.8145	4.111161	0	56	880	538						Frog_fixed.avi	0
30202	1813	900.0347	565.1457	0.5588297	0.3989724	556.0405	4.146894	0	863.5354	512.187	0.3984628	0.3767505	551.017	4.084396	0	56	882	539						Frog_fixed.avi	0
30219	1814	897.2168	565.9957	0.5584885	0.398998	556.1211	4.129722	0	863.323	516.8534	0.3980803	0.376872	551.1596	4.08342	0	56	880	541						Frog_fixed.avi	0
30236	1815	901.0391	565.4018	0.5581231	0.3990196	556.0854	4.097622	0	866.8759	515.3874	0.3976718	0.3770981	551.0818	4.057837	0	56	884	540						Frog_fixed.avi	0
30252	1816	901.4068	566.8753	0.5577629	0.3990285	556.1307	4.065704	0	866.6965	507.3297	0.3972483	0.3773681	551.0314	4.057467	0	56	884	537						Frog_fixed.avi	0
30269	1817	898.6025	566.6274	0.5574103	0.3990355	556.0151	4.050111	0	862.489	515.348	0.3968635	0.3774871	550.8676	4.016215	0	56	881	541						Frog_fixed.avi	0
30286	1818	900.0626	569.5501	0.5570658	0.3990445	556.1335	4.023741	0	863.4063	517.6028	0.3964657	0.3776236	550.9717	4.01659	0	56	882	544						Frog_fixed.avi	0
30302	1819	897.9424	572.351	0.5567193	0.3991006	556.0497	4.000403	0	864.4008	517.9218	0.3960521	0.3778618	551.1211	4.000432	0	56	881	545						Frog_fixed.avi	0
30319	1820	900.351	565.7991	0.5563253	0.3993067	556.1259	3.980948	0	865.6469	511.4477	0.3956204	0.3782586	551.2092	3.984152	0	56	883	539						Frog_fixed.avi	0
30336	1821	898.1685	566.4207	0.555869	0.3995926	556.1074	3.945329	0	862.8177	522.2625	0.3951634	0.3785388	551.2346	3.96854	0	56	880	544						Frog_fixed.avi	0
30352	1822	898.2213	572.2716	0.5553644	0.3998675	556.1287	3.939062	0	864.2896	513.2817	0.3946401	0.3791166	551.2344	3.954711	0	56	881	543						Frog_fixed.avi	0
30369	1823	898.9568	569.3976	0.5548379	0.4002412	556.2457	3.912192	0	863.8895	513.4411	0.3940953	0.3796304	551.244	3.951786	0	56	881	541						Frog_fixed.avi	0
30385	1824	900.2185	568.4802	0.5542965	0.4005586	556.2582	3.907557	0	862.2845	517.3047	0.3935449	0.3800369	551.1628	3.943208	0	56	881	543						Frog_fixed.avi	0
30402	1825	898.7451	574.6122	0.5537755	0.400765	556.3301	3.900754	0	867.859	512.0757	0.3930204	0.3805876	551.0941	3.932143	0	56	883	543						Frog_fixed.avi	0
30419	1826	900.5466	569.2421	0.5532659	0.4010248	556.343	3.892193	0	866.467	519.7234	0.3924978	0.3808609	551.1252	3.942945	0	56	884	544						Frog_fixed.avi	0
30435	1827	900.5035	569.9307	0.5527443	0.4012118	556.325	3.898969	0	867.358	511.4665	0.3919937	0.3812713	551.0925	3.942726	0	56	884	541						Frog_fixed.avi	0
30452	1828	898.7451	569.8701	0.5522379	0.4013034	556.5955	3.888465	0	867.2924	513.0231	0.3915093	0.38152	551.2025	3.943019	0	56	883	541						Frog_fixed.avi	0
30469	1829	900.2498	573.7014	0.5518099	0.4013214	556.5269	3.890924	0	869.7084	520.3155	0.3910793	0.3816507	551.3174	3.956095	0	56	885	547						Frog_fixed.avi	0
30485	1830	899.3918	571.1812	0.5514	0.4012993	556.4789	3.896405	0	866.0944	521.1752	0.3906735	0.3817494	551.5255	3.960631	0	56	883	546						Frog_fixed.avi	0
30502	1831	898.1963	566.9402	0.5509946	0.40126	556.4801	3.882903	0	865.0052	524.6671	0.3903168	0.3817818	551.3436	3.952554	0	56	882	546						Frog_fixed.avi	0
30519	1832	902.5206	571.8028	0.5506707	0.4010897	556.7382	3.915426	0	870.1968	522.3784	0.3900097	0.3817324	551.3522	3.978641	0	56	886	547						Frog_fixed.avi	0
30535	1833	901.417	570.4562	0.5503192	0.4008897	556.9286	3.902454	0	868.6203	518.799	0.3896691	0.3816975	551.623	3.989994	0	56	885	545						Frog_fixed.avi	0
30552	1834	902.4201	574.1263	0.5500974	0.4006248	557.0485	3.927897	0	870.3339	520.8071	0.3894943	0.3816502	551.6072	4.007278	0	56	886	547						Frog_fixed.avi	0
30569	1835	913.1075	542.2982	0.5496649	0.3998397	557.2744	3.948213	0	895.0503	464.9765	0.3892695	0.3814774	552.0452	4.039106	0	57	904	504						Frog_fixed.avi	0
30585	1836	912.5674	542.1738	0.5493214	0.3993285	557.2541	3.941719	0	890.6483	462.955	0.3891876	0.3813142	551.9522	4.032568	0	57	902	503						Frog_fixed.avi	0
30602	1837	912.5949	542.3362	0.5491766	0.3991034	557.5035	3.972741	0	890.4446	460.1842	0.3889482	0.3813152	552.4291	4.055349	0	57	902	501						Frog_fixed.avi	0
30619	1838	912.5843	534.133	0.5489685	0.3989607	557.7633	3.981129	0	895.0498	455.8228	0.3887876	0.381315	552.319	4.070915	0	57	904	495						Frog_fixed.avi	0
30635	1839	910.3226	539.0144	0.5487184	0.3989323	557.8803	4.005951	0	891.9097	462.2585	0.3885836	0.3814416	552.3817	4.081212	0	57	901	501						Frog_fixed.avi	0
30652	1840	913.4442	535.3754	0.5484397	0.3990086	558.158	4.017156	0	891.6213	465.2261	0.388304	0.3816337	552.5848	4.089801	0	57	903	500						Frog_fixed.avi	0
30669	1841	910.8643	534.6516	0.5480654	0.3991979	558.35	4.036243	0	891.125	460.7218	0.3879218	0.3820743	552.8776	4.111538	0	57	901	498						Frog_fixed.avi	0
30685	1842	909.4447	536.823	0.5476037	0.399401	558.4609	4.060027	0	888.2128	460.9032	0.387459	0.3824309	552.9494	4.139334	0	57	899	499						Frog_fixed.avi	0
30702	1843	910.5588	533.0313	0.5470894	0.3997129	558.6367	4.063466	0	889.1376	460.4496	0.3869508	0.3830258	553.115	4.137148	0	57	900	497						Frog_fixed.avi	0
30719	1844	914.7776	531.8003	0.5464988	0.4000896	558.8639	4.085542	0	892.9659	459.6887	0.3863794	0.3836149	553.2122	4.134561	0	57	904	496						Frog_fixed.avi	0
30735	1845	911.6801	534.6682	0.5457846	0.4005346	559.0417	4.111561	0	890.1379	464.4562	0.3856117	0.3841328	553.6274	4.152122	0	57	901	500						Frog_fixed.avi	0
30752	1846	912.2255	536.7665	0.5450169	0.4010189	559.1598	4.117626	0	890.1572	465.332	0.3848903	0.3848446	553.5009	4.173205	0	57	901	501						Frog_fixed.avi	0
30769	1847	895.6969	533.0477	0.5444273	0.401865	559.6516	4.137182	0	872.5797	471.6444	0.3842535	0.38575	553.8798	4.180339	0	57	884	502						Frog_fixed.avi	0
30785	1848	694.9804	679.8679	0.5446433	0.4038481	559.7562	4.148395	0	668.3882	644.3361	0.3849965	0.387851	553.7023	4.224268	0	58	682	662						Frog_fixed.avi	0
30802	1849	556.2589	816.4489	0.5450919	0.4056209	560.3374	4.129393	0	509.7502	790.4702	0.3859659	0.3897909	553.7017	4.225605	0	58	533	803						Frog_fixed.avi	0
30819	1850	427.1641	846.0291	0.5455952	0.4061644	560.8796	4.140302	0	371.7344	826.6307	0.3863096	0.3905645	553.9099	4.240699	0	58	399	836						Frog_fixed.avi	0
30835	1851	436.1592	915.3188	0.545509	0.4059761	561.4252	4.070246	0	360.6806	846.3824	0.3859721	0.390712	554.356	4.234303	0	58	398	881						Frog_fixed.avi	0
30852	1852	-1280	-1024	-1	-1	-1	-1	4	337.9564	850.5623	0.3856241	0.3909735	554.5903	4.253175	0	58	338	851						Frog_fixed.avi	0
30868	1853	398.0417	889.5577	0.5449194	0.4063311	561.4252	4.131446	0	339.332	843.3066	0.3852352	0.3915036	554.7952	4.291473	0	58	369	866						Frog_fixed.avi	0
30885	1854	406.1373	871.0476	0.5445772	0.4066497	561.9832	4.21072	0	347.8677	838.5887	0.3848921	0.3919207	554.8716	4.308662	0	58	377	855						Frog_fixed.avi	0
30902	1855	399.8737	863.9583	0.5441701	0.4065956	561.998	4.229763	0	343.5504	837.4421	0.3845011	0.3920244	554.9385	4.322354	0	58	372	851						Frog_fixed.avi	0
30918	1856	402.8436	861.9817	0.5437295	0.4063578	562.1917	4.244217	0	342.6527	841.7579	0.3840237	0.3919637	555.0115	4.321954	0	58	373	852						Frog_fixed.avi	0
30935	1857	399.1849	868.0691	0.5432274	0.4059272	562.2242	4.252593	0	345.9539	843.3172	0.3834938	0.3918267	555.1293	4.328879	0	58	373	856						Frog_fixed.avi	0
30952	1858	-1280	-1024	-1	-1	-1	-1	4	-1280	-1024	-1	-1	-1	-1	4	58	0	0						Frog_fixed.avi	0
30968	1859	400.8499	868.4562	0.5421851	0.4048893	562.2537	4.259678	0	340.6331	844.085	0.3823165	0.3914307	555.2897	4.344296	0	58	371	856						Frog_fixed.avi	0
30985	1860	400.535	872.8151	0.5416511	0.4043922	562.1907	4.258962	0	342.1136	845.4128	0.3817882	0.3913022	555.2456	4.347375	0	58	371	859						Frog_fixed.avi	0
31002	1861	398.1287	866.6277	0.5411869	0.4038914	562.2262	4.261857	0	341.6599	847.009	0.3812612	0.3911359	555.2391	4.346732	0	58	370	857						Frog_fixed.avi	0
31018	1862	401.778	873.8795	0.5407588	0.4032616	562.1046	4.271469	0	342.765	846.434	0.3807799	0.3909775	555.1818	4.339384	0	58	372	860						Frog_fixed.avi	0
31035	1863	406.172	872.8293	0.5403833	0.4027813	562.0069	4.268931	0	340.895	848.903	0.3803372	0.3907783	555.2382	4.329873	0	58	374	861						Frog_fixed.avi	0
31052	1864	401.0018	870.0738	0.5400422	0.40227	562.0562	4.251233	0	342.0412	851.1035	0.3799791	0.3905924	555.2261	4.333055	0	58	372	861						Frog_fixed.avi	0
31068	1865	406.5225	878.9155	0.5398097	0.4017791	561.5874	4.248236	0	342.0853	852.1819	0.3797267	0.3904685	554.8646	4.321805	0	58	374	866						Frog_fixed.avi	0
31085	1866	404.6035	871.393	0.539663	0.4014388	561.5426	4.235744	0	342.5912	851.0787	0.3795487	0.3903269	554.8159	4.306241	0	58	374	861						Frog_fixed.avi	0
31102	1867	408.2913	877.5545	0.5395867	0.4010356	561.4412	4.231928	0	340.5769	848.6436	0.3793665	0.3901953	554.6611	4.294745	0	58	374	863						Frog_fixed.avi	0
31118	1868	408.6074	871.4644	0.5395231	0.4007713	561.1184	4.236867	0	339.7762	853.6909	0.3792676	0.3900182	554.4492	4.288163	0	58	374	863						Frog_fixed.avi	0
31135	1869	408.1309	871.4442	0.5394848	0.4005123	560.8259	4.224083	0	341.6495	849.8845	0.3791998	0.3899654	554.2353	4.286067	0	58	375	861						Frog_fixed.avi	0
31152	1870	406.3869	878.6805	0.5394142	0.4002122	560.4844	4.214915	0	341.6213	853.8434	0.3790818	0.3900257	553.815	4.271641	0	58	374	866						Frog_fixed.avi	0
31168	1871	406.3545	877.2451	0.5393156	0.400026	560.4752	4.208117	0	341.8481	853.5035	0.3788913	0.3901944	553.7401	4.260963	0	58	374	865						Frog_fixed.avi	0
31185	1872	407.5972	874.2216	0.5391563	0.399858	560.1108	4.223381	0	337.5374	853.6916	0.3786396	0.3903355	553.5216	4.268954	0	58	373	864						Frog_fixed.avi	0
31202	1873	409.0835	875.4501	0.539021	0.3996406	559.7066	4.221536	0	342.3954	856.5696	0.378449	0.3905205	553.233	4.27275	0	58	376	866						Frog_fixed.avi	0
31218	1874	411.626	881.1446	0.5388797	0.3993773	559.3855	4.228357	0	338.8925	854.6716	0.3781565	0.3907242	553.1237	4.263422	0	58	375	868						Frog_fixed.avi	0
31235	1875	407.2565	881.8715	0.538721	0.3992141	559.1088	4.231617	0	341.3044	853.605	0.377984	0.3909009	552.7952	4.264554	0	58	374	868						Frog_fixed.avi	0
31252	1876	407.9137	876.3544	0.5386888	0.3991265	558.8545	4.239168	0	339.7509	856.8575	0.3778637	0.3910214	552.4261	4.275184	0	58	374	867						Frog_fixed.avi	0
31269	1877	409.4545	875.6745	0.5387386	0.39902	558.4957	4.224542	0	340.8291	858.404	0.3778391	0.3910759	552.1384	4.263764	0	58	375	867						Frog_fixed.avi	0
31285	1878	405.0475	873.3391	0.5388309	0.3989862	558.3471	4.253871	0	338.125	858.1816	0.3778984	0.3910868	551.944	4.266878	0	58	372	866						Frog_fixed.avi	0
31302	1879	409.7452	875.959	0.5390969	0.3989395	557.9695	4.250655	0	340.8584	858.619	0.3780822	0.3910496	551.6516	4.269075	0	58	375	867						Frog_fixed.avi	0
31318	1880	404.7139	878.4344	0.5393613	0.3987694	557.6896	4.241622	0	340.2579	860.8677	0.3783319	0.3908886	551.5448	4.264773	0	58	372	870						Frog_fixed.avi	0
31335	1881	408.3278	882.8892	0.5396868	0.3985037	557.5812	4.251388	0	337.8875	857.9561	0.3786103	0.3906775	551.0912	4.259681	0	58	373	870						Frog_fixed.avi	0
31352	1882	480.4622	893.3683	0.5394951	0.3984266	557.0685	4.220235	0	430.0248	877.0722	0.3783552	0.3905504	550.9128	4.253089	0	58	455	885						Frog_fixed.avi	0
31368	1883	625.6826	857.2679	0.5385012	0.3978916	557.0687	4.252652	0	591.6112	837.2257	0.3775669	0.3899044	550.8564	4.238263	0	59	609	847						Frog_fixed.avi	0
31385	1884	748.0243	791.6112	0.5376395	0.3970092	556.6175	4.247144	0	715.7015	768.7443	0.376922	0.3890276	550.933	4.209823	0	59	732	780						Frog_fixed.avi	0
31402	1885	780.0153	800.7255	0.5376668	0.3967371	556.2529	4.225059	0	726.4619	777.1932	0.3768919	0.3886629	550.5364	4.206877	0	59	753	789						Frog_fixed.avi	0
31418	1886	790.0184	792.5276	0.5380436	0.3966973	555.896	4.206287	0	737.1825	772.5192	0.377113	0.38849	550.2754	4.185938	0	59	764	783						Frog_fixed.avi	0
31435	1887	789.2965	789.8472	0.5383415	0.3966084	555.7406	4.207915	0	737.4293	772.2665	0.3773153	0.388291	549.9869	4.158586	0	59	763	781						Frog_fixed.avi	0
31452	1888	788.9411	791.2538	0.5387104	0.3966069	555.4731	4.182348	0	736.1292	771.374	0.3775542	0.3881969	549.6599	4.142553	0	59	763	781						Frog_fixed.avi	0
31468	1889	791.3166	794.1261	0.5390944	0.3966782	555.2028	4.163039	0	736.0757	773.3799	0.377824	0.3881123	549.558	4.113086	0	59	764	784						Frog_fixed.avi	0
31485	1890	789.4475	791.4461	0.5394587	0.3967215	554.9388	4.14251	0	730.8645	770.9359	0.3780649	0.3880419	549.2943	4.110474	0	59	760	781						Frog_fixed.avi	0
31502	1891	790.6281	789.8998	0.5398701	0.3967429	554.7489	4.124391	0	735.7834	771.3099	0.3784345	0.3879496	549.108	4.080484	0	59	763	781						Frog_fixed.avi	0
31518	1892	790.1151	788.919	0.5402785	0.3967171	554.5952	4.104126	0	734.7576	771.141	0.3787255	0.3878241	548.7667	4.064403	0	59	762	780						Frog_fixed.avi	0
31535	1893	787.1677	789.1086	0.5406628	0.3966471	554.3174	4.083622	0	735.1844	773.2167	0.3790367	0.3876632	548.7194	4.051662	0	59	761	781						Frog_fixed.avi	0
31552	1894	784.6453	789.9312	0.5410581	0.396596	554.0891	4.057502	0	736.6125	773.0519	0.3793527	0.387513	548.3094	4.026128	0	59	761	781						Frog_fixed.avi	0
31568	1895	785.2369	789.8899	0.5414318	0.3966047	553.9923	4.041414	0	736.4739	771.0897	0.3796682	0.3875003	548.1144	4.017768	0	59	761	780						Frog_fixed.avi	0
31585	1896	786.4069	790.0894	0.5418385	0.3967125	553.7832	4.014229	0	733.2172	776.8765	0.3799732	0.3875179	547.9235	3.997225	0	59	760	783						Frog_fixed.avi	0
31602	1897	785.5362	795.6208	0.5422307	0.3967783	553.4839	3.979535	0	731.6764	775.4543	0.3803153	0.3875819	547.8096	3.964464	0	59	759	786						Frog_fixed.avi	0
31618	1898	820.9876	726.2047	0.5421593	0.396293	553.2059	3.971507	0	802.8651	706.6472	0.3805028	0.3871181	547.8156	3.974699	0	60	812	716						Frog_fixed.avi	0
31635	1899	904.426	568.8522	0.5415429	0.3951092	553.585	3.941941	0	902.7921	533.1805	0.3806261	0.3861229	548.1409	3.916995	0	60	904	551						Frog_fixed.avi	0
31652	1900	949.5892	560.7048	0.5415406	0.3947903	553.4482	3.91708	0	938.0909	498.8186	0.3807317	0.3860269	548.1901	3.905613	0	60	944	530						Frog_fixed.avi	0
31668	1901	952.8723	548.6638	0.5421187	0.3950078	553.0214	3.920624	0	947.1609	480.7254	0.3810393	0.386259	548.1097	3.924619	0	60	950	515						Frog_fixed.avi	0
31685	1902	957.1137	549.9387	0.5426022	0.39503	552.9164	3.887485	0	941.9077	483.4982	0.3813033	0.3862005	547.9939	3.89213	0	60	950	517						Frog_fixed.avi	0
31702	1903	952.725	555.6971	0.5430838	0.394992	552.8083	3.874204	0	946.7821	489.7641	0.3817056	0.3861354	547.846	3.884917	0	60	950	523						Frog_fixed.avi	0
31718	1904	954.082	551.2284	0.5435554	0.3948846	552.733	3.875311	0	942.4741	491.5194	0.3820889	0.3859903	547.6868	3.881433	0	60	948	521						Frog_fixed.avi	0
31735	1905	952.5409	555.8093	0.5440481	0.394761	552.6873	3.874398	0	940.0278	495.3113	0.3824573	0.3857784	547.5652	3.889032	0	60	946	526						Frog_fixed.avi	0
31752	1906	952.1714	549.478	0.5445209	0.3946242	552.6117	3.864307	0	940.7786	493.0341	0.3828662	0.3856428	547.4775	3.888954	0	60	946	521						Frog_fixed.avi	0
31768	1907	954.0173	553.8718	0.5449973	0.3944418	552.4888	3.869669	0	938.2705	486.6674	0.3832804	0.3855177	547.6046	3.887463	0	60	946	520						Frog_fixed.avi	0
31785	1908	950.941	555.9151	0.545468	0.3942706	552.3992	3.890932	0	941.641	486.3788	0.3837204	0.3853282	547.6246	3.886177	0	60	946	521						Frog_fixed.avi	0
31802	1909	952.6331	551.1283	0.5459402	0.3941914	552.3271	3.888971	0	942.4951	488.2577	0.3841864	0.3851077	547.5488	3.903025	0	60	948	520						Frog_fixed.avi	0
31818	1910	950.0644	551.5196	0.5464429	0.3941536	552.3519	3.902979	0	938.5317	491.7151	0.3846631	0.3849476	547.5295	3.91445	0	61	944	522						Frog_fixed.avi	0
31835	1911	872.3914	557.1963	0.547383	0.3942633	552.1651	3.894065	0	864.768	506.2406	0.3855405	0.3848571	546.9437	3.925313	0	61	869	532						Frog_fixed.avi	0
31851	1912	897.4485	555.404	0.5478832	0.3944957	552.1813	3.914762	0	873.1599	504.137	0.3860489	0.3848335	546.9532	3.943089	0	61	885	530						Frog_fixed.avi	0
31868	1913	884.0834	556.703	0.5483652	0.394502	552.1731	3.907247	0	867.6208	506.5307	0.3865128	0.3848236	546.9352	3.937413	0	61	876	532						Frog_fixed.avi	0
31885	1914	887.3705	555.6642	0.5489023	0.394576	552.211	3.911646	0	867.0885	508.5319	0.3870321	0.3847977	546.9449	3.95251	0	61	877	532						Frog_fixed.avi	0
31901	1915	886.9332	558.8273	0.5494373	0.3946923	552.2347	3.942942	0	867.2779	507.5757	0.3875657	0.3847905	546.9877	3.978769	0	61	877	533						Frog_fixed.avi	0
31918	1916	888.7079	557.4452	0.5500151	0.3947353	552.1788	3.930909	0	868.1301	507.0064	0.388108	0.3847826	547.0441	3.976557	0	61	878	532						Frog_fixed.avi	0
31935	1917	889.9539	553.0601	0.5505435	0.3948188	552.1452	3.941092	0	867.202	507.9672	0.3886347	0.3847813	547.0612	3.994828	0	61	879	531						Frog_fixed.avi	0
31951	1918	888.5458	556.8501	0.5510455	0.3948671	552.0952	3.94458	0	868.2539	506.1292	0.3891498	0.3847654	547.0852	4.007349	0	61	878	531						Frog_fixed.avi	0
31968	1919	890.3375	561.3049	0.5515473	0.3949354	552.0384	3.976261	0	867.7776	503.8888	0.3896282	0.3847238	547.0894	4.023918	0	61	879	533						Frog_fixed.avi	0
31985	1920	889.2418	560.0679	0.5520312	0.3949315	552.0354	3.982402	0	869.3	502.2619	0.3900998	0.3846394	547.0673	4.035126	0	61	879	531						Frog_fixed.avi	0
32001	1921	890.4517	560.4397	0.552509	0.394919	552.0614	3.986148	0	869.0097	507.3946	0.3905534	0.3844189	547.034	4.05479	0	61	880	534						Frog_fixed.avi	0
32018	1922	887.55	561.3361	0.5529567	0.3949509	552.0128	4.009133	0	864.7219	507.1355	0.3910162	0.384311	547.017	4.067044	0	61	876	534						Frog_fixed.avi	0
32035	1923	889.0038	563.978	0.5534155	0.3950373	552.0838	4.027798	0	867.3778	505.8813	0.3914734	0.3843443	546.975	4.070848	0	61	878	535						Frog_fixed.avi	0
32051	1924	887.3433	557.8308	0.5538603	0.3952952	552.2448	4.040122	0	871.1086	499.2254	0.3919463	0.3845792	546.9504	4.088942	0	61	879	529						Frog_fixed.avi	0
32068	1925	890.0043	553.9643	0.5543374	0.3956383	552.1865	4.050288	0	868.9178	506.8202	0.3924259	0.3848242	546.9528	4.10869	0	61	879	530						Frog_fixed.avi	0
32085	1926	890.1763	560.8025	0.5548063	0.3959432	552.1547	4.068294	0	870.4012	501.9302	0.3928906	0.385213	546.8145	4.117188	0	61	880	531						Frog_fixed.avi	0
32101	1927	890.0205	553.5791	0.5552509	0.3964379	552.1187	4.084507	0	871.3951	504.8222	0.3933395	0.3855828	546.8505	4.122014	0	61	881	529						Frog_fixed.avi	0
32118	1928	890.6964	562.7007	0.5555942	0.3969528	551.895	4.089402	0	877.2806	517.1458	0.3937441	0.3860872	546.9323	4.13657	0	61	884	540						Frog_fixed.avi	0
32135	1929	965.0669	740.6913	0.5551929	0.3986624	551.9698	4.131793	0	939.0024	709.8759	0.3938853	0.3876668	546.858	4.152149	0	62	952	725						Frog_fixed.avi	0
32151	1930	981.5452	815.859	0.5551632	0.3997418	552.061	4.125432	0	964.5566	803.8452	0.3941304	0.3885878	547.1856	4.161668	0	62	973	810						Frog_fixed.avi	0
32168	1931	981.3475	808.9486	0.5556181	0.3996262	551.929	4.135821	0	968.2188	790.7401	0.3942996	0.3886079	547.0765	4.187935	0	62	975	800						Frog_fixed.avi	0
32185	1932	991.3431	830.3215	0.5559936	0.3996298	552.0775	4.1371	0	966.485	809.1593	0.3945009	0.3886896	547.3085	4.170443	0	62	979	820						Frog_fixed.avi	0
32201	1933	981.7004	825.2335	0.5561705	0.3996406	551.9498	4.145277	0	967.1163	806.8926	0.3946601	0.3887866	547.2464	4.174053	0	62	974	816						Frog_fixed.avi	0
32218	1934	990.4347	822.6286	0.5563859	0.399619	551.9775	4.164497	0	968.8492	804.4506	0.3947274	0.3888713	547.2073	4.194496	0	62	980	814						Frog_fixed.avi	0
32235	1935	990.239	825.3115	0.556506	0.3996689	551.9736	4.156672	0	967.9861	808.5605	0.394745	0.3889705	547.1523	4.203338	0	62	979	817						Frog_fixed.avi	0
32251	1936	986.7614	828.4421	0.556568	0.3997556	551.8693	4.172469	0	973.3557	808.9965	0.3947611	0.3891377	547.1732	4.20528	0	62	980	819						Frog_fixed.avi	0
32268	1937	988.6645	825.8389	0.5565921	0.3998592	551.8168	4.187979	0	968.231	804.7354	0.3947447	0.3894513	547.2193	4.212447	0	62	978	815						Frog_fixed.avi	0
32285	1938	986.5469	828.6065	0.5566384	0.3999416	551.8141	4.200571	0	969.8247	804.5966	0.3947524	0.3896534	547.1979	4.218584	0	62	978	817						Frog_fixed.avi	0
32301	1939	986.916	824.8974	0.5567054	0.3999988	551.6406	4.21271	0	970.6668	809.9517	0.3947757	0.3897221	547.1777	4.228388	0	62	979	817						Frog_fixed.avi	0
32318	1940	986.8647	827.077	0.5567746	0.400018	551.5631	4.22385	0	969.6206	811.3667	0.3948194	0.3897922	547.1188	4.227239	0	62	978	819						Frog_fixed.avi	0
32335	1941	990.7711	826.4346	0.5568687	0.3999954	551.5372	4.225831	0	969.4828	809.6449	0.3948596	0.3898405	547.1172	4.241148	0	62	980	818						Frog_fixed.avi	0
32351	1942	990.9353	826.079	0.5569573	0.3999416	551.5127	4.217677	0	969.5214	809.8448	0.3949223	0.3898353	547.2311	4.251433	0	62	980	818						Frog_fixed.avi	0
32368	1943	989.4852	827.9072	0.5570517	0.3998764	551.5702	4.226336	0	973.8705	808.8854	0.3950018	0.3898189	547.43	4.248191	0	62	982	818						Frog_fixed.avi	0
32385	1944	985.0236	829.6962	0.5571116	0.3998471	551.5499	4.228059	0	972.9264	810.3231	0.3950628	0.3897857	547.4486	4.24347	0	62	979	820						Frog_fixed.avi	0
32401	1945	986.1465	826.4323	0.5571801	0.3997986	551.3366	4.217877	0	974.4155	806.8509	0.3951192	0.3897175	547.3448	4.254951	0	62	980	817						Frog_fixed.avi	0
32418	1946	986.6482	829.4807	0.5572502	0.3997444	551.2057	4.213868	0	972.644	808.8375	0.3951392	0.3896471	547.3051	4.251535	0	62	980	819						Frog_fixed.avi	0
32434	1947	985.4452	829.7365	0.5573144	0.3996885	551.0592	4.202297	0	971.8924	807.0296	0.3951775	0.3895574	547.2099	4.242836	0	62	979	818						Frog_fixed.avi	0
32451	1948	987.4448	828.8601	0.5573946	0.39967	551.1119	4.207387	0	972.9347	805.3717	0.3952143	0.3894766	547.157	4.243532	0	62	980	817						Frog_fixed.avi	0
32468	1949	987.8248	827.4328	0.5574917	0.3996678	551.1661	4.202383	0	971.4565	806.8427	0.3952882	0.3894521	547.0651	4.23908	0	62	980	817						Frog_fixed.avi	0
32484	1950	986.5643	829.1856	0.5576224	0.3996744	551.1744	4.201111	0	967.0024	807.553	0.395351	0.3895084	546.9634	4.240914	0	62	977	818						Frog_fixed.avi	0
32501	1951	988.2847	830.142	0.5577239	0.3997508	550.9868	4.215649	0	969.7132	810.6224	0.3954733	0.3896077	547.1156	4.253472	0	62	979	820						Frog_fixed.avi	0
32518	1952	958.8016	793.9701	0.5579478	0.3996971	551.0067	4.219936	0	949.1649	768.5494	0.3958031	0.3896535	546.9382	4.246287	0	63	954	781						Frog_fixed.avi	0
32534	1953	961.1144	785.2987	0.5581391	0.3997144	551.0113	4.199228	0	939.3652	759.7315	0.3960857	0.3897344	546.9825	4.249489	0	63	950	773						Frog_fixed.avi	0
32551	1954	961.6246	792.9515	0.5583044	0.3999693	550.8327	4.202474	0	943.1503	764.0408	0.3962092	0.3899966	546.9497	4.25167	0	63	952	778						Frog_fixed.avi	0
32568	1955	955.4609	788.1378	0.5584658	0.4001651	550.9548	4.216904	0	938.7474	755.8748	0.396318	0.3901942	546.8404	4.237417	0	63	947	772						Frog_fixed.avi	0
32584	1956	961.2473	788.8189	0.5586844	0.4003457	550.8843	4.211891	0	933.8413	754.5549	0.3964398	0.3904018	546.9454	4.238348	0	63	948	772						Frog_fixed.avi	0
32601	1957	957.1742	790.8149	0.5588115	0.4005671	550.7534	4.191087	0	940.0784	758.5626	0.3966349	0.3904878	546.9393	4.248441	0	63	949	775						Frog_fixed.avi	0
32618	1958	959.5686	788.0731	0.5590183	0.4006263	550.7911	4.183271	0	937.1541	760.4351	0.3967845	0.3905144	546.8819	4.238724	0	63	948	774						Frog_fixed.avi	0
32634	1959	962.5405	788.9509	0.5592164	0.400631	550.7234	4.174367	0	935.3462	759.4865	0.3969443	0.3904934	546.9655	4.241415	0	63	949	774						Frog_fixed.avi	0
32651	1960	957.6736	789.8785	0.5593926	0.4006485	550.8109	4.170792	0	941.665	756.1271	0.3971822	0.39045	546.8974	4.237047	0	63	950	773						Frog_fixed.avi	0
32668	1961	960.5091	791.246	0.5596504	0.4006659	550.7267	4.156111	0	932.6251	759.6795	0.3973484	0.3903679	546.8256	4.216076	0	63	947	775						Frog_fixed.avi	0
32684	1962	956.9811	795.5798	0.5598596	0.4007226	550.7769	4.126107	0	943.0563	756.9343	0.397637	0.3903621	546.9491	4.216146	0	63	950	776						Frog_fixed.avi	0
32701	1963	962.0679	789.8511	0.5601648	0.400921	550.7847	4.110557	0	934.3649	756.5417	0.397842	0.390416	546.8248	4.205391	0	63	948	773						Frog_fixed.avi	0
32718	1964	955.8965	789.953	0.5603992	0.4011194	550.7396	4.081367	0	938.6425	760.928	0.3981622	0.3904824	546.8923	4.192321	0	63	947	775						Frog_fixed.avi	0
32734	1965	959.8858	793.0756	0.5607231	0.4013008	550.6301	4.062992	0	937.0373	759.5822	0.3984235	0.3905127	546.9557	4.177195	0	63	948	776						Frog_fixed.avi	0
32751	1966	962.9135	792.2711	0.561049	0.4014151	550.6937	4.036475	0	937.7393	759.5908	0.3987589	0.3904697	546.803	4.154136	0	63	950	776						Frog_fixed.avi	0
32768	1967	936.0051	764.0778	0.5613961	0.4009265	550.7505	4.02875	0	929.3312	719.3879	0.3992854	0.3898846	546.8207	4.154684	0	63	933	742						Frog_fixed.avi	0
32784	1968	905.5508	601.7006	0.5616843	0.3997236	550.8864	4.030023	0	911.0395	557.0295	0.4001455	0.3886512	546.9464	4.150646	0	64	908	579						Frog_fixed.avi	0
32801	1969	902.3157	562.0244	0.5620677	0.3989824	551.0165	3.984864	0	898.5726	496.0753	0.4007757	0.3879114	547.1187	4.122554	0	64	900	529						Frog_fixed.avi	0
32818	1970	902.2254	569.53	0.5625871	0.3990746	550.95	3.998083	0	900.1757	501.2224	0.4010668	0.3878042	547.1914	4.123999	0	64	901	535						Frog_fixed.avi	0
32834	1971	901.6141	556.816	0.5630744	0.3989936	550.9203	3.977534	0	898.9141	497.6472	0.4014107	0.3873973	547.3201	4.129451	0	64	900	527						Frog_fixed.avi	0
32851	1972	903.5754	559.8832	0.563573	0.3988212	550.8867	3.952055	0	897.3191	497.8154	0.4017991	0.3870991	547.0782	4.112288	0	64	900	529						Frog_fixed.avi	0
32868	1973	904.6542	562.7273	0.5640752	0.398543	550.836	3.983817	0	895.6729	505.4958	0.4021946	0.3865092	546.9188	4.117442	0	64	900	534						Frog_fixed.avi	0
32884	1974	904.226	561.8401	0.5645751	0.398226	550.7731	3.967539	0	897.1923	498.5284	0.4026287	0.386086	546.946	4.118516	0	64	901	530						Frog_fixed.avi	0
32901	1975	903.6578	554.3141	0.5650777	0.3980138	550.7332	3.982896	0	897.4334	497.5651	0.4030844	0.3856213	547.0015	4.112422	0	64	901	526						Frog_fixed.avi	0
32918	1976	900.8738	558.9727	0.5655822	0.3978287	550.7145	3.987152	0	896.7425	497.7063	0.4035538	0.3852544	546.967	4.116242	0	64	899	528						Frog_fixed.avi	0
32934	1977	899.7827	559.8147	0.5660882	0.3977335	550.7003	3.98873	0	897.2816	504.396	0.4040208	0.384925	546.9634	4.116385	0	64	899	532						Frog_fixed.avi	0
32951	1978	900.6802	557.0698	0.5666031	0.3976749	550.5976	3.990187	0	898.222	497.0574	0.4045056	0.3847901	546.9493	4.119342	0	64	899	527						Frog_fixed.avi	0
32968	1979	900.73	558.8584	0.5671072	0.3977036	550.521	3.997466	0	898.1232	494.5598	0.4049758	0.3846907	546.9503	4.114324	0	64	899	527						Frog_fixed.avi	0
32984	1980	900.5718	556.3365	0.5676069	0.3977456	550.4414	3.994906	0	899.5349	495.4362	0.4054512	0.3845728	546.9368	4.112329	0	64	900	526						Frog_fixed.avi	0
33001	1981	897.1111	556.3959	0.5681041	0.3978021	550.4539	4.006677	0	894.1641	504.8383	0.4059421	0.3843995	546.9327	4.102891	0	64	896	531						Frog_fixed.avi	0
33017	1982	898.7769	559.7908	0.5686352	0.397883	550.4319	3.996157	0	897.992	505.8118	0.4064624	0.3842965	546.8542	4.109549	0	64	898	533						Frog_fixed.avi	0
33034	1983	898.6453	557.4212	0.5691987	0.3980377	550.545	4.011157	0	897.6556	506.2252	0.4069958	0.3842656	546.7763	4.109706	0	64	898	532						Frog_fixed.avi	0
33051	1984	903.6493	558.1454	0.569787	0.398181	550.458	4.014035	0	896.7881	502.1119	0.407563	0.3843119	546.6603	4.124755	0	64	900	530						Frog_fixed.avi	0
33067	1985	903.2646	561.6638	0.5703855	0.3982632	550.4362	4.027292	0	891.1234	508.2853	0.4081092	0.3842507	546.613	4.118691	0	64	897	535						Frog_fixed.avi	0
33084	1986	902.516	563.991	0.5709772	0.3983513	550.4875	4.015894	0	891.4946	507.1234	0.408698	0.3842055	546.7632	4.111066	0	64	897	536						Frog_fixed.avi	0
33101	1987	899.8217	557.4353	0.5715516	0.3985141	550.399	4.019113	0	894.2725	507.902	0.4093319	0.3841673	546.6855	4.128713	0	64	897	533						Frog_fixed.avi	0
33117	1988	898.7539	562.8544	0.5721481	0.398673	550.4564	4.029881	0	894.1147	507.8786	0.4099521	0.3841988	546.6713	4.119665	0	64	896	535						Frog_fixed.avi	0
33134	1989	903.9001	560.1583	0.5727819	0.3989123	550.3751	4.041017	0	890.7692	508.782	0.4105341	0.3842721	546.5208	4.118812	0	64	897	534						Frog_fixed.avi	0
33151	1990	905.4054	564.6854	0.5733697	0.3991277	550.4885	4.054818	0	888.6456	503.4502	0.4110824	0.3845542	546.5264	4.113792	0	64	897	534						Frog_fixed.avi	0
33167	1991	903.8366	563.1842	0.5739291	0.399553	550.4116	4.054655	0	886.7126	503.9663	0.4116181	0.3847967	546.4984	4.138617	0	64	895	534						Frog_fixed.avi	0
33184	1992	902.4833	563.4514	0.5744441	0.3999266	550.3259	4.052393	0	885.4475	509.7824	0.4121406	0.3850074	546.4976	4.133622	0	64	894	537						Frog_fixed.avi	0
[truncated: 29,315 more rows]
