# Supplementary material for: Young children integrate current observations, priors and agent information to predict others’ actions
Source: PLoS One. 2019 May 22;14(5):e0200976. doi: 10.1371/journal.pone.0200976 (PMC6530825; doi:10.1371/journal.pone.0200976)
Supplement: S1 Dataset — (ZIP) [file pone.0200976.s003.zip › PONE-D-18-19791R1_Data/24-month-olds/Anonymized_14_24-Combined-Data.tsv]

Recording name:	K_14_24
Recording resolution:	1280 x 1024
Fixation filter: Tobii fixation filter
Velocity threshold: 35
Distance threshold: 35
Timestamp	Number	GazePointXLeft	GazePointYLeft	CamXLeft	CamYLeft	DistanceLeft	PupilLeft	ValidityLeft	GazePointXRight	GazePointYRight	CamXRight	CamYRight	DistanceRight	PupilRight	ValidityRight	FixationIndex	GazePointX	GazePointY	Event	EventKey	Data1	Data2	Descriptor	StimuliName	StimuliID
7	0	-1280	-1024	-1	-1	-1	-1	4	-1280	-1024	-1	-1	-1	-1	4		0	0						No media	0
23	1	-1280	-1024	-1	-1	-1	-1	4	-1280	-1024	-1	-1	-1	-1	4		0	0						No media	0
40	2	-1280	-1024	-1	-1	-1	-1	4	-1280	-1024	-1	-1	-1	-1	4		0	0						No media	0
56	3	-1280	-1024	-1	-1	-1	-1	4	-1280	-1024	-1	-1	-1	-1	4		0	0						No media	0
73	4	-1280	-1024	-1	-1	-1	-1	4	-1280	-1024	-1	-1	-1	-1	4		0	0						No media	0
89	5	-1280	-1024	-1	-1	-1	-1	4	-1280	-1024	-1	-1	-1	-1	4		0	0						No media	0
106	6	-1280	-1024	-1	-1	-1	-1	4	-1280	-1024	-1	-1	-1	-1	4		0	0						No media	0
122	7	-1280	-1024	-1	-1	-1	-1	4	-1280	-1024	-1	-1	-1	-1	4		0	0						No media	0
139	8	-1280	-1024	-1	-1	-1	-1	4	-1280	-1024	-1	-1	-1	-1	4		0	0						No media	0
156	9	97.25776	559.532	0.597562	0.6460705	581.126	2.618502	0	90.89426	586.1768	0.4435614	0.6281985	569.6014	2.555232	0	0	94	573						No media	0
173	10	92.38152	555.527	0.5980591	0.6458994	580.9587	2.61472	0	88.30716	591.8698	0.4440318	0.6279765	569.3379	2.567161	0	0	90	574						No media	0
189	11	91.86484	552.4592	0.5986	0.6457467	580.7164	2.592625	0	81.28349	587.5011	0.4445187	0.6277354	569.0797	2.507262	0	0	87	570						No media	0
206	12	93.75571	552.7111	0.5990912	0.6456591	580.5635	2.604487	0	79.41679	581.5191	0.4449874	0.6275358	568.9058	2.522863	0	0	87	567						No media	0
222	13	98.12364	562.408	0.5995463	0.6455964	580.4167	2.594749	0	76.76696	576.5873	0.445414	0.6274022	568.6699	2.481172	0	0	87	569						No media	0
239	14	104.8692	560.3256	0.5999706	0.6455603	580.2338	2.600246	0	80.16656	585.7708	0.4458122	0.6272592	568.3834	2.495789	0	0	93	573						No media	0
256	15	102.0515	567.427	0.6003994	0.6454971	580.0607	2.566129	0	69.77454	586.9911	0.4462374	0.6270642	568.1716	2.507869	0	0	86	577						No media	0
272	16	104.4194	570.0076	0.600791	0.6454214	580.0615	2.606042	0	70.57549	574.9204	0.4466358	0.6268395	567.9939	2.489684	0	0	87	572						No media	0
289	17	97.49736	557.3344	0.6012097	0.6452866	579.9463	2.572019	0	77.61597	589.5837	0.4470612	0.6265937	567.85	2.502106	0	0	88	573						No media	0
306	18	97.82339	572.0771	0.6016588	0.6451038	579.8214	2.585013	0	73.91695	581.2693	0.4475018	0.626314	567.7426	2.498307	0	0	86	577						No media	0
322	19	93.82079	564.4622	0.6021168	0.644997	579.7639	2.53764	0	83.43262	600.0441	0.4479446	0.6260547	567.5231	2.513806	0	0	89	582						No media	0
339	20	94.02008	571.5216	0.6024997	0.6449775	579.6678	2.547292	0	75.71519	589.6849	0.4483295	0.6259329	567.5305	2.483931	0	0	85	581						No media	0
356	21	96.14724	574.7901	0.6028666	0.6449705	579.553	2.557279	0	69.85739	592.678	0.4486913	0.6258255	567.5869	2.474581	0	0	83	584						No media	0
372	22	94.56245	564.9639	0.6031672	0.6449957	579.5668	2.556114	0	74.93417	593.4988	0.4489901	0.6257799	567.4207	2.499818	0	0	85	579						No media	0
389	23	97.50286	570.0179	0.6034142	0.6450291	579.4538	2.539092	0	73.33907	590.0055	0.4492403	0.625739	567.3947	2.471777	0	0	85	580						No media	0
406	24	98.95103	569.0504	0.603658	0.6451079	579.4526	2.562026	0	71.19384	592.5091	0.4494818	0.6257479	567.2446	2.467332	0	0	85	581						No media	0
422	25	101.3083	562.627	0.6039358	0.6451669	579.2873	2.546546	0	77.43575	592.0948	0.4497816	0.6256886	567.2251	2.489461	0	0	89	577						No media	0
439	26	102.3257	562.6746	0.6042646	0.6451887	579.1759	2.539283	0	72.18491	588.2883	0.4501226	0.6256332	567.2165	2.462754	0	0	87	575						No media	0
456	27	100.7362	557.1976	0.6046808	0.6451935	579.136	2.527394	0	70.19117	597.667	0.4505315	0.6255798	567.0605	2.481688	0	0	85	577						No media	0
472	28	97.07507	564.8071	0.605123	0.6451827	579.0833	2.540624	0	75.25817	593.8375	0.4510142	0.6254497	566.992	2.491346	0	0	86	579						No media	0
489	29	95.26308	558.2874	0.6056354	0.645121	579.0794	2.528559	0	73.84261	592.9623	0.4515059	0.6253157	566.9474	2.472557	0	0	85	576						No media	0
506	30	103.4289	568.5492	0.606059	0.6451653	578.9218	2.540482	0	77.67825	593.9374	0.4519593	0.6251935	566.843	2.477594	0	0	91	581						No media	0
522	31	106.7374	575.6087	0.6064482	0.6452164	578.8178	2.558622	0	71.37891	595.9764	0.4523757	0.6250903	566.7886	2.467889	0	0	89	586						No media	0
539	32	99.01161	564.7333	0.6067693	0.6453314	578.7386	2.549146	0	80.74605	593.5817	0.4527428	0.6250479	566.6493	2.494127	0	0	90	579						No media	0
555	33	107.2248	565.7318	0.6070295	0.6455102	578.6418	2.550132	0	80.20068	595.8899	0.4529745	0.6250672	566.6816	2.485808	0	0	94	581						No media	0
572	34	93.8625	559.6252	0.6072453	0.6457235	578.6924	2.546727	0	71.3614	586.0309	0.4532349	0.6252163	566.5101	2.46108	0	0	83	573						No media	0
589	35	96.36771	568.1528	0.6074379	0.6460338	578.6403	2.565072	0	66.43228	598.2733	0.4534253	0.6254618	566.5361	2.488271	0	0	81	583						No media	0
605	36	91.35573	556.5186	0.6076805	0.6464337	578.5242	2.547714	0	76.39167	589.8631	0.4536863	0.6258109	566.3365	2.483558	0	0	84	573						No media	0
622	37	92.92535	562.7228	0.6079749	0.6468963	578.3988	2.557115	0	73.87378	592.8535	0.453959	0.626237	566.402	2.503245	0	0	83	578						No media	0
639	38	102.8043	578.2383	0.6082797	0.6473678	578.4808	2.610198	0	76.8387	602.7188	0.4542753	0.6266735	566.3719	2.518819	0	0	90	590						No media	0
655	39	92.88586	552.7424	0.6085813	0.6478336	578.3125	2.590087	0	76.60995	599.063	0.4545529	0.6271251	566.2795	2.494699	0	0	85	576						No media	0
672	40	104.4289	568.2612	0.6088529	0.6482273	578.3156	2.629848	0	78.75199	598.0628	0.4548229	0.6275378	566.334	2.528154	0	0	92	583						No media	0
689	41	98.52494	566.3801	0.6090676	0.6487445	578.2675	2.603481	0	72.79333	593.5256	0.4550324	0.6280398	566.2662	2.534092	0	0	86	580						No media	0
705	42	113.1413	588.1777	0.609213	0.6492593	578.3075	2.672719	0	84.98702	598.6993	0.4552181	0.628543	566.3077	2.56669	0	0	99	593						No media	0
722	43	109.2741	572.3646	0.6093467	0.649774	578.3483	2.675289	0	81.33707	591.4825	0.4553289	0.6290953	566.4344	2.558406	0	0	95	582						No media	0
739	44	103.9826	572.7914	0.6094572	0.650346	578.3579	2.686233	0	89.99646	596.5538	0.4554401	0.6296202	566.4676	2.574647	0	0	97	585						No media	0
755	45	101.0228	571.5658	0.6095387	0.6508287	578.5352	2.677024	0	82.79213	600.4937	0.4555492	0.6300935	566.5272	2.556832	0	0	92	586						No media	0
772	46	102.0036	574.9339	0.6096057	0.651345	578.635	2.712083	0	75.49136	589.274	0.4556624	0.6305838	566.5355	2.562499	0	0	89	582						No media	0
789	47	105.317	572.2101	0.6096961	0.651799	578.8787	2.710816	0	88.57431	601.1666	0.4557972	0.6309558	566.8159	2.59328	0	0	97	587						No media	0
805	48	99.42914	581.2102	0.6097885	0.652169	579.0171	2.735452	0	80.42641	596.7814	0.4559247	0.6312783	566.9904	2.625368	0	0	90	589						No media	0
822	49	96.47887	574.4216	0.6098836	0.652462	579.2472	2.738959	0	82.77541	598.978	0.4560639	0.6314577	567.1841	2.624773	0	0	90	587						No media	0
839	50	95.78482	574.9213	0.6099132	0.6525911	579.4906	2.745579	0	93.51772	605.4878	0.4560861	0.6315129	567.5289	2.656992	0	0	95	590						No media	0
855	51	100.8555	584.0601	0.6098765	0.6523598	579.9077	2.776745	0	77.19254	606.408	0.4558867	0.6312097	567.9619	2.648098	0	0	89	595						No media	0
872	52	183.7569	577.8364	0.6092767	0.6516068	579.8945	2.780301	0	186.5043	623.1421	0.455156	0.6301156	568.1244	2.71515	0	0	185	600						No media	0
889	53	401.8004	561.1526	0.607717	0.6507105	580.471	2.838485	0	-1280	-1024	-1	-1	-1	-1	4	1	402	561						No media	0
905	54	472.431	558.4188	0.6068158	0.6499969	580.7748	2.86146	0	-1280	-1024	-1	-1	-1	-1	4	1	472	558						No media	0
922	55	542.4723	541.623	0.6063721	0.6494936	581.2598	2.806601	0	-1280	-1024	-1	-1	-1	-1	4	1	542	542						No media	0
938	56	538.7602	537.2833	0.6062022	0.6489942	581.3575	2.782868	0	-1280	-1024	-1	-1	-1	-1	4	1	539	537						No media	0
955	57	538.0455	540.1395	0.6060587	0.6488477	581.6278	2.879119	0	-1280	-1024	-1	-1	-1	-1	4	1	538	540						No media	0
972	58	558.7173	536.1404	0.6058447	0.649269	581.8281	2.905257	0	546.702	556.5858	0.4525822	0.6269349	568.1291	2.605166	0	1	553	546						No media	0
988	59	-1280	-1024	-1	-1	-1	-1	4	-1280	-1024	-1	-1	-1	-1	4	1	0	0						No media	0
1005	60	-1280	-1024	-1	-1	-1	-1	4	-1280	-1024	-1	-1	-1	-1	4	1	0	0						No media	0
1022	61	-1280	-1024	-1	-1	-1	-1	4	-1280	-1024	-1	-1	-1	-1	4	1	0	0						No media	0
1038	62	547.1686	550.2972	0.6051862	0.6491463	582.636	2.904249	0	-1280	-1024	-1	-1	-1	-1	4	1	547	550						No media	0
1044																			MovieStart	128	0	0	Frog_fixed.avi
1055	63	555.8553	550.9182	0.60495	0.649394	582.6641	2.946728	0	526.9131	541.4796	0.4515522	0.6269608	576.7574	2.78498	0	1	541	546						Frog_fixed.avi	0
1072	64	542.4479	539.5695	0.6047208	0.6494768	583.2618	2.901035	0	531.5063	564.3354	0.4514902	0.6269184	571.9818	2.808768	0	1	537	552						Frog_fixed.avi	0
1088	65	554.8568	542.7957	0.6045821	0.6494943	583.5423	2.921195	0	533.9965	559.8036	0.4513869	0.6268953	572.2046	2.790384	0	1	544	551						Frog_fixed.avi	0
1105	66	550.0379	550.1707	0.604385	0.6495418	583.9262	2.929188	0	531.8435	555.8691	0.4512765	0.6268659	572.5699	2.801743	0	1	541	553						Frog_fixed.avi	0
1122	67	547.7111	546.54	0.6042429	0.6496176	584.0929	2.948423	0	534.4354	551.3145	0.4511777	0.6268436	572.8925	2.775562	0	1	541	549						Frog_fixed.avi	0
1138	68	542.7994	558.8564	0.6041446	0.6496586	584.4643	2.942443	0	532.9473	570.6314	0.4511546	0.626854	573.0835	2.820271	0	1	538	565						Frog_fixed.avi	0
1155	69	540.7734	556.1599	0.6040579	0.6497185	584.7361	2.97719	0	533.4887	541.3109	0.4511026	0.6268584	573.2475	2.768486	0	1	537	549						Frog_fixed.avi	0
1172	70	547.4867	553.5818	0.6039464	0.649766	584.8624	2.948524	0	533.4761	548.8299	0.451037	0.6269686	573.4999	2.814364	0	1	540	551						Frog_fixed.avi	0
1188	71	550.0039	552.0986	0.6038283	0.6498094	585.1589	2.966648	0	530.2072	548.1088	0.4509564	0.6269777	573.7287	2.805804	0	1	540	550						Frog_fixed.avi	0
1205	72	538.7646	562.9301	0.60368	0.6498697	585.3051	2.975347	0	533.0062	553.9445	0.4508714	0.6270207	573.9832	2.825843	0	1	536	558						Frog_fixed.avi	0
1222	73	550.4552	545.9695	0.603556	0.6500539	585.4395	2.921104	0	525.8909	546.4116	0.4507612	0.6271738	574.129	2.825301	0	1	538	546						Frog_fixed.avi	0
1238	74	547.2816	553.5459	0.6034238	0.6503245	585.6915	2.973789	0	527.0731	542.3246	0.450668	0.6274132	574.2774	2.791046	0	1	537	548						Frog_fixed.avi	0
1255	75	539.0198	548.9118	0.6033087	0.6505753	585.8584	2.96215	0	531.6597	550.8436	0.450589	0.6277605	574.3375	2.820355	0	1	535	550						Frog_fixed.avi	0
1272	76	549.813	569.8205	0.6032473	0.6507983	585.9439	3.010355	0	530.6148	562.6125	0.4505405	0.6279883	574.4521	2.852158	0	1	540	566						Frog_fixed.avi	0
1288	77	556.2438	560.0648	0.6031211	0.6510031	585.8646	3.015993	0	528.0695	558.6578	0.4504326	0.6282285	574.5721	2.849134	0	1	542	559						Frog_fixed.avi	0
1305	78	754.4781	709.3378	0.6016102	0.6522369	585.9436	3.042987	0	745.3455	717.7991	0.4493833	0.6293562	574.8018	2.885027	0	2	750	714						Frog_fixed.avi	0
1322	79	858.7412	748.8788	0.6003781	0.6529696	586.3745	3.045815	0	832.5886	737.1281	0.4484017	0.6299378	575.2382	2.879814	0	2	846	743						Frog_fixed.avi	0
1338	80	831.8942	731.6956	0.6004241	0.6529407	586.2277	2.987981	0	839.6287	730.7842	0.4481523	0.6300219	575.1761	2.82987	0	2	836	731						Frog_fixed.avi	0
1355	81	873.5444	752.908	0.6002941	0.6529729	586.2106	2.999151	0	852.8064	760.8084	0.4479801	0.6301036	575.1865	2.86886	0	2	863	757						Frog_fixed.avi	0
1372	82	858.499	745.4893	0.600227	0.6530212	586.1904	3.000987	0	850.0036	753.1413	0.4478374	0.6302075	575.2672	2.853153	0	2	854	749						Frog_fixed.avi	0
1388	83	864.7408	764.8127	0.6001619	0.6530843	586.1429	2.978546	0	847.8165	746.9196	0.4477059	0.6302866	575.2728	2.802898	0	2	856	756						Frog_fixed.avi	0
1405	84	861.9589	753.4546	0.6000924	0.6532558	586.2344	2.964373	0	846.1224	745.1125	0.4475786	0.6304393	575.3237	2.807798	0	2	854	749						Frog_fixed.avi	0
1422	85	866.6403	756.4888	0.6000643	0.6534588	586.2214	2.938534	0	844.9061	755.5661	0.4475302	0.6306843	575.3178	2.806658	0	2	856	756						Frog_fixed.avi	0
1438	86	865.8721	743.261	0.6000611	0.653749	586.1783	2.887731	0	845.5245	741.9711	0.4474653	0.6310219	575.2861	2.758731	0	2	856	743						Frog_fixed.avi	0
1455	87	866.8726	753.5477	0.6000537	0.6540071	586.1324	2.910793	0	836.6412	755.5269	0.4474317	0.6313166	575.2831	2.779006	0	2	852	755						Frog_fixed.avi	0
1472	88	866.0587	744.1638	0.600053	0.6542152	586.1241	2.837693	0	840.1503	752.3768	0.4474224	0.6315835	575.1945	2.71984	0	2	853	748						Frog_fixed.avi	0
1488	89	877.9767	752.3469	0.6000676	0.6543738	586.0343	2.854678	0	831.1224	755.1622	0.4474133	0.631807	575.1603	2.731101	0	2	855	754						Frog_fixed.avi	0
1505	90	863.3582	753.6748	0.6000863	0.6544701	585.905	2.836824	0	843.7916	748.9037	0.4474078	0.6319534	575.129	2.681393	0	2	854	751						Frog_fixed.avi	0
1521	91	867.3715	764.4999	0.6001018	0.654512	585.8318	2.857148	0	831.9504	752.3504	0.4474469	0.6318132	575.0851	2.683269	0	2	850	758						Frog_fixed.avi	0
1538	92	867.0851	754.2818	0.6001358	0.6545423	585.7711	2.786154	0	830.6324	761.5781	0.4474509	0.6320471	574.9659	2.702165	0	2	849	758						Frog_fixed.avi	0
1555	93	881.1787	740.2994	0.6001632	0.6546065	585.6821	2.718995	0	829.9344	757.1287	0.4474886	0.6321389	574.9421	2.685137	0	2	856	749						Frog_fixed.avi	0
1571	94	863.6197	750.3825	0.6002023	0.654688	585.6298	2.735495	0	828.2064	764.4786	0.4475322	0.6322923	574.9319	2.662331	0	2	846	757						Frog_fixed.avi	0
1588	95	857.709	760.6359	0.6002491	0.6548336	585.5483	2.743695	0	828.3983	766.2286	0.4475643	0.6324067	574.9388	2.664074	0	2	843	763						Frog_fixed.avi	0
1605	96	870.4798	742.1647	0.6002732	0.6549345	585.4771	2.714205	0	846.5976	743.4547	0.4476069	0.632513	574.7498	2.572223	0	2	859	743						Frog_fixed.avi	0
1621	97	875.3681	743.0452	0.6002855	0.6549771	585.3777	2.658224	0	836.2216	751.964	0.4476121	0.6326281	574.5812	2.613187	0	2	856	748						Frog_fixed.avi	0
1638	98	877.8459	741.3032	0.600297	0.655008	585.2847	2.656677	0	833.644	764.341	0.4476165	0.6326913	574.4806	2.647021	0	2	856	753						Frog_fixed.avi	0
1655	99	882.1801	726.7541	0.6002285	0.6550266	585.1663	2.645048	0	850.9827	748.89	0.4474875	0.6327732	574.4316	2.571392	0	3	867	738						Frog_fixed.avi	0
1671	100	1002.266	751.0722	0.5994793	0.6550997	585.1949	2.645808	0	953.3656	764.9025	0.4469067	0.6329107	574.6227	2.588846	0	3	978	758						Frog_fixed.avi	0
1688	101	972.7476	757.4763	0.5994283	0.6551156	585.0068	2.660613	0	915.2013	777.9628	0.4467598	0.6330463	574.4072	2.646778	0	3	944	768						Frog_fixed.avi	0
1705	102	972.4024	768.1711	0.5993841	0.6551766	584.7869	2.705728	0	934.0071	775.0347	0.4466631	0.6331487	574.3337	2.624575	0	3	953	772						Frog_fixed.avi	0
1721	103	981.0427	758.9078	0.5993403	0.6551852	584.7205	2.668009	0	933.9911	761.8647	0.4465423	0.6332559	574.2318	2.576125	0	3	958	760						Frog_fixed.avi	0
1738	104	979.219	758.3304	0.5992754	0.6552209	584.7599	2.651353	0	931.2202	769.3318	0.4464289	0.633414	574.2307	2.61133	0	3	955	764						Frog_fixed.avi	0
1755	105	989.0674	741.4538	0.5991849	0.6553126	584.7408	2.62186	0	924.8096	764.3358	0.4463071	0.6336111	574.1096	2.584511	0	3	957	753						Frog_fixed.avi	0
1771	106	962.4944	778.4653	0.5990993	0.6554373	584.6421	2.706903	0	942.8039	754.7589	0.4461827	0.6338483	574.0085	2.569793	0	3	953	767						Frog_fixed.avi	0
1788	107	987.1307	747.2012	0.599002	0.6556383	584.4789	2.621212	0	942.6907	749.4189	0.4460636	0.634177	573.9892	2.548944	0	3	965	748						Frog_fixed.avi	0
1805	108	967.8616	751.2514	0.5989153	0.6559143	584.39	2.623808	0	921.504	771.1346	0.4459236	0.634484	574.0318	2.635833	0	3	945	761						Frog_fixed.avi	0
1821	109	976.3558	763.8704	0.5988322	0.6561217	584.3071	2.67453	0	946.3207	751.0266	0.4458246	0.6348115	573.8392	2.552834	0	3	961	757						Frog_fixed.avi	0
1838	110	983.4814	775.5093	0.5987608	0.6562896	584.2542	2.694498	0	946.1712	754.4188	0.4457178	0.6351204	573.7498	2.554499	0	3	965	765						Frog_fixed.avi	0
1855	111	976.429	765.6516	0.5986618	0.6564849	584.322	2.677778	0	939.8785	757.2896	0.4456145	0.6353083	573.7433	2.57648	0	3	958	761						Frog_fixed.avi	0
1871	112	980.6177	755.8336	0.5985609	0.6565749	584.2126	2.637025	0	932.9242	760.3618	0.4454895	0.6354836	573.7682	2.557468	0	3	957	758						Frog_fixed.avi	0
1888	113	975.6804	761.0472	0.5984545	0.6566262	584.1732	2.690335	0	934.9637	763.6415	0.4453486	0.6355688	573.7955	2.588548	0	3	955	762						Frog_fixed.avi	0
1904	114	980.3022	756.6593	0.5983432	0.6567049	584.139	2.678881	0	931.8828	770.0182	0.4452356	0.6356083	573.5952	2.594523	0	3	956	763						Frog_fixed.avi	0
1921	115	978.194	756.5261	0.5982237	0.6567485	584.0582	2.677955	0	936.1328	763.6221	0.4451031	0.6356738	573.6331	2.60869	0	3	957	760						Frog_fixed.avi	0
1938	116	974.6884	764.6854	0.5980679	0.6567649	584.0647	2.72376	0	943.9249	759.3584	0.4449503	0.6357118	573.5986	2.566803	0	3	959	762						Frog_fixed.avi	0
1954	117	985.0705	630.5643	0.5976422	0.65561	584.1989	2.754161	0	967.5721	627.4344	0.4447413	0.634628	573.8544	2.640891	0	4	976	629						Frog_fixed.avi	0
1971	118	1029.969	519.8975	0.5971311	0.6547372	584.3331	2.67146	0	991.1279	517.9866	0.4445362	0.6338771	573.9241	2.589296	0	4	1011	519						Frog_fixed.avi	0
1988	119	1029.558	516.4006	0.5969207	0.6547556	584.323	2.714339	0	1002.362	518.0621	0.4442519	0.6340622	573.869	2.628865	0	4	1016	517						Frog_fixed.avi	0
2004	120	1046.671	492.7794	0.5968478	0.6547943	584.1992	2.689328	0	1001.394	513.782	0.4440424	0.6341779	573.8205	2.644535	0	4	1024	503						Frog_fixed.avi	0
2021	121	1041.712	496.5782	0.5967337	0.6547059	584.1381	2.691766	0	1000.042	521.3511	0.4438289	0.6341234	573.8301	2.650604	0	4	1021	509						Frog_fixed.avi	0
2038	122	1034.342	507.1494	0.5965866	0.6545913	584.1985	2.701741	0	1001.06	519.3482	0.4436158	0.6340458	573.8233	2.637525	0	4	1018	513						Frog_fixed.avi	0
2054	123	1035.22	507.7008	0.5964622	0.6544845	584.1708	2.715033	0	1003.207	510.2941	0.4434309	0.6340082	573.8157	2.637965	0	4	1019	509						Frog_fixed.avi	0
2071	124	1034.579	489.08	0.5963477	0.6544105	584.0596	2.697128	0	1007.529	504.0857	0.4432346	0.6339728	573.7582	2.6136	0	4	1021	497						Frog_fixed.avi	0
2088	125	1035.26	496.806	0.5961798	0.6543908	584.1123	2.672274	0	1007.799	512.1908	0.4430146	0.6340168	573.7916	2.644906	0	4	1022	504						Frog_fixed.avi	0
2104	126	1035.659	503.9588	0.596	0.6544554	584.0987	2.720761	0	1001.511	509.9331	0.4428031	0.6341044	573.8801	2.643572	0	4	1019	507						Frog_fixed.avi	0
2121	127	1032.761	499.3504	0.5958495	0.6545434	584.011	2.727533	0	1005.13	506.4495	0.4425888	0.6342391	573.8159	2.660944	0	4	1019	503						Frog_fixed.avi	0
2138	128	1031.96	508.1803	0.5957	0.6546221	583.8311	2.712993	0	1002.55	500.4348	0.4423919	0.6344034	573.9284	2.621234	0	4	1017	504						Frog_fixed.avi	0
2154	129	1034.291	499.4984	0.5955769	0.6546783	583.9945	2.716031	0	1000.471	521.2131	0.4422395	0.6345001	573.8521	2.667233	0	4	1017	510						Frog_fixed.avi	0
2171	130	1034.956	498.8653	0.5954366	0.654713	583.9243	2.709951	0	1007.238	505.2855	0.4420738	0.6345947	573.878	2.638716	0	4	1021	502						Frog_fixed.avi	0
2188	131	1039.892	493.957	0.5953293	0.6547632	583.8422	2.734071	0	1005.457	517.6317	0.4418947	0.6346369	573.8681	2.659658	0	4	1023	506						Frog_fixed.avi	0
2204	132	1044.081	485.6973	0.5950658	0.6546421	583.6675	2.72241	0	1017.225	494.7689	0.4415748	0.6345441	573.9707	2.643061	0	5	1031	490						Frog_fixed.avi	0
2221	133	1050.429	460.3307	0.5947731	0.6544778	583.7565	2.72877	0	1014.335	468.421	0.4413161	0.6342788	573.9066	2.639346	0	5	1032	464						Frog_fixed.avi	0
2238	134	1058.664	466.4114	0.5945058	0.6544905	583.7263	2.76877	0	1028.132	484.528	0.4409971	0.6343271	573.9984	2.655891	0	5	1043	475						Frog_fixed.avi	0
2254	135	1053.178	450.429	0.5942683	0.6544711	583.6155	2.739471	0	1032.449	481.541	0.4405995	0.6343266	574.0096	2.67411	0	5	1043	466						Frog_fixed.avi	0
2271	136	1048.777	471.6115	0.5939409	0.654422	583.5345	2.774729	0	1030.781	478.2943	0.4401798	0.6342956	573.9811	2.670161	0	5	1040	475						Frog_fixed.avi	0
2288	137	1059.568	460.4795	0.5936464	0.654331	583.3093	2.750275	0	1031.71	472.6112	0.4397505	0.6342565	573.9929	2.686455	0	5	1046	467						Frog_fixed.avi	0
2304	138	1056.702	463.3484	0.5933481	0.654162	583.3054	2.746908	0	1035.577	466.2545	0.4393559	0.6342092	574.0915	2.654914	0	5	1046	465						Frog_fixed.avi	0
2321	139	1054.729	461.9548	0.5931036	0.6540482	583.1098	2.735473	0	1034.195	470.7434	0.4390153	0.634184	573.9797	2.669087	0	5	1044	466						Frog_fixed.avi	0
2338	140	1057.452	457.4725	0.5928925	0.6539963	583.0876	2.751356	0	1036.354	478.3653	0.4386979	0.6341811	573.9755	2.661045	0	5	1047	468						Frog_fixed.avi	0
2354	141	1059.443	463.9351	0.5927541	0.6538977	582.9986	2.764307	0	1037.187	483.2789	0.4384658	0.6342198	574.067	2.68789	0	5	1048	474						Frog_fixed.avi	0
2371	142	1054.183	471.3014	0.5926427	0.6538689	582.8121	2.802155	0	1033.641	474.6456	0.4382768	0.6342593	573.9237	2.67493	0	5	1044	473						Frog_fixed.avi	0
2388	143	1056.529	469.1976	0.592571	0.6538909	582.6797	2.783215	0	1032.154	479.6168	0.4381285	0.6343244	573.9035	2.66081	0	5	1044	474						Frog_fixed.avi	0
2404	144	1053.564	465.4294	0.5925072	0.6539969	582.5433	2.819616	0	1034.954	462.657	0.4379908	0.6344516	574.015	2.653028	0	5	1044	464						Frog_fixed.avi	0
2421	145	1057.801	461.5573	0.592463	0.6541411	582.4368	2.780277	0	1034.56	470.3234	0.4378898	0.634611	573.8668	2.661582	0	5	1046	466						Frog_fixed.avi	0
2438	146	1059.2	465.5764	0.5924127	0.6543288	582.2563	2.835671	0	1026.61	469.8775	0.4377594	0.6347861	573.8427	2.65137	0	5	1043	468						Frog_fixed.avi	0
2454	147	1053.784	462.6103	0.5923303	0.6545299	582.2889	2.821797	0	1036.158	474.8075	0.4376115	0.6349978	573.8006	2.68333	0	5	1045	469						Frog_fixed.avi	0
2471	148	1055.778	464.6202	0.592195	0.6547241	582.1158	2.809948	0	1027.726	473.868	0.4373882	0.6351414	573.7006	2.675323	0	5	1042	469						Frog_fixed.avi	0
2487	149	1059.083	461.7583	0.5920557	0.654923	581.9435	2.800833	0	1034.948	475.5866	0.4371806	0.6352407	573.6976	2.680862	0	5	1047	469						Frog_fixed.avi	0
2504	150	1057.961	460.3882	0.591899	0.6550705	581.783	2.821623	0	1031.372	467.7038	0.4368792	0.6352336	573.6815	2.690391	0	5	1045	464						Frog_fixed.avi	0
2521	151	1055.411	451.907	0.5917314	0.6550592	581.4985	2.814761	0	1027.93	479.3948	0.436649	0.6351224	573.6213	2.672796	0	5	1042	466						Frog_fixed.avi	0
2537	152	1052.607	468.5303	0.5915679	0.6549416	581.4124	2.816558	0	1028.45	472.7813	0.4363987	0.6349655	573.5905	2.697588	0	5	1041	471						Frog_fixed.avi	0
2554	153	1053.701	458.4199	0.5914679	0.6547872	581.258	2.812496	0	1034.123	467.1009	0.4362018	0.6346999	573.5033	2.662491	0	5	1044	463						Frog_fixed.avi	0
2571	154	1046.105	463.5624	0.5913716	0.6546078	581.0446	2.826746	0	1030.566	466.0855	0.4360298	0.634413	573.4461	2.666514	0	5	1038	465						Frog_fixed.avi	0
2587	155	1048.775	463.9499	0.5913215	0.654362	580.8436	2.842001	0	1031.722	470.9142	0.435878	0.6340211	573.3992	2.684734	0	5	1040	467						Frog_fixed.avi	0
2604	156	1048.995	463.2589	0.5912961	0.6539959	580.6154	2.821759	0	1032.233	464.9719	0.4357662	0.6336244	573.325	2.679553	0	5	1041	464						Frog_fixed.avi	0
2621	157	1041.933	472.385	0.5912803	0.6536909	580.4831	2.836818	0	1024.129	475.4383	0.435664	0.6331874	573.2086	2.679675	0	5	1033	474						Frog_fixed.avi	0
2637	158	1047.474	459.9324	0.591319	0.653294	580.2042	2.823837	0	1025.624	469.0492	0.4356264	0.6327678	573.1341	2.685774	0	5	1037	464						Frog_fixed.avi	0
2654	159	1046.677	463.1945	0.591406	0.6529095	579.8303	2.832421	0	1028.038	464.1786	0.435596	0.6322847	573.0317	2.67014	0	5	1037	464						Frog_fixed.avi	0
2671	160	1040.203	468.9675	0.5914716	0.652455	579.6635	2.846624	0	1027.283	475.4827	0.4355945	0.6317849	572.9195	2.683654	0	5	1034	472						Frog_fixed.avi	0
2687	161	1043.502	460.1979	0.5915797	0.6520165	579.4963	2.853564	0	1021.359	472.2634	0.4356046	0.6312909	572.6089	2.677953	0	5	1032	466						Frog_fixed.avi	0
2704	162	1047.838	459.876	0.5917671	0.6515576	579.1411	2.845644	0	1025.089	473.0456	0.4356745	0.6307701	572.6144	2.687692	0	5	1036	466						Frog_fixed.avi	0
2721	163	1042.963	459.4858	0.5919669	0.6510863	578.9532	2.839242	0	1026.954	465.9598	0.4357755	0.6303829	572.4114	2.673057	0	5	1035	463						Frog_fixed.avi	0
2737	164	1058.506	448.8199	0.5921733	0.6510231	578.5673	2.871498	0	1026.232	473.7537	0.4359347	0.6300825	572.1348	2.699842	0	5	1042	461						Frog_fixed.avi	0
2754	165	1041.414	469.9242	0.5924141	0.6508628	578.4347	2.864759	0	1019.017	476.2169	0.4360982	0.6298816	571.9429	2.68977	0	5	1030	473						Frog_fixed.avi	0
2771	166	1040.811	468.1339	0.5926825	0.6508535	578.0851	2.852747	0	1016.328	479.2816	0.4363074	0.6298372	571.7361	2.706263	0	5	1029	474						Frog_fixed.avi	0
2787	167	1046.949	460.0479	0.5929954	0.6509315	577.824	2.890916	0	1023.694	468.6486	0.4365304	0.6298507	571.5236	2.693642	0	5	1035	464						Frog_fixed.avi	0
2804	168	1048.543	455.0813	0.5933008	0.6510596	577.5786	2.893214	0	1024.648	471.5147	0.4368033	0.629931	571.3014	2.724699	0	5	1037	463						Frog_fixed.avi	0
2820	169	1043.68	455.5737	0.5936216	0.6511698	577.3304	2.85576	0	1024.468	476.2199	0.4370648	0.6299847	570.9735	2.710994	0	5	1034	466						Frog_fixed.avi	0
2837	170	1042.275	459.0288	0.5939822	0.6512409	577.0519	2.871608	0	1025.576	475.7032	0.4373265	0.6299868	570.8481	2.713927	0	5	1034	467						Frog_fixed.avi	0
2854	171	1047.064	460.6579	0.5943188	0.6512929	576.803	2.873576	0	1022.722	474.7067	0.4376199	0.629931	570.5325	2.680869	0	5	1035	468						Frog_fixed.avi	0
2870	172	1045.388	465.099	0.5946587	0.6513566	576.4805	2.905304	0	1023.816	472.9778	0.4379199	0.629913	570.2263	2.701883	0	5	1035	469						Frog_fixed.avi	0
2887	173	1042.561	458.2977	0.5949516	0.6514391	576.2725	2.869775	0	1021.47	475.3298	0.4381652	0.6299245	570.118	2.712121	0	5	1032	467						Frog_fixed.avi	0
2904	174	1043.208	460.4127	0.5952595	0.6516137	576.0201	2.87916	0	1022.056	479.482	0.4384217	0.6299821	569.8104	2.713124	0	5	1033	470						Frog_fixed.avi	0
2921	175	1058.927	452.9908	0.5955521	0.6517434	575.6797	2.881007	0	1018.793	473.5775	0.4386375	0.6300569	569.6055	2.717314	0	5	1039	463						Frog_fixed.avi	0
2937	176	1055.723	447.2265	0.5958214	0.6518486	575.4565	2.903534	0	1024.254	475.0508	0.4388656	0.6300809	569.2819	2.711044	0	5	1040	461						Frog_fixed.avi	0
2954	177	1053.872	451.6054	0.5960286	0.6518694	575.1063	2.891012	0	1024.83	482.8451	0.4389997	0.6300099	569.0634	2.739341	0	5	1039	467						Frog_fixed.avi	0
2971	178	1052.552	455.4374	0.5962216	0.6518308	574.8257	2.881935	0	1028.392	472.6568	0.4391498	0.6299347	568.6931	2.693392	0	5	1040	464						Frog_fixed.avi	0
2987	179	1058.19	446.7118	0.5964007	0.6517339	574.5568	2.888897	0	1025.912	474.7079	0.4392369	0.6298174	568.4877	2.68401	0	5	1042	461						Frog_fixed.avi	0
3004	180	1041.084	467.8134	0.5965269	0.6516665	574.2498	2.910355	0	1019.251	478.6168	0.4393164	0.629726	568.2454	2.73581	0	5	1030	473						Frog_fixed.avi	0
3021	181	1045.325	472.3509	0.5966533	0.6515672	573.848	2.918363	0	1025.878	474.0287	0.4393668	0.629595	568.0354	2.725912	0	5	1036	473						Frog_fixed.avi	0
3037	182	1047.738	462.6264	0.5967668	0.6515623	573.6735	2.906154	0	1021.148	481.4733	0.4394216	0.6295553	567.8254	2.740342	0	5	1034	472						Frog_fixed.avi	0
3054	183	1053.534	456.1137	0.5968847	0.6515836	573.4485	2.895441	0	1021.998	473.4232	0.4394802	0.6295422	567.6284	2.726997	0	5	1038	465						Frog_fixed.avi	0
3071	184	1044	468.8018	0.5970277	0.6515388	573.1996	2.904837	0	1029.083	475.5198	0.4395859	0.6294392	567.3501	2.721101	0	5	1037	472						Frog_fixed.avi	0
3087	185	1039.293	446.3298	0.5971758	0.6514655	573.0496	2.891042	0	1030.024	465.6967	0.4397621	0.6292777	567.1447	2.717635	0	5	1035	456						Frog_fixed.avi	0
3104	186	1043.278	461.3969	0.5973701	0.6515169	572.7289	2.909561	0	1027.709	467.5474	0.43993	0.6293208	566.9056	2.713817	0	5	1035	464						Frog_fixed.avi	0
3121	187	1032.872	460.9482	0.5975666	0.6515573	572.5985	2.930736	0	1020.23	473.9806	0.4400544	0.6292956	566.7601	2.743432	0	5	1027	467						Frog_fixed.avi	0
3137	188	1040.599	453.7842	0.5977597	0.6516128	572.3765	2.927442	0	1021.566	470.3243	0.4402174	0.6292874	566.5143	2.747588	0	5	1031	462						Frog_fixed.avi	0
3154	189	1040.412	452.2892	0.5979251	0.6516059	572.2047	2.955976	0	1023.659	474.5941	0.4403728	0.6292375	566.2737	2.766643	0	5	1032	463						Frog_fixed.avi	0
3171	190	1042.98	452.0892	0.5980736	0.6515707	572.0828	2.95229	0	1029.386	472.2629	0.4404721	0.6291958	566.1337	2.746318	0	5	1036	462						Frog_fixed.avi	0
3187	191	1041.235	458.984	0.5982167	0.651546	571.8467	2.948166	0	1032.912	468.5033	0.4405495	0.629128	565.9296	2.758814	0	5	1037	464						Frog_fixed.avi	0
3204	192	1045.841	449.6217	0.5982916	0.6514829	571.7475	2.981547	0	1027.673	470.1017	0.4405904	0.6290219	565.6774	2.746868	0	5	1037	460						Frog_fixed.avi	0
3220	193	1041.447	453.1106	0.5983121	0.6514013	571.5851	2.999192	0	1023.129	467.6861	0.4405744	0.6289186	565.5557	2.759984	0	5	1032	460						Frog_fixed.avi	0
3237	194	1037.662	455.19	0.5982861	0.6513155	571.4081	2.978762	0	1030.532	472.289	0.4404993	0.628808	565.379	2.770048	0	5	1034	464						Frog_fixed.avi	0
3254	195	1038.784	448.3602	0.5982192	0.6512405	571.2713	3.007582	0	1036.378	465.3701	0.4404085	0.6287613	565.2672	2.79733	0	5	1038	457						Frog_fixed.avi	0
3270	196	1036.094	450.3609	0.598121	0.6511859	571.0772	3.000173	0	1032.839	472.0781	0.4402802	0.6287274	565.1953	2.778791	0	5	1034	461						Frog_fixed.avi	0
3287	197	1044.078	449.9916	0.5980014	0.6511288	570.9352	3.019569	0	1029.214	474.1539	0.4401187	0.6287194	564.9377	2.787522	0	5	1037	462						Frog_fixed.avi	0
3304	198	1046.626	449.9662	0.5979096	0.6511043	570.7906	3.002735	0	1030.847	467.319	0.4399701	0.6287357	564.9339	2.790166	0	5	1039	459						Frog_fixed.avi	0
3320	199	1040.38	454.8575	0.5978015	0.6510079	570.7599	2.990444	0	1030.657	470.5137	0.4398344	0.6287172	564.8008	2.801579	0	5	1036	463						Frog_fixed.avi	0
3337	200	1042.808	454.9556	0.5977086	0.6508289	570.5972	2.984848	0	1024.514	469.9701	0.4397062	0.6286481	564.6607	2.8107	0	5	1034	462						Frog_fixed.avi	0
3354	201	1036.331	450.8269	0.5976257	0.6506637	570.4744	3.006967	0	1026.841	478.2836	0.4396057	0.6285346	564.543	2.82531	0	5	1032	465						Frog_fixed.avi	0
3370	202	1036.915	449.7963	0.5975348	0.6504939	570.3652	3.0046	0	1033.417	467.7533	0.4394962	0.6284022	564.3511	2.798559	0	5	1035	459						Frog_fixed.avi	0
3387	203	1037.85	458.7285	0.5974365	0.650362	570.293	3.022311	0	1027.359	479.4627	0.4393634	0.6282976	564.3801	2.832505	0	5	1033	469						Frog_fixed.avi	0
3404	204	1038.84	449.369	0.5973197	0.6502336	570.1287	3.014227	0	1027.698	480.9466	0.4392236	0.6282316	564.2762	2.841901	0	5	1033	465						Frog_fixed.avi	0
3420	205	1035.697	457.481	0.5971724	0.65009	570.1029	2.999898	0	1026.75	475.0415	0.4390753	0.628195	564.1207	2.817132	0	5	1031	466						Frog_fixed.avi	0
3437	206	1040.342	454.8084	0.5970755	0.6500386	570.0602	3.026346	0	1034.4	472.1723	0.4389399	0.6281909	563.999	2.843976	0	5	1037	463						Frog_fixed.avi	0
3454	207	1037.735	467.4023	0.5969392	0.6499522	569.8938	3.045589	0	1031.64	472.0637	0.4387772	0.6282017	564.0112	2.858301	0	5	1035	470						Frog_fixed.avi	0
3470	208	1040.245	459.0953	0.5968305	0.6499228	569.7783	3.028736	0	1030.399	470.664	0.4386566	0.6282154	563.9185	2.826311	0	5	1035	465						Frog_fixed.avi	0
3487	209	1040.617	455.5547	0.5967302	0.6498712	569.6744	3.041011	0	1028.279	474.7578	0.4385379	0.6282207	563.7875	2.840365	0	5	1034	465						Frog_fixed.avi	0
3504	210	1041.145	457.5985	0.5966488	0.6497896	569.5836	3.046394	0	1027.581	467.9205	0.4384413	0.6281835	563.6563	2.832808	0	5	1034	463						Frog_fixed.avi	0
3520	211	1036.796	452.7606	0.5965858	0.6497355	569.4829	3.055598	0	1029.018	475.3658	0.4383672	0.6281258	563.571	2.854835	0	5	1033	464						Frog_fixed.avi	0
3537	212	1038.705	451.9523	0.5965136	0.6496987	569.4278	3.045135	0	1032.084	469.6647	0.4382808	0.6280789	563.5798	2.869573	0	5	1035	461						Frog_fixed.avi	0
3554	213	1039.291	453.071	0.5964558	0.6497012	569.3666	3.045067	0	1030.56	472.0458	0.4382032	0.6280474	563.5456	2.849482	0	5	1035	463						Frog_fixed.avi	0
3570	214	1036.747	450.7526	0.596405	0.6497183	569.3171	3.074446	0	1031.533	472.6057	0.438148	0.6281091	563.4276	2.862882	0	5	1034	462						Frog_fixed.avi	0
3587	215	1041.101	457.2014	0.5963868	0.6498002	569.2663	3.098485	0	1025.938	472.8112	0.4381063	0.6282014	563.3872	2.866366	0	5	1034	465						Frog_fixed.avi	0
3604	216	1037.318	454.9655	0.5963603	0.6499479	569.0798	3.090536	0	1026.724	470.9679	0.4380926	0.6284007	563.3888	2.869022	0	5	1032	463						Frog_fixed.avi	0
3620	217	1032.853	452.5096	0.5963745	0.6502602	569.0468	3.069113	0	1030.205	470.9608	0.438096	0.6286396	563.2422	2.886999	0	5	1032	462						Frog_fixed.avi	0
3637	218	1032.873	462.4929	0.5964093	0.6505136	569.028	3.100444	0	1026.627	475.1711	0.4381283	0.6289374	563.1423	2.886067	0	5	1030	469						Frog_fixed.avi	0
3654	219	1030.966	463.6599	0.5964136	0.6508055	569.0042	3.099027	0	1026.147	474.8103	0.438134	0.6292185	563.195	2.881095	0	5	1029	469						Frog_fixed.avi	0
3670	220	1029.396	462.8849	0.5964431	0.6511748	568.8259	3.098931	0	1019.086	483.8379	0.4381421	0.6295976	563.1345	2.916742	0	5	1024	473						Frog_fixed.avi	0
3687	221	1025.358	471.3914	0.596437	0.6514516	568.9898	3.108625	0	1024.289	476.6863	0.4381517	0.6299789	563.1042	2.910028	0	5	1025	474						Frog_fixed.avi	0
3704	222	1028.665	466.9707	0.5964209	0.651766	568.9775	3.108372	0	1024.071	484.0469	0.4381485	0.6303461	563.1478	2.915738	0	5	1026	476						Frog_fixed.avi	0
3720	223	1030.447	458.6242	0.5964147	0.6520981	568.9557	3.116549	0	1025.414	475.1493	0.4381312	0.6307049	563.1963	2.913055	0	5	1028	467						Frog_fixed.avi	0
3737	224	1025.88	471.3828	0.5963884	0.652288	569.0244	3.143421	0	1024.138	480.0823	0.4381176	0.6310058	563.257	2.933041	0	5	1025	476						Frog_fixed.avi	0
3754	225	1034.783	468.6289	0.5963777	0.6524622	569.0234	3.126394	0	1023.306	470.3961	0.4381105	0.6312257	563.2811	2.940706	0	5	1029	470						Frog_fixed.avi	0
3770	226	1033.521	460.0772	0.5963668	0.6525661	569.0925	3.15259	0	1030.614	474.1826	0.4381059	0.6313883	563.3311	2.948538	0	5	1032	467						Frog_fixed.avi	0
3787	227	1038.155	457.6641	0.5963711	0.6527081	569.1964	3.165199	0	1020.884	482.3623	0.4381035	0.6315214	563.4673	2.968584	0	5	1030	470						Frog_fixed.avi	0
3803	228	1028.356	466.6652	0.5963814	0.6528195	569.3093	3.187671	0	1027.61	476.928	0.438108	0.6316093	563.6024	2.949925	0	5	1028	472						Frog_fixed.avi	0
3820	229	1030.354	465.1045	0.5964012	0.6529279	569.4601	3.157451	0	1025.525	472.3916	0.4381464	0.6317119	563.7819	2.965752	0	5	1028	469						Frog_fixed.avi	0
3837	230	1032.956	467.3803	0.5964167	0.6530149	569.6038	3.167421	0	1027.224	476.0076	0.4381977	0.6318066	563.8965	2.971482	0	5	1030	472						Frog_fixed.avi	0
3853	231	1029.936	473.6615	0.5964818	0.6532879	569.8414	3.181323	0	1027.259	476.3903	0.438302	0.6321507	564.0118	2.96208	0	5	1029	475						Frog_fixed.avi	0
3870	232	851.6296	793.9911	0.5972582	0.6560149	569.8328	3.248089	0	849.7497	809.7361	0.4397086	0.6348723	564.0262	3.036619	0	6	851	802						Frog_fixed.avi	0
3887	233	762.6751	1062.442	0.5980363	0.6588144	570.0923	3.179407	0	731.5571	1060.426	0.4412553	0.6376627	563.7516	3.034366	0	6	747	1061						Frog_fixed.avi	0
3903	234	642.4985	1226.351	0.5987259	0.6597841	570.3857	3.138557	0	618.4976	1220.205	0.4420544	0.638684	564.02	3.035458	0	6	630	1223						Frog_fixed.avi	0
3920	235	641.5177	1213.381	0.5990806	0.6601272	570.5557	3.150663	0	621.2635	1203.239	0.4420612	0.6388149	564.3232	3.02422	0	6	631	1208						Frog_fixed.avi	0
3937	236	630.8737	1236.539	0.5992298	0.6605316	570.7762	3.154297	0	602.2257	1229.158	0.4420986	0.6391351	564.5263	3.023483	0	6	617	1233						Frog_fixed.avi	0
3954	237	632.6059	1234.215	0.5993504	0.6608663	571.0259	3.161237	0	610.0759	1227.081	0.4421453	0.6393011	564.6937	3.025724	0	6	621	1231						Frog_fixed.avi	0
3970	238	636.1019	1240.244	0.5994561	0.6610249	571.1602	3.153091	0	611.8299	1222.671	0.4422148	0.6393868	564.8826	3.037971	0	6	624	1231						Frog_fixed.avi	0
3987	239	638.1055	1233.998	0.5995253	0.6610764	571.4476	3.164951	0	609.7283	1223.103	0.4422565	0.6393768	565.1639	3.029663	0	6	624	1229						Frog_fixed.avi	0
4004	240	631.2108	1232.936	0.5995587	0.6610728	571.6709	3.171763	0	605.4924	1228.679	0.4422804	0.6393006	565.3794	3.03227	0	6	618	1231						Frog_fixed.avi	0
4020	241	633.7227	1232.034	0.5995722	0.6610158	571.9177	3.155397	0	607.4096	1223.891	0.4422965	0.639187	565.5859	3.049045	0	6	621	1228						Frog_fixed.avi	0
4037	242	631.5561	1231.481	0.5995514	0.6609154	572.2484	3.175499	0	600.6974	1222.767	0.4423187	0.6390619	565.7972	3.063388	0	6	616	1227						Frog_fixed.avi	0
4054	243	629.0315	1231.493	0.5995466	0.6608136	572.4724	3.177534	0	604.8464	1225.006	0.4423403	0.6388907	566.0146	3.053683	0	6	617	1228						Frog_fixed.avi	0
4070	244	632.4078	1236.641	0.5995481	0.6607685	572.691	3.176838	0	604.8235	1225.234	0.4423917	0.6388329	566.2658	3.05434	0	6	619	1231						Frog_fixed.avi	0
4087	245	629.2974	1226.102	0.5995485	0.6608222	572.939	3.186179	0	601.3359	1232.119	0.4424305	0.6388477	566.4536	3.070262	0	6	615	1229						Frog_fixed.avi	0
4103	246	628.3583	1232.581	0.5995323	0.6608983	573.1442	3.184903	0	606.7103	1222.117	0.4424621	0.6389108	566.628	3.06988	0	6	618	1227						Frog_fixed.avi	0
4120	247	621.2513	1234.077	0.5995315	0.660976	573.325	3.189852	0	605.3914	1230.96	0.4425131	0.63897	566.832	3.065747	0	6	613	1233						Frog_fixed.avi	0
4137	248	630.4673	1232.839	0.5995425	0.6610436	573.5654	3.177195	0	605.2498	1229.264	0.4425543	0.6389868	566.9858	3.085281	0	6	618	1231						Frog_fixed.avi	0
4153	249	636.215	1236.084	0.5995297	0.6611108	573.74	3.208426	0	605.968	1227.208	0.4425886	0.6389994	567.1622	3.07658	0	6	621	1232						Frog_fixed.avi	0
4170	250	635.543	1239.688	0.5995086	0.6611745	573.9037	3.206985	0	608.0446	1230.174	0.4426264	0.6390027	567.4261	3.093641	0	7	622	1235						Frog_fixed.avi	0
4187	251	608.1835	1282.838	0.5995101	0.6615102	574.1189	3.219482	0	582.5175	1280.375	0.4428031	0.6393156	567.4984	3.075681	0	7	595	1282						Frog_fixed.avi	0
4203	252	612.5255	1261.026	0.5994875	0.6615244	574.2796	3.203707	0	594.2947	1247.411	0.4427838	0.6392345	567.652	3.068408	0	7	603	1254						Frog_fixed.avi	0
4220	253	602.3002	1273.614	0.5994365	0.6615208	574.4766	3.214207	0	582.4694	1263.427	0.4427522	0.6391732	567.8316	3.069096	0	7	592	1269						Frog_fixed.avi	0
4237	254	611.4324	1265.808	0.5993881	0.6615623	574.6068	3.212811	0	584.9224	1264.377	0.4427158	0.6391216	567.9495	3.089935	0	7	598	1265						Frog_fixed.avi	0
4253	255	607.0337	1269.177	0.5993174	0.6615524	574.6489	3.211168	0	581.9945	1260.782	0.4426807	0.6390757	568.0231	3.086773	0	7	595	1265						Frog_fixed.avi	0
4270	256	608.7853	1274.947	0.5992556	0.6615127	574.7133	3.216117	0	583.4739	1259.739	0.4426433	0.639067	568.117	3.081252	0	7	596	1267						Frog_fixed.avi	0
4287	257	610.9434	1273.399	0.5991834	0.6615139	574.8873	3.215101	0	585.6041	1265.175	0.4426047	0.6390539	568.192	3.093382	0	7	598	1269						Frog_fixed.avi	0
4303	258	606.9045	1270.474	0.5991336	0.6615193	574.9233	3.21641	0	579.9957	1260.29	0.4425744	0.6390431	568.2435	3.093033	0	7	593	1265						Frog_fixed.avi	0
4320	259	607.8745	1272.954	0.5990804	0.6615153	574.9902	3.225103	0	588.1843	1262.869	0.4425477	0.6390463	568.2719	3.081608	0	7	598	1268						Frog_fixed.avi	0
4337	260	609.255	1271.032	0.5990328	0.6615525	575.0389	3.224054	0	582.2108	1258.68	0.442498	0.63904	568.3929	3.086763	0	7	596	1265						Frog_fixed.avi	0
4353	261	601.1727	1267.306	0.5989765	0.6615386	575.1173	3.211762	0	582.894	1263.495	0.442467	0.6390241	568.4203	3.089648	0	7	592	1265						Frog_fixed.avi	0
4370	262	602.8732	1268.918	0.5989068	0.6614909	575.0906	3.216435	0	578.778	1266.269	0.4424249	0.6389813	568.4516	3.084733	0	7	591	1268						Frog_fixed.avi	0
4387	263	607.5404	1262.782	0.5988442	0.6614137	575.0963	3.212671	0	578.3105	1257.337	0.4423579	0.6389452	568.383	3.068825	0	7	593	1260						Frog_fixed.avi	0
4403	264	601.4488	1265.117	0.5987667	0.6613485	575.1708	3.194579	0	570.8757	1261.467	0.4422975	0.6389142	568.402	3.065918	0	7	586	1263						Frog_fixed.avi	0
4420	265	605.6477	1267.557	0.5987266	0.6613305	575.1404	3.19685	0	578.2277	1258.612	0.442241	0.6389434	568.4213	3.064962	0	7	592	1263						Frog_fixed.avi	0
4437	266	608.4268	1269.472	0.5986975	0.6613741	575.1496	3.186727	0	576.4019	1262.287	0.442194	0.6390592	568.4168	3.056786	0	7	592	1266						Frog_fixed.avi	0
4453	267	597.2976	1269.492	0.5987175	0.6614789	575.155	3.18943	0	564.1811	1268.238	0.4422233	0.6391993	568.3744	3.054106	0	7	581	1269						Frog_fixed.avi	0
4470	268	599.8668	1259.603	0.5987098	0.6616316	575.129	3.183436	0	565.1196	1267.296	0.4421907	0.6393617	568.4026	3.039852	0	7	582	1263						Frog_fixed.avi	0
4487	269	599.5403	1268.723	0.5987206	0.6618087	575.0598	3.173365	0	554.9327	1267.76	0.4421754	0.6395656	568.3612	3.023594	0	7	577	1268						Frog_fixed.avi	0
4503	270	604.4606	1267.818	0.5987656	0.6620196	575.0139	3.165973	0	558.0604	1268.012	0.4422047	0.6398353	568.39	3.026528	0	7	581	1268						Frog_fixed.avi	0
4520	271	599.334	1265.458	0.5988309	0.6622826	575.0462	3.165709	0	563.2516	1262.693	0.4422575	0.6400577	568.337	3.020628	0	7	581	1264						Frog_fixed.avi	0
4537	272	600.2273	1266.597	0.5989016	0.6625444	575.0469	3.127974	0	558.2043	1266.587	0.4423294	0.6402748	568.3182	2.995903	0	7	579	1267						Frog_fixed.avi	0
4553	273	594.2302	1264.672	0.5990112	0.6627175	575.1274	3.117945	0	557.6174	1263.702	0.4424529	0.6404198	568.3373	2.995533	0	7	576	1264						Frog_fixed.avi	0
4570	274	599.178	1264.036	0.5991308	0.6628257	575.0822	3.117484	0	557.1113	1270.151	0.4425715	0.6404997	568.2349	2.974931	0	7	578	1267						Frog_fixed.avi	0
4587	275	597.7245	1273.694	0.599255	0.6629052	575.1613	3.0905	0	557.4742	1263.864	0.4427015	0.64053	568.2631	2.945087	0	7	578	1269						Frog_fixed.avi	0
4603	276	599.9509	1259.738	0.5993736	0.6630044	575.0594	3.077221	0	551.0851	1270.474	0.4428259	0.640554	568.22	2.976836	0	7	576	1265						Frog_fixed.avi	0
4620	277	603.5626	1265.128	0.5994856	0.6630868	575.1355	3.064994	0	557.8356	1266.629	0.4429384	0.6405905	568.2011	2.927244	0	7	581	1266						Frog_fixed.avi	0
4636	278	602.4236	1262.121	0.599579	0.6632481	575.1462	3.058725	0	559.1362	1263.219	0.4430523	0.6407017	568.2164	2.934757	0	7	581	1263						Frog_fixed.avi	0
4653	279	599.6284	1255.214	0.5996733	0.6633689	575.129	3.058477	0	555.2758	1260.716	0.4431599	0.6408052	568.2384	2.914226	0	7	577	1258						Frog_fixed.avi	0
4670	280	602.1131	1264.683	0.5997868	0.6634774	575.0952	3.039081	0	554.2297	1259.021	0.4432348	0.6408674	568.2217	2.899979	0	7	578	1262						Frog_fixed.avi	0
4686	281	595.5356	1261.518	0.599852	0.6635572	575.1392	3.043315	0	558.691	1261.604	0.4433267	0.6409081	568.2005	2.921201	0	7	577	1262						Frog_fixed.avi	0
4703	282	576.871	1271.895	0.6000096	0.6636155	575.1476	3.021727	0	534.9456	1269.643	0.4435286	0.6410348	568.1313	2.883507	0	7	556	1271						Frog_fixed.avi	0
4720	283	580.8635	1264.371	0.6000815	0.6637293	575.1692	3.008504	0	538.3751	1262.587	0.4436102	0.641095	568.2105	2.916606	0	7	560	1263						Frog_fixed.avi	0
4736	284	586.0145	1269.811	0.6001747	0.6638804	575.1549	3.008142	0	539.1093	1263.237	0.4436903	0.6411951	568.1541	2.881805	0	7	563	1267						Frog_fixed.avi	0
4753	285	585.7701	1261.24	0.6002565	0.6640916	575.0437	3.03824	0	538.5072	1271.29	0.4437693	0.6413663	568.1782	2.904432	0	7	562	1266						Frog_fixed.avi	0
4770	286	580.5505	1270.187	0.6003146	0.6642937	575.1126	3.003337	0	536.9398	1261.568	0.4438222	0.6415752	568.168	2.889082	0	7	559	1266						Frog_fixed.avi	0
4786	287	584.2813	1270.227	0.6003458	0.6644618	575.0953	3.008302	0	539.3809	1261.607	0.4438725	0.641749	568.1337	2.876432	0	7	562	1266						Frog_fixed.avi	0
4803	288	581.632	1262.407	0.6003714	0.6646683	575.1037	3.006366	0	532.736	1261.592	0.4438988	0.6419105	568.1353	2.87367	0	7	557	1262						Frog_fixed.avi	0
4820	289	577.7955	1256.448	0.6003966	0.6648304	575.095	2.996768	0	525.691	1271.073	0.4439348	0.642	568.1389	2.865918	0	7	552	1264						Frog_fixed.avi	0
4836	290	577.1774	1265.64	0.6004269	0.6648784	575.1559	2.989891	0	541.1112	1265.719	0.4439738	0.6420415	568.1979	2.869284	0	7	559	1266						Frog_fixed.avi	0
4853	291	574.9444	1268.372	0.600437	0.664928	575.1749	2.983028	0	536.7076	1268.178	0.4439886	0.6420444	568.2044	2.846908	0	7	556	1268						Frog_fixed.avi	0
4870	292	581.5639	1263.618	0.6004491	0.6649511	575.1652	2.978021	0	531.0262	1267.545	0.4440245	0.6420425	568.1655	2.843337	0	7	556	1266						Frog_fixed.avi	0
4886	293	573.011	1266.838	0.6004671	0.6649709	575.22	2.984437	0	537.6974	1257.872	0.4440418	0.6420331	568.1627	2.843987	0	7	555	1262						Frog_fixed.avi	0
4903	294	573.894	1266.48	0.60048	0.6649499	575.1732	2.956722	0	545.5517	1266.768	0.4440612	0.6419805	568.1511	2.837167	0	7	560	1267						Frog_fixed.avi	0
4920	295	587.176	1260.95	0.6004805	0.6649305	575.131	2.980791	0	535.2186	1266.928	0.4440648	0.6419307	568.1387	2.843672	0	7	561	1264						Frog_fixed.avi	0
4936	296	584.3561	1256.469	0.6004625	0.6649286	575.168	2.972208	0	533.1318	1265.732	0.444059	0.6419107	568.1426	2.858872	0	7	559	1261						Frog_fixed.avi	0
4953	297	576.5834	1265.565	0.6004339	0.6649209	575.1693	2.951773	0	541.181	1261.526	0.4440274	0.6418454	568.1112	2.85057	0	7	559	1264						Frog_fixed.avi	0
4970	298	570.9675	1263.291	0.6003937	0.6649184	575.1327	2.946174	0	538.7849	1260.13	0.4439892	0.641827	568.0519	2.85941	0	7	555	1262						Frog_fixed.avi	0
4986	299	582.1744	1267.578	0.600361	0.6649297	575.0953	2.944242	0	539.1039	1261.107	0.4439342	0.6417851	568.1381	2.857242	0	7	561	1264						Frog_fixed.avi	0
5003	300	576.9636	1261.671	0.6003325	0.6649088	575.061	2.949764	0	537.9314	1253.832	0.4439145	0.6417918	568.1149	2.850256	0	7	557	1258						Frog_fixed.avi	0
5020	301	585.4164	1261.848	0.6003034	0.6649059	575.0404	2.95155	0	539.3211	1263.827	0.4438868	0.64184	568.1068	2.841077	0	7	562	1263						Frog_fixed.avi	0
5036	302	580.9656	1263.505	0.6002689	0.6649359	574.9858	2.966616	0	527.5607	1257.511	0.4438605	0.6418912	568.0811	2.831887	0	7	554	1261						Frog_fixed.avi	0
5053	303	579.6415	1270.679	0.6002589	0.6649826	574.9324	2.9444	0	538.4785	1267.477	0.4438059	0.6419771	568.1061	2.837356	0	7	559	1269						Frog_fixed.avi	0
5070	304	581.82	1270.481	0.6002369	0.6650478	574.8641	2.948621	0	539.939	1262.388	0.4437628	0.6421078	568.0432	2.842139	0	7	561	1266						Frog_fixed.avi	0
5086	305	584.7858	1272.717	0.6002162	0.665089	574.7997	2.948037	0	533.8891	1264.46	0.4437069	0.6422025	568.025	2.850019	0	7	559	1269						Frog_fixed.avi	0
5103	306	583.085	1269.99	0.6001822	0.6651464	574.7477	2.938947	0	539.0544	1256.265	0.4436506	0.6423353	568.009	2.848566	0	7	561	1263						Frog_fixed.avi	0
5120	307	582.0785	1267.5	0.6001197	0.665224	574.8305	2.953073	0	537.4028	1258.387	0.4435713	0.642472	567.9312	2.852491	0	7	560	1263						Frog_fixed.avi	0
5136	308	577.9161	1268.675	0.6000652	0.6653824	574.81	2.95922	0	535.8989	1253.697	0.4434911	0.6426234	567.8109	2.863241	0	7	557	1261						Frog_fixed.avi	0
5153	309	588.1448	1268.986	0.6000118	0.6654646	574.7637	2.957714	0	530.0094	1266.061	0.4434156	0.6427178	567.9111	2.842219	0	7	559	1268						Frog_fixed.avi	0
5170	310	514.8988	1149.892	0.6000106	0.6647225	574.6588	2.924854	0	509.9438	1151.02	0.4437006	0.6421383	567.9128	2.825736	0	8	512	1150						Frog_fixed.avi	0
5186	311	501.1071	1151.222	0.6001208	0.6645596	574.7209	2.946807	0	472.6337	1148.941	0.4439353	0.6421196	567.8284	2.828717	0	8	487	1150						Frog_fixed.avi	0
5203	312	502.0344	1132.475	0.6002096	0.6649193	574.5876	2.948721	0	468.3664	1128.755	0.4439101	0.6423566	567.8065	2.844509	0	8	485	1131						Frog_fixed.avi	0
5219	313	490.5713	1125.202	0.6002551	0.6650432	574.5262	2.936588	0	461.0779	1127.403	0.4438754	0.642451	567.7433	2.817178	0	8	476	1126						Frog_fixed.avi	0
5236	314	503.6883	1134.271	0.6003008	0.6651797	574.5108	2.957582	0	466.9414	1133.282	0.4438637	0.642536	567.6967	2.830833	0	8	485	1134						Frog_fixed.avi	0
5253	315	494.0574	1132.5	0.6003644	0.6652671	574.5183	2.937273	0	465.7114	1129.584	0.4438702	0.6426026	567.6603	2.837054	0	8	480	1131						Frog_fixed.avi	0
5269	316	488.9862	1133.922	0.6004052	0.665459	574.4576	2.930872	0	465.7974	1129.922	0.4438801	0.6427281	567.5882	2.814826	0	8	477	1132						Frog_fixed.avi	0
5286	317	483.681	1131.375	0.6004272	0.6656518	574.4039	2.945113	0	480.1255	1136.328	0.4438787	0.6428671	567.5484	2.859585	0	8	482	1134						Frog_fixed.avi	0
5303	318	496.0455	1129.766	0.600441	0.6657739	574.3895	2.971376	0	473.1273	1130.134	0.4438661	0.6429659	567.4587	2.835866	0	8	485	1130						Frog_fixed.avi	0
5319	319	499.3986	1130.198	0.6004282	0.6658473	574.3385	2.970714	0	463.7041	1134.597	0.4438359	0.6430205	567.4099	2.824634	0	8	482	1132						Frog_fixed.avi	0
5336	320	498.1424	1138.652	0.6004092	0.6659028	574.3267	2.975387	0	469.5726	1134.08	0.4437876	0.6431063	567.3747	2.842401	0	8	484	1136						Frog_fixed.avi	0
5353	321	495.9451	1133.683	0.6003571	0.6659084	574.2124	3.003968	0	471.4262	1128.411	0.443733	0.6431549	567.2717	2.829862	0	8	484	1131						Frog_fixed.avi	0
5369	322	484.7803	1134.17	0.6003122	0.6659253	574.1546	2.953952	0	464.4038	1127.959	0.4436508	0.643215	567.2037	2.834475	0	8	475	1131						Frog_fixed.avi	0
5386	323	488.6841	1136.983	0.6002543	0.6659669	574.1176	2.99295	0	466.259	1135.684	0.4435715	0.6433145	567.1835	2.869554	0	8	477	1136						Frog_fixed.avi	0
5403	324	486.8486	1140.281	0.6001867	0.66606	574.0291	2.971404	0	471.7607	1135.889	0.443483	0.6434576	567.1871	2.877214	0	8	479	1138						Frog_fixed.avi	0
5419	325	500.2686	1131.034	0.6001111	0.6662996	573.9929	3.010973	0	474.881	1131.396	0.4433921	0.6437007	567.1473	2.882936	0	8	488	1131						Frog_fixed.avi	0
5436	326	490.2145	1135.802	0.600045	0.6665878	573.9112	2.995295	0	470.5171	1123.228	0.4433129	0.6440183	567.2327	2.852233	0	8	480	1130						Frog_fixed.avi	0
5453	327	489.137	1139.909	0.5999818	0.6668717	573.8672	3.012549	0	471.9693	1129.549	0.4432337	0.6443505	567.1027	2.836785	0	8	481	1135						Frog_fixed.avi	0
5469	328	484.7455	1141.833	0.599872	0.6672032	573.9675	2.999427	0	463.5474	1137.716	0.4431411	0.6446946	567.0673	2.867992	0	8	474	1140						Frog_fixed.avi	0
5486	329	500.5226	1138.004	0.5997711	0.6674762	573.9666	3.045826	0	466.7939	1133.626	0.4430399	0.6449506	567.1038	2.847796	0	8	484	1136						Frog_fixed.avi	0
5503	330	483.3253	1143.526	0.5996861	0.6676377	573.9634	3.007662	0	476.651	1129.862	0.4429456	0.6451588	567.1116	2.873334	0	8	480	1137						Frog_fixed.avi	0
5519	331	497.5818	1141.878	0.5995818	0.6677802	573.8947	3.01119	0	470.4422	1139.514	0.4428512	0.6452805	567.1258	2.890911	0	8	484	1141						Frog_fixed.avi	0
5536	332	479.2474	1137.918	0.5994865	0.6678562	574.082	3.014092	0	465.0168	1130.761	0.4427823	0.6453232	567.1776	2.868609	0	8	472	1134						Frog_fixed.avi	0
5553	333	495.2795	1137.367	0.599418	0.6679055	574.0533	3.03386	0	469.9143	1131.04	0.4427161	0.6453229	567.2176	2.879065	0	8	483	1134						Frog_fixed.avi	0
5569	334	489.4975	1137.026	0.5993543	0.6679149	574.1484	3.042375	0	469.8401	1128.928	0.4426702	0.6453196	567.2542	2.870638	0	8	480	1133						Frog_fixed.avi	0
5586	335	485.1387	1135.87	0.5993012	0.6679087	574.1746	3.018693	0	465.6599	1131.499	0.4426199	0.6452696	567.2173	2.853075	0	8	475	1134						Frog_fixed.avi	0
5603	336	489.3772	1125.647	0.5991886	0.6677133	574.1782	3.030033	0	483.2411	1117.683	0.4425504	0.6450934	567.3142	2.891798	0	8	486	1122						Frog_fixed.avi	0
5619	337	492.6867	1108.128	0.5990559	0.6675756	574.1777	3.032708	0	478.1325	1102.644	0.4425058	0.6449438	567.3374	2.88326	0	8	485	1105						Frog_fixed.avi	0
5636	338	497.6534	1111.096	0.5989804	0.6675786	574.3324	3.044222	0	474.908	1109.461	0.4424437	0.6449339	567.3896	2.892213	0	8	486	1110						Frog_fixed.avi	0
5653	339	487.2887	1103.54	0.5989363	0.6675666	574.4108	3.018453	0	473.7954	1098.661	0.4423634	0.6448868	567.4976	2.869546	0	8	481	1101						Frog_fixed.avi	0
5669	340	491.0063	1104.869	0.5988653	0.6675837	574.3806	3.037045	0	484.0491	1101.011	0.442313	0.6448933	567.4658	2.883379	0	8	488	1103						Frog_fixed.avi	0
5686	341	490.4528	1102.644	0.5988192	0.6676363	574.3391	3.030657	0	479.3723	1097.797	0.44224	0.6449698	567.4543	2.878109	0	8	485	1100						Frog_fixed.avi	0
5703	342	486.2477	1109.455	0.5987853	0.6676903	574.3395	3.03935	0	478.2531	1101.509	0.4421546	0.6450416	567.377	2.907397	0	8	482	1105						Frog_fixed.avi	0
5719	343	492.7764	1112.384	0.5987561	0.6676703	574.372	3.050401	0	469.3896	1100.381	0.4421141	0.6450166	567.4248	2.883147	0	8	481	1106						Frog_fixed.avi	0
5736	344	483.4164	1104.872	0.5987664	0.6675683	574.4155	3.023911	0	478.3763	1105.341	0.4421158	0.644844	567.4572	2.882927	0	8	481	1105						Frog_fixed.avi	0
5753	345	494.0463	1109.656	0.5988314	0.6673437	574.4404	3.051741	0	476.5541	1097.211	0.4421924	0.6444727	567.5163	2.904003	0	8	485	1103						Frog_fixed.avi	0
5769	346	494.1054	1103.067	0.5989852	0.6669303	574.4846	3.073314	0	481.2441	1097.914	0.442349	0.643989	567.5632	2.903772	0	8	488	1100						Frog_fixed.avi	0
5786	347	483.7792	1100.228	0.5992155	0.666613	574.4471	3.026763	0	483.7895	1098.169	0.4425789	0.6433402	567.5049	2.898054	0	8	484	1099						Frog_fixed.avi	0
5802	348	483.3504	1098.626	0.5994861	0.666225	574.4974	3.037068	0	479.0606	1108.324	0.4428986	0.6426373	567.5897	2.910352	0	8	481	1103						Frog_fixed.avi	0
5819	349	492.3094	1101.393	0.5998694	0.665899	574.6178	3.03319	0	478.9173	1103.894	0.4433035	0.6418907	567.6546	2.900112	0	8	486	1103						Frog_fixed.avi	0
5836	350	501.3224	1104.815	0.6003146	0.6656246	574.6734	3.075178	0	485.7971	1106.986	0.4437768	0.6411923	567.6226	2.920908	0	8	494	1106						Frog_fixed.avi	0
5852	351	500.2569	1107.296	0.600798	0.665282	574.6815	3.08452	0	484.7753	1105.922	0.4443013	0.6405395	567.6629	2.899902	0	8	493	1107						Frog_fixed.avi	0
5869	352	503.6385	1105.308	0.6013125	0.6650938	574.7708	3.087684	0	484.5404	1095.381	0.444859	0.640002	567.6818	2.927172	0	8	494	1100						Frog_fixed.avi	0
5886	353	501.7386	1100.108	0.6018395	0.6649115	574.8046	3.087896	0	477.4196	1104.276	0.4454075	0.6394983	567.6731	2.910509	0	8	490	1102						Frog_fixed.avi	0
5902	354	489.6368	1100.653	0.602349	0.6647389	574.8008	3.065801	0	485.9812	1101.882	0.445967	0.6391565	567.6339	2.926512	0	8	488	1101						Frog_fixed.avi	0
5919	355	498.4508	1105.029	0.6028391	0.6646432	574.8472	3.104779	0	483.3253	1107.66	0.4464881	0.6389129	567.7291	2.916357	0	8	491	1106						Frog_fixed.avi	0
5936	356	572.885	985.9431	0.60263	0.6633508	574.6871	3.090798	0	597.7931	982.8952	0.4463722	0.6374236	567.8704	2.980269	0	8	585	984						Frog_fixed.avi	0
5952	357	665.746	769.7125	0.6017764	0.6608143	575.0586	3.096118	0	696.1578	754.808	0.4460176	0.6346462	568.1916	2.951865	0	9	681	762						Frog_fixed.avi	0
5969	358	824.1849	648.0108	0.6010026	0.6588703	575.3511	3.146616	0	851.7878	607.842	0.4452676	0.6325596	568.7188	2.917679	0	9	838	628						Frog_fixed.avi	0
5986	359	937.2565	542.8004	0.6003758	0.6574601	575.2998	3.1337	0	955.1532	532.7155	0.4444444	0.6308894	569.0488	2.932719	0	9	946	538						Frog_fixed.avi	0
6002	360	999.5114	504.9218	0.6001307	0.6563416	575.5231	3.146544	0	1002.227	541.2412	0.4440442	0.6296951	569.3213	2.794249	0	9	1001	523						Frog_fixed.avi	0
6019	361	1023.081	471.6698	0.6000857	0.6558253	575.3631	3.16089	0	1020.874	476.4583	0.4439456	0.62939	569.349	2.936317	0	9	1022	474						Frog_fixed.avi	0
6036	362	1035.994	484.4811	0.6000575	0.6551936	575.0167	3.170478	0	1027.02	477.4756	0.4437888	0.6291876	569.2436	2.923872	0	9	1032	481						Frog_fixed.avi	0
6052	363	1038.273	473.6124	0.5999614	0.6546162	575.0081	3.183032	0	1030.826	485.9912	0.4435173	0.6283504	569.1987	2.954912	0	9	1035	480						Frog_fixed.avi	0
6069	364	1034.57	481.7861	0.5995981	0.6540979	575.0081	3.233357	0	1033.539	475.8951	0.443046	0.6277767	569.243	2.950501	0	9	1034	479						Frog_fixed.avi	0
6085	365	1041.561	477.1914	0.5993009	0.6534221	574.4705	3.196803	0	1032.12	484.3077	0.4426241	0.626882	569.2921	2.977835	0	9	1037	481						Frog_fixed.avi	0
6102	366	1034.645	485.3911	0.5989685	0.6527597	574.2933	3.183203	0	1039.946	475.464	0.442212	0.6259453	569.2518	2.951218	0	9	1037	480						Frog_fixed.avi	0
6119	367	1028.06	489.8854	0.5986434	0.6521726	574.1408	3.176059	0	1037.749	481.8454	0.4418005	0.6250492	569.4043	2.954471	0	9	1033	486						Frog_fixed.avi	0
6135	368	1037.964	493.7276	0.5983744	0.6516059	573.9797	3.170467	0	1035.976	486.0805	0.4414333	0.6241456	569.445	2.968268	0	9	1037	490						Frog_fixed.avi	0
6152	369	1034.951	490.0493	0.5981134	0.6510963	573.7661	3.193402	0	1039.697	487.2662	0.4411439	0.6232618	569.446	2.957708	0	9	1037	489						Frog_fixed.avi	0
6169	370	1035.162	486.3441	0.5979185	0.6505769	573.7551	3.193317	0	1035.864	484.6958	0.4409117	0.6224275	569.514	2.96266	0	9	1036	486						Frog_fixed.avi	0
6185	371	1031.31	497.4074	0.597791	0.6500926	573.5939	3.194718	0	1042.088	486.3689	0.4407518	0.6216432	569.4659	2.957208	0	9	1037	492						Frog_fixed.avi	0
6202	372	1037.868	491.0328	0.5976911	0.6496914	573.5073	3.193078	0	1038.958	484.2818	0.4406133	0.6208978	569.5266	2.964281	0	9	1038	488						Frog_fixed.avi	0
6219	373	1032.514	494.368	0.597612	0.6493014	573.3921	3.202146	0	1044.032	482.204	0.4405177	0.6202786	569.5219	2.972215	0	9	1038	488						Frog_fixed.avi	0
6235	374	1037.27	491.7615	0.5975803	0.6489786	573.3554	3.173859	0	1043.338	482.9588	0.4404664	0.6197899	569.4288	2.972104	0	9	1040	487						Frog_fixed.avi	0
6252	375	1037.959	490.4941	0.5975922	0.6487153	573.2748	3.156878	0	1037.353	485.4819	0.440462	0.619449	569.4091	2.956273	0	9	1038	488						Frog_fixed.avi	0
6269	376	1035.213	493.3206	0.597636	0.648417	573.2243	3.148248	0	1044.542	481.4006	0.4404835	0.61922	569.3665	2.939216	0	9	1040	487						Frog_fixed.avi	0
6285	377	1034.04	495.9289	0.5976756	0.6481361	573.1437	3.139062	0	1042.267	482.3715	0.440521	0.6190372	569.2748	2.910183	0	9	1038	489						Frog_fixed.avi	0
6302	378	1033.852	491.4383	0.5977528	0.6478537	573.1932	3.129985	0	1039.053	481.5142	0.4405671	0.6189165	569.1857	2.906917	0	9	1036	486						Frog_fixed.avi	0
6319	379	1038.613	500.2514	0.5977996	0.6475109	573.1957	3.100864	0	1042.033	483.5393	0.4406052	0.6188254	569.128	2.896592	0	9	1040	492						Frog_fixed.avi	0
6335	380	1030.325	497.4551	0.5978113	0.6472393	573.0757	3.089855	0	1035.174	485.1621	0.440582	0.6187012	569.0319	2.889143	0	9	1033	491						Frog_fixed.avi	0
6352	381	1033.486	499.4393	0.5977585	0.646884	573.0405	3.082194	0	1031.931	484.4621	0.440497	0.6185841	568.9202	2.872336	0	9	1033	492						Frog_fixed.avi	0
6369	382	1036.811	491.8161	0.5976372	0.6465651	572.8941	3.039397	0	1032.722	486.2308	0.4403565	0.6184574	568.7728	2.872175	0	9	1035	489						Frog_fixed.avi	0
6385	383	1040.051	486.6235	0.5974668	0.6462857	572.7534	3.038229	0	1030.626	483.097	0.4401231	0.6182763	568.767	2.880052	0	9	1035	485						Frog_fixed.avi	0
6402	384	1035.38	493.876	0.597204	0.6458964	572.6929	3.046212	0	1033.251	485.9546	0.4398439	0.6181253	568.5757	2.833794	0	9	1034	490						Frog_fixed.avi	0
6419	385	1036.252	491.0885	0.5969226	0.6455875	572.5017	3.02355	0	1035.638	483.4073	0.4394905	0.617898	568.5223	2.830726	0	9	1036	487						Frog_fixed.avi	0
6435	386	1039.433	490.4421	0.5965696	0.6451942	572.3484	3.02593	0	1032.471	490.788	0.4391032	0.6176761	568.2963	2.842972	0	9	1036	491						Frog_fixed.avi	0
6452	387	1038.821	496.1029	0.5961704	0.6449362	572.1324	3.013778	0	1038.052	481.237	0.4386538	0.6174793	568.2764	2.831234	0	9	1038	489						Frog_fixed.avi	0
6469	388	1042.815	483.8466	0.5957732	0.6447114	572.0066	3.013421	0	1034.616	481.9438	0.4382061	0.6173125	568.1289	2.82991	0	9	1039	483						Frog_fixed.avi	0
6485	389	1033.173	490.5331	0.5953956	0.6445027	571.8226	3.000896	0	1030.659	483.7493	0.4377644	0.6171736	568.0172	2.818687	0	9	1032	487						Frog_fixed.avi	0
6502	390	1042.67	489.2506	0.5950071	0.6442356	571.7445	3.0158	0	1040.071	480.4962	0.4373345	0.6170275	567.8595	2.815581	0	9	1041	485						Frog_fixed.avi	0
6519	391	1046.049	494.3428	0.5946556	0.6440951	571.4893	3.021816	0	1036.61	484.4868	0.436923	0.6169623	567.7367	2.817468	0	9	1041	489						Frog_fixed.avi	0
6535	392	1040.351	493.285	0.5943063	0.6439512	571.301	2.994975	0	1039.658	487.23	0.436553	0.6169394	567.5457	2.829461	0	9	1040	490						Frog_fixed.avi	0
6552	393	1037.545	492.2969	0.5939897	0.6438797	571.1113	3.000847	0	1037.324	478.122	0.4361845	0.6169961	567.4746	2.801765	0	9	1037	485						Frog_fixed.avi	0
6568	394	1039.836	501.2191	0.593667	0.6438597	570.985	3.013413	0	1035.933	478.4595	0.4358014	0.6171507	567.3277	2.806311	0	9	1038	490						Frog_fixed.avi	0
6585	395	1035.686	490.6448	0.593326	0.6439068	570.8633	2.98999	0	1041.194	472.905	0.4354557	0.617327	567.1023	2.793335	0	9	1038	482						Frog_fixed.avi	0
6602	396	1038.364	487.9684	0.5929864	0.6439937	570.6622	2.974113	0	1040.455	479.5127	0.4350675	0.6175718	566.9943	2.783303	0	9	1039	484						Frog_fixed.avi	0
6618	397	1040.778	493.2559	0.5926241	0.6441165	570.5712	2.986358	0	1033.726	487.1269	0.4346553	0.6178989	566.8759	2.82416	0	9	1037	490						Frog_fixed.avi	0
6635	398	1035.847	499.4492	0.592242	0.6443077	570.5076	2.992823	0	1044.628	484.4051	0.4342413	0.6182084	566.7278	2.79692	0	9	1040	492						Frog_fixed.avi	0
6652	399	1039.973	493.2985	0.5918444	0.64456	570.3382	2.971401	0	1033.354	489.2977	0.4338142	0.618614	566.6628	2.818695	0	9	1037	491						Frog_fixed.avi	0
6668	400	1034.251	498.9113	0.5914271	0.6448105	570.2841	2.983087	0	1034.555	484.8363	0.4333597	0.6190355	566.6384	2.795254	0	9	1034	492						Frog_fixed.avi	0
6685	401	970.4975	606.1476	0.5912797	0.6459984	570.2892	2.973636	0	972.558	607.9181	0.4334045	0.6205314	566.3788	2.75878	0	10	972	607						Frog_fixed.avi	0
6702	402	924.8613	778.2817	0.5911731	0.6476774	570.1238	2.980579	0	920.3735	775.9307	0.4335845	0.6224118	565.9164	2.828083	0	10	923	777						Frog_fixed.avi	0
6718	403	913.9078	743.9072	0.5909353	0.6479408	570.1077	2.984169	0	915.2423	739.5398	0.4330907	0.6227144	566.0355	2.777813	0	10	915	742						Frog_fixed.avi	0
6735	404	920.8471	780.1617	0.5906144	0.6482751	570.1797	2.94623	0	916.6039	764.1509	0.4326756	0.623211	566.0531	2.756623	0	10	919	772						Frog_fixed.avi	0
6752	405	912.1436	765.842	0.5903206	0.6487769	570.0252	2.975688	0	915.6721	760.3108	0.4323144	0.6237503	566.0018	2.787367	0	10	914	763						Frog_fixed.avi	0
6768	406	918.006	771.5994	0.5900623	0.6491876	570.153	2.949787	0	906.905	771.8265	0.4319874	0.6242257	565.9957	2.805292	0	10	912	772						Frog_fixed.avi	0
6785	407	922.3213	762.7653	0.5898123	0.6496102	570.0903	2.928841	0	917.8811	762.1823	0.4316883	0.6246843	566.0773	2.755311	0	10	920	762						Frog_fixed.avi	0
6802	408	922.7665	768.6859	0.5895677	0.6499237	570.2625	2.941723	0	905.2007	774.7745	0.4314225	0.6250827	566.1042	2.806697	0	10	914	772						Frog_fixed.avi	0
6818	409	920.9907	770.0544	0.5893462	0.6502983	570.2347	2.951932	0	910.6034	763.4481	0.4311879	0.6254534	566.1821	2.75973	0	10	916	767						Frog_fixed.avi	0
6835	410	917.7142	772.6305	0.5891068	0.6505705	570.5298	2.945602	0	902.3818	770.1653	0.4309516	0.6257777	566.3194	2.76268	0	10	910	771						Frog_fixed.avi	0
6852	411	920.0696	771.1205	0.5888703	0.650819	570.6684	2.937874	0	911.7435	759.6208	0.4307294	0.6260964	566.3931	2.749742	0	10	916	765						Frog_fixed.avi	0
6868	412	908.3319	778.7327	0.5886379	0.651049	570.7253	2.960191	0	906.9784	770.6862	0.4305138	0.6263451	566.5012	2.757975	0	10	908	775						Frog_fixed.avi	0
6885	413	918.0579	778.9877	0.588437	0.6512059	570.962	2.963315	0	905.9262	758.4136	0.4303126	0.626557	566.6818	2.750028	0	10	912	769						Frog_fixed.avi	0
6902	414	919.1008	771.5625	0.5882065	0.6512511	571.1379	2.960582	0	909.0369	768.0397	0.4301165	0.6266684	566.8679	2.789409	0	10	914	770						Frog_fixed.avi	0
6918	415	924.9561	766.6844	0.5879946	0.6511936	571.3943	2.932497	0	906.2115	769.1669	0.4299058	0.6266986	567.092	2.772387	0	10	916	768						Frog_fixed.avi	0
6935	416	915.5553	779.9493	0.5877829	0.6511322	571.6151	2.983595	0	912.3226	770.873	0.4297329	0.6267174	567.1864	2.784041	0	10	914	775						Frog_fixed.avi	0
6951	417	911.4303	771.5502	0.5875302	0.6510773	571.7727	2.951728	0	907.976	770.1818	0.4295394	0.62675	567.4349	2.762465	0	10	910	771						Frog_fixed.avi	0
6968	418	922.2226	766.7351	0.5873123	0.6510739	572.0218	2.955189	0	906.8906	774.7178	0.4293288	0.626861	567.5995	2.795522	0	10	915	771						Frog_fixed.avi	0
6985	419	909.2053	773.8882	0.5870232	0.6510927	572.2684	2.964218	0	915.2941	760.585	0.4290737	0.6270026	567.9482	2.751502	0	10	912	767						Frog_fixed.avi	0
7001	420	920.3756	775.1204	0.5867223	0.6511779	572.5461	2.971551	0	906.7496	771.9561	0.4288258	0.6271909	568.1052	2.758923	0	10	914	774						Frog_fixed.avi	0
7018	421	915.0068	775.0005	0.5863845	0.6512771	572.6418	2.975162	0	910.3424	772.6891	0.4285152	0.6274167	568.3032	2.772375	0	10	913	774						Frog_fixed.avi	0
7035	422	920.4167	768.7549	0.5860202	0.6513922	572.9384	2.960582	0	908.4545	768.5613	0.4281777	0.6276672	568.6646	2.780859	0	10	914	769						Frog_fixed.avi	0
7051	423	913.9745	775.1831	0.5856176	0.6514956	573.1581	2.979713	0	914.405	768.2385	0.4278444	0.6278952	568.7932	2.774705	0	10	914	772						Frog_fixed.avi	0
7068	424	923.1671	773.595	0.5852262	0.6516821	573.4601	2.995363	0	911.8255	765.5833	0.4274746	0.6281505	569.0508	2.789577	0	10	917	770						Frog_fixed.avi	0
7085	425	910.9022	769.0013	0.5847921	0.651811	573.6014	2.987677	0	910.9446	765.9036	0.4271225	0.6284483	569.335	2.795333	0	10	911	767						Frog_fixed.avi	0
7101	426	914.4657	778.2012	0.5844047	0.6519082	573.8913	2.986775	0	908.2202	765.8552	0.4267607	0.6286648	569.5798	2.80823	0	10	911	772						Frog_fixed.avi	0
7118	427	919.3934	774.3985	0.584011	0.651965	574.1675	2.97834	0	923.4829	749.1666	0.4263992	0.6288694	569.9194	2.760477	0	10	921	762						Frog_fixed.avi	0
7135	428	922.4716	772.1326	0.5836111	0.651966	574.4312	2.993841	0	916.9119	769.0077	0.4260435	0.6289839	570.1519	2.801459	0	10	920	771						Frog_fixed.avi	0
7151	429	910.0128	768.9185	0.5832048	0.651951	574.6367	2.992996	0	907.0453	772.4383	0.4257008	0.6290823	570.3713	2.810106	0	10	909	771						Frog_fixed.avi	0
7168	430	919.8817	770.114	0.582839	0.6518791	574.8574	2.985843	0	918.4295	770.134	0.4253766	0.6291173	570.6793	2.794101	0	10	919	770						Frog_fixed.avi	0
7184	431	913.9731	773.408	0.5825134	0.6518402	575.0873	2.997264	0	912.8247	764.0724	0.4250665	0.6291676	571.0143	2.798302	0	10	913	769						Frog_fixed.avi	0
7201	432	917.8358	779.1276	0.5821884	0.6518297	575.2961	2.98507	0	913.657	769.1725	0.4248288	0.629297	571.1839	2.811199	0	10	916	774						Frog_fixed.avi	0
7218	433	919.9814	760.6009	0.5819274	0.6518373	575.6476	2.964604	0	914.0991	764.7561	0.4246163	0.629395	571.4911	2.803385	0	10	917	763						Frog_fixed.avi	0
7234	434	918.9359	770.2457	0.5816693	0.6518857	575.7805	3.008161	0	910.369	769.4102	0.4243964	0.6294757	571.6431	2.821756	0	10	915	770						Frog_fixed.avi	0
7251	435	911.7006	775.5598	0.5814159	0.6519227	576.0472	2.99475	0	918.3671	768.179	0.4242174	0.6295376	571.9792	2.788542	0	10	915	772						Frog_fixed.avi	0
7268	436	917.1783	770.5772	0.5812199	0.6519845	576.185	2.980833	0	915.4634	765.381	0.424071	0.6296247	572.1625	2.794988	0	10	916	768						Frog_fixed.avi	0
7284	437	904.9081	781.8781	0.5810305	0.651992	576.4965	3.014874	0	923.0051	767.3543	0.4239387	0.6296659	572.3896	2.799861	0	10	914	775						Frog_fixed.avi	0
7301	438	917.1078	770.0019	0.5808829	0.6519327	576.6255	2.984326	0	909.1501	772.0682	0.423807	0.6296714	572.5492	2.797901	0	10	913	771						Frog_fixed.avi	0
7318	439	911.0737	777.722	0.5807701	0.6518763	576.8533	2.994086	0	911.8829	770.1777	0.4237142	0.6296825	572.731	2.803011	0	10	911	774						Frog_fixed.avi	0
7334	440	910.3705	777.6957	0.5806815	0.651814	577.0846	3.00176	0	920.0693	768.4543	0.423636	0.6297001	572.8472	2.759891	0	10	915	773						Frog_fixed.avi	0
7351	441	907.76	784.5081	0.580579	0.6517183	577.1678	3.006126	0	916.2855	766.4621	0.4235648	0.6296766	573.0272	2.773459	0	10	912	775						Frog_fixed.avi	0
7368	442	911.7285	777.9252	0.5805005	0.651642	577.3121	2.975801	0	917.1167	765.6146	0.42351	0.6297113	573.1638	2.771468	0	10	914	772						Frog_fixed.avi	0
7384	443	906.4694	775.3808	0.5804062	0.6516325	577.4846	2.978872	0	914.9629	760.9701	0.4234457	0.6298024	573.3411	2.772013	0	10	911	768						Frog_fixed.avi	0
7401	444	911.678	773.005	0.5803229	0.6517645	577.5854	2.963353	0	913.4744	770.1724	0.4233821	0.6300377	573.4891	2.768726	0	10	913	772						Frog_fixed.avi	0
7418	445	908.7975	780.1929	0.5802326	0.6519828	577.7468	2.982557	0	917.7716	768.9929	0.423313	0.6303082	573.5887	2.766806	0	10	913	775						Frog_fixed.avi	0
7434	446	912.9098	771.5809	0.5801316	0.652222	577.7609	2.95188	0	906.2166	775.6451	0.4232145	0.6306412	573.7234	2.80847	0	10	910	774						Frog_fixed.avi	0
7451	447	910.0036	776.0131	0.5800006	0.652544	577.9081	2.965004	0	909.5306	765.1	0.4231178	0.6310133	573.8356	2.753686	0	10	910	771						Frog_fixed.avi	0
7468	448	907.1528	774.7482	0.5798683	0.6527919	578.0067	2.943686	0	914.7858	763.5637	0.4229834	0.631288	573.8776	2.748805	0	10	911	769						Frog_fixed.avi	0
7484	449	918.0309	774.4847	0.579746	0.6529362	578.0634	2.949713	0	906.4314	777.2009	0.4228538	0.6314821	573.9503	2.768276	0	10	912	776						Frog_fixed.avi	0
7501	450	913.866	772.8276	0.579611	0.6530009	578.0223	2.944846	0	907.1046	772.7347	0.4227237	0.6315938	574.0399	2.74333	0	10	910	773						Frog_fixed.avi	0
7518	451	912.7848	775.7532	0.5794498	0.6530209	578.1174	2.953405	0	910.2698	767.9138	0.4225805	0.6316922	574.2087	2.721514	0	10	912	772						Frog_fixed.avi	0
7534	452	925.2394	773.9439	0.579318	0.6530048	578.213	2.905651	0	907.3324	780.8796	0.4224578	0.6317274	574.1536	2.761684	0	10	916	777						Frog_fixed.avi	0
7551	453	919.9066	771.673	0.5791994	0.6530126	578.2131	2.931161	0	913.141	767.2544	0.4223236	0.6317687	574.1647	2.705523	0	10	917	769						Frog_fixed.avi	0
7568	454	919.6431	763.6122	0.5790491	0.6530009	578.298	2.890716	0	907.9666	770.4929	0.4221969	0.6318228	574.2308	2.73307	0	10	914	767						Frog_fixed.avi	0
7584	455	912.8162	781.2474	0.5788713	0.652987	578.243	2.946737	0	913.5741	773.542	0.4220321	0.6318651	574.3276	2.709117	0	10	913	777						Frog_fixed.avi	0
7601	456	917.9821	770.842	0.5787012	0.6530154	578.2484	2.902074	0	909.3329	771.7599	0.4218246	0.6319357	574.2671	2.726043	0	10	914	771						Frog_fixed.avi	0
7617	457	922.6746	774.434	0.5784721	0.6530719	578.2745	2.894487	0	902.1218	783.5916	0.4216274	0.6320561	574.3882	2.748542	0	10	912	779						Frog_fixed.avi	0
7634	458	915.2618	777.0933	0.5782728	0.6530943	578.2755	2.906686	0	905.835	780.516	0.4214131	0.6321992	574.3299	2.71778	0	10	911	779						Frog_fixed.avi	0
7651	459	907.1201	779.3224	0.5780426	0.653187	578.2637	2.913608	0	906.9357	769.6987	0.4211902	0.6324235	574.3233	2.703494	0	10	907	775						Frog_fixed.avi	0
7667	460	913.1432	773.6502	0.5778	0.6532369	578.2186	2.885704	0	902.0594	783.7234	0.4209231	0.6326176	574.2933	2.739108	0	10	908	779						Frog_fixed.avi	0
7684	461	918.4435	779.1129	0.5775392	0.6532984	578.2619	2.924722	0	908.1	769.4002	0.4206663	0.63283	574.2895	2.699291	0	10	913	774						Frog_fixed.avi	0
7701	462	918.8004	767.5009	0.5772387	0.6534027	578.1468	2.857676	0	919.3964	762.4919	0.4203495	0.6330401	574.3173	2.677814	0	10	919	765						Frog_fixed.avi	0
7717	463	917.3341	761.035	0.5768936	0.6535127	578.1542	2.853976	0	921.8936	766.0778	0.4199968	0.6332806	574.2742	2.668247	0	10	920	764						Frog_fixed.avi	0
7734	464	921.4349	765.136	0.5765335	0.6535966	578.058	2.877009	0	897.11	799.5317	0.4196175	0.6334831	574.3343	2.765115	0	10	909	782						Frog_fixed.avi	0
7751	465	924.6785	766.1618	0.5761601	0.6536708	577.9958	2.885571	0	919.9604	765.2021	0.4192335	0.633683	574.2266	2.654124	0	10	922	766						Frog_fixed.avi	0
7767	466	924.5132	729.1584	0.5756797	0.6533749	577.9235	2.860901	0	930.0391	738.3482	0.4188061	0.6335543	574.2705	2.686503	0	10	927	734						Frog_fixed.avi	0
7784	467	931.1828	565.2395	0.5748608	0.6520089	578.1774	2.901559	0	957.9328	532.6426	0.4184715	0.632286	574.5156	2.683558	0	11	945	549						Frog_fixed.avi	0
7801	468	982.2114	473.3404	0.5741867	0.6511384	578.1619	2.885611	0	997.5881	475.1646	0.4179544	0.6314712	574.6959	2.690448	0	11	990	474						Frog_fixed.avi	0
7817	469	1002.571	447.1433	0.5737792	0.65117	578.2739	2.886683	0	1009.315	455.6258	0.4174167	0.6316231	574.7003	2.677537	0	11	1006	451						Frog_fixed.avi	0
7834	470	999.1376	437.8917	0.5734441	0.6511994	578.2001	2.90709	0	1007.234	450.8579	0.4169997	0.631767	574.6494	2.687006	0	11	1003	444						Frog_fixed.avi	0
7851	471	999.4548	437.5363	0.5731389	0.6511864	578.0546	2.885254	0	1013.824	459.3078	0.4165636	0.6318251	574.5997	2.677936	0	11	1007	448						Frog_fixed.avi	0
7867	472	1007.192	437.4846	0.5727922	0.6510831	578.1393	2.885141	0	1006.665	459.754	0.416133	0.6318665	574.5502	2.688851	0	11	1007	449						Frog_fixed.avi	0
7884	473	999.9774	438.6066	0.5724058	0.6509387	578.1144	2.901481	0	999.1255	457.9114	0.4156909	0.6318339	574.5634	2.68826	0	11	1000	448						Frog_fixed.avi	0
7901	474	1000.514	441.3925	0.572009	0.650735	578.064	2.877959	0	1004.3	466.2245	0.4152359	0.6317973	574.5327	2.697294	0	11	1002	454						Frog_fixed.avi	0
7917	475	1001.116	438.5238	0.5716112	0.6505834	578.0677	2.873954	0	999.286	461.9704	0.4147784	0.6317586	574.4188	2.68855	0	11	1000	450						Frog_fixed.avi	0
7934	476	1003.675	433.0263	0.5712051	0.6504777	577.9319	2.850193	0	1004.191	460.3747	0.4143113	0.6317432	574.3748	2.666832	0	11	1004	447						Frog_fixed.avi	0
7951	477	1008.012	441.9403	0.5707901	0.6503679	577.9797	2.900191	0	999.1312	453.3519	0.4138366	0.6317732	574.3452	2.658747	0	11	1004	448						Frog_fixed.avi	0
7967	478	1000.144	446.0973	0.5704147	0.650121	577.9684	2.911883	0	1004.951	452.2233	0.4133578	0.6318243	574.3093	2.661323	0	11	1003	449						Frog_fixed.avi	0
7984	479	999.8494	434.2114	0.5699161	0.6502131	577.9332	2.890798	0	1007.801	452.8169	0.4128882	0.6319408	574.2895	2.668539	0	11	1004	444						Frog_fixed.avi	0
8001	480	1004.664	441.5393	0.5694833	0.6501965	577.8714	2.884831	0	1006.505	456.4542	0.4124266	0.6320986	574.2525	2.655636	0	11	1006	449						Frog_fixed.avi	0
8017	481	1002.375	443.0035	0.5690627	0.6502096	577.7813	2.865177	0	1005.767	462.5158	0.4119765	0.6322749	574.3352	2.679589	0	11	1004	453						Frog_fixed.avi	0
8034	482	1003.424	446.6637	0.5686433	0.6502382	577.667	2.871042	0	1007.08	461.7736	0.4115078	0.6324678	574.3701	2.661047	0	11	1005	454						Frog_fixed.avi	0
8050	483	1009.595	439.0616	0.568211	0.6502855	577.6762	2.835053	0	1010.425	467.1956	0.4110648	0.6326721	574.3489	2.654102	0	11	1010	453						Frog_fixed.avi	0
8067	484	1008.725	448.2847	0.5677999	0.6503555	577.7333	2.851927	0	1006.996	457.7542	0.4106183	0.632902	574.3315	2.674103	0	11	1008	453						Frog_fixed.avi	0
8084	485	1010.879	449.4544	0.5673913	0.650476	577.8014	2.853268	0	1005.886	455.6698	0.4101739	0.6331405	574.4174	2.663497	0	11	1008	453						Frog_fixed.avi	0
8100	486	1008.983	446.8008	0.5669745	0.6505758	577.7879	2.878878	0	1004.07	461.1275	0.4097365	0.6333906	574.4572	2.66434	0	11	1007	454						Frog_fixed.avi	0
8117	487	1010.053	446.1446	0.56657	0.6506953	577.7603	2.835997	0	1001.631	463.5301	0.4093479	0.633619	574.2692	2.669573	0	11	1006	455						Frog_fixed.avi	0
8134	488	1013.382	443.8979	0.5661911	0.6507867	577.6982	2.886924	0	1012.59	467.4997	0.4089381	0.6337558	574.3007	2.656743	0	11	1013	456						Frog_fixed.avi	0
8150	489	1020.022	446.9645	0.5658002	0.6508248	577.8267	2.88132	0	1014.013	455.1479	0.4085304	0.6338602	574.4305	2.661443	0	11	1017	451						Frog_fixed.avi	0
8167	490	1013.808	448.7848	0.565394	0.6508855	577.8932	2.862583	0	1011.551	461.7401	0.4081334	0.6340125	574.5001	2.666637	0	11	1013	455						Frog_fixed.avi	0
8184	491	1011.824	446.0934	0.5650029	0.6509272	577.87	2.89438	0	1007.482	470.0216	0.4077435	0.6341231	574.5146	2.663447	0	11	1010	458						Frog_fixed.avi	0
8200	492	1013.558	439.1882	0.5646456	0.650962	577.7042	2.869604	0	1005.96	459.1041	0.4073762	0.6342157	574.3943	2.645544	0	11	1010	449						Frog_fixed.avi	0
8217	493	1013.444	454.1522	0.5642885	0.6510248	577.8299	2.860096	0	1004.525	467.4199	0.4070335	0.6343302	574.4124	2.672059	0	11	1009	461						Frog_fixed.avi	0
8234	494	1019.381	445.8347	0.5639552	0.6510936	577.8897	2.846912	0	1005.339	469.6516	0.4066995	0.6344558	574.4639	2.659189	0	11	1012	458						Frog_fixed.avi	0
8250	495	1014.848	446.1293	0.5636525	0.6511593	577.7127	2.8635	0	1002.613	465.6246	0.4063911	0.6345749	574.4293	2.68766	0	11	1009	456						Frog_fixed.avi	0
8267	496	1016.427	442.4381	0.5633693	0.6511779	577.812	2.85497	0	1000.685	474.7906	0.4061005	0.6346757	574.4714	2.700204	0	11	1009	459						Frog_fixed.avi	0
8284	497	1007.367	451.5384	0.5630799	0.651183	577.7266	2.868372	0	999.5522	478.8829	0.4058105	0.6347738	574.3943	2.6666	0	11	1003	465						Frog_fixed.avi	0
8300	498	1019.959	445.0715	0.5628111	0.6511589	577.7229	2.888667	0	1006.797	468.9426	0.4055404	0.6348661	574.4264	2.666109	0	11	1013	457						Frog_fixed.avi	0
8317	499	1018.701	447.2818	0.5625381	0.6511145	577.697	2.879341	0	998.832	469.1613	0.4052458	0.6349281	574.4756	2.686146	0	11	1009	458						Frog_fixed.avi	0
8334	500	1020.974	441.7083	0.5622196	0.6510642	577.5497	2.8688	0	1011.426	475.7583	0.404946	0.6350423	574.1273	2.697728	0	11	1016	459						Frog_fixed.avi	0
8350	501	1056.254	472.8107	0.5617739	0.6510857	577.7355	2.912551	0	1039.895	481.3846	0.4045548	0.6352636	574.2416	2.692766	0	11	1048	477						Frog_fixed.avi	0
8367	502	1038.257	469.8346	0.5615888	0.650895	577.534	2.924604	0	1035.958	471.1542	0.404354	0.6352218	574.1222	2.704481	0	11	1037	470						Frog_fixed.avi	0
8384	503	1040.236	476.2411	0.5613905	0.6506239	577.488	2.927243	0	1037.315	475.7749	0.4041337	0.6351648	574.1216	2.709162	0	11	1039	476						Frog_fixed.avi	0
8400	504	1043.959	470.0012	0.5612345	0.6504656	577.3454	2.902827	0	1031.741	474.4731	0.4039495	0.6351312	574.0056	2.710168	0	11	1038	472						Frog_fixed.avi	0
8417	505	1045.005	467.4827	0.5611097	0.6503362	577.2724	2.914706	0	1031.445	481.2751	0.4038071	0.6351104	573.9953	2.721152	0	11	1038	474						Frog_fixed.avi	0
8434	506	1040.746	468.1326	0.5609758	0.650234	577.3039	2.918951	0	1039.315	478.9655	0.4036543	0.6351357	574.0164	2.723844	0	11	1040	474						Frog_fixed.avi	0
8450	507	1036.783	471.4781	0.5608741	0.650187	577.2312	2.9219	0	1032.481	471.9884	0.4035195	0.6351743	573.9135	2.726542	0	11	1035	472						Frog_fixed.avi	0
8467	508	1034.649	472.029	0.5607716	0.6501428	577.2031	2.927344	0	1033.702	478.6786	0.4034134	0.6352094	573.9493	2.719798	0	11	1034	475						Frog_fixed.avi	0
8484	509	1032.395	482.086	0.5606779	0.6501051	577.1695	2.95558	0	1036.327	477.7831	0.403324	0.6352432	573.8901	2.729897	0	11	1034	480						Frog_fixed.avi	0
8500	510	1030.208	481.0977	0.560587	0.6500793	577.0939	2.930734	0	1035.866	480.3792	0.4032298	0.6352821	573.8667	2.720498	0	11	1033	481						Frog_fixed.avi	0
8517	511	1030.529	475.5619	0.5604885	0.6500656	577.1362	2.943959	0	1028.483	476.3511	0.4031023	0.6352819	573.9036	2.734955	0	11	1030	476						Frog_fixed.avi	0
8534	512	1031.865	472.5256	0.5604153	0.6500279	577.1191	2.95568	0	1027.369	483.9205	0.4030004	0.6352541	573.8325	2.751961	0	11	1030	478						Frog_fixed.avi	0
8550	513	1029.225	476.4982	0.560353	0.6499456	577.0058	2.955438	0	1027.749	477.8094	0.4029172	0.6351829	573.7803	2.73844	0	11	1028	477						Frog_fixed.avi	0
8567	514	1026.077	483.7929	0.5602986	0.6497252	576.9481	2.950132	0	1021.253	481.2666	0.4028517	0.6350043	573.7592	2.746959	0	11	1024	483						Frog_fixed.avi	0
8584	515	1025.587	474.8879	0.5602767	0.6494707	576.9577	2.951632	0	1025.558	482.323	0.4028	0.6346871	573.6637	2.733099	0	11	1026	479						Frog_fixed.avi	0
8600	516	1030.78	474.3549	0.5602627	0.6491091	576.9254	2.924548	0	1031.062	482.1384	0.4027761	0.6344246	573.6371	2.733714	0	11	1031	478						Frog_fixed.avi	0
8617	517	1023.815	480.9076	0.5602517	0.6487746	576.8743	2.935767	0	1024.556	482.8832	0.4027179	0.6341184	573.7097	2.729081	0	11	1024	482						Frog_fixed.avi	0
8633	518	1026.307	475.863	0.5602626	0.6484531	576.842	2.947878	0	1025.353	487.3478	0.4027261	0.6338387	573.5172	2.737311	0	11	1026	482						Frog_fixed.avi	0
8650	519	1023.313	488.7392	0.5602536	0.648133	576.7549	2.972821	0	1026.725	475.1011	0.4027082	0.633643	573.4439	2.733062	0	11	1025	482						Frog_fixed.avi	0
8667	520	1028.705	480.3633	0.5602522	0.6479334	576.7134	2.935215	0	1025.812	480.1802	0.4026426	0.6334246	573.3991	2.737793	0	11	1027	480						Frog_fixed.avi	0
8683	521	1029.927	477.0554	0.5602511	0.6476631	576.6311	2.928225	0	1016.978	481.672	0.4026139	0.6332181	573.3752	2.735799	0	11	1023	479						Frog_fixed.avi	0
8700	522	1019.517	484.1177	0.5602368	0.6473274	576.5199	2.937535	0	1019.841	475.4277	0.4025806	0.632952	573.2628	2.708736	0	11	1020	480						Frog_fixed.avi	0
8717	523	1028.621	475.5693	0.5602294	0.6471134	576.3826	2.918257	0	1026.498	479.6473	0.4025483	0.6327618	573.0999	2.704346	0	11	1028	478						Frog_fixed.avi	0
8733	524	1028.087	476.3154	0.5602375	0.6468652	576.281	2.936085	0	1024.765	473.2845	0.4025092	0.6325443	573.047	2.736973	0	11	1026	475						Frog_fixed.avi	0
8750	525	1021.179	470.8329	0.5602458	0.6466185	576.1213	2.910502	0	1017.006	482.4229	0.402484	0.6323293	572.9323	2.744575	0	11	1019	477						Frog_fixed.avi	0
8767	526	1023.553	480.3008	0.5602642	0.6464807	576.0002	2.94312	0	1027.231	484.4648	0.4024721	0.6321884	572.8106	2.714373	0	11	1025	482						Frog_fixed.avi	0
8783	527	1026.883	474.2968	0.5602996	0.6463661	575.8688	2.946249	0	1027.226	472.1547	0.4024732	0.6320797	572.6811	2.689353	0	11	1027	473						Frog_fixed.avi	0
8800	528	1023.941	474.9931	0.5603841	0.6462185	575.6559	2.943205	0	1029.052	465.8528	0.4025351	0.631993	572.435	2.695727	0	11	1026	470						Frog_fixed.avi	0
8817	529	1025.139	477.1221	0.5604985	0.6460038	575.4706	2.920506	0	1024.689	477.6624	0.4025923	0.6318195	572.285	2.720479	0	11	1025	477						Frog_fixed.avi	0
8833	530	1031.359	473.363	0.5606315	0.6457385	575.3389	2.905706	0	1026.698	480.8808	0.4026775	0.6315743	572.1569	2.692578	0	11	1029	477						Frog_fixed.avi	0
8850	531	1022.259	470.1171	0.5607684	0.6454942	574.9974	2.934942	0	1026.916	470.1015	0.4027751	0.6312472	571.9278	2.681045	0	11	1025	470						Frog_fixed.avi	0
8867	532	1023.36	475.5323	0.5609228	0.6451834	574.8082	2.927232	0	1020.682	477.7521	0.4028809	0.6309043	571.7577	2.706267	0	11	1022	477						Frog_fixed.avi	0
8883	533	1026.999	471.1638	0.561091	0.6448624	574.5165	2.911372	0	1016.466	475.9553	0.403006	0.630489	571.3886	2.688973	0	11	1022	474						Frog_fixed.avi	0
8900	534	1024.243	472.447	0.5612707	0.6445697	574.3651	2.908677	0	1017.073	483.1364	0.4031272	0.6301506	571.1661	2.709855	0	11	1021	478						Frog_fixed.avi	0
8917	535	1020.778	466.7764	0.5614351	0.6442869	574.1283	2.898554	0	1017.568	474.1945	0.403262	0.6297688	570.988	2.700286	0	11	1019	470						Frog_fixed.avi	0
8933	536	1026.497	467.4273	0.5616316	0.6440107	573.8214	2.910699	0	1015.12	474.583	0.4034117	0.6294752	570.6811	2.696449	0	11	1021	471						Frog_fixed.avi	0
8950	537	1026.649	470.5525	0.5618529	0.6438132	573.4806	2.917936	0	1014.848	479.4178	0.403549	0.6290895	570.4578	2.70554	0	11	1021	475						Frog_fixed.avi	0
8966	538	1020.787	468.3089	0.5620462	0.6436202	573.1777	2.900419	0	1015.997	489.9361	0.4037315	0.6288153	570.0381	2.724169	0	11	1018	479						Frog_fixed.avi	0
8983	539	1018.921	484.3867	0.5623143	0.6433761	572.8575	2.90868	0	1019.118	475.3376	0.403908	0.6285713	569.7706	2.707441	0	11	1019	480						Frog_fixed.avi	0
9000	540	1024.773	470.9888	0.5625912	0.6432596	572.6241	2.897645	0	1022.432	478.3503	0.4041459	0.6283376	569.5015	2.679265	0	11	1024	475						Frog_fixed.avi	0
9016	541	1018.556	474.249	0.5629123	0.6431549	572.2739	2.902211	0	1018.563	473.8018	0.4043739	0.6281567	569.2444	2.678698	0	11	1019	474						Frog_fixed.avi	0
9033	542	1018.704	469.5371	0.5632361	0.64307	571.9412	2.899704	0	1003.971	479.5803	0.4046502	0.6280463	568.788	2.689343	0	11	1011	475						Frog_fixed.avi	0
9050	543	1018.56	468.8499	0.5635976	0.6430137	571.6608	2.876884	0	1015.64	475.8964	0.4049661	0.6279645	568.4809	2.711412	0	11	1017	472						Frog_fixed.avi	0
9066	544	1015.604	476.6169	0.5639617	0.6429846	571.2733	2.892783	0	1017.48	471.1926	0.4052525	0.6278993	568.1397	2.704668	0	11	1017	474						Frog_fixed.avi	0
9083	545	1018.609	472.2746	0.5643564	0.6429472	570.9108	2.882025	0	1010.274	481.7119	0.4055847	0.6278077	567.8389	2.698263	0	11	1014	477						Frog_fixed.avi	0
9100	546	1023.276	467.3586	0.564777	0.6429513	570.629	2.882598	0	1012.212	480.6006	0.4059055	0.6277587	567.4434	2.682359	0	11	1018	474						Frog_fixed.avi	0
9116	547	1017.067	469.1179	0.565188	0.642978	570.2349	2.89799	0	1004.08	475.5027	0.4062302	0.6276942	567.233	2.682607	0	11	1011	472						Frog_fixed.avi	0
9133	548	1014.132	472.3807	0.5656039	0.6430276	569.8585	2.877576	0	1008.41	480.132	0.406562	0.6276317	566.789	2.679819	0	11	1011	476						Frog_fixed.avi	0
9150	549	1015.473	472.3531	0.56603	0.643109	569.5353	2.890534	0	1006.977	479.3576	0.4069372	0.6276123	566.4384	2.687583	0	11	1011	476						Frog_fixed.avi	0
9166	550	1011.014	478.712	0.5664394	0.6432819	569.3489	2.877036	0	1006.427	476.7106	0.4073029	0.6276684	566.0987	2.676209	0	11	1009	478						Frog_fixed.avi	0
9183	551	1005.729	473.6733	0.5669063	0.6436347	568.9387	2.888882	0	1004.208	472.5277	0.407671	0.6278343	565.7296	2.663175	0	11	1005	473						Frog_fixed.avi	0
9200	552	1017.049	469.9521	0.5673622	0.6440672	568.6077	2.873404	0	1008.476	482.3789	0.4080584	0.6280656	565.4544	2.697207	0	11	1013	476						Frog_fixed.avi	0
9216	553	1015.058	473.9663	0.5678006	0.6446401	568.2963	2.877053	0	1001.236	483.6515	0.4084525	0.628403	565.1646	2.672696	0	11	1008	479						Frog_fixed.avi	0
9233	554	1012.827	473.5306	0.5682588	0.6452174	568.0428	2.888563	0	1009.856	473.9214	0.4088722	0.628731	564.8197	2.670799	0	11	1011	474						Frog_fixed.avi	0
9250	555	1013.136	480.3945	0.5687777	0.6457708	567.8428	2.895289	0	1000.603	485.315	0.4093344	0.629003	564.6743	2.698922	0	11	1007	483						Frog_fixed.avi	0
9266	556	822.588	673.9403	0.5701893	0.6476895	567.6664	2.889746	0	822.5823	680.5058	0.4110223	0.6308438	564.1022	2.683641	0	12	823	677						Frog_fixed.avi	0
9283	557	706.3403	811.2198	0.5716442	0.6493417	567.3446	2.927069	0	695.2018	786.7379	0.4128587	0.6323058	563.5205	2.703326	0	12	701	799						Frog_fixed.avi	0
9300	558	671.3292	822.9212	0.5725707	0.6496584	567.0944	2.898226	0	661.9512	818.7794	0.4135164	0.6323608	563.3931	2.758858	0	12	667	821						Frog_fixed.avi	0
9316	559	662.1227	830.6208	0.5732588	0.6499486	567.0582	2.868726	0	647.7235	822.0342	0.4140142	0.6323946	563.3215	2.693255	0	12	655	826						Frog_fixed.avi	0
9333	560	652.1677	835.3671	0.5738968	0.6503165	566.8487	2.889464	0	647.861	829.0107	0.4146245	0.6324063	563.0187	2.717452	0	12	650	832						Frog_fixed.avi	0
9350	561	665.1922	826.1017	0.5746328	0.6506024	566.7297	2.860652	0	654.9016	816.9879	0.4152665	0.6324106	562.8339	2.712785	0	12	660	822						Frog_fixed.avi	0
9366	562	652.4521	824.4984	0.5753782	0.6508301	566.629	2.874063	0	651.1068	814.374	0.4159769	0.63239	562.6553	2.708966	0	12	652	819						Frog_fixed.avi	0
9383	563	668.6089	825.2006	0.5761234	0.6510363	566.5472	2.869439	0	653.8247	819.1945	0.4166854	0.6323524	562.5249	2.720304	0	12	661	822						Frog_fixed.avi	0
9400	564	662.4902	829.1707	0.5768638	0.6511901	566.5121	2.9016	0	658.5242	812.3414	0.4174104	0.6323088	562.4178	2.685132	0	12	661	821						Frog_fixed.avi	0
9416	565	655.5286	834.8497	0.5775661	0.6513408	566.4377	2.906171	0	648.4664	814.1096	0.4180939	0.6322602	562.21	2.702004	0	12	652	824						Frog_fixed.avi	0
9433	566	660.4664	834.7404	0.5782144	0.6514452	566.5104	2.922166	0	645.3745	818.2734	0.4187444	0.6322098	562.1684	2.750875	0	12	653	827						Frog_fixed.avi	0
9450	567	656.9321	815.5471	0.5788579	0.65162	566.4244	2.855255	0	649.0822	811.8526	0.4193753	0.6321791	562.0523	2.71275	0	12	653	814						Frog_fixed.avi	0
9466	568	663.6144	829.4085	0.5794297	0.6518027	566.2983	2.906894	0	651.7593	820.5759	0.4199677	0.6321788	561.9364	2.722602	0	12	658	825						Frog_fixed.avi	0
9483	569	659.7365	832.1039	0.5800593	0.6519683	566.5456	2.911131	0	643.5544	818.6844	0.4205996	0.6321244	562.0047	2.743517	0	13	652	825						Frog_fixed.avi	0
9500	570	568.7432	830.1408	0.580952	0.6520743	566.4037	2.929571	0	564.0129	807.2681	0.4216704	0.6321605	561.7773	2.704567	0	13	566	819						Frog_fixed.avi	0
9516	571	572.6913	829.2129	0.5815427	0.6522617	566.4544	2.929135	0	567.8341	823.6417	0.4222405	0.6321518	561.7654	2.759783	0	13	570	826						Frog_fixed.avi	0
9533	572	567.4983	834.2982	0.5820145	0.6525285	566.405	2.937637	0	557.9932	818.1801	0.4226694	0.6321942	561.7756	2.738157	0	13	563	826						Frog_fixed.avi	0
9550	573	565.6884	824.0483	0.5824592	0.652871	566.3424	2.922839	0	557.9691	811.9832	0.4231018	0.6323246	561.6997	2.728506	0	13	562	818						Frog_fixed.avi	0
9566	574	565.5458	839.7008	0.5828604	0.6533098	566.3041	2.953818	0	564.1401	811.0146	0.4234971	0.6325973	561.5994	2.740372	0	13	565	825						Frog_fixed.avi	0
9583	575	569.2955	828.9603	0.5832232	0.6537794	566.3561	2.908226	0	565.2764	837.1403	0.4238632	0.6328949	561.5927	2.801626	0	13	567	833						Frog_fixed.avi	0
9599	576	562.3814	825.323	0.5835328	0.6543212	566.3611	2.921079	0	555.7664	821.7772	0.4241957	0.6332833	561.5935	2.769239	0	13	559	824						Frog_fixed.avi	0
9616	577	572.0886	830.486	0.583854	0.6548388	566.3546	2.957652	0	553.1982	818.7479	0.4244987	0.6337374	561.538	2.74934	0	13	563	825						Frog_fixed.avi	0
9633	578	566.6088	827.96	0.5841336	0.6553134	566.4595	2.918597	0	563.1238	826.2169	0.4248075	0.6341611	561.5804	2.769588	0	13	565	827						Frog_fixed.avi	0
9649	579	563.5281	829.5977	0.5843865	0.6556785	566.3721	2.929417	0	550.1245	821.7689	0.4250513	0.6345132	561.5403	2.758368	0	13	557	826						Frog_fixed.avi	0
9666	580	576.2108	845.537	0.5846317	0.6560234	566.52	2.986557	0	562.534	841.5054	0.4253013	0.6348155	561.672	2.792284	0	13	569	844						Frog_fixed.avi	0
9683	581	566.7642	822.4982	0.584756	0.6561152	566.5165	2.94409	0	574.3696	818.4019	0.425412	0.6349072	561.6524	2.74458	0	13	571	820						Frog_fixed.avi	0
9699	582	720.4546	680.9703	0.5837855	0.6549326	566.7839	2.967118	0	751.4607	657.6403	0.4246252	0.633451	562.2265	2.758862	0	14	736	669						Frog_fixed.avi	0
9716	583	865.1608	588.2304	0.5824731	0.6537006	567.0094	2.969594	0	877.7306	567.8854	0.4237037	0.6323721	562.6541	2.751517	0	14	871	578						Frog_fixed.avi	0
9733	584	1017.86	514.8267	0.5814992	0.6530158	567.4941	2.969087	0	1046.439	497.3948	0.4226819	0.6316813	563.3514	2.746303	0	14	1032	506						Frog_fixed.avi	0
9749	585	1009.66	510.8903	0.5814937	0.6526503	567.6478	2.950627	0	1017.124	493.4303	0.4224811	0.6309856	563.6038	2.724793	0	14	1013	502						Frog_fixed.avi	0
9766	586	1020.305	502.2559	0.5816146	0.6522282	567.8027	2.942915	0	1012.946	498.623	0.4224806	0.6303753	563.5004	2.748407	0	14	1017	500						Frog_fixed.avi	0
9783	587	995.3833	495.1532	0.5816407	0.6523879	567.7986	2.945357	0	993.6273	494.189	0.4225977	0.6305277	563.5806	2.73738	0	14	995	495						Frog_fixed.avi	0
9799	588	993.4973	479.2802	0.5815353	0.6526196	567.9011	2.946518	0	1000.53	484.3481	0.4226084	0.6308141	563.7343	2.725424	0	14	997	482						Frog_fixed.avi	0
9816	589	1000.609	485.0945	0.5813554	0.6528141	568.0028	2.982348	0	992.8857	483.8671	0.4224949	0.6311813	563.79	2.739517	0	14	997	484						Frog_fixed.avi	0
9833	590	1006.542	470.9222	0.5812549	0.652892	568.1359	2.99776	0	991.8179	491.6662	0.422371	0.6313412	563.9059	2.741496	0	14	999	481						Frog_fixed.avi	0
9849	591	999.1314	476.1603	0.5811408	0.6528914	568.1687	2.974943	0	988.4614	488.3144	0.4222379	0.6314114	564.026	2.75902	0	14	994	482						Frog_fixed.avi	0
9866	592	1003.498	477.5678	0.5810254	0.6528629	568.2114	2.979452	0	993.9154	493.6515	0.4220892	0.6314769	564.1203	2.726548	0	14	999	486						Frog_fixed.avi	0
9883	593	1002.331	480.9474	0.5808452	0.6528379	568.4736	2.948357	0	996.9408	490.9584	0.4219007	0.6315199	564.3221	2.738786	0	14	1000	486						Frog_fixed.avi	0
9899	594	999.8741	492.2383	0.580699	0.6528214	568.5576	3.00244	0	991.117	500.0877	0.4217549	0.6315439	564.4844	2.768944	0	14	995	496						Frog_fixed.avi	0
9916	595	994.978	480.8348	0.5805513	0.6528118	568.6481	2.986076	0	997.4165	490.0033	0.4216013	0.631574	564.6502	2.720185	0	14	996	485						Frog_fixed.avi	0
9933	596	994.2098	482.3541	0.580421	0.6528305	568.8409	3.010759	0	996.26	497.2339	0.4214798	0.6315975	564.77	2.728993	0	14	995	490						Frog_fixed.avi	0
9949	597	1006.961	479.5666	0.5803177	0.6528748	568.9164	3.021683	0	1000.228	496.2617	0.4213626	0.6316834	564.8882	2.729065	0	14	1004	488						Frog_fixed.avi	0
9966	598	1002.165	477.5431	0.580223	0.6529157	568.9843	2.984579	0	999.66	491.3316	0.4212918	0.6317595	565.0102	2.734893	0	14	1001	484						Frog_fixed.avi	0
9983	599	996.669	485.7094	0.5801301	0.6529474	569.1387	2.979343	0	998.4042	496.982	0.4212074	0.6318185	565.186	2.739539	0	14	998	491						Frog_fixed.avi	0
9999	600	997.692	491.5061	0.5800533	0.6529454	569.2505	2.985788	0	1002.408	490.418	0.4211648	0.6318811	565.2613	2.7451	0	14	1000	491						Frog_fixed.avi	0
10016	601	991.7683	486.0656	0.5799865	0.6529288	569.3019	2.990506	0	1000.114	499.6313	0.4211253	0.6319151	565.3708	2.739034	0	14	996	493						Frog_fixed.avi	0
10033	602	996.6671	484.8876	0.5799451	0.6529416	569.4297	2.981126	0	991.8354	498.8142	0.4211054	0.6319981	565.4327	2.755618	0	14	994	492						Frog_fixed.avi	0
10049	603	996.8511	488.2398	0.5798838	0.652993	569.5045	3.010251	0	991.3233	504.9685	0.4210687	0.6320702	565.5171	2.735321	0	14	994	497						Frog_fixed.avi	0
10066	604	996.1847	486.8039	0.5798097	0.6530949	569.6448	2.976836	0	1007.407	488.4487	0.4210126	0.6321642	565.6152	2.71999	0	14	1002	488						Frog_fixed.avi	0
10083	605	994.358	490.3648	0.5797296	0.6533642	569.6535	2.979095	0	1002.413	496.0004	0.4209646	0.6323416	565.6583	2.725688	0	14	998	493						Frog_fixed.avi	0
10099	606	993.5572	482.6055	0.5796263	0.6536332	569.6949	2.998879	0	994.8911	495.9798	0.4209026	0.6326	565.7362	2.717907	0	14	994	489						Frog_fixed.avi	0
10116	607	1004.406	480.0266	0.5795165	0.6538779	569.7348	2.956952	0	999.6019	496.4027	0.4208338	0.6328868	565.6766	2.724855	0	14	1002	488						Frog_fixed.avi	0
10132	608	991.9169	485.1816	0.5793834	0.6542054	569.7612	2.988732	0	994.0255	495.8892	0.4206783	0.6330893	565.9174	2.727222	0	14	993	491						Frog_fixed.avi	0
10149	609	995.5364	482.4332	0.5791888	0.6543929	569.9461	2.973884	0	995.2479	503.7686	0.4205157	0.6333019	565.9182	2.728915	0	14	995	493						Frog_fixed.avi	0
10166	610	996.1146	486.2636	0.5789754	0.6545168	569.9107	2.981648	0	991.552	502.161	0.4203073	0.6334519	566.0198	2.743588	0	14	994	494						Frog_fixed.avi	0
10182	611	999.8303	486.9588	0.5786991	0.654542	570.0119	2.987451	0	994.1796	500.4208	0.4200416	0.6335458	566.0083	2.740556	0	14	997	494						Frog_fixed.avi	0
10199	612	997.991	494.473	0.5784096	0.6544973	569.9525	3.009113	0	994.4674	500.1021	0.4197894	0.6335943	566.0919	2.741438	0	14	996	497						Frog_fixed.avi	0
10216	613	992.6229	487.6805	0.5780857	0.654398	570.1033	2.981771	0	987.7267	502.5832	0.4194528	0.6335804	566.0699	2.744949	0	14	990	495						Frog_fixed.avi	0
10232	614	993.002	486.4622	0.5777454	0.6542789	570.1866	3.015064	0	989.4045	494.1431	0.4190835	0.6335319	566.1018	2.729057	0	14	991	490						Frog_fixed.avi	0
10249	615	997.2806	488.5951	0.5773749	0.654122	570.157	3.013523	0	999.1318	497.1055	0.4187084	0.6334986	566.231	2.75524	0	14	998	493						Frog_fixed.avi	0
10266	616	1000.451	488.1926	0.5769947	0.6538647	570.1309	3.019781	0	994.3793	500.2991	0.4183142	0.6334213	566.2715	2.751151	0	14	997	494						Frog_fixed.avi	0
10282	617	995.8414	489.7274	0.5765731	0.6536795	570.209	3.003608	0	1001.58	499.3254	0.4178841	0.6333286	566.3045	2.767537	0	14	999	495						Frog_fixed.avi	0
10299	618	993.0293	496.6337	0.5761353	0.6535336	570.2747	3.009337	0	997.16	499.327	0.4174485	0.6333084	566.2943	2.772401	0	14	995	498						Frog_fixed.avi	0
10316	619	998.7041	488.4585	0.575686	0.6533982	570.33	3.000743	0	999.9106	498.562	0.4169898	0.633316	566.328	2.767198	0	14	999	494						Frog_fixed.avi	0
10332	620	1000.717	490.0323	0.575218	0.6532643	570.3599	2.995915	0	999.8089	492.6606	0.4165214	0.6333249	566.3978	2.767244	0	14	1000	491						Frog_fixed.avi	0
10349	621	1017.98	465.5107	0.5746148	0.6529822	570.4725	3.01743	0	1014.918	482.0569	0.4159379	0.6331171	566.7071	2.809025	0	14	1016	474						Frog_fixed.avi	0
10366	622	1013.4	462.5836	0.5741473	0.6528871	570.4968	3.034161	0	1005.642	487.0442	0.4154841	0.6331789	566.7209	2.797421	0	14	1010	475						Frog_fixed.avi	0
10382	623	1009.367	467.1179	0.573718	0.6528429	570.4979	3.021183	0	1004.932	488.1049	0.415003	0.6332942	566.8497	2.801874	0	14	1007	478						Frog_fixed.avi	0
10399	624	1011.457	460.7335	0.5732922	0.6526968	570.5693	3.020927	0	1003.569	483.7439	0.4145825	0.6332867	566.7976	2.809658	0	14	1008	472						Frog_fixed.avi	0
10416	625	1011.447	469.0372	0.5728587	0.6525731	570.6364	3.034896	0	1012.766	480.1283	0.4141388	0.6333011	566.8664	2.808665	0	14	1012	475						Frog_fixed.avi	0
10432	626	1015.678	461.9549	0.5724612	0.6524622	570.6733	3.057956	0	1011.884	482.0012	0.4137363	0.6333046	566.9417	2.806366	0	14	1014	472						Frog_fixed.avi	0
10449	627	1012.655	463.0938	0.572071	0.652344	570.7217	3.018976	0	1009.497	476.8141	0.4133663	0.6333449	566.9113	2.797209	0	14	1011	470						Frog_fixed.avi	0
10466	628	1003.48	474.7918	0.5717465	0.6522772	570.7258	3.041373	0	1014.656	485.4359	0.4130036	0.6333857	567.0176	2.819469	0	14	1009	480						Frog_fixed.avi	0
10482	629	1012.848	465.39	0.5714396	0.6522272	570.8337	3.032138	0	1013.781	475.3664	0.4127316	0.6334223	567.1004	2.813553	0	14	1013	470						Frog_fixed.avi	0
10499	630	1014.613	470.7917	0.5711524	0.652163	570.87	3.061209	0	1003.563	479.4546	0.4124699	0.6334616	567.0567	2.841559	0	14	1009	475						Frog_fixed.avi	0
10515	631	1017.571	468.2717	0.5709491	0.6521341	570.942	3.061093	0	1011.046	481.184	0.4122606	0.6335663	567.1461	2.836467	0	14	1014	475						Frog_fixed.avi	0
10532	632	1005.752	469.8806	0.570749	0.6520811	570.9722	3.057278	0	1007.676	495.6509	0.412064	0.6335821	567.2789	2.859576	0	14	1007	483						Frog_fixed.avi	0
10549	633	1011.16	459.8908	0.5705566	0.6519904	571.1085	3.050413	0	1007.554	489.5251	0.411893	0.6336025	567.2793	2.846033	0	14	1009	475						Frog_fixed.avi	0
10565	634	1013.388	462.8554	0.5703999	0.6519205	571.2134	3.063621	0	1010.62	478.7145	0.4117503	0.6335975	567.4261	2.829456	0	14	1012	471						Frog_fixed.avi	0
10582	635	1010.911	469.2427	0.570253	0.6518571	571.1699	3.071865	0	1011.588	480.8317	0.4116319	0.6335889	567.5004	2.826565	0	14	1011	475						Frog_fixed.avi	0
10599	636	1014.532	467.8024	0.5700772	0.6517989	571.3562	3.037971	0	1003.85	489.8606	0.4114953	0.6335196	567.6111	2.843817	0	14	1009	479						Frog_fixed.avi	0
10615	637	1016.319	461.5032	0.5699202	0.6517081	571.475	3.059723	0	1006.713	481.9088	0.4113252	0.6334528	567.7372	2.818075	0	14	1012	472						Frog_fixed.avi	0
10632	638	1013.219	473.077	0.5697647	0.65157	571.6227	3.096067	0	1005.111	484.8092	0.4111876	0.6333738	567.8792	2.830863	0	14	1009	479						Frog_fixed.avi	0
10649	639	1010.389	473.9535	0.5696121	0.651419	571.6829	3.064903	0	1011.94	483.4058	0.4110808	0.6332612	567.9576	2.835269	0	14	1011	479						Frog_fixed.avi	0
10665	640	1009.349	465.4325	0.569477	0.6512829	571.7087	3.0547	0	1009.844	484.9653	0.410966	0.6330783	568.0435	2.834739	0	14	1010	475						Frog_fixed.avi	0
10682	641	1018.203	463.8796	0.5693837	0.6510934	571.6974	3.073196	0	1009.02	485.4035	0.4108841	0.6329068	568.1873	2.829353	0	14	1014	475						Frog_fixed.avi	0
10699	642	1016.038	465.0755	0.5692761	0.6508856	571.9549	3.093554	0	1006.741	479.3549	0.4108246	0.6327891	568.2288	2.813061	0	14	1011	472						Frog_fixed.avi	0
10715	643	1006.973	476.6302	0.5692048	0.6506414	571.9968	3.069531	0	1002.499	486.1008	0.4107636	0.6326169	568.4175	2.842265	0	14	1005	481						Frog_fixed.avi	0
10732	644	1006.017	476.8893	0.5691735	0.6505209	572.114	3.091877	0	1012.851	484.66	0.4107554	0.6324986	568.5713	2.834402	0	14	1009	481						Frog_fixed.avi	0
10749	645	1004.643	472.0396	0.5691839	0.6504228	572.3395	3.07837	0	1004.499	494.6601	0.4107756	0.6324185	568.746	2.834193	0	14	1005	483						Frog_fixed.avi	0
10765	646	1001.469	476.4305	0.5692162	0.6503327	572.3965	3.101421	0	998.0983	489.1865	0.4108404	0.6323137	568.8101	2.844993	0	14	1000	483						Frog_fixed.avi	0
10782	647	1004.844	467.6623	0.5692673	0.6502478	572.5058	3.065506	0	1001.058	490.4729	0.4109341	0.6322045	568.8199	2.838011	0	14	1003	479						Frog_fixed.avi	0
10799	648	1001.019	470.9806	0.5693458	0.6501398	572.5984	3.066065	0	1005.485	487.5547	0.4110407	0.63208	568.8477	2.845813	0	14	1003	479						Frog_fixed.avi	0
10815	649	1001.173	473.4167	0.569464	0.6499445	572.7636	3.070283	0	1008.509	483.5662	0.4111832	0.6319105	569.0378	2.832245	0	14	1005	478						Frog_fixed.avi	0
10832	650	1005.41	471.5793	0.5695969	0.6497771	572.9453	3.076818	0	1004.782	486.3411	0.4113566	0.6317394	569.0844	2.839421	0	15	1005	479						Frog_fixed.avi	0
10849	651	938.4741	532.8059	0.5699673	0.6500186	572.8144	3.104437	0	944.9412	534.7349	0.4117762	0.6319965	568.9572	2.862928	0	15	942	534						Frog_fixed.avi	0
10865	652	964.3777	501.7994	0.5700907	0.6497671	573.0296	3.075881	0	958.8923	502.6297	0.4118645	0.6317013	569.14	2.864261	0	15	962	502						Frog_fixed.avi	0
10882	653	952.7106	524.4019	0.5702234	0.6495948	573.0753	3.105907	0	951.3769	524.1302	0.4120211	0.6314305	569.2046	2.841738	0	15	952	524						Frog_fixed.avi	0
10899	654	958.5052	515.7576	0.570311	0.6494308	573.2129	3.072818	0	948.6047	526.5599	0.412096	0.6312498	569.2882	2.871997	0	15	954	521						Frog_fixed.avi	0
10915	655	952.6464	515.5891	0.5703613	0.6492974	573.3359	3.067309	0	948.3679	518.9965	0.4121554	0.6310396	569.4479	2.8561	0	15	951	517						Frog_fixed.avi	0
10932	656	953.4539	514.7125	0.5703865	0.649208	573.3445	3.061559	0	948.4012	522.6348	0.4121962	0.6308526	569.4968	2.83669	0	15	951	519						Frog_fixed.avi	0
10949	657	948.3741	521.1777	0.5703976	0.6491277	573.389	3.070281	0	949.1311	525.3156	0.4122074	0.6307661	569.5677	2.848463	0	15	949	523						Frog_fixed.avi	0
10965	658	947.3241	522.3519	0.5703865	0.6491466	573.4079	3.0733	0	943.4779	524.3732	0.412198	0.6307057	569.6254	2.850672	0	15	945	523						Frog_fixed.avi	0
10982	659	946.3242	522.9547	0.5703721	0.6492606	573.48	3.081058	0	946.8379	533.3007	0.4121874	0.6307592	569.6985	2.861722	0	15	947	528						Frog_fixed.avi	0
10999	660	950.8359	517.4482	0.5703738	0.649385	573.4845	3.059082	0	946.9789	521.3491	0.4121734	0.6308507	569.7813	2.855763	0	15	949	519						Frog_fixed.avi	0
11015	661	942.0059	522.0464	0.5703706	0.6495543	573.481	3.070095	0	938.42	529.7089	0.4121697	0.6309702	569.7968	2.836848	0	15	940	526						Frog_fixed.avi	0
11032	662	947.8577	517.641	0.5703882	0.6497018	573.4631	3.054259	0	933.1172	526.2027	0.4121869	0.6311569	569.8253	2.849905	0	15	940	522						Frog_fixed.avi	0
11049	663	943.9965	522.1392	0.5704344	0.6498205	573.4185	3.081627	0	936.1732	521.8768	0.4122362	0.6312969	569.7649	2.860991	0	15	940	522						Frog_fixed.avi	0
11065	664	944.4567	512.1906	0.5705262	0.649927	573.4291	3.07705	0	936.9838	531.3099	0.4123052	0.6314017	569.808	2.861644	0	15	941	522						Frog_fixed.avi	0
11082	665	945.844	512.1572	0.5706523	0.6499925	573.4347	3.073452	0	935.0049	526.7996	0.4124159	0.6314573	569.847	2.862858	0	15	940	519						Frog_fixed.avi	0
11098	666	946.0872	519.1997	0.5708098	0.6499795	573.3666	3.100343	0	933.6127	528.4832	0.4125909	0.6314391	569.6586	2.870211	0	15	940	524						Frog_fixed.avi	0
11115	667	940.2023	518.5635	0.5709445	0.6498088	573.2711	3.079367	0	936.1567	527.9468	0.4127037	0.6313459	569.6245	2.841598	0	15	938	523						Frog_fixed.avi	0
11132	668	942.4008	523.4069	0.5711012	0.6496947	573.2605	3.081655	0	931.3566	526.4512	0.41283	0.6312345	569.5942	2.844451	0	15	937	525						Frog_fixed.avi	0
11148	669	940.3966	521.7249	0.5712527	0.6495805	573.146	3.095645	0	929.3552	527.5197	0.4130009	0.6310982	569.4492	2.860579	0	15	935	525						Frog_fixed.avi	0
11165	670	936.8745	518.6653	0.571393	0.6494761	573.0721	3.094809	0	932.7335	530.1195	0.4131368	0.6309181	569.4105	2.854572	0	15	935	524						Frog_fixed.avi	0
11182	671	936.5977	525.3593	0.5715089	0.6494167	572.8958	3.095654	0	929.8989	529.1642	0.4132447	0.6308283	569.2917	2.854384	0	15	933	527						Frog_fixed.avi	0
11198	672	933.5357	517.696	0.5716659	0.649434	572.7866	3.125516	0	936.1819	520.9664	0.4133498	0.6307364	569.1563	2.837109	0	15	935	519						Frog_fixed.avi	0
11215	673	929.8033	522.2379	0.5718094	0.6494595	572.7161	3.109833	0	921.0999	541.5774	0.4134912	0.6307318	568.8824	2.881816	0	15	925	532						Frog_fixed.avi	0
11232	674	922.9868	528.6541	0.5719545	0.6495224	572.5659	3.121513	0	925.1147	530.3425	0.4136075	0.6307809	568.8845	2.866422	0	15	924	529						Frog_fixed.avi	0
11248	675	931.0961	520.9858	0.5720994	0.6496418	572.3049	3.095961	0	924.5071	529.1959	0.4137215	0.6308693	568.8326	2.874394	0	15	928	525						Frog_fixed.avi	0
11265	676	926.1931	525.4036	0.5722502	0.6497641	572.2347	3.109586	0	926.8908	538.3239	0.4138538	0.6309627	568.6541	2.896129	0	15	927	532						Frog_fixed.avi	0
11282	677	931.5024	520.4594	0.572385	0.6499302	572.1503	3.130169	0	924.1742	535.6522	0.4139791	0.6311387	568.4376	2.875324	0	15	928	528						Frog_fixed.avi	0
11298	678	937.0217	520.4584	0.5725474	0.6501154	571.9515	3.157245	0	923.5608	529.1024	0.4140745	0.6312625	568.3433	2.872645	0	15	930	525						Frog_fixed.avi	0
11315	679	926.8598	523.635	0.5726496	0.6502143	571.7026	3.144775	0	920.7328	533.6959	0.4141744	0.6313683	568.2472	2.884477	0	15	924	529						Frog_fixed.avi	0
11332	680	925.3867	522.9907	0.5727999	0.6502647	571.5915	3.139713	0	929.4674	528.2078	0.4143118	0.6314084	567.8994	2.87352	0	15	927	526						Frog_fixed.avi	0
11348	681	925.05	529.3101	0.5729689	0.6503062	571.4146	3.114469	0	923.7579	534.8138	0.4144073	0.6314558	567.7959	2.86869	0	15	924	532						Frog_fixed.avi	0
11365	682	930.1688	523.092	0.5731065	0.6503195	571.2899	3.151187	0	920.4404	537.0979	0.4145019	0.6314947	567.7629	2.866464	0	15	925	530						Frog_fixed.avi	0
11382	683	911.3425	487.9837	0.5731933	0.6499121	571.1092	3.129452	0	922.4722	493.232	0.4146983	0.631169	567.5153	2.896695	0	16	917	491						Frog_fixed.avi	0
11398	684	923.0274	466.9197	0.5733808	0.6497447	571.1415	3.116772	0	909.7983	494.8519	0.4148884	0.6309559	567.2243	2.859887	0	16	916	481						Frog_fixed.avi	0
11415	685	917.9957	473.8554	0.5735496	0.6497954	570.9045	3.117741	0	913.3631	487.8977	0.4150215	0.631139	567.2404	2.869785	0	16	916	481						Frog_fixed.avi	0
11432	686	906.8043	472.7978	0.5737214	0.6497936	570.7144	3.108146	0	915.7946	483.4105	0.4151428	0.6311237	567.0992	2.872379	0	16	911	478						Frog_fixed.avi	0
11448	687	908.1345	468.7114	0.5738671	0.649725	570.6508	3.104567	0	912.0844	488.1455	0.415243	0.6309814	567.0036	2.865028	0	16	910	478						Frog_fixed.avi	0
11465	688	909.2443	465.6672	0.5740118	0.6496252	570.5471	3.099899	0	911.6738	494.4997	0.4153405	0.6308141	566.8559	2.873847	0	16	910	480						Frog_fixed.avi	0
11482	689	910.1311	475.2192	0.5741316	0.649416	570.4679	3.089152	0	910.2314	485.9036	0.4154151	0.6305519	566.8371	2.838808	0	16	910	481						Frog_fixed.avi	0
11498	690	909.9313	477.8294	0.5742625	0.6490479	570.3571	3.090289	0	909.1417	488.1082	0.4155139	0.6302845	566.7009	2.835571	0	16	910	483						Frog_fixed.avi	0
11515	691	913.1806	469.3022	0.574434	0.6488098	570.2661	3.10319	0	906.0916	493.4097	0.4156722	0.6298766	566.5489	2.847403	0	16	910	481						Frog_fixed.avi	0
11532	692	910.9478	475.7546	0.5746096	0.6484989	570.219	3.098857	0	906.8688	490.6862	0.4158322	0.6295943	566.5029	2.854019	0	16	909	483						Frog_fixed.avi	0
11548	693	913.1412	473.4573	0.5747919	0.6481747	570.0934	3.083098	0	905.4315	484.4849	0.4159777	0.6293017	566.3942	2.848077	0	16	909	479						Frog_fixed.avi	0
11565	694	913.7305	467.7993	0.5749974	0.6480172	570.0195	3.067748	0	907.3651	493.9009	0.4161707	0.6290596	566.2742	2.838949	0	16	911	481						Frog_fixed.avi	0
11581	695	907.7081	471.6157	0.5751751	0.6478955	569.913	3.077345	0	907.3618	487.5077	0.4163252	0.6289247	566.1855	2.823083	0	16	908	480						Frog_fixed.avi	0
11598	696	904.7968	473.2395	0.5753216	0.6477777	569.7861	3.059234	0	908.5623	496.8787	0.4164851	0.6288265	565.9959	2.833413	0	16	907	485						Frog_fixed.avi	0
11615	697	908.8763	476.8022	0.5754743	0.6476938	569.6494	3.076676	0	906.11	482.4124	0.4165962	0.628736	565.8511	2.821033	0	16	907	480						Frog_fixed.avi	0
11631	698	913.8868	471.0922	0.5756125	0.6475562	569.5926	3.029188	0	901.9009	490.3977	0.4166881	0.6285822	565.6689	2.832162	0	16	908	481						Frog_fixed.avi	0
11648	699	907.3079	480.0976	0.5757322	0.6474699	569.4598	3.075136	0	906.8489	483.7272	0.4167823	0.6284648	565.6073	2.802714	0	16	907	482						Frog_fixed.avi	0
11665	700	905.855	471.3581	0.575848	0.6473521	569.2438	3.045354	0	897.1915	489.7411	0.4168921	0.6283213	565.3881	2.81071	0	16	902	481						Frog_fixed.avi	0
11681	701	913.3119	473.9224	0.5759984	0.6472522	569.1154	3.058312	0	897.4863	488.0027	0.4169907	0.6282024	565.2582	2.817873	0	16	905	481						Frog_fixed.avi	0
11698	702	903.7213	469.8249	0.5761629	0.6470987	569.0162	3.04314	0	900.8412	491.5755	0.4171088	0.6280699	565.1655	2.830784	0	16	902	481						Frog_fixed.avi	0
11715	703	905.3721	473.1917	0.5763363	0.6469107	568.8444	3.023854	0	897.3081	482.6904	0.4172433	0.6279461	564.963	2.796955	0	16	901	478						Frog_fixed.avi	0
11731	704	903.6843	471.8516	0.576513	0.6467069	568.6141	3.007686	0	901.0493	485.0476	0.4173941	0.6277763	564.6645	2.79252	0	16	902	478						Frog_fixed.avi	0
11748	705	900.3391	478.6615	0.5767095	0.6465278	568.4631	3.018874	0	901.8432	483.6494	0.4175462	0.6275945	564.5342	2.780018	0	16	901	481						Frog_fixed.avi	0
11765	706	903.3455	470.7291	0.5769092	0.6464088	568.2161	3.009431	0	891.6504	492.6297	0.4177083	0.6273983	564.2463	2.804646	0	16	897	482						Frog_fixed.avi	0
11781	707	902.3257	482.0735	0.5771055	0.6462725	568.0513	3.027683	0	895.5378	492.5547	0.4178707	0.6272553	564.1099	2.801548	0	16	899	487						Frog_fixed.avi	0
11798	708	902.6287	470.7936	0.5773568	0.6462147	567.7952	3.006296	0	892.2938	483.753	0.4180604	0.6271508	563.8945	2.796756	0	16	897	477						Frog_fixed.avi	0
11815	709	900.8404	478.7419	0.5775972	0.6461648	567.6197	3.017647	0	890.9755	482.7397	0.4183047	0.6270736	563.6826	2.789764	0	16	896	481						Frog_fixed.avi	0
11831	710	895.2784	479.4205	0.5778596	0.6461591	567.5021	3.02984	0	891.5378	497.4732	0.4185191	0.6269723	563.5181	2.792992	0	16	893	488						Frog_fixed.avi	0
11848	711	902.0941	477.9236	0.5781592	0.6461337	567.1874	3.002788	0	892.3129	486.1617	0.4187892	0.6268945	563.2136	2.776668	0	16	897	482						Frog_fixed.avi	0
11865	712	898.7355	479.7894	0.5784672	0.6461297	567.0195	3.006877	0	894.0757	485.6154	0.4190556	0.6267868	562.9361	2.770128	0	16	896	483						Frog_fixed.avi	0
11881	713	894.8395	478.7049	0.5787819	0.6461003	566.7722	3.015502	0	891.6482	492.6737	0.4193094	0.6266875	562.7209	2.803668	0	16	893	486						Frog_fixed.avi	0
11898	714	891.6426	481.7055	0.5791619	0.6461447	566.715	3.016104	0	889.0311	495.4803	0.4196258	0.6266857	562.4819	2.791042	0	17	890	489						Frog_fixed.avi	0
11915	715	868.5981	518.1601	0.5796577	0.6464695	566.2384	3.005724	0	859.7458	524.1879	0.4200841	0.6271255	561.9257	2.802481	0	17	864	521						Frog_fixed.avi	0
11931	716	877.9156	510.4597	0.5799279	0.6465101	566.0657	2.993529	0	868.8696	513.1306	0.4202883	0.6271223	561.7953	2.795725	0	17	873	512						Frog_fixed.avi	0
11948	717	871.5522	519.9639	0.5802306	0.6465153	565.8286	3.002542	0	864.881	517.2011	0.4205058	0.6271193	561.4673	2.785603	0	17	868	519						Frog_fixed.avi	0
11964	718	878.1969	514.6205	0.5805111	0.6466129	565.5142	2.974451	0	869.7581	507.6247	0.4207182	0.6272076	561.1848	2.76058	0	17	874	511						Frog_fixed.avi	0
11981	719	870.0511	524.1533	0.5807862	0.6467741	565.3233	2.993985	0	864.8938	518.4885	0.4209313	0.6273127	560.9679	2.796865	0	17	867	521						Frog_fixed.avi	0
11998	720	874.0684	513.8351	0.5810519	0.6469758	565.0798	2.969576	0	863.6724	512.0812	0.4211291	0.6274629	560.6992	2.75965	0	17	869	513						Frog_fixed.avi	0
12014	721	878.4791	513.5212	0.5813252	0.6471466	564.8387	2.990953	0	864.759	517.9744	0.4213367	0.6275869	560.4446	2.769345	0	17	872	516						Frog_fixed.avi	0
12031	722	876.0549	513.3009	0.5816029	0.6472833	564.5682	2.986523	0	866.0239	522.6262	0.4215753	0.6277816	560.2219	2.759741	0	17	871	518						Frog_fixed.avi	0
12048	723	876.8145	512.4039	0.5819042	0.6474028	564.367	2.954515	0	863.1107	516.283	0.4218121	0.6279817	559.9513	2.750037	0	17	870	514						Frog_fixed.avi	0
12064	724	878.7451	513.3773	0.5822335	0.6475135	564.0995	2.941272	0	862.4402	520.4121	0.4221029	0.6280845	559.7556	2.794679	0	17	871	517						Frog_fixed.avi	0
12081	725	877.8499	513.7617	0.5826216	0.6474411	563.9214	2.956836	0	855.3789	516.2427	0.4224316	0.6280488	559.4705	2.760647	0	17	867	515						Frog_fixed.avi	0
12098	726	877.4998	513.0121	0.5830413	0.647338	563.6996	2.967299	0	860.0699	525.6516	0.4228262	0.627972	559.2709	2.786993	0	17	869	519						Frog_fixed.avi	0
12114	727	875.5468	511.0095	0.5834961	0.6472068	563.532	2.943461	0	857.934	518.4869	0.4232243	0.6278121	559.1631	2.775882	0	17	867	515						Frog_fixed.avi	0
12131	728	874.0233	509.4128	0.5839808	0.647052	563.3516	2.959178	0	860.4453	520.0297	0.423687	0.6276661	558.8788	2.764684	0	17	867	515						Frog_fixed.avi	0
12148	729	874.6584	517.5397	0.5844833	0.6469098	563.175	2.967906	0	866.5449	525.0644	0.42418	0.6274827	558.6697	2.767345	0	17	871	521						Frog_fixed.avi	0
12164	730	879.0403	509.3587	0.5849778	0.6468522	563.0153	2.93904	0	858.975	516.8579	0.4246589	0.6273505	558.3558	2.750331	0	17	869	513						Frog_fixed.avi	0
12181	731	874.5173	515.4968	0.5854527	0.6468549	562.8201	2.963592	0	865.9005	523.8912	0.4251355	0.6272712	558.1744	2.747462	0	17	870	520						Frog_fixed.avi	0
12198	732	871.1716	513.8868	0.5858938	0.6469066	562.6612	2.938249	0	855.863	527.7171	0.4255575	0.6272036	558.1067	2.749561	0	17	864	521						Frog_fixed.avi	0
12214	733	872.2684	542.5713	0.5863525	0.6467978	562.5657	3.039485	0	858.3324	521.191	0.4259733	0.627178	557.9455	2.750327	0	17	865	532						Frog_fixed.avi	0
12231	734	876.0022	514.3572	0.5867662	0.6471159	562.4582	2.974612	0	856.9183	516.1896	0.4263733	0.6271881	557.608	2.75665	0	17	866	515						Frog_fixed.avi	0
12248	735	842.8809	526.3859	0.5873165	0.647251	562.1658	2.968986	0	840.0779	527.8934	0.4269591	0.6273214	557.5898	2.779493	0	17	841	527						Frog_fixed.avi	0
12264	736	856.5857	525.3762	0.587697	0.6473912	562.0244	2.954732	0	845.76	520.5593	0.4273572	0.6273879	557.4512	2.737297	0	17	851	523						Frog_fixed.avi	0
12281	737	844.4639	533.4961	0.5880798	0.6475027	561.7513	2.964797	0	841.6338	535.3521	0.4277474	0.627489	557.2607	2.761061	0	17	843	534						Frog_fixed.avi	0
12298	738	841.8627	520.7651	0.5884727	0.6477334	561.7554	2.980425	0	845.0737	527.6884	0.4281384	0.6276275	557.1495	2.762354	0	17	843	524						Frog_fixed.avi	0
12314	739	851.1746	518.158	0.5889094	0.6478485	561.7247	2.988816	0	842.8545	526.7053	0.4285353	0.6277033	557.0488	2.750035	0	17	847	522						Frog_fixed.avi	0
12331	740	844.7473	528.4064	0.5893199	0.6479501	561.5521	2.978638	0	841.3287	527.0865	0.4289112	0.627791	556.9099	2.754833	0	17	843	528						Frog_fixed.avi	0
12348	741	837.2251	526.1124	0.589639	0.6480386	561.3344	2.977448	0	842.0161	521.1606	0.4292676	0.6278303	556.8337	2.754622	0	17	840	524						Frog_fixed.avi	0
12364	742	841.1658	534.9539	0.5899817	0.6481271	561.3483	2.993621	0	836.9312	526.28	0.4295922	0.627867	556.6913	2.761681	0	17	839	531						Frog_fixed.avi	0
12381	743	840.0365	543.8884	0.5902743	0.6481733	561.2885	3.010085	0	841.2291	520.9886	0.4298786	0.6278828	556.61	2.76581	0	17	841	532						Frog_fixed.avi	0
12398	744	847.2299	538.0158	0.5905067	0.6482071	561.188	2.975254	0	839.3376	532.0527	0.4301055	0.6278512	556.5386	2.769171	0	17	843	535						Frog_fixed.avi	0
12414	745	838.8586	533.5775	0.5907029	0.6481996	561.0796	2.95155	0	839.156	522.5456	0.4302936	0.6278063	556.4581	2.752716	0	17	839	528						Frog_fixed.avi	0
12431	746	844.0664	551.1711	0.5909187	0.648225	560.9983	2.999464	0	830.8944	531.7258	0.4304493	0.6277556	556.3464	2.759124	0	17	837	541						Frog_fixed.avi	0
12448	747	847.3779	527.5501	0.591085	0.6482514	560.8193	2.945866	0	837.9984	525.5667	0.430587	0.6277699	556.2397	2.768179	0	17	843	527						Frog_fixed.avi	0
12464	748	838.2985	536.2601	0.5912296	0.6482471	560.8276	2.979735	0	831.2141	522.6616	0.4307237	0.6277244	556.1876	2.752365	0	17	835	529						Frog_fixed.avi	0
12481	749	836.1335	533.8409	0.5914178	0.6482626	560.7039	2.96648	0	833.4362	528.0333	0.4308506	0.6277032	556.1049	2.776855	0	17	835	531						Frog_fixed.avi	0
12497	750	845.6758	526.5083	0.5915567	0.6482706	560.6095	2.949872	0	835.7084	524.5842	0.4309737	0.6277092	556.0226	2.745825	0	17	841	526						Frog_fixed.avi	0
12514	751	841.9639	537.1486	0.591659	0.6483144	560.5499	2.960083	0	836.9525	526.7209	0.4310744	0.6277695	555.9986	2.77608	0	17	839	532						Frog_fixed.avi	0
12531	752	843.1936	531.3566	0.5917996	0.6484539	560.3835	2.949434	0	831.1359	528.6134	0.4311885	0.6278701	555.8479	2.757214	0	17	837	530						Frog_fixed.avi	0
12547	753	840.0858	532.8807	0.5919352	0.6486328	560.3901	2.976902	0	836.4501	528.4048	0.4312815	0.6280026	555.796	2.752105	0	17	838	531						Frog_fixed.avi	0
12564	754	842.0403	539.6929	0.592033	0.6487504	560.423	2.965615	0	833.9355	543.3537	0.4313485	0.6280923	555.6857	2.776314	0	17	838	542						Frog_fixed.avi	0
12581	755	841.9671	521.8452	0.5920874	0.6488135	560.4294	2.939397	0	840.3375	521.1537	0.4314076	0.6281765	555.6417	2.722274	0	17	841	521						Frog_fixed.avi	0
12597	756	844.3269	525.4781	0.5921421	0.6488769	560.2543	2.952356	0	831.5891	529.9866	0.4314575	0.6282726	555.5657	2.763931	0	17	838	528						Frog_fixed.avi	0
12614	757	846.4059	531.9545	0.5921671	0.6489526	560.1661	2.975471	0	835.2781	524.8509	0.4314665	0.628386	555.5308	2.730655	0	17	841	528						Frog_fixed.avi	0
12631	758	843.5134	536.6248	0.5921652	0.6490862	560.103	2.965867	0	831.4949	532.3234	0.4314646	0.6286041	555.5305	2.732014	0	17	838	534						Frog_fixed.avi	0
12647	759	848.114	526.2551	0.5921482	0.64941	560.1842	2.954186	0	838.5485	525.3205	0.431415	0.6288915	555.4677	2.731117	0	17	843	526						Frog_fixed.avi	0
12664	760	841.6281	527.7992	0.5920484	0.6497354	560.2535	2.934003	0	836.2711	532.7605	0.4313453	0.6292686	555.546	2.742748	0	17	839	530						Frog_fixed.avi	0
12681	761	838.5516	534.9341	0.5919454	0.6500991	560.1735	2.950759	0	831.7886	521.9903	0.4312381	0.6297069	555.4731	2.71873	0	17	835	528						Frog_fixed.avi	0
12697	762	837.0315	535.9329	0.5918079	0.6505214	560.0724	2.944883	0	834.5584	533.8895	0.4311268	0.6301769	555.4859	2.754547	0	17	836	535						Frog_fixed.avi	0
12714	763	844.027	536.6822	0.5916814	0.6508797	560.1866	2.941705	0	836.4321	527.9143	0.4309682	0.6306076	555.5734	2.74345	0	17	840	532						Frog_fixed.avi	0
12731	764	843.4315	537.3347	0.591508	0.6512081	560.3667	2.953979	0	838.7802	533.1317	0.4308123	0.6309943	555.6664	2.750324	0	17	841	535						Frog_fixed.avi	0
12747	765	842.1924	542.9191	0.591274	0.6513669	560.2886	2.96088	0	834.063	533.5593	0.4306276	0.6312588	555.701	2.746031	0	17	838	538						Frog_fixed.avi	0
12764	766	841.1073	536.9742	0.5910704	0.6514339	560.4904	2.947639	0	836.6918	528.5974	0.430411	0.6314191	555.8209	2.72796	0	17	839	533						Frog_fixed.avi	0
12781	767	840.603	537.441	0.5907881	0.6514826	560.4491	2.957932	0	839.9555	524.1015	0.4302009	0.6315653	555.9807	2.72036	0	17	840	531						Frog_fixed.avi	0
12797	768	845.9457	534.5406	0.59055	0.6515013	560.7131	2.956405	0	840.1828	519.761	0.4299513	0.6316935	556.0921	2.703477	0	17	843	527						Frog_fixed.avi	0
12814	769	844.9409	535.5505	0.5902155	0.6514813	560.8392	2.945637	0	843.628	526.2368	0.4296726	0.6317563	556.3521	2.729245	0	17	844	531						Frog_fixed.avi	0
12831	770	843.982	538.562	0.5899191	0.6514713	561.0237	2.933501	0	838.0462	531.502	0.4293794	0.6317642	556.4523	2.738138	0	17	841	535						Frog_fixed.avi	0
12847	771	846.3562	535.7823	0.5895543	0.6514215	561.1854	2.944584	0	842.0316	528.3434	0.4290577	0.6317687	556.6623	2.733124	0	17	844	532						Frog_fixed.avi	0
12864	772	846.624	533.1637	0.5891628	0.6513739	561.3363	2.93599	0	841.641	522.0237	0.428718	0.6317827	556.9155	2.712511	0	17	844	528						Frog_fixed.avi	0
12881	773	846.975	528.4056	0.5887842	0.6513594	561.6152	2.907863	0	837.7668	537.5129	0.428351	0.6318339	557.1947	2.726954	0	17	842	533						Frog_fixed.avi	0
12897	774	845.4956	531.4234	0.5883802	0.6513145	561.9371	2.937675	0	842.0494	533.9434	0.4279959	0.6318526	557.3742	2.729512	0	17	844	533						Frog_fixed.avi	0
12914	775	848.7879	532.725	0.5879353	0.6512277	562.1486	2.934278	0	840.4202	528.6329	0.4276121	0.6318616	557.665	2.72515	0	17	845	531						Frog_fixed.avi	0
12931	776	842.1161	534.8164	0.5874714	0.6511164	562.3331	2.938005	0	839.0237	532.9027	0.4272283	0.6318626	557.9512	2.725932	0	17	841	534						Frog_fixed.avi	0
12947	777	848.0981	530.3016	0.5870234	0.6509439	562.6514	2.946227	0	836.2915	533.1626	0.4268469	0.6318265	558.2705	2.738653	0	17	842	532						Frog_fixed.avi	0
12964	778	842.6864	547.9614	0.5865971	0.6507017	562.9891	2.933046	0	841.3796	531.0512	0.4264552	0.6317911	558.5685	2.722092	0	17	842	540						Frog_fixed.avi	0
12981	779	848.4409	540.0762	0.5861514	0.6505914	563.3374	2.941509	0	841.8246	535.47	0.4260463	0.631754	558.8434	2.745853	0	17	845	538						Frog_fixed.avi	0
12997	780	847.3411	536.4857	0.5857033	0.6504794	563.6501	2.932871	0	839.9857	527.3149	0.4256319	0.6317399	559.1857	2.733488	0	17	844	532						Frog_fixed.avi	0
13014	781	849.9851	529.8771	0.585204	0.6503574	563.9329	2.92861	0	842.1704	524.1796	0.4251793	0.6317537	559.5157	2.719343	0	17	846	527						Frog_fixed.avi	0
13031	782	846.5549	536.0399	0.5846813	0.6502253	564.2637	2.93131	0	838.4161	539.0173	0.4247115	0.6317383	559.8329	2.740617	0	17	842	538						Frog_fixed.avi	0
13047	783	846.3138	531.9523	0.5841187	0.6501036	564.6249	2.933456	0	844.9847	522.6577	0.4242091	0.6317286	560.1771	2.733421	0	17	846	527						Frog_fixed.avi	0
13064	784	851.2782	530.0969	0.5835793	0.6499634	564.8968	2.922719	0	848.1578	523.1415	0.4237038	0.6317126	560.491	2.720945	0	17	850	527						Frog_fixed.avi	0
13081	785	849.8032	530.7884	0.5830193	0.6498499	565.2032	2.926461	0	841.9446	527.3831	0.4232042	0.6317102	560.8394	2.729131	0	17	846	529						Frog_fixed.avi	0
13097	786	849.1781	534.6455	0.5824758	0.6497728	565.5246	2.952245	0	839.1246	526.4929	0.4227209	0.6317002	561.2039	2.726543	0	17	844	531						Frog_fixed.avi	0
13114	787	846.5451	541.2742	0.5819316	0.6496509	565.9105	2.95521	0	837.7434	522.8542	0.4222474	0.6316608	561.5334	2.733893	0	17	842	532						Frog_fixed.avi	0
13130	788	849.911	531.2031	0.5814216	0.6494935	566.1736	2.937689	0	844.566	525.293	0.4217827	0.6315488	561.8389	2.707756	0	17	847	528						Frog_fixed.avi	0
13147	789	839.4022	544.4944	0.5808893	0.6493005	566.4792	2.96235	0	844.5513	529.5368	0.4213155	0.6314421	562.2005	2.717048	0	17	842	537						Frog_fixed.avi	0
13164	790	848.402	528.3206	0.5803725	0.6490431	566.8064	2.927696	0	847.8064	515.5262	0.4208554	0.6313193	562.5162	2.703553	0	17	848	522						Frog_fixed.avi	0
13180	791	879.4231	542.9154	0.5797487	0.6489177	567.3254	2.955368	0	864.8988	540.7767	0.4202889	0.6312667	562.9441	2.725752	0	17	872	542						Frog_fixed.avi	0
13197	792	867.1571	545.9557	0.5792378	0.6486857	567.6028	2.955097	0	858.2789	535.8951	0.419856	0.6310845	563.2913	2.717212	0	17	863	541						Frog_fixed.avi	0
13214	793	875.1666	545.037	0.5787662	0.6483552	567.9468	2.942685	0	864.0613	550.123	0.4194053	0.6309294	563.6131	2.767927	0	17	870	548						Frog_fixed.avi	0
13230	794	869.9055	547.2214	0.5783059	0.6480359	568.1985	2.959975	0	864.767	537.6059	0.4189847	0.6306905	563.8932	2.713376	0	17	867	542						Frog_fixed.avi	0
13247	795	866.036	545.2422	0.5778462	0.6476735	568.4379	2.960159	0	870.9594	536.9009	0.4185684	0.6304777	564.1292	2.717444	0	17	868	541						Frog_fixed.avi	0
13264	796	871.7678	546.4516	0.5774059	0.6473055	568.6306	2.951562	0	866.6965	544.4848	0.4181902	0.6302705	564.362	2.737551	0	17	869	545						Frog_fixed.avi	0
13280	797	867.3312	541.6246	0.5769874	0.6470327	568.9297	2.958571	0	863.7241	543.2108	0.4178108	0.6301248	564.5643	2.756275	0	17	866	542						Frog_fixed.avi	0
13297	798	872.6232	549.563	0.5765922	0.6467384	569.1199	2.970044	0	868.0851	547.5356	0.4174144	0.6299782	564.7489	2.75678	0	17	870	549						Frog_fixed.avi	0
13314	799	874.5765	548.3376	0.5761794	0.6465324	569.2855	2.957271	0	861.8501	550.1375	0.4170418	0.6299374	564.9199	2.770673	0	17	868	549						Frog_fixed.avi	0
13330	800	870.5121	547.4932	0.575796	0.6463851	569.3112	2.989348	0	861.3038	542.491	0.416672	0.629929	565.1109	2.748955	0	17	866	545						Frog_fixed.avi	0
13347	801	879.678	543.7766	0.5754069	0.6462479	569.4619	2.945962	0	863.035	547.1856	0.4163249	0.6299251	565.1677	2.760021	0	17	871	545						Frog_fixed.avi	0
13364	802	872.1008	545.4379	0.57505	0.6460922	569.6326	2.956	0	865.6444	545.8758	0.4159665	0.6299244	565.2924	2.773658	0	17	869	546						Frog_fixed.avi	0
13380	803	872.4863	543.4155	0.5746897	0.6459053	569.6777	2.960936	0	867.5927	551.1819	0.4156315	0.6298554	565.3626	2.760979	0	17	870	547						Frog_fixed.avi	0
13397	804	875.9014	546.5145	0.574367	0.6457228	569.7368	2.999241	0	865.8752	546.5007	0.4153124	0.6297902	565.4694	2.773055	0	17	871	547						Frog_fixed.avi	0
13414	805	868.6526	547.218	0.5740821	0.6455967	569.7336	2.979374	0	865.8468	548.6039	0.4150254	0.6297211	565.4427	2.77974	0	17	867	548						Frog_fixed.avi	0
13430	806	886.7554	543.319	0.5736986	0.6454204	569.6992	2.977988	0	879.6191	548.1182	0.4146616	0.6296266	565.4011	2.767832	0	17	883	546						Frog_fixed.avi	0
13447	807	882.3245	538.6458	0.5734393	0.6452345	569.6218	3.006043	0	876.5073	546.8734	0.4144078	0.6295656	565.3707	2.765484	0	17	879	543						Frog_fixed.avi	0
13463	808	885.3849	543.276	0.5732075	0.6449965	569.604	2.978245	0	881.3449	539.7563	0.4141669	0.6295153	565.3709	2.7676	0	17	883	542						Frog_fixed.avi	0
13480	809	878.8389	550.8625	0.5729979	0.6448838	569.4963	3.019768	0	882.6976	545.4612	0.4139181	0.6294684	565.2873	2.773187	0	17	881	548						Frog_fixed.avi	0
13497	810	882.9431	537.7385	0.5728043	0.6447712	569.4348	2.97988	0	880.972	542.894	0.4136971	0.6294044	565.1909	2.788374	0	17	882	540						Frog_fixed.avi	0
13513	811	878.1962	544.1166	0.5726438	0.6447001	569.2984	2.990723	0	878.5328	545.9366	0.4134813	0.6294585	565.0613	2.811364	0	17	878	545						Frog_fixed.avi	0
13530	812	875.4088	546.0032	0.5724893	0.6446656	569.0813	3.019501	0	885.4126	538.3336	0.4132648	0.6294978	565.0197	2.758607	0	17	880	542						Frog_fixed.avi	0
13547	813	882.0287	540.0931	0.5723803	0.6446789	568.9609	2.982224	0	875.2872	545.6893	0.4131157	0.6296011	564.825	2.797154	0	17	879	543						Frog_fixed.avi	0
13563	814	878.1672	547.2042	0.5722883	0.6447655	568.7836	2.991921	0	876.6486	542.0359	0.412973	0.6297824	564.582	2.76042	0	17	877	545						Frog_fixed.avi	0
13580	815	880.0205	547.809	0.5721766	0.6448714	568.6375	2.977484	0	880.9192	540.4491	0.4128454	0.6300213	564.4559	2.764747	0	17	880	544						Frog_fixed.avi	0
13597	816	882.9943	542.2609	0.5721161	0.6450372	568.4785	2.977149	0	875.9598	549.2273	0.4127191	0.6302315	564.3986	2.771041	0	17	879	546						Frog_fixed.avi	0
13613	817	878.1076	542.8478	0.5720507	0.6452171	568.2796	2.975189	0	873.1832	547.5262	0.4126058	0.6304904	564.1389	2.796036	0	17	876	545						Frog_fixed.avi	0
13630	818	882.4871	539.1499	0.5719945	0.6453843	568.0863	3.001681	0	875.6196	549.1595	0.4125209	0.630669	563.9611	2.800628	0	17	879	544						Frog_fixed.avi	0
13647	819	881.7385	528.4526	0.5719026	0.6453377	567.9005	3.007156	0	879.3577	536.1144	0.4124239	0.6306507	563.7913	2.785403	0	18	881	532						Frog_fixed.avi	0
13663	820	880.6801	481.6198	0.571812	0.6450336	567.7742	2.964478	0	866.8176	493.4783	0.4124542	0.6303703	563.7773	2.747022	0	18	874	488						Frog_fixed.avi	0
13680	821	878.8751	473.5892	0.5717977	0.6450585	567.6386	2.962055	0	869.1782	491.9883	0.4124179	0.6304228	563.6455	2.753595	0	18	874	483						Frog_fixed.avi	0
13697	822	880.2233	475.4259	0.5717877	0.6451074	567.5203	2.957026	0	867.3129	500.9274	0.4122988	0.630497	563.4712	2.779843	0	18	874	488						Frog_fixed.avi	0
13713	823	869.5411	480.5718	0.5717748	0.6451817	567.3839	2.961691	0	861.5985	503.1196	0.4122201	0.6305144	563.2575	2.790274	0	18	866	492						Frog_fixed.avi	0
13730	824	875.652	474.5017	0.5717586	0.6452299	567.2309	2.949997	0	869.6917	497.5406	0.4121739	0.6305699	563.1219	2.764082	0	18	873	486						Frog_fixed.avi	0
13747	825	874.0889	477.441	0.5717726	0.6452603	567.116	2.977175	0	866.496	503.954	0.4121497	0.6306161	563.0146	2.755577	0	18	870	491						Frog_fixed.avi	0
13763	826	876.7335	477.1978	0.571784	0.6452638	567.0328	2.970066	0	874.3271	497.0053	0.4121396	0.6306067	562.9246	2.752458	0	18	876	487						Frog_fixed.avi	0
13780	827	873.9306	477.9984	0.5718175	0.6452649	567.0282	2.96672	0	863.6619	505.6432	0.4121391	0.6305643	562.801	2.766718	0	18	869	492						Frog_fixed.avi	0
13797	828	876.9081	480.0727	0.5718693	0.6452578	566.8992	2.969127	0	868.8199	500.0772	0.4121618	0.6305484	562.7295	2.75351	0	18	873	490						Frog_fixed.avi	0
13813	829	874.7302	483.6277	0.5719008	0.6452622	566.8228	2.979092	0	867.0172	502.1858	0.4121833	0.630541	562.693	2.767908	0	18	871	493						Frog_fixed.avi	0
13830	830	877.3062	478.0604	0.5719257	0.6452287	566.701	2.965672	0	862.2855	505.4297	0.4122062	0.6305329	562.6672	2.790414	0	18	870	492						Frog_fixed.avi	0
13847	831	872.8395	478.4057	0.5719385	0.6451491	566.644	2.940513	0	860.6974	498.8383	0.4122168	0.630525	562.614	2.783449	0	18	867	489						Frog_fixed.avi	0
13863	832	872.6152	479.3562	0.5719331	0.6450663	566.6277	2.949605	0	862.1217	504.9546	0.4122007	0.6304957	562.5918	2.787322	0	18	867	492						Frog_fixed.avi	0
13880	833	875.0708	479.2305	0.5719043	0.6449517	566.6047	2.946835	0	866.1447	497.9225	0.4121717	0.6304365	562.5489	2.76908	0	18	871	489						Frog_fixed.avi	0
13897	834	873.6884	482.397	0.571833	0.6448373	566.5951	2.957585	0	866.4727	499.4338	0.4121046	0.6303728	562.5267	2.773988	0	18	870	491						Frog_fixed.avi	0
13913	835	869.1517	481.0848	0.5717539	0.6447586	566.6776	2.963624	0	862.6774	492.4709	0.4120298	0.6303264	562.4875	2.767023	0	18	866	487						Frog_fixed.avi	0
13930	836	873.3772	474.8439	0.5716718	0.6447011	566.5722	2.981468	0	864.5783	487.9513	0.4119369	0.6303226	562.4365	2.772612	0	18	869	481						Frog_fixed.avi	0
13947	837	878.8831	473.754	0.5715839	0.644685	566.5706	2.951566	0	862.67	494.3117	0.4118535	0.6303441	562.5139	2.77219	0	18	871	484						Frog_fixed.avi	0
13963	838	872.8022	480.8381	0.5714835	0.6446548	566.6401	2.978416	0	868.0834	508.123	0.4117646	0.6304095	562.6102	2.78715	0	18	870	494						Frog_fixed.avi	0
13980	839	870.5184	481.451	0.5713958	0.6446344	566.7601	2.967789	0	868.7135	500.6312	0.4116829	0.6304661	562.6566	2.782394	0	18	870	491						Frog_fixed.avi	0
13997	840	873.8521	477.5259	0.5712774	0.6445957	566.8713	2.959758	0	869.2303	492.5543	0.4115716	0.6304792	562.6479	2.765511	0	18	872	485						Frog_fixed.avi	0
14013	841	874.6439	479.4447	0.5711588	0.6445472	566.7305	2.951154	0	859.7106	491.5984	0.4114141	0.6304737	562.6501	2.775141	0	18	867	486						Frog_fixed.avi	0
14030	842	868.7206	482.5991	0.5709913	0.6444806	566.7601	2.952996	0	861.7758	497.666	0.4112607	0.6304394	562.8044	2.78218	0	18	865	490						Frog_fixed.avi	0
14046	843	872.1021	485.1696	0.5708598	0.6443938	567.0302	2.960273	0	865.9722	495.7284	0.4111214	0.6303979	562.8098	2.794331	0	18	869	490						Frog_fixed.avi	0
14063	844	874.2847	484.1411	0.5706961	0.64427	566.9443	2.960127	0	856.8586	496.4651	0.4109256	0.630356	562.7939	2.779384	0	18	866	490						Frog_fixed.avi	0
14080	845	873.8632	491.5136	0.5705104	0.6441584	566.9064	2.990175	0	859.8671	495.9833	0.4107675	0.6303307	562.8809	2.788521	0	18	867	494						Frog_fixed.avi	0
14096	846	875.3323	484.4791	0.5703343	0.6441301	567.0952	3.002701	0	866.0187	502.8315	0.4106063	0.6303223	562.9711	2.799639	0	18	871	494						Frog_fixed.avi	0
14113	847	872.3846	483.494	0.5701612	0.6440706	567.0658	2.973464	0	867.412	493.4721	0.410399	0.6303099	562.976	2.778821	0	18	870	488						Frog_fixed.avi	0
14130	848	872.0946	485.6087	0.5699673	0.6440011	567.0891	2.981307	0	856.1945	500.0841	0.4102219	0.6302892	563.0423	2.790626	0	18	864	493						Frog_fixed.avi	0
14146	849	871.6037	486.4914	0.569804	0.6438702	567.2061	2.998777	0	861.9363	498.5685	0.4100282	0.6301677	563.1994	2.791313	0	18	867	493						Frog_fixed.avi	0
14163	850	872.9391	478.9627	0.5696058	0.6436451	567.2302	2.967877	0	856.8914	500.5533	0.4098449	0.6300301	563.0941	2.814186	0	18	865	490						Frog_fixed.avi	0
14180	851	866.3018	495.4733	0.5694063	0.6433194	567.2868	2.998801	0	862.9124	498.9565	0.4096629	0.6297724	563.1597	2.789893	0	18	865	497						Frog_fixed.avi	0
14196	852	874.3128	479.3932	0.5692552	0.6430541	567.2788	3.009777	0	859.6068	496.5536	0.4094575	0.6295636	563.2692	2.782403	0	18	867	488						Frog_fixed.avi	0
14213	853	874.3201	479.4126	0.5690352	0.6426558	567.2672	2.9924	0	859.9951	498.7688	0.4092732	0.6293138	563.2053	2.794633	0	18	867	489						Frog_fixed.avi	0
14230	854	872.7014	487.3426	0.5688463	0.6424174	567.3425	3.005647	0	866.3909	497.5841	0.4090854	0.6290904	563.2627	2.78554	0	18	870	492						Frog_fixed.avi	0
14246	855	876.7877	478.3794	0.5686361	0.6422385	567.3743	3.001054	0	858.5317	503.7911	0.4088594	0.6289599	563.3369	2.799124	0	18	868	491						Frog_fixed.avi	0
14263	856	869.3926	482.6646	0.5684004	0.6420665	567.356	3.014806	0	869.6216	504.0788	0.4086574	0.6288984	563.2944	2.789181	0	18	870	493						Frog_fixed.avi	0
14280	857	877.1998	471.3019	0.5682262	0.6419545	567.3899	2.977101	0	858.8828	495.7954	0.4084202	0.6288881	563.3954	2.775852	0	18	868	484						Frog_fixed.avi	0
14296	858	871.7538	480.1149	0.5680019	0.6419972	567.3489	2.997655	0	858.989	507.6729	0.4082454	0.6289958	563.3209	2.778458	0	19	865	494						Frog_fixed.avi	0
14313	859	877.473	532.5617	0.5677986	0.6423631	567.3668	2.99381	0	862.7291	537.5209	0.4080924	0.629559	563.2479	2.801239	0	19	870	535						Frog_fixed.avi	0
14330	860	877.5858	512.7379	0.5676666	0.6424522	567.3193	2.983992	0	860.5344	528.2797	0.4078691	0.6296902	563.1632	2.794577	0	19	869	521						Frog_fixed.avi	0
14346	861	877.7932	524.0859	0.5675343	0.6425516	567.2545	3.003149	0	862.3623	529.6754	0.4077326	0.6299068	563.1364	2.763914	0	19	870	527						Frog_fixed.avi	0
14363	862	872.6504	518.5818	0.567404	0.6427729	567.2289	2.984245	0	863.0228	531.0541	0.4075791	0.6301697	563.2308	2.772687	0	19	868	525						Frog_fixed.avi	0
14380	863	869.6254	526.5306	0.5673048	0.6429353	567.2111	2.986351	0	869.832	529.3342	0.4074511	0.6303985	563.0407	2.771611	0	19	870	528						Frog_fixed.avi	0
14396	864	879.5703	513.7131	0.5671934	0.6430972	567.1318	2.973008	0	861.8561	532.9717	0.4073277	0.6305862	563.0043	2.786898	0	19	871	523						Frog_fixed.avi	0
14413	865	881.4913	513.9199	0.5670909	0.6432511	567.0547	2.972982	0	872.2919	527.5666	0.4072086	0.6308172	562.9558	2.792515	0	19	877	521						Frog_fixed.avi	0
14430	866	873.1752	517.2563	0.5669781	0.6434203	566.9659	2.979066	0	868.906	531.2104	0.4070906	0.6310202	562.9277	2.757733	0	19	871	524						Frog_fixed.avi	0
14446	867	874.589	523.223	0.5668776	0.6436075	566.9407	2.995326	0	866.4324	535.7562	0.4069614	0.6312163	562.7908	2.788603	0	19	871	529						Frog_fixed.avi	0
14463	868	877.9205	516.987	0.5667971	0.6437783	566.9095	3.001575	0	864.7659	535.8005	0.4068682	0.6313732	562.7427	2.795135	0	19	871	526						Frog_fixed.avi	0
14480	869	876.1207	525.9632	0.5667065	0.6439282	566.8137	2.992655	0	865.3065	528.1436	0.4067739	0.6315337	562.7084	2.77128	0	19	871	527						Frog_fixed.avi	0
14496	870	876.3671	519.2578	0.5666193	0.6440213	566.7621	2.975336	0	867.9536	524.7319	0.4066884	0.6316775	562.7009	2.772707	0	19	872	522						Frog_fixed.avi	0
14513	871	873.2722	524.8071	0.5665289	0.6440691	566.6137	2.977841	0	872.3688	534.481	0.4065952	0.6317487	562.5739	2.784239	0	19	873	530						Frog_fixed.avi	0
14530	872	871.6033	522.8665	0.5664542	0.6441035	566.5935	2.963241	0	864.1149	535.0424	0.4064687	0.6317971	562.5496	2.784247	0	19	868	529						Frog_fixed.avi	0
14546	873	876.2102	520.0687	0.5663408	0.6440873	566.6113	2.975685	0	867.4185	529.6922	0.4063892	0.6318622	562.4585	2.762195	0	19	872	525						Frog_fixed.avi	0
14563	874	870.7565	531.2709	0.5662695	0.6440551	566.5403	2.984255	0	865.4128	539.9382	0.4062929	0.6318557	562.3882	2.812971	0	19	868	536						Frog_fixed.avi	0
14579	875	871.803	530.9146	0.5662094	0.6440004	566.3851	2.975576	0	867.7136	534.8246	0.4061733	0.6317943	562.2509	2.793283	0	19	870	533						Frog_fixed.avi	0
14596	876	872.7791	519.0355	0.5661086	0.6438565	566.2273	2.966861	0	867.6093	528.3976	0.4060454	0.6317507	562.103	2.772616	0	19	870	524						Frog_fixed.avi	0
14613	877	875.9816	522.2767	0.5660242	0.6436445	566.1152	2.974836	0	868.2242	523.7454	0.4058894	0.6316378	562.1311	2.765579	0	19	872	523						Frog_fixed.avi	0
14629	878	870.2923	535.6591	0.5659041	0.6433609	565.993	2.967535	0	867.9158	530.3274	0.4057474	0.6314856	561.9455	2.76815	0	19	869	533						Frog_fixed.avi	0
14646	879	875.0735	533.3499	0.5657878	0.6432531	565.8552	2.976201	0	866.9447	540.9214	0.405595	0.6314182	561.7847	2.778518	0	19	871	537						Frog_fixed.avi	0
14663	880	875.7087	514.077	0.5656453	0.6431673	565.7739	2.952195	0	866.6004	534.2011	0.4054331	0.6314145	561.7111	2.796232	0	19	871	524						Frog_fixed.avi	0
14679	881	875.2434	521.5125	0.5655513	0.6431017	565.6151	2.955668	0	861.9247	536.252	0.4052702	0.6314189	561.5975	2.774966	0	19	869	529						Frog_fixed.avi	0
14696	882	874.3387	528.5684	0.5654561	0.6430252	565.4599	2.969918	0	868.2366	524.6801	0.4051434	0.6314217	561.3977	2.769927	0	19	871	527						Frog_fixed.avi	0
14713	883	879.1954	516.8348	0.5653803	0.6429417	565.2535	2.984399	0	866.0898	527.2462	0.4050242	0.6314099	561.2544	2.77946	0	19	873	522						Frog_fixed.avi	0
14729	884	878.6115	523.3619	0.5653083	0.6428339	565.0869	2.968169	0	874.1669	523.002	0.4049139	0.6313708	561.0425	2.771495	0	19	876	523						Frog_fixed.avi	0
14746	885	878.848	524.8168	0.5652779	0.6427512	564.9186	2.968316	0	870.3635	533.7692	0.4048221	0.6313475	560.8647	2.775904	0	19	875	529						Frog_fixed.avi	0
14763	886	880.3889	522.4901	0.5652325	0.6426893	564.7013	2.976032	0	863.9718	539.5458	0.4047431	0.6313464	560.6544	2.786474	0	19	872	531						Frog_fixed.avi	0
14779	887	872.9347	536.198	0.565196	0.6426086	564.5096	2.971229	0	866.064	540.7266	0.4046542	0.6313448	560.5129	2.772132	0	19	869	538						Frog_fixed.avi	0
14796	888	872.2269	536.8307	0.5651689	0.6425282	564.2793	2.989362	0	862.1117	537.6804	0.4045731	0.6313335	560.2436	2.783957	0	19	867	537						Frog_fixed.avi	0
14813	889	878.4763	529.3846	0.5651546	0.6425052	564.056	2.976513	0	869.1053	538.5952	0.404522	0.6313047	560.0374	2.780293	0	19	874	534						Frog_fixed.avi	0
14829	890	875.5856	533.1453	0.5651436	0.6424877	563.801	2.974831	0	861.5277	535.3903	0.4044705	0.6313056	559.8342	2.767854	0	19	869	534						Frog_fixed.avi	0
14846	891	868.6825	529.4069	0.5651457	0.6424618	563.5844	2.963151	0	864.6904	536.2064	0.4044234	0.6312757	559.5751	2.77831	0	19	867	533						Frog_fixed.avi	0
14863	892	871.6556	530.0534	0.5651754	0.6424017	563.367	2.965687	0	869.2494	534.8701	0.4043961	0.6312246	559.2961	2.767676	0	19	870	532						Frog_fixed.avi	0
14879	893	875.3784	528.5515	0.5652376	0.6423208	562.9783	2.976712	0	868.7444	532.1431	0.4043727	0.6311662	558.9265	2.774463	0	19	872	530						Frog_fixed.avi	0
14896	894	877.2324	529.3036	0.5653005	0.6422399	562.6576	2.996161	0	862.0106	528.3443	0.4043879	0.6311144	558.6716	2.744018	0	19	870	529						Frog_fixed.avi	0
14913	895	871.1553	528.0051	0.5653803	0.6421487	562.3868	2.942407	0	864.4421	535.2413	0.4044355	0.6310731	558.3546	2.777236	0	19	868	532						Frog_fixed.avi	0
14929	896	874.203	504.6481	0.5654518	0.6418243	562.0356	2.937099	0	872.4822	529.3832	0.4044898	0.6307347	558.1544	2.78453	0	20	873	517						Frog_fixed.avi	0
14946	897	864.704	469.1578	0.5655696	0.6416079	561.8445	2.929589	0	854.7283	488.2845	0.4046293	0.630383	557.9113	2.750835	0	20	860	479						Frog_fixed.avi	0
14963	898	868.0109	478.4315	0.5656638	0.6416135	561.4984	2.924059	0	856.17	499.6569	0.4046828	0.6304152	557.5082	2.75854	0	20	862	489						Frog_fixed.avi	0
14979	899	866.5106	477.59	0.5657967	0.641654	561.0683	2.9437	0	858.252	492.4396	0.4047168	0.6304314	557.1412	2.785555	0	20	862	485						Frog_fixed.avi	0
14996	900	862.2119	487.3232	0.5659277	0.6416653	560.8028	2.959607	0	858.5651	494.1544	0.4047576	0.6304027	556.8062	2.71994	0	20	860	491						Frog_fixed.avi	0
15013	901	863.6993	476.9651	0.5660905	0.6417149	560.3436	2.928612	0	854.0931	497.9208	0.4048316	0.6303782	556.4903	2.748821	0	20	859	487						Frog_fixed.avi	0
15029	902	863.3733	494.3434	0.5663095	0.6417452	560.0379	2.945343	0	857.2896	496.3673	0.404981	0.6303216	556.1589	2.740613	0	20	860	495						Frog_fixed.avi	0
15046	903	869.1167	475.023	0.5666212	0.641882	559.7138	2.917608	0	856.0801	492.535	0.4052459	0.6302594	555.8113	2.719773	0	20	863	484						Frog_fixed.avi	0
15063	904	864.6923	477.9617	0.5669958	0.642051	559.3767	2.917862	0	851.9141	498.7814	0.4055445	0.6301562	555.3919	2.755913	0	20	858	488						Frog_fixed.avi	0
15079	905	860.9861	477.7982	0.5674393	0.6422173	558.9733	2.901631	0	857.8588	500.6374	0.4059432	0.6300768	555.0314	2.732535	0	20	859	489						Frog_fixed.avi	0
15096	906	864.7164	479.3102	0.5679337	0.6423864	558.5857	2.909315	0	857.1647	495.1992	0.4063837	0.6300161	554.5988	2.723385	0	20	861	487						Frog_fixed.avi	0
15113	907	864.0643	497.4073	0.568444	0.6424964	558.2903	2.923419	0	854.5588	502.1357	0.4068418	0.6299594	554.1633	2.751268	0	20	859	500						Frog_fixed.avi	0
15129	908	862.3358	480.953	0.5689499	0.6427319	557.9473	2.895557	0	852.5146	498.8105	0.4073323	0.6299298	553.8057	2.716183	0	20	857	490						Frog_fixed.avi	0
15146	909	859.5529	486.1011	0.569522	0.6429638	557.5944	2.914668	0	850.8611	496.6703	0.4078409	0.6298981	553.438	2.711537	0	20	855	491						Frog_fixed.avi	0
15163	910	861.9162	479.2952	0.5700957	0.6431265	557.2479	2.90714	0	854.9625	497.8714	0.4083561	0.6298082	553.0757	2.731952	0	20	858	489						Frog_fixed.avi	0
15179	911	863.8925	484.7545	0.5706539	0.6431964	557.0085	2.89709	0	857.4474	496.4017	0.4088539	0.6297122	552.7524	2.705527	0	20	861	491						Frog_fixed.avi	0
15196	912	864.8057	491.404	0.5711975	0.6432341	556.6447	2.921635	0	853.3289	504.3659	0.409352	0.6295927	552.3328	2.726838	0	20	859	498						Frog_fixed.avi	0
15213	913	864.4531	483.1248	0.5717161	0.6432485	556.3031	2.893688	0	854.4348	494.1355	0.4098123	0.6294785	551.8395	2.722474	0	20	859	489						Frog_fixed.avi	0
15229	914	867.0313	481.5739	0.5722125	0.6432546	555.9239	2.906596	0	853.6744	498.3267	0.4102247	0.6293383	551.6414	2.730035	0	20	860	490						Frog_fixed.avi	0
15246	915	868.2753	488.6569	0.5726796	0.6432732	555.5961	2.907529	0	850.542	501.4004	0.4106044	0.629252	551.2532	2.716443	0	20	859	495						Frog_fixed.avi	0
15263	916	865.586	490.6151	0.5731093	0.6432981	555.2751	2.891245	0	850.1977	505.6441	0.4109616	0.6291365	550.8861	2.726662	0	20	858	498						Frog_fixed.avi	0
15279	917	865.4584	496.2505	0.573508	0.6433176	554.9327	2.918833	0	853.402	498.2122	0.4112979	0.629077	550.5676	2.735964	0	20	859	497						Frog_fixed.avi	0
15296	918	861.338	497.2331	0.5738949	0.643373	554.5654	2.91714	0	851.7354	504.4436	0.4116315	0.6290563	550.1794	2.744573	0	20	857	501						Frog_fixed.avi	0
15313	919	867.1595	486.6655	0.5743313	0.6436008	554.3687	2.931479	0	848.6576	508.291	0.4119461	0.6291581	550.0043	2.764697	0	20	858	497						Frog_fixed.avi	0
15329	920	866.6899	479.1984	0.5747349	0.6439117	554.0572	2.931975	0	850.8224	496.3384	0.412312	0.6293159	549.6859	2.720319	0	20	859	488						Frog_fixed.avi	0
15346	921	866.5182	485.2094	0.5751939	0.6441047	553.7781	2.929517	0	845.6494	508.8882	0.4127522	0.6293942	549.4463	2.757048	0	20	856	497						Frog_fixed.avi	0
15363	922	863.2525	490.6031	0.5757262	0.6441728	553.5736	2.953736	0	848.675	500.2668	0.4132409	0.6293764	549.2479	2.758648	0	20	856	495						Frog_fixed.avi	0
15379	923	864.4306	490.3222	0.5762891	0.644208	553.4443	2.961426	0	847.5162	501.1749	0.4137689	0.6292308	549.0685	2.78127	0	20	856	496						Frog_fixed.avi	0
15396	924	869.0817	491.583	0.5768794	0.6442018	553.2406	2.959639	0	849.9885	500.4797	0.4143479	0.6290086	548.7825	2.769518	0	20	860	496						Frog_fixed.avi	0
15413	925	863.6671	492.6265	0.5774446	0.6441777	553.1327	2.962376	0	844.4683	504.8209	0.4148922	0.6288343	548.6301	2.779691	0	20	854	499						Frog_fixed.avi	0
15429	926	864.8014	485.5043	0.5779861	0.6441808	553.0168	2.986552	0	849.0682	501.1228	0.4154284	0.6286736	548.512	2.795057	0	20	857	493						Frog_fixed.avi	0
15446	927	860.2631	498.6566	0.5785145	0.6441653	552.9534	2.986762	0	847.2858	500.1057	0.4159608	0.6284595	548.42	2.800844	0	20	854	499						Frog_fixed.avi	0
15463	928	862.5558	489.5418	0.5790028	0.6441762	552.9123	2.996493	0	847.8187	508.231	0.4164464	0.6282508	548.3634	2.801858	0	20	855	499						Frog_fixed.avi	0
15479	929	856.6436	492.1242	0.579457	0.6441761	552.9162	3.005438	0	850.3054	518.5806	0.4168997	0.6281337	548.321	2.837005	0	20	853	505						Frog_fixed.avi	0
15496	930	863.7617	498.1845	0.5798413	0.6441554	552.875	3.029677	0	850.71	504.3876	0.4172991	0.6280881	548.3095	2.812247	0	20	857	501						Frog_fixed.avi	0
15513	931	855.4038	488.9092	0.5801097	0.6441824	552.84	3.028731	0	846.8683	504.1549	0.4176053	0.6281248	548.2453	2.823729	0	20	851	497						Frog_fixed.avi	0
15529	932	856.2749	505.0453	0.5803686	0.6442324	552.902	3.058203	0	854.9595	507.149	0.4178236	0.628199	548.3463	2.817219	0	20	856	506						Frog_fixed.avi	0
15546	933	857.4799	488.8906	0.5805181	0.6444352	552.9099	3.049062	0	848.9814	516.9098	0.4179727	0.6283632	548.4048	2.846608	0	20	853	503						Frog_fixed.avi	0
15562	934	861.238	487.1456	0.58053	0.6444227	552.9193	3.047047	0	853.4717	508.1346	0.4180137	0.6283827	548.4904	2.839753	0	20	857	498						Frog_fixed.avi	0
15579	935	865.8447	463.9652	0.5805155	0.6440588	553.0674	3.05964	0	860.6684	477.0168	0.4180524	0.6281868	548.7819	2.853656	0	20	863	470						Frog_fixed.avi	0
15596	936	876.6467	454.8017	0.5804794	0.6442803	553.2195	3.091133	0	866.64	485	0.4180774	0.6282973	548.8931	2.866063	0	20	872	470						Frog_fixed.avi	0
15612	937	881.408	455.692	0.5804974	0.6443195	553.2095	3.10405	0	866.4252	486.0515	0.4181004	0.6284317	549.0095	2.868785	0	20	874	471						Frog_fixed.avi	0
15629	938	871.7466	464.545	0.5804847	0.6443818	553.29	3.096511	0	869.4531	483.4524	0.418091	0.6284575	549.163	2.859334	0	20	871	474						Frog_fixed.avi	0
15646	939	872.9919	462.8094	0.5804645	0.6444915	553.4041	3.097896	0	864.0033	482.2768	0.418079	0.6284936	549.3057	2.873145	0	20	868	473						Frog_fixed.avi	0
15662	940	880.7119	462.3711	0.5804769	0.6443642	553.5684	3.084507	0	862.2495	485.9815	0.4180766	0.6284736	549.47	2.88502	0	20	871	474						Frog_fixed.avi	0
15679	941	872.1934	456.3865	0.5804235	0.6445313	553.6947	3.124872	0	867.5684	482.1936	0.4180947	0.6284642	549.624	2.867207	0	20	870	469						Frog_fixed.avi	0
15696	942	869.2233	462.1125	0.5804201	0.6445245	553.808	3.129095	0	861.3943	483.3463	0.4181372	0.6283973	549.7609	2.905531	0	20	865	473						Frog_fixed.avi	0
15712	943	871.4482	461.3934	0.5804249	0.6444671	553.9392	3.131676	0	862.7439	485.5352	0.4181851	0.6283557	549.9097	2.90164	0	20	867	473						Frog_fixed.avi	0
15729	944	872.0956	459.998	0.5804304	0.6444206	554.1509	3.133766	0	863.5291	485.5371	0.4182254	0.6283326	550.1103	2.88004	0	20	868	473						Frog_fixed.avi	0
15746	945	863.7643	467.0802	0.5803676	0.6443744	554.3823	3.147232	0	865.0746	484.013	0.418227	0.6283021	550.3137	2.908161	0	20	864	476						Frog_fixed.avi	0
15762	946	868.7729	470.186	0.5802789	0.644327	554.6216	3.136367	0	862.2455	485.1577	0.4181686	0.6283019	550.5013	2.884501	0	20	866	478						Frog_fixed.avi	0
15779	947	866.1887	475.4144	0.5800948	0.6442678	555.0351	3.134309	0	859.7883	493.1404	0.4180647	0.6283181	550.6865	2.906801	0	20	863	484						Frog_fixed.avi	0
15796	948	867.0977	476.6599	0.5798561	0.6442276	555.0956	3.138688	0	864.3907	483.2891	0.4178545	0.6283509	551.0004	2.899589	0	20	866	480						Frog_fixed.avi	0
15812	949	862.6249	474.1528	0.5795657	0.6441755	555.3812	3.145261	0	862.3945	488.822	0.4176292	0.6283125	551.2274	2.937134	0	20	863	481						Frog_fixed.avi	0
15829	950	866.1223	472.5736	0.5792246	0.6440727	555.6766	3.161767	0	865.2268	482.9863	0.4173161	0.6282498	551.4532	2.887309	0	20	866	478						Frog_fixed.avi	0
15846	951	867.5202	465.7191	0.5788627	0.6439539	555.868	3.151142	0	865.7718	488.8804	0.4169974	0.6281771	551.7711	2.902213	0	20	867	477						Frog_fixed.avi	0
15862	952	869.8501	469.8293	0.5784767	0.6437516	556.1953	3.148773	0	862.6876	492.618	0.4166369	0.6281275	551.9604	2.918919	0	20	866	481						Frog_fixed.avi	0
15879	953	865.3638	475.5535	0.5780421	0.6436215	556.3641	3.166949	0	864.0254	488.5454	0.4162578	0.6281407	552.1234	2.929996	0	20	865	482						Frog_fixed.avi	0
15895	954	868.6899	473.1361	0.5775746	0.6434904	556.5365	3.144019	0	868.9429	481.1303	0.415879	0.628185	552.4985	2.910302	0	20	869	477						Frog_fixed.avi	0
15912	955	865.1299	477.54	0.5771302	0.6434014	556.7819	3.155685	0	863.9767	478.5261	0.4154593	0.6282462	552.783	2.904823	0	20	865	478						Frog_fixed.avi	0
15929	956	870.2002	471.8693	0.576672	0.6433552	557.0246	3.149162	0	862.8167	487.4439	0.4150314	0.6283199	553.0089	2.916107	0	20	867	480						Frog_fixed.avi	0
15945	957	865.2729	477.7377	0.5761721	0.6432952	557.4197	3.174324	0	862.4835	485.2081	0.4145949	0.6284	553.3128	2.92238	0	20	864	481						Frog_fixed.avi	0
15962	958	866.1359	477.5561	0.5756895	0.6432308	557.6581	3.186541	0	867.1937	478.6605	0.4141416	0.6284271	553.666	2.915173	0	20	867	478						Frog_fixed.avi	0
15979	959	869.0729	472.3252	0.5751995	0.6431138	557.8964	3.17645	0	860.6306	484.0475	0.413658	0.6284299	553.8861	2.925637	0	20	865	478						Frog_fixed.avi	0
15995	960	869.1572	468.9126	0.574675	0.6429421	558.1327	3.183185	0	869.6316	484.075	0.413167	0.6284037	554.1266	2.926892	0	20	869	476						Frog_fixed.avi	0
16012	961	870.8052	489.5771	0.5741396	0.6426373	558.3969	3.195938	0	864.8624	483.8322	0.4126813	0.6283343	554.3943	2.933343	0	20	868	487						Frog_fixed.avi	0
16029	962	869.3911	471.8278	0.5736152	0.6424893	558.5794	3.175159	0	860.0735	487.427	0.4121928	0.6282876	554.5791	2.936808	0	20	865	480						Frog_fixed.avi	0
16045	963	870.3193	470.8522	0.5731051	0.6423253	558.9139	3.192249	0	867.8021	482.2629	0.4117261	0.6282558	554.84	2.949825	0	20	869	477						Frog_fixed.avi	0
16062	964	871.4106	473.6293	0.5725929	0.6420823	559.2572	3.193849	0	865.2307	490.6866	0.4112679	0.6282239	555.0971	2.953869	0	20	868	482						Frog_fixed.avi	0
16079	965	873.2687	477.0291	0.5720905	0.6418427	559.4088	3.230542	0	863.2791	491.7587	0.4107853	0.6281961	555.4949	2.968176	0	20	868	484						Frog_fixed.avi	0
16095	966	877.0627	471.7093	0.5715802	0.6416637	559.63	3.197839	0	865.3378	488.9413	0.4103169	0.6281728	555.7332	2.961407	0	20	871	480						Frog_fixed.avi	0
16112	967	870.7932	478.5527	0.5710684	0.6415337	559.8197	3.210762	0	865.3588	492.8389	0.4098323	0.6281719	555.9689	2.988821	0	20	868	486						Frog_fixed.avi	0
16129	968	872.3084	473.5364	0.5705385	0.6413825	560.1	3.214897	0	860.3876	493.5761	0.4093284	0.6281501	556.2304	2.986424	0	20	866	484						Frog_fixed.avi	0
16145	969	872.5599	474.7892	0.5700091	0.6411738	560.3467	3.215303	0	864.7971	495.7516	0.4088346	0.6281295	556.4502	2.988423	0	20	869	485						Frog_fixed.avi	0
16162	970	865.1098	480.9661	0.5694591	0.6409354	560.6013	3.221867	0	862.9568	494.0002	0.4083393	0.6281091	556.6702	3.010969	0	20	864	487						Frog_fixed.avi	0
16179	971	888.3711	514.7122	0.5688419	0.641279	560.8564	3.223622	0	884.2217	529.3871	0.4078519	0.6287401	556.7841	2.995304	0	21	886	522						Frog_fixed.avi	0
16195	972	883.8087	522.3859	0.5683438	0.6414891	561.0862	3.250274	0	869.3951	536.8359	0.4074201	0.6289936	556.8746	3.038238	0	21	877	530						Frog_fixed.avi	0
16212	973	878.1324	537.3732	0.5678937	0.6414017	561.1926	3.243566	0	878.0536	545.2079	0.4069552	0.6290703	557.1713	3.006675	0	21	878	541						Frog_fixed.avi	0
16229	974	882.7847	539.6761	0.5674276	0.6414118	561.3427	3.21237	0	874.0129	551.1239	0.4065309	0.6292456	557.3413	3.036708	0	21	878	545						Frog_fixed.avi	0
16245	975	882.8975	537.9973	0.5670071	0.6414719	561.5615	3.235508	0	876.4566	540.4181	0.4061033	0.6294232	557.5397	3.020411	0	21	880	539						Frog_fixed.avi	0
16262	976	883.0655	538.6685	0.5665998	0.6415049	561.7877	3.23287	0	876.1185	541.6478	0.4056962	0.6295655	557.7253	3.021092	0	21	880	540						Frog_fixed.avi	0
16279	977	882.4457	540.6973	0.566202	0.6414776	561.9424	3.236341	0	876.0212	545.3134	0.4053486	0.6296524	557.8903	3.022734	0	21	879	543						Frog_fixed.avi	0
16295	978	879.356	543.8508	0.5658094	0.641372	562.0262	3.231054	0	876.2475	547.1857	0.4049927	0.6296881	557.9968	3.034596	0	21	878	546						Frog_fixed.avi	0
16312	979	878.6923	544.7165	0.5654629	0.6412379	562.1704	3.239678	0	875.9708	543.6023	0.4046543	0.6296813	558.1738	3.026453	0	21	877	544						Frog_fixed.avi	0
16329	980	883.0253	551.3558	0.5651287	0.641037	562.3392	3.241192	0	880.8944	540.8323	0.4043211	0.6296377	558.4066	3.019843	0	21	882	546						Frog_fixed.avi	0
16345	981	881.7206	546.63	0.5647836	0.6408368	562.4167	3.234401	0	876.738	545.1326	0.4040289	0.6295701	558.414	3.021625	0	21	879	546						Frog_fixed.avi	0
16362	982	884.0746	541.7778	0.5644863	0.6407208	562.5865	3.231311	0	874.392	550.8347	0.403757	0.6295114	558.5735	3.049413	0	21	879	546						Frog_fixed.avi	0
16379	983	883.3841	540.0325	0.5642015	0.6405522	562.6194	3.234184	0	877.8439	541.3588	0.4034905	0.6294373	558.6357	3.031323	0	21	881	541						Frog_fixed.avi	0
16395	984	875.5822	541.7642	0.5639643	0.6404049	562.7065	3.252698	0	876.1053	558.4135	0.403269	0.6293447	558.7516	3.053401	0	21	876	550						Frog_fixed.avi	0
16412	985	880.5329	546.1429	0.5637206	0.6402796	562.726	3.231647	0	878.75	556.4761	0.4030552	0.6293201	558.8547	3.060614	0	21	880	551						Frog_fixed.avi	0
16429	986	879.9105	547.853	0.5635214	0.6401627	562.8596	3.243939	0	873.8742	544.6952	0.4028522	0.6293184	558.8812	3.05525	0	21	877	546						Frog_fixed.avi	0
16445	987	878.686	551.2391	0.563306	0.6400881	562.9008	3.245389	0	881.6958	549.2435	0.4026692	0.6293327	559.0011	3.051282	0	21	880	550						Frog_fixed.avi	0
16462	988	879.9573	548.0003	0.5631005	0.6400263	562.9954	3.252928	0	878.9231	549.1662	0.4024546	0.6293053	559.0738	3.029254	0	21	879	549						Frog_fixed.avi	0
16478	989	881.7487	542.8189	0.5629159	0.639966	563.0055	3.261581	0	875.5071	547.8964	0.4022895	0.6293008	559.0731	3.034808	0	21	879	545						Frog_fixed.avi	0
16495	990	878.9208	540.8832	0.5627267	0.6398353	562.9451	3.245424	0	883.5327	545.0497	0.4021275	0.6292407	559.1131	3.027257	0	21	881	543						Frog_fixed.avi	0
16512	991	885.0078	539.5952	0.5625808	0.6396569	563.1016	3.237172	0	878.8695	552.3826	0.4019471	0.6291068	559.1629	3.042728	0	21	882	546						Frog_fixed.avi	0
16528	992	879.4696	549.7608	0.5624262	0.6394665	563.0229	3.247286	0	879.9008	542.8719	0.4018049	0.6290372	559.1116	3.013531	0	21	880	546						Frog_fixed.avi	0
16545	993	881.4624	556.7372	0.5622893	0.6393012	563.0154	3.257309	0	875.8804	550.0327	0.4016562	0.6290135	559.1085	3.026418	0	21	879	553						Frog_fixed.avi	0
16562	994	878.344	549.027	0.5621557	0.6392696	563.0289	3.230288	0	881.0812	548.0331	0.4014908	0.6290359	559.1306	3.035912	0	21	880	549						Frog_fixed.avi	0
16578	995	883.8207	548.6427	0.5620412	0.6392748	562.9628	3.244462	0	881.2237	552.302	0.4013787	0.6291043	559.074	3.038862	0	21	883	550						Frog_fixed.avi	0
16595	996	880.4529	544.6262	0.5619189	0.6392724	562.934	3.232543	0	881.3528	549.1252	0.4012417	0.6292281	559.1085	3.044061	0	21	881	547						Frog_fixed.avi	0
16612	997	881.7102	552.588	0.5618022	0.6393027	562.7932	3.232334	0	882.6172	545.642	0.4011292	0.629303	559.0614	3.026222	0	21	882	549						Frog_fixed.avi	0
16628	998	884.6885	543.9908	0.5617215	0.6394213	562.8137	3.247091	0	881.953	543.009	0.4010301	0.6293958	559.0098	3.025594	0	21	883	543						Frog_fixed.avi	0
16645	999	883.6069	538.7143	0.5616651	0.6394634	562.8307	3.244613	0	875.9663	538.0748	0.4009243	0.6294571	558.9761	3.021429	0	21	880	538						Frog_fixed.avi	0
16662	1000	878.0336	544.6852	0.5615972	0.6394967	562.8668	3.210957	0	877.579	542.4724	0.4008514	0.6295151	558.9319	3.003984	0	21	878	544						Frog_fixed.avi	0
16678	1001	879.1755	533.3942	0.5615466	0.6394597	562.7488	3.196736	0	880.1493	538.6097	0.4008169	0.6295062	558.9241	3.002945	0	21	880	536						Frog_fixed.avi	0
16695	1002	878.4706	531.9301	0.5614868	0.6394656	562.6821	3.181821	0	872.1691	534.7791	0.4007688	0.629543	558.9221	2.985174	0	21	875	533						Frog_fixed.avi	0
16712	1003	881.5258	532.1671	0.5614504	0.6394928	562.6354	3.18312	0	878.522	538.6517	0.400713	0.6296005	558.8931	2.974635	0	21	880	535						Frog_fixed.avi	0
16728	1004	879.4196	530.8583	0.5614181	0.6394783	562.5697	3.177549	0	874.5045	541.6293	0.4006643	0.6296069	558.8713	2.979559	0	21	877	536						Frog_fixed.avi	0
16745	1005	877.2077	531.0343	0.5613963	0.6394678	562.5057	3.165687	0	881.3804	529.6124	0.4006262	0.6295998	558.8482	2.929733	0	21	879	530						Frog_fixed.avi	0
16762	1006	877.396	534.9476	0.5613862	0.6394545	562.4662	3.16822	0	880.5955	534.6914	0.4005962	0.6295846	558.8436	2.966552	0	21	879	535						Frog_fixed.avi	0
16778	1007	885.6024	529.44	0.5614096	0.6394252	562.389	3.135092	0	873.129	527.8503	0.4005974	0.6295487	558.7766	2.946285	0	21	879	529						Frog_fixed.avi	0
16795	1008	882.7622	539.9727	0.561438	0.6392882	562.3857	3.140049	0	878.8066	524.9105	0.40062	0.6294895	558.7197	2.936787	0	21	881	532						Frog_fixed.avi	0
16812	1009	872.8508	533.336	0.5614867	0.6392263	562.3949	3.124927	0	876.6014	526.2974	0.4006592	0.6293914	558.6809	2.926848	0	21	875	530						Frog_fixed.avi	0
16828	1010	879.8578	539.0603	0.5615557	0.639176	562.2396	3.141534	0	877.291	532.9623	0.4006993	0.6292416	558.6353	2.933249	0	21	879	536						Frog_fixed.avi	0
16845	1011	883.0616	526.395	0.5616308	0.6391077	562.2382	3.105395	0	872.6452	525.4436	0.4007601	0.6290796	558.6084	2.897915	0	21	878	526						Frog_fixed.avi	0
16862	1012	881.9122	531.7108	0.5617213	0.6390506	562.2029	3.10616	0	874.7242	535.3807	0.4008424	0.6289678	558.5833	2.909538	0	21	878	534						Frog_fixed.avi	0
16878	1013	882.3176	527.8638	0.5618452	0.639001	562.0515	3.067597	0	878.089	537.476	0.400968	0.6289072	558.4963	2.91086	0	21	880	533						Frog_fixed.avi	0
16895	1014	878.056	533.4875	0.5620223	0.6389677	562.0744	3.083617	0	876.4169	530.7432	0.4011311	0.6288527	558.5229	2.890354	0	21	877	532						Frog_fixed.avi	0
16912	1015	881.826	531.7444	0.5622069	0.6388981	562.0913	3.080099	0	872.137	539.8445	0.401314	0.6287645	558.469	2.935982	0	21	877	536						Frog_fixed.avi	0
16928	1016	881.5402	538.8516	0.5624006	0.6388414	562.0533	3.095497	0	870.2148	537.0432	0.4015081	0.6287042	558.3813	2.897337	0	21	876	538						Frog_fixed.avi	0
16945	1017	882.5502	539.5127	0.5626491	0.6388448	561.999	3.063601	0	875.6093	529.5383	0.4017507	0.6286597	558.4285	2.8758	0	21	879	535						Frog_fixed.avi	0
16962	1018	886.5107	532.1797	0.5628949	0.6389166	561.9753	3.04757	0	866.7834	531.3613	0.4019922	0.6286641	558.3135	2.870675	0	21	877	532						Frog_fixed.avi	0
16978	1019	889.6294	527.0283	0.5631945	0.6390389	561.9567	3.029075	0	877.3689	524.6342	0.4022948	0.6286914	558.3606	2.868187	0	21	883	526						Frog_fixed.avi	0
16995	1020	880.2029	540.2675	0.563494	0.6391624	561.9368	3.046232	0	872.901	533.7941	0.4025961	0.6287636	558.3239	2.853995	0	21	877	537						Frog_fixed.avi	0
17012	1021	881.3463	532.2489	0.5638039	0.6392335	561.885	3.028918	0	870.4781	528.3797	0.4029146	0.6288004	558.2475	2.845146	0	21	876	530						Frog_fixed.avi	0
17028	1022	882.2006	539.9211	0.5641263	0.6392841	561.9358	3.032925	0	875.9122	524.3163	0.4032431	0.6288171	558.3255	2.821776	0	21	879	532						Frog_fixed.avi	0
17045	1023	882.0895	533.0091	0.5644444	0.6393759	561.8591	3.040447	0	870.0463	528.8678	0.4035535	0.6287838	558.2465	2.841941	0	21	876	531						Frog_fixed.avi	0
17061	1024	881.7781	533.2354	0.5647522	0.6394799	561.9129	3.020697	0	869.9506	529.9878	0.4038517	0.6287165	558.3019	2.831685	0	21	876	532						Frog_fixed.avi	0
17078	1025	885.6387	520.9756	0.5650488	0.6395194	561.8548	2.994099	0	871.1636	528.6741	0.4041607	0.6286718	558.2551	2.832268	0	21	878	525						Frog_fixed.avi	0
17095	1026	881.0997	529.7504	0.565323	0.6395836	561.8162	3.007131	0	873.0207	521.7019	0.4044345	0.6286396	558.1569	2.821704	0	21	877	526						Frog_fixed.avi	0
17111	1027	887.1891	532.7737	0.5656257	0.6396217	561.8126	3.007211	0	870.8707	529.4169	0.4047163	0.6285555	558.1632	2.822122	0	21	879	531						Frog_fixed.avi	0
17128	1028	880.642	526.9482	0.5658465	0.6396657	561.8098	2.990992	0	867.1401	528.9502	0.4049392	0.6285636	558.1187	2.826968	0	21	874	528						Frog_fixed.avi	0
17145	1029	888.1678	523.7106	0.5661095	0.6397263	561.8193	2.992214	0	871.9902	531.2712	0.4051806	0.6285568	558.1937	2.820124	0	21	880	527						Frog_fixed.avi	0
17161	1030	882.4053	529.6941	0.5662864	0.6397259	561.821	3.058241	0	873.6639	526.5607	0.4053711	0.6285414	558.2595	2.846937	0	21	878	528						Frog_fixed.avi	0
17178	1031	883.1528	515.3747	0.5665331	0.6398139	561.7999	3.000762	0	867.9041	520.9542	0.4056456	0.6286224	558.1274	2.812589	0	21	876	518						Frog_fixed.avi	0
17195	1032	884.0375	519.7723	0.5667357	0.6399454	561.817	2.98661	0	872.0941	523.8612	0.4058387	0.6287124	558.1124	2.810513	0	21	878	522						Frog_fixed.avi	0
17211	1033	876.03	526.4223	0.5669403	0.6400807	561.7708	2.976902	0	870.6555	519.1702	0.406013	0.6288281	558.0805	2.799784	0	21	873	523						Frog_fixed.avi	0
17228	1034	884.6101	517.4266	0.5671267	0.6403457	561.8043	2.961958	0	873.0166	529.8918	0.4062101	0.628982	558.1334	2.788918	0	21	879	524						Frog_fixed.avi	0
17245	1035	880.7983	520.549	0.5672714	0.6405991	561.8149	2.985318	0	868.3743	523.6441	0.4063698	0.6292112	558.1598	2.800743	0	21	875	522						Frog_fixed.avi	0
17261	1036	889.3308	513.3138	0.5674251	0.640817	561.8362	2.978908	0	873.5956	514.9301	0.4065077	0.6294261	558.0751	2.756044	0	21	881	514						Frog_fixed.avi	0
17278	1037	883.2805	524.0229	0.5675368	0.6409132	561.8599	2.980905	0	875.5793	522.6485	0.4066378	0.6295263	558.202	2.775406	0	21	879	523						Frog_fixed.avi	0
17295	1038	886.1559	521.3936	0.5676321	0.6410954	561.9317	2.970732	0	875.765	523.5441	0.4067492	0.6295684	558.2451	2.777616	0	21	881	522						Frog_fixed.avi	0
17311	1039	880.8354	526.4177	0.5677164	0.6411492	561.9796	2.9784	0	875.3313	524.7305	0.4068194	0.6295492	558.3275	2.782275	0	21	878	526						Frog_fixed.avi	0
17328	1040	883.0392	528.0968	0.5677709	0.6411125	561.9994	2.957581	0	870.9611	529.1091	0.4069179	0.6294838	558.2463	2.765104	0	21	877	529						Frog_fixed.avi	0
17345	1041	882.4719	527.5082	0.5678295	0.6409201	562.0229	2.942754	0	871.2053	518.2905	0.4069996	0.6292608	558.3076	2.77316	0	21	877	523						Frog_fixed.avi	0
17361	1042	885.9313	518.5733	0.5679184	0.6408156	562.0485	2.959777	0	867.3379	527.6593	0.407071	0.6289982	558.3513	2.753441	0	21	877	523						Frog_fixed.avi	0
17378	1043	883.591	518.3472	0.567961	0.6405953	562.1091	2.942121	0	881.5034	522.0143	0.4071423	0.6287308	558.4201	2.74337	0	21	883	520						Frog_fixed.avi	0
17395	1044	887.7643	525.7001	0.5680082	0.6402937	562.1176	2.931262	0	866.5233	517.9173	0.407199	0.6284274	558.3831	2.76219	0	21	877	522						Frog_fixed.avi	0
17411	1045	882.3036	526.2473	0.5680416	0.640008	562.1352	2.939597	0	871.5511	521.4307	0.4072395	0.6280949	558.4235	2.737057	0	21	877	524						Frog_fixed.avi	0
17428	1046	884.2008	526.8712	0.5680753	0.6397165	562.1877	2.943288	0	876.0828	515.2757	0.4072626	0.6278623	558.4345	2.723933	0	21	880	521						Frog_fixed.avi	0
17445	1047	884.9346	525.5463	0.5680646	0.6393478	562.1321	2.940099	0	868.6913	525.0846	0.4072523	0.6275508	558.4185	2.750177	0	21	877	525						Frog_fixed.avi	0
17461	1048	885.7776	513.5663	0.568033	0.6391565	562.1258	2.934682	0	868.7073	525.6221	0.4072323	0.6272759	558.3959	2.714944	0	21	877	520						Frog_fixed.avi	0
17478	1049	882.6951	520.4863	0.5679859	0.6388741	562.0909	2.935509	0	873.3226	526.0601	0.4071841	0.62705	558.3779	2.74337	0	21	878	523						Frog_fixed.avi	0
17495	1050	887.3593	518.7861	0.5679311	0.638594	561.9957	2.92099	0	867.1951	524.7339	0.4071203	0.6268024	558.3431	2.739093	0	21	877	522						Frog_fixed.avi	0
17511	1051	886.7908	518.6446	0.5678943	0.6384017	561.9653	2.925336	0	871.2996	529.2568	0.4070633	0.6265951	558.2378	2.73592	0	21	879	524						Frog_fixed.avi	0
17528	1052	886.5474	514.0765	0.5678636	0.6382253	561.8528	2.924412	0	871.2631	527.2999	0.407017	0.6264556	558.1237	2.711858	0	21	879	521						Frog_fixed.avi	0
17545	1053	880.8688	526.9478	0.5678324	0.6380192	561.7042	2.944313	0	867.5989	531.2642	0.4069915	0.6263446	558.0297	2.744297	0	21	874	529						Frog_fixed.avi	0
17561	1054	880.9716	531.1672	0.567836	0.6378615	561.6171	2.943674	0	875.8503	518.0868	0.4069683	0.626247	557.9744	2.716542	0	21	878	525						Frog_fixed.avi	0
17578	1055	882.2344	516.0691	0.5678287	0.6376576	561.5457	2.904772	0	879.0472	523.0426	0.4069443	0.6261088	557.8823	2.713111	0	21	881	520						Frog_fixed.avi	0
17594	1056	884.477	520.5864	0.5678086	0.6375009	561.4728	2.922677	0	870.808	524.2036	0.4069029	0.6259731	557.7829	2.711355	0	21	878	522						Frog_fixed.avi	0
17611	1057	882.8992	520.2321	0.5677781	0.6373049	561.3823	2.924538	0	875.751	520.7104	0.4068367	0.625797	557.6797	2.705013	0	21	879	520						Frog_fixed.avi	0
17628	1058	888.923	522.0343	0.5677239	0.6370502	561.2078	2.939988	0	874.6754	525.6599	0.406743	0.6256391	557.5266	2.736972	0	21	882	524						Frog_fixed.avi	0
17644	1059	886.495	525.6319	0.5676489	0.6367983	561.0832	2.912764	0	878.707	514.1266	0.4066232	0.6254769	557.3698	2.700872	0	21	883	520						Frog_fixed.avi	0
17661	1060	882.7786	520.8339	0.5676094	0.6366289	560.7486	2.936129	0	875.954	524.5193	0.4065298	0.6253086	557.2047	2.699836	0	21	879	523						Frog_fixed.avi	0
17678	1061	882.9762	525.0943	0.5675322	0.6363695	560.5837	2.922322	0	875.6641	531.0743	0.4064141	0.625119	556.9768	2.711126	0	21	879	528						Frog_fixed.avi	0
17694	1062	883.3927	518.2386	0.5675009	0.6360839	560.4305	2.897568	0	876.3743	528.8544	0.4063169	0.624951	556.8154	2.713044	0	21	880	524						Frog_fixed.avi	0
17711	1063	888.0109	512.0508	0.5674677	0.6359268	560.2866	2.932148	0	871.2564	531.462	0.4062058	0.6248216	556.5877	2.735344	0	21	880	522						Frog_fixed.avi	0
17728	1064	882.6331	523.7426	0.5674307	0.6357998	560.0404	2.939778	0	879.3126	520.627	0.4061094	0.6247432	556.369	2.713871	0	21	881	522						Frog_fixed.avi	0
17744	1065	889.5542	512.2445	0.5674105	0.6357059	559.7213	2.924751	0	869.8858	527.0259	0.4060225	0.624715	556.1245	2.711308	0	21	880	520						Frog_fixed.avi	0
17761	1066	890.1978	519.5654	0.5674058	0.6356996	559.4625	2.929082	0	876.1058	527.1559	0.4059752	0.6247156	555.8427	2.727574	0	21	883	523						Frog_fixed.avi	0
17778	1067	884.6267	527.2693	0.5674376	0.6356918	559.207	2.952899	0	873.9393	521.4586	0.4059463	0.6247348	555.6501	2.717482	0	21	879	524						Frog_fixed.avi	0
17794	1068	885.1196	518.156	0.5675074	0.6356608	558.9572	2.90565	0	871.155	522.6402	0.4059554	0.6247389	555.4266	2.697396	0	21	878	520						Frog_fixed.avi	0
17811	1069	884.8208	526.0823	0.5675942	0.6356172	558.7565	2.922079	0	876.4066	531.6986	0.4059751	0.6247128	555.1786	2.690727	0	21	881	529						Frog_fixed.avi	0
17828	1070	881.5292	522.9284	0.5676971	0.6355464	558.4773	2.905699	0	876.6071	524.0717	0.406024	0.6246952	554.9235	2.719696	0	21	879	524						Frog_fixed.avi	0
17844	1071	889.2341	518.6946	0.5677984	0.6355625	558.2726	2.903859	0	875.479	531.8783	0.4060636	0.624676	554.6998	2.719459	0	21	882	525						Frog_fixed.avi	0
17861	1072	885.6833	523.6492	0.567876	0.6356828	558.0186	2.904169	0	870.5447	532.6844	0.4061015	0.6247461	554.5073	2.731992	0	21	878	528						Frog_fixed.avi	0
17878	1073	879.0824	523.9293	0.567935	0.6358855	557.8469	2.908897	0	874.5697	534.4992	0.4061381	0.6248751	554.3159	2.704556	0	21	877	529						Frog_fixed.avi	0
17894	1074	887.8857	522.2411	0.5680185	0.6360913	557.5818	2.872333	0	873.4933	532.5149	0.4061787	0.6250902	554.184	2.728634	0	21	881	527						Frog_fixed.avi	0
17911	1075	888.3127	514.4741	0.5681154	0.6364189	557.469	2.90719	0	872.2705	527.4769	0.4062576	0.6253517	553.988	2.716766	0	21	880	521						Frog_fixed.avi	0
17928	1076	884.1597	520.298	0.5682366	0.6366532	557.3627	2.910086	0	870.0165	529.5008	0.4063401	0.6255494	553.8448	2.708851	0	21	877	525						Frog_fixed.avi	0
17944	1077	888.5107	522.2554	0.5683378	0.6367698	557.332	2.905273	0	869.6361	530.2988	0.4064294	0.625657	553.6889	2.694422	0	21	879	526						Frog_fixed.avi	0
17961	1078	886.6717	527.2802	0.5684615	0.6368408	557.1923	2.920005	0	872.2875	531.8546	0.4065059	0.6256957	553.5952	2.72147	0	21	879	530						Frog_fixed.avi	0
17978	1079	879.0089	532.831	0.5685427	0.6368634	557.0634	2.911811	0	866.1176	529.9082	0.4065804	0.6256536	553.5903	2.715397	0	21	873	531						Frog_fixed.avi	0
17994	1080	885.2652	529.197	0.5686381	0.6368113	556.9816	2.910598	0	873.1754	524.2156	0.4066825	0.6255419	553.4669	2.694016	0	21	879	527						Frog_fixed.avi	0
18011	1081	885.0759	520.238	0.5687235	0.6367056	557.0369	2.911034	0	868.7419	524.6622	0.406771	0.6253026	553.4369	2.715702	0	21	877	522						Frog_fixed.avi	0
18028	1082	887.3953	525.0618	0.5688276	0.6364595	556.9897	2.919087	0	873.8378	528.9022	0.4068652	0.6249616	553.3734	2.712647	0	21	881	527						Frog_fixed.avi	0
18044	1083	885.1495	536.369	0.5689182	0.6360974	556.9697	2.921187	0	873.4843	524.3217	0.4069585	0.6246451	553.3717	2.681671	0	21	879	530						Frog_fixed.avi	0
18061	1084	883.9791	527.4088	0.5690007	0.6358829	556.9125	2.92834	0	863.1625	536.3136	0.4070329	0.624226	553.3664	2.731636	0	21	874	532						Frog_fixed.avi	0
18078	1085	884.4879	521.5373	0.5690775	0.6355696	556.8491	2.924529	0	864.2654	530.9645	0.4071217	0.6239136	553.2311	2.738009	0	21	874	526						Frog_fixed.avi	0
18094	1086	884.8474	521.0204	0.5691488	0.6352438	556.8765	2.894109	0	873.2134	530.9133	0.4072231	0.6235351	553.2521	2.719273	0	21	879	526						Frog_fixed.avi	0
18111	1087	885.2753	525.1717	0.5692468	0.6350259	556.8412	2.891281	0	868.3721	534.0894	0.4073133	0.6232457	553.2602	2.727105	0	21	877	530						Frog_fixed.avi	0
18127	1088	886.4572	529.5993	0.5693285	0.6346475	556.8962	2.918925	0	870.9292	526.0759	0.4073962	0.6229519	553.2668	2.725758	0	21	879	528						Frog_fixed.avi	0
18144	1089	884.4751	519.3967	0.5694116	0.6343436	556.8816	2.91818	0	867.0538	527.3392	0.4074617	0.6225492	553.2516	2.715569	0	21	876	523						Frog_fixed.avi	0
18161	1090	881.6706	527.2961	0.5694953	0.6339602	556.8828	2.919153	0	872.1285	530.2728	0.4075426	0.6222478	553.1342	2.710656	0	21	877	529						Frog_fixed.avi	0
18177	1091	880.0792	532.9598	0.5695325	0.6335785	556.7986	2.939572	0	868.4937	526.5061	0.4075887	0.6218389	553.0847	2.701843	0	21	874	530						Frog_fixed.avi	0
18194	1092	881.0636	526.7713	0.5695707	0.6332588	556.7331	2.927368	0	866.6732	529.7239	0.4076143	0.6215123	553.0411	2.73637	0	21	874	528						Frog_fixed.avi	0
18211	1093	877.3754	530.8138	0.5695901	0.632853	556.6833	2.926358	0	867.846	522.6449	0.4076343	0.6211032	552.9805	2.689658	0	21	873	527						Frog_fixed.avi	0
18227	1094	881.7749	528.254	0.5696076	0.6325611	556.5854	2.906904	0	873.2622	522.9577	0.4076341	0.6207415	552.9249	2.701541	0	21	878	526						Frog_fixed.avi	0
18244	1095	880.5765	523.8982	0.569623	0.6322068	556.5274	2.935063	0	871.481	526.1907	0.4076426	0.6203454	552.8548	2.7204	0	21	876	525						Frog_fixed.avi	0
18261	1096	875.619	533.1931	0.5696737	0.6318732	556.3596	2.958547	0	865.6107	529.3828	0.4076602	0.6199206	552.7527	2.726032	0	21	871	531						Frog_fixed.avi	0
18277	1097	878.0545	527.4421	0.5697009	0.6315579	556.1899	2.919173	0	873.2943	533.8597	0.4076915	0.6195493	552.6511	2.753725	0	21	876	531						Frog_fixed.avi	0
18294	1098	878.1498	531.871	0.5697759	0.6312054	556.0665	2.927719	0	869.5797	526.6752	0.4077363	0.6191639	552.5082	2.708443	0	21	874	529						Frog_fixed.avi	0
18311	1099	879.0154	521.8717	0.5698783	0.6310223	555.9736	2.933758	0	867.1463	528.8406	0.4077964	0.6188015	552.3909	2.734527	0	21	873	525						Frog_fixed.avi	0
18327	1100	877.0067	530.9793	0.5699645	0.6307463	555.9567	2.942577	0	869.8053	531.4073	0.4078723	0.6184634	552.3351	2.733589	0	21	873	531						Frog_fixed.avi	0
18344	1101	879.2077	540.8315	0.570098	0.6304567	555.7615	2.9583	0	874.215	533.9095	0.4079622	0.6182008	552.1247	2.749696	0	21	877	537						Frog_fixed.avi	0
18361	1102	876.4548	531.6017	0.5702254	0.6303411	555.5965	2.966528	0	876.6144	524.3386	0.4080659	0.617946	551.9353	2.722275	0	21	877	528						Frog_fixed.avi	0
18377	1103	877.001	532.6615	0.5703877	0.6302553	555.4541	2.957877	0	869.744	527.7186	0.4081831	0.6177377	551.803	2.738771	0	21	873	530						Frog_fixed.avi	0
18394	1104	881.3022	525.764	0.5705749	0.6301593	555.2378	2.951489	0	869.3317	536.0188	0.4083072	0.6175778	551.6314	2.724105	0	21	875	531						Frog_fixed.avi	0
18411	1105	881.9721	525.9237	0.5707642	0.6300332	555.1647	2.968575	0	868.8433	532.209	0.408439	0.6174325	551.4142	2.749926	0	21	875	529						Frog_fixed.avi	0
18427	1106	874.357	531.7839	0.5708943	0.6299285	554.8466	2.983862	0	866.4008	521.6799	0.4085662	0.6173236	551.2168	2.71537	0	21	870	527						Frog_fixed.avi	0
18444	1107	874.4832	530.2762	0.5710822	0.6298579	554.6649	2.961161	0	858.562	540.5016	0.4086847	0.6172037	551.2059	2.751387	0	21	867	535						Frog_fixed.avi	0
18461	1108	873.7463	547.1049	0.5711479	0.6300554	554.5254	2.990708	0	873.5034	535.3347	0.4087806	0.6174198	550.9005	2.733978	0	21	874	541						Frog_fixed.avi	0
18477	1109	973.4694	760.0805	0.5705533	0.6318336	554.3911	2.984026	0	956.8888	771.7587	0.4086669	0.6189919	551.053	2.751741	0	22	965	766						Frog_fixed.avi	0
18494	1110	957.7418	792.1775	0.5705425	0.6325775	554.2181	3.011644	0	959.1116	794.2769	0.4087125	0.6196733	550.7073	2.752674	0	22	958	793						Frog_fixed.avi	0
18511	1111	969.8542	803.4864	0.5708454	0.6322058	554.1181	2.962342	0	963.4839	816.3823	0.4086647	0.6194527	550.6048	2.778859	0	22	967	810						Frog_fixed.avi	0
18527	1112	972.3804	805.2628	0.570983	0.6324476	554.0234	2.970641	0	958.4907	806.9502	0.4087188	0.6195992	550.4297	2.744644	0	22	965	806						Frog_fixed.avi	0
18544	1113	961.9863	796.8734	0.5710672	0.6327152	553.9315	2.977213	0	966.5211	812.0061	0.408765	0.6197822	550.3721	2.763636	0	22	964	804						Frog_fixed.avi	0
18561	1114	961.1945	825.2092	0.5711738	0.632951	553.6035	3.025049	0	959.27	812.5068	0.4088152	0.6201027	550.209	2.75458	0	22	960	819						Frog_fixed.avi	0
18577	1115	962.9772	801.534	0.57129	0.6334696	553.5661	2.982945	0	963.197	807.246	0.4088417	0.6204413	550.1888	2.752491	0	22	963	804						Frog_fixed.avi	0
18594	1116	967.3977	812.1135	0.5713698	0.6337989	553.5869	2.979677	0	961.4359	808.4298	0.4089004	0.620785	549.9837	2.747554	0	22	964	810						Frog_fixed.avi	0
18611	1117	966.1281	803.0502	0.5714276	0.6343028	553.6258	2.976307	0	957.5291	814.5846	0.4089166	0.6211377	550.0308	2.773654	0	22	962	809						Frog_fixed.avi	0
18627	1118	962.1261	808.8408	0.57151	0.6346545	553.6079	2.999623	0	951.9727	810.5132	0.4089479	0.6214851	550.0407	2.792618	0	22	957	810						Frog_fixed.avi	0
18644	1119	958.0261	812.1241	0.5715395	0.6350518	553.5869	3.029119	0	955.6704	812.692	0.4089879	0.6217661	550.1041	2.759337	0	22	957	812						Frog_fixed.avi	0
18661	1120	964.0867	809.2998	0.5715552	0.6352987	553.5145	3.00054	0	955.7542	815.4072	0.4090415	0.6220297	549.9842	2.792001	0	22	960	812						Frog_fixed.avi	0
18677	1121	970.6279	799.5988	0.5715353	0.6356006	553.6818	2.967181	0	957.3153	806.4768	0.4090092	0.622236	550.1677	2.751871	0	22	964	803						Frog_fixed.avi	0
18694	1122	967.3068	800.3904	0.5714806	0.6358075	553.8552	2.991783	0	958.8859	806.314	0.4089835	0.6224067	550.228	2.77194	0	22	963	803						Frog_fixed.avi	0
18710	1123	970.6222	806.4641	0.5714067	0.6358839	553.824	2.992867	0	952.1693	810.8021	0.4089531	0.6225156	550.2542	2.788217	0	22	961	809						Frog_fixed.avi	0
18727	1124	961.5616	805.3062	0.5712807	0.63588	553.8299	3.004422	0	955.9652	808.4508	0.4088739	0.6225643	550.2834	2.764694	0	22	959	807						Frog_fixed.avi	0
18744	1125	958.9263	805.0134	0.5711059	0.6357892	553.9054	3.015518	0	957.4175	801.2	0.4087647	0.6225461	550.4761	2.748381	0	22	958	803						Frog_fixed.avi	0
18760	1126	967.2379	804.583	0.5709814	0.6356577	554.1307	2.986626	0	956.8154	805.3781	0.4086076	0.6224784	550.7219	2.729948	0	22	962	805						Frog_fixed.avi	0
18777	1127	959.9825	811.5926	0.5707664	0.63547	554.288	2.985011	0	955.9854	801.7862	0.4084895	0.622394	550.752	2.750624	0	22	958	807						Frog_fixed.avi	0
18794	1128	962.2694	811.4144	0.570538	0.6353813	554.3846	2.981658	0	962.1334	803.8994	0.408312	0.6223084	550.9692	2.747979	0	22	962	808						Frog_fixed.avi	0
18810	1129	958.6598	811.8215	0.5703642	0.6352783	554.6445	2.996575	0	945.1165	803.3928	0.4081375	0.6222679	551.2047	2.774052	0	22	952	808						Frog_fixed.avi	0
18827	1130	970.6173	804.4147	0.5701405	0.6352528	554.8583	2.96699	0	962.4045	803.5538	0.408009	0.6222531	551.3755	2.756612	0	22	967	804						Frog_fixed.avi	0
18844	1131	960.4531	811.3878	0.5699337	0.6352424	554.9937	2.994642	0	953.6089	805.0215	0.4078491	0.622264	551.6389	2.75372	0	22	957	808						Frog_fixed.avi	0
18860	1132	969.7824	810.8146	0.56973	0.6352503	555.2717	2.963112	0	955.3983	810.2137	0.4077052	0.6223267	551.7714	2.755293	0	22	963	811						Frog_fixed.avi	0
18877	1133	967.4846	812.8564	0.5695214	0.6352494	555.4681	2.964787	0	954.6902	809.5225	0.4075477	0.6223727	552.0436	2.751357	0	22	961	811						Frog_fixed.avi	0
18894	1134	956.6154	806.8259	0.5693223	0.6352539	555.6897	2.958543	0	945.0471	804.121	0.4073859	0.6224213	552.355	2.740299	0	22	951	805						Frog_fixed.avi	0
18910	1135	956.5329	796.7369	0.5692017	0.63517	555.9418	2.943833	0	944.7027	804.8233	0.4073468	0.6223797	552.5318	2.763218	0	22	951	801						Frog_fixed.avi	0
18927	1136	953.6677	766.2629	0.5689738	0.6349665	556.1509	2.941541	0	956.7161	767.4778	0.4073088	0.6222255	552.6941	2.722573	0	22	955	767						Frog_fixed.avi	0
18944	1137	947.365	798.6755	0.5688162	0.6348159	556.2384	3.003851	0	950.0287	778.1418	0.4071996	0.6222648	552.9973	2.743158	0	22	949	788						Frog_fixed.avi	0
18960	1138	955.9048	776.6303	0.5686066	0.6349506	556.6552	2.956492	0	944.5579	783.0896	0.407022	0.6222734	553.3736	2.757092	0	22	950	780						Frog_fixed.avi	0
18977	1139	956.5851	779.2262	0.5684158	0.6349313	556.8098	2.942207	0	943.6117	782.3698	0.4068946	0.6222608	553.4407	2.755693	0	22	950	781						Frog_fixed.avi	0
18994	1140	947.2198	779.6337	0.5681474	0.6348882	556.9105	2.929101	0	942.3763	783.236	0.4067061	0.6222488	553.7422	2.75404	0	22	945	781						Frog_fixed.avi	0
19010	1141	949.0315	782.2709	0.5679837	0.63482	557.298	2.952186	0	937.9742	786.181	0.4065405	0.6222518	553.8865	2.758004	0	22	944	784						Frog_fixed.avi	0
19027	1142	954.8853	778.2933	0.5677474	0.6347167	557.3756	2.918015	0	947.457	784.0195	0.4063715	0.6222076	554.1078	2.736654	0	22	951	781						Frog_fixed.avi	0
19043	1143	960.6446	770.8011	0.5675127	0.6346064	557.5834	2.907485	0	934.2294	798.8911	0.4061787	0.6221604	554.391	2.766775	0	22	947	785						Frog_fixed.avi	0
19060	1144	956.1526	783.4011	0.5673296	0.6344481	557.8595	2.902596	0	928.729	796.8912	0.4060222	0.6220672	554.5418	2.737483	0	22	942	790						Frog_fixed.avi	0
19077	1145	961.1508	773.9608	0.5671622	0.6343658	557.9468	2.888208	0	936.4752	787.5876	0.4058755	0.6220292	554.6794	2.723461	0	22	949	781						Frog_fixed.avi	0
19093	1146	956.9286	774.1946	0.5669813	0.6342189	558.1196	2.887497	0	933.7055	787.9197	0.4057266	0.6219327	554.8733	2.727204	0	22	945	781						Frog_fixed.avi	0
19110	1147	956.4656	774.0576	0.5668871	0.6339721	558.1497	2.902639	0	943.155	777.7841	0.4056194	0.6217742	554.9743	2.689829	0	22	950	776						Frog_fixed.avi	0
19127	1148	957.3449	785.0071	0.5667253	0.6336207	558.3943	2.91683	0	945.8347	776.4479	0.40549	0.6215215	555.149	2.683711	0	22	952	781						Frog_fixed.avi	0
19143	1149	956.1431	781.7819	0.56657	0.6334124	558.5526	2.892293	0	934.6855	790.0793	0.4053484	0.6212826	555.3324	2.704405	0	22	945	786						Frog_fixed.avi	0
19160	1150	955.8578	777.2254	0.5664146	0.6331733	558.3484	2.869303	0	948.5333	776.6035	0.405225	0.6211119	555.3649	2.669847	0	22	952	777						Frog_fixed.avi	0
19177	1151	963.4679	771.7103	0.5663001	0.6330119	558.6499	2.849262	0	935.3351	781.9962	0.4051008	0.6210306	555.361	2.679791	0	22	949	777						Frog_fixed.avi	0
19193	1152	957.5969	780.7808	0.5661616	0.6329002	558.7978	2.882515	0	939.0475	791.8496	0.4049853	0.6209686	555.4523	2.688989	0	22	948	786						Frog_fixed.avi	0
19210	1153	957.7167	777.0947	0.5660418	0.6328385	558.7667	2.876641	0	947.0781	784.1887	0.404864	0.6209532	555.5831	2.684679	0	22	952	781						Frog_fixed.avi	0
19227	1154	969.7644	767.7591	0.5659394	0.6328315	558.7551	2.827416	0	947.2464	783.8096	0.4047833	0.620976	555.4804	2.678885	0	22	959	776						Frog_fixed.avi	0
19243	1155	955.3716	784.7045	0.5658576	0.6328254	558.7914	2.850724	0	943.8099	778.0206	0.404709	0.6209728	555.5405	2.674279	0	22	950	781						Frog_fixed.avi	0
19260	1156	958.4208	780.6279	0.5658042	0.6328043	558.8474	2.850438	0	949.3866	776.836	0.4046536	0.6209238	555.6055	2.671102	0	22	954	779						Frog_fixed.avi	0
19277	1157	960.932	782.4816	0.5657472	0.6327531	558.9777	2.862847	0	934.4064	787.8056	0.4046028	0.6208438	555.5901	2.678975	0	22	948	785						Frog_fixed.avi	0
19293	1158	959.8246	780.407	0.5657133	0.6326938	559.0417	2.881186	0	943.063	777.0699	0.4045736	0.6207871	555.6758	2.663071	0	22	951	779						Frog_fixed.avi	0
19310	1159	954.2457	779.8661	0.5656943	0.6326893	559.0813	2.853897	0	935.9968	790.0435	0.4045436	0.6207626	555.7247	2.670903	0	22	945	785						Frog_fixed.avi	0
19327	1160	958.3009	770.6503	0.5656593	0.6326865	559.0353	2.851956	0	956.0181	776.5333	0.4045125	0.6207758	555.7489	2.64113	0	22	957	774						Frog_fixed.avi	0
19343	1161	955.0469	781.1547	0.5656139	0.6327159	559.0767	2.872852	0	944.5354	775.0121	0.4044491	0.6208025	555.8622	2.658237	0	22	950	778						Frog_fixed.avi	0
19360	1162	952.1064	784.6143	0.5655487	0.6327283	559.064	2.852111	0	942.9969	784.2906	0.4044008	0.6208377	555.8126	2.660429	0	22	948	784						Frog_fixed.avi	0
19377	1163	959.8281	768.6935	0.5654598	0.6327402	559.1059	2.822575	0	940.7988	784.2122	0.4043447	0.6209012	555.7671	2.667696	0	22	950	776						Frog_fixed.avi	0
19393	1164	962.1565	780.3529	0.56537	0.6327419	559.1627	2.829735	0	945.9316	776.2781	0.4042615	0.6209727	555.8025	2.64846	0	22	954	778						Frog_fixed.avi	0
19410	1165	953.772	788.959	0.5652609	0.6327365	559.2637	2.858362	0	944.4617	774.9856	0.4041606	0.6210327	555.885	2.66918	0	22	949	782						Frog_fixed.avi	0
19427	1166	959.1379	780.2772	0.5651807	0.6327637	559.2831	2.828927	0	940.6719	782.7234	0.4040919	0.6210906	555.9409	2.651101	0	22	950	782						Frog_fixed.avi	0
19443	1167	952.6709	787.3947	0.565111	0.6327852	559.2985	2.851977	0	929.8394	784.4658	0.4039986	0.6211942	556.0941	2.711402	0	22	941	786						Frog_fixed.avi	0
19460	1168	959.2817	777.9771	0.5650436	0.6327922	559.3929	2.823411	0	933.7982	778.4833	0.40395	0.6212578	556.1235	2.648765	0	22	947	778						Frog_fixed.avi	0
19477	1169	962.4777	781.0909	0.5649894	0.6328175	559.4529	2.835253	0	938.9883	774.2772	0.4039179	0.621319	556.1942	2.65974	0	22	951	778						Frog_fixed.avi	0
19493	1170	961.2287	786.8046	0.5649685	0.6328447	559.5588	2.810934	0	941.3539	781.5615	0.4039165	0.6214047	556.2367	2.673079	0	22	951	784						Frog_fixed.avi	0
19510	1171	956.4208	790.179	0.564978	0.6328581	559.6646	2.837398	0	930.5863	785.5424	0.4039373	0.6214257	556.3045	2.667859	0	22	944	788						Frog_fixed.avi	0
19527	1172	961.629	784.2969	0.5650121	0.6328616	559.7457	2.818283	0	942.1687	773.0093	0.4039835	0.6214389	556.4128	2.648607	0	22	952	779						Frog_fixed.avi	0
19543	1173	958.8345	790.3309	0.5650703	0.6328661	559.8456	2.828921	0	943.1759	776.7831	0.4040473	0.6214409	556.6027	2.653866	0	22	951	784						Frog_fixed.avi	0
19560	1174	953.8766	777.4563	0.565124	0.6329503	559.8861	2.829246	0	929.2404	789.6116	0.4041105	0.6214542	556.7663	2.688892	0	22	942	784						Frog_fixed.avi	0
19577	1175	955.5452	778.1569	0.5651755	0.633041	559.8409	2.809166	0	931.8873	794.4155	0.4042088	0.6214972	556.8034	2.706865	0	22	944	786						Frog_fixed.avi	0
19593	1176	959.8448	771.1352	0.5652574	0.6331387	559.9657	2.797717	0	935.7083	792.5518	0.4043044	0.6215366	556.8613	2.695451	0	22	948	782						Frog_fixed.avi	0
19610	1177	952.3987	791.929	0.5653671	0.6331896	560.1282	2.844789	0	943.9621	772.4716	0.4044197	0.6215277	556.9407	2.652856	0	22	948	782						Frog_fixed.avi	0
19626	1178	955.5153	784.7643	0.5654737	0.6331821	560.4252	2.844091	0	936.7121	788.7737	0.4045567	0.6214678	557.0353	2.672718	0	22	946	787						Frog_fixed.avi	0
19643	1179	949.1122	782.8279	0.5655337	0.6331006	560.4889	2.848409	0	936.5014	780.3259	0.4046643	0.6213667	557.2727	2.651336	0	22	943	782						Frog_fixed.avi	0
19660	1180	959.8618	783.8592	0.5657121	0.6329058	560.4732	2.819308	0	937.8643	777.736	0.4048563	0.6211958	557.3159	2.661228	0	22	949	781						Frog_fixed.avi	0
19676	1181	963.2247	781.9744	0.5659	0.6328293	560.5553	2.804763	0	931.7767	790.282	0.4050504	0.6210104	557.325	2.69397	0	22	948	786						Frog_fixed.avi	0
19693	1182	958.8306	783.275	0.5660943	0.6327637	560.7035	2.844903	0	925.7254	781.2292	0.4052104	0.6208514	557.5432	2.6552	0	22	942	782						Frog_fixed.avi	0
19710	1183	954.613	781.1095	0.5663244	0.6326964	560.7513	2.846934	0	931.0342	788.1432	0.4054526	0.6207007	557.5415	2.693695	0	22	943	785						Frog_fixed.avi	0
19726	1184	953.5598	787.6652	0.566533	0.6323513	560.6754	2.902739	0	941.5692	778.4645	0.4056546	0.6205268	557.6394	2.66674	0	22	948	783						Frog_fixed.avi	0
19743	1185	958.5162	777.5336	0.5667346	0.6323403	560.9582	2.839113	0	935.8353	779.0922	0.4058746	0.6203001	557.6899	2.687445	0	22	947	778						Frog_fixed.avi	0
19760	1186	953.6356	776.8985	0.5669496	0.6321717	560.8405	2.844658	0	941.0577	776.9374	0.4060991	0.6201243	557.7455	2.6271	0	22	947	777						Frog_fixed.avi	0
19776	1187	958.733	783.1935	0.5671675	0.6320061	561.123	2.855308	0	931.1663	786.8041	0.4063	0.619951	558.0068	2.684414	0	22	945	785						Frog_fixed.avi	0
19793	1188	957.0214	778.1422	0.5674083	0.6319748	561.0642	2.825937	0	943.7021	783.4851	0.4065749	0.6198376	557.8904	2.656309	0	22	950	781						Frog_fixed.avi	0
19810	1189	938.3806	755.2532	0.5677041	0.6319223	561.3698	2.835419	0	920.7885	779.6918	0.4069218	0.6197029	557.9798	2.678828	0	22	930	767						Frog_fixed.avi	0
19826	1190	938.4348	767.7727	0.5679502	0.6319743	561.3752	2.846583	0	915.9174	777.6422	0.4072	0.6197726	558.0539	2.698707	0	22	927	773						Frog_fixed.avi	0
19843	1191	936.5073	774.0765	0.5681922	0.6320724	561.4833	2.859074	0	929.6448	761.2525	0.4074256	0.6198527	558.1473	2.641552	0	22	933	768						Frog_fixed.avi	0
19860	1192	924.6921	772.2714	0.5684071	0.6321354	561.4	2.844156	0	916.3209	775.404	0.4076785	0.6198897	558.1621	2.705703	0	22	921	774						Frog_fixed.avi	0
19876	1193	936.4021	770.5991	0.5686998	0.6321854	561.6566	2.881769	0	916.6252	781.6178	0.4079196	0.6198782	558.2945	2.696824	0	22	927	776						Frog_fixed.avi	0
19893	1194	937.1581	771.0278	0.56895	0.6320472	561.5938	2.856569	0	923.6167	774.4754	0.4082064	0.6197903	558.2984	2.677062	0	22	930	773						Frog_fixed.avi	0
19910	1195	936.3112	762.6945	0.5692004	0.6319617	561.6641	2.867948	0	931.662	769.1635	0.4084529	0.6196166	558.3683	2.662232	0	22	934	766						Frog_fixed.avi	0
19926	1196	935.5724	763.71	0.5693942	0.6318641	561.6035	2.893259	0	912.0959	783.6241	0.4086377	0.6194388	558.4277	2.724979	0	22	924	774						Frog_fixed.avi	0
19943	1197	930.9702	766.5429	0.5696532	0.631722	561.7169	2.878943	0	912.7676	779.4406	0.408844	0.6192271	558.5498	2.702308	0	22	922	773						Frog_fixed.avi	0
19960	1198	933.0289	769.2682	0.5700208	0.6314812	561.6846	2.904349	0	920.1098	776.2168	0.4092503	0.6190078	558.4744	2.709975	0	22	927	773						Frog_fixed.avi	0
19976	1199	934.5917	764.5765	0.5704275	0.631278	561.5482	2.890754	0	914.5917	781.1645	0.4096584	0.6188191	558.5246	2.715885	0	22	925	773						Frog_fixed.avi	0
19993	1200	924.7872	685.6685	0.5707665	0.6305078	561.54	2.93407	0	926.7217	689.1469	0.4101055	0.6178331	558.765	2.716051	0	23	926	687						Frog_fixed.avi	0
20010	1201	914.4337	566.8981	0.5710739	0.6292189	561.8117	2.915613	0	915.3157	562.5709	0.4107971	0.6165655	558.7133	2.698854	0	23	915	565						Frog_fixed.avi	0
20026	1202	901.356	546.6497	0.5715726	0.6287653	561.7666	2.934151	0	909.2314	535.0844	0.4113417	0.6160988	558.7827	2.698358	0	23	905	541						Frog_fixed.avi	0
20043	1203	900.9092	537.6633	0.5721465	0.628774	561.7228	2.933047	0	902.9352	555.3292	0.4117783	0.6159927	558.7067	2.739977	0	23	902	546						Frog_fixed.avi	0
20060	1204	898.5013	537.2782	0.5727573	0.6287965	561.6522	2.919391	0	892.0331	537.9288	0.412325	0.6158135	558.7277	2.730042	0	23	895	538						Frog_fixed.avi	0
20076	1205	901.1781	535.666	0.5735805	0.6287972	561.5699	2.93748	0	894.7411	551.7897	0.4130727	0.6155262	558.5826	2.73791	0	23	898	544						Frog_fixed.avi	0
20093	1206	902.6656	542.8702	0.5744879	0.6287952	561.5262	2.939559	0	887.0145	549.6548	0.4139249	0.615254	558.5038	2.730322	0	23	895	546						Frog_fixed.avi	0
20110	1207	900.2378	545.2799	0.5754219	0.6289355	561.5019	2.936321	0	892.9877	540.7065	0.4148557	0.615066	558.4586	2.735804	0	23	897	543						Frog_fixed.avi	0
20126	1208	905.7114	533.0034	0.576427	0.6290897	561.4604	2.923483	0	892.7048	545.6932	0.4158312	0.6148208	558.4953	2.73441	0	23	899	539						Frog_fixed.avi	0
20143	1209	895.2465	539.4232	0.5774264	0.6291621	561.4631	2.958304	0	893.2577	543.9709	0.4168393	0.6145116	558.3736	2.736311	0	23	894	542						Frog_fixed.avi	0
20160	1210	896.6436	540.087	0.5783151	0.6292928	561.4907	2.966036	0	893.5906	543.1713	0.417729	0.6142793	558.3714	2.71115	0	23	895	542						Frog_fixed.avi	0
20176	1211	892.0025	539.3522	0.5791625	0.6294195	561.575	2.951413	0	898.2573	537.1108	0.4186173	0.6140573	558.3328	2.727679	0	23	895	538						Frog_fixed.avi	0
20193	1212	894.8718	546.4268	0.5800596	0.6295386	561.5443	2.948315	0	888.2687	546.092	0.4194909	0.6139166	558.3233	2.754493	0	23	892	546						Frog_fixed.avi	0
20209	1213	897.9694	539.0269	0.5808465	0.6296817	561.557	2.944342	0	888.8013	542.1909	0.4202926	0.6137999	558.356	2.7317	0	23	893	541						Frog_fixed.avi	0
20226	1214	897.2047	538.3383	0.5815632	0.630013	561.6202	2.943023	0	889.8672	551.7452	0.4210206	0.6137446	558.371	2.746031	0	23	894	545						Frog_fixed.avi	0
20243	1215	900.0086	530.4888	0.582359	0.6303145	561.6146	2.935026	0	890.7217	545.9561	0.4218145	0.6137639	558.347	2.738876	0	23	895	538						Frog_fixed.avi	0
20259	1216	897.6089	537.45	0.583159	0.6306555	561.6171	2.94817	0	889.09	539.5966	0.4226188	0.6139205	558.4023	2.743987	0	23	893	539						Frog_fixed.avi	0
20276	1217	900.2084	532.5042	0.5839599	0.6310508	561.7009	2.949622	0	893.3007	539.2042	0.4234008	0.6140668	558.3772	2.725059	0	23	897	536						Frog_fixed.avi	0
20293	1218	904.676	532.7649	0.5847057	0.6312657	561.7396	2.931845	0	887.7513	541.1804	0.4241566	0.6141772	558.5146	2.73198	0	23	896	537						Frog_fixed.avi	0
20309	1219	900.4563	534.1931	0.5854537	0.631527	561.8249	2.951793	0	888.7582	535.6353	0.4249089	0.6142178	558.4677	2.716575	0	23	895	535						Frog_fixed.avi	0
20326	1220	901.5118	529.7689	0.586107	0.631694	561.9927	2.927609	0	882.8524	536.4054	0.4255935	0.6142508	558.5394	2.719724	0	23	892	533						Frog_fixed.avi	0
20343	1221	862.4871	538.3564	0.5868896	0.631744	561.922	2.947009	0	856.2	538.3357	0.4263845	0.6142258	558.5072	2.716078	0	23	859	538						Frog_fixed.avi	0
20359	1222	876.5656	531.962	0.5874376	0.6317513	562.0068	2.910519	0	861.5487	533.0226	0.4269708	0.6140614	558.6095	2.667244	0	23	869	532						Frog_fixed.avi	0
20376	1223	869.2347	533.4137	0.5879923	0.6317118	562.0804	2.912061	0	858.767	534.8073	0.4275265	0.6138362	558.6844	2.688172	0	23	864	534						Frog_fixed.avi	0
20393	1224	874.5049	531.2802	0.5885092	0.6316749	562.1659	2.917747	0	856.6352	538.5381	0.4280516	0.6136282	558.7712	2.722096	0	23	866	535						Frog_fixed.avi	0
20409	1225	870.4083	530.4729	0.5890189	0.6315307	562.2654	2.917926	0	858.3331	529.2099	0.4285812	0.6132969	558.7886	2.683833	0	23	864	530						Frog_fixed.avi	0
20426	1226	874.9293	531.8383	0.5895325	0.6312363	562.3503	2.874525	0	856.8989	531.9062	0.4291007	0.6128477	558.921	2.671875	0	23	866	532						Frog_fixed.avi	0
20443	1227	870.7244	529.4072	0.5900387	0.6310393	562.4039	2.88071	0	855.4098	543.7274	0.4296267	0.6123976	559.0074	2.706489	0	23	863	537						Frog_fixed.avi	0
20459	1228	871.2876	531.8781	0.5905362	0.6308339	562.4831	2.891228	0	854.8904	533.5285	0.4301485	0.6119781	559.0609	2.686496	0	23	863	533						Frog_fixed.avi	0
20476	1229	870.0747	534.0239	0.5910522	0.6306697	562.4969	2.870801	0	856.7776	534.1514	0.4306787	0.6116236	559.1453	2.679749	0	23	863	534						Frog_fixed.avi	0
20493	1230	873.3259	537.1303	0.5915301	0.6304733	562.5322	2.88067	0	854.9819	530.7774	0.4311777	0.6112556	559.0938	2.658046	0	23	864	534						Frog_fixed.avi	0
20509	1231	866.9403	532.5169	0.5919977	0.6303793	562.6046	2.877802	0	849.8237	533.5776	0.4316712	0.610908	559.1304	2.660995	0	23	858	533						Frog_fixed.avi	0
20526	1232	868.27	533.1973	0.5924535	0.6302227	562.6004	2.871463	0	861.2391	518.9321	0.432153	0.610535	559.1187	2.631232	0	23	865	526						Frog_fixed.avi	0
20543	1233	867.2917	539.0963	0.5929044	0.6299741	562.6024	2.887412	0	850.5292	528.5034	0.4326303	0.610162	559.0455	2.659523	0	23	859	534						Frog_fixed.avi	0
20559	1234	866.5978	531.0673	0.5933372	0.6296611	562.5746	2.85581	0	845.5569	534.9949	0.4330791	0.6096736	558.9656	2.687194	0	23	856	533						Frog_fixed.avi	0
20576	1235	866.8261	540.9528	0.5937188	0.6293766	562.5991	2.862666	0	848.1617	535.6863	0.4334652	0.6092418	558.9031	2.679353	0	23	857	538						Frog_fixed.avi	0
20593	1236	868.5436	530.8715	0.5940241	0.6291059	562.6308	2.847099	0	851.1094	534.3632	0.4337954	0.6088369	558.8141	2.630621	0	23	860	533						Frog_fixed.avi	0
20609	1237	867.7047	535.9918	0.5942556	0.6288333	562.5184	2.862022	0	846.6619	533.4305	0.4340203	0.6084872	558.7324	2.63656	0	23	857	535						Frog_fixed.avi	0
20626	1238	872.3134	529.1762	0.5944259	0.6285703	562.4949	2.86528	0	848.1247	531.2735	0.4341891	0.608152	558.5883	2.626165	0	23	860	530						Frog_fixed.avi	0
20643	1239	865.4458	532.7062	0.5945306	0.6282985	562.4271	2.851768	0	849.6116	528.4456	0.4343049	0.6078606	558.4758	2.653044	0	23	858	531						Frog_fixed.avi	0
20659	1240	869.3613	536.4224	0.5946175	0.6280861	562.2384	2.863879	0	851.289	522.8815	0.4343683	0.6076398	558.3672	2.621001	0	23	860	530						Frog_fixed.avi	0
20676	1241	872.7749	531.8714	0.5946786	0.6279976	562.1036	2.86021	0	846.3604	529.4462	0.4344099	0.6074936	558.2665	2.647489	0	23	860	531						Frog_fixed.avi	0
20693	1242	870.7393	529.2462	0.5947232	0.6279124	562.0028	2.859318	0	841.0813	538.2351	0.4344176	0.6073377	558.1191	2.648131	0	23	856	534						Frog_fixed.avi	0
20709	1243	867.5784	532.2756	0.594718	0.6277784	561.8762	2.84015	0	850.0414	536.5852	0.4343932	0.6072583	557.962	2.662502	0	23	859	534						Frog_fixed.avi	0
20726	1244	862.9689	533.7314	0.5946903	0.6276171	561.7459	2.858263	0	853.5664	527.965	0.4343392	0.6071556	557.7894	2.616388	0	23	858	531						Frog_fixed.avi	0
20743	1245	869.1558	529.5763	0.594614	0.6273898	561.551	2.850648	0	853.4156	525.8113	0.4342383	0.6070895	557.5437	2.626179	0	23	861	528						Frog_fixed.avi	0
20759	1246	872.1989	531.1309	0.594458	0.6272057	561.2773	2.843847	0	853.0803	526.6743	0.4340388	0.60699	557.3618	2.623409	0	23	863	529						Frog_fixed.avi	0
20776	1247	869.1354	525.4474	0.5942357	0.6270527	561.1471	2.835087	0	851.8389	531.8645	0.4337457	0.6068819	557.2291	2.640787	0	23	860	529						Frog_fixed.avi	0
20792	1248	869.8345	529.4952	0.5940016	0.6268817	560.8977	2.829847	0	852.9261	522.6976	0.4334367	0.6068529	556.9152	2.597755	0	23	861	526						Frog_fixed.avi	0
20809	1249	865.7803	539.4544	0.5937451	0.6268114	560.6215	2.856703	0	853.8318	532.2008	0.4331297	0.6068373	556.7179	2.636397	0	23	860	536						Frog_fixed.avi	0
20826	1250	865.3234	526.2923	0.5934953	0.6267837	560.4944	2.832403	0	847.1707	524.7325	0.4328173	0.6068675	556.546	2.607393	0	23	856	526						Frog_fixed.avi	0
20842	1251	865.3202	532.3386	0.593232	0.6268121	560.1919	2.815706	0	853.3534	524.8135	0.4325176	0.6069964	556.3683	2.610696	0	23	859	529						Frog_fixed.avi	0
20859	1252	865.5618	525.3467	0.5930299	0.6269585	560.142	2.832867	0	848.9825	525.7888	0.4322483	0.60715	556.1571	2.610618	0	23	857	526						Frog_fixed.avi	0
20876	1253	867.9846	520.7212	0.5928472	0.6271652	559.9288	2.818002	0	848.2596	538.7782	0.4320304	0.6073968	555.9825	2.631595	0	23	858	530						Frog_fixed.avi	0
20892	1254	866.9578	541.0289	0.5926291	0.6273989	559.8188	2.83226	0	843.0471	537.8384	0.4317716	0.607699	555.8132	2.636817	0	23	855	539						Frog_fixed.avi	0
20909	1255	865.3285	534.6835	0.5923548	0.6276787	559.6742	2.829688	0	845.8772	523.8383	0.4314923	0.6079664	555.6723	2.618583	0	23	856	529						Frog_fixed.avi	0
20926	1256	862.3422	529.0485	0.5920871	0.6278931	559.5596	2.831019	0	841.9373	535.333	0.4311848	0.608196	555.5082	2.628954	0	23	852	532						Frog_fixed.avi	0
20942	1257	867.6672	531.6909	0.5917771	0.6280262	559.4922	2.817565	0	851.2881	521.7	0.4308546	0.6084256	555.3622	2.575051	0	23	859	527						Frog_fixed.avi	0
20959	1258	870.7856	533.7426	0.5914351	0.6280735	559.4744	2.832955	0	847.7908	530.2495	0.4304858	0.608596	555.3324	2.607436	0	23	859	532						Frog_fixed.avi	0
20976	1259	872.981	534.8285	0.5910501	0.6280586	559.3292	2.831726	0	850.3955	529.8566	0.4300807	0.6086633	555.1941	2.623249	0	23	862	532						Frog_fixed.avi	0
20992	1260	875.4034	526.0848	0.5906018	0.6280085	559.3129	2.808226	0	852.7518	523.8685	0.4296253	0.6087052	555.1334	2.591157	0	23	864	525						Frog_fixed.avi	0
21009	1261	872.8516	523.0667	0.5901285	0.62797	559.2637	2.79564	0	854.6375	528.9152	0.4291365	0.6087497	555.0681	2.601651	0	23	864	526						Frog_fixed.avi	0
21026	1262	870.5295	538.1835	0.5896212	0.6278709	559.1886	2.808704	0	851.2997	529.247	0.4285932	0.6087729	554.9983	2.586735	0	23	861	534						Frog_fixed.avi	0
21042	1263	869.712	523.6	0.5890217	0.6275997	559.1601	2.792257	0	853.3697	528.8541	0.4279682	0.6087142	555.0142	2.594169	0	23	862	526						Frog_fixed.avi	0
21059	1264	871.2504	535.652	0.5883873	0.6272216	559.1909	2.797948	0	856.2989	530.4652	0.4273303	0.608587	554.9892	2.58015	0	23	864	533						Frog_fixed.avi	0
21076	1265	868.2056	525.4564	0.5877358	0.6269031	559.1383	2.793015	0	850.3513	532.231	0.4266362	0.6084023	554.9772	2.607093	0	23	859	529						Frog_fixed.avi	0
21092	1266	871.4813	530.6033	0.5870312	0.6264542	559.0251	2.781788	0	854.564	527.6705	0.4259266	0.6082037	554.9612	2.584211	0	23	863	529						Frog_fixed.avi	0
21109	1267	872.0719	526.125	0.5863688	0.6260905	559.1131	2.794607	0	857.6399	522.6312	0.425232	0.6080077	554.916	2.583762	0	23	865	524						Frog_fixed.avi	0
21126	1268	873.3875	528.5192	0.5857201	0.6256232	559.0372	2.797666	0	850.7382	523.7961	0.4245561	0.6078538	554.8674	2.563108	0	23	862	526						Frog_fixed.avi	0
21142	1269	868.0228	537.3075	0.5851083	0.6253427	558.9936	2.818828	0	850.2454	529.6102	0.423946	0.607725	554.901	2.590108	0	23	859	533						Frog_fixed.avi	0
21159	1270	875.0566	519.2615	0.5845516	0.6250165	558.9194	2.77057	0	854.5735	527.367	0.4233666	0.6075881	554.8876	2.575199	0	23	865	523						Frog_fixed.avi	0
21176	1271	871.9412	533.2712	0.5840316	0.6247147	558.8713	2.783271	0	858.5312	537.3322	0.4228189	0.6074187	554.8398	2.593302	0	23	865	535						Frog_fixed.avi	0
21192	1272	868.8917	525.8041	0.5835372	0.6244345	558.8167	2.810168	0	860.5224	523.505	0.4223035	0.6073099	554.7662	2.56529	0	23	865	525						Frog_fixed.avi	0
21209	1273	872.8094	522.139	0.5830918	0.6242059	558.6773	2.795269	0	852.321	529.895	0.4218412	0.6072375	554.694	2.604817	0	23	863	526						Frog_fixed.avi	0
21226	1274	872.6877	536.6755	0.5827063	0.623981	558.6837	2.795965	0	855.6243	528.1279	0.4214277	0.6071696	554.6337	2.596122	0	23	864	532						Frog_fixed.avi	0
21242	1275	872.1913	521.7081	0.5823225	0.6238586	558.6273	2.786294	0	855.3914	530.6638	0.4210132	0.6071057	554.5812	2.592407	0	23	864	526						Frog_fixed.avi	0
21259	1276	879.3396	526.1519	0.5819561	0.6236313	558.5015	2.828804	0	851.4158	519.5885	0.4206115	0.6070213	554.4232	2.584827	0	23	865	523						Frog_fixed.avi	0
21276	1277	877.3489	529.7623	0.5815986	0.6233726	558.426	2.80616	0	859.6823	516.1077	0.4202196	0.6069198	554.2853	2.581774	0	23	869	523						Frog_fixed.avi	0
21292	1278	873.1393	524.6845	0.5812575	0.6231113	558.2883	2.801918	0	853.2318	533.7133	0.4198613	0.6067519	554.1704	2.601108	0	23	863	529						Frog_fixed.avi	0
21309	1279	878.637	517.7134	0.5809799	0.6228313	558.1058	2.791621	0	855.1953	528.4572	0.4195311	0.6065329	554.051	2.590864	0	23	867	523						Frog_fixed.avi	0
21325	1280	879.0573	519.7767	0.5807391	0.6224441	557.9905	2.805524	0	857.5627	529.0818	0.4192349	0.6063057	553.8856	2.610301	0	23	868	524						Frog_fixed.avi	0
21342	1281	882.7184	523.0421	0.5805868	0.6221118	557.708	2.8318	0	854.3387	526.1701	0.4190134	0.6060517	553.7433	2.603394	0	23	869	525						Frog_fixed.avi	0
21359	1282	875.8861	524.9356	0.5804607	0.6216977	557.4767	2.791342	0	861.2527	520.9562	0.418838	0.6057312	553.5891	2.590957	0	23	869	523						Frog_fixed.avi	0
21375	1283	883.9136	520.6484	0.5803765	0.6214359	557.2709	2.778497	0	860.623	526.0996	0.4187172	0.6055303	553.4034	2.593264	0	23	872	523						Frog_fixed.avi	0
21392	1284	878.1717	516.17	0.5803407	0.6212696	557.0949	2.8105	0	860.6904	528.2644	0.4186137	0.6054509	553.2234	2.612351	0	23	869	522						Frog_fixed.avi	0
21409	1285	880.9407	521.4344	0.5803547	0.621233	556.9066	2.82504	0	861.1831	531.1343	0.4185707	0.605463	553.0261	2.600643	0	23	871	526						Frog_fixed.avi	0
21425	1286	882.7819	525.3307	0.5803999	0.6213384	556.6918	2.829067	0	862.3339	526.2856	0.4185752	0.6056001	552.8568	2.605517	0	23	873	526						Frog_fixed.avi	0
21442	1287	880.0385	530.6957	0.5804538	0.6215065	556.5359	2.845857	0	862.5475	522.3227	0.4185772	0.6058498	552.6345	2.610376	0	23	871	527						Frog_fixed.avi	0
21459	1288	880.9185	527.218	0.5805355	0.6218002	556.2171	2.827638	0	866.9032	528.5858	0.4186158	0.6061484	552.4277	2.620597	0	23	874	528						Frog_fixed.avi	0
21475	1289	883.0363	550.2037	0.5806972	0.6219567	556.0692	2.87851	0	864.6071	522.0571	0.41868	0.6064437	552.3147	2.616641	0	23	874	536						Frog_fixed.avi	0
21492	1290	885.1205	522.9568	0.5807971	0.6225466	556.0037	2.826685	0	864.7946	521.7382	0.4187754	0.6068947	552.0331	2.643287	0	23	875	522						Frog_fixed.avi	0
21509	1291	879.5562	527.9996	0.5809565	0.6230308	555.7518	2.817755	0	872.5206	527.0394	0.4188954	0.6072842	551.8643	2.593007	0	23	876	528						Frog_fixed.avi	0
21525	1292	876.2075	528.6207	0.5811103	0.6235456	555.5355	2.83561	0	867.3669	522.598	0.4190382	0.6077775	551.7687	2.583496	0	23	872	526						Frog_fixed.avi	0
21542	1293	884.4464	537.6112	0.5812995	0.6239951	555.462	2.834108	0	861.6552	523.8316	0.4191999	0.6082271	551.6266	2.58458	0	23	873	531						Frog_fixed.avi	0
21559	1294	884.3634	533.0136	0.5815115	0.6245813	555.446	2.841356	0	867.0314	524.8692	0.4193732	0.6086525	551.5039	2.611909	0	23	876	529						Frog_fixed.avi	0
21575	1295	881.8005	524.6948	0.5817021	0.6250214	555.2497	2.831945	0	872.0559	512.9016	0.4195594	0.6090865	551.5177	2.584573	0	23	877	519						Frog_fixed.avi	0
21592	1296	882.9383	521.0555	0.5819174	0.6253856	555.2555	2.822164	0	860.3489	533.6141	0.41977	0.6093745	551.3643	2.643421	0	23	872	527						Frog_fixed.avi	0
21609	1297	880.8263	530.9861	0.5820872	0.6255617	555.2365	2.844147	0	867.2296	523.1205	0.4199456	0.609557	551.3624	2.590436	0	23	874	527						Frog_fixed.avi	0
21625	1298	878.0533	532.866	0.5822181	0.6257063	555.1769	2.859541	0	866.2382	527.1801	0.4201	0.6096469	551.3452	2.617081	0	23	872	530						Frog_fixed.avi	0
21642	1299	885.4359	533.1645	0.5823361	0.62573	555.2148	2.844609	0	862.1369	532.2944	0.4202134	0.6096399	551.3464	2.613196	0	23	874	533						Frog_fixed.avi	0
21659	1300	878.7618	531.3392	0.5824096	0.6256399	555.3024	2.844659	0	864.1002	527.4271	0.4203009	0.6095999	551.377	2.624712	0	23	871	529						Frog_fixed.avi	0
21675	1301	904.5855	527.5836	0.5822292	0.6255437	555.3779	2.841281	0	895.2874	525.7032	0.4202358	0.6094649	551.5696	2.636727	0	23	900	527						Frog_fixed.avi	0
21692	1302	904.8117	522.5093	0.58214	0.6254652	555.4332	2.861844	0	903.4343	517.5665	0.4202148	0.6093543	551.7804	2.641479	0	23	904	520						Frog_fixed.avi	0
21708	1303	908.3838	525.3349	0.5822011	0.6254877	555.5022	2.869417	0	906.4249	523.5976	0.4203052	0.6093611	551.7842	2.628785	0	23	907	524						Frog_fixed.avi	0
21725	1304	908.7825	520.4997	0.5822443	0.6255513	555.6624	2.877835	0	909.4773	518.3502	0.4203586	0.6094134	551.9049	2.62648	0	23	909	519						Frog_fixed.avi	0
21742	1305	915.3124	531.0696	0.5822753	0.6256313	555.8172	2.900903	0	906.5283	524.6297	0.4204263	0.6094928	552.0339	2.651443	0	23	911	528						Frog_fixed.avi	0
21758	1306	910.7388	520.1988	0.582335	0.625844	556.051	2.892735	0	908.3856	523.7081	0.4205157	0.6096171	552.2285	2.650434	0	23	910	522						Frog_fixed.avi	0
21775	1307	910.2099	522.5938	0.5823939	0.6260503	556.2537	2.898262	0	904.7997	518.5863	0.420614	0.6098291	552.4852	2.63844	0	23	908	521						Frog_fixed.avi	0
21792	1308	907.9697	517.2986	0.5824583	0.6262442	556.2401	2.872868	0	901.0186	521.1415	0.4206967	0.6099915	552.6718	2.638442	0	23	904	519						Frog_fixed.avi	0
21808	1309	905.1714	519.6047	0.5824879	0.6263495	556.4048	2.884653	0	904.4598	517.0582	0.420776	0.6101407	552.9073	2.63993	0	23	905	518						Frog_fixed.avi	0
21825	1310	904.9332	522.4208	0.5824875	0.6264263	556.7495	2.895941	0	908.6993	513.5822	0.4208391	0.6101795	553.1616	2.63538	0	23	907	518						Frog_fixed.avi	0
21842	1311	906.9857	526.4732	0.5825003	0.6264546	556.9583	2.873331	0	907.1486	512.3616	0.4208923	0.6101573	553.3489	2.637992	0	23	907	519						Frog_fixed.avi	0
21858	1312	907.0043	532.0281	0.5824874	0.6264368	557.1818	2.910805	0	901.9768	516.2173	0.4209255	0.610102	553.6035	2.656099	0	23	904	524						Frog_fixed.avi	0
21875	1313	907.6462	530.1079	0.5824376	0.6263838	557.3962	2.91058	0	907.46	510.9711	0.420911	0.609958	553.8903	2.634134	0	23	908	521						Frog_fixed.avi	0
21892	1314	908.3876	520.0573	0.5824012	0.6262779	557.588	2.883742	0	900.9673	518.9357	0.4209191	0.6097394	554.0063	2.662718	0	23	905	519						Frog_fixed.avi	0
21908	1315	905.8373	519.3812	0.5823656	0.6261002	557.8267	2.900383	0	904.7463	520.4587	0.4209242	0.6095837	554.2182	2.67743	0	23	905	520						Frog_fixed.avi	0
21925	1316	905.0449	528.4316	0.5823039	0.625889	558.1068	2.937068	0	903.6647	515.4338	0.4209115	0.6094297	554.4512	2.666608	0	23	904	522						Frog_fixed.avi	0
21942	1317	902.875	527.8138	0.5822738	0.6256439	558.2751	2.914033	0	902.8522	517.6304	0.4209044	0.6092716	554.6047	2.675997	0	23	903	523						Frog_fixed.avi	0
21958	1318	908.558	525.5338	0.5822477	0.6255205	558.4681	2.896507	0	902.9139	518.3746	0.4208936	0.6091013	554.8217	2.656899	0	23	906	522						Frog_fixed.avi	0
21975	1319	900.1636	531.6108	0.5821934	0.6254976	558.6324	2.91938	0	901.6145	519.2064	0.4208774	0.6091079	554.9828	2.677997	0	23	901	525						Frog_fixed.avi	0
21992	1320	906.3411	522.1581	0.5821125	0.6255324	558.742	2.916801	0	901.2552	521.3771	0.4208267	0.6091982	555.1877	2.655178	0	23	904	522						Frog_fixed.avi	0
22008	1321	903.2491	528.2617	0.5820455	0.6255848	558.9	2.91865	0	899.2655	520.278	0.4207833	0.6093259	555.3064	2.675385	0	23	901	524						Frog_fixed.avi	0
22025	1322	903.0208	539.9424	0.5819588	0.6256194	559.1526	2.946228	0	902.3542	516.8552	0.4207006	0.6094057	555.4767	2.660947	0	23	903	528						Frog_fixed.avi	0
22042	1323	915.0721	522.4977	0.5818884	0.625711	559.2029	2.911342	0	899.8613	526.7168	0.42063	0.6095113	555.5358	2.690789	0	23	907	525						Frog_fixed.avi	0
22058	1324	904.3571	525.54	0.5817863	0.625812	559.3569	2.9266	0	896.9379	527.2702	0.4205503	0.6096135	555.5822	2.702046	0	23	901	526						Frog_fixed.avi	0
22075	1325	905.2467	529.6326	0.5816729	0.6258934	559.4406	2.962703	0	903.1461	517.4166	0.4204604	0.6097033	555.7235	2.65719	0	23	904	524						Frog_fixed.avi	0
22092	1326	902.5236	526.3389	0.5815099	0.6259632	559.451	2.944346	0	902.5839	515.8284	0.4203352	0.6098199	555.7976	2.669046	0	23	903	521						Frog_fixed.avi	0
22108	1327	906.9396	522.7132	0.5814044	0.6260222	559.6085	2.947114	0	897.2833	520.9448	0.4201924	0.6098943	555.9231	2.673114	0	23	902	522						Frog_fixed.avi	0
22125	1328	902.9184	530.5837	0.5812885	0.6260367	559.7231	2.942782	0	904.071	520.1653	0.4201	0.60992	555.9556	2.695497	0	23	903	525						Frog_fixed.avi	0
22142	1329	902.6727	527.111	0.5811753	0.6260192	559.8509	2.946865	0	900.7502	525.2184	0.4200221	0.6099289	555.9953	2.675597	0	23	902	526						Frog_fixed.avi	0
22158	1330	902.0413	530.5723	0.5811125	0.625965	559.766	2.936337	0	889.0939	528.9216	0.4199491	0.6098797	555.9701	2.711721	0	23	896	530						Frog_fixed.avi	0
22175	1331	898.4413	532.1373	0.5810713	0.6258268	559.7411	2.963788	0	895.5929	525.9274	0.4199208	0.6097283	555.9904	2.704891	0	23	897	529						Frog_fixed.avi	0
22192	1332	900.2499	527.5098	0.5810553	0.6255897	559.7622	2.939239	0	897.8262	530.8174	0.4199033	0.6095812	556.0267	2.708797	0	23	899	529						Frog_fixed.avi	0
22208	1333	902.8666	536.7858	0.5810379	0.6254932	559.7523	2.981326	0	892.9999	531.2921	0.4198962	0.6094632	556.0084	2.73618	0	23	898	534						Frog_fixed.avi	0
22225	1334	900.9283	531.6212	0.5810285	0.6254042	559.6806	2.993211	0	898.0319	526.9944	0.4198814	0.6093578	556.0001	2.707651	0	23	899	529						Frog_fixed.avi	0
22242	1335	899.4742	530.6777	0.5810302	0.6253083	559.6036	2.997446	0	894.7778	529.0574	0.4198846	0.6092761	555.9841	2.759968	0	23	897	530						Frog_fixed.avi	0
22258	1336	896.9783	534.5319	0.5810129	0.6252459	559.5106	2.991616	0	892.9481	526.4012	0.4198705	0.6092328	555.957	2.743979	0	23	895	530						Frog_fixed.avi	0
22275	1337	901.489	529.5757	0.5809959	0.6252152	559.4338	3.001307	0	898.765	518.9031	0.4198508	0.6092273	555.8735	2.723579	0	23	900	524						Frog_fixed.avi	0
22291	1338	902.4285	530.6085	0.5809826	0.625179	559.3948	3.036507	0	896.0035	528.3049	0.4198127	0.609217	555.8946	2.755793	0	23	899	529						Frog_fixed.avi	0
22308	1339	901.9131	522.6699	0.5809672	0.6251737	559.3696	3.008427	0	899.1108	521.7969	0.4197764	0.6092834	555.8378	2.761389	0	23	901	522						Frog_fixed.avi	0
22325	1340	903.4198	524.967	0.5809587	0.6252516	559.3365	3.001366	0	900.3256	528.3392	0.4197465	0.6093802	555.7899	2.763992	0	23	902	527						Frog_fixed.avi	0
22341	1341	896.9628	534.6674	0.5809475	0.6253625	559.2787	3.013125	0	894.9362	530.9583	0.4197291	0.609522	555.6772	2.767257	0	23	896	533						Frog_fixed.avi	0
22358	1342	894.9332	534.6609	0.5809435	0.6254627	559.2567	3.013483	0	892.9022	527.1107	0.4197137	0.6097396	555.6086	2.774232	0	23	894	531						Frog_fixed.avi	0
22375	1343	893.0447	541.2621	0.5809423	0.6255672	559.2468	3.020353	0	891.759	522.3378	0.4197055	0.6099817	555.5768	2.769323	0	23	892	532						Frog_fixed.avi	0
22391	1344	893.8496	534.9211	0.580967	0.6257138	559.1814	3.010025	0	891.8549	526.9913	0.4197086	0.6101952	555.5167	2.776466	0	23	893	531						Frog_fixed.avi	0
22408	1345	895.3417	527.9832	0.5809888	0.6258098	559.137	2.993673	0	892.9227	529.2963	0.419756	0.6103105	555.3368	2.766112	0	23	894	529						Frog_fixed.avi	0
22425	1346	892.1783	534.8254	0.5810049	0.625792	559.0584	3.030934	0	898.5609	527.8632	0.4197557	0.6103554	555.3157	2.763926	0	23	895	531						Frog_fixed.avi	0
22441	1347	900.3986	527.7509	0.5810123	0.625697	559.0148	3.058306	0	899.3619	522.0542	0.4197582	0.6103345	555.2571	2.766062	0	23	900	525						Frog_fixed.avi	0
22458	1348	891.354	528.9024	0.5810241	0.6255721	558.9462	3.049424	0	895.0697	524.1917	0.4197548	0.6102617	555.2224	2.780932	0	23	893	527						Frog_fixed.avi	0
22475	1349	894.6512	526.467	0.5810843	0.6254827	558.7823	3.020253	0	898.5122	525.6288	0.4197685	0.6101353	555.1989	2.783243	0	23	897	526						Frog_fixed.avi	0
22491	1350	895.2715	530.5431	0.5811173	0.6253871	558.7061	3.027128	0	895.3002	524.3915	0.4197926	0.6099538	555.1644	2.770126	0	23	895	527						Frog_fixed.avi	0
22508	1351	895.7667	524.0942	0.5811535	0.6253099	558.6077	3.041288	0	896.6503	517.6279	0.4198216	0.6098213	555.1	2.784072	0	23	896	521						Frog_fixed.avi	0
22525	1352	895.8276	524.5773	0.5812107	0.6252954	558.6266	3.047843	0	899.4088	528.3315	0.4198591	0.609707	555.0834	2.796027	0	23	898	526						Frog_fixed.avi	0
22541	1353	896.7816	524.8491	0.5812527	0.6253707	558.6492	3.054965	0	896.9922	522.3576	0.4198973	0.6097374	555.1257	2.77706	0	23	897	524						Frog_fixed.avi	0
22558	1354	898.5341	539.5551	0.5812968	0.6255316	558.6633	3.056267	0	905.6185	536.8618	0.4199445	0.6099494	555.1345	2.782207	0	23	902	538						Frog_fixed.avi	0
22575	1355	898.3074	543.6204	0.5813477	0.6256565	558.7059	3.061507	0	899.4288	523.4067	0.4199994	0.6101001	555.1718	2.781887	0	23	899	534						Frog_fixed.avi	0
22591	1356	896.9587	540.3321	0.5814143	0.6259339	558.8134	3.053521	0	897.9416	538.8365	0.4200487	0.6102411	555.2473	2.808291	0	23	897	540						Frog_fixed.avi	0
22608	1357	893.6218	544.2833	0.5814735	0.6261073	558.9103	3.069239	0	897.1542	537.071	0.4200947	0.6103691	555.2142	2.790121	0	23	895	541						Frog_fixed.avi	0
22625	1358	896.0809	540.4317	0.5815231	0.6262261	558.775	3.04666	0	892.806	535.1278	0.4201398	0.6104845	555.2349	2.801225	0	23	894	538						Frog_fixed.avi	0
22641	1359	894.3659	536.4389	0.5815526	0.626289	558.7861	3.025989	0	894.8932	542.9283	0.4201707	0.6105634	555.3301	2.827084	0	23	895	540						Frog_fixed.avi	0
22658	1360	897.0781	538.779	0.5815623	0.6263426	558.8036	3.044707	0	892.9584	547.3191	0.420172	0.6106207	555.438	2.851722	0	23	895	543						Frog_fixed.avi	0
22675	1361	899.7952	539.326	0.5815642	0.6263528	558.8427	3.069479	0	897.9316	525.8501	0.4201887	0.6106824	555.4869	2.810718	0	23	899	533						Frog_fixed.avi	0
22691	1362	891.8735	540.3698	0.5815703	0.626346	558.8998	3.070848	0	896.9984	531.0676	0.4202105	0.6107008	555.5573	2.822618	0	23	894	536						Frog_fixed.avi	0
22708	1363	892.0159	537.6452	0.5815608	0.6263052	558.9401	3.072176	0	886.8951	546.4433	0.4202165	0.6106885	555.5959	2.821903	0	23	889	542						Frog_fixed.avi	0
22725	1364	898.2557	537.3851	0.5815424	0.6262437	558.9899	3.056644	0	898.5739	532.3813	0.4201977	0.6105939	555.61	2.816252	0	23	898	535						Frog_fixed.avi	0
22741	1365	889.7916	538.6874	0.581498	0.6261641	559.1306	3.055717	0	900.7313	536.9988	0.4201785	0.6105238	555.6201	2.806303	0	23	895	538						Frog_fixed.avi	0
22758	1366	889.8052	538.7504	0.5814602	0.6261023	559.1812	3.060674	0	895.6603	540.1647	0.4201349	0.6104783	555.6132	2.846744	0	23	893	539						Frog_fixed.avi	0
22775	1367	896.6106	533.1015	0.5813942	0.6260994	559.1965	3.061219	0	899.4785	538.4454	0.4200579	0.6104445	555.6144	2.811154	0	23	898	536						Frog_fixed.avi	0
22791	1368	896.3007	532.2796	0.5813057	0.6260437	559.1861	3.043975	0	898.1577	537.1214	0.4199807	0.6104039	555.6385	2.829934	0	23	897	535						Frog_fixed.avi	0
22808	1369	892.3411	536.935	0.5811911	0.6259751	559.1575	3.050239	0	896.2472	540.3168	0.4198928	0.6103417	555.679	2.829271	0	23	894	539						Frog_fixed.avi	0
22824	1370	885.8338	538.3578	0.5810506	0.6258947	559.178	3.046667	0	892.3616	530.8958	0.4197878	0.6102756	555.6731	2.818918	0	23	889	535						Frog_fixed.avi	0
22841	1371	895.6814	537.3174	0.5809815	0.6258267	559.2063	3.049106	0	894.9533	539.8431	0.4196614	0.6101785	555.7169	2.815298	0	23	895	539						Frog_fixed.avi	0
22858	1372	892.8382	541.7502	0.5808505	0.6256526	559.1684	3.076525	0	893.0566	532.9337	0.4195369	0.6100871	555.6767	2.833202	0	23	893	537						Frog_fixed.avi	0
22874	1373	891.5912	539.7331	0.5807028	0.6256068	559.1368	3.073099	0	899.12	537.8156	0.4194025	0.6100008	555.7186	2.840358	0	23	895	539						Frog_fixed.avi	0
22891	1374	890.377	533.3717	0.5805479	0.6255989	559.1758	3.048624	0	891.1033	539.4491	0.4192436	0.6099449	555.7911	2.869734	0	23	891	536						Frog_fixed.avi	0
22908	1375	888.9088	534.6231	0.5804569	0.6255505	559.137	3.046441	0	897.8016	539.7015	0.4191414	0.6098983	555.6662	2.834497	0	23	893	537						Frog_fixed.avi	0
22924	1376	892.0452	539.2759	0.5803869	0.6254843	559.0681	3.058578	0	888.8357	546.3165	0.4190608	0.609768	555.6306	2.864566	0	23	890	543						Frog_fixed.avi	0
22941	1377	890.6906	541.1537	0.5803674	0.6254144	559.0663	3.075537	0	892.2047	537.924	0.4190305	0.6096791	555.6154	2.848653	0	23	891	540						Frog_fixed.avi	0
22958	1378	893.227	534.1055	0.5804036	0.6252503	559.0288	3.064666	0	895.7617	540.8535	0.4190468	0.6095284	555.5762	2.862702	0	23	894	537						Frog_fixed.avi	0
22974	1379	894.5279	544.4384	0.580469	0.6250634	559.0534	3.073383	0	894.5843	547.2444	0.4191025	0.6093787	555.5005	2.875371	0	23	895	546						Frog_fixed.avi	0
22991	1380	891.7062	537.7526	0.5805368	0.6249378	558.8953	3.049614	0	889.8481	538.8482	0.4191549	0.6092767	555.4432	2.864879	0	23	891	538						Frog_fixed.avi	0
23008	1381	887.5598	545.2183	0.5806038	0.6247906	558.8209	3.05806	0	894.2097	535.4017	0.4191985	0.6091849	555.4417	2.862307	0	23	891	540						Frog_fixed.avi	0
23024	1382	891.9913	539.1183	0.5806621	0.6247699	558.7213	3.042911	0	899.8083	543.6179	0.4192488	0.6091855	555.3793	2.853765	0	23	896	541						Frog_fixed.avi	0
23041	1383	890.2482	541.6057	0.5807343	0.6248862	558.6953	3.047489	0	898.6878	533.2049	0.4193087	0.6093285	555.2192	2.854246	0	23	894	537						Frog_fixed.avi	0
23058	1384	892.098	534.188	0.5807865	0.6251377	558.637	3.054441	0	891.9493	545.8536	0.419337	0.6094853	555.1327	2.876337	0	23	892	540						Frog_fixed.avi	0
23074	1385	889.4681	537.9577	0.5808355	0.6253705	558.6423	3.044966	0	888.0203	552.7123	0.4193668	0.6096778	555.0978	2.883921	0	23	889	545						Frog_fixed.avi	0
23091	1386	889.0939	545.3913	0.5808812	0.6255287	558.65	3.064385	0	892.2152	540.5348	0.4194017	0.6098818	555.0256	2.865602	0	23	891	543						Frog_fixed.avi	0
23108	1387	893.1617	540.982	0.5809525	0.6257872	558.5367	3.03986	0	898.2017	544.3008	0.419441	0.610031	554.9582	2.858198	0	23	896	543						Frog_fixed.avi	0
23124	1388	888.5596	542.1555	0.5810072	0.6259534	558.5098	3.051976	0	900.4235	540.4602	0.4194821	0.6101597	554.9022	2.847178	0	23	894	541						Frog_fixed.avi	0
23141	1389	893.3652	539.0705	0.5810717	0.6260152	558.4925	3.031982	0	894.2001	550.2108	0.4195274	0.6101636	554.8641	2.845237	0	23	894	545						Frog_fixed.avi	0
23158	1390	895.035	535.239	0.5811151	0.6259297	558.3904	3.032416	0	894.3442	546.6928	0.419564	0.6100095	554.8539	2.860175	0	23	895	541						Frog_fixed.avi	0
23174	1391	888.6935	541.0063	0.5811573	0.6256329	558.3035	3.021422	0	891.6629	545.5955	0.419606	0.6097085	554.8699	2.842462	0	23	890	543						Frog_fixed.avi	0
23191	1392	890.113	538.6357	0.5811933	0.6253852	558.2375	3.020578	0	896.4395	536.1351	0.4196584	0.6092727	554.8171	2.847449	0	23	893	537						Frog_fixed.avi	0
23208	1393	888.1917	538.4585	0.5812072	0.6250724	558.1617	3.044418	0	890.8549	555.8984	0.4196804	0.6087222	554.7797	2.879268	0	23	890	547						Frog_fixed.avi	0
23224	1394	892.6141	533.5253	0.581269	0.6247718	558.3421	3.036629	0	892.0309	550.6431	0.4197278	0.6082222	554.7728	2.851085	0	23	892	542						Frog_fixed.avi	0
23241	1395	890.0159	537.4686	0.5813442	0.6245502	558.401	3.045444	0	897.1668	540.7933	0.4198257	0.6077915	554.8021	2.836012	0	23	894	539						Frog_fixed.avi	0
23258	1396	890.6882	538.3125	0.5814723	0.6242738	558.4355	3.021497	0	896.35	540.4418	0.4199502	0.6073434	554.8847	2.824204	0	23	894	539						Frog_fixed.avi	0
23274	1397	892.1455	536.9298	0.5815995	0.6240815	558.4208	3.019335	0	899.2914	545.0644	0.4200913	0.6070598	554.9789	2.830956	0	23	896	541						Frog_fixed.avi	0
23291	1398	887.8708	544.6784	0.5817507	0.6239894	558.431	3.007697	0	892.9473	537.4456	0.420259	0.6069253	554.9877	2.83895	0	23	890	541						Frog_fixed.avi	0
23308	1399	888.5206	534.5214	0.5818811	0.6239547	558.5928	2.995088	0	900.2474	538.3351	0.4204459	0.6068575	554.9885	2.833953	0	23	894	536						Frog_fixed.avi	0
23324	1400	892.1131	532.2001	0.5820063	0.6240025	558.6116	3.03578	0	895.7433	529.9635	0.4206049	0.6068011	555.1708	2.855037	0	23	894	531						Frog_fixed.avi	0
23341	1401	887.8588	529.7645	0.5821099	0.6242919	558.5815	3.001787	0	896.8012	525.7397	0.4207609	0.6070486	555.1463	2.821564	0	23	892	528						Frog_fixed.avi	0
23358	1402	886.5077	532.8026	0.5822343	0.6245977	558.7515	3.028027	0	898.4881	530.1943	0.4208652	0.6073073	555.2646	2.84024	0	23	892	531						Frog_fixed.avi	0
23374	1403	896.1772	533.3022	0.5823084	0.6247817	558.905	3.006728	0	899.4581	534.4646	0.4209726	0.6076745	555.4011	2.844629	0	23	898	534						Frog_fixed.avi	0
23391	1404	891.1201	524.4245	0.582405	0.6251553	559.0252	3.003552	0	896.6121	536.7554	0.4210571	0.6079193	555.4522	2.846074	0	23	894	531						Frog_fixed.avi	0
23407	1405	885.1019	526.9643	0.5824648	0.6253651	559.1272	3.000627	0	896.7239	533.4503	0.4211681	0.6081935	555.6264	2.824065	0	23	891	530						Frog_fixed.avi	0
23424	1406	885.169	533.6628	0.5825751	0.6255139	559.3272	3.040343	0	894.9373	527.9371	0.4212809	0.6083467	555.8824	2.817555	0	23	890	531						Frog_fixed.avi	0
23441	1407	895.9664	529.1295	0.5827201	0.6255531	559.3134	2.995976	0	896.2656	523.6212	0.4214627	0.6084132	555.8817	2.81856	0	23	896	526						Frog_fixed.avi	0
23457	1408	892.1746	533.312	0.5828454	0.625597	559.4836	2.992653	0	899.7902	527.4393	0.4216097	0.6083554	556.0121	2.818063	0	23	896	530						Frog_fixed.avi	0
23474	1409	890.1871	528.1556	0.5829521	0.625585	559.6056	2.997238	0	898.1202	519.73	0.421749	0.6082667	556.188	2.818614	0	23	894	524						Frog_fixed.avi	0
23491	1410	887.7201	541.3207	0.5830932	0.6255176	559.8282	3.020589	0	894.1047	527.7829	0.4218987	0.6080399	556.2435	2.811615	0	23	891	535						Frog_fixed.avi	0
23507	1411	888.1282	521.1531	0.5832012	0.62543	560.0107	2.988052	0	891.2188	533.9342	0.4220431	0.6078195	556.4198	2.816957	0	23	890	528						Frog_fixed.avi	0
23524	1412	890.2046	523.33	0.5833077	0.6252525	560.0895	2.976062	0	893.2725	535.5442	0.4221802	0.607566	556.6064	2.829218	0	23	892	529						Frog_fixed.avi	0
23541	1413	890.2001	524.7581	0.5833968	0.6250353	560.2361	2.97991	0	891.7079	534.5532	0.4223021	0.6072568	556.6689	2.818592	0	23	891	530						Frog_fixed.avi	0
23557	1414	890.382	538.6617	0.5834936	0.6247648	560.3846	2.996091	0	889.234	526.5834	0.4224185	0.6070281	556.9183	2.807692	0	23	890	533						Frog_fixed.avi	0
23574	1415	885.1102	486.9409	0.5835308	0.6243113	560.5058	3.024575	0	895.65	497.3048	0.422578	0.6062977	557.1268	2.806073	0	24	890	492						Frog_fixed.avi	0
23591	1416	890.9189	451.1367	0.5835016	0.6237956	560.7688	2.976492	0	899.6518	464.4	0.4227669	0.6056489	557.9046	2.780388	0	24	895	458						Frog_fixed.avi	0
23607	1417	898.7467	457.7289	0.583552	0.6235302	561.0804	2.987775	0	904.6499	469.0743	0.4227872	0.605512	558.1137	2.792156	0	24	902	463						Frog_fixed.avi	0
23624	1418	896.1829	450.3457	0.5835985	0.6231644	561.1986	2.97348	0	906.3712	473.3046	0.4228001	0.6051589	558.2265	2.812342	0	24	901	462						Frog_fixed.avi	0
23641	1419	899.0585	443.785	0.583553	0.6229322	561.2325	2.979889	0	906.7167	463.7278	0.4227739	0.604832	558.2908	2.775707	0	24	903	454						Frog_fixed.avi	0
23657	1420	899.5226	452.6147	0.5835199	0.6225961	561.3367	2.970731	0	903.8734	455.0887	0.4227336	0.604569	558.4169	2.763936	0	24	902	454						Frog_fixed.avi	0
23674	1421	895.6766	454.2755	0.583443	0.6222925	561.4791	2.973698	0	902.0446	466.2996	0.4226932	0.6042456	558.4777	2.79217	0	24	899	460						Frog_fixed.avi	0
23691	1422	897.6143	453.8317	0.5833924	0.6221329	561.6181	3.003949	0	901.6763	467.9308	0.4225849	0.6040294	558.6292	2.792679	0	24	900	461						Frog_fixed.avi	0
23707	1423	895.8563	449.3216	0.5833337	0.6219686	561.691	3.003827	0	894.403	463.8699	0.4225134	0.6039382	558.662	2.789246	0	24	895	457						Frog_fixed.avi	0
23724	1424	898.6541	452.9485	0.5832824	0.6218094	561.7604	3.002985	0	896.8123	465.2455	0.4224719	0.6037864	558.6387	2.793604	0	24	898	459						Frog_fixed.avi	0
23741	1425	900.4572	451.9375	0.5832448	0.6216452	561.7514	2.980628	0	899.4785	465.3402	0.4224308	0.6035693	558.6389	2.776896	0	24	900	459						Frog_fixed.avi	0
23757	1426	900.8222	462.957	0.5832115	0.6215182	561.7538	2.996392	0	901.7882	465.7463	0.4224093	0.6033722	558.6465	2.782966	0	24	901	464						Frog_fixed.avi	0
23774	1427	896.4208	456.2775	0.5832028	0.6213853	561.7904	3.00015	0	891.0001	468.9974	0.4223972	0.6031653	558.6725	2.79887	0	24	894	463						Frog_fixed.avi	0
23791	1428	895.8134	452.8544	0.583196	0.6211912	561.7825	2.985712	0	895.6684	465.8787	0.4223925	0.6029488	558.6181	2.799423	0	24	896	459						Frog_fixed.avi	0
23807	1429	898.329	455.2582	0.5832278	0.6209378	561.7249	2.998818	0	895.2185	469.2106	0.4224204	0.6025944	558.5897	2.796499	0	24	897	462						Frog_fixed.avi	0
23824	1430	899.1641	455.4256	0.5833014	0.6206968	561.6987	2.987566	0	901.1166	466.7573	0.4224633	0.6023341	558.5315	2.781214	0	24	900	461						Frog_fixed.avi	0
23841	1431	904.4333	451.843	0.5833912	0.6205078	561.6534	2.984964	0	894.3041	465.6712	0.4225285	0.6020529	558.4824	2.787206	0	24	899	459						Frog_fixed.avi	0
23857	1432	898.4176	450.1078	0.5834556	0.6203085	561.4755	2.991764	0	898.829	472.1177	0.4226131	0.6017833	558.3892	2.804111	0	24	899	461						Frog_fixed.avi	0
23874	1433	900.0304	458.2415	0.5835475	0.6201278	561.1945	3.005195	0	898.7686	462.1472	0.4227344	0.6015887	558.2787	2.78319	0	24	899	460						Frog_fixed.avi	0
23891	1434	893.7375	454.6079	0.5837036	0.6199571	561.1082	2.990667	0	901.1989	458.9246	0.4228324	0.6014346	558.1777	2.809977	0	24	897	457						Frog_fixed.avi	0
23907	1435	893.7739	449.3085	0.5838737	0.6198576	561.0195	2.992596	0	898.1719	467.8907	0.4229568	0.6011924	557.936	2.783021	0	24	896	459						Frog_fixed.avi	0
23924	1436	890.6943	452.5106	0.5840505	0.6197386	560.7462	3.001518	0	893.2034	469.1274	0.4231189	0.600987	557.6417	2.81506	0	24	892	461						Frog_fixed.avi	0
23941	1437	892.2147	457.1609	0.5842515	0.6194898	560.6271	2.999337	0	893.295	467.8371	0.4232787	0.6007511	557.556	2.804917	0	24	893	462						Frog_fixed.avi	0
23957	1438	899.5383	453.387	0.5844769	0.61913	560.3894	2.986355	0	899.5641	466.1	0.4234616	0.6004068	557.4216	2.801538	0	24	900	460						Frog_fixed.avi	0
23974	1439	891.7976	450.4642	0.5846729	0.6188796	560.1678	3.005757	0	897.4392	472.5215	0.4236249	0.5999798	557.088	2.815321	0	24	895	461						Frog_fixed.avi	0
23990	1440	897.5986	450.4695	0.5849313	0.6185006	559.9042	3.024616	0	892.8661	468.4673	0.4237876	0.5995384	556.8169	2.817564	0	24	895	459						Frog_fixed.avi	0
24007	1441	889.9474	452.1628	0.5851579	0.6181926	559.7932	3.038124	0	895.5939	459.2706	0.4239957	0.5991334	556.6332	2.79807	0	24	893	456						Frog_fixed.avi	0
24024	1442	890.6287	449.2619	0.5854307	0.6179924	559.524	3.01379	0	893.6618	466.4582	0.4242053	0.5987813	556.5153	2.791012	0	24	892	458						Frog_fixed.avi	0
24040	1443	894.3423	453.4265	0.5857175	0.6179403	559.3359	3.001833	0	891.9775	471.1497	0.4244508	0.5985772	556.1567	2.80938	0	24	893	462						Frog_fixed.avi	0
24057	1444	895.7972	452.4621	0.5860454	0.6179967	559.1357	2.995292	0	907.0023	461.9731	0.4247451	0.5985458	556.1102	2.778784	0	24	901	457						Frog_fixed.avi	0
24074	1445	888.8483	450.4739	0.5863619	0.6181532	558.8969	2.973944	0	891.1071	467.2287	0.4250659	0.5985761	555.8546	2.778758	0	24	890	459						Frog_fixed.avi	0
24090	1446	891.2516	459.8824	0.5867747	0.6182924	558.7664	2.990284	0	892.3817	468.4665	0.4254336	0.5987019	555.6267	2.783081	0	24	892	464						Frog_fixed.avi	0
24107	1447	893.2234	457.193	0.5871873	0.6186275	558.7022	2.991102	0	896.4804	461.8026	0.425816	0.5989611	555.5641	2.767863	0	24	895	459						Frog_fixed.avi	0
24124	1448	893.6752	450.2718	0.587558	0.6189594	558.5863	2.964293	0	895.3911	469.3315	0.4261667	0.5991421	555.2628	2.759954	0	24	895	460						Frog_fixed.avi	0
24140	1449	891.9716	459.5848	0.5878927	0.6192794	558.377	2.996133	0	889.9341	471.2149	0.4264877	0.5993968	555.2095	2.779888	0	24	891	465						Frog_fixed.avi	0
24157	1450	889.7012	454.444	0.5882407	0.6197312	558.4362	2.970533	0	891.9556	463.7016	0.4268338	0.5997602	555.1791	2.756979	0	24	891	459						Frog_fixed.avi	0
24174	1451	891.4204	457.14	0.5885618	0.620048	558.3312	2.958314	0	889.5361	468.5759	0.4271234	0.5999544	554.8851	2.745563	0	24	890	463						Frog_fixed.avi	0
24190	1452	888.9083	460.193	0.5888487	0.6203646	558.2418	2.965766	0	887.6953	465.5959	0.4274203	0.6001116	554.996	2.769848	0	24	888	463						Frog_fixed.avi	0
24207	1453	889.6635	450.7122	0.5891452	0.6205585	558.1866	2.957956	0	891.4722	469.5063	0.4277047	0.6002117	554.7222	2.74439	0	24	891	460						Frog_fixed.avi	0
24224	1454	886.1828	462.861	0.5894164	0.6206504	557.9291	2.970522	0	886.4692	470.3719	0.4280145	0.6002245	554.7635	2.76561	0	24	886	467						Frog_fixed.avi	0
24240	1455	888.072	458.614	0.5897545	0.620653	558.0274	2.973067	0	887.0548	466.4444	0.4282848	0.6001337	554.6366	2.71704	0	24	888	463						Frog_fixed.avi	0
24257	1456	888.7307	450.7254	0.5899844	0.6205953	557.7793	2.938916	0	888.2916	469.5392	0.4285999	0.6000168	554.5079	2.741099	0	24	889	460						Frog_fixed.avi	0
24274	1457	846.4826	515.264	0.5904818	0.6207592	557.7249	2.96534	0	854.5323	508.4053	0.4290719	0.600376	553.986	2.721184	0	25	851	512						Frog_fixed.avi	0
24290	1458	864.394	500.7116	0.5907656	0.6206653	557.6993	2.941584	0	855.2671	507.1171	0.4293509	0.6001889	553.9283	2.73375	0	25	860	504						Frog_fixed.avi	0
24307	1459	849.6744	517.8229	0.591046	0.6203274	557.7646	2.938318	0	848.048	514.8721	0.4296151	0.5998377	553.8375	2.734076	0	25	849	516						Frog_fixed.avi	0
24323	1460	852.8508	519.1278	0.5913015	0.6199496	557.6052	2.947868	0	845.8606	511.5416	0.4298311	0.5995113	553.8966	2.738128	0	25	849	515						Frog_fixed.avi	0
24340	1461	858.3662	519.9479	0.591507	0.619727	557.6672	2.94036	0	851.3392	519.062	0.4300359	0.5991588	553.7498	2.730595	0	25	855	520						Frog_fixed.avi	0
24357	1462	857.3101	517.5845	0.5916483	0.6194513	557.4391	2.929255	0	845.6738	522.9725	0.4301634	0.5989367	553.7048	2.750486	0	25	851	520						Frog_fixed.avi	0
24373	1463	854.7827	524.4005	0.5917922	0.6193274	557.4197	2.949884	0	848.8647	516.2692	0.4302799	0.5987353	553.6923	2.739496	0	25	852	520						Frog_fixed.avi	0
24390	1464	859.9484	519.1395	0.5919194	0.6192976	557.4494	2.946117	0	852.2877	512.147	0.4303928	0.5986506	553.583	2.736717	0	25	856	516						Frog_fixed.avi	0
24407	1465	858.876	517.0262	0.5920568	0.6193053	557.3837	2.949502	0	849.5797	515.55	0.4305005	0.5986332	553.54	2.728247	0	25	854	516						Frog_fixed.avi	0
24423	1466	856.7648	516.803	0.5921344	0.6192836	557.2283	2.9167	0	850.7699	514.0514	0.4306079	0.5986167	553.4488	2.740859	0	25	854	515						Frog_fixed.avi	0
24440	1467	855.0897	510.7078	0.5922134	0.6192205	557.0745	2.937798	0	848.2368	521.6118	0.4306705	0.5984979	553.3671	2.731233	0	25	852	516						Frog_fixed.avi	0
24457	1468	856.6476	510.479	0.5923056	0.6190534	557.0447	2.932103	0	854.0657	519.0799	0.4307383	0.5983183	553.2018	2.765585	0	25	855	515						Frog_fixed.avi	0
24473	1469	848.0261	512.0341	0.5923437	0.6188581	557.0464	2.950315	0	846.327	508.8632	0.4307639	0.5980552	553.1597	2.72569	0	25	847	510						Frog_fixed.avi	0
24490	1470	858.8033	514.9481	0.5924152	0.6184919	556.8137	2.956435	0	850.2426	518.6743	0.4307749	0.5976546	553.0189	2.749567	0	25	855	517						Frog_fixed.avi	0
24507	1471	855.3889	510.9503	0.592429	0.6182616	556.6831	2.955816	0	851.1053	512.0324	0.4307505	0.5973545	552.919	2.744188	0	25	853	511						Frog_fixed.avi	0
24523	1472	852.9108	509.8958	0.5924104	0.6180458	556.5808	2.942111	0	847.2234	511.0872	0.4306888	0.5969708	552.8793	2.749159	0	25	850	510						Frog_fixed.avi	0
24540	1473	851.4937	524.725	0.5923866	0.6176944	556.4075	2.955882	0	844.5177	517.4253	0.4306432	0.5966108	552.6356	2.768899	0	25	848	521						Frog_fixed.avi	0
24557	1474	856.4733	514.3005	0.5923531	0.6175265	556.2405	2.96678	0	847.5311	516.3251	0.4305607	0.5964032	552.5599	2.758277	0	25	852	515						Frog_fixed.avi	0
24573	1475	854.7175	505.3315	0.5923256	0.6174782	556.2126	2.946249	0	843.7344	522.6631	0.430489	0.596244	552.4326	2.761126	0	25	849	514						Frog_fixed.avi	0
24590	1476	850.6783	509.0139	0.5922933	0.6174464	556.0766	2.947582	0	845.5225	518.4121	0.4304295	0.5961949	552.2502	2.762631	0	25	848	514						Frog_fixed.avi	0
24607	1477	850.4792	513.6525	0.5922434	0.6174265	555.9426	2.957193	0	846.5645	516.7913	0.4303477	0.5961763	552.1061	2.763874	0	25	849	515						Frog_fixed.avi	0
24623	1478	848.5792	527.2431	0.5921888	0.6174261	555.8248	2.969592	0	842.132	512.4276	0.4302416	0.5961912	551.9191	2.749866	0	25	845	520						Frog_fixed.avi	0
24640	1479	851.2433	523.4322	0.5921172	0.6174185	555.6324	2.968349	0	842.9699	517.7592	0.4301301	0.5962306	551.7592	2.764687	0	25	847	521						Frog_fixed.avi	0
24657	1480	851.4771	518.9241	0.5920114	0.6173995	555.5626	2.974157	0	847.7825	514.5934	0.4299749	0.5962724	551.7021	2.749656	0	25	850	517						Frog_fixed.avi	0
24673	1481	847.8705	517.901	0.591881	0.6174101	555.3335	2.956463	0	842.8298	523.532	0.4298152	0.596401	551.447	2.771209	0	25	845	521						Frog_fixed.avi	0
24690	1482	848.7745	521.2305	0.5917196	0.6174608	555.1832	2.978565	0	836.3088	527.1667	0.4296188	0.5965359	551.2913	2.798092	0	25	843	524						Frog_fixed.avi	0
24707	1483	853.6796	520.8772	0.5915406	0.6176257	554.9897	2.958754	0	836.0608	528.4512	0.4294188	0.5967597	551.1253	2.762729	0	25	845	525						Frog_fixed.avi	0
24723	1484	845.22	523.6965	0.5913671	0.6179424	555.0231	2.966969	0	844.7411	513.6192	0.4291981	0.5971356	551.0423	2.74497	0	25	845	519						Frog_fixed.avi	0
24740	1485	844.6882	518.3706	0.5911504	0.6183105	554.8641	2.94732	0	841.4287	523.0044	0.428966	0.5976158	550.8584	2.767423	0	25	843	521						Frog_fixed.avi	0
24757	1486	848.6243	516.3005	0.5909978	0.6188489	554.8041	2.955936	0	837.1128	526.049	0.4287734	0.5982403	550.7877	2.751853	0	25	843	521						Frog_fixed.avi	0
24773	1487	841.2042	527.3749	0.5908847	0.6193327	554.7832	2.970782	0	838.0755	525.2422	0.4286533	0.598939	550.6786	2.752527	0	25	840	526						Frog_fixed.avi	0
24790	1488	837.919	521.6376	0.5908146	0.6198497	554.6685	2.969573	0	836.5782	527.4294	0.4285933	0.5995924	550.5185	2.769528	0	25	837	525						Frog_fixed.avi	0
24807	1489	836.641	525.0942	0.5907859	0.6203489	554.5707	2.96439	0	839.5734	524.8496	0.4285621	0.6001142	550.4279	2.738775	0	25	838	525						Frog_fixed.avi	0
24823	1490	843.6967	526.0648	0.5907801	0.620681	554.5945	2.967522	0	840.488	519.8119	0.4285648	0.6006094	550.3522	2.733589	0	25	842	523						Frog_fixed.avi	0
24840	1491	837.7417	528.2391	0.5907434	0.6209381	554.5267	2.961897	0	831.2543	536.931	0.4285448	0.6009066	550.3221	2.773707	0	25	834	533						Frog_fixed.avi	0
24857	1492	842.9001	522.1818	0.5906664	0.621204	554.4494	2.955782	0	833.3196	524.1512	0.4284984	0.6012453	550.2215	2.730647	0	25	838	523						Frog_fixed.avi	0
24873	1493	842.172	518.7492	0.5905651	0.6213413	554.572	2.950415	0	833.999	521.0168	0.4283816	0.6014107	550.2917	2.742302	0	25	838	520						Frog_fixed.avi	0
24890	1494	844.7161	519.7029	0.5903736	0.6214352	554.674	2.96801	0	836.7353	525.8191	0.4282108	0.6015412	550.3249	2.744578	0	25	841	523						Frog_fixed.avi	0
24906	1495	844.2245	516.1102	0.5901465	0.6214672	554.6131	2.938499	0	834.0568	529.2095	0.4280148	0.6016483	550.3391	2.748824	0	25	839	523						Frog_fixed.avi	0
24923	1496	843.0744	521.9648	0.5898589	0.621489	554.8392	2.950022	0	831.0375	524.9673	0.4277257	0.6017551	550.4731	2.747979	0	25	837	523						Frog_fixed.avi	0
24940	1497	843.3668	523.428	0.5895556	0.6214875	554.8541	2.971899	0	833.9065	532.6489	0.4274361	0.6019095	550.5151	2.747646	0	25	839	528						Frog_fixed.avi	0
24956	1498	843.1918	520.4839	0.5892133	0.6214641	554.9493	2.948328	0	837.3584	516.4889	0.4271191	0.6020559	550.6445	2.732139	0	25	840	518						Frog_fixed.avi	0
24973	1499	844.446	519.5219	0.5888501	0.6214043	555.0895	2.952211	0	836.2258	524.0008	0.4267707	0.602121	550.8228	2.750768	0	25	840	522						Frog_fixed.avi	0
24990	1500	845.5756	518.7578	0.5884853	0.6212864	555.2878	2.967345	0	836.3398	523.1375	0.4264289	0.6021508	550.9323	2.732929	0	25	841	521						Frog_fixed.avi	0
25006	1501	846.8609	518.493	0.588097	0.6211738	555.2584	2.963348	0	835.1082	517.1162	0.4260952	0.6021493	551.1197	2.731652	0	25	841	518						Frog_fixed.avi	0
25023	1502	846.7675	517.7916	0.5878109	0.6210365	555.5254	2.952337	0	837.2952	519.8425	0.4258004	0.6021573	551.298	2.731034	0	25	842	519						Frog_fixed.avi	0
25040	1503	846.1854	515.7017	0.587513	0.6209526	555.6168	2.94159	0	843.9503	529.3868	0.4255653	0.6021777	551.493	2.761846	0	25	845	523						Frog_fixed.avi	0
25056	1504	848.0764	523.0336	0.5873127	0.6208785	555.8941	2.95861	0	838.8965	519.3317	0.4253533	0.6022257	551.7084	2.741268	0	25	843	521						Frog_fixed.avi	0
25073	1505	846.0493	522.5586	0.587072	0.6207935	556.0475	2.936954	0	833.5834	525.3987	0.4251528	0.6022701	551.9067	2.745268	0	25	840	524						Frog_fixed.avi	0
25090	1506	850.8617	522.3636	0.586886	0.6207548	556.2551	2.960531	0	833.7155	522.8915	0.4249903	0.6022573	552.1531	2.755897	0	25	842	523						Frog_fixed.avi	0
25106	1507	846.6664	523.223	0.5867054	0.6206633	556.5088	2.965662	0	835.2522	526.5587	0.4248503	0.6022432	552.4149	2.760114	0	25	841	525						Frog_fixed.avi	0
25123	1508	847.7616	515.4443	0.5865242	0.6206514	556.7275	2.950966	0	838.835	516.3886	0.4247021	0.6022449	552.7141	2.748825	0	25	843	516						Frog_fixed.avi	0
25140	1509	843.6103	516.7806	0.5863243	0.6206197	557.0136	2.968482	0	835.2683	523.5868	0.4245709	0.6022455	552.9167	2.747917	0	25	839	520						Frog_fixed.avi	0
25156	1510	851.3881	515.9681	0.5861673	0.6205746	557.2957	2.969383	0	842.3205	519.4836	0.4244522	0.6022181	553.1854	2.744148	0	25	847	518						Frog_fixed.avi	0
25173	1511	854.1485	515.9148	0.5860343	0.6205172	557.6102	2.971367	0	841.0717	520.8905	0.4243627	0.6021606	553.3402	2.752505	0	25	848	518						Frog_fixed.avi	0
25190	1512	857.8971	516.4672	0.5859513	0.6203707	557.863	2.978696	0	839.1965	522.6227	0.424318	0.6020408	553.7129	2.778566	0	25	849	520						Frog_fixed.avi	0
25206	1513	850.8158	522.718	0.5859032	0.6200865	558.1052	2.960304	0	837.6545	516.8483	0.4243248	0.6018254	553.9028	2.750156	0	25	844	520						Frog_fixed.avi	0
25223	1514	855.0903	522.7232	0.5858873	0.6198791	558.264	2.958172	0	842.3685	516.7557	0.4243453	0.6015523	554.1221	2.743498	0	25	849	520						Frog_fixed.avi	0
25240	1515	862.5922	502.0964	0.5858988	0.6197029	558.5406	2.953984	0	845.5848	515.9161	0.4244016	0.6013373	554.3769	2.776763	0	25	854	509						Frog_fixed.avi	0
25256	1516	853.9274	515.0048	0.585882	0.6194975	558.8784	2.976541	0	845.8072	519.4109	0.424434	0.6011071	554.5983	2.757399	0	25	850	517						Frog_fixed.avi	0
25273	1517	859.4583	507.9896	0.5858482	0.6193811	559.0164	2.987316	0	850.83	520.4688	0.4244444	0.6009709	554.8188	2.753334	0	25	855	514						Frog_fixed.avi	0
25290	1518	862.6282	513.1857	0.5857916	0.6192718	559.1515	2.973979	0	853.4937	514.6974	0.4244249	0.6008581	555.0286	2.735382	0	25	858	514						Frog_fixed.avi	0
25306	1519	860.2112	517.5404	0.5857083	0.6191776	559.2715	2.956599	0	851.8813	519.0872	0.4243927	0.600809	555.2493	2.776464	0	25	856	518						Frog_fixed.avi	0
25323	1520	861.2899	516.8935	0.585635	0.6191697	559.3883	2.973707	0	855.2325	514.4806	0.424345	0.6008191	555.4333	2.780623	0	25	858	516						Frog_fixed.avi	0
25340	1521	866.3304	518.2076	0.5855709	0.6191902	559.6078	2.986687	0	854.8615	512.2323	0.4243369	0.6008682	555.6308	2.769195	0	25	861	515						Frog_fixed.avi	0
25356	1522	861.8718	507.997	0.5855671	0.6192075	559.7422	2.981247	0	861.2519	510.2944	0.4243513	0.6009392	555.8034	2.77438	0	25	862	509						Frog_fixed.avi	0
25373	1523	863.1066	507.2317	0.5856248	0.6193065	559.8679	3.015857	0	857.7699	509.5027	0.4244214	0.6009717	555.8839	2.782061	0	25	860	508						Frog_fixed.avi	0
25390	1524	875.1411	503.9356	0.5857418	0.6192865	559.9691	3.009279	0	864.2005	511.794	0.4245535	0.6010004	556.0389	2.769473	0	25	870	508						Frog_fixed.avi	0
25406	1525	870.2935	513.4857	0.5858075	0.6192504	559.8755	3.02205	0	873.3584	514.5665	0.4246611	0.6009746	556.0853	2.797593	0	26	872	514						Frog_fixed.avi	0
25423	1526	907.6949	521.4422	0.5857095	0.6192493	560.1899	3.012086	0	911.4847	519.2554	0.4246968	0.6008388	556.535	2.792058	0	26	910	520						Frog_fixed.avi	0
25440	1527	895.98	523.4366	0.5860336	0.6191784	560.0628	3.025088	0	895.9976	519.9702	0.4250067	0.6007094	556.4529	2.819483	0	26	896	522						Frog_fixed.avi	0
25456	1528	899.8095	521.4494	0.5862727	0.6191514	560.0983	3.026517	0	901.3148	518.4489	0.4252574	0.600592	556.6488	2.826797	0	26	901	520						Frog_fixed.avi	0
25473	1529	900.4353	523.0281	0.5865687	0.6191409	560.2323	3.041613	0	898.027	510.4191	0.4255862	0.6004799	556.639	2.810912	0	26	899	517						Frog_fixed.avi	0
25489	1530	906.1213	520.515	0.5868627	0.6191346	560.2554	3.038616	0	903.7617	517.9148	0.425884	0.6003171	556.7957	2.824049	0	26	905	519						Frog_fixed.avi	0
25506	1531	898.4252	521.5955	0.5871391	0.6191416	560.3727	3.069788	0	896.7944	520.0999	0.4261986	0.6002071	556.7586	2.826514	0	26	898	521						Frog_fixed.avi	0
25523	1532	901.908	523.3738	0.5874615	0.6191214	560.3431	3.090099	0	904.1029	513.7712	0.4265445	0.6000692	556.8658	2.824163	0	26	903	519						Frog_fixed.avi	0
25539	1533	898.6292	512.9081	0.5877447	0.6191604	560.42	3.092264	0	898.6799	513.9847	0.4268643	0.600032	556.9062	2.817061	0	26	899	513						Frog_fixed.avi	0
25556	1534	903.9586	512.9272	0.5880988	0.6193086	560.4055	3.085149	0	897.6105	518.2971	0.4271901	0.5999936	556.8707	2.832491	0	26	901	516						Frog_fixed.avi	0
25573	1535	903.23	521.8064	0.5883956	0.6194581	560.5234	3.089357	0	909.5002	510.2578	0.4275373	0.6000373	556.9276	2.828079	0	26	906	516						Frog_fixed.avi	0
25589	1536	901.7878	516.8646	0.5886882	0.6196563	560.4773	3.086334	0	897.7258	523.925	0.4278413	0.6001972	556.9636	2.853487	0	26	900	520						Frog_fixed.avi	0
25606	1537	899.6072	514.2678	0.589017	0.619842	560.4047	3.098994	0	895.4717	518.2717	0.4281318	0.6003366	556.9424	2.846325	0	26	898	516						Frog_fixed.avi	0
25623	1538	893.8663	513.5258	0.5892552	0.6198946	560.6193	3.091243	0	895.6742	514.2748	0.428375	0.6004609	557.0263	2.857108	0	26	895	514						Frog_fixed.avi	0
25639	1539	901.4878	518.2019	0.5894623	0.6199119	560.5161	3.125379	0	902.2535	512.3008	0.428575	0.6004807	556.9884	2.850088	0	26	902	515						Frog_fixed.avi	0
25656	1540	901.1151	511.2904	0.5896091	0.6199114	560.5409	3.116406	0	896.233	513.5557	0.4287253	0.6004732	557.0477	2.861124	0	26	899	512						Frog_fixed.avi	0
25673	1541	901.3762	514.5106	0.589743	0.6198957	560.665	3.130147	0	896.215	516.7506	0.4288643	0.600454	557.1699	2.868216	0	26	899	516						Frog_fixed.avi	0
25689	1542	897.051	514.0588	0.5898894	0.6198986	560.6092	3.116265	0	897.5448	515.9	0.4290089	0.6004271	557.101	2.846943	0	26	897	515						Frog_fixed.avi	0
25706	1543	900.7753	507.9124	0.5899683	0.6198837	560.6019	3.120117	0	900.011	523.173	0.4291025	0.6003684	557.155	2.869336	0	26	900	516						Frog_fixed.avi	0
25723	1544	900.9141	513.7454	0.5900556	0.6198757	560.6896	3.143463	0	896.7221	517.9996	0.42919	0.6003436	557.2229	2.869288	0	26	899	516						Frog_fixed.avi	0
25739	1545	895.2869	515.5875	0.5901228	0.6199111	560.6859	3.148683	0	897.2095	522.7474	0.4292932	0.6003502	557.3253	2.885754	0	26	896	519						Frog_fixed.avi	0
25756	1546	896.7266	519.0723	0.5902223	0.6199961	560.8663	3.144299	0	894.8211	516.3656	0.429382	0.6003788	557.4072	2.870937	0	26	896	518						Frog_fixed.avi	0
25773	1547	894.04	513.6991	0.5903038	0.620128	560.9898	3.149761	0	897.777	516.8147	0.4295022	0.6003981	557.4323	2.864131	0	26	896	515						Frog_fixed.avi	0
25789	1548	898.1656	511.9369	0.5904096	0.6201832	561.0311	3.133941	0	896.1091	510.5712	0.4296109	0.6004235	557.4946	2.854625	0	26	897	511						Frog_fixed.avi	0
25806	1549	900.751	507.6133	0.5905091	0.62025	561.0505	3.144564	0	895.6168	515.7565	0.4297498	0.600369	557.5478	2.875261	0	26	898	512						Frog_fixed.avi	0
25823	1550	898.0984	509.0326	0.5906082	0.6203042	560.9749	3.137809	0	894.0696	516.3695	0.4298743	0.6003746	557.6107	2.87728	0	26	896	513						Frog_fixed.avi	0
25839	1551	895.0591	518.4338	0.5907482	0.6203291	561.0823	3.142814	0	894.0806	513.8962	0.4299996	0.6003674	557.6611	2.86249	0	26	895	516						Frog_fixed.avi	0
25856	1552	895.8975	506.9801	0.5908394	0.6203283	561.3274	3.122589	0	889.3983	506.9819	0.4301437	0.6003493	557.6539	2.862036	0	26	893	507						Frog_fixed.avi	0
25873	1553	890.0463	513.5222	0.5909276	0.6203317	561.4387	3.140019	0	898.6072	517.3084	0.4302416	0.6003199	557.6875	2.864765	0	26	894	515						Frog_fixed.avi	0
25889	1554	891.9907	511.7706	0.5909823	0.6203317	561.3596	3.126713	0	898.131	508.979	0.4302997	0.6002923	557.731	2.839745	0	26	895	510						Frog_fixed.avi	0
25906	1555	893.2868	509.6254	0.5909747	0.6202902	561.3967	3.124106	0	894.3906	514.7883	0.4303049	0.600274	557.7845	2.864503	0	26	894	512						Frog_fixed.avi	0
25923	1556	890.7511	516.5494	0.5909082	0.620232	561.5745	3.127041	0	896.0859	520.5714	0.4302582	0.6002419	557.8216	2.841929	0	26	893	519						Frog_fixed.avi	0
25939	1557	895.4354	511.7487	0.5908278	0.6202057	561.4999	3.133134	0	894.5255	521.665	0.4301694	0.6002089	557.8275	2.868977	0	26	895	517						Frog_fixed.avi	0
25956	1558	896.3339	513.0876	0.59073	0.6201651	561.4246	3.146599	0	897.6804	522.0635	0.4300734	0.600217	557.8469	2.875876	0	26	897	518						Frog_fixed.avi	0
25973	1559	897.5958	511.5541	0.5906395	0.6201023	561.4595	3.128987	0	893.872	523.3671	0.4299756	0.6001991	557.9196	2.847711	0	26	896	517						Frog_fixed.avi	0
25989	1560	889.3929	520.0239	0.5905955	0.6200611	561.4327	3.132385	0	890.0782	516.5028	0.4299304	0.6001908	557.8691	2.859374	0	26	890	518						Frog_fixed.avi	0
26006	1561	889.3995	524.4443	0.5905828	0.6199453	561.3574	3.127239	0	890.8802	523.4039	0.429934	0.6001714	557.855	2.861332	0	26	890	524						Frog_fixed.avi	0
26023	1562	899.0598	514.2256	0.5906348	0.6198756	561.4204	3.111564	0	887.2289	525.2952	0.4299645	0.6000815	557.8028	2.836869	0	26	893	520						Frog_fixed.avi	0
26039	1563	888.8523	513.7457	0.5906892	0.619724	561.3712	3.105161	0	889.5995	516.4114	0.4300393	0.5999971	557.6849	2.832061	0	26	889	515						Frog_fixed.avi	0
26056	1564	895.1232	515.2618	0.5907282	0.6194887	561.384	3.104868	0	893.8604	519.9828	0.4300801	0.5998863	557.6722	2.851291	0	26	894	518						Frog_fixed.avi	0
26072	1565	893.1494	518.1713	0.5907334	0.6191551	561.3677	3.096019	0	890.4199	525.2269	0.4300708	0.5997572	557.603	2.861114	0	26	892	522						Frog_fixed.avi	0
26089	1566	891.0584	520.1727	0.5907077	0.6190051	561.252	3.09575	0	895.4034	522.623	0.4300086	0.5996383	557.5552	2.84501	0	26	893	521						Frog_fixed.avi	0
26106	1567	891.6191	515.6566	0.5906032	0.6188716	561.1205	3.096978	0	886.6241	524.1019	0.4298847	0.5995261	557.5669	2.847991	0	26	889	520						Frog_fixed.avi	0
26122	1568	891.834	514.2537	0.5904992	0.6187764	561.1995	3.084275	0	890.34	521.4562	0.4297366	0.5994518	557.4004	2.857549	0	26	891	518						Frog_fixed.avi	0
26139	1569	887.7674	526.9126	0.5903309	0.6187347	561.2256	3.117063	0	890.7167	526.1951	0.4295703	0.5994302	557.2493	2.862351	0	26	889	527						Frog_fixed.avi	0
26156	1570	888.8182	524.1522	0.5902231	0.6187463	561.0032	3.099467	0	890.8032	521.96	0.429416	0.5994813	557.2734	2.848988	0	26	890	523						Frog_fixed.avi	0
26172	1571	889.1973	517.3182	0.5901353	0.6187899	560.8058	3.110484	0	892.1716	520.4039	0.429322	0.599624	557.1835	2.854967	0	26	891	519						Frog_fixed.avi	0
26189	1572	894.5106	515.6111	0.5901068	0.618867	560.7702	3.109095	0	888.5137	531.7798	0.4292603	0.5997616	557.0063	2.870613	0	26	892	524						Frog_fixed.avi	0
26206	1573	882.905	539.487	0.5900776	0.6190891	560.7222	3.084654	0	881.8715	549.0587	0.4292334	0.6000434	556.8448	2.856345	0	26	882	544						Frog_fixed.avi	0
26222	1574	883.802	547.5782	0.5900018	0.6191601	560.6761	3.10899	0	888.6134	531.6181	0.4291339	0.600177	556.7314	2.845583	0	26	886	540						Frog_fixed.avi	0
26239	1575	885.8663	537.2853	0.5898741	0.619304	560.5413	3.066313	0	896.3973	541.2542	0.4289846	0.6002244	556.636	2.866922	0	26	891	539						Frog_fixed.avi	0
26256	1576	887.2419	541.0052	0.5896805	0.6194653	560.4762	3.086771	0	888.4272	541.3889	0.428755	0.6002635	556.5975	2.859575	0	26	888	541						Frog_fixed.avi	0
26272	1577	888.103	529.9958	0.5895185	0.6195531	560.3486	3.105489	0	894.9618	532.3052	0.4285499	0.6002585	556.4676	2.846376	0	26	892	531						Frog_fixed.avi	0
26289	1578	885.9178	535.8601	0.5892728	0.6195669	560.1758	3.094419	0	892.4999	536.8713	0.4283163	0.6002625	556.3063	2.858001	0	26	889	536						Frog_fixed.avi	0
26306	1579	890.9848	537.5775	0.5890927	0.6195757	560.2405	3.073113	0	893.5598	536.7085	0.4280818	0.6002552	556.2872	2.843047	0	26	892	537						Frog_fixed.avi	0
26322	1580	890.4416	534.6254	0.5888862	0.6195473	560.0637	3.089036	0	897.1246	541.571	0.4278683	0.6002842	556.1736	2.841791	0	26	894	538						Frog_fixed.avi	0
26339	1581	887.6097	539.3114	0.5887519	0.6194991	560.0172	3.076362	0	894.0507	534.9969	0.4276858	0.6003118	556.1854	2.820048	0	26	891	537						Frog_fixed.avi	0
26356	1582	889.205	539.6816	0.5886562	0.6194423	559.9459	3.06676	0	892.7163	528.5056	0.4275683	0.6003567	555.9996	2.829979	0	26	891	534						Frog_fixed.avi	0
26372	1583	888.3841	542.9819	0.5885161	0.619379	559.85	3.073503	0	890.5591	540.5128	0.4274301	0.6004376	555.8636	2.827828	0	26	889	542						Frog_fixed.avi	0
26389	1584	893.4867	531.165	0.5884007	0.6193256	559.6583	3.080239	0	892.9807	542.3586	0.4273074	0.6005033	555.8347	2.824502	0	26	893	537						Frog_fixed.avi	0
26406	1585	893.7051	531.3073	0.5882933	0.6192489	559.6402	3.056269	0	892.0818	533.2543	0.4271531	0.6005422	555.7878	2.831244	0	26	893	532						Frog_fixed.avi	0
26422	1586	892.8397	536.186	0.5881758	0.6191422	559.5668	3.055733	0	894.6514	529.1041	0.4270169	0.6006079	555.6475	2.825628	0	26	894	533						Frog_fixed.avi	0
26439	1587	890.0829	537.1094	0.5880339	0.6191283	559.5499	3.064826	0	901.0081	532.054	0.4268946	0.6006638	555.5707	2.808387	0	26	896	535						Frog_fixed.avi	0
26456	1588	891.1476	533.5188	0.5879115	0.6191492	559.4005	3.076355	0	889.8691	543.4684	0.4267485	0.600728	555.5078	2.828944	0	26	891	538						Frog_fixed.avi	0
26472	1589	892.9477	535.5822	0.5878049	0.619165	559.3539	3.034639	0	889.2951	537.306	0.4266042	0.6007842	555.523	2.83465	0	26	891	536						Frog_fixed.avi	0
26489	1590	887.233	536.9157	0.5876844	0.6191384	559.2852	3.065432	0	889.9994	539.5869	0.4264771	0.6008021	555.4096	2.841445	0	26	889	538						Frog_fixed.avi	0
26506	1591	890.0079	541.6473	0.5875697	0.6191582	559.2037	3.059047	0	897.3298	538.8787	0.4263682	0.6008428	555.3329	2.836221	0	26	894	540						Frog_fixed.avi	0
26522	1592	892.2421	536.5786	0.5874385	0.6192672	559.1904	3.042261	0	892.8525	544.9288	0.4262482	0.600926	555.317	2.849515	0	26	893	541						Frog_fixed.avi	0
26539	1593	895.2162	539.0544	0.5873765	0.6194378	559.1859	3.050732	0	885.9656	539.2375	0.4261055	0.60113	555.3345	2.848689	0	26	891	539						Frog_fixed.avi	0
26556	1594	895.4662	528.6192	0.5872694	0.6196414	559.0792	3.033694	0	886.3088	543.4059	0.4260012	0.6013403	555.2194	2.848733	0	26	891	536						Frog_fixed.avi	0
26572	1595	891.5176	539.1241	0.5871519	0.6198485	559.0297	3.081203	0	894.963	542.2914	0.4258696	0.6015712	555.1285	2.854416	0	26	893	541						Frog_fixed.avi	0
26589	1596	894.7166	536.5411	0.5870257	0.6199757	558.8897	3.04917	0	891.2339	547.4042	0.4257359	0.6017276	555.0326	2.842959	0	26	893	542						Frog_fixed.avi	0
26605	1597	894.7786	530.9462	0.5869471	0.6202029	558.9135	3.03556	0	891.114	538.5818	0.4255888	0.6018892	555.089	2.832397	0	26	893	535						Frog_fixed.avi	0
26622	1598	895.0907	533.6766	0.5868739	0.6202889	558.9807	3.039259	0	892.5154	537.5869	0.425519	0.6019742	555.0795	2.813155	0	26	894	536						Frog_fixed.avi	0
26639	1599	900.8998	531.5327	0.5868075	0.6203672	558.8679	3.040997	0	894.0759	539.2977	0.4254312	0.6020963	555.0472	2.816424	0	26	897	535						Frog_fixed.avi	0
26655	1600	893.5779	534.5512	0.5867469	0.6203963	558.8179	3.031032	0	892.0031	529.8218	0.4253734	0.6021443	554.9363	2.803223	0	26	893	532						Frog_fixed.avi	0
26672	1601	895.4681	533.3664	0.5866745	0.6204119	558.7786	3.005728	0	891.39	535.258	0.4253008	0.6022012	554.8998	2.813306	0	26	893	534						Frog_fixed.avi	0
26689	1602	896.756	527.6512	0.5865863	0.6203633	558.7772	2.994415	0	891.0458	537.8161	0.4252039	0.6022165	554.8638	2.785829	0	26	894	533						Frog_fixed.avi	0
26705	1603	895.7471	527.7133	0.5864803	0.6202529	558.7852	2.97796	0	898.123	538.5345	0.425094	0.6021978	554.8662	2.783156	0	26	897	533						Frog_fixed.avi	0
26722	1604	896.4424	541.1409	0.5863689	0.6200618	558.9003	2.982719	0	892.9695	531.0028	0.4249474	0.6021529	554.9417	2.774185	0	26	895	536						Frog_fixed.avi	0
26739	1605	902.1534	528.0642	0.5862228	0.619889	558.7584	2.967193	0	893.809	541.5681	0.4247947	0.6020856	554.8242	2.800223	0	26	898	535						Frog_fixed.avi	0
26755	1606	893.9344	529.9307	0.5860562	0.6197601	558.708	2.965677	0	889.5909	539.2222	0.4246343	0.6020189	554.7813	2.784093	0	26	892	535						Frog_fixed.avi	0
26772	1607	900.7496	542.3601	0.5858943	0.6196076	558.8577	3.020243	0	892.2877	533.7015	0.4244536	0.601918	554.7828	2.760925	0	26	897	538						Frog_fixed.avi	0
26789	1608	899.424	534.0203	0.5857306	0.6194555	558.6223	2.970309	0	891.6993	537.1492	0.4242719	0.6018743	554.6879	2.784679	0	26	896	536						Frog_fixed.avi	0
26805	1609	896.6816	530.0081	0.5855473	0.6193423	558.5834	2.96687	0	889.2447	529.6978	0.4240878	0.6018782	554.6362	2.762731	0	26	893	530						Frog_fixed.avi	0
26822	1610	899.1699	536.1462	0.5853954	0.6191495	558.6728	2.941546	0	891.1896	543.3831	0.423913	0.6018293	554.5964	2.771051	0	26	895	540						Frog_fixed.avi	0
26839	1611	898.6967	532.5944	0.5852659	0.6190452	558.571	2.946973	0	891.9721	535.949	0.4237523	0.6016954	554.4817	2.741365	0	26	895	534						Frog_fixed.avi	0
26855	1612	893.4374	529.158	0.5851267	0.6188873	558.3354	2.952246	0	887.717	544.3083	0.4236208	0.6015825	554.512	2.776652	0	26	891	537						Frog_fixed.avi	0
26872	1613	901.0245	526.0994	0.585018	0.6186585	558.4323	2.951073	0	883.4982	535.3112	0.4234412	0.6014201	554.4514	2.779246	0	26	892	531						Frog_fixed.avi	0
26889	1614	900.6005	530.8434	0.5848379	0.618333	558.3705	2.927922	0	887.4194	531.8491	0.4232837	0.6012471	554.2907	2.753091	0	26	894	531						Frog_fixed.avi	0
26905	1615	896.6545	529.2736	0.584677	0.6181781	558.1716	2.940788	0	889.1761	529.9214	0.4230946	0.6010494	554.2411	2.751952	0	26	893	530						Frog_fixed.avi	0
26922	1616	904.365	527.6706	0.5845133	0.6179917	558.0927	2.947748	0	887.9603	536.3653	0.4228721	0.6008545	554.1099	2.761227	0	26	896	532						Frog_fixed.avi	0
26939	1617	895.6475	531.2164	0.5842888	0.6177797	557.9196	2.950435	0	885.0662	535.5319	0.4226609	0.6007083	554.0013	2.767549	0	26	890	533						Frog_fixed.avi	0
26955	1618	902.0819	534.1115	0.5840956	0.6175545	557.8212	2.960582	0	885.2435	538.1065	0.4224125	0.6005963	553.9707	2.76717	0	26	894	536						Frog_fixed.avi	0
26972	1619	903.8348	531.8134	0.583879	0.617451	557.6957	2.931514	0	891.0833	530.0711	0.4221822	0.600497	553.8356	2.762161	0	26	897	531						Frog_fixed.avi	0
26988	1620	903.3005	526.9102	0.5836624	0.6172935	557.6769	2.965986	0	886.1924	526.951	0.4219446	0.6003751	553.6789	2.740569	0	26	895	527						Frog_fixed.avi	0
27005	1621	900.8203	539.7816	0.5835009	0.6170467	557.3824	2.970428	0	893.3293	534.2545	0.4217525	0.6001875	553.5939	2.773188	0	26	897	537						Frog_fixed.avi	0
27022	1622	915.676	504.1443	0.5832625	0.6164972	556.9944	2.984963	0	900.6183	510.4856	0.4214906	0.5996466	553.5762	2.785129	0	27	908	507						Frog_fixed.avi	0
27038	1623	905.4528	451.1408	0.5831404	0.6158007	557.1592	2.915749	0	898.3311	468.2877	0.421484	0.5989338	553.8218	2.764823	0	27	902	460						Frog_fixed.avi	0
27055	1624	915.0477	446.856	0.5831248	0.6155148	557.1765	2.96924	0	895.3149	481.7615	0.4214056	0.5986791	553.856	2.796981	0	27	905	464						Frog_fixed.avi	0
27072	1625	913.3923	450.4663	0.5831321	0.6152933	557.043	2.976173	0	907.2678	468.1317	0.4213198	0.5986527	553.7754	2.77583	0	27	910	459						Frog_fixed.avi	0
27088	1626	916.7123	452.6152	0.5831391	0.6150872	556.8768	2.967831	0	907.0648	470.154	0.421218	0.5984975	553.5251	2.76465	0	27	912	461						Frog_fixed.avi	0
27105	1627	918.5382	441.9655	0.5831726	0.615028	556.7945	2.95968	0	897.3467	474.3919	0.4211501	0.5984782	553.2638	2.779101	0	27	908	458						Frog_fixed.avi	0
27122	1628	916.1508	453.4854	0.5832012	0.6150275	556.6588	2.965097	0	900.1506	473.9629	0.4211408	0.5985731	553.0998	2.766692	0	27	908	464						Frog_fixed.avi	0
27138	1629	915.8912	453.789	0.5832144	0.615079	556.4238	2.960465	0	899.6605	468.4738	0.4211262	0.5987088	552.9267	2.750326	0	27	908	461						Frog_fixed.avi	0
27155	1630	915.2039	445.4059	0.5832357	0.6152561	556.2234	2.967474	0	905.8043	470.6785	0.4211151	0.5988567	552.7975	2.749787	0	27	911	458						Frog_fixed.avi	0
27172	1631	915.3851	452.3494	0.583263	0.6154544	556.0925	2.975055	0	904.3236	470.4254	0.4210831	0.5990484	552.6457	2.754833	0	27	910	461						Frog_fixed.avi	0
27188	1632	917.473	448.1536	0.583292	0.6156273	556.0606	2.95853	0	902.6566	474.5234	0.4210511	0.599172	552.4764	2.76975	0	27	910	461						Frog_fixed.avi	0
27205	1633	920.2338	447.7005	0.5832843	0.6157384	555.9263	2.934038	0	894.9076	472.5661	0.4210087	0.5992556	552.2111	2.748454	0	27	908	460						Frog_fixed.avi	0
27222	1634	916.3256	449.8263	0.5832949	0.6157876	555.5902	2.96475	0	898.8114	481.7564	0.4209753	0.5992842	551.9619	2.740108	0	27	908	466						Frog_fixed.avi	0
27238	1635	919.6863	442.6046	0.5833064	0.6157847	555.4304	2.93234	0	894.3861	475.7208	0.4209383	0.5992512	551.7905	2.743508	0	27	907	459						Frog_fixed.avi	0
27255	1636	913.0102	447.0782	0.5833205	0.6157342	555.2369	2.953461	0	896.2762	474.9445	0.4209188	0.5992059	551.6439	2.741048	0	27	905	461						Frog_fixed.avi	0
27272	1637	917.2549	458.2984	0.5833339	0.6156417	554.9923	2.956271	0	897.3562	473.1816	0.4209168	0.5991469	551.4573	2.75989	0	27	907	466						Frog_fixed.avi	0
27288	1638	916.6404	451.9995	0.5833802	0.6155442	554.7952	2.941329	0	903.7036	463.4435	0.4209241	0.5990846	551.35	2.721998	0	27	910	458						Frog_fixed.avi	0
27305	1639	918.1145	453.4454	0.5834328	0.6153963	554.6646	2.947283	0	897.9238	468.9227	0.4209456	0.5989943	551.1373	2.737984	0	27	908	461						Frog_fixed.avi	0
27322	1640	919.6908	457.6356	0.5834652	0.6152236	554.5795	2.947746	0	900.0168	466.7571	0.4209527	0.5988566	550.9768	2.709585	0	27	910	462						Frog_fixed.avi	0
27338	1641	920.0827	462.6636	0.5835187	0.6150974	554.2939	2.969277	0	900.0748	471.0544	0.420945	0.5988008	550.8069	2.730396	0	27	910	467						Frog_fixed.avi	0
27355	1642	916.9448	459.096	0.583544	0.6150479	554.1075	2.959498	0	901.2587	466.7592	0.4209343	0.5987753	550.6538	2.721133	0	27	909	463						Frog_fixed.avi	0
27372	1643	917.1494	456.5031	0.5835482	0.6150389	553.9238	2.957404	0	898.3156	480.686	0.4208939	0.5988047	550.3253	2.751869	0	27	908	469						Frog_fixed.avi	0
27388	1644	916.9274	446.0547	0.5835263	0.61502	553.6931	2.965847	0	899.944	476.0896	0.4208366	0.5988076	550.0939	2.752579	0	27	908	461						Frog_fixed.avi	0
27405	1645	918.9525	442.4998	0.5835031	0.6150768	553.4532	2.942412	0	895.5398	465.1762	0.4208528	0.5989854	549.8737	2.746751	0	27	907	454						Frog_fixed.avi	0
27422	1646	919.1983	448.3241	0.5835335	0.6152608	553.2018	2.96082	0	902.723	469.155	0.4208339	0.5991637	549.6805	2.749377	0	27	911	459						Frog_fixed.avi	0
27438	1647	916.8711	443.002	0.5835539	0.6154606	553.0161	2.98252	0	897.9274	474.6785	0.420823	0.5993745	549.4726	2.758749	0	27	907	459						Frog_fixed.avi	0
27455	1648	913.051	449.9832	0.5835623	0.6157095	552.89	2.98369	0	899.3293	479.764	0.4207943	0.5996549	549.4232	2.779525	0	27	906	465						Frog_fixed.avi	0
27472	1649	918.9371	455.0079	0.5835937	0.6159361	552.7145	2.998894	0	897.0878	469.3304	0.4208008	0.5999594	549.0984	2.783676	0	27	908	462						Frog_fixed.avi	0
27488	1650	916.5526	445.5695	0.5836344	0.6163552	552.4693	3.028343	0	900.4282	467.5001	0.4207816	0.6002502	548.8146	2.774631	0	27	908	457						Frog_fixed.avi	0
27505	1651	924.6234	451.7339	0.5836436	0.6166316	552.2417	3.019483	0	898.3603	474.5469	0.4207388	0.6006035	548.6234	2.799644	0	27	911	463						Frog_fixed.avi	0
27521	1652	919.2966	447.5224	0.5836492	0.6167726	552.0698	3.009157	0	900.373	474.8584	0.4207123	0.6007926	548.3973	2.804363	0	27	910	461						Frog_fixed.avi	0
27538	1653	916.3376	450.6624	0.5836598	0.6169935	551.883	3.016648	0	899.4706	468.853	0.4206902	0.6009533	548.249	2.80956	0	27	908	460						Frog_fixed.avi	0
27555	1654	921.9825	442.2985	0.5836656	0.617135	551.7345	3.039354	0	901.4318	469.9862	0.4206687	0.6010952	548.1017	2.809001	0	27	912	456						Frog_fixed.avi	0
27571	1655	923.6721	446.8323	0.5836572	0.6172359	551.5562	3.026363	0	901.3146	473.1644	0.4206201	0.6012444	547.911	2.824066	0	27	912	460						Frog_fixed.avi	0
27588	1656	919.3875	444.1481	0.5836422	0.6173411	551.4187	3.030742	0	898.2731	465.7174	0.4205786	0.6014193	547.6876	2.817786	0	27	909	455						Frog_fixed.avi	0
27605	1657	916.8787	449.2458	0.5836396	0.6174585	551.2656	3.018172	0	900.0835	470.784	0.4205325	0.6015637	547.4819	2.814148	0	27	908	460						Frog_fixed.avi	0
27621	1658	916.5752	452.8396	0.5836592	0.6175403	551.1056	3.020758	0	898.056	467.3854	0.4204944	0.601687	547.2675	2.830178	0	27	907	460						Frog_fixed.avi	0
27638	1659	917.6737	457.9504	0.5836766	0.6175501	550.9951	3.040679	0	898.1131	472.1204	0.4204763	0.6017664	547.1633	2.819683	0	27	908	465						Frog_fixed.avi	0
27655	1660	918.8912	457.0844	0.5837034	0.6175421	550.7284	3.040275	0	898.2716	472.2869	0.4204593	0.6018028	546.9835	2.81862	0	27	909	465						Frog_fixed.avi	0
27671	1661	921.6112	456.8208	0.583708	0.6175278	550.5942	3.02498	0	907.4531	474.7636	0.420417	0.6018478	546.8715	2.830096	0	27	915	466						Frog_fixed.avi	0
27688	1662	916.5658	462.8005	0.5836944	0.6175107	550.3688	3.032713	0	903.5377	467.1433	0.420376	0.601884	546.6528	2.791935	0	27	910	465						Frog_fixed.avi	0
27705	1663	919.7026	459.3882	0.5837116	0.6175252	550.2104	3.016472	0	899.302	471.0688	0.4203338	0.6019231	546.5784	2.833528	0	27	910	465						Frog_fixed.avi	0
27721	1664	919.8158	454.4248	0.5837778	0.6175769	550.1639	3.011417	0	904.6347	469.8998	0.4203698	0.6020092	546.3584	2.812008	0	27	912	462						Frog_fixed.avi	0
27738	1665	924.7722	455.8588	0.5838608	0.6176806	550.0457	3.022511	0	902.1406	467.9925	0.4204345	0.6021673	546.3433	2.808026	0	27	913	462						Frog_fixed.avi	0
27755	1666	922.0679	455.6246	0.5839688	0.6177986	549.9327	3.017452	0	899.4024	471.5992	0.4205242	0.6022538	546.2564	2.831168	0	27	911	464						Frog_fixed.avi	0
27771	1667	919.912	460.2866	0.5840282	0.617884	549.7927	3.007376	0	906.5948	464.4857	0.420563	0.6023094	546.1885	2.793354	0	27	913	462						Frog_fixed.avi	0
27788	1668	918.9576	461.2692	0.5840311	0.6179426	549.6911	3.017758	0	901.9907	468.0239	0.4205478	0.6023349	546.1104	2.812548	0	27	910	465						Frog_fixed.avi	0
27805	1669	919.5831	455.5	0.5839923	0.6180328	549.6601	3.028279	0	896.3955	473.9917	0.4204832	0.6023496	545.988	2.831734	0	27	908	465						Frog_fixed.avi	0
27821	1670	920.9026	462.0255	0.583923	0.6181673	549.6197	3.015286	0	900.7554	477.761	0.4204074	0.6023803	545.9048	2.82273	0	27	911	470						Frog_fixed.avi	0
27838	1671	915.8832	460.4953	0.5838099	0.6182536	549.5728	3.033129	0	898.2985	475.2547	0.4203247	0.6024209	545.795	2.818805	0	27	907	468						Frog_fixed.avi	0
27855	1672	910.8557	464.2873	0.5837188	0.6183373	549.4606	3.012303	0	907.6923	469.5902	0.4202431	0.6024588	545.7814	2.792923	0	27	909	467						Frog_fixed.avi	0
27871	1673	913.248	467.6931	0.5836471	0.6184322	549.3587	3.006114	0	899.3411	478.4725	0.4201802	0.6025007	545.7726	2.82416	0	27	906	473						Frog_fixed.avi	0
27888	1674	918.7357	469.8536	0.5836368	0.6185364	549.3572	3.023332	0	903.5782	476.5258	0.420179	0.6025896	545.763	2.820095	0	27	911	473						Frog_fixed.avi	0
27905	1675	915.4408	463.6611	0.5836543	0.6186774	549.3735	3.038729	0	906.5082	476.123	0.4201996	0.6026576	545.7881	2.816199	0	27	911	470						Frog_fixed.avi	0
27921	1676	912.8362	463.7469	0.5836452	0.618764	549.4169	3.023705	0	901.1787	476.8666	0.4202007	0.6027198	545.8498	2.820428	0	27	907	470						Frog_fixed.avi	0
27938	1677	918.3248	458.6378	0.5835885	0.6188149	549.5161	3.036464	0	900.7371	477.1738	0.4201521	0.6027856	545.9799	2.824775	0	27	910	468						Frog_fixed.avi	0
27955	1678	921.7036	454.3916	0.5834747	0.6188375	549.7108	3.01849	0	900.2853	476.2081	0.4200567	0.602854	545.994	2.811009	0	27	911	465						Frog_fixed.avi	0
27971	1679	915.2996	460.8373	0.5832526	0.6188657	549.7166	3.029406	0	902.137	476.5928	0.4198682	0.6029783	546.1106	2.812111	0	27	909	469						Frog_fixed.avi	0
27988	1680	918.1465	460.9866	0.582973	0.6188317	549.9323	3.035496	0	901.9464	474.916	0.4196066	0.603021	546.3403	2.820027	0	27	910	468						Frog_fixed.avi	0
28005	1681	909.0236	463.8055	0.5826165	0.6187638	549.9525	3.024069	0	899.2186	475.5399	0.4192989	0.6030496	546.4133	2.835445	0	27	904	470						Frog_fixed.avi	0
28021	1682	914.8142	467.0837	0.5823029	0.6186853	550.1248	3.03903	0	902.5192	474.7094	0.4189896	0.6030623	546.7119	2.827324	0	27	909	471						Frog_fixed.avi	0
28038	1683	917.485	468.6348	0.5819543	0.6186351	550.3632	3.045913	0	900.5079	481.7213	0.4186579	0.6031005	546.9005	2.839589	0	27	909	475						Frog_fixed.avi	0
28055	1684	905.4446	534.9524	0.5815164	0.619036	550.2956	3.028922	0	911.9365	531.424	0.4184843	0.6038131	546.9431	2.801124	0	28	909	533						Frog_fixed.avi	0
28071	1685	912.4386	535.2448	0.5812899	0.6190953	550.4465	3.055995	0	898.5019	536.5273	0.418253	0.6039461	547.2175	2.852123	0	28	905	536						Frog_fixed.avi	0
28088	1686	912.5361	548.4424	0.5810822	0.6190061	550.6635	3.032882	0	906.8794	537.8014	0.4180554	0.6039182	547.4257	2.809191	0	28	910	543						Frog_fixed.avi	0
28104	1687	913.8178	546.5166	0.5809234	0.6189417	550.7648	3.039554	0	901.2906	543.7137	0.417897	0.6039248	547.7491	2.855245	0	28	908	545						Frog_fixed.avi	0
28121	1688	916.9666	540.3231	0.5808106	0.6187951	551.0948	3.036493	0	902.3459	538.6061	0.4178005	0.6038817	547.9718	2.827216	0	28	910	539						Frog_fixed.avi	0
28138	1689	916.8146	545.6638	0.5807362	0.6186208	551.445	3.038004	0	905.8454	537.9053	0.4177183	0.6038123	548.3253	2.822424	0	28	911	542						Frog_fixed.avi	0
28154	1690	917.1959	543.8574	0.5806848	0.618473	551.6771	3.048753	0	904.8121	540.0648	0.4176903	0.6037486	548.6503	2.844045	0	28	911	542						Frog_fixed.avi	0
28171	1691	915.4678	543.7363	0.5806696	0.6183963	551.9482	3.044463	0	904.1404	537.6732	0.4177288	0.6037132	549.0518	2.82415	0	28	910	541						Frog_fixed.avi	0
28188	1692	914.3461	560.2364	0.5807217	0.6183423	552.1193	3.085	0	911.9385	534.5243	0.4178842	0.6037011	549.363	2.836932	0	28	913	547						Frog_fixed.avi	0
28204	1693	919.6243	545.8408	0.5809334	0.6184705	552.6319	3.067093	0	908.862	534.9149	0.4181023	0.6037066	549.7089	2.83007	0	28	914	540						Frog_fixed.avi	0
28221	1694	913.5352	537.3962	0.581126	0.6186512	552.979	3.058166	0	908.0683	537.5605	0.4184152	0.6037554	549.9836	2.844646	0	28	911	537						Frog_fixed.avi	0
28238	1695	913.3519	536.3293	0.5814707	0.6188489	553.208	3.043154	0	907.7133	544.3318	0.4188073	0.603811	550.3812	2.859338	0	28	911	540						Frog_fixed.avi	0
28254	1696	910.8957	549.9319	0.5818511	0.6189838	553.7412	3.083385	0	901.5048	546.4325	0.4192804	0.603826	550.6699	2.849875	0	28	906	548						Frog_fixed.avi	0
28271	1697	915.1632	539.5095	0.5822594	0.6190728	554.0726	3.086637	0	913.0094	534.8223	0.4197681	0.6037712	550.9621	2.837451	0	28	914	537						Frog_fixed.avi	0
28288	1698	918.6161	543.4846	0.5826597	0.6190653	554.3715	3.090618	0	907.7811	537.7195	0.4202443	0.6036307	551.29	2.847612	0	28	913	541						Frog_fixed.avi	0
28304	1699	921.3561	541.999	0.5830076	0.6190369	554.8278	3.104624	0	899.8596	547.4661	0.4206481	0.6033409	551.6584	2.87762	0	28	911	545						Frog_fixed.avi	0
28321	1700	918.4484	528.5837	0.583289	0.618968	555.0787	3.095726	0	903.6475	540.2691	0.4210297	0.6030589	551.9414	2.862761	0	28	911	534						Frog_fixed.avi	0
28338	1701	915.145	543.9767	0.5835167	0.6187981	555.4619	3.096194	0	905.145	537.0022	0.4213246	0.6027925	552.2	2.854164	0	28	910	540						Frog_fixed.avi	0
28354	1702	907.6927	547.5423	0.5836488	0.6186835	555.6808	3.116786	0	907.1355	538.2399	0.421553	0.6024629	552.5994	2.867615	0	28	907	543						Frog_fixed.avi	0
28371	1703	918.6907	531.5717	0.5837713	0.6186412	556.1568	3.106157	0	903.4057	536.1371	0.4217082	0.6023259	552.9012	2.864373	0	28	911	534						Frog_fixed.avi	0
28388	1704	914.595	547.4743	0.5838416	0.6186933	556.496	3.128747	0	905.8998	536.8406	0.4218571	0.6022852	553.0958	2.867136	0	28	910	542						Frog_fixed.avi	0
28404	1705	909.2522	541.9315	0.58385	0.6188414	556.6133	3.121009	0	907.3	539.2242	0.4219416	0.6023555	553.3879	2.858264	0	28	908	541						Frog_fixed.avi	0
28421	1706	915.4819	533.1251	0.5838638	0.6190127	556.8659	3.101335	0	897.3662	548.9912	0.4220107	0.6024641	553.643	2.894607	0	28	906	541						Frog_fixed.avi	0
28438	1707	908.9545	545.9743	0.5839064	0.6191304	557.1404	3.101236	0	905.9022	537.1082	0.4221197	0.6025762	553.9687	2.887057	0	28	907	542						Frog_fixed.avi	0
28454	1708	879.822	535.3847	0.5840273	0.6191596	557.6702	3.115927	0	880.4811	525.6367	0.4223107	0.6025916	554.1163	2.896397	0	28	880	531						Frog_fixed.avi	0
28471	1709	888.2059	533.0802	0.5840678	0.6192562	557.9016	3.100069	0	890.9404	521.1693	0.4224228	0.6026115	554.368	2.859064	0	28	890	527						Frog_fixed.avi	0
28488	1710	886.9506	528.555	0.5841068	0.6192096	558.1026	3.097762	0	883.1418	533.7679	0.4225079	0.6024399	554.5208	2.888499	0	28	885	531						Frog_fixed.avi	0
28504	1711	885.2005	522.959	0.5841326	0.619048	558.2213	3.107142	0	885.7812	522.105	0.422611	0.6022366	554.6879	2.877812	0	28	885	523						Frog_fixed.avi	0
28521	1712	890.6149	514.9871	0.5841774	0.6189046	558.3759	3.099355	0	880.0483	529.3691	0.4226719	0.601956	554.8422	2.904867	0	28	885	522						Frog_fixed.avi	0
28538	1713	886.6027	525.3575	0.5842077	0.6185932	558.5519	3.127147	0	881.1621	523.543	0.4227405	0.6016119	554.946	2.866584	0	28	884	524						Frog_fixed.avi	0
28554	1714	881.4523	528.0228	0.5842325	0.6182553	558.763	3.08859	0	880.8224	522.499	0.4227985	0.6013408	555.1021	2.867471	0	28	881	525						Frog_fixed.avi	0
28571	1715	887.1411	523.5147	0.5842617	0.6180565	558.8461	3.107947	0	880.3458	523.7307	0.4228421	0.6010466	555.2342	2.853146	0	28	884	524						Frog_fixed.avi	0
28588	1716	890.6513	528.85	0.5842738	0.6177139	558.975	3.075772	0	876.1506	523.8386	0.4228932	0.600789	555.2925	2.866948	0	28	883	526						Frog_fixed.avi	0
28604	1717	882.7931	531.309	0.5842732	0.6174675	559.0489	3.073053	0	872.489	518.9076	0.4229039	0.6005958	555.347	2.859635	0	28	878	525						Frog_fixed.avi	0
28621	1718	884.5142	520.4398	0.5842746	0.6173846	559.041	3.056873	0	877.3602	523.6805	0.4228987	0.600462	555.3586	2.841208	0	28	881	522						Frog_fixed.avi	0
28638	1719	884.2321	519.2604	0.5842593	0.6172916	559.0442	3.058486	0	872.096	522.3374	0.4228719	0.6003944	555.3607	2.839383	0	28	878	521						Frog_fixed.avi	0
28654	1720	886.4981	518.3461	0.5842277	0.6171888	559.0696	3.058492	0	866.574	517.5655	0.4228288	0.6003096	555.3713	2.830503	0	28	877	518						Frog_fixed.avi	0
28671	1721	885.5889	519.778	0.5841864	0.617116	559.0482	3.03997	0	877.1699	516.8059	0.4227793	0.6003006	555.3532	2.805699	0	28	881	518						Frog_fixed.avi	0
28687	1722	878.0115	524.4601	0.584137	0.6170671	559.0204	3.025559	0	869.2437	521.1053	0.4227073	0.6003367	555.3944	2.799365	0	28	874	523						Frog_fixed.avi	0
28704	1723	845.7406	532.02	0.5843331	0.6170514	558.9041	3.016781	0	843.5714	519.9549	0.4228492	0.6004164	555.3221	2.818082	0	29	845	526						Frog_fixed.avi	0
28721	1724	839.277	520.7448	0.5843383	0.617125	559.0058	3.025296	0	828.4858	519.0569	0.4229059	0.6004518	555.1835	2.809753	0	29	834	520						Frog_fixed.avi	0
28737	1725	832.8641	524.7635	0.5842409	0.617122	558.9449	3.007821	0	827.571	521.834	0.4227941	0.6004698	555.2412	2.786212	0	29	830	523						Frog_fixed.avi	0
28754	1726	826.6159	517.4295	0.5841386	0.6171576	558.8607	3.009558	0	822.7095	520.2014	0.422706	0.6005194	555.1599	2.785491	0	29	825	519						Frog_fixed.avi	0
28771	1727	829.8114	506.5643	0.5840629	0.6171599	558.731	2.978298	0	821.6121	529.904	0.4226172	0.6005514	555.177	2.785775	0	29	826	518						Frog_fixed.avi	0
28787	1728	822.1851	525.716	0.5840359	0.6171536	558.7032	2.999511	0	818.1791	525.0614	0.4225535	0.6005806	555.0654	2.789615	0	29	820	525						Frog_fixed.avi	0
28804	1729	829.1008	526.972	0.5840033	0.6171471	558.6898	2.993993	0	820.9414	527.9077	0.4224945	0.6006106	554.9602	2.779241	0	29	825	527						Frog_fixed.avi	0
28821	1730	830.137	526.1971	0.5839612	0.6171517	558.7001	2.995005	0	817.5561	524.1036	0.4224328	0.6006106	554.9185	2.766525	0	29	824	525						Frog_fixed.avi	0
28837	1731	828.5485	525.1161	0.5838836	0.6171947	558.714	2.997773	0	814.5281	523.4193	0.4223732	0.6005996	554.8984	2.756087	0	29	822	524						Frog_fixed.avi	0
28854	1732	824.6286	520.4711	0.5838107	0.6172857	558.5912	2.988832	0	818.9401	520.025	0.4223219	0.6006013	554.8508	2.781325	0	29	822	520						Frog_fixed.avi	0
28871	1733	825.3211	525.8369	0.5837454	0.6173396	558.4514	2.969509	0	813.541	528.3557	0.4222506	0.6006042	554.7795	2.77175	0	29	819	527						Frog_fixed.avi	0
28887	1734	819.0278	532.9025	0.5836421	0.6173627	558.4041	3.003076	0	815.8044	524.0707	0.4221525	0.6005985	554.7205	2.782108	0	29	817	528						Frog_fixed.avi	0
28904	1735	819.2628	525.3291	0.5835832	0.6173919	558.4459	2.955312	0	815.6316	515.6749	0.4220492	0.6005921	554.7149	2.771329	0	29	817	521						Frog_fixed.avi	0
28921	1736	820.9531	531.4716	0.5835155	0.6174718	558.4387	2.977428	0	809.9293	531.3057	0.4219835	0.6006264	554.6312	2.775651	0	29	815	531						Frog_fixed.avi	0
28937	1737	821.0181	535.5035	0.5834535	0.6175959	558.4775	2.978065	0	814.4079	522.263	0.4219166	0.6007143	554.5802	2.781613	0	29	818	529						Frog_fixed.avi	0
28954	1738	821.585	534.696	0.5833797	0.6177359	558.3737	2.961301	0	815.5054	531.1993	0.421844	0.6008877	554.5372	2.765908	0	29	819	533						Frog_fixed.avi	0
28971	1739	811.5518	539.4081	0.5832499	0.6179569	558.3668	2.98551	0	813.992	519.3409	0.4217626	0.6011226	554.4901	2.76998	0	29	813	529						Frog_fixed.avi	0
28987	1740	818.1293	528.4694	0.5831444	0.6180767	558.2884	2.966533	0	806.7584	524.1573	0.4216245	0.601382	554.3875	2.741329	0	29	812	526						Frog_fixed.avi	0
29004	1741	820.775	536.923	0.5830128	0.6182045	558.2751	2.974096	0	809.5114	529.6035	0.4214566	0.6016163	554.3433	2.753594	0	29	815	533						Frog_fixed.avi	0
29021	1742	817.5104	538.6559	0.5827435	0.618306	558.1575	2.979206	0	813.5443	523.2389	0.4212166	0.6019348	554.2556	2.747466	0	29	816	531						Frog_fixed.avi	0
29037	1743	833.3853	505.1375	0.5824426	0.6185773	558.2368	2.96936	0	831.9742	508.8751	0.4208789	0.602136	554.3185	2.734897	0	29	833	507						Frog_fixed.avi	0
29054	1744	839.837	510.5516	0.5821016	0.6187054	558.3002	2.993707	0	825.1083	508.4578	0.4205706	0.6023763	554.1768	2.732973	0	29	832	510						Frog_fixed.avi	0
29071	1745	839.1462	507.4164	0.5817633	0.6188991	558.1904	2.99244	0	825.2717	519.0972	0.4202257	0.6027439	554.0938	2.754744	0	29	832	513						Frog_fixed.avi	0
29087	1746	842.8743	508.4402	0.5814747	0.6189333	558.047	2.977059	0	831.4055	505.6484	0.4198714	0.6028959	554.0759	2.73966	0	29	837	507						Frog_fixed.avi	0
29104	1747	843.8765	500.5787	0.581158	0.6188652	558.0113	2.970726	0	835.3127	505.0787	0.4195208	0.6029297	554.0229	2.721674	0	29	840	503						Frog_fixed.avi	0
29121	1748	845.719	508.0358	0.5807943	0.6186747	557.803	2.980325	0	835.6857	508.4101	0.4191393	0.6028612	553.9496	2.719145	0	29	841	508						Frog_fixed.avi	0
29137	1749	851.8567	499.2974	0.5804647	0.6183553	557.804	2.964387	0	836.4034	499.8061	0.4187563	0.602697	553.8713	2.749417	0	29	844	500						Frog_fixed.avi	0
29154	1750	864.0174	494.5264	0.5801277	0.6181895	557.7841	2.962603	0	840.9785	508.0219	0.4183805	0.6024871	553.8596	2.731114	0	29	852	501						Frog_fixed.avi	0
29171	1751	862.1017	493.5367	0.5797656	0.6179983	557.6973	2.975565	0	845.9331	506.7165	0.4180019	0.6023859	553.7689	2.736382	0	29	854	500						Frog_fixed.avi	0
29187	1752	859.1191	493.5789	0.5793406	0.6178333	557.5405	2.950292	0	839.0225	512.4033	0.4175923	0.6023525	553.7385	2.770012	0	29	849	503						Frog_fixed.avi	0
29204	1753	861.1967	494.7046	0.5789252	0.6177438	557.39	2.946255	0	842.5803	503.9027	0.4171454	0.6024002	553.7015	2.703736	0	29	852	499						Frog_fixed.avi	0
29221	1754	865.3475	490.1357	0.5784964	0.6177679	557.3489	2.929047	0	848.7383	505.1619	0.4166864	0.6025528	553.5911	2.717579	0	29	857	498						Frog_fixed.avi	0
29237	1755	869.5905	488.985	0.5780377	0.6178476	557.261	2.926069	0	852.7854	496.4223	0.4162065	0.6028021	553.5627	2.711747	0	29	861	493						Frog_fixed.avi	0
29254	1756	870.8341	490.0368	0.577588	0.6179252	557.2529	2.966776	0	857.0333	501.8539	0.4157178	0.6029536	553.5466	2.719995	0	29	864	496						Frog_fixed.avi	0
29270	1757	873.4321	490.5221	0.5771304	0.6179627	557.2855	2.930126	0	854.0139	501.4381	0.4152296	0.6030802	553.4787	2.700796	0	29	864	496						Frog_fixed.avi	0
29287	1758	876.7164	497.5186	0.5766653	0.617959	557.2649	2.943217	0	859.3395	494.7408	0.4147514	0.6032244	553.4478	2.697785	0	29	868	496						Frog_fixed.avi	0
29304	1759	878.0286	490.6387	0.5761103	0.6179076	557.0746	2.91982	0	867.543	508.4634	0.414193	0.6032909	553.3278	2.731965	0	30	873	500						Frog_fixed.avi	0
29320	1760	956.4796	465.384	0.575382	0.6178279	557.3403	2.927746	0	926.8326	470.4734	0.4134298	0.6033767	553.6649	2.677671	0	30	942	468						Frog_fixed.avi	0
29337	1761	938.9081	473.4634	0.5748582	0.6176245	557.2082	2.921781	0	916.2999	484.1823	0.4129255	0.6034436	553.5723	2.690816	0	30	928	479						Frog_fixed.avi	0
29354	1762	953.3115	470.5173	0.5743986	0.6175137	557.1042	2.916222	0	923.8849	487.7698	0.4124207	0.6034721	553.5077	2.713261	0	30	939	479						Frog_fixed.avi	0
29370	1763	944.6942	470.1411	0.5739529	0.6173995	557.043	2.920215	0	922.0178	488.6414	0.4119513	0.6034775	553.4503	2.692668	0	30	933	479						Frog_fixed.avi	0
29387	1764	951.2921	460.8463	0.5735297	0.617237	556.9387	2.919052	0	925.2839	488.1506	0.4115112	0.6034821	553.3234	2.699361	0	30	938	474						Frog_fixed.avi	0
29404	1765	948.5288	471.1731	0.5730985	0.6170443	556.8744	2.934267	0	922.4523	489.3579	0.4110796	0.6034702	553.2762	2.693295	0	30	935	480						Frog_fixed.avi	0
29420	1766	949.2856	482.7063	0.5727265	0.6168646	556.8043	2.913911	0	925.3156	493.8366	0.4106744	0.6034855	553.2186	2.715122	0	30	937	488						Frog_fixed.avi	0
29437	1767	951.5499	471.0611	0.572363	0.6167291	556.8033	2.916248	0	925.7657	496.9405	0.4102832	0.6035625	553.1194	2.694956	0	30	939	484						Frog_fixed.avi	0
29454	1768	949.5586	479.5392	0.5719717	0.6166993	556.7849	2.93112	0	924.888	494.0481	0.409856	0.6037127	553.162	2.687653	0	30	937	487						Frog_fixed.avi	0
29470	1769	952.6708	480.8961	0.5715482	0.6166991	556.7145	2.924934	0	918.3295	491.7147	0.4094275	0.6038599	553.1647	2.69077	0	30	936	486						Frog_fixed.avi	0
29487	1770	948.7304	476.5227	0.5711071	0.6166921	556.6452	2.908634	0	925.2461	498.7049	0.4090164	0.6039419	553.0496	2.690049	0	30	937	488						Frog_fixed.avi	0
29504	1771	946.0337	480.9818	0.5707092	0.6166708	556.514	2.921347	0	925.1495	495.385	0.4085946	0.6039813	553.0605	2.661492	0	30	936	488						Frog_fixed.avi	0
29520	1772	950.423	471.7115	0.5703672	0.6166354	556.5772	2.903734	0	927.1607	496.8219	0.4082248	0.603992	553.0698	2.715459	0	30	939	484						Frog_fixed.avi	0
29537	1773	951.7484	474.1802	0.5700652	0.6165676	556.6216	2.91375	0	923.4459	500.8264	0.4078941	0.6039996	552.9796	2.691438	0	30	938	488						Frog_fixed.avi	0
29554	1774	946.4859	471.1118	0.5697709	0.616452	556.4642	2.922656	0	926.9801	504.6424	0.4076374	0.6039767	552.9698	2.699139	0	30	937	488						Frog_fixed.avi	0
29570	1775	943.5308	474.9455	0.5695733	0.6162898	556.579	2.913941	0	927.3469	494.9222	0.4073845	0.6039739	552.921	2.673395	0	30	935	485						Frog_fixed.avi	0
29587	1776	943.2885	471.3566	0.5693523	0.6161323	556.4421	2.908544	0	927.4566	499.0834	0.4071842	0.6039422	552.9627	2.700434	0	30	935	485						Frog_fixed.avi	0
29604	1777	950.2744	474.0579	0.5692236	0.616097	556.5703	2.912088	0	925.869	508.1948	0.407006	0.6039062	552.8446	2.696501	0	30	938	491						Frog_fixed.avi	0
29620	1778	904.8405	511.7349	0.569043	0.6159062	556.2319	2.943883	0	898.8634	513.8954	0.4068964	0.604215	552.8154	2.716732	0	30	902	513						Frog_fixed.avi	0
29637	1779	918.4415	503.7716	0.5687812	0.6158193	556.0024	2.931585	0	906.3945	503.2343	0.4066199	0.6042752	552.8622	2.698755	0	30	912	504						Frog_fixed.avi	0
29654	1780	917.5787	504.2944	0.568502	0.6158893	556.1206	2.92727	0	903.8083	502.1635	0.4063014	0.6044683	552.8552	2.678047	0	30	911	503						Frog_fixed.avi	0
29670	1781	911.2924	492.9053	0.56817	0.6160212	556.1152	2.906743	0	902.7784	510.9329	0.4059778	0.604735	552.6954	2.713406	0	30	907	502						Frog_fixed.avi	0
29687	1782	910.0176	508.8105	0.5678598	0.616278	555.9805	2.941254	0	903.0377	510.3241	0.4056296	0.6051571	552.8142	2.720932	0	30	907	510						Frog_fixed.avi	0
29704	1783	909.3444	507.2766	0.5675076	0.616529	556.1636	2.947615	0	903.0515	511.1157	0.4052821	0.6055515	552.8841	2.709976	0	30	906	509						Frog_fixed.avi	0
29720	1784	903.8425	506.8366	0.5671755	0.6168097	556.1602	2.932309	0	898.7793	504.605	0.4049326	0.6060351	552.8517	2.700111	0	30	901	506						Frog_fixed.avi	0
29737	1785	906.1277	511.3499	0.5668904	0.6170821	556.1064	2.957709	0	899.6085	517.9096	0.4046292	0.6063561	552.8337	2.731683	0	30	903	515						Frog_fixed.avi	0
29754	1786	905.365	507.1279	0.5665598	0.6171921	556.2391	2.951252	0	901.7325	521.1968	0.4043038	0.6066195	552.8781	2.75091	0	30	904	514						Frog_fixed.avi	0
29770	1787	902.8605	507.6564	0.5661961	0.6172238	556.3704	2.976346	0	903.9496	505.8805	0.4039392	0.606764	552.957	2.715658	0	30	903	507						Frog_fixed.avi	0
29787	1788	902.8765	503.8254	0.5658647	0.617183	556.1904	2.969311	0	899.7803	511.4399	0.4036016	0.6067659	552.9412	2.743043	0	30	901	508						Frog_fixed.avi	0
29803	1789	907.692	504.566	0.5655356	0.6170183	556.1987	2.965606	0	898.4167	509.6734	0.4032435	0.6066806	552.9626	2.736006	0	30	903	507						Frog_fixed.avi	0
29820	1790	903.16	513.2847	0.5651623	0.616845	556.4103	2.983377	0	900.1849	511.051	0.4029097	0.6065819	552.9722	2.726937	0	30	902	512						Frog_fixed.avi	0
29837	1791	906.0318	520.2851	0.5649029	0.6165885	556.227	3.009404	0	901.6729	514.9951	0.4026273	0.6064646	553.0234	2.75141	0	30	904	518						Frog_fixed.avi	0
29853	1792	910.1339	505.8551	0.5646123	0.6164579	556.2895	3.004322	0	906.7499	515.2899	0.4023345	0.6063725	553.0513	2.746424	0	30	908	511						Frog_fixed.avi	0
29870	1793	905.272	509.952	0.5643277	0.616304	556.1781	3.01553	0	904.9548	512.7565	0.4020598	0.6062974	553.0648	2.760597	0	30	905	511						Frog_fixed.avi	0
29887	1794	904.845	510.0375	0.5640877	0.6160714	556.2251	3.036008	0	904.9684	515.6816	0.4018	0.6062161	553.0362	2.765375	0	30	905	513						Frog_fixed.avi	0
29903	1795	901.2335	513.8206	0.5638049	0.6157944	556.1913	3.027258	0	903.7393	512.2133	0.4015189	0.6061264	553.0509	2.765779	0	30	902	513						Frog_fixed.avi	0
29920	1796	901.4583	510.6993	0.56359	0.6156096	556.2032	3.019449	0	900.9173	507.3744	0.4012789	0.6060371	552.9482	2.7607	0	30	901	509						Frog_fixed.avi	0
29937	1797	901.3336	512.3582	0.5633534	0.6153242	556.0178	3.051489	0	897.1146	517.0181	0.4010352	0.6058628	552.9362	2.788722	0	30	899	515						Frog_fixed.avi	0
29953	1798	899.8801	516.711	0.5631272	0.6150357	556.0878	3.056695	0	905.351	514.3642	0.400807	0.6057507	552.837	2.758044	0	30	903	516						Frog_fixed.avi	0
29970	1799	902.1401	506.2895	0.5629263	0.6148499	555.8992	3.036715	0	901.4985	517.1209	0.4005774	0.6056064	552.703	2.795666	0	30	902	512						Frog_fixed.avi	0
29987	1800	904.165	507.9735	0.5627195	0.6146795	555.9025	3.062032	0	905.0237	522.7321	0.400348	0.6055088	552.7574	2.790797	0	30	905	515						Frog_fixed.avi	0
30003	1801	900.6176	521.0624	0.562527	0.6145111	555.7253	3.072101	0	905.7599	518.3946	0.400144	0.6054351	552.5167	2.779824	0	30	903	520						Frog_fixed.avi	0
30020	1802	905.5514	516.2172	0.562371	0.614333	555.4481	3.046152	0	900.9235	515.2365	0.3999247	0.6053822	552.5499	2.797709	0	30	903	516						Frog_fixed.avi	0
30037	1803	904.2239	521.1015	0.5621775	0.6141685	555.4673	3.054135	0	904.1295	519.2236	0.3997327	0.6053137	552.3558	2.791527	0	30	904	520						Frog_fixed.avi	0
30053	1804	899.9785	518.1828	0.5619814	0.6140261	555.2893	3.07789	0	907.7479	518.9952	0.399546	0.6052434	552.1452	2.809821	0	30	904	519						Frog_fixed.avi	0
30070	1805	908.8679	507.6139	0.5618234	0.6138967	555.1471	3.081721	0	905.827	514.036	0.3993197	0.6051574	552.1288	2.79973	0	30	907	511						Frog_fixed.avi	0
30087	1806	900.9467	509.5038	0.5615968	0.6137211	554.9338	3.09206	0	905.2426	525.995	0.3991026	0.60506	551.9016	2.8419	0	30	903	518						Frog_fixed.avi	0
30103	1807	924.336	516.2651	0.5613351	0.6136335	554.9104	3.094386	0	922.9587	522.5409	0.3987761	0.6049834	551.7687	2.814522	0	30	924	519						Frog_fixed.avi	0
30120	1808	913.3014	516.5256	0.5611305	0.6134846	554.6246	3.08583	0	920.838	522.7742	0.3985644	0.6049401	551.5908	2.831931	0	30	917	520						Frog_fixed.avi	0
30137	1809	916.9373	516.081	0.5609897	0.6133654	554.5289	3.085027	0	920.5203	524.9284	0.3983376	0.6048432	551.4258	2.825829	0	30	919	521						Frog_fixed.avi	0
30153	1810	915.7641	519.072	0.5608558	0.6133199	554.4801	3.089058	0	924.4787	524.637	0.3981844	0.6048121	551.3251	2.803643	0	30	920	522						Frog_fixed.avi	0
30170	1811	915.5884	519.9382	0.5607492	0.6133268	554.1922	3.094448	0	915.5423	522.2767	0.3980393	0.6048973	551.0972	2.819695	0	30	916	521						Frog_fixed.avi	0
30186	1812	913.5144	519.8523	0.560681	0.6134526	553.9999	3.078869	0	915.567	526.1745	0.397919	0.6050355	550.8757	2.836056	0	30	915	523						Frog_fixed.avi	0
30203	1813	917.7017	518.0233	0.5606397	0.6136096	553.8618	3.083135	0	918.2144	526.5016	0.397812	0.6052218	550.7144	2.828503	0	30	918	522						Frog_fixed.avi	0
30220	1814	924.6001	510.2966	0.5605622	0.6137619	553.7015	3.064333	0	916.658	525.0705	0.3976724	0.6053697	550.5903	2.802943	0	30	921	518						Frog_fixed.avi	0
30236	1815	916.2579	518.0869	0.5604255	0.6138874	553.4727	3.087982	0	918.791	524.1772	0.3975248	0.6055266	550.3878	2.82245	0	30	918	521						Frog_fixed.avi	0
30253	1816	919.277	512.1582	0.560286	0.6139614	553.372	3.089664	0	919.4343	523.8528	0.3973511	0.6057218	550.2335	2.814668	0	30	919	518						Frog_fixed.avi	0
30270	1817	918.5803	511.211	0.560132	0.6139951	553.3566	3.094894	0	919.3989	521.706	0.3971301	0.6059008	550.0784	2.845499	0	30	919	516						Frog_fixed.avi	0
30286	1818	918.3196	515.5396	0.5599719	0.6139838	553.0535	3.091283	0	920.9125	522.6756	0.3969665	0.6059877	549.9185	2.834745	0	30	920	519						Frog_fixed.avi	0
30303	1819	916.9882	513.524	0.5598584	0.6139156	552.9263	3.072261	0	918.4618	517.5549	0.3967744	0.6059978	549.7529	2.815536	0	30	918	516						Frog_fixed.avi	0
30320	1820	921.9351	505.044	0.5597067	0.613809	552.8193	3.074229	0	911.9168	517.9953	0.3965874	0.6059597	549.7087	2.811201	0	30	917	512						Frog_fixed.avi	0
30336	1821	923.7985	511.9343	0.5595494	0.6136878	552.6564	3.068244	0	916.1114	522.2502	0.3964391	0.6059384	549.5156	2.826483	0	30	920	517						Frog_fixed.avi	0
30353	1822	917.7308	517.4131	0.5594327	0.6136175	552.6039	3.095401	0	914.4188	524.7729	0.3962876	0.6059507	549.369	2.813555	0	30	916	521						Frog_fixed.avi	0
30370	1823	917.7727	523.559	0.5593581	0.6135256	552.4622	3.085292	0	920.2539	516.1118	0.3961712	0.6059605	549.2963	2.818933	0	30	919	520						Frog_fixed.avi	0
30386	1824	920.4105	521.1503	0.5592769	0.6134685	552.2938	3.073163	0	912.0442	515.9175	0.3960383	0.605939	549.2831	2.79815	0	30	916	519						Frog_fixed.avi	0
30403	1825	916.8607	531.775	0.5591955	0.6133665	552.1705	3.091159	0	912.5778	516.6262	0.3959452	0.6059138	549.1166	2.806263	0	30	915	524						Frog_fixed.avi	0
30420	1826	912.8515	526.949	0.5591008	0.6132981	552.0215	3.066948	0	918.4138	518.7184	0.3958664	0.6058207	548.9862	2.79572	0	30	916	523						Frog_fixed.avi	0
30436	1827	915.7355	523.3495	0.5590397	0.61325	551.9784	3.077383	0	915.9454	516.7019	0.3957777	0.6057311	548.9507	2.792266	0	30	916	520						Frog_fixed.avi	0
30453	1828	924.7426	509.4582	0.5589601	0.6131839	551.9438	3.09119	0	913.8528	532.6853	0.3956709	0.6055667	548.8638	2.813623	0	30	919	521						Frog_fixed.avi	0
30470	1829	919.2858	516.1591	0.5588307	0.6130289	551.9818	3.068609	0	921.3242	527.1735	0.3955566	0.6054043	548.7006	2.803472	0	30	920	522						Frog_fixed.avi	0
30486	1830	918.0484	522.4576	0.5587303	0.6128451	551.7891	3.084337	0	912.9291	531.7097	0.3954355	0.6052629	548.7707	2.826868	0	30	915	527						Frog_fixed.avi	0
30503	1831	915.415	520.9477	0.5586328	0.6126335	551.6349	3.057196	0	917.7527	523.8942	0.3953357	0.6051527	548.7539	2.797958	0	30	917	522						Frog_fixed.avi	0
30520	1832	920.2185	517.4064	0.5585411	0.612479	551.6508	3.080059	0	917.7567	520.2742	0.3952396	0.6049756	548.6864	2.78239	0	30	919	519						Frog_fixed.avi	0
30536	1833	918.0952	516.3395	0.5584807	0.6123751	551.7227	3.066017	0	915.1059	534.7076	0.3951449	0.6047844	548.624	2.80919	0	30	917	526						Frog_fixed.avi	0
30553	1834	917.1771	515.8842	0.5584187	0.6121951	551.7667	3.059509	0	917.884	529.2491	0.3950893	0.6046164	548.5698	2.799216	0	30	918	523						Frog_fixed.avi	0
30570	1835	914.7352	529.5387	0.5583721	0.6119195	551.6802	3.051209	0	920.2982	527.8465	0.3950494	0.6044663	548.5851	2.789176	0	30	918	529						Frog_fixed.avi	0
30586	1836	914.4446	516.3263	0.5583407	0.6116717	551.736	3.026729	0	911.561	524.7576	0.3949992	0.6042634	548.6459	2.789716	0	30	913	521						Frog_fixed.avi	0
30603	1837	913.3135	517.829	0.5583257	0.6114077	551.7039	3.03811	0	914.5651	532.9364	0.3949911	0.6038652	548.6284	2.781116	0	30	914	525						Frog_fixed.avi	0
30620	1838	913.5363	520.2957	0.5583086	0.6109716	551.6879	3.038003	0	915.2792	529.1268	0.3949718	0.6035686	548.6128	2.784587	0	30	914	525						Frog_fixed.avi	0
30636	1839	915.411	520.6362	0.5583047	0.6106643	551.6105	3.011674	0	910.6518	533.4144	0.3949561	0.6031525	548.6323	2.792527	0	30	913	527						Frog_fixed.avi	0
30653	1840	917.4934	524.1612	0.5583431	0.6102707	551.524	3.029522	0	914.906	530.3468	0.3949539	0.6028597	548.6147	2.795537	0	30	916	527						Frog_fixed.avi	0
30670	1841	918.4818	523.342	0.5583974	0.6100221	551.4233	3.032143	0	913.5483	521.8802	0.3949627	0.602636	548.5825	2.772161	0	30	916	523						Frog_fixed.avi	0
30686	1842	918.0176	511.8196	0.5584752	0.6098521	551.4475	2.992423	0	913.54	527.9407	0.39503	0.6023361	548.4862	2.787174	0	30	916	520						Frog_fixed.avi	0
30703	1843	922.5865	518.5443	0.5585899	0.6096568	551.3977	2.999023	0	910.8301	531.02	0.3951174	0.6021543	548.4567	2.772709	0	30	917	525						Frog_fixed.avi	0
30719	1844	917.0249	517.7051	0.5586703	0.60956	551.34	3.003413	0	913.9511	528.8117	0.3952258	0.602053	548.4627	2.764551	0	30	915	523						Frog_fixed.avi	0
30736	1845	916.7397	521.5525	0.5588134	0.6094815	551.2642	3.005604	0	911.3065	531.6046	0.3953397	0.6019996	548.4766	2.787255	0	30	914	527						Frog_fixed.avi	0
30753	1846	919.643	522.3303	0.558987	0.6095581	551.2205	3.029334	0	913.3237	526.4253	0.3954953	0.6019889	548.3307	2.748988	0	30	916	524						Frog_fixed.avi	0
30769	1847	921.0413	521.3677	0.5591397	0.6096582	551.2569	3.001384	0	914.4983	529.1702	0.3956322	0.6019859	548.2643	2.788956	0	30	918	525						Frog_fixed.avi	0
30786	1848	915.3649	520.8786	0.5592808	0.6097769	551.0714	2.986556	0	912.6876	519.5989	0.3957812	0.6020039	548.289	2.734718	0	30	914	520						Frog_fixed.avi	0
30803	1849	926.0964	512.1688	0.5594846	0.6098632	551.0132	2.965558	0	912.4934	530.8723	0.395955	0.6020134	548.1373	2.764308	0	30	919	522						Frog_fixed.avi	0
30819	1850	922.7474	514.9529	0.5596384	0.6098797	551.1312	2.988072	0	910.5906	531.9034	0.3960886	0.6020046	548.0897	2.765556	0	30	917	523						Frog_fixed.avi	0
30836	1851	916.3816	519.2281	0.5597616	0.6098914	550.8301	2.987496	0	909.6456	524.1013	0.3962092	0.6019762	548.0239	2.738161	0	30	913	522						Frog_fixed.avi	0
30853	1852	918.9193	521.819	0.5598891	0.6099106	550.7733	2.975363	0	908.855	526.8174	0.3963042	0.60194	547.992	2.771306	0	30	914	524						Frog_fixed.avi	0
30869	1853	919.4633	519.2864	0.5599898	0.6098925	550.7838	2.966786	0	916.6477	531.7756	0.396413	0.601957	547.8925	2.768696	0	30	918	526						Frog_fixed.avi	0
30886	1854	919.1442	515.585	0.5600821	0.6099255	550.7679	2.964014	0	916.4063	524.9626	0.3964803	0.6020066	547.7961	2.742865	0	30	918	520						Frog_fixed.avi	0
30903	1855	924.6313	517.97	0.560168	0.6099765	550.5856	2.978718	0	917.6021	527.6154	0.3965344	0.6020526	547.6909	2.759492	0	30	921	523						Frog_fixed.avi	0
30919	1856	914.8768	514.3857	0.5602117	0.6100259	550.46	2.958392	0	911.45	535.9562	0.39656	0.6021461	547.6109	2.769539	0	30	913	525						Frog_fixed.avi	0
30936	1857	921.6546	517.5592	0.5602337	0.610076	550.3142	2.974029	0	911.8131	533.6697	0.3965694	0.6022671	547.5354	2.764064	0	30	917	526						Frog_fixed.avi	0
30953	1858	918.9161	512.5273	0.5602559	0.6101612	550.2104	2.965635	0	917.4122	525.5284	0.3965817	0.602433	547.4547	2.748132	0	30	918	519						Frog_fixed.avi	0
30969	1859	925.0605	515.6376	0.5602808	0.6103687	550.1273	2.982591	0	911.3317	525.086	0.3965556	0.6026842	547.3804	2.757031	0	30	918	520						Frog_fixed.avi	0
30986	1860	926.9819	522.3766	0.5602666	0.6106316	550.1162	2.966082	0	911.7046	532.8234	0.3965253	0.6028721	547.2761	2.769648	0	30	919	528						Frog_fixed.avi	0
31003	1861	924.3278	509.006	0.5602231	0.6108652	550.0557	2.957898	0	910.2819	531.5598	0.3964849	0.603116	547.2031	2.748125	0	30	917	520						Frog_fixed.avi	0
31019	1862	930.1221	520.7755	0.5601987	0.6111112	549.9429	2.975846	0	910.7996	534.968	0.3964424	0.6034083	547.1495	2.764454	0	30	920	528						Frog_fixed.avi	0
31036	1863	927.0361	514.7755	0.5601437	0.6113946	549.9274	2.976336	0	913.2819	531.333	0.3963978	0.6035613	547.0696	2.762223	0	30	920	523						Frog_fixed.avi	0
31053	1864	919.419	517.124	0.5600781	0.6115208	549.8953	3.00195	0	909.1816	534.0685	0.3963461	0.603559	547.0732	2.779252	0	30	914	526						Frog_fixed.avi	0
31069	1865	925.1149	509.028	0.5600388	0.6114855	549.8871	2.966617	0	910.0548	543.5004	0.3963224	0.603413	547.0703	2.775217	0	30	918	526						Frog_fixed.avi	0
31086	1866	925.0305	511.3082	0.5600079	0.6113067	549.9694	2.957133	0	907.608	533.7438	0.396313	0.6031455	547.1031	2.758275	0	30	916	523						Frog_fixed.avi	0
31102	1867	913.3584	527.7787	0.5599583	0.6109452	550.0646	2.986842	0	909.309	528.5294	0.3963208	0.6028807	547.1135	2.744485	0	30	911	528						Frog_fixed.avi	0
31119	1868	916.4507	515.912	0.5599725	0.6107484	549.9477	2.984272	0	901.764	538.3901	0.3962742	0.6025767	547.2608	2.775703	0	30	909	527						Frog_fixed.avi	0
31136	1869	914.4908	520.2024	0.5599237	0.61044	550.1856	2.989614	0	910.9518	532.3881	0.39627	0.6022597	547.2867	2.754906	0	30	913	526						Frog_fixed.avi	0
31152	1870	918.7438	516.686	0.559869	0.6102085	550.1978	2.985198	0	911.3154	525.1492	0.3962045	0.6021186	547.4142	2.742581	0	30	915	521						Frog_fixed.avi	0
31169	1871	922.7294	519.9932	0.5597527	0.6100588	550.2817	3.008015	0	909.4061	526.876	0.3960769	0.6020551	547.4513	2.759874	0	30	916	523						Frog_fixed.avi	0
31186	1872	923.7001	508.7842	0.5595466	0.6100511	550.5523	2.992009	0	914.7092	524.2845	0.3959199	0.6021146	547.4908	2.745632	0	30	919	517						Frog_fixed.avi	0
31202	1873	918.2709	522.6782	0.5593396	0.6100757	550.5195	3.011389	0	908.1662	529.701	0.3956955	0.6022988	547.6944	2.759877	0	30	913	526						Frog_fixed.avi	0
31219	1874	921.0705	513.6741	0.5590869	0.6101999	550.8776	3.006195	0	909.7139	517.9023	0.3954931	0.6025601	547.8436	2.749351	0	30	915	516						Frog_fixed.avi	0
31235	1875	924.1241	511.5771	0.5588643	0.61029	550.9634	3.00858	0	908.4756	526.5867	0.3952433	0.6026878	547.9722	2.753012	0	30	916	519						Frog_fixed.avi	0
31252	1876	935.6841	474.4285	0.5586361	0.6100732	551.6381	3.0025	0	929.877	491.6927	0.3950913	0.6024522	548.3824	2.734839	0	30	933	483						Frog_fixed.avi	0
31269	1877	932.3394	489.924	0.5583137	0.6100177	551.7811	3.019552	0	928.0891	500.8393	0.3948824	0.6023695	548.7759	2.766065	0	30	930	495						Frog_fixed.avi	0
31285	1878	934.605	477.889	0.5581824	0.6099207	551.7863	3.029141	0	928.4257	497.6349	0.3947411	0.6022029	548.9603	2.770682	0	30	932	488						Frog_fixed.avi	0
31302	1879	940.614	479.5649	0.5580584	0.6095286	552.1797	3.023677	0	933.0114	494.8517	0.3946725	0.6015773	549.1958	2.767467	0	30	937	487						Frog_fixed.avi	0
31319	1880	931.2261	482.9228	0.5580165	0.6091512	552.6015	3.032799	0	933.8627	499.5157	0.3946926	0.6008693	549.3895	2.756029	0	30	933	491						Frog_fixed.avi	0
31335	1881	933.407	488.5789	0.5580746	0.6085662	552.8923	3.026445	0	927.757	498.2451	0.3948105	0.6000333	549.5152	2.754369	0	30	931	493						Frog_fixed.avi	0
31352	1882	935.4871	480.9014	0.5582606	0.6082393	553.3358	3.045189	0	926.2397	500.7783	0.3950545	0.5992069	549.8994	2.794585	0	30	931	491						Frog_fixed.avi	0
31369	1883	930.8857	486.3363	0.5584859	0.6077156	553.5861	3.027229	0	920.4932	500.9106	0.3953742	0.5983918	550.0755	2.784307	0	30	926	494						Frog_fixed.avi	0
31385	1884	935.5707	479.3112	0.5587532	0.6074846	554.0598	3.040541	0	925.7268	494.6989	0.3957224	0.5976914	550.383	2.768553	0	30	931	487						Frog_fixed.avi	0
31402	1885	937.5607	481.323	0.5590636	0.6072865	554.4727	3.043692	0	923.143	496.5533	0.3961225	0.5971441	550.6233	2.770567	0	30	930	489						Frog_fixed.avi	0
31419	1886	934.6112	484.4583	0.5593925	0.6070824	554.8327	3.034563	0	923.0154	493.2081	0.3965532	0.5965872	550.9224	2.777542	0	30	929	489						Frog_fixed.avi	0
31435	1887	936.4581	489.0862	0.5596719	0.6069757	555.1682	3.029186	0	920.2147	499.1917	0.3969575	0.5961139	551.2841	2.788666	0	30	928	494						Frog_fixed.avi	0
31452	1888	937.3499	487.0906	0.5599717	0.6069096	555.5389	3.00708	0	916.7134	495.2499	0.3973513	0.5957466	551.5849	2.784132	0	30	927	491						Frog_fixed.avi	0
31469	1889	935.4962	486.209	0.5602529	0.6068581	556.0685	3.04245	0	921.1287	494.9513	0.3977423	0.595402	551.8274	2.796335	0	30	928	491						Frog_fixed.avi	0
31485	1890	931.8484	479.5503	0.560477	0.6067936	556.283	3.023549	0	926.5859	490.7103	0.398093	0.5950965	552.1164	2.793637	0	30	929	485						Frog_fixed.avi	0
31502	1891	942.3519	472.4837	0.5607126	0.6067563	556.6496	3.03947	0	922.3361	487.1808	0.3983705	0.5949628	552.6459	2.782637	0	30	932	480						Frog_fixed.avi	0
31519	1892	937.4618	482.3523	0.5608534	0.6067156	557.033	3.072814	0	920.8672	496.3337	0.3985841	0.5948605	552.9066	2.794913	0	30	929	489						Frog_fixed.avi	0
31535	1893	936.2836	472.8416	0.5610216	0.6067566	557.5581	3.053605	0	924.2513	497.7586	0.3988423	0.5948019	553.2055	2.807987	0	30	930	485						Frog_fixed.avi	0
31552	1894	934.3171	486.191	0.5611786	0.6067696	557.754	3.083045	0	924.5157	486.7902	0.3990828	0.5947204	553.5547	2.7988	0	30	929	486						Frog_fixed.avi	0
31569	1895	938.6047	471.2349	0.5614184	0.6067752	558.1241	3.082087	0	921.4121	493.7081	0.3993522	0.5944726	553.8267	2.805667	0	30	930	482						Frog_fixed.avi	0
31585	1896	930.0631	477.7103	0.5616556	0.6066451	558.3748	3.070509	0	923.7031	495.4862	0.3997147	0.594183	554.0519	2.801729	0	30	927	487						Frog_fixed.avi	0
31602	1897	934.0447	480.8507	0.5620258	0.6064276	558.6628	3.067584	0	920.3774	492.4348	0.4001395	0.5938358	554.3126	2.805535	0	30	927	487						Frog_fixed.avi	0
31619	1898	930.5298	488.0878	0.5624295	0.6061311	558.9734	3.075988	0	917.9935	499.4709	0.4006267	0.5933668	554.5869	2.824007	0	30	924	494						Frog_fixed.avi	0
31635	1899	928.3063	479.6985	0.5629131	0.6059763	559.3606	3.064222	0	919.5374	491.2328	0.4011736	0.5930277	554.8553	2.815025	0	30	924	485						Frog_fixed.avi	0
31652	1900	926.6916	482.3319	0.5634193	0.6058758	559.5384	3.068882	0	920.2857	502.2457	0.4017603	0.5926319	555.1539	2.820739	0	30	923	492						Frog_fixed.avi	0
31669	1901	931.7333	491.0893	0.5639721	0.6057354	559.8853	3.090085	0	917.6764	492.0656	0.4023276	0.5923466	555.2985	2.797556	0	30	925	492						Frog_fixed.avi	0
31685	1902	935.2275	483.9431	0.5645102	0.6056459	560.1215	3.090456	0	919.9847	496.2778	0.4029208	0.5920474	555.4993	2.825926	0	30	928	490						Frog_fixed.avi	0
31702	1903	935.2354	492.5275	0.5650396	0.6056452	560.3195	3.115759	0	923.4523	503.6145	0.4035567	0.5918763	555.6537	2.801939	0	30	929	498						Frog_fixed.avi	0
31719	1904	936.6644	479.2397	0.565559	0.6057655	560.497	3.084478	0	916.7495	503.8571	0.4041156	0.5918396	555.8291	2.844237	0	30	927	492						Frog_fixed.avi	0
31735	1905	928.2449	488.3421	0.566058	0.6059221	560.6064	3.09227	0	916.3858	502.6093	0.4046485	0.5918561	555.9219	2.830968	0	30	922	495						Frog_fixed.avi	0
31752	1906	928.724	489.3603	0.5665046	0.6060479	560.7433	3.100887	0	916.4457	500.3332	0.4051515	0.5918747	555.9957	2.824883	0	30	923	495						Frog_fixed.avi	0
31769	1907	936.1816	487.7196	0.5669305	0.6061135	560.8895	3.108992	0	912.259	498.9473	0.4056158	0.5918732	556.1301	2.851942	0	30	924	493						Frog_fixed.avi	0
31785	1908	932.1662	489.8408	0.5673168	0.6061416	561.0492	3.103949	0	910.4706	507.9521	0.4060148	0.5917524	556.3396	2.847525	0	30	921	499						Frog_fixed.avi	0
31802	1909	925.621	491.8956	0.5676686	0.606112	561.231	3.099374	0	912.7148	506.7036	0.4064094	0.5915726	556.4827	2.852563	0	30	919	499						Frog_fixed.avi	0
31818	1910	921.7115	488.6608	0.568001	0.606013	561.1554	3.09814	0	911.179	503.1534	0.4068081	0.5912293	556.4846	2.835456	0	30	916	496						Frog_fixed.avi	0
31835	1911	920.8248	482.429	0.5683491	0.6058727	561.34	3.101669	0	916.8455	501.8712	0.4072041	0.59088	556.5069	2.845291	0	30	919	492						Frog_fixed.avi	0
31852	1912	914.6007	493.9209	0.568714	0.6056333	561.3715	3.117002	0	909.9177	506.1907	0.4076143	0.590512	556.6553	2.869269	0	30	912	500						Frog_fixed.avi	0
31868	1913	924.7562	487.1955	0.5691535	0.6053396	561.4431	3.116877	0	909.0599	498.4424	0.4080382	0.5901716	556.6832	2.861958	0	30	917	493						Frog_fixed.avi	0
31885	1914	922.9496	483.5033	0.5695166	0.6052209	561.4843	3.154918	0	911.9449	497.1007	0.4084472	0.5899012	556.6592	2.87199	0	30	917	490						Frog_fixed.avi	0
31902	1915	920.0544	485.4906	0.5698424	0.6050673	561.5206	3.143537	0	914.7196	500.9909	0.4088348	0.5895335	556.6905	2.851377	0	30	917	493						Frog_fixed.avi	0
31918	1916	923.6227	486.8967	0.5701445	0.6048811	561.4124	3.135816	0	913.2028	499.4904	0.4091505	0.5893055	556.5787	2.850982	0	30	918	493						Frog_fixed.avi	0
31935	1917	922.8956	482.3401	0.5703568	0.6046416	561.7802	3.110179	0	918.5728	498.369	0.4093624	0.5891988	556.8853	2.864698	0	30	921	490						Frog_fixed.avi	0
31952	1918	913.7935	474.2813	0.5704244	0.6044561	561.6733	3.112773	0	914.4197	484.5399	0.4095458	0.5888613	557.1345	2.861604	0	30	914	479						Frog_fixed.avi	0
31968	1919	922.2662	465.4782	0.5704897	0.6044148	561.7325	3.131389	0	919.8162	494.2976	0.4096456	0.5887496	556.9778	2.880588	0	30	921	480						Frog_fixed.avi	0
31985	1920	916.5422	463.5893	0.5704889	0.6043529	561.7305	3.132829	0	919.0403	492.3544	0.4096045	0.5886751	557.0848	2.897353	0	30	918	478						Frog_fixed.avi	0
32002	1921	919.0547	465.6841	0.5704423	0.6043043	561.6304	3.134462	0	914.2469	486.294	0.4095474	0.5886543	556.9556	2.880888	0	30	917	476						Frog_fixed.avi	0
32018	1922	919.2761	460.9326	0.5703757	0.6042997	561.5122	3.116867	0	921.3771	489.0341	0.4094615	0.5886962	556.8603	2.860337	0	30	920	475						Frog_fixed.avi	0
32035	1923	912.3739	482.1605	0.5702848	0.6043602	561.5772	3.12551	0	916.9833	484.8489	0.4093845	0.5888333	556.808	2.858839	0	30	915	484						Frog_fixed.avi	0
32052	1924	911.4471	478.0806	0.5701671	0.6044477	561.4028	3.137832	0	917.1688	485.6257	0.4092654	0.589018	556.7842	2.860592	0	30	914	482						Frog_fixed.avi	0
32068	1925	914.0359	476.7937	0.5700461	0.6045542	561.4546	3.122821	0	915.4937	482.311	0.4090922	0.5892282	556.6366	2.880198	0	30	915	480						Frog_fixed.avi	0
32085	1926	920.6848	473.4112	0.5698563	0.6047217	561.3919	3.129219	0	913.5743	485.7668	0.4088739	0.5893667	556.7245	2.873442	0	30	917	480						Frog_fixed.avi	0
32102	1927	921.3621	472.9395	0.5696172	0.6047624	561.3882	3.129055	0	920.2483	489.5567	0.4086284	0.5894343	556.4606	2.871612	0	30	921	481						Frog_fixed.avi	0
32118	1928	921.4389	476.2716	0.5693383	0.6046619	561.3047	3.109507	0	920.2546	491.7601	0.4083339	0.5894803	556.5479	2.882803	0	30	921	484						Frog_fixed.avi	0
32135	1929	919.679	479.6028	0.5690412	0.6045763	561.2234	3.104875	0	915.8767	484.7617	0.4079999	0.5894648	556.4049	2.869206	0	30	918	482						Frog_fixed.avi	0
32152	1930	935.6872	480.3216	0.5687473	0.6045096	561.0508	3.098055	0	917.2488	492.2506	0.4076148	0.5895693	556.1025	2.866459	0	30	926	486						Frog_fixed.avi	0
32168	1931	926.5359	510.2893	0.5683403	0.6045089	560.8026	3.109354	0	915.1967	510.993	0.4072259	0.5896152	555.8486	2.853096	0	30	921	511						Frog_fixed.avi	0
32185	1932	931.0175	489.0961	0.5680372	0.6043869	560.6788	3.073902	0	919.7263	509.7033	0.4068738	0.5894913	555.7788	2.865014	0	30	925	499						Frog_fixed.avi	0
32202	1933	932.8635	488.4531	0.5677608	0.6043039	560.6505	3.114391	0	919.0862	517.6855	0.4065554	0.5894518	555.7678	2.859392	0	30	926	503						Frog_fixed.avi	0
32218	1934	939.5466	482.5329	0.5674741	0.6042117	560.6063	3.088883	0	920.8802	515.7926	0.4061899	0.5895174	555.6489	2.854122	0	30	930	499						Frog_fixed.avi	0
32235	1935	932.6884	492.0216	0.5670838	0.6041592	560.5833	3.080143	0	916.114	513.3774	0.405808	0.5896756	555.5322	2.843586	0	30	924	503						Frog_fixed.avi	0
32252	1936	936.1517	486.0784	0.5667176	0.6041546	560.2969	3.073121	0	918.007	505.5182	0.405405	0.5898386	555.5045	2.860094	0	30	927	496						Frog_fixed.avi	0
32268	1937	933.9166	481.6577	0.566353	0.604161	560.2949	3.067343	0	921.6668	510.584	0.4049884	0.5899723	555.3431	2.83654	0	30	928	496						Frog_fixed.avi	0
32285	1938	940.4981	483.1549	0.5659382	0.6041428	560.3049	3.061324	0	915.653	512.0923	0.4045219	0.5900976	555.2565	2.863421	0	30	928	498						Frog_fixed.avi	0
32302	1939	940.9298	487.7989	0.5654781	0.6041417	560.2968	3.071546	0	918.3356	518.6663	0.4040237	0.5903283	555.2242	2.863926	0	30	930	503						Frog_fixed.avi	0
32318	1940	940.0465	485.4925	0.5650058	0.6041846	560.3319	3.08387	0	920.2465	504.0611	0.4035286	0.5906513	555.1527	2.837128	0	30	930	495						Frog_fixed.avi	0
32335	1941	942.6917	485.0559	0.5645343	0.6042931	560.2693	3.055606	0	915.995	516.2582	0.4030338	0.5908788	555.0555	2.862182	0	30	929	501						Frog_fixed.avi	0
32352	1942	936.8259	486.8955	0.5640721	0.6044437	560.0049	3.060882	0	920.1813	509.1991	0.4025372	0.5913037	555.0205	2.835549	0	30	929	498						Frog_fixed.avi	0
32368	1943	935.2864	501.9278	0.5636074	0.6045642	559.9702	3.069946	0	923.0236	507.509	0.4020703	0.5916373	554.9844	2.82969	0	30	929	505						Frog_fixed.avi	0
32385	1944	939.5083	490.6613	0.5631672	0.6047792	559.8796	3.059464	0	920.3289	517.4374	0.4015976	0.591949	554.9395	2.8452	0	30	930	504						Frog_fixed.avi	0
32401	1945	940.1245	486.7946	0.5627272	0.604917	559.8354	3.053612	0	925.8998	508.692	0.4011247	0.5922826	554.9433	2.851342	0	30	933	498						Frog_fixed.avi	0
32418	1946	932.3048	493.0356	0.5622855	0.6049819	559.6639	3.067622	0	922.2681	510.8892	0.4006649	0.592443	554.89	2.844221	0	30	927	502						Frog_fixed.avi	0
32435	1947	938.1737	488.1496	0.5618397	0.6049833	559.5823	3.042764	0	924.6616	517.2208	0.4002215	0.5926115	554.8361	2.832262	0	30	931	503						Frog_fixed.avi	0
32451	1948	935.7565	492.163	0.5613906	0.6049441	559.5887	3.051508	0	929.3541	514.0032	0.3997721	0.5927516	554.7976	2.825092	0	30	933	503						Frog_fixed.avi	0
32468	1949	935.1644	492.0318	0.56094	0.6048945	559.6311	3.055688	0	920.5676	508.0372	0.3993054	0.5929079	554.7979	2.83062	0	30	928	500						Frog_fixed.avi	0
32485	1950	938.4272	491.8233	0.5605429	0.6048249	559.5494	3.065532	0	920.2813	507.0909	0.3988705	0.5930541	554.7521	2.834194	0	30	929	499						Frog_fixed.avi	0
32501	1951	941.9296	494.728	0.5601395	0.6047286	559.5507	3.047229	0	923.2028	512.2001	0.3984562	0.5931485	554.6366	2.827441	0	30	933	503						Frog_fixed.avi	0
32518	1952	947.5179	496.6491	0.5597134	0.6046721	559.488	3.041007	0	922.776	515.8964	0.3980032	0.5932572	554.5838	2.827093	0	30	935	506						Frog_fixed.avi	0
32535	1953	947.3025	497.0681	0.5592768	0.6046241	559.3845	3.052817	0	919.6254	522.0141	0.3975531	0.5933861	554.5441	2.834607	0	30	933	510						Frog_fixed.avi	0
32551	1954	937.3646	495.8569	0.5588372	0.6045954	559.2827	3.065178	0	923.1451	507.65	0.3971128	0.5936081	554.5204	2.827061	0	30	930	502						Frog_fixed.avi	0
32568	1955	936.2424	484.738	0.5584105	0.6045951	559.2414	3.035069	0	926.4584	507.4128	0.3967004	0.5938405	554.5063	2.805736	0	30	931	496						Frog_fixed.avi	0
32585	1956	938.6204	491.0928	0.5580231	0.6046767	559.2218	3.030588	0	920.5422	512.4116	0.396282	0.5940114	554.4928	2.82096	0	30	930	502						Frog_fixed.avi	0
32601	1957	939.4596	493.355	0.5576427	0.6046998	559.1639	3.060738	0	918.178	512.7973	0.3958974	0.5942423	554.4323	2.814472	0	30	929	503						Frog_fixed.avi	0
32618	1958	943.3702	494.9998	0.5572835	0.6048048	559.1508	3.064502	0	921.9311	506.5287	0.3954968	0.5945628	554.4153	2.823325	0	30	933	501						Frog_fixed.avi	0
32635	1959	945.7944	483.151	0.5568909	0.6048645	559.2617	3.043776	0	926.9601	507.6153	0.3951186	0.594762	554.3815	2.809882	0	30	936	495						Frog_fixed.avi	0
32651	1960	938.9898	490.6088	0.5564966	0.6048948	559.0862	3.036646	0	920.5126	520.9871	0.3947198	0.5949385	554.3132	2.831794	0	30	930	506						Frog_fixed.avi	0
32668	1961	943.5833	484.4618	0.5561205	0.6048838	558.9506	3.004333	0	924.0167	509.7742	0.3943297	0.59514	554.3737	2.803046	0	30	934	497						Frog_fixed.avi	0
32685	1962	942	492.4704	0.5557998	0.6049784	559.0425	3.043619	0	919.6373	513.0247	0.3939542	0.5953976	554.3134	2.830104	0	30	931	503						Frog_fixed.avi	0
32701	1963	945.4355	491.0037	0.5554163	0.6050005	559.1714	3.041305	0	921.4154	506.8408	0.3935593	0.5955613	554.2862	2.797204	0	30	933	499						Frog_fixed.avi	0
32718	1964	941.6928	493.0487	0.5550399	0.6050398	558.9437	3.041683	0	925.8017	506.5971	0.3931722	0.5956818	554.2601	2.80864	0	30	934	500						Frog_fixed.avi	0
32735	1965	943.8403	488.9994	0.5546971	0.6050974	558.8479	3.020664	0	921.9713	505.7712	0.3927981	0.5959297	554.2427	2.790394	0	30	933	497						Frog_fixed.avi	0
32751	1966	949.947	487.4444	0.5543775	0.6052017	559.0181	3.032454	0	924.3251	500.9702	0.3924806	0.5962823	554.2418	2.797475	0	30	937	494						Frog_fixed.avi	0
32768	1967	944.83	490.5981	0.5540603	0.6053812	558.8439	3.021286	0	922.3292	507.3314	0.3921601	0.5965714	554.2477	2.764785	0	30	934	499						Frog_fixed.avi	0
32785	1968	948.9886	489.5498	0.5538288	0.6057135	558.9609	3.020679	0	919.7518	508.8919	0.3918601	0.597088	554.3052	2.782315	0	30	934	499						Frog_fixed.avi	0
32801	1969	944.7405	495.846	0.5535358	0.6059714	558.8959	3.043671	0	926.7566	511.5106	0.3916289	0.5974517	554.3246	2.792524	0	30	936	504						Frog_fixed.avi	0
32818	1970	945.0817	491.1962	0.5533457	0.6062722	558.9671	3.012578	0	921.3431	509.9226	0.3913942	0.597925	554.3287	2.78905	0	30	933	501						Frog_fixed.avi	0
32835	1971	939.9253	488.2667	0.5530893	0.606626	558.9106	2.994818	0	922.5167	510.3766	0.3911905	0.5982728	554.3169	2.785919	0	30	931	499						Frog_fixed.avi	0
32851	1972	946.477	491.9033	0.5529029	0.6068773	559.0514	3.007845	0	926.2723	508.0184	0.3910013	0.5986993	554.3764	2.785448	0	30	936	500						Frog_fixed.avi	0
32868	1973	950.2298	488.0271	0.5527047	0.6071558	559.0233	3.018703	0	921.915	513.4489	0.3907834	0.5989007	554.4168	2.800934	0	30	936	501						Frog_fixed.avi	0
32885	1974	941.1765	487.1642	0.5525015	0.6073517	559.2172	3.004839	0	925.0133	506.8367	0.3906174	0.5990837	554.4706	2.777321	0	30	933	497						Frog_fixed.avi	0
32901	1975	946.6838	492.9319	0.5523751	0.6075046	559.2482	3.002397	0	928.9769	505.1177	0.3904324	0.599191	554.6172	2.738831	0	30	938	499						Frog_fixed.avi	0
32918	1976	943.7899	486.9744	0.55221	0.6075145	559.2516	2.970538	0	917.3812	511.4596	0.3902981	0.5991954	554.627	2.779296	0	30	931	499						Frog_fixed.avi	0
32934	1977	947.1655	478.754	0.5520638	0.6073714	559.3151	2.940722	0	919.5255	515.1552	0.3902038	0.5990329	554.5982	2.778772	0	30	933	497						Frog_fixed.avi	0
32951	1978	940.9786	494.346	0.5520242	0.6071852	559.3284	2.964216	0	931.3898	507.3206	0.3901705	0.5988705	554.634	2.745981	0	30	936	501						Frog_fixed.avi	0
32968	1979	942.8159	493.452	0.5520241	0.6069604	559.2485	2.95509	0	927.936	504.7996	0.3901663	0.598718	554.7043	2.76283	0	30	935	499						Frog_fixed.avi	0
32984	1980	942.4444	502.3161	0.5520555	0.6067611	559.2754	2.989863	0	923.9236	505.7161	0.3901952	0.5984831	554.7186	2.760825	0	30	933	504						Frog_fixed.avi	0
33001	1981	947.3157	497.4458	0.5521313	0.6066139	559.2272	3.000102	0	924.4097	509.5756	0.3902605	0.5982277	554.7498	2.757356	0	30	936	504						Frog_fixed.avi	0
33018	1982	952.7474	483.088	0.5522412	0.6065193	559.3647	2.982685	0	919.924	504.2772	0.3903278	0.5980706	554.8065	2.761993	0	30	936	494						Frog_fixed.avi	0
33034	1983	953.8103	495.2198	0.5523345	0.6063192	559.3048	2.947606	0	926.4578	504.0852	0.3904058	0.597947	554.8042	2.738822	0	30	940	500						Frog_fixed.avi	0
33051	1984	945.7125	491.318	0.5524094	0.6061988	559.1899	2.930591	0	927.9194	501.1972	0.3905001	0.5977833	554.8145	2.748583	0	30	937	496						Frog_fixed.avi	0
33068	1985	943.2664	497.821	0.5524743	0.6060615	559.1969	2.957132	0	929.4048	499.2052	0.3906	0.5974842	554.6968	2.722309	0	30	936	499						Frog_fixed.avi	0
33084	1986	939.004	501.0998	0.5526081	0.6059565	559.1115	2.967083	0	924.3865	503.238	0.3907134	0.5972386	554.6696	2.727921	0	30	932	502						Frog_fixed.avi	0
33101	1987	955.2228	482.2365	0.5528229	0.6058471	559.2245	2.928676	0	921.377	510.8072	0.3908649	0.5970537	554.7042	2.755893	0	30	938	497						Frog_fixed.avi	0
33118	1988	950.5187	492.9909	0.5529934	0.6056531	559.2624	2.930201	0	927.4861	497.9023	0.3910525	0.5967888	554.6885	2.72564	0	30	939	495						Frog_fixed.avi	0
33134	1989	948.3509	498.4435	0.5532458	0.6054431	559.0688	2.953436	0	922.0541	510.6017	0.3912847	0.5965841	554.5269	2.721295	0	30	935	505						Frog_fixed.avi	0
33151	1990	947.9556	488.661	0.5534618	0.6053458	558.9545	2.930602	0	933.7548	505.9449	0.3915603	0.5964755	554.4394	2.705387	0	30	941	497						Frog_fixed.avi	0
33168	1991	952.943	493.7497	0.5537757	0.6052642	558.8994	2.947504	0	918.2232	503.1112	0.391782	0.596411	554.4047	2.730126	0	30	936	498						Frog_fixed.avi	0
33184	1992	954.9769	487.7104	0.5540257	0.6051833	558.7238	2.921715	0	923.9118	504.6308	0.3920454	0.5963051	554.2083	2.732713	0	30	939	496						Frog_fixed.avi	0
[truncated: 29,316 more rows]
